# Supplementary material for: Venomix: a simple bioinformatic pipeline for identifying and characterizing toxin gene candidates from transcriptomic data
Source: PeerJ. 2018 Jul 31;6:e5361. doi: 10.7717/peerj.5361 (PMC6074769; doi:10.7717/peerj.5361)
Supplement: Supplemental Information 2 [file peerj-06-5361-s002.gz]

Archive with 1,197 entries (1,094 files):
- FinalOutput_1E-20
- FinalOutput_1E-20/ConoCAP_1
- FinalOutput_1E-20/ConoCAP_1/uniprot.txt
- FinalOutput_1E-20/ConoCAP_1/finaltree.pdf
- FinalOutput_1E-20/ConoCAP_1/sequence.txt
- FinalOutput_1E-20/ConoCAP_1/mature.fasta
- FinalOutput_1E-20/ConoCAP_1/Species.txt
- FinalOutput_1E-20/ConoCAP_1/genbankfile.txt
- FinalOutput_1E-20/ConoCAP_1/rsemfile_expressioninfo.txt
- FinalOutput_1E-20/ConoCAP_1/nucleotide.fasta
- FinalOutput_1E-20/ConoCAP_1/signalp.txt
- FinalOutput_1E-20/ConoCAP_1/final.txt
- FinalOutput_1E-20/ConoCAP_1/aligned.fasta
- FinalOutput_1E-20/Kunitz-type_conkunitzin-S1_2
- FinalOutput_1E-20/Kunitz-type_conkunitzin-S1_2/uniprot.txt
- FinalOutput_1E-20/Kunitz-type_conkunitzin-S1_2/finaltree.pdf
- FinalOutput_1E-20/Kunitz-type_conkunitzin-S1_2/sequence.txt
- FinalOutput_1E-20/Kunitz-type_conkunitzin-S1_2/mature.fasta
- FinalOutput_1E-20/Kunitz-type_conkunitzin-S1_2/Species.txt
- FinalOutput_1E-20/Kunitz-type_conkunitzin-S1_2/genbankfile.txt
- FinalOutput_1E-20/Kunitz-type_conkunitzin-S1_2/rsemfile_expressioninfo.txt
- FinalOutput_1E-20/Kunitz-type_conkunitzin-S1_2/nucleotide.fasta
- FinalOutput_1E-20/Kunitz-type_conkunitzin-S1_2/signalp.txt
- FinalOutput_1E-20/Kunitz-type_conkunitzin-S1_2/final.txt
- FinalOutput_1E-20/Kunitz-type_conkunitzin-S1_2/aligned.fasta
- FinalOutput_1E-20/Conotoxin_MiEr92_6
- FinalOutput_1E-20/Conotoxin_MiEr92_6/uniprot.txt
- FinalOutput_1E-20/Conotoxin_MiEr92_6/finaltree.pdf
- FinalOutput_1E-20/Conotoxin_MiEr92_6/sequence.txt
- FinalOutput_1E-20/Conotoxin_MiEr92_6/mature.fasta
- FinalOutput_1E-20/Conotoxin_MiEr92_6/Species.txt
- FinalOutput_1E-20/Conotoxin_MiEr92_6/genbankfile.txt
- FinalOutput_1E-20/Conotoxin_MiEr92_6/rsemfile_expressioninfo.txt
- FinalOutput_1E-20/Conotoxin_MiEr92_6/nucleotide.fasta
- FinalOutput_1E-20/Conotoxin_MiEr92_6/signalp.txt
- FinalOutput_1E-20/Conotoxin_MiEr92_6/final.txt
- FinalOutput_1E-20/Conotoxin_MiEr92_6/aligned.fasta
- FinalOutput_1E-20/Putative_conotoxin_1
- FinalOutput_1E-20/Putative_conotoxin_1/uniprot.txt
- FinalOutput_1E-20/Putative_conotoxin_1/finaltree.pdf
- FinalOutput_1E-20/Putative_conotoxin_1/sequence.txt
- FinalOutput_1E-20/Putative_conotoxin_1/mature.fasta
- FinalOutput_1E-20/Putative_conotoxin_1/Species.txt
- FinalOutput_1E-20/Putative_conotoxin_1/genbankfile.txt
- FinalOutput_1E-20/Putative_conotoxin_1/rsemfile_expressioninfo.txt
- FinalOutput_1E-20/Putative_conotoxin_1/nucleotide.fasta
- FinalOutput_1E-20/Putative_conotoxin_1/signalp.txt
- FinalOutput_1E-20/Putative_conotoxin_1/final.txt
- FinalOutput_1E-20/Putative_conotoxin_1/aligned.fasta
- FinalOutput_1E-20/Conodipine-M_alpha_chain_1
- FinalOutput_1E-20/Conodipine-M_alpha_chain_1/uniprot.txt
- FinalOutput_1E-20/Conodipine-M_alpha_chain_1/finaltree.pdf
- FinalOutput_1E-20/Conodipine-M_alpha_chain_1/sequence.txt
- FinalOutput_1E-20/Conodipine-M_alpha_chain_1/mature.fasta
- FinalOutput_1E-20/Conodipine-M_alpha_chain_1/Species.txt
- FinalOutput_1E-20/Conodipine-M_alpha_chain_1/genbankfile.txt
- FinalOutput_1E-20/Conodipine-M_alpha_chain_1/rsemfile_expressioninfo.txt
- FinalOutput_1E-20/Conodipine-M_alpha_chain_1/nucleotide.fasta
- FinalOutput_1E-20/Conodipine-M_alpha_chain_1/signalp.txt
- FinalOutput_1E-20/Conodipine-M_alpha_chain_1/final.txt
- FinalOutput_1E-20/Conodipine-M_alpha_chain_1/aligned.fasta
- FinalOutput_1E-20/Delta-latroinsectotoxin-Lt1a_1
- FinalOutput_1E-20/Delta-latroinsectotoxin-Lt1a_1/uniprot.txt
- FinalOutput_1E-20/Delta-latroinsectotoxin-Lt1a_1/sequence.txt
- FinalOutput_1E-20/Delta-latroinsectotoxin-Lt1a_1/Species.txt
- FinalOutput_1E-20/Delta-latroinsectotoxin-Lt1a_1/genbankfile.txt
- FinalOutput_1E-20/Delta-latroinsectotoxin-Lt1a_1/rsemfile_expressioninfo.txt
- FinalOutput_1E-20/Delta-latroinsectotoxin-Lt1a_1/nucleotide.fasta
- FinalOutput_1E-20/Delta-latroinsectotoxin-Lt1a_1/signalp.txt
- FinalOutput_1E-20/Delta-latroinsectotoxin-Lt1a_1/final.txt
- FinalOutput_1E-20/Delta-latroinsectotoxin-Lt1a_1/aligned.fasta
- FinalOutput_1E-20/SCREENING
- FinalOutput_1E-20/SCREENING/Cs_1E-20
- FinalOutput_1E-20/SCREENING/err
- FinalOutput_1E-20/SCREENING/GBUG01.1.fsa_nt.gz
- FinalOutput_1E-20/SCREENING/Cs_Tox_Prot_1E-20
- FinalOutput_1E-20/SCREENING/Prot.fasta
- FinalOutput_1E-20/SCREENING/nohup.out
- FinalOutput_1E-20/SCREENING/Cs_E-20_nucl.fasta.transdecoder_dir
- FinalOutput_1E-20/SCREENING/Cs_E-20_nucl.fasta.transdecoder_dir/longest_orfs.gff3
- FinalOutput_1E-20/SCREENING/Cs_E-20_nucl.fasta.transdecoder_dir/base_freqs.dat.ok
- FinalOutput_1E-20/SCREENING/Cs_E-20_nucl.fasta.transdecoder_dir/base_freqs.dat
- FinalOutput_1E-20/SCREENING/Cs_E-20_nucl.fasta.transdecoder_dir/longest_orfs.cds
- FinalOutput_1E-20/SCREENING/Cs_E-20_nucl.fasta.transdecoder_dir/longest_orfs.pep
- FinalOutput_1E-20/SCREENING/Nucleotides_1E-6.fasta
- FinalOutput_1E-20/SCREENING/Cs_Tox_Prot_Pub
- FinalOutput_1E-20/SCREENING/Cs_UNIPROT_1E-20
- FinalOutput_1E-20/SCREENING/Sponsalis.fasta
- FinalOutput_1E-20/SCREENING/Cs_E-20_nucl.fasta
- FinalOutput_1E-20/SCREENING/Nucleotides.fasta
- FinalOutput_1E-20/SCREENING/Cs_UNIPROT_Pub
- FinalOutput_1E-20/Conotoxin_ArMKLT2-0313_21
- FinalOutput_1E-20/Conotoxin_ArMKLT2-0313_21/uniprot.txt
- FinalOutput_1E-20/Conotoxin_ArMKLT2-0313_21/finaltree.pdf
- FinalOutput_1E-20/Conotoxin_ArMKLT2-0313_21/sequence.txt
- FinalOutput_1E-20/Conotoxin_ArMKLT2-0313_21/mature.fasta
- FinalOutput_1E-20/Conotoxin_ArMKLT2-0313_21/Species.txt
- FinalOutput_1E-20/Conotoxin_ArMKLT2-0313_21/genbankfile.txt
- FinalOutput_1E-20/Conotoxin_ArMKLT2-0313_21/rsemfile_expressioninfo.txt
- FinalOutput_1E-20/Conotoxin_ArMKLT2-0313_21/nucleotide.fasta
- FinalOutput_1E-20/Conotoxin_ArMKLT2-0313_21/signalp.txt
- FinalOutput_1E-20/Conotoxin_ArMKLT2-0313_21/final.txt
- FinalOutput_1E-20/Conotoxin_ArMKLT2-0313_21/aligned.fasta
- FinalOutput_1E-20/Conotoxin_Cal14
- FinalOutput_1E-20/Conotoxin_Cal14/uniprot.txt
- FinalOutput_1E-20/Conotoxin_Cal14/finaltree.pdf
- FinalOutput_1E-20/Conotoxin_Cal14/sequence.txt
- FinalOutput_1E-20/Conotoxin_Cal14/mature.fasta
- FinalOutput_1E-20/Conotoxin_Cal14/Species.txt
- FinalOutput_1E-20/Conotoxin_Cal14/genbankfile.txt
- FinalOutput_1E-20/Conotoxin_Cal14/rsemfile_expressioninfo.txt
- FinalOutput_1E-20/Conotoxin_Cal14/nucleotide.fasta
- FinalOutput_1E-20/Conotoxin_Cal14/signalp.txt
- FinalOutput_1E-20/Conotoxin_Cal14/final.txt
- FinalOutput_1E-20/Conotoxin_Cal14/aligned.fasta
- FinalOutput_1E-20/Conophysin-R_1
- FinalOutput_1E-20/Conophysin-R_1/uniprot.txt
- FinalOutput_1E-20/Conophysin-R_1/finaltree.pdf
- FinalOutput_1E-20/Conophysin-R_1/sequence.txt
- FinalOutput_1E-20/Conophysin-R_1/mature.fasta
- FinalOutput_1E-20/Conophysin-R_1/Species.txt
- FinalOutput_1E-20/Conophysin-R_1/genbankfile.txt
- FinalOutput_1E-20/Conophysin-R_1/rsemfile_expressioninfo.txt
- FinalOutput_1E-20/Conophysin-R_1/nucleotide.fasta
- FinalOutput_1E-20/Conophysin-R_1/signalp.txt
- FinalOutput_1E-20/Conophysin-R_1/final.txt
- FinalOutput_1E-20/Conophysin-R_1/aligned.fasta
- FinalOutput_1E-20/Nematocyte_expressed_protein_6_1
- FinalOutput_1E-20/Nematocyte_expressed_protein_6_1/uniprot.txt
- FinalOutput_1E-20/Nematocyte_expressed_protein_6_1/finaltree.pdf
- FinalOutput_1E-20/Nematocyte_expressed_protein_6_1/sequence.txt
- FinalOutput_1E-20/Nematocyte_expressed_protein_6_1/mature.fasta
- FinalOutput_1E-20/Nematocyte_expressed_protein_6_1/Species.txt
- FinalOutput_1E-20/Nematocyte_expressed_protein_6_1/genbankfile.txt
- FinalOutput_1E-20/Nematocyte_expressed_protein_6_1/rsemfile_expressioninfo.txt
- FinalOutput_1E-20/Nematocyte_expressed_protein_6_1/nucleotide.fasta
- FinalOutput_1E-20/Nematocyte_expressed_protein_6_1/signalp.txt
- FinalOutput_1E-20/Nematocyte_expressed_protein_6_1/final.txt
- FinalOutput_1E-20/Nematocyte_expressed_protein_6_1/aligned.fasta
- FinalOutput_1E-20/Conotoxin_MaIr94_14
- FinalOutput_1E-20/Conotoxin_MaIr94_14/uniprot.txt
- FinalOutput_1E-20/Conotoxin_MaIr94_14/finaltree.pdf
- FinalOutput_1E-20/Conotoxin_MaIr94_14/sequence.txt
- FinalOutput_1E-20/Conotoxin_MaIr94_14/mature.fasta
- FinalOutput_1E-20/Conotoxin_MaIr94_14/Species.txt
- FinalOutput_1E-20/Conotoxin_MaIr94_14/genbankfile.txt
- FinalOutput_1E-20/Conotoxin_MaIr94_14/rsemfile_expressioninfo.txt
- FinalOutput_1E-20/Conotoxin_MaIr94_14/nucleotide.fasta
- FinalOutput_1E-20/Conotoxin_MaIr94_14/signalp.txt
- FinalOutput_1E-20/Conotoxin_MaIr94_14/final.txt
- FinalOutput_1E-20/Conotoxin_MaIr94_14/aligned.fasta
- FinalOutput_1E-20/Venom_allergen_5
- FinalOutput_1E-20/Venom_allergen_5/uniprot.txt
- FinalOutput_1E-20/Venom_allergen_5/finaltree.pdf
- FinalOutput_1E-20/Venom_allergen_5/sequence.txt
- FinalOutput_1E-20/Venom_allergen_5/mature.fasta
- FinalOutput_1E-20/Venom_allergen_5/Species.txt
- FinalOutput_1E-20/Venom_allergen_5/genbankfile.txt
- FinalOutput_1E-20/Venom_allergen_5/rsemfile_expressioninfo.txt
- FinalOutput_1E-20/Venom_allergen_5/nucleotide.fasta
- FinalOutput_1E-20/Venom_allergen_5/signalp.txt
- FinalOutput_1E-20/Venom_allergen_5/final.txt
- FinalOutput_1E-20/Venom_allergen_5/aligned.fasta
- FinalOutput_1E-20/Kunitz-type_serine_protease_inhibitor_bitisilin-3_1
- FinalOutput_1E-20/Kunitz-type_serine_protease_inhibitor_bitisilin-3_1/uniprot.txt
- FinalOutput_1E-20/Kunitz-type_serine_protease_inhibitor_bitisilin-3_1/finaltree.pdf
- FinalOutput_1E-20/Kunitz-type_serine_protease_inhibitor_bitisilin-3_1/sequence.txt
- FinalOutput_1E-20/Kunitz-type_serine_protease_inhibitor_bitisilin-3_1/mature.fasta
- FinalOutput_1E-20/Kunitz-type_serine_protease_inhibitor_bitisilin-3_1/Species.txt
- FinalOutput_1E-20/Kunitz-type_serine_protease_inhibitor_bitisilin-3_1/genbankfile.txt
- FinalOutput_1E-20/Kunitz-type_serine_protease_inhibitor_bitisilin-3_1/rsemfile_expressioninfo.txt
- FinalOutput_1E-20/Kunitz-type_serine_protease_inhibitor_bitisilin-3_1/nucleotide.fasta
- FinalOutput_1E-20/Kunitz-type_serine_protease_inhibitor_bitisilin-3_1/signalp.txt
- FinalOutput_1E-20/Kunitz-type_serine_protease_inhibitor_bitisilin-3_1/final.txt
- FinalOutput_1E-20/Kunitz-type_serine_protease_inhibitor_bitisilin-3_1/aligned.fasta
- FinalOutput_1E-20/Conantokin-R_31
- FinalOutput_1E-20/Conantokin-R_31/uniprot.txt
- FinalOutput_1E-20/Conantokin-R_31/sequence.txt
- FinalOutput_1E-20/Conantokin-R_31/mature.fasta
- FinalOutput_1E-20/Conantokin-R_31/Species.txt
- FinalOutput_1E-20/Conantokin-R_31/genbankfile.txt
- FinalOutput_1E-20/Conantokin-R_31/rsemfile_expressioninfo.txt
- FinalOutput_1E-20/Conantokin-R_31/nucleotide.fasta
- FinalOutput_1E-20/Conantokin-R_31/signalp.txt
- FinalOutput_1E-20/Conantokin-R_31/final.txt
- FinalOutput_1E-20/Conantokin-R_31/aligned.fasta
- FinalOutput_1E-20/Astacin-like_metalloprotease_toxin_3_2
- FinalOutput_1E-20/Astacin-like_metalloprotease_toxin_3_2/uniprot.txt
- FinalOutput_1E-20/Astacin-like_metalloprotease_toxin_3_2/finaltree.pdf
- FinalOutput_1E-20/Astacin-like_metalloprotease_toxin_3_2/sequence.txt
- FinalOutput_1E-20/Astacin-like_metalloprotease_toxin_3_2/mature.fasta
- FinalOutput_1E-20/Astacin-like_metalloprotease_toxin_3_2/Species.txt
- FinalOutput_1E-20/Astacin-like_metalloprotease_toxin_3_2/genbankfile.txt
- FinalOutput_1E-20/Astacin-like_metalloprotease_toxin_3_2/rsemfile_expressioninfo.txt
- FinalOutput_1E-20/Astacin-like_metalloprotease_toxin_3_2/nucleotide.fasta
- FinalOutput_1E-20/Astacin-like_metalloprotease_toxin_3_2/signalp.txt
- FinalOutput_1E-20/Astacin-like_metalloprotease_toxin_3_2/final.txt
- FinalOutput_1E-20/Astacin-like_metalloprotease_toxin_3_2/aligned.fasta
- FinalOutput_1E-20/Acetylcholinesterase-1_1
- FinalOutput_1E-20/Acetylcholinesterase-1_1/uniprot.txt
- FinalOutput_1E-20/Acetylcholinesterase-1_1/sequence.txt
- FinalOutput_1E-20/Acetylcholinesterase-1_1/mature.fasta
- FinalOutput_1E-20/Acetylcholinesterase-1_1/Species.txt
- FinalOutput_1E-20/Acetylcholinesterase-1_1/genbankfile.txt
- FinalOutput_1E-20/Acetylcholinesterase-1_1/rsemfile_expressioninfo.txt
- FinalOutput_1E-20/Acetylcholinesterase-1_1/nucleotide.fasta
- FinalOutput_1E-20/Acetylcholinesterase-1_1/signalp.txt
- FinalOutput_1E-20/Acetylcholinesterase-1_1/final.txt
- FinalOutput_1E-20/Astacin-like_metalloprotease_toxin_5_1
- FinalOutput_1E-20/Astacin-like_metalloprotease_toxin_5_1/uniprot.txt
- FinalOutput_1E-20/Astacin-like_metalloprotease_toxin_5_1/finaltree.pdf
- FinalOutput_1E-20/Astacin-like_metalloprotease_toxin_5_1/sequence.txt
- FinalOutput_1E-20/Astacin-like_metalloprotease_toxin_5_1/mature.fasta
- FinalOutput_1E-20/Astacin-like_metalloprotease_toxin_5_1/Species.txt
- FinalOutput_1E-20/Astacin-like_metalloprotease_toxin_5_1/genbankfile.txt
- FinalOutput_1E-20/Astacin-like_metalloprotease_toxin_5_1/rsemfile_expressioninfo.txt
- FinalOutput_1E-20/Astacin-like_metalloprotease_toxin_5_1/nucleotide.fasta
- FinalOutput_1E-20/Astacin-like_metalloprotease_toxin_5_1/signalp.txt
- FinalOutput_1E-20/Astacin-like_metalloprotease_toxin_5_1/final.txt
- FinalOutput_1E-20/Astacin-like_metalloprotease_toxin_5_1/aligned.fasta
- FinalOutput_1E-20/Neprilysin-1_1
- FinalOutput_1E-20/Neprilysin-1_1/uniprot.txt
- FinalOutput_1E-20/Neprilysin-1_1/finaltree.pdf
- FinalOutput_1E-20/Neprilysin-1_1/sequence.txt
- FinalOutput_1E-20/Neprilysin-1_1/mature.fasta
- FinalOutput_1E-20/Neprilysin-1_1/Species.txt
- FinalOutput_1E-20/Neprilysin-1_1/genbankfile.txt
- FinalOutput_1E-20/Neprilysin-1_1/rsemfile_expressioninfo.txt
- FinalOutput_1E-20/Neprilysin-1_1/nucleotide.fasta
- FinalOutput_1E-20/Neprilysin-1_1/signalp.txt
- FinalOutput_1E-20/Neprilysin-1_1/final.txt
- FinalOutput_1E-20/Neprilysin-1_1/aligned.fasta
- FinalOutput_1E-20/Plancitoxin-1_1
- FinalOutput_1E-20/Plancitoxin-1_1/uniprot.txt
- FinalOutput_1E-20/Plancitoxin-1_1/sequence.txt
- FinalOutput_1E-20/Plancitoxin-1_1/mature.fasta
- FinalOutput_1E-20/Plancitoxin-1_1/Species.txt
- FinalOutput_1E-20/Plancitoxin-1_1/genbankfile.txt
- FinalOutput_1E-20/Plancitoxin-1_1/rsemfile_expressioninfo.txt
- FinalOutput_1E-20/Plancitoxin-1_1/nucleotide.fasta
- FinalOutput_1E-20/Plancitoxin-1_1/signalp.txt
- FinalOutput_1E-20/Plancitoxin-1_1/final.txt
- FinalOutput_1E-20/Plancitoxin-1_1/aligned.fasta
- FinalOutput_1E-20/Kunitz-type_serine_protease_inhibitor_Kunitz-1_1
- FinalOutput_1E-20/Kunitz-type_serine_protease_inhibitor_Kunitz-1_1/uniprot.txt
- FinalOutput_1E-20/Kunitz-type_serine_protease_inhibitor_Kunitz-1_1/finaltree.pdf
- FinalOutput_1E-20/Kunitz-type_serine_protease_inhibitor_Kunitz-1_1/sequence.txt
- FinalOutput_1E-20/Kunitz-type_serine_protease_inhibitor_Kunitz-1_1/mature.fasta
- FinalOutput_1E-20/Kunitz-type_serine_protease_inhibitor_Kunitz-1_1/Species.txt
- FinalOutput_1E-20/Kunitz-type_serine_protease_inhibitor_Kunitz-1_1/genbankfile.txt
- FinalOutput_1E-20/Kunitz-type_serine_protease_inhibitor_Kunitz-1_1/rsemfile_expressioninfo.txt
- FinalOutput_1E-20/Kunitz-type_serine_protease_inhibitor_Kunitz-1_1/nucleotide.fasta
- FinalOutput_1E-20/Kunitz-type_serine_protease_inhibitor_Kunitz-1_1/signalp.txt
- FinalOutput_1E-20/Kunitz-type_serine_protease_inhibitor_Kunitz-1_1/final.txt
- FinalOutput_1E-20/Kunitz-type_serine_protease_inhibitor_Kunitz-1_1/aligned.fasta
- FinalOutput_1E-20/Astacin-like_metalloprotease_toxin_1_1
- FinalOutput_1E-20/Astacin-like_metalloprotease_toxin_1_1/uniprot.txt
- FinalOutput_1E-20/Astacin-like_metalloprotease_toxin_1_1/finaltree.pdf
- FinalOutput_1E-20/Astacin-like_metalloprotease_toxin_1_1/sequence.txt
- FinalOutput_1E-20/Astacin-like_metalloprotease_toxin_1_1/mature.fasta
- FinalOutput_1E-20/Astacin-like_metalloprotease_toxin_1_1/Species.txt
- FinalOutput_1E-20/Astacin-like_metalloprotease_toxin_1_1/genbankfile.txt
- FinalOutput_1E-20/Astacin-like_metalloprotease_toxin_1_1/rsemfile_expressioninfo.txt
- FinalOutput_1E-20/Astacin-like_metalloprotease_toxin_1_1/nucleotide.fasta
- FinalOutput_1E-20/Astacin-like_metalloprotease_toxin_1_1/signalp.txt
- FinalOutput_1E-20/Astacin-like_metalloprotease_toxin_1_1/final.txt
- FinalOutput_1E-20/Astacin-like_metalloprotease_toxin_1_1/aligned.fasta
- FinalOutput_1E-20/Venom_allergen_5_15
- FinalOutput_1E-20/Venom_allergen_5_15/uniprot.txt
- FinalOutput_1E-20/Venom_allergen_5_15/finaltree.pdf
- FinalOutput_1E-20/Venom_allergen_5_15/sequence.txt
- FinalOutput_1E-20/Venom_allergen_5_15/mature.fasta
- FinalOutput_1E-20/Venom_allergen_5_15/Species.txt
- FinalOutput_1E-20/Venom_allergen_5_15/genbankfile.txt
- FinalOutput_1E-20/Venom_allergen_5_15/rsemfile_expressioninfo.txt
- FinalOutput_1E-20/Venom_allergen_5_15/nucleotide.fasta
- FinalOutput_1E-20/Venom_allergen_5_15/signalp.txt
- FinalOutput_1E-20/Venom_allergen_5_15/final.txt
- FinalOutput_1E-20/Venom_allergen_5_15/aligned.fasta
- FinalOutput_1E-6
- FinalOutput_1E-6/Conotoxin_Cal5a_L1_3
- FinalOutput_1E-6/Conotoxin_Cal5a_L1_3/uniprot.txt
- FinalOutput_1E-6/Conotoxin_Cal5a_L1_3/finaltree.pdf
- FinalOutput_1E-6/Conotoxin_Cal5a_L1_3/sequence.txt
- FinalOutput_1E-6/Conotoxin_Cal5a_L1_3/mature.fasta
- FinalOutput_1E-6/Conotoxin_Cal5a_L1_3/Species.txt
- FinalOutput_1E-6/Conotoxin_Cal5a_L1_3/genbankfile.txt
- FinalOutput_1E-6/Conotoxin_Cal5a_L1_3/rsemfile_expressioninfo.txt
- FinalOutput_1E-6/Conotoxin_Cal5a_L1_3/nucleotide.fasta
- FinalOutput_1E-6/Conotoxin_Cal5a_L1_3/signalp.txt
- FinalOutput_1E-6/Conotoxin_Cal5a_L1_3/final.txt
- FinalOutput_1E-6/Conotoxin_Cal5a_L1_3/aligned.fasta
- FinalOutput_1E-6/Kunitz-type_serine_protease_inhibitor_U1-aranetoxin-Av1a_1
- FinalOutput_1E-6/Kunitz-type_serine_protease_inhibitor_U1-aranetoxin-Av1a_1/uniprot.txt
- FinalOutput_1E-6/Kunitz-type_serine_protease_inhibitor_U1-aranetoxin-Av1a_1/finaltree.pdf
- FinalOutput_1E-6/Kunitz-type_serine_protease_inhibitor_U1-aranetoxin-Av1a_1/sequence.txt
- FinalOutput_1E-6/Kunitz-type_serine_protease_inhibitor_U1-aranetoxin-Av1a_1/mature.fasta
- FinalOutput_1E-6/Kunitz-type_serine_protease_inhibitor_U1-aranetoxin-Av1a_1/Species.txt
- FinalOutput_1E-6/Kunitz-type_serine_protease_inhibitor_U1-aranetoxin-Av1a_1/genbankfile.txt
- FinalOutput_1E-6/Kunitz-type_serine_protease_inhibitor_U1-aranetoxin-Av1a_1/rsemfile_expressioninfo.txt
[truncated: 897 more entries]
