# Supplementary material for: Venomix: a simple bioinformatic pipeline for identifying and characterizing toxin gene candidates from transcriptomic data
Source: PeerJ. 2018 Jul 31;6:e5361. doi: 10.7717/peerj.5361 (PMC6074769; doi:10.7717/peerj.5361)
Supplement: Supplemental Information 2 [file peerj-06-5361-s002.gz › FinalOutput_1E-20/ConoCAP_1/mature.fasta]

>E3PQQ8 ; MatureChain: 22-207
DDPDDQMLSQISLPSSSRSEYDDNDVSKRVFCNGFTGCGGRHRDRSRRQERYGKRLIPVL
AKRPFCNSFGCYNGKRSLSGAGPALSTPVDPSRNNKARTMARMLDAAASARHEQQQQLLQ
QREQRGLESRDPAASGDLSKRLFCNGYGGCRGGKRTLYSPWLERMNEVADDRSARNALCT
RLGWRE
>TRINITY_DN7874_c0_g1::TRINITY_DN7874_c0_g1_i1::g.1::m.1  type:3prime_partial len:228 gc:universal TRINITY_DN7874_c0_g1_i1:77-757(+); MatureChain: 22-227
DDADEQMMSEVMRGDQNSVASGSGSLIRPPSNPPFIPDTPLPLPSTFLLHLLQSSDGNPR
AAAATAAAAARAPSEPLPGPRPESSLPSSSGSEYGDSEVSKRVFCNGFTGCGGRHRDRSR
RQERYGKRLIPLLVKRPFCNSFGCYNGKRSLSGVGPALSTLVDPSQNYRARAIARMLAAA
ASARRQQQQQQQQQLLQQQEEGGLKR
>TRINITY_DN7874_c0_g2::TRINITY_DN7874_c0_g2_i1::g.3::m.3  type:3prime_partial len:228 gc:universal TRINITY_DN7874_c0_g2_i1:77-757(+); MatureChain: 22-227
DDADEQMMSEVMRGDQNSVASGSGSLIRPPSNPPFIPDTPLPLPSTFLLHLLQSSDGNPR
AAAATAAAAARAPSEPLPGPRPESSLPSSSGSEYEDNEISKRVFCNGFTGCGGRHRDRSR
RQERYGKRLIPLLVKRPFCNSFGCYNGKRSLSGVGPALSTLVDPSQNYRARAIARMLAAA
ASARRQQQQQQQQQLLQQQEEGGLKR
