# Supplementary material for: Venomix: a simple bioinformatic pipeline for identifying and characterizing toxin gene candidates from transcriptomic data
Source: PeerJ. 2018 Jul 31;6:e5361. doi: 10.7717/peerj.5361 (PMC6074769; doi:10.7717/peerj.5361)
Supplement: Supplemental Information 2 [file peerj-06-5361-s002.gz › FinalOutput_1E-20/ConoCAP_1/genbankfile.txt]

VERSION     E3PQQ8.1  GI:325529921
DBSOURCE    UniProtKB: locus CCAP_CONVL, accession E3PQQ8;
            class: standard.
            extra accessions:E3PQQ7
            created: Mar 8, 2011.
            sequence updated: Jan 11, 2011.
            annotation updated: Oct 29, 2014.
            xrefs: FN868446.1, CBM40422.1, FN868447.1, CBM40423.1
            xrefs (non-sequence databases): GO:0005576, GO:0043655, GO:0044554,
            GO:0044555
KEYWORDS    Amidation; Cardiotoxin; Cleavage on pair of basic residues; Direct
            protein sequencing; Disulfide bond; Secreted; Signal; Toxin.
SOURCE      Conus villepinii
  ORGANISM  Conus villepinii
            Eukaryota; Metazoa; Lophotrochozoa; Mollusca; Gastropoda;
            Caenogastropoda; Hypsogastropoda; Neogastropoda; Conoidea; Conidae;
            Conus.
REFERENCE   1  (residues 1 to 207)
  AUTHORS   Moller,C., Melaun,C., Castillo,C., Diaz,M.E., Renzelman,C.M.,
            Estrada,O., Kuch,U., Lokey,S. and Mari,F.
  TITLE     Functional hypervariability and gene diversity of cardioactive
            neuropeptides
  JOURNAL   J. Biol. Chem. 285 (52), 40673-40680 (2010)
   PUBMED   20923766
  REMARK    NUCLEOTIDE SEQUENCE [MRNA], PROTEIN SEQUENCE OF 85-94, SYNTHESIS OF
            51-60; 85-94 AND 163-173, FUNCTION, AMIDATION AT GLY-60, DISULFIDE
            BOND, MASS SPECTROMETRY, AND ALANINE-SCANNING MUTAGENESIS.;
            TISSUE=Venom, and Venom duct
            Erratum:[J Biol Chem. 2012 Jan 27;287(5):3609]
REFERENCE   2  (residues 1 to 207)
  AUTHORS   Miloslavina,A., Ebert,C., Tietze,D., Ohlenschlager,O., Englert,C.,
            Gorlach,M. and Imhof,D.
  TITLE     An unusual peptide from Conus villepinii: synthesis, solution
            structure, and cardioactivity
  JOURNAL   Peptides 31 (7), 1292-1300 (2010)
   PUBMED   20385188
  REMARK    PROTEIN SEQUENCE OF 85-94, SYNTHESIS OF 85-94, FUNCTION, STRUCTURE
            BY NMR, DISULFIDE BOND, AND MUTAGENESIS OF CYS-87 AND CYS-92.;
            TISSUE=Venom
COMMENT     [FUNCTION] ConoCAP-a: In contrast to other members of the CCAP
            family which are cardio-accelarators, conoCAP-a decreases the heart
            frequency in Drosophila larvae (26%), rats and zebrafish embryos.
            It also reduces the blood pressure in rats. It decreases systolic
            calcium in ventricular cardiac myocytes, indicating that it may act
            via impairment of intracellular calcium trafficking.
            [FUNCTION] ConoCAP-b: Synthetic conoCAP-b decreases the heart
            frequency of 23% in Drosphila larvae.
            [FUNCTION] ConoCAP-c: Synthetic conoCAP-c decreases the heart
            frequency of 12% in Drosphila larvae.
            [SUBCELLULAR LOCATION] Secreted.
            [TISSUE SPECIFICITY] Expressed by the venom duct.
            [MASS SPECTROMETRY] Mass=1148.6; Method=MALDI; Range=85-94;
            Note=Monoisotopic.; Evidence={ECO:0000269|PubMed:20923766}.
FEATURES             Location/Qualifiers
     source          1..207
                     /organism="Conus villepinii"
                     /db_xref="taxon:257347"
     gene            1..207
                     /gene="conoCAP"
     Protein         1..207
                     /gene="conoCAP"
                     /product="ConoCAP"
                     /UniProtKB_evidence="Evidence at protein level"
     Region          1..21
                     /gene="conoCAP"
                     /region_name="Signal"
                     /experiment="experimental evidence, no additional details
                     recorded"
                     /note="{ECO:0000255}."
     Region          22..48
                     /gene="conoCAP"
                     /region_name="Propeptide"
                     /experiment="experimental evidence, no additional details
                     recorded"
                     /note="{ECO:0000255}. /FTId=PRO_0000405955."
     Region          51..60
                     /gene="conoCAP"
                     /region_name="Processed active peptide"
                     /experiment="experimental evidence, no additional details
                     recorded"
                     /note="ConoCAP-b. {ECO:0000305}. /FTId=PRO_0000405956."
     Bond            53..59
                     /gene="conoCAP"
                     /bond_type="disulfide"
                     /experiment="experimental evidence, no additional details
                     recorded"
                     /note="{ECO:0000305}."
     Site            60
                     /gene="conoCAP"
                     /site_type="modified"
                     /experiment="experimental evidence, no additional details
                     recorded"
                     /note="Glycine amide. {ECO:0000305|PubMed:20923766}."
     Region          63..82
                     /gene="conoCAP"
                     /region_name="Propeptide"
                     /experiment="experimental evidence, no additional details
                     recorded"
                     /note="{ECO:0000255}. /FTId=PRO_0000405957."
     Region          85..94
                     /gene="conoCAP"
                     /region_name="Processed active peptide"
                     /experiment="experimental evidence, no additional details
                     recorded"
                     /note="ConoCAP-a. /FTId=PRO_0000405958."
     Site            85..86
                     /gene="conoCAP"
                     /site_type="mutagenized"
                     /experiment="experimental evidence, no additional details
                     recorded"
                     /note="Missing: Partial loss of activity of conoCAP-a."
     Site            85
                     /gene="conoCAP"
                     /site_type="mutagenized"
                     /experiment="experimental evidence, no additional details
                     recorded"
                     /note="P->A: Partial loss of activity of conoCAP-a."
     Site            85
                     /gene="conoCAP"
                     /site_type="mutagenized"
                     /experiment="experimental evidence, no additional details
                     recorded"
                     /note="Missing: Partial loss of activity of conoCAP-a."
     Site            86
                     /gene="conoCAP"
                     /site_type="mutagenized"
                     /experiment="experimental evidence, no additional details
                     recorded"
                     /note="F->A: Complete loss of activity of conoCAP-a."
     Bond            87..92
                     /gene="conoCAP"
                     /bond_type="disulfide"
                     /experiment="experimental evidence, no additional details
                     recorded"
     Site            87
                     /gene="conoCAP"
                     /site_type="mutagenized"
                     /experiment="experimental evidence, no additional details
                     recorded"
                     /note="C->A: Complete loss of activity of conoCAP-a.
                     {ECO:0000269|PubMed:20385188}."
     Site            88
                     /gene="conoCAP"
                     /site_type="mutagenized"
                     /experiment="experimental evidence, no additional details
                     recorded"
                     /note="N->A: No change of activity of conoCAP-a."
     Site            89
                     /gene="conoCAP"
                     /site_type="mutagenized"
                     /experiment="experimental evidence, no additional details
                     recorded"
                     /note="S->A: No change of activity of conoCAP-a."
     Site            90
                     /gene="conoCAP"
                     /site_type="mutagenized"
                     /experiment="experimental evidence, no additional details
                     recorded"
                     /note="F->A: No change of activity of conoCAP-a."
     Site            91
                     /gene="conoCAP"
                     /site_type="mutagenized"
                     /experiment="experimental evidence, no additional details
                     recorded"
                     /note="G->A: No change of activity of conoCAP-a."
     Site            92
                     /gene="conoCAP"
                     /site_type="mutagenized"
                     /experiment="experimental evidence, no additional details
                     recorded"
                     /note="C->A: Complete loss of activity of conoCAP-a.
                     {ECO:0000269|PubMed:20385188}."
     Site            93..94
                     /gene="conoCAP"
                     /site_type="mutagenized"
                     /experiment="experimental evidence, no additional details
                     recorded"
                     /note="Missing: No change of activity of conoCAP-a."
     Site            93
                     /gene="conoCAP"
                     /site_type="mutagenized"
                     /experiment="experimental evidence, no additional details
                     recorded"
                     /note="Y->A: No change of activity of conoCAP-a."
     Site            94
                     /gene="conoCAP"
                     /site_type="modified"
                     /experiment="experimental evidence, no additional details
                     recorded"
                     /note="Asparagine amide."
     Site            94
                     /gene="conoCAP"
                     /site_type="mutagenized"
                     /experiment="experimental evidence, no additional details
                     recorded"
                     /note="N->A: No change of activity of conoCAP-a."
     Site            94
                     /gene="conoCAP"
                     /site_type="mutagenized"
                     /experiment="experimental evidence, no additional details
                     recorded"
                     /note="Missing: No change of activity of conoCAP-a."
     Region          98..160
                     /gene="conoCAP"
                     /region_name="Propeptide"
                     /experiment="experimental evidence, no additional details
                     recorded"
                     /note="{ECO:0000255}. /FTId=PRO_0000405959."
     Region          163..173
                     /gene="conoCAP"
                     /region_name="Processed active peptide"
                     /experiment="experimental evidence, no additional details
                     recorded"
                     /note="ConoCAP-c. {ECO:0000305}. /FTId=PRO_0000405960."
     Region          164
                     /gene="conoCAP"
                     /region_name="Conflict"
                     /experiment="experimental evidence, no additional details
                     recorded"
                     /note="F -> L (in Ref. 1; CBM40422). {ECO:0000305}."
     Bond            165..171
                     /gene="conoCAP"
                     /bond_type="disulfide"
                     /experiment="experimental evidence, no additional details
                     recorded"
                     /note="{ECO:0000305}."
     Site            173
                     /gene="conoCAP"
                     /site_type="modified"
                     /experiment="experimental evidence, no additional details
                     recorded"
                     /note="Glycine amide. {ECO:0000305}."
     Region          177..207
                     /gene="conoCAP"
                     /region_name="Propeptide"
                     /experiment="experimental evidence, no additional details
                     recorded"
                     /note="{ECO:0000255}. /FTId=PRO_0000405961."
ORIGIN      
        1 mvslghvlfv illpvllpva addpddqmls qislpsssrs eyddndvskr vfcngftgcg
       61 grhrdrsrrq erygkrlipv lakrpfcnsf gcyngkrsls gagpalstpv dpsrnnkart
      121 marmldaaas arheqqqqll qqreqrgles rdpaasgdls krlfcngygg crggkrtlys
      181 pwlermneva ddrsarnalc trlgwre
//
