# Supplementary material for: Venomix: a simple bioinformatic pipeline for identifying and characterizing toxin gene candidates from transcriptomic data
Source: PeerJ. 2018 Jul 31;6:e5361. doi: 10.7717/peerj.5361 (PMC6074769; doi:10.7717/peerj.5361)
Supplement: Supplemental Information 2 [file peerj-06-5361-s002.gz › FinalOutput_1E-20/ConoCAP_1/nucleotide.fasta]

>TRINITY_DN7874_c0_g1_i1 len=759 path=[1594:0-373 1595:374-397 1607:398-421 1605:422-456 1600:457-758] [-1, 1594, 1595, 1607, 1605, 1600, -2]
CGATGAACAGCACACGAGTTTCGCAGTGACAGGAAAAAGGCCACTGGTCGACTAACCAGC
CAACCAACCAATCACCATGGTCTCACGCGGTCACGTGCTGTTTGTGGTTCTGCTTCCGGT
CTTGGCTCAAGTGGCTGCCGACGATGCGGATGAACAGATGATGTCCGAGGTGATGCGAGG
AGACCAAAACAGCGTCGCCTCTGGCTCCGGCAGCCTGATACGACCCCCCTCCAACCCTCC
CTTCATCCCCGACACCCCCCTCCCCTTACCCTCCACCTTCCTCCTCCATCTCCTCCAGTC
CTCAGACGGTAATCCACGAGCAGCGGCAGCAACAGCAGCAGCAGCAGCACGAGCCCCCTC
AGAGCCGCTCCCCGGCCCCCGTCCGGAGTCGTCCCTGCCCTCCTCCTCGGGTTCAGAATA
CGGAGACAGCGAGGTCAGCAAACGCGTCTTCTGCAACGGGTTCACAGGGTGCGGTGGACG
GCACCGGGACCGCAGCCGACGCCAGGAACGCTACGGGAAGAGGCTGATCCCCCTGCTGGT
GAAGCGGCCTTTCTGCAACAGCTTCGGCTGCTACAACGGCAAGAGGAGCCTCTCCGGAGT
AGGCCCCGCCCTGTCCACGCTGGTGGACCCCTCCCAGAACTACAGGGCCCGGGCCATCGC
TCGCATGCTGGCCGCAGCTGCCTCTGCCAGGCGTCAGCAACAACAGCAGCAGCAGCAGCA
GCTTCTGCAGCAGCAGGAAGAGGGAGGGCTGAAGAGGTG
>TRINITY_DN7874_c0_g2_i1 len=759 path=[1601:0-373 1602:374-397 1603:398-421 1606:422-456 1593:457-758] [-1, 1601, 1602, 1603, 1606, 1593, -2]
CGATGAACAGCACACGAGTTTCGCAGTGACAGGAAAAAGGCCACTGGTCGACTAACCAGC
CAACCAACCAATCACCATGGTCTCACGCGGTCACGTGCTGTTTGTGGTTCTGCTTCCGGT
CTTGGCTCAAGTGGCTGCCGACGATGCGGATGAACAGATGATGTCCGAGGTGATGCGAGG
AGACCAAAACAGCGTCGCCTCTGGCTCCGGCAGCCTGATACGACCCCCCTCCAACCCTCC
CTTCATCCCCGACACCCCCCTCCCCTTACCCTCCACCTTCCTCCTCCATCTCCTCCAGTC
CTCAGACGGTAATCCACGAGCAGCGGCAGCAACAGCAGCAGCAGCAGCACGAGCCCCCTC
AGAGCCGCTCCCCGGCCCCCGTCCGGAGTCGTCCCTGCCCTCCTCCTCGGGTTCAGAATA
CGAAGACAACGAGATCAGCAAACGCGTCTTCTGCAACGGGTTCACAGGGTGCGGTGGACG
GCACCGGGACCGCAGCCGACGCCAGGAACGCTACGGGAAGAGGCTGATCCCCCTGCTGGT
GAAGCGGCCTTTCTGCAACAGCTTCGGCTGCTACAACGGCAAGAGGAGCCTCTCCGGAGT
AGGCCCCGCCCTGTCCACGCTGGTGGACCCCTCCCAGAACTACAGGGCCCGGGCCATCGC
TCGCATGCTGGCCGCAGCTGCCTCTGCCAGGCGTCAGCAACAACAGCAGCAGCAGCAGCA
GCTTCTGCAGCAGCAGGAAGAGGGAGGGCTGAAGAGGTG
