# Supplementary material for: Venomix: a simple bioinformatic pipeline for identifying and characterizing toxin gene candidates from transcriptomic data
Source: PeerJ. 2018 Jul 31;6:e5361. doi: 10.7717/peerj.5361 (PMC6074769; doi:10.7717/peerj.5361)
Supplement: Supplemental Information 2 [file peerj-06-5361-s002.gz › FinalOutput_1E-20/ConoCAP_1/signalp.txt]

# SignalP-4.1 euk predictions
# name                     Cmax  pos  Ymax  pos  Smax  pos  Smean   D     ?  Dmaxcut    Networks-used
E3PQQ8                     0.639  22  0.773  22  0.977  12  0.935   0.860 Y  0.450      SignalP-noTM
TRINITY_DN7874_c0_g1::TRINITY_DN7874_c0_g1_i1::g.1::m.1  0.535  22  0.694  22  0.959  12  0.900   0.805 Y  0.450      SignalP-noTM
TRINITY_DN7874_c0_g2::TRINITY_DN7874_c0_g2_i1::g.3::m.3  0.535  22  0.694  22  0.959  12  0.900   0.805 Y  0.450      SignalP-noTM
