# Supplementary material for: Venomix: a simple bioinformatic pipeline for identifying and characterizing toxin gene candidates from transcriptomic data
Source: PeerJ. 2018 Jul 31;6:e5361. doi: 10.7717/peerj.5361 (PMC6074769; doi:10.7717/peerj.5361)
Supplement: Supplemental Information 2 [file peerj-06-5361-s002.gz › FinalOutput_1E-20/Kunitz-type_conkunitzin-S1_2/sequence.txt]

>TRINITY_DN10802_c1_g2::TRINITY_DN10802_c1_g2_i6::g.1::m.1 type:5prime_partial len:181 gc:universal TRINITY_DN10802_c1_g2_i6:1328-786(-)
SGPRSQSSVEKAAKRQQLNQHKGCLKKAGADKILTNPRQQRERERDLWSCAFSSHLTAPS
TSVLFHLSASPHQRSTICQPVYVNTVISDFPGCKMEGRRFAAVLILTICLLAPGAGASER
DVLPRRCTHGMDGGSCLGNLQRYYYDMSSDECKPFLYGGCGGNDNNFHTYAHCFYTCWWH
*
>TRINITY_DN10802_c1_g2::TRINITY_DN10802_c1_g2_i11::g.2::m.2 type:5prime_partial len:145 gc:universal TRINITY_DN10802_c1_g2_i11:729-295(-)
QRERDLRSCAFSSHLTAPSTSVLFRLSASPHQRSTVCQPVYVSTVISDCPGCKMEGRRFA
AVLILTICMLAPGASAAVHWSVCKLPAEPGPCNEYVDRFYFDWNRKECKPFTYGSCEGND
NNFPTYDVCCNECPYGQCRWIPRG*
>TRINITY_DN10802_c1_g2::TRINITY_DN10802_c1_g2_i28::g.3::m.3 type:internal len:123 gc:universal TRINITY_DN10802_c1_g2_i28:368-3(-)
QRERDLRSCAFSSHLTAPSTSVLFRLSASPHQRSTVCQPVYVSTVISDCPGCKMEGRRFA
AVLILTICMLAPGAGALERGGRGDVCTLPKDVGICHQYVVRYYFDTDLCRTFQYGGCGGN
GN
