# Supplementary material for: Venomix: a simple bioinformatic pipeline for identifying and characterizing toxin gene candidates from transcriptomic data
Source: PeerJ. 2018 Jul 31;6:e5361. doi: 10.7717/peerj.5361 (PMC6074769; doi:10.7717/peerj.5361)
Supplement: Supplemental Information 2 [file peerj-06-5361-s002.gz › FinalOutput_1E-20/Kunitz-type_conkunitzin-S1_2/mature.fasta]

>P0CY85 ; MatureChain: 24-88
SKRWTRPSVCNLPAESGTGTQSLKRFYYNSDKMQCRTFIYKGNGGNDNNFPRTYDCQKKC
LYRPG
>P0C1X2 ; MatureChain: 23-86
TLLPKDRPSLCDLPADSGSGTKAEKRIYYNSARKQCLRFDYTGQGGNENNFRRTYDCQRT
CLYT
