# Supplementary material for: Venomix: a simple bioinformatic pipeline for identifying and characterizing toxin gene candidates from transcriptomic data
Source: PeerJ. 2018 Jul 31;6:e5361. doi: 10.7717/peerj.5361 (PMC6074769; doi:10.7717/peerj.5361)
Supplement: Supplemental Information 2 [file peerj-06-5361-s002.gz › FinalOutput_1E-20/Kunitz-type_conkunitzin-S1_2/genbankfile.txt]

VERSION     P0CY85.1  GI:338817763
DBSOURCE    UniProtKB: locus VKTB1_CONBU, accession P0CY85;
            class: standard.
            created: Jun 28, 2011.
            sequence updated: Jun 28, 2011.
            annotation updated: Jan 7, 2015.
            
            xrefs (non-sequence databases): GO:0005576, GO:0004867,
            Gene3D:4.10.410.10, InterPro:IPR029858, InterPro:IPR002223,
            PANTHER:PTHR10083:SF207, Pfam:PF00014, PRINTS:PR00759,
            SMART:SM00131, SUPFAM:SSF57362, PROSITE:PS50279
KEYWORDS    Amidation; Disulfide bond; Ion channel impairing toxin; Neurotoxin;
            Potassium channel impairing toxin; Protease inhibitor; Secreted;
            Serine protease inhibitor; Signal; Toxin; Voltage-gated potassium
            channel impairing toxin.
SOURCE      Conus bullatus
  ORGANISM  Conus bullatus
            Eukaryota; Metazoa; Lophotrochozoa; Mollusca; Gastropoda;
            Caenogastropoda; Hypsogastropoda; Neogastropoda; Conoidea; Conidae;
            Conus.
REFERENCE   1  (residues 1 to 88)
  AUTHORS   Hu,H., Bandyopadhyay,P.K., Olivera,B.M. and Yandell,M.
  TITLE     Characterization of the Conus bullatus genome and its venom-duct
            transcriptome
  JOURNAL   BMC Genomics 12, 60 (2011)
   PUBMED   21266071
  REMARK    NUCLEOTIDE SEQUENCE [MRNA].;
            TISSUE=Venom duct
            Publication Status: Online-Only
COMMENT     [FUNCTION] Blocks specifically voltage-activated potassium channels
            (Kv) of the Shaker family. {ECO:0000250}.
            [SUBCELLULAR LOCATION] Secreted {ECO:0000250}.
            [TISSUE SPECIFICITY] Expressed by the venom duct.
            [PTM] Contains 2 disulfide bonds instead of 3, as for all Kunitz
            domain proteins.
            [SIMILARITY] Belongs to the venom Kunitz-type family.
            {ECO:0000305}.
            [SIMILARITY] Contains 1 BPTI/Kunitz inhibitor domain.
            {ECO:0000255|PROSITE-ProRule:PRU00031}.
FEATURES             Location/Qualifiers
     source          1..88
                     /organism="Conus bullatus"
                     /db_xref="taxon:89438"
     Protein         1..88
                     /product="Kunitz-type conkunitzin-B1"
                     /note="Conk-B1"
                     /UniProtKB_evidence="Evidence at transcript level"
     Region          1..23
                     /region_name="Signal"
                     /experiment="experimental evidence, no additional details
                     recorded"
                     /note="{ECO:0000255}."
     Region          24..87
                     /region_name="Mature chain"
                     /experiment="experimental evidence, no additional details
                     recorded"
                     /note="Kunitz-type conkunitzin-B1. /FTId=PRO_0000409987."
     Region          31..84
                     /region_name="KU"
                     /note="BPTI/Kunitz family of serine protease inhibitors;
                     Structure is a disulfide rich alpha+beta fold. BPTI
                     (bovine pancreatic trypsin inhibitor) is an extensively
                     studied model structure; cd00109"
                     /db_xref="CDD:238057"
     Region          33..83
                     /region_name="Domain"
                     /experiment="experimental evidence, no additional details
                     recorded"
                     /note="BPTI/Kunitz inhibitor.
                     {ECO:0000255|PROSITE-ProRule:PRU00031}."
     Bond            33..83
                     /bond_type="disulfide"
                     /experiment="experimental evidence, no additional details
                     recorded"
                     /note="{ECO:0000255|PROSITE-ProRule:PRU00031}."
     Site            order(41..45,47)
                     /site_type="other"
                     /note="trypsin interaction site"
                     /db_xref="CDD:238057"
     Bond            58..79
                     /bond_type="disulfide"
                     /experiment="experimental evidence, no additional details
                     recorded"
                     /note="{ECO:0000255|PROSITE-ProRule:PRU00031}."
     Site            87
                     /site_type="modified"
                     /experiment="experimental evidence, no additional details
                     recorded"
                     /note="Proline amide. {ECO:0000250}."
ORIGIN      
        1 megrrfaavl ilpicmlapg avaskrwtrp svcnlpaesg tgtqslkrfy ynsdkmqcrt
       61 fiykgnggnd nnfprtydcq kkclyrpg
//
VERSION     P0C1X2.1  GI:115311681
DBSOURCE    UniProtKB: locus VKTS1_CONST, accession P0C1X2;
            class: standard.
            created: Sep 19, 2006.
            sequence updated: Sep 19, 2006.
            annotation updated: May 27, 2015.
            xrefs: 1Y62_A, 1Y62_B, 1Y62_C, 1Y62_D, 1Y62_E, 1Y62_F, 2CA7_A
            xrefs (non-sequence databases): PDBsum:1Y62, PDBsum:2CA7,
            ProteinModelPortal:P0C1X2, SMR:P0C1X2, EvolutionaryTrace:P0C1X2,
            GO:0005576, GO:0004867, Gene3D:4.10.410.10, InterPro:IPR029858,
            InterPro:IPR002223, PANTHER:PTHR10083:SF207, Pfam:PF00014,
            PRINTS:PR00759, SMART:SM00131, SUPFAM:SSF57362, PROSITE:PS50279
KEYWORDS    3D-structure; Amidation; Direct protein sequencing; Disulfide bond;
            Ion channel impairing toxin; Neurotoxin; Potassium channel
            impairing toxin; Protease inhibitor; Secreted; Serine protease
            inhibitor; Signal; Toxin; Voltage-gated potassium channel impairing
            toxin.
SOURCE      Conus striatus (striated cone)
  ORGANISM  Conus striatus
            Eukaryota; Metazoa; Lophotrochozoa; Mollusca; Gastropoda;
            Caenogastropoda; Hypsogastropoda; Neogastropoda; Conoidea; Conidae;
            Conus.
REFERENCE   1  (residues 1 to 86)
  AUTHORS   Bayrhuber,M., Graf,R., Ferber,M., Zweckstetter,M., Imperial,J.,
            Garrett,J.E., Olivera,B.M., Terlau,H. and Becker,S.
  TITLE     Production of recombinant Conkunitzin-S1 in Escherichia coli
  JOURNAL   Protein Expr. Purif. 47 (2), 640-644 (2006)
   PUBMED   16542850
  REMARK    NUCLEOTIDE SEQUENCE [MRNA].;
            TISSUE=Venom duct
REFERENCE   2  (residues 1 to 86)
  AUTHORS   Bayrhuber,M., Vijayan,V., Ferber,M., Graf,R., Korukottu,J.,
            Imperial,J., Garrett,J.E., Olivera,B.M., Terlau,H., Zweckstetter,M.
            and Becker,S.
  TITLE     Conkunitzin-S1 is the first member of a new Kunitz-type neurotoxin
            family. Structural and functional characterization
  JOURNAL   J. Biol. Chem. 280 (25), 23766-23770 (2005)
   PUBMED   15833744
  REMARK    PROTEIN SEQUENCE OF 27-86, DISULFIDE BONDS, AMIDATION AT THR-86,
            FUNCTION, AND STRUCTURE BY NMR OF 27-86.;
            TISSUE=Venom
REFERENCE   3  (residues 1 to 86)
  AUTHORS   Dy,C.Y., Buczek,P., Imperial,J.S., Bulaj,G. and Horvath,M.P.
  TITLE     Structure of conkunitzin-S1, a neurotoxin and Kunitz-fold disulfide
            variant from cone snail
  JOURNAL   Acta Crystallogr. D Biol. Crystallogr. 62 (PT 9), 980-990 (2006)
   PUBMED   16929098
  REMARK    X-RAY CRYSTALLOGRAPHY (2.45 ANGSTROMS) OF 27-86.
COMMENT     [FUNCTION] Blocks specifically voltage-activated potassium channels
            (Kv) of the Shaker family (IC(50)=1.33 nM).
            {ECO:0000269|PubMed:15833744}.
            [SUBCELLULAR LOCATION] Secreted.
            [TISSUE SPECIFICITY] Expressed by the venom duct.
            [PTM] Contains 2 disulfide bonds instead of 3, as for all Kunitz
            domain proteins. A double Cys-mutant carrying an additional Cys
            bridge does not show difference in activity with the natural
            peptide. However, there are some differences in the kinetics of
            binding of both peptides to the channel (PubMed:15833744).
            {ECO:0000269|PubMed:15833744}.
            [SIMILARITY] Belongs to the venom Kunitz-type family.
            {ECO:0000305}.
            [SIMILARITY] Contains 1 BPTI/Kunitz inhibitor domain.
            {ECO:0000255|PROSITE-ProRule:PRU00031}.
FEATURES             Location/Qualifiers
     source          1..86
                     /organism="Conus striatus"
                     /db_xref="taxon:6493"
     Protein         1..86
                     /product="Kunitz-type conkunitzin-S1"
                     /note="Conk-S1"
                     /UniProtKB_evidence="Evidence at protein level"
     Region          1..26
                     /region_name="Signal"
                     /experiment="experimental evidence, no additional details
                     recorded"
                     /note="{ECO:0000269|PubMed:15833744}."
     Region          27..86
                     /region_name="Mature chain"
                     /experiment="experimental evidence, no additional details
                     recorded"
                     /note="Kunitz-type conkunitzin-S1. /FTId=PRO_0000249805."
     Region          31..34
                     /region_name="Helical region"
                     /experiment="experimental evidence, no additional details
                     recorded"
                     /note="{ECO:0000244|PDB:1Y62}."
     Region          33..84
                     /region_name="KU"
                     /note="BPTI/Kunitz family of serine protease inhibitors;
                     Structure is a disulfide rich alpha+beta fold. BPTI
                     (bovine pancreatic trypsin inhibitor) is an extensively
                     studied model structure; cd00109"
                     /db_xref="CDD:238057"
     Region          33..83
                     /region_name="Domain"
                     /experiment="experimental evidence, no additional details
                     recorded"
                     /note="BPTI/Kunitz inhibitor.
                     {ECO:0000255|PROSITE-ProRule:PRU00031}."
     Bond            33..83
                     /bond_type="disulfide"
                     /experiment="experimental evidence, no additional details
                     recorded"
                     /note="{ECO:0000255|PROSITE-ProRule:PRU00031,
                     ECO:0000269|PubMed:15833744}."
     Site            order(41..45,47)
                     /site_type="other"
                     /note="trypsin interaction site"
                     /db_xref="CDD:238057"
     Region          46..52
                     /region_name="Beta-strand region"
                     /experiment="experimental evidence, no additional details
                     recorded"
                     /note="{ECO:0000244|PDB:1Y62}."
     Region          53..56
                     /region_name="Hydrogen bonded turn"
                     /experiment="experimental evidence, no additional details
                     recorded"
                     /note="{ECO:0000244|PDB:1Y62}."
     Region          57..63
                     /region_name="Beta-strand region"
                     /experiment="experimental evidence, no additional details
                     recorded"
                     /note="{ECO:0000244|PDB:1Y62}."
     Bond            58..79
                     /bond_type="disulfide"
                     /experiment="experimental evidence, no additional details
                     recorded"
                     /note="{ECO:0000255|PROSITE-ProRule:PRU00031,
                     ECO:0000269|PubMed:15833744}."
     Region          65..67
                     /region_name="Beta-strand region"
                     /experiment="experimental evidence, no additional details
                     recorded"
                     /note="{ECO:0000244|PDB:2CA7}."
     Region          73..75
                     /region_name="Beta-strand region"
                     /experiment="experimental evidence, no additional details
                     recorded"
                     /note="{ECO:0000244|PDB:1Y62}."
     Region          76..83
                     /region_name="Helical region"
                     /experiment="experimental evidence, no additional details
                     recorded"
                     /note="{ECO:0000244|PDB:1Y62}."
     Site            86
                     /site_type="modified"
                     /experiment="experimental evidence, no additional details
                     recorded"
                     /note="Threonine amide. {ECO:0000269|PubMed:15833744}."
ORIGIN      
        1 megrrfaavl ilticmlapg tgtllpkdrp slcdlpadsg sgtkaekriy ynsarkqclr
       61 fdytgqggne nnfrrtydcq rtclyt
//
