# Supplementary material for: Venomix: a simple bioinformatic pipeline for identifying and characterizing toxin gene candidates from transcriptomic data
Source: PeerJ. 2018 Jul 31;6:e5361. doi: 10.7717/peerj.5361 (PMC6074769; doi:10.7717/peerj.5361)
Supplement: Supplemental Information 2 [file peerj-06-5361-s002.gz › FinalOutput_1E-20/Kunitz-type_conkunitzin-S1_2/rsemfile_expressioninfo.txt]

transcript_id	gene_id	length	effective_length	expected_count	TPM	FPKM	IsoPct
../INPUTS/RSEM.isoforms.results	TRINITY_DN10802_c1_g2_i6	TRINITY_DN10802_c1_g2_i6	1330	1151.20	137.69	5.25	15.69	100.00
../INPUTS/RSEM.isoforms.results	TRINITY_DN10802_c1_g2_i11	TRINITY_DN10802_c1_g2_i11	730	551.21	0.00	0.00	0.00	100.00
../INPUTS/RSEM.isoforms.results	TRINITY_DN10802_c1_g2_i28	TRINITY_DN10802_c1_g2_i28	369	191.71	181.55	41.58	124.20	100.00
