# Supplementary material for: Venomix: a simple bioinformatic pipeline for identifying and characterizing toxin gene candidates from transcriptomic data
Source: PeerJ. 2018 Jul 31;6:e5361. doi: 10.7717/peerj.5361 (PMC6074769; doi:10.7717/peerj.5361)
Supplement: Supplemental Information 2 [file peerj-06-5361-s002.gz › FinalOutput_1E-20/Kunitz-type_conkunitzin-S1_2/nucleotide.fasta]

>TRINITY_DN10802_c1_g2_i6 len=1330 path=[12310:0-33 12311:34-39 14190:40-84 14113:85-114 13859:115-170 13683:171-177 14111:178-178 13999:179-226 14243:227-227 14180:228-242 14103:243-308 13982:309-310 14175:311-339 14095:340-342 13971:343-343 14170:344-382 14087:383-384 13807:385-655 14586:656-656 14613:657-658 13943:659-778 13062:779-787 13782:788-986 13366:987-988 13774:989-990 14515:991-996 14495:997-998 14474:999-999 14452:1000-1006 14429:1007-1020 14406:1021-1021 14381:1022-1023 14349:1024-1030 14311:1031-1035 14264:1036-1044 14207:1045-1045 14132:1046-1056 13732:1057-1058 14037:1059-1093 14202:1094-1126 14305:1127-1130 14256:1131-1132 14197:1133-1142 14121:1143-1154 14023:1155-1171 13875:1172-1175 13705:1176-1185 13518:1186-1213 13059:1214-1214 13060:1215-1329] [-1, 12310, 12311, 14190, 14113, 13859, 13683, 14111, 13999, 14243, 14180, 14103, 13982, 14175, 14095, 13971, 14170, 14087, 13807, 14586, 14613, 13943, 13062, 13782, 13366, 13774, 14515, 14495, 14474, 14452, 14429, 14406, 14381, 14349, 14311, 14264, 14207, 14132, 13732, 14037, 14202, 14305, 14256, 14197, 14121, 14023, 13875, 13705, 13518, 13059, 13060, -2]
AGCACCGAGGAAAGAGTGTGTGGAGATACACGAAACAGATGTTATGGAAAAGAGCTGTAG
TGGTGCACAAGAAAGACACTGCGGAAAGAATCTGTAGGAATGCAGAATACAGACAGTTTG
GAAAGGACCTAGAGAGATACTCAAAATCGATGCAGTGAAACGGATATGTAGAGGTGCATG
AAAGGAGATACTGTAGAAAGGATCTATAGAGATACATAAAACAGACTCTATGGGAAGTAT
CTGTAGAGATGCACCAAACAGTCATTATGAGAAGGATCTTTAGAGGTACACAAAGCAGAC
ACTTTGAAAAGGATCTCTAGAGATACACAAAACAGACACTTTGAGAAGGATCTTTAGAGA
TACACAAAGCAGACACTTTGAAAAGAATCAATAGAAATGCAAAAAATAGACACTTTGAAA
AGGATCTGCAGAGATACACAAAACAGACATTATTGAAAGGATCTCTAGAGATACAGAAAA
CACACACTATGGGAATGATCTGAAGAGATACCCCATACAGTCATTAAGAAAAGTATCTCT
ATAAATACACAACATACGAAAACGGTCTGTAGAAGTACACAAAACAGGCACGTTGAAAAA
GATCTGTAGATGTACACAAAACAAACCCTCTGTAAAGTATCTATAGAGATACACAAAACT
GATACCATTTAAAGGATCCACAGAGATACAGGAAACAGACTACACGCTATAGAAAGGATC
TGTGGAAACACACAGCTTGGCGGTCCTCAGCAGTGTTAGGGATGTCGCCACAACAATCAG
CGCAGTTAATGCCACCAACATGTGTAGAAACAGTGCGCGTAAGTGTGAAAATTGTTGTCG
TTGCCACCACATCCTCCGTAAAGGAACGGTTTACATTCGTCAGAAGACATGTCGTAGTAA
TATCTCTGCAAATTCCCTAGGCACGACCCCCCGTCCATTCCGTGTGTGCACCTTCTCGGT
AGAACATCACGTTCCGAAGCGCCAGCCCCAGGTGCAAGCAGACAGATGGTCAGGATCAGA
ACAGCAGCAAAACGACGTCCCTCCATTTTACAACCTGGAAAATCTGAGATAACAGTGTTG
ACGTAAACAGGCTGACAGATGGTTGAGCGCTGATGTGGACTGGCTGACAGATGAAACAGC
ACCGACGTGGATGGGGCCGTCAGATGACTGGAGAATGCACAGCTCCAAAGGTCTCTCTCT
CTCTCCCTCTGCTGACGTGGATTGGTGAGGATCTTATCAGCACCCGCCTTTTTTAAACAT
CCTTTGTGCTGATTCAGCTGTTGCCTTTTAGCGGCTTTCTCAACAGAGCTTTGGCTTCGC
GGGCCGGACA
>TRINITY_DN10802_c1_g2_i8 len=698 path=[12310:0-33 12311:34-39 14190:40-84 14113:85-114 13860:115-178 14543:179-179 14187:180-529 14110:530-547 14245:548-554 14182:555-559 14463:560-568 14504:569-569 14484:570-580 14462:581-582 14440:583-586 14552:587-587 14582:588-593 14438:594-600 14414:601-621 14558:622-623 14588:624-626 13612:627-627 13937:628-666 13780:667-667 13599:668-677 12676:678-697] [-1, 12310, 12311, 14190, 14113, 13860, 14543, 14187, 14110, 14245, 14182, 14463, 14504, 14484, 14462, 14440, 14552, 14582, 14438, 14414, 14558, 14588, 13612, 13937, 13780, 13599, 12676, -2]
AGCACCGAGGAAAGAGTGTGTGGAGATACACGAAACAGATGTTATGGAAAAGAGCTGTAG
TGGTGCACAAGAAAGACACTGCGGAAAGAATCTGTAGGAATGCAGAATACAGACACCATG
GAAAGGATCTATAGAGATACACAAAATCGATGCAGCGAAACGGATATGTAGAGGTGCATA
CAAGGAGATACTGTAGAAAGGATGTTTAGAGACACATCAAACAGACACTATGGCAAGGAT
CTGAGGCACACAGCTCGGCTCTCCTCAGCATTGCCACGGATGTCGCCACAACAATCAGCC
CCGTGGTATCCACCTGCATTGTCCGTACGGACATTCGTTGCAACAGACATCGTAAGTGGG
AAAATTGTTGTCGTTGCCTTCACATGATCCGTAAGTGAACGGTTTACATTCCTTTCTATT
CCAATCGAAGTAAAATCTGTCCACATACTCATTGCACGGTCCGGGTTCCGCTGGTAGCTT
GCACACAGACCAATGTACCGCAGCGCTAGCCCCAGGTGCAAGCATACAGATGGTCAGGAT
CAGAACAGCAGCAAAACGACGTCCCTCCATTTTACAACCTGGACAGTCTGAGATGACAGT
GCTGACGTAAACAGGCTGACAGACGGTAAAGCGCTGATGTGGATAGGGCCGTCAGATGAC
TGGAGAATGCACAGCTCCTCAGGTCTCTCTCCCTCTGC
>TRINITY_DN10802_c1_g2_i11 len=730 path=[12310:0-33 12311:34-39 14190:40-84 14113:85-114 13860:115-178 14543:179-179 14187:180-529 14110:530-547 14245:548-554 14182:555-559 14463:560-568 14504:569-569 14484:570-580 14462:581-582 14440:583-586 14552:587-587 14582:588-593 14438:594-600 14414:601-621 14558:622-623 14588:624-626 14322:627-627 14277:628-632 14221:633-642 13929:643-646 13595:647-650 13771:651-654 14057:655-670 13920:671-674 13759:675-678 13573:679-695 12346:696-699 12347:700-709 12348:710-729] [-1, 12310, 12311, 14190, 14113, 13860, 14543, 14187, 14110, 14245, 14182, 14463, 14504, 14484, 14462, 14440, 14552, 14582, 14438, 14414, 14558, 14588, 14322, 14277, 14221, 13929, 13595, 13771, 14057, 13920, 13759, 13573, 12346, 12347, 12348, -2]
AGCACCGAGGAAAGAGTGTGTGGAGATACACGAAACAGATGTTATGGAAAAGAGCTGTAG
TGGTGCACAAGAAAGACACTGCGGAAAGAATCTGTAGGAATGCAGAATACAGACACCATG
GAAAGGATCTATAGAGATACACAAAATCGATGCAGCGAAACGGATATGTAGAGGTGCATA
CAAGGAGATACTGTAGAAAGGATGTTTAGAGACACATCAAACAGACACTATGGCAAGGAT
CTGAGGCACACAGCTCGGCTCTCCTCAGCATTGCCACGGATGTCGCCACAACAATCAGCC
CCGTGGTATCCACCTGCATTGTCCGTACGGACATTCGTTGCAACAGACATCGTAAGTGGG
AAAATTGTTGTCGTTGCCTTCACATGATCCGTAAGTGAACGGTTTACATTCCTTTCTATT
CCAATCGAAGTAAAATCTGTCCACATACTCATTGCACGGTCCGGGTTCCGCTGGTAGCTT
GCACACAGACCAATGTACCGCAGCGCTAGCCCCAGGTGCAAGCATACAGATGGTCAGGAT
CAGAACAGCAGCAAAACGACGTCCCTCCATTTTACAACCTGGACAGTCTGAGATGACAGT
GCTGACGTAAACAGGCTGACAGACGGTAGAGCGCTGATGTGGACTGGCTGACAGACGAAA
CAGCACCGACGTGGATGGGGCCGTCAGATGACTGGAGAATGCACAGCTCCTCAGGTCTCT
CTCCCTCTGC
>TRINITY_DN10802_c1_g2_i12 len=337 path=[12630:0-28 14016:29-128 13694:129-161 14189:162-162 14006:163-168 14110:169-186 14245:187-193 14182:194-198 14463:199-207 14504:208-208 14484:209-219 14462:220-221 14440:222-225 14552:226-226 14582:227-232 14438:233-239 14414:240-260 14558:261-262 14588:263-265 13612:266-266 13937:267-305 13780:306-306 13599:307-316 12676:317-336] [-1, 12630, 14016, 13694, 14189, 14006, 14110, 14245, 14182, 14463, 14504, 14484, 14462, 14440, 14552, 14582, 14438, 14414, 14558, 14588, 13612, 13937, 13780, 13599, 12676, -2]
TTGTTGCCGTTGCCACCACATCCTCCGTACTGGAACGTTCTACACAAATCCGTATCGAAG
TAATATCTCACTACATATTGATGGCATATCCCCACATCCTTTGGTAGCGTGCATACATCC
CCTCGACCCCCACGTTCCAAAGCGCCAGCCCCAGGTGCAAGCATACAGATGGTCAGGATC
AGAACAGCAGCAAAACGACGTCCCTCCATTTTACAACCTGGACAGTCTGAGATGACAGTG
CTGACGTAAACAGGCTGACAGACGGTAAAGCGCTGATGTGGATAGGGCCGTCAGATGACT
GGAGAATGCACAGCTCCTCAGGTCTCTCTCCCTCTGC
>TRINITY_DN10802_c1_g2_i16 len=1300 path=[12310:0-33 12311:34-39 14190:40-84 14113:85-114 13859:115-170 13683:171-177 14111:178-178 13999:179-226 14243:227-227 14180:228-242 14103:243-308 13982:309-310 14175:311-339 14095:340-342 13971:343-343 14170:344-382 14087:383-384 13807:385-655 14586:656-656 14613:657-658 13943:659-778 13062:779-787 13782:788-986 13366:987-988 13774:989-990 14515:991-996 14495:997-998 14474:999-999 14452:1000-1006 14429:1007-1020 14406:1021-1021 14381:1022-1023 14349:1024-1030 14311:1031-1035 14264:1036-1044 14207:1045-1045 14132:1046-1056 13895:1057-1097 13548:1098-1099 14128:1100-1102 14034:1103-1103 13886:1104-1108 13719:1109-1118 13531:1119-1183 12224:1184-1184 12225:1185-1299] [-1, 12310, 12311, 14190, 14113, 13859, 13683, 14111, 13999, 14243, 14180, 14103, 13982, 14175, 14095, 13971, 14170, 14087, 13807, 14586, 14613, 13943, 13062, 13782, 13366, 13774, 14515, 14495, 14474, 14452, 14429, 14406, 14381, 14349, 14311, 14264, 14207, 14132, 13895, 13548, 14128, 14034, 13886, 13719, 13531, 12224, 12225, -2]
AGCACCGAGGAAAGAGTGTGTGGAGATACACGAAACAGATGTTATGGAAAAGAGCTGTAG
TGGTGCACAAGAAAGACACTGCGGAAAGAATCTGTAGGAATGCAGAATACAGACAGTTTG
GAAAGGACCTAGAGAGATACTCAAAATCGATGCAGTGAAACGGATATGTAGAGGTGCATG
AAAGGAGATACTGTAGAAAGGATCTATAGAGATACATAAAACAGACTCTATGGGAAGTAT
CTGTAGAGATGCACCAAACAGTCATTATGAGAAGGATCTTTAGAGGTACACAAAGCAGAC
ACTTTGAAAAGGATCTCTAGAGATACACAAAACAGACACTTTGAGAAGGATCTTTAGAGA
TACACAAAGCAGACACTTTGAAAAGAATCAATAGAAATGCAAAAAATAGACACTTTGAAA
AGGATCTGCAGAGATACACAAAACAGACATTATTGAAAGGATCTCTAGAGATACAGAAAA
CACACACTATGGGAATGATCTGAAGAGATACCCCATACAGTCATTAAGAAAAGTATCTCT
ATAAATACACAACATACGAAAACGGTCTGTAGAAGTACACAAAACAGGCACGTTGAAAAA
GATCTGTAGATGTACACAAAACAAACCCTCTGTAAAGTATCTATAGAGATACACAAAACT
GATACCATTTAAAGGATCCACAGAGATACAGGAAACAGACTACACGCTATAGAAAGGATC
TGTGGAAACACACAGCTTGGCGGTCCTCAGCAGTGTTAGGGATGTCGCCACAACAATCAG
CGCAGTTAATGCCACCAACATGTGTAGAAACAGTGCGCGTAAGTGTGAAAATTGTTGTCG
TTGCCACCACATCCTCCGTAAAGGAACGGTTTACATTCGTCAGAAGACATGTCGTAGTAA
TATCTCTGCAAATTCCCTAGGCACGACCCCCCGTCCATTCCGTGTGTGCACCTTCTCGGT
AGAACATCACGTTCCGAAGCGCCAGCCCCAGGTGCAAGCAGACAGATGGTCAGGATCAGA
ACAGCAGCAAAACGACGTCCCTCCATTTTACAACCTGCACAGTCTGAGATGACAATGCTG
ACGTAAACAGGCTGACAGACGGTAGAGCGCTGATGTGGATGGGGCCGTCAGATGAGTGGA
GAATACACAGCTCCTAAGGTCTCTCTCTCTCTCTCCCTCTGCTGACGTGGATTGGTGAGG
ATCTTATCAGCACCCGCCTTTTTTAAACATCCTTTGTGCTGATTCAGCTGTTGCCTTTTA
GCGGCTTTCTCAACAGAGCTTTGGCTTCGCGGGCCGGACA
>TRINITY_DN10802_c1_g2_i28 len=369 path=[12630:0-28 14016:29-128 13694:129-161 14189:162-162 14006:163-168 14110:169-186 14245:187-193 14182:194-198 14463:199-207 14504:208-208 14484:209-219 14462:220-221 14440:222-225 14552:226-226 14582:227-232 14438:233-239 14414:240-260 14558:261-262 14588:263-265 14322:266-266 14277:267-271 14221:272-281 13929:282-285 13595:286-289 13771:290-293 14057:294-309 13920:310-313 13759:314-317 13573:318-334 12346:335-338 12347:339-348 12348:349-368] [-1, 12630, 14016, 13694, 14189, 14006, 14110, 14245, 14182, 14463, 14504, 14484, 14462, 14440, 14552, 14582, 14438, 14414, 14558, 14588, 14322, 14277, 14221, 13929, 13595, 13771, 14057, 13920, 13759, 13573, 12346, 12347, 12348, -2]
TTGTTGCCGTTGCCACCACATCCTCCGTACTGGAACGTTCTACACAAATCCGTATCGAAG
TAATATCTCACTACATATTGATGGCATATCCCCACATCCTTTGGTAGCGTGCATACATCC
CCTCGACCCCCACGTTCCAAAGCGCCAGCCCCAGGTGCAAGCATACAGATGGTCAGGATC
AGAACAGCAGCAAAACGACGTCCCTCCATTTTACAACCTGGACAGTCTGAGATGACAGTG
CTGACGTAAACAGGCTGACAGACGGTAGAGCGCTGATGTGGACTGGCTGACAGACGAAAC
AGCACCGACGTGGATGGGGCCGTCAGATGACTGGAGAATGCACAGCTCCTCAGGTCTCTC
TCCCTCTGC
