# Supplementary material for: Venomix: a simple bioinformatic pipeline for identifying and characterizing toxin gene candidates from transcriptomic data
Source: PeerJ. 2018 Jul 31;6:e5361. doi: 10.7717/peerj.5361 (PMC6074769; doi:10.7717/peerj.5361)
Supplement: Supplemental Information 2 [file peerj-06-5361-s002.gz › FinalOutput_1E-20/Kunitz-type_conkunitzin-S1_2/signalp.txt]

# SignalP-4.1 euk predictions
# name                     Cmax  pos  Ymax  pos  Smax  pos  Smean   D     ?  Dmaxcut    Networks-used
P0CY85                     0.599  24  0.719  24  0.936  17  0.864   0.797 Y  0.450      SignalP-noTM
P0C1X2                     0.642  23  0.749  23  0.913   6  0.874   0.817 Y  0.450      SignalP-noTM
TRINITY_DN10802_c1_g2::TRINITY_DN10802_c1_g2_i6::g.1::m.1  0.109  39  0.106  53  0.122  42  0.103   0.104 N  0.450      SignalP-noTM
TRINITY_DN10802_c1_g2::TRINITY_DN10802_c1_g2_i11::g.2::m.2  0.104   1  0.000   1  0.159   1  0.000   0.000 N  0.450      SignalP-noTM
TRINITY_DN10802_c1_g2::TRINITY_DN10802_c1_g2_i11::g.2::m.2  0.103   1  0.000   1  0.110   1  0.000   0.000 N  0.450      SignalP-noTM
TRINITY_DN10802_c1_g2::TRINITY_DN10802_c1_g2_i11::g.2::m.2  0.102   1  0.000   1  0.120   1  0.000   0.000 N  0.450      SignalP-noTM
TRINITY_DN10802_c1_g2::TRINITY_DN10802_c1_g2_i11::g.2::m.2  0.103   1  0.000   1  0.110   1  0.000   0.000 N  0.450      SignalP-noTM
TRINITY_DN10802_c1_g2::TRINITY_DN10802_c1_g2_i11::g.2::m.2  0.104   1  0.000   1  0.138   1  0.000   0.000 N  0.450      SignalP-noTM
TRINITY_DN10802_c1_g2::TRINITY_DN10802_c1_g2_i11::g.2::m.2  0.104   1  0.000   1  0.140   1  0.000   0.000 N  0.450      SignalP-noTM
TRINITY_DN10802_c1_g2::TRINITY_DN10802_c1_g2_i11::g.2::m.2  0.103   1  0.000   1  0.110   1  0.000   0.000 N  0.450      SignalP-noTM
TRINITY_DN10802_c1_g2::TRINITY_DN10802_c1_g2_i11::g.2::m.2  0.104   1  0.000   1  0.130   1  0.000   0.000 N  0.450      SignalP-noTM
TRINITY_DN10802_c1_g2::TRINITY_DN10802_c1_g2_i11::g.2::m.2  0.103   1  0.000   1  0.198   1  0.000   0.000 N  0.450      SignalP-noTM
                           0.000   1  0.000   1  0.000   1  0.000   0.000 N  0.500      SignalP-TM
TRINITY_DN10802_c1_g2::TRINITY_DN10802_c1_g2_i11::g.2::m.2  0.000   1  0.000   1  0.000   1  0.000   0.000 N  0.450      SignalP-noTM
0.120431                   0.000   1  0.000   1  0.000   1  0.000   0.000 N  0.450      SignalP-noTM
TRINITY_DN10802_c1_g2::TRINITY_DN10802_c1_g2_i11::g.2::m.2  0.104   1  0.000   1  0.131   1  0.000   0.000 N  0.450      SignalP-noTM
TRINITY_DN10802_c1_g2::TRINITY_DN10802_c1_g2_i11::g.2::m.2  0.104   1  0.000   1  0.130   1  0.000   0.000 N  0.450      SignalP-noTM
TRINITY_DN10802_c1_g2::TRINITY_DN10802_c1_g2_i11::g.2::m.2  0.104   1  0.000   1  0.146   1  0.000   0.000 N  0.450      SignalP-noTM
TRINITY_DN10802_c1_g2::TRINITY_DN10802_c1_g2_i11::g.2::m.2  0.104   1  0.000   1  0.140   1  0.000   0.000 N  0.450      SignalP-noTM
TRINITY_DN10802_c1_g2::TRINITY_DN10802_c1_g2_i11::g.2::m.2  0.103   1  0.000   1  0.166   1  0.000   0.000 N  0.450      SignalP-noTM
TRINITY_DN10802_c1_g2::TRINITY_DN10802_c1_g2_i11::g.2::m.2  0.105   1  0.000   1  0.120   1  0.000   0.000 N  0.450      SignalP-noTM
TRINITY_DN10802_c1_g2::TRINITY_DN10802_c1_g2_i11::g.2::m.2  0.106   1  0.000   1  0.139   1  0.000   0.000 N  0.450      SignalP-noTM
TRINITY_DN10802_c1_g2::TRINITY_DN10802_c1_g2_i11::g.2::m.2  0.104   1  0.000   1  0.130   1  0.000   0.000 N  0.450      SignalP-noTM
TRINITY_DN10802_c1_g2::TRINITY_DN10802_c1_g2_i11::g.2::m.2  0.103   1  0.000   1  0.166   1  0.000   0.000 N  0.450      SignalP-noTM
TRINITY_DN10802_c1_g2::TRINITY_DN10802_c1_g2_i11::g.2::m.2  0.104   1  0.000   1  0.130   1  0.000   0.000 N  0.450      SignalP-noTM
TRINITY_DN10802_c1_g2::TRINITY_DN10802_c1_g2_i11::g.2::m.2  0.104   1  0.000   1  0.140   1  0.000   0.000 N  0.450      SignalP-noTM
TRINITY_DN10802_c1_g2::TRINITY_DN10802_c1_g2_i11::g.2::m.2  0.104   1  0.000   1  0.140   1  0.000   0.000 N  0.450      SignalP-noTM
TRINITY_DN10802_c1_g2::TRINITY_DN10802_c1_g2_i11::g.2::m.2  0.104   1  0.000   1  0.131   1  0.000   0.000 N  0.450      SignalP-noTM
TRINITY_DN10802_c1_g2::TRINITY_DN10802_c1_g2_i11::g.2::m.2  0.103   1  0.000   1  0.110   1  0.000   0.000 N  0.450      SignalP-noTM
TRINITY_DN10802_c1_g2::TRINITY_DN10802_c1_g2_i11::g.2::m.2  0.104   1  0.000   1  0.140   1  0.000   0.000 N  0.450      SignalP-noTM
TRINITY_DN10802_c1_g2::TRINITY_DN10802_c1_g2_i11::g.2::m.2  0.104   1  0.000   1  0.130   1  0.000   0.000 N  0.450      SignalP-noTM
TRINITY_DN10802_c1_g2::TRINITY_DN10802_c1_g2_i11::g.2::m.2  0.105   1  0.000   1  0.120   1  0.000   0.000 N  0.450      SignalP-noTM
TRINITY_DN10802_c1_g2::TRINITY_DN10802_c1_g2_i11::g.2::m.2  0.104   1  0.000   1  0.130   1  0.000   0.000 N  0.450      SignalP-noTM
TRINITY_DN10802_c1_g2::TRINITY_DN10802_c1_g2_i11::g.2::m.2  0.106   1  0.000   1  0.139   1  0.000   0.000 N  0.450      SignalP-noTM
TRINITY_DN10802_c1_g2::TRINITY_DN10802_c1_g2_i11::g.2::m.2  0.104   1  0.000   1  0.146   1  0.000   0.000 N  0.450      SignalP-noTM
TRINITY_DN10802_c1_g2::TRINITY_DN10802_c1_g2_i11::g.2::m.2  0.104   1  0.000   1  0.159   1  0.000   0.000 N  0.450      SignalP-noTM
TRINITY_DN10802_c1_g2::TRINITY_DN10802_c1_g2_i11::g.2::m.2!  0.103   1  0.000   1  0.110   1  0.000   0.000 N  0.450      SignalP-noTM
TRINITY_DN10802_c1_g2::TRINITY_DN10802_c1_g2_i11::g.2::m.2"  0.104   1  0.000   1  0.130   1  0.000   0.000 N  0.450      SignalP-noTM
TRINITY_DN10802_c1_g2::TRINITY_DN10802_c1_g2_i11::g.2::m.2#  0.103   1  0.000   1  0.166   1  0.000   0.000 N  0.450      SignalP-noTM
TRINITY_DN10802_c1_g2::TRINITY_DN10802_c1_g2_i11::g.2::m.2$  0.104   1  0.000   1  0.140   1  0.000   0.000 N  0.450      SignalP-noTM
TRINITY_DN10802_c1_g2::TRINITY_DN10802_c1_g2_i11::g.2::m.2%  0.103   1  0.000   1  0.198   1  0.000   0.000 N  0.450      SignalP-noTM
TRINITY_DN10802_c1_g2::TRINITY_DN10802_c1_g2_i11::g.2::m.2&  0.104   1  0.000   1  0.159   1  0.000   0.000 N  0.450      SignalP-noTM
TRINITY_DN10802_c1_g2::TRINITY_DN10802_c1_g2_i11::g.2::m.2'  0.106   1  0.000   1  0.139   1  0.000   0.000 N  0.450      SignalP-noTM
TRINITY_DN10802_c1_g2::TRINITY_DN10802_c1_g2_i11::g.2::m.2(  0.104   1  0.000   1  0.140   1  0.000   0.000 N  0.450      SignalP-noTM
TRINITY_DN10802_c1_g2::TRINITY_DN10802_c1_g2_i11::g.2::m.2)  0.104   1  0.000   1  0.161   1  0.000   0.000 N  0.450      SignalP-noTM
TRINITY_DN10802_c1_g2::TRINITY_DN10802_c1_g2_i11::g.2::m.2*  0.104   1  0.000   1  0.140   1  0.000   0.000 N  0.450      SignalP-noTM
TRINITY_DN10802_c1_g2::TRINITY_DN10802_c1_g2_i11::g.2::m.2+  0.104   1  0.000   1  0.130   1  0.000   0.000 N  0.450      SignalP-noTM
TRINITY_DN10802_c1_g2::TRINITY_DN10802_c1_g2_i11::g.2::m.2,  0.103   1  0.000   1  0.166   1  0.000   0.000 N  0.450      SignalP-noTM
TRINITY_DN10802_c1_g2::TRINITY_DN10802_c1_g2_i11::g.2::m.2-  0.104   1  0.000   1  0.140   1  0.000   0.000 N  0.450      SignalP-noTM
TRINITY_DN10802_c1_g2::TRINITY_DN10802_c1_g2_i11::g.2::m.2.  0.106   1  0.000   1  0.129   1  0.000   0.000 N  0.450      SignalP-noTM
TRINITY_DN10802_c1_g2::TRINITY_DN10802_c1_g2_i11::g.2::m.2/  0.104   1  0.000   1  0.130   1  0.000   0.000 N  0.450      SignalP-noTM
TRINITY_DN10802_c1_g2::TRINITY_DN10802_c1_g2_i11::g.2::m.20  0.104   1  0.000   1  0.138   1  0.000   0.000 N  0.450      SignalP-noTM
TRINITY_DN10802_c1_g2::TRINITY_DN10802_c1_g2_i11::g.2::m.21  0.103   1  0.000   1  0.198   1  0.000   0.000 N  0.450      SignalP-noTM
TRINITY_DN10802_c1_g2::TRINITY_DN10802_c1_g2_i11::g.2::m.22  0.106   1  0.000   1  0.139   1  0.000   0.000 N  0.450      SignalP-noTM
TRINITY_DN10802_c1_g2::TRINITY_DN10802_c1_g2_i11::g.2::m.23  0.104   1  0.000   1  0.158   1  0.000   0.000 N  0.450      SignalP-noTM
TRINITY_DN10802_c1_g2::TRINITY_DN10802_c1_g2_i11::g.2::m.24  0.103   1  0.000   1  0.198   1  0.000   0.000 N  0.450      SignalP-noTM
TRINITY_DN10802_c1_g2::TRINITY_DN10802_c1_g2_i11::g.2::m.25  0.104   1  0.000   1  0.121   1  0.000   0.000 N  0.450      SignalP-noTM
TRINITY_DN10802_c1_g2::TRINITY_DN10802_c1_g2_i11::g.2::m.26  0.105   1  0.000   1  0.140   1  0.000   0.000 N  0.450      SignalP-noTM
TRINITY_DN10802_c1_g2::TRINITY_DN10802_c1_g2_i11::g.2::m.27  0.102   1  0.000   1  0.120   1  0.000   0.000 N  0.450      SignalP-noTM
TRINITY_DN10802_c1_g2::TRINITY_DN10802_c1_g2_i11::g.2::m.28  0.104   1  0.000   1  0.158   1  0.000   0.000 N  0.450      SignalP-noTM
TRINITY_DN10802_c1_g2::TRINITY_DN10802_c1_g2_i11::g.2::m.29  0.103   1  0.000   1  0.110   1  0.000   0.000 N  0.450      SignalP-noTM
TRINITY_DN10802_c1_g2::TRINITY_DN10802_c1_g2_i11::g.2::m.2:  0.103   1  0.000   1  0.110   1  0.000   0.000 N  0.450      SignalP-noTM
TRINITY_DN10802_c1_g2::TRINITY_DN10802_c1_g2_i11::g.2::m.2;  0.104   1  0.000   1  0.131   1  0.000   0.000 N  0.450      SignalP-noTM
TRINITY_DN10802_c1_g2::TRINITY_DN10802_c1_g2_i11::g.2::m.2<  0.105   1  0.000   1  0.120   1  0.000   0.000 N  0.450      SignalP-noTM
TRINITY_DN10802_c1_g2::TRINITY_DN10802_c1_g2_i11::g.2::m.2=  0.105   1  0.000   1  0.120   1  0.000   0.000 N  0.450      SignalP-noTM
TRINITY_DN10802_c1_g2::TRINITY_DN10802_c1_g2_i11::g.2::m.2>  0.104   1  0.000   1  0.140   1  0.000   0.000 N  0.450      SignalP-noTM
TRINITY_DN10802_c1_g2::TRINITY_DN10802_c1_g2_i11::g.2::m.2?  0.104   1  0.000   1  0.140   1  0.000   0.000 N  0.450      SignalP-noTM
TRINITY_DN10802_c1_g2::TRINITY_DN10802_c1_g2_i11::g.2::m.2@  0.106   1  0.000   1  0.129   1  0.000   0.000 N  0.450      SignalP-noTM
TRINITY_DN10802_c1_g2::TRINITY_DN10802_c1_g2_i11::g.2::m.2A  0.104   1  0.000   1  0.140   1  0.000   0.000 N  0.450      SignalP-noTM
TRINITY_DN10802_c1_g2::TRINITY_DN10802_c1_g2_i11::g.2::m.2B  0.103   1  0.000   1  0.166   1  0.000   0.000 N  0.450      SignalP-noTM
TRINITY_DN10802_c1_g2::TRINITY_DN10802_c1_g2_i11::g.2::m.2C  0.106   1  0.000   1  0.129   1  0.000   0.000 N  0.450      SignalP-noTM
TRINITY_DN10802_c1_g2::TRINITY_DN10802_c1_g2_i11::g.2::m.2D  0.103   1  0.000   1  0.198   1  0.000   0.000 N  0.450      SignalP-noTM
TRINITY_DN10802_c1_g2::TRINITY_DN10802_c1_g2_i11::g.2::m.2E  0.105   1  0.000   1  0.140   1  0.000   0.000 N  0.450      SignalP-noTM
TRINITY_DN10802_c1_g2::TRINITY_DN10802_c1_g2_i11::g.2::m.2F  0.104   1  0.000   1  0.140   1  0.000   0.000 N  0.450      SignalP-noTM
TRINITY_DN10802_c1_g2::TRINITY_DN10802_c1_g2_i28::g.3::m.3  0.104   1  0.000   1  0.159   1  0.000   0.000 N  0.450      SignalP-noTM
TRINITY_DN10802_c1_g2::TRINITY_DN10802_c1_g2_i28::g.3::m.3  0.103   1  0.000   1  0.110   1  0.000   0.000 N  0.450      SignalP-noTM
TRINITY_DN10802_c1_g2::TRINITY_DN10802_c1_g2_i28::g.3::m.3  0.102   1  0.000   1  0.120   1  0.000   0.000 N  0.450      SignalP-noTM
TRINITY_DN10802_c1_g2::TRINITY_DN10802_c1_g2_i28::g.3::m.3  0.103   1  0.000   1  0.110   1  0.000   0.000 N  0.450      SignalP-noTM
TRINITY_DN10802_c1_g2::TRINITY_DN10802_c1_g2_i28::g.3::m.3  0.104   1  0.000   1  0.138   1  0.000   0.000 N  0.450      SignalP-noTM
TRINITY_DN10802_c1_g2::TRINITY_DN10802_c1_g2_i28::g.3::m.3  0.104   1  0.000   1  0.140   1  0.000   0.000 N  0.450      SignalP-noTM
TRINITY_DN10802_c1_g2::TRINITY_DN10802_c1_g2_i28::g.3::m.3  0.103   1  0.000   1  0.110   1  0.000   0.000 N  0.450      SignalP-noTM
TRINITY_DN10802_c1_g2::TRINITY_DN10802_c1_g2_i28::g.3::m.3  0.104   1  0.000   1  0.130   1  0.000   0.000 N  0.450      SignalP-noTM
TRINITY_DN10802_c1_g2::TRINITY_DN10802_c1_g2_i28::g.3::m.3  0.103   1  0.000   1  0.198   1  0.000   0.000 N  0.450      SignalP-noTM
                           0.000   1  0.000   1  0.000   1  0.000   0.000 N  0.500      SignalP-TM
TRINITY_DN10802_c1_g2::TRINITY_DN10802_c1_g2_i28::g.3::m.3  0.000   1  0.000   1  0.000   1  0.000   0.000 N  0.450      SignalP-noTM
0.120431                   0.000   1  0.000   1  0.000   1  0.000   0.000 N  0.450      SignalP-noTM
TRINITY_DN10802_c1_g2::TRINITY_DN10802_c1_g2_i28::g.3::m.3  0.104   1  0.000   1  0.131   1  0.000   0.000 N  0.450      SignalP-noTM
TRINITY_DN10802_c1_g2::TRINITY_DN10802_c1_g2_i28::g.3::m.3  0.104   1  0.000   1  0.130   1  0.000   0.000 N  0.450      SignalP-noTM
TRINITY_DN10802_c1_g2::TRINITY_DN10802_c1_g2_i28::g.3::m.3  0.104   1  0.000   1  0.146   1  0.000   0.000 N  0.450      SignalP-noTM
TRINITY_DN10802_c1_g2::TRINITY_DN10802_c1_g2_i28::g.3::m.3  0.104   1  0.000   1  0.140   1  0.000   0.000 N  0.450      SignalP-noTM
TRINITY_DN10802_c1_g2::TRINITY_DN10802_c1_g2_i28::g.3::m.3  0.103   1  0.000   1  0.166   1  0.000   0.000 N  0.450      SignalP-noTM
TRINITY_DN10802_c1_g2::TRINITY_DN10802_c1_g2_i28::g.3::m.3  0.105   1  0.000   1  0.120   1  0.000   0.000 N  0.450      SignalP-noTM
TRINITY_DN10802_c1_g2::TRINITY_DN10802_c1_g2_i28::g.3::m.3  0.106   1  0.000   1  0.139   1  0.000   0.000 N  0.450      SignalP-noTM
TRINITY_DN10802_c1_g2::TRINITY_DN10802_c1_g2_i28::g.3::m.3  0.104   1  0.000   1  0.130   1  0.000   0.000 N  0.450      SignalP-noTM
TRINITY_DN10802_c1_g2::TRINITY_DN10802_c1_g2_i28::g.3::m.3  0.103   1  0.000   1  0.166   1  0.000   0.000 N  0.450      SignalP-noTM
TRINITY_DN10802_c1_g2::TRINITY_DN10802_c1_g2_i28::g.3::m.3  0.104   1  0.000   1  0.130   1  0.000   0.000 N  0.450      SignalP-noTM
TRINITY_DN10802_c1_g2::TRINITY_DN10802_c1_g2_i28::g.3::m.3  0.104   1  0.000   1  0.140   1  0.000   0.000 N  0.450      SignalP-noTM
TRINITY_DN10802_c1_g2::TRINITY_DN10802_c1_g2_i28::g.3::m.3  0.104   1  0.000   1  0.140   1  0.000   0.000 N  0.450      SignalP-noTM
TRINITY_DN10802_c1_g2::TRINITY_DN10802_c1_g2_i28::g.3::m.3  0.104   1  0.000   1  0.131   1  0.000   0.000 N  0.450      SignalP-noTM
TRINITY_DN10802_c1_g2::TRINITY_DN10802_c1_g2_i28::g.3::m.3  0.103   1  0.000   1  0.110   1  0.000   0.000 N  0.450      SignalP-noTM
TRINITY_DN10802_c1_g2::TRINITY_DN10802_c1_g2_i28::g.3::m.3  0.104   1  0.000   1  0.140   1  0.000   0.000 N  0.450      SignalP-noTM
TRINITY_DN10802_c1_g2::TRINITY_DN10802_c1_g2_i28::g.3::m.3  0.104   1  0.000   1  0.130   1  0.000   0.000 N  0.450      SignalP-noTM
TRINITY_DN10802_c1_g2::TRINITY_DN10802_c1_g2_i28::g.3::m.3  0.105   1  0.000   1  0.120   1  0.000   0.000 N  0.450      SignalP-noTM
TRINITY_DN10802_c1_g2::TRINITY_DN10802_c1_g2_i28::g.3::m.3  0.104   1  0.000   1  0.130   1  0.000   0.000 N  0.450      SignalP-noTM
TRINITY_DN10802_c1_g2::TRINITY_DN10802_c1_g2_i28::g.3::m.3  0.106   1  0.000   1  0.139   1  0.000   0.000 N  0.450      SignalP-noTM
TRINITY_DN10802_c1_g2::TRINITY_DN10802_c1_g2_i28::g.3::m.3  0.104   1  0.000   1  0.146   1  0.000   0.000 N  0.450      SignalP-noTM
TRINITY_DN10802_c1_g2::TRINITY_DN10802_c1_g2_i28::g.3::m.3  0.104   1  0.000   1  0.159   1  0.000   0.000 N  0.450      SignalP-noTM
TRINITY_DN10802_c1_g2::TRINITY_DN10802_c1_g2_i28::g.3::m.3!  0.103   1  0.000   1  0.110   1  0.000   0.000 N  0.450      SignalP-noTM
TRINITY_DN10802_c1_g2::TRINITY_DN10802_c1_g2_i28::g.3::m.3"  0.104   1  0.000   1  0.130   1  0.000   0.000 N  0.450      SignalP-noTM
TRINITY_DN10802_c1_g2::TRINITY_DN10802_c1_g2_i28::g.3::m.3#  0.103   1  0.000   1  0.166   1  0.000   0.000 N  0.450      SignalP-noTM
TRINITY_DN10802_c1_g2::TRINITY_DN10802_c1_g2_i28::g.3::m.3$  0.104   1  0.000   1  0.140   1  0.000   0.000 N  0.450      SignalP-noTM
TRINITY_DN10802_c1_g2::TRINITY_DN10802_c1_g2_i28::g.3::m.3%  0.103   1  0.000   1  0.198   1  0.000   0.000 N  0.450      SignalP-noTM
TRINITY_DN10802_c1_g2::TRINITY_DN10802_c1_g2_i28::g.3::m.3&  0.104   1  0.000   1  0.159   1  0.000   0.000 N  0.450      SignalP-noTM
TRINITY_DN10802_c1_g2::TRINITY_DN10802_c1_g2_i28::g.3::m.3'  0.106   1  0.000   1  0.139   1  0.000   0.000 N  0.450      SignalP-noTM
TRINITY_DN10802_c1_g2::TRINITY_DN10802_c1_g2_i28::g.3::m.3(  0.104   1  0.000   1  0.140   1  0.000   0.000 N  0.450      SignalP-noTM
TRINITY_DN10802_c1_g2::TRINITY_DN10802_c1_g2_i28::g.3::m.3)  0.104   1  0.000   1  0.161   1  0.000   0.000 N  0.450      SignalP-noTM
TRINITY_DN10802_c1_g2::TRINITY_DN10802_c1_g2_i28::g.3::m.3*  0.104   1  0.000   1  0.140   1  0.000   0.000 N  0.450      SignalP-noTM
TRINITY_DN10802_c1_g2::TRINITY_DN10802_c1_g2_i28::g.3::m.3+  0.104   1  0.000   1  0.130   1  0.000   0.000 N  0.450      SignalP-noTM
TRINITY_DN10802_c1_g2::TRINITY_DN10802_c1_g2_i28::g.3::m.3,  0.103   1  0.000   1  0.166   1  0.000   0.000 N  0.450      SignalP-noTM
TRINITY_DN10802_c1_g2::TRINITY_DN10802_c1_g2_i28::g.3::m.3-  0.104   1  0.000   1  0.140   1  0.000   0.000 N  0.450      SignalP-noTM
TRINITY_DN10802_c1_g2::TRINITY_DN10802_c1_g2_i28::g.3::m.3.  0.106   1  0.000   1  0.129   1  0.000   0.000 N  0.450      SignalP-noTM
TRINITY_DN10802_c1_g2::TRINITY_DN10802_c1_g2_i28::g.3::m.3/  0.104   1  0.000   1  0.130   1  0.000   0.000 N  0.450      SignalP-noTM
TRINITY_DN10802_c1_g2::TRINITY_DN10802_c1_g2_i28::g.3::m.30  0.104   1  0.000   1  0.138   1  0.000   0.000 N  0.450      SignalP-noTM
TRINITY_DN10802_c1_g2::TRINITY_DN10802_c1_g2_i28::g.3::m.31  0.103   1  0.000   1  0.198   1  0.000   0.000 N  0.450      SignalP-noTM
TRINITY_DN10802_c1_g2::TRINITY_DN10802_c1_g2_i28::g.3::m.32  0.106   1  0.000   1  0.139   1  0.000   0.000 N  0.450      SignalP-noTM
TRINITY_DN10802_c1_g2::TRINITY_DN10802_c1_g2_i28::g.3::m.33  0.104   1  0.000   1  0.158   1  0.000   0.000 N  0.450      SignalP-noTM
TRINITY_DN10802_c1_g2::TRINITY_DN10802_c1_g2_i28::g.3::m.34  0.103   1  0.000   1  0.198   1  0.000   0.000 N  0.450      SignalP-noTM
TRINITY_DN10802_c1_g2::TRINITY_DN10802_c1_g2_i28::g.3::m.35  0.104   1  0.000   1  0.121   1  0.000   0.000 N  0.450      SignalP-noTM
TRINITY_DN10802_c1_g2::TRINITY_DN10802_c1_g2_i28::g.3::m.36  0.105   1  0.000   1  0.140   1  0.000   0.000 N  0.450      SignalP-noTM
TRINITY_DN10802_c1_g2::TRINITY_DN10802_c1_g2_i28::g.3::m.37  0.102   1  0.000   1  0.120   1  0.000   0.000 N  0.450      SignalP-noTM
TRINITY_DN10802_c1_g2::TRINITY_DN10802_c1_g2_i28::g.3::m.38  0.104   1  0.000   1  0.158   1  0.000   0.000 N  0.450      SignalP-noTM
TRINITY_DN10802_c1_g2::TRINITY_DN10802_c1_g2_i28::g.3::m.39  0.103   1  0.000   1  0.110   1  0.000   0.000 N  0.450      SignalP-noTM
TRINITY_DN10802_c1_g2::TRINITY_DN10802_c1_g2_i28::g.3::m.3:  0.103   1  0.000   1  0.110   1  0.000   0.000 N  0.450      SignalP-noTM
TRINITY_DN10802_c1_g2::TRINITY_DN10802_c1_g2_i28::g.3::m.3;  0.104   1  0.000   1  0.131   1  0.000   0.000 N  0.450      SignalP-noTM
TRINITY_DN10802_c1_g2::TRINITY_DN10802_c1_g2_i28::g.3::m.3<  0.105   1  0.000   1  0.120   1  0.000   0.000 N  0.450      SignalP-noTM
TRINITY_DN10802_c1_g2::TRINITY_DN10802_c1_g2_i28::g.3::m.3=  0.105   1  0.000   1  0.120   1  0.000   0.000 N  0.450      SignalP-noTM
TRINITY_DN10802_c1_g2::TRINITY_DN10802_c1_g2_i28::g.3::m.3>  0.104   1  0.000   1  0.140   1  0.000   0.000 N  0.450      SignalP-noTM
TRINITY_DN10802_c1_g2::TRINITY_DN10802_c1_g2_i28::g.3::m.3?  0.104   1  0.000   1  0.140   1  0.000   0.000 N  0.450      SignalP-noTM
TRINITY_DN10802_c1_g2::TRINITY_DN10802_c1_g2_i28::g.3::m.3@  0.106   1  0.000   1  0.129   1  0.000   0.000 N  0.450      SignalP-noTM
TRINITY_DN10802_c1_g2::TRINITY_DN10802_c1_g2_i28::g.3::m.3A  0.104   1  0.000   1  0.140   1  0.000   0.000 N  0.450      SignalP-noTM
TRINITY_DN10802_c1_g2::TRINITY_DN10802_c1_g2_i28::g.3::m.3B  0.103   1  0.000   1  0.166   1  0.000   0.000 N  0.450      SignalP-noTM
TRINITY_DN10802_c1_g2::TRINITY_DN10802_c1_g2_i28::g.3::m.3C  0.106   1  0.000   1  0.129   1  0.000   0.000 N  0.450      SignalP-noTM
TRINITY_DN10802_c1_g2::TRINITY_DN10802_c1_g2_i28::g.3::m.3D  0.103   1  0.000   1  0.198   1  0.000   0.000 N  0.450      SignalP-noTM
TRINITY_DN10802_c1_g2::TRINITY_DN10802_c1_g2_i28::g.3::m.3E  0.105   1  0.000   1  0.140   1  0.000   0.000 N  0.450      SignalP-noTM
TRINITY_DN10802_c1_g2::TRINITY_DN10802_c1_g2_i28::g.3::m.3F  0.104   1  0.000   1  0.140   1  0.000   0.000 N  0.450      SignalP-noTM
