# Supplementary material for: Venomix: a simple bioinformatic pipeline for identifying and characterizing toxin gene candidates from transcriptomic data
Source: PeerJ. 2018 Jul 31;6:e5361. doi: 10.7717/peerj.5361 (PMC6074769; doi:10.7717/peerj.5361)
Supplement: Supplemental Information 2 [file peerj-06-5361-s002.gz › FinalOutput_1E-20/Conotoxin_MiEr92_6/uniprot.txt]

>Q5K0D1
MKLTCVLIITVLFLTASQLITADYSRDQRQYRAVRLGDEMRTFKGARDCGEQGQGCYTRP
CCPGLHCAAGATGGGSCQP
>Q5K0C7
MKLTCVLIITVLFLTASQLITADYSRDQRQYRAVRLGDEMRNFKGARDCGGQGEGCYTQP
CCPGLRCRGGGTGGGVCQL
>Q2I2R4
MKLTCVLIIAVLFLMDNQLITADYPRDEQVYRAVRLRDAMQKSKGSGSCAYISEPCDILP
CCPGLKCNEDFVPICL
>Q5K0C9
MKLTCVLIITVLFLTASQLITADYSRDQRQYRAVRLGDEMRNFKGARDCGGQGEGCYTQP
CCPGLRCRGGGTGGGVCQL
>Q9TW08
VLIIAVLFLTASELVTADYTRDKWQYRAASLRDAMRNFRDTRCSPGGEVCTRHSPCCTGF
LCNHIGGMCHH
>Q9TVN1
VLIIAVLFLTASELVTADYTRDKWQYRAASLRDAMRNFRDTRTCSPAGEVCTSKSPCCTG
FLCSHIGGMCHH
>Q3YEE2
MKLTCALIITVLFLSITADDSRGKQGYRALKSIAGMLNSKTVRECREQSQGCTNTSPPCC
SGLRCSGQSQGGVCISN
>Q5K0C8
MKLTCVLIITVLFLTASQLITADYSRGQRQYRAVRLGDEMRNFKGARDCGGQGEGCYTQP
CCPGLRCRGGGTGGGSCQP
>Q9UAB2
VLIIAVLFLAASELVTADYTRDEWQYRAASLRDAMRNFRDTRCSPGGEVCTRHSPCCTGF
LCNHIGGMCHH
>Q5K0D0
MKLTCVLIITVLFLTASQLITADYSRDQRQYRAVRLGDEMRNFKGARDCGGQGKGCYTQP
CCPGLRCRGGGTGGGVCQP
>Q5K0C5
MKLTCVLIITVLFLTASQLITADYSRDQRQYRAVRLGDEMRNFKGARDCGGQGEGCYTQP
CCPGLRCRGGGTGGGACQL
>P0CY61
MKLTCVLIIAVLFLTAITADDSRDKQVYRAVGLIDKMRRIRASEGCRKKGDRCGTHLCCP
GLRCGSGRAGGACRPPYN
>Q9BP86
MKLTCVLIIAVLCLTVCQLITADYLRDKQKYRSVRLRDGMLNFKGSRQCADLGEECYTRF
CCPGLRCKDLQVPTCLLA
>Q9BP94
MMKLTCVLIIAVLFLTACQLTTAETRDEYRAVRSSDEVRNSRSTRDCSGSGYGCKNTPCC
DGLTCRGPHQGPICL
>Q9BP95
MMKLTCVLIIAVLFLTACQLTTAETRDEYRAVRSSDEVRNSRSCSGSGYGCKNTPCCAGL
TCRGPRQGPICL
>Q9BP93
MMKLTCVLIIAVLFLTACQLTTAETRDEYRAVRSSDEVQNSRSTDDCSTAGCKNVPCCEG
LVCTGPSQGPVCQPLA
