# Supplementary material for: Venomix: a simple bioinformatic pipeline for identifying and characterizing toxin gene candidates from transcriptomic data
Source: PeerJ. 2018 Jul 31;6:e5361. doi: 10.7717/peerj.5361 (PMC6074769; doi:10.7717/peerj.5361)
Supplement: Supplemental Information 2 [file peerj-06-5361-s002.gz › FinalOutput_1E-20/Conotoxin_MiEr92_6/sequence.txt]

>TRINITY_DN7089_c0_g4::TRINITY_DN7089_c0_g4_i1::g.1::m.1 type:internal len:102 gc:universal TRINITY_DN7089_c0_g4_i1:303-1(-)
STVNLTSYFFTVFFGITKIIGRMKLTCVLIITVLFLTASQLITADYSRDKRQYLAMRLRD
GLRNFRGVRDCGEQGEGCYTRPCCSGLTCVGTHAGGLCQPE
>TRINITY_DN7089_c0_g4::TRINITY_DN7089_c0_g4_i2::g.3::m.3 type:5prime_partial len:102 gc:universal TRINITY_DN7089_c0_g4_i2:332-27(-)
STVNLTSYFFTVFFGITKIIGRMKLTCVLIITVLFLTASQLITADYSRDQRQYRAVRLGD
EMRNFKGARDCGGQGEGCYTQPCCPGLRCRGGGTGGGVCQL*
>TRINITY_DN10803_c2_g4::TRINITY_DN10803_c2_g4_i5::g.7::m.7 type:5prime_partial len:120 gc:universal TRINITY_DN10803_c2_g4_i5:3-362(+)
PHQPSASGVQCLPTATPANRSFLCATWHFAVITKIITRMKMTCVLIIAVLFLTACQLITA
DDSREKQGYRAVRLRDPMQNSIDSRTCRTAGQGCTNTALCCAGLNCSGQKQGGMCVSSG*
>TRINITY_DN10803_c2_g12::TRINITY_DN10803_c2_g12_i7::g.9::m.9 type:5prime_partial len:102 gc:universal TRINITY_DN10803_c2_g12_i7:1-306(+)
WKVNLTPYFFIVFLGTTKNISRMKLTCVLIIAVLFLTACQLITADDSRDERESRAVDGMQ
NSGGSRFDLRRCGNQGEGCRTRRCCGTLRCIGTGGGGMCQP*
>TRINITY_DN10803_c2_g12::TRINITY_DN10803_c2_g12_i9::g.10::m.10 type:5prime_partial len:100 gc:universal TRINITY_DN10803_c2_g12_i9:1-300(+)
WKVNLTPYFFIVFLGTTKNISRMKLTCVLIIAVLFLTACQLITADDSRDEKESRAVDGMQ
NSEGPRSTCAIQGQGCQILPCCGDLECFGQSAGKFCRTS*
>TRINITY_DN10803_c2_g12::TRINITY_DN10803_c2_g12_i11::g.12::m.12 type:5prime_partial len:100 gc:universal TRINITY_DN10803_c2_g12_i11:1-300(+)
WKVNLTPYFFIVFLGTTKNISRMKLTCVLIIAVLFLTACQLITADDSGDKQEYRAVWLRD
PMQIFKGFRSECGTYNALCVRRDCCDGLTCSPQFTCFLG*
