# Supplementary material for: Venomix: a simple bioinformatic pipeline for identifying and characterizing toxin gene candidates from transcriptomic data
Source: PeerJ. 2018 Jul 31;6:e5361. doi: 10.7717/peerj.5361 (PMC6074769; doi:10.7717/peerj.5361)
Supplement: Supplemental Information 2 [file peerj-06-5361-s002.gz › FinalOutput_1E-20/Conotoxin_MiEr92_6/rsemfile_expressioninfo.txt]

transcript_id	gene_id	length	effective_length	expected_count	TPM	FPKM	IsoPct
../INPUTS/RSEM.isoforms.results	TRINITY_DN7089_c0_g4_i1	TRINITY_DN7089_c0_g4_i1	305	129.85	0.00	0.00	0.00	0.00
../INPUTS/RSEM.isoforms.results	TRINITY_DN7089_c0_g4_i2	TRINITY_DN7089_c0_g4_i2	334	157.63	19.00	5.29	15.81	100.00
../INPUTS/RSEM.isoforms.results	TRINITY_DN10803_c2_g4_i5	TRINITY_DN10803_c2_g4_i5	498	319.47	11792.08	1620.85	4840.94	100.00
../INPUTS/RSEM.isoforms.results	TRINITY_DN10803_c2_g12_i7	TRINITY_DN10803_c2_g12_i7	465	286.62	35099.96	5377.50	16060.78	100.00
../INPUTS/RSEM.isoforms.results	TRINITY_DN10803_c2_g12_i9	TRINITY_DN10803_c2_g12_i9	432	253.85	13338.61	2307.32	6891.20	100.00
../INPUTS/RSEM.isoforms.results	TRINITY_DN10803_c2_g12_i11	TRINITY_DN10803_c2_g12_i11	453	274.70	1488.38	237.93	710.61	100.00
