# Supplementary material for: Venomix: a simple bioinformatic pipeline for identifying and characterizing toxin gene candidates from transcriptomic data
Source: PeerJ. 2018 Jul 31;6:e5361. doi: 10.7717/peerj.5361 (PMC6074769; doi:10.7717/peerj.5361)
Supplement: Supplemental Information 2 [file peerj-06-5361-s002.gz › FinalOutput_1E-20/Conotoxin_MiEr92_6/nucleotide.fasta]

>TRINITY_DN7089_c0_g2_i1 len=249 path=[1937:0-178 1938:179-192 1939:193-197 1940:198-248] [-1, 1937, 1938, 1939, 1940, -2]
CTCGGGCTGGCATAAGCCTCCAGCATGGGTGCCAACGCAGGTCAGACCAGAGCAGCAAGG
ACGAGTATAACAACCTTCACCTTGTTCCCCGCAGTCCCTGACACCTCTGAAATTCCGCAG
TCCGTCTCTCAACCTCATTGCAAGGTACTGCCGCTTATCTCTGGAGTAATCAGCTGTAAT
GAGCTGACTGGCCGTCAGCAACAGCACGGAGATGATCAACACGCCCGTCAATTTCATTCT
GCTGATGAT
>TRINITY_DN7089_c0_g4_i1 len=305 path=[1956:0-178 1969:179-192 1968:193-197 1967:198-205 1964:206-290 1950:291-304] [-1, 1956, 1969, 1968, 1967, 1964, 1950, -2]
CTCGGGCTGGCATAAGCCTCCAGCATGGGTGCCAACGCAGGTCAGACCAGAGCAGCAAGG
ACGAGTATAACAACCTTCACCTTGTTCCCCGCAGTCCCTGACACCTCTGAAATTCCGCAG
TCCGTCTCTCAACCTCATTGCAAGGTACTGCCGCTTATCTCTGGAGTAATCAGCTGTAAT
GAGCTGACTGGCCGTCAGGAACAGCACAGTGATGATCAACACGCACGTCAGTTTCATTCT
GCCGATGATCTTGGTGATCCCAAAGAACACAGTGAAGAAATATGAAGTCAGGTTCACTGT
GGAAG
>TRINITY_DN7089_c0_g4_i2 len=334 path=[1951:0-207 1969:208-221 1968:222-226 1967:227-234 1964:235-319 1950:320-333] [-1, 1951, 1969, 1968, 1967, 1964, 1950, -2]
GGGAAATATCAGATGCCAAACTATTACTACAGCTGGCATACGCCTCCTCCAGTACCGCCG
CCACGGCACCGCAGACCAGGGCAGCAAGGTTGAGTATAACAACCTTCACCTTGTCCCCCG
CAGTCCCTGGCACCTTTGAAATTCCGCATTTCATCTCCCAACCTCACTGCACGGTACTGC
CGCTGATCTCTGGAGTAATCAGCTGTAATGAGCTGACTGGCCGTCAGGAACAGCACAGTG
ATGATCAACACGCACGTCAGTTTCATTCTGCCGATGATCTTGGTGATCCCAAAGAACACA
GTGAAGAAATATGAAGTCAGGTTCACTGTGGAAG
>TRINITY_DN10803_c2_g4_i1 len=394 path=[14382:0-24 16479:25-29 17004:30-30 17293:31-35 16749:36-36 17155:37-59 17663:60-60 17634:61-61 17622:62-62 17609:63-64 17591:65-73 17556:74-85 17506:86-86 17445:87-91 17368:92-96 17255:97-105 17504:106-106 17440:107-115 17361:116-120 17671:121-125 @16585@!:126-315 13939:316-339 13940:340-342 13941:343-351 13942:352-355 13943:356-385 13944:386-386 13945:387-393] [-1, 14382, 16479, 17004, 17293, 16749, 17155, 17663, 17634, 17622, 17609, 17591, 17556, 17506, 17445, 17368, 17255, 17504, 17440, 17361, 17671, 16585, 13939, 13940, 13941, 13942, 13943, 13944, 13945, -2]
AACATCAGCAGAATGAAACTGACGTGCGTGTTGATCGTCGCCGTGCTGTTCCTGACGGCC
TGTCAGCTCATTACAGCTGATGACTCCAGAGATAAGCAGGGGTACCGAGCAGTGAGGCTG
AGAGACCCAATGCAGAATTCCATAGATTCCAGGACATGCAGAACCGCGGGGCAAGGTTGC
ACTAACACTGCCCTGTGCTGCGCTGGTCTGAACTGCTCGGGCCAAAAACAAGGAGGTATG
TGCGTCTCCTCCGGGTAGTCTGGCATCGGATATTTCTCCTCTGTGCTCTACTCCCTTTTG
CCTGATTCCTCCATACTTTGGTGTGGTCATGAACCACTCAGTACCTACACCTCTAGTGGC
TTCAGAGGACGTATATCAAAATAAAACCACATTG
>TRINITY_DN10803_c2_g4_i3 len=382 path=[14382:0-24 16479:25-29 17004:30-30 17293:31-35 16749:36-36 17155:37-59 17663:60-60 17634:61-61 17622:62-62 17609:63-64 17591:65-73 17556:74-85 17506:86-86 17445:87-91 17368:92-96 17255:97-105 17504:106-106 17440:107-115 17361:116-120 16893:121-151 16336:152-152 16620:153-155 17224:156-195 16313:196-217 17070:218-251 17646:252-264 17637:265-272 17675:273-287 17690:288-289 17702:290-290 16819:291-314 16541:315-327 16230:328-330 16803:331-339 16522:340-343 16207:344-373 14510:374-374 14511:375-381] [-1, 14382, 16479, 17004, 17293, 16749, 17155, 17663, 17634, 17622, 17609, 17591, 17556, 17506, 17445, 17368, 17255, 17504, 17440, 17361, 16893, 16336, 16620, 17224, 16313, 17070, 17646, 17637, 17675, 17690, 17702, 16819, 16541, 16230, 16803, 16522, 16207, 14510, 14511, -2]
AACATCAGCAGAATGAAACTGACGTGCGTGTTGATCGTCGCCGTGCTGTTCCTGACGGCC
TGTCAGCTCATTACAGCTGATGACTCCAGAGATAAGCAGGGGTACCGAGCAGTGAGGCTG
ATAGACGCTATGCAGAATTCCAAAGATTCCAGGTCCACATGCAGAACAGAATTGCAAGTT
TGCTCTTATAGGGCCTGGTGCTGCTATGGTCTGAACTGCCGTGGAGGTATTTGCCACACC
TGGTAGTCTGGCATCTGATATTTCTCCTCTGTGCTCTACCCTCTTTTGCCTCATTCCTCC
ATACCTTGGTGTGGTCATGAACCACTCAGTACCTACACCTCTAGTGGCTTCAGAGGACGT
ATATCAAAATAAAACCACATTG
>TRINITY_DN10803_c2_g7_i1 len=322 path=[13884:0-50 17166:51-76 17390:77-81 17294:82-92 17160:93-93 17515:94-94 17455:95-95 17282:96-119 16705:120-124 16403:125-129 17509:130-138 17448:139-139 17371:140-153 17260:154-155 17115:156-162 17668:163-165 16347:166-184 16902:185-185 16639:186-198 16325:199-316 15472:317-318 15473:319-319 15474:320-321] [-1, 13884, 17166, 17390, 17294, 17160, 17515, 17455, 17282, 16705, 16403, 17509, 17448, 17371, 17260, 17115, 17668, 16347, 16902, 16639, 16325, 15472, 15473, 15474, -2]
TGCGCTACGTGGCACTCTGCAGTCATCACCAAGATCATCACCAGAATGAAACTAACGTGC
GTGTTGATCATCGCCGTGCTGTTCCTGACGGCCTGTTAGCTCATTACAGCTGATGACTCC
AGAGATAAGCAGGGGTACCGTGCAGTGAGGCTGAGAGACGCAATGCAGAATTCCAAAGAT
TCCAGGACCCCATGCAGAGAAAAAGGTCAAGGTTGCACTAATTCTGCCCTGTGCTGCCCT
GGTCTGAGATGCCAAGGCACCCATACGGCAGGTAAGTGCGTGGAGGAGTCCTGACATCTG
ATATTTCCCCTCTGTGCTCTAC
>TRINITY_DN10803_c2_g7_i2 len=410 path=[13884:0-50 17166:51-76 17390:77-81 17294:82-92 17160:93-93 17515:94-94 17455:95-95 17282:96-119 16705:120-124 16403:125-129 17509:130-138 17448:139-139 17371:140-153 17260:154-155 17115:156-162 17668:163-165 16908:166-184 16648:185-188 16340:189-222 16890:223-225 16628:226-252 16314:253-272 16867:273-308 17203:309-309 17049:310-317 16823:318-368 16548:369-375 16219:376-384 14410:385-409] [-1, 13884, 17166, 17390, 17294, 17160, 17515, 17455, 17282, 16705, 16403, 17509, 17448, 17371, 17260, 17115, 17668, 16908, 16648, 16340, 16890, 16628, 16314, 16867, 17203, 17049, 16823, 16548, 16219, 14410, -2]
TGCGCTACGTGGCACTCTGCAGTCATCACCAAGATCATCACCAGAATGAAACTAACGTGC
GTGTTGATCATCGCCGTGCTGTTCCTGACGGCCTGTTAGCTCATTACAGCTGATGACTCC
AGAGATAAGCAGGGGTACCGTGCAGTGAGGCTGAGAGACGCAATGCGGAATTCCAAAGGT
TCCAGGTCCTCATGCAGAGCAGATGGTCAAGGTTGCACTACTGATACCCTGTGCTGCCCT
AATCTGAATTGCCGTGGCAATTACAATGGAGGAGTATGCCGCCCGTTGTAGTCTGGCATC
TGATATTTCTCCTCTGTGTTCTACCCTCTTTTGCCTGATTCATCCTTACCTTTGTGTGGT
CATGAACCACTCAGTACCTACACCTGTGGTGGCTTCAGAGGACGTATATC
>TRINITY_DN10803_c2_g4_i4 len=377 path=[14382:0-24 16479:25-29 17004:30-30 17293:31-35 16749:36-36 17155:37-59 17663:60-60 17634:61-61 17622:62-62 17609:63-64 17591:65-73 17556:74-85 17506:86-86 17445:87-91 17368:92-96 17255:97-105 17504:106-106 17440:107-115 17361:116-120 17671:121-125 16882:126-151 16619:152-155 17078:156-189 16862:190-192 16600:193-219 16277:220-239 16845:240-275 17203:276-276 17049:277-284 16823:285-335 16548:336-342 16219:343-351 14410:352-376] [-1, 14382, 16479, 17004, 17293, 16749, 17155, 17663, 17634, 17622, 17609, 17591, 17556, 17506, 17445, 17368, 17255, 17504, 17440, 17361, 17671, 16882, 16619, 17078, 16862, 16600, 16277, 16845, 17203, 17049, 16823, 16548, 16219, 14410, -2]
AACATCAGCAGAATGAAACTGACGTGCGTGTTGATCGTCGCCGTGCTGTTCCTGACGGCC
TGTCAGCTCATTACAGCTGATGACTCCAGAGATAAGCAGGGGTACCGAGCAGTGAGGCTG
AGAGACGCTATGCGGAATTCCAAAGGTTCCAGGTCCGAATGCAGAGAAGATGGTCAAGGT
TGCACTACTGATAACCCGTGCTGCCCTAATCTGAATTGCCGTGGCAATTACAATGGAGGA
CTATGCCGCCCGATGTAGTCTGGCATCTGATATTTCTCCTCTGTGTTCTACCCTCTTTTG
CCTGATTCATCCTTACCTTTGTGTGGTCATGAACCACTCAGTACCTACACCTGTGGTGGC
TTCAGAGGACGTATATC
>TRINITY_DN10803_c2_g4_i5 len=498 path=[13831:0-42 13832:43-51 13833:52-52 13834:53-55 13835:56-60 16736:61-66 16973:67-67 16429:68-80 17142:81-86 16952:87-93 17272:94-132 17128:133-145 16931:146-147 17262:148-152 17117:153-163 16916:164-164 17253:165-165 17105:166-166 16899:167-168 16635:169-177 16320:178-189 16875:190-190 16611:191-195 16294:196-219 16858:220-224 17673:225-229 @16585@!:230-419 14121:420-420 14122:421-421 14123:422-422 14124:423-438 14125:439-439 14126:440-446 14127:447-455 14128:456-459 14129:460-489 14130:490-490 14131:491-497] [-1, 13831, 13832, 13833, 13834, 13835, 16736, 16973, 16429, 17142, 16952, 17272, 17128, 16931, 17262, 17117, 16916, 17253, 17105, 16899, 16635, 16320, 16875, 16611, 16294, 16858, 17673, 16585, 14121, 14122, 14123, 14124, 14125, 14126, 14127, 14128, 14129, 14130, 14131, -2]
CTCCACATCAGCCCTCTGCATCAGGTGTCCAGTGTTTACCAACAGCTACGCCTGCCAACC
GTTCCTTTCTCTGCGCTACGTGGCACTTTGCAGTCATCACCAAGATCATTACCAGAATGA
AAATGACGTGCGTGTTGATCATCGCCGTGCTGTTCCTGACGGCCTGTCAGCTCATTACAG
CTGATGACTCCAGAGAGAAGCAGGGGTACCGAGCAGTGAGGCTGAGAGACCCAATGCAGA
ATTCCATAGATTCCAGGACATGCAGAACCGCGGGGCAAGGTTGCACTAACACTGCCCTGT
GCTGCGCTGGTCTGAACTGCTCGGGCCAAAAACAAGGAGGTATGTGCGTCTCCTCCGGGT
AGTCTGGCATCGGATATTTCTCCTCTGTGCTCTACTCCCTTTTGCCTGATTCCTCCATAC
CTTTGTGTGGTCATGAACCACTCAGTACCTACACCTCTAGTGGCTTCAGAGGACGTATAT
CAAAATAAAACCACATTG
>TRINITY_DN10803_c2_g7_i3 len=369 path=[14023:0-24 14024:25-29 16759:30-40 16468:41-41 16990:42-42 16735:43-43 16437:44-45 16962:46-54 16706:55-66 16407:67-67 17374:68-72 17264:73-77 17123:78-86 16925:87-110 17443:111-113 17366:114-132 17252:133-133 17104:134-146 16898:147-266 17670:267-268 15671:269-309 15672:310-310 15673:311-322 15674:323-337 15675:338-368] [-1, 14023, 14024, 16759, 16468, 16990, 16735, 16437, 16962, 16706, 16407, 17374, 17264, 17123, 16925, 17443, 17366, 17252, 17104, 16898, 17670, 15671, 15672, 15673, 15674, 15675, -2]
TGACGTGCGTGTTGATCATCGCCGTGCTGTTCCTGACGGCCTGTCAGCTCATTACAGCTG
ATGACTCCAGAGATAAGCAGGGGTACCTTGCAGTGAGGCTGAGAGACGCAATGCAGAATT
CCAAAGATTCCAGGACCCCATGCAGAGGAAAAGGTCGAGGTTGCCAACATGTCGTGTGCT
GCCCTGGTCTGAGATGTAGTGGCACGGCCGCTGGAGGTCTGTGCGTGACTTAGTCTGGCA
TCTAATATTTCTCCTCTGTGCTCTACCATCTTTTGCCTGATTCCTCAATACCTTTGTGTG
GTCATGAACCAGTCAGTACCTACACCTCTGGTGGCTTCAGCGGACCTATATCAAAATAAA
ACCACATTG
>TRINITY_DN10803_c2_g12_i2 len=396 path=[17756:0-59 17701:60-70 17711:71-71 17718:72-72 17725:73-73 17732:74-75 17738:76-84 17340:85-98 17579:99-122 17541:123-131 17481:132-143 17057:144-148 16827:149-276 16239:277-279 16552:280-287 16808:288-289 17306:290-290 17179:291-292 17024:293-295 16794:296-297 17177:298-321 17020:322-344 16785:345-347 15370:348-364 15371:365-395] [-1, 17756, 17701, 17711, 17718, 17725, 17732, 17738, 17340, 17579, 17541, 17481, 17057, 16827, 16239, 16552, 16808, 17306, 17179, 17024, 16794, 17177, 17020, 16785, 15370, 15371, -2]
GCATCACCAAGATCTTCAGCAGAATGAAACTGACGTACGTGTTGATCATCGCCGTGCTGT
TCCTGACGGCCTGTCAGCTCATTACCGCTGATGACTCCAGAGATGAGAAGGAGTCCCGTG
CAGTTGACGGAATGCAGAACTCAGAAGGTCCCAGGTCCACTTGCGCGATCCAAGGTCAAG
GTTGTCAAATTCTCCCTTGCTGCGGTGATCTGGAATGCTTTGGCCAAAGTGCAGGAAAAT
TTTGCAGGACCTCGTAATAGTCTGGCATCTGATATTTCCCCTCTGTGCTCTACCCTCTGT
TGCCGGATTCATCCACACCTACGTTTGGTCATGAACCACTCTGTACCTACACCTCTGGTG
GCTTCAGCGGACCTATATCAAAATAAAACCACATTG
>TRINITY_DN10803_c2_g12_i6 len=536 path=[14295:0-79 16765:80-84 16474:85-85 16999:86-88 16750:89-93 17156:94-99 16972:100-100 16718:101-113 17141:114-119 16950:120-124 16696:125-126 16390:127-154 16930:155-165 16671:166-178 17667:179-180 17687:181-185 17701:186-196 17711:197-197 17718:198-198 17725:199-199 17732:200-201 17738:202-210 17744:211-222 16291:223-402 16004:403-410 16005:411-412 16257:413-413 16837:414-472 16563:473-487 16232:488-518 15258:519-535] [-1, 14295, 16765, 16474, 16999, 16750, 17156, 16972, 16718, 17141, 16950, 16696, 16390, 16930, 16671, 17667, 17687, 17701, 17711, 17718, 17725, 17732, 17738, 17744, 16291, 16004, 16005, 16257, 16837, 16563, 16232, 15258, -2]
GCCAGGATAGACTCCGCAGCCTCCATCTGCCTTGACGCCATCAGCCCTCTCCATCACGTG
TTCAGTGTTTACCAACAGCTACGCCTGCCAACCGTTCCTTTCTCTGCGCTACGTGGCACT
CTGCAGTCATCACCAAGATCATCACCAGAATGAAAATGACGTGCGTGTTGATCATCGCCG
TGCTGTTCCTGACGGCCTGTCAGCTCATTACAGCTGATGACTCTGGAGATAAGCAGGAGT
ACCGTGCAGTATGGTTGAGAGACCCCATGCAGATTTTCAAAGGTTTCAGGTCCGAATGCG
GGACATACAATGCACTTTGTGTACGTCGCGATTGCTGCGATGGTCTGACATGCAGTCCGC
AATTTACATGCTTCCTTGGTTAGTCTGGCATCTGATATTTCCCCTCTGTGCTCTTCCCTC
TTTTCCCGGATTCATCCATACCTATGTGTTGTCATGAACCAGTCAGTACCTACACCTCTG
GTGGCTTCAGCGGACCTATATCAAAATAAAACCACATTGCAATGACAAAAAAAAAA
>TRINITY_DN10803_c2_g12_i7 len=465 path=[13752:0-27 13753:28-28 13754:29-29 13755:30-32 13756:33-46 13757:47-53 13758:54-54 13759:55-58 13760:59-63 17274:64-76 16399:77-78 17129:79-83 17507:84-84 17446:85-89 17369:90-95 17667:96-97 17687:98-102 17701:103-113 17711:114-114 17718:115-115 17725:116-116 17732:117-118 17738:119-127 17744:128-139 17540:140-174 17481:175-186 17411:187-198 17321:199-218 17676:219-220 15117:221-222 15118:223-246 16807:247-327 17679:328-341 17721:342-342 17728:343-344 17612:345-347 17594:348-349 17563:350-353 17519:354-355 17460:356-368 17681:369-371 17695:372-372 17009:373-396 16767:397-399 16483:400-416 16141:417-447 14227:448-464] [-1, 13752, 13753, 13754, 13755, 13756, 13757, 13758, 13759, 13760, 17274, 16399, 17129, 17507, 17446, 17369, 17667, 17687, 17701, 17711, 17718, 17725, 17732, 17738, 17744, 17540, 17481, 17411, 17321, 17676, 15117, 15118, 16807, 17679, 17721, 17728, 17612, 17594, 17563, 17519, 17460, 17681, 17695, 17009, 16767, 16483, 16141, 14227, -2]
TGGAAGGTGAACCTGACTCCATATTTCTTCATCGTCTTTTTGGGCACTACCAAAAACATC
AGCAGAATGAAACTGACGTGCGTGTTGATCATCGCCGTGCTGTTCCTGACGGCCTGTCAG
CTCATTACAGCTGATGACTCGAGAGATGAGCGGGAGTCCCGTGCAGTTGACGGAATGCAG
AACTCAGGAGGTTCCAGGTTCGACTTGCGGCGTTGCGGGAACCAAGGTGAGGGTTGTAGA
ACTCGCCGTTGCTGCGGTACTCTGAGATGCATTGGAACCGGTGGAGGAGGCATGTGCCAG
CCCTAGTAATAGTCTGGCCTCTGATATTTCCCCTCTGTGCTCTACCCTCTTTTGCCGGAT
TCATCCACACCTATGTTTGGTCATGAACCACTCTGTACCTACACCTCTGGTGGCTTCAGC
GGACCTATATCAAAATAAAACCACATTGCAATGACAAAAAAAAAA
>TRINITY_DN10803_c2_g12_i9 len=432 path=[13752:0-27 13753:28-28 13754:29-29 13755:30-32 13756:33-46 13757:47-53 13758:54-54 13759:55-58 13760:59-63 17274:64-76 16399:77-78 17129:79-83 17507:84-84 17446:85-89 17369:90-95 17667:96-97 17687:98-102 17701:103-113 17711:114-114 17718:115-115 17725:116-116 17732:117-118 17738:119-127 17340:128-141 17579:142-165 17541:166-174 17481:175-186 17057:187-191 16827:192-319 16239:320-322 16552:323-330 16808:331-332 17306:333-333 17179:334-335 17024:336-338 16794:339-340 17177:341-364 17020:365-387 16785:388-390 16170:391-430 14834:431-431] [-1, 13752, 13753, 13754, 13755, 13756, 13757, 13758, 13759, 13760, 17274, 16399, 17129, 17507, 17446, 17369, 17667, 17687, 17701, 17711, 17718, 17725, 17732, 17738, 17340, 17579, 17541, 17481, 17057, 16827, 16239, 16552, 16808, 17306, 17179, 17024, 16794, 17177, 17020, 16785, 16170, 14834, -2]
TGGAAGGTGAACCTGACTCCATATTTCTTCATCGTCTTTTTGGGCACTACCAAAAACATC
AGCAGAATGAAACTGACGTGCGTGTTGATCATCGCCGTGCTGTTCCTGACGGCCTGTCAG
CTCATTACCGCTGATGACTCCAGAGATGAGAAGGAGTCCCGTGCAGTTGACGGAATGCAG
AACTCAGAAGGTCCCAGGTCCACTTGCGCGATCCAAGGTCAAGGTTGTCAAATTCTCCCT
TGCTGCGGTGATCTGGAATGCTTTGGCCAAAGTGCAGGAAAATTTTGCAGGACCTCGTAA
TAGTCTGGCATCTGATATTTCCCCTCTGTGCTCTACCCTCTGTTGCCGGATTCATCCACA
CCTACGTTTGGTCATGAACCACTCTGTACCTGCACCTCTGGTGGCTTTAGAGGACGTATA
TCAAAATAAAAC
>TRINITY_DN10803_c2_g12_i10 len=436 path=[13752:0-27 13753:28-28 13754:29-29 13755:30-32 13756:33-46 13757:47-53 13758:54-54 13759:55-58 13760:59-63 17274:64-76 16399:77-78 17129:79-83 17507:84-84 17446:85-89 17369:90-95 17667:96-97 17687:98-102 17701:103-113 17711:114-114 17718:115-115 17725:116-116 17732:117-118 17738:119-127 17340:128-141 17579:142-165 17541:166-174 17481:175-186 17057:187-191 16247:192-315 17679:316-329 17721:330-330 17728:331-332 17612:333-335 17594:336-337 17563:338-341 17519:342-343 17460:344-356 17681:357-359 17695:360-360 17008:361-361 16766:362-384 16482:385-387 16142:388-427 16097:428-428 16098:429-435] [-1, 13752, 13753, 13754, 13755, 13756, 13757, 13758, 13759, 13760, 17274, 16399, 17129, 17507, 17446, 17369, 17667, 17687, 17701, 17711, 17718, 17725, 17732, 17738, 17340, 17579, 17541, 17481, 17057, 16247, 17679, 17721, 17728, 17612, 17594, 17563, 17519, 17460, 17681, 17695, 17008, 16766, 16482, 16142, 16097, 16098, -2]
TGGAAGGTGAACCTGACTCCATATTTCTTCATCGTCTTTTTGGGCACTACCAAAAACATC
AGCAGAATGAAACTGACGTGCGTGTTGATCATCGCCGTGCTGTTCCTGACGGCCTGTCAG
CTCATTACCGCTGATGACTCCAGAGATGAGAAGGAGTCCCGTGCAGTTGACGGAATGCAG
AACTCAGAAGGTTCCAGGTCTTGCGCGAACCAAGGTGAAGGTTGTCAAATTCGCCCTTGC
TGCGGTGATCTGAAATGCTATGGCCCAAGTGCAGGAAAATATTGCAAGACCTCGTAATAG
TCTGGCCTCTGATATTTCCCCTCTGTGCTCTACCCTCTTTTGCCGGATTCATCCACACCT
ACGTTTGGTCATGAACCACTCTGTACCTGCACCTCTGGTGGCTTTAGAGGACGTATATCA
AAATAAAACCACATTG
>TRINITY_DN10803_c2_g12_i11 len=453 path=[13752:0-27 13753:28-28 13754:29-29 13755:30-32 13756:33-46 13757:47-53 13758:54-54 13759:55-58 13760:59-63 17274:64-76 16399:77-78 17129:79-83 17507:84-84 17446:85-89 17369:90-95 17667:96-97 17687:98-102 17701:103-113 17711:114-114 17718:115-115 17725:116-116 17732:117-118 17738:119-127 17744:128-139 16291:140-319 16004:320-327 16005:328-329 16257:330-330 16837:331-389 16563:390-404 16232:405-435 15258:436-452] [-1, 13752, 13753, 13754, 13755, 13756, 13757, 13758, 13759, 13760, 17274, 16399, 17129, 17507, 17446, 17369, 17667, 17687, 17701, 17711, 17718, 17725, 17732, 17738, 17744, 16291, 16004, 16005, 16257, 16837, 16563, 16232, 15258, -2]
TGGAAGGTGAACCTGACTCCATATTTCTTCATCGTCTTTTTGGGCACTACCAAAAACATC
AGCAGAATGAAACTGACGTGCGTGTTGATCATCGCCGTGCTGTTCCTGACGGCCTGTCAG
CTCATTACAGCTGATGACTCTGGAGATAAGCAGGAGTACCGTGCAGTATGGTTGAGAGAC
CCCATGCAGATTTTCAAAGGTTTCAGGTCCGAATGCGGGACATACAATGCACTTTGTGTA
CGTCGCGATTGCTGCGATGGTCTGACATGCAGTCCGCAATTTACATGCTTCCTTGGTTAG
TCTGGCATCTGATATTTCCCCTCTGTGCTCTTCCCTCTTTTCCCGGATTCATCCATACCT
ATGTGTTGTCATGAACCAGTCAGTACCTACACCTCTGGTGGCTTCAGCGGACCTATATCA
AAATAAAACCACATTGCAATGACAAAAAAAAAA
