# Supplementary material for: Venomix: a simple bioinformatic pipeline for identifying and characterizing toxin gene candidates from transcriptomic data
Source: PeerJ. 2018 Jul 31;6:e5361. doi: 10.7717/peerj.5361 (PMC6074769; doi:10.7717/peerj.5361)
Supplement: Supplemental Information 2 [file peerj-06-5361-s002.gz › FinalOutput_1E-20/Conotoxin_MiEr92_6/signalp.txt]

# SignalP-4.1 euk predictions
# name                     Cmax  pos  Ymax  pos  Smax  pos  Smean   D     ?  Dmaxcut    Networks-used
Q5K0D1                     0.590  23  0.723  23  0.979  12  0.887   0.812 Y  0.450      SignalP-noTM
Q5K0C7                     0.591  23  0.724  23  0.979  12  0.888   0.813 Y  0.450      SignalP-noTM
Q2I2R4                     0.771  23  0.815  23  0.957   2  0.861   0.840 Y  0.450      SignalP-noTM
Q5K0C9                     0.591  23  0.724  23  0.979  12  0.888   0.813 Y  0.450      SignalP-noTM
Q9TW08                     0.824  18  0.831  18  0.936   8  0.828   0.829 Y  0.450      SignalP-noTM
Q9TVN1                     0.823  18  0.830  18  0.935   8  0.827   0.828 Y  0.450      SignalP-noTM
Q3YEE2                     0.495  24  0.619  19  0.934  11  0.897   0.769 Y  0.450      SignalP-noTM
Q5K0C8                     0.588  23  0.723  23  0.980  12  0.887   0.812 Y  0.450      SignalP-noTM
Q9UAB2                     0.838  18  0.854  18  0.962   8  0.862   0.858 Y  0.450      SignalP-noTM
Q5K0D0                     0.591  23  0.725  23  0.979  12  0.889   0.813 Y  0.450      SignalP-noTM
Q5K0C5                     0.591  23  0.724  23  0.979  12  0.888   0.813 Y  0.450      SignalP-noTM
P0CY61                     0.753  20  0.839  20  0.971  11  0.931   0.889 Y  0.450      SignalP-noTM
Q9BP86                     0.717  23  0.805  23  0.985   3  0.903   0.858 Y  0.450      SignalP-noTM
Q9BP94                     0.814  24  0.869  24  0.985   4  0.928   0.901 Y  0.450      SignalP-noTM
Q9BP95                     0.814  24  0.869  24  0.985   4  0.928   0.900 Y  0.450      SignalP-noTM
Q9BP93                     0.814  24  0.868  24  0.985   4  0.927   0.900 Y  0.450      SignalP-noTM
TRINITY_DN7089_c0_g4::TRINITY_DN7089_c0_g4_i1::g.1::m.1  0.253  45  0.187  45  0.218   7  0.123   0.162 N  0.500      SignalP-TM
TRINITY_DN7089_c0_g4::TRINITY_DN7089_c0_g4_i2::g.3::m.3  0.254  45  0.209  45  0.273  38  0.139   0.181 N  0.500      SignalP-TM
TRINITY_DN10803_c2_g4::TRINITY_DN10803_c2_g4_i5::g.7::m.7  0.268  61  0.164  61  0.204  29  0.130   0.150 N  0.500      SignalP-TM
TRINITY_DN10803_c2_g12::TRINITY_DN10803_c2_g12_i7::g.9::m.  0.101   1  0.000   1  0.198   1  0.000   0.000 N  0.450      SignalP-noTM
TRINITY_DN10803_c2_g12::TRINITY_DN10803_c2_g12_i7::g.9::m.  0.104   1  0.000   1  0.121   1  0.000   0.000 N  0.450      SignalP-noTM
TRINITY_DN10803_c2_g12::TRINITY_DN10803_c2_g12_i7::g.9::m.  0.104   1  0.000   1  0.140   1  0.000   0.000 N  0.450      SignalP-noTM
TRINITY_DN10803_c2_g12::TRINITY_DN10803_c2_g12_i7::g.9::m.  0.103   1  0.000   1  0.145   1  0.000   0.000 N  0.450      SignalP-noTM
TRINITY_DN10803_c2_g12::TRINITY_DN10803_c2_g12_i7::g.9::m.  0.104   1  0.000   1  0.140   1  0.000   0.000 N  0.450      SignalP-noTM
TRINITY_DN10803_c2_g12::TRINITY_DN10803_c2_g12_i7::g.9::m.  0.103   1  0.000   1  0.166   1  0.000   0.000 N  0.450      SignalP-noTM
TRINITY_DN10803_c2_g12::TRINITY_DN10803_c2_g12_i7::g.9::m.  0.106   1  0.000   1  0.139   1  0.000   0.000 N  0.450      SignalP-noTM
TRINITY_DN10803_c2_g12::TRINITY_DN10803_c2_g12_i7::g.9::m.  0.104   1  0.000   1  0.161   1  0.000   0.000 N  0.450      SignalP-noTM
TRINITY_DN10803_c2_g12::TRINITY_DN10803_c2_g12_i7::g.9::m.  0.104   1  0.000   1  0.131   1  0.000   0.000 N  0.450      SignalP-noTM
                           0.000   1  0.000   1  0.000   1  0.000   0.000 N  0.500      SignalP-TM
TRINITY_DN10803_c2_g12::TRINITY_DN10803_c2_g12_i7::g.9::m.  0.000   1  0.000   1  0.000   1  0.000   0.000 N  0.450      SignalP-noTM
0.130902                   0.000   1  0.000   1  0.000   1  0.000   0.000 N  0.450      SignalP-noTM
TRINITY_DN10803_c2_g12::TRINITY_DN10803_c2_g12_i7::g.9::m.  0.106   1  0.000   1  0.129   1  0.000   0.000 N  0.450      SignalP-noTM
TRINITY_DN10803_c2_g12::TRINITY_DN10803_c2_g12_i7::g.9::m.  0.104   1  0.000   1  0.131   1  0.000   0.000 N  0.450      SignalP-noTM
TRINITY_DN10803_c2_g12::TRINITY_DN10803_c2_g12_i7::g.9::m.  0.104   1  0.000   1  0.140   1  0.000   0.000 N  0.450      SignalP-noTM
TRINITY_DN10803_c2_g12::TRINITY_DN10803_c2_g12_i7::g.9::m.  0.104   1  0.000   1  0.158   1  0.000   0.000 N  0.450      SignalP-noTM
TRINITY_DN10803_c2_g12::TRINITY_DN10803_c2_g12_i7::g.9::m.  0.103   1  0.000   1  0.166   1  0.000   0.000 N  0.450      SignalP-noTM
TRINITY_DN10803_c2_g12::TRINITY_DN10803_c2_g12_i7::g.9::m.  0.103   1  0.000   1  0.166   1  0.000   0.000 N  0.450      SignalP-noTM
TRINITY_DN10803_c2_g12::TRINITY_DN10803_c2_g12_i7::g.9::m.  0.104   1  0.000   1  0.121   1  0.000   0.000 N  0.450      SignalP-noTM
TRINITY_DN10803_c2_g12::TRINITY_DN10803_c2_g12_i7::g.9::m.  0.103   1  0.000   1  0.145   1  0.000   0.000 N  0.450      SignalP-noTM
TRINITY_DN10803_c2_g12::TRINITY_DN10803_c2_g12_i7::g.9::m.  0.106   1  0.000   1  0.129   1  0.000   0.000 N  0.450      SignalP-noTM
TRINITY_DN10803_c2_g12::TRINITY_DN10803_c2_g12_i7::g.9::m.  0.104   1  0.000   1  0.130   1  0.000   0.000 N  0.450      SignalP-noTM
TRINITY_DN10803_c2_g12::TRINITY_DN10803_c2_g12_i7::g.9::m.  0.103   1  0.000   1  0.110   1  0.000   0.000 N  0.450      SignalP-noTM
TRINITY_DN10803_c2_g12::TRINITY_DN10803_c2_g12_i7::g.9::m.  0.105   1  0.000   1  0.140   1  0.000   0.000 N  0.450      SignalP-noTM
TRINITY_DN10803_c2_g12::TRINITY_DN10803_c2_g12_i7::g.9::m.  0.104   1  0.000   1  0.121   1  0.000   0.000 N  0.450      SignalP-noTM
TRINITY_DN10803_c2_g12::TRINITY_DN10803_c2_g12_i7::g.9::m.  0.104   1  0.000   1  0.140   1  0.000   0.000 N  0.450      SignalP-noTM
TRINITY_DN10803_c2_g12::TRINITY_DN10803_c2_g12_i7::g.9::m.  0.103   1  0.000   1  0.166   1  0.000   0.000 N  0.450      SignalP-noTM
TRINITY_DN10803_c2_g12::TRINITY_DN10803_c2_g12_i7::g.9::m.  0.103   1  0.000   1  0.198   1  0.000   0.000 N  0.450      SignalP-noTM
TRINITY_DN10803_c2_g12::TRINITY_DN10803_c2_g12_i7::g.9::m.  0.104   1  0.000   1  0.140   1  0.000   0.000 N  0.450      SignalP-noTM
TRINITY_DN10803_c2_g12::TRINITY_DN10803_c2_g12_i7::g.9::m.  0.104   1  0.000   1  0.140   1  0.000   0.000 N  0.450      SignalP-noTM
TRINITY_DN10803_c2_g12::TRINITY_DN10803_c2_g12_i7::g.9::m.  0.106   1  0.000   1  0.129   1  0.000   0.000 N  0.450      SignalP-noTM
TRINITY_DN10803_c2_g12::TRINITY_DN10803_c2_g12_i7::g.9::m.  0.106   1  0.000   1  0.129   1  0.000   0.000 N  0.450      SignalP-noTM
TRINITY_DN10803_c2_g12::TRINITY_DN10803_c2_g12_i7::g.9::m.  0.105   1  0.000   1  0.120   1  0.000   0.000 N  0.450      SignalP-noTM
TRINITY_DN10803_c2_g12::TRINITY_DN10803_c2_g12_i7::g.9::m.!  0.104   1  0.000   1  0.140   1  0.000   0.000 N  0.450      SignalP-noTM
TRINITY_DN10803_c2_g12::TRINITY_DN10803_c2_g12_i7::g.9::m."  0.104   1  0.000   1  0.140   1  0.000   0.000 N  0.450      SignalP-noTM
TRINITY_DN10803_c2_g12::TRINITY_DN10803_c2_g12_i7::g.9::m.#  0.104   1  0.000   1  0.131   1  0.000   0.000 N  0.450      SignalP-noTM
TRINITY_DN10803_c2_g12::TRINITY_DN10803_c2_g12_i7::g.9::m.$  0.104   1  0.000   1  0.140   1  0.000   0.000 N  0.450      SignalP-noTM
TRINITY_DN10803_c2_g12::TRINITY_DN10803_c2_g12_i7::g.9::m.%  0.103   1  0.000   1  0.166   1  0.000   0.000 N  0.450      SignalP-noTM
TRINITY_DN10803_c2_g12::TRINITY_DN10803_c2_g12_i7::g.9::m.&  0.105   1  0.000   1  0.120   1  0.000   0.000 N  0.450      SignalP-noTM
TRINITY_DN10803_c2_g12::TRINITY_DN10803_c2_g12_i7::g.9::m.'  0.103   1  0.000   1  0.198   1  0.000   0.000 N  0.450      SignalP-noTM
TRINITY_DN10803_c2_g12::TRINITY_DN10803_c2_g12_i7::g.9::m.(  0.104   1  0.000   1  0.159   1  0.000   0.000 N  0.450      SignalP-noTM
TRINITY_DN10803_c2_g12::TRINITY_DN10803_c2_g12_i7::g.9::m.)  0.104   1  0.000   1  0.140   1  0.000   0.000 N  0.450      SignalP-noTM
TRINITY_DN10803_c2_g12::TRINITY_DN10803_c2_g12_i7::g.9::m.*  0.106   1  0.000   1  0.129   1  0.000   0.000 N  0.450      SignalP-noTM
TRINITY_DN10803_c2_g12::TRINITY_DN10803_c2_g12_i7::g.9::m.+  0.103   1  0.000   1  0.166   1  0.000   0.000 N  0.450      SignalP-noTM
TRINITY_DN10803_c2_g12::TRINITY_DN10803_c2_g12_i7::g.9::m.,  0.105   1  0.000   1  0.120   1  0.000   0.000 N  0.450      SignalP-noTM
TRINITY_DN10803_c2_g12::TRINITY_DN10803_c2_g12_i7::g.9::m.-  0.104   1  0.000   1  0.138   1  0.000   0.000 N  0.450      SignalP-noTM
TRINITY_DN10803_c2_g12::TRINITY_DN10803_c2_g12_i7::g.9::m..  0.104   1  0.000   1  0.138   1  0.000   0.000 N  0.450      SignalP-noTM
TRINITY_DN10803_c2_g12::TRINITY_DN10803_c2_g12_i7::g.9::m./  0.104   1  0.000   1  0.130   1  0.000   0.000 N  0.450      SignalP-noTM
TRINITY_DN10803_c2_g12::TRINITY_DN10803_c2_g12_i7::g.9::m.0  0.103   1  0.000   1  0.110   1  0.000   0.000 N  0.450      SignalP-noTM
TRINITY_DN10803_c2_g12::TRINITY_DN10803_c2_g12_i7::g.9::m.1  0.104   1  0.000   1  0.138   1  0.000   0.000 N  0.450      SignalP-noTM
TRINITY_DN10803_c2_g12::TRINITY_DN10803_c2_g12_i7::g.9::m.2  0.102   1  0.000   1  0.120   1  0.000   0.000 N  0.450      SignalP-noTM
TRINITY_DN10803_c2_g12::TRINITY_DN10803_c2_g12_i7::g.9::m.3  0.103   1  0.000   1  0.110   1  0.000   0.000 N  0.450      SignalP-noTM
TRINITY_DN10803_c2_g12::TRINITY_DN10803_c2_g12_i7::g.9::m.4  0.102   1  0.000   1  0.120   1  0.000   0.000 N  0.450      SignalP-noTM
TRINITY_DN10803_c2_g12::TRINITY_DN10803_c2_g12_i7::g.9::m.5  0.104   1  0.000   1  0.130   1  0.000   0.000 N  0.450      SignalP-noTM
TRINITY_DN10803_c2_g12::TRINITY_DN10803_c2_g12_i7::g.9::m.6  0.103   1  0.000   1  0.110   1  0.000   0.000 N  0.450      SignalP-noTM
TRINITY_DN10803_c2_g12::TRINITY_DN10803_c2_g12_i7::g.9::m.7  0.105   1  0.000   1  0.120   1  0.000   0.000 N  0.450      SignalP-noTM
TRINITY_DN10803_c2_g12::TRINITY_DN10803_c2_g12_i7::g.9::m.8  0.104   1  0.000   1  0.140   1  0.000   0.000 N  0.450      SignalP-noTM
TRINITY_DN10803_c2_g12::TRINITY_DN10803_c2_g12_i7::g.9::m.9  0.101   1  0.000   1  0.142   1  0.000   0.000 N  0.450      SignalP-noTM
TRINITY_DN10803_c2_g12::TRINITY_DN10803_c2_g12_i7::g.9::m.:  0.102   2  0.000   1  0.142   1  0.000   0.000 N  0.450      SignalP-noTM
TRINITY_DN10803_c2_g12::TRINITY_DN10803_c2_g12_i7::g.9::m.;  0.102   2  0.000   1  0.169   3  0.000   0.000 N  0.450      SignalP-noTM
TRINITY_DN10803_c2_g12::TRINITY_DN10803_c2_g12_i7::g.9::m.<  0.105   4  0.000   1  0.169   3  0.000   0.000 N  0.450      SignalP-noTM
TRINITY_DN10803_c2_g12::TRINITY_DN10803_c2_g12_i7::g.9::m.=  0.105   4  0.000   1  0.169   3  0.000   0.000 N  0.450      SignalP-noTM
TRINITY_DN10803_c2_g12::TRINITY_DN10803_c2_g12_i7::g.9::m.>  0.105   4  0.000   1  0.169   3  0.000   0.000 N  0.450      SignalP-noTM
TRINITY_DN10803_c2_g12::TRINITY_DN10803_c2_g12_i7::g.9::m.?  0.105   4  0.000   1  0.169   3  0.000   0.000 N  0.450      SignalP-noTM
TRINITY_DN10803_c2_g12::TRINITY_DN10803_c2_g12_i7::g.9::m.@  0.105   4  0.000   1  0.169   3  0.000   0.000 N  0.450      SignalP-noTM
TRINITY_DN10803_c2_g12::TRINITY_DN10803_c2_g12_i7::g.9::m.A  0.105   4  0.000   1  0.169   3  0.000   0.000 N  0.450      SignalP-noTM
TRINITY_DN10803_c2_g12::TRINITY_DN10803_c2_g12_i7::g.9::m.B  0.105   4  0.000   1  0.169   3  0.000   0.000 N  0.450      SignalP-noTM
TRINITY_DN10803_c2_g12::TRINITY_DN10803_c2_g12_i7::g.9::m.C  0.105   4  0.116  11  0.169   3  0.123   0.120 N  0.450      SignalP-noTM
TRINITY_DN10803_c2_g12::TRINITY_DN10803_c2_g12_i7::g.9::m.D  0.105   4  0.116  11  0.169   3  0.123   0.120 N  0.450      SignalP-noTM
TRINITY_DN10803_c2_g12::TRINITY_DN10803_c2_g12_i7::g.9::m.E  0.105   4  0.116  11  0.169   3  0.123   0.120 N  0.450      SignalP-noTM
TRINITY_DN10803_c2_g12::TRINITY_DN10803_c2_g12_i7::g.9::m.F  0.106  14  0.116  11  0.169   3  0.123   0.120 N  0.450      SignalP-noTM
TRINITY_DN10803_c2_g12::TRINITY_DN10803_c2_g12_i9::g.10::m  0.101   1  0.000   1  0.198   1  0.000   0.000 N  0.450      SignalP-noTM
TRINITY_DN10803_c2_g12::TRINITY_DN10803_c2_g12_i9::g.10::m  0.104   1  0.000   1  0.121   1  0.000   0.000 N  0.450      SignalP-noTM
TRINITY_DN10803_c2_g12::TRINITY_DN10803_c2_g12_i9::g.10::m  0.104   1  0.000   1  0.140   1  0.000   0.000 N  0.450      SignalP-noTM
TRINITY_DN10803_c2_g12::TRINITY_DN10803_c2_g12_i9::g.10::m  0.103   1  0.000   1  0.145   1  0.000   0.000 N  0.450      SignalP-noTM
TRINITY_DN10803_c2_g12::TRINITY_DN10803_c2_g12_i9::g.10::m  0.104   1  0.000   1  0.140   1  0.000   0.000 N  0.450      SignalP-noTM
TRINITY_DN10803_c2_g12::TRINITY_DN10803_c2_g12_i9::g.10::m  0.103   1  0.000   1  0.166   1  0.000   0.000 N  0.450      SignalP-noTM
TRINITY_DN10803_c2_g12::TRINITY_DN10803_c2_g12_i9::g.10::m  0.106   1  0.000   1  0.139   1  0.000   0.000 N  0.450      SignalP-noTM
TRINITY_DN10803_c2_g12::TRINITY_DN10803_c2_g12_i9::g.10::m  0.104   1  0.000   1  0.161   1  0.000   0.000 N  0.450      SignalP-noTM
TRINITY_DN10803_c2_g12::TRINITY_DN10803_c2_g12_i9::g.10::m  0.104   1  0.000   1  0.131   1  0.000   0.000 N  0.450      SignalP-noTM
                           0.000   1  0.000   1  0.000   1  0.000   0.000 N  0.500      SignalP-TM
TRINITY_DN10803_c2_g12::TRINITY_DN10803_c2_g12_i9::g.10::m  0.000   1  0.000   1  0.000   1  0.000   0.000 N  0.450      SignalP-noTM
0.130902                   0.000   1  0.000   1  0.000   1  0.000   0.000 N  0.450      SignalP-noTM
TRINITY_DN10803_c2_g12::TRINITY_DN10803_c2_g12_i9::g.10::m  0.106   1  0.000   1  0.129   1  0.000   0.000 N  0.450      SignalP-noTM
TRINITY_DN10803_c2_g12::TRINITY_DN10803_c2_g12_i9::g.10::m  0.104   1  0.000   1  0.131   1  0.000   0.000 N  0.450      SignalP-noTM
TRINITY_DN10803_c2_g12::TRINITY_DN10803_c2_g12_i9::g.10::m  0.104   1  0.000   1  0.140   1  0.000   0.000 N  0.450      SignalP-noTM
TRINITY_DN10803_c2_g12::TRINITY_DN10803_c2_g12_i9::g.10::m  0.104   1  0.000   1  0.158   1  0.000   0.000 N  0.450      SignalP-noTM
TRINITY_DN10803_c2_g12::TRINITY_DN10803_c2_g12_i9::g.10::m  0.103   1  0.000   1  0.166   1  0.000   0.000 N  0.450      SignalP-noTM
TRINITY_DN10803_c2_g12::TRINITY_DN10803_c2_g12_i9::g.10::m  0.103   1  0.000   1  0.166   1  0.000   0.000 N  0.450      SignalP-noTM
TRINITY_DN10803_c2_g12::TRINITY_DN10803_c2_g12_i9::g.10::m  0.104   1  0.000   1  0.121   1  0.000   0.000 N  0.450      SignalP-noTM
TRINITY_DN10803_c2_g12::TRINITY_DN10803_c2_g12_i9::g.10::m  0.103   1  0.000   1  0.145   1  0.000   0.000 N  0.450      SignalP-noTM
TRINITY_DN10803_c2_g12::TRINITY_DN10803_c2_g12_i9::g.10::m  0.106   1  0.000   1  0.129   1  0.000   0.000 N  0.450      SignalP-noTM
TRINITY_DN10803_c2_g12::TRINITY_DN10803_c2_g12_i9::g.10::m  0.104   1  0.000   1  0.130   1  0.000   0.000 N  0.450      SignalP-noTM
TRINITY_DN10803_c2_g12::TRINITY_DN10803_c2_g12_i9::g.10::m  0.103   1  0.000   1  0.110   1  0.000   0.000 N  0.450      SignalP-noTM
TRINITY_DN10803_c2_g12::TRINITY_DN10803_c2_g12_i9::g.10::m  0.105   1  0.000   1  0.140   1  0.000   0.000 N  0.450      SignalP-noTM
TRINITY_DN10803_c2_g12::TRINITY_DN10803_c2_g12_i9::g.10::m  0.104   1  0.000   1  0.121   1  0.000   0.000 N  0.450      SignalP-noTM
TRINITY_DN10803_c2_g12::TRINITY_DN10803_c2_g12_i9::g.10::m  0.104   1  0.000   1  0.140   1  0.000   0.000 N  0.450      SignalP-noTM
TRINITY_DN10803_c2_g12::TRINITY_DN10803_c2_g12_i9::g.10::m  0.103   1  0.000   1  0.166   1  0.000   0.000 N  0.450      SignalP-noTM
TRINITY_DN10803_c2_g12::TRINITY_DN10803_c2_g12_i9::g.10::m  0.103   1  0.000   1  0.198   1  0.000   0.000 N  0.450      SignalP-noTM
TRINITY_DN10803_c2_g12::TRINITY_DN10803_c2_g12_i9::g.10::m  0.104   1  0.000   1  0.140   1  0.000   0.000 N  0.450      SignalP-noTM
TRINITY_DN10803_c2_g12::TRINITY_DN10803_c2_g12_i9::g.10::m  0.104   1  0.000   1  0.140   1  0.000   0.000 N  0.450      SignalP-noTM
TRINITY_DN10803_c2_g12::TRINITY_DN10803_c2_g12_i9::g.10::m  0.106   1  0.000   1  0.129   1  0.000   0.000 N  0.450      SignalP-noTM
TRINITY_DN10803_c2_g12::TRINITY_DN10803_c2_g12_i9::g.10::m  0.106   1  0.000   1  0.129   1  0.000   0.000 N  0.450      SignalP-noTM
TRINITY_DN10803_c2_g12::TRINITY_DN10803_c2_g12_i9::g.10::m  0.105   1  0.000   1  0.120   1  0.000   0.000 N  0.450      SignalP-noTM
TRINITY_DN10803_c2_g12::TRINITY_DN10803_c2_g12_i9::g.10::m!  0.104   1  0.000   1  0.140   1  0.000   0.000 N  0.450      SignalP-noTM
TRINITY_DN10803_c2_g12::TRINITY_DN10803_c2_g12_i9::g.10::m"  0.104   1  0.000   1  0.140   1  0.000   0.000 N  0.450      SignalP-noTM
TRINITY_DN10803_c2_g12::TRINITY_DN10803_c2_g12_i9::g.10::m#  0.104   1  0.000   1  0.131   1  0.000   0.000 N  0.450      SignalP-noTM
TRINITY_DN10803_c2_g12::TRINITY_DN10803_c2_g12_i9::g.10::m$  0.104   1  0.000   1  0.140   1  0.000   0.000 N  0.450      SignalP-noTM
TRINITY_DN10803_c2_g12::TRINITY_DN10803_c2_g12_i9::g.10::m%  0.103   1  0.000   1  0.166   1  0.000   0.000 N  0.450      SignalP-noTM
TRINITY_DN10803_c2_g12::TRINITY_DN10803_c2_g12_i9::g.10::m&  0.105   1  0.000   1  0.120   1  0.000   0.000 N  0.450      SignalP-noTM
TRINITY_DN10803_c2_g12::TRINITY_DN10803_c2_g12_i9::g.10::m'  0.103   1  0.000   1  0.198   1  0.000   0.000 N  0.450      SignalP-noTM
TRINITY_DN10803_c2_g12::TRINITY_DN10803_c2_g12_i9::g.10::m(  0.104   1  0.000   1  0.159   1  0.000   0.000 N  0.450      SignalP-noTM
TRINITY_DN10803_c2_g12::TRINITY_DN10803_c2_g12_i9::g.10::m)  0.104   1  0.000   1  0.140   1  0.000   0.000 N  0.450      SignalP-noTM
TRINITY_DN10803_c2_g12::TRINITY_DN10803_c2_g12_i9::g.10::m*  0.106   1  0.000   1  0.129   1  0.000   0.000 N  0.450      SignalP-noTM
TRINITY_DN10803_c2_g12::TRINITY_DN10803_c2_g12_i9::g.10::m+  0.103   1  0.000   1  0.166   1  0.000   0.000 N  0.450      SignalP-noTM
TRINITY_DN10803_c2_g12::TRINITY_DN10803_c2_g12_i9::g.10::m,  0.105   1  0.000   1  0.120   1  0.000   0.000 N  0.450      SignalP-noTM
TRINITY_DN10803_c2_g12::TRINITY_DN10803_c2_g12_i9::g.10::m-  0.104   1  0.000   1  0.138   1  0.000   0.000 N  0.450      SignalP-noTM
TRINITY_DN10803_c2_g12::TRINITY_DN10803_c2_g12_i9::g.10::m.  0.104   1  0.000   1  0.138   1  0.000   0.000 N  0.450      SignalP-noTM
TRINITY_DN10803_c2_g12::TRINITY_DN10803_c2_g12_i9::g.10::m/  0.104   1  0.000   1  0.130   1  0.000   0.000 N  0.450      SignalP-noTM
TRINITY_DN10803_c2_g12::TRINITY_DN10803_c2_g12_i9::g.10::m0  0.103   1  0.000   1  0.110   1  0.000   0.000 N  0.450      SignalP-noTM
TRINITY_DN10803_c2_g12::TRINITY_DN10803_c2_g12_i9::g.10::m1  0.104   1  0.000   1  0.138   1  0.000   0.000 N  0.450      SignalP-noTM
TRINITY_DN10803_c2_g12::TRINITY_DN10803_c2_g12_i9::g.10::m2  0.102   1  0.000   1  0.120   1  0.000   0.000 N  0.450      SignalP-noTM
TRINITY_DN10803_c2_g12::TRINITY_DN10803_c2_g12_i9::g.10::m3  0.104   1  0.000   1  0.121   1  0.000   0.000 N  0.450      SignalP-noTM
TRINITY_DN10803_c2_g12::TRINITY_DN10803_c2_g12_i9::g.10::m4  0.102   1  0.000   1  0.120   1  0.000   0.000 N  0.450      SignalP-noTM
TRINITY_DN10803_c2_g12::TRINITY_DN10803_c2_g12_i9::g.10::m5  0.104   1  0.000   1  0.130   1  0.000   0.000 N  0.450      SignalP-noTM
TRINITY_DN10803_c2_g12::TRINITY_DN10803_c2_g12_i9::g.10::m6  0.103   1  0.000   1  0.110   1  0.000   0.000 N  0.450      SignalP-noTM
TRINITY_DN10803_c2_g12::TRINITY_DN10803_c2_g12_i9::g.10::m7  0.105   1  0.000   1  0.120   1  0.000   0.000 N  0.450      SignalP-noTM
TRINITY_DN10803_c2_g12::TRINITY_DN10803_c2_g12_i9::g.10::m8  0.104   1  0.000   1  0.140   1  0.000   0.000 N  0.450      SignalP-noTM
TRINITY_DN10803_c2_g12::TRINITY_DN10803_c2_g12_i9::g.10::m9  0.104   1  0.000   1  0.138   1  0.000   0.000 N  0.450      SignalP-noTM
TRINITY_DN10803_c2_g12::TRINITY_DN10803_c2_g12_i9::g.10::m:  0.104   1  0.000   1  0.158   1  0.000   0.000 N  0.450      SignalP-noTM
TRINITY_DN10803_c2_g12::TRINITY_DN10803_c2_g12_i9::g.10::m;  0.105   1  0.000   1  0.140   1  0.000   0.000 N  0.450      SignalP-noTM
TRINITY_DN10803_c2_g12::TRINITY_DN10803_c2_g12_i9::g.10::m<  0.104   1  0.000   1  0.159   1  0.000   0.000 N  0.450      SignalP-noTM
TRINITY_DN10803_c2_g12::TRINITY_DN10803_c2_g12_i9::g.10::m=  0.103   1  0.000   1  0.145   1  0.000   0.000 N  0.450      SignalP-noTM
TRINITY_DN10803_c2_g12::TRINITY_DN10803_c2_g12_i9::g.10::m>  0.104   1  0.000   1  0.130   1  0.000   0.000 N  0.450      SignalP-noTM
TRINITY_DN10803_c2_g12::TRINITY_DN10803_c2_g12_i9::g.10::m?  0.102   1  0.000   1  0.120   1  0.000   0.000 N  0.450      SignalP-noTM
TRINITY_DN10803_c2_g12::TRINITY_DN10803_c2_g12_i9::g.10::m@  0.104   1  0.000   1  0.158   1  0.000   0.000 N  0.450      SignalP-noTM
TRINITY_DN10803_c2_g12::TRINITY_DN10803_c2_g12_i9::g.10::mA  0.106   1  0.000   1  0.139   1  0.000   0.000 N  0.450      SignalP-noTM
TRINITY_DN10803_c2_g12::TRINITY_DN10803_c2_g12_i9::g.10::mB  0.103   1  0.000   1  0.110   1  0.000   0.000 N  0.450      SignalP-noTM
TRINITY_DN10803_c2_g12::TRINITY_DN10803_c2_g12_i9::g.10::mC  0.104   1  0.000   1  0.130   1  0.000   0.000 N  0.450      SignalP-noTM
TRINITY_DN10803_c2_g12::TRINITY_DN10803_c2_g12_i9::g.10::mD  0.103   1  0.000   1  0.166   1  0.000   0.000 N  0.450      SignalP-noTM
TRINITY_DN10803_c2_g12::TRINITY_DN10803_c2_g12_i9::g.10::mE  0.103   1  0.000   1  0.198   1  0.000   0.000 N  0.450      SignalP-noTM
TRINITY_DN10803_c2_g12::TRINITY_DN10803_c2_g12_i9::g.10::mF  0.105   1  0.000   1  0.120   1  0.000   0.000 N  0.450      SignalP-noTM
TRINITY_DN10803_c2_g12::TRINITY_DN10803_c2_g12_i11::g.12::  0.101   1  0.000   1  0.198   1  0.000   0.000 N  0.450      SignalP-noTM
TRINITY_DN10803_c2_g12::TRINITY_DN10803_c2_g12_i11::g.12::  0.104   1  0.000   1  0.121   1  0.000   0.000 N  0.450      SignalP-noTM
TRINITY_DN10803_c2_g12::TRINITY_DN10803_c2_g12_i11::g.12::  0.104   1  0.000   1  0.140   1  0.000   0.000 N  0.450      SignalP-noTM
TRINITY_DN10803_c2_g12::TRINITY_DN10803_c2_g12_i11::g.12::  0.103   1  0.000   1  0.145   1  0.000   0.000 N  0.450      SignalP-noTM
TRINITY_DN10803_c2_g12::TRINITY_DN10803_c2_g12_i11::g.12::  0.104   1  0.000   1  0.140   1  0.000   0.000 N  0.450      SignalP-noTM
TRINITY_DN10803_c2_g12::TRINITY_DN10803_c2_g12_i11::g.12::  0.103   1  0.000   1  0.166   1  0.000   0.000 N  0.450      SignalP-noTM
TRINITY_DN10803_c2_g12::TRINITY_DN10803_c2_g12_i11::g.12::  0.106   1  0.000   1  0.139   1  0.000   0.000 N  0.450      SignalP-noTM
TRINITY_DN10803_c2_g12::TRINITY_DN10803_c2_g12_i11::g.12::  0.104   1  0.000   1  0.161   1  0.000   0.000 N  0.450      SignalP-noTM
TRINITY_DN10803_c2_g12::TRINITY_DN10803_c2_g12_i11::g.12::  0.104   1  0.000   1  0.131   1  0.000   0.000 N  0.450      SignalP-noTM
                           0.000   1  0.000   1  0.000   1  0.000   0.000 N  0.500      SignalP-TM
TRINITY_DN10803_c2_g12::TRINITY_DN10803_c2_g12_i11::g.12::  0.000   1  0.000   1  0.000   1  0.000   0.000 N  0.450      SignalP-noTM
0.130902                   0.000   1  0.000   1  0.000   1  0.000   0.000 N  0.450      SignalP-noTM
TRINITY_DN10803_c2_g12::TRINITY_DN10803_c2_g12_i11::g.12::  0.106   1  0.000   1  0.129   1  0.000   0.000 N  0.450      SignalP-noTM
TRINITY_DN10803_c2_g12::TRINITY_DN10803_c2_g12_i11::g.12::  0.104   1  0.000   1  0.131   1  0.000   0.000 N  0.450      SignalP-noTM
TRINITY_DN10803_c2_g12::TRINITY_DN10803_c2_g12_i11::g.12::  0.104   1  0.000   1  0.140   1  0.000   0.000 N  0.450      SignalP-noTM
TRINITY_DN10803_c2_g12::TRINITY_DN10803_c2_g12_i11::g.12::  0.104   1  0.000   1  0.158   1  0.000   0.000 N  0.450      SignalP-noTM
TRINITY_DN10803_c2_g12::TRINITY_DN10803_c2_g12_i11::g.12::  0.103   1  0.000   1  0.166   1  0.000   0.000 N  0.450      SignalP-noTM
TRINITY_DN10803_c2_g12::TRINITY_DN10803_c2_g12_i11::g.12::  0.103   1  0.000   1  0.166   1  0.000   0.000 N  0.450      SignalP-noTM
TRINITY_DN10803_c2_g12::TRINITY_DN10803_c2_g12_i11::g.12::  0.104   1  0.000   1  0.121   1  0.000   0.000 N  0.450      SignalP-noTM
TRINITY_DN10803_c2_g12::TRINITY_DN10803_c2_g12_i11::g.12::  0.103   1  0.000   1  0.145   1  0.000   0.000 N  0.450      SignalP-noTM
TRINITY_DN10803_c2_g12::TRINITY_DN10803_c2_g12_i11::g.12::  0.106   1  0.000   1  0.129   1  0.000   0.000 N  0.450      SignalP-noTM
TRINITY_DN10803_c2_g12::TRINITY_DN10803_c2_g12_i11::g.12::  0.104   1  0.000   1  0.130   1  0.000   0.000 N  0.450      SignalP-noTM
TRINITY_DN10803_c2_g12::TRINITY_DN10803_c2_g12_i11::g.12::  0.103   1  0.000   1  0.110   1  0.000   0.000 N  0.450      SignalP-noTM
TRINITY_DN10803_c2_g12::TRINITY_DN10803_c2_g12_i11::g.12::  0.105   1  0.000   1  0.140   1  0.000   0.000 N  0.450      SignalP-noTM
TRINITY_DN10803_c2_g12::TRINITY_DN10803_c2_g12_i11::g.12::  0.104   1  0.000   1  0.121   1  0.000   0.000 N  0.450      SignalP-noTM
TRINITY_DN10803_c2_g12::TRINITY_DN10803_c2_g12_i11::g.12::  0.104   1  0.000   1  0.140   1  0.000   0.000 N  0.450      SignalP-noTM
TRINITY_DN10803_c2_g12::TRINITY_DN10803_c2_g12_i11::g.12::  0.103   1  0.000   1  0.166   1  0.000   0.000 N  0.450      SignalP-noTM
TRINITY_DN10803_c2_g12::TRINITY_DN10803_c2_g12_i11::g.12::  0.103   1  0.000   1  0.198   1  0.000   0.000 N  0.450      SignalP-noTM
TRINITY_DN10803_c2_g12::TRINITY_DN10803_c2_g12_i11::g.12::  0.104   1  0.000   1  0.140   1  0.000   0.000 N  0.450      SignalP-noTM
TRINITY_DN10803_c2_g12::TRINITY_DN10803_c2_g12_i11::g.12::  0.104   1  0.000   1  0.140   1  0.000   0.000 N  0.450      SignalP-noTM
TRINITY_DN10803_c2_g12::TRINITY_DN10803_c2_g12_i11::g.12::  0.106   1  0.000   1  0.129   1  0.000   0.000 N  0.450      SignalP-noTM
TRINITY_DN10803_c2_g12::TRINITY_DN10803_c2_g12_i11::g.12::  0.106   1  0.000   1  0.129   1  0.000   0.000 N  0.450      SignalP-noTM
TRINITY_DN10803_c2_g12::TRINITY_DN10803_c2_g12_i11::g.12::  0.105   1  0.000   1  0.120   1  0.000   0.000 N  0.450      SignalP-noTM
TRINITY_DN10803_c2_g12::TRINITY_DN10803_c2_g12_i11::g.12::!  0.104   1  0.000   1  0.140   1  0.000   0.000 N  0.450      SignalP-noTM
TRINITY_DN10803_c2_g12::TRINITY_DN10803_c2_g12_i11::g.12::"  0.104   1  0.000   1  0.140   1  0.000   0.000 N  0.450      SignalP-noTM
TRINITY_DN10803_c2_g12::TRINITY_DN10803_c2_g12_i11::g.12::#  0.104   1  0.000   1  0.131   1  0.000   0.000 N  0.450      SignalP-noTM
TRINITY_DN10803_c2_g12::TRINITY_DN10803_c2_g12_i11::g.12::$  0.104   1  0.000   1  0.140   1  0.000   0.000 N  0.450      SignalP-noTM
TRINITY_DN10803_c2_g12::TRINITY_DN10803_c2_g12_i11::g.12::%  0.103   1  0.000   1  0.166   1  0.000   0.000 N  0.450      SignalP-noTM
TRINITY_DN10803_c2_g12::TRINITY_DN10803_c2_g12_i11::g.12::&  0.105   1  0.000   1  0.120   1  0.000   0.000 N  0.450      SignalP-noTM
TRINITY_DN10803_c2_g12::TRINITY_DN10803_c2_g12_i11::g.12::'  0.103   1  0.000   1  0.198   1  0.000   0.000 N  0.450      SignalP-noTM
TRINITY_DN10803_c2_g12::TRINITY_DN10803_c2_g12_i11::g.12::(  0.104   1  0.000   1  0.159   1  0.000   0.000 N  0.450      SignalP-noTM
TRINITY_DN10803_c2_g12::TRINITY_DN10803_c2_g12_i11::g.12::)  0.104   1  0.000   1  0.140   1  0.000   0.000 N  0.450      SignalP-noTM
TRINITY_DN10803_c2_g12::TRINITY_DN10803_c2_g12_i11::g.12::*  0.106   1  0.000   1  0.129   1  0.000   0.000 N  0.450      SignalP-noTM
TRINITY_DN10803_c2_g12::TRINITY_DN10803_c2_g12_i11::g.12::+  0.103   1  0.000   1  0.166   1  0.000   0.000 N  0.450      SignalP-noTM
TRINITY_DN10803_c2_g12::TRINITY_DN10803_c2_g12_i11::g.12::,  0.105   1  0.000   1  0.120   1  0.000   0.000 N  0.450      SignalP-noTM
TRINITY_DN10803_c2_g12::TRINITY_DN10803_c2_g12_i11::g.12::-  0.104   1  0.000   1  0.138   1  0.000   0.000 N  0.450      SignalP-noTM
TRINITY_DN10803_c2_g12::TRINITY_DN10803_c2_g12_i11::g.12::.  0.104   1  0.000   1  0.138   1  0.000   0.000 N  0.450      SignalP-noTM
TRINITY_DN10803_c2_g12::TRINITY_DN10803_c2_g12_i11::g.12::/  0.104   1  0.000   1  0.130   1  0.000   0.000 N  0.450      SignalP-noTM
TRINITY_DN10803_c2_g12::TRINITY_DN10803_c2_g12_i11::g.12::0  0.104   1  0.000   1  0.158   1  0.000   0.000 N  0.450      SignalP-noTM
TRINITY_DN10803_c2_g12::TRINITY_DN10803_c2_g12_i11::g.12::1  0.104   1  0.000   1  0.138   1  0.000   0.000 N  0.450      SignalP-noTM
TRINITY_DN10803_c2_g12::TRINITY_DN10803_c2_g12_i11::g.12::2  0.104   1  0.000   1  0.121   1  0.000   0.000 N  0.450      SignalP-noTM
TRINITY_DN10803_c2_g12::TRINITY_DN10803_c2_g12_i11::g.12::3  0.104   1  0.000   1  0.159   1  0.000   0.000 N  0.450      SignalP-noTM
TRINITY_DN10803_c2_g12::TRINITY_DN10803_c2_g12_i11::g.12::4  0.102   1  0.000   1  0.120   1  0.000   0.000 N  0.450      SignalP-noTM
TRINITY_DN10803_c2_g12::TRINITY_DN10803_c2_g12_i11::g.12::5  0.104   1  0.000   1  0.161   1  0.000   0.000 N  0.450      SignalP-noTM
TRINITY_DN10803_c2_g12::TRINITY_DN10803_c2_g12_i11::g.12::6  0.103   1  0.000   1  0.110   1  0.000   0.000 N  0.450      SignalP-noTM
TRINITY_DN10803_c2_g12::TRINITY_DN10803_c2_g12_i11::g.12::7  0.105   1  0.000   1  0.120   1  0.000   0.000 N  0.450      SignalP-noTM
TRINITY_DN10803_c2_g12::TRINITY_DN10803_c2_g12_i11::g.12::8  0.104   1  0.000   1  0.140   1  0.000   0.000 N  0.450      SignalP-noTM
TRINITY_DN10803_c2_g12::TRINITY_DN10803_c2_g12_i11::g.12::9  0.101   1  0.000   1  0.198   1  0.000   0.000 N  0.450      SignalP-noTM
TRINITY_DN10803_c2_g12::TRINITY_DN10803_c2_g12_i11::g.12:::  0.104   1  0.000   1  0.140   1  0.000   0.000 N  0.450      SignalP-noTM
TRINITY_DN10803_c2_g12::TRINITY_DN10803_c2_g12_i11::g.12::;  0.103   1  0.000   1  0.110   1  0.000   0.000 N  0.450      SignalP-noTM
TRINITY_DN10803_c2_g12::TRINITY_DN10803_c2_g12_i11::g.12::<  0.104   1  0.000   1  0.138   1  0.000   0.000 N  0.450      SignalP-noTM
TRINITY_DN10803_c2_g12::TRINITY_DN10803_c2_g12_i11::g.12::=  0.106   1  0.000   1  0.139   1  0.000   0.000 N  0.450      SignalP-noTM
TRINITY_DN10803_c2_g12::TRINITY_DN10803_c2_g12_i11::g.12::>  0.105   1  0.000   1  0.140   1  0.000   0.000 N  0.450      SignalP-noTM
TRINITY_DN10803_c2_g12::TRINITY_DN10803_c2_g12_i11::g.12::?  0.104   1  0.000   1  0.159   1  0.000   0.000 N  0.450      SignalP-noTM
TRINITY_DN10803_c2_g12::TRINITY_DN10803_c2_g12_i11::g.12::@  0.106   1  0.000   1  0.129   1  0.000   0.000 N  0.450      SignalP-noTM
TRINITY_DN10803_c2_g12::TRINITY_DN10803_c2_g12_i11::g.12::A  0.104   1  0.000   1  0.131   1  0.000   0.000 N  0.450      SignalP-noTM
TRINITY_DN10803_c2_g12::TRINITY_DN10803_c2_g12_i11::g.12::B  0.104   1  0.000   1  0.121   1  0.000   0.000 N  0.450      SignalP-noTM
TRINITY_DN10803_c2_g12::TRINITY_DN10803_c2_g12_i11::g.12::C  0.104   1  0.000   1  0.158   1  0.000   0.000 N  0.450      SignalP-noTM
TRINITY_DN10803_c2_g12::TRINITY_DN10803_c2_g12_i11::g.12::D  0.104   1  0.000   1  0.131   1  0.000   0.000 N  0.450      SignalP-noTM
TRINITY_DN10803_c2_g12::TRINITY_DN10803_c2_g12_i11::g.12::E  0.103   1  0.000   1  0.110   1  0.000   0.000 N  0.450      SignalP-noTM
TRINITY_DN10803_c2_g12::TRINITY_DN10803_c2_g12_i11::g.12::F  0.104   1  0.000   1  0.130   1  0.000   0.000 N  0.450      SignalP-noTM
