# Supplementary material for: Venomix: a simple bioinformatic pipeline for identifying and characterizing toxin gene candidates from transcriptomic data
Source: PeerJ. 2018 Jul 31;6:e5361. doi: 10.7717/peerj.5361 (PMC6074769; doi:10.7717/peerj.5361)
Supplement: Supplemental Information 2 [file peerj-06-5361-s002.gz › FinalOutput_1E-20/Conotoxin_MiEr92_6/aligned.fasta]

>Q5K0D1
-----------------------------------------MKLTCVLIITVLFLTASQL
ITADYSRDQRQYRAVRLGDEMRTFKGAR----DCGEQGQGCYTR--PCCPGLHCA-----
-AGATGGGSCQP-----
>Q5K0C7
-----------------------------------------MKLTCVLIITVLFLTASQL
ITADYSRDQRQYRAVRLGDEMRNFKGAR----DCGGQGEGCYTQ--PCCPGLRCR-----
-GGGTGGGVCQL-----
>Q2I2R4
-----------------------------------------MKLTCVLIIAVLFLMDNQL
ITADYPRDEQVYRAVRLRDAMQKSKGSG----SCAYISEPCDIL--PCCPGLKCN-----
-------EDFVPICL--
>Q5K0C9
-----------------------------------------MKLTCVLIITVLFLTASQL
ITADYSRDQRQYRAVRLGDEMRNFKGAR----DCGGQGEGCYTQ--PCCPGLRCR-----
-GGGTGGGVCQL-----
>Q9TW08
----------------------------------------------VLIIAVLFLTASEL
VTADYTRDKWQYRAASLRDAMRNFRDTR-----CSPGGEVCTRHS-PCCTGFLCN-----
----HIGGMCHH-----
>Q9TVN1
----------------------------------------------VLIIAVLFLTASEL
VTADYTRDKWQYRAASLRDAMRNFRDTR----TCSPAGEVCTSKS-PCCTGFLCS-----
----HIGGMCHH-----
>Q3YEE2
-----------------------------------------MKLTCALIITVLFLS----
ITADDSRGKQGYRALKSIAGMLNSKTVR----ECREQSQGCTNTSPPCCSGLRCS-----
--GQSQGGVCISN----
>Q5K0C8
-----------------------------------------MKLTCVLIITVLFLTASQL
ITADYSRGQRQYRAVRLGDEMRNFKGAR----DCGGQGEGCYTQ--PCCPGLRCR-----
-GGGTGGGSCQP-----
>Q9UAB2
----------------------------------------------VLIIAVLFLAASEL
VTADYTRDEWQYRAASLRDAMRNFRDTR-----CSPGGEVCTRHS-PCCTGFLCN-----
----HIGGMCHH-----
>Q5K0D0
-----------------------------------------MKLTCVLIITVLFLTASQL
ITADYSRDQRQYRAVRLGDEMRNFKGAR----DCGGQGKGCYTQ--PCCPGLRCR-----
-GGGTGGGVCQP-----
>Q5K0C5
-----------------------------------------MKLTCVLIITVLFLTASQL
ITADYSRDQRQYRAVRLGDEMRNFKGAR----DCGGQGEGCYTQ--PCCPGLRCR-----
-GGGTGGGACQL-----
>P0CY61
-----------------------------------------MKLTCVLIIAVLFLTA---
ITADDSRDKQVYRAVGLIDKMRRIRASE----GCRKKGDRCGTH--LCCPGLRCG-----
--SGRAGGACRPPYN--
>Q9BP86
-----------------------------------------MKLTCVLIIAVLCLTVCQL
ITADYLRDKQKYRSVRLRDGMLNFKGSR----QCADLGEECYTR--FCCPGLRCK-----
-------DLQVPTCLLA
>Q9BP94
----------------------------------------MMKLTCVLIIAVLFLTACQL
TTAE-TRDE--YRAVRSSDEVRNSRSTR----DCSGSGYGCKNT--PCCDGLTCR-----
--GPHQGPICL------
>Q9BP95
----------------------------------------MMKLTCVLIIAVLFLTACQL
TTAE-TRDE--YRAVRSSDEVRNSRS-------CSGSGYGCKNT--PCCAGLTCR-----
--GPRQGPICL------
>Q9BP93
----------------------------------------MMKLTCVLIIAVLFLTACQL
TTAE-TRDE--YRAVRSSDEVQNSRSTD----DCSTA--GCKNV--PCCEGLVCT-----
--GPSQGPVCQPLA---
>TRINITY_DN7089_c0_g4::TRINITY_DN7089_c0_g4_i1::g.1::m.1 type:internal len:102 gc:universal TRINITY_DN7089_c0_g4_i1:303-1(-)
------STVNLTS-------------YFFTVFFGITKIIGRMKLTCVLIITVLFLTASQL
ITADYSRDKRQYLAMRLRDGLRNFRGVR----DCGEQGEGCYTR--PCCSGLTCV-----
--GTHAGGLCQPE----
>TRINITY_DN7089_c0_g4::TRINITY_DN7089_c0_g4_i2::g.3::m.3 type:5prime_partial len:102 gc:universal TRINITY_DN7089_c0_g4_i2:332-27(-)
------STVNLTS-------------YFFTVFFGITKIIGRMKLTCVLIITVLFLTASQL
ITADYSRDQRQYRAVRLGDEMRNFKGAR----DCGGQGEGCYTQ--PCCPGLRCR-----
-GGGTGGGVCQL-----
>TRINITY_DN10803_c2_g4::TRINITY_DN10803_c2_g4_i5::g.7::m.7 type:5prime_partial len:120 gc:universal TRINITY_DN10803_c2_g4_i5:3-362(+)
PHQPSASGVQCLPTATPANRSFLCATWHFAV---ITKIITRMKMTCVLIIAVLFLTACQL
ITADDSREKQGYRAVRLRDPMQNSIDSR----TCRTAGQGCTNTA-LCCAGLNCS-----
--GQKQGGMCVSSG---
>TRINITY_DN10803_c2_g12::TRINITY_DN10803_c2_g12_i7::g.9::m.9 type:5prime_partial len:102 gc:universal TRINITY_DN10803_c2_g12_i7:1-306(+)
------WKVNLTP-------------YFFIVFLGTTKNISRMKLTCVLIIAVLFLTACQL
ITADDSRDERESRAV---DGMQNSGGSRFDLRRCGNQGEGCRTR--RCCGTLRC------
-IGTGGGGMCQP-----
>TRINITY_DN10803_c2_g12::TRINITY_DN10803_c2_g12_i9::g.10::m.10 type:5prime_partial len:100 gc:universal TRINITY_DN10803_c2_g12_i9:1-300(+)
------WKVNLTP-------------YFFIVFLGTTKNISRMKLTCVLIIAVLFLTACQL
ITADDSRDEKESRAV---DGMQNSEGPR---STCAIQGQGCQIL--PCCGDLEC------
-FGQSAGKFCRTS----
>TRINITY_DN10803_c2_g12::TRINITY_DN10803_c2_g12_i11::g.12::m.12 type:5prime_partial len:100 gc:universal TRINITY_DN10803_c2_g12_i11:1-300(+)
------WKVNLTP-------------YFFIVFLGTTKNISRMKLTCVLIIAVLFLTACQL
ITADDSGDKQEYRAVWLRDPMQIFKGFR---SECGTYNALCVRR--DCCDGLTCSPQFTC
FLG--------------
