# Supplementary material for: Venomix: a simple bioinformatic pipeline for identifying and characterizing toxin gene candidates from transcriptomic data
Source: PeerJ. 2018 Jul 31;6:e5361. doi: 10.7717/peerj.5361 (PMC6074769; doi:10.7717/peerj.5361)
Supplement: Supplemental Information 2 [file peerj-06-5361-s002.gz › FinalOutput_1E-20/Putative_conotoxin_1/mature.fasta]

>B0L0Y6 ; MatureChain: 21-107
EQCANNRKVCTWDGQGDTNCDCIGTACHEDDAHKVSVAGSAFYTCQPISAFRVCDGSEDV
MDAGFSELYCRCSGGSYTISNGEVVCD
