# Supplementary material for: Venomix: a simple bioinformatic pipeline for identifying and characterizing toxin gene candidates from transcriptomic data
Source: PeerJ. 2018 Jul 31;6:e5361. doi: 10.7717/peerj.5361 (PMC6074769; doi:10.7717/peerj.5361)
Supplement: Supplemental Information 2 [file peerj-06-5361-s002.gz › FinalOutput_1E-20/Putative_conotoxin_1/genbankfile.txt]

VERSION     B0L0Y6.1  GI:410591600
DBSOURCE    UniProtKB: locus CX8_CONCB, accession B0L0Y6;
            class: standard.
            created: Oct 31, 2012.
            sequence updated: Mar 18, 2008.
            annotation updated: Jan 7, 2015.
            xrefs: EF208033.1, ABQ00573.1
            xrefs (non-sequence databases): GO:0005576
KEYWORDS    Cleavage on pair of basic residues; Disulfide bond; Neurotoxin;
            Secreted; Signal; Toxin.
SOURCE      Conus caracteristicus
  ORGANISM  Conus caracteristicus
            Eukaryota; Metazoa; Lophotrochozoa; Mollusca; Gastropoda;
            Caenogastropoda; Hypsogastropoda; Neogastropoda; Conoidea; Conidae;
            Conus.
REFERENCE   1  (residues 1 to 107)
  AUTHORS   Liu,L., Chi,C.W. and Wang,C.G.
  TITLE     Direct Submission
  JOURNAL   Submitted (??-JAN-2007)
  REMARK    NUCLEOTIDE SEQUENCE [MRNA].
COMMENT     [FUNCTION] Acts as a neurotoxin. {ECO:0000250}.
            [SUBCELLULAR LOCATION] Secreted {ECO:0000250}.
            [TISSUE SPECIFICITY] Expressed by the venom duct.
            [DOMAIN] The cysteine framework is VIII (C-C-C-C-C-C-C-C-C-C).
            [PTM] Contains 5 disulfide bonds. {ECO:0000250}.
FEATURES             Location/Qualifiers
     source          1..107
                     /organism="Conus caracteristicus"
                     /db_xref="taxon:89440"
     Protein         1..107
                     /product="Putative conotoxin"
                     /UniProtKB_evidence="Evidence at transcript level"
     Region          1..20
                     /region_name="Signal"
                     /experiment="experimental evidence, no additional details
                     recorded"
                     /note="{ECO:0000255}."
     Region          21..26
                     /region_name="Propeptide"
                     /experiment="experimental evidence, no additional details
                     recorded"
                     /note="/FTId=PRO_0000419829."
     Region          29..107
                     /region_name="Mature chain"
                     /experiment="experimental evidence, no additional details
                     recorded"
                     /note="Putative conotoxin. /FTId=PRO_0000419830."
ORIGIN      
        1 mklfmfaaii ftmasttvra eqcannrkvc twdgqgdtnc dcigtached dahkvsvags
       61 afytcqpisa frvcdgsedv mdagfselyc rcsggsytis ngevvcd
//
