# Supplementary material for: Venomix: a simple bioinformatic pipeline for identifying and characterizing toxin gene candidates from transcriptomic data
Source: PeerJ. 2018 Jul 31;6:e5361. doi: 10.7717/peerj.5361 (PMC6074769; doi:10.7717/peerj.5361)
Supplement: Supplemental Information 2 [file peerj-06-5361-s002.gz › FinalOutput_1E-20/Putative_conotoxin_1/nucleotide.fasta]

>TRINITY_DN9744_c0_g1_i1 len=518 path=[4112:0-41 4150:42-82 4138:83-123 4155:124-128 4157:129-144 4126:145-497 4025:498-501 4026:502-517] [-1, 4112, 4150, 4138, 4155, 4157, 4126, 4025, 4026, -2]
TTCAACGACCTGTGATTTCAACCAACGCTCTCTTCCGCAACTTATCGCACTGTCTACGTG
GCTTACCCCATCTGTTGGAGACTCAGACAGAAAAACACGTTTGACGATGATGCTGTTTAT
GTTCGCTGCCATCATCTTCACCATGTCTTCAACAACCGTCAATGCAGACCAGTCTGCACA
TAGTAGGAAAGTGTGCAAATGGGAGGGAGTAAACGGCCAAAACTTCGAGTGCATCGGCAC
TCCCTGCCTCACTGACGATGCCCACAAAGCATCTGTAGCCGGCTCAGCATTTTACACCTG
TCAGCCCATCTCTGCCTTTGGTGTGTGTGACGGGACTGTAGCTGTGATGGACGCCGACTT
TACCCAGTTGAACTGCAGATGTTCCAGTGGCACGTACGTCATAGATGGCAATGCTGTTGT
ATGTGGCTAGTTGTCCCACAGGGCTGTGAACAAAGAAAGGACCCACGTAGTTTACCTGGA
AAGTACCCCAGCAAGAAACCTGCAGCAGTGAATTTTCT
