# Supplementary material for: Venomix: a simple bioinformatic pipeline for identifying and characterizing toxin gene candidates from transcriptomic data
Source: PeerJ. 2018 Jul 31;6:e5361. doi: 10.7717/peerj.5361 (PMC6074769; doi:10.7717/peerj.5361)
Supplement: Supplemental Information 2 [file peerj-06-5361-s002.gz › FinalOutput_1E-20/Putative_conotoxin_1/aligned.fasta]

>B0L0Y6
-----------------------------------MKLFMFAAIIFTMASTTVRAEQCAN
NRKVCTWDGQGDTNCDCIGTACHEDDAHKVSVAGSAFYTCQPISAFRVCDGSEDVMDAGF
SELYCRCSGGSYTISNGEVVCD
>TRINITY_DN9744_c0_g1::TRINITY_DN9744_c0_g1_i1::g.1::m.1 type:5prime_partial len:143 gc:universal TRINITY_DN9744_c0_g1_i1:2-430(+)
STTCDFNQRSLPQLIALSTWLTPSVGDSDRKTRLTMMLFMFAAIIFTMSSTTVNADQSAH
SRKVCKWEGVNGQNFECIGTPCLTDDAHKASVAGSAFYTCQPISAFGVCDGTVAVMDADF
TQLNCRCSSGTYVIDGNAVVCG
