# Supplementary material for: Venomix: a simple bioinformatic pipeline for identifying and characterizing toxin gene candidates from transcriptomic data
Source: PeerJ. 2018 Jul 31;6:e5361. doi: 10.7717/peerj.5361 (PMC6074769; doi:10.7717/peerj.5361)
Supplement: Supplemental Information 2 [file peerj-06-5361-s002.gz › FinalOutput_1E-20/Conodipine-M_alpha_chain_1/genbankfile.txt]

VERSION     Q9TWL9.2  GI:20454859
DBSOURCE    UniProtKB: locus COMA_CONMA, accession Q9TWL9;
            class: standard.
            created: May 2, 2002.
            sequence updated: May 2, 2002.
            annotation updated: Jan 7, 2015.
            
            xrefs (non-sequence databases): ConoServer:5541, GO:0005576,
            GO:0004623, GO:0016042, Gene3D:1.20.90.10, InterPro:IPR016090,
            SUPFAM:SSF48619
KEYWORDS    Calcium; Direct protein sequencing; Disulfide bond; Hydrolase;
            Lipid degradation; Lipid metabolism; Pyrrolidone carboxylic acid;
            Secreted; Toxin.
SOURCE      Conus magus (magus cone)
  ORGANISM  Conus magus
            Eukaryota; Metazoa; Lophotrochozoa; Mollusca; Gastropoda;
            Caenogastropoda; Hypsogastropoda; Neogastropoda; Conoidea; Conidae;
            Conus.
REFERENCE   1  (residues 1 to 77)
  AUTHORS   McIntosh,J.M., Ghomashchi,F., Gelb,M.H., Dooley,D.J., Stoehr,S.J.,
            Giordani,A.B., Naisbitt,S.R. and Olivera,B.M.
  TITLE     Conodipine-M, a novel phospholipase A2 isolated from the venom of
            the marine snail Conus magus
  JOURNAL   J. Biol. Chem. 270 (8), 3518-3526 (1995)
   PUBMED   7876086
  REMARK    PROTEIN SEQUENCE, FUNCTION, CATALYTIC ACTIVITY, COFACTOR, ENZYME
            REGULATION, SUBUNIT, SUBCELLULAR LOCATION, TISSUE SPECIFICITY, AND
            MASS SPECTROMETRY.;
            TISSUE=Venom
COMMENT     [FUNCTION] Heterodimer: conodipine-M catalyzes the
            calcium-dependent hydrolysis of the 2-acyl groups in
            3-sn-phosphoglycerides. This activity may be supported by the alpha
            chain. Conodipine-M inhibits the binding of isradipine (a ligand
            specific for L-type calcium channel) to L-type calcium channels.
            {ECO:0000269|PubMed:7876086}.
            [CATALYTIC ACTIVITY] Phosphatidylcholine + H(2)O =
            1-acylglycerophosphocholine + a carboxylate.
            {ECO:0000269|PubMed:7876086}.
            [COFACTOR] Name=Ca(2+); Xref=ChEBI:CHEBI:29108;
            Evidence={ECO:0000269|PubMed:7876086}.
            [ENZYME REGULATION] Inhibited by linoleoyl amide and MG14.
            {ECO:0000269|PubMed:7876086}.
            [SUBUNIT] Heterodimer of an alpha and a beta chains; probably
            disulfide-linked. {ECO:0000269|PubMed:7876086}.
            [SUBCELLULAR LOCATION] Secreted {ECO:0000269|PubMed:7876086}.
            [TISSUE SPECIFICITY] Expressed by the venom duct.
            {ECO:0000269|PubMed:7876086}.
            [MASS SPECTROMETRY] Mass=8571; Method=Electrospray; Range=1-77;
            Evidence={ECO:0000269|PubMed:7876086}.
            [SIMILARITY] Belongs to the phospholipase A2 family. Group IX
            subfamily. {ECO:0000305}.
FEATURES             Location/Qualifiers
     source          1..77
                     /organism="Conus magus"
                     /db_xref="taxon:6492"
     Protein         1..77
                     /product="Conodipine-M alpha chain"
                     /EC_number="3.1.1.4"
                     /note="PLA2; Phosphatidylcholine 2-acylhydrolase"
                     /UniProtKB_evidence="Evidence at protein level"
     Region          1..77
                     /region_name="Mature chain"
                     /experiment="experimental evidence, no additional details
                     recorded"
                     /note="Conodipine-M alpha chain. /FTId=PRO_0000086866."
     Site            1
                     /site_type="pyrrolidone-carboxylic-acid"
                     /experiment="experimental evidence, no additional details
                     recorded"
     Site            36
                     /site_type="active"
                     /experiment="experimental evidence, no additional details
                     recorded"
                     /note="{ECO:0000255}."
ORIGIN      
        1 qxpstaelck insnacsvpf sxipcqkxfl aacdrhdtcy hcgkhfgfkq ddcddaffrd
       61 mtalcahgtd degxcpx
//
