# Supplementary material for: Venomix: a simple bioinformatic pipeline for identifying and characterizing toxin gene candidates from transcriptomic data
Source: PeerJ. 2018 Jul 31;6:e5361. doi: 10.7717/peerj.5361 (PMC6074769; doi:10.7717/peerj.5361)
Supplement: Supplemental Information 2 [file peerj-06-5361-s002.gz › FinalOutput_1E-20/Conodipine-M_alpha_chain_1/rsemfile_expressioninfo.txt]

transcript_id	gene_id	length	effective_length	expected_count	TPM	FPKM	IsoPct
../INPUTS/RSEM.isoforms.results	TRINITY_DN10554_c0_g3_i1	TRINITY_DN10554_c0_g3_i1	1065	886.20	270.30	13.39	40.00	100.00
../INPUTS/RSEM.isoforms.results	TRINITY_DN10554_c0_g3_i4	TRINITY_DN10554_c0_g3_i4	1114	935.20	426.45	20.02	59.80	100.00
../INPUTS/RSEM.isoforms.results	TRINITY_DN10554_c0_g3_i5	TRINITY_DN10554_c0_g3_i5	1069	890.20	2659.02	131.16	391.74	100.00
