# Supplementary material for: Venomix: a simple bioinformatic pipeline for identifying and characterizing toxin gene candidates from transcriptomic data
Source: PeerJ. 2018 Jul 31;6:e5361. doi: 10.7717/peerj.5361 (PMC6074769; doi:10.7717/peerj.5361)
Supplement: Supplemental Information 2 [file peerj-06-5361-s002.gz › FinalOutput_1E-20/Conodipine-M_alpha_chain_1/nucleotide.fasta]

>TRINITY_DN10554_c0_g3_i1 len=1065 path=[8320:0-33 8321:34-34 8322:35-46 8458:47-57 8487:58-59 8472:60-81 8456:82-86 8510:87-117 8389:118-141 8511:142-142 8423:143-175 8483:176-197 8468:198-212 8451:213-236 8420:237-328 8512:329-330 8517:331-352 8482:353-393 8467:394-414 8507:415-418 8505:419-442 8513:443-453 8493:454-470 8448:471-513 8465:514-570 8492:571-595 8464:596-658 8504:659-671 8491:672-703 8476:704-720 8463:721-775 8515:776-778 8475:779-789 8498:790-817 8367:818-854 8241:855-856 8406:857-867 8363:868-884 8437:885-886 8402:887-931 8359:932-933 8435:934-939 8400:940-993 8358:994-1064] [-1, 8320, 8321, 8322, 8458, 8487, 8472, 8456, 8510, 8389, 8511, 8423, 8483, 8468, 8451, 8420, 8512, 8517, 8482, 8467, 8507, 8505, 8513, 8493, 8448, 8465, 8492, 8464, 8504, 8491, 8476, 8463, 8515, 8475, 8498, 8367, 8241, 8406, 8363, 8437, 8402, 8359, 8435, 8400, 8358]
CTACCACCACTACCAACGAAGTTGCTACCACCACTACCAACGAAGTTGCTACCACCACCA
CCACCACCCTGTCTCCCTCCCTTCCTCTCTAAGCCCTACTTCCCGGGTGAGATCGCTGAA
ATGCAGTCGTATTGTCTCATCAGCTAGAAGCTTTTTTTTTTTTTGCGCACGCAGAGGAGA
CTTTTTTTGACGTTTGCACGAACAAAAATGAAAAAAAATGAAATGATAAGGCAAAAAAAA
AAAAGCCTGCTTGGAAGTATATTTAGCATCAGGCCATTTTTAAAGTATGTCAACAGCCTT
GACCTTGATCATTCTTATGCTGTGGATCAAACCTCAGGCATACAAGCCTGAAATTGGGGG
CAGAGCGTGGTATCGGGCCAGTAGTAGAAGTGCCACCAGCCAAAGGCCTGGACTGTATTA
AAATACATCACAGCCCATTCAGTGCAGGTAGCAAATCGATGGAGCTGACGTGGGTCACGG
TCCGACAAGGACTTCGGGGGCAGGAGTTTCTCCACTAGCCGCAGTTGTCTGAGAGTAGGG
GTGTCGACGGACATGCTGGAAGCTTCTCTTCGTTTCCGTTTCTCCAGGCAGAAGCCTTCA
TCATCAGTACCCTCGGCACACAGAGCAGTCATGTCTGTGAGAAAAGCGTTGTCACAGTCG
TCCTGCGTGAAGTTGAAATGCGCTCCACAGAAGTAACAGGTATCGTGTCTGTCACAGGCG
GCAAGGAAATGCTCTTGGCATGGTATCCACTCAAACGGAACACTGCAACCGTTGCTGTTC
TCCTTGCATAACGCAGCCGTACTGGAATCCTGAGCCGCGATCCGTGGCAGTGCAAGAGCT
GCCAGTATCCACAAGGCTGATTCCAGCACCTTCATTTTGTTCCTTTAATCTCCAGCAGGG
GAAGAAAGCCACGTGAGCGACGTTAGGAGTTGAGGCTGACAGTGTCCCGTGCACATTCGA
AACTGGAACGCTGCCAGTGGTTCGACGCGTTGCGGTATGTCGAATGAACACAAAGTGGCA
CGAACTGGGACCCCCTCTACCCAGACACCGGCAAACATTTGCATG
>TRINITY_DN10554_c0_g3_i4 len=1114 path=[7953:0-33 7954:34-34 7955:35-46 8430:47-57 8393:58-59 8486:60-81 8503:82-123 8455:124-128 8496:129-141 8511:142-142 8516:143-171 8452:172-173 8483:174-195 8468:196-210 8451:211-234 8420:235-326 8512:327-328 8517:329-350 8482:351-391 8467:392-412 8507:413-416 8505:417-440 8513:441-451 8493:452-468 8479:469-475 8447:476-511 8465:512-568 8492:569-593 8445:594-656 8504:657-669 8514:670-686 8490:687-701 8476:702-718 8463:719-773 8515:774-776 8475:777-787 8368:788-852 8441:853-854 8407:855-865 8364:866-882 8438:883-889 8403:890-904 8360:905-928 8436:929-930 8401:931-990 8358:991-1061 8040:1062-1085 8041:1086-1113] [-1, 7953, 7954, 7955, 8430, 8393, 8486, 8503, 8455, 8496, 8511, 8516, 8452, 8483, 8468, 8451, 8420, 8512, 8517, 8482, 8467, 8507, 8505, 8513, 8493, 8479, 8447, 8465, 8492, 8445, 8504, 8514, 8490, 8476, 8463, 8515, 8475, 8368, 8441, 8407, 8364, 8438, 8403, 8360, 8436, 8401, 8358, 8040, 8041, -2]
CTACCACCACTACCAACGAAGTTGCTACCACCACTACCAACGAAGTTGCTACCACCACCA
CCACCACCCTGTCTCCCTCCCTCCCTCTCTAAGCCCTACTCCCCGGGTGAGATCGCTGCA
ATGCAGTCGTATTGTCTCATCAGTTAGAAGCTTTTTTTTTTTGCGCACGCAGAGGAGACT
TTTTTTGACGTTTGCACGAACAAAAATGAAAAAAAATGAAATGATAAGGCAAAAAAAAAA
AAGCCTGCTTGGAAGTATATTTAGCATCAGGCCATTTTTAAAGTATGTCAACAGCCTTGA
CCTTGATCATTCTTATGCTGTGGATCAAACCTCAGGCATACAAGCCTGAAATTGGGGGCA
GAGCGTGGTATCGGGCCAGTAGTAGAAGTGCCACCAGCCAAAGGCCTGGACTGTATTAAA
ATACATCACAGCCCATTCAGTGCAGGTAGCAAATCGATGGAGCTGACGTAGGTCACGGTC
CGACAAGGCCTTCGGGGGCAGGAGTTTCTCCACTAGCCGCAGTTGTCTGAGAGTAGGGGT
GTCGACGGACATGCTGGAAGCTTCTCTTCGTTTCCGTTTCTCCAGGCAGAAGCCCTCATC
ATCAGTACCTTCGGCACACAGAGCAGTCATGTGGGTGAGAAAAGCGTTGTCACAGTCGTC
CTGCGTGAAGCCGAAATGGGCTCCACAGAAGTAACAGGTATCGTGTCTGTCACAGGCGGC
AAGGAAATGCTCTTGGCATGGTATCCACTCAAACGGAACACTGCAACCGTTGCTGTTCTC
CTTGCATACCTCAGCCGTAGTGGAATCCTGAGCCGCAATCCGTGGCAGTCCAAGAGCTGC
CAGTATCCACAAGGCTGATTCCAGCACCTTCATTTTGTTCCTTAATCTCCAGCAGGGGAG
GAAAGTCACGTGAGCGACGTTAGGAGTTGAGACTGACAGTGTCCCGTGGACATTCGAAAC
TGGAACGTTGCCAGTGGTTCGACGCGTTGCGGTATGTCGAATGAACACAAAGTGGCACGA
ACTGGGACCCCCTCTACCCAGACACCGGCAAACATTTGCATGTGACCAGCCTCCCAGTTA
TTCACAGTGCGTCAGGTGGTGTTCTGTATCTGTG
>TRINITY_DN10554_c0_g3_i5 len=1069 path=[7953:0-33 7954:34-34 7955:35-46 8430:47-57 8393:58-59 8486:60-81 8503:82-123 8455:124-128 8496:129-141 8511:142-142 8516:143-171 8452:172-173 8483:174-195 8468:196-210 8451:211-234 8420:235-326 8512:327-328 8517:329-350 8482:351-391 8467:392-412 8507:413-416 8505:417-440 8513:441-451 8493:452-468 8479:469-475 8447:476-511 8465:512-568 8492:569-593 8445:594-656 8504:657-669 8514:670-686 8490:687-701 8476:702-718 8463:719-773 8515:774-776 8475:777-787 8498:788-815 8488:816-854 8474:855-865 8440:866-882 8404:883-884 8361:885-900 8208:901-1068] [-1, 7953, 7954, 7955, 8430, 8393, 8486, 8503, 8455, 8496, 8511, 8516, 8452, 8483, 8468, 8451, 8420, 8512, 8517, 8482, 8467, 8507, 8505, 8513, 8493, 8479, 8447, 8465, 8492, 8445, 8504, 8514, 8490, 8476, 8463, 8515, 8475, 8498, 8488, 8474, 8440, 8404, 8361, 8208, -2]
CTACCACCACTACCAACGAAGTTGCTACCACCACTACCAACGAAGTTGCTACCACCACCA
CCACCACCCTGTCTCCCTCCCTCCCTCTCTAAGCCCTACTCCCCGGGTGAGATCGCTGCA
ATGCAGTCGTATTGTCTCATCAGTTAGAAGCTTTTTTTTTTTGCGCACGCAGAGGAGACT
TTTTTTGACGTTTGCACGAACAAAAATGAAAAAAAATGAAATGATAAGGCAAAAAAAAAA
AAGCCTGCTTGGAAGTATATTTAGCATCAGGCCATTTTTAAAGTATGTCAACAGCCTTGA
CCTTGATCATTCTTATGCTGTGGATCAAACCTCAGGCATACAAGCCTGAAATTGGGGGCA
GAGCGTGGTATCGGGCCAGTAGTAGAAGTGCCACCAGCCAAAGGCCTGGACTGTATTAAA
ATACATCACAGCCCATTCAGTGCAGGTAGCAAATCGATGGAGCTGACGTAGGTCACGGTC
CGACAAGGCCTTCGGGGGCAGGAGTTTCTCCACTAGCCGCAGTTGTCTGAGAGTAGGGGT
GTCGACGGACATGCTGGAAGCTTCTCTTCGTTTCCGTTTCTCCAGGCAGAAGCCCTCATC
ATCAGTACCTTCGGCACACAGAGCAGTCATGTGGGTGAGAAAAGCGTTGTCACAGTCGTC
CTGCGTGAAGCCGAAATGGGCTCCACAGAAGTAACAGGTATCGTGTCTGTCACAGGCGGC
AAGGAAATGCTCTTGGCATGGTATCCACTCAAACGGAACACTGCAACCGTTGCTGTTCTC
CTTGCATAACGCAGCCGTACTGGAATCCTGAGCCGCAATCTGTGGCAGTGCCAGAGCTGC
CAGTATCCACAAGGCTGATTCCAGCACCTTCATTTTGTTCCTTTATCGCCGGTAGATGGG
AGCCACGCAAGCAATGTGAAGAGCTGAGGAAGACAGCGCCCGGAAAAATCGAAAGCGGAA
TGCCACGAGCGGCTCAATGCATCGAAGATATAACCTGTAACTCAAACGTAGCACAAGCTG
GGACGCCCTCTATCGACACACGAGCGACGCAACGCGTGGTCAGCCTCGC
