# Supplementary material for: Venomix: a simple bioinformatic pipeline for identifying and characterizing toxin gene candidates from transcriptomic data
Source: PeerJ. 2018 Jul 31;6:e5361. doi: 10.7717/peerj.5361 (PMC6074769; doi:10.7717/peerj.5361)
Supplement: Supplemental Information 2 [file peerj-06-5361-s002.gz › FinalOutput_1E-20/Conodipine-M_alpha_chain_1/signalp.txt]

# SignalP-4.1 euk predictions
# name                     Cmax  pos  Ymax  pos  Smax  pos  Smean   D     ?  Dmaxcut    Networks-used
Q9TWL9                     0.113  31  0.119  31  0.182  12  0.123   0.121 N  0.450      SignalP-noTM
TRINITY_DN10554_c0_g3::TRINITY_DN10554_c0_g3_i1::g.1::m.1  0.386  22  0.583  22  0.939  13  0.880   0.743 Y  0.450      SignalP-noTM
TRINITY_DN10554_c0_g3::TRINITY_DN10554_c0_g3_i4::g.3::m.3  0.392  22  0.580  22  0.930  13  0.858   0.730 Y  0.450      SignalP-noTM
TRINITY_DN10554_c0_g3::TRINITY_DN10554_c0_g3_i5::g.5::m.5  0.386  22  0.589  22  0.954  12  0.898   0.756 Y  0.450      SignalP-noTM
