# Supplementary material for: Venomix: a simple bioinformatic pipeline for identifying and characterizing toxin gene candidates from transcriptomic data
Source: PeerJ. 2018 Jul 31;6:e5361. doi: 10.7717/peerj.5361 (PMC6074769; doi:10.7717/peerj.5361)
Supplement: Supplemental Information 2 [file peerj-06-5361-s002.gz › FinalOutput_1E-20/Conodipine-M_alpha_chain_1/final.txt]

>Q9TWL9
QXPSTAELCKINSNACSVPFSXIPCQKXFLAACDRHDTCYHCGKHFGFKQDDCDDAFFRD
MTALCAHGTDDEGXCPX
>TRINITY_DN10554_c0_g3::TRINITY_DN10554_c0_g3_i1::g.1::m.1 type:complete len:183 gc:universal TRINITY_DN10554_c0_g3_i1:875-327(-)
MKVLESALWILAALALPRIAAQDSSTAALCKENSNGCSVPFEWIPCQEHFLAACDRHDTC
YFCGAHFNFTQDDCDNAFLTDMTALCAEGTDDEGFCLEKRKRREASSMSVDTPTLRQLRL
VEKLLPPKSLSDRDPRQLHRFATCTEWAVMYFNTVQAFGWWHFYYWPDTTLCPQFQACMP
EV*
>TRINITY_DN10554_c0_g3::TRINITY_DN10554_c0_g3_i4::g.3::m.3 type:complete len:183 gc:universal TRINITY_DN10554_c0_g3_i4:873-325(-)
MKVLESALWILAALGLPRIAAQDSTTAEVCKENSNGCSVPFEWIPCQEHFLAACDRHDTC
YFCGAHFGFTQDDCDNAFLTHMTALCAEGTDDEGFCLEKRKRREASSMSVDTPTLRQLRL
VEKLLPPKALSDRDLRQLHRFATCTEWAVMYFNTVQAFGWWHFYYWPDTTLCPQFQACMP
EV*
>TRINITY_DN10554_c0_g3::TRINITY_DN10554_c0_g3_i5::g.5::m.5 type:complete len:183 gc:universal TRINITY_DN10554_c0_g3_i5:873-325(-)
MKVLESALWILAALALPQIAAQDSSTAALCKENSNGCSVPFEWIPCQEHFLAACDRHDTC
YFCGAHFGFTQDDCDNAFLTHMTALCAEGTDDEGFCLEKRKRREASSMSVDTPTLRQLRL
VEKLLPPKALSDRDLRQLHRFATCTEWAVMYFNTVQAFGWWHFYYWPDTTLCPQFQACMP
EV*
