# Supplementary material for: Venomix: a simple bioinformatic pipeline for identifying and characterizing toxin gene candidates from transcriptomic data
Source: PeerJ. 2018 Jul 31;6:e5361. doi: 10.7717/peerj.5361 (PMC6074769; doi:10.7717/peerj.5361)
Supplement: Supplemental Information 2 [file peerj-06-5361-s002.gz › FinalOutput_1E-20/Delta-latroinsectotoxin-Lt1a_1/uniprot.txt]

>Q25338
MHSKELQTISAAVARKAVPNTMVIRLKRDEEDGEMTLEERQAQCKAIEYSNSVFGMIADV
ANDIGSIPVIGEVVGIVTAPIAIVSHITSAGLDIASTALDCDDIPFDEIKEILEERFNEI
DRKLDKNTAALEEVSKLVSKTFVTVEKTRNEMNENFKLVLETIESKEIKSIVFKINDFKK
FFEKERQRIKGLPKDRYVAKLLEQKGILGSLKEVREPSGNSLSSALNELLDKNNNYAIPK
VVDDNKAFQALYALFYGTQTYAAVMFFLLEQHSYLADYYYQKGDDVNFNAEFNNVAIIFD
DFKSSLTGGDDGLIDNVIEVLNTVKALPFIKNADSKLYRELVTRTKALETLKNQIKTTDL
PLIDDIPETLSQVNFPNDENQLPTPIGNWVDGVEVRYAVQYESKGMYSKFSEWSEPFTVQ
GNACPTIKVRVDPKKRNRLIFRKFNSGKPQFAGTMTHSQTNFKDIHRDLYDAALNINKLK
AVDEATTLIEKGADIEAKFDNDRSAMHAVAYRGNNKIALRFLLKNQSIDIELKDKNGFTP
LHIAAEAGQAGFVKLLINHGADVNAKTSKTNLTPLHLATRSGFSKTVRNLLESPNIKVNE
KEDDGFTPLHTAVMSTYMVVDALLNHPDIDKNAQSTSGLTPFHLAIINESQEVAESLVES
NADLNIQDVNHMAPIHFAASMGSIKMLRYLISIKDKVSINSVTENNNWTPLHFAIYFKKE
DAAKELLKQDDINLTIVADGNLTVLHLAVSTGQINIIKELLKRGSNIEEKTGEGYTSLHI
AAMRKEPEIAVVLIENGADIEARSADNLTPLHSAAKIGRKSTVLYLLEKGADIGAKTADG
STALHLAVSGRKMKTVETLLNKGANLKEYDNNKYLPIHKAIINDDLDMVRLFLEKDPSLK
DDETEEGRTSIMLIVQKLLLELYNYFINNYAETLDEEALFNRLDEQGKLELAYIFHNKEG
DAKEAVKPTILVTIKLMEYCLKKLREESGAPEGSFDSPSSKQCISTFSEDEMFRRTLPEI
VKETNSRYLPLKGFSRSLNKFLPSLKFAESKNSYRSENFVSNIDSNGALLLLDVFIRKFT
NEKYNLTGKEAVPYLEAKASSLRIASKFEELLTEVKGIPAGELINMAEVSSNIHKAIASG
KPVSKVLCSYLDTFSELNSQQMEELVNTYLSTKPSVITSASADYQKLPNLLTATCLEPER
MAQLIDVHQKMFLR
