# Supplementary material for: Venomix: a simple bioinformatic pipeline for identifying and characterizing toxin gene candidates from transcriptomic data
Source: PeerJ. 2018 Jul 31;6:e5361. doi: 10.7717/peerj.5361 (PMC6074769; doi:10.7717/peerj.5361)
Supplement: Supplemental Information 2 [file peerj-06-5361-s002.gz › FinalOutput_1E-20/Delta-latroinsectotoxin-Lt1a_1/sequence.txt]

>TRINITY_DN13611_c0_g1::TRINITY_DN13611_c0_g1_i1::g.2::m.2 type:internal len:198 gc:universal TRINITY_DN13611_c0_g1_i1:593-3(-)
QGDHVDCARLLLYHKANVDEVTVDYLTPLHVAAHCGNVKTAKLLLDRKCEPNARALNGFT
PLHIACKKNRIKVVELLLKYGASIEATTESGLTPLHVASFMGHMNIVIYLIQHNANPDTP
TVRGETSLHLAARANQTDIIRILLRNGATVDAKAREQQTPLHIASRLGNVDNVVLLLQHG
ANADATTKDKYTPLHIA
