# Supplementary material for: Venomix: a simple bioinformatic pipeline for identifying and characterizing toxin gene candidates from transcriptomic data
Source: PeerJ. 2018 Jul 31;6:e5361. doi: 10.7717/peerj.5361 (PMC6074769; doi:10.7717/peerj.5361)
Supplement: Supplemental Information 2 [file peerj-06-5361-s002.gz › FinalOutput_1E-20/Delta-latroinsectotoxin-Lt1a_1/genbankfile.txt]

VERSION     Q25338.1  GI:41017301
DBSOURCE    UniProtKB: locus LITD_LATTR, accession Q25338;
            class: standard.
            created: Jan 16, 2004.
            sequence updated: Nov 1, 1996.
            annotation updated: Jul 22, 2015.
            xrefs: X92679.1, CAA63363.1
            xrefs (non-sequence databases): ProteinModelPortal:Q25338,
            ArachnoServer:AS000063, GO:0005623, GO:0005576, GO:0016021,
            GO:0072556, GO:0006887, Gene3D:1.25.40.20, InterPro:IPR002110,
            InterPro:IPR020683, InterPro:IPR028047, Pfam:PF00023, Pfam:PF12796,
            Pfam:PF15658, PRINTS:PR01415, SMART:SM00248, SUPFAM:SSF48403,
            PROSITE:PS50297, PROSITE:PS50088
KEYWORDS    ANK repeat; Cleavage on pair of basic residues; Direct protein
            sequencing; Exocytosis; Membrane; Neurotoxin; Presynaptic
            neurotoxin; Repeat; Secreted; Signal; Target cell membrane; Target
            membrane; Toxin; Transmembrane.
SOURCE      Latrodectus tredecimguttatus (black widow)
  ORGANISM  Latrodectus tredecimguttatus
            Eukaryota; Metazoa; Ecdysozoa; Arthropoda; Chelicerata; Arachnida;
            Araneae; Araneomorphae; Entelegynae; Araneoidea; Theridiidae;
            Latrodectus.
REFERENCE   1  (residues 1 to 1214)
  AUTHORS   Dulubova,I.E., Krasnoperov,V.G., Khvotchev,M.V., Pluzhnikov,K.A.,
            Volkova,T.M., Grishin,E.V., Vais,H., Bell,D.R. and Usherwood,P.N.
  TITLE     Cloning and structure of delta-latroinsectotoxin, a novel
            insect-specific member of the latrotoxin family: functional
            expression requires C-terminal truncation
  JOURNAL   J. Biol. Chem. 271 (13), 7535-7543 (1996)
   PUBMED   8631785
  REMARK    NUCLEOTIDE SEQUENCE [MRNA], PROTEIN SEQUENCE OF 29-52; 409-420;
            481-487; 589-596; 598-617; 771-784; 880-886 AND 891-906, MASS
            SPECTROMETRY, AND PROTEOLYTIC PROCESSING OF C-TERMINAL.;
            TISSUE=Venom gland
REFERENCE   2  (residues 1 to 1214)
  AUTHORS   Dulubova,I.E., Khvoshchev,M.V., Krasnoperov,V.G., Galkina,T.G.,
            Pluzhnikov,K.A., Volkova,T.M. and Grishin,E.V.
  TITLE     [Primary structure of delta-latroinsectotoxin from venom of the
            Latrodectus mactans tredecimguttatus spider]
  JOURNAL   Bioorg. Khim. 22 (1), 68-73 (1996)
   PUBMED   8651958
  REMARK    NUCLEOTIDE SEQUENCE [MRNA].;
            TISSUE=Venom gland
REFERENCE   3  (residues 1 to 1214)
  AUTHORS   Grishin,E.V.
  TITLE     Black widow spider toxins: the present and the future
  JOURNAL   Toxicon 36 (11), 1693-1701 (1998)
   PUBMED   9792186
  REMARK    TOXIC DOSE.;
            TISSUE=Venom
REFERENCE   4  (residues 1 to 1214)
  AUTHORS   Ashton,A.C., Rahman,M.A., Volynski,K.E., Manser,C., Orlova,E.V.,
            Matsushita,H., Davletov,B.A., van Heel,M., Grishin,E.V. and
            Ushkaryov,Y.A.
  TITLE     Tetramerisation of alpha-latrotoxin by divalent cations is
            responsible for toxin-induced non-vesicular release and contributes
            to the Ca(2+)-dependent vesicular exocytosis from synaptosomes
  JOURNAL   Biochimie 82 (5), 453-468 (2000)
   PUBMED   10865132
  REMARK    DIMERIZATION.
COMMENT     [FUNCTION] Insecticidal toxin that induces massive neurotransmitter
            release at insect but not vertebrate neuromuscular junctions. Forms
            cation-permeable pores (with high permeability to calcium) in lipid
            membranes locust muscle membrane and artificial lipid bilayers.
            Binds to neurexin-1-alpha (NRXN1), latrophilin-1 (LPHN1), and
            receptor-type tyrosine-protein phosphatase S (PTPRS), and induces
            neurotransmitter exocytosis through two calcium-dependent
            mechanisms (membrane pore formation and signaling via latrophilin)
            and a yet to be defined calcium-independent mechanism (By
            similarity). {ECO:0000250}.
            [SUBUNIT] Homodimer.
            [SUBCELLULAR LOCATION] Secreted. Target cell membrane. Note=Forms a
            membrane channel in the prey.
            [TISSUE SPECIFICITY] Expressed by the venom gland.
            [PTM] Processed by furin-like proteases at both the N- and
            C-termini. Unprocessed protein is inactive.
            [MASS SPECTROMETRY] Mass=110916; Mass_error=100; Method=MALDI;
            Range=29-1019; Evidence={ECO:0000269|PubMed:8631785}.
            [TOXIC DOSE] LD(50) is 60 ug/kg to insect (Galleria mellonella)
            larvae. {ECO:0000269|PubMed:9792186}.
            [SIMILARITY] Belongs to the latrotoxin family. {ECO:0000305}.
            [SIMILARITY] Contains 15 ANK repeats.
            {ECO:0000255|PROSITE-ProRule:PRU00023}.
FEATURES             Location/Qualifiers
     source          1..1214
                     /organism="Latrodectus tredecimguttatus"
                     /db_xref="taxon:6925"
     Protein         1..1214
                     /product="Delta-latroinsectotoxin-Lt1a"
                     /note="Delta-LIT-Lt1a; Delta-latroinsectotoxin"
                     /UniProtKB_evidence="Evidence at protein level"
     Region          1..1214
                     /region_name="Signal"
                     /experiment="experimental evidence, no additional details
                     recorded"
     Region          1..28
                     /region_name="Propeptide"
                     /experiment="experimental evidence, no additional details
                     recorded"
                     /note="{ECO:0000305|PubMed:8631785}.
                     /FTId=PRO_0000001618."
     Region          29..1019
                     /region_name="Mature chain"
                     /experiment="experimental evidence, no additional details
                     recorded"
                     /note="Delta-latroinsectotoxin-Lt1a.
                     /FTId=PRO_0000001619."
     Region          461..591
                     /region_name="ANK"
                     /note="ankyrin repeats; ankyrin repeats mediate
                     protein-protein interactions in very diverse families of
                     proteins. The number of ANK repeats in a protein can range
                     from 2 to over 20 (ankyrins, for example). ANK repeats may
                     occur in combinations with other...; cd00204"
                     /db_xref="CDD:238125"
     Region          464..497
                     /region_name="Repetitive region"
                     /experiment="experimental evidence, no additional details
                     recorded"
                     /note="ANK 1."
     Region          469..566
                     /region_name="Ank_2"
                     /note="Ankyrin repeats (3 copies); pfam12796"
                     /db_xref="CDD:257303"
     Region          501..532
                     /region_name="Repetitive region"
                     /experiment="experimental evidence, no additional details
                     recorded"
                     /note="ANK 2."
     Region          533..658
                     /region_name="ANK"
                     /note="ankyrin repeats; ankyrin repeats mediate
                     protein-protein interactions in very diverse families of
                     proteins. The number of ANK repeats in a protein can range
                     from 2 to over 20 (ankyrins, for example). ANK repeats may
                     occur in combinations with other...; cd00204"
                     /db_xref="CDD:238125"
     Region          536..565
                     /region_name="Repetitive region"
                     /experiment="experimental evidence, no additional details
                     recorded"
                     /note="ANK 3."
     Region          541..634
                     /region_name="Ank_2"
                     /note="Ankyrin repeats (3 copies); pfam12796"
                     /db_xref="CDD:257303"
     Region          570..600
                     /region_name="Repetitive region"
                     /experiment="experimental evidence, no additional details
                     recorded"
                     /note="ANK 4."
     Region          604..633
                     /region_name="Repetitive region"
                     /experiment="experimental evidence, no additional details
                     recorded"
                     /note="ANK 5."
     Region          637..666
                     /region_name="Repetitive region"
                     /experiment="experimental evidence, no additional details
                     recorded"
                     /note="ANK 6."
     Region          642..735
                     /region_name="Ank_2"
                     /note="Ankyrin repeats (3 copies); pfam12796"
                     /db_xref="CDD:257303"
     Region          670..699
                     /region_name="Repetitive region"
                     /experiment="experimental evidence, no additional details
                     recorded"
                     /note="ANK 7."
     Region          705..827
                     /region_name="ANK"
                     /note="ankyrin repeats; ankyrin repeats mediate
                     protein-protein interactions in very diverse families of
                     proteins. The number of ANK repeats in a protein can range
                     from 2 to over 20 (ankyrins, for example). ANK repeats may
                     occur in combinations with other...; cd00204"
                     /db_xref="CDD:238125"
     Region          706..734
                     /region_name="Repetitive region"
                     /experiment="experimental evidence, no additional details
                     recorded"
                     /note="ANK 8."
     Region          740..769
                     /region_name="Repetitive region"
                     /experiment="experimental evidence, no additional details
                     recorded"
                     /note="ANK 9."
     Region          745..836
                     /region_name="Ank_2"
                     /note="Ankyrin repeats (3 copies); pfam12796"
                     /db_xref="CDD:257303"
     Region          773..893
                     /region_name="ANK"
                     /note="ankyrin repeats; ankyrin repeats mediate
                     protein-protein interactions in very diverse families of
                     proteins. The number of ANK repeats in a protein can range
                     from 2 to over 20 (ankyrins, for example). ANK repeats may
                     occur in combinations with other...; cd00204"
                     /db_xref="CDD:238125"
     Region          773..802
                     /region_name="Repetitive region"
                     /experiment="experimental evidence, no additional details
                     recorded"
                     /note="ANK 10."
     Region          806..835
                     /region_name="Repetitive region"
                     /experiment="experimental evidence, no additional details
                     recorded"
                     /note="ANK 11."
     Region          811..901
                     /region_name="Ank_2"
                     /note="Ankyrin repeats (3 copies); pfam12796"
                     /db_xref="CDD:257303"
     Region          839..868
                     /region_name="Repetitive region"
                     /experiment="experimental evidence, no additional details
                     recorded"
                     /note="ANK 12."
     Region          872..901
                     /region_name="Repetitive region"
                     /experiment="experimental evidence, no additional details
                     recorded"
                     /note="ANK 13."
     Region          906..936
                     /region_name="Repetitive region"
                     /experiment="experimental evidence, no additional details
                     recorded"
                     /note="ANK 14."
     Region          966..994
                     /region_name="Repetitive region"
                     /experiment="experimental evidence, no additional details
                     recorded"
                     /note="ANK 15."
     Region          1020..1214
                     /region_name="Propeptide"
                     /experiment="experimental evidence, no additional details
                     recorded"
                     /note="{ECO:0000305}. /FTId=PRO_0000001620."
     Region          1062..1179
                     /region_name="Latrotoxin_C"
                     /note="Latrotoxin C-terminal domain; pfam15658"
                     /db_xref="CDD:259788"
ORIGIN      
        1 mhskelqtis aavarkavpn tmvirlkrde edgemtleer qaqckaieys nsvfgmiadv
       61 andigsipvi gevvgivtap iaivshitsa gldiastald cddipfdeik eileerfnei
      121 drkldkntaa leevsklvsk tfvtvektrn emnenfklvl etieskeiks ivfkindfkk
      181 ffekerqrik glpkdryvak lleqkgilgs lkevrepsgn slssalnell dknnnyaipk
      241 vvddnkafqa lyalfygtqt yaavmfflle qhsyladyyy qkgddvnfna efnnvaiifd
      301 dfkssltggd dglidnviev lntvkalpfi knadsklyre lvtrtkalet lknqikttdl
      361 pliddipetl sqvnfpnden qlptpignwv dgvevryavq yeskgmyskf sewsepftvq
      421 gnacptikvr vdpkkrnrli frkfnsgkpq fagtmthsqt nfkdihrdly daalninklk
      481 avdeattlie kgadieakfd ndrsamhava yrgnnkialr fllknqsidi elkdkngftp
      541 lhiaaeagqa gfvkllinhg advnaktskt nltplhlatr sgfsktvrnl lespnikvne
      601 keddgftplh tavmstymvv dallnhpdid knaqstsglt pfhlaiines qevaeslves
      661 nadlniqdvn hmapihfaas mgsikmlryl isikdkvsin svtennnwtp lhfaiyfkke
      721 daakellkqd dinltivadg nltvlhlavs tgqiniikel lkrgsnieek tgegytslhi
      781 aamrkepeia vvliengadi earsadnltp lhsaakigrk stvlyllekg adigaktadg
      841 stalhlavsg rkmktvetll nkganlkeyd nnkylpihka iinddldmvr lflekdpslk
      901 ddeteegrts imlivqklll elynyfinny aetldeealf nrldeqgkle layifhnkeg
      961 dakeavkpti lvtiklmeyc lkklreesga pegsfdspss kqcistfsed emfrrtlpei
     1021 vketnsrylp lkgfsrslnk flpslkfaes knsyrsenfv snidsngall lldvfirkft
     1081 nekynltgke avpyleakas slriaskfee lltevkgipa gelinmaevs snihkaiasg
     1141 kpvskvlcsy ldtfselnsq qmeelvntyl stkpsvitsa sadyqklpnl ltatcleper
     1201 maqlidvhqk mflr
//
