# Supplementary material for: Venomix: a simple bioinformatic pipeline for identifying and characterizing toxin gene candidates from transcriptomic data
Source: PeerJ. 2018 Jul 31;6:e5361. doi: 10.7717/peerj.5361 (PMC6074769; doi:10.7717/peerj.5361)
Supplement: Supplemental Information 2 [file peerj-06-5361-s002.gz › FinalOutput_1E-20/Delta-latroinsectotoxin-Lt1a_1/nucleotide.fasta]

>TRINITY_DN13611_c0_g1_i1 len=595 path=[573:0-594] [-1, 573, -2]
GCGGCGATGTGCAGGGGCGTGTACTTGTCCTTGGTGGTGGCGTCGGCGTTGGCGCCGTGC
TGCAGCAGCAGCACCACGTTGTCCACGTTGCCCAGGCGAGAGGCGATGTGCAGCGGGGTC
TGCTGCTCTCTGGCCTTGGCGTCCACAGTGGCCCCGTTTCTCAGCAAGATGCGGATGATG
TCCGTCTGGTTGGCGCGGGCCGCCAGATGCAGGGAGGTCTCACCGCGCACCGTGGGGGTG
TCAGGGTTGGCGTTGTGCTGGATCAGGTAGATGACGATGTTCATGTGACCCATGAAGGAG
GCCACGTGCAGCGGAGTCAGCCCAGACTCAGTGGTGGCCTCAATGGAAGCCCCATACTTG
AGCAACAGCTCCACCACCTTGATGCGGTTCTTCTTGCACGCAATGTGCAGTGGGGTGAAG
CCATTCAGGGCCCGAGCGTTGGGTTCACATTTCCTGTCCAGCAGCAGTTTGGCTGTCTTG
ACGTTCCCGCAGTGAGCAGCCACATGCAGTGGGGTCAAGTAATCCACAGTGACTTCATCC
ACGTTGGCCTTGTGGTAGAGCAGAAGTCGGGCACAGTCCACATGATCGCCTTGTG
