# Supplementary material for: Venomix: a simple bioinformatic pipeline for identifying and characterizing toxin gene candidates from transcriptomic data
Source: PeerJ. 2018 Jul 31;6:e5361. doi: 10.7717/peerj.5361 (PMC6074769; doi:10.7717/peerj.5361)
Supplement: Supplemental Information 2 [file peerj-06-5361-s002.gz › FinalOutput_1E-20/Delta-latroinsectotoxin-Lt1a_1/aligned.fasta]

>Q25338
MHSKELQTISAAVARKAVPNTMVIRLKRDEEDGEMTLEERQAQCKAIEYSNSVFGMIADV
ANDIGSIPVIGEVVGIVTAPIAIVSHITSAGLDIASTALDCDDIPFDEIKEILEERFNEI
DRKLDKNTAALEEVSKLVSKTFVTVEKTRNEMNENFKLVLETIESKEIKSIVFKINDFKK
FFEKERQRIKGLPKDRYVAKLLEQKGILGSLKEVREPSGNSLSSALNELLDKNNNYAIPK
VVDDNKAFQALYALFYGTQTYAAVMFFLLEQHSYLADYYYQKGDDVNFNAEFNNVAIIFD
DFKSSLTGGDDGLIDNVIEVLNTVKALPFIKNADSKLYRELVTRTKALETLKNQIKTTDL
PLIDDIPETLSQVNFPNDENQLPTPIGNWVDGVEVRYAVQYESKGMYSKFSEWSEPFTVQ
GNACPTIKVRVDPKKRNRLIFRKFNSGKPQFAGTMTHSQTNFKDIHRDLYDAALNINKLK
AVDEATTLIEKGADIEAKFDNDRSAMHAVAYRGNNKIALRFLLKNQSIDIELKDKNGFTP
LHIAAEAGQAGFVKLLINHGADVNAKTSKTNLTPLHLATRSGFSKTVRNLLESPNIKVNE
KEDDGFTPLHTAVMSTYMVVDALLNHPDIDKNAQSTSGLTPFHLAIINESQEVAESLVES
NADLNIQDVNHMAPIHFAASMGSIKMLRYLISIKDKVSINSVTENNNWTPLHFAIYFKKE
DAAKELLKQDDINLTIVADGNLTVLHLAVSTGQINIIKELLKRGSNIEEKTGEGYTSLHI
AAMRKEPEIAVVLIENGADIEARSADNLTPLHSAAKIGRKSTVLYLLEKGADIGAKTADG
STALHLAVSGRKMKTVETLLNKGANLKEYDNNKYLPIHKAIINDDLDMVRLFLEKDPSLK
DDETEEGRTSIMLIVQKLLLELYNYFINNYAETLDEEALFNRLDEQGKLELAYIFHNKEG
DAKEAVKPTILVTIKLMEYCLKKLREESGAPEGSFDSPSSKQCISTFSEDEMFRRTLPEI
VKETNSRYLPLKGFSRSLNKFLPSLKFAESKNSYRSENFVSNIDSNGALLLLDVFIRKFT
NEKYNLTGKEAVPYLEAKASSLRIASKFEELLTEVKGIPAGELINMAEVSSNIHKAIASG
KPVSKVLCSYLDTFSELNSQQMEELVNTYLSTKPSVITSASADYQKLPNLLTATCLEPER
MAQLIDVHQKMFLR
>TRINITY_DN13611_c0_g1::TRINITY_DN13611_c0_g1_i1::g.2::m.2 type:internal len:198 gc:universal TRINITY_DN13611_c0_g1_i1:593-3(-)
-------------------------------QGD--------------------------
-------------------------HV------------DC-------------------
------------------------------------------------------------
------------------ARLL--------------------------------------
--------------------------------------LYHKAN----------------
------------------------------------------------------------
-----------------------------VDEVTVDYL----------------------
------------------------------------------------------------
-----------------------TPLHVAAHCGNVKTAK--LLLDRKCEPNARALNGFTP
LHIACKKNRIKVVELLLKYGASIEATTE--------------------------------
------------------------------------SGLTP-------------------
------------------------------------------------------------
------------------------LHVASFMGHMNIVIYLIQHNANPDTPTVRGETSLHL
AARANQTDIIRILLRNGATVDAKAREQQTPLHIASRLGNVDNVVLLLQHGANADATTKD-
--------------------------------KYTPLHIA--------------------
------------------------------------------------------------
------------------------------------------------------------
------------------------------------------------------------
------------------------------------------------------------
------------------------------------------------------------
--------------
