# Supplementary material for: Venomix: a simple bioinformatic pipeline for identifying and characterizing toxin gene candidates from transcriptomic data
Source: PeerJ. 2018 Jul 31;6:e5361. doi: 10.7717/peerj.5361 (PMC6074769; doi:10.7717/peerj.5361)
Supplement: Supplemental Information 2 [file peerj-06-5361-s002.gz › FinalOutput_1E-20/SCREENING/Cs_1E-20]

TRINITY_DN9006_c0_g1_i1	3.38e-80
TRINITY_DN9006_c0_g1_i1	1.74e-78
TRINITY_DN9006_c0_g1_i1	2.57e-78
TRINITY_DN9006_c0_g1_i1	3.37e-78
TRINITY_DN9006_c0_g1_i1	2.17e-77
TRINITY_DN9006_c0_g1_i1	2.51e-75
TRINITY_DN9006_c0_g1_i1	4.29e-75
TRINITY_DN9006_c0_g1_i1	3.92e-74
TRINITY_DN9006_c0_g1_i1	9.89e-74
TRINITY_DN9006_c0_g1_i1	1.47e-73
TRINITY_DN9006_c0_g1_i1	1.58e-72
TRINITY_DN9006_c0_g1_i1	2.92e-72
TRINITY_DN9006_c0_g1_i1	5.65e-72
TRINITY_DN9006_c0_g1_i1	7.90e-72
TRINITY_DN9006_c0_g1_i1	3.92e-71
TRINITY_DN9006_c0_g1_i1	1.16e-70
TRINITY_DN9006_c0_g1_i1	1.47e-70
TRINITY_DN9006_c0_g1_i1	2.93e-70
TRINITY_DN9006_c0_g1_i1	3.32e-70
TRINITY_DN9006_c0_g1_i1	6.20e-70
TRINITY_DN9006_c0_g1_i1	6.27e-70
TRINITY_DN9006_c0_g1_i1	1.06e-69
TRINITY_DN9006_c0_g1_i1	1.97e-69
TRINITY_DN9006_c0_g1_i1	3.48e-68
TRINITY_DN9006_c0_g1_i1	4.16e-68
TRINITY_DN9006_c0_g1_i1	6.29e-67
TRINITY_DN9006_c0_g1_i1	1.52e-66
TRINITY_DN9006_c0_g1_i1	3.65e-66
TRINITY_DN9006_c0_g1_i1	1.04e-65
TRINITY_DN9006_c0_g1_i1	1.04e-65
TRINITY_DN9006_c0_g1_i1	1.32e-65
TRINITY_DN9006_c0_g1_i1	1.35e-65
TRINITY_DN9006_c0_g1_i1	2.17e-65
TRINITY_DN9006_c0_g1_i1	2.45e-65
TRINITY_DN9006_c0_g1_i1	5.02e-65
TRINITY_DN9006_c0_g1_i1	9.28e-65
TRINITY_DN9006_c0_g1_i1	1.09e-64
TRINITY_DN9006_c0_g1_i1	1.44e-64
TRINITY_DN9006_c0_g1_i1	3.89e-64
TRINITY_DN9006_c0_g1_i1	1.80e-63
TRINITY_DN9006_c0_g1_i1	4.23e-63
TRINITY_DN9006_c0_g1_i1	4.22e-62
TRINITY_DN9006_c0_g1_i1	6.05e-62
TRINITY_DN9006_c0_g1_i1	7.32e-62
TRINITY_DN9006_c0_g1_i1	1.21e-61
TRINITY_DN9006_c0_g1_i1	2.08e-61
TRINITY_DN9006_c0_g1_i1	2.23e-61
TRINITY_DN9006_c0_g1_i1	5.22e-61
TRINITY_DN9006_c0_g1_i1	9.42e-61
TRINITY_DN9006_c0_g1_i1	1.26e-60
TRINITY_DN9006_c0_g1_i1	3.98e-60
TRINITY_DN9006_c0_g1_i1	9.17e-59
TRINITY_DN9006_c0_g1_i1	3.69e-58
TRINITY_DN9006_c0_g1_i1	5.62e-57
TRINITY_DN9006_c0_g1_i1	5.36e-56
TRINITY_DN9006_c0_g1_i1	1.68e-55
TRINITY_DN9006_c0_g1_i1	3.76e-55
TRINITY_DN9006_c0_g1_i1	2.21e-54
TRINITY_DN9006_c0_g1_i1	2.25e-54
TRINITY_DN9006_c0_g1_i1	3.32e-54
TRINITY_DN9006_c0_g1_i1	1.38e-53
TRINITY_DN9006_c0_g1_i1	1.99e-53
TRINITY_DN9006_c0_g1_i1	2.77e-53
TRINITY_DN9006_c0_g1_i1	3.02e-53
TRINITY_DN9006_c0_g1_i1	4.87e-53
TRINITY_DN9006_c0_g1_i1	5.83e-53
TRINITY_DN9006_c0_g1_i1	5.88e-53
TRINITY_DN9006_c0_g1_i1	1.48e-52
TRINITY_DN9006_c0_g1_i1	2.15e-52
TRINITY_DN9006_c0_g1_i1	2.93e-52
TRINITY_DN9006_c0_g1_i1	3.59e-52
TRINITY_DN9006_c0_g1_i1	6.93e-52
TRINITY_DN9006_c0_g1_i1	2.22e-51
TRINITY_DN9006_c0_g1_i1	8.99e-51
TRINITY_DN9006_c0_g1_i1	5.22e-50
TRINITY_DN9006_c0_g1_i1	8.58e-06
TRINITY_DN9006_c0_g1_i1	1.33e-49
TRINITY_DN9006_c0_g1_i1	1.66e-48
TRINITY_DN9006_c0_g1_i1	8.80e-46
TRINITY_DN9006_c0_g1_i1	3.59e-45
TRINITY_DN9006_c0_g1_i1	1.90e-44
TRINITY_DN9006_c0_g1_i1	3.13e-44
TRINITY_DN9006_c0_g1_i1	1.19e-42
TRINITY_DN9006_c0_g1_i1	4.61e-42
TRINITY_DN9006_c0_g1_i1	1.24e-41
TRINITY_DN9006_c0_g1_i1	1.66e-41
TRINITY_DN9006_c0_g1_i1	1.31e-40
TRINITY_DN9006_c0_g1_i1	2.70e-38
TRINITY_DN9006_c0_g1_i1	4.13e-38
TRINITY_DN9006_c0_g1_i1	1.46e-37
TRINITY_DN9006_c0_g1_i1	1.95e-37
TRINITY_DN9006_c0_g1_i1	2.32e-37
TRINITY_DN9006_c0_g1_i1	3.43e-19
TRINITY_DN9006_c0_g1_i1	3.02e-37
TRINITY_DN9006_c0_g1_i1	9.80e-37
TRINITY_DN9006_c0_g1_i1	2.52e-36
TRINITY_DN9006_c0_g1_i1	3.69e-36
TRINITY_DN9006_c0_g1_i1	3.82e-36
TRINITY_DN9006_c0_g1_i1	1.27e-35
TRINITY_DN9006_c0_g1_i1	1.32e-35
TRINITY_DN9006_c0_g1_i1	1.79e-34
TRINITY_DN9006_c0_g1_i1	1.86e-34
TRINITY_DN9006_c0_g1_i1	4.49e-34
TRINITY_DN9006_c0_g1_i1	8.22e-34
TRINITY_DN9006_c0_g1_i1	9.64e-34
TRINITY_DN9006_c0_g1_i1	1.41e-33
TRINITY_DN9006_c0_g1_i1	3.39e-33
TRINITY_DN9006_c0_g1_i1	3.71e-33
TRINITY_DN9006_c0_g1_i1	4.33e-33
TRINITY_DN9006_c0_g1_i1	3.74e-32
TRINITY_DN9006_c0_g1_i1	5.48e-32
TRINITY_DN9006_c0_g1_i1	6.61e-32
TRINITY_DN9006_c0_g1_i1	8.47e-32
TRINITY_DN9006_c0_g1_i1	1.27e-31
TRINITY_DN9006_c0_g1_i1	1.55e-31
TRINITY_DN9006_c0_g1_i1	1.95e-31
TRINITY_DN9006_c0_g1_i1	2.35e-31
TRINITY_DN9006_c0_g1_i1	3.98e-31
TRINITY_DN9006_c0_g1_i1	5.66e-31
TRINITY_DN9006_c0_g1_i1	8.89e-31
TRINITY_DN9006_c0_g1_i1	5.95e-29
TRINITY_DN9006_c0_g1_i1	1.13e-28
TRINITY_DN9006_c0_g1_i1	2.25e-28
TRINITY_DN9006_c0_g1_i1	3.47e-28
TRINITY_DN9006_c0_g1_i1	8.03e-27
TRINITY_DN9006_c0_g1_i1	1.38e-26
TRINITY_DN9006_c0_g1_i1	2.64e-25
TRINITY_DN9006_c0_g1_i1	3.45e-25
TRINITY_DN9006_c0_g1_i1	3.93e-25
TRINITY_DN9006_c0_g1_i1	8.04e-25
TRINITY_DN9006_c0_g1_i1	9.15e-24
TRINITY_DN9006_c0_g1_i1	1.11e-23
TRINITY_DN9006_c0_g1_i1	1.85e-22
TRINITY_DN9006_c0_g1_i1	1.52e-20
TRINITY_DN9006_c0_g1_i1	3.00e-18
TRINITY_DN9006_c0_g1_i1	7.54e-18
TRINITY_DN9006_c0_g1_i1	2.04e-15
TRINITY_DN9006_c0_g1_i1	2.98e-15
TRINITY_DN9006_c0_g1_i1	1.48e-13
TRINITY_DN9006_c0_g1_i1	2.47e-13
TRINITY_DN9006_c0_g1_i1	2.47e-13
TRINITY_DN9006_c0_g1_i1	2.47e-13
TRINITY_DN9006_c0_g1_i1	9.18e-07
TRINITY_DN9006_c0_g1_i1	9.18e-07
TRINITY_DN9006_c0_g1_i1	1.97e-05
TRINITY_DN9006_c0_g1_i1	2.31e-05
TRINITY_DN9006_c0_g1_i1	2.75e-05
TRINITY_DN9006_c0_g1_i1	0.003
TRINITY_DN9006_c0_g1_i1	0.004
TRINITY_DN9006_c0_g1_i1	0.004
TRINITY_DN9006_c0_g1_i1	0.007
TRINITY_DN9006_c0_g1_i1	0.019
TRINITY_DN9006_c0_g1_i1	0.032
TRINITY_DN9006_c0_g1_i1	0.056
TRINITY_DN9006_c0_g1_i1	0.095
TRINITY_DN9006_c0_g1_i1	0.14
TRINITY_DN9006_c0_g1_i1	0.29
TRINITY_DN9006_c0_g1_i1	0.35
TRINITY_DN9006_c0_g1_i1	0.88
TRINITY_DN9006_c0_g1_i1	0.88
TRINITY_DN9006_c0_g1_i1	0.91
TRINITY_DN9006_c0_g1_i1	0.91
TRINITY_DN9006_c0_g1_i1	1.3
TRINITY_DN9006_c0_g1_i1	1.3
TRINITY_DN9006_c0_g1_i1	2.1
TRINITY_DN9006_c0_g1_i1	2.3
TRINITY_DN9006_c0_g1_i1	4.5
TRINITY_DN9006_c0_g1_i1	6.1
TRINITY_DN9006_c0_g1_i1	7.4
TRINITY_DN9006_c0_g1_i1	8.1
TRINITY_DN9006_c0_g1_i1	9.8
TRINITY_DN10599_c1_g1_i1	1.85e-31
TRINITY_DN10599_c1_g1_i1	2.91e-05
TRINITY_DN10599_c1_g1_i1	2.13e-30
TRINITY_DN10599_c1_g1_i1	2.44e-28
TRINITY_DN10599_c1_g1_i1	1.16e-27
TRINITY_DN10599_c1_g1_i1	0.008
TRINITY_DN10599_c1_g1_i1	1.33e-27
TRINITY_DN10599_c1_g1_i1	2.14e-25
TRINITY_DN10599_c1_g1_i1	4.47e-23
TRINITY_DN10599_c1_g1_i1	9.98e-23
TRINITY_DN10599_c1_g1_i1	8.1
TRINITY_DN10599_c1_g1_i1	1.61e-22
TRINITY_DN10599_c1_g1_i1	2.44e-22
TRINITY_DN10599_c1_g1_i1	7.06e-22
TRINITY_DN10599_c1_g1_i1	7.97e-22
TRINITY_DN10599_c1_g1_i1	7.50e-21
TRINITY_DN10599_c1_g1_i1	2.11e-20
TRINITY_DN10599_c1_g1_i1	4.55e-20
TRINITY_DN10599_c1_g1_i1	0.006
TRINITY_DN10599_c1_g1_i1	1.5
TRINITY_DN10599_c1_g1_i1	3.1
TRINITY_DN10599_c1_g1_i1	1.32e-19
TRINITY_DN10599_c1_g1_i1	4.21e-19
TRINITY_DN10599_c1_g1_i1	2.73e-18
TRINITY_DN10599_c1_g1_i1	3.96e-18
TRINITY_DN10599_c1_g1_i1	4.55e-18
TRINITY_DN10599_c1_g1_i1	6.56e-18
TRINITY_DN10599_c1_g1_i1	1.02e-17
TRINITY_DN10599_c1_g1_i1	1.14e-17
TRINITY_DN10599_c1_g1_i1	1.17e-17
TRINITY_DN10599_c1_g1_i1	1.18e-17
TRINITY_DN10599_c1_g1_i1	1.19e-17
TRINITY_DN10599_c1_g1_i1	1.24e-17
TRINITY_DN10599_c1_g1_i1	1.24e-17
TRINITY_DN10599_c1_g1_i1	1.29e-17
TRINITY_DN10599_c1_g1_i1	1.59e-17
TRINITY_DN10599_c1_g1_i1	1.88e-17
TRINITY_DN10599_c1_g1_i1	2.10e-17
TRINITY_DN10599_c1_g1_i1	4.06e-17
TRINITY_DN10599_c1_g1_i1	2.87e-16
TRINITY_DN10599_c1_g1_i1	4.32e-16
TRINITY_DN10599_c1_g1_i1	8.36e-16
TRINITY_DN10599_c1_g1_i1	9.74e-16
TRINITY_DN10599_c1_g1_i1	1.10e-15
TRINITY_DN10599_c1_g1_i1	1.49e-15
TRINITY_DN10599_c1_g1_i1	1.68e-15
TRINITY_DN10599_c1_g1_i1	1.69e-15
TRINITY_DN10599_c1_g1_i1	2.90e-15
TRINITY_DN10599_c1_g1_i1	3.30e-15
TRINITY_DN10599_c1_g1_i1	3.67e-15
TRINITY_DN10599_c1_g1_i1	6.02e-15
TRINITY_DN10599_c1_g1_i1	7.07e-15
TRINITY_DN10599_c1_g1_i1	1.14e-14
TRINITY_DN10599_c1_g1_i1	2.26e-14
TRINITY_DN10599_c1_g1_i1	2.53e-14
TRINITY_DN10599_c1_g1_i1	2.70e-14
TRINITY_DN10599_c1_g1_i1	5.26e-14
TRINITY_DN10599_c1_g1_i1	5.52e-14
TRINITY_DN10599_c1_g1_i1	5.57e-14
TRINITY_DN10599_c1_g1_i1	2.68e-13
TRINITY_DN10599_c1_g1_i1	2.85e-13
TRINITY_DN10599_c1_g1_i1	5.85e-13
TRINITY_DN10599_c1_g1_i1	7.60e-13
TRINITY_DN10599_c1_g1_i1	1.32e-12
TRINITY_DN10599_c1_g1_i1	1.82e-12
TRINITY_DN10599_c1_g1_i1	2.54e-12
TRINITY_DN10599_c1_g1_i1	3.29e-12
TRINITY_DN10599_c1_g1_i1	4.68e-12
TRINITY_DN10599_c1_g1_i1	5.24e-12
TRINITY_DN10599_c1_g1_i1	1.10e-11
TRINITY_DN10599_c1_g1_i1	6.78e-10
TRINITY_DN10599_c1_g1_i1	1.62e-09
TRINITY_DN10599_c1_g1_i1	0.006
TRINITY_DN10599_c1_g1_i1	0.014
TRINITY_DN10599_c1_g1_i1	6.47e-09
TRINITY_DN10599_c1_g1_i1	4.16e-08
TRINITY_DN10599_c1_g1_i1	0.038
TRINITY_DN10599_c1_g1_i1	0.33
TRINITY_DN10599_c1_g1_i1	1.90e-06
TRINITY_DN10599_c1_g1_i1	9.27e-05
TRINITY_DN10599_c1_g1_i1	0.004
TRINITY_DN10599_c1_g1_i1	1.4
TRINITY_DN10599_c1_g1_i1	3.0
TRINITY_DN10599_c1_g1_i1	0.007
TRINITY_DN10599_c1_g1_i1	0.019
TRINITY_DN10599_c1_g1_i1	0.009
TRINITY_DN10599_c1_g1_i1	0.093
TRINITY_DN10599_c1_g1_i1	0.017
TRINITY_DN10599_c1_g1_i1	0.033
TRINITY_DN10599_c1_g1_i1	0.092
TRINITY_DN10599_c1_g1_i1	2.1
TRINITY_DN10599_c1_g1_i1	0.076
TRINITY_DN10599_c1_g1_i1	0.10
TRINITY_DN10599_c1_g1_i1	0.35
TRINITY_DN10599_c1_g1_i1	0.86
TRINITY_DN10599_c1_g1_i1	1.1
TRINITY_DN10599_c1_g1_i1	2.0
TRINITY_DN10599_c1_g1_i1	2.6
TRINITY_DN10599_c1_g1_i1	8.2
TRINITY_DN10599_c1_g1_i1	2.1
TRINITY_DN10599_c1_g1_i1	2.4
TRINITY_DN10599_c1_g1_i1	2.5
TRINITY_DN10599_c1_g1_i1	2.8
TRINITY_DN10599_c1_g1_i1	3.2
TRINITY_DN10599_c1_g1_i1	5.7
TRINITY_DN10599_c1_g1_i1	5.8
TRINITY_DN10599_c1_g1_i1	8.2
TRINITY_DN10599_c1_g1_i1	6.1
TRINITY_DN10599_c1_g1_i1	7.8
TRINITY_DN10599_c1_g1_i2	1.41e-31
TRINITY_DN10599_c1_g1_i2	2.52e-05
TRINITY_DN10599_c1_g1_i2	1.55e-30
TRINITY_DN10599_c1_g1_i2	1.84e-28
TRINITY_DN10599_c1_g1_i2	9.49e-28
TRINITY_DN10599_c1_g1_i2	0.007
TRINITY_DN10599_c1_g1_i2	9.90e-28
TRINITY_DN10599_c1_g1_i2	1.62e-25
TRINITY_DN10599_c1_g1_i2	3.78e-23
TRINITY_DN10599_c1_g1_i2	7.93e-23
TRINITY_DN10599_c1_g1_i2	7.1
TRINITY_DN10599_c1_g1_i2	1.27e-22
TRINITY_DN10599_c1_g1_i2	1.92e-22
TRINITY_DN10599_c1_g1_i2	5.60e-22
TRINITY_DN10599_c1_g1_i2	6.30e-22
TRINITY_DN10599_c1_g1_i2	5.86e-21
TRINITY_DN10599_c1_g1_i2	1.65e-20
TRINITY_DN10599_c1_g1_i2	3.72e-20
TRINITY_DN10599_c1_g1_i2	0.005
TRINITY_DN10599_c1_g1_i2	1.3
TRINITY_DN10599_c1_g1_i2	2.7
TRINITY_DN10599_c1_g1_i2	1.05e-19
TRINITY_DN10599_c1_g1_i2	3.45e-19
TRINITY_DN10599_c1_g1_i2	2.25e-18
TRINITY_DN10599_c1_g1_i2	3.18e-18
TRINITY_DN10599_c1_g1_i2	3.70e-18
TRINITY_DN10599_c1_g1_i2	5.37e-18
TRINITY_DN10599_c1_g1_i2	8.16e-18
TRINITY_DN10599_c1_g1_i2	9.63e-18
TRINITY_DN10599_c1_g1_i2	9.70e-18
TRINITY_DN10599_c1_g1_i2	1.01e-17
TRINITY_DN10599_c1_g1_i2	1.02e-17
TRINITY_DN10599_c1_g1_i2	1.02e-17
TRINITY_DN10599_c1_g1_i2	1.07e-17
TRINITY_DN10599_c1_g1_i2	1.09e-17
TRINITY_DN10599_c1_g1_i2	1.27e-17
TRINITY_DN10599_c1_g1_i2	1.58e-17
TRINITY_DN10599_c1_g1_i2	1.82e-17
TRINITY_DN10599_c1_g1_i2	3.27e-17
TRINITY_DN10599_c1_g1_i2	2.34e-16
TRINITY_DN10599_c1_g1_i2	3.52e-16
TRINITY_DN10599_c1_g1_i2	6.78e-16
TRINITY_DN10599_c1_g1_i2	7.90e-16
TRINITY_DN10599_c1_g1_i2	9.61e-16
TRINITY_DN10599_c1_g1_i2	1.21e-15
TRINITY_DN10599_c1_g1_i2	1.37e-15
TRINITY_DN10599_c1_g1_i2	1.45e-15
TRINITY_DN10599_c1_g1_i2	2.36e-15
TRINITY_DN10599_c1_g1_i2	2.70e-15
TRINITY_DN10599_c1_g1_i2	3.18e-15
TRINITY_DN10599_c1_g1_i2	4.94e-15
TRINITY_DN10599_c1_g1_i2	6.12e-15
TRINITY_DN10599_c1_g1_i2	9.63e-15
TRINITY_DN10599_c1_g1_i2	1.85e-14
TRINITY_DN10599_c1_g1_i2	2.13e-14
TRINITY_DN10599_c1_g1_i2	2.22e-14
TRINITY_DN10599_c1_g1_i2	4.33e-14
TRINITY_DN10599_c1_g1_i2	4.58e-14
TRINITY_DN10599_c1_g1_i2	4.75e-14
TRINITY_DN10599_c1_g1_i2	2.27e-13
TRINITY_DN10599_c1_g1_i2	2.48e-13
TRINITY_DN10599_c1_g1_i2	4.84e-13
TRINITY_DN10599_c1_g1_i2	6.42e-13
TRINITY_DN10599_c1_g1_i2	1.14e-12
TRINITY_DN10599_c1_g1_i2	1.54e-12
TRINITY_DN10599_c1_g1_i2	2.15e-12
TRINITY_DN10599_c1_g1_i2	2.75e-12
TRINITY_DN10599_c1_g1_i2	3.91e-12
TRINITY_DN10599_c1_g1_i2	4.39e-12
TRINITY_DN10599_c1_g1_i2	9.34e-12
TRINITY_DN10599_c1_g1_i2	5.96e-10
TRINITY_DN10599_c1_g1_i2	1.38e-09
TRINITY_DN10599_c1_g1_i2	0.005
TRINITY_DN10599_c1_g1_i2	0.012
TRINITY_DN10599_c1_g1_i2	5.56e-09
TRINITY_DN10599_c1_g1_i2	3.55e-08
TRINITY_DN10599_c1_g1_i2	0.033
TRINITY_DN10599_c1_g1_i2	0.29
TRINITY_DN10599_c1_g1_i2	1.64e-06
TRINITY_DN10599_c1_g1_i2	8.05e-05
TRINITY_DN10599_c1_g1_i2	0.003
TRINITY_DN10599_c1_g1_i2	1.3
TRINITY_DN10599_c1_g1_i2	2.7
TRINITY_DN10599_c1_g1_i2	0.006
TRINITY_DN10599_c1_g1_i2	0.017
TRINITY_DN10599_c1_g1_i2	0.007
TRINITY_DN10599_c1_g1_i2	0.081
TRINITY_DN10599_c1_g1_i2	0.015
TRINITY_DN10599_c1_g1_i2	0.029
TRINITY_DN10599_c1_g1_i2	0.081
TRINITY_DN10599_c1_g1_i2	1.9
TRINITY_DN10599_c1_g1_i2	0.067
TRINITY_DN10599_c1_g1_i2	0.091
TRINITY_DN10599_c1_g1_i2	0.31
TRINITY_DN10599_c1_g1_i2	0.76
TRINITY_DN10599_c1_g1_i2	1.0
TRINITY_DN10599_c1_g1_i2	1.8
TRINITY_DN10599_c1_g1_i2	2.3
TRINITY_DN10599_c1_g1_i2	7.2
TRINITY_DN10599_c1_g1_i2	1.8
TRINITY_DN10599_c1_g1_i2	2.1
TRINITY_DN10599_c1_g1_i2	2.2
TRINITY_DN10599_c1_g1_i2	2.5
TRINITY_DN10599_c1_g1_i2	2.9
TRINITY_DN10599_c1_g1_i2	5.0
TRINITY_DN10599_c1_g1_i2	5.1
TRINITY_DN10599_c1_g1_i2	7.3
TRINITY_DN10599_c1_g1_i2	5.4
TRINITY_DN10599_c1_g1_i2	6.9
TRINITY_DN10760_c1_g1_i2	2.74e-30
TRINITY_DN10760_c1_g1_i2	3.41e-29
TRINITY_DN10760_c1_g1_i2	1.26e-27
TRINITY_DN10760_c1_g1_i2	3.68e-27
TRINITY_DN10760_c1_g1_i2	2.59e-26
TRINITY_DN10760_c1_g1_i2	1.41e-25
TRINITY_DN10760_c1_g1_i2	2.05e-25
TRINITY_DN10760_c1_g1_i2	3.22e-25
TRINITY_DN10760_c1_g1_i2	0.22
TRINITY_DN10760_c1_g1_i2	3.50e-25
TRINITY_DN10760_c1_g1_i2	3.61e-25
TRINITY_DN10760_c1_g1_i2	1.41e-24
TRINITY_DN10760_c1_g1_i2	1.50e-24
TRINITY_DN10760_c1_g1_i2	2.36e-24
TRINITY_DN10760_c1_g1_i2	4.02e-24
TRINITY_DN10760_c1_g1_i2	5.91e-24
TRINITY_DN10760_c1_g1_i2	8.73e-24
TRINITY_DN10760_c1_g1_i2	9.83e-24
TRINITY_DN10760_c1_g1_i2	1.08e-23
TRINITY_DN10760_c1_g1_i2	1.20e-23
TRINITY_DN10760_c1_g1_i2	1.20e-23
TRINITY_DN10760_c1_g1_i2	7.45e-23
TRINITY_DN10760_c1_g1_i2	1.20e-22
TRINITY_DN10760_c1_g1_i2	1.53e-22
TRINITY_DN10760_c1_g1_i2	2.03e-22
TRINITY_DN10760_c1_g1_i2	2.72e-22
TRINITY_DN10760_c1_g1_i2	3.70e-22
TRINITY_DN10760_c1_g1_i2	3.83e-22
TRINITY_DN10760_c1_g1_i2	5.90e-22
TRINITY_DN10760_c1_g1_i2	5.26e-21
TRINITY_DN10760_c1_g1_i2	1.02e-20
TRINITY_DN10760_c1_g1_i2	2.86e-20
TRINITY_DN10760_c1_g1_i2	3.11e-20
TRINITY_DN10760_c1_g1_i2	5.30e-20
TRINITY_DN10760_c1_g1_i2	0.47
TRINITY_DN10760_c1_g1_i2	7.84e-20
TRINITY_DN10760_c1_g1_i2	8.29e-20
TRINITY_DN10760_c1_g1_i2	1.38e-19
TRINITY_DN10760_c1_g1_i2	1.95e-19
TRINITY_DN10760_c1_g1_i2	2.05e-19
TRINITY_DN10760_c1_g1_i2	6.25e-19
TRINITY_DN10760_c1_g1_i2	8.75e-19
TRINITY_DN10760_c1_g1_i2	1.59e-18
TRINITY_DN10760_c1_g1_i2	2.61e-18
TRINITY_DN10760_c1_g1_i2	3.39e-18
TRINITY_DN10760_c1_g1_i2	4.67e-18
TRINITY_DN10760_c1_g1_i2	5.38e-18
TRINITY_DN10760_c1_g1_i2	6.85e-18
TRINITY_DN10760_c1_g1_i2	1.67e-17
TRINITY_DN10760_c1_g1_i2	1.81e-17
TRINITY_DN10760_c1_g1_i2	2.75e-17
TRINITY_DN10760_c1_g1_i2	4.03e-17
TRINITY_DN10760_c1_g1_i2	4.69e-17
TRINITY_DN10760_c1_g1_i2	7.26e-17
TRINITY_DN10760_c1_g1_i2	2.08e-16
TRINITY_DN10760_c1_g1_i2	3.71e-16
TRINITY_DN10760_c1_g1_i2	4.13e-16
TRINITY_DN10760_c1_g1_i2	4.30e-16
TRINITY_DN10760_c1_g1_i2	4.30e-16
TRINITY_DN10760_c1_g1_i2	6.85e-16
TRINITY_DN10760_c1_g1_i2	8.72e-16
TRINITY_DN10760_c1_g1_i2	3.12e-15
TRINITY_DN10760_c1_g1_i2	4.64e-15
TRINITY_DN10760_c1_g1_i2	7.80e-15
TRINITY_DN10760_c1_g1_i2	7.82e-15
TRINITY_DN10760_c1_g1_i2	2.15e-14
TRINITY_DN10760_c1_g1_i2	9.08e-14
TRINITY_DN10760_c1_g1_i2	3.65e-13
TRINITY_DN10760_c1_g1_i2	9.89e-12
TRINITY_DN10760_c1_g1_i2	2.64e-11
TRINITY_DN10760_c1_g1_i2	3.01e-11
TRINITY_DN10760_c1_g1_i2	3.53e-11
TRINITY_DN10760_c1_g1_i2	1.99e-09
TRINITY_DN10760_c1_g1_i2	1.27e-08
TRINITY_DN10760_c1_g1_i2	2.52e-06
TRINITY_DN10760_c1_g1_i2	1.37e-05
TRINITY_DN10760_c1_g1_i2	1.88e-05
TRINITY_DN10760_c1_g1_i2	3.48e-05
TRINITY_DN10760_c1_g1_i2	0.001
TRINITY_DN10760_c1_g1_i2	0.12
TRINITY_DN10760_c1_g1_i2	0.30
TRINITY_DN10760_c1_g1_i2	0.78
TRINITY_DN10760_c1_g1_i2	0.93
TRINITY_DN10760_c1_g1_i2	1.0
TRINITY_DN10760_c1_g1_i2	1.4
TRINITY_DN10760_c1_g1_i2	1.9
TRINITY_DN10760_c1_g1_i2	2.0
TRINITY_DN10760_c1_g1_i2	2.7
TRINITY_DN10760_c1_g1_i2	5.8
TRINITY_DN10760_c1_g1_i2	6.5
TRINITY_DN10760_c1_g1_i2	7.1
TRINITY_DN10760_c1_g1_i2	7.6
TRINITY_DN10760_c1_g1_i2	8.2
TRINITY_DN10599_c1_g1_i1	1.85e-31
TRINITY_DN10599_c1_g1_i1	2.91e-05
TRINITY_DN10599_c1_g1_i1	2.13e-30
TRINITY_DN10599_c1_g1_i1	2.44e-28
TRINITY_DN10599_c1_g1_i1	1.16e-27
TRINITY_DN10599_c1_g1_i1	0.008
TRINITY_DN10599_c1_g1_i1	1.33e-27
TRINITY_DN10599_c1_g1_i1	2.14e-25
TRINITY_DN10599_c1_g1_i1	4.47e-23
TRINITY_DN10599_c1_g1_i1	9.98e-23
TRINITY_DN10599_c1_g1_i1	8.1
TRINITY_DN10599_c1_g1_i1	1.61e-22
TRINITY_DN10599_c1_g1_i1	2.44e-22
TRINITY_DN10599_c1_g1_i1	7.06e-22
TRINITY_DN10599_c1_g1_i1	7.97e-22
TRINITY_DN10599_c1_g1_i1	7.50e-21
TRINITY_DN10599_c1_g1_i1	2.11e-20
TRINITY_DN10599_c1_g1_i1	4.55e-20
TRINITY_DN10599_c1_g1_i1	0.006
TRINITY_DN10599_c1_g1_i1	1.5
TRINITY_DN10599_c1_g1_i1	3.1
TRINITY_DN10599_c1_g1_i1	1.32e-19
TRINITY_DN10599_c1_g1_i1	4.21e-19
TRINITY_DN10599_c1_g1_i1	2.73e-18
TRINITY_DN10599_c1_g1_i1	3.96e-18
TRINITY_DN10599_c1_g1_i1	4.55e-18
TRINITY_DN10599_c1_g1_i1	6.56e-18
TRINITY_DN10599_c1_g1_i1	1.02e-17
TRINITY_DN10599_c1_g1_i1	1.14e-17
TRINITY_DN10599_c1_g1_i1	1.17e-17
TRINITY_DN10599_c1_g1_i1	1.18e-17
TRINITY_DN10599_c1_g1_i1	1.19e-17
TRINITY_DN10599_c1_g1_i1	1.24e-17
TRINITY_DN10599_c1_g1_i1	1.24e-17
TRINITY_DN10599_c1_g1_i1	1.29e-17
TRINITY_DN10599_c1_g1_i1	1.59e-17
TRINITY_DN10599_c1_g1_i1	1.88e-17
TRINITY_DN10599_c1_g1_i1	2.10e-17
TRINITY_DN10599_c1_g1_i1	4.06e-17
TRINITY_DN10599_c1_g1_i1	2.87e-16
TRINITY_DN10599_c1_g1_i1	4.32e-16
TRINITY_DN10599_c1_g1_i1	8.36e-16
TRINITY_DN10599_c1_g1_i1	9.74e-16
TRINITY_DN10599_c1_g1_i1	1.10e-15
TRINITY_DN10599_c1_g1_i1	1.49e-15
TRINITY_DN10599_c1_g1_i1	1.68e-15
TRINITY_DN10599_c1_g1_i1	1.69e-15
TRINITY_DN10599_c1_g1_i1	2.90e-15
TRINITY_DN10599_c1_g1_i1	3.30e-15
TRINITY_DN10599_c1_g1_i1	3.67e-15
TRINITY_DN10599_c1_g1_i1	6.02e-15
TRINITY_DN10599_c1_g1_i1	7.07e-15
TRINITY_DN10599_c1_g1_i1	1.14e-14
TRINITY_DN10599_c1_g1_i1	2.26e-14
TRINITY_DN10599_c1_g1_i1	2.53e-14
TRINITY_DN10599_c1_g1_i1	2.70e-14
TRINITY_DN10599_c1_g1_i1	5.26e-14
TRINITY_DN10599_c1_g1_i1	5.52e-14
TRINITY_DN10599_c1_g1_i1	5.57e-14
TRINITY_DN10599_c1_g1_i1	2.68e-13
TRINITY_DN10599_c1_g1_i1	2.85e-13
TRINITY_DN10599_c1_g1_i1	5.85e-13
TRINITY_DN10599_c1_g1_i1	7.60e-13
TRINITY_DN10599_c1_g1_i1	1.32e-12
TRINITY_DN10599_c1_g1_i1	1.82e-12
TRINITY_DN10599_c1_g1_i1	2.54e-12
TRINITY_DN10599_c1_g1_i1	3.29e-12
TRINITY_DN10599_c1_g1_i1	4.68e-12
TRINITY_DN10599_c1_g1_i1	5.24e-12
TRINITY_DN10599_c1_g1_i1	1.10e-11
TRINITY_DN10599_c1_g1_i1	6.78e-10
TRINITY_DN10599_c1_g1_i1	1.62e-09
TRINITY_DN10599_c1_g1_i1	0.006
TRINITY_DN10599_c1_g1_i1	0.014
TRINITY_DN10599_c1_g1_i1	6.47e-09
TRINITY_DN10599_c1_g1_i1	4.16e-08
TRINITY_DN10599_c1_g1_i1	0.038
TRINITY_DN10599_c1_g1_i1	0.33
TRINITY_DN10599_c1_g1_i1	1.90e-06
TRINITY_DN10599_c1_g1_i1	9.27e-05
TRINITY_DN10599_c1_g1_i1	0.004
TRINITY_DN10599_c1_g1_i1	1.4
TRINITY_DN10599_c1_g1_i1	3.0
TRINITY_DN10599_c1_g1_i1	0.007
TRINITY_DN10599_c1_g1_i1	0.019
TRINITY_DN10599_c1_g1_i1	0.009
TRINITY_DN10599_c1_g1_i1	0.093
TRINITY_DN10599_c1_g1_i1	0.017
TRINITY_DN10599_c1_g1_i1	0.033
TRINITY_DN10599_c1_g1_i1	0.092
TRINITY_DN10599_c1_g1_i1	2.1
TRINITY_DN10599_c1_g1_i1	0.076
TRINITY_DN10599_c1_g1_i1	0.10
TRINITY_DN10599_c1_g1_i1	0.35
TRINITY_DN10599_c1_g1_i1	0.86
TRINITY_DN10599_c1_g1_i1	1.1
TRINITY_DN10599_c1_g1_i1	2.0
TRINITY_DN10599_c1_g1_i1	2.6
TRINITY_DN10599_c1_g1_i1	8.2
TRINITY_DN10599_c1_g1_i1	2.1
TRINITY_DN10599_c1_g1_i1	2.4
TRINITY_DN10599_c1_g1_i1	2.5
TRINITY_DN10599_c1_g1_i1	2.8
TRINITY_DN10599_c1_g1_i1	3.2
TRINITY_DN10599_c1_g1_i1	5.7
TRINITY_DN10599_c1_g1_i1	5.8
TRINITY_DN10599_c1_g1_i1	8.2
TRINITY_DN10599_c1_g1_i1	6.1
TRINITY_DN10599_c1_g1_i1	7.8
TRINITY_DN10599_c1_g1_i2	1.41e-31
TRINITY_DN10599_c1_g1_i2	2.52e-05
TRINITY_DN10599_c1_g1_i2	1.55e-30
TRINITY_DN10599_c1_g1_i2	1.84e-28
TRINITY_DN10599_c1_g1_i2	9.49e-28
TRINITY_DN10599_c1_g1_i2	0.007
TRINITY_DN10599_c1_g1_i2	9.90e-28
TRINITY_DN10599_c1_g1_i2	1.62e-25
TRINITY_DN10599_c1_g1_i2	3.78e-23
TRINITY_DN10599_c1_g1_i2	7.93e-23
TRINITY_DN10599_c1_g1_i2	7.1
TRINITY_DN10599_c1_g1_i2	1.27e-22
TRINITY_DN10599_c1_g1_i2	1.92e-22
TRINITY_DN10599_c1_g1_i2	5.60e-22
TRINITY_DN10599_c1_g1_i2	6.30e-22
TRINITY_DN10599_c1_g1_i2	5.86e-21
TRINITY_DN10599_c1_g1_i2	1.65e-20
TRINITY_DN10599_c1_g1_i2	3.72e-20
TRINITY_DN10599_c1_g1_i2	0.005
TRINITY_DN10599_c1_g1_i2	1.3
TRINITY_DN10599_c1_g1_i2	2.7
TRINITY_DN10599_c1_g1_i2	1.05e-19
TRINITY_DN10599_c1_g1_i2	3.45e-19
TRINITY_DN10599_c1_g1_i2	2.25e-18
TRINITY_DN10599_c1_g1_i2	3.18e-18
TRINITY_DN10599_c1_g1_i2	3.70e-18
TRINITY_DN10599_c1_g1_i2	5.37e-18
TRINITY_DN10599_c1_g1_i2	8.16e-18
TRINITY_DN10599_c1_g1_i2	9.63e-18
TRINITY_DN10599_c1_g1_i2	9.70e-18
TRINITY_DN10599_c1_g1_i2	1.01e-17
TRINITY_DN10599_c1_g1_i2	1.02e-17
TRINITY_DN10599_c1_g1_i2	1.02e-17
TRINITY_DN10599_c1_g1_i2	1.07e-17
TRINITY_DN10599_c1_g1_i2	1.09e-17
TRINITY_DN10599_c1_g1_i2	1.27e-17
TRINITY_DN10599_c1_g1_i2	1.58e-17
TRINITY_DN10599_c1_g1_i2	1.82e-17
TRINITY_DN10599_c1_g1_i2	3.27e-17
TRINITY_DN10599_c1_g1_i2	2.34e-16
TRINITY_DN10599_c1_g1_i2	3.52e-16
TRINITY_DN10599_c1_g1_i2	6.78e-16
TRINITY_DN10599_c1_g1_i2	7.90e-16
TRINITY_DN10599_c1_g1_i2	9.61e-16
TRINITY_DN10599_c1_g1_i2	1.21e-15
TRINITY_DN10599_c1_g1_i2	1.37e-15
TRINITY_DN10599_c1_g1_i2	1.45e-15
TRINITY_DN10599_c1_g1_i2	2.36e-15
TRINITY_DN10599_c1_g1_i2	2.70e-15
TRINITY_DN10599_c1_g1_i2	3.18e-15
TRINITY_DN10599_c1_g1_i2	4.94e-15
TRINITY_DN10599_c1_g1_i2	6.12e-15
TRINITY_DN10599_c1_g1_i2	9.63e-15
TRINITY_DN10599_c1_g1_i2	1.85e-14
TRINITY_DN10599_c1_g1_i2	2.13e-14
TRINITY_DN10599_c1_g1_i2	2.22e-14
TRINITY_DN10599_c1_g1_i2	4.33e-14
TRINITY_DN10599_c1_g1_i2	4.58e-14
TRINITY_DN10599_c1_g1_i2	4.75e-14
TRINITY_DN10599_c1_g1_i2	2.27e-13
TRINITY_DN10599_c1_g1_i2	2.48e-13
TRINITY_DN10599_c1_g1_i2	4.84e-13
TRINITY_DN10599_c1_g1_i2	6.42e-13
TRINITY_DN10599_c1_g1_i2	1.14e-12
TRINITY_DN10599_c1_g1_i2	1.54e-12
TRINITY_DN10599_c1_g1_i2	2.15e-12
TRINITY_DN10599_c1_g1_i2	2.75e-12
TRINITY_DN10599_c1_g1_i2	3.91e-12
TRINITY_DN10599_c1_g1_i2	4.39e-12
TRINITY_DN10599_c1_g1_i2	9.34e-12
TRINITY_DN10599_c1_g1_i2	5.96e-10
TRINITY_DN10599_c1_g1_i2	1.38e-09
TRINITY_DN10599_c1_g1_i2	0.005
TRINITY_DN10599_c1_g1_i2	0.012
TRINITY_DN10599_c1_g1_i2	5.56e-09
TRINITY_DN10599_c1_g1_i2	3.55e-08
TRINITY_DN10599_c1_g1_i2	0.033
TRINITY_DN10599_c1_g1_i2	0.29
TRINITY_DN10599_c1_g1_i2	1.64e-06
TRINITY_DN10599_c1_g1_i2	8.05e-05
TRINITY_DN10599_c1_g1_i2	0.003
TRINITY_DN10599_c1_g1_i2	1.3
TRINITY_DN10599_c1_g1_i2	2.7
TRINITY_DN10599_c1_g1_i2	0.006
TRINITY_DN10599_c1_g1_i2	0.017
TRINITY_DN10599_c1_g1_i2	0.007
TRINITY_DN10599_c1_g1_i2	0.081
TRINITY_DN10599_c1_g1_i2	0.015
TRINITY_DN10599_c1_g1_i2	0.029
TRINITY_DN10599_c1_g1_i2	0.081
TRINITY_DN10599_c1_g1_i2	1.9
TRINITY_DN10599_c1_g1_i2	0.067
TRINITY_DN10599_c1_g1_i2	0.091
TRINITY_DN10599_c1_g1_i2	0.31
TRINITY_DN10599_c1_g1_i2	0.76
TRINITY_DN10599_c1_g1_i2	1.0
TRINITY_DN10599_c1_g1_i2	1.8
TRINITY_DN10599_c1_g1_i2	2.3
TRINITY_DN10599_c1_g1_i2	7.2
TRINITY_DN10599_c1_g1_i2	1.8
TRINITY_DN10599_c1_g1_i2	2.1
TRINITY_DN10599_c1_g1_i2	2.2
TRINITY_DN10599_c1_g1_i2	2.5
TRINITY_DN10599_c1_g1_i2	2.9
TRINITY_DN10599_c1_g1_i2	5.0
TRINITY_DN10599_c1_g1_i2	5.1
TRINITY_DN10599_c1_g1_i2	7.3
TRINITY_DN10599_c1_g1_i2	5.4
TRINITY_DN10599_c1_g1_i2	6.9
TRINITY_DN10760_c1_g1_i2	2.74e-30
TRINITY_DN10760_c1_g1_i2	3.41e-29
TRINITY_DN10760_c1_g1_i2	1.26e-27
TRINITY_DN10760_c1_g1_i2	3.68e-27
TRINITY_DN10760_c1_g1_i2	2.59e-26
TRINITY_DN10760_c1_g1_i2	1.41e-25
TRINITY_DN10760_c1_g1_i2	2.05e-25
TRINITY_DN10760_c1_g1_i2	3.22e-25
TRINITY_DN10760_c1_g1_i2	0.22
TRINITY_DN10760_c1_g1_i2	3.50e-25
TRINITY_DN10760_c1_g1_i2	3.61e-25
TRINITY_DN10760_c1_g1_i2	1.41e-24
TRINITY_DN10760_c1_g1_i2	1.50e-24
TRINITY_DN10760_c1_g1_i2	2.36e-24
TRINITY_DN10760_c1_g1_i2	4.02e-24
TRINITY_DN10760_c1_g1_i2	5.91e-24
TRINITY_DN10760_c1_g1_i2	8.73e-24
TRINITY_DN10760_c1_g1_i2	9.83e-24
TRINITY_DN10760_c1_g1_i2	1.08e-23
TRINITY_DN10760_c1_g1_i2	1.20e-23
TRINITY_DN10760_c1_g1_i2	1.20e-23
TRINITY_DN10760_c1_g1_i2	7.45e-23
TRINITY_DN10760_c1_g1_i2	1.20e-22
TRINITY_DN10760_c1_g1_i2	1.53e-22
TRINITY_DN10760_c1_g1_i2	2.03e-22
TRINITY_DN10760_c1_g1_i2	2.72e-22
TRINITY_DN10760_c1_g1_i2	3.70e-22
TRINITY_DN10760_c1_g1_i2	3.83e-22
TRINITY_DN10760_c1_g1_i2	5.90e-22
TRINITY_DN10760_c1_g1_i2	5.26e-21
TRINITY_DN10760_c1_g1_i2	1.02e-20
TRINITY_DN10760_c1_g1_i2	2.86e-20
TRINITY_DN10760_c1_g1_i2	3.11e-20
TRINITY_DN10760_c1_g1_i2	5.30e-20
TRINITY_DN10760_c1_g1_i2	0.47
TRINITY_DN10760_c1_g1_i2	7.84e-20
TRINITY_DN10760_c1_g1_i2	8.29e-20
TRINITY_DN10760_c1_g1_i2	1.38e-19
TRINITY_DN10760_c1_g1_i2	1.95e-19
TRINITY_DN10760_c1_g1_i2	2.05e-19
TRINITY_DN10760_c1_g1_i2	6.25e-19
TRINITY_DN10760_c1_g1_i2	8.75e-19
TRINITY_DN10760_c1_g1_i2	1.59e-18
TRINITY_DN10760_c1_g1_i2	2.61e-18
TRINITY_DN10760_c1_g1_i2	3.39e-18
TRINITY_DN10760_c1_g1_i2	4.67e-18
TRINITY_DN10760_c1_g1_i2	5.38e-18
TRINITY_DN10760_c1_g1_i2	6.85e-18
TRINITY_DN10760_c1_g1_i2	1.67e-17
TRINITY_DN10760_c1_g1_i2	1.81e-17
TRINITY_DN10760_c1_g1_i2	2.75e-17
TRINITY_DN10760_c1_g1_i2	4.03e-17
TRINITY_DN10760_c1_g1_i2	4.69e-17
TRINITY_DN10760_c1_g1_i2	7.26e-17
TRINITY_DN10760_c1_g1_i2	2.08e-16
TRINITY_DN10760_c1_g1_i2	3.71e-16
TRINITY_DN10760_c1_g1_i2	4.13e-16
TRINITY_DN10760_c1_g1_i2	4.30e-16
TRINITY_DN10760_c1_g1_i2	4.30e-16
TRINITY_DN10760_c1_g1_i2	6.85e-16
TRINITY_DN10760_c1_g1_i2	8.72e-16
TRINITY_DN10760_c1_g1_i2	3.12e-15
TRINITY_DN10760_c1_g1_i2	4.64e-15
TRINITY_DN10760_c1_g1_i2	7.80e-15
TRINITY_DN10760_c1_g1_i2	7.82e-15
TRINITY_DN10760_c1_g1_i2	2.15e-14
TRINITY_DN10760_c1_g1_i2	9.08e-14
TRINITY_DN10760_c1_g1_i2	3.65e-13
TRINITY_DN10760_c1_g1_i2	9.89e-12
TRINITY_DN10760_c1_g1_i2	2.64e-11
TRINITY_DN10760_c1_g1_i2	3.01e-11
TRINITY_DN10760_c1_g1_i2	3.53e-11
TRINITY_DN10760_c1_g1_i2	1.99e-09
TRINITY_DN10760_c1_g1_i2	1.27e-08
TRINITY_DN10760_c1_g1_i2	2.52e-06
TRINITY_DN10760_c1_g1_i2	1.37e-05
TRINITY_DN10760_c1_g1_i2	1.88e-05
TRINITY_DN10760_c1_g1_i2	3.48e-05
TRINITY_DN10760_c1_g1_i2	0.001
TRINITY_DN10760_c1_g1_i2	0.12
TRINITY_DN10760_c1_g1_i2	0.30
TRINITY_DN10760_c1_g1_i2	0.78
TRINITY_DN10760_c1_g1_i2	0.93
TRINITY_DN10760_c1_g1_i2	1.0
TRINITY_DN10760_c1_g1_i2	1.4
TRINITY_DN10760_c1_g1_i2	1.9
TRINITY_DN10760_c1_g1_i2	2.0
TRINITY_DN10760_c1_g1_i2	2.7
TRINITY_DN10760_c1_g1_i2	5.8
TRINITY_DN10760_c1_g1_i2	6.5
TRINITY_DN10760_c1_g1_i2	7.1
TRINITY_DN10760_c1_g1_i2	7.6
TRINITY_DN10760_c1_g1_i2	8.2
TRINITY_DN10760_c1_g1_i7	2.58e-28
TRINITY_DN10760_c1_g1_i7	2.58e-26
TRINITY_DN10760_c1_g1_i7	1.18e-25
TRINITY_DN10760_c1_g1_i7	1.58e-25
TRINITY_DN10760_c1_g1_i7	3.08e-25
TRINITY_DN10760_c1_g1_i7	6.22e-25
TRINITY_DN10760_c1_g1_i7	7.21e-25
TRINITY_DN10760_c1_g1_i7	5.10e-24
TRINITY_DN10760_c1_g1_i7	1.25e-23
TRINITY_DN10760_c1_g1_i7	1.62e-23
TRINITY_DN10760_c1_g1_i7	8.86e-23
TRINITY_DN10760_c1_g1_i7	3.25e-22
TRINITY_DN10760_c1_g1_i7	4.01e-22
TRINITY_DN10760_c1_g1_i7	5.11e-22
TRINITY_DN10760_c1_g1_i7	5.90e-22
TRINITY_DN10760_c1_g1_i7	1.36e-21
TRINITY_DN10760_c1_g1_i7	2.41e-21
TRINITY_DN10760_c1_g1_i7	2.47e-21
TRINITY_DN10760_c1_g1_i7	0.35
TRINITY_DN10760_c1_g1_i7	2.85e-21
TRINITY_DN10760_c1_g1_i7	3.23e-21
TRINITY_DN10760_c1_g1_i7	3.96e-21
TRINITY_DN10760_c1_g1_i7	5.63e-21
TRINITY_DN10760_c1_g1_i7	5.90e-21
TRINITY_DN10760_c1_g1_i7	6.82e-21
TRINITY_DN10760_c1_g1_i7	6.88e-21
TRINITY_DN10760_c1_g1_i7	8.71e-21
TRINITY_DN10760_c1_g1_i7	1.44e-20
TRINITY_DN10760_c1_g1_i7	8.70e-20
TRINITY_DN10760_c1_g1_i7	1.58e-19
TRINITY_DN10760_c1_g1_i7	2.99e-19
TRINITY_DN10760_c1_g1_i7	9.73e-19
TRINITY_DN10760_c1_g1_i7	1.24e-18
TRINITY_DN10760_c1_g1_i7	1.31e-18
TRINITY_DN10760_c1_g1_i7	1.50e-18
TRINITY_DN10760_c1_g1_i7	1.52e-18
TRINITY_DN10760_c1_g1_i7	6.58e-18
TRINITY_DN10760_c1_g1_i7	6.96e-18
TRINITY_DN10760_c1_g1_i7	1.41e-17
TRINITY_DN10760_c1_g1_i7	2.78e-17
TRINITY_DN10760_c1_g1_i7	3.93e-17
TRINITY_DN10760_c1_g1_i7	5.12e-17
TRINITY_DN10760_c1_g1_i7	5.71e-17
TRINITY_DN10760_c1_g1_i7	6.40e-17
TRINITY_DN10760_c1_g1_i7	6.80e-17
TRINITY_DN10760_c1_g1_i7	6.98e-17
TRINITY_DN10760_c1_g1_i7	1.65e-16
TRINITY_DN10760_c1_g1_i7	2.03e-16
TRINITY_DN10760_c1_g1_i7	6.01e-16
TRINITY_DN10760_c1_g1_i7	1.45e-15
TRINITY_DN10760_c1_g1_i7	1.55e-15
TRINITY_DN10760_c1_g1_i7	2.03e-15
TRINITY_DN10760_c1_g1_i7	2.58e-15
TRINITY_DN10760_c1_g1_i7	8.79e-15
TRINITY_DN10760_c1_g1_i7	9.90e-15
TRINITY_DN10760_c1_g1_i7	1.39e-14
TRINITY_DN10760_c1_g1_i7	2.10e-14
TRINITY_DN10760_c1_g1_i7	4.06e-14
TRINITY_DN10760_c1_g1_i7	1.01e-13
TRINITY_DN10760_c1_g1_i7	1.06e-13
TRINITY_DN10760_c1_g1_i7	2.28e-13
TRINITY_DN10760_c1_g1_i7	2.53e-13
TRINITY_DN10760_c1_g1_i7	3.14e-13
TRINITY_DN10760_c1_g1_i7	9.37e-13
TRINITY_DN10760_c1_g1_i7	1.35e-12
TRINITY_DN10760_c1_g1_i7	1.78e-12
TRINITY_DN10760_c1_g1_i7	2.55e-12
TRINITY_DN10760_c1_g1_i7	1.02e-10
TRINITY_DN10760_c1_g1_i7	3.21e-10
TRINITY_DN10760_c1_g1_i7	3.54e-10
TRINITY_DN10760_c1_g1_i7	5.64e-08
TRINITY_DN10760_c1_g1_i7	3.00e-07
TRINITY_DN10760_c1_g1_i7	1.31e-06
TRINITY_DN10760_c1_g1_i7	7.71e-06
TRINITY_DN10760_c1_g1_i7	9.73e-06
TRINITY_DN10760_c1_g1_i7	1.25e-04
TRINITY_DN10760_c1_g1_i7	1.42e-04
TRINITY_DN10760_c1_g1_i7	0.006
TRINITY_DN10760_c1_g1_i7	0.52
TRINITY_DN10760_c1_g1_i7	0.75
TRINITY_DN10760_c1_g1_i7	1.6
TRINITY_DN10760_c1_g1_i7	1.6
TRINITY_DN10760_c1_g1_i7	2.3
TRINITY_DN10760_c1_g1_i7	4.0
TRINITY_DN10760_c1_g1_i7	6.3
TRINITY_DN10760_c1_g1_i7	6.4
TRINITY_DN10760_c1_g1_i7	7.4
TRINITY_DN10760_c1_g1_i8	9.53e-30
TRINITY_DN10760_c1_g1_i8	3.18e-29
TRINITY_DN10760_c1_g1_i8	1.40e-26
TRINITY_DN10760_c1_g1_i8	6.57e-26
TRINITY_DN10760_c1_g1_i8	1.58e-25
TRINITY_DN10760_c1_g1_i8	0.50
TRINITY_DN10760_c1_g1_i8	3.10e-25
TRINITY_DN10760_c1_g1_i8	7.75e-25
TRINITY_DN10760_c1_g1_i8	9.98e-25
TRINITY_DN10760_c1_g1_i8	2.26e-24
TRINITY_DN10760_c1_g1_i8	2.34e-24
TRINITY_DN10760_c1_g1_i8	6.27e-24
TRINITY_DN10760_c1_g1_i8	7.56e-24
TRINITY_DN10760_c1_g1_i8	7.88e-24
TRINITY_DN10760_c1_g1_i8	1.00e-23
TRINITY_DN10760_c1_g1_i8	1.46e-23
TRINITY_DN10760_c1_g1_i8	1.49e-23
TRINITY_DN10760_c1_g1_i8	1.70e-23
TRINITY_DN10760_c1_g1_i8	1.86e-23
TRINITY_DN10760_c1_g1_i8	2.65e-23
TRINITY_DN10760_c1_g1_i8	3.43e-23
TRINITY_DN10760_c1_g1_i8	4.96e-23
TRINITY_DN10760_c1_g1_i8	1.40e-22
TRINITY_DN10760_c1_g1_i8	2.12e-22
TRINITY_DN10760_c1_g1_i8	2.88e-22
TRINITY_DN10760_c1_g1_i8	4.80e-22
TRINITY_DN10760_c1_g1_i8	8.43e-22
TRINITY_DN10760_c1_g1_i8	1.92e-21
TRINITY_DN10760_c1_g1_i8	3.15e-21
TRINITY_DN10760_c1_g1_i8	1.25e-20
TRINITY_DN10760_c1_g1_i8	2.54e-20
TRINITY_DN10760_c1_g1_i8	5.10e-20
TRINITY_DN10760_c1_g1_i8	7.52e-20
TRINITY_DN10760_c1_g1_i8	7.75e-20
TRINITY_DN10760_c1_g1_i8	1.14e-19
TRINITY_DN10760_c1_g1_i8	1.32e-19
TRINITY_DN10760_c1_g1_i8	2.18e-19
TRINITY_DN10760_c1_g1_i8	2.34e-19
TRINITY_DN10760_c1_g1_i8	5.07e-19
TRINITY_DN10760_c1_g1_i8	0.87
TRINITY_DN10760_c1_g1_i8	6.87e-19
TRINITY_DN10760_c1_g1_i8	9.33e-19
TRINITY_DN10760_c1_g1_i8	1.46e-18
TRINITY_DN10760_c1_g1_i8	1.98e-18
TRINITY_DN10760_c1_g1_i8	2.65e-18
TRINITY_DN10760_c1_g1_i8	4.72e-18
TRINITY_DN10760_c1_g1_i8	1.12e-17
TRINITY_DN10760_c1_g1_i8	1.16e-17
TRINITY_DN10760_c1_g1_i8	3.44e-17
TRINITY_DN10760_c1_g1_i8	3.70e-17
TRINITY_DN10760_c1_g1_i8	8.04e-17
TRINITY_DN10760_c1_g1_i8	2.24e-16
TRINITY_DN10760_c1_g1_i8	2.69e-16
TRINITY_DN10760_c1_g1_i8	4.15e-16
TRINITY_DN10760_c1_g1_i8	4.30e-16
TRINITY_DN10760_c1_g1_i8	5.23e-16
TRINITY_DN10760_c1_g1_i8	6.40e-16
TRINITY_DN10760_c1_g1_i8	7.94e-16
TRINITY_DN10760_c1_g1_i8	1.36e-15
TRINITY_DN10760_c1_g1_i8	1.48e-15
TRINITY_DN10760_c1_g1_i8	2.47e-15
TRINITY_DN10760_c1_g1_i8	3.82e-15
TRINITY_DN10760_c1_g1_i8	5.05e-15
TRINITY_DN10760_c1_g1_i8	5.58e-15
TRINITY_DN10760_c1_g1_i8	8.41e-15
TRINITY_DN10760_c1_g1_i8	2.01e-14
TRINITY_DN10760_c1_g1_i8	2.20e-14
TRINITY_DN10760_c1_g1_i8	1.32e-12
TRINITY_DN10760_c1_g1_i8	1.05e-11
TRINITY_DN10760_c1_g1_i8	6.08e-11
TRINITY_DN10760_c1_g1_i8	7.26e-11
TRINITY_DN10760_c1_g1_i8	7.31e-11
TRINITY_DN10760_c1_g1_i8	4.90e-09
TRINITY_DN10760_c1_g1_i8	1.86e-08
TRINITY_DN10760_c1_g1_i8	2.45e-06
TRINITY_DN10760_c1_g1_i8	1.60e-05
TRINITY_DN10760_c1_g1_i8	3.59e-05
TRINITY_DN10760_c1_g1_i8	7.97e-05
TRINITY_DN10760_c1_g1_i8	8.96e-05
TRINITY_DN10760_c1_g1_i8	0.038
TRINITY_DN10760_c1_g1_i8	0.15
TRINITY_DN10760_c1_g1_i8	0.29
TRINITY_DN10760_c1_g1_i8	0.52
TRINITY_DN10760_c1_g1_i8	1.1
TRINITY_DN10760_c1_g1_i8	1.3
TRINITY_DN10760_c1_g1_i8	1.7
TRINITY_DN10760_c1_g1_i8	3.0
TRINITY_DN10760_c1_g1_i8	3.1
TRINITY_DN10760_c1_g1_i9	1.04e-29
TRINITY_DN10760_c1_g1_i9	3.40e-29
TRINITY_DN10760_c1_g1_i9	1.50e-26
TRINITY_DN10760_c1_g1_i9	6.91e-26
TRINITY_DN10760_c1_g1_i9	1.68e-25
TRINITY_DN10760_c1_g1_i9	0.51
TRINITY_DN10760_c1_g1_i9	3.28e-25
TRINITY_DN10760_c1_g1_i9	8.19e-25
TRINITY_DN10760_c1_g1_i9	1.07e-24
TRINITY_DN10760_c1_g1_i9	2.41e-24
TRINITY_DN10760_c1_g1_i9	2.46e-24
TRINITY_DN10760_c1_g1_i9	6.72e-24
TRINITY_DN10760_c1_g1_i9	8.10e-24
TRINITY_DN10760_c1_g1_i9	8.36e-24
TRINITY_DN10760_c1_g1_i9	1.07e-23
TRINITY_DN10760_c1_g1_i9	1.56e-23
TRINITY_DN10760_c1_g1_i9	1.59e-23
TRINITY_DN10760_c1_g1_i9	1.81e-23
TRINITY_DN10760_c1_g1_i9	1.97e-23
TRINITY_DN10760_c1_g1_i9	2.83e-23
TRINITY_DN10760_c1_g1_i9	3.66e-23
TRINITY_DN10760_c1_g1_i9	5.18e-23
TRINITY_DN10760_c1_g1_i9	1.46e-22
TRINITY_DN10760_c1_g1_i9	2.26e-22
TRINITY_DN10760_c1_g1_i9	3.07e-22
TRINITY_DN10760_c1_g1_i9	5.08e-22
TRINITY_DN10760_c1_g1_i9	8.89e-22
TRINITY_DN10760_c1_g1_i9	2.03e-21
TRINITY_DN10760_c1_g1_i9	3.25e-21
TRINITY_DN10760_c1_g1_i9	1.31e-20
TRINITY_DN10760_c1_g1_i9	2.66e-20
TRINITY_DN10760_c1_g1_i9	5.27e-20
TRINITY_DN10760_c1_g1_i9	7.79e-20
TRINITY_DN10760_c1_g1_i9	8.14e-20
TRINITY_DN10760_c1_g1_i9	1.19e-19
TRINITY_DN10760_c1_g1_i9	1.39e-19
TRINITY_DN10760_c1_g1_i9	2.28e-19
TRINITY_DN10760_c1_g1_i9	2.43e-19
TRINITY_DN10760_c1_g1_i9	5.30e-19
TRINITY_DN10760_c1_g1_i9	0.88
TRINITY_DN10760_c1_g1_i9	7.12e-19
TRINITY_DN10760_c1_g1_i9	9.59e-19
TRINITY_DN10760_c1_g1_i9	1.50e-18
TRINITY_DN10760_c1_g1_i9	2.05e-18
TRINITY_DN10760_c1_g1_i9	2.78e-18
TRINITY_DN10760_c1_g1_i9	4.94e-18
TRINITY_DN10760_c1_g1_i9	1.17e-17
TRINITY_DN10760_c1_g1_i9	1.20e-17
TRINITY_DN10760_c1_g1_i9	3.52e-17
TRINITY_DN10760_c1_g1_i9	3.82e-17
TRINITY_DN10760_c1_g1_i9	8.30e-17
TRINITY_DN10760_c1_g1_i9	2.33e-16
TRINITY_DN10760_c1_g1_i9	2.76e-16
TRINITY_DN10760_c1_g1_i9	4.25e-16
TRINITY_DN10760_c1_g1_i9	4.41e-16
TRINITY_DN10760_c1_g1_i9	5.43e-16
TRINITY_DN10760_c1_g1_i9	6.60e-16
TRINITY_DN10760_c1_g1_i9	8.24e-16
TRINITY_DN10760_c1_g1_i9	1.42e-15
TRINITY_DN10760_c1_g1_i9	1.54e-15
TRINITY_DN10760_c1_g1_i9	2.57e-15
TRINITY_DN10760_c1_g1_i9	3.96e-15
TRINITY_DN10760_c1_g1_i9	5.19e-15
TRINITY_DN10760_c1_g1_i9	5.79e-15
TRINITY_DN10760_c1_g1_i9	8.59e-15
TRINITY_DN10760_c1_g1_i9	2.05e-14
TRINITY_DN10760_c1_g1_i9	2.27e-14
TRINITY_DN10760_c1_g1_i9	1.36e-12
TRINITY_DN10760_c1_g1_i9	1.08e-11
TRINITY_DN10760_c1_g1_i9	6.17e-11
TRINITY_DN10760_c1_g1_i9	7.47e-11
TRINITY_DN10760_c1_g1_i9	7.49e-11
TRINITY_DN10760_c1_g1_i9	5.02e-09
TRINITY_DN10760_c1_g1_i9	1.90e-08
TRINITY_DN10760_c1_g1_i9	2.50e-06
TRINITY_DN10760_c1_g1_i9	1.63e-05
TRINITY_DN10760_c1_g1_i9	3.66e-05
TRINITY_DN10760_c1_g1_i9	8.13e-05
TRINITY_DN10760_c1_g1_i9	9.14e-05
TRINITY_DN10760_c1_g1_i9	0.039
TRINITY_DN10760_c1_g1_i9	0.15
TRINITY_DN10760_c1_g1_i9	0.29
TRINITY_DN10760_c1_g1_i9	0.53
TRINITY_DN10760_c1_g1_i9	1.1
TRINITY_DN10760_c1_g1_i9	1.4
TRINITY_DN10760_c1_g1_i9	1.7
TRINITY_DN10760_c1_g1_i9	3.1
TRINITY_DN10760_c1_g1_i9	4.6
TRINITY_DN10760_c1_g1_i10	3.72e-25
TRINITY_DN10760_c1_g1_i10	1.32e-24
TRINITY_DN10760_c1_g1_i10	1.84e-23
TRINITY_DN10760_c1_g1_i10	2.17e-22
TRINITY_DN10760_c1_g1_i10	2.58e-21
TRINITY_DN10760_c1_g1_i10	6.41e-21
TRINITY_DN10760_c1_g1_i10	6.58e-21
TRINITY_DN10760_c1_g1_i10	8.04e-21
TRINITY_DN10760_c1_g1_i10	2.84e-20
TRINITY_DN10760_c1_g1_i10	4.59e-20
TRINITY_DN10760_c1_g1_i10	4.87e-20
TRINITY_DN10760_c1_g1_i10	6.44e-20
TRINITY_DN10760_c1_g1_i10	7.40e-20
TRINITY_DN10760_c1_g1_i10	8.41e-20
TRINITY_DN10760_c1_g1_i10	9.45e-20
TRINITY_DN10760_c1_g1_i10	1.06e-19
TRINITY_DN10760_c1_g1_i10	1.60e-19
TRINITY_DN10760_c1_g1_i10	1.62e-19
TRINITY_DN10760_c1_g1_i10	1.86e-19
TRINITY_DN10760_c1_g1_i10	2.55e-19
TRINITY_DN10760_c1_g1_i10	2.70e-19
TRINITY_DN10760_c1_g1_i10	2.94e-19
TRINITY_DN10760_c1_g1_i10	3.90e-19
TRINITY_DN10760_c1_g1_i10	6.71e-19
TRINITY_DN10760_c1_g1_i10	9.51e-19
TRINITY_DN10760_c1_g1_i10	1.43e-18
TRINITY_DN10760_c1_g1_i10	2.27e-18
TRINITY_DN10760_c1_g1_i10	1.35e-17
TRINITY_DN10760_c1_g1_i10	6.14e-17
TRINITY_DN10760_c1_g1_i10	1.24e-16
TRINITY_DN10760_c1_g1_i10	1.65e-16
TRINITY_DN10760_c1_g1_i10	2.63e-16
TRINITY_DN10760_c1_g1_i10	8.91e-16
TRINITY_DN10760_c1_g1_i10	1.18e-15
TRINITY_DN10760_c1_g1_i10	1.20e-15
TRINITY_DN10760_c1_g1_i10	1.69e-15
TRINITY_DN10760_c1_g1_i10	6.59e-15
TRINITY_DN10760_c1_g1_i10	1.37e-14
TRINITY_DN10760_c1_g1_i10	1.67e-14
TRINITY_DN10760_c1_g1_i10	1.76e-14
TRINITY_DN10760_c1_g1_i10	3.05e-14
TRINITY_DN10760_c1_g1_i10	6.56e-14
TRINITY_DN10760_c1_g1_i10	6.70e-14
TRINITY_DN10760_c1_g1_i10	1.07e-13
TRINITY_DN10760_c1_g1_i10	1.56e-13
TRINITY_DN10760_c1_g1_i10	2.01e-13
TRINITY_DN10760_c1_g1_i10	3.15e-13
TRINITY_DN10760_c1_g1_i10	5.10e-13
TRINITY_DN10760_c1_g1_i10	7.08e-13
TRINITY_DN10760_c1_g1_i10	1.37e-12
TRINITY_DN10760_c1_g1_i10	1.56e-12
TRINITY_DN10760_c1_g1_i10	4.31e-12
TRINITY_DN10760_c1_g1_i10	6.26e-12
TRINITY_DN10760_c1_g1_i10	1.36e-11
TRINITY_DN10760_c1_g1_i10	1.81e-11
TRINITY_DN10760_c1_g1_i10	2.11e-11
TRINITY_DN10760_c1_g1_i10	2.40e-11
TRINITY_DN10760_c1_g1_i10	4.16e-11
TRINITY_DN10760_c1_g1_i10	4.18e-11
TRINITY_DN10760_c1_g1_i10	7.78e-11
TRINITY_DN10760_c1_g1_i10	9.56e-11
TRINITY_DN10760_c1_g1_i10	1.81e-10
TRINITY_DN10760_c1_g1_i10	2.71e-10
TRINITY_DN10760_c1_g1_i10	3.63e-10
TRINITY_DN10760_c1_g1_i10	4.10e-10
TRINITY_DN10760_c1_g1_i10	7.86e-10
TRINITY_DN10760_c1_g1_i10	9.06e-10
TRINITY_DN10760_c1_g1_i10	2.27e-08
TRINITY_DN10760_c1_g1_i10	3.49e-08
TRINITY_DN10760_c1_g1_i10	4.53e-08
TRINITY_DN10760_c1_g1_i10	1.85e-07
TRINITY_DN10760_c1_g1_i10	2.31e-06
TRINITY_DN10760_c1_g1_i10	9.40e-05
TRINITY_DN10760_c1_g1_i10	5.78e-04
TRINITY_DN10760_c1_g1_i10	0.001
TRINITY_DN10760_c1_g1_i10	0.004
TRINITY_DN10760_c1_g1_i10	0.11
TRINITY_DN10760_c1_g1_i10	0.24
TRINITY_DN10760_c1_g1_i10	0.77
TRINITY_DN10760_c1_g1_i10	3.4
TRINITY_DN10760_c1_g1_i10	4.0
TRINITY_DN10760_c1_g1_i10	5.0
TRINITY_DN10760_c1_g1_i10	6.9
TRINITY_DN10760_c1_g1_i11	6.12e-28
TRINITY_DN10760_c1_g1_i11	8.07e-27
TRINITY_DN10760_c1_g1_i11	7.37e-26
TRINITY_DN10760_c1_g1_i11	1.00e-25
TRINITY_DN10760_c1_g1_i11	1.80e-25
TRINITY_DN10760_c1_g1_i11	2.15e-24
TRINITY_DN10760_c1_g1_i11	3.67e-24
TRINITY_DN10760_c1_g1_i11	5.73e-24
TRINITY_DN10760_c1_g1_i11	1.79e-23
TRINITY_DN10760_c1_g1_i11	4.18e-23
TRINITY_DN10760_c1_g1_i11	5.23e-23
TRINITY_DN10760_c1_g1_i11	1.86e-22
TRINITY_DN10760_c1_g1_i11	2.61e-22
TRINITY_DN10760_c1_g1_i11	3.09e-22
TRINITY_DN10760_c1_g1_i11	1.14e-21
TRINITY_DN10760_c1_g1_i11	1.58e-21
TRINITY_DN10760_c1_g1_i11	1.79e-21
TRINITY_DN10760_c1_g1_i11	2.01e-21
TRINITY_DN10760_c1_g1_i11	3.03e-21
TRINITY_DN10760_c1_g1_i11	3.14e-21
TRINITY_DN10760_c1_g1_i11	3.63e-21
TRINITY_DN10760_c1_g1_i11	4.39e-21
TRINITY_DN10760_c1_g1_i11	8.01e-21
TRINITY_DN10760_c1_g1_i11	0.55
TRINITY_DN10760_c1_g1_i11	9.34e-21
TRINITY_DN10760_c1_g1_i11	1.95e-20
TRINITY_DN10760_c1_g1_i11	3.85e-20
TRINITY_DN10760_c1_g1_i11	4.20e-20
TRINITY_DN10760_c1_g1_i11	4.29e-20
TRINITY_DN10760_c1_g1_i11	8.41e-20
TRINITY_DN10760_c1_g1_i11	1.19e-19
TRINITY_DN10760_c1_g1_i11	1.48e-19
TRINITY_DN10760_c1_g1_i11	2.41e-19
TRINITY_DN10760_c1_g1_i11	1.20e-18
TRINITY_DN10760_c1_g1_i11	2.22e-18
TRINITY_DN10760_c1_g1_i11	2.22e-18
TRINITY_DN10760_c1_g1_i11	2.90e-18
TRINITY_DN10760_c1_g1_i11	3.03e-18
TRINITY_DN10760_c1_g1_i11	8.17e-18
TRINITY_DN10760_c1_g1_i11	8.21e-18
TRINITY_DN10760_c1_g1_i11	8.54e-18
TRINITY_DN10760_c1_g1_i11	1.12e-17
TRINITY_DN10760_c1_g1_i11	1.22e-17
TRINITY_DN10760_c1_g1_i11	1.57e-17
TRINITY_DN10760_c1_g1_i11	3.16e-17
TRINITY_DN10760_c1_g1_i11	3.32e-17
TRINITY_DN10760_c1_g1_i11	1.19e-16
TRINITY_DN10760_c1_g1_i11	1.93e-16
TRINITY_DN10760_c1_g1_i11	7.33e-16
TRINITY_DN10760_c1_g1_i11	9.00e-16
TRINITY_DN10760_c1_g1_i11	9.81e-16
TRINITY_DN10760_c1_g1_i11	1.57e-15
TRINITY_DN10760_c1_g1_i11	1.87e-15
TRINITY_DN10760_c1_g1_i11	2.50e-14
TRINITY_DN10760_c1_g1_i11	2.72e-14
TRINITY_DN10760_c1_g1_i11	3.48e-14
TRINITY_DN10760_c1_g1_i11	3.77e-14
TRINITY_DN10760_c1_g1_i11	4.06e-14
TRINITY_DN10760_c1_g1_i11	5.91e-14
TRINITY_DN10760_c1_g1_i11	6.07e-14
TRINITY_DN10760_c1_g1_i11	8.44e-14
TRINITY_DN10760_c1_g1_i11	8.61e-14
TRINITY_DN10760_c1_g1_i11	9.70e-14
TRINITY_DN10760_c1_g1_i11	2.11e-13
TRINITY_DN10760_c1_g1_i11	7.67e-13
TRINITY_DN10760_c1_g1_i11	1.04e-12
TRINITY_DN10760_c1_g1_i11	2.55e-12
TRINITY_DN10760_c1_g1_i11	1.76e-10
TRINITY_DN10760_c1_g1_i11	4.65e-10
TRINITY_DN10760_c1_g1_i11	4.91e-10
TRINITY_DN10760_c1_g1_i11	6.50e-08
TRINITY_DN10760_c1_g1_i11	2.57e-07
TRINITY_DN10760_c1_g1_i11	1.16e-06
TRINITY_DN10760_c1_g1_i11	4.29e-06
TRINITY_DN10760_c1_g1_i11	5.40e-06
TRINITY_DN10760_c1_g1_i11	1.03e-05
TRINITY_DN10760_c1_g1_i11	1.25e-04
TRINITY_DN10760_c1_g1_i11	0.016
TRINITY_DN10760_c1_g1_i11	0.37
TRINITY_DN10760_c1_g1_i11	0.59
TRINITY_DN10760_c1_g1_i11	1.8
TRINITY_DN10760_c1_g1_i11	2.0
TRINITY_DN10760_c1_g1_i11	2.2
TRINITY_DN10760_c1_g1_i11	4.0
TRINITY_DN10760_c1_g1_i11	4.6
TRINITY_DN10760_c1_g1_i11	5.8
TRINITY_DN10760_c1_g1_i11	8.9
TRINITY_DN9594_c0_g1_i1	2.74e-24
TRINITY_DN9594_c0_g1_i1	6.87e-24
TRINITY_DN9594_c0_g1_i1	3.02e-23
TRINITY_DN9594_c0_g1_i1	3.48e-23
TRINITY_DN9594_c0_g1_i1	9.95e-23
TRINITY_DN9594_c0_g1_i1	1.07e-22
TRINITY_DN9594_c0_g1_i1	1.80e-22
TRINITY_DN9594_c0_g1_i1	2.30e-22
TRINITY_DN9594_c0_g1_i1	1.25e-21
TRINITY_DN9594_c0_g1_i1	2.8
TRINITY_DN9594_c0_g1_i1	3.3
TRINITY_DN24761_c0_g1_i1	1.46e-35
TRINITY_DN24761_c0_g1_i1	1.26e-34
TRINITY_DN24761_c0_g1_i1	2.80e-32
TRINITY_DN24761_c0_g1_i1	5.21e-31
TRINITY_DN24761_c0_g1_i1	6.93e-31
TRINITY_DN24761_c0_g1_i1	1.65e-30
TRINITY_DN24761_c0_g1_i1	4.70e-30
TRINITY_DN24761_c0_g1_i1	4.94e-30
TRINITY_DN24761_c0_g1_i1	1.09e-25
TRINITY_DN24761_c0_g1_i1	1.7
TRINITY_DN24761_c0_g1_i1	3.6
TRINITY_DN24761_c0_g1_i1	8.9
TRINITY_DN24761_c0_g1_i1	9.3
TRINITY_DN24761_c0_g2_i1	1.46e-35
TRINITY_DN24761_c0_g2_i1	1.26e-34
TRINITY_DN24761_c0_g2_i1	2.80e-32
TRINITY_DN24761_c0_g2_i1	5.21e-31
TRINITY_DN24761_c0_g2_i1	6.93e-31
TRINITY_DN24761_c0_g2_i1	1.65e-30
TRINITY_DN24761_c0_g2_i1	4.70e-30
TRINITY_DN24761_c0_g2_i1	4.94e-30
TRINITY_DN24761_c0_g2_i1	1.09e-25
TRINITY_DN24761_c0_g2_i1	3.6
TRINITY_DN24761_c0_g2_i1	7.1
TRINITY_DN24761_c0_g2_i1	8.9
TRINITY_DN24761_c0_g2_i1	9.3
TRINITY_DN7874_c0_g1_i1	7.15e-42
TRINITY_DN7874_c0_g1_i1	3.1
TRINITY_DN7874_c0_g2_i1	5.10e-43
TRINITY_DN7874_c0_g2_i1	3.2
TRINITY_DN10554_c0_g3_i1	2.58e-32
TRINITY_DN10554_c0_g3_i1	8.66e-11
TRINITY_DN10554_c0_g3_i1	6.5
TRINITY_DN10554_c0_g3_i4	1.19e-32
TRINITY_DN10554_c0_g3_i4	7.89e-11
TRINITY_DN10554_c0_g3_i5	1.05e-31
TRINITY_DN10554_c0_g3_i5	8.48e-11
TRINITY_DN10554_c0_g3_i5	6.2
TRINITY_DN10554_c0_g3_i5	9.0
TRINITY_DN9556_c0_g1_i1	4.32e-19
TRINITY_DN9556_c0_g1_i1	8.50e-18
TRINITY_DN9556_c0_g1_i1	2.76e-09
TRINITY_DN9556_c0_g1_i1	3.97e-07
TRINITY_DN9556_c0_g1_i1	2.58e-06
TRINITY_DN9556_c0_g1_i1	1.6
TRINITY_DN9556_c0_g1_i1	5.08e-06
TRINITY_DN9556_c0_g1_i1	1.7
TRINITY_DN9556_c0_g1_i1	5.81e-04
TRINITY_DN9556_c0_g1_i1	5.81e-04
TRINITY_DN9556_c0_g1_i1	6.99e-04
TRINITY_DN9556_c0_g1_i1	6.99e-04
TRINITY_DN9556_c0_g1_i1	8.95e-04
TRINITY_DN9556_c0_g1_i1	0.001
TRINITY_DN9556_c0_g1_i1	0.001
TRINITY_DN9556_c0_g1_i1	0.001
TRINITY_DN9556_c0_g1_i1	0.001
TRINITY_DN9556_c0_g1_i1	0.002
TRINITY_DN9556_c0_g1_i1	0.002
TRINITY_DN9556_c0_g1_i1	0.002
TRINITY_DN9556_c0_g1_i1	0.002
TRINITY_DN9556_c0_g1_i1	0.002
TRINITY_DN9556_c0_g1_i1	0.002
TRINITY_DN9556_c0_g1_i1	0.002
TRINITY_DN9556_c0_g1_i1	0.002
TRINITY_DN9556_c0_g1_i1	0.002
TRINITY_DN9556_c0_g1_i1	0.003
TRINITY_DN9556_c0_g1_i1	0.003
TRINITY_DN9556_c0_g1_i1	0.003
TRINITY_DN9556_c0_g1_i1	0.003
TRINITY_DN9556_c0_g1_i1	0.004
TRINITY_DN9556_c0_g1_i1	0.004
TRINITY_DN9556_c0_g1_i1	0.005
TRINITY_DN9556_c0_g1_i1	0.005
TRINITY_DN9556_c0_g1_i1	0.005
TRINITY_DN9556_c0_g1_i1	0.005
TRINITY_DN9556_c0_g1_i1	0.006
TRINITY_DN9556_c0_g1_i1	0.52
TRINITY_DN9556_c0_g1_i1	0.006
TRINITY_DN9556_c0_g1_i1	0.006
TRINITY_DN9556_c0_g1_i1	0.006
TRINITY_DN9556_c0_g1_i1	0.006
TRINITY_DN9556_c0_g1_i1	0.006
TRINITY_DN9556_c0_g1_i1	0.006
TRINITY_DN9556_c0_g1_i1	0.007
TRINITY_DN9556_c0_g1_i1	0.007
TRINITY_DN9556_c0_g1_i1	0.007
TRINITY_DN9556_c0_g1_i1	0.008
TRINITY_DN9556_c0_g1_i1	0.009
TRINITY_DN9556_c0_g1_i1	0.014
TRINITY_DN9556_c0_g1_i1	0.014
TRINITY_DN9556_c0_g1_i1	0.018
TRINITY_DN9556_c0_g1_i1	0.018
TRINITY_DN9556_c0_g1_i1	0.019
TRINITY_DN9556_c0_g1_i1	5.1
TRINITY_DN9556_c0_g1_i1	0.025
TRINITY_DN9556_c0_g1_i1	0.028
TRINITY_DN9556_c0_g1_i1	0.056
TRINITY_DN9556_c0_g1_i1	0.056
TRINITY_DN9556_c0_g1_i1	0.095
TRINITY_DN9556_c0_g1_i1	9.6
TRINITY_DN9556_c0_g1_i1	0.096
TRINITY_DN9556_c0_g1_i1	0.096
TRINITY_DN9556_c0_g1_i1	0.10
TRINITY_DN9556_c0_g1_i1	0.10
TRINITY_DN9556_c0_g1_i1	0.16
TRINITY_DN9556_c0_g1_i1	0.17
TRINITY_DN9556_c0_g1_i1	0.26
TRINITY_DN9556_c0_g1_i1	0.55
TRINITY_DN9556_c0_g1_i1	0.57
TRINITY_DN9556_c0_g1_i1	0.57
TRINITY_DN9556_c0_g1_i1	2.6
TRINITY_DN9556_c0_g1_i1	4.5
TRINITY_DN9556_c0_g1_i1	7.3
TRINITY_DN9556_c0_g1_i1	7.4
TRINITY_DN9556_c0_g1_i2	1.64e-40
TRINITY_DN9556_c0_g1_i2	2.81e-32
TRINITY_DN9556_c0_g1_i2	6.84e-23
TRINITY_DN9556_c0_g1_i2	1.78e-22
TRINITY_DN9556_c0_g1_i2	1.11e-20
TRINITY_DN9556_c0_g1_i2	2.42e-14
TRINITY_DN9556_c0_g1_i2	6.15e-14
TRINITY_DN9556_c0_g1_i2	6.88e-14
TRINITY_DN9556_c0_g1_i2	6.96e-14
TRINITY_DN9556_c0_g1_i2	9.32e-14
TRINITY_DN9556_c0_g1_i2	1.55e-13
TRINITY_DN9556_c0_g1_i2	2.22e-13
TRINITY_DN9556_c0_g1_i2	3.95e-13
TRINITY_DN9556_c0_g1_i2	6.78e-13
TRINITY_DN9556_c0_g1_i2	1.39e-12
TRINITY_DN9556_c0_g1_i2	1.69e-12
TRINITY_DN9556_c0_g1_i2	3.70e-12
TRINITY_DN9556_c0_g1_i2	6.54e-12
TRINITY_DN9556_c0_g1_i2	8.67e-12
TRINITY_DN9556_c0_g1_i2	9.23e-12
TRINITY_DN9556_c0_g1_i2	9.93e-12
TRINITY_DN9556_c0_g1_i2	1.27e-11
TRINITY_DN9556_c0_g1_i2	2.19e-11
TRINITY_DN9556_c0_g1_i2	2.50e-11
TRINITY_DN9556_c0_g1_i2	2.62e-11
TRINITY_DN9556_c0_g1_i2	4.03e-11
TRINITY_DN9556_c0_g1_i2	4.49e-11
TRINITY_DN9556_c0_g1_i2	6.26e-11
TRINITY_DN9556_c0_g1_i2	7.30e-11
TRINITY_DN9556_c0_g1_i2	1.06e-10
TRINITY_DN9556_c0_g1_i2	1.69e-10
TRINITY_DN9556_c0_g1_i2	1.98e-10
TRINITY_DN9556_c0_g1_i2	2.06e-10
TRINITY_DN9556_c0_g1_i2	2.44e-10
TRINITY_DN9556_c0_g1_i2	2.55e-10
TRINITY_DN9556_c0_g1_i2	6.31e-10
TRINITY_DN9556_c0_g1_i2	6.52e-10
TRINITY_DN9556_c0_g1_i2	1.33e-09
TRINITY_DN9556_c0_g1_i2	1.81e-09
TRINITY_DN9556_c0_g1_i2	2.23e-09
TRINITY_DN9556_c0_g1_i2	3.99e-09
TRINITY_DN9556_c0_g1_i2	3.77e-08
TRINITY_DN9556_c0_g1_i2	1.55e-05
TRINITY_DN9556_c0_g1_i2	5.0
TRINITY_DN9556_c0_g1_i2	5.8
TRINITY_DN9556_c0_g1_i2	7.2
TRINITY_DN9556_c0_g1_i2	7.3
TRINITY_DN9556_c0_g1_i2	7.3
TRINITY_DN9556_c0_g1_i2	7.3
TRINITY_DN9556_c0_g1_i2	7.3
TRINITY_DN9556_c0_g1_i2	7.3
TRINITY_DN9556_c0_g1_i2	9.9
TRINITY_DN9556_c0_g1_i2	9.9
TRINITY_DN9556_c0_g1_i2	9.9
TRINITY_DN9556_c0_g2_i1	1.50e-41
TRINITY_DN9556_c0_g2_i1	3.61e-26
TRINITY_DN9556_c0_g2_i1	8.21e-21
TRINITY_DN9556_c0_g2_i1	2.04e-20
TRINITY_DN9556_c0_g2_i1	6.03e-15
TRINITY_DN9556_c0_g2_i1	3.73e-12
TRINITY_DN9556_c0_g2_i1	2.43e-11
TRINITY_DN9556_c0_g2_i1	3.84e-10
TRINITY_DN9556_c0_g2_i1	5.34e-10
TRINITY_DN9556_c0_g2_i1	9.94e-10
TRINITY_DN9556_c0_g2_i1	1.72e-09
TRINITY_DN9556_c0_g2_i1	1.87e-09
TRINITY_DN9556_c0_g2_i1	1.99e-09
TRINITY_DN9556_c0_g2_i1	3.33e-09
TRINITY_DN9556_c0_g2_i1	3.42e-09
TRINITY_DN9556_c0_g2_i1	4.21e-09
TRINITY_DN9556_c0_g2_i1	4.95e-09
TRINITY_DN9556_c0_g2_i1	7.19e-09
TRINITY_DN9556_c0_g2_i1	9.91e-09
TRINITY_DN9556_c0_g2_i1	1.18e-08
TRINITY_DN9556_c0_g2_i1	3.10e-08
TRINITY_DN9556_c0_g2_i1	3.75e-08
TRINITY_DN9556_c0_g2_i1	4.08e-08
TRINITY_DN9556_c0_g2_i1	4.65e-08
TRINITY_DN9556_c0_g2_i1	5.56e-08
TRINITY_DN9556_c0_g2_i1	6.32e-08
TRINITY_DN9556_c0_g2_i1	8.91e-08
TRINITY_DN9556_c0_g2_i1	2.01e-07
TRINITY_DN9556_c0_g2_i1	2.92e-07
TRINITY_DN9556_c0_g2_i1	3.25e-07
TRINITY_DN9556_c0_g2_i1	3.34e-07
TRINITY_DN9556_c0_g2_i1	3.35e-07
TRINITY_DN9556_c0_g2_i1	4.26e-07
TRINITY_DN9556_c0_g2_i1	5.02e-07
TRINITY_DN9556_c0_g2_i1	7.72e-07
TRINITY_DN9556_c0_g2_i1	1.91e-06
TRINITY_DN9556_c0_g2_i1	1.80e-05
TRINITY_DN9556_c0_g2_i1	6.84e-05
TRINITY_DN9556_c0_g2_i1	0.011
TRINITY_DN9556_c0_g2_i1	0.017
TRINITY_DN9556_c0_g2_i1	0.11
TRINITY_DN9556_c0_g2_i1	0.61
TRINITY_DN9556_c0_g2_i1	0.89
TRINITY_DN9556_c0_g2_i1	4.3
TRINITY_DN9556_c0_g2_i1	5.2
TRINITY_DN9556_c0_g2_i1	9.0
TRINITY_DN9556_c0_g2_i1	9.2
TRINITY_DN9556_c0_g2_i2	1.93e-46
TRINITY_DN9556_c0_g2_i2	3.05e-27
TRINITY_DN9556_c0_g2_i2	6.97e-22
TRINITY_DN9556_c0_g2_i2	1.28e-21
TRINITY_DN9556_c0_g2_i2	8.54e-15
TRINITY_DN9556_c0_g2_i2	1.77e-11
TRINITY_DN9556_c0_g2_i2	1.99e-11
TRINITY_DN9556_c0_g2_i2	1.98e-09
TRINITY_DN9556_c0_g2_i2	4.63e-09
TRINITY_DN9556_c0_g2_i2	5.28e-09
TRINITY_DN9556_c0_g2_i2	5.40e-09
TRINITY_DN9556_c0_g2_i2	5.72e-09
TRINITY_DN9556_c0_g2_i2	6.26e-09
TRINITY_DN9556_c0_g2_i2	8.41e-09
TRINITY_DN9556_c0_g2_i2	1.23e-08
TRINITY_DN9556_c0_g2_i2	1.48e-08
TRINITY_DN9556_c0_g2_i2	1.59e-08
TRINITY_DN9556_c0_g2_i2	1.62e-08
TRINITY_DN9556_c0_g2_i2	2.96e-08
TRINITY_DN9556_c0_g2_i2	6.92e-08
TRINITY_DN9556_c0_g2_i2	1.35e-07
TRINITY_DN9556_c0_g2_i2	1.50e-07
TRINITY_DN9556_c0_g2_i2	1.65e-07
TRINITY_DN9556_c0_g2_i2	2.01e-07
TRINITY_DN9556_c0_g2_i2	2.97e-07
TRINITY_DN9556_c0_g2_i2	3.36e-07
TRINITY_DN9556_c0_g2_i2	4.08e-07
TRINITY_DN9556_c0_g2_i2	4.63e-07
TRINITY_DN9556_c0_g2_i2	4.81e-07
TRINITY_DN9556_c0_g2_i2	7.48e-07
TRINITY_DN9556_c0_g2_i2	8.48e-07
TRINITY_DN9556_c0_g2_i2	1.07e-06
TRINITY_DN9556_c0_g2_i2	1.47e-06
TRINITY_DN9556_c0_g2_i2	2.53e-06
TRINITY_DN9556_c0_g2_i2	5.10e-06
TRINITY_DN9556_c0_g2_i2	1.77e-05
TRINITY_DN9556_c0_g2_i2	9.06e-05
TRINITY_DN9556_c0_g2_i2	9.68e-05
TRINITY_DN9556_c0_g2_i2	0.019
TRINITY_DN9556_c0_g2_i2	0.020
TRINITY_DN9556_c0_g2_i2	0.078
TRINITY_DN9556_c0_g2_i2	3.1
TRINITY_DN9556_c0_g2_i2	3.3
TRINITY_DN9556_c0_g2_i2	5.9
TRINITY_DN9556_c0_g2_i2	5.9
TRINITY_DN9556_c0_g2_i2	9.6
TRINITY_DN7089_c0_g2_i1	8.05e-35
TRINITY_DN7089_c0_g2_i1	1.64e-33
TRINITY_DN7089_c0_g2_i1	3.63e-31
TRINITY_DN7089_c0_g2_i1	3.88e-31
TRINITY_DN7089_c0_g2_i1	3.88e-31
TRINITY_DN7089_c0_g2_i1	6.08e-31
TRINITY_DN7089_c0_g2_i1	4.13e-30
TRINITY_DN7089_c0_g2_i1	4.89e-30
TRINITY_DN7089_c0_g2_i1	2.84e-24
TRINITY_DN7089_c0_g2_i1	2.07e-23
TRINITY_DN7089_c0_g2_i1	2.90e-23
TRINITY_DN7089_c0_g2_i1	7.71e-22
TRINITY_DN7089_c0_g2_i1	2.05e-21
TRINITY_DN7089_c0_g2_i1	3.67e-20
TRINITY_DN7089_c0_g2_i1	1.86e-19
TRINITY_DN7089_c0_g2_i1	6.05e-19
TRINITY_DN7089_c0_g2_i1	1.65e-17
TRINITY_DN7089_c0_g2_i1	7.33e-17
TRINITY_DN7089_c0_g2_i1	2.77e-16
TRINITY_DN7089_c0_g2_i1	7.14e-16
TRINITY_DN7089_c0_g2_i1	1.95e-15
TRINITY_DN7089_c0_g2_i1	1.41e-14
TRINITY_DN7089_c0_g2_i1	4.46e-11
TRINITY_DN7089_c0_g2_i1	1.14e-10
TRINITY_DN7089_c0_g2_i1	2.14e-10
TRINITY_DN7089_c0_g2_i1	2.43e-09
TRINITY_DN7089_c0_g2_i1	2.82e-09
TRINITY_DN7089_c0_g2_i1	9.46e-09
TRINITY_DN7089_c0_g2_i1	1.37e-08
TRINITY_DN7089_c0_g2_i1	1.39e-08
TRINITY_DN7089_c0_g2_i1	1.85e-08
TRINITY_DN7089_c0_g2_i1	2.29e-08
TRINITY_DN7089_c0_g2_i1	2.63e-08
TRINITY_DN7089_c0_g2_i1	3.98e-08
TRINITY_DN7089_c0_g2_i1	4.44e-08
TRINITY_DN7089_c0_g2_i1	1.49e-07
TRINITY_DN7089_c0_g2_i1	1.68e-07
TRINITY_DN7089_c0_g2_i1	2.72e-07
TRINITY_DN7089_c0_g2_i1	2.77e-07
TRINITY_DN7089_c0_g2_i1	2.88e-07
TRINITY_DN7089_c0_g2_i1	3.66e-07
TRINITY_DN7089_c0_g2_i1	3.82e-07
TRINITY_DN7089_c0_g2_i1	3.90e-07
TRINITY_DN7089_c0_g2_i1	4.83e-07
TRINITY_DN7089_c0_g2_i1	5.22e-07
TRINITY_DN7089_c0_g2_i1	5.22e-07
TRINITY_DN7089_c0_g2_i1	8.39e-07
TRINITY_DN7089_c0_g2_i1	9.05e-07
TRINITY_DN7089_c0_g2_i1	1.07e-06
TRINITY_DN7089_c0_g2_i1	1.36e-06
TRINITY_DN7089_c0_g2_i1	1.37e-06
TRINITY_DN7089_c0_g2_i1	1.43e-06
TRINITY_DN7089_c0_g2_i1	1.53e-06
TRINITY_DN7089_c0_g2_i1	1.70e-06
TRINITY_DN7089_c0_g2_i1	2.23e-06
TRINITY_DN7089_c0_g2_i1	2.28e-06
TRINITY_DN7089_c0_g2_i1	2.28e-06
TRINITY_DN7089_c0_g2_i1	2.65e-06
TRINITY_DN7089_c0_g2_i1	2.96e-06
TRINITY_DN7089_c0_g2_i1	3.22e-06
TRINITY_DN7089_c0_g2_i1	3.79e-06
TRINITY_DN7089_c0_g2_i1	3.96e-06
TRINITY_DN7089_c0_g2_i1	4.36e-06
TRINITY_DN7089_c0_g2_i1	4.46e-06
TRINITY_DN7089_c0_g2_i1	4.76e-06
TRINITY_DN7089_c0_g2_i1	5.03e-06
TRINITY_DN7089_c0_g2_i1	5.14e-06
TRINITY_DN7089_c0_g2_i1	5.48e-06
TRINITY_DN7089_c0_g2_i1	5.79e-06
TRINITY_DN7089_c0_g2_i1	6.04e-06
TRINITY_DN7089_c0_g2_i1	7.34e-06
TRINITY_DN7089_c0_g2_i1	7.93e-06
TRINITY_DN7089_c0_g2_i1	8.33e-06
TRINITY_DN7089_c0_g2_i1	8.62e-06
TRINITY_DN7089_c0_g2_i1	9.85e-06
TRINITY_DN7089_c0_g2_i1	1.03e-05
TRINITY_DN7089_c0_g2_i1	1.16e-05
TRINITY_DN7089_c0_g2_i1	1.17e-05
TRINITY_DN7089_c0_g2_i1	1.23e-05
TRINITY_DN7089_c0_g2_i1	1.25e-05
TRINITY_DN7089_c0_g2_i1	1.25e-05
TRINITY_DN7089_c0_g2_i1	1.28e-05
TRINITY_DN7089_c0_g2_i1	1.33e-05
TRINITY_DN7089_c0_g2_i1	1.36e-05
TRINITY_DN7089_c0_g2_i1	1.36e-05
TRINITY_DN7089_c0_g2_i1	1.49e-05
TRINITY_DN7089_c0_g2_i1	1.53e-05
TRINITY_DN7089_c0_g2_i1	1.67e-05
TRINITY_DN7089_c0_g2_i1	1.70e-05
TRINITY_DN7089_c0_g2_i1	2.06e-05
TRINITY_DN7089_c0_g2_i1	2.39e-05
TRINITY_DN7089_c0_g2_i1	2.92e-05
TRINITY_DN7089_c0_g2_i1	3.06e-05
TRINITY_DN7089_c0_g2_i1	3.07e-05
TRINITY_DN7089_c0_g2_i1	3.17e-05
TRINITY_DN7089_c0_g2_i1	3.49e-05
TRINITY_DN7089_c0_g2_i1	3.99e-05
TRINITY_DN7089_c0_g2_i1	4.02e-05
TRINITY_DN7089_c0_g2_i1	4.25e-05
TRINITY_DN7089_c0_g2_i1	4.39e-05
TRINITY_DN7089_c0_g2_i1	4.71e-05
TRINITY_DN7089_c0_g2_i1	4.88e-05
TRINITY_DN7089_c0_g2_i1	5.27e-05
TRINITY_DN7089_c0_g2_i1	5.95e-05
TRINITY_DN7089_c0_g2_i1	6.16e-05
TRINITY_DN7089_c0_g2_i1	6.49e-05
TRINITY_DN7089_c0_g2_i1	6.54e-05
TRINITY_DN7089_c0_g2_i1	6.80e-05
TRINITY_DN7089_c0_g2_i1	7.22e-05
TRINITY_DN7089_c0_g2_i1	7.87e-05
TRINITY_DN7089_c0_g2_i1	8.03e-05
TRINITY_DN7089_c0_g2_i1	8.72e-05
TRINITY_DN7089_c0_g2_i1	8.74e-05
TRINITY_DN7089_c0_g2_i1	9.74e-05
TRINITY_DN7089_c0_g2_i1	1.34e-04
TRINITY_DN7089_c0_g2_i1	1.52e-04
TRINITY_DN7089_c0_g2_i1	1.55e-04
TRINITY_DN7089_c0_g2_i1	1.67e-04
TRINITY_DN7089_c0_g2_i1	1.80e-04
TRINITY_DN7089_c0_g2_i1	1.91e-04
TRINITY_DN7089_c0_g2_i1	1.97e-04
TRINITY_DN7089_c0_g2_i1	2.00e-04
TRINITY_DN7089_c0_g2_i1	2.34e-04
TRINITY_DN7089_c0_g2_i1	2.37e-04
TRINITY_DN7089_c0_g2_i1	2.42e-04
TRINITY_DN7089_c0_g2_i1	2.48e-04
TRINITY_DN7089_c0_g2_i1	2.53e-04
TRINITY_DN7089_c0_g2_i1	2.97e-04
TRINITY_DN7089_c0_g2_i1	3.51e-04
TRINITY_DN7089_c0_g2_i1	3.52e-04
TRINITY_DN7089_c0_g2_i1	3.54e-04
TRINITY_DN7089_c0_g2_i1	3.58e-04
TRINITY_DN7089_c0_g2_i1	3.82e-04
TRINITY_DN7089_c0_g2_i1	4.42e-04
TRINITY_DN7089_c0_g2_i1	4.95e-04
TRINITY_DN7089_c0_g2_i1	7.78e-04
TRINITY_DN7089_c0_g2_i1	8.30e-04
TRINITY_DN7089_c0_g2_i1	0.001
TRINITY_DN7089_c0_g2_i1	0.001
TRINITY_DN7089_c0_g2_i1	0.001
TRINITY_DN7089_c0_g2_i1	0.001
TRINITY_DN7089_c0_g2_i1	0.001
TRINITY_DN7089_c0_g2_i1	0.001
TRINITY_DN7089_c0_g2_i1	0.002
TRINITY_DN7089_c0_g2_i1	0.002
TRINITY_DN7089_c0_g2_i1	0.002
TRINITY_DN7089_c0_g2_i1	0.002
TRINITY_DN7089_c0_g2_i1	0.002
TRINITY_DN7089_c0_g2_i1	0.002
TRINITY_DN7089_c0_g2_i1	0.002
TRINITY_DN7089_c0_g2_i1	0.002
TRINITY_DN7089_c0_g2_i1	0.003
TRINITY_DN7089_c0_g2_i1	0.003
TRINITY_DN7089_c0_g2_i1	0.004
TRINITY_DN7089_c0_g2_i1	0.004
TRINITY_DN7089_c0_g2_i1	0.004
TRINITY_DN7089_c0_g2_i1	0.004
TRINITY_DN7089_c0_g2_i1	0.004
TRINITY_DN7089_c0_g2_i1	0.004
TRINITY_DN7089_c0_g2_i1	0.005
TRINITY_DN7089_c0_g2_i1	0.005
TRINITY_DN7089_c0_g2_i1	0.006
TRINITY_DN7089_c0_g2_i1	0.007
TRINITY_DN7089_c0_g2_i1	0.012
TRINITY_DN7089_c0_g2_i1	0.012
TRINITY_DN7089_c0_g2_i1	0.013
TRINITY_DN7089_c0_g2_i1	0.014
TRINITY_DN7089_c0_g2_i1	0.016
TRINITY_DN7089_c0_g2_i1	0.016
TRINITY_DN7089_c0_g2_i1	0.018
TRINITY_DN7089_c0_g2_i1	0.018
TRINITY_DN7089_c0_g2_i1	0.022
TRINITY_DN7089_c0_g2_i1	0.023
TRINITY_DN7089_c0_g2_i1	0.023
TRINITY_DN7089_c0_g2_i1	0.026
TRINITY_DN7089_c0_g2_i1	0.035
TRINITY_DN7089_c0_g2_i1	0.038
TRINITY_DN7089_c0_g2_i1	0.042
TRINITY_DN7089_c0_g2_i1	0.043
TRINITY_DN7089_c0_g2_i1	0.043
TRINITY_DN7089_c0_g2_i1	0.045
TRINITY_DN7089_c0_g2_i1	0.055
TRINITY_DN7089_c0_g2_i1	0.056
TRINITY_DN7089_c0_g2_i1	0.069
TRINITY_DN7089_c0_g2_i1	0.072
TRINITY_DN7089_c0_g2_i1	0.096
TRINITY_DN7089_c0_g2_i1	0.10
TRINITY_DN7089_c0_g2_i1	0.11
TRINITY_DN7089_c0_g2_i1	0.11
TRINITY_DN7089_c0_g2_i1	0.12
TRINITY_DN7089_c0_g2_i1	0.16
TRINITY_DN7089_c0_g2_i1	0.24
TRINITY_DN7089_c0_g2_i1	0.25
TRINITY_DN7089_c0_g2_i1	0.34
TRINITY_DN7089_c0_g2_i1	0.46
TRINITY_DN7089_c0_g2_i1	0.49
TRINITY_DN7089_c0_g2_i1	0.74
TRINITY_DN7089_c0_g2_i1	0.82
TRINITY_DN7089_c0_g2_i1	0.91
TRINITY_DN7089_c0_g2_i1	0.99
TRINITY_DN7089_c0_g2_i1	1.3
TRINITY_DN7089_c0_g2_i1	1.3
TRINITY_DN7089_c0_g2_i1	1.5
TRINITY_DN7089_c0_g2_i1	2.0
TRINITY_DN7089_c0_g2_i1	2.6
TRINITY_DN7089_c0_g2_i1	2.6
TRINITY_DN7089_c0_g2_i1	2.7
TRINITY_DN7089_c0_g2_i1	3.4
TRINITY_DN7089_c0_g2_i1	3.8
TRINITY_DN7089_c0_g2_i1	3.8
TRINITY_DN7089_c0_g2_i1	3.8
TRINITY_DN7089_c0_g2_i1	3.9
TRINITY_DN7089_c0_g2_i1	4.7
TRINITY_DN7089_c0_g2_i1	4.7
TRINITY_DN7089_c0_g2_i1	4.7
TRINITY_DN7089_c0_g2_i1	5.0
TRINITY_DN7089_c0_g2_i1	5.1
TRINITY_DN7089_c0_g2_i1	5.4
TRINITY_DN7089_c0_g2_i1	5.4
TRINITY_DN7089_c0_g2_i1	5.7
TRINITY_DN7089_c0_g2_i1	5.8
TRINITY_DN7089_c0_g2_i1	6.8
TRINITY_DN7089_c0_g2_i1	6.9
TRINITY_DN7089_c0_g2_i1	6.9
TRINITY_DN7089_c0_g2_i1	6.9
TRINITY_DN7089_c0_g2_i1	6.9
TRINITY_DN7089_c0_g2_i1	7.2
TRINITY_DN7089_c0_g2_i1	7.4
TRINITY_DN7089_c0_g2_i1	7.8
TRINITY_DN7089_c0_g2_i1	7.8
TRINITY_DN7089_c0_g2_i1	8.3
TRINITY_DN7089_c0_g2_i1	8.5
TRINITY_DN7089_c0_g2_i1	9.1
TRINITY_DN7089_c0_g2_i1	9.6
TRINITY_DN7089_c0_g4_i1	1.06e-37
TRINITY_DN7089_c0_g4_i1	6.71e-36
TRINITY_DN7089_c0_g4_i1	6.95e-34
TRINITY_DN7089_c0_g4_i1	8.01e-34
TRINITY_DN7089_c0_g4_i1	8.01e-34
TRINITY_DN7089_c0_g4_i1	1.37e-33
TRINITY_DN7089_c0_g4_i1	9.86e-33
TRINITY_DN7089_c0_g4_i1	2.60e-32
TRINITY_DN7089_c0_g4_i1	4.52e-25
TRINITY_DN7089_c0_g4_i1	6.63e-25
TRINITY_DN7089_c0_g4_i1	3.33e-24
TRINITY_DN7089_c0_g4_i1	1.44e-23
TRINITY_DN7089_c0_g4_i1	5.32e-23
TRINITY_DN7089_c0_g4_i1	1.60e-21
TRINITY_DN7089_c0_g4_i1	1.96e-20
TRINITY_DN7089_c0_g4_i1	1.24e-19
TRINITY_DN7089_c0_g4_i1	1.75e-19
TRINITY_DN7089_c0_g4_i1	2.89e-19
TRINITY_DN7089_c0_g4_i1	1.44e-18
TRINITY_DN7089_c0_g4_i1	2.27e-18
TRINITY_DN7089_c0_g4_i1	2.51e-18
TRINITY_DN7089_c0_g4_i1	1.24e-16
TRINITY_DN7089_c0_g4_i1	1.67e-13
TRINITY_DN7089_c0_g4_i1	1.19e-12
TRINITY_DN7089_c0_g4_i1	1.49e-12
TRINITY_DN7089_c0_g4_i1	1.71e-11
TRINITY_DN7089_c0_g4_i1	2.10e-11
TRINITY_DN7089_c0_g4_i1	3.46e-11
TRINITY_DN7089_c0_g4_i1	1.71e-10
TRINITY_DN7089_c0_g4_i1	1.79e-10
TRINITY_DN7089_c0_g4_i1	1.87e-10
TRINITY_DN7089_c0_g4_i1	3.11e-10
TRINITY_DN7089_c0_g4_i1	4.37e-10
TRINITY_DN7089_c0_g4_i1	6.65e-10
TRINITY_DN7089_c0_g4_i1	1.47e-09
TRINITY_DN7089_c0_g4_i1	1.67e-09
TRINITY_DN7089_c0_g4_i1	1.92e-09
TRINITY_DN7089_c0_g4_i1	2.19e-09
TRINITY_DN7089_c0_g4_i1	2.22e-09
TRINITY_DN7089_c0_g4_i1	2.42e-09
TRINITY_DN7089_c0_g4_i1	3.78e-09
TRINITY_DN7089_c0_g4_i1	5.19e-09
TRINITY_DN7089_c0_g4_i1	6.02e-09
TRINITY_DN7089_c0_g4_i1	7.40e-09
TRINITY_DN7089_c0_g4_i1	1.06e-08
TRINITY_DN7089_c0_g4_i1	2.04e-08
TRINITY_DN7089_c0_g4_i1	2.20e-08
TRINITY_DN7089_c0_g4_i1	2.28e-08
TRINITY_DN7089_c0_g4_i1	3.70e-08
TRINITY_DN7089_c0_g4_i1	1.29e-07
TRINITY_DN7089_c0_g4_i1	1.36e-07
TRINITY_DN7089_c0_g4_i1	1.46e-07
TRINITY_DN7089_c0_g4_i1	1.53e-07
TRINITY_DN7089_c0_g4_i1	1.57e-07
TRINITY_DN7089_c0_g4_i1	1.94e-07
TRINITY_DN7089_c0_g4_i1	2.02e-07
TRINITY_DN7089_c0_g4_i1	2.26e-07
TRINITY_DN7089_c0_g4_i1	2.30e-07
TRINITY_DN7089_c0_g4_i1	2.30e-07
TRINITY_DN7089_c0_g4_i1	2.54e-07
TRINITY_DN7089_c0_g4_i1	2.70e-07
TRINITY_DN7089_c0_g4_i1	2.73e-07
TRINITY_DN7089_c0_g4_i1	2.86e-07
TRINITY_DN7089_c0_g4_i1	2.88e-07
TRINITY_DN7089_c0_g4_i1	3.27e-07
TRINITY_DN7089_c0_g4_i1	3.43e-07
TRINITY_DN7089_c0_g4_i1	3.62e-07
TRINITY_DN7089_c0_g4_i1	3.69e-07
TRINITY_DN7089_c0_g4_i1	3.73e-07
TRINITY_DN7089_c0_g4_i1	3.86e-07
TRINITY_DN7089_c0_g4_i1	4.35e-07
TRINITY_DN7089_c0_g4_i1	5.06e-07
TRINITY_DN7089_c0_g4_i1	5.37e-07
TRINITY_DN7089_c0_g4_i1	5.64e-07
TRINITY_DN7089_c0_g4_i1	5.74e-07
TRINITY_DN7089_c0_g4_i1	5.75e-07
TRINITY_DN7089_c0_g4_i1	7.22e-07
TRINITY_DN7089_c0_g4_i1	8.27e-07
TRINITY_DN7089_c0_g4_i1	8.37e-07
TRINITY_DN7089_c0_g4_i1	8.51e-07
TRINITY_DN7089_c0_g4_i1	8.80e-07
TRINITY_DN7089_c0_g4_i1	9.13e-07
TRINITY_DN7089_c0_g4_i1	9.13e-07
TRINITY_DN7089_c0_g4_i1	9.44e-07
TRINITY_DN7089_c0_g4_i1	9.60e-07
TRINITY_DN7089_c0_g4_i1	1.05e-06
TRINITY_DN7089_c0_g4_i1	1.07e-06
TRINITY_DN7089_c0_g4_i1	1.08e-06
TRINITY_DN7089_c0_g4_i1	1.15e-06
TRINITY_DN7089_c0_g4_i1	1.15e-06
TRINITY_DN7089_c0_g4_i1	1.20e-06
TRINITY_DN7089_c0_g4_i1	1.22e-06
TRINITY_DN7089_c0_g4_i1	1.25e-06
TRINITY_DN7089_c0_g4_i1	1.28e-06
TRINITY_DN7089_c0_g4_i1	1.63e-06
TRINITY_DN7089_c0_g4_i1	1.75e-06
TRINITY_DN7089_c0_g4_i1	1.83e-06
TRINITY_DN7089_c0_g4_i1	1.84e-06
TRINITY_DN7089_c0_g4_i1	1.91e-06
TRINITY_DN7089_c0_g4_i1	2.02e-06
TRINITY_DN7089_c0_g4_i1	2.06e-06
TRINITY_DN7089_c0_g4_i1	2.14e-06
TRINITY_DN7089_c0_g4_i1	2.14e-06
TRINITY_DN7089_c0_g4_i1	2.45e-06
TRINITY_DN7089_c0_g4_i1	2.61e-06
TRINITY_DN7089_c0_g4_i1	3.38e-06
TRINITY_DN7089_c0_g4_i1	4.49e-06
TRINITY_DN7089_c0_g4_i1	4.54e-06
TRINITY_DN7089_c0_g4_i1	4.93e-06
TRINITY_DN7089_c0_g4_i1	5.00e-06
TRINITY_DN7089_c0_g4_i1	5.33e-06
TRINITY_DN7089_c0_g4_i1	6.00e-06
TRINITY_DN7089_c0_g4_i1	6.26e-06
TRINITY_DN7089_c0_g4_i1	6.33e-06
TRINITY_DN7089_c0_g4_i1	6.46e-06
TRINITY_DN7089_c0_g4_i1	6.47e-06
TRINITY_DN7089_c0_g4_i1	6.90e-06
TRINITY_DN7089_c0_g4_i1	7.13e-06
TRINITY_DN7089_c0_g4_i1	7.60e-06
TRINITY_DN7089_c0_g4_i1	1.11e-05
TRINITY_DN7089_c0_g4_i1	1.36e-05
TRINITY_DN7089_c0_g4_i1	1.46e-05
TRINITY_DN7089_c0_g4_i1	1.46e-05
TRINITY_DN7089_c0_g4_i1	1.53e-05
TRINITY_DN7089_c0_g4_i1	1.56e-05
TRINITY_DN7089_c0_g4_i1	1.67e-05
TRINITY_DN7089_c0_g4_i1	1.79e-05
TRINITY_DN7089_c0_g4_i1	2.06e-05
TRINITY_DN7089_c0_g4_i1	2.13e-05
TRINITY_DN7089_c0_g4_i1	2.28e-05
TRINITY_DN7089_c0_g4_i1	2.32e-05
TRINITY_DN7089_c0_g4_i1	2.40e-05
TRINITY_DN7089_c0_g4_i1	2.53e-05
TRINITY_DN7089_c0_g4_i1	3.04e-05
TRINITY_DN7089_c0_g4_i1	3.38e-05
TRINITY_DN7089_c0_g4_i1	3.38e-05
TRINITY_DN7089_c0_g4_i1	3.53e-05
TRINITY_DN7089_c0_g4_i1	3.65e-05
TRINITY_DN7089_c0_g4_i1	3.77e-05
TRINITY_DN7089_c0_g4_i1	3.89e-05
TRINITY_DN7089_c0_g4_i1	4.15e-05
TRINITY_DN7089_c0_g4_i1	4.20e-05
TRINITY_DN7089_c0_g4_i1	4.28e-05
TRINITY_DN7089_c0_g4_i1	4.78e-05
TRINITY_DN7089_c0_g4_i1	5.01e-05
TRINITY_DN7089_c0_g4_i1	5.13e-05
TRINITY_DN7089_c0_g4_i1	5.73e-05
TRINITY_DN7089_c0_g4_i1	5.92e-05
TRINITY_DN7089_c0_g4_i1	7.17e-05
TRINITY_DN7089_c0_g4_i1	7.17e-05
TRINITY_DN7089_c0_g4_i1	7.97e-05
TRINITY_DN7089_c0_g4_i1	8.05e-05
TRINITY_DN7089_c0_g4_i1	8.26e-05
TRINITY_DN7089_c0_g4_i1	8.44e-05
TRINITY_DN7089_c0_g4_i1	8.63e-05
TRINITY_DN7089_c0_g4_i1	1.01e-04
TRINITY_DN7089_c0_g4_i1	1.06e-04
TRINITY_DN7089_c0_g4_i1	1.30e-04
TRINITY_DN7089_c0_g4_i1	1.83e-04
TRINITY_DN7089_c0_g4_i1	1.87e-04
TRINITY_DN7089_c0_g4_i1	2.14e-04
TRINITY_DN7089_c0_g4_i1	2.66e-04
TRINITY_DN7089_c0_g4_i1	2.73e-04
TRINITY_DN7089_c0_g4_i1	3.22e-04
TRINITY_DN7089_c0_g4_i1	3.49e-04
TRINITY_DN7089_c0_g4_i1	3.49e-04
TRINITY_DN7089_c0_g4_i1	4.08e-04
TRINITY_DN7089_c0_g4_i1	4.35e-04
TRINITY_DN7089_c0_g4_i1	4.41e-04
TRINITY_DN7089_c0_g4_i1	4.41e-04
TRINITY_DN7089_c0_g4_i1	4.60e-04
TRINITY_DN7089_c0_g4_i1	5.94e-04
TRINITY_DN7089_c0_g4_i1	6.85e-04
TRINITY_DN7089_c0_g4_i1	8.57e-04
TRINITY_DN7089_c0_g4_i1	8.57e-04
TRINITY_DN7089_c0_g4_i1	8.87e-04
TRINITY_DN7089_c0_g4_i1	0.001
TRINITY_DN7089_c0_g4_i1	0.001
TRINITY_DN7089_c0_g4_i1	0.001
TRINITY_DN7089_c0_g4_i1	0.001
TRINITY_DN7089_c0_g4_i1	0.001
TRINITY_DN7089_c0_g4_i1	0.002
TRINITY_DN7089_c0_g4_i1	0.004
TRINITY_DN7089_c0_g4_i1	0.007
TRINITY_DN7089_c0_g4_i1	0.007
TRINITY_DN7089_c0_g4_i1	0.008
TRINITY_DN7089_c0_g4_i1	0.019
TRINITY_DN7089_c0_g4_i1	0.020
TRINITY_DN7089_c0_g4_i1	0.023
TRINITY_DN7089_c0_g4_i1	0.030
TRINITY_DN7089_c0_g4_i1	0.063
TRINITY_DN7089_c0_g4_i1	0.13
TRINITY_DN7089_c0_g4_i1	0.13
TRINITY_DN7089_c0_g4_i1	0.18
TRINITY_DN7089_c0_g4_i1	0.21
TRINITY_DN7089_c0_g4_i1	0.24
TRINITY_DN7089_c0_g4_i1	0.28
TRINITY_DN7089_c0_g4_i1	0.63
TRINITY_DN7089_c0_g4_i1	0.70
TRINITY_DN7089_c0_g4_i1	0.85
TRINITY_DN7089_c0_g4_i1	1.4
TRINITY_DN7089_c0_g4_i1	1.9
TRINITY_DN7089_c0_g4_i1	2.2
TRINITY_DN7089_c0_g4_i1	3.2
TRINITY_DN7089_c0_g4_i1	3.5
TRINITY_DN7089_c0_g4_i1	3.6
TRINITY_DN7089_c0_g4_i1	4.4
TRINITY_DN7089_c0_g4_i1	4.4
TRINITY_DN7089_c0_g4_i1	5.0
TRINITY_DN7089_c0_g4_i1	5.2
TRINITY_DN7089_c0_g4_i1	5.5
TRINITY_DN7089_c0_g4_i1	5.7
TRINITY_DN7089_c0_g4_i1	5.8
TRINITY_DN7089_c0_g4_i1	6.5
TRINITY_DN7089_c0_g4_i1	7.1
TRINITY_DN7089_c0_g4_i1	7.9
TRINITY_DN7089_c0_g4_i1	7.9
TRINITY_DN7089_c0_g4_i1	9.3
TRINITY_DN7089_c0_g4_i1	9.3
TRINITY_DN7089_c0_g4_i1	9.6
TRINITY_DN7089_c0_g4_i1	9.7
TRINITY_DN7464_c0_g1_i1	1.52e-45
TRINITY_DN7464_c0_g1_i1	1.30e-43
TRINITY_DN7464_c0_g1_i1	2.40e-43
TRINITY_DN7464_c0_g1_i1	0.29
TRINITY_DN7464_c0_g1_i1	4.1
TRINITY_DN7464_c0_g1_i1	4.2
TRINITY_DN7464_c0_g1_i1	4.6
TRINITY_DN7464_c0_g1_i1	8.6
TRINITY_DN10803_c2_g9_i1	3.67e-31
TRINITY_DN10803_c2_g9_i1	1.77e-23
TRINITY_DN10803_c2_g9_i1	1.74e-20
TRINITY_DN10803_c2_g9_i1	5.33e-17
TRINITY_DN10803_c2_g9_i1	4.48e-16
TRINITY_DN10803_c2_g9_i1	4.80e-15
TRINITY_DN10803_c2_g9_i1	1.43e-14
TRINITY_DN10803_c2_g9_i1	7.43e-14
TRINITY_DN10803_c2_g9_i1	1.19e-13
TRINITY_DN10803_c2_g9_i1	1.37e-13
TRINITY_DN10803_c2_g9_i1	2.93e-13
TRINITY_DN10803_c2_g9_i1	4.78e-13
TRINITY_DN10803_c2_g9_i1	6.75e-13
TRINITY_DN10803_c2_g9_i1	6.92e-13
TRINITY_DN10803_c2_g9_i1	7.43e-13
TRINITY_DN10803_c2_g9_i1	1.01e-12
TRINITY_DN10803_c2_g9_i1	1.38e-12
TRINITY_DN10803_c2_g9_i1	1.63e-12
TRINITY_DN10803_c2_g9_i1	1.84e-12
TRINITY_DN10803_c2_g9_i1	2.85e-12
TRINITY_DN10803_c2_g9_i1	2.94e-12
TRINITY_DN10803_c2_g9_i1	2.94e-12
TRINITY_DN10803_c2_g9_i1	3.45e-12
TRINITY_DN10803_c2_g9_i1	3.60e-12
TRINITY_DN10803_c2_g9_i1	6.72e-12
TRINITY_DN10803_c2_g9_i1	1.13e-11
TRINITY_DN10803_c2_g9_i1	1.42e-11
TRINITY_DN10803_c2_g9_i1	1.49e-11
TRINITY_DN10803_c2_g9_i1	1.60e-11
TRINITY_DN10803_c2_g9_i1	1.86e-11
TRINITY_DN10803_c2_g9_i1	2.03e-11
TRINITY_DN10803_c2_g9_i1	2.14e-11
TRINITY_DN10803_c2_g9_i1	2.56e-11
TRINITY_DN10803_c2_g9_i1	3.40e-11
TRINITY_DN10803_c2_g9_i1	3.98e-11
TRINITY_DN10803_c2_g9_i1	4.32e-11
TRINITY_DN10803_c2_g9_i1	4.95e-11
TRINITY_DN10803_c2_g9_i1	5.16e-11
TRINITY_DN10803_c2_g9_i1	5.77e-11
[truncated: 15,357 more rows]
