# Supplementary material for: Venomix: a simple bioinformatic pipeline for identifying and characterizing toxin gene candidates from transcriptomic data
Source: PeerJ. 2018 Jul 31;6:e5361. doi: 10.7717/peerj.5361 (PMC6074769; doi:10.7717/peerj.5361)
Supplement: Supplemental Information 2 [file peerj-06-5361-s002.gz › FinalOutput_1E-20/SCREENING/Cs_Tox_Prot_1E-20]

TRINITY_DN9006_c0_g1_i1	1.22e-80
TRINITY_DN10599_c1_g1_i1	4.00e-18
TRINITY_DN10599_c1_g1_i2	3.48e-18
TRINITY_DN10760_c1_g1_i2	1.34e-24
TRINITY_DN10599_c1_g1_i1	4.00e-18
TRINITY_DN10599_c1_g1_i2	3.48e-18
TRINITY_DN10760_c1_g1_i2	1.34e-24
TRINITY_DN10760_c1_g1_i7	1.85e-24
TRINITY_DN10760_c1_g1_i8	1.14e-23
TRINITY_DN10760_c1_g1_i9	1.17e-23
TRINITY_DN10760_c1_g1_i10	7.85e-25
TRINITY_DN10760_c1_g1_i11	7.28e-24
TRINITY_DN9594_c0_g1_i1	9.93e-27
TRINITY_DN24761_c0_g1_i1	5.30e-38
TRINITY_DN24761_c0_g2_i1	5.30e-38
TRINITY_DN7874_c0_g1_i1	2.59e-44
TRINITY_DN7874_c0_g1_i1	0.20
TRINITY_DN7874_c0_g2_i1	1.84e-45
TRINITY_DN7874_c0_g2_i1	0.14
TRINITY_DN10554_c0_g3_i1	9.32e-35
TRINITY_DN10554_c0_g3_i4	4.31e-35
TRINITY_DN10554_c0_g3_i5	3.79e-34
TRINITY_DN9556_c0_g1_i1	1.56e-21
TRINITY_DN9556_c0_g1_i1	1.5
TRINITY_DN9556_c0_g1_i2	5.93e-43
TRINITY_DN9556_c0_g2_i1	5.43e-44
TRINITY_DN9556_c0_g2_i2	6.99e-49
TRINITY_DN7089_c0_g2_i1	2.91e-37
TRINITY_DN7089_c0_g4_i1	3.85e-40
TRINITY_DN7464_c0_g1_i1	5.51e-48
TRINITY_DN10803_c2_g9_i1	1.33e-33
TRINITY_DN10809_c3_g4_i4	9.70e-18
TRINITY_DN7089_c0_g2_i1	2.91e-37
TRINITY_DN7089_c0_g4_i1	3.85e-40
TRINITY_DN7089_c0_g4_i2	2.46e-38
TRINITY_DN10803_c2_g4_i1	8.39e-28
TRINITY_DN10803_c2_g4_i3	5.20e-24
TRINITY_DN10803_c2_g7_i1	6.08e-27
TRINITY_DN10803_c2_g7_i2	7.07e-28
TRINITY_DN10803_c2_g4_i4	8.13e-32
TRINITY_DN10803_c2_g4_i5	2.47e-26
TRINITY_DN10803_c2_g7_i3	4.18e-27
TRINITY_DN10803_c2_g12_i2	2.70e-22
TRINITY_DN10803_c2_g12_i6	4.53e-25
TRINITY_DN10803_c2_g12_i7	1.62e-15
TRINITY_DN10803_c2_g12_i7	4.3
TRINITY_DN10803_c2_g12_i9	1.59e-23
TRINITY_DN10803_c2_g12_i10	6.95e-25
TRINITY_DN10803_c2_g12_i11	1.05e-25
TRINITY_DN13611_c0_g1_i1	1.19e-27
TRINITY_DN13611_c0_g1_i1	4.75e-22
TRINITY_DN13611_c0_g1_i1	5.33e-21
TRINITY_DN13611_c0_g1_i1	5.60e-19
TRINITY_DN13611_c0_g1_i1	2.98e-16
TRINITY_DN13611_c0_g1_i1	1.54e-14
TRINITY_DN13611_c0_g1_i1	6.49e-13
TRINITY_DN10802_c1_g2_i6	2.46e-21
TRINITY_DN10802_c1_g2_i8	2.38e-25
TRINITY_DN10802_c1_g2_i11	1.13e-25
TRINITY_DN10802_c1_g2_i12	1.72e-22
TRINITY_DN10802_c1_g2_i16	1.25e-21
TRINITY_DN10802_c1_g2_i28	2.47e-22
TRINITY_DN8199_c0_g1_i1	1.58e-36
TRINITY_DN8199_c0_g1_i1	5.25e-20
TRINITY_DN10125_c0_g1_i1	1.04e-26
TRINITY_DN10125_c0_g1_i1	5.86e-17
TRINITY_DN10125_c0_g1_i2	2.03e-26
TRINITY_DN10125_c0_g1_i2	8.92e-17
TRINITY_DN10125_c0_g1_i3	1.14e-26
TRINITY_DN10125_c0_g1_i3	6.99e-17
TRINITY_DN23575_c0_g1_i1	1.03e-24
TRINITY_DN23575_c0_g1_i1	2.22e-10
TRINITY_DN8199_c0_g1_i1	1.58e-36
TRINITY_DN8199_c0_g1_i1	5.25e-20
TRINITY_DN10125_c0_g1_i1	1.04e-26
TRINITY_DN10125_c0_g1_i1	5.86e-17
TRINITY_DN10125_c0_g1_i2	2.03e-26
TRINITY_DN10125_c0_g1_i2	8.92e-17
TRINITY_DN10125_c0_g1_i3	1.14e-26
TRINITY_DN10125_c0_g1_i3	6.99e-17
TRINITY_DN10599_c1_g1_i1	4.00e-18
TRINITY_DN10599_c1_g1_i2	3.48e-18
TRINITY_DN10760_c1_g1_i3	3.59e-25
TRINITY_DN10760_c1_g1_i4	7.09e-25
TRINITY_DN10760_c1_g1_i8	1.14e-23
TRINITY_DN10760_c1_g1_i9	1.17e-23
TRINITY_DN1762_c0_g1_i1	4.48e-72
TRINITY_DN9605_c0_g1_i1	1.12e-81
TRINITY_DN10576_c1_g2_i1	3.63e-102
TRINITY_DN10772_c0_g1_i1	1.51e-90
TRINITY_DN14021_c0_g1_i1	5.77e-36
TRINITY_DN9744_c0_g1_i1	7.01e-48
TRINITY_DN9156_c0_g1_i1	1.94e-28
TRINITY_DN9156_c0_g1_i1	1.94e-28
