# Supplementary material for: Venomix: a simple bioinformatic pipeline for identifying and characterizing toxin gene candidates from transcriptomic data
Source: PeerJ. 2018 Jul 31;6:e5361. doi: 10.7717/peerj.5361 (PMC6074769; doi:10.7717/peerj.5361)
Supplement: Supplemental Information 2 [file peerj-06-5361-s002.gz › FinalOutput_1E-20/SCREENING/Prot.fasta]

>TRINITY_DN9006_c0_g1::TRINITY_DN9006_c0_g1_i1::g.1::m.1 type:complete len:649 gc:universal TRINITY_DN9006_c0_g1_i1:1965-19(-)
MPLASFLLAWVMLVVAEDWSCGVWALGCCVPNMEGSPSPPEGSDPGPERQTVYGKVRGSV
HTLSVLDNRRVERYLGIPYASPPVGDLRFELPEPPKAWHGVKDVTTLPKACPQTNWELGY
VRLHIPDFKVTDMDEDCLYLNVYVPVTTSTKSGGGEEEEGGLPVLIHVHGGSNEVGMGAL
FHGDILATLGDMIVVTFNYRLGAFGFLSGESPDFPGNYGLHDQTEAFRWVSKNIHFFGGD
PNKVTIQGHSAGGTDVGQHVLSPLSKGLFRYAIMQSGSPLAYWALLLPPASTLSSTRLFV
RNLGCDASYSMATVKACLKKLSWATVNSATYIHVPGLYNFSPLVDGHFILAAPEQALKQL
PVNGLAFMMGITRDEGSLTAQVILQAAEKDNRQFRFEEEYPKDYTPPPVHVFSMVPGIGH
LVFHEYKPWDDPFNKTANLVGVSHVVGDSTFVAPAIKLAKLLSRRVDDVYFYTFNHVSRN
SSSPQWMGVPHGRDLFYLFGCPLSSHPLHQYTALDKNISRAVIDLWSNFVKHGRPFQSAQ
PDQAIPPFEERNQSYIIIASDGSDVDIHTGQRLRSRQVAFWNSLLPKLQKTEKDGGSTQK
ALTWVFVALTSVLLVVVVILTVCVFYFKRLARERCVVHANDEKSSCQL*
>TRINITY_DN10599_c1_g1::TRINITY_DN10599_c1_g1_i1::g.1::m.1 type:3prime_partial len:547 gc:universal TRINITY_DN10599_c1_g1_i1:748-2385(+)
MALPNIWSFAATVTILVMVPGLVLSQLASIDNIIAESANSSKDFAFNYDVGFGDVRVELD
MLLSGEQWNSIQAAGGIGERKAIKPGPEGELWADGLIPYDIEPYTFSEFQKQEIRASMDE
WERYSCLTFRPATNADENKIVFKNGGGCFSRVGMFGGAQDVGLAPGCRKRRIIIHELGHV
LGLHHEQTRPDRDGYVRIIDVNIAPRMLFNFDRHSWNAIQDYEVPYDYFSIMHYGKTAFS
MNNRITMQTTDPRYQNVIGTQPGLSFLDIKIINLMYPCESSCNKTATDCPSVGFLGKDCQ
CWCQGAPYKVCDGTETDDPGPGGVTGGHKVVQSCGDSNVNCAMWAGAGHCANPVYTTYMS
ASCRRSCRLCGVSGVVHSCGDSDVNCPTWAGAGHCVNPSYTAYMSANCRRSCRLCGGSGV
VQPCGDSDVNCPTWAGAGHCVNPLFTTYMSANCRQSCQLCGGGGTIPSPSVCQNVDTSGN
CDVWAQTGLCQRVPDFMLAQCRRSCNACTAAPASSSSSFAPPPPQAPPPPPCFSSSPPLQ
PMPSSL
>TRINITY_DN10599_c1_g1::TRINITY_DN10599_c1_g1_i2::g.3::m.3 type:3prime_partial len:547 gc:universal TRINITY_DN10599_c1_g1_i2:504-2141(+)
MALPNIWSFAATVTILVMVPGLVLSQLASIDNIIAESANSSKDFAFNYDVGFGDVRVELD
MLLSGEQWNSIQAAGGIGERKAIKPGPEGELWADGLIPYDIEPYTFSEFQKQEIRASMDE
WERYSCLTFRPATNADENKIVFKNGGGCFSRVGMFGGAQDVGLAPGCRKRRIIIHELGHV
LGLHHEQTRPDRDGYVRIIDVNIAPRMLFNFDRHSWNAIQDYEVPYDYFSIMHYGKTAFS
MNNRITMQTTDPRYQNVIGTQPGLSFLDIKIINLMYPCESSCNKTATDCPSVGFLGKDCQ
CWCQGAPYKVCDGTETDDPGPGGVTGGHKVVQSCGDSNVNCAMWAGAGHCANPVYTTYMS
ASCRRSCRLCGVSGVVHSCGDSDVNCPTWAGAGHCVNPSYTAYMSANCRRSCRLCGGSGV
VQPCGDSDVNCPTWAGAGHCVNPLFTTYMSANCRQSCQLCGGGGTIPSPSVCQNVDTSGN
CDVWAQTGLCQRVPDFMLAQCRRSCNACTAAPASSSSSFAPPPPQAPPPPPCFSSSPPLQ
PMPSSL
>TRINITY_DN10760_c1_g1::TRINITY_DN10760_c1_g1_i2::g.5::m.5 type:complete len:355 gc:universal TRINITY_DN10760_c1_g1_i2:196-1260(+)
MTRASPSVLVVFFLLLSLCFMQRIGAVPVEPDVKEDERQLGYWYGEPDTDKTMDQIVLDS
FGGPAGEEAAEESRKKVGVVTVGMDTLLSPEQAAKLPKAPFKRVLKVPDDHSEGGMAERR
QPTFVTLWPGGVVPYDLSTLPAIYHGMMMEAFHEWEDKTCVRFVPAQPHDLHRIFFTDTD
GCSSYLGMKEEPQPISLAPGCNLKRTYLHELGHALGLVHEHQLPQRDRYIYVETRNVNDK
YLEQLEKFPASVMPDAEMVTYSLSSIMHYGKYAFSKGSGLQTLFPLDESQEDLMGTSRQL
TPSDIEVVNLLYNCNNFDCIDTNRHCNVWVLIGYCRNLPVDVVMENCPKACSLC*
>TRINITY_DN10599_c1_g1::TRINITY_DN10599_c1_g1_i1::g.1::m.1 type:3prime_partial len:547 gc:universal TRINITY_DN10599_c1_g1_i1:748-2385(+)
MALPNIWSFAATVTILVMVPGLVLSQLASIDNIIAESANSSKDFAFNYDVGFGDVRVELD
MLLSGEQWNSIQAAGGIGERKAIKPGPEGELWADGLIPYDIEPYTFSEFQKQEIRASMDE
WERYSCLTFRPATNADENKIVFKNGGGCFSRVGMFGGAQDVGLAPGCRKRRIIIHELGHV
LGLHHEQTRPDRDGYVRIIDVNIAPRMLFNFDRHSWNAIQDYEVPYDYFSIMHYGKTAFS
MNNRITMQTTDPRYQNVIGTQPGLSFLDIKIINLMYPCESSCNKTATDCPSVGFLGKDCQ
CWCQGAPYKVCDGTETDDPGPGGVTGGHKVVQSCGDSNVNCAMWAGAGHCANPVYTTYMS
ASCRRSCRLCGVSGVVHSCGDSDVNCPTWAGAGHCVNPSYTAYMSANCRRSCRLCGGSGV
VQPCGDSDVNCPTWAGAGHCVNPLFTTYMSANCRQSCQLCGGGGTIPSPSVCQNVDTSGN
CDVWAQTGLCQRVPDFMLAQCRRSCNACTAAPASSSSSFAPPPPQAPPPPPCFSSSPPLQ
PMPSSL
>TRINITY_DN10599_c1_g1::TRINITY_DN10599_c1_g1_i2::g.3::m.3 type:3prime_partial len:547 gc:universal TRINITY_DN10599_c1_g1_i2:504-2141(+)
MALPNIWSFAATVTILVMVPGLVLSQLASIDNIIAESANSSKDFAFNYDVGFGDVRVELD
MLLSGEQWNSIQAAGGIGERKAIKPGPEGELWADGLIPYDIEPYTFSEFQKQEIRASMDE
WERYSCLTFRPATNADENKIVFKNGGGCFSRVGMFGGAQDVGLAPGCRKRRIIIHELGHV
LGLHHEQTRPDRDGYVRIIDVNIAPRMLFNFDRHSWNAIQDYEVPYDYFSIMHYGKTAFS
MNNRITMQTTDPRYQNVIGTQPGLSFLDIKIINLMYPCESSCNKTATDCPSVGFLGKDCQ
CWCQGAPYKVCDGTETDDPGPGGVTGGHKVVQSCGDSNVNCAMWAGAGHCANPVYTTYMS
ASCRRSCRLCGVSGVVHSCGDSDVNCPTWAGAGHCVNPSYTAYMSANCRRSCRLCGGSGV
VQPCGDSDVNCPTWAGAGHCVNPLFTTYMSANCRQSCQLCGGGGTIPSPSVCQNVDTSGN
CDVWAQTGLCQRVPDFMLAQCRRSCNACTAAPASSSSSFAPPPPQAPPPPPCFSSSPPLQ
PMPSSL
>TRINITY_DN10760_c1_g1::TRINITY_DN10760_c1_g1_i2::g.1::m.1 type:complete len:355 gc:universal TRINITY_DN10760_c1_g1_i2:196-1260(+)
MTRASPSVLVVFFLLLSLCFMQRIGAVPVEPDVKEDERQLGYWYGEPDTDKTMDQIVLDS
FGGPAGEEAAEESRKKVGVVTVGMDTLLSPEQAAKLPKAPFKRVLKVPDDHSEGGMAERR
QPTFVTLWPGGVVPYDLSTLPAIYHGMMMEAFHEWEDKTCVRFVPAQPHDLHRIFFTDTD
GCSSYLGMKEEPQPISLAPGCNLKRTYLHELGHALGLVHEHQLPQRDRYIYVETRNVNDK
YLEQLEKFPASVMPDAEMVTYSLSSIMHYGKYAFSKGSGLQTLFPLDESQEDLMGTSRQL
TPSDIEVVNLLYNCNNFDCIDTNRHCNVWVLIGYCRNLPVDVVMENCPKACSLC*
>TRINITY_DN10760_c1_g1::TRINITY_DN10760_c1_g1_i7::g.2::m.2 type:complete len:355 gc:universal TRINITY_DN10760_c1_g1_i7:313-1377(+)
MTRTSPSVLAVFFLLLSLCLMQGIGAVPVEPDVKEDERQLGYWYGEPDTDKTMDQIVLDS
FGGPAGEEAAEESRKKVGVVTVGMDTLLSPEQAAKLPKAPFKRVLKVPDDHSEGGMAERR
QPTFVTLWPGGVVPYDLSTLPAIYHGMMMEAFHEWEDKTCVRFVPAQPHDLHRIFFTTDD
GCSSFLGIQDKPQPISLAYGCNLKRTYLHELGHALGLVHEHQLPQRDRYIYVETRNVKDK
YLDQVQKFPASMIADAEIVTYSLSSIMHYGKYAFSKGNGLQTLFALDYSQEHLMGTSRQL
TPSDIEVVNLLYNCNNFECIDTNRDCDDWVLIGYCRNLPVDVVMENCPKACSLC*
>TRINITY_DN10760_c1_g1::TRINITY_DN10760_c1_g1_i8::g.3::m.3 type:complete len:344 gc:universal TRINITY_DN10760_c1_g1_i8:302-1333(+)
MTRTSPSVLAVFFLLQSLCLKQGIGAVPVEPDVVKEEERHWGYWYGEPDTDKTMDQIVLD
SFGGPAGEKAAEEARKKVGVVTEGMDTLLSPQQAAILYSTPEGGMTERRQPTFVTLWPGG
IVPYDLSTLPANHHGMMMEAFHEWEDKTCVRFVPAQPHDLHRIFFTDTDGCSSYLGMKEE
PQPISLAPGCNLKRTYLHELGHALGLVHEHQLPQRDRYIYVETRNVNDKYLEQLEKFPAS
VMPDAEMVTYSLSSIMHYGKYAFSKGSGLQTLFPLDESQEDLMGTSRQLTPSDIEVVNLL
YNCNNFDCIDTNRHCNVWVLIGYCRNLPVDVVMENCPKACSLC*
>TRINITY_DN10760_c1_g1::TRINITY_DN10760_c1_g1_i9::g.5::m.5 type:complete len:344 gc:universal TRINITY_DN10760_c1_g1_i9:323-1354(+)
MTRTSPSVLAVFFLLQSLCLKQGIGAVPVEPDVVKEEERHWGYWYGEPDTDKTMDQIVLD
SFGGPAGEKAAEEARKKVGVVTEGMDTLLSPQQAAILYSTPEGGMTERRQPTFVTLWPGG
IVPYDLSTLPANHHGMMMEAFHEWEDKTCVRFVPAQPHDLHRIFFTDTDGCSSYLGMKEE
PQPISLAPGCNLKRTYLHELGHALGLVHEHQLPQRDRYIYVETRNVNDKYLEQLEKFPAS
VMPDAEMVTYSLSSIMHYGKYAFSKGSGLQTLFPLDESQEDLMGTSRQLTPSDIEVVNLL
YNCNNFDCIDTNRHCNVWVLIGYCRNLPVDVVMENCPKACSLC*
>TRINITY_DN10760_c1_g1::TRINITY_DN10760_c1_g1_i10::g.7::m.7 type:3prime_partial len:300 gc:universal TRINITY_DN10760_c1_g1_i10:196-1092(+)
MTRASPSVLVVFFLLLSLCFMQRIGAVPVEPDVKEDERQLGYWYGEPDTDKTMDQIVLDS
FGGPAGEEAAEESRKKVGVVTVGMDTLLSPEQAAKLPKAPFKRVLKDPDDHSEGGMTERR
QPTFVTLWPGGVVPYDLSTLPAIYHGMMMEAFHEWEDKTCVRFVPAQPHDLHRIFFTTDD
GCSSFLGIQDKPQPISLAYGCNLKRTYLHELGHALGLVHEHQLPQRDRYIYVETRNVKDK
YLDQVQKFPASMIPDAEIVTYSLSSIMHYGKYAFSKGNGLQTLFALDYSQEHLMGTSRQ
>TRINITY_DN10760_c1_g1::TRINITY_DN10760_c1_g1_i11::g.8::m.8 type:complete len:344 gc:universal TRINITY_DN10760_c1_g1_i11:323-1354(+)
MTRTSPSVLAVFFLLQSLCLKQGIGAVPVEPDVVKEEERHWGYWYGEPDTDKTMDQIVLD
SFGGPAGEKAAEEARKKVGVVTEGMDTLLSPQQAAILYSTPEGGMTERRQPTFVTLWPGG
IVPYDLSTLPANHHGMMMEAFHEWEDKTCVRFVPAQPHDLHRIFFTTDDGCSSFLGIQDK
PQPISLAYGCNLKRTYLHELGHALGLVHEHQLPQRDRYIYVETRNVKDKYLDQVQKFPAS
MIADAEIVTYSLSSIMHYGKYAFSKGNGLQTLFALDYSQEHLMGTSRQLTPSDIEVVNLL
YNCNNFECIDTNRDCDDWVLIGYCRNLPVDVVMENCPKACSLC*
>TRINITY_DN9594_c0_g1::TRINITY_DN9594_c0_g1_i1::g.1::m.1 type:complete len:100 gc:universal TRINITY_DN9594_c0_g1_i1:625-326(-)
MQLYTYLYLLVPLVAYLILGSGTPAHGDALTERRSADATALKPEPVLLQKSAPRSTDDNG
KDRLTQMKRTLRKQGNTARITEAQREAAIVAGTLNDTGK*
>TRINITY_DN7874_c0_g1::TRINITY_DN7874_c0_g1_i1::g.1::m.1 type:3prime_partial len:228 gc:universal TRINITY_DN7874_c0_g1_i1:77-757(+)
MVSRGHVLFVVLLPVLAQVAADDADEQMMSEVMRGDQNSVASGSGSLIRPPSNPPFIPDT
PLPLPSTFLLHLLQSSDGNPRAAAATAAAAARAPSEPLPGPRPESSLPSSSGSEYGDSEV
SKRVFCNGFTGCGGRHRDRSRRQERYGKRLIPLLVKRPFCNSFGCYNGKRSLSGVGPALS
TLVDPSQNYRARAIARMLAAAASARRQQQQQQQQQLLQQQEEGGLKR
>TRINITY_DN7874_c0_g2::TRINITY_DN7874_c0_g2_i1::g.3::m.3 type:3prime_partial len:228 gc:universal TRINITY_DN7874_c0_g2_i1:77-757(+)
MVSRGHVLFVVLLPVLAQVAADDADEQMMSEVMRGDQNSVASGSGSLIRPPSNPPFIPDT
PLPLPSTFLLHLLQSSDGNPRAAAATAAAAARAPSEPLPGPRPESSLPSSSGSEYEDNEI
SKRVFCNGFTGCGGRHRDRSRRQERYGKRLIPLLVKRPFCNSFGCYNGKRSLSGVGPALS
TLVDPSQNYRARAIARMLAAAASARRQQQQQQQQQLLQQQEEGGLKR
>TRINITY_DN10554_c0_g3::TRINITY_DN10554_c0_g3_i1::g.1::m.1 type:complete len:183 gc:universal TRINITY_DN10554_c0_g3_i1:875-327(-)
MKVLESALWILAALALPRIAAQDSSTAALCKENSNGCSVPFEWIPCQEHFLAACDRHDTC
YFCGAHFNFTQDDCDNAFLTDMTALCAEGTDDEGFCLEKRKRREASSMSVDTPTLRQLRL
VEKLLPPKSLSDRDPRQLHRFATCTEWAVMYFNTVQAFGWWHFYYWPDTTLCPQFQACMP
EV*
>TRINITY_DN10554_c0_g3::TRINITY_DN10554_c0_g3_i4::g.3::m.3 type:complete len:183 gc:universal TRINITY_DN10554_c0_g3_i4:873-325(-)
MKVLESALWILAALGLPRIAAQDSTTAEVCKENSNGCSVPFEWIPCQEHFLAACDRHDTC
YFCGAHFGFTQDDCDNAFLTHMTALCAEGTDDEGFCLEKRKRREASSMSVDTPTLRQLRL
VEKLLPPKALSDRDLRQLHRFATCTEWAVMYFNTVQAFGWWHFYYWPDTTLCPQFQACMP
EV*
>TRINITY_DN10554_c0_g3::TRINITY_DN10554_c0_g3_i5::g.5::m.5 type:complete len:183 gc:universal TRINITY_DN10554_c0_g3_i5:873-325(-)
MKVLESALWILAALALPQIAAQDSSTAALCKENSNGCSVPFEWIPCQEHFLAACDRHDTC
YFCGAHFGFTQDDCDNAFLTHMTALCAEGTDDEGFCLEKRKRREASSMSVDTPTLRQLRL
VEKLLPPKALSDRDLRQLHRFATCTEWAVMYFNTVQAFGWWHFYYWPDTTLCPQFQACMP
EV*
>TRINITY_DN9556_c0_g1::TRINITY_DN9556_c0_g1_i2::g.3::m.3 type:5prime_partial len:159 gc:universal TRINITY_DN9556_c0_g1_i2:2-478(+)
SSVVNGGGRQNSFTQGVLKTRTRVQNRTTRSAMQMGRLTLVLGLLLLLVLTTQACFIRDC
PPGGGERDVNGRQPTKPCKYCSFGQCVGPQICCGDIGCQLGSAEANKCQKENDDPTPCWV
FGDPCTLNRPGNNRGHCVANHIGICCVEDTCAVHPDCQ*
>TRINITY_DN9556_c0_g2::TRINITY_DN9556_c0_g2_i1::g.8::m.8 type:complete len:128 gc:universal TRINITY_DN9556_c0_g2_i1:71-454(+)
MQMGRPTLVLGLPLLLLLLQVLTTQACYIQNCPKGGKRDVDERHPVHECMSCSFGQCVGP
SICCGIGGCQIGSAEASVCGVEDESPIPCMVIGEHCSLNNPGNIQGHCVAPGICCVDDTC
TTHPDCL*
>TRINITY_DN9556_c0_g2::TRINITY_DN9556_c0_g2_i2::g.9::m.9 type:5prime_partial len:156 gc:universal TRINITY_DN9556_c0_g2_i2:2-469(+)
SSVVNGGGRQNSFTQGVLKTRTRVQNRTTRSAMQMGRLTLVLGLLLLLVLTTQACYIRNC
PKGGKRDVDERHPVHACMSCSFGQCVGPSICCGIGGCQIGSAEASVCGVEDESPIPCMVI
GEHCSLNNPGNIQGHCVAPGICCVDDTCTTHPDCL*
>TRINITY_DN7089_c0_g4::TRINITY_DN7089_c0_g4_i1::g.1::m.1 type:internal len:102 gc:universal TRINITY_DN7089_c0_g4_i1:303-1(-)
STVNLTSYFFTVFFGITKIIGRMKLTCVLIITVLFLTASQLITADYSRDKRQYLAMRLRD
GLRNFRGVRDCGEQGEGCYTRPCCSGLTCVGTHAGGLCQPE
>TRINITY_DN7464_c0_g1::TRINITY_DN7464_c0_g1_i1::g.1::m.1 type:5prime_partial len:121 gc:universal TRINITY_DN7464_c0_g1_i1:460-98(-)
SPVKTLHQNQHPSLLIQQLFSPLHEYYSLSTQHLPGFKISDWRRREDVCAVIMKLCVVIV
LLMLAMPFNGGEASRFFNQHARSQRSGMKTRGIWCDPPCPEGETCRGGECSDEFNGDMGR
*
>TRINITY_DN10803_c2_g9::TRINITY_DN10803_c2_g9_i1::g.1::m.1 type:5prime_partial len:105 gc:universal TRINITY_DN10803_c2_g9_i1:1-315(+)
NISRMKLTCVLIVAVLFLTACQLTTAAHYRDKQKDPVVRFSDEMQRSEDSKFNERCQDFG
ADCDPNFDDCCGECFGFKDISFGLCTSVFPDFPGFPDFAEFPDF*
>TRINITY_DN7089_c0_g4::TRINITY_DN7089_c0_g4_i1::g.1::m.1 type:internal len:102 gc:universal TRINITY_DN7089_c0_g4_i1:303-1(-)
STVNLTSYFFTVFFGITKIIGRMKLTCVLIITVLFLTASQLITADYSRDKRQYLAMRLRD
GLRNFRGVRDCGEQGEGCYTRPCCSGLTCVGTHAGGLCQPE
>TRINITY_DN7089_c0_g4::TRINITY_DN7089_c0_g4_i2::g.3::m.3 type:5prime_partial len:102 gc:universal TRINITY_DN7089_c0_g4_i2:332-27(-)
STVNLTSYFFTVFFGITKIIGRMKLTCVLIITVLFLTASQLITADYSRDQRQYRAVRLGD
EMRNFKGARDCGGQGEGCYTQPCCPGLRCRGGGTGGGVCQL*
>TRINITY_DN10803_c2_g4::TRINITY_DN10803_c2_g4_i5::g.7::m.7 type:5prime_partial len:120 gc:universal TRINITY_DN10803_c2_g4_i5:3-362(+)
PHQPSASGVQCLPTATPANRSFLCATWHFAVITKIITRMKMTCVLIIAVLFLTACQLITA
DDSREKQGYRAVRLRDPMQNSIDSRTCRTAGQGCTNTALCCAGLNCSGQKQGGMCVSSG*
>TRINITY_DN10803_c2_g12::TRINITY_DN10803_c2_g12_i7::g.9::m.9 type:5prime_partial len:102 gc:universal TRINITY_DN10803_c2_g12_i7:1-306(+)
WKVNLTPYFFIVFLGTTKNISRMKLTCVLIIAVLFLTACQLITADDSRDERESRAVDGMQ
NSGGSRFDLRRCGNQGEGCRTRRCCGTLRCIGTGGGGMCQP*
>TRINITY_DN10803_c2_g12::TRINITY_DN10803_c2_g12_i9::g.10::m.10 type:5prime_partial len:100 gc:universal TRINITY_DN10803_c2_g12_i9:1-300(+)
WKVNLTPYFFIVFLGTTKNISRMKLTCVLIIAVLFLTACQLITADDSRDEKESRAVDGMQ
NSEGPRSTCAIQGQGCQILPCCGDLECFGQSAGKFCRTS*
>TRINITY_DN10803_c2_g12::TRINITY_DN10803_c2_g12_i11::g.12::m.12 type:5prime_partial len:100 gc:universal TRINITY_DN10803_c2_g12_i11:1-300(+)
WKVNLTPYFFIVFLGTTKNISRMKLTCVLIIAVLFLTACQLITADDSGDKQEYRAVWLRD
PMQIFKGFRSECGTYNALCVRRDCCDGLTCSPQFTCFLG*
>TRINITY_DN13611_c0_g1::TRINITY_DN13611_c0_g1_i1::g.2::m.2 type:internal len:198 gc:universal TRINITY_DN13611_c0_g1_i1:593-3(-)
QGDHVDCARLLLYHKANVDEVTVDYLTPLHVAAHCGNVKTAKLLLDRKCEPNARALNGFT
PLHIACKKNRIKVVELLLKYGASIEATTESGLTPLHVASFMGHMNIVIYLIQHNANPDTP
TVRGETSLHLAARANQTDIIRILLRNGATVDAKAREQQTPLHIASRLGNVDNVVLLLQHG
ANADATTKDKYTPLHIA
>TRINITY_DN10802_c1_g2::TRINITY_DN10802_c1_g2_i6::g.1::m.1 type:5prime_partial len:181 gc:universal TRINITY_DN10802_c1_g2_i6:1328-786(-)
SGPRSQSSVEKAAKRQQLNQHKGCLKKAGADKILTNPRQQRERERDLWSCAFSSHLTAPS
TSVLFHLSASPHQRSTICQPVYVNTVISDFPGCKMEGRRFAAVLILTICLLAPGAGASER
DVLPRRCTHGMDGGSCLGNLQRYYYDMSSDECKPFLYGGCGGNDNNFHTYAHCFYTCWWH
*
>TRINITY_DN10802_c1_g2::TRINITY_DN10802_c1_g2_i11::g.2::m.2 type:5prime_partial len:145 gc:universal TRINITY_DN10802_c1_g2_i11:729-295(-)
QRERDLRSCAFSSHLTAPSTSVLFRLSASPHQRSTVCQPVYVSTVISDCPGCKMEGRRFA
AVLILTICMLAPGASAAVHWSVCKLPAEPGPCNEYVDRFYFDWNRKECKPFTYGSCEGND
NNFPTYDVCCNECPYGQCRWIPRG*
>TRINITY_DN10802_c1_g2::TRINITY_DN10802_c1_g2_i28::g.3::m.3 type:internal len:123 gc:universal TRINITY_DN10802_c1_g2_i28:368-3(-)
QRERDLRSCAFSSHLTAPSTSVLFRLSASPHQRSTVCQPVYVSTVISDCPGCKMEGRRFA
AVLILTICMLAPGAGALERGGRGDVCTLPKDVGICHQYVVRYYFDTDLCRTFQYGGCGGN
GN
>TRINITY_DN8199_c0_g1::TRINITY_DN8199_c0_g1_i1::g.1::m.1 type:internal len:110 gc:universal TRINITY_DN8199_c0_g1_i1:2-328(+)
FPRFYFDKATNGCKKFIYGGCRGNGNNFGTYKECCNRCLPKVCTLPAETGPCKASFPRFY
FDMATNGCKKFIYGGCRGNGNNFGTYKECCNRCLPKVCTLPAETGPCKA
>TRINITY_DN10125_c0_g1::TRINITY_DN10125_c0_g1_i1::g.3::m.3 type:complete len:142 gc:universal TRINITY_DN10125_c0_g1_i1:304-729(+)
MDALRSAAVLLLVTLFTQLPTIRADGRTICLLPQVVGSCVIMRERFFFNATSWRCESFRY
GGCEGNANNFKTFDDCKAKCQGACLQPVDPGPCPSHFPKFFFNTQTGVCEQFNYGGCFGN
LNKFNTIQDCEATCLTATPEP*
>TRINITY_DN10125_c0_g1::TRINITY_DN10125_c0_g1_i2::g.5::m.5 type:complete len:142 gc:universal TRINITY_DN10125_c0_g1_i2:424-849(+)
MDALRSAAVLLLVTLFTQLPTIRADGRTICLLPQVVGSCVIMRERFFFNATSWRCESFRY
GGCEGNANNFKTFDDCKAKCQGACLQPVDPGPCPSHFPKFFFNTQTGVCEQFNYGGCFGN
LNKFNTIQDCEATCLTATPEP*
>TRINITY_DN10125_c0_g1::TRINITY_DN10125_c0_g1_i3::g.7::m.7 type:complete len:142 gc:universal TRINITY_DN10125_c0_g1_i3:344-769(+)
MDALRSAAVLLLVTLFTQLPTIRADGRTICLLPQVVGSCVIMRERFFFNATSWRCESFRY
GGCEGNANNFKTFDDCKAKCQGACLQPVDPGPCPSHFPKFFFNTQTGVCEQFNYGGCFGN
LNKFNTIQDCEATCLTATPEP*
>TRINITY_DN23575_c0_g1::TRINITY_DN23575_c0_g1_i1::g.9::m.9 type:5prime_partial len:151 gc:universal TRINITY_DN23575_c0_g1_i1:2-454(+)
GRRFAAFLILTICLLAPVAGASERGGPPTDECSRSVALRKCYLPRDPGLRCKASIRMYYF
NRYFNTCETFKYGGCQGNNNRFVTMEDCLGCCQLSKCEQPAETGPCKASLRKYYFDVDWN
DCKPFIYGGCGGNDNNFLTYDECYDKCGSK*
>TRINITY_DN8199_c0_g1::TRINITY_DN8199_c0_g1_i1::g.1::m.1 type:internal len:110 gc:universal TRINITY_DN8199_c0_g1_i1:2-328(+)
FPRFYFDKATNGCKKFIYGGCRGNGNNFGTYKECCNRCLPKVCTLPAETGPCKASFPRFY
FDMATNGCKKFIYGGCRGNGNNFGTYKECCNRCLPKVCTLPAETGPCKA
>TRINITY_DN10125_c0_g1::TRINITY_DN10125_c0_g1_i1::g.3::m.3 type:complete len:142 gc:universal TRINITY_DN10125_c0_g1_i1:304-729(+)
MDALRSAAVLLLVTLFTQLPTIRADGRTICLLPQVVGSCVIMRERFFFNATSWRCESFRY
GGCEGNANNFKTFDDCKAKCQGACLQPVDPGPCPSHFPKFFFNTQTGVCEQFNYGGCFGN
LNKFNTIQDCEATCLTATPEP*
>TRINITY_DN10125_c0_g1::TRINITY_DN10125_c0_g1_i2::g.5::m.5 type:complete len:142 gc:universal TRINITY_DN10125_c0_g1_i2:424-849(+)
MDALRSAAVLLLVTLFTQLPTIRADGRTICLLPQVVGSCVIMRERFFFNATSWRCESFRY
GGCEGNANNFKTFDDCKAKCQGACLQPVDPGPCPSHFPKFFFNTQTGVCEQFNYGGCFGN
LNKFNTIQDCEATCLTATPEP*
>TRINITY_DN10125_c0_g1::TRINITY_DN10125_c0_g1_i3::g.7::m.7 type:complete len:142 gc:universal TRINITY_DN10125_c0_g1_i3:344-769(+)
MDALRSAAVLLLVTLFTQLPTIRADGRTICLLPQVVGSCVIMRERFFFNATSWRCESFRY
GGCEGNANNFKTFDDCKAKCQGACLQPVDPGPCPSHFPKFFFNTQTGVCEQFNYGGCFGN
LNKFNTIQDCEATCLTATPEP*
>TRINITY_DN10599_c1_g1::TRINITY_DN10599_c1_g1_i1::g.1::m.1 type:3prime_partial len:547 gc:universal TRINITY_DN10599_c1_g1_i1:748-2385(+)
MALPNIWSFAATVTILVMVPGLVLSQLASIDNIIAESANSSKDFAFNYDVGFGDVRVELD
MLLSGEQWNSIQAAGGIGERKAIKPGPEGELWADGLIPYDIEPYTFSEFQKQEIRASMDE
WERYSCLTFRPATNADENKIVFKNGGGCFSRVGMFGGAQDVGLAPGCRKRRIIIHELGHV
LGLHHEQTRPDRDGYVRIIDVNIAPRMLFNFDRHSWNAIQDYEVPYDYFSIMHYGKTAFS
MNNRITMQTTDPRYQNVIGTQPGLSFLDIKIINLMYPCESSCNKTATDCPSVGFLGKDCQ
CWCQGAPYKVCDGTETDDPGPGGVTGGHKVVQSCGDSNVNCAMWAGAGHCANPVYTTYMS
ASCRRSCRLCGVSGVVHSCGDSDVNCPTWAGAGHCVNPSYTAYMSANCRRSCRLCGGSGV
VQPCGDSDVNCPTWAGAGHCVNPLFTTYMSANCRQSCQLCGGGGTIPSPSVCQNVDTSGN
CDVWAQTGLCQRVPDFMLAQCRRSCNACTAAPASSSSSFAPPPPQAPPPPPCFSSSPPLQ
PMPSSL
>TRINITY_DN10599_c1_g1::TRINITY_DN10599_c1_g1_i2::g.3::m.3 type:3prime_partial len:547 gc:universal TRINITY_DN10599_c1_g1_i2:504-2141(+)
MALPNIWSFAATVTILVMVPGLVLSQLASIDNIIAESANSSKDFAFNYDVGFGDVRVELD
MLLSGEQWNSIQAAGGIGERKAIKPGPEGELWADGLIPYDIEPYTFSEFQKQEIRASMDE
WERYSCLTFRPATNADENKIVFKNGGGCFSRVGMFGGAQDVGLAPGCRKRRIIIHELGHV
LGLHHEQTRPDRDGYVRIIDVNIAPRMLFNFDRHSWNAIQDYEVPYDYFSIMHYGKTAFS
MNNRITMQTTDPRYQNVIGTQPGLSFLDIKIINLMYPCESSCNKTATDCPSVGFLGKDCQ
CWCQGAPYKVCDGTETDDPGPGGVTGGHKVVQSCGDSNVNCAMWAGAGHCANPVYTTYMS
ASCRRSCRLCGVSGVVHSCGDSDVNCPTWAGAGHCVNPSYTAYMSANCRRSCRLCGGSGV
VQPCGDSDVNCPTWAGAGHCVNPLFTTYMSANCRQSCQLCGGGGTIPSPSVCQNVDTSGN
CDVWAQTGLCQRVPDFMLAQCRRSCNACTAAPASSSSSFAPPPPQAPPPPPCFSSSPPLQ
PMPSSL
>TRINITY_DN10760_c1_g1::TRINITY_DN10760_c1_g1_i3::g.5::m.5 type:complete len:308 gc:universal TRINITY_DN10760_c1_g1_i3:196-1119(+)
MTRASPSVLVVFFLLLSLCFMQRIGAVPVEPDVKEDERQLGYWYGEPDTDKTMDQIVLDS
FGGPAGEEAAEESRLMEEGVETEGMDTLLTPEQAALLHGKHRFSKRRQYDIVTLWPGGVV
PYDLSGLPDKHHDMMMEAFRDWERDTCVSFVPAQRQHPHKIVFTTGVGCRTYLGVIDWLS
EQAMTLGHKCHSKRIYLHELGHALGLVHEHQLPQRDTYLDVNLSNVHSKFIDAFTKYPAS
AIPDAEKVTYSYRSIMHYGKYAFSKSNRLQTISAKDKSKERLMGTSNELAPSDIEVVNLL
YNCDGGK*
>TRINITY_DN10760_c1_g1::TRINITY_DN10760_c1_g1_i4::g.9::m.9 type:complete len:305 gc:universal TRINITY_DN10760_c1_g1_i4:313-1227(+)
MTRTSPSVLAVFFLLLSLCLMQGIGAVPVDPEVEPEAERRGENEGIRETIDQIILASYGG
AKAEEAAEKSRLIEEGVETEGMDTLLTPEQAALLHGKHRFSKRRQYDIVTLWPGGVVPYD
LSGLPDKHHDMMMEAFRDWERDTCVSFVPAQRQHPHKIVFTTGVGCRTYLGVIDWLSEQA
MTLGHKCHSKRIYLHELGHALGLVHEHQLPQRDTYLDVNLSNVHSKFIDAFTKYPASAIP
DAEKVTYSYRSIMHYGKYAFSKSNRLQTISAKDKSKERLMGTSNELAPSDIEVVNLLYNC
DGGK*
>TRINITY_DN10760_c1_g1::TRINITY_DN10760_c1_g1_i8::g.12::m.12 type:complete len:344 gc:universal TRINITY_DN10760_c1_g1_i8:302-1333(+)
MTRTSPSVLAVFFLLQSLCLKQGIGAVPVEPDVVKEEERHWGYWYGEPDTDKTMDQIVLD
SFGGPAGEKAAEEARKKVGVVTEGMDTLLSPQQAAILYSTPEGGMTERRQPTFVTLWPGG
IVPYDLSTLPANHHGMMMEAFHEWEDKTCVRFVPAQPHDLHRIFFTDTDGCSSYLGMKEE
PQPISLAPGCNLKRTYLHELGHALGLVHEHQLPQRDRYIYVETRNVNDKYLEQLEKFPAS
VMPDAEMVTYSLSSIMHYGKYAFSKGSGLQTLFPLDESQEDLMGTSRQLTPSDIEVVNLL
YNCNNFDCIDTNRHCNVWVLIGYCRNLPVDVVMENCPKACSLC*
>TRINITY_DN10760_c1_g1::TRINITY_DN10760_c1_g1_i9::g.14::m.14 type:complete len:344 gc:universal TRINITY_DN10760_c1_g1_i9:323-1354(+)
MTRTSPSVLAVFFLLQSLCLKQGIGAVPVEPDVVKEEERHWGYWYGEPDTDKTMDQIVLD
SFGGPAGEKAAEEARKKVGVVTEGMDTLLSPQQAAILYSTPEGGMTERRQPTFVTLWPGG
IVPYDLSTLPANHHGMMMEAFHEWEDKTCVRFVPAQPHDLHRIFFTDTDGCSSYLGMKEE
PQPISLAPGCNLKRTYLHELGHALGLVHEHQLPQRDRYIYVETRNVNDKYLEQLEKFPAS
VMPDAEMVTYSLSSIMHYGKYAFSKGSGLQTLFPLDESQEDLMGTSRQLTPSDIEVVNLL
YNCNNFDCIDTNRHCNVWVLIGYCRNLPVDVVMENCPKACSLC*
>TRINITY_DN1762_c0_g1::TRINITY_DN1762_c0_g1_i1::g.1::m.1 type:complete len:684 gc:universal TRINITY_DN1762_c0_g1_i1:93-2144(+)
MLCCGSGRVQACGWLLLLCAVWGDADIRNRKSDLARTVLATMDLTADPCQDFYQYVCGGL
AKIKTLPPGYLAFTRTHEVQLEINRRLKALLGQEDNKRSESARKAANVYQACMNEGKVNQ
LGASPMSQLLTDVFPNARDLPAIMAELSLLDLPSLFQVYVNEDEGSPPQYIIHIDRGNLG
FPPDELLKKRSSAVLKMYEDKLYDLMNAVVSPPLSRSAVRNIVDFQIEMARMTVGLKYSK
RQMTVSQLQNTIGELDWLSFVRRLFGAANVAITGQTKVIVADEDYIRAILLKTKDKSRTE
TIVNYLKARTIRSFLQYLPQRIRNIWLPLEEELQGASEELPRWEICMGEVNDYMEHAVGK
LYVDHHFSARSKTEVLEIVGYVRDALKQMITNALWMDAESRRKSKEKLDVMEEKVGYPPY
YTDEYMKRYYKDVDYNKEQYLQNRVEYLRWRTKRSFQRLNTSPSESEWDAAHWASASYSA
SENSFEVLAGFLMPPYFDASYPTSMQFGGIGAIIGHELMHGFDDYGHKFDKNGKEDNWWP
SQTETEYKKRASCFEKQYAKQKIINNIYTDGKLTLDENIADNGGLKAAYKGYQQWQTRKG
KENPFPGLSFSHDQLFFIASGQVWCSLTTPYYLREFVPTDPHPKSSIRATVPPSNMDAFA
RVFNCSARSYMGSHAGHTQCAVW*
>TRINITY_DN9605_c0_g1::TRINITY_DN9605_c0_g1_i1::g.5::m.5 type:5prime_partial len:686 gc:universal TRINITY_DN9605_c0_g1_i1:1-2058(+)
SKMGRWQRFHFQHVGCLFVLWGALAAATGNVNSLGDEINEALDETIDPCFDFYHYSCREW
IRHHSLPEGEDHYNRFEEVEQEIMERLKVLLETPYNRVTERSYVRKAKDLYRACMNEEQL
ARLGVKPIQDLVKRLRFWPSTQGTPLYLEPALAEINELFELDDSPLLNAFVYPDRLNHSN
NIVRIDEGHTFLRRRDIPRDGQWSDKVQYYADRLTDLVNTTLSPEDWTGNITKLMEFEIE
LSKLTVSFRERKTRRHYNKWRLHELHRQMPWFNWIAFLQPLFDTAHQPLSTNTEVAVQAA
ESVAAMIKLCRDTDDKTVADYLTVRVLLHFKRYVARDAHQFGRQDEDRSIRCIEDVTEFM
GAAVGKLYSDNYFTTADKHTVAAMATEITNAFKQMILDSSWLSRIAKRKAWDKVDAIQST
FGYPDWYEDPEKMDDFYADVEYSPDGYFDNSVKGFRWLKKCNAESLPNPAKRHDFRATEV
NFKYGGAYNDMVFPAGVFSPPFYDKRYPTSMRYGAIGMFIGHEIMHSVGLAGRHHDKNGK
LDAWPEMDLVRYDERCRCFMQQYNVQVVESYNVDGNLTLEESVADNVGLMAAFKAYKDWA
KRNDPEPSVPGLERFSHEKLFFISYGQMWCDLHDEEWMEDAIETSRHGPRIVRARVPPAN
IEDFARIFNCAERSNMNPLKRCTLW*
>TRINITY_DN10576_c1_g2::TRINITY_DN10576_c1_g2_i1::g.7::m.7 type:complete len:757 gc:universal TRINITY_DN10576_c1_g2_i1:2382-112(-)
MASSSSGNRRHELSVDEITFSKVRTKREKCLIGVSIVLFLIAVIFMILFVIYYLENDKEK
LTEADKNAQLEKKGVCNTWDCLKSASDIAESLDPAVDPCDNFYQFACGKWAENNPSPSKS
NYWEKMQMLMAKMNSAVREVLEEYDPNASEAVTKLKKFNGVCVNAEKLLIYNPTSGQKDT
ACLTGTKPWLNLLALGGANAFPSMDGDSWVDENWNLSEILSRIPRRPDFNSPIMVYDHPI
IHFTVTVDAKDSEKHVLTFSQTKDYNAIRFLFLGDRNIPKLKQRETTYMLYLVAMGANAT
LATQDSKAMVDLEVQIAKATMPAPIHVKDNYHKLTIRELTKRYPQFDWLGYVQREMSSVG
ITVTMDEEVVVDAFDYFDKIFDVINSTSRRQLLNYCWWRVMDPYMGFYPKSIDENIKDTC
ARQAALYFPDVVSRIYVDKYFSEHTKKKVEDMVGDLKDAFRDILRGTDWMSDLTRQVAVE
KVDAIIEKIGYSDDVKNDAYLNEKTKDIVITDDFLATARSVGENAHRATLRVLRQRAKRL
KWYTGSAIVNAFYNPQTNSIIFPAGFLQKPVYTETVVGALPYGALAVFIGHELTHGFDNK
GALFDKDGNLHNWWQPEDLKEFERRGECMVKQYSQFSFPEVNMSINGKLTLGENIADNGG
LKEAFWAYKKMVARTGKEDPQLPLLDFTPEQLFFISFAQSWCANMKSAVIPALLQDVHSP
HPYRVIGSMQNSVDFAKAFNCPVGSYMNPAKKCSVW*
>TRINITY_DN10772_c0_g1::TRINITY_DN10772_c0_g1_i1::g.9::m.9 type:5prime_partial len:917 gc:universal TRINITY_DN10772_c0_g1_i1:3154-404(-)
STATAENQKKESPCTHDIVSFRCAHSLISQSLLLSGLVHPASSVHGLSKGLTASFHTLWT
GLDSATGEKVGTGEVRKQACTPPAVMKDNDHVTPRSPGAHGRWLCLLLVVSVLLTMDCPT
VQSSRFAPTAKNRKTPAEIGPFHLSPKHLTFLLDSLKFAPTANSKRPMWINPFLWSHHHH
VFKHVPTAHRKTPAWFSKLVWTPDDLEFIWQALKLTQVTHKPTAGKKPTNEKPTAGDNKV
PGSGSHADKHSNVVYQLTHSMNQSANPCQDFYQYTCGNCHLGHTAKDGGTLHNLVKTRLK
ALLEKPYDSATEGLYIKTTKDLYQSCIDEDQLRRLGGKPVRDLLRSLGMRPRITFGQSPP
PSFNVEAMLVKLAYAGIVPFFKVQVDADAHNNTKQIVWINPGKLGISRQYLVLGRRSLEV
ITYKKWCYDLVVNVLGLQPSRALNRSVSEAVDFEIKLAGMYPRSVRASSVSSGNHRAFAL
SQMNAEYPKFNWEKYLKLFFHVSKVTLLPGLKVSVHHEFVQNLTSVLAQTDKRVLANYLL
LRVVRYSYPYMNKEIRDLDIPMRTVLYGMNHSLTHWQSCVTLLTKVMMNAVGSMYVTRHF
SPQAKRKAIDVVEFIRDAMQDIIRQSRWIDNATKAKALEKSEKLRANVGYPDELLNKTYL
EAMYKGVVFDPKAHYQNVMKVNFLSISGNANALLRPAPPREQWVVSATDVNAYYDSTANV
MFCPAAILQPPYFGDKFPMSMVFGAIGMVISHELTHAFDDQGRKFDEEGNKASWWTEASK
LKYDQQAQCFVDQFNNIVYAGHRINGNATLSENIADNGGVKIAFRAFKKWQAQKGPEQVK
LPDLSFTPDQLFFISMSQMWCTVITNQQAKASVLTFDHSPNNIRANMVMSNSMNFSQAFN
CSAGSKMNPPNKCQLW*
>TRINITY_DN14021_c0_g1::TRINITY_DN14021_c0_g1_i1::g.1::m.1 type:internal len:177 gc:universal TRINITY_DN14021_c0_g1_i1:2-529(+)
TKHAVYDTLQQVYAAKENSLLYLMFNDEKPSGGMSISHGHTKGTLGFDSQSGFWLIHSAP
KFPPEKKDGYKWADNASDYGQSFLCMSFAYKTLGILVKQLLYYYPWVYDHYFPPAALKDF
PGLADLVNSTRIEKPPFYSVRDDLSSLGGMPLTSFAKFTYFGADLYDALVAPTLKV
>TRINITY_DN9744_c0_g1::TRINITY_DN9744_c0_g1_i1::g.1::m.1 type:5prime_partial len:143 gc:universal TRINITY_DN9744_c0_g1_i1:2-430(+)
STTCDFNQRSLPQLIALSTWLTPSVGDSDRKTRLTMMLFMFAAIIFTMSSTTVNADQSAH
SRKVCKWEGVNGQNFECIGTPCLTDDAHKASVAGSAFYTCQPISAFGVCDGTVAVMDADF
TQLNCRCSSGTYVIDGNAVVCG*
>TRINITY_DN9156_c0_g1::TRINITY_DN9156_c0_g1_i1::g.1::m.1 type:5prime_partial len:186 gc:universal TRINITY_DN9156_c0_g1_i1:799-242(-)
PCFALLLLFSVAIGEKRTKRSSDGFSSAEQVTIVQAHNEFRHSVNPPATNMQDMSWSDEL
EGIAQNYAEQCNFNHNGDRSSSSSTYSYVGENIYVHSIQRDARAAVQWWFDERNDYDYYS
GSCSGTQCLHYTQVVWANSNKVGCGVAWCDHIQNLYLWSPPSGYITVCNYGPGGNYKGQK
PYETA*
>TRINITY_DN9156_c0_g1::TRINITY_DN9156_c0_g1_i1::g.1::m.1 type:5prime_partial len:186 gc:universal TRINITY_DN9156_c0_g1_i1:799-242(-)
PCFALLLLFSVAIGEKRTKRSSDGFSSAEQVTIVQAHNEFRHSVNPPATNMQDMSWSDEL
EGIAQNYAEQCNFNHNGDRSSSSSTYSYVGENIYVHSIQRDARAAVQWWFDERNDYDYYS
GSCSGTQCLHYTQVVWANSNKVGCGVAWCDHIQNLYLWSPPSGYITVCNYGPGGNYKGQK
PYETA*
