# Supplementary material for: Venomix: a simple bioinformatic pipeline for identifying and characterizing toxin gene candidates from transcriptomic data
Source: PeerJ. 2018 Jul 31;6:e5361. doi: 10.7717/peerj.5361 (PMC6074769; doi:10.7717/peerj.5361)
Supplement: Supplemental Information 2 [file peerj-06-5361-s002.gz › FinalOutput_1E-20/SCREENING/Cs_E-20_nucl.fasta.transdecoder_dir/longest_orfs.gff3]

TRINITY_DN10599_c1_g1_i1_(3)	transdecoder	gene	1	2385	.	+	.	ID=Gene.1::TRINITY_DN10599_c1_g1_i1_(3)::g.1;Name=ORF%20type%3A3prime_partial%20len%3A547%20%28%2B%29
TRINITY_DN10599_c1_g1_i1_(3)	transdecoder	mRNA	1	2385	.	+	.	ID=Gene.1::TRINITY_DN10599_c1_g1_i1_(3)::g.1::m.1;Parent=Gene.1::TRINITY_DN10599_c1_g1_i1_(3)::g.1;Name=ORF%20type%3A3prime_partial%20len%3A547%20%28%2B%29
TRINITY_DN10599_c1_g1_i1_(3)	transdecoder	five_prime_UTR	1	747	.	+	.	ID=Gene.1::TRINITY_DN10599_c1_g1_i1_(3)::g.1::m.1.utr5p1;Parent=Gene.1::TRINITY_DN10599_c1_g1_i1_(3)::g.1::m.1
TRINITY_DN10599_c1_g1_i1_(3)	transdecoder	exon	1	2385	.	+	.	ID=Gene.1::TRINITY_DN10599_c1_g1_i1_(3)::g.1::m.1.exon1;Parent=Gene.1::TRINITY_DN10599_c1_g1_i1_(3)::g.1::m.1
TRINITY_DN10599_c1_g1_i1_(3)	transdecoder	CDS	748	2385	.	+	0	ID=cds.Gene.1::TRINITY_DN10599_c1_g1_i1_(3)::g.1::m.1;Parent=Gene.1::TRINITY_DN10599_c1_g1_i1_(3)::g.1::m.1;3_prime_partial=true
TRINITY_DN10599_c1_g1_i1_(3)	transdecoder	gene	1	2385	.	-	.	ID=Gene.2::TRINITY_DN10599_c1_g1_i1_(3)::g.2;Name=ORF%20type%3Acomplete%20len%3A228%20%28-%29
TRINITY_DN10599_c1_g1_i1_(3)	transdecoder	mRNA	1	2385	.	-	.	ID=Gene.2::TRINITY_DN10599_c1_g1_i1_(3)::g.2::m.2;Parent=Gene.2::TRINITY_DN10599_c1_g1_i1_(3)::g.2;Name=ORF%20type%3Acomplete%20len%3A228%20%28-%29
TRINITY_DN10599_c1_g1_i1_(3)	transdecoder	five_prime_UTR	1879	2385	.	-	.	ID=Gene.2::TRINITY_DN10599_c1_g1_i1_(3)::g.2::m.2.utr5p1;Parent=Gene.2::TRINITY_DN10599_c1_g1_i1_(3)::g.2::m.2
TRINITY_DN10599_c1_g1_i1_(3)	transdecoder	exon	1	2385	.	-	.	ID=Gene.2::TRINITY_DN10599_c1_g1_i1_(3)::g.2::m.2.exon1;Parent=Gene.2::TRINITY_DN10599_c1_g1_i1_(3)::g.2::m.2
TRINITY_DN10599_c1_g1_i1_(3)	transdecoder	CDS	1195	1878	.	-	0	ID=cds.Gene.2::TRINITY_DN10599_c1_g1_i1_(3)::g.2::m.2;Parent=Gene.2::TRINITY_DN10599_c1_g1_i1_(3)::g.2::m.2
TRINITY_DN10599_c1_g1_i1_(3)	transdecoder	three_prime_UTR	1	1194	.	-	.	ID=Gene.2::TRINITY_DN10599_c1_g1_i1_(3)::g.2::m.2.utr3p1;Parent=Gene.2::TRINITY_DN10599_c1_g1_i1_(3)::g.2::m.2
TRINITY_DN10599_c1_g1_i2_(3)	transdecoder	gene	1	2141	.	+	.	ID=Gene.3::TRINITY_DN10599_c1_g1_i2_(3)::g.3;Name=ORF%20type%3A3prime_partial%20len%3A547%20%28%2B%29
TRINITY_DN10599_c1_g1_i2_(3)	transdecoder	mRNA	1	2141	.	+	.	ID=Gene.3::TRINITY_DN10599_c1_g1_i2_(3)::g.3::m.3;Parent=Gene.3::TRINITY_DN10599_c1_g1_i2_(3)::g.3;Name=ORF%20type%3A3prime_partial%20len%3A547%20%28%2B%29
TRINITY_DN10599_c1_g1_i2_(3)	transdecoder	five_prime_UTR	1	503	.	+	.	ID=Gene.3::TRINITY_DN10599_c1_g1_i2_(3)::g.3::m.3.utr5p1;Parent=Gene.3::TRINITY_DN10599_c1_g1_i2_(3)::g.3::m.3
TRINITY_DN10599_c1_g1_i2_(3)	transdecoder	exon	1	2141	.	+	.	ID=Gene.3::TRINITY_DN10599_c1_g1_i2_(3)::g.3::m.3.exon1;Parent=Gene.3::TRINITY_DN10599_c1_g1_i2_(3)::g.3::m.3
TRINITY_DN10599_c1_g1_i2_(3)	transdecoder	CDS	504	2141	.	+	0	ID=cds.Gene.3::TRINITY_DN10599_c1_g1_i2_(3)::g.3::m.3;Parent=Gene.3::TRINITY_DN10599_c1_g1_i2_(3)::g.3::m.3;3_prime_partial=true
TRINITY_DN10599_c1_g1_i2_(3)	transdecoder	gene	1	2141	.	-	.	ID=Gene.4::TRINITY_DN10599_c1_g1_i2_(3)::g.4;Name=ORF%20type%3Acomplete%20len%3A228%20%28-%29
TRINITY_DN10599_c1_g1_i2_(3)	transdecoder	mRNA	1	2141	.	-	.	ID=Gene.4::TRINITY_DN10599_c1_g1_i2_(3)::g.4::m.4;Parent=Gene.4::TRINITY_DN10599_c1_g1_i2_(3)::g.4;Name=ORF%20type%3Acomplete%20len%3A228%20%28-%29
TRINITY_DN10599_c1_g1_i2_(3)	transdecoder	five_prime_UTR	1635	2141	.	-	.	ID=Gene.4::TRINITY_DN10599_c1_g1_i2_(3)::g.4::m.4.utr5p1;Parent=Gene.4::TRINITY_DN10599_c1_g1_i2_(3)::g.4::m.4
TRINITY_DN10599_c1_g1_i2_(3)	transdecoder	exon	1	2141	.	-	.	ID=Gene.4::TRINITY_DN10599_c1_g1_i2_(3)::g.4::m.4.exon1;Parent=Gene.4::TRINITY_DN10599_c1_g1_i2_(3)::g.4::m.4
TRINITY_DN10599_c1_g1_i2_(3)	transdecoder	CDS	951	1634	.	-	0	ID=cds.Gene.4::TRINITY_DN10599_c1_g1_i2_(3)::g.4::m.4;Parent=Gene.4::TRINITY_DN10599_c1_g1_i2_(3)::g.4::m.4
TRINITY_DN10599_c1_g1_i2_(3)	transdecoder	three_prime_UTR	1	950	.	-	.	ID=Gene.4::TRINITY_DN10599_c1_g1_i2_(3)::g.4::m.4.utr3p1;Parent=Gene.4::TRINITY_DN10599_c1_g1_i2_(3)::g.4::m.4
TRINITY_DN10125_c0_g1_i3_(2)	transdecoder	gene	1	1068	.	+	.	ID=Gene.5::TRINITY_DN10125_c0_g1_i3_(2)::g.5;Name=ORF%20type%3Acomplete%20len%3A142%20%28%2B%29
TRINITY_DN10125_c0_g1_i3_(2)	transdecoder	mRNA	1	1068	.	+	.	ID=Gene.5::TRINITY_DN10125_c0_g1_i3_(2)::g.5::m.5;Parent=Gene.5::TRINITY_DN10125_c0_g1_i3_(2)::g.5;Name=ORF%20type%3Acomplete%20len%3A142%20%28%2B%29
TRINITY_DN10125_c0_g1_i3_(2)	transdecoder	five_prime_UTR	1	343	.	+	.	ID=Gene.5::TRINITY_DN10125_c0_g1_i3_(2)::g.5::m.5.utr5p1;Parent=Gene.5::TRINITY_DN10125_c0_g1_i3_(2)::g.5::m.5
TRINITY_DN10125_c0_g1_i3_(2)	transdecoder	exon	1	1068	.	+	.	ID=Gene.5::TRINITY_DN10125_c0_g1_i3_(2)::g.5::m.5.exon1;Parent=Gene.5::TRINITY_DN10125_c0_g1_i3_(2)::g.5::m.5
TRINITY_DN10125_c0_g1_i3_(2)	transdecoder	CDS	344	769	.	+	0	ID=cds.Gene.5::TRINITY_DN10125_c0_g1_i3_(2)::g.5::m.5;Parent=Gene.5::TRINITY_DN10125_c0_g1_i3_(2)::g.5::m.5
TRINITY_DN10125_c0_g1_i3_(2)	transdecoder	three_prime_UTR	770	1068	.	+	.	ID=Gene.5::TRINITY_DN10125_c0_g1_i3_(2)::g.5::m.5.utr3p1;Parent=Gene.5::TRINITY_DN10125_c0_g1_i3_(2)::g.5::m.5
TRINITY_DN10125_c0_g1_i3_(2)	transdecoder	gene	1	1068	.	-	.	ID=Gene.6::TRINITY_DN10125_c0_g1_i3_(2)::g.6;Name=ORF%20type%3Acomplete%20len%3A103%20%28-%29
TRINITY_DN10125_c0_g1_i3_(2)	transdecoder	mRNA	1	1068	.	-	.	ID=Gene.6::TRINITY_DN10125_c0_g1_i3_(2)::g.6::m.6;Parent=Gene.6::TRINITY_DN10125_c0_g1_i3_(2)::g.6;Name=ORF%20type%3Acomplete%20len%3A103%20%28-%29
TRINITY_DN10125_c0_g1_i3_(2)	transdecoder	five_prime_UTR	991	1068	.	-	.	ID=Gene.6::TRINITY_DN10125_c0_g1_i3_(2)::g.6::m.6.utr5p1;Parent=Gene.6::TRINITY_DN10125_c0_g1_i3_(2)::g.6::m.6
TRINITY_DN10125_c0_g1_i3_(2)	transdecoder	exon	1	1068	.	-	.	ID=Gene.6::TRINITY_DN10125_c0_g1_i3_(2)::g.6::m.6.exon1;Parent=Gene.6::TRINITY_DN10125_c0_g1_i3_(2)::g.6::m.6
TRINITY_DN10125_c0_g1_i3_(2)	transdecoder	CDS	682	990	.	-	0	ID=cds.Gene.6::TRINITY_DN10125_c0_g1_i3_(2)::g.6::m.6;Parent=Gene.6::TRINITY_DN10125_c0_g1_i3_(2)::g.6::m.6
TRINITY_DN10125_c0_g1_i3_(2)	transdecoder	three_prime_UTR	1	681	.	-	.	ID=Gene.6::TRINITY_DN10125_c0_g1_i3_(2)::g.6::m.6.utr3p1;Parent=Gene.6::TRINITY_DN10125_c0_g1_i3_(2)::g.6::m.6
TRINITY_DN10125_c0_g1_i2_(2)	transdecoder	gene	1	1148	.	+	.	ID=Gene.7::TRINITY_DN10125_c0_g1_i2_(2)::g.7;Name=ORF%20type%3Acomplete%20len%3A142%20%28%2B%29
TRINITY_DN10125_c0_g1_i2_(2)	transdecoder	mRNA	1	1148	.	+	.	ID=Gene.7::TRINITY_DN10125_c0_g1_i2_(2)::g.7::m.7;Parent=Gene.7::TRINITY_DN10125_c0_g1_i2_(2)::g.7;Name=ORF%20type%3Acomplete%20len%3A142%20%28%2B%29
TRINITY_DN10125_c0_g1_i2_(2)	transdecoder	five_prime_UTR	1	423	.	+	.	ID=Gene.7::TRINITY_DN10125_c0_g1_i2_(2)::g.7::m.7.utr5p1;Parent=Gene.7::TRINITY_DN10125_c0_g1_i2_(2)::g.7::m.7
TRINITY_DN10125_c0_g1_i2_(2)	transdecoder	exon	1	1148	.	+	.	ID=Gene.7::TRINITY_DN10125_c0_g1_i2_(2)::g.7::m.7.exon1;Parent=Gene.7::TRINITY_DN10125_c0_g1_i2_(2)::g.7::m.7
TRINITY_DN10125_c0_g1_i2_(2)	transdecoder	CDS	424	849	.	+	0	ID=cds.Gene.7::TRINITY_DN10125_c0_g1_i2_(2)::g.7::m.7;Parent=Gene.7::TRINITY_DN10125_c0_g1_i2_(2)::g.7::m.7
TRINITY_DN10125_c0_g1_i2_(2)	transdecoder	three_prime_UTR	850	1148	.	+	.	ID=Gene.7::TRINITY_DN10125_c0_g1_i2_(2)::g.7::m.7.utr3p1;Parent=Gene.7::TRINITY_DN10125_c0_g1_i2_(2)::g.7::m.7
TRINITY_DN10125_c0_g1_i2_(2)	transdecoder	gene	1	1148	.	-	.	ID=Gene.8::TRINITY_DN10125_c0_g1_i2_(2)::g.8;Name=ORF%20type%3Acomplete%20len%3A103%20%28-%29
TRINITY_DN10125_c0_g1_i2_(2)	transdecoder	mRNA	1	1148	.	-	.	ID=Gene.8::TRINITY_DN10125_c0_g1_i2_(2)::g.8::m.8;Parent=Gene.8::TRINITY_DN10125_c0_g1_i2_(2)::g.8;Name=ORF%20type%3Acomplete%20len%3A103%20%28-%29
TRINITY_DN10125_c0_g1_i2_(2)	transdecoder	five_prime_UTR	1071	1148	.	-	.	ID=Gene.8::TRINITY_DN10125_c0_g1_i2_(2)::g.8::m.8.utr5p1;Parent=Gene.8::TRINITY_DN10125_c0_g1_i2_(2)::g.8::m.8
TRINITY_DN10125_c0_g1_i2_(2)	transdecoder	exon	1	1148	.	-	.	ID=Gene.8::TRINITY_DN10125_c0_g1_i2_(2)::g.8::m.8.exon1;Parent=Gene.8::TRINITY_DN10125_c0_g1_i2_(2)::g.8::m.8
TRINITY_DN10125_c0_g1_i2_(2)	transdecoder	CDS	762	1070	.	-	0	ID=cds.Gene.8::TRINITY_DN10125_c0_g1_i2_(2)::g.8::m.8;Parent=Gene.8::TRINITY_DN10125_c0_g1_i2_(2)::g.8::m.8
TRINITY_DN10125_c0_g1_i2_(2)	transdecoder	three_prime_UTR	1	761	.	-	.	ID=Gene.8::TRINITY_DN10125_c0_g1_i2_(2)::g.8::m.8.utr3p1;Parent=Gene.8::TRINITY_DN10125_c0_g1_i2_(2)::g.8::m.8
TRINITY_DN10760_c1_g1_i9_(2)	transdecoder	gene	1	1575	.	+	.	ID=Gene.9::TRINITY_DN10760_c1_g1_i9_(2)::g.9;Name=ORF%20type%3Acomplete%20len%3A344%20%28%2B%29
TRINITY_DN10760_c1_g1_i9_(2)	transdecoder	mRNA	1	1575	.	+	.	ID=Gene.9::TRINITY_DN10760_c1_g1_i9_(2)::g.9::m.9;Parent=Gene.9::TRINITY_DN10760_c1_g1_i9_(2)::g.9;Name=ORF%20type%3Acomplete%20len%3A344%20%28%2B%29
TRINITY_DN10760_c1_g1_i9_(2)	transdecoder	five_prime_UTR	1	322	.	+	.	ID=Gene.9::TRINITY_DN10760_c1_g1_i9_(2)::g.9::m.9.utr5p1;Parent=Gene.9::TRINITY_DN10760_c1_g1_i9_(2)::g.9::m.9
TRINITY_DN10760_c1_g1_i9_(2)	transdecoder	exon	1	1575	.	+	.	ID=Gene.9::TRINITY_DN10760_c1_g1_i9_(2)::g.9::m.9.exon1;Parent=Gene.9::TRINITY_DN10760_c1_g1_i9_(2)::g.9::m.9
TRINITY_DN10760_c1_g1_i9_(2)	transdecoder	CDS	323	1354	.	+	0	ID=cds.Gene.9::TRINITY_DN10760_c1_g1_i9_(2)::g.9::m.9;Parent=Gene.9::TRINITY_DN10760_c1_g1_i9_(2)::g.9::m.9
TRINITY_DN10760_c1_g1_i9_(2)	transdecoder	three_prime_UTR	1355	1575	.	+	.	ID=Gene.9::TRINITY_DN10760_c1_g1_i9_(2)::g.9::m.9.utr3p1;Parent=Gene.9::TRINITY_DN10760_c1_g1_i9_(2)::g.9::m.9
TRINITY_DN10760_c1_g1_i9_(2)	transdecoder	gene	1	1575	.	-	.	ID=Gene.10::TRINITY_DN10760_c1_g1_i9_(2)::g.10;Name=ORF%20type%3Acomplete%20len%3A135%20%28-%29
TRINITY_DN10760_c1_g1_i9_(2)	transdecoder	mRNA	1	1575	.	-	.	ID=Gene.10::TRINITY_DN10760_c1_g1_i9_(2)::g.10::m.10;Parent=Gene.10::TRINITY_DN10760_c1_g1_i9_(2)::g.10;Name=ORF%20type%3Acomplete%20len%3A135%20%28-%29
TRINITY_DN10760_c1_g1_i9_(2)	transdecoder	five_prime_UTR	685	1575	.	-	.	ID=Gene.10::TRINITY_DN10760_c1_g1_i9_(2)::g.10::m.10.utr5p1;Parent=Gene.10::TRINITY_DN10760_c1_g1_i9_(2)::g.10::m.10
TRINITY_DN10760_c1_g1_i9_(2)	transdecoder	exon	1	1575	.	-	.	ID=Gene.10::TRINITY_DN10760_c1_g1_i9_(2)::g.10::m.10.exon1;Parent=Gene.10::TRINITY_DN10760_c1_g1_i9_(2)::g.10::m.10
TRINITY_DN10760_c1_g1_i9_(2)	transdecoder	CDS	280	684	.	-	0	ID=cds.Gene.10::TRINITY_DN10760_c1_g1_i9_(2)::g.10::m.10;Parent=Gene.10::TRINITY_DN10760_c1_g1_i9_(2)::g.10::m.10
TRINITY_DN10760_c1_g1_i9_(2)	transdecoder	three_prime_UTR	1	279	.	-	.	ID=Gene.10::TRINITY_DN10760_c1_g1_i9_(2)::g.10::m.10.utr3p1;Parent=Gene.10::TRINITY_DN10760_c1_g1_i9_(2)::g.10::m.10
TRINITY_DN10125_c0_g1_i1_(2)	transdecoder	gene	1	1028	.	+	.	ID=Gene.11::TRINITY_DN10125_c0_g1_i1_(2)::g.11;Name=ORF%20type%3Acomplete%20len%3A142%20%28%2B%29
TRINITY_DN10125_c0_g1_i1_(2)	transdecoder	mRNA	1	1028	.	+	.	ID=Gene.11::TRINITY_DN10125_c0_g1_i1_(2)::g.11::m.11;Parent=Gene.11::TRINITY_DN10125_c0_g1_i1_(2)::g.11;Name=ORF%20type%3Acomplete%20len%3A142%20%28%2B%29
TRINITY_DN10125_c0_g1_i1_(2)	transdecoder	five_prime_UTR	1	303	.	+	.	ID=Gene.11::TRINITY_DN10125_c0_g1_i1_(2)::g.11::m.11.utr5p1;Parent=Gene.11::TRINITY_DN10125_c0_g1_i1_(2)::g.11::m.11
TRINITY_DN10125_c0_g1_i1_(2)	transdecoder	exon	1	1028	.	+	.	ID=Gene.11::TRINITY_DN10125_c0_g1_i1_(2)::g.11::m.11.exon1;Parent=Gene.11::TRINITY_DN10125_c0_g1_i1_(2)::g.11::m.11
TRINITY_DN10125_c0_g1_i1_(2)	transdecoder	CDS	304	729	.	+	0	ID=cds.Gene.11::TRINITY_DN10125_c0_g1_i1_(2)::g.11::m.11;Parent=Gene.11::TRINITY_DN10125_c0_g1_i1_(2)::g.11::m.11
TRINITY_DN10125_c0_g1_i1_(2)	transdecoder	three_prime_UTR	730	1028	.	+	.	ID=Gene.11::TRINITY_DN10125_c0_g1_i1_(2)::g.11::m.11.utr3p1;Parent=Gene.11::TRINITY_DN10125_c0_g1_i1_(2)::g.11::m.11
TRINITY_DN10125_c0_g1_i1_(2)	transdecoder	gene	1	1028	.	-	.	ID=Gene.12::TRINITY_DN10125_c0_g1_i1_(2)::g.12;Name=ORF%20type%3Acomplete%20len%3A103%20%28-%29
TRINITY_DN10125_c0_g1_i1_(2)	transdecoder	mRNA	1	1028	.	-	.	ID=Gene.12::TRINITY_DN10125_c0_g1_i1_(2)::g.12::m.12;Parent=Gene.12::TRINITY_DN10125_c0_g1_i1_(2)::g.12;Name=ORF%20type%3Acomplete%20len%3A103%20%28-%29
TRINITY_DN10125_c0_g1_i1_(2)	transdecoder	five_prime_UTR	951	1028	.	-	.	ID=Gene.12::TRINITY_DN10125_c0_g1_i1_(2)::g.12::m.12.utr5p1;Parent=Gene.12::TRINITY_DN10125_c0_g1_i1_(2)::g.12::m.12
TRINITY_DN10125_c0_g1_i1_(2)	transdecoder	exon	1	1028	.	-	.	ID=Gene.12::TRINITY_DN10125_c0_g1_i1_(2)::g.12::m.12.exon1;Parent=Gene.12::TRINITY_DN10125_c0_g1_i1_(2)::g.12::m.12
TRINITY_DN10125_c0_g1_i1_(2)	transdecoder	CDS	642	950	.	-	0	ID=cds.Gene.12::TRINITY_DN10125_c0_g1_i1_(2)::g.12::m.12;Parent=Gene.12::TRINITY_DN10125_c0_g1_i1_(2)::g.12::m.12
TRINITY_DN10125_c0_g1_i1_(2)	transdecoder	three_prime_UTR	1	641	.	-	.	ID=Gene.12::TRINITY_DN10125_c0_g1_i1_(2)::g.12::m.12.utr3p1;Parent=Gene.12::TRINITY_DN10125_c0_g1_i1_(2)::g.12::m.12
TRINITY_DN10760_c1_g1_i2_(2)	transdecoder	gene	1	1284	.	+	.	ID=Gene.13::TRINITY_DN10760_c1_g1_i2_(2)::g.13;Name=ORF%20type%3Acomplete%20len%3A355%20%28%2B%29
TRINITY_DN10760_c1_g1_i2_(2)	transdecoder	mRNA	1	1284	.	+	.	ID=Gene.13::TRINITY_DN10760_c1_g1_i2_(2)::g.13::m.13;Parent=Gene.13::TRINITY_DN10760_c1_g1_i2_(2)::g.13;Name=ORF%20type%3Acomplete%20len%3A355%20%28%2B%29
TRINITY_DN10760_c1_g1_i2_(2)	transdecoder	five_prime_UTR	1	195	.	+	.	ID=Gene.13::TRINITY_DN10760_c1_g1_i2_(2)::g.13::m.13.utr5p1;Parent=Gene.13::TRINITY_DN10760_c1_g1_i2_(2)::g.13::m.13
TRINITY_DN10760_c1_g1_i2_(2)	transdecoder	exon	1	1284	.	+	.	ID=Gene.13::TRINITY_DN10760_c1_g1_i2_(2)::g.13::m.13.exon1;Parent=Gene.13::TRINITY_DN10760_c1_g1_i2_(2)::g.13::m.13
TRINITY_DN10760_c1_g1_i2_(2)	transdecoder	CDS	196	1260	.	+	0	ID=cds.Gene.13::TRINITY_DN10760_c1_g1_i2_(2)::g.13::m.13;Parent=Gene.13::TRINITY_DN10760_c1_g1_i2_(2)::g.13::m.13
TRINITY_DN10760_c1_g1_i2_(2)	transdecoder	three_prime_UTR	1261	1284	.	+	.	ID=Gene.13::TRINITY_DN10760_c1_g1_i2_(2)::g.13::m.13.utr3p1;Parent=Gene.13::TRINITY_DN10760_c1_g1_i2_(2)::g.13::m.13
TRINITY_DN8199_c0_g1_i1_(2)	transdecoder	gene	1	329	.	+	.	ID=Gene.14::TRINITY_DN8199_c0_g1_i1_(2)::g.14;Name=ORF%20type%3Ainternal%20len%3A110%20%28%2B%29
TRINITY_DN8199_c0_g1_i1_(2)	transdecoder	mRNA	1	329	.	+	.	ID=Gene.14::TRINITY_DN8199_c0_g1_i1_(2)::g.14::m.14;Parent=Gene.14::TRINITY_DN8199_c0_g1_i1_(2)::g.14;Name=ORF%20type%3Ainternal%20len%3A110%20%28%2B%29
TRINITY_DN8199_c0_g1_i1_(2)	transdecoder	five_prime_UTR	1	1	.	+	.	ID=Gene.14::TRINITY_DN8199_c0_g1_i1_(2)::g.14::m.14.utr5p1;Parent=Gene.14::TRINITY_DN8199_c0_g1_i1_(2)::g.14::m.14
TRINITY_DN8199_c0_g1_i1_(2)	transdecoder	exon	1	329	.	+	.	ID=Gene.14::TRINITY_DN8199_c0_g1_i1_(2)::g.14::m.14.exon1;Parent=Gene.14::TRINITY_DN8199_c0_g1_i1_(2)::g.14::m.14
TRINITY_DN8199_c0_g1_i1_(2)	transdecoder	CDS	2	328	.	+	0	ID=cds.Gene.14::TRINITY_DN8199_c0_g1_i1_(2)::g.14::m.14;Parent=Gene.14::TRINITY_DN8199_c0_g1_i1_(2)::g.14::m.14;5_prime_partial=true;3_prime_partial=true
TRINITY_DN8199_c0_g1_i1_(2)	transdecoder	three_prime_UTR	329	329	.	+	.	ID=Gene.14::TRINITY_DN8199_c0_g1_i1_(2)::g.14::m.14.utr3p1;Parent=Gene.14::TRINITY_DN8199_c0_g1_i1_(2)::g.14::m.14
TRINITY_DN8199_c0_g1_i1_(2)	transdecoder	gene	1	329	.	+	.	ID=Gene.15::TRINITY_DN8199_c0_g1_i1_(2)::g.15;Name=ORF%20type%3Ainternal%20len%3A110%20%28%2B%29
TRINITY_DN8199_c0_g1_i1_(2)	transdecoder	mRNA	1	329	.	+	.	ID=Gene.15::TRINITY_DN8199_c0_g1_i1_(2)::g.15::m.15;Parent=Gene.15::TRINITY_DN8199_c0_g1_i1_(2)::g.15;Name=ORF%20type%3Ainternal%20len%3A110%20%28%2B%29
TRINITY_DN8199_c0_g1_i1_(2)	transdecoder	five_prime_UTR	1	2	.	+	.	ID=Gene.15::TRINITY_DN8199_c0_g1_i1_(2)::g.15::m.15.utr5p1;Parent=Gene.15::TRINITY_DN8199_c0_g1_i1_(2)::g.15::m.15
TRINITY_DN8199_c0_g1_i1_(2)	transdecoder	exon	1	329	.	+	.	ID=Gene.15::TRINITY_DN8199_c0_g1_i1_(2)::g.15::m.15.exon1;Parent=Gene.15::TRINITY_DN8199_c0_g1_i1_(2)::g.15::m.15
TRINITY_DN8199_c0_g1_i1_(2)	transdecoder	CDS	3	329	.	+	0	ID=cds.Gene.15::TRINITY_DN8199_c0_g1_i1_(2)::g.15::m.15;Parent=Gene.15::TRINITY_DN8199_c0_g1_i1_(2)::g.15::m.15;5_prime_partial=true;3_prime_partial=true
TRINITY_DN9156_c0_g1_i1_(2)	transdecoder	gene	1	799	.	-	.	ID=Gene.16::TRINITY_DN9156_c0_g1_i1_(2)::g.16;Name=ORF%20type%3A5prime_partial%20len%3A186%20%28-%29
TRINITY_DN9156_c0_g1_i1_(2)	transdecoder	mRNA	1	799	.	-	.	ID=Gene.16::TRINITY_DN9156_c0_g1_i1_(2)::g.16::m.16;Parent=Gene.16::TRINITY_DN9156_c0_g1_i1_(2)::g.16;Name=ORF%20type%3A5prime_partial%20len%3A186%20%28-%29
TRINITY_DN9156_c0_g1_i1_(2)	transdecoder	exon	1	799	.	-	.	ID=Gene.16::TRINITY_DN9156_c0_g1_i1_(2)::g.16::m.16.exon1;Parent=Gene.16::TRINITY_DN9156_c0_g1_i1_(2)::g.16::m.16
TRINITY_DN9156_c0_g1_i1_(2)	transdecoder	CDS	242	799	.	-	0	ID=cds.Gene.16::TRINITY_DN9156_c0_g1_i1_(2)::g.16::m.16;Parent=Gene.16::TRINITY_DN9156_c0_g1_i1_(2)::g.16::m.16;5_prime_partial=true
TRINITY_DN9156_c0_g1_i1_(2)	transdecoder	three_prime_UTR	1	241	.	-	.	ID=Gene.16::TRINITY_DN9156_c0_g1_i1_(2)::g.16::m.16.utr3p1;Parent=Gene.16::TRINITY_DN9156_c0_g1_i1_(2)::g.16::m.16
TRINITY_DN9156_c0_g1_i1_(2)	transdecoder	gene	1	799	.	-	.	ID=Gene.17::TRINITY_DN9156_c0_g1_i1_(2)::g.17;Name=ORF%20type%3Acomplete%20len%3A118%20%28-%29
TRINITY_DN9156_c0_g1_i1_(2)	transdecoder	mRNA	1	799	.	-	.	ID=Gene.17::TRINITY_DN9156_c0_g1_i1_(2)::g.17::m.17;Parent=Gene.17::TRINITY_DN9156_c0_g1_i1_(2)::g.17;Name=ORF%20type%3Acomplete%20len%3A118%20%28-%29
TRINITY_DN9156_c0_g1_i1_(2)	transdecoder	five_prime_UTR	520	799	.	-	.	ID=Gene.17::TRINITY_DN9156_c0_g1_i1_(2)::g.17::m.17.utr5p1;Parent=Gene.17::TRINITY_DN9156_c0_g1_i1_(2)::g.17::m.17
TRINITY_DN9156_c0_g1_i1_(2)	transdecoder	exon	1	799	.	-	.	ID=Gene.17::TRINITY_DN9156_c0_g1_i1_(2)::g.17::m.17.exon1;Parent=Gene.17::TRINITY_DN9156_c0_g1_i1_(2)::g.17::m.17
TRINITY_DN9156_c0_g1_i1_(2)	transdecoder	CDS	166	519	.	-	0	ID=cds.Gene.17::TRINITY_DN9156_c0_g1_i1_(2)::g.17::m.17;Parent=Gene.17::TRINITY_DN9156_c0_g1_i1_(2)::g.17::m.17
TRINITY_DN9156_c0_g1_i1_(2)	transdecoder	three_prime_UTR	1	165	.	-	.	ID=Gene.17::TRINITY_DN9156_c0_g1_i1_(2)::g.17::m.17.utr3p1;Parent=Gene.17::TRINITY_DN9156_c0_g1_i1_(2)::g.17::m.17
TRINITY_DN9156_c0_g1_i1_(2)	transdecoder	gene	1	799	.	+	.	ID=Gene.18::TRINITY_DN9156_c0_g1_i1_(2)::g.18;Name=ORF%20type%3A5prime_partial%20len%3A102%20%28%2B%29
TRINITY_DN9156_c0_g1_i1_(2)	transdecoder	mRNA	1	799	.	+	.	ID=Gene.18::TRINITY_DN9156_c0_g1_i1_(2)::g.18::m.18;Parent=Gene.18::TRINITY_DN9156_c0_g1_i1_(2)::g.18;Name=ORF%20type%3A5prime_partial%20len%3A102%20%28%2B%29
TRINITY_DN9156_c0_g1_i1_(2)	transdecoder	exon	1	799	.	+	.	ID=Gene.18::TRINITY_DN9156_c0_g1_i1_(2)::g.18::m.18.exon1;Parent=Gene.18::TRINITY_DN9156_c0_g1_i1_(2)::g.18::m.18
TRINITY_DN9156_c0_g1_i1_(2)	transdecoder	CDS	1	306	.	+	0	ID=cds.Gene.18::TRINITY_DN9156_c0_g1_i1_(2)::g.18::m.18;Parent=Gene.18::TRINITY_DN9156_c0_g1_i1_(2)::g.18::m.18;5_prime_partial=true
TRINITY_DN9156_c0_g1_i1_(2)	transdecoder	three_prime_UTR	307	799	.	+	.	ID=Gene.18::TRINITY_DN9156_c0_g1_i1_(2)::g.18::m.18.utr3p1;Parent=Gene.18::TRINITY_DN9156_c0_g1_i1_(2)::g.18::m.18
TRINITY_DN7089_c0_g4_i1_(2)	transdecoder	gene	1	305	.	-	.	ID=Gene.19::TRINITY_DN7089_c0_g4_i1_(2)::g.19;Name=ORF%20type%3Ainternal%20len%3A102%20%28-%29
TRINITY_DN7089_c0_g4_i1_(2)	transdecoder	mRNA	1	305	.	-	.	ID=Gene.19::TRINITY_DN7089_c0_g4_i1_(2)::g.19::m.19;Parent=Gene.19::TRINITY_DN7089_c0_g4_i1_(2)::g.19;Name=ORF%20type%3Ainternal%20len%3A102%20%28-%29
TRINITY_DN7089_c0_g4_i1_(2)	transdecoder	five_prime_UTR	304	305	.	-	.	ID=Gene.19::TRINITY_DN7089_c0_g4_i1_(2)::g.19::m.19.utr5p1;Parent=Gene.19::TRINITY_DN7089_c0_g4_i1_(2)::g.19::m.19
TRINITY_DN7089_c0_g4_i1_(2)	transdecoder	exon	1	305	.	-	.	ID=Gene.19::TRINITY_DN7089_c0_g4_i1_(2)::g.19::m.19.exon1;Parent=Gene.19::TRINITY_DN7089_c0_g4_i1_(2)::g.19::m.19
TRINITY_DN7089_c0_g4_i1_(2)	transdecoder	CDS	1	303	.	-	0	ID=cds.Gene.19::TRINITY_DN7089_c0_g4_i1_(2)::g.19::m.19;Parent=Gene.19::TRINITY_DN7089_c0_g4_i1_(2)::g.19::m.19;5_prime_partial=true;3_prime_partial=true
TRINITY_DN10760_c1_g1_i8_(2)	transdecoder	gene	1	1554	.	+	.	ID=Gene.20::TRINITY_DN10760_c1_g1_i8_(2)::g.20;Name=ORF%20type%3Acomplete%20len%3A344%20%28%2B%29
TRINITY_DN10760_c1_g1_i8_(2)	transdecoder	mRNA	1	1554	.	+	.	ID=Gene.20::TRINITY_DN10760_c1_g1_i8_(2)::g.20::m.20;Parent=Gene.20::TRINITY_DN10760_c1_g1_i8_(2)::g.20;Name=ORF%20type%3Acomplete%20len%3A344%20%28%2B%29
TRINITY_DN10760_c1_g1_i8_(2)	transdecoder	five_prime_UTR	1	301	.	+	.	ID=Gene.20::TRINITY_DN10760_c1_g1_i8_(2)::g.20::m.20.utr5p1;Parent=Gene.20::TRINITY_DN10760_c1_g1_i8_(2)::g.20::m.20
TRINITY_DN10760_c1_g1_i8_(2)	transdecoder	exon	1	1554	.	+	.	ID=Gene.20::TRINITY_DN10760_c1_g1_i8_(2)::g.20::m.20.exon1;Parent=Gene.20::TRINITY_DN10760_c1_g1_i8_(2)::g.20::m.20
TRINITY_DN10760_c1_g1_i8_(2)	transdecoder	CDS	302	1333	.	+	0	ID=cds.Gene.20::TRINITY_DN10760_c1_g1_i8_(2)::g.20::m.20;Parent=Gene.20::TRINITY_DN10760_c1_g1_i8_(2)::g.20::m.20
TRINITY_DN10760_c1_g1_i8_(2)	transdecoder	three_prime_UTR	1334	1554	.	+	.	ID=Gene.20::TRINITY_DN10760_c1_g1_i8_(2)::g.20::m.20.utr3p1;Parent=Gene.20::TRINITY_DN10760_c1_g1_i8_(2)::g.20::m.20
TRINITY_DN10760_c1_g1_i8_(2)	transdecoder	gene	1	1554	.	-	.	ID=Gene.21::TRINITY_DN10760_c1_g1_i8_(2)::g.21;Name=ORF%20type%3Acomplete%20len%3A135%20%28-%29
TRINITY_DN10760_c1_g1_i8_(2)	transdecoder	mRNA	1	1554	.	-	.	ID=Gene.21::TRINITY_DN10760_c1_g1_i8_(2)::g.21::m.21;Parent=Gene.21::TRINITY_DN10760_c1_g1_i8_(2)::g.21;Name=ORF%20type%3Acomplete%20len%3A135%20%28-%29
TRINITY_DN10760_c1_g1_i8_(2)	transdecoder	five_prime_UTR	664	1554	.	-	.	ID=Gene.21::TRINITY_DN10760_c1_g1_i8_(2)::g.21::m.21.utr5p1;Parent=Gene.21::TRINITY_DN10760_c1_g1_i8_(2)::g.21::m.21
TRINITY_DN10760_c1_g1_i8_(2)	transdecoder	exon	1	1554	.	-	.	ID=Gene.21::TRINITY_DN10760_c1_g1_i8_(2)::g.21::m.21.exon1;Parent=Gene.21::TRINITY_DN10760_c1_g1_i8_(2)::g.21::m.21
TRINITY_DN10760_c1_g1_i8_(2)	transdecoder	CDS	259	663	.	-	0	ID=cds.Gene.21::TRINITY_DN10760_c1_g1_i8_(2)::g.21::m.21;Parent=Gene.21::TRINITY_DN10760_c1_g1_i8_(2)::g.21::m.21
TRINITY_DN10760_c1_g1_i8_(2)	transdecoder	three_prime_UTR	1	258	.	-	.	ID=Gene.21::TRINITY_DN10760_c1_g1_i8_(2)::g.21::m.21.utr3p1;Parent=Gene.21::TRINITY_DN10760_c1_g1_i8_(2)::g.21::m.21
TRINITY_DN10803_c2_g9_i1	transdecoder	gene	1	444	.	+	.	ID=TRINITY_DN10803_c2_g9::TRINITY_DN10803_c2_g9_i1::g.22;Name=ORF%20type%3A5prime_partial%20len%3A105%20%28%2B%29
TRINITY_DN10803_c2_g9_i1	transdecoder	mRNA	1	444	.	+	.	ID=TRINITY_DN10803_c2_g9::TRINITY_DN10803_c2_g9_i1::g.22::m.22;Parent=TRINITY_DN10803_c2_g9::TRINITY_DN10803_c2_g9_i1::g.22;Name=ORF%20type%3A5prime_partial%20len%3A105%20%28%2B%29
TRINITY_DN10803_c2_g9_i1	transdecoder	exon	1	444	.	+	.	ID=TRINITY_DN10803_c2_g9::TRINITY_DN10803_c2_g9_i1::g.22::m.22.exon1;Parent=TRINITY_DN10803_c2_g9::TRINITY_DN10803_c2_g9_i1::g.22::m.22
TRINITY_DN10803_c2_g9_i1	transdecoder	CDS	1	315	.	+	0	ID=cds.TRINITY_DN10803_c2_g9::TRINITY_DN10803_c2_g9_i1::g.22::m.22;Parent=TRINITY_DN10803_c2_g9::TRINITY_DN10803_c2_g9_i1::g.22::m.22;5_prime_partial=true
TRINITY_DN10803_c2_g9_i1	transdecoder	three_prime_UTR	316	444	.	+	.	ID=TRINITY_DN10803_c2_g9::TRINITY_DN10803_c2_g9_i1::g.22::m.22.utr3p1;Parent=TRINITY_DN10803_c2_g9::TRINITY_DN10803_c2_g9_i1::g.22::m.22
TRINITY_DN7874_c0_g1_i1	transdecoder	gene	1	759	.	+	.	ID=TRINITY_DN7874_c0_g1::TRINITY_DN7874_c0_g1_i1::g.23;Name=ORF%20type%3A3prime_partial%20len%3A228%20%28%2B%29
TRINITY_DN7874_c0_g1_i1	transdecoder	mRNA	1	759	.	+	.	ID=TRINITY_DN7874_c0_g1::TRINITY_DN7874_c0_g1_i1::g.23::m.23;Parent=TRINITY_DN7874_c0_g1::TRINITY_DN7874_c0_g1_i1::g.23;Name=ORF%20type%3A3prime_partial%20len%3A228%20%28%2B%29
TRINITY_DN7874_c0_g1_i1	transdecoder	five_prime_UTR	1	76	.	+	.	ID=TRINITY_DN7874_c0_g1::TRINITY_DN7874_c0_g1_i1::g.23::m.23.utr5p1;Parent=TRINITY_DN7874_c0_g1::TRINITY_DN7874_c0_g1_i1::g.23::m.23
TRINITY_DN7874_c0_g1_i1	transdecoder	exon	1	759	.	+	.	ID=TRINITY_DN7874_c0_g1::TRINITY_DN7874_c0_g1_i1::g.23::m.23.exon1;Parent=TRINITY_DN7874_c0_g1::TRINITY_DN7874_c0_g1_i1::g.23::m.23
TRINITY_DN7874_c0_g1_i1	transdecoder	CDS	77	757	.	+	0	ID=cds.TRINITY_DN7874_c0_g1::TRINITY_DN7874_c0_g1_i1::g.23::m.23;Parent=TRINITY_DN7874_c0_g1::TRINITY_DN7874_c0_g1_i1::g.23::m.23;3_prime_partial=true
TRINITY_DN7874_c0_g1_i1	transdecoder	three_prime_UTR	758	759	.	+	.	ID=TRINITY_DN7874_c0_g1::TRINITY_DN7874_c0_g1_i1::g.23::m.23.utr3p1;Parent=TRINITY_DN7874_c0_g1::TRINITY_DN7874_c0_g1_i1::g.23::m.23
TRINITY_DN7874_c0_g1_i1	transdecoder	gene	1	759	.	-	.	ID=TRINITY_DN7874_c0_g1::TRINITY_DN7874_c0_g1_i1::g.24;Name=ORF%20type%3A5prime_partial%20len%3A115%20%28-%29
TRINITY_DN7874_c0_g1_i1	transdecoder	mRNA	1	759	.	-	.	ID=TRINITY_DN7874_c0_g1::TRINITY_DN7874_c0_g1_i1::g.24::m.24;Parent=TRINITY_DN7874_c0_g1::TRINITY_DN7874_c0_g1_i1::g.24;Name=ORF%20type%3A5prime_partial%20len%3A115%20%28-%29
TRINITY_DN7874_c0_g1_i1	transdecoder	five_prime_UTR	758	759	.	-	.	ID=TRINITY_DN7874_c0_g1::TRINITY_DN7874_c0_g1_i1::g.24::m.24.utr5p1;Parent=TRINITY_DN7874_c0_g1::TRINITY_DN7874_c0_g1_i1::g.24::m.24
TRINITY_DN7874_c0_g1_i1	transdecoder	exon	1	759	.	-	.	ID=TRINITY_DN7874_c0_g1::TRINITY_DN7874_c0_g1_i1::g.24::m.24.exon1;Parent=TRINITY_DN7874_c0_g1::TRINITY_DN7874_c0_g1_i1::g.24::m.24
TRINITY_DN7874_c0_g1_i1	transdecoder	CDS	413	757	.	-	0	ID=cds.TRINITY_DN7874_c0_g1::TRINITY_DN7874_c0_g1_i1::g.24::m.24;Parent=TRINITY_DN7874_c0_g1::TRINITY_DN7874_c0_g1_i1::g.24::m.24;5_prime_partial=true
TRINITY_DN7874_c0_g1_i1	transdecoder	three_prime_UTR	1	412	.	-	.	ID=TRINITY_DN7874_c0_g1::TRINITY_DN7874_c0_g1_i1::g.24::m.24.utr3p1;Parent=TRINITY_DN7874_c0_g1::TRINITY_DN7874_c0_g1_i1::g.24::m.24
TRINITY_DN13611_c0_g1_i1	transdecoder	gene	1	595	.	+	.	ID=TRINITY_DN13611_c0_g1::TRINITY_DN13611_c0_g1_i1::g.25;Name=ORF%20type%3Ainternal%20len%3A198%20%28%2B%29
TRINITY_DN13611_c0_g1_i1	transdecoder	mRNA	1	595	.	+	.	ID=TRINITY_DN13611_c0_g1::TRINITY_DN13611_c0_g1_i1::g.25::m.25;Parent=TRINITY_DN13611_c0_g1::TRINITY_DN13611_c0_g1_i1::g.25;Name=ORF%20type%3Ainternal%20len%3A198%20%28%2B%29
TRINITY_DN13611_c0_g1_i1	transdecoder	five_prime_UTR	1	2	.	+	.	ID=TRINITY_DN13611_c0_g1::TRINITY_DN13611_c0_g1_i1::g.25::m.25.utr5p1;Parent=TRINITY_DN13611_c0_g1::TRINITY_DN13611_c0_g1_i1::g.25::m.25
TRINITY_DN13611_c0_g1_i1	transdecoder	exon	1	595	.	+	.	ID=TRINITY_DN13611_c0_g1::TRINITY_DN13611_c0_g1_i1::g.25::m.25.exon1;Parent=TRINITY_DN13611_c0_g1::TRINITY_DN13611_c0_g1_i1::g.25::m.25
TRINITY_DN13611_c0_g1_i1	transdecoder	CDS	3	593	.	+	0	ID=cds.TRINITY_DN13611_c0_g1::TRINITY_DN13611_c0_g1_i1::g.25::m.25;Parent=TRINITY_DN13611_c0_g1::TRINITY_DN13611_c0_g1_i1::g.25::m.25;5_prime_partial=true;3_prime_partial=true
TRINITY_DN13611_c0_g1_i1	transdecoder	three_prime_UTR	594	595	.	+	.	ID=TRINITY_DN13611_c0_g1::TRINITY_DN13611_c0_g1_i1::g.25::m.25.utr3p1;Parent=TRINITY_DN13611_c0_g1::TRINITY_DN13611_c0_g1_i1::g.25::m.25
TRINITY_DN13611_c0_g1_i1	transdecoder	gene	1	595	.	-	.	ID=TRINITY_DN13611_c0_g1::TRINITY_DN13611_c0_g1_i1::g.26;Name=ORF%20type%3Ainternal%20len%3A198%20%28-%29
TRINITY_DN13611_c0_g1_i1	transdecoder	mRNA	1	595	.	-	.	ID=TRINITY_DN13611_c0_g1::TRINITY_DN13611_c0_g1_i1::g.26::m.26;Parent=TRINITY_DN13611_c0_g1::TRINITY_DN13611_c0_g1_i1::g.26;Name=ORF%20type%3Ainternal%20len%3A198%20%28-%29
TRINITY_DN13611_c0_g1_i1	transdecoder	five_prime_UTR	594	595	.	-	.	ID=TRINITY_DN13611_c0_g1::TRINITY_DN13611_c0_g1_i1::g.26::m.26.utr5p1;Parent=TRINITY_DN13611_c0_g1::TRINITY_DN13611_c0_g1_i1::g.26::m.26
TRINITY_DN13611_c0_g1_i1	transdecoder	exon	1	595	.	-	.	ID=TRINITY_DN13611_c0_g1::TRINITY_DN13611_c0_g1_i1::g.26::m.26.exon1;Parent=TRINITY_DN13611_c0_g1::TRINITY_DN13611_c0_g1_i1::g.26::m.26
TRINITY_DN13611_c0_g1_i1	transdecoder	CDS	3	593	.	-	0	ID=cds.TRINITY_DN13611_c0_g1::TRINITY_DN13611_c0_g1_i1::g.26::m.26;Parent=TRINITY_DN13611_c0_g1::TRINITY_DN13611_c0_g1_i1::g.26::m.26;5_prime_partial=true;3_prime_partial=true
TRINITY_DN13611_c0_g1_i1	transdecoder	three_prime_UTR	1	2	.	-	.	ID=TRINITY_DN13611_c0_g1::TRINITY_DN13611_c0_g1_i1::g.26::m.26.utr3p1;Parent=TRINITY_DN13611_c0_g1::TRINITY_DN13611_c0_g1_i1::g.26::m.26
TRINITY_DN9006_c0_g1_i1	transdecoder	gene	1	2767	.	-	.	ID=TRINITY_DN9006_c0_g1::TRINITY_DN9006_c0_g1_i1::g.27;Name=ORF%20type%3Acomplete%20len%3A649%20%28-%29
TRINITY_DN9006_c0_g1_i1	transdecoder	mRNA	1	2767	.	-	.	ID=TRINITY_DN9006_c0_g1::TRINITY_DN9006_c0_g1_i1::g.27::m.27;Parent=TRINITY_DN9006_c0_g1::TRINITY_DN9006_c0_g1_i1::g.27;Name=ORF%20type%3Acomplete%20len%3A649%20%28-%29
TRINITY_DN9006_c0_g1_i1	transdecoder	five_prime_UTR	1966	2767	.	-	.	ID=TRINITY_DN9006_c0_g1::TRINITY_DN9006_c0_g1_i1::g.27::m.27.utr5p1;Parent=TRINITY_DN9006_c0_g1::TRINITY_DN9006_c0_g1_i1::g.27::m.27
TRINITY_DN9006_c0_g1_i1	transdecoder	exon	1	2767	.	-	.	ID=TRINITY_DN9006_c0_g1::TRINITY_DN9006_c0_g1_i1::g.27::m.27.exon1;Parent=TRINITY_DN9006_c0_g1::TRINITY_DN9006_c0_g1_i1::g.27::m.27
TRINITY_DN9006_c0_g1_i1	transdecoder	CDS	19	1965	.	-	0	ID=cds.TRINITY_DN9006_c0_g1::TRINITY_DN9006_c0_g1_i1::g.27::m.27;Parent=TRINITY_DN9006_c0_g1::TRINITY_DN9006_c0_g1_i1::g.27::m.27
TRINITY_DN9006_c0_g1_i1	transdecoder	three_prime_UTR	1	18	.	-	.	ID=TRINITY_DN9006_c0_g1::TRINITY_DN9006_c0_g1_i1::g.27::m.27.utr3p1;Parent=TRINITY_DN9006_c0_g1::TRINITY_DN9006_c0_g1_i1::g.27::m.27
TRINITY_DN9006_c0_g1_i1	transdecoder	gene	1	2767	.	+	.	ID=TRINITY_DN9006_c0_g1::TRINITY_DN9006_c0_g1_i1::g.28;Name=ORF%20type%3Acomplete%20len%3A180%20%28%2B%29
TRINITY_DN9006_c0_g1_i1	transdecoder	mRNA	1	2767	.	+	.	ID=TRINITY_DN9006_c0_g1::TRINITY_DN9006_c0_g1_i1::g.28::m.28;Parent=TRINITY_DN9006_c0_g1::TRINITY_DN9006_c0_g1_i1::g.28;Name=ORF%20type%3Acomplete%20len%3A180%20%28%2B%29
TRINITY_DN9006_c0_g1_i1	transdecoder	five_prime_UTR	1	633	.	+	.	ID=TRINITY_DN9006_c0_g1::TRINITY_DN9006_c0_g1_i1::g.28::m.28.utr5p1;Parent=TRINITY_DN9006_c0_g1::TRINITY_DN9006_c0_g1_i1::g.28::m.28
TRINITY_DN9006_c0_g1_i1	transdecoder	exon	1	2767	.	+	.	ID=TRINITY_DN9006_c0_g1::TRINITY_DN9006_c0_g1_i1::g.28::m.28.exon1;Parent=TRINITY_DN9006_c0_g1::TRINITY_DN9006_c0_g1_i1::g.28::m.28
TRINITY_DN9006_c0_g1_i1	transdecoder	CDS	634	1173	.	+	0	ID=cds.TRINITY_DN9006_c0_g1::TRINITY_DN9006_c0_g1_i1::g.28::m.28;Parent=TRINITY_DN9006_c0_g1::TRINITY_DN9006_c0_g1_i1::g.28::m.28
TRINITY_DN9006_c0_g1_i1	transdecoder	three_prime_UTR	1174	2767	.	+	.	ID=TRINITY_DN9006_c0_g1::TRINITY_DN9006_c0_g1_i1::g.28::m.28.utr3p1;Parent=TRINITY_DN9006_c0_g1::TRINITY_DN9006_c0_g1_i1::g.28::m.28
TRINITY_DN9006_c0_g1_i1	transdecoder	gene	1	2767	.	+	.	ID=TRINITY_DN9006_c0_g1::TRINITY_DN9006_c0_g1_i1::g.29;Name=ORF%20type%3A3prime_partial%20len%3A104%20%28%2B%29
TRINITY_DN9006_c0_g1_i1	transdecoder	mRNA	1	2767	.	+	.	ID=TRINITY_DN9006_c0_g1::TRINITY_DN9006_c0_g1_i1::g.29::m.29;Parent=TRINITY_DN9006_c0_g1::TRINITY_DN9006_c0_g1_i1::g.29;Name=ORF%20type%3A3prime_partial%20len%3A104%20%28%2B%29
TRINITY_DN9006_c0_g1_i1	transdecoder	five_prime_UTR	1	2458	.	+	.	ID=TRINITY_DN9006_c0_g1::TRINITY_DN9006_c0_g1_i1::g.29::m.29.utr5p1;Parent=TRINITY_DN9006_c0_g1::TRINITY_DN9006_c0_g1_i1::g.29::m.29
TRINITY_DN9006_c0_g1_i1	transdecoder	exon	1	2767	.	+	.	ID=TRINITY_DN9006_c0_g1::TRINITY_DN9006_c0_g1_i1::g.29::m.29.exon1;Parent=TRINITY_DN9006_c0_g1::TRINITY_DN9006_c0_g1_i1::g.29::m.29
TRINITY_DN9006_c0_g1_i1	transdecoder	CDS	2459	2767	.	+	0	ID=cds.TRINITY_DN9006_c0_g1::TRINITY_DN9006_c0_g1_i1::g.29::m.29;Parent=TRINITY_DN9006_c0_g1::TRINITY_DN9006_c0_g1_i1::g.29::m.29;3_prime_partial=true
TRINITY_DN10760_c1_g1_i7	transdecoder	gene	1	1598	.	+	.	ID=TRINITY_DN10760_c1_g1::TRINITY_DN10760_c1_g1_i7::g.30;Name=ORF%20type%3Acomplete%20len%3A355%20%28%2B%29
TRINITY_DN10760_c1_g1_i7	transdecoder	mRNA	1	1598	.	+	.	ID=TRINITY_DN10760_c1_g1::TRINITY_DN10760_c1_g1_i7::g.30::m.30;Parent=TRINITY_DN10760_c1_g1::TRINITY_DN10760_c1_g1_i7::g.30;Name=ORF%20type%3Acomplete%20len%3A355%20%28%2B%29
TRINITY_DN10760_c1_g1_i7	transdecoder	five_prime_UTR	1	312	.	+	.	ID=TRINITY_DN10760_c1_g1::TRINITY_DN10760_c1_g1_i7::g.30::m.30.utr5p1;Parent=TRINITY_DN10760_c1_g1::TRINITY_DN10760_c1_g1_i7::g.30::m.30
TRINITY_DN10760_c1_g1_i7	transdecoder	exon	1	1598	.	+	.	ID=TRINITY_DN10760_c1_g1::TRINITY_DN10760_c1_g1_i7::g.30::m.30.exon1;Parent=TRINITY_DN10760_c1_g1::TRINITY_DN10760_c1_g1_i7::g.30::m.30
TRINITY_DN10760_c1_g1_i7	transdecoder	CDS	313	1377	.	+	0	ID=cds.TRINITY_DN10760_c1_g1::TRINITY_DN10760_c1_g1_i7::g.30::m.30;Parent=TRINITY_DN10760_c1_g1::TRINITY_DN10760_c1_g1_i7::g.30::m.30
TRINITY_DN10760_c1_g1_i7	transdecoder	three_prime_UTR	1378	1598	.	+	.	ID=TRINITY_DN10760_c1_g1::TRINITY_DN10760_c1_g1_i7::g.30::m.30.utr3p1;Parent=TRINITY_DN10760_c1_g1::TRINITY_DN10760_c1_g1_i7::g.30::m.30
TRINITY_DN10803_c2_g12_i2	transdecoder	gene	1	396	.	+	.	ID=TRINITY_DN10803_c2_g12::TRINITY_DN10803_c2_g12_i2::g.31;Name=ORF%20type%3A3prime_partial%20len%3A103%20%28%2B%29
TRINITY_DN10803_c2_g12_i2	transdecoder	mRNA	1	396	.	+	.	ID=TRINITY_DN10803_c2_g12::TRINITY_DN10803_c2_g12_i2::g.31::m.31;Parent=TRINITY_DN10803_c2_g12::TRINITY_DN10803_c2_g12_i2::g.31;Name=ORF%20type%3A3prime_partial%20len%3A103%20%28%2B%29
TRINITY_DN10803_c2_g12_i2	transdecoder	five_prime_UTR	1	90	.	+	.	ID=TRINITY_DN10803_c2_g12::TRINITY_DN10803_c2_g12_i2::g.31::m.31.utr5p1;Parent=TRINITY_DN10803_c2_g12::TRINITY_DN10803_c2_g12_i2::g.31::m.31
TRINITY_DN10803_c2_g12_i2	transdecoder	exon	1	396	.	+	.	ID=TRINITY_DN10803_c2_g12::TRINITY_DN10803_c2_g12_i2::g.31::m.31.exon1;Parent=TRINITY_DN10803_c2_g12::TRINITY_DN10803_c2_g12_i2::g.31::m.31
TRINITY_DN10803_c2_g12_i2	transdecoder	CDS	91	396	.	+	0	ID=cds.TRINITY_DN10803_c2_g12::TRINITY_DN10803_c2_g12_i2::g.31::m.31;Parent=TRINITY_DN10803_c2_g12::TRINITY_DN10803_c2_g12_i2::g.31::m.31;3_prime_partial=true
TRINITY_DN9556_c0_g2_i1	transdecoder	gene	1	573	.	-	.	ID=TRINITY_DN9556_c0_g2::TRINITY_DN9556_c0_g2_i1::g.32;Name=ORF%20type%3A5prime_partial%20len%3A169%20%28-%29
TRINITY_DN9556_c0_g2_i1	transdecoder	mRNA	1	573	.	-	.	ID=TRINITY_DN9556_c0_g2::TRINITY_DN9556_c0_g2_i1::g.32::m.32;Parent=TRINITY_DN9556_c0_g2::TRINITY_DN9556_c0_g2_i1::g.32;Name=ORF%20type%3A5prime_partial%20len%3A169%20%28-%29
TRINITY_DN9556_c0_g2_i1	transdecoder	five_prime_UTR	572	573	.	-	.	ID=TRINITY_DN9556_c0_g2::TRINITY_DN9556_c0_g2_i1::g.32::m.32.utr5p1;Parent=TRINITY_DN9556_c0_g2::TRINITY_DN9556_c0_g2_i1::g.32::m.32
TRINITY_DN9556_c0_g2_i1	transdecoder	exon	1	573	.	-	.	ID=TRINITY_DN9556_c0_g2::TRINITY_DN9556_c0_g2_i1::g.32::m.32.exon1;Parent=TRINITY_DN9556_c0_g2::TRINITY_DN9556_c0_g2_i1::g.32::m.32
TRINITY_DN9556_c0_g2_i1	transdecoder	CDS	65	571	.	-	0	ID=cds.TRINITY_DN9556_c0_g2::TRINITY_DN9556_c0_g2_i1::g.32::m.32;Parent=TRINITY_DN9556_c0_g2::TRINITY_DN9556_c0_g2_i1::g.32::m.32;5_prime_partial=true
TRINITY_DN9556_c0_g2_i1	transdecoder	three_prime_UTR	1	64	.	-	.	ID=TRINITY_DN9556_c0_g2::TRINITY_DN9556_c0_g2_i1::g.32::m.32.utr3p1;Parent=TRINITY_DN9556_c0_g2::TRINITY_DN9556_c0_g2_i1::g.32::m.32
TRINITY_DN9556_c0_g2_i1	transdecoder	gene	1	573	.	-	.	ID=TRINITY_DN9556_c0_g2::TRINITY_DN9556_c0_g2_i1::g.33;Name=ORF%20type%3A5prime_partial%20len%3A141%20%28-%29
TRINITY_DN9556_c0_g2_i1	transdecoder	mRNA	1	573	.	-	.	ID=TRINITY_DN9556_c0_g2::TRINITY_DN9556_c0_g2_i1::g.33::m.33;Parent=TRINITY_DN9556_c0_g2::TRINITY_DN9556_c0_g2_i1::g.33;Name=ORF%20type%3A5prime_partial%20len%3A141%20%28-%29
TRINITY_DN9556_c0_g2_i1	transdecoder	exon	1	573	.	-	.	ID=TRINITY_DN9556_c0_g2::TRINITY_DN9556_c0_g2_i1::g.33::m.33.exon1;Parent=TRINITY_DN9556_c0_g2::TRINITY_DN9556_c0_g2_i1::g.33::m.33
TRINITY_DN9556_c0_g2_i1	transdecoder	CDS	151	573	.	-	0	ID=cds.TRINITY_DN9556_c0_g2::TRINITY_DN9556_c0_g2_i1::g.33::m.33;Parent=TRINITY_DN9556_c0_g2::TRINITY_DN9556_c0_g2_i1::g.33::m.33;5_prime_partial=true
TRINITY_DN9556_c0_g2_i1	transdecoder	three_prime_UTR	1	150	.	-	.	ID=TRINITY_DN9556_c0_g2::TRINITY_DN9556_c0_g2_i1::g.33::m.33.utr3p1;Parent=TRINITY_DN9556_c0_g2::TRINITY_DN9556_c0_g2_i1::g.33::m.33
TRINITY_DN9556_c0_g2_i1	transdecoder	gene	1	573	.	+	.	ID=TRINITY_DN9556_c0_g2::TRINITY_DN9556_c0_g2_i1::g.34;Name=ORF%20type%3Acomplete%20len%3A128%20%28%2B%29
TRINITY_DN9556_c0_g2_i1	transdecoder	mRNA	1	573	.	+	.	ID=TRINITY_DN9556_c0_g2::TRINITY_DN9556_c0_g2_i1::g.34::m.34;Parent=TRINITY_DN9556_c0_g2::TRINITY_DN9556_c0_g2_i1::g.34;Name=ORF%20type%3Acomplete%20len%3A128%20%28%2B%29
TRINITY_DN9556_c0_g2_i1	transdecoder	five_prime_UTR	1	70	.	+	.	ID=TRINITY_DN9556_c0_g2::TRINITY_DN9556_c0_g2_i1::g.34::m.34.utr5p1;Parent=TRINITY_DN9556_c0_g2::TRINITY_DN9556_c0_g2_i1::g.34::m.34
TRINITY_DN9556_c0_g2_i1	transdecoder	exon	1	573	.	+	.	ID=TRINITY_DN9556_c0_g2::TRINITY_DN9556_c0_g2_i1::g.34::m.34.exon1;Parent=TRINITY_DN9556_c0_g2::TRINITY_DN9556_c0_g2_i1::g.34::m.34
TRINITY_DN9556_c0_g2_i1	transdecoder	CDS	71	454	.	+	0	ID=cds.TRINITY_DN9556_c0_g2::TRINITY_DN9556_c0_g2_i1::g.34::m.34;Parent=TRINITY_DN9556_c0_g2::TRINITY_DN9556_c0_g2_i1::g.34::m.34
TRINITY_DN9556_c0_g2_i1	transdecoder	three_prime_UTR	455	573	.	+	.	ID=TRINITY_DN9556_c0_g2::TRINITY_DN9556_c0_g2_i1::g.34::m.34.utr3p1;Parent=TRINITY_DN9556_c0_g2::TRINITY_DN9556_c0_g2_i1::g.34::m.34
TRINITY_DN23575_c0_g1_i1	transdecoder	gene	1	499	.	+	.	ID=TRINITY_DN23575_c0_g1::TRINITY_DN23575_c0_g1_i1::g.35;Name=ORF%20type%3A5prime_partial%20len%3A151%20%28%2B%29
TRINITY_DN23575_c0_g1_i1	transdecoder	mRNA	1	499	.	+	.	ID=TRINITY_DN23575_c0_g1::TRINITY_DN23575_c0_g1_i1::g.35::m.35;Parent=TRINITY_DN23575_c0_g1::TRINITY_DN23575_c0_g1_i1::g.35;Name=ORF%20type%3A5prime_partial%20len%3A151%20%28%2B%29
TRINITY_DN23575_c0_g1_i1	transdecoder	five_prime_UTR	1	1	.	+	.	ID=TRINITY_DN23575_c0_g1::TRINITY_DN23575_c0_g1_i1::g.35::m.35.utr5p1;Parent=TRINITY_DN23575_c0_g1::TRINITY_DN23575_c0_g1_i1::g.35::m.35
TRINITY_DN23575_c0_g1_i1	transdecoder	exon	1	499	.	+	.	ID=TRINITY_DN23575_c0_g1::TRINITY_DN23575_c0_g1_i1::g.35::m.35.exon1;Parent=TRINITY_DN23575_c0_g1::TRINITY_DN23575_c0_g1_i1::g.35::m.35
TRINITY_DN23575_c0_g1_i1	transdecoder	CDS	2	454	.	+	0	ID=cds.TRINITY_DN23575_c0_g1::TRINITY_DN23575_c0_g1_i1::g.35::m.35;Parent=TRINITY_DN23575_c0_g1::TRINITY_DN23575_c0_g1_i1::g.35::m.35;5_prime_partial=true
TRINITY_DN23575_c0_g1_i1	transdecoder	three_prime_UTR	455	499	.	+	.	ID=TRINITY_DN23575_c0_g1::TRINITY_DN23575_c0_g1_i1::g.35::m.35.utr3p1;Parent=TRINITY_DN23575_c0_g1::TRINITY_DN23575_c0_g1_i1::g.35::m.35
TRINITY_DN9744_c0_g1_i1	transdecoder	gene	1	518	.	+	.	ID=TRINITY_DN9744_c0_g1::TRINITY_DN9744_c0_g1_i1::g.36;Name=ORF%20type%3A5prime_partial%20len%3A143%20%28%2B%29
TRINITY_DN9744_c0_g1_i1	transdecoder	mRNA	1	518	.	+	.	ID=TRINITY_DN9744_c0_g1::TRINITY_DN9744_c0_g1_i1::g.36::m.36;Parent=TRINITY_DN9744_c0_g1::TRINITY_DN9744_c0_g1_i1::g.36;Name=ORF%20type%3A5prime_partial%20len%3A143%20%28%2B%29
TRINITY_DN9744_c0_g1_i1	transdecoder	five_prime_UTR	1	1	.	+	.	ID=TRINITY_DN9744_c0_g1::TRINITY_DN9744_c0_g1_i1::g.36::m.36.utr5p1;Parent=TRINITY_DN9744_c0_g1::TRINITY_DN9744_c0_g1_i1::g.36::m.36
TRINITY_DN9744_c0_g1_i1	transdecoder	exon	1	518	.	+	.	ID=TRINITY_DN9744_c0_g1::TRINITY_DN9744_c0_g1_i1::g.36::m.36.exon1;Parent=TRINITY_DN9744_c0_g1::TRINITY_DN9744_c0_g1_i1::g.36::m.36
TRINITY_DN9744_c0_g1_i1	transdecoder	CDS	2	430	.	+	0	ID=cds.TRINITY_DN9744_c0_g1::TRINITY_DN9744_c0_g1_i1::g.36::m.36;Parent=TRINITY_DN9744_c0_g1::TRINITY_DN9744_c0_g1_i1::g.36::m.36;5_prime_partial=true
TRINITY_DN9744_c0_g1_i1	transdecoder	three_prime_UTR	431	518	.	+	.	ID=TRINITY_DN9744_c0_g1::TRINITY_DN9744_c0_g1_i1::g.36::m.36.utr3p1;Parent=TRINITY_DN9744_c0_g1::TRINITY_DN9744_c0_g1_i1::g.36::m.36
TRINITY_DN9556_c0_g1_i1	transdecoder	gene	1	572	.	+	.	ID=TRINITY_DN9556_c0_g1::TRINITY_DN9556_c0_g1_i1::g.37;Name=ORF%20type%3A5prime_partial%20len%3A127%20%28%2B%29
TRINITY_DN9556_c0_g1_i1	transdecoder	mRNA	1	572	.	+	.	ID=TRINITY_DN9556_c0_g1::TRINITY_DN9556_c0_g1_i1::g.37::m.37;Parent=TRINITY_DN9556_c0_g1::TRINITY_DN9556_c0_g1_i1::g.37;Name=ORF%20type%3A5prime_partial%20len%3A127%20%28%2B%29
TRINITY_DN9556_c0_g1_i1	transdecoder	five_prime_UTR	1	1	.	+	.	ID=TRINITY_DN9556_c0_g1::TRINITY_DN9556_c0_g1_i1::g.37::m.37.utr5p1;Parent=TRINITY_DN9556_c0_g1::TRINITY_DN9556_c0_g1_i1::g.37::m.37
TRINITY_DN9556_c0_g1_i1	transdecoder	exon	1	572	.	+	.	ID=TRINITY_DN9556_c0_g1::TRINITY_DN9556_c0_g1_i1::g.37::m.37.exon1;Parent=TRINITY_DN9556_c0_g1::TRINITY_DN9556_c0_g1_i1::g.37::m.37
TRINITY_DN9556_c0_g1_i1	transdecoder	CDS	2	382	.	+	0	ID=cds.TRINITY_DN9556_c0_g1::TRINITY_DN9556_c0_g1_i1::g.37::m.37;Parent=TRINITY_DN9556_c0_g1::TRINITY_DN9556_c0_g1_i1::g.37::m.37;5_prime_partial=true
TRINITY_DN9556_c0_g1_i1	transdecoder	three_prime_UTR	383	572	.	+	.	ID=TRINITY_DN9556_c0_g1::TRINITY_DN9556_c0_g1_i1::g.37::m.37.utr3p1;Parent=TRINITY_DN9556_c0_g1::TRINITY_DN9556_c0_g1_i1::g.37::m.37
TRINITY_DN9556_c0_g1_i1	transdecoder	gene	1	572	.	-	.	ID=TRINITY_DN9556_c0_g1::TRINITY_DN9556_c0_g1_i1::g.38;Name=ORF%20type%3A5prime_partial%20len%3A117%20%28-%29
TRINITY_DN9556_c0_g1_i1	transdecoder	mRNA	1	572	.	-	.	ID=TRINITY_DN9556_c0_g1::TRINITY_DN9556_c0_g1_i1::g.38::m.38;Parent=TRINITY_DN9556_c0_g1::TRINITY_DN9556_c0_g1_i1::g.38;Name=ORF%20type%3A5prime_partial%20len%3A117%20%28-%29
TRINITY_DN9556_c0_g1_i1	transdecoder	exon	1	572	.	-	.	ID=TRINITY_DN9556_c0_g1::TRINITY_DN9556_c0_g1_i1::g.38::m.38.exon1;Parent=TRINITY_DN9556_c0_g1::TRINITY_DN9556_c0_g1_i1::g.38::m.38
TRINITY_DN9556_c0_g1_i1	transdecoder	CDS	222	572	.	-	0	ID=cds.TRINITY_DN9556_c0_g1::TRINITY_DN9556_c0_g1_i1::g.38::m.38;Parent=TRINITY_DN9556_c0_g1::TRINITY_DN9556_c0_g1_i1::g.38::m.38;5_prime_partial=true
TRINITY_DN9556_c0_g1_i1	transdecoder	three_prime_UTR	1	221	.	-	.	ID=TRINITY_DN9556_c0_g1::TRINITY_DN9556_c0_g1_i1::g.38::m.38.utr3p1;Parent=TRINITY_DN9556_c0_g1::TRINITY_DN9556_c0_g1_i1::g.38::m.38
TRINITY_DN10802_c1_g2_i11	transdecoder	gene	1	730	.	-	.	ID=TRINITY_DN10802_c1_g2::TRINITY_DN10802_c1_g2_i11::g.39;Name=ORF%20type%3A5prime_partial%20len%3A145%20%28-%29
TRINITY_DN10802_c1_g2_i11	transdecoder	mRNA	1	730	.	-	.	ID=TRINITY_DN10802_c1_g2::TRINITY_DN10802_c1_g2_i11::g.39::m.39;Parent=TRINITY_DN10802_c1_g2::TRINITY_DN10802_c1_g2_i11::g.39;Name=ORF%20type%3A5prime_partial%20len%3A145%20%28-%29
TRINITY_DN10802_c1_g2_i11	transdecoder	five_prime_UTR	730	730	.	-	.	ID=TRINITY_DN10802_c1_g2::TRINITY_DN10802_c1_g2_i11::g.39::m.39.utr5p1;Parent=TRINITY_DN10802_c1_g2::TRINITY_DN10802_c1_g2_i11::g.39::m.39
TRINITY_DN10802_c1_g2_i11	transdecoder	exon	1	730	.	-	.	ID=TRINITY_DN10802_c1_g2::TRINITY_DN10802_c1_g2_i11::g.39::m.39.exon1;Parent=TRINITY_DN10802_c1_g2::TRINITY_DN10802_c1_g2_i11::g.39::m.39
TRINITY_DN10802_c1_g2_i11	transdecoder	CDS	295	729	.	-	0	ID=cds.TRINITY_DN10802_c1_g2::TRINITY_DN10802_c1_g2_i11::g.39::m.39;Parent=TRINITY_DN10802_c1_g2::TRINITY_DN10802_c1_g2_i11::g.39::m.39;5_prime_partial=true
TRINITY_DN10802_c1_g2_i11	transdecoder	three_prime_UTR	1	294	.	-	.	ID=TRINITY_DN10802_c1_g2::TRINITY_DN10802_c1_g2_i11::g.39::m.39.utr3p1;Parent=TRINITY_DN10802_c1_g2::TRINITY_DN10802_c1_g2_i11::g.39::m.39
TRINITY_DN10803_c2_g4_i3	transdecoder	gene	1	382	.	-	.	ID=TRINITY_DN10803_c2_g4::TRINITY_DN10803_c2_g4_i3::g.40;Name=ORF%20type%3A3prime_partial%20len%3A107%20%28-%29
TRINITY_DN10803_c2_g4_i3	transdecoder	mRNA	1	382	.	-	.	ID=TRINITY_DN10803_c2_g4::TRINITY_DN10803_c2_g4_i3::g.40::m.40;Parent=TRINITY_DN10803_c2_g4::TRINITY_DN10803_c2_g4_i3::g.40;Name=ORF%20type%3A3prime_partial%20len%3A107%20%28-%29
TRINITY_DN10803_c2_g4_i3	transdecoder	five_prime_UTR	319	382	.	-	.	ID=TRINITY_DN10803_c2_g4::TRINITY_DN10803_c2_g4_i3::g.40::m.40.utr5p1;Parent=TRINITY_DN10803_c2_g4::TRINITY_DN10803_c2_g4_i3::g.40::m.40
TRINITY_DN10803_c2_g4_i3	transdecoder	exon	1	382	.	-	.	ID=TRINITY_DN10803_c2_g4::TRINITY_DN10803_c2_g4_i3::g.40::m.40.exon1;Parent=TRINITY_DN10803_c2_g4::TRINITY_DN10803_c2_g4_i3::g.40::m.40
TRINITY_DN10803_c2_g4_i3	transdecoder	CDS	1	318	.	-	0	ID=cds.TRINITY_DN10803_c2_g4::TRINITY_DN10803_c2_g4_i3::g.40::m.40;Parent=TRINITY_DN10803_c2_g4::TRINITY_DN10803_c2_g4_i3::g.40::m.40;3_prime_partial=true
TRINITY_DN7089_c0_g4_i2	transdecoder	gene	1	334	.	+	.	ID=TRINITY_DN7089_c0_g4::TRINITY_DN7089_c0_g4_i2::g.41;Name=ORF%20type%3A5prime_partial%20len%3A104%20%28%2B%29
TRINITY_DN7089_c0_g4_i2	transdecoder	mRNA	1	334	.	+	.	ID=TRINITY_DN7089_c0_g4::TRINITY_DN7089_c0_g4_i2::g.41::m.41;Parent=TRINITY_DN7089_c0_g4::TRINITY_DN7089_c0_g4_i2::g.41;Name=ORF%20type%3A5prime_partial%20len%3A104%20%28%2B%29
TRINITY_DN7089_c0_g4_i2	transdecoder	five_prime_UTR	1	2	.	+	.	ID=TRINITY_DN7089_c0_g4::TRINITY_DN7089_c0_g4_i2::g.41::m.41.utr5p1;Parent=TRINITY_DN7089_c0_g4::TRINITY_DN7089_c0_g4_i2::g.41::m.41
TRINITY_DN7089_c0_g4_i2	transdecoder	exon	1	334	.	+	.	ID=TRINITY_DN7089_c0_g4::TRINITY_DN7089_c0_g4_i2::g.41::m.41.exon1;Parent=TRINITY_DN7089_c0_g4::TRINITY_DN7089_c0_g4_i2::g.41::m.41
TRINITY_DN7089_c0_g4_i2	transdecoder	CDS	3	314	.	+	0	ID=cds.TRINITY_DN7089_c0_g4::TRINITY_DN7089_c0_g4_i2::g.41::m.41;Parent=TRINITY_DN7089_c0_g4::TRINITY_DN7089_c0_g4_i2::g.41::m.41;5_prime_partial=true
TRINITY_DN7089_c0_g4_i2	transdecoder	three_prime_UTR	315	334	.	+	.	ID=TRINITY_DN7089_c0_g4::TRINITY_DN7089_c0_g4_i2::g.41::m.41.utr3p1;Parent=TRINITY_DN7089_c0_g4::TRINITY_DN7089_c0_g4_i2::g.41::m.41
TRINITY_DN7089_c0_g4_i2	transdecoder	gene	1	334	.	-	.	ID=TRINITY_DN7089_c0_g4::TRINITY_DN7089_c0_g4_i2::g.42;Name=ORF%20type%3A5prime_partial%20len%3A102%20%28-%29
TRINITY_DN7089_c0_g4_i2	transdecoder	mRNA	1	334	.	-	.	ID=TRINITY_DN7089_c0_g4::TRINITY_DN7089_c0_g4_i2::g.42::m.42;Parent=TRINITY_DN7089_c0_g4::TRINITY_DN7089_c0_g4_i2::g.42;Name=ORF%20type%3A5prime_partial%20len%3A102%20%28-%29
TRINITY_DN7089_c0_g4_i2	transdecoder	five_prime_UTR	333	334	.	-	.	ID=TRINITY_DN7089_c0_g4::TRINITY_DN7089_c0_g4_i2::g.42::m.42.utr5p1;Parent=TRINITY_DN7089_c0_g4::TRINITY_DN7089_c0_g4_i2::g.42::m.42
TRINITY_DN7089_c0_g4_i2	transdecoder	exon	1	334	.	-	.	ID=TRINITY_DN7089_c0_g4::TRINITY_DN7089_c0_g4_i2::g.42::m.42.exon1;Parent=TRINITY_DN7089_c0_g4::TRINITY_DN7089_c0_g4_i2::g.42::m.42
TRINITY_DN7089_c0_g4_i2	transdecoder	CDS	27	332	.	-	0	ID=cds.TRINITY_DN7089_c0_g4::TRINITY_DN7089_c0_g4_i2::g.42::m.42;Parent=TRINITY_DN7089_c0_g4::TRINITY_DN7089_c0_g4_i2::g.42::m.42;5_prime_partial=true
TRINITY_DN7089_c0_g4_i2	transdecoder	three_prime_UTR	1	26	.	-	.	ID=TRINITY_DN7089_c0_g4::TRINITY_DN7089_c0_g4_i2::g.42::m.42.utr3p1;Parent=TRINITY_DN7089_c0_g4::TRINITY_DN7089_c0_g4_i2::g.42::m.42
TRINITY_DN10803_c2_g12_i11	transdecoder	gene	1	453	.	+	.	ID=TRINITY_DN10803_c2_g12::TRINITY_DN10803_c2_g12_i11::g.43;Name=ORF%20type%3A5prime_partial%20len%3A100%20%28%2B%29
TRINITY_DN10803_c2_g12_i11	transdecoder	mRNA	1	453	.	+	.	ID=TRINITY_DN10803_c2_g12::TRINITY_DN10803_c2_g12_i11::g.43::m.43;Parent=TRINITY_DN10803_c2_g12::TRINITY_DN10803_c2_g12_i11::g.43;Name=ORF%20type%3A5prime_partial%20len%3A100%20%28%2B%29
TRINITY_DN10803_c2_g12_i11	transdecoder	exon	1	453	.	+	.	ID=TRINITY_DN10803_c2_g12::TRINITY_DN10803_c2_g12_i11::g.43::m.43.exon1;Parent=TRINITY_DN10803_c2_g12::TRINITY_DN10803_c2_g12_i11::g.43::m.43
TRINITY_DN10803_c2_g12_i11	transdecoder	CDS	1	300	.	+	0	ID=cds.TRINITY_DN10803_c2_g12::TRINITY_DN10803_c2_g12_i11::g.43::m.43;Parent=TRINITY_DN10803_c2_g12::TRINITY_DN10803_c2_g12_i11::g.43::m.43;5_prime_partial=true
TRINITY_DN10803_c2_g12_i11	transdecoder	three_prime_UTR	301	453	.	+	.	ID=TRINITY_DN10803_c2_g12::TRINITY_DN10803_c2_g12_i11::g.43::m.43.utr3p1;Parent=TRINITY_DN10803_c2_g12::TRINITY_DN10803_c2_g12_i11::g.43::m.43
TRINITY_DN9605_c0_g1_i1	transdecoder	gene	1	2170	.	+	.	ID=TRINITY_DN9605_c0_g1::TRINITY_DN9605_c0_g1_i1::g.44;Name=ORF%20type%3A5prime_partial%20len%3A686%20%28%2B%29
TRINITY_DN9605_c0_g1_i1	transdecoder	mRNA	1	2170	.	+	.	ID=TRINITY_DN9605_c0_g1::TRINITY_DN9605_c0_g1_i1::g.44::m.44;Parent=TRINITY_DN9605_c0_g1::TRINITY_DN9605_c0_g1_i1::g.44;Name=ORF%20type%3A5prime_partial%20len%3A686%20%28%2B%29
TRINITY_DN9605_c0_g1_i1	transdecoder	exon	1	2170	.	+	.	ID=TRINITY_DN9605_c0_g1::TRINITY_DN9605_c0_g1_i1::g.44::m.44.exon1;Parent=TRINITY_DN9605_c0_g1::TRINITY_DN9605_c0_g1_i1::g.44::m.44
TRINITY_DN9605_c0_g1_i1	transdecoder	CDS	1	2058	.	+	0	ID=cds.TRINITY_DN9605_c0_g1::TRINITY_DN9605_c0_g1_i1::g.44::m.44;Parent=TRINITY_DN9605_c0_g1::TRINITY_DN9605_c0_g1_i1::g.44::m.44;5_prime_partial=true
TRINITY_DN9605_c0_g1_i1	transdecoder	three_prime_UTR	2059	2170	.	+	.	ID=TRINITY_DN9605_c0_g1::TRINITY_DN9605_c0_g1_i1::g.44::m.44.utr3p1;Parent=TRINITY_DN9605_c0_g1::TRINITY_DN9605_c0_g1_i1::g.44::m.44
TRINITY_DN9605_c0_g1_i1	transdecoder	gene	1	2170	.	-	.	ID=TRINITY_DN9605_c0_g1::TRINITY_DN9605_c0_g1_i1::g.45;Name=ORF%20type%3Acomplete%20len%3A107%20%28-%29
TRINITY_DN9605_c0_g1_i1	transdecoder	mRNA	1	2170	.	-	.	ID=TRINITY_DN9605_c0_g1::TRINITY_DN9605_c0_g1_i1::g.45::m.45;Parent=TRINITY_DN9605_c0_g1::TRINITY_DN9605_c0_g1_i1::g.45;Name=ORF%20type%3Acomplete%20len%3A107%20%28-%29
TRINITY_DN9605_c0_g1_i1	transdecoder	five_prime_UTR	1900	2170	.	-	.	ID=TRINITY_DN9605_c0_g1::TRINITY_DN9605_c0_g1_i1::g.45::m.45.utr5p1;Parent=TRINITY_DN9605_c0_g1::TRINITY_DN9605_c0_g1_i1::g.45::m.45
TRINITY_DN9605_c0_g1_i1	transdecoder	exon	1	2170	.	-	.	ID=TRINITY_DN9605_c0_g1::TRINITY_DN9605_c0_g1_i1::g.45::m.45.exon1;Parent=TRINITY_DN9605_c0_g1::TRINITY_DN9605_c0_g1_i1::g.45::m.45
TRINITY_DN9605_c0_g1_i1	transdecoder	CDS	1579	1899	.	-	0	ID=cds.TRINITY_DN9605_c0_g1::TRINITY_DN9605_c0_g1_i1::g.45::m.45;Parent=TRINITY_DN9605_c0_g1::TRINITY_DN9605_c0_g1_i1::g.45::m.45
TRINITY_DN9605_c0_g1_i1	transdecoder	three_prime_UTR	1	1578	.	-	.	ID=TRINITY_DN9605_c0_g1::TRINITY_DN9605_c0_g1_i1::g.45::m.45.utr3p1;Parent=TRINITY_DN9605_c0_g1::TRINITY_DN9605_c0_g1_i1::g.45::m.45
TRINITY_DN10802_c1_g2_i6	transdecoder	gene	1	1330	.	-	.	ID=TRINITY_DN10802_c1_g2::TRINITY_DN10802_c1_g2_i6::g.46;Name=ORF%20type%3A5prime_partial%20len%3A181%20%28-%29
TRINITY_DN10802_c1_g2_i6	transdecoder	mRNA	1	1330	.	-	.	ID=TRINITY_DN10802_c1_g2::TRINITY_DN10802_c1_g2_i6::g.46::m.46;Parent=TRINITY_DN10802_c1_g2::TRINITY_DN10802_c1_g2_i6::g.46;Name=ORF%20type%3A5prime_partial%20len%3A181%20%28-%29
TRINITY_DN10802_c1_g2_i6	transdecoder	five_prime_UTR	1329	1330	.	-	.	ID=TRINITY_DN10802_c1_g2::TRINITY_DN10802_c1_g2_i6::g.46::m.46.utr5p1;Parent=TRINITY_DN10802_c1_g2::TRINITY_DN10802_c1_g2_i6::g.46::m.46
TRINITY_DN10802_c1_g2_i6	transdecoder	exon	1	1330	.	-	.	ID=TRINITY_DN10802_c1_g2::TRINITY_DN10802_c1_g2_i6::g.46::m.46.exon1;Parent=TRINITY_DN10802_c1_g2::TRINITY_DN10802_c1_g2_i6::g.46::m.46
TRINITY_DN10802_c1_g2_i6	transdecoder	CDS	786	1328	.	-	0	ID=cds.TRINITY_DN10802_c1_g2::TRINITY_DN10802_c1_g2_i6::g.46::m.46;Parent=TRINITY_DN10802_c1_g2::TRINITY_DN10802_c1_g2_i6::g.46::m.46;5_prime_partial=true
TRINITY_DN10802_c1_g2_i6	transdecoder	three_prime_UTR	1	785	.	-	.	ID=TRINITY_DN10802_c1_g2::TRINITY_DN10802_c1_g2_i6::g.46::m.46.utr3p1;Parent=TRINITY_DN10802_c1_g2::TRINITY_DN10802_c1_g2_i6::g.46::m.46
TRINITY_DN7464_c0_g1_i1	transdecoder	gene	1	461	.	-	.	ID=TRINITY_DN7464_c0_g1::TRINITY_DN7464_c0_g1_i1::g.47;Name=ORF%20type%3A5prime_partial%20len%3A121%20%28-%29
TRINITY_DN7464_c0_g1_i1	transdecoder	mRNA	1	461	.	-	.	ID=TRINITY_DN7464_c0_g1::TRINITY_DN7464_c0_g1_i1::g.47::m.47;Parent=TRINITY_DN7464_c0_g1::TRINITY_DN7464_c0_g1_i1::g.47;Name=ORF%20type%3A5prime_partial%20len%3A121%20%28-%29
TRINITY_DN7464_c0_g1_i1	transdecoder	five_prime_UTR	461	461	.	-	.	ID=TRINITY_DN7464_c0_g1::TRINITY_DN7464_c0_g1_i1::g.47::m.47.utr5p1;Parent=TRINITY_DN7464_c0_g1::TRINITY_DN7464_c0_g1_i1::g.47::m.47
TRINITY_DN7464_c0_g1_i1	transdecoder	exon	1	461	.	-	.	ID=TRINITY_DN7464_c0_g1::TRINITY_DN7464_c0_g1_i1::g.47::m.47.exon1;Parent=TRINITY_DN7464_c0_g1::TRINITY_DN7464_c0_g1_i1::g.47::m.47
TRINITY_DN7464_c0_g1_i1	transdecoder	CDS	98	460	.	-	0	ID=cds.TRINITY_DN7464_c0_g1::TRINITY_DN7464_c0_g1_i1::g.47::m.47;Parent=TRINITY_DN7464_c0_g1::TRINITY_DN7464_c0_g1_i1::g.47::m.47;5_prime_partial=true
TRINITY_DN7464_c0_g1_i1	transdecoder	three_prime_UTR	1	97	.	-	.	ID=TRINITY_DN7464_c0_g1::TRINITY_DN7464_c0_g1_i1::g.47::m.47.utr3p1;Parent=TRINITY_DN7464_c0_g1::TRINITY_DN7464_c0_g1_i1::g.47::m.47
TRINITY_DN9556_c0_g2_i2	transdecoder	gene	1	588	.	+	.	ID=TRINITY_DN9556_c0_g2::TRINITY_DN9556_c0_g2_i2::g.48;Name=ORF%20type%3A5prime_partial%20len%3A156%20%28%2B%29
TRINITY_DN9556_c0_g2_i2	transdecoder	mRNA	1	588	.	+	.	ID=TRINITY_DN9556_c0_g2::TRINITY_DN9556_c0_g2_i2::g.48::m.48;Parent=TRINITY_DN9556_c0_g2::TRINITY_DN9556_c0_g2_i2::g.48;Name=ORF%20type%3A5prime_partial%20len%3A156%20%28%2B%29
TRINITY_DN9556_c0_g2_i2	transdecoder	five_prime_UTR	1	1	.	+	.	ID=TRINITY_DN9556_c0_g2::TRINITY_DN9556_c0_g2_i2::g.48::m.48.utr5p1;Parent=TRINITY_DN9556_c0_g2::TRINITY_DN9556_c0_g2_i2::g.48::m.48
TRINITY_DN9556_c0_g2_i2	transdecoder	exon	1	588	.	+	.	ID=TRINITY_DN9556_c0_g2::TRINITY_DN9556_c0_g2_i2::g.48::m.48.exon1;Parent=TRINITY_DN9556_c0_g2::TRINITY_DN9556_c0_g2_i2::g.48::m.48
TRINITY_DN9556_c0_g2_i2	transdecoder	CDS	2	469	.	+	0	ID=cds.TRINITY_DN9556_c0_g2::TRINITY_DN9556_c0_g2_i2::g.48::m.48;Parent=TRINITY_DN9556_c0_g2::TRINITY_DN9556_c0_g2_i2::g.48::m.48;5_prime_partial=true
TRINITY_DN9556_c0_g2_i2	transdecoder	three_prime_UTR	470	588	.	+	.	ID=TRINITY_DN9556_c0_g2::TRINITY_DN9556_c0_g2_i2::g.48::m.48.utr3p1;Parent=TRINITY_DN9556_c0_g2::TRINITY_DN9556_c0_g2_i2::g.48::m.48
TRINITY_DN9556_c0_g2_i2	transdecoder	gene	1	588	.	-	.	ID=TRINITY_DN9556_c0_g2::TRINITY_DN9556_c0_g2_i2::g.49;Name=ORF%20type%3A5prime_partial%20len%3A148%20%28-%29
TRINITY_DN9556_c0_g2_i2	transdecoder	mRNA	1	588	.	-	.	ID=TRINITY_DN9556_c0_g2::TRINITY_DN9556_c0_g2_i2::g.49::m.49;Parent=TRINITY_DN9556_c0_g2::TRINITY_DN9556_c0_g2_i2::g.49;Name=ORF%20type%3A5prime_partial%20len%3A148%20%28-%29
TRINITY_DN9556_c0_g2_i2	transdecoder	five_prime_UTR	587	588	.	-	.	ID=TRINITY_DN9556_c0_g2::TRINITY_DN9556_c0_g2_i2::g.49::m.49.utr5p1;Parent=TRINITY_DN9556_c0_g2::TRINITY_DN9556_c0_g2_i2::g.49::m.49
TRINITY_DN9556_c0_g2_i2	transdecoder	exon	1	588	.	-	.	ID=TRINITY_DN9556_c0_g2::TRINITY_DN9556_c0_g2_i2::g.49::m.49.exon1;Parent=TRINITY_DN9556_c0_g2::TRINITY_DN9556_c0_g2_i2::g.49::m.49
TRINITY_DN9556_c0_g2_i2	transdecoder	CDS	143	586	.	-	0	ID=cds.TRINITY_DN9556_c0_g2::TRINITY_DN9556_c0_g2_i2::g.49::m.49;Parent=TRINITY_DN9556_c0_g2::TRINITY_DN9556_c0_g2_i2::g.49::m.49;5_prime_partial=true
TRINITY_DN9556_c0_g2_i2	transdecoder	three_prime_UTR	1	142	.	-	.	ID=TRINITY_DN9556_c0_g2::TRINITY_DN9556_c0_g2_i2::g.49::m.49.utr3p1;Parent=TRINITY_DN9556_c0_g2::TRINITY_DN9556_c0_g2_i2::g.49::m.49
TRINITY_DN9556_c0_g2_i2	transdecoder	gene	1	588	.	-	.	ID=TRINITY_DN9556_c0_g2::TRINITY_DN9556_c0_g2_i2::g.50;Name=ORF%20type%3A5prime_partial%20len%3A141%20%28-%29
TRINITY_DN9556_c0_g2_i2	transdecoder	mRNA	1	588	.	-	.	ID=TRINITY_DN9556_c0_g2::TRINITY_DN9556_c0_g2_i2::g.50::m.50;Parent=TRINITY_DN9556_c0_g2::TRINITY_DN9556_c0_g2_i2::g.50;Name=ORF%20type%3A5prime_partial%20len%3A141%20%28-%29
TRINITY_DN9556_c0_g2_i2	transdecoder	exon	1	588	.	-	.	ID=TRINITY_DN9556_c0_g2::TRINITY_DN9556_c0_g2_i2::g.50::m.50.exon1;Parent=TRINITY_DN9556_c0_g2::TRINITY_DN9556_c0_g2_i2::g.50::m.50
TRINITY_DN9556_c0_g2_i2	transdecoder	CDS	166	588	.	-	0	ID=cds.TRINITY_DN9556_c0_g2::TRINITY_DN9556_c0_g2_i2::g.50::m.50;Parent=TRINITY_DN9556_c0_g2::TRINITY_DN9556_c0_g2_i2::g.50::m.50;5_prime_partial=true
TRINITY_DN9556_c0_g2_i2	transdecoder	three_prime_UTR	1	165	.	-	.	ID=TRINITY_DN9556_c0_g2::TRINITY_DN9556_c0_g2_i2::g.50::m.50.utr3p1;Parent=TRINITY_DN9556_c0_g2::TRINITY_DN9556_c0_g2_i2::g.50::m.50
TRINITY_DN9594_c0_g1_i1	transdecoder	gene	1	843	.	-	.	ID=TRINITY_DN9594_c0_g1::TRINITY_DN9594_c0_g1_i1::g.51;Name=ORF%20type%3Acomplete%20len%3A100%20%28-%29
TRINITY_DN9594_c0_g1_i1	transdecoder	mRNA	1	843	.	-	.	ID=TRINITY_DN9594_c0_g1::TRINITY_DN9594_c0_g1_i1::g.51::m.51;Parent=TRINITY_DN9594_c0_g1::TRINITY_DN9594_c0_g1_i1::g.51;Name=ORF%20type%3Acomplete%20len%3A100%20%28-%29
TRINITY_DN9594_c0_g1_i1	transdecoder	five_prime_UTR	626	843	.	-	.	ID=TRINITY_DN9594_c0_g1::TRINITY_DN9594_c0_g1_i1::g.51::m.51.utr5p1;Parent=TRINITY_DN9594_c0_g1::TRINITY_DN9594_c0_g1_i1::g.51::m.51
TRINITY_DN9594_c0_g1_i1	transdecoder	exon	1	843	.	-	.	ID=TRINITY_DN9594_c0_g1::TRINITY_DN9594_c0_g1_i1::g.51::m.51.exon1;Parent=TRINITY_DN9594_c0_g1::TRINITY_DN9594_c0_g1_i1::g.51::m.51
TRINITY_DN9594_c0_g1_i1	transdecoder	CDS	326	625	.	-	0	ID=cds.TRINITY_DN9594_c0_g1::TRINITY_DN9594_c0_g1_i1::g.51::m.51;Parent=TRINITY_DN9594_c0_g1::TRINITY_DN9594_c0_g1_i1::g.51::m.51
TRINITY_DN9594_c0_g1_i1	transdecoder	three_prime_UTR	1	325	.	-	.	ID=TRINITY_DN9594_c0_g1::TRINITY_DN9594_c0_g1_i1::g.51::m.51.utr3p1;Parent=TRINITY_DN9594_c0_g1::TRINITY_DN9594_c0_g1_i1::g.51::m.51
TRINITY_DN10803_c2_g4_i1	transdecoder	gene	1	394	.	-	.	ID=TRINITY_DN10803_c2_g4::TRINITY_DN10803_c2_g4_i1::g.52;Name=ORF%20type%3A3prime_partial%20len%3A111%20%28-%29
TRINITY_DN10803_c2_g4_i1	transdecoder	mRNA	1	394	.	-	.	ID=TRINITY_DN10803_c2_g4::TRINITY_DN10803_c2_g4_i1::g.52::m.52;Parent=TRINITY_DN10803_c2_g4::TRINITY_DN10803_c2_g4_i1::g.52;Name=ORF%20type%3A3prime_partial%20len%3A111%20%28-%29
TRINITY_DN10803_c2_g4_i1	transdecoder	five_prime_UTR	331	394	.	-	.	ID=TRINITY_DN10803_c2_g4::TRINITY_DN10803_c2_g4_i1::g.52::m.52.utr5p1;Parent=TRINITY_DN10803_c2_g4::TRINITY_DN10803_c2_g4_i1::g.52::m.52
TRINITY_DN10803_c2_g4_i1	transdecoder	exon	1	394	.	-	.	ID=TRINITY_DN10803_c2_g4::TRINITY_DN10803_c2_g4_i1::g.52::m.52.exon1;Parent=TRINITY_DN10803_c2_g4::TRINITY_DN10803_c2_g4_i1::g.52::m.52
TRINITY_DN10803_c2_g4_i1	transdecoder	CDS	1	330	.	-	0	ID=cds.TRINITY_DN10803_c2_g4::TRINITY_DN10803_c2_g4_i1::g.52::m.52;Parent=TRINITY_DN10803_c2_g4::TRINITY_DN10803_c2_g4_i1::g.52::m.52;3_prime_partial=true
TRINITY_DN10803_c2_g4_i5	transdecoder	gene	1	498	.	-	.	ID=TRINITY_DN10803_c2_g4::TRINITY_DN10803_c2_g4_i5::g.53;Name=ORF%20type%3Acomplete%20len%3A133%20%28-%29
TRINITY_DN10803_c2_g4_i5	transdecoder	mRNA	1	498	.	-	.	ID=TRINITY_DN10803_c2_g4::TRINITY_DN10803_c2_g4_i5::g.53::m.53;Parent=TRINITY_DN10803_c2_g4::TRINITY_DN10803_c2_g4_i5::g.53;Name=ORF%20type%3Acomplete%20len%3A133%20%28-%29
TRINITY_DN10803_c2_g4_i5	transdecoder	five_prime_UTR	435	498	.	-	.	ID=TRINITY_DN10803_c2_g4::TRINITY_DN10803_c2_g4_i5::g.53::m.53.utr5p1;Parent=TRINITY_DN10803_c2_g4::TRINITY_DN10803_c2_g4_i5::g.53::m.53
TRINITY_DN10803_c2_g4_i5	transdecoder	exon	1	498	.	-	.	ID=TRINITY_DN10803_c2_g4::TRINITY_DN10803_c2_g4_i5::g.53::m.53.exon1;Parent=TRINITY_DN10803_c2_g4::TRINITY_DN10803_c2_g4_i5::g.53::m.53
TRINITY_DN10803_c2_g4_i5	transdecoder	CDS	36	434	.	-	0	ID=cds.TRINITY_DN10803_c2_g4::TRINITY_DN10803_c2_g4_i5::g.53::m.53;Parent=TRINITY_DN10803_c2_g4::TRINITY_DN10803_c2_g4_i5::g.53::m.53
TRINITY_DN10803_c2_g4_i5	transdecoder	three_prime_UTR	1	35	.	-	.	ID=TRINITY_DN10803_c2_g4::TRINITY_DN10803_c2_g4_i5::g.53::m.53.utr3p1;Parent=TRINITY_DN10803_c2_g4::TRINITY_DN10803_c2_g4_i5::g.53::m.53
TRINITY_DN10803_c2_g4_i5	transdecoder	gene	1	498	.	+	.	ID=TRINITY_DN10803_c2_g4::TRINITY_DN10803_c2_g4_i5::g.54;Name=ORF%20type%3A5prime_partial%20len%3A120%20%28%2B%29
TRINITY_DN10803_c2_g4_i5	transdecoder	mRNA	1	498	.	+	.	ID=TRINITY_DN10803_c2_g4::TRINITY_DN10803_c2_g4_i5::g.54::m.54;Parent=TRINITY_DN10803_c2_g4::TRINITY_DN10803_c2_g4_i5::g.54;Name=ORF%20type%3A5prime_partial%20len%3A120%20%28%2B%29
TRINITY_DN10803_c2_g4_i5	transdecoder	five_prime_UTR	1	2	.	+	.	ID=TRINITY_DN10803_c2_g4::TRINITY_DN10803_c2_g4_i5::g.54::m.54.utr5p1;Parent=TRINITY_DN10803_c2_g4::TRINITY_DN10803_c2_g4_i5::g.54::m.54
TRINITY_DN10803_c2_g4_i5	transdecoder	exon	1	498	.	+	.	ID=TRINITY_DN10803_c2_g4::TRINITY_DN10803_c2_g4_i5::g.54::m.54.exon1;Parent=TRINITY_DN10803_c2_g4::TRINITY_DN10803_c2_g4_i5::g.54::m.54
TRINITY_DN10803_c2_g4_i5	transdecoder	CDS	3	362	.	+	0	ID=cds.TRINITY_DN10803_c2_g4::TRINITY_DN10803_c2_g4_i5::g.54::m.54;Parent=TRINITY_DN10803_c2_g4::TRINITY_DN10803_c2_g4_i5::g.54::m.54;5_prime_partial=true
TRINITY_DN10803_c2_g4_i5	transdecoder	three_prime_UTR	363	498	.	+	.	ID=TRINITY_DN10803_c2_g4::TRINITY_DN10803_c2_g4_i5::g.54::m.54.utr3p1;Parent=TRINITY_DN10803_c2_g4::TRINITY_DN10803_c2_g4_i5::g.54::m.54
TRINITY_DN10760_c1_g1_i11	transdecoder	gene	1	1575	.	+	.	ID=TRINITY_DN10760_c1_g1::TRINITY_DN10760_c1_g1_i11::g.55;Name=ORF%20type%3Acomplete%20len%3A344%20%28%2B%29
TRINITY_DN10760_c1_g1_i11	transdecoder	mRNA	1	1575	.	+	.	ID=TRINITY_DN10760_c1_g1::TRINITY_DN10760_c1_g1_i11::g.55::m.55;Parent=TRINITY_DN10760_c1_g1::TRINITY_DN10760_c1_g1_i11::g.55;Name=ORF%20type%3Acomplete%20len%3A344%20%28%2B%29
TRINITY_DN10760_c1_g1_i11	transdecoder	five_prime_UTR	1	322	.	+	.	ID=TRINITY_DN10760_c1_g1::TRINITY_DN10760_c1_g1_i11::g.55::m.55.utr5p1;Parent=TRINITY_DN10760_c1_g1::TRINITY_DN10760_c1_g1_i11::g.55::m.55
TRINITY_DN10760_c1_g1_i11	transdecoder	exon	1	1575	.	+	.	ID=TRINITY_DN10760_c1_g1::TRINITY_DN10760_c1_g1_i11::g.55::m.55.exon1;Parent=TRINITY_DN10760_c1_g1::TRINITY_DN10760_c1_g1_i11::g.55::m.55
TRINITY_DN10760_c1_g1_i11	transdecoder	CDS	323	1354	.	+	0	ID=cds.TRINITY_DN10760_c1_g1::TRINITY_DN10760_c1_g1_i11::g.55::m.55;Parent=TRINITY_DN10760_c1_g1::TRINITY_DN10760_c1_g1_i11::g.55::m.55
TRINITY_DN10760_c1_g1_i11	transdecoder	three_prime_UTR	1355	1575	.	+	.	ID=TRINITY_DN10760_c1_g1::TRINITY_DN10760_c1_g1_i11::g.55::m.55.utr3p1;Parent=TRINITY_DN10760_c1_g1::TRINITY_DN10760_c1_g1_i11::g.55::m.55
TRINITY_DN10760_c1_g1_i11	transdecoder	gene	1	1575	.	-	.	ID=TRINITY_DN10760_c1_g1::TRINITY_DN10760_c1_g1_i11::g.56;Name=ORF%20type%3Acomplete%20len%3A135%20%28-%29
TRINITY_DN10760_c1_g1_i11	transdecoder	mRNA	1	1575	.	-	.	ID=TRINITY_DN10760_c1_g1::TRINITY_DN10760_c1_g1_i11::g.56::m.56;Parent=TRINITY_DN10760_c1_g1::TRINITY_DN10760_c1_g1_i11::g.56;Name=ORF%20type%3Acomplete%20len%3A135%20%28-%29
TRINITY_DN10760_c1_g1_i11	transdecoder	five_prime_UTR	685	1575	.	-	.	ID=TRINITY_DN10760_c1_g1::TRINITY_DN10760_c1_g1_i11::g.56::m.56.utr5p1;Parent=TRINITY_DN10760_c1_g1::TRINITY_DN10760_c1_g1_i11::g.56::m.56
TRINITY_DN10760_c1_g1_i11	transdecoder	exon	1	1575	.	-	.	ID=TRINITY_DN10760_c1_g1::TRINITY_DN10760_c1_g1_i11::g.56::m.56.exon1;Parent=TRINITY_DN10760_c1_g1::TRINITY_DN10760_c1_g1_i11::g.56::m.56
TRINITY_DN10760_c1_g1_i11	transdecoder	CDS	280	684	.	-	0	ID=cds.TRINITY_DN10760_c1_g1::TRINITY_DN10760_c1_g1_i11::g.56::m.56;Parent=TRINITY_DN10760_c1_g1::TRINITY_DN10760_c1_g1_i11::g.56::m.56
TRINITY_DN10760_c1_g1_i11	transdecoder	three_prime_UTR	1	279	.	-	.	ID=TRINITY_DN10760_c1_g1::TRINITY_DN10760_c1_g1_i11::g.56::m.56.utr3p1;Parent=TRINITY_DN10760_c1_g1::TRINITY_DN10760_c1_g1_i11::g.56::m.56
TRINITY_DN10554_c0_g3_i5	transdecoder	gene	1	1069	.	-	.	ID=TRINITY_DN10554_c0_g3::TRINITY_DN10554_c0_g3_i5::g.57;Name=ORF%20type%3Acomplete%20len%3A183%20%28-%29
TRINITY_DN10554_c0_g3_i5	transdecoder	mRNA	1	1069	.	-	.	ID=TRINITY_DN10554_c0_g3::TRINITY_DN10554_c0_g3_i5::g.57::m.57;Parent=TRINITY_DN10554_c0_g3::TRINITY_DN10554_c0_g3_i5::g.57;Name=ORF%20type%3Acomplete%20len%3A183%20%28-%29
TRINITY_DN10554_c0_g3_i5	transdecoder	five_prime_UTR	874	1069	.	-	.	ID=TRINITY_DN10554_c0_g3::TRINITY_DN10554_c0_g3_i5::g.57::m.57.utr5p1;Parent=TRINITY_DN10554_c0_g3::TRINITY_DN10554_c0_g3_i5::g.57::m.57
TRINITY_DN10554_c0_g3_i5	transdecoder	exon	1	1069	.	-	.	ID=TRINITY_DN10554_c0_g3::TRINITY_DN10554_c0_g3_i5::g.57::m.57.exon1;Parent=TRINITY_DN10554_c0_g3::TRINITY_DN10554_c0_g3_i5::g.57::m.57
TRINITY_DN10554_c0_g3_i5	transdecoder	CDS	325	873	.	-	0	ID=cds.TRINITY_DN10554_c0_g3::TRINITY_DN10554_c0_g3_i5::g.57::m.57;Parent=TRINITY_DN10554_c0_g3::TRINITY_DN10554_c0_g3_i5::g.57::m.57
TRINITY_DN10554_c0_g3_i5	transdecoder	three_prime_UTR	1	324	.	-	.	ID=TRINITY_DN10554_c0_g3::TRINITY_DN10554_c0_g3_i5::g.57::m.57.utr3p1;Parent=TRINITY_DN10554_c0_g3::TRINITY_DN10554_c0_g3_i5::g.57::m.57
TRINITY_DN10554_c0_g3_i5	transdecoder	gene	1	1069	.	+	.	ID=TRINITY_DN10554_c0_g3::TRINITY_DN10554_c0_g3_i5::g.58;Name=ORF%20type%3A5prime_partial%20len%3A116%20%28%2B%29
TRINITY_DN10554_c0_g3_i5	transdecoder	mRNA	1	1069	.	+	.	ID=TRINITY_DN10554_c0_g3::TRINITY_DN10554_c0_g3_i5::g.58::m.58;Parent=TRINITY_DN10554_c0_g3::TRINITY_DN10554_c0_g3_i5::g.58;Name=ORF%20type%3A5prime_partial%20len%3A116%20%28%2B%29
TRINITY_DN10554_c0_g3_i5	transdecoder	five_prime_UTR	1	1	.	+	.	ID=TRINITY_DN10554_c0_g3::TRINITY_DN10554_c0_g3_i5::g.58::m.58.utr5p1;Parent=TRINITY_DN10554_c0_g3::TRINITY_DN10554_c0_g3_i5::g.58::m.58
TRINITY_DN10554_c0_g3_i5	transdecoder	exon	1	1069	.	+	.	ID=TRINITY_DN10554_c0_g3::TRINITY_DN10554_c0_g3_i5::g.58::m.58.exon1;Parent=TRINITY_DN10554_c0_g3::TRINITY_DN10554_c0_g3_i5::g.58::m.58
TRINITY_DN10554_c0_g3_i5	transdecoder	CDS	2	349	.	+	0	ID=cds.TRINITY_DN10554_c0_g3::TRINITY_DN10554_c0_g3_i5::g.58::m.58;Parent=TRINITY_DN10554_c0_g3::TRINITY_DN10554_c0_g3_i5::g.58::m.58;5_prime_partial=true
TRINITY_DN10554_c0_g3_i5	transdecoder	three_prime_UTR	350	1069	.	+	.	ID=TRINITY_DN10554_c0_g3::TRINITY_DN10554_c0_g3_i5::g.58::m.58.utr3p1;Parent=TRINITY_DN10554_c0_g3::TRINITY_DN10554_c0_g3_i5::g.58::m.58
TRINITY_DN10554_c0_g3_i5	transdecoder	gene	1	1069	.	+	.	ID=TRINITY_DN10554_c0_g3::TRINITY_DN10554_c0_g3_i5::g.59;Name=ORF%20type%3A3prime_partial%20len%3A111%20%28%2B%29
TRINITY_DN10554_c0_g3_i5	transdecoder	mRNA	1	1069	.	+	.	ID=TRINITY_DN10554_c0_g3::TRINITY_DN10554_c0_g3_i5::g.59::m.59;Parent=TRINITY_DN10554_c0_g3::TRINITY_DN10554_c0_g3_i5::g.59;Name=ORF%20type%3A3prime_partial%20len%3A111%20%28%2B%29
TRINITY_DN10554_c0_g3_i5	transdecoder	five_prime_UTR	1	737	.	+	.	ID=TRINITY_DN10554_c0_g3::TRINITY_DN10554_c0_g3_i5::g.59::m.59.utr5p1;Parent=TRINITY_DN10554_c0_g3::TRINITY_DN10554_c0_g3_i5::g.59::m.59
TRINITY_DN10554_c0_g3_i5	transdecoder	exon	1	1069	.	+	.	ID=TRINITY_DN10554_c0_g3::TRINITY_DN10554_c0_g3_i5::g.59::m.59.exon1;Parent=TRINITY_DN10554_c0_g3::TRINITY_DN10554_c0_g3_i5::g.59::m.59
TRINITY_DN10554_c0_g3_i5	transdecoder	CDS	738	1067	.	+	0	ID=cds.TRINITY_DN10554_c0_g3::TRINITY_DN10554_c0_g3_i5::g.59::m.59;Parent=TRINITY_DN10554_c0_g3::TRINITY_DN10554_c0_g3_i5::g.59::m.59;3_prime_partial=true
TRINITY_DN10554_c0_g3_i5	transdecoder	three_prime_UTR	1068	1069	.	+	.	ID=TRINITY_DN10554_c0_g3::TRINITY_DN10554_c0_g3_i5::g.59::m.59.utr3p1;Parent=TRINITY_DN10554_c0_g3::TRINITY_DN10554_c0_g3_i5::g.59::m.59
TRINITY_DN10803_c2_g12_i9	transdecoder	gene	1	432	.	+	.	ID=TRINITY_DN10803_c2_g12::TRINITY_DN10803_c2_g12_i9::g.60;Name=ORF%20type%3A5prime_partial%20len%3A100%20%28%2B%29
TRINITY_DN10803_c2_g12_i9	transdecoder	mRNA	1	432	.	+	.	ID=TRINITY_DN10803_c2_g12::TRINITY_DN10803_c2_g12_i9::g.60::m.60;Parent=TRINITY_DN10803_c2_g12::TRINITY_DN10803_c2_g12_i9::g.60;Name=ORF%20type%3A5prime_partial%20len%3A100%20%28%2B%29
TRINITY_DN10803_c2_g12_i9	transdecoder	exon	1	432	.	+	.	ID=TRINITY_DN10803_c2_g12::TRINITY_DN10803_c2_g12_i9::g.60::m.60.exon1;Parent=TRINITY_DN10803_c2_g12::TRINITY_DN10803_c2_g12_i9::g.60::m.60
TRINITY_DN10803_c2_g12_i9	transdecoder	CDS	1	300	.	+	0	ID=cds.TRINITY_DN10803_c2_g12::TRINITY_DN10803_c2_g12_i9::g.60::m.60;Parent=TRINITY_DN10803_c2_g12::TRINITY_DN10803_c2_g12_i9::g.60::m.60;5_prime_partial=true
TRINITY_DN10803_c2_g12_i9	transdecoder	three_prime_UTR	301	432	.	+	.	ID=TRINITY_DN10803_c2_g12::TRINITY_DN10803_c2_g12_i9::g.60::m.60.utr3p1;Parent=TRINITY_DN10803_c2_g12::TRINITY_DN10803_c2_g12_i9::g.60::m.60
TRINITY_DN10803_c2_g12_i9	transdecoder	gene	1	432	.	+	.	ID=TRINITY_DN10803_c2_g12::TRINITY_DN10803_c2_g12_i9::g.61;Name=ORF%20type%3A3prime_partial%20len%3A100%20%28%2B%29
TRINITY_DN10803_c2_g12_i9	transdecoder	mRNA	1	432	.	+	.	ID=TRINITY_DN10803_c2_g12::TRINITY_DN10803_c2_g12_i9::g.61::m.61;Parent=TRINITY_DN10803_c2_g12::TRINITY_DN10803_c2_g12_i9::g.61;Name=ORF%20type%3A3prime_partial%20len%3A100%20%28%2B%29
TRINITY_DN10803_c2_g12_i9	transdecoder	five_prime_UTR	1	133	.	+	.	ID=TRINITY_DN10803_c2_g12::TRINITY_DN10803_c2_g12_i9::g.61::m.61.utr5p1;Parent=TRINITY_DN10803_c2_g12::TRINITY_DN10803_c2_g12_i9::g.61::m.61
TRINITY_DN10803_c2_g12_i9	transdecoder	exon	1	432	.	+	.	ID=TRINITY_DN10803_c2_g12::TRINITY_DN10803_c2_g12_i9::g.61::m.61.exon1;Parent=TRINITY_DN10803_c2_g12::TRINITY_DN10803_c2_g12_i9::g.61::m.61
TRINITY_DN10803_c2_g12_i9	transdecoder	CDS	134	430	.	+	0	ID=cds.TRINITY_DN10803_c2_g12::TRINITY_DN10803_c2_g12_i9::g.61::m.61;Parent=TRINITY_DN10803_c2_g12::TRINITY_DN10803_c2_g12_i9::g.61::m.61;3_prime_partial=true
TRINITY_DN10803_c2_g12_i9	transdecoder	three_prime_UTR	431	432	.	+	.	ID=TRINITY_DN10803_c2_g12::TRINITY_DN10803_c2_g12_i9::g.61::m.61.utr3p1;Parent=TRINITY_DN10803_c2_g12::TRINITY_DN10803_c2_g12_i9::g.61::m.61
TRINITY_DN14021_c0_g1_i1	transdecoder	gene	1	530	.	+	.	ID=TRINITY_DN14021_c0_g1::TRINITY_DN14021_c0_g1_i1::g.62;Name=ORF%20type%3Ainternal%20len%3A177%20%28%2B%29
TRINITY_DN14021_c0_g1_i1	transdecoder	mRNA	1	530	.	+	.	ID=TRINITY_DN14021_c0_g1::TRINITY_DN14021_c0_g1_i1::g.62::m.62;Parent=TRINITY_DN14021_c0_g1::TRINITY_DN14021_c0_g1_i1::g.62;Name=ORF%20type%3Ainternal%20len%3A177%20%28%2B%29
TRINITY_DN14021_c0_g1_i1	transdecoder	five_prime_UTR	1	1	.	+	.	ID=TRINITY_DN14021_c0_g1::TRINITY_DN14021_c0_g1_i1::g.62::m.62.utr5p1;Parent=TRINITY_DN14021_c0_g1::TRINITY_DN14021_c0_g1_i1::g.62::m.62
TRINITY_DN14021_c0_g1_i1	transdecoder	exon	1	530	.	+	.	ID=TRINITY_DN14021_c0_g1::TRINITY_DN14021_c0_g1_i1::g.62::m.62.exon1;Parent=TRINITY_DN14021_c0_g1::TRINITY_DN14021_c0_g1_i1::g.62::m.62
TRINITY_DN14021_c0_g1_i1	transdecoder	CDS	2	529	.	+	0	ID=cds.TRINITY_DN14021_c0_g1::TRINITY_DN14021_c0_g1_i1::g.62::m.62;Parent=TRINITY_DN14021_c0_g1::TRINITY_DN14021_c0_g1_i1::g.62::m.62;5_prime_partial=true;3_prime_partial=true
TRINITY_DN14021_c0_g1_i1	transdecoder	three_prime_UTR	530	530	.	+	.	ID=TRINITY_DN14021_c0_g1::TRINITY_DN14021_c0_g1_i1::g.62::m.62.utr3p1;Parent=TRINITY_DN14021_c0_g1::TRINITY_DN14021_c0_g1_i1::g.62::m.62
TRINITY_DN14021_c0_g1_i1	transdecoder	gene	1	530	.	-	.	ID=TRINITY_DN14021_c0_g1::TRINITY_DN14021_c0_g1_i1::g.63;Name=ORF%20type%3A5prime_partial%20len%3A100%20%28-%29
TRINITY_DN14021_c0_g1_i1	transdecoder	mRNA	1	530	.	-	.	ID=TRINITY_DN14021_c0_g1::TRINITY_DN14021_c0_g1_i1::g.63::m.63;Parent=TRINITY_DN14021_c0_g1::TRINITY_DN14021_c0_g1_i1::g.63;Name=ORF%20type%3A5prime_partial%20len%3A100%20%28-%29
TRINITY_DN14021_c0_g1_i1	transdecoder	five_prime_UTR	530	530	.	-	.	ID=TRINITY_DN14021_c0_g1::TRINITY_DN14021_c0_g1_i1::g.63::m.63.utr5p1;Parent=TRINITY_DN14021_c0_g1::TRINITY_DN14021_c0_g1_i1::g.63::m.63
TRINITY_DN14021_c0_g1_i1	transdecoder	exon	1	530	.	-	.	ID=TRINITY_DN14021_c0_g1::TRINITY_DN14021_c0_g1_i1::g.63::m.63.exon1;Parent=TRINITY_DN14021_c0_g1::TRINITY_DN14021_c0_g1_i1::g.63::m.63
TRINITY_DN14021_c0_g1_i1	transdecoder	CDS	230	529	.	-	0	ID=cds.TRINITY_DN14021_c0_g1::TRINITY_DN14021_c0_g1_i1::g.63::m.63;Parent=TRINITY_DN14021_c0_g1::TRINITY_DN14021_c0_g1_i1::g.63::m.63;5_prime_partial=true
TRINITY_DN14021_c0_g1_i1	transdecoder	three_prime_UTR	1	229	.	-	.	ID=TRINITY_DN14021_c0_g1::TRINITY_DN14021_c0_g1_i1::g.63::m.63.utr3p1;Parent=TRINITY_DN14021_c0_g1::TRINITY_DN14021_c0_g1_i1::g.63::m.63
TRINITY_DN10554_c0_g3_i1	transdecoder	gene	1	1065	.	-	.	ID=TRINITY_DN10554_c0_g3::TRINITY_DN10554_c0_g3_i1::g.64;Name=ORF%20type%3Acomplete%20len%3A183%20%28-%29
TRINITY_DN10554_c0_g3_i1	transdecoder	mRNA	1	1065	.	-	.	ID=TRINITY_DN10554_c0_g3::TRINITY_DN10554_c0_g3_i1::g.64::m.64;Parent=TRINITY_DN10554_c0_g3::TRINITY_DN10554_c0_g3_i1::g.64;Name=ORF%20type%3Acomplete%20len%3A183%20%28-%29
TRINITY_DN10554_c0_g3_i1	transdecoder	five_prime_UTR	876	1065	.	-	.	ID=TRINITY_DN10554_c0_g3::TRINITY_DN10554_c0_g3_i1::g.64::m.64.utr5p1;Parent=TRINITY_DN10554_c0_g3::TRINITY_DN10554_c0_g3_i1::g.64::m.64
TRINITY_DN10554_c0_g3_i1	transdecoder	exon	1	1065	.	-	.	ID=TRINITY_DN10554_c0_g3::TRINITY_DN10554_c0_g3_i1::g.64::m.64.exon1;Parent=TRINITY_DN10554_c0_g3::TRINITY_DN10554_c0_g3_i1::g.64::m.64
TRINITY_DN10554_c0_g3_i1	transdecoder	CDS	327	875	.	-	0	ID=cds.TRINITY_DN10554_c0_g3::TRINITY_DN10554_c0_g3_i1::g.64::m.64;Parent=TRINITY_DN10554_c0_g3::TRINITY_DN10554_c0_g3_i1::g.64::m.64
TRINITY_DN10554_c0_g3_i1	transdecoder	three_prime_UTR	1	326	.	-	.	ID=TRINITY_DN10554_c0_g3::TRINITY_DN10554_c0_g3_i1::g.64::m.64.utr3p1;Parent=TRINITY_DN10554_c0_g3::TRINITY_DN10554_c0_g3_i1::g.64::m.64
TRINITY_DN10554_c0_g3_i1	transdecoder	gene	1	1065	.	-	.	ID=TRINITY_DN10554_c0_g3::TRINITY_DN10554_c0_g3_i1::g.65;Name=ORF%20type%3A5prime_partial%20len%3A105%20%28-%29
TRINITY_DN10554_c0_g3_i1	transdecoder	mRNA	1	1065	.	-	.	ID=TRINITY_DN10554_c0_g3::TRINITY_DN10554_c0_g3_i1::g.65::m.65;Parent=TRINITY_DN10554_c0_g3::TRINITY_DN10554_c0_g3_i1::g.65;Name=ORF%20type%3A5prime_partial%20len%3A105%20%28-%29
TRINITY_DN10554_c0_g3_i1	transdecoder	exon	1	1065	.	-	.	ID=TRINITY_DN10554_c0_g3::TRINITY_DN10554_c0_g3_i1::g.65::m.65.exon1;Parent=TRINITY_DN10554_c0_g3::TRINITY_DN10554_c0_g3_i1::g.65::m.65
TRINITY_DN10554_c0_g3_i1	transdecoder	CDS	751	1065	.	-	0	ID=cds.TRINITY_DN10554_c0_g3::TRINITY_DN10554_c0_g3_i1::g.65::m.65;Parent=TRINITY_DN10554_c0_g3::TRINITY_DN10554_c0_g3_i1::g.65::m.65;5_prime_partial=true
TRINITY_DN10554_c0_g3_i1	transdecoder	three_prime_UTR	1	750	.	-	.	ID=TRINITY_DN10554_c0_g3::TRINITY_DN10554_c0_g3_i1::g.65::m.65.utr3p1;Parent=TRINITY_DN10554_c0_g3::TRINITY_DN10554_c0_g3_i1::g.65::m.65
TRINITY_DN10760_c1_g1_i4	transdecoder	gene	1	1463	.	+	.	ID=TRINITY_DN10760_c1_g1::TRINITY_DN10760_c1_g1_i4::g.66;Name=ORF%20type%3Acomplete%20len%3A305%20%28%2B%29
TRINITY_DN10760_c1_g1_i4	transdecoder	mRNA	1	1463	.	+	.	ID=TRINITY_DN10760_c1_g1::TRINITY_DN10760_c1_g1_i4::g.66::m.66;Parent=TRINITY_DN10760_c1_g1::TRINITY_DN10760_c1_g1_i4::g.66;Name=ORF%20type%3Acomplete%20len%3A305%20%28%2B%29
TRINITY_DN10760_c1_g1_i4	transdecoder	five_prime_UTR	1	312	.	+	.	ID=TRINITY_DN10760_c1_g1::TRINITY_DN10760_c1_g1_i4::g.66::m.66.utr5p1;Parent=TRINITY_DN10760_c1_g1::TRINITY_DN10760_c1_g1_i4::g.66::m.66
TRINITY_DN10760_c1_g1_i4	transdecoder	exon	1	1463	.	+	.	ID=TRINITY_DN10760_c1_g1::TRINITY_DN10760_c1_g1_i4::g.66::m.66.exon1;Parent=TRINITY_DN10760_c1_g1::TRINITY_DN10760_c1_g1_i4::g.66::m.66
TRINITY_DN10760_c1_g1_i4	transdecoder	CDS	313	1227	.	+	0	ID=cds.TRINITY_DN10760_c1_g1::TRINITY_DN10760_c1_g1_i4::g.66::m.66;Parent=TRINITY_DN10760_c1_g1::TRINITY_DN10760_c1_g1_i4::g.66::m.66
TRINITY_DN10760_c1_g1_i4	transdecoder	three_prime_UTR	1228	1463	.	+	.	ID=TRINITY_DN10760_c1_g1::TRINITY_DN10760_c1_g1_i4::g.66::m.66.utr3p1;Parent=TRINITY_DN10760_c1_g1::TRINITY_DN10760_c1_g1_i4::g.66::m.66
TRINITY_DN10760_c1_g1_i4	transdecoder	gene	1	1463	.	+	.	ID=TRINITY_DN10760_c1_g1::TRINITY_DN10760_c1_g1_i4::g.67;Name=ORF%20type%3Acomplete%20len%3A127%20%28%2B%29
TRINITY_DN10760_c1_g1_i4	transdecoder	mRNA	1	1463	.	+	.	ID=TRINITY_DN10760_c1_g1::TRINITY_DN10760_c1_g1_i4::g.67::m.67;Parent=TRINITY_DN10760_c1_g1::TRINITY_DN10760_c1_g1_i4::g.67;Name=ORF%20type%3Acomplete%20len%3A127%20%28%2B%29
TRINITY_DN10760_c1_g1_i4	transdecoder	five_prime_UTR	1	976	.	+	.	ID=TRINITY_DN10760_c1_g1::TRINITY_DN10760_c1_g1_i4::g.67::m.67.utr5p1;Parent=TRINITY_DN10760_c1_g1::TRINITY_DN10760_c1_g1_i4::g.67::m.67
TRINITY_DN10760_c1_g1_i4	transdecoder	exon	1	1463	.	+	.	ID=TRINITY_DN10760_c1_g1::TRINITY_DN10760_c1_g1_i4::g.67::m.67.exon1;Parent=TRINITY_DN10760_c1_g1::TRINITY_DN10760_c1_g1_i4::g.67::m.67
TRINITY_DN10760_c1_g1_i4	transdecoder	CDS	977	1357	.	+	0	ID=cds.TRINITY_DN10760_c1_g1::TRINITY_DN10760_c1_g1_i4::g.67::m.67;Parent=TRINITY_DN10760_c1_g1::TRINITY_DN10760_c1_g1_i4::g.67::m.67
TRINITY_DN10760_c1_g1_i4	transdecoder	three_prime_UTR	1358	1463	.	+	.	ID=TRINITY_DN10760_c1_g1::TRINITY_DN10760_c1_g1_i4::g.67::m.67.utr3p1;Parent=TRINITY_DN10760_c1_g1::TRINITY_DN10760_c1_g1_i4::g.67::m.67
TRINITY_DN10760_c1_g1_i4	transdecoder	gene	1	1463	.	-	.	ID=TRINITY_DN10760_c1_g1::TRINITY_DN10760_c1_g1_i4::g.68;Name=ORF%20type%3Acomplete%20len%3A112%20%28-%29
TRINITY_DN10760_c1_g1_i4	transdecoder	mRNA	1	1463	.	-	.	ID=TRINITY_DN10760_c1_g1::TRINITY_DN10760_c1_g1_i4::g.68::m.68;Parent=TRINITY_DN10760_c1_g1::TRINITY_DN10760_c1_g1_i4::g.68;Name=ORF%20type%3Acomplete%20len%3A112%20%28-%29
TRINITY_DN10760_c1_g1_i4	transdecoder	five_prime_UTR	1306	1463	.	-	.	ID=TRINITY_DN10760_c1_g1::TRINITY_DN10760_c1_g1_i4::g.68::m.68.utr5p1;Parent=TRINITY_DN10760_c1_g1::TRINITY_DN10760_c1_g1_i4::g.68::m.68
TRINITY_DN10760_c1_g1_i4	transdecoder	exon	1	1463	.	-	.	ID=TRINITY_DN10760_c1_g1::TRINITY_DN10760_c1_g1_i4::g.68::m.68.exon1;Parent=TRINITY_DN10760_c1_g1::TRINITY_DN10760_c1_g1_i4::g.68::m.68
TRINITY_DN10760_c1_g1_i4	transdecoder	CDS	970	1305	.	-	0	ID=cds.TRINITY_DN10760_c1_g1::TRINITY_DN10760_c1_g1_i4::g.68::m.68;Parent=TRINITY_DN10760_c1_g1::TRINITY_DN10760_c1_g1_i4::g.68::m.68
TRINITY_DN10760_c1_g1_i4	transdecoder	three_prime_UTR	1	969	.	-	.	ID=TRINITY_DN10760_c1_g1::TRINITY_DN10760_c1_g1_i4::g.68::m.68.utr3p1;Parent=TRINITY_DN10760_c1_g1::TRINITY_DN10760_c1_g1_i4::g.68::m.68
TRINITY_DN1762_c0_g1_i1	transdecoder	gene	1	2290	.	+	.	ID=TRINITY_DN1762_c0_g1::TRINITY_DN1762_c0_g1_i1::g.69;Name=ORF%20type%3Acomplete%20len%3A684%20%28%2B%29
TRINITY_DN1762_c0_g1_i1	transdecoder	mRNA	1	2290	.	+	.	ID=TRINITY_DN1762_c0_g1::TRINITY_DN1762_c0_g1_i1::g.69::m.69;Parent=TRINITY_DN1762_c0_g1::TRINITY_DN1762_c0_g1_i1::g.69;Name=ORF%20type%3Acomplete%20len%3A684%20%28%2B%29
TRINITY_DN1762_c0_g1_i1	transdecoder	five_prime_UTR	1	92	.	+	.	ID=TRINITY_DN1762_c0_g1::TRINITY_DN1762_c0_g1_i1::g.69::m.69.utr5p1;Parent=TRINITY_DN1762_c0_g1::TRINITY_DN1762_c0_g1_i1::g.69::m.69
TRINITY_DN1762_c0_g1_i1	transdecoder	exon	1	2290	.	+	.	ID=TRINITY_DN1762_c0_g1::TRINITY_DN1762_c0_g1_i1::g.69::m.69.exon1;Parent=TRINITY_DN1762_c0_g1::TRINITY_DN1762_c0_g1_i1::g.69::m.69
TRINITY_DN1762_c0_g1_i1	transdecoder	CDS	93	2144	.	+	0	ID=cds.TRINITY_DN1762_c0_g1::TRINITY_DN1762_c0_g1_i1::g.69::m.69;Parent=TRINITY_DN1762_c0_g1::TRINITY_DN1762_c0_g1_i1::g.69::m.69
TRINITY_DN1762_c0_g1_i1	transdecoder	three_prime_UTR	2145	2290	.	+	.	ID=TRINITY_DN1762_c0_g1::TRINITY_DN1762_c0_g1_i1::g.69::m.69.utr3p1;Parent=TRINITY_DN1762_c0_g1::TRINITY_DN1762_c0_g1_i1::g.69::m.69
TRINITY_DN1762_c0_g1_i1	transdecoder	gene	1	2290	.	-	.	ID=TRINITY_DN1762_c0_g1::TRINITY_DN1762_c0_g1_i1::g.70;Name=ORF%20type%3Acomplete%20len%3A203%20%28-%29
TRINITY_DN1762_c0_g1_i1	transdecoder	mRNA	1	2290	.	-	.	ID=TRINITY_DN1762_c0_g1::TRINITY_DN1762_c0_g1_i1::g.70::m.70;Parent=TRINITY_DN1762_c0_g1::TRINITY_DN1762_c0_g1_i1::g.70;Name=ORF%20type%3Acomplete%20len%3A203%20%28-%29
TRINITY_DN1762_c0_g1_i1	transdecoder	five_prime_UTR	908	2290	.	-	.	ID=TRINITY_DN1762_c0_g1::TRINITY_DN1762_c0_g1_i1::g.70::m.70.utr5p1;Parent=TRINITY_DN1762_c0_g1::TRINITY_DN1762_c0_g1_i1::g.70::m.70
TRINITY_DN1762_c0_g1_i1	transdecoder	exon	1	2290	.	-	.	ID=TRINITY_DN1762_c0_g1::TRINITY_DN1762_c0_g1_i1::g.70::m.70.exon1;Parent=TRINITY_DN1762_c0_g1::TRINITY_DN1762_c0_g1_i1::g.70::m.70
TRINITY_DN1762_c0_g1_i1	transdecoder	CDS	299	907	.	-	0	ID=cds.TRINITY_DN1762_c0_g1::TRINITY_DN1762_c0_g1_i1::g.70::m.70;Parent=TRINITY_DN1762_c0_g1::TRINITY_DN1762_c0_g1_i1::g.70::m.70
TRINITY_DN1762_c0_g1_i1	transdecoder	three_prime_UTR	1	298	.	-	.	ID=TRINITY_DN1762_c0_g1::TRINITY_DN1762_c0_g1_i1::g.70::m.70.utr3p1;Parent=TRINITY_DN1762_c0_g1::TRINITY_DN1762_c0_g1_i1::g.70::m.70
TRINITY_DN1762_c0_g1_i1	transdecoder	gene	1	2290	.	-	.	ID=TRINITY_DN1762_c0_g1::TRINITY_DN1762_c0_g1_i1::g.71;Name=ORF%20type%3Acomplete%20len%3A114%20%28-%29
TRINITY_DN1762_c0_g1_i1	transdecoder	mRNA	1	2290	.	-	.	ID=TRINITY_DN1762_c0_g1::TRINITY_DN1762_c0_g1_i1::g.71::m.71;Parent=TRINITY_DN1762_c0_g1::TRINITY_DN1762_c0_g1_i1::g.71;Name=ORF%20type%3Acomplete%20len%3A114%20%28-%29
TRINITY_DN1762_c0_g1_i1	transdecoder	five_prime_UTR	1603	2290	.	-	.	ID=TRINITY_DN1762_c0_g1::TRINITY_DN1762_c0_g1_i1::g.71::m.71.utr5p1;Parent=TRINITY_DN1762_c0_g1::TRINITY_DN1762_c0_g1_i1::g.71::m.71
TRINITY_DN1762_c0_g1_i1	transdecoder	exon	1	2290	.	-	.	ID=TRINITY_DN1762_c0_g1::TRINITY_DN1762_c0_g1_i1::g.71::m.71.exon1;Parent=TRINITY_DN1762_c0_g1::TRINITY_DN1762_c0_g1_i1::g.71::m.71
TRINITY_DN1762_c0_g1_i1	transdecoder	CDS	1261	1602	.	-	0	ID=cds.TRINITY_DN1762_c0_g1::TRINITY_DN1762_c0_g1_i1::g.71::m.71;Parent=TRINITY_DN1762_c0_g1::TRINITY_DN1762_c0_g1_i1::g.71::m.71
TRINITY_DN1762_c0_g1_i1	transdecoder	three_prime_UTR	1	1260	.	-	.	ID=TRINITY_DN1762_c0_g1::TRINITY_DN1762_c0_g1_i1::g.71::m.71.utr3p1;Parent=TRINITY_DN1762_c0_g1::TRINITY_DN1762_c0_g1_i1::g.71::m.71
TRINITY_DN1762_c0_g1_i1	transdecoder	gene	1	2290	.	+	.	ID=TRINITY_DN1762_c0_g1::TRINITY_DN1762_c0_g1_i1::g.72;Name=ORF%20type%3Acomplete%20len%3A108%20%28%2B%29
TRINITY_DN1762_c0_g1_i1	transdecoder	mRNA	1	2290	.	+	.	ID=TRINITY_DN1762_c0_g1::TRINITY_DN1762_c0_g1_i1::g.72::m.72;Parent=TRINITY_DN1762_c0_g1::TRINITY_DN1762_c0_g1_i1::g.72;Name=ORF%20type%3Acomplete%20len%3A108%20%28%2B%29
TRINITY_DN1762_c0_g1_i1	transdecoder	five_prime_UTR	1	1650	.	+	.	ID=TRINITY_DN1762_c0_g1::TRINITY_DN1762_c0_g1_i1::g.72::m.72.utr5p1;Parent=TRINITY_DN1762_c0_g1::TRINITY_DN1762_c0_g1_i1::g.72::m.72
TRINITY_DN1762_c0_g1_i1	transdecoder	exon	1	2290	.	+	.	ID=TRINITY_DN1762_c0_g1::TRINITY_DN1762_c0_g1_i1::g.72::m.72.exon1;Parent=TRINITY_DN1762_c0_g1::TRINITY_DN1762_c0_g1_i1::g.72::m.72
TRINITY_DN1762_c0_g1_i1	transdecoder	CDS	1651	1974	.	+	0	ID=cds.TRINITY_DN1762_c0_g1::TRINITY_DN1762_c0_g1_i1::g.72::m.72;Parent=TRINITY_DN1762_c0_g1::TRINITY_DN1762_c0_g1_i1::g.72::m.72
TRINITY_DN1762_c0_g1_i1	transdecoder	three_prime_UTR	1975	2290	.	+	.	ID=TRINITY_DN1762_c0_g1::TRINITY_DN1762_c0_g1_i1::g.72::m.72.utr3p1;Parent=TRINITY_DN1762_c0_g1::TRINITY_DN1762_c0_g1_i1::g.72::m.72
TRINITY_DN10760_c1_g1_i10	transdecoder	gene	1	1092	.	+	.	ID=TRINITY_DN10760_c1_g1::TRINITY_DN10760_c1_g1_i10::g.73;Name=ORF%20type%3A3prime_partial%20len%3A300%20%28%2B%29
TRINITY_DN10760_c1_g1_i10	transdecoder	mRNA	1	1092	.	+	.	ID=TRINITY_DN10760_c1_g1::TRINITY_DN10760_c1_g1_i10::g.73::m.73;Parent=TRINITY_DN10760_c1_g1::TRINITY_DN10760_c1_g1_i10::g.73;Name=ORF%20type%3A3prime_partial%20len%3A300%20%28%2B%29
TRINITY_DN10760_c1_g1_i10	transdecoder	five_prime_UTR	1	195	.	+	.	ID=TRINITY_DN10760_c1_g1::TRINITY_DN10760_c1_g1_i10::g.73::m.73.utr5p1;Parent=TRINITY_DN10760_c1_g1::TRINITY_DN10760_c1_g1_i10::g.73::m.73
TRINITY_DN10760_c1_g1_i10	transdecoder	exon	1	1092	.	+	.	ID=TRINITY_DN10760_c1_g1::TRINITY_DN10760_c1_g1_i10::g.73::m.73.exon1;Parent=TRINITY_DN10760_c1_g1::TRINITY_DN10760_c1_g1_i10::g.73::m.73
TRINITY_DN10760_c1_g1_i10	transdecoder	CDS	196	1092	.	+	0	ID=cds.TRINITY_DN10760_c1_g1::TRINITY_DN10760_c1_g1_i10::g.73::m.73;Parent=TRINITY_DN10760_c1_g1::TRINITY_DN10760_c1_g1_i10::g.73::m.73;3_prime_partial=true
TRINITY_DN9556_c0_g1_i2	transdecoder	gene	1	590	.	+	.	ID=TRINITY_DN9556_c0_g1::TRINITY_DN9556_c0_g1_i2::g.74;Name=ORF%20type%3A5prime_partial%20len%3A159%20%28%2B%29
TRINITY_DN9556_c0_g1_i2	transdecoder	mRNA	1	590	.	+	.	ID=TRINITY_DN9556_c0_g1::TRINITY_DN9556_c0_g1_i2::g.74::m.74;Parent=TRINITY_DN9556_c0_g1::TRINITY_DN9556_c0_g1_i2::g.74;Name=ORF%20type%3A5prime_partial%20len%3A159%20%28%2B%29
TRINITY_DN9556_c0_g1_i2	transdecoder	five_prime_UTR	1	1	.	+	.	ID=TRINITY_DN9556_c0_g1::TRINITY_DN9556_c0_g1_i2::g.74::m.74.utr5p1;Parent=TRINITY_DN9556_c0_g1::TRINITY_DN9556_c0_g1_i2::g.74::m.74
TRINITY_DN9556_c0_g1_i2	transdecoder	exon	1	590	.	+	.	ID=TRINITY_DN9556_c0_g1::TRINITY_DN9556_c0_g1_i2::g.74::m.74.exon1;Parent=TRINITY_DN9556_c0_g1::TRINITY_DN9556_c0_g1_i2::g.74::m.74
TRINITY_DN9556_c0_g1_i2	transdecoder	CDS	2	478	.	+	0	ID=cds.TRINITY_DN9556_c0_g1::TRINITY_DN9556_c0_g1_i2::g.74::m.74;Parent=TRINITY_DN9556_c0_g1::TRINITY_DN9556_c0_g1_i2::g.74::m.74;5_prime_partial=true
TRINITY_DN9556_c0_g1_i2	transdecoder	three_prime_UTR	479	590	.	+	.	ID=TRINITY_DN9556_c0_g1::TRINITY_DN9556_c0_g1_i2::g.74::m.74.utr3p1;Parent=TRINITY_DN9556_c0_g1::TRINITY_DN9556_c0_g1_i2::g.74::m.74
TRINITY_DN9556_c0_g1_i2	transdecoder	gene	1	590	.	-	.	ID=TRINITY_DN9556_c0_g1::TRINITY_DN9556_c0_g1_i2::g.75;Name=ORF%20type%3A5prime_partial%20len%3A149%20%28-%29
TRINITY_DN9556_c0_g1_i2	transdecoder	mRNA	1	590	.	-	.	ID=TRINITY_DN9556_c0_g1::TRINITY_DN9556_c0_g1_i2::g.75::m.75;Parent=TRINITY_DN9556_c0_g1::TRINITY_DN9556_c0_g1_i2::g.75;Name=ORF%20type%3A5prime_partial%20len%3A149%20%28-%29
TRINITY_DN9556_c0_g1_i2	transdecoder	five_prime_UTR	590	590	.	-	.	ID=TRINITY_DN9556_c0_g1::TRINITY_DN9556_c0_g1_i2::g.75::m.75.utr5p1;Parent=TRINITY_DN9556_c0_g1::TRINITY_DN9556_c0_g1_i2::g.75::m.75
TRINITY_DN9556_c0_g1_i2	transdecoder	exon	1	590	.	-	.	ID=TRINITY_DN9556_c0_g1::TRINITY_DN9556_c0_g1_i2::g.75::m.75.exon1;Parent=TRINITY_DN9556_c0_g1::TRINITY_DN9556_c0_g1_i2::g.75::m.75
TRINITY_DN9556_c0_g1_i2	transdecoder	CDS	143	589	.	-	0	ID=cds.TRINITY_DN9556_c0_g1::TRINITY_DN9556_c0_g1_i2::g.75::m.75;Parent=TRINITY_DN9556_c0_g1::TRINITY_DN9556_c0_g1_i2::g.75::m.75;5_prime_partial=true
TRINITY_DN9556_c0_g1_i2	transdecoder	three_prime_UTR	1	142	.	-	.	ID=TRINITY_DN9556_c0_g1::TRINITY_DN9556_c0_g1_i2::g.75::m.75.utr3p1;Parent=TRINITY_DN9556_c0_g1::TRINITY_DN9556_c0_g1_i2::g.75::m.75
TRINITY_DN9556_c0_g1_i2	transdecoder	gene	1	590	.	-	.	ID=TRINITY_DN9556_c0_g1::TRINITY_DN9556_c0_g1_i2::g.76;Name=ORF%20type%3Acomplete%20len%3A130%20%28-%29
TRINITY_DN9556_c0_g1_i2	transdecoder	mRNA	1	590	.	-	.	ID=TRINITY_DN9556_c0_g1::TRINITY_DN9556_c0_g1_i2::g.76::m.76;Parent=TRINITY_DN9556_c0_g1::TRINITY_DN9556_c0_g1_i2::g.76;Name=ORF%20type%3Acomplete%20len%3A130%20%28-%29
TRINITY_DN9556_c0_g1_i2	transdecoder	five_prime_UTR	433	590	.	-	.	ID=TRINITY_DN9556_c0_g1::TRINITY_DN9556_c0_g1_i2::g.76::m.76.utr5p1;Parent=TRINITY_DN9556_c0_g1::TRINITY_DN9556_c0_g1_i2::g.76::m.76
TRINITY_DN9556_c0_g1_i2	transdecoder	exon	1	590	.	-	.	ID=TRINITY_DN9556_c0_g1::TRINITY_DN9556_c0_g1_i2::g.76::m.76.exon1;Parent=TRINITY_DN9556_c0_g1::TRINITY_DN9556_c0_g1_i2::g.76::m.76
TRINITY_DN9556_c0_g1_i2	transdecoder	CDS	43	432	.	-	0	ID=cds.TRINITY_DN9556_c0_g1::TRINITY_DN9556_c0_g1_i2::g.76::m.76;Parent=TRINITY_DN9556_c0_g1::TRINITY_DN9556_c0_g1_i2::g.76::m.76
TRINITY_DN9556_c0_g1_i2	transdecoder	three_prime_UTR	1	42	.	-	.	ID=TRINITY_DN9556_c0_g1::TRINITY_DN9556_c0_g1_i2::g.76::m.76.utr3p1;Parent=TRINITY_DN9556_c0_g1::TRINITY_DN9556_c0_g1_i2::g.76::m.76
TRINITY_DN10803_c2_g12_i7	transdecoder	gene	1	465	.	+	.	ID=TRINITY_DN10803_c2_g12::TRINITY_DN10803_c2_g12_i7::g.77;Name=ORF%20type%3A5prime_partial%20len%3A102%20%28%2B%29
TRINITY_DN10803_c2_g12_i7	transdecoder	mRNA	1	465	.	+	.	ID=TRINITY_DN10803_c2_g12::TRINITY_DN10803_c2_g12_i7::g.77::m.77;Parent=TRINITY_DN10803_c2_g12::TRINITY_DN10803_c2_g12_i7::g.77;Name=ORF%20type%3A5prime_partial%20len%3A102%20%28%2B%29
TRINITY_DN10803_c2_g12_i7	transdecoder	exon	1	465	.	+	.	ID=TRINITY_DN10803_c2_g12::TRINITY_DN10803_c2_g12_i7::g.77::m.77.exon1;Parent=TRINITY_DN10803_c2_g12::TRINITY_DN10803_c2_g12_i7::g.77::m.77
TRINITY_DN10803_c2_g12_i7	transdecoder	CDS	1	306	.	+	0	ID=cds.TRINITY_DN10803_c2_g12::TRINITY_DN10803_c2_g12_i7::g.77::m.77;Parent=TRINITY_DN10803_c2_g12::TRINITY_DN10803_c2_g12_i7::g.77::m.77;5_prime_partial=true
TRINITY_DN10803_c2_g12_i7	transdecoder	three_prime_UTR	307	465	.	+	.	ID=TRINITY_DN10803_c2_g12::TRINITY_DN10803_c2_g12_i7::g.77::m.77.utr3p1;Parent=TRINITY_DN10803_c2_g12::TRINITY_DN10803_c2_g12_i7::g.77::m.77
TRINITY_DN10554_c0_g3_i4	transdecoder	gene	1	1114	.	-	.	ID=TRINITY_DN10554_c0_g3::TRINITY_DN10554_c0_g3_i4::g.78;Name=ORF%20type%3Acomplete%20len%3A183%20%28-%29
TRINITY_DN10554_c0_g3_i4	transdecoder	mRNA	1	1114	.	-	.	ID=TRINITY_DN10554_c0_g3::TRINITY_DN10554_c0_g3_i4::g.78::m.78;Parent=TRINITY_DN10554_c0_g3::TRINITY_DN10554_c0_g3_i4::g.78;Name=ORF%20type%3Acomplete%20len%3A183%20%28-%29
TRINITY_DN10554_c0_g3_i4	transdecoder	five_prime_UTR	874	1114	.	-	.	ID=TRINITY_DN10554_c0_g3::TRINITY_DN10554_c0_g3_i4::g.78::m.78.utr5p1;Parent=TRINITY_DN10554_c0_g3::TRINITY_DN10554_c0_g3_i4::g.78::m.78
TRINITY_DN10554_c0_g3_i4	transdecoder	exon	1	1114	.	-	.	ID=TRINITY_DN10554_c0_g3::TRINITY_DN10554_c0_g3_i4::g.78::m.78.exon1;Parent=TRINITY_DN10554_c0_g3::TRINITY_DN10554_c0_g3_i4::g.78::m.78
TRINITY_DN10554_c0_g3_i4	transdecoder	CDS	325	873	.	-	0	ID=cds.TRINITY_DN10554_c0_g3::TRINITY_DN10554_c0_g3_i4::g.78::m.78;Parent=TRINITY_DN10554_c0_g3::TRINITY_DN10554_c0_g3_i4::g.78::m.78
TRINITY_DN10554_c0_g3_i4	transdecoder	three_prime_UTR	1	324	.	-	.	ID=TRINITY_DN10554_c0_g3::TRINITY_DN10554_c0_g3_i4::g.78::m.78.utr3p1;Parent=TRINITY_DN10554_c0_g3::TRINITY_DN10554_c0_g3_i4::g.78::m.78
TRINITY_DN10554_c0_g3_i4	transdecoder	gene	1	1114	.	+	.	ID=TRINITY_DN10554_c0_g3::TRINITY_DN10554_c0_g3_i4::g.79;Name=ORF%20type%3A5prime_partial%20len%3A116%20%28%2B%29
TRINITY_DN10554_c0_g3_i4	transdecoder	mRNA	1	1114	.	+	.	ID=TRINITY_DN10554_c0_g3::TRINITY_DN10554_c0_g3_i4::g.79::m.79;Parent=TRINITY_DN10554_c0_g3::TRINITY_DN10554_c0_g3_i4::g.79;Name=ORF%20type%3A5prime_partial%20len%3A116%20%28%2B%29
TRINITY_DN10554_c0_g3_i4	transdecoder	five_prime_UTR	1	1	.	+	.	ID=TRINITY_DN10554_c0_g3::TRINITY_DN10554_c0_g3_i4::g.79::m.79.utr5p1;Parent=TRINITY_DN10554_c0_g3::TRINITY_DN10554_c0_g3_i4::g.79::m.79
TRINITY_DN10554_c0_g3_i4	transdecoder	exon	1	1114	.	+	.	ID=TRINITY_DN10554_c0_g3::TRINITY_DN10554_c0_g3_i4::g.79::m.79.exon1;Parent=TRINITY_DN10554_c0_g3::TRINITY_DN10554_c0_g3_i4::g.79::m.79
TRINITY_DN10554_c0_g3_i4	transdecoder	CDS	2	349	.	+	0	ID=cds.TRINITY_DN10554_c0_g3::TRINITY_DN10554_c0_g3_i4::g.79::m.79;Parent=TRINITY_DN10554_c0_g3::TRINITY_DN10554_c0_g3_i4::g.79::m.79;5_prime_partial=true
TRINITY_DN10554_c0_g3_i4	transdecoder	three_prime_UTR	350	1114	.	+	.	ID=TRINITY_DN10554_c0_g3::TRINITY_DN10554_c0_g3_i4::g.79::m.79.utr3p1;Parent=TRINITY_DN10554_c0_g3::TRINITY_DN10554_c0_g3_i4::g.79::m.79
TRINITY_DN10760_c1_g1_i3	transdecoder	gene	1	1355	.	+	.	ID=TRINITY_DN10760_c1_g1::TRINITY_DN10760_c1_g1_i3::g.80;Name=ORF%20type%3Acomplete%20len%3A308%20%28%2B%29
TRINITY_DN10760_c1_g1_i3	transdecoder	mRNA	1	1355	.	+	.	ID=TRINITY_DN10760_c1_g1::TRINITY_DN10760_c1_g1_i3::g.80::m.80;Parent=TRINITY_DN10760_c1_g1::TRINITY_DN10760_c1_g1_i3::g.80;Name=ORF%20type%3Acomplete%20len%3A308%20%28%2B%29
TRINITY_DN10760_c1_g1_i3	transdecoder	five_prime_UTR	1	195	.	+	.	ID=TRINITY_DN10760_c1_g1::TRINITY_DN10760_c1_g1_i3::g.80::m.80.utr5p1;Parent=TRINITY_DN10760_c1_g1::TRINITY_DN10760_c1_g1_i3::g.80::m.80
TRINITY_DN10760_c1_g1_i3	transdecoder	exon	1	1355	.	+	.	ID=TRINITY_DN10760_c1_g1::TRINITY_DN10760_c1_g1_i3::g.80::m.80.exon1;Parent=TRINITY_DN10760_c1_g1::TRINITY_DN10760_c1_g1_i3::g.80::m.80
TRINITY_DN10760_c1_g1_i3	transdecoder	CDS	196	1119	.	+	0	ID=cds.TRINITY_DN10760_c1_g1::TRINITY_DN10760_c1_g1_i3::g.80::m.80;Parent=TRINITY_DN10760_c1_g1::TRINITY_DN10760_c1_g1_i3::g.80::m.80
TRINITY_DN10760_c1_g1_i3	transdecoder	three_prime_UTR	1120	1355	.	+	.	ID=TRINITY_DN10760_c1_g1::TRINITY_DN10760_c1_g1_i3::g.80::m.80.utr3p1;Parent=TRINITY_DN10760_c1_g1::TRINITY_DN10760_c1_g1_i3::g.80::m.80
TRINITY_DN10760_c1_g1_i3	transdecoder	gene	1	1355	.	+	.	ID=TRINITY_DN10760_c1_g1::TRINITY_DN10760_c1_g1_i3::g.81;Name=ORF%20type%3Acomplete%20len%3A127%20%28%2B%29
TRINITY_DN10760_c1_g1_i3	transdecoder	mRNA	1	1355	.	+	.	ID=TRINITY_DN10760_c1_g1::TRINITY_DN10760_c1_g1_i3::g.81::m.81;Parent=TRINITY_DN10760_c1_g1::TRINITY_DN10760_c1_g1_i3::g.81;Name=ORF%20type%3Acomplete%20len%3A127%20%28%2B%29
TRINITY_DN10760_c1_g1_i3	transdecoder	five_prime_UTR	1	868	.	+	.	ID=TRINITY_DN10760_c1_g1::TRINITY_DN10760_c1_g1_i3::g.81::m.81.utr5p1;Parent=TRINITY_DN10760_c1_g1::TRINITY_DN10760_c1_g1_i3::g.81::m.81
TRINITY_DN10760_c1_g1_i3	transdecoder	exon	1	1355	.	+	.	ID=TRINITY_DN10760_c1_g1::TRINITY_DN10760_c1_g1_i3::g.81::m.81.exon1;Parent=TRINITY_DN10760_c1_g1::TRINITY_DN10760_c1_g1_i3::g.81::m.81
TRINITY_DN10760_c1_g1_i3	transdecoder	CDS	869	1249	.	+	0	ID=cds.TRINITY_DN10760_c1_g1::TRINITY_DN10760_c1_g1_i3::g.81::m.81;Parent=TRINITY_DN10760_c1_g1::TRINITY_DN10760_c1_g1_i3::g.81::m.81
TRINITY_DN10760_c1_g1_i3	transdecoder	three_prime_UTR	1250	1355	.	+	.	ID=TRINITY_DN10760_c1_g1::TRINITY_DN10760_c1_g1_i3::g.81::m.81.utr3p1;Parent=TRINITY_DN10760_c1_g1::TRINITY_DN10760_c1_g1_i3::g.81::m.81
TRINITY_DN10760_c1_g1_i3	transdecoder	gene	1	1355	.	-	.	ID=TRINITY_DN10760_c1_g1::TRINITY_DN10760_c1_g1_i3::g.82;Name=ORF%20type%3Acomplete%20len%3A125%20%28-%29
TRINITY_DN10760_c1_g1_i3	transdecoder	mRNA	1	1355	.	-	.	ID=TRINITY_DN10760_c1_g1::TRINITY_DN10760_c1_g1_i3::g.82::m.82;Parent=TRINITY_DN10760_c1_g1::TRINITY_DN10760_c1_g1_i3::g.82;Name=ORF%20type%3Acomplete%20len%3A125%20%28-%29
TRINITY_DN10760_c1_g1_i3	transdecoder	five_prime_UTR	528	1355	.	-	.	ID=TRINITY_DN10760_c1_g1::TRINITY_DN10760_c1_g1_i3::g.82::m.82.utr5p1;Parent=TRINITY_DN10760_c1_g1::TRINITY_DN10760_c1_g1_i3::g.82::m.82
TRINITY_DN10760_c1_g1_i3	transdecoder	exon	1	1355	.	-	.	ID=TRINITY_DN10760_c1_g1::TRINITY_DN10760_c1_g1_i3::g.82::m.82.exon1;Parent=TRINITY_DN10760_c1_g1::TRINITY_DN10760_c1_g1_i3::g.82::m.82
TRINITY_DN10760_c1_g1_i3	transdecoder	CDS	153	527	.	-	0	ID=cds.TRINITY_DN10760_c1_g1::TRINITY_DN10760_c1_g1_i3::g.82::m.82;Parent=TRINITY_DN10760_c1_g1::TRINITY_DN10760_c1_g1_i3::g.82::m.82
TRINITY_DN10760_c1_g1_i3	transdecoder	three_prime_UTR	1	152	.	-	.	ID=TRINITY_DN10760_c1_g1::TRINITY_DN10760_c1_g1_i3::g.82::m.82.utr3p1;Parent=TRINITY_DN10760_c1_g1::TRINITY_DN10760_c1_g1_i3::g.82::m.82
TRINITY_DN10760_c1_g1_i3	transdecoder	gene	1	1355	.	-	.	ID=TRINITY_DN10760_c1_g1::TRINITY_DN10760_c1_g1_i3::g.83;Name=ORF%20type%3Acomplete%20len%3A112%20%28-%29
TRINITY_DN10760_c1_g1_i3	transdecoder	mRNA	1	1355	.	-	.	ID=TRINITY_DN10760_c1_g1::TRINITY_DN10760_c1_g1_i3::g.83::m.83;Parent=TRINITY_DN10760_c1_g1::TRINITY_DN10760_c1_g1_i3::g.83;Name=ORF%20type%3Acomplete%20len%3A112%20%28-%29
TRINITY_DN10760_c1_g1_i3	transdecoder	five_prime_UTR	1198	1355	.	-	.	ID=TRINITY_DN10760_c1_g1::TRINITY_DN10760_c1_g1_i3::g.83::m.83.utr5p1;Parent=TRINITY_DN10760_c1_g1::TRINITY_DN10760_c1_g1_i3::g.83::m.83
TRINITY_DN10760_c1_g1_i3	transdecoder	exon	1	1355	.	-	.	ID=TRINITY_DN10760_c1_g1::TRINITY_DN10760_c1_g1_i3::g.83::m.83.exon1;Parent=TRINITY_DN10760_c1_g1::TRINITY_DN10760_c1_g1_i3::g.83::m.83
TRINITY_DN10760_c1_g1_i3	transdecoder	CDS	862	1197	.	-	0	ID=cds.TRINITY_DN10760_c1_g1::TRINITY_DN10760_c1_g1_i3::g.83::m.83;Parent=TRINITY_DN10760_c1_g1::TRINITY_DN10760_c1_g1_i3::g.83::m.83
TRINITY_DN10760_c1_g1_i3	transdecoder	three_prime_UTR	1	861	.	-	.	ID=TRINITY_DN10760_c1_g1::TRINITY_DN10760_c1_g1_i3::g.83::m.83.utr3p1;Parent=TRINITY_DN10760_c1_g1::TRINITY_DN10760_c1_g1_i3::g.83::m.83
TRINITY_DN10802_c1_g2_i28	transdecoder	gene	1	369	.	-	.	ID=TRINITY_DN10802_c1_g2::TRINITY_DN10802_c1_g2_i28::g.84;Name=ORF%20type%3Ainternal%20len%3A123%20%28-%29
TRINITY_DN10802_c1_g2_i28	transdecoder	mRNA	1	369	.	-	.	ID=TRINITY_DN10802_c1_g2::TRINITY_DN10802_c1_g2_i28::g.84::m.84;Parent=TRINITY_DN10802_c1_g2::TRINITY_DN10802_c1_g2_i28::g.84;Name=ORF%20type%3Ainternal%20len%3A123%20%28-%29
TRINITY_DN10802_c1_g2_i28	transdecoder	five_prime_UTR	369	369	.	-	.	ID=TRINITY_DN10802_c1_g2::TRINITY_DN10802_c1_g2_i28::g.84::m.84.utr5p1;Parent=TRINITY_DN10802_c1_g2::TRINITY_DN10802_c1_g2_i28::g.84::m.84
TRINITY_DN10802_c1_g2_i28	transdecoder	exon	1	369	.	-	.	ID=TRINITY_DN10802_c1_g2::TRINITY_DN10802_c1_g2_i28::g.84::m.84.exon1;Parent=TRINITY_DN10802_c1_g2::TRINITY_DN10802_c1_g2_i28::g.84::m.84
TRINITY_DN10802_c1_g2_i28	transdecoder	CDS	3	368	.	-	0	ID=cds.TRINITY_DN10802_c1_g2::TRINITY_DN10802_c1_g2_i28::g.84::m.84;Parent=TRINITY_DN10802_c1_g2::TRINITY_DN10802_c1_g2_i28::g.84::m.84;5_prime_partial=true;3_prime_partial=true
TRINITY_DN10802_c1_g2_i28	transdecoder	three_prime_UTR	1	2	.	-	.	ID=TRINITY_DN10802_c1_g2::TRINITY_DN10802_c1_g2_i28::g.84::m.84.utr3p1;Parent=TRINITY_DN10802_c1_g2::TRINITY_DN10802_c1_g2_i28::g.84::m.84
TRINITY_DN10576_c1_g2_i1	transdecoder	gene	1	2685	.	-	.	ID=TRINITY_DN10576_c1_g2::TRINITY_DN10576_c1_g2_i1::g.85;Name=ORF%20type%3Acomplete%20len%3A757%20%28-%29
TRINITY_DN10576_c1_g2_i1	transdecoder	mRNA	1	2685	.	-	.	ID=TRINITY_DN10576_c1_g2::TRINITY_DN10576_c1_g2_i1::g.85::m.85;Parent=TRINITY_DN10576_c1_g2::TRINITY_DN10576_c1_g2_i1::g.85;Name=ORF%20type%3Acomplete%20len%3A757%20%28-%29
TRINITY_DN10576_c1_g2_i1	transdecoder	five_prime_UTR	2383	2685	.	-	.	ID=TRINITY_DN10576_c1_g2::TRINITY_DN10576_c1_g2_i1::g.85::m.85.utr5p1;Parent=TRINITY_DN10576_c1_g2::TRINITY_DN10576_c1_g2_i1::g.85::m.85
TRINITY_DN10576_c1_g2_i1	transdecoder	exon	1	2685	.	-	.	ID=TRINITY_DN10576_c1_g2::TRINITY_DN10576_c1_g2_i1::g.85::m.85.exon1;Parent=TRINITY_DN10576_c1_g2::TRINITY_DN10576_c1_g2_i1::g.85::m.85
TRINITY_DN10576_c1_g2_i1	transdecoder	CDS	112	2382	.	-	0	ID=cds.TRINITY_DN10576_c1_g2::TRINITY_DN10576_c1_g2_i1::g.85::m.85;Parent=TRINITY_DN10576_c1_g2::TRINITY_DN10576_c1_g2_i1::g.85::m.85
TRINITY_DN10576_c1_g2_i1	transdecoder	three_prime_UTR	1	111	.	-	.	ID=TRINITY_DN10576_c1_g2::TRINITY_DN10576_c1_g2_i1::g.85::m.85.utr3p1;Parent=TRINITY_DN10576_c1_g2::TRINITY_DN10576_c1_g2_i1::g.85::m.85
TRINITY_DN10576_c1_g2_i1	transdecoder	gene	1	2685	.	+	.	ID=TRINITY_DN10576_c1_g2::TRINITY_DN10576_c1_g2_i1::g.86;Name=ORF%20type%3Acomplete%20len%3A120%20%28%2B%29
TRINITY_DN10576_c1_g2_i1	transdecoder	mRNA	1	2685	.	+	.	ID=TRINITY_DN10576_c1_g2::TRINITY_DN10576_c1_g2_i1::g.86::m.86;Parent=TRINITY_DN10576_c1_g2::TRINITY_DN10576_c1_g2_i1::g.86;Name=ORF%20type%3Acomplete%20len%3A120%20%28%2B%29
TRINITY_DN10576_c1_g2_i1	transdecoder	five_prime_UTR	1	1660	.	+	.	ID=TRINITY_DN10576_c1_g2::TRINITY_DN10576_c1_g2_i1::g.86::m.86.utr5p1;Parent=TRINITY_DN10576_c1_g2::TRINITY_DN10576_c1_g2_i1::g.86::m.86
TRINITY_DN10576_c1_g2_i1	transdecoder	exon	1	2685	.	+	.	ID=TRINITY_DN10576_c1_g2::TRINITY_DN10576_c1_g2_i1::g.86::m.86.exon1;Parent=TRINITY_DN10576_c1_g2::TRINITY_DN10576_c1_g2_i1::g.86::m.86
TRINITY_DN10576_c1_g2_i1	transdecoder	CDS	1661	2020	.	+	0	ID=cds.TRINITY_DN10576_c1_g2::TRINITY_DN10576_c1_g2_i1::g.86::m.86;Parent=TRINITY_DN10576_c1_g2::TRINITY_DN10576_c1_g2_i1::g.86::m.86
TRINITY_DN10576_c1_g2_i1	transdecoder	three_prime_UTR	2021	2685	.	+	.	ID=TRINITY_DN10576_c1_g2::TRINITY_DN10576_c1_g2_i1::g.86::m.86.utr3p1;Parent=TRINITY_DN10576_c1_g2::TRINITY_DN10576_c1_g2_i1::g.86::m.86
TRINITY_DN10772_c0_g1_i1	transdecoder	gene	1	3154	.	-	.	ID=TRINITY_DN10772_c0_g1::TRINITY_DN10772_c0_g1_i1::g.87;Name=ORF%20type%3A5prime_partial%20len%3A917%20%28-%29
TRINITY_DN10772_c0_g1_i1	transdecoder	mRNA	1	3154	.	-	.	ID=TRINITY_DN10772_c0_g1::TRINITY_DN10772_c0_g1_i1::g.87::m.87;Parent=TRINITY_DN10772_c0_g1::TRINITY_DN10772_c0_g1_i1::g.87;Name=ORF%20type%3A5prime_partial%20len%3A917%20%28-%29
TRINITY_DN10772_c0_g1_i1	transdecoder	exon	1	3154	.	-	.	ID=TRINITY_DN10772_c0_g1::TRINITY_DN10772_c0_g1_i1::g.87::m.87.exon1;Parent=TRINITY_DN10772_c0_g1::TRINITY_DN10772_c0_g1_i1::g.87::m.87
TRINITY_DN10772_c0_g1_i1	transdecoder	CDS	404	3154	.	-	0	ID=cds.TRINITY_DN10772_c0_g1::TRINITY_DN10772_c0_g1_i1::g.87::m.87;Parent=TRINITY_DN10772_c0_g1::TRINITY_DN10772_c0_g1_i1::g.87::m.87;5_prime_partial=true
TRINITY_DN10772_c0_g1_i1	transdecoder	three_prime_UTR	1	403	.	-	.	ID=TRINITY_DN10772_c0_g1::TRINITY_DN10772_c0_g1_i1::g.87::m.87.utr3p1;Parent=TRINITY_DN10772_c0_g1::TRINITY_DN10772_c0_g1_i1::g.87::m.87
TRINITY_DN10772_c0_g1_i1	transdecoder	gene	1	3154	.	+	.	ID=TRINITY_DN10772_c0_g1::TRINITY_DN10772_c0_g1_i1::g.88;Name=ORF%20type%3Acomplete%20len%3A180%20%28%2B%29
TRINITY_DN10772_c0_g1_i1	transdecoder	mRNA	1	3154	.	+	.	ID=TRINITY_DN10772_c0_g1::TRINITY_DN10772_c0_g1_i1::g.88::m.88;Parent=TRINITY_DN10772_c0_g1::TRINITY_DN10772_c0_g1_i1::g.88;Name=ORF%20type%3Acomplete%20len%3A180%20%28%2B%29
TRINITY_DN10772_c0_g1_i1	transdecoder	five_prime_UTR	1	2278	.	+	.	ID=TRINITY_DN10772_c0_g1::TRINITY_DN10772_c0_g1_i1::g.88::m.88.utr5p1;Parent=TRINITY_DN10772_c0_g1::TRINITY_DN10772_c0_g1_i1::g.88::m.88
TRINITY_DN10772_c0_g1_i1	transdecoder	exon	1	3154	.	+	.	ID=TRINITY_DN10772_c0_g1::TRINITY_DN10772_c0_g1_i1::g.88::m.88.exon1;Parent=TRINITY_DN10772_c0_g1::TRINITY_DN10772_c0_g1_i1::g.88::m.88
TRINITY_DN10772_c0_g1_i1	transdecoder	CDS	2279	2818	.	+	0	ID=cds.TRINITY_DN10772_c0_g1::TRINITY_DN10772_c0_g1_i1::g.88::m.88;Parent=TRINITY_DN10772_c0_g1::TRINITY_DN10772_c0_g1_i1::g.88::m.88
TRINITY_DN10772_c0_g1_i1	transdecoder	three_prime_UTR	2819	3154	.	+	.	ID=TRINITY_DN10772_c0_g1::TRINITY_DN10772_c0_g1_i1::g.88::m.88.utr3p1;Parent=TRINITY_DN10772_c0_g1::TRINITY_DN10772_c0_g1_i1::g.88::m.88
TRINITY_DN10772_c0_g1_i1	transdecoder	gene	1	3154	.	+	.	ID=TRINITY_DN10772_c0_g1::TRINITY_DN10772_c0_g1_i1::g.89;Name=ORF%20type%3Acomplete%20len%3A150%20%28%2B%29
TRINITY_DN10772_c0_g1_i1	transdecoder	mRNA	1	3154	.	+	.	ID=TRINITY_DN10772_c0_g1::TRINITY_DN10772_c0_g1_i1::g.89::m.89;Parent=TRINITY_DN10772_c0_g1::TRINITY_DN10772_c0_g1_i1::g.89;Name=ORF%20type%3Acomplete%20len%3A150%20%28%2B%29
TRINITY_DN10772_c0_g1_i1	transdecoder	five_prime_UTR	1	1132	.	+	.	ID=TRINITY_DN10772_c0_g1::TRINITY_DN10772_c0_g1_i1::g.89::m.89.utr5p1;Parent=TRINITY_DN10772_c0_g1::TRINITY_DN10772_c0_g1_i1::g.89::m.89
TRINITY_DN10772_c0_g1_i1	transdecoder	exon	1	3154	.	+	.	ID=TRINITY_DN10772_c0_g1::TRINITY_DN10772_c0_g1_i1::g.89::m.89.exon1;Parent=TRINITY_DN10772_c0_g1::TRINITY_DN10772_c0_g1_i1::g.89::m.89
TRINITY_DN10772_c0_g1_i1	transdecoder	CDS	1133	1582	.	+	0	ID=cds.TRINITY_DN10772_c0_g1::TRINITY_DN10772_c0_g1_i1::g.89::m.89;Parent=TRINITY_DN10772_c0_g1::TRINITY_DN10772_c0_g1_i1::g.89::m.89
TRINITY_DN10772_c0_g1_i1	transdecoder	three_prime_UTR	1583	3154	.	+	.	ID=TRINITY_DN10772_c0_g1::TRINITY_DN10772_c0_g1_i1::g.89::m.89.utr3p1;Parent=TRINITY_DN10772_c0_g1::TRINITY_DN10772_c0_g1_i1::g.89::m.89
TRINITY_DN7874_c0_g2_i1	transdecoder	gene	1	759	.	+	.	ID=TRINITY_DN7874_c0_g2::TRINITY_DN7874_c0_g2_i1::g.90;Name=ORF%20type%3A3prime_partial%20len%3A228%20%28%2B%29
TRINITY_DN7874_c0_g2_i1	transdecoder	mRNA	1	759	.	+	.	ID=TRINITY_DN7874_c0_g2::TRINITY_DN7874_c0_g2_i1::g.90::m.90;Parent=TRINITY_DN7874_c0_g2::TRINITY_DN7874_c0_g2_i1::g.90;Name=ORF%20type%3A3prime_partial%20len%3A228%20%28%2B%29
TRINITY_DN7874_c0_g2_i1	transdecoder	five_prime_UTR	1	76	.	+	.	ID=TRINITY_DN7874_c0_g2::TRINITY_DN7874_c0_g2_i1::g.90::m.90.utr5p1;Parent=TRINITY_DN7874_c0_g2::TRINITY_DN7874_c0_g2_i1::g.90::m.90
TRINITY_DN7874_c0_g2_i1	transdecoder	exon	1	759	.	+	.	ID=TRINITY_DN7874_c0_g2::TRINITY_DN7874_c0_g2_i1::g.90::m.90.exon1;Parent=TRINITY_DN7874_c0_g2::TRINITY_DN7874_c0_g2_i1::g.90::m.90
TRINITY_DN7874_c0_g2_i1	transdecoder	CDS	77	757	.	+	0	ID=cds.TRINITY_DN7874_c0_g2::TRINITY_DN7874_c0_g2_i1::g.90::m.90;Parent=TRINITY_DN7874_c0_g2::TRINITY_DN7874_c0_g2_i1::g.90::m.90;3_prime_partial=true
TRINITY_DN7874_c0_g2_i1	transdecoder	three_prime_UTR	758	759	.	+	.	ID=TRINITY_DN7874_c0_g2::TRINITY_DN7874_c0_g2_i1::g.90::m.90.utr3p1;Parent=TRINITY_DN7874_c0_g2::TRINITY_DN7874_c0_g2_i1::g.90::m.90
TRINITY_DN7874_c0_g2_i1	transdecoder	gene	1	759	.	-	.	ID=TRINITY_DN7874_c0_g2::TRINITY_DN7874_c0_g2_i1::g.91;Name=ORF%20type%3A5prime_partial%20len%3A115%20%28-%29
TRINITY_DN7874_c0_g2_i1	transdecoder	mRNA	1	759	.	-	.	ID=TRINITY_DN7874_c0_g2::TRINITY_DN7874_c0_g2_i1::g.91::m.91;Parent=TRINITY_DN7874_c0_g2::TRINITY_DN7874_c0_g2_i1::g.91;Name=ORF%20type%3A5prime_partial%20len%3A115%20%28-%29
TRINITY_DN7874_c0_g2_i1	transdecoder	five_prime_UTR	758	759	.	-	.	ID=TRINITY_DN7874_c0_g2::TRINITY_DN7874_c0_g2_i1::g.91::m.91.utr5p1;Parent=TRINITY_DN7874_c0_g2::TRINITY_DN7874_c0_g2_i1::g.91::m.91
TRINITY_DN7874_c0_g2_i1	transdecoder	exon	1	759	.	-	.	ID=TRINITY_DN7874_c0_g2::TRINITY_DN7874_c0_g2_i1::g.91::m.91.exon1;Parent=TRINITY_DN7874_c0_g2::TRINITY_DN7874_c0_g2_i1::g.91::m.91
TRINITY_DN7874_c0_g2_i1	transdecoder	CDS	413	757	.	-	0	ID=cds.TRINITY_DN7874_c0_g2::TRINITY_DN7874_c0_g2_i1::g.91::m.91;Parent=TRINITY_DN7874_c0_g2::TRINITY_DN7874_c0_g2_i1::g.91::m.91;5_prime_partial=true
TRINITY_DN7874_c0_g2_i1	transdecoder	three_prime_UTR	1	412	.	-	.	ID=TRINITY_DN7874_c0_g2::TRINITY_DN7874_c0_g2_i1::g.91::m.91.utr3p1;Parent=TRINITY_DN7874_c0_g2::TRINITY_DN7874_c0_g2_i1::g.91::m.91
