# Supplementary material for: Venomix: a simple bioinformatic pipeline for identifying and characterizing toxin gene candidates from transcriptomic data
Source: PeerJ. 2018 Jul 31;6:e5361. doi: 10.7717/peerj.5361 (PMC6074769; doi:10.7717/peerj.5361)
Supplement: Supplemental Information 2 [file peerj-06-5361-s002.gz › FinalOutput_1E-20/SCREENING/Cs_E-20_nucl.fasta.transdecoder_dir/longest_orfs.pep]

>Gene.1::TRINITY_DN10599_c1_g1_i1_(3)::g.1::m.1 type:3prime_partial len:547 gc:universal TRINITY_DN10599_c1_g1_i1_(3):748-2385(+)
MALPNIWSFAATVTILVMVPGLVLSQLASIDNIIAESANSSKDFAFNYDVGFGDVRVELDMLLSGEQWNSIQAAGGIGERKAIKPGPEGELWADGLIPYDIEPYTFSEFQKQEIRASMDEWERYSCLTFRPATNADENKIVFKNGGGCFSRVGMFGGAQDVGLAPGCRKRRIIIHELGHVLGLHHEQTRPDRDGYVRIIDVNIAPRMLFNFDRHSWNAIQDYEVPYDYFSIMHYGKTAFSMNNRITMQTTDPRYQNVIGTQPGLSFLDIKIINLMYPCESSCNKTATDCPSVGFLGKDCQCWCQGAPYKVCDGTETDDPGPGGVTGGHKVVQSCGDSNVNCAMWAGAGHCANPVYTTYMSASCRRSCRLCGVSGVVHSCGDSDVNCPTWAGAGHCVNPSYTAYMSANCRRSCRLCGGSGVVQPCGDSDVNCPTWAGAGHCVNPLFTTYMSANCRQSCQLCGGGGTIPSPSVCQNVDTSGNCDVWAQTGLCQRVPDFMLAQCRRSCNACTAAPASSSSSFAPPPPQAPPPPPCFSSSPPLQPMPSSL
>Gene.2::TRINITY_DN10599_c1_g1_i1_(3)::g.2::m.2 type:complete len:228 gc:universal TRINITY_DN10599_c1_g1_i1_(3):1878-1195(-)
MDHPGHTTQSTGPPAAGRHVGSVYGVSTVPGSGPHRTVHVGITAGLDHFVSASDSARPWIVRLCAVADLVRGALAPALAVLAQKAHGGAVGGRLVTAGLTGVHQVDDLDVQEAEAWLRSYHVLVPRVCSLHGDPVVHRKRRFAVMHDAEVVVGHFVVLDGIPRVAVEVEQHTGGDVDVDDPHVTITVRPRLFVVQAQNVTQFVNYDPSLSAPRCQTNVLSAAKHPHA*
>Gene.3::TRINITY_DN10599_c1_g1_i2_(3)::g.3::m.3 type:3prime_partial len:547 gc:universal TRINITY_DN10599_c1_g1_i2_(3):504-2141(+)
MALPNIWSFAATVTILVMVPGLVLSQLASIDNIIAESANSSKDFAFNYDVGFGDVRVELDMLLSGEQWNSIQAAGGIGERKAIKPGPEGELWADGLIPYDIEPYTFSEFQKQEIRASMDEWERYSCLTFRPATNADENKIVFKNGGGCFSRVGMFGGAQDVGLAPGCRKRRIIIHELGHVLGLHHEQTRPDRDGYVRIIDVNIAPRMLFNFDRHSWNAIQDYEVPYDYFSIMHYGKTAFSMNNRITMQTTDPRYQNVIGTQPGLSFLDIKIINLMYPCESSCNKTATDCPSVGFLGKDCQCWCQGAPYKVCDGTETDDPGPGGVTGGHKVVQSCGDSNVNCAMWAGAGHCANPVYTTYMSASCRRSCRLCGVSGVVHSCGDSDVNCPTWAGAGHCVNPSYTAYMSANCRRSCRLCGGSGVVQPCGDSDVNCPTWAGAGHCVNPLFTTYMSANCRQSCQLCGGGGTIPSPSVCQNVDTSGNCDVWAQTGLCQRVPDFMLAQCRRSCNACTAAPASSSSSFAPPPPQAPPPPPCFSSSPPLQPMPSSL
>Gene.4::TRINITY_DN10599_c1_g1_i2_(3)::g.4::m.4 type:complete len:228 gc:universal TRINITY_DN10599_c1_g1_i2_(3):1634-951(-)
MDHPGHTTQSTGPPAAGRHVGSVYGVSTVPGSGPHRTVHVGITAGLDHFVSASDSARPWIVRLCAVADLVRGALAPALAVLAQKAHGGAVGGRLVTAGLTGVHQVDDLDVQEAEAWLRSYHVLVPRVCSLHGDPVVHRKRRFAVMHDAEVVVGHFVVLDGIPRVAVEVEQHTGGDVDVDDPHVTITVRPRLFVVQAQNVTQFVNYDPSLSAPRCQTNVLSAAKHPHA*
>Gene.5::TRINITY_DN10125_c0_g1_i3_(2)::g.5::m.5 type:complete len:142 gc:universal TRINITY_DN10125_c0_g1_i3_(2):344-769(+)
MDALRSAAVLLLVTLFTQLPTIRADGRTICLLPQVVGSCVIMRERFFFNATSWRCESFRYGGCEGNANNFKTFDDCKAKCQGACLQPVDPGPCPSHFPKFFFNTQTGVCEQFNYGGCFGNLNKFNTIQDCEATCLTATPEP*
>Gene.6::TRINITY_DN10125_c0_g1_i3_(2)::g.6::m.6 type:complete len:103 gc:universal TRINITY_DN10125_c0_g1_i3_(2):990-682(-)
MNSGGSGGLHSVLTTVTPRYRDFFFSFFLNRPSAYWQKKIKGRKRSMGEKRLFRSSKTFSETFIGARRFEPWPHQGSGVAVRQVASQSCMVLNLLRLPKQPP*
>Gene.7::TRINITY_DN10125_c0_g1_i2_(2)::g.7::m.7 type:complete len:142 gc:universal TRINITY_DN10125_c0_g1_i2_(2):424-849(+)
MDALRSAAVLLLVTLFTQLPTIRADGRTICLLPQVVGSCVIMRERFFFNATSWRCESFRYGGCEGNANNFKTFDDCKAKCQGACLQPVDPGPCPSHFPKFFFNTQTGVCEQFNYGGCFGNLNKFNTIQDCEATCLTATPEP*
>Gene.8::TRINITY_DN10125_c0_g1_i2_(2)::g.8::m.8 type:complete len:103 gc:universal TRINITY_DN10125_c0_g1_i2_(2):1070-762(-)
MNSGGSGGLHSVLTTVTPRYRDFFFSFFLNRPSAYWQKKIKGRKRSMGEKRLFRSSKTFSETFIGARRFEPWPHQGSGVAVRQVASQSCMVLNLLRLPKQPP*
>Gene.9::TRINITY_DN10760_c1_g1_i9_(2)::g.9::m.9 type:complete len:344 gc:universal TRINITY_DN10760_c1_g1_i9_(2):323-1354(+)
MTRTSPSVLAVFFLLQSLCLKQGIGAVPVEPDVVKEEERHWGYWYGEPDTDKTMDQIVLDSFGGPAGEKAAEEARKKVGVVTEGMDTLLSPQQAAILYSTPEGGMTERRQPTFVTLWPGGIVPYDLSTLPANHHGMMMEAFHEWEDKTCVRFVPAQPHDLHRIFFTDTDGCSSYLGMKEEPQPISLAPGCNLKRTYLHELGHALGLVHEHQLPQRDRYIYVETRNVNDKYLEQLEKFPASVMPDAEMVTYSLSSIMHYGKYAFSKGSGLQTLFPLDESQEDLMGTSRQLTPSDIEVVNLLYNCNNFDCIDTNRHCNVWVLIGYCRNLPVDVVMENCPKACSLC*
>Gene.10::TRINITY_DN10760_c1_g1_i9_(2)::g.10::m.10 type:complete len:135 gc:universal TRINITY_DN10760_c1_g1_i9_(2):684-280(-)
MPPGHSVTKVGCLRSVIPPSGVLYKIAACCGDSRVSMPSVTTPTFFLASSAAFSPAGPPKESRTIWSMVLSVSGSPYQYPQCRSSSFTTSGSTGTAPIPCLRHRDWSRKKTARTLGDVLVIVDGCMSQKCSASS*
>Gene.11::TRINITY_DN10125_c0_g1_i1_(2)::g.11::m.11 type:complete len:142 gc:universal TRINITY_DN10125_c0_g1_i1_(2):304-729(+)
MDALRSAAVLLLVTLFTQLPTIRADGRTICLLPQVVGSCVIMRERFFFNATSWRCESFRYGGCEGNANNFKTFDDCKAKCQGACLQPVDPGPCPSHFPKFFFNTQTGVCEQFNYGGCFGNLNKFNTIQDCEATCLTATPEP*
>Gene.12::TRINITY_DN10125_c0_g1_i1_(2)::g.12::m.12 type:complete len:103 gc:universal TRINITY_DN10125_c0_g1_i1_(2):950-642(-)
MNSGGSGGLHSVLTTVTPRYRDFFFSFFLNRPSAYWQKKIKGRKRSMGEKRLFRSSKTFSETFIGARRFEPWPHQGSGVAVRQVASQSCMVLNLLRLPKQPP*
>Gene.13::TRINITY_DN10760_c1_g1_i2_(2)::g.13::m.13 type:complete len:355 gc:universal TRINITY_DN10760_c1_g1_i2_(2):196-1260(+)
MTRASPSVLVVFFLLLSLCFMQRIGAVPVEPDVKEDERQLGYWYGEPDTDKTMDQIVLDSFGGPAGEEAAEESRKKVGVVTVGMDTLLSPEQAAKLPKAPFKRVLKVPDDHSEGGMAERRQPTFVTLWPGGVVPYDLSTLPAIYHGMMMEAFHEWEDKTCVRFVPAQPHDLHRIFFTDTDGCSSYLGMKEEPQPISLAPGCNLKRTYLHELGHALGLVHEHQLPQRDRYIYVETRNVNDKYLEQLEKFPASVMPDAEMVTYSLSSIMHYGKYAFSKGSGLQTLFPLDESQEDLMGTSRQLTPSDIEVVNLLYNCNNFDCIDTNRHCNVWVLIGYCRNLPVDVVMENCPKACSLC*
>Gene.14::TRINITY_DN8199_c0_g1_i1_(2)::g.14::m.14 type:internal len:110 gc:universal TRINITY_DN8199_c0_g1_i1_(2):2-328(+)
FPRFYFDKATNGCKKFIYGGCRGNGNNFGTYKECCNRCLPKVCTLPAETGPCKASFPRFYFDMATNGCKKFIYGGCRGNGNNFGTYKECCNRCLPKVCTLPAETGPCKA
>Gene.15::TRINITY_DN8199_c0_g1_i1_(2)::g.15::m.15 type:internal len:110 gc:universal TRINITY_DN8199_c0_g1_i1_(2):3-329(+)
SRDFTSIRLLMAAKSSFTEDVVAMATILALTRSVATDVYRRYAHCQRKRDRAKRLSRDFTSIWLLMAAKSSFTEDVVAMATILALTRSVATDVYRRYAHCQRKRDRAKR
>Gene.16::TRINITY_DN9156_c0_g1_i1_(2)::g.16::m.16 type:5prime_partial len:186 gc:universal TRINITY_DN9156_c0_g1_i1_(2):799-242(-)
PCFALLLLFSVAIGEKRTKRSSDGFSSAEQVTIVQAHNEFRHSVNPPATNMQDMSWSDELEGIAQNYAEQCNFNHNGDRSSSSSTYSYVGENIYVHSIQRDARAAVQWWFDERNDYDYYSGSCSGTQCLHYTQVVWANSNKVGCGVAWCDHIQNLYLWSPPSGYITVCNYGPGGNYKGQKPYETA*
>Gene.17::TRINITY_DN9156_c0_g1_i1_(2)::g.17::m.17 type:complete len:118 gc:universal TRINITY_DN9156_c0_g1_i1_(2):519-166(-)
MFTPSSATREQRCNGGLMNAMTTIIIRAPAAAHNVSTTLRWCGLTPTRSAVGWRGVIISKTSIFGVHRLATSPSATMVQEGTIKDKNLTKQPERENQNCRNHQICSRHRQCQSYDQN*
>Gene.18::TRINITY_DN9156_c0_g1_i1_(2)::g.18::m.18 type:5prime_partial len:102 gc:universal TRINITY_DN9156_c0_g1_i1_(2):1-306(+)
LTVTCSGFLVCPHLGTFFLLLFLLFFFFLFLCWLVCLNFLFRFVKFFNLKSFLGSSILVVALALSVTGADLVVSAILVLPFRLFRKVFVLYSSLLDHSCRR*
>Gene.19::TRINITY_DN7089_c0_g4_i1_(2)::g.19::m.19 type:internal len:102 gc:universal TRINITY_DN7089_c0_g4_i1_(2):303-1(-)
STVNLTSYFFTVFFGITKIIGRMKLTCVLIITVLFLTASQLITADYSRDKRQYLAMRLRDGLRNFRGVRDCGEQGEGCYTRPCCSGLTCVGTHAGGLCQPE
>Gene.20::TRINITY_DN10760_c1_g1_i8_(2)::g.20::m.20 type:complete len:344 gc:universal TRINITY_DN10760_c1_g1_i8_(2):302-1333(+)
MTRTSPSVLAVFFLLQSLCLKQGIGAVPVEPDVVKEEERHWGYWYGEPDTDKTMDQIVLDSFGGPAGEKAAEEARKKVGVVTEGMDTLLSPQQAAILYSTPEGGMTERRQPTFVTLWPGGIVPYDLSTLPANHHGMMMEAFHEWEDKTCVRFVPAQPHDLHRIFFTDTDGCSSYLGMKEEPQPISLAPGCNLKRTYLHELGHALGLVHEHQLPQRDRYIYVETRNVNDKYLEQLEKFPASVMPDAEMVTYSLSSIMHYGKYAFSKGSGLQTLFPLDESQEDLMGTSRQLTPSDIEVVNLLYNCNNFDCIDTNRHCNVWVLIGYCRNLPVDVVMENCPKACSLC*
>Gene.21::TRINITY_DN10760_c1_g1_i8_(2)::g.21::m.21 type:complete len:135 gc:universal TRINITY_DN10760_c1_g1_i8_(2):663-259(-)
MPPGHSVTKVGCLRSVIPPSGVLYKIAACCGDSRVSMPSVTTPTFFLASSAAFSPAGPPKESRTIWSMVLSVSGSPYQYPQCRSSSFTTSGSTGTAPIPCLRHRDWSRKKTARTLGDVLVIVDGCMSQKCSASS*
>TRINITY_DN10803_c2_g9::TRINITY_DN10803_c2_g9_i1::g.22::m.22 type:5prime_partial len:105 gc:universal TRINITY_DN10803_c2_g9_i1:1-315(+)
NISRMKLTCVLIVAVLFLTACQLTTAAHYRDKQKDPVVRFSDEMQRSEDSKFNERCQDFGADCDPNFDDCCGECFGFKDISFGLCTSVFPDFPGFPDFAEFPDF*
>TRINITY_DN7874_c0_g1::TRINITY_DN7874_c0_g1_i1::g.23::m.23 type:3prime_partial len:228 gc:universal TRINITY_DN7874_c0_g1_i1:77-757(+)
MVSRGHVLFVVLLPVLAQVAADDADEQMMSEVMRGDQNSVASGSGSLIRPPSNPPFIPDTPLPLPSTFLLHLLQSSDGNPRAAAATAAAAARAPSEPLPGPRPESSLPSSSGSEYGDSEVSKRVFCNGFTGCGGRHRDRSRRQERYGKRLIPLLVKRPFCNSFGCYNGKRSLSGVGPALSTLVDPSQNYRARAIARMLAAAASARRQQQQQQQQQLLQQQEEGGLKR
>TRINITY_DN7874_c0_g1::TRINITY_DN7874_c0_g1_i1::g.24::m.24 type:5prime_partial len:115 gc:universal TRINITY_DN7874_c0_g1_i1:757-413(-)
PLQPSLFLLLQKLLLLLLLLLTPGRGSCGQHASDGPGPVVLGGVHQRGQGGAYSGEAPLAVVAAEAVAERPLHQQGDQPLPVAFLASAAVPVPSTAPCEPVAEDAFADLAVSVF*
>TRINITY_DN13611_c0_g1::TRINITY_DN13611_c0_g1_i1::g.25::m.25 type:internal len:198 gc:universal TRINITY_DN13611_c0_g1_i1:3-593(+)
GDVQGRVLVLGGGVGVGAVLQQQHHVVHVAQARGDVQRGLLLSGLGVHSGPVSQQDADDVRLVGAGRQMQGGLTAHRGGVRVGVVLDQVDDDVHVTHEGGHVQRSQPRLSGGLNGSPILEQQLHHLDAVLLARNVQWGEAIQGPSVGFTFPVQQQFGCLDVPAVSSHMQWGQVIHSDFIHVGLVVEQKSGTVHMIAL
>TRINITY_DN13611_c0_g1::TRINITY_DN13611_c0_g1_i1::g.26::m.26 type:internal len:198 gc:universal TRINITY_DN13611_c0_g1_i1:593-3(-)
QGDHVDCARLLLYHKANVDEVTVDYLTPLHVAAHCGNVKTAKLLLDRKCEPNARALNGFTPLHIACKKNRIKVVELLLKYGASIEATTESGLTPLHVASFMGHMNIVIYLIQHNANPDTPTVRGETSLHLAARANQTDIIRILLRNGATVDAKAREQQTPLHIASRLGNVDNVVLLLQHGANADATTKDKYTPLHIA
>TRINITY_DN9006_c0_g1::TRINITY_DN9006_c0_g1_i1::g.27::m.27 type:complete len:649 gc:universal TRINITY_DN9006_c0_g1_i1:1965-19(-)
MPLASFLLAWVMLVVAEDWSCGVWALGCCVPNMEGSPSPPEGSDPGPERQTVYGKVRGSVHTLSVLDNRRVERYLGIPYASPPVGDLRFELPEPPKAWHGVKDVTTLPKACPQTNWELGYVRLHIPDFKVTDMDEDCLYLNVYVPVTTSTKSGGGEEEEGGLPVLIHVHGGSNEVGMGALFHGDILATLGDMIVVTFNYRLGAFGFLSGESPDFPGNYGLHDQTEAFRWVSKNIHFFGGDPNKVTIQGHSAGGTDVGQHVLSPLSKGLFRYAIMQSGSPLAYWALLLPPASTLSSTRLFVRNLGCDASYSMATVKACLKKLSWATVNSATYIHVPGLYNFSPLVDGHFILAAPEQALKQLPVNGLAFMMGITRDEGSLTAQVILQAAEKDNRQFRFEEEYPKDYTPPPVHVFSMVPGIGHLVFHEYKPWDDPFNKTANLVGVSHVVGDSTFVAPAIKLAKLLSRRVDDVYFYTFNHVSRNSSSPQWMGVPHGRDLFYLFGCPLSSHPLHQYTALDKNISRAVIDLWSNFVKHGRPFQSAQPDQAIPPFEERNQSYIIIASDGSDVDIHTGQRLRSRQVAFWNSLLPKLQKTEKDGGSTQKALTWVFVALTSVLLVVVVILTVCVFYFKRLARERCVVHANDEKSSCQL*
>TRINITY_DN9006_c0_g1::TRINITY_DN9006_c0_g1_i1::g.28::m.28 type:complete len:180 gc:universal TRINITY_DN9006_c0_g1_i1:634-1173(+)
MRYTNKVSRFVERVVPRFVFMEHQVPYPRNHTEDVDGGRGVVFRVLFLKAELSVVLLSRLKDDLSCQRPFVSRDAHHESEAVHRKLFQRLLGGRQDKMAVHQRGKVVQAWHVNVGGAVDGGPGELLEAGFDGGHAVGGVTAQVPHEQPRGRQRGGRRQQQRPVSQRGSTLHDGVAEEAF*
>TRINITY_DN9006_c0_g1::TRINITY_DN9006_c0_g1_i1::g.29::m.29 type:3prime_partial len:104 gc:universal TRINITY_DN9006_c0_g1_i1:2459-2767(+)
MFSEIYMVPTQSFICLQYVSTRRVHLSVANHTNVLSSYIPSTLYTPATDGLSTPQCFPSVIHNCSSLHRTTRRATQKKNNVSIDLSLSLYHAIRLAVHWGGGE
>TRINITY_DN10760_c1_g1::TRINITY_DN10760_c1_g1_i7::g.30::m.30 type:complete len:355 gc:universal TRINITY_DN10760_c1_g1_i7:313-1377(+)
MTRTSPSVLAVFFLLLSLCLMQGIGAVPVEPDVKEDERQLGYWYGEPDTDKTMDQIVLDSFGGPAGEEAAEESRKKVGVVTVGMDTLLSPEQAAKLPKAPFKRVLKVPDDHSEGGMAERRQPTFVTLWPGGVVPYDLSTLPAIYHGMMMEAFHEWEDKTCVRFVPAQPHDLHRIFFTTDDGCSSFLGIQDKPQPISLAYGCNLKRTYLHELGHALGLVHEHQLPQRDRYIYVETRNVKDKYLDQVQKFPASMIADAEIVTYSLSSIMHYGKYAFSKGNGLQTLFALDYSQEHLMGTSRQLTPSDIEVVNLLYNCNNFECIDTNRDCDDWVLIGYCRNLPVDVVMENCPKACSLC*
>TRINITY_DN10803_c2_g12::TRINITY_DN10803_c2_g12_i2::g.31::m.31 type:3prime_partial len:103 gc:universal TRINITY_DN10803_c2_g12_i2:91-396(+)
MTPEMRRSPVQLTECRTQKVPGPLARSKVKVVKFSLAAVIWNALAKVQENFAGPRNSLASDISPLCSTLCCRIHPHLRLVMNHSVPTPLVASADLYQNKTTL
>TRINITY_DN9556_c0_g2::TRINITY_DN9556_c0_g2_i1::g.32::m.32 type:5prime_partial len:169 gc:universal TRINITY_DN9556_c0_g2_i1:571-65(-)
CVCVCVCVCVCVCVCVCVFDSIRHWRLVCRMDTHGQEQLLQTIRVGGTSIIHTADARSNTVALDVAGVVQRAVLTNDHARNRTLVLYAAHARFCASYLASSNPTADTGPHTLAKATGHALMDRMSFVHISLATFWAVLDIASLGSEHLQQQQQQRQPQHQRRSSHLHG*
>TRINITY_DN9556_c0_g2::TRINITY_DN9556_c0_g2_i1::g.33::m.33 type:5prime_partial len:141 gc:universal TRINITY_DN9556_c0_g2_i1:573-151(-)
CVCVCVCVCVCVCVCVCVCLTQSGIGDWSVVWTHMDKSSCYRQSGWVVQVSSTQQMPGATQWPWMLPGLFREQCSPMTMQGIGLSSSTPHTLASALPIWHPPIPQQILGPTHWPKLQDMHSWTGCLSSTSLLPPFGQFWI*
>TRINITY_DN9556_c0_g2::TRINITY_DN9556_c0_g2_i1::g.34::m.34 type:complete len:128 gc:universal TRINITY_DN9556_c0_g2_i1:71-454(+)
MQMGRPTLVLGLPLLLLLLQVLTTQACYIQNCPKGGKRDVDERHPVHECMSCSFGQCVGPSICCGIGGCQIGSAEASVCGVEDESPIPCMVIGEHCSLNNPGNIQGHCVAPGICCVDDTCTTHPDCL*
>TRINITY_DN23575_c0_g1::TRINITY_DN23575_c0_g1_i1::g.35::m.35 type:5prime_partial len:151 gc:universal TRINITY_DN23575_c0_g1_i1:2-454(+)
GRRFAAFLILTICLLAPVAGASERGGPPTDECSRSVALRKCYLPRDPGLRCKASIRMYYFNRYFNTCETFKYGGCQGNNNRFVTMEDCLGCCQLSKCEQPAETGPCKASLRKYYFDVDWNDCKPFIYGGCGGNDNNFLTYDECYDKCGSK*
>TRINITY_DN9744_c0_g1::TRINITY_DN9744_c0_g1_i1::g.36::m.36 type:5prime_partial len:143 gc:universal TRINITY_DN9744_c0_g1_i1:2-430(+)
STTCDFNQRSLPQLIALSTWLTPSVGDSDRKTRLTMMLFMFAAIIFTMSSTTVNADQSAHSRKVCKWEGVNGQNFECIGTPCLTDDAHKASVAGSAFYTCQPISAFGVCDGTVAVMDADFTQLNCRCSSGTYVIDGNAVVCG*
>TRINITY_DN9556_c0_g1::TRINITY_DN9556_c0_g1_i1::g.37::m.37 type:5prime_partial len:127 gc:universal TRINITY_DN9556_c0_g1_i1:2-382(+)
SSVVNGGGRQNSFTQGVLKTRTRVQNRTTRSAMQMGRLTLVLGLLLLLVLTAQACYITNCPPGGGERDVNGRQPTKRASTADLASAWGPRSAVGTKDAKWDRTKRTSAREKRTILLSAGFLVTPAL*
>TRINITY_DN9556_c0_g1::TRINITY_DN9556_c0_g1_i1::g.38::m.38 type:5prime_partial len:117 gc:universal TRINITY_DN9556_c0_g1_i1:572-222(-)
ERERERERERERGRERERLHPALATGQSCGHTWTRAAATDNPGGRHKYLPHSRCQWPRLLPGLFRVQGSPKTQQRVGSSFSLWHLFASSDPISHPLSPQQIWGPTHWPNLQYLHAW*
>TRINITY_DN10802_c1_g2::TRINITY_DN10802_c1_g2_i11::g.39::m.39 type:5prime_partial len:145 gc:universal TRINITY_DN10802_c1_g2_i11:729-295(-)
QRERDLRSCAFSSHLTAPSTSVLFRLSASPHQRSTVCQPVYVSTVISDCPGCKMEGRRFAAVLILTICMLAPGASAAVHWSVCKLPAEPGPCNEYVDRFYFDWNRKECKPFTYGSCEGNDNNFPTYDVCCNECPYGQCRWIPRG*
>TRINITY_DN10803_c2_g4::TRINITY_DN10803_c2_g4_i3::g.40::m.40 type:3prime_partial len:107 gc:universal TRINITY_DN10803_c2_g4_i3:318-1(-)
MTTPRYGGMRQKRVEHRGEISDARLPGVANTSTAVQTIAAPGPIRANLQFCSACGPGIFGILHSVYQPHCSVPLLISGVISCNELTGRQEQHGDDQHARQFHSADV
>TRINITY_DN7089_c0_g4::TRINITY_DN7089_c0_g4_i2::g.41::m.41 type:5prime_partial len:104 gc:universal TRINITY_DN7089_c0_g4_i2:3-314(+)
EISDAKLLLQLAYASSSTAATAPQTRAARLSITTFTLSPAVPGTFEIPHFISQPHCTVLPLISGVISCNELTGRQEQHSDDQHARQFHSADDLGDPKEHSEEI*
>TRINITY_DN7089_c0_g4::TRINITY_DN7089_c0_g4_i2::g.42::m.42 type:5prime_partial len:102 gc:universal TRINITY_DN7089_c0_g4_i2:332-27(-)
STVNLTSYFFTVFFGITKIIGRMKLTCVLIITVLFLTASQLITADYSRDQRQYRAVRLGDEMRNFKGARDCGGQGEGCYTQPCCPGLRCRGGGTGGGVCQL*
>TRINITY_DN10803_c2_g12::TRINITY_DN10803_c2_g12_i11::g.43::m.43 type:5prime_partial len:100 gc:universal TRINITY_DN10803_c2_g12_i11:1-300(+)
WKVNLTPYFFIVFLGTTKNISRMKLTCVLIIAVLFLTACQLITADDSGDKQEYRAVWLRDPMQIFKGFRSECGTYNALCVRRDCCDGLTCSPQFTCFLG*
>TRINITY_DN9605_c0_g1::TRINITY_DN9605_c0_g1_i1::g.44::m.44 type:5prime_partial len:686 gc:universal TRINITY_DN9605_c0_g1_i1:1-2058(+)
SKMGRWQRFHFQHVGCLFVLWGALAAATGNVNSLGDEINEALDETIDPCFDFYHYSCREWIRHHSLPEGEDHYNRFEEVEQEIMERLKVLLETPYNRVTERSYVRKAKDLYRACMNEEQLARLGVKPIQDLVKRLRFWPSTQGTPLYLEPALAEINELFELDDSPLLNAFVYPDRLNHSNNIVRIDEGHTFLRRRDIPRDGQWSDKVQYYADRLTDLVNTTLSPEDWTGNITKLMEFEIELSKLTVSFRERKTRRHYNKWRLHELHRQMPWFNWIAFLQPLFDTAHQPLSTNTEVAVQAAESVAAMIKLCRDTDDKTVADYLTVRVLLHFKRYVARDAHQFGRQDEDRSIRCIEDVTEFMGAAVGKLYSDNYFTTADKHTVAAMATEITNAFKQMILDSSWLSRIAKRKAWDKVDAIQSTFGYPDWYEDPEKMDDFYADVEYSPDGYFDNSVKGFRWLKKCNAESLPNPAKRHDFRATEVNFKYGGAYNDMVFPAGVFSPPFYDKRYPTSMRYGAIGMFIGHEIMHSVGLAGRHHDKNGKLDAWPEMDLVRYDERCRCFMQQYNVQVVESYNVDGNLTLEESVADNVGLMAAFKAYKDWAKRNDPEPSVPGLERFSHEKLFFISYGQMWCDLHDEEWMEDAIETSRHGPRIVRARVPPANIEDFARIFNCAERSNMNPLKRCTLW*
>TRINITY_DN9605_c0_g1::TRINITY_DN9605_c0_g1_i1::g.45::m.45 type:complete len:107 gc:universal TRINITY_DN9605_c0_g1_i1:1899-1579(-)
MQVAPHLAIADEEELFVGEPFQAWHRGFWVVPLCPIFIRLKRRHQSDIVCNAFLQRQVSVHVVRLDHLHVVLLHETPAPLIVTNQVHLWPRVQFAVLVVVATCQAN*
>TRINITY_DN10802_c1_g2::TRINITY_DN10802_c1_g2_i6::g.46::m.46 type:5prime_partial len:181 gc:universal TRINITY_DN10802_c1_g2_i6:1328-786(-)
SGPRSQSSVEKAAKRQQLNQHKGCLKKAGADKILTNPRQQRERERDLWSCAFSSHLTAPSTSVLFHLSASPHQRSTICQPVYVNTVISDFPGCKMEGRRFAAVLILTICLLAPGAGASERDVLPRRCTHGMDGGSCLGNLQRYYYDMSSDECKPFLYGGCGGNDNNFHTYAHCFYTCWWH*
>TRINITY_DN7464_c0_g1::TRINITY_DN7464_c0_g1_i1::g.47::m.47 type:5prime_partial len:121 gc:universal TRINITY_DN7464_c0_g1_i1:460-98(-)
SPVKTLHQNQHPSLLIQQLFSPLHEYYSLSTQHLPGFKISDWRRREDVCAVIMKLCVVIVLLMLAMPFNGGEASRFFNQHARSQRSGMKTRGIWCDPPCPEGETCRGGECSDEFNGDMGR*
>TRINITY_DN9556_c0_g2::TRINITY_DN9556_c0_g2_i2::g.48::m.48 type:5prime_partial len:156 gc:universal TRINITY_DN9556_c0_g2_i2:2-469(+)
SSVVNGGGRQNSFTQGVLKTRTRVQNRTTRSAMQMGRLTLVLGLLLLLVLTTQACYIRNCPKGGKRDVDERHPVHACMSCSFGQCVGPSICCGIGGCQIGSAEASVCGVEDESPIPCMVIGEHCSLNNPGNIQGHCVAPGICCVDDTCTTHPDCL*
>TRINITY_DN9556_c0_g2::TRINITY_DN9556_c0_g2_i2::g.49::m.49 type:5prime_partial len:148 gc:universal TRINITY_DN9556_c0_g2_i2:586-143(-)
CVCVCVCVCVCVCVCVCVFDSIRHWRLVCRMDTHGQEQLLQTIRVGGTSIIHTADARSNTVALDVAGVVQRAVLTNDHARNRTLVLYAAHARFCASYLASSNPTADAGPHTLAKATGHARMDRMSFVHISLATFWTVSDVASLGSEH*
>TRINITY_DN9556_c0_g2::TRINITY_DN9556_c0_g2_i2::g.50::m.50 type:5prime_partial len:141 gc:universal TRINITY_DN9556_c0_g2_i2:588-166(-)
CVCVCVCVCVCVCVCVCVCLTQSGIGDWSVVWTHMDKSSCYRQSGWVVQVSSTQQMPGATQWPWMLPGLFREQCSPMTMQGIGLSSSTPHTLASALPIWHPPIPQQMLGPTHWPKLQDMHAWTGCLSSTSLLPPFGQFLM*
>TRINITY_DN9594_c0_g1::TRINITY_DN9594_c0_g1_i1::g.51::m.51 type:complete len:100 gc:universal TRINITY_DN9594_c0_g1_i1:625-326(-)
MQLYTYLYLLVPLVAYLILGSGTPAHGDALTERRSADATALKPEPVLLQKSAPRSTDDNGKDRLTQMKRTLRKQGNTARITEAQREAAIVAGTLNDTGK*
>TRINITY_DN10803_c2_g4::TRINITY_DN10803_c2_g4_i1::g.52::m.52 type:3prime_partial len:111 gc:universal TRINITY_DN10803_c2_g4_i1:330-1(-)
MTTPKYGGIRQKGVEHRGEISDARLPGGDAHTSLFLARAVQTSAAQGSVSATLPRGSACPGIYGILHWVSQPHCSVPLLISGVISCNELTGRQEQHGDDQHARQFHSADV
>TRINITY_DN10803_c2_g4::TRINITY_DN10803_c2_g4_i5::g.53::m.53 type:complete len:133 gc:universal TRINITY_DN10803_c2_g4_i5:434-36(-)
MTTQRYGGIRQKGVEHRGEISDARLPGGDAHTSLFLARAVQTSAAQGSVSATLPRGSACPGIYGILHWVSQPHCSVPLLLSGVISCNELTGRQEQHGDDQHARHFHSGNDLGDDCKVPRSAEKGTVGRRSCW*
>TRINITY_DN10803_c2_g4::TRINITY_DN10803_c2_g4_i5::g.54::m.54 type:5prime_partial len:120 gc:universal TRINITY_DN10803_c2_g4_i5:3-362(+)
PHQPSASGVQCLPTATPANRSFLCATWHFAVITKIITRMKMTCVLIIAVLFLTACQLITADDSREKQGYRAVRLRDPMQNSIDSRTCRTAGQGCTNTALCCAGLNCSGQKQGGMCVSSG*
>TRINITY_DN10760_c1_g1::TRINITY_DN10760_c1_g1_i11::g.55::m.55 type:complete len:344 gc:universal TRINITY_DN10760_c1_g1_i11:323-1354(+)
MTRTSPSVLAVFFLLQSLCLKQGIGAVPVEPDVVKEEERHWGYWYGEPDTDKTMDQIVLDSFGGPAGEKAAEEARKKVGVVTEGMDTLLSPQQAAILYSTPEGGMTERRQPTFVTLWPGGIVPYDLSTLPANHHGMMMEAFHEWEDKTCVRFVPAQPHDLHRIFFTTDDGCSSFLGIQDKPQPISLAYGCNLKRTYLHELGHALGLVHEHQLPQRDRYIYVETRNVKDKYLDQVQKFPASMIADAEIVTYSLSSIMHYGKYAFSKGNGLQTLFALDYSQEHLMGTSRQLTPSDIEVVNLLYNCNNFECIDTNRDCDDWVLIGYCRNLPVDVVMENCPKACSLC*
>TRINITY_DN10760_c1_g1::TRINITY_DN10760_c1_g1_i11::g.56::m.56 type:complete len:135 gc:universal TRINITY_DN10760_c1_g1_i11:684-280(-)
MPPGHSVTKVGCLRSVIPPSGVLYKIAACCGDSRVSMPSVTTPTFFLASSAAFSPAGPPKESRTIWSMVLSVSGSPYQYPQCRSSSFTTSGSTGTAPIPCLRHRDWSRKKTARTLGDVLVIVDGCMSQKCSASS*
>TRINITY_DN10554_c0_g3::TRINITY_DN10554_c0_g3_i5::g.57::m.57 type:complete len:183 gc:universal TRINITY_DN10554_c0_g3_i5:873-325(-)
MKVLESALWILAALALPQIAAQDSSTAALCKENSNGCSVPFEWIPCQEHFLAACDRHDTCYFCGAHFGFTQDDCDNAFLTHMTALCAEGTDDEGFCLEKRKRREASSMSVDTPTLRQLRLVEKLLPPKALSDRDLRQLHRFATCTEWAVMYFNTVQAFGWWHFYYWPDTTLCPQFQACMPEV*
>TRINITY_DN10554_c0_g3::TRINITY_DN10554_c0_g3_i5::g.58::m.58 type:5prime_partial len:116 gc:universal TRINITY_DN10554_c0_g3_i5:2-349(+)
YHHYQRSCYHHYQRSCYHHHHHPVSLPPSLSPTPRVRSLQCSRIVSSVRSFFFLRTQRRLFLTFARTKMKKNEMIRQKKKSLLGSIFSIRPFLKYVNSLDLDHSYAVDQTSGIQA*
>TRINITY_DN10554_c0_g3::TRINITY_DN10554_c0_g3_i5::g.59::m.59 type:3prime_partial len:111 gc:universal TRINITY_DN10554_c0_g3_i5:738-1067(+)
MVSTQTEHCNRCCSPCITQPYWNPEPQSVAVPELPVSTRLIPAPSFCSFIAGRWEPRKQCEELRKTAPGKIESGMPRAAQCIEDITCNSNVAQAGTPSIDTRATQRVVSL
>TRINITY_DN10803_c2_g12::TRINITY_DN10803_c2_g12_i9::g.60::m.60 type:5prime_partial len:100 gc:universal TRINITY_DN10803_c2_g12_i9:1-300(+)
WKVNLTPYFFIVFLGTTKNISRMKLTCVLIIAVLFLTACQLITADDSRDEKESRAVDGMQNSEGPRSTCAIQGQGCQILPCCGDLECFGQSAGKFCRTS*
>TRINITY_DN10803_c2_g12::TRINITY_DN10803_c2_g12_i9::g.61::m.61 type:3prime_partial len:100 gc:universal TRINITY_DN10803_c2_g12_i9:134-430(+)
MTPEMRRSPVQLTECRTQKVPGPLARSKVKVVKFSLAAVIWNALAKVQENFAGPRNSLASDISPLCSTLCCRIHPHLRLVMNHSVPAPLVALEDVYQNK
>TRINITY_DN14021_c0_g1::TRINITY_DN14021_c0_g1_i1::g.62::m.62 type:internal len:177 gc:universal TRINITY_DN14021_c0_g1_i1:2-529(+)
TKHAVYDTLQQVYAAKENSLLYLMFNDEKPSGGMSISHGHTKGTLGFDSQSGFWLIHSAPKFPPEKKDGYKWADNASDYGQSFLCMSFAYKTLGILVKQLLYYYPWVYDHYFPPAALKDFPGLADLVNSTRIEKPPFYSVRDDLSSLGGMPLTSFAKFTYFGADLYDALVAPTLKV
>TRINITY_DN14021_c0_g1::TRINITY_DN14021_c0_g1_i1::g.63::m.63 type:5prime_partial len:100 gc:universal TRINITY_DN14021_c0_g1_i1:529-230(-)
HLQGGGHQGVVQVGPKISELGKTGEGHAAQGRQIVTDAVEGRLLNACAVHKVGQPREILQSGRWEVVVVHPGIVVQQLLNQYTQGFVGKRHAEKTLPVI*
>TRINITY_DN10554_c0_g3::TRINITY_DN10554_c0_g3_i1::g.64::m.64 type:complete len:183 gc:universal TRINITY_DN10554_c0_g3_i1:875-327(-)
MKVLESALWILAALALPRIAAQDSSTAALCKENSNGCSVPFEWIPCQEHFLAACDRHDTCYFCGAHFNFTQDDCDNAFLTDMTALCAEGTDDEGFCLEKRKRREASSMSVDTPTLRQLRLVEKLLPPKSLSDRDPRQLHRFATCTEWAVMYFNTVQAFGWWHFYYWPDTTLCPQFQACMPEV*
>TRINITY_DN10554_c0_g3::TRINITY_DN10554_c0_g3_i1::g.65::m.65 type:5prime_partial len:105 gc:universal TRINITY_DN10554_c0_g3_i1:1065-751(-)
HANVCRCLGRGGPSSCHFVFIRHTATRRTTGSVPVSNVHGTLSASTPNVAHVAFFPCWRLKEQNEGAGISLVDTGSSCTATDRGSGFQYGCVMQGEQQRLQCSV*
>TRINITY_DN10760_c1_g1::TRINITY_DN10760_c1_g1_i4::g.66::m.66 type:complete len:305 gc:universal TRINITY_DN10760_c1_g1_i4:313-1227(+)
MTRTSPSVLAVFFLLLSLCLMQGIGAVPVDPEVEPEAERRGENEGIRETIDQIILASYGGAKAEEAAEKSRLIEEGVETEGMDTLLTPEQAALLHGKHRFSKRRQYDIVTLWPGGVVPYDLSGLPDKHHDMMMEAFRDWERDTCVSFVPAQRQHPHKIVFTTGVGCRTYLGVIDWLSEQAMTLGHKCHSKRIYLHELGHALGLVHEHQLPQRDTYLDVNLSNVHSKFIDAFTKYPASAIPDAEKVTYSYRSIMHYGKYAFSKSNRLQTISAKDKSKERLMGTSNELAPSDIEVVNLLYNCDGGK*
>TRINITY_DN10760_c1_g1::TRINITY_DN10760_c1_g1_i4::g.67::m.67 type:complete len:127 gc:universal TRINITY_DN10760_c1_g1_i4:977-1357(+)
MCTPSLLTRLRSTRPVRYPTPRKSPTAIAPLCITGNMRSAKATGCRPSVPKTRARNASWAQATSSPPPTSKWSTSCTTVTEGNSPCSLNENCQCVCQDIELFRAASLGNMNPLSRNTFSRTWFSKI*
>TRINITY_DN10760_c1_g1::TRINITY_DN10760_c1_g1_i4::g.68::m.68 type:complete len:112 gc:universal TRINITY_DN10760_c1_g1_i4:1305-970(-)
MFPRLAARNSSISWQTHWQFSLREHGLFPSVTVVQEVDHFDVGGGELVACAHEAFLALVFGTDGLQPVAFAERIFPVMHNGAIAVGDFLGVGYRTGRVLRKRVNKLGVHIG*
>TRINITY_DN1762_c0_g1::TRINITY_DN1762_c0_g1_i1::g.69::m.69 type:complete len:684 gc:universal TRINITY_DN1762_c0_g1_i1:93-2144(+)
MLCCGSGRVQACGWLLLLCAVWGDADIRNRKSDLARTVLATMDLTADPCQDFYQYVCGGLAKIKTLPPGYLAFTRTHEVQLEINRRLKALLGQEDNKRSESARKAANVYQACMNEGKVNQLGASPMSQLLTDVFPNARDLPAIMAELSLLDLPSLFQVYVNEDEGSPPQYIIHIDRGNLGFPPDELLKKRSSAVLKMYEDKLYDLMNAVVSPPLSRSAVRNIVDFQIEMARMTVGLKYSKRQMTVSQLQNTIGELDWLSFVRRLFGAANVAITGQTKVIVADEDYIRAILLKTKDKSRTETIVNYLKARTIRSFLQYLPQRIRNIWLPLEEELQGASEELPRWEICMGEVNDYMEHAVGKLYVDHHFSARSKTEVLEIVGYVRDALKQMITNALWMDAESRRKSKEKLDVMEEKVGYPPYYTDEYMKRYYKDVDYNKEQYLQNRVEYLRWRTKRSFQRLNTSPSESEWDAAHWASASYSASENSFEVLAGFLMPPYFDASYPTSMQFGGIGAIIGHELMHGFDDYGHKFDKNGKEDNWWPSQTETEYKKRASCFEKQYAKQKIINNIYTDGKLTLDENIADNGGLKAAYKGYQQWQTRKGKENPFPGLSFSHDQLFFIASGQVWCSLTTPYYLREFVPTDPHPKSSIRATVPPSNMDAFARVFNCSARSYMGSHAGHTQCAVW*
>TRINITY_DN1762_c0_g1::TRINITY_DN1762_c0_g1_i1::g.70::m.70 type:complete len:203 gc:universal TRINITY_DN1762_c0_g1_i1:907-299(-)
MATLAAPNNRRTKLSQSSSPIVFCSWDTVICLFEYLSPTVILAISIWKSTMFRTAERERGGDTTAFMRSYNLSSYIFSTAELRFFNSSSGGKPRLPLSMWMMYWGGLPSSSLTYTWKREGKSRRLSSAMMAGRSRAFGKTSVNSCDMGDAPSWFTLPSFMHAWYTLAAFLADSLLLLSSCPSKALRRLLISSCTSWVRVKAR*
>TRINITY_DN1762_c0_g1::TRINITY_DN1762_c0_g1_i1::g.71::m.71 type:complete len:114 gc:universal TRINITY_DN1762_c0_g1_i1:1602-1261(-)
MSGSWHQSRGASEIRPALQNCFLTHCKMHSPSEQHPTPIRMGMYSTSENFVWFSSVSTPRGFANTVLYCSQHLCSTASCTHRCSRGDIPLSPPSHPAFPWISSWTLHPSTRRW*
>TRINITY_DN1762_c0_g1::TRINITY_DN1762_c0_g1_i1::g.72::m.72 type:complete len:108 gc:universal TRINITY_DN1762_c0_g1_i1:1651-1974(+)
MDLMITDTSSTKTARKTTGGQARRKQNTKNGPAALRNSTPNKRSSTTSTLTVSLRWMRTSLTMAGLRLHIRGISSGRHGKARRTLFLAYRFHTTNCFSSPAVRCGAV*
>TRINITY_DN10760_c1_g1::TRINITY_DN10760_c1_g1_i10::g.73::m.73 type:3prime_partial len:300 gc:universal TRINITY_DN10760_c1_g1_i10:196-1092(+)
MTRASPSVLVVFFLLLSLCFMQRIGAVPVEPDVKEDERQLGYWYGEPDTDKTMDQIVLDSFGGPAGEEAAEESRKKVGVVTVGMDTLLSPEQAAKLPKAPFKRVLKDPDDHSEGGMTERRQPTFVTLWPGGVVPYDLSTLPAIYHGMMMEAFHEWEDKTCVRFVPAQPHDLHRIFFTTDDGCSSFLGIQDKPQPISLAYGCNLKRTYLHELGHALGLVHEHQLPQRDRYIYVETRNVKDKYLDQVQKFPASMIPDAEIVTYSLSSIMHYGKYAFSKGNGLQTLFALDYSQEHLMGTSRQ
>TRINITY_DN9556_c0_g1::TRINITY_DN9556_c0_g1_i2::g.74::m.74 type:5prime_partial len:159 gc:universal TRINITY_DN9556_c0_g1_i2:2-478(+)
SSVVNGGGRQNSFTQGVLKTRTRVQNRTTRSAMQMGRLTLVLGLLLLLVLTTQACFIRDCPPGGGERDVNGRQPTKPCKYCSFGQCVGPQICCGDIGCQLGSAEANKCQKENDDPTPCWVFGDPCTLNRPGNNRGHCVANHIGICCVEDTCAVHPDCQ*
>TRINITY_DN9556_c0_g1::TRINITY_DN9556_c0_g1_i2::g.75::m.75 type:5prime_partial len:149 gc:universal TRINITY_DN9556_c0_g1_i2:589-143(-)
RERERERERGREGERERDSIRRWQLVSRVDTHGQEQLLLTIRVDGTSIFHTADANVVSNTVAAVVARPVQSAGVTKHPAGSRIVVLFLALVRFGRSQLASYVPTADLGPHALAKAAVLARLGRLSPVHISLATTRWAVSDKASLGSEH*
>TRINITY_DN9556_c0_g1::TRINITY_DN9556_c0_g1_i2::g.76::m.76 type:complete len:130 gc:universal TRINITY_DN9556_c0_g1_i2:432-43(-)
MPMWLATQWPRLLPGLFRVQGSPNTQQGVGSSFSFWHLFASADPSWHPMSPQQIWGPTHWPKLQYLHGLVGCLPFTSLSPPPGGQSLIKQAWVVSTSSSSNPSTNVSRPICMAERVVLFCTLVLVFNTP*
>TRINITY_DN10803_c2_g12::TRINITY_DN10803_c2_g12_i7::g.77::m.77 type:5prime_partial len:102 gc:universal TRINITY_DN10803_c2_g12_i7:1-306(+)
WKVNLTPYFFIVFLGTTKNISRMKLTCVLIIAVLFLTACQLITADDSRDERESRAVDGMQNSGGSRFDLRRCGNQGEGCRTRRCCGTLRCIGTGGGGMCQP*
>TRINITY_DN10554_c0_g3::TRINITY_DN10554_c0_g3_i4::g.78::m.78 type:complete len:183 gc:universal TRINITY_DN10554_c0_g3_i4:873-325(-)
MKVLESALWILAALGLPRIAAQDSTTAEVCKENSNGCSVPFEWIPCQEHFLAACDRHDTCYFCGAHFGFTQDDCDNAFLTHMTALCAEGTDDEGFCLEKRKRREASSMSVDTPTLRQLRLVEKLLPPKALSDRDLRQLHRFATCTEWAVMYFNTVQAFGWWHFYYWPDTTLCPQFQACMPEV*
>TRINITY_DN10554_c0_g3::TRINITY_DN10554_c0_g3_i4::g.79::m.79 type:5prime_partial len:116 gc:universal TRINITY_DN10554_c0_g3_i4:2-349(+)
YHHYQRSCYHHYQRSCYHHHHHPVSLPPSLSPTPRVRSLQCSRIVSSVRSFFFLRTQRRLFLTFARTKMKKNEMIRQKKKSLLGSIFSIRPFLKYVNSLDLDHSYAVDQTSGIQA*
>TRINITY_DN10760_c1_g1::TRINITY_DN10760_c1_g1_i3::g.80::m.80 type:complete len:308 gc:universal TRINITY_DN10760_c1_g1_i3:196-1119(+)
MTRASPSVLVVFFLLLSLCFMQRIGAVPVEPDVKEDERQLGYWYGEPDTDKTMDQIVLDSFGGPAGEEAAEESRLMEEGVETEGMDTLLTPEQAALLHGKHRFSKRRQYDIVTLWPGGVVPYDLSGLPDKHHDMMMEAFRDWERDTCVSFVPAQRQHPHKIVFTTGVGCRTYLGVIDWLSEQAMTLGHKCHSKRIYLHELGHALGLVHEHQLPQRDTYLDVNLSNVHSKFIDAFTKYPASAIPDAEKVTYSYRSIMHYGKYAFSKSNRLQTISAKDKSKERLMGTSNELAPSDIEVVNLLYNCDGGK*
>TRINITY_DN10760_c1_g1::TRINITY_DN10760_c1_g1_i3::g.81::m.81 type:complete len:127 gc:universal TRINITY_DN10760_c1_g1_i3:869-1249(+)
MCTPSLLTRLRSTRPVRYPTPRKSPTAIAPLCITGNMRSAKATGCRPSVPKTRARNASWAQATSSPPPTSKWSTSCTTVTEGNSPCSLNENCQCVCQDIELFRAASLGNMNPLSRNTFSRTWFSKI*
>TRINITY_DN10760_c1_g1::TRINITY_DN10760_c1_g1_i3::g.82::m.82 type:complete len:125 gc:universal TRINITY_DN10760_c1_g1_i3:527-153(-)
MSYCLRLENRCLPCKRAACSGVSKVSMPSVSTPSSISLDSSAASSPAGPPKESRTIWSMVLSVSGSPYQYPNCRSSSFTSGSTGTAPILCMKHRDRSRKKTTRTLGDALVIVDGCTSQRCSTSS*
>TRINITY_DN10760_c1_g1::TRINITY_DN10760_c1_g1_i3::g.83::m.83 type:complete len:112 gc:universal TRINITY_DN10760_c1_g1_i3:1197-862(-)
MFPRLAARNSSISWQTHWQFSLREHGLFPSVTVVQEVDHFDVGGGELVACAHEAFLALVFGTDGLQPVAFAERIFPVMHNGAIAVGDFLGVGYRTGRVLRKRVNKLGVHIG*
>TRINITY_DN10802_c1_g2::TRINITY_DN10802_c1_g2_i28::g.84::m.84 type:internal len:123 gc:universal TRINITY_DN10802_c1_g2_i28:368-3(-)
QRERDLRSCAFSSHLTAPSTSVLFRLSASPHQRSTVCQPVYVSTVISDCPGCKMEGRRFAAVLILTICMLAPGAGALERGGRGDVCTLPKDVGICHQYVVRYYFDTDLCRTFQYGGCGGNGN
>TRINITY_DN10576_c1_g2::TRINITY_DN10576_c1_g2_i1::g.85::m.85 type:complete len:757 gc:universal TRINITY_DN10576_c1_g2_i1:2382-112(-)
MASSSSGNRRHELSVDEITFSKVRTKREKCLIGVSIVLFLIAVIFMILFVIYYLENDKEKLTEADKNAQLEKKGVCNTWDCLKSASDIAESLDPAVDPCDNFYQFACGKWAENNPSPSKSNYWEKMQMLMAKMNSAVREVLEEYDPNASEAVTKLKKFNGVCVNAEKLLIYNPTSGQKDTACLTGTKPWLNLLALGGANAFPSMDGDSWVDENWNLSEILSRIPRRPDFNSPIMVYDHPIIHFTVTVDAKDSEKHVLTFSQTKDYNAIRFLFLGDRNIPKLKQRETTYMLYLVAMGANATLATQDSKAMVDLEVQIAKATMPAPIHVKDNYHKLTIRELTKRYPQFDWLGYVQREMSSVGITVTMDEEVVVDAFDYFDKIFDVINSTSRRQLLNYCWWRVMDPYMGFYPKSIDENIKDTCARQAALYFPDVVSRIYVDKYFSEHTKKKVEDMVGDLKDAFRDILRGTDWMSDLTRQVAVEKVDAIIEKIGYSDDVKNDAYLNEKTKDIVITDDFLATARSVGENAHRATLRVLRQRAKRLKWYTGSAIVNAFYNPQTNSIIFPAGFLQKPVYTETVVGALPYGALAVFIGHELTHGFDNKGALFDKDGNLHNWWQPEDLKEFERRGECMVKQYSQFSFPEVNMSINGKLTLGENIADNGGLKEAFWAYKKMVARTGKEDPQLPLLDFTPEQLFFISFAQSWCANMKSAVIPALLQDVHSPHPYRVIGSMQNSVDFAKAFNCPVGSYMNPAKKCSVW*
>TRINITY_DN10576_c1_g2::TRINITY_DN10576_c1_g2_i1::g.86::m.86 type:complete len:120 gc:universal TRINITY_DN10576_c1_g2_i1:1661-2020(+)
MMGWSYTIIGLLKSGLLGIRDRISLKFQFSSTQLSPSMLGNALAPPKANRFSHGLVPVKQAVSFWPEVGLYINSFSALTHTPLNFLSFVTASDALGSYSSSTSRTAEFILAMSICIFSQ*
>TRINITY_DN10772_c0_g1::TRINITY_DN10772_c0_g1_i1::g.87::m.87 type:5prime_partial len:917 gc:universal TRINITY_DN10772_c0_g1_i1:3154-404(-)
STATAENQKKESPCTHDIVSFRCAHSLISQSLLLSGLVHPASSVHGLSKGLTASFHTLWTGLDSATGEKVGTGEVRKQACTPPAVMKDNDHVTPRSPGAHGRWLCLLLVVSVLLTMDCPTVQSSRFAPTAKNRKTPAEIGPFHLSPKHLTFLLDSLKFAPTANSKRPMWINPFLWSHHHHVFKHVPTAHRKTPAWFSKLVWTPDDLEFIWQALKLTQVTHKPTAGKKPTNEKPTAGDNKVPGSGSHADKHSNVVYQLTHSMNQSANPCQDFYQYTCGNCHLGHTAKDGGTLHNLVKTRLKALLEKPYDSATEGLYIKTTKDLYQSCIDEDQLRRLGGKPVRDLLRSLGMRPRITFGQSPPPSFNVEAMLVKLAYAGIVPFFKVQVDADAHNNTKQIVWINPGKLGISRQYLVLGRRSLEVITYKKWCYDLVVNVLGLQPSRALNRSVSEAVDFEIKLAGMYPRSVRASSVSSGNHRAFALSQMNAEYPKFNWEKYLKLFFHVSKVTLLPGLKVSVHHEFVQNLTSVLAQTDKRVLANYLLLRVVRYSYPYMNKEIRDLDIPMRTVLYGMNHSLTHWQSCVTLLTKVMMNAVGSMYVTRHFSPQAKRKAIDVVEFIRDAMQDIIRQSRWIDNATKAKALEKSEKLRANVGYPDELLNKTYLEAMYKGVVFDPKAHYQNVMKVNFLSISGNANALLRPAPPREQWVVSATDVNAYYDSTANVMFCPAAILQPPYFGDKFPMSMVFGAIGMVISHELTHAFDDQGRKFDEEGNKASWWTEASKLKYDQQAQCFVDQFNNIVYAGHRINGNATLSENIADNGGVKIAFRAFKKWQAQKGPEQVKLPDLSFTPDQLFFISMSQMWCTVITNQQAKASVLTFDHSPNNIRANMVMSNSMNFSQAFNCSAGSKMNPPNKCQLW*
>TRINITY_DN10772_c0_g1::TRINITY_DN10772_c0_g1_i1::g.88::m.88 type:complete len:180 gc:universal TRINITY_DN10772_c0_g1_i1:2279-2818(+)
MQSSAVLSGVTEVAVATGVLVEILAGVRRLVHGMRQLVHYVGVFVCMASGSGHFIVPCCWLLIGWLLPSGWLMSDLGKFQSLPDELQVVGCPDQFTEPRWCLPVSRRDMFEDVVVMRPQERIDPHWSLAVRGRGKLEGVQEKGQVLGRQVKRTDLRWCLPVFGGRGKSGGLNCRTVHGE*
>TRINITY_DN10772_c0_g1::TRINITY_DN10772_c0_g1_i1::g.89::m.89 type:complete len:150 gc:universal TRINITY_DN10772_c0_g1_i1:1133-1582(+)
MRFGVKHHAFVHGLQVSLIEQLVGVTHIRPELLRLFQSFGLGGVVDPSRLTNDVLHGISDELHNVYSLSLGLGREVASHIHAAHCVHHDLGQEGDARLPVGQGMVHSVQHRSHRYVKVTDLFVHVRVGVTNDPQQQIVGQHSLVCLGKD*
>TRINITY_DN7874_c0_g2::TRINITY_DN7874_c0_g2_i1::g.90::m.90 type:3prime_partial len:228 gc:universal TRINITY_DN7874_c0_g2_i1:77-757(+)
MVSRGHVLFVVLLPVLAQVAADDADEQMMSEVMRGDQNSVASGSGSLIRPPSNPPFIPDTPLPLPSTFLLHLLQSSDGNPRAAAATAAAAARAPSEPLPGPRPESSLPSSSGSEYEDNEISKRVFCNGFTGCGGRHRDRSRRQERYGKRLIPLLVKRPFCNSFGCYNGKRSLSGVGPALSTLVDPSQNYRARAIARMLAAAASARRQQQQQQQQQLLQQQEEGGLKR
>TRINITY_DN7874_c0_g2::TRINITY_DN7874_c0_g2_i1::g.91::m.91 type:5prime_partial len:115 gc:universal TRINITY_DN7874_c0_g2_i1:757-413(-)
PLQPSLFLLLQKLLLLLLLLLTPGRGSCGQHASDGPGPVVLGGVHQRGQGGAYSGEAPLAVVAAEAVAERPLHQQGDQPLPVAFLASAAVPVPSTAPCEPVAEDAFADLVVFVF*
