# Supplementary material for: Venomix: a simple bioinformatic pipeline for identifying and characterizing toxin gene candidates from transcriptomic data
Source: PeerJ. 2018 Jul 31;6:e5361. doi: 10.7717/peerj.5361 (PMC6074769; doi:10.7717/peerj.5361)
Supplement: Supplemental Information 2 [file peerj-06-5361-s002.gz › FinalOutput_1E-20/SCREENING/Nucleotides_1E-6.fasta]

>TRINITY_DN10125_c0_g1_i3_(18) len=1068 path=[3338:0-51 3339:52-75 3421:76-140 3410:141-204 3418:205-214 3414:215-232 3409:233-252 3401:253-321 3413:322-345 3408:346-359 3400:360-383 3417:384-389 3407:390-413 3412:414-577 3423:578-601 3424:602-633 3398:634-675 3419:676-679 3416:680-703 3411:704-844 3346:845-862 3396:863-991 3310:992-1015 3311:1016-1017 3312:1018-1042 3313:1043-1067] [-1, 3338, 3339, 3421, 3410, 3418, 3414, 3409, 3401, 3413, 3408, 3400, 3417, 3407, 3412, 3423, 3424, 3398, 3419, 3416, 3411, 3346, 3396, 3310, 3311, 3312, 3313, -2]
GCAGAGAACAAGTACTGGGTGATTCTTGTGCTGATGTTTTCTCTTGTGTTTTTTTATGCTTTCTTATGCTTCCACACTCC
ATCACTGGATATAATTCACTCTGTGTGTGATTTTGTGTGTTGGTTTCTTCTACTTTGTGCCGTTTGATATACCTTTGGTA
CATCCTGCGTTTGTGTGTTTCTACAAATCGGAGCTTTGGACAAGTCGCGCTGTGACAGCCTGCCTCTATAAAAACAGCAT
CTGGACCAATCCTCGTCACCAAACCCTCCTCCATAGCTGCAACACTCCGAGCTGCACGTGCTGCCGTGAATCGTCACTGT
CATCACCTTCTTAACGCAGAACTATGGACGCCCTTCGCTCAGCTGCTGTTCTTCTGCTGGTGACTCTCTTTACGCAGCTG
CCGACCATCCGAGCAGATGGCAGAACTATTTGCCTGTTGCCTCAAGTAGTCGGGAGTTGTGTTATTATGCGAGAAAGGTT
TTTCTTCAACGCAACTTCGTGGAGATGCGAGTCTTTCCGTTACGGAGGTTGTGAGGGCAACGCCAACAACTTTAAAACCT
TTGATGACTGCAAGGCTAAGTGCCAGGGAGCGTGCCTACAACCCGTAGATCCTGGGCCGTGCCCTTCCCACTTCCCCAAG
TTCTTCTTCAATACGCAGACGGGGGTTTGTGAACAGTTCAATTACGGAGGCTGTTTCGGCAACCTCAACAAGTTTAACAC
CATACAAGATTGCGAGGCTACCTGTCTCACAGCAACTCCAGAGCCTTGATGGGGCCAGGGTTCAAACCGACGAGCTCCGA
TAAAAGTTTCTGAAAATGTTTTGCTTGATCTGAAAAGACGTTTTTCCCCCATGCTCCTCTTTCTTCCCTTTATTTTTTTT
TGCCAATATGCAGAGGGCCTATTTAAAAAAAAGGAAAAGAAAAAGTCTCTATATCGTGGTGTTACTGTAGTTAACACACT
GTGTAGTCCTCCCGATCCTCCGCTGTTCATTCTTGTTTCCTACTCCAATTCCACGCCCAATTTCCTACTCCAATTCCACG
CCCAATTTCCTACTCCAATTCCACGCCC
>TRINITY_DN10125_c0_g1_i2_(18) len=1148 path=[3338:0-51 3339:52-75 3421:76-140 3363:141-181 3403:182-283 3420:284-284 3418:285-294 3414:295-312 3409:313-332 3401:333-401 3413:402-425 3408:426-439 3400:440-463 3417:464-469 3407:470-493 3412:494-657 3423:658-681 3424:682-713 3398:714-755 3419:756-759 3416:760-783 3411:784-924 3346:925-942 3396:943-1071 3310:1072-1095 3311:1096-1097 3312:1098-1122 3313:1123-1147] [-1, 3338, 3339, 3421, 3363, 3403, 3420, 3418, 3414, 3409, 3401, 3413, 3408, 3400, 3417, 3407, 3412, 3423, 3424, 3398, 3419, 3416, 3411, 3346, 3396, 3310, 3311, 3312, 3313, -2]
GCAGAGAACAAGTACTGGGTGATTCTTGTGCTGATGTTTTCTCTTGTGTTTTTTTATGCTTTCTTATGCTTCCACACTCC
ATCACTGGATATAATTCACTCTGTGTGTGATTTTGTGTGTTGGTTTCTTCTACTTTGTGCCATTTGATATACCTTTGGTA
CATCTTGCGTTTGTGTGTATCCGTAAGTTTTTTTTTTTTTCTCGTGGGTGCTGAGTTCGTCAGTGAAGTGCCAGATGGCT
GCGTGTGTATAACCTAGTGCTAACAAATCGGAGCTTTGGACAAGTCGCGCTGTGACAGCCTGCCTCTATAAAAACAGCAT
CTGGACCAATCCTCGTCACCAAACCCTCCTCCATAGCTGCAACACTCCGAGCTGCACGTGCTGCCGTGAATCGTCACTGT
CATCACCTTCTTAACGCAGAACTATGGACGCCCTTCGCTCAGCTGCTGTTCTTCTGCTGGTGACTCTCTTTACGCAGCTG
CCGACCATCCGAGCAGATGGCAGAACTATTTGCCTGTTGCCTCAAGTAGTCGGGAGTTGTGTTATTATGCGAGAAAGGTT
TTTCTTCAACGCAACTTCGTGGAGATGCGAGTCTTTCCGTTACGGAGGTTGTGAGGGCAACGCCAACAACTTTAAAACCT
TTGATGACTGCAAGGCTAAGTGCCAGGGAGCGTGCCTACAACCCGTAGATCCTGGGCCGTGCCCTTCCCACTTCCCCAAG
TTCTTCTTCAATACGCAGACGGGGGTTTGTGAACAGTTCAATTACGGAGGCTGTTTCGGCAACCTCAACAAGTTTAACAC
CATACAAGATTGCGAGGCTACCTGTCTCACAGCAACTCCAGAGCCTTGATGGGGCCAGGGTTCAAACCGACGAGCTCCGA
TAAAAGTTTCTGAAAATGTTTTGCTTGATCTGAAAAGACGTTTTTCCCCCATGCTCCTCTTTCTTCCCTTTATTTTTTTT
TGCCAATATGCAGAGGGCCTATTTAAAAAAAAGGAAAAGAAAAAGTCTCTATATCGTGGTGTTACTGTAGTTAACACACT
GTGTAGTCCTCCCGATCCTCCGCTGTTCATTCTTGTTTCCTACTCCAATTCCACGCCCAATTTCCTACTCCAATTCCACG
CCCAATTTCCTACTCCAATTCCACGCCC
>TRINITY_DN10125_c0_g1_i1_(18) len=1028 path=[3331:0-174 3414:175-192 3409:193-212 3401:213-281 3413:282-305 3408:306-319 3400:320-343 3417:344-349 3407:350-373 3412:374-537 3423:538-561 3424:562-593 3398:594-635 3419:636-639 3416:640-663 3411:664-804 3346:805-822 3396:823-951 3310:952-975 3311:976-977 3312:978-1002 3313:1003-1027] [-1, 3331, 3414, 3409, 3401, 3413, 3408, 3400, 3417, 3407, 3412, 3423, 3424, 3398, 3419, 3416, 3411, 3346, 3396, 3310, 3311, 3312, 3313, -2]
CTTTGAACCTTGGGACCAACGAACGTTGGGACCAATAGACCTTGGGACCAATGACACGCTCCCCTGTGACCTTCACCGCT
GTGTAGCCATAAGTAGGAGGGTGGGAACAGCGTGTCGAACAGCTGCAGACAACGAGTACTGGACAAATCGGCGCTTTGGA
CAAGTCGCGCTGTGACAGCCTGCCTCTATAAAAACAGCATCTGGACCAATCCTCGTCACCAAACCCTCCTCCATAGCTGC
AACACTCCGAGCTGCACGTGCTGCCGTGAATCGTCACTGTCATCACCTTCTTAACGCAGAACTATGGACGCCCTTCGCTC
AGCTGCTGTTCTTCTGCTGGTGACTCTCTTTACGCAGCTGCCGACCATCCGAGCAGATGGCAGAACTATTTGCCTGTTGC
CTCAAGTAGTCGGGAGTTGTGTTATTATGCGAGAAAGGTTTTTCTTCAACGCAACTTCGTGGAGATGCGAGTCTTTCCGT
TACGGAGGTTGTGAGGGCAACGCCAACAACTTTAAAACCTTTGATGACTGCAAGGCTAAGTGCCAGGGAGCGTGCCTACA
ACCCGTAGATCCTGGGCCGTGCCCTTCCCACTTCCCCAAGTTCTTCTTCAATACGCAGACGGGGGTTTGTGAACAGTTCA
ATTACGGAGGCTGTTTCGGCAACCTCAACAAGTTTAACACCATACAAGATTGCGAGGCTACCTGTCTCACAGCAACTCCA
GAGCCTTGATGGGGCCAGGGTTCAAACCGACGAGCTCCGATAAAAGTTTCTGAAAATGTTTTGCTTGATCTGAAAAGACG
TTTTTCCCCCATGCTCCTCTTTCTTCCCTTTATTTTTTTTTGCCAATATGCAGAGGGCCTATTTAAAAAAAAGGAAAAGA
AAAAGTCTCTATATCGTGGTGTTACTGTAGTTAACACACTGTGTAGTCCTCCCGATCCTCCGCTGTTCATTCTTGTTTCC
TACTCCAATTCCACGCCCAATTTCCTACTCCAATTCCACGCCCAATTTCCTACTCCAATTCCACGCCC
>TRINITY_DN8199_c0_g1_i1_(17) len=329 path=[871:0-46 872:47-66 873:67-68 974:69-71 964:72-95 954:96-105 943:106-163 932:164-175 910:176-209 953:210-211 942:212-231 931:232-233 919:234-236 908:237-260 869:261-270 870:271-328] [-1, 871, 872, 873, 974, 964, 954, 943, 932, 910, 953, 942, 931, 919, 908, 869, 870]
TTTCCCGAGATTTTACTTCGATAAGGCTACTAATGGCTGCAAAAAGTTCATTTACGGAGGATGTCGTGGCAATGGCAACA
ATTTTGGCACTTACAAGGAGTGTTGCAACAGATGTCTACCGAAGGTATGCACACTGCCAGCGGAAACGGGACCGTGCAAA
GCGTCTTTCCCGAGATTTTACTTCGATATGGCTACTAATGGCTGCAAAAAGTTCATTTACGGAGGATGTCGTGGCAATGG
CAACAATTTTGGCACTTACAAGGAGTGTTGCAACAGATGTCTACCGAAGGTATGCACACTGCCAGCGGAAACGGGACCGT
GCAAAGCGT
>TRINITY_DN23575_c0_g1_i1_(16) len=499 path=[953:0-498] [-1, 953, -2]
GGGACGTCGTTTTGCTGCTTTTCTGATCCTGACCATCTGTCTGCTTGCACCTGTGGCTGGCGCTTCGGAACGTGGGGGTC
CGCCAACTGATGAGTGTTCTCGTTCTGTTGCCCTAAGAAAGTGTTACCTTCCCAGGGATCCGGGGCTTCGATGTAAGGCT
TCGATACGCATGTATTACTTCAACAGATATTTCAACACTTGCGAAACTTTCAAATACGGAGGATGTCAAGGCAACAACAA
CAGATTTGTCACCATGGAGGACTGCCTAGGATGTTGTCAACTGAGTAAATGCGAACAACCAGCGGAAACGGGGCCGTGCA
AAGCGTCTCTCAGGAAATATTACTTCGATGTGGATTGGAATGACTGTAAGCCGTTCATTTACGGAGGGTGTGGTGGCAAC
GACAACAATTTCCTCACTTACGATGAGTGTTACGACAAATGTGGGTCGAAATAACTGCGCTGAATGGTGTGGCGACATCC
CTAGCACTGCTGAGGAGAG
>TRINITY_DN10802_c1_g2_i11_(15) len=730 path=[12310:0-33 12311:34-39 14190:40-84 14113:85-114 13860:115-178 14543:179-179 14187:180-529 14110:530-547 14245:548-554 14182:555-559 14463:560-568 14504:569-569 14484:570-580 14462:581-582 14440:583-586 14552:587-587 14582:588-593 14438:594-600 14414:601-621 14558:622-623 14588:624-626 14322:627-627 14277:628-632 14221:633-642 13929:643-646 13595:647-650 13771:651-654 14057:655-670 13920:671-674 13759:675-678 13573:679-695 12346:696-699 12347:700-709 12348:710-729] [-1, 12310, 12311, 14190, 14113, 13860, 14543, 14187, 14110, 14245, 14182, 14463, 14504, 14484, 14462, 14440, 14552, 14582, 14438, 14414, 14558, 14588, 14322, 14277, 14221, 13929, 13595, 13771, 14057, 13920, 13759, 13573, 12346, 12347, 12348, -2]
AGCACCGAGGAAAGAGTGTGTGGAGATACACGAAACAGATGTTATGGAAAAGAGCTGTAGTGGTGCACAAGAAAGACACT
GCGGAAAGAATCTGTAGGAATGCAGAATACAGACACCATGGAAAGGATCTATAGAGATACACAAAATCGATGCAGCGAAA
CGGATATGTAGAGGTGCATACAAGGAGATACTGTAGAAAGGATGTTTAGAGACACATCAAACAGACACTATGGCAAGGAT
CTGAGGCACACAGCTCGGCTCTCCTCAGCATTGCCACGGATGTCGCCACAACAATCAGCCCCGTGGTATCCACCTGCATT
GTCCGTACGGACATTCGTTGCAACAGACATCGTAAGTGGGAAAATTGTTGTCGTTGCCTTCACATGATCCGTAAGTGAAC
GGTTTACATTCCTTTCTATTCCAATCGAAGTAAAATCTGTCCACATACTCATTGCACGGTCCGGGTTCCGCTGGTAGCTT
GCACACAGACCAATGTACCGCAGCGCTAGCCCCAGGTGCAAGCATACAGATGGTCAGGATCAGAACAGCAGCAAAACGAC
GTCCCTCCATTTTACAACCTGGACAGTCTGAGATGACAGTGCTGACGTAAACAGGCTGACAGACGGTAGAGCGCTGATGT
GGACTGGCTGACAGACGAAACAGCACCGACGTGGATGGGGCCGTCAGATGACTGGAGAATGCACAGCTCCTCAGGTCTCT
CTCCCTCTGC
>TRINITY_DN10526_c1_g1_i3_(15) len=1144 path=[3868:0-55 3869:56-70 4049:71-200 4066:201-224 4070:225-250 4048:251-265 4017:266-277 4032:278-301 4055:302-316 4060:317-340 4067:341-352 4045:353-384 4063:385-398 4059:399-422 4053:423-440 4065:441-464 4062:465-503 4058:504-531 4068:532-565 4071:566-568 4009:569-583 4064:584-601 4061:602-623 4056:624-647 4050:648-649 4035:650-705 3995:706-754 4019:755-998 4069:999-1038 4072:1039-1043 3949:1044-1062 3950:1063-1063 3951:1064-1143] [-1, 3868, 3869, 4049, 4066, 4070, 4048, 4017, 4032, 4055, 4060, 4067, 4045, 4063, 4059, 4053, 4065, 4062, 4058, 4068, 4071, 4009, 4064, 4061, 4056, 4050, 4035, 3995, 4019, 4069, 4072, 3949, 3950, 3951, -2]
AGAGAATTTTATTTTAAATTCAGTCACTCTACTCAAAGAGCAACGTTCTTTTTTTTATCCTTATGAAAGGATAATCCAGT
GAAGGTATGCATGGTTTCAGATCAAGAAATCCCAGCGGGAAAGATATTAGAAGTATACGCTTTGATATTGTGTACAACAA
AAATTCAGATCAAGAAATGCCAGCAGAAAAGATATTAGAAGTATATGCTATGATATTGTGTACAACACATGGACAGTTTT
GTGAAAAAAAATTATGCAATTATCAGTGACTGTAAAAGAGGCTATAAGAAAATAATGTAAAGAATTATAATAGACTATCA
GAAAGTAATGTAAGGGAATATAGCAGAAACTATAATAAAATAATACAAAAGAATCATAACAGAGGCTACCAGAAAATGAA
GTAGAAAACCATAAAAGTATTAGAATACAATAGAAAAGAATAATTACAGATACTTTCAGAAACATTTTTCATGATATCAA
GAGAAGGAAGCAAAAATGACACGATAGAGAAATCCCTTTCTTATCTAAATGGAAAACAGGTGTAAACATTACGAACTGCT
AAAAAAAAAAGAAACATCCAAATCATATGAAGGAAAATAAAAGGCCGGCAGAAAGGAGGATAAGAACACACCCTGTAGGA
TGCAGACAAAATGTTGGGCAGAGAAGATCTGGAAGGAATGTGCACAGATGTGCAGTGTCTTCAGTGATGTCGGCAGAAAA
CGCGTGGACAGGATTTGTAGAGAGATATCCTGGCACTCCGCAGTAACGTTGCATTCTCATCCACGGTTAAATGCATACAA
GCATGCACGCTGCCTCGTTCGCAAATCTGTTTTCGTTGCCCTCACATCCCCCGTAAATGAACTCTTCGCACATGCCAGAA
GCGGGGTTGAAGAAATAGCGTGGAAAATAGCCTCTGCACGGCCCTTCCGCCACGGGTTGGTAACACAGGTCAGGTACAAA
AATGGTATCGCCAACGGTCAAGGCAGACAGACAGCTGATCACAATCAGAACAACAGCCAAACGACGTCCCTCCATGTTCC
GACCGTGCTGACTTGAACGAGATGATAAACAGCTGAGGACTTCGAAGCTCCCAGGATCTCTCTCCGCTTGCTGACGTGGA
CTGGTGCATTTTCGTCTGCGCCTA
>TRINITY_DN10526_c1_g1_i1_(15) len=1315 path=[3868:0-55 3869:56-70 4049:71-200 4066:201-224 4070:225-250 4048:251-265 4017:266-277 4032:278-301 4055:302-316 4060:317-340 4067:341-352 4045:353-384 4063:385-398 4059:399-422 4053:423-440 4065:441-464 4062:465-503 4058:504-531 4068:532-565 4071:566-568 4009:569-583 4064:584-601 4061:602-623 4056:624-647 4050:648-649 4035:650-705 3995:706-754 4019:755-998 4069:999-1038 4072:1039-1043 4003:1044-1234 3945:1235-1314] [-1, 3868, 3869, 4049, 4066, 4070, 4048, 4017, 4032, 4055, 4060, 4067, 4045, 4063, 4059, 4053, 4065, 4062, 4058, 4068, 4071, 4009, 4064, 4061, 4056, 4050, 4035, 3995, 4019, 4069, 4072, 4003, 3945, -2]
AGAGAATTTTATTTTAAATTCAGTCACTCTACTCAAAGAGCAACGTTCTTTTTTTTATCCTTATGAAAGGATAATCCAGT
GAAGGTATGCATGGTTTCAGATCAAGAAATCCCAGCGGGAAAGATATTAGAAGTATACGCTTTGATATTGTGTACAACAA
AAATTCAGATCAAGAAATGCCAGCAGAAAAGATATTAGAAGTATATGCTATGATATTGTGTACAACACATGGACAGTTTT
GTGAAAAAAAATTATGCAATTATCAGTGACTGTAAAAGAGGCTATAAGAAAATAATGTAAAGAATTATAATAGACTATCA
GAAAGTAATGTAAGGGAATATAGCAGAAACTATAATAAAATAATACAAAAGAATCATAACAGAGGCTACCAGAAAATGAA
GTAGAAAACCATAAAAGTATTAGAATACAATAGAAAAGAATAATTACAGATACTTTCAGAAACATTTTTCATGATATCAA
GAGAAGGAAGCAAAAATGACACGATAGAGAAATCCCTTTCTTATCTAAATGGAAAACAGGTGTAAACATTACGAACTGCT
AAAAAAAAAAGAAACATCCAAATCATATGAAGGAAAATAAAAGGCCGGCAGAAAGGAGGATAAGAACACACCCTGTAGGA
TGCAGACAAAATGTTGGGCAGAGAAGATCTGGAAGGAATGTGCACAGATGTGCAGTGTCTTCAGTGATGTCGGCAGAAAA
CGCGTGGACAGGATTTGTAGAGAGATATCCTGGCACTCCGCAGTAACGTTGCATTCTCATCCACGGTTAAATGCATACAA
GCATGCACGCTGCCTCGTTCGCAAATCTGTTTTCGTTGCCCTCACATCCCCCGTAAATGAACTCTTCGCACATGCCAGAA
GCGGGGTTGAAGAAATAGCGTGGAAAATAGCCTCTGCACGGCCCTTCCGCCACGGGTTGGTAACACAGGTCAGGTACAAA
AATGGTATCGCCAACGGTCAAGGCAGACAGACAGCTGATCACAATCAGAACAACAGCCAAACGACGTCCCTCCATGTTCC
GACCTGAACAAGCTGGAAATACAGTGCAGACGTGAATGAACTCACTGATGACAGAGCGCTGACGTGGTAAGGATGAACGA
CGACACAACACTGACTTTGAAAGACTGAGAAACGGTACAGGGAGGGAAAGGCTGACAGAGGCGATACAGCACCAGTGAGG
ACAGGTTTCCGTACCGTGCTGACTTGAACGAGATGATAAACAGCTGAGGACTTCGAAGCTCCCAGGATCTCTCTCCGCTT
GCTGACGTGGACTGGTGCATTTTCGTCTGCGCCTA
>TRINITY_DN37927_c0_g1_i1_(15) len=298 path=[276:0-297] [-1, 276, -2]
GACCATCTGTCTGCTTGCACCTGGGGCTGGCGCTTCGGAACGTTTTGTTCCACCAAGTGAATGCACACTAGAAAAGGAAA
CGGGGCCGTGCAAAATGTATATAGCGAAATATCACTTCGATCTTCAATCTTACGACTGTAAGCAGTTCACTTACGGAGGA
TGTGGTGGCAACCCCAACAATTTTGACACTTACAACGAGTGTCGCGACTACTGTAGGCCGGAACTGAGACTTCTCTAGCT
CTGCTGAGGAGAGCCAAGCTGTGTGCTTCTACAGATCCTTTCTACAGCGTCTAGTCTG
>TRINITY_DN10802_c1_g2_i8_(15) len=698 path=[12310:0-33 12311:34-39 14190:40-84 14113:85-114 13860:115-178 14543:179-179 14187:180-529 14110:530-547 14245:548-554 14182:555-559 14463:560-568 14504:569-569 14484:570-580 14462:581-582 14440:583-586 14552:587-587 14582:588-593 14438:594-600 14414:601-621 14558:622-623 14588:624-626 13612:627-627 13937:628-666 13780:667-667 13599:668-677 12676:678-697] [-1, 12310, 12311, 14190, 14113, 13860, 14543, 14187, 14110, 14245, 14182, 14463, 14504, 14484, 14462, 14440, 14552, 14582, 14438, 14414, 14558, 14588, 13612, 13937, 13780, 13599, 12676, -2]
AGCACCGAGGAAAGAGTGTGTGGAGATACACGAAACAGATGTTATGGAAAAGAGCTGTAGTGGTGCACAAGAAAGACACT
GCGGAAAGAATCTGTAGGAATGCAGAATACAGACACCATGGAAAGGATCTATAGAGATACACAAAATCGATGCAGCGAAA
CGGATATGTAGAGGTGCATACAAGGAGATACTGTAGAAAGGATGTTTAGAGACACATCAAACAGACACTATGGCAAGGAT
CTGAGGCACACAGCTCGGCTCTCCTCAGCATTGCCACGGATGTCGCCACAACAATCAGCCCCGTGGTATCCACCTGCATT
GTCCGTACGGACATTCGTTGCAACAGACATCGTAAGTGGGAAAATTGTTGTCGTTGCCTTCACATGATCCGTAAGTGAAC
GGTTTACATTCCTTTCTATTCCAATCGAAGTAAAATCTGTCCACATACTCATTGCACGGTCCGGGTTCCGCTGGTAGCTT
GCACACAGACCAATGTACCGCAGCGCTAGCCCCAGGTGCAAGCATACAGATGGTCAGGATCAGAACAGCAGCAAAACGAC
GTCCCTCCATTTTACAACCTGGACAGTCTGAGATGACAGTGCTGACGTAAACAGGCTGACAGACGGTAAAGCGCTGATGT
GGATAGGGCCGTCAGATGACTGGAGAATGCACAGCTCCTCAGGTCTCTCTCCCTCTGC
>TRINITY_DN10802_c1_g2_i16_(14) len=1300 path=[12310:0-33 12311:34-39 14190:40-84 14113:85-114 13859:115-170 13683:171-177 14111:178-178 13999:179-226 14243:227-227 14180:228-242 14103:243-308 13982:309-310 14175:311-339 14095:340-342 13971:343-343 14170:344-382 14087:383-384 13807:385-655 14586:656-656 14613:657-658 13943:659-778 13062:779-787 13782:788-986 13366:987-988 13774:989-990 14515:991-996 14495:997-998 14474:999-999 14452:1000-1006 14429:1007-1020 14406:1021-1021 14381:1022-1023 14349:1024-1030 14311:1031-1035 14264:1036-1044 14207:1045-1045 14132:1046-1056 13895:1057-1097 13548:1098-1099 14128:1100-1102 14034:1103-1103 13886:1104-1108 13719:1109-1118 13531:1119-1183 12224:1184-1184 12225:1185-1299] [-1, 12310, 12311, 14190, 14113, 13859, 13683, 14111, 13999, 14243, 14180, 14103, 13982, 14175, 14095, 13971, 14170, 14087, 13807, 14586, 14613, 13943, 13062, 13782, 13366, 13774, 14515, 14495, 14474, 14452, 14429, 14406, 14381, 14349, 14311, 14264, 14207, 14132, 13895, 13548, 14128, 14034, 13886, 13719, 13531, 12224, 12225, -2]
AGCACCGAGGAAAGAGTGTGTGGAGATACACGAAACAGATGTTATGGAAAAGAGCTGTAGTGGTGCACAAGAAAGACACT
GCGGAAAGAATCTGTAGGAATGCAGAATACAGACAGTTTGGAAAGGACCTAGAGAGATACTCAAAATCGATGCAGTGAAA
CGGATATGTAGAGGTGCATGAAAGGAGATACTGTAGAAAGGATCTATAGAGATACATAAAACAGACTCTATGGGAAGTAT
CTGTAGAGATGCACCAAACAGTCATTATGAGAAGGATCTTTAGAGGTACACAAAGCAGACACTTTGAAAAGGATCTCTAG
AGATACACAAAACAGACACTTTGAGAAGGATCTTTAGAGATACACAAAGCAGACACTTTGAAAAGAATCAATAGAAATGC
AAAAAATAGACACTTTGAAAAGGATCTGCAGAGATACACAAAACAGACATTATTGAAAGGATCTCTAGAGATACAGAAAA
CACACACTATGGGAATGATCTGAAGAGATACCCCATACAGTCATTAAGAAAAGTATCTCTATAAATACACAACATACGAA
AACGGTCTGTAGAAGTACACAAAACAGGCACGTTGAAAAAGATCTGTAGATGTACACAAAACAAACCCTCTGTAAAGTAT
CTATAGAGATACACAAAACTGATACCATTTAAAGGATCCACAGAGATACAGGAAACAGACTACACGCTATAGAAAGGATC
TGTGGAAACACACAGCTTGGCGGTCCTCAGCAGTGTTAGGGATGTCGCCACAACAATCAGCGCAGTTAATGCCACCAACA
TGTGTAGAAACAGTGCGCGTAAGTGTGAAAATTGTTGTCGTTGCCACCACATCCTCCGTAAAGGAACGGTTTACATTCGT
CAGAAGACATGTCGTAGTAATATCTCTGCAAATTCCCTAGGCACGACCCCCCGTCCATTCCGTGTGTGCACCTTCTCGGT
AGAACATCACGTTCCGAAGCGCCAGCCCCAGGTGCAAGCAGACAGATGGTCAGGATCAGAACAGCAGCAAAACGACGTCC
CTCCATTTTACAACCTGCACAGTCTGAGATGACAATGCTGACGTAAACAGGCTGACAGACGGTAGAGCGCTGATGTGGAT
GGGGCCGTCAGATGAGTGGAGAATACACAGCTCCTAAGGTCTCTCTCTCTCTCTCCCTCTGCTGACGTGGATTGGTGAGG
ATCTTATCAGCACCCGCCTTTTTTAAACATCCTTTGTGCTGATTCAGCTGTTGCCTTTTAGCGGCTTTCTCAACAGAGCT
TTGGCTTCGCGGGCCGGACA
>TRINITY_DN10802_c1_g2_i6_(14) len=1330 path=[12310:0-33 12311:34-39 14190:40-84 14113:85-114 13859:115-170 13683:171-177 14111:178-178 13999:179-226 14243:227-227 14180:228-242 14103:243-308 13982:309-310 14175:311-339 14095:340-342 13971:343-343 14170:344-382 14087:383-384 13807:385-655 14586:656-656 14613:657-658 13943:659-778 13062:779-787 13782:788-986 13366:987-988 13774:989-990 14515:991-996 14495:997-998 14474:999-999 14452:1000-1006 14429:1007-1020 14406:1021-1021 14381:1022-1023 14349:1024-1030 14311:1031-1035 14264:1036-1044 14207:1045-1045 14132:1046-1056 13732:1057-1058 14037:1059-1093 14202:1094-1126 14305:1127-1130 14256:1131-1132 14197:1133-1142 14121:1143-1154 14023:1155-1171 13875:1172-1175 13705:1176-1185 13518:1186-1213 13059:1214-1214 13060:1215-1329] [-1, 12310, 12311, 14190, 14113, 13859, 13683, 14111, 13999, 14243, 14180, 14103, 13982, 14175, 14095, 13971, 14170, 14087, 13807, 14586, 14613, 13943, 13062, 13782, 13366, 13774, 14515, 14495, 14474, 14452, 14429, 14406, 14381, 14349, 14311, 14264, 14207, 14132, 13732, 14037, 14202, 14305, 14256, 14197, 14121, 14023, 13875, 13705, 13518, 13059, 13060, -2]
AGCACCGAGGAAAGAGTGTGTGGAGATACACGAAACAGATGTTATGGAAAAGAGCTGTAGTGGTGCACAAGAAAGACACT
GCGGAAAGAATCTGTAGGAATGCAGAATACAGACAGTTTGGAAAGGACCTAGAGAGATACTCAAAATCGATGCAGTGAAA
CGGATATGTAGAGGTGCATGAAAGGAGATACTGTAGAAAGGATCTATAGAGATACATAAAACAGACTCTATGGGAAGTAT
CTGTAGAGATGCACCAAACAGTCATTATGAGAAGGATCTTTAGAGGTACACAAAGCAGACACTTTGAAAAGGATCTCTAG
AGATACACAAAACAGACACTTTGAGAAGGATCTTTAGAGATACACAAAGCAGACACTTTGAAAAGAATCAATAGAAATGC
AAAAAATAGACACTTTGAAAAGGATCTGCAGAGATACACAAAACAGACATTATTGAAAGGATCTCTAGAGATACAGAAAA
CACACACTATGGGAATGATCTGAAGAGATACCCCATACAGTCATTAAGAAAAGTATCTCTATAAATACACAACATACGAA
AACGGTCTGTAGAAGTACACAAAACAGGCACGTTGAAAAAGATCTGTAGATGTACACAAAACAAACCCTCTGTAAAGTAT
CTATAGAGATACACAAAACTGATACCATTTAAAGGATCCACAGAGATACAGGAAACAGACTACACGCTATAGAAAGGATC
TGTGGAAACACACAGCTTGGCGGTCCTCAGCAGTGTTAGGGATGTCGCCACAACAATCAGCGCAGTTAATGCCACCAACA
TGTGTAGAAACAGTGCGCGTAAGTGTGAAAATTGTTGTCGTTGCCACCACATCCTCCGTAAAGGAACGGTTTACATTCGT
CAGAAGACATGTCGTAGTAATATCTCTGCAAATTCCCTAGGCACGACCCCCCGTCCATTCCGTGTGTGCACCTTCTCGGT
AGAACATCACGTTCCGAAGCGCCAGCCCCAGGTGCAAGCAGACAGATGGTCAGGATCAGAACAGCAGCAAAACGACGTCC
CTCCATTTTACAACCTGGAAAATCTGAGATAACAGTGTTGACGTAAACAGGCTGACAGATGGTTGAGCGCTGATGTGGAC
TGGCTGACAGATGAAACAGCACCGACGTGGATGGGGCCGTCAGATGACTGGAGAATGCACAGCTCCAAAGGTCTCTCTCT
CTCTCCCTCTGCTGACGTGGATTGGTGAGGATCTTATCAGCACCCGCCTTTTTTAAACATCCTTTGTGCTGATTCAGCTG
TTGCCTTTTAGCGGCTTTCTCAACAGAGCTTTGGCTTCGCGGGCCGGACA
>TRINITY_DN8199_c0_g2_i1_(14) len=274 path=[954:0-32 861:33-90 916:91-114 902:115-155 992:156-157 1001:158-160 1009:161-184 993:185-194 859:195-273] [954, 861, 916, 902, 992, 1001, 1009, 993, 859, -2]
GGCAACAATTTTGGCACTTACAAGGAGTGTTGCAACAGATGTCTACCGAAGGTATGCACACTGCCAGCGGAAACGGGACC
GTGCAAAGCGTATTTCCCGAGATATTACTTCGATGCTACTAACGGCTGCAAACAGTTCATTTACGGAGGATGTCGTGGCA
ATGGCAACAATTTTGGCACTTACAAGGAGTGTTGCGACAGATGTGGGTCGAAATAACTGCGCTGATTGTTGTGGCGACAT
CCCTAGCCTCTGCTGAGGAGAGCCAAGCTGTGTG
>TRINITY_DN7529_c0_g1_i1_(14) len=555 path=[1402:0-65 1403:66-89 1404:90-108 1439:109-503 1440:504-521 1441:522-523 1399:524-534 1400:535-536 1401:537-554] [-1, 1402, 1403, 1404, 1439, 1440, 1441, 1399, 1400, 1401, -2]
GCAGAGGGAGAAGGAGACTCGTGTGAGCTGTGCAGTCCTCAGCAATTCATCAACCGTCCACGTCTGCGCTCTGTGCCAAG
CTTATCCACGTCAGCGCTGTATCGTCCGCTTGGGAGCCTGTCTGAATCCAGACCGACAATGGACGCACGTCGTGTCGCTG
CCGTTCTCCTGGTTCTCTTCATGGCCCGCTCTGAGACGGCAAAGCCAGATCCGAGGTGCCTCGAGCCCTTGGAGCTCGGG
AGCTGCACTCAACTACGCACAAGGTATTATTACAACCAAGCAGAAGAGAAGTGTCTTACCTTTATGTACACTGGATGTGG
AGGCAACGGCAACAACTTTGAAGATGAGGACACCTGTAAAAAATGTTGCATGTGGGACATGGTGTGTACTGCATGATCTG
CACGCCGCTGAAGAGTGCCACGCTGTGCGCCTCTGCAGATCTTCCATGATGTTTTGTGCATCTCTGAAGATCCTTTCTAT
AGTGTTTTGTGTATCTCTGCAGATTCTTTCCATTGTGTTTTGTGTATCTCTGCAGATTCTTTCCATTGTGTTTTG
>TRINITY_DN10526_c1_g1_i2_(13) len=1140 path=[3868:0-55 3869:56-70 4049:71-200 4066:201-224 4070:225-250 4048:251-265 4017:266-277 4032:278-301 4055:302-316 4060:317-340 4067:341-352 4045:353-384 4063:385-398 4059:399-422 4053:423-440 4065:441-464 4062:465-503 4042:504-531 4057:532-565 4051:566-598 4039:599-620 4023:621-644 4008:645-646 4036:647-701 4020:702-750 4005:751-994 3849:995-1034 3850:1035-1058 3851:1059-1059 3852:1060-1139] [-1, 3868, 3869, 4049, 4066, 4070, 4048, 4017, 4032, 4055, 4060, 4067, 4045, 4063, 4059, 4053, 4065, 4062, 4042, 4057, 4051, 4039, 4023, 4008, 4036, 4020, 4005, 3849, 3850, 3851, 3852, -2]
AGAGAATTTTATTTTAAATTCAGTCACTCTACTCAAAGAGCAACGTTCTTTTTTTTATCCTTATGAAAGGATAATCCAGT
GAAGGTATGCATGGTTTCAGATCAAGAAATCCCAGCGGGAAAGATATTAGAAGTATACGCTTTGATATTGTGTACAACAA
AAATTCAGATCAAGAAATGCCAGCAGAAAAGATATTAGAAGTATATGCTATGATATTGTGTACAACACATGGACAGTTTT
GTGAAAAAAAATTATGCAATTATCAGTGACTGTAAAAGAGGCTATAAGAAAATAATGTAAAGAATTATAATAGACTATCA
GAAAGTAATGTAAGGGAATATAGCAGAAACTATAATAAAATAATACAAAAGAATCATAACAGAGGCTACCAGAAAATGAA
GTAGAAAACCATAAAAGTATTAGAATACAATAGAAAAGAATAATTACAGATACTTTCAGAAACATTTTTCATGATATCAA
GAGAAGGAAGCAAAAATGACACGAAAGATAAATCCCTTTCTTATCTAAATGGAAAACAGGTGTAAACATTACGAACTGCT
AAAAAAGAAAACATAGAAATCATATGAAGGAAAATAAAAGGCCGGCAGAAAGGAGGATAAGAACACACCCTGTAGGATGC
AGACAAAGTGTTGGACACAGAAGATCTGGAAGGAATGTGACAGATGTGCAGTGTCTTCAGTGATGTCGGCAGAAAACGCG
TGGACAGGATTTGTAGAGAGATATCCTGGCAGTCTTCAGTAATCTTGCATTCTCTACCACCCGTATTTGCATGCATACAT
GCACGCATTCCAGCTCGCAAATCTGTTTTCGTTGCCGTCACATCCCCCGTAATAGAACTTTTGGCACATGCCAAGATCGG
GGTCGAAGAAATAGCGTCGAATTCTGCCTCTGCACGGCCCGACCACCACGGGTTGGATACACGCGTCAGGCACAAATCTG
GTATCGCCAACAGTCAAGGCAGACAGACAGCTGATCACAATCAGAACAACAGCCAAACGACGTCCCTCCATGTTCAGACC
GTGCTGACTTGAACGAGATGATAAACAGCTGAGGACTTCGAAGCTCCCAGGATCTCTCTCCGCTTGCTGACGTGGACTGG
TGCATTTTCGTCTGCGCCTA
>TRINITY_DN10802_c1_g2_i27_(10) len=666 path=[12114:0-25 12115:26-26 14012:27-55 13861:56-56 13685:57-59 14002:60-62 13849:63-63 13672:64-92 14368:93-93 14335:94-99 14549:100-123 14096:124-124 13973:125-205 14554:206-209 14583:210-218 14609:219-219 14634:220-226 14654:227-231 13790:232-255 13609:256-281 14063:282-319 13927:320-325 13772:326-446 14566:447-448 14595:449-450 14621:451-456 14643:457-458 14662:459-459 14680:460-466 14138:467-480 14045:481-481 13904:482-505 13739:506-516 14600:517-518 14624:519-522 14036:523-559 13727:560-562 14572:563-563 14625:564-568 14601:569-578 14120:579-582 13878:583-606 14573:607-610 13521:611-614 13869:615-631 13699:632-635 13512:636-645 12454:646-665] [-1, 12114, 12115, 14012, 13861, 13685, 14002, 13849, 13672, 14368, 14335, 14549, 14096, 13973, 14554, 14583, 14609, 14634, 14654, 13790, 13609, 14063, 13927, 13772, 14566, 14595, 14621, 14643, 14662, 14680, 14138, 14045, 13904, 13739, 14600, 14624, 14036, 13727, 14572, 14625, 14601, 14120, 13878, 14573, 13521, 13869, 13699, 13512, 12454, -2]
TAGAGATACACAAAACAGACACTTTGAAAAGGGTCTGTAGAGATACACAAAACAGACACTTTGAAAAGGGTCTGTAGAGA
TACACAAAACAGACCCTCTGCAAAGTATCTATAGAGATACACAAACAGATACTATCAAAAGGATCCATACAGATACACCA
AACAGACTAGACGCTGTAGAAACGATGTGTAGAAGCACACAGCTTGGCTCTCCTCAGCAGTGCTAGGGATGTTGCCGCAC
CAATCAGCTCAGTTATTCGACCCACATGTAGCGTAACACTCAGGGAGAGAGGAAAATTTGTTGCCGTTGCCACCACATCC
TCCGTAATGGAACGGTCTACACAAAACCGAATCGAAGTAAAATCTCACTTCATATTGATGGCACGGCCCCACATCCATTT
GTAGCGTGCATACATCCTCTGGACCATCACGTTCCGAAGCGCCAGCCCCAGGTGCAAGCAGACAGATGGTCAGGATCAGA
ACGGCAGCAAAACGACGTCCCTCCATTTTACAACCTGGACAGTGTGAGATGACAGTTCTGACGTAAACAGGCTGACAGAC
GGTAGAGCGCTGATGTGGACTGGATGACAGACGAAACAGCACCGACGTGGATGGGGCCGTCAGATGACTGGAGAATGCAC
AGCTCCTCAGGTCTCTCTCCCTCTGC
>TRINITY_DN10802_c1_g2_i14_(10) len=612 path=[14105:0-38 14368:39-39 14335:40-45 14549:46-69 14096:70-70 13973:71-151 14554:152-155 14583:156-164 14609:165-165 14634:166-172 14654:173-177 13790:178-201 13609:202-227 14063:228-265 13927:266-271 13772:272-392 14566:393-394 14595:395-396 14621:397-402 14643:403-404 14662:405-405 14680:406-412 14138:413-426 14045:427-427 13904:428-451 13739:452-462 14600:463-464 14624:465-468 14036:469-505 13727:506-508 14572:509-509 14625:510-514 14601:515-524 14120:525-528 13878:529-552 14573:553-556 13521:557-560 13869:561-577 13699:578-581 13512:582-591 12454:592-611] [14105, 14368, 14335, 14549, 14096, 13973, 14554, 14583, 14609, 14634, 14654, 13790, 13609, 14063, 13927, 13772, 14566, 14595, 14621, 14643, 14662, 14680, 14138, 14045, 13904, 13739, 14600, 14624, 14036, 13727, 14572, 14625, 14601, 14120, 13878, 14573, 13521, 13869, 13699, 13512, 12454, -2]
GACACTTTCAAAAGGATCTGTAGAGATACACAAAACAGACCCTCTGCAAAGTATCTATAGAGATACACAAACAGATACTA
TCAAAAGGATCCATACAGATACACCAAACAGACTAGACGCTGTAGAAACGATGTGTAGAAGCACACAGCTTGGCTCTCCT
CAGCAGTGCTAGGGATGTTGCCGCACCAATCAGCTCAGTTATTCGACCCACATGTAGCGTAACACTCAGGGAGAGAGGAA
AATTTGTTGCCGTTGCCACCACATCCTCCGTAATGGAACGGTCTACACAAAACCGAATCGAAGTAAAATCTCACTTCATA
TTGATGGCACGGCCCCACATCCATTTGTAGCGTGCATACATCCTCTGGACCATCACGTTCCGAAGCGCCAGCCCCAGGTG
CAAGCAGACAGATGGTCAGGATCAGAACGGCAGCAAAACGACGTCCCTCCATTTTACAACCTGGACAGTGTGAGATGACA
GTTCTGACGTAAACAGGCTGACAGACGGTAGAGCGCTGATGTGGACTGGATGACAGACGAAACAGCACCGACGTGGATGG
GGCCGTCAGATGACTGGAGAATGCACAGCTCCTCAGGTCTCTCTCCCTCTGC
>TRINITY_DN10802_c1_g2_i12_(8) len=337 path=[12630:0-28 14016:29-128 13694:129-161 14189:162-162 14006:163-168 14110:169-186 14245:187-193 14182:194-198 14463:199-207 14504:208-208 14484:209-219 14462:220-221 14440:222-225 14552:226-226 14582:227-232 14438:233-239 14414:240-260 14558:261-262 14588:263-265 13612:266-266 13937:267-305 13780:306-306 13599:307-316 12676:317-336] [-1, 12630, 14016, 13694, 14189, 14006, 14110, 14245, 14182, 14463, 14504, 14484, 14462, 14440, 14552, 14582, 14438, 14414, 14558, 14588, 13612, 13937, 13780, 13599, 12676, -2]
TTGTTGCCGTTGCCACCACATCCTCCGTACTGGAACGTTCTACACAAATCCGTATCGAAGTAATATCTCACTACATATTG
ATGGCATATCCCCACATCCTTTGGTAGCGTGCATACATCCCCTCGACCCCCACGTTCCAAAGCGCCAGCCCCAGGTGCAA
GCATACAGATGGTCAGGATCAGAACAGCAGCAAAACGACGTCCCTCCATTTTACAACCTGGACAGTCTGAGATGACAGTG
CTGACGTAAACAGGCTGACAGACGGTAAAGCGCTGATGTGGATAGGGCCGTCAGATGACTGGAGAATGCACAGCTCCTCA
GGTCTCTCTCCCTCTGC
>TRINITY_DN14533_c0_g1_i1_(7) len=468 path=[446:0-467] [-1, 446, -2]
CGCAGAGAATCCTGTTACGTTGTCACGGTCACGGCTCGGAATCAGCCGATCATCTCTTCAGTCTCTATCTCGCAGACGAA
AGGGTACTTGTACTCGCAGTCAAAGTCGAACCACCCCTGTTTGCCGACGTCCATGGCGACACAGTCCTCCTTGTTCCTCC
AGTTGTTGGGGTCGCCGTCCACCCAGTTGAAGTAGGTGGGGCGGACGTGGCTGAAGGCAAACTCATACTCCCCCTCCGTC
ACAAAGTCCTCCATGCCCGTCCACAGGCTGGGGCCTCCATTGTCTCTGGCCAGATGGACCACAAAGGTGTTCTCGTCGGC
GTTATTGATCTCCACCAGGTGGCCCTCAACCACCTCACAGGCCACCATAGCTTCGAAGAAGGTGTATTCTTCATGGAAGT
AGAGGTAGCACGATGTCTGGTTTCCCGTCCATCCATGTGGGCACTCGCAGGCTGATGTTTGTGGCGGG
>TRINITY_DN10802_c1_g2_i28_(6) len=369 path=[12630:0-28 14016:29-128 13694:129-161 14189:162-162 14006:163-168 14110:169-186 14245:187-193 14182:194-198 14463:199-207 14504:208-208 14484:209-219 14462:220-221 14440:222-225 14552:226-226 14582:227-232 14438:233-239 14414:240-260 14558:261-262 14588:263-265 14322:266-266 14277:267-271 14221:272-281 13929:282-285 13595:286-289 13771:290-293 14057:294-309 13920:310-313 13759:314-317 13573:318-334 12346:335-338 12347:339-348 12348:349-368] [-1, 12630, 14016, 13694, 14189, 14006, 14110, 14245, 14182, 14463, 14504, 14484, 14462, 14440, 14552, 14582, 14438, 14414, 14558, 14588, 14322, 14277, 14221, 13929, 13595, 13771, 14057, 13920, 13759, 13573, 12346, 12347, 12348, -2]
TTGTTGCCGTTGCCACCACATCCTCCGTACTGGAACGTTCTACACAAATCCGTATCGAAGTAATATCTCACTACATATTG
ATGGCATATCCCCACATCCTTTGGTAGCGTGCATACATCCCCTCGACCCCCACGTTCCAAAGCGCCAGCCCCAGGTGCAA
GCATACAGATGGTCAGGATCAGAACAGCAGCAAAACGACGTCCCTCCATTTTACAACCTGGACAGTCTGAGATGACAGTG
CTGACGTAAACAGGCTGACAGACGGTAGAGCGCTGATGTGGACTGGCTGACAGACGAAACAGCACCGACGTGGATGGGGC
CGTCAGATGACTGGAGAATGCACAGCTCCTCAGGTCTCTCTCCCTCTGC
>TRINITY_DN10760_c1_g1_i7_(5) len=1598 path=[10617:0-168 10618:169-169 10619:170-197 10620:198-225 10621:226-231 10622:232-237 10623:238-241 11328:242-320 11634:321-325 11626:326-356 11629:357-357 11555:358-363 11520:364-368 11592:369-383 11579:384-392 11551:393-400 11612:401-401 11624:402-409 11578:410-448 11304:449-453 11387:454-472 11546:473-512 11614:513-517 11576:518-533 11544:534-541 11510:542-605 11457:606-629 11615:630-630 11455:631-700 11381:701-703 11292:704-724 11230:725-725 11231:726-727 11573:728-728 11539:729-738 11503:739-764 @11444@!:765-842 11570:843-866 11442:867-930 11537:931-949 11440:950-950 11277:951-951 11363:952-952 11438:953-961 11274:962-973 11585:974-1006 11569:1007-1024 11536:1025-1070 11358:1071-1105 11584:1106-1129 11567:1130-1143 11496:1144-1208 11430:1209-1231 11265:1232-1258 11489:1259-1264 11426:1265-1317 11581:1318-1376 11563:1377-1400 11620:1401-1419 11625:1420-1420 11344:1421-1458 11254:1459-1470 11419:1471-1484 11341:1485-1515 11251:1516-1562 10923:1563-1597] [-1, 10617, 10618, 10619, 10620, 10621, 10622, 10623, 11328, 11634, 11626, 11629, 11555, 11520, 11592, 11579, 11551, 11612, 11624, 11578, 11304, 11387, 11546, 11614, 11576, 11544, 11510, 11457, 11615, 11455, 11381, 11292, 11230, 11231, 11573, 11539, 11503, 11444, 11570, 11442, 11537, 11440, 11277, 11363, 11438, 11274, 11585, 11569, 11536, 11358, 11584, 11567, 11496, 11430, 11265, 11489, 11426, 11581, 11563, 11620, 11625, 11344, 11254, 11419, 11341, 11251, 10923, -2]
TTTTCATTTGCTTTCATATCAAAATCATGTGGCCCAGACAGACTTTCTGATGTTTTCCATGTGAACGTGGGCGAACACCT
GTTTCTACATAAGTTACAAGCCAGGACATAGGTAGGTGACTCACAGCAGACAGCAGAGGAACGCAGACAGGGAGACGTGC
ACCACATCGCCTGTATGGTCCTTGCACGGTGAATCTGGCTTCACATTTCTTCACTGGCTTCGTTGGATTTCACTCTTCAA
ATACCAGCACACCTCACGGGTCTCGCCAATCAAGAAGAAACGCTGCATTTCTGGGACGTACATCCATCAACGATGACGAG
GACATCCCCCAGTGTTCTGGCAGTCTTCTTCCTGCTCCTGTCTCTGTGCCTCATGCAGGGAATTGGGGCTGTACCTGTGG
AGCCGGATGTGAAGGAGGATGAACGGCAATTGGGGTATTGGTATGGGGAGCCAGACACCGATAAGACCATGGACCAGATC
GTTCTAGACTCTTTCGGTGGACCAGCAGGGGAGGAGGCAGCCGAAGAGTCCAGGAAGAAAGTAGGTGTGGTGACTGTGGG
CATGGACACCTTACTCAGCCCGGAGCAGGCTGCAAAGTTGCCCAAGGCACCATTCAAAAGGGTATTGAAAGTTCCCGATG
ACCACAGCGAGGGCGGAATGGCCGAACGCAGACAGCCTACCTTCGTCACGCTATGGCCAGGCGGTGTCGTGCCCTACGAT
CTCAGTACACTCCCTGCCATATACCACGGTATGATGATGGAAGCGTTTCATGAATGGGAAGATAAAACCTGTGTGCGTTT
TGTGCCCGCACAACCCCATGATCTACACAGGATCTTCTTTACTACCGACGATGGATGCTCTTCCTTTCTAGGAATTCAAG
ATAAGCCTCAGCCAATAAGCCTGGCATATGGATGTAACCTTAAAAGAACTTATCTTCACGAGTTGGGTCACGCCTTGGGC
CTAGTCCACGAACACCAGCTTCCTCAGAGGGACAGGTACATCTACGTGGAGACCCGCAATGTGAAAGACAAGTATCTGGA
CCAGGTGCAGAAATTCCCGGCCAGTATGATAGCCGACGCCGAGATTGTCACCTACAGTCTCAGCTCAATTATGCATTACG
GCAAATATGCGTTCAGCAAAGGCAACGGGCTGCAGACCCTCTTTGCCTTAGACTATAGCCAGGAACACCTCATGGGCACT
TCCCGACAGCTGACACCCTCCGACATCGAAGTCGTGAACCTCCTGTACAACTGCAACAACTTTGAATGCATTGACACCAA
TCGAGACTGCGACGATTGGGTGTTGATCGGATACTGCCGGAATTTGCCTGTTGACGTCGTCATGGAGAACTGCCCCAAGG
CATGCAGCCTCTGCTGATCTGCAAGTCTTGGGAATACGTTTCCCAGAAACCCCCTCTCCAGGAATGTGTTTTCAAGAACA
TGGTTTTCAACATTTCGACACACGCCATTTAAAAATAAAAGAAACTGACCTAAACATGAATTAGTTCGAAGTGTACATTG
CTTGTTATTTCTGAGTAAAACGGTTGATCATCGATTATAATAATAAACAAAATGATTCCGGTTATGATTCAGAAAAAA
>TRINITY_DN10760_c1_g1_i9_(5) len=1575 path=[10756:0-168 10757:169-197 11484:198-225 11416:226-231 11335:232-237 11478:238-241 11410:242-268 11560:269-330 11634:331-335 11626:336-366 11629:367-367 11319:368-443 11519:444-466 11467:467-485 11395:486-525 11310:526-653 11597:654-677 11588:678-680 11574:681-705 11541:706-715 11504:716-741 @11444@!:742-819 11618:820-820 11443:821-907 11280:908-926 11367:927-927 11439:928-928 11276:929-929 11362:930-983 10569:984-1001 11273:1002-1106 11567:1107-1120 11357:1121-1185 11430:1186-1208 11266:1209-1235 11488:1236-1241 11425:1242-1294 11581:1295-1353 11563:1354-1377 11620:1378-1396 11625:1397-1397 11344:1398-1435 11254:1436-1447 11419:1448-1461 11341:1462-1492 11251:1493-1539 10923:1540-1574] [-1, 10756, 10757, 11484, 11416, 11335, 11478, 11410, 11560, 11634, 11626, 11629, 11319, 11519, 11467, 11395, 11310, 11597, 11588, 11574, 11541, 11504, 11444, 11618, 11443, 11280, 11367, 11439, 11276, 11362, 10569, 11273, 11567, 11357, 11430, 11266, 11488, 11425, 11581, 11563, 11620, 11625, 11344, 11254, 11419, 11341, 11251, 10923, -2]
TTTTCATTTGCTTTCATATCAAAATCATGTGGCCCAGACAGACTTTCTGATGTTTTCCATGTGAACGTGGGCGAACACCT
GTTTCTACATAAGTTACAAGCCAGGACATAGGTAGGTGACTCACAGCAGACAGCAGAGGAACGCAGACAGGGAGACGTGC
ACCACATCGTCTGTGTGGTCCTTGCACGGTGAATCTGGCTTCACATTTCTTCACTGGCTTCGTTGGATTTCACTCTTCAA
ATTCCAGCACACCTCACGGGTCTGATCAGCCTTCCACCATCAAGAAGAAGCGCTGCATTTCTGGGACATACATCCATCAA
CGATGACGAGGACATCCCCCAGTGTTCTGGCAGTCTTCTTCCTGCTCCAGTCTCTGTGCCTCAAGCAGGGAATTGGGGCT
GTGCCTGTGGAGCCGGATGTTGTGAAGGAGGAAGAGCGGCACTGGGGGTATTGGTATGGGGAGCCAGACACCGATAAGAC
CATGGACCAGATCGTTCTAGACTCTTTCGGTGGACCAGCAGGGGAGAAGGCAGCTGAAGAGGCCAGGAAGAAGGTAGGCG
TGGTAACTGAGGGCATGGACACCCTACTGTCCCCGCAGCAGGCTGCAATCTTGTACAGCACACCCGAGGGCGGAATGACC
GAACGCAGACAGCCCACCTTCGTCACGCTATGGCCAGGCGGCATCGTGCCCTACGATCTCAGTACACTCCCTGCCAATCA
CCACGGTATGATGATGGAAGCGTTTCATGAATGGGAAGATAAAACCTGTGTGCGTTTTGTGCCCGCACAACCCCATGATC
TACACAGGATCTTCTTTACTGACACCGATGGATGCTCTTCCTATCTGGGAATGAAAGAGGAGCCTCAGCCAATAAGCCTG
GCACCTGGATGTAACCTTAAAAGAACTTATCTTCACGAGTTGGGTCACGCTTTGGGCCTGGTTCACGAACACCAGCTTCC
CCAGAGGGACAGGTACATCTACGTGGAGACCCGCAATGTGAACGACAAGTATCTGGAGCAGTTGGAGAAATTCCCGGCCA
GTGTGATGCCCGACGCCGAGATGGTCACCTACAGTCTCAGCTCCATTATGCATTACGGCAAATATGCGTTCAGCAAAGGC
AGCGGGCTGCAGACCCTCTTTCCCTTAGACGAGAGCCAGGAAGACCTCATGGGCACTTCCCGACAGCTGACACCCTCCGA
CATCGAAGTTGTCAACCTCCTGTACAACTGCAACAACTTTGACTGCATTGACACCAATCGACACTGCAACGTTTGGGTGT
TGATCGGATACTGCCGGAATTTGCCTGTTGACGTCGTCATGGAGAACTGCCCCAAGGCATGCAGCCTCTGCTGATCTGCA
AGTCTTGGGAATACGTTTCCCAGAAACCCCCTCTCCAGGAATGTGTTTTCAAGAACATGGTTTTCAACATTTCGACACAC
GCCATTTAAAAATAAAAGAAACTGACCTAAACATGAATTAGTTCGAAGTGTACATTGCTTGTTATTTCTGAGTAAAACGG
TTGATCATCGATTATAATAATAAACAAAATGATTCCGGTTATGATTCAGAAAAAA
>TRINITY_DN10803_c2_g4_i3_(5) len=382 path=[14382:0-24 16479:25-29 17004:30-30 17293:31-35 16749:36-36 17155:37-59 17663:60-60 17634:61-61 17622:62-62 17609:63-64 17591:65-73 17556:74-85 17506:86-86 17445:87-91 17368:92-96 17255:97-105 17504:106-106 17440:107-115 17361:116-120 16893:121-151 16336:152-152 16620:153-155 17224:156-195 16313:196-217 17070:218-251 17646:252-264 17637:265-272 17675:273-287 17690:288-289 17702:290-290 16819:291-314 16541:315-327 16230:328-330 16803:331-339 16522:340-343 16207:344-373 14510:374-374 14511:375-381] [-1, 14382, 16479, 17004, 17293, 16749, 17155, 17663, 17634, 17622, 17609, 17591, 17556, 17506, 17445, 17368, 17255, 17504, 17440, 17361, 16893, 16336, 16620, 17224, 16313, 17070, 17646, 17637, 17675, 17690, 17702, 16819, 16541, 16230, 16803, 16522, 16207, 14510, 14511, -2]
AACATCAGCAGAATGAAACTGACGTGCGTGTTGATCGTCGCCGTGCTGTTCCTGACGGCCTGTCAGCTCATTACAGCTGA
TGACTCCAGAGATAAGCAGGGGTACCGAGCAGTGAGGCTGATAGACGCTATGCAGAATTCCAAAGATTCCAGGTCCACAT
GCAGAACAGAATTGCAAGTTTGCTCTTATAGGGCCTGGTGCTGCTATGGTCTGAACTGCCGTGGAGGTATTTGCCACACC
TGGTAGTCTGGCATCTGATATTTCTCCTCTGTGCTCTACCCTCTTTTGCCTCATTCCTCCATACCTTGGTGTGGTCATGA
ACCACTCAGTACCTACACCTCTAGTGGCTTCAGAGGACGTATATCAAAATAAAACCACATTG
>TRINITY_DN10803_c2_g12_i11_(5) len=453 path=[13752:0-27 13753:28-28 13754:29-29 13755:30-32 13756:33-46 13757:47-53 13758:54-54 13759:55-58 13760:59-63 17274:64-76 16399:77-78 17129:79-83 17507:84-84 17446:85-89 17369:90-95 17667:96-97 17687:98-102 17701:103-113 17711:114-114 17718:115-115 17725:116-116 17732:117-118 17738:119-127 17744:128-139 16291:140-319 16004:320-327 16005:328-329 16257:330-330 16837:331-389 16563:390-404 16232:405-435 15258:436-452] [-1, 13752, 13753, 13754, 13755, 13756, 13757, 13758, 13759, 13760, 17274, 16399, 17129, 17507, 17446, 17369, 17667, 17687, 17701, 17711, 17718, 17725, 17732, 17738, 17744, 16291, 16004, 16005, 16257, 16837, 16563, 16232, 15258, -2]
TGGAAGGTGAACCTGACTCCATATTTCTTCATCGTCTTTTTGGGCACTACCAAAAACATCAGCAGAATGAAACTGACGTG
CGTGTTGATCATCGCCGTGCTGTTCCTGACGGCCTGTCAGCTCATTACAGCTGATGACTCTGGAGATAAGCAGGAGTACC
GTGCAGTATGGTTGAGAGACCCCATGCAGATTTTCAAAGGTTTCAGGTCCGAATGCGGGACATACAATGCACTTTGTGTA
CGTCGCGATTGCTGCGATGGTCTGACATGCAGTCCGCAATTTACATGCTTCCTTGGTTAGTCTGGCATCTGATATTTCCC
CTCTGTGCTCTTCCCTCTTTTCCCGGATTCATCCATACCTATGTGTTGTCATGAACCAGTCAGTACCTACACCTCTGGTG
GCTTCAGCGGACCTATATCAAAATAAAACCACATTGCAATGACAAAAAAAAAA
>TRINITY_DN10803_c2_g4_i1_(5) len=394 path=[14382:0-24 16479:25-29 17004:30-30 17293:31-35 16749:36-36 17155:37-59 17663:60-60 17634:61-61 17622:62-62 17609:63-64 17591:65-73 17556:74-85 17506:86-86 17445:87-91 17368:92-96 17255:97-105 17504:106-106 17440:107-115 17361:116-120 17671:121-125 @16585@!:126-315 13939:316-339 13940:340-342 13941:343-351 13942:352-355 13943:356-385 13944:386-386 13945:387-393] [-1, 14382, 16479, 17004, 17293, 16749, 17155, 17663, 17634, 17622, 17609, 17591, 17556, 17506, 17445, 17368, 17255, 17504, 17440, 17361, 17671, 16585, 13939, 13940, 13941, 13942, 13943, 13944, 13945, -2]
AACATCAGCAGAATGAAACTGACGTGCGTGTTGATCGTCGCCGTGCTGTTCCTGACGGCCTGTCAGCTCATTACAGCTGA
TGACTCCAGAGATAAGCAGGGGTACCGAGCAGTGAGGCTGAGAGACCCAATGCAGAATTCCATAGATTCCAGGACATGCA
GAACCGCGGGGCAAGGTTGCACTAACACTGCCCTGTGCTGCGCTGGTCTGAACTGCTCGGGCCAAAAACAAGGAGGTATG
TGCGTCTCCTCCGGGTAGTCTGGCATCGGATATTTCTCCTCTGTGCTCTACTCCCTTTTGCCTGATTCCTCCATACTTTG
GTGTGGTCATGAACCACTCAGTACCTACACCTCTAGTGGCTTCAGAGGACGTATATCAAAATAAAACCACATTG
>TRINITY_DN10803_c2_g12_i8_(5) len=426 path=[13752:0-27 13753:28-28 13754:29-29 13755:30-32 13756:33-46 13757:47-53 13758:54-54 13759:55-58 13760:59-63 17274:64-76 16399:77-78 17129:79-83 17507:84-84 17446:85-89 17369:90-95 17667:96-97 17687:98-102 17701:103-113 17711:114-114 17718:115-115 17725:116-116 17732:117-118 17738:119-127 17744:128-139 17540:140-174 17481:175-186 17411:187-198 16577:199-308 15886:309-313 16239:314-316 16552:317-324 16808:325-326 17306:327-327 17179:328-329 17024:330-332 16794:333-334 17177:335-358 17020:359-381 16785:382-384 16170:385-424 14834:425-425] [-1, 13752, 13753, 13754, 13755, 13756, 13757, 13758, 13759, 13760, 17274, 16399, 17129, 17507, 17446, 17369, 17667, 17687, 17701, 17711, 17718, 17725, 17732, 17738, 17744, 17540, 17481, 17411, 16577, 15886, 16239, 16552, 16808, 17306, 17179, 17024, 16794, 17177, 17020, 16785, 16170, 14834, -2]
TGGAAGGTGAACCTGACTCCATATTTCTTCATCGTCTTTTTGGGCACTACCAAAAACATCAGCAGAATGAAACTGACGTG
CGTGTTGATCATCGCCGTGCTGTTCCTGACGGCCTGTCAGCTCATTACAGCTGATGACTCGAGAGATGAGCGGGAGTCCC
GTGCAGTTGACGGAATGCAGAACTCAGGAGGTTCCAGGTCCGACTTGCGGGATTGCGGGGAACAAGGTGATAGTTGTTCT
AGCCGTTGCTGCCCTGGTCTGAGATGCAGAGGCCGCATGTGCCAGCCCTATTAATAGTCTGGCATCTGATATTTCCCCTC
TGTGCTCTACCCTCTGTTGCCGGATTCATCCACACCTACGTTTGGTCATGAACCACTCTGTACCTGCACCTCTGGTGGCT
TTAGAGGACGTATATCAAAATAAAAC
>TRINITY_DN9156_c0_g1_i1_(5) len=799 path=[1972:0-124 1973:125-148 1994:149-163 1988:164-204 1997:205-209 1992:210-235 2000:236-245 1999:246-269 1996:270-420 1942:421-462 1985:463-665 1959:666-689 1990:690-722 1984:723-746 1983:747-798] [-1, 1972, 1973, 1994, 1988, 1997, 1992, 2000, 1999, 1996, 1942, 1985, 1959, 1990, 1984, 1983, -2]
CTCACAGTAACTTGTTCGGGCTTTCTAGTTTGTCCTCATTTGGGGACGTTTTTTCTTCTTCTTTTTCTTCTTTTTTTTTT
TTTTCTTTTTCTTTGTTGGCTTGTCTGTTTGAACTTTTTGTTTCGCTTTGTTAAGTTTTTCAATTTAAAGTCCTTCCTGG
GGTCGTCAATTTTGGTCGTAGCTTTGGCATTGTCGGTGACGGGAGCAGATTTGGTGGTTTCTGCAATTTTGGTTCTCCCT
TTCAGGCTGTTTCGTAAGGTTTTTGTCCTTTATAGTTCCCTCCTGGACCATAGTTGCAGACGGTGATGTAGCCAGACGGT
GGACTCCAAAGATAGAGGTTTTGGATATGATCACACCACGCCACCCCACAGCCGACCTTGTTGGAGTTAGCCCACACCAC
CTGAGTGTAGTGGAGACATTGTGTGCCGCTGCAGGAGCCCGAATAATAATCGTAGTCATTGCGTTCATCAAACCACCATT
GCACCGCTGCTCTCGCGTCGCGCTGGATGGAGTGAACATAGATGTTTTCGCCAACGTATGAATAAGTAGAAGAGCTGCTA
CTCCTGTCACCGTTGTGGTTGAAGTTGCATTGCTCGGCGTAGTTCTGAGCTATTCCCTCCAGTTCGTCGCTCCAACTCAT
GTCCTGCATGTTGGTAGCAGGGGGGTTGACAGAATGTCTGAACTCATTATGAGCCTGGACGATGGTAACCTGTTCAGCAC
TGGAAAATCCATCAGAGCTGCGCTTCGTTCTCTTCTCACCAATTGCCACAGAGAACAGGAGGAGCAGAGCAAAACATGG
>TRINITY_DN10803_c2_g12_i1_(5) len=441 path=[13752:0-27 13753:28-28 13754:29-29 13755:30-32 13756:33-46 13757:47-53 13758:54-54 13759:55-58 13760:59-63 17274:64-76 16399:77-78 17129:79-83 17507:84-84 17446:85-89 17369:90-95 17667:96-97 17687:98-102 17701:103-113 17711:114-114 17718:115-115 17725:116-116 17732:117-118 17738:119-127 17744:128-139 17540:140-174 17481:175-186 17411:187-198 17321:199-218 16826:219-315 17714:316-317 17721:318-318 17728:319-320 17391:321-344 17681:345-347 17695:348-348 17009:349-372 16767:373-375 16483:376-392 16141:393-423 14227:424-440] [-1, 13752, 13753, 13754, 13755, 13756, 13757, 13758, 13759, 13760, 17274, 16399, 17129, 17507, 17446, 17369, 17667, 17687, 17701, 17711, 17718, 17725, 17732, 17738, 17744, 17540, 17481, 17411, 17321, 16826, 17714, 17721, 17728, 17391, 17681, 17695, 17009, 16767, 16483, 16141, 14227, -2]
TGGAAGGTGAACCTGACTCCATATTTCTTCATCGTCTTTTTGGGCACTACCAAAAACATCAGCAGAATGAAACTGACGTG
CGTGTTGATCATCGCCGTGCTGTTCCTGACGGCCTGTCAGCTCATTACAGCTGATGACTCGAGAGATGAGCGGGAGTCCC
GTGCAGTTGACGGAATGCAGAACTCAGGAGGTTCCAGGTTCGACTTGCGGCGTTGCGGGGACCCAGGTGATGGTTGTTAT
TTTACTGGCGGTTGCTGCGGTCGTCTGATATGCAAAGGCCGCAGGTGTAGGTCCATCTGATATTTCCCCTCTGTGCTCTA
CGCTCTTTTGCCGGATTCATCCACACCTATGTTTGGTCATGAACCACTCTGTACCTACACCTCTGGTGGCTTCAGCGGAC
CTATATCAAAATAAAACCACATTGCAATGACAAAAAAAAAA
>TRINITY_DN10803_c2_g12_i10_(5) len=436 path=[13752:0-27 13753:28-28 13754:29-29 13755:30-32 13756:33-46 13757:47-53 13758:54-54 13759:55-58 13760:59-63 17274:64-76 16399:77-78 17129:79-83 17507:84-84 17446:85-89 17369:90-95 17667:96-97 17687:98-102 17701:103-113 17711:114-114 17718:115-115 17725:116-116 17732:117-118 17738:119-127 17340:128-141 17579:142-165 17541:166-174 17481:175-186 17057:187-191 16247:192-315 17679:316-329 17721:330-330 17728:331-332 17612:333-335 17594:336-337 17563:338-341 17519:342-343 17460:344-356 17681:357-359 17695:360-360 17008:361-361 16766:362-384 16482:385-387 16142:388-427 16097:428-428 16098:429-435] [-1, 13752, 13753, 13754, 13755, 13756, 13757, 13758, 13759, 13760, 17274, 16399, 17129, 17507, 17446, 17369, 17667, 17687, 17701, 17711, 17718, 17725, 17732, 17738, 17340, 17579, 17541, 17481, 17057, 16247, 17679, 17721, 17728, 17612, 17594, 17563, 17519, 17460, 17681, 17695, 17008, 16766, 16482, 16142, 16097, 16098, -2]
TGGAAGGTGAACCTGACTCCATATTTCTTCATCGTCTTTTTGGGCACTACCAAAAACATCAGCAGAATGAAACTGACGTG
CGTGTTGATCATCGCCGTGCTGTTCCTGACGGCCTGTCAGCTCATTACCGCTGATGACTCCAGAGATGAGAAGGAGTCCC
GTGCAGTTGACGGAATGCAGAACTCAGAAGGTTCCAGGTCTTGCGCGAACCAAGGTGAAGGTTGTCAAATTCGCCCTTGC
TGCGGTGATCTGAAATGCTATGGCCCAAGTGCAGGAAAATATTGCAAGACCTCGTAATAGTCTGGCCTCTGATATTTCCC
CTCTGTGCTCTACCCTCTTTTGCCGGATTCATCCACACCTACGTTTGGTCATGAACCACTCTGTACCTGCACCTCTGGTG
GCTTTAGAGGACGTATATCAAAATAAAACCACATTG
>TRINITY_DN10803_c2_g7_i2_(5) len=410 path=[13884:0-50 17166:51-76 17390:77-81 17294:82-92 17160:93-93 17515:94-94 17455:95-95 17282:96-119 16705:120-124 16403:125-129 17509:130-138 17448:139-139 17371:140-153 17260:154-155 17115:156-162 17668:163-165 16908:166-184 16648:185-188 16340:189-222 16890:223-225 16628:226-252 16314:253-272 16867:273-308 17203:309-309 17049:310-317 16823:318-368 16548:369-375 16219:376-384 14410:385-409] [-1, 13884, 17166, 17390, 17294, 17160, 17515, 17455, 17282, 16705, 16403, 17509, 17448, 17371, 17260, 17115, 17668, 16908, 16648, 16340, 16890, 16628, 16314, 16867, 17203, 17049, 16823, 16548, 16219, 14410, -2]
TGCGCTACGTGGCACTCTGCAGTCATCACCAAGATCATCACCAGAATGAAACTAACGTGCGTGTTGATCATCGCCGTGCT
GTTCCTGACGGCCTGTTAGCTCATTACAGCTGATGACTCCAGAGATAAGCAGGGGTACCGTGCAGTGAGGCTGAGAGACG
CAATGCGGAATTCCAAAGGTTCCAGGTCCTCATGCAGAGCAGATGGTCAAGGTTGCACTACTGATACCCTGTGCTGCCCT
AATCTGAATTGCCGTGGCAATTACAATGGAGGAGTATGCCGCCCGTTGTAGTCTGGCATCTGATATTTCTCCTCTGTGTT
CTACCCTCTTTTGCCTGATTCATCCTTACCTTTGTGTGGTCATGAACCACTCAGTACCTACACCTGTGGTGGCTTCAGAG
GACGTATATC
>TRINITY_DN10803_c2_g12_i6_(5) len=536 path=[14295:0-79 16765:80-84 16474:85-85 16999:86-88 16750:89-93 17156:94-99 16972:100-100 16718:101-113 17141:114-119 16950:120-124 16696:125-126 16390:127-154 16930:155-165 16671:166-178 17667:179-180 17687:181-185 17701:186-196 17711:197-197 17718:198-198 17725:199-199 17732:200-201 17738:202-210 17744:211-222 16291:223-402 16004:403-410 16005:411-412 16257:413-413 16837:414-472 16563:473-487 16232:488-518 15258:519-535] [-1, 14295, 16765, 16474, 16999, 16750, 17156, 16972, 16718, 17141, 16950, 16696, 16390, 16930, 16671, 17667, 17687, 17701, 17711, 17718, 17725, 17732, 17738, 17744, 16291, 16004, 16005, 16257, 16837, 16563, 16232, 15258, -2]
GCCAGGATAGACTCCGCAGCCTCCATCTGCCTTGACGCCATCAGCCCTCTCCATCACGTGTTCAGTGTTTACCAACAGCT
ACGCCTGCCAACCGTTCCTTTCTCTGCGCTACGTGGCACTCTGCAGTCATCACCAAGATCATCACCAGAATGAAAATGAC
GTGCGTGTTGATCATCGCCGTGCTGTTCCTGACGGCCTGTCAGCTCATTACAGCTGATGACTCTGGAGATAAGCAGGAGT
ACCGTGCAGTATGGTTGAGAGACCCCATGCAGATTTTCAAAGGTTTCAGGTCCGAATGCGGGACATACAATGCACTTTGT
GTACGTCGCGATTGCTGCGATGGTCTGACATGCAGTCCGCAATTTACATGCTTCCTTGGTTAGTCTGGCATCTGATATTT
CCCCTCTGTGCTCTTCCCTCTTTTCCCGGATTCATCCATACCTATGTGTTGTCATGAACCAGTCAGTACCTACACCTCTG
GTGGCTTCAGCGGACCTATATCAAAATAAAACCACATTGCAATGACAAAAAAAAAA
>TRINITY_DN10803_c2_g12_i9_(5) len=432 path=[13752:0-27 13753:28-28 13754:29-29 13755:30-32 13756:33-46 13757:47-53 13758:54-54 13759:55-58 13760:59-63 17274:64-76 16399:77-78 17129:79-83 17507:84-84 17446:85-89 17369:90-95 17667:96-97 17687:98-102 17701:103-113 17711:114-114 17718:115-115 17725:116-116 17732:117-118 17738:119-127 17340:128-141 17579:142-165 17541:166-174 17481:175-186 17057:187-191 16827:192-319 16239:320-322 16552:323-330 16808:331-332 17306:333-333 17179:334-335 17024:336-338 16794:339-340 17177:341-364 17020:365-387 16785:388-390 16170:391-430 14834:431-431] [-1, 13752, 13753, 13754, 13755, 13756, 13757, 13758, 13759, 13760, 17274, 16399, 17129, 17507, 17446, 17369, 17667, 17687, 17701, 17711, 17718, 17725, 17732, 17738, 17340, 17579, 17541, 17481, 17057, 16827, 16239, 16552, 16808, 17306, 17179, 17024, 16794, 17177, 17020, 16785, 16170, 14834, -2]
TGGAAGGTGAACCTGACTCCATATTTCTTCATCGTCTTTTTGGGCACTACCAAAAACATCAGCAGAATGAAACTGACGTG
CGTGTTGATCATCGCCGTGCTGTTCCTGACGGCCTGTCAGCTCATTACCGCTGATGACTCCAGAGATGAGAAGGAGTCCC
GTGCAGTTGACGGAATGCAGAACTCAGAAGGTCCCAGGTCCACTTGCGCGATCCAAGGTCAAGGTTGTCAAATTCTCCCT
TGCTGCGGTGATCTGGAATGCTTTGGCCAAAGTGCAGGAAAATTTTGCAGGACCTCGTAATAGTCTGGCATCTGATATTT
CCCCTCTGTGCTCTACCCTCTGTTGCCGGATTCATCCACACCTACGTTTGGTCATGAACCACTCTGTACCTGCACCTCTG
GTGGCTTTAGAGGACGTATATCAAAATAAAAC
>TRINITY_DN10760_c1_g1_i4_(5) len=1463 path=[10617:0-168 10618:169-169 10619:170-197 10620:198-225 10621:226-231 10622:232-237 10623:238-241 11328:242-320 11634:321-325 11626:326-356 11629:357-357 11555:358-363 11520:364-368 11592:369-383 11579:384-392 11551:393-400 11393:401-476 10987:477-477 11306:478-562 11598:563-576 11589:577-600 11575:601-626 11616:627-627 11377:628-673 11602:674-676 11596:677-677 11587:678-687 11446:688-713 11283:714-727 11538:728-751 11502:752-765 11441:766-789 11365:790-798 11275:799-909 11137:910-910 11138:911-919 11139:920-933 11140:934-946 11141:947-951 11270:952-1047 10954:1048-1056 11498:1057-1081 11267:1082-1095 11434:1096-1131 11604:1132-1156 11264:1157-1184 11582:1185-1210 11528:1211-1257 11487:1258-1299 11619:1300-1305 11258:1306-1373 11204:1374-1462] [-1, 10617, 10618, 10619, 10620, 10621, 10622, 10623, 11328, 11634, 11626, 11629, 11555, 11520, 11592, 11579, 11551, 11393, 10987, 11306, 11598, 11589, 11575, 11616, 11377, 11602, 11596, 11587, 11446, 11283, 11538, 11502, 11441, 11365, 11275, 11137, 11138, 11139, 11140, 11141, 11270, 10954, 11498, 11267, 11434, 11604, 11264, 11582, 11528, 11487, 11619, 11258, 11204, -2]
TTTTCATTTGCTTTCATATCAAAATCATGTGGCCCAGACAGACTTTCTGATGTTTTCCATGTGAACGTGGGCGAACACCT
GTTTCTACATAAGTTACAAGCCAGGACATAGGTAGGTGACTCACAGCAGACAGCAGAGGAACGCAGACAGGGAGACGTGC
ACCACATCGCCTGTATGGTCCTTGCACGGTGAATCTGGCTTCACATTTCTTCACTGGCTTCGTTGGATTTCACTCTTCAA
ATACCAGCACACCTCACGGGTCTCGCCAATCAAGAAGAAACGCTGCATTTCTGGGACGTACATCCATCAACGATGACGAG
GACATCCCCCAGTGTTCTGGCAGTCTTCTTCCTGCTCCTGTCTCTGTGCCTCATGCAGGGAATTGGGGCTGTACCTGTGG
ATCCGGAGGTTGAGCCGGAGGCAGAGCGGCGAGGGGAGAATGAGGGCATCAGAGAGACCATCGACCAGATCATTCTAGCC
TCTTACGGTGGAGCGAAAGCGGAGGAGGCAGCCGAAAAGTCCAGGCTGATAGAGGAAGGTGTGGAGACTGAGGGCATGGA
CACTTTACTGACCCCAGAGCAGGCTGCCCTCTTGCACGGCAAACACCGATTCTCCAAACGCAGACAGTATGACATCGTCA
CGCTATGGCCTGGTGGTGTCGTGCCCTACGATCTCAGTGGACTCCCTGACAAGCACCACGACATGATGATGGAAGCGTTT
CGTGACTGGGAAAGAGACACCTGTGTGAGTTTCGTGCCCGCACAACGCCAGCATCCACACAAGATCGTCTTTACTACTGG
CGTTGGATGCAGGACTTATCTGGGGGTGATAGATTGGTTGAGTGAGCAGGCGATGACCCTGGGACATAAATGCCACTCTA
AAAGAATTTATCTTCACGAGTTGGGTCACGCCTTGGGCCTGGTGCACGAACACCAGCTTCCCCAGCGGGACACGTACCTG
GACGTGAATTTATCCAATGTGCACTCCAAGTTTATTGACGCGTTTACGAAGTACCCGGCCAGTGCGATACCCGACGCCGA
GAAAGTCACCTACAGCTATCGCTCCATTATGCATTACGGGAAATATGCGTTCAGCAAAAGCAACAGGCTGCAGACCATCA
GTGCCAAAGACAAGAGCAAGGAACGCCTCATGGGCACAAGCAACGAGCTCGCCCCCTCCGACATCGAAGTGGTCAACCTC
CTGTACAACTGTGACGGAGGGAAATAGTCCATGTTCTCTCAACGAAAACTGCCAGTGTGTTTGCCAAGATATTGAGCTGT
TTCGGGCTGCAAGTCTTGGGAACATGAACCCGCTTTCCAGGAACACCTTTTCCAGAACATGGTTTTCAAAAATTTGACGT
ACTCCATTTAAAAATAAAAGAAATTGACCAAGTCATGAGTTAGTTCGAAAAGTACATCATTTGTTATTTCTGAGTAAAAG
AAAGGTTAATTATCGATTATAAG
>TRINITY_DN10760_c1_g1_i10_(5) len=1092 path=[10659:0-42 10660:43-70 10661:71-98 10662:99-104 11480:105-202 11609:203-203 11330:204-246 11476:247-251 11407:252-260 11323:261-284 11624:285-292 11578:293-331 11512:332-355 11546:356-395 11614:396-400 11545:401-424 11510:425-488 11457:489-512 11615:513-513 11297:514-559 11597:560-583 11378:584-610 11573:611-611 11539:612-621 11503:622-647 @11444@!:648-725 11570:726-749 11442:750-813 11537:814-832 11278:833-856 11585:857-889 11569:890-907 11536:908-953 11499:954-988 11584:989-1012 11567:1013-1026 11496:1027-1091] [-1, 10659, 10660, 10661, 10662, 11480, 11609, 11330, 11476, 11407, 11323, 11624, 11578, 11512, 11546, 11614, 11545, 11510, 11457, 11615, 11297, 11597, 11378, 11573, 11539, 11503, 11444, 11570, 11442, 11537, 11278, 11585, 11569, 11536, 11499, 11584, 11567, 11496]
AGACAGCAAAGGAACGCAGTCAGGGAGACGTGCACCACATCGCCTGTATGGTCCTTGCACGGTGAATCTGGCTTCACATT
TCTTCACTGGCTTCGTTGGATTTCAGTCTTCAAACACCAGCACACCTCACGGGTCTGACCAGCCTTCGACCATCAAGAAG
AAGTGCTGCATCTCTGGGACGTACAGCCATCAACGATGACGAGGGCATCCCCCAGTGTTCTGGTAGTCTTCTTCCTGCTC
CTGTCTCTGTGCTTCATGCAGAGAATTGGGGCTGTACCTGTGGAGCCGGATGTGAAGGAGGATGAACGGCAATTGGGGTA
TTGGTATGGGGAACCAGACACCGATAAGACCATGGACCAGATCGTTCTAGACTCTTTCGGTGGACCAGCAGGGGAGGAGG
CCGCCGAAGAGTCCAGGAAGAAAGTAGGTGTGGTGACTGTGGGCATGGACACCTTACTCAGCCCGGAGCAGGCTGCAAAG
TTGCCCAAGGCACCATTCAAAAGGGTATTGAAAGATCCCGATGACCACAGCGAGGGTGGAATGACCGAACGCAGACAGCC
CACCTTCGTCACGCTATGGCCAGGAGGCGTCGTGCCCTACGATCTCAGTACACTCCCTGCCATATACCACGGTATGATGA
TGGAAGCGTTTCATGAATGGGAAGATAAAACCTGTGTGCGTTTTGTGCCCGCACAACCCCATGATCTACACAGGATCTTC
TTTACTACCGACGATGGATGCTCTTCCTTTCTAGGAATTCAAGATAAGCCTCAGCCAATAAGCCTGGCATATGGATGTAA
CCTTAAAAGAACTTATCTTCACGAGTTGGGTCATGCCTTGGGCCTAGTCCACGAACACCAGCTTCCTCAGAGGGACAGGT
ACATCTACGTGGAGACCCGCAATGTGAAAGACAAGTATCTGGACCAGGTGCAGAAATTCCCGGCCAGTATGATACCCGAC
GCCGAAATTGTCACCTACAGTCTCAGCTCAATTATGCATTACGGCAAATATGCGTTCAGCAAAGGCAACGGGCTGCAGAC
CCTCTTTGCCTTAGACTATAGCCAGGAACACCTCATGGGCACTTCCCGACAG
>TRINITY_DN10803_c2_g12_i7_(5) len=465 path=[13752:0-27 13753:28-28 13754:29-29 13755:30-32 13756:33-46 13757:47-53 13758:54-54 13759:55-58 13760:59-63 17274:64-76 16399:77-78 17129:79-83 17507:84-84 17446:85-89 17369:90-95 17667:96-97 17687:98-102 17701:103-113 17711:114-114 17718:115-115 17725:116-116 17732:117-118 17738:119-127 17744:128-139 17540:140-174 17481:175-186 17411:187-198 17321:199-218 17676:219-220 15117:221-222 15118:223-246 16807:247-327 17679:328-341 17721:342-342 17728:343-344 17612:345-347 17594:348-349 17563:350-353 17519:354-355 17460:356-368 17681:369-371 17695:372-372 17009:373-396 16767:397-399 16483:400-416 16141:417-447 14227:448-464] [-1, 13752, 13753, 13754, 13755, 13756, 13757, 13758, 13759, 13760, 17274, 16399, 17129, 17507, 17446, 17369, 17667, 17687, 17701, 17711, 17718, 17725, 17732, 17738, 17744, 17540, 17481, 17411, 17321, 17676, 15117, 15118, 16807, 17679, 17721, 17728, 17612, 17594, 17563, 17519, 17460, 17681, 17695, 17009, 16767, 16483, 16141, 14227, -2]
TGGAAGGTGAACCTGACTCCATATTTCTTCATCGTCTTTTTGGGCACTACCAAAAACATCAGCAGAATGAAACTGACGTG
CGTGTTGATCATCGCCGTGCTGTTCCTGACGGCCTGTCAGCTCATTACAGCTGATGACTCGAGAGATGAGCGGGAGTCCC
GTGCAGTTGACGGAATGCAGAACTCAGGAGGTTCCAGGTTCGACTTGCGGCGTTGCGGGAACCAAGGTGAGGGTTGTAGA
ACTCGCCGTTGCTGCGGTACTCTGAGATGCATTGGAACCGGTGGAGGAGGCATGTGCCAGCCCTAGTAATAGTCTGGCCT
CTGATATTTCCCCTCTGTGCTCTACCCTCTTTTGCCGGATTCATCCACACCTATGTTTGGTCATGAACCACTCTGTACCT
ACACCTCTGGTGGCTTCAGCGGACCTATATCAAAATAAAACCACATTGCAATGACAAAAAAAAAA
>TRINITY_DN7089_c0_g1_i1_(5) len=446 path=[1932:0-276 1933:277-300 1934:301-301 1965:302-333 1966:334-338 1947:339-346 1963:347-431 1962:432-445] [-1, 1932, 1933, 1934, 1965, 1966, 1947, 1963, 1962, -2]
GTGGTTTTATTTTGATATACGTCCTCTGAAGCCACCAGAGGTGTAGGCACTGAGTGGTTCATGACCACACATAGGTATGG
ATCAATCAGGTAAAAGAGGGTAGAGCGCAGAGGGGAAATATTAGATGGGAGATTGGTACTCGACGCACACGGCTCCTGCG
TGTGTGCCACGGCATCGTAGATGGGGGCAACAAGCATCAGACGTATAAGTACAACCGCTACCCTCTTCCAGGCATTCCCT
GGTGTCTAGGCGATTCCGCTTACCGAGTATCGACCTCACTGCACGGTACCACTGCTTATCTCCGGAGTCACCAGCTGTAA
TGAGCTGACTGGCCGTCAGGAACAGCAGGGCAACGATCAACACACACGTCAGTTTCATTCTGCTGGTGTTCTTGGTGATG
CCAAAGAAGACAGTGAAGAAATATGAAGTCAGGTTCACTGTGGAAG
>TRINITY_DN10599_c1_g1_i2_(5) len=2141 path=[6089:0-142 6202:143-216 6036:217-240 6235:241-271 6219:272-295 6201:296-421 6106:422-445 6234:446-558 6072:559-582 6218:583-649 6246:650-673 6248:674-688 6216:689-730 6198:731-733 6230:734-802 6215:803-865 6197:866-889 6121:890-906 6122:907-930 6214:931-1012 6103:1013-1036 6196:1037-1146 6150:1147-1170 6213:1171-1356 6113:1357-1380 6195:1381-1472 6046:1473-1496 6229:1497-1512 6194:1513-1513 6212:1514-1570 6228:1571-1594 6193:1595-1610 6211:1611-1616 6227:1617-1620 6192:1621-1644 6210:1645-1656 6240:1657-1657 6244:1658-1695 6242:1696-1729 6245:1730-1730 6243:1731-1745 6247:1746-1751 6249:1752-1753 6223:1754-1792 6205:1793-1830 6186:1831-1864 6126:1865-1865 6204:1866-1978 6075:1979-2002 6185:2003-2070 6140:2071-2094 6141:2095-2140] [-1, 6089, 6202, 6036, 6235, 6219, 6201, 6106, 6234, 6072, 6218, 6246, 6248, 6216, 6198, 6230, 6215, 6197, 6121, 6122, 6214, 6103, 6196, 6150, 6213, 6113, 6195, 6046, 6229, 6194, 6212, 6228, 6193, 6211, 6227, 6192, 6210, 6240, 6244, 6242, 6245, 6243, 6247, 6249, 6223, 6205, 6186, 6126, 6204, 6075, 6185, 6140, 6141, -2]
GGCTACCGGACTGGAGTTAGTTCAAAGAACTGATCAAGACAGAAATCACAACTGCGACTGAAAATCTCCCTCATAAGCGG
CTGTCTCTCTGTCAACCATCTGTTCTGCAAATTTACGGACAGATATTGGCTCGCGCTGACTGTGTTCAGTGTACCTGGGT
ACAGTAAACACCCGCGATGGGAGAGAAGAAGGCAGCAGCTGCAGCTGGGCTAAACACGATGTAGGTCTACTAAACCTTGA
AGCTAAAGTAGACGGCATTAAATCGCACAAGTGAACGACCAGCGAACGTGACAACTAGTCCTGCGCTCCGTATTGTGAGC
GAACTGCCTGCAGTTTCCACTGATTACATCCCTCAATGTGAAATTACTAAATTACTGAATGCTCTGTCGAGTTGGCAGAC
GGTGTACTTCAGTAAAGTTTACCTCAAAGCATTGGTTACAGCAAATGGTGTAAACTAGTCGCCCAGTCATTGTCTGTCGT
CACTATTTGAAGCGTGTACAAAGATGGCGTTGCCCAACATCTGGTCCTTCGCAGCAACTGTGACCATACTGGTGATGGTA
CCTGGCCTTGTGCTGTCACAGCTTGCCTCCATCGACAACATCATTGCTGAGTCGGCCAACTCCTCCAAAGACTTTGCCTT
CAACTACGACGTGGGCTTTGGAGACGTCCGCGTGGAGCTGGACATGCTCCTCAGCGGTGAACAGTGGAACAGCATTCAGG
CCGCGGGTGGTATCGGCGAGAGAAAAGCCATCAAACCTGGGCCTGAAGGTGAGCTGTGGGCGGACGGACTGATCCCCTAC
GATATCGAGCCCTACACATTCAGTGAGTTCCAGAAACAAGAGATTCGAGCATCTATGGACGAGTGGGAAAGATACAGCTG
TCTCACATTTCGCCCAGCCACGAATGCTGATGAGAACAAGATCGTGTTCAAGAACGGTGGAGGCTGCTTTTCACGCGTGG
GGATGTTTGGCGGCGCTCAAGACGTTGGTCTGGCACCGGGGTGCCGAAAGAGAAGGATCATAATTCACGAACTGGGTCAC
GTTTTGGGCTTGCACCACGAACAGACGCGGCCGGACCGTGATGGTTACGTGAGGATCATCGACGTCAACATCGCCCCCCG
TATGCTGTTCAACTTCGACCGCCACTCTTGGAATGCCATCCAGGACTACGAAGTGCCCTACGACTACTTCAGCATCATGC
ATTACGGCAAAACGGCGTTTTCGATGAACAACAGGATCACCATGCAGACTACAGACCCGAGGTACCAGAACGTGATAGGA
ACGCAACCAGGCCTCAGCTTCTTGGACATCAAGATCATCAACTTGATGTACCCCTGTGAGTCCAGCTGTAACAAGACGGC
CACCGACTGCCCCTCCGTGGGCTTTCTGGGCAAGGACTGCCAATGCTGGTGCCAGGGCGCCCCTTACAAGGTCTGCGACG
GCACAGAGACGGACGATCCAGGGCCGGGCGGAGTCACTGGCGGACACAAAGTGGTCCAGTCCTGCGGTGATTCCAACGTG
AACTGTGCGATGTGGGCCGGAGCCGGGCACTGTGCTAACCCCGTATACACTACCTACATGTCTGCCAGCTGCAGGCGGTC
CTGTCGACTGTGTGGTGTGTCCGGGGTGGTCCATTCCTGCGGTGATTCCGACGTGAACTGTCCGACCTGGGCCGGGGCGG
GGCACTGTGTTAACCCCTCATACACTGCCTACATGTCTGCCAACTGCAGGCGGTCCTGTCGACTGTGTGGTGGATCTGGG
GTGGTCCAGCCCTGCGGTGATTCCGACGTGAACTGTCCGACCTGGGCCGGGGCGGGGCACTGTGTTAACCCTTTATTCAC
TACCTACATGTCTGCCAACTGCAGGCAGTCATGTCAACTGTGTGGCGGCGGAGGCACCATCCCCAGCCCTTCCGTCTGTC
AGAACGTGGACACGTCAGGCAACTGCGATGTCTGGGCCCAGACGGGCTTGTGCCAGAGGGTCCCTGACTTCATGCTGGCC
CAGTGCCGGAGGTCCTGCAACGCCTGCACCGCAGCCCCGGCCTCTTCCTCCTCCTCCTTCGCCCCACCTCCACCTCAGGC
TCCTCCTCCTCCTCCTTGCTTCTCCTCAAGCCCCCCTTTGCAGCCGATGCCGTCTTCCTTG
>TRINITY_DN10803_c2_g7_i1_(5) len=322 path=[13884:0-50 17166:51-76 17390:77-81 17294:82-92 17160:93-93 17515:94-94 17455:95-95 17282:96-119 16705:120-124 16403:125-129 17509:130-138 17448:139-139 17371:140-153 17260:154-155 17115:156-162 17668:163-165 16347:166-184 16902:185-185 16639:186-198 16325:199-316 15472:317-318 15473:319-319 15474:320-321] [-1, 13884, 17166, 17390, 17294, 17160, 17515, 17455, 17282, 16705, 16403, 17509, 17448, 17371, 17260, 17115, 17668, 16347, 16902, 16639, 16325, 15472, 15473, 15474, -2]
TGCGCTACGTGGCACTCTGCAGTCATCACCAAGATCATCACCAGAATGAAACTAACGTGCGTGTTGATCATCGCCGTGCT
GTTCCTGACGGCCTGTTAGCTCATTACAGCTGATGACTCCAGAGATAAGCAGGGGTACCGTGCAGTGAGGCTGAGAGACG
CAATGCAGAATTCCAAAGATTCCAGGACCCCATGCAGAGAAAAAGGTCAAGGTTGCACTAATTCTGCCCTGTGCTGCCCT
GGTCTGAGATGCCAAGGCACCCATACGGCAGGTAAGTGCGTGGAGGAGTCCTGACATCTGATATTTCCCCTCTGTGCTCT
AC
>TRINITY_DN10760_c1_g1_i2_(5) len=1284 path=[10659:0-42 10660:43-70 10661:71-98 10662:99-104 11480:105-202 11609:203-203 11330:204-246 11476:247-251 11407:252-260 11323:261-284 11624:285-292 11578:293-331 11512:332-355 11546:356-395 11614:396-400 11545:401-424 11510:425-488 11457:489-512 11615:513-513 11455:514-583 11381:584-586 11292:587-607 11230:608-608 11231:609-610 11573:611-611 11539:612-621 11503:622-647 @11444@!:648-725 11618:726-726 11443:727-813 11280:814-832 11367:833-833 11439:834-834 11276:835-835 11362:836-889 10569:890-907 11273:908-1012 11567:1013-1026 11357:1027-1091 11430:1092-1114 11266:1115-1141 11488:1142-1147 11425:1148-1200 11581:1201-1259 11563:1260-1283] [-1, 10659, 10660, 10661, 10662, 11480, 11609, 11330, 11476, 11407, 11323, 11624, 11578, 11512, 11546, 11614, 11545, 11510, 11457, 11615, 11455, 11381, 11292, 11230, 11231, 11573, 11539, 11503, 11444, 11618, 11443, 11280, 11367, 11439, 11276, 11362, 10569, 11273, 11567, 11357, 11430, 11266, 11488, 11425, 11581, 11563]
AGACAGCAAAGGAACGCAGTCAGGGAGACGTGCACCACATCGCCTGTATGGTCCTTGCACGGTGAATCTGGCTTCACATT
TCTTCACTGGCTTCGTTGGATTTCAGTCTTCAAACACCAGCACACCTCACGGGTCTGACCAGCCTTCGACCATCAAGAAG
AAGTGCTGCATCTCTGGGACGTACAGCCATCAACGATGACGAGGGCATCCCCCAGTGTTCTGGTAGTCTTCTTCCTGCTC
CTGTCTCTGTGCTTCATGCAGAGAATTGGGGCTGTACCTGTGGAGCCGGATGTGAAGGAGGATGAACGGCAATTGGGGTA
TTGGTATGGGGAACCAGACACCGATAAGACCATGGACCAGATCGTTCTAGACTCTTTCGGTGGACCAGCAGGGGAGGAGG
CCGCCGAAGAGTCCAGGAAGAAAGTAGGTGTGGTGACTGTGGGCATGGACACCTTACTCAGCCCGGAGCAGGCTGCAAAG
TTGCCCAAGGCACCATTCAAAAGGGTATTGAAAGTTCCCGATGACCACAGCGAGGGCGGAATGGCCGAACGCAGACAGCC
TACCTTCGTCACGCTATGGCCAGGCGGTGTCGTGCCCTACGATCTCAGTACACTCCCTGCCATATACCACGGTATGATGA
TGGAAGCGTTTCATGAATGGGAAGATAAAACCTGTGTGCGTTTTGTGCCCGCACAACCCCATGATCTACACAGGATCTTC
TTTACTGACACCGATGGATGCTCTTCCTATCTGGGAATGAAAGAGGAGCCTCAGCCAATAAGCCTGGCACCTGGATGTAA
CCTTAAAAGAACTTATCTTCACGAGTTGGGTCACGCTTTGGGCCTGGTTCACGAACACCAGCTTCCCCAGAGGGACAGGT
ACATCTACGTGGAGACCCGCAATGTGAACGACAAGTATCTGGAGCAGTTGGAGAAATTCCCGGCCAGTGTGATGCCCGAC
GCCGAGATGGTCACCTACAGTCTCAGCTCCATTATGCATTACGGCAAATATGCGTTCAGCAAAGGCAGCGGGCTGCAGAC
CCTCTTTCCCTTAGACGAGAGCCAGGAAGACCTCATGGGCACTTCCCGACAGCTGACACCCTCCGACATCGAAGTTGTCA
ACCTCCTGTACAACTGCAACAACTTTGACTGCATTGACACCAATCGACACTGCAACGTTTGGGTGTTGATCGGATACTGC
CGGAATTTGCCTGTTGACGTCGTCATGGAGAACTGCCCCAAGGCATGCAGCCTCTGCTGATCTGCAAGTCTTGGGAATAC
GTTT
>TRINITY_DN10760_c1_g1_i3_(5) len=1355 path=[10659:0-42 10660:43-70 10661:71-98 10662:99-104 11480:105-202 11609:203-203 11330:204-246 11476:247-251 11407:252-260 11323:261-284 11624:285-292 11578:293-331 11512:332-355 11546:356-395 11614:396-400 11576:401-416 11384:417-428 11300:429-454 11598:455-468 11589:469-492 11575:493-518 11616:519-519 11377:520-565 11602:566-568 11596:569-569 11587:570-579 11446:580-605 11283:606-619 11538:620-643 11502:644-657 11441:658-681 11365:682-690 11275:691-801 11137:802-802 11138:803-811 11139:812-825 11140:826-838 11141:839-843 11270:844-939 10954:940-948 11498:949-973 11267:974-987 11434:988-1023 11604:1024-1048 11264:1049-1076 11582:1077-1102 11528:1103-1149 11487:1150-1191 11619:1192-1197 11258:1198-1265 11204:1266-1354] [-1, 10659, 10660, 10661, 10662, 11480, 11609, 11330, 11476, 11407, 11323, 11624, 11578, 11512, 11546, 11614, 11576, 11384, 11300, 11598, 11589, 11575, 11616, 11377, 11602, 11596, 11587, 11446, 11283, 11538, 11502, 11441, 11365, 11275, 11137, 11138, 11139, 11140, 11141, 11270, 10954, 11498, 11267, 11434, 11604, 11264, 11582, 11528, 11487, 11619, 11258, 11204, -2]
AGACAGCAAAGGAACGCAGTCAGGGAGACGTGCACCACATCGCCTGTATGGTCCTTGCACGGTGAATCTGGCTTCACATT
TCTTCACTGGCTTCGTTGGATTTCAGTCTTCAAACACCAGCACACCTCACGGGTCTGACCAGCCTTCGACCATCAAGAAG
AAGTGCTGCATCTCTGGGACGTACAGCCATCAACGATGACGAGGGCATCCCCCAGTGTTCTGGTAGTCTTCTTCCTGCTC
CTGTCTCTGTGCTTCATGCAGAGAATTGGGGCTGTACCTGTGGAGCCGGATGTGAAGGAGGATGAACGGCAATTGGGGTA
TTGGTATGGGGAACCAGACACCGATAAGACCATGGACCAGATCGTTCTAGACTCTTTCGGTGGACCAGCAGGGGAGGAGG
CAGCCGAAGAGTCCAGGCTGATGGAGGAAGGCGTGGAGACTGAGGGCATGGACACTTTACTGACCCCAGAGCAGGCTGCC
CTCTTGCACGGCAAACACCGATTCTCCAAACGCAGACAGTATGACATCGTCACGCTATGGCCTGGTGGTGTCGTGCCCTA
CGATCTCAGTGGACTCCCTGACAAGCACCACGACATGATGATGGAAGCGTTTCGTGACTGGGAAAGAGACACCTGTGTGA
GTTTCGTGCCCGCACAACGCCAGCATCCACACAAGATCGTCTTTACTACTGGCGTTGGATGCAGGACTTATCTGGGGGTG
ATAGATTGGTTGAGTGAGCAGGCGATGACCCTGGGACATAAATGCCACTCTAAAAGAATTTATCTTCACGAGTTGGGTCA
CGCCTTGGGCCTGGTGCACGAACACCAGCTTCCCCAGCGGGACACGTACCTGGACGTGAATTTATCCAATGTGCACTCCA
AGTTTATTGACGCGTTTACGAAGTACCCGGCCAGTGCGATACCCGACGCCGAGAAAGTCACCTACAGCTATCGCTCCATT
ATGCATTACGGGAAATATGCGTTCAGCAAAAGCAACAGGCTGCAGACCATCAGTGCCAAAGACAAGAGCAAGGAACGCCT
CATGGGCACAAGCAACGAGCTCGCCCCCTCCGACATCGAAGTGGTCAACCTCCTGTACAACTGTGACGGAGGGAAATAGT
CCATGTTCTCTCAACGAAAACTGCCAGTGTGTTTGCCAAGATATTGAGCTGTTTCGGGCTGCAAGTCTTGGGAACATGAA
CCCGCTTTCCAGGAACACCTTTTCCAGAACATGGTTTTCAAAAATTTGACGTACTCCATTTAAAAATAAAAGAAATTGAC
CAAGTCATGAGTTAGTTCGAAAAGTACATCATTTGTTATTTCTGAGTAAAAGAAAGGTTAATTATCGATTATAAG
>TRINITY_DN10803_c2_g4_i4_(5) len=377 path=[14382:0-24 16479:25-29 17004:30-30 17293:31-35 16749:36-36 17155:37-59 17663:60-60 17634:61-61 17622:62-62 17609:63-64 17591:65-73 17556:74-85 17506:86-86 17445:87-91 17368:92-96 17255:97-105 17504:106-106 17440:107-115 17361:116-120 17671:121-125 16882:126-151 16619:152-155 17078:156-189 16862:190-192 16600:193-219 16277:220-239 16845:240-275 17203:276-276 17049:277-284 16823:285-335 16548:336-342 16219:343-351 14410:352-376] [-1, 14382, 16479, 17004, 17293, 16749, 17155, 17663, 17634, 17622, 17609, 17591, 17556, 17506, 17445, 17368, 17255, 17504, 17440, 17361, 17671, 16882, 16619, 17078, 16862, 16600, 16277, 16845, 17203, 17049, 16823, 16548, 16219, 14410, -2]
AACATCAGCAGAATGAAACTGACGTGCGTGTTGATCGTCGCCGTGCTGTTCCTGACGGCCTGTCAGCTCATTACAGCTGA
TGACTCCAGAGATAAGCAGGGGTACCGAGCAGTGAGGCTGAGAGACGCTATGCGGAATTCCAAAGGTTCCAGGTCCGAAT
GCAGAGAAGATGGTCAAGGTTGCACTACTGATAACCCGTGCTGCCCTAATCTGAATTGCCGTGGCAATTACAATGGAGGA
CTATGCCGCCCGATGTAGTCTGGCATCTGATATTTCTCCTCTGTGTTCTACCCTCTTTTGCCTGATTCATCCTTACCTTT
GTGTGGTCATGAACCACTCAGTACCTACACCTGTGGTGGCTTCAGAGGACGTATATC
>TRINITY_DN14099_c0_g1_i1_(5) len=292 path=[539:0-291] [-1, 539, -2]
GGAAGAGGTGACGTGTGTCCGCTTCCGACCAGCCACTAGCCAAGATGAGAACAGAGTCACGATAAGGACCGGCCAGGGAT
GTTGGGCCAATCTAGGGATGATGGGCGGAACTCAGATTATCAACTTGGATCCGTACTGTTTTTGGAAAGGAATCATCGAA
CACGAACTGGGCCATACTATCGGGCTGATCCACGAACACCAACGTCAACAAAGAGACGCCTACATCAGAGTCAACTACTA
CGGCGTTCAAGCCAACTTCGTTGATGCCTTGAAGAAATACGCCAAAGGTTCG
>TRINITY_DN10599_c1_g1_i1_(5) len=2385 path=[6061:0-145 6062:146-169 6237:170-186 6221:187-210 6203:211-211 6236:212-235 6220:236-386 6202:387-460 6036:461-484 6235:485-515 6219:516-539 6201:540-665 6106:666-689 6234:690-802 6072:803-826 6218:827-893 6246:894-917 6248:918-932 6216:933-974 6198:975-977 6230:978-1046 6215:1047-1109 6197:1110-1133 6121:1134-1150 6122:1151-1174 6214:1175-1256 6103:1257-1280 6196:1281-1390 6150:1391-1414 6213:1415-1600 6113:1601-1624 6195:1625-1716 6046:1717-1740 6229:1741-1756 6194:1757-1757 6212:1758-1814 6228:1815-1838 6193:1839-1854 6211:1855-1860 6227:1861-1864 6192:1865-1888 6210:1889-1900 6240:1901-1901 6244:1902-1939 6242:1940-1973 6245:1974-1974 6243:1975-1989 6247:1990-1995 6249:1996-1997 6223:1998-2036 6205:2037-2074 6186:2075-2108 6126:2109-2109 6204:2110-2222 6075:2223-2246 6185:2247-2314 6140:2315-2338 6141:2339-2384] [-1, 6061, 6062, 6237, 6221, 6203, 6236, 6220, 6202, 6036, 6235, 6219, 6201, 6106, 6234, 6072, 6218, 6246, 6248, 6216, 6198, 6230, 6215, 6197, 6121, 6122, 6214, 6103, 6196, 6150, 6213, 6113, 6195, 6046, 6229, 6194, 6212, 6228, 6193, 6211, 6227, 6192, 6210, 6240, 6244, 6242, 6245, 6243, 6247, 6249, 6223, 6205, 6186, 6126, 6204, 6075, 6185, 6140, 6141, -2]
ATTGGTAGAGCACAAGGATAGCAGAATCATGTGTGGCTTGTGGACTTCTTGTGGTTCTGCGCCATTGGTAGAGCACAAGG
ATTTGGGAGTAAAAAGTCTTACGACAGGAAAACGAAGGGTCATGTGGATCGTGCTGTAATACAAACTGAGTGGACAGTGG
ATCTGCCTCCCAGTTAGGCACAGGACGGGTCAAGGGCTGGACTGTGCGATGAATATGTCTTGGTAATGGCTGATCTTCTT
ACAAAGGTCAGGTGCAGCTTTGAGTGTACTGGAGATTGTAAAGCGTTTTGGGCCTTACCTGTAACCGTGGACACGGACCA
AAGAAGCTTTCGCCGAGTGTGTAACGCGAACTGGGCTTGTGTTGAGATATTGGCTCGCGCTGACTGTGTTCAGTGTACCT
GGGTACAGTAAACACCCGCGATGGGAGAGAAGAAGGCAGCAGCTGCAGCTGGGCTAAACACGATGTAGGTCTACTAAACC
TTGAAGCTAAAGTAGACGGCATTAAATCGCACAAGTGAACGACCAGCGAACGTGACAACTAGTCCTGCGCTCCGTATTGT
GAGCGAACTGCCTGCAGTTTCCACTGATTACATCCCTCAATGTGAAATTACTAAATTACTGAATGCTCTGTCGAGTTGGC
AGACGGTGTACTTCAGTAAAGTTTACCTCAAAGCATTGGTTACAGCAAATGGTGTAAACTAGTCGCCCAGTCATTGTCTG
TCGTCACTATTTGAAGCGTGTACAAAGATGGCGTTGCCCAACATCTGGTCCTTCGCAGCAACTGTGACCATACTGGTGAT
GGTACCTGGCCTTGTGCTGTCACAGCTTGCCTCCATCGACAACATCATTGCTGAGTCGGCCAACTCCTCCAAAGACTTTG
CCTTCAACTACGACGTGGGCTTTGGAGACGTCCGCGTGGAGCTGGACATGCTCCTCAGCGGTGAACAGTGGAACAGCATT
CAGGCCGCGGGTGGTATCGGCGAGAGAAAAGCCATCAAACCTGGGCCTGAAGGTGAGCTGTGGGCGGACGGACTGATCCC
CTACGATATCGAGCCCTACACATTCAGTGAGTTCCAGAAACAAGAGATTCGAGCATCTATGGACGAGTGGGAAAGATACA
GCTGTCTCACATTTCGCCCAGCCACGAATGCTGATGAGAACAAGATCGTGTTCAAGAACGGTGGAGGCTGCTTTTCACGC
GTGGGGATGTTTGGCGGCGCTCAAGACGTTGGTCTGGCACCGGGGTGCCGAAAGAGAAGGATCATAATTCACGAACTGGG
TCACGTTTTGGGCTTGCACCACGAACAGACGCGGCCGGACCGTGATGGTTACGTGAGGATCATCGACGTCAACATCGCCC
CCCGTATGCTGTTCAACTTCGACCGCCACTCTTGGAATGCCATCCAGGACTACGAAGTGCCCTACGACTACTTCAGCATC
ATGCATTACGGCAAAACGGCGTTTTCGATGAACAACAGGATCACCATGCAGACTACAGACCCGAGGTACCAGAACGTGAT
AGGAACGCAACCAGGCCTCAGCTTCTTGGACATCAAGATCATCAACTTGATGTACCCCTGTGAGTCCAGCTGTAACAAGA
CGGCCACCGACTGCCCCTCCGTGGGCTTTCTGGGCAAGGACTGCCAATGCTGGTGCCAGGGCGCCCCTTACAAGGTCTGC
GACGGCACAGAGACGGACGATCCAGGGCCGGGCGGAGTCACTGGCGGACACAAAGTGGTCCAGTCCTGCGGTGATTCCAA
CGTGAACTGTGCGATGTGGGCCGGAGCCGGGCACTGTGCTAACCCCGTATACACTACCTACATGTCTGCCAGCTGCAGGC
GGTCCTGTCGACTGTGTGGTGTGTCCGGGGTGGTCCATTCCTGCGGTGATTCCGACGTGAACTGTCCGACCTGGGCCGGG
GCGGGGCACTGTGTTAACCCCTCATACACTGCCTACATGTCTGCCAACTGCAGGCGGTCCTGTCGACTGTGTGGTGGATC
TGGGGTGGTCCAGCCCTGCGGTGATTCCGACGTGAACTGTCCGACCTGGGCCGGGGCGGGGCACTGTGTTAACCCTTTAT
TCACTACCTACATGTCTGCCAACTGCAGGCAGTCATGTCAACTGTGTGGCGGCGGAGGCACCATCCCCAGCCCTTCCGTC
TGTCAGAACGTGGACACGTCAGGCAACTGCGATGTCTGGGCCCAGACGGGCTTGTGCCAGAGGGTCCCTGACTTCATGCT
GGCCCAGTGCCGGAGGTCCTGCAACGCCTGCACCGCAGCCCCGGCCTCTTCCTCCTCCTCCTTCGCCCCACCTCCACCTC
AGGCTCCTCCTCCTCCTCCTTGCTTCTCCTCAAGCCCCCCTTTGCAGCCGATGCCGTCTTCCTTG
>TRINITY_DN10803_c2_g12_i5_(5) len=388 path=[13752:0-27 13753:28-28 13754:29-29 13755:30-32 13756:33-46 13757:47-53 13758:54-54 13759:55-58 13760:59-63 17274:64-76 16399:77-78 17129:79-83 17507:84-84 17446:85-89 17369:90-95 17667:96-97 17687:98-102 17701:103-113 17711:114-114 17718:115-115 17725:116-116 17732:117-118 17738:119-127 17744:128-139 17540:140-174 17481:175-186 17411:187-198 17321:199-218 17676:219-220 17400:221-228 16545:229-245 16212:246-269 16076:270-270 17026:271-314 17680:315-319 17694:320-322 17706:323-330 17714:331-332 17721:333-333 17728:334-335 17391:336-359 17681:360-362 17695:363-363 17009:364-387] [-1, 13752, 13753, 13754, 13755, 13756, 13757, 13758, 13759, 13760, 17274, 16399, 17129, 17507, 17446, 17369, 17667, 17687, 17701, 17711, 17718, 17725, 17732, 17738, 17744, 17540, 17481, 17411, 17321, 17676, 17400, 16545, 16212, 16076, 17026, 17680, 17694, 17706, 17714, 17721, 17728, 17391, 17681, 17695, 17009]
TGGAAGGTGAACCTGACTCCATATTTCTTCATCGTCTTTTTGGGCACTACCAAAAACATCAGCAGAATGAAACTGACGTG
CGTGTTGATCATCGCCGTGCTGTTCCTGACGGCCTGTCAGCTCATTACAGCTGATGACTCGAGAGATGAGCGGGAGTCCC
GTGCAGTTGACGGAATGCAGAACTCAGGAGGTTCCAGGTTCGACTTGCGGCGTTGCGGGAAACCAGGTGATGGTTGTTAT
TATTCTAACGATTGCTGCGGTCGTGTGAGATGCAGAGGCCGCAGGTGTTTTTCCTATTAATAGTCTGGCATCTGATATTT
CCCCTCTGTGCTCTACGCTCTTTTGCCGGATTCATCCACACCTATGTTTGGTCATGAACCACTCTGTA
>TRINITY_DN10760_c1_g1_i11_(5) len=1575 path=[10756:0-168 10757:169-197 11484:198-225 11416:226-231 11335:232-237 11478:238-241 11410:242-268 11560:269-330 11634:331-335 11626:336-366 11629:367-367 11319:368-443 11519:444-466 11467:467-485 11395:486-525 11310:526-653 11597:654-677 11588:678-680 11574:681-705 11541:706-715 11504:716-741 @11444@!:742-819 11570:820-843 11442:844-907 11537:908-926 11278:927-950 11585:951-983 11569:984-1001 11536:1002-1047 11358:1048-1082 11584:1083-1106 11567:1107-1120 11496:1121-1185 11430:1186-1208 11265:1209-1235 11489:1236-1241 11426:1242-1294 11581:1295-1353 11563:1354-1377 11620:1378-1396 11625:1397-1397 11344:1398-1435 11254:1436-1447 11419:1448-1461 11341:1462-1492 11251:1493-1539 10923:1540-1574] [-1, 10756, 10757, 11484, 11416, 11335, 11478, 11410, 11560, 11634, 11626, 11629, 11319, 11519, 11467, 11395, 11310, 11597, 11588, 11574, 11541, 11504, 11444, 11570, 11442, 11537, 11278, 11585, 11569, 11536, 11358, 11584, 11567, 11496, 11430, 11265, 11489, 11426, 11581, 11563, 11620, 11625, 11344, 11254, 11419, 11341, 11251, 10923, -2]
TTTTCATTTGCTTTCATATCAAAATCATGTGGCCCAGACAGACTTTCTGATGTTTTCCATGTGAACGTGGGCGAACACCT
GTTTCTACATAAGTTACAAGCCAGGACATAGGTAGGTGACTCACAGCAGACAGCAGAGGAACGCAGACAGGGAGACGTGC
ACCACATCGTCTGTGTGGTCCTTGCACGGTGAATCTGGCTTCACATTTCTTCACTGGCTTCGTTGGATTTCACTCTTCAA
ATTCCAGCACACCTCACGGGTCTGATCAGCCTTCCACCATCAAGAAGAAGCGCTGCATTTCTGGGACATACATCCATCAA
CGATGACGAGGACATCCCCCAGTGTTCTGGCAGTCTTCTTCCTGCTCCAGTCTCTGTGCCTCAAGCAGGGAATTGGGGCT
GTGCCTGTGGAGCCGGATGTTGTGAAGGAGGAAGAGCGGCACTGGGGGTATTGGTATGGGGAGCCAGACACCGATAAGAC
CATGGACCAGATCGTTCTAGACTCTTTCGGTGGACCAGCAGGGGAGAAGGCAGCTGAAGAGGCCAGGAAGAAGGTAGGCG
TGGTAACTGAGGGCATGGACACCCTACTGTCCCCGCAGCAGGCTGCAATCTTGTACAGCACACCCGAGGGCGGAATGACC
GAACGCAGACAGCCCACCTTCGTCACGCTATGGCCAGGCGGCATCGTGCCCTACGATCTCAGTACACTCCCTGCCAATCA
CCACGGTATGATGATGGAAGCGTTTCATGAATGGGAAGATAAAACCTGTGTGCGTTTTGTGCCCGCACAACCCCATGATC
TACACAGGATCTTCTTTACTACCGACGATGGATGCTCTTCCTTTCTAGGAATTCAAGATAAGCCTCAGCCAATAAGCCTG
GCATATGGATGTAACCTTAAAAGAACTTATCTTCACGAGTTGGGTCATGCCTTGGGCCTAGTCCACGAACACCAGCTTCC
TCAGAGGGACAGGTACATCTACGTGGAGACCCGCAATGTGAAAGACAAGTATCTGGACCAGGTGCAGAAATTCCCGGCCA
GTATGATAGCCGACGCCGAGATTGTCACCTACAGTCTCAGCTCAATTATGCATTACGGCAAATATGCGTTCAGCAAAGGC
AACGGGCTGCAGACCCTCTTTGCCTTAGACTATAGCCAGGAACACCTCATGGGCACTTCCCGACAGCTGACACCCTCCGA
CATCGAAGTCGTGAACCTCCTGTACAACTGCAACAACTTTGAATGCATTGACACCAATCGAGACTGCGACGATTGGGTGT
TGATCGGATACTGCCGGAATTTGCCTGTTGACGTCGTCATGGAGAACTGCCCCAAGGCATGCAGCCTCTGCTGATCTGCA
AGTCTTGGGAATACGTTTCCCAGAAACCCCCTCTCCAGGAATGTGTTTTCAAGAACATGGTTTTCAACATTTCGACACAC
GCCATTTAAAAATAAAAGAAACTGACCTAAACATGAATTAGTTCGAAGTGTACATTGCTTGTTATTTCTGAGTAAAACGG
TTGATCATCGATTATAATAATAAACAAAATGATTCCGGTTATGATTCAGAAAAAA
>TRINITY_DN10760_c1_g1_i8_(5) len=1554 path=[11240:0-168 11338:169-197 11481:198-225 11413:226-247 11560:248-309 11634:310-314 11626:315-345 11629:346-346 11319:347-422 11519:423-445 11467:446-464 11395:465-504 11310:505-632 11597:633-656 11588:657-659 11574:660-684 11541:685-694 11504:695-720 @11444@!:721-798 11618:799-799 11443:800-886 11280:887-905 11367:906-906 11439:907-907 11276:908-908 11362:909-962 10569:963-980 11273:981-1085 11567:1086-1099 11357:1100-1164 11430:1165-1187 11266:1188-1214 11488:1215-1220 11425:1221-1273 11581:1274-1332 11563:1333-1356 11620:1357-1375 11625:1376-1376 11344:1377-1414 11254:1415-1426 11419:1427-1440 11341:1441-1471 11251:1472-1518 10923:1519-1553] [-1, 11240, 11338, 11481, 11413, 11560, 11634, 11626, 11629, 11319, 11519, 11467, 11395, 11310, 11597, 11588, 11574, 11541, 11504, 11444, 11618, 11443, 11280, 11367, 11439, 11276, 11362, 10569, 11273, 11567, 11357, 11430, 11266, 11488, 11425, 11581, 11563, 11620, 11625, 11344, 11254, 11419, 11341, 11251, 10923, -2]
TTTTCATTTGCTTTCATATCAAAATCATGTGGCCCAGACAGACTTTCTGATGTTTTCCATGTGAACGTGGGCGAACACCT
GTTTCTACATAAGTTACAAGCCAGGACATAGGTAGGTGACTCACAGCAGACAGCAGAGGAACGCAGACAGGGAGACGTGC
ACCACATCGTCTGTGTGGTCCTTGCACGGTGAATCTGGCTTCACATTTCTTCACTGGCTTCGTTGGCACACCTCACGGGT
CTGATCAGCCTTCCACCATCAAGAAGAAGCGCTGCATTTCTGGGACATACATCCATCAACGATGACGAGGACATCCCCCA
GTGTTCTGGCAGTCTTCTTCCTGCTCCAGTCTCTGTGCCTCAAGCAGGGAATTGGGGCTGTGCCTGTGGAGCCGGATGTT
GTGAAGGAGGAAGAGCGGCACTGGGGGTATTGGTATGGGGAGCCAGACACCGATAAGACCATGGACCAGATCGTTCTAGA
CTCTTTCGGTGGACCAGCAGGGGAGAAGGCAGCTGAAGAGGCCAGGAAGAAGGTAGGCGTGGTAACTGAGGGCATGGACA
CCCTACTGTCCCCGCAGCAGGCTGCAATCTTGTACAGCACACCCGAGGGCGGAATGACCGAACGCAGACAGCCCACCTTC
GTCACGCTATGGCCAGGCGGCATCGTGCCCTACGATCTCAGTACACTCCCTGCCAATCACCACGGTATGATGATGGAAGC
GTTTCATGAATGGGAAGATAAAACCTGTGTGCGTTTTGTGCCCGCACAACCCCATGATCTACACAGGATCTTCTTTACTG
ACACCGATGGATGCTCTTCCTATCTGGGAATGAAAGAGGAGCCTCAGCCAATAAGCCTGGCACCTGGATGTAACCTTAAA
AGAACTTATCTTCACGAGTTGGGTCACGCTTTGGGCCTGGTTCACGAACACCAGCTTCCCCAGAGGGACAGGTACATCTA
CGTGGAGACCCGCAATGTGAACGACAAGTATCTGGAGCAGTTGGAGAAATTCCCGGCCAGTGTGATGCCCGACGCCGAGA
TGGTCACCTACAGTCTCAGCTCCATTATGCATTACGGCAAATATGCGTTCAGCAAAGGCAGCGGGCTGCAGACCCTCTTT
CCCTTAGACGAGAGCCAGGAAGACCTCATGGGCACTTCCCGACAGCTGACACCCTCCGACATCGAAGTTGTCAACCTCCT
GTACAACTGCAACAACTTTGACTGCATTGACACCAATCGACACTGCAACGTTTGGGTGTTGATCGGATACTGCCGGAATT
TGCCTGTTGACGTCGTCATGGAGAACTGCCCCAAGGCATGCAGCCTCTGCTGATCTGCAAGTCTTGGGAATACGTTTCCC
AGAAACCCCCTCTCCAGGAATGTGTTTTCAAGAACATGGTTTTCAACATTTCGACACACGCCATTTAAAAATAAAAGAAA
CTGACCTAAACATGAATTAGTTCGAAGTGTACATTGCTTGTTATTTCTGAGTAAAACGGTTGATCATCGATTATAATAAT
AAACAAAATGATTCCGGTTATGATTCAGAAAAAA
>TRINITY_DN10812_c3_g3_i2_(4) len=518 path=[16077:0-96 16078:97-97 17522:98-100 17458:101-102 17565:103-133 17517:134-135 17452:136-149 17733:150-150 17757:151-159 17773:160-160 17665:161-168 17649:169-170 17735:171-173 17758:174-177 17485:178-180 17579:181-192 17539:193-193 17484:194-239 17747:240-242 17767:243-247 17578:248-276 17748:277-278 17412:279-347 17292:348-364 16965:365-392 17768:393-393 17475:394-423 17406:424-447 17283:448-463 17136:464-467 16950:468-468 17274:469-486 17126:487-493 16940:494-502 15767:503-517] [-1, 16077, 16078, 17522, 17458, 17565, 17517, 17452, 17733, 17757, 17773, 17665, 17649, 17735, 17758, 17485, 17579, 17539, 17484, 17747, 17767, 17578, 17748, 17412, 17292, 16965, 17768, 17475, 17406, 17283, 17136, 16950, 17274, 17126, 16940, 15767, -2]
TCCAGTGGTACCGATTCGCAGGGTACATCGTTTCATTGGTGACCGGGTTACGACCTCGTCTGCGTGATCGTTGCACGGTG
AATTTGGCTTCATATTTCTCCACAGTCTTCTTTGGCATCACCCAAAACATCACCAAGATGAAACTGACGTGCATGATGAT
CGTTGCTGTGCTGTTCTTGACCGCCTGGACATTCGTCACGGCTGATGATTCTAACAGTGGACTGGCGAATCTTTTTTCGA
AGGCACGTAAGGAATTGAAGAACCCCGAAAATGCCATATTGAACAACAAGAAAAGGTGCACTGAAAATGGTGACGTTTGT
GGACTACCCATCGTTGCGACCGTTTTTTGCTGCAATGGCGTATGTTTGGGCGTCTGCGTCGGTTAAACTGCCGTTATGTC
TTCTACTCCCCTCTGTGATACCCCAGCTTGATCTTTGATTGGCGTGTGCCCTTCACTGGTTATGAACCCCTCTGATCCTA
CTCTCTGAAGACCTCTGGGGTCCAACATCCAAATAAAG
>TRINITY_DN10526_c2_g4_i4_(4) len=310 path=[14281:0-32 15105:33-133 14986:134-149 14836:150-218 15360:219-229 13505:230-309] [-1, 14281, 15105, 14986, 14836, 15360, 13505, -2]
CAGAAGGGAGTAGAAGACATCACGGCAGTTTTACGTGCAGAAGAATATGCAAAGACCACTACAGCAGTCTGGTCCAACGT
GCGGAAAGCCACAATGTTTACCTCCTGCCATGCACCCTCTCAATTCGGGGGCTTCGGGGTTGTTCCTTTCGTCACGTGCC
TTTGAAAAAAGATTCTCCAGTCCATCTCTAGAGTCCTCAGCCGTGACGAATGTCCAGGCGGTCAAGAACAGCATAGCAAC
GACCATCATGCACGTCAGTTTCATCTTGGTGATGTTTTAGGTGATGCCAAAGATGACAGTTGGAAATTAT
>TRINITY_DN10526_c2_g4_i8_(4) len=537 path=[13482:0-74 13483:75-88 15245:89-168 15344:169-181 15371:182-184 15398:185-187 15419:188-192 15447:193-193 15171:194-233 15350:234-234 15378:235-235 15405:236-236 15166:237-250 13357:251-255 15090:256-366 14987:367-376 14836:377-445 15360:446-456 13505:457-536] [-1, 13482, 13483, 15245, 15344, 15371, 15398, 15419, 15447, 15171, 15350, 15378, 15405, 15166, 13357, 15090, 14987, 14836, 15360, 13505, -2]
TCATTAATTACCGACTTGTGTTTTTGATTGATTGTGTGACTGACGCATCGATTCACTGAACTCATTTCCTACCTGAGCAT
CATTCACACGCCCATGAAAACACACGTGGAATACTTGTCATTGGGATGTCGCTTTATTTGGATGTTGGACCCCAGAGGTC
TTCAGAGAGTAGGATCAGAGGGGTTCATAACCAGAGAAGGGCACGCGCCAATCAAAGATCAAGCCAGGTAGCACAGAAGG
GAGTAGAAGACATCACTGCAGTTTTAAATGCAGATGAAAAAGCACTCGCCAGAGCAGCAGTCCATGTCCATGAAGATACA
AAGTTCACCGTTAATAAGGCACGTTCTCAATTCAGGGGCTTCGGGGTTGTTCCTTTCGTCACGTGCCTTTGAAAAAAGAT
TCTCCAGTCCATCTCTAGAGTCCTCAGCCGTGACGAATGTCCAGGCGGTCAAGAACAGCATAGCAACGACCATCATGCAC
GTCAGTTTCATCTTGGTGATGTTTTAGGTGATGCCAAAGATGACAGTTGGAAATTAT
>TRINITY_DN10760_c1_g1_i12_(4) len=508 path=[10536:0-41 10537:42-42 11417:43-56 11561:57-80 11525:81-85 11477:86-95 11611:96-119 11623:120-120 11522:121-138 11321:139-144 11554:145-163 11518:164-181 11466:182-190 11394:191-215 11515:216-229 11550:230-265 11604:266-290 11594:291-318 11582:319-344 11528:345-391 11487:392-433 11619:434-439 11258:440-507] [-1, 10536, 10537, 11417, 11561, 11525, 11477, 11611, 11623, 11522, 11321, 11554, 11518, 11466, 11394, 11515, 11550, 11604, 11594, 11582, 11528, 11487, 11619, 11258]
TGGATGTAACCTTAAAAGAACTTATCTTCACGAGTTGGGTCACATCTTGGGCCTGGTACACGAACACCAGCTTCCCCAGC
GGGACAAGTACCTGGACGTGAATTTCTCCAATGTGCAGGCCCAGTTTTGGGACCAGTTAACGAAGTACCCGGCCAGTGTG
ATACCCGACGCCGAGAAAGTCACCTACAGCTTCCGCTCCATTATGCATTACGGGAAATATGCGTTCAGCAGACGCTACGG
GCGGCAGACCATCAGTGCCAAAGACAAGAGCAAGGAACGCCTCATGGGCACTGCCGACGAGCTCGCCCCCTCCGACATCG
AAGTGGTCAACCTCCTGTACAACTGTGACGGAGGGAAATAGTCCATGTTCTCTCAACGAAAACTGCCAGTGTGTTTGCCA
AGATATTGAGCTGTTTCGGGCTGCAAGTCTTGGGAACATGAACCCGCTTTCCAGGAACACCTTTTCCAGAACATGGTTTT
CAAAAATTTGACGTACTCCATTTAAAAA
>TRINITY_DN10627_c2_g6_i3_(4) len=428 path=[18018:0-42 18019:43-43 18020:44-53 18754:54-67 18858:68-68 18806:69-78 18885:79-92 18850:93-123 18911:124-124 18905:125-148 18894:149-163 18881:164-189 18843:190-261 18787:262-345 18917:346-347 18925:348-353 18929:354-354 18931:355-358 18932:359-361 18933:362-362 18934:363-368 18935:369-370 18936:371-376 18937:377-404 18183:405-413 18184:414-414 18185:415-427] [-1, 18018, 18019, 18020, 18754, 18858, 18806, 18885, 18850, 18911, 18905, 18894, 18881, 18843, 18787, 18917, 18925, 18929, 18931, 18932, 18933, 18934, 18935, 18936, 18937, 18183, 18184, 18185, -2]
CTCCTTTGGCATCACCAAATACATCAGCAGAATGAAACTGACGTACGCTTTGATCGTCGCCGTGCTGTTCCTAACGGCCT
GTCAACTCGTTACGCCTGATAATTCAAGAGGTAAGCAGGAGTATCCTGCTAAGAGGTCGACAACCAAGAGGCAGAATTAC
AAGCCGTTCAAGTTGACCAAGAGATGTACTTCACCCGGCGGCGTTTGTGCTCCGAGGAAGTCTGAGTGCTGCAGTCATCA
TTGTATGATACGGAAGGATGTGGATCCAATTTGCGTATAGGAGTCGGAGACATAGTTGATCTGCCATCTACCACCACTGT
GCCCTATCCTCTTTTGCATGATTCCTCCATGCCTGTGAGTGGTCATGAATCGTTCAGCACTCACTCCTATTGTGGGGTCA
GATGACGAATTAAAAGTGAAATGTTGCG
>TRINITY_DN10657_c3_g5_i6_(4) len=383 path=[7630:0-114 8617:115-233 8764:234-244 8790:245-249 8612:250-290 8769:291-294 8792:295-300 8075:301-304 8838:305-319 8850:320-338 8826:339-343 8814:344-350 8404:351-361 8282:362-374 8125:375-382] [-1, 7630, 8617, 8764, 8790, 8612, 8769, 8792, 8075, 8838, 8850, 8826, 8814, 8404, 8282, 8125, -2]
AGTAATTTCTCACCCGAGCATCGTTCACATCCCCATGAAAATAGACATGAAATACTTGTCATTGTGATGTCGCTTTATTT
GGATGTTGGACCCTCAAGACCTCCAGAGAGTAGGATCGGAAGACATCATCATGTGCACAGTATTATGCACAGATTACTGC
AGCACACTGAGTGATCGAAGCCACACCATGTACCAATAGGAGAGCAGCTTCTCTTGTTCAATTTAGAGGCTTCGGGGTTC
TTCATTTCGTGACGTGCCTTTCGTGGAAGATTCTCCAATTCATTTCTGGAGTCATCAGCCGTGACGAATGTCCAAGCGGT
CAAGAACAGCACAGCAACGATCATCATGCACGTCAGTTTCATCTTGGTGATGCTTTGGGTGAT
>TRINITY_DN10627_c2_g6_i5_(4) len=428 path=[18037:0-42 18038:43-43 18039:44-53 18753:54-67 18809:68-68 18886:69-78 18906:79-117 18913:118-123 18911:124-124 18905:125-148 18894:149-163 18916:164-174 18842:175-261 18787:262-345 18917:346-347 18925:348-353 18929:354-354 18931:355-358 18932:359-361 18933:362-362 18934:363-368 18935:369-370 18936:371-376 18937:377-404 18183:405-413 18184:414-414 18185:415-427] [-1, 18037, 18038, 18039, 18753, 18809, 18886, 18906, 18913, 18911, 18905, 18894, 18916, 18842, 18787, 18917, 18925, 18929, 18931, 18932, 18933, 18934, 18935, 18936, 18937, 18183, 18184, 18185, -2]
CTCCTTTGGCATCACCAAATACATCAGCAGAATGAAACTGACGTACGCTTTGATCGTCGCCGTGCTGTTCCTAACGGCCA
GTCAACTCGTTACATCTGATGATTCAAGAGGTAAGCAGGAGTATCCTGCTAAGAGGTCGACAACCAAGAGGCAGAATTAC
AAGCTGTTCAAGTTGGCCAAGCGATGCACTTCACCCGGCGGCGTTTGTTCTCGGAGGCAGTCTGAGTGCTGCAGTCAATA
TTGTATGATACGGAAGGATGTGGATCCAATTTGCGTATAGGAGTCGGAGACATAGTTGATCTGCCATCTACCACCACTGT
GCCCTATCCTCTTTTGCATGATTCCTCCATGCCTGTGAGTGGTCATGAATCGTTCAGCACTCACTCCTATTGTGGGGTCA
GATGACGAATTAAAAGTGAAATGTTGCG
>TRINITY_DN10526_c2_g4_i9_(4) len=546 path=[13482:0-74 13483:75-88 15245:89-168 15343:169-174 15372:175-181 15399:182-192 15447:193-193 15171:194-233 15350:234-234 15379:235-246 14696:247-366 15104:367-369 14986:370-385 14836:386-454 15360:455-465 13505:466-545] [-1, 13482, 13483, 15245, 15343, 15372, 15399, 15447, 15171, 15350, 15379, 14696, 15104, 14986, 14836, 15360, 13505, -2]
TCATTAATTACCGACTTGTGTTTTTGATTGATTGTGTGACTGACGCATCGATTCACTGAACTCATTTCCTACCTGAGCAT
CATTCACACGCCCATGAAAACACACGTGGAATACTTGTCATTGGGATGTCGCTTTATTTGGATGTTGGACCCCAGAGGTC
TTCAGAGAGGAGGATCAGAGGGGTTCATAACCAGAGAAGGGCACGCGCCAATCAAAGATCAAGCCAGGTAGCACAAAGGG
GAGTAGAAGACATCAGTGCAGTTTTAAATGCAAAAGAAATAACACAAGCGACTGCAGCATCTCGTGTCTATAACGGCCCG
TCCGACACAAAATTCCCCAGGAAGAAGGCACCCTCTCAATTCGGGGGCTTCGGGGTTGTTCCTTTCGTCACGTGCCTTTG
AAAAAAGATTCTCCAGTCCATCTCTAGAGTCCTCAGCCGTGACGAATGTCCAGGCGGTCAAGAACAGCATAGCAACGACC
ATCATGCACGTCAGTTTCATCTTGGTGATGTTTTAGGTGATGCCAAAGATGACAGTTGGAAATTAT
>TRINITY_DN10809_c3_g1_i2_(4) len=469 path=[10349:0-42 10350:43-43 10351:44-51 11063:52-89 11432:90-90 11636:91-138 11558:139-149 11415:150-155 11230:156-193 12004:194-194 9508:195-197 11216:198-320 12032:321-335 11385:336-342 11199:343-352 11530:353-359 11368:360-365 11620:366-368 11522:369-384 11358:385-388 11616:389-412 11515:413-424 11349:425-426 11161:427-430 10944:431-444 10070:445-450 10071:451-468] [-1, 10349, 10350, 10351, 11063, 11432, 11636, 11558, 11415, 11230, 12004, 9508, 11216, 12032, 11385, 11199, 11530, 11368, 11620, 11522, 11358, 11616, 11515, 11349, 11161, 10944, 10070, 10071, -2]
CTCTTTGTCTGGTACGGTCAGTGTAGCATGCTACTCTTTATTTCTAGTCAGTTGGAGGAAAAATGCTTCGCTCATAATAT
GATCCTTGATACATTTATTGATTAATTCATTGAAAATGTGAATGACCGGTTGATTGATTAATTGATTTTACTGCAGGTAA
AGACATCACTTACATTCCCTTTCCTCACTCTTTACCGCAAGAACGCTTCATAATCCTCTTCTCTAACGCAGCCACCGTCA
AAATCGTTATAATCACTAAAACACATCAATCCACCGCAGCAATAATCCAAGCTAGTGTCACAAACCTCCCACTCGTCCAG
ACATCTCTTGGTCAACTTTAAGTCATCGGAATCCTGAATCTTGTCACTCGATCTCACAGCAGAATATCCGTGCTTCTCTC
TTGAGTCATCAGCTGTAACGAGTTGACAGGCCGTCAGGAACAGCACGGCGGCGATCAACACGCACGTCA
>TRINITY_DN10238_c2_g3_i18_(4) len=1295 path=[12269:0-249 12429:250-298 12454:299-322 12460:323-340 12402:341-384 12296:385-385 12426:386-405 12398:406-558 12347:559-582 12365:583-594 12450:595-664 12419:665-687 12390:688-1130 12462:1131-1154 12465:1155-1173 12467:1174-1174 12356:1175-1175 12417:1176-1198 12387:1199-1201 12354:1202-1222 12175:1223-1225 12176:1226-1232 12177:1233-1245 12178:1246-1246 12179:1247-1247 12180:1248-1294] [-1, 12269, 12429, 12454, 12460, 12402, 12296, 12426, 12398, 12347, 12365, 12450, 12419, 12390, 12462, 12465, 12467, 12356, 12417, 12387, 12354, 12175, 12176, 12177, 12178, 12179, 12180, -2]
TGTGCTCGCACGCGCGCGCGCGCGATCATGCGCCCTATATCTGTTGCTACTTTTGTTAAGTTCATATCTAGGTGGGTGTG
ACTGAAAATATTGATGAACGCGTGAGAATAAAAACAGCACAATGGTGTTTGTGACAAAAAAAACACATTTTGTCAAGAGC
TGTCTTCAAGTAGAGAACTACGACGTAAGATCTCATTGAAGGACACTTTTTTCTTGGGGAAAACGCCAGGGACAGGTTTT
GGGAGAGCAGATGAATGAGGGGTGTCAGCAGTAAAAATATCACGTGCAGTTCCCACTGTACACAATCATCGCCTTCTGGG
ACTACCGTCTGCATCACGTGAGCAACCATGAAGCTTCTGTTGCCACTTCTTCTCTGCGCCCTCGGGCTAGCAGACGGCAA
AGCAGCCGACAGGCGCATTGTGAATGGAGAGGAGGCCAAGTACGGAGAGCACCCCTACATCTGCTCTCTTCAAGTGTACA
ACCCCAGGTACAACGCCTGGGGTCACATCTGCGGCTCTGTTATCTGGAACAATAAGTTCATCGTCACCGCTGCTCACTGT
GTCGTTCCGCGGAGTGGACCCAGCTACAGAGTGCAGTGTGGCAATCACGTGATGAACTACATAGACTCCCACGAGCAAAC
TAAGACCGTGTTAGGCATCTACTCACATTTCAACTACACAGAGGGTGGGGGCTACCCCAACGACATTGCTCTCCTACTGC
TGCAGAATGACCTCGTCTTCAACGACAAGGTCAAAGCTTACCCCCTGGCCGACAGGAACAGTGGCGACTTTGCCGGGCAG
ACGTGCACTTTGTCCGGATGGGGCAAAACGGAGTATGAGAACTCACCCAACATTCTGAGGAAAGTGCACATGAAGGCGAT
CTCCAATAATGAGTGCGCTGATTTATGGAGACCTTTGAGTGGTAACGTCATCAACCAAGGCCACCTCTGTTTCCACGAAC
CAGTCAAGAGTGCTTGCAGCGTGGACAGTGGGGGTCCTGTCCGTTGTGGCAACGTCATCGCGGGCGTTTTCTCCTGGGGC
ATCGGCAGCTGCAACGGGCACTTACCCAGCGTCTACACCCGGCTGTCCTACTTTTACGACTGGCTGTACGACATTGCTGG
GGCTCAGGCTGTCTAGTCGTTCCTGGAATTCTTCATACAGTATATCTGCTAGTGGTTCCTGGAATTGTTCATATAGTATA
TCTGCTAGTGGTTCCAGGAATTGTTCATACAGTATATCTGCTAGTGGTATCTGGAATTGTTCACACAGCATGTCTGCTAG
TGGTTCCAGGAATTG
>TRINITY_DN10809_c3_g4_i1_(4) len=470 path=[9936:0-42 9937:43-43 11442:44-105 11260:106-111 11054:112-118 10535:119-121 11698:122-138 11556:139-162 11633:163-201 11407:202-241 11546:242-249 11217:250-292 12008:293-294 11690:295-340 11624:341-369 12015:370-385 12038:386-399 11685:400-411 11619:412-413 11521:414-425 12017:426-427 10958:428-451 9969:452-469] [-1, 9936, 9937, 11442, 11260, 11054, 10535, 11698, 11556, 11633, 11407, 11546, 11217, 12008, 11690, 11624, 12015, 12038, 11685, 11619, 11521, 12017, 10958, 9969, -2]
CTCTTTGTCTGGTACGGTCAGTGTAGCATGCTACTCTTTATTTCAGATCAGTCGGAGGAAAAATGCCTCGCTCATATGAT
CCATGATAGATTTATTGATTAATTCATTGATTAATTCTGTGAGTGACCGGATGATTGATATATTGATTTTACTGCAGATA
AGGATATCACTCACATTCCCCTTCCTTACTCTTTACCGCGAGACCATTTGCACATGCGCTAGTTGAACACGTGGAGAGCA
TTTAGGTCCGTATCCATAATCACCGCACGGTCCATCGCAGCAGTCATCATTGCTAAGGTCACAATCGTCACCAGTTGCCG
TACATCTCTTGACCAACTTTAAGTTACCGGAATCCTGAATCTTGTCACTCGATCTCACAGCAGAATGTTCCTGCTTCTCT
CTTGAGTCATCAGCTGTAACGAGTTGACTGGCCGTCAGGAACAGCACGGCGGCGATCAACACGCACGTCA
>TRINITY_DN6712_c0_g2_i1_(4) len=359 path=[759:0-192 775:193-225 773:226-252 771:253-276 770:277-358] [-1, 759, 775, 773, 771, 770, -2]
GATGAAACTGACGTGCATGATGATCGTTGCTGTGCTGTTCTTGACAGCCTGGACGCTCGTCATGGCTGATGACTCCAACA
ATGGACTGGCGAATCATTTTTTGAAATCACGTGACGAAATGGAGGACCCCGAAGCTTCTAAATTGGAGAAAAGGGCGTGC
CGCAAAAAATGGGAATATTGTATAGTACCGATCATTGGATTCATATATTGCTGCCCTGGCTTAATCTGTGGTCCTTTCGT
CTGCGTTTGATAGGGATGTCTTCTACTCCCATCTGTGCTACCCCTGGCTTGATCTTTGATAGGCGTGTGCCCTTCACTGG
TTATGAACTCCTCTGATCCTACTCTCTGGATGCCTCGGG
>TRINITY_DN6712_c0_g1_i1_(4) len=359 path=[755:0-192 776:193-225 774:226-252 772:253-276 766:277-358] [-1, 755, 776, 774, 772, 766, -2]
GATGAAACTGACGTGCATGATGATCGTTGCTGTGCTGTTCTTGACAGCCTGGACGCTCGTCATGGCTGATGACTCCAACA
ATGGACTGGCGAATCATTTTTTGAAATCACGTGACGAAATGGAGGACCCCGAAGCTTCTAAATTGGAGAAAAGGGCGTGC
CGCAAAAAATGGGAATATTGTATAGTACCGATCCTTGGATTCGTATATTGCTGCCCTGGCTTAATCTGTGGTCCTTTCGT
CTGCGTTTGATAGGGATGTCTTCTACTCCCATCTGTGCTACCCCTGGCTTGATCTTTGATAGGCGTGTGCCCTTCACTGG
TTATGAACTCCTCTGATCCTACTCTCTGGATGCCTCGGG
>TRINITY_DN10238_c2_g3_i1_(4) len=970 path=[12212:0-80 12398:81-233 12347:234-257 12365:258-269 12450:270-339 12419:340-362 12390:363-805 12462:806-829 12465:830-848 12467:849-849 12356:850-850 12417:851-873 12387:874-876 12354:877-897 12175:898-900 12176:901-907 12177:908-920 12178:921-921 12179:922-922 12180:923-969] [-1, 12212, 12398, 12347, 12365, 12450, 12419, 12390, 12462, 12465, 12467, 12356, 12417, 12387, 12354, 12175, 12176, 12177, 12178, 12179, 12180, -2]
GGGGGGGGGGGGGAGAGTGGCACCTGTATAATAAAACAGCATTGTGGTTGGCTGTCCAGGGCTAGCAGACGGCAAAGCAG
CCGACAGGCGCATTGTGAATGGAGAGGAGGCCAAGTACGGAGAGCACCCCTACATCTGCTCTCTTCAAGTGTACAACCCC
AGGTACAACGCCTGGGGTCACATCTGCGGCTCTGTTATCTGGAACAATAAGTTCATCGTCACCGCTGCTCACTGTGTCGT
TCCGCGGAGTGGACCCAGCTACAGAGTGCAGTGTGGCAATCACGTGATGAACTACATAGACTCCCACGAGCAAACTAAGA
CCGTGTTAGGCATCTACTCACATTTCAACTACACAGAGGGTGGGGGCTACCCCAACGACATTGCTCTCCTACTGCTGCAG
AATGACCTCGTCTTCAACGACAAGGTCAAAGCTTACCCCCTGGCCGACAGGAACAGTGGCGACTTTGCCGGGCAGACGTG
CACTTTGTCCGGATGGGGCAAAACGGAGTATGAGAACTCACCCAACATTCTGAGGAAAGTGCACATGAAGGCGATCTCCA
ATAATGAGTGCGCTGATTTATGGAGACCTTTGAGTGGTAACGTCATCAACCAAGGCCACCTCTGTTTCCACGAACCAGTC
AAGAGTGCTTGCAGCGTGGACAGTGGGGGTCCTGTCCGTTGTGGCAACGTCATCGCGGGCGTTTTCTCCTGGGGCATCGG
CAGCTGCAACGGGCACTTACCCAGCGTCTACACCCGGCTGTCCTACTTTTACGACTGGCTGTACGACATTGCTGGGGCTC
AGGCTGTCTAGTCGTTCCTGGAATTCTTCATACAGTATATCTGCTAGTGGTTCCTGGAATTGTTCATATAGTATATCTGC
TAGTGGTTCCAGGAATTGTTCATACAGTATATCTGCTAGTGGTATCTGGAATTGTTCACACAGCATGTCTGCTAGTGGTT
CCAGGAATTG
>TRINITY_DN7089_c0_g4_i1_(4) len=305 path=[1956:0-178 1969:179-192 1968:193-197 1967:198-205 1964:206-290 1950:291-304] [-1, 1956, 1969, 1968, 1967, 1964, 1950, -2]
CTCGGGCTGGCATAAGCCTCCAGCATGGGTGCCAACGCAGGTCAGACCAGAGCAGCAAGGACGAGTATAACAACCTTCAC
CTTGTTCCCCGCAGTCCCTGACACCTCTGAAATTCCGCAGTCCGTCTCTCAACCTCATTGCAAGGTACTGCCGCTTATCT
CTGGAGTAATCAGCTGTAATGAGCTGACTGGCCGTCAGGAACAGCACAGTGATGATCAACACGCACGTCAGTTTCATTCT
GCCGATGATCTTGGTGATCCCAAAGAACACAGTGAAGAAATATGAAGTCAGGTTCACTGTGGAAG
>TRINITY_DN10238_c2_g3_i2_(4) len=1482 path=[12244:0-137 12432:138-227 @12409@!:228-415 12447:416-434 12408:435-436 12429:437-485 12454:486-509 12460:510-527 12402:528-571 12296:572-572 12426:573-592 12398:593-745 12347:746-769 12365:770-781 12450:782-851 12419:852-874 12390:875-1317 12462:1318-1341 12465:1342-1360 12467:1361-1361 12356:1362-1362 12417:1363-1385 12387:1386-1388 12354:1389-1409 12175:1410-1412 12176:1413-1419 12177:1420-1432 12178:1433-1433 12179:1434-1434 12180:1435-1481] [-1, 12244, 12432, 12409, 12447, 12408, 12429, 12454, 12460, 12402, 12296, 12426, 12398, 12347, 12365, 12450, 12419, 12390, 12462, 12465, 12467, 12356, 12417, 12387, 12354, 12175, 12176, 12177, 12178, 12179, 12180, -2]
TACAAAATCGACCGTTCAAGTCGCGTTTCCATTATTGCAGCATAGCTGGCCATTCTCAGCTTTTTAAGGATTGTTCTGGG
GGTTGCAAGCTATTCTACTTACTTTGTCACTGCCAGATTACAACAAAAAACCGTGAAAAAGAGGGGAGAAGATCCAATGC
AAGCAGAGCCACACGGAAGAATTTTGCTGATGTCTACTTTTGACAGTGTTTCCAGTGTGACTGCCTCTTCATTAGAATAC
GACAGAAAAGCTGATAAACTATGACCGGAGATGGAATACGTTCAAGAACAAAGACAGAGGGATCGTCTACAGAGAGACAG
GAAAACAATGAGGACAACAGAAAAGAAAGACAGAAGTTAAATGAAAGCCAGAGTGTACGAATATACCTGGAATAACATAC
TGATGAACTTTCAAAGGGACAGGTTTTGGGAGAGCAGATGAATGAGGGGTGTCAGCAGTAAAAATATCACGTGCAGTTCC
CACTGTACACAATCATCGCCTTCTGGGACTACCGTCTGCATCACGTGAGCAACCATGAAGCTTCTGTTGCCACTTCTTCT
CTGCGCCCTCGGGCTAGCAGACGGCAAAGCAGCCGACAGGCGCATTGTGAATGGAGAGGAGGCCAAGTACGGAGAGCACC
CCTACATCTGCTCTCTTCAAGTGTACAACCCCAGGTACAACGCCTGGGGTCACATCTGCGGCTCTGTTATCTGGAACAAT
AAGTTCATCGTCACCGCTGCTCACTGTGTCGTTCCGCGGAGTGGACCCAGCTACAGAGTGCAGTGTGGCAATCACGTGAT
GAACTACATAGACTCCCACGAGCAAACTAAGACCGTGTTAGGCATCTACTCACATTTCAACTACACAGAGGGTGGGGGCT
ACCCCAACGACATTGCTCTCCTACTGCTGCAGAATGACCTCGTCTTCAACGACAAGGTCAAAGCTTACCCCCTGGCCGAC
AGGAACAGTGGCGACTTTGCCGGGCAGACGTGCACTTTGTCCGGATGGGGCAAAACGGAGTATGAGAACTCACCCAACAT
TCTGAGGAAAGTGCACATGAAGGCGATCTCCAATAATGAGTGCGCTGATTTATGGAGACCTTTGAGTGGTAACGTCATCA
ACCAAGGCCACCTCTGTTTCCACGAACCAGTCAAGAGTGCTTGCAGCGTGGACAGTGGGGGTCCTGTCCGTTGTGGCAAC
GTCATCGCGGGCGTTTTCTCCTGGGGCATCGGCAGCTGCAACGGGCACTTACCCAGCGTCTACACCCGGCTGTCCTACTT
TTACGACTGGCTGTACGACATTGCTGGGGCTCAGGCTGTCTAGTCGTTCCTGGAATTCTTCATACAGTATATCTGCTAGT
GGTTCCTGGAATTGTTCATATAGTATATCTGCTAGTGGTTCCAGGAATTGTTCATACAGTATATCTGCTAGTGGTATCTG
GAATTGTTCACACAGCATGTCTGCTAGTGGTTCCAGGAATTG
>TRINITY_DN10627_c2_g6_i1_(4) len=430 path=[18018:0-42 18019:43-43 18020:44-53 18754:54-67 18858:68-68 18806:69-78 18885:79-92 18850:93-123 18911:124-124 18905:125-148 18894:149-163 18881:164-189 18724:190-235 18893:236-238 18909:239-303 18901:304-306 18920:307-312 18870:313-319 18829:320-355 18772:356-359 18702:360-362 18823:363-363 18766:364-369 18695:370-371 18817:372-377 18761:378-393 18690:394-414 18240:415-415 18241:416-429] [-1, 18018, 18019, 18020, 18754, 18858, 18806, 18885, 18850, 18911, 18905, 18894, 18881, 18724, 18893, 18909, 18901, 18920, 18870, 18829, 18772, 18702, 18823, 18766, 18695, 18817, 18761, 18690, 18240, 18241, -2]
CTCCTTTGGCATCACCAAATACATCAGCAGAATGAAACTGACGTACGCTTTGATCGTCGCCGTGCTGTTCCTAACGGCCT
GTCAACTCGTTACGCCTGATAATTCAAGAGGTAAGCAGGAGTATCCTGCTAAGAGGTCGACAACCAAGAGGCAGAATTAC
AAGCCGTTCAAGTTGACCAAGAGATGTACTGCACCCGGCGGCGGTTGTACTAAGTGGACTACTAAGTGCTGCAGTCATCG
GTGCATGTTAAGGCAGAGCGGGCCAATTTGCGCAGAGTAATCGGACACATAGTTGGTCTGCCATCTGATACCCCCCACTG
TGCTCTGTCCTCATTTGCATGATTCCTCCATGCCTGTGAGTGGTCATGAATCGTTCAGTACCCACTCTTCTCGTGGGGTC
AGATGACGAATTAAAACAGAAATGTTGCAA
>TRINITY_DN10657_c3_g5_i2_(4) len=375 path=[7630:0-114 8617:115-233 8764:234-244 8790:245-249 8371:250-256 8563:257-270 8472:271-276 8610:277-300 8548:301-304 8454:305-319 8338:320-338 7444:339-343 7445:344-350 7446:351-361 7447:362-374] [-1, 7630, 8617, 8764, 8790, 8371, 8563, 8472, 8610, 8548, 8454, 8338, 7444, 7445, 7446, 7447, -2]
AGTAATTTCTCACCCGAGCATCGTTCACATCCCCATGAAAATAGACATGAAATACTTGTCATTGTGATGTCGCTTTATTT
GGATGTTGGACCCTCAAGACCTCCAGAGAGTAGGATCGGAAGACATCATCATGTGCACAGTATTATGCACAGATTACTGC
AGCACACTGAGTGATCGAAGCCACACCATGTACCAATAGGAGAGCAGCTTCTCTTGTTCAATTTAGAGGCTTCGGGGTTC
TTCATTTCGTTAAATGCCTTCAGAAAAGGATTCTCCAGTTCATTTCTGGAGTCATCAGCCGTGACGAATGTCCAAGCGGT
CAAGAACAGCACAGCAACGATCATCATGCACGTCAGTTTCATCTTGGTGATGCTT
>TRINITY_DN10657_c3_g5_i3_(4) len=349 path=[7639:0-23 7640:24-24 7641:25-25 8616:26-80 8767:81-94 8791:95-110 8361:111-135 8608:136-149 8545:150-179 8337:180-185 8642:186-195 8712:196-198 8693:199-222 8780:223-236 8799:237-248 8690:249-260 8664:261-266 8782:267-270 8838:271-285 8850:286-304 8826:305-309 8814:310-316 8404:317-327 8282:328-340 8125:341-348] [-1, 7639, 7640, 7641, 8616, 8767, 8791, 8361, 8608, 8545, 8337, 8642, 8712, 8693, 8780, 8799, 8690, 8664, 8782, 8838, 8850, 8826, 8814, 8404, 8282, 8125, -2]
TTTTTTTTTTTTTTTTTTTTTTTTTTGCTATGATATCGCTTTATTTGGATGTTGGACACTCAAGACCTCCAGAGAGTAGG
ACCAGAAGACATCACATCGAATAGCAAAATAAAAAGCAAAAATTACAGCAATCTACTGTATTCACGCCACAAAGTGAACC
ATCAGGCCAGCAGTCTTTCTTGTTCAATTTAGAGGCTTCTGGGTTCTTCATTTCGTTAAATGCCTTCAGAAAAGGATCCT
CCAATTCATTTCTGGAGTCATCAGCCGTGACGAATGTCCAAGCGGTCAAGAACAGCACAGCAACGATCATCATGCACGTC
AGTTTCATCTTGGTGATGCTTTGGGTGAT
>TRINITY_DN10809_c3_g4_i4_(4) len=470 path=[9936:0-42 9937:43-43 11442:44-105 11260:106-111 11054:112-118 10535:119-121 11698:122-138 11556:139-162 11633:163-201 11406:202-241 11547:242-249 11218:250-292 12008:293-294 11691:295-340 11624:341-369 12015:370-385 12038:386-399 11685:400-411 11619:412-413 11521:414-425 12017:426-427 10958:428-451 9969:452-469] [-1, 9936, 9937, 11442, 11260, 11054, 10535, 11698, 11556, 11633, 11406, 11547, 11218, 12008, 11691, 11624, 12015, 12038, 11685, 11619, 11521, 12017, 10958, 9969, -2]
CTCTTTGTCTGGTACGGTCAGTGTAGCATGCTACTCTTTATTTCAGATCAGTCGGAGGAAAAATGCCTCGCTCATATGAT
CCATGATAGATTTATTGATTAATTCATTGATTAATTCTGTGAGTGACCGGATGATTGATATATTGATTTTACTGCAGATA
AGGATATCACTCACATTCCCCTTCCTTACTCTTTACCGCGAGGCCATTAGCACATGCGGTAGTTGAACACGTGGAGAGCA
TTTAGGTCCGGATCCATAATCATGGCACCATCCATCGCAGCAGTCATCATTGCTAGGGTCACAATCGTCACCGGTTGTCG
TACATCTCTTGACCAACTTTAAGTTACCGGAATCCTGAATCTTGTCACTCGATCTCACAGCAGAATGTTCCTGCTTCTCT
CTTGAGTCATCAGCTGTAACGAGTTGACTGGCCGTCAGGAACAGCACGGCGGCGATCAACACGCACGTCA
>TRINITY_DN10803_c2_g12_i4_(4) len=398 path=[17756:0-59 17701:60-70 17711:71-71 17718:72-72 17725:73-73 17732:74-75 17738:76-84 17340:85-98 17579:99-122 17541:123-131 17481:132-143 17411:144-155 17321:156-175 16826:176-272 17714:273-274 17721:275-275 17728:276-277 17391:278-301 17681:302-304 17695:305-305 17009:306-329 16767:330-332 16483:333-349 16141:350-380 14227:381-397] [-1, 17756, 17701, 17711, 17718, 17725, 17732, 17738, 17340, 17579, 17541, 17481, 17411, 17321, 16826, 17714, 17721, 17728, 17391, 17681, 17695, 17009, 16767, 16483, 16141, 14227, -2]
GCATCACCAAGATCTTCAGCAGAATGAAACTGACGTACGTGTTGATCATCGCCGTGCTGTTCCTGACGGCCTGTCAGCTC
ATTACCGCTGATGACTCCAGAGATGAGAAGGAGTCCCGTGCAGTTGACGGAATGCAGAACTCAGGAGGTTCCAGGTTCGA
CTTGCGGCGTTGCGGGGACCCAGGTGATGGTTGTTATTTTACTGGCGGTTGCTGCGGTCGTCTGATATGCAAAGGCCGCA
GGTGTAGGTCCATCTGATATTTCCCCTCTGTGCTCTACGCTCTTTTGCCGGATTCATCCACACCTATGTTTGGTCATGAA
CCACTCTGTACCTACACCTCTGGTGGCTTCAGCGGACCTATATCAAAATAAAACCACATTGCAATGACAAAAAAAAAA
>TRINITY_DN10803_c2_g4_i5_(4) len=498 path=[13831:0-42 13832:43-51 13833:52-52 13834:53-55 13835:56-60 16736:61-66 16973:67-67 16429:68-80 17142:81-86 16952:87-93 17272:94-132 17128:133-145 16931:146-147 17262:148-152 17117:153-163 16916:164-164 17253:165-165 17105:166-166 16899:167-168 16635:169-177 16320:178-189 16875:190-190 16611:191-195 16294:196-219 16858:220-224 17673:225-229 @16585@!:230-419 14121:420-420 14122:421-421 14123:422-422 14124:423-438 14125:439-439 14126:440-446 14127:447-455 14128:456-459 14129:460-489 14130:490-490 14131:491-497] [-1, 13831, 13832, 13833, 13834, 13835, 16736, 16973, 16429, 17142, 16952, 17272, 17128, 16931, 17262, 17117, 16916, 17253, 17105, 16899, 16635, 16320, 16875, 16611, 16294, 16858, 17673, 16585, 14121, 14122, 14123, 14124, 14125, 14126, 14127, 14128, 14129, 14130, 14131, -2]
CTCCACATCAGCCCTCTGCATCAGGTGTCCAGTGTTTACCAACAGCTACGCCTGCCAACCGTTCCTTTCTCTGCGCTACG
TGGCACTTTGCAGTCATCACCAAGATCATTACCAGAATGAAAATGACGTGCGTGTTGATCATCGCCGTGCTGTTCCTGAC
GGCCTGTCAGCTCATTACAGCTGATGACTCCAGAGAGAAGCAGGGGTACCGAGCAGTGAGGCTGAGAGACCCAATGCAGA
ATTCCATAGATTCCAGGACATGCAGAACCGCGGGGCAAGGTTGCACTAACACTGCCCTGTGCTGCGCTGGTCTGAACTGC
TCGGGCCAAAAACAAGGAGGTATGTGCGTCTCCTCCGGGTAGTCTGGCATCGGATATTTCTCCTCTGTGCTCTACTCCCT
TTTGCCTGATTCCTCCATACCTTTGTGTGGTCATGAACCACTCAGTACCTACACCTCTAGTGGCTTCAGAGGACGTATAT
CAAAATAAAACCACATTG
>TRINITY_DN10526_c2_g4_i2_(4) len=346 path=[13605:0-27 13606:28-28 13607:29-68 13608:69-69 13609:70-70 13610:71-71 13611:72-83 15108:84-87 14868:88-90 14674:91-201 13532:202-216 13533:217-217 13534:218-241 13535:242-256 13536:257-345] [-1, 13605, 13606, 13607, 13608, 13609, 13610, 13611, 15108, 14868, 14674, 13532, 13533, 13534, 13535, 13536, -2]
AGAGTAGGATCAGAGGGGTTCATAACCAGAGAAGGGCACGCGCCAATCAAAGATCAAGCCAGGTAGCACAGAGGGGAGTA
GAAGACATTACGGCGGCGGAATGCAGAAGATTACACAAGCGCCACTGCAGCACATCGACGGATTCACGCCACAAAATGTA
CCATTAGGTCTGCAATCCCTCTTGTTCAATTTATAGGCTTCGGGGTTCTTCATTTCGTCAAGTGCCTTCTGAAAAAGATT
CTCCAATTCATTTCTGGAGTCAACAGCCATGACGAATGTCCAAGCGGTCAAGAACAGCACAGCAACGATCATCAGGCACG
TCAGTTTCATGTTGGTGATGTTTTAG
>TRINITY_DN10627_c2_g6_i6_(4) len=433 path=[18066:0-58 18865:59-72 18812:73-73 18750:74-122 18913:123-128 18911:129-129 18905:130-153 18894:154-168 18916:169-179 18842:180-266 18787:267-350 18917:351-352 18925:353-358 18929:359-359 18931:360-363 18932:364-366 18933:367-367 18934:368-373 18935:374-375 18936:376-381 18937:382-409 18183:410-418 18184:419-419 18185:420-432] [-1, 18066, 18865, 18812, 18750, 18913, 18911, 18905, 18894, 18916, 18842, 18787, 18917, 18925, 18929, 18931, 18932, 18933, 18934, 18935, 18936, 18937, 18183, 18184, 18185, -2]
GTGATCCTTGCACACATCACCAAACACATCAGCAGGATGAAACTGACGTACGCTTTGATCGTCGCCGTGCTGTTTCTCAC
GGCCTGTCAGCTCACTACAACTGATGATTCAAGAGGTAAGCAGGAGTATCCTGCTAAGAGGTCGACAACCAAGAGGCAGA
ATTACAAGCTGTTCAAGTTGGCCAAGCGATGCACTTCACCCGGCGGCGTTTGTTCTCGGAGGCAGTCTGAGTGCTGCAGT
CAATATTGTATGATACGGAAGGATGTGGATCCAATTTGCGTATAGGAGTCGGAGACATAGTTGATCTGCCATCTACCACC
ACTGTGCCCTATCCTCTTTTGCATGATTCCTCCATGCCTGTGAGTGGTCATGAATCGTTCAGCACTCACTCCTATTGTGG
GGTCAGATGACGAATTAAAAGTGAAATGTTGCG
>TRINITY_DN10803_c2_g7_i3_(4) len=369 path=[14023:0-24 14024:25-29 16759:30-40 16468:41-41 16990:42-42 16735:43-43 16437:44-45 16962:46-54 16706:55-66 16407:67-67 17374:68-72 17264:73-77 17123:78-86 16925:87-110 17443:111-113 17366:114-132 17252:133-133 17104:134-146 16898:147-266 17670:267-268 15671:269-309 15672:310-310 15673:311-322 15674:323-337 15675:338-368] [-1, 14023, 14024, 16759, 16468, 16990, 16735, 16437, 16962, 16706, 16407, 17374, 17264, 17123, 16925, 17443, 17366, 17252, 17104, 16898, 17670, 15671, 15672, 15673, 15674, 15675, -2]
TGACGTGCGTGTTGATCATCGCCGTGCTGTTCCTGACGGCCTGTCAGCTCATTACAGCTGATGACTCCAGAGATAAGCAG
GGGTACCTTGCAGTGAGGCTGAGAGACGCAATGCAGAATTCCAAAGATTCCAGGACCCCATGCAGAGGAAAAGGTCGAGG
TTGCCAACATGTCGTGTGCTGCCCTGGTCTGAGATGTAGTGGCACGGCCGCTGGAGGTCTGTGCGTGACTTAGTCTGGCA
TCTAATATTTCTCCTCTGTGCTCTACCATCTTTTGCCTGATTCCTCAATACCTTTGTGTGGTCATGAACCAGTCAGTACC
TACACCTCTGGTGGCTTCAGCGGACCTATATCAAAATAAAACCACATTG
>TRINITY_DN10238_c2_g3_i10_(4) len=1266 path=[12342:0-58 12434:59-89 12411:90-110 12382:111-133 12235:134-157 12446:158-218 12408:219-220 12429:221-269 12454:270-293 12460:294-311 12402:312-355 12296:356-356 12426:357-376 12398:377-529 12347:530-553 12365:554-565 12450:566-635 12419:636-658 12390:659-1101 12462:1102-1125 12465:1126-1144 12467:1145-1145 12356:1146-1146 12417:1147-1169 12387:1170-1172 12354:1173-1193 12175:1194-1196 12176:1197-1203 12177:1204-1216 12178:1217-1217 12179:1218-1218 12180:1219-1265] [-1, 12342, 12434, 12411, 12382, 12235, 12446, 12408, 12429, 12454, 12460, 12402, 12296, 12426, 12398, 12347, 12365, 12450, 12419, 12390, 12462, 12465, 12467, 12356, 12417, 12387, 12354, 12175, 12176, 12177, 12178, 12179, 12180, -2]
CTGCCTTGAAGACATCAGCCGATTCAGTGTTTACCAACAGCTACATCTGCCAACCGATCCTTTCTCTGTGTTACGTGGCA
CTTTGCAGGACAAAGCATTCCTCTGTCAATAGGCCAGAGACTTAGCAGCCAAGACTGCAGAAAGGAGGACGGGAGGACTG
GGACACGAGGGTCGAAGACAAGGGGCATTTAAGAGTAAAGGGACAGGTTTTGGGAGAGCAGATGAATGAGGGGTGTCAGC
AGTAAAAATATCACGTGCAGTTCCCACTGTACACAATCATCGCCTTCTGGGACTACCGTCTGCATCACGTGAGCAACCAT
GAAGCTTCTGTTGCCACTTCTTCTCTGCGCCCTCGGGCTAGCAGACGGCAAAGCAGCCGACAGGCGCATTGTGAATGGAG
AGGAGGCCAAGTACGGAGAGCACCCCTACATCTGCTCTCTTCAAGTGTACAACCCCAGGTACAACGCCTGGGGTCACATC
TGCGGCTCTGTTATCTGGAACAATAAGTTCATCGTCACCGCTGCTCACTGTGTCGTTCCGCGGAGTGGACCCAGCTACAG
AGTGCAGTGTGGCAATCACGTGATGAACTACATAGACTCCCACGAGCAAACTAAGACCGTGTTAGGCATCTACTCACATT
TCAACTACACAGAGGGTGGGGGCTACCCCAACGACATTGCTCTCCTACTGCTGCAGAATGACCTCGTCTTCAACGACAAG
GTCAAAGCTTACCCCCTGGCCGACAGGAACAGTGGCGACTTTGCCGGGCAGACGTGCACTTTGTCCGGATGGGGCAAAAC
GGAGTATGAGAACTCACCCAACATTCTGAGGAAAGTGCACATGAAGGCGATCTCCAATAATGAGTGCGCTGATTTATGGA
GACCTTTGAGTGGTAACGTCATCAACCAAGGCCACCTCTGTTTCCACGAACCAGTCAAGAGTGCTTGCAGCGTGGACAGT
GGGGGTCCTGTCCGTTGTGGCAACGTCATCGCGGGCGTTTTCTCCTGGGGCATCGGCAGCTGCAACGGGCACTTACCCAG
CGTCTACACCCGGCTGTCCTACTTTTACGACTGGCTGTACGACATTGCTGGGGCTCAGGCTGTCTAGTCGTTCCTGGAAT
TCTTCATACAGTATATCTGCTAGTGGTTCCTGGAATTGTTCATATAGTATATCTGCTAGTGGTTCCAGGAATTGTTCATA
CAGTATATCTGCTAGTGGTATCTGGAATTGTTCACACAGCATGTCTGCTAGTGGTTCCAGGAATTG
>TRINITY_DN10286_c6_g1_i1_(4) len=359 path=[898:0-240 899:241-256 900:257-280 901:281-358] [-1, 898, 899, 900, 901, -2]
GTAAAGAAACATTGTCCACTGGTGGGTTACATCCTACCAGTGCTTTAACATCCACAGTGAAGATAATATAAAGTATGCGT
TTTGGGGGTTGGACAGTATACATCGAGAGATGACTAATCCCAGGCATTGTATAAAAGTGGGTGGCAGTGACACGTGTATC
ATATCGTGTGCATGATCCTTGCACGCTGAACCTGACTTCATATTATTTTCTACACTCTCTTCTTTGGCATCACCAAGATC
ATCACCAGAATGAAACTAACGTGCGTGTTGATCATCGCCGTGCTGTTCCTGACGGCCTGTCAGCTCATTACAGCTGATGA
CTCGAGAGATAAGCAGGAGTCCCGTGCAGTTGACAGAAT
>TRINITY_DN10803_c2_g12_i2_(4) len=396 path=[17756:0-59 17701:60-70 17711:71-71 17718:72-72 17725:73-73 17732:74-75 17738:76-84 17340:85-98 17579:99-122 17541:123-131 17481:132-143 17057:144-148 16827:149-276 16239:277-279 16552:280-287 16808:288-289 17306:290-290 17179:291-292 17024:293-295 16794:296-297 17177:298-321 17020:322-344 16785:345-347 15370:348-364 15371:365-395] [-1, 17756, 17701, 17711, 17718, 17725, 17732, 17738, 17340, 17579, 17541, 17481, 17057, 16827, 16239, 16552, 16808, 17306, 17179, 17024, 16794, 17177, 17020, 16785, 15370, 15371, -2]
GCATCACCAAGATCTTCAGCAGAATGAAACTGACGTACGTGTTGATCATCGCCGTGCTGTTCCTGACGGCCTGTCAGCTC
ATTACCGCTGATGACTCCAGAGATGAGAAGGAGTCCCGTGCAGTTGACGGAATGCAGAACTCAGAAGGTCCCAGGTCCAC
TTGCGCGATCCAAGGTCAAGGTTGTCAAATTCTCCCTTGCTGCGGTGATCTGGAATGCTTTGGCCAAAGTGCAGGAAAAT
TTTGCAGGACCTCGTAATAGTCTGGCATCTGATATTTCCCCTCTGTGCTCTACCCTCTGTTGCCGGATTCATCCACACCT
ACGTTTGGTCATGAACCACTCTGTACCTACACCTCTGGTGGCTTCAGCGGACCTATATCAAAATAAAACCACATTG
>TRINITY_DN40591_c0_g1_i1_(4) len=368 path=[346:0-367] [-1, 346, -2]
GGCGGTTTTATTTCAATGTTGTTCCTCTGAAGCCTCCAGAGGAGAGGGCATTGAGTGGTTCATGACCACTCACAGGTATG
GATGACTCAGGCAAAAGAGGATAGATCACGAAAGGGAAATATCAGGCGCCCCACGAGTTTAAACACATGTCCTGGTCGCC
GTATCGCAAAAAGCGTTGCAGCATTGATCATGACTATTACAGGCTCCGCCGGAATGTGTGCATTCCCTGGTCCACTTGGA
GTTTTTGTCAGTTGACCTCCGAGCACGATGCTTCTGCCTACCTCTGGAGTAAGTCTCAGCTGTAGTGAGTTGACAGGCCG
TCAGGAACAGCACGGCGATGATCAACACGCACGTCAGTTTCATCCTGC
>TRINITY_DN10812_c3_g3_i9_(4) len=1272 path=[16077:0-96 16078:97-97 17522:98-100 17458:101-102 17565:103-133 17517:134-135 17452:136-149 17733:150-150 17757:151-159 17773:160-160 17665:161-168 17649:169-170 17735:171-173 17758:174-177 17485:178-180 17579:181-192 17539:193-193 17484:194-239 17747:240-242 17767:243-247 17578:248-276 17748:277-278 17413:279-392 17768:393-393 17475:394-423 17142:424-440 16957:441-442 17280:443-468 17133:469-469 16947:470-487 16730:488-501 17395:502-580 16585:581-604 17269:605-846 15902:847-876 15903:877-900 17266:901-976 17752:977-981 16930:982-1005 17265:1006-1074 17115:1075-1139 16929:1140-1163 15640:1164-1271] [-1, 16077, 16078, 17522, 17458, 17565, 17517, 17452, 17733, 17757, 17773, 17665, 17649, 17735, 17758, 17485, 17579, 17539, 17484, 17747, 17767, 17578, 17748, 17413, 17768, 17475, 17142, 16957, 17280, 17133, 16947, 16730, 17395, 16585, 17269, 15902, 15903, 17266, 17752, 16930, 17265, 17115, 16929, 15640, -2]
TCCAGTGGTACCGATTCGCAGGGTACATCGTTTCATTGGTGACCGGGTTACGACCTCGTCTGCGTGATCGTTGCACGGTG
AATTTGGCTTCATATTTCTCCACAGTCTTCTTTGGCATCACCCAAAACATCACCAAGATGAAACTGACGTGCATGATGAT
CGTTGCTGTGCTGTTCTTGACCGCCTGGACATTCGTCACGGCTGATGATTCTAACAGTGGACTGGCGAATCTTTTTTCGA
AGGCACGTAAGGAATTGAAGAACCCCGAAAATGCCATATCGAACAACAAAAAAAGGTGCAGTGCAAAGGGTGAAGGTTGT
GGATTACCCGTCCTTGCGACCGTTTTTTGCTGCGAGGGCGTATGTCTTTTCGTCTGCGTCGGTTAAACTGCCGTTATGTC
TTCTACTCCCCTCTGTGATACCCCTGGCTTGATCTTTGATTGGTGCGTGCCCTTCACTGGTTATGAACCCCTCTGATCCT
ACTCTCTGGAGGTCTTGGGGGTTCAACATCCAAATAAAGGGACATCACAGTGACATGTATTCAACGTCTGTTTTCATGGG
GTTGTGAATGATGCTGCAGCTGAGGCAGGAAATGAGTTCAGTGGATCGATGCGTCAGTCACACAATCAATCGAAAACATA
AGTCAATTTAATGATGCACCGAACAAGCCAGCGACCTTGACATTGACTGACTGGAAATAGACAGGGTCTGCACACGAAAC
TTGAAAGAAGGAGCTTGAATTCTGAGGATGTCAAATTTGCAGTAGCATGTGCATAAATTAATCAACCACCCAACGAATCA
GTTAGCCAGGTTAACAAATCAATCAATCAATTAAAACCTCAATCAGTTAGGGTTAAAACAGTCACGTAACATATCAATAT
TAACTTTCAATGATCTAATGTAATAGAAAATCAACCAATGAATCTACGTATTTATCAGTCAACCAGTGCTTTCATTCACC
GACCCTCAGGTTTACCAATAGAAAAAAGAATGAATTTTAGAATAATTGAATCCACAGATATGTGGTAATCCCAGATTCTA
CACGGATATTGTTCGAACACATCTGGTTTTTACATGATCTATGGTCATTGCGTGAAAAAATTGGGATCTTAATTGGACTC
TTCCTCTCTTTTAAGTACACATGGATTTGAAAACTACACAGACATTTCCTAATCTGTATTCTACAGCTACATGGCATCTT
TGGTACAAAACTGGAAAACTGTCAATTTTACACCCACGCTGAATCTTTCCAATCATCACGGTCCATCACCAG
>TRINITY_DN9231_c0_g1_i1_(4) len=468 path=[1413:0-101 1414:102-117 1462:118-149 1468:150-191 1470:192-202 1460:203-238 1467:239-276 1464:277-300 1459:301-435 1429:436-459 1430:460-467] [-1, 1413, 1414, 1462, 1468, 1470, 1460, 1467, 1464, 1459, 1429, 1430, -2]
CTGTGGTTTTATTTCTGATCTACGATCTTCAGTGCCTCCAGACAAATGGGTTCATGGCCATTCATGATCACTTTCAAATG
TCGATCAGTGAAAAGAAAAAAAGCCTGGTACAGCACGGAGGGGAGTGTAAGACGACCAGGCAGCATTATTTCAGCACACA
CACCCAGACGCAAAACCCCCCGCAGCAACGCGGGGACTGGAAAATTGAACCACAAATTTCACCTTGTTCGATGCACCTCT
TGCTCAATTTGGCGGGCGCGGCGTCTTGTGTCTCGTCGGCTGATCTCAGAGCAGACGTATCCTGGCCGTCTCTCGAGTCG
TCAGCCGTGATAAATTGACAGGCTGTCAGAACCAGCAGGGCGACGATCAGGCATGTCATTTTCATCCTGGTGATGTTTTC
TTTCTGTAAAAACTTCCTCTCTTGATCGTGGTTTCCCGCTCCTCGTGTTGCTTTGGGTGTGAGCGTGA
>TRINITY_DN10657_c3_g5_i5_(4) len=383 path=[8055:0-114 8767:115-128 8791:129-144 8361:145-169 8608:170-183 8545:184-213 8337:214-219 8642:220-229 8712:230-232 8693:233-256 8780:257-270 8799:271-282 8690:283-294 8664:295-300 8782:301-304 8838:305-319 8850:320-338 8826:339-343 8814:344-350 8404:351-361 8282:362-374 8125:375-382] [-1, 8055, 8767, 8791, 8361, 8608, 8545, 8337, 8642, 8712, 8693, 8780, 8799, 8690, 8664, 8782, 8838, 8850, 8826, 8814, 8404, 8282, 8125, -2]
AGTAATTTCTCACCCGAGCATCGTTCACATCCCCATGAAAATAGACATGAAATACTTGTCATTGTGATGTCGCTTTATTT
GGATGTTGGACCCTCAAGACCTCCAGAGAGTAGGACCAGAAGACATCACATCGAATAGCAAAATAAAAAGCAAAAATTAC
AGCAATCTACTGTATTCACGCCACAAAGTGAACCATCAGGCCAGCAGTCTTTCTTGTTCAATTTAGAGGCTTCTGGGTTC
TTCATTTCGTTAAATGCCTTCAGAAAAGGATCCTCCAATTCATTTCTGGAGTCATCAGCCGTGACGAATGTCCAAGCGGT
CAAGAACAGCACAGCAACGATCATCATGCACGTCAGTTTCATCTTGGTGATGCTTTGGGTGAT
>TRINITY_DN10627_c2_g6_i4_(4) len=430 path=[18037:0-42 18038:43-43 18039:44-53 18753:54-67 18809:68-68 18886:69-78 18906:79-117 18913:118-123 18911:124-124 18905:125-148 18894:149-163 18916:164-174 18903:175-235 18893:236-238 18878:239-282 18838:283-303 18901:304-306 18920:307-312 18870:313-319 18830:320-363 18773:364-369 18701:370-371 18824:372-372 18767:373-383 18694:384-393 18314:394-414 18315:415-415 18316:416-429] [-1, 18037, 18038, 18039, 18753, 18809, 18886, 18906, 18913, 18911, 18905, 18894, 18916, 18903, 18893, 18878, 18838, 18901, 18920, 18870, 18830, 18773, 18701, 18824, 18767, 18694, 18314, 18315, 18316, -2]
CTCCTTTGGCATCACCAAATACATCAGCAGAATGAAACTGACGTACGCTTTGATCGTCGCCGTGCTGTTCCTAACGGCCA
GTCAACTCGTTACATCTGATGATTCAAGAGGTAAGCAGGAGTATCCTGCTAAGAGGTCGACAACCAAGAGGCAGAATTAC
AAGCTGTTCAAGTTGACCAGGGGATGTACTTCACCCGGCGGCGGTTGTACTGTGTGGACTACTAAGTGCTGCAGTCATCT
ATGCATGAAAAAGCAGAGCGGGCCAATTTGCGTGGAGGAACCGGACACATAGTTGGTCTGCCATCTGATACCCCCCACTG
GGCTCTGTCCTCTTTTGCATAATTCCTCCATGCCTGTGAGTGGTCATGAACCGTTCAGTACCCACTCTTCTCGTGGGGTC
AGATGACGAATTAAAACAGAAATGTTGCAA
>TRINITY_DN10803_c2_g9_i1_(3) len=444 path=[14382:0-24 16479:25-29 17004:30-30 17293:31-35 16749:36-36 17155:37-59 17663:60-60 17688:61-61 16268:62-331 17205:332-342 17050:343-347 16828:348-371 16553:372-391 16221:392-419 14014:420-443] [-1, 14382, 16479, 17004, 17293, 16749, 17155, 17663, 17688, 16268, 17205, 17050, 16828, 16553, 16221, 14014, -2]
AACATCAGCAGAATGAAACTGACGTGCGTGTTGATCGTCGCCGTGCTGTTCCTGACGGCCTGCCAACTCACTACAGCTGC
ACACTACAGAGATAAGCAGAAGGATCCTGTCGTGAGATTCAGTGATGAGATGCAGAGATCCGAAGATTCCAAGTTCAACG
AGAGATGCCAAGATTTCGGTGCCGACTGTGATCCTAACTTTGATGACTGCTGTGGTGAATGTTTTGGCTTCAAAGACATA
AGCTTTGGCTTATGCACTTCAGTATTTCCTGACTTCCCAGGATTTCCTGACTTCGCAGAATTTCCTGACTTCTGATATTC
CCCCCTCTGTCCTTCATCCTCTTTTGCCAGATTCATCCATACCTATGTGTGGCCATGAACCACTCTGTACCTTCACCTCT
GGTGGCTTCAGAGGACGTCTATCAAAATAAACCGCATTGCAACA
>TRINITY_DN10739_c1_g3_i3_(3) len=437 path=[9460:0-43 10123:44-63 10271:64-67 10220:68-82 10289:83-87 10317:88-104 10304:105-117 10288:118-118 10268:119-120 10214:121-144 10286:145-149 10266:150-158 10161:159-176 10207:177-233 10157:234-234 10077:235-258 10203:259-259 10282:260-260 10260:261-276 10197:277-298 10144:299-322 10332:323-328 10320:329-333 10306:334-334 10290:335-343 10273:344-361 10251:362-387 10223:388-392 10183:393-393 10125:394-404 10038:405-405 8923:406-407 8924:408-429 8925:430-430 8926:431-436] [-1, 9460, 10123, 10271, 10220, 10289, 10317, 10304, 10288, 10268, 10214, 10286, 10266, 10161, 10207, 10157, 10077, 10203, 10282, 10260, 10197, 10144, 10332, 10320, 10306, 10290, 10273, 10251, 10223, 10183, 10125, 10038, 8923, 8924, 8925, 8926, -2]
CTTTGCCAACGTTTATTGTCAGTGGTGTTTCAAAGAAAAAGATCGGAAGTGAACTGCGATCATTCACTCAATCATTAGAC
AAGAAACGTGGCCGTGATGATACACGTGGTCTCCAAAACGCCTAGTGCTGGAGACAGCAGCGCCACACAGCGCCATTAAC
GTCCGCCGGGAATACACCCAACATCCGGGATACACTCAGGTGCAGGCTGAAGCCTCAGAGCAGGCAATATAATTTTCCTC
CTTTCATCTGGGTTGAGGTCCTGTTTGTTCTCCACATCTCGTTCTACAGGTTGATCTGCCTCCAGCTGGAGCGTTGCCAG
GGGAAACAGGACCAGAAAGGTGAACAGCAACACTCCCATTTTATTCATCACGAACCTCTTTCCACCCTTCTTCACGTAGC
TGTGGCTGTCTGCTCTTGGCGTGGCTGTGGGGCTGAC
>TRINITY_DN10526_c2_g4_i5_(3) len=274 path=[14441:0-119 14663:120-205 13041:206-206 13042:207-207 13043:208-218 13044:219-273] [-1, 14441, 14663, 13041, 13042, 13043, 13044, -2]
AGAAGACATCACGGCAGGTTTAGAAGCAGACGAGAAAGCAGACGCCACTGCAGCAGTATCCAGTGTTCGGCAAGAAACAA
AATACACCACCAGCAAGGCAGTCATCATTTCTCTTATTCAATTCGGAGTTCTTCATTTCGTGACTTGCCTTCAGAAAAAG
ATTCCCCAATCCATTTCTGGAGACATCAGCCGTGACGAATGTCCAGGCGGTCAAGAACATCACAGCAACGATCATCATGC
ACGTCAGTTTAATCTTGGTGATGTTTTGGGTGAT
>TRINITY_DN10812_c3_g3_i5_(3) len=498 path=[16077:0-96 16078:97-97 17522:98-100 17458:101-102 17565:103-133 17517:134-135 17452:136-149 17733:150-150 17757:151-159 17773:160-160 17665:161-168 17649:169-170 17735:171-173 17758:174-177 17587:178-180 17549:181-181 17495:182-188 17428:189-253 17742:254-281 17009:282-438 16413:439-439 16414:440-443 16415:444-459 16416:460-463 16417:464-464 16418:465-488 16419:489-497] [-1, 16077, 16078, 17522, 17458, 17565, 17517, 17452, 17733, 17757, 17773, 17665, 17649, 17735, 17758, 17587, 17549, 17495, 17428, 17742, 17009, 16413, 16414, 16415, 16416, 16417, 16418, 16419, -2]
TCCAGTGGTACCGATTCGCAGGGTACATCGTTTCATTGGTGACCGGGTTACGACCTCGTCTGCGTGATCGTTGCACGGTG
AATTTGGCTTCATATTTCTCCACAGTCTTCTTTGGCATCACCCAAAACATCACCAAGATGAAACTGACGTGCATGATGAT
CGTTGCTGTGCTGTTCTTGACATTCGTCATGGCTGATGACTCCATGAAGGCACTGGAGAATCTTTTTGCAGAGGCACGTG
ACGAAACGAAGAACAGCGAAGTTTCTAAATTGAACGAGAGAGGCTGCCATGGACTATATCAGTTTTGTGGCTTACCGTTT
GTTAAGAACGGGCTATGCTGCAGTCAGATGTGTTTTTGGGTCTGCATGCCCGAGTATTAAACCTGCCGTGGCGTCTTCTA
CTCCCCTCTGTGCTATCCCTGGCTTGATCTTTGATTGGCGTGTGCCCTTCACTGGTTATGAACCCTCTGATCCTCCTCTC
TGAAGACCTCTGGGGTCC
>TRINITY_DN4868_c0_g1_i1_(3) len=410 path=[871:0-311 872:312-317 873:318-341 874:342-409] [-1, 871, 872, 873, 874, -2]
GCAGAATGAAACTGACGAACGCCTTGATCATTGTCGTGCTGTTCCTGACGGCCTCTCCACTCATGACAGCCGATGTCTCC
AGAGATACGCGAGGGTATCCTGCTTTGAGGTCGATAACCAAGATGATGAATTCCAAGCTCTCCAAGTTGACCAAGAGATG
CGATGGGCCAAACATTCTCTGTGAGTATGACAGCGACTGCTGCAGTGGCGATTGTACTTCCAACGGGGTGCTGGAATATT
GCGCTTAGAGCTTGTCTGGCGTCTGACCCTTCTCCTATCCTCGCGGGTCTCGCCTCTTTTGCCTGGTTCATCCCCCATCC
CCGCCAGTGGTCATGACCCACGGTCTATGGACTCCCAATGGTAGATTCAGAGAACCTGTATTTCAATAAAGCCACATTGC
AATCAAAAAA
>TRINITY_DN10803_c2_g5_i1_(3) len=237 path=[17656:0-42 17649:43-43 17641:44-48 17630:49-56 17618:57-62 17604:63-72 17581:73-76 17542:77-83 17486:84-102 17674:103-103 17689:104-104 16839:105-107 16565:108-121 17469:122-159 17398:160-164 17309:165-165 17181:166-170 17027:171-175 16797:176-182 16516:183-187 16190:188-188 16790:189-189 16508:190-190 16175:191-191 16781:192-193 16497:194-194 16158:195-208 14751:209-212 14752:213-236] [-1, 17656, 17649, 17641, 17630, 17618, 17604, 17581, 17542, 17486, 17674, 17689, 16839, 16565, 17469, 17398, 17309, 17181, 17027, 16797, 16516, 16190, 16790, 16508, 16175, 16781, 16497, 16158, 14751, 14752, -2]
AACATCAGGGGTAACTTAGAGCAGGCAACAGTTTAAAAGCAGGCGACAGTGACAGGTGTTTATGAGAACGATCCTTGCAT
GGTGAACCTGACTCCATATTTCTTCATCGTCTTTTTGGGCACCACCAAAAACATCAACAGAATGAAACTGACGTGCGTGT
TGATCGCCGCCGTGCTGTTCCTGACGGCCTGTCAACTCGTTACAGCTGATGACTCAAGAGAGAAGCAGGAACATTCT
>TRINITY_DN10420_c5_g2_i4_(3) len=603 path=[11839:0-74 11840:75-89 11841:90-92 11842:93-111 12251:112-172 12313:173-187 12300:188-228 12326:229-234 12283:235-244 12314:245-246 12068:247-258 11962:259-275 12151:276-276 12056:277-284 11948:285-285 12136:286-290 12037:291-298 12197:299-308 12124:309-348 12260:349-361 12231:362-364 12191:365-369 12115:370-385 11912:386-528 10557:529-536 10558:537-560 10559:561-592 10560:593-602] [-1, 11839, 11840, 11841, 11842, 12251, 12313, 12300, 12326, 12283, 12314, 12068, 11962, 12151, 12056, 11948, 12136, 12037, 12197, 12124, 12260, 12231, 12191, 12115, 11912, 10557, 10558, 10559, 10560, -2]
GCAGAAGGCAAACGTGACACGTGTATCAAACCGACTACATGATCCCTGCACTGTGAATGTGACTTTAAATTTCTTCACTG
TCTTCTTTGGATTGTGGGCGAACATCTGTTGCGACTGAGGTAAGGCAGTGACTCACGCCAGGCAAGGTATAAAGCAGGCG
ACAGTGACACGTGTATCACATCGTCTGCTTGATCCTTGCACGGTGAGTTTGGCTTCACATTTCTTCACTGTCTCCCTTGG
CATCACCCAAAAAATCAGCAGGATGAAACTGACGTACGCTTTGATCGTCGCAGTGCTGTTACTGACGGCTTGTCAGCTCA
CTACACCTTATGACTCCAAAGGTAAGCAGGAGTATCTTACTAAGAGATCACGAACCAAGATGCAGAGGCACAAGCTCTTT
AAGTTGACCAGGGAATGTATACCACTCGGCAACGCATGTACGACGTATGAGATTTGTTGCGGTGGTTATTGTCTTGTAAA
GACATATCCAAAGACTCCACTTTGCAAAAAAAGTTAGTCGGCCTTGCATCTGGTATTTCCTTCTGTGCTCTACGCTTTTT
TGCATGATTTCTCCATGCCTGTGAGTGGTCACGAACCATTCAG
>TRINITY_DN10739_c1_g3_i7_(3) len=512 path=[9241:0-153 10108:154-166 10016:167-177 9900:178-294 9024:295-299 10168:300-300 10094:301-324 10213:325-353 10164:354-358 10085:359-363 10209:364-369 10159:370-374 10080:375-375 10206:376-384 10443:385-390 10462:391-394 10482:395-409 10262:410-433 10233:434-434 10195:435-445 10141:446-446 10454:447-449 10473:450-458 9828:459-470 9530:471-471 9531:472-477 9532:478-478 9533:479-481 9534:482-511] [-1, 9241, 10108, 10016, 9900, 9024, 10168, 10094, 10213, 10164, 10085, 10209, 10159, 10080, 10206, 10443, 10462, 10482, 10262, 10233, 10195, 10141, 10454, 10473, 9828, 9530, 9531, 9532, 9533, 9534, -2]
TTTTTTTTTTTTGGAGTTTGGTCATTTATTGCCAGAAAAGAACAAGAAATCTGAACCAGAGCGCAATCATGTTCTTCATT
CTTAGGCAAAAGACGTGGGCGGGATAATCCATGAGATCAACAAACGTTGTGGTTGTGGATAAAACCGCCCAGCACAGCGC
CATGGATGTTGGGCGCTAATAGTGATAAATATCGTACTGGCAGCAAGGACATACGCCTTGGTTGTCGCACCACCCTTTAC
GACAACACTTCTTCCTCAGAGCAGACAATATGATTTCCCTCCTTTCATCTGGGTTGAGGTCTTGTTTGTTCTCCGCATAT
CGTTCTACAGCTTGATCTGCATCCAGCTGGAGCGTTGCCAGGGGAAACAGGACCAGAAAGGTGAATAGCACCACTCCCAT
TTTCAACATCTCGAACCTCTTTCCACCCTTCTTCACGTAGCTGTGGCCGTCTGCTCTTGGCGTGGCTGTGGGGCTGACTG
TTCCTTGTCGTCTGGCTGGTGGTGTGATCAGA
>TRINITY_DN10420_c5_g2_i2_(3) len=621 path=[11078:0-74 11079:75-89 11080:90-92 12225:93-129 12251:130-190 12313:191-205 12300:206-246 12326:247-252 12283:253-262 12314:263-264 12068:265-276 11962:277-293 12151:294-294 12056:295-302 11948:303-303 12136:304-308 12037:309-316 12197:317-326 12124:327-366 12260:367-379 12231:380-382 12191:383-387 12115:388-403 11912:404-546 10557:547-554 10558:555-578 10559:579-610 10560:611-620] [-1, 11078, 11079, 11080, 12225, 12251, 12313, 12300, 12326, 12283, 12314, 12068, 11962, 12151, 12056, 11948, 12136, 12037, 12197, 12124, 12260, 12231, 12191, 12115, 11912, 10557, 10558, 10559, 10560, -2]
GCAGAAGGCAAACGTGACACGTGTATCAAACCGACTACATGATCCCTGCACTGTGAATGTGACTTTAAATTTCTTCACTG
TCTTCTTTGGATTTTCTTGCTTTTTGAGATTGTGGGCGAACATCTGTTGCGACTGAGGTAAGGCAGTGACTCACGCCAGG
CAAGGTATAAAGCAGGCGACAGTGACACGTGTATCACATCGTCTGCTTGATCCTTGCACGGTGAGTTTGGCTTCACATTT
CTTCACTGTCTCCCTTGGCATCACCCAAAAAATCAGCAGGATGAAACTGACGTACGCTTTGATCGTCGCAGTGCTGTTAC
TGACGGCTTGTCAGCTCACTACACCTTATGACTCCAAAGGTAAGCAGGAGTATCTTACTAAGAGATCACGAACCAAGATG
CAGAGGCACAAGCTCTTTAAGTTGACCAGGGAATGTATACCACTCGGCAACGCATGTACGACGTATGAGATTTGTTGCGG
TGGTTATTGTCTTGTAAAGACATATCCAAAGACTCCACTTTGCAAAAAAAGTTAGTCGGCCTTGCATCTGGTATTTCCTT
CTGTGCTCTACGCTTTTTTGCATGATTTCTCCATGCCTGTGAGTGGTCACGAACCATTCAG
>TRINITY_DN10526_c2_g4_i3_(3) len=546 path=[13482:0-74 13483:75-88 15245:89-168 15343:169-174 15372:175-181 15399:182-192 15447:193-193 15171:194-233 15350:234-234 15379:235-246 14697:247-372 15357:373-373 15091:374-375 14987:376-385 14836:386-454 15360:455-465 13505:466-545] [-1, 13482, 13483, 15245, 15343, 15372, 15399, 15447, 15171, 15350, 15379, 14697, 15357, 15091, 14987, 14836, 15360, 13505, -2]
TCATTAATTACCGACTTGTGTTTTTGATTGATTGTGTGACTGACGCATCGATTCACTGAACTCATTTCCTACCTGAGCAT
CATTCACACGCCCATGAAAACACACGTGGAATACTTGTCATTGGGATGTCGCTTTATTTGGATGTTGGACCCCAGAGGTC
TTCAGAGAGGAGGATCAGAGGGGTTCATAACCAGAGAAGGGCACGCGCCAATCAAAGATCAAGCCAGGTAGCACAAAGGG
GAGTAGATGACATCACGGCAGTTTTACACGCAGAAGAAAAAGCACCAGCCAGAGCAGCATTCGTTCTTGACATATAAGAA
ACATAGTTCACCTTTAGCAAGGCACCTGATCCCTCTCAATTCAGGGGCTTCGGGGTTGTTCCTTTCGTCACGTGCCTTTG
AAAAAAGATTCTCCAGTCCATCTCTAGAGTCCTCAGCCGTGACGAATGTCCAGGCGGTCAAGAACAGCATAGCAACGACC
ATCATGCACGTCAGTTTCATCTTGGTGATGTTTTAGGTGATGCCAAAGATGACAGTTGGAAATTAT
>TRINITY_DN7652_c0_g1_i1_(3) len=358 path=[915:0-142 919:143-262 912:263-357] [-1, 915, 919, 912, -2]
TTTTTTTTCATTGGGATGTCGCTTTATTTGCATGTTGGACCTCAGAGGCCCCAGACAATAGGATCAGAGAGGTTCATAAC
CAGCGAAGGCCAGGCACCAATCTAAGTAGGAAAACAGAGGGTAAGGCATAAGCCACTGCAGCAGACGAAGCCCGCGACCA
ACGGTATGACACAAACCTGACCAGGTTCAAGGCACGCTTTTTTCTCGTCCGATGTAGAGACGTCGCGGTACTTCGTTCTT
CCACGTGTCGTCGAAAGAAGATTCTTCAGTCCATCTCTGGAGTCCTCAGCCGTGACGGATGTCCTGGCGGTTAAGAACAG
CATAGCAACGATCATCAGGCACGTCAGTTTCATCTTGG
>TRINITY_DN10526_c2_g4_i6_(3) len=518 path=[13482:0-74 13483:75-88 15245:89-168 15344:169-181 13861:182-205 15172:206-224 14884:225-248 15108:249-252 14687:253-282 15006:283-306 14855:307-363 14663:364-449 13041:450-450 13042:451-451 13043:452-462 13044:463-517] [-1, 13482, 13483, 15245, 15344, 13861, 15172, 14884, 15108, 14687, 15006, 14855, 14663, 13041, 13042, 13043, 13044, -2]
TCATTAATTACCGACTTGTGTTTTTGATTGATTGTGTGACTGACGCATCGATTCACTGAACTCATTTCCTACCTGAGCAT
CATTCACACGCCCATGAAAACACACGTGGAATACTTGTCATTGGGATGTCGCTTTATTTGGATGTTGGACCCCAGAGGTC
TTCAGAGAGTAGGATCAGAGGGATTCATAACCAGTGAAGGGCACGCACCAATCAAAGATCAAGCCCGGTAGCACAGAGGG
GAGTAGAAGACATCACGGCAGCTTTAGGCGCAGACGAAAATGCCCCAGCCACTGCAGCAGTATCCAATTTTCGGCAAGCC
ACAAAATACACCATCAGGAATGCAGTCATCATTTCTCTTATTCAATTCGGAGTTCTTCATTTCGTGACTTGCCTTCAGAA
AAAGATTCCCCAATCCATTTCTGGAGACATCAGCCGTGACGAATGTCCAGGCGGTCAAGAACATCACAGCAACGATCATC
ATGCACGTCAGTTTAATCTTGGTGATGTTTTGGGTGAT
>TRINITY_DN10627_c2_g6_i2_(3) len=435 path=[18066:0-58 18865:59-72 18812:73-73 18750:74-122 18913:123-128 18911:129-129 18905:130-153 18894:154-168 18916:169-179 18903:180-240 18893:241-243 18878:244-287 18838:288-308 18901:309-311 18920:312-317 18870:318-324 18830:325-368 18773:369-374 18701:375-376 18824:377-377 18767:378-388 18694:389-398 18314:399-419 18315:420-420 18316:421-434] [-1, 18066, 18865, 18812, 18750, 18913, 18911, 18905, 18894, 18916, 18903, 18893, 18878, 18838, 18901, 18920, 18870, 18830, 18773, 18701, 18824, 18767, 18694, 18314, 18315, 18316, -2]
GTGATCCTTGCACACATCACCAAACACATCAGCAGGATGAAACTGACGTACGCTTTGATCGTCGCCGTGCTGTTTCTCAC
GGCCTGTCAGCTCACTACAACTGATGATTCAAGAGGTAAGCAGGAGTATCCTGCTAAGAGGTCGACAACCAAGAGGCAGA
ATTACAAGCTGTTCAAGTTGACCAGGGGATGTACTTCACCCGGCGGCGGTTGTACTGTGTGGACTACTAAGTGCTGCAGT
CATCTATGCATGAAAAAGCAGAGCGGGCCAATTTGCGTGGAGGAACCGGACACATAGTTGGTCTGCCATCTGATACCCCC
CACTGGGCTCTGTCCTCTTTTGCATAATTCCTCCATGCCTGTGAGTGGTCATGAACCGTTCAGTACCCACTCTTCTCGTG
GGGTCAGATGACGAATTAAAACAGAAATGTTGCAA
>TRINITY_DN10809_c3_g2_i1_(3) len=1018 path=[10499:0-42 10500:43-43 11701:44-108 11843:109-112 11812:113-113 11782:114-137 11745:138-163 11626:164-203 12034:204-217 11623:218-271 12222:272-274 12206:275-281 12190:282-305 12059:306-308 10969:309-332 12205:333-337 12189:338-369 12080:370-372 11512:373-426 11777:427-433 11734:434-444 11677:445-454 11503:455-458 11332:459-460 11144:461-478 11492:479-504 11724:505-521 11666:522-530 12023:531-535 11860:536-554 11829:555-574 12024:575-575 12047:576-583 12066:584-592 11477:593-616 12048:617-620 12067:621-621 12083:622-622 11756:623-646 11711:647-653 11651:654-656 11577:657-661 11459:662-674 11283:675-685 10857:686-691 12026:692-692 12049:693-716 12068:717-724 12027:725-729 12050:730-730 11277:731-731 11080:732-748 10850:749-840 9656:841-841 11276:842-869 11079:870-889 12028:890-895 11784:896-898 11749:899-914 11702:915-918 11641:919-919 11566:920-928 11447:929-937 11270:938-957 11071:958-971 10840:972-995 10347:996-1001 10348:1002-1017] [-1, 10499, 10500, 11701, 11843, 11812, 11782, 11745, 11626, 12034, 11623, 12222, 12206, 12190, 12059, 10969, 12205, 12189, 12080, 11512, 11777, 11734, 11677, 11503, 11332, 11144, 11492, 11724, 11666, 12023, 11860, 11829, 12024, 12047, 12066, 11477, 12048, 12067, 12083, 11756, 11711, 11651, 11577, 11459, 11283, 10857, 12026, 12049, 12068, 12027, 12050, 11277, 11080, 10850, 9656, 11276, 11079, 12028, 11784, 11749, 11702, 11641, 11566, 11447, 11270, 11071, 10840, 10347, 10348, -2]
CCGATCTCCGAAGAAGACCCAAAAGGTCGAAACAAGTCGTGATCTGTCCCGCGACCCGCCCGTCCACGCTTCTCCGGCGG
TTCGCCGACTTTTATTTAAGATTCATTGCCATAGGTCATTCTAAGCCTGGATTTACATAGACAATATCTGTATGTCGAAC
AATGACATTTATTATAAATCCGAATTTATACAAACGATGCCCATATGTTTGTAACCTTTGAATTTGTTCAAGTATGCCTT
GGACCTGTGTATTTATTCCGTCAGTGAAACATCCATTTCTCAGTTATCTGACGGGTAAACGAATAAAGGCATTGAATGGC
ATATTGATTCCTATATTTTATTGTTTTTTTTTTTATTTGATCGGATTTGGGGGTAGTCAGCTCATATATCTAAAAGCTTA
ATGGTCGAACGTTGGTTGAGTAATTGCTTATCTGACTGACTGGTTGGTTGGTTAGTTAACCTGTTCATTGATTGATCAAG
ATTACTGCAAATACAAACGAGACAAACACACCCTCAAAACACGAGACCAACGCTCTTTGTCTGGTACGGTCAGTGTAGCA
TGCTACTCTTTATTTCTAGTCAGTCGGAAGAAACATGCCTCGCTCATAATATGATCCTTGATATATTTATTGATTAATTC
ATTGATTAATTCTGTGAATGACCGGTTGATTGATTAATTGATTTTACTGCAGATAAGGACATCACTCACATTCCCTTTCC
TCACTCTTTACTGCGAGAACCCTTCAATATAATCTTCTTCAATGCAGACGCCTTCGAATTCATCACCAAAACACGACAAT
CCCTTGCAGCATTCATCCTTTTCAGGGTCACAAAGCCCCTCCGCTTTCGTACATCTCTTGGTCAACGTTAAGTCATCGGA
ATCCTGAATCTTGTCACTCGATCTCACAGCAGAATATCCCTGCTTCTCTCTTGAGTCAGCTGTAACGAGTTGACAGGCCG
TCAGGAACAGCAGGGCGGCGATCAACACGCACGTCAGTTTCATTCTGCTGATGTTTTT
>TRINITY_DN43040_c0_g1_i1_(3) len=275 path=[253:0-274] [-1, 253, -2]
GGGGGGTGGGGGGGGTATCAGATGGCAGACCAACTATTTCTCCGCTTTCTCCACGCATATTGGATGAGCGCCATTCCGTA
ACTTACAGATTTTGCAGCAGTTATTATGCCTCCGAGTACATTCGCCGCCGTTTGGAGTACATGCCTTGGTCAACTTGAAC
AGCTTGGACTCCTGCCTCTTGGTTCTCGACTTCTTGGCAGGATACTCCTGCTTACCTCTTGAATCATCAGTTGTAATGAG
TTGACAGGCCGTGAGAACCAGCACGGCGACGATCA
>TRINITY_DN10739_c1_g3_i4_(3) len=364 path=[8864:0-28 8865:29-34 8866:35-46 10118:47-59 10178:60-125 9915:126-255 10260:256-271 10198:272-304 10145:305-323 10061:324-328 9956:329-329 9836:330-338 9660:339-344 9661:345-348 9662:349-363] [-1, 8864, 8865, 8866, 10118, 10178, 9915, 10260, 10198, 10145, 10061, 9956, 9836, 9660, 9661, 9662, -2]
CATTTATTGTCAGAAAAGAACACGAAATCTGAACCAGAGTGCAATCATGTTCTTCATTCTCAGACAAGAGACGTGGGCGC
GATAGTACATGAGATCAACAAACGCTGTCGTTGTGGATAAAACCGCACAACACATTACCATGGATGTTGAGGGCTACCTG
CAGCAATTACAACCTCCATGGCAATCTCTTGGACAGCACATCCTCTGCCCCAGAGCTTGCAATATGTATCCCGTCCTTTC
ATCTGGGTTGAGGTCCTGTTTGTTCTCCACATATCGCTCTACAGGTTGATCTGCATCCAGTTGGAGCGTTGCCAGGGGAA
ACAGGACCAGAAAGGTGAATAGCACCACTCCCATTTTCAACATC
>TRINITY_DN19492_c0_g1_i1_(3) len=217 path=[389:0-216] [-1, 389, -2]
GTGGATTGGCCTGAATAAGCTGGACGTTGGTCATGGATTCCAATGGTCTGATGGGTCTCCCGTCTCATACGAAAACTGGA
ATGTGAACGAACCGAACAACTACGGGTATCTGGAGTACTGTGTCAACATGCTGCCCAAAAATGGGAAATGGAACGATGAC
GTGTGCACCCGCAAGAAGGGGTTCATCTGCAAACAGGCCTCCTACATCACCCGGACG
>TRINITY_DN7089_c0_g2_i1_(3) len=249 path=[1937:0-178 1938:179-192 1939:193-197 1940:198-248] [-1, 1937, 1938, 1939, 1940, -2]
CTCGGGCTGGCATAAGCCTCCAGCATGGGTGCCAACGCAGGTCAGACCAGAGCAGCAAGGACGAGTATAACAACCTTCAC
CTTGTTCCCCGCAGTCCCTGACACCTCTGAAATTCCGCAGTCCGTCTCTCAACCTCATTGCAAGGTACTGCCGCTTATCT
CTGGAGTAATCAGCTGTAATGAGCTGACTGGCCGTCAGCAACAGCACGGAGATGATCAACACGCCCGTCAATTTCATTCT
GCTGATGAT
>TRINITY_DN10803_c2_g9_i2_(3) len=269 path=[15596:0-47 15597:48-71 17459:72-73 17387:74-74 17286:75-79 17147:80-87 16958:88-93 16704:94-103 17132:104-134 16936:135-135 16679:136-146 17505:147-149 17444:150-170 17367:171-183 17619:184-207 17605:208-214 17582:215-219 17544:220-220 17672:221-221 17688:222-222 17212:223-223 17058:224-225 16838:226-226 16564:227-240 16233:241-244 15056:245-268] [-1, 15596, 15597, 17459, 17387, 17286, 17147, 16958, 16704, 17132, 16936, 16679, 17505, 17444, 17367, 17619, 17605, 17582, 17544, 17672, 17688, 17212, 17058, 16838, 16564, 16233, 15056, -2]
GTGGGTGTTTTTACCTGACATCAAAACCTAGGACATCGGTGGTAACTTATGGCAGGCAACAGTTTAAAAGCAGGCGACAG
TGACAGGTGTTTATCAGCACGATCCTTGCACAGTGAACCTGACTCCATATTTCTTCGTCGTCTTTTTGGGGCACTACCAA
AAACATCAGCAGAATGAAACTGACATGCGTGTTGATCGCCGCCGTGCTGTTCCTGACGGCCTGTCAACTCGTTACAGCTG
ATGACTCAAGAGAGAAGCAGGAACATTCT
>TRINITY_DN10526_c2_g4_i11_(3) len=351 path=[14082:0-47 14083:48-61 14084:62-66 14085:67-76 14734:77-171 15104:172-174 14986:175-190 14836:191-259 15360:260-270 13505:271-350] [-1, 14082, 14083, 14084, 14085, 14734, 15104, 14986, 14836, 15360, 13505, -2]
ACCAGTGAAGGGCACGCGCCAATCCAAGATCAAGCCAGGTAGCACAGAAGGGAGTAGAAGACATCACGGCAGTTTTAAAT
GCAGAATCCAAAGAAGCACCAGTCATCGCAGCATTCCATCTCCGATAAGATACAAAATTTACCGTAAGCAAGGCACCCTC
TCAATTCGGGGGCTTCGGGGTTGTTCCTTTCGTCACGTGCCTTTGAAAAAAGATTCTCCAGTCCATCTCTAGAGTCCTCA
GCCGTGACGAATGTCCAGGCGGTCAAGAACAGCATAGCAACGACCATCATGCACGTCAGTTTCATCTTGGTGATGTTTTA
GGTGATGCCAAAGATGACAGTTGGAAATTAT
>TRINITY_DN10739_c1_g3_i8_(3) len=370 path=[9460:0-43 10123:44-63 10271:64-67 10220:68-82 10289:83-87 10317:88-104 10304:105-117 10288:118-118 10268:119-120 10214:121-144 10286:145-149 10266:150-158 10210:159-167 9870:168-218 10076:219-235 10156:236-254 10240:255-259 10203:260-260 10282:261-261 10260:262-277 10198:278-310 10145:311-329 10061:330-334 9956:335-335 9836:336-344 9660:345-350 9661:351-354 9662:355-369] [-1, 9460, 10123, 10271, 10220, 10289, 10317, 10304, 10288, 10268, 10214, 10286, 10266, 10210, 9870, 10076, 10156, 10240, 10203, 10282, 10260, 10198, 10145, 10061, 9956, 9836, 9660, 9661, 9662, -2]
CTTTGCCAACGTTTATTGTCAGTGGTGTTTCAAAGAAAAAGATCGGAAGTGAACTGCGATCATTCACTCAATCATTAGAC
AAGAAACGTGGCCGTGATGATACACGTGGTCTCCAAAACGCCTAGTGCTGGAGACAGCAGCGCCACACAGCGCCATTAAG
GTGCGCCGCTATTTACACGGACGATTGGGGAGACATTCAGGTGGAGGCTGAAGCCTCAGAGCAGGCATTATAATTTCCCT
CCTTTCATCTGGGTTGAGGTCCTGTTTGTTCTCCACATATCGCTCTACAGGTTGATCTGCATCCAGTTGGAGCGTTGCCA
GGGGAAACAGGACCAGAAAGGTGAATAGCACCACTCCCATTTTCAACATC
>TRINITY_DN7089_c0_g4_i2_(3) len=334 path=[1951:0-207 1969:208-221 1968:222-226 1967:227-234 1964:235-319 1950:320-333] [-1, 1951, 1969, 1968, 1967, 1964, 1950, -2]
GGGAAATATCAGATGCCAAACTATTACTACAGCTGGCATACGCCTCCTCCAGTACCGCCGCCACGGCACCGCAGACCAGG
GCAGCAAGGTTGAGTATAACAACCTTCACCTTGTCCCCCGCAGTCCCTGGCACCTTTGAAATTCCGCATTTCATCTCCCA
ACCTCACTGCACGGTACTGCCGCTGATCTCTGGAGTAATCAGCTGTAATGAGCTGACTGGCCGTCAGGAACAGCACAGTG
ATGATCAACACGCACGTCAGTTTCATTCTGCCGATGATCTTGGTGATCCCAAAGAACACAGTGAAGAAATATGAAGTCAG
GTTCACTGTGGAAG
>TRINITY_DN10803_c2_g5_i2_(3) len=359 path=[15096:0-24 15097:25-26 15098:27-28 15099:29-30 15100:31-32 15101:33-34 15102:35-36 15103:37-38 15104:39-40 15105:41-42 15106:43-44 15107:45-46 15108:47-48 16924:49-82 16662:83-83 16353:84-107 16910:108-117 16649:118-165 17641:166-170 17630:171-178 17618:179-184 17604:185-194 17581:195-198 17542:199-205 17486:206-224 17674:225-225 16261:226-249 17569:250-250 17525:251-251 17468:252-262 17399:263-275 17310:276-280 17182:281-281 17028:282-286 16798:287-287 16197:288-292 16514:293-297 17022:298-304 16788:305-309 16504:310-310 16169:311-311 16777:312-312 16494:313-313 16155:314-315 16772:316-316 16488:317-330 16148:331-334 14678:335-358] [-1, 15096, 15097, 15098, 15099, 15100, 15101, 15102, 15103, 15104, 15105, 15106, 15107, 15108, 16924, 16662, 16353, 16910, 16649, 17641, 17630, 17618, 17604, 17581, 17542, 17486, 17674, 16261, 17569, 17525, 17468, 17399, 17310, 17182, 17028, 16798, 16197, 16514, 17022, 16788, 16504, 16169, 16777, 16494, 16155, 16772, 16488, 16148, 14678, -2]
ACACACACACACACACACACACACACACACACACACACACACACACACAAACATATGCTCCAGACAGACTTTCTTATTTT
TTGCATGTGAATGTGGGTGTTTTACATCAGATTAGAACATAGAACATCAGGGGTAACTTAGAACAGGCAACAGTTTAAAA
GCAGGCGACAGTGACAGGTGTTTATGAGAACGATCCTTGCATGGTGAACCTGACTCCATATTTCTTTGTCGTCTTTTTGG
GCACTACCAAAACCATCAGCAGAATGAAACTGACGTGCGTGTTGATCGCCGCCGTGCTGTTCCTGACGGCCTGTCAACTC
GTTACAGCTGATGACTCAAGAGAGAAGCAGGAACATTCT
>TRINITY_DN10803_c2_g12_i3_(3) len=345 path=[17756:0-59 17701:60-70 17711:71-71 17718:72-72 17725:73-73 17732:74-75 17738:76-84 17744:85-96 17540:97-131 17481:132-143 17411:144-155 17321:156-175 17676:176-177 17400:178-185 17307:186-227 17026:228-271 17680:272-276 17694:277-279 17706:280-287 17714:288-289 17721:290-290 17728:291-292 17612:293-295 17594:296-297 17563:298-301 17519:302-303 17460:304-316 17681:317-319 17695:320-320 17009:321-344] [-1, 17756, 17701, 17711, 17718, 17725, 17732, 17738, 17744, 17540, 17481, 17411, 17321, 17676, 17400, 17307, 17026, 17680, 17694, 17706, 17714, 17721, 17728, 17612, 17594, 17563, 17519, 17460, 17681, 17695, 17009]
GCATCACCAAGATCTTCAGCAGAATGAAACTGACGTACGTGTTGATCATCGCCGTGCTGTTCCTGACGGCCTGTCAGCTC
ATTACAGCTGATGACTCGAGAGATGAGCGGGAGTCCCGTGCAGTTGACGGAATGCAGAACTCAGGAGGTTCCAGGTTCGA
CTTGCGGCGTTGCGGGAAACCAGGTGCTGGTTGTTATTATTCTAGCGATTGCTGCGGTCGTGTGAGATGCAGAGGCCGCA
GGTGTTTTTCCTATTAATAGTCTGGCATCTGATATTTCCCCTCTGTGCTCTACCCTCTTTTGCCGGATTCATCCACACCT
ATGTTTGGTCATGAACCACTCTGTA
>TRINITY_DN4868_c0_g2_i1_(3) len=410 path=[875:0-311 876:312-335 877:336-341 878:342-409] [-1, 875, 876, 877, 878, -2]
GCAGAATGAAACTGACGAACGCCTTGATCATTGTCGTGCTGTTCCTGACGGCCTCTCCACTCATGACAGCCGATGTCTCC
AGAGATACGCGAGGGTATCCTGCTTTGAGGTCGATAACCAAGATGATGAATTCCAAGCTCTCCAAGTTGACCAAGAGATG
CGATGGGCCAAACATTCTCTGTGAGTATGACAGCGACTGCTGCAGTGGCGATTGTACTTCCAACGGGGTGCTGGAATATT
GCGCTTAGAGCTTGTCTGGCGTCTGACCCTTCTCCTATCCTCGCGGGTCTCGCCTCTTTTGCCTGGTTCATCACCCATAC
CCGCCAGTGGTCATGACCCACGGTCTATGGACTCCCAATGGTAGATTCAGAGAACCTGTATTTCAATAAAGCCACATTGC
AATCAAAAAA
>TRINITY_DN10802_c1_g2_i3_(3) len=529 path=[12114:0-25 12115:26-26 14012:27-55 13861:56-56 13685:57-59 14002:60-62 13849:63-63 13672:64-92 14368:93-93 14335:94-99 14549:100-123 14586:124-124 14613:125-126 14272:127-129 14216:130-185 14143:186-186 14051:187-203 13749:204-210 14569:211-219 14598:220-220 12562:221-227 12563:228-232 12564:233-236 12565:237-252 12566:253-253 13731:254-430 13543:431-528] [-1, 12114, 12115, 14012, 13861, 13685, 14002, 13849, 13672, 14368, 14335, 14549, 14586, 14613, 14272, 14216, 14143, 14051, 13749, 14569, 14598, 12562, 12563, 12564, 12565, 12566, 13731, 13543]
TAGAGATACACAAAACAGACACTTTGAAAAGGGTCTGTAGAGATACACAAAACAGACACTTTGAAAAGGGTCTGTAGAGA
TACACAAAACAGACCCTCTGCAAAGTATCTATAGAGATACACAAAACAGATACTATTAAAAGGATCCACACAGATACACA
AAACAGACTAGACGCTGTAGAAAGGATCTGTAGAAGCACACAGCTTGGCTCTCCTCAGCAGTGCTAGGGATGTCGCCACA
CCATTCAGCGCAGATACGGCCTACATTTGGCGCGACAATCGTTGTATTTGTAAAAATTGTTGCCGTTGCCACCACACCCT
CCGTAAGTGAACTGTTTGCAGTCGTAAGAAGGCAGATCGAAGTAATATTTCGCTATATAACTTGTGCACGTCCCCGGTTC
CGCTGGTAGTGTGCATTCATACGGTCGAACAAAACGTTCCGAAGCGCCAGCCCCACGTGCAAGCATACACATGGTCAGGA
TCACAACAGCAGCAAAACCACGTCCTTCCATTTTACAACCTGGACAGTC
>TRINITY_DN10526_c2_g6_i10_(3) len=429 path=[13930:0-52 13931:53-76 15049:77-85 14910:86-107 14735:108-108 15038:109-109 15330:110-110 15317:111-122 15302:123-126 15284:127-156 15266:157-158 15241:159-172 15206:173-270 15356:271-303 14846:304-310 14655:311-335 14984:336-336 14833:337-337 14641:338-348 13006:349-428] [-1, 13930, 13931, 15049, 14910, 14735, 15038, 15330, 15317, 15302, 15284, 15266, 15241, 15206, 15356, 14846, 14655, 14984, 14833, 14641, 13006, -2]
TGTCGCTTTATTTGGATGCTGGACCCCCAAGACCTCCAGAGAGTAGGATCAGAAGGGTTCATTACCAGTGAATGGCAAGC
GACAGTCAAAGATCAAGCCAGGTAGCACAGAGGGGAGTAGAAGACATCACGGCAGCTTTAGGCGCAGACGAAAATGCACC
AGCCACTGCAGCATGGCCCTCCAATTTTCGGAAAGCCACAAAATTCTAAACCTTCAGCGCACCAATCATCATCCTTCTTG
TTCAATTCAGTGGCTTCAGGGTTCATTTCGTACTGTGCCTTCCGGAAAAGATTCTCCAATCCATAACTGGAGTCATCAGC
CGTGACGAATGTCCAGGCGGTCAAGAACAGCATAGCAACGACCATCATGCACGTCAGTTTCATCTTGGTGATGTTTTAGG
TGATGCCAAAGATGACAGTTGGAAATTAT
>TRINITY_DN4868_c0_g3_i1_(3) len=410 path=[879:0-311 880:312-317 881:318-335 882:336-341 883:342-409] [-1, 879, 880, 881, 882, 883, -2]
GCAGAATGAAACTGACGAACGCCTTGATCATTGTCGTGCTGTTCCTGACGGCCTCTCCACTCATGACAGCCGATGTCTCC
AGAGATACGCGAGGGTATCCTGCTTTGAGGTCGATAACCAAGATGATGAATTCCAAGCTCTCCAAGTTGACCAAGAGATG
CGATGGGCCAAACATTCTCTGTGAGTATGACAGCGACTGCTGCAGTGGCGATTGTACTTCCAACGGGGTGCTGGAATATT
GCGCTTAGAGCTTGTCTGGCGTCTGACCCTTCTCCTATCCTCGCGGGTCTCGCCTCTTTTGCCTGGTTCATCCCCCATAC
CCGCCAGTGGTCATGACCCACGGTCTATGGACTCCCAATGGTAGATTCAGAGAACCTGTATTTCAATAAAGCCACATTGC
AATCAAAAAA
>TRINITY_DN7652_c0_g2_i1_(3) len=358 path=[913:0-142 920:143-262 918:263-357] [-1, 913, 920, 918, -2]
TTTTTTTTCATTGGGATGTCGCTTTATTTGCATGTTGGACCTCAGAGGCCCCAGACAATAGGATCAGAGAGGTTCATAAC
CAGCGAAGGCCAGGCACCAATCTAAGTAGGAAAACAGAGGGTAAGGCATAAGCCACTGCAGCATACGAAGCCCGCGACGA
ATGGTATGACACAAACTTGACCAGGTTCAAGGCACGCTTTCTTCTCGTCCGATGTAGAGACTTCGCGGTACTTCGTTCTG
CCACGTGTCGTCGAAAGAAGATTCTTCAGTCCATCTCTGGAGTCCTCAGCCGTGACGGATGTCCTGGCGGTTAAGAACAG
CATAGCAACGATCATCAGGCACGTCAGTTTCATCTTGG
>TRINITY_DN10526_c2_g4_i7_(3) len=561 path=[13482:0-74 13483:75-88 15245:89-168 15344:169-181 15371:182-184 15398:185-187 15419:188-192 15447:193-193 15171:194-233 15350:234-234 15378:235-235 15405:236-236 15166:237-250 15098:251-369 15357:370-370 15384:371-427 14840:428-465 15359:466-468 15385:469-469 15409:470-480 13644:481-560] [-1, 13482, 13483, 15245, 15344, 15371, 15398, 15419, 15447, 15171, 15350, 15378, 15405, 15166, 15098, 15357, 15384, 14840, 15359, 15385, 15409, 13644, -2]
TCATTAATTACCGACTTGTGTTTTTGATTGATTGTGTGACTGACGCATCGATTCACTGAACTCATTTCCTACCTGAGCAT
CATTCACACGCCCATGAAAACACACGTGGAATACTTGTCATTGGGATGTCGCTTTATTTGGATGTTGGACCCCAGAGGTC
TTCAGAGAGTAGGATCAGAGGGGTTCATAACCAGAGAAGGGCACGCGCCAATCAAAGATCAAGCCAGGTAGCACAGAAGG
GAGTAGAAGACGTCACGGCAGTCTTAATAGCACCAATAAAAGCAAATGTGATTGCAGCAATCCGTGTCTTCGCCCGGTTC
ACCACACCATTCAAGAGAAGGAATGCACCCTCTCAATTCAGGGGCTTCGGGATTGTTCTTTTCGTCACGTGCCTTCGAAA
GAGGATTCTCCCATCCTCCTGCAGTATCTGATCCATCTCTGGAGTTATCAGCCGTGACGAATGTCCAGGCGGTCAAGAAC
AGCATAGCAACGACCATCATGCACGTCAGTTTCATCTTGGTGATGTTTTAGGTGATGCCAAAGATGACAGTTGGAAATTA
T
>TRINITY_DN10739_c1_g3_i6_(3) len=437 path=[9460:0-43 10123:44-63 10271:64-67 10220:68-82 10289:83-87 10317:88-104 10304:105-117 10288:118-118 10268:119-120 10215:121-128 10244:129-142 10302:143-144 10286:145-149 10266:150-158 10210:159-167 10160:168-210 9984:211-217 10076:218-234 10156:235-253 10240:254-258 10203:259-259 10282:260-260 10260:261-276 10197:277-298 10144:299-322 10332:323-328 10320:329-333 10306:334-334 10290:335-343 10273:344-361 10251:362-387 10223:388-392 10183:393-393 10125:394-404 10038:405-405 8923:406-407 8924:408-429 8925:430-430 8926:431-436] [-1, 9460, 10123, 10271, 10220, 10289, 10317, 10304, 10288, 10268, 10215, 10244, 10302, 10286, 10266, 10210, 10160, 9984, 10076, 10156, 10240, 10203, 10282, 10260, 10197, 10144, 10332, 10320, 10306, 10290, 10273, 10251, 10223, 10183, 10125, 10038, 8923, 8924, 8925, 8926, -2]
CTTTGCCAACGTTTATTGTCAGTGGTGTTTCAAAGAAAAAGATCGGAAGTGAACTGCGATCATTCACTCAATCATTAGAC
AAGAAACGTGGCCGTGATGATACACGTGGTCTCCAAAACGCATAGTGCTGGAGACAGCAGCGCCACACAGCGCCATTAAG
GTGCGCCGAAATAACACGGAAGATTGGGGAGACAGTCAGGTGGAGGCTGAAGCCTCAGAGCAGGCATTATAATTTCCCTC
CTTTCATCTGGGTTGAGGTCCTGTTTGTTCTCCACATCTCGTTCTACAGGTTGATCTGCCTCCAGCTGGAGCGTTGCCAG
GGGAAACAGGACCAGAAAGGTGAACAGCAACACTCCCATTTTATTCATCACGAACCTCTTTCCACCCTTCTTCACGTAGC
TGTGGCTGTCTGCTCTTGGCGTGGCTGTGGGGCTGAC
>TRINITY_DN27044_c0_g1_i1_(3) len=354 path=[332:0-353] [-1, 332, -2]
AGAAGTTCCTGGTGGAAGAGCTCATCACGCACCGCGGCTACGACCGCGACAGCCACGACTATGACATTGCCTTGCTCAAG
GTGAAGTCGTCGGACGGCCAGGGAATCAAGTTCAACGACTACGTTCAGCCTGCCTGTCTGCCCTCCTCTCAGGACGTCTA
CGTGGCCGGGACCAAGTGTCTCATCTCGGGCTGGGGGGAAACAGGGTCCAGCAGTGAGTATCCCAATATCCTGCGAGCAG
CCACAGTGCCACTGCTGAGTTATAACGTATGCCAGTACCTGTACAAAGGAGCTCTGACCAATCGTATGCTGTGTGCCGGA
TACTTAGAGGGTGGCATCGACACATGTCAAGGAG
>TRINITY_DN10739_c1_g3_i11_(3) len=490 path=[8864:0-28 8865:29-34 8866:35-46 10118:47-59 10178:60-125 9914:126-131 10108:132-144 10016:145-155 9900:156-272 9024:273-277 10168:278-278 10094:279-302 10213:303-331 10164:332-336 10085:337-341 10209:342-347 10159:348-352 10080:353-353 10206:354-362 10443:363-368 10462:369-372 10482:373-387 10262:388-411 10233:412-412 10195:413-423 10141:424-424 10454:425-427 10473:428-436 9828:437-448 9530:449-449 9531:450-455 9532:456-456 9533:457-459 9534:460-489] [-1, 8864, 8865, 8866, 10118, 10178, 9914, 10108, 10016, 9900, 9024, 10168, 10094, 10213, 10164, 10085, 10209, 10159, 10080, 10206, 10443, 10462, 10482, 10262, 10233, 10195, 10141, 10454, 10473, 9828, 9530, 9531, 9532, 9533, 9534, -2]
CATTTATTGTCAGAAAAGAACACGAAATCTGAACCAGAGTGCAATCATGTTCTTCATTCTCAGACAAGAGACGTGGGCGC
GATAGTACATGAGATCAACAAACGCTGTCGTTGTGGATAAAACCGCCCAGCACAGCGCCATGGATGTTGGGCGCTAATAG
TGATAAATATCGTACTGGCAGCAAGGACATACGCCTTGGTTGTCGCACCACCCTTTACGACAACACTTCTTCCTCAGAGC
AGACAATATGATTTCCCTCCTTTCATCTGGGTTGAGGTCTTGTTTGTTCTCCGCATATCGTTCTACAGCTTGATCTGCAT
CCAGCTGGAGCGTTGCCAGGGGAAACAGGACCAGAAAGGTGAATAGCACCACTCCCATTTTCAACATCTCGAACCTCTTT
CCACCCTTCTTCACGTAGCTGTGGCCGTCTGCTCTTGGCGTGGCTGTGGGGCTGACTGTTCCTTGTCGTCTGGCTGGTGG
TGTGATCAGA
>TRINITY_DN10803_c2_g4_i2_(3) len=373 path=[15289:0-33 15290:34-34 15291:35-35 15292:36-36 15293:37-38 15294:39-47 16723:48-59 16960:60-60 16415:61-65 16700:66-70 16941:71-94 16387:95-96 17121:97-103 16923:104-106 17256:107-125 17111:126-126 16909:127-129 17248:130-169 16640:170-191 16326:192-225 17646:226-238 17637:239-246 17675:247-261 17690:262-263 17702:264-264 17524:265-277 17678:278-278 17692:279-279 17704:280-280 17025:281-288 16795:289-301 16201:302-304 16513:305-313 17021:314-317 16786:318-347 16502:348-348 16177:349-355 15031:356-372] [-1, 15289, 15290, 15291, 15292, 15293, 15294, 16723, 16960, 16415, 16700, 16941, 16387, 17121, 16923, 17256, 17111, 16909, 17248, 16640, 16326, 17646, 17637, 17675, 17690, 17702, 17524, 17678, 17692, 17704, 17025, 16795, 16201, 16513, 17021, 16786, 16502, 16177, 15031, -2]
CGTGTTGATCATCGCCGTGCTGTTCCTGACGGCCTGTCAGCTCATTACAGCTGATGACTCCAGAGATAAGCTGGGGTACC
GTGCAGTGAGGCTGAGAGACGCAATGCAGAATTCCAAAGATTCCAGGTCCTCATGCAGAACAGAAAGGCAAGTTTGCTCT
TATAGGGCCTGGTGCTGCTATGGTCTGAACTGTCGTGGAGGTCTTTGCCACACCTGGTAGTCTGGCATCTGATATTTCTC
CTCTGTGCTCTACCCTCTTTTGCCTGATTCCTCCATACCTTGGTGTGGTCATGAACCACTCAGTACCTACACCTCTAGTG
GCTTCAGAGGACGTATATCAAAATAAAACCACATTGCAATGACAAAAAAAAAA
>TRINITY_DN10803_c2_g10_i1_(3) len=272 path=[14801:0-46 14802:47-48 14803:49-49 14804:50-54 16456:55-78 17154:79-109 16971:110-110 16716:111-121 17140:122-140 16949:141-145 17271:146-158 17127:159-160 16929:161-165 17261:166-166 17116:167-171 16913:172-172 17251:173-177 17102:178-182 16896:183-189 17239:190-194 17088:195-195 16874:196-219 16610:220-243 13724:244-271] [-1, 14801, 14802, 14803, 14804, 16456, 17154, 16971, 16716, 17140, 16949, 17271, 17127, 16929, 17261, 17116, 16913, 17251, 17102, 16896, 17239, 17088, 16874, 16610, 13724, -2]
ACCTAGGACATCGGTGGTAACTTATGGCAGGCAACAGTTTAAAAGCAGGCGACAGCGACAGGTGTTTATCAGCACGATCC
TTGCACAGTGAACCTGACTCCATATTTCTTCGTCGTCTTTTTTGGGCACTACCAAAAACATCAGCAGAATGAAACTGACG
TGCGTGTTGATCGCCGCCGTGCTGTTCCTGACGGCCAGTCAACTCGTTACAGCTGATGACTCAAGAGAGAAGCAGGAACA
TTCTACTGTGAGATCGAGTGACAAGATTCAGG
>TRINITY_DN10526_c2_g4_i1_(3) len=543 path=[13482:0-74 13483:75-88 15245:89-168 15344:169-181 15371:182-184 15398:185-187 15419:188-192 15447:193-193 15171:194-233 15350:234-234 15378:235-235 15405:236-236 15166:237-250 15098:251-369 15357:370-370 15091:371-372 14987:373-382 14836:383-451 15360:452-462 13505:463-542] [-1, 13482, 13483, 15245, 15344, 15371, 15398, 15419, 15447, 15171, 15350, 15378, 15405, 15166, 15098, 15357, 15091, 14987, 14836, 15360, 13505, -2]
TCATTAATTACCGACTTGTGTTTTTGATTGATTGTGTGACTGACGCATCGATTCACTGAACTCATTTCCTACCTGAGCAT
CATTCACACGCCCATGAAAACACACGTGGAATACTTGTCATTGGGATGTCGCTTTATTTGGATGTTGGACCCCAGAGGTC
TTCAGAGAGTAGGATCAGAGGGGTTCATAACCAGAGAAGGGCACGCGCCAATCAAAGATCAAGCCAGGTAGCACAGAAGG
GAGTAGAAGACGTCACGGCAGTCTTAATAGCACCAATAAAAGCAAATGTGATTGCAGCAATCCGTGTCTTCGCCCGGTTC
ACCACACCATTCAAGAGAAGGAATGCACCCTCTCAATTCAGGGGCTTCGGGGTTGTTCCTTTCGTCACGTGCCTTTGAAA
AAAGATTCTCCAGTCCATCTCTAGAGTCCTCAGCCGTGACGAATGTCCAGGCGGTCAAGAACAGCATAGCAACGACCATC
ATGCACGTCAGTTTCATCTTGGTGATGTTTTAGGTGATGCCAAAGATGACAGTTGGAAATTAT
>TRINITY_DN21869_c0_g1_i1_(2) len=318 path=[296:0-317] [-1, 296, -2]
CACGTGGCCTTGCTGGGCTGCCTGGTGCAGCGGGGTGTAGCCCACCTTGGTGGTGGCGCTCACCGAGGCGTCGTGGTCCA
ACAGGAAGCGAACCATGTTCACCTGGCCAAAGTGACAGGCCGTGTGCAGCGGTGTGTAGCCCGCCTTGGTCTGGGAGTCG
ATCTCCGATCCATACTTGCGCAAGATCTCGGCCACTGGCACCTTGTCCTCCTGGGCTGCCAGGTGCATGGGGGTCAGGCC
GTTGTGAGCTCTGGCGTTGACATTGGCATCCTTCTCCAGGAGCAGAGACACCACATCGGTGTGACCCTCTTGGAGAAG
>TRINITY_DN10803_c2_g3_i1_(2) len=430 path=[14819:0-35 14820:36-37 14821:38-42 14822:43-43 14823:44-48 14824:49-49 14825:50-54 14826:55-59 14827:60-66 14828:67-71 17373:72-203 16389:204-237 17122:238-299 16668:300-312 16363:313-323 13957:324-429] [-1, 14819, 14820, 14821, 14822, 14823, 14824, 14825, 14826, 14827, 14828, 17373, 16389, 17122, 16668, 16363, 13957, -2]
GGGCACTACCAAAAACATCAGCAGAATGAAACTGACGTGCGTGTTGATCGCCGCCGTGCTGTTCCTGACGGCTTGTCAAC
TCATTAAAGCTGTGAGTTACTCCAGAAATAAGCAAGGGTATCCTGCTTTGAGGTTGATAACCAAGACGGGGAATTCGAGG
CATTCCAGGTCTGGGGGGTGGTGCCATGAGACACGCTATCTCTGCGACAACGATGACGACTGCTGCAGTAACAACTGTTA
TGTAGATCACAACGGGGTTAGAAATTGCCAGTGAAGCTGGTCTGGCGTCTGATCCTTTCCCTCTGTGCTCTGCCCTCTCT
CTTTTGCCTGGTTCACCACCACCCATGCCTGTGAGTGGTCATGACCCACGCAGTACGGACTTCAATGGTGCATTCGGAGA
ATATGTGTTTAAATAAAACCACATTGCGAT
>TRINITY_DN9815_c0_g1_i5_(2) len=330 path=[6048:0-35 6049:36-37 6627:38-38 6615:39-42 6599:43-59 6626:60-74 6613:75-87 6644:88-115 6486:116-116 6569:117-140 6610:141-153 6593:154-159 6621:160-184 6606:185-206 6589:207-230 6556:231-263 6512:264-264 6462:265-290 6248:291-293 6249:294-295 6250:296-296 6251:297-329] [-1, 6048, 6049, 6627, 6615, 6599, 6626, 6613, 6644, 6486, 6569, 6610, 6593, 6621, 6606, 6589, 6556, 6512, 6462, 6248, 6249, 6250, 6251, -2]
GCCGTCATCTCAGCACAGACTTGGTAAGAAGTGAAAAACCTTTATCATGGAGAAACTGGCAATCCTGCTTCTTGTTGCTG
CTGTACTGGTGTCGACCCAGGCCCTGATTCAAGGTGTACTAGAAGATCGTGAAAAGGCGAAGATCAACTTTTTATCAAAA
AGGAAGTCAAATATTGACAGTCGGTGGAGTTGCAGATTTTGGAATGCACCGTGTGACAATACCGAGCAATGTTGTTTTGG
TAGATGTTCTGATAAAACGGGCCGCTGCATAGCGTGGTGATGAACTCTGACCACAAGCCATCCGACATCACCACTCTCCT
CTTCAGAGGC
>TRINITY_DN9815_c0_g2_i1_(2) len=536 path=[6208:0-45 6209:46-69 6210:70-70 6544:71-79 6576:80-92 6493:93-94 6539:95-95 6572:96-106 6624:107-109 6611:110-133 6595:134-160 6567:161-173 6640:174-174 6477:175-202 6560:203-226 6515:227-250 6467:251-251 6585:252-254 6508:255-278 6551:279-286 6616:287-310 6581:311-341 6601:342-383 6501:384-416 6579:417-447 6546:448-471 6499:472-477 6449:478-513 6333:514-535] [-1, 6208, 6209, 6210, 6544, 6576, 6493, 6539, 6572, 6624, 6611, 6595, 6567, 6640, 6477, 6560, 6515, 6467, 6585, 6508, 6551, 6616, 6581, 6601, 6501, 6579, 6546, 6499, 6449, 6333, -2]
ATCTTGACACGCCATCTCCTCGCTCGGTCTCCCTGACAGCTGCCTTCAGTCGACCCTGCCGTCATCTCAGCACAGACTTG
GTAAGAAGTGAAAGACTTTTATTATGGAGAAACTGACAATCCTGCTTCTAGCTGCTGCTGTACTGATGTCGACCCAGGCC
CTGATTCAAAGTGGTAGAGATAAACGCCCAAAGGAAAAGATCAAATTTTTATCGAAAAGAAAGTCAGTTGCTGAGAGTTG
GTGGGAGGGCGAGTGCAGCGGTTGGTCCGTTTATTGTGAATGGAACTGGGAATGTTGTTCTGGTGAATGTGATGGTAATT
ACTGCGATCTATGGTGATGAACCCTGACCACAAGCCATCCGTCACCACACACTCTCTTCTTCAGCGACTTCAAAGTTTTT
GTTCTCCTTCTGAAGAATCTTTACTTCGAGTAAACAAATAAGAAGACTATCACATTTTTTCCCTTTGCAAAATCAATGAT
GGATGTAAAAGGCCTCCCATTTTGTCTTCATCAATAAAGAACTTATCATCATAATA
>TRINITY_DN10420_c5_g5_i4_(2) len=467 path=[11872:0-40 12105:41-71 12003:72-72 12179:73-73 12094:74-83 11993:84-84 12168:85-89 12079:90-113 12317:114-117 12328:118-118 12332:119-129 12335:130-132 12290:133-137 12278:138-142 12261:143-195 12195:196-214 12122:215-238 12323:239-240 12120:241-266 12288:267-286 12277:287-300 12188:301-325 12256:326-336 12227:337-354 12185:355-377 12010:378-381 11903:382-395 12107:396-399 12007:400-401 11899:402-423 11612:424-426 11613:427-466] [-1, 11872, 12105, 12003, 12179, 12094, 11993, 12168, 12079, 12317, 12328, 12332, 12335, 12290, 12278, 12261, 12195, 12122, 12323, 12120, 12288, 12277, 12188, 12256, 12227, 12185, 12010, 11903, 12107, 12007, 11899, 11612, 11613, -2]
CGGTGAACCTGCTTCATATTTCTTCACTGCCTCCTTTGGCACCACCAAAAACATCAGCAGAATGAAACTGACGTACGCTT
TGATCGTCGCTGTGCTGTTACTGACGGCCTGTCAACTCACTACAACTGATGACTCCAGACGTGAGCAGAGTCTTGTGGAG
GGAATGCTCGACAGGATGCGGAATTCTCGGGACTCTGTGTTGACCAAGAGATGCCTGCCAGTCCACTATCCGTGCAGTCC
CATTACTGAAAGGTGCTGCAATACCTGTTATTACAAGCGCATGAGAGGCCCAGGCGTGTGTACATAATTAGCTTGGTCAG
GGGTGCGATATTTCCTCCTCTGTCCTCTACCCTCTTTTGCTGCCTGATCCATCCATGCCTGTGAGTGAGTCATGAATCGC
CCAGAACATGCTCTTCTTGTGACTTCAGAAGACGTGTATGAAAATAAAACCACATTGCAACGAAAAA
>TRINITY_DN24082_c0_g1_i1_(2) len=302 path=[280:0-301] [-1, 280, -2]
AGTTTAACGAGGCGCAGACGCCAACACATAAGCCACTGCAGCATTCGAAGGATGCAATGAGCGGTACGACACAAACTTCA
TCACTTCAGAGACGCCTTTTCTTATTGTCCAATTTAGAGAATTTGAGGTTCTTCATTTTGTCACGTGCCTCCGGAATTCG
TTTTCCCCATGGCCTAAAATCGGTCCATTCTCTGTACTTCAGGTGATTTATCGAGTCATCAACTGTGACGAATGTCCAGG
CGGTCGAGAACAGCACAGCAACGATCAGTATGCACGTCAGTTTCATCTTGGTGATGTTTTGG
>TRINITY_DN43878_c0_g1_i1_(2) len=424 path=[803:0-423] [-1, 803, -2]
TGCACGGTGAACCTGACGTCATCTTTCTTCACTGTCTTCTTCGGCATCACCGAGAACATCAGCAGAATGAAACTAACGTG
CGCGTTGATCATCACCTTGCTGTTCCTGAGTATTACAGCCGGTGACTCCAGAGGTAAGCACAGGTACAATGCGTTGAAGT
CGATGTCCCGAGAGGCGAATTCCACTGAGAGGGAATGCAGGGAAAAAGGTCAGGGTTGTACTAACACAGCTCTTTGCTGC
CCCGGCCTAGAATGTGAAGGCCAGAGTCAAGGTGGTTTGTGCGTGGACAATTAAGTGGCGTCTGATGTTTCCCCTCGGCG
CTCTATCCTGTGCTGCCTGAGTCACCCACACCTCTGTGTGGTCATGAACCACACAGTGCCTACACCTCTTGGCTTCAGAG
GACGTAGATCAAAATAAAACCACG
>TRINITY_DN22129_c0_g1_i1_(2) len=203 path=[181:0-202] [-1, 181, -2]
GGAGCTCCGATCGGCCACACTGAAGGACGACCTGCATCAGCATCAGGAACACGACTGGAGCTCCATTGTCAGCCCACTCT
TCTCTTCCACTTCTCTCAGCTACAGCGTTACCAGGACATCACCAGGATGAAATTGACGTGCGTGTTGATCGTTGCTGTGC
TGATCTTGACTGCCTGCCAGGTCATTGCAGCTGACGACTCGGG
>TRINITY_DN26086_c0_g1_i1_(2) len=249 path=[227:0-248] [-1, 227, -2]
GTAGTTGACCTTGCCCCCTGCCTTGACCAGCACTTTCAGGATGGGCAAGTTGTCAGCGCGAGCTGCCCAGTACAGTGGTG
TGCAGCCTTCCGAGTCTGGTATGTTGACGTCTGCTCCTGCATTGACCAACTCCTTCACTACATCTTCATGACATCTCCAT
ACCGCCACATGCAGACAGGTTTTGCCATCCACAGTGCGTTTGTTGACATTTGTTCCTGCAACTATCAGGATTTTCACAAT
GTTCAAGTG
>TRINITY_DN10554_c0_g3_i1_(2) len=1065 path=[8320:0-33 8321:34-34 8322:35-46 8458:47-57 8487:58-59 8472:60-81 8456:82-86 8510:87-117 8389:118-141 8511:142-142 8423:143-175 8483:176-197 8468:198-212 8451:213-236 8420:237-328 8512:329-330 8517:331-352 8482:353-393 8467:394-414 8507:415-418 8505:419-442 8513:443-453 8493:454-470 8448:471-513 8465:514-570 8492:571-595 8464:596-658 8504:659-671 8491:672-703 8476:704-720 8463:721-775 8515:776-778 8475:779-789 8498:790-817 8367:818-854 8241:855-856 8406:857-867 8363:868-884 8437:885-886 8402:887-931 8359:932-933 8435:934-939 8400:940-993 8358:994-1064] [-1, 8320, 8321, 8322, 8458, 8487, 8472, 8456, 8510, 8389, 8511, 8423, 8483, 8468, 8451, 8420, 8512, 8517, 8482, 8467, 8507, 8505, 8513, 8493, 8448, 8465, 8492, 8464, 8504, 8491, 8476, 8463, 8515, 8475, 8498, 8367, 8241, 8406, 8363, 8437, 8402, 8359, 8435, 8400, 8358]
CTACCACCACTACCAACGAAGTTGCTACCACCACTACCAACGAAGTTGCTACCACCACCACCACCACCCTGTCTCCCTCC
CTTCCTCTCTAAGCCCTACTTCCCGGGTGAGATCGCTGAAATGCAGTCGTATTGTCTCATCAGCTAGAAGCTTTTTTTTT
TTTTGCGCACGCAGAGGAGACTTTTTTTGACGTTTGCACGAACAAAAATGAAAAAAAATGAAATGATAAGGCAAAAAAAA
AAAAGCCTGCTTGGAAGTATATTTAGCATCAGGCCATTTTTAAAGTATGTCAACAGCCTTGACCTTGATCATTCTTATGC
TGTGGATCAAACCTCAGGCATACAAGCCTGAAATTGGGGGCAGAGCGTGGTATCGGGCCAGTAGTAGAAGTGCCACCAGC
CAAAGGCCTGGACTGTATTAAAATACATCACAGCCCATTCAGTGCAGGTAGCAAATCGATGGAGCTGACGTGGGTCACGG
TCCGACAAGGACTTCGGGGGCAGGAGTTTCTCCACTAGCCGCAGTTGTCTGAGAGTAGGGGTGTCGACGGACATGCTGGA
AGCTTCTCTTCGTTTCCGTTTCTCCAGGCAGAAGCCTTCATCATCAGTACCCTCGGCACACAGAGCAGTCATGTCTGTGA
GAAAAGCGTTGTCACAGTCGTCCTGCGTGAAGTTGAAATGCGCTCCACAGAAGTAACAGGTATCGTGTCTGTCACAGGCG
GCAAGGAAATGCTCTTGGCATGGTATCCACTCAAACGGAACACTGCAACCGTTGCTGTTCTCCTTGCATAACGCAGCCGT
ACTGGAATCCTGAGCCGCGATCCGTGGCAGTGCAAGAGCTGCCAGTATCCACAAGGCTGATTCCAGCACCTTCATTTTGT
TCCTTTAATCTCCAGCAGGGGAAGAAAGCCACGTGAGCGACGTTAGGAGTTGAGGCTGACAGTGTCCCGTGCACATTCGA
AACTGGAACGCTGCCAGTGGTTCGACGCGTTGCGGTATGTCGAATGAACACAAAGTGGCACGAACTGGGACCCCCTCTAC
CCAGACACCGGCAAACATTTGCATG
>TRINITY_DN10420_c5_g1_i1_(2) len=397 path=[11058:0-30 11059:31-40 11060:41-46 11061:47-51 11062:52-52 12273:53-80 12249:81-93 12284:94-96 12270:97-101 12244:102-141 12053:142-156 11945:157-268 11491:269-292 11492:293-324 11493:325-334 11494:335-396] [-1, 11058, 11059, 11060, 11061, 11062, 12273, 12249, 12284, 12270, 12244, 12053, 11945, 11491, 11492, 11493, 11494, -2]
CTGACGTACGCTTTGATCGTCGCAGTGCTGTTACTGACGGCCTGTCAGCTCACTACATCTTATGACTCCAAAGGTAAGCA
GGAGTATCTTACTAAGAGATCAGGAACCAAGATGCAGAAGCACAAGCTCTTCAAGTTGACCAAGAGATGTAAACCACCCG
GCAGAGGATGTACGAAGTGGGACAATGGCTGTTGCCATACATGTATTATAAAGACATATCCAAAGCCTCCAGTTTGCAAA
AAAATATAGTCGGCCTTGCATCTGGTATTTCCTTCTGTGCTCTACGCTTTTTTGCATGATTTCTCCATGCCTGTGAGTGG
TCACGAACCATTCAGTACCCACTCTTCTCGTGGGGTCAGATAAAGTATATTAAAATAAAACCACATTGCAATGGCAG
>TRINITY_DN9815_c0_g2_i2_(2) len=340 path=[6186:0-44 6187:45-46 6188:47-47 6545:48-144 5978:145-159 6494:160-246 6584:247-253 6553:254-263 6507:264-287 6457:288-299 6549:300-301 6503:302-302 6453:303-335 5965:336-336 5966:337-339] [-1, 6186, 6187, 6188, 6545, 5978, 6494, 6584, 6553, 6507, 6457, 6549, 6503, 6453, 5965, 5966, -2]
GTCGACCCTGCCGTCATCTCAGCGCAGACTTGGTAAGAAGTGAAAAACTTTCATCATGCAGAAACTGACGATCCTGTTTC
TTGTTGCGGCTGTACTGATGGGGACCCAGGCCGTGATTCAAGGTGGTGGAGGAAACCGCCCAAAGGCGAACATCAAATTT
CTATTAAAAAGAAAGATATCTGCTGAGAAAGGGATGTGGGGCGATTGCAGTGATTGGTTAACGCATTGTCGGGCGCCCTC
GGAATGTTGTTCTGAGAGCTGTGAAAAGTGGTGCCTCGCGTGGTGATGAACTCTGACCACAAGCCATCCGACATCACCAC
TCTCCTCTTCAGAGGCTACA
>TRINITY_DN10739_c1_g2_i2_(2) len=514 path=[9730:0-81 9731:82-95 9732:96-112 9733:113-125 9918:126-239 8880:240-240 8881:241-264 8882:265-265 8883:266-266 10098:267-282 10004:283-304 9883:305-306 10088:307-308 9994:309-347 9872:348-443 9009:444-446 9010:447-476 10124:477-477 10036:478-513] [-1, 9730, 9731, 9732, 9733, 9918, 8880, 8881, 8882, 8883, 10098, 10004, 9883, 10088, 9994, 9872, 9009, 9010, 10124, 10036]
CTTGCTTTGCCAACGTTTATTGTCAGGGGTGTTTCAAAGAAAAAAAAAGATCTGAAGTAAACTGCGATCATTTACTCAAT
CATTAGACAAGAAACGTGGCCGTGATGATACACGTGGTCTCCAAAATGCCATGGTGCTAGAGACAGCAGCGCAACACAGC
GCCATCAATGAAGTTGGGCGCAAAAGTTCCGCCAACTGCAACCTCTAGACATCCCGTGCCTCAGAGCAGGCAATATAATT
TTCCTCCTTTCATCTGGGTTGAGGTCCTGTTTGTTCTCCACATCTCGTTCTACAGGTTGATCTGCATCCTGCTGGAGCGT
TGTCAGGGGAAACAGGACCAGAAAGATGAATAGCATCATTCCCATTTTCAACATCACGAACATCTTTCCACCCTTCTTCA
CAGAGCTGTGGCCGTCTGCTTTTGGCGTGGCTGTGGGGCTGACTGTTCCTTGTCGTCTGGCTGGTGGTGTGATCAGACCG
GGGAAAGGGTTGGCTAGTTATGATAGAAAATGTC
>TRINITY_DN20304_c0_g1_i1_(2) len=408 path=[386:0-407] [-1, 386, -2]
GTGAAGAGGAGTAAACCCATTCTTTGACTCGGCGTTGGGCTTGGCCCCATACTCCAACAGCGCTGTGGCAATATCCATCT
GGTTCTTCTTGGCAGCGATGTGCAGGGGGGTGTAGCCATTCTTGGCCGTGGCATGGGGGTTGGCCTTGTTCTCCAGCAGC
AGCTGAGCCACGTTGACGTGGTTGTAGTGGGTGGCCACATGCAGGGGGGTCAGCCCGTTCTTGCCCTGGATGTCCGGGTT
GGCGTCCTTCTGCAGGAGCAGGCGTGCCACCTTGATGTTGCCGTACTTGGCCGCGATGTGCAGGGGAGTGAACCCTTTCT
TGGTGGTGACGTCGTGGGAGGCCCCGTTCTCCAGCAGCACCTGTGCCACTTCGTCGTGGCCCTCCTTGGCGGCGATGTGC
AGGGGCGT
>TRINITY_DN10837_c3_g4_i2_(2) len=421 path=[10597:0-42 11639:43-48 11544:49-49 11428:50-50 11857:51-61 11851:62-65 11845:66-66 11838:67-69 11827:70-78 11814:79-84 11800:85-87 11784:88-88 11766:89-90 11744:91-91 11715:92-92 11669:93-97 11591:98-114 11485:115-120 11363:121-268 11741:269-299 11709:300-302 11665:303-304 11581:305-305 11473:306-311 11662:312-355 11873:356-356 11468:357-366 11884:367-367 11895:368-371 11904:372-372 11911:373-374 11918:375-376 10800:377-380 10801:381-391 10802:392-397 10803:398-400 10804:401-402 10805:403-408 10806:409-420] [-1, 10597, 11639, 11544, 11428, 11857, 11851, 11845, 11838, 11827, 11814, 11800, 11784, 11766, 11744, 11715, 11669, 11591, 11485, 11363, 11741, 11709, 11665, 11581, 11473, 11662, 11873, 11468, 11884, 11895, 11904, 11911, 11918, 10800, 10801, 10802, 10803, 10804, 10805, 10806, -2]
GTTTACTCATAAAGATTCTTCAAAAGGAGAACAAAAGCCTTGAAGCCTCTGAAGAGGAGAGTGGTGATGTCGGATGGCTT
GTGGTCAGAGTTCATCACCATATGTCGCAGTATATTCCCTTGCAATGACCAGAACAACACTGCGCGTCCAGGTTACAATA
AATGGACCAACCACGGCATCTGTTATACCACCACTTCCAAAACGTTGACTCTCTTTTTGATAACAATCTGATCTCGTTTG
AGCGTTTTTCTCCACCACCTTGAATCAGGGCCTGGGCCGACATCAGTACAGCAGCAACAAGAAGCAGGATTGCCAGTTTT
TGCATGATAAAAGGTTTTTCACTTCTTACCAAGTCTGCGCTGAGATGACGGCAGGGTCGACTGAAGGCAGCTGTCAGGGA
GACTGAGAGAGCAGATGACGT
>TRINITY_DN10739_c1_g3_i9_(2) len=517 path=[9460:0-43 10123:44-63 10271:64-67 10220:68-82 10289:83-87 10317:88-104 10304:105-117 10288:118-118 10268:119-120 10214:121-144 10286:145-149 10266:150-158 10161:159-176 10207:177-233 10157:234-234 10077:235-258 10203:259-259 10282:260-260 10260:261-276 10197:277-298 10144:299-322 10332:323-328 10320:329-333 10306:334-334 10225:335-337 10131:338-399 10044:400-408 9937:409-420 10250:421-421 10222:422-427 10182:428-461 10124:462-462 10036:463-498 8930:499-516] [-1, 9460, 10123, 10271, 10220, 10289, 10317, 10304, 10288, 10268, 10214, 10286, 10266, 10161, 10207, 10157, 10077, 10203, 10282, 10260, 10197, 10144, 10332, 10320, 10306, 10225, 10131, 10044, 9937, 10250, 10222, 10182, 10124, 10036, 8930, -2]
CTTTGCCAACGTTTATTGTCAGTGGTGTTTCAAAGAAAAAGATCGGAAGTGAACTGCGATCATTCACTCAATCATTAGAC
AAGAAACGTGGCCGTGATGATACACGTGGTCTCCAAAACGCCTAGTGCTGGAGACAGCAGCGCCACACAGCGCCATTAAC
GTCCGCCGGGAATACACCCAACATCCGGGATACACTCAGGTGCAGGCTGAAGCCTCAGAGCAGGCAATATAATTTTCCTC
CTTTCATCTGGGTTGAGGTCCTGTTTGTTCTCCACATCTCGTTCTACAGGTTGATCTGCCTCCAGCTGGAGCGTTGCCAG
GGGAAACAGGACCAGGAATGTCAATAGCGCGACTCCCAGTTTCAGCATCTTGAAACTCTTCTTCACGTAGCTGTGGCCGT
CTGCTCTTGGCGTGGCTGTGGGGCTGACCGTTCCTTGTTGTCTGGCTGGTGGTGTGATCAGACCGGGGAAAGGGTTGGCT
AGTTATGATAGAAAATGTCCTGTGGCTGTGGGGCTGA
>TRINITY_DN10812_c3_g3_i11_(2) len=517 path=[16567:0-96 16568:97-97 17524:98-136 17459:137-174 17730:175-177 17754:178-178 17772:179-206 17451:207-230 17354:231-235 17215:236-236 17559:237-239 17505:240-269 17734:270-273 17333:274-293 17191:294-402 17738:403-404 17761:405-415 17016:416-435 17182:436-451 17427:452-454 17318:455-466 17176:467-481 17003:482-490 15628:491-505 15629:506-516] [-1, 16567, 16568, 17524, 17459, 17730, 17754, 17772, 17451, 17354, 17215, 17559, 17505, 17734, 17333, 17191, 17738, 17761, 17016, 17182, 17427, 17318, 17176, 17003, 15628, 15629, -2]
TCCAGTGGTACCGATTCGCAGGGTACATCGTTTCATTGGTGACCGGGTTACGACCTCGTCTGCGTGATCGTTGCACGGTG
AATTTGGCTTCATATTTCCCCACTGTCTTCCCTGGCATCACCCAAAACATCACCGAGATGAAACTGACGTGCATGATCGT
TGCTGTGCTGTTCTTGACAGCCTGGACATTCGTCACGGCTGAAGATTATAACAATGGACTGGCGAATCTTTTTTCGAAGG
AACGTGAGGAATTGAAGAACCCCAAAGATGTCAAATTGAACAACAAAAGAAAGTGGTGCATTGGATTGGGTGAACCTTGT
GTGATACCCCTCATAATGCCGTGCTGCGATGGCATATGTGTTTTCGTCTGCATCGCCGACTAAACTGCCGTGATGTCTTT
TACCCCCCTCTGTGCTTGATCTTTGATTGGCGTGTGCCCTTCACTGGTTATGTACCCCACTGATCCTACTCTCTGAAGAC
CTCTGGGGTCCAACATCCAAATAAAGCGACATCCCAG
>TRINITY_DN10739_c1_g3_i1_(2) len=517 path=[9460:0-43 10123:44-63 10271:64-67 10220:68-82 10289:83-87 10317:88-104 10304:105-117 10288:118-118 10268:119-120 10215:121-128 10244:129-142 10302:143-144 10286:145-149 10266:150-158 10161:159-176 9868:177-259 9986:260-276 10427:277-298 10416:299-300 10405:301-302 10393:303-308 10381:309-310 10369:311-312 10357:313-317 10344:318-322 10332:323-328 10320:329-333 10306:334-334 10225:335-337 10131:338-399 10044:400-408 9937:409-420 10250:421-421 10222:422-427 10182:428-461 10124:462-462 10036:463-498 8930:499-516] [-1, 9460, 10123, 10271, 10220, 10289, 10317, 10304, 10288, 10268, 10215, 10244, 10302, 10286, 10266, 10161, 9868, 9986, 10427, 10416, 10405, 10393, 10381, 10369, 10357, 10344, 10332, 10320, 10306, 10225, 10131, 10044, 9937, 10250, 10222, 10182, 10124, 10036, 8930, -2]
CTTTGCCAACGTTTATTGTCAGTGGTGTTTCAAAGAAAAAGATCGGAAGTGAACTGCGATCATTCACTCAATCATTAGAC
AAGAAACGTGGCCGTGATGATACACGTGGTCTCCAAAACGCATAGTGCTGGAGACAGCAGCGCCACACAGCGCCATTAAC
GTCCGCCGGGAATACACACAACATCCGGGATACAGTCAGGATTAGGCTGAAGCCTCAGAGCATGCACTAAAATTTTTCTC
CTTTCAGCTGGGTCGAGGTCCTGTTTGTTCTCCACATCTCGTTCTACAGGTTGATCTGCATCCAGCTGGAGCGTTGCCAG
GGGAAACAGGACCAGGAATGTCAATAGCGCGACTCCCAGTTTCAGCATCTTGAAACTCTTCTTCACGTAGCTGTGGCCGT
CTGCTCTTGGCGTGGCTGTGGGGCTGACCGTTCCTTGTTGTCTGGCTGGTGGTGTGATCAGACCGGGGAAAGGGTTGGCT
AGTTATGATAGAAAATGTCCTGTGGCTGTGGGGCTGA
>TRINITY_DN10837_c3_g4_i1_(2) len=435 path=[10812:0-49 10813:50-66 11637:67-77 11426:78-78 11539:79-79 11626:80-90 11409:91-94 11728:95-95 11683:96-98 11611:99-107 11510:108-113 11386:114-116 11599:117-143 11498:144-149 11375:150-282 11741:283-313 11709:314-316 11665:317-318 11581:319-319 11473:320-325 11662:326-369 11873:370-370 11468:371-380 11884:381-381 11895:382-385 11904:386-386 11911:387-388 11918:389-390 10800:391-394 10801:395-405 10802:406-411 10803:412-414 10804:415-416 10805:417-422 10806:423-434] [-1, 10812, 10813, 11637, 11426, 11539, 11626, 11409, 11728, 11683, 11611, 11510, 11386, 11599, 11498, 11375, 11741, 11709, 11665, 11581, 11473, 11662, 11873, 11468, 11884, 11895, 11904, 11911, 11918, 10800, 10801, 10802, 10803, 10804, 10805, 10806, -2]
GGAAAAAAAACATGCCTGTCTCTTCATTTGTTTACTCGTAAAGATTCTTCAAAAAGAGAACAAAAGCCTTGAAGCCTCTG
AAGAGGAGAGTGGTGATGTCGGATGGCTTGTGGTCAGTGTGCATCACCATATGTCGCAGTATATTCCCTTACAATGATCA
GAACAACACTCCGAGTTCCGCCTACAACCATTGGACCATAACCTGCATTCGCCATCCCACCACCTCCAAAACGTTGACTT
TCTTTTTGATAACAATCGTCTTTCTCCACCACCTTGAATCAGGGCCTGGGCCGACATCAGTACAGCAGCAACAAGAAGCA
GGATTGCCAGTTTTTGCATGATAAAAGGTTTTTCACTTCTTACCAAGTCTGCGCTGAGATGACGGCAGGGTCGACTGAAG
GCAGCTGTCAGGGAGACTGAGAGAGCAGATGACGT
>TRINITY_DN10739_c1_g5_i2_(2) len=233 path=[8931:0-38 10035:39-71 9926:72-95 10316:96-96 10303:97-105 10287:106-111 10267:112-155 10243:156-166 10438:167-167 9603:168-170 9604:171-179 9605:180-191 9606:192-192 9607:193-198 9608:199-199 9609:200-202 9610:203-232] [-1, 8931, 10035, 9926, 10316, 10303, 10287, 10267, 10243, 10438, 9603, 9604, 9605, 9606, 9607, 9608, 9609, 9610, -2]
TCCTTTCATCTGGGTTGAGGTCCTGTTTGTTCTCCACATATCGCTCTACAGGTTGATCTGCATCCAGTTGGAACGTTGCC
AGGGGAAACAGGACCAGAAAGGTGAATAGCACTGCTCTCATTTTCAGCATCATGAACCTCTTTCCACCCTTCTTCACGTA
GCTGTGGCCGTCTGCTCTTGGCGTGGCTGTGGGGCTGACTGTTCCTTGTCGTCTGGCTGGTGGTGTGATCAGA
>TRINITY_DN10739_c1_g3_i5_(2) len=517 path=[9460:0-43 10123:44-63 10271:64-67 10220:68-82 10289:83-87 10317:88-104 10304:105-117 10288:118-118 10268:119-120 10215:121-128 10244:129-142 10302:143-144 10286:145-149 10266:150-158 10210:159-167 10160:168-210 9984:211-217 10076:218-234 10156:235-253 10240:254-258 10203:259-259 10282:260-260 10260:261-276 10197:277-298 10144:299-322 10332:323-328 10320:329-333 10306:334-334 10225:335-337 10131:338-399 10044:400-408 9937:409-420 10250:421-421 10222:422-427 10182:428-461 10124:462-462 10036:463-498 8930:499-516] [-1, 9460, 10123, 10271, 10220, 10289, 10317, 10304, 10288, 10268, 10215, 10244, 10302, 10286, 10266, 10210, 10160, 9984, 10076, 10156, 10240, 10203, 10282, 10260, 10197, 10144, 10332, 10320, 10306, 10225, 10131, 10044, 9937, 10250, 10222, 10182, 10124, 10036, 8930, -2]
CTTTGCCAACGTTTATTGTCAGTGGTGTTTCAAAGAAAAAGATCGGAAGTGAACTGCGATCATTCACTCAATCATTAGAC
AAGAAACGTGGCCGTGATGATACACGTGGTCTCCAAAACGCATAGTGCTGGAGACAGCAGCGCCACACAGCGCCATTAAG
GTGCGCCGAAATAACACGGAAGATTGGGGAGACAGTCAGGTGGAGGCTGAAGCCTCAGAGCAGGCATTATAATTTCCCTC
CTTTCATCTGGGTTGAGGTCCTGTTTGTTCTCCACATCTCGTTCTACAGGTTGATCTGCCTCCAGCTGGAGCGTTGCCAG
GGGAAACAGGACCAGGAATGTCAATAGCGCGACTCCCAGTTTCAGCATCTTGAAACTCTTCTTCACGTAGCTGTGGCCGT
CTGCTCTTGGCGTGGCTGTGGGGCTGACCGTTCCTTGTTGTCTGGCTGGTGGTGTGATCAGACCGGGGAAAGGGTTGGCT
AGTTATGATAGAAAATGTCCTGTGGCTGTGGGGCTGA
>TRINITY_DN10657_c3_g4_i2_(2) len=339 path=[7779:0-114 7780:115-128 7781:129-130 7782:131-132 7783:133-134 8613:135-135 8554:136-159 8463:160-210 8348:211-211 8046:212-213 8047:214-219 8048:220-229 8049:230-232 8050:233-233 8321:234-244 8669:245-249 8636:250-256 8590:257-280 8783:281-282 8413:283-290 8295:291-294 8504:295-300 8406:301-304 8285:305-319 7742:320-338] [-1, 7779, 7780, 7781, 7782, 7783, 8613, 8554, 8463, 8348, 8046, 8047, 8048, 8049, 8050, 8321, 8669, 8636, 8590, 8783, 8413, 8295, 8504, 8406, 8285, 7742, -2]
AGTAATTTCTCACCCGAGCATCGTTCACATCCCCATGAAAATAGACATGAAATACTTGTCATTGTGATGTCGCTTTATTT
GGATGTTGGACCCTCAAGACCTCCAGAGAGTAGGACCAGAAGACATCACCACGAATAGCAAAATCCAAAGCAAAAATTAC
AGCAATCCTTTGTATTCACGCCACAAATATGACCATCAGGCCAGCAGTCTTTCTTGTTCAATTTAGAGGCTTCGGGGTTC
TTCATTTCGTTAAATGCTTTCAGAAAAGGATTCTCCAATTCATTTCTGGAGTCATCAGCCGTGACGAATGTCCAAGCGGT
CAAGAACAGCACAGCAACG
>TRINITY_DN32356_c0_g1_i1_(2) len=274 path=[252:0-273] [-1, 252, -2]
GTGGCACTCTTCAGCGGCGTGCGGATCATGCATTACACACCATGTCCCACTTGCAACATTCTTTACAGGTATCCTGATTG
TAAAAGTTGTTGCCGTCGGCTGTACATCCAGTGTACACAAAGGTTTGACACGCGTCATTGCCTTGGTCGTAATACCACCT
TGTGCTTGTCCGAGAGCAGTCCGAATTCACCCTGACCAAGGGCTCCAAGCACTTCGGATCTTTCGTTGCCGTCACAGAGC
GGGCCATGAATAGAACCAGGAGAATGGCAGCTAC
>TRINITY_DN10739_c1_g2_i1_(2) len=642 path=[9120:0-153 9121:154-166 9122:167-177 9923:178-306 8829:307-335 8830:336-340 8831:341-364 9872:365-460 9009:461-463 9010:464-493 10124:494-494 10036:495-530 9805:531-554 9375:555-641] [-1, 9120, 9121, 9122, 9923, 8829, 8830, 8831, 9872, 9009, 9010, 10124, 10036, 9805, 9375, -2]
TTTTTTTTTTTTGGAGTTTGGTCATTTATTGCCAGAAAAGAACAAGAAATCTGAACCAGAGCGCAATCATGTTCTTCATT
CTTAGGCAAAAGACGTGGGCGGGATAATCCATGAGATCAACAAACGTTGTGGTTGTGGATAAAACCGCCCAGCACAGCGC
CATGGATGTTGGGCGCTACTTGCAGCATGCACAATTTATATAAGCGTCGCACGGTACCCCGTCCGCACAGCAATTCCTCA
GAGCAGGCATCATGAATTCCCTCATTTTATCAGAGTTGAGGCCCTGTTTGTTCTCCGCATATCGTTCTACAGCTTGATCT
GCATCCAGCTGGAGCGTTGCCTGGGGAAACAGGACCAGAAAGATGAATAGCATCATTCCCATTTTCAACATCACGAACAT
CTTTCCACCCTTCTTCACAGAGCTGTGGCCGTCTGCTTTTGGCGTGGCTGTGGGGCTGACTGTTCCTTGTCGTCTGGCTG
GTGGTGTGATCAGACCGGGGAAAGGGTTGGCTAGTTATGATAGAAAATGTCAACGTGGCGGTGTTACTCATGGATATTTC
ACTGTTTGAGTCCTGTTGTTCCATTGGATTCCAGTCAGCTCCTCTTCTTGCGTCTGAATGTGAAATCAGTTTTCATTGGC
TG
>TRINITY_DN9815_c0_g1_i6_(2) len=342 path=[6048:0-35 6049:36-37 6627:38-38 6615:39-42 6599:43-59 6626:60-74 6613:75-87 6644:88-115 6643:116-116 6639:117-117 6608:118-125 6591:126-141 6636:142-150 6634:151-170 6629:171-193 6617:194-194 6641:195-202 6460:203-249 6550:250-301 6506:302-302 6455:303-335 6038:336-336 6039:337-340 6040:341-341] [-1, 6048, 6049, 6627, 6615, 6599, 6626, 6613, 6644, 6643, 6639, 6608, 6591, 6636, 6634, 6629, 6617, 6641, 6460, 6550, 6506, 6455, 6038, 6039, 6040, -2]
GCCGTCATCTCAGCACAGACTTGGTAAGAAGTGAAAAACCTTTATCATGGAGAAACTGGCAATCCTGCTTCTTGTTGCTG
CTGTACTGGTGTCGACCCAGGCCCTGATTCAAGGTGGTCTAGAAGAACGTCAAAAGGCGAAGATCAACTTTCAATCAAAA
AGAAAGTCGAATGCTGAGAGTTGGTGGGAGGGCGAATGCAGGAGTTGGGATGCGCCGTGTTATAAGGACGCGCCATGTTG
TTTTGGTAGATGTCATCCTAAAGCGGGCCGCTGCCATTTGTGGTGATGAACTCTGACCACAAGCCATCCGACATCACCAC
TCTCCTCTTCAGAGGCTTCAAG
>TRINITY_DN10420_c5_g2_i8_(2) len=370 path=[11839:0-74 11840:75-89 11841:90-92 11842:93-111 12251:112-172 12313:173-187 12300:188-228 12326:229-234 12283:235-244 12314:245-246 12242:247-273 12212:274-274 12266:275-298 12239:299-308 12204:309-314 11944:315-318 12130:319-319 12034:320-330 11928:331-361 11731:362-364 11732:365-369] [-1, 11839, 11840, 11841, 11842, 12251, 12313, 12300, 12326, 12283, 12314, 12242, 12212, 12266, 12239, 12204, 11944, 12130, 12034, 11928, 11731, 11732, -2]
GCAGAAGGCAAACGTGACACGTGTATCAAACCGACTACATGATCCCTGCACTGTGAATGTGACTTTAAATTTCTTCACTG
TCTTCTTTGGATTGTGGGCGAACATCTGTTGCGACTGAGGTAAGGCAGTGACTCACGCCAGGCAAGGTATAAAGCAGGCG
ACAGTGACACGTGTATCACATCGTCTGCTTGATCCTTGCACGGTGAGTTTGGCTTCACATTTCTTCACTGTCTCCCTTGG
CATCACCAAAAACATCAGCAGGATGAAACTGACGTGCGCTTTGATCGTCGCAGTGCTGTTACTGACGGCCTGTCAACTCA
CTACAACTGATCACTCCAGAGGTAAGCAGGAGTATCTTACTAAGAGATCA
>TRINITY_DN6980_c0_g3_i1_(2) len=280 path=[843:0-81 869:82-87 875:88-144 871:145-154 866:155-200 855:201-279] [-1, 843, 869, 875, 871, 866, 855, -2]
GCTGGATGCAGATCAACCTGCAGACCGAGATGCAGAGAACAAACAGGACCTCAACCCAGATGGAAGGAGGGGAATCATAT
TGCCTGCTGTGAGATCTCAGCGTTCATGTAAGTGGAATCCTCTGTGTGATCCTCCATCGGAACGAATGACTGCTTTTACA
GCCAACAATGCCGCACTCGAATTACCCTACAGTGGTTTGGTTGCTCCAGAACAATGATGTTTTGAAAACCGTATTCGTTG
CCGCGGCCATTTTTGCTGTTTGTAATTAAATAAAACGATG
>TRINITY_DN9815_c0_g1_i1_(2) len=382 path=[6343:0-44 6600:45-46 6577:47-47 6543:48-68 6614:69-83 6632:84-96 6625:97-99 6612:100-120 6596:121-125 6639:126-126 6608:127-134 6591:135-150 6636:151-159 6633:160-162 6628:163-168 6618:169-191 6602:192-203 6641:204-211 6642:212-216 6458:217-231 6505:232-255 6580:256-278 6547:279-279 6500:280-305 6450:306-344 6013:345-345 6014:346-349 6015:350-350 6016:351-381] [-1, 6343, 6600, 6577, 6543, 6614, 6632, 6625, 6612, 6596, 6639, 6608, 6591, 6636, 6633, 6628, 6618, 6602, 6641, 6642, 6458, 6505, 6580, 6547, 6500, 6450, 6013, 6014, 6015, 6016, -2]
GTCGACCCTGCCGTCATCTCAGCGCAGACTTGGTAAGAAGTGAAAGACCTTTATCATGGAGAAACTGGCAATCCTGCTTC
TTGTTGCTGCTGTACTGATGTCAACCCAGGCCCTGATTCAAGGTGGTCTAGAAGAACGTCAAAAGGCGAAGATCAACTTT
TTATCAAAACGAAAGTCAAGGGCTGAGAGTTGGTGGGAGGGCGAATGCAGGACTTGGCAGGCGCCATGCGATCATACCCC
GCAATGTTGTTTTGGCAGATGTTCTGATAAAACGGGCCGCTGCATAGCGTGGTGATGAACTCTGACGGCAAGCCATCTGA
CGTCACCACTCTCCTCTTCAGAGGCTTCAAGGTTTTTGTTCTCCTTTTGAAGAATCTTTACG
>TRINITY_DN10420_c5_g2_i7_(2) len=388 path=[11078:0-74 11079:75-89 11080:90-92 12225:93-129 12251:130-190 12313:191-205 12300:206-246 12326:247-252 12283:253-262 12314:263-264 12242:265-291 12212:292-292 12266:293-316 12239:317-326 12204:327-332 11944:333-336 12130:337-337 12034:338-348 11928:349-379 11731:380-382 11732:383-387] [-1, 11078, 11079, 11080, 12225, 12251, 12313, 12300, 12326, 12283, 12314, 12242, 12212, 12266, 12239, 12204, 11944, 12130, 12034, 11928, 11731, 11732, -2]
GCAGAAGGCAAACGTGACACGTGTATCAAACCGACTACATGATCCCTGCACTGTGAATGTGACTTTAAATTTCTTCACTG
TCTTCTTTGGATTTTCTTGCTTTTTGAGATTGTGGGCGAACATCTGTTGCGACTGAGGTAAGGCAGTGACTCACGCCAGG
CAAGGTATAAAGCAGGCGACAGTGACACGTGTATCACATCGTCTGCTTGATCCTTGCACGGTGAGTTTGGCTTCACATTT
CTTCACTGTCTCCCTTGGCATCACCAAAAACATCAGCAGGATGAAACTGACGTGCGCTTTGATCGTCGCAGTGCTGTTAC
TGACGGCCTGTCAACTCACTACAACTGATCACTCCAGAGGTAAGCAGGAGTATCTTACTAAGAGATCA
>TRINITY_DN10739_c1_g3_i10_(2) len=473 path=[9460:0-43 10123:44-63 10271:64-67 10220:68-82 10289:83-87 10317:88-104 10304:105-117 10288:118-118 10268:119-120 10214:121-144 10286:145-149 10266:150-158 10210:159-167 9870:168-218 10076:219-235 10156:236-254 10240:255-259 10203:260-260 10282:261-261 10260:262-277 10197:278-299 10144:300-323 10332:324-329 10320:330-334 10306:335-335 10225:336-338 10130:339-365 10045:366-430 9936:431-431 9812:432-437 9323:438-438 9324:439-441 9325:442-471 9326:472-472] [-1, 9460, 10123, 10271, 10220, 10289, 10317, 10304, 10288, 10268, 10214, 10286, 10266, 10210, 9870, 10076, 10156, 10240, 10203, 10282, 10260, 10197, 10144, 10332, 10320, 10306, 10225, 10130, 10045, 9936, 9812, 9323, 9324, 9325, 9326, -2]
CTTTGCCAACGTTTATTGTCAGTGGTGTTTCAAAGAAAAAGATCGGAAGTGAACTGCGATCATTCACTCAATCATTAGAC
AAGAAACGTGGCCGTGATGATACACGTGGTCTCCAAAACGCCTAGTGCTGGAGACAGCAGCGCCACACAGCGCCATTAAG
GTGCGCCGCTATTTACACGGACGATTGGGGAGACATTCAGGTGGAGGCTGAAGCCTCAGAGCAGGCATTATAATTTCCCT
CCTTTCATCTGGGTTGAGGTCCTGTTTGTTCTCCACATCTCGTTCTACAGGTTGATCTGCCTCCAGCTGGAGCGTTGCCA
GGGGAAACAGGACCAGGAAGGTCAATAGCACGACTCCCATTTTCAGCATCTTGAATTTCTTTCCACTCTTCTTCACGTAG
CTGTGGCAGTCTGCTCTTGGCGTGGCTGTGGGGCTGACTGTTCCTTGTCGTCTGGCTGGTGGTGTGATCAGAC
>TRINITY_DN12994_c0_g1_i1_(2) len=234 path=[423:0-233] [-1, 423, -2]
TAAGAAGTGAAAAACCTTTATCATGGAGAAACTGGCAATCCTGCTGCTTGTTGCTGCTATACTGATGTTAACCCAGGCCC
TGATTCAAGATGGAGAAAAACACCAAAGGATGAAAACCCACTTTTTATCAAAAAGAAAGTCCGTTGTTGAGAGCTGGTGG
GAGGGGGAATGCAGCGGTTGGTCCGTGTATTGTGTAAACGACTGGGAATGTTGTTCTGGTGAATGTGGTGGAAG
>TRINITY_DN14786_c0_g1_i1_(2) len=871 path=[1697:0-870] [-1, 1697, -2]
AGCTCGTGAGGGTCATGGGGAAATGGTCGCCCTGCTTCTTTCTCATGGTGCCGACATCAATGCCCAGACGGAAGAGACAC
AGGAGACGGCTTTGACATTGGCCTGTTGTGGTGGATTCAAAGAGGTTGCTGAATTCCTGATCAAGGCTGGAGCAGACATG
GAACTGGGATGCTCCACTCCTCTCATGGAGGCTGCTCAGGAAGGCCACCTCGATCTTGTGGATTATTTGCTACAGGAAAG
TGCAAACGTCCACGCGCAGACAGGCACCAATGACACAGCCTTGACCTATGCTTGCGAGAATGGTCATACTGATGTGGCAA
TGCGACTTCTGAGTCATGGGGCATTCCTTGAACACGAAAGTGAAGGAGGACGCACCCCATTGATGAAGGCAGCTCGGGCT
GGTCATCTGTGTACGGTGAAGTATCTGATCAAACAAGGAGCCAATGTAAACCGCAGTACATCGACTAATGACCACACTGT
ACTGTCGTTGGCTTGTGCTGGTGGCCACCATCAAGTGGTGGAGGAGCTCTTGAACAATGGAGCAGATCCTAACCATAAGC
TGAAGGATGGGTCAACCATGATCATCGAGGCCTCCAAAGGGGGACATACGACTGTGGTGAAAATGTTGCTGGAGTGGCCC
AATCGCCTCATGCTGAACTCCTCCATGGACCTGGCCCAGCCTGATGTGCCTCATATGAACATGGCCCAGGGAGCTCTGGA
AGAGCCAAGGGTTCCTGTGCAAGGCCTTGCTCATATTGTACCACCCAGTGAGCCAGACTCACAGATACCCACCTGCCTCA
ACTTCGCTTCTAGTCCAGGCAAGGTATCTGAGCGTCCTAGTGGGGGGAAAGCAGCGGGGAAAAGGGCCGTT
>TRINITY_DN10739_c1_g5_i1_(2) len=216 path=[8931:0-38 10035:39-71 9926:72-95 10316:96-96 10303:97-105 10287:106-111 10267:112-155 10243:156-166 10438:167-167 10084:168-169 9988:170-191 10439:192-192 9178:193-215] [-1, 8931, 10035, 9926, 10316, 10303, 10287, 10267, 10243, 10438, 10084, 9988, 10439, 9178, -2]
TCCTTTCATCTGGGTTGAGGTCCTGTTTGTTCTCCACATATCGCTCTACAGGTTGATCTGCATCCAGTTGGAACGTTGCC
AGGGGAAACAGGACCAGAAAGGTGAATAGCACTGCTCTCATTTTCAGCATCATGAACCTCTTTCCACCCTTCTTCACGTA
GCTGTGGCTGTCTGCTCTTGGCGTGGCTGTGGGTTGACTGTTTCCTTGTCGAGATC
>TRINITY_DN10802_c1_g2_i22_(2) len=1014 path=[13101:0-84 13866:85-110 14114:111-111 14249:112-119 14370:120-130 14337:131-136 14298:137-175 14185:176-231 13845:232-238 14240:239-274 14334:275-275 14292:276-276 14237:277-290 14171:291-309 14555:310-323 14584:324-324 14611:325-339 13797:340-369 14223:370-397 14070:398-416 14590:417-431 13930:432-440 13775:441-455 14059:456-458 13922:459-459 13766:460-506 14216:507-562 14143:563-563 14051:564-580 13749:581-587 14569:588-596 14598:597-597 12562:598-604 12563:605-609 12564:610-613 12565:614-629 12566:630-630 13731:631-807 13543:808-905 14421:906-911 14397:912-920 14371:921-944 14338:945-945 14299:946-950 14250:951-960 14191:961-964 14115:965-968 14017:969-972 13868:973-974 13698:975-984 13511:985-996 13253:997-1013] [-1, 13101, 13866, 14114, 14249, 14370, 14337, 14298, 14185, 13845, 14240, 14334, 14292, 14237, 14171, 14555, 14584, 14611, 13797, 14223, 14070, 14590, 13930, 13775, 14059, 13922, 13766, 14216, 14143, 14051, 13749, 14569, 14598, 12562, 12563, 12564, 12565, 12566, 13731, 13543, 14421, 14397, 14371, 14338, 14299, 14250, 14191, 14115, 14017, 13868, 13698, 13511, 13253, -2]
TGAAGAATCAACACAGAATGTAAACGTGGATGAAATACGGAGAAAGATAGGATTGGAGAATCAACACAGAATGTAAAAGT
GGGTGTAATAAGGAGAAAGCACCGAGGAAAGAGTGTGTGGAGATACACGAAACAGATACTATGGAAAGGATCTGCAGTGG
TGCACAAGAAAGACACGCAGAAAGAATCTGTAGGAATACAGAATACAGACACTATGGAAAAGGATCTACAGAGATACACA
AAACCGATGCAATGAAACGGATATGTAGAGGTGCATAAAAAGAGATGCTATAGAAAGGATTTATAGAGATACATAAAACA
GACTCTATGGGAAGTATCTGAAGAGGCACACAAAACAGACATTATGAAAAGGATTTCTACAGATACACAAAAAAGACACT
TTCAAAAGGATCTGTAGGGGTACACAAAACAGACTCTATGAAAAGGATCTGTAGAGGTACACACAACAAACCCTCTGTAA
AGTGTCTATAGAGATACACAAAACAGATACTATTAAAAGGATCCACACAGATACACAAAACAGACTAGACGCTGTAGAAA
GGATCTGTAGAAGCACACAGCTTGGCTCTCCTCAGCAGTGCTAGGGATGTCGCCACACCATTCAGCGCAGATACGGCCTA
CATTTGGCGCGACAATCGTTGTATTTGTAAAAATTGTTGCCGTTGCCACCACACCCTCCGTAAGTGAACTGTTTGCAGTC
GTAAGAAGGCAGATCGAAGTAATATTTCGCTATATAACTTGTGCACGTCCCCGGTTCCGCTGGTAGTGTGCATTCATACG
GTCGAACAAAACGTTCCGAAGCGCCAGCCCCACGTGCAAGCATACACATGGTCAGGATCACAACAGCAGCAAAACCACGT
CCTTCCATTTTACAACCTGGACAGTCTGAGATCACAGTGTTTACGTAAACAGGCTGACAGACGGTAGAGCGCTGATGTGG
ACTGGCTGACAGATGAAACAGCACCGACGTGGATGGGGCCGTCAGATGACTGGA
>TRINITY_DN10420_c5_g2_i3_(2) len=373 path=[11268:0-27 11269:28-28 11270:29-56 12002:57-69 12098:70-72 12176:73-96 12257:97-141 12228:142-165 12186:166-199 12109:200-223 12325:224-247 11901:248-285 11074:286-286 11075:287-300 11076:301-310 11077:311-372] [-1, 11268, 11269, 11270, 12002, 12098, 12176, 12257, 12228, 12186, 12109, 12325, 11901, 11074, 11075, 11076, 11077, -2]
GTGCTGTTACTGACGGCCTGTCAGCTCACTACATCTTATGACTCCAAAGGTAAGCAGGAGTATCTTACTAAGAAATCACG
AACCAAGATGCAGAAGCACTCGCGCTCCAAGTTGACCAAGAGATGCGATCCACCCGAAAGCCTATGTTCGCGTTGGGAAA
ATTACTGTTGCGGTTCATGTAATCTAAAGAAATATCCAGATCCTCCAGTTTGCATCGTATAATAGTCGGCCTTGCATCTG
ATATTTCCTTCTGTGCTCTACACTTTTTTGCATGATTCCTCCATGCCTGTGAGTGGTCACGAACCATTCAGTACCCACTC
TTCTCGTGGGGTCAGATAAAGTATATTAAAATAAAACCACATTGCAATGGCAG
>TRINITY_DN10554_c0_g3_i3_(2) len=378 path=[8009:0-42 8010:43-47 8011:48-49 8396:50-71 8457:72-133 8507:134-137 8505:138-161 8513:162-172 8493:173-189 8448:190-232 8465:233-289 8492:290-314 8464:315-377] [-1, 8009, 8010, 8011, 8396, 8457, 8507, 8505, 8513, 8493, 8448, 8465, 8492, 8464]
AAAGCATGTTACAAGCCTTGACCTCGATCATTCTTATGCTGTGGATCAAACCTCAGGCATACAAGCCTGAAAATGGGGGC
AGAGCGTGGCATCGGGGTGGTAGTAGAAAAACCACCAGCCAAAGGCCTGGACTGTATTAAAATACATCACAGCCCATTCA
GTGCAGGTAGCAAATCGATGGAGCTGACGTGGGTCACGGTCCGACAAGGACTTCGGGGGCAGGAGTTTCTCCACTAGCCG
CAGTTGTCTGAGAGTAGGGGTGTCGACGGACATGCTGGAAGCTTCTCTTCGTTTCCGTTTCTCCAGGCAGAAGCCTTCAT
CATCAGTACCCTCGGCACACAGAGCAGTCATGTCTGTGAGAAAAGCGTTGTCACAGTC
>TRINITY_DN15844_c0_g1_i1_(2) len=598 path=[576:0-597] [-1, 576, -2]
GTCAAAGTCCTGGTGGACAATGGAGCTCATGTCAACCTTCAGGCCCAGGCTGGCTTCACCCCGCTGTACATGGCGGCCCA
GGAGGGTCACGCCGAAGTGGTTCGCTACCTTCTGTCCAACGGAGGAAACCAGAGCCTGGCCACTGAGGATGGGTTCACTC
CCCTGGCTGTGGCGCTGCAGCAGGGCCATGACCGCGTGGTGAGTGTGCTGCTGGAACATGACACCAAGGGCAAAGTGCGT
CTGCCGGCGTTGCACATTGCCGCCAAGAAAGATGACGTCAAGTCTGCTGCTCTGCTTCTCCAGAACGAACAGAACAACGT
TGACACCCAGACCAAGAGTGGATTCACTCCCCTGCACATTGCCAGTCACTACGGCAACACCAATGTCTGCACCTTGCTGA
TCCAGCGAGGCGGGGATGTCAACTATAAAGCCAAGAACAACATCACGCCGCTTCATGTTGCTTCACGTTGGGGCAAAAGC
AACATGGTGCAGCTGCTGCTGGACAACAAGGCCATCATTGATGAAAAGACACGGGATGGGTTGACCCCTCTGCACTGTGC
TGCACGCAGTGGCCACGAGGGGGTCGTAGACCTGCTGC
>TRINITY_DN10812_c3_g3_i4_(2) len=706 path=[15524:0-60 15525:61-119 17523:120-325 17459:326-363 17730:364-366 17754:367-367 17772:368-395 17451:396-419 17354:420-424 17215:425-425 17559:426-428 17505:429-458 17734:459-462 17333:463-482 17191:483-591 17738:592-593 17761:594-604 17016:605-624 17182:625-640 17427:641-643 17318:644-655 17176:656-670 17003:671-679 15628:680-694 15629:695-705] [-1, 15524, 15525, 17523, 17459, 17730, 17754, 17772, 17451, 17354, 17215, 17559, 17505, 17734, 17333, 17191, 17738, 17761, 17016, 17182, 17427, 17318, 17176, 17003, 15628, 15629, -2]
CTGACGGGTCGCGTATGTTGTGAATTTTAGCGCTATTTTCGATCGTTTTTCTTGTTCTATATCCACGAACATGCCTTCAG
ACCCACAAGGGATATGAAAAGCGAAGGAAAAAACGTCGATTTTGTGGAAACAAATACAAAAGGGTCTGTAAACAGTCAGA
AAATGAGTGTGAAGTGAGTGTCGAGTCAGTGGAGGAAAACTTTGCTCGTGTGAACACTTCTATTGACAGCCAGCCTGGCT
CTTCAGGAACCAAGAGATCGATAAGTGCCACGCCCACTCGGTCAGAGGTCAAACTTCTCAACAGCATCACCCAAAACATC
ACCGAGATGAAACTGACGTGCATGATCGTTGCTGTGCTGTTCTTGACAGCCTGGACATTCGTCACGGCTGAAGATTATAA
CAATGGACTGGCGAATCTTTTTTCGAAGGAACGTGAGGAATTGAAGAACCCCAAAGATGTCAAATTGAACAACAAAAGAA
AGTGGTGCATTGGATTGGGTGAACCTTGTGTGATACCCCTCATAATGCCGTGCTGCGATGGCATATGTGTTTTCGTCTGC
ATCGCCGACTAAACTGCCGTGATGTCTTTTACCCCCCTCTGTGCTTGATCTTTGATTGGCGTGTGCCCTTCACTGGTTAT
GTACCCCACTGATCCTACTCTCTGAAGACCTCTGGGGTCCAACATCCAAATAAAGCGACATCCCAG
>TRINITY_DN10420_c5_g5_i1_(2) len=466 path=[11872:0-40 12105:41-71 12003:72-72 12179:73-73 12094:74-83 11993:84-84 12168:85-89 12079:90-113 12317:114-117 12328:118-118 12332:119-129 12335:130-132 12290:133-137 12278:138-142 12261:143-195 12196:196-241 12029:242-310 12232:311-327 12193:328-351 12117:352-353 12230:354-376 12324:377-380 12112:381-395 11908:396-418 11168:419-419 11169:420-422 11170:423-425 11171:426-465] [-1, 11872, 12105, 12003, 12179, 12094, 11993, 12168, 12079, 12317, 12328, 12332, 12335, 12290, 12278, 12261, 12196, 12029, 12232, 12193, 12117, 12230, 12324, 12112, 11908, 11168, 11169, 11170, 11171, -2]
CGGTGAACCTGCTTCATATTTCTTCACTGCCTCCTTTGGCACCACCAAAAACATCAGCAGAATGAAACTGACGTACGCTT
TGATCGTCGCTGTGCTGTTACTGACGGCCTGTCAACTCACTACAACTGATGACTCCAGACGTGAGCAGAGTCTTGTGGAG
GGAATGCTCGACAGGATGCGGAATTCTCGGGACTCTAGGTTGACCAAGAGATGCTGGGCAGTCACCCATGCGTGCAGTCC
CACTGATGACGAATGCTGCAATGTCTGTCGTTACCCGGGCATCGGCAGAGGCTATTGTTGGTATAATTAGCCTGGTCAGG
GGTGCGAAATGTCCTCCTCTGTCCTCTACCCTCTTTTGCTGCCTGATCCATCCATGCCTGTCAGTGAGTCATGAACCGCT
CAGAACATGCTCTTCTTGTGACTTCAGAAGACGTGTATGAAAATAAAACCACATTGCAACGAAAAA
>TRINITY_DN10412_c0_g1_i2_(2) len=660 path=[5384:0-190 5385:191-214 5739:215-226 5697:227-228 5793:229-243 5781:244-264 5815:265-267 5826:268-286 5833:287-287 5839:288-290 5842:291-295 5725:296-319 5787:320-322 5803:323-326 5796:327-335 5818:336-344 5829:345-352 5627:353-442 5795:443-453 5670:454-521 5811:522-527 5809:528-531 5831:532-532 5821:533-540 5837:541-545 5782:546-564 5823:565-586 5611:587-621 5392:622-630 5393:631-634 5394:635-654 5395:655-659] [-1, 5384, 5385, 5739, 5697, 5793, 5781, 5815, 5826, 5833, 5839, 5842, 5725, 5787, 5803, 5796, 5818, 5829, 5627, 5795, 5670, 5811, 5809, 5831, 5821, 5837, 5782, 5823, 5611, 5392, 5393, 5394, 5395, -2]
GAAAAAATGCCTTGGCGGACAGTGTCTTTGTCAGGCACAGTTGGCCTGCAACGAACGCCGCGTGACATACTGCGTGGGCA
GTGCCACGCCACCATCTCCTCGACGTTTATACATCTGTGCTCCGTCCCTTCATTGTTTCACGTGACGTGGCCAGCTTCAG
ACGTAGACATCCCAGCTGTTAGCATCTTTCAGCGATCAAAACGTTTTAATCCGAATCTAAGAAGGAAGAAACATCTGGTG
GTCATTATGAAGCTGGCTCTGACATTTCTTCTGATTCTGATGGTTCTCCCCTTGATTACTGGGGAGAAAAAGTCTGGTGA
CCATGAGCGGAGGAGTGTTAAATCAATGAGAGCAGTCTTTCGTGTCCATCGGCAATTCCATTGCACCCAGGGCGGAGAAA
CCTGTCAAGTTAACAGCAACTGCTGTAGCTATTTATGCTGTCAGAAAACGAGAGCGAAACGATGCGCATTTTTACGATCA
GTGGGTTGCGATGACACCCGTATCCCTAACTGATGGCAGGCTCAGTCAGTACTGATTGTCTGTACAGTATGAATTAAAGT
GACACGCGATTGTTCCATTGTTCTTCGTTTTTCTCTCTGAAAACTCTTTGTTTTGCCATGCATAGATGTACGTGTGCATC
CATGTTTGCAATAAACTGCT
>TRINITY_DN7865_c0_g1_i1_(2) len=546 path=[1772:0-91 1783:92-148 1787:149-191 1785:192-356 1782:357-456 1769:457-480 1770:481-490 1771:491-545] [-1, 1772, 1783, 1787, 1785, 1782, 1769, 1770, 1771, -2]
CCCCCCCCACCAGTCATTGCACTCCTTACTAAACGATCGCAAACACATGTCCTTGCATTGTGCCTTTATTTTGATCTACA
TCCTCTGAAGCCACAAGAAGAGTATGTTCTGAGTGGTGTAGGACCGCTCACAGGCATAGCTGAATCTGGCAAAGGATGGT
AGAGCACAGAGGGGGGAAATATCAGATGTCAGTCCACTTCAGCATACACGCATATGGATTTTTCGTAATCACATTGGTAG
CAGCACTGCCAATCCGTCGCCCTATCGCAGATACTGCCGAAATGCACGCATGTCTCGTGCGTCCGTCCGCGTTCCCTAAA
ATCCCGCGTGTTGTGGAACAATCTCAGCAAACGTTTCTCCTGCTTATATTTGGAGTTATCAGCCGTATTGAGTTGACAGG
CCTCCAGGAACAGCATGGAGACGATCACCACGCACGTCAGTTTCATTCTGATGACGGGTTTGGTGATGCCAAAGGAGTCA
GTGAAGAAAGATGAAGTCAGGTTCGCCGTGCAAGGATCAGGCGGTTCCCTAAAATCCCGCGTGTTG
>TRINITY_DN9815_c0_g2_i4_(2) len=388 path=[6208:0-45 6209:46-69 6210:70-70 6544:71-79 6576:80-92 6493:93-94 6539:95-95 6572:96-106 6624:107-109 6611:110-133 6595:134-160 6567:161-173 6640:174-174 6619:175-192 6604:193-207 6586:208-270 6466:271-301 6553:302-311 6507:312-335 6457:336-347 6549:348-349 6503:350-350 6453:351-383 5965:384-384 5966:385-387] [-1, 6208, 6209, 6210, 6544, 6576, 6493, 6539, 6572, 6624, 6611, 6595, 6567, 6640, 6619, 6604, 6586, 6466, 6553, 6507, 6457, 6549, 6503, 6453, 5965, 5966, -2]
ATCTTGACACGCCATCTCCTCGCTCGGTCTCCCTGACAGCTGCCTTCAGTCGACCCTGCCGTCATCTCAGCACAGACTTG
GTAAGAAGTGAAAGACTTTTATTATGGAGAAACTGACAATCCTGCTTCTAGCTGCTGCTGTACTGATGTCGACCCAGGCC
CTGATTCAAAGTGGTGGAGGAAACCGCCCAAAGGCGAACATCAAATTTTTATCAAAAAGAAAGATATCTGCTGAGAGGGG
GATGTGGGGCGAATGCAAAGATTGGTTAACGCATTGTCTGGCGCCCTCGGAATGTTGTTCTGAGAGCTGTGAAAAGTGGT
GCCTCGCGTGGTGATGAACTCTGACCACAAGCCATCCGACATCACCACTCTCCTCTTCAGAGGCTACA
>TRINITY_DN12165_c0_g1_i1_(2) len=517 path=[989:0-516] [-1, 989, -2]
ACACATCACAGCTGAAGGGGCTACAAAGTATGCTGTAGCACGACTCGCTCAGTCAGTCACTCAACTACTCTCAACCCAGA
CGGACGAGGAACGCAGATCGCTAGCAACATTACCAAAATCATCACCAGCATGAAACTGACGAGCGTTCTGATTTTCGTTG
GACTGATGCTAACAGCCTGCCAACACATCACAGCTGAAACTTTCAGAGGTCGGCAGAAATATGCCGTTCTCAGGGCGAGC
AACCAGATGCAGGACACTGGGAACCACAGGTTGACCAAGAGGTGCATGCCTGGCGGTTCAGCGTGTGCTCTGTTTGCCAA
TTTTTGCTGTAGTGGATCGTGCTTTGGTTCCATCTGCCTCTAAAACTGGTCTGACGTCTGGCGTTCCCCACTCGGCTCCA
CCCTGTTCGGTCTGAACAGTACGCACCTGTTTGTAGTCATGAACCACTCTGTACCTGCACCTCCGGAGGCTGTGGAGGAC
GGACTTGGAAATAAAAGCACGTCGCTGTGAAAAAAAA
>TRINITY_DN10554_c0_g3_i5_(2) len=1069 path=[7953:0-33 7954:34-34 7955:35-46 8430:47-57 8393:58-59 8486:60-81 8503:82-123 8455:124-128 8496:129-141 8511:142-142 8516:143-171 8452:172-173 8483:174-195 8468:196-210 8451:211-234 8420:235-326 8512:327-328 8517:329-350 8482:351-391 8467:392-412 8507:413-416 8505:417-440 8513:441-451 8493:452-468 8479:469-475 8447:476-511 8465:512-568 8492:569-593 8445:594-656 8504:657-669 8514:670-686 8490:687-701 8476:702-718 8463:719-773 8515:774-776 8475:777-787 8498:788-815 8488:816-854 8474:855-865 8440:866-882 8404:883-884 8361:885-900 8208:901-1068] [-1, 7953, 7954, 7955, 8430, 8393, 8486, 8503, 8455, 8496, 8511, 8516, 8452, 8483, 8468, 8451, 8420, 8512, 8517, 8482, 8467, 8507, 8505, 8513, 8493, 8479, 8447, 8465, 8492, 8445, 8504, 8514, 8490, 8476, 8463, 8515, 8475, 8498, 8488, 8474, 8440, 8404, 8361, 8208, -2]
CTACCACCACTACCAACGAAGTTGCTACCACCACTACCAACGAAGTTGCTACCACCACCACCACCACCCTGTCTCCCTCC
CTCCCTCTCTAAGCCCTACTCCCCGGGTGAGATCGCTGCAATGCAGTCGTATTGTCTCATCAGTTAGAAGCTTTTTTTTT
TTGCGCACGCAGAGGAGACTTTTTTTGACGTTTGCACGAACAAAAATGAAAAAAAATGAAATGATAAGGCAAAAAAAAAA
AAGCCTGCTTGGAAGTATATTTAGCATCAGGCCATTTTTAAAGTATGTCAACAGCCTTGACCTTGATCATTCTTATGCTG
TGGATCAAACCTCAGGCATACAAGCCTGAAATTGGGGGCAGAGCGTGGTATCGGGCCAGTAGTAGAAGTGCCACCAGCCA
AAGGCCTGGACTGTATTAAAATACATCACAGCCCATTCAGTGCAGGTAGCAAATCGATGGAGCTGACGTAGGTCACGGTC
CGACAAGGCCTTCGGGGGCAGGAGTTTCTCCACTAGCCGCAGTTGTCTGAGAGTAGGGGTGTCGACGGACATGCTGGAAG
CTTCTCTTCGTTTCCGTTTCTCCAGGCAGAAGCCCTCATCATCAGTACCTTCGGCACACAGAGCAGTCATGTGGGTGAGA
AAAGCGTTGTCACAGTCGTCCTGCGTGAAGCCGAAATGGGCTCCACAGAAGTAACAGGTATCGTGTCTGTCACAGGCGGC
AAGGAAATGCTCTTGGCATGGTATCCACTCAAACGGAACACTGCAACCGTTGCTGTTCTCCTTGCATAACGCAGCCGTAC
TGGAATCCTGAGCCGCAATCTGTGGCAGTGCCAGAGCTGCCAGTATCCACAAGGCTGATTCCAGCACCTTCATTTTGTTC
CTTTATCGCCGGTAGATGGGAGCCACGCAAGCAATGTGAAGAGCTGAGGAAGACAGCGCCCGGAAAAATCGAAAGCGGAA
TGCCACGAGCGGCTCAATGCATCGAAGATATAACCTGTAACTCAAACGTAGCACAAGCTGGGACGCCCTCTATCGACACA
CGAGCGACGCAACGCGTGGTCAGCCTCGC
>TRINITY_DN1911_c0_g2_i1_(2) len=422 path=[915:0-256 922:257-319 921:320-421] [-1, 915, 922, 921, -2]
AGATACAGTTTGCAGGGGTCCTTTCCGAAGTCATGATTTCTGTGTCTGTGGATCAGCGATCACAGCATGTGAGGATTGGC
CATTTGCAGCAATTTGGTTCCTGGCCAGGACCTGGATGTGGGCTTCCGTCTTCAGAATCTCGCCGTGTGACGCCCTTTTC
GATCAGAGCGAATCCACCTTCTGCTCCCGTTTGATCGACTGACGCCGAGTCACCAGTACTGGCCCAAGTCAGAAGCAGAG
CCACAGCCAGAGTGAGGTAAAGCTTCATTGTGCTGGTCGTAACGTAACGTCTGTGTTGTCCTCAGGGGGCAAAGTTTCAA
TTCTTCTTTCCAAGCGTTGACGCCAGATAGCAGCTCCGAACGAAGCTTCTCCAAGTCTTCTCCCTTCCCGTTCACAGTGA
GCAGCTGGATCCGTTGTTGGCT
>TRINITY_DN10554_c0_g3_i4_(2) len=1114 path=[7953:0-33 7954:34-34 7955:35-46 8430:47-57 8393:58-59 8486:60-81 8503:82-123 8455:124-128 8496:129-141 8511:142-142 8516:143-171 8452:172-173 8483:174-195 8468:196-210 8451:211-234 8420:235-326 8512:327-328 8517:329-350 8482:351-391 8467:392-412 8507:413-416 8505:417-440 8513:441-451 8493:452-468 8479:469-475 8447:476-511 8465:512-568 8492:569-593 8445:594-656 8504:657-669 8514:670-686 8490:687-701 8476:702-718 8463:719-773 8515:774-776 8475:777-787 8368:788-852 8441:853-854 8407:855-865 8364:866-882 8438:883-889 8403:890-904 8360:905-928 8436:929-930 8401:931-990 8358:991-1061 8040:1062-1085 8041:1086-1113] [-1, 7953, 7954, 7955, 8430, 8393, 8486, 8503, 8455, 8496, 8511, 8516, 8452, 8483, 8468, 8451, 8420, 8512, 8517, 8482, 8467, 8507, 8505, 8513, 8493, 8479, 8447, 8465, 8492, 8445, 8504, 8514, 8490, 8476, 8463, 8515, 8475, 8368, 8441, 8407, 8364, 8438, 8403, 8360, 8436, 8401, 8358, 8040, 8041, -2]
CTACCACCACTACCAACGAAGTTGCTACCACCACTACCAACGAAGTTGCTACCACCACCACCACCACCCTGTCTCCCTCC
CTCCCTCTCTAAGCCCTACTCCCCGGGTGAGATCGCTGCAATGCAGTCGTATTGTCTCATCAGTTAGAAGCTTTTTTTTT
TTGCGCACGCAGAGGAGACTTTTTTTGACGTTTGCACGAACAAAAATGAAAAAAAATGAAATGATAAGGCAAAAAAAAAA
AAGCCTGCTTGGAAGTATATTTAGCATCAGGCCATTTTTAAAGTATGTCAACAGCCTTGACCTTGATCATTCTTATGCTG
TGGATCAAACCTCAGGCATACAAGCCTGAAATTGGGGGCAGAGCGTGGTATCGGGCCAGTAGTAGAAGTGCCACCAGCCA
AAGGCCTGGACTGTATTAAAATACATCACAGCCCATTCAGTGCAGGTAGCAAATCGATGGAGCTGACGTAGGTCACGGTC
CGACAAGGCCTTCGGGGGCAGGAGTTTCTCCACTAGCCGCAGTTGTCTGAGAGTAGGGGTGTCGACGGACATGCTGGAAG
CTTCTCTTCGTTTCCGTTTCTCCAGGCAGAAGCCCTCATCATCAGTACCTTCGGCACACAGAGCAGTCATGTGGGTGAGA
AAAGCGTTGTCACAGTCGTCCTGCGTGAAGCCGAAATGGGCTCCACAGAAGTAACAGGTATCGTGTCTGTCACAGGCGGC
AAGGAAATGCTCTTGGCATGGTATCCACTCAAACGGAACACTGCAACCGTTGCTGTTCTCCTTGCATACCTCAGCCGTAG
TGGAATCCTGAGCCGCAATCCGTGGCAGTCCAAGAGCTGCCAGTATCCACAAGGCTGATTCCAGCACCTTCATTTTGTTC
CTTAATCTCCAGCAGGGGAGGAAAGTCACGTGAGCGACGTTAGGAGTTGAGACTGACAGTGTCCCGTGGACATTCGAAAC
TGGAACGTTGCCAGTGGTTCGACGCGTTGCGGTATGTCGAATGAACACAAAGTGGCACGAACTGGGACCCCCTCTACCCA
GACACCGGCAAACATTTGCATGTGACCAGCCTCCCAGTTATTCACAGTGCGTCAGGTGGTGTTCTGTATCTGTG
>TRINITY_DN10739_c1_g3_i2_(2) len=437 path=[9460:0-43 10123:44-63 10271:64-67 10220:68-82 10289:83-87 10317:88-104 10304:105-117 10288:118-118 10268:119-120 10215:121-128 10244:129-142 10302:143-144 10286:145-149 10266:150-158 10161:159-176 9868:177-259 9986:260-276 10427:277-298 10416:299-300 10405:301-302 10393:303-308 10381:309-310 10369:311-312 10357:313-317 10344:318-322 10332:323-328 10320:329-333 10306:334-334 10290:335-343 10273:344-361 10251:362-387 10223:388-392 10183:393-393 10125:394-404 10038:405-405 8923:406-407 8924:408-429 8925:430-430 8926:431-436] [-1, 9460, 10123, 10271, 10220, 10289, 10317, 10304, 10288, 10268, 10215, 10244, 10302, 10286, 10266, 10161, 9868, 9986, 10427, 10416, 10405, 10393, 10381, 10369, 10357, 10344, 10332, 10320, 10306, 10290, 10273, 10251, 10223, 10183, 10125, 10038, 8923, 8924, 8925, 8926, -2]
CTTTGCCAACGTTTATTGTCAGTGGTGTTTCAAAGAAAAAGATCGGAAGTGAACTGCGATCATTCACTCAATCATTAGAC
AAGAAACGTGGCCGTGATGATACACGTGGTCTCCAAAACGCATAGTGCTGGAGACAGCAGCGCCACACAGCGCCATTAAC
GTCCGCCGGGAATACACACAACATCCGGGATACAGTCAGGATTAGGCTGAAGCCTCAGAGCATGCACTAAAATTTTTCTC
CTTTCAGCTGGGTCGAGGTCCTGTTTGTTCTCCACATCTCGTTCTACAGGTTGATCTGCATCCAGCTGGAGCGTTGCCAG
GGGAAACAGGACCAGAAAGGTGAACAGCAACACTCCCATTTTATTCATCACGAACCTCTTTCCACCCTTCTTCACGTAGC
TGTGGCTGTCTGCTCTTGGCGTGGCTGTGGGGCTGAC
>TRINITY_DN10420_c5_g5_i5_(2) len=470 path=[10604:0-40 12255:41-56 12295:57-71 12312:72-72 12311:73-73 12310:74-83 12309:84-84 12308:85-89 12307:90-97 12306:98-107 12305:108-113 12317:114-117 12328:118-118 12332:119-129 12335:130-132 12141:133-156 @12045@!:157-238 12323:239-240 12289:241-270 12259:271-289 12277:290-303 12018:304-328 12187:329-339 12111:340-357 12012:358-380 11904:381-384 12108:385-398 12008:399-402 11900:403-422 10766:423-423 10767:424-426 10768:427-429 10769:430-469] [-1, 10604, 12255, 12295, 12312, 12311, 12310, 12309, 12308, 12307, 12306, 12305, 12317, 12328, 12332, 12335, 12141, 12045, 12323, 12289, 12259, 12277, 12018, 12187, 12111, 12012, 11904, 12108, 12008, 11900, 10766, 10767, 10768, 10769, -2]
CGGTGAACCTGCTTCATATTTCTTCACTGCCTCCTTTGGCATCACCAAGAACATCAGCAGAATGAAACTGACGTACGCTT
TGATCGTCGCAGTGCTGTTACTGACGGCCTGTCAACTCACTACAACTGATGACGCCAGACGTAAGCAGAGTCTTGTGGAG
AGAATGGTCGACAGGATGCGGAATTCTCGAGACTCTAGGTTGACCAGGGGATGCAGGCCAGTCCACTATCCGTGCAGTCC
CGTTACTCCAAAATGCTGCAGCAATAACTGTTATTACAAGCGCATGAGAGGCCCAGGCGTGTGTGTATAATTAGCTTGGT
CAGGGGTGCGATATTTCCTCCTCTGTCCTCTACCCTCTTTTGCTGCCTGATCCATCCATGCCTGTGAGTGAGTCATGAAT
CGCTCAGAACATGCTCTTCTTGTGACTTCAGAAGACGTGTATGAAAATAAAACCACATTGCAACGAAAAA
>TRINITY_DN9815_c0_g2_i3_(2) len=299 path=[6351:0-58 6352:59-79 6353:80-84 6640:85-85 6619:86-103 6604:104-118 6586:119-181 6466:182-212 6553:213-222 6507:223-246 6457:247-258 6549:259-260 6503:261-261 6453:262-294 5965:295-295 5966:296-298] [-1, 6351, 6352, 6353, 6640, 6619, 6604, 6586, 6466, 6553, 6507, 6457, 6549, 6503, 6453, 5965, 5966, -2]
GAAAAACTTTTATCATGGAGAAACTGACAATCCTGTTTCTTGTTGCTGCTGTACTGATGTCAACCCAGGCCCTGATTCAA
AGTGGTGGAGGAAACCGCCCAAAGGCGAACATCAAATTTTTATCAAAAAGAAAGATATCTGCTGAGAGGGGGATGTGGGG
CGAATGCAAAGATTGGTTAACGCATTGTCTGGCGCCCTCGGAATGTTGTTCTGAGAGCTGTGAAAAGTGGTGCCTCGCGT
GGTGATGAACTCTGACCACAAGCCATCCGACATCACCACTCTCCTCTTCAGAGGCTACA
>TRINITY_DN10420_c5_g1_i4_(2) len=400 path=[11058:0-30 11059:31-40 11060:41-46 11061:47-51 11062:52-52 12273:53-80 12249:81-93 12284:94-96 12270:97-101 12244:102-141 12199:142-156 12125:157-260 12322:261-268 12330:269-292 12118:293-312 12020:313-313 11914:314-337 10566:338-399] [-1, 11058, 11059, 11060, 11061, 11062, 12273, 12249, 12284, 12270, 12244, 12199, 12125, 12322, 12330, 12118, 12020, 11914, 10566, -2]
CTGACGTACGCTTTGATCGTCGCAGTGCTGTTACTGACGGCCTGTCAGCTCACTACATCTTATGACTCCAAAGGTAAGCA
GGAGTATCTTACTAAGAGATCAGGAACCAAGATGCAGAAGCACAAGCTCTTCAAGTTGACCAGGGCATGTAAACCACCCG
GCTGCGGATGTACGAGGTATCACAATGGCTGTTGCGGTTTTTGTCGTATAATGAAATATCCAAAGCCTCCAGTTTGCGAA
AAAAGTTAGTCGGCCTTGCATCTGGTATTTCCTTCTGTGCTCTACGCTTTTTTTTTGCATGATTCCTCCATGCCAGTGAG
TGGTCACGAACCATTCAGTACCCACTCTTCTCGTGGGGTCAGATAAAGTATATTAAAATAAAACCACATTGCAATGGCAG
>TRINITY_DN35707_c0_g1_i1_(2) len=415 path=[785:0-414] [-1, 785, -2]
GACACACTCATGCTGTCAAGCTTCTCCTGGACATGGGCAGTGACATCAATGCTCAGATTGAAACAAACCGCAACACGGCA
CTGACCCTGGCATGCTTTCAAGGACGGCACGAGGTGGTCAGTTTGCTGGTAGACAGGAAAGCCAACATCGAACACAGAGC
AAAGACGGGATTGACTCCTCTGATGGAAGCTGCATCAGGTGGCTATGTTGAAGTGGGGCGAGTCTTACTGGACAAAGGAG
CTGATGTCAATGCTCCACCAGTACCTTCATCCCGTGACACAGCCCTCACCATCGCTGCAGACAAAGGCCACTATCGTTTT
GTGGAGTTGCTTCTGCACAGACAGGCTTCTGTAGACGTGAAAAACAAAAAGGGCAACTCGCCGCTGTGGCTTGCCTGCAA
TGGCGGGCATTTAGA
>TRINITY_DN13611_c0_g1_i1_(2) len=595 path=[573:0-594] [-1, 573, -2]
GCGGCGATGTGCAGGGGCGTGTACTTGTCCTTGGTGGTGGCGTCGGCGTTGGCGCCGTGCTGCAGCAGCAGCACCACGTT
GTCCACGTTGCCCAGGCGAGAGGCGATGTGCAGCGGGGTCTGCTGCTCTCTGGCCTTGGCGTCCACAGTGGCCCCGTTTC
TCAGCAAGATGCGGATGATGTCCGTCTGGTTGGCGCGGGCCGCCAGATGCAGGGAGGTCTCACCGCGCACCGTGGGGGTG
TCAGGGTTGGCGTTGTGCTGGATCAGGTAGATGACGATGTTCATGTGACCCATGAAGGAGGCCACGTGCAGCGGAGTCAG
CCCAGACTCAGTGGTGGCCTCAATGGAAGCCCCATACTTGAGCAACAGCTCCACCACCTTGATGCGGTTCTTCTTGCACG
CAATGTGCAGTGGGGTGAAGCCATTCAGGGCCCGAGCGTTGGGTTCACATTTCCTGTCCAGCAGCAGTTTGGCTGTCTTG
ACGTTCCCGCAGTGAGCAGCCACATGCAGTGGGGTCAAGTAATCCACAGTGACTTCATCCACGTTGGCCTTGTGGTAGAG
CAGAAGTCGGGCACAGTCCACATGATCGCCTTGTG
>TRINITY_DN10420_c5_g5_i2_(2) len=481 path=[11769:0-66 11770:67-74 11771:75-87 11772:88-88 11773:89-89 11774:90-90 11775:91-98 11776:99-99 11777:100-104 11778:105-109 11779:110-112 11780:113-113 11958:114-152 12278:153-157 12261:158-210 12196:211-256 12029:257-325 12232:326-342 12193:343-366 12117:367-368 12230:369-391 12324:392-395 12112:396-410 11908:411-433 11168:434-434 11169:435-437 11170:438-440 11171:441-480] [-1, 11769, 11770, 11771, 11772, 11773, 11774, 11775, 11776, 11777, 11778, 11779, 11780, 11958, 12278, 12261, 12196, 12029, 12232, 12193, 12117, 12230, 12324, 12112, 11908, 11168, 11169, 11170, 11171, -2]
GCGTGATCCTTGCACAGTGAGTTTGGCTTCATATTTCTTCACTATTTCCTTTGGCATCACCAAACACATCAGCAGGATGA
AACTGACGTACGCTTTGATCGTCGCCGTGCTGTTTCTCACGGCCTGTCAGCTCACTACAACTGATGACTCCAGACGTGAG
CAGAGTCTTGTGGAGGGAATGCTCGACAGGATGCGGAATTCTCGGGACTCTAGGTTGACCAAGAGATGCTGGGCAGTCAC
CCATGCGTGCAGTCCCACTGATGACGAATGCTGCAATGTCTGTCGTTACCCGGGCATCGGCAGAGGCTATTGTTGGTATA
ATTAGCCTGGTCAGGGGTGCGAAATGTCCTCCTCTGTCCTCTACCCTCTTTTGCTGCCTGATCCATCCATGCCTGTCAGT
GAGTCATGAACCGCTCAGAACATGCTCTTCTTGTGACTTCAGAAGACGTGTATGAAAATAAAACCACATTGCAACGAAAA
A
>TRINITY_DN6980_c0_g2_i1_(2) len=277 path=[840:0-81 872:82-151 867:152-197 849:198-276] [-1, 840, 872, 867, 849, -2]
GCTGGATGCAGATCAACCTGCAGACCGAGATGCAGAGAACAAACAGGACCTCAACCCAGATGGAAGGAGGGGAATCATAT
TGTCTGCTCTGAGATCGAGTTCATGTGACTGGAGTCCTGCGTGTCATCTTCCATCGGAACGAATGACTGCTTTTACAGCC
AACAATGCCGCACTCGAATTACCCTACAGTGGTTTGGTTGCTCCAGAACAATGATGTTTTGAAAACCGTATTCGTTGCCG
CGGCCATTTTTGCTGTTTGTAATTAAATAAAACGATG
>TRINITY_DN10554_c0_g3_i2_(2) len=381 path=[7948:0-42 7949:43-47 8512:48-49 8517:50-71 8381:72-112 8467:113-133 8507:134-137 8505:138-161 8513:162-172 8478:173-199 8447:200-235 8465:236-292 8492:293-317 8464:318-380] [-1, 7948, 7949, 8512, 8517, 8381, 8467, 8507, 8505, 8513, 8478, 8447, 8465, 8492, 8464]
AAAGCATGTTACAAGCCTTGACCTCGATCATTCTTATGCTGTGGATCAAACCTCAGGCATACAAGCCTGAAAGTGGGGGC
AGAGCGTGGCATCGGGCCAGTAGTAGAAGTGCCACCAGCCAAAGGCCTGGACTGTATTAAAATACATCACAGCCCATTCA
GTGCAGGTAGCAACACGTCGATGGAGCTGACGTAGGTCACGGTCCGACAAGGCCTTCGGGGGCAGGAGTTTCTCCACTAG
CCGCAGTTGTCTGAGAGTAGGGGTGTCGACGGACATGCTGGAAGCTTCTCTTCGTTTCCGTTTCTCCAGGCAGAAGCCTT
CATCATCAGTACCCTCGGCACACAGAGCAGTCATGTCTGTGAGAAAAGCGTTGTCACAGTC
>TRINITY_DN7865_c0_g1_i2_(2) len=551 path=[1762:0-91 1784:92-148 1788:149-191 1786:192-361 1782:362-461 1769:462-485 1770:486-495 1771:496-550] [-1, 1762, 1784, 1788, 1786, 1782, 1769, 1770, 1771, -2]
CCCCCCCCACCAGTCATTGCACTCCTTACTAAACGATCGCAAACACATGTCCTTGCATTGTGCCTTTATTTTGATCTACA
TCCTCTGAAGCCTCAAGAAGAGTGTGTTCTGAGTGGTTTAGGACCTCTCACAGGCATAGCTGAATCTGGCAAAGGATGGT
AGAGCACAGAGGGGGGAAATATCAGATGTCAGCTCTTTTGTTAGCATACACGCATATGCCTTGATCGTAATCACATTCGT
TGCAGCACATCGAATCTTCCTCCCGATCGCACACACCGCCGTATTCCGTGCACTGCGGCTGGTGCACCCGTCCGCGTTCC
CTAAGATCCCGCGTGTTGCGGAACAATCTCAGCAAACGTTTCTCCTGCTTATATTTGGAGTTATCAGCCGTATTGAGTTG
ACAGGCCTCCAGGAACAGCATGGAGACGATCACCACGCACGTCAGTTTCATTCTGATGACGGGTTTGGTGATGCCAAAGG
AGTCAGTGAAGAAAGATGAAGTCAGGTTCGCCGTGCAAGGATCAGGCGGTTCCCTAAAATCCCGCGTGTTG
>TRINITY_DN6610_c0_g1_i1_(2) len=240 path=[218:0-239] [-1, 218, -2]
CACGAAACGTGGCCGTGACGATACACAGTCTCCAAAAACGCCATAGTGCTGGACACATCACTCACAAGGTTGATGTAAGA
TGGGACAGTCAGCTGAAGTCAGTTCCCTCAGCACAGTCAATATGATGTTTCTCCTTTCATCTCGGTTGAGGTCCTGTTTG
TTCTCCGCATCTCGTTCTACCGGTTGATCTGCATCCAGCTGGAGCGTTGCCAGGGGAAACAGGACCAGAAAGGTGAATAG
>TRINITY_DN1911_c0_g1_i1_(2) len=417 path=[917:0-256 918:257-314 919:315-416] [-1, 917, 918, 919, -2]
AGATACAGTTTGCAGGGGTCCTTTCCGAAGTCATGATTTCTGTGTCTGTGGATCAGCGATCACAGCATGTGAGGATTGGC
CATTTGCAGCAATTTGGTTCCTGGCCAGGACCTGGATGTGGGCTTCCGTCTTCAGAATCTCGCCGTGTGACGCCCTTTTC
GATCAGAGCGAATCCACCTTCTGCTCCCGTTTGATCGACTGACGCCGAGTCACCAGTACTGGCCCAAGTCAGAAGCAGAG
CCACAGCCAGAGTGAGGAAAACGTTCATTGTGCTGGTCGTAACGTCTGTGTCGTCCTCAGGGGGCAAAGTTTCAATTCTT
CTTTCCAAGCGTTGACGCCAGATAGCAGCTCCGAACGAAGCTTCTCCAAGTCTTCTCCCTTCCCGTTCACAGTGAGCAGC
TGGATCCGTTGTTGGCT
>TRINITY_DN10802_c1_g2_i23_(2) len=1169 path=[12310:0-33 12311:34-39 14190:40-84 14113:85-114 13859:115-170 13683:171-177 14111:178-178 13999:179-226 14243:227-227 14180:228-242 14103:243-308 13982:309-310 14175:311-339 14095:340-342 13971:343-343 14170:344-382 14087:383-384 13807:385-655 14586:656-656 14613:657-658 14272:659-661 14216:662-717 14143:718-718 14051:719-735 13749:736-742 14569:743-751 14598:752-752 12562:753-759 12563:760-764 12564:765-768 12565:769-784 12566:785-785 13731:786-962 13543:963-1060 14421:1061-1066 14397:1067-1075 14371:1076-1099 14338:1100-1100 14299:1101-1105 14250:1106-1115 14191:1116-1119 14115:1120-1123 14017:1124-1127 13868:1128-1129 13698:1130-1139 13511:1140-1151 13253:1152-1168] [-1, 12310, 12311, 14190, 14113, 13859, 13683, 14111, 13999, 14243, 14180, 14103, 13982, 14175, 14095, 13971, 14170, 14087, 13807, 14586, 14613, 14272, 14216, 14143, 14051, 13749, 14569, 14598, 12562, 12563, 12564, 12565, 12566, 13731, 13543, 14421, 14397, 14371, 14338, 14299, 14250, 14191, 14115, 14017, 13868, 13698, 13511, 13253, -2]
AGCACCGAGGAAAGAGTGTGTGGAGATACACGAAACAGATGTTATGGAAAAGAGCTGTAGTGGTGCACAAGAAAGACACT
GCGGAAAGAATCTGTAGGAATGCAGAATACAGACAGTTTGGAAAGGACCTAGAGAGATACTCAAAATCGATGCAGTGAAA
CGGATATGTAGAGGTGCATGAAAGGAGATACTGTAGAAAGGATCTATAGAGATACATAAAACAGACTCTATGGGAAGTAT
CTGTAGAGATGCACCAAACAGTCATTATGAGAAGGATCTTTAGAGGTACACAAAGCAGACACTTTGAAAAGGATCTCTAG
AGATACACAAAACAGACACTTTGAGAAGGATCTTTAGAGATACACAAAGCAGACACTTTGAAAAGAATCAATAGAAATGC
AAAAAATAGACACTTTGAAAAGGATCTGCAGAGATACACAAAACAGACATTATTGAAAGGATCTCTAGAGATACAGAAAA
CACACACTATGGGAATGATCTGAAGAGATACCCCATACAGTCATTAAGAAAAGTATCTCTATAAATACACAACATACGAA
AACGGTCTGTAGAAGTACACAAAACAGGCACGTTGAAAAAGATCTGTAGATGTACACAAAACAAACCCTCTGTAAAGTAT
CTATAGAGATACACAAAACAGATACTATTAAAAGGATCCACACAGATACACAAAACAGACTAGACGCTGTAGAAAGGATC
TGTAGAAGCACACAGCTTGGCTCTCCTCAGCAGTGCTAGGGATGTCGCCACACCATTCAGCGCAGATACGGCCTACATTT
GGCGCGACAATCGTTGTATTTGTAAAAATTGTTGCCGTTGCCACCACACCCTCCGTAAGTGAACTGTTTGCAGTCGTAAG
AAGGCAGATCGAAGTAATATTTCGCTATATAACTTGTGCACGTCCCCGGTTCCGCTGGTAGTGTGCATTCATACGGTCGA
ACAAAACGTTCCGAAGCGCCAGCCCCACGTGCAAGCATACACATGGTCAGGATCACAACAGCAGCAAAACCACGTCCTTC
CATTTTACAACCTGGACAGTCTGAGATCACAGTGTTTACGTAAACAGGCTGACAGACGGTAGAGCGCTGATGTGGACTGG
CTGACAGATGAAACAGCACCGACGTGGATGGGGCCGTCAGATGACTGGA
>TRINITY_DN21742_c0_g1_i1_(2) len=301 path=[279:0-300] [-1, 279, -2]
GACCAGCAGAGGAAGCCAGATGAAGCGGTGTCTGCCTGTCCACAGTCCTGCAGTCCACACTGGCCCCCATAGCATTCAGA
ATCTTGATGGCAGCACTGTGGCCGTTCATGGCGGCCAGGTGGGTGGGGGTGTAGCCTGTGGGGGTCTCTACATCCAGGTC
ATCACAGCCCGCCGCCGTCAGTCGCCTTATCAGGTCCACCTCCCCACTGCTGGCCGCAATGTGCAGAGGAGTCCAGCCGT
TCTCATCAGTGGAGTCTTTCATTTCTGGGAAGGTGGTCAGCAGAACTCGGACACGCTCCAT
>TRINITY_DN35364_c0_g1_i1_(2) len=384 path=[723:0-383] [-1, 723, -2]
GTACAACTGAAGGACCATACATTGACTTTCTGAATGGAGCTGACAGAATATGCTGACGTGGCTCTGCCCCTGCACAAAGC
GGCGAGGGAAGGGGACGCTGACACACTGAGGGCGCTGCTGCTGAACGGGCATGATGTGAACTGCGGCAGCTACGACCTCA
TGAGGCCCCTGCACGAAGCCAGCCTCCACGGACACTTCCAGTGTGTGCGCATGCTGCTGGACTTTGGAGCGCAGGTAAAT
GTGCGCAACATCGACGGCACCACGCCACTGTGCGACGCCAGCTCCCGGGGCAATGTGGACATCGTCATGCTGCTTCTGCA
GAACGGCGCCCACGTCAACCTGCCCCTCACCATGCACTCCCCTCTGCATGAGGCTGCCCTCAAC
>TRINITY_DN10412_c0_g1_i8_(2) len=683 path=[5507:0-190 5508:191-214 5762:215-226 5736:227-228 5695:229-243 5792:244-267 5816:268-286 5827:287-300 5834:301-301 5688:302-319 5787:320-322 5803:323-326 5796:327-335 5818:336-344 5829:345-352 5749:353-359 5674:360-393 5769:394-427 5746:428-451 5671:452-532 5821:533-540 5837:541-545 5614:546-637 5529:638-682] [-1, 5507, 5508, 5762, 5736, 5695, 5792, 5816, 5827, 5834, 5688, 5787, 5803, 5796, 5818, 5829, 5749, 5674, 5769, 5746, 5671, 5821, 5837, 5614, 5529, -2]
GAAAAAATGCCTTGGCGGACAGTGTCTTTGTCAGGCACAGTTGGCCTGCAACGAACGCCGCGTGACATACTGCGTGGGCA
GTGCCACGCCACCATCTCCTCGACGTTTATACATCTGTGCTCCGTCCCTTCATTGTTTCACGTGACGTGGCCAGCTTCAG
ACGTAGACATCCCAGCTGTTAGCATCTTTCAGCGATCAAAACGTTTTAATCCGAATCTAAGAAGGAAGAAACATCTGGTG
GTCACTATGAAGCTGGCTCTGACATTTCTTCTGATTCTGATGGTTCTGCCCTTGATGACTGGGGAGAAAAAGTCTGGTGA
CCATGAGCGGAGGAGTGTTAAATCAATGAGAGCCGTCTTTAATAATGATCAGCCATCCTTTTGCTTCCGGGGCGGAAAAA
ACTGTCGCTTTGACATCCACTGCTGTGAGAAGTTATGCTGTCAGAAAACCAAAGGGAAACGATGTGCATTTTCAAAATCA
GCGGGTTGCGATGACAACCGTATCCCTAATTGATGGCAGGCTCAGTCAGTACTGATTGTCTGTACAATGTAAATTAAAGT
GACACGCGATTTTTCCATTGTTCTTCGTTTTTCTCACTCAAAACTCTTCGTTTTACCATGCATAGATGTACGTGTACATC
CATGTTTACAATAAACTGCTAGCATATCGAATTTACAAAAAAA
>TRINITY_DN10812_c3_g3_i6_(2) len=352 path=[16524:0-36 16525:37-37 17112:38-46 17385:47-47 17249:48-55 17093:56-57 17365:58-60 17227:61-64 17068:65-67 17349:68-68 17210:69-75 17439:76-87 17325:88-116 17742:117-144 17010:145-288 15548:289-289 15549:290-291 15550:292-292 15551:293-293 15552:294-297 15553:298-313 15554:314-317 15555:318-318 15556:319-342 15557:343-351] [-1, 16524, 16525, 17112, 17385, 17249, 17093, 17365, 17227, 17068, 17349, 17210, 17439, 17325, 17742, 17010, 15548, 15549, 15550, 15551, 15552, 15553, 15554, 15555, 15556, 15557, -2]
GGCATCACCCAAAACATCACCAAGATGAAACTGACGTGCATGATGATCGTTGCTGTGCTGTTCTTGACATTCGTCACGGC
TGATGACTCCATAAAGGCACGTGACGAAACGAAGAACAGCGAAGTTTCTAAATTGAACGAGAGAGCCTGCAAAGAAAATT
ATGAAGTTTGTAGCCTGTTTCCTGTGGAATGCTGCAGTCAGATATGTTTTTTTATCTGTTTGCCCCCAATGTAAACCTGC
CATGGCGTCTTCTACTCCCCTCTGTACTACCCCTGGCTTGATCTTTGATTGGCGTGTGCCCTTCACTGGTTATGAACCCT
CTGATCCTCCTCTCTGAAGACCTCTGGGGTCC
>TRINITY_DN20586_c0_g1_i1_(2) len=835 path=[1625:0-776 1626:777-834] [-1, 1625, 1626, -2]
CGCCGCTTCACAGTGCGGCCTGGCATGGCTATGTGCCCATCGTACGCACTCTCTGTGCCCACCAGGCTCTGCTGGATATG
CAGAACAAGGAAGGGGAGACGGTGGTGCACTGTGCTGCAGTGCGGGGCAACCTGGACTGCATCAGGATCCTGCTGGACCA
TGGGGCCCCCCTCAACCACCTGGACAAGAGGGGCAGCACAGCACTCCACCTGGCCTGTCAGCGTCATCATACTGGCATTG
CTCTCATGTTGCTACGGGCCGGCTGTGAGATGGACATCATGGACAAGGAGACAGGGGAGTGTGCCCTGCACGCCGCCTCC
AGAGAGGGTCTGATGGAGGTGGTCCAGACCCTGTGCAGCCTGGGCTGTAAGGTGGACTCTGTCACTGCGGATGGCTTCAC
TCCCCTGCTCTTGGCCATCAAAGCAGGTCACATAGAGATCACCCGCTGTCTGTTGATGTCAGGAGCACAGCCAGACATCC
CCAATAAGGACGGTGTGACAGGGGAGATCATTGCACTGGCTCAGGGCTTCATGGAAATTGCTGAACTGATGAACAAAGTG
AAAGGGGAAAAAGGCCAGACCTTGATCCAGCAGTTGTCTGAATCCCCCAGTGGTCTGCCTCGACTCAAGCTAAAGGTGTT
GGGATCAACGGGTGTGGGAAAATCCTTGCTGATAGAATCTCTCAAATGTGGCTTCCTGGGCAGCTTCTTTCGACGACGTC
TTCCTAGCTCCACCACCACCTCGGTGAAGTCAAAAGAGAAAATGTCCCGACAGTTCAGTCTTCCTACACCACTCAGTTAT
GTGTGTTGTTACAGAGAAAATGTCCCGACAGTTCA
>TRINITY_DN10420_c5_g5_i3_(2) len=482 path=[11769:0-66 11770:67-74 11771:75-87 11772:88-88 11773:89-89 11774:90-90 11775:91-98 11776:99-99 11777:100-104 11778:105-109 11779:110-112 11780:113-113 11958:114-152 12278:153-157 12261:158-210 12195:211-229 12122:230-253 12323:254-255 12120:256-281 12288:282-301 12277:302-315 12188:316-340 12256:341-351 12227:352-369 12185:370-392 12010:393-396 11903:397-410 12107:411-414 12007:415-416 11899:417-438 11612:439-441 11613:442-481] [-1, 11769, 11770, 11771, 11772, 11773, 11774, 11775, 11776, 11777, 11778, 11779, 11780, 11958, 12278, 12261, 12195, 12122, 12323, 12120, 12288, 12277, 12188, 12256, 12227, 12185, 12010, 11903, 12107, 12007, 11899, 11612, 11613, -2]
GCGTGATCCTTGCACAGTGAGTTTGGCTTCATATTTCTTCACTATTTCCTTTGGCATCACCAAACACATCAGCAGGATGA
AACTGACGTACGCTTTGATCGTCGCCGTGCTGTTTCTCACGGCCTGTCAGCTCACTACAACTGATGACTCCAGACGTGAG
CAGAGTCTTGTGGAGGGAATGCTCGACAGGATGCGGAATTCTCGGGACTCTGTGTTGACCAAGAGATGCCTGCCAGTCCA
CTATCCGTGCAGTCCCATTACTGAAAGGTGCTGCAATACCTGTTATTACAAGCGCATGAGAGGCCCAGGCGTGTGTACAT
AATTAGCTTGGTCAGGGGTGCGATATTTCCTCCTCTGTCCTCTACCCTCTTTTGCTGCCTGATCCATCCATGCCTGTGAG
TGAGTCATGAATCGCCCAGAACATGCTCTTCTTGTGACTTCAGAAGACGTGTATGAAAATAAAACCACATTGCAACGAAA
AA
>TRINITY_DN9815_c0_g3_i1_(2) len=368 path=[6056:0-250 6057:251-251 6498:252-331 6420:332-367] [-1, 6056, 6057, 6498, 6420, -2]
TGTACTGATGTCGACCCAGGCCCGGATTCAAGGTGGTCTAGATAAACGCTCAAAGAACAAGTCTATCAAACAGAGAGAAA
ACGGAAACGCTATAATGGAGTGGTTGCTGGACGATTGCAAGACCTGGTTTACGCGTTGTTGGTCGAATGGCGAATGTTGT
TCTAACGTTTGTCAGGGGTACTGCAAGTTGTATTAGTGAGCTCTGACCACAAGCCATCTGACACCACGACTCTCCTCTTC
AGAGGCTTCAAGTCCTTTGTTTTGATTTTGAAGAATCTTTACGAGTGATCAAATAAGTAGGTTAGCACGTTTTTCCCTTT
GCAAAATCAATGATGGATGTAAAAGGCCTCCCATTTTGTCTTCATCAA
>TRINITY_DN9815_c0_g1_i3_(2) len=351 path=[6343:0-44 6600:45-46 6577:47-47 6543:48-68 6614:69-83 6632:84-96 6625:97-99 6612:100-120 6596:121-125 6639:126-126 6637:127-150 6636:151-159 6634:160-179 6629:180-202 6617:203-203 6641:204-211 6642:212-216 6582:217-258 6550:259-310 6506:311-311 6455:312-344 6038:345-345 6039:346-349 6040:350-350] [-1, 6343, 6600, 6577, 6543, 6614, 6632, 6625, 6612, 6596, 6639, 6637, 6636, 6634, 6629, 6617, 6641, 6642, 6582, 6550, 6506, 6455, 6038, 6039, 6040, -2]
GTCGACCCTGCCGTCATCTCAGCGCAGACTTGGTAAGAAGTGAAAGACCTTTATCATGGAGAAACTGGCAATCCTGCTTC
TTGTTGCTGCTGTACTGATGTCAACCCAGGCCCTGATTCAAGGTGGTATAGAAGAACGTCAAAAGGCGAAGATCAACTTT
CAATCAAAAAGAAAGTCGAATGCTGAGAGTTGGTGGGAGGGCGAATGCAGGACTTGGGATGCGCCGTGTCATAAGTACGC
GCCATGTTGTTTTGGTAGATGTCATCCTAAAGCGGGCCGCTGCCATTTGTGGTGATGAACTCTGACCACAAGCCATCCGA
CATCACCACTCTCCTCTTCAGAGGCTTCAAG
>TRINITY_DN29125_c0_g1_i1 len=579 path=[1113:0-578] [-1, 1113, -2]
CACAGAACTGGGCTACCCCGAGTACATGACCAGCGAACCTGAGCTGAACAAGATGTATGCTAAGCTGGACATCGGAACCG
ACTACATGAAGAACGTGCTGTCCTTCAACGCCTTCTACAGAGCGGACTGGAACCGCCGGCTCAAGACGCCCAACGACCGC
TCCATCTGGCCCTACGCCGCCTACGACTTTGTGGCGCACTACTACAGCCCCTGGAAGCAGCTGTTCATCCCCGCGGGGCT
GCTGCAGTTCCCCATCTACGACCACACCAGCCCCCGCTACACCAACTTCGGATCCATGGGCACTATCGTGGGCAGGCAGT
TGACCCATGCTGTGGATGAGTATGGGAACTACTACAGCCTGTCGGGGTCGGGGCTTGAGAACTGGTGGTCGGCGGCCACG
ACCAAGAGGTACCAGGACATCAAGAAGTGCATGATTGACAACCTGAAAAACATCACCATGGGCCCCTACTTCATCCGCGG
CAGACCCACCAAGATTCCAGTGGACGCTGCGTACTATTCTCCTCTGGCCCTAAGCGAGTCCTCCAGTCTCAAGCTGGCCT
ACATGGCGTACCAGAAGTG
>TRINITY_DN7874_c0_g1_i1 len=759 path=[1594:0-373 1595:374-397 1607:398-421 1605:422-456 1600:457-758] [-1, 1594, 1595, 1607, 1605, 1600, -2]
CGATGAACAGCACACGAGTTTCGCAGTGACAGGAAAAAGGCCACTGGTCGACTAACCAGCCAACCAACCAATCACCATGG
TCTCACGCGGTCACGTGCTGTTTGTGGTTCTGCTTCCGGTCTTGGCTCAAGTGGCTGCCGACGATGCGGATGAACAGATG
ATGTCCGAGGTGATGCGAGGAGACCAAAACAGCGTCGCCTCTGGCTCCGGCAGCCTGATACGACCCCCCTCCAACCCTCC
CTTCATCCCCGACACCCCCCTCCCCTTACCCTCCACCTTCCTCCTCCATCTCCTCCAGTCCTCAGACGGTAATCCACGAG
CAGCGGCAGCAACAGCAGCAGCAGCAGCACGAGCCCCCTCAGAGCCGCTCCCCGGCCCCCGTCCGGAGTCGTCCCTGCCC
TCCTCCTCGGGTTCAGAATACGGAGACAGCGAGGTCAGCAAACGCGTCTTCTGCAACGGGTTCACAGGGTGCGGTGGACG
GCACCGGGACCGCAGCCGACGCCAGGAACGCTACGGGAAGAGGCTGATCCCCCTGCTGGTGAAGCGGCCTTTCTGCAACA
GCTTCGGCTGCTACAACGGCAAGAGGAGCCTCTCCGGAGTAGGCCCCGCCCTGTCCACGCTGGTGGACCCCTCCCAGAAC
TACAGGGCCCGGGCCATCGCTCGCATGCTGGCCGCAGCTGCCTCTGCCAGGCGTCAGCAACAACAGCAGCAGCAGCAGCA
GCTTCTGCAGCAGCAGGAAGAGGGAGGGCTGAAGAGGTG
>TRINITY_DN41258_c0_g1_i1 len=447 path=[425:0-446] [-1, 425, -2]
GGGCTTCAGACGTGGGCATTCCAGCTGTCAACATTCTGCAGCGTTGCCTGTAAATCCCAATCTGAGAAGGGGGCAAAACG
TTGCGGGGGTCATCATGAAGCTGTTTTGGGCGATCGTTGTTATTCTGATGCTTCTACCCTTACGCACCGGAGTGGAGACG
TCTGACAACCATGCAAGCCGGAGTGCCACTGCACTGAGAGACAGGCTTCTTCGTCCGAAACGGTGCTACGGATCTCTTCA
TGAATGCGAGAATACCGACGAGTGCTGTACAGGTTACTGTTGTGTCAAGGCCGGTTACTGCTTCAACATGTGTAATAACA
ATTGAATTTCTGTCATATGGGAGGGCGCAGATCTGGCATGCTTGTACATCGGCATTTGCAGCAGCCTGCTGCCAGATCGA
ATTAGCATAGTGTCAACACTTGTTGATTAAAGCCAAATGACGTAGAA
>TRINITY_DN9697_c0_g1_i5 len=1238 path=[4038:0-718 4146:719-727 4118:728-728 4088:729-752 4212:753-774 4211:775-780 4210:781-781 4208:782-788 4205:789-796 4200:797-815 4194:816-822 4186:823-833 4176:834-857 4162:858-909 4214:910-913 4216:914-915 4217:916-962 4147:963-975 4122:976-987 4215:988-988 4120:989-1009 4093:1010-1053 4062:1054-1154 4056:1155-1237] [-1, 4038, 4146, 4118, 4088, 4212, 4211, 4210, 4208, 4205, 4200, 4194, 4186, 4176, 4162, 4214, 4216, 4217, 4147, 4122, 4215, 4120, 4093, 4062, 4056, -2]
ACTTTACAATCCACACTCGTTTGCACATTTACCTGTATCTGTCATGCCTCTAGTTGACGTTGTCTTTTATCTGCTCCACC
TCTGCTCATGCTGTTTCTTTTCGACCTTCCATACTGTTATACATCATTGGTCTGTGCAGTAACTTTTTTTTTTCTGTTCT
GCCTTCCATATTGCATACCACCTTAGCTGTTATAGAGTGAAGAAGTCAAAAACTCAGGCAACAGCGCAAAGGAGACCAGC
TGTTGGTGTCCCCATTCTGCTTAGAAATTGACACAAAAGATTTGTTAAAAATTCTAGAAAAAGATTTTTTTTTTTTTTAA
TTCAAGTTCTGTTACTGACTTTGATCTCATGCAGGATCTGTTACCCCATTTCTGCATAAAGGTAGAGTTCAAAAGCGTTA
CCTGGTGAACCGACAGTGTGATATGTATAGTCAGATCAATGATTTGAAGCAGAACAGGTGGGTATTTTTGTATATATAAC
ATTTTGTGAATGACAGTTATTATGAAAATTTAAATGTGTGGTCTCTCAATGTGTCTGAAGTCTCTGTCTTCCATGCACAC
ATGCTTGATTTCTATATACACACATAGCACCATTAGGCATTCAAAATGTGTGCTCAAAATTGTAATACTTGACAAAGCTT
GTTCTTTGCTCTCTCTGTCTCTCTCTGTCTCTGTCTCACTCTGCTACACTCCCCCGCCCTTACGCCGTCTGCGCACCTTG
CTCCATCTGGTGAAGCACGAGATCGTCCCAGTGTTTGCCAACAGTCTGTGCTGCGTGTTTCTTGGACTTTGCTATTTTGC
AAGTCTACTGAAGACAAAGACAGGAAGTTTCAGCGGTCAACATGAAACTGTCAGTGGTGGTCATTGTACTCATGCTGGCC
ATGGCTTTTACCCATGGTTCACTTCTTCACAATGATAATGTGGGAAAAGCCCTTAGGCGCTATAATCGCCATGTGAGGGA
CACGCTGGCTGATAAGAGAGACAAACGTAAAACTTGCGAGGGGGTTGACGATAATGAGTGCACGTATCCACAAGTCTGCA
GATTGGGTCATTGCGGTCCATTTAACAGTGATATGGGAGGCGGCTGAACAGCAGACCTGAAAACAAAGTGATGGAGCTGC
TCCCTTCTGTCGTCCTGACTGAAACCGTTGGGGACCAGTTCCATCATCTTTCCCGGGTACTTTCATTCATCATGCGGCGA
TTGAACATCACTGAATTGATGAATAAATCCCATTAGCA
>TRINITY_DN15122_c0_g1_i1 len=360 path=[675:0-359] [-1, 675, -2]
GCTGGAAACATCTCGTCTCCGCCTATCTGAGCACTGGCCATCGACAGCAGACTCCTCGCACAGTTGAATCATGTCGGCGT
GAAATTCAAGGTCACATTGCTCCCGGGTGATTTCGAAAGTCGCTCCACAAAGGTAACAGGTATCATGTCTGTCACAGGCC
TTGCGGAAATGCTCCTTGCATGATATTTGCAGCCAACTTGGAACACTGCAGCCGTTACTGTGGGTCTGGCATAACTCGTC
ATCTCCGCCCAGATCCACCCCACACGTCACTCCCACAGCAGACAGTGTCCACAAAGCCCATGCCAGCATCTTCATTTCTC
TTGCTGTGAGCTTGATCTCCAAGATGGGGCAGGCCACGGA
>TRINITY_DN35908_c0_g1_i1 len=330 path=[615:0-329] [-1, 615, -2]
GCAGTACGTGTTGGAGGAGGGGGCGGACATCGGGGCGGCCAACAGCAAGTCCTTCCCTCCCCTGCTGTGCGCCGTCAAGG
CCGGCAAGTGGGAGATCGCAGACACCCTCCTGCTGGCCGGCGCCGACATCGAGCAGACCGACAAGTATGGCCGCTCCCCG
CTCATGATGGCCGCCAGCGAGGGCCACCTGGGGGTGCTGGAAATGCTGCTGAACAAAGGAGCCCAGCTGGAGCGCACGGA
CAAAGAGGGTCTGACGGCGCTGTGCTGGGCGTGTCTGAAGGGTCATGTGACCTTGGTGCAGTCGCTGACACAGCGGGGGG
CCGACATCCA
>TRINITY_DN5474_c0_g1_i1 len=786 path=[1660:0-112 1661:113-136 1673:137-167 1672:168-191 1671:192-399 1658:400-414 1659:415-785] [-1, 1660, 1661, 1673, 1672, 1671, 1658, 1659, -2]
CACACCCCAACAAACAAATCTCTATCCACATAGAGACAAACATCACACATGTCATAAATGCTCAATCACATTTTTCTTCT
TTTTCAAATGAATGTTAATTCACAAATTCCAACCAGTGCATAAGTGGAACACAGGGTTCATGAAATGACGGACAACCTCT
TATCCCCAGCCCCCTCTGTTAAAAGTCCAGCTGATTGCATCCTGCCTATTAATGCTCATGCACACCCACAGCATACAAAC
ACAGAGAAAGAAATGACAAGGGAGAGAATTCTGGCTTTCAGCTGGTCACAGCGATAACCCAGGTGACATGAGCTACATTC
ATTTTAAAAGTGCCTTGATCTCCTCTGTCTCGGCAGCATCAATGTAGGAGCAACCATTTGGATCCGTTCCTGTTTTTTTT
GCGCCCTTTGCCAATAAGAGCTTGATACATTCTGTATGACCTTCGTAAATTGCCGCCAAAAGAGGTGTGATGCCATGCCG
GTCTGTTTGATTCACATCGGCTCCCTTCTCCACCAGATACTGGATGACTTCCTTTTGTCCGTAGTCTGCAGCATGGTGCA
GAGGGTAGCGACCCTTCAGCAGTGCACCGAGTTTCCCGCTATCCTGCTGAACAATACCTTTGACTTCCTCTAAGTCTCCA
TTTTGGATTCCCCACAGGAGTTTACCACTATCATCGCTGTGATCTCCGTCAGTCATTTGTTGTTGAGCCATCATCACAAT
TACAGTTTCTCGTCTTTTGAGTTTCCTTGTGTTGCACTCACAACCAGGGCTGGGGCGGCAAACCGG
>TRINITY_DN9744_c0_g1_i2 len=570 path=[4112:0-41 4150:42-82 4138:83-123 4155:124-128 4157:129-144 4125:145-476 4055:477-481 4056:482-509 4057:510-513 4058:514-569] [-1, 4112, 4150, 4138, 4155, 4157, 4125, 4055, 4056, 4057, 4058, -2]
TTCAACGACCTGTGATTTCAACCAACGCTCTCTTCCGCAACTTATCGCACTGTCTACGTGGCTTACCCCATCTGTTGGAG
ACTCAGACAGAAAAACACGTTTGACGATGATGCTGTTTATGTTCGCTGCCATCATCTTCACCATGGCTTCGACGGCAGTC
ACTGCAGTCGGGTTCTGTACTAGTGTTAAGGATGTGTGCGAATGGGACGGTGATGTCTGCAAATGCCCTGGCTCTAACTC
CTGCCCCACGGACGCGGACCACAGAGTTCTTGTGGAATATGTAGAAGACGGAGCAACCTCCTATCTTCACACTTGCCAGC
CGATCTCTGACTTCAACCTTTGTGGGGGGGCTCAACCTCTGCCGAACTTTGACCAGTTACACTGCCAATGTCCAAGTGGA
AAGATTAACATCTTTGGCGACTTGACTACTGAATGTGACTAGTCGTCCCACAAAGCTGTAAACAAAGGAAGGACCCACGC
AGTTTGTCTGGAAAGTACCCCAGCAAGAAACCTGTAGCCTTTAATTTTTTTTTTCAGCTGAAAATTAATGAATTCTATTT
TGTAATCAAG
>TRINITY_DN10114_c0_g1_i2 len=777 path=[4879:0-49 4880:50-73 4881:74-110 4882:111-111 4883:112-113 5170:114-203 5235:204-224 5193:225-260 5255:261-266 5282:267-267 5232:268-282 5159:283-311 5231:312-350 5211:351-407 5186:408-408 5254:409-458 5230:459-508 5210:509-591 5266:592-594 5272:595-597 5278:598-609 5283:610-618 5287:619-633 5243:634-657 5205:658-683 5267:684-684 5273:685-708 5202:709-711 5076:712-776] [-1, 4879, 4880, 4881, 4882, 4883, 5170, 5235, 5193, 5255, 5282, 5232, 5159, 5231, 5211, 5186, 5254, 5230, 5210, 5266, 5272, 5278, 5283, 5287, 5243, 5205, 5267, 5273, 5202, 5076, -2]
TTTTTTTTTTGCTCTCTCCATATTTTAATCACAAAGATATGAGGCATCAGAAGATAGAATGAAGGACATATGGGGTATCA
GGACATACACTAAGGACATGGGGTATCAAGGCGTGGACCTATAATAATATGGGGAAGCGAATTAAGGGTGGAAAATCAAA
ACATAGACTTGCGGATATATAGGGTAACATGACACGGTGTACCAAGCCATATACTTGAGTACATAAAGGGCATCACACGA
CTTCGCAGACTCTGGGAGTATTGGGATATTTTTGGACTGACAATGCTACGCCAGAGAAGATCTTTGAAGAGAGGCTTTCA
GTCCCAGCGAATGGTGTCTGCGTCATCGGAAATGTGAGTGTGCAGTCACACTGCCCTGGATCTTTTTCTCCTTGTGATCC
GTGAAGAGACCGCGTCCCGTCTCTGTATGCAGTCGCAAAAGATTCCCCCGGCGCCCACACGGCACAAGCTAGGGCATATT
ATTTCAAGAACATGCTCTGCAGGAACTCTAGCAGTGCGATCCCTAGGCAGCTGTGCAGTTCCAGGTACGGAGAGCATCAG
CCACAGCAGACAGCAGCAGGTCACAGACTGAACAGACGTCATGGTGCTCGCCGATAATGACCGAGGATTATCCTATAGAA
AGCTTCGTGGAGAAGACAGCTGTGCAGGCAGAATCAACCGATGAGGGAGACAGAGGGCAGGAGACACGTCTGCACACCAG
AGAGGCTGTGAGCTGAATGACGTGACCACCGGGGCGCGTCCCGTCTCTGTATGCAGT
>TRINITY_DN1929_c0_g1_i1 len=297 path=[549:0-296] [-1, 549, -2]
GTGGACTTCAACCGCCAGTGGGACGCCTACCGCGACGGCTTCGGCAGCGTGGCGGGCGAGCATTGGCTGGGCAACGACAA
CCTATTTTTACTGACCAATCAGGACCACTACCAACTGCGGGTGGACCTGTGGGACTTCAGCGGCAACCGGGTGCACGCCA
TCTACTCCACGTTCCGGGTGGCCGGCGAGCGCGACAAGTACCAGCTGAGCCTGAGCGGCCACTCGGGCAGCGCCCAGGAT
TCGCTGCACCGGCACAACCGCATGAGCTTCTCCACCCCAGACCGCGACAACGACGGG
>TRINITY_DN10878_c8_g1_i1 len=549 path=[1423:0-47 1424:48-48 1425:49-60 1441:61-153 1442:154-177 1443:178-178 1439:179-407 1422:408-548] [-1, 1423, 1424, 1425, 1441, 1442, 1443, 1439, 1422, -2]
ATTCCGACACCCCGTCCACAGCCAAAGCCCGGTCGGCCCCGCCGCAACCCCGGCACCGGCAGTCCACAAGGAGCAGCCAT
CGTCAAGTCGTCAAGAGTGATCTGATACAGGAGGTGATCCATCAGAGCAGTTGGAGAAGGAAAGCAGGCGACAAAATGCA
GACGGCCTACTGGGTGGTGATGATGATGATGATGGTGTGGATGACAGCCCCTCTGTCTGAAGGTCGTAAACTGAGCGACG
AAGTTCGGGGTATGGAGCCAGGCGACTTAGTCGTGCAGAAAATCTTCCGAAGTCGGGCTTCAGATCCTCGGGGAGGCATA
TGTATGTGGAAGGTATGTCCACCACCCCCATTGAGACGACTAAAAAAAATAACTGACGTTAGACACCCGCCACAACTGTA
GTACGACATCGTGGATACGACTTCAGCAAATATTTTCAACATCACTGCGGTTGTGAAGAAATCAGTTGCTTTAAAATGTT
GGATTTTTCCTTGTTTAAAAGAGCTGTACTGATGTCAGCTCTGCATTACGAAATAAAGCTGATGTGACG
>TRINITY_DN22527_c0_g1_i1 len=297 path=[275:0-296] [-1, 275, -2]
GCCAGATAAGATCTTTGAAGAGAGGCTTTCAGTCCCAGCGAATGGTGTCTGCATCATCGGAAGTGTGAGTGTGCAGTCAC
ACCGTGGAGTCCACGTCCCGTTTCAGTTCCATACAGATGCAAAAGGGTTCCGGGACGCCCCTGTTGCACAAATCAGCGCA
TACTTTTTCCAGATCAGGCTGTTCAAAATCTCTAGCAGTGCGATGCCCAGACAGCTGTGCAGTTCCAGGGGAGCTAGGAT
TGACGAGGTGTACAGAGAGCATCGGCCACAGGAGACAGCAGCAGGTCAGAGACTGAA
>TRINITY_DN10809_c3_g3_i1 len=368 path=[9034:0-26 9035:27-27 9036:28-28 9037:29-35 9038:36-46 11252:47-52 11422:53-59 11038:60-62 11237:63-67 11550:68-91 11403:92-97 11694:98-98 11627:99-122 11538:123-130 11206:131-302 12014:303-312 12037:313-319 12058:320-325 12076:326-328 12090:329-344 12103:345-348 10203:349-349 10204:350-358 10205:359-367] [-1, 9034, 9035, 9036, 9037, 9038, 11252, 11422, 11038, 11237, 11550, 11403, 11694, 11627, 11538, 11206, 12014, 12037, 12058, 12076, 12090, 12103, 10203, 10204, 10205, -2]
ATGCCTCGCTCATAATATGATCCTTGATAGATTTATTGATTAATTCATTGATTAATTCTGTGAATGACTGGTTGATTGAT
TAATTGATTTTACTGCAGATAAGGACATCACTCACATTCCCTTTCCTCACTGTTTACCGCGAGGCCACTAAAGTAAAGTC
CCCTTCAAGATAATCTATCGCATAATCTTCAATACAGACGCCTTCGTCTTCACCACCATAACACGACCATCCATCGCAGC
ATTCATCATTTTCATGGTCACAAAGCTCCTCATTGCCCAAACATCTCTTGGTCAACTTTAAGTCATCGGAATCCTGAATC
TTGTCACTCGATCTCACAGCAGAATATCCCTGCTTCTCTCTTGAGTCA
>TRINITY_DN10841_c7_g1_i6 len=585 path=[4290:0-74 4442:75-82 4415:83-106 4477:107-116 4461:117-117 4441:118-141 4498:142-156 4491:157-195 4495:196-219 4472:220-224 4501:225-225 4483:226-243 4497:244-286 4493:287-290 4489:291-321 4502:322-322 4468:323-372 4422:373-396 4449:397-397 4466:398-404 4488:405-428 4446:429-433 4478:434-449 4444:450-473 4416:474-494 4504:495-500 4507:501-523 4509:524-537 4261:538-550 4262:551-584] [-1, 4290, 4442, 4415, 4477, 4461, 4441, 4498, 4491, 4495, 4472, 4501, 4483, 4497, 4493, 4489, 4502, 4468, 4422, 4449, 4466, 4488, 4446, 4478, 4444, 4416, 4504, 4507, 4509, 4261, 4262, -2]
TGTGTGTGTGTGTGTGTGTGTGTATGCGTGCGTGCATGCGTGTGTGTAGACAGTGACGAAAAATTAAATATAAACCAAAC
TGCCATGACAGACGAAAATCAAGGCATTGATAGAAAATAAGATCTATCGTGATTAACTTATCTAGCGTTGGATAGGAATC
GAGAAATATATGGAAATCCGGATCAAAAAACAGTTTGGTCATTGATCTTTAGACCAAAATACAAAAGCAAATCTAAGCCA
GATTGGAATCATGTTACTTATTCATTAGACACTTGACGTAGCCGTGATACCAAAGCTGGTCGTCAACACATTATAGGCCT
ATCAGCCACAGCAACTGTGGCAACTGGTGTGGCATCTCTGCGGTCGGCAACACTTTCTAATCTGAAGATTCAAGTAATGT
TCCACATCACTCTTCATACGCTCTGTAGGTCGGTCTGCAGGTTGATCTCCGTCCAGTGGAAGAGCAGTAAGAGGAAACAG
AAGCAGACAGATGGTCAAAAAAACTCCCAGTTTAGACATCATGAACTGCTATCGATCCCTCTCGTCTTAGCTGTGGCGCT
CCGCTCCTGGCGTGGCAGTGGGGTT
>TRINITY_DN1417_c0_g2_i1 len=837 path=[1716:0-315 1717:316-357 1718:358-836] [-1, 1716, 1717, 1718, -2]
AAAAAAAGTATCTGAAGTGAGGGTTGCCGGCCACTGATAATATCCAAACCAAGGTACGCCAGCACGAAGAGTACTTCACT
CCAGCCCGCCAGTTCAAACACACGCGTCGTCTCATTCAGTTGGAAAAGACCTTTATCTCCCACGTTCTCAACCCAACCCA
ACCCAGCCCAGGTATCGCTTCTACACTCTTCACCCTCCCTTCCCCCAGAAAACAAACACAGAGCGAGACTCGCACCACTT
CAGCGTACACCGTGTCTGTCCTTCAGTTCGGGACACGAGAGATTCCAAACAACAACCCAAACAACTTGGGCGCATAACTA
GCTACCGGAGAGACGAGAGATCACAGGATGAAGTGTTCAGTTCTGCAGATGAGCCGTCTGTCCTGGGCCATGTGTCTGAT
GCTGCTGATGCTGCTGCTCCTAGGAACTGCCCAGAGCTGCTTCATCAGGAACTGCCCGCGGGGCGGCAAGAGAGCGGTGG
ACGCCTTGCAACCTACCAGACAGTGCATGTCGTGTGGTCCTGAGGGCGTGGGCCAGTGCGTGGGACCCAGCGTGTGCTGC
GGGCTGGGTCTGGGATGCCTGATGGGAACGCCGGAAACGGAAGTCTGTCAGAAAGAGAACGAGAGTACCGTCCCCTGCGC
GATCAGTGGTCGCCGCTGCGGCATGGACAACACGGGCAACTGTGTGGCAGATGGCATCTGCTGTGTGGAAGATGCCTGCT
CGTTCAACTCGCTGTGCAGAGTGGACACTGACCAGGAGGACTCGGTGTCGGCCAGACAAGAGCTGCTCTCGCTCATCCGC
CGTCTGCTGGTCAACCGACAGTACGACTGACCAATCA
>TRINITY_DN10597_c6_g4_i1 len=489 path=[9565:0-49 9566:50-66 9567:67-76 9568:77-81 9967:82-219 10063:220-238 10018:239-276 9960:277-300 9663:301-488] [-1, 9565, 9566, 9567, 9568, 9967, 10063, 10018, 9960, 9663, -2]
TCGTGATGTCTAAACTGGGAGTCTTGCTGACCATCTGTCTGCTTCTCTTTCCTCTTACTGCTCTTCCGCTGGATGGAGAT
CAACCTGCAGAGCGAATGCAGGATGACATTTCATCTGAACAGCATCCCCTGTTTGAACCCGTCAAAAGGTGTTGCCCACC
AATGGCATGCAGATTTGGATGCAAGCCTTGTTGTGGATGACCAGCTTTGCTATCACGGCCTCATCAAGTGTCTAATGAAT
AAGTAAAACGATTGCAGTCTCGTTCAGATTTGCTTTTCTCTTTTGGTTTGAAGATTAATGACTGTTGTTTTGATCCGGAT
TTTCATGTATTTCTCCAACACTAGATAAGTCACTCACGATAGATATGATTTTCTATCAATGCCTTGCTTTTTGATCTGTC
ATATCAGTTTTGTTTATATTCAATTTCTCGCCACTGTTTACATACACACACACACGCACACACACACACATACACACACA
CACACACAC
>TRINITY_DN9570_c0_g2_i1 len=319 path=[1521:0-33 1522:34-38 1523:39-40 1524:41-57 1525:58-58 1526:59-92 1527:93-318] [-1, 1521, 1522, 1523, 1524, 1525, 1526, 1527, -2]
CTGCTATTGAGTGATAAAGATCAAGTGCATCCTGTACTGATATCGAGTGATGAAGATCAAGTGTATCCTGAACTGTATTC
GAATGATGAAGATCAGAGATCCGAGGACCCCAAGTTCAAACAGAGATGCTCAGCATTCGGTGCCGAGTGTGATCCTAACT
ATCATGACTGCTGCAGCGGTGACTGTTTCGGCTTCCCAGACATAGGCTTTGGCGCATGCACATTATAACTGGTCTGACGT
CTGATATTCCCCCCTCTGTCCTTCATCCTCTTCTGCCTGATTCATCCATACCTATATATGGCCATGAACCACTCTGTAC
>TRINITY_DN10597_c6_g2_i2 len=242 path=[9518:0-45 9519:46-51 9520:52-52 9521:53-69 10105:70-82 10119:83-90 10111:91-131 9583:132-142 9584:143-155 9585:156-181 9586:182-241] [-1, 9518, 9519, 9520, 9521, 10105, 10119, 10111, 9583, 9584, 9585, 9586, -2]
TCGTGATGTCTAAACTGGGAGTCCTGTTGACCATCTGTCTGCTTCTGTTTCCTCTTACTGCTCTTCCACTGGATGGAGAT
CAACCTGCAGATCAACCTGCAGAGCGTATGCAGAATGACGTTTCATCTGAGCAGGATCCCTTCTTTGATCCCGTCAGACG
GTGTTGTCCCCCGTGCACGCAGGCATGCGAAGGCCGCCCCTGTTGTTGATACCCAATTTGATCATCGCGGCCACGTCAAG
TG
>TRINITY_DN14021_c0_g1_i1 len=530 path=[1015:0-529] [-1, 1015, -2]
GACGAAGCATGCTGTTTACGACACGCTGCAGCAGGTCTACGCTGCCAAGGAGAACAGTCTTCTGTACCTGATGTTCAACG
ATGAAAAACCATCGGGTGGCATGTCCATTAGTCATGGGCACACAAAAGGCACACTGGGTTTCGACAGCCAATCAGGATTC
TGGTTGATTCACAGCGCCCCCAAGTTTCCGCCAGAGAAGAAGGACGGCTACAAATGGGCGGACAACGCTTCAGATTACGG
GCAGAGTTTTCTCTGCATGTCTTTTGCCTACAAAACCCTGGGTATACTGGTTAAGCAGTTGCTGTACTACTATCCCTGGG
TGTACGACCACTACTTCCCACCGGCCGCTCTGAAGGATTTCCCTGGGCTGGCCGACCTTGTGAACAGCACACGCATTGAG
AAGCCTCCCTTCTACAGCGTCCGTGACGATCTGTCTTCCCTGGGCGGCATGCCCCTCACCAGTTTTGCCAAGTTCACTTA
TTTTGGGGCCGACCTGTACGACGCCCTGGTGGCCCCCACCCTGAAGGTGC
>TRINITY_DN1762_c0_g1_i1 len=2290 path=[4551:0-2251 4552:2252-2253 4553:2254-2255 4554:2256-2257 4555:2258-2259 4556:2260-2261 4557:2262-2263 4558:2264-2265 4559:2266-2267 4560:2268-2269 4561:2270-2271 4562:2272-2273 4563:2274-2275 4564:2276-2277 4565:2278-2279 4566:2280-2281 4567:2282-2283 4568:2284-2285 4569:2286-2287 4570:2288-2289] [-1, 4551, 4552, 4553, 4554, 4555, 4556, 4557, 4558, 4559, 4560, 4561, 4562, 4563, 4564, 4565, 4566, 4567, 4568, 4569, 4570, -2]
GTTTGAATGAAAACATTGAGGAGAAGAAGGAGACAGTGTGTTAAACAGCTCGTCACTGGTGAGACTGGCTGTCAGTGACG
AAGAAGTGAAGAATGCTTTGCTGTGGCAGCGGTCGTGTTCAGGCCTGTGGCTGGCTCCTGTTGCTCTGTGCTGTGTGGGG
CGATGCCGACATCAGGAACCGGAAATCAGATTTAGCTCGCACCGTTCTGGCCACCATGGACCTCACGGCGGACCCGTGCC
AAGATTTCTACCAGTATGTGTGTGGGGGATTGGCCAAGATCAAAACACTGCCCCCTGGCTACCTGGCCTTCACGCGCACC
CATGAAGTGCAGCTGGAGATCAACAGACGCCTCAAAGCCTTGCTGGGACAAGAGGACAACAAAAGAAGCGAATCTGCAAG
AAAAGCTGCTAACGTATACCAAGCGTGCATGAACGAAGGTAAGGTGAACCAGCTGGGAGCGTCACCCATGTCACAGCTGT
TGACAGACGTCTTTCCAAATGCACGTGACCTGCCGGCCATCATGGCCGAGCTGAGTCTCCTGGATTTGCCCTCCCTTTTC
CAAGTGTACGTCAATGAAGATGAAGGCAGCCCTCCCCAATACATCATCCACATCGACAGAGGCAACCTGGGCTTCCCTCC
AGATGAACTGTTAAAGAAACGAAGCTCCGCCGTGCTGAAGATGTACGAGGATAAGTTGTACGACCTCATGAACGCGGTGG
TGTCTCCACCTCTCTCACGTTCTGCAGTGCGAAACATTGTAGACTTCCAAATCGAAATGGCGAGGATGACTGTGGGACTT
AAGTATTCAAAGAGACAAATGACAGTATCCCAGCTGCAGAATACAATCGGAGAGCTTGATTGGCTGAGCTTCGTGCGCCG
ATTGTTTGGTGCAGCTAACGTCGCCATCACAGGGCAAACCAAGGTGATTGTGGCAGACGAGGACTACATCCGAGCCATAC
TGCTCAAAACCAAGGACAAAAGTCGCACTGAAACCATTGTCAACTACCTGAAGGCAAGGACCATAAGATCCTTTCTGCAA
TACTTACCACAGAGGATACGCAATATATGGCTGCCCTTGGAGGAGGAGTTGCAGGGAGCCTCGGAGGAACTTCCGCGCTG
GGAGATATGCATGGGGGAAGTTAATGACTACATGGAACATGCAGTGGGGAAGCTGTACGTCGATCACCACTTCAGCGCTC
GGTCCAAGACTGAGGTTCTGGAAATCGTCGGTTATGTACGTGACGCCCTGAAGCAGATGATCACCAACGCCTTGTGGATG
GATGCAGAGTCCAGGAGGAAATCCAAGGAAAAGCTGGATGTGATGGAGGAGAAAGTGGGATATCCCCCCTACTACACCGA
TGAGTACATGAAGCGGTACTACAAAGATGTTGACTACAATAAAGAACAGTATTTGCAAAACCGCGTGGAGTACTTACGCT
GGAGAACCAAACGAAGTTTTCAGAGGTTGAATACATCCCCATCCGAATCGGAGTGGGATGCTGCTCACTGGGCGAGTGCA
TCTTACAGTGCGTCAGAAAACAGTTTTGAAGTGCTGGCCGGATTTCTGATGCCCCCCTACTTTGATGCCAGCTACCCGAC
ATCAATGCAGTTTGGGGGCATCGGAGCTATCATTGGACACGAACTGATGCATGGATTTGATGATTACGGACACAAGTTCG
ACAAAAACGGCAAGGAAGACAACTGGTGGCCAAGCCAGACGGAAACAGAATACAAAAAACGGGCCAGCTGCTTTGAGAAA
CAGTACGCCAAACAAAAGATCATCAACAACATCTACACTGACGGTAAGCTTACGCTGGATGAGAACATCGCTGACAATGG
CGGGCTTAAGGCTGCATATAAGGGGTATCAGCAGTGGCAGACACGGAAAGGCAAGGAGAACCCTTTTCCTGGCTTATCGT
TTTCACACGACCAACTGTTTTTCATCGCCAGCGGTCAGGTGTGGTGCAGTCTAACGACTCCATATTACCTCAGAGAGTTT
GTGCCCACGGATCCGCACCCAAAGTCATCCATCAGAGCCACAGTGCCGCCATCCAACATGGACGCCTTTGCCCGGGTCTT
CAACTGCAGTGCCCGGTCCTACATGGGCAGCCATGCCGGCCACACGCAGTGCGCAGTGTGGTAGAACACACAGTCCGCTC
TGAGTACATCCTGATGCTGTCACAGGCATCAGGCATCTTGGTCTTCTTCAGCGGAGTCACGCACGCGCGCACACACACAC
ACACACACACACACACACACACACACACACACACACACACACACACACAC
>TRINITY_DN24761_c0_g2_i1 len=343 path=[734:0-251 735:252-296 736:297-342] [-1, 734, 735, 736, -2]
CGGGGGCAAAAACAGGGAACGATCTATCTGGGGACTTTAGAACTGACGAGTGTCACGTGGAACACCCAGCTTCATTAATC
TTTTTCATTTTCCTGCTTCAATGAGTTTTCTGATATTCTCCCAAATCTCCCAATCTTCTTCGTAGCCTCTGGCCGTGTTT
CCTCGCTTTTTGAGAATCCTCTTCCTCTGAGTCAACCTGTCCCTGTCATTGTCGTCAGTGCTGCGGGCAGCGGATTTCTG
CAGGAGGACAGGCTCAGGTTTCAGTGCTGTGGCGTCAGCCAAACGGCGTTCAGTCAGTGCGTCTCCATGAGCTAGCATGC
CCGTGCCTAGGATTAGGTGGAAG
>TRINITY_DN31305_c0_g1_i1 len=238 path=[431:0-237] [-1, 431, -2]
CTTGGCGTGGCTGTGAGGCTGACTGTTCCTTGTCGTGTTGCTGGTGGTGTGTCCACTACCCAGGCTTGCTTTGTCAGAAA
CTGCCCAAATGGTGGCAAGAGAGATGTGGACGTGAGACGACTAGAACCTACCAAGCCGTGCATGGACTGTAGCTTTGGCC
AGTGTGCGGGGCCCCGTATCTGCTGTGGAAATGGACGATGCGAAATGGGATCGACAGATGCGGAGACGTGCCGCGAAG
>TRINITY_DN10802_c1_g2_i24 len=1169 path=[12310:0-33 12311:34-39 14190:40-84 14113:85-114 13859:115-170 13683:171-177 14111:178-178 13999:179-226 14243:227-227 14180:228-242 14103:243-308 13982:309-310 14175:311-339 14095:340-342 13971:343-343 14170:344-382 14087:383-384 13807:385-655 14586:656-656 14613:657-658 14272:659-661 14216:662-717 14143:718-718 14051:719-735 12758:736-759 12759:760-764 12760:765-768 14041:769-784 13900:785-785 13730:786-962 13543:963-1060 14421:1061-1066 14397:1067-1075 14371:1076-1099 14338:1100-1100 14299:1101-1105 14250:1106-1115 14191:1116-1119 14115:1120-1123 14017:1124-1127 13868:1128-1129 13698:1130-1139 13511:1140-1151 13253:1152-1168] [-1, 12310, 12311, 14190, 14113, 13859, 13683, 14111, 13999, 14243, 14180, 14103, 13982, 14175, 14095, 13971, 14170, 14087, 13807, 14586, 14613, 14272, 14216, 14143, 14051, 12758, 12759, 12760, 14041, 13900, 13730, 13543, 14421, 14397, 14371, 14338, 14299, 14250, 14191, 14115, 14017, 13868, 13698, 13511, 13253, -2]
AGCACCGAGGAAAGAGTGTGTGGAGATACACGAAACAGATGTTATGGAAAAGAGCTGTAGTGGTGCACAAGAAAGACACT
GCGGAAAGAATCTGTAGGAATGCAGAATACAGACAGTTTGGAAAGGACCTAGAGAGATACTCAAAATCGATGCAGTGAAA
CGGATATGTAGAGGTGCATGAAAGGAGATACTGTAGAAAGGATCTATAGAGATACATAAAACAGACTCTATGGGAAGTAT
CTGTAGAGATGCACCAAACAGTCATTATGAGAAGGATCTTTAGAGGTACACAAAGCAGACACTTTGAAAAGGATCTCTAG
AGATACACAAAACAGACACTTTGAGAAGGATCTTTAGAGATACACAAAGCAGACACTTTGAAAAGAATCAATAGAAATGC
AAAAAATAGACACTTTGAAAAGGATCTGCAGAGATACACAAAACAGACATTATTGAAAGGATCTCTAGAGATACAGAAAA
CACACACTATGGGAATGATCTGAAGAGATACCCCATACAGTCATTAAGAAAAGTATCTCTATAAATACACAACATACGAA
AACGGTCTGTAGAAGTACACAAAACAGGCACGTTGAAAAAGATCTGTAGATGTACACAAAACAAACCCTCTGTAAAGTAT
CTATAGAGATACACAAAACAGATACTATTAAAAGGATCCACACAGATACACAAAACAGACTAGACGCTGTAGAAAGGATC
TGTAGAAGCACACAGCATGGCTCTCCTCAGCAGTGCTAGGGATGTCGCCACACCATTCAGCGCAGAAACGGCCTACATGT
GTCGCGACACTCATTGTAACTGTTAAAATTGTTGCCGTTGCCTCCACATCCGGTGTAGATGAACTGTTTACAGTCGTAAA
TAGACAGATCGAAGTGGTATTGCGCTAAATAGCTTGTGCAGTCCCCCGGTTCCACTCGTTGTGTGCATTCATACGGTCGA
ACAAAACGTTCCGAAGCGCCAGCCCCACGTGCAAGCATACACATGGTCAGGATCACAACAGCAGCAAAACCACGTCCTTC
CATTTTACAACCTGGACAGTCTGAGATCACAGTGTTTACGTAAACAGGCTGACAGACGGTAGAGCGCTGATGTGGACTGG
CTGACAGATGAAACAGCACCGACGTGGATGGGGCCGTCAGATGACTGGA
>TRINITY_DN10739_c1_g1_i1 len=324 path=[9796:0-43 10122:44-63 10031:64-73 9920:74-87 10114:88-104 10020:105-128 9906:129-142 9785:143-144 9786:145-149 9894:150-246 9693:247-268 9694:269-285 9695:286-307 9696:308-309 9697:310-323] [-1, 9796, 10122, 10031, 9920, 10114, 10020, 9906, 9785, 9786, 9894, 9693, 9694, 9695, 9696, 9697, -2]
CTTTGCCAACGTTTATTGTCAGTGGTGTTTCAAAGAAAAAGATCGGAAGTGAACTGCGATCATTTACTCAATCATTAGAC
AAGAAACGTGGCCGTGATGATACACATGGTCTCCAAAACGCATAGTGCTGGAGACAGCAGCGCCACACAGTGCCATTAAG
GTGCGCCGCTGCCGGGAATACACGCCTCATTCCCGGGGAGACACTGAGGGTTAGACTGACGCCCCAGAGCAGGCAATATA
ATTTCCCTCCTTTCAGCTGGGTCGAGGTCCTGTTTGTTCTCCACATCTCGTTCTACAGGTTGATCTGCATTCAGCTGGAG
CGTT
>TRINITY_DN10814_c0_g9_i2 len=1460 path=[17196:0-315 17197:316-372 18467:373-448 18237:449-472 18751:473-537 18444:538-566 18671:567-600 18790:601-624 18549:625-634 18739:635-658 18783:659-696 18735:697-741 18641:742-777 18519:778-801 18379:802-861 17144:862-885 18623:886-936 17217:937-960 18502:961-963 18717:964-987 18612:988-1016 18359:1017-1064 18714:1065-1173 17911:1174-1197 18610:1198-1329 18885:1330-1330 18905:1331-1336 18921:1337-1337 18933:1338-1362 18943:1363-1364 18953:1365-1365 18961:1366-1366 18706:1367-1388 18480:1389-1390 18797:1391-1392 18760:1393-1405 18704:1406-1414 18598:1415-1428 18477:1429-1452 18889:1453-1454 17575:1455-1459] [-1, 17196, 17197, 18467, 18237, 18751, 18444, 18671, 18790, 18549, 18739, 18783, 18735, 18641, 18519, 18379, 17144, 18623, 17217, 18502, 18717, 18612, 18359, 18714, 17911, 18610, 18885, 18905, 18921, 18933, 18943, 18953, 18961, 18706, 18480, 18797, 18760, 18704, 18598, 18477, 18889, 17575, -2]
GGAGAAGTAGTAGAGGGATTACGGGGAGAGAAACGAAGACCGCAGTGTGTGTAGTAGTAGCAGTTCGCAGCGAGTTCAGA
TGCTCAAGCAAAAGCGCGCGGAGCAGGGAGTAATTTTGTGTCGTCGAGTTGGTGGTTGGCTCCGGGTCGCTTTCGTTTAC
ATGCGTGTGTGTGTGTGTCGCCGATGTACTTGGTGTATGTAACTGAGTGAGGGATAGTCGCTTCATCCACACGATGAAGA
AGATGACGATGTGTGTGAGACTGTTGCTTCTATGTTCGGCAGTCGCCAGTGCTCGGGCACAACAGAACCTACCATGCAGT
TCCCTGACGTCACAGTACACGGTAGACAACCTGAGCAACCTGACAGTGGGAATGTCCAATGACGGGCTGCGCAAGGAGGC
GTTGCCTCCCTTACTTAAGCCCAGGGTGTCAGGGACCCGTGGCAACGTCAACGTTCGAAATAGCATCATAAACTGGATGA
CACGGCAAGGATGGGACGTGGTGGAGGACCGTTTCATAGCCTACACGCCGTACAGGCCAGTCCAGTTCTCCAACGTGATC
GCCACGCTCAACCCCGGCGCTCCCCGCCGAGTGGTGCTGGCGTGCCATTACGACTCCAAGCTCATCATGTTCGGTACTCT
CCCTTTCGTCGGGGCCACGGACTCGGCTGTGCCTTGCGCCCTGTTGATGGACACGGCCAAGAAACTCCGTCAGGCTTTCC
AGGAGAAGGGCGCTGACGCTTCGTTCCAGGGGCGGACCCTGCAGTTCATCTTCTTTGATGGGGAGGAGGCCTTTGTCCGA
TGGAGCGGCACGGACTCGCTGTACGGGGCCCGCCACCTGGCGCAGAAATGGGCCTCCACCCCCGACCCCGTGAACCCTGC
TCTCAACTACCTGCAGACCATTGAAGTGTTTATTCTGTTGGACTTGATAGGATCTAACGACACGCAGTTCGCAAACAGCT
TTATGCGGACAGCAGGAGTGTATCGCAAACTGCAGAACATTGAAATGTGCCTGGGGGTGAACGGTTACCTGGACGCTACC
GCGAACCCCTTGCCGCTGTTTACATCTGCACAACATCATGGCATTACCGAAGATGATCATGTCCCCTTCTTGAACAGAGG
CGTTCCCGTGGTTCACCTGATCAGCACGCCGTTCCCCAGTGTCTGGCACAAATTTTCTGACAACCTGCGCGCCGTTGACT
TCCAACGCACTGAGAACCTCGCCCGCATCCTCAGGCTGTTTCTCGTGGACCTCCTCTGAAAACCAGACCACGGCCATCAC
GGAGCATGCGTCTACAATGACCAACATTATATACTACTAAAAGTTTGCTAAGCACCAAATATGGAAAACGTCTTTTGACA
ATGTGTGACAATGATTGGTAAATTGTCTTGTACTCATTAGCGACAGCTGTAAACAAATGAAAAACACAACCAAATCCGAC
AGTTCGGTTCCAAATTCATC
>TRINITY_DN10114_c0_g1_i3 len=744 path=[5058:0-49 5059:50-73 5200:74-110 5219:111-150 5171:151-161 5257:162-162 5250:163-203 5235:204-224 5215:225-260 5255:261-266 5282:267-267 5232:268-282 5188:283-306 5247:307-311 5231:312-350 5157:351-609 5043:610-612 5044:613-615 5045:616-627 5046:628-743] [-1, 5058, 5059, 5200, 5219, 5171, 5257, 5250, 5235, 5215, 5255, 5282, 5232, 5188, 5247, 5231, 5157, 5043, 5044, 5045, 5046, -2]
TTTTTTTTTTGCTCTCTCCATATTTTAATCACAAAGATATGAGGCATCAGAAGATAGAATGAAGGACATATGGGGTATCA
GGACATACACTAAGGACATGGGGTATCAAGGTGTGGACCTATCATTATATGGGGAAGCGAATTATGGGTGGAAAATCAAG
ACATAGACTCGAGGATATATCGGGTAACATGACACGGTGTACCAAGCCATATACTTGAGTACATATAGGGCATCACATGA
CTTCGCAGACTCTGGGAGTATTGGGATATTTTTGGACTGACAACGCTAGGCCAGAGAAGATCTTTGAAGAGAGGCTTTCA
GTCCCAGCGAATGGTGTCTGCGTCATCGGAAGTGTGAGTATGCAGTCACACCTGCACCCATCTTTTTCGCCTTCTGATCG
ATGAAGAAACCACGTCCCGTCTTGCGCACGTGCAAAATAGCCCACCGCGTCCCTCGTTGCACATTTCAGGGCATAGAATT
TCCATGTTAGCCTCTGAAGGAACTCTAGCAGAGAGACGCCTAGACAGCAGTGCAGTTGCAGAGGAGCCAGGAGTGACGAG
CTGTACAGAGAGCATCAGCCACAGAAAACAGCAGCAGGTCACAGACTGAACAGACGTCATGGTGCTCGACGATAATGACT
GAGAATTATCCTGTGGAAAGCTTTGTGGAGACGACAGCTGTGCAGGTAGAGCCAGCGATCAGGAAGACGAAGGGCAGGAG
ACGTCTGCACAGCAGAGAGGCTCT
>TRINITY_DN10837_c3_g3_i1 len=542 path=[11087:0-64 11088:65-77 11089:78-100 11423:101-127 11628:128-134 11530:135-168 11867:169-172 11880:173-173 11892:174-176 11902:177-185 11910:186-191 11917:192-194 11782:195-195 11765:196-197 11743:198-198 11711:199-199 11667:200-248 11484:249-327 11832:328-337 11821:338-374 11809:375-386 11831:387-396 11820:397-426 11808:427-427 11795:428-433 11779:434-440 11759:441-451 11734:452-465 11695:466-466 11641:467-476 11875:477-477 11886:478-487 11896:488-488 11315:489-492 11549:493-493 11437:494-518 11312:519-521 11166:522-523 11167:524-529 11168:530-541] [-1, 11087, 11088, 11089, 11423, 11628, 11530, 11867, 11880, 11892, 11902, 11910, 11917, 11782, 11765, 11743, 11711, 11667, 11484, 11832, 11821, 11809, 11831, 11820, 11808, 11795, 11779, 11759, 11734, 11695, 11641, 11875, 11886, 11896, 11315, 11549, 11437, 11312, 11166, 11167, 11168, -2]
TTTTTTTTATGATAACGAGTTCTTTATTGATGAAGACATGATGAAAGCCTTTTTACCTCCATCCTTGATTTTGCAAAGGG
AAAAAAAACATGCCTGTCTCTTCATTTGTTTACTCGTAAAGATTCTTCCAAAGGATAACAAAAGCATTGTAGCCTCTGAA
GAGGAGAGTGGTGATGTCGGATGGCTTGTGGTCAGAGTTCGTCGCAACTAGTACGGCTCGCCAGGGAATTCGCAGTAATA
ATTACATGTCCACCATGAACAGCACGGTGGATTGTTATACGGCCCACAACGCGACCAAAGTCCGACGCACGAGTTTCTTT
CCGTTAACCTTCTTGCTTTAAGCAAGTTGATCTTCGCCTTCTGGCTTTTTCCTCCACCACCTTGAACCAGGGCCTGGGTC
GACGTCAGTACAGCAGCAACAAGAAGCAGGATTGTCAGTTTTTTCATGATAAAAGTTTTTCACTTCTTACCAAGTCTGCG
CTGAGATGACGGCAACGTCGACTGAAGGCAGCTGTCAGGGAGACTGAGAGAGCAGATGACGT
>TRINITY_DN10812_c3_g3_i10 len=364 path=[16311:0-25 16312:26-26 16313:27-54 17377:55-78 17455:79-83 17637:84-84 17617:85-87 17594:88-92 17560:93-97 17506:98-144 17205:145-173 17038:174-185 17334:186-250 17669:251-252 17655:253-263 17639:264-284 17619:285-285 17597:286-287 17569:288-288 17527:289-289 17465:290-293 17394:294-309 17270:310-313 17119:314-314 16933:315-332 16763:333-339 16764:340-348 16765:349-363] [-1, 16311, 16312, 16313, 17377, 17455, 17637, 17617, 17594, 17560, 17506, 17205, 17038, 17334, 17669, 17655, 17639, 17619, 17597, 17569, 17527, 17465, 17394, 17270, 17119, 16933, 16763, 16764, 16765, -2]
ATGATCGTTGCTGTGCTGTTCTTGACAGCCTGGACATTCGTCACGGCTGAAGATTCTAACAATGGACTGGCGAATCTTTT
TTCGAAGGCACGTGAGGAATTGAAGAACCCCGAAGATGACATATTGAACAACAATAAAAGGTGCGTTGGAGAGTATGAAG
CTTGTATAGTACCCCTCCTTGGGTCCGTAATATGCTGCACGGGCGTATGTCTTATCGTCTGCATCGGGTAAACTGCCGTG
ATGTCTTTTACCCCCCTCTGTGCTACCCCTGGCTTGATCTTTGATTGGCGTGTGCCCTTCACTGGTTATGAACCCCTCTG
ATCCTACTCTCTGAAGACCTCTGGGGTCCAACATCCAAATAAAG
>TRINITY_DN10517_c1_g2_i2 len=1575 path=[6586:0-402 6739:403-454 6716:455-459 6755:460-486 6736:487-505 6713:506-529 6592:530-555 6765:556-644 @6753@!:645-724 6709:725-810 6502:811-815 6503:816-844 6731:845-972 6773:973-996 6774:997-1016 6728:1017-1064 6703:1065-1068 6762:1069-1093 6746:1094-1142 6700:1143-1164 6687:1165-1166 6745:1167-1177 6723:1178-1235 6698:1236-1259 6536:1260-1272 6743:1273-1274 6759:1275-1320 6742:1321-1330 6719:1331-1386 6691:1387-1410 6495:1411-1426 6496:1427-1574] [-1, 6586, 6739, 6716, 6755, 6736, 6713, 6592, 6765, 6753, 6709, 6502, 6503, 6731, 6773, 6774, 6728, 6703, 6762, 6746, 6700, 6687, 6745, 6723, 6698, 6536, 6743, 6759, 6742, 6719, 6691, 6495, 6496, -2]
AAAAGTAATGAAATTTAATGCACTTTCCCTTTCCCCTTCCTTTACTTACACATCAGCCACCTCATCCCAACTCCCGACAC
GCTCCCCTGTCGTGGCCAAAAATAAATTGTATATGTAAAACAGACTTCACCTCTATCTTTTAACCACGGTATTTGGTATT
CGAGCGTTTATCTATACGTAAATGGATTTAGGAACTACACATAAATGGATCTAGGAACTACTTATGTCAAAGAGTAAAGT
AATGAAATTTAGTGCACTTTCCCTTTCTGTTTGTTTGTTTCAAGTAAAAGTAAACTCCCTAGCGATTAAAATGCAGTAAC
AACAGAAAACAATTGTTGATCGACCCCACTCTCCTCCTGCCCCACTAACTCCATTTGAAATAAAACAGTAACCAAGGGGC
TTAAATCATATTCAGTTTTGCGTTACTGAGATTTAATACTAGCATCCAAGCCCTTTATACTTACTCTGAACTACCCCTTC
ATCCTGCCTGCAAGTCCTTGCTAAAGTGATCTGTAGTTGGAACTTAAGCTCCCTTTTGTTGGTTTGTTTCTCATATCTAT
TTGCTGATGCCAGAAATACTGTTGAGTGTCTTTAGTGGTGAACAATGCTAATTCAAGAAAGTACAATTTTCATGACGCAG
AGTGCATCCCACTTGCGCATGAACGCATCGGTACTATTTCTTACAAACAAAAAGATTCTCTCGGCTTGTCTGGAGTATGC
AGAAAATAACTCAGGAGTGTGACGTGAGGGTCTTAATTTAGGGGGTGTGCTACAGCGATCTTACTTATTCTTATTAATGC
TTTAGTGATTAGGCAAACACGGCTTTAAATCTTCGCAACCACTCTGATAAACAGTTTCCGAATAGCTACTAGCGCCACCC
AGTCTGACTGCTACATAATAGACTGATGCCCAGTCACGACATGTTGTGAATGGAATTGGAAAAAATAGCCTCGCCCCACG
GTTCAGAGATGATGTCTGGTGCATGGCTTTCTTCCATAGCGTTGAGCGAGCAATGGGTGTGGCGCTGTCAGAGGCCACCT
GGCGTTTCCTTCTTGCTGGGCAGAAGCCAAAGAAACCAAGGTTTTGACATAGCGTACTCATGTCTTTGTAAAACGCAGAA
TCACATTTCGTCCGGCTGATTCCGAAAGTCTTCCCACAACGGTAGCAGCTGTCGTGTCTATCACAGGCAGGACGGAAGTA
CTCTCGGCATGGTATGGCCCCAGGGGTACTGCAGCCATCGCTGTACCTCTTGCATGACTGGTCTGAAGTGGAATCCACAG
CCACAAGCCACGTGACTCCCAGAGCTGCCATGGCCCACAGGACTGGTGCCAACAGCTTCATCTTTGTTTCTTTTTATCTC
AAGCAGAGTGTAGGCCACGTAAATGGTGTGGTGAGTTTAGGAATGTACTGTCTGAAGGAATCCCAAAGCAGAGTAAGAGG
AGCACCTCAACTCTTCAGCTATATACCCATCTGATCTGATGTGGCACTTTCCACTGAGCCAGCTACTGAGCCACAAACAC
ACCTGTGTGTGATCAGCATGCCCAATATCCACAGCACGTCAAACGTGTCCTGTCA
>TRINITY_DN9006_c0_g1_i1 len=2767 path=[5922:0-131 5923:132-155 5946:156-314 5920:315-350 @5944@!:351-440 5932:441-467 5941:468-1061 5905:1062-1085 5938:1086-1799 5908:1800-1823 5945:1824-2190 5935:2191-2220 @5940@!:2221-2620 5914:2621-2661 5915:2662-2766] [-1, 5922, 5923, 5946, 5920, 5944, 5932, 5941, 5905, 5938, 5908, 5945, 5935, 5940, 5914, 5915, -2]
GGGGGAAGAGGTAAACAATCATAACTGGCACGACGACTTCTCGTCGTTGGCGTGCACGACGCACCGCTCGCGCGCGAGTC
TCTTGAAGTAGAACACGCAGACGGTCAGTATGACGACGACGACCAGAAGCACCGACGTCAGCGCCACAAACACCCACGTC
AGAGCTTTCTGCGTGCTGCCACCGTCTTTCTCGGTCTTCTGCAGCTTGGGCAGGAGGCTGTTCCAGAAGGCCACCTGCCG
GGAGCGCAGCCTCTGGCCCGTGTGGATGTCCACGTCGCTGCCGTCGCTGGCGATGATGATGTAGGACTGGTTGCGTTCCT
CGAAGGGCGGGATGGCCTGGTCCGGTTGGGCGCTCTGGAAAGGCCGCCCGTGTTTGACGAAGTTGCTCCACAGGTCGATG
ACGGCCCTGCTGATGTTCTTGTCCAGTGCTGTGTACTGGTGCAGCGGGTGGCTGCTCAGTGGACACCCGAACAGGTAGAA
CAGGTCACGCCCGTGAGGCACACCCATCCACTGCGGGCTGCTGGAGTTCCGAGACACGTGGTTGAAGGTGTAGAAGTACA
CGTCATCCACCCGTCTGCTCAGCAGTTTGGCCAGCTTGATGGCCGGGGCCACGAAGGTCGAGTCCCCGACCACATGCGAT
ACACCAACAAGGTTAGCCGTTTTGTTGAACGGGTCGTCCCACGGTTTGTATTCATGGAACACCAGGTGCCCTATCCCAGG
AACCATACTGAAGACGTGGACGGGGGGCGGGGTGTAGTCTTTCGGGTACTCTTCCTCAAAGCGGAACTGTCGGTTGTCCT
TCTCAGCCGCTTGAAGGATGACCTGAGCTGTCAGCGACCCTTCGTCTCGCGTGATGCCCATCATGAAAGCGAGGCCGTTC
ACCGGAAGCTGTTTCAGCGCCTGCTCGGGGGCCGCCAAGATAAAATGGCCGTCCACCAGAGGGGAAAAGTTGTACAGGCC
TGGCACGTGAATGTAGGTGGCGCTGTTGACGGTGGCCCAGGAGAGCTTCTTGAGGCAGGCTTTGACGGTGGCCATGCTGT
AGGAGGCGTCACAGCCCAGGTTCCGCACGAACAGCCGCGTGGACGACAGCGTGGAGGCCGGAGGCAACAGCAACGCCCAG
TAAGCCAGCGGGGATCCACTCTGCATGATGGCGTAGCGGAAGAGGCCTTTTGAGAGGGGAGATAACACGTGTTGTCCTAC
GTCAGTTCCGCCAGCGCTGTGACCTTGGATGGTGACCTTGTTGGGATCCCCGCCAAAAAAGTGGATATTTTTAGACACCC
ATCGGAAGGCTTCCGTCTGGTCGTGTAGTCCGTAGTTGCCGGGGAAATCAGGGCTTTCCCCGCTCAGAAATCCAAAAGCG
CCCAGTCTGTAGTTGAAGGTGACGACGATCATGTCGCCGAGCGTGGCCAGGATGTCCCCGTGGAACAGGGCGCCCATGCC
CACCTCGTTGGACCCCCCGTGCACGTGAATCAGCACCGGCAGACCCCCCTCCTCTTCCTCGCCTCCGCCCGACTTCGTTG
ATGTCGTGACAGGCACGTAGACGTTGAGGTAGAGGCAGTCCTCGTCCATGTCCGTGACCTTGAAGTCGGGGATGTGCAGC
CTGACGTAGCCCAGCTCCCAGTTGGTCTGCGGGCACGCCTTGGGCAGGGTGGTGACGTCCTTCACCCCGTGCCACGCCTT
GGGAGGCTCCGGCAACTCAAAGCGTAGATCGCCGACAGGGGGGCTTGCATACGGTATGCCCAGGTATCTCTCCACCCGCC
GGTTGTCCAGAACACTCAGGGTGTGTACACTCCCCCGAACCTTCCCGTACACAGTCTGACGCTCGGGGCCCGGGTCCGAA
CCTTCGGGTGGGGAGGGCGAGCCCTCCATGTTAGGTACACAGCATCCTAGGGCCCACACACCGCAGCTCCAGTCCTCCGC
CACGACTAGCATCACCCAAGCCAAGAGGAAAGAGGCCAGTGGCATCGTGGCTCTGTTGACAAGGATTCACTGAAGAGTCG
ATTGCAGGGAAACCGACGCAGAGAAATCTGAAGGGATGAGAACGGTAGAGATCACCCAACTGTTGTCTTCAGTGTCTTTT
AAGCCCATGAATCTCACACTGCTGTTGAAGTGACGCTTCTTCCGTCATTCCATTCACTGGATATAACGCGTAGTTTGAGC
TTTGTCACCACTTTCTTGCTGAAATTGCTCTTACAATTAAAAAAAAATGTTACAAAACAATGACTAGGTTTCAGAACAGC
CGAACTGTGATGAAACTTTTGTCACTTTTGGTCCATTTACATACTATATTTGCTTAAATCTGGGTTTTACGAACTTCTTT
TCATCTTAATCTTAACCCATACGAAGACTAGGTCTGAAATATTCCCTGCGTTTACAGGGCCACAGCAATTCTGATATATT
TTTATAGTATGAAACCCACTAAGTTTTATGCCTGTCCAGGGGATTCTATAACGCTGTAATGTTTTCTGAGATTTATATGG
TTCCTACACAAAGTTTCATCTGTTTACAGTACGTCAGCACTAGAAGGGTTCATCTGTCTGTAGCAAACCACACAAATGTT
CTATCTTCTTACATACCCTCCACTTTATATACCCCTGCTACTGACGGACTATCAACTCCACAATGTTTCCCCTCTGTAAT
ACACAACTGTTCCTCTCTGCACAGGACAACCCGCCGCGCAACACAAAAGAAGAACAATGTCTCAATCGATCTCTCTCTCT
CTCTTTATCATGCAATCCGCCTCGCCGTGCACTGGGGTGGTGGGGAG
>TRINITY_DN17517_c0_g1_i1 len=381 path=[717:0-380] [-1, 717, -2]
GTAGATGTATGTTCAGGCTGAAAAGCAACTTCTGTTGGTGTGTTACAGGAAGTTTCAACTGAGGGGTCTGGAAGAGTTGT
CCATGTCTCAGAATCCACACCATGTCGGCCCGAAATACAGTTGAAGAGTGAAAAGATGGCTGCAGTCGGTGTTGTGGGAG
AGCCAGGTGTCATGACGGCCTCCCGAGCTTTGTTCATTCTCCAGATCCTTCTCACCTGCCTTGTACCCTCTTCACCGTCG
ACAGTTCAATGCCGGGGACTGACAGGAGAACCTGTGGATTGGTTCATTGTGTACAAACTGCCCAAGATGAGGCACTCCAA
GGGCACGTCTTTTGGCGAGGGCCACGCCCAGTTCTACATCGACGCTCAGCATCCCGTCTGG
>TRINITY_DN9556_c0_g2_i1 len=573 path=[3226:0-68 3227:69-85 3315:86-188 3322:189-211 3324:212-225 3303:226-235 3288:236-251 3270:252-272 3319:273-275 @3310@!:276-350 3195:351-395 3283:396-472 3323:473-479 3325:480-490 3282:491-538 3317:539-540 3308:541-542 3297:543-544 3262:545-546 3316:547-548 3307:549-550 3296:551-552 3279:553-554 3260:555-556 3295:557-558 3278:559-560 3259:561-562 3246:563-564 3247:565-566 3248:567-568 3249:569-570 3250:571-572] [-1, 3226, 3227, 3315, 3322, 3324, 3303, 3288, 3270, 3319, 3310, 3195, 3283, 3323, 3325, 3282, 3317, 3308, 3297, 3262, 3316, 3307, 3296, 3279, 3260, 3295, 3278, 3259, 3246, 3247, 3248, 3249, 3250, -2]
TGACAGAACAGCTTCACTCAAAGCGTCTTAAACTTAAGACAGATTTCAGAACAGAACGACGCGTTCAGCCATGCAGATGG
GACGACCGACGTTGGTGCTGGGGTTGCCGCTGCTGCTGCTGCTGCTGCAGGTGCTCACTACCCAGGCTTGCTATATCCAA
AACTGCCCAAAAGGTGGCAAGAGAGATGTGGACGAAAGACATCCTGTCCATGAGTGCATGTCCTGTAGCTTTGGCCAGTG
TGTGGGGCCCAGTATCTGCTGTGGGATTGGAGGATGCCAAATAGGAAGCGCAGAAGCGAGCGTGTGCGGCGTAGAGGACG
AGAGTCCTATTCCTTGCATGGTCATTGGTGAGCACTGCTCTCTGAACAACCCCGGCAACATCCAGGGCCACTGTGTTGCT
CCTGGCATCTGCTGTGTGGATGATACTTGTACCACCCACCCGGATTGTCTGTAGCAGCTGCTCTTGTCCATGTGTGTCCA
TACGACAGACCAGTCGCCAATGCCTGATTGAGTCAAACACACACACACACACACACACACACACACACACACACACACAC
ACACACACACACA
>TRINITY_DN10657_c3_g1_i1 len=295 path=[7920:0-114 7921:115-128 7922:129-130 8559:131-154 8469:155-169 8609:170-177 8547:178-185 8453:186-219 8336:220-229 8538:230-232 8442:233-233 8325:234-244 8531:245-249 8433:250-256 8308:257-270 7858:271-276 7859:277-280 7860:281-282 7861:283-290 7862:291-294] [-1, 7920, 7921, 7922, 8559, 8469, 8609, 8547, 8453, 8336, 8538, 8442, 8325, 8531, 8433, 8308, 7858, 7859, 7860, 7861, 7862, -2]
AGTAATTTCTCACCCGAGCATCGTTCACATCCCCATGAAAATAGACATGAAATACTTGTCATTGTGATGTCGCTTTATTT
GGATGTTGGACCCTCAAGACCTCCAGAGAGTAGGACCAGAAGACATCACCATGGCACGCAAACTAAAAAGCATGCATTAC
AGCAATCTCGTGTATTCACGCCACAAGGATGACCATTAGGCCAGCAGTCTTTCTTGTTCAATTTAGAGGCTTCGGGGTTC
TTCATTTCGTTAAATGCCTTCAGAAAAGGATTCTCCAATTCATTTCTGGAGTCAT
>TRINITY_DN10412_c0_g1_i5 len=660 path=[5384:0-190 5385:191-214 5739:215-226 5697:227-228 5793:229-243 5781:244-264 5815:265-267 5826:268-286 5833:287-287 5839:288-290 5842:291-295 5754:296-335 5817:336-344 5804:345-352 5797:353-359 5786:360-368 5819:369-375 5770:376-377 5802:378-442 5795:443-453 5820:454-457 5766:458-497 5744:498-521 5811:522-527 5809:528-531 5831:532-532 5821:533-540 5837:541-545 5782:546-564 5823:565-586 5611:587-621 5392:622-630 5393:631-634 5394:635-654 5395:655-659] [-1, 5384, 5385, 5739, 5697, 5793, 5781, 5815, 5826, 5833, 5839, 5842, 5754, 5817, 5804, 5797, 5786, 5819, 5770, 5802, 5795, 5820, 5766, 5744, 5811, 5809, 5831, 5821, 5837, 5782, 5823, 5611, 5392, 5393, 5394, 5395, -2]
GAAAAAATGCCTTGGCGGACAGTGTCTTTGTCAGGCACAGTTGGCCTGCAACGAACGCCGCGTGACATACTGCGTGGGCA
GTGCCACGCCACCATCTCCTCGACGTTTATACATCTGTGCTCCGTCCCTTCATTGTTTCACGTGACGTGGCCAGCTTCAG
ACGTAGACATCCCAGCTGTTAGCATCTTTCAGCGATCAAAACGTTTTAATCCGAATCTAAGAAGGAAGAAACATCTGGTG
GTCATTATGAAGCTGGCTCTGACATTTCTTCTGATTCTGATGGTTCTCCCCTTGATGACTGGGGAGAAAACGCCTGGTGA
CCATGAGCGGAGGAGTGTTAAATCAATGAGAGCCGTCTTTCGTGACCATCGGCAATTCCAATGCATTGACGGCGGAGGAA
ACTGTCAAGTTGACAACCAGTGCTGTAGCTATTTATGCTGTCAGAAAACGAGAGGGAAACGATGCGCATTTTCACCACGA
AAGGGTTGCGATGACAGCAGTATCCCTAACTGATGGCAGGCTCAGTCAGTACTGATTGTCTGTACAGTATGAATTAAAGT
GACACGCGATTGTTCCATTGTTCTTCGTTTTTCTCTCTGAAAACTCTTTGTTTTGCCATGCATAGATGTACGTGTGCATC
CATGTTTGCAATAAACTGCT
>TRINITY_DN10412_c0_g1_i3 len=683 path=[5278:0-190 5279:191-214 5655:215-226 5737:227-228 5696:229-264 5815:265-267 5826:268-286 5833:287-287 5839:288-290 5842:291-295 5754:296-335 5817:336-344 5804:345-352 5797:353-359 5786:360-368 5819:369-375 5770:376-377 5802:378-442 5795:443-453 5820:454-457 5710:458-497 5744:498-521 5811:522-527 5809:528-531 5831:532-532 5821:533-540 5837:541-545 5614:546-637 5529:638-682] [-1, 5278, 5279, 5655, 5737, 5696, 5815, 5826, 5833, 5839, 5842, 5754, 5817, 5804, 5797, 5786, 5819, 5770, 5802, 5795, 5820, 5710, 5744, 5811, 5809, 5831, 5821, 5837, 5614, 5529, -2]
GAAAAAATGCCTTGGCGGACAGTGTCTTTGTCAGGCACAGTTGGCCTGCAACGAACGCCGCGTGACATACTGCGTGGGCA
GTGCCACGCCACCATCTCCTCGACGTTTATACATCTGTGCTCCGTCCCTTCATTGTTTCACGTGACGTGGCCAGCTTCAG
ACGTAGACATCCCAGCTGTTAGCATCTTTCAGCGATCAAAACGTTTTAATCCGAATCTAAGAAGGAAGATACATCTGGTG
GACATTATGAAGCTGGCTCTGACATTTCTTCTGATTCTGATGGTTCTCCCCTTGATGACTGGGGAGAAAACGCCTGGTGA
CCATGAGCGGAGGAGTGTTAAATCAATGAGAGCCGTCTTTCGTGACCATCGGCAATTCCAATGCATTGACGGCGGAGGAA
ACTGTCAAGTTGACAACCAGTGCTGTAGCTATTTATGCTGTCAGAAAACGAGAGGGAACCGATGCGCATTTTCATCACGA
AAGGGTTGCGATGACAGCAGTATCCCTAACTGATGGCAGGCTCAGTCAGTACTGATTGTCTGTACAATGTAAATTAAAGT
GACACGCGATTTTTCCATTGTTCTTCGTTTTTCTCACTCAAAACTCTTCGTTTTACCATGCATAGATGTACGTGTACATC
CATGTTTACAATAAACTGCTAGCATATCGAATTTACAAAAAAA
>TRINITY_DN10837_c3_g1_i3 len=438 path=[10484:0-42 10485:43-48 10486:49-49 10487:50-50 10488:51-61 10489:62-65 10490:66-66 10491:67-69 10492:70-78 11871:79-84 11883:85-87 11894:88-88 11872:89-129 11379:130-226 11797:227-239 11781:240-273 11764:274-288 11742:289-312 11710:313-331 11587:332-335 11740:336-355 11708:356-377 11663:378-384 11579:385-388 11471:389-389 11347:390-391 11574:392-393 11461:394-397 11328:398-408 10389:409-414 10390:415-417 10391:418-419 10392:420-425 10393:426-437] [-1, 10484, 10485, 10486, 10487, 10488, 10489, 10490, 10491, 10492, 11871, 11883, 11894, 11872, 11379, 11797, 11781, 11764, 11742, 11710, 11587, 11740, 11708, 11663, 11579, 11471, 11347, 11574, 11461, 11328, 10389, 10390, 10391, 10392, 10393, -2]
GTTTACTCATAAAGATTCTTCAAAAGGAGAACAAAAGCCTTGAAGCCTCTGAAGAGGAGAGTGGTGATGTCGGATGGCTT
GTGGTCAGAAGTAGTCGCTGTATGCCGGCGGGCCGGGTTAATGGCAATAACCTCCTCTACATCTCAGCCCTCGACAACAT
GGAACCCCACTCCGCCCACAATACGAGGATTTATTTGCGCATATGCGTTTCTGATTTCTTTCCGTTAACATTCTTGCTGT
AAGAAAGTTGATCTTCGCCTTCGGGCTTTTTTTTCCACCACCTTGAACCTGGGTCTGGCTCGACATCAGTATAGCAGCAA
CAAGAAGCAGGATCGCCAGTTTCTGCATGGTGAAGGTTTTTCACTTCAAGTCTGCGCTGAGATGACGGCAGGGTCGACTG
AAGGCAGCTGTCAGGGAGACTGAGAGAGCAGATGACGT
>TRINITY_DN44309_c0_g1_i1 len=248 path=[226:0-247] [-1, 226, -2]
GCGGCCCCTATGTCATGGAGTACTCCGGCCGATTTGTGCTGGTGGGCATTGTGTCGTGGGGCGTGGGGTGTGATCGGGAG
AACCAGTATGGCTACTACACCCATGTCTCTCGCTACTACGACTGGATTGTGCAGACAACCAGCGAACCTTCCAAATAGTC
TGCCATATGTTGACTATGCAAATGGCACATGTTCAAAAGGTGCTGAACCAATGATCACCCATCGCCCACCTTCCTAACAC
CCTGAGCG
>TRINITY_DN10812_c3_g3_i8 len=364 path=[16311:0-25 16312:26-26 16313:27-54 17377:55-78 17455:79-83 17637:84-84 17617:85-87 17594:88-92 17560:93-97 17506:98-144 17440:145-173 17337:174-185 17196:186-245 17683:246-250 17669:251-252 17655:253-263 17639:264-284 17619:285-285 17597:286-287 17569:288-288 17527:289-289 17465:290-293 17394:294-309 17270:310-313 17119:314-314 16933:315-332 16763:333-339 16764:340-348 16765:349-363] [-1, 16311, 16312, 16313, 17377, 17455, 17637, 17617, 17594, 17560, 17506, 17440, 17337, 17196, 17683, 17669, 17655, 17639, 17619, 17597, 17569, 17527, 17465, 17394, 17270, 17119, 16933, 16763, 16764, 16765, -2]
ATGATCGTTGCTGTGCTGTTCTTGACAGCCTGGACATTCGTCACGGCTGAAGATTCTAACAATGGACTGGCGAATCTTTT
TTCGAAGGCACGTGAGGAATTGAAGAACCCCGAAGATGACATATTGAACAACAATAAAAGGTGCGCTGCAAAGTATGAAG
CTTGTATAGTACCCCTCCTTGGGTCCATATTTTGCTGCACGGGCGTATGTCTCATCGTCTGCATCGGTTAAACTGCCGTG
ATGTCTTTTACCCCCCTCTGTGCTACCCCTGGCTTGATCTTTGATTGGCGTGTGCCCTTCACTGGTTATGAACCCCTCTG
ATCCTACTCTCTGAAGACCTCTGGGGTCCAACATCCAAATAAAG
>TRINITY_DN10802_c1_g2_i13 len=445 path=[13228:0-105 14515:106-111 14495:112-113 14474:114-114 14452:115-121 14429:122-135 14406:136-136 14381:137-138 14349:139-145 14311:146-150 14264:151-159 14207:160-160 14132:161-171 13732:172-173 14037:174-208 14202:209-241 14305:242-245 14256:246-247 14197:248-257 14121:258-269 14023:270-286 13875:287-290 13705:291-300 13518:301-328 13059:329-329 13060:330-444] [-1, 13228, 14515, 14495, 14474, 14452, 14429, 14406, 14381, 14349, 14311, 14264, 14207, 14132, 13732, 14037, 14202, 14305, 14256, 14197, 14121, 14023, 13875, 13705, 13518, 13059, 13060, -2]
GCCATATCGAAGTAAAATCTCGGGAAAGACGCTTTGCACGGTCCCGTTTCCGCTGGCAGTCTGCATACCTTCGGTAGACC
CCGACGTTCCGAAGCGCCAGCCCCAGGTGCAAGCAGACAGATGGTCAGGATCAGAACAGCAGCAAAACGACGTCCCTCCA
TTTTACAACCTGGAAAATCTGAGATAACAGTGTTGACGTAAACAGGCTGACAGATGGTTGAGCGCTGATGTGGACTGGCT
GACAGATGAAACAGCACCGACGTGGATGGGGCCGTCAGATGACTGGAGAATGCACAGCTCCAAAGGTCTCTCTCTCTCTC
CCTCTGCTGACGTGGATTGGTGAGGATCTTATCAGCACCCGCCTTTTTTAAACATCCTTTGTGCTGATTCAGCTGTTGCC
TTTTAGCGGCTTTCTCAACAGAGCTTTGGCTTCGCGGGCCGGACA
>TRINITY_DN9556_c0_g2_i2 len=588 path=[3164:0-95 3294:96-112 3320:113-140 3314:141-166 3291:167-203 3313:204-226 3301:227-250 3286:251-266 3268:267-285 3155:286-290 @3310@!:291-365 3195:366-410 3283:411-487 3323:488-494 3325:495-505 3282:506-553 3317:554-555 3308:556-557 3297:558-559 3262:560-561 3316:562-563 3307:564-565 3296:566-567 3279:568-569 3260:570-571 3295:572-573 3278:574-575 3259:576-577 3246:578-579 3247:580-581 3248:582-583 3249:584-585 3250:586-587] [-1, 3164, 3294, 3320, 3314, 3291, 3313, 3301, 3286, 3268, 3155, 3310, 3195, 3283, 3323, 3325, 3282, 3317, 3308, 3297, 3262, 3316, 3307, 3296, 3279, 3260, 3295, 3278, 3259, 3246, 3247, 3248, 3249, 3250, -2]
AAGCAGTGTTGTCAACGGAGGTGGACGACAGAACAGCTTCACTCAAGGCGTGTTAAAAACTAGGACAAGAGTGCAGAACA
GAACGACGCGTTCAGCCATGCAGATGGGACGACTGACGTTGGTGCTGGGGTTGCTGCTGCTACTAGTGCTCACTACCCAG
GCTTGCTACATCAGAAACTGTCCAAAAGGTGGCAAGAGAGATGTGGACGAAAGACATCCTGTCCATGCGTGCATGTCCTG
TAGCTTTGGCCAGTGTGTGGGGCCCAGCATCTGCTGTGGGATTGGAGGATGCCAAATAGGAAGCGCAGAAGCGAGCGTGT
GCGGCGTAGAGGACGAGAGTCCTATTCCTTGCATGGTCATTGGTGAGCACTGCTCTCTGAACAACCCCGGCAACATCCAG
GGCCACTGTGTTGCTCCTGGCATCTGCTGTGTGGATGATACTTGTACCACCCACCCGGATTGTCTGTAGCAGCTGCTCTT
GTCCATGTGTGTCCATACGACAGACCAGTCGCCAATGCCTGATTGAGTCAAACACACACACACACACACACACACACACA
CACACACACACACACACACACACACACA
>TRINITY_DN10802_c1_g2_i25 len=470 path=[14105:0-38 12100:39-39 12101:40-42 12102:43-89 14324:90-91 14279:92-92 14071:93-105 13936:106-107 13606:108-160 14149:161-161 14061:162-168 13925:169-173 13769:174-177 14041:178-193 13900:194-194 13730:195-371 13543:372-469] [14105, 12100, 12101, 12102, 14324, 14279, 14071, 13936, 13606, 14149, 14061, 13925, 13769, 14041, 13900, 13730, 13543]
GACACTTTCAAAAGGATCTGTAGAGATACACAAAACAGACACTATGAAGAGGATCTGTAGAGGTACCCAAAACAGACACT
TTGAAAAGGATCTATACAGATACACAAAACAGACGCTATAGAAAGGATGTGTAGAAGTACACAGCTTGGCTCTCCTCAGC
AGTGCTAGGGATGTCGCCACACCATTCAGCGCAGAAACGGCCTACATGTGTCGCGACACTCATTGTAACTGTTAAAATTG
TTGCCGTTGCCTCCACATCCGGTGTAGATGAACTGTTTACAGTCGTAAATAGACAGATCGAAGTGGTATTGCGCTAAATA
GCTTGTGCAGTCCCCCGGTTCCACTCGTTGTGTGCATTCATACGGTCGAACAAAACGTTCCGAAGCGCCAGCCCCACGTG
CAAGCATACACATGGTCAGGATCACAACAGCAGCAAAACCACGTCCTTCCATTTTACAACCTGGACAGTC
>TRINITY_DN10840_c2_g1_i1 len=343 path=[7068:0-191 7219:192-221 7263:222-236 7262:237-260 7260:261-274 7214:275-295 7184:296-342] [-1, 7068, 7219, 7263, 7262, 7260, 7214, 7184, -2]
ATTAGACACTTGACGTAGCCGTGATACCAAAGCTGGTCGTCAACACATTATAGGCCTATGGGCGGCAACAGCGGCAATTA
ACGCTGCATCTCCTTAATCGGCAACACCTTCTTCTTTTCGCAACATTCAAGGGATGTTGCACACCATCCTTCATACGCTC
TGTAGGTCGGTCTGCAGGTTGATCTCCATCCATTGGAACAGCAGTAAGAGGAAACAGAAGCAGACAGATGGTCAACAAGA
CTCCCAGTTTAGACATCATGAACTGCTATCGATCCTTCTTGTCTTAGCTGTGGCGTTCCGCTCTTGGCGTGGCAGTGGGG
TTGACTCTTCTTTGTCGTCTGGC
>TRINITY_DN10802_c1_g2_i2 len=1014 path=[13101:0-84 13866:85-110 14114:111-111 14249:112-119 14370:120-130 14337:131-136 14298:137-175 14185:176-231 13845:232-238 14240:239-274 14334:275-275 14292:276-276 14237:277-290 14171:291-309 14555:310-323 14584:324-324 14611:325-339 13797:340-369 14223:370-397 14070:398-416 14590:417-431 13930:432-440 13775:441-455 14059:456-458 13922:459-459 13766:460-506 14216:507-562 14143:563-563 14051:564-580 12758:581-604 12759:605-609 12760:610-613 14041:614-629 13900:630-630 13730:631-807 13543:808-905 14421:906-911 14397:912-920 14371:921-944 14338:945-945 14299:946-950 14250:951-960 14191:961-964 14115:965-968 14017:969-972 13868:973-974 13698:975-984 13511:985-996 13253:997-1013] [-1, 13101, 13866, 14114, 14249, 14370, 14337, 14298, 14185, 13845, 14240, 14334, 14292, 14237, 14171, 14555, 14584, 14611, 13797, 14223, 14070, 14590, 13930, 13775, 14059, 13922, 13766, 14216, 14143, 14051, 12758, 12759, 12760, 14041, 13900, 13730, 13543, 14421, 14397, 14371, 14338, 14299, 14250, 14191, 14115, 14017, 13868, 13698, 13511, 13253, -2]
TGAAGAATCAACACAGAATGTAAACGTGGATGAAATACGGAGAAAGATAGGATTGGAGAATCAACACAGAATGTAAAAGT
GGGTGTAATAAGGAGAAAGCACCGAGGAAAGAGTGTGTGGAGATACACGAAACAGATACTATGGAAAGGATCTGCAGTGG
TGCACAAGAAAGACACGCAGAAAGAATCTGTAGGAATACAGAATACAGACACTATGGAAAAGGATCTACAGAGATACACA
AAACCGATGCAATGAAACGGATATGTAGAGGTGCATAAAAAGAGATGCTATAGAAAGGATTTATAGAGATACATAAAACA
GACTCTATGGGAAGTATCTGAAGAGGCACACAAAACAGACATTATGAAAAGGATTTCTACAGATACACAAAAAAGACACT
TTCAAAAGGATCTGTAGGGGTACACAAAACAGACTCTATGAAAAGGATCTGTAGAGGTACACACAACAAACCCTCTGTAA
AGTGTCTATAGAGATACACAAAACAGATACTATTAAAAGGATCCACACAGATACACAAAACAGACTAGACGCTGTAGAAA
GGATCTGTAGAAGCACACAGCATGGCTCTCCTCAGCAGTGCTAGGGATGTCGCCACACCATTCAGCGCAGAAACGGCCTA
CATGTGTCGCGACACTCATTGTAACTGTTAAAATTGTTGCCGTTGCCTCCACATCCGGTGTAGATGAACTGTTTACAGTC
GTAAATAGACAGATCGAAGTGGTATTGCGCTAAATAGCTTGTGCAGTCCCCCGGTTCCACTCGTTGTGTGCATTCATACG
GTCGAACAAAACGTTCCGAAGCGCCAGCCCCACGTGCAAGCATACACATGGTCAGGATCACAACAGCAGCAAAACCACGT
CCTTCCATTTTACAACCTGGACAGTCTGAGATCACAGTGTTTACGTAAACAGGCTGACAGACGGTAGAGCGCTGATGTGG
ACTGGCTGACAGATGAAACAGCACCGACGTGGATGGGGCCGTCAGATGACTGGA
>TRINITY_DN10802_c1_g2_i18 len=529 path=[12114:0-25 12115:26-26 14012:27-55 13861:56-56 13685:57-59 14002:60-62 13849:63-63 13672:64-92 14368:93-93 14335:94-99 14549:100-123 14586:124-124 14613:125-126 14272:127-129 14216:130-185 14143:186-186 14051:187-203 12758:204-227 12759:228-232 12760:233-236 14041:237-252 13900:253-253 13730:254-430 13543:431-528] [-1, 12114, 12115, 14012, 13861, 13685, 14002, 13849, 13672, 14368, 14335, 14549, 14586, 14613, 14272, 14216, 14143, 14051, 12758, 12759, 12760, 14041, 13900, 13730, 13543]
TAGAGATACACAAAACAGACACTTTGAAAAGGGTCTGTAGAGATACACAAAACAGACACTTTGAAAAGGGTCTGTAGAGA
TACACAAAACAGACCCTCTGCAAAGTATCTATAGAGATACACAAAACAGATACTATTAAAAGGATCCACACAGATACACA
AAACAGACTAGACGCTGTAGAAAGGATCTGTAGAAGCACACAGCATGGCTCTCCTCAGCAGTGCTAGGGATGTCGCCACA
CCATTCAGCGCAGAAACGGCCTACATGTGTCGCGACACTCATTGTAACTGTTAAAATTGTTGCCGTTGCCTCCACATCCG
GTGTAGATGAACTGTTTACAGTCGTAAATAGACAGATCGAAGTGGTATTGCGCTAAATAGCTTGTGCAGTCCCCCGGTTC
CACTCGTTGTGTGCATTCATACGGTCGAACAAAACGTTCCGAAGCGCCAGCCCCACGTGCAAGCATACACATGGTCAGGA
TCACAACAGCAGCAAAACCACGTCCTTCCATTTTACAACCTGGACAGTC
>TRINITY_DN1095_c0_g1_i1 len=1081 path=[2150:0-405 2151:406-438 2152:439-1080] [-1, 2150, 2151, 2152, -2]
GGGAGGGGTGGCAGGAGGGAGGGATGAATGGGGAGGGGGGTGGGTGAAAGGGGGAGGACCTGTAATACACTTCACAAATT
CACCATCACACGATACAAACTCTGTGGAGATGTATGCATAAGGGACTGAACTCATGGTCCATTGTTCCAGAGCAGGGGGG
CTGCACTCTCAACAGTCTGGTCTCACCGTCCCCTCCGTCCCATCTGTCGCCCATTATTTACTTTTTTTCGGGTTTTTCTG
GCGGTGGTTCAGAGAGTTTCTGCATGACCGGAGACACCGTCTCTTCGAGGGCTTGTCGCTGCGAGATGAAGTCACGCGTG
GAGGCGTCAGGTGTCCCTTCTAACCATTCCGTCTTCTCCTTGCACGACGACAGAACGAGGTTCTTTTCGTCTTTGCTGAC
TCGGCCGCCTGCTTTCTCCGGGTCGGTCACTGACTCCTGGCACAGGCGAATGCATTCCACTAGGTTCACCTTCGCTTCTG
CCCAGTCCAGGAAGTCCACACATTCAGTCTGGTTGTAGCGGGCGGCAGTTTCTCGTGCCCGTTCCCCGTGAGTGTTCCGT
TGCTGCAAGTTAGCGTTGAACTCCACCAGCACTTTCAGAACTCCAACGCGACCCCAAGCAGCGGCATGATGCAAAGGGCA
GTAACCTTTATCCGTTACACTTGTCAGATCAGCACCTCTGTTGAGCAGTTCACGACAAATGTCCGTTCGTCCGAAGCTAG
CGGCCAGATCTAGCGGCGATTTACCATCATCGTCTCTGTCATTCATGAGCTCATTGATACTTTCCTTGTAAGGGTCGCTG
TCATCTTCGAAGCTCTTGAGCAACCGCTCCAGATCATTTTTGTAAATGCAGTGAGTCACAATGGTCGTGTCTGGCAGTAA
AACTTCTTCTTGAACGCTCTCCTCCGGTTGGCCGTCTGCTTCCAGCGTCATACTGGCTTACGCACAGCTTTGGATGCTAG
AAACCGGGCAGCGTACACAGGCCTGAATAGTGGGACGAAAGCACGATTCCAATGGGAAATCGTTCGATGTTGTTGCCCCC
AAACAAATGCACCCCGAAGGTCGTGTGCAACGCAATCTGAT
>TRINITY_DN10739_c1_g4_i1 len=217 path=[9376:0-44 9377:45-46 9378:47-48 9379:49-54 9380:55-56 10023:57-58 9909:59-63 10105:64-68 10012:69-74 9898:75-79 10097:80-80 10003:81-89 9882:90-107 10163:108-133 10241:134-138 10208:139-139 10158:140-150 10440:151-151 9980:152-161 9856:162-186 9407:187-216] [-1, 9376, 9377, 9378, 9379, 9380, 10023, 9909, 10105, 10012, 9898, 10097, 10003, 9882, 10163, 10241, 10208, 10158, 10440, 9980, 9856, 9407, -2]
GAGGTCCTGTTTGTTCTCCACATCTCGTTCTACAGGTTGATCTGCATCCAGCTGGAGCGTTGCCAGGGGAAACAGGACCA
GAAAGGTGAACAGCAACACTCCCATTTTGTACATCACGAACCTCTTTCCACCCTTCTTCACGTAGCTGTGGCGGTCTGCT
CTCAGCGTGGCTGTGGGGCTGACTGTTCCTTGTCGTCTGGCTGGTGGTGTGATCAGA
>TRINITY_DN10841_c7_g1_i2 len=412 path=[4495:0-46 4230:47-70 4497:71-113 4493:114-117 4489:118-148 4502:149-149 4506:150-150 4480:151-224 4466:225-231 4488:232-255 4446:256-260 4478:261-276 4444:277-300 4416:301-321 4504:322-327 4507:328-350 4509:351-364 4261:365-377 4262:378-411] [4495, 4230, 4497, 4493, 4489, 4502, 4506, 4480, 4466, 4488, 4446, 4478, 4444, 4416, 4504, 4507, 4509, 4261, 4262, -2]
AAATCCGGATCAAAAAACAGTTTGGTCATTGATCTTTAGACCAAAATGCAAAAGCAAATCTAAGCCAGATTGGAATCATG
TTACTTATTCATTAGACACTTGACGTAGCCGTGATACCAAAGCTGGTCGTCAACACATTATAGGCCTATCCGCCACAGCA
ACTGCGGCAACTGGTGTGGCATTTCCGCCGTGGGCAACACCCTCTAATCTGAAGATTCAAGTAATGTTCCACATCACTCT
TCATACGCTCTGTAGGTCGGTCTGCAGGTTGATCTCCGTCCAGTGGAAGAGCAGTAAGAGGAAACAGAAGCAGACAGATG
GTCAAAAAAACTCCCAGTTTAGACATCATGAACTGCTATCGATCCCTCTCGTCTTAGCTGTGGCGCTCCGCTCCTGGCGT
GGCAGTGGGGTT
>TRINITY_DN9815_c0_g1_i4 len=279 path=[6343:0-44 6600:45-46 6577:47-47 6543:48-68 6614:69-83 6632:84-96 6625:97-99 6612:100-120 6596:121-125 6639:126-126 6637:127-150 6636:151-159 6633:160-162 6628:163-168 6618:169-191 6514:192-213 6465:214-239 6176:240-278] [-1, 6343, 6600, 6577, 6543, 6614, 6632, 6625, 6612, 6596, 6639, 6637, 6636, 6633, 6628, 6618, 6514, 6465, 6176, -2]
GTCGACCCTGCCGTCATCTCAGCGCAGACTTGGTAAGAAGTGAAAGACCTTTATCATGGAGAAACTGGCAATCCTGCTTC
TTGTTGCTGCTGTACTGATGTCAACCCAGGCCCTGATTCAAGGTGGTATAGAAGAACGTCAAAAGGCGAAGATCAACTTT
TTATCAAAACGAAAGTCAAGGGCTGAGAGTTGATGTTCTGATAAAACGGGCCGCTGCATAGCGTGGTGATGAACTCTGAC
GGCAAGCCATCTGACGTCACCACTCTCCTCTTCAGAGGC
>TRINITY_DN10627_c2_g5_i1 len=447 path=[18639:0-27 18864:28-44 18811:45-66 @18887@!:67-150 18286:151-171 18874:172-173 18899:174-200 18889:201-224 18869:225-254 18827:255-331 18770:332-378 18700:379-379 18821:380-385 18764:386-387 18693:388-409 18126:410-446] [-1, 18639, 18864, 18811, 18887, 18286, 18874, 18899, 18889, 18869, 18827, 18770, 18700, 18821, 18764, 18693, 18126, -2]
CCGATCTTGCACAGTGAGTTTGGCTTCATATTTCTTCACTGTCTCTTTGGCATCACCAAAAGCATCAGCAGGATGAAACT
GACCTACGTCTTGATCGTCGCAGTGCTGTTCCTGACGGCCTTTCAACTCATTACAACTGATGGACCCAAAGGTGAGCAGC
GGCATCTTGTTAAGAGGTGGAGAACCAAGAGGCAGAATTACATTCTGTGGATGTTGGCCAACCCATGTACTCCACCCAAC
GGCCGTTGTACGGTCTGGAAAAATGAGTGCTGCAATAATGCATGTCGGGTAATGAAGAACGGGAGACCGATTTGCGAATA
ATAACTGCTCTCACTGTGCTCTACGCTCTTTTGCACGATTCCTCCATGCCTGTGAGTGGTCATGAATCATTCAGTACCTA
CTCCTCTCGTGGGGTCCGATGACGAATTAAAAACGAAATGTTGCAAC
>TRINITY_DN10802_c1_g2_i17 len=289 path=[13168:0-105 13169:106-111 13170:112-113 14189:114-114 14006:115-120 14110:121-138 14245:139-145 14182:146-150 14463:151-159 14504:160-160 14484:161-171 14462:172-173 14440:174-177 14552:178-178 14582:179-184 14438:185-191 14414:192-212 14558:213-214 14588:215-217 13612:218-218 13937:219-257 13780:258-258 13599:259-268 12676:269-288] [-1, 13168, 13169, 13170, 14189, 14006, 14110, 14245, 14182, 14463, 14504, 14484, 14462, 14440, 14552, 14582, 14438, 14414, 14558, 14588, 13612, 13937, 13780, 13599, 12676, -2]
GCCATATCGAAGTAAAATCTCGGGAAAGACGCTTTGCACGGTCCCGTTTCCGCTGGCAGTCTGCATACCTTCGGTAGACC
CCGACGTTCCGAAGCGCCAGCCCCAGGTGCAAGCATACAGATGGTCAGGATCAGAACAGCAGCAAAACGACGTCCCTCCA
TTTTACAACCTGGACAGTCTGAGATGACAGTGCTGACGTAAACAGGCTGACAGACGGTAAAGCGCTGATGTGGATAGGGC
CGTCAGATGACTGGAGAATGCACAGCTCCTCAGGTCTCTCTCCCTCTGC
>TRINITY_DN10576_c1_g2_i1 len=2685 path=[8473:0-74 8474:75-91 8552:92-273 8490:274-297 8561:298-321 8551:322-345 8570:346-384 8560:385-431 8549:432-455 8569:456-492 8566:493-516 8559:517-583 8571:584-607 8574:608-608 8511:609-641 8547:642-770 8466:771-794 8467:795-807 8468:808-831 8558:832-1062 8572:1063-1086 8575:1087-1117 8556:1118-1149 8545:1150-1676 8453:1677-1700 8454:1701-1718 8455:1719-1742 8544:1743-1873 8448:1874-1897 8449:1898-1914 8450:1915-1938 8563:1939-2019 8458:2020-2053 8568:2054-2123 8554:2124-2147 8562:2148-2446 8573:2447-2470 8576:2471-2484 8497:2485-2514 8498:2515-2684] [-1, 8473, 8474, 8552, 8490, 8561, 8551, 8570, 8560, 8549, 8569, 8566, 8559, 8571, 8574, 8511, 8547, 8466, 8467, 8468, 8558, 8572, 8575, 8556, 8545, 8453, 8454, 8455, 8544, 8448, 8449, 8450, 8563, 8458, 8568, 8554, 8562, 8573, 8576, 8497, 8498, -2]
GGGGGGGGGGGGCGTTGGGGGGGGGGGGGGAGAGAACGTTCTACTCAGTTGCATGTCATAACAGGCTAGAAAAAAGGTCT
TCATCGGTCAGCTCCAACAGTAGTGACCACTCTACCACACGCTGCATTTCTTCGCAGGATTCATGTAACTCCCCACCGGA
CAGTTGAAGGCTTTGGCAAAATCAACGCTGTTCTGCATCGACCCAATCACTCTGTATGGATGCGGGCTATGGACGTCTTG
AAGGAGTGCTGGTATCACGGCGCTTTTCATGTTGGCACACCAAGACTGTGCAAAGCTAATAAAGAAGAGCTGTTCTGGAG
TGAAGTCCAAAAGCGGAAGTTGGGGGTCTTCCTTTCCTGTCCTGGCCACCATTTTCTTGTAGGCCCAGAAAGCTTCTTTC
AGTCCTCCGTTGTCGGCAATATTTTCCCCTAATGTCAGTTTGCCGTTGATCGACATGTTGACCTCCGGGAAGCTGAATTG
GCTGTACTGTTTCACCATACACTCCCCTCGCCTTTCAAACTCCTTCAGATCTTCCGGCTGCCACCAGTTGTGCAAGTTGC
CGTCCTTGTCAAAGAGGGCTCCCTTATTGTCAAAGCCGTGCGTGAGTTCGTGGCCAATGAAGACCGCGAGAGCACCGTAC
GGCAAGGCGCCAACCACCGTCTCCGTATAAACTGGTTTCTGTAGAAATCCCGCTGGAAATATGATCGAGTTGGTCTGAGG
GTTGTAGAATGCGTTCACAATTGCTGAACCTGTATACCACTTCAGCCTCTTCGCGCGCTGTCGAAGCACACGCAGGGTAG
CTCTGTGCGCGTTTTCACCAACACTCCTAGCGGTTGCGAGGAAATCGTCTGTGATGACAATATCTTTCGTCTTTTCGTTC
AAATATGCATCGTTTTTCACGTCATCCGAGTACCCGATTTTTTCTATTATGGCGTCAACCTTCTCCACGGCTACTTGTCT
GGTCAGGTCTGACATCCAGTCTGTCCCCCGCAGAATGTCCCTGAAGGCGTCCTTCAGGTCACCGACCATGTCCTCCACCT
TCTTCTTTGTGTGTTCGGAGAAGTACTTGTCAACGTATATGCGGCTCACAACATCTGGGAAGTACAAGGCTGCCTGACGT
GCACACGTGTCCTTGATGTTCTCGTCAATAGATTTCGGGTAGAAGCCCATGTACGGGTCCATCACTCTCCACCAGCAGTA
GTTCAACAGCTGCCTTCGGGAAGTGGAATTGATCACATCGAAGATTTTATCAAAATAATCGAATGCGTCGACCACCACTT
CTTCGTCCATCGTCACTGTGATACCCACCGAGGACATTTCACGTTGCACATAACCCAGCCAGTCAAACTGAGGGTACCTT
TTGGTCAGCTCTCTGATGGTCAGCTTATGGTAATTGTCTTTTACATGTATTGGAGCTGGCATGGTGGCCTTCGCTATCTG
GACCTCCAAATCCACCATGGCCTTAGAGTCTTGGGTGGCCAAGGTGGCGTTGGCGCCCATGGCCACTAAGTACAACATGT
AAGTGGTCTCGCGTTGCTTTAACTTTGGGATGTTTCGGTCACCCAAGAACAGGAACCGAATTGCATTATAGTCCTTCGTC
TGGGAGAAGGTAAGAACGTGTTTTTCCGAGTCTTTGGCATCGACGGTCACGGTAAAGTGAATGATGGGGTGGTCATACAC
CATTATTGGGCTGTTGAAATCAGGTCTCCTAGGAATCCGTGACAGGATCTCACTTAAGTTCCAGTTCTCATCCACCCAGC
TGTCGCCATCCATGCTGGGGAACGCGTTGGCACCTCCCAAAGCCAACAGGTTCAGCCACGGCTTGGTACCTGTCAAGCAG
GCTGTGTCTTTCTGGCCGGAGGTTGGGTTGTATATTAACAGCTTCTCTGCATTAACACATACACCGTTAAATTTCTTGAG
TTTCGTGACGGCTTCTGATGCGTTGGGGTCATATTCTTCAAGCACCTCACGAACTGCGGAATTCATTTTAGCCATGAGCA
TCTGCATTTTCTCCCAGTAATTCGACTTTGAAGGGCTGGGGTTGTTCTCCGCCCACTTGCCACAGGCGAACTGGTAGAAG
TTGTCACAGGGGTCTACAGCAGGATCTAGACTCTCTGCAATGTCCGACGCACTCTTAAGACAGTCCCAAGTATTGCACAC
GCCTTTCTTCTCGAGCTGTGCGTTTTTGTCTGCTTCGGTGAGTTTCTCTTTGTCATTCTCCAGGTAGTAGATGACGAAGA
GGATCATGAAGATGACGGCGATGAGGAACAGCACGATGGACACACCGATCAGGCATTTCTCCCGTTTGGTTCGGACTTTG
GAGAAAGTAATTTCGTCCACACTCAGTTCATGTCTCCTGTTGCCGGAACTGCTGGAGGCCATTTTGAGGGTCAGCGGGGC
AGGAGAGCACAACACCCGTAGTGGACAGCAGTCCTGCCTTTCGTTGTTAAGGGTCAAGTCGGTGTCTTCTGAATGATCTC
TCTCTTCCGTGTCTAAGGGAACTTAGTTCAGAGTTGGCGACGTGCGCTCATGGCCTTTGAACAGTCAGTCAGGGAAGGAT
CGCACGGCGCGTACACTTCTCCGTTCAGAGTGTAGCGTGTGTGTGTGTGTGTTGGATATTACTGGGGATGCTGTGGAGGA
TGTGCTAACGTGGAATGTTGATGCCATGAGGGTGGAGAGTTTGAA
>TRINITY_DN7874_c0_g2_i1 len=759 path=[1601:0-373 1602:374-397 1603:398-421 1606:422-456 1593:457-758] [-1, 1601, 1602, 1603, 1606, 1593, -2]
CGATGAACAGCACACGAGTTTCGCAGTGACAGGAAAAAGGCCACTGGTCGACTAACCAGCCAACCAACCAATCACCATGG
TCTCACGCGGTCACGTGCTGTTTGTGGTTCTGCTTCCGGTCTTGGCTCAAGTGGCTGCCGACGATGCGGATGAACAGATG
ATGTCCGAGGTGATGCGAGGAGACCAAAACAGCGTCGCCTCTGGCTCCGGCAGCCTGATACGACCCCCCTCCAACCCTCC
CTTCATCCCCGACACCCCCCTCCCCTTACCCTCCACCTTCCTCCTCCATCTCCTCCAGTCCTCAGACGGTAATCCACGAG
CAGCGGCAGCAACAGCAGCAGCAGCAGCACGAGCCCCCTCAGAGCCGCTCCCCGGCCCCCGTCCGGAGTCGTCCCTGCCC
TCCTCCTCGGGTTCAGAATACGAAGACAACGAGATCAGCAAACGCGTCTTCTGCAACGGGTTCACAGGGTGCGGTGGACG
GCACCGGGACCGCAGCCGACGCCAGGAACGCTACGGGAAGAGGCTGATCCCCCTGCTGGTGAAGCGGCCTTTCTGCAACA
GCTTCGGCTGCTACAACGGCAAGAGGAGCCTCTCCGGAGTAGGCCCCGCCCTGTCCACGCTGGTGGACCCCTCCCAGAAC
TACAGGGCCCGGGCCATCGCTCGCATGCTGGCCGCAGCTGCCTCTGCCAGGCGTCAGCAACAACAGCAGCAGCAGCAGCA
GCTTCTGCAGCAGCAGGAAGAGGGAGGGCTGAAGAGGTG
>TRINITY_DN10627_c1_g1_i1 len=307 path=[649:0-241 650:242-306] [-1, 649, 650, -2]
GTTTTATTTCAGTGTAGTTCATCTGAAGCCTCCAAATGAGTAGGTATTGAGTGGTTCATGACCACTCAAGGGGAATATCA
GTCGCCAGATCAGTGTGCCGTACACTTGTTGATTGCAGGATGGCAAACGAGGCTGCAGCAGTCCAAATGATGACGACAAA
ATCCACCGTTTAGCGTGCAATCCTTGGTCAACTTGGAGTTGTTGTCAGTTGACCTCAGAGCACGATGGTTCTGCTTACCT
GTAGTGAGTTGACAGGCCGTCAGGAACAGCACGGCGATGATCAACACGCACATCAGTTTCATTCTGC
>TRINITY_DN10517_c1_g2_i1 len=1233 path=[6662:0-144 6663:145-163 6664:164-179 6665:180-180 6666:181-216 6667:217-218 6766:219-302 @6753@!:303-382 6709:383-468 6502:469-473 6503:474-502 6731:503-630 6773:631-654 6774:655-674 6728:675-722 6703:723-726 6762:727-751 6746:752-800 6700:801-822 6687:823-824 6745:825-835 6723:836-893 6698:894-917 6536:918-930 6743:931-932 6759:933-978 6742:979-988 6719:989-1044 6691:1045-1068 6495:1069-1084 6496:1085-1232] [-1, 6662, 6663, 6664, 6665, 6666, 6667, 6766, 6753, 6709, 6502, 6503, 6731, 6773, 6774, 6728, 6703, 6762, 6746, 6700, 6687, 6745, 6723, 6698, 6536, 6743, 6759, 6742, 6719, 6691, 6495, 6496, -2]
ATCTCTACCCCCTCTGGTCCCACTAACTCAAGTTGAAATAAAACAGTAACCAAGTGGCTTATATCATATTCAGTTTTACG
TTATTTTGTATTAATACTAGCATCCCAGCCCTTTATACTTAGTCTGAACTACCCCTTCATCCTGCCTGCAAGTCCTTGCT
AAAGCGATCTGTAGTTGGAACGTAAGCTCCCTTCTGTTGGTTTGTTTCTCATATTTCTTTGCCTTTGCCAGAAATACTCT
TGAGTGTCTTCTGTGGTGAACAATGCTAATTAAAGAAAGCACAATTTTCATGACGCAGAGTGCATCCCACTTGCGCATGA
ACGCATCGGTACTATTTCTTACAAACAAAAAGATTCTCTCGGCTTGTCTGGAGTATGCAGAAAATAACTCAGGAGTGTGA
CGTGAGGGTCTTAATTTAGGGGGTGTGCTACAGCGATCTTACTTATTCTTATTAATGCTTTAGTGATTAGGCAAACACGG
CTTTAAATCTTCGCAACCACTCTGATAAACAGTTTCCGAATAGCTACTAGCGCCACCCAGTCTGACTGCTACATAATAGA
CTGATGCCCAGTCACGACATGTTGTGAATGGAATTGGAAAAAATAGCCTCGCCCCACGGTTCAGAGATGATGTCTGGTGC
ATGGCTTTCTTCCATAGCGTTGAGCGAGCAATGGGTGTGGCGCTGTCAGAGGCCACCTGGCGTTTCCTTCTTGCTGGGCA
GAAGCCAAAGAAACCAAGGTTTTGACATAGCGTACTCATGTCTTTGTAAAACGCAGAATCACATTTCGTCCGGCTGATTC
CGAAAGTCTTCCCACAACGGTAGCAGCTGTCGTGTCTATCACAGGCAGGACGGAAGTACTCTCGGCATGGTATGGCCCCA
GGGGTACTGCAGCCATCGCTGTACCTCTTGCATGACTGGTCTGAAGTGGAATCCACAGCCACAAGCCACGTGACTCCCAG
AGCTGCCATGGCCCACAGGACTGGTGCCAACAGCTTCATCTTTGTTTCTTTTTATCTCAAGCAGAGTGTAGGCCACGTAA
ATGGTGTGGTGAGTTTAGGAATGTACTGTCTGAAGGAATCCCAAAGCAGAGTAAGAGGAGCACCTCAACTCTTCAGCTAT
ATACCCATCTGATCTGATGTGGCACTTTCCACTGAGCCAGCTACTGAGCCACAAACACACCTGTGTGTGATCAGCATGCC
CAATATCCACAGCACGTCAAACGTGTCCTGTCA
>TRINITY_DN29043_c0_g1_i1 len=289 path=[267:0-288] [-1, 267, -2]
AGCCAGGTAGCACAGAGGGGAGTAGAAGACGTCACGACAGTTTTAATACTTTTGGGCTATGCAGACAAAAACACAAATGC
CACTGCAGCACATCCCGTTGCCCACAAACGGTAAGACGCAATAATAATCAGCTTCCAGGCACTCTCTCTTGTTCAATTTA
GAGGCTGCGGAGTTCATTTCGTTACGTGCCTTCCAGAAACGTTTCCCCCCTCTTACTGCCGTATCCGGTCCGTCTCTGGG
GTCATCAGCCATGACGAATGTCCAGGCGGTCAAGAACAGCACAGCAACG
>TRINITY_DN4442_c0_g1_i1 len=813 path=[1606:0-707 1607:708-731 1608:732-812] [-1, 1606, 1607, 1608, -2]
TTCGAGGTTCGTGTTTGTCTCCATCGGAGAAATATGGTCGTCAGCTCCATAGAACGCAGAGAGAAGATGATCGTTTTGCT
GGTGTTAGTGTTGTCTTGGACGGCAATCTCAGTGCAGACACGTCATTTCAAGCTGTGTCCCGACAAGTGGACGCACTATG
ACACGTCTTGTTACCTTAGCAACGGCAGCGCTGTGGGCTTGCAGGTAGCGAGCGACACCTGTCGTCAGCAGGAGGCTCAC
CTGCTGTTCATTGAAGATCGCCAGGAACAGGAGTTTGTGCAAGGGTATATGGATGGGGGCGTTTCGCCCGTTTGGCTTGG
GGCGCACTACGACCGCAGCAAGCAGAAGTGGTTGTGGGAAAAAGACAGTGTGACTGGTGAGCAGAACGAGGTTCGATTCA
ACCGGTGGAGTTACGGCCTGTCGCCGCCCACAGGGGGGCGGTACTGTGGTGCCGTGAGGAAGGACGGCTGGTGGGACTTC
GTCAACTGCTCGGCACTGATGCCTTTCTTGTGCGAGAAAACCCTCACATGTGAGGCAGGGTGGTACGGTGGTCAGTGCAG
TGAGCCCTGTCACTGCCTTGGTTCGGATCCCTGCGATCAGAGGGATGGCCTGTGCCCCAGAGGCTGCCTTCCCGGATGGA
CCGGCGCTTCCTGCAACATAGCTAATGAAATGCCAGAAGCCTCCTTCCACTGCTTGAGAACCCCTGACAATGACCTTCGC
GCCGAACTCTTCGTGGACATCAAGCAGAGACGCTTCCGCGTGATCCAAGCGGTCGATGAGCAGGGGCAGGTCCTTCCTTG
CAAGAAGCCCAAG
>TRINITY_DN9697_c0_g1_i2 len=1250 path=[4057:0-718 4119:719-742 4090:743-752 4175:753-774 4160:775-805 4213:806-810 4136:811-812 4201:813-827 4194:828-834 4186:835-845 4176:846-869 4162:870-921 4214:922-925 4216:926-927 4217:928-974 4147:975-987 4122:988-999 4215:1000-1000 4120:1001-1021 4093:1022-1065 4062:1066-1166 4056:1167-1249] [-1, 4057, 4119, 4090, 4175, 4160, 4213, 4136, 4201, 4194, 4186, 4176, 4162, 4214, 4216, 4217, 4147, 4122, 4215, 4120, 4093, 4062, 4056, -2]
ACTTTACAATCCACACTCGTTTGCACATTTACCTGTATCTGTCATGCCTCTAGTTGACGTTGTCTTTTATCTGCTCCACC
TCTGCTCATGCTGTTTCTTTTCGACCTTCCATACTGTTATACATCATTGGTCTGTGCAGTAACTTTTTTTTTTCTGTTCT
GCCTTCCATATTGCATACCACCTTAGCTGTTATAGAGTGAAGAAGTCAAAAACTCAGGCAACAGCGCAAAGGAGACCAGC
TGTTGGTGTCCCCATTCTGCTTAGAAATTGACACAAAAGATTTGTTAAAAATTCTAGAAAAAGATTTTTTTTTTTTTTAA
TTCAAGTTCTGTTACTGACTTTGATCTCATGCAGGATCTGTTACCCCATTTCTGCATAAAGGTAGAGTTCAAAAGCGTTA
CCTGGTGAACCGACAGTGTGATATGTATAGTCAGATCAATGATTTGAAGCAGAACAGGTGGGTATTTTTGTATATATAAC
ATTTTGTGAATGACAGTTATTATGAAAATTTAAATGTGTGGTCTCTCAATGTGTCTGAAGTCTCTGTCTTCCATGCACAC
ATGCTTGATTTCTATATACACACATAGCACCATTAGGCATTCAAAATGTGTGCTCAAAATTGTAATACTTGACAAAGCTT
GTTCTTTGCTCTCTCTGTCTCTCTCTGTCTCTGTCTCACTCTGCTACACTCCCCCGCCCTTACGCCGTCTGCGCACCTTT
CTCCATCTGCTGAAGCACGAGATCGTCCCAGTGTTTGCCAACAGTCTGTGCTGCGGGTTTCTTGGACTTTGCTGTGTGTA
TACCGATTTTGCAAGTCTACTGAAGACAAAGACAGGAAGTTTCAGCGGTCAACATGAAACTGTCAGTGGTGGTCATTGTA
CTCATGCTGGCCATGGCTTTTACCCATGGTTCACTTCTTCACAATGATAATGTGGGAAAAGCCCTTAGGCGCTATAATCG
CCATGTGAGGGACACGCTGGCTGATAAGAGAGACAAACGTAAAACTTGCGAGGGGGTTGACGATAATGAGTGCACGTATC
CACAAGTCTGCAGATTGGGTCATTGCGGTCCATTTAACAGTGATATGGGAGGCGGCTGAACAGCAGACCTGAAAACAAAG
TGATGGAGCTGCTCCCTTCTGTCGTCCTGACTGAAACCGTTGGGGACCAGTTCCATCATCTTTCCCGGGTACTTTCATTC
ATCATGCGGCGATTGAACATCACTGAATTGATGAATAAATCCCATTAGCA
>TRINITY_DN10809_c3_g5_i4 len=304 path=[10319:0-46 10320:47-52 10321:53-53 11064:54-74 11433:75-77 11248:78-85 11559:86-90 11416:91-91 11231:92-94 11023:95-98 11629:99-103 11543:104-104 11209:105-127 11689:128-131 11536:132-152 11841:153-154 11809:155-155 11780:156-176 11618:177-181 11520:182-201 11356:202-202 11613:203-227 11514:228-231 12021:232-233 12044:234-243 10942:244-250 11339:251-256 11147:257-259 10926:260-275 9173:276-279 9174:280-280 9175:281-289 9176:290-298 9177:299-301 9178:302-303] [-1, 10319, 10320, 10321, 11064, 11433, 11248, 11559, 11416, 11231, 11023, 11629, 11543, 11209, 11689, 11536, 11841, 11809, 11780, 11618, 11520, 11356, 11613, 11514, 12021, 12044, 10942, 11339, 11147, 10926, 9173, 9174, 9175, 9176, 9177, 9178, -2]
CATTGATTAATTCTGTGAATGACTGGTTGATTGATTAATTGATTTTACTGCAGACAAGGACATCACTCACATTCCCTTTC
CTCACTCTTTACCGCGAGAACCCTTCAAAATATTCTTCCATGCAGAAGCCTTCGTCTTCATCACCACCATAACACGACAA
TCCATCGCAGCATTCATCTTTTTCAGGGTCACAAAGCCCCTCCTCGCCCGTACATCTCTTGGTCAACTTTAAGTCATCGG
AATCCTGAATCTTGTCACTCGATCTCACAGCAGAATATCCCTGCTTCTCTCTTGAGTCATCAGC
>TRINITY_DN10809_c3_g5_i1 len=273 path=[9857:0-43 11069:44-46 11443:47-54 11261:55-59 11055:60-60 11427:61-63 11243:64-67 11034:68-72 11412:73-73 11226:74-93 11016:94-99 11397:100-121 11841:122-123 11809:124-124 11780:125-145 11618:146-150 11520:151-170 11356:171-171 11613:172-196 11514:197-200 12021:201-202 12044:203-212 10942:213-219 11339:220-225 11147:226-228 10926:229-244 9173:245-248 9174:249-249 9175:250-258 9176:259-267 9177:268-270 9178:271-272] [-1, 9857, 11069, 11443, 11261, 11055, 11427, 11243, 11034, 11412, 11226, 11016, 11397, 11841, 11809, 11780, 11618, 11520, 11356, 11613, 11514, 12021, 12044, 10942, 11339, 11147, 10926, 9173, 9174, 9175, 9176, 9177, 9178, -2]
TGATTAATTGATTTTACTGCAGACAAGGACATCACTCACATTCCCTTTCCTCACTCTTTACCGCGAGAACCCTTAAAAAT
AATATTCCATGCAGGTGCGTTCGTCTTCATCACCACCATAACACGACAATCCATCGCAGCATTCATCTTTTTCAGGGTCA
CAAAGCCCCTCCTCGCCCGTACATCTCTTGGTCAACTTTAAGTCATCGGAATCCTGAATCTTGTCACTCGATCTCACAGC
AGAATATCCCTGCTTCTCTCTTGAGTCATCAGC
>TRINITY_DN10420_c5_g2_i1 len=329 path=[11078:0-74 11079:75-89 11080:90-92 12225:93-129 12251:130-190 12174:191-241 12089:242-256 11983:257-264 10596:265-265 10597:266-270 10598:271-278 10599:279-288 10600:289-294 10601:295-299 10602:300-300 10603:301-328] [-1, 11078, 11079, 11080, 12225, 12251, 12174, 12089, 11983, 10596, 10597, 10598, 10599, 10600, 10601, 10602, 10603, -2]
GCAGAAGGCAAACGTGACACGTGTATCAAACCGACTACATGATCCCTGCACTGTGAATGTGACTTTAAATTTCTTCACTG
TCTTCTTTGGATTTTCTTGCTTTTTGAGATTGTGGGCGAACATCTGTTGCGACTGAGGTAAGGCAGTGACTCACGCCAGG
CAAGGTATAAAGCAGGCGACAGTGACACGTGGATCACATCGTCTGCCTGATCCTTGCACGCATCATCAAAAACTTCAGCA
GGATGAAACTGACGTACGCTTTGATCGTCGCAGTGCTGTTACTGACGGCCTGTCAGCTCACTACATCTTATGACTCCAAA
GGTAAGCAG
>TRINITY_DN8842_c0_g1_i1 len=383 path=[1636:0-65 1705:66-128 1698:129-150 1710:151-174 1711:175-181 1696:182-209 1649:210-225 1690:226-307 1669:308-313 1670:314-337 1671:338-338 1672:339-362 1673:363-382] [-1, 1636, 1705, 1698, 1710, 1711, 1696, 1649, 1690, 1669, 1670, 1671, 1672, 1673, -2]
ATATTTCTTCACGATCTTCTTTGGCATAACCGAAGACATCAGCAGAATGAAACTGACGTGCGTGATCATCGTTGTCGCGC
TGTTCCTAGCTGTGAGTTCTGCCAGTGAAAAGCAGGAGTACCCTGCTGTGAGGAACAACGAGATGCGGGATTCCGAAGAC
TTGAAGTTGGCCAAGAAATGCAAGGACGAGGGGGACCCATGTGCCCAGGATGGCGAATGCTGCAATAAAAGCTGTCTCCA
AGCAAGTGGCTCATGCGAAATAGTACCTGACTTGCTCTGAGATTTCCCCCCTCTGTGCTCTACCATGTTTTGCCCGATTC
GTCCATGTTGGTGAGTGGTCGTGAACTACTCAGTATCTATGCCTTCACTGGCTTCAGAGGACG
>TRINITY_DN10597_c6_g2_i1 len=532 path=[9518:0-45 9519:46-51 9520:52-52 9521:53-69 10105:70-82 10119:83-90 10111:91-131 10126:132-145 10086:146-157 10057:158-182 10011:183-214 9950:215-238 10054:239-253 10007:254-265 9947:266-272 10084:273-292 10004:293-309 10051:310-324 10107:325-330 10096:331-350 10078:351-374 10044:375-376 9991:377-396 9933:397-436 10093:437-442 10074:443-456 10039:457-501 9986:502-503 9927:504-505 10037:506-507 9984:508-509 9925:510-511 10034:512-513 9981:514-515 9921:516-517 10032:518-519 9979:520-521 9919:522-523 10031:524-525 9978:526-527 9918:528-529 9629:530-531] [-1, 9518, 9519, 9520, 9521, 10105, 10119, 10111, 10126, 10086, 10057, 10011, 9950, 10054, 10007, 9947, 10084, 10004, 10051, 10107, 10096, 10078, 10044, 9991, 9933, 10093, 10074, 10039, 9986, 9927, 10037, 9984, 9925, 10034, 9981, 9921, 10032, 9979, 9919, 10031, 9978, 9918, 9629, -2]
TCGTGATGTCTAAACTGGGAGTCCTGTTGACCATCTGTCTGCTTCTGTTTCCTCTTACTGCTCTTCCACTGGATGGAGAT
CAACCTGCAGATCAACCTGCAGAGCGTATGCAGAATGACGTTTCATCTGAGCGGGATCCCTTCTTTTATTCCGTCAGAGG
GTGTTGCGATCCGTTCTGCATGGAGATCTGCTAAGACTTCTCCTGTTGTTGATGCCCATTTTATCATAGCAGCCACGTCA
AGTGTTTAATGATTAAGAAAAACGATTGCAGTGTCGTTCAGATTTGTTTTTACATTTTGGTCTTACGATCAATGACAGAA
CTGTTTTTGATCCGCATTTCCATCCCTTCCTTGATTTCTGTCCAACGCTAGATGAGTTAATCTCAATAGATGTAATTTTC
TATCAATGTCTTGCTTTTTCGTCTGTCATTTCAGTCTTGTTTATAGTTAATTTCTCACCACTGTCTACACACACGCAATC
ACACACACACACACACACACACACACACACACACACACACACACACACACAC
>TRINITY_DN5108_c0_g1_i1 len=452 path=[1349:0-176 1350:177-200 1372:201-247 1374:248-291 1371:292-358 1367:359-404 1355:405-451] [-1, 1349, 1350, 1372, 1374, 1371, 1367, 1355, -2]
TGCCATCGTATATTAATGATTGTAGTAATAAAGTTTACTGCACCTAAAATAGATGACACTGCCAGCCAGACGACAAGGAA
AAATCAACCCCACAGCCACACCGAGAGCTTACAACTACATTTAAAGTAAAGAAGGATCAAAAGTGATTCGTAATGTCTAA
ACTGGGAGTCGTGTTGTTCATCTTTCTGGTTCTGTTTCCCATGGCAACTCTTCAGCTGGATGGAGATCAAACCGCTGATC
GTCATGCACAAGAAAGGGACAAGGACCTAACAGAACAGTATCCAAACCTGAGTCGTCTTCTGAAAAGGGACTGGGAGTTC
GGTCGCGCACCTCCAGAAGGCAACATCGTCTGGTCTTGAGAGGCATCAGGCTGGTTACTCCGGAACAGTGGTCGTCTAAT
GATTGAATCAAAGGATCACTACAGGGAATAAAAGTTTCCCCCCCAAAAAAAA
>TRINITY_DN9744_c0_g1_i1 len=518 path=[4112:0-41 4150:42-82 4138:83-123 4155:124-128 4157:129-144 4126:145-497 4025:498-501 4026:502-517] [-1, 4112, 4150, 4138, 4155, 4157, 4126, 4025, 4026, -2]
TTCAACGACCTGTGATTTCAACCAACGCTCTCTTCCGCAACTTATCGCACTGTCTACGTGGCTTACCCCATCTGTTGGAG
ACTCAGACAGAAAAACACGTTTGACGATGATGCTGTTTATGTTCGCTGCCATCATCTTCACCATGTCTTCAACAACCGTC
AATGCAGACCAGTCTGCACATAGTAGGAAAGTGTGCAAATGGGAGGGAGTAAACGGCCAAAACTTCGAGTGCATCGGCAC
TCCCTGCCTCACTGACGATGCCCACAAAGCATCTGTAGCCGGCTCAGCATTTTACACCTGTCAGCCCATCTCTGCCTTTG
GTGTGTGTGACGGGACTGTAGCTGTGATGGACGCCGACTTTACCCAGTTGAACTGCAGATGTTCCAGTGGCACGTACGTC
ATAGATGGCAATGCTGTTGTATGTGGCTAGTTGTCCCACAGGGCTGTGAACAAAGAAAGGACCCACGTAGTTTACCTGGA
AAGTACCCCAGCAAGAAACCTGCAGCAGTGAATTTTCT
>TRINITY_DN14478_c0_g1_i1 len=833 path=[811:0-832] [-1, 811, -2]
ATGGTTCGGTAGCGTGGCAAGGCGTGATAGTAGTACGAGTATGGCAAAGCAGGCAAAATATACCGTCGTTTTCTTCCTAT
GTTGTTGTGTCGCGGGCGTCGTCACTGACGTGGAACTGGCAGAGGGAGAGAGGCCTCTCAACAGCGATGACCCCGTACAA
TACAAAGACTGCCGTGAGCTGCACAAGGCGGGCTACAACGTGTCCGGCCCGCACGTGCTGTACGTGAACAAAACCTCGCC
TTTCCTCATCCTTTGCGAATTCACCAAAGACCAAGCGCAAAGCGTCATCCAGCAACGGATGGATTACAGCGTGAATTTCA
TGCAGACTCTGGACGTCTACATCCGGGGCTTTGGTAACACGCACACCGACTACTGGGCTGGCTTGGATGTCATTAGCCAC
CTCACCTTGACAGGCAACTACGTGCTGTACGTGTACATGCAGGACAGCCGGGGCGTCAACCAGAACGTCCGATACTCGCA
CTTCGTGGTGCAGCCGCAGCACCTCCGGTACCAGATGACCGTGGCGGGCTTCAGCGGGAAAGTCCTGGACGACTTCGGCC
ACAGCACCGGCATGGACTTCCACACGTACGACAGCCCCGACAGAAACGGCTGCGCCACCCAGATGAAGGCGGGCTGGTGG
TACAACTACTGCGCCTACACCCTGCCCAACGGCTACTACTACCCGCCCGGCCCCTACACCCCCATGGGCAAATACTTCGA
CGGAATATTCTGGGAGAGCTTCGGGGGCTTCAACAACTCGCTCAAGTTCTTCCGAATGGCGGTAGATCGTAGCTGAATCT
GTCAGCACTGTTGGCAGGGGGAAGGAAGGGAGG
>TRINITY_DN6980_c0_g1_i1 len=280 path=[836:0-81 873:82-87 868:88-132 874:133-144 870:145-154 865:155-200 831:201-279] [-1, 836, 873, 868, 874, 870, 865, 831, -2]
GCTGGATGCAGATCAACCTGCAGACCGAGATGCAGAGAACAAACAGGACCTCAACCCAGATGGAAGGAGGGGAATCATAT
TGCCTGCTCTGAGATCTCAGCGTTCATGTAACTGGAGTTCTTTGTGTGATCCTCCATCGGAACGAATGACTGCTTTTACA
GCCAACAATGCCGCACTCGAATTACCCTACAGTGGTTTGGTTGCTCCAGAACAATGATGTTTTGAAAACCGTATTCGTTG
CCGCGGCCATTTTTGCTGTTTGTAATTAAATAAAACGATG
>TRINITY_DN7220_c0_g1_i1 len=551 path=[1357:0-146 1358:147-170 1372:171-244 1373:245-245 1369:246-364 1361:365-550] [-1, 1357, 1358, 1372, 1373, 1369, 1361, -2]
GTTTATTTGTATCGAGTGTGAATATGTGTGCATGTGCATTTTTTGAGTGCTCACGCCTGTATGTGTATTTTATTATTGTT
GCCACTGCTGCAGTAGAAACTGTTAAACCTTCAAACGCCTCGAGACTGAAACACACTTCTAGTTGACAGTTCATCTTGTA
GTCGCTTATCATTAAGATCATTTTACAATATACTGCTCCACCGTGCATCGTCTCAGCGTGAAATCCACATGCTATTCATC
CATCAGTAAAGGCTGCCGCTGTTGTCCCCTTTTCCACCACTGACAAAGACCACATGATCCCAAGCACTCATCATCATTTA
TCGCCGACGATCAGCCACCACACCGCTCATCTTGCTCATCCAAGGCGAGAACAGAGAGCGCTTCCCACCCCGACAGCCGC
CGTACCCGTTGCAGAACAGCCGTTTACCCAAGGCACCGCTCGCTACCAGCACCCGCCTCTTCAGCCCTCCCTCTTCCTGC
TGCTGCAGAAGCTGCTGCTGCTGCTGCTGTTGTTGCTGACGCCTGGCAGAGGCAGCTGCGGCCAGCATGCG
>TRINITY_DN25935_c0_g1_i1 len=334 path=[312:0-333] [-1, 312, -2]
CGGAAATACAATAGAGTTAGTTTGCGGGTTGTAGTACGCATTAACAGTTGCTGAAGTGGTCAGCCATCTCTGCCTGTTGT
GACGCTGTCGAAGTTTTCGGAGGTAGGTTTGGAATGTATTTATACTAACGTTCACAGCGCTGGCCAGGACATCAGTGTCA
TCAATAAAGACGTTTTCCGTCTTCTTGTTCAAGTAAGCGTCGTTCTTCACATCATCAGAATACCCGACTTTGTCCAGGAT
GGCGTCCAACTTCTCCAGAGCTGTTTTCTTGGTTTGTTCCGACATCCATTCATTGCCCCGAAGAATATCTCTGAAGGAAC
TTTCGAGATCAACG
>TRINITY_DN10802_c1_g2_i5 len=507 path=[14105:0-38 14368:39-39 14335:40-45 14548:46-59 13827:60-83 14632:84-91 14230:92-92 14162:93-116 14361:117-126 14324:127-128 14279:129-129 14071:130-142 13936:143-144 13606:145-197 14149:198-198 14061:199-205 13925:206-210 13769:211-214 14041:215-230 13900:231-231 13730:232-408 13543:409-506] [14105, 14368, 14335, 14548, 13827, 14632, 14230, 14162, 14361, 14324, 14279, 14071, 13936, 13606, 14149, 14061, 13925, 13769, 14041, 13900, 13730, 13543]
GACACTTTCAAAAGGATCTGTAGAGATACACAAAACAGACCCTCTGTAATGTATGTATAGTGGTACACAAAACAGACACT
ATGAAAAGGATCTCTAGAGGTACGCAAAACAGACACTTTGAAAAGGATCTATACAGATACACAAAACAGACGCTATAGAA
AGGATGTGTAGAAGTACACAGCTTGGCTCTCCTCAGCAGTGCTAGGGATGTCGCCACACCATTCAGCGCAGAAACGGCCT
ACATGTGTCGCGACACTCATTGTAACTGTTAAAATTGTTGCCGTTGCCTCCACATCCGGTGTAGATGAACTGTTTACAGT
CGTAAATAGACAGATCGAAGTGGTATTGCGCTAAATAGCTTGTGCAGTCCCCCGGTTCCACTCGTTGTGTGCATTCATAC
GGTCGAACAAAACGTTCCGAAGCGCCAGCCCCACGTGCAAGCATACACATGGTCAGGATCACAACAGCAGCAAAACCACG
TCCTTCCATTTTACAACCTGGACAGTC
>TRINITY_DN9605_c0_g1_i1 len=2170 path=[4551:0-50 4552:51-74 4564:75-1474 4555:1475-1498 4562:1499-1637 4565:1638-1661 4566:1662-1665 4547:1666-1692 @4563@!:1693-1783 4537:1784-1823 4538:1824-2169] [-1, 4551, 4552, 4564, 4555, 4562, 4565, 4566, 4547, 4563, 4537, 4538, -2]
AGCAAGATGGGGCGCTGGCAACGATTCCACTTCCAGCATGTTGGCTGCTTGTTCGTGCTCTGGGGCGCTCTGGCAGCTGC
CACGGGCAACGTGAACTCGCTAGGTGATGAAATTAACGAGGCTTTGGACGAAACCATCGACCCCTGTTTCGACTTCTACC
ACTACTCGTGCCGTGAGTGGATTCGCCATCACAGTCTCCCCGAGGGGGAGGACCATTACAACCGCTTCGAAGAGGTCGAA
CAAGAGATCATGGAGCGACTCAAAGTTCTTCTGGAAACCCCTTACAACCGCGTCACCGAGAGGAGCTACGTGAGGAAAGC
CAAGGACCTGTACAGAGCATGCATGAACGAAGAACAACTGGCGAGGCTGGGAGTGAAGCCGATCCAGGACCTGGTGAAGA
GATTGAGGTTCTGGCCATCCACCCAGGGGACTCCCCTGTACCTGGAGCCTGCCCTAGCCGAGATCAACGAGCTGTTTGAG
CTCGATGACTCGCCCCTGCTCAACGCTTTCGTCTACCCGGATCGACTCAACCATTCCAACAACATAGTGAGGATCGACGA
AGGACATACTTTCCTCCGCCGTCGCGACATCCCTAGAGATGGACAATGGTCAGACAAGGTGCAGTACTATGCAGACAGGT
TGACTGACCTGGTCAACACGACACTCTCTCCGGAAGACTGGACAGGGAACATTACCAAACTGATGGAATTCGAGATCGAA
CTATCGAAGCTGACGGTCAGTTTCCGGGAAAGGAAGACCCGAAGACATTACAACAAATGGAGACTTCACGAGCTGCATCG
ACAGATGCCTTGGTTCAACTGGATTGCCTTTCTGCAACCGCTGTTCGATACCGCCCACCAACCCCTGAGCACCAACACGG
AGGTGGCGGTACAGGCGGCAGAGTCCGTCGCTGCCATGATCAAGTTGTGCAGAGACACGGACGACAAAACCGTCGCCGAC
TACTTGACGGTACGGGTTCTCCTTCACTTCAAAAGATACGTGGCTAGAGATGCGCATCAATTTGGCAGGCAGGACGAGGA
CCGCTCGATAAGGTGCATAGAGGACGTCACGGAATTCATGGGAGCGGCTGTGGGCAAACTGTATTCCGACAACTACTTCA
CCACAGCGGACAAGCACACGGTTGCAGCCATGGCCACAGAGATCACGAACGCCTTCAAGCAAATGATACTGGACAGCAGC
TGGCTGTCTCGAATCGCGAAGAGGAAAGCCTGGGACAAGGTTGATGCCATACAAAGCACATTTGGTTACCCCGATTGGTA
TGAAGACCCCGAGAAGATGGATGACTTTTATGCAGATGTGGAGTACAGTCCAGACGGGTATTTCGATAACAGCGTAAAAG
GATTTCGGTGGCTCAAGAAATGCAATGCTGAATCACTTCCCAACCCTGCTAAAAGGCATGACTTTCGTGCAACTGAAGTG
AATTTCAAGTACGGAGGGGCTTACAACGACATGGTTTTTCCAGCTGGAGTGTTTTCGCCCCCGTTTTACGACAAACGCTA
CCCAACGTCCATGAGGTATGGCGCCATTGGTATGTTCATCGGACATGAGATTATGCATTCAGTTGGCTTGGCAGGTCGCC
ACCACGACAAGAACGGCAAACTGGACGCGTGGCCAGAGATGGACCTGGTTCGTTACGATGAGCGGTGCCGGTGTTTCATG
CAGCAGTACAACGTGCAGGTGGTCGAGTCGTACAACGTGGACGGAAACTTGACGCTGGAGGAAAGCGTTGCAGACAATGT
CGGACTGATGGCGGCGTTTAAGGCGTATAAAGATTGGGCAAAGAGGAACGACCCAGAACCCTCTGTGCCAGGCTTGGAAA
GGTTCTCCCACGAAAAGCTCTTCTTCATCAGCTATGGCCAGATGTGGTGCGACCTGCATGATGAAGAATGGATGGAAGAC
GCCATCGAGACTAGCCGCCACGGCCCACGCATCGTCAGGGCTAGGGTACCCCCAGCCAACATCGAAGACTTCGCCAGAAT
CTTCAACTGCGCTGAGAGATCCAACATGAACCCGCTGAAAAGATGCACTCTGTGGTGATCCACTGACGTCACGCTGACTT
CTCTTCGACTGCCTTATCTTTTAGTTCACACACACACACAAACACACACACACACACACACACACGCACGCGCACGCGAG
CACGCACACA
>TRINITY_DN10837_c3_g1_i2 len=429 path=[10962:0-45 10963:46-60 10964:61-69 10965:70-75 10966:76-100 11391:101-217 11797:218-230 11781:231-264 11764:265-279 11742:280-303 11710:304-322 11587:323-326 11740:327-346 11708:347-368 11663:369-375 11579:376-379 11471:380-380 11347:381-382 11574:383-384 11461:385-388 11328:389-399 10389:400-405 10390:406-408 10391:409-410 10392:411-416 10393:417-428] [-1, 10962, 10963, 10964, 10965, 10966, 11391, 11797, 11781, 11764, 11742, 11710, 11587, 11740, 11708, 11663, 11579, 11471, 11347, 11574, 11461, 11328, 10389, 10390, 10391, 10392, 10393, -2]
GTAAAGATTCTTCAAAGGGAGAGCAAAACCTGGTAGCGTCTGAAGAGGAGAGTGGTGATGTCGGATGGCTTGTGGTAGGA
GTTAGTCGCTGTTATATGGCTCGCCGGGGACAGCGCAATACTGTAATTTACATGTCCAGCTTGGACAACATGTATAGTCA
TTCCGCCCACAATACGAGAACAAGCCTCTGCATCCGCGTTTCTGATTTCTTTCCGTTAACATTCTTGCTGTAAGAAAGTT
GATCTTCGCCTTCGGGCTTTTTTTTCCACCACCTTGAACCTGGGTCTGGCTCGACATCAGTATAGCAGCAACAAGAAGCA
GGATCGCCAGTTTCTGCATGGTGAAGGTTTTTCACTTCAAGTCTGCGCTGAGATGACGGCAGGGTCGACTGAAGGCAGCT
GTCAGGGAGACTGAGAGAGCAGATGACGT
>TRINITY_DN30458_c0_g1_i1 len=307 path=[569:0-306] [-1, 569, -2]
CTTGCTTTGCTAACGTTTATTGTCAGTGGTGTTTCAAAGAAAAATATCTTAACTGAACTACGAGCATTTGCTCAATCATT
AGACACGAAACGTGGCCGTGACGATACACATGGTCTCCAGAAACGCCATAGTGCTGGACACATCAGGAACAAGGTTGATG
TAAGATGGGACAGTCAGTTCGATCCTGAGTCAGTTCCCTCAGCACAGTCAGTATGATGTTTCTCCTTTCATCTTGGTTGA
GGTCCTGTTTGTTCTCCGCATCTCGTTCTACAGGTTGATCTGCATCCAGCTGGAGCGTTGCCAGGGG
>TRINITY_DN1417_c0_g1_i1 len=837 path=[1713:0-315 1714:316-357 1715:358-836] [-1, 1713, 1714, 1715, -2]
AAAAAAAGTATCTGAAGTGAGGGTTGCCGGCCACTGATAATATCCAAACCAAGGTACGCCAGCACGAAGAGTACTTCACT
CCAGCCCGCCAGTTCAAACACACGCGTCGTCTCATTCAGTTGGAAAAGACCTTTATCTCCCACGTTCTCAACCCAACCCA
ACCCAGCCCAGGTATCGCTTCTACACTCTTCACCCTCCCTTCCCCCAGAAAACAAACACAGAGCGAGACTCGCACCACTT
CAGCGTACACCGTGTCTGTCCTTCAGTTCGGGACACGAGAGATTCCAAACAACAACCCAAACAACTTGGGCGCATAGCTG
GCTACCGGAGAGACAAGAGATCACAGGATGAAGTGTTCAGTTCTGCAGATGAGCCGTCTGTCCTGGGCCATGTGTCTGAT
GCTGCTGATGCTGCTGCTCCTAGGAACTGCCCAGAGCTGCTTCATCAGGAACTGCCCGCGGGGCGGCAAGAGAGCGGTGG
ACGCCTTGCAACCTACCAGACAGTGCATGTCGTGTGGTCCTGAGGGCGTGGGCCAGTGCGTGGGACCCAGCGTGTGCTGC
GGGCTGGGTCTGGGATGCCTGATGGGAACGCCGGAAACGGAAGTCTGTCAGAAAGAGAACGAGAGTACCGTCCCCTGCGC
GATCAGTGGTCGCCGCTGCGGCATGGACAACACGGGCAACTGTGTGGCAGATGGCATCTGCTGTGTGGAAGATGCCTGCT
CGTTCAACTCGCTGTGCAGAGTGGACACTGACCAGGAGGACTCGGTGTCGGCCAGACAAGAGCTGCTCTCGCTCATCCGC
CGTCTGCTGGTCAACCGACAGTACGACTGACCAATCA
>TRINITY_DN9821_c0_g1_i3 len=597 path=[1967:0-190 1968:191-224 2097:225-356 2104:357-380 2105:381-387 2106:388-388 2078:389-483 2103:484-499 2101:500-510 2098:511-516 2091:517-534 2081:535-538 2068:539-560 2011:561-561 2012:562-596] [-1, 1967, 1968, 2097, 2104, 2105, 2106, 2078, 2103, 2101, 2098, 2091, 2081, 2068, 2011, 2012, -2]
GTTGTCACTGCCGCGTGGCATACCGCGTGGGCAGCCTGCCACGTATGCTTAGCAAAAAAAACACCAGTATATCTTCGTGC
TCCGTGCTCCGTTGTTTCACATCACTCCGCAGGCTTCAGACGAGGACATCCCAGCTGTCAGCACTTTGCAGCCGTCGAGG
CTTTAAAATCCTAATCGGAGAAGAAGGCAAATACATCTGGTCGTCAGTATGAAGCTGTGTGTGACGTTTCTTCTTATTCT
GGTCATTCTGCCATCGGTGACTGGGGAGAAGTCTAGCGAGCGTACACTGAGTGGTCCTGCTCTGAGAGGCGATCGGAGAA
CGTGCTCACTCCTAGGACAAGGATGCAGCCGTCATTACCACTGCTGTGGGGATATGTGTTGTTACGGCGACACGTGTGGT
ATGAATTTCCTGGGGTGTGGCTTCCCCTTCTTGTGCGATAGACCTAGATGTGCTGGCCTGGCGACCTGACACGATCGTCG
TGATCCTTTTTGCCAAGAGCCAGCTAGGCCACGCCTAGGTCCTCATGCACATTCACCTTTGCTATGAATTGAATTCATGT
GCATTAAAGCCATGAGGCGTAGAAAAATGGAAAAAAA
>TRINITY_DN10812_c3_g3_i7 len=361 path=[16453:0-23 17833:24-51 17824:52-75 17814:76-80 17799:81-81 17747:82-84 17767:85-89 17578:90-118 17748:119-120 17413:121-234 17768:235-235 16232:236-242 17683:243-247 17669:248-249 17655:250-260 17639:261-281 17619:282-282 17597:283-284 17569:285-285 17527:286-286 17465:287-290 17394:291-306 17270:307-310 17119:311-311 16933:312-329 16763:330-336 16764:337-345 16765:346-360] [-1, 16453, 17833, 17824, 17814, 17799, 17747, 17767, 17578, 17748, 17413, 17768, 16232, 17683, 17669, 17655, 17639, 17619, 17597, 17569, 17527, 17465, 17394, 17270, 17119, 16933, 16763, 16764, 16765, -2]
ATCGTTGCTGTGCTGTTCTTGACAGCCTGGACATTCGTCACGGCTGAAGATTCTAACAATGGACTGGCGAATCTTTTTTC
GAAGGCACGTAAGGAATTGAAGAACCCCGAAAATGCCATATCGAACAACAAAAAAAGGTGCAGTGCAAAGGGTGAAGGTT
GTGGATTACCCGTCCTTGCGACCGTTTTTTGCTGCGAGGGCGTATGTCTTTTCGTCTGCGTCGGTTAAACTGCCGTGATG
TCTTTTACCCCCCTCTGTGCTACCCCTGGCTTGATCTTTGATTGGCGTGTGCCCTTCACTGGTTATGAACCCCTCTGATC
CTACTCTCTGAAGACCTCTGGGGTCCAACATCCAAATAAAG
>TRINITY_DN10809_c3_g4_i2 len=483 path=[9936:0-42 9937:43-43 11442:44-105 11260:106-111 11054:112-118 10535:119-121 11698:122-138 11556:139-162 11633:163-201 11406:202-241 11547:242-249 11218:250-292 12008:293-294 11691:295-340 11624:341-369 12015:370-385 12038:386-399 11186:400-411 11524:412-449 10968:450-461 10188:462-469 10189:470-482] [-1, 9936, 9937, 11442, 11260, 11054, 10535, 11698, 11556, 11633, 11406, 11547, 11218, 12008, 11691, 11624, 12015, 12038, 11186, 11524, 10968, 10188, 10189, -2]
CTCTTTGTCTGGTACGGTCAGTGTAGCATGCTACTCTTTATTTCAGATCAGTCGGAGGAAAAATGCCTCGCTCATATGAT
CCATGATAGATTTATTGATTAATTCATTGATTAATTCTGTGAGTGACCGGATGATTGATATATTGATTTTACTGCAGATA
AGGATATCACTCACATTCCCCTTCCTTACTCTTTACCGCGAGGCCATTAGCACATGCGGTAGTTGAACACGTGGAGAGCA
TTTAGGTCCGGATCCATAATCATGGCACCATCCATCGCAGCAGTCATCATTGCTAGGGTCACAATCGTCACCGGTTGTCG
TACATCTCTTGACCAACTTTAAGTTACCGGAATCCTGAATCTTGTCACTCGATCTCACAGCAGAATGTTCCTGCTTCTCT
GTCACATTACATCATTGCACTGTTTGCACTATTTTCGTCACATCACATCATTGCAGTGTGTGTATTACTTCTGTCACATC
ATT
>TRINITY_DN9821_c0_g1_i1 len=672 path=[1967:0-190 1968:191-224 2097:225-356 2104:357-380 2105:381-387 2096:388-474 2088:475-476 2100:477-501 2094:502-526 2086:527-534 2103:535-550 2101:551-561 2083:562-585 2070:586-589 2090:590-611 2080:612-612 2067:613-635 2003:636-636 2004:637-671] [-1, 1967, 1968, 2097, 2104, 2105, 2096, 2088, 2100, 2094, 2086, 2103, 2101, 2083, 2070, 2090, 2080, 2067, 2003, 2004, -2]
GTTGTCACTGCCGCGTGGCATACCGCGTGGGCAGCCTGCCACGTATGCTTAGCAAAAAAAACACCAGTATATCTTCGTGC
TCCGTGCTCCGTTGTTTCACATCACTCCGCAGGCTTCAGACGAGGACATCCCAGCTGTCAGCACTTTGCAGCCGTCGAGG
CTTTAAAATCCTAATCGGAGAAGAAGGCAAATACATCTGGTCGTCAGTATGAAGCTGTGTGTGACGTTTCTTCTTATTCT
GGTCATTCTGCCATCGGTGACTGGGGAGAAGTCTAGCGAGCGTACACTGAGTGGTCCTGCTCTGAGAGGCGATCGGAGAA
CGTGCTCACTCCTAGGACAAGGATGCAGCCGTCATTACCACTGCTGTGGGGATATGTGTTGTTACGGCAACACGTGTGGT
GTGAATATCCTGGGGTGTGACCTCTTCCCCGTCTAGTGCGATGGACCGAGACGTGCTGGCCTGGCGGCAGACTCGCTCAG
TAGACTATGCCTGACCTGTCCAAGTGAAACGACGACCTGACACGATCGTCGTGATCCTTTTTGCCAAGAGCCAGCTAGGC
CATGCCTAGGTCCTCATGCACATTCACCTTTGCTATGAATTGAATTCATGTGCTTGCTATGAATTGAATTCATGTGCATT
AAAGCCATGAGGCGTAGAAAAATGGAAAAAAA
>TRINITY_DN10739_c1_g7_i1 len=434 path=[9723:0-33 9724:34-39 9725:40-45 9921:46-69 10024:70-82 10110:83-92 9907:93-116 10013:117-201 10217:202-238 @10169@!:239-348 10095:349-370 10001:371-372 9881:373-394 10086:395-395 9990:396-404 9867:405-426 9090:427-427 9091:428-433] [-1, 9723, 9724, 9725, 9921, 10024, 10110, 9907, 10013, 10217, 10169, 10095, 10001, 9881, 10086, 9990, 9867, 9090, 9091, -2]
GGGAGTTTGGTCATTTATTGTCAGAAAAGAACACGAAATCTGAACCTGAATGCAATCATGTTCGTCATTCTTAGAGAAGA
GACTTGGGCGCGACAATAAATGAGATCAACAAACGCTGTCGTCGTGGATAAAACCGCCCAGCACACTACCATGGATGTTG
AGGGCTACCGGCAGCAAGAACAACCTGCATTGCAATGTGACTCTGGACAGCATCGCTTCTGCTTCTGATCAGGCAGTTTG
AATCCCCTCCTGAGGTTCGGTTTGTTCTCCACATATCGTGCTACAGGTTGATCTGCATGCAGTTGGAACGTTGCCAGGTT
AAACAGGACCAGAAAGACGAATAGCACCACTCCCGTTTTCAACATCATGAAACTCTTTCGAACCTTCTTCACGTAGCTGT
GGCTGTCTGCTCTTGGCGTGGCTGTGGGGCTGAC
>TRINITY_DN9556_c0_g1_i2 len=590 path=[3164:0-95 3294:96-112 3320:113-140 3314:141-166 3290:167-198 3272:199-229 3312:230-383 3285:384-410 3300:411-448 3311:449-496 3284:497-503 3266:504-583 3173:584-585 3174:586-587 3175:588-589] [-1, 3164, 3294, 3320, 3314, 3290, 3272, 3312, 3285, 3300, 3311, 3284, 3266, 3173, 3174, 3175, -2]
AAGCAGTGTTGTCAACGGAGGTGGACGACAGAACAGCTTCACTCAAGGCGTGTTAAAAACTAGGACAAGAGTGCAGAACA
GAACGACGCGTTCAGCCATGCAGATGGGACGACTGACGTTGGTGCTGGGGTTGCTGCTGCTACTAGTGCTCACTACCCAG
GCTTGCTTTATCAGAGACTGCCCACCTGGTGGTGGCGAGAGAGATGTGAACGGGAGACAACCTACCAAGCCGTGCAAGTA
CTGCAGCTTTGGCCAGTGCGTGGGGCCCCAAATCTGCTGTGGGGACATAGGATGCCAACTGGGATCGGCCGAAGCGAACA
AGTGCCAGAAAGAGAACGACGATCCTACTCCCTGCTGGGTGTTTGGTGACCCCTGCACTCTGAACAGGCCGGGCAACAAC
CGCGGCCACTGTGTTGCTAACCACATTGGCATCTGCTGTGTGGAAGATACTTGTGCCGTCCACCCGGATTGTCAGTAGCA
GCTGCTCTTGTCCATGTGTGTCCACACGACTGACCAGTTGCCAACGCCGGATGGAGTCTCTCTCTCTCTCTCCCTCTCTC
CCTCTCTCTCTCTCTCTCTCTCTCTCTCTC
>TRINITY_DN10114_c0_g1_i5 len=673 path=[5021:0-59 5022:60-60 5023:61-62 5198:63-110 5172:111-111 5258:112-119 5217:120-173 5265:174-177 5234:178-235 5214:236-239 5191:240-388 5125:389-389 5160:390-599 4976:600-602 4977:603-639 4978:640-672] [-1, 5021, 5022, 5023, 5198, 5172, 5258, 5217, 5265, 5234, 5214, 5191, 5125, 5160, 4976, 4977, 4978, -2]
AGATAGAATGAAGGACATATGGGGTATCAGGACATACACTAAGGACATGGGGTATCAAGGCGTCGACCTATCATTATATG
GGGAAGCCAATTATGGGTGGAAAATCAAGACACAGACTTGAGGATGCATAGGGAACATGAACGAGACCTATGGCTATATG
GGGTATTAAGACATGGATAGTGTACCAAGCCAAACACTTGAGTACATCTAGGACATCACGACTTTGCAGACTCTGGGAGT
GTTGGGATGTTTTTGGACTGCCAATGCTAAGCCATAGAAGATTTTTGATGAGAGGCTGTCAGTCTCAGGGAATGGCGTCT
GCGTCATCGGACGTGTGAGCGTGCAGTCACACCGCCGTGGATCTTGTTCTCCTTGTGATCCGTGAAGAGAGCGCGTCCCG
CGTGTTGGTGCAGTGGCAGTAAGGTTCCATTCCCCTGCCCTCGTCGCACCACTCAGGACATCTTGCTTCCAGAATAAGCT
CCGGGGGAACTCTGGCAGCGCGATGCCCAGACCGCTGTGCAGTTCCAGGGGAGCCAGGGGTGACGAGCTGCACAGACAGC
ATCAGCCACAGCAGACTGCAGCAGGTCACAGACTGAACAGACGCCATGGTGCTCGCCGATAAGGACTGAGGATTATCCTG
TAGAAAGCTTTGTGGAGGAGAACAACAGCGGTG
>TRINITY_DN10837_c3_g3_i4 len=425 path=[11087:0-64 11088:65-77 11089:78-100 11423:101-127 11628:128-134 11530:135-168 11867:169-172 11880:173-173 11892:174-176 11902:177-185 11910:186-191 11917:192-194 11782:195-195 11765:196-197 11743:198-198 11711:199-199 11667:200-248 10686:249-277 11588:278-279 11481:280-309 11358:310-343 11582:344-386 11474:387-396 11349:397-421 11253:422-424] [-1, 11087, 11088, 11089, 11423, 11628, 11530, 11867, 11880, 11892, 11902, 11910, 11917, 11782, 11765, 11743, 11711, 11667, 10686, 11588, 11481, 11358, 11582, 11474, 11349, 11253, -2]
TTTTTTTTATGATAACGAGTTCTTTATTGATGAAGACATGATGAAAGCCTTTTTACCTCCATCCTTGATTTTGCAAAGGG
AAAAAAAACATGCCTGTCTCTTCATTTGTTTACTCGTAAAGATTCTTCCAAAGGATAACAAAAGCATTGTAGCCTCTGAA
GAGGAGAGTGGTGATGTCGGATGGCTTGTGGTCAGAGTTCGTCGCAACTAGTACGGCTCGCCAGGGAATTCGCAGTAATA
ATTACATGTATACGGTGAACAACACGGTGGATTGTTCCACCGCCCACAATACGAGCTAAGTCCGATGCACTCGGTTCTTT
CCGATAAGTTTCTTGCTTTAAGAAAGTTGATCTTCGCCTTCTGTCTTTTTCCTCCACCACCTTGAACCAGGGCCTGGTTC
GACATCAGTACAGCAGCAACAAGAA
>TRINITY_DN10618_c0_g1_i1 len=1765 path=[5215:0-91 5216:92-115 5251:116-162 5134:163-186 5135:187-210 5136:211-234 5287:235-345 5308:346-369 5309:370-405 5285:406-453 5307:454-462 5306:463-486 5304:487-510 5284:511-552 5305:553-573 5303:574-597 5297:598-749 5244:750-766 5264:767-795 5296:796-841 5281:842-856 5262:857-880 5036:881-881 5241:882-914 5295:915-940 5280:941-973 5302:974-995 5260:996-1041 5278:1042-1067 5237:1068-1127 5258:1128-1132 5277:1133-1170 5293:1171-1188 5257:1189-1233 5301:1234-1251 5233:1252-1285 5291:1286-1309 5274:1310-1333 5255:1334-1385 5110:1386-1407 5300:1408-1440 5230:1441-1456 5289:1457-1487 5253:1488-1551 5299:1552-1554 5288:1555-1578 5271:1579-1620 5226:1621-1645 5028:1646-1764] [-1, 5215, 5216, 5251, 5134, 5135, 5136, 5287, 5308, 5309, 5285, 5307, 5306, 5304, 5284, 5305, 5303, 5297, 5244, 5264, 5296, 5281, 5262, 5036, 5241, 5295, 5280, 5302, 5260, 5278, 5237, 5258, 5277, 5293, 5257, 5301, 5233, 5291, 5274, 5255, 5110, 5300, 5230, 5289, 5253, 5299, 5288, 5271, 5226, 5028, -2]
CACGCGCCGGCTTTGTCAATCACCTAGACACAGCGAGAAAACGCGCTTTTCGCATCAGACAAGCACGCTCCCTTCCACCT
GCTGGGTACCGGTGACGCTGGAAATCTATCACTCCTTTGACAATGGCACAGATCGGTCAGCTGGCGATTCAGAAGCCTGC
CCCAGAGTTCAGCACGCAGGCGGTGGTCAACGGAGAGTTCCAGACCGTGAAACTGTCGCAGTACCGCGGCAAATACGTCG
TCCTCTTCTTCTACCCCCTCGACTTCACCTTTGTGTGTCCCACGGAAATCATCGCGTTCAGTGATCGTGCCGAGGAGTTC
CGGTCCATCAACTGTGAGGTGCTGGCTGCTTCCACAGACAGTGTCTTCTCCCACTTAGCATGGGTGAACACCCCACGCAA
ACAGGGCGGCCTGGGCAACATGAACATCCCCCTGCTGGCGGACAAAACGCTGGAGATCTCCCGGCAGTACGGCTGCCTCA
AGGAGGACGAGGGCATCTCCTACAGAGCTCTGTACATCATCGATGACAAGGGCAACCTTCGCCAGATCACCATGAACGAT
CTGCCCGTGGGACGCTCTGTGGATGAAACGCTTCGATTGGTGCAGGCTTTCCAGTTCACAGACAAACACGGGGAAGTGTG
TCCGGCGGGCTGGAAGCCAGGGTCGGACACCATCAAGCCGACAGTGAAAGACAGCAAGAACTACTTCACCAAGGCCAACT
GAGGAGCGGAGGGTCACGACAGTGGGGGGGGTCCACACAAGGCTTTACACTGCTTCTTCCACTTCCTTTCTCTTCTTTCT
CCTCTGTTTTCACGTCCAGATCGGTTCTTCCTCAGTATTATTATGACAAGCATTGAATGTTTTCGGTGTATTTTTTTTTT
GTCCGTTTCAGCTTTTATTTACCCCTCAACATTGTGTTAAAGCCTTTTTTGGTCTTTAAAAGTTATAGAAGTAAAGTTTG
TGATAGTTTGTTGAGCATTGGTTTACATATTTATATATGCCAAGTGTTTAATTTAAAGAAAAAAAAAAAAACAAGGAAAG
AAGGAAGGGACACTGATTGTTTATCTGGGAAAGGTTTAAAATGGGGCTGCTGACACTGTCCTCTTTGGGCCAAGCTGTTG
GTGATGTCAGAGTGGTTTACCGAAGCAAGGGAAGGTGGACATTAGGAAAAGGGAGATAAACTAACATTTCATCCGCTATT
TCTGGTCCGCAAACAGCGTAGCAGCCTCTGCTTCTTGGCAGTGGTTCTGCTTCGTCTGCACCTACTGCCGCAGAGACTGT
CGCTCCAGAACTGGGTTGCACAGCCACACCAGGCGCTGTTCACAACCTGAGAAGAAACCACATGTGACGCATTAAGCATT
GTCCTTCAGGACTGCATTGCCAACAAACAACATTTCTGGTCCTTTTGTGAACTTGTTGAAGTTTGTGAAAAACCAAAAAA
ATGTTGGGTTTCTTTTTCAGACTTACATTTCTGTTTTGGTTTTTAGTCTTATTTTGGAATATGAGTTCAGACATGCCTGC
GTTGCTCAGGATTTTGGCAATATGAAAAGTGAGCTGGTCTTTTAGAATGAAGGTCTAGCTTGATGTGGAATGGTGAACTG
GTCGTTGAACCCAAAGTAGAGCCGGTGTGTGCCATTGTGACATGTAGATTTCATGCCATTGTATTTGATGATGATAGGTT
ACATGAAGTTTGGAGTTGGGCTACTGATTTTTTTGTTGTTGTTTTTTTGTTTTTTACTCTTTTCTTTTTTTATAATTTTT
TTGGG
>TRINITY_DN4601_c0_g1_i1 len=403 path=[381:0-402] [-1, 381, -2]
AAATCCCAATCTGAGAAGGCAACACATTCCGGGTGTCATCATGAAGCTGTTTCTGGCGATCATTGTTATTCTGATGCTTC
TATCCTTAAGCACCGGAGCGGAGACGTCCGACAACCGTGCAAGCAGGAGTGCCACTGCACCGAGAGACGGGCTTCTTGGT
CTGAAGACATTGGTTTGCCAAGAAATCGGTGAGACATGCAGCCATGATTACGAGTGCTGTGGATTGCTCTGTTGCACCGG
GCCGTTCTCTGGATGCCGTCATACAAGATTCCCGTGCATGTGAATTTCTGTCAACTGGGATGGCGCAGCTCTGGCACACC
TGCACATCCACATTTGCAGCAGCCTGCTGCCAAATCGAATTCGCATAGTGTGAACACTTGTTAATTAAAGCCAAATGGCG
TAG
>TRINITY_DN10412_c0_g1_i11 len=661 path=[5278:0-190 5279:191-214 5655:215-226 5737:227-228 5696:229-264 5815:265-267 5826:268-286 5833:287-287 5839:288-290 5842:291-295 5754:296-335 5817:336-344 5828:345-368 5835:369-375 5840:376-377 5630:378-527 5494:528-531 5495:532-532 5712:533-540 5623:541-564 5823:565-586 5740:587-610 5700:611-622 5824:623-631 5609:632-635 5578:636-655 5579:656-660] [-1, 5278, 5279, 5655, 5737, 5696, 5815, 5826, 5833, 5839, 5842, 5754, 5817, 5828, 5835, 5840, 5630, 5494, 5495, 5712, 5623, 5823, 5740, 5700, 5824, 5609, 5578, 5579, -2]
GAAAAAATGCCTTGGCGGACAGTGTCTTTGTCAGGCACAGTTGGCCTGCAACGAACGCCGCGTGACATACTGCGTGGGCA
GTGCCACGCCACCATCTCCTCGACGTTTATACATCTGTGCTCCGTCCCTTCATTGTTTCACGTGACGTGGCCAGCTTCAG
ACGTAGACATCCCAGCTGTTAGCATCTTTCAGCGATCAAAACGTTTTAATCCGAATCTAAGAAGGAAGATACATCTGGTG
GACATTATGAAGCTGGCTCTGACATTTCTTCTGATTCTGATGGTTCTCCCCTTGATGACTGGGGAGAAAACGCCTGGTGA
CCATGAGCGGAGGAGTGTTAAATCACTGAGAGCCGTCTTTCGTGACCATCGGCAATTCGAGTGCAGCGACAGCGAAGAAG
ACTGTCTAATTGACAGCAACTGCTGTAGCCATTTATGCTGTCAGAGAAGGAGAGGGAAACAATGCGCATTTTTAAAATCA
CTGGGTTGCAATAACACCCATGTCTCTAACTGATGGCAGGCTCAGTCAGTACTGATTGTCTATACAGTATGAATTAAAGT
GACACGCGATTGTTCCATTGTTCTTCGATTTTTCTCTCTCAAAACTCTTTGTTTTGCCATGCATAGATGTACGTGTGCAT
CCATGTTTGCAATAAACTGCT
>TRINITY_DN1095_c0_g2_i1 len=1081 path=[2153:0-405 2154:406-438 2155:439-1080] [-1, 2153, 2154, 2155, -2]
GGGAGGGGTGGCAGGAGGGAGGGATGAATGGGGAGGGGGGTGGGTGAAAGGGGGAGGACCTGTAATACACTTCACAAATT
CACCATCACACGATACAAACTCTGTGGAGATGTATGCATAAGGGACTGAACTCATGGTCCATTGTTCCAGAGCAGGGGGG
CTGCACTCTCAACAGTCTGGTCTCACCGTCCCCTCCGTCCCATCTGTCGCCCATTATTTACTTTTTTTCGGGTTTTTCTG
GCGGTGGTTCAGAGAGTTTCTGCATGACCGGAGACACCGTCTCTTCGAGGGCTTGTCGCTGCGAGATGAAGTCACGCGTG
GAGGCGTCAGGTGTCCCTTCTAACCATTCCGTCTTCTCCTTGCACGACGACAGAACGAGGTTCTTTTCGTCTTTGCTGAC
TCGGCCACCTGCTTTTTCCGGGTCGGTCACTGACTCCTGGCACAGGCGAATGCATTCCACTAGGTTCACCTTCGCTTCTG
CCCAGTCCAGGAAGTCCACACATTCAGTCTGGTTGTAGCGGGCGGCAGTTTCTCGTGCCCGTTCCCCGTGAGTGTTCCGT
TGCTGCAAGTTAGCGTTGAACTCCACCAGCACTTTCAGAACTCCAACGCGACCCCAAGCAGCGGCATGATGCAAAGGGCA
GTAACCTTTATCCGTTACACTTGTCAGATCAGCACCTCTGTTGAGCAGTTCACGACAAATGTCCGTTCGTCCGAAGCTAG
CGGCCAGATCTAGCGGCGATTTACCATCATCGTCTCTGTCATTCATGAGCTCATTGATACTTTCCTTGTAAGGGTCGCTG
TCATCTTCGAAGCTCTTGAGCAACCGCTCCAGATCATTTTTGTAAATGCAGTGAGTCACAATGGTCGTGTCTGGCAGTAA
AACTTCTTCTTGAACGCTCTCCTCCGGTTGGCCGTCTGCTTCCAGCGTCATACTGGCTTACGCACAGCTTTGGATGCTAG
AAACCGGGCAGCGTACACAGGCCTGAATAGTGGGACGAAAGCACGATTCCAATGGGAAATCGTTCGATGTTGTTGCCCCC
AAACAAATGCACCCCGAAGGTCGTGTGCAACGCAATCTGAT
>TRINITY_DN10475_c1_g3_i1 len=549 path=[3140:0-170 3141:171-171 3142:172-180 3143:181-206 3228:207-209 3220:210-506 3120:507-548] [-1, 3140, 3141, 3142, 3143, 3228, 3220, 3120, -2]
CACAAGCAGCAACACAGCCACAGTGGACACGTAGCGCACGTCAAATGCCGCACGGCGTGGGCAGTGTGTGCACACGTGGC
GACTTTGTCCCGTAGGCTTTAAAAATCAGCTCCATCCCTTCATTTCTCAGCCACGAAGAGAGGGCTTCAGACGTGGGCAT
TCCAGCTGTCAGCATTCTGCATCATTGCTTGTAAATCCCAATCTGAGAAGAAGGGAAAACGTTCCGTTCCGATTCATCAT
GAAGCTGTTTTTGACGATCGTTGTTATTCTGACGCTTCTATCCTTCAGCACCGGAGCAGAGACGTCTGACAACTATGCAA
GCACGGTTTTACGTGCATTGACCATGAGGGATGATTCAGTGCCGACCGTGACATGCTTGTTGCAAACTCACAAGTGCGGC
GAAGGACATTTCCCATGCTGTCCTATGTACACTTGTGAGCCGGAGGTCGATGCTGAAACATTGGAAGTCTCACATGTTTG
CATCTAAATCGAAATCGCATAGTGTCAACATTCGTTGATTAAAGCCAAATGGCGTAGAGACAAAAAAAA
>TRINITY_DN10517_c1_g1_i1 len=1139 path=[6573:0-74 6740:75-79 6717:80-111 6756:112-137 6772:138-140 6770:141-141 6767:142-148 6754:149-174 6771:175-177 6769:178-179 6764:180-190 6732:191-213 6707:214-229 6751:230-263 6729:264-288 6704:289-325 6763:326-339 6747:340-363 6726:364-724 6578:725-730 6579:731-732 6580:733-743 6724:744-767 6760:768-832 6697:833-838 6743:839-840 6512:841-856 6768:857-886 6758:887-896 6741:897-933 6718:934-957 6690:958-990 6542:991-1138] [-1, 6573, 6740, 6717, 6756, 6772, 6770, 6767, 6754, 6771, 6769, 6764, 6732, 6707, 6751, 6729, 6704, 6763, 6747, 6726, 6578, 6579, 6580, 6724, 6760, 6697, 6743, 6512, 6768, 6758, 6741, 6718, 6690, 6542, -2]
TAAAACAGTAACCAAGGGGCTTAGATCAGATTCAGTTTTGCGTTACTTTGTATTAATACTAGCATCCAAGCCCTTTATAC
ATAGTCTGAACTACAGCTTCATCCTGCCCGCATGTCTCGCTAAAGCGATCTGTAGTTGGAACTTAAGCTCCCTTTTGTTG
GTTTGTTTCTCATATTTCTTCGCCTTTGCCAAAATACTCTTGGGTGTCTTTTGTGGTGAACCATTCTAATTAATTTTAAA
CGAGTACACTTTTCATGACACAGAGTGGCAGCATCCCACTTGCGCATGAGGGAACTGGTACTATTTCTTACAGACAAAAG
ATTCTCTCGGCGTGTCCGGTATATGCAGAAAAGAACTCAGGAGCATGACGTGAGGGTCTCAACTTAGCGGTGTGTTACAG
CGATCTTGGTAAGTCTTATTAATGCTTTACTGGTTAAGGCAAGCAATGCTTTACCCCTTGGCAAGCTTCCAGGTCGGTAG
TTTCTGAATAAAATCTTTCACCAATTCTTACGGCTGTTGCATAATACACCCCTGCATACTGATGACAAGTAACTAATCCC
CTTGCTTCACGGTTCAGAACTGATGTGGCTCTGCGAGAGGCCACTCCTCGTTTCCTTCTTGCTGGGCAGATGGGAGAGAG
ACCAAGCTGTTCGCATAGCGTTTTCATGTCCTCGAGAAATGCTTCGTCACATCTCGTCTGGTTGATGTCGAAAGTCTTCC
CACAACGGTAGCAGCTGTCGTGTCGGTCACAGGCAGGACGGAAATACTCTCGGCATGGTGTGTTCTGAGGGGCACTGCAG
CCGTCGCTGTACGTTGTGCATGACTGGTCTGAAGTGGAATCTCCAGCCACAAGCCAGGTGACTGCCAGAGCTGCCATGGC
CCACAGGACTGGTGCCACCAGCTTCATCTTTGTTTCGTTATCGCTAGCAGAGTGTAGGCCACGCAAACCGTATGGTGAGT
TTAGGAAGGTACTGTCTGAAGGAATCCCAAAGCAGAGTAAGAGGAGCACCTCAACTCTTCAGCTATATACCCATCTGATC
TGATGTGGCACTTTCCACTGAGCCAGCTACTGAGCCACAAACACACCTGTGTGTGATCAGCATGCCCAATATCCACAGCA
CGTCAAACGTGTCCTGTCA
>TRINITY_DN10597_c6_g3_i1 len=242 path=[9504:0-106 10030:107-124 10069:125-141 10090:142-164 10025:165-168 10112:169-185 10103:186-188 10087:189-201 10059:202-209 10013:210-211 9954:212-217 9690:218-225 9691:226-241] [-1, 9504, 10030, 10069, 10090, 10025, 10112, 10103, 10087, 10059, 10013, 9954, 9690, 9691, -2]
ATACGTCAAACATCTCGCAGTCAGCATATAACGTACCTGGCTCATCCAGCCCTGCATTCACCTGACCAGCTGCGGACCAG
ACGGAGTGAAACAGCGTCGCCGGCAAGATCGATAGCAGTTCGTGATGTCTAAACTGGGAGTCCTGTTGACCATCTGTCTG
CTTCTCTTTCCTCTTACTGCTCTTCCACTGGATGGAGATCAACCTGCAGACCGACCTACAGAGCGTATGAAGAGTGACGT
GG
>TRINITY_DN10412_c0_g1_i1 len=677 path=[5278:0-190 5279:191-214 5655:215-226 5737:227-228 5696:229-264 5815:265-267 5826:268-286 5833:287-287 5839:288-290 5842:291-295 5754:296-335 5817:336-344 5804:345-352 5797:353-359 5786:360-368 5819:369-375 5713:376-468 5274:469-522 5745:523-525 5708:526-526 5666:527-603 5822:604-615 5830:616-624 5836:625-628 5406:629-631 5407:632-676] [-1, 5278, 5279, 5655, 5737, 5696, 5815, 5826, 5833, 5839, 5842, 5754, 5817, 5804, 5797, 5786, 5819, 5713, 5274, 5745, 5708, 5666, 5822, 5830, 5836, 5406, 5407, -2]
GAAAAAATGCCTTGGCGGACAGTGTCTTTGTCAGGCACAGTTGGCCTGCAACGAACGCCGCGTGACATACTGCGTGGGCA
GTGCCACGCCACCATCTCCTCGACGTTTATACATCTGTGCTCCGTCCCTTCATTGTTTCACGTGACGTGGCCAGCTTCAG
ACGTAGACATCCCAGCTGTTAGCATCTTTCAGCGATCAAAACGTTTTAATCCGAATCTAAGAAGGAAGATACATCTGGTG
GACATTATGAAGCTGGCTCTGACATTTCTTCTGATTCTGATGGTTCTCCCCTTGATGACTGGGGAGAAAACGCCTGGTGA
CCATGAGCGGAGGAGTGTTAAATCAATGAGAGCCGTCTTTCGTGACCATCGGCAATGCGGCGGGGGCGGAGACGAATGTC
AAGTTGACAGCGACTGCTGTATCGATTTATGCTGTCAGAAAATGACAGCGAAACGATGCGCATTTTCACGATCAGAGGGT
TGCGATGACCCCCGTATCTTTATCTGATGGCAGGCTCAGTCAGTACTAATTGTCTGTACAATATGAATTAAAGTGACACA
CGATTTTTCCATTGTTTTTCGTTTTTCTCTCTCAAAACTCTTTGTTTTGCCATGCATAGATGTACGTGTACATCCATGTT
TACAATAAACTGCTAGCATATCGAATTTACAAAAAAA
>TRINITY_DN10114_c0_g1_i4 len=726 path=[4865:0-59 4866:60-60 4867:61-99 5173:100-110 5238:111-111 5218:112-119 5256:120-174 5265:175-178 5216:179-236 5271:237-240 5277:241-248 5282:249-249 5213:250-288 5247:289-293 5231:294-332 5157:333-591 5043:592-594 5044:595-597 5045:598-609 5046:610-725] [-1, 4865, 4866, 4867, 5173, 5238, 5218, 5256, 5265, 5216, 5271, 5277, 5282, 5213, 5247, 5231, 5157, 5043, 5044, 5045, 5046, -2]
AGATAGAATGAAGGACATATGGGGTATCAGGACATACACTAAGGACATGGGGTATCAAGGCATAGACCTATCATTACATG
GGGAAGCGAATTATGGGTGGAAAATCAAGACACAGACTTGGGGATGCATATGGTAATGTGAGAGAGACCTACGGCTATAT
GGGGTATTAAGACATGGATCGTGTACCAAGCCATACACTTGAGTACATACAGGGCATCACGACTTTGCAGACTCTGGGAG
TATTGGGATAATTTTGGACCGACAATGCTAGGCCAGAGAAGATCTTTGAAGAGAGGCTTTCAGTCCCAGCGAATGGTGTC
TGCGTCATCGGAAGTGTGAGTATGCAGTCACACCTGCACCCATCTTTTTCGCCTTCTGATCGATGAAGAAACCACGTCCC
GTCTTGCGCACGTGCAAAATAGCCCACCGCGTCCCTCGTTGCACATTTCAGGGCATAGAATTTCCATGTTAGCCTCTGAA
GGAACTCTAGCAGAGAGACGCCTAGACAGCAGTGCAGTTGCAGAGGAGCCAGGAGTGACGAGCTGTACAGAGAGCATCAG
CCACAGAAAACAGCAGCAGGTCACAGACTGAACAGACGTCATGGTGCTCGACGATAATGACTGAGAATTATCCTGTGGAA
AGCTTTGTGGAGACGACAGCTGTGCAGGTAGAGCCAGCGATCAGGAAGACGAAGGGCAGGAGACGTCTGCACAGCAGAGA
GGCTCT
>TRINITY_DN10597_c6_g2_i3 len=501 path=[9518:0-45 9519:46-51 9520:52-52 9521:53-69 10105:70-82 10119:83-90 10111:91-131 10126:132-145 9957:146-222 9833:223-226 10012:227-250 9951:251-288 9558:289-312 9559:313-500] [-1, 9518, 9519, 9520, 9521, 10105, 10119, 10111, 10126, 9957, 9833, 10012, 9951, 9558, 9559, -2]
TCGTGATGTCTAAACTGGGAGTCCTGTTGACCATCTGTCTGCTTCTGTTTCCTCTTACTGCTCTTCCACTGGATGGAGAT
CAACCTGCAGATCAACCTGCAGAGCGTATGCAGAATGACGTTTCATCTGAGCGGGATCCCTTCTTTCATCCCGTCAGACG
GTGTTGCTTACGAATTACATGCCTCGTGGGATGCACGCCTTGTTGTGATTGACCAGCTTTGCTATCATGGCCTCATCAAG
TGTCTAATGAATAAGTAAAACGATTGCAGTCTCGTTCAGATTTGCTTTTCTCTTTTGGTTTGAAGATTAATGACTGTTGT
TTTGATCCGGATTTTCATGTATTTCTCCAACACTAGATAAGTCACTCACGATAGATATGATTTTCTATCAATGCCTTGCT
TTTTGATCTGTCATATCAGTTTTGTTTATATTCAATTTCTCGCCACTGTTTACATACACACACACACGCACACACACACA
CATACACACACACACACACAC
>TRINITY_DN15676_c0_g1_i1 len=432 path=[410:0-431] [-1, 410, -2]
GGGGTACTTTCCAGACAATCTGCGTGGGTCCTTCCTTTGTTTACAGCCTTGTGGTATGACTAGTTCTTGAAACATTCGAT
GTCAAAACCGCCTTCGACCCACCAGTAGTATTCGTTTACATTACATCGGCAGTTAACCTGGCTTAAGCTTTTCGGCAACG
CAGGTAAATCAGTCCTGTCACAAGTGGTAAGGTTAGAGACCGGCATGCAAATGTAAACATAGTCCATATTCCATTGTGGC
ATTGCCAAATTAACTTTGTGGTCTTCCTTCTTGCAAGTCTCAGAGCCACTGCAGGCGCAGATGTCCTTGCCGTTCCTATT
GCACACAGTCTTACTAGTTTCACAGTCCTCGAGTGCATTGACTGTTGTTGAAGCCATGGTGAAGACGATGGCAGCGAACA
TAAACAGCATCATTGTCACACGTGCTTTTCTG
>TRINITY_DN9815_c0_g1_i2 len=544 path=[6048:0-35 6049:36-37 6627:38-38 6615:39-42 6599:43-59 6626:60-74 6613:75-87 6644:88-115 6486:116-116 6569:117-140 6610:141-153 6593:154-159 6621:160-184 6476:185-427 6198:428-485 6199:486-543] [-1, 6048, 6049, 6627, 6615, 6599, 6626, 6613, 6644, 6486, 6569, 6610, 6593, 6621, 6476, 6198, 6199, -2]
GCCGTCATCTCAGCACAGACTTGGTAAGAAGTGAAAAACCTTTATCATGGAGAAACTGGCAATCCTGCTTCTTGTTGCTG
CTGTACTGGTGTCGACCCAGGCCCTGATTCAAGGTGTACTAGAAGATCGTGAAAAGGCGAAGATCAACTTTTTATCAAAA
AGGAAGTCAAATATTGACAGTCGGTAAGATGTTTATTACTTTCATGCTGCTGTTATTTCCTTCATCTATTGAAATACCTT
TCTCTACTATTCTAGTCAATAATCTTCCTAAATATCTTCTGGCTAGCTATTGTCACAGGCACGATTTACGATGAGTTATG
TGCGTCTGCTGTGTGCATAGCCAGAGGGAGGTTTTGTCTTTCTTTCCCTTCTTGTTTCCGGTGTGAATATAACTCACTGG
CGAACGTTGACCAATTCAATTGATAGACTGGCACAGACTGAGTAGCATTACTCACTGGCGAAAGTTGACCAATTCAATTG
ATAGACTGGCACAGACTGAGTAGCATTACTCACTGGCGAAAGTTGACCAATTCAATTGATAGAC
>TRINITY_DN9556_c0_g1_i1 len=572 path=[3251:0-95 3252:96-112 3306:113-140 3292:141-198 3274:199-229 3302:230-382 3287:383-409 3269:410-430 3311:431-478 3284:479-485 3266:486-565 3173:566-567 3174:568-569 3175:570-571] [-1, 3251, 3252, 3306, 3292, 3274, 3302, 3287, 3269, 3311, 3284, 3266, 3173, 3174, 3175, -2]
AAGCAGTGTTGTCAACGGAGGTGGACGACAGAACAGCTTCACTCAAGGCGTGTTAAAAACTAGGACAAGAGTGCAGAACA
GAACGACGCGTTCAGCCATGCAGATGGGACGACTGACGTTGGTGCTGGGGTTGCTGCTGCTGCTAGTGCTCACTGCCCAG
GCTTGCTATATCACAAACTGCCCACCTGGTGGTGGCGAGAGAGATGTGAACGGGAGACAACCTACCAAGCGTGCAAGTAC
TGCAGATTTGGCCAGTGCGTGGGGCCCCAGATCTGCTGTGGGGACAAAGGATGCGAAATGGGATCGGACGAAGCGAACAA
GTGCCAGAGAGAAAAGGACGATCCTACTCTCTGCTGGGTTTTTGGTGACCCCTGCACTCTGAACAGGCCGGGCAACAACC
GCGGCCACTGGCATCTGCTGTGTGGAAGATACTTGTGCCGTCCACCCGGATTGTCAGTAGCAGCTGCTCTTGTCCATGTG
TGTCCACACGACTGACCAGTTGCCAACGCCGGATGGAGTCTCTCTCTCTCTCTCCCTCTCTCCCTCTCTCTCTCTCTCTC
TCTCTCTCTCTC
>TRINITY_DN10837_c3_g3_i2 len=537 path=[10983:0-64 10984:65-77 11635:78-100 11758:101-127 11693:128-134 11792:135-168 11775:169-172 11753:173-173 11869:174-176 11882:177-185 11893:186-191 11903:192-194 11672:195-195 11594:196-197 11714:198-198 11668:199-199 11590:200-204 11365:205-277 10570:278-279 10571:280-298 11478:299-315 11664:316-327 11580:328-337 11707:338-374 11809:375-386 11831:387-396 11700:397-421 11761:422-424 11735:425-426 11696:427-427 11643:428-451 11734:452-465 11874:466-476 11885:477-483 11443:484-487 11318:488-507 10366:508-513 10367:514-516 10368:517-518 10369:519-524 10370:525-536] [-1, 10983, 10984, 11635, 11758, 11693, 11792, 11775, 11753, 11869, 11882, 11893, 11903, 11672, 11594, 11714, 11668, 11590, 11365, 10570, 10571, 11478, 11664, 11580, 11707, 11809, 11831, 11700, 11761, 11735, 11696, 11643, 11734, 11874, 11885, 11443, 11318, 10366, 10367, 10368, 10369, 10370, -2]
TTTTTTTTATGATAACGAGTTCTTTATTGATGAAGACATGATGAAAGCCTTTTTACCTCCATCCTTGATTTTGCAAAGGG
AAAAAAAACATGCCTGTCTCTTCATTTGTTTACTCGTAAAGATTCTTCCAAAGGAGAACAAAAGCCTTGTAGCCTCTGAA
GAGGAGAGTGGTGATGTCGGATGGCTTGTGGTCAGAGTTCATCACACTGTAAACGGCTTGCCGGGGACTTGGCAGGTGTG
TCTACATGTCCACCATGAACAACACGGTGGATTGTTCCACGGCCCACAATACGAAAAAAGTCCGGCGCACGAGTTTCTTT
CCGTTAACCTTCTTGCTTCAAGCAAGTTGATGTTCGCCTTCTGGCTTTTTCCTCCACCACCTTGAACCAGGGCCTGGTTC
GACATCAGTACAGCAGCAACAAGAAGCAAGATTGTCAGTTTTTTCATGATAAAAGTTTTTCACTTCAAGTCTGCGCTGAG
ATGAGGGCAGGGTCGACTGAAGGCAGCTGTCAGGGAGACTGAGAGAGCAGATGACGT
>TRINITY_DN10576_c1_g1_i1 len=1438 path=[8473:0-74 8474:75-91 8552:92-273 8490:274-297 8561:298-321 8551:322-345 8570:346-384 8550:385-1411 8514:1412-1413 8515:1414-1415 8516:1416-1417 8517:1418-1419 8518:1420-1421 8519:1422-1423 8520:1424-1425 8521:1426-1427 8522:1428-1429 8523:1430-1431 8524:1432-1433 8525:1434-1435 8526:1436-1437] [-1, 8473, 8474, 8552, 8490, 8561, 8551, 8570, 8550, 8514, 8515, 8516, 8517, 8518, 8519, 8520, 8521, 8522, 8523, 8524, 8525, 8526, -2]
GGGGGGGGGGGGCGTTGGGGGGGGGGGGGGAGAGAACGTTCTACTCAGTTGCATGTCATAACAGGCTAGAAAAAAGGTCT
TCATCGGTCAGCTCCAACAGTAGTGACCACTCTACCACACGCTGCATTTCTTCGCAGGATTCATGTAACTCCCCACCGGA
CAGTTGAAGGCTTTGGCAAAATCAACGCTGTTCTGCATCGACCCAATCACTCTGTATGGATGCGGGCTATGGACGTCTTG
AAGGAGTGCTGGTATCACGGCGCTTTTCATGTTGGCACACCAAGACTGTGCAAAGCTAATAAAGAAGAGCTGTTCTGGAG
TGAAGTCCAAAAGCGGAAGTTGGGGGTCTTCCTTTCCTGTCCTGGCCACCATTTTCTTGTAGGCCTGCGGATTAGAAACG
ATAAGGAATATTGACAAATCTCCATGGGCGAGCTAGCAGGTATATTACATTGTTCACAGTCAGTTGCAGAACTAGCTAGA
CAATGATACAGACATAATTGTTTGCCAGCAGATTCTGGTAATCTGACCAAAAAAGTAATAATGAGATATATATCAAATAT
GATTGTAATAGATAACTATTCTGAGCTGACAATCTGCCATTTCATGAACAACTGCATAATTCAGCTAAGACTCTGTTCTT
CAGTTCCTATAATGCTGCTTCTTACAGTGACGATAATAGAGTTTGACAACACTGACTGTATTGGAATCAACAAAGCGCAT
GTGTTCACAAGAATAGAAGCATGAATAAATGAAAATGAAACAGACGCTTTATGTACTCGACCAACCGTCGACCACGGATA
GTATATTCCTGCATACATCTATAATTCCATTAAAGCATTACTTTGTTATATAAATAGTTATCAATTCACAAACAGTACCT
TCACAGTGTCTGTGTTAAGTGACAAATTAAACAGTATTCCATATTTTCCCTATGTCAGACCAAGCTCGGTTCTAGTAAAC
CCATGACTTCGCACTTTTACTAACAAGTAAACGAACCAACGGACTGGACGAAAACAATCTCCTTGGAGAAGGTGATAAAA
AAGGGCACAACTCTTGCTGGTGACAAAGTGTGTGATACATACGCTTGTGGGTTGGAACATCCAAAACCACAATATCTAGT
CCATAGCCCGTATCTCCACAGACACTATTGACTCGAGGGTTTTTCAGAAGTGGCCGAACCGCCTCCCTCATTGTAAAAAA
GATAAGGTGGTCAAGCGAAGGCTGGATAATCTAGAACGTATTATAACTGGTCAACCGTGACTTTTCCTTCTTTATCAACT
GAATGCATTTTGGTGGGGTTTACGTTTGTTTGTTTGTTTGTTTTTCTAGTTGCAATGTTCGGCGACTGCAGGCGGAAATC
TGCACAAATTTAAATATTAACATTAGCAAACACACACACACACACACACACACACACACACACACACACACACACACA
>TRINITY_DN10114_c0_g1_i1 len=777 path=[5058:0-49 5059:50-73 5200:74-110 5219:111-150 5171:151-161 5257:162-162 5250:163-203 5235:204-224 5215:225-260 5255:261-266 5282:267-267 5232:268-282 5188:283-306 5247:307-311 5231:312-350 5211:351-407 5186:408-408 5254:409-458 5229:459-508 5210:509-591 5266:592-594 5272:595-597 5278:598-609 5283:610-618 5287:619-633 5225:634-654 5206:655-657 5241:658-683 5222:684-684 5203:685-707 5176:708-708 5142:709-711 5035:712-776] [-1, 5058, 5059, 5200, 5219, 5171, 5257, 5250, 5235, 5215, 5255, 5282, 5232, 5188, 5247, 5231, 5211, 5186, 5254, 5229, 5210, 5266, 5272, 5278, 5283, 5287, 5225, 5206, 5241, 5222, 5203, 5176, 5142, 5035, -2]
TTTTTTTTTTGCTCTCTCCATATTTTAATCACAAAGATATGAGGCATCAGAAGATAGAATGAAGGACATATGGGGTATCA
GGACATACACTAAGGACATGGGGTATCAAGGTGTGGACCTATCATTATATGGGGAAGCGAATTATGGGTGGAAAATCAAG
ACATAGACTCGAGGATATATCGGGTAACATGACACGGTGTACCAAGCCATATACTTGAGTACATATAGGGCATCACATGA
CTTCGCAGACTCTGGGAGTATTGGGATATTTTTGGACTGACAACGCTAGGCCAGAGAAGATCTTTGAAGAGAGGCTTTCA
GTCCCAGCGAATGGTGTCTGCGTCATCGGAAATGTGAGTGTGCAGTCACACTGCCCTGGATCTTTTTCTCCTTGTGATCC
GTGAAGAGACCGCGTCCCGTCTCTGTATGCAGTCGCAAAAGATTCCCCCGGCGCCCACAAGGCACAAGTTAGGGCATATT
ATTTCCAGAACATGCTCTGCAGGAACTCTAGCAGTGCGATCCCTAGGCAGCTGTGCAGTTCCAGGTACGGAGAGCATCAG
CCACAGCAGACAGCAGCAGGTCACAGACTGAACAGACGTCATGGTGCTCGCCGATAATGACCGAGGATTATCCTGTAGAA
AGCTTCGTGGAGAAGACAGCTGTGCAGGCAGAATCAACCGATGAGAGAGACAGAGGGCAGGAGACACGTCTGCACACCAG
AGAGGCTGTGAGCTGAATGACGTGACCACCGGGGCGCGTCCCGTCTCTGTATGCAGT
>TRINITY_DN24761_c0_g1_i1 len=343 path=[731:0-251 732:252-296 733:297-342] [-1, 731, 732, 733, -2]
CGGGGGCAAAAACAGGGAACGATCTATCTGGGGACTTTAGAACTGACGAGTGTCACGTGGAACACCCAGCTTCATTAATC
TTTTTCATTTTCCTGCTTCAATGAGTTTTCTGATATTCTCCCAAATCTCCCAATCTTCTTCGTAGCCTCTGGCCGTGTTT
CCTCGCTTTTTGAGAATCCTCTTCCTCTGAGTCAACCTGTCCCTGTCATTGTCGTCAGTGCTGCGGGCAGCGGATTTCTG
CAGGAGGACAGGTTCAGGTTTCAGTGCTGTGGCATCAGCCAAACGGCGTTCAGTCAGTGCGTCTCCATGAGCTAGCATGC
CCGTGCCTAGGATTAGGTGGAAG
>TRINITY_DN9594_c0_g1_i1 len=843 path=[2238:0-72 2263:73-135 2257:136-136 2250:137-174 2262:175-222 2256:223-246 2269:247-258 2266:259-282 2261:283-296 2268:297-320 2265:321-334 2254:335-381 2247:382-573 2214:574-597 2259:598-652 2205:653-678 2246:679-786 2208:787-842] [-1, 2238, 2263, 2257, 2250, 2262, 2256, 2269, 2266, 2261, 2268, 2265, 2254, 2247, 2214, 2259, 2205, 2246, 2208, -2]
CGATCTTTTTTTTTTGATGTAGTGGGTTGTTTATTGATTCAAATCGAGTTTGGCCATTCATACAGCTTTTCGTGAAAGAC
TCTCTGTGCGTCGATCTGCACGATTTCTTTCTTAAATTCACATCATTTATGTATGATCAAGTTTAACCTCCTCCCTCCCC
CTAAAATGTCTACAATTATATTGATTACGTGGGAACAAACATGCAGTGTTTGGTGAATTAAATGAAAAGAGAAAGAAAAA
GTGGGGCAAAAACAGGGAAGGATCTATCTGGACACTTTAGAACTGACGAGTGTCACGAGGAACACCCAACTTGATTAATC
TTGTTTCATTTTCCTGTGTCGTTGAGTGTACCAGCAACTATGGCAGCTTCTCTTTGGGCTTCGGTGATTCTGGCCGTGTT
TCCTTGCTTTCTGAGAGTCCTCTTCATCTGAGTCAACCTGTCCTTGCCGTTGTCGTCGGTGCTGCGGGGAGCGGATTTCT
GTAGGAGGACAGGCTCAGGTTTCAGCGCTGTGGCGTCAGCCGAACGGCGTTCAGTCAGTGCGTCTCCATGAGCTGGAGTT
CCTGAGCCTAGGATTAGGTAGGCCACCAGGGGCACCAGCAGATACAGGTACGTGTACAGTTGCATCGCCAATCAGGGTGA
AGTCCACGGCAGACACGACGGCCGGGTGGCTCAAGGCTGCTGTCAGGTAGACGGAGAGAGAAGGGGACGACACGTCGTTC
CTCGGGCAAGGCGAAACCTGAACTGACAGAAGATTGAGTCGACATCTCTGGAGGTCTGTGTCAACTGATTTCTGTGAACT
CTCTGCAGATTTCTGTCCACTCTCTGGAGGTCTGTGTCAACTG
>TRINITY_DN7464_c0_g1_i1 len=461 path=[1053:0-95 1054:96-119 1063:120-158 1062:159-182 1061:183-376 1058:377-412 1059:413-460] [-1, 1053, 1054, 1063, 1062, 1061, 1058, 1059, -2]
CTGGTACTCATAATAGATAACGGGAACTGGTTCTCCACAGTTGAACTGAGGACAAGGGAAAGAAGCCTGTCCCATCCCTC
TGTTTGAAGTGCACAGTTCAGCGTCCCATATCACCGTTGAACTCATCACTACACTCTCCGCCTCTGCACGTCTCGCCCTC
AGGGCATGGAGGGTCGCACCAAATCCCTCGCGTTTTCATCCCAGATCGTTGACTTCTAGCGTGCTGATTAAAGAACCGAG
AGGCTTCTCCCCCGTTGAAAGGCATTGCCAGCATGAGCAGCACAATGACCACACACAGCTTCATGATGACCGCACAAACG
TCTTCACGTCTTCTCCAGTCAGATATCTTAAACCCTGGTAGATGCTGGGTAGACAAACTATAATATTCGTGTAGTGGGCT
GAACAGTTGCTGTATAAGTAATGACGGGTGTTGATTCTGGTGTAGCGTCTTCACCGGCGAG
>TRINITY_DN29981_c0_g1_i1 len=305 path=[283:0-304] [-1, 283, -2]
GCAGAGCAGTCTGTACCCATCTGCCTTGGATGTGGACTCGCAGACGGAAAGTAATCACGATACTGCCTTGACGCTGGCCT
GTGCAGGGGGGCACTCAGAGTTGGTCAGCCTGCTTCTTGCGAAAGGGGCAGACATAGAGCACAGGGACAAGAAAGGTTTT
ACTCCGCTGATCCTTGGCGCAACAGCAGGTCACATGGAGGTTGTGGAGATTCTGTTGGACCATAATGCTGACATCGAGGC
CCAGTCTGAGAGAACCAAAGACACTCCATTGTCACTCGCCTGCTCAGGAGGAAGATACGAGGTGG
>TRINITY_DN16724_c0_g1_i1 len=328 path=[306:0-327] [-1, 306, -2]
TAAGCATGGGGAAACAGCCGTGCACATGGCAGCCAGTGGAGGTCATGTGGACGTCCTCAAGTTCCTCCAAGACAAGGGAG
TCAACATCAACATCAAGGACAAGCAAGGAGACACTGCCATCTATTGGGCAGCCCGACAGGGTCACCTGGAGGTCATCAAG
TGTCTGCATGAAGCTGGCTTGTCACTGGACTCTCAGAACAAGTCTGGAGAGACAGCTCTACACGTGGCTGCACGCTATGG
ACATGCTCATGTTGTGGAGTTTCTCTGTGGAGCTGAAGCCAACATTAATGTCGTAGACAGTCTGGGAGAGACGCCGCTTC
ACAGTGCG
>TRINITY_DN28076_c0_g1_i1 len=484 path=[462:0-483] [-1, 462, -2]
GCTCAGGATCTTTCTGCTTCTTGAAGTATTGCTTGGCGCTCTGGGGATCTGGAATAATAGTGTCACCCCCAGGCTTCCAG
TTCACAGGGCAAACCTCCCCATGAGAATCTGTGTACTGGAAGGCTTGCACCAAACGCAGGGTCTCCTCCACTGAGCGGCC
TACAGGCAGGTCATTCATGGTGATCTGCCGCAGTATCCCCTTCGGATCAATGATGAACAGCCCTCTGAGACTGTGGCCCA
GGTCCTGCAGATAGACCCCGTAAGCCTTGGCAATGTCGTGGGTGAGGTCCGACAACAGAGGGATCTTCAGAGGCCCCAGT
CCTCCCTGATTGCGAGGGGTGTTTATCCAAGCCAGGTGAGTGAACTGTGAATCCACAGAACAGGCCACAACCTCGGTGTT
GATCTTCTTAAACTTGTCAATGTTGTCGCTGAAAGCCACAATCTCCGTGGGACACACAAAGGTGAAGTCCAAGGGATAGA
AGAA
>TRINITY_DN10841_c7_g1_i1 len=515 path=[4290:0-74 4442:75-82 4415:83-106 4477:107-116 4461:117-117 4441:118-141 4498:142-156 4491:157-195 4495:196-219 4472:220-224 4501:225-225 4483:226-243 4497:244-286 4493:287-290 4489:291-321 4503:322-325 4397:326-428 4361:429-430 4362:431-446 4363:447-450 4364:451-451 4365:452-514] [-1, 4290, 4442, 4415, 4477, 4461, 4441, 4498, 4491, 4495, 4472, 4501, 4483, 4497, 4493, 4489, 4503, 4397, 4361, 4362, 4363, 4364, 4365, -2]
TGTGTGTGTGTGTGTGTGTGTGTATGCGTGCGTGCATGCGTGTGTGTAGACAGTGACGAAAAATTAAATATAAACCAAAC
TGCCATGACAGACGAAAATCAAGGCATTGATAGAAAATAAGATCTATCGTGATTAACTTATCTAGCGTTGGATAGGAATC
GAGAAATATATGGAAATCCGGATCAAAAAACAGTTTGGTCATTGATCTTTAGACCAAAATACAAAAGCAAATCTAAGCCA
GATTGGAATCATGTTACTTATTCATTAGACACTTGACGTAGCCGTGATACCAAAGCTGGTCGTCAACACATTATAGGCCT
ATGGGCTGCAACAGCGGCAATTCATGCCGCATCTCCTTAATCGGCAACACTTTCTAATCTCAAGATTCAAGGCACGTTCC
ACGTCATCCTTCATACGCTCTGTAGGTCGGTCTGCAGGTTGATCTCCATCCAATGGAAGAGCAGTAAGAGGAAAGAGAAG
CAGACAGATGGTCAACAGGACTCCCAGTTTAGACA
>TRINITY_DN9821_c0_g1_i2 len=646 path=[1967:0-190 1968:191-224 2097:225-356 2104:357-380 2105:381-387 2106:388-388 2077:389-471 2087:472-473 2095:474-498 2075:499-523 2102:524-547 2099:548-558 2092:559-564 2082:565-587 2069:588-609 2036:610-610 2037:611-645] [-1, 1967, 1968, 2097, 2104, 2105, 2106, 2077, 2087, 2095, 2075, 2102, 2099, 2092, 2082, 2069, 2036, 2037, -2]
GTTGTCACTGCCGCGTGGCATACCGCGTGGGCAGCCTGCCACGTATGCTTAGCAAAAAAAACACCAGTATATCTTCGTGC
TCCGTGCTCCGTTGTTTCACATCACTCCGCAGGCTTCAGACGAGGACATCCCAGCTGTCAGCACTTTGCAGCCGTCGAGG
CTTTAAAATCCTAATCGGAGAAGAAGGCAAATACATCTGGTCGTCAGTATGAAGCTGTGTGTGACGTTTCTTCTTATTCT
GGTCATTCTGCCATCGGTGACTGGGGAGAAGTCTAGCGAGCGTACACTGAGTGGTCCTGCTCTGAGAGGCGATCGGAGAA
CGTGCTCACTCCTAGGACAAGGATGCAGCCGTCATTACCACTGCTGTGGGGATATGTGTTGTTACGGCGGCACGTGTGGT
ATGAATATCGTGTGGTGTGGCTTCCCCTTCTAGTGCGATGGACCTAGATGTGCTGGCCTGGCGGCAGACTCGCTAGGTAG
ACTATGCCTGACCTGTCCAAGTGAAACGACGACCTGACACGATCATCGTGATCCTTTTTGCCAAGAGCCAGCTAGGCCAC
GCCTAAGGTCCTCATGCACATTCACCTTTGCTATGAATTGAATTCATGTGCATTAAAGCCATGAGGCGTAGAAAAATGGA
AAAAAA
>TRINITY_DN29091_c0_g1_i1 len=346 path=[324:0-345] [-1, 324, -2]
ACTGACGTGCATGATGATTGTTGCTGTGCTGTTCTTGACCGCCTGGACATCCGTCACGGCTGGTGACTTGGCCATAAGTG
CACTGGAGAATCTTTTTTTGAAGGCGCGTGACGAACCGAAAAACAGCGAAGCTTCTAAATTGAACGAGAGAGGGTGCTTT
GCAGTTGGTGAATTTTGTGGCGTACCGTTTCTGAAGAACGGGAATTGCTGCAGTGTTTTTTGTGTTTTTGCCTGCACACC
CAAATGGTAACACTGCCGTGACGTCTTCTGTTCCCCTCTGTGCTACCCCTGGTTTGATCTTTGATTGGCGTGTGCCCTTC
ACTGGTTATGAACCCCTGTGATCCTA
>TRINITY_DN8810_c0_g1_i1 len=932 path=[2367:0-148 2368:149-172 2431:173-184 2424:185-210 2436:211-238 2429:239-262 2437:263-481 2438:482-503 2439:504-522 2421:523-562 2433:563-564 2426:565-612 @2419@!:613-729 2356:730-754 2357:755-788 2358:789-931] [-1, 2367, 2368, 2431, 2424, 2436, 2429, 2437, 2438, 2439, 2421, 2433, 2426, 2419, 2356, 2357, 2358, -2]
ATCCGGCCAACATCTCGTCACCCTGAAGAAGAACCACTCGAGGCAACCTTTATTGCGGAACGCTTGAGAAGACTTTGCGC
CTTGCACCTCTACCAAGCAGCCCAGGACAAGAAAGAGGCCACGTTACGACAGGCAGAATGAGATTTTACATCGGTCTGAT
GGCTGCTCTCATGCTGACTTCAGTCTTCAGGACTGACTCGGCGTCAGTCGGTCAAACGGGAACAAAAAGTGAATTGGCTG
TGATCGAAAGGGTCATCAGACAGCGAGATGCTGCAGACGTTAAGCCAGTAGCACGCACGAATGAAGGTCCTGGCCGGGAT
CCAGCACCTTGCTGCCAACATCCAATCGAAACATGCTGTCGTCGCTGATCCACAGACACAGAAATCATGACTTCGAAAAG
GACCCCTGCAAACTGTATCTGGACATGAGATTGGATAACAGACTGTTCCTGTTGCACGTGCTCGTGTGGTTTGGAATGGT
CGTCGACAACGCGCTGCCATTTGCAAGATGCTGTATGCCTCTGTCTTTCCGTCTTTGGATCGGAAGGACAATGTAACATA
ACAAAACATAACAAAACAAAATCATTAAAAGAAATAAACAAATGTTACCTTGAACACACCTGGATCTGTACCCTGGACAA
TTGTTCAGCGATTTGGTCATTCTAATTTTCTGAAAATGCCGAAATACTATCGACATTTTCTTGAAACTGTTCTTTATTGT
TAAATACCTTCTCATGCTGTGCTCTTTCCACAATGGCTGAAATACTGCCTTCTTCTCTTCAGTCAAGTCATCGATGTTTT
TTGTGAGCAGAGAAGAATAGATATGGTCAATGCATTTTTTTCATGCATTTAATGCAAGAGTGATTGCTTTTCCGTTGCTG
AATGTTCAGTCTGCATACAGAAACTGGTCTGATGGACTAATAAACACTTGCA
>TRINITY_DN16060_c0_g1_i1 len=268 path=[491:0-267] [-1, 491, -2]
GTTGTTCTTGATCCACTTGCCACAGGCAAAATGGTAAAAGTCGTCACACGGGTCCACTGTGGTGTCTAGACTGTCCGCAA
TGTTCGCCGCAGTTCCAAGACAATCAAGTGTGTTGCATATATTTTCTGCGTCTTTGTCTTGGCTCTCCACATAGTAGACG
ATGAAGAGGATCATGAAGATGATGGCAAGGATGAACAACACGATCGACACACCGATCAGGCATTTCTCCAGTTTGGATCG
GCCCTTGGAGAAAGTAATTTGTTCCAGC
>TRINITY_DN10772_c0_g1_i1 len=3154 path=[8714:0-24 8715:25-26 8716:27-28 8717:29-30 8718:31-32 8719:33-34 8720:35-36 8721:37-38 8765:39-75 8839:76-95 8822:96-119 8797:120-319 8508:320-354 8509:355-371 8820:372-388 8838:389-449 8796:450-473 8819:474-483 8761:484-507 8795:508-540 8818:541-564 8837:565-602 8847:603-626 8854:627-645 8835:646-672 8846:673-696 8815:697-720 8834:721-811 8791:812-849 8814:850-867 8756:868-891 8789:892-897 8833:898-921 8813:922-942 8788:943-966 8832:967-1002 8812:1003-1026 8855:1027-1068 8831:1069-1101 @8811@!:1102-1368 8784:1369-1421 8845:1422-1434 8829:1435-1458 8810:1459-1696 8712:1697-1727 8750:1728-1956 8726:1957-1980 8809:1981-2024 8782:2025-2048 8749:2049-2088 8808:2089-2112 8828:2113-2266 8748:2267-2298 8807:2299-2316 8780:2317-2340 8746:2341-2426 8520:2427-2450 8844:2451-2480 8827:2481-2504 8856:2505-2524 8805:2525-2579 8851:2580-2583 8849:2584-2607 8843:2608-2652 8741:2653-2723 8853:2724-2760 8852:2761-2784 8850:2785-2867 8857:2868-2892 8859:2893-2921 8824:2922-2952 8770:2953-2953 8736:2954-2954 8799:2955-2974 8840:2975-3018 8823:3019-3030 8798:3031-3054 8766:3055-3068 8733:3069-3092 8616:3093-3153] [-1, 8714, 8715, 8716, 8717, 8718, 8719, 8720, 8721, 8765, 8839, 8822, 8797, 8508, 8509, 8820, 8838, 8796, 8819, 8761, 8795, 8818, 8837, 8847, 8854, 8835, 8846, 8815, 8834, 8791, 8814, 8756, 8789, 8833, 8813, 8788, 8832, 8812, 8855, 8831, 8811, 8784, 8845, 8829, 8810, 8712, 8750, 8726, 8809, 8782, 8749, 8808, 8828, 8748, 8807, 8780, 8746, 8520, 8844, 8827, 8856, 8805, 8851, 8849, 8843, 8741, 8853, 8852, 8850, 8857, 8859, 8824, 8770, 8736, 8799, 8840, 8823, 8798, 8766, 8733, 8616, -2]
AGAGAGAGAGAGAGAGAGAGAGAGAGAGAGAGAGAGAGATTGGTCAGAATTATTTTATGTTCAAGTTCTTTTTTGTTGTT
GTAAACTTAAGATTGGACAATCCTTAAAGTACCCAAGATTGTGGCTGTACACAAGAACAATCCACACTGAGCAAGAGACA
CGAGTCATCACAACCGACAATACCGTAACGCGGACAGATTGAGAGAGACACCCATTACCCACAATCCACACTGGAAATTG
AACAAGACACACATCCTCACGGTCCACATTACATCACTGAGGGTTTAGTAGAGACACACGTTACCACGACACAGGTTACA
TTAGTGGGGACTGATGGAAGAGGACACGTCACATCAACAACAACTCTCATCACAGTAAAGCGGGCTGGGCGAGAAGGGTA
CGTTCACCACAGTTGACATTTGTTTGGGGGATTCATTTTGGATCCAGCGGAGCAGTTGAAGGCCTGCGAAAAATTCATGG
AGTTCGACATCACCATGTTTGCCCTGATATTGTTTGGGCTGTGGTCAAAAGTCAGCACGCTTGCTTTGGCTTGTTGATTG
GTGATTACGGTGCACCACATCTGAGACATGCTGATGAAGAACAACTGATCGGGGGTGAAGGACAGGTCAGGCAGCTTGAC
CTGCTCGGGACCTTTCTGTGCCTGCCACTTTTTGAACGCCCGAAAAGCGATCTTCACGCCCCCATTGTCGGCGATGTTCT
CACTGAGAGTGGCATTACCGTTAATACGGTGGCCGGCGTAGACAATGTTGTTGAACTGGTCCACGAAGCACTGGGCCTGT
TGGTCATACTTCAGCTTGGAAGCCTCTGTCCACCAGCTGGCTTTGTTGCCCTCCTCGTCAAACTTGCGTCCCTGGTCGTC
GAACGCGTGCGTCAGCTCATGGGAGATCACCATGCCAATGGCGCCGAAAACCATGGACATGGGGAATTTGTCTCCGAAGT
ATGGCGGTTGAAGAATGGCAGCTGGGCAAAACATTACGTTGGCAGTCGAGTCGTAATAGGCATTCACATCGGTGGCGGAT
ACAACCCATTGTTCTCTAGGCGGAGCGGGCCTGAGCAGTGCGTTGGCGTTTCCTGAGATTGAGAGGAAGTTAACTTTCAT
CACGTTCTGGTAATGCGCTTTGGGGTCAAACACCACGCCTTTGTACATGGCCTCCAGGTAAGTCTTATTGAGCAACTCGT
CGGGGTAACCCACATTCGCCCGGAGCTTCTCAGACTTTTCCAAAGCTTTGGCCTTGGTGGCGTTGTCGATCCATCGCGAC
TGACGAATGATGTCCTGCATGGCATCTCGGATGAACTCCACAACGTCTATAGCCTTTCGCTTGGCCTGGGGCGAGAAGTG
GCGAGTCACATACATGCTGCCCACTGCGTTCATCATGACCTTGGTCAGGAGGGTGACGCACGACTGCCAGTGGGTCAGGG
AATGGTTCATTCCGTACAGCACCGTTCTCATAGGTATGTCAAGGTCACGGATCTCTTTGTTCATGTACGGGTAGGAGTAA
CGAACGACCCGCAGCAGCAAATAGTTGGCCAGCACTCGCTTGTCTGTCTGGGCAAGGACTGAAGTCAGATTCTGGACGAA
TTCGTGATGCACGGATACCTTAAGGCCTGGAAGCAGTGTCACTTTCGACACATGGAAAAACAGCTTGAGATATTTCTCCC
AGTTGAATTTGGGGTACTCGGCGTTCATCTGGCTCAAGGCAAATGCCCTGTGGTTACCCGATGACACTGACGAAGCCCTC
ACCGACCTGGGATACATACCGGCCAGTTTGATCTCAAAGTCCACCGCCTCAGAAACCGATCTGTTCAGGGCACGGGAAGG
CTGCAATCCCAGCACGTTGACGACCAGGTCATAGCACCACTTCTTGTAGGTGATCACCTCTAGAGACCTTCGTCCCAGGA
CCAGGTACTGGCGAGATATGCCCAGCTTGCCCGGGTTTATCCAGACGATCTGCTTGGTGTTGTTGTGGGCGTCGGCGTCC
ACCTGCACCTTGAAGAAGGGGACGATGCCCGCGTAGGCTAGCTTCACCAGCATGGCCTCCACGTTGAAGGAAGGCGGGGG
AGACTGCCCGAAGGTTATCCGAGGCCGCATGCCCAACGACCGAAGAAGGTCTCGGACAGGTTTGCCACCCAGCCGGCGTA
GCTGATCTTCATCTATGCACGACTGGTATAAATCCTTGGTGGTCTTGATGTATAACCCCTCCGTGGCGCTGTCGTAGGGC
TTTTCCAGAAGAGCTTTCAGCCTGGTCTTGACGAGATTATGCAGAGTTCCGCCGTCCTTAGCGGTGTGACCGAGGTGGCA
GTTGCCACAGGTGTACTGGTAGAAATCCTGGCAGGGGTTCGCAGACTGGTTCATGGAATGCGTCAGCTGGTACACTACGT
TGGAGTGTTTGTCTGCATGGCTTCCGGATCCGGGCACTTTATTGTCCCCTGCTGTTGGCTTCTCATTGGTTGGCTTCTTC
CCAGCGGTTGGCTTATGAGTGACCTGGGTAAGTTTCAAAGCCTGCCAGATGAACTCCAGGTCGTCGGGTGTCCAGACCAG
TTTACTGAACCACGCTGGTGTCTTCCTGTGAGCCGTCGGGACATGTTTGAAGACGTGGTGGTGATGAGACCACAGGAACG
GATTGATCCACATTGGTCTCTTGCTGTTCGCGGTCGGGGCAAACTTGAGGGAGTCCAGGAGAAAGGTCAGGTGCTTGGGA
GACAAGTGAAAAGGACCGATCTCCGCTGGTGTCTTCCTGTTTTTGGCGGTCGGGGCAAATCTGGAGGATTGAACTGTCGG
ACAGTCCATGGTGAGTAGGACGGAGACCACCAGCAGCAAGCACAGCCATCTTCCGTGAGCACCTGGACTGCGGGGCGTAA
CATGATCATTGTCCTTCATGACAGCAGGGGGTGTGCAGGCCTGCTTCCGTACTTCTCCTGTCCCTACCTTCTCCCCGGTT
GCGCTGTCCAGTCCAGTCCAGAGCGTGTGAAACGATGCGGTCAGTCCCTTGGACAGTCCGTGGACAGAGCTAGCCGGGTG
GACCAGGCCAGAGAGGAGAAGAGATTGACTGATGAGGGAGTGAGCACAGCGAAAAGACACGATGTCGTGTGTACACGGGC
TTTCTTTCTTCTGATTCTCCGCTGTGGCAGTCGA
>TRINITY_DN10837_c3_g1_i4 len=431 path=[10758:0-53 11434:54-68 11638:69-77 11542:78-83 11421:84-86 11691:87-87 11623:88-128 11526:129-232 11781:233-266 11764:267-281 11742:282-305 11710:306-324 11587:325-328 11740:329-348 11708:349-370 11663:371-377 11579:378-381 11471:382-382 11347:383-384 11574:385-386 11461:387-390 11328:391-401 10389:402-407 10390:408-410 10391:411-412 10392:413-418 10393:419-430] [-1, 10758, 11434, 11638, 11542, 11421, 11691, 11623, 11526, 11781, 11764, 11742, 11710, 11587, 11740, 11708, 11663, 11579, 11471, 11347, 11574, 11461, 11328, 10389, 10390, 10391, 10392, 10393, -2]
GTTTACTCGTAAAGGTTCTTCAAAAGGAGAACAAAACCTGGTAGCGTCTGAAGAGGAGAGTGGTGATGTCGGATGGCTTG
TGGTCAGAAGTAGTCGCTGTATGCCGGCGGGCCGGGTTAATGGCAATAATCTCCTCTACATCTCCGCCCTGGACAACATG
GAATCCCAGTCCGCCCACAATACGAGTATTTACCTGCGCATAGGGGTTTCCTTTCCGTTAACATTCTTGCTGTAAGAAAG
TTGATCTTCGCCTTCGGGCTTTTTTTTCCACCACCTTGAACCTGGGTCTGGCTCGACATCAGTATAGCAGCAACAAGAAG
CAGGATCGCCAGTTTCTGCATGGTGAAGGTTTTTCACTTCAAGTCTGCGCTGAGATGACGGCAGGGTCGACTGAAGGCAG
CTGTCAGGGAGACTGAGAGAGCAGATGACGT
>TRINITY_DN10554_c0_g4_i1 len=1220 path=[7960:0-24 7961:25-26 7962:27-28 7963:29-30 7964:31-32 7965:33-34 7966:35-36 7967:37-38 7968:39-40 7969:41-42 7970:43-44 7971:45-46 7972:47-48 7973:49-50 7974:51-52 7975:53-54 7976:55-56 7977:57-58 7978:59-60 7979:61-83 7980:84-99 8416:100-395 8083:396-419 8377:420-577 8119:578-601 8446:602-854 8074:855-871 8374:872-974 8138:975-979 8139:980-981 8373:982-1194 8492:1195-1219] [-1, 7960, 7961, 7962, 7963, 7964, 7965, 7966, 7967, 7968, 7969, 7970, 7971, 7972, 7973, 7974, 7975, 7976, 7977, 7978, 7979, 7980, 8416, 8083, 8377, 8119, 8446, 8074, 8374, 8138, 8139, 8373, 8492]
GTGTGTGTGTGTGTGTGTGTGTGTGTGTGTGTGTGTGTGTGTGTGTGTGTGTGTGTGTGTGAACAATGCAAATGGATAAA
AAAATCCAAGCAAACAAGTTTAATACATCTCTAAAGTTTGCTTTCATACTTTCGTCAGGGGGTACAGACTGTAAAGGTAA
TAATTTTTCTCTTCCATGGTTCTCAGAGTCAGCCATCAATTACAGATTTTTATCTTGGTTAGAGAGAAAGAGAAGACAGA
AATTAGAACATTAAAAGAATGTGACATCAGGGTAAATGGCCACGAATTTCACTTTATTCTACAATGTCCTAAAATTATAA
CATCTCGAAATGCATTGAAAACCTAAAAATACCATTGTTAACGCTAACTTCGTTTTCTCCATCTGATCAAAATGTAAACC
ATACAATAAGCAAATTCATAAACCGTGTATAAACTGTTACTTTGGAAACGCTTGGAGTGTTTATTTTAGCTTTGTGTAAT
ACTACAAATGTTTATATCGAGAAATTGTGTACCTGTTGATTGCTTATTTCGTAATGAATATTCCAATTAACCTGTTTTGT
TATTCATTATTGTAGTTTGTTTCTATTGTATCATCCACGCTCCAAAATGGGCAAAGGGATGAAACTTCTTGAATCATGAA
TCTTCATCTGGCTTATGTCTTCCGGCAGACATGACTTGCAGTTTAAACTTGAGTTATCTTATTTTTCTTTTTAAGTATTA
TATCGTTACTCCAGGTTTGCTTTATGAGAATGAATTTGAGTGATGAAAGGTGTGTGTATTTCGTTTACCCAGGAGTACAT
GACCTAAGTGTTGCACCCGCAAAAGATACTGTTCGTTCGGCGTTTGCACAAAAAAGGAATCAAATTATGTGGAGGAAAGA
AACTGCCAGGGGGTATATTCGGCGTGAGGCCGTTAATGTTTATGCATGTTACAACAATTCTAAGAGGCCTTTACCTCGAT
CATTCTTATGCTGTGGATCAAAGCTCCTGAGGCATACAAGCCGCGTACCGGGGGCAGTACGAGGAATCGGCATTGGCGGT
GTAGTGCGCCGAGGCGAAGCCCCGGACTACCTCAAAATAGTCCCCAGCCCATTCCATGCATTTAGGAGCAAATAGGTCAC
TCGGGAGCAGGAGTTTCTCCAGCAGCCGTTGTTGTCTGAGAGGGGTGGTGTTGGACATGCTGGAAGCTTCTCTTCGTTTC
CGTTTCTCCAGGCAGAAGCC
