# Supplementary material for: Venomix: a simple bioinformatic pipeline for identifying and characterizing toxin gene candidates from transcriptomic data
Source: PeerJ. 2018 Jul 31;6:e5361. doi: 10.7717/peerj.5361 (PMC6074769; doi:10.7717/peerj.5361)
Supplement: Supplemental Information 2 [file peerj-06-5361-s002.gz › FinalOutput_1E-20/SCREENING/Cs_Tox_Prot_Pub]

Sp_A_3|sponsalis|A|36072.5026738	4.61e-22
Sp_A_4|sponsalis|A|58228.5882353	1.90e-20
Sp_A_5|sponsalis|A|1850.68449198	5.21e-06
Sp_B1_1|sponsalis|B1|11441.9136213	4.99e-29
Sp_B1_2|sponsalis|B1|12092.4684385	1.45e-29
Sp_B4_1|sponsalis|B4|49.0469798658	1.41e-05
Sp_D_1|sponsalis|D|166.09375	8.80e-18
Sp_D_2|sponsalis|D|877.254416961	4.36e-07
Sp_D_3|sponsalis|D|1292.53284672	5.17e-20
Sp_D_4|sponsalis|D|853.770072993	1.70e-19
Sp_D_5|sponsalis|D|606.131386861	4.74e-20
Sp_DivMKFPLLFISL_1|sponsalis|DivMKFPLLFISL|62.26953125	4.81e-05
Sp_DivMKFPLLFISL_2|sponsalis|DivMKFPLLFISL|2189.69827586	2.08e-08
Sp_DivMKFPLLFISL_3|sponsalis|DivMKFPLLFISL|3305.05042017	2.89e-09
Sp_DivMKFPLLFISL_4|sponsalis|DivMKFPLLFISL|1594.34453782	1.56e-09
Sp_DivMKFPLLFISL_5|sponsalis|DivMKFPLLFISL|110.515625	0.001
Sp_E_1|sponsalis|E|628.491166078	1.7
Sp_E_2|sponsalis|E|250.720149254	0.18
Sp_F_1|sponsalis|F|579.250883392	0.73
Sp_F_2|sponsalis|F|2609.94525547	0.74
Sp_F_3|sponsalis|F|1350.08029197	1.3
Sp_G-like_1|sponsalis|G-like|125.778571429	0.78
Sp_G-like_2|sponsalis|G-like|270.967857143	0.12
Sp_I1_1|sponsalis|I1|2627.46268657	7.43e-12
Sp_I1_2|sponsalis|I1|144.148854962	2.63e-12
Sp_I1_3|sponsalis|I1|1016.5261194	2.79e-13
Sp_I1_4|sponsalis|I1|141.423664122	7.09e-12
Sp_I1_5|sponsalis|I1|820.085820896	1.74e-12
Sp_I1_6|sponsalis|I1|787.27238806	2.60e-12
Sp_I1_7|sponsalis|I1|350.888059701	4.76e-12
Sp_I1_8|sponsalis|I1|641.606870229	1.14e-05
Sp_I1_9|sponsalis|I1|88.7480916031	2.80e-33
Sp_I1_10|sponsalis|I1|92.5752212389	7.51e-32
Sp_I1_11|sponsalis|I1|139.938864629	1.97e-31
Sp_I2_1|sponsalis|I2|49.262295082	1.72e-21
Sp_I2_2|sponsalis|I2|276.93442623	1.61e-25
Sp_I3_1|sponsalis|I3|8517.0942623	1.55e-29
Sp_I3_2|sponsalis|I3|3343.89637306	7.80e-08
Sp_I3_3|sponsalis|I3|3630.33160622	1.97e-08
Sp_I3_4|sponsalis|I3|2114.41326531	6.38e-08
Sp_I4_1|sponsalis|I4|196.363013699	5.09e-42
Sp_I4_2|sponsalis|I4|33.3944636678	3.21e-36
Sp_I4_3|sponsalis|I4|19.1349480969	6.08e-39
Sp_J_1|sponsalis|J|56.5038167939	8.13e-24
Sp_J_2|sponsalis|J|145.659663866	3.68e-16
Sp_J_3|sponsalis|J|90.8445378151	3.70e-17
Sp_J_4|sponsalis|J|94.9453781513	1.97e-16
Sp_J_5|sponsalis|J|126.218487395	1.78e-17
Sp_L_1|sponsalis|L|39743.3259669	8.39e-18
Sp_M_1|sponsalis|M|183.020408163	1.96e-18
Sp_M_2|sponsalis|M|3489.31858407	3.03e-27
Sp_M_3|sponsalis|M|778.032786885	1.94e-19
Sp_M_3|sponsalis|M|778.032786885	8.68e-04
Sp_M_4|sponsalis|M|733.407035176	8.56e-32
Sp_M_5|sponsalis|M|53.3933649289	5.32e-13
Sp_M_6|sponsalis|M|655.816143498	3.90e-13
Sp_M_7|sponsalis|M|130.658536585	1.79e-38
Sp_M_8|sponsalis|M|13970.1153846	1.35e-32
Sp_M_9|sponsalis|M|434.248704663	2.21e-16
Sp_M_10|sponsalis|M|181.735751295	4.32e-17
Sp_M_11|sponsalis|M|177.405940594	3.27e-16
Sp_M_12|sponsalis|M|1189.75121951	3.02e-11
Sp_M_13|sponsalis|M|1087.62439024	1.58e-11
Sp_M_14|sponsalis|M|2681.12195122	1.48e-11
Sp_M_15|sponsalis|M|12858.0487805	5.88e-13
Sp_M_16|sponsalis|M|6538.51869159	7.60e-19
Sp_M_17|sponsalis|M|81.1198156682	7.89e-15
Sp_M_18|sponsalis|M|161.481308411	7.60e-15
Sp_M_19|sponsalis|M|2810.32642487	9.43e-10
Sp_M_20|sponsalis|M|4755.39698492	4.27e-12
Sp_M_21|sponsalis|M|3381.06030151	2.14e-12
Sp_M_22|sponsalis|M|316.889423077	2.57e-20
Sp_M_23|sponsalis|M|315.605769231	8.13e-20
Sp_M_24|sponsalis|M|494.221153846	0.022
Sp_M_25|sponsalis|M|124.442307692	0.010
Sp_M_26|sponsalis|M|32.0742574257	1.52e-31
Sp_M_27|sponsalis|M|308.079439252	4.90e-12
Sp_M_28|sponsalis|M|186.351485149	4.21e-12
Sp_M_29|sponsalis|M|178.420560748	7.98e-17
Sp_M_30|sponsalis|M|354.836448598	1.62e-15
Sp_MEFRR_1|sponsalis|MEFRR|28.3522267206	4.78e-17
Sp_MEFRR_2|sponsalis|MEFRR|15.5627530364	5.20e-18
Sp_MEFRR_3|sponsalis|MEFRR|1287.19433198	4.19e-13
Sp_MKFLL_1|sponsalis|MKFLL|693.21761658	1.13e-08
Sp_MKFLL_2|sponsalis|MKFLL|864.92746114	2.49e-08
Sp_MKISL_1|sponsalis|MKISL|2777.05240175	0.003
Sp_N_1|sponsalis|N|55.3445378151	0.068
Sp_N_2|sponsalis|N|399.505190311	0.006
Sp_N_3|sponsalis|N|15.102739726	2.04e-17
Sp_N_4|sponsalis|N|19.9246575342	7.34e-30
Sp_N_5|sponsalis|N|32.2941176471	4.90e-35
Sp_N_6|sponsalis|N|12.5224913495	2.06e-34
Sp_N_7|sponsalis|N|4796.43778802	0.087
Sp_N_8|sponsalis|N|1667.468	0.19
Sp_O1_9|sponsalis|O1|465.404	1.48e-28
Sp_O1_10|sponsalis|O1|4035.10084034	5.59e-29
Sp_O1_11|sponsalis|O1|9574.81512605	4.90e-30
Sp_O1_12|sponsalis|O1|4925.45798319	3.38e-29
Sp_O1_13|sponsalis|O1|9233.10504202	3.38e-29
Sp_O1_14|sponsalis|O1|44008.5966387	3.45e-29
Sp_O1_15|sponsalis|O1|18267.1784232	5.33e-31
Sp_O1_16|sponsalis|O1|32.2242990654	8.94e-28
Sp_O1_17|sponsalis|O1|27.2252964427	1.71e-35
Sp_O1_18|sponsalis|O1|4624.51530612	2.53e-21
Sp_O1_19|sponsalis|O1|807.434628975	4.82e-21
Sp_O1_20|sponsalis|O1|5347.25	7.35e-24
Sp_O1_21|sponsalis|O1|43.5256916996	8.92e-22
Sp_O1_22|sponsalis|O1|160.193675889	1.12e-25
Sp_O1_23|sponsalis|O1|2407.50207469	2.88e-17
Sp_O1_24|sponsalis|O1|580.153526971	3.39e-25
Sp_O1_25|sponsalis|O1|1299.65560166	8.27e-28
Sp_O1_26|sponsalis|O1|2198.52226721	1.23e-29
Sp_O1_27|sponsalis|O1|3630.63562753	6.36e-30
Sp_O1_28|sponsalis|O1|7104.81376518	3.86e-28
Sp_O1_29|sponsalis|O1|13000.7975709	1.11e-26
Sp_O1_30|sponsalis|O1|24156.7611336	3.19e-26
Sp_O1_31|sponsalis|O1|34750.3193277	2.15e-30
Sp_O1_32|sponsalis|O1|22668.3193277	3.61e-30
Sp_O1_33|sponsalis|O1|16212.8907563	1.71e-30
Sp_O1_34|sponsalis|O1|390.204918033	4.63e-24
Sp_O1_35|sponsalis|O1|1669.0893617	1.46e-35
Sp_O1_36|sponsalis|O1|302.574468085	2.81e-27
Sp_O1_37|sponsalis|O1|6498.504	8.25e-28
Sp_O1_38|sponsalis|O1|38172.1512605	1.30e-30
Sp_O1_39|sponsalis|O1|1503.02074689	2.85e-32
Sp_O1_40|sponsalis|O1|12176.1361702	8.74e-35
Sp_O1_41|sponsalis|O1|2652.19747899	5.47e-30
Sp_O1_42|sponsalis|O1|3371.49159664	3.57e-31
Sp_O1_43|sponsalis|O1|16391.2647059	5.78e-30
Sp_O1_44|sponsalis|O1|2638.56016598	1.31e-32
Sp_O1_45|sponsalis|O1|6626.39834025	8.00e-32
Sp_O1_46|sponsalis|O1|2950.8	3.97e-35
Sp_O1_47|sponsalis|O1|180.695652174	6.71e-27
Sp_O1_48|sponsalis|O1|94.135371179	7.19e-29
Sp_O1_49|sponsalis|O1|124.449781659	9.77e-30
Sp_O1_50|sponsalis|O1|872.426229508	7.70e-27
Sp_O1_51|sponsalis|O1|1871.88934426	8.05e-28
Sp_O1_52|sponsalis|O1|1092.34	1.51e-31
Sp_O1_53|sponsalis|O1|137.226890756	4.49e-28
Sp_O1_54|sponsalis|O1|78.0212765957	1.14e-31
Sp_O1_55|sponsalis|O1|16503.9004739	5.36e-22
Sp_O1_56|sponsalis|O1|13462.3562753	7.67e-42
Sp_O1_57|sponsalis|O1|18952.8866397	3.76e-42
Sp_O1_58|sponsalis|O1|665.212	2.25e-28
Sp_O1_59|sponsalis|O1|2305.5787234	7.28e-23
Sp_O1_60|sponsalis|O1|742.469314079	3.98e-27
Sp_O1_61|sponsalis|O1|946.523465704	3.98e-27
Sp_O1_62|sponsalis|O1|99.144	1.57e-13
Sp_O1_63|sponsalis|O1|132.052	3.00e-14
Sp_O1_64|sponsalis|O1|2971.63286713	7.79e-29
Sp_O1_65|sponsalis|O1|2711.28321678	4.88e-30
Sp_O1_66|sponsalis|O1|3258.45104895	2.86e-22
Sp_O1_67|sponsalis|O1|2478.59440559	2.83e-22
Sp_O1_68|sponsalis|O1|4760.76981132	3.70e-28
Sp_O1_69|sponsalis|O1|7693.05592105	6.83e-29
Sp_O1_70|sponsalis|O1|2496.51428571	1.19e-28
Sp_O1_71|sponsalis|O1|3986.575	1.03e-29
Sp_O1_72|sponsalis|O1|4960.38113208	9.93e-29
Sp_O1_73|sponsalis|O1|2810.39245283	4.04e-29
Sp_O1_74|sponsalis|O1|4477.81132075	4.04e-29
Sp_O1_75|sponsalis|O1|4723.04850746	8.76e-29
Sp_O1_76|sponsalis|O1|6355.54285714	4.69e-28
Sp_O1_77|sponsalis|O1|2182.38811189	5.00e-21
Sp_O1_78|sponsalis|O1|1756.84615385	2.49e-20
Sp_O1_79|sponsalis|O1|3623.16	3.38e-27
Sp_O1_80|sponsalis|O1|3839.20851064	1.61e-26
Sp_O1_81|sponsalis|O1|15958.9361702	2.44e-19
Sp_O1_82|sponsalis|O1|5886.54893617	2.67e-19
Sp_O1_83|sponsalis|O1|9428.89626556	1.88e-16
Sp_O1_83|sponsalis|O1|9428.89626556	2.5
Sp_O1_84|sponsalis|O1|13867.0912863	1.74e-16
Sp_O1_84|sponsalis|O1|13867.0912863	2.7
Sp_O1_85|sponsalis|O1|1460.46473029	4.21e-30
Sp_O1_86|sponsalis|O1|7731.34893617	6.66e-25
Sp_O1_87|sponsalis|O1|1130.2	9.16e-29
Sp_O1_88|sponsalis|O1|1535.39834025	1.25e-30
Sp_O1_89|sponsalis|O1|5087.02142857	4.54e-28
Sp_O1_90|sponsalis|O1|7283.66433566	2.27e-34
Sp_O1_91|sponsalis|O1|8955.47368421	2.87e-34
Sp_O1_92|sponsalis|O1|4635.79574468	1.46e-18
Sp_O1_93|sponsalis|O1|93.2648221344	5.02e-22
Sp_O1_94|sponsalis|O1|1372.41312741	1.15e-28
Sp_O1_95|sponsalis|O1|70.2090163934	5.63e-24
Sp_O1_96|sponsalis|O1|265.86	3.12e-30
Sp_O1_97|sponsalis|O1|3349.70638298	1.04e-33
Sp_O1_98|sponsalis|O1|5831.04255319	5.11e-34
Sp_O1_99|sponsalis|O1|1552.50212766	1.61e-16
Sp_O1_100|sponsalis|O1|74.0038167939	1.88e-30
Sp_O1_101|sponsalis|O1|47.8854961832	1.88e-30
Sp_O1_102|sponsalis|O1|212.824	5.62e-28
Sp_O1_103|sponsalis|O1|144.284	2.82e-28
Sp_O1_104|sponsalis|O1|1339.62	9.70e-19
Sp_O1_105|sponsalis|O1|175.47265625	1.16e-21
Sp_O1_106|sponsalis|O1|5913.89453125	1.22e-29
Sp_O1_107|sponsalis|O1|2964.265625	3.29e-27
Sp_O1_108|sponsalis|O1|271.764	9.22e-18
Sp_O1_109|sponsalis|O1|220.88	6.15e-18
Sp_O1_110|sponsalis|O1|218.812	1.58e-17
Sp_O1_111|sponsalis|O1|1316.428	1.66e-18
Sp_O1_112|sponsalis|O1|1554.70040486	9.42e-17
Sp_O1_113|sponsalis|O1|1193.56275304	1.98e-17
Sp_O1_114|sponsalis|O1|629.848	5.76e-18
Sp_O1_115|sponsalis|O1|321.768	9.87e-18
Sp_O1_116|sponsalis|O1|27.2977099237	3.13e-28
Sp_O1_117|sponsalis|O1|23865.5991379	1.31e-24
Sp_O1_118|sponsalis|O1|18869.9021277	5.16e-23
Sp_O1_119|sponsalis|O1|1613.25957447	5.05e-18
Sp_O1_120|sponsalis|O1|2917.41908714	2.65e-15
Sp_O1_120|sponsalis|O1|2917.41908714	2.7
Sp_O1_121|sponsalis|O1|2418.08	1.30e-22
Sp_O1_122|sponsalis|O1|8141.476	5.65e-22
Sp_O1_123|sponsalis|O1|661.460580913	3.63e-22
Sp_O1_124|sponsalis|O1|508.529411765	8.05e-23
Sp_O1_125|sponsalis|O1|5402.21702128	3.06e-24
Sp_O1_126|sponsalis|O1|2860.63157895	1.84e-28
Sp_O1_127|sponsalis|O1|2818.21862348	8.80e-28
Sp_O1_128|sponsalis|O1|60.2727272727	8.89e-31
Sp_O1_129|sponsalis|O1|59.8695652174	1.66e-27
Sp_O1_130|sponsalis|O1|2912.60909091	2.27e-28
Sp_O1_131|sponsalis|O1|3427.18181818	1.65e-28
Sp_O2_1|sponsalis|O2|184.713692946	7.65e-35
Sp_O2_2|sponsalis|O2|40.2199170124	1.22e-29
Sp_O2_3|sponsalis|O2|114.340248963	4.12e-30
Sp_O2_4|sponsalis|O2|79.8879310345	8.70e-11
Sp_O2_5|sponsalis|O2|931.29787234	1.58e-24
Sp_O2_6|sponsalis|O2|591.288793103	1.53e-28
Sp_O2_7|sponsalis|O2|393.172413793	4.87e-35
Sp_O2_8|sponsalis|O2|158.767175573	6.11e-31
Sp_O2_9|sponsalis|O2|549.606870229	1.60e-30
Sp_O2_10|sponsalis|O2|713.476595745	9.58e-44
Sp_O2_11|sponsalis|O2|188.0	1.84e-42
Sp_O2_12|sponsalis|O2|236.195020747	2.92e-43
Sp_O2_13|sponsalis|O2|56.6556016598	1.97e-31
Sp_O2_14|sponsalis|O2|1807.375	1.06e-25
Sp_O2_15|sponsalis|O2|1156.76447876	5.38e-45
Sp_O2_16|sponsalis|O2|239.668085106	3.25e-42
Sp_O2_17|sponsalis|O2|28115.0445344	6.54e-32
Sp_O2_18|sponsalis|O2|18254.6680498	2.30e-20
Sp_O2_19|sponsalis|O2|511.97761194	3.99e-17
Sp_O2_20|sponsalis|O2|164.369402985	7.49e-10
Sp_O2_21|sponsalis|O2|660.96641791	5.13e-17
Sp_O2_22|sponsalis|O2|4716.86940299	2.02e-13
Sp_O2_23|sponsalis|O2|14589.5868726	8.78e-18
Sp_O2_24|sponsalis|O2|480.697761194	1.70e-08
Sp_O2_25|sponsalis|O2|695.115671642	2.99e-09
Sp_O2_26|sponsalis|O2|22938.4424779	3.64e-10
Sp_O2_27|sponsalis|O2|5931.59459459	1.09e-12
Sp_O2_28|sponsalis|O2|334.13362069	1.27e-18
Sp_O2_29|sponsalis|O2|1160.96774194	1.05e-19
Sp_O2_30|sponsalis|O2|6294.15057915	9.13e-13
Sp_O2_31|sponsalis|O2|48.3879310345	1.32e-35
Sp_O3_1|sponsalis|O3|179.572614108	2.89e-21
Sp_O3_2|sponsalis|O3|100.10373444	6.24e-33
Sp_O3_3|sponsalis|O3|821.043668122	8.90e-09
Sp_O3_4|sponsalis|O3|171.586206897	6.47e-17
Sp_O3_5|sponsalis|O3|141.534482759	5.61e-17
Sp_O3_6|sponsalis|O3|574.757847534	0.003
Sp_P_1|sponsalis|P|832.985559567	3.44e-14
Sp_P_2|sponsalis|P|3543.98194946	1.86e-15
Sp_P_3|sponsalis|P|3414.28158845	4.54e-17
Sp_P_4|sponsalis|P|4477.60649819	4.30e-22
Sp_P_5|sponsalis|P|2458.04198473	5.12e-11
Sp_P_6|sponsalis|P|2349.41176471	3.76e-19
Sp_P_7|sponsalis|P|2481.044	3.61e-09
Sp_P_8|sponsalis|P|43.875	3.57e-09
Sp_P_9|sponsalis|P|1906.64642857	1.87e-23
Sp_P_10|sponsalis|P|3102.075	1.16e-23
Sp_P_11|sponsalis|P|199.696750903	3.02e-14
Sp_P_12|sponsalis|P|336.59566787	3.02e-14
Sp_P_13|sponsalis|P|197.55234657	1.00e-19
Sp_P_14|sponsalis|P|39.8606557377	1.15e-06
Sp_P_15|sponsalis|P|85.5982532751	6.67e-08
Sp_P_16|sponsalis|P|50.7663934426	1.33e-10
Sp_Q_1|sponsalis|Q|7713.99609375	0.008
Sp_SF-04_1|sponsalis|SF-04|1709.80916031	3.0
Sp_SF-04_2|sponsalis|SF-04|3623.98854962	3.2
Sp_SF-mi1_1|sponsalis|SF-mi1|1163.69465649	1.02e-04
Sp_SF-mi1_2|sponsalis|SF-mi1|98.8178137652	2.1
Sp_SF-mi1_3|sponsalis|SF-mi1|72.4736842105	0.90
Sp_SF-mi1_4|sponsalis|SF-mi1|6398.09160305	0.001
Sp_SF-mi1_5|sponsalis|SF-mi1|98.3056768559	0.046
Sp_SF-mi1_6|sponsalis|SF-mi1|35.8908296943	0.044
Sp_SF-mi2_1|sponsalis|SF-mi2|71.6881188119	0.23
Sp_SF-mi2_2|sponsalis|SF-mi2|1272.5450237	0.12
Sp_SF-mi2_3|sponsalis|SF-mi2|178.45049505	0.24
Sp_T_1|sponsalis|T|987.456521739	7.07e-27
Sp_T_2|sponsalis|T|3217.44919786	4.90e-23
Sp_T_3|sponsalis|T|1113.50802139	5.25e-22
Sp_T_4|sponsalis|T|11856.2901554	1.56e-10
Sp_T_5|sponsalis|T|10944.2079208	7.04e-09
Sp_T_6|sponsalis|T|38399.2821782	8.29e-09
Sp_T_7|sponsalis|T|2914.12322275	1.84e-12
Sp_T_8|sponsalis|T|356.845303867	8.98e-05
Sp_T_9|sponsalis|T|9156.23255814	2.67e-09
Sp_T_10|sponsalis|T|3028.73684211	7.63e-09
Sp_T_11|sponsalis|T|11853.2114286	1.28e-09
Sp_T_12|sponsalis|T|11161.1714286	1.79e-09
Sp_T_13|sponsalis|T|12770.5240175	7.16e-14
Sp_T_14|sponsalis|T|4156.0349345	3.80e-14
Sp_T_15|sponsalis|T|16553.6637555	1.79e-13
Sp_T_16|sponsalis|T|2522.9025974	9.41e-08
Sp_T_17|sponsalis|T|9012.49714286	2.85e-08
Sp_T_18|sponsalis|T|7179.07428571	1.34e-08
Sp_T_19|sponsalis|T|2615.01630435	0.020
Sp_T_20|sponsalis|T|1626.71823204	0.019
Sp_T_21|sponsalis|T|956.418478261	6.85e-04
Sp_T_22|sponsalis|T|651.559405941	0.018
Sp_T_23|sponsalis|T|274.657608696	6.85e-04
Sp_T_24|sponsalis|T|8442.32	1.78e-12
Sp_T_25|sponsalis|T|50405.3459716	1.02e-10
Sp_T_26|sponsalis|T|2786.74045802	7.81e-14
Sp_T_27|sponsalis|T|7460.01578947	4.73e-11
Sp_T_28|sponsalis|T|4383.27428571	6.46e-14
Sp_T_29|sponsalis|T|3374.29694323	1.45e-17
Sp_T_30|sponsalis|T|3072.50884956	1.78e-14
Sp_T_31|sponsalis|T|3461.51256281	9.76e-13
Sp_T_32|sponsalis|T|763.494565217	4.88e-11
Sp_T_33|sponsalis|T|22959.8210526	5.59e-08
Sp_T_34|sponsalis|T|2697.43646409	5.32e-06
Sp_T_35|sponsalis|T|9746.84331797	1.67e-04
Sp_T_36|sponsalis|T|179.701086957	1.99e-04
Sp_T_37|sponsalis|T|400.733695652	1.75e-04
Sp_T_38|sponsalis|T|456.44198895	0.007
Sp_T_39|sponsalis|T|5119.69026549	3.66e-14
Sp_T_40|sponsalis|T|16020.0153061	3.51e-13
Sp_T_41|sponsalis|T|3088.78318584	1.05e-21
Sp_T_42|sponsalis|T|4758.51769912	1.19e-21
Sp_T_43|sponsalis|T|13301.4911504	6.13e-21
Sp_T_44|sponsalis|T|15258.7433628	6.48e-21
Sp_T_45|sponsalis|T|2460.87437186	1.43e-16
Sp_T_46|sponsalis|T|1011.26717557	2.65e-08
Sp_T_47|sponsalis|T|6390.55940594	3.68e-10
Sp_T_48|sponsalis|T|10308.6831683	1.71e-09
Sp_T_49|sponsalis|T|2323.81656805	2.86e-09
Sp_T_50|sponsalis|T|8054.90234375	6.38e-06
Sp_T_51|sponsalis|T|7215.33984375	1.22e-05
Sp_T_52|sponsalis|T|6533.74418605	1.36e-05
Sp_T_53|sponsalis|T|17966.1491713	1.68e-06
Sp_T_54|sponsalis|T|22761.4507772	7.61e-06
Sp_T_55|sponsalis|T|2184.63819095	1.66e-08
Sp_T_56|sponsalis|T|2030.97596154	5.02e-10
Sp_T_57|sponsalis|T|84.3312883436	4.51e-06
Sp_T_58|sponsalis|T|1920.51086957	3.01e-04
Sp_T_59|sponsalis|T|1950.88613861	2.58e-10
Sp_T_60|sponsalis|T|2884.89108911	5.67e-10
Sp_T_61|sponsalis|T|623.026315789	1.59e-13
Sp_T_62|sponsalis|T|2553.23893805	2.52e-13
Sp_T_63|sponsalis|T|9296.03157895	2.78e-13
Sp_T_64|sponsalis|T|4978.92105263	2.33e-13
Sp_T_65|sponsalis|T|4131.30526316	1.71e-12
Sp_T_66|sponsalis|T|2711.8960396	0.042
Sp_T_67|sponsalis|T|3830.34158416	0.25
Sp_T_68|sponsalis|T|2432.38118812	0.097
Sp_T_69|sponsalis|T|383.735576923	3.83e-05
Sp_T_70|sponsalis|T|1458.01020408	1.19e-16
Sp_T_71|sponsalis|T|853.27638191	0.034
Sp_T_72|sponsalis|T|874.557894737	0.061
Sp_U_1|sponsalis|U|4637.96170213	1.26e-05
Sp_U_2|sponsalis|U|1374.00473934	8.07e-06
Sp_U_3|sponsalis|U|1545.02369668	8.07e-06
Sp_U_4|sponsalis|U|3230.57692308	8.93e-08
Sp_U_5|sponsalis|U|22159.5234043	1.61e-07
Sp_U_6|sponsalis|U|10564.879397	3.59e-10
Sp_U_7|sponsalis|U|14536.6201923	7.19e-05
Sp_U_8|sponsalis|U|4630.83886256	0.20
Sp_U_9|sponsalis|U|1250.36492891	0.20
Sp_V_1|sponsalis|V|4300.89495798	2.14e-16
Sp_V_2|sponsalis|V|1484.55605381	6.43e-18
Sp_V_3|sponsalis|V|2741.92376682	1.17e-15
Sp_Y_1|sponsalis|Y|213.878504673	7.75e-22
Sp_Y_2|sponsalis|Y|103.938053097	3.66e-29
Sp_Y_3|sponsalis|Y|65.238317757	1.56e-22
Sp_Y_4|sponsalis|Y|148.004739336	1.17e-20
Sp_Y_5|sponsalis|Y|31.3938053097	3.54e-29
Sp_con-ikot-ikot_1|sponsalis|con-ikot-ikot|8271.70484581	1.3
Sp_con-ikot-ikot_2|sponsalis|con-ikot-ikot|6146.39867841	1.6
Sp_con-ikot-ikot_3|sponsalis|con-ikot-ikot|1692.68478261	1.4
Sp_con-ikot-ikot_4|sponsalis|con-ikot-ikot|1139.64130435	1.9
Sp_con-ikot-ikot_5|sponsalis|con-ikot-ikot|33.1317365269	0.55
Sp_con-ikot-ikot_6|sponsalis|con-ikot-ikot|50.9850299401	0.43
Sp_con-ikot-ikot_7|sponsalis|con-ikot-ikot|17.8140243902	0.51
Sp_con-ikot-ikot_8|sponsalis|con-ikot-ikot|118.832386364	2.2
Sp_con-ikot-ikot_9|sponsalis|con-ikot-ikot|90.5028409091	2.0
Sp_conkunitzin_1|sponsalis|conkunitzin|41.1803278689	5.37e-29
Sp_conkunitzin_1|sponsalis|conkunitzin|41.1803278689	1.87e-18
Sp_conkunitzin_2|sponsalis|conkunitzin|16.2646370023	2.44e-30
Sp_conkunitzin_2|sponsalis|conkunitzin|16.2646370023	1.91e-18
Sp_conkunitzin_3|sponsalis|conkunitzin|794.182835821	2.83e-22
Sp_conkunitzin_4|sponsalis|conkunitzin|42.31640625	1.14e-19
Sp_conkunitzin_5|sponsalis|conkunitzin|601.253731343	4.83e-24
Sp_conkunitzin_6|sponsalis|conkunitzin|296.347490347	1.14e-21
Sp_conkunitzin_7|sponsalis|conkunitzin|435.007722008	1.50e-21
Sp_conkunitzin_8|sponsalis|conkunitzin|892.614503817	7.95e-25
Sp_conkunitzin_9|sponsalis|conkunitzin|54.17578125	8.05e-20
Sp_conkunitzin_10|sponsalis|conkunitzin|227.316037736	3.05e-35
Sp_conkunitzin_10|sponsalis|conkunitzin|227.316037736	1.23e-21
Sp_conkunitzin_11|sponsalis|conkunitzin|88.083032491	2.79e-27
Sp_conkunitzin_12|sponsalis|conkunitzin|479.296	3.07e-18
Sp_conodipine_1|sponsalis|conodipine|33.0890909091	4.71e-36
Sp_conodipine_2|sponsalis|conodipine|19.6327272727	5.85e-38
Sp_conodipine_3|sponsalis|conodipine|8.29684210526	9.58e-16
Sp_conodipine_4|sponsalis|conodipine|4738.72798434	1.55e-27
Sp_conodipine_5|sponsalis|conodipine|37.56	3.01e-38
Sp_conodipine_6|sponsalis|conodipine|41.0309090909	3.47e-38
Sp_conodipine_7|sponsalis|conodipine|188.890909091	4.53e-37
Sp_conophysin_1|sponsalis|conophysin|28.6987012987	2.73e-41
Sp_conophysin_2|sponsalis|conophysin|56.7246753247	3.85e-42
Sp_conophysin_3|sponsalis|conophysin|142.067532468	7.48e-43
