# Supplementary material for: Venomix: a simple bioinformatic pipeline for identifying and characterizing toxin gene candidates from transcriptomic data
Source: PeerJ. 2018 Jul 31;6:e5361. doi: 10.7717/peerj.5361 (PMC6074769; doi:10.7717/peerj.5361)
Supplement: Supplemental Information 2 [file peerj-06-5361-s002.gz › FinalOutput_1E-20/SCREENING/Cs_UNIPROT_1E-20]

TRINITY_DN10599_c1_g1_i1_(3)	1.85e-31
TRINITY_DN10599_c1_g1_i1_(3)	2.91e-05
TRINITY_DN10599_c1_g1_i1_(3)	2.13e-30
TRINITY_DN10599_c1_g1_i1_(3)	2.44e-28
TRINITY_DN10599_c1_g1_i1_(3)	1.16e-27
TRINITY_DN10599_c1_g1_i1_(3)	0.008
TRINITY_DN10599_c1_g1_i1_(3)	1.33e-27
TRINITY_DN10599_c1_g1_i1_(3)	2.14e-25
TRINITY_DN10599_c1_g1_i1_(3)	4.47e-23
TRINITY_DN10599_c1_g1_i1_(3)	9.98e-23
TRINITY_DN10599_c1_g1_i1_(3)	8.1
TRINITY_DN10599_c1_g1_i1_(3)	1.61e-22
TRINITY_DN10599_c1_g1_i1_(3)	2.44e-22
TRINITY_DN10599_c1_g1_i1_(3)	7.06e-22
TRINITY_DN10599_c1_g1_i1_(3)	7.97e-22
TRINITY_DN10599_c1_g1_i1_(3)	7.50e-21
TRINITY_DN10599_c1_g1_i1_(3)	2.11e-20
TRINITY_DN10599_c1_g1_i1_(3)	4.55e-20
TRINITY_DN10599_c1_g1_i1_(3)	0.006
TRINITY_DN10599_c1_g1_i1_(3)	1.5
TRINITY_DN10599_c1_g1_i1_(3)	3.1
TRINITY_DN10599_c1_g1_i1_(3)	1.32e-19
TRINITY_DN10599_c1_g1_i1_(3)	4.21e-19
TRINITY_DN10599_c1_g1_i1_(3)	2.73e-18
TRINITY_DN10599_c1_g1_i1_(3)	3.96e-18
TRINITY_DN10599_c1_g1_i1_(3)	4.55e-18
TRINITY_DN10599_c1_g1_i1_(3)	6.56e-18
TRINITY_DN10599_c1_g1_i1_(3)	1.02e-17
TRINITY_DN10599_c1_g1_i1_(3)	1.14e-17
TRINITY_DN10599_c1_g1_i1_(3)	1.17e-17
TRINITY_DN10599_c1_g1_i1_(3)	1.18e-17
TRINITY_DN10599_c1_g1_i1_(3)	1.19e-17
TRINITY_DN10599_c1_g1_i1_(3)	1.24e-17
TRINITY_DN10599_c1_g1_i1_(3)	1.24e-17
TRINITY_DN10599_c1_g1_i1_(3)	1.29e-17
TRINITY_DN10599_c1_g1_i1_(3)	1.59e-17
TRINITY_DN10599_c1_g1_i1_(3)	1.88e-17
TRINITY_DN10599_c1_g1_i1_(3)	2.10e-17
TRINITY_DN10599_c1_g1_i1_(3)	4.06e-17
TRINITY_DN10599_c1_g1_i1_(3)	2.87e-16
TRINITY_DN10599_c1_g1_i1_(3)	4.32e-16
TRINITY_DN10599_c1_g1_i1_(3)	8.36e-16
TRINITY_DN10599_c1_g1_i1_(3)	9.74e-16
TRINITY_DN10599_c1_g1_i1_(3)	1.10e-15
TRINITY_DN10599_c1_g1_i1_(3)	1.49e-15
TRINITY_DN10599_c1_g1_i1_(3)	1.68e-15
TRINITY_DN10599_c1_g1_i1_(3)	1.69e-15
TRINITY_DN10599_c1_g1_i1_(3)	2.90e-15
TRINITY_DN10599_c1_g1_i1_(3)	3.30e-15
TRINITY_DN10599_c1_g1_i1_(3)	3.67e-15
TRINITY_DN10599_c1_g1_i1_(3)	6.02e-15
TRINITY_DN10599_c1_g1_i1_(3)	7.07e-15
TRINITY_DN10599_c1_g1_i1_(3)	1.14e-14
TRINITY_DN10599_c1_g1_i1_(3)	2.26e-14
TRINITY_DN10599_c1_g1_i1_(3)	2.53e-14
TRINITY_DN10599_c1_g1_i1_(3)	2.70e-14
TRINITY_DN10599_c1_g1_i1_(3)	5.26e-14
TRINITY_DN10599_c1_g1_i1_(3)	5.52e-14
TRINITY_DN10599_c1_g1_i1_(3)	5.57e-14
TRINITY_DN10599_c1_g1_i1_(3)	2.68e-13
TRINITY_DN10599_c1_g1_i1_(3)	2.85e-13
TRINITY_DN10599_c1_g1_i1_(3)	5.85e-13
TRINITY_DN10599_c1_g1_i1_(3)	7.60e-13
TRINITY_DN10599_c1_g1_i1_(3)	1.32e-12
TRINITY_DN10599_c1_g1_i1_(3)	1.82e-12
TRINITY_DN10599_c1_g1_i1_(3)	2.54e-12
TRINITY_DN10599_c1_g1_i1_(3)	3.29e-12
TRINITY_DN10599_c1_g1_i1_(3)	4.68e-12
TRINITY_DN10599_c1_g1_i1_(3)	5.24e-12
TRINITY_DN10599_c1_g1_i1_(3)	1.10e-11
TRINITY_DN10599_c1_g1_i1_(3)	6.78e-10
TRINITY_DN10599_c1_g1_i1_(3)	1.62e-09
TRINITY_DN10599_c1_g1_i1_(3)	0.006
TRINITY_DN10599_c1_g1_i1_(3)	0.014
TRINITY_DN10599_c1_g1_i1_(3)	6.47e-09
TRINITY_DN10599_c1_g1_i1_(3)	4.16e-08
TRINITY_DN10599_c1_g1_i1_(3)	0.038
TRINITY_DN10599_c1_g1_i1_(3)	0.33
TRINITY_DN10599_c1_g1_i1_(3)	1.90e-06
TRINITY_DN10599_c1_g1_i1_(3)	9.27e-05
TRINITY_DN10599_c1_g1_i1_(3)	0.004
TRINITY_DN10599_c1_g1_i1_(3)	1.4
TRINITY_DN10599_c1_g1_i1_(3)	3.0
TRINITY_DN10599_c1_g1_i1_(3)	0.007
TRINITY_DN10599_c1_g1_i1_(3)	0.019
TRINITY_DN10599_c1_g1_i1_(3)	0.009
TRINITY_DN10599_c1_g1_i1_(3)	0.093
TRINITY_DN10599_c1_g1_i1_(3)	0.017
TRINITY_DN10599_c1_g1_i1_(3)	0.033
TRINITY_DN10599_c1_g1_i1_(3)	0.092
TRINITY_DN10599_c1_g1_i1_(3)	2.1
TRINITY_DN10599_c1_g1_i1_(3)	0.076
TRINITY_DN10599_c1_g1_i1_(3)	0.10
TRINITY_DN10599_c1_g1_i1_(3)	0.35
TRINITY_DN10599_c1_g1_i1_(3)	0.86
TRINITY_DN10599_c1_g1_i1_(3)	1.1
TRINITY_DN10599_c1_g1_i1_(3)	2.0
TRINITY_DN10599_c1_g1_i1_(3)	2.6
TRINITY_DN10599_c1_g1_i1_(3)	8.2
TRINITY_DN10599_c1_g1_i1_(3)	2.1
TRINITY_DN10599_c1_g1_i1_(3)	2.4
TRINITY_DN10599_c1_g1_i1_(3)	2.5
TRINITY_DN10599_c1_g1_i1_(3)	2.8
TRINITY_DN10599_c1_g1_i1_(3)	3.2
TRINITY_DN10599_c1_g1_i1_(3)	5.7
TRINITY_DN10599_c1_g1_i1_(3)	5.8
TRINITY_DN10599_c1_g1_i1_(3)	8.2
TRINITY_DN10599_c1_g1_i1_(3)	6.1
TRINITY_DN10599_c1_g1_i1_(3)	7.8
TRINITY_DN10599_c1_g1_i2_(3)	1.41e-31
TRINITY_DN10599_c1_g1_i2_(3)	2.52e-05
TRINITY_DN10599_c1_g1_i2_(3)	1.55e-30
TRINITY_DN10599_c1_g1_i2_(3)	1.84e-28
TRINITY_DN10599_c1_g1_i2_(3)	9.49e-28
TRINITY_DN10599_c1_g1_i2_(3)	0.007
TRINITY_DN10599_c1_g1_i2_(3)	9.90e-28
TRINITY_DN10599_c1_g1_i2_(3)	1.62e-25
TRINITY_DN10599_c1_g1_i2_(3)	3.78e-23
TRINITY_DN10599_c1_g1_i2_(3)	7.93e-23
TRINITY_DN10599_c1_g1_i2_(3)	7.1
TRINITY_DN10599_c1_g1_i2_(3)	1.27e-22
TRINITY_DN10599_c1_g1_i2_(3)	1.92e-22
TRINITY_DN10599_c1_g1_i2_(3)	5.60e-22
TRINITY_DN10599_c1_g1_i2_(3)	6.30e-22
TRINITY_DN10599_c1_g1_i2_(3)	5.86e-21
TRINITY_DN10599_c1_g1_i2_(3)	1.65e-20
TRINITY_DN10599_c1_g1_i2_(3)	3.72e-20
TRINITY_DN10599_c1_g1_i2_(3)	0.005
TRINITY_DN10599_c1_g1_i2_(3)	1.3
TRINITY_DN10599_c1_g1_i2_(3)	2.7
TRINITY_DN10599_c1_g1_i2_(3)	1.05e-19
TRINITY_DN10599_c1_g1_i2_(3)	3.45e-19
TRINITY_DN10599_c1_g1_i2_(3)	2.25e-18
TRINITY_DN10599_c1_g1_i2_(3)	3.18e-18
TRINITY_DN10599_c1_g1_i2_(3)	3.70e-18
TRINITY_DN10599_c1_g1_i2_(3)	5.37e-18
TRINITY_DN10599_c1_g1_i2_(3)	8.16e-18
TRINITY_DN10599_c1_g1_i2_(3)	9.63e-18
TRINITY_DN10599_c1_g1_i2_(3)	9.70e-18
TRINITY_DN10599_c1_g1_i2_(3)	1.01e-17
TRINITY_DN10599_c1_g1_i2_(3)	1.02e-17
TRINITY_DN10599_c1_g1_i2_(3)	1.02e-17
TRINITY_DN10599_c1_g1_i2_(3)	1.07e-17
TRINITY_DN10599_c1_g1_i2_(3)	1.09e-17
TRINITY_DN10599_c1_g1_i2_(3)	1.27e-17
TRINITY_DN10599_c1_g1_i2_(3)	1.58e-17
TRINITY_DN10599_c1_g1_i2_(3)	1.82e-17
TRINITY_DN10599_c1_g1_i2_(3)	3.27e-17
TRINITY_DN10599_c1_g1_i2_(3)	2.34e-16
TRINITY_DN10599_c1_g1_i2_(3)	3.52e-16
TRINITY_DN10599_c1_g1_i2_(3)	6.78e-16
TRINITY_DN10599_c1_g1_i2_(3)	7.90e-16
TRINITY_DN10599_c1_g1_i2_(3)	9.61e-16
TRINITY_DN10599_c1_g1_i2_(3)	1.21e-15
TRINITY_DN10599_c1_g1_i2_(3)	1.37e-15
TRINITY_DN10599_c1_g1_i2_(3)	1.45e-15
TRINITY_DN10599_c1_g1_i2_(3)	2.36e-15
TRINITY_DN10599_c1_g1_i2_(3)	2.70e-15
TRINITY_DN10599_c1_g1_i2_(3)	3.18e-15
TRINITY_DN10599_c1_g1_i2_(3)	4.94e-15
TRINITY_DN10599_c1_g1_i2_(3)	6.12e-15
TRINITY_DN10599_c1_g1_i2_(3)	9.63e-15
TRINITY_DN10599_c1_g1_i2_(3)	1.85e-14
TRINITY_DN10599_c1_g1_i2_(3)	2.13e-14
TRINITY_DN10599_c1_g1_i2_(3)	2.22e-14
TRINITY_DN10599_c1_g1_i2_(3)	4.33e-14
TRINITY_DN10599_c1_g1_i2_(3)	4.58e-14
TRINITY_DN10599_c1_g1_i2_(3)	4.75e-14
TRINITY_DN10599_c1_g1_i2_(3)	2.27e-13
TRINITY_DN10599_c1_g1_i2_(3)	2.48e-13
TRINITY_DN10599_c1_g1_i2_(3)	4.84e-13
TRINITY_DN10599_c1_g1_i2_(3)	6.42e-13
TRINITY_DN10599_c1_g1_i2_(3)	1.14e-12
TRINITY_DN10599_c1_g1_i2_(3)	1.54e-12
TRINITY_DN10599_c1_g1_i2_(3)	2.15e-12
TRINITY_DN10599_c1_g1_i2_(3)	2.75e-12
TRINITY_DN10599_c1_g1_i2_(3)	3.91e-12
TRINITY_DN10599_c1_g1_i2_(3)	4.39e-12
TRINITY_DN10599_c1_g1_i2_(3)	9.34e-12
TRINITY_DN10599_c1_g1_i2_(3)	5.96e-10
TRINITY_DN10599_c1_g1_i2_(3)	1.38e-09
TRINITY_DN10599_c1_g1_i2_(3)	0.005
TRINITY_DN10599_c1_g1_i2_(3)	0.012
TRINITY_DN10599_c1_g1_i2_(3)	5.56e-09
TRINITY_DN10599_c1_g1_i2_(3)	3.55e-08
TRINITY_DN10599_c1_g1_i2_(3)	0.033
TRINITY_DN10599_c1_g1_i2_(3)	0.29
TRINITY_DN10599_c1_g1_i2_(3)	1.64e-06
TRINITY_DN10599_c1_g1_i2_(3)	8.05e-05
TRINITY_DN10599_c1_g1_i2_(3)	0.003
TRINITY_DN10599_c1_g1_i2_(3)	1.3
TRINITY_DN10599_c1_g1_i2_(3)	2.7
TRINITY_DN10599_c1_g1_i2_(3)	0.006
TRINITY_DN10599_c1_g1_i2_(3)	0.017
TRINITY_DN10599_c1_g1_i2_(3)	0.007
TRINITY_DN10599_c1_g1_i2_(3)	0.081
TRINITY_DN10599_c1_g1_i2_(3)	0.015
TRINITY_DN10599_c1_g1_i2_(3)	0.029
TRINITY_DN10599_c1_g1_i2_(3)	0.081
TRINITY_DN10599_c1_g1_i2_(3)	1.9
TRINITY_DN10599_c1_g1_i2_(3)	0.067
TRINITY_DN10599_c1_g1_i2_(3)	0.091
TRINITY_DN10599_c1_g1_i2_(3)	0.31
TRINITY_DN10599_c1_g1_i2_(3)	0.76
TRINITY_DN10599_c1_g1_i2_(3)	1.0
TRINITY_DN10599_c1_g1_i2_(3)	1.8
TRINITY_DN10599_c1_g1_i2_(3)	2.3
TRINITY_DN10599_c1_g1_i2_(3)	7.2
TRINITY_DN10599_c1_g1_i2_(3)	1.8
TRINITY_DN10599_c1_g1_i2_(3)	2.1
TRINITY_DN10599_c1_g1_i2_(3)	2.2
TRINITY_DN10599_c1_g1_i2_(3)	2.5
TRINITY_DN10599_c1_g1_i2_(3)	2.9
TRINITY_DN10599_c1_g1_i2_(3)	5.0
TRINITY_DN10599_c1_g1_i2_(3)	5.1
TRINITY_DN10599_c1_g1_i2_(3)	7.3
TRINITY_DN10599_c1_g1_i2_(3)	5.4
TRINITY_DN10599_c1_g1_i2_(3)	6.9
TRINITY_DN10125_c0_g1_i3_(2)	1.38e-24
TRINITY_DN10125_c0_g1_i3_(2)	1.35e-10
TRINITY_DN10125_c0_g1_i3_(2)	3.14e-24
TRINITY_DN10125_c0_g1_i3_(2)	1.93e-14
TRINITY_DN10125_c0_g1_i3_(2)	8.76e-24
TRINITY_DN10125_c0_g1_i3_(2)	9.87e-14
TRINITY_DN10125_c0_g1_i3_(2)	1.72e-04
TRINITY_DN10125_c0_g1_i3_(2)	1.01e-22
TRINITY_DN10125_c0_g1_i3_(2)	1.24e-20
TRINITY_DN10125_c0_g1_i3_(2)	5.56e-22
TRINITY_DN10125_c0_g1_i3_(2)	3.50e-07
TRINITY_DN10125_c0_g1_i3_(2)	6.83e-22
TRINITY_DN10125_c0_g1_i3_(2)	2.70e-07
TRINITY_DN10125_c0_g1_i3_(2)	9.31e-22
TRINITY_DN10125_c0_g1_i3_(2)	8.42e-15
TRINITY_DN10125_c0_g1_i3_(2)	3.39e-06
TRINITY_DN10125_c0_g1_i3_(2)	1.46e-21
TRINITY_DN10125_c0_g1_i3_(2)	2.25e-21
TRINITY_DN10125_c0_g1_i3_(2)	6.75e-18
TRINITY_DN10125_c0_g1_i3_(2)	4.21e-06
TRINITY_DN10125_c0_g1_i3_(2)	7.29e-21
TRINITY_DN10125_c0_g1_i3_(2)	2.82e-14
TRINITY_DN10125_c0_g1_i3_(2)	8.53e-06
TRINITY_DN10125_c0_g1_i3_(2)	8.89e-21
TRINITY_DN10125_c0_g1_i3_(2)	9.98e-16
TRINITY_DN10125_c0_g1_i3_(2)	1.50e-20
TRINITY_DN10125_c0_g1_i3_(2)	4.36e-18
TRINITY_DN10125_c0_g1_i3_(2)	4.58e-16
TRINITY_DN10125_c0_g1_i3_(2)	2.54e-15
TRINITY_DN10125_c0_g1_i3_(2)	7.30e-15
TRINITY_DN10125_c0_g1_i3_(2)	1.71e-14
TRINITY_DN10125_c0_g1_i3_(2)	1.10e-13
TRINITY_DN10125_c0_g1_i3_(2)	2.22e-12
TRINITY_DN10125_c0_g1_i3_(2)	1.87e-11
TRINITY_DN10125_c0_g1_i3_(2)	5.04e-11
TRINITY_DN10125_c0_g1_i3_(2)	1.21e-10
TRINITY_DN10125_c0_g1_i3_(2)	3.46e-05
TRINITY_DN10125_c0_g1_i3_(2)	2.35e-20
TRINITY_DN10125_c0_g1_i3_(2)	3.72e-05
TRINITY_DN10125_c0_g1_i3_(2)	8.25e-20
TRINITY_DN10125_c0_g1_i3_(2)	1.78e-05
TRINITY_DN10125_c0_g1_i3_(2)	8.63e-20
TRINITY_DN10125_c0_g1_i3_(2)	1.81e-04
TRINITY_DN10125_c0_g1_i3_(2)	1.67e-19
TRINITY_DN10125_c0_g1_i3_(2)	1.35e-06
TRINITY_DN10125_c0_g1_i3_(2)	2.47e-18
TRINITY_DN10125_c0_g1_i3_(2)	4.36e-05
TRINITY_DN10125_c0_g1_i3_(2)	2.72e-18
TRINITY_DN10125_c0_g1_i3_(2)	7.19e-05
TRINITY_DN10125_c0_g1_i3_(2)	2.76e-18
TRINITY_DN10125_c0_g1_i3_(2)	2.51e-05
TRINITY_DN10125_c0_g1_i3_(2)	4.93e-18
TRINITY_DN10125_c0_g1_i3_(2)	6.30e-05
TRINITY_DN10125_c0_g1_i3_(2)	5.26e-18
TRINITY_DN10125_c0_g1_i3_(2)	1.03e-05
TRINITY_DN10125_c0_g1_i3_(2)	5.26e-18
TRINITY_DN10125_c0_g1_i3_(2)	1.03e-05
TRINITY_DN10125_c0_g1_i3_(2)	7.46e-18
TRINITY_DN10125_c0_g1_i3_(2)	9.31e-14
TRINITY_DN10125_c0_g1_i3_(2)	9.24e-13
TRINITY_DN10125_c0_g1_i3_(2)	2.60e-12
TRINITY_DN10125_c0_g1_i3_(2)	5.49e-12
TRINITY_DN10125_c0_g1_i3_(2)	6.83e-10
TRINITY_DN10125_c0_g1_i3_(2)	4.39e-04
TRINITY_DN10125_c0_g1_i3_(2)	5.80e-04
TRINITY_DN10125_c0_g1_i3_(2)	7.53e-04
TRINITY_DN10125_c0_g1_i3_(2)	1.31e-17
TRINITY_DN10125_c0_g1_i3_(2)	8.60e-09
TRINITY_DN10125_c0_g1_i3_(2)	0.019
TRINITY_DN10125_c0_g1_i3_(2)	8.13e-17
TRINITY_DN10125_c0_g1_i3_(2)	1.45e-07
TRINITY_DN10125_c0_g1_i3_(2)	0.064
TRINITY_DN10125_c0_g1_i3_(2)	9.16e-17
TRINITY_DN10125_c0_g1_i3_(2)	2.44e-04
TRINITY_DN10125_c0_g1_i3_(2)	0.12
TRINITY_DN10125_c0_g1_i3_(2)	5.71e-16
TRINITY_DN10125_c0_g1_i3_(2)	6.75e-16
TRINITY_DN10125_c0_g1_i3_(2)	0.048
TRINITY_DN10125_c0_g1_i3_(2)	9.79e-16
TRINITY_DN10125_c0_g1_i3_(2)	5.29e-13
TRINITY_DN10125_c0_g1_i3_(2)	1.19e-15
TRINITY_DN10125_c0_g1_i3_(2)	0.047
TRINITY_DN10125_c0_g1_i3_(2)	1.58e-14
TRINITY_DN10125_c0_g1_i3_(2)	0.006
TRINITY_DN10125_c0_g1_i3_(2)	2.44e-14
TRINITY_DN10125_c0_g1_i3_(2)	3.11e-14
TRINITY_DN10125_c0_g1_i3_(2)	1.76e-08
TRINITY_DN10125_c0_g1_i3_(2)	1.99e-04
TRINITY_DN10125_c0_g1_i3_(2)	6.51e-13
TRINITY_DN10125_c0_g1_i3_(2)	4.12e-07
TRINITY_DN10125_c0_g1_i3_(2)	7.75e-13
TRINITY_DN10125_c0_g1_i3_(2)	3.63e-09
TRINITY_DN10125_c0_g1_i3_(2)	1.07e-12
TRINITY_DN10125_c0_g1_i3_(2)	1.18e-06
TRINITY_DN10125_c0_g1_i3_(2)	1.76e-12
TRINITY_DN10125_c0_g1_i3_(2)	1.66e-10
TRINITY_DN10125_c0_g1_i3_(2)	8.92e-05
TRINITY_DN10125_c0_g1_i3_(2)	2.19e-12
TRINITY_DN10125_c0_g1_i3_(2)	5.40e-11
TRINITY_DN10125_c0_g1_i3_(2)	3.59e-12
TRINITY_DN10125_c0_g1_i3_(2)	1.60e-11
TRINITY_DN10125_c0_g1_i3_(2)	3.89e-12
TRINITY_DN10125_c0_g1_i3_(2)	5.57e-09
TRINITY_DN10125_c0_g1_i3_(2)	0.006
TRINITY_DN10125_c0_g1_i3_(2)	4.75e-12
TRINITY_DN10125_c0_g1_i3_(2)	7.05e-11
TRINITY_DN10125_c0_g1_i3_(2)	5.57e-12
TRINITY_DN10125_c0_g1_i3_(2)	4.51e-08
TRINITY_DN10125_c0_g1_i3_(2)	7.11e-12
TRINITY_DN10125_c0_g1_i3_(2)	2.70e-11
TRINITY_DN10125_c0_g1_i3_(2)	7.71e-12
TRINITY_DN10125_c0_g1_i3_(2)	3.86e-11
TRINITY_DN10125_c0_g1_i3_(2)	8.17e-12
TRINITY_DN10125_c0_g1_i3_(2)	1.76e-07
TRINITY_DN10125_c0_g1_i3_(2)	9.04e-12
TRINITY_DN10125_c0_g1_i3_(2)	8.84e-10
TRINITY_DN10125_c0_g1_i3_(2)	1.05e-11
TRINITY_DN10125_c0_g1_i3_(2)	6.22e-10
TRINITY_DN10125_c0_g1_i3_(2)	1.20e-11
TRINITY_DN10125_c0_g1_i3_(2)	6.27e-07
TRINITY_DN10125_c0_g1_i3_(2)	1.28e-11
TRINITY_DN10125_c0_g1_i3_(2)	5.54e-11
TRINITY_DN10125_c0_g1_i3_(2)	1.34e-11
TRINITY_DN10125_c0_g1_i3_(2)	2.07e-11
TRINITY_DN10125_c0_g1_i3_(2)	1.60e-11
TRINITY_DN10125_c0_g1_i3_(2)	1.55e-10
TRINITY_DN10125_c0_g1_i3_(2)	1.69e-11
TRINITY_DN10125_c0_g1_i3_(2)	5.06e-11
TRINITY_DN10125_c0_g1_i3_(2)	1.83e-11
TRINITY_DN10125_c0_g1_i3_(2)	2.87e-10
TRINITY_DN10125_c0_g1_i3_(2)	1.90e-11
TRINITY_DN10125_c0_g1_i3_(2)	5.13e-10
TRINITY_DN10125_c0_g1_i3_(2)	2.13e-11
TRINITY_DN10125_c0_g1_i3_(2)	5.20e-06
TRINITY_DN10125_c0_g1_i3_(2)	1.47e-05
TRINITY_DN10125_c0_g1_i3_(2)	3.38e-11
TRINITY_DN10125_c0_g1_i3_(2)	9.61e-11
TRINITY_DN10125_c0_g1_i3_(2)	3.46e-11
TRINITY_DN10125_c0_g1_i3_(2)	2.10e-09
TRINITY_DN10125_c0_g1_i3_(2)	3.57e-11
TRINITY_DN10125_c0_g1_i3_(2)	9.38e-11
TRINITY_DN10125_c0_g1_i3_(2)	3.62e-11
TRINITY_DN10125_c0_g1_i3_(2)	5.33e-10
TRINITY_DN10125_c0_g1_i3_(2)	3.82e-11
TRINITY_DN10125_c0_g1_i3_(2)	1.20e-09
TRINITY_DN10125_c0_g1_i3_(2)	5.01e-11
TRINITY_DN10125_c0_g1_i3_(2)	9.70e-11
TRINITY_DN10125_c0_g1_i3_(2)	5.64e-11
TRINITY_DN10125_c0_g1_i3_(2)	1.00e-09
TRINITY_DN10125_c0_g1_i3_(2)	6.39e-11
TRINITY_DN10125_c0_g1_i3_(2)	1.32e-10
TRINITY_DN10125_c0_g1_i3_(2)	6.64e-11
TRINITY_DN10125_c0_g1_i3_(2)	2.44e-09
TRINITY_DN10125_c0_g1_i3_(2)	6.98e-11
TRINITY_DN10125_c0_g1_i3_(2)	3.43e-09
TRINITY_DN10125_c0_g1_i3_(2)	8.09e-11
TRINITY_DN10125_c0_g1_i3_(2)	1.19e-09
TRINITY_DN10125_c0_g1_i3_(2)	8.30e-11
TRINITY_DN10125_c0_g1_i3_(2)	9.76e-09
TRINITY_DN10125_c0_g1_i3_(2)	8.46e-11
TRINITY_DN10125_c0_g1_i3_(2)	9.09e-10
TRINITY_DN10125_c0_g1_i3_(2)	1.27e-10
TRINITY_DN10125_c0_g1_i3_(2)	6.24e-06
TRINITY_DN10125_c0_g1_i3_(2)	1.31e-10
TRINITY_DN10125_c0_g1_i3_(2)	5.06e-08
TRINITY_DN10125_c0_g1_i3_(2)	1.31e-10
TRINITY_DN10125_c0_g1_i3_(2)	1.14e-09
TRINITY_DN10125_c0_g1_i3_(2)	1.33e-10
TRINITY_DN10125_c0_g1_i3_(2)	4.80e-10
TRINITY_DN10125_c0_g1_i3_(2)	1.33e-10
TRINITY_DN10125_c0_g1_i3_(2)	1.92e-10
TRINITY_DN10125_c0_g1_i3_(2)	1.36e-10
TRINITY_DN10125_c0_g1_i3_(2)	6.50e-09
TRINITY_DN10125_c0_g1_i3_(2)	1.85e-10
TRINITY_DN10125_c0_g1_i3_(2)	4.44e-09
TRINITY_DN10125_c0_g1_i3_(2)	2.20e-10
TRINITY_DN10125_c0_g1_i3_(2)	5.60e-10
TRINITY_DN10125_c0_g1_i3_(2)	2.50e-10
TRINITY_DN10125_c0_g1_i3_(2)	3.67e-10
TRINITY_DN10125_c0_g1_i3_(2)	2.65e-10
TRINITY_DN10125_c0_g1_i3_(2)	2.03e-06
TRINITY_DN10125_c0_g1_i3_(2)	2.66e-10
TRINITY_DN10125_c0_g1_i3_(2)	1.33e-07
TRINITY_DN10125_c0_g1_i3_(2)	2.69e-10
TRINITY_DN10125_c0_g1_i3_(2)	1.46e-08
TRINITY_DN10125_c0_g1_i3_(2)	2.69e-10
TRINITY_DN10125_c0_g1_i3_(2)	1.46e-08
TRINITY_DN10125_c0_g1_i3_(2)	2.90e-10
TRINITY_DN10125_c0_g1_i3_(2)	4.60e-10
TRINITY_DN10125_c0_g1_i3_(2)	2.94e-10
TRINITY_DN10125_c0_g1_i3_(2)	6.18e-09
TRINITY_DN10125_c0_g1_i3_(2)	3.31e-10
TRINITY_DN10125_c0_g1_i3_(2)	1.15e-08
TRINITY_DN10125_c0_g1_i3_(2)	3.31e-10
TRINITY_DN10125_c0_g1_i3_(2)	1.15e-08
TRINITY_DN10125_c0_g1_i3_(2)	3.41e-10
TRINITY_DN10125_c0_g1_i3_(2)	4.26e-10
TRINITY_DN10125_c0_g1_i3_(2)	1.49e-05
TRINITY_DN10125_c0_g1_i3_(2)	8.92e-04
TRINITY_DN10125_c0_g1_i3_(2)	0.052
TRINITY_DN10125_c0_g1_i3_(2)	1.2
TRINITY_DN10125_c0_g1_i3_(2)	3.75e-10
TRINITY_DN10125_c0_g1_i3_(2)	1.53e-09
TRINITY_DN10125_c0_g1_i3_(2)	4.24e-10
TRINITY_DN10125_c0_g1_i3_(2)	9.43e-08
TRINITY_DN10125_c0_g1_i3_(2)	5.03e-10
TRINITY_DN10125_c0_g1_i3_(2)	3.41e-06
TRINITY_DN10125_c0_g1_i3_(2)	5.23e-10
TRINITY_DN10125_c0_g1_i3_(2)	2.33e-07
TRINITY_DN10125_c0_g1_i3_(2)	5.28e-10
TRINITY_DN10125_c0_g1_i3_(2)	1.41e-08
TRINITY_DN10125_c0_g1_i3_(2)	5.49e-10
TRINITY_DN10125_c0_g1_i3_(2)	4.20e-07
TRINITY_DN10125_c0_g1_i3_(2)	6.88e-10
TRINITY_DN10125_c0_g1_i3_(2)	0.004
TRINITY_DN10125_c0_g1_i3_(2)	8.62e-10
TRINITY_DN10125_c0_g1_i3_(2)	1.76e-08
TRINITY_DN10125_c0_g1_i3_(2)	8.72e-10
TRINITY_DN10125_c0_g1_i3_(2)	1.32e-07
TRINITY_DN10125_c0_g1_i3_(2)	9.13e-10
TRINITY_DN10125_c0_g1_i3_(2)	9.05e-09
TRINITY_DN10125_c0_g1_i3_(2)	1.10e-09
TRINITY_DN10125_c0_g1_i3_(2)	3.98e-09
TRINITY_DN10125_c0_g1_i3_(2)	1.24e-09
TRINITY_DN10125_c0_g1_i3_(2)	1.62e-08
TRINITY_DN10125_c0_g1_i3_(2)	1.31e-09
TRINITY_DN10125_c0_g1_i3_(2)	8.55e-08
TRINITY_DN10125_c0_g1_i3_(2)	1.34e-09
TRINITY_DN10125_c0_g1_i3_(2)	1.41e-09
TRINITY_DN10125_c0_g1_i3_(2)	2.29e-07
TRINITY_DN10125_c0_g1_i3_(2)	1.42e-09
TRINITY_DN10125_c0_g1_i3_(2)	1.50e-09
TRINITY_DN10125_c0_g1_i3_(2)	2.36e-08
TRINITY_DN10125_c0_g1_i3_(2)	1.54e-09
TRINITY_DN10125_c0_g1_i3_(2)	3.19e-05
TRINITY_DN10125_c0_g1_i3_(2)	1.67e-09
TRINITY_DN10125_c0_g1_i3_(2)	2.03e-08
TRINITY_DN10125_c0_g1_i3_(2)	1.72e-09
TRINITY_DN10125_c0_g1_i3_(2)	2.05e-09
TRINITY_DN10125_c0_g1_i3_(2)	1.75e-09
TRINITY_DN10125_c0_g1_i3_(2)	1.43e-08
TRINITY_DN10125_c0_g1_i3_(2)	1.88e-09
TRINITY_DN10125_c0_g1_i3_(2)	2.60e-07
TRINITY_DN10125_c0_g1_i3_(2)	1.90e-09
TRINITY_DN10125_c0_g1_i3_(2)	6.28e-09
TRINITY_DN10125_c0_g1_i3_(2)	1.99e-09
TRINITY_DN10125_c0_g1_i3_(2)	2.22e-06
TRINITY_DN10125_c0_g1_i3_(2)	2.07e-09
TRINITY_DN10125_c0_g1_i3_(2)	1.22e-08
TRINITY_DN10125_c0_g1_i3_(2)	2.08e-09
TRINITY_DN10125_c0_g1_i3_(2)	1.50e-08
TRINITY_DN10125_c0_g1_i3_(2)	2.42e-09
TRINITY_DN10125_c0_g1_i3_(2)	2.77e-06
TRINITY_DN10125_c0_g1_i3_(2)	2.59e-09
TRINITY_DN10125_c0_g1_i3_(2)	1.53e-06
TRINITY_DN10125_c0_g1_i3_(2)	2.75e-09
TRINITY_DN10125_c0_g1_i3_(2)	4.36e-09
TRINITY_DN10125_c0_g1_i3_(2)	2.75e-09
TRINITY_DN10125_c0_g1_i3_(2)	1.80e-08
TRINITY_DN10125_c0_g1_i3_(2)	3.62e-09
TRINITY_DN10125_c0_g1_i3_(2)	2.83e-06
TRINITY_DN10125_c0_g1_i3_(2)	3.73e-09
TRINITY_DN10125_c0_g1_i3_(2)	4.12e-06
TRINITY_DN10125_c0_g1_i3_(2)	4.06e-09
TRINITY_DN10125_c0_g1_i3_(2)	3.05e-07
TRINITY_DN10125_c0_g1_i3_(2)	4.28e-09
TRINITY_DN10125_c0_g1_i3_(2)	2.00e-08
TRINITY_DN10125_c0_g1_i3_(2)	4.41e-09
TRINITY_DN10125_c0_g1_i3_(2)	7.71e-09
TRINITY_DN10125_c0_g1_i3_(2)	4.54e-09
TRINITY_DN10125_c0_g1_i3_(2)	8.18e-09
TRINITY_DN10125_c0_g1_i3_(2)	4.63e-09
TRINITY_DN10125_c0_g1_i3_(2)	8.67e-09
TRINITY_DN10125_c0_g1_i3_(2)	4.64e-09
TRINITY_DN10125_c0_g1_i3_(2)	3.05e-08
TRINITY_DN10125_c0_g1_i3_(2)	4.66e-09
TRINITY_DN10125_c0_g1_i3_(2)	2.24e-08
TRINITY_DN10125_c0_g1_i3_(2)	4.77e-09
TRINITY_DN10125_c0_g1_i3_(2)	5.86e-09
TRINITY_DN10125_c0_g1_i3_(2)	5.31e-09
TRINITY_DN10125_c0_g1_i3_(2)	3.56e-08
TRINITY_DN10125_c0_g1_i3_(2)	5.35e-09
TRINITY_DN10125_c0_g1_i3_(2)	1.84e-08
TRINITY_DN10125_c0_g1_i3_(2)	5.44e-09
TRINITY_DN10125_c0_g1_i3_(2)	0.003
TRINITY_DN10125_c0_g1_i3_(2)	5.65e-09
TRINITY_DN10125_c0_g1_i3_(2)	3.53e-06
TRINITY_DN10125_c0_g1_i3_(2)	6.40e-09
TRINITY_DN10125_c0_g1_i3_(2)	1.61e-08
TRINITY_DN10125_c0_g1_i3_(2)	6.40e-09
TRINITY_DN10125_c0_g1_i3_(2)	1.05e-08
TRINITY_DN10125_c0_g1_i3_(2)	7.47e-09
TRINITY_DN10125_c0_g1_i3_(2)	1.41e-08
TRINITY_DN10125_c0_g1_i3_(2)	7.62e-09
TRINITY_DN10125_c0_g1_i3_(2)	8.31e-08
TRINITY_DN10125_c0_g1_i3_(2)	7.66e-09
TRINITY_DN10125_c0_g1_i3_(2)	2.03e-07
TRINITY_DN10125_c0_g1_i3_(2)	7.70e-09
TRINITY_DN10125_c0_g1_i3_(2)	8.39e-08
TRINITY_DN10125_c0_g1_i3_(2)	7.82e-09
TRINITY_DN10125_c0_g1_i3_(2)	5.57e-08
TRINITY_DN10125_c0_g1_i3_(2)	7.94e-09
TRINITY_DN10125_c0_g1_i3_(2)	1.15e-08
TRINITY_DN10125_c0_g1_i3_(2)	8.21e-09
TRINITY_DN10125_c0_g1_i3_(2)	2.45e-07
TRINITY_DN10125_c0_g1_i3_(2)	8.34e-09
TRINITY_DN10125_c0_g1_i3_(2)	1.08e-08
TRINITY_DN10125_c0_g1_i3_(2)	8.51e-09
TRINITY_DN10125_c0_g1_i3_(2)	2.04e-08
TRINITY_DN10125_c0_g1_i3_(2)	8.53e-09
TRINITY_DN10125_c0_g1_i3_(2)	1.06e-06
TRINITY_DN10125_c0_g1_i3_(2)	8.59e-09
TRINITY_DN10125_c0_g1_i3_(2)	1.06e-08
TRINITY_DN10125_c0_g1_i3_(2)	9.11e-09
TRINITY_DN10125_c0_g1_i3_(2)	2.58e-08
TRINITY_DN10125_c0_g1_i3_(2)	9.11e-09
TRINITY_DN10125_c0_g1_i3_(2)	2.58e-08
TRINITY_DN10125_c0_g1_i3_(2)	9.29e-09
TRINITY_DN10125_c0_g1_i3_(2)	3.92e-07
TRINITY_DN10125_c0_g1_i3_(2)	9.76e-09
TRINITY_DN10125_c0_g1_i3_(2)	8.02e-08
TRINITY_DN10125_c0_g1_i3_(2)	9.76e-09
TRINITY_DN10125_c0_g1_i3_(2)	8.02e-08
TRINITY_DN10125_c0_g1_i3_(2)	1.04e-08
TRINITY_DN10125_c0_g1_i3_(2)	3.73e-07
TRINITY_DN10125_c0_g1_i3_(2)	1.06e-08
TRINITY_DN10125_c0_g1_i3_(2)	1.97e-06
TRINITY_DN10125_c0_g1_i3_(2)	1.06e-08
TRINITY_DN10125_c0_g1_i3_(2)	1.02e-07
TRINITY_DN10125_c0_g1_i3_(2)	1.18e-08
TRINITY_DN10125_c0_g1_i3_(2)	1.18e-08
TRINITY_DN10125_c0_g1_i3_(2)	7.00e-08
TRINITY_DN10125_c0_g1_i3_(2)	1.36e-08
TRINITY_DN10125_c0_g1_i3_(2)	8.63e-06
TRINITY_DN10125_c0_g1_i3_(2)	1.38e-08
TRINITY_DN10125_c0_g1_i3_(2)	1.70e-07
TRINITY_DN10125_c0_g1_i3_(2)	1.46e-08
TRINITY_DN10125_c0_g1_i3_(2)	4.35e-06
TRINITY_DN10125_c0_g1_i3_(2)	1.47e-08
TRINITY_DN10125_c0_g1_i3_(2)	2.28e-08
TRINITY_DN10125_c0_g1_i3_(2)	1.50e-08
TRINITY_DN10125_c0_g1_i3_(2)	2.80e-06
TRINITY_DN10125_c0_g1_i3_(2)	1.54e-08
TRINITY_DN10125_c0_g1_i3_(2)	6.99e-08
TRINITY_DN10125_c0_g1_i3_(2)	1.58e-08
TRINITY_DN10125_c0_g1_i3_(2)	5.08e-05
TRINITY_DN10125_c0_g1_i3_(2)	1.61e-08
TRINITY_DN10125_c0_g1_i3_(2)	3.10e-07
TRINITY_DN10125_c0_g1_i3_(2)	1.61e-08
TRINITY_DN10125_c0_g1_i3_(2)	7.05e-07
TRINITY_DN10125_c0_g1_i3_(2)	1.67e-08
TRINITY_DN10125_c0_g1_i3_(2)	3.13e-08
TRINITY_DN10125_c0_g1_i3_(2)	2.04e-08
TRINITY_DN10125_c0_g1_i3_(2)	4.13e-06
TRINITY_DN10125_c0_g1_i3_(2)	2.10e-08
TRINITY_DN10125_c0_g1_i3_(2)	1.36e-07
TRINITY_DN10125_c0_g1_i3_(2)	2.33e-08
TRINITY_DN10125_c0_g1_i3_(2)	3.29e-07
TRINITY_DN10125_c0_g1_i3_(2)	2.36e-08
TRINITY_DN10125_c0_g1_i3_(2)	2.87e-08
TRINITY_DN10125_c0_g1_i3_(2)	2.36e-08
TRINITY_DN10125_c0_g1_i3_(2)	2.87e-08
TRINITY_DN10125_c0_g1_i3_(2)	2.40e-08
TRINITY_DN10125_c0_g1_i3_(2)	3.32e-07
TRINITY_DN10125_c0_g1_i3_(2)	2.43e-08
TRINITY_DN10125_c0_g1_i3_(2)	4.12e-08
TRINITY_DN10125_c0_g1_i3_(2)	2.46e-08
TRINITY_DN10125_c0_g1_i3_(2)	6.28e-06
TRINITY_DN10125_c0_g1_i3_(2)	2.50e-08
TRINITY_DN10125_c0_g1_i3_(2)	1.06e-06
TRINITY_DN10125_c0_g1_i3_(2)	2.53e-08
TRINITY_DN10125_c0_g1_i3_(2)	3.93e-06
TRINITY_DN10125_c0_g1_i3_(2)	2.58e-08
TRINITY_DN10125_c0_g1_i3_(2)	1.54e-07
TRINITY_DN10125_c0_g1_i3_(2)	2.75e-08
TRINITY_DN10125_c0_g1_i3_(2)	6.78e-08
TRINITY_DN10125_c0_g1_i3_(2)	2.98e-08
TRINITY_DN10125_c0_g1_i3_(2)	6.85e-07
TRINITY_DN10125_c0_g1_i3_(2)	2.99e-08
TRINITY_DN10125_c0_g1_i3_(2)	3.83e-05
TRINITY_DN10125_c0_g1_i3_(2)	3.32e-08
TRINITY_DN10125_c0_g1_i3_(2)	1.15e-07
TRINITY_DN10125_c0_g1_i3_(2)	3.43e-08
TRINITY_DN10125_c0_g1_i3_(2)	3.82e-05
TRINITY_DN10125_c0_g1_i3_(2)	3.85e-08
TRINITY_DN10125_c0_g1_i3_(2)	5.52e-07
TRINITY_DN10125_c0_g1_i3_(2)	4.10e-08
TRINITY_DN10125_c0_g1_i3_(2)	1.39e-05
TRINITY_DN10125_c0_g1_i3_(2)	4.20e-08
TRINITY_DN10125_c0_g1_i3_(2)	8.34e-04
TRINITY_DN10125_c0_g1_i3_(2)	4.97e-08
TRINITY_DN10125_c0_g1_i3_(2)	9.76e-08
TRINITY_DN10125_c0_g1_i3_(2)	5.14e-08
TRINITY_DN10125_c0_g1_i3_(2)	7.99e-04
TRINITY_DN10125_c0_g1_i3_(2)	5.53e-08
TRINITY_DN10125_c0_g1_i3_(2)	0.001
TRINITY_DN10125_c0_g1_i3_(2)	5.78e-08
TRINITY_DN10125_c0_g1_i3_(2)	8.72e-08
TRINITY_DN10125_c0_g1_i3_(2)	5.81e-08
TRINITY_DN10125_c0_g1_i3_(2)	8.59e-08
TRINITY_DN10125_c0_g1_i3_(2)	6.40e-08
TRINITY_DN10125_c0_g1_i3_(2)	2.54e-06
TRINITY_DN10125_c0_g1_i3_(2)	6.50e-08
TRINITY_DN10125_c0_g1_i3_(2)	1.89e-06
TRINITY_DN10125_c0_g1_i3_(2)	6.58e-08
TRINITY_DN10125_c0_g1_i3_(2)	4.60e-06
TRINITY_DN10125_c0_g1_i3_(2)	6.73e-08
TRINITY_DN10125_c0_g1_i3_(2)	1.55e-07
TRINITY_DN10125_c0_g1_i3_(2)	7.61e-08
TRINITY_DN10125_c0_g1_i3_(2)	7.84e-06
TRINITY_DN10125_c0_g1_i3_(2)	7.61e-08
TRINITY_DN10125_c0_g1_i3_(2)	7.84e-06
TRINITY_DN10125_c0_g1_i3_(2)	7.79e-08
TRINITY_DN10125_c0_g1_i3_(2)	7.62e-07
TRINITY_DN10125_c0_g1_i3_(2)	8.18e-08
TRINITY_DN10125_c0_g1_i3_(2)	3.34e-06
TRINITY_DN10125_c0_g1_i3_(2)	8.72e-08
TRINITY_DN10125_c0_g1_i3_(2)	2.22e-05
TRINITY_DN10125_c0_g1_i3_(2)	9.00e-08
TRINITY_DN10125_c0_g1_i3_(2)	3.35e-07
TRINITY_DN10125_c0_g1_i3_(2)	9.20e-08
TRINITY_DN10125_c0_g1_i3_(2)	2.36e-07
TRINITY_DN10125_c0_g1_i3_(2)	9.62e-08
TRINITY_DN10125_c0_g1_i3_(2)	1.44e-05
TRINITY_DN10125_c0_g1_i3_(2)	9.81e-08
TRINITY_DN10125_c0_g1_i3_(2)	9.16e-05
TRINITY_DN10125_c0_g1_i3_(2)	9.81e-08
TRINITY_DN10125_c0_g1_i3_(2)	9.16e-05
TRINITY_DN10125_c0_g1_i3_(2)	1.01e-07
TRINITY_DN10125_c0_g1_i3_(2)	6.58e-07
TRINITY_DN10125_c0_g1_i3_(2)	1.10e-07
TRINITY_DN10125_c0_g1_i3_(2)	9.37e-06
TRINITY_DN10125_c0_g1_i3_(2)	1.10e-07
TRINITY_DN10125_c0_g1_i3_(2)	9.71e-06
TRINITY_DN10125_c0_g1_i3_(2)	1.20e-07
TRINITY_DN10125_c0_g1_i3_(2)	1.94e-05
TRINITY_DN10125_c0_g1_i3_(2)	1.27e-07
TRINITY_DN10125_c0_g1_i3_(2)	5.90e-05
TRINITY_DN10125_c0_g1_i3_(2)	1.28e-07
TRINITY_DN10125_c0_g1_i3_(2)	6.26e-05
TRINITY_DN10125_c0_g1_i3_(2)	1.39e-07
TRINITY_DN10125_c0_g1_i3_(2)	1.68e-05
TRINITY_DN10125_c0_g1_i3_(2)	1.74e-07
TRINITY_DN10125_c0_g1_i3_(2)	0.002
TRINITY_DN10125_c0_g1_i3_(2)	1.82e-07
TRINITY_DN10125_c0_g1_i3_(2)	0.001
TRINITY_DN10125_c0_g1_i3_(2)	1.91e-07
TRINITY_DN10125_c0_g1_i3_(2)	2.46e-07
TRINITY_DN10125_c0_g1_i3_(2)	2.02e-07
TRINITY_DN10125_c0_g1_i3_(2)	7.18e-07
TRINITY_DN10125_c0_g1_i3_(2)	2.05e-07
TRINITY_DN10125_c0_g1_i3_(2)	2.01e-06
TRINITY_DN10125_c0_g1_i3_(2)	2.19e-07
TRINITY_DN10125_c0_g1_i3_(2)	7.18e-04
TRINITY_DN10125_c0_g1_i3_(2)	2.28e-07
TRINITY_DN10125_c0_g1_i3_(2)	2.17e-05
TRINITY_DN10125_c0_g1_i3_(2)	2.34e-07
TRINITY_DN10125_c0_g1_i3_(2)	6.70e-04
TRINITY_DN10125_c0_g1_i3_(2)	2.51e-07
TRINITY_DN10125_c0_g1_i3_(2)	8.31e-04
TRINITY_DN10125_c0_g1_i3_(2)	2.51e-07
TRINITY_DN10125_c0_g1_i3_(2)	8.31e-04
TRINITY_DN10125_c0_g1_i3_(2)	2.64e-07
TRINITY_DN10125_c0_g1_i3_(2)	6.83e-05
TRINITY_DN10125_c0_g1_i3_(2)	2.66e-07
TRINITY_DN10125_c0_g1_i3_(2)	0.001
TRINITY_DN10125_c0_g1_i3_(2)	2.70e-07
TRINITY_DN10125_c0_g1_i3_(2)	8.30e-06
TRINITY_DN10125_c0_g1_i3_(2)	2.80e-07
TRINITY_DN10125_c0_g1_i3_(2)	9.44e-06
TRINITY_DN10125_c0_g1_i3_(2)	3.19e-07
TRINITY_DN10125_c0_g1_i3_(2)	7.78e-07
TRINITY_DN10125_c0_g1_i3_(2)	3.46e-07
TRINITY_DN10125_c0_g1_i3_(2)	1.57e-05
TRINITY_DN10125_c0_g1_i3_(2)	3.47e-07
TRINITY_DN10125_c0_g1_i3_(2)	3.84e-04
TRINITY_DN10125_c0_g1_i3_(2)	3.68e-07
TRINITY_DN10125_c0_g1_i3_(2)	0.003
TRINITY_DN10125_c0_g1_i3_(2)	4.61e-07
TRINITY_DN10125_c0_g1_i3_(2)	1.88e-06
TRINITY_DN10125_c0_g1_i3_(2)	4.70e-07
TRINITY_DN10125_c0_g1_i3_(2)	1.19e-06
TRINITY_DN10125_c0_g1_i3_(2)	5.87e-07
TRINITY_DN10125_c0_g1_i3_(2)	0.060
TRINITY_DN10125_c0_g1_i3_(2)	7.37e-07
TRINITY_DN10125_c0_g1_i3_(2)	2.82e-04
TRINITY_DN10125_c0_g1_i3_(2)	8.41e-07
TRINITY_DN10125_c0_g1_i3_(2)	0.001
TRINITY_DN10125_c0_g1_i3_(2)	9.03e-07
TRINITY_DN10125_c0_g1_i3_(2)	1.64e-04
TRINITY_DN10125_c0_g1_i3_(2)	1.00e-06
TRINITY_DN10125_c0_g1_i3_(2)	0.59
TRINITY_DN10125_c0_g1_i3_(2)	1.00e-06
TRINITY_DN10125_c0_g1_i3_(2)	5.05e-04
TRINITY_DN10125_c0_g1_i3_(2)	1.03e-06
TRINITY_DN10125_c0_g1_i3_(2)	1.29e-06
TRINITY_DN10125_c0_g1_i3_(2)	1.15e-06
TRINITY_DN10125_c0_g1_i3_(2)	2.34e-05
TRINITY_DN10125_c0_g1_i3_(2)	1.16e-06
TRINITY_DN10125_c0_g1_i3_(2)	3.42e-05
TRINITY_DN10125_c0_g1_i3_(2)	1.18e-06
TRINITY_DN10125_c0_g1_i3_(2)	1.91e-06
TRINITY_DN10125_c0_g1_i3_(2)	1.23e-06
TRINITY_DN10125_c0_g1_i3_(2)	7.66e-05
TRINITY_DN10125_c0_g1_i3_(2)	1.61e-06
TRINITY_DN10125_c0_g1_i3_(2)	3.68e-04
TRINITY_DN10125_c0_g1_i3_(2)	1.66e-06
TRINITY_DN10125_c0_g1_i3_(2)	7.36e-06
TRINITY_DN10125_c0_g1_i3_(2)	1.80e-06
TRINITY_DN10125_c0_g1_i3_(2)	3.79e-04
TRINITY_DN10125_c0_g1_i3_(2)	1.88e-06
TRINITY_DN10125_c0_g1_i3_(2)	8.44e-05
TRINITY_DN10125_c0_g1_i3_(2)	2.02e-06
TRINITY_DN10125_c0_g1_i3_(2)	2.82e-06
TRINITY_DN10125_c0_g1_i3_(2)	2.10e-06
TRINITY_DN10125_c0_g1_i3_(2)	2.93e-05
TRINITY_DN10125_c0_g1_i3_(2)	2.22e-06
TRINITY_DN10125_c0_g1_i3_(2)	0.007
TRINITY_DN10125_c0_g1_i3_(2)	2.68e-06
TRINITY_DN10125_c0_g1_i3_(2)	0.027
TRINITY_DN10125_c0_g1_i3_(2)	3.18e-06
TRINITY_DN10125_c0_g1_i3_(2)	1.85e-04
TRINITY_DN10125_c0_g1_i3_(2)	3.28e-06
TRINITY_DN10125_c0_g1_i3_(2)	2.99e-05
TRINITY_DN10125_c0_g1_i3_(2)	3.99e-06
TRINITY_DN10125_c0_g1_i3_(2)	0.074
TRINITY_DN10125_c0_g1_i3_(2)	4.11e-06
TRINITY_DN10125_c0_g1_i3_(2)	2.1
TRINITY_DN10125_c0_g1_i3_(2)	4.21e-06
TRINITY_DN10125_c0_g1_i3_(2)	1.95e-04
TRINITY_DN10125_c0_g1_i3_(2)	4.50e-06
TRINITY_DN10125_c0_g1_i3_(2)	6.01e-04
TRINITY_DN10125_c0_g1_i3_(2)	5.24e-06
TRINITY_DN10125_c0_g1_i3_(2)	2.66e-05
TRINITY_DN10125_c0_g1_i3_(2)	5.91e-06
TRINITY_DN10125_c0_g1_i3_(2)	0.014
TRINITY_DN10125_c0_g1_i3_(2)	6.58e-06
TRINITY_DN10125_c0_g1_i3_(2)	8.58e-05
TRINITY_DN10125_c0_g1_i3_(2)	6.96e-06
TRINITY_DN10125_c0_g1_i3_(2)	3.06e-04
TRINITY_DN10125_c0_g1_i3_(2)	7.59e-06
TRINITY_DN10125_c0_g1_i3_(2)	2.06e-05
TRINITY_DN10125_c0_g1_i3_(2)	7.86e-06
TRINITY_DN10125_c0_g1_i3_(2)	3.82e-05
TRINITY_DN10125_c0_g1_i3_(2)	8.70e-06
TRINITY_DN10125_c0_g1_i3_(2)	2.87e-05
TRINITY_DN10125_c0_g1_i3_(2)	8.91e-06
TRINITY_DN10125_c0_g1_i3_(2)	0.002
TRINITY_DN10125_c0_g1_i3_(2)	9.52e-06
TRINITY_DN10125_c0_g1_i3_(2)	1.82e-05
TRINITY_DN10125_c0_g1_i3_(2)	9.53e-06
TRINITY_DN10125_c0_g1_i3_(2)	3.20e-04
TRINITY_DN10125_c0_g1_i3_(2)	1.01e-05
TRINITY_DN10125_c0_g1_i3_(2)	1.58e-05
TRINITY_DN10125_c0_g1_i3_(2)	1.02e-05
TRINITY_DN10125_c0_g1_i3_(2)	4.93e-04
TRINITY_DN10125_c0_g1_i3_(2)	1.03e-05
TRINITY_DN10125_c0_g1_i3_(2)	1.21e-04
TRINITY_DN10125_c0_g1_i3_(2)	1.08e-05
TRINITY_DN10125_c0_g1_i3_(2)	1.42e-04
TRINITY_DN10125_c0_g1_i3_(2)	1.11e-05
TRINITY_DN10125_c0_g1_i3_(2)	4.52e-04
TRINITY_DN10125_c0_g1_i3_(2)	1.18e-05
TRINITY_DN10125_c0_g1_i3_(2)	3.12e-05
TRINITY_DN10125_c0_g1_i3_(2)	1.18e-05
TRINITY_DN10125_c0_g1_i3_(2)	0.006
TRINITY_DN10125_c0_g1_i3_(2)	1.31e-05
TRINITY_DN10125_c0_g1_i3_(2)	1.76e-05
TRINITY_DN10125_c0_g1_i3_(2)	2.46e-05
TRINITY_DN10125_c0_g1_i3_(2)	1.86e-04
TRINITY_DN10125_c0_g1_i3_(2)	2.46e-05
TRINITY_DN10125_c0_g1_i3_(2)	1.86e-04
TRINITY_DN10125_c0_g1_i3_(2)	2.77e-05
TRINITY_DN10125_c0_g1_i3_(2)	3.61e-05
TRINITY_DN10125_c0_g1_i3_(2)	4.07e-05
TRINITY_DN10125_c0_g1_i3_(2)	2.4
TRINITY_DN10125_c0_g1_i3_(2)	5.03e-05
TRINITY_DN10125_c0_g1_i3_(2)	0.002
TRINITY_DN10125_c0_g1_i3_(2)	5.76e-05
TRINITY_DN10125_c0_g1_i3_(2)	0.002
TRINITY_DN10125_c0_g1_i3_(2)	6.62e-05
TRINITY_DN10125_c0_g1_i3_(2)	9.52e-05
TRINITY_DN10125_c0_g1_i3_(2)	7.68e-05
TRINITY_DN10125_c0_g1_i3_(2)	0.066
TRINITY_DN10125_c0_g1_i3_(2)	9.03e-05
TRINITY_DN10125_c0_g1_i3_(2)	0.001
TRINITY_DN10125_c0_g1_i3_(2)	0.005
TRINITY_DN10125_c0_g1_i3_(2)	0.015
TRINITY_DN10125_c0_g1_i3_(2)	9.13e-05
TRINITY_DN10125_c0_g1_i3_(2)	0.003
TRINITY_DN10125_c0_g1_i3_(2)	9.85e-05
TRINITY_DN10125_c0_g1_i3_(2)	1.78e-04
TRINITY_DN10125_c0_g1_i3_(2)	1.28e-04
TRINITY_DN10125_c0_g1_i3_(2)	0.005
TRINITY_DN10125_c0_g1_i3_(2)	0.005
TRINITY_DN10125_c0_g1_i3_(2)	0.044
TRINITY_DN10125_c0_g1_i3_(2)	1.34e-04
TRINITY_DN10125_c0_g1_i3_(2)	0.088
TRINITY_DN10125_c0_g1_i3_(2)	1.51e-04
TRINITY_DN10125_c0_g1_i3_(2)	4.14e-04
TRINITY_DN10125_c0_g1_i3_(2)	1.53e-04
TRINITY_DN10125_c0_g1_i3_(2)	2.43e-04
TRINITY_DN10125_c0_g1_i3_(2)	1.57e-04
TRINITY_DN10125_c0_g1_i3_(2)	0.003
TRINITY_DN10125_c0_g1_i3_(2)	1.59e-04
TRINITY_DN10125_c0_g1_i3_(2)	0.035
TRINITY_DN10125_c0_g1_i3_(2)	1.59e-04
TRINITY_DN10125_c0_g1_i3_(2)	0.035
TRINITY_DN10125_c0_g1_i3_(2)	1.59e-04
TRINITY_DN10125_c0_g1_i3_(2)	0.035
TRINITY_DN10125_c0_g1_i3_(2)	1.61e-04
TRINITY_DN10125_c0_g1_i3_(2)	0.008
TRINITY_DN10125_c0_g1_i3_(2)	1.61e-04
TRINITY_DN10125_c0_g1_i3_(2)	0.008
TRINITY_DN10125_c0_g1_i3_(2)	1.65e-04
TRINITY_DN10125_c0_g1_i3_(2)	0.007
TRINITY_DN10125_c0_g1_i3_(2)	1.73e-04
TRINITY_DN10125_c0_g1_i3_(2)	6.63e-04
TRINITY_DN10125_c0_g1_i3_(2)	1.96e-04
TRINITY_DN10125_c0_g1_i3_(2)	0.026
TRINITY_DN10125_c0_g1_i3_(2)	2.04e-04
TRINITY_DN10125_c0_g1_i3_(2)	0.001
TRINITY_DN10125_c0_g1_i3_(2)	2.14e-04
TRINITY_DN10125_c0_g1_i3_(2)	0.063
TRINITY_DN10125_c0_g1_i3_(2)	2.16e-04
TRINITY_DN10125_c0_g1_i3_(2)	4.4
TRINITY_DN10125_c0_g1_i3_(2)	2.31e-04
TRINITY_DN10125_c0_g1_i3_(2)	0.006
TRINITY_DN10125_c0_g1_i3_(2)	2.31e-04
TRINITY_DN10125_c0_g1_i3_(2)	0.006
TRINITY_DN10125_c0_g1_i3_(2)	2.50e-04
TRINITY_DN10125_c0_g1_i3_(2)	4.62e-04
TRINITY_DN10125_c0_g1_i3_(2)	2.65e-04
TRINITY_DN10125_c0_g1_i3_(2)	8.65e-04
TRINITY_DN10125_c0_g1_i3_(2)	2.87e-04
TRINITY_DN10125_c0_g1_i3_(2)	0.002
TRINITY_DN10125_c0_g1_i3_(2)	2.90e-04
TRINITY_DN10125_c0_g1_i3_(2)	0.002
TRINITY_DN10125_c0_g1_i3_(2)	3.96e-04
TRINITY_DN10125_c0_g1_i3_(2)	0.099
TRINITY_DN10125_c0_g1_i3_(2)	3.99e-04
TRINITY_DN10125_c0_g1_i3_(2)	0.003
TRINITY_DN10125_c0_g1_i3_(2)	4.06e-04
TRINITY_DN10125_c0_g1_i3_(2)	0.003
TRINITY_DN10125_c0_g1_i3_(2)	4.86e-04
TRINITY_DN10125_c0_g1_i3_(2)	0.001
TRINITY_DN10125_c0_g1_i3_(2)	5.62e-04
TRINITY_DN10125_c0_g1_i3_(2)	0.026
TRINITY_DN10125_c0_g1_i3_(2)	5.62e-04
TRINITY_DN10125_c0_g1_i3_(2)	0.026
TRINITY_DN10125_c0_g1_i3_(2)	5.79e-04
TRINITY_DN10125_c0_g1_i3_(2)	0.033
TRINITY_DN10125_c0_g1_i3_(2)	5.79e-04
TRINITY_DN10125_c0_g1_i3_(2)	0.033
TRINITY_DN10125_c0_g1_i3_(2)	5.90e-04
TRINITY_DN10125_c0_g1_i3_(2)	0.095
TRINITY_DN10125_c0_g1_i3_(2)	6.77e-04
TRINITY_DN10125_c0_g1_i3_(2)	0.31
TRINITY_DN10125_c0_g1_i3_(2)	6.77e-04
TRINITY_DN10125_c0_g1_i3_(2)	0.31
TRINITY_DN10125_c0_g1_i3_(2)	6.83e-04
TRINITY_DN10125_c0_g1_i3_(2)	0.002
TRINITY_DN10125_c0_g1_i3_(2)	7.01e-04
TRINITY_DN10125_c0_g1_i3_(2)	0.002
TRINITY_DN10125_c0_g1_i3_(2)	7.25e-04
TRINITY_DN10125_c0_g1_i3_(2)	0.010
TRINITY_DN10125_c0_g1_i3_(2)	7.25e-04
TRINITY_DN10125_c0_g1_i3_(2)	0.010
TRINITY_DN10125_c0_g1_i3_(2)	8.03e-04
TRINITY_DN10125_c0_g1_i3_(2)	0.002
TRINITY_DN10125_c0_g1_i3_(2)	8.07e-04
TRINITY_DN10125_c0_g1_i3_(2)	0.037
TRINITY_DN10125_c0_g1_i3_(2)	8.07e-04
TRINITY_DN10125_c0_g1_i3_(2)	0.037
TRINITY_DN10125_c0_g1_i3_(2)	8.64e-04
TRINITY_DN10125_c0_g1_i3_(2)	0.043
TRINITY_DN10125_c0_g1_i3_(2)	8.64e-04
TRINITY_DN10125_c0_g1_i3_(2)	0.043
TRINITY_DN10125_c0_g1_i3_(2)	8.65e-04
TRINITY_DN10125_c0_g1_i3_(2)	0.003
TRINITY_DN10125_c0_g1_i3_(2)	0.001
TRINITY_DN10125_c0_g1_i3_(2)	0.001
TRINITY_DN10125_c0_g1_i3_(2)	0.001
TRINITY_DN10125_c0_g1_i3_(2)	0.001
TRINITY_DN10125_c0_g1_i3_(2)	0.002
TRINITY_DN10125_c0_g1_i3_(2)	0.050
TRINITY_DN10125_c0_g1_i3_(2)	0.002
TRINITY_DN10125_c0_g1_i3_(2)	0.050
TRINITY_DN10125_c0_g1_i3_(2)	0.002
TRINITY_DN10125_c0_g1_i3_(2)	0.094
TRINITY_DN10125_c0_g1_i3_(2)	0.003
TRINITY_DN10125_c0_g1_i3_(2)	0.17
TRINITY_DN10125_c0_g1_i3_(2)	0.003
TRINITY_DN10125_c0_g1_i3_(2)	0.008
TRINITY_DN10125_c0_g1_i3_(2)	0.004
TRINITY_DN10125_c0_g1_i3_(2)	0.60
TRINITY_DN10125_c0_g1_i3_(2)	0.004
TRINITY_DN10125_c0_g1_i3_(2)	3.7
TRINITY_DN10125_c0_g1_i3_(2)	0.006
TRINITY_DN10125_c0_g1_i3_(2)	0.020
TRINITY_DN10125_c0_g1_i3_(2)	0.006
TRINITY_DN10125_c0_g1_i3_(2)	0.32
TRINITY_DN10125_c0_g1_i3_(2)	0.006
TRINITY_DN10125_c0_g1_i3_(2)	0.32
TRINITY_DN10125_c0_g1_i3_(2)	0.011
TRINITY_DN10125_c0_g1_i3_(2)	0.67
TRINITY_DN10125_c0_g1_i3_(2)	0.013
TRINITY_DN10125_c0_g1_i3_(2)	0.022
TRINITY_DN10125_c0_g1_i3_(2)	0.013
TRINITY_DN10125_c0_g1_i3_(2)	0.022
TRINITY_DN10125_c0_g1_i3_(2)	0.018
TRINITY_DN10125_c0_g1_i3_(2)	0.29
TRINITY_DN10125_c0_g1_i3_(2)	0.046
TRINITY_DN10125_c0_g1_i3_(2)	0.11
TRINITY_DN10125_c0_g1_i3_(2)	0.080
TRINITY_DN10125_c0_g1_i3_(2)	0.10
TRINITY_DN10125_c0_g1_i3_(2)	0.22
TRINITY_DN10125_c0_g1_i3_(2)	0.52
TRINITY_DN10125_c0_g1_i3_(2)	2.7
TRINITY_DN10125_c0_g1_i3_(2)	2.2
TRINITY_DN10125_c0_g1_i3_(2)	8.1
TRINITY_DN10125_c0_g1_i3_(2)	6.4
TRINITY_DN10125_c0_g1_i3_(2)	9.7
TRINITY_DN10125_c0_g1_i2_(2)	2.49e-24
TRINITY_DN10125_c0_g1_i2_(2)	2.11e-10
TRINITY_DN10125_c0_g1_i2_(2)	5.60e-24
TRINITY_DN10125_c0_g1_i2_(2)	2.46e-14
TRINITY_DN10125_c0_g1_i2_(2)	1.68e-23
TRINITY_DN10125_c0_g1_i2_(2)	1.46e-13
TRINITY_DN10125_c0_g1_i2_(2)	2.00e-04
TRINITY_DN10125_c0_g1_i2_(2)	1.45e-22
TRINITY_DN10125_c0_g1_i2_(2)	1.60e-20
TRINITY_DN10125_c0_g1_i2_(2)	8.82e-22
TRINITY_DN10125_c0_g1_i2_(2)	4.37e-07
TRINITY_DN10125_c0_g1_i2_(2)	1.02e-21
TRINITY_DN10125_c0_g1_i2_(2)	3.31e-07
TRINITY_DN10125_c0_g1_i2_(2)	1.38e-21
TRINITY_DN10125_c0_g1_i2_(2)	1.51e-14
TRINITY_DN10125_c0_g1_i2_(2)	3.70e-06
TRINITY_DN10125_c0_g1_i2_(2)	1.91e-21
TRINITY_DN10125_c0_g1_i2_(2)	4.82e-21
TRINITY_DN10125_c0_g1_i2_(2)	1.93e-17
TRINITY_DN10125_c0_g1_i2_(2)	3.81e-07
TRINITY_DN10125_c0_g1_i2_(2)	7.16e-06
TRINITY_DN10125_c0_g1_i2_(2)	1.40e-20
TRINITY_DN10125_c0_g1_i2_(2)	5.95e-14
TRINITY_DN10125_c0_g1_i2_(2)	1.01e-05
TRINITY_DN10125_c0_g1_i2_(2)	1.53e-20
TRINITY_DN10125_c0_g1_i2_(2)	1.99e-15
TRINITY_DN10125_c0_g1_i2_(2)	2.12e-20
TRINITY_DN10125_c0_g1_i2_(2)	5.12e-18
TRINITY_DN10125_c0_g1_i2_(2)	6.90e-16
TRINITY_DN10125_c0_g1_i2_(2)	2.45e-15
TRINITY_DN10125_c0_g1_i2_(2)	7.55e-15
TRINITY_DN10125_c0_g1_i2_(2)	2.59e-14
TRINITY_DN10125_c0_g1_i2_(2)	1.32e-13
TRINITY_DN10125_c0_g1_i2_(2)	2.20e-12
TRINITY_DN10125_c0_g1_i2_(2)	2.00e-11
TRINITY_DN10125_c0_g1_i2_(2)	5.97e-11
TRINITY_DN10125_c0_g1_i2_(2)	1.22e-10
TRINITY_DN10125_c0_g1_i2_(2)	3.54e-05
TRINITY_DN10125_c0_g1_i2_(2)	4.27e-20
TRINITY_DN10125_c0_g1_i2_(2)	5.70e-05
TRINITY_DN10125_c0_g1_i2_(2)	9.47e-20
TRINITY_DN10125_c0_g1_i2_(2)	1.94e-05
TRINITY_DN10125_c0_g1_i2_(2)	1.39e-19
TRINITY_DN10125_c0_g1_i2_(2)	2.46e-04
TRINITY_DN10125_c0_g1_i2_(2)	2.25e-19
TRINITY_DN10125_c0_g1_i2_(2)	1.67e-06
TRINITY_DN10125_c0_g1_i2_(2)	3.42e-18
TRINITY_DN10125_c0_g1_i2_(2)	5.85e-05
TRINITY_DN10125_c0_g1_i2_(2)	3.52e-18
TRINITY_DN10125_c0_g1_i2_(2)	8.42e-05
TRINITY_DN10125_c0_g1_i2_(2)	4.35e-18
TRINITY_DN10125_c0_g1_i2_(2)	3.11e-05
TRINITY_DN10125_c0_g1_i2_(2)	6.05e-18
TRINITY_DN10125_c0_g1_i2_(2)	1.16e-05
TRINITY_DN10125_c0_g1_i2_(2)	6.05e-18
TRINITY_DN10125_c0_g1_i2_(2)	1.16e-05
TRINITY_DN10125_c0_g1_i2_(2)	7.83e-18
TRINITY_DN10125_c0_g1_i2_(2)	8.97e-05
TRINITY_DN10125_c0_g1_i2_(2)	1.14e-17
TRINITY_DN10125_c0_g1_i2_(2)	9.15e-14
TRINITY_DN10125_c0_g1_i2_(2)	1.12e-12
TRINITY_DN10125_c0_g1_i2_(2)	3.02e-12
TRINITY_DN10125_c0_g1_i2_(2)	5.85e-12
TRINITY_DN10125_c0_g1_i2_(2)	5.70e-10
TRINITY_DN10125_c0_g1_i2_(2)	3.51e-04
TRINITY_DN10125_c0_g1_i2_(2)	4.84e-04
TRINITY_DN10125_c0_g1_i2_(2)	8.14e-04
TRINITY_DN10125_c0_g1_i2_(2)	1.86e-17
TRINITY_DN10125_c0_g1_i2_(2)	1.02e-08
TRINITY_DN10125_c0_g1_i2_(2)	0.023
TRINITY_DN10125_c0_g1_i2_(2)	1.21e-16
TRINITY_DN10125_c0_g1_i2_(2)	2.09e-07
TRINITY_DN10125_c0_g1_i2_(2)	0.066
TRINITY_DN10125_c0_g1_i2_(2)	1.41e-16
TRINITY_DN10125_c0_g1_i2_(2)	3.23e-04
TRINITY_DN10125_c0_g1_i2_(2)	0.13
TRINITY_DN10125_c0_g1_i2_(2)	5.43e-16
TRINITY_DN10125_c0_g1_i2_(2)	8.77e-16
TRINITY_DN10125_c0_g1_i2_(2)	0.049
TRINITY_DN10125_c0_g1_i2_(2)	1.19e-15
TRINITY_DN10125_c0_g1_i2_(2)	6.30e-13
TRINITY_DN10125_c0_g1_i2_(2)	1.71e-15
TRINITY_DN10125_c0_g1_i2_(2)	0.051
TRINITY_DN10125_c0_g1_i2_(2)	1.78e-14
TRINITY_DN10125_c0_g1_i2_(2)	0.006
TRINITY_DN10125_c0_g1_i2_(2)	3.05e-14
TRINITY_DN10125_c0_g1_i2_(2)	4.40e-14
TRINITY_DN10125_c0_g1_i2_(2)	2.11e-08
TRINITY_DN10125_c0_g1_i2_(2)	2.13e-04
TRINITY_DN10125_c0_g1_i2_(2)	6.55e-13
TRINITY_DN10125_c0_g1_i2_(2)	5.93e-07
TRINITY_DN10125_c0_g1_i2_(2)	1.04e-12
TRINITY_DN10125_c0_g1_i2_(2)	3.92e-09
TRINITY_DN10125_c0_g1_i2_(2)	1.54e-12
TRINITY_DN10125_c0_g1_i2_(2)	1.18e-06
TRINITY_DN10125_c0_g1_i2_(2)	2.24e-12
TRINITY_DN10125_c0_g1_i2_(2)	1.36e-10
TRINITY_DN10125_c0_g1_i2_(2)	9.10e-05
TRINITY_DN10125_c0_g1_i2_(2)	2.62e-12
TRINITY_DN10125_c0_g1_i2_(2)	6.97e-11
TRINITY_DN10125_c0_g1_i2_(2)	4.11e-12
TRINITY_DN10125_c0_g1_i2_(2)	8.83e-09
TRINITY_DN10125_c0_g1_i2_(2)	0.008
TRINITY_DN10125_c0_g1_i2_(2)	4.16e-12
TRINITY_DN10125_c0_g1_i2_(2)	1.93e-11
TRINITY_DN10125_c0_g1_i2_(2)	6.10e-12
TRINITY_DN10125_c0_g1_i2_(2)	8.32e-11
TRINITY_DN10125_c0_g1_i2_(2)	7.15e-12
TRINITY_DN10125_c0_g1_i2_(2)	5.37e-08
TRINITY_DN10125_c0_g1_i2_(2)	9.14e-12
TRINITY_DN10125_c0_g1_i2_(2)	3.55e-11
TRINITY_DN10125_c0_g1_i2_(2)	1.02e-11
TRINITY_DN10125_c0_g1_i2_(2)	2.30e-07
TRINITY_DN10125_c0_g1_i2_(2)	1.27e-11
TRINITY_DN10125_c0_g1_i2_(2)	6.24e-10
TRINITY_DN10125_c0_g1_i2_(2)	1.32e-11
TRINITY_DN10125_c0_g1_i2_(2)	2.84e-11
TRINITY_DN10125_c0_g1_i2_(2)	1.40e-11
TRINITY_DN10125_c0_g1_i2_(2)	6.95e-07
TRINITY_DN10125_c0_g1_i2_(2)	1.50e-11
TRINITY_DN10125_c0_g1_i2_(2)	6.17e-11
TRINITY_DN10125_c0_g1_i2_(2)	1.71e-11
TRINITY_DN10125_c0_g1_i2_(2)	8.06e-11
TRINITY_DN10125_c0_g1_i2_(2)	2.31e-11
TRINITY_DN10125_c0_g1_i2_(2)	5.02e-06
TRINITY_DN10125_c0_g1_i2_(2)	1.90e-05
TRINITY_DN10125_c0_g1_i2_(2)	2.31e-11
TRINITY_DN10125_c0_g1_i2_(2)	6.37e-11
TRINITY_DN10125_c0_g1_i2_(2)	2.43e-11
TRINITY_DN10125_c0_g1_i2_(2)	3.37e-10
TRINITY_DN10125_c0_g1_i2_(2)	2.48e-11
TRINITY_DN10125_c0_g1_i2_(2)	5.97e-10
TRINITY_DN10125_c0_g1_i2_(2)	3.27e-11
TRINITY_DN10125_c0_g1_i2_(2)	4.36e-09
TRINITY_DN10125_c0_g1_i2_(2)	3.68e-11
TRINITY_DN10125_c0_g1_i2_(2)	1.05e-10
TRINITY_DN10125_c0_g1_i2_(2)	4.27e-11
TRINITY_DN10125_c0_g1_i2_(2)	1.15e-10
TRINITY_DN10125_c0_g1_i2_(2)	4.71e-11
TRINITY_DN10125_c0_g1_i2_(2)	8.49e-10
TRINITY_DN10125_c0_g1_i2_(2)	4.79e-11
TRINITY_DN10125_c0_g1_i2_(2)	6.75e-10
TRINITY_DN10125_c0_g1_i2_(2)	5.04e-11
TRINITY_DN10125_c0_g1_i2_(2)	1.56e-09
TRINITY_DN10125_c0_g1_i2_(2)	6.24e-11
TRINITY_DN10125_c0_g1_i2_(2)	1.32e-10
TRINITY_DN10125_c0_g1_i2_(2)	7.32e-11
TRINITY_DN10125_c0_g1_i2_(2)	1.22e-08
TRINITY_DN10125_c0_g1_i2_(2)	7.62e-11
TRINITY_DN10125_c0_g1_i2_(2)	1.44e-10
TRINITY_DN10125_c0_g1_i2_(2)	7.87e-11
TRINITY_DN10125_c0_g1_i2_(2)	2.80e-09
TRINITY_DN10125_c0_g1_i2_(2)	9.54e-11
TRINITY_DN10125_c0_g1_i2_(2)	4.23e-09
TRINITY_DN10125_c0_g1_i2_(2)	9.72e-11
TRINITY_DN10125_c0_g1_i2_(2)	1.11e-09
TRINITY_DN10125_c0_g1_i2_(2)	9.81e-11
TRINITY_DN10125_c0_g1_i2_(2)	1.64e-09
TRINITY_DN10125_c0_g1_i2_(2)	1.02e-10
TRINITY_DN10125_c0_g1_i2_(2)	1.44e-09
TRINITY_DN10125_c0_g1_i2_(2)	1.20e-10
TRINITY_DN10125_c0_g1_i2_(2)	1.26e-08
TRINITY_DN10125_c0_g1_i2_(2)	1.46e-10
TRINITY_DN10125_c0_g1_i2_(2)	5.27e-10
TRINITY_DN10125_c0_g1_i2_(2)	1.54e-10
TRINITY_DN10125_c0_g1_i2_(2)	1.23e-09
TRINITY_DN10125_c0_g1_i2_(2)	1.68e-10
TRINITY_DN10125_c0_g1_i2_(2)	7.88e-06
TRINITY_DN10125_c0_g1_i2_(2)	1.96e-10
TRINITY_DN10125_c0_g1_i2_(2)	4.22e-09
TRINITY_DN10125_c0_g1_i2_(2)	2.05e-10
TRINITY_DN10125_c0_g1_i2_(2)	9.97e-09
TRINITY_DN10125_c0_g1_i2_(2)	2.15e-10
TRINITY_DN10125_c0_g1_i2_(2)	6.78e-08
TRINITY_DN10125_c0_g1_i2_(2)	2.57e-10
TRINITY_DN10125_c0_g1_i2_(2)	7.76e-10
TRINITY_DN10125_c0_g1_i2_(2)	2.59e-10
TRINITY_DN10125_c0_g1_i2_(2)	4.70e-10
TRINITY_DN10125_c0_g1_i2_(2)	2.63e-10
TRINITY_DN10125_c0_g1_i2_(2)	1.63e-08
TRINITY_DN10125_c0_g1_i2_(2)	2.63e-10
TRINITY_DN10125_c0_g1_i2_(2)	1.63e-08
TRINITY_DN10125_c0_g1_i2_(2)	3.11e-10
TRINITY_DN10125_c0_g1_i2_(2)	5.44e-10
TRINITY_DN10125_c0_g1_i2_(2)	3.14e-10
TRINITY_DN10125_c0_g1_i2_(2)	1.26e-08
TRINITY_DN10125_c0_g1_i2_(2)	3.14e-10
TRINITY_DN10125_c0_g1_i2_(2)	1.26e-08
TRINITY_DN10125_c0_g1_i2_(2)	3.43e-10
TRINITY_DN10125_c0_g1_i2_(2)	1.87e-07
TRINITY_DN10125_c0_g1_i2_(2)	3.61e-10
TRINITY_DN10125_c0_g1_i2_(2)	2.50e-06
TRINITY_DN10125_c0_g1_i2_(2)	4.54e-10
TRINITY_DN10125_c0_g1_i2_(2)	8.90e-09
TRINITY_DN10125_c0_g1_i2_(2)	4.84e-10
TRINITY_DN10125_c0_g1_i2_(2)	1.11e-07
TRINITY_DN10125_c0_g1_i2_(2)	4.94e-10
TRINITY_DN10125_c0_g1_i2_(2)	5.30e-10
TRINITY_DN10125_c0_g1_i2_(2)	2.08e-05
TRINITY_DN10125_c0_g1_i2_(2)	0.001
TRINITY_DN10125_c0_g1_i2_(2)	0.045
TRINITY_DN10125_c0_g1_i2_(2)	1.2
TRINITY_DN10125_c0_g1_i2_(2)	5.00e-10
TRINITY_DN10125_c0_g1_i2_(2)	1.76e-09
TRINITY_DN10125_c0_g1_i2_(2)	5.35e-10
TRINITY_DN10125_c0_g1_i2_(2)	1.86e-09
TRINITY_DN10125_c0_g1_i2_(2)	6.37e-10
TRINITY_DN10125_c0_g1_i2_(2)	3.35e-06
TRINITY_DN10125_c0_g1_i2_(2)	7.49e-10
TRINITY_DN10125_c0_g1_i2_(2)	0.005
TRINITY_DN10125_c0_g1_i2_(2)	7.75e-10
TRINITY_DN10125_c0_g1_i2_(2)	3.06e-07
TRINITY_DN10125_c0_g1_i2_(2)	8.38e-10
TRINITY_DN10125_c0_g1_i2_(2)	5.39e-07
TRINITY_DN10125_c0_g1_i2_(2)	9.75e-10
TRINITY_DN10125_c0_g1_i2_(2)	2.45e-08
TRINITY_DN10125_c0_g1_i2_(2)	1.05e-09
TRINITY_DN10125_c0_g1_i2_(2)	1.41e-07
TRINITY_DN10125_c0_g1_i2_(2)	1.12e-09
TRINITY_DN10125_c0_g1_i2_(2)	1.90e-08
TRINITY_DN10125_c0_g1_i2_(2)	1.24e-09
TRINITY_DN10125_c0_g1_i2_(2)	8.66e-09
TRINITY_DN10125_c0_g1_i2_(2)	1.35e-09
TRINITY_DN10125_c0_g1_i2_(2)	2.00e-08
TRINITY_DN10125_c0_g1_i2_(2)	1.43e-09
TRINITY_DN10125_c0_g1_i2_(2)	4.32e-09
TRINITY_DN10125_c0_g1_i2_(2)	1.65e-09
TRINITY_DN10125_c0_g1_i2_(2)	2.42e-07
TRINITY_DN10125_c0_g1_i2_(2)	1.74e-09
TRINITY_DN10125_c0_g1_i2_(2)	2.08e-08
TRINITY_DN10125_c0_g1_i2_(2)	1.76e-09
TRINITY_DN10125_c0_g1_i2_(2)	2.33e-08
TRINITY_DN10125_c0_g1_i2_(2)	1.81e-09
TRINITY_DN10125_c0_g1_i2_(2)	9.69e-08
TRINITY_DN10125_c0_g1_i2_(2)	1.99e-09
TRINITY_DN10125_c0_g1_i2_(2)	3.38e-05
TRINITY_DN10125_c0_g1_i2_(2)	2.01e-09
TRINITY_DN10125_c0_g1_i2_(2)	2.04e-09
TRINITY_DN10125_c0_g1_i2_(2)	2.66e-09
TRINITY_DN10125_c0_g1_i2_(2)	2.06e-09
TRINITY_DN10125_c0_g1_i2_(2)	8.44e-09
TRINITY_DN10125_c0_g1_i2_(2)	2.13e-09
TRINITY_DN10125_c0_g1_i2_(2)	2.55e-09
TRINITY_DN10125_c0_g1_i2_(2)	3.89e-07
TRINITY_DN10125_c0_g1_i2_(2)	2.66e-09
TRINITY_DN10125_c0_g1_i2_(2)	2.48e-06
TRINITY_DN10125_c0_g1_i2_(2)	2.92e-09
TRINITY_DN10125_c0_g1_i2_(2)	1.50e-08
TRINITY_DN10125_c0_g1_i2_(2)	2.95e-09
TRINITY_DN10125_c0_g1_i2_(2)	1.84e-08
TRINITY_DN10125_c0_g1_i2_(2)	3.04e-09
TRINITY_DN10125_c0_g1_i2_(2)	2.03e-08
TRINITY_DN10125_c0_g1_i2_(2)	3.37e-09
TRINITY_DN10125_c0_g1_i2_(2)	4.66e-09
TRINITY_DN10125_c0_g1_i2_(2)	3.40e-09
TRINITY_DN10125_c0_g1_i2_(2)	3.10e-06
TRINITY_DN10125_c0_g1_i2_(2)	3.50e-09
TRINITY_DN10125_c0_g1_i2_(2)	1.88e-06
TRINITY_DN10125_c0_g1_i2_(2)	3.80e-09
TRINITY_DN10125_c0_g1_i2_(2)	2.27e-08
TRINITY_DN10125_c0_g1_i2_(2)	4.65e-09
TRINITY_DN10125_c0_g1_i2_(2)	3.01e-06
TRINITY_DN10125_c0_g1_i2_(2)	5.26e-09
TRINITY_DN10125_c0_g1_i2_(2)	0.002
TRINITY_DN10125_c0_g1_i2_(2)	5.35e-09
TRINITY_DN10125_c0_g1_i2_(2)	5.80e-06
TRINITY_DN10125_c0_g1_i2_(2)	5.41e-09
TRINITY_DN10125_c0_g1_i2_(2)	3.19e-07
TRINITY_DN10125_c0_g1_i2_(2)	5.54e-09
TRINITY_DN10125_c0_g1_i2_(2)	2.81e-08
TRINITY_DN10125_c0_g1_i2_(2)	5.65e-09
TRINITY_DN10125_c0_g1_i2_(2)	8.69e-09
TRINITY_DN10125_c0_g1_i2_(2)	5.88e-09
TRINITY_DN10125_c0_g1_i2_(2)	1.20e-08
TRINITY_DN10125_c0_g1_i2_(2)	6.11e-09
TRINITY_DN10125_c0_g1_i2_(2)	1.21e-08
TRINITY_DN10125_c0_g1_i2_(2)	6.81e-09
TRINITY_DN10125_c0_g1_i2_(2)	4.59e-08
TRINITY_DN10125_c0_g1_i2_(2)	6.84e-09
TRINITY_DN10125_c0_g1_i2_(2)	2.69e-08
TRINITY_DN10125_c0_g1_i2_(2)	6.94e-09
TRINITY_DN10125_c0_g1_i2_(2)	1.17e-08
TRINITY_DN10125_c0_g1_i2_(2)	7.15e-09
TRINITY_DN10125_c0_g1_i2_(2)	5.57e-08
TRINITY_DN10125_c0_g1_i2_(2)	8.04e-09
TRINITY_DN10125_c0_g1_i2_(2)	1.63e-08
TRINITY_DN10125_c0_g1_i2_(2)	8.19e-09
TRINITY_DN10125_c0_g1_i2_(2)	2.38e-08
TRINITY_DN10125_c0_g1_i2_(2)	8.27e-09
TRINITY_DN10125_c0_g1_i2_(2)	9.80e-08
TRINITY_DN10125_c0_g1_i2_(2)	8.68e-09
TRINITY_DN10125_c0_g1_i2_(2)	5.81e-08
TRINITY_DN10125_c0_g1_i2_(2)	8.69e-09
TRINITY_DN10125_c0_g1_i2_(2)	1.21e-08
TRINITY_DN10125_c0_g1_i2_(2)	8.80e-09
TRINITY_DN10125_c0_g1_i2_(2)	1.50e-08
TRINITY_DN10125_c0_g1_i2_(2)	9.03e-09
TRINITY_DN10125_c0_g1_i2_(2)	8.80e-08
TRINITY_DN10125_c0_g1_i2_(2)	9.49e-09
TRINITY_DN10125_c0_g1_i2_(2)	1.59e-08
TRINITY_DN10125_c0_g1_i2_(2)	9.58e-09
TRINITY_DN10125_c0_g1_i2_(2)	2.08e-08
TRINITY_DN10125_c0_g1_i2_(2)	9.85e-09
TRINITY_DN10125_c0_g1_i2_(2)	2.81e-07
TRINITY_DN10125_c0_g1_i2_(2)	1.05e-08
TRINITY_DN10125_c0_g1_i2_(2)	3.39e-07
TRINITY_DN10125_c0_g1_i2_(2)	1.10e-08
TRINITY_DN10125_c0_g1_i2_(2)	3.81e-08
TRINITY_DN10125_c0_g1_i2_(2)	1.10e-08
TRINITY_DN10125_c0_g1_i2_(2)	3.81e-08
TRINITY_DN10125_c0_g1_i2_(2)	1.14e-08
TRINITY_DN10125_c0_g1_i2_(2)	4.22e-07
TRINITY_DN10125_c0_g1_i2_(2)	1.15e-08
TRINITY_DN10125_c0_g1_i2_(2)	2.68e-08
TRINITY_DN10125_c0_g1_i2_(2)	1.22e-08
TRINITY_DN10125_c0_g1_i2_(2)	1.13e-07
TRINITY_DN10125_c0_g1_i2_(2)	1.24e-08
TRINITY_DN10125_c0_g1_i2_(2)	1.36e-08
TRINITY_DN10125_c0_g1_i2_(2)	1.27e-08
TRINITY_DN10125_c0_g1_i2_(2)	3.62e-07
TRINITY_DN10125_c0_g1_i2_(2)	1.36e-08
TRINITY_DN10125_c0_g1_i2_(2)	2.63e-06
TRINITY_DN10125_c0_g1_i2_(2)	1.36e-08
TRINITY_DN10125_c0_g1_i2_(2)	1.02e-07
TRINITY_DN10125_c0_g1_i2_(2)	1.36e-08
TRINITY_DN10125_c0_g1_i2_(2)	1.02e-07
TRINITY_DN10125_c0_g1_i2_(2)	1.45e-08
TRINITY_DN10125_c0_g1_i2_(2)	1.04e-07
TRINITY_DN10125_c0_g1_i2_(2)	1.45e-08
TRINITY_DN10125_c0_g1_i2_(2)	1.54e-08
TRINITY_DN10125_c0_g1_i2_(2)	8.93e-08
TRINITY_DN10125_c0_g1_i2_(2)	1.58e-08
TRINITY_DN10125_c0_g1_i2_(2)	3.15e-06
TRINITY_DN10125_c0_g1_i2_(2)	1.66e-08
TRINITY_DN10125_c0_g1_i2_(2)	4.91e-06
TRINITY_DN10125_c0_g1_i2_(2)	1.71e-08
TRINITY_DN10125_c0_g1_i2_(2)	6.02e-05
TRINITY_DN10125_c0_g1_i2_(2)	1.86e-08
TRINITY_DN10125_c0_g1_i2_(2)	2.40e-07
TRINITY_DN10125_c0_g1_i2_(2)	1.92e-08
TRINITY_DN10125_c0_g1_i2_(2)	9.83e-06
TRINITY_DN10125_c0_g1_i2_(2)	1.96e-08
TRINITY_DN10125_c0_g1_i2_(2)	2.42e-06
TRINITY_DN10125_c0_g1_i2_(2)	2.04e-08
TRINITY_DN10125_c0_g1_i2_(2)	4.67e-08
TRINITY_DN10125_c0_g1_i2_(2)	2.15e-08
TRINITY_DN10125_c0_g1_i2_(2)	3.38e-08
TRINITY_DN10125_c0_g1_i2_(2)	2.29e-08
TRINITY_DN10125_c0_g1_i2_(2)	8.36e-07
TRINITY_DN10125_c0_g1_i2_(2)	2.36e-08
TRINITY_DN10125_c0_g1_i2_(2)	5.30e-06
TRINITY_DN10125_c0_g1_i2_(2)	2.57e-08
TRINITY_DN10125_c0_g1_i2_(2)	3.57e-07
TRINITY_DN10125_c0_g1_i2_(2)	2.60e-08
TRINITY_DN10125_c0_g1_i2_(2)	1.50e-07
TRINITY_DN10125_c0_g1_i2_(2)	2.60e-08
TRINITY_DN10125_c0_g1_i2_(2)	7.20e-08
TRINITY_DN10125_c0_g1_i2_(2)	2.68e-08
TRINITY_DN10125_c0_g1_i2_(2)	3.61e-07
TRINITY_DN10125_c0_g1_i2_(2)	2.73e-08
TRINITY_DN10125_c0_g1_i2_(2)	4.03e-08
TRINITY_DN10125_c0_g1_i2_(2)	3.29e-08
TRINITY_DN10125_c0_g1_i2_(2)	4.28e-08
TRINITY_DN10125_c0_g1_i2_(2)	3.29e-08
TRINITY_DN10125_c0_g1_i2_(2)	4.28e-08
TRINITY_DN10125_c0_g1_i2_(2)	3.31e-08
TRINITY_DN10125_c0_g1_i2_(2)	1.82e-07
TRINITY_DN10125_c0_g1_i2_(2)	3.31e-08
TRINITY_DN10125_c0_g1_i2_(2)	7.25e-06
TRINITY_DN10125_c0_g1_i2_(2)	3.35e-08
TRINITY_DN10125_c0_g1_i2_(2)	1.27e-06
TRINITY_DN10125_c0_g1_i2_(2)	3.35e-08
TRINITY_DN10125_c0_g1_i2_(2)	7.22e-07
TRINITY_DN10125_c0_g1_i2_(2)	3.40e-08
TRINITY_DN10125_c0_g1_i2_(2)	4.24e-05
TRINITY_DN10125_c0_g1_i2_(2)	3.71e-08
TRINITY_DN10125_c0_g1_i2_(2)	5.39e-05
TRINITY_DN10125_c0_g1_i2_(2)	4.16e-08
TRINITY_DN10125_c0_g1_i2_(2)	1.67e-07
TRINITY_DN10125_c0_g1_i2_(2)	4.45e-08
TRINITY_DN10125_c0_g1_i2_(2)	6.06e-07
TRINITY_DN10125_c0_g1_i2_(2)	5.09e-08
TRINITY_DN10125_c0_g1_i2_(2)	0.001
TRINITY_DN10125_c0_g1_i2_(2)	5.13e-08
TRINITY_DN10125_c0_g1_i2_(2)	1.39e-05
TRINITY_DN10125_c0_g1_i2_(2)	5.91e-08
TRINITY_DN10125_c0_g1_i2_(2)	0.001
TRINITY_DN10125_c0_g1_i2_(2)	6.58e-08
TRINITY_DN10125_c0_g1_i2_(2)	1.19e-07
TRINITY_DN10125_c0_g1_i2_(2)	6.94e-08
TRINITY_DN10125_c0_g1_i2_(2)	1.14e-07
TRINITY_DN10125_c0_g1_i2_(2)	7.13e-08
TRINITY_DN10125_c0_g1_i2_(2)	5.54e-06
TRINITY_DN10125_c0_g1_i2_(2)	7.45e-08
TRINITY_DN10125_c0_g1_i2_(2)	1.02e-05
TRINITY_DN10125_c0_g1_i2_(2)	7.45e-08
TRINITY_DN10125_c0_g1_i2_(2)	1.02e-05
TRINITY_DN10125_c0_g1_i2_(2)	7.85e-08
TRINITY_DN10125_c0_g1_i2_(2)	1.17e-07
TRINITY_DN10125_c0_g1_i2_(2)	7.96e-08
TRINITY_DN10125_c0_g1_i2_(2)	2.54e-06
TRINITY_DN10125_c0_g1_i2_(2)	9.09e-08
TRINITY_DN10125_c0_g1_i2_(2)	0.001
TRINITY_DN10125_c0_g1_i2_(2)	9.27e-08
TRINITY_DN10125_c0_g1_i2_(2)	1.86e-07
TRINITY_DN10125_c0_g1_i2_(2)	9.42e-08
TRINITY_DN10125_c0_g1_i2_(2)	2.03e-05
TRINITY_DN10125_c0_g1_i2_(2)	1.02e-07
TRINITY_DN10125_c0_g1_i2_(2)	3.73e-06
TRINITY_DN10125_c0_g1_i2_(2)	1.04e-07
TRINITY_DN10125_c0_g1_i2_(2)	2.20e-06
TRINITY_DN10125_c0_g1_i2_(2)	1.09e-07
TRINITY_DN10125_c0_g1_i2_(2)	2.34e-05
TRINITY_DN10125_c0_g1_i2_(2)	1.12e-07
TRINITY_DN10125_c0_g1_i2_(2)	3.24e-07
TRINITY_DN10125_c0_g1_i2_(2)	1.21e-07
TRINITY_DN10125_c0_g1_i2_(2)	1.02e-06
TRINITY_DN10125_c0_g1_i2_(2)	1.25e-07
TRINITY_DN10125_c0_g1_i2_(2)	4.42e-07
TRINITY_DN10125_c0_g1_i2_(2)	1.27e-07
TRINITY_DN10125_c0_g1_i2_(2)	1.03e-05
TRINITY_DN10125_c0_g1_i2_(2)	1.28e-07
TRINITY_DN10125_c0_g1_i2_(2)	8.87e-07
TRINITY_DN10125_c0_g1_i2_(2)	1.36e-07
TRINITY_DN10125_c0_g1_i2_(2)	1.48e-05
TRINITY_DN10125_c0_g1_i2_(2)	1.39e-07
TRINITY_DN10125_c0_g1_i2_(2)	5.52e-05
TRINITY_DN10125_c0_g1_i2_(2)	1.39e-07
TRINITY_DN10125_c0_g1_i2_(2)	2.03e-05
TRINITY_DN10125_c0_g1_i2_(2)	1.45e-07
TRINITY_DN10125_c0_g1_i2_(2)	1.04e-04
TRINITY_DN10125_c0_g1_i2_(2)	1.45e-07
TRINITY_DN10125_c0_g1_i2_(2)	1.04e-04
TRINITY_DN10125_c0_g1_i2_(2)	1.48e-07
TRINITY_DN10125_c0_g1_i2_(2)	2.24e-05
TRINITY_DN10125_c0_g1_i2_(2)	1.56e-07
TRINITY_DN10125_c0_g1_i2_(2)	7.30e-06
TRINITY_DN10125_c0_g1_i2_(2)	1.74e-07
TRINITY_DN10125_c0_g1_i2_(2)	6.96e-05
TRINITY_DN10125_c0_g1_i2_(2)	1.80e-07
TRINITY_DN10125_c0_g1_i2_(2)	0.001
TRINITY_DN10125_c0_g1_i2_(2)	2.06e-07
TRINITY_DN10125_c0_g1_i2_(2)	8.84e-04
TRINITY_DN10125_c0_g1_i2_(2)	2.16e-07
TRINITY_DN10125_c0_g1_i2_(2)	8.34e-04
TRINITY_DN10125_c0_g1_i2_(2)	2.28e-07
TRINITY_DN10125_c0_g1_i2_(2)	3.34e-07
TRINITY_DN10125_c0_g1_i2_(2)	2.34e-07
TRINITY_DN10125_c0_g1_i2_(2)	0.001
TRINITY_DN10125_c0_g1_i2_(2)	2.34e-07
TRINITY_DN10125_c0_g1_i2_(2)	0.001
TRINITY_DN10125_c0_g1_i2_(2)	2.39e-07
TRINITY_DN10125_c0_g1_i2_(2)	7.31e-07
TRINITY_DN10125_c0_g1_i2_(2)	2.48e-07
TRINITY_DN10125_c0_g1_i2_(2)	0.001
TRINITY_DN10125_c0_g1_i2_(2)	2.61e-07
TRINITY_DN10125_c0_g1_i2_(2)	0.002
TRINITY_DN10125_c0_g1_i2_(2)	2.73e-07
TRINITY_DN10125_c0_g1_i2_(2)	1.21e-05
TRINITY_DN10125_c0_g1_i2_(2)	3.06e-07
TRINITY_DN10125_c0_g1_i2_(2)	2.58e-06
TRINITY_DN10125_c0_g1_i2_(2)	3.39e-07
TRINITY_DN10125_c0_g1_i2_(2)	4.78e-04
TRINITY_DN10125_c0_g1_i2_(2)	3.70e-07
TRINITY_DN10125_c0_g1_i2_(2)	0.003
TRINITY_DN10125_c0_g1_i2_(2)	3.71e-07
TRINITY_DN10125_c0_g1_i2_(2)	1.93e-05
TRINITY_DN10125_c0_g1_i2_(2)	3.73e-07
TRINITY_DN10125_c0_g1_i2_(2)	2.81e-05
TRINITY_DN10125_c0_g1_i2_(2)	3.86e-07
TRINITY_DN10125_c0_g1_i2_(2)	9.93e-06
TRINITY_DN10125_c0_g1_i2_(2)	3.96e-07
TRINITY_DN10125_c0_g1_i2_(2)	8.58e-05
TRINITY_DN10125_c0_g1_i2_(2)	4.79e-07
TRINITY_DN10125_c0_g1_i2_(2)	9.69e-07
TRINITY_DN10125_c0_g1_i2_(2)	5.00e-07
TRINITY_DN10125_c0_g1_i2_(2)	2.39e-05
TRINITY_DN10125_c0_g1_i2_(2)	5.20e-07
TRINITY_DN10125_c0_g1_i2_(2)	1.45e-06
TRINITY_DN10125_c0_g1_i2_(2)	5.34e-07
TRINITY_DN10125_c0_g1_i2_(2)	2.03e-06
TRINITY_DN10125_c0_g1_i2_(2)	9.88e-07
TRINITY_DN10125_c0_g1_i2_(2)	1.13e-06
TRINITY_DN10125_c0_g1_i2_(2)	1.04e-06
TRINITY_DN10125_c0_g1_i2_(2)	1.84e-04
TRINITY_DN10125_c0_g1_i2_(2)	1.08e-06
TRINITY_DN10125_c0_g1_i2_(2)	0.002
TRINITY_DN10125_c0_g1_i2_(2)	1.12e-06
TRINITY_DN10125_c0_g1_i2_(2)	3.58e-04
TRINITY_DN10125_c0_g1_i2_(2)	1.26e-06
TRINITY_DN10125_c0_g1_i2_(2)	4.12e-05
TRINITY_DN10125_c0_g1_i2_(2)	1.27e-06
TRINITY_DN10125_c0_g1_i2_(2)	0.64
TRINITY_DN10125_c0_g1_i2_(2)	1.30e-06
TRINITY_DN10125_c0_g1_i2_(2)	2.40e-05
TRINITY_DN10125_c0_g1_i2_(2)	1.42e-06
TRINITY_DN10125_c0_g1_i2_(2)	3.35e-06
TRINITY_DN10125_c0_g1_i2_(2)	1.42e-06
TRINITY_DN10125_c0_g1_i2_(2)	1.96e-06
TRINITY_DN10125_c0_g1_i2_(2)	1.64e-06
TRINITY_DN10125_c0_g1_i2_(2)	8.01e-04
TRINITY_DN10125_c0_g1_i2_(2)	1.66e-06
TRINITY_DN10125_c0_g1_i2_(2)	6.84e-06
TRINITY_DN10125_c0_g1_i2_(2)	1.67e-06
TRINITY_DN10125_c0_g1_i2_(2)	8.77e-05
TRINITY_DN10125_c0_g1_i2_(2)	1.80e-06
TRINITY_DN10125_c0_g1_i2_(2)	1.05e-04
TRINITY_DN10125_c0_g1_i2_(2)	1.92e-06
TRINITY_DN10125_c0_g1_i2_(2)	4.25e-04
TRINITY_DN10125_c0_g1_i2_(2)	2.12e-06
TRINITY_DN10125_c0_g1_i2_(2)	0.005
TRINITY_DN10125_c0_g1_i2_(2)	2.13e-06
TRINITY_DN10125_c0_g1_i2_(2)	4.66e-04
TRINITY_DN10125_c0_g1_i2_(2)	2.26e-06
TRINITY_DN10125_c0_g1_i2_(2)	4.32e-06
TRINITY_DN10125_c0_g1_i2_(2)	2.28e-06
TRINITY_DN10125_c0_g1_i2_(2)	3.80e-05
TRINITY_DN10125_c0_g1_i2_(2)	3.02e-06
TRINITY_DN10125_c0_g1_i2_(2)	0.033
TRINITY_DN10125_c0_g1_i2_(2)	4.08e-06
TRINITY_DN10125_c0_g1_i2_(2)	2.23e-04
TRINITY_DN10125_c0_g1_i2_(2)	4.60e-06
TRINITY_DN10125_c0_g1_i2_(2)	2.09e-04
TRINITY_DN10125_c0_g1_i2_(2)	4.77e-06
TRINITY_DN10125_c0_g1_i2_(2)	4.27e-05
TRINITY_DN10125_c0_g1_i2_(2)	5.82e-06
TRINITY_DN10125_c0_g1_i2_(2)	0.017
TRINITY_DN10125_c0_g1_i2_(2)	6.17e-06
TRINITY_DN10125_c0_g1_i2_(2)	0.099
TRINITY_DN10125_c0_g1_i2_(2)	6.41e-06
TRINITY_DN10125_c0_g1_i2_(2)	7.47e-04
TRINITY_DN10125_c0_g1_i2_(2)	7.21e-06
TRINITY_DN10125_c0_g1_i2_(2)	1.15e-04
TRINITY_DN10125_c0_g1_i2_(2)	7.42e-06
TRINITY_DN10125_c0_g1_i2_(2)	3.45e-04
TRINITY_DN10125_c0_g1_i2_(2)	7.78e-06
TRINITY_DN10125_c0_g1_i2_(2)	3.51e-05
TRINITY_DN10125_c0_g1_i2_(2)	7.92e-06
TRINITY_DN10125_c0_g1_i2_(2)	4.46e-05
TRINITY_DN10125_c0_g1_i2_(2)	8.06e-06
TRINITY_DN10125_c0_g1_i2_(2)	0.15
TRINITY_DN10125_c0_g1_i2_(2)	9.59e-06
TRINITY_DN10125_c0_g1_i2_(2)	2.16e-05
TRINITY_DN10125_c0_g1_i2_(2)	1.03e-05
TRINITY_DN10125_c0_g1_i2_(2)	1.82e-05
TRINITY_DN10125_c0_g1_i2_(2)	1.04e-05
TRINITY_DN10125_c0_g1_i2_(2)	0.003
TRINITY_DN10125_c0_g1_i2_(2)	1.05e-05
TRINITY_DN10125_c0_g1_i2_(2)	4.38e-04
TRINITY_DN10125_c0_g1_i2_(2)	1.06e-05
TRINITY_DN10125_c0_g1_i2_(2)	3.18e-05
TRINITY_DN10125_c0_g1_i2_(2)	1.12e-05
TRINITY_DN10125_c0_g1_i2_(2)	3.69e-04
TRINITY_DN10125_c0_g1_i2_(2)	1.13e-05
TRINITY_DN10125_c0_g1_i2_(2)	4.70e-04
TRINITY_DN10125_c0_g1_i2_(2)	1.35e-05
TRINITY_DN10125_c0_g1_i2_(2)	1.52e-04
TRINITY_DN10125_c0_g1_i2_(2)	1.41e-05
TRINITY_DN10125_c0_g1_i2_(2)	2.44e-05
TRINITY_DN10125_c0_g1_i2_(2)	1.56e-05
TRINITY_DN10125_c0_g1_i2_(2)	2.10e-04
TRINITY_DN10125_c0_g1_i2_(2)	1.77e-05
TRINITY_DN10125_c0_g1_i2_(2)	4.44e-05
TRINITY_DN10125_c0_g1_i2_(2)	1.88e-05
TRINITY_DN10125_c0_g1_i2_(2)	2.69e-05
TRINITY_DN10125_c0_g1_i2_(2)	1.88e-05
TRINITY_DN10125_c0_g1_i2_(2)	0.008
TRINITY_DN10125_c0_g1_i2_(2)	2.65e-05
TRINITY_DN10125_c0_g1_i2_(2)	4.13e-05
TRINITY_DN10125_c0_g1_i2_(2)	3.34e-05
TRINITY_DN10125_c0_g1_i2_(2)	2.29e-04
TRINITY_DN10125_c0_g1_i2_(2)	3.34e-05
TRINITY_DN10125_c0_g1_i2_(2)	2.29e-04
TRINITY_DN10125_c0_g1_i2_(2)	4.62e-05
TRINITY_DN10125_c0_g1_i2_(2)	2.8
TRINITY_DN10125_c0_g1_i2_(2)	5.81e-05
TRINITY_DN10125_c0_g1_i2_(2)	0.001
TRINITY_DN10125_c0_g1_i2_(2)	6.04e-05
TRINITY_DN10125_c0_g1_i2_(2)	0.002
TRINITY_DN10125_c0_g1_i2_(2)	7.60e-05
TRINITY_DN10125_c0_g1_i2_(2)	1.25e-04
TRINITY_DN10125_c0_g1_i2_(2)	7.65e-05
TRINITY_DN10125_c0_g1_i2_(2)	0.066
TRINITY_DN10125_c0_g1_i2_(2)	7.94e-05
TRINITY_DN10125_c0_g1_i2_(2)	0.004
TRINITY_DN10125_c0_g1_i2_(2)	9.95e-05
TRINITY_DN10125_c0_g1_i2_(2)	0.001
TRINITY_DN10125_c0_g1_i2_(2)	0.007
TRINITY_DN10125_c0_g1_i2_(2)	0.013
TRINITY_DN10125_c0_g1_i2_(2)	1.14e-04
TRINITY_DN10125_c0_g1_i2_(2)	2.06e-04
TRINITY_DN10125_c0_g1_i2_(2)	1.37e-04
TRINITY_DN10125_c0_g1_i2_(2)	0.096
TRINITY_DN10125_c0_g1_i2_(2)	1.39e-04
TRINITY_DN10125_c0_g1_i2_(2)	0.004
TRINITY_DN10125_c0_g1_i2_(2)	0.005
TRINITY_DN10125_c0_g1_i2_(2)	0.045
TRINITY_DN10125_c0_g1_i2_(2)	1.55e-04
TRINITY_DN10125_c0_g1_i2_(2)	0.039
TRINITY_DN10125_c0_g1_i2_(2)	1.55e-04
TRINITY_DN10125_c0_g1_i2_(2)	0.039
TRINITY_DN10125_c0_g1_i2_(2)	1.55e-04
TRINITY_DN10125_c0_g1_i2_(2)	0.039
TRINITY_DN10125_c0_g1_i2_(2)	1.87e-04
TRINITY_DN10125_c0_g1_i2_(2)	0.029
TRINITY_DN10125_c0_g1_i2_(2)	2.10e-04
TRINITY_DN10125_c0_g1_i2_(2)	0.071
TRINITY_DN10125_c0_g1_i2_(2)	2.12e-04
TRINITY_DN10125_c0_g1_i2_(2)	0.008
TRINITY_DN10125_c0_g1_i2_(2)	2.17e-04
TRINITY_DN10125_c0_g1_i2_(2)	7.92e-04
TRINITY_DN10125_c0_g1_i2_(2)	2.18e-04
TRINITY_DN10125_c0_g1_i2_(2)	0.009
TRINITY_DN10125_c0_g1_i2_(2)	2.19e-04
TRINITY_DN10125_c0_g1_i2_(2)	5.93e-04
TRINITY_DN10125_c0_g1_i2_(2)	2.25e-04
TRINITY_DN10125_c0_g1_i2_(2)	0.003
TRINITY_DN10125_c0_g1_i2_(2)	2.25e-04
TRINITY_DN10125_c0_g1_i2_(2)	3.11e-04
TRINITY_DN10125_c0_g1_i2_(2)	2.27e-04
TRINITY_DN10125_c0_g1_i2_(2)	0.010
TRINITY_DN10125_c0_g1_i2_(2)	2.72e-04
TRINITY_DN10125_c0_g1_i2_(2)	0.001
TRINITY_DN10125_c0_g1_i2_(2)	2.85e-04
TRINITY_DN10125_c0_g1_i2_(2)	5.67e-04
TRINITY_DN10125_c0_g1_i2_(2)	3.13e-04
TRINITY_DN10125_c0_g1_i2_(2)	0.007
TRINITY_DN10125_c0_g1_i2_(2)	3.13e-04
TRINITY_DN10125_c0_g1_i2_(2)	0.007
TRINITY_DN10125_c0_g1_i2_(2)	3.54e-04
TRINITY_DN10125_c0_g1_i2_(2)	0.001
TRINITY_DN10125_c0_g1_i2_(2)	3.83e-04
TRINITY_DN10125_c0_g1_i2_(2)	0.10
TRINITY_DN10125_c0_g1_i2_(2)	3.86e-04
TRINITY_DN10125_c0_g1_i2_(2)	0.002
TRINITY_DN10125_c0_g1_i2_(2)	3.96e-04
TRINITY_DN10125_c0_g1_i2_(2)	0.002
TRINITY_DN10125_c0_g1_i2_(2)	5.53e-04
TRINITY_DN10125_c0_g1_i2_(2)	0.027
TRINITY_DN10125_c0_g1_i2_(2)	5.53e-04
TRINITY_DN10125_c0_g1_i2_(2)	0.027
TRINITY_DN10125_c0_g1_i2_(2)	5.58e-04
TRINITY_DN10125_c0_g1_i2_(2)	0.003
TRINITY_DN10125_c0_g1_i2_(2)	5.78e-04
TRINITY_DN10125_c0_g1_i2_(2)	0.001
TRINITY_DN10125_c0_g1_i2_(2)	5.81e-04
TRINITY_DN10125_c0_g1_i2_(2)	0.11
TRINITY_DN10125_c0_g1_i2_(2)	5.92e-04
TRINITY_DN10125_c0_g1_i2_(2)	0.034
TRINITY_DN10125_c0_g1_i2_(2)	5.92e-04
TRINITY_DN10125_c0_g1_i2_(2)	0.034
TRINITY_DN10125_c0_g1_i2_(2)	6.34e-04
TRINITY_DN10125_c0_g1_i2_(2)	0.31
TRINITY_DN10125_c0_g1_i2_(2)	6.34e-04
TRINITY_DN10125_c0_g1_i2_(2)	0.31
TRINITY_DN10125_c0_g1_i2_(2)	6.99e-04
TRINITY_DN10125_c0_g1_i2_(2)	0.011
TRINITY_DN10125_c0_g1_i2_(2)	6.99e-04
TRINITY_DN10125_c0_g1_i2_(2)	0.011
TRINITY_DN10125_c0_g1_i2_(2)	7.94e-04
TRINITY_DN10125_c0_g1_i2_(2)	0.039
TRINITY_DN10125_c0_g1_i2_(2)	7.94e-04
TRINITY_DN10125_c0_g1_i2_(2)	0.039
TRINITY_DN10125_c0_g1_i2_(2)	8.46e-04
TRINITY_DN10125_c0_g1_i2_(2)	0.002
TRINITY_DN10125_c0_g1_i2_(2)	8.59e-04
TRINITY_DN10125_c0_g1_i2_(2)	0.045
TRINITY_DN10125_c0_g1_i2_(2)	8.59e-04
TRINITY_DN10125_c0_g1_i2_(2)	0.045
TRINITY_DN10125_c0_g1_i2_(2)	8.68e-04
TRINITY_DN10125_c0_g1_i2_(2)	0.002
TRINITY_DN10125_c0_g1_i2_(2)	8.83e-04
TRINITY_DN10125_c0_g1_i2_(2)	0.002
TRINITY_DN10125_c0_g1_i2_(2)	0.001
TRINITY_DN10125_c0_g1_i2_(2)	0.003
TRINITY_DN10125_c0_g1_i2_(2)	0.001
TRINITY_DN10125_c0_g1_i2_(2)	0.001
TRINITY_DN10125_c0_g1_i2_(2)	0.001
TRINITY_DN10125_c0_g1_i2_(2)	0.001
TRINITY_DN10125_c0_g1_i2_(2)	0.002
TRINITY_DN10125_c0_g1_i2_(2)	0.049
TRINITY_DN10125_c0_g1_i2_(2)	0.002
TRINITY_DN10125_c0_g1_i2_(2)	0.049
TRINITY_DN10125_c0_g1_i2_(2)	0.002
TRINITY_DN10125_c0_g1_i2_(2)	0.11
TRINITY_DN10125_c0_g1_i2_(2)	0.003
TRINITY_DN10125_c0_g1_i2_(2)	0.19
TRINITY_DN10125_c0_g1_i2_(2)	0.004
TRINITY_DN10125_c0_g1_i2_(2)	3.4
TRINITY_DN10125_c0_g1_i2_(2)	0.004
TRINITY_DN10125_c0_g1_i2_(2)	0.70
TRINITY_DN10125_c0_g1_i2_(2)	0.004
TRINITY_DN10125_c0_g1_i2_(2)	0.009
TRINITY_DN10125_c0_g1_i2_(2)	0.006
TRINITY_DN10125_c0_g1_i2_(2)	0.026
TRINITY_DN10125_c0_g1_i2_(2)	0.006
TRINITY_DN10125_c0_g1_i2_(2)	0.35
TRINITY_DN10125_c0_g1_i2_(2)	0.006
TRINITY_DN10125_c0_g1_i2_(2)	0.35
TRINITY_DN10125_c0_g1_i2_(2)	0.007
TRINITY_DN10125_c0_g1_i2_(2)	0.027
TRINITY_DN10125_c0_g1_i2_(2)	0.009
TRINITY_DN10125_c0_g1_i2_(2)	0.011
TRINITY_DN10125_c0_g1_i2_(2)	0.68
TRINITY_DN10125_c0_g1_i2_(2)	0.013
TRINITY_DN10125_c0_g1_i2_(2)	0.024
TRINITY_DN10125_c0_g1_i2_(2)	0.013
TRINITY_DN10125_c0_g1_i2_(2)	0.024
TRINITY_DN10125_c0_g1_i2_(2)	0.018
TRINITY_DN10125_c0_g1_i2_(2)	0.36
TRINITY_DN10125_c0_g1_i2_(2)	0.049
TRINITY_DN10125_c0_g1_i2_(2)	0.15
TRINITY_DN10125_c0_g1_i2_(2)	0.083
TRINITY_DN10125_c0_g1_i2_(2)	0.094
TRINITY_DN10125_c0_g1_i2_(2)	0.30
TRINITY_DN10125_c0_g1_i2_(2)	0.32
TRINITY_DN10125_c0_g1_i2_(2)	0.61
TRINITY_DN10125_c0_g1_i2_(2)	2.9
TRINITY_DN10125_c0_g1_i2_(2)	2.5
TRINITY_DN10125_c0_g1_i2_(2)	9.1
TRINITY_DN10125_c0_g1_i2_(2)	6.4
TRINITY_DN10760_c1_g1_i9_(2)	1.04e-29
TRINITY_DN10760_c1_g1_i9_(2)	3.40e-29
TRINITY_DN10760_c1_g1_i9_(2)	1.50e-26
TRINITY_DN10760_c1_g1_i9_(2)	6.91e-26
TRINITY_DN10760_c1_g1_i9_(2)	1.68e-25
TRINITY_DN10760_c1_g1_i9_(2)	0.51
TRINITY_DN10760_c1_g1_i9_(2)	3.28e-25
TRINITY_DN10760_c1_g1_i9_(2)	8.19e-25
TRINITY_DN10760_c1_g1_i9_(2)	1.07e-24
TRINITY_DN10760_c1_g1_i9_(2)	2.41e-24
TRINITY_DN10760_c1_g1_i9_(2)	2.46e-24
TRINITY_DN10760_c1_g1_i9_(2)	6.72e-24
TRINITY_DN10760_c1_g1_i9_(2)	8.10e-24
TRINITY_DN10760_c1_g1_i9_(2)	8.36e-24
TRINITY_DN10760_c1_g1_i9_(2)	1.07e-23
TRINITY_DN10760_c1_g1_i9_(2)	1.56e-23
TRINITY_DN10760_c1_g1_i9_(2)	1.59e-23
TRINITY_DN10760_c1_g1_i9_(2)	1.81e-23
TRINITY_DN10760_c1_g1_i9_(2)	1.97e-23
TRINITY_DN10760_c1_g1_i9_(2)	2.83e-23
TRINITY_DN10760_c1_g1_i9_(2)	3.66e-23
TRINITY_DN10760_c1_g1_i9_(2)	5.18e-23
TRINITY_DN10760_c1_g1_i9_(2)	1.46e-22
TRINITY_DN10760_c1_g1_i9_(2)	2.26e-22
TRINITY_DN10760_c1_g1_i9_(2)	3.07e-22
TRINITY_DN10760_c1_g1_i9_(2)	5.08e-22
TRINITY_DN10760_c1_g1_i9_(2)	8.89e-22
TRINITY_DN10760_c1_g1_i9_(2)	2.03e-21
TRINITY_DN10760_c1_g1_i9_(2)	3.25e-21
TRINITY_DN10760_c1_g1_i9_(2)	1.31e-20
TRINITY_DN10760_c1_g1_i9_(2)	2.66e-20
TRINITY_DN10760_c1_g1_i9_(2)	5.27e-20
TRINITY_DN10760_c1_g1_i9_(2)	7.79e-20
TRINITY_DN10760_c1_g1_i9_(2)	8.14e-20
TRINITY_DN10760_c1_g1_i9_(2)	1.19e-19
TRINITY_DN10760_c1_g1_i9_(2)	1.39e-19
TRINITY_DN10760_c1_g1_i9_(2)	2.28e-19
TRINITY_DN10760_c1_g1_i9_(2)	2.43e-19
TRINITY_DN10760_c1_g1_i9_(2)	5.30e-19
TRINITY_DN10760_c1_g1_i9_(2)	0.88
TRINITY_DN10760_c1_g1_i9_(2)	7.12e-19
TRINITY_DN10760_c1_g1_i9_(2)	9.59e-19
TRINITY_DN10760_c1_g1_i9_(2)	1.50e-18
TRINITY_DN10760_c1_g1_i9_(2)	2.05e-18
TRINITY_DN10760_c1_g1_i9_(2)	2.78e-18
TRINITY_DN10760_c1_g1_i9_(2)	4.94e-18
TRINITY_DN10760_c1_g1_i9_(2)	1.17e-17
TRINITY_DN10760_c1_g1_i9_(2)	1.20e-17
TRINITY_DN10760_c1_g1_i9_(2)	3.52e-17
TRINITY_DN10760_c1_g1_i9_(2)	3.82e-17
TRINITY_DN10760_c1_g1_i9_(2)	8.30e-17
TRINITY_DN10760_c1_g1_i9_(2)	2.33e-16
TRINITY_DN10760_c1_g1_i9_(2)	2.76e-16
TRINITY_DN10760_c1_g1_i9_(2)	4.25e-16
TRINITY_DN10760_c1_g1_i9_(2)	4.41e-16
TRINITY_DN10760_c1_g1_i9_(2)	5.43e-16
TRINITY_DN10760_c1_g1_i9_(2)	6.60e-16
TRINITY_DN10760_c1_g1_i9_(2)	8.24e-16
TRINITY_DN10760_c1_g1_i9_(2)	1.42e-15
TRINITY_DN10760_c1_g1_i9_(2)	1.54e-15
TRINITY_DN10760_c1_g1_i9_(2)	2.57e-15
TRINITY_DN10760_c1_g1_i9_(2)	3.96e-15
TRINITY_DN10760_c1_g1_i9_(2)	5.19e-15
TRINITY_DN10760_c1_g1_i9_(2)	5.79e-15
TRINITY_DN10760_c1_g1_i9_(2)	8.59e-15
TRINITY_DN10760_c1_g1_i9_(2)	2.05e-14
TRINITY_DN10760_c1_g1_i9_(2)	2.27e-14
TRINITY_DN10760_c1_g1_i9_(2)	1.36e-12
TRINITY_DN10760_c1_g1_i9_(2)	1.08e-11
TRINITY_DN10760_c1_g1_i9_(2)	6.17e-11
TRINITY_DN10760_c1_g1_i9_(2)	7.47e-11
TRINITY_DN10760_c1_g1_i9_(2)	7.49e-11
TRINITY_DN10760_c1_g1_i9_(2)	5.02e-09
TRINITY_DN10760_c1_g1_i9_(2)	1.90e-08
TRINITY_DN10760_c1_g1_i9_(2)	2.50e-06
TRINITY_DN10760_c1_g1_i9_(2)	1.63e-05
TRINITY_DN10760_c1_g1_i9_(2)	3.66e-05
TRINITY_DN10760_c1_g1_i9_(2)	8.13e-05
TRINITY_DN10760_c1_g1_i9_(2)	9.14e-05
TRINITY_DN10760_c1_g1_i9_(2)	0.039
TRINITY_DN10760_c1_g1_i9_(2)	0.15
TRINITY_DN10760_c1_g1_i9_(2)	0.29
TRINITY_DN10760_c1_g1_i9_(2)	0.53
TRINITY_DN10760_c1_g1_i9_(2)	1.1
TRINITY_DN10760_c1_g1_i9_(2)	1.4
TRINITY_DN10760_c1_g1_i9_(2)	1.7
TRINITY_DN10760_c1_g1_i9_(2)	3.1
TRINITY_DN10760_c1_g1_i9_(2)	4.6
TRINITY_DN10125_c0_g1_i1_(2)	1.35e-24
TRINITY_DN10125_c0_g1_i1_(2)	1.70e-10
TRINITY_DN10125_c0_g1_i1_(2)	2.86e-24
TRINITY_DN10125_c0_g1_i1_(2)	1.62e-14
TRINITY_DN10125_c0_g1_i1_(2)	6.63e-24
TRINITY_DN10125_c0_g1_i1_(2)	9.26e-14
TRINITY_DN10125_c0_g1_i1_(2)	1.73e-04
TRINITY_DN10125_c0_g1_i1_(2)	7.90e-23
TRINITY_DN10125_c0_g1_i1_(2)	1.20e-20
TRINITY_DN10125_c0_g1_i1_(2)	5.57e-22
TRINITY_DN10125_c0_g1_i1_(2)	3.80e-07
TRINITY_DN10125_c0_g1_i1_(2)	6.11e-22
TRINITY_DN10125_c0_g1_i1_(2)	8.85e-15
TRINITY_DN10125_c0_g1_i1_(2)	3.36e-06
TRINITY_DN10125_c0_g1_i1_(2)	6.85e-22
TRINITY_DN10125_c0_g1_i1_(2)	3.10e-07
TRINITY_DN10125_c0_g1_i1_(2)	9.91e-22
TRINITY_DN10125_c0_g1_i1_(2)	2.22e-21
TRINITY_DN10125_c0_g1_i1_(2)	8.65e-18
TRINITY_DN10125_c0_g1_i1_(2)	6.01e-06
TRINITY_DN10125_c0_g1_i1_(2)	5.61e-21
TRINITY_DN10125_c0_g1_i1_(2)	3.38e-14
TRINITY_DN10125_c0_g1_i1_(2)	9.02e-06
TRINITY_DN10125_c0_g1_i1_(2)	7.20e-21
TRINITY_DN10125_c0_g1_i1_(2)	1.17e-15
TRINITY_DN10125_c0_g1_i1_(2)	1.06e-20
TRINITY_DN10125_c0_g1_i1_(2)	3.01e-18
TRINITY_DN10125_c0_g1_i1_(2)	4.36e-16
TRINITY_DN10125_c0_g1_i1_(2)	1.56e-15
TRINITY_DN10125_c0_g1_i1_(2)	5.65e-15
TRINITY_DN10125_c0_g1_i1_(2)	1.67e-14
TRINITY_DN10125_c0_g1_i1_(2)	9.70e-14
TRINITY_DN10125_c0_g1_i1_(2)	1.59e-12
TRINITY_DN10125_c0_g1_i1_(2)	1.31e-11
TRINITY_DN10125_c0_g1_i1_(2)	5.29e-11
TRINITY_DN10125_c0_g1_i1_(2)	8.83e-11
TRINITY_DN10125_c0_g1_i1_(2)	3.02e-05
TRINITY_DN10125_c0_g1_i1_(2)	2.08e-20
TRINITY_DN10125_c0_g1_i1_(2)	4.21e-05
TRINITY_DN10125_c0_g1_i1_(2)	7.18e-20
TRINITY_DN10125_c0_g1_i1_(2)	1.87e-05
TRINITY_DN10125_c0_g1_i1_(2)	7.99e-20
TRINITY_DN10125_c0_g1_i1_(2)	1.90e-04
TRINITY_DN10125_c0_g1_i1_(2)	1.28e-19
TRINITY_DN10125_c0_g1_i1_(2)	1.37e-06
TRINITY_DN10125_c0_g1_i1_(2)	2.24e-18
TRINITY_DN10125_c0_g1_i1_(2)	4.99e-05
TRINITY_DN10125_c0_g1_i1_(2)	2.33e-18
TRINITY_DN10125_c0_g1_i1_(2)	7.13e-05
TRINITY_DN10125_c0_g1_i1_(2)	2.61e-18
TRINITY_DN10125_c0_g1_i1_(2)	2.65e-05
TRINITY_DN10125_c0_g1_i1_(2)	4.41e-18
TRINITY_DN10125_c0_g1_i1_(2)	6.89e-05
TRINITY_DN10125_c0_g1_i1_(2)	4.86e-18
TRINITY_DN10125_c0_g1_i1_(2)	1.05e-05
TRINITY_DN10125_c0_g1_i1_(2)	4.86e-18
TRINITY_DN10125_c0_g1_i1_(2)	1.05e-05
TRINITY_DN10125_c0_g1_i1_(2)	6.50e-18
TRINITY_DN10125_c0_g1_i1_(2)	5.31e-14
TRINITY_DN10125_c0_g1_i1_(2)	8.48e-13
TRINITY_DN10125_c0_g1_i1_(2)	2.15e-12
TRINITY_DN10125_c0_g1_i1_(2)	4.20e-12
TRINITY_DN10125_c0_g1_i1_(2)	5.12e-10
TRINITY_DN10125_c0_g1_i1_(2)	3.73e-04
TRINITY_DN10125_c0_g1_i1_(2)	4.07e-04
TRINITY_DN10125_c0_g1_i1_(2)	6.46e-04
TRINITY_DN10125_c0_g1_i1_(2)	1.39e-17
TRINITY_DN10125_c0_g1_i1_(2)	8.94e-09
TRINITY_DN10125_c0_g1_i1_(2)	0.022
TRINITY_DN10125_c0_g1_i1_(2)	7.46e-17
TRINITY_DN10125_c0_g1_i1_(2)	1.46e-07
TRINITY_DN10125_c0_g1_i1_(2)	0.060
TRINITY_DN10125_c0_g1_i1_(2)	9.21e-17
TRINITY_DN10125_c0_g1_i1_(2)	2.72e-04
TRINITY_DN10125_c0_g1_i1_(2)	0.11
TRINITY_DN10125_c0_g1_i1_(2)	4.74e-16
TRINITY_DN10125_c0_g1_i1_(2)	5.58e-16
TRINITY_DN10125_c0_g1_i1_(2)	0.042
TRINITY_DN10125_c0_g1_i1_(2)	7.26e-16
TRINITY_DN10125_c0_g1_i1_(2)	4.08e-13
TRINITY_DN10125_c0_g1_i1_(2)	1.05e-15
TRINITY_DN10125_c0_g1_i1_(2)	0.043
TRINITY_DN10125_c0_g1_i1_(2)	1.48e-14
TRINITY_DN10125_c0_g1_i1_(2)	0.005
TRINITY_DN10125_c0_g1_i1_(2)	2.55e-14
TRINITY_DN10125_c0_g1_i1_(2)	3.11e-14
TRINITY_DN10125_c0_g1_i1_(2)	1.97e-08
TRINITY_DN10125_c0_g1_i1_(2)	1.88e-04
TRINITY_DN10125_c0_g1_i1_(2)	4.79e-13
TRINITY_DN10125_c0_g1_i1_(2)	3.70e-07
TRINITY_DN10125_c0_g1_i1_(2)	7.19e-13
TRINITY_DN10125_c0_g1_i1_(2)	3.67e-09
TRINITY_DN10125_c0_g1_i1_(2)	1.03e-12
TRINITY_DN10125_c0_g1_i1_(2)	1.08e-06
TRINITY_DN10125_c0_g1_i1_(2)	1.49e-12
TRINITY_DN10125_c0_g1_i1_(2)	1.38e-10
TRINITY_DN10125_c0_g1_i1_(2)	8.56e-05
TRINITY_DN10125_c0_g1_i1_(2)	2.04e-12
TRINITY_DN10125_c0_g1_i1_(2)	5.07e-11
TRINITY_DN10125_c0_g1_i1_(2)	3.27e-12
TRINITY_DN10125_c0_g1_i1_(2)	6.01e-09
TRINITY_DN10125_c0_g1_i1_(2)	0.006
TRINITY_DN10125_c0_g1_i1_(2)	3.56e-12
TRINITY_DN10125_c0_g1_i1_(2)	1.40e-11
TRINITY_DN10125_c0_g1_i1_(2)	4.25e-12
TRINITY_DN10125_c0_g1_i1_(2)	3.64e-08
TRINITY_DN10125_c0_g1_i1_(2)	4.29e-12
TRINITY_DN10125_c0_g1_i1_(2)	6.76e-11
TRINITY_DN10125_c0_g1_i1_(2)	7.65e-12
TRINITY_DN10125_c0_g1_i1_(2)	2.78e-11
TRINITY_DN10125_c0_g1_i1_(2)	8.20e-12
TRINITY_DN10125_c0_g1_i1_(2)	1.90e-07
TRINITY_DN10125_c0_g1_i1_(2)	8.95e-12
TRINITY_DN10125_c0_g1_i1_(2)	5.18e-07
TRINITY_DN10125_c0_g1_i1_(2)	9.45e-12
TRINITY_DN10125_c0_g1_i1_(2)	6.24e-10
TRINITY_DN10125_c0_g1_i1_(2)	1.09e-11
TRINITY_DN10125_c0_g1_i1_(2)	4.72e-11
TRINITY_DN10125_c0_g1_i1_(2)	1.10e-11
TRINITY_DN10125_c0_g1_i1_(2)	5.61e-11
TRINITY_DN10125_c0_g1_i1_(2)	1.36e-11
TRINITY_DN10125_c0_g1_i1_(2)	2.11e-11
TRINITY_DN10125_c0_g1_i1_(2)	1.48e-11
TRINITY_DN10125_c0_g1_i1_(2)	4.77e-11
TRINITY_DN10125_c0_g1_i1_(2)	1.77e-11
TRINITY_DN10125_c0_g1_i1_(2)	5.12e-10
TRINITY_DN10125_c0_g1_i1_(2)	1.79e-11
TRINITY_DN10125_c0_g1_i1_(2)	2.80e-10
TRINITY_DN10125_c0_g1_i1_(2)	2.12e-11
TRINITY_DN10125_c0_g1_i1_(2)	3.26e-09
TRINITY_DN10125_c0_g1_i1_(2)	2.46e-11
TRINITY_DN10125_c0_g1_i1_(2)	4.65e-06
TRINITY_DN10125_c0_g1_i1_(2)	1.81e-05
TRINITY_DN10125_c0_g1_i1_(2)	2.71e-11
TRINITY_DN10125_c0_g1_i1_(2)	8.72e-11
TRINITY_DN10125_c0_g1_i1_(2)	3.06e-11
TRINITY_DN10125_c0_g1_i1_(2)	5.76e-10
TRINITY_DN10125_c0_g1_i1_(2)	3.08e-11
TRINITY_DN10125_c0_g1_i1_(2)	5.03e-10
TRINITY_DN10125_c0_g1_i1_(2)	3.18e-11
TRINITY_DN10125_c0_g1_i1_(2)	9.27e-11
TRINITY_DN10125_c0_g1_i1_(2)	3.81e-11
TRINITY_DN10125_c0_g1_i1_(2)	1.24e-09
TRINITY_DN10125_c0_g1_i1_(2)	5.12e-11
TRINITY_DN10125_c0_g1_i1_(2)	8.80e-09
TRINITY_DN10125_c0_g1_i1_(2)	5.70e-11
TRINITY_DN10125_c0_g1_i1_(2)	1.01e-10
TRINITY_DN10125_c0_g1_i1_(2)	5.73e-11
TRINITY_DN10125_c0_g1_i1_(2)	2.32e-09
TRINITY_DN10125_c0_g1_i1_(2)	7.21e-11
TRINITY_DN10125_c0_g1_i1_(2)	9.85e-09
TRINITY_DN10125_c0_g1_i1_(2)	7.37e-11
TRINITY_DN10125_c0_g1_i1_(2)	1.26e-09
TRINITY_DN10125_c0_g1_i1_(2)	8.39e-11
TRINITY_DN10125_c0_g1_i1_(2)	8.55e-10
TRINITY_DN10125_c0_g1_i1_(2)	8.40e-11
TRINITY_DN10125_c0_g1_i1_(2)	1.28e-09
TRINITY_DN10125_c0_g1_i1_(2)	8.48e-11
TRINITY_DN10125_c0_g1_i1_(2)	3.32e-10
TRINITY_DN10125_c0_g1_i1_(2)	9.92e-11
TRINITY_DN10125_c0_g1_i1_(2)	4.46e-10
TRINITY_DN10125_c0_g1_i1_(2)	1.02e-10
TRINITY_DN10125_c0_g1_i1_(2)	1.38e-08
TRINITY_DN10125_c0_g1_i1_(2)	1.16e-10
TRINITY_DN10125_c0_g1_i1_(2)	1.14e-09
TRINITY_DN10125_c0_g1_i1_(2)	1.29e-10
TRINITY_DN10125_c0_g1_i1_(2)	5.33e-08
TRINITY_DN10125_c0_g1_i1_(2)	1.42e-10
TRINITY_DN10125_c0_g1_i1_(2)	6.66e-09
TRINITY_DN10125_c0_g1_i1_(2)	1.52e-10
TRINITY_DN10125_c0_g1_i1_(2)	6.81e-06
TRINITY_DN10125_c0_g1_i1_(2)	1.77e-10
TRINITY_DN10125_c0_g1_i1_(2)	4.41e-09
TRINITY_DN10125_c0_g1_i1_(2)	2.14e-10
TRINITY_DN10125_c0_g1_i1_(2)	5.29e-10
TRINITY_DN10125_c0_g1_i1_(2)	2.14e-10
TRINITY_DN10125_c0_g1_i1_(2)	3.11e-10
TRINITY_DN10125_c0_g1_i1_(2)	2.43e-10
TRINITY_DN10125_c0_g1_i1_(2)	3.54e-10
TRINITY_DN10125_c0_g1_i1_(2)	2.46e-10
TRINITY_DN10125_c0_g1_i1_(2)	2.27e-06
TRINITY_DN10125_c0_g1_i1_(2)	2.99e-10
TRINITY_DN10125_c0_g1_i1_(2)	1.52e-08
TRINITY_DN10125_c0_g1_i1_(2)	2.99e-10
TRINITY_DN10125_c0_g1_i1_(2)	1.52e-08
TRINITY_DN10125_c0_g1_i1_(2)	3.11e-10
TRINITY_DN10125_c0_g1_i1_(2)	1.53e-07
TRINITY_DN10125_c0_g1_i1_(2)	3.19e-10
TRINITY_DN10125_c0_g1_i1_(2)	6.55e-09
TRINITY_DN10125_c0_g1_i1_(2)	3.26e-10
TRINITY_DN10125_c0_g1_i1_(2)	1.09e-08
TRINITY_DN10125_c0_g1_i1_(2)	3.26e-10
TRINITY_DN10125_c0_g1_i1_(2)	1.09e-08
TRINITY_DN10125_c0_g1_i1_(2)	3.48e-10
TRINITY_DN10125_c0_g1_i1_(2)	1.19e-09
TRINITY_DN10125_c0_g1_i1_(2)	3.62e-10
TRINITY_DN10125_c0_g1_i1_(2)	1.71e-09
TRINITY_DN10125_c0_g1_i1_(2)	3.68e-10
TRINITY_DN10125_c0_g1_i1_(2)	3.68e-10
TRINITY_DN10125_c0_g1_i1_(2)	1.44e-05
TRINITY_DN10125_c0_g1_i1_(2)	8.81e-04
TRINITY_DN10125_c0_g1_i1_(2)	0.050
TRINITY_DN10125_c0_g1_i1_(2)	1.0
TRINITY_DN10125_c0_g1_i1_(2)	3.94e-10
TRINITY_DN10125_c0_g1_i1_(2)	8.52e-08
TRINITY_DN10125_c0_g1_i1_(2)	4.10e-10
TRINITY_DN10125_c0_g1_i1_(2)	2.96e-06
TRINITY_DN10125_c0_g1_i1_(2)	4.75e-10
TRINITY_DN10125_c0_g1_i1_(2)	2.34e-07
TRINITY_DN10125_c0_g1_i1_(2)	5.20e-10
TRINITY_DN10125_c0_g1_i1_(2)	4.43e-07
TRINITY_DN10125_c0_g1_i1_(2)	6.78e-10
TRINITY_DN10125_c0_g1_i1_(2)	1.16e-07
TRINITY_DN10125_c0_g1_i1_(2)	7.15e-10
TRINITY_DN10125_c0_g1_i1_(2)	1.79e-08
TRINITY_DN10125_c0_g1_i1_(2)	7.42e-10
TRINITY_DN10125_c0_g1_i1_(2)	0.004
TRINITY_DN10125_c0_g1_i1_(2)	7.85e-10
TRINITY_DN10125_c0_g1_i1_(2)	1.56e-08
TRINITY_DN10125_c0_g1_i1_(2)	7.98e-10
TRINITY_DN10125_c0_g1_i1_(2)	8.11e-09
TRINITY_DN10125_c0_g1_i1_(2)	9.44e-10
TRINITY_DN10125_c0_g1_i1_(2)	3.74e-09
TRINITY_DN10125_c0_g1_i1_(2)	1.15e-09
TRINITY_DN10125_c0_g1_i1_(2)	8.25e-08
TRINITY_DN10125_c0_g1_i1_(2)	1.17e-09
TRINITY_DN10125_c0_g1_i1_(2)	1.54e-08
TRINITY_DN10125_c0_g1_i1_(2)	1.19e-09
TRINITY_DN10125_c0_g1_i1_(2)	2.23e-07
TRINITY_DN10125_c0_g1_i1_(2)	1.25e-09
TRINITY_DN10125_c0_g1_i1_(2)	2.06e-08
TRINITY_DN10125_c0_g1_i1_(2)	1.43e-09
TRINITY_DN10125_c0_g1_i1_(2)	1.45e-09
TRINITY_DN10125_c0_g1_i1_(2)	1.89e-08
TRINITY_DN10125_c0_g1_i1_(2)	1.55e-09
TRINITY_DN10125_c0_g1_i1_(2)	3.45e-05
TRINITY_DN10125_c0_g1_i1_(2)	1.63e-09
TRINITY_DN10125_c0_g1_i1_(2)	1.83e-09
TRINITY_DN10125_c0_g1_i1_(2)	1.64e-09
TRINITY_DN10125_c0_g1_i1_(2)	1.68e-09
TRINITY_DN10125_c0_g1_i1_(2)	5.52e-09
TRINITY_DN10125_c0_g1_i1_(2)	1.68e-09
TRINITY_DN10125_c0_g1_i1_(2)	2.19e-06
TRINITY_DN10125_c0_g1_i1_(2)	1.85e-09
TRINITY_DN10125_c0_g1_i1_(2)	1.46e-08
TRINITY_DN10125_c0_g1_i1_(2)	1.89e-09
TRINITY_DN10125_c0_g1_i1_(2)	1.30e-08
TRINITY_DN10125_c0_g1_i1_(2)	2.02e-09
TRINITY_DN10125_c0_g1_i1_(2)	1.52e-08
TRINITY_DN10125_c0_g1_i1_(2)	2.05e-09
[truncated: 12,082 more rows]
