# Supplementary material for: Venomix: a simple bioinformatic pipeline for identifying and characterizing toxin gene candidates from transcriptomic data
Source: PeerJ. 2018 Jul 31;6:e5361. doi: 10.7717/peerj.5361 (PMC6074769; doi:10.7717/peerj.5361)
Supplement: Supplemental Information 2 [file peerj-06-5361-s002.gz › FinalOutput_1E-20/SCREENING/Sponsalis.fasta]

>Sp_A_3|sponsalis|A|36072.5026738
ATGGGCATGCGGATGATGTTCACCATATTTCTGTTGGTTGTCTTGGCAACCACCGTCGTTTCCTTCACTTTAGATCAGGCATCTGATGGCAGGAATATTGCAGTCGACGACAGATGGTCTTTCTCTACGCTCTTCCATGCTGCTTGCTGTGAAAATCCTGTCTGTAGACACACGCCCGGTTGTTGA
>Sp_A_4|sponsalis|A|58228.5882353
ATGGGCATGCGGATGATGTTCACCATATTTCTGTTGGTTGTCTTGGCAACCACCGTCGTTTCCTTCACTTTAGATCAGGCATCTGATGGCAGGAATATTGCAGTCGACGACAGATGGTCTTTCTCTACGCTCTTCCATGCTGTTTGCTGTGCCTATCCTCACTGTAGATTCATGCCCGGTTGTTGA
>Sp_A_5|sponsalis|A|1850.68449198
ATGGGCATGCGGATGATGTTCACCGTGTTTCTGTTGGTTGTCTTGGCAACCACTGTCGTTTCAGATCGTGCATCCGATCGCAAGAATCGCAGAGCCTCTAACTGGAATACTCGGATGCTCGGTTGCTGTGATGTTCCGAAGTGTTATGATGACAATAGGGAGGAATGTATTGCGGAAGCCTCTTAA
>Sp_B1_1|sponsalis|B1|11441.9136213
ATGCAACTGTACACGTACCTGTATCTGCTGGTGCCCCTGGTGGCCTACCTTATCCTAGGCTCAGGAACTCCAGCTCATGGAGACGCACTGACTGAACGCCGTTCGGCTGACGCCACAGCGCTGAAACCTGAGCCTGTCCTCCTACAGAAATCCGCTCCCCGCAGCACCGACGACAACGGCAAGGACAGGTTGACTCAGATGAAGAGGACTCTCAGAAAGCAAGGAAACACGGCCAGAATCACCGAAGCCCAAAGAGAAGCTGCCATAGTTGCTGGTACACTCAACGACACAGGAAAATGA
>Sp_B1_2|sponsalis|B1|12092.4684385
ATGCAACTGTACACGTACCTGTATCTGCTGGTGCCCCTGGTGGCCTACCTAATCCTAGGCTCAGGAACTCCAGCTCATGGAGACGCACTGACTGAACGCCGTTCGGCTGACGCCACAGCGCTGAAACCTGAGCCTGTCCTCCTACAGAAATCCGCTCCCCGCAGCACCGACGACAACGGCAAGGACAGGTTGACTCAGATGAAGAGGACTCTCAGAAAGCAAGGAAACACGGCCAGAATCACCGAAGCCCAAAGAGAAGCTGCCATGGTTGCTGGTGATCTCAACGACAAAGGAAAATGA
>Sp_B4_1|sponsalis|B4|49.0469798658
ATGCAGTCCTTCACCTGCATGTGTGTGCTGGTTCCACTCCTCCTCTTCTTCCATCTGACTCAACGATCAGACATGGCAGAGCACGGAGGGGCCGCCATGGAAGTCCGCTCATCTGACCGCACCCCGAAACGGTTTCTCCACCACGTCCGCCGGGCTCCGAAACGCAGAAAGGACGGTCGCTACAAGAGGAATCTCGAGGAACTCTCTGTGCAGACAGACGTGCAACTTTTGGCTGAGCTTCTTCGCGAGGCGCAGGTTGAAAATGCACAGGAAAAGCTGGACGAGTTAGGTCGTTGA
>Sp_D_1|sponsalis|D|166.09375
ATGCCAAGACTGGAAATGATGCTGCTGGTTCTGCTGATTTTGCCCCTGGGGGGACAAGCGGTACAGGGGCACGGGCAACGCGATGGACTGAACCGTTACCTCCAACGTGGCAACAGAGCCGTTACGTGTGAAGATGATCCAGGACAACACCCATATGGAAAGTGCTGCAAGACTAAGATATGCGGTACCAGGTGCTGTTCCCGATCGGACTGCGCATGCATCCTTGATTCTGAAAAGGGCTGGGGGTGCTGCTAA
>Sp_D_2|sponsalis|D|877.254416961
ATGCCAAGACTGGAAATGATGCTGCTTGTTCTGCTGATTTTGCCCCTGCCCTATCTTAATGTGGGGGGACAAGCGGGACAGGGGCACGGGCAAGGCGATGGACTGGACCGTTACCTCCAGCGTGGTGACAGAGCCATTTTTACGTGTTTTGATGTTCGAGGACGCTACCCATGGGGAAGGTGCTGCAAGACTAAGATGTGCGGTAAGAAGTGCTGTCCCCGACGGTCCTGCACGTGCGTCTTTGAACAATACGAGGGCCACTCGTGTTACTGCCCAACATGA
>Sp_D_3|sponsalis|D|1292.53284672
ATGCCAAGACTGGAAATGATGCTGCTTGTTCTGCTGATTTTGCCCCTGCCCTATCTTAATGTGGGGAGACAAGCGGTACAGGGGCACGGGCAAAGCGATGGACTGGACCGTTACCTCCAGCGTGGTGACAGAGCCGTTAATACGTGTTTATATGCTCGAGGACGCTACCCATGGGGAAAGTGCTGCAAGACTAAGATGTGCGGTACCAGGTGCTGTTCCCGATTGGACTGCGAATGCACCTTTCATTCGGAAAAGGGCTGGGGGTGCTGCTAA
>Sp_D_4|sponsalis|D|853.770072993
ATGCCAAGACTGGAAATGATGCTGCTTGTTCTGCTGATTTTGCCCCTGCCCTATCTTAATGTGGGGAGACAAGCGGTACAGGGGCACGGGCAAAGCGATGGACTGGACCGTTACCTCCAGCGTGGAAACAGAGCCGTTAATACGTGTTTATATGCTCGAGGACGCTACCCATGGGGAAAGTGCTGCAAGACTAAGATGTGCGGTACCAGGTGCTGTTCCCGATTGGACTGCGAATGCACCTTTCATTCGGAAAAGGGCTGGGGGTGCTGCTAA
>Sp_D_5|sponsalis|D|606.131386861
ATGCCAAGACTGGAAATGATGCTGCTTGTTCTGCTGATTTTGCCCCTGCCCTATCTTAATGTGGGGAGACAAACGGTACAGGGGCACGGGCAAAGCGATGGACTGGACCGTTACCTCCAGCGTGGTGACAGAGCCGTTAATACGTGTTTATATGCTCGAGGACGCTACCCATGGGGAAAGTGCTGCAAGACTAAGATGTGCGGTACCAGGTGCTGTTCCCGATTGGACTGCGAATGCACCTTTCATTCGGAAAAGGGCTGGGGGTGCTGCTAA
>Sp_DivMKFPLLFISL_1|sponsalis|DivMKFPLLFISL|62.26953125
ATGAAATTCCCAATGTTCGTGATGGTCCTGATGGCTGCTGTTCTCCTGACTAGCAGCTTGGAGACTGACGCCTGGAAGTCGTTGAGAGCTAGACTGAGAACAAAACGATCTATTTCGGAAAGTCGTCTGGAAATACTGAGAGAGGGTTGTAAAAGAACGCCTAGCTGCGAGGGACAGCCGTGCGGAACTCCCTGCTGTGTAAACGGCCACTGCTATCGATCTGTATGCTTCATCAGCGGTAGGCCTAGAGCCTGA
>Sp_DivMKFPLLFISL_2|sponsalis|DivMKFPLLFISL|2189.69827586
ATGAAATTCCCAACGTTCGTGATGGTCCTGATGGCTGCTTGTCTCCTGACTAGCATCTTGGAGACTGAGGCCATGCCATCCTTCAGAGCAAGAACGAAAGCAAAAAGAACGATGGAAGAGATGTTGGAGGCGTGTGTAGACACGGTTACAGAGTGTCGGGGGCGGGATGGAAAACCTTGCTGTACCAATGGCTACTGCAGTGGAGGTGTATGCTACATCGACCCCGAATGA
>Sp_DivMKFPLLFISL_3|sponsalis|DivMKFPLLFISL|3305.05042017
ATGAAATTCCCAACGTTCGTGATGGTCCTGATGGCTGCTGTTCTCCTGACTAGCATCTTGGAGACTGAGGCCATACCATCCTTCAGAGCAAGAATGAAAGCAAAAAGATCTCTTTTAGAGAGGATGGAAGAGGTGTGGAGGGCATGTGGAAACACGTTTACAGACTGTCGGGGGCAGAAGGATGGAACTGATTGCTGTCGCAAAGGCCACTGCTATAGATCTGTATGCTACTACTGA
>Sp_DivMKFPLLFISL_4|sponsalis|DivMKFPLLFISL|1594.34453782
ATGAAATTCCCAACGTTTGTGATGGTCCTGATGGCTGCTGTTCTCCTGACTAGCATTTTGGAGACTGAGGCCATGCCATCCTTCAGAGCAAGAACGAAAGCAAAAAGATCTGTTTTAGAGAGGATGGAAGAGGTGTGGAGGGCATGTGGAAACACGTTTACAGACTGTCGGGGGCAGAAGGATGGAACTGATTGCTGTCGCAAAGGCCACTGCTATAGATCTGTATGCTACTACTGA
>Sp_DivMKFPLLFISL_5|sponsalis|DivMKFPLLFISL|110.515625
ATGAAATTCCCAACGTTCGTGATGGTCCTGATGGCTGCTGTTCTCCTGACTAGCAGCTTGGACACTGAGGCCTGGAAGTCGTTGAGAGCTAGACTGAGAACAAAACGATCTGTTCCGAAAACTCATCTGGAAATGGTGAAAGAGGCGTGTAAAATAACGCCTAGCTGCGAGGGACAGCCGTGCGGAACTCCCTGCTGTCTAAACGGCCACTGCTATCGATCTATATGCTACGTCGACGCTAAGCCCAGAGCCTGA
>Sp_E_1|sponsalis|E|628.491166078
ATGATGATACGTGTGTTCCTTGCGATGTTCTTCCTCTTGGCACTAACAGAGGGAGAATGGGAACGTCTGGTTGATGAACAATGTACAAAGGGGCCTAATATGCATAATACGTGCTATAAAGATACGACTTGTGGACGGATTGAAAAGAAGAAGAACAAATTGAAGTGCCACCTGACGTGCAAGTGTAGACGTGGAGAAAGCTGTCTTCGCGGTGATAAGATCGATTGGGATTACAAAAACAGGAATATCAAAATCTACTCCTGCCCGTTGCCTTGGTTCTAA
>Sp_E_2|sponsalis|E|250.720149254
ATGATGACGCGTGTGTTCCTTGCGATGTTCTTCCTCTTGGCGCTAACAGAGGGAGAATGGCCAATTCTGTTAGATGGTGACTGTGTAAGGGGGCCTAATATGCATACCACGTGCCGTAAAAATCGGAATTGTGGAAAGATTGAAAAGAACAACGGACAATTGACGTGTATCCTGAGGTGCAAGTGTAGTGGTGGAGAAAGCTGTCTTCGCGGGGATTCGCTCGATTGGGAATACAGGGGTATGAAAATCTACAGGTGCCCCTGGTAA
>Sp_F_1|sponsalis|F|579.250883392
ATGCTGAGAGGGGTCGTGCTGCTCGGGCTGGTCGCCCTCCTTGCCCTGTGCTCCCAGGCCGCTGTCGAGCTGTACGATTTGGACGATCCTCGCGTGAGGGCCATGGTCCAGGACGGACAGAAACTGATGCACGACTGTGCCATAGCCAATAACTACATCGACGACCCATGGTGGACGTTGCACCTTTCGGCCTTTAAAGAAAAGAGGGTATACCATTCAATGATGAATGAGTTGGTCACCTGCCTGGGCACTTTTCTCCAGAATAGACATGAGGTACTTTAA
>Sp_F_2|sponsalis|F|2609.94525547
ATGCAGAGAGGGGTCGTGCTGCTCGGGCTGGTCGCCCTCCTTGCCCTGTGCTCCCAGGCTGCTGACGAGCTGTACGATCTGGACGAGAATGAAAACGACTGGCGCATGGTCTACCATACACAGAAACTGATGCACGCCTGTGCCGGAGCCAACGACTTTGTCGACATATGGGATGACTACGACATTGACGCCTTTAAAGACATAGGTCTATACCATCAAATGTTGCTCGATTTGGTACCCTGCTTCAACACTTTTCTCCGGACAAGGGAATAG
>Sp_F_3|sponsalis|F|1350.08029197
ATGCAGAGAGGGGTCGTGCTGCTCGGGCTGGTCGCCCTCCTTGCCCTGTGCTCCCAGGCTGCTGACGAGCTGTACGATTTGGACGAGAATGAAAACGACTGGCGCATGGTCTACCATACACAGAAACTGATGCACGCCTGTGCCGGAGCCAACGACTTTGTCGACATATGGGAGGACTACGACATTGACGCCTTTAAAGACATAGGTCTATACCATCAAATGTTGCTCGATTTGGTACCCTGCTTCAACACTTTTCTCCGGACAAGGGAATAG
>Sp_G-like_1|sponsalis|G-like|125.778571429
ATGTCCAAATCAGGAATGCTGCTGTTCATCTTTCTGCTGTTGTTGCCCCTGGCATTCCCTAAACTGGTTCCAGCTGGACGTTCAGTGGCGCCTCGCTATGAAAACCTTGCTGCAAGGAGCGAAGTTCCACTTAGTTGTTTCACCCCTCAAACTACAGGTCTTGAAGGCGTTTGGGAAGATAGAAAGTGTTGCAATACCAAGATGTGCAGCCCAACATCTTGCTGTTCCTTCTCGTCCTGTACCTGCGATGGTGAACTGTGTAACTGCTCTAGCCAATAG
>Sp_G-like_2|sponsalis|G-like|270.967857143
ATGTCCAAATCAGGAATGCTGCTGATCGTGCTTCTGATGTTGTTGCCCCTGGCATTCCCTAAACTGGTTCCAGCTGGACGTTCAGTGGCGCCTCGCTATGAAAACCTTGCTGCAAGGAACGAAGTTCCACTTAGTTGTTTCACCCCTCAAACTACAGGTCTTGAAGGCAATTGGGAAGATAGAAAGTGTTGCAATACCAAGATGTGCAGTCCAACAGCTTGCTGTTCCTTCTCGCACTGTACCTGCGATGGTGAACTGTGTAACTGCTCTAGCCAATAG
>Sp_I1_1|sponsalis|I1|2627.46268657
ATGAAGCTGGCTCTGACATTTCTTCTGATTCTGATGGTTCTCCCCTTGATTACTGGGGAGAAAAAGTCTGGTGACCATGAGCGGAGGAGTGTTAAATCAATGAGAGCAGTCTTTCGTGTCCATCGGCAATTCCATTGCACCCAGGGCGGAGAAACCTGTCAAGTTAACAGCAACTGCTGTAGCTATTTATGCTGTCAGAAAACGAGAGCGAAACGATGCGCATTTTTACGATCAGTGGGTTGCGATGACACCCGTATCCCTAACTGA
>Sp_I1_2|sponsalis|I1|144.148854962
ATGAAGCTGGCTCTGACATTTCTTCTGATTCTGATGGTTCTCCCCTTGATGACTGGGGAGAAAAAGTCTGGTGACCATGAGCGGAGGAGTGTTAAATCACTGAGAGCCGTCTTTCGTGACCATCGGCAATGCTACGGGGGCGGAGAAGAATGTGATGTTGAGAGCGACTGCTGTACCGATTTATGCTGTAAGAAAATAACAGCGAAACGATGCGCATTTTCACTATCAAAGGGTTGTGATGACTTCCAGATCCCTATCTGA
>Sp_I1_3|sponsalis|I1|1016.5261194
ATGAAGCTGGCTCTGACATTTCTTCTGATTCTGATGGTTCTGCCCTTGATGACTGGGGAGAAAAAGTCTGGTGACCATGAGCGGAGGAGTGTTAAATCAATGAGAGCCGTCTTTAATAATGATCAGCCATCCTTTTGCTTCCGGGGCGGAAAAAACTGTCGCTTTGACATCCACTGCTGTGAGAAGTTATGCTGTCAGAAAACCAAAGGGAAACGATGTGCATTTTCAAAATCAGCGGGTTGCGATGACAACCGTATCCCTAATTGA
>Sp_I1_4|sponsalis|I1|141.423664122
ATGAAGCTGGCTCTGACATTTCTTCTGATTCTGATGGTTCTCCCCTTGATGACTGGGGAGAAAAAGTCTGGTGACCATGAGCGGAGGAGTGTTAAATCAATGAGAGCCGTCTTTCGTGACCATCGGCAATGCTTCGGGGGCGGAGAAGAATGTGATGTTAAGAGCGACTGCTGTACCGATTTATGCTGTAAGAAAATAACAGCGAAACGATGCGCATTTTCACAATCAAAGGGTTGTGATGACTTCCAGATCCCTATCTGA
>Sp_I1_5|sponsalis|I1|820.085820896
ATGAAGCTGGCTCTGACATTTCTTCTGATTCTGATGGTTCTCCCCTTGATGACTGGGGAGAAAACGCCTGGTGACCATGAGCGGAGGAGTGTTAAATCAATGAGAGCCGTCTTTCGTGACCATCGGCAATTCCAATGCATTGACGGCGGAGGAAACTGTCAAGTTGACAACCAGTGCTGTAGCTATTTATGCTGTCAGAAAACGAGAGGGAAACGATGCGCATTTTCACCACGAAAGGGTTGCGATGACAGCAGTATCCCTAACTGA
>Sp_I1_6|sponsalis|I1|787.27238806
ATGAAGCTGGCTCTGACATTTCTTCTGATTCTGATGGTTCTCCCCTTGATGACTGGGGAGAAAACGCCTGGTGACCATGAGCGGAGGAGTGTTAAATCAATGAGAGCCGTCTTTCGTGACCATCGGCAATTCCAATGCATTGACGGCGGAGGAAACTGTCAAGTTGACAACCAGTGCTGTAGCTATTTATGCTGTCAGAAAACGAGAGGGAACCGATGCGCATTTTCATCACGAAAGGGTTGCGATGACAGCAGTATCCCTAACTGA
>Sp_I1_7|sponsalis|I1|350.888059701
ATGAAGCTGGCTCTGACATTTCTTCTGATTCTGATGGTTCTCCCCTTGATGACTGGGAAGAAAAAGTCTGGTGACCATGAGCGGAGGAGTGTTAAATCACTGAGAGCCGTCTTTCGTGACCATCGGCAATTCGAGTGCAGCGACAGCGAAGAAGACTGTCTAATTGACAGCAACTGCTGTAGCCATTTATGCTGTCAGAGAAGGAGAGGGAAACAATGCGCATTTTTAAAATCACTGGGTTGCAATAACACCCATGTCTCTAACTGA
>Sp_I1_8|sponsalis|I1|641.606870229
ATGAAGCTGGCTCTGACAATTCTTCTGATTCTGATGGTTCTCCCCATGATGACTGGGAAGAAAAAGTCTGGTGACCATGAGCGGAGGAGTGTTAAATCAATGAGAGCCGTCTTTCGTGACCATCGGCAATGCGGCGGGGGCGGAGACGAATGTCAAGTTGACAGCGACTGCTGTATCGATTTATGCTGTCAGAAAATGACAGCGAAACGATGCGCATTTTCACGATCAGAGGGTTGCGATGACCCCCGTATCTTTATCTGA
>Sp_I1_9|sponsalis|I1|88.7480916031
ATGAAGCTGTGTGTGACGTTTCTTCTTATTCTGGTCATTCTGCCATCGGTGACTGGGGAGAAGTCTAGCGAGCGTACACTGAGTGGTCCTGCTCTGAGAGGCGATCGGAGAACGTGCTCACTCCTAGGACAAGGATGCAGCCGTCATTACCACTGCTGTGGGGATATGTGTTGTTACGGCGACACGTGTGGTATGAATTTCCTGGGGTGTGGCTTCCCCTTCTTGTGCGATAGACCTAGATGTGCTGGCCTGGCGACCTGA
>Sp_I1_10|sponsalis|I1|92.5752212389
ATGAAGCTGTGTGTGACGTTTCTTCTTATTCTGGTCATTCTGCCATCGGTGACTGGGGAGAAGTCTAGCGAGCGTACACTGAGTGGTCCTGCTCTGAGAGGCGATCGGAGAACGTGCTCACTCCTAGGACAAGGATGCAGCCGTCATTATCACTGCTGTGGGGATATGTGTTGTTACGGCGGCACGTGTGGTATGAATATCGTGTGGTGTGGCTTCCCCTTCTAG
>Sp_I1_11|sponsalis|I1|139.938864629
ATGAAGCTGTGTGTGACGTTTCTTCTTATTCTGGTCATTCTGCCATCGGTGACTGGGGAGAAGTCTAGCGAGCGTACACTGAGTGGTCCTGCTCTGAGAGGCGATCGGAGAACGTGCTCACTCCTAGGACAAGGATGCAGCCGTCATTACCACTGCTGTGGGGATATGTGTTGTTACGGCAACACGTGTGGTGTGAATATCCTGGGGTGTGACCTCTTCCCCGTCTAG
>Sp_I2_1|sponsalis|I2|49.262295082
ATGATGTGTCGTTTGACCTCACTCTGCTGTTTGTTGGTCATCGTTCTTCTGAACTCGGCTGTGGATGGTATTCCTTGTCACGGGCCAGGAGGATGGTGCTCTATAGGTATGCGGTGCTGCAATTCGCATGATGTCTGTTGTGGATCGCTCGGAACTGCGACGTGCACAAGAGATGGTACGTGTTCAGGGGCAATAATTACTCAAGGACGCCGAACTGTATACACCCGTTTCTTCAGACGTTGA
>Sp_I2_2|sponsalis|I2|276.93442623
ATGATGTGTCGTTTGACGTCACTCTGCTGTTTGTTGGTCATCGTTCTTCTGAACTCGGCTGTGGATGGTATTCCCTGTCACCACACAGGAGGATGGTGCTCTACGCATATGTGGTGCTGCAATTCGGATGATGTCTGTTGTGGATCGCCCGGAACTGCGACGTGCACAAGAGATGGTACGTGTTCAGGGGCAATAATTACTCAAGGACGCCGAACTGTATACACCCGTTTCTTCAGACGTTGA
>Sp_I3_1|sponsalis|I3|8517.0942623
ATGAAGCTGTTTCTGGCGATCATTGTTATTCTGATGCTTCTATCCTTAAGCACCGGAGCGGAGACGTCCGACAACCGTGCAAGCAGGAGTGCCACTGCACCGAGAGACGGGCTTCTTGGTCTGAAGACATTGGTTTGCCAAGAAATCGGTGAGACATGCAGCCATGATTACGAGTGCTGTGGATTGCTCTGTTGCACCGGGCCGTTCTCTGGATGCCGTCATACAAGATTCCCGTGCATGTGA
>Sp_I3_2|sponsalis|I3|3343.89637306
ATGAAGCTGTTTCTGGCGATCGTTGGTATTCTGATGCTTCTACCCTTAAGCACCGGAGCAGATACATCTGACGACCGTGCATACGTTGGACCTACCGGTACATACACAATAGACATTCTTCCTGCGCCGACAGTGGTGTTGCATGTGGTGGAAAGGGCACGAGAGCGGCAAGGATCATCACCCATGATGTGA
>Sp_I3_3|sponsalis|I3|3630.33160622
ATGAAGCTGTTTCTGGCGATCGTTGGTATTCTGATGCTTCTACCCTTAAGCACCGGAGCAGAGACATCTGACGACCGTGCATACGTTGGACCTACCGGTACATACACAATAGACATTCTTCCTGCGCCGACAGTGGTATTGCATGTGGTGGAAAGGGCACGAGAGCGGCAAGGATCATCACCCATGATGTGA
>Sp_I3_4|sponsalis|I3|2114.41326531
ATGAAGCTGTTTCTGGCGATCGTTGGTATTCTGATGCTTCTACCCTTAAGCACCGGAGCAGAGACATCTGACGAACGTGCACGCGTGGTTGAATTTGGACCTACCGGTACATACAGAGTGGATATCTTCCTGCGCCGACAGTGGTATTGCATGTGGTGGAAAGGGCACGAGAGCGGCAAGGATCATCACCCATGA
>Sp_I4_1|sponsalis|I4|196.363013699
ATGTTCGGTCATACATCAGTCAGTTTTCTTCTGCTCTCCACCATGGTTCTCTGCATGGTGGCGACGGTTATTTGCTCGTGTGGAGAAAGAATCTCGAGTGAAATCTGTGAACAGCCGAGAGAACAGATCTGCTCGTGCCCCTACCATATATGCTGTCCTTTGAATCGACCCAAAAGGGATCAGTGTATGACGTGGGAGATGTGTCGCATCTTCCTCGGTGGAAATCGTCGCCGCCGATCAACTCAGATGCAAGCAAGATTCCTTCGTATGCCACGAGGTCTTGCCGACTAG
>Sp_I4_2|sponsalis|I4|33.3944636678
ATGTCCGGTCATACATCAGTCAGTTTCCTTCTACTATCGATTATGGCTCTTGGCATGGTGGCGATGGTTATTTGCTCGTGTGGAGAAATCTCGAGTGAAAACTGTGAAGAGCTGGGAGAAGAGGACTGTTCGTGCCGAAATCATATGTGCTGTCCTTTGAATCCACCCAAAAGGGATCAGTGTATGACGGATGGGATGTGTCGCATCCTCCTCGGTGGAAATCGTCGCCGCCGATCAACTCAGATGCAAGCAAGATTCCTTCGTATGCCACGTGGTCTTGCCGACTAG
>Sp_I4_3|sponsalis|I4|19.1349480969
ATGTCCGGTCATACATCAGTCAGTTTCCTTCTACTATCGATTATGGCTCTTGGCATGGTGGCGATGGTTATTTGCTCGTGTGGAGAAATCTCGAGTGAAAACTGTGAACAGCCGGGAGAAAAGATCTGTTCGTGCCGAAATCATATGTGCTGTCCTTTGAATCGACCCAAAAGGGATCAGTGTATGACGTTGGGTATGTGTCGCATCATCCTCGGTGGAAATCGTCGCCGCCGATCAACTCAGATGCAAGCAAGATTCCTTCGTATGTCACGTGGTCTTGCCGACTAG
>Sp_J_1|sponsalis|J|56.5038167939
ATGGCGTCTGTTCAGTCTGTGACCTGCTGCAGTCTGCTGTGGCTGATGCTGTCTGTGCAGCTCGTCACCCCTGGCTCCCCTGGAACTGCACAGCGGTCTGGGCATCGCGCTGCCAGAGTTCCCCCGGAGCTTATTCTGGAAGCAAGATGTCCTGAGTGGTGCGACGAGGGCAGGGGAATGGAACCTTACTGCCACTGCACCAACACGCGGGACGCGCTCTCTTCACGGATCACAAGGAGAACAAGATCCACGGCGGTGTGA
>Sp_J_2|sponsalis|J|145.659663866
ATGACGGCTGTTCAGTCTGTGACCTGCTGCTGTCTGCTGTGGCTGATGCTCTCCGTACCTGGAACTGCACAGCTGCCTAGGGATCGCACTGCTAGAGTTCCTGCAGAGCATGTTCTGGAAATAATATGCCCTAACTTGTGCCTTGTGGGCGCCGGGGGAATCTTTTGCGACTGCATACAGAGACGGGACGCGGTCTCTTCACGGATCACAAGGAGAAAAAGATCCAGGGCAGTGTGA
>Sp_J_3|sponsalis|J|90.8445378151
ATGACGGCTGTTCAGTCTGTGACCTGCTGCTGTCTGCTGTGGCTGATGCTCTCCGTACCTGGAACTGCACAGCTGCCTAGGGATCGCACTGCTAGAGTTCCTGCAGAGCATGTTCTTGAAATAATATGCCCTAGCTTGTGCCGTGTGGGCGCCGGGGGAATCTTTTGCGACTGCATACAGAGACGGGACGCGGTCTCTTCACGGATCACAAGGAGAAAAAGATCCAGGGCAGTGTGA
>Sp_J_4|sponsalis|J|94.9453781513
ATGACGTCTGTTCAGTCTGTGACCTGCTGCTGTCTGCTGTGGCTGATGCTCTCCGTACCTGGAACTGCACAGCTGCCTAGGGATCGCACTGCTAGAGTTCCTGCAGAGCATGTTCTGGAAATAATATGCCCTAACTTGTGCCTTGTGGGCGCCGGGGGAATCTTTTGCGACTGCATACAGAGACGGGACGCGGTCTCTTCACGGATCACAAGGAGAAAAAGATCCAGGGCAGTGTGA
>Sp_J_5|sponsalis|J|126.218487395
ATGACGTCTGTTCAGTCTGTGACCTGCTGCTGTCTGCTGTGGCTGATGCTCTCCGTACCTGGAACTGCACAGCTGCCTAGGGATCGCACTGCTAGAGTTCCTGCAGAGCATGTTCTTGAAATAATATGCCCTAGCTTGTGCCGTGTGGGCGCCGGGGGAATCTTTTGCGACTGCATACAGAGACGGGACGCGGTCTCTTCACGGATCACAAGGAGAAAAAGATCCAGGGCAGTGTGA
>Sp_L_1|sponsalis|L|39743.3259669
ATGAAGCTTTCAGTGATGTTCATTGTCTTTCTGATGCTGGCCATGACCATGACCGAGGCTGGCAGTAGTGACCGCGCTCTCAACGGGGGAGAGGCCGGTGACAGGGCAGCTCACCGAGTGGCACTCCTGCGGGAAATACGATGCCCTACCAGGTGCCCCAGCTGCGAGGATTGCGATTAA
>Sp_M_1|sponsalis|M|183.020408163
ATGTTTAAACTTGGAGTCTTGCTGACCATCTGTCTGCTTCTCTTTCCTCTTACTGCTCTTCCGCTGGATGGAGATCAACCTGCAGAGCGAATGCAGGATGACATTTCATCTGAACAGCATCCCCTGTTTGAACCCGTCAAAAGGTGTTGCCCACCAATGGCATGCAGATTTGGATGCAAGCCTTGTTGTGGATGA
>Sp_M_2|sponsalis|M|3489.31858407
ATGTTCGTGATGTTGAAAATGGGAATGATGCTATTCATCTTTCTGGTCCTGTTTCCCCAGGCAACGCTCCAGCTGGATGCAGATCAAGCTGTAGAACGATATGCGGAGAACAAACAGGGCCTCAACTCTGATAAAATGAGGGAATTCATGATGCCTGCTCTGAGGAATTGCTGTGCGGACGGGGTACCGTGCGACGCTTATATAAATTGTGCATGCTGCAAGTAG
>Sp_M_3|sponsalis|M|778.032786885
ATGCTGAAACTGGGAGTCGCGCTATTGACATTCCTGGTCCTGTTTCCCCTGGCAACGCTCCAGCTGAATGCAGATCAGCCTGTACAACGATATGTGGAGGAGAAACAGAACCCTGATGAAAGGAGAAACTTCATGGGGGTGTTGCACTGCATGCCGCATGCCGCCGTGTACATGCTGCGCTTAGCGCCTAACATCCATGGCGCTGTGCTGGGCGGCTTTATCCACAACGACAGCGTGTGTTGA
>Sp_M_4|sponsalis|M|733.407035176
ATGCTGAAACTGGGAGTCGCGCTATTGACATTCCTGGTCCTGTTTCCCCTGGCAACGCTCCAGCTGAATGCAGATCAGCCTGTACAACGATATGTGGAGGAGAAACAGAACCCTGATGAAAGGAGAAACTTCATGGTGCATATTGCGGGGGGGTGTTGCACTGCATGCCGCATGCCGCCGTGTACATGCTGCGCTTAG
>Sp_M_5|sponsalis|M|53.3933649289
ATGTTGAAATTGGGAGTGGTGCTATTCATCTTTCTGGTCCTGTTTCCCCTGACAACGCTCCAGCAGGATGCAGATCAACCTGTAGAACGAGATGTGGAGAACAAACAGGACCTCAACCCAGATGAAAGGAGGAAAATTATATTGCCTGCTCTGAGGCACGGGATGTCTAGAGGTTGCAGTTGGCGGAACTTTTGCGCCCAACTTCATTGA
>Sp_M_6|sponsalis|M|655.816143498
ATGCTGAAAATGGGAGTCGTGCTATTGACCTTCCTGGTCCTGTTTCCCCTGGCAACGCTCCAGCTGAATGCAGATCAACCTGTAGAACGAGATGTGGAGAACAAACAGGACCTCGACCCAGCTGAAAGGAGGGAAATTATATTGCCTGCTCTGGGGCGTCAGTCTAACCCTCAGTGTCTCCCCGGGAATGAGGCGTGTATTCCCGGCAGCGGCGCACCTTAA
>Sp_M_7|sponsalis|M|130.658536585
ATGATGTTTAAACTGGGAGTCGTGTTGACTATGTGTCTGCTTCTGTTTCCCCTTACTGCTGTTCCGATGGATGAAGATCAACCTGCAGACCTACCTGCATTGCGTACGCAGGACATTGCAACTGAACAGCATCCCTTCTTTGATCCCGTCAAAAGGTGCTGCTCGAAGTATTGCTGGAAATGCACCCCCTGTTGCCCGTTTTGA
>Sp_M_8|sponsalis|M|13970.1153846
ATGATGTCTAAACTGGGAGTTTTTTTGACCATCTGTCTGCTTCTGTTTCCTGTTACTGCTCTTCCGCTGGATGGAGATCAGCCTGCAGACCAACTTGCAGAGCGTATGCAGGATGACATTTCATCTGAGCAGTATCCCTTCTTTGATCCCGTCAAACGGTGTTGCGATCCATGCTTGCAGGCATGCTCTGGCCGCTGTTGTTCATGA
>Sp_M_9|sponsalis|M|434.248704663
ATGATGTCTAAACTGGGAGTCTTGTTGACCATCTGTCTGCTTCTGTTTCCCCTTACTGCTCTTCCACTGGATGGAGATCAACCTGCAGATCAACCTGCAGAGCGTATGCAGAATGACGTTTCATCTGAGCGGGATCCCTTCTTTTATTCCGTCAGAGGGTGTTGCGATCCGTTCTGCATGGAGATCTGCTAA
>Sp_M_10|sponsalis|M|181.735751295
ATGATGTCTAAACTGGGAGTCTTGTTGACCATCTGTCTGCTTCTGTTTCCCCTTACTGCTCTTCCGCTGGATGGAGATCAACCTGCAGATCAACCTGCAGAGCGTATGCAGAATGACGTTTCATCTGAGCGGGATCCCTTCTTTTATTCCGTCAGAAAGTGTTGCGATCCGTTCTGCATGGAGATCTGCTAA
>Sp_M_11|sponsalis|M|177.405940594
ATGATGTCTAAACTGGGAGTCTTGTTGACCATCTGTCTGCTTCTGTTTCCCCTTACTGCTCTTCCGCTGGATGGAGATCAACCTGCAGACCGACTTGCAGAGCGTATGCAGGATGACATTTCAGCTGATCCCAACTTTGATCCCGTCAAACGGTGTTGCAGAACGTGCATACGCGGATGCTCTGGCCACTGTTGTGACTAG
>Sp_M_12|sponsalis|M|1189.75121951
ATGATGTCTAAACTGGGAGTCCTGTTGACCATCTGTCTGCTTCTGTTTCCTCTTACTGCTCTTCCACTGGATGGAGATCAACCTGCAGACCGACCTACAGAGCGTATGAAGGACGATGTGCAACATCCCTTGAATATTGCGAAAACACGAAGAAGGTGTTGCCGAGAGCCGTATTGCACCAGGGATTGCCGCTGTTGCATTTAA
>Sp_M_13|sponsalis|M|1087.62439024
ATGATGTCTAAACTGGGAGTCCTGTTGACCATCTGTCTGCTTCTGTTTCCTCTTACTGCTCTTCCACTGGATGGAGATCAACCTGCAGACCGACCTACAGAGCGTATGAAGGACGATGTGCAACATCCCTTGAATATTGCGAAAACACGAAGAAGGTGTTGCCGAGAGCCGTATTGCACCAGGAATTGCCGCTGTTGCATTTGA
>Sp_M_14|sponsalis|M|2681.12195122
ATGATGTCTAAACTGGGAGTCCTGTTGACCATCTGTCTGCTTCTGTTTCCTCTTACTGCTCTTCCACTGGATGGAGATCAACCTGCAGACCGACCTACAGAGCGTATGAAGGACGATGTGCAACATCCCTTGAATGTTGCGAAAACACGAAGAAGGTGTTGCCGAGAGCCGTATTGCACCAGGAATTGCCGCTGTTGCATTTGA
>Sp_M_15|sponsalis|M|12858.0487805
ATGATGTCTAAACTGGGAGTCTTGTTGACCATCTGTCTGCTTCTGTTTCCTCTTACTGCTGTTCCAATGGATGGAGATCAACCTGCAGACCGACCTACAGAGCGTATGAAGGATGGTGTGCAACATCCCTTGAATGTTGCGAAAAGAAGAAGGTGTTGCCGATTAAGGAGATGCAGCGTTAATTGCCGCTGTTGCCGCCCATAG
>Sp_M_16|sponsalis|M|6538.51869159
ATGATGTCTACACTGGGAGTCTTTTTGACCATCTGTCTGCTTCTGTTTCCCCTTACTGCTCTTCTGCTGGATGGAGATCAACCTGCAGACCAACTTGCAGAGCGTATGCAGGATGACATTTCATCTGAGCAGGATCCCTTCTTTGATCCCGTCAAACGGTGTTGCAAACCGTGCTTGGCGAATGTATGCTCTGCCGGTGAAGCCTGTTGTTGA
>Sp_M_17|sponsalis|M|81.1198156682
ATGAATAAAATGGGAGTGTTGCTGTTCACCTTCCTGGTCCTGTTTCCCCTGGCAACGCTCCAGCTGGAGGCAGATCAACCTGTAGAACGAGATGTGGAGAACAAACAGGACCTCAACCCAGATGAAAGGAGGGAAATTATATTGCCTGCTCTGAGGCTTCCGCGTCAAGGTGACTGTCTCCCCGAGTTTCCGGGGTGTAATGGCGGCGCACCTTAA
>Sp_M_18|sponsalis|M|161.481308411
ATGAATAAAATGGGAGTGTTGCTGTTCACCTTCCTGGTCCTGTTTCCCCTGGCAACGCTCCAGCTGGAGGCAGATCAACCTGTAGAACGAGATGTGGAGAACAAACAGGACCTCAACCCAGATGAAAGGAGGGAAATTATATTGCCTGCTCTGAGGCTTCAGCCTGCACCTGAGTGTATCCCGGATGTTGGGTGTATTCCCGGCGGACGTTAA
>Sp_M_19|sponsalis|M|2810.32642487
ATGTCTAAACTGGGAGTCCTGTTGACCATCTGTCTGCTTCTCTTTCCTCTTACTGCTCTTCCACTGGATGGAGATCAAGCTGCAGACCGACCTACAGAGCGTATGAAGAGTGATGTGGAACATTACTTGAATCTTCAGATTAGAGGGTGTTGCCCACGGCGGAAATGCCACACCAGTTGCTGTGGCGGATAG
>Sp_M_20|sponsalis|M|4755.39698492
ATGTCTAAACTGGGAGTCCTGTTGACCATCTGTCTGCTTCTCTTTCCTCTTACTGCTCTTCCACTGGATGGAGATCAACCTGCAGACCGACCTACAGAGCGTATGAAGAGTGACGTGGAACATTACTTGAATCTTCAGATTAGAAAGTGTTGCCGACCGCAGAGATGCCACACCAGTTGCCACAGTTGCTGTGGCTGA
>Sp_M_21|sponsalis|M|3381.06030151
ATGTCTAAACTGGGAGTCCTGTTGACCATCTGTCTGCTTCTCTTTCCTCTTACTGCTCTTCCACTGGACGGAGATCAACCTGCAGACCGACCTACAGAGCGTATGAAGAGTGATGTGGAACATTACTTGAATCTTCAGATTAGAAGGTGTTGCCGACCGCAGAGATGCCACACCAGTTGCCACAGTTGCTGTGGCTGA
>Sp_M_22|sponsalis|M|316.889423077
ATGTCTAAACTGGGAGTCGTGTTGTTCATCTTTCTGGTTCTGTTTCCCATGGCAACTCTTCAGCTGGATGGAGATCAAACCGCTGATCGTCATGCACAAGAAAGGGACAAGGACCTAACAGAACAGTATCCAAACCTGAGGCGTCTTCTGAAAAGGGACTGGGGGTTCGGTCGCGCACATCCACAAGGCAACATCGTCTGGTCTTGA
>Sp_M_23|sponsalis|M|315.605769231
ATGTCTAAACTGGGAGTCGTGTTGTTCATCTTTCTGGTTCTGTTTCCCATGGCAACTCTTCAGCTGGATGGAGATCAAACCGCTGATCGTCATGCACAAGAAAGGGACAAGGACCTAACAGAACAGTATCCAAACCTGAGTCGTCTTCTGAAAAGGGACTGGGAGTTCGGTCGCGCACCTCCAGAAGGCAACATCGTCTGGTCTTGA
>Sp_M_24|sponsalis|M|494.221153846
ATGTCAAAACTGGGTGTCGTGCTGTTTACCTTTCTGCTCCTGTTTCCTCTGGCAACTCTTCAGCCCATTCAAGATCAACCTGCAGATCGTAATGCAGAGCCAAGGGGCAAGATCCGAGATGGAATGAATGGATTCTTGACGCCTGTATTTTTCGGGTTTCCAGGTCTAGGTCTTAATTTTGCCCGCCCTTGTCCTTGGTGTGGGTGA
>Sp_M_25|sponsalis|M|124.442307692
ATGTCAAAACTGGGTGTCGTGCTGTTTGTCTGTCTGCTTCTGTTTCCTTTGGCAACTCTTCAGCCCATTCAAGATCAACCAGCAGATCGTAATGCAGAGCCAAGGGGCAAGATCCGAGATGGAATGAATGGATTCTTGACGCGTGTATTTTTCGGGTTTCCAGGTCTAGGTCTTAATTTTGCCCGCCCTTGTCCTTGGTGTGGGTGA
>Sp_M_26|sponsalis|M|32.0742574257
ATGTCTAAACTGGGAGTCGTGTTGACCATCTGTCTGCTTCTGTTTCCAATTACTGCTCTTCCTCTGGATGAAGATCAACTTGCAGACCTACCTGCAGAGCGTATGCAGGACATTGCAACTGAACATCATCCCTTCTTTGATCCTGTCAAACGGTGCTGCAAGCAGAGCTGTACAACATGCATGCCGTGCTGCTTGCCTTGA
>Sp_M_27|sponsalis|M|308.079439252
ATGTATAAAATGGGAGTGTTGCTGTTCACCTTTCTGGTCCTGTTTCCCCTGGCAACGCTCCAGCTGGATGCAGATCAACCTGTAGAACGAGATGTGGAGAACAAACAGGACCTCGACCCAGCTGAAAGGAGAAAAATTTTAGTGCATGCTCTGAGGCTTCAGCCTAATCCTGACTGTATCCCGGATGTTGTGTGTATTCCCGGCGGACGTTAA
>Sp_M_28|sponsalis|M|186.351485149
ATGTATAAAATGGGAGTGTTGCTGTTCACCTTTCTGGTCCTGTTTCCCCTGGCAACGCTCCAGCTGGATGCAGATCAACCTGTAGAACGAGATGTGGAGAACAAACAGGACCTCGACCCAGCTGAAAGGAGAAAAATTTTAGTGCATGCTCTGAGGCTTCAGCCTCCACCTGAATGTCTCCCCAATCGTCCGTGTAAATAG
>Sp_M_29|sponsalis|M|178.420560748
ATGTATAAAATGGGAGTGTTGCTGTTCACCTTTCTGGTCCTGTTTCCCCTGGCAACGCTCCAGCTGGATGCAGATCAACCTGTAGAACGAGATGTGGAGAACAAACAGGACCTCAACCCAGATGAAAGGAGGGAAATTATAATGCCTGCTCTGAGGTTTCAGCCTCCACCTGACTGTCTCCCCAATGGTCCGTGTAATGGCGGCGCACGTTAA
>Sp_M_30|sponsalis|M|354.836448598
ATGTATAAAATGGGAGTGTTGCTGTTCACCTTTCTGGTCCTGTTTCCCCTGGCAACGCTCCAGCTGGATGCAGATCAACCTGTAGAACGAGATGTGGAGAACAAACAGGACCTCAACCCAGATGAAAGGAGGGAAATTATAATGCCTGCTCTGAGGCTTCAGCCTCCACCTGACTGTCTCCCCAATCTTCCGTGTTATTTCGGCGCACCTTAA
>Sp_MEFRR_1|sponsalis|MEFRR|28.3522267206
ATGGGATTTCGCCGGCTTGTGACTCTTGTGCTGCTTCTGACTTTGGTCATGAGTATTGATTCAGCGCCTGCTGACCAAATGGAAACTAGAAGGGTTTCCCTGCGCGAGGATGACAGATTTCCTTGCAATGCAGGCAGATGTGCATGTCGGCCAAAGACAAATCCATACGTTTGGCAGTGCCAATCAATCAAAGCCAGTGCCTCTCGTTGTGTCGATAATGAGTGCATAACGGCAGACGAATGGTGA
>Sp_MEFRR_2|sponsalis|MEFRR|15.5627530364
ATGGGATTTCGCCGGCTTGTGACTCTTGTGCTGCTTCTGACTTTGGTCATGAGTATTGATTCAGCGCCTGCTGACCAAATGGAAACTAGAAGGGTTTCCCTGCGCGAGGATGACAGATTTCCTTGCAATGCAGGCAGATGTGCATGTCGGCCAAAGACAAATCCATACGTTTGGCAGTGCCAATCAATCAAAACCAGTGCCTCTCGTTGTGTTGATAATGAGTGCATAACGGAAGACGAATGGTGA
>Sp_MEFRR_3|sponsalis|MEFRR|1287.19433198
ATGGGATTTTACCGGCTTGTGACTGTTGCGCTGCTTCTGACTCTGGTCATGAGTACTGATTCAGCGCCTGCTGACCAAATGGAAACTGGAAGAGTTTCCCTGCGCGAGGGTCACAAATTTCCTTGCAGTTCAGGCTGTGCATGTCTGCCAAAGGCAGGCTCATCGACCTCTTACCAGTGCCAATCGACCACAGCCAGTAAATCTGGTTGTGTCGATAATGAGTGCATAACGGAAGACGAATGGTGA
>Sp_MKFLL_1|sponsalis|MKFLL|693.21761658
ATGCGATTTCTTCTCTTCCTGTGCATTGTTGTGCTTCTGACTCCGTTCAGGGAGACAGAAGCGAGACTACCTGCTAAAACATTCAAGCAAAGGCAATCGCAGTACATCCAACGCATCCAGCGGTGTCCTTTCTGTGGGTTCACGTGTTGCTCTCCAAACTACTGCCAAGGTCTCACTTGCCACATTGTTTAA
>Sp_MKFLL_2|sponsalis|MKFLL|864.92746114
ATGCGATTTCTTCTCTTCCTGTGCATTGTTGTGCTTCTGACTTCGTTCAGGGAGACAGAAGCGAGACTACCTGCTAAAACATTCAAGCAAAGGCAATCGCAGTACATCCAACGCATCCAGCGTTGTCCTTTCTGTGGGTTCACGTGTTGCTCTCCAAACTACTGCCAAGGTGTCACTTGCCACATTGTTTAA
>Sp_MKISL_1|sponsalis|MKISL|2777.05240175
ATGAAGATTGGCCTGATCATCTGTCTGCTTTTGATTGCCTTCATGAAGGGTGATGGTTCCCCAGGAAAAACCATGTATAGCCCGAAAGGAACAGGCACTGCTTTCGGCATAAAAAGATTTCAGAAAACCTTTCTTCGGAGGAGCTGTAACAACTGTCCCAAGGAACCCTGCTGCTATGGCGACCAGTGCAGGTCTGATCCCGGCCACGAACCTTACTGCGGGAACTAA
>Sp_N_1|sponsalis|N|55.3445378151
ATGATGCTGCTAATCCTCCTGCATCTGTTGCCCGTAGCAGTTTTTGATGGTGATGGACCAACAATCCGAGGGCACAGGAGCACCAAGTTCTTGAAAAGTGTTGTCAAACGCCAGTGCGTTAAACAGACACCTTGCCCCAGTAGCACCTGGTGCTGTGAAAATTGCTGTTCAAGCTCAGATTGTGGGTGTGATTGGGTCGGCGTCCGACCTTACAGATATCTTGTATGTTCCTGCTAA
>Sp_N_2|sponsalis|N|399.505190311
ATGTCATCACCGGGAATGATGCTGCTGATCCTCCTGATTCTGGTGCCCCTGGCAACCTGTCATGGTGAGGGACAGGCGATTCCAGGGAGCGGAGCCGCCAGTGCAGTGAGCAGACGTCTTCTGGGACGGGGCAAGGAAAGTGGTCGAACACTCAAGAAGGATTGCAGCAGTAACAGGACCTGTGGCAGTGGAGAAGCTGAGATTTGCTGTAAAAGCGCCGACTGCTCTTGCAAAATATTAGAGAGTCGGCCCTTCAAAAGACTCGCATGTGTTTGCCCTGACCGTTAA
>Sp_N_3|sponsalis|N|15.102739726
ATGTCCACTCTGGGAATGCTGCTGCTGATCGCTCTGCTGCTGCCTCTTGCCAACCCTGCAGATACTGGAGATGGTCAAGCTAAGCCAAGAACCCGGAACCTCCGATCATTGGACTTTGGGCGTACCCTCAGGCGGCTTGATACAAGAAGTTGTGATCCCACTGATGGCTGTCAGACAACGGTGTGCCAAACAACCACCGGCCCCTGCTGCTGTCAGCGTGGTTCTCAGTGCAAAGATTTAAACAGCGGTGGCAGAGCATGTGTACAAGTCTGTGATCATAATTGTCCGTAG
>Sp_N_4|sponsalis|N|19.9246575342
ATGTCCACTCTGGGAATGCTGCTGCTGATCGCTCTGCTGCTGCCTCTTGCCAACCCTGCAGATACTGGAGATGGTCAAGCGATGCCAAGAACCCGGAATCTCCGATCATTGGACTTTGGGCGTACCCTCAGGCGGCTTGATACAAGAAGTTGTGATCCCCCTAATGGCTGTCCGACACCTGTGTGCCAAACAACCACCGGCCCCTGCTGCTGTGAGCCTGGTTCTAAGTGCAAAGATTTAAACAGCGGTGGCAGAGCATGTGTACAAGTCTGTGAACATAATTGTCAGTAG
>Sp_N_5|sponsalis|N|32.2941176471
ATGTCCACTCTGGGAATGCTGCTGCTGATCGCTCTGCTGCTGCCTCTTGCCAACCCTGCAGATACTGGAGATGGTCAAGCGATGCCAAGAACCCGGAATCTCCGATCACTGGACTTTAGGCGTACCCTCAGGCGGCTTGATAAACGAGGTTGCGATCCCACTGATGGCTGTCAGACAACTGTGTGCGAAACTGACACCGGCCCTTGCTGCTGCCAATCCGGTTACAACTGTCAAACTCAGCCCAGTGGTCGCGTAGCATGTGTTCTTGTCTGTGACCATAACTGTTAG
>Sp_N_6|sponsalis|N|12.5224913495
ATGTCCACTCTGGGAATGCTGCTGCTGATCGCTCTGCTGCTGCCTCTTGCCAACCCTGCAGATACTGGAGATGGTCAAGCGATGCCAAGAACCCGGAATCTCCGATCACTGGACTTTAGGCGTACCCTCAGGCGGCTTGATAAACGAGGTTGCGATCCCACTGATGGATGTCAGACAACTGTGTGCGAAACAGAAACCGGCCCTTGCTGCTGCCAATCCGGTTACAACTGTCAAACTCAGCCCAGTGGTCGCGTAGCATGTGTTCTTGTCTGTGACCATAACTGTTAG
>Sp_N_7|sponsalis|N|4796.43778802
ATGTCGACACTGGGAATGATGCTGCTTATTCTGCTTCTGTTGCCCCTGGCGGCCTTTGCTGATGATGGACCAGCAATCGGTGGGCCCAGCATCGGCGAGTTGATGAAAAGCTTTAACCGACGCGTGTGTACGGCAGTTGGTCAGGATTGCGGTAGCGGGTGCAAATGTAAGTCGGTGAACGCTGGTGGGGTTACGGGCATTGTATGTCGCTGCTAA
>Sp_N_8|sponsalis|N|1667.468
ATGTCAACACTGGGAATGATGCTGCTTATTCTGCTTCTGTTGCCCCTGGCAGCCTTTGATGATGGACCAACAATCCGCGGGCACAGCATCGGCAAGTTCTTGAAAAGCTTTAACCGACGCGAGTGCCCCCAAGTTCCGAGCCGTTGCCGCACTGGCAGATTTTGCTGTTCTGAATGCTGTAAGACATCAACTTGTCCGTGTAAGCCCAAAGATATGGGTGGATATAATATCCAAGCATGTGACTGCTAA
>Sp_O1_9|sponsalis|O1|465.404
ATGAAACTGAAGTACGCTTTGATCGTCGCCGTGCTGTTCCTAACGGCCTGTCAACTCGTTACGCCTGATAATTCAAGAGGTAAGCAGGAGTATCCTGCTAAGAGGTCGACAACCAAGAGGCAGAATTACAAGCCGTTCAAGTTGACCAAGAGATGTACTGCACCCGGCGGCGGTTGTACTAAGTGGACTACTAAGTGCTGCAGTCATCGGTGCATGTTAAGGCAGAGCGGGCCAATTTGCGCAGAGTAA
>Sp_O1_10|sponsalis|O1|4035.10084034
ATGAAACTGATGTGCATGATGATCGTTGCTGTGCTGTTCTTGACCGCTTGGACATTCGTCACGGCTGATGACTCCAGAAATGAATTGGAGGATCCTTTTCTGAAGGCATTTAACGAAATGAAGAACCCCGAAGCCTCTAAATTGAACAAGAAAGACTGCTGGCCTGATGGTCATCTTTGTGGCGTGAATACACGAGATTGCTGTAATGCATGCTTCATATTTTGCGTGCCGTGGTGA
>Sp_O1_11|sponsalis|O1|9574.81512605
ATGAAACTGATGTGCATGATGATCGTTGCTGTGCTGTTCTTGACCGCTTGGACATTCGTCACGGCTGATGACTCCAGAAATGAATTGGAGAATCCTTTTCTGAAGGCATTTAACGAAATGAAGAACCCCGAAGCCTCTAAATTGAACAAGAAAGACTGCTGGCCTGATGGTCATATTTGTGGCGTGAATCTACAAGGTTGCTGTAATTTTTGCCTTTTATTTTGCTATTCGTGGTGA
>Sp_O1_12|sponsalis|O1|4925.45798319
ATGAAACTGATGTGCATGATGATCGTTGCTGTGCTGTTCTTGACCGCTTGGACATTCGTCACGGCTGATGACTCCAGAAATGAATTGGAGAATCCTTTTCTGAAAGCATTTAACGAAATGAAGAACCCCGAAGCCTCTAAATTGAACAAGAAAGACTGCTGGCCTGATGGTCATATTTGTGGCGTGAATACAAAGGATTGCTGTAATTTTTGCTTTGGATTTTGCCATTCGTGGTGA
>Sp_O1_13|sponsalis|O1|9233.10504202
ATGAAACTGATGTGCATGATGATCGTTGCTGTGCTGTTCTTGACCGCTTGGACATTCGTCACGGCTGATGACTCCAGAAATGAATTGGAGAATCCTTTTCTGAAGGCATTTAACGAAATGAAGAACCCCGAAGCCTCTAAATTGAACAAGAAAGACTGCTGGCCTGATGGTCATATTTGTGGCGTGAATACAAAGGATTGCTGTAATTTTTGCTTTGGATTTTGCTATTCGTGGTGA
>Sp_O1_14|sponsalis|O1|44008.5966387
ATGAAACTGATGTGCATGATGATCGTTGCTGTGCTGTTCTTGACCGCTTGGACATTCGTCACGGCTGATGACTCCAGAAATGAATTGGAGAATCCTTTTCTGAAGGCATTTAACGAAATGAAGAACCCCGAAGCCTCTAAATTGAACAAGAAAGACTGCTGGCCTAATGGTCATCCTTGTGGCGTGAATACACGAGATTGCTGTAATGCATGCTTTTTAGTTTGCGTGCCGTGGTGA
>Sp_O1_15|sponsalis|O1|18267.1784232
ATGAAACTGATGTGCATGATGATCGTTGCTGTGCTGTTCTTGACCGCTTGGACATTCGTCACGGCTGATGACTCCAGAAATGAATTGGAGAATCCTTTTCTGAAGGCATTTAACGAAATGAAGAACCCCGAAGCCTCTAAATTGAACAAGAAAGAAGACTGCTGGCCTGATGGTTCATTTTGTTTCTTGAATACACGAGATTGCTGTAATGCATGCTTCATAGTTTGCGTGCCGTGGTGA
>Sp_O1_16|sponsalis|O1|32.2242990654
ATGAAACTGATGTGCGTGTTGATCATCGCCGTGCTGTTCCTGACGGCCTGTCAACTCACTACAGGTAAGCAGAACCATCGTGCTCTGAGGTCAACTGACAACAACTCCAAGTTGACCAAGGATTGCACGCTAAACGGTGGATTTTGTCGTCATCATTTGGACTGCTGCAGCCTCGTTTGCCATCCTGCAATCAACAAGTGTACGGCACACTGA
>Sp_O1_17|sponsalis|O1|27.2252964427
ATGAAACTGACGTGCGCTTTGATCGCCGCAGTACTGTTTTTCACGGCCTGTCAACTCACTACAACTGATGATTCAAGAGGTAAGCAGAAGTATCTTACTAAGAGGTCGAGAGCCAAGATGCAGAATTACAGGCTCTTCAAGTTGACCAAGAGATGCGATCCACCCGGCTACGAATGTGAGCTCTGGGAAAATGGTTGCTGCGATGCCTGTAAAATACGGAGTGGACAGCCTAATATTTGCTCCGACGAGTAG
>Sp_O1_18|sponsalis|O1|4624.51530612
ATGAAACTGACGTGCGCTTTGATCGTCGCAGTGCTGTTACTGACGGCCTGTCAACTCACTACAACTGATCACTCCAGAGGTAAGCAGGAGTATCTTACTAAGAGGTCAGGAGCCAAGATGCAGAAGCAACAGCTCTTCAAGTTGACCAAGAGATGCACTCCAATGCCCTTCGATTGTACGTACCGGGAACAATGA
>Sp_O1_19|sponsalis|O1|807.434628975
ATGAAACTGACGTGCGCTTTGATCGTCGCAGTGCTGTTACTGACGGCCTGTCAACTCACTACAACTGATCACTCCAGAGGTAAGCAGGAGTATCTTACTAAGAGGTCAGGAGCCAAGATGCAGAACCACAAGCTCTTCAAGTTTAAGAATCGGAATGATCCGGGCTTTCCGCTGGGAGGGCGGAAAGCACCCTGTAGTCCAGACATGGTCATAGAAAGGCCTGGAGACGGCTCTCTTGGAGATAATGAACGTCATCCAGGCCAGGAACAGAATCACTGTTGA
>Sp_O1_20|sponsalis|O1|5347.25
ATGAAACTGACGTGCGCTTTGATCGTCGCAGTGCTGTTACTGACGGCCTGTCAACTCACTACAACTGATCACTCCAGAGGTAAGCAGGAGTATCTTACTAAGAGGTCAGGAGCCAAGATGCAGAACCACAAGCTCTTCAAGTTGACCAAGAGATGCACTCCAATCGACTTATTTTGTACGTACCAGAAACAATGA
>Sp_O1_21|sponsalis|O1|43.5256916996
ATGAAACTGACGTGCCTGATGATCGTTGCTATGCTGTTCTTAACCGCCAGGACATCCGTCACGGCTGAGGACTCCAGAGATGGACTGAAGAATCTTCTTTCGACGACACGTGGCAGAACGAAGTACCGCGAAGTCTCTACATCGGACGAGAAGAAAGCGTGCCTTGAACCTGGTCAAGTTTGTGTCATACCATTCGTCGCGGGCTTCGTATGCTGCAGTGGCTTATGCCTTACCCTCTGTTTTCCTACTTAG
>Sp_O1_22|sponsalis|O1|160.193675889
ATGAAACTGACGTGCCTGATGATCGTTGCTGTGCTGTTCTTGACCGCCTGGACATTCGTCACGGCTGATAACTCCAGAGATGGATCAGATACTGCAGGAGGATGGGAGAATCCTCTTTCGAAGGCACGTGACGAAAAGAACAATCCCGAAGCCCCTGAATTGAGAGGGTGCCTTCCTAGTTGGGAATTGTGTGATGAACCGGGCTATAACACGGACTGCTGCGGTCACTGGTGCTTTATATTTTGCTTTTAA
>Sp_O1_23|sponsalis|O1|2407.50207469
ATGAAACTGACGTGCATGATCGTTGCTGTGCTGTTCTTGACCGCCTGGACATTCGTCACGGCTGAAGATTTTAACAATGGACTGGCGAATCTTTTTTCGAAGGCACGTGAGGACTTGAAGAACCCCAAAAATGCCTTATTGAACAACAATAAAAAGTGGTGCATTCCAAAGGGTGACGCTTGTGTAATACCCATCGTAATGCCGTGCTGCGATGGCATGTGTGCTTTCGTCTGCGTCTAG
>Sp_O1_24|sponsalis|O1|580.153526971
ATGAAACTGACGTGCATGATCGTTGCTGTGCTGTTCTTGACCGCCTGGACATTCGTCACGGCTGAAGATTCTAACAATGGACTGGCGAATCTTTTTTCGAAGGCACGTGAGGATTTGAAGAACCCCAAAAATGCCATATTGAACAACAATAAAAAGTGGTGCATTCCAAAGGGTGACGCTTGTGTAATACCCATCGTAATGCCGTGCTGCGATGGCATGTGTGCTTTCGTCTGCGTCTAG
>Sp_O1_25|sponsalis|O1|1299.65560166
ATGAAACTGACGTGCATGATCGTTGCTGTGCTGTTCTTGACAGCCTGGACATTCGTCACGGCTGAAGATTCTAACAATGGACTGGCGAATCTTTTTTCGAAGGCACGTGAGGAATTGAAGAACCCCGAAGATGCCATATTGAACAACAATAAAAAGTGGTGCATTGAAGAGGGTCAAGTTTGTGTGATCCCCAGCATAATGGGGTGCTGCTCGGGCATATGTGTTTTCGTCTGCATCTAG
>Sp_O1_26|sponsalis|O1|2198.52226721
ATGAAACTGACGTGCATGATCGTTGCTGTGCTGTTCTTGACAGCCTGGACATTCGTCACGGCTGAAGATTCTAACAATGGACTGGCGAATCTTTTTTCGAAGGCACGTGAGGAATTGAAGAACCCCGAAGATGACATATTGAACAACAATAAAAGGTGCGCTGCAGAGAATGAACCTTGTATAGTACCCCTCCTTGGGTCCATATTTTGCTGCACGGGCGTATGTCTTATCGTCTGCATCGGGTAA
>Sp_O1_27|sponsalis|O1|3630.63562753
ATGAAACTGACGTGCATGATCGTTGCTGTGCTGTTCTTGACAGCCTGGACATTCGTCACGGCTGAAGATTCTAACAATGGACTGGCGAATCTTTTTTCGAAGGCACGTGAGGAATTGAAGAACCCCGAAGATGACATATTGAACAACAATAAAAGGTGCGCTGCAAAGTATGAAGCTTGTATAGTACCCCTCCTTGGGTCCATATTTTGCTGCACGGGCGTATGTCTTATCGTCTGCATCGGGTAA
>Sp_O1_28|sponsalis|O1|7104.81376518
ATGAAACTGACGTGCATGATCGTTGCTGTGCTGTTCTTGACAGCCTGGACATTCGTCACGGCTGAAGATTCTAACAATGGACTGGCGAATCTTTTTTCGAAGGCACGTGAGGAATTGAAGAACCCCGAAGATGACATATTGAACAACAATAAAAGGTGCGTTGGAGAGTATGAAGCTTGTATAGTACCCCTCCTTGGGTCCGTAATATGCTGCACGGGCGTATGTCTTATCGTCTGCATCGGGTAA
>Sp_O1_29|sponsalis|O1|13000.7975709
ATGAAACTGACGTGCATGATCGTTGCTGTGCTGTTCTTGACAGCCTGGACATTCGTCACGGCTGAAGATTATAACAATGGACTGGCGAATCTTTTTTCGAAGGAACGTGAGGAATTGAAGAACCCCAAAGATGCCAAATTGAACAACAAAAGAAAGTGGTGCATTGGATTGGGTGAACCTTGTGTGATACCCCTCATAATGCCGTGCTGCGATGGCATATGTGTTTTCGTCTGCATCGCCGACTAA
>Sp_O1_30|sponsalis|O1|24156.7611336
ATGAAACTGACGTGCATGATCGTTGCTGTGCTGTTCTTGACAGCCTGGACATTCGTCACGGCTGAAGATTATAACAATGGACTGGCGAATCTTTTTTCGAAGGAACGTGAGGAATTGAAGAACCCCAAAGATGTCAAATTGAACAACAAAAGAAAGTGGTGCATTGGATTGGGTGAACCTTGTGTGATACCCCTCATAATGCCGTGCTGCGATGGCATATGTGTTTTCGTCTGCATCGCCGACTAA
>Sp_O1_31|sponsalis|O1|34750.3193277
ATGAAACTGACGTGCATGATGATCGTTGCTGTGCTGTTCTTCACCGCTTGGACATTCGTCACGGCTGATGACTCCAGAAATGAATTGGAGGATCCTTTTCTGAAGGCATTTAACGAAATGAAGAACCCAGAAGCCTCTAAATTGAACAAGAAAGACTGCTGGCCTGATGGTTCACTTTGTGGCGTGAATACAGTAGATTGCTGTAATTTTTGCTTAATATTTTGCTATTCGATGTGA
>Sp_O1_32|sponsalis|O1|22668.3193277
ATGAAACTGACGTGCATGATGATCGTTGCTGTGCTGTTCTTCACCGCTTGGACATTCGTCACGGCTGATGACTCCAGAAATGAATTGGAGGATCGTTTTCTGAAGGCATTTAACGAAATGAAGAACCCAGAAGCCTCTAAATTGAACAAGAAAGACTGCTGGCCTGATGGTTCACTTTGTGGCGTGAATACAGTAGATTGCTGTAATTTTTGCTTTTTATTTTGCTATTCGATGTGA
>Sp_O1_33|sponsalis|O1|16212.8907563
ATGAAACTGACGTGCATGATGATCGTTGCTGTGCTGTTCTTCACCGCTTGGACATTCGTCACGGCTGATGACTCCAGAAATGAATTGGAGGATCGTTTTCTGAAGGCATTTAACGAAATGAAGAACCCAGAAGCCTCTAAATTGAACAAGAAAGACTGCTGGCCTGATGGTTCACTTTGTGGCGTGAATACAGTAGATTGCTGTAATTTTTGCTTAATATTTTGCTATTCGATGTGA
>Sp_O1_34|sponsalis|O1|390.204918033
ATGAAACTGACGTGCATGATGATCGTTGCTGTGCTGTTCTTGACCGCCTGGACATTCGTCATGGCTGAAGATTCTAACAATGGACTGGCGAATCTTTTTTCGAAGGCACGTGAGGACTTGAAGAACCCCAAAAATGCCATATTGAACAACAATAAAAAGTGGTGCATTCCAACGGGTGACGCTTGTGTAATACCCATCGTAATGCCGTGCTGCGGTGGCATGTGTGTTTTCGTCTGCGTCTAG
>Sp_O1_35|sponsalis|O1|1669.0893617
ATGAAACTGACGTGCATGATGATCGTTGCTGTGCTGTTCTTGACCGCTTGGACATTCGTCATGGCTGTTGACTCCAGAAATGAATTGGAGAATCTTCCACGAAAGGCACGTCACGAAATGAAGAACCCCGAAGCCTCTAAATTGAACAAGAGAGACTGCTCTCCTGGTGGTACATTGTGTGGCTGGGATAACTTTATGTGCTGCAGTATTGTGTGCATTATATGGTGCACATAG
>Sp_O1_36|sponsalis|O1|302.574468085
ATGAAACTGACGTGCATGATGATCGTTGCTGTGCTGTTCTTGACTGCCTGGACATTCGTCACGGCTGATGACTCCGGAGATGGACTGGAGAATCTTTTTTCGAAGGCACGTGACGAAAGGAACAACCCCGAAGCCCCTGAATTGAGAGGGTGCATTCCTTCTCTTGAATGGTGTGGTGAACCGGGCGAAGACACGGATTGCTGCAATCACATTTGCTTTTATTGGTGCTATTAA
>Sp_O1_37|sponsalis|O1|6498.504
ATGAAACTGACGTGCATGATGATCGTTGCTGTGCTGTTCTTGACAGCCTGGACATTCGTCACGGCTGATGATTCTAACAGTGGACTGGCGAATCTTTTTTCGAAGGCACGTAAGGAATTGAAGAACCCCGAAAATGCCATATTGAACAACAAGAAAAGGTGCACTGAAAATGGTGACGTTTGTGGACTACCCATCGTTGCGACCGTTTTTTGCTGCAATGGCGTATGTTTGGGCGTCTGCGTCGGTTAA
>Sp_O1_38|sponsalis|O1|38172.1512605
ATGAAACTGACGTGCATGATGATCGTTGCTGTGCTGTTCTTGACCGCTTGGACATTCGTCACGGCTGATGACTCCAGAAATGAATTGGAGGATCCTTTTCTGAAGGCATTTAACGAAATGAAGAACCCAGAAGCCTCTAAATTGAACAAGAAAGACTGCTGGCCTGATGGTTCACTTTGTGGCGTGAATACAGTAGATTGCTGTAATTTTTGCTTTTTATTTTGCTATTCGATGTGA
>Sp_O1_39|sponsalis|O1|1503.02074689
ATGAAACTGACGTGCATGATGATCGTTGCTGTGCTGTTCTTGACCGCTTGGACATTCGTCACGGCTGATGACTCCAGAAATGAATTGGAGGATCGTTTTCTGAAGGCATTTAACGAAATGAAGAACCCCGAAGCCTCTAAATTGAACAAGAAAGAAGACTGCTGGGCTGATGGTTCATTTTGTTTCTTGAATACACGAGATTGCTGTAATTTTTGCTTTATCTTTTGCTATACGTGGTGA
>Sp_O1_40|sponsalis|O1|12176.1361702
ATGAAACTGACGTGCATGATGATCGTTGCTGTGCTGTTCTTGACCGCTTGGACATTCGTCACGGCTGATGACTCCAGAAATGAACTGGAGGATCGTTTTCTGAAGGCATTTAACGAAATGAAGAACCCCGAAGCCTCTAAATTGAACAAGAGAAGCTGCTCTCCTATTGGTACATGGTGTGGCTTCGATCACTCAGTGTGCTGCAGTAATCTGTGCATAATACTGTGCACATGA
>Sp_O1_41|sponsalis|O1|2652.19747899
ATGAAACTGACGTGCATGATGATCGTTGCTGTGCTGTTCTTGACCGCTTGGACATTCGTCACGGCTGATGACTCCAGAAATGAATTGGAGAATCCTTTTCTGAAAGCATTTAACGAAATGAAGAACCCCGAAGCCTCTAAATTGAACAAGAAAGACTGCTGGCCTGATGGTCATATTTGTGGCGTGAATACAAAGGATTGCTGTAATTTTTGCTTTGGATTTTGCTATTCGTGGTGA
>Sp_O1_42|sponsalis|O1|3371.49159664
ATGAAACTGACGTGCATGATGATCGTTGCTGTGCTGTTCTTGACCGCTTGGACATTCGTCACGGCTGATGACTCCAGAAATGAATTGGAGAATCCTTTTCTGAAGGCATTTAACGAAATGAAGAACCCCGAAGCCTCTAAATTGAACAAGAAAGACTGCTGGCCTGATGGTTCACTTTGTGGCGTGAATACAGTAGATTGCTGTAATTTTTGCTTTTTATTTTGCTATTCGATGTGA
>Sp_O1_43|sponsalis|O1|16391.2647059
ATGAAACTGACGTGCATGATGATCGTTGCTGTGCTGTTCTTGACCGCTTGGACATTCGTCACGGCTGATGACTCCAGAAATGAATTGGAGAATCCTTTTCTGAAGGCATTTAACGAAATGAAGAACCCCGAAGCCTCTAAATTGAACAAGAAAGACTGCTGGCCTAATGGTCATCCTTGTGGCGTGAATACACGAGATTGCTGTAATGCATGCTTTTTAGTTTGCGTGCCGTGGTGA
>Sp_O1_44|sponsalis|O1|2638.56016598
ATGAAACTGACGTGCATGATGATCGTTGCTGTGCTGTTCTTGACCGCTTGGACATTCGTCACGGCTGATGACTCCAGAAATGAATTGGAGAATCCTTTTCTGAAGGCATTTAACGAAATGAAGAACCCCGAAGCCTCTAAATTGAACAAGAAAGAAGACTGCTGGGCTGATGGTTCATTTTGTTTCTTGAATACACGAGATTGCTGTAATTTTTGCTTTATCTTTTGCTATACGTGGTGA
>Sp_O1_45|sponsalis|O1|6626.39834025
ATGAAACTGACGTGCATGATGATCGTTGCTGTGCTGTTCTTGACCGCTTGGACATTCGTCACGGCTGATGACTCCAGAAATGAATTGGAGAATCCTTTTCTGAAGGCATTTAACGAAATGAAGAACCCCGAAGCCTCTAAATTGAACAAGAAAGAAGACTGCTGGCCTGATGGTTCATTTTGTTTCTTGAATACACGAGATTGCTGTAATGCATGCTTCATAGTTTGCGTGCCGTGGTGA
>Sp_O1_46|sponsalis|O1|2950.8
ATGAAACTGACGTGCATGATGATCGTTGCTGTGCTGTTCTTGACCGCTTGGACATTCGTCACGGCTGATGACTCCAGAAATGAATTGGAGAATCCTTTTCTGAAGGCATTTAACGAAATGAAGAACCCCGAAGCCTCTAAATTGAACAAGAGAAGCTGCTCTCCTATTGGTACATGGTGTGGCTTCGATCACTCAGTGTGCTGCAGTAATCTGTGCATAATACTGTGCACATGA
>Sp_O1_47|sponsalis|O1|180.695652174
ATGAAACTGACGTGCATGATGATCGTTGCTGTGCTGTTCTTGACCGCCTGGACATTCGTCACGGCTGATAACCCCAGAGATGGATCGGATACTGCAGGAGGATGGGAGAATCCTCTTTCGAAGGCACGTGACGAAAAGAACAATCCCGAAGCCCCTGAATTGAGAGGGTGCCTTCCTAGTTGGGAATTGTGTGATGAACCGGGCTATAACACGGACTGCTGCGGTCACTGGTGCTTTATATTTTGCTTTTAA
>Sp_O1_48|sponsalis|O1|94.135371179
ATGAAACTGACGTGCATGATGATCGTTGCTGTGCTGTTCTTGACCGCCTGGACATTCGTCACGGCTGATAACTCCGGAGATGGACTGGAGAATCTTTTTTCGAAGGCACGTGACGAAAGGAACAACCCCGAAGCCCCTGAATTGAGAGGGTGCCTTATTAACGGTGACTTTTGTATCTTCATGGACATGGACTGCTGCTCTGGCGAGTGCTTTTTCATCTGCATTTAA
>Sp_O1_49|sponsalis|O1|124.449781659
ATGAAACTGACGTGCATGATGATCGTTGCTGTGCTGTTCTTGACCGCCTGGACATTCGTCACGGCTGATAACTCCGGAGATGGACTGGAGAATCTTTTTTCGAAGGCACGTGACGAAAGGAACAACCCCGAAGCCCCTGAATTGAGAACGTGCCTTATTAACGGTGAACTTTGTATCTTCATGGACATGGACTGCTGCTCTGGCGAGTGCTTTTTCATCTGCATTTAA
>Sp_O1_50|sponsalis|O1|872.426229508
ATGAAACTGACGTGCATGATGATCGTTGCTGTGCTGTTCTTGACCGCCTGGACATTCGTCACGGCTGAAGATTTTAACAATGGACTGGCGAATCTTTTTTCGAAGGCACGTGAGGACTTGAAGAACCCCAAAAATGCCATATTGAACAACAATAAAAAGTGGTGCATTCCAAAGGGTGACGCTTGTGTAATACCCATCGTAATGCCGTGCTGCGATGGCATGTGTGCTTTCGTCTGCGTCTAG
>Sp_O1_51|sponsalis|O1|1871.88934426
ATGAAACTGACGTGCATGATGATCGTTGCTGTGCTGTTCTTGACCGCCTGGACATTCGTCACGGCTGAAGATTCTAACAATGGACTGGCGAATCTTTTTTCGAAGGCACGTGAGGATTTGAAGAACCCCAAAAATGCCATATTGAACAACAATAAAAAGTGGTGCATTCCAAAGGGTGACGCTTGTGTAATACCCATCGTAATGCCGTGCTGCGATGGCATGTGTGCTTTCGTCTGCGTCTAG
>Sp_O1_52|sponsalis|O1|1092.34
ATGAAACTGACGTGCATGATGATCGTTGCTGTGCTGTTCTTGACAGCCTGGACATTCGTCACGGCTGAAGATTCTAACAGTGGACTGGCGAATCTTTTTTCGAAGGCACGTGAGGAATTGAAGAACCCCGAAAATGCCATATCGAACAACAAAAAAAGGTGCAGTGCAAAGGGTGAAGGTTGTGGATTACCCGTCCTTGCGACCGTTTTTTGCTGCGAGGGCGTATGTCTTTTCGTCTGCGTCGGTTAA
>Sp_O1_53|sponsalis|O1|137.226890756
ATGAAACTGACGTGCATGATGATCGTTGCTGTACTGTTCTTGACCGCCTGGACATTCGTCACGGCTGAGGACTCTAGAGATGGACTGGAGAATCTTTTTTCAAAGGCACGTGACGAAAGGAACAACCCCGAAGCCCCCGAATTGAGAGGGTGCCTTCTTCCTGGGGAATTTTGTGTCGGACGGGCCGTTATAGACACGAGATGCTGCAGTCGCTTGTGTTATTTCTTTTGCATTTAA
>Sp_O1_54|sponsalis|O1|78.0212765957
ATGAAACTGACGTGCATGATGATCGTTGCTGTACTGTTCTTGACCGCCTGGACATTCGTCACGGCTGAGGACTCTAGAGATGGACTGGAGAATCTTTTTTCAAAGGCACGTGACGAAAGGAACAACCCCGAAGCCCCCGAATTGAGAGGGTGCATGGCAGGAGGTAAACATTGTGGCTTTCCGCACGTTGGACCAGACTGCTGTAGTGGTCTTTGCATATTCTTCTGCACGTAA
>Sp_O1_55|sponsalis|O1|16503.9004739
ATGAAACTGACGTGCATGATGATCGTTGCTGTGCTGTTCTTGACATTCGTCACGGCTGATGACTCCATAAAGGCACGTGACGAAACGAAGAACAGCGAAGTTTCTAAATTGAACGAGAGAGCCTGCAAAGAAAATTATGAAGTTTGTAGCCTGTTTCCTGTGGAATGCTGCAGTCAGATATGTTTTTTTATCTGTTTGCCCCCAATGTAA
>Sp_O1_56|sponsalis|O1|13462.3562753
ATGAAACTGACGTGCATGATGGTCGTTGCTATGCTGTTCTTGACCGCCTGGACATTCGTCACGGCTGATGACTCCAGTTATGGATTGGAGAATCTGTTTCGGAAGGCACACAACGAAATGAACCCTGAAGCCACTGAATTGAACAAGAAGGATGATGATTGGTGCGCTGAAGGTTTAGAATTTTGTGGCTTTCCGAAAATTGGAGGGCCATGCTGCAGTGGCTGGTGCATTTTCGTCTGCGCCTAA
>Sp_O1_57|sponsalis|O1|18952.8866397
ATGAAACTGACGTGCATGATGGTCGTTGCTATGCTGTTCTTGACCGCCTGGACATTCGTCACGGCTGATGACTCCAGTTATGGATTGGAGAATCTTTTCCGGAAGGCACAGTACGAAATGAACCCTGAAGCCACTGAATTGAACAAGAAGGATGATGATTGGTGCGCTGAAGGTTTAGAATTTTGTGGCTTTCCGAAAATTGGAGGGCCATGCTGCAGTGGCTGGTGCATTTTCGTCTGCGCCTAA
>Sp_O1_58|sponsalis|O1|665.212
ATGAAACTGACGTGCATGGTGATCGTTGCTGTGCTGTTCTTGACAGCCTGGACATTCGTCACGGCTGAAGATTCTAACAATGGACTGGCGAATCTTTTTTCGAAGGCACGTGAGGAATTGAAGAACCCCGAAGATGCCATATTGAACAACAAGAAAAAGTGGTGCATTGAAGAGGGTCAATTTTGTGTAATCCCCAGCATAATGGGGTGCTGCTCGGGCATATGTCTTTTCGTCTGCATCGCCGACTAA
>Sp_O1_59|sponsalis|O1|2305.5787234
ATGAAACTGACGTGCGTGATCATCGTTGTCGCGCTGTTCCTAGCTGTGAGTTCTGCCAGTGAAAAGCAGGAGTACCCTGCTGTGAGGAACAACGAGATGCGGGATACCGAAGACTTGAAGTTGGCCAAGAAATGCAAGGACGAGGGGGACCCATGTGCCCAGGATGGCGAATGCTGCAATAAAAGCTGTCTCCAAGCAAGTGGCTCATGCGAAATAGTACCTGACTTGCTCTGA
>Sp_O1_60|sponsalis|O1|742.469314079
ATGAAACTGACGTGCGTGTTGATCGCCGCCCTGCTGTTCCTGACGGCCTGTCAACTCGTTACAGCTGACTCAAGAGAGAAGCAGGGATATTCTGCTGTGAGATCGAGTGACAAGATTCAGGATTCCGATGACTTAACGTTGACCAAGAGATGTACGAAAGCGGAGGGGCTTTGTGACCCTGAAAAGGATGAATGCTGCAAGGGATTGTCGTGTTTTGGTGATGAATTCGAAGGCGTCTGCATTGAAGAAGATTATATTGAAGGGTTCTCGAAGTAA
>Sp_O1_61|sponsalis|O1|946.523465704
ATGAAACTGACGTGCGTGTTGATCGCCGCCCTGCTGTTCCTGACGGCCTGTCAACTCGTTACAGCTGACTCAAGAGAGAAGCAGGGATATTCTGCTGTGAGATCGAGTGACAAGATTCAGGATTCCGATGACTTAACGTTGACCAAGAGATGTACGAAAGCGGAGGGGCTTTGTGACCCTGAAAAGGATGAATGCTGCAAGGGATTGTCGTGTTTTGGTGATGAATTCGAAGGCGTCTGCATTGAAGAAGATTATATTGAAGGGTTCTCGCAGTAA
>Sp_O1_62|sponsalis|O1|99.144
ATGAAACTGACGTGCGTGTTGATCGCCGCCGTGCTGTTCCTGACGGCCTGTCAACTCATTAAAGCTGTGAGTTACTCCAGAAATAAGCAGGGGTATCCTGCTTTGAGGTTGATAACCAAGACGGGGAATCCGAGGCATTCCAGGTCTGGGTGGTGGTGCCATGAGACACGCTATCTCTGTGACAACGATAACGACTGCTGCAGTAACAACTGTTATGTAGATCACAACGGGGTTAGAAATTGCCAGTGA
>Sp_O1_63|sponsalis|O1|132.052
ATGAAACTGACGTGCGTGTTGATCGCCGCCGTGCTGTTCCTGACGGCTTGTCAACTCATTAAAGCTGTGAGTTACTCCAGAAATAAGCAAGGGTATCCTGCTTTGAGGTTGATAACCAAGACGGGGAATTCGAGGCATTCCAGGTCTGGGGGGTGGTGCCATGAGACACGCTATCTCTGCGACAACGATGACGACTGCTGCAGTAACAACTGTTATGTAGATCACAACGGGGTTAGAAATTGCCAGTGA
>Sp_O1_64|sponsalis|O1|2971.63286713
ATGAAACTGACATGCGTGTTGATCGCCGCCGTGCTGTTCCTGACGGCCTGTCAACTCGTTACAGCTGATGACTCAAGAGAGAAGCACGGATATTCTGCTGTGAGATCGAGTGACAAGATTCAGGATTCCGATGACTTAAAGTTGACCAAGAGATGTCTGGACGAGTGGGAGGTTTGTGACACTAGCTTGGATTATTGCTGCGGTGGATTGATGTGTTTTAGTGATTATAACGATTTTGACGGTGGCTGCGTTAGAGAAGAGGATTATGAAGCGTTCTTGCGGTAA
>Sp_O1_65|sponsalis|O1|2711.28321678
ATGAAACTGACATGCGTGTTGATCGCCGCCGTGCTGTTCCTGACGGCCTGTCAACTCGTTACAGCTGATGACTCAAGAGAGAAGCACGGATATTCTGCTGTGAGATCGAGTGACAAGATTCAGGATTCCGATGACTTAAAGTTGACCAAGAGATGTCTGGACGAGTGGGAGGTTTGTGTCACTGGCATGGATTATTGCTGCGGTGGATTGGTGTGTTTTAGTTATTATAACGATTATGACGGTGGCTGCGTTAGAAAAGAGGATTATGAAGCGTTCTTGAAGTAA
>Sp_O1_66|sponsalis|O1|3258.45104895
ATGAAACTGACGTGCGTGTTGATCGCCGCCGTGCTGTTCCTGACGGCCTGTCAACTCGTTACAGCTGATGACTCAAGAGAGAAGCAGGAACATTCTGCTGTGAGATCGAGTGACAAGATTCAGGATTCCGGTAACTTAAAGTTGGTCAAGAGATGTACGGCAACTGGTGACGATTGTGACCTTAGCAATGATGACTGCTGCGATGGACCGTGCGGTGATTATGGATACGGACCTAAATGCTCTCCACGTGTTCAACTAGCGCATGTGCAAATGGTCTCGCGGTAA
>Sp_O1_67|sponsalis|O1|2478.59440559
ATGAAACTGACGTGCGTGTTGATCGCCGCCGTGCTGTTCCTGACGGCCTGTCAACTCGTTACAGCTGATGACTCAAGAGAGAAGCAGGAACATTCTGCTGTGAGATCGAGTGACAAGATTCAGGATTCCGGTAACTTAAAGTTGGTCAAGAGATGTACGACAACCGGTGACGATTGTGACCCTAGCAATGATGACTGCTGCGATGGACCGTGCGGTGATTATGGATACGGACCTAAATGCTCTCCACGTGTTCAACTAGCGCATGTGCAAATGGTCTCGCGGTAA
>Sp_O1_68|sponsalis|O1|4760.76981132
ATGAAACTGACGTGCGTGTTGATCGCCGCCGTGCTGTTCCTGACGGCCTGTCAACTCGTTACAGCTGATGACTCAAGAGAGAAGCAGGGATATTCTGCTGTGAGATCGATTGACAAGATTCAGGATTCCGATGACTTAAAGTTGACCAAGAGATGTACGGGCCCGGACGGGCTTTGTGACCCTGGAAAATATGAATGCTGCGATGGATTGTCGTGTTATGGTGGTGATGAAGACGCACGCACCTGCATGGAATATTATTTTTAA
>Sp_O1_69|sponsalis|O1|7693.05592105
ATGAAACTGACGTGCGTGTTGATCGCCGCCGTGCTGTTCCTGACGGCCTGTCAACTCGTTACAGCTGATGACTCAAGAGAGAAGCAGGGATATTCTGCTGTGAGATCGAGTGACAAGATTCAGGATTCCGATGACTTAAAGTTGACCAAGAGATGTTTGGGCAATGAGGAGCTTTGTGACCATGAAAATGATGAATGCTGCGATGGATGGTCGTGTTATGGTGGTGAAGACGAAGGCGTCTGTATTGAAGATTATGCGATAGATTATCTTGAAGGGGACTTTACTTTAGTGGCCTCGCGGTAA
>Sp_O1_70|sponsalis|O1|2496.51428571
ATGAAACTGACGTGCGTGTTGATCGCCGCCGTGCTGTTCCTGACGGCCTGTCAACTCGTTACAGCTGATGACTCAAGAGAGAAGCAGGGATATTCTGCTGTGAGATCGAGTGACAAGATTCAAGATTCCGATGACTTAAAGTTGACCAAGAGATGTACGGGCGAGGAGGGGCTTTGTGACCCTGAAAAAGATGAATGCTGCGATGGATTGTCGTGTTATGGTGGTGATGAAGACGAAGGCTTCTGCATGGAAGAATATTTTGAAGGGTTCTCGCGGTAA
>Sp_O1_71|sponsalis|O1|3986.575
ATGAAACTGACGTGCGTGTTGATCGCCGCCGTGCTGTTCCTGACGGCCTGTCAACTCGTTACAGCTGATGACTCAAGAGAGAAGCAGGGATATTCTGCTGTGAGATCGAGTGACAAGATTCAGGATTCCGATGACTTAAAGTTGACCAAGAGATGTACGGGCGAGGAGGGGCTTTGTGACCCTGGAAAAGATGAATGCTGCGATGGATTGTCGTGTTATGGTGGTGATGAAGACGAAGGCTTCTGCATGGAAGAATATTTTGAAGGGTTCTCGCGGTAA
>Sp_O1_72|sponsalis|O1|4960.38113208
ATGAAACTGACGTGCGTGTTGATCGCCGCCGTGCTGTTCCTGACGGCCTGTCAACTCGTTACAGCTGATGACTCAAGAGAGAAGCAGGGATATTCTGCTGTGAGATCGAGTGACAAGATTCAGGATTCCGATGACTTAAAGTTGACCAAGAGATGTACGGGCCCGGACGAGCTTTGTGACCCTGGAAAATATGAATGCTGCGATGGATTGTCGTGTTATGGTGGTGATGAAGACAAACGCGTCTGCATGGAATATTATTTTTAA
>Sp_O1_73|sponsalis|O1|2810.39245283
ATGAAACTGACGTGCGTGTTGATCGCCGCCGTGCTGTTCCTGACGGCCTGTCAACTCGTTACAGCTGATGACTCAAGAGAGAAGCAGGGATATTCTGCTGTGAGATCGAGTGACAAGATTCAGGATTCCGATGACTTAAAGTTGACCAAGAGATGTACGGGCCCCGACGGGCTTTGTGACCCTGGAAAATATGAATGCTGCGATGGATTGTCGTGTTATGGTGGTGATGAAGACGAACGCACCTGCATGGAATATTATTTTTAA
>Sp_O1_74|sponsalis|O1|4477.81132075
ATGAAACTGACGTGCGTGTTGATCGCCGCCGTGCTGTTCCTGACGGCCTGTCAACTCGTTACAGCTGATGACTCAAGAGAGAAGCAGGGATATTCTGCTGTGAGATCGAGTGACAAGATTCAGGATTCCGATGACTTAAAGTTGACCAAGAGATGTACGGGCCCGGACGGGCTTTGTGACCCTGGAAAATATGAATGCTGCGATGGATTGTCGTGTTATGGTGGTGATGAAGACAAACGCGTCTGCATGGAATATTATTTTTAA
>Sp_O1_75|sponsalis|O1|4723.04850746
ATGAAACTGACGTGCGTGTTGATCGCCGCCGTGCTGTTCCTGACGGCCTGTCAACTCGTTACAGCTGATGACTCAAGAGAGAAGCAGGGATATTCTGCTGTGAGATCGAGTGACAAGATTCAGGATTCCGATGACTTAAAGTTGACCAAGAGATGTACAGGCAGGGACGAGCCTTGTGACTTTGATGATGAGTGCTGCTATGGAATGTCGTGTTATGGTGATGGAGTCAACGCCTGGTGCATGGAAGATGATTATAGGGCCTATTGA
>Sp_O1_76|sponsalis|O1|6355.54285714
ATGAAACTGACGTGCGTGTTGATCGCCGCCGTGCTGTTCCTGACGGCCTGTCAACTCGTTACAGCTGATGACTCAAGAGAGAAGCAGGGATATTCTGCTGTGAGATCGAGTGACAAGATTCAGGATTCCGATGACTTAACGTTGACCAAGAGATGTACGGGCCGGGAGGGGCTTTGTGACCCTGGAAAAGATGAATGCTGCGATGGATTGTCGTGTTATGGTGGTGATGAAGACCAAGGCTTCTGCATGGAAGAATATTTTGGAGGGTTCTCGCGGTAA
>Sp_O1_77|sponsalis|O1|2182.38811189
ATGAAACTGACGTGCGTGTTGATCGCCGCCGTGCTGTTCCTGACGGCCAGTCAACTCGTTACAGCTGATGACTCAAGAGAGAAGCAGGAACATTCTGCTGTGAGATCGAGTGACAAGATTCAGGATTCCGGTAACTTAAAGTTGGTCAAGAGATGTACGACAACCGGTGACGATTGTGACCCTAGCAATGATGACTGCTGCGATGGATGGTGCCATGATTATGGATCCGGACCTAAATGCTCTCCACGTGTTCAACTACCGCATGTGCTAATGGCCTCGCGGTAA
>Sp_O1_78|sponsalis|O1|1756.84615385
ATGAAACTGACGTGCGTGTTGATCGCCGCCGTGCTGTTCCTGACGGCCAGTCAACTCGTTACAGCTGATGACTCAAGAGAGAAGCAGGAACATTCTACTGTGAGATCGAGTGACAAGATTCAGGATTCCGGTAACTTAAAGTTGGTCAAGAGATGTACGACAACCGGTGACGATTGTGACCCTAGCAATGATGACTGCTGCGATGGATGGTGCCATGATTATGGATCCGGACCTAAATGCTCTCCACGTGTTCAACTACCGCATGTGCTAATGGCCTCGCGGTAA
>Sp_O1_79|sponsalis|O1|3623.16
ATGAAACTAACGTGCGTGTTGATCATCGCCGTGCTGTTCCTGACGGCCTGTTAGCTCATTACAGCTGATGACTCCAGAGATAAGCAGGGGTACCGTGCAGTGAGGCTGAGAGACGCAATGCAGAATTCCAAAGATTCCAGGACCCCATGCAGAGAAAAAGGTCAAGGTTGCACTAATTCTGCCCTGTGCTGCCCTGGTCTGAGATGCCAAGGCACCCATACGGCAGGTAAGTGCGTGGAGGAGTCCTGA
>Sp_O1_80|sponsalis|O1|3839.20851064
ATGAAACTGACGTGCGTGTTGATCATCGCCGTGCTGTTCCTGACGGCCTGTCAGCTCATTACAGCTGATGACTCTGGAGATAAGCAGGAGTACCGTGCAGTATGGTTGAGAGACCCCATGCAGATTTTCAAAGGTTTCAGGTCCGAATGCGGGACATACAATGCACTTTGTGTACGTCGCGATTGCTGCGATGGTCTGACATGCAGTCCGCAATTTACATGCTTCCTTGGTTAG
>Sp_O1_81|sponsalis|O1|15958.9361702
ATGAAACTGACGTGCGTGTTGATCATCGCCGTGCTGTTCCTGACGGCCTGTCAGCTCATTACCGCTGATGACTCCAGAGATGAGAAGGAGTCCCGTGCAGTTGACGGAATGCAGAACTCAGGAGGTTCCAGGTTCGACTTGCGGCGTTGCGGGGACCCAGGTGATGGTTGTTATTTTACTGGCGGTTGCTGCGGTCGTCTGATATGCAAAGGCCGCAGGTGTAGGTCCATCTGA
>Sp_O1_82|sponsalis|O1|5886.54893617
ATGAAACTGACGTGCGTGTTGATCATCGCCGTGCTGTTCCTGACGGCCTGTCAGCTCATTACAGCTGATGACTCGAGAGATGAGCGGGAGTCCCGTGCAGTTGACGGAATGCAGAACTCAGGAGGTTCCAGGTTCGACTTGCGGCGTTGCGGGGACCCAGGTGATGGTTGTTATTTTACTGGCGGTTGCTGCGGTCGTCTGATATGCAAAGGCCGCAGGTGTAGGTCCATCTGA
>Sp_O1_83|sponsalis|O1|9428.89626556
ATGAAACTGACGTGCGTGTTGATCATCGCCGTGCTGTTCCTGACGGCCTGTCAGCTCATTACAGCTGATGACTCGAGAGATGAGCGGGAGTCCCGTGCAGTTGACGGAATGCAGAACTCAGGAGGTTCCAGGTTCGACTTGCGGCGTTGCGGGAACCCAGGTGAGGGTTGTAGAACTCGCCGTTGCTGCGGTACTCTGAGATGCATTGGAACCGGTGGAGGAGGCATGTGCCAGCCCTAG
>Sp_O1_84|sponsalis|O1|13867.0912863
ATGAAACTGACGTGCGTGTTGATCATCGCCGTGCTGTTCCTGACGGCCTGTCAGCTCATTACAGCTGATGACTCGAGAGATGAGCGGGAGTCCCGTGCAGTTGACGGAATGCAGAACTCAGGAGGTTCCAGGTTCGACTTGCGGCGTTGCGGGAACCAAGGTGAGGGTTGTAGAACTCGCCGTTGCTGCGGTACTCTGAGATGCATTGGAACCGGTGGAGGAGGCATGTGCCAGCCCTAG
>Sp_O1_85|sponsalis|O1|1460.46473029
ATGAAACTGACGTGCGTGTTGATCATCGCCGTGCTGTTCCTGACGGCCTGTCAGCTCATTACAGCTGATGACTCCAGAGATAAGCAGGGGTACCTTGCAGTGAGGCTGAGAGACGCAATGCAGAATTCCAAAGATTCCAGGACCCCATGCAGAGGAAAAGGTCGAGGTTGCCAACATGTCGTGTGCTGCCCTGGTCTGAGATGTAGTGGCACGGCCGCTGGAGGTCTGTGCGTGACTTAG
>Sp_O1_86|sponsalis|O1|7731.34893617
ATGAAACTGACGTGCGTGTTGATCATCGCCGTGCTGTTCCTGACGGCCTGTCAGCTCATTACAGCTGATGACTCCAGAGATAAGCAGGGGTACCGAGCAGTGAGGCTGATAGACGCTATGCAGAATTCCAAAGATTCCAGGTCCACATGCAGAACAGAATTGCAAGTTTGCTCTTATAGGGCCTGGTGCTGCTATGGTCTGAACTGCCGTGGAGGTATTTGCCACACCTGGTAG
>Sp_O1_87|sponsalis|O1|1130.2
ATGAAACTGACGTGCGTGTTGATCATCGCCGTGCTGTTCCTGACGGCCTGTCAGCTCATTACAGCTGATGACTCCAGAGATAAGCAGGGGTACCGTGCAGTGAGGCTGAGAGACGCAATGCAGAATTCCAAAGATTCCAGGACCCCATGCAGAGAAAAAGGTCAAGGTTGCACTAATTCTGCCCTGTGCTGCCCTGGTCTGAGATGCCAAGGCACCCATACGGCAGGTAAGTGCGTGGAGGAGTCCTGA
>Sp_O1_88|sponsalis|O1|1535.39834025
ATGAAACTGACGTGCGTGTTGATCATCGCCGTGCTGTTCCTGACGGCCTGTCAGCTCATTACAGCTGATGACTCCAGAGATAAGCAGTGGTACCGTGCAGTGAGGCTGAGAGACGCAATGCAGAATTCCAAAGATTCCAGGACCCCATGCAGAGGAAAAGGTCGAGGTTGCCAACATGTCGTGTGCTGCCCTGGTCTGAGATGTAGTGGCACGGCCGCTGGAGGTCTGTGCGTGACTTAG
>Sp_O1_89|sponsalis|O1|5087.02142857
ATGAAACTGACGTGCGTGTTGATCACCGCCGTGCTGTTCCTGACGGCCTGTCAACTCGTTACAGCTGATGACTCAAGAGAGAAGCAGGGATATTCTGCTGTGAGATCGAGTGACAAGATTCAGGATTCCGATGACTTAACGTTGACCAAGAGATGTACGGGCCGGGAGGGGCTTTGTGACCCTGGAAAAGATGAATGCTGCGATGGATTGTCGTGTTATGGTGGTGATGAAGACCAAGGCTTCTGCATGGAAGAATATTTTGGAGGGTTCTCGCGGTAA
>Sp_O1_90|sponsalis|O1|7283.66433566
ATGAAACTGACGTGCGTGTTGATCGTCGCCGTGCTGTTCCTGACGGCCTGCCAACTCACTACAGCTGCACACTACAGAGATAAGCAGAAGGATCCTGTCGTGAGATTCAGTGATGAGATGCAGAGATCCGAAGATTCCAAGTTCAACGAGAGATGCCAAGATTTCGGTGCCGACTGTGATCCTAACTTTGATGACTGCTGTGGTGAATGTTTTGGCTTCAAAGACATAAGCTTTGGCTTATGCACTTCAGTATTTCCTGACTTCGCAGAATTTCCTGACTTCTGA
>Sp_O1_91|sponsalis|O1|8955.47368421
ATGAAACTGACGTGCGTGTTGATCGTCGCCGTGCTGTTCCTGACGGCCTGCCAACTCACTACAGCTGCACACTACAGAGATAAGCAGAAGGATCCTGTCGTGAGATTCAGTGATGAGATGCAGAGATCCGAAGATTCCAAGTTCAACGAGAGATGCCAAGATTTCGGTGCCGACTGTGATCCTAACTTTGATGACTGCTGTGGTGAATGTTTTGGCTTCAAAGACATAAGCTTTGGCTTATGCACTTCAGTATTTCCTGACTTCCCAGGATTTCCTGACTTCGCAGAATTTCCTGACTTCTGA
>Sp_O1_92|sponsalis|O1|4635.79574468
ATGAAACTGACGTGCGTGATGATCGTTGCCGCGCTGTTCCTAGCTGCGAGTTCTGCCAGCGAAAAGCAGGAGTACCCTGCTGTGAGGAACAACGAGATGCGGGATTCCGAAGACTTGAAGTTGGCCAAGAAATGCACGGAGGAGGGGGACCCATGTGCCCAGGATGGCGAATGCTGCAATGAAAGCTGTCTCCAATCGAGTGGCTCATGCGAAATAAAACCTATCTTGCTCTGA
>Sp_O1_93|sponsalis|O1|93.2648221344
ATGAAACTGACGTGTGTGATGATCGTTGCTGTGCTGTTCTTAACCGCCAGGACATCCGTCACGGCTGAGGACTCCAGAGATGGACTGAAGAATCTTCTTTCGACGACACGTGGAAGAACGAAGTACCGCGACGTCTCTACATCGGACGAGAAAAAAGCGTGCCTTGAACCTGGTCAGGTTTGTGTCATACCGTTGGTCGCGGGCTTCGTCTGCTGCAGTGGCTTATGCCTTACCCTCTGTTTTCCTACTTAG
>Sp_O1_94|sponsalis|O1|1372.41312741
ATGAAACTGACGTGCGTGGTGATCGTCTCCATGCTGTTCCTGGAGGCCTGTCAACTCAATACGGCTGATAACTCCAAATATAAGCAGGAGAAACGTTTGCTGAGATTGTTCCACAACACGCGGGATTTTAGGGAACGCGGACGGACGCACGAGACATGCGTGCATTTCGGCAGTATCTGCGATAGGGCGACGGATTGGCAGTGCTGCTACCAATGTGATTACGAAAAATCCATATGCGTGTATGCTGAAGTGGACTGA
>Sp_O1_95|sponsalis|O1|70.2090163934
ATGAAACTGACGAACGCCTTGATCATTGTCGTGCTGTTCCTGACGGCCTCTCCACTCATGACAGCCGATGTCTCCAGAGATACGCGAGGGTATCCTGCTTTGAGGTCGATAACCAAGATGATGAATTCCAAGCTCTCCAAGTTGACCAAGAGATGCGATGGGCCAAACATTCTCTGTGAGTATGACAGCGACTGCTGCAGTGGCGATTGTACTTCCAACGGGGTGCTGGAATATTGCGCTTAG
>Sp_O1_96|sponsalis|O1|265.86
ATGAAACTGACGTCCGCTTTGATCGTCGCCGTGCTGTTCCTAACGGCCTGTCAACTCGTTACACCTGATGATTCAAGAGGTAAGCAGGAGTATCCTGCTAAGAGGTCGACAACCAAGAGGCAGAATTACAAGCCGTTCAAGTTGACCAAGAGATGTACTGCACCCGGCGGCGGTTGTACTAAGTGGACTACTAAGTGCTGCAGTCATCGGTGCATGTTAAGGCAGAGCGGGCCAATTTGCGCAGAGTAA
>Sp_O1_97|sponsalis|O1|3349.70638298
ATGAAACTGACGTCCATGATGATCGTTGCTGTGCTGTTCTTGACCGCTTGGACATTCGTCACGGCTGATGACTCCAGAAATGAACTGGAGGATCGTTTTCTGAAGGCATTTAACGAAATGAAGAACCCCGAAGCCTCTAAATTGAACAAGAGAAGCTGCTCTCCTATTGGTACATGGTGTGGCTTCGATCACTCAGTGTGCTGCAGTAATCTGTGCATAATACTGTGCACATGA
>Sp_O1_98|sponsalis|O1|5831.04255319
ATGAAACTGACGTCCATGATGATCGTTGCTGTGCTGTTCTTGACCGCTTGGACATTCGTCACGGCTGATGACTCCAGAAATGAACTGGAGAATCCTTTTCTGAAGGCATTTAACGAAATGAAGAACCCCGAAGCCTCTAAATTGAACAAGAGAAGCTGCTCTCCTATTGGTACATGGTGTGGCTTCGATCACTCAGTGTGCTGCAGTAATCTGTGCATAATACTGTGCACATGA
>Sp_O1_99|sponsalis|O1|1552.50212766
ATGAAACTGACGAGCGTTCTGATTTTCGTTGGACTGATGCTAACAGCCTGCCAACACATCACAGCTGAAACTTTCAGAGGTCGGCAGAAATATGCCGTTCTCAGGGCGAGCAACCAGATGCAGGACACTGGGAACCACAGGTTGACCAAGAGGTGCATGCCTGGCGGTTCAGCGTGTGCTCTGTTTGCCAATTTTTGCTGTAGTGGATCGTGCTTTGGTTCCATCTGCCTCTAA
>Sp_O1_100|sponsalis|O1|74.0038167939
ATGAAACTGACGTACGCTTTGATCGTCGCCGTGCTGTTTCTCACGGCCTGTCAGCTCACTACAACTGATGATTCAAGAGGTAAGCAGGAGTATCTTGCTAAGAGGTCGACAACCAAGAGGCAGAATTACAAGCTGTTCAAGTTGACCAGGGGATGTACTTCACCCGGCGGCGGTTGTACTGTGTGGACTACTAAGTGCTGCAGTCATCTATGCATGAAAAAGCAGAGCGGGCCAATTTGCGTGGAGGAACCGGACACATAG
>Sp_O1_101|sponsalis|O1|47.8854961832
ATGAAACTGACGTACGCTTTGATCGTCGCCGTGCTGTTTCTCACGGCCTGTCAGCTCACTACAACTGATGATTCAAGAGGTAAGCAGGAGTATCTTGCTAAGAGGTCGACAACCAAGAGGCAGAATTACAAGCTGTTCAAGTTGACCAGGGGATGTACTTCACCCGGCGGCGGTTGTACTGTGTGGACTACTAAGTGCTGCAGTCATCTATGCATGAAAAAGCAGAGCGGGCCAATTTGCGTGGAGGAACCGAACACATAG
>Sp_O1_102|sponsalis|O1|212.824
ATGAAACTGACGTACGCTTTGATCGTCGCCGTGCTGTTCCTAACGGCCAGTCAACTCGTTACATCTGATGATTCAAGAGGTAAGCAGGAGTATCTTGCTAAGAGGTCGACAACCAAGAGGCAGAATTACAAGCTGTTCAAGTTGGCCAAGCGATGCACTTCACCCGGCGGCGTTTGTTCTCGGAGGCAGTCTGAGTGCTGCAGTCAATATTGTATGATACGGAAGGATGTGGATCCAATTTGCGTATAG
>Sp_O1_103|sponsalis|O1|144.284
ATGAAACTGACGTACGCTTTGATCGTCGCCGTGCTGTTCCTAACGGCCAGTCAACTCGTTACATCTGATGATTCAAGAGGTAAGCAGGAGTATCTTGCTAAGAGGTCGACAACCAAGAGGCAGAATTACAAGCTGTTCAAGTTGACCAAGAGATGTACTTCACCCGGCGGCGTTTGTGCTCCGAGGAAGTCTGAGTGCTGCAGTCATCATTGTATGATACGGAAGGATGTGGATCCAATTTGCGTATAG
>Sp_O1_104|sponsalis|O1|1339.62
ATGAAACTGACGTACGCTTTGATCGTCGCAGTGCTGTTACTGACGGCCTGTCAGCTCATTACAACTGATGACTCCAGACGTGAGCAGAGTCTTCTGGAGGGAATGCTCGACAGGATTCGGAATTCTCGGGACTCTGCGTTGACCAAGAGATGCAAGCCAGTCAACTCTGCGTGCAGTCCCTTTGATAACGAATGCTGCCATGTCTGTCATTACGTGGGCATGGGCCGAGACTATTGTTGGTATAGTTAG
>Sp_O1_105|sponsalis|O1|175.47265625
ATGAAACTGACGTACGCTCTGATCGTCGCAGTGCTGTTACTGACGGCTTGTCAGCTCACTACACCTTATGACTCCAAAGGTAAGCAGGAGTATCTTACTAAGAGATCACGAACCAAGATGCAGAGGCACAAGCTCTTTAAGTTGACCAGGGAATGTATACCACTCGGCAACGCATGTACGACGTATGAGATTTGTTGCGGTGGTTATTGTCTTGTAAAGACATATCCAAAGACTCCACTTTGCAAAAAAAGTTAG
>Sp_O1_106|sponsalis|O1|5913.89453125
ATGAAACTGACGTACGCTTTGATCGTCGCAGTGCTGTTACTGACGGCCTGTCAGCTCACTACATCTTATGACTCCAAAGGTAAGCAGGAGTATCTTACTAAGAGATCAGGAACCAAGATGCAGAAGCACAAGCTCTTCAAGTTGACCAAGAGATGTAAACCACCCGGCAGAGGATGTACGAAGTGGGACAATGGCTGTTGCCATACATGTATTATAAAGACATATCCAAAGCCTCCAGTTTGCAAAAAAATATAG
>Sp_O1_107|sponsalis|O1|2964.265625
ATGAAACTGACGTACGCTTTGATCGTCGCAGTGCTGTTACTGACGGCCTGTCAGCTCACTACATCTTATGACTCCAAAGGTAAGCAGGAGTATCTTACTAAGAGATCACGAACCAAGATGCAGAAGCACAAGCTCTTCAAGTTGACCAGGGCATGTAAACCACCCGGCTGCGGATGTACGAGGTATCACAATGGCTGTTGCGGTTTTTGTCGTATAATGAAATATCCAAAGCCTCCAGTTTGCGAAAAAAGTTAG
>Sp_O1_108|sponsalis|O1|271.764
ATGAAACTGACGTACGCTTTGATCGTCGCAGTGCTGTTACTGACGGCCTGTCAACTCACTACAACTGATGACGCCAGACGTAAGCAGAGTCTTGTGGAGAGAATGGTCGACAGGATGCGGAATTCTCGGGACTCTAGGTTGACCAAGAGATGCTGGGCAGTCACCCATGCGTGCAGTCCCAGTGATGACGAATGCTGCAATATCTGTCGTTACCCGGGCATCGGCCAAGGCTATTGTTGGTATAATTAG
>Sp_O1_109|sponsalis|O1|220.88
ATGAAACTGACGTACGCTTTGATCGTCGCAGTGCTGTTACTGACGGCCTGTCAACTCACTACAACTGATGACGCCAGACGTAAGCAGAGTCTTGTGGAGAGAATGGTCGACAGGATGCGGAATTCTCGGGACTCTAGGTTGACCAAGAGATGCTGGGCAGTCACCCATGCGTGCAGTCCCACTGATGACGAATGCTGCAATGTCTGTCGTTACCCGGGCATCGGCAGAGGCTATTGTTGGTATAATTAG
>Sp_O1_110|sponsalis|O1|218.812
ATGAAACTGACGTACGCTTTGATCGTCGCAGTGCTGTTACTGACGGCCTGTCAACTCACTACAACTGATGACGCCAGACGTAAGCAGAGTCTTGTGGAGAGAATGGTCGACAGGATGCGGAATTCTCGGGACTCTAGGTTGACCAGGGGATGCAGGCCAGTCCACTATCCGTGCAGTCCCGTCACTCCAAAATGCTGCAGCAATAACTGTCATTACGAGCGCATGAGAGGCCCAGGTGTGTGTGTATAA
>Sp_O1_111|sponsalis|O1|1316.428
ATGAAACTGACGTACGCTTTGATCGTCGCAGTGCTGTTACTGACGGCCTGTCAGCTCACTACAACTGATGACTCCAGACGTGAGCAGAGTCTTGTGGAGGGAATGCTCGACAGGATTCGGAATTCTCGGGACTCTGCGTTGACCAAGAGATGCAAGCCAGTCAACTCTGCGTGCAGTCCCTTTGATAACGAATGCTGCCATGTCTGTCATTACGTGGGCATGGGCCGAGACTATTGTTGGTATAGTTAG
>Sp_O1_112|sponsalis|O1|1554.70040486
ATGAAACTGACGTACGCTTTGATCGTCGCAGTGCTGTTACTGACGGCCTGTCAACTCACTACAACTGATGACTCCAGACGTGAGCAGAGTCTTGTGGAGGGAATGCTCGACAGGATGCGGAATTCTCGGGACTCTGTGTTGACCAAGAGATGCCTGCCAGTCCACTATCCGTGCAGTCCCATTACTGAAAGGTGCTGCAATACCTGTTATTACAAGCGCATGAGAGGCCCAGGCGTGTGTACATAA
>Sp_O1_113|sponsalis|O1|1193.56275304
ATGAAACTGACGTACGCTTTGATCGTCGCTGTGCTGTTACTGACGGCCTGTCAACTCACTACAACTGATGACTCCAGACGTGAGCAGAGTCTTGTGGAGGGAATGCTCGACAGGATGCGGAATTCTCGGGACTCTGTGTTGACCAAGAGATGCCAGCCAGCCCACTATCCGTGCAGTCCCATCACTGAAAGGTGCTGCAATACCTGTTATTACAAGCGCATGAGAGGCCCAGGCGTGTGTACATAA
>Sp_O1_114|sponsalis|O1|629.848
ATGAAACTGACGTACGCTTTGATCGTCGCAGTGCTGTTACTGACGGCCTGTCAACTCACTACAACTGATGACTCCAGACGTAAGCAGAGTCTTGTGGAGAGAATGGTCGACAGGATGCGGAATTCTCGGGACTCTAGGTTGACCAAGAGATGCTGGGCAGTCACCCATGCGTGCAGTCCCACTGATGACGAATGCTGCAATGTCTGTCGTTACCCGGGCATCGGCAGAGGCTATTGTTGGTATAATTAG
>Sp_O1_115|sponsalis|O1|321.768
ATGAAACTGACGTACGCTTTGATCGTCGCAGTGCTGTTACTGACGGCCTGTCAGCTCACAACAACTGATGACTCCAGACGTAAGCAGAGTCTTGTGGAGAGAATGGTCGACAGGATGCGGAATTCTCGAGACTCTAGGTTGACCAGGGGATGCAGGCCAGTCCACTATCCGTGCAGTCCCGTTACTCCAAAATGCTGCAGCAATAACTGTTATTACAAGCGCATGAGAGGCCCAGGCGTGTGTGTATAA
>Sp_O1_116|sponsalis|O1|27.2977099237
ATGAAACTGACGTACGCTTTGATCGTCGCCGTGCTGGTTCTCACGGCCTGTCAACTCATTACAACTGATGATTCAAGAGGTAAGCAGGAGTATCCTGCCAAGAAGTCGAGAACCAAGAGGCAGGAGTCCAAGCTGTTCAAGTTGACCAAGGCATGTACTCCAAACGGCGGCGAATGTACTCGGAGGCATAATAACTGCTGCAAAATCTGTAAGTTACGGAATGGCGCTCATCCAATATGCGTGGAGAAAGCGGAGAAATAG
>Sp_O1_117|sponsalis|O1|23865.5991379
ATGAAACTGACGTACGTGTTGATCATCGCCGTGCTGTTCCTCACGGCCTGTCAGCTCATTACCGCTGATGACTCCATAGATGAGAAGGAGTCCCGTGCAGTTGACGGAATGCAGAACTCAGAAGGTTCCAGGTCTTGCGCGAACCAAGGTGAAGGTTGTCAAATTCGCCCTTGCTGCGGTGATCTGAAATGCTATGGCCCAAGTGCAGGAAAATATTGCAAGACCTCGTAA
>Sp_O1_118|sponsalis|O1|18869.9021277
ATGAAACTGACGTACGTGTTGATCATCGCCGTGCTGTTCCTGACGGCCTGTCAGCTCATTACCGCTGATGACTCCAGAGATGAGAAGGAGTCCCGTGCAGTTGACGGAATGCAGAACTCAGAAGGTCCCAGGTCCACTTGCGCGATCCAAGGTCAAGGTTGTCAAATTCTCCCTTGCTGCGGTGATCTGGAATGCTTTGGCCAAAGTGCAGGAAAATTTTGCAGGACCTCGTAA
>Sp_O1_119|sponsalis|O1|1613.25957447
ATGAAACTGACGTACGTGTTGATCATCGCCGTGCTGTTCCTGACGGCCTGTCAGCTCATTACAGCTGATGACTCGAGAGATGAGCGGGAGTCCCGTGCAGTTGACGGAATGCAGAACTCAGGAGGTTCCAGGTTCGACTTGCGGCGTTGCGGGGACCCAGGTGATGGTTGTTATTTTACTGGCGGTTGCTGCGGTCGTCTGATATGCAAAGGCCGCAGGTGTAGGTCCATCTGA
>Sp_O1_120|sponsalis|O1|2917.41908714
ATGAAACTGACGTACGTGTTGATCATCGCCGTGCTGTTCCTGACGGCCTGTCAGCTCATTACAGCTGATGACTCGAGAGATGAGCGGGAGTCCCGTGCAGTTGACGGAATGCAGAACTCAGGAGGTTCCAGGTTCGACTTGCGGCGTTGCGGGAACCCAGGTGAGGGTTGTAGAACTCGCCGTTGCTGCGGTACTCTGAGATGCATTGGAACCGGTGGAGGAGGCATGTGCCAGCCCTAG
>Sp_O1_121|sponsalis|O1|2418.08
ATGAAACTGACCTACGTCTTGATCGTCGCAGTGCTGTTCCTGACGGCCTGTCAACTCATTACAACTAATGGGCCCAGAGGTGAGCAGCGGCATCTTGTTAAGAGGTGGAGAACCAAGAGGCAGAATTACTTTCTGTGGATGTTGGCCAACCCATGTACTCCACCCAACGGCCGTTGTACGGTCGTTGAAAATAATTGCTGCAATAATGCATGTCGGGCAATGAAGAACGGGAGGCCAATTTGCGAATAA
>Sp_O1_122|sponsalis|O1|8141.476
ATGAAACTGACCTACGTCTTGATCGTCGCAGTGCTGTTCCTGACGGCCTTTCAACTCATTACAACTGATGGACCCAAAGGTGAGCAGCGGCATCTTGTTAAGAGGTGGAGAACCAAGAGGCAGAATTACATTCTGTGGATGTTGGCCAACCCATGTACTCCACCCAACGGCCGTTGTACGGTCTGGAAAAATGAGTGCTGCAATAATGCATGTCGGGTAATGAAGAACGGGAGACCGATTTGCGAATAA
>Sp_O1_123|sponsalis|O1|661.460580913
ATGAAAATGACATGCCTGATCGTCGCCCTGCTGGTTCTGACAGCCTGTCAATTTATCACGGCTGACGACTCGAGAGACGGCCAGGATACGTCTGCTCTGAGATCAGCCGACGAGACACAAGACGCCGCGCCCGCCAAATTGAGCAAGAGGTGCATCGAACAAGGTGAAATTTGTGGTTCAATTTTCCAGTCCCCGCGTTGCTGCGGGGGGTTTTGCGTCTGGGTGTGTGTGCTGAAATAA
>Sp_O1_124|sponsalis|O1|508.529411765
ATGAAAATGACATGCCTGATCGTCGCCCTGCTGGTTCTGACAGCCTGTCAATTTATCACGGCTGACGACTCGAGAGACGGCCAGGATACGTCTGCTCTGAGATCAGCTGACGAGACACAAGACGCCGCGCCCGCCAAATTGAGCAAGAGGTGCATCGAACAAGGTGAAACTTGTGGTTCACCTTTCCAGTCCCCGCGTTGCTGCGGGGGGTTTTGCTTCTGGGTGTGTGTGCTATAA
>Sp_O1_125|sponsalis|O1|5402.21702128
ATGAAGATGACGTGCGTGTTGATCATCGCCGTGCTGTTCCTGACGGCCTGTCAGCTCATTACAGCTGATGACTCCAGAGATAAGCTGGGGTACCGTGCAGTGAGGCTGAGAGACGCAATGCAGAATTCCAAAGATTCCAGGTCCTCATGCAGAACAGAAAGGCAAGTTTGCTCTTATAGGGCCTGGTGCTGCTATGGTCTGAACTGTCGTGGAGGTCTTTGCCACACCTGGTAG
>Sp_O1_126|sponsalis|O1|2860.63157895
ATGAAAATGACGTGCGTGTTGATCATCGCCGTGCTGTTCCTGACGGCCTGTCAGCTCATTACAGCTGATGACTCCAGAGATAAGCAGGGGTACCGAGCAGTGAGGCTGAGAGACCCAATGCAGAATTCCATAGATTCCAGGACATGCAGAACCGCGGGGCAAGGTTGCACTAACACTGCCCTGTGCTGCGCTGGTCTGAACTGCTCGGGCCAAAAACAAGGAGGTATGTGCGTCTCCTCCGGGTAG
>Sp_O1_127|sponsalis|O1|2818.21862348
ATGAAAATGACGTGCGTGTTGATCATCGCCGTGCTGTTCCTGACGGCCTGTCAGCTCATTACAGCTGATGACTCCAGAGAGAAGCAGGGGTACCGAGCAGTGAGGCTGAGAGACCCAATGCAGAATTCCATAGATTCCAGGACATGCAGAACCGCGGGGCAAGGTTGCACTAACACTGCCCTGTGCTGCGCTGGTCTGAACTGCTCGGGCCAAAAACAAGGAGGTATGTGCGTCTCCTCCGGGTAG
>Sp_O1_128|sponsalis|O1|60.2727272727
ATGAAACCGACGTGCGCTTTGATCGTCGCAGTACTGTTACTGACGGCCTGTCAGCTCACTACAACTGATAACTCCAAAGGTAAGCAGGAGTATCTTACTAAGAAATCACGAACCAAGATGCAGAAGCACTCGCGCTCCAAGTTGACCAAGAGATGCGATCCACCCGAAAGCCCATGTTCGCGTTGGGAAAATTACTGTTGCGGTTCATGTAATCTAAAGAAATATCCAGATCCTCCAGTTTGCATCGTATAA
>Sp_O1_129|sponsalis|O1|59.8695652174
ATGAAACCGACGTACGCTTTGATCGTCGCAGTACTGTTCCTGACGGCCTGTCAGCTCACTACAACTGATAACTCCAAAGGTAAGCAGGAGTATCTTACTAAGAAATCACGAACCAAGATGCAGAAGCACTCGCGCTCCAAGTTGACCAAGAGATGCGATCCACCCGAAAGCCTATGTTCGCGTTGGGAAAATTACTGTTGCGGTTCATGTAATCTAAAGAAATATCCAGAGCCTCCAGTTTGCATCGTATAA
>Sp_O1_130|sponsalis|O1|2912.60909091
ATGATGATCATTGCTGTGATGTTCTTGACCGCCTGGACATTCGTCACGGCTGATGTCTCCAGAAATGGATTGGGGAATCTTTTTCTGAAGGCAAGTCACGAAATGAAGAACTCCGAATTGAATAAGAGAAATGATGACTGCATTCCTGATGGTGTATTTTGTGGCTTGCCGAAAATTGGATACTGCTGCAGTGGCTGGTGCATTTTCGTCTGCGTCTAA
>Sp_O1_131|sponsalis|O1|3427.18181818
ATGATGATCGTTGCTGTGATGTTCTTGACCGCCTGGACATTCGTCACGGCTGATGTCTCCAGAAATGGATTGGGGAATCTTTTTCTGAAGGCAAGTCACGAAATGAAGAACTCCGAATTGAATAAGAGAAATGATGACTGCATTCCTGATGGTGTATTTTGTGGCTTGCCGAAAATTGGATACTGCTGCAGTGGCTGGTGCATTTTCGTCTGCGTCTAA
>Sp_O2_1|sponsalis|O2|184.713692946
ATGGAGAAACTGGCAATCCTGCTTCTTGTTGCTGCTGTACTGATGTCGACCCAGGCCCTGATTCAAGGTGGTATAGAAGAACGTCAAAAGGCGAAGATCAACTTTTTATCAAAACGAAAGTCAAGGGCTGAGAGTTGGTGGGAGGGCGAATGCAGGACTTGGCAGGCGCCATGCGATTATACCCCGCAATGTTGTTTTGGCAGATGTTCTGATAAAACGGGCCGCTGCATAGCGTGGTGA
>Sp_O2_2|sponsalis|O2|40.2199170124
ATGGAGAAACTGGCAATCCTGCTTCTTGTTGCTGCTGTACTGATGTCAACCCAGGCCCTGATTCAAGGTGGTATAGAAGAACGTCAAAAGGCGAAGATCAACTTTCAATCAAAAAGAAAGTCGAATGCTGAGAGTTGGTGGGAGGGCGAATGCAGGAGTTGGGATGCGCCGTGTTATAAGGACGCGCCATGTTGTTTTGGTAGATGTCATCCTAAAGCGGGCCGCTGCCATTTGTGGTGA
>Sp_O2_3|sponsalis|O2|114.340248963
ATGGAGAAACTGGCAATCCTGCTTCTTGTTGCTGCTGTACTGATGTCAACCCAGGCCCTGATTCAAGGTGGTATAGAAGAACGTCAAAAGGCGAAGATCAACTTTCAATCAAAAAGAAAGTCGAATGCTGAGAGTTGGTGGGAGGGCGAATGCAGGACTTGGGATGCGCCGTGTCATAAGTACGCGCCATGTTGTTTTGGTAGATGTCATCCTAAAGCGGGCCGCTGCCATTTGTGGTGA
>Sp_O2_4|sponsalis|O2|79.8879310345
ATGGAGAAACTGGCAATCCTGCTTCTTGTTGCTGCTGTACTGATGTCGACCCAGGCCCGGATTCAAGGTGGTCTAGATAAACGCTCAAAGAACAAGTCTATCAAACAGAGAGAAAACGGAAACGCTATAATGGAGTGGTTGCTGGACGATTGCAAGACCTGGTTTACGCGTTGTTGGTCGAATGGCGAATGTTGTTCTAACGTTTGTCAGGGGTACTGCAAGTTGTATTAG
>Sp_O2_5|sponsalis|O2|931.29787234
ATGGAGAAACTGGCAATCCTGCTTCTTGTTGCTGCTGTACTGGTGTCGACCCAGGCCCTGATTCAAGGTGTTCTAGAAGATCGTGAAAAGGCGAAGATCAACTTTTTATCAAAAAGGAAGTCAAATATTGACAGTCGGTGGAGTTGCAGATTTTGGAATGCGCCGTGTGACAATACCGAGCAATGTTGTTTTGGTAGATGTTCTGATAAAACGGGCCGCTGCATAGCGTGGTGA
>Sp_O2_6|sponsalis|O2|591.288793103
ATGGAGAAACTGACAATCCTGTTTCTTGTTGCTGCTGTACTGATGTCAACCCAGGCCCTGATTCAAAGTGGTGGAGGAAACCGCCCAAAGGCGAACATCAAATTTTTATCAAAAAGAAAGATATCTGCTGAGAGGGGGATGTGGGGCGAATGCAAAGATTGGTTAACGCATTGTCTGGCGCCCTCGGAATGTTGTTCTGAGAGCTGTGAAAAGTGGTGCCTCGCGTGGTGA
>Sp_O2_7|sponsalis|O2|393.172413793
ATGGAGAAACTGACAATCCTGTTTCTTGTTGCTGCTGTACTGATGTCGACCCAGGCCCTGATTCAAAGTGGTGGAGGAAACCGCCCAAAGGCGAACATCAAATTTTTATCAAAAAGAAAGATATCTGCTGAGAGGGGGATGTGGGGCGAATGCAAAGATTGGTTAACGAATTGTCGGGCGCCCTCGGAATGTTGTTCTGAGAGCTGTGATAAGTGGTGCCTCGCGTGGTGA
>Sp_O2_8|sponsalis|O2|158.767175573
ATGGAGAAACTGACAATCTTGATTCTTGTCGCCACTGTCCTGTTGGCGATCCAGGTCCTGGTTCAAAGTGACGGAGAAAAACCTCTGAGGGGGAGGGCCAAACAATATGCAGCAAAACGTTTCTCGACACTCATGAGAGGGCCGCGTGACTGCAAACCTCATGGTAAGGCTTGTGACGAGGACGGGGAATGTTGCCCAAATCTTGAGTGTAAATGCTTTACCGCACCTGATTGCACGTCTGGTTATAAATGTAAAAATTGA
>Sp_O2_9|sponsalis|O2|549.606870229
ATGGAGAAACTGACAATCCTGATTCTTGTCGCCACTGTCCTGTTGGCGATCCAGGTCCTGGTTCAAAGTGACGGAGAAAAACCTCTGAGGGGGAGGGCCAAACAATATGCAGCAAAACGTTTCTCGACACTCATGAGAGGGCCGCGCGACTGCACACCTCATGGTAAGGCTTGTGACGAGGACGGGGAATGTTGCCCAAATCTTGAGTGTAAATGCTTTACCGCACCTGATTGCACGTCTGGTCTTAAATGTAGACATTGA
>Sp_O2_10|sponsalis|O2|713.476595745
ATGGAGAAACTGACAATCCTGCTTCTAGCTGCTGCTGTACTGATGTCGACCCAGGCCCTGATTCAAAGTGGTAGAGATAAACGCCCAAAGGAAAAGATCAAATTTTTATCGAAAAGAAAGTCAGTTGCTGAGAGTTGGTGGGAGGGCGAGTGCAGCGGTTGGTCCGTTTATTGTGAATGGAACTCGGAATGTTGTTCTGGTGAATGTGATGGTAATTACTGCGATCTATGGTGA
>Sp_O2_11|sponsalis|O2|188.0
ATGGAGAAACTGACAATCCTGCTTCTAGCTGCTGCTGTACTGATGTCGACCCAGGCCCTGATTCAAAGTGGTAGAGATAAACGCCCAAAGGAAAAGATCAGATTTTTATCGAAAAGAAAGTCAGTTGCTGAGAGTTGGTGGGAGGGCGAGTGTAGCGGTTGGTCCGTTTATTGTGAATGGAACTGGGAATGTTGTTCTGGTGAATGTGATGGTAATTACTGCGATCTATGGTGA
>Sp_O2_12|sponsalis|O2|236.195020747
ATGGAGAAACTGACAATCCTGCTTCTTGTTGCTGCTGTACTGATGTCGACCCAGGCCCTGATTCAAGGTGGTCTAGAAGAACGTCAAAAGGCGAAGATCAACTTTTTATCAAAACGAAAGTCAAGGGCTGAGAGTTGGTGGGAGGGCGAATGCAGGACTTGGCAGGCGCCATGCGATCATACCCCGCAATGTTGTTTTGGCAGATGTTCTGATAAAACGGGCCGCTGCATAGCGTGGTGA
>Sp_O2_13|sponsalis|O2|56.6556016598
ATGGAGAAACTGACAATCCTGCTTCTTGTTGCTGCTGTACTGGTGTCGACCCAGGCCCTGATTCAAGGTGGTCTAGAAGAACGTCAAAAGGCGAAGATCAACTTTCAATCAAAAAGAAAGTCGAATGCTGAGAGTTGGTGGGAGGGCGAATGCAGGAGTTGGGATGCGCCGTGTTATAAGGACGCGCCATGTTGTTTTGGTAGATGTCATCCTAAAGCGGGCCGCTGCCATTTGTGGTGA
>Sp_O2_14|sponsalis|O2|1807.375
ATGGAGAAACTGACAATACTGGTTCTTGTTGCTGCTGTACTGTTGTCGACCCAGGTCATGGTTCAAGGTGACAGAGATCAACCCGCAGATCGTGATGCAGTGCCAAGAGACGATAACCCAGATGGACTGAGTGGAAAGTTCATAAATGTTCTACGTCGGTCTGGATGTCCTTGGTGTGGCTGA
>Sp_O2_15|sponsalis|O2|1156.76447876
ATGGAGAAACTGACAATCTCGATTCTTGTCGCCACTGTCCTGTTGGCGATCCAGGTCCTGGTTCAAAGTGACGGAGAAAAACCTCTGAGGGGGAGGGCCAAACAATATGCAGCAAAACGTTTCTCGACACTCATGAGAGGGCCGCGCGACTGCAAACCTCATGGTAAGGCTTGTGACGAGGACGGGGAATGTTGCCCAAATCTTGAGTGTAAATGCTTTACCGCACCTGATTGCACGTCTGGTTATAAATGTAAATAG
>Sp_O2_16|sponsalis|O2|239.668085106
ATGGAGAGACTGACAATCCTGCTTCTAGCTGCTGCTGTACTGATGTCGACCCAGGCCCTGATTCAAAGTGGTAGAGATAAACGCCCAAAGGAAAAGATCAGATTTTTATCGAAAAGAAAGTCAGTTGCTGAGAGTTGGTGGGAGGGCGAGTGTAGCGGTTGGTCCGTTTATTGTGAATGGAACTGGGAATGTTGTTCTGGTGAATGTGATGGTAATTACTGCGATCTATGGTGA
>Sp_O2_17|sponsalis|O2|28115.0445344
ATGAAAAAACTGACAATCTTGCTTCTTGTTGCTGCTGTACTGATGTCGAACCAGGCCCTGGTTCAAGGTGGTGGAGGAAAAAGCCAGAAGGCGAACATCAACTTGCTTGAAGCAAGAAGGTTAACGGAAAGAAACTCGTGCGCCGGACTTTTTTCGTATTGTGGGCCGTGGAACAATCCACCGTGTTGTTCATGGTGGACATGTAGACACACCTGCCAAGTCCCCGGCAAGCCGTTTACAGTGTGA
>Sp_O2_18|sponsalis|O2|18254.6680498
ATGAAAAAACTGACAATCCTGCTTCTTGTTGCTGCTGTACTGACGTCGACCCAGGCCCTGGTTCAAGGTGGTGGAGGAAAAAGCCAGAAGGCGAAGATCAACTTGCTTAAAGCAAGAAGGTTAACGGAAAGAAACTCGTGCGTCGGACTTTGGTCGCGTTGTGGGCCGTATAACAATCCACCGTGCTGTTCATGGTGGACATGTAATTATTACTGCGAATTCCCTGGCGAGCCGTACTAG
>Sp_O2_19|sponsalis|O2|511.97761194
ATGATGAAGAAACTGACCATACTGATTCTTGTTGCCATTGCACTGTTTTTCACCCAGGTCATGGTTGGAGGTGATGGAGGAAAGCCTCTGATGGGGAGAAAAGCCGTTGACCGTCTCTTGGCCTCCAGGAAAGAGAAACGCTGCAAAACAGAGAACTATCACTGTCAGGTGGATACGGATTGCTGTGCTGGTCTGAAATGTGTATGCACTCATGCATCTAGTTGCAACCGACCTAGTTTTGTCGTGTGTAAACCCCAAACAGGGTAA
>Sp_O2_20|sponsalis|O2|164.369402985
ATGATGAAGAAACTGACCATACTGATTCTTGTTGCCATTGCACTGTTGTTCACCCAGGTCATGGTTGGAGGTGATGGAGGAAAGCCTCTGATGGGGAGAAAAGCCGCTAGCCGTCTCTTGGCCTCCAGGAAAGAGAAACGCTGCAAAACAGAGAACTATCACTGTCAGGTGGATGCGGATTGCTGTGCTGGTCTGAAATGTGTATGCACTCATGCATCTAGTTGCAACCGACCTAGTTTTATCAAGTGTAGACCCCAAACAGGGTAA
>Sp_O2_21|sponsalis|O2|660.96641791
ATGATGAAGAAACAGACCATACTGATTCTTGTTGCCATTGCACTGTTGTTCACCCAGGTCATGGTTGGAGGTGATGGAGGAAAGCCTCTGATGGGGAGAAAAGCCGCTAGCCGTCTCTTGGCCTCCAGGAAAGAGAAACGCTGCAAAACAGAGAACTATCACTGTGAGGTGGATGCGGATTGCTGTGCTGGTCTGAAATGTGTATGCACTCATGCATCTAGTTGCAACCGACCTAGTTTTGTCGTGTGTAAACCCCAAACAGGGTAA
>Sp_O2_22|sponsalis|O2|4716.86940299
ATGATGAAGAAACAGACCATACTGATTCTTGTCGCCATTGCACTGTTGTCCACCCAGGTCATGGTTGGAGGTGATGGAGGAAAGCCTCTGAGGGGGAGAAGAGCCGCTAGCCGTCTCTTGGCCTCCAGGAAAGAGAGAGACTGCAAAGGAGACGAGTATCAATGTCAGAGGGATGAGGAATGCTGTGTTGGTCTGGAGTGTAGATGCACTCATGCATCTAGTTGCTCCTCACCTAGTCATATTAGGTGTAAACCCGTAACAGGGTAA
>Sp_O2_23|sponsalis|O2|14589.5868726
ATGATGAAGAAACAGACCATACTGATTCTTGTCGTCATTGCACTGTTGTCCACCCAGGTGATGGTTGGAGGTGATGGAGGAAAGCCTCTGATGGGGAGAAAAGCCGCTAGCCGTTTGTGGAGATGGAGAGACTGCAAACAAGAGGAGTATCAATGTCAGAGGGATGAGGAATGCTGTGCTGGTCTGGAGTGTAGATGCACTCATGCATCTAGTTGCAACCAACCTAGTCAAGTTAGGTGTAAACCCCAAACAGGGTAA
>Sp_O2_24|sponsalis|O2|480.697761194
ATGATGAAGAAACAGACCATACTGATTCTTGTCGTCATTGTACTGTTGTCCACCCAGTCCATGGTTGGAGGTGATGGAGGAAAGCTTCTGATGGGGAGAAGAGCCGCTTACCGTCTCTTGGCCTCCACGAAAGAGAAACGCTGCAAAACAGAGGACTATCAATGTCAGACGGATGCGGATTGCTGTGAAGGTCTGGATTGTAAATGCCTTCATTCATCTAGTTGCAACCAACCTAGTCAAGTTAGGTGTAAACCCGAAACAGGGTAA
>Sp_O2_25|sponsalis|O2|695.115671642
ATGATGAAGAAACAGACCATACTGATTCTTGTCGTCATTGTACTGTTGTCCACCCAGTCCATGGTTGGAGGTGATGGAGGAAAGCCTCTGATGGGGAGAAGAGCCGCTTACCGTCTCTTGGCCTCCACGAAAGAGAGAGGCTGCAAAACAGCGGACTATCTTTGTCAGACGGATCCCGAATGCTGTGAGGGTCTGGATTGCGTATGCACTCATGCATCTAGTTGCAACTCACCTAATCATATTAAGTGTAAACCCGCAACAGGGTAA
>Sp_O2_26|sponsalis|O2|22938.4424779
ATGCAGAAACTGGCGATCCTGCTTCTTGTTGCTGCTATACTGATGTCGAGCCAGACCCAGGTTCAAGGTGGTGGAAAAAAAAGCCCGAAGGCGAAGATCAACTTTCTTACAGCAAGAATGTTAACGGAAAGGAAACCCCTATGCGCAGGTAAATACTCGTATTGTGGGCGGACTGGGATTCCATGTTGTCCAGGGCGGAGATGTAGAGGAGATTATTGCCATTAA
>Sp_O2_27|sponsalis|O2|5931.59459459
ATGCAGAAACTGGCGATCCTGCTTCTTGTTGCTGCAATACTGATGTCGAGCCAGACCCAGGTTCAAGGTGGTGGAAAAAAAAGCCCGAAGGCGAAGATCAACTTTCTTACAGCAAGAATGTTAACGGAAAGAAATCAGAAACGCGGATGCAGAGGCTTGTTCTCGTATTGTGGGCGGAATGACTATACATGTTGTCCAAGCTGGACATGTAAATTACAGTATTGCGCTGTCCCCGGCGAGCCATATAACAGCGACTAA
>Sp_O2_28|sponsalis|O2|334.13362069
ATGCAAAAACTGGCAATCCTGCTTCTTGTTGCTGCTGTACTGATGTCGGCCCAGGCCCTGATTCAAGGTGGTGGAGAAAAACGCTCAAACGAGATCAGATTGTTATCAAAAAGAGAGTCAACGTTTTGGAAGTGGTGGTATAACAGATGCCGTGGTTGGTCCATTTATTGTAACCTGGACGCGCAGTGTTGTTCTGGTCATTGCAAGGGAATATACTGCGACATATGGTGA
>Sp_O2_29|sponsalis|O2|1160.96774194
ATGCAAAAACTGGCAATCCTGCTTCTTGTTGCTGCTGTACTGATGTCGGCCCAGGCCCTGATTCAAGGTGGTGGAGAAAGACGATTGTTATCAAAAAGAAAGTCAACGTTTTGGAGGTGGTGGGATGGCGAATGCAGGTTATGGTCCAATGGTTGTAGGCGGAACTCGGAGTGTTGTTCTGATCATTGTAAGGGAATATACTGCGACATATGGTGA
>Sp_O2_30|sponsalis|O2|6294.15057915
ATGCAGAAACTGGCGGTCCTGCTTCTTGTTGCTGCTATACTGATGTCGAGCCAGACCCGGGTTCAAGGTGGTGGAAAAAAAAGCCCGAAGGCGAAGATCAACTTTCTTACAGCAAGAATGTTAACGGAAAGAAATCAGAAACGCGGATGCAGAGGCTTGTTCTCGTATTGTGGGCGGAATGACTATACATGTTGTCCAAGCTGGACATGTAAATTACAGTATTGCGCTGTCCCCGGCGAGCCATATAACAGCGACTAA
>Sp_O2_31|sponsalis|O2|48.3879310345
ATGCAGAAACTGACGATCCTGTTTCTTGTTGCGGCTGTACTGATGGGGACCCAGGCCGTGATTCAAGGTGGTGGAGGAAACCGCCCAAAGGCGAACATCAAATTTCTATTAAAAAGAAAGATATCTGCTGAGAAAGGGATGTGGGGCGATTGCAGTGATTGGTTAACGCATTGTCGGGCGCCCTCGGAATGTTGTTCTGAGAATTGTGATGAGTGGTGCCTCATATGGTGA
>Sp_O3_1|sponsalis|O3|179.572614108
ATGTCAGGATTGGGAATCATGGTGCTGACCCTTTTGCTTCTTGTGTCCATGGCAACCAGCCATAAGGATGGAGGAGAGAAGCAGGCGATGCAAAGGGACGCGATCAACGTCAGACTGAGAAGATCACTCACTCGGAGAGCAGTAACTGAGGCGTGCACGGAGGACTGTAAGACTCAGAACAAGAACTGCTGCGGCGAAATGAATGGACAACACACATGTGCCAAGATATGCTTCGGATAG
>Sp_O3_2|sponsalis|O3|100.10373444
ATGTCAGGATTGGGAATCATGGTGCTGACCCTTTTGGTTCTTGTGTCCATGGCAACCAGCCATAAGGATGGAGGAGAGAAGCAGGCGATGCAAAGGGACGCAATCAACGTCAGACTGAGAAGATCACTCACTCGGAGAGCAGTAACTGAGGCGTGCACGGAGGACTGTAAGACTCAGGACAAGAAGTGCTGCGGCGAAATGAATGGACAACACACATGTGCCAAGATATGCCTCGGATAG
>Sp_O3_3|sponsalis|O3|821.043668122
ATGTCAGGATTGGGACTCAAGGTGCTAACCCTTCTACTTCTTGTGTCCATGGCAACCAGTCCTCAGGTTGCAGGAGAGAAGCAGGCGATGCAAAAGGACGAAATCAACGTCAGACTGAGAAGATCACTCACTCAGAGAGCAGTAGGAGCAACCCGCGCGTGCAATCCGCCCTGCACTGGTCTACAAATGTGCCAGAGTGGAGTATGTGGCTTCATACGCTTCGGGTAG
>Sp_O3_4|sponsalis|O3|171.586206897
ATGTCAGGATTAGGACTCGTGGTGCTAACCATTCTACTCCTTGTGTCCATGGCAACCAGTCCTCAGGTTGCAGGAGATAAGCAGGCGATGCTAAGGGACGCGACCAATGTCAGACTGAGAAGAAGGGGAGGAACAACTGAGGCGTGCGAAGAGGACTGTAAGGCTCAGAACAAGCACTGCTGCCACATAGAAAATGGACAAGGCCTATGTGCAACTATGTGCTTGGGATAG
>Sp_O3_5|sponsalis|O3|141.534482759
ATGTCAGGATTAGGACTCGTGGTGCTAACCATTCTACTCCTTGTGTCCATGGCAACCAGTCCTCAGGTTGCAGGAGATAAGCAGGCGATGCTAAGGGACGCGACCAATGTCAGACTGAGAAGAAGGGGAGGAACAACTGAGGCGTGCGAAGAGGACTGTAAGGCTCAGAACAAGCACTGCTGCCACATACAAAATGGACAAGGCCTATGTGCAACTATGTGCTTGGGATAG
>Sp_O3_6|sponsalis|O3|574.757847534
ATGTCAGGATTGAGAATCGTGGTGCTAACCCTTCTACTTCTTGTGTCCATGGCAACCAGTCATCAGAATAGAGGAACTCCAACGGGACATTTGATGCCACGCAACAGGCTCCAAAAGAGAACCTGCACGTCTCCTTCAGATTGTGGTGACGGTCTGGAATGCTGCCCCGACACGGTGAACAAATCCGATGGGCGCTGTGATAGTGACTGCTATTTCTCTTAG
>Sp_P_1|sponsalis|P|832.985559567
ATGGATCTGTCACGGGCACGCTCAGCCCTCTTGATGTTGCTTCTGCTCTTTGCCTTGGACAACTTCGTTGGGGTCCAGCCAGGACAGATAACAAGAGATGTGGACAATGGACAGCTCGCGGACAACCGTCGTAACCTGCAATGGCGGAGGAAGCCAATGAGTCTCCTCAAGTCACTTGTTAAACAGAGGTCGTGTTCAGGGTCTTGCACGTCAGGCCCCGATTGCGGTTCCGGGTGTGGTTGCTGGGATGGTGGTTGCCGTGAGGAGCTGGATTAG
>Sp_P_2|sponsalis|P|3543.98194946
ATGGATCTGTCACGGGCACGCTCAGCCCTCTTGATGTTGCTTCTGCTCTTTGCCTTGGACAACTTCGTTGGGGTCCAGCCAGGACAGATAACAAGAGATGTGGACAATGGACAGCTCGCGGACAACCGTCGTAACCTGCAATGGCGGAGGAAGCCAATGAGTCTCCTCAAGTCACTTGTTAAACAGAGGTCGTGCTCAGGGTCTTGCACGTCAACCGAAGATTGCGGTTCCGGGTGTGGTTGCTGGGATGGTGGTTGCCGTGAGGAGCAGGATTAG
>Sp_P_3|sponsalis|P|3414.28158845
ATGGATCTGTCACGGGCACGCTCAGCCCTCTTGATGTTGCTTCTGCTCTTTGCCTTGGACAACTTCGTTGGGGTCCAGCCAGGACAGATAACAAGAGATGTGGACAATAGAGAGCTCACGGACAACGGCCGTAACCTGCAATCGCGGTGGAAGCCAATGAGTCTCCTCAAGTCACTTGTTAAACAGAGGTTGTGTTCAGGGGCTTGCACGCAAGACTCCGATTGCGGTTCCGGGTGTGGTTGCTGGTGTGGTGGTTGCTATGATGAGCGACGTTAG
>Sp_P_4|sponsalis|P|4477.60649819
ATGGATCTGTCACGGGCACGCTCAGCCCTCTTGATGTTGCTTCTGCTCTTTGCCTTGGACAACTTCGTTGGGGTCCAGCCAGGACAGATAACAAGAAATGTGGACAATGGACAGCTCACGGACAACGGCCGTAACCTGCAATCGCGGTGGAAGCCAATGAGTCTCCTCAAGTCACTTGTTAAACAGAGGTCGTGTTCAGGGGCTTGCACGCAAAACTCCGATTGCGGTTCCGGGTGTGGTTGCTGGGATTTTGGTTGCCATGATGAGCAACGTTAG
>Sp_P_5|sponsalis|P|2458.04198473
ATGCATCTGTCACTGGCACACTCAGCTCTGTTGATGTTGCTTCTGCTGTTTGCCTTGGGCAACTTCGTTGGGGTCCAGTCAGGACAGATAGCAAGAGATGTGGACAATGGGCAGCTCGCGCAATCCCTGTGGAAGCCAATGACTCTCTTGAGGTCACTGGATAAACGGTGTGGAGGACCTTGCATCACTGATAGTAATTGCGCGGACGATTATTGTCCTGACTGTTTGCCTCTAGACGGAAAAGACCCTCGATGCATGTGA
>Sp_P_6|sponsalis|P|2349.41176471
ATGCATCTGTCACTGGCACGCTCAGCTCTTTTGATGTTGCTTCTGCTGTTTGCCTTGGGCAACTTCGTTGGGGTCCAGTCAGGACAGATAACAAGAGATGTGGACAACGGACAGTTCACGGACAACCTCCGTAACCTGCAATCGCTGGGGAAGCCAGTGACTCTCTTCAGGTCACTGGACAAACGAGCCAGGTGTAGAAAAGTTTGCAAAGTTAATGCTGACTGCCAGCCCGATTGTGGGTACTGTGATTGGATATTCGTGGATTATTATTGCATTGGTTCATTCTAA
>Sp_P_7|sponsalis|P|2481.044
ATGCATCTGTCACTGGCACGCTCAGCTCTTTTGATGTTGCTTCTGCTGTTTGCCTTGGGGGTCCAGTCAGGACAGATAGCAAGAGATGTGGACAATGGACAGCTCGCACAATCGCTGTGGAAGCCAATGACTCTCTTGAGGTCACTGGATAAACGGTGTGGAGGACCTTGCATCACTCATAGTAATTGCGCGGACGATTATTGTCCTGACTGTTTGCCTCTAGACGGAAAAGACCCTCGATGCATGTGA
>Sp_P_8|sponsalis|P|43.875
ATGCATCTGTCACTGGCACGCTCAGCTGTCTTGATGTTGCTTCTGCTGTTTGCCTTGGGCAACTTCGTTGGGGTCCAGCCAGGACAGATAACAAGAGATGTGGACAATGAACGGAAGCCAATGAGTCTCATCGAGTCACTTGATAAACGAGCATCGTGTGGAGGAACTTGCACAGTCAGTACCGATTGCCCTGACACGTGTAATACTTGCTTACATGCTGAGTGCAAATAA
>Sp_P_9|sponsalis|P|1906.64642857
ATGCATCTGTCACTAACAGGCTCCGCTGTTTTGATGTTGCTTCTGCTGTTTGCCTTGGGCAACTTCGTCGGGGTCCAGTCAGGACAGATAACAAGGGATGCGGACAATGGGCAGCTCACGGATGAACACCGTATCCTGCAATCAAAGTGGAAGCCAATGACTCTCTTCAAGTCACTTGATAAACGATCCACTTGTGGAAAGGATTGCGCAGCCGATGAGGAATGCAGAGACGAATGTCCTTATTGTGTGGATCATCTATTAACATGCGGGTCACCCTGA
>Sp_P_10|sponsalis|P|3102.075
ATGCATCTGTCACTAACAGGCTCCGCTGTTTTGATGTTGCTTCTGCTGTTTGCCTTGGGCAACTTCGTCGGGGTCCAGTCAGGACAGATAACAAGGGATGCGGACAATGGGCAGCTCACGGATGAACACCGTAACCTGCAATCGAAGTGGAACCCAATGACTCTCTTCAAGTCACTTGATAAACGATCCACTTGTGGAAAGGATTGCGTAGCCGATGAGGAATGCAGAGGCGAATGTCCTTATTGTGTGGATCATCTATTAACATGCGGGTCACCCTGA
>Sp_P_11|sponsalis|P|199.696750903
ATGCATCTGTCACGGGCACGCTCAGCCCTCTTGATGTTGCTTCTGCTCTTTGCCTTGGACAACTTCGTTGGGGTCCAGCCAGGACAGATAACAAGAGATGTGGACAATGGACAGCTCGCGGACAACCGTCGTAACCTGCAATGGCGGAGGAAGCCAATGAGTCTCCTCAAGTCACTTGTTAAACAGAGGTCGTGTTCAGGGTCTTGCACGTCAGGCCCCGATTGCGGTTCCGGGTGTGGTTGCTGGGATGGTGGTTGCCGTGAGGAGCTGGATTAG
>Sp_P_12|sponsalis|P|336.59566787
ATGCATCTGTCACGGGCACGCTCAGCCGTCTTGATGTTGCTTCTGCTCTTTGCCTTGGACAACTTCGTTGGGGTCCAGCCAGGACAGATAACAAGAGATGTGGACAATGGACAGCTCGCGGACAACCGTCGTAACCTGCAATGGCGGAGGAAGCCAATGAGTCTCCTCAAGTCACTTGTTAAACAGAGGTCGTGTTCAGGGTCTTGCACGTCAGGCCCCGATTGCGGTTCCGGGTGTGGTTGCTGGGATGGTGGTTGCCGTGAGGAGCTGGATTAG
>Sp_P_13|sponsalis|P|197.55234657
ATGCATCTGTCACGGGCACGCTCAGCCGTCTTGATGTTGCTTCTGCTCTTTGCCTTGGACAACTTCGTTGGGGTCCAGCCAGGACAGATAACAAGAGATGTGGACAATGGACAGCTCGCGGACAACCGTCGTAACCCGCAATGGCGGTGGAAGCCAATGAATCTCCTCAAGTCACTTGTTAAACAGAGGACGTGTTCAGGGGATTGCACGGTAGAATCCGATTGCGGTTCCGGGTGTGCCTGCTGGGATGCTGCTTGCTATGATGAGGAACGTTAG
>Sp_P_14|sponsalis|P|39.8606557377
ATGCATCTGTCACGGGCACGCTCAGCCGTCTTGATGTTGCTTCTGCTCTTTGCCTTGGACAACTTCGTTGGGGTCCAGCCAGGACAGATTACAAGAGATGTGGAAAATGAACGGAAGCCAATGAGACTTTTCAAGTCACTTCATAAACGAGCGTCTTGTGGAGGGGATTGCACGAATAGTTCCGATTGCCCTGACTCGTGCAGTACTTGCTTAAATGCCCTGTGCTCCTCAGAGACGAATTGA
>Sp_P_15|sponsalis|P|85.5982532751
ATGCATCTGTCACGGGCACGCTCAGCCGTCTTGATGTTGCTTCTGCTCTTTGCCTTGGACAACTTCGTTGGGGTCCAGCCAGGACAGATTACAAGAGATGTGGAAAATGAACGGAAGCCAATGAGACTTTTCAAGTCACTTCATAAACGAGGGTGTGGAGGGACTTGCACGGTTAGTTCCGATTGCCCTGACACGTGCAGTACTTGCGTGAATGCCCTGTGCGAATAA
>Sp_P_16|sponsalis|P|50.7663934426
ATGCATCTGTCACGGACACGCTCAGCCGTCTTGATGTTGATTCTGCTTTTTGCCTTGGACAACTTCGTTGGGGTCCAGCCAGGACAGATTACAAGAGATGTGGAAAATGAACGGAAGCCAATGAGACTTTTCAAGTCACTTCATAAACGAGCGTCTTGTGGAGGGGATTGCACGAATAGTTCCGATTGCCCTGACTCGTGCAGTACTTGCTTAAATGCCCTGTGCTCCTCAGAGACGAATTGA
>Sp_Q_1|sponsalis|Q|7713.99609375
ATGCACAGACTGGAAATGATGCTGCTCATCCTGCTTCTGGTGCCCCTGGCAACTGGTGATGGAGAAGGACAAGCTGTGAGAGGGGACAGAAACCCCAATGAAGCACGCAGAACCTTCAAACGTCCTCTGCAAAGACCCGCCAGACGCATGGACAGAGGTGACTGCACCCCCTGTGGCCCTGATCTCTGCTGCGAGCCTCATTTAAGATGTGGAGAATCGTCGCGTTTTCCCGCGAAGGCGTGTTTAAATTTTTAA
>Sp_SF-04_1|sponsalis|SF-04|1709.80916031
ATGAACTGTCTTCAGCCGCTGCTGGTTCTTCTCCTGATTTCAACCATCACTGCAGCGTATCGTGATGATCGGGCAACACCAAAAAGAGACAGGACCATAAGGACGTTGTCGAATCTTTTGAATACTCAGACAAGATGTGCCTCTACCTGTCCGGCATCGTGCCCTAGCGGAAGTCCATCTGAGTGCTGCCCTGGTATCACCTGTTCAAAGAGCCCTACCTTGGACACATACTTTTGTGCTGGCTGTGGAGGAGGCGAATAA
>Sp_SF-04_2|sponsalis|SF-04|3623.98854962
ATGAACTGTCTTCAGCCGCTGCTGGTTCTTCTCCTGATTTCAACCATCACTGCGTTGTATCGAGATGATCGGGCAACACCAAGAAGAGGCAGGACCATAAGGACGTTGTCGAATCTTTTGAATACTCAGACAAGATGTGCCTCTACCTGTCCGGCATCGTGCCCTAGCGGAAGTCCATCTGAGTGCTGCCCTGGTATCACCTGTTCAAAGAGCCCTACCTTGGACACATACTTTTGTGCTGGCTGTGGAGGAGGCGAATAA
>Sp_SF-mi1_1|sponsalis|SF-mi1|1163.69465649
ATGTCGAAAGCAGGACTTGTTCTGGTTGTCTTGTACCTTCTTTTTTCTCCAGTAAACCTTCAGCAGAATGAAGATGACAAGGCTTTCTCCAAGGTCGAGAGCCCCACAGAGACCCGTGATCGGCCAGAATGCTACAATTGCTTTCCTAACGACAACGCAATCTGCAAGGGGACTTGCTGCCCTGGCAAAGTCTGCAGGGGAAGCAACAAAGGATGTGGATGTATGCATCCTGACGAATTCAGACGATCAACGTCAAACTAG
>Sp_SF-mi1_2|sponsalis|SF-mi1|98.8178137652
ATGTCGAAAATAGGACTTGTGCTGGTTGTCTTGTACCTTCTTTCTTCTCCAGTAAACCTTCAGCAGAATGAAGATGACAAGGCTTTCTCCGAGGTCGAGAGCCCCACGGAGACCCGTGAACGGCCAGCATGCTACAACTGCTTTCCTAACGCGAATGGACACTGCAAGGGGACTTGCTGCAACTCTGGCGATGTCTGCAGGATAAGCGTCCGCGGATGTGGATGCCATGTACCTAGAAACTTCTGA
>Sp_SF-mi1_3|sponsalis|SF-mi1|72.4736842105
ATGTCGAAAATAGGACTTGTGCTGGTTGTCTTGTACCTTCTTTCTTCTCCAGTAAACCTTCAGCAGAATGAAGATGACAAGGCTTTCTCCGAGGTCGAGAGCCCCACGGAGACCCGTGAACGGCCAGCATGCTACAACTGCTTTCCTAACAAGAATGGACACTGCAAGGGGACTTGCTGCAACTCTGGCGATGTCTGCAGGATAAGCGTCCGCGGATGTGGATGCCATGTACCTAGAAACTTCTGA
>Sp_SF-mi1_4|sponsalis|SF-mi1|6398.09160305
ATGTCGAAAACAGGACTTGTGCTGGTTGTCCTGTACCTTCTTTGTTCTCCAGTAAACCTTCAGCAGAGTGAAGATGACAAGGCTTTCTCCGAGGTCGAGAGCCCCACAGACACCCGTGATCGGCCAGAATGCTACAATTGCTTTCCTCAGGACAACGCAATCTGCAAGGGGACTTGCTGCCCTGGCAAAGTCTGCAGGGGAAGCAACAAAGGATGTGGATGTATGCATCCTGACGAATTCAGACGATCAACGTCAAACTAG
>Sp_SF-mi1_5|sponsalis|SF-mi1|98.3056768559
ATGTCGAAAACAGGACTTGTGCTGGTTGTCTTGTACCTTCTTTTTTCTCCAGTAAACCTTCAGCAGAGTGAAGGTGACAAGGCTTTCTCCGAGGTCGAGAGCCCCACAGAGACCCGTGAACGGCCACCATGCTTCAACTGCTTTGAAAACGACCACGGAATCTGCAAGGGGACTTGCTGCCCTGGCAAAACCTGCAAGGGAAGCATCCGCGGATGTACATGCGATTAA
>Sp_SF-mi1_6|sponsalis|SF-mi1|35.8908296943
ATGTCGAAAACAGGACTTGTGCTGGTTGTCTTGTACCTTCTTTTTTCTCCAGTAAACCTTCAGCAGAGTGAAGGTGACAAGGCTTTCTCCGAGGTCGAGAGCCCCACAGAGACCCGTGAACGGCCACCATGCTTCAACTGCTTTGTAAACGACTACGGAATCTGCAAGGGGACTTGCTGCCCTGGCAAAACCTGCAAGGGAAGCATCCGCGGATGTACATGCGATTAA
>Sp_SF-mi2_1|sponsalis|SF-mi2|71.6881188119
ATGAGAGCTCACCTGCTGCTGACCGTCACGCTGTTTCTCACGTTGTTCACTGGTGGTGATGCGGGACTAATGCAAGCAAATCGACATTTGGTACGTAGAGATTGCCAAAGCGGCTGTCATGGATGTAACAACCCTGCTGGATGTTGTTGTGGGGACCTAGTTTGCGTAGATGGTAACAGATGCGAACCATCCGGACGATGA
>Sp_SF-mi2_2|sponsalis|SF-mi2|1272.5450237
ATGAGATTCTACCTGCTGCTGACCGGCACGCTGATTCTGACATCGTGCACTGCTGATGATGCTGAACCAAGGCGTGCTAAATGGTTACAAAAACATTTCGTAAGTAGAGATTGCCAATCCGGCTGTGTTGGTTGTAACAACCCTAACGGATGTTGCTGTGGTGACCAAGTTTGCGTAAATGGTAACCGTTGCGAGCCTGATGACCGCTAG
>Sp_SF-mi2_3|sponsalis|SF-mi2|178.45049505
ATGAGAGTTCACCTGCTGCTGACCGTCACGCTGTTTCTCACGTTGTTCACTGGTGGTGATGCGGGACTAATGCAAGCAAATCGACATTTGGTACGTAGAGATTGCCAAAGCGGCTGTCATGGATGTAACAACCCTGCTGGATGTTGTTGTGGGGACCTAGTTTGCGTAGATAATAACAGATGCGAACCATCCGGACGATGA
>Sp_T_1|sponsalis|T|987.456521739
ATGCACTGTCTGCCAGTCTTCGTCATTCTTCTGTTGCTGTTTGCATCTGCTCCTAGCGTTGATGCTCAAGCAAAGACCAAGGATGACGTGCCTCTGGCATCTTTCCACGATAATGCAATGCAAAAACTACAAAGACTTTGGAAAAGACAGTGCTGCACCTCAGGAAAGTACTGGTGCTGTTAG
>Sp_T_2|sponsalis|T|3217.44919786
ATGCACTGTCTGCCAGTCTTCGTCATTCTTCTGTTGCTGATTGCATCTGCTCCTAGCGTTGATGCTCAAGCAAAGACCAAGGATGACGTGCCTCTGGCATCTTTCCTCCATGATAATGCAATGCGAAAACTACAAAGACCTTTGAAAAGACAGTGCTGTCGCCCAGGAAAGATGTGGTGCTGTTAG
>Sp_T_3|sponsalis|T|1113.50802139
ATGCACTGTCTGCCAGTCTTCGTCATTCTTCTGTTGCTGATTGCATCTGCTCCTAGCGTTGATGCTCAAGCAAAGACCAAAGATGACGTGTCTCTGGCATCTTTCCTCCATGATAATGCAATGCGAAAACTACAAAGACCTTTGAAAAGACAGTGCTGTCGCCCAGGAAAGATGTGGTGCTGTTAG
>Sp_T_4|sponsalis|T|11856.2901554
ATGAAACTGTCAGTGGTGGTCATTGTACTCATGCTGGCCATGGCTTTTACCCATGGTTCACTTCTTCACAATGTGGAAAGGAAAATCCAAAGCGATTTGATTCGCGCAGCTGATGAAGATGGCGATATGAAAACCCATGAACGGTTTTTCCAACTCGCTAAACTACTTGCGAAGCTGTATAGGGAAGGTTAA
>Sp_T_5|sponsalis|T|10944.2079208
ATGAAACTGTCAGTGGTGGTCATTGTACTCATGCTGGCCATGGCTTTTACCCATGGTTCACTTCTTCACAATGTGGAAAGGAAAATCCAAAGCGATTTGATTCGCGCAGCTGATGAAGGTGGCGATCTGAAAACCCATGAACGGTTTATCAACCTCATTCAACTAATTATCCAGAAATGGAGGGAATGGTGGCAAGGTTAA
>Sp_T_6|sponsalis|T|38399.2821782
ATGAAACTGTCAGTGGTGGTCATTGTACTCATGCTGGCCATGGCTTTTACCCATGGTTCACTTCTTCACAATGTGGAAAGGAAAATCCAAAGCGATTTGATTCGCGCAGCTGATGAAGGTGGCGATCTGAAAACCCATGAACGGTATGTCGACCTCATTAAACTACTTATCCAGAAATGGAGGGAATATTGGGCAGATTAA
>Sp_T_7|sponsalis|T|2914.12322275
ATGAAACTGTCAGTGGTGGTCATTGTACTCATGCTGGCCATGGCTTTTACCCATGGTTCACTTCTTCACAATGTGGAAAGGAAAATCCAAAGCGATTTGATTCGCGCAGCGCTTGAAGATGGCAATATGAAAACAAATGAACGGTTTCTTCAGTTAATTGCCAAACCTATCAAGAATATTTTAGAAACTGTTGGATCATGGTTCCATTGA
>Sp_T_8|sponsalis|T|356.845303867
ATGCTCTGTCTTCCGTTCTTCATCATCCTTTTGCTGTTGGTTTCACCTGCAGCCACTATGCCTCTGGATTCAGAGGTGCAAAGAGATTTGGCTCAGCAATTACTTAAAGATTTGGGGATGAGAACTGAACAGCTACCTCGTTTGGCGTTCGATTGTTGTACAATGCATGAATGCTGCTGA
>Sp_T_9|sponsalis|T|9156.23255814
ATGCTGTGTCTTCCGATCTTCATCATCCTCCTTCTGTTGGCTTCACCTGCAGCAGCTTCAAACCCTTTGGAAAGGAAAATCCAAAGCAATTTGATTCGAGCAGCTCTTGAAGATGGCGATATGAAAACCGATGAACGGTATCTTGGCTTCTTGGGCAAACTTTTTGGCTGA
>Sp_T_10|sponsalis|T|3028.73684211
ATGCTGTGTCTTCCGATCTTCATCATCCTCCTTCTGTTGGCTTCACCTGCAGCTTCAAACCCTTTGGAAAGGAAAATCCAAAGCGATTTGTTTCGCGCAGCTCTTGAAGATGGCAATATGGAAACCGATGAACGGTTTTCTACTGGCGGCGTTTTAGACATGCTCGCCTGCGCATTTGTTGGTTGCTGA
>Sp_T_11|sponsalis|T|11853.2114286
ATGCTGTGTCTTCCGATCTTCATCATCCTCCTTCTGTTGGCTTCACCTGCAGCTTCAAACCCTTTGGAAAGGAAAATCCAAAGCGATTTGATTCGCGCAGCTCTTGAAGATGGCGATACGAAAACCGATAAACGGTTTCTCACACTCCTTAAGAACCTTTTGGGTAAACGATAA
>Sp_T_12|sponsalis|T|11161.1714286
ATGCTGTGTCTTCCGATCTTCATCATCCTCCTTCTGTTGGCTTCACCTGCAGCTTCAAACCCTTTGGAAAGGAAAATCCAAAGCGATTTGATTCGCGCAGCTCTTGAAGATGGCGATACGAAAACCAATAAACGGTTTCTCACACTCCTTAAGAACCTTTTGGGTAAACGATAA
>Sp_T_13|sponsalis|T|12770.5240175
ATGCTGTGTCTTCCGATCTTCATCATCCTCCTTCTGTTGGCTTCACCTGCAGCTTCAAACCCTTTGGAAAGGAAAATCCAAAGTGATTTGATTCGCGCAGCTCTTGAAGATGGCAATATGAAAGCCGATGAACGGTTCGACCCTAGCCAAATTTTCAACATTATCAACACAGTCGCCGACATTGGCTCACAAGTGGCCTGCAAAATAGCCGGTTGCAGTAAACGATAA
>Sp_T_14|sponsalis|T|4156.0349345
ATGCTGTGTCTTCCGATCTTCATCATCCTCCTTCTGTTGGCTTCACCTGCAGCTTCAAACCCTTTGGAAAGGAAAATCCAAAGTGATTTGATTCGCGCAGCTCTTGAAGATGGCAATATGAAAGCCGATGAACGGTTCGACCCTAGCCAAATTTTCAACATTATCAACACAGTCGCCGACGTTGGCTCACAAGTGGCCTGCAAAATAGCCGGTTGCAGTAAACGATAA
>Sp_T_15|sponsalis|T|16553.6637555
ATGCTGTGTCTTCCGATCTTCATCATCCTCCTTCTGTTGGCTTCACCTGCAGCTTCAAACCCTTTGGAAAGGAAAATCCAAAGTGATTTGATTCGCGCAGCTCTTGAAGATGGCAATATGAAAGCCGATGAACGGTTCGAGGTTAGCCAAATTTTCGACATTATCAACACAGTCGCCGACGTTGGCTCACAAGTGGCCTGCCAAATAGCCGGTTGCAGTAAACGATAA
>Sp_T_16|sponsalis|T|2522.9025974
ATGCTGTGTCTTCCGATCTTCATCATCCTCCTTCTGTTGGCTTCACCTGCAGCTTCAAACCCTTTGGAAAGGAAAATCCAAAGCGATTTGATTCGCGCAGCTCCTGAAGATGGCGATACGAAAACCGATAAACGGTTTCTCACACTCCTTTAA
>Sp_T_17|sponsalis|T|9012.49714286
ATGCTGTGTCTTCCGATCTTCATCATCCTCCTTCTGTTGGCTTCACCTGCAGCTTCAAACCCTTTGGAAAGGAAAATCCAAAGCGATTTGATTCGCGCAGCTCCTGAAGATGGCGATACGAAAACCGATAAACGGTTTCTCACACTCCTTAAGAACCTTTTGGGTAAACGATAA
>Sp_T_18|sponsalis|T|7179.07428571
ATGCTGTGTCTTCCGATCTTCATCATCCTCCTTCTGTTGGCTTCACCTGCAGCTTCAAACCCTTTGGAAAGGAAAATCCAAAGCGATTTGATTCGCGCAGCTTCTGAAGATGGCGATACGAAAACCGATAAACGGTTTCTCACACTCCTTAAGAACCTTTTGGGTAAACGATAA
>Sp_T_19|sponsalis|T|2615.01630435
ATGCTGTGTCTTCCGATCTTCATCATCCTCCTTCTGTTGGCTTCACCTGCAGCTTCAAACCCTTTGGAAAGGAGCCACCAAAGAGATTTGATTTCTGCAATCCTTCCAGTTTCTGATACGGAAACCGAAAGAGGCGTTGTTAGTGGTTGCTGCCCTTTGATGTCTTGCTGTAAGGGGAAATGA
>Sp_T_20|sponsalis|T|1626.71823204
ATGCTGTGTCTTCCGATCTTCATCATCCTCCTTCTGTTGGCTTCACCTGCAGCTTCAAACCCTTTGGAAAGGAGCCACCAAAGAGATTTGATTTCCGCAATCCTTCCAGTTTCTGATACGGAAACCGAAAGAGGCGTTGTTAGTGGTTGCTGCCCTTTGATGTCTTGCTGCAAACGATAA
>Sp_T_21|sponsalis|T|956.418478261
ATGCTGTGTCTTCCGATCTTCATCATCCTCCTTCTGTTGGCTTCACCTGCAGCTTCAAACCCTTTGGAAAGGAGCCTCCGAAGAGATTTGATTCGTGCAACCCTTCGAGATTCTGATATGGGAACCGGAAGAGCCGTTTTTGGTAGTTGCTGCCCTTTGATGTCTTGCTGTAACAACAAATGA
>Sp_T_22|sponsalis|T|651.559405941
ATGCTGTGTCTTCCGATCTTCATCCTCCTCCTTCTGTTGGCTTCACCTGCAGCTTCAAACCCTTTGGAAAGGAGCCTCCAAAGAAATTTGATTCTCACAACCGTTCGAGATTATGATATGAAAACCGAAAAACGCTTTCCAAGGCCAGATTATGATATGAAAACCGAAAAACGCCTTCCCAGGCCAGGTAACAGCAAATGA
>Sp_T_23|sponsalis|T|274.657608696
ATGCTGTGTCTTCCGATCTTCATCCTCCTCCTTCTGTTGGCTTCACCTGCAGCTTCAAACCCTTTGGAAAGGAGCCTCCGAAGAGATTTGATTCGCGCAACCCTTCGAGATTCTGATATGGGAACCGGAAGAGCCGTTTTTGGTAGTTGCTGCCCTTTGATGTCTTGCTGTAACAACAAATGA
>Sp_T_24|sponsalis|T|8442.32
ATGCTGTGTCTTCCGGTCTTCATCATCCTCCTTCTGTTGGCTTCACCTGCAGCTTCAAAGCCTTTTGAAACGAAGCTCCAACGCATGCTGACTCCTGCAGATGCTGATATGGAAACCGAAAAAGACGCCCGTAAATGCAGATGCGTTGATCCTTGCCATTGTAATTGGAGATAA
>Sp_T_25|sponsalis|T|50405.3459716
ATGCTGTGTCTTCCGGTCTTCATCATCCTCCTTCTGTTGGCTTCACCTGCAGCTTCAAAGCCTTTTGAAACGAAGCTCCAACGCATGCTGACTCCTGCAGTTGAAACGAAGCTTCAAAGCATGCTGACTCGTGCAGATGCTGATATGGAAACCGAAAAAGACGCCCGTAAATGCAGATGCGTTGATCCTTGCCATTGTAATTGGAGATAA
>Sp_T_26|sponsalis|T|2786.74045802
ATGCTGTGTCTTCCGGTCTTCATCATCCTCCTTCTATTGGCTTCACCTGCAGCTTCAAACCCTTTTGAAACGAAGCTCCAAAGCATGTTGACTCGCGCAGATGCCGACATGGAAACCGAAAAAAAAATTCGTGCACACATTATCCATCTTTGTTGCAGCCATTTGAGCTCTGAATGTTGTCCGCCAGATGCCGATATGGAAACCGAAAAAAAGAATTCGTACAATACCCATCAAGTTGTGTTGCCGCCTTTTGACATGTAG
>Sp_T_27|sponsalis|T|7460.01578947
ATGCTGTGTCTTCCGGTCTTCATCATCCTCCTTCTGTTGGCTTCACCTGCAGCTTCAAACCCTTTGGAAAGGAAAATCCAAAGCGATTTGTTTCGCGCAGCTCTTGAAGATGGCAATATGGAAACCGATGAACGGTTTTCTACTGGCGGCGTTTTAGACATGCTCGCCTGCGCATTTGTTGGTTGCTGA
>Sp_T_28|sponsalis|T|4383.27428571
ATGCTGTGTCTTCCGGTCTTCATCATCCTCCTTCTGTTGGCTTCACCTGCAGCTTCAAACCCTTTGGAAAGGAAAATCCAAAGCGATTTGATTCGCGCAGCTCTTGAAGATGGCGATACGAAAACCGATAAACGGTTTCTCACACTCCTTAAGAACCTTTTGGGTAAACGATAA
>Sp_T_29|sponsalis|T|3374.29694323
ATGCTGTGTCTTCCGGTCTTCATCATCCTCCTTCTGTTGGCTTCACCTGCAGCTTCAAACCCTTTGGAAAGGAAAATCCAAAGCGATTTGATTCGCGCAGCTCTTGAAGATGGCAATATGAAAGCCGATGAACGGTTCGACCCTAGCCAAATTTTCAACATTATCAACACAGTCGCCGACATTGGCTCACAAGTGGCCTGCAAAATAGCCGGTTGCAGTAAACGATAA
>Sp_T_30|sponsalis|T|3072.50884956
ATGCTGTGTCTTCCGGTCTTCATCATCCTCCTTCTGTTGGCTTCACCTGCAGCTTCAAACCCTTTGGAAAGGAAAATCCAAAGCGATTTGATTCGCGCAGCTCTTGAAGATGGCAATATGAAAGCCGATGAACGGTTCGACGTTGGCGGACTTTTCAACACTCTCGGCAAAGTCATGAACACTGCCAAAAACGTGGCCTGCGCTGTAGGCGCTTGCAAAAACTGA
>Sp_T_31|sponsalis|T|3461.51256281
ATGCTGTGTCTTCCGGTCTTCATCATCCTCCTTCTGTTGGCTTCACCTGCAGCTTCAAACCCTTTGGAAAGGAAAATCCAAAGCGATTTGATTCGCGCAGCGCTTGAAGATGGCAATATGAAAACTGATGAACGGTTTGGCGTTGGCGATGCTATCAGCAGTTTCATGGACGCTTTAGATACAATATCCTTTCGTTGA
>Sp_T_32|sponsalis|T|763.494565217
ATGCTGTGTCTTCCGGTCTTCATCATCCTCCTTCTGTTGGCTTCACCTGCAGCTTCAAACCCTTTGAAAAGGAGCCTCCAAAGAGATTTGATTCGCGCAACCCTTCGAGATTCTGATATGAAAACCGAAAAAGGCGTTTATGGTGGTTGCTGCCCTTTGATGTCTTGCTGTAACGACAAATGA
>Sp_T_33|sponsalis|T|22959.8210526
ATGCTGTGTCTTCCGGTCTTCATCATCCTCCTTCTGTTGGCTTCACCTGCGGCTTCAAACCCTTCGTCCAAGACCGATTCGAAAAAGCTGGAAAGGAGAATCCAAAGCGAGTTGATTCGCGAAGCTCTTAAAGATGGCAATATGAAAGACGTTGAACGGTTCTTGTTCGGCGGCCTTTTTGGGCGGTAG
>Sp_T_34|sponsalis|T|2697.43646409
ATGCTGTGTCTTCCGGTCTTCATCATCCTCCTTCTGTTGGTTCCACCTGCAGCTTCAAACCCTTTTGAAACGAAGCTCCAAAGAATGCTGACTCGTGCAGATGCTGATATGGAAACCGAAAAAGGCACCCGTAAATGCAGATGCCCTCCTCCTATGGCTTGCCATTGTGTTCTTATATAG
>Sp_T_35|sponsalis|T|9746.84331797
ATGCTGTGTCTTCCGGTCTTCATCATCCTCCTTCTGTTGGTTCCACCTGCAGCTTCAAACCCTTTTGAAACGAAGCTCCAAAGAATGCTGACTCGTGCAGTTGAAACGAAGCTTCAAAGCATGCTGACTCGTGCAGATGCTGATATGGAAACCGAAAAAGGCACCCGTAAATGCAGATGCCCTCCTCCTATGGCTTGCCATTGTGTTCTTATATAG
>Sp_T_36|sponsalis|T|179.701086957
ATGCTCTGTCTTCCGGTCTTCATCATCCTTCTGCTGTTGGTTTCTCCTGCAGCCACTCTGCCTCTGGATTCAGAGGTGCAAAGAGATTTGGCTCAGCAATTCCTTAAAGATTTGGGGAAGAGAACTGAACAGCTACCTAGTAAGAAGCAGGTGGACTGTTGTATAAGGAGAGAGTGCTGCTGA
>Sp_T_37|sponsalis|T|400.733695652
ATGCTCTGTCTTCCGGTCTTCATCATCCTTCTGCTGTTGGTTTCTCCTGCAGCCACTCTGCCTCTGGATTCAGAGGTGCAAAGAGATTTGGCTCAGCAATTTCTTAAAGATTTGGGGAAGAGAACTGAACAGCTACCTAGTAAGAAGCAGGTGGACTGTTGTATAAGGAGAACGTGCTGCTGA
>Sp_T_38|sponsalis|T|456.44198895
ATGCTCTGTCTTCCGGTCTTCATCATCCTTCTGCTGTTGGTTTCACCTGCAGCCACTATGCCTCTGGATTCAGAGGTGCAAAGAGATTTGGCTCAGCAATTACTTCAAGATTTGGGGATGAGAACTGAACAGCTACCTCGTTCGGCGTTCGATTGTTGTACAATGCATGAATGCTGCTGA
>Sp_T_39|sponsalis|T|5119.69026549
ATGCTGTGTCTTCCGGTCTTCATCCTCATCCTTCTGTTGGCTTCACCTGCAGCTTTAAACCCTTTGGAAAGGAAAATCCAAAGCGATTTGCTTCGCGCAGCTCTTGAAGATGGCAATATGAAAGCCGATGAACGGTTCGACGTTGGCGGACTTTTCAACACTCTCGGCAAAGTCATGAACACTGCCAAAAACGTGGCCTGCGCTGTAGGCGCTTGCAAAAACTGA
>Sp_T_40|sponsalis|T|16020.0153061
ATGCTGTGTCTTCCGGTCTTCATCCTCATCCTTCTGTTGGCTTCACCTGCAGCTTTAAACCCTTTGGAAAGGAAAATCCAAAGCGATTTGCTTCGCGCAGCTCTTGAAGATGGCAATATGAAAACCGATGAACGGTTTCTTGACCAACTTTTTGGCAAAGTCGTCGATGTTATTACATCAGTGTTCAAGAGCTAG
>Sp_T_41|sponsalis|T|3088.78318584
ATGCTGTGTCTTCCGGTCTTCATCCTCATCCTTCTGTTGGCTTCACCTGCAGCTTCAAACCGTTTGGAAAGGAAAATCCAAAGCGATTTGATTCGCGCAGCTCTTGAAGATGGCAATATGAAAGCCGATGAACGGTTCGACTTTCACAGACTTTTCAACACTATCAGCAAAGTCGCCGACACTGCCACGCAAATGACCTGCGCATTTGCCAATTGCGGTAACTGA
>Sp_T_42|sponsalis|T|4758.51769912
ATGCTGTGTCTTCCGGTCTTCATCCTCATCCTTCTGTTGGCTTCACCTGCAGCTTCAAACCGTTTGGAAAGGAAAATCCAAAGCGATTTGATTCGCGCAGCTCTTGAAGATGGCAATATGAAAGCCGATGAACGGTTCGACTTTCAAAGACTTTTCAACACTATCAGCAAAGTCGCCGACACTGCCACGCAAATGACCTGCGCATTTGCCGATTGCGGTAACTGA
>Sp_T_43|sponsalis|T|13301.4911504
ATGCTGTGTCTTCCGGTCTTCATCCTCATCCTTCTGTTGGCTTCACCTGCAGCTTCAAACCGTTTGGAAAGGAAAATCCAAAGCGATTTGATTCGCGCAGCTCTTGAAGATGGCAATATGAAAGCCGATGAACGGTTCGACGTTGGCGGACTTTTCAACACTCTCGGCAAAGTCATGAACACTGCCAAAAACGTGGCCTGCGCTGTAGGCGCTTGCAAAAACTGA
>Sp_T_44|sponsalis|T|15258.7433628
ATGCTGTGTCTTCCGGTCTTCATCCTCATCCTTCTGTTGGCTTCACCTGCAGCTTCAAACCGTTTGGAAAGGAAAATCCAAAGCGATTTGATTCGCGCAGCTCTTGAAGATGGCAATATGAAAGCCGATGAACGGTTCAACTTTGGCGGACTTTTCAACAGTCTCAGCAAAGTCATGAACACTGCCAAACACGTGGCCTGCGCTGTAGGCGGTTGCGACAAGTGA
>Sp_T_45|sponsalis|T|2460.87437186
ATGCTGTGTCTACCAGTCTTCATCCTCCTCCATCTGTTGGCTTCACCTGCAGCTTCAAACCCTGTTGAAACGAAGTTCCAAAGCATTTTGACTCGTGCAGATGCCGATATGGAAACCGAAAAAATAATATCGTATATCCGTTTATGTTGCAACCTTACGACCGCCAGGTGCTGTCCGCCAGGTGTTCAAACGAAATAA
>Sp_T_46|sponsalis|T|1011.26717557
ATGCTGTGTCTTCCGGTCTTCATCCTCCTCCTTCTATTGGCTTCACCTGCAGCTTCAAACCCTTTTGAAACGAAGCTCCAAAGCATGTTGACTCGTTCAGATGCCGATATGGAAACCGAAAAAAAAATTCGTGCACACATTATCCATTTTTGTTGCAGCCGTTTGAGCCCTCGTTGTTGTCCGCCAGATGCCGATATGGAAACCGAAAAAAAGAATTCGTACAATACCCATCAAGTTGTGTTGCCGCCTTTTGAAATGTAG
>Sp_T_47|sponsalis|T|6390.55940594
ATGCTGTGTCTTCCGGTCTTCATCCTCCTCCTTCTGTTGGCTTCACCTGCAGCTTCAAACCCTTTGGAAAGGAAAATCCAAAGCGATTTGATTCGCGCAGCGCTTGAAGATGGCAATATGAAAACAAATGAACGGTTTCTTCAGTTAATTGCCAAACCTATCAAGAATATTTTAGAAACTGTTGGATCATGGTTCCATTGA
>Sp_T_48|sponsalis|T|10308.6831683
ATGCTGTGTCTTCCGGTCTTCATCCTCCTCCTTCTGTTGGCTTCACCTGCAGCTTCAAACCCTTTGGAAAGGAAAATCCAAAGCGATTTGATTCGTGCAGCTCTTGAAGATGGCAATATGAAAACAAATGAACGGTTTCTTCAGTTAATTGCCAAACCTATCAGCAATATTTTAGAAACTGTTGGATCATGGTTCCATTGA
>Sp_T_49|sponsalis|T|2323.81656805
ATGCTGTGTCTTCCGGTCTTCATCCTCCTCCTTCTGTTGGCTTCACCTGCAGCTTCAAACCCTTTGGAAAGGAAAATCCAAAGCGATTTGATTCGCGCAGCTGTTGAAGATGGCGATATGAAAACCGATGAACGGTATCGTGGCTTCTTTAGCAAACTTTTTGGCTGA
>Sp_T_50|sponsalis|T|8054.90234375
ATGCTGTGTCTTCCGGTCTTCATCCTCCTCCTTCTGTTGGCTTCACCTGCAGCTTCAAACCCTTTGGAAAGGAAAATCCGAAGCGATTTGATTCGCGCAGCTCTTGAAGATATGAAATCCGATGAACGGTTTGACCTTGGCGATCTTACTGACTTTGGAAACGGCATCTGCAAACTGCACCCGGTTATATGTAAAAGAAAAGAAAAAACAAAACAAAAAAATGCTGTTTCTTTTGCACACGCTCATGTGGGTTGA
>Sp_T_51|sponsalis|T|7215.33984375
ATGCTGTGTCTTCCGGTCTTCATCCTCCTCCTTCTGTTGGCTTCACCTGCAGCTTCAAACCCTTTGGAAAGGAAAATCCGAAGCGATTTGATTCGCGCAGCTCTTGAAGATATGAAATCCGGTGAACGGTTTGACCTTGGCGATCTTACTGACTTTGGAAACGGCATCTGCAAACTGCACCCGGTTATATGTAAAAGAAAAGAAAAAACAAAACAAAAAAATGCTGTTTCTTTTGCACACGCTCATGTGGGTTGA
>Sp_T_52|sponsalis|T|6533.74418605
ATGCTGTGTCTTCCGGTCTTCATCCTCCTCCTTCTGTTGGCTTCACCTGCAGCTTCAAACCCTTTGGAAAGGAAAATCCGAAGCGATTTGATTCGCGCAGCTCTTGAAGTGGAAAGGAAAATCCGAAGCGATTTGATTCGCGCAGCTCTTGAAGATATGAAATCCGATGAACGGTTTGACCTTGGCGATCTTACTGACTTTGGAAACGGCATCTGCAAACTGCACCCGGTTATATGTAAAAGAAAAGAAAAAACAAAACAAAAAAATGCTGTTTCTTTTGCACACGCTCATGTGGGTTGA
>Sp_T_53|sponsalis|T|17966.1491713
ATGCTGTGTCTTCCGGTCTTCATCCTCCTCCTTCTGTTGGCTTCACCTGCAGCTTCAAACCCTTTGGAAAGGAAAATCCGAAGCGATTTGATTCGCGCAGCTGTTGAAGATATGAAATCCGATGAACGGTTTGACTTTAACGGTCTTGTCAACACTATTTCAAACATATTGGGTCGTTGA
>Sp_T_54|sponsalis|T|22761.4507772
ATGCTGTGTCTTCCGGTCTTCATCCTCCTCCTTCTGTTGGCTTCACCTGCAGCTTCAAACCCTTTGGAAAGGAAAATCCGAAGCGATTTGATTCGCGCAGCTGTTGAAGATATGAAATCCGATGAACGGTTTGACTTTAGCGGTCTTCTCAACGGTGCCATCAGCACTTTTTCAAACCTATTGGGTCTTTGA
>Sp_T_55|sponsalis|T|2184.63819095
ATGCTGTGTCTTCCAGTCTTCATCCTCCTCCTTCTGTTGGCTTCACCTGCAGCTTCAAACCCTGTTGAAACGAAGTTCCAAAGCATTTTGACTCGTGCAGATGCCGATATGGAAACCGAAAAAATAATATCGTATATCCGTTTATGTTGCAACCTTACGACCGCCAGGTGCTGTCCGCCAGGTGTTCAAACGAAATAA
>Sp_T_56|sponsalis|T|2030.97596154
ATGCTGTGTCTTCCGGTCTTCATCCTCCTCCTTCTGTTGGCTTCACCTGCAGCTTCAAACCGTTTGGAAAGGAGCCTCCAAAGAGATTTGATTCCCGCAACCCTTCGAGAGGCCGATATGGAAACGGATATTACCCTTGCTCAAGCCGTCGAAGAGTTTTGCTGCCAGGTCGATCCTGACTCTGATTGCTGTATTCAAACGAAATAA
>Sp_T_57|sponsalis|T|84.3312883436
ATGCTGTGTCCTCCGATCTTCATCCTCCTCCTTCTGTTGGCTTCACCTGCAGCTTCAAACCCTTTGGAAAGGAGCCTCCAAAGAAATTTGATTCTCACAACCGTTCGAGATTATGATATGAAAACCGAAAAACGCCTTCCCAGGCCAGGTAACAGCAAATGA
>Sp_T_58|sponsalis|T|1920.51086957
ATGCTCTGTCGTCCGGTCTTCATCATCCTTCTGCTGTTGGTTTCACCTGCAGCTGCTCTGCCTCTGGATTCAGAGGTGCAAAGAGATTTGGCTCAGGAATTACTTAAAGATTTTGGGACGAGAACTGAGCACCTACCTCTCAAGATTCGGCTGCAATGTTGTGTAATGAAGAATTGTTGCTGA
>Sp_T_59|sponsalis|T|1950.88613861
ATGCTGTGTGTTCCGGTCTTCATCATCCTTCTGCTGTTGGCTTCACCTGCAGCTTCAAAGCCTTTTGAAACGAAGCTCCGAAGCATTTTGACTCGTGCAGATGCCGAGTTGGATTTGAAAAAAATAGTACATCAAATGCTTACTGACTGCTGCTCTATGACGAACAGTAGTTGCTGTCCGAAAGGTTTTGTAACGAAATAA
>Sp_T_60|sponsalis|T|2884.89108911
ATGCTGTGTGTTCCGGTCTTCATCATCCTTCTGCTGTTGGCTTCACCTGCAGCTTCAAAGCCTTTTGAAACGAAGCTCCGAAGCATTTTGACTCGTGCAGATGCCGAGTTGGATTTGAAAAAAATAGTACATCAAATGCTTACTGACTGCTGCACTATGACGAACAGTAGTTGCTGTCCGAAAGGTTTTGTAACGAAATAA
>Sp_T_61|sponsalis|T|623.026315789
ATGCTCCGTCTTCCCATCTTTATCATCCTTCTGCTGGTCCTTTCATCTGCAGCTGGTTTTCCTGTGGAATCAGAGCTGGAAAGAGACTTGACTCACAAATCTCCTAAAGATTTTGGGATGAGAACTCTGGGCCTACTTTTGAGGGATCATTGCTGCATGTATTCGAACAAGTCTTGCTGTTATCGTTAA
>Sp_T_62|sponsalis|T|2553.23893805
ATGCTCCGTCTTCCCATCTTCATCATCCTTCTGCTGGTCCTTTCATCTGCAGCTGGTTTTCCTGTGGAATCAGAGCTGGAAAGAGACTTGACTCACAAATCTCCTAAAGATTTTGGGATGAGAACTCTGGGCCTACTTTTGAGGGATCATTGCTGCATGTATTCGAACAAGTCTTGCTGTTACCGTTTAAAAAGGGGCGGACCAACAAATGCAGCACATGAATGA
>Sp_T_63|sponsalis|T|9296.03157895
ATGCTCCGTCTTCCGATCTTCATCATCCTTCTGCTGGTCCTTTCATCTGCAGCTGGTTTTCCTGTGGAATCCGAGCTGCAAAGAGATCTGACTCAGCTTTCTCCTAAAGATTTTGGGATGAGAACTCTGGGCCTACTTTTGAGGAATCCTTGCTGCAAATATGGGAACGAGTCTTGCTGTTATCGTTAA
>Sp_T_64|sponsalis|T|4978.92105263
ATGCTCCGTCTTCCGATCTTCATCATCCTTCTGCTGGTCCTTTCATCTGCAGCTGGTTTTCCTGTGGAATCCGAGCTGCAAAGATACCTGACTCAGCTTTCTCCTAAAGATTTTGGGATGAGAACTCTGGGCCTACTTTTGAGGGATCATTGCTGCATGTATTCGAACAAGTCTTGCTGTTATCGTTAA
>Sp_T_65|sponsalis|T|4131.30526316
ATGCTCCGTCTTCCGATCTTCATCATCCTTCTGCTGGTCCTTTCATCTGCAGCTGGTTTTCCTGTGGAATCCGAGCTGCAAAGATACCTGACTCAGCTTTCTCCTAAAGATTTTGGGACGAGAACTCTGGGCCTACTTTTGAGGGATCATTGCTGCATGTATTCGAACAAGTCTTGCTGTTATCGTTAA
>Sp_T_66|sponsalis|T|2711.8960396
ATGCTCCGTCTTCCGATCTTCCTCAGCCTTCTGCTGGTCCTTTCATCTGCAGCTGGTTTTCCTGTGGAATCCGAGCTGCAAAGATATCTGCCTCAGTTTTCTCCTAAAGATTTTGGGATGAGAGACCTTGTCCAAGATGTGATGAAAGAGTGCTGCAAGCGTAAGAAGCCTTGCTGTGATGGTTTAGAAAAGGGGTTCTAA
>Sp_T_67|sponsalis|T|3830.34158416
ATGCTCCGTCTTCCGATCTTCCTCAGCCTTCTGCTGGTCCTTTCATCTGCAGCTGGTTTTCCTGTGGAATCCAAGCTGCAAAGATATCTGCCTCAGCTTTCTCCTAAAGATTTTGGGATGAGAGACCTTGTCCAAGATTTGACGAAAGAGTGCTGCAAGCGTAAGAAGCCTTGCTGTGATGGTTTAGAAAAGGGGTTCTAA
>Sp_T_68|sponsalis|T|2432.38118812
ATGCTCCGTCTTCGGATCTTCATCATCCTTCTGCTGGTCCTTTCATCTGCAGCTGGTTTTCCTGTGGAATCCAAGCTGCAAAGATATCTGCCTCAGCTTTCTCCTAAAGATTTTGGGATGAGAGACCTTGTCCAAGATTTGACGAAAGAGTGCTGCAAGCGTAAGAAGCCTTGCTGTGATGGTTTAGAAAAGGGGTTCTAA
>Sp_T_69|sponsalis|T|383.735576923
ATGCCGTGTCTTCCGATCTTCATCCTCCTCCTTCTGTTGGCTTCACCTGCAGCTTCAAACCCTTTGGAAAGGAGCCTCCAAAGAGATTTGATTTCCGCAACCCTTCGAGAGGCCGATATGGAAACGGATATAACCCTTGCTGAAGCCGTTGAAGAGTTTTGCTGCCAGGTTGATCCTGACTCTGATTGCTGTATTCAAACGAAATAA
>Sp_T_70|sponsalis|T|1458.01020408
ATGCGCTGTCTCCCAGTCTTCGCCATTCTTCTGCTGCTGATTGCATCTGCACCAAGCGGTGATGCCCTAGTGAAGGCCAGACATGACGTGTCCCTGGCATCTTACGGCGGTGACTATAATGCAAAGAGAACACTGCAAAAGAAATGGAGCAAACGCGATTGCTGCATAGAAAAACTTTGGTGCTGTCCTTGGTGA
>Sp_T_71|sponsalis|T|853.27638191
ATGCGTTGCCTCCCAGTCGTCCTCCTTCTTCTTCTGCTGCTGCTTCCATCCTCTACTGCTCCTGCGGTCGGATCAAAAAGGAACAGGCTTCGCGGGCTTACATCATTCCGAGATTTTGGCAAGACCATTCAGAAGAGTGTTCGCATGAATCCATTATGCTGTTTGAGTCGTAATCATTGCTGTCTAGCGGCCGCCTAA
>Sp_T_72|sponsalis|T|874.557894737
ATGCGTTGCCTCCCAGTCGTCCTCCTTCTTCTTCTGCTGCTGCTTCCATCCTCTACTGCTCCTGCGGTCGGATCGAAAACGAAAAGGCTTCGCGGGCTTACATCATTCCGAGATTTCGGCAAGACTATTCAGAAGAGGGATCCATTATGCTGTTTGAATCATACTCCTTGCTGTCTAGCGGCCGCCTAA
>Sp_U_1|sponsalis|U|4637.96170213
ATGAACAGAATGGGATTTTTCCTGATGCTGATTGTTGCTGTGCTTCTGACTTCGGTCGTCTGCACTGAAGCAGCGCCATATGATGAAGGGGAAATGAAAAGACTCTTCAATCACGAACTGTTGAGAGATCGAAGGAGCTGTTCTGTTTGTAGTAATGTTCGTTGCTGCTATCCATATGTCTGCGAGAACTCCGTGTGCACTCCTCATGTCAGGGCACTGCTGTCTGGACAGTAA
>Sp_U_2|sponsalis|U|1374.00473934
ATGAACAGAATGGGATTTTTCCTGATGCTGACTGTTGCTGTGCTTCTGACTTCGCTTATCTGCACTGATGGAGCCCCAGCCGAAAAATCGGAAGTAAAAAGGGAATGCTCTGACGACTGCGAGACATGTGACCCTACTCTGCCGTGTGGATGCTGCGGCAATGTCTACTGCCACAAAAGCAGCGGAGTATGCCAGAGTGTCGGCCGTTAA
>Sp_U_3|sponsalis|U|1545.02369668
ATGAACAGAATGGGATTTTTCCTGATGCTGACTGTTGCTGTGCTTCTGACTTCGCTTATCTGCACTGATGGAGCCCCAGCCGAAAAATCGGAAGTAAAAAGGGAATGCTCTGACGACTGCGAGACATGCGACCCTACTCTGCCGTGTGGATGCTGCGGCAATGTCTACTGCCACAAAAGCACCGGAGTATGCCAGAGTGTCGGCCGTTAA
>Sp_U_4|sponsalis|U|3230.57692308
ATGAACAGAATGGGATTTTTCCTGATGCTGACTGTTGCTGTGCTGCTGACTTCGCTCATCTGCACTGAAGCAGCGCCATATGATGAAGGGGAAATGAAAAGACTCTTCAGTCACGAACTGTTGAGAGATCGAGCGGTTTGTCCTTATTGTAAAGTTCGTTGCTGCCATCCAAATTACTGCCAGCCCTCAGGGTGCCGTGGCCCATAG
>Sp_U_5|sponsalis|U|22159.5234043
ATGAACAGAATGGGATTTTTCCTGATGCTGACTGTTGCTGTGCTGCTGACTTCGCTCATCTGCACTGAAGCAGCGCCATATGATGAAGGGGAAATGAAAAGACTCTTCAGTCACGAACTGTTGAGAGATCGAAGGGCCTGTTCTTATTGTTTTAACAAAAATTGCTGCTATCCATATTTCTGCTCGTCGACCGGATGTGATACTTATTTGAGGGCACTGCTGTCTGGACAGTAA
>Sp_U_6|sponsalis|U|10564.879397
ATGAACAGAATGGGATTTTTCCTGATGCTGACTGTTGCTGTGCTTCTGACTTCGCTCGTCTGCACTGAAGCAGCACCAGCTGATGAAGCCAACATGGAAAGGGATTTCGAGAAAAGATGTGTAAGATGCAGACCGGGATACAAATGCTGTGGTGTCTGTGTGGGAAGTCAATGCACTGGCCGTGAAGAACCTATATAG
>Sp_U_7|sponsalis|U|14536.6201923
ATGAACAGAATGGGATTTTTCCTGACTCTGGCTGTTGCTGTGCTTCTGACTTCGCTCATCTGCACTGAAGCAGCGCCATATGACGAAGGGGAAATGAAAAGACTCTTCAGTCACGAACTGTTGAGAGATCGAGCGGTTTGTCCTTATTGTAAAGTTCGTTGCTGCCATCCAAATTACTGCCAGCCCTCAGGGTGCCGTGGCCCATAG
>Sp_U_8|sponsalis|U|4630.83886256
ATGAACAGAATGGGATTTTTCCTGACGCTGACTGTTGCTGTGCTTCTGACTTCGCTTATCTGCACTGATGGAGCCCCAGCCGAAAAATCGGAAGTAAAAAGGGAATGCTCTGACGACTGCGAGACATGTGACCCTACTCTGCCGTGTGGATGCTGCGGCAATGTCTACTGCCACAAAAGCAGCGGAGTATGCCAGAGTGTCGGCCGTTAA
>Sp_U_9|sponsalis|U|1250.36492891
ATGAACAGAATGGGATTTTTCCTGACGCTGACTGTTGCTGTGCTTCTGACTTCGCTTATCTGCACTGATGGAGCCCCAGCCGAAAAATCGGAAGTAAAAAGGGAATGCTCTGACGACTGCGAGACATGCGACCCTACTCTGCCGTGTGGATGCTGCGGCAATGTCTACTGCCACAAAAGCACCGGAGTATGCCAGAGTGTCGGCCGTTAA
>Sp_V_1|sponsalis|V|4300.89495798
ATGATGTCAGCACCAAGAATGATGCCACTCATCCTCCTGCTTCTGTTGCCCCTGGCAATCCGTTGTCATGACGGACAGGCGATGCAAGGGGACAGAGACCCCAGTGCCAGTCTTCTGAGAGGAGACAGAGATGATCTATCAGTCAAGGAGACTTGCACGACTTGCAATGGTGCCGAATGCTGTGGCAGGTGCATTAAAAGGTTTGGCAAGTGGAAATGTGATGCCTGGGGGAAATAA
>Sp_V_2|sponsalis|V|1484.55605381
ATGTCAGCACCAAAAATGATGCCACTCATCCTCCTGCTTCTGTTGCCCCTGGCAATCCGTTGTCATGACGGACAGGCGATGCAAGGGGACAGAGACCCCAGTGAGAGAGACAGAGATGATCTATTAGTCAAGCGGACTTGCGGGACTTGCAATGGTGTCGAATGCTGTGGCAGGTGCAGTTGCCCGTGGAACGTCTGTACTTGTAGAGAGTGGGGGAAATAA
>Sp_V_3|sponsalis|V|2741.92376682
ATGTCAGCACCAAGAATGATGCCACTCATCCTCCTGCTTCTGTTGCCCCTGGCAATCCGTTGTCATGACGGACAGGCGATGCAAGGGGACAGAGACCCCAGTGAGAGAGACAGAGATGATCTATTGGTCAAGCGGACTTGCGGGACTTGCAATGGTGCCGAATGCTGTGGCAGGTGCAGTTGCCCGTGGAACGTCTGTACTTGTAGAGAGTGGGGGAAATAA
>Sp_Y_1|sponsalis|Y|213.878504673
ATGCAGAAAGCGACTGTTCTGATTCTCGCCATCCTGCTTTTGTTGCCCCTGGCAATGGCTCAGGATGATGAAGGCAGCCAGGAAAATGCTGCAGAGAGAGAAGTCGACATAACCAAACGGTGTGCTGGAGTTGGTGAATCGTGCGGGAACAACTGTTGCAGCCGCCTGAAGTGCGTTAGTGGCAAGTGCTGTCCAACCACCAATGGTTGTTGA
>Sp_Y_2|sponsalis|Y|103.938053097
ATGCAGAAAGCGACAGTTCTGATTCTCGCCATCCTGCTTTTGTTGCCCCTGTCAATGGCTCAGGATGATGAAGGCAGCCAGGAAAATGCTGCAGAGAGAGACGTCGACATGACCAAACGGTGTGGTGGAACCGGTGACTCGTGCAATGAACCTGCAGGCCAGAACTGTTGCAGCACCCTGAAGTGCGTTAGTAGCAAGTGCTGTCCAACCACCAATGGCTGTTGA
>Sp_Y_3|sponsalis|Y|65.238317757
ATGCAGAAAGCGACAGTTCTGATTCTCGCCATCCTGCTTTTGTTGCCCCTGTCAATGGCTCAGGATGATGAAGGCAGCCAGGAAAATGCTGCAGAGAGAGAAGTCGACATAACCAAACGGTGTGCTGGAGTTGGTGAATCGTGCGGGAACAACTGTTGCAGCCGCCTGAAGTGCGTTAGTGGCAAGTGCTGTCCAACCACCAATGGTTGTTGA
>Sp_Y_4|sponsalis|Y|148.004739336
ATGCAGAAAGCGACAGTTCTGATTCTCGCCATCCTGCTTTTGTTGCCCCTGTCAATGGCTCAGGATGATGAAGGCAGCCAGGAAAATGCTGCAGAGAGAGAAGTCGACATAACCAAACGGTGTGGTGGAGTCGGTGACTCGTGCGGGCCCTGTTGCGGCACCCTGAAGTGCGTTAGTGGCAAGTGCTGTCCGACCACCAATGATTGTTGA
>Sp_Y_5|sponsalis|Y|31.3938053097
ATGCAGAAAGCGACTGTTCTGATTCTCGCCATCCTGCTTTTGTTGCCCCTGTCAATGGCTCAGAATGATGAAGGCAGCCAGGAAAATGCTGCAGAGAGAGAAGTCGACATGACCAAACGGTGTGGTGGAACCGGTGACTCGTGCAATGAACCTGCAGGCCAGAACTGTTGCAGCACCCTGAAGTGCGTTAGTAGCAAGTGCTGTCCAACCACCAATGGCTGTTGA
>Sp_con-ikot-ikot_1|sponsalis|con-ikot-ikot|8271.70484581
ATGGCGATGAACATGCGGATGACGCTAAGCGTGCTCGCAGTGGTCCTCTTAACGACCACGATTGTTCGTTCCACTTCATTGCAGGACCACAAGAGGAAAGCGCTCCAGCGTCGAGGGGACCTTACTGCTATGTGTTGCTTTTTATTCTTTGGATGCTATCGGGAGTGTAAAAACAACGGTCGCGAAGACTGCGTGGAGGATTGCAGAAACGACCACAGAGACGTGTGCTACTGGGATCACCCCGTCTACTGCTTGTCATTTGGGAGCTGTTATGACAAATGCATCGAAACGAAACCAGAAGACCATTGCAACAAGGGGTGCAGCTATGAAGCCAAGCTGAAGTGCATACAGGAGGATTTCTTTAACTGTTGTCCTAACTTCATGATGTGTTACTACGAATGTCGTGAAGAGTATGACCTTTGCTCGGAAGCCTGCAAAGAAGCTGAGTGCTGA
>Sp_con-ikot-ikot_2|sponsalis|con-ikot-ikot|6146.39867841
ATGGCGATGAACATGCGGATGACGCTGAGCGTGCTCGCAGTGGTCCTCTTAACGACCACGATTGTTCGTTCCACTTCATTGCAGGACCACAAGAGGAAAGCGCTCCAGCGTCGAGGGGACCTTACTGCTATGTGTTGCTTTTTATTCTTTGGATGCTATCGGGAGTGTAAAAACAACGGTCGCGAAGACTGCGTGGAGGATTGCAGAAACGACCACAGAGACGTGTGCTACTGGGATCACCCCGTCTACTGCTTGTCATTTGGGAGCTGTTATGACAAATGCATCGAAACGAAACCAGAAGACCATTGCTCCAAGGATTGCAGCTACGAAGCCAAGCTGAAGTGCATACAGGAGGATTTCTTTAACTGTTGTCCTAACTTCATGATGTGTTACTACGAATGTCGTGAAGAGTATGACCTTTGCTCGGAAGCCTGCAAAGAAGCTGAGTGCTGA
>Sp_con-ikot-ikot_3|sponsalis|con-ikot-ikot|1692.68478261
ATGGCGATGAACATGCGGATGACGCTAAGCGTGCTCGCAGTGGTCCTCTTAACGACCACGATTGTTCGTTCCACTTCATTGCAGGAACACAAGAGGAAAGCGCTCCAGCGTCGAGGGGACCCTACTGCTATGTGTTGCTTTTTATTCTGGGGATGCTATCGGGGGTGTGAAAACAACGGTGGCGAATACTGCTTGGAGAATTGCAGAAACGACAACAAAGACGAGTGCCATTTGGATCACCCCTTCTACTGCTTGTCATTTGGGAGCTGTTATGAGAAATGCATCGAAACGAAACCAGAAGACCATTGCAACAAGGGGTGCAGCTACGAAGCCAAGCTGAAGTGCATACAGGCGGATTTCGTTGACTGTTGTCCTAACTTCATGATGTGTTACTACGAATGTCGAAATAAGTATGACCAATTCCATTGCTCGGAAGCCTGCGAAAAAGTGACGTGCTGA
>Sp_con-ikot-ikot_4|sponsalis|con-ikot-ikot|1139.64130435
ATGGCGATGAACATGCGGATGACGCTAAGCGTGCTCGCAGTGGTCCTCTTAACGACCACGATTGTTCGTTCCACTTCATTGCAGGAACACAAGAGGAAAGCGCTCCAGCGTCGAGGGGACCCTACTGCTATGTGTTGCTTTTTATTCTGGGGATGCTATCGGGGGTGTGAAAACAACGGTGGCGAATACTGCTTGGAGAATTGCAGAAACGACAACAAAGACGAGTGCCATTTGGATCACCCCTTCTACTGCTTGTCATTTGGGAGCTGTTATGAGAAATGCATCGAAACGAAACCAGAAGACCATTGCAACAAGGGGTGCAGCTACGAAGCCAAGCTGAAGTGCATACAGGCGGATTTCGTTGACTGTTGTCCTAACTTCATGATGTGTTACTACGAATGTCGAAATAATCATGACCAAGTCCTTTGCTCGGAAGCCTGCGAAAAAGTGACGTGCTGA
>Sp_con-ikot-ikot_5|sponsalis|con-ikot-ikot|33.1317365269
ATGGCCACGAACAGGTGGATGACGCTCAGCGTGTTTGTAGTGGTTGTCATGGCAGCCACTGTCGTTGGCTCCACACCGTCACAAGAGCAAGGCCTCAGCCTCCATGAACGCCGTAACCCTGCATGCTGCCTCTGGGAATTTTATGACTGTCTGATACAACGCAGGAAATTGAGGAAGCGTTTGCGTGTGTGCGACATCAGGACCTCCAGGATTTGTGCAAGTGTCCGTTATGGTGGGTGCTGCCCGGAGATTCTGCGCTGTTTTGTAGAATGCACGTCAAGCGACAGAGCAGTGTGCTATCAACACTGCAAAGCTGTACGTTGCGTGTTTTGA
>Sp_con-ikot-ikot_6|sponsalis|con-ikot-ikot|50.9850299401
ATGGCCACCAACAGGTGGATGACGCTCAGCGTGTTTGTAGTGGTTGTCATGGCAGCCACTGTCGTTGGCTCCACTCCGTCACAAGAGCAAGGCCTCAGCCTCCATGAACGCCGTAACCCTGTATGCTGCCTCTGGGAATTTTATGACTGTCTGATACAACGCAGGAAATGGAGGAAGCGTTTGCGTGTGTGCGACATCAGGACCTCCAGGATTTGTGCAAGTGTCCGTTATGGTGGGTGCTGCCCGGAGATTCTGCGCTGTTTTGTAGAATGCACGTCAAGCGACAGAGCAGTGTGCTATCAACACTGCAAAGCTGTACGTTGCGTGTTTTGA
>Sp_con-ikot-ikot_7|sponsalis|con-ikot-ikot|17.8140243902
ATGAACATGTGGATGACGCTCAGCGTGTGTGTAGTGGTTGTCATGGCAACCACTGTGGTTGGCTCCACTCCGTCACAAGAGCAAGGCCTCAACCTCGATGACCGCCAGAACCCTGGATGCTGCCTCTGGGAATATTATGACTGTCTGATACGACGCAGGGAATGGAGGGGCTTTTTGCATATTTGCTACAACAAGGCCTCCATGATTTGTACACGTGGCCGTTCTGCTGGCTGCTGTCCTGGGCTTTTTCGCTGTTTTGATGAATGCATGTCGAGCGATCACGCGGTCTGCTACTTCCGCTGCAAATTTGCACGATGCTGGTTTTGA
>Sp_con-ikot-ikot_8|sponsalis|con-ikot-ikot|118.832386364
ATGAACGTGTGGATTACGATCAGCGTGTTTGTAGTGGTTGTCATGGCAACCACAGTCATTGGCTCCATTCCATCACAGGAACAAGAGCGCGGCAGCAACGGCCACAACATAAGAACATGTTGCGCCCAGATGTCATACTTCTGTCTTCGAAATAATGGATGCTCTAACAAGAGGAAGAGTGATTGTGTGGAACTCTGCAGTAATACAGATACTAGCGGGTGCGGACGTACTGCTGATGACAACTGTTGCTCCCATTACATGTACTGTCTGGCGGATTGCCAGATGTCACAAGTTCAGGGTGGAGATCCTCTGTTTATCTGCTATAGGCATTGCAAAGAGCTACGTTGTTAG
>Sp_con-ikot-ikot_9|sponsalis|con-ikot-ikot|90.5028409091
ATGAACGTGTGGATTACGATCAGCGTGTTTGTAGTGGTTGTCGTGGCAACCACTGTCATTGGCTCCATTCCATCACAGGAACAAGAGCGCGGCAGCAACGACCGCAACACAAGAACATGTTGCGCCCAGATGTCATACTTCTGTCTTCGAAATAATGGATGCTCTAACAAGAGGAAGAGTGATTGTTTGGAACTCTGCAGTAATACAGATACTAGCGGGTGCGGACGTACTGCTGATGACAACTGTTGCTCCCATTACATGTACTGTCTGGCGGATTGCCAGATGTCACAAGTTCAGGGTGGAGATCCTCTGTTTATCTGCTATAGGCATTGCAAAGAGCTACGTTGTTAG
>Sp_conkunitzin_1|sponsalis|conkunitzin|41.1803278689
ATGGACGCCCTTCGCTCAGCTGCTGTTCTTCTGCTGGTGACTCTCTTTACGCAGCTGCCGACCATCCGAGCAGATGGCAGAACTATTTGCCTGTTGCCTCAAGTAGTCGGGAGTTGTGTTATTATGCGAGAAAGGTTTTTCTTCAACGCAACTTCGTGGAGATGCGAGTCTTTCCGTTACGGAGGTTGTGAGGGCAACGCCAACAACTTTAAAACCTTTGATGACTGCAAGGCTAAGTGCCAGGGAGCGTGCCTACAACCCGTAGATCCTGGGCCGTGCCCTTCCCACTTCCCCAAGTTCTTCTTCAATACGCAGACGGGGGTTTGTGAACAGTTCAATTACGGAGGCTGTTTCGGCAACCTCAACAAGTTTAACACCATACAAGATTGCGAGGCTACCTGTCTCACAGCAACTCCAGAGCCTTGA
>Sp_conkunitzin_2|sponsalis|conkunitzin|16.2646370023
ATGGACGCCCTTCGCTCTGCTGCTGTTCTTCTGCTGGTGACTCTCTTCACGCAGCTGCCGACCATCCGAGCAGATGGCAGAACTATTTGCCTGTTGCCTCAAGTAGTCGGGAGTTGTGTTATTATGCGAGAAAGGTTTTTCTTCAACGCAACTTCGTGGAGATGCGAGTCTTTCCGTTACGGAGGTTGTGAGGGCAACGCCAACAACTTTAAAACCTTTGATGACTGCAAGGCTAGGTGCCAGGGAGCGTGCCTACAACCCGTAGATCCTGGGCCGTGCCCTTCCCACTTCACCAAGTTCTTCTTCAATGCGCAGACGGGGGTTTGTGAACAGTTCATTTACGGAGGCTGTTTCGGCAACCTCAACAAGTTTAACACCATACAAGATTGCGAGGCTACCTGTCTCACAGCAACTCCAGAGCCTTGA
>Sp_conkunitzin_3|sponsalis|conkunitzin|794.182835821
ATGGAAGGACGTGGTTTTGCTGCTGTTGTGATCCTGACCATGTGTATGCTTGCACGTGGGGCTGGCGCTTCGGAACGTTTTGTTCGACCGTATGAATGCACACAACGAGTGGAACCGGGGGACTGCACAAGCTATTTAGCGCAATACCACTTCGATCTGTCTATTTACGACTGTAAACAGTTCATCTACACCGGATGTGGAGGCAACGGCAACAATTTTAACAGTTACAATGAGTGTCGCGACACATGTAGGCCGTTTCTGCGCTGA
>Sp_conkunitzin_4|sponsalis|conkunitzin|42.31640625
ATGGAGGGACGTCGTTTTGCTGCTGTTCTGATCCTGACCATCTGTCTGTTTGCACCTGGGGCTGGCGCTTCGGAACGTGAGGGTCGAGGGGATGTATGCACGCTACCAAAGGATGTGGGGATATGCCATCAATATGTAGTGAGATATTACTTCGATACGGATTTGTGTAGAACGTTCCAGTACGGAGGATGTGGTGGCAACGGCAACAATTTTTTCACTTTCACTGAGTGTTACGAAACATGTGGGTCCAAATAA
>Sp_conkunitzin_5|sponsalis|conkunitzin|601.253731343
ATGGAGGGACGTCGTTTTGCTGCTGTTCTGATCTTGACCATCTGTCTGTTTGCACCTGGGGCTGGCGCTTCGGAACGTTTTGTTCGACCGTATGAATGCACACTACCAGCGGAACCGGGGACGTGCACAAGTTATATAGCGAAATATTACTTCGATCTGCCTTCTTACGACTGCAAACAGTTCACTTACGGAGGGTGTGGTGGCAACGGCAACAATTTTTACAAATACAACGATTGTCGCGCCAAATGTAGGCCGTATCTGCGCTGA
>Sp_conkunitzin_6|sponsalis|conkunitzin|296.347490347
ATGGAGGGACGTCGTTTTGCTGCTGTTCTGATCCTGACTATCTGTCTGCTTGCACCTGGGGCTGGCGCTTCGGAACGTGATGGTGCAGGGGATGTATGCACGAAACAAATGGATGTGGGGCCGTGCCATCAATATGAAGTGAGATTTTACTTCGATTCGGTTTTGTGTAGACCGTTCCATTACGGAGGATGTGGTGGCAACGGCAACAAGTTTTCCTCTCTCTTTGAGTGTTACGCTACATGTGGGTCGAATAACTGA
>Sp_conkunitzin_7|sponsalis|conkunitzin|435.007722008
ATGGAGGGACGTCGTTTTGCTGCCGTTCTGATCCTGACCATCTGTCTGCTTGCACCTGGGGCTGGCGCTTCGGAACGTGATGGTCCAGAGGATGTATGCACGCTACAAATGGATGTGGGGCCGTGCCATCAATATGAAGTGAGATTTTACTTCGATTCGGTTTTGTGTAGACCGTTCCATTACGGAGGATGTGGTGGCAACGGCAACAAATTTTCCTCTCTCCCTGAGTGTTACGCTACATGTGGGTCGAATAACTGA
>Sp_conkunitzin_8|sponsalis|conkunitzin|892.614503817
ATGGAGGGACGTCGTTTTGCTGCTGTTCTGATCCTGACCATCTGTCTGCTTGCACCTGGGGCTGGCGCTTCGGAACGTGATGTTCTACCGAGAAGGTGCACACACGGAATGGACGGGGGGTCGTGCCTAGGGAATTTGCAGAGATATTACTACGACATGTCTTCTGACGAATGTAAACCGTTCCTTTACGGAGGATGTGGTGGCAACGACAACAATTTTCACACTTACGCGCACTGTTTCTACACATGTTGGTGGCATTAA
>Sp_conkunitzin_9|sponsalis|conkunitzin|54.17578125
ATGGAGGGACGTCGTTTTGCTGCTGTTCTGATCCTGACCATCTGTATGCTTGCACCTGGGGCTGGCGCTTTGGAACGTGGGGGTCGAGGGGATGTATGCACGCTACCAAAGGATGTGGGGATATGCCATCAATATGTAGTGAGATATTACTTCGATACGGATTTGTGTAGAACGTTCCAGTACGGAGGATGTGGTGGCAACGGCAACAATTTTTTCACTTTCACTGAGTGTTACGAAACATGTGGGTCCAAATAA
>Sp_conkunitzin_10|sponsalis|conkunitzin|227.316037736
ATGGAGGGACGTCGTTTTGCTGCTGTTCTGATCCTGACCATCTGTATGCTTGCACCTGGGGCTGGCGCTTCGGAACGTCGGGGTCTACCGAAGGTATGCAGACTGCCAGCGGAAACGGGACCGTGCAAAGCGTCTTTCCCGAGATTTTACTTCGATATGGCTACTAATGGCTGCAAAAAGTTCATTTACGGAGGATGTCGTGGCAACGGCAACAATTTTGGCACTTACAAGGAGTGTTGCAACAGATGTCTACCGAAGGTATGCACACTGCCAGCGGAAACGGGACCGTGCAAAGCGTATTTCCCGAGATATTACTTCGATGCTACTAACGGCTGCAAACAGTTCATTTACGGAGGATGTCGTGGCAATGGCAACAATTTTGGCACTTACAAGGAGTGTTGCGACAGATGTGGGTCGAAATAA
>Sp_conkunitzin_11|sponsalis|conkunitzin|88.083032491
ATGGAGGGACGTCGTTTTGCTGCTGTTCTGATCCTGACCATCTGTATGCTTGCACCTGGGGCTAGCGCTGCGGTACATTGGTCTGTGTGCAAGCTACCAGCGGAACCCGGACCGTGCAATGAGTATGTGGACAGATTTTACTTCGATTGGAATAGAAAGGAATGTAAACCGTTCACTTACGGATCATGTGAAGGCAACGACAACAATTTTCCCACTTACGATGTCTGTTGCAACGAATGTCCGTACGGACAATGCAGGTGGATACCACGGGGCTGA
>Sp_conkunitzin_12|sponsalis|conkunitzin|479.296
ATGGAGGGACGTCGTTTGGCTGTTGTTCTGATTGTGATCAGCTGTCTGTCTGCCTTGACCGTTGGCGATACCATTTTTGTACCTGACCTGTGTTACCAACCCGTGGCGGAAGGGCCGTGCAGAGGCTATTTTCCACGCTATTTCTTCAACCCCGCTTCTGGCATGTGCGAAGAGTTCATTTACGGGGGATGTGAGGGCAACGAAAACAGATTTGCGAACGAGGCAGCGTGCATGCTTGTATGCATTTAA
>Sp_conodipine_1|sponsalis|conodipine|33.0890909091
ATGAAGCTGCTGGAATCAGCCTTGTGGATACTGGCAGCTTTGGCGCTGCCACGGATTGCGGCTCACGATTCCTCTACGGCTGAGTTATGCAAGACCAACAGCGACGGTTGCAGTGTTCCGTTTTCGTGGATACCATGCCAAGAGCATTTCCGTGCCGCCTGTGACAGACACGATACCTGTTATCTTTGTGGAGCGCATTTCGGCTTCACGCAGGACGACTGTGACAACGCTTTTCTCACCCACATGACTGCTCTGTGTGCCGAGGGTACTGATGATGAAGGCTTCTGCCTGGAGAAACGGAAACGAAGAGAAGCTTCCAGCATGTCCGTCGACACCCCTACTCTCAGACAACTGCGGCTAGTGGAGAAACTCCTGCCCCCGAAGTCCTTGTCGGACCGTGACCCACGTCAGCTCCATCGATTTGCTACCTGCACTGAATGGGCTGTGATGTATTTCAATACAGTCCAGGCCTTTGGCTGGTGGCACTTCTACTACTGGCCCGATACCACGCTCTGCCCCCAATTTCAGGCTTGTATGCCTGAGGTTTGA
>Sp_conodipine_2|sponsalis|conodipine|19.6327272727
ATGAAGCTGCTGGAATCAGCCTTGTGGATACTGGCAGCTTTGGCGCTGCCACGGATTGCGGCTCAGGATTCCAGTACGGCTGAGTTATGCAAGACCAACAGCAACGGTTGCAGTGTTCCGTTTGCGTGGATACCATGCCAAGAGCATTTCCGTGCCGCCTGTGACAGACACGATACCTGTTATCTTTGTGGAGCCCATTTCGGCTTCACGCAGGACGACTGTGACAACGCTTTTCTCACAGACATGACTGCTCTGTGTGCCGAGGGTACTGATGATGAAGGCTTCTGCCTGGAGAAACGGAAACGAAGAGAAGCTTCCAGCATGTCCGACGACACCCCTACTCTCAGACAACTGCGGCTAGTGGAGAAACTCCTGCCCCCGAAGTCCTTGTCGGACCGTGACCCACGTCAGCTCCATCGATTTGCTACCTGCACTGAATGGGCTGTGATGTATTTCAATACAGTCCAGGCCTTTGGCTGGTGGCACTTCTACTACTGGCCCGATACCACGCTCTGCCCCCAATTTCAGGCTTGTATGCCTGAGGTTTGA
>Sp_conodipine_3|sponsalis|conodipine|8.29684210526
ATGAAGCTGGTGGCACCAGTCCTGTGGGCCATGGCAGCTCTGGCAGTCACCTGGCTTGTGGCTGGAGATTCCACTTCAGACCAGTCATGCACAACGTACAGCGACGGCTGCAGTGCCCCTCAGAACACACCATGCCGAGAGTATTTCCGTCCTGCCTGTGACCGACACGACAGCTGCTACCGTTGTGGGAAGACTTTCGACATCAACCAGACGAGATGTGACGAAGCATTTTTCGAGGACATGAGAACGCTATGCGTACAGCTTGGTCTCTCAGACATCTGCCCAGCAAGAAGGAAACGAGGAGTGGCCTCTCGCAGAGCCACATCAGTTCTGAACCGTGAAGCAAGGGGATTAGTTACTTGTCATCAGTATGCAGGGGTGTATTATGCAACAGCCGTAAGAATTGGTGAAAGATTTTATTCAGAAACTACCGACCTGGAAGCTTGCCAAGGGGTAAAGCATTGCTTGCCTTAA
>Sp_conodipine_4|sponsalis|conodipine|4738.72798434
ATGAAGGTGCTGGAATCAGCCTTGTGGATACTGGCAGCTCTGGCACTGCCACAGATTGCGGCTCAGGATTCCAGTACGGCTGCGTTATGCAAGGAGAACAGCAACGGTTGCAGTGTTCCGTTGACGTGGATACCATGCCAAGAGCAATTCCGTCCCGCCTGTGACAGACACGATACCTGTTACCATTGTGGAGAGCATTTCAACTTTACGCGGGAAGACTGTGACCACGCTTTCCTCACAGACATGAAAGCTCTATGTGATGGTACTGACCTCTGCGTAGAGGATCCGAAACGAAGAGAAGCTTCCAGCATGTCCAACACCACCCCTCTCAGACAACAACGGCTGCTGGAGAAACTCCTGCTCCCGAGTGACCTATTTGCTCCTAAATGCATGGAATGGGCTGGGGACTATTTTGAGGTAGTCCGGGGCTTCGCCTCGGCGCACTACACCGCCAATGCCGATTCCTCGTACTGCCCCCGGTACGCGGCTTGTATGCCTCAGGAGCTTTGA
>Sp_conodipine_5|sponsalis|conodipine|37.56
ATGAAGGTGCTGGAATCAGCCTTGTGGATACTGGCAGCTCTTGCACTGCCACGGATCGCGGCTCAGGATTCCAGTACGGCTGAGTTATGCAAGACCAACAGCAACGGTTGCAGTGTTCCGTTTGAGTGGATACCATGCCAAGAGCATTTCCTTGCCGCCTGTGACAGACACGATACCTGTTACTTCTGTGGAGCGCATTTCAACTTCACGCAGGACGACTGTGACAACGCTTTTCTCACAGACATGACTGCTCTGTGTGCCGAGGGTACTGATGATGAAGGCTTCTGCCTGGAGAAACGGAAACGAAGAGAAGCTTCCAGCATGTCCGTCGACACCCCTACTCTCAGACAACTGCGGCTAGTGGAGAAACTCCTGCCCCCGAAGTCCTTGTCGGACCGTGACCCACGTCAGCTCCATCGATTTGCTACCTGCACTGAATGGGCTGTGATGTATTTCAATACAGTCCAGGCCTTTGGCTGGTGGTTTTTCTACTACCACCCCGATGCCACGCTCTGCCCCCATTTTCAGGCTTGTATGCCTGAGGTTTGA
>Sp_conodipine_6|sponsalis|conodipine|41.0309090909
ATGAAGGTGCTGGAATCAGCCTTGTGGATACTGGCAGCTCTTGCACTGCCACGGATCGCGGCTCAGGATTCCAGTACGGCTGAGTTATGCAAGACCAACAGCAACGGTTGCAGTGTTCCGTTTGAGTGGATACCATGCCAAGAGCATTTCCTTGCCGCCTGTGACAGACACGATACCTGTTACTTCTGTGGAGCGCATTTCAACTTCACGCAGGACGACTGTGACAACGCTTTTCTCACAGACATGACTGCTCTGTGTGCCGAGGGTACTGATGATGAAGGCTTCTGCCTGGAGAAACGGAAACGAAGAGAAGCTTCCAGCATGTCCGTCGACACCCCTACTCTCAGACAACTGCGGCTAGTGGAGAAACTCCTGCCCCCGAAGTCCTTGTCGGACCGTGACCCACGTCAGCTCCATCGATTTGCTACCTGCACTGAATGGGCTGTGATGTATTTTAATACAGTCCAGGCCTTTGGCTGGTGGCACTTCTACTACTGGCCCGATACCACGCTCTGCCCCCAATTTCAGGCTTGTATGCCTGAGGTTTGA
>Sp_conodipine_7|sponsalis|conodipine|188.890909091
ATGAAGGTGCTGGAATCAGCCTTGTGGATACTGGCAGCTCTTGGACTGCCACGGATTGCGGCTCAGGATTCCACTACGGCTGAGGTATGCAAGGAGAACAGCAACGGTTGCAGTGTTCCGTTTGAGTGGATACCATGCCAAGAGCATTTCCTTGCCGCCTGTGACAGACACGATACCTGTTACTTCTGTGGAGCCCATTTCGGCTTCACGCAGGACGACTGTGACAACGCTTTTCTCACCCACATGACTGCTCTGTGTGCCGAAGGTACTGATGATGAGGGCTTCTGCCTGGAGAAACGGAAACGAAGAGAAGCTTCCAGCATGTCCGTCGACACCCCTACTCTCAGACAACTGCGGCTAGTGGAGAAACTCCTGCCCCCGAAGGCCTTGTCGGACCGTGACCTACGTCAGCTCCATCGATTTGCTACCTGCACTGAATGGGCTGTGATGTATTTTAATACAGTCCAGGCCTTTGGCTGGTGGCACTTCTACTACTGGCCCGATACCACGCTCTGCCCCCAATTTCAGGCTTGTATGCCTGAGGTTTGA
>Sp_conophysin_1|sponsalis|conophysin|28.6987012987
ATGCAGATGGGACGACCGACGTTGGTGCTGGGGTTGCCGCTGCTGCTGCTGCTGCTGCAGGTGCTCACTACCCAGGCTTGCTATATCCAAAACTGCCCAAAAGGTGGCAAGAGAGATGTGGACGAAAGACATCCTGTCCATGAGTGCATGTCCTGTGGCTTTGGCCAGTGTGTGGGGCCGAGTATCTGCTGTGGGATTGGAGGATGCCAAATAGGAAGCGCAGAAGCGAGCGTGTGCGGCGTAGAGGACGAGAGTCCTATTCCTTGCATGGTCATTGGTGACCACTGCTCTATGAACAACCCAGGCAACATCCAGGGCCACTGTGTTGCTCCTGGCATCTGCTGTGTGGATGATACTTGTACCACCCACCCGGATTGTCTGTAG
>Sp_conophysin_2|sponsalis|conophysin|56.7246753247
ATGCAGATGGGACGACCGACGTTGGTGCTGGGGTTGCCGCTGCTGCTGCTGCTGCTGCAGGTGCTCACTACCCAGGCTTGCTATATCCAAAACTGCCCAAAAGGTGGCAAGAGAGATGTGGACGAAAGACATCCTGTCCATGAGTGCATGTCCTGTAGCTTTGGCCAGTGTGTGGGGCCCAGTATCTGCTGTGGGATTGGAGGATGCCAAATAGGAAGCGCAGAAGCGAGCGTGTGCGGCGTAGAGGACGAGAGTCCTATTCCTTGCATGGTCATTGGTGACCACTGCTCTATGAACAACCCAGGCAACATCCAGGGCCACTGTGTTGCTCCTGGCATCTGCTGTGTGGATGATACTTGTACCACCCACCCGGATTGTCTGTAG
>Sp_conophysin_3|sponsalis|conophysin|142.067532468
ATGCAGATGGGACGACCGACGTTGGTGCTGGGGTTGCCGCTGCTGCTGCTGCTGCTGCAGGTGCTCACTACCCAGGCTTGCTATATCCAAAACTGCCCAAAAGGTGGCAAGAGAGATGTGGACGAAAGACATCCTGTCCATGAGTGCATGTCCTGTAGCTTTGGCCAGTGTGTGGGGCCCAGTATCTGCTGTGGGATTGGAGGATGCCAAATAGGAAGCGCAGAAGCGAGCGTGTGCGGCGTAGAGGACGAGAGTCCTATTCCTTGCATGGTCATTGGTGAGCACTGCTCTCTGAACAACCCCGGCAACATCCAGGGCCACTGTGTTGCTCCTGGCATCTGCTGTGTGGATGATACTTGTACCACCCACCCGGATTGTCTGTAG
