# Supplementary material for: Venomix: a simple bioinformatic pipeline for identifying and characterizing toxin gene candidates from transcriptomic data
Source: PeerJ. 2018 Jul 31;6:e5361. doi: 10.7717/peerj.5361 (PMC6074769; doi:10.7717/peerj.5361)
Supplement: Supplemental Information 2 [file peerj-06-5361-s002.gz › FinalOutput_1E-20/SCREENING/Nucleotides.fasta]

>TRINITY_DN9006_c0_g1_i1 len=2767 path=[5922:0-131 5923:132-155 5946:156-314 5920:315-350 @5944@!:351-440 5932:441-467 5941:468-1061 5905:1062-1085 5938:1086-1799 5908:1800-1823 5945:1824-2190 5935:2191-2220 @5940@!:2221-2620 5914:2621-2661 5915:2662-2766] [-1, 5922, 5923, 5946, 5920, 5944, 5932, 5941, 5905, 5938, 5908, 5945, 5935, 5940, 5914, 5915, -2]
GGGGGAAGAGGTAAACAATCATAACTGGCACGACGACTTCTCGTCGTTGGCGTGCACGAC
GCACCGCTCGCGCGCGAGTCTCTTGAAGTAGAACACGCAGACGGTCAGTATGACGACGAC
GACCAGAAGCACCGACGTCAGCGCCACAAACACCCACGTCAGAGCTTTCTGCGTGCTGCC
ACCGTCTTTCTCGGTCTTCTGCAGCTTGGGCAGGAGGCTGTTCCAGAAGGCCACCTGCCG
GGAGCGCAGCCTCTGGCCCGTGTGGATGTCCACGTCGCTGCCGTCGCTGGCGATGATGAT
GTAGGACTGGTTGCGTTCCTCGAAGGGCGGGATGGCCTGGTCCGGTTGGGCGCTCTGGAA
AGGCCGCCCGTGTTTGACGAAGTTGCTCCACAGGTCGATGACGGCCCTGCTGATGTTCTT
GTCCAGTGCTGTGTACTGGTGCAGCGGGTGGCTGCTCAGTGGACACCCGAACAGGTAGAA
CAGGTCACGCCCGTGAGGCACACCCATCCACTGCGGGCTGCTGGAGTTCCGAGACACGTG
GTTGAAGGTGTAGAAGTACACGTCATCCACCCGTCTGCTCAGCAGTTTGGCCAGCTTGAT
GGCCGGGGCCACGAAGGTCGAGTCCCCGACCACATGCGATACACCAACAAGGTTAGCCGT
TTTGTTGAACGGGTCGTCCCACGGTTTGTATTCATGGAACACCAGGTGCCCTATCCCAGG
AACCATACTGAAGACGTGGACGGGGGGCGGGGTGTAGTCTTTCGGGTACTCTTCCTCAAA
GCGGAACTGTCGGTTGTCCTTCTCAGCCGCTTGAAGGATGACCTGAGCTGTCAGCGACCC
TTCGTCTCGCGTGATGCCCATCATGAAAGCGAGGCCGTTCACCGGAAGCTGTTTCAGCGC
CTGCTCGGGGGCCGCCAAGATAAAATGGCCGTCCACCAGAGGGGAAAAGTTGTACAGGCC
TGGCACGTGAATGTAGGTGGCGCTGTTGACGGTGGCCCAGGAGAGCTTCTTGAGGCAGGC
TTTGACGGTGGCCATGCTGTAGGAGGCGTCACAGCCCAGGTTCCGCACGAACAGCCGCGT
GGACGACAGCGTGGAGGCCGGAGGCAACAGCAACGCCCAGTAAGCCAGCGGGGATCCACT
CTGCATGATGGCGTAGCGGAAGAGGCCTTTTGAGAGGGGAGATAACACGTGTTGTCCTAC
GTCAGTTCCGCCAGCGCTGTGACCTTGGATGGTGACCTTGTTGGGATCCCCGCCAAAAAA
GTGGATATTTTTAGACACCCATCGGAAGGCTTCCGTCTGGTCGTGTAGTCCGTAGTTGCC
GGGGAAATCAGGGCTTTCCCCGCTCAGAAATCCAAAAGCGCCCAGTCTGTAGTTGAAGGT
GACGACGATCATGTCGCCGAGCGTGGCCAGGATGTCCCCGTGGAACAGGGCGCCCATGCC
CACCTCGTTGGACCCCCCGTGCACGTGAATCAGCACCGGCAGACCCCCCTCCTCTTCCTC
GCCTCCGCCCGACTTCGTTGATGTCGTGACAGGCACGTAGACGTTGAGGTAGAGGCAGTC
CTCGTCCATGTCCGTGACCTTGAAGTCGGGGATGTGCAGCCTGACGTAGCCCAGCTCCCA
GTTGGTCTGCGGGCACGCCTTGGGCAGGGTGGTGACGTCCTTCACCCCGTGCCACGCCTT
GGGAGGCTCCGGCAACTCAAAGCGTAGATCGCCGACAGGGGGGCTTGCATACGGTATGCC
CAGGTATCTCTCCACCCGCCGGTTGTCCAGAACACTCAGGGTGTGTACACTCCCCCGAAC
CTTCCCGTACACAGTCTGACGCTCGGGGCCCGGGTCCGAACCTTCGGGTGGGGAGGGCGA
GCCCTCCATGTTAGGTACACAGCATCCTAGGGCCCACACACCGCAGCTCCAGTCCTCCGC
CACGACTAGCATCACCCAAGCCAAGAGGAAAGAGGCCAGTGGCATCGTGGCTCTGTTGAC
AAGGATTCACTGAAGAGTCGATTGCAGGGAAACCGACGCAGAGAAATCTGAAGGGATGAG
AACGGTAGAGATCACCCAACTGTTGTCTTCAGTGTCTTTTAAGCCCATGAATCTCACACT
GCTGTTGAAGTGACGCTTCTTCCGTCATTCCATTCACTGGATATAACGCGTAGTTTGAGC
TTTGTCACCACTTTCTTGCTGAAATTGCTCTTACAATTAAAAAAAAATGTTACAAAACAA
TGACTAGGTTTCAGAACAGCCGAACTGTGATGAAACTTTTGTCACTTTTGGTCCATTTAC
ATACTATATTTGCTTAAATCTGGGTTTTACGAACTTCTTTTCATCTTAATCTTAACCCAT
ACGAAGACTAGGTCTGAAATATTCCCTGCGTTTACAGGGCCACAGCAATTCTGATATATT
TTTATAGTATGAAACCCACTAAGTTTTATGCCTGTCCAGGGGATTCTATAACGCTGTAAT
GTTTTCTGAGATTTATATGGTTCCTACACAAAGTTTCATCTGTTTACAGTACGTCAGCAC
TAGAAGGGTTCATCTGTCTGTAGCAAACCACACAAATGTTCTATCTTCTTACATACCCTC
CACTTTATATACCCCTGCTACTGACGGACTATCAACTCCACAATGTTTCCCCTCTGTAAT
ACACAACTGTTCCTCTCTGCACAGGACAACCCGCCGCGCAACACAAAAGAAGAACAATGT
CTCAATCGATCTCTCTCTCTCTCTTTATCATGCAATCCGCCTCGCCGTGCACTGGGGTGG
TGGGGAG
>TRINITY_DN10599_c1_g1_i1 len=2385 path=[6061:0-145 6062:146-169 6237:170-186 6221:187-210 6203:211-211 6236:212-235 6220:236-386 6202:387-460 6036:461-484 6235:485-515 6219:516-539 6201:540-665 6106:666-689 6234:690-802 6072:803-826 6218:827-893 6246:894-917 6248:918-932 6216:933-974 6198:975-977 6230:978-1046 6215:1047-1109 6197:1110-1133 6121:1134-1150 6122:1151-1174 6214:1175-1256 6103:1257-1280 6196:1281-1390 6150:1391-1414 6213:1415-1600 6113:1601-1624 6195:1625-1716 6046:1717-1740 6229:1741-1756 6194:1757-1757 6212:1758-1814 6228:1815-1838 6193:1839-1854 6211:1855-1860 6227:1861-1864 6192:1865-1888 6210:1889-1900 6240:1901-1901 6244:1902-1939 6242:1940-1973 6245:1974-1974 6243:1975-1989 6247:1990-1995 6249:1996-1997 6223:1998-2036 6205:2037-2074 6186:2075-2108 6126:2109-2109 6204:2110-2222 6075:2223-2246 6185:2247-2314 6140:2315-2338 6141:2339-2384] [-1, 6061, 6062, 6237, 6221, 6203, 6236, 6220, 6202, 6036, 6235, 6219, 6201, 6106, 6234, 6072, 6218, 6246, 6248, 6216, 6198, 6230, 6215, 6197, 6121, 6122, 6214, 6103, 6196, 6150, 6213, 6113, 6195, 6046, 6229, 6194, 6212, 6228, 6193, 6211, 6227, 6192, 6210, 6240, 6244, 6242, 6245, 6243, 6247, 6249, 6223, 6205, 6186, 6126, 6204, 6075, 6185, 6140, 6141, -2]
ATTGGTAGAGCACAAGGATAGCAGAATCATGTGTGGCTTGTGGACTTCTTGTGGTTCTGC
GCCATTGGTAGAGCACAAGGATTTGGGAGTAAAAAGTCTTACGACAGGAAAACGAAGGGT
CATGTGGATCGTGCTGTAATACAAACTGAGTGGACAGTGGATCTGCCTCCCAGTTAGGCA
CAGGACGGGTCAAGGGCTGGACTGTGCGATGAATATGTCTTGGTAATGGCTGATCTTCTT
ACAAAGGTCAGGTGCAGCTTTGAGTGTACTGGAGATTGTAAAGCGTTTTGGGCCTTACCT
GTAACCGTGGACACGGACCAAAGAAGCTTTCGCCGAGTGTGTAACGCGAACTGGGCTTGT
GTTGAGATATTGGCTCGCGCTGACTGTGTTCAGTGTACCTGGGTACAGTAAACACCCGCG
ATGGGAGAGAAGAAGGCAGCAGCTGCAGCTGGGCTAAACACGATGTAGGTCTACTAAACC
TTGAAGCTAAAGTAGACGGCATTAAATCGCACAAGTGAACGACCAGCGAACGTGACAACT
AGTCCTGCGCTCCGTATTGTGAGCGAACTGCCTGCAGTTTCCACTGATTACATCCCTCAA
TGTGAAATTACTAAATTACTGAATGCTCTGTCGAGTTGGCAGACGGTGTACTTCAGTAAA
GTTTACCTCAAAGCATTGGTTACAGCAAATGGTGTAAACTAGTCGCCCAGTCATTGTCTG
TCGTCACTATTTGAAGCGTGTACAAAGATGGCGTTGCCCAACATCTGGTCCTTCGCAGCA
ACTGTGACCATACTGGTGATGGTACCTGGCCTTGTGCTGTCACAGCTTGCCTCCATCGAC
AACATCATTGCTGAGTCGGCCAACTCCTCCAAAGACTTTGCCTTCAACTACGACGTGGGC
TTTGGAGACGTCCGCGTGGAGCTGGACATGCTCCTCAGCGGTGAACAGTGGAACAGCATT
CAGGCCGCGGGTGGTATCGGCGAGAGAAAAGCCATCAAACCTGGGCCTGAAGGTGAGCTG
TGGGCGGACGGACTGATCCCCTACGATATCGAGCCCTACACATTCAGTGAGTTCCAGAAA
CAAGAGATTCGAGCATCTATGGACGAGTGGGAAAGATACAGCTGTCTCACATTTCGCCCA
GCCACGAATGCTGATGAGAACAAGATCGTGTTCAAGAACGGTGGAGGCTGCTTTTCACGC
GTGGGGATGTTTGGCGGCGCTCAAGACGTTGGTCTGGCACCGGGGTGCCGAAAGAGAAGG
ATCATAATTCACGAACTGGGTCACGTTTTGGGCTTGCACCACGAACAGACGCGGCCGGAC
CGTGATGGTTACGTGAGGATCATCGACGTCAACATCGCCCCCCGTATGCTGTTCAACTTC
GACCGCCACTCTTGGAATGCCATCCAGGACTACGAAGTGCCCTACGACTACTTCAGCATC
ATGCATTACGGCAAAACGGCGTTTTCGATGAACAACAGGATCACCATGCAGACTACAGAC
CCGAGGTACCAGAACGTGATAGGAACGCAACCAGGCCTCAGCTTCTTGGACATCAAGATC
ATCAACTTGATGTACCCCTGTGAGTCCAGCTGTAACAAGACGGCCACCGACTGCCCCTCC
GTGGGCTTTCTGGGCAAGGACTGCCAATGCTGGTGCCAGGGCGCCCCTTACAAGGTCTGC
GACGGCACAGAGACGGACGATCCAGGGCCGGGCGGAGTCACTGGCGGACACAAAGTGGTC
CAGTCCTGCGGTGATTCCAACGTGAACTGTGCGATGTGGGCCGGAGCCGGGCACTGTGCT
AACCCCGTATACACTACCTACATGTCTGCCAGCTGCAGGCGGTCCTGTCGACTGTGTGGT
GTGTCCGGGGTGGTCCATTCCTGCGGTGATTCCGACGTGAACTGTCCGACCTGGGCCGGG
GCGGGGCACTGTGTTAACCCCTCATACACTGCCTACATGTCTGCCAACTGCAGGCGGTCC
TGTCGACTGTGTGGTGGATCTGGGGTGGTCCAGCCCTGCGGTGATTCCGACGTGAACTGT
CCGACCTGGGCCGGGGCGGGGCACTGTGTTAACCCTTTATTCACTACCTACATGTCTGCC
AACTGCAGGCAGTCATGTCAACTGTGTGGCGGCGGAGGCACCATCCCCAGCCCTTCCGTC
TGTCAGAACGTGGACACGTCAGGCAACTGCGATGTCTGGGCCCAGACGGGCTTGTGCCAG
AGGGTCCCTGACTTCATGCTGGCCCAGTGCCGGAGGTCCTGCAACGCCTGCACCGCAGCC
CCGGCCTCTTCCTCCTCCTCCTTCGCCCCACCTCCACCTCAGGCTCCTCCTCCTCCTCCT
TGCTTCTCCTCAAGCCCCCCTTTGCAGCCGATGCCGTCTTCCTTG
>TRINITY_DN10599_c1_g1_i2 len=2141 path=[6089:0-142 6202:143-216 6036:217-240 6235:241-271 6219:272-295 6201:296-421 6106:422-445 6234:446-558 6072:559-582 6218:583-649 6246:650-673 6248:674-688 6216:689-730 6198:731-733 6230:734-802 6215:803-865 6197:866-889 6121:890-906 6122:907-930 6214:931-1012 6103:1013-1036 6196:1037-1146 6150:1147-1170 6213:1171-1356 6113:1357-1380 6195:1381-1472 6046:1473-1496 6229:1497-1512 6194:1513-1513 6212:1514-1570 6228:1571-1594 6193:1595-1610 6211:1611-1616 6227:1617-1620 6192:1621-1644 6210:1645-1656 6240:1657-1657 6244:1658-1695 6242:1696-1729 6245:1730-1730 6243:1731-1745 6247:1746-1751 6249:1752-1753 6223:1754-1792 6205:1793-1830 6186:1831-1864 6126:1865-1865 6204:1866-1978 6075:1979-2002 6185:2003-2070 6140:2071-2094 6141:2095-2140] [-1, 6089, 6202, 6036, 6235, 6219, 6201, 6106, 6234, 6072, 6218, 6246, 6248, 6216, 6198, 6230, 6215, 6197, 6121, 6122, 6214, 6103, 6196, 6150, 6213, 6113, 6195, 6046, 6229, 6194, 6212, 6228, 6193, 6211, 6227, 6192, 6210, 6240, 6244, 6242, 6245, 6243, 6247, 6249, 6223, 6205, 6186, 6126, 6204, 6075, 6185, 6140, 6141, -2]
GGCTACCGGACTGGAGTTAGTTCAAAGAACTGATCAAGACAGAAATCACAACTGCGACTG
AAAATCTCCCTCATAAGCGGCTGTCTCTCTGTCAACCATCTGTTCTGCAAATTTACGGAC
AGATATTGGCTCGCGCTGACTGTGTTCAGTGTACCTGGGTACAGTAAACACCCGCGATGG
GAGAGAAGAAGGCAGCAGCTGCAGCTGGGCTAAACACGATGTAGGTCTACTAAACCTTGA
AGCTAAAGTAGACGGCATTAAATCGCACAAGTGAACGACCAGCGAACGTGACAACTAGTC
CTGCGCTCCGTATTGTGAGCGAACTGCCTGCAGTTTCCACTGATTACATCCCTCAATGTG
AAATTACTAAATTACTGAATGCTCTGTCGAGTTGGCAGACGGTGTACTTCAGTAAAGTTT
ACCTCAAAGCATTGGTTACAGCAAATGGTGTAAACTAGTCGCCCAGTCATTGTCTGTCGT
CACTATTTGAAGCGTGTACAAAGATGGCGTTGCCCAACATCTGGTCCTTCGCAGCAACTG
TGACCATACTGGTGATGGTACCTGGCCTTGTGCTGTCACAGCTTGCCTCCATCGACAACA
TCATTGCTGAGTCGGCCAACTCCTCCAAAGACTTTGCCTTCAACTACGACGTGGGCTTTG
GAGACGTCCGCGTGGAGCTGGACATGCTCCTCAGCGGTGAACAGTGGAACAGCATTCAGG
CCGCGGGTGGTATCGGCGAGAGAAAAGCCATCAAACCTGGGCCTGAAGGTGAGCTGTGGG
CGGACGGACTGATCCCCTACGATATCGAGCCCTACACATTCAGTGAGTTCCAGAAACAAG
AGATTCGAGCATCTATGGACGAGTGGGAAAGATACAGCTGTCTCACATTTCGCCCAGCCA
CGAATGCTGATGAGAACAAGATCGTGTTCAAGAACGGTGGAGGCTGCTTTTCACGCGTGG
GGATGTTTGGCGGCGCTCAAGACGTTGGTCTGGCACCGGGGTGCCGAAAGAGAAGGATCA
TAATTCACGAACTGGGTCACGTTTTGGGCTTGCACCACGAACAGACGCGGCCGGACCGTG
ATGGTTACGTGAGGATCATCGACGTCAACATCGCCCCCCGTATGCTGTTCAACTTCGACC
GCCACTCTTGGAATGCCATCCAGGACTACGAAGTGCCCTACGACTACTTCAGCATCATGC
ATTACGGCAAAACGGCGTTTTCGATGAACAACAGGATCACCATGCAGACTACAGACCCGA
GGTACCAGAACGTGATAGGAACGCAACCAGGCCTCAGCTTCTTGGACATCAAGATCATCA
ACTTGATGTACCCCTGTGAGTCCAGCTGTAACAAGACGGCCACCGACTGCCCCTCCGTGG
GCTTTCTGGGCAAGGACTGCCAATGCTGGTGCCAGGGCGCCCCTTACAAGGTCTGCGACG
GCACAGAGACGGACGATCCAGGGCCGGGCGGAGTCACTGGCGGACACAAAGTGGTCCAGT
CCTGCGGTGATTCCAACGTGAACTGTGCGATGTGGGCCGGAGCCGGGCACTGTGCTAACC
CCGTATACACTACCTACATGTCTGCCAGCTGCAGGCGGTCCTGTCGACTGTGTGGTGTGT
CCGGGGTGGTCCATTCCTGCGGTGATTCCGACGTGAACTGTCCGACCTGGGCCGGGGCGG
GGCACTGTGTTAACCCCTCATACACTGCCTACATGTCTGCCAACTGCAGGCGGTCCTGTC
GACTGTGTGGTGGATCTGGGGTGGTCCAGCCCTGCGGTGATTCCGACGTGAACTGTCCGA
CCTGGGCCGGGGCGGGGCACTGTGTTAACCCTTTATTCACTACCTACATGTCTGCCAACT
GCAGGCAGTCATGTCAACTGTGTGGCGGCGGAGGCACCATCCCCAGCCCTTCCGTCTGTC
AGAACGTGGACACGTCAGGCAACTGCGATGTCTGGGCCCAGACGGGCTTGTGCCAGAGGG
TCCCTGACTTCATGCTGGCCCAGTGCCGGAGGTCCTGCAACGCCTGCACCGCAGCCCCGG
CCTCTTCCTCCTCCTCCTTCGCCCCACCTCCACCTCAGGCTCCTCCTCCTCCTCCTTGCT
TCTCCTCAAGCCCCCCTTTGCAGCCGATGCCGTCTTCCTTG
>TRINITY_DN10760_c1_g1_i2 len=1284 path=[10659:0-42 10660:43-70 10661:71-98 10662:99-104 11480:105-202 11609:203-203 11330:204-246 11476:247-251 11407:252-260 11323:261-284 11624:285-292 11578:293-331 11512:332-355 11546:356-395 11614:396-400 11545:401-424 11510:425-488 11457:489-512 11615:513-513 11455:514-583 11381:584-586 11292:587-607 11230:608-608 11231:609-610 11573:611-611 11539:612-621 11503:622-647 @11444@!:648-725 11618:726-726 11443:727-813 11280:814-832 11367:833-833 11439:834-834 11276:835-835 11362:836-889 10569:890-907 11273:908-1012 11567:1013-1026 11357:1027-1091 11430:1092-1114 11266:1115-1141 11488:1142-1147 11425:1148-1200 11581:1201-1259 11563:1260-1283] [-1, 10659, 10660, 10661, 10662, 11480, 11609, 11330, 11476, 11407, 11323, 11624, 11578, 11512, 11546, 11614, 11545, 11510, 11457, 11615, 11455, 11381, 11292, 11230, 11231, 11573, 11539, 11503, 11444, 11618, 11443, 11280, 11367, 11439, 11276, 11362, 10569, 11273, 11567, 11357, 11430, 11266, 11488, 11425, 11581, 11563]
AGACAGCAAAGGAACGCAGTCAGGGAGACGTGCACCACATCGCCTGTATGGTCCTTGCAC
GGTGAATCTGGCTTCACATTTCTTCACTGGCTTCGTTGGATTTCAGTCTTCAAACACCAG
CACACCTCACGGGTCTGACCAGCCTTCGACCATCAAGAAGAAGTGCTGCATCTCTGGGAC
GTACAGCCATCAACGATGACGAGGGCATCCCCCAGTGTTCTGGTAGTCTTCTTCCTGCTC
CTGTCTCTGTGCTTCATGCAGAGAATTGGGGCTGTACCTGTGGAGCCGGATGTGAAGGAG
GATGAACGGCAATTGGGGTATTGGTATGGGGAACCAGACACCGATAAGACCATGGACCAG
ATCGTTCTAGACTCTTTCGGTGGACCAGCAGGGGAGGAGGCCGCCGAAGAGTCCAGGAAG
AAAGTAGGTGTGGTGACTGTGGGCATGGACACCTTACTCAGCCCGGAGCAGGCTGCAAAG
TTGCCCAAGGCACCATTCAAAAGGGTATTGAAAGTTCCCGATGACCACAGCGAGGGCGGA
ATGGCCGAACGCAGACAGCCTACCTTCGTCACGCTATGGCCAGGCGGTGTCGTGCCCTAC
GATCTCAGTACACTCCCTGCCATATACCACGGTATGATGATGGAAGCGTTTCATGAATGG
GAAGATAAAACCTGTGTGCGTTTTGTGCCCGCACAACCCCATGATCTACACAGGATCTTC
TTTACTGACACCGATGGATGCTCTTCCTATCTGGGAATGAAAGAGGAGCCTCAGCCAATA
AGCCTGGCACCTGGATGTAACCTTAAAAGAACTTATCTTCACGAGTTGGGTCACGCTTTG
GGCCTGGTTCACGAACACCAGCTTCCCCAGAGGGACAGGTACATCTACGTGGAGACCCGC
AATGTGAACGACAAGTATCTGGAGCAGTTGGAGAAATTCCCGGCCAGTGTGATGCCCGAC
GCCGAGATGGTCACCTACAGTCTCAGCTCCATTATGCATTACGGCAAATATGCGTTCAGC
AAAGGCAGCGGGCTGCAGACCCTCTTTCCCTTAGACGAGAGCCAGGAAGACCTCATGGGC
ACTTCCCGACAGCTGACACCCTCCGACATCGAAGTTGTCAACCTCCTGTACAACTGCAAC
AACTTTGACTGCATTGACACCAATCGACACTGCAACGTTTGGGTGTTGATCGGATACTGC
CGGAATTTGCCTGTTGACGTCGTCATGGAGAACTGCCCCAAGGCATGCAGCCTCTGCTGA
TCTGCAAGTCTTGGGAATACGTTT
>TRINITY_DN10599_c1_g1_i1 len=2385 path=[6061:0-145 6062:146-169 6237:170-186 6221:187-210 6203:211-211 6236:212-235 6220:236-386 6202:387-460 6036:461-484 6235:485-515 6219:516-539 6201:540-665 6106:666-689 6234:690-802 6072:803-826 6218:827-893 6246:894-917 6248:918-932 6216:933-974 6198:975-977 6230:978-1046 6215:1047-1109 6197:1110-1133 6121:1134-1150 6122:1151-1174 6214:1175-1256 6103:1257-1280 6196:1281-1390 6150:1391-1414 6213:1415-1600 6113:1601-1624 6195:1625-1716 6046:1717-1740 6229:1741-1756 6194:1757-1757 6212:1758-1814 6228:1815-1838 6193:1839-1854 6211:1855-1860 6227:1861-1864 6192:1865-1888 6210:1889-1900 6240:1901-1901 6244:1902-1939 6242:1940-1973 6245:1974-1974 6243:1975-1989 6247:1990-1995 6249:1996-1997 6223:1998-2036 6205:2037-2074 6186:2075-2108 6126:2109-2109 6204:2110-2222 6075:2223-2246 6185:2247-2314 6140:2315-2338 6141:2339-2384] [-1, 6061, 6062, 6237, 6221, 6203, 6236, 6220, 6202, 6036, 6235, 6219, 6201, 6106, 6234, 6072, 6218, 6246, 6248, 6216, 6198, 6230, 6215, 6197, 6121, 6122, 6214, 6103, 6196, 6150, 6213, 6113, 6195, 6046, 6229, 6194, 6212, 6228, 6193, 6211, 6227, 6192, 6210, 6240, 6244, 6242, 6245, 6243, 6247, 6249, 6223, 6205, 6186, 6126, 6204, 6075, 6185, 6140, 6141, -2]
ATTGGTAGAGCACAAGGATAGCAGAATCATGTGTGGCTTGTGGACTTCTTGTGGTTCTGC
GCCATTGGTAGAGCACAAGGATTTGGGAGTAAAAAGTCTTACGACAGGAAAACGAAGGGT
CATGTGGATCGTGCTGTAATACAAACTGAGTGGACAGTGGATCTGCCTCCCAGTTAGGCA
CAGGACGGGTCAAGGGCTGGACTGTGCGATGAATATGTCTTGGTAATGGCTGATCTTCTT
ACAAAGGTCAGGTGCAGCTTTGAGTGTACTGGAGATTGTAAAGCGTTTTGGGCCTTACCT
GTAACCGTGGACACGGACCAAAGAAGCTTTCGCCGAGTGTGTAACGCGAACTGGGCTTGT
GTTGAGATATTGGCTCGCGCTGACTGTGTTCAGTGTACCTGGGTACAGTAAACACCCGCG
ATGGGAGAGAAGAAGGCAGCAGCTGCAGCTGGGCTAAACACGATGTAGGTCTACTAAACC
TTGAAGCTAAAGTAGACGGCATTAAATCGCACAAGTGAACGACCAGCGAACGTGACAACT
AGTCCTGCGCTCCGTATTGTGAGCGAACTGCCTGCAGTTTCCACTGATTACATCCCTCAA
TGTGAAATTACTAAATTACTGAATGCTCTGTCGAGTTGGCAGACGGTGTACTTCAGTAAA
GTTTACCTCAAAGCATTGGTTACAGCAAATGGTGTAAACTAGTCGCCCAGTCATTGTCTG
TCGTCACTATTTGAAGCGTGTACAAAGATGGCGTTGCCCAACATCTGGTCCTTCGCAGCA
ACTGTGACCATACTGGTGATGGTACCTGGCCTTGTGCTGTCACAGCTTGCCTCCATCGAC
AACATCATTGCTGAGTCGGCCAACTCCTCCAAAGACTTTGCCTTCAACTACGACGTGGGC
TTTGGAGACGTCCGCGTGGAGCTGGACATGCTCCTCAGCGGTGAACAGTGGAACAGCATT
CAGGCCGCGGGTGGTATCGGCGAGAGAAAAGCCATCAAACCTGGGCCTGAAGGTGAGCTG
TGGGCGGACGGACTGATCCCCTACGATATCGAGCCCTACACATTCAGTGAGTTCCAGAAA
CAAGAGATTCGAGCATCTATGGACGAGTGGGAAAGATACAGCTGTCTCACATTTCGCCCA
GCCACGAATGCTGATGAGAACAAGATCGTGTTCAAGAACGGTGGAGGCTGCTTTTCACGC
GTGGGGATGTTTGGCGGCGCTCAAGACGTTGGTCTGGCACCGGGGTGCCGAAAGAGAAGG
ATCATAATTCACGAACTGGGTCACGTTTTGGGCTTGCACCACGAACAGACGCGGCCGGAC
CGTGATGGTTACGTGAGGATCATCGACGTCAACATCGCCCCCCGTATGCTGTTCAACTTC
GACCGCCACTCTTGGAATGCCATCCAGGACTACGAAGTGCCCTACGACTACTTCAGCATC
ATGCATTACGGCAAAACGGCGTTTTCGATGAACAACAGGATCACCATGCAGACTACAGAC
CCGAGGTACCAGAACGTGATAGGAACGCAACCAGGCCTCAGCTTCTTGGACATCAAGATC
ATCAACTTGATGTACCCCTGTGAGTCCAGCTGTAACAAGACGGCCACCGACTGCCCCTCC
GTGGGCTTTCTGGGCAAGGACTGCCAATGCTGGTGCCAGGGCGCCCCTTACAAGGTCTGC
GACGGCACAGAGACGGACGATCCAGGGCCGGGCGGAGTCACTGGCGGACACAAAGTGGTC
CAGTCCTGCGGTGATTCCAACGTGAACTGTGCGATGTGGGCCGGAGCCGGGCACTGTGCT
AACCCCGTATACACTACCTACATGTCTGCCAGCTGCAGGCGGTCCTGTCGACTGTGTGGT
GTGTCCGGGGTGGTCCATTCCTGCGGTGATTCCGACGTGAACTGTCCGACCTGGGCCGGG
GCGGGGCACTGTGTTAACCCCTCATACACTGCCTACATGTCTGCCAACTGCAGGCGGTCC
TGTCGACTGTGTGGTGGATCTGGGGTGGTCCAGCCCTGCGGTGATTCCGACGTGAACTGT
CCGACCTGGGCCGGGGCGGGGCACTGTGTTAACCCTTTATTCACTACCTACATGTCTGCC
AACTGCAGGCAGTCATGTCAACTGTGTGGCGGCGGAGGCACCATCCCCAGCCCTTCCGTC
TGTCAGAACGTGGACACGTCAGGCAACTGCGATGTCTGGGCCCAGACGGGCTTGTGCCAG
AGGGTCCCTGACTTCATGCTGGCCCAGTGCCGGAGGTCCTGCAACGCCTGCACCGCAGCC
CCGGCCTCTTCCTCCTCCTCCTTCGCCCCACCTCCACCTCAGGCTCCTCCTCCTCCTCCT
TGCTTCTCCTCAAGCCCCCCTTTGCAGCCGATGCCGTCTTCCTTG
>TRINITY_DN10599_c1_g1_i2 len=2141 path=[6089:0-142 6202:143-216 6036:217-240 6235:241-271 6219:272-295 6201:296-421 6106:422-445 6234:446-558 6072:559-582 6218:583-649 6246:650-673 6248:674-688 6216:689-730 6198:731-733 6230:734-802 6215:803-865 6197:866-889 6121:890-906 6122:907-930 6214:931-1012 6103:1013-1036 6196:1037-1146 6150:1147-1170 6213:1171-1356 6113:1357-1380 6195:1381-1472 6046:1473-1496 6229:1497-1512 6194:1513-1513 6212:1514-1570 6228:1571-1594 6193:1595-1610 6211:1611-1616 6227:1617-1620 6192:1621-1644 6210:1645-1656 6240:1657-1657 6244:1658-1695 6242:1696-1729 6245:1730-1730 6243:1731-1745 6247:1746-1751 6249:1752-1753 6223:1754-1792 6205:1793-1830 6186:1831-1864 6126:1865-1865 6204:1866-1978 6075:1979-2002 6185:2003-2070 6140:2071-2094 6141:2095-2140] [-1, 6089, 6202, 6036, 6235, 6219, 6201, 6106, 6234, 6072, 6218, 6246, 6248, 6216, 6198, 6230, 6215, 6197, 6121, 6122, 6214, 6103, 6196, 6150, 6213, 6113, 6195, 6046, 6229, 6194, 6212, 6228, 6193, 6211, 6227, 6192, 6210, 6240, 6244, 6242, 6245, 6243, 6247, 6249, 6223, 6205, 6186, 6126, 6204, 6075, 6185, 6140, 6141, -2]
GGCTACCGGACTGGAGTTAGTTCAAAGAACTGATCAAGACAGAAATCACAACTGCGACTG
AAAATCTCCCTCATAAGCGGCTGTCTCTCTGTCAACCATCTGTTCTGCAAATTTACGGAC
AGATATTGGCTCGCGCTGACTGTGTTCAGTGTACCTGGGTACAGTAAACACCCGCGATGG
GAGAGAAGAAGGCAGCAGCTGCAGCTGGGCTAAACACGATGTAGGTCTACTAAACCTTGA
AGCTAAAGTAGACGGCATTAAATCGCACAAGTGAACGACCAGCGAACGTGACAACTAGTC
CTGCGCTCCGTATTGTGAGCGAACTGCCTGCAGTTTCCACTGATTACATCCCTCAATGTG
AAATTACTAAATTACTGAATGCTCTGTCGAGTTGGCAGACGGTGTACTTCAGTAAAGTTT
ACCTCAAAGCATTGGTTACAGCAAATGGTGTAAACTAGTCGCCCAGTCATTGTCTGTCGT
CACTATTTGAAGCGTGTACAAAGATGGCGTTGCCCAACATCTGGTCCTTCGCAGCAACTG
TGACCATACTGGTGATGGTACCTGGCCTTGTGCTGTCACAGCTTGCCTCCATCGACAACA
TCATTGCTGAGTCGGCCAACTCCTCCAAAGACTTTGCCTTCAACTACGACGTGGGCTTTG
GAGACGTCCGCGTGGAGCTGGACATGCTCCTCAGCGGTGAACAGTGGAACAGCATTCAGG
CCGCGGGTGGTATCGGCGAGAGAAAAGCCATCAAACCTGGGCCTGAAGGTGAGCTGTGGG
CGGACGGACTGATCCCCTACGATATCGAGCCCTACACATTCAGTGAGTTCCAGAAACAAG
AGATTCGAGCATCTATGGACGAGTGGGAAAGATACAGCTGTCTCACATTTCGCCCAGCCA
CGAATGCTGATGAGAACAAGATCGTGTTCAAGAACGGTGGAGGCTGCTTTTCACGCGTGG
GGATGTTTGGCGGCGCTCAAGACGTTGGTCTGGCACCGGGGTGCCGAAAGAGAAGGATCA
TAATTCACGAACTGGGTCACGTTTTGGGCTTGCACCACGAACAGACGCGGCCGGACCGTG
ATGGTTACGTGAGGATCATCGACGTCAACATCGCCCCCCGTATGCTGTTCAACTTCGACC
GCCACTCTTGGAATGCCATCCAGGACTACGAAGTGCCCTACGACTACTTCAGCATCATGC
ATTACGGCAAAACGGCGTTTTCGATGAACAACAGGATCACCATGCAGACTACAGACCCGA
GGTACCAGAACGTGATAGGAACGCAACCAGGCCTCAGCTTCTTGGACATCAAGATCATCA
ACTTGATGTACCCCTGTGAGTCCAGCTGTAACAAGACGGCCACCGACTGCCCCTCCGTGG
GCTTTCTGGGCAAGGACTGCCAATGCTGGTGCCAGGGCGCCCCTTACAAGGTCTGCGACG
GCACAGAGACGGACGATCCAGGGCCGGGCGGAGTCACTGGCGGACACAAAGTGGTCCAGT
CCTGCGGTGATTCCAACGTGAACTGTGCGATGTGGGCCGGAGCCGGGCACTGTGCTAACC
CCGTATACACTACCTACATGTCTGCCAGCTGCAGGCGGTCCTGTCGACTGTGTGGTGTGT
CCGGGGTGGTCCATTCCTGCGGTGATTCCGACGTGAACTGTCCGACCTGGGCCGGGGCGG
GGCACTGTGTTAACCCCTCATACACTGCCTACATGTCTGCCAACTGCAGGCGGTCCTGTC
GACTGTGTGGTGGATCTGGGGTGGTCCAGCCCTGCGGTGATTCCGACGTGAACTGTCCGA
CCTGGGCCGGGGCGGGGCACTGTGTTAACCCTTTATTCACTACCTACATGTCTGCCAACT
GCAGGCAGTCATGTCAACTGTGTGGCGGCGGAGGCACCATCCCCAGCCCTTCCGTCTGTC
AGAACGTGGACACGTCAGGCAACTGCGATGTCTGGGCCCAGACGGGCTTGTGCCAGAGGG
TCCCTGACTTCATGCTGGCCCAGTGCCGGAGGTCCTGCAACGCCTGCACCGCAGCCCCGG
CCTCTTCCTCCTCCTCCTTCGCCCCACCTCCACCTCAGGCTCCTCCTCCTCCTCCTTGCT
TCTCCTCAAGCCCCCCTTTGCAGCCGATGCCGTCTTCCTTG
>TRINITY_DN10760_c1_g1_i2 len=1284 path=[10659:0-42 10660:43-70 10661:71-98 10662:99-104 11480:105-202 11609:203-203 11330:204-246 11476:247-251 11407:252-260 11323:261-284 11624:285-292 11578:293-331 11512:332-355 11546:356-395 11614:396-400 11545:401-424 11510:425-488 11457:489-512 11615:513-513 11455:514-583 11381:584-586 11292:587-607 11230:608-608 11231:609-610 11573:611-611 11539:612-621 11503:622-647 @11444@!:648-725 11618:726-726 11443:727-813 11280:814-832 11367:833-833 11439:834-834 11276:835-835 11362:836-889 10569:890-907 11273:908-1012 11567:1013-1026 11357:1027-1091 11430:1092-1114 11266:1115-1141 11488:1142-1147 11425:1148-1200 11581:1201-1259 11563:1260-1283] [-1, 10659, 10660, 10661, 10662, 11480, 11609, 11330, 11476, 11407, 11323, 11624, 11578, 11512, 11546, 11614, 11545, 11510, 11457, 11615, 11455, 11381, 11292, 11230, 11231, 11573, 11539, 11503, 11444, 11618, 11443, 11280, 11367, 11439, 11276, 11362, 10569, 11273, 11567, 11357, 11430, 11266, 11488, 11425, 11581, 11563]
AGACAGCAAAGGAACGCAGTCAGGGAGACGTGCACCACATCGCCTGTATGGTCCTTGCAC
GGTGAATCTGGCTTCACATTTCTTCACTGGCTTCGTTGGATTTCAGTCTTCAAACACCAG
CACACCTCACGGGTCTGACCAGCCTTCGACCATCAAGAAGAAGTGCTGCATCTCTGGGAC
GTACAGCCATCAACGATGACGAGGGCATCCCCCAGTGTTCTGGTAGTCTTCTTCCTGCTC
CTGTCTCTGTGCTTCATGCAGAGAATTGGGGCTGTACCTGTGGAGCCGGATGTGAAGGAG
GATGAACGGCAATTGGGGTATTGGTATGGGGAACCAGACACCGATAAGACCATGGACCAG
ATCGTTCTAGACTCTTTCGGTGGACCAGCAGGGGAGGAGGCCGCCGAAGAGTCCAGGAAG
AAAGTAGGTGTGGTGACTGTGGGCATGGACACCTTACTCAGCCCGGAGCAGGCTGCAAAG
TTGCCCAAGGCACCATTCAAAAGGGTATTGAAAGTTCCCGATGACCACAGCGAGGGCGGA
ATGGCCGAACGCAGACAGCCTACCTTCGTCACGCTATGGCCAGGCGGTGTCGTGCCCTAC
GATCTCAGTACACTCCCTGCCATATACCACGGTATGATGATGGAAGCGTTTCATGAATGG
GAAGATAAAACCTGTGTGCGTTTTGTGCCCGCACAACCCCATGATCTACACAGGATCTTC
TTTACTGACACCGATGGATGCTCTTCCTATCTGGGAATGAAAGAGGAGCCTCAGCCAATA
AGCCTGGCACCTGGATGTAACCTTAAAAGAACTTATCTTCACGAGTTGGGTCACGCTTTG
GGCCTGGTTCACGAACACCAGCTTCCCCAGAGGGACAGGTACATCTACGTGGAGACCCGC
AATGTGAACGACAAGTATCTGGAGCAGTTGGAGAAATTCCCGGCCAGTGTGATGCCCGAC
GCCGAGATGGTCACCTACAGTCTCAGCTCCATTATGCATTACGGCAAATATGCGTTCAGC
AAAGGCAGCGGGCTGCAGACCCTCTTTCCCTTAGACGAGAGCCAGGAAGACCTCATGGGC
ACTTCCCGACAGCTGACACCCTCCGACATCGAAGTTGTCAACCTCCTGTACAACTGCAAC
AACTTTGACTGCATTGACACCAATCGACACTGCAACGTTTGGGTGTTGATCGGATACTGC
CGGAATTTGCCTGTTGACGTCGTCATGGAGAACTGCCCCAAGGCATGCAGCCTCTGCTGA
TCTGCAAGTCTTGGGAATACGTTT
>TRINITY_DN10760_c1_g1_i7 len=1598 path=[10617:0-168 10618:169-169 10619:170-197 10620:198-225 10621:226-231 10622:232-237 10623:238-241 11328:242-320 11634:321-325 11626:326-356 11629:357-357 11555:358-363 11520:364-368 11592:369-383 11579:384-392 11551:393-400 11612:401-401 11624:402-409 11578:410-448 11304:449-453 11387:454-472 11546:473-512 11614:513-517 11576:518-533 11544:534-541 11510:542-605 11457:606-629 11615:630-630 11455:631-700 11381:701-703 11292:704-724 11230:725-725 11231:726-727 11573:728-728 11539:729-738 11503:739-764 @11444@!:765-842 11570:843-866 11442:867-930 11537:931-949 11440:950-950 11277:951-951 11363:952-952 11438:953-961 11274:962-973 11585:974-1006 11569:1007-1024 11536:1025-1070 11358:1071-1105 11584:1106-1129 11567:1130-1143 11496:1144-1208 11430:1209-1231 11265:1232-1258 11489:1259-1264 11426:1265-1317 11581:1318-1376 11563:1377-1400 11620:1401-1419 11625:1420-1420 11344:1421-1458 11254:1459-1470 11419:1471-1484 11341:1485-1515 11251:1516-1562 10923:1563-1597] [-1, 10617, 10618, 10619, 10620, 10621, 10622, 10623, 11328, 11634, 11626, 11629, 11555, 11520, 11592, 11579, 11551, 11612, 11624, 11578, 11304, 11387, 11546, 11614, 11576, 11544, 11510, 11457, 11615, 11455, 11381, 11292, 11230, 11231, 11573, 11539, 11503, 11444, 11570, 11442, 11537, 11440, 11277, 11363, 11438, 11274, 11585, 11569, 11536, 11358, 11584, 11567, 11496, 11430, 11265, 11489, 11426, 11581, 11563, 11620, 11625, 11344, 11254, 11419, 11341, 11251, 10923, -2]
TTTTCATTTGCTTTCATATCAAAATCATGTGGCCCAGACAGACTTTCTGATGTTTTCCAT
GTGAACGTGGGCGAACACCTGTTTCTACATAAGTTACAAGCCAGGACATAGGTAGGTGAC
TCACAGCAGACAGCAGAGGAACGCAGACAGGGAGACGTGCACCACATCGCCTGTATGGTC
CTTGCACGGTGAATCTGGCTTCACATTTCTTCACTGGCTTCGTTGGATTTCACTCTTCAA
ATACCAGCACACCTCACGGGTCTCGCCAATCAAGAAGAAACGCTGCATTTCTGGGACGTA
CATCCATCAACGATGACGAGGACATCCCCCAGTGTTCTGGCAGTCTTCTTCCTGCTCCTG
TCTCTGTGCCTCATGCAGGGAATTGGGGCTGTACCTGTGGAGCCGGATGTGAAGGAGGAT
GAACGGCAATTGGGGTATTGGTATGGGGAGCCAGACACCGATAAGACCATGGACCAGATC
GTTCTAGACTCTTTCGGTGGACCAGCAGGGGAGGAGGCAGCCGAAGAGTCCAGGAAGAAA
GTAGGTGTGGTGACTGTGGGCATGGACACCTTACTCAGCCCGGAGCAGGCTGCAAAGTTG
CCCAAGGCACCATTCAAAAGGGTATTGAAAGTTCCCGATGACCACAGCGAGGGCGGAATG
GCCGAACGCAGACAGCCTACCTTCGTCACGCTATGGCCAGGCGGTGTCGTGCCCTACGAT
CTCAGTACACTCCCTGCCATATACCACGGTATGATGATGGAAGCGTTTCATGAATGGGAA
GATAAAACCTGTGTGCGTTTTGTGCCCGCACAACCCCATGATCTACACAGGATCTTCTTT
ACTACCGACGATGGATGCTCTTCCTTTCTAGGAATTCAAGATAAGCCTCAGCCAATAAGC
CTGGCATATGGATGTAACCTTAAAAGAACTTATCTTCACGAGTTGGGTCACGCCTTGGGC
CTAGTCCACGAACACCAGCTTCCTCAGAGGGACAGGTACATCTACGTGGAGACCCGCAAT
GTGAAAGACAAGTATCTGGACCAGGTGCAGAAATTCCCGGCCAGTATGATAGCCGACGCC
GAGATTGTCACCTACAGTCTCAGCTCAATTATGCATTACGGCAAATATGCGTTCAGCAAA
GGCAACGGGCTGCAGACCCTCTTTGCCTTAGACTATAGCCAGGAACACCTCATGGGCACT
TCCCGACAGCTGACACCCTCCGACATCGAAGTCGTGAACCTCCTGTACAACTGCAACAAC
TTTGAATGCATTGACACCAATCGAGACTGCGACGATTGGGTGTTGATCGGATACTGCCGG
AATTTGCCTGTTGACGTCGTCATGGAGAACTGCCCCAAGGCATGCAGCCTCTGCTGATCT
GCAAGTCTTGGGAATACGTTTCCCAGAAACCCCCTCTCCAGGAATGTGTTTTCAAGAACA
TGGTTTTCAACATTTCGACACACGCCATTTAAAAATAAAAGAAACTGACCTAAACATGAA
TTAGTTCGAAGTGTACATTGCTTGTTATTTCTGAGTAAAACGGTTGATCATCGATTATAA
TAATAAACAAAATGATTCCGGTTATGATTCAGAAAAAA
>TRINITY_DN10760_c1_g1_i8 len=1554 path=[11240:0-168 11338:169-197 11481:198-225 11413:226-247 11560:248-309 11634:310-314 11626:315-345 11629:346-346 11319:347-422 11519:423-445 11467:446-464 11395:465-504 11310:505-632 11597:633-656 11588:657-659 11574:660-684 11541:685-694 11504:695-720 @11444@!:721-798 11618:799-799 11443:800-886 11280:887-905 11367:906-906 11439:907-907 11276:908-908 11362:909-962 10569:963-980 11273:981-1085 11567:1086-1099 11357:1100-1164 11430:1165-1187 11266:1188-1214 11488:1215-1220 11425:1221-1273 11581:1274-1332 11563:1333-1356 11620:1357-1375 11625:1376-1376 11344:1377-1414 11254:1415-1426 11419:1427-1440 11341:1441-1471 11251:1472-1518 10923:1519-1553] [-1, 11240, 11338, 11481, 11413, 11560, 11634, 11626, 11629, 11319, 11519, 11467, 11395, 11310, 11597, 11588, 11574, 11541, 11504, 11444, 11618, 11443, 11280, 11367, 11439, 11276, 11362, 10569, 11273, 11567, 11357, 11430, 11266, 11488, 11425, 11581, 11563, 11620, 11625, 11344, 11254, 11419, 11341, 11251, 10923, -2]
TTTTCATTTGCTTTCATATCAAAATCATGTGGCCCAGACAGACTTTCTGATGTTTTCCAT
GTGAACGTGGGCGAACACCTGTTTCTACATAAGTTACAAGCCAGGACATAGGTAGGTGAC
TCACAGCAGACAGCAGAGGAACGCAGACAGGGAGACGTGCACCACATCGTCTGTGTGGTC
CTTGCACGGTGAATCTGGCTTCACATTTCTTCACTGGCTTCGTTGGCACACCTCACGGGT
CTGATCAGCCTTCCACCATCAAGAAGAAGCGCTGCATTTCTGGGACATACATCCATCAAC
GATGACGAGGACATCCCCCAGTGTTCTGGCAGTCTTCTTCCTGCTCCAGTCTCTGTGCCT
CAAGCAGGGAATTGGGGCTGTGCCTGTGGAGCCGGATGTTGTGAAGGAGGAAGAGCGGCA
CTGGGGGTATTGGTATGGGGAGCCAGACACCGATAAGACCATGGACCAGATCGTTCTAGA
CTCTTTCGGTGGACCAGCAGGGGAGAAGGCAGCTGAAGAGGCCAGGAAGAAGGTAGGCGT
GGTAACTGAGGGCATGGACACCCTACTGTCCCCGCAGCAGGCTGCAATCTTGTACAGCAC
ACCCGAGGGCGGAATGACCGAACGCAGACAGCCCACCTTCGTCACGCTATGGCCAGGCGG
CATCGTGCCCTACGATCTCAGTACACTCCCTGCCAATCACCACGGTATGATGATGGAAGC
GTTTCATGAATGGGAAGATAAAACCTGTGTGCGTTTTGTGCCCGCACAACCCCATGATCT
ACACAGGATCTTCTTTACTGACACCGATGGATGCTCTTCCTATCTGGGAATGAAAGAGGA
GCCTCAGCCAATAAGCCTGGCACCTGGATGTAACCTTAAAAGAACTTATCTTCACGAGTT
GGGTCACGCTTTGGGCCTGGTTCACGAACACCAGCTTCCCCAGAGGGACAGGTACATCTA
CGTGGAGACCCGCAATGTGAACGACAAGTATCTGGAGCAGTTGGAGAAATTCCCGGCCAG
TGTGATGCCCGACGCCGAGATGGTCACCTACAGTCTCAGCTCCATTATGCATTACGGCAA
ATATGCGTTCAGCAAAGGCAGCGGGCTGCAGACCCTCTTTCCCTTAGACGAGAGCCAGGA
AGACCTCATGGGCACTTCCCGACAGCTGACACCCTCCGACATCGAAGTTGTCAACCTCCT
GTACAACTGCAACAACTTTGACTGCATTGACACCAATCGACACTGCAACGTTTGGGTGTT
GATCGGATACTGCCGGAATTTGCCTGTTGACGTCGTCATGGAGAACTGCCCCAAGGCATG
CAGCCTCTGCTGATCTGCAAGTCTTGGGAATACGTTTCCCAGAAACCCCCTCTCCAGGAA
TGTGTTTTCAAGAACATGGTTTTCAACATTTCGACACACGCCATTTAAAAATAAAAGAAA
CTGACCTAAACATGAATTAGTTCGAAGTGTACATTGCTTGTTATTTCTGAGTAAAACGGT
TGATCATCGATTATAATAATAAACAAAATGATTCCGGTTATGATTCAGAAAAAA
>TRINITY_DN10760_c1_g1_i9 len=1575 path=[10756:0-168 10757:169-197 11484:198-225 11416:226-231 11335:232-237 11478:238-241 11410:242-268 11560:269-330 11634:331-335 11626:336-366 11629:367-367 11319:368-443 11519:444-466 11467:467-485 11395:486-525 11310:526-653 11597:654-677 11588:678-680 11574:681-705 11541:706-715 11504:716-741 @11444@!:742-819 11618:820-820 11443:821-907 11280:908-926 11367:927-927 11439:928-928 11276:929-929 11362:930-983 10569:984-1001 11273:1002-1106 11567:1107-1120 11357:1121-1185 11430:1186-1208 11266:1209-1235 11488:1236-1241 11425:1242-1294 11581:1295-1353 11563:1354-1377 11620:1378-1396 11625:1397-1397 11344:1398-1435 11254:1436-1447 11419:1448-1461 11341:1462-1492 11251:1493-1539 10923:1540-1574] [-1, 10756, 10757, 11484, 11416, 11335, 11478, 11410, 11560, 11634, 11626, 11629, 11319, 11519, 11467, 11395, 11310, 11597, 11588, 11574, 11541, 11504, 11444, 11618, 11443, 11280, 11367, 11439, 11276, 11362, 10569, 11273, 11567, 11357, 11430, 11266, 11488, 11425, 11581, 11563, 11620, 11625, 11344, 11254, 11419, 11341, 11251, 10923, -2]
TTTTCATTTGCTTTCATATCAAAATCATGTGGCCCAGACAGACTTTCTGATGTTTTCCAT
GTGAACGTGGGCGAACACCTGTTTCTACATAAGTTACAAGCCAGGACATAGGTAGGTGAC
TCACAGCAGACAGCAGAGGAACGCAGACAGGGAGACGTGCACCACATCGTCTGTGTGGTC
CTTGCACGGTGAATCTGGCTTCACATTTCTTCACTGGCTTCGTTGGATTTCACTCTTCAA
ATTCCAGCACACCTCACGGGTCTGATCAGCCTTCCACCATCAAGAAGAAGCGCTGCATTT
CTGGGACATACATCCATCAACGATGACGAGGACATCCCCCAGTGTTCTGGCAGTCTTCTT
CCTGCTCCAGTCTCTGTGCCTCAAGCAGGGAATTGGGGCTGTGCCTGTGGAGCCGGATGT
TGTGAAGGAGGAAGAGCGGCACTGGGGGTATTGGTATGGGGAGCCAGACACCGATAAGAC
CATGGACCAGATCGTTCTAGACTCTTTCGGTGGACCAGCAGGGGAGAAGGCAGCTGAAGA
GGCCAGGAAGAAGGTAGGCGTGGTAACTGAGGGCATGGACACCCTACTGTCCCCGCAGCA
GGCTGCAATCTTGTACAGCACACCCGAGGGCGGAATGACCGAACGCAGACAGCCCACCTT
CGTCACGCTATGGCCAGGCGGCATCGTGCCCTACGATCTCAGTACACTCCCTGCCAATCA
CCACGGTATGATGATGGAAGCGTTTCATGAATGGGAAGATAAAACCTGTGTGCGTTTTGT
GCCCGCACAACCCCATGATCTACACAGGATCTTCTTTACTGACACCGATGGATGCTCTTC
CTATCTGGGAATGAAAGAGGAGCCTCAGCCAATAAGCCTGGCACCTGGATGTAACCTTAA
AAGAACTTATCTTCACGAGTTGGGTCACGCTTTGGGCCTGGTTCACGAACACCAGCTTCC
CCAGAGGGACAGGTACATCTACGTGGAGACCCGCAATGTGAACGACAAGTATCTGGAGCA
GTTGGAGAAATTCCCGGCCAGTGTGATGCCCGACGCCGAGATGGTCACCTACAGTCTCAG
CTCCATTATGCATTACGGCAAATATGCGTTCAGCAAAGGCAGCGGGCTGCAGACCCTCTT
TCCCTTAGACGAGAGCCAGGAAGACCTCATGGGCACTTCCCGACAGCTGACACCCTCCGA
CATCGAAGTTGTCAACCTCCTGTACAACTGCAACAACTTTGACTGCATTGACACCAATCG
ACACTGCAACGTTTGGGTGTTGATCGGATACTGCCGGAATTTGCCTGTTGACGTCGTCAT
GGAGAACTGCCCCAAGGCATGCAGCCTCTGCTGATCTGCAAGTCTTGGGAATACGTTTCC
CAGAAACCCCCTCTCCAGGAATGTGTTTTCAAGAACATGGTTTTCAACATTTCGACACAC
GCCATTTAAAAATAAAAGAAACTGACCTAAACATGAATTAGTTCGAAGTGTACATTGCTT
GTTATTTCTGAGTAAAACGGTTGATCATCGATTATAATAATAAACAAAATGATTCCGGTT
ATGATTCAGAAAAAA
>TRINITY_DN10760_c1_g1_i10 len=1092 path=[10659:0-42 10660:43-70 10661:71-98 10662:99-104 11480:105-202 11609:203-203 11330:204-246 11476:247-251 11407:252-260 11323:261-284 11624:285-292 11578:293-331 11512:332-355 11546:356-395 11614:396-400 11545:401-424 11510:425-488 11457:489-512 11615:513-513 11297:514-559 11597:560-583 11378:584-610 11573:611-611 11539:612-621 11503:622-647 @11444@!:648-725 11570:726-749 11442:750-813 11537:814-832 11278:833-856 11585:857-889 11569:890-907 11536:908-953 11499:954-988 11584:989-1012 11567:1013-1026 11496:1027-1091] [-1, 10659, 10660, 10661, 10662, 11480, 11609, 11330, 11476, 11407, 11323, 11624, 11578, 11512, 11546, 11614, 11545, 11510, 11457, 11615, 11297, 11597, 11378, 11573, 11539, 11503, 11444, 11570, 11442, 11537, 11278, 11585, 11569, 11536, 11499, 11584, 11567, 11496]
AGACAGCAAAGGAACGCAGTCAGGGAGACGTGCACCACATCGCCTGTATGGTCCTTGCAC
GGTGAATCTGGCTTCACATTTCTTCACTGGCTTCGTTGGATTTCAGTCTTCAAACACCAG
CACACCTCACGGGTCTGACCAGCCTTCGACCATCAAGAAGAAGTGCTGCATCTCTGGGAC
GTACAGCCATCAACGATGACGAGGGCATCCCCCAGTGTTCTGGTAGTCTTCTTCCTGCTC
CTGTCTCTGTGCTTCATGCAGAGAATTGGGGCTGTACCTGTGGAGCCGGATGTGAAGGAG
GATGAACGGCAATTGGGGTATTGGTATGGGGAACCAGACACCGATAAGACCATGGACCAG
ATCGTTCTAGACTCTTTCGGTGGACCAGCAGGGGAGGAGGCCGCCGAAGAGTCCAGGAAG
AAAGTAGGTGTGGTGACTGTGGGCATGGACACCTTACTCAGCCCGGAGCAGGCTGCAAAG
TTGCCCAAGGCACCATTCAAAAGGGTATTGAAAGATCCCGATGACCACAGCGAGGGTGGA
ATGACCGAACGCAGACAGCCCACCTTCGTCACGCTATGGCCAGGAGGCGTCGTGCCCTAC
GATCTCAGTACACTCCCTGCCATATACCACGGTATGATGATGGAAGCGTTTCATGAATGG
GAAGATAAAACCTGTGTGCGTTTTGTGCCCGCACAACCCCATGATCTACACAGGATCTTC
TTTACTACCGACGATGGATGCTCTTCCTTTCTAGGAATTCAAGATAAGCCTCAGCCAATA
AGCCTGGCATATGGATGTAACCTTAAAAGAACTTATCTTCACGAGTTGGGTCATGCCTTG
GGCCTAGTCCACGAACACCAGCTTCCTCAGAGGGACAGGTACATCTACGTGGAGACCCGC
AATGTGAAAGACAAGTATCTGGACCAGGTGCAGAAATTCCCGGCCAGTATGATACCCGAC
GCCGAAATTGTCACCTACAGTCTCAGCTCAATTATGCATTACGGCAAATATGCGTTCAGC
AAAGGCAACGGGCTGCAGACCCTCTTTGCCTTAGACTATAGCCAGGAACACCTCATGGGC
ACTTCCCGACAG
>TRINITY_DN10760_c1_g1_i11 len=1575 path=[10756:0-168 10757:169-197 11484:198-225 11416:226-231 11335:232-237 11478:238-241 11410:242-268 11560:269-330 11634:331-335 11626:336-366 11629:367-367 11319:368-443 11519:444-466 11467:467-485 11395:486-525 11310:526-653 11597:654-677 11588:678-680 11574:681-705 11541:706-715 11504:716-741 @11444@!:742-819 11570:820-843 11442:844-907 11537:908-926 11278:927-950 11585:951-983 11569:984-1001 11536:1002-1047 11358:1048-1082 11584:1083-1106 11567:1107-1120 11496:1121-1185 11430:1186-1208 11265:1209-1235 11489:1236-1241 11426:1242-1294 11581:1295-1353 11563:1354-1377 11620:1378-1396 11625:1397-1397 11344:1398-1435 11254:1436-1447 11419:1448-1461 11341:1462-1492 11251:1493-1539 10923:1540-1574] [-1, 10756, 10757, 11484, 11416, 11335, 11478, 11410, 11560, 11634, 11626, 11629, 11319, 11519, 11467, 11395, 11310, 11597, 11588, 11574, 11541, 11504, 11444, 11570, 11442, 11537, 11278, 11585, 11569, 11536, 11358, 11584, 11567, 11496, 11430, 11265, 11489, 11426, 11581, 11563, 11620, 11625, 11344, 11254, 11419, 11341, 11251, 10923, -2]
TTTTCATTTGCTTTCATATCAAAATCATGTGGCCCAGACAGACTTTCTGATGTTTTCCAT
GTGAACGTGGGCGAACACCTGTTTCTACATAAGTTACAAGCCAGGACATAGGTAGGTGAC
TCACAGCAGACAGCAGAGGAACGCAGACAGGGAGACGTGCACCACATCGTCTGTGTGGTC
CTTGCACGGTGAATCTGGCTTCACATTTCTTCACTGGCTTCGTTGGATTTCACTCTTCAA
ATTCCAGCACACCTCACGGGTCTGATCAGCCTTCCACCATCAAGAAGAAGCGCTGCATTT
CTGGGACATACATCCATCAACGATGACGAGGACATCCCCCAGTGTTCTGGCAGTCTTCTT
CCTGCTCCAGTCTCTGTGCCTCAAGCAGGGAATTGGGGCTGTGCCTGTGGAGCCGGATGT
TGTGAAGGAGGAAGAGCGGCACTGGGGGTATTGGTATGGGGAGCCAGACACCGATAAGAC
CATGGACCAGATCGTTCTAGACTCTTTCGGTGGACCAGCAGGGGAGAAGGCAGCTGAAGA
GGCCAGGAAGAAGGTAGGCGTGGTAACTGAGGGCATGGACACCCTACTGTCCCCGCAGCA
GGCTGCAATCTTGTACAGCACACCCGAGGGCGGAATGACCGAACGCAGACAGCCCACCTT
CGTCACGCTATGGCCAGGCGGCATCGTGCCCTACGATCTCAGTACACTCCCTGCCAATCA
CCACGGTATGATGATGGAAGCGTTTCATGAATGGGAAGATAAAACCTGTGTGCGTTTTGT
GCCCGCACAACCCCATGATCTACACAGGATCTTCTTTACTACCGACGATGGATGCTCTTC
CTTTCTAGGAATTCAAGATAAGCCTCAGCCAATAAGCCTGGCATATGGATGTAACCTTAA
AAGAACTTATCTTCACGAGTTGGGTCATGCCTTGGGCCTAGTCCACGAACACCAGCTTCC
TCAGAGGGACAGGTACATCTACGTGGAGACCCGCAATGTGAAAGACAAGTATCTGGACCA
GGTGCAGAAATTCCCGGCCAGTATGATAGCCGACGCCGAGATTGTCACCTACAGTCTCAG
CTCAATTATGCATTACGGCAAATATGCGTTCAGCAAAGGCAACGGGCTGCAGACCCTCTT
TGCCTTAGACTATAGCCAGGAACACCTCATGGGCACTTCCCGACAGCTGACACCCTCCGA
CATCGAAGTCGTGAACCTCCTGTACAACTGCAACAACTTTGAATGCATTGACACCAATCG
AGACTGCGACGATTGGGTGTTGATCGGATACTGCCGGAATTTGCCTGTTGACGTCGTCAT
GGAGAACTGCCCCAAGGCATGCAGCCTCTGCTGATCTGCAAGTCTTGGGAATACGTTTCC
CAGAAACCCCCTCTCCAGGAATGTGTTTTCAAGAACATGGTTTTCAACATTTCGACACAC
GCCATTTAAAAATAAAAGAAACTGACCTAAACATGAATTAGTTCGAAGTGTACATTGCTT
GTTATTTCTGAGTAAAACGGTTGATCATCGATTATAATAATAAACAAAATGATTCCGGTT
ATGATTCAGAAAAAA
>TRINITY_DN9594_c0_g1_i1 len=843 path=[2238:0-72 2263:73-135 2257:136-136 2250:137-174 2262:175-222 2256:223-246 2269:247-258 2266:259-282 2261:283-296 2268:297-320 2265:321-334 2254:335-381 2247:382-573 2214:574-597 2259:598-652 2205:653-678 2246:679-786 2208:787-842] [-1, 2238, 2263, 2257, 2250, 2262, 2256, 2269, 2266, 2261, 2268, 2265, 2254, 2247, 2214, 2259, 2205, 2246, 2208, -2]
CGATCTTTTTTTTTTGATGTAGTGGGTTGTTTATTGATTCAAATCGAGTTTGGCCATTCA
TACAGCTTTTCGTGAAAGACTCTCTGTGCGTCGATCTGCACGATTTCTTTCTTAAATTCA
CATCATTTATGTATGATCAAGTTTAACCTCCTCCCTCCCCCTAAAATGTCTACAATTATA
TTGATTACGTGGGAACAAACATGCAGTGTTTGGTGAATTAAATGAAAAGAGAAAGAAAAA
GTGGGGCAAAAACAGGGAAGGATCTATCTGGACACTTTAGAACTGACGAGTGTCACGAGG
AACACCCAACTTGATTAATCTTGTTTCATTTTCCTGTGTCGTTGAGTGTACCAGCAACTA
TGGCAGCTTCTCTTTGGGCTTCGGTGATTCTGGCCGTGTTTCCTTGCTTTCTGAGAGTCC
TCTTCATCTGAGTCAACCTGTCCTTGCCGTTGTCGTCGGTGCTGCGGGGAGCGGATTTCT
GTAGGAGGACAGGCTCAGGTTTCAGCGCTGTGGCGTCAGCCGAACGGCGTTCAGTCAGTG
CGTCTCCATGAGCTGGAGTTCCTGAGCCTAGGATTAGGTAGGCCACCAGGGGCACCAGCA
GATACAGGTACGTGTACAGTTGCATCGCCAATCAGGGTGAAGTCCACGGCAGACACGACG
GCCGGGTGGCTCAAGGCTGCTGTCAGGTAGACGGAGAGAGAAGGGGACGACACGTCGTTC
CTCGGGCAAGGCGAAACCTGAACTGACAGAAGATTGAGTCGACATCTCTGGAGGTCTGTG
TCAACTGATTTCTGTGAACTCTCTGCAGATTTCTGTCCACTCTCTGGAGGTCTGTGTCAA
CTG
>TRINITY_DN24761_c0_g1_i1 len=343 path=[731:0-251 732:252-296 733:297-342] [-1, 731, 732, 733, -2]
CGGGGGCAAAAACAGGGAACGATCTATCTGGGGACTTTAGAACTGACGAGTGTCACGTGG
AACACCCAGCTTCATTAATCTTTTTCATTTTCCTGCTTCAATGAGTTTTCTGATATTCTC
CCAAATCTCCCAATCTTCTTCGTAGCCTCTGGCCGTGTTTCCTCGCTTTTTGAGAATCCT
CTTCCTCTGAGTCAACCTGTCCCTGTCATTGTCGTCAGTGCTGCGGGCAGCGGATTTCTG
CAGGAGGACAGGTTCAGGTTTCAGTGCTGTGGCATCAGCCAAACGGCGTTCAGTCAGTGC
GTCTCCATGAGCTAGCATGCCCGTGCCTAGGATTAGGTGGAAG
>TRINITY_DN24761_c0_g2_i1 len=343 path=[734:0-251 735:252-296 736:297-342] [-1, 734, 735, 736, -2]
CGGGGGCAAAAACAGGGAACGATCTATCTGGGGACTTTAGAACTGACGAGTGTCACGTGG
AACACCCAGCTTCATTAATCTTTTTCATTTTCCTGCTTCAATGAGTTTTCTGATATTCTC
CCAAATCTCCCAATCTTCTTCGTAGCCTCTGGCCGTGTTTCCTCGCTTTTTGAGAATCCT
CTTCCTCTGAGTCAACCTGTCCCTGTCATTGTCGTCAGTGCTGCGGGCAGCGGATTTCTG
CAGGAGGACAGGCTCAGGTTTCAGTGCTGTGGCGTCAGCCAAACGGCGTTCAGTCAGTGC
GTCTCCATGAGCTAGCATGCCCGTGCCTAGGATTAGGTGGAAG
>TRINITY_DN7874_c0_g1_i1 len=759 path=[1594:0-373 1595:374-397 1607:398-421 1605:422-456 1600:457-758] [-1, 1594, 1595, 1607, 1605, 1600, -2]
CGATGAACAGCACACGAGTTTCGCAGTGACAGGAAAAAGGCCACTGGTCGACTAACCAGC
CAACCAACCAATCACCATGGTCTCACGCGGTCACGTGCTGTTTGTGGTTCTGCTTCCGGT
CTTGGCTCAAGTGGCTGCCGACGATGCGGATGAACAGATGATGTCCGAGGTGATGCGAGG
AGACCAAAACAGCGTCGCCTCTGGCTCCGGCAGCCTGATACGACCCCCCTCCAACCCTCC
CTTCATCCCCGACACCCCCCTCCCCTTACCCTCCACCTTCCTCCTCCATCTCCTCCAGTC
CTCAGACGGTAATCCACGAGCAGCGGCAGCAACAGCAGCAGCAGCAGCACGAGCCCCCTC
AGAGCCGCTCCCCGGCCCCCGTCCGGAGTCGTCCCTGCCCTCCTCCTCGGGTTCAGAATA
CGGAGACAGCGAGGTCAGCAAACGCGTCTTCTGCAACGGGTTCACAGGGTGCGGTGGACG
GCACCGGGACCGCAGCCGACGCCAGGAACGCTACGGGAAGAGGCTGATCCCCCTGCTGGT
GAAGCGGCCTTTCTGCAACAGCTTCGGCTGCTACAACGGCAAGAGGAGCCTCTCCGGAGT
AGGCCCCGCCCTGTCCACGCTGGTGGACCCCTCCCAGAACTACAGGGCCCGGGCCATCGC
TCGCATGCTGGCCGCAGCTGCCTCTGCCAGGCGTCAGCAACAACAGCAGCAGCAGCAGCA
GCTTCTGCAGCAGCAGGAAGAGGGAGGGCTGAAGAGGTG
>TRINITY_DN7874_c0_g2_i1 len=759 path=[1601:0-373 1602:374-397 1603:398-421 1606:422-456 1593:457-758] [-1, 1601, 1602, 1603, 1606, 1593, -2]
CGATGAACAGCACACGAGTTTCGCAGTGACAGGAAAAAGGCCACTGGTCGACTAACCAGC
CAACCAACCAATCACCATGGTCTCACGCGGTCACGTGCTGTTTGTGGTTCTGCTTCCGGT
CTTGGCTCAAGTGGCTGCCGACGATGCGGATGAACAGATGATGTCCGAGGTGATGCGAGG
AGACCAAAACAGCGTCGCCTCTGGCTCCGGCAGCCTGATACGACCCCCCTCCAACCCTCC
CTTCATCCCCGACACCCCCCTCCCCTTACCCTCCACCTTCCTCCTCCATCTCCTCCAGTC
CTCAGACGGTAATCCACGAGCAGCGGCAGCAACAGCAGCAGCAGCAGCACGAGCCCCCTC
AGAGCCGCTCCCCGGCCCCCGTCCGGAGTCGTCCCTGCCCTCCTCCTCGGGTTCAGAATA
CGAAGACAACGAGATCAGCAAACGCGTCTTCTGCAACGGGTTCACAGGGTGCGGTGGACG
GCACCGGGACCGCAGCCGACGCCAGGAACGCTACGGGAAGAGGCTGATCCCCCTGCTGGT
GAAGCGGCCTTTCTGCAACAGCTTCGGCTGCTACAACGGCAAGAGGAGCCTCTCCGGAGT
AGGCCCCGCCCTGTCCACGCTGGTGGACCCCTCCCAGAACTACAGGGCCCGGGCCATCGC
TCGCATGCTGGCCGCAGCTGCCTCTGCCAGGCGTCAGCAACAACAGCAGCAGCAGCAGCA
GCTTCTGCAGCAGCAGGAAGAGGGAGGGCTGAAGAGGTG
>TRINITY_DN10554_c0_g3_i1 len=1065 path=[8320:0-33 8321:34-34 8322:35-46 8458:47-57 8487:58-59 8472:60-81 8456:82-86 8510:87-117 8389:118-141 8511:142-142 8423:143-175 8483:176-197 8468:198-212 8451:213-236 8420:237-328 8512:329-330 8517:331-352 8482:353-393 8467:394-414 8507:415-418 8505:419-442 8513:443-453 8493:454-470 8448:471-513 8465:514-570 8492:571-595 8464:596-658 8504:659-671 8491:672-703 8476:704-720 8463:721-775 8515:776-778 8475:779-789 8498:790-817 8367:818-854 8241:855-856 8406:857-867 8363:868-884 8437:885-886 8402:887-931 8359:932-933 8435:934-939 8400:940-993 8358:994-1064] [-1, 8320, 8321, 8322, 8458, 8487, 8472, 8456, 8510, 8389, 8511, 8423, 8483, 8468, 8451, 8420, 8512, 8517, 8482, 8467, 8507, 8505, 8513, 8493, 8448, 8465, 8492, 8464, 8504, 8491, 8476, 8463, 8515, 8475, 8498, 8367, 8241, 8406, 8363, 8437, 8402, 8359, 8435, 8400, 8358]
CTACCACCACTACCAACGAAGTTGCTACCACCACTACCAACGAAGTTGCTACCACCACCA
CCACCACCCTGTCTCCCTCCCTTCCTCTCTAAGCCCTACTTCCCGGGTGAGATCGCTGAA
ATGCAGTCGTATTGTCTCATCAGCTAGAAGCTTTTTTTTTTTTTGCGCACGCAGAGGAGA
CTTTTTTTGACGTTTGCACGAACAAAAATGAAAAAAAATGAAATGATAAGGCAAAAAAAA
AAAAGCCTGCTTGGAAGTATATTTAGCATCAGGCCATTTTTAAAGTATGTCAACAGCCTT
GACCTTGATCATTCTTATGCTGTGGATCAAACCTCAGGCATACAAGCCTGAAATTGGGGG
CAGAGCGTGGTATCGGGCCAGTAGTAGAAGTGCCACCAGCCAAAGGCCTGGACTGTATTA
AAATACATCACAGCCCATTCAGTGCAGGTAGCAAATCGATGGAGCTGACGTGGGTCACGG
TCCGACAAGGACTTCGGGGGCAGGAGTTTCTCCACTAGCCGCAGTTGTCTGAGAGTAGGG
GTGTCGACGGACATGCTGGAAGCTTCTCTTCGTTTCCGTTTCTCCAGGCAGAAGCCTTCA
TCATCAGTACCCTCGGCACACAGAGCAGTCATGTCTGTGAGAAAAGCGTTGTCACAGTCG
TCCTGCGTGAAGTTGAAATGCGCTCCACAGAAGTAACAGGTATCGTGTCTGTCACAGGCG
GCAAGGAAATGCTCTTGGCATGGTATCCACTCAAACGGAACACTGCAACCGTTGCTGTTC
TCCTTGCATAACGCAGCCGTACTGGAATCCTGAGCCGCGATCCGTGGCAGTGCAAGAGCT
GCCAGTATCCACAAGGCTGATTCCAGCACCTTCATTTTGTTCCTTTAATCTCCAGCAGGG
GAAGAAAGCCACGTGAGCGACGTTAGGAGTTGAGGCTGACAGTGTCCCGTGCACATTCGA
AACTGGAACGCTGCCAGTGGTTCGACGCGTTGCGGTATGTCGAATGAACACAAAGTGGCA
CGAACTGGGACCCCCTCTACCCAGACACCGGCAAACATTTGCATG
>TRINITY_DN10554_c0_g3_i4 len=1114 path=[7953:0-33 7954:34-34 7955:35-46 8430:47-57 8393:58-59 8486:60-81 8503:82-123 8455:124-128 8496:129-141 8511:142-142 8516:143-171 8452:172-173 8483:174-195 8468:196-210 8451:211-234 8420:235-326 8512:327-328 8517:329-350 8482:351-391 8467:392-412 8507:413-416 8505:417-440 8513:441-451 8493:452-468 8479:469-475 8447:476-511 8465:512-568 8492:569-593 8445:594-656 8504:657-669 8514:670-686 8490:687-701 8476:702-718 8463:719-773 8515:774-776 8475:777-787 8368:788-852 8441:853-854 8407:855-865 8364:866-882 8438:883-889 8403:890-904 8360:905-928 8436:929-930 8401:931-990 8358:991-1061 8040:1062-1085 8041:1086-1113] [-1, 7953, 7954, 7955, 8430, 8393, 8486, 8503, 8455, 8496, 8511, 8516, 8452, 8483, 8468, 8451, 8420, 8512, 8517, 8482, 8467, 8507, 8505, 8513, 8493, 8479, 8447, 8465, 8492, 8445, 8504, 8514, 8490, 8476, 8463, 8515, 8475, 8368, 8441, 8407, 8364, 8438, 8403, 8360, 8436, 8401, 8358, 8040, 8041, -2]
CTACCACCACTACCAACGAAGTTGCTACCACCACTACCAACGAAGTTGCTACCACCACCA
CCACCACCCTGTCTCCCTCCCTCCCTCTCTAAGCCCTACTCCCCGGGTGAGATCGCTGCA
ATGCAGTCGTATTGTCTCATCAGTTAGAAGCTTTTTTTTTTTGCGCACGCAGAGGAGACT
TTTTTTGACGTTTGCACGAACAAAAATGAAAAAAAATGAAATGATAAGGCAAAAAAAAAA
AAGCCTGCTTGGAAGTATATTTAGCATCAGGCCATTTTTAAAGTATGTCAACAGCCTTGA
CCTTGATCATTCTTATGCTGTGGATCAAACCTCAGGCATACAAGCCTGAAATTGGGGGCA
GAGCGTGGTATCGGGCCAGTAGTAGAAGTGCCACCAGCCAAAGGCCTGGACTGTATTAAA
ATACATCACAGCCCATTCAGTGCAGGTAGCAAATCGATGGAGCTGACGTAGGTCACGGTC
CGACAAGGCCTTCGGGGGCAGGAGTTTCTCCACTAGCCGCAGTTGTCTGAGAGTAGGGGT
GTCGACGGACATGCTGGAAGCTTCTCTTCGTTTCCGTTTCTCCAGGCAGAAGCCCTCATC
ATCAGTACCTTCGGCACACAGAGCAGTCATGTGGGTGAGAAAAGCGTTGTCACAGTCGTC
CTGCGTGAAGCCGAAATGGGCTCCACAGAAGTAACAGGTATCGTGTCTGTCACAGGCGGC
AAGGAAATGCTCTTGGCATGGTATCCACTCAAACGGAACACTGCAACCGTTGCTGTTCTC
CTTGCATACCTCAGCCGTAGTGGAATCCTGAGCCGCAATCCGTGGCAGTCCAAGAGCTGC
CAGTATCCACAAGGCTGATTCCAGCACCTTCATTTTGTTCCTTAATCTCCAGCAGGGGAG
GAAAGTCACGTGAGCGACGTTAGGAGTTGAGACTGACAGTGTCCCGTGGACATTCGAAAC
TGGAACGTTGCCAGTGGTTCGACGCGTTGCGGTATGTCGAATGAACACAAAGTGGCACGA
ACTGGGACCCCCTCTACCCAGACACCGGCAAACATTTGCATGTGACCAGCCTCCCAGTTA
TTCACAGTGCGTCAGGTGGTGTTCTGTATCTGTG
>TRINITY_DN10554_c0_g3_i5 len=1069 path=[7953:0-33 7954:34-34 7955:35-46 8430:47-57 8393:58-59 8486:60-81 8503:82-123 8455:124-128 8496:129-141 8511:142-142 8516:143-171 8452:172-173 8483:174-195 8468:196-210 8451:211-234 8420:235-326 8512:327-328 8517:329-350 8482:351-391 8467:392-412 8507:413-416 8505:417-440 8513:441-451 8493:452-468 8479:469-475 8447:476-511 8465:512-568 8492:569-593 8445:594-656 8504:657-669 8514:670-686 8490:687-701 8476:702-718 8463:719-773 8515:774-776 8475:777-787 8498:788-815 8488:816-854 8474:855-865 8440:866-882 8404:883-884 8361:885-900 8208:901-1068] [-1, 7953, 7954, 7955, 8430, 8393, 8486, 8503, 8455, 8496, 8511, 8516, 8452, 8483, 8468, 8451, 8420, 8512, 8517, 8482, 8467, 8507, 8505, 8513, 8493, 8479, 8447, 8465, 8492, 8445, 8504, 8514, 8490, 8476, 8463, 8515, 8475, 8498, 8488, 8474, 8440, 8404, 8361, 8208, -2]
CTACCACCACTACCAACGAAGTTGCTACCACCACTACCAACGAAGTTGCTACCACCACCA
CCACCACCCTGTCTCCCTCCCTCCCTCTCTAAGCCCTACTCCCCGGGTGAGATCGCTGCA
ATGCAGTCGTATTGTCTCATCAGTTAGAAGCTTTTTTTTTTTGCGCACGCAGAGGAGACT
TTTTTTGACGTTTGCACGAACAAAAATGAAAAAAAATGAAATGATAAGGCAAAAAAAAAA
AAGCCTGCTTGGAAGTATATTTAGCATCAGGCCATTTTTAAAGTATGTCAACAGCCTTGA
CCTTGATCATTCTTATGCTGTGGATCAAACCTCAGGCATACAAGCCTGAAATTGGGGGCA
GAGCGTGGTATCGGGCCAGTAGTAGAAGTGCCACCAGCCAAAGGCCTGGACTGTATTAAA
ATACATCACAGCCCATTCAGTGCAGGTAGCAAATCGATGGAGCTGACGTAGGTCACGGTC
CGACAAGGCCTTCGGGGGCAGGAGTTTCTCCACTAGCCGCAGTTGTCTGAGAGTAGGGGT
GTCGACGGACATGCTGGAAGCTTCTCTTCGTTTCCGTTTCTCCAGGCAGAAGCCCTCATC
ATCAGTACCTTCGGCACACAGAGCAGTCATGTGGGTGAGAAAAGCGTTGTCACAGTCGTC
CTGCGTGAAGCCGAAATGGGCTCCACAGAAGTAACAGGTATCGTGTCTGTCACAGGCGGC
AAGGAAATGCTCTTGGCATGGTATCCACTCAAACGGAACACTGCAACCGTTGCTGTTCTC
CTTGCATAACGCAGCCGTACTGGAATCCTGAGCCGCAATCTGTGGCAGTGCCAGAGCTGC
CAGTATCCACAAGGCTGATTCCAGCACCTTCATTTTGTTCCTTTATCGCCGGTAGATGGG
AGCCACGCAAGCAATGTGAAGAGCTGAGGAAGACAGCGCCCGGAAAAATCGAAAGCGGAA
TGCCACGAGCGGCTCAATGCATCGAAGATATAACCTGTAACTCAAACGTAGCACAAGCTG
GGACGCCCTCTATCGACACACGAGCGACGCAACGCGTGGTCAGCCTCGC
>TRINITY_DN9556_c0_g1_i1 len=572 path=[3251:0-95 3252:96-112 3306:113-140 3292:141-198 3274:199-229 3302:230-382 3287:383-409 3269:410-430 3311:431-478 3284:479-485 3266:486-565 3173:566-567 3174:568-569 3175:570-571] [-1, 3251, 3252, 3306, 3292, 3274, 3302, 3287, 3269, 3311, 3284, 3266, 3173, 3174, 3175, -2]
AAGCAGTGTTGTCAACGGAGGTGGACGACAGAACAGCTTCACTCAAGGCGTGTTAAAAAC
TAGGACAAGAGTGCAGAACAGAACGACGCGTTCAGCCATGCAGATGGGACGACTGACGTT
GGTGCTGGGGTTGCTGCTGCTGCTAGTGCTCACTGCCCAGGCTTGCTATATCACAAACTG
CCCACCTGGTGGTGGCGAGAGAGATGTGAACGGGAGACAACCTACCAAGCGTGCAAGTAC
TGCAGATTTGGCCAGTGCGTGGGGCCCCAGATCTGCTGTGGGGACAAAGGATGCGAAATG
GGATCGGACGAAGCGAACAAGTGCCAGAGAGAAAAGGACGATCCTACTCTCTGCTGGGTT
TTTGGTGACCCCTGCACTCTGAACAGGCCGGGCAACAACCGCGGCCACTGGCATCTGCTG
TGTGGAAGATACTTGTGCCGTCCACCCGGATTGTCAGTAGCAGCTGCTCTTGTCCATGTG
TGTCCACACGACTGACCAGTTGCCAACGCCGGATGGAGTCTCTCTCTCTCTCTCCCTCTC
TCCCTCTCTCTCTCTCTCTCTCTCTCTCTCTC
>TRINITY_DN9556_c0_g1_i2 len=590 path=[3164:0-95 3294:96-112 3320:113-140 3314:141-166 3290:167-198 3272:199-229 3312:230-383 3285:384-410 3300:411-448 3311:449-496 3284:497-503 3266:504-583 3173:584-585 3174:586-587 3175:588-589] [-1, 3164, 3294, 3320, 3314, 3290, 3272, 3312, 3285, 3300, 3311, 3284, 3266, 3173, 3174, 3175, -2]
AAGCAGTGTTGTCAACGGAGGTGGACGACAGAACAGCTTCACTCAAGGCGTGTTAAAAAC
TAGGACAAGAGTGCAGAACAGAACGACGCGTTCAGCCATGCAGATGGGACGACTGACGTT
GGTGCTGGGGTTGCTGCTGCTACTAGTGCTCACTACCCAGGCTTGCTTTATCAGAGACTG
CCCACCTGGTGGTGGCGAGAGAGATGTGAACGGGAGACAACCTACCAAGCCGTGCAAGTA
CTGCAGCTTTGGCCAGTGCGTGGGGCCCCAAATCTGCTGTGGGGACATAGGATGCCAACT
GGGATCGGCCGAAGCGAACAAGTGCCAGAAAGAGAACGACGATCCTACTCCCTGCTGGGT
GTTTGGTGACCCCTGCACTCTGAACAGGCCGGGCAACAACCGCGGCCACTGTGTTGCTAA
CCACATTGGCATCTGCTGTGTGGAAGATACTTGTGCCGTCCACCCGGATTGTCAGTAGCA
GCTGCTCTTGTCCATGTGTGTCCACACGACTGACCAGTTGCCAACGCCGGATGGAGTCTC
TCTCTCTCTCTCCCTCTCTCCCTCTCTCTCTCTCTCTCTCTCTCTCTCTC
>TRINITY_DN9556_c0_g2_i1 len=573 path=[3226:0-68 3227:69-85 3315:86-188 3322:189-211 3324:212-225 3303:226-235 3288:236-251 3270:252-272 3319:273-275 @3310@!:276-350 3195:351-395 3283:396-472 3323:473-479 3325:480-490 3282:491-538 3317:539-540 3308:541-542 3297:543-544 3262:545-546 3316:547-548 3307:549-550 3296:551-552 3279:553-554 3260:555-556 3295:557-558 3278:559-560 3259:561-562 3246:563-564 3247:565-566 3248:567-568 3249:569-570 3250:571-572] [-1, 3226, 3227, 3315, 3322, 3324, 3303, 3288, 3270, 3319, 3310, 3195, 3283, 3323, 3325, 3282, 3317, 3308, 3297, 3262, 3316, 3307, 3296, 3279, 3260, 3295, 3278, 3259, 3246, 3247, 3248, 3249, 3250, -2]
TGACAGAACAGCTTCACTCAAAGCGTCTTAAACTTAAGACAGATTTCAGAACAGAACGAC
GCGTTCAGCCATGCAGATGGGACGACCGACGTTGGTGCTGGGGTTGCCGCTGCTGCTGCT
GCTGCTGCAGGTGCTCACTACCCAGGCTTGCTATATCCAAAACTGCCCAAAAGGTGGCAA
GAGAGATGTGGACGAAAGACATCCTGTCCATGAGTGCATGTCCTGTAGCTTTGGCCAGTG
TGTGGGGCCCAGTATCTGCTGTGGGATTGGAGGATGCCAAATAGGAAGCGCAGAAGCGAG
CGTGTGCGGCGTAGAGGACGAGAGTCCTATTCCTTGCATGGTCATTGGTGAGCACTGCTC
TCTGAACAACCCCGGCAACATCCAGGGCCACTGTGTTGCTCCTGGCATCTGCTGTGTGGA
TGATACTTGTACCACCCACCCGGATTGTCTGTAGCAGCTGCTCTTGTCCATGTGTGTCCA
TACGACAGACCAGTCGCCAATGCCTGATTGAGTCAAACACACACACACACACACACACAC
ACACACACACACACACACACACACACACACACA
>TRINITY_DN9556_c0_g2_i2 len=588 path=[3164:0-95 3294:96-112 3320:113-140 3314:141-166 3291:167-203 3313:204-226 3301:227-250 3286:251-266 3268:267-285 3155:286-290 @3310@!:291-365 3195:366-410 3283:411-487 3323:488-494 3325:495-505 3282:506-553 3317:554-555 3308:556-557 3297:558-559 3262:560-561 3316:562-563 3307:564-565 3296:566-567 3279:568-569 3260:570-571 3295:572-573 3278:574-575 3259:576-577 3246:578-579 3247:580-581 3248:582-583 3249:584-585 3250:586-587] [-1, 3164, 3294, 3320, 3314, 3291, 3313, 3301, 3286, 3268, 3155, 3310, 3195, 3283, 3323, 3325, 3282, 3317, 3308, 3297, 3262, 3316, 3307, 3296, 3279, 3260, 3295, 3278, 3259, 3246, 3247, 3248, 3249, 3250, -2]
AAGCAGTGTTGTCAACGGAGGTGGACGACAGAACAGCTTCACTCAAGGCGTGTTAAAAAC
TAGGACAAGAGTGCAGAACAGAACGACGCGTTCAGCCATGCAGATGGGACGACTGACGTT
GGTGCTGGGGTTGCTGCTGCTACTAGTGCTCACTACCCAGGCTTGCTACATCAGAAACTG
TCCAAAAGGTGGCAAGAGAGATGTGGACGAAAGACATCCTGTCCATGCGTGCATGTCCTG
TAGCTTTGGCCAGTGTGTGGGGCCCAGCATCTGCTGTGGGATTGGAGGATGCCAAATAGG
AAGCGCAGAAGCGAGCGTGTGCGGCGTAGAGGACGAGAGTCCTATTCCTTGCATGGTCAT
TGGTGAGCACTGCTCTCTGAACAACCCCGGCAACATCCAGGGCCACTGTGTTGCTCCTGG
CATCTGCTGTGTGGATGATACTTGTACCACCCACCCGGATTGTCTGTAGCAGCTGCTCTT
GTCCATGTGTGTCCATACGACAGACCAGTCGCCAATGCCTGATTGAGTCAAACACACACA
CACACACACACACACACACACACACACACACACACACACACACACACA
>TRINITY_DN7089_c0_g2_i1 len=249 path=[1937:0-178 1938:179-192 1939:193-197 1940:198-248] [-1, 1937, 1938, 1939, 1940, -2]
CTCGGGCTGGCATAAGCCTCCAGCATGGGTGCCAACGCAGGTCAGACCAGAGCAGCAAGG
ACGAGTATAACAACCTTCACCTTGTTCCCCGCAGTCCCTGACACCTCTGAAATTCCGCAG
TCCGTCTCTCAACCTCATTGCAAGGTACTGCCGCTTATCTCTGGAGTAATCAGCTGTAAT
GAGCTGACTGGCCGTCAGCAACAGCACGGAGATGATCAACACGCCCGTCAATTTCATTCT
GCTGATGAT
>TRINITY_DN7089_c0_g4_i1 len=305 path=[1956:0-178 1969:179-192 1968:193-197 1967:198-205 1964:206-290 1950:291-304] [-1, 1956, 1969, 1968, 1967, 1964, 1950, -2]
CTCGGGCTGGCATAAGCCTCCAGCATGGGTGCCAACGCAGGTCAGACCAGAGCAGCAAGG
ACGAGTATAACAACCTTCACCTTGTTCCCCGCAGTCCCTGACACCTCTGAAATTCCGCAG
TCCGTCTCTCAACCTCATTGCAAGGTACTGCCGCTTATCTCTGGAGTAATCAGCTGTAAT
GAGCTGACTGGCCGTCAGGAACAGCACAGTGATGATCAACACGCACGTCAGTTTCATTCT
GCCGATGATCTTGGTGATCCCAAAGAACACAGTGAAGAAATATGAAGTCAGGTTCACTGT
GGAAG
>TRINITY_DN7464_c0_g1_i1 len=461 path=[1053:0-95 1054:96-119 1063:120-158 1062:159-182 1061:183-376 1058:377-412 1059:413-460] [-1, 1053, 1054, 1063, 1062, 1061, 1058, 1059, -2]
CTGGTACTCATAATAGATAACGGGAACTGGTTCTCCACAGTTGAACTGAGGACAAGGGAA
AGAAGCCTGTCCCATCCCTCTGTTTGAAGTGCACAGTTCAGCGTCCCATATCACCGTTGA
ACTCATCACTACACTCTCCGCCTCTGCACGTCTCGCCCTCAGGGCATGGAGGGTCGCACC
AAATCCCTCGCGTTTTCATCCCAGATCGTTGACTTCTAGCGTGCTGATTAAAGAACCGAG
AGGCTTCTCCCCCGTTGAAAGGCATTGCCAGCATGAGCAGCACAATGACCACACACAGCT
TCATGATGACCGCACAAACGTCTTCACGTCTTCTCCAGTCAGATATCTTAAACCCTGGTA
GATGCTGGGTAGACAAACTATAATATTCGTGTAGTGGGCTGAACAGTTGCTGTATAAGTA
ATGACGGGTGTTGATTCTGGTGTAGCGTCTTCACCGGCGAG
>TRINITY_DN10803_c2_g9_i1 len=444 path=[14382:0-24 16479:25-29 17004:30-30 17293:31-35 16749:36-36 17155:37-59 17663:60-60 17688:61-61 16268:62-331 17205:332-342 17050:343-347 16828:348-371 16553:372-391 16221:392-419 14014:420-443] [-1, 14382, 16479, 17004, 17293, 16749, 17155, 17663, 17688, 16268, 17205, 17050, 16828, 16553, 16221, 14014, -2]
AACATCAGCAGAATGAAACTGACGTGCGTGTTGATCGTCGCCGTGCTGTTCCTGACGGCC
TGCCAACTCACTACAGCTGCACACTACAGAGATAAGCAGAAGGATCCTGTCGTGAGATTC
AGTGATGAGATGCAGAGATCCGAAGATTCCAAGTTCAACGAGAGATGCCAAGATTTCGGT
GCCGACTGTGATCCTAACTTTGATGACTGCTGTGGTGAATGTTTTGGCTTCAAAGACATA
AGCTTTGGCTTATGCACTTCAGTATTTCCTGACTTCCCAGGATTTCCTGACTTCGCAGAA
TTTCCTGACTTCTGATATTCCCCCCTCTGTCCTTCATCCTCTTTTGCCAGATTCATCCAT
ACCTATGTGTGGCCATGAACCACTCTGTACCTTCACCTCTGGTGGCTTCAGAGGACGTCT
ATCAAAATAAACCGCATTGCAACA
>TRINITY_DN10809_c3_g4_i4 len=470 path=[9936:0-42 9937:43-43 11442:44-105 11260:106-111 11054:112-118 10535:119-121 11698:122-138 11556:139-162 11633:163-201 11406:202-241 11547:242-249 11218:250-292 12008:293-294 11691:295-340 11624:341-369 12015:370-385 12038:386-399 11685:400-411 11619:412-413 11521:414-425 12017:426-427 10958:428-451 9969:452-469] [-1, 9936, 9937, 11442, 11260, 11054, 10535, 11698, 11556, 11633, 11406, 11547, 11218, 12008, 11691, 11624, 12015, 12038, 11685, 11619, 11521, 12017, 10958, 9969, -2]
CTCTTTGTCTGGTACGGTCAGTGTAGCATGCTACTCTTTATTTCAGATCAGTCGGAGGAA
AAATGCCTCGCTCATATGATCCATGATAGATTTATTGATTAATTCATTGATTAATTCTGT
GAGTGACCGGATGATTGATATATTGATTTTACTGCAGATAAGGATATCACTCACATTCCC
CTTCCTTACTCTTTACCGCGAGGCCATTAGCACATGCGGTAGTTGAACACGTGGAGAGCA
TTTAGGTCCGGATCCATAATCATGGCACCATCCATCGCAGCAGTCATCATTGCTAGGGTC
ACAATCGTCACCGGTTGTCGTACATCTCTTGACCAACTTTAAGTTACCGGAATCCTGAAT
CTTGTCACTCGATCTCACAGCAGAATGTTCCTGCTTCTCTCTTGAGTCATCAGCTGTAAC
GAGTTGACTGGCCGTCAGGAACAGCACGGCGGCGATCAACACGCACGTCA
>TRINITY_DN7089_c0_g2_i1 len=249 path=[1937:0-178 1938:179-192 1939:193-197 1940:198-248] [-1, 1937, 1938, 1939, 1940, -2]
CTCGGGCTGGCATAAGCCTCCAGCATGGGTGCCAACGCAGGTCAGACCAGAGCAGCAAGG
ACGAGTATAACAACCTTCACCTTGTTCCCCGCAGTCCCTGACACCTCTGAAATTCCGCAG
TCCGTCTCTCAACCTCATTGCAAGGTACTGCCGCTTATCTCTGGAGTAATCAGCTGTAAT
GAGCTGACTGGCCGTCAGCAACAGCACGGAGATGATCAACACGCCCGTCAATTTCATTCT
GCTGATGAT
>TRINITY_DN7089_c0_g4_i1 len=305 path=[1956:0-178 1969:179-192 1968:193-197 1967:198-205 1964:206-290 1950:291-304] [-1, 1956, 1969, 1968, 1967, 1964, 1950, -2]
CTCGGGCTGGCATAAGCCTCCAGCATGGGTGCCAACGCAGGTCAGACCAGAGCAGCAAGG
ACGAGTATAACAACCTTCACCTTGTTCCCCGCAGTCCCTGACACCTCTGAAATTCCGCAG
TCCGTCTCTCAACCTCATTGCAAGGTACTGCCGCTTATCTCTGGAGTAATCAGCTGTAAT
GAGCTGACTGGCCGTCAGGAACAGCACAGTGATGATCAACACGCACGTCAGTTTCATTCT
GCCGATGATCTTGGTGATCCCAAAGAACACAGTGAAGAAATATGAAGTCAGGTTCACTGT
GGAAG
>TRINITY_DN7089_c0_g4_i2 len=334 path=[1951:0-207 1969:208-221 1968:222-226 1967:227-234 1964:235-319 1950:320-333] [-1, 1951, 1969, 1968, 1967, 1964, 1950, -2]
GGGAAATATCAGATGCCAAACTATTACTACAGCTGGCATACGCCTCCTCCAGTACCGCCG
CCACGGCACCGCAGACCAGGGCAGCAAGGTTGAGTATAACAACCTTCACCTTGTCCCCCG
CAGTCCCTGGCACCTTTGAAATTCCGCATTTCATCTCCCAACCTCACTGCACGGTACTGC
CGCTGATCTCTGGAGTAATCAGCTGTAATGAGCTGACTGGCCGTCAGGAACAGCACAGTG
ATGATCAACACGCACGTCAGTTTCATTCTGCCGATGATCTTGGTGATCCCAAAGAACACA
GTGAAGAAATATGAAGTCAGGTTCACTGTGGAAG
>TRINITY_DN10803_c2_g4_i1 len=394 path=[14382:0-24 16479:25-29 17004:30-30 17293:31-35 16749:36-36 17155:37-59 17663:60-60 17634:61-61 17622:62-62 17609:63-64 17591:65-73 17556:74-85 17506:86-86 17445:87-91 17368:92-96 17255:97-105 17504:106-106 17440:107-115 17361:116-120 17671:121-125 @16585@!:126-315 13939:316-339 13940:340-342 13941:343-351 13942:352-355 13943:356-385 13944:386-386 13945:387-393] [-1, 14382, 16479, 17004, 17293, 16749, 17155, 17663, 17634, 17622, 17609, 17591, 17556, 17506, 17445, 17368, 17255, 17504, 17440, 17361, 17671, 16585, 13939, 13940, 13941, 13942, 13943, 13944, 13945, -2]
AACATCAGCAGAATGAAACTGACGTGCGTGTTGATCGTCGCCGTGCTGTTCCTGACGGCC
TGTCAGCTCATTACAGCTGATGACTCCAGAGATAAGCAGGGGTACCGAGCAGTGAGGCTG
AGAGACCCAATGCAGAATTCCATAGATTCCAGGACATGCAGAACCGCGGGGCAAGGTTGC
ACTAACACTGCCCTGTGCTGCGCTGGTCTGAACTGCTCGGGCCAAAAACAAGGAGGTATG
TGCGTCTCCTCCGGGTAGTCTGGCATCGGATATTTCTCCTCTGTGCTCTACTCCCTTTTG
CCTGATTCCTCCATACTTTGGTGTGGTCATGAACCACTCAGTACCTACACCTCTAGTGGC
TTCAGAGGACGTATATCAAAATAAAACCACATTG
>TRINITY_DN10803_c2_g4_i3 len=382 path=[14382:0-24 16479:25-29 17004:30-30 17293:31-35 16749:36-36 17155:37-59 17663:60-60 17634:61-61 17622:62-62 17609:63-64 17591:65-73 17556:74-85 17506:86-86 17445:87-91 17368:92-96 17255:97-105 17504:106-106 17440:107-115 17361:116-120 16893:121-151 16336:152-152 16620:153-155 17224:156-195 16313:196-217 17070:218-251 17646:252-264 17637:265-272 17675:273-287 17690:288-289 17702:290-290 16819:291-314 16541:315-327 16230:328-330 16803:331-339 16522:340-343 16207:344-373 14510:374-374 14511:375-381] [-1, 14382, 16479, 17004, 17293, 16749, 17155, 17663, 17634, 17622, 17609, 17591, 17556, 17506, 17445, 17368, 17255, 17504, 17440, 17361, 16893, 16336, 16620, 17224, 16313, 17070, 17646, 17637, 17675, 17690, 17702, 16819, 16541, 16230, 16803, 16522, 16207, 14510, 14511, -2]
AACATCAGCAGAATGAAACTGACGTGCGTGTTGATCGTCGCCGTGCTGTTCCTGACGGCC
TGTCAGCTCATTACAGCTGATGACTCCAGAGATAAGCAGGGGTACCGAGCAGTGAGGCTG
ATAGACGCTATGCAGAATTCCAAAGATTCCAGGTCCACATGCAGAACAGAATTGCAAGTT
TGCTCTTATAGGGCCTGGTGCTGCTATGGTCTGAACTGCCGTGGAGGTATTTGCCACACC
TGGTAGTCTGGCATCTGATATTTCTCCTCTGTGCTCTACCCTCTTTTGCCTCATTCCTCC
ATACCTTGGTGTGGTCATGAACCACTCAGTACCTACACCTCTAGTGGCTTCAGAGGACGT
ATATCAAAATAAAACCACATTG
>TRINITY_DN10803_c2_g7_i1 len=322 path=[13884:0-50 17166:51-76 17390:77-81 17294:82-92 17160:93-93 17515:94-94 17455:95-95 17282:96-119 16705:120-124 16403:125-129 17509:130-138 17448:139-139 17371:140-153 17260:154-155 17115:156-162 17668:163-165 16347:166-184 16902:185-185 16639:186-198 16325:199-316 15472:317-318 15473:319-319 15474:320-321] [-1, 13884, 17166, 17390, 17294, 17160, 17515, 17455, 17282, 16705, 16403, 17509, 17448, 17371, 17260, 17115, 17668, 16347, 16902, 16639, 16325, 15472, 15473, 15474, -2]
TGCGCTACGTGGCACTCTGCAGTCATCACCAAGATCATCACCAGAATGAAACTAACGTGC
GTGTTGATCATCGCCGTGCTGTTCCTGACGGCCTGTTAGCTCATTACAGCTGATGACTCC
AGAGATAAGCAGGGGTACCGTGCAGTGAGGCTGAGAGACGCAATGCAGAATTCCAAAGAT
TCCAGGACCCCATGCAGAGAAAAAGGTCAAGGTTGCACTAATTCTGCCCTGTGCTGCCCT
GGTCTGAGATGCCAAGGCACCCATACGGCAGGTAAGTGCGTGGAGGAGTCCTGACATCTG
ATATTTCCCCTCTGTGCTCTAC
>TRINITY_DN10803_c2_g7_i2 len=410 path=[13884:0-50 17166:51-76 17390:77-81 17294:82-92 17160:93-93 17515:94-94 17455:95-95 17282:96-119 16705:120-124 16403:125-129 17509:130-138 17448:139-139 17371:140-153 17260:154-155 17115:156-162 17668:163-165 16908:166-184 16648:185-188 16340:189-222 16890:223-225 16628:226-252 16314:253-272 16867:273-308 17203:309-309 17049:310-317 16823:318-368 16548:369-375 16219:376-384 14410:385-409] [-1, 13884, 17166, 17390, 17294, 17160, 17515, 17455, 17282, 16705, 16403, 17509, 17448, 17371, 17260, 17115, 17668, 16908, 16648, 16340, 16890, 16628, 16314, 16867, 17203, 17049, 16823, 16548, 16219, 14410, -2]
TGCGCTACGTGGCACTCTGCAGTCATCACCAAGATCATCACCAGAATGAAACTAACGTGC
GTGTTGATCATCGCCGTGCTGTTCCTGACGGCCTGTTAGCTCATTACAGCTGATGACTCC
AGAGATAAGCAGGGGTACCGTGCAGTGAGGCTGAGAGACGCAATGCGGAATTCCAAAGGT
TCCAGGTCCTCATGCAGAGCAGATGGTCAAGGTTGCACTACTGATACCCTGTGCTGCCCT
AATCTGAATTGCCGTGGCAATTACAATGGAGGAGTATGCCGCCCGTTGTAGTCTGGCATC
TGATATTTCTCCTCTGTGTTCTACCCTCTTTTGCCTGATTCATCCTTACCTTTGTGTGGT
CATGAACCACTCAGTACCTACACCTGTGGTGGCTTCAGAGGACGTATATC
>TRINITY_DN10803_c2_g4_i4 len=377 path=[14382:0-24 16479:25-29 17004:30-30 17293:31-35 16749:36-36 17155:37-59 17663:60-60 17634:61-61 17622:62-62 17609:63-64 17591:65-73 17556:74-85 17506:86-86 17445:87-91 17368:92-96 17255:97-105 17504:106-106 17440:107-115 17361:116-120 17671:121-125 16882:126-151 16619:152-155 17078:156-189 16862:190-192 16600:193-219 16277:220-239 16845:240-275 17203:276-276 17049:277-284 16823:285-335 16548:336-342 16219:343-351 14410:352-376] [-1, 14382, 16479, 17004, 17293, 16749, 17155, 17663, 17634, 17622, 17609, 17591, 17556, 17506, 17445, 17368, 17255, 17504, 17440, 17361, 17671, 16882, 16619, 17078, 16862, 16600, 16277, 16845, 17203, 17049, 16823, 16548, 16219, 14410, -2]
AACATCAGCAGAATGAAACTGACGTGCGTGTTGATCGTCGCCGTGCTGTTCCTGACGGCC
TGTCAGCTCATTACAGCTGATGACTCCAGAGATAAGCAGGGGTACCGAGCAGTGAGGCTG
AGAGACGCTATGCGGAATTCCAAAGGTTCCAGGTCCGAATGCAGAGAAGATGGTCAAGGT
TGCACTACTGATAACCCGTGCTGCCCTAATCTGAATTGCCGTGGCAATTACAATGGAGGA
CTATGCCGCCCGATGTAGTCTGGCATCTGATATTTCTCCTCTGTGTTCTACCCTCTTTTG
CCTGATTCATCCTTACCTTTGTGTGGTCATGAACCACTCAGTACCTACACCTGTGGTGGC
TTCAGAGGACGTATATC
>TRINITY_DN10803_c2_g4_i5 len=498 path=[13831:0-42 13832:43-51 13833:52-52 13834:53-55 13835:56-60 16736:61-66 16973:67-67 16429:68-80 17142:81-86 16952:87-93 17272:94-132 17128:133-145 16931:146-147 17262:148-152 17117:153-163 16916:164-164 17253:165-165 17105:166-166 16899:167-168 16635:169-177 16320:178-189 16875:190-190 16611:191-195 16294:196-219 16858:220-224 17673:225-229 @16585@!:230-419 14121:420-420 14122:421-421 14123:422-422 14124:423-438 14125:439-439 14126:440-446 14127:447-455 14128:456-459 14129:460-489 14130:490-490 14131:491-497] [-1, 13831, 13832, 13833, 13834, 13835, 16736, 16973, 16429, 17142, 16952, 17272, 17128, 16931, 17262, 17117, 16916, 17253, 17105, 16899, 16635, 16320, 16875, 16611, 16294, 16858, 17673, 16585, 14121, 14122, 14123, 14124, 14125, 14126, 14127, 14128, 14129, 14130, 14131, -2]
CTCCACATCAGCCCTCTGCATCAGGTGTCCAGTGTTTACCAACAGCTACGCCTGCCAACC
GTTCCTTTCTCTGCGCTACGTGGCACTTTGCAGTCATCACCAAGATCATTACCAGAATGA
AAATGACGTGCGTGTTGATCATCGCCGTGCTGTTCCTGACGGCCTGTCAGCTCATTACAG
CTGATGACTCCAGAGAGAAGCAGGGGTACCGAGCAGTGAGGCTGAGAGACCCAATGCAGA
ATTCCATAGATTCCAGGACATGCAGAACCGCGGGGCAAGGTTGCACTAACACTGCCCTGT
GCTGCGCTGGTCTGAACTGCTCGGGCCAAAAACAAGGAGGTATGTGCGTCTCCTCCGGGT
AGTCTGGCATCGGATATTTCTCCTCTGTGCTCTACTCCCTTTTGCCTGATTCCTCCATAC
CTTTGTGTGGTCATGAACCACTCAGTACCTACACCTCTAGTGGCTTCAGAGGACGTATAT
CAAAATAAAACCACATTG
>TRINITY_DN10803_c2_g7_i3 len=369 path=[14023:0-24 14024:25-29 16759:30-40 16468:41-41 16990:42-42 16735:43-43 16437:44-45 16962:46-54 16706:55-66 16407:67-67 17374:68-72 17264:73-77 17123:78-86 16925:87-110 17443:111-113 17366:114-132 17252:133-133 17104:134-146 16898:147-266 17670:267-268 15671:269-309 15672:310-310 15673:311-322 15674:323-337 15675:338-368] [-1, 14023, 14024, 16759, 16468, 16990, 16735, 16437, 16962, 16706, 16407, 17374, 17264, 17123, 16925, 17443, 17366, 17252, 17104, 16898, 17670, 15671, 15672, 15673, 15674, 15675, -2]
TGACGTGCGTGTTGATCATCGCCGTGCTGTTCCTGACGGCCTGTCAGCTCATTACAGCTG
ATGACTCCAGAGATAAGCAGGGGTACCTTGCAGTGAGGCTGAGAGACGCAATGCAGAATT
CCAAAGATTCCAGGACCCCATGCAGAGGAAAAGGTCGAGGTTGCCAACATGTCGTGTGCT
GCCCTGGTCTGAGATGTAGTGGCACGGCCGCTGGAGGTCTGTGCGTGACTTAGTCTGGCA
TCTAATATTTCTCCTCTGTGCTCTACCATCTTTTGCCTGATTCCTCAATACCTTTGTGTG
GTCATGAACCAGTCAGTACCTACACCTCTGGTGGCTTCAGCGGACCTATATCAAAATAAA
ACCACATTG
>TRINITY_DN10803_c2_g12_i2 len=396 path=[17756:0-59 17701:60-70 17711:71-71 17718:72-72 17725:73-73 17732:74-75 17738:76-84 17340:85-98 17579:99-122 17541:123-131 17481:132-143 17057:144-148 16827:149-276 16239:277-279 16552:280-287 16808:288-289 17306:290-290 17179:291-292 17024:293-295 16794:296-297 17177:298-321 17020:322-344 16785:345-347 15370:348-364 15371:365-395] [-1, 17756, 17701, 17711, 17718, 17725, 17732, 17738, 17340, 17579, 17541, 17481, 17057, 16827, 16239, 16552, 16808, 17306, 17179, 17024, 16794, 17177, 17020, 16785, 15370, 15371, -2]
GCATCACCAAGATCTTCAGCAGAATGAAACTGACGTACGTGTTGATCATCGCCGTGCTGT
TCCTGACGGCCTGTCAGCTCATTACCGCTGATGACTCCAGAGATGAGAAGGAGTCCCGTG
CAGTTGACGGAATGCAGAACTCAGAAGGTCCCAGGTCCACTTGCGCGATCCAAGGTCAAG
GTTGTCAAATTCTCCCTTGCTGCGGTGATCTGGAATGCTTTGGCCAAAGTGCAGGAAAAT
TTTGCAGGACCTCGTAATAGTCTGGCATCTGATATTTCCCCTCTGTGCTCTACCCTCTGT
TGCCGGATTCATCCACACCTACGTTTGGTCATGAACCACTCTGTACCTACACCTCTGGTG
GCTTCAGCGGACCTATATCAAAATAAAACCACATTG
>TRINITY_DN10803_c2_g12_i6 len=536 path=[14295:0-79 16765:80-84 16474:85-85 16999:86-88 16750:89-93 17156:94-99 16972:100-100 16718:101-113 17141:114-119 16950:120-124 16696:125-126 16390:127-154 16930:155-165 16671:166-178 17667:179-180 17687:181-185 17701:186-196 17711:197-197 17718:198-198 17725:199-199 17732:200-201 17738:202-210 17744:211-222 16291:223-402 16004:403-410 16005:411-412 16257:413-413 16837:414-472 16563:473-487 16232:488-518 15258:519-535] [-1, 14295, 16765, 16474, 16999, 16750, 17156, 16972, 16718, 17141, 16950, 16696, 16390, 16930, 16671, 17667, 17687, 17701, 17711, 17718, 17725, 17732, 17738, 17744, 16291, 16004, 16005, 16257, 16837, 16563, 16232, 15258, -2]
GCCAGGATAGACTCCGCAGCCTCCATCTGCCTTGACGCCATCAGCCCTCTCCATCACGTG
TTCAGTGTTTACCAACAGCTACGCCTGCCAACCGTTCCTTTCTCTGCGCTACGTGGCACT
CTGCAGTCATCACCAAGATCATCACCAGAATGAAAATGACGTGCGTGTTGATCATCGCCG
TGCTGTTCCTGACGGCCTGTCAGCTCATTACAGCTGATGACTCTGGAGATAAGCAGGAGT
ACCGTGCAGTATGGTTGAGAGACCCCATGCAGATTTTCAAAGGTTTCAGGTCCGAATGCG
GGACATACAATGCACTTTGTGTACGTCGCGATTGCTGCGATGGTCTGACATGCAGTCCGC
AATTTACATGCTTCCTTGGTTAGTCTGGCATCTGATATTTCCCCTCTGTGCTCTTCCCTC
TTTTCCCGGATTCATCCATACCTATGTGTTGTCATGAACCAGTCAGTACCTACACCTCTG
GTGGCTTCAGCGGACCTATATCAAAATAAAACCACATTGCAATGACAAAAAAAAAA
>TRINITY_DN10803_c2_g12_i7 len=465 path=[13752:0-27 13753:28-28 13754:29-29 13755:30-32 13756:33-46 13757:47-53 13758:54-54 13759:55-58 13760:59-63 17274:64-76 16399:77-78 17129:79-83 17507:84-84 17446:85-89 17369:90-95 17667:96-97 17687:98-102 17701:103-113 17711:114-114 17718:115-115 17725:116-116 17732:117-118 17738:119-127 17744:128-139 17540:140-174 17481:175-186 17411:187-198 17321:199-218 17676:219-220 15117:221-222 15118:223-246 16807:247-327 17679:328-341 17721:342-342 17728:343-344 17612:345-347 17594:348-349 17563:350-353 17519:354-355 17460:356-368 17681:369-371 17695:372-372 17009:373-396 16767:397-399 16483:400-416 16141:417-447 14227:448-464] [-1, 13752, 13753, 13754, 13755, 13756, 13757, 13758, 13759, 13760, 17274, 16399, 17129, 17507, 17446, 17369, 17667, 17687, 17701, 17711, 17718, 17725, 17732, 17738, 17744, 17540, 17481, 17411, 17321, 17676, 15117, 15118, 16807, 17679, 17721, 17728, 17612, 17594, 17563, 17519, 17460, 17681, 17695, 17009, 16767, 16483, 16141, 14227, -2]
TGGAAGGTGAACCTGACTCCATATTTCTTCATCGTCTTTTTGGGCACTACCAAAAACATC
AGCAGAATGAAACTGACGTGCGTGTTGATCATCGCCGTGCTGTTCCTGACGGCCTGTCAG
CTCATTACAGCTGATGACTCGAGAGATGAGCGGGAGTCCCGTGCAGTTGACGGAATGCAG
AACTCAGGAGGTTCCAGGTTCGACTTGCGGCGTTGCGGGAACCAAGGTGAGGGTTGTAGA
ACTCGCCGTTGCTGCGGTACTCTGAGATGCATTGGAACCGGTGGAGGAGGCATGTGCCAG
CCCTAGTAATAGTCTGGCCTCTGATATTTCCCCTCTGTGCTCTACCCTCTTTTGCCGGAT
TCATCCACACCTATGTTTGGTCATGAACCACTCTGTACCTACACCTCTGGTGGCTTCAGC
GGACCTATATCAAAATAAAACCACATTGCAATGACAAAAAAAAAA
>TRINITY_DN10803_c2_g12_i9 len=432 path=[13752:0-27 13753:28-28 13754:29-29 13755:30-32 13756:33-46 13757:47-53 13758:54-54 13759:55-58 13760:59-63 17274:64-76 16399:77-78 17129:79-83 17507:84-84 17446:85-89 17369:90-95 17667:96-97 17687:98-102 17701:103-113 17711:114-114 17718:115-115 17725:116-116 17732:117-118 17738:119-127 17340:128-141 17579:142-165 17541:166-174 17481:175-186 17057:187-191 16827:192-319 16239:320-322 16552:323-330 16808:331-332 17306:333-333 17179:334-335 17024:336-338 16794:339-340 17177:341-364 17020:365-387 16785:388-390 16170:391-430 14834:431-431] [-1, 13752, 13753, 13754, 13755, 13756, 13757, 13758, 13759, 13760, 17274, 16399, 17129, 17507, 17446, 17369, 17667, 17687, 17701, 17711, 17718, 17725, 17732, 17738, 17340, 17579, 17541, 17481, 17057, 16827, 16239, 16552, 16808, 17306, 17179, 17024, 16794, 17177, 17020, 16785, 16170, 14834, -2]
TGGAAGGTGAACCTGACTCCATATTTCTTCATCGTCTTTTTGGGCACTACCAAAAACATC
AGCAGAATGAAACTGACGTGCGTGTTGATCATCGCCGTGCTGTTCCTGACGGCCTGTCAG
CTCATTACCGCTGATGACTCCAGAGATGAGAAGGAGTCCCGTGCAGTTGACGGAATGCAG
AACTCAGAAGGTCCCAGGTCCACTTGCGCGATCCAAGGTCAAGGTTGTCAAATTCTCCCT
TGCTGCGGTGATCTGGAATGCTTTGGCCAAAGTGCAGGAAAATTTTGCAGGACCTCGTAA
TAGTCTGGCATCTGATATTTCCCCTCTGTGCTCTACCCTCTGTTGCCGGATTCATCCACA
CCTACGTTTGGTCATGAACCACTCTGTACCTGCACCTCTGGTGGCTTTAGAGGACGTATA
TCAAAATAAAAC
>TRINITY_DN10803_c2_g12_i10 len=436 path=[13752:0-27 13753:28-28 13754:29-29 13755:30-32 13756:33-46 13757:47-53 13758:54-54 13759:55-58 13760:59-63 17274:64-76 16399:77-78 17129:79-83 17507:84-84 17446:85-89 17369:90-95 17667:96-97 17687:98-102 17701:103-113 17711:114-114 17718:115-115 17725:116-116 17732:117-118 17738:119-127 17340:128-141 17579:142-165 17541:166-174 17481:175-186 17057:187-191 16247:192-315 17679:316-329 17721:330-330 17728:331-332 17612:333-335 17594:336-337 17563:338-341 17519:342-343 17460:344-356 17681:357-359 17695:360-360 17008:361-361 16766:362-384 16482:385-387 16142:388-427 16097:428-428 16098:429-435] [-1, 13752, 13753, 13754, 13755, 13756, 13757, 13758, 13759, 13760, 17274, 16399, 17129, 17507, 17446, 17369, 17667, 17687, 17701, 17711, 17718, 17725, 17732, 17738, 17340, 17579, 17541, 17481, 17057, 16247, 17679, 17721, 17728, 17612, 17594, 17563, 17519, 17460, 17681, 17695, 17008, 16766, 16482, 16142, 16097, 16098, -2]
TGGAAGGTGAACCTGACTCCATATTTCTTCATCGTCTTTTTGGGCACTACCAAAAACATC
AGCAGAATGAAACTGACGTGCGTGTTGATCATCGCCGTGCTGTTCCTGACGGCCTGTCAG
CTCATTACCGCTGATGACTCCAGAGATGAGAAGGAGTCCCGTGCAGTTGACGGAATGCAG
AACTCAGAAGGTTCCAGGTCTTGCGCGAACCAAGGTGAAGGTTGTCAAATTCGCCCTTGC
TGCGGTGATCTGAAATGCTATGGCCCAAGTGCAGGAAAATATTGCAAGACCTCGTAATAG
TCTGGCCTCTGATATTTCCCCTCTGTGCTCTACCCTCTTTTGCCGGATTCATCCACACCT
ACGTTTGGTCATGAACCACTCTGTACCTGCACCTCTGGTGGCTTTAGAGGACGTATATCA
AAATAAAACCACATTG
>TRINITY_DN10803_c2_g12_i11 len=453 path=[13752:0-27 13753:28-28 13754:29-29 13755:30-32 13756:33-46 13757:47-53 13758:54-54 13759:55-58 13760:59-63 17274:64-76 16399:77-78 17129:79-83 17507:84-84 17446:85-89 17369:90-95 17667:96-97 17687:98-102 17701:103-113 17711:114-114 17718:115-115 17725:116-116 17732:117-118 17738:119-127 17744:128-139 16291:140-319 16004:320-327 16005:328-329 16257:330-330 16837:331-389 16563:390-404 16232:405-435 15258:436-452] [-1, 13752, 13753, 13754, 13755, 13756, 13757, 13758, 13759, 13760, 17274, 16399, 17129, 17507, 17446, 17369, 17667, 17687, 17701, 17711, 17718, 17725, 17732, 17738, 17744, 16291, 16004, 16005, 16257, 16837, 16563, 16232, 15258, -2]
TGGAAGGTGAACCTGACTCCATATTTCTTCATCGTCTTTTTGGGCACTACCAAAAACATC
AGCAGAATGAAACTGACGTGCGTGTTGATCATCGCCGTGCTGTTCCTGACGGCCTGTCAG
CTCATTACAGCTGATGACTCTGGAGATAAGCAGGAGTACCGTGCAGTATGGTTGAGAGAC
CCCATGCAGATTTTCAAAGGTTTCAGGTCCGAATGCGGGACATACAATGCACTTTGTGTA
CGTCGCGATTGCTGCGATGGTCTGACATGCAGTCCGCAATTTACATGCTTCCTTGGTTAG
TCTGGCATCTGATATTTCCCCTCTGTGCTCTTCCCTCTTTTCCCGGATTCATCCATACCT
ATGTGTTGTCATGAACCAGTCAGTACCTACACCTCTGGTGGCTTCAGCGGACCTATATCA
AAATAAAACCACATTGCAATGACAAAAAAAAAA
>TRINITY_DN13611_c0_g1_i1 len=595 path=[573:0-594] [-1, 573, -2]
GCGGCGATGTGCAGGGGCGTGTACTTGTCCTTGGTGGTGGCGTCGGCGTTGGCGCCGTGC
TGCAGCAGCAGCACCACGTTGTCCACGTTGCCCAGGCGAGAGGCGATGTGCAGCGGGGTC
TGCTGCTCTCTGGCCTTGGCGTCCACAGTGGCCCCGTTTCTCAGCAAGATGCGGATGATG
TCCGTCTGGTTGGCGCGGGCCGCCAGATGCAGGGAGGTCTCACCGCGCACCGTGGGGGTG
TCAGGGTTGGCGTTGTGCTGGATCAGGTAGATGACGATGTTCATGTGACCCATGAAGGAG
GCCACGTGCAGCGGAGTCAGCCCAGACTCAGTGGTGGCCTCAATGGAAGCCCCATACTTG
AGCAACAGCTCCACCACCTTGATGCGGTTCTTCTTGCACGCAATGTGCAGTGGGGTGAAG
CCATTCAGGGCCCGAGCGTTGGGTTCACATTTCCTGTCCAGCAGCAGTTTGGCTGTCTTG
ACGTTCCCGCAGTGAGCAGCCACATGCAGTGGGGTCAAGTAATCCACAGTGACTTCATCC
ACGTTGGCCTTGTGGTAGAGCAGAAGTCGGGCACAGTCCACATGATCGCCTTGTG
>TRINITY_DN10802_c1_g2_i6 len=1330 path=[12310:0-33 12311:34-39 14190:40-84 14113:85-114 13859:115-170 13683:171-177 14111:178-178 13999:179-226 14243:227-227 14180:228-242 14103:243-308 13982:309-310 14175:311-339 14095:340-342 13971:343-343 14170:344-382 14087:383-384 13807:385-655 14586:656-656 14613:657-658 13943:659-778 13062:779-787 13782:788-986 13366:987-988 13774:989-990 14515:991-996 14495:997-998 14474:999-999 14452:1000-1006 14429:1007-1020 14406:1021-1021 14381:1022-1023 14349:1024-1030 14311:1031-1035 14264:1036-1044 14207:1045-1045 14132:1046-1056 13732:1057-1058 14037:1059-1093 14202:1094-1126 14305:1127-1130 14256:1131-1132 14197:1133-1142 14121:1143-1154 14023:1155-1171 13875:1172-1175 13705:1176-1185 13518:1186-1213 13059:1214-1214 13060:1215-1329] [-1, 12310, 12311, 14190, 14113, 13859, 13683, 14111, 13999, 14243, 14180, 14103, 13982, 14175, 14095, 13971, 14170, 14087, 13807, 14586, 14613, 13943, 13062, 13782, 13366, 13774, 14515, 14495, 14474, 14452, 14429, 14406, 14381, 14349, 14311, 14264, 14207, 14132, 13732, 14037, 14202, 14305, 14256, 14197, 14121, 14023, 13875, 13705, 13518, 13059, 13060, -2]
AGCACCGAGGAAAGAGTGTGTGGAGATACACGAAACAGATGTTATGGAAAAGAGCTGTAG
TGGTGCACAAGAAAGACACTGCGGAAAGAATCTGTAGGAATGCAGAATACAGACAGTTTG
GAAAGGACCTAGAGAGATACTCAAAATCGATGCAGTGAAACGGATATGTAGAGGTGCATG
AAAGGAGATACTGTAGAAAGGATCTATAGAGATACATAAAACAGACTCTATGGGAAGTAT
CTGTAGAGATGCACCAAACAGTCATTATGAGAAGGATCTTTAGAGGTACACAAAGCAGAC
ACTTTGAAAAGGATCTCTAGAGATACACAAAACAGACACTTTGAGAAGGATCTTTAGAGA
TACACAAAGCAGACACTTTGAAAAGAATCAATAGAAATGCAAAAAATAGACACTTTGAAA
AGGATCTGCAGAGATACACAAAACAGACATTATTGAAAGGATCTCTAGAGATACAGAAAA
CACACACTATGGGAATGATCTGAAGAGATACCCCATACAGTCATTAAGAAAAGTATCTCT
ATAAATACACAACATACGAAAACGGTCTGTAGAAGTACACAAAACAGGCACGTTGAAAAA
GATCTGTAGATGTACACAAAACAAACCCTCTGTAAAGTATCTATAGAGATACACAAAACT
GATACCATTTAAAGGATCCACAGAGATACAGGAAACAGACTACACGCTATAGAAAGGATC
TGTGGAAACACACAGCTTGGCGGTCCTCAGCAGTGTTAGGGATGTCGCCACAACAATCAG
CGCAGTTAATGCCACCAACATGTGTAGAAACAGTGCGCGTAAGTGTGAAAATTGTTGTCG
TTGCCACCACATCCTCCGTAAAGGAACGGTTTACATTCGTCAGAAGACATGTCGTAGTAA
TATCTCTGCAAATTCCCTAGGCACGACCCCCCGTCCATTCCGTGTGTGCACCTTCTCGGT
AGAACATCACGTTCCGAAGCGCCAGCCCCAGGTGCAAGCAGACAGATGGTCAGGATCAGA
ACAGCAGCAAAACGACGTCCCTCCATTTTACAACCTGGAAAATCTGAGATAACAGTGTTG
ACGTAAACAGGCTGACAGATGGTTGAGCGCTGATGTGGACTGGCTGACAGATGAAACAGC
ACCGACGTGGATGGGGCCGTCAGATGACTGGAGAATGCACAGCTCCAAAGGTCTCTCTCT
CTCTCCCTCTGCTGACGTGGATTGGTGAGGATCTTATCAGCACCCGCCTTTTTTAAACAT
CCTTTGTGCTGATTCAGCTGTTGCCTTTTAGCGGCTTTCTCAACAGAGCTTTGGCTTCGC
GGGCCGGACA
>TRINITY_DN10802_c1_g2_i8 len=698 path=[12310:0-33 12311:34-39 14190:40-84 14113:85-114 13860:115-178 14543:179-179 14187:180-529 14110:530-547 14245:548-554 14182:555-559 14463:560-568 14504:569-569 14484:570-580 14462:581-582 14440:583-586 14552:587-587 14582:588-593 14438:594-600 14414:601-621 14558:622-623 14588:624-626 13612:627-627 13937:628-666 13780:667-667 13599:668-677 12676:678-697] [-1, 12310, 12311, 14190, 14113, 13860, 14543, 14187, 14110, 14245, 14182, 14463, 14504, 14484, 14462, 14440, 14552, 14582, 14438, 14414, 14558, 14588, 13612, 13937, 13780, 13599, 12676, -2]
AGCACCGAGGAAAGAGTGTGTGGAGATACACGAAACAGATGTTATGGAAAAGAGCTGTAG
TGGTGCACAAGAAAGACACTGCGGAAAGAATCTGTAGGAATGCAGAATACAGACACCATG
GAAAGGATCTATAGAGATACACAAAATCGATGCAGCGAAACGGATATGTAGAGGTGCATA
CAAGGAGATACTGTAGAAAGGATGTTTAGAGACACATCAAACAGACACTATGGCAAGGAT
CTGAGGCACACAGCTCGGCTCTCCTCAGCATTGCCACGGATGTCGCCACAACAATCAGCC
CCGTGGTATCCACCTGCATTGTCCGTACGGACATTCGTTGCAACAGACATCGTAAGTGGG
AAAATTGTTGTCGTTGCCTTCACATGATCCGTAAGTGAACGGTTTACATTCCTTTCTATT
CCAATCGAAGTAAAATCTGTCCACATACTCATTGCACGGTCCGGGTTCCGCTGGTAGCTT
GCACACAGACCAATGTACCGCAGCGCTAGCCCCAGGTGCAAGCATACAGATGGTCAGGAT
CAGAACAGCAGCAAAACGACGTCCCTCCATTTTACAACCTGGACAGTCTGAGATGACAGT
GCTGACGTAAACAGGCTGACAGACGGTAAAGCGCTGATGTGGATAGGGCCGTCAGATGAC
TGGAGAATGCACAGCTCCTCAGGTCTCTCTCCCTCTGC
>TRINITY_DN10802_c1_g2_i11 len=730 path=[12310:0-33 12311:34-39 14190:40-84 14113:85-114 13860:115-178 14543:179-179 14187:180-529 14110:530-547 14245:548-554 14182:555-559 14463:560-568 14504:569-569 14484:570-580 14462:581-582 14440:583-586 14552:587-587 14582:588-593 14438:594-600 14414:601-621 14558:622-623 14588:624-626 14322:627-627 14277:628-632 14221:633-642 13929:643-646 13595:647-650 13771:651-654 14057:655-670 13920:671-674 13759:675-678 13573:679-695 12346:696-699 12347:700-709 12348:710-729] [-1, 12310, 12311, 14190, 14113, 13860, 14543, 14187, 14110, 14245, 14182, 14463, 14504, 14484, 14462, 14440, 14552, 14582, 14438, 14414, 14558, 14588, 14322, 14277, 14221, 13929, 13595, 13771, 14057, 13920, 13759, 13573, 12346, 12347, 12348, -2]
AGCACCGAGGAAAGAGTGTGTGGAGATACACGAAACAGATGTTATGGAAAAGAGCTGTAG
TGGTGCACAAGAAAGACACTGCGGAAAGAATCTGTAGGAATGCAGAATACAGACACCATG
GAAAGGATCTATAGAGATACACAAAATCGATGCAGCGAAACGGATATGTAGAGGTGCATA
CAAGGAGATACTGTAGAAAGGATGTTTAGAGACACATCAAACAGACACTATGGCAAGGAT
CTGAGGCACACAGCTCGGCTCTCCTCAGCATTGCCACGGATGTCGCCACAACAATCAGCC
CCGTGGTATCCACCTGCATTGTCCGTACGGACATTCGTTGCAACAGACATCGTAAGTGGG
AAAATTGTTGTCGTTGCCTTCACATGATCCGTAAGTGAACGGTTTACATTCCTTTCTATT
CCAATCGAAGTAAAATCTGTCCACATACTCATTGCACGGTCCGGGTTCCGCTGGTAGCTT
GCACACAGACCAATGTACCGCAGCGCTAGCCCCAGGTGCAAGCATACAGATGGTCAGGAT
CAGAACAGCAGCAAAACGACGTCCCTCCATTTTACAACCTGGACAGTCTGAGATGACAGT
GCTGACGTAAACAGGCTGACAGACGGTAGAGCGCTGATGTGGACTGGCTGACAGACGAAA
CAGCACCGACGTGGATGGGGCCGTCAGATGACTGGAGAATGCACAGCTCCTCAGGTCTCT
CTCCCTCTGC
>TRINITY_DN10802_c1_g2_i12 len=337 path=[12630:0-28 14016:29-128 13694:129-161 14189:162-162 14006:163-168 14110:169-186 14245:187-193 14182:194-198 14463:199-207 14504:208-208 14484:209-219 14462:220-221 14440:222-225 14552:226-226 14582:227-232 14438:233-239 14414:240-260 14558:261-262 14588:263-265 13612:266-266 13937:267-305 13780:306-306 13599:307-316 12676:317-336] [-1, 12630, 14016, 13694, 14189, 14006, 14110, 14245, 14182, 14463, 14504, 14484, 14462, 14440, 14552, 14582, 14438, 14414, 14558, 14588, 13612, 13937, 13780, 13599, 12676, -2]
TTGTTGCCGTTGCCACCACATCCTCCGTACTGGAACGTTCTACACAAATCCGTATCGAAG
TAATATCTCACTACATATTGATGGCATATCCCCACATCCTTTGGTAGCGTGCATACATCC
CCTCGACCCCCACGTTCCAAAGCGCCAGCCCCAGGTGCAAGCATACAGATGGTCAGGATC
AGAACAGCAGCAAAACGACGTCCCTCCATTTTACAACCTGGACAGTCTGAGATGACAGTG
CTGACGTAAACAGGCTGACAGACGGTAAAGCGCTGATGTGGATAGGGCCGTCAGATGACT
GGAGAATGCACAGCTCCTCAGGTCTCTCTCCCTCTGC
>TRINITY_DN10802_c1_g2_i16 len=1300 path=[12310:0-33 12311:34-39 14190:40-84 14113:85-114 13859:115-170 13683:171-177 14111:178-178 13999:179-226 14243:227-227 14180:228-242 14103:243-308 13982:309-310 14175:311-339 14095:340-342 13971:343-343 14170:344-382 14087:383-384 13807:385-655 14586:656-656 14613:657-658 13943:659-778 13062:779-787 13782:788-986 13366:987-988 13774:989-990 14515:991-996 14495:997-998 14474:999-999 14452:1000-1006 14429:1007-1020 14406:1021-1021 14381:1022-1023 14349:1024-1030 14311:1031-1035 14264:1036-1044 14207:1045-1045 14132:1046-1056 13895:1057-1097 13548:1098-1099 14128:1100-1102 14034:1103-1103 13886:1104-1108 13719:1109-1118 13531:1119-1183 12224:1184-1184 12225:1185-1299] [-1, 12310, 12311, 14190, 14113, 13859, 13683, 14111, 13999, 14243, 14180, 14103, 13982, 14175, 14095, 13971, 14170, 14087, 13807, 14586, 14613, 13943, 13062, 13782, 13366, 13774, 14515, 14495, 14474, 14452, 14429, 14406, 14381, 14349, 14311, 14264, 14207, 14132, 13895, 13548, 14128, 14034, 13886, 13719, 13531, 12224, 12225, -2]
AGCACCGAGGAAAGAGTGTGTGGAGATACACGAAACAGATGTTATGGAAAAGAGCTGTAG
TGGTGCACAAGAAAGACACTGCGGAAAGAATCTGTAGGAATGCAGAATACAGACAGTTTG
GAAAGGACCTAGAGAGATACTCAAAATCGATGCAGTGAAACGGATATGTAGAGGTGCATG
AAAGGAGATACTGTAGAAAGGATCTATAGAGATACATAAAACAGACTCTATGGGAAGTAT
CTGTAGAGATGCACCAAACAGTCATTATGAGAAGGATCTTTAGAGGTACACAAAGCAGAC
ACTTTGAAAAGGATCTCTAGAGATACACAAAACAGACACTTTGAGAAGGATCTTTAGAGA
TACACAAAGCAGACACTTTGAAAAGAATCAATAGAAATGCAAAAAATAGACACTTTGAAA
AGGATCTGCAGAGATACACAAAACAGACATTATTGAAAGGATCTCTAGAGATACAGAAAA
CACACACTATGGGAATGATCTGAAGAGATACCCCATACAGTCATTAAGAAAAGTATCTCT
ATAAATACACAACATACGAAAACGGTCTGTAGAAGTACACAAAACAGGCACGTTGAAAAA
GATCTGTAGATGTACACAAAACAAACCCTCTGTAAAGTATCTATAGAGATACACAAAACT
GATACCATTTAAAGGATCCACAGAGATACAGGAAACAGACTACACGCTATAGAAAGGATC
TGTGGAAACACACAGCTTGGCGGTCCTCAGCAGTGTTAGGGATGTCGCCACAACAATCAG
CGCAGTTAATGCCACCAACATGTGTAGAAACAGTGCGCGTAAGTGTGAAAATTGTTGTCG
TTGCCACCACATCCTCCGTAAAGGAACGGTTTACATTCGTCAGAAGACATGTCGTAGTAA
TATCTCTGCAAATTCCCTAGGCACGACCCCCCGTCCATTCCGTGTGTGCACCTTCTCGGT
AGAACATCACGTTCCGAAGCGCCAGCCCCAGGTGCAAGCAGACAGATGGTCAGGATCAGA
ACAGCAGCAAAACGACGTCCCTCCATTTTACAACCTGCACAGTCTGAGATGACAATGCTG
ACGTAAACAGGCTGACAGACGGTAGAGCGCTGATGTGGATGGGGCCGTCAGATGAGTGGA
GAATACACAGCTCCTAAGGTCTCTCTCTCTCTCTCCCTCTGCTGACGTGGATTGGTGAGG
ATCTTATCAGCACCCGCCTTTTTTAAACATCCTTTGTGCTGATTCAGCTGTTGCCTTTTA
GCGGCTTTCTCAACAGAGCTTTGGCTTCGCGGGCCGGACA
>TRINITY_DN10802_c1_g2_i28 len=369 path=[12630:0-28 14016:29-128 13694:129-161 14189:162-162 14006:163-168 14110:169-186 14245:187-193 14182:194-198 14463:199-207 14504:208-208 14484:209-219 14462:220-221 14440:222-225 14552:226-226 14582:227-232 14438:233-239 14414:240-260 14558:261-262 14588:263-265 14322:266-266 14277:267-271 14221:272-281 13929:282-285 13595:286-289 13771:290-293 14057:294-309 13920:310-313 13759:314-317 13573:318-334 12346:335-338 12347:339-348 12348:349-368] [-1, 12630, 14016, 13694, 14189, 14006, 14110, 14245, 14182, 14463, 14504, 14484, 14462, 14440, 14552, 14582, 14438, 14414, 14558, 14588, 14322, 14277, 14221, 13929, 13595, 13771, 14057, 13920, 13759, 13573, 12346, 12347, 12348, -2]
TTGTTGCCGTTGCCACCACATCCTCCGTACTGGAACGTTCTACACAAATCCGTATCGAAG
TAATATCTCACTACATATTGATGGCATATCCCCACATCCTTTGGTAGCGTGCATACATCC
CCTCGACCCCCACGTTCCAAAGCGCCAGCCCCAGGTGCAAGCATACAGATGGTCAGGATC
AGAACAGCAGCAAAACGACGTCCCTCCATTTTACAACCTGGACAGTCTGAGATGACAGTG
CTGACGTAAACAGGCTGACAGACGGTAGAGCGCTGATGTGGACTGGCTGACAGACGAAAC
AGCACCGACGTGGATGGGGCCGTCAGATGACTGGAGAATGCACAGCTCCTCAGGTCTCTC
TCCCTCTGC
>TRINITY_DN8199_c0_g1_i1 len=329 path=[871:0-46 872:47-66 873:67-68 974:69-71 964:72-95 954:96-105 943:106-163 932:164-175 910:176-209 953:210-211 942:212-231 931:232-233 919:234-236 908:237-260 869:261-270 870:271-328] [-1, 871, 872, 873, 974, 964, 954, 943, 932, 910, 953, 942, 931, 919, 908, 869, 870]
TTTCCCGAGATTTTACTTCGATAAGGCTACTAATGGCTGCAAAAAGTTCATTTACGGAGG
ATGTCGTGGCAATGGCAACAATTTTGGCACTTACAAGGAGTGTTGCAACAGATGTCTACC
GAAGGTATGCACACTGCCAGCGGAAACGGGACCGTGCAAAGCGTCTTTCCCGAGATTTTA
CTTCGATATGGCTACTAATGGCTGCAAAAAGTTCATTTACGGAGGATGTCGTGGCAATGG
CAACAATTTTGGCACTTACAAGGAGTGTTGCAACAGATGTCTACCGAAGGTATGCACACT
GCCAGCGGAAACGGGACCGTGCAAAGCGT
>TRINITY_DN10125_c0_g1_i1 len=1028 path=[3331:0-174 3414:175-192 3409:193-212 3401:213-281 3413:282-305 3408:306-319 3400:320-343 3417:344-349 3407:350-373 3412:374-537 3423:538-561 3424:562-593 3398:594-635 3419:636-639 3416:640-663 3411:664-804 3346:805-822 3396:823-951 3310:952-975 3311:976-977 3312:978-1002 3313:1003-1027] [-1, 3331, 3414, 3409, 3401, 3413, 3408, 3400, 3417, 3407, 3412, 3423, 3424, 3398, 3419, 3416, 3411, 3346, 3396, 3310, 3311, 3312, 3313, -2]
CTTTGAACCTTGGGACCAACGAACGTTGGGACCAATAGACCTTGGGACCAATGACACGCT
CCCCTGTGACCTTCACCGCTGTGTAGCCATAAGTAGGAGGGTGGGAACAGCGTGTCGAAC
AGCTGCAGACAACGAGTACTGGACAAATCGGCGCTTTGGACAAGTCGCGCTGTGACAGCC
TGCCTCTATAAAAACAGCATCTGGACCAATCCTCGTCACCAAACCCTCCTCCATAGCTGC
AACACTCCGAGCTGCACGTGCTGCCGTGAATCGTCACTGTCATCACCTTCTTAACGCAGA
ACTATGGACGCCCTTCGCTCAGCTGCTGTTCTTCTGCTGGTGACTCTCTTTACGCAGCTG
CCGACCATCCGAGCAGATGGCAGAACTATTTGCCTGTTGCCTCAAGTAGTCGGGAGTTGT
GTTATTATGCGAGAAAGGTTTTTCTTCAACGCAACTTCGTGGAGATGCGAGTCTTTCCGT
TACGGAGGTTGTGAGGGCAACGCCAACAACTTTAAAACCTTTGATGACTGCAAGGCTAAG
TGCCAGGGAGCGTGCCTACAACCCGTAGATCCTGGGCCGTGCCCTTCCCACTTCCCCAAG
TTCTTCTTCAATACGCAGACGGGGGTTTGTGAACAGTTCAATTACGGAGGCTGTTTCGGC
AACCTCAACAAGTTTAACACCATACAAGATTGCGAGGCTACCTGTCTCACAGCAACTCCA
GAGCCTTGATGGGGCCAGGGTTCAAACCGACGAGCTCCGATAAAAGTTTCTGAAAATGTT
TTGCTTGATCTGAAAAGACGTTTTTCCCCCATGCTCCTCTTTCTTCCCTTTATTTTTTTT
TGCCAATATGCAGAGGGCCTATTTAAAAAAAAGGAAAAGAAAAAGTCTCTATATCGTGGT
GTTACTGTAGTTAACACACTGTGTAGTCCTCCCGATCCTCCGCTGTTCATTCTTGTTTCC
TACTCCAATTCCACGCCCAATTTCCTACTCCAATTCCACGCCCAATTTCCTACTCCAATT
CCACGCCC
>TRINITY_DN10125_c0_g1_i2 len=1148 path=[3338:0-51 3339:52-75 3421:76-140 3363:141-181 3403:182-283 3420:284-284 3418:285-294 3414:295-312 3409:313-332 3401:333-401 3413:402-425 3408:426-439 3400:440-463 3417:464-469 3407:470-493 3412:494-657 3423:658-681 3424:682-713 3398:714-755 3419:756-759 3416:760-783 3411:784-924 3346:925-942 3396:943-1071 3310:1072-1095 3311:1096-1097 3312:1098-1122 3313:1123-1147] [-1, 3338, 3339, 3421, 3363, 3403, 3420, 3418, 3414, 3409, 3401, 3413, 3408, 3400, 3417, 3407, 3412, 3423, 3424, 3398, 3419, 3416, 3411, 3346, 3396, 3310, 3311, 3312, 3313, -2]
GCAGAGAACAAGTACTGGGTGATTCTTGTGCTGATGTTTTCTCTTGTGTTTTTTTATGCT
TTCTTATGCTTCCACACTCCATCACTGGATATAATTCACTCTGTGTGTGATTTTGTGTGT
TGGTTTCTTCTACTTTGTGCCATTTGATATACCTTTGGTACATCTTGCGTTTGTGTGTAT
CCGTAAGTTTTTTTTTTTTTCTCGTGGGTGCTGAGTTCGTCAGTGAAGTGCCAGATGGCT
GCGTGTGTATAACCTAGTGCTAACAAATCGGAGCTTTGGACAAGTCGCGCTGTGACAGCC
TGCCTCTATAAAAACAGCATCTGGACCAATCCTCGTCACCAAACCCTCCTCCATAGCTGC
AACACTCCGAGCTGCACGTGCTGCCGTGAATCGTCACTGTCATCACCTTCTTAACGCAGA
ACTATGGACGCCCTTCGCTCAGCTGCTGTTCTTCTGCTGGTGACTCTCTTTACGCAGCTG
CCGACCATCCGAGCAGATGGCAGAACTATTTGCCTGTTGCCTCAAGTAGTCGGGAGTTGT
GTTATTATGCGAGAAAGGTTTTTCTTCAACGCAACTTCGTGGAGATGCGAGTCTTTCCGT
TACGGAGGTTGTGAGGGCAACGCCAACAACTTTAAAACCTTTGATGACTGCAAGGCTAAG
TGCCAGGGAGCGTGCCTACAACCCGTAGATCCTGGGCCGTGCCCTTCCCACTTCCCCAAG
TTCTTCTTCAATACGCAGACGGGGGTTTGTGAACAGTTCAATTACGGAGGCTGTTTCGGC
AACCTCAACAAGTTTAACACCATACAAGATTGCGAGGCTACCTGTCTCACAGCAACTCCA
GAGCCTTGATGGGGCCAGGGTTCAAACCGACGAGCTCCGATAAAAGTTTCTGAAAATGTT
TTGCTTGATCTGAAAAGACGTTTTTCCCCCATGCTCCTCTTTCTTCCCTTTATTTTTTTT
TGCCAATATGCAGAGGGCCTATTTAAAAAAAAGGAAAAGAAAAAGTCTCTATATCGTGGT
GTTACTGTAGTTAACACACTGTGTAGTCCTCCCGATCCTCCGCTGTTCATTCTTGTTTCC
TACTCCAATTCCACGCCCAATTTCCTACTCCAATTCCACGCCCAATTTCCTACTCCAATT
CCACGCCC
>TRINITY_DN10125_c0_g1_i3 len=1068 path=[3338:0-51 3339:52-75 3421:76-140 3410:141-204 3418:205-214 3414:215-232 3409:233-252 3401:253-321 3413:322-345 3408:346-359 3400:360-383 3417:384-389 3407:390-413 3412:414-577 3423:578-601 3424:602-633 3398:634-675 3419:676-679 3416:680-703 3411:704-844 3346:845-862 3396:863-991 3310:992-1015 3311:1016-1017 3312:1018-1042 3313:1043-1067] [-1, 3338, 3339, 3421, 3410, 3418, 3414, 3409, 3401, 3413, 3408, 3400, 3417, 3407, 3412, 3423, 3424, 3398, 3419, 3416, 3411, 3346, 3396, 3310, 3311, 3312, 3313, -2]
GCAGAGAACAAGTACTGGGTGATTCTTGTGCTGATGTTTTCTCTTGTGTTTTTTTATGCT
TTCTTATGCTTCCACACTCCATCACTGGATATAATTCACTCTGTGTGTGATTTTGTGTGT
TGGTTTCTTCTACTTTGTGCCGTTTGATATACCTTTGGTACATCCTGCGTTTGTGTGTTT
CTACAAATCGGAGCTTTGGACAAGTCGCGCTGTGACAGCCTGCCTCTATAAAAACAGCAT
CTGGACCAATCCTCGTCACCAAACCCTCCTCCATAGCTGCAACACTCCGAGCTGCACGTG
CTGCCGTGAATCGTCACTGTCATCACCTTCTTAACGCAGAACTATGGACGCCCTTCGCTC
AGCTGCTGTTCTTCTGCTGGTGACTCTCTTTACGCAGCTGCCGACCATCCGAGCAGATGG
CAGAACTATTTGCCTGTTGCCTCAAGTAGTCGGGAGTTGTGTTATTATGCGAGAAAGGTT
TTTCTTCAACGCAACTTCGTGGAGATGCGAGTCTTTCCGTTACGGAGGTTGTGAGGGCAA
CGCCAACAACTTTAAAACCTTTGATGACTGCAAGGCTAAGTGCCAGGGAGCGTGCCTACA
ACCCGTAGATCCTGGGCCGTGCCCTTCCCACTTCCCCAAGTTCTTCTTCAATACGCAGAC
GGGGGTTTGTGAACAGTTCAATTACGGAGGCTGTTTCGGCAACCTCAACAAGTTTAACAC
CATACAAGATTGCGAGGCTACCTGTCTCACAGCAACTCCAGAGCCTTGATGGGGCCAGGG
TTCAAACCGACGAGCTCCGATAAAAGTTTCTGAAAATGTTTTGCTTGATCTGAAAAGACG
TTTTTCCCCCATGCTCCTCTTTCTTCCCTTTATTTTTTTTTGCCAATATGCAGAGGGCCT
ATTTAAAAAAAAGGAAAAGAAAAAGTCTCTATATCGTGGTGTTACTGTAGTTAACACACT
GTGTAGTCCTCCCGATCCTCCGCTGTTCATTCTTGTTTCCTACTCCAATTCCACGCCCAA
TTTCCTACTCCAATTCCACGCCCAATTTCCTACTCCAATTCCACGCCC
>TRINITY_DN23575_c0_g1_i1 len=499 path=[953:0-498] [-1, 953, -2]
GGGACGTCGTTTTGCTGCTTTTCTGATCCTGACCATCTGTCTGCTTGCACCTGTGGCTGG
CGCTTCGGAACGTGGGGGTCCGCCAACTGATGAGTGTTCTCGTTCTGTTGCCCTAAGAAA
GTGTTACCTTCCCAGGGATCCGGGGCTTCGATGTAAGGCTTCGATACGCATGTATTACTT
CAACAGATATTTCAACACTTGCGAAACTTTCAAATACGGAGGATGTCAAGGCAACAACAA
CAGATTTGTCACCATGGAGGACTGCCTAGGATGTTGTCAACTGAGTAAATGCGAACAACC
AGCGGAAACGGGGCCGTGCAAAGCGTCTCTCAGGAAATATTACTTCGATGTGGATTGGAA
TGACTGTAAGCCGTTCATTTACGGAGGGTGTGGTGGCAACGACAACAATTTCCTCACTTA
CGATGAGTGTTACGACAAATGTGGGTCGAAATAACTGCGCTGAATGGTGTGGCGACATCC
CTAGCACTGCTGAGGAGAG
>TRINITY_DN8199_c0_g1_i1 len=329 path=[871:0-46 872:47-66 873:67-68 974:69-71 964:72-95 954:96-105 943:106-163 932:164-175 910:176-209 953:210-211 942:212-231 931:232-233 919:234-236 908:237-260 869:261-270 870:271-328] [-1, 871, 872, 873, 974, 964, 954, 943, 932, 910, 953, 942, 931, 919, 908, 869, 870]
TTTCCCGAGATTTTACTTCGATAAGGCTACTAATGGCTGCAAAAAGTTCATTTACGGAGG
ATGTCGTGGCAATGGCAACAATTTTGGCACTTACAAGGAGTGTTGCAACAGATGTCTACC
GAAGGTATGCACACTGCCAGCGGAAACGGGACCGTGCAAAGCGTCTTTCCCGAGATTTTA
CTTCGATATGGCTACTAATGGCTGCAAAAAGTTCATTTACGGAGGATGTCGTGGCAATGG
CAACAATTTTGGCACTTACAAGGAGTGTTGCAACAGATGTCTACCGAAGGTATGCACACT
GCCAGCGGAAACGGGACCGTGCAAAGCGT
>TRINITY_DN10125_c0_g1_i1 len=1028 path=[3331:0-174 3414:175-192 3409:193-212 3401:213-281 3413:282-305 3408:306-319 3400:320-343 3417:344-349 3407:350-373 3412:374-537 3423:538-561 3424:562-593 3398:594-635 3419:636-639 3416:640-663 3411:664-804 3346:805-822 3396:823-951 3310:952-975 3311:976-977 3312:978-1002 3313:1003-1027] [-1, 3331, 3414, 3409, 3401, 3413, 3408, 3400, 3417, 3407, 3412, 3423, 3424, 3398, 3419, 3416, 3411, 3346, 3396, 3310, 3311, 3312, 3313, -2]
CTTTGAACCTTGGGACCAACGAACGTTGGGACCAATAGACCTTGGGACCAATGACACGCT
CCCCTGTGACCTTCACCGCTGTGTAGCCATAAGTAGGAGGGTGGGAACAGCGTGTCGAAC
AGCTGCAGACAACGAGTACTGGACAAATCGGCGCTTTGGACAAGTCGCGCTGTGACAGCC
TGCCTCTATAAAAACAGCATCTGGACCAATCCTCGTCACCAAACCCTCCTCCATAGCTGC
AACACTCCGAGCTGCACGTGCTGCCGTGAATCGTCACTGTCATCACCTTCTTAACGCAGA
ACTATGGACGCCCTTCGCTCAGCTGCTGTTCTTCTGCTGGTGACTCTCTTTACGCAGCTG
CCGACCATCCGAGCAGATGGCAGAACTATTTGCCTGTTGCCTCAAGTAGTCGGGAGTTGT
GTTATTATGCGAGAAAGGTTTTTCTTCAACGCAACTTCGTGGAGATGCGAGTCTTTCCGT
TACGGAGGTTGTGAGGGCAACGCCAACAACTTTAAAACCTTTGATGACTGCAAGGCTAAG
TGCCAGGGAGCGTGCCTACAACCCGTAGATCCTGGGCCGTGCCCTTCCCACTTCCCCAAG
TTCTTCTTCAATACGCAGACGGGGGTTTGTGAACAGTTCAATTACGGAGGCTGTTTCGGC
AACCTCAACAAGTTTAACACCATACAAGATTGCGAGGCTACCTGTCTCACAGCAACTCCA
GAGCCTTGATGGGGCCAGGGTTCAAACCGACGAGCTCCGATAAAAGTTTCTGAAAATGTT
TTGCTTGATCTGAAAAGACGTTTTTCCCCCATGCTCCTCTTTCTTCCCTTTATTTTTTTT
TGCCAATATGCAGAGGGCCTATTTAAAAAAAAGGAAAAGAAAAAGTCTCTATATCGTGGT
GTTACTGTAGTTAACACACTGTGTAGTCCTCCCGATCCTCCGCTGTTCATTCTTGTTTCC
TACTCCAATTCCACGCCCAATTTCCTACTCCAATTCCACGCCCAATTTCCTACTCCAATT
CCACGCCC
>TRINITY_DN10125_c0_g1_i2 len=1148 path=[3338:0-51 3339:52-75 3421:76-140 3363:141-181 3403:182-283 3420:284-284 3418:285-294 3414:295-312 3409:313-332 3401:333-401 3413:402-425 3408:426-439 3400:440-463 3417:464-469 3407:470-493 3412:494-657 3423:658-681 3424:682-713 3398:714-755 3419:756-759 3416:760-783 3411:784-924 3346:925-942 3396:943-1071 3310:1072-1095 3311:1096-1097 3312:1098-1122 3313:1123-1147] [-1, 3338, 3339, 3421, 3363, 3403, 3420, 3418, 3414, 3409, 3401, 3413, 3408, 3400, 3417, 3407, 3412, 3423, 3424, 3398, 3419, 3416, 3411, 3346, 3396, 3310, 3311, 3312, 3313, -2]
GCAGAGAACAAGTACTGGGTGATTCTTGTGCTGATGTTTTCTCTTGTGTTTTTTTATGCT
TTCTTATGCTTCCACACTCCATCACTGGATATAATTCACTCTGTGTGTGATTTTGTGTGT
TGGTTTCTTCTACTTTGTGCCATTTGATATACCTTTGGTACATCTTGCGTTTGTGTGTAT
CCGTAAGTTTTTTTTTTTTTCTCGTGGGTGCTGAGTTCGTCAGTGAAGTGCCAGATGGCT
GCGTGTGTATAACCTAGTGCTAACAAATCGGAGCTTTGGACAAGTCGCGCTGTGACAGCC
TGCCTCTATAAAAACAGCATCTGGACCAATCCTCGTCACCAAACCCTCCTCCATAGCTGC
AACACTCCGAGCTGCACGTGCTGCCGTGAATCGTCACTGTCATCACCTTCTTAACGCAGA
ACTATGGACGCCCTTCGCTCAGCTGCTGTTCTTCTGCTGGTGACTCTCTTTACGCAGCTG
CCGACCATCCGAGCAGATGGCAGAACTATTTGCCTGTTGCCTCAAGTAGTCGGGAGTTGT
GTTATTATGCGAGAAAGGTTTTTCTTCAACGCAACTTCGTGGAGATGCGAGTCTTTCCGT
TACGGAGGTTGTGAGGGCAACGCCAACAACTTTAAAACCTTTGATGACTGCAAGGCTAAG
TGCCAGGGAGCGTGCCTACAACCCGTAGATCCTGGGCCGTGCCCTTCCCACTTCCCCAAG
TTCTTCTTCAATACGCAGACGGGGGTTTGTGAACAGTTCAATTACGGAGGCTGTTTCGGC
AACCTCAACAAGTTTAACACCATACAAGATTGCGAGGCTACCTGTCTCACAGCAACTCCA
GAGCCTTGATGGGGCCAGGGTTCAAACCGACGAGCTCCGATAAAAGTTTCTGAAAATGTT
TTGCTTGATCTGAAAAGACGTTTTTCCCCCATGCTCCTCTTTCTTCCCTTTATTTTTTTT
TGCCAATATGCAGAGGGCCTATTTAAAAAAAAGGAAAAGAAAAAGTCTCTATATCGTGGT
GTTACTGTAGTTAACACACTGTGTAGTCCTCCCGATCCTCCGCTGTTCATTCTTGTTTCC
TACTCCAATTCCACGCCCAATTTCCTACTCCAATTCCACGCCCAATTTCCTACTCCAATT
CCACGCCC
>TRINITY_DN10125_c0_g1_i3 len=1068 path=[3338:0-51 3339:52-75 3421:76-140 3410:141-204 3418:205-214 3414:215-232 3409:233-252 3401:253-321 3413:322-345 3408:346-359 3400:360-383 3417:384-389 3407:390-413 3412:414-577 3423:578-601 3424:602-633 3398:634-675 3419:676-679 3416:680-703 3411:704-844 3346:845-862 3396:863-991 3310:992-1015 3311:1016-1017 3312:1018-1042 3313:1043-1067] [-1, 3338, 3339, 3421, 3410, 3418, 3414, 3409, 3401, 3413, 3408, 3400, 3417, 3407, 3412, 3423, 3424, 3398, 3419, 3416, 3411, 3346, 3396, 3310, 3311, 3312, 3313, -2]
GCAGAGAACAAGTACTGGGTGATTCTTGTGCTGATGTTTTCTCTTGTGTTTTTTTATGCT
TTCTTATGCTTCCACACTCCATCACTGGATATAATTCACTCTGTGTGTGATTTTGTGTGT
TGGTTTCTTCTACTTTGTGCCGTTTGATATACCTTTGGTACATCCTGCGTTTGTGTGTTT
CTACAAATCGGAGCTTTGGACAAGTCGCGCTGTGACAGCCTGCCTCTATAAAAACAGCAT
CTGGACCAATCCTCGTCACCAAACCCTCCTCCATAGCTGCAACACTCCGAGCTGCACGTG
CTGCCGTGAATCGTCACTGTCATCACCTTCTTAACGCAGAACTATGGACGCCCTTCGCTC
AGCTGCTGTTCTTCTGCTGGTGACTCTCTTTACGCAGCTGCCGACCATCCGAGCAGATGG
CAGAACTATTTGCCTGTTGCCTCAAGTAGTCGGGAGTTGTGTTATTATGCGAGAAAGGTT
TTTCTTCAACGCAACTTCGTGGAGATGCGAGTCTTTCCGTTACGGAGGTTGTGAGGGCAA
CGCCAACAACTTTAAAACCTTTGATGACTGCAAGGCTAAGTGCCAGGGAGCGTGCCTACA
ACCCGTAGATCCTGGGCCGTGCCCTTCCCACTTCCCCAAGTTCTTCTTCAATACGCAGAC
GGGGGTTTGTGAACAGTTCAATTACGGAGGCTGTTTCGGCAACCTCAACAAGTTTAACAC
CATACAAGATTGCGAGGCTACCTGTCTCACAGCAACTCCAGAGCCTTGATGGGGCCAGGG
TTCAAACCGACGAGCTCCGATAAAAGTTTCTGAAAATGTTTTGCTTGATCTGAAAAGACG
TTTTTCCCCCATGCTCCTCTTTCTTCCCTTTATTTTTTTTTGCCAATATGCAGAGGGCCT
ATTTAAAAAAAAGGAAAAGAAAAAGTCTCTATATCGTGGTGTTACTGTAGTTAACACACT
GTGTAGTCCTCCCGATCCTCCGCTGTTCATTCTTGTTTCCTACTCCAATTCCACGCCCAA
TTTCCTACTCCAATTCCACGCCCAATTTCCTACTCCAATTCCACGCCC
>TRINITY_DN10599_c1_g1_i1 len=2385 path=[6061:0-145 6062:146-169 6237:170-186 6221:187-210 6203:211-211 6236:212-235 6220:236-386 6202:387-460 6036:461-484 6235:485-515 6219:516-539 6201:540-665 6106:666-689 6234:690-802 6072:803-826 6218:827-893 6246:894-917 6248:918-932 6216:933-974 6198:975-977 6230:978-1046 6215:1047-1109 6197:1110-1133 6121:1134-1150 6122:1151-1174 6214:1175-1256 6103:1257-1280 6196:1281-1390 6150:1391-1414 6213:1415-1600 6113:1601-1624 6195:1625-1716 6046:1717-1740 6229:1741-1756 6194:1757-1757 6212:1758-1814 6228:1815-1838 6193:1839-1854 6211:1855-1860 6227:1861-1864 6192:1865-1888 6210:1889-1900 6240:1901-1901 6244:1902-1939 6242:1940-1973 6245:1974-1974 6243:1975-1989 6247:1990-1995 6249:1996-1997 6223:1998-2036 6205:2037-2074 6186:2075-2108 6126:2109-2109 6204:2110-2222 6075:2223-2246 6185:2247-2314 6140:2315-2338 6141:2339-2384] [-1, 6061, 6062, 6237, 6221, 6203, 6236, 6220, 6202, 6036, 6235, 6219, 6201, 6106, 6234, 6072, 6218, 6246, 6248, 6216, 6198, 6230, 6215, 6197, 6121, 6122, 6214, 6103, 6196, 6150, 6213, 6113, 6195, 6046, 6229, 6194, 6212, 6228, 6193, 6211, 6227, 6192, 6210, 6240, 6244, 6242, 6245, 6243, 6247, 6249, 6223, 6205, 6186, 6126, 6204, 6075, 6185, 6140, 6141, -2]
ATTGGTAGAGCACAAGGATAGCAGAATCATGTGTGGCTTGTGGACTTCTTGTGGTTCTGC
GCCATTGGTAGAGCACAAGGATTTGGGAGTAAAAAGTCTTACGACAGGAAAACGAAGGGT
CATGTGGATCGTGCTGTAATACAAACTGAGTGGACAGTGGATCTGCCTCCCAGTTAGGCA
CAGGACGGGTCAAGGGCTGGACTGTGCGATGAATATGTCTTGGTAATGGCTGATCTTCTT
ACAAAGGTCAGGTGCAGCTTTGAGTGTACTGGAGATTGTAAAGCGTTTTGGGCCTTACCT
GTAACCGTGGACACGGACCAAAGAAGCTTTCGCCGAGTGTGTAACGCGAACTGGGCTTGT
GTTGAGATATTGGCTCGCGCTGACTGTGTTCAGTGTACCTGGGTACAGTAAACACCCGCG
ATGGGAGAGAAGAAGGCAGCAGCTGCAGCTGGGCTAAACACGATGTAGGTCTACTAAACC
TTGAAGCTAAAGTAGACGGCATTAAATCGCACAAGTGAACGACCAGCGAACGTGACAACT
AGTCCTGCGCTCCGTATTGTGAGCGAACTGCCTGCAGTTTCCACTGATTACATCCCTCAA
TGTGAAATTACTAAATTACTGAATGCTCTGTCGAGTTGGCAGACGGTGTACTTCAGTAAA
GTTTACCTCAAAGCATTGGTTACAGCAAATGGTGTAAACTAGTCGCCCAGTCATTGTCTG
TCGTCACTATTTGAAGCGTGTACAAAGATGGCGTTGCCCAACATCTGGTCCTTCGCAGCA
ACTGTGACCATACTGGTGATGGTACCTGGCCTTGTGCTGTCACAGCTTGCCTCCATCGAC
AACATCATTGCTGAGTCGGCCAACTCCTCCAAAGACTTTGCCTTCAACTACGACGTGGGC
TTTGGAGACGTCCGCGTGGAGCTGGACATGCTCCTCAGCGGTGAACAGTGGAACAGCATT
CAGGCCGCGGGTGGTATCGGCGAGAGAAAAGCCATCAAACCTGGGCCTGAAGGTGAGCTG
TGGGCGGACGGACTGATCCCCTACGATATCGAGCCCTACACATTCAGTGAGTTCCAGAAA
CAAGAGATTCGAGCATCTATGGACGAGTGGGAAAGATACAGCTGTCTCACATTTCGCCCA
GCCACGAATGCTGATGAGAACAAGATCGTGTTCAAGAACGGTGGAGGCTGCTTTTCACGC
GTGGGGATGTTTGGCGGCGCTCAAGACGTTGGTCTGGCACCGGGGTGCCGAAAGAGAAGG
ATCATAATTCACGAACTGGGTCACGTTTTGGGCTTGCACCACGAACAGACGCGGCCGGAC
CGTGATGGTTACGTGAGGATCATCGACGTCAACATCGCCCCCCGTATGCTGTTCAACTTC
GACCGCCACTCTTGGAATGCCATCCAGGACTACGAAGTGCCCTACGACTACTTCAGCATC
ATGCATTACGGCAAAACGGCGTTTTCGATGAACAACAGGATCACCATGCAGACTACAGAC
CCGAGGTACCAGAACGTGATAGGAACGCAACCAGGCCTCAGCTTCTTGGACATCAAGATC
ATCAACTTGATGTACCCCTGTGAGTCCAGCTGTAACAAGACGGCCACCGACTGCCCCTCC
GTGGGCTTTCTGGGCAAGGACTGCCAATGCTGGTGCCAGGGCGCCCCTTACAAGGTCTGC
GACGGCACAGAGACGGACGATCCAGGGCCGGGCGGAGTCACTGGCGGACACAAAGTGGTC
CAGTCCTGCGGTGATTCCAACGTGAACTGTGCGATGTGGGCCGGAGCCGGGCACTGTGCT
AACCCCGTATACACTACCTACATGTCTGCCAGCTGCAGGCGGTCCTGTCGACTGTGTGGT
GTGTCCGGGGTGGTCCATTCCTGCGGTGATTCCGACGTGAACTGTCCGACCTGGGCCGGG
GCGGGGCACTGTGTTAACCCCTCATACACTGCCTACATGTCTGCCAACTGCAGGCGGTCC
TGTCGACTGTGTGGTGGATCTGGGGTGGTCCAGCCCTGCGGTGATTCCGACGTGAACTGT
CCGACCTGGGCCGGGGCGGGGCACTGTGTTAACCCTTTATTCACTACCTACATGTCTGCC
AACTGCAGGCAGTCATGTCAACTGTGTGGCGGCGGAGGCACCATCCCCAGCCCTTCCGTC
TGTCAGAACGTGGACACGTCAGGCAACTGCGATGTCTGGGCCCAGACGGGCTTGTGCCAG
AGGGTCCCTGACTTCATGCTGGCCCAGTGCCGGAGGTCCTGCAACGCCTGCACCGCAGCC
CCGGCCTCTTCCTCCTCCTCCTTCGCCCCACCTCCACCTCAGGCTCCTCCTCCTCCTCCT
TGCTTCTCCTCAAGCCCCCCTTTGCAGCCGATGCCGTCTTCCTTG
>TRINITY_DN10599_c1_g1_i2 len=2141 path=[6089:0-142 6202:143-216 6036:217-240 6235:241-271 6219:272-295 6201:296-421 6106:422-445 6234:446-558 6072:559-582 6218:583-649 6246:650-673 6248:674-688 6216:689-730 6198:731-733 6230:734-802 6215:803-865 6197:866-889 6121:890-906 6122:907-930 6214:931-1012 6103:1013-1036 6196:1037-1146 6150:1147-1170 6213:1171-1356 6113:1357-1380 6195:1381-1472 6046:1473-1496 6229:1497-1512 6194:1513-1513 6212:1514-1570 6228:1571-1594 6193:1595-1610 6211:1611-1616 6227:1617-1620 6192:1621-1644 6210:1645-1656 6240:1657-1657 6244:1658-1695 6242:1696-1729 6245:1730-1730 6243:1731-1745 6247:1746-1751 6249:1752-1753 6223:1754-1792 6205:1793-1830 6186:1831-1864 6126:1865-1865 6204:1866-1978 6075:1979-2002 6185:2003-2070 6140:2071-2094 6141:2095-2140] [-1, 6089, 6202, 6036, 6235, 6219, 6201, 6106, 6234, 6072, 6218, 6246, 6248, 6216, 6198, 6230, 6215, 6197, 6121, 6122, 6214, 6103, 6196, 6150, 6213, 6113, 6195, 6046, 6229, 6194, 6212, 6228, 6193, 6211, 6227, 6192, 6210, 6240, 6244, 6242, 6245, 6243, 6247, 6249, 6223, 6205, 6186, 6126, 6204, 6075, 6185, 6140, 6141, -2]
GGCTACCGGACTGGAGTTAGTTCAAAGAACTGATCAAGACAGAAATCACAACTGCGACTG
AAAATCTCCCTCATAAGCGGCTGTCTCTCTGTCAACCATCTGTTCTGCAAATTTACGGAC
AGATATTGGCTCGCGCTGACTGTGTTCAGTGTACCTGGGTACAGTAAACACCCGCGATGG
GAGAGAAGAAGGCAGCAGCTGCAGCTGGGCTAAACACGATGTAGGTCTACTAAACCTTGA
AGCTAAAGTAGACGGCATTAAATCGCACAAGTGAACGACCAGCGAACGTGACAACTAGTC
CTGCGCTCCGTATTGTGAGCGAACTGCCTGCAGTTTCCACTGATTACATCCCTCAATGTG
AAATTACTAAATTACTGAATGCTCTGTCGAGTTGGCAGACGGTGTACTTCAGTAAAGTTT
ACCTCAAAGCATTGGTTACAGCAAATGGTGTAAACTAGTCGCCCAGTCATTGTCTGTCGT
CACTATTTGAAGCGTGTACAAAGATGGCGTTGCCCAACATCTGGTCCTTCGCAGCAACTG
TGACCATACTGGTGATGGTACCTGGCCTTGTGCTGTCACAGCTTGCCTCCATCGACAACA
TCATTGCTGAGTCGGCCAACTCCTCCAAAGACTTTGCCTTCAACTACGACGTGGGCTTTG
GAGACGTCCGCGTGGAGCTGGACATGCTCCTCAGCGGTGAACAGTGGAACAGCATTCAGG
CCGCGGGTGGTATCGGCGAGAGAAAAGCCATCAAACCTGGGCCTGAAGGTGAGCTGTGGG
CGGACGGACTGATCCCCTACGATATCGAGCCCTACACATTCAGTGAGTTCCAGAAACAAG
AGATTCGAGCATCTATGGACGAGTGGGAAAGATACAGCTGTCTCACATTTCGCCCAGCCA
CGAATGCTGATGAGAACAAGATCGTGTTCAAGAACGGTGGAGGCTGCTTTTCACGCGTGG
GGATGTTTGGCGGCGCTCAAGACGTTGGTCTGGCACCGGGGTGCCGAAAGAGAAGGATCA
TAATTCACGAACTGGGTCACGTTTTGGGCTTGCACCACGAACAGACGCGGCCGGACCGTG
ATGGTTACGTGAGGATCATCGACGTCAACATCGCCCCCCGTATGCTGTTCAACTTCGACC
GCCACTCTTGGAATGCCATCCAGGACTACGAAGTGCCCTACGACTACTTCAGCATCATGC
ATTACGGCAAAACGGCGTTTTCGATGAACAACAGGATCACCATGCAGACTACAGACCCGA
GGTACCAGAACGTGATAGGAACGCAACCAGGCCTCAGCTTCTTGGACATCAAGATCATCA
ACTTGATGTACCCCTGTGAGTCCAGCTGTAACAAGACGGCCACCGACTGCCCCTCCGTGG
GCTTTCTGGGCAAGGACTGCCAATGCTGGTGCCAGGGCGCCCCTTACAAGGTCTGCGACG
GCACAGAGACGGACGATCCAGGGCCGGGCGGAGTCACTGGCGGACACAAAGTGGTCCAGT
CCTGCGGTGATTCCAACGTGAACTGTGCGATGTGGGCCGGAGCCGGGCACTGTGCTAACC
CCGTATACACTACCTACATGTCTGCCAGCTGCAGGCGGTCCTGTCGACTGTGTGGTGTGT
CCGGGGTGGTCCATTCCTGCGGTGATTCCGACGTGAACTGTCCGACCTGGGCCGGGGCGG
GGCACTGTGTTAACCCCTCATACACTGCCTACATGTCTGCCAACTGCAGGCGGTCCTGTC
GACTGTGTGGTGGATCTGGGGTGGTCCAGCCCTGCGGTGATTCCGACGTGAACTGTCCGA
CCTGGGCCGGGGCGGGGCACTGTGTTAACCCTTTATTCACTACCTACATGTCTGCCAACT
GCAGGCAGTCATGTCAACTGTGTGGCGGCGGAGGCACCATCCCCAGCCCTTCCGTCTGTC
AGAACGTGGACACGTCAGGCAACTGCGATGTCTGGGCCCAGACGGGCTTGTGCCAGAGGG
TCCCTGACTTCATGCTGGCCCAGTGCCGGAGGTCCTGCAACGCCTGCACCGCAGCCCCGG
CCTCTTCCTCCTCCTCCTTCGCCCCACCTCCACCTCAGGCTCCTCCTCCTCCTCCTTGCT
TCTCCTCAAGCCCCCCTTTGCAGCCGATGCCGTCTTCCTTG
>TRINITY_DN10760_c1_g1_i3 len=1355 path=[10659:0-42 10660:43-70 10661:71-98 10662:99-104 11480:105-202 11609:203-203 11330:204-246 11476:247-251 11407:252-260 11323:261-284 11624:285-292 11578:293-331 11512:332-355 11546:356-395 11614:396-400 11576:401-416 11384:417-428 11300:429-454 11598:455-468 11589:469-492 11575:493-518 11616:519-519 11377:520-565 11602:566-568 11596:569-569 11587:570-579 11446:580-605 11283:606-619 11538:620-643 11502:644-657 11441:658-681 11365:682-690 11275:691-801 11137:802-802 11138:803-811 11139:812-825 11140:826-838 11141:839-843 11270:844-939 10954:940-948 11498:949-973 11267:974-987 11434:988-1023 11604:1024-1048 11264:1049-1076 11582:1077-1102 11528:1103-1149 11487:1150-1191 11619:1192-1197 11258:1198-1265 11204:1266-1354] [-1, 10659, 10660, 10661, 10662, 11480, 11609, 11330, 11476, 11407, 11323, 11624, 11578, 11512, 11546, 11614, 11576, 11384, 11300, 11598, 11589, 11575, 11616, 11377, 11602, 11596, 11587, 11446, 11283, 11538, 11502, 11441, 11365, 11275, 11137, 11138, 11139, 11140, 11141, 11270, 10954, 11498, 11267, 11434, 11604, 11264, 11582, 11528, 11487, 11619, 11258, 11204, -2]
AGACAGCAAAGGAACGCAGTCAGGGAGACGTGCACCACATCGCCTGTATGGTCCTTGCAC
GGTGAATCTGGCTTCACATTTCTTCACTGGCTTCGTTGGATTTCAGTCTTCAAACACCAG
CACACCTCACGGGTCTGACCAGCCTTCGACCATCAAGAAGAAGTGCTGCATCTCTGGGAC
GTACAGCCATCAACGATGACGAGGGCATCCCCCAGTGTTCTGGTAGTCTTCTTCCTGCTC
CTGTCTCTGTGCTTCATGCAGAGAATTGGGGCTGTACCTGTGGAGCCGGATGTGAAGGAG
GATGAACGGCAATTGGGGTATTGGTATGGGGAACCAGACACCGATAAGACCATGGACCAG
ATCGTTCTAGACTCTTTCGGTGGACCAGCAGGGGAGGAGGCAGCCGAAGAGTCCAGGCTG
ATGGAGGAAGGCGTGGAGACTGAGGGCATGGACACTTTACTGACCCCAGAGCAGGCTGCC
CTCTTGCACGGCAAACACCGATTCTCCAAACGCAGACAGTATGACATCGTCACGCTATGG
CCTGGTGGTGTCGTGCCCTACGATCTCAGTGGACTCCCTGACAAGCACCACGACATGATG
ATGGAAGCGTTTCGTGACTGGGAAAGAGACACCTGTGTGAGTTTCGTGCCCGCACAACGC
CAGCATCCACACAAGATCGTCTTTACTACTGGCGTTGGATGCAGGACTTATCTGGGGGTG
ATAGATTGGTTGAGTGAGCAGGCGATGACCCTGGGACATAAATGCCACTCTAAAAGAATT
TATCTTCACGAGTTGGGTCACGCCTTGGGCCTGGTGCACGAACACCAGCTTCCCCAGCGG
GACACGTACCTGGACGTGAATTTATCCAATGTGCACTCCAAGTTTATTGACGCGTTTACG
AAGTACCCGGCCAGTGCGATACCCGACGCCGAGAAAGTCACCTACAGCTATCGCTCCATT
ATGCATTACGGGAAATATGCGTTCAGCAAAAGCAACAGGCTGCAGACCATCAGTGCCAAA
GACAAGAGCAAGGAACGCCTCATGGGCACAAGCAACGAGCTCGCCCCCTCCGACATCGAA
GTGGTCAACCTCCTGTACAACTGTGACGGAGGGAAATAGTCCATGTTCTCTCAACGAAAA
CTGCCAGTGTGTTTGCCAAGATATTGAGCTGTTTCGGGCTGCAAGTCTTGGGAACATGAA
CCCGCTTTCCAGGAACACCTTTTCCAGAACATGGTTTTCAAAAATTTGACGTACTCCATT
TAAAAATAAAAGAAATTGACCAAGTCATGAGTTAGTTCGAAAAGTACATCATTTGTTATT
TCTGAGTAAAAGAAAGGTTAATTATCGATTATAAG
>TRINITY_DN10760_c1_g1_i4 len=1463 path=[10617:0-168 10618:169-169 10619:170-197 10620:198-225 10621:226-231 10622:232-237 10623:238-241 11328:242-320 11634:321-325 11626:326-356 11629:357-357 11555:358-363 11520:364-368 11592:369-383 11579:384-392 11551:393-400 11393:401-476 10987:477-477 11306:478-562 11598:563-576 11589:577-600 11575:601-626 11616:627-627 11377:628-673 11602:674-676 11596:677-677 11587:678-687 11446:688-713 11283:714-727 11538:728-751 11502:752-765 11441:766-789 11365:790-798 11275:799-909 11137:910-910 11138:911-919 11139:920-933 11140:934-946 11141:947-951 11270:952-1047 10954:1048-1056 11498:1057-1081 11267:1082-1095 11434:1096-1131 11604:1132-1156 11264:1157-1184 11582:1185-1210 11528:1211-1257 11487:1258-1299 11619:1300-1305 11258:1306-1373 11204:1374-1462] [-1, 10617, 10618, 10619, 10620, 10621, 10622, 10623, 11328, 11634, 11626, 11629, 11555, 11520, 11592, 11579, 11551, 11393, 10987, 11306, 11598, 11589, 11575, 11616, 11377, 11602, 11596, 11587, 11446, 11283, 11538, 11502, 11441, 11365, 11275, 11137, 11138, 11139, 11140, 11141, 11270, 10954, 11498, 11267, 11434, 11604, 11264, 11582, 11528, 11487, 11619, 11258, 11204, -2]
TTTTCATTTGCTTTCATATCAAAATCATGTGGCCCAGACAGACTTTCTGATGTTTTCCAT
GTGAACGTGGGCGAACACCTGTTTCTACATAAGTTACAAGCCAGGACATAGGTAGGTGAC
TCACAGCAGACAGCAGAGGAACGCAGACAGGGAGACGTGCACCACATCGCCTGTATGGTC
CTTGCACGGTGAATCTGGCTTCACATTTCTTCACTGGCTTCGTTGGATTTCACTCTTCAA
ATACCAGCACACCTCACGGGTCTCGCCAATCAAGAAGAAACGCTGCATTTCTGGGACGTA
CATCCATCAACGATGACGAGGACATCCCCCAGTGTTCTGGCAGTCTTCTTCCTGCTCCTG
TCTCTGTGCCTCATGCAGGGAATTGGGGCTGTACCTGTGGATCCGGAGGTTGAGCCGGAG
GCAGAGCGGCGAGGGGAGAATGAGGGCATCAGAGAGACCATCGACCAGATCATTCTAGCC
TCTTACGGTGGAGCGAAAGCGGAGGAGGCAGCCGAAAAGTCCAGGCTGATAGAGGAAGGT
GTGGAGACTGAGGGCATGGACACTTTACTGACCCCAGAGCAGGCTGCCCTCTTGCACGGC
AAACACCGATTCTCCAAACGCAGACAGTATGACATCGTCACGCTATGGCCTGGTGGTGTC
GTGCCCTACGATCTCAGTGGACTCCCTGACAAGCACCACGACATGATGATGGAAGCGTTT
CGTGACTGGGAAAGAGACACCTGTGTGAGTTTCGTGCCCGCACAACGCCAGCATCCACAC
AAGATCGTCTTTACTACTGGCGTTGGATGCAGGACTTATCTGGGGGTGATAGATTGGTTG
AGTGAGCAGGCGATGACCCTGGGACATAAATGCCACTCTAAAAGAATTTATCTTCACGAG
TTGGGTCACGCCTTGGGCCTGGTGCACGAACACCAGCTTCCCCAGCGGGACACGTACCTG
GACGTGAATTTATCCAATGTGCACTCCAAGTTTATTGACGCGTTTACGAAGTACCCGGCC
AGTGCGATACCCGACGCCGAGAAAGTCACCTACAGCTATCGCTCCATTATGCATTACGGG
AAATATGCGTTCAGCAAAAGCAACAGGCTGCAGACCATCAGTGCCAAAGACAAGAGCAAG
GAACGCCTCATGGGCACAAGCAACGAGCTCGCCCCCTCCGACATCGAAGTGGTCAACCTC
CTGTACAACTGTGACGGAGGGAAATAGTCCATGTTCTCTCAACGAAAACTGCCAGTGTGT
TTGCCAAGATATTGAGCTGTTTCGGGCTGCAAGTCTTGGGAACATGAACCCGCTTTCCAG
GAACACCTTTTCCAGAACATGGTTTTCAAAAATTTGACGTACTCCATTTAAAAATAAAAG
AAATTGACCAAGTCATGAGTTAGTTCGAAAAGTACATCATTTGTTATTTCTGAGTAAAAG
AAAGGTTAATTATCGATTATAAG
>TRINITY_DN10760_c1_g1_i8 len=1554 path=[11240:0-168 11338:169-197 11481:198-225 11413:226-247 11560:248-309 11634:310-314 11626:315-345 11629:346-346 11319:347-422 11519:423-445 11467:446-464 11395:465-504 11310:505-632 11597:633-656 11588:657-659 11574:660-684 11541:685-694 11504:695-720 @11444@!:721-798 11618:799-799 11443:800-886 11280:887-905 11367:906-906 11439:907-907 11276:908-908 11362:909-962 10569:963-980 11273:981-1085 11567:1086-1099 11357:1100-1164 11430:1165-1187 11266:1188-1214 11488:1215-1220 11425:1221-1273 11581:1274-1332 11563:1333-1356 11620:1357-1375 11625:1376-1376 11344:1377-1414 11254:1415-1426 11419:1427-1440 11341:1441-1471 11251:1472-1518 10923:1519-1553] [-1, 11240, 11338, 11481, 11413, 11560, 11634, 11626, 11629, 11319, 11519, 11467, 11395, 11310, 11597, 11588, 11574, 11541, 11504, 11444, 11618, 11443, 11280, 11367, 11439, 11276, 11362, 10569, 11273, 11567, 11357, 11430, 11266, 11488, 11425, 11581, 11563, 11620, 11625, 11344, 11254, 11419, 11341, 11251, 10923, -2]
TTTTCATTTGCTTTCATATCAAAATCATGTGGCCCAGACAGACTTTCTGATGTTTTCCAT
GTGAACGTGGGCGAACACCTGTTTCTACATAAGTTACAAGCCAGGACATAGGTAGGTGAC
TCACAGCAGACAGCAGAGGAACGCAGACAGGGAGACGTGCACCACATCGTCTGTGTGGTC
CTTGCACGGTGAATCTGGCTTCACATTTCTTCACTGGCTTCGTTGGCACACCTCACGGGT
CTGATCAGCCTTCCACCATCAAGAAGAAGCGCTGCATTTCTGGGACATACATCCATCAAC
GATGACGAGGACATCCCCCAGTGTTCTGGCAGTCTTCTTCCTGCTCCAGTCTCTGTGCCT
CAAGCAGGGAATTGGGGCTGTGCCTGTGGAGCCGGATGTTGTGAAGGAGGAAGAGCGGCA
CTGGGGGTATTGGTATGGGGAGCCAGACACCGATAAGACCATGGACCAGATCGTTCTAGA
CTCTTTCGGTGGACCAGCAGGGGAGAAGGCAGCTGAAGAGGCCAGGAAGAAGGTAGGCGT
GGTAACTGAGGGCATGGACACCCTACTGTCCCCGCAGCAGGCTGCAATCTTGTACAGCAC
ACCCGAGGGCGGAATGACCGAACGCAGACAGCCCACCTTCGTCACGCTATGGCCAGGCGG
CATCGTGCCCTACGATCTCAGTACACTCCCTGCCAATCACCACGGTATGATGATGGAAGC
GTTTCATGAATGGGAAGATAAAACCTGTGTGCGTTTTGTGCCCGCACAACCCCATGATCT
ACACAGGATCTTCTTTACTGACACCGATGGATGCTCTTCCTATCTGGGAATGAAAGAGGA
GCCTCAGCCAATAAGCCTGGCACCTGGATGTAACCTTAAAAGAACTTATCTTCACGAGTT
GGGTCACGCTTTGGGCCTGGTTCACGAACACCAGCTTCCCCAGAGGGACAGGTACATCTA
CGTGGAGACCCGCAATGTGAACGACAAGTATCTGGAGCAGTTGGAGAAATTCCCGGCCAG
TGTGATGCCCGACGCCGAGATGGTCACCTACAGTCTCAGCTCCATTATGCATTACGGCAA
ATATGCGTTCAGCAAAGGCAGCGGGCTGCAGACCCTCTTTCCCTTAGACGAGAGCCAGGA
AGACCTCATGGGCACTTCCCGACAGCTGACACCCTCCGACATCGAAGTTGTCAACCTCCT
GTACAACTGCAACAACTTTGACTGCATTGACACCAATCGACACTGCAACGTTTGGGTGTT
GATCGGATACTGCCGGAATTTGCCTGTTGACGTCGTCATGGAGAACTGCCCCAAGGCATG
CAGCCTCTGCTGATCTGCAAGTCTTGGGAATACGTTTCCCAGAAACCCCCTCTCCAGGAA
TGTGTTTTCAAGAACATGGTTTTCAACATTTCGACACACGCCATTTAAAAATAAAAGAAA
CTGACCTAAACATGAATTAGTTCGAAGTGTACATTGCTTGTTATTTCTGAGTAAAACGGT
TGATCATCGATTATAATAATAAACAAAATGATTCCGGTTATGATTCAGAAAAAA
>TRINITY_DN10760_c1_g1_i9 len=1575 path=[10756:0-168 10757:169-197 11484:198-225 11416:226-231 11335:232-237 11478:238-241 11410:242-268 11560:269-330 11634:331-335 11626:336-366 11629:367-367 11319:368-443 11519:444-466 11467:467-485 11395:486-525 11310:526-653 11597:654-677 11588:678-680 11574:681-705 11541:706-715 11504:716-741 @11444@!:742-819 11618:820-820 11443:821-907 11280:908-926 11367:927-927 11439:928-928 11276:929-929 11362:930-983 10569:984-1001 11273:1002-1106 11567:1107-1120 11357:1121-1185 11430:1186-1208 11266:1209-1235 11488:1236-1241 11425:1242-1294 11581:1295-1353 11563:1354-1377 11620:1378-1396 11625:1397-1397 11344:1398-1435 11254:1436-1447 11419:1448-1461 11341:1462-1492 11251:1493-1539 10923:1540-1574] [-1, 10756, 10757, 11484, 11416, 11335, 11478, 11410, 11560, 11634, 11626, 11629, 11319, 11519, 11467, 11395, 11310, 11597, 11588, 11574, 11541, 11504, 11444, 11618, 11443, 11280, 11367, 11439, 11276, 11362, 10569, 11273, 11567, 11357, 11430, 11266, 11488, 11425, 11581, 11563, 11620, 11625, 11344, 11254, 11419, 11341, 11251, 10923, -2]
TTTTCATTTGCTTTCATATCAAAATCATGTGGCCCAGACAGACTTTCTGATGTTTTCCAT
GTGAACGTGGGCGAACACCTGTTTCTACATAAGTTACAAGCCAGGACATAGGTAGGTGAC
TCACAGCAGACAGCAGAGGAACGCAGACAGGGAGACGTGCACCACATCGTCTGTGTGGTC
CTTGCACGGTGAATCTGGCTTCACATTTCTTCACTGGCTTCGTTGGATTTCACTCTTCAA
ATTCCAGCACACCTCACGGGTCTGATCAGCCTTCCACCATCAAGAAGAAGCGCTGCATTT
CTGGGACATACATCCATCAACGATGACGAGGACATCCCCCAGTGTTCTGGCAGTCTTCTT
CCTGCTCCAGTCTCTGTGCCTCAAGCAGGGAATTGGGGCTGTGCCTGTGGAGCCGGATGT
TGTGAAGGAGGAAGAGCGGCACTGGGGGTATTGGTATGGGGAGCCAGACACCGATAAGAC
CATGGACCAGATCGTTCTAGACTCTTTCGGTGGACCAGCAGGGGAGAAGGCAGCTGAAGA
GGCCAGGAAGAAGGTAGGCGTGGTAACTGAGGGCATGGACACCCTACTGTCCCCGCAGCA
GGCTGCAATCTTGTACAGCACACCCGAGGGCGGAATGACCGAACGCAGACAGCCCACCTT
CGTCACGCTATGGCCAGGCGGCATCGTGCCCTACGATCTCAGTACACTCCCTGCCAATCA
CCACGGTATGATGATGGAAGCGTTTCATGAATGGGAAGATAAAACCTGTGTGCGTTTTGT
GCCCGCACAACCCCATGATCTACACAGGATCTTCTTTACTGACACCGATGGATGCTCTTC
CTATCTGGGAATGAAAGAGGAGCCTCAGCCAATAAGCCTGGCACCTGGATGTAACCTTAA
AAGAACTTATCTTCACGAGTTGGGTCACGCTTTGGGCCTGGTTCACGAACACCAGCTTCC
CCAGAGGGACAGGTACATCTACGTGGAGACCCGCAATGTGAACGACAAGTATCTGGAGCA
GTTGGAGAAATTCCCGGCCAGTGTGATGCCCGACGCCGAGATGGTCACCTACAGTCTCAG
CTCCATTATGCATTACGGCAAATATGCGTTCAGCAAAGGCAGCGGGCTGCAGACCCTCTT
TCCCTTAGACGAGAGCCAGGAAGACCTCATGGGCACTTCCCGACAGCTGACACCCTCCGA
CATCGAAGTTGTCAACCTCCTGTACAACTGCAACAACTTTGACTGCATTGACACCAATCG
ACACTGCAACGTTTGGGTGTTGATCGGATACTGCCGGAATTTGCCTGTTGACGTCGTCAT
GGAGAACTGCCCCAAGGCATGCAGCCTCTGCTGATCTGCAAGTCTTGGGAATACGTTTCC
CAGAAACCCCCTCTCCAGGAATGTGTTTTCAAGAACATGGTTTTCAACATTTCGACACAC
GCCATTTAAAAATAAAAGAAACTGACCTAAACATGAATTAGTTCGAAGTGTACATTGCTT
GTTATTTCTGAGTAAAACGGTTGATCATCGATTATAATAATAAACAAAATGATTCCGGTT
ATGATTCAGAAAAAA
>TRINITY_DN1762_c0_g1_i1 len=2290 path=[4551:0-2251 4552:2252-2253 4553:2254-2255 4554:2256-2257 4555:2258-2259 4556:2260-2261 4557:2262-2263 4558:2264-2265 4559:2266-2267 4560:2268-2269 4561:2270-2271 4562:2272-2273 4563:2274-2275 4564:2276-2277 4565:2278-2279 4566:2280-2281 4567:2282-2283 4568:2284-2285 4569:2286-2287 4570:2288-2289] [-1, 4551, 4552, 4553, 4554, 4555, 4556, 4557, 4558, 4559, 4560, 4561, 4562, 4563, 4564, 4565, 4566, 4567, 4568, 4569, 4570, -2]
GTTTGAATGAAAACATTGAGGAGAAGAAGGAGACAGTGTGTTAAACAGCTCGTCACTGGT
GAGACTGGCTGTCAGTGACGAAGAAGTGAAGAATGCTTTGCTGTGGCAGCGGTCGTGTTC
AGGCCTGTGGCTGGCTCCTGTTGCTCTGTGCTGTGTGGGGCGATGCCGACATCAGGAACC
GGAAATCAGATTTAGCTCGCACCGTTCTGGCCACCATGGACCTCACGGCGGACCCGTGCC
AAGATTTCTACCAGTATGTGTGTGGGGGATTGGCCAAGATCAAAACACTGCCCCCTGGCT
ACCTGGCCTTCACGCGCACCCATGAAGTGCAGCTGGAGATCAACAGACGCCTCAAAGCCT
TGCTGGGACAAGAGGACAACAAAAGAAGCGAATCTGCAAGAAAAGCTGCTAACGTATACC
AAGCGTGCATGAACGAAGGTAAGGTGAACCAGCTGGGAGCGTCACCCATGTCACAGCTGT
TGACAGACGTCTTTCCAAATGCACGTGACCTGCCGGCCATCATGGCCGAGCTGAGTCTCC
TGGATTTGCCCTCCCTTTTCCAAGTGTACGTCAATGAAGATGAAGGCAGCCCTCCCCAAT
ACATCATCCACATCGACAGAGGCAACCTGGGCTTCCCTCCAGATGAACTGTTAAAGAAAC
GAAGCTCCGCCGTGCTGAAGATGTACGAGGATAAGTTGTACGACCTCATGAACGCGGTGG
TGTCTCCACCTCTCTCACGTTCTGCAGTGCGAAACATTGTAGACTTCCAAATCGAAATGG
CGAGGATGACTGTGGGACTTAAGTATTCAAAGAGACAAATGACAGTATCCCAGCTGCAGA
ATACAATCGGAGAGCTTGATTGGCTGAGCTTCGTGCGCCGATTGTTTGGTGCAGCTAACG
TCGCCATCACAGGGCAAACCAAGGTGATTGTGGCAGACGAGGACTACATCCGAGCCATAC
TGCTCAAAACCAAGGACAAAAGTCGCACTGAAACCATTGTCAACTACCTGAAGGCAAGGA
CCATAAGATCCTTTCTGCAATACTTACCACAGAGGATACGCAATATATGGCTGCCCTTGG
AGGAGGAGTTGCAGGGAGCCTCGGAGGAACTTCCGCGCTGGGAGATATGCATGGGGGAAG
TTAATGACTACATGGAACATGCAGTGGGGAAGCTGTACGTCGATCACCACTTCAGCGCTC
GGTCCAAGACTGAGGTTCTGGAAATCGTCGGTTATGTACGTGACGCCCTGAAGCAGATGA
TCACCAACGCCTTGTGGATGGATGCAGAGTCCAGGAGGAAATCCAAGGAAAAGCTGGATG
TGATGGAGGAGAAAGTGGGATATCCCCCCTACTACACCGATGAGTACATGAAGCGGTACT
ACAAAGATGTTGACTACAATAAAGAACAGTATTTGCAAAACCGCGTGGAGTACTTACGCT
GGAGAACCAAACGAAGTTTTCAGAGGTTGAATACATCCCCATCCGAATCGGAGTGGGATG
CTGCTCACTGGGCGAGTGCATCTTACAGTGCGTCAGAAAACAGTTTTGAAGTGCTGGCCG
GATTTCTGATGCCCCCCTACTTTGATGCCAGCTACCCGACATCAATGCAGTTTGGGGGCA
TCGGAGCTATCATTGGACACGAACTGATGCATGGATTTGATGATTACGGACACAAGTTCG
ACAAAAACGGCAAGGAAGACAACTGGTGGCCAAGCCAGACGGAAACAGAATACAAAAAAC
GGGCCAGCTGCTTTGAGAAACAGTACGCCAAACAAAAGATCATCAACAACATCTACACTG
ACGGTAAGCTTACGCTGGATGAGAACATCGCTGACAATGGCGGGCTTAAGGCTGCATATA
AGGGGTATCAGCAGTGGCAGACACGGAAAGGCAAGGAGAACCCTTTTCCTGGCTTATCGT
TTTCACACGACCAACTGTTTTTCATCGCCAGCGGTCAGGTGTGGTGCAGTCTAACGACTC
CATATTACCTCAGAGAGTTTGTGCCCACGGATCCGCACCCAAAGTCATCCATCAGAGCCA
CAGTGCCGCCATCCAACATGGACGCCTTTGCCCGGGTCTTCAACTGCAGTGCCCGGTCCT
ACATGGGCAGCCATGCCGGCCACACGCAGTGCGCAGTGTGGTAGAACACACAGTCCGCTC
TGAGTACATCCTGATGCTGTCACAGGCATCAGGCATCTTGGTCTTCTTCAGCGGAGTCAC
GCACGCGCGCACACACACACACACACACACACACACACACACACACACACACACACACAC
ACACACACAC
>TRINITY_DN9605_c0_g1_i1 len=2170 path=[4551:0-50 4552:51-74 4564:75-1474 4555:1475-1498 4562:1499-1637 4565:1638-1661 4566:1662-1665 4547:1666-1692 @4563@!:1693-1783 4537:1784-1823 4538:1824-2169] [-1, 4551, 4552, 4564, 4555, 4562, 4565, 4566, 4547, 4563, 4537, 4538, -2]
AGCAAGATGGGGCGCTGGCAACGATTCCACTTCCAGCATGTTGGCTGCTTGTTCGTGCTC
TGGGGCGCTCTGGCAGCTGCCACGGGCAACGTGAACTCGCTAGGTGATGAAATTAACGAG
GCTTTGGACGAAACCATCGACCCCTGTTTCGACTTCTACCACTACTCGTGCCGTGAGTGG
ATTCGCCATCACAGTCTCCCCGAGGGGGAGGACCATTACAACCGCTTCGAAGAGGTCGAA
CAAGAGATCATGGAGCGACTCAAAGTTCTTCTGGAAACCCCTTACAACCGCGTCACCGAG
AGGAGCTACGTGAGGAAAGCCAAGGACCTGTACAGAGCATGCATGAACGAAGAACAACTG
GCGAGGCTGGGAGTGAAGCCGATCCAGGACCTGGTGAAGAGATTGAGGTTCTGGCCATCC
ACCCAGGGGACTCCCCTGTACCTGGAGCCTGCCCTAGCCGAGATCAACGAGCTGTTTGAG
CTCGATGACTCGCCCCTGCTCAACGCTTTCGTCTACCCGGATCGACTCAACCATTCCAAC
AACATAGTGAGGATCGACGAAGGACATACTTTCCTCCGCCGTCGCGACATCCCTAGAGAT
GGACAATGGTCAGACAAGGTGCAGTACTATGCAGACAGGTTGACTGACCTGGTCAACACG
ACACTCTCTCCGGAAGACTGGACAGGGAACATTACCAAACTGATGGAATTCGAGATCGAA
CTATCGAAGCTGACGGTCAGTTTCCGGGAAAGGAAGACCCGAAGACATTACAACAAATGG
AGACTTCACGAGCTGCATCGACAGATGCCTTGGTTCAACTGGATTGCCTTTCTGCAACCG
CTGTTCGATACCGCCCACCAACCCCTGAGCACCAACACGGAGGTGGCGGTACAGGCGGCA
GAGTCCGTCGCTGCCATGATCAAGTTGTGCAGAGACACGGACGACAAAACCGTCGCCGAC
TACTTGACGGTACGGGTTCTCCTTCACTTCAAAAGATACGTGGCTAGAGATGCGCATCAA
TTTGGCAGGCAGGACGAGGACCGCTCGATAAGGTGCATAGAGGACGTCACGGAATTCATG
GGAGCGGCTGTGGGCAAACTGTATTCCGACAACTACTTCACCACAGCGGACAAGCACACG
GTTGCAGCCATGGCCACAGAGATCACGAACGCCTTCAAGCAAATGATACTGGACAGCAGC
TGGCTGTCTCGAATCGCGAAGAGGAAAGCCTGGGACAAGGTTGATGCCATACAAAGCACA
TTTGGTTACCCCGATTGGTATGAAGACCCCGAGAAGATGGATGACTTTTATGCAGATGTG
GAGTACAGTCCAGACGGGTATTTCGATAACAGCGTAAAAGGATTTCGGTGGCTCAAGAAA
TGCAATGCTGAATCACTTCCCAACCCTGCTAAAAGGCATGACTTTCGTGCAACTGAAGTG
AATTTCAAGTACGGAGGGGCTTACAACGACATGGTTTTTCCAGCTGGAGTGTTTTCGCCC
CCGTTTTACGACAAACGCTACCCAACGTCCATGAGGTATGGCGCCATTGGTATGTTCATC
GGACATGAGATTATGCATTCAGTTGGCTTGGCAGGTCGCCACCACGACAAGAACGGCAAA
CTGGACGCGTGGCCAGAGATGGACCTGGTTCGTTACGATGAGCGGTGCCGGTGTTTCATG
CAGCAGTACAACGTGCAGGTGGTCGAGTCGTACAACGTGGACGGAAACTTGACGCTGGAG
GAAAGCGTTGCAGACAATGTCGGACTGATGGCGGCGTTTAAGGCGTATAAAGATTGGGCA
AAGAGGAACGACCCAGAACCCTCTGTGCCAGGCTTGGAAAGGTTCTCCCACGAAAAGCTC
TTCTTCATCAGCTATGGCCAGATGTGGTGCGACCTGCATGATGAAGAATGGATGGAAGAC
GCCATCGAGACTAGCCGCCACGGCCCACGCATCGTCAGGGCTAGGGTACCCCCAGCCAAC
ATCGAAGACTTCGCCAGAATCTTCAACTGCGCTGAGAGATCCAACATGAACCCGCTGAAA
AGATGCACTCTGTGGTGATCCACTGACGTCACGCTGACTTCTCTTCGACTGCCTTATCTT
TTAGTTCACACACACACACAAACACACACACACACACACACACACGCACGCGCACGCGAG
CACGCACACA
>TRINITY_DN10576_c1_g2_i1 len=2685 path=[8473:0-74 8474:75-91 8552:92-273 8490:274-297 8561:298-321 8551:322-345 8570:346-384 8560:385-431 8549:432-455 8569:456-492 8566:493-516 8559:517-583 8571:584-607 8574:608-608 8511:609-641 8547:642-770 8466:771-794 8467:795-807 8468:808-831 8558:832-1062 8572:1063-1086 8575:1087-1117 8556:1118-1149 8545:1150-1676 8453:1677-1700 8454:1701-1718 8455:1719-1742 8544:1743-1873 8448:1874-1897 8449:1898-1914 8450:1915-1938 8563:1939-2019 8458:2020-2053 8568:2054-2123 8554:2124-2147 8562:2148-2446 8573:2447-2470 8576:2471-2484 8497:2485-2514 8498:2515-2684] [-1, 8473, 8474, 8552, 8490, 8561, 8551, 8570, 8560, 8549, 8569, 8566, 8559, 8571, 8574, 8511, 8547, 8466, 8467, 8468, 8558, 8572, 8575, 8556, 8545, 8453, 8454, 8455, 8544, 8448, 8449, 8450, 8563, 8458, 8568, 8554, 8562, 8573, 8576, 8497, 8498, -2]
GGGGGGGGGGGGCGTTGGGGGGGGGGGGGGAGAGAACGTTCTACTCAGTTGCATGTCATA
ACAGGCTAGAAAAAAGGTCTTCATCGGTCAGCTCCAACAGTAGTGACCACTCTACCACAC
GCTGCATTTCTTCGCAGGATTCATGTAACTCCCCACCGGACAGTTGAAGGCTTTGGCAAA
ATCAACGCTGTTCTGCATCGACCCAATCACTCTGTATGGATGCGGGCTATGGACGTCTTG
AAGGAGTGCTGGTATCACGGCGCTTTTCATGTTGGCACACCAAGACTGTGCAAAGCTAAT
AAAGAAGAGCTGTTCTGGAGTGAAGTCCAAAAGCGGAAGTTGGGGGTCTTCCTTTCCTGT
CCTGGCCACCATTTTCTTGTAGGCCCAGAAAGCTTCTTTCAGTCCTCCGTTGTCGGCAAT
ATTTTCCCCTAATGTCAGTTTGCCGTTGATCGACATGTTGACCTCCGGGAAGCTGAATTG
GCTGTACTGTTTCACCATACACTCCCCTCGCCTTTCAAACTCCTTCAGATCTTCCGGCTG
CCACCAGTTGTGCAAGTTGCCGTCCTTGTCAAAGAGGGCTCCCTTATTGTCAAAGCCGTG
CGTGAGTTCGTGGCCAATGAAGACCGCGAGAGCACCGTACGGCAAGGCGCCAACCACCGT
CTCCGTATAAACTGGTTTCTGTAGAAATCCCGCTGGAAATATGATCGAGTTGGTCTGAGG
GTTGTAGAATGCGTTCACAATTGCTGAACCTGTATACCACTTCAGCCTCTTCGCGCGCTG
TCGAAGCACACGCAGGGTAGCTCTGTGCGCGTTTTCACCAACACTCCTAGCGGTTGCGAG
GAAATCGTCTGTGATGACAATATCTTTCGTCTTTTCGTTCAAATATGCATCGTTTTTCAC
GTCATCCGAGTACCCGATTTTTTCTATTATGGCGTCAACCTTCTCCACGGCTACTTGTCT
GGTCAGGTCTGACATCCAGTCTGTCCCCCGCAGAATGTCCCTGAAGGCGTCCTTCAGGTC
ACCGACCATGTCCTCCACCTTCTTCTTTGTGTGTTCGGAGAAGTACTTGTCAACGTATAT
GCGGCTCACAACATCTGGGAAGTACAAGGCTGCCTGACGTGCACACGTGTCCTTGATGTT
CTCGTCAATAGATTTCGGGTAGAAGCCCATGTACGGGTCCATCACTCTCCACCAGCAGTA
GTTCAACAGCTGCCTTCGGGAAGTGGAATTGATCACATCGAAGATTTTATCAAAATAATC
GAATGCGTCGACCACCACTTCTTCGTCCATCGTCACTGTGATACCCACCGAGGACATTTC
ACGTTGCACATAACCCAGCCAGTCAAACTGAGGGTACCTTTTGGTCAGCTCTCTGATGGT
CAGCTTATGGTAATTGTCTTTTACATGTATTGGAGCTGGCATGGTGGCCTTCGCTATCTG
GACCTCCAAATCCACCATGGCCTTAGAGTCTTGGGTGGCCAAGGTGGCGTTGGCGCCCAT
GGCCACTAAGTACAACATGTAAGTGGTCTCGCGTTGCTTTAACTTTGGGATGTTTCGGTC
ACCCAAGAACAGGAACCGAATTGCATTATAGTCCTTCGTCTGGGAGAAGGTAAGAACGTG
TTTTTCCGAGTCTTTGGCATCGACGGTCACGGTAAAGTGAATGATGGGGTGGTCATACAC
CATTATTGGGCTGTTGAAATCAGGTCTCCTAGGAATCCGTGACAGGATCTCACTTAAGTT
CCAGTTCTCATCCACCCAGCTGTCGCCATCCATGCTGGGGAACGCGTTGGCACCTCCCAA
AGCCAACAGGTTCAGCCACGGCTTGGTACCTGTCAAGCAGGCTGTGTCTTTCTGGCCGGA
GGTTGGGTTGTATATTAACAGCTTCTCTGCATTAACACATACACCGTTAAATTTCTTGAG
TTTCGTGACGGCTTCTGATGCGTTGGGGTCATATTCTTCAAGCACCTCACGAACTGCGGA
ATTCATTTTAGCCATGAGCATCTGCATTTTCTCCCAGTAATTCGACTTTGAAGGGCTGGG
GTTGTTCTCCGCCCACTTGCCACAGGCGAACTGGTAGAAGTTGTCACAGGGGTCTACAGC
AGGATCTAGACTCTCTGCAATGTCCGACGCACTCTTAAGACAGTCCCAAGTATTGCACAC
GCCTTTCTTCTCGAGCTGTGCGTTTTTGTCTGCTTCGGTGAGTTTCTCTTTGTCATTCTC
CAGGTAGTAGATGACGAAGAGGATCATGAAGATGACGGCGATGAGGAACAGCACGATGGA
CACACCGATCAGGCATTTCTCCCGTTTGGTTCGGACTTTGGAGAAAGTAATTTCGTCCAC
ACTCAGTTCATGTCTCCTGTTGCCGGAACTGCTGGAGGCCATTTTGAGGGTCAGCGGGGC
AGGAGAGCACAACACCCGTAGTGGACAGCAGTCCTGCCTTTCGTTGTTAAGGGTCAAGTC
GGTGTCTTCTGAATGATCTCTCTCTTCCGTGTCTAAGGGAACTTAGTTCAGAGTTGGCGA
CGTGCGCTCATGGCCTTTGAACAGTCAGTCAGGGAAGGATCGCACGGCGCGTACACTTCT
CCGTTCAGAGTGTAGCGTGTGTGTGTGTGTGTTGGATATTACTGGGGATGCTGTGGAGGA
TGTGCTAACGTGGAATGTTGATGCCATGAGGGTGGAGAGTTTGAA
>TRINITY_DN10772_c0_g1_i1 len=3154 path=[8714:0-24 8715:25-26 8716:27-28 8717:29-30 8718:31-32 8719:33-34 8720:35-36 8721:37-38 8765:39-75 8839:76-95 8822:96-119 8797:120-319 8508:320-354 8509:355-371 8820:372-388 8838:389-449 8796:450-473 8819:474-483 8761:484-507 8795:508-540 8818:541-564 8837:565-602 8847:603-626 8854:627-645 8835:646-672 8846:673-696 8815:697-720 8834:721-811 8791:812-849 8814:850-867 8756:868-891 8789:892-897 8833:898-921 8813:922-942 8788:943-966 8832:967-1002 8812:1003-1026 8855:1027-1068 8831:1069-1101 @8811@!:1102-1368 8784:1369-1421 8845:1422-1434 8829:1435-1458 8810:1459-1696 8712:1697-1727 8750:1728-1956 8726:1957-1980 8809:1981-2024 8782:2025-2048 8749:2049-2088 8808:2089-2112 8828:2113-2266 8748:2267-2298 8807:2299-2316 8780:2317-2340 8746:2341-2426 8520:2427-2450 8844:2451-2480 8827:2481-2504 8856:2505-2524 8805:2525-2579 8851:2580-2583 8849:2584-2607 8843:2608-2652 8741:2653-2723 8853:2724-2760 8852:2761-2784 8850:2785-2867 8857:2868-2892 8859:2893-2921 8824:2922-2952 8770:2953-2953 8736:2954-2954 8799:2955-2974 8840:2975-3018 8823:3019-3030 8798:3031-3054 8766:3055-3068 8733:3069-3092 8616:3093-3153] [-1, 8714, 8715, 8716, 8717, 8718, 8719, 8720, 8721, 8765, 8839, 8822, 8797, 8508, 8509, 8820, 8838, 8796, 8819, 8761, 8795, 8818, 8837, 8847, 8854, 8835, 8846, 8815, 8834, 8791, 8814, 8756, 8789, 8833, 8813, 8788, 8832, 8812, 8855, 8831, 8811, 8784, 8845, 8829, 8810, 8712, 8750, 8726, 8809, 8782, 8749, 8808, 8828, 8748, 8807, 8780, 8746, 8520, 8844, 8827, 8856, 8805, 8851, 8849, 8843, 8741, 8853, 8852, 8850, 8857, 8859, 8824, 8770, 8736, 8799, 8840, 8823, 8798, 8766, 8733, 8616, -2]
AGAGAGAGAGAGAGAGAGAGAGAGAGAGAGAGAGAGAGATTGGTCAGAATTATTTTATGT
TCAAGTTCTTTTTTGTTGTTGTAAACTTAAGATTGGACAATCCTTAAAGTACCCAAGATT
GTGGCTGTACACAAGAACAATCCACACTGAGCAAGAGACACGAGTCATCACAACCGACAA
TACCGTAACGCGGACAGATTGAGAGAGACACCCATTACCCACAATCCACACTGGAAATTG
AACAAGACACACATCCTCACGGTCCACATTACATCACTGAGGGTTTAGTAGAGACACACG
TTACCACGACACAGGTTACATTAGTGGGGACTGATGGAAGAGGACACGTCACATCAACAA
CAACTCTCATCACAGTAAAGCGGGCTGGGCGAGAAGGGTACGTTCACCACAGTTGACATT
TGTTTGGGGGATTCATTTTGGATCCAGCGGAGCAGTTGAAGGCCTGCGAAAAATTCATGG
AGTTCGACATCACCATGTTTGCCCTGATATTGTTTGGGCTGTGGTCAAAAGTCAGCACGC
TTGCTTTGGCTTGTTGATTGGTGATTACGGTGCACCACATCTGAGACATGCTGATGAAGA
ACAACTGATCGGGGGTGAAGGACAGGTCAGGCAGCTTGACCTGCTCGGGACCTTTCTGTG
CCTGCCACTTTTTGAACGCCCGAAAAGCGATCTTCACGCCCCCATTGTCGGCGATGTTCT
CACTGAGAGTGGCATTACCGTTAATACGGTGGCCGGCGTAGACAATGTTGTTGAACTGGT
CCACGAAGCACTGGGCCTGTTGGTCATACTTCAGCTTGGAAGCCTCTGTCCACCAGCTGG
CTTTGTTGCCCTCCTCGTCAAACTTGCGTCCCTGGTCGTCGAACGCGTGCGTCAGCTCAT
GGGAGATCACCATGCCAATGGCGCCGAAAACCATGGACATGGGGAATTTGTCTCCGAAGT
ATGGCGGTTGAAGAATGGCAGCTGGGCAAAACATTACGTTGGCAGTCGAGTCGTAATAGG
CATTCACATCGGTGGCGGATACAACCCATTGTTCTCTAGGCGGAGCGGGCCTGAGCAGTG
CGTTGGCGTTTCCTGAGATTGAGAGGAAGTTAACTTTCATCACGTTCTGGTAATGCGCTT
TGGGGTCAAACACCACGCCTTTGTACATGGCCTCCAGGTAAGTCTTATTGAGCAACTCGT
CGGGGTAACCCACATTCGCCCGGAGCTTCTCAGACTTTTCCAAAGCTTTGGCCTTGGTGG
CGTTGTCGATCCATCGCGACTGACGAATGATGTCCTGCATGGCATCTCGGATGAACTCCA
CAACGTCTATAGCCTTTCGCTTGGCCTGGGGCGAGAAGTGGCGAGTCACATACATGCTGC
CCACTGCGTTCATCATGACCTTGGTCAGGAGGGTGACGCACGACTGCCAGTGGGTCAGGG
AATGGTTCATTCCGTACAGCACCGTTCTCATAGGTATGTCAAGGTCACGGATCTCTTTGT
TCATGTACGGGTAGGAGTAACGAACGACCCGCAGCAGCAAATAGTTGGCCAGCACTCGCT
TGTCTGTCTGGGCAAGGACTGAAGTCAGATTCTGGACGAATTCGTGATGCACGGATACCT
TAAGGCCTGGAAGCAGTGTCACTTTCGACACATGGAAAAACAGCTTGAGATATTTCTCCC
AGTTGAATTTGGGGTACTCGGCGTTCATCTGGCTCAAGGCAAATGCCCTGTGGTTACCCG
ATGACACTGACGAAGCCCTCACCGACCTGGGATACATACCGGCCAGTTTGATCTCAAAGT
CCACCGCCTCAGAAACCGATCTGTTCAGGGCACGGGAAGGCTGCAATCCCAGCACGTTGA
CGACCAGGTCATAGCACCACTTCTTGTAGGTGATCACCTCTAGAGACCTTCGTCCCAGGA
CCAGGTACTGGCGAGATATGCCCAGCTTGCCCGGGTTTATCCAGACGATCTGCTTGGTGT
TGTTGTGGGCGTCGGCGTCCACCTGCACCTTGAAGAAGGGGACGATGCCCGCGTAGGCTA
GCTTCACCAGCATGGCCTCCACGTTGAAGGAAGGCGGGGGAGACTGCCCGAAGGTTATCC
GAGGCCGCATGCCCAACGACCGAAGAAGGTCTCGGACAGGTTTGCCACCCAGCCGGCGTA
GCTGATCTTCATCTATGCACGACTGGTATAAATCCTTGGTGGTCTTGATGTATAACCCCT
CCGTGGCGCTGTCGTAGGGCTTTTCCAGAAGAGCTTTCAGCCTGGTCTTGACGAGATTAT
GCAGAGTTCCGCCGTCCTTAGCGGTGTGACCGAGGTGGCAGTTGCCACAGGTGTACTGGT
AGAAATCCTGGCAGGGGTTCGCAGACTGGTTCATGGAATGCGTCAGCTGGTACACTACGT
TGGAGTGTTTGTCTGCATGGCTTCCGGATCCGGGCACTTTATTGTCCCCTGCTGTTGGCT
TCTCATTGGTTGGCTTCTTCCCAGCGGTTGGCTTATGAGTGACCTGGGTAAGTTTCAAAG
CCTGCCAGATGAACTCCAGGTCGTCGGGTGTCCAGACCAGTTTACTGAACCACGCTGGTG
TCTTCCTGTGAGCCGTCGGGACATGTTTGAAGACGTGGTGGTGATGAGACCACAGGAACG
GATTGATCCACATTGGTCTCTTGCTGTTCGCGGTCGGGGCAAACTTGAGGGAGTCCAGGA
GAAAGGTCAGGTGCTTGGGAGACAAGTGAAAAGGACCGATCTCCGCTGGTGTCTTCCTGT
TTTTGGCGGTCGGGGCAAATCTGGAGGATTGAACTGTCGGACAGTCCATGGTGAGTAGGA
CGGAGACCACCAGCAGCAAGCACAGCCATCTTCCGTGAGCACCTGGACTGCGGGGCGTAA
CATGATCATTGTCCTTCATGACAGCAGGGGGTGTGCAGGCCTGCTTCCGTACTTCTCCTG
TCCCTACCTTCTCCCCGGTTGCGCTGTCCAGTCCAGTCCAGAGCGTGTGAAACGATGCGG
TCAGTCCCTTGGACAGTCCGTGGACAGAGCTAGCCGGGTGGACCAGGCCAGAGAGGAGAA
GAGATTGACTGATGAGGGAGTGAGCACAGCGAAAAGACACGATGTCGTGTGTACACGGGC
TTTCTTTCTTCTGATTCTCCGCTGTGGCAGTCGA
>TRINITY_DN14021_c0_g1_i1 len=530 path=[1015:0-529] [-1, 1015, -2]
GACGAAGCATGCTGTTTACGACACGCTGCAGCAGGTCTACGCTGCCAAGGAGAACAGTCT
TCTGTACCTGATGTTCAACGATGAAAAACCATCGGGTGGCATGTCCATTAGTCATGGGCA
CACAAAAGGCACACTGGGTTTCGACAGCCAATCAGGATTCTGGTTGATTCACAGCGCCCC
CAAGTTTCCGCCAGAGAAGAAGGACGGCTACAAATGGGCGGACAACGCTTCAGATTACGG
GCAGAGTTTTCTCTGCATGTCTTTTGCCTACAAAACCCTGGGTATACTGGTTAAGCAGTT
GCTGTACTACTATCCCTGGGTGTACGACCACTACTTCCCACCGGCCGCTCTGAAGGATTT
CCCTGGGCTGGCCGACCTTGTGAACAGCACACGCATTGAGAAGCCTCCCTTCTACAGCGT
CCGTGACGATCTGTCTTCCCTGGGCGGCATGCCCCTCACCAGTTTTGCCAAGTTCACTTA
TTTTGGGGCCGACCTGTACGACGCCCTGGTGGCCCCCACCCTGAAGGTGC
>TRINITY_DN9744_c0_g1_i1 len=518 path=[4112:0-41 4150:42-82 4138:83-123 4155:124-128 4157:129-144 4126:145-497 4025:498-501 4026:502-517] [-1, 4112, 4150, 4138, 4155, 4157, 4126, 4025, 4026, -2]
TTCAACGACCTGTGATTTCAACCAACGCTCTCTTCCGCAACTTATCGCACTGTCTACGTG
GCTTACCCCATCTGTTGGAGACTCAGACAGAAAAACACGTTTGACGATGATGCTGTTTAT
GTTCGCTGCCATCATCTTCACCATGTCTTCAACAACCGTCAATGCAGACCAGTCTGCACA
TAGTAGGAAAGTGTGCAAATGGGAGGGAGTAAACGGCCAAAACTTCGAGTGCATCGGCAC
TCCCTGCCTCACTGACGATGCCCACAAAGCATCTGTAGCCGGCTCAGCATTTTACACCTG
TCAGCCCATCTCTGCCTTTGGTGTGTGTGACGGGACTGTAGCTGTGATGGACGCCGACTT
TACCCAGTTGAACTGCAGATGTTCCAGTGGCACGTACGTCATAGATGGCAATGCTGTTGT
ATGTGGCTAGTTGTCCCACAGGGCTGTGAACAAAGAAAGGACCCACGTAGTTTACCTGGA
AAGTACCCCAGCAAGAAACCTGCAGCAGTGAATTTTCT
>TRINITY_DN9156_c0_g1_i1 len=799 path=[1972:0-124 1973:125-148 1994:149-163 1988:164-204 1997:205-209 1992:210-235 2000:236-245 1999:246-269 1996:270-420 1942:421-462 1985:463-665 1959:666-689 1990:690-722 1984:723-746 1983:747-798] [-1, 1972, 1973, 1994, 1988, 1997, 1992, 2000, 1999, 1996, 1942, 1985, 1959, 1990, 1984, 1983, -2]
CTCACAGTAACTTGTTCGGGCTTTCTAGTTTGTCCTCATTTGGGGACGTTTTTTCTTCTT
CTTTTTCTTCTTTTTTTTTTTTTTCTTTTTCTTTGTTGGCTTGTCTGTTTGAACTTTTTG
TTTCGCTTTGTTAAGTTTTTCAATTTAAAGTCCTTCCTGGGGTCGTCAATTTTGGTCGTA
GCTTTGGCATTGTCGGTGACGGGAGCAGATTTGGTGGTTTCTGCAATTTTGGTTCTCCCT
TTCAGGCTGTTTCGTAAGGTTTTTGTCCTTTATAGTTCCCTCCTGGACCATAGTTGCAGA
CGGTGATGTAGCCAGACGGTGGACTCCAAAGATAGAGGTTTTGGATATGATCACACCACG
CCACCCCACAGCCGACCTTGTTGGAGTTAGCCCACACCACCTGAGTGTAGTGGAGACATT
GTGTGCCGCTGCAGGAGCCCGAATAATAATCGTAGTCATTGCGTTCATCAAACCACCATT
GCACCGCTGCTCTCGCGTCGCGCTGGATGGAGTGAACATAGATGTTTTCGCCAACGTATG
AATAAGTAGAAGAGCTGCTACTCCTGTCACCGTTGTGGTTGAAGTTGCATTGCTCGGCGT
AGTTCTGAGCTATTCCCTCCAGTTCGTCGCTCCAACTCATGTCCTGCATGTTGGTAGCAG
GGGGGTTGACAGAATGTCTGAACTCATTATGAGCCTGGACGATGGTAACCTGTTCAGCAC
TGGAAAATCCATCAGAGCTGCGCTTCGTTCTCTTCTCACCAATTGCCACAGAGAACAGGA
GGAGCAGAGCAAAACATGG
>TRINITY_DN9156_c0_g1_i1 len=799 path=[1972:0-124 1973:125-148 1994:149-163 1988:164-204 1997:205-209 1992:210-235 2000:236-245 1999:246-269 1996:270-420 1942:421-462 1985:463-665 1959:666-689 1990:690-722 1984:723-746 1983:747-798] [-1, 1972, 1973, 1994, 1988, 1997, 1992, 2000, 1999, 1996, 1942, 1985, 1959, 1990, 1984, 1983, -2]
CTCACAGTAACTTGTTCGGGCTTTCTAGTTTGTCCTCATTTGGGGACGTTTTTTCTTCTT
CTTTTTCTTCTTTTTTTTTTTTTTCTTTTTCTTTGTTGGCTTGTCTGTTTGAACTTTTTG
TTTCGCTTTGTTAAGTTTTTCAATTTAAAGTCCTTCCTGGGGTCGTCAATTTTGGTCGTA
GCTTTGGCATTGTCGGTGACGGGAGCAGATTTGGTGGTTTCTGCAATTTTGGTTCTCCCT
TTCAGGCTGTTTCGTAAGGTTTTTGTCCTTTATAGTTCCCTCCTGGACCATAGTTGCAGA
CGGTGATGTAGCCAGACGGTGGACTCCAAAGATAGAGGTTTTGGATATGATCACACCACG
CCACCCCACAGCCGACCTTGTTGGAGTTAGCCCACACCACCTGAGTGTAGTGGAGACATT
GTGTGCCGCTGCAGGAGCCCGAATAATAATCGTAGTCATTGCGTTCATCAAACCACCATT
GCACCGCTGCTCTCGCGTCGCGCTGGATGGAGTGAACATAGATGTTTTCGCCAACGTATG
AATAAGTAGAAGAGCTGCTACTCCTGTCACCGTTGTGGTTGAAGTTGCATTGCTCGGCGT
AGTTCTGAGCTATTCCCTCCAGTTCGTCGCTCCAACTCATGTCCTGCATGTTGGTAGCAG
GGGGGTTGACAGAATGTCTGAACTCATTATGAGCCTGGACGATGGTAACCTGTTCAGCAC
TGGAAAATCCATCAGAGCTGCGCTTCGTTCTCTTCTCACCAATTGCCACAGAGAACAGGA
GGAGCAGAGCAAAACATGG
