# Supplementary material for: Venomix: a simple bioinformatic pipeline for identifying and characterizing toxin gene candidates from transcriptomic data
Source: PeerJ. 2018 Jul 31;6:e5361. doi: 10.7717/peerj.5361 (PMC6074769; doi:10.7717/peerj.5361)
Supplement: Supplemental Information 2 [file peerj-06-5361-s002.gz › FinalOutput_1E-20/SCREENING/Cs_UNIPROT_Pub]

Sp_A_3|sponsalis|A|36072.5026738	1.27e-19
Sp_A_3|sponsalis|A|36072.5026738	2.99e-19
Sp_A_3|sponsalis|A|36072.5026738	5.51e-19
Sp_A_3|sponsalis|A|36072.5026738	3.61e-18
Sp_A_3|sponsalis|A|36072.5026738	1.13e-17
Sp_A_3|sponsalis|A|36072.5026738	2.18e-17
Sp_A_3|sponsalis|A|36072.5026738	3.50e-17
Sp_A_3|sponsalis|A|36072.5026738	5.55e-17
Sp_A_3|sponsalis|A|36072.5026738	6.90e-17
Sp_A_3|sponsalis|A|36072.5026738	1.47e-16
Sp_A_3|sponsalis|A|36072.5026738	2.57e-16
Sp_A_3|sponsalis|A|36072.5026738	3.04e-16
Sp_A_3|sponsalis|A|36072.5026738	4.03e-16
Sp_A_3|sponsalis|A|36072.5026738	1.14e-15
Sp_A_3|sponsalis|A|36072.5026738	1.22e-15
Sp_A_3|sponsalis|A|36072.5026738	2.44e-15
Sp_A_3|sponsalis|A|36072.5026738	3.39e-15
Sp_A_3|sponsalis|A|36072.5026738	1.86e-14
Sp_A_3|sponsalis|A|36072.5026738	2.06e-14
Sp_A_3|sponsalis|A|36072.5026738	3.81e-14
Sp_A_3|sponsalis|A|36072.5026738	7.13e-14
Sp_A_3|sponsalis|A|36072.5026738	1.14e-13
Sp_A_3|sponsalis|A|36072.5026738	1.19e-13
Sp_A_3|sponsalis|A|36072.5026738	1.50e-13
Sp_A_3|sponsalis|A|36072.5026738	2.14e-13
Sp_A_3|sponsalis|A|36072.5026738	2.57e-13
Sp_A_3|sponsalis|A|36072.5026738	2.60e-13
Sp_A_3|sponsalis|A|36072.5026738	2.84e-13
Sp_A_3|sponsalis|A|36072.5026738	4.11e-13
Sp_A_3|sponsalis|A|36072.5026738	1.03e-12
Sp_A_3|sponsalis|A|36072.5026738	1.74e-12
Sp_A_3|sponsalis|A|36072.5026738	2.80e-12
Sp_A_3|sponsalis|A|36072.5026738	4.57e-12
Sp_A_3|sponsalis|A|36072.5026738	4.57e-12
Sp_A_3|sponsalis|A|36072.5026738	6.08e-12
Sp_A_3|sponsalis|A|36072.5026738	3.49e-11
Sp_A_3|sponsalis|A|36072.5026738	5.62e-11
Sp_A_3|sponsalis|A|36072.5026738	8.21e-11
Sp_A_3|sponsalis|A|36072.5026738	1.12e-10
Sp_A_3|sponsalis|A|36072.5026738	1.89e-10
Sp_A_3|sponsalis|A|36072.5026738	1.89e-10
Sp_A_3|sponsalis|A|36072.5026738	5.56e-10
Sp_A_3|sponsalis|A|36072.5026738	5.71e-10
Sp_A_3|sponsalis|A|36072.5026738	1.04e-09
Sp_A_3|sponsalis|A|36072.5026738	1.14e-09
Sp_A_3|sponsalis|A|36072.5026738	1.53e-09
Sp_A_3|sponsalis|A|36072.5026738	3.45e-09
Sp_A_3|sponsalis|A|36072.5026738	3.67e-09
Sp_A_3|sponsalis|A|36072.5026738	5.64e-09
Sp_A_3|sponsalis|A|36072.5026738	5.75e-09
Sp_A_3|sponsalis|A|36072.5026738	7.54e-09
Sp_A_3|sponsalis|A|36072.5026738	1.58e-08
Sp_A_3|sponsalis|A|36072.5026738	1.76e-08
Sp_A_3|sponsalis|A|36072.5026738	3.03e-08
Sp_A_3|sponsalis|A|36072.5026738	3.96e-08
Sp_A_3|sponsalis|A|36072.5026738	3.96e-08
Sp_A_3|sponsalis|A|36072.5026738	1.21e-07
Sp_A_3|sponsalis|A|36072.5026738	2.04e-06
Sp_A_3|sponsalis|A|36072.5026738	2.88e-06
Sp_A_3|sponsalis|A|36072.5026738	6.20e-06
Sp_A_3|sponsalis|A|36072.5026738	9.90e-06
Sp_A_3|sponsalis|A|36072.5026738	3.83e-05
Sp_A_3|sponsalis|A|36072.5026738	3.83e-05
Sp_A_3|sponsalis|A|36072.5026738	4.61e-05
Sp_A_3|sponsalis|A|36072.5026738	5.37e-05
Sp_A_3|sponsalis|A|36072.5026738	4.30e-04
Sp_A_3|sponsalis|A|36072.5026738	4.54e-04
Sp_A_3|sponsalis|A|36072.5026738	0.001
Sp_A_3|sponsalis|A|36072.5026738	0.001
Sp_A_3|sponsalis|A|36072.5026738	0.002
Sp_A_3|sponsalis|A|36072.5026738	0.003
Sp_A_3|sponsalis|A|36072.5026738	0.004
Sp_A_3|sponsalis|A|36072.5026738	0.005
Sp_A_3|sponsalis|A|36072.5026738	0.005
Sp_A_3|sponsalis|A|36072.5026738	0.066
Sp_A_3|sponsalis|A|36072.5026738	0.081
Sp_A_3|sponsalis|A|36072.5026738	0.084
Sp_A_3|sponsalis|A|36072.5026738	0.093
Sp_A_3|sponsalis|A|36072.5026738	0.14
Sp_A_3|sponsalis|A|36072.5026738	0.22
Sp_A_3|sponsalis|A|36072.5026738	0.23
Sp_A_3|sponsalis|A|36072.5026738	1.2
Sp_A_3|sponsalis|A|36072.5026738	1.8
Sp_A_3|sponsalis|A|36072.5026738	4.9
Sp_A_3|sponsalis|A|36072.5026738	5.0
Sp_A_3|sponsalis|A|36072.5026738	8.9
Sp_A_3|sponsalis|A|36072.5026738	9.2
Sp_A_4|sponsalis|A|58228.5882353	5.25e-18
Sp_A_4|sponsalis|A|58228.5882353	2.80e-17
Sp_A_4|sponsalis|A|58228.5882353	3.45e-17
Sp_A_4|sponsalis|A|58228.5882353	5.54e-17
Sp_A_4|sponsalis|A|58228.5882353	5.85e-17
Sp_A_4|sponsalis|A|58228.5882353	6.83e-17
Sp_A_4|sponsalis|A|58228.5882353	7.21e-17
Sp_A_4|sponsalis|A|58228.5882353	8.32e-17
Sp_A_4|sponsalis|A|58228.5882353	2.79e-16
Sp_A_4|sponsalis|A|58228.5882353	3.13e-16
Sp_A_4|sponsalis|A|58228.5882353	3.13e-16
Sp_A_4|sponsalis|A|58228.5882353	5.82e-16
Sp_A_4|sponsalis|A|58228.5882353	1.33e-15
Sp_A_4|sponsalis|A|58228.5882353	3.80e-15
Sp_A_4|sponsalis|A|58228.5882353	4.56e-15
Sp_A_4|sponsalis|A|58228.5882353	7.00e-15
Sp_A_4|sponsalis|A|58228.5882353	9.93e-15
Sp_A_4|sponsalis|A|58228.5882353	1.32e-14
Sp_A_4|sponsalis|A|58228.5882353	1.34e-14
Sp_A_4|sponsalis|A|58228.5882353	1.45e-14
Sp_A_4|sponsalis|A|58228.5882353	6.29e-14
Sp_A_4|sponsalis|A|58228.5882353	7.04e-14
Sp_A_4|sponsalis|A|58228.5882353	1.03e-13
Sp_A_4|sponsalis|A|58228.5882353	1.50e-13
Sp_A_4|sponsalis|A|58228.5882353	1.50e-13
Sp_A_4|sponsalis|A|58228.5882353	1.83e-13
Sp_A_4|sponsalis|A|58228.5882353	2.19e-13
Sp_A_4|sponsalis|A|58228.5882353	4.21e-13
Sp_A_4|sponsalis|A|58228.5882353	5.83e-13
Sp_A_4|sponsalis|A|58228.5882353	8.13e-13
Sp_A_4|sponsalis|A|58228.5882353	4.19e-12
Sp_A_4|sponsalis|A|58228.5882353	4.19e-12
Sp_A_4|sponsalis|A|58228.5882353	5.16e-12
Sp_A_4|sponsalis|A|58228.5882353	1.02e-11
Sp_A_4|sponsalis|A|58228.5882353	1.63e-11
Sp_A_4|sponsalis|A|58228.5882353	1.69e-11
Sp_A_4|sponsalis|A|58228.5882353	2.28e-11
Sp_A_4|sponsalis|A|58228.5882353	4.02e-11
Sp_A_4|sponsalis|A|58228.5882353	7.66e-11
Sp_A_4|sponsalis|A|58228.5882353	1.16e-10
Sp_A_4|sponsalis|A|58228.5882353	1.56e-10
Sp_A_4|sponsalis|A|58228.5882353	1.64e-10
Sp_A_4|sponsalis|A|58228.5882353	1.94e-10
Sp_A_4|sponsalis|A|58228.5882353	1.96e-10
Sp_A_4|sponsalis|A|58228.5882353	1.96e-10
Sp_A_4|sponsalis|A|58228.5882353	7.25e-10
Sp_A_4|sponsalis|A|58228.5882353	1.26e-09
Sp_A_4|sponsalis|A|58228.5882353	2.06e-09
Sp_A_4|sponsalis|A|58228.5882353	2.06e-09
Sp_A_4|sponsalis|A|58228.5882353	3.15e-09
Sp_A_4|sponsalis|A|58228.5882353	7.62e-09
Sp_A_4|sponsalis|A|58228.5882353	9.55e-09
Sp_A_4|sponsalis|A|58228.5882353	1.34e-08
Sp_A_4|sponsalis|A|58228.5882353	2.50e-08
Sp_A_4|sponsalis|A|58228.5882353	3.51e-08
Sp_A_4|sponsalis|A|58228.5882353	5.47e-08
Sp_A_4|sponsalis|A|58228.5882353	1.79e-07
Sp_A_4|sponsalis|A|58228.5882353	5.54e-07
Sp_A_4|sponsalis|A|58228.5882353	2.88e-06
Sp_A_4|sponsalis|A|58228.5882353	3.04e-06
Sp_A_4|sponsalis|A|58228.5882353	1.02e-04
Sp_A_4|sponsalis|A|58228.5882353	1.02e-04
Sp_A_4|sponsalis|A|58228.5882353	7.42e-04
Sp_A_4|sponsalis|A|58228.5882353	0.001
Sp_A_4|sponsalis|A|58228.5882353	0.001
Sp_A_4|sponsalis|A|58228.5882353	0.001
Sp_A_4|sponsalis|A|58228.5882353	0.001
Sp_A_4|sponsalis|A|58228.5882353	0.002
Sp_A_4|sponsalis|A|58228.5882353	0.002
Sp_A_4|sponsalis|A|58228.5882353	0.002
Sp_A_4|sponsalis|A|58228.5882353	0.003
Sp_A_4|sponsalis|A|58228.5882353	0.004
Sp_A_4|sponsalis|A|58228.5882353	0.006
Sp_A_4|sponsalis|A|58228.5882353	0.008
Sp_A_4|sponsalis|A|58228.5882353	0.009
Sp_A_4|sponsalis|A|58228.5882353	0.10
Sp_A_4|sponsalis|A|58228.5882353	0.62
Sp_A_4|sponsalis|A|58228.5882353	0.83
Sp_A_4|sponsalis|A|58228.5882353	0.86
Sp_A_4|sponsalis|A|58228.5882353	0.88
Sp_A_4|sponsalis|A|58228.5882353	0.92
Sp_A_4|sponsalis|A|58228.5882353	0.95
Sp_A_4|sponsalis|A|58228.5882353	1.0
Sp_A_4|sponsalis|A|58228.5882353	1.5
Sp_A_4|sponsalis|A|58228.5882353	2.8
Sp_A_4|sponsalis|A|58228.5882353	3.1
Sp_A_4|sponsalis|A|58228.5882353	4.9
Sp_A_4|sponsalis|A|58228.5882353	5.0
Sp_A_4|sponsalis|A|58228.5882353	5.0
Sp_A_4|sponsalis|A|58228.5882353	5.0
Sp_A_4|sponsalis|A|58228.5882353	5.0
Sp_A_4|sponsalis|A|58228.5882353	5.1
Sp_A_4|sponsalis|A|58228.5882353	5.4
Sp_A_4|sponsalis|A|58228.5882353	5.6
Sp_A_4|sponsalis|A|58228.5882353	6.5
Sp_A_4|sponsalis|A|58228.5882353	7.4
Sp_A_4|sponsalis|A|58228.5882353	7.4
Sp_A_4|sponsalis|A|58228.5882353	7.4
Sp_A_4|sponsalis|A|58228.5882353	7.8
Sp_A_4|sponsalis|A|58228.5882353	7.9
Sp_A_4|sponsalis|A|58228.5882353	8.2
Sp_A_4|sponsalis|A|58228.5882353	9.0
Sp_A_4|sponsalis|A|58228.5882353	9.8
Sp_A_4|sponsalis|A|58228.5882353	9.8
Sp_A_4|sponsalis|A|58228.5882353	9.9
Sp_A_5|sponsalis|A|1850.68449198	0.001
Sp_A_5|sponsalis|A|1850.68449198	0.002
Sp_A_5|sponsalis|A|1850.68449198	0.002
Sp_A_5|sponsalis|A|1850.68449198	0.006
Sp_A_5|sponsalis|A|1850.68449198	0.010
Sp_A_5|sponsalis|A|1850.68449198	0.011
Sp_A_5|sponsalis|A|1850.68449198	0.021
Sp_A_5|sponsalis|A|1850.68449198	0.022
Sp_A_5|sponsalis|A|1850.68449198	0.036
Sp_A_5|sponsalis|A|1850.68449198	0.036
Sp_A_5|sponsalis|A|1850.68449198	0.059
Sp_A_5|sponsalis|A|1850.68449198	0.088
Sp_A_5|sponsalis|A|1850.68449198	0.088
Sp_A_5|sponsalis|A|1850.68449198	0.15
Sp_A_5|sponsalis|A|1850.68449198	0.18
Sp_A_5|sponsalis|A|1850.68449198	0.35
Sp_A_5|sponsalis|A|1850.68449198	0.37
Sp_A_5|sponsalis|A|1850.68449198	0.80
Sp_A_5|sponsalis|A|1850.68449198	1.1
Sp_A_5|sponsalis|A|1850.68449198	1.1
Sp_A_5|sponsalis|A|1850.68449198	2.5
Sp_A_5|sponsalis|A|1850.68449198	2.8
Sp_A_5|sponsalis|A|1850.68449198	7.0
Sp_A_5|sponsalis|A|1850.68449198	8.8
Sp_A_5|sponsalis|A|1850.68449198	8.8
Sp_B1_1|sponsalis|B1|11441.9136213	1.38e-26
Sp_B1_1|sponsalis|B1|11441.9136213	3.21e-26
Sp_B1_1|sponsalis|B1|11441.9136213	1.47e-25
Sp_B1_1|sponsalis|B1|11441.9136213	1.85e-25
Sp_B1_1|sponsalis|B1|11441.9136213	4.63e-25
Sp_B1_1|sponsalis|B1|11441.9136213	4.88e-25
Sp_B1_1|sponsalis|B1|11441.9136213	8.02e-25
Sp_B1_1|sponsalis|B1|11441.9136213	1.08e-24
Sp_B1_1|sponsalis|B1|11441.9136213	1.32e-23
Sp_B1_1|sponsalis|B1|11441.9136213	2.3
Sp_B1_1|sponsalis|B1|11441.9136213	4.3
Sp_B1_1|sponsalis|B1|11441.9136213	4.5
Sp_B1_1|sponsalis|B1|11441.9136213	5.5
Sp_B1_1|sponsalis|B1|11441.9136213	8.5
Sp_B1_1|sponsalis|B1|11441.9136213	8.5
Sp_B1_2|sponsalis|B1|12092.4684385	4.01e-27
Sp_B1_2|sponsalis|B1|12092.4684385	3.21e-26
Sp_B1_2|sponsalis|B1|12092.4684385	1.85e-25
Sp_B1_2|sponsalis|B1|12092.4684385	3.30e-25
Sp_B1_2|sponsalis|B1|12092.4684385	4.63e-25
Sp_B1_2|sponsalis|B1|12092.4684385	4.88e-25
Sp_B1_2|sponsalis|B1|12092.4684385	8.02e-25
Sp_B1_2|sponsalis|B1|12092.4684385	1.08e-24
Sp_B1_2|sponsalis|B1|12092.4684385	3.77e-24
Sp_B1_2|sponsalis|B1|12092.4684385	2.3
Sp_B1_2|sponsalis|B1|12092.4684385	8.2
Sp_B4_1|sponsalis|B4|49.0469798658	0.004
Sp_B4_1|sponsalis|B4|49.0469798658	0.004
Sp_B4_1|sponsalis|B4|49.0469798658	0.014
Sp_B4_1|sponsalis|B4|49.0469798658	0.024
Sp_B4_1|sponsalis|B4|49.0469798658	0.067
Sp_B4_1|sponsalis|B4|49.0469798658	0.072
Sp_B4_1|sponsalis|B4|49.0469798658	0.43
Sp_B4_1|sponsalis|B4|49.0469798658	0.43
Sp_B4_1|sponsalis|B4|49.0469798658	0.56
Sp_B4_1|sponsalis|B4|49.0469798658	1.3
Sp_B4_1|sponsalis|B4|49.0469798658	2.8
Sp_B4_1|sponsalis|B4|49.0469798658	3.0
Sp_B4_1|sponsalis|B4|49.0469798658	3.2
Sp_B4_1|sponsalis|B4|49.0469798658	4.2
Sp_B4_1|sponsalis|B4|49.0469798658	4.8
Sp_B4_1|sponsalis|B4|49.0469798658	6.4
Sp_B4_1|sponsalis|B4|49.0469798658	6.9
Sp_D_1|sponsalis|D|166.09375	2.43e-15
Sp_D_1|sponsalis|D|166.09375	9.68e-15
Sp_D_1|sponsalis|D|166.09375	3.15e-14
Sp_D_1|sponsalis|D|166.09375	1.11e-13
Sp_D_1|sponsalis|D|166.09375	2.08e-13
Sp_D_1|sponsalis|D|166.09375	7.03e-13
Sp_D_1|sponsalis|D|166.09375	7.98e-13
Sp_D_1|sponsalis|D|166.09375	2.74e-11
Sp_D_1|sponsalis|D|166.09375	3.09e-11
Sp_D_1|sponsalis|D|166.09375	5.53e-11
Sp_D_1|sponsalis|D|166.09375	9.21e-11
Sp_D_1|sponsalis|D|166.09375	1.60e-10
Sp_D_1|sponsalis|D|166.09375	3.54e-10
Sp_D_1|sponsalis|D|166.09375	4.13e-10
Sp_D_1|sponsalis|D|166.09375	7.49e-10
Sp_D_1|sponsalis|D|166.09375	2.20e-09
Sp_D_1|sponsalis|D|166.09375	8.49e-09
Sp_D_1|sponsalis|D|166.09375	8.49e-09
Sp_D_1|sponsalis|D|166.09375	8.49e-09
Sp_D_1|sponsalis|D|166.09375	0.51
Sp_D_1|sponsalis|D|166.09375	4.2
Sp_D_1|sponsalis|D|166.09375	8.4
Sp_D_1|sponsalis|D|166.09375	9.9
Sp_D_2|sponsalis|D|877.254416961	1.47e-04
Sp_D_2|sponsalis|D|877.254416961	1.70e-04
Sp_D_2|sponsalis|D|877.254416961	2.66e-04
Sp_D_2|sponsalis|D|877.254416961	2.84e-04
Sp_D_2|sponsalis|D|877.254416961	4.48e-04
Sp_D_2|sponsalis|D|877.254416961	0.004
Sp_D_2|sponsalis|D|877.254416961	0.004
Sp_D_2|sponsalis|D|877.254416961	0.006
Sp_D_2|sponsalis|D|877.254416961	0.008
Sp_D_2|sponsalis|D|877.254416961	0.039
Sp_D_2|sponsalis|D|877.254416961	0.043
Sp_D_2|sponsalis|D|877.254416961	0.043
Sp_D_2|sponsalis|D|877.254416961	0.043
Sp_D_2|sponsalis|D|877.254416961	0.062
Sp_D_2|sponsalis|D|877.254416961	0.086
Sp_D_2|sponsalis|D|877.254416961	0.28
Sp_D_2|sponsalis|D|877.254416961	0.28
Sp_D_2|sponsalis|D|877.254416961	0.28
Sp_D_2|sponsalis|D|877.254416961	0.31
Sp_D_2|sponsalis|D|877.254416961	0.49
Sp_D_2|sponsalis|D|877.254416961	1.9
Sp_D_2|sponsalis|D|877.254416961	2.9
Sp_D_3|sponsalis|D|1292.53284672	1.43e-17
Sp_D_3|sponsalis|D|1292.53284672	3.55e-17
Sp_D_3|sponsalis|D|1292.53284672	4.13e-16
Sp_D_3|sponsalis|D|1292.53284672	8.54e-16
Sp_D_3|sponsalis|D|1292.53284672	1.14e-15
Sp_D_3|sponsalis|D|1292.53284672	3.04e-15
Sp_D_3|sponsalis|D|1292.53284672	5.64e-14
Sp_D_3|sponsalis|D|1292.53284672	1.10e-13
Sp_D_3|sponsalis|D|1292.53284672	1.81e-13
Sp_D_3|sponsalis|D|1292.53284672	1.91e-13
Sp_D_3|sponsalis|D|1292.53284672	1.41e-12
Sp_D_3|sponsalis|D|1292.53284672	1.75e-12
Sp_D_3|sponsalis|D|1292.53284672	5.58e-12
Sp_D_3|sponsalis|D|1292.53284672	1.34e-11
Sp_D_3|sponsalis|D|1292.53284672	1.34e-11
Sp_D_3|sponsalis|D|1292.53284672	1.34e-11
Sp_D_3|sponsalis|D|1292.53284672	2.98e-11
Sp_D_3|sponsalis|D|1292.53284672	3.39e-11
Sp_D_3|sponsalis|D|1292.53284672	5.23e-11
Sp_D_3|sponsalis|D|1292.53284672	0.090
Sp_D_3|sponsalis|D|1292.53284672	0.40
Sp_D_3|sponsalis|D|1292.53284672	0.40
Sp_D_3|sponsalis|D|1292.53284672	0.40
Sp_D_3|sponsalis|D|1292.53284672	1.2
Sp_D_3|sponsalis|D|1292.53284672	1.2
Sp_D_3|sponsalis|D|1292.53284672	1.2
Sp_D_3|sponsalis|D|1292.53284672	1.5
Sp_D_3|sponsalis|D|1292.53284672	2.3
Sp_D_3|sponsalis|D|1292.53284672	2.4
Sp_D_3|sponsalis|D|1292.53284672	4.0
Sp_D_3|sponsalis|D|1292.53284672	4.6
Sp_D_3|sponsalis|D|1292.53284672	5.4
Sp_D_3|sponsalis|D|1292.53284672	5.4
Sp_D_3|sponsalis|D|1292.53284672	8.1
Sp_D_4|sponsalis|D|853.770072993	4.69e-17
Sp_D_4|sponsalis|D|853.770072993	1.47e-16
Sp_D_4|sponsalis|D|853.770072993	1.96e-15
Sp_D_4|sponsalis|D|853.770072993	3.41e-15
Sp_D_4|sponsalis|D|853.770072993	4.25e-15
Sp_D_4|sponsalis|D|853.770072993	1.17e-14
Sp_D_4|sponsalis|D|853.770072993	3.57e-14
Sp_D_4|sponsalis|D|853.770072993	6.94e-14
Sp_D_4|sponsalis|D|853.770072993	7.28e-13
Sp_D_4|sponsalis|D|853.770072993	7.77e-13
Sp_D_4|sponsalis|D|853.770072993	1.41e-12
Sp_D_4|sponsalis|D|853.770072993	3.77e-12
Sp_D_4|sponsalis|D|853.770072993	5.74e-12
Sp_D_4|sponsalis|D|853.770072993	2.79e-11
Sp_D_4|sponsalis|D|853.770072993	3.21e-11
Sp_D_4|sponsalis|D|853.770072993	3.54e-11
Sp_D_4|sponsalis|D|853.770072993	5.20e-11
Sp_D_4|sponsalis|D|853.770072993	5.20e-11
Sp_D_4|sponsalis|D|853.770072993	5.20e-11
Sp_D_4|sponsalis|D|853.770072993	0.10
Sp_D_4|sponsalis|D|853.770072993	0.94
Sp_D_4|sponsalis|D|853.770072993	0.94
Sp_D_4|sponsalis|D|853.770072993	0.94
Sp_D_4|sponsalis|D|853.770072993	3.2
Sp_D_4|sponsalis|D|853.770072993	4.0
Sp_D_4|sponsalis|D|853.770072993	4.6
Sp_D_4|sponsalis|D|853.770072993	4.6
Sp_D_4|sponsalis|D|853.770072993	4.7
Sp_D_4|sponsalis|D|853.770072993	5.6
Sp_D_4|sponsalis|D|853.770072993	5.7
Sp_D_4|sponsalis|D|853.770072993	6.9
Sp_D_4|sponsalis|D|853.770072993	8.1
Sp_D_4|sponsalis|D|853.770072993	8.1
Sp_D_4|sponsalis|D|853.770072993	8.2
Sp_D_5|sponsalis|D|606.131386861	1.31e-17
Sp_D_5|sponsalis|D|606.131386861	1.39e-16
Sp_D_5|sponsalis|D|606.131386861	4.31e-16
Sp_D_5|sponsalis|D|606.131386861	8.45e-16
Sp_D_5|sponsalis|D|606.131386861	4.39e-15
Sp_D_5|sponsalis|D|606.131386861	1.16e-14
Sp_D_5|sponsalis|D|606.131386861	4.74e-14
Sp_D_5|sponsalis|D|606.131386861	9.31e-14
Sp_D_5|sponsalis|D|606.131386861	1.50e-13
Sp_D_5|sponsalis|D|606.131386861	1.68e-13
Sp_D_5|sponsalis|D|606.131386861	1.10e-12
Sp_D_5|sponsalis|D|606.131386861	5.91e-12
Sp_D_5|sponsalis|D|606.131386861	1.20e-11
Sp_D_5|sponsalis|D|606.131386861	1.20e-11
Sp_D_5|sponsalis|D|606.131386861	1.20e-11
Sp_D_5|sponsalis|D|606.131386861	2.01e-11
Sp_D_5|sponsalis|D|606.131386861	9.71e-11
Sp_D_5|sponsalis|D|606.131386861	1.25e-10
Sp_D_5|sponsalis|D|606.131386861	1.98e-10
Sp_D_5|sponsalis|D|606.131386861	0.088
Sp_D_5|sponsalis|D|606.131386861	0.40
Sp_D_5|sponsalis|D|606.131386861	0.40
Sp_D_5|sponsalis|D|606.131386861	0.40
Sp_D_5|sponsalis|D|606.131386861	1.2
Sp_D_5|sponsalis|D|606.131386861	1.2
Sp_D_5|sponsalis|D|606.131386861	1.2
Sp_D_5|sponsalis|D|606.131386861	1.5
Sp_D_5|sponsalis|D|606.131386861	2.3
Sp_D_5|sponsalis|D|606.131386861	2.4
Sp_D_5|sponsalis|D|606.131386861	3.6
Sp_D_5|sponsalis|D|606.131386861	4.2
Sp_D_5|sponsalis|D|606.131386861	5.4
Sp_D_5|sponsalis|D|606.131386861	5.4
Sp_D_5|sponsalis|D|606.131386861	6.5
Sp_D_5|sponsalis|D|606.131386861	6.5
Sp_D_5|sponsalis|D|606.131386861	8.1
Sp_DivMKFPLLFISL_1|sponsalis|DivMKFPLLFISL|62.26953125	0.013
Sp_DivMKFPLLFISL_1|sponsalis|DivMKFPLLFISL|62.26953125	0.14
Sp_DivMKFPLLFISL_1|sponsalis|DivMKFPLLFISL|62.26953125	0.25
Sp_DivMKFPLLFISL_1|sponsalis|DivMKFPLLFISL|62.26953125	0.78
Sp_DivMKFPLLFISL_1|sponsalis|DivMKFPLLFISL|62.26953125	2.2
Sp_DivMKFPLLFISL_1|sponsalis|DivMKFPLLFISL|62.26953125	3.9
Sp_DivMKFPLLFISL_1|sponsalis|DivMKFPLLFISL|62.26953125	3.9
Sp_DivMKFPLLFISL_1|sponsalis|DivMKFPLLFISL|62.26953125	6.3
Sp_DivMKFPLLFISL_1|sponsalis|DivMKFPLLFISL|62.26953125	7.6
Sp_DivMKFPLLFISL_1|sponsalis|DivMKFPLLFISL|62.26953125	8.4
Sp_DivMKFPLLFISL_1|sponsalis|DivMKFPLLFISL|62.26953125	9.6
Sp_DivMKFPLLFISL_1|sponsalis|DivMKFPLLFISL|62.26953125	9.8
Sp_DivMKFPLLFISL_2|sponsalis|DivMKFPLLFISL|2189.69827586	5.76e-06
Sp_DivMKFPLLFISL_2|sponsalis|DivMKFPLLFISL|2189.69827586	0.086
Sp_DivMKFPLLFISL_2|sponsalis|DivMKFPLLFISL|2189.69827586	0.12
Sp_DivMKFPLLFISL_2|sponsalis|DivMKFPLLFISL|2189.69827586	0.64
Sp_DivMKFPLLFISL_2|sponsalis|DivMKFPLLFISL|2189.69827586	1.3
Sp_DivMKFPLLFISL_2|sponsalis|DivMKFPLLFISL|2189.69827586	2.5
Sp_DivMKFPLLFISL_2|sponsalis|DivMKFPLLFISL|2189.69827586	2.8
Sp_DivMKFPLLFISL_2|sponsalis|DivMKFPLLFISL|2189.69827586	3.1
Sp_DivMKFPLLFISL_2|sponsalis|DivMKFPLLFISL|2189.69827586	3.2
Sp_DivMKFPLLFISL_2|sponsalis|DivMKFPLLFISL|2189.69827586	3.3
Sp_DivMKFPLLFISL_2|sponsalis|DivMKFPLLFISL|2189.69827586	3.4
Sp_DivMKFPLLFISL_2|sponsalis|DivMKFPLLFISL|2189.69827586	3.4
Sp_DivMKFPLLFISL_2|sponsalis|DivMKFPLLFISL|2189.69827586	3.8
Sp_DivMKFPLLFISL_2|sponsalis|DivMKFPLLFISL|2189.69827586	4.7
Sp_DivMKFPLLFISL_2|sponsalis|DivMKFPLLFISL|2189.69827586	5.2
Sp_DivMKFPLLFISL_2|sponsalis|DivMKFPLLFISL|2189.69827586	6.1
Sp_DivMKFPLLFISL_2|sponsalis|DivMKFPLLFISL|2189.69827586	6.9
Sp_DivMKFPLLFISL_2|sponsalis|DivMKFPLLFISL|2189.69827586	7.5
Sp_DivMKFPLLFISL_2|sponsalis|DivMKFPLLFISL|2189.69827586	8.0
Sp_DivMKFPLLFISL_2|sponsalis|DivMKFPLLFISL|2189.69827586	8.5
Sp_DivMKFPLLFISL_2|sponsalis|DivMKFPLLFISL|2189.69827586	9.8
Sp_DivMKFPLLFISL_2|sponsalis|DivMKFPLLFISL|2189.69827586	9.9
Sp_DivMKFPLLFISL_2|sponsalis|DivMKFPLLFISL|2189.69827586	9.9
Sp_DivMKFPLLFISL_3|sponsalis|DivMKFPLLFISL|3305.05042017	7.99e-07
Sp_DivMKFPLLFISL_3|sponsalis|DivMKFPLLFISL|3305.05042017	1.1
Sp_DivMKFPLLFISL_3|sponsalis|DivMKFPLLFISL|3305.05042017	1.2
Sp_DivMKFPLLFISL_3|sponsalis|DivMKFPLLFISL|3305.05042017	1.4
Sp_DivMKFPLLFISL_3|sponsalis|DivMKFPLLFISL|3305.05042017	2.9
Sp_DivMKFPLLFISL_3|sponsalis|DivMKFPLLFISL|3305.05042017	3.8
Sp_DivMKFPLLFISL_3|sponsalis|DivMKFPLLFISL|3305.05042017	5.7
Sp_DivMKFPLLFISL_3|sponsalis|DivMKFPLLFISL|3305.05042017	6.7
Sp_DivMKFPLLFISL_3|sponsalis|DivMKFPLLFISL|3305.05042017	6.9
Sp_DivMKFPLLFISL_3|sponsalis|DivMKFPLLFISL|3305.05042017	8.5
Sp_DivMKFPLLFISL_4|sponsalis|DivMKFPLLFISL|1594.34453782	4.30e-07
Sp_DivMKFPLLFISL_4|sponsalis|DivMKFPLLFISL|1594.34453782	0.30
Sp_DivMKFPLLFISL_4|sponsalis|DivMKFPLLFISL|1594.34453782	0.46
Sp_DivMKFPLLFISL_4|sponsalis|DivMKFPLLFISL|1594.34453782	0.58
Sp_DivMKFPLLFISL_4|sponsalis|DivMKFPLLFISL|1594.34453782	0.65
Sp_DivMKFPLLFISL_4|sponsalis|DivMKFPLLFISL|1594.34453782	0.68
Sp_DivMKFPLLFISL_4|sponsalis|DivMKFPLLFISL|1594.34453782	3.8
Sp_DivMKFPLLFISL_4|sponsalis|DivMKFPLLFISL|1594.34453782	7.3
Sp_DivMKFPLLFISL_4|sponsalis|DivMKFPLLFISL|1594.34453782	8.0
Sp_DivMKFPLLFISL_4|sponsalis|DivMKFPLLFISL|1594.34453782	8.1
Sp_DivMKFPLLFISL_4|sponsalis|DivMKFPLLFISL|1594.34453782	8.2
Sp_DivMKFPLLFISL_4|sponsalis|DivMKFPLLFISL|1594.34453782	8.2
Sp_DivMKFPLLFISL_4|sponsalis|DivMKFPLLFISL|1594.34453782	9.4
Sp_DivMKFPLLFISL_5|sponsalis|DivMKFPLLFISL|110.515625	0.35
Sp_DivMKFPLLFISL_5|sponsalis|DivMKFPLLFISL|110.515625	4.4
Sp_DivMKFPLLFISL_5|sponsalis|DivMKFPLLFISL|110.515625	9.4
Sp_DivMKFPLLFISL_5|sponsalis|DivMKFPLLFISL|110.515625	9.5
Sp_DivMKFPLLFISL_5|sponsalis|DivMKFPLLFISL|110.515625	9.7
Sp_E_1|sponsalis|E|628.491166078	1.1
Sp_E_1|sponsalis|E|628.491166078	1.8
Sp_E_1|sponsalis|E|628.491166078	1.8
Sp_E_1|sponsalis|E|628.491166078	1.8
Sp_E_1|sponsalis|E|628.491166078	2.2
Sp_E_1|sponsalis|E|628.491166078	3.1
Sp_E_1|sponsalis|E|628.491166078	8.1
Sp_E_1|sponsalis|E|628.491166078	8.4
Sp_E_1|sponsalis|E|628.491166078	8.4
Sp_E_2|sponsalis|E|250.720149254	0.28
Sp_E_2|sponsalis|E|250.720149254	1.1
Sp_E_2|sponsalis|E|250.720149254	1.2
Sp_E_2|sponsalis|E|250.720149254	2.5
Sp_E_2|sponsalis|E|250.720149254	2.5
Sp_E_2|sponsalis|E|250.720149254	4.7
Sp_E_2|sponsalis|E|250.720149254	5.1
Sp_E_2|sponsalis|E|250.720149254	6.2
Sp_E_2|sponsalis|E|250.720149254	7.3
Sp_E_2|sponsalis|E|250.720149254	7.7
Sp_E_2|sponsalis|E|250.720149254	8.6
Sp_F_1|sponsalis|F|579.250883392	2.6
Sp_F_2|sponsalis|F|2609.94525547	0.62
Sp_F_3|sponsalis|F|1350.08029197	2.7
Sp_G-like_1|sponsalis|G-like|125.778571429	5.0
Sp_G-like_1|sponsalis|G-like|125.778571429	6.8
Sp_G-like_1|sponsalis|G-like|125.778571429	7.6
Sp_G-like_1|sponsalis|G-like|125.778571429	9.8
Sp_G-like_1|sponsalis|G-like|125.778571429	9.8
Sp_G-like_2|sponsalis|G-like|270.967857143	0.65
Sp_G-like_2|sponsalis|G-like|270.967857143	1.6
Sp_G-like_2|sponsalis|G-like|270.967857143	4.0
Sp_G-like_2|sponsalis|G-like|270.967857143	6.0
Sp_G-like_2|sponsalis|G-like|270.967857143	7.1
Sp_G-like_2|sponsalis|G-like|270.967857143	8.7
Sp_I1_1|sponsalis|I1|2627.46268657	2.05e-09
Sp_I1_1|sponsalis|I1|2627.46268657	4.67e-08
Sp_I1_1|sponsalis|I1|2627.46268657	9.01e-08
Sp_I1_1|sponsalis|I1|2627.46268657	9.90e-08
Sp_I1_1|sponsalis|I1|2627.46268657	1.14e-07
Sp_I1_1|sponsalis|I1|2627.46268657	1.23e-07
Sp_I1_1|sponsalis|I1|2627.46268657	1.78e-07
Sp_I1_1|sponsalis|I1|2627.46268657	2.50e-07
Sp_I1_1|sponsalis|I1|2627.46268657	1.28e-06
Sp_I1_1|sponsalis|I1|2627.46268657	1.88e-06
Sp_I1_1|sponsalis|I1|2627.46268657	5.90e-06
Sp_I1_1|sponsalis|I1|2627.46268657	1.62e-04
Sp_I1_1|sponsalis|I1|2627.46268657	0.002
Sp_I1_1|sponsalis|I1|2627.46268657	0.002
Sp_I1_1|sponsalis|I1|2627.46268657	0.003
Sp_I1_1|sponsalis|I1|2627.46268657	0.003
Sp_I1_1|sponsalis|I1|2627.46268657	0.004
Sp_I1_1|sponsalis|I1|2627.46268657	0.004
Sp_I1_1|sponsalis|I1|2627.46268657	0.004
Sp_I1_1|sponsalis|I1|2627.46268657	0.004
Sp_I1_1|sponsalis|I1|2627.46268657	0.004
Sp_I1_1|sponsalis|I1|2627.46268657	0.008
Sp_I1_1|sponsalis|I1|2627.46268657	0.015
Sp_I1_1|sponsalis|I1|2627.46268657	0.017
Sp_I1_1|sponsalis|I1|2627.46268657	0.017
Sp_I1_1|sponsalis|I1|2627.46268657	0.018
Sp_I1_1|sponsalis|I1|2627.46268657	0.021
Sp_I1_1|sponsalis|I1|2627.46268657	0.022
Sp_I1_1|sponsalis|I1|2627.46268657	0.030
Sp_I1_1|sponsalis|I1|2627.46268657	0.044
Sp_I1_1|sponsalis|I1|2627.46268657	0.073
Sp_I1_1|sponsalis|I1|2627.46268657	0.084
Sp_I1_1|sponsalis|I1|2627.46268657	0.093
Sp_I1_1|sponsalis|I1|2627.46268657	0.099
Sp_I1_1|sponsalis|I1|2627.46268657	0.13
Sp_I1_1|sponsalis|I1|2627.46268657	0.18
Sp_I1_1|sponsalis|I1|2627.46268657	0.18
Sp_I1_1|sponsalis|I1|2627.46268657	0.19
Sp_I1_1|sponsalis|I1|2627.46268657	0.22
Sp_I1_1|sponsalis|I1|2627.46268657	0.25
Sp_I1_1|sponsalis|I1|2627.46268657	0.26
Sp_I1_1|sponsalis|I1|2627.46268657	0.28
Sp_I1_1|sponsalis|I1|2627.46268657	0.30
Sp_I1_1|sponsalis|I1|2627.46268657	0.30
Sp_I1_1|sponsalis|I1|2627.46268657	0.31
Sp_I1_1|sponsalis|I1|2627.46268657	0.35
Sp_I1_1|sponsalis|I1|2627.46268657	0.44
Sp_I1_1|sponsalis|I1|2627.46268657	0.56
Sp_I1_1|sponsalis|I1|2627.46268657	0.60
Sp_I1_1|sponsalis|I1|2627.46268657	0.63
Sp_I1_1|sponsalis|I1|2627.46268657	0.64
Sp_I1_1|sponsalis|I1|2627.46268657	0.72
Sp_I1_1|sponsalis|I1|2627.46268657	0.87
Sp_I1_1|sponsalis|I1|2627.46268657	0.87
Sp_I1_1|sponsalis|I1|2627.46268657	0.91
Sp_I1_1|sponsalis|I1|2627.46268657	0.98
Sp_I1_1|sponsalis|I1|2627.46268657	1.4
Sp_I1_1|sponsalis|I1|2627.46268657	1.5
Sp_I1_1|sponsalis|I1|2627.46268657	1.7
Sp_I1_1|sponsalis|I1|2627.46268657	1.7
Sp_I1_1|sponsalis|I1|2627.46268657	1.7
Sp_I1_1|sponsalis|I1|2627.46268657	1.9
Sp_I1_1|sponsalis|I1|2627.46268657	2.3
Sp_I1_1|sponsalis|I1|2627.46268657	2.3
Sp_I1_1|sponsalis|I1|2627.46268657	2.5
Sp_I1_1|sponsalis|I1|2627.46268657	3.0
Sp_I1_1|sponsalis|I1|2627.46268657	3.1
Sp_I1_1|sponsalis|I1|2627.46268657	4.1
Sp_I1_1|sponsalis|I1|2627.46268657	4.3
Sp_I1_1|sponsalis|I1|2627.46268657	4.4
Sp_I1_1|sponsalis|I1|2627.46268657	4.5
Sp_I1_1|sponsalis|I1|2627.46268657	5.1
Sp_I1_1|sponsalis|I1|2627.46268657	5.2
Sp_I1_1|sponsalis|I1|2627.46268657	5.3
Sp_I1_1|sponsalis|I1|2627.46268657	6.5
Sp_I1_1|sponsalis|I1|2627.46268657	6.6
Sp_I1_1|sponsalis|I1|2627.46268657	6.9
Sp_I1_1|sponsalis|I1|2627.46268657	8.0
Sp_I1_1|sponsalis|I1|2627.46268657	8.5
Sp_I1_1|sponsalis|I1|2627.46268657	8.8
Sp_I1_1|sponsalis|I1|2627.46268657	9.9
Sp_I1_1|sponsalis|I1|2627.46268657	9.9
Sp_I1_1|sponsalis|I1|2627.46268657	10.0
Sp_I1_2|sponsalis|I1|144.148854962	7.28e-10
Sp_I1_2|sponsalis|I1|144.148854962	2.97e-09
Sp_I1_2|sponsalis|I1|144.148854962	1.03e-08
Sp_I1_2|sponsalis|I1|144.148854962	1.24e-08
Sp_I1_2|sponsalis|I1|144.148854962	3.24e-08
Sp_I1_2|sponsalis|I1|144.148854962	5.98e-08
Sp_I1_2|sponsalis|I1|144.148854962	1.77e-07
Sp_I1_2|sponsalis|I1|144.148854962	1.04e-06
Sp_I1_2|sponsalis|I1|144.148854962	1.15e-06
Sp_I1_2|sponsalis|I1|144.148854962	6.35e-06
Sp_I1_2|sponsalis|I1|144.148854962	6.70e-06
Sp_I1_2|sponsalis|I1|144.148854962	7.79e-06
Sp_I1_2|sponsalis|I1|144.148854962	8.22e-06
Sp_I1_2|sponsalis|I1|144.148854962	1.07e-05
Sp_I1_2|sponsalis|I1|144.148854962	1.28e-05
Sp_I1_2|sponsalis|I1|144.148854962	4.05e-05
Sp_I1_2|sponsalis|I1|144.148854962	4.09e-05
Sp_I1_2|sponsalis|I1|144.148854962	8.02e-05
Sp_I1_2|sponsalis|I1|144.148854962	1.83e-04
Sp_I1_2|sponsalis|I1|144.148854962	5.41e-04
Sp_I1_2|sponsalis|I1|144.148854962	6.08e-04
Sp_I1_2|sponsalis|I1|144.148854962	7.36e-04
Sp_I1_2|sponsalis|I1|144.148854962	0.001
Sp_I1_2|sponsalis|I1|144.148854962	0.002
Sp_I1_2|sponsalis|I1|144.148854962	0.002
Sp_I1_2|sponsalis|I1|144.148854962	0.003
Sp_I1_2|sponsalis|I1|144.148854962	0.004
Sp_I1_2|sponsalis|I1|144.148854962	0.004
Sp_I1_2|sponsalis|I1|144.148854962	0.004
Sp_I1_2|sponsalis|I1|144.148854962	0.005
Sp_I1_2|sponsalis|I1|144.148854962	0.006
Sp_I1_2|sponsalis|I1|144.148854962	0.007
Sp_I1_2|sponsalis|I1|144.148854962	0.007
Sp_I1_2|sponsalis|I1|144.148854962	0.007
Sp_I1_2|sponsalis|I1|144.148854962	0.007
Sp_I1_2|sponsalis|I1|144.148854962	0.008
Sp_I1_2|sponsalis|I1|144.148854962	0.009
Sp_I1_2|sponsalis|I1|144.148854962	0.010
Sp_I1_2|sponsalis|I1|144.148854962	0.028
Sp_I1_2|sponsalis|I1|144.148854962	0.029
Sp_I1_2|sponsalis|I1|144.148854962	0.030
Sp_I1_2|sponsalis|I1|144.148854962	0.031
Sp_I1_2|sponsalis|I1|144.148854962	0.041
Sp_I1_2|sponsalis|I1|144.148854962	0.052
Sp_I1_2|sponsalis|I1|144.148854962	0.082
Sp_I1_2|sponsalis|I1|144.148854962	0.090
Sp_I1_2|sponsalis|I1|144.148854962	0.10
Sp_I1_2|sponsalis|I1|144.148854962	0.13
Sp_I1_2|sponsalis|I1|144.148854962	0.13
Sp_I1_2|sponsalis|I1|144.148854962	0.13
Sp_I1_2|sponsalis|I1|144.148854962	0.15
Sp_I1_2|sponsalis|I1|144.148854962	0.16
Sp_I1_2|sponsalis|I1|144.148854962	0.27
Sp_I1_2|sponsalis|I1|144.148854962	0.33
Sp_I1_2|sponsalis|I1|144.148854962	0.33
Sp_I1_2|sponsalis|I1|144.148854962	0.37
Sp_I1_2|sponsalis|I1|144.148854962	0.37
Sp_I1_2|sponsalis|I1|144.148854962	0.46
Sp_I1_2|sponsalis|I1|144.148854962	0.58
Sp_I1_2|sponsalis|I1|144.148854962	0.83
Sp_I1_2|sponsalis|I1|144.148854962	0.84
Sp_I1_2|sponsalis|I1|144.148854962	0.85
Sp_I1_2|sponsalis|I1|144.148854962	0.89
Sp_I1_2|sponsalis|I1|144.148854962	0.94
Sp_I1_2|sponsalis|I1|144.148854962	0.94
Sp_I1_2|sponsalis|I1|144.148854962	1.2
Sp_I1_2|sponsalis|I1|144.148854962	1.2
Sp_I1_2|sponsalis|I1|144.148854962	1.3
Sp_I1_2|sponsalis|I1|144.148854962	1.5
Sp_I1_2|sponsalis|I1|144.148854962	1.7
Sp_I1_2|sponsalis|I1|144.148854962	1.9
Sp_I1_2|sponsalis|I1|144.148854962	1.9
Sp_I1_2|sponsalis|I1|144.148854962	2.2
Sp_I1_2|sponsalis|I1|144.148854962	2.3
Sp_I1_2|sponsalis|I1|144.148854962	2.5
Sp_I1_2|sponsalis|I1|144.148854962	2.6
Sp_I1_2|sponsalis|I1|144.148854962	2.6
Sp_I1_2|sponsalis|I1|144.148854962	2.7
Sp_I1_2|sponsalis|I1|144.148854962	2.9
Sp_I1_2|sponsalis|I1|144.148854962	3.1
Sp_I1_2|sponsalis|I1|144.148854962	3.3
Sp_I1_2|sponsalis|I1|144.148854962	3.3
Sp_I1_2|sponsalis|I1|144.148854962	3.5
Sp_I1_2|sponsalis|I1|144.148854962	3.5
Sp_I1_2|sponsalis|I1|144.148854962	3.9
Sp_I1_2|sponsalis|I1|144.148854962	4.0
Sp_I1_2|sponsalis|I1|144.148854962	4.3
Sp_I1_2|sponsalis|I1|144.148854962	4.5
Sp_I1_2|sponsalis|I1|144.148854962	4.6
Sp_I1_2|sponsalis|I1|144.148854962	4.8
Sp_I1_2|sponsalis|I1|144.148854962	4.8
Sp_I1_2|sponsalis|I1|144.148854962	5.2
Sp_I1_2|sponsalis|I1|144.148854962	5.3
Sp_I1_2|sponsalis|I1|144.148854962	5.5
Sp_I1_2|sponsalis|I1|144.148854962	5.7
Sp_I1_2|sponsalis|I1|144.148854962	6.0
Sp_I1_2|sponsalis|I1|144.148854962	6.1
Sp_I1_2|sponsalis|I1|144.148854962	6.4
Sp_I1_2|sponsalis|I1|144.148854962	6.5
Sp_I1_2|sponsalis|I1|144.148854962	6.6
Sp_I1_2|sponsalis|I1|144.148854962	6.8
Sp_I1_2|sponsalis|I1|144.148854962	6.8
Sp_I1_2|sponsalis|I1|144.148854962	8.0
Sp_I1_2|sponsalis|I1|144.148854962	8.3
Sp_I1_2|sponsalis|I1|144.148854962	8.8
Sp_I1_2|sponsalis|I1|144.148854962	9.3
Sp_I1_2|sponsalis|I1|144.148854962	9.6
Sp_I1_2|sponsalis|I1|144.148854962	9.7
Sp_I1_2|sponsalis|I1|144.148854962	9.7
Sp_I1_2|sponsalis|I1|144.148854962	9.7
Sp_I1_3|sponsalis|I1|1016.5261194	7.73e-11
Sp_I1_3|sponsalis|I1|1016.5261194	3.95e-09
Sp_I1_3|sponsalis|I1|1016.5261194	2.55e-08
Sp_I1_3|sponsalis|I1|1016.5261194	3.17e-08
Sp_I1_3|sponsalis|I1|1016.5261194	2.68e-07
Sp_I1_3|sponsalis|I1|1016.5261194	3.24e-07
Sp_I1_3|sponsalis|I1|1016.5261194	3.50e-07
Sp_I1_3|sponsalis|I1|1016.5261194	9.60e-07
Sp_I1_3|sponsalis|I1|1016.5261194	8.98e-06
Sp_I1_3|sponsalis|I1|1016.5261194	1.26e-05
Sp_I1_3|sponsalis|I1|1016.5261194	4.09e-05
Sp_I1_3|sponsalis|I1|1016.5261194	1.61e-04
Sp_I1_3|sponsalis|I1|1016.5261194	0.001
Sp_I1_3|sponsalis|I1|1016.5261194	0.010
Sp_I1_3|sponsalis|I1|1016.5261194	0.011
Sp_I1_3|sponsalis|I1|1016.5261194	0.012
Sp_I1_3|sponsalis|I1|1016.5261194	0.018
Sp_I1_3|sponsalis|I1|1016.5261194	0.019
Sp_I1_3|sponsalis|I1|1016.5261194	0.028
Sp_I1_3|sponsalis|I1|1016.5261194	0.040
Sp_I1_3|sponsalis|I1|1016.5261194	0.056
Sp_I1_3|sponsalis|I1|1016.5261194	0.19
Sp_I1_3|sponsalis|I1|1016.5261194	0.27
Sp_I1_3|sponsalis|I1|1016.5261194	0.27
Sp_I1_3|sponsalis|I1|1016.5261194	1.1
Sp_I1_3|sponsalis|I1|1016.5261194	1.4
Sp_I1_3|sponsalis|I1|1016.5261194	1.6
Sp_I1_3|sponsalis|I1|1016.5261194	2.5
Sp_I1_3|sponsalis|I1|1016.5261194	2.7
Sp_I1_3|sponsalis|I1|1016.5261194	3.0
Sp_I1_3|sponsalis|I1|1016.5261194	3.2
Sp_I1_3|sponsalis|I1|1016.5261194	3.4
Sp_I1_3|sponsalis|I1|1016.5261194	3.4
Sp_I1_3|sponsalis|I1|1016.5261194	3.5
Sp_I1_3|sponsalis|I1|1016.5261194	3.6
Sp_I1_3|sponsalis|I1|1016.5261194	3.8
Sp_I1_3|sponsalis|I1|1016.5261194	4.3
Sp_I1_3|sponsalis|I1|1016.5261194	4.4
Sp_I1_3|sponsalis|I1|1016.5261194	4.6
Sp_I1_3|sponsalis|I1|1016.5261194	4.7
Sp_I1_3|sponsalis|I1|1016.5261194	5.8
Sp_I1_3|sponsalis|I1|1016.5261194	5.9
Sp_I1_3|sponsalis|I1|1016.5261194	6.6
Sp_I1_3|sponsalis|I1|1016.5261194	6.6
Sp_I1_3|sponsalis|I1|1016.5261194	8.2
Sp_I1_3|sponsalis|I1|1016.5261194	8.2
Sp_I1_3|sponsalis|I1|1016.5261194	8.2
Sp_I1_3|sponsalis|I1|1016.5261194	8.2
Sp_I1_3|sponsalis|I1|1016.5261194	8.2
Sp_I1_3|sponsalis|I1|1016.5261194	8.2
Sp_I1_3|sponsalis|I1|1016.5261194	9.5
Sp_I1_4|sponsalis|I1|141.423664122	1.96e-09
Sp_I1_4|sponsalis|I1|141.423664122	3.30e-09
Sp_I1_4|sponsalis|I1|141.423664122	7.40e-09
Sp_I1_4|sponsalis|I1|141.423664122	1.51e-08
Sp_I1_4|sponsalis|I1|141.423664122	2.56e-08
Sp_I1_4|sponsalis|I1|141.423664122	3.33e-07
Sp_I1_4|sponsalis|I1|141.423664122	5.84e-07
Sp_I1_4|sponsalis|I1|141.423664122	5.14e-06
Sp_I1_4|sponsalis|I1|141.423664122	6.17e-06
Sp_I1_4|sponsalis|I1|141.423664122	8.71e-06
Sp_I1_4|sponsalis|I1|141.423664122	9.91e-06
Sp_I1_4|sponsalis|I1|141.423664122	1.16e-05
Sp_I1_4|sponsalis|I1|141.423664122	1.42e-05
Sp_I1_4|sponsalis|I1|141.423664122	1.69e-05
Sp_I1_4|sponsalis|I1|141.423664122	3.44e-05
Sp_I1_4|sponsalis|I1|141.423664122	6.78e-05
Sp_I1_4|sponsalis|I1|141.423664122	1.98e-04
Sp_I1_4|sponsalis|I1|141.423664122	2.20e-04
Sp_I1_4|sponsalis|I1|141.423664122	2.33e-04
Sp_I1_4|sponsalis|I1|141.423664122	3.23e-04
Sp_I1_4|sponsalis|I1|141.423664122	5.03e-04
Sp_I1_4|sponsalis|I1|141.423664122	8.78e-04
Sp_I1_4|sponsalis|I1|141.423664122	0.001
Sp_I1_4|sponsalis|I1|141.423664122	0.003
Sp_I1_4|sponsalis|I1|141.423664122	0.003
Sp_I1_4|sponsalis|I1|141.423664122	0.003
Sp_I1_4|sponsalis|I1|141.423664122	0.003
Sp_I1_4|sponsalis|I1|141.423664122	0.003
Sp_I1_4|sponsalis|I1|141.423664122	0.004
Sp_I1_4|sponsalis|I1|141.423664122	0.004
Sp_I1_4|sponsalis|I1|141.423664122	0.004
Sp_I1_4|sponsalis|I1|141.423664122	0.005
Sp_I1_4|sponsalis|I1|141.423664122	0.006
Sp_I1_4|sponsalis|I1|141.423664122	0.007
Sp_I1_4|sponsalis|I1|141.423664122	0.007
Sp_I1_4|sponsalis|I1|141.423664122	0.008
Sp_I1_4|sponsalis|I1|141.423664122	0.008
Sp_I1_4|sponsalis|I1|141.423664122	0.008
Sp_I1_4|sponsalis|I1|141.423664122	0.008
Sp_I1_4|sponsalis|I1|141.423664122	0.009
Sp_I1_4|sponsalis|I1|141.423664122	0.009
Sp_I1_4|sponsalis|I1|141.423664122	0.010
Sp_I1_4|sponsalis|I1|141.423664122	0.011
Sp_I1_4|sponsalis|I1|141.423664122	0.032
Sp_I1_4|sponsalis|I1|141.423664122	0.041
Sp_I1_4|sponsalis|I1|141.423664122	0.041
Sp_I1_4|sponsalis|I1|141.423664122	0.047
Sp_I1_4|sponsalis|I1|141.423664122	0.076
Sp_I1_4|sponsalis|I1|141.423664122	0.11
Sp_I1_4|sponsalis|I1|141.423664122	0.11
Sp_I1_4|sponsalis|I1|141.423664122	0.13
Sp_I1_4|sponsalis|I1|141.423664122	0.14
Sp_I1_4|sponsalis|I1|141.423664122	0.15
Sp_I1_4|sponsalis|I1|141.423664122	0.15
Sp_I1_4|sponsalis|I1|141.423664122	0.17
Sp_I1_4|sponsalis|I1|141.423664122	0.20
Sp_I1_4|sponsalis|I1|141.423664122	0.30
Sp_I1_4|sponsalis|I1|141.423664122	0.33
Sp_I1_4|sponsalis|I1|141.423664122	0.35
Sp_I1_4|sponsalis|I1|141.423664122	0.45
Sp_I1_4|sponsalis|I1|141.423664122	0.56
Sp_I1_4|sponsalis|I1|141.423664122	0.56
Sp_I1_4|sponsalis|I1|141.423664122	0.59
Sp_I1_4|sponsalis|I1|141.423664122	0.59
Sp_I1_4|sponsalis|I1|141.423664122	0.60
Sp_I1_4|sponsalis|I1|141.423664122	0.65
Sp_I1_4|sponsalis|I1|141.423664122	0.86
Sp_I1_4|sponsalis|I1|141.423664122	0.98
Sp_I1_4|sponsalis|I1|141.423664122	1.1
Sp_I1_4|sponsalis|I1|141.423664122	1.2
Sp_I1_4|sponsalis|I1|141.423664122	1.3
Sp_I1_4|sponsalis|I1|141.423664122	1.4
Sp_I1_4|sponsalis|I1|141.423664122	1.6
Sp_I1_4|sponsalis|I1|141.423664122	1.7
Sp_I1_4|sponsalis|I1|141.423664122	1.8
Sp_I1_4|sponsalis|I1|141.423664122	2.0
Sp_I1_4|sponsalis|I1|141.423664122	2.0
Sp_I1_4|sponsalis|I1|141.423664122	2.0
Sp_I1_4|sponsalis|I1|141.423664122	2.0
Sp_I1_4|sponsalis|I1|141.423664122	2.0
Sp_I1_4|sponsalis|I1|141.423664122	2.1
Sp_I1_4|sponsalis|I1|141.423664122	2.1
Sp_I1_4|sponsalis|I1|141.423664122	2.1
Sp_I1_4|sponsalis|I1|141.423664122	2.1
Sp_I1_4|sponsalis|I1|141.423664122	2.1
Sp_I1_4|sponsalis|I1|141.423664122	2.2
Sp_I1_4|sponsalis|I1|141.423664122	2.2
Sp_I1_4|sponsalis|I1|141.423664122	2.2
Sp_I1_4|sponsalis|I1|141.423664122	2.5
Sp_I1_4|sponsalis|I1|141.423664122	2.7
Sp_I1_4|sponsalis|I1|141.423664122	2.9
Sp_I1_4|sponsalis|I1|141.423664122	2.9
Sp_I1_4|sponsalis|I1|141.423664122	3.4
Sp_I1_4|sponsalis|I1|141.423664122	3.4
Sp_I1_4|sponsalis|I1|141.423664122	3.5
Sp_I1_4|sponsalis|I1|141.423664122	3.6
Sp_I1_4|sponsalis|I1|141.423664122	3.7
Sp_I1_4|sponsalis|I1|141.423664122	4.4
Sp_I1_4|sponsalis|I1|141.423664122	4.7
Sp_I1_4|sponsalis|I1|141.423664122	4.7
Sp_I1_4|sponsalis|I1|141.423664122	5.2
Sp_I1_4|sponsalis|I1|141.423664122	5.3
Sp_I1_4|sponsalis|I1|141.423664122	5.8
Sp_I1_4|sponsalis|I1|141.423664122	6.3
Sp_I1_4|sponsalis|I1|141.423664122	6.5
Sp_I1_4|sponsalis|I1|141.423664122	8.2
Sp_I1_4|sponsalis|I1|141.423664122	8.7
Sp_I1_4|sponsalis|I1|141.423664122	9.1
Sp_I1_4|sponsalis|I1|141.423664122	9.2
Sp_I1_4|sponsalis|I1|141.423664122	9.2
Sp_I1_4|sponsalis|I1|141.423664122	9.3
Sp_I1_4|sponsalis|I1|141.423664122	9.4
Sp_I1_4|sponsalis|I1|141.423664122	9.9
Sp_I1_4|sponsalis|I1|141.423664122	10.0
Sp_I1_5|sponsalis|I1|820.085820896	4.80e-10
Sp_I1_5|sponsalis|I1|820.085820896	2.79e-09
Sp_I1_5|sponsalis|I1|820.085820896	3.90e-07
Sp_I1_5|sponsalis|I1|820.085820896	6.16e-07
Sp_I1_5|sponsalis|I1|820.085820896	1.80e-06
Sp_I1_5|sponsalis|I1|820.085820896	2.62e-06
Sp_I1_5|sponsalis|I1|820.085820896	5.35e-06
Sp_I1_5|sponsalis|I1|820.085820896	6.03e-06
Sp_I1_5|sponsalis|I1|820.085820896	2.43e-05
Sp_I1_5|sponsalis|I1|820.085820896	6.28e-05
Sp_I1_5|sponsalis|I1|820.085820896	1.07e-04
Sp_I1_5|sponsalis|I1|820.085820896	3.43e-04
Sp_I1_5|sponsalis|I1|820.085820896	0.003
Sp_I1_5|sponsalis|I1|820.085820896	0.004
Sp_I1_5|sponsalis|I1|820.085820896	0.004
Sp_I1_5|sponsalis|I1|820.085820896	0.008
Sp_I1_5|sponsalis|I1|820.085820896	0.011
Sp_I1_5|sponsalis|I1|820.085820896	0.011
Sp_I1_5|sponsalis|I1|820.085820896	0.013
Sp_I1_5|sponsalis|I1|820.085820896	0.013
Sp_I1_5|sponsalis|I1|820.085820896	0.013
Sp_I1_5|sponsalis|I1|820.085820896	0.014
Sp_I1_5|sponsalis|I1|820.085820896	0.015
Sp_I1_5|sponsalis|I1|820.085820896	0.017
Sp_I1_5|sponsalis|I1|820.085820896	0.018
Sp_I1_5|sponsalis|I1|820.085820896	0.021
Sp_I1_5|sponsalis|I1|820.085820896	0.024
Sp_I1_5|sponsalis|I1|820.085820896	0.029
Sp_I1_5|sponsalis|I1|820.085820896	0.029
Sp_I1_5|sponsalis|I1|820.085820896	0.030
Sp_I1_5|sponsalis|I1|820.085820896	0.033
Sp_I1_5|sponsalis|I1|820.085820896	0.042
Sp_I1_5|sponsalis|I1|820.085820896	0.047
Sp_I1_5|sponsalis|I1|820.085820896	0.048
Sp_I1_5|sponsalis|I1|820.085820896	0.062
Sp_I1_5|sponsalis|I1|820.085820896	0.071
Sp_I1_5|sponsalis|I1|820.085820896	0.087
Sp_I1_5|sponsalis|I1|820.085820896	0.12
Sp_I1_5|sponsalis|I1|820.085820896	0.14
Sp_I1_5|sponsalis|I1|820.085820896	0.15
Sp_I1_5|sponsalis|I1|820.085820896	0.17
Sp_I1_5|sponsalis|I1|820.085820896	0.17
Sp_I1_5|sponsalis|I1|820.085820896	0.24
Sp_I1_5|sponsalis|I1|820.085820896	0.26
Sp_I1_5|sponsalis|I1|820.085820896	0.36
Sp_I1_5|sponsalis|I1|820.085820896	0.39
Sp_I1_5|sponsalis|I1|820.085820896	0.47
Sp_I1_5|sponsalis|I1|820.085820896	0.48
Sp_I1_5|sponsalis|I1|820.085820896	0.52
Sp_I1_5|sponsalis|I1|820.085820896	0.56
Sp_I1_5|sponsalis|I1|820.085820896	0.74
Sp_I1_5|sponsalis|I1|820.085820896	1.2
Sp_I1_5|sponsalis|I1|820.085820896	1.4
Sp_I1_5|sponsalis|I1|820.085820896	1.4
Sp_I1_5|sponsalis|I1|820.085820896	1.5
Sp_I1_5|sponsalis|I1|820.085820896	1.7
Sp_I1_5|sponsalis|I1|820.085820896	1.8
Sp_I1_5|sponsalis|I1|820.085820896	2.1
Sp_I1_5|sponsalis|I1|820.085820896	2.1
Sp_I1_5|sponsalis|I1|820.085820896	2.4
Sp_I1_5|sponsalis|I1|820.085820896	2.5
Sp_I1_5|sponsalis|I1|820.085820896	2.5
Sp_I1_5|sponsalis|I1|820.085820896	3.0
Sp_I1_5|sponsalis|I1|820.085820896	3.1
Sp_I1_5|sponsalis|I1|820.085820896	3.1
Sp_I1_5|sponsalis|I1|820.085820896	3.4
Sp_I1_5|sponsalis|I1|820.085820896	3.6
Sp_I1_5|sponsalis|I1|820.085820896	3.9
Sp_I1_5|sponsalis|I1|820.085820896	5.1
Sp_I1_5|sponsalis|I1|820.085820896	6.0
Sp_I1_5|sponsalis|I1|820.085820896	6.1
Sp_I1_5|sponsalis|I1|820.085820896	6.6
Sp_I1_5|sponsalis|I1|820.085820896	6.7
Sp_I1_5|sponsalis|I1|820.085820896	6.8
Sp_I1_5|sponsalis|I1|820.085820896	6.8
Sp_I1_5|sponsalis|I1|820.085820896	7.0
Sp_I1_5|sponsalis|I1|820.085820896	7.1
Sp_I1_5|sponsalis|I1|820.085820896	7.1
Sp_I1_5|sponsalis|I1|820.085820896	7.3
Sp_I1_5|sponsalis|I1|820.085820896	7.3
Sp_I1_5|sponsalis|I1|820.085820896	7.8
Sp_I1_5|sponsalis|I1|820.085820896	7.8
Sp_I1_5|sponsalis|I1|820.085820896	7.9
Sp_I1_5|sponsalis|I1|820.085820896	8.0
Sp_I1_5|sponsalis|I1|820.085820896	8.5
Sp_I1_5|sponsalis|I1|820.085820896	8.6
Sp_I1_5|sponsalis|I1|820.085820896	8.6
Sp_I1_5|sponsalis|I1|820.085820896	8.6
Sp_I1_5|sponsalis|I1|820.085820896	8.6
Sp_I1_5|sponsalis|I1|820.085820896	8.8
Sp_I1_5|sponsalis|I1|820.085820896	9.7
Sp_I1_6|sponsalis|I1|787.27238806	7.18e-10
Sp_I1_6|sponsalis|I1|787.27238806	8.63e-09
Sp_I1_6|sponsalis|I1|787.27238806	6.16e-07
Sp_I1_6|sponsalis|I1|787.27238806	7.24e-07
Sp_I1_6|sponsalis|I1|787.27238806	1.80e-06
Sp_I1_6|sponsalis|I1|787.27238806	5.35e-06
Sp_I1_6|sponsalis|I1|787.27238806	6.03e-06
Sp_I1_6|sponsalis|I1|787.27238806	6.86e-06
Sp_I1_6|sponsalis|I1|787.27238806	3.47e-05
Sp_I1_6|sponsalis|I1|787.27238806	6.28e-05
Sp_I1_6|sponsalis|I1|787.27238806	1.53e-04
Sp_I1_6|sponsalis|I1|787.27238806	1.86e-04
Sp_I1_6|sponsalis|I1|787.27238806	0.002
Sp_I1_6|sponsalis|I1|787.27238806	0.005
Sp_I1_6|sponsalis|I1|787.27238806	0.006
Sp_I1_6|sponsalis|I1|787.27238806	0.008
Sp_I1_6|sponsalis|I1|787.27238806	0.009
Sp_I1_6|sponsalis|I1|787.27238806	0.009
Sp_I1_6|sponsalis|I1|787.27238806	0.009
Sp_I1_6|sponsalis|I1|787.27238806	0.011
Sp_I1_6|sponsalis|I1|787.27238806	0.014
Sp_I1_6|sponsalis|I1|787.27238806	0.014
Sp_I1_6|sponsalis|I1|787.27238806	0.014
Sp_I1_6|sponsalis|I1|787.27238806	0.026
Sp_I1_6|sponsalis|I1|787.27238806	0.026
Sp_I1_6|sponsalis|I1|787.27238806	0.027
Sp_I1_6|sponsalis|I1|787.27238806	0.030
Sp_I1_6|sponsalis|I1|787.27238806	0.032
Sp_I1_6|sponsalis|I1|787.27238806	0.032
Sp_I1_6|sponsalis|I1|787.27238806	0.035
Sp_I1_6|sponsalis|I1|787.27238806	0.035
Sp_I1_6|sponsalis|I1|787.27238806	0.036
Sp_I1_6|sponsalis|I1|787.27238806	0.042
Sp_I1_6|sponsalis|I1|787.27238806	0.043
Sp_I1_6|sponsalis|I1|787.27238806	0.064
Sp_I1_6|sponsalis|I1|787.27238806	0.081
Sp_I1_6|sponsalis|I1|787.27238806	0.085
Sp_I1_6|sponsalis|I1|787.27238806	0.11
Sp_I1_6|sponsalis|I1|787.27238806	0.12
Sp_I1_6|sponsalis|I1|787.27238806	0.15
Sp_I1_6|sponsalis|I1|787.27238806	0.16
Sp_I1_6|sponsalis|I1|787.27238806	0.17
Sp_I1_6|sponsalis|I1|787.27238806	0.17
Sp_I1_6|sponsalis|I1|787.27238806	0.26
Sp_I1_6|sponsalis|I1|787.27238806	0.29
Sp_I1_6|sponsalis|I1|787.27238806	0.29
Sp_I1_6|sponsalis|I1|787.27238806	0.36
Sp_I1_6|sponsalis|I1|787.27238806	0.52
Sp_I1_6|sponsalis|I1|787.27238806	0.56
Sp_I1_6|sponsalis|I1|787.27238806	0.62
Sp_I1_6|sponsalis|I1|787.27238806	0.74
Sp_I1_6|sponsalis|I1|787.27238806	0.74
Sp_I1_6|sponsalis|I1|787.27238806	0.83
Sp_I1_6|sponsalis|I1|787.27238806	0.99
Sp_I1_6|sponsalis|I1|787.27238806	1.0
Sp_I1_6|sponsalis|I1|787.27238806	1.2
Sp_I1_6|sponsalis|I1|787.27238806	1.4
Sp_I1_6|sponsalis|I1|787.27238806	1.4
Sp_I1_6|sponsalis|I1|787.27238806	1.5
Sp_I1_6|sponsalis|I1|787.27238806	1.7
Sp_I1_6|sponsalis|I1|787.27238806	1.8
Sp_I1_6|sponsalis|I1|787.27238806	2.1
Sp_I1_6|sponsalis|I1|787.27238806	2.1
Sp_I1_6|sponsalis|I1|787.27238806	2.1
Sp_I1_6|sponsalis|I1|787.27238806	2.2
Sp_I1_6|sponsalis|I1|787.27238806	2.3
Sp_I1_6|sponsalis|I1|787.27238806	2.4
Sp_I1_6|sponsalis|I1|787.27238806	2.8
Sp_I1_6|sponsalis|I1|787.27238806	3.0
Sp_I1_6|sponsalis|I1|787.27238806	3.1
Sp_I1_6|sponsalis|I1|787.27238806	3.4
Sp_I1_6|sponsalis|I1|787.27238806	3.4
Sp_I1_6|sponsalis|I1|787.27238806	4.0
Sp_I1_6|sponsalis|I1|787.27238806	5.0
Sp_I1_6|sponsalis|I1|787.27238806	5.6
Sp_I1_6|sponsalis|I1|787.27238806	5.6
Sp_I1_6|sponsalis|I1|787.27238806	6.1
Sp_I1_6|sponsalis|I1|787.27238806	6.6
Sp_I1_6|sponsalis|I1|787.27238806	6.8
Sp_I1_6|sponsalis|I1|787.27238806	7.1
Sp_I1_6|sponsalis|I1|787.27238806	7.1
Sp_I1_6|sponsalis|I1|787.27238806	7.3
Sp_I1_6|sponsalis|I1|787.27238806	7.7
Sp_I1_6|sponsalis|I1|787.27238806	7.8
Sp_I1_6|sponsalis|I1|787.27238806	8.4
Sp_I1_6|sponsalis|I1|787.27238806	8.5
Sp_I1_6|sponsalis|I1|787.27238806	8.6
Sp_I1_6|sponsalis|I1|787.27238806	8.6
Sp_I1_6|sponsalis|I1|787.27238806	8.6
Sp_I1_6|sponsalis|I1|787.27238806	8.6
Sp_I1_6|sponsalis|I1|787.27238806	8.8
Sp_I1_6|sponsalis|I1|787.27238806	9.4
Sp_I1_6|sponsalis|I1|787.27238806	9.6
Sp_I1_6|sponsalis|I1|787.27238806	9.7
Sp_I1_6|sponsalis|I1|787.27238806	10.0
Sp_I1_7|sponsalis|I1|350.888059701	1.31e-09
Sp_I1_7|sponsalis|I1|350.888059701	1.07e-07
Sp_I1_7|sponsalis|I1|350.888059701	1.63e-07
Sp_I1_7|sponsalis|I1|350.888059701	3.11e-07
Sp_I1_7|sponsalis|I1|350.888059701	5.66e-07
Sp_I1_7|sponsalis|I1|350.888059701	2.33e-06
Sp_I1_7|sponsalis|I1|350.888059701	3.51e-06
Sp_I1_7|sponsalis|I1|350.888059701	4.04e-06
Sp_I1_7|sponsalis|I1|350.888059701	1.10e-05
Sp_I1_7|sponsalis|I1|350.888059701	9.03e-05
Sp_I1_7|sponsalis|I1|350.888059701	4.01e-04
Sp_I1_7|sponsalis|I1|350.888059701	8.15e-04
Sp_I1_7|sponsalis|I1|350.888059701	0.001
Sp_I1_7|sponsalis|I1|350.888059701	0.002
Sp_I1_7|sponsalis|I1|350.888059701	0.002
Sp_I1_7|sponsalis|I1|350.888059701	0.003
Sp_I1_7|sponsalis|I1|350.888059701	0.003
Sp_I1_7|sponsalis|I1|350.888059701	0.004
Sp_I1_7|sponsalis|I1|350.888059701	0.004
Sp_I1_7|sponsalis|I1|350.888059701	0.004
Sp_I1_7|sponsalis|I1|350.888059701	0.004
Sp_I1_7|sponsalis|I1|350.888059701	0.004
Sp_I1_7|sponsalis|I1|350.888059701	0.007
Sp_I1_7|sponsalis|I1|350.888059701	0.007
Sp_I1_7|sponsalis|I1|350.888059701	0.025
Sp_I1_7|sponsalis|I1|350.888059701	0.028
Sp_I1_7|sponsalis|I1|350.888059701	0.028
Sp_I1_7|sponsalis|I1|350.888059701	0.029
Sp_I1_7|sponsalis|I1|350.888059701	0.033
Sp_I1_7|sponsalis|I1|350.888059701	0.033
Sp_I1_7|sponsalis|I1|350.888059701	0.035
Sp_I1_7|sponsalis|I1|350.888059701	0.039
Sp_I1_7|sponsalis|I1|350.888059701	0.048
Sp_I1_7|sponsalis|I1|350.888059701	0.12
Sp_I1_7|sponsalis|I1|350.888059701	0.13
Sp_I1_7|sponsalis|I1|350.888059701	0.22
Sp_I1_7|sponsalis|I1|350.888059701	0.27
Sp_I1_7|sponsalis|I1|350.888059701	0.30
Sp_I1_7|sponsalis|I1|350.888059701	0.31
Sp_I1_7|sponsalis|I1|350.888059701	0.36
Sp_I1_7|sponsalis|I1|350.888059701	0.40
Sp_I1_7|sponsalis|I1|350.888059701	0.45
Sp_I1_7|sponsalis|I1|350.888059701	0.57
Sp_I1_7|sponsalis|I1|350.888059701	0.82
Sp_I1_7|sponsalis|I1|350.888059701	0.87
Sp_I1_7|sponsalis|I1|350.888059701	0.89
Sp_I1_7|sponsalis|I1|350.888059701	0.95
Sp_I1_7|sponsalis|I1|350.888059701	1.0
Sp_I1_7|sponsalis|I1|350.888059701	1.2
Sp_I1_7|sponsalis|I1|350.888059701	1.4
Sp_I1_7|sponsalis|I1|350.888059701	1.4
Sp_I1_7|sponsalis|I1|350.888059701	1.7
Sp_I1_7|sponsalis|I1|350.888059701	2.4
Sp_I1_7|sponsalis|I1|350.888059701	3.1
Sp_I1_7|sponsalis|I1|350.888059701	3.4
Sp_I1_7|sponsalis|I1|350.888059701	3.4
Sp_I1_7|sponsalis|I1|350.888059701	3.5
Sp_I1_7|sponsalis|I1|350.888059701	3.5
Sp_I1_7|sponsalis|I1|350.888059701	3.5
Sp_I1_7|sponsalis|I1|350.888059701	3.5
Sp_I1_7|sponsalis|I1|350.888059701	4.2
Sp_I1_7|sponsalis|I1|350.888059701	4.7
Sp_I1_7|sponsalis|I1|350.888059701	4.9
Sp_I1_7|sponsalis|I1|350.888059701	5.1
Sp_I1_7|sponsalis|I1|350.888059701	5.2
Sp_I1_7|sponsalis|I1|350.888059701	6.9
Sp_I1_7|sponsalis|I1|350.888059701	7.2
Sp_I1_7|sponsalis|I1|350.888059701	7.7
Sp_I1_7|sponsalis|I1|350.888059701	8.0
Sp_I1_7|sponsalis|I1|350.888059701	8.0
Sp_I1_8|sponsalis|I1|641.606870229	0.003
Sp_I1_8|sponsalis|I1|641.606870229	0.005
Sp_I1_8|sponsalis|I1|641.606870229	0.013
Sp_I1_8|sponsalis|I1|641.606870229	0.018
Sp_I1_8|sponsalis|I1|641.606870229	0.034
Sp_I1_8|sponsalis|I1|641.606870229	0.058
Sp_I1_8|sponsalis|I1|641.606870229	0.24
Sp_I1_8|sponsalis|I1|641.606870229	0.25
Sp_I1_8|sponsalis|I1|641.606870229	0.26
Sp_I1_8|sponsalis|I1|641.606870229	0.28
Sp_I1_8|sponsalis|I1|641.606870229	0.39
Sp_I1_8|sponsalis|I1|641.606870229	0.49
Sp_I1_8|sponsalis|I1|641.606870229	0.94
Sp_I1_8|sponsalis|I1|641.606870229	1.3
Sp_I1_8|sponsalis|I1|641.606870229	1.3
Sp_I1_8|sponsalis|I1|641.606870229	1.3
Sp_I1_8|sponsalis|I1|641.606870229	1.4
Sp_I1_8|sponsalis|I1|641.606870229	1.6
Sp_I1_8|sponsalis|I1|641.606870229	1.6
Sp_I1_8|sponsalis|I1|641.606870229	1.9
Sp_I1_8|sponsalis|I1|641.606870229	2.1
Sp_I1_8|sponsalis|I1|641.606870229	2.1
Sp_I1_8|sponsalis|I1|641.606870229	2.2
Sp_I1_8|sponsalis|I1|641.606870229	2.4
Sp_I1_8|sponsalis|I1|641.606870229	2.8
Sp_I1_8|sponsalis|I1|641.606870229	2.8
Sp_I1_8|sponsalis|I1|641.606870229	2.8
Sp_I1_8|sponsalis|I1|641.606870229	2.8
Sp_I1_8|sponsalis|I1|641.606870229	3.0
Sp_I1_8|sponsalis|I1|641.606870229	3.1
Sp_I1_8|sponsalis|I1|641.606870229	3.3
Sp_I1_8|sponsalis|I1|641.606870229	3.8
Sp_I1_8|sponsalis|I1|641.606870229	3.8
Sp_I1_8|sponsalis|I1|641.606870229	4.0
Sp_I1_8|sponsalis|I1|641.606870229	4.1
Sp_I1_8|sponsalis|I1|641.606870229	4.6
Sp_I1_8|sponsalis|I1|641.606870229	5.0
Sp_I1_8|sponsalis|I1|641.606870229	5.2
Sp_I1_8|sponsalis|I1|641.606870229	5.2
Sp_I1_8|sponsalis|I1|641.606870229	5.4
Sp_I1_8|sponsalis|I1|641.606870229	5.4
Sp_I1_8|sponsalis|I1|641.606870229	5.4
Sp_I1_8|sponsalis|I1|641.606870229	5.4
Sp_I1_8|sponsalis|I1|641.606870229	5.9
Sp_I1_8|sponsalis|I1|641.606870229	6.0
Sp_I1_8|sponsalis|I1|641.606870229	6.2
Sp_I1_8|sponsalis|I1|641.606870229	7.6
Sp_I1_8|sponsalis|I1|641.606870229	9.5
Sp_I1_8|sponsalis|I1|641.606870229	9.7
Sp_I1_8|sponsalis|I1|641.606870229	9.8
Sp_I1_8|sponsalis|I1|641.606870229	9.8
Sp_I1_9|sponsalis|I1|88.7480916031	7.74e-31
Sp_I1_9|sponsalis|I1|88.7480916031	6.90e-25
Sp_I1_9|sponsalis|I1|88.7480916031	9.38e-15
Sp_I1_9|sponsalis|I1|88.7480916031	3.88e-12
Sp_I1_9|sponsalis|I1|88.7480916031	5.22e-10
Sp_I1_9|sponsalis|I1|88.7480916031	9.50e-09
Sp_I1_9|sponsalis|I1|88.7480916031	1.23e-07
Sp_I1_9|sponsalis|I1|88.7480916031	3.54e-07
Sp_I1_9|sponsalis|I1|88.7480916031	1.63e-04
Sp_I1_9|sponsalis|I1|88.7480916031	7.70e-04
Sp_I1_9|sponsalis|I1|88.7480916031	0.005
Sp_I1_9|sponsalis|I1|88.7480916031	0.007
Sp_I1_9|sponsalis|I1|88.7480916031	0.008
Sp_I1_9|sponsalis|I1|88.7480916031	0.009
Sp_I1_9|sponsalis|I1|88.7480916031	0.015
Sp_I1_9|sponsalis|I1|88.7480916031	0.020
Sp_I1_9|sponsalis|I1|88.7480916031	0.022
Sp_I1_9|sponsalis|I1|88.7480916031	0.040
Sp_I1_9|sponsalis|I1|88.7480916031	0.089
Sp_I1_9|sponsalis|I1|88.7480916031	0.45
Sp_I1_9|sponsalis|I1|88.7480916031	2.9
Sp_I1_9|sponsalis|I1|88.7480916031	4.1
Sp_I1_9|sponsalis|I1|88.7480916031	4.4
Sp_I1_9|sponsalis|I1|88.7480916031	5.3
Sp_I1_9|sponsalis|I1|88.7480916031	7.0
Sp_I1_9|sponsalis|I1|88.7480916031	8.2
Sp_I1_9|sponsalis|I1|88.7480916031	8.8
Sp_I1_10|sponsalis|I1|92.5752212389	2.08e-29
Sp_I1_10|sponsalis|I1|92.5752212389	3.02e-23
Sp_I1_10|sponsalis|I1|92.5752212389	1.79e-15
Sp_I1_10|sponsalis|I1|92.5752212389	1.86e-12
Sp_I1_10|sponsalis|I1|92.5752212389	4.56e-12
Sp_I1_10|sponsalis|I1|92.5752212389	7.63e-09
Sp_I1_10|sponsalis|I1|92.5752212389	1.07e-08
Sp_I1_10|sponsalis|I1|92.5752212389	1.22e-08
Sp_I1_10|sponsalis|I1|92.5752212389	9.85e-05
Sp_I1_10|sponsalis|I1|92.5752212389	3.90e-04
Sp_I1_10|sponsalis|I1|92.5752212389	0.004
Sp_I1_10|sponsalis|I1|92.5752212389	0.005
Sp_I1_10|sponsalis|I1|92.5752212389	0.013
Sp_I1_10|sponsalis|I1|92.5752212389	0.015
Sp_I1_10|sponsalis|I1|92.5752212389	0.019
Sp_I1_10|sponsalis|I1|92.5752212389	0.023
Sp_I1_10|sponsalis|I1|92.5752212389	0.024
Sp_I1_10|sponsalis|I1|92.5752212389	0.052
Sp_I1_10|sponsalis|I1|92.5752212389	0.26
Sp_I1_10|sponsalis|I1|92.5752212389	0.52
Sp_I1_10|sponsalis|I1|92.5752212389	1.5
Sp_I1_10|sponsalis|I1|92.5752212389	1.8
Sp_I1_10|sponsalis|I1|92.5752212389	1.8
Sp_I1_10|sponsalis|I1|92.5752212389	3.5
Sp_I1_10|sponsalis|I1|92.5752212389	3.7
Sp_I1_10|sponsalis|I1|92.5752212389	4.1
Sp_I1_10|sponsalis|I1|92.5752212389	4.8
Sp_I1_10|sponsalis|I1|92.5752212389	5.0
Sp_I1_10|sponsalis|I1|92.5752212389	5.3
Sp_I1_10|sponsalis|I1|92.5752212389	5.5
Sp_I1_10|sponsalis|I1|92.5752212389	6.4
Sp_I1_10|sponsalis|I1|92.5752212389	6.5
Sp_I1_10|sponsalis|I1|92.5752212389	6.7
Sp_I1_10|sponsalis|I1|92.5752212389	6.8
Sp_I1_10|sponsalis|I1|92.5752212389	7.0
Sp_I1_10|sponsalis|I1|92.5752212389	7.4
Sp_I1_10|sponsalis|I1|92.5752212389	7.4
Sp_I1_10|sponsalis|I1|92.5752212389	7.5
Sp_I1_10|sponsalis|I1|92.5752212389	7.5
Sp_I1_10|sponsalis|I1|92.5752212389	8.6
Sp_I1_10|sponsalis|I1|92.5752212389	8.6
Sp_I1_10|sponsalis|I1|92.5752212389	9.1
Sp_I1_10|sponsalis|I1|92.5752212389	9.1
Sp_I1_10|sponsalis|I1|92.5752212389	9.3
Sp_I1_10|sponsalis|I1|92.5752212389	9.5
Sp_I1_10|sponsalis|I1|92.5752212389	9.6
Sp_I1_10|sponsalis|I1|92.5752212389	9.9
Sp_I1_11|sponsalis|I1|139.938864629	5.44e-29
Sp_I1_11|sponsalis|I1|139.938864629	3.43e-24
Sp_I1_11|sponsalis|I1|139.938864629	2.10e-17
Sp_I1_11|sponsalis|I1|139.938864629	1.71e-12
Sp_I1_11|sponsalis|I1|139.938864629	7.23e-10
Sp_I1_11|sponsalis|I1|139.938864629	6.62e-08
Sp_I1_11|sponsalis|I1|139.938864629	7.46e-08
Sp_I1_11|sponsalis|I1|139.938864629	1.86e-07
Sp_I1_11|sponsalis|I1|139.938864629	4.29e-05
Sp_I1_11|sponsalis|I1|139.938864629	4.03e-04
Sp_I1_11|sponsalis|I1|139.938864629	0.004
Sp_I1_11|sponsalis|I1|139.938864629	0.005
Sp_I1_11|sponsalis|I1|139.938864629	0.013
Sp_I1_11|sponsalis|I1|139.938864629	0.014
Sp_I1_11|sponsalis|I1|139.938864629	0.018
Sp_I1_11|sponsalis|I1|139.938864629	0.020
Sp_I1_11|sponsalis|I1|139.938864629	0.022
Sp_I1_11|sponsalis|I1|139.938864629	0.024
Sp_I1_11|sponsalis|I1|139.938864629	0.054
Sp_I1_11|sponsalis|I1|139.938864629	0.15
Sp_I1_11|sponsalis|I1|139.938864629	1.5
Sp_I1_11|sponsalis|I1|139.938864629	1.7
Sp_I1_11|sponsalis|I1|139.938864629	1.7
Sp_I1_11|sponsalis|I1|139.938864629	1.9
Sp_I1_11|sponsalis|I1|139.938864629	2.2
Sp_I1_11|sponsalis|I1|139.938864629	2.4
Sp_I1_11|sponsalis|I1|139.938864629	3.1
Sp_I1_11|sponsalis|I1|139.938864629	3.7
Sp_I1_11|sponsalis|I1|139.938864629	4.8
Sp_I1_11|sponsalis|I1|139.938864629	5.5
Sp_I1_11|sponsalis|I1|139.938864629	5.7
Sp_I1_11|sponsalis|I1|139.938864629	5.9
Sp_I1_11|sponsalis|I1|139.938864629	7.3
Sp_I1_11|sponsalis|I1|139.938864629	7.4
Sp_I1_11|sponsalis|I1|139.938864629	7.6
Sp_I1_11|sponsalis|I1|139.938864629	7.7
Sp_I1_11|sponsalis|I1|139.938864629	8.4
Sp_I1_11|sponsalis|I1|139.938864629	8.8
Sp_I1_11|sponsalis|I1|139.938864629	8.8
Sp_I1_11|sponsalis|I1|139.938864629	9.0
Sp_I1_11|sponsalis|I1|139.938864629	9.1
Sp_I1_11|sponsalis|I1|139.938864629	9.3
Sp_I2_1|sponsalis|I2|49.262295082	4.75e-19
Sp_I2_1|sponsalis|I2|49.262295082	4.23e-04
Sp_I2_1|sponsalis|I2|49.262295082	7.66e-04
Sp_I2_1|sponsalis|I2|49.262295082	0.12
Sp_I2_1|sponsalis|I2|49.262295082	0.15
Sp_I2_1|sponsalis|I2|49.262295082	0.15
Sp_I2_1|sponsalis|I2|49.262295082	0.33
Sp_I2_1|sponsalis|I2|49.262295082	0.45
Sp_I2_1|sponsalis|I2|49.262295082	0.45
Sp_I2_1|sponsalis|I2|49.262295082	0.71
Sp_I2_1|sponsalis|I2|49.262295082	1.6
Sp_I2_1|sponsalis|I2|49.262295082	1.9
Sp_I2_1|sponsalis|I2|49.262295082	2.1
Sp_I2_1|sponsalis|I2|49.262295082	2.7
Sp_I2_1|sponsalis|I2|49.262295082	2.8
Sp_I2_1|sponsalis|I2|49.262295082	3.1
Sp_I2_1|sponsalis|I2|49.262295082	3.6
Sp_I2_1|sponsalis|I2|49.262295082	4.2
Sp_I2_1|sponsalis|I2|49.262295082	7.7
Sp_I2_1|sponsalis|I2|49.262295082	8.0
Sp_I2_1|sponsalis|I2|49.262295082	9.7
Sp_I2_2|sponsalis|I2|276.93442623	4.45e-23
Sp_I2_2|sponsalis|I2|276.93442623	0.008
Sp_I2_2|sponsalis|I2|276.93442623	0.018
Sp_I2_2|sponsalis|I2|276.93442623	0.13
Sp_I2_2|sponsalis|I2|276.93442623	0.13
Sp_I2_2|sponsalis|I2|276.93442623	0.49
Sp_I2_2|sponsalis|I2|276.93442623	0.64
Sp_I2_2|sponsalis|I2|276.93442623	0.96
Sp_I2_2|sponsalis|I2|276.93442623	0.99
Sp_I2_2|sponsalis|I2|276.93442623	1.2
Sp_I2_2|sponsalis|I2|276.93442623	1.4
Sp_I2_2|sponsalis|I2|276.93442623	2.5
Sp_I2_2|sponsalis|I2|276.93442623	2.7
Sp_I2_2|sponsalis|I2|276.93442623	3.5
Sp_I2_2|sponsalis|I2|276.93442623	3.6
Sp_I2_2|sponsalis|I2|276.93442623	3.6
Sp_I2_2|sponsalis|I2|276.93442623	5.8
Sp_I2_2|sponsalis|I2|276.93442623	5.8
Sp_I2_2|sponsalis|I2|276.93442623	6.3
Sp_I2_2|sponsalis|I2|276.93442623	6.3
Sp_I2_2|sponsalis|I2|276.93442623	6.3
Sp_I2_2|sponsalis|I2|276.93442623	6.4
Sp_I2_2|sponsalis|I2|276.93442623	6.5
Sp_I2_2|sponsalis|I2|276.93442623	7.8
Sp_I2_2|sponsalis|I2|276.93442623	8.0
Sp_I2_2|sponsalis|I2|276.93442623	9.8
Sp_I3_1|sponsalis|I3|8517.0942623	4.28e-27
Sp_I3_1|sponsalis|I3|8517.0942623	1.44e-25
Sp_I3_1|sponsalis|I3|8517.0942623	2.77e-25
Sp_I3_1|sponsalis|I3|8517.0942623	3.97e-23
Sp_I3_1|sponsalis|I3|8517.0942623	9.21e-21
Sp_I3_1|sponsalis|I3|8517.0942623	5.91e-13
Sp_I3_1|sponsalis|I3|8517.0942623	1.52e-06
Sp_I3_1|sponsalis|I3|8517.0942623	1.56e-06
Sp_I3_1|sponsalis|I3|8517.0942623	1.36e-05
Sp_I3_1|sponsalis|I3|8517.0942623	5.05e-04
Sp_I3_1|sponsalis|I3|8517.0942623	0.002
Sp_I3_1|sponsalis|I3|8517.0942623	0.030
Sp_I3_1|sponsalis|I3|8517.0942623	0.039
Sp_I3_1|sponsalis|I3|8517.0942623	0.053
Sp_I3_1|sponsalis|I3|8517.0942623	0.072
Sp_I3_1|sponsalis|I3|8517.0942623	0.083
Sp_I3_1|sponsalis|I3|8517.0942623	0.095
Sp_I3_1|sponsalis|I3|8517.0942623	0.13
Sp_I3_1|sponsalis|I3|8517.0942623	0.16
Sp_I3_1|sponsalis|I3|8517.0942623	0.27
Sp_I3_1|sponsalis|I3|8517.0942623	0.28
Sp_I3_1|sponsalis|I3|8517.0942623	0.32
Sp_I3_1|sponsalis|I3|8517.0942623	0.41
Sp_I3_1|sponsalis|I3|8517.0942623	0.55
Sp_I3_1|sponsalis|I3|8517.0942623	0.61
Sp_I3_1|sponsalis|I3|8517.0942623	0.73
Sp_I3_1|sponsalis|I3|8517.0942623	0.86
Sp_I3_1|sponsalis|I3|8517.0942623	0.87
Sp_I3_1|sponsalis|I3|8517.0942623	0.97
Sp_I3_1|sponsalis|I3|8517.0942623	1.3
Sp_I3_1|sponsalis|I3|8517.0942623	2.0
Sp_I3_1|sponsalis|I3|8517.0942623	2.0
Sp_I3_1|sponsalis|I3|8517.0942623	2.1
Sp_I3_1|sponsalis|I3|8517.0942623	2.1
Sp_I3_1|sponsalis|I3|8517.0942623	2.3
Sp_I3_1|sponsalis|I3|8517.0942623	2.3
Sp_I3_1|sponsalis|I3|8517.0942623	2.3
Sp_I3_1|sponsalis|I3|8517.0942623	2.3
Sp_I3_1|sponsalis|I3|8517.0942623	2.3
Sp_I3_1|sponsalis|I3|8517.0942623	2.4
Sp_I3_1|sponsalis|I3|8517.0942623	2.4
Sp_I3_1|sponsalis|I3|8517.0942623	2.4
Sp_I3_1|sponsalis|I3|8517.0942623	2.4
Sp_I3_1|sponsalis|I3|8517.0942623	2.9
Sp_I3_1|sponsalis|I3|8517.0942623	3.0
Sp_I3_1|sponsalis|I3|8517.0942623	3.6
Sp_I3_1|sponsalis|I3|8517.0942623	4.0
Sp_I3_1|sponsalis|I3|8517.0942623	4.2
Sp_I3_1|sponsalis|I3|8517.0942623	4.5
Sp_I3_1|sponsalis|I3|8517.0942623	5.5
Sp_I3_1|sponsalis|I3|8517.0942623	5.9
Sp_I3_1|sponsalis|I3|8517.0942623	6.7
Sp_I3_1|sponsalis|I3|8517.0942623	8.8
Sp_I3_1|sponsalis|I3|8517.0942623	9.9
Sp_I3_2|sponsalis|I3|3343.89637306	2.16e-05
Sp_I3_2|sponsalis|I3|3343.89637306	1.08e-04
Sp_I3_2|sponsalis|I3|3343.89637306	1.86e-04
Sp_I3_2|sponsalis|I3|3343.89637306	2.06e-04
Sp_I3_2|sponsalis|I3|3343.89637306	3.66e-04
Sp_I3_2|sponsalis|I3|3343.89637306	0.004
Sp_I3_2|sponsalis|I3|3343.89637306	0.019
Sp_I3_2|sponsalis|I3|3343.89637306	0.11
Sp_I3_2|sponsalis|I3|3343.89637306	1.1
Sp_I3_2|sponsalis|I3|3343.89637306	1.2
Sp_I3_2|sponsalis|I3|3343.89637306	2.7
Sp_I3_2|sponsalis|I3|3343.89637306	3.4
Sp_I3_2|sponsalis|I3|3343.89637306	5.1
Sp_I3_2|sponsalis|I3|3343.89637306	5.3
Sp_I3_2|sponsalis|I3|3343.89637306	5.8
Sp_I3_2|sponsalis|I3|3343.89637306	6.5
Sp_I3_2|sponsalis|I3|3343.89637306	6.6
Sp_I3_2|sponsalis|I3|3343.89637306	7.3
Sp_I3_2|sponsalis|I3|3343.89637306	9.2
Sp_I3_2|sponsalis|I3|3343.89637306	9.2
Sp_I3_2|sponsalis|I3|3343.89637306	9.5
Sp_I3_2|sponsalis|I3|3343.89637306	9.5
Sp_I3_2|sponsalis|I3|3343.89637306	9.5
Sp_I3_2|sponsalis|I3|3343.89637306	9.7
Sp_I3_3|sponsalis|I3|3630.33160622	5.43e-06
Sp_I3_3|sponsalis|I3|3630.33160622	2.63e-05
Sp_I3_3|sponsalis|I3|3630.33160622	4.17e-05
Sp_I3_3|sponsalis|I3|3630.33160622	5.61e-05
Sp_I3_3|sponsalis|I3|3630.33160622	9.55e-05
Sp_I3_3|sponsalis|I3|3630.33160622	0.001
Sp_I3_3|sponsalis|I3|3630.33160622	0.008
Sp_I3_3|sponsalis|I3|3630.33160622	0.068
Sp_I3_3|sponsalis|I3|3630.33160622	0.77
Sp_I3_3|sponsalis|I3|3630.33160622	1.1
Sp_I3_3|sponsalis|I3|3630.33160622	1.2
Sp_I3_3|sponsalis|I3|3630.33160622	1.7
Sp_I3_3|sponsalis|I3|3630.33160622	2.3
Sp_I3_3|sponsalis|I3|3630.33160622	3.7
Sp_I3_3|sponsalis|I3|3630.33160622	5.5
Sp_I3_3|sponsalis|I3|3630.33160622	6.0
Sp_I3_3|sponsalis|I3|3630.33160622	6.1
Sp_I3_3|sponsalis|I3|3630.33160622	6.5
Sp_I3_3|sponsalis|I3|3630.33160622	7.5
Sp_I3_3|sponsalis|I3|3630.33160622	8.8
Sp_I3_3|sponsalis|I3|3630.33160622	8.8
Sp_I3_3|sponsalis|I3|3630.33160622	8.8
Sp_I3_3|sponsalis|I3|3630.33160622	8.8
Sp_I3_3|sponsalis|I3|3630.33160622	8.8
Sp_I3_3|sponsalis|I3|3630.33160622	9.2
Sp_I3_4|sponsalis|I3|2114.41326531	1.76e-05
Sp_I3_4|sponsalis|I3|2114.41326531	5.28e-05
Sp_I3_4|sponsalis|I3|2114.41326531	1.06e-04
Sp_I3_4|sponsalis|I3|2114.41326531	1.33e-04
Sp_I3_4|sponsalis|I3|2114.41326531	2.43e-04
Sp_I3_4|sponsalis|I3|2114.41326531	0.005
Sp_I3_4|sponsalis|I3|2114.41326531	0.015
Sp_I3_4|sponsalis|I3|2114.41326531	0.089
Sp_I3_4|sponsalis|I3|2114.41326531	1.8
Sp_I3_4|sponsalis|I3|2114.41326531	1.8
Sp_I3_4|sponsalis|I3|2114.41326531	2.2
Sp_I3_4|sponsalis|I3|2114.41326531	2.6
Sp_I3_4|sponsalis|I3|2114.41326531	2.7
Sp_I3_4|sponsalis|I3|2114.41326531	3.0
Sp_I3_4|sponsalis|I3|2114.41326531	4.0
Sp_I3_4|sponsalis|I3|2114.41326531	4.8
Sp_I3_4|sponsalis|I3|2114.41326531	5.1
Sp_I3_4|sponsalis|I3|2114.41326531	5.4
Sp_I3_4|sponsalis|I3|2114.41326531	5.8
Sp_I3_4|sponsalis|I3|2114.41326531	5.9
Sp_I3_4|sponsalis|I3|2114.41326531	6.8
Sp_I3_4|sponsalis|I3|2114.41326531	6.8
Sp_I3_4|sponsalis|I3|2114.41326531	7.3
Sp_I3_4|sponsalis|I3|2114.41326531	8.3
Sp_I3_4|sponsalis|I3|2114.41326531	9.8
Sp_I4_1|sponsalis|I4|196.363013699	1.41e-39
Sp_I4_1|sponsalis|I4|196.363013699	6.10e-21
Sp_I4_1|sponsalis|I4|196.363013699	0.72
Sp_I4_1|sponsalis|I4|196.363013699	0.88
Sp_I4_1|sponsalis|I4|196.363013699	1.5
Sp_I4_1|sponsalis|I4|196.363013699	2.6
Sp_I4_1|sponsalis|I4|196.363013699	4.0
Sp_I4_1|sponsalis|I4|196.363013699	4.7
Sp_I4_1|sponsalis|I4|196.363013699	4.8
Sp_I4_1|sponsalis|I4|196.363013699	7.8
Sp_I4_1|sponsalis|I4|196.363013699	7.9
Sp_I4_2|sponsalis|I4|33.3944636678	8.88e-34
Sp_I4_2|sponsalis|I4|33.3944636678	4.30e-22
Sp_I4_2|sponsalis|I4|33.3944636678	0.039
Sp_I4_2|sponsalis|I4|33.3944636678	1.3
Sp_I4_2|sponsalis|I4|33.3944636678	1.3
Sp_I4_2|sponsalis|I4|33.3944636678	1.4
Sp_I4_2|sponsalis|I4|33.3944636678	1.4
Sp_I4_2|sponsalis|I4|33.3944636678	1.5
Sp_I4_2|sponsalis|I4|33.3944636678	1.5
Sp_I4_2|sponsalis|I4|33.3944636678	1.6
Sp_I4_2|sponsalis|I4|33.3944636678	2.1
Sp_I4_2|sponsalis|I4|33.3944636678	3.7
Sp_I4_2|sponsalis|I4|33.3944636678	6.0
Sp_I4_2|sponsalis|I4|33.3944636678	6.3
Sp_I4_2|sponsalis|I4|33.3944636678	7.0
Sp_I4_2|sponsalis|I4|33.3944636678	8.7
Sp_I4_2|sponsalis|I4|33.3944636678	9.0
Sp_I4_3|sponsalis|I4|19.1349480969	1.68e-36
Sp_I4_3|sponsalis|I4|19.1349480969	8.91e-23
Sp_I4_3|sponsalis|I4|19.1349480969	0.30
Sp_I4_3|sponsalis|I4|19.1349480969	1.1
Sp_I4_3|sponsalis|I4|19.1349480969	1.5
Sp_I4_3|sponsalis|I4|19.1349480969	1.6
Sp_I4_3|sponsalis|I4|19.1349480969	2.0
Sp_I4_3|sponsalis|I4|19.1349480969	4.5
Sp_I4_3|sponsalis|I4|19.1349480969	7.8
Sp_I4_3|sponsalis|I4|19.1349480969	7.9
Sp_I4_3|sponsalis|I4|19.1349480969	8.5
Sp_I4_3|sponsalis|I4|19.1349480969	8.7
Sp_J_1|sponsalis|J|56.5038167939	2.25e-21
Sp_J_1|sponsalis|J|56.5038167939	4.89e-21
Sp_J_1|sponsalis|J|56.5038167939	1.72e-19
Sp_J_1|sponsalis|J|56.5038167939	8.36e-18
Sp_J_1|sponsalis|J|56.5038167939	3.46e-17
Sp_J_1|sponsalis|J|56.5038167939	6.66e-17
Sp_J_1|sponsalis|J|56.5038167939	7.26e-06
Sp_J_1|sponsalis|J|56.5038167939	0.16
Sp_J_1|sponsalis|J|56.5038167939	0.45
Sp_J_1|sponsalis|J|56.5038167939	0.96
Sp_J_1|sponsalis|J|56.5038167939	2.8
Sp_J_1|sponsalis|J|56.5038167939	3.6
Sp_J_1|sponsalis|J|56.5038167939	3.7
Sp_J_1|sponsalis|J|56.5038167939	3.8
Sp_J_1|sponsalis|J|56.5038167939	4.7
Sp_J_1|sponsalis|J|56.5038167939	6.7
Sp_J_1|sponsalis|J|56.5038167939	7.1
Sp_J_1|sponsalis|J|56.5038167939	8.4
Sp_J_2|sponsalis|J|145.659663866	1.02e-13
Sp_J_2|sponsalis|J|145.659663866	2.93e-13
Sp_J_2|sponsalis|J|145.659663866	7.03e-13
Sp_J_2|sponsalis|J|145.659663866	1.28e-12
Sp_J_2|sponsalis|J|145.659663866	6.67e-11
Sp_J_2|sponsalis|J|145.659663866	4.24e-09
Sp_J_2|sponsalis|J|145.659663866	5.01e-06
Sp_J_2|sponsalis|J|145.659663866	0.40
Sp_J_2|sponsalis|J|145.659663866	1.6
Sp_J_2|sponsalis|J|145.659663866	1.7
Sp_J_2|sponsalis|J|145.659663866	4.7
Sp_J_2|sponsalis|J|145.659663866	6.8
Sp_J_2|sponsalis|J|145.659663866	7.5
Sp_J_2|sponsalis|J|145.659663866	7.5
Sp_J_2|sponsalis|J|145.659663866	7.8
Sp_J_2|sponsalis|J|145.659663866	8.6
Sp_J_3|sponsalis|J|90.8445378151	1.02e-14
Sp_J_3|sponsalis|J|90.8445378151	4.34e-14
Sp_J_3|sponsalis|J|90.8445378151	1.25e-13
Sp_J_3|sponsalis|J|90.8445378151	1.40e-13
Sp_J_3|sponsalis|J|90.8445378151	4.70e-12
Sp_J_3|sponsalis|J|90.8445378151	3.84e-10
Sp_J_3|sponsalis|J|90.8445378151	6.71e-06
Sp_J_3|sponsalis|J|90.8445378151	0.40
Sp_J_3|sponsalis|J|90.8445378151	3.6
Sp_J_3|sponsalis|J|90.8445378151	4.1
Sp_J_3|sponsalis|J|90.8445378151	4.2
Sp_J_3|sponsalis|J|90.8445378151	8.7
Sp_J_3|sponsalis|J|90.8445378151	8.9
Sp_J_3|sponsalis|J|90.8445378151	8.9
Sp_J_3|sponsalis|J|90.8445378151	8.9
Sp_J_3|sponsalis|J|90.8445378151	8.9
Sp_J_4|sponsalis|J|94.9453781513	5.45e-14
Sp_J_4|sponsalis|J|94.9453781513	1.18e-13
Sp_J_4|sponsalis|J|94.9453781513	3.10e-13
Sp_J_4|sponsalis|J|94.9453781513	6.24e-13
Sp_J_4|sponsalis|J|94.9453781513	2.97e-11
Sp_J_4|sponsalis|J|94.9453781513	1.79e-09
Sp_J_4|sponsalis|J|94.9453781513	2.79e-06
Sp_J_4|sponsalis|J|94.9453781513	0.40
Sp_J_4|sponsalis|J|94.9453781513	1.5
Sp_J_4|sponsalis|J|94.9453781513	1.7
Sp_J_4|sponsalis|J|94.9453781513	4.7
Sp_J_4|sponsalis|J|94.9453781513	6.8
Sp_J_4|sponsalis|J|94.9453781513	7.5
Sp_J_4|sponsalis|J|94.9453781513	7.5
Sp_J_4|sponsalis|J|94.9453781513	7.8
Sp_J_4|sponsalis|J|94.9453781513	8.7
Sp_J_5|sponsalis|J|126.218487395	4.92e-15
Sp_J_5|sponsalis|J|126.218487395	2.02e-14
Sp_J_5|sponsalis|J|126.218487395	4.89e-14
Sp_J_5|sponsalis|J|126.218487395	7.09e-14
Sp_J_5|sponsalis|J|126.218487395	1.78e-12
Sp_J_5|sponsalis|J|126.218487395	1.59e-10
Sp_J_5|sponsalis|J|126.218487395	4.40e-06
Sp_J_5|sponsalis|J|126.218487395	0.40
Sp_J_5|sponsalis|J|126.218487395	3.1
Sp_J_5|sponsalis|J|126.218487395	5.3
Sp_J_5|sponsalis|J|126.218487395	5.3
Sp_J_5|sponsalis|J|126.218487395	8.9
Sp_J_5|sponsalis|J|126.218487395	8.9
Sp_J_5|sponsalis|J|126.218487395	9.4
Sp_J_5|sponsalis|J|126.218487395	9.7
Sp_J_5|sponsalis|J|126.218487395	9.7
Sp_L_1|sponsalis|L|39743.3259669	2.32e-15
Sp_L_1|sponsalis|L|39743.3259669	0.64
Sp_L_1|sponsalis|L|39743.3259669	1.1
Sp_L_1|sponsalis|L|39743.3259669	2.5
Sp_L_1|sponsalis|L|39743.3259669	3.8
Sp_L_1|sponsalis|L|39743.3259669	3.9
Sp_L_1|sponsalis|L|39743.3259669	5.0
Sp_L_1|sponsalis|L|39743.3259669	5.2
Sp_L_1|sponsalis|L|39743.3259669	6.2
Sp_L_1|sponsalis|L|39743.3259669	7.1
Sp_L_1|sponsalis|L|39743.3259669	7.3
Sp_L_1|sponsalis|L|39743.3259669	7.3
Sp_L_1|sponsalis|L|39743.3259669	7.9
Sp_L_1|sponsalis|L|39743.3259669	8.1
Sp_L_1|sponsalis|L|39743.3259669	8.2
Sp_L_1|sponsalis|L|39743.3259669	8.9
Sp_M_1|sponsalis|M|183.020408163	5.42e-16
Sp_M_1|sponsalis|M|183.020408163	6.26e-16
Sp_M_1|sponsalis|M|183.020408163	1.08e-14
Sp_M_1|sponsalis|M|183.020408163	1.13e-14
Sp_M_1|sponsalis|M|183.020408163	3.69e-14
Sp_M_1|sponsalis|M|183.020408163	6.81e-14
Sp_M_1|sponsalis|M|183.020408163	3.52e-13
Sp_M_1|sponsalis|M|183.020408163	9.38e-13
Sp_M_1|sponsalis|M|183.020408163	1.02e-12
Sp_M_1|sponsalis|M|183.020408163	2.14e-12
Sp_M_1|sponsalis|M|183.020408163	3.06e-12
Sp_M_1|sponsalis|M|183.020408163	1.49e-11
Sp_M_1|sponsalis|M|183.020408163	2.64e-11
Sp_M_1|sponsalis|M|183.020408163	3.29e-11
Sp_M_1|sponsalis|M|183.020408163	5.36e-11
Sp_M_1|sponsalis|M|183.020408163	9.51e-11
Sp_M_1|sponsalis|M|183.020408163	1.52e-10
Sp_M_1|sponsalis|M|183.020408163	3.49e-10
Sp_M_1|sponsalis|M|183.020408163	8.67e-10
Sp_M_1|sponsalis|M|183.020408163	1.26e-09
Sp_M_1|sponsalis|M|183.020408163	5.80e-09
Sp_M_1|sponsalis|M|183.020408163	1.52e-08
Sp_M_1|sponsalis|M|183.020408163	1.25e-07
Sp_M_1|sponsalis|M|183.020408163	2.22e-07
Sp_M_1|sponsalis|M|183.020408163	6.63e-07
Sp_M_1|sponsalis|M|183.020408163	7.73e-07
Sp_M_1|sponsalis|M|183.020408163	1.22e-06
Sp_M_1|sponsalis|M|183.020408163	1.55e-06
Sp_M_1|sponsalis|M|183.020408163	2.40e-06
Sp_M_1|sponsalis|M|183.020408163	4.37e-06
Sp_M_1|sponsalis|M|183.020408163	1.12e-05
Sp_M_1|sponsalis|M|183.020408163	1.24e-05
Sp_M_1|sponsalis|M|183.020408163	1.32e-05
Sp_M_1|sponsalis|M|183.020408163	1.56e-05
Sp_M_1|sponsalis|M|183.020408163	3.04e-05
Sp_M_1|sponsalis|M|183.020408163	4.97e-05
Sp_M_1|sponsalis|M|183.020408163	1.87e-04
Sp_M_1|sponsalis|M|183.020408163	2.51e-04
Sp_M_1|sponsalis|M|183.020408163	2.60e-04
Sp_M_1|sponsalis|M|183.020408163	0.001
Sp_M_1|sponsalis|M|183.020408163	0.005
Sp_M_1|sponsalis|M|183.020408163	0.010
Sp_M_1|sponsalis|M|183.020408163	0.057
Sp_M_1|sponsalis|M|183.020408163	0.089
Sp_M_1|sponsalis|M|183.020408163	1.1
Sp_M_1|sponsalis|M|183.020408163	2.2
Sp_M_1|sponsalis|M|183.020408163	2.7
Sp_M_1|sponsalis|M|183.020408163	4.6
Sp_M_1|sponsalis|M|183.020408163	6.3
Sp_M_1|sponsalis|M|183.020408163	6.6
Sp_M_1|sponsalis|M|183.020408163	6.8
Sp_M_2|sponsalis|M|3489.31858407	8.37e-25
Sp_M_2|sponsalis|M|3489.31858407	4.82e-24
Sp_M_2|sponsalis|M|3489.31858407	2.77e-22
Sp_M_2|sponsalis|M|3489.31858407	4.72e-22
Sp_M_2|sponsalis|M|3489.31858407	4.18e-21
Sp_M_2|sponsalis|M|3489.31858407	6.62e-20
Sp_M_2|sponsalis|M|3489.31858407	9.83e-20
Sp_M_2|sponsalis|M|3489.31858407	1.16e-19
Sp_M_2|sponsalis|M|3489.31858407	2.43e-19
Sp_M_2|sponsalis|M|3489.31858407	3.32e-19
Sp_M_2|sponsalis|M|3489.31858407	7.07e-19
Sp_M_2|sponsalis|M|3489.31858407	1.08e-18
Sp_M_2|sponsalis|M|3489.31858407	2.16e-18
Sp_M_2|sponsalis|M|3489.31858407	2.79e-18
Sp_M_2|sponsalis|M|3489.31858407	3.88e-18
Sp_M_2|sponsalis|M|3489.31858407	6.77e-18
Sp_M_2|sponsalis|M|3489.31858407	2.15e-17
Sp_M_2|sponsalis|M|3489.31858407	3.15e-17
Sp_M_2|sponsalis|M|3489.31858407	2.12e-15
Sp_M_2|sponsalis|M|3489.31858407	5.00e-15
Sp_M_2|sponsalis|M|3489.31858407	1.01e-14
Sp_M_2|sponsalis|M|3489.31858407	4.54e-14
Sp_M_2|sponsalis|M|3489.31858407	9.59e-13
Sp_M_2|sponsalis|M|3489.31858407	1.90e-11
Sp_M_2|sponsalis|M|3489.31858407	8.27e-11
Sp_M_2|sponsalis|M|3489.31858407	6.11e-09
Sp_M_2|sponsalis|M|3489.31858407	2.40e-08
Sp_M_2|sponsalis|M|3489.31858407	2.40e-08
Sp_M_2|sponsalis|M|3489.31858407	5.34e-08
Sp_M_2|sponsalis|M|3489.31858407	4.95e-07
Sp_M_2|sponsalis|M|3489.31858407	1.41e-06
Sp_M_2|sponsalis|M|3489.31858407	1.97e-06
Sp_M_2|sponsalis|M|3489.31858407	4.72e-06
Sp_M_2|sponsalis|M|3489.31858407	4.93e-06
Sp_M_2|sponsalis|M|3489.31858407	1.16e-05
Sp_M_2|sponsalis|M|3489.31858407	1.41e-05
Sp_M_2|sponsalis|M|3489.31858407	2.25e-05
Sp_M_2|sponsalis|M|3489.31858407	7.95e-05
Sp_M_2|sponsalis|M|3489.31858407	8.86e-05
Sp_M_2|sponsalis|M|3489.31858407	1.30e-04
Sp_M_2|sponsalis|M|3489.31858407	1.32e-04
Sp_M_2|sponsalis|M|3489.31858407	2.84e-04
Sp_M_2|sponsalis|M|3489.31858407	2.95e-04
Sp_M_2|sponsalis|M|3489.31858407	3.48e-04
Sp_M_2|sponsalis|M|3489.31858407	3.67e-04
Sp_M_2|sponsalis|M|3489.31858407	3.94e-04
Sp_M_2|sponsalis|M|3489.31858407	4.13e-04
Sp_M_2|sponsalis|M|3489.31858407	4.51e-04
Sp_M_2|sponsalis|M|3489.31858407	5.42e-04
Sp_M_2|sponsalis|M|3489.31858407	5.66e-04
Sp_M_2|sponsalis|M|3489.31858407	7.03e-04
Sp_M_2|sponsalis|M|3489.31858407	0.001
Sp_M_2|sponsalis|M|3489.31858407	0.002
Sp_M_2|sponsalis|M|3489.31858407	0.002
Sp_M_2|sponsalis|M|3489.31858407	0.002
Sp_M_2|sponsalis|M|3489.31858407	0.002
Sp_M_2|sponsalis|M|3489.31858407	0.002
Sp_M_2|sponsalis|M|3489.31858407	0.003
Sp_M_2|sponsalis|M|3489.31858407	0.004
Sp_M_2|sponsalis|M|3489.31858407	0.004
Sp_M_2|sponsalis|M|3489.31858407	0.005
Sp_M_2|sponsalis|M|3489.31858407	0.005
Sp_M_2|sponsalis|M|3489.31858407	0.006
Sp_M_2|sponsalis|M|3489.31858407	0.011
Sp_M_2|sponsalis|M|3489.31858407	0.023
Sp_M_2|sponsalis|M|3489.31858407	0.023
Sp_M_2|sponsalis|M|3489.31858407	0.031
Sp_M_2|sponsalis|M|3489.31858407	0.097
Sp_M_2|sponsalis|M|3489.31858407	0.41
Sp_M_2|sponsalis|M|3489.31858407	0.41
Sp_M_2|sponsalis|M|3489.31858407	1.00
Sp_M_2|sponsalis|M|3489.31858407	1.8
Sp_M_2|sponsalis|M|3489.31858407	3.7
Sp_M_2|sponsalis|M|3489.31858407	4.0
Sp_M_2|sponsalis|M|3489.31858407	4.0
Sp_M_2|sponsalis|M|3489.31858407	4.2
Sp_M_2|sponsalis|M|3489.31858407	4.2
Sp_M_2|sponsalis|M|3489.31858407	4.2
Sp_M_2|sponsalis|M|3489.31858407	4.2
Sp_M_2|sponsalis|M|3489.31858407	4.2
Sp_M_2|sponsalis|M|3489.31858407	4.2
Sp_M_2|sponsalis|M|3489.31858407	4.2
Sp_M_2|sponsalis|M|3489.31858407	5.2
Sp_M_2|sponsalis|M|3489.31858407	6.3
Sp_M_2|sponsalis|M|3489.31858407	6.3
Sp_M_2|sponsalis|M|3489.31858407	6.6
Sp_M_2|sponsalis|M|3489.31858407	6.6
Sp_M_2|sponsalis|M|3489.31858407	6.6
Sp_M_2|sponsalis|M|3489.31858407	6.6
Sp_M_2|sponsalis|M|3489.31858407	6.6
Sp_M_2|sponsalis|M|3489.31858407	6.9
Sp_M_2|sponsalis|M|3489.31858407	6.9
Sp_M_2|sponsalis|M|3489.31858407	6.9
Sp_M_2|sponsalis|M|3489.31858407	6.9
Sp_M_2|sponsalis|M|3489.31858407	8.4
Sp_M_2|sponsalis|M|3489.31858407	8.8
Sp_M_3|sponsalis|M|778.032786885	5.37e-17
Sp_M_3|sponsalis|M|778.032786885	0.24
Sp_M_3|sponsalis|M|778.032786885	1.77e-16
Sp_M_3|sponsalis|M|778.032786885	2.33e-16
Sp_M_3|sponsalis|M|778.032786885	7.76e-16
Sp_M_3|sponsalis|M|778.032786885	1.69e-15
Sp_M_3|sponsalis|M|778.032786885	1.72e-15
Sp_M_3|sponsalis|M|778.032786885	1.81e-15
Sp_M_3|sponsalis|M|778.032786885	1.97e-15
Sp_M_3|sponsalis|M|778.032786885	2.29e-15
Sp_M_3|sponsalis|M|778.032786885	3.37e-15
Sp_M_3|sponsalis|M|778.032786885	5.45e-15
Sp_M_3|sponsalis|M|778.032786885	7.49e-15
Sp_M_3|sponsalis|M|778.032786885	9.92e-15
Sp_M_3|sponsalis|M|778.032786885	1.20e-14
Sp_M_3|sponsalis|M|778.032786885	1.30e-14
Sp_M_3|sponsalis|M|778.032786885	4.16e-14
Sp_M_3|sponsalis|M|778.032786885	8.75e-14
Sp_M_3|sponsalis|M|778.032786885	2.18e-13
Sp_M_3|sponsalis|M|778.032786885	1.36e-12
Sp_M_3|sponsalis|M|778.032786885	1.58e-11
Sp_M_3|sponsalis|M|778.032786885	1.50e-10
Sp_M_3|sponsalis|M|778.032786885	3.20e-10
Sp_M_3|sponsalis|M|778.032786885	1.23e-09
Sp_M_3|sponsalis|M|778.032786885	1.60e-08
Sp_M_3|sponsalis|M|778.032786885	1.78e-08
Sp_M_3|sponsalis|M|778.032786885	8.34e-08
Sp_M_3|sponsalis|M|778.032786885	2.72e-07
Sp_M_3|sponsalis|M|778.032786885	6.18e-07
Sp_M_3|sponsalis|M|778.032786885	6.18e-07
Sp_M_3|sponsalis|M|778.032786885	7.26e-06
Sp_M_3|sponsalis|M|778.032786885	4.47e-05
Sp_M_3|sponsalis|M|778.032786885	7.79e-05
Sp_M_3|sponsalis|M|778.032786885	3.96e-04
Sp_M_3|sponsalis|M|778.032786885	6.80e-04
Sp_M_3|sponsalis|M|778.032786885	7.24e-04
Sp_M_3|sponsalis|M|778.032786885	8.00e-04
Sp_M_3|sponsalis|M|778.032786885	8.52e-04
Sp_M_3|sponsalis|M|778.032786885	9.00e-04
Sp_M_3|sponsalis|M|778.032786885	0.001
Sp_M_3|sponsalis|M|778.032786885	0.001
Sp_M_3|sponsalis|M|778.032786885	0.001
Sp_M_3|sponsalis|M|778.032786885	0.001
Sp_M_3|sponsalis|M|778.032786885	0.002
Sp_M_3|sponsalis|M|778.032786885	0.003
Sp_M_3|sponsalis|M|778.032786885	0.003
Sp_M_3|sponsalis|M|778.032786885	0.003
Sp_M_3|sponsalis|M|778.032786885	0.003
Sp_M_3|sponsalis|M|778.032786885	0.004
Sp_M_3|sponsalis|M|778.032786885	0.004
Sp_M_3|sponsalis|M|778.032786885	0.004
Sp_M_3|sponsalis|M|778.032786885	0.004
Sp_M_3|sponsalis|M|778.032786885	0.009
Sp_M_3|sponsalis|M|778.032786885	0.011
Sp_M_3|sponsalis|M|778.032786885	0.012
Sp_M_3|sponsalis|M|778.032786885	0.014
Sp_M_3|sponsalis|M|778.032786885	0.021
Sp_M_3|sponsalis|M|778.032786885	0.039
Sp_M_3|sponsalis|M|778.032786885	0.043
Sp_M_3|sponsalis|M|778.032786885	0.044
Sp_M_3|sponsalis|M|778.032786885	0.096
Sp_M_3|sponsalis|M|778.032786885	0.11
Sp_M_3|sponsalis|M|778.032786885	0.12
Sp_M_3|sponsalis|M|778.032786885	0.15
Sp_M_3|sponsalis|M|778.032786885	0.30
Sp_M_3|sponsalis|M|778.032786885	0.44
Sp_M_3|sponsalis|M|778.032786885	0.66
Sp_M_3|sponsalis|M|778.032786885	0.93
Sp_M_3|sponsalis|M|778.032786885	2.7
Sp_M_3|sponsalis|M|778.032786885	2.9
Sp_M_3|sponsalis|M|778.032786885	7.2
Sp_M_3|sponsalis|M|778.032786885	8.8
Sp_M_3|sponsalis|M|778.032786885	9.2
Sp_M_3|sponsalis|M|778.032786885	9.9
Sp_M_4|sponsalis|M|733.407035176	2.36e-29
Sp_M_4|sponsalis|M|733.407035176	1.11e-21
Sp_M_4|sponsalis|M|733.407035176	1.73e-21
Sp_M_4|sponsalis|M|733.407035176	1.45e-18
Sp_M_4|sponsalis|M|733.407035176	9.05e-17
Sp_M_4|sponsalis|M|733.407035176	1.31e-16
Sp_M_4|sponsalis|M|733.407035176	1.73e-16
Sp_M_4|sponsalis|M|733.407035176	1.76e-16
Sp_M_4|sponsalis|M|733.407035176	2.03e-16
Sp_M_4|sponsalis|M|733.407035176	2.10e-16
Sp_M_4|sponsalis|M|733.407035176	6.65e-16
Sp_M_4|sponsalis|M|733.407035176	1.68e-15
Sp_M_4|sponsalis|M|733.407035176	2.24e-15
Sp_M_4|sponsalis|M|733.407035176	2.45e-15
Sp_M_4|sponsalis|M|733.407035176	2.99e-15
Sp_M_4|sponsalis|M|733.407035176	4.41e-15
Sp_M_4|sponsalis|M|733.407035176	7.46e-15
Sp_M_4|sponsalis|M|733.407035176	3.50e-14
Sp_M_4|sponsalis|M|733.407035176	9.38e-13
Sp_M_4|sponsalis|M|733.407035176	3.11e-12
Sp_M_4|sponsalis|M|733.407035176	6.06e-12
Sp_M_4|sponsalis|M|733.407035176	8.79e-12
Sp_M_4|sponsalis|M|733.407035176	3.65e-11
Sp_M_4|sponsalis|M|733.407035176	1.26e-10
Sp_M_4|sponsalis|M|733.407035176	2.56e-10
Sp_M_4|sponsalis|M|733.407035176	1.04e-08
Sp_M_4|sponsalis|M|733.407035176	4.17e-07
Sp_M_4|sponsalis|M|733.407035176	4.17e-07
Sp_M_4|sponsalis|M|733.407035176	2.23e-06
Sp_M_4|sponsalis|M|733.407035176	3.94e-06
Sp_M_4|sponsalis|M|733.407035176	1.01e-05
Sp_M_4|sponsalis|M|733.407035176	1.15e-05
Sp_M_4|sponsalis|M|733.407035176	3.67e-05
Sp_M_4|sponsalis|M|733.407035176	2.52e-04
Sp_M_4|sponsalis|M|733.407035176	3.27e-04
Sp_M_4|sponsalis|M|733.407035176	3.28e-04
Sp_M_4|sponsalis|M|733.407035176	5.57e-04
Sp_M_4|sponsalis|M|733.407035176	6.21e-04
Sp_M_4|sponsalis|M|733.407035176	7.80e-04
Sp_M_4|sponsalis|M|733.407035176	0.001
Sp_M_4|sponsalis|M|733.407035176	0.001
Sp_M_4|sponsalis|M|733.407035176	0.001
Sp_M_4|sponsalis|M|733.407035176	0.001
Sp_M_4|sponsalis|M|733.407035176	0.001
Sp_M_4|sponsalis|M|733.407035176	0.002
Sp_M_4|sponsalis|M|733.407035176	0.002
Sp_M_4|sponsalis|M|733.407035176	0.002
Sp_M_4|sponsalis|M|733.407035176	0.003
Sp_M_4|sponsalis|M|733.407035176	0.003
Sp_M_4|sponsalis|M|733.407035176	0.003
Sp_M_4|sponsalis|M|733.407035176	0.008
Sp_M_4|sponsalis|M|733.407035176	0.008
Sp_M_4|sponsalis|M|733.407035176	0.008
Sp_M_4|sponsalis|M|733.407035176	0.008
Sp_M_4|sponsalis|M|733.407035176	0.010
Sp_M_4|sponsalis|M|733.407035176	0.011
Sp_M_4|sponsalis|M|733.407035176	0.012
Sp_M_4|sponsalis|M|733.407035176	0.014
Sp_M_4|sponsalis|M|733.407035176	0.015
Sp_M_4|sponsalis|M|733.407035176	0.016
Sp_M_4|sponsalis|M|733.407035176	0.019
Sp_M_4|sponsalis|M|733.407035176	0.039
Sp_M_4|sponsalis|M|733.407035176	0.043
Sp_M_4|sponsalis|M|733.407035176	0.057
Sp_M_4|sponsalis|M|733.407035176	0.061
Sp_M_4|sponsalis|M|733.407035176	0.27
Sp_M_4|sponsalis|M|733.407035176	0.30
Sp_M_4|sponsalis|M|733.407035176	1.6
Sp_M_4|sponsalis|M|733.407035176	2.4
Sp_M_4|sponsalis|M|733.407035176	2.7
Sp_M_4|sponsalis|M|733.407035176	3.4
Sp_M_4|sponsalis|M|733.407035176	3.5
Sp_M_4|sponsalis|M|733.407035176	3.5
Sp_M_4|sponsalis|M|733.407035176	3.5
Sp_M_4|sponsalis|M|733.407035176	3.9
Sp_M_4|sponsalis|M|733.407035176	5.1
Sp_M_4|sponsalis|M|733.407035176	5.4
Sp_M_4|sponsalis|M|733.407035176	5.5
Sp_M_4|sponsalis|M|733.407035176	5.5
Sp_M_4|sponsalis|M|733.407035176	5.9
Sp_M_4|sponsalis|M|733.407035176	5.9
Sp_M_4|sponsalis|M|733.407035176	5.9
Sp_M_4|sponsalis|M|733.407035176	5.9
Sp_M_4|sponsalis|M|733.407035176	5.9
Sp_M_4|sponsalis|M|733.407035176	5.9
Sp_M_4|sponsalis|M|733.407035176	5.9
Sp_M_4|sponsalis|M|733.407035176	5.9
Sp_M_4|sponsalis|M|733.407035176	5.9
Sp_M_4|sponsalis|M|733.407035176	6.6
Sp_M_4|sponsalis|M|733.407035176	6.6
Sp_M_4|sponsalis|M|733.407035176	6.7
Sp_M_4|sponsalis|M|733.407035176	8.9
Sp_M_5|sponsalis|M|53.3933649289	1.47e-10
Sp_M_5|sponsalis|M|53.3933649289	1.59e-10
Sp_M_5|sponsalis|M|53.3933649289	3.63e-10
Sp_M_5|sponsalis|M|53.3933649289	3.67e-10
Sp_M_5|sponsalis|M|53.3933649289	3.88e-10
Sp_M_5|sponsalis|M|53.3933649289	4.72e-10
Sp_M_5|sponsalis|M|53.3933649289	8.79e-10
Sp_M_5|sponsalis|M|53.3933649289	1.85e-09
Sp_M_5|sponsalis|M|53.3933649289	2.90e-09
Sp_M_5|sponsalis|M|53.3933649289	4.78e-09
Sp_M_5|sponsalis|M|53.3933649289	1.44e-08
Sp_M_5|sponsalis|M|53.3933649289	2.05e-08
Sp_M_5|sponsalis|M|53.3933649289	3.29e-08
Sp_M_5|sponsalis|M|53.3933649289	6.65e-08
Sp_M_5|sponsalis|M|53.3933649289	1.05e-07
Sp_M_5|sponsalis|M|53.3933649289	1.81e-07
Sp_M_5|sponsalis|M|53.3933649289	2.71e-07
Sp_M_5|sponsalis|M|53.3933649289	1.84e-06
Sp_M_5|sponsalis|M|53.3933649289	1.97e-06
Sp_M_5|sponsalis|M|53.3933649289	1.97e-05
Sp_M_5|sponsalis|M|53.3933649289	4.67e-05
Sp_M_5|sponsalis|M|53.3933649289	2.14e-04
Sp_M_5|sponsalis|M|53.3933649289	2.24e-04
Sp_M_5|sponsalis|M|53.3933649289	6.43e-04
Sp_M_5|sponsalis|M|53.3933649289	0.002
Sp_M_5|sponsalis|M|53.3933649289	0.028
Sp_M_5|sponsalis|M|53.3933649289	0.031
Sp_M_5|sponsalis|M|53.3933649289	0.045
Sp_M_5|sponsalis|M|53.3933649289	1.4
Sp_M_5|sponsalis|M|53.3933649289	1.7
Sp_M_5|sponsalis|M|53.3933649289	4.5
Sp_M_5|sponsalis|M|53.3933649289	7.1
Sp_M_5|sponsalis|M|53.3933649289	7.9
Sp_M_5|sponsalis|M|53.3933649289	8.7
Sp_M_6|sponsalis|M|655.816143498	1.08e-10
Sp_M_6|sponsalis|M|655.816143498	2.06e-10
Sp_M_6|sponsalis|M|655.816143498	3.22e-10
Sp_M_6|sponsalis|M|655.816143498	7.37e-10
Sp_M_6|sponsalis|M|655.816143498	1.30e-09
Sp_M_6|sponsalis|M|655.816143498	1.69e-09
Sp_M_6|sponsalis|M|655.816143498	1.83e-09
Sp_M_6|sponsalis|M|655.816143498	2.95e-09
Sp_M_6|sponsalis|M|655.816143498	3.18e-09
Sp_M_6|sponsalis|M|655.816143498	3.32e-09
Sp_M_6|sponsalis|M|655.816143498	4.93e-09
Sp_M_6|sponsalis|M|655.816143498	5.14e-09
Sp_M_6|sponsalis|M|655.816143498	1.03e-08
Sp_M_6|sponsalis|M|655.816143498	5.67e-08
Sp_M_6|sponsalis|M|655.816143498	7.70e-08
Sp_M_6|sponsalis|M|655.816143498	1.35e-07
Sp_M_6|sponsalis|M|655.816143498	1.63e-07
Sp_M_6|sponsalis|M|655.816143498	1.74e-07
Sp_M_6|sponsalis|M|655.816143498	6.23e-07
Sp_M_6|sponsalis|M|655.816143498	1.50e-06
Sp_M_6|sponsalis|M|655.816143498	3.36e-06
Sp_M_6|sponsalis|M|655.816143498	1.08e-05
Sp_M_6|sponsalis|M|655.816143498	4.22e-05
Sp_M_6|sponsalis|M|655.816143498	1.15e-04
Sp_M_6|sponsalis|M|655.816143498	3.11e-04
Sp_M_6|sponsalis|M|655.816143498	4.12e-04
Sp_M_6|sponsalis|M|655.816143498	0.036
Sp_M_6|sponsalis|M|655.816143498	1.7
Sp_M_6|sponsalis|M|655.816143498	2.4
Sp_M_6|sponsalis|M|655.816143498	5.7
Sp_M_6|sponsalis|M|655.816143498	7.6
Sp_M_6|sponsalis|M|655.816143498	7.8
Sp_M_6|sponsalis|M|655.816143498	8.0
Sp_M_7|sponsalis|M|130.658536585	4.96e-36
Sp_M_7|sponsalis|M|130.658536585	2.23e-32
Sp_M_7|sponsalis|M|130.658536585	5.14e-32
Sp_M_7|sponsalis|M|130.658536585	2.50e-29
Sp_M_7|sponsalis|M|130.658536585	4.60e-29
Sp_M_7|sponsalis|M|130.658536585	6.41e-28
Sp_M_7|sponsalis|M|130.658536585	8.91e-28
Sp_M_7|sponsalis|M|130.658536585	2.56e-27
Sp_M_7|sponsalis|M|130.658536585	1.31e-26
Sp_M_7|sponsalis|M|130.658536585	5.33e-25
Sp_M_7|sponsalis|M|130.658536585	1.05e-24
Sp_M_7|sponsalis|M|130.658536585	5.70e-24
Sp_M_7|sponsalis|M|130.658536585	1.54e-23
Sp_M_7|sponsalis|M|130.658536585	7.02e-23
Sp_M_7|sponsalis|M|130.658536585	8.04e-23
Sp_M_7|sponsalis|M|130.658536585	1.67e-22
Sp_M_7|sponsalis|M|130.658536585	5.91e-22
Sp_M_7|sponsalis|M|130.658536585	1.09e-21
Sp_M_7|sponsalis|M|130.658536585	3.42e-21
Sp_M_7|sponsalis|M|130.658536585	4.26e-21
[truncated: 39,312 more rows]
