# Supplementary material for: Venomix: a simple bioinformatic pipeline for identifying and characterizing toxin gene candidates from transcriptomic data
Source: PeerJ. 2018 Jul 31;6:e5361. doi: 10.7717/peerj.5361 (PMC6074769; doi:10.7717/peerj.5361)
Supplement: Supplemental Information 2 [file peerj-06-5361-s002.gz › FinalOutput_1E-20/Conotoxin_ArMKLT2-0313_21/sequence.txt]

>TRINITY_DN7089_c0_g4::TRINITY_DN7089_c0_g4_i1::g.1::m.1 type:internal len:102 gc:universal TRINITY_DN7089_c0_g4_i1:303-1(-)
STVNLTSYFFTVFFGITKIIGRMKLTCVLIITVLFLTASQLITADYSRDKRQYLAMRLRD
GLRNFRGVRDCGEQGEGCYTRPCCSGLTCVGTHAGGLCQPE
