# Supplementary material for: Venomix: a simple bioinformatic pipeline for identifying and characterizing toxin gene candidates from transcriptomic data
Source: PeerJ. 2018 Jul 31;6:e5361. doi: 10.7717/peerj.5361 (PMC6074769; doi:10.7717/peerj.5361)
Supplement: Supplemental Information 2 [file peerj-06-5361-s002.gz › FinalOutput_1E-20/Conotoxin_ArMKLT2-0313_21/mature.fasta]

>Q5K0D1 ; MatureChain: 23-79
DYSRDQRQYRAVRLGDEMRTFKGARDCGEQGQGCYTRPCCPGLHCAAGATGGGSCQP
>Q5K0C7 ; MatureChain: 23-79
DYSRDQRQYRAVRLGDEMRNFKGARDCGGQGEGCYTQPCCPGLRCRGGGTGGGVCQL
>Q2I2R4 ; MatureChain: 23-76
DYPRDEQVYRAVRLRDAMQKSKGSGSCAYISEPCDILPCCPGLKCNEDFVPICL
>Q5K0C9 ; MatureChain: 23-79
DYSRDQRQYRAVRLGDEMRNFKGARDCGGQGEGCYTQPCCPGLRCRGGGTGGGVCQL
>Q9TW08 ; MatureChain: 18-71
DYTRDKWQYRAASLRDAMRNFRDTRCSPGGEVCTRHSPCCTGFLCNHIGGMCHH
>Q9TVN1 ; MatureChain: 18-72
DYTRDKWQYRAASLRDAMRNFRDTRTCSPAGEVCTSKSPCCTGFLCSHIGGMCHH
>Q5K0C8 ; MatureChain: 23-79
DYSRGQRQYRAVRLGDEMRNFKGARDCGGQGEGCYTQPCCPGLRCRGGGTGGGSCQP
>Q9UAB2 ; MatureChain: 18-71
DYTRDEWQYRAASLRDAMRNFRDTRCSPGGEVCTRHSPCCTGFLCNHIGGMCHH
>Q5K0D0 ; MatureChain: 23-79
DYSRDQRQYRAVRLGDEMRNFKGARDCGGQGKGCYTQPCCPGLRCRGGGTGGGVCQP
>Q5K0C5 ; MatureChain: 23-79
DYSRDQRQYRAVRLGDEMRNFKGARDCGGQGEGCYTQPCCPGLRCRGGGTGGGACQL
>P0CY61 ; MatureChain: 20-78
DDSRDKQVYRAVGLIDKMRRIRASEGCRKKGDRCGTHLCCPGLRCGSGRAGGACRPPYN
>Q9BP86 ; MatureChain: 23-78
DYLRDKQKYRSVRLRDGMLNFKGSRQCADLGEECYTRFCCPGLRCKDLQVPTCLLA
>Q9BP94 ; MatureChain: 24-75
ETRDEYRAVRSSDEVRNSRSTRDCSGSGYGCKNTPCCDGLTCRGPHQGPICL
>Q9BP95 ; MatureChain: 24-72
ETRDEYRAVRSSDEVRNSRSCSGSGYGCKNTPCCAGLTCRGPRQGPICL
>Q9BP93 ; MatureChain: 24-76
ETRDEYRAVRSSDEVQNSRSTDDCSTAGCKNVPCCEGLVCTGPSQGPVCQPLA
