# Supplementary material for: Venomix: a simple bioinformatic pipeline for identifying and characterizing toxin gene candidates from transcriptomic data
Source: PeerJ. 2018 Jul 31;6:e5361. doi: 10.7717/peerj.5361 (PMC6074769; doi:10.7717/peerj.5361)
Supplement: Supplemental Information 2 [file peerj-06-5361-s002.gz › FinalOutput_1E-20/Conotoxin_ArMKLT2-0313_21/Species.txt]

Conus arenatus (Sand-dusted cone)Conus bullatus (Bubble cone)Conus virgo (Virgin cone)Conus vexillum (Flag cone)Conus leopardus (Leopard cone)Conus betulinus (Beech cone)Conus litteratus (Lettered cone)Conus geographus (Geography cone) (Nubecula geographus)Conus ventricosus (Mediterranean cone)Conus lividus (Livid cone)
