# Supplementary material for: Venomix: a simple bioinformatic pipeline for identifying and characterizing toxin gene candidates from transcriptomic data
Source: PeerJ. 2018 Jul 31;6:e5361. doi: 10.7717/peerj.5361 (PMC6074769; doi:10.7717/peerj.5361)
Supplement: Supplemental Information 2 [file peerj-06-5361-s002.gz › FinalOutput_1E-20/Conotoxin_ArMKLT2-0313_21/genbankfile.txt]

VERSION     Q5K0D1.1  GI:61212470
DBSOURCE    UniProtKB: locus CO11_CONVX, accession Q5K0D1;
            class: standard.
            created: Mar 15, 2005.
            sequence updated: Feb 15, 2005.
            annotation updated: Jan 7, 2015.
            xrefs: AJ851177.1, CAH64850.1
            xrefs (non-sequence databases): ConoServer:1066, GO:0005576,
            GO:0008200, GO:0009405, InterPro:IPR004214, Pfam:PF02950
KEYWORDS    Disulfide bond; Knottin; Secreted; Signal; Toxin.
SOURCE      Conus vexillum
  ORGANISM  Conus vexillum
            Eukaryota; Metazoa; Lophotrochozoa; Mollusca; Gastropoda;
            Caenogastropoda; Hypsogastropoda; Neogastropoda; Conoidea; Conidae;
            Conus.
REFERENCE   1  (residues 1 to 79)
  AUTHORS   Kauferstein,S., Melaun,C. and Mebs,D.
  TITLE     Direct cDNA cloning of novel conopeptide precursors of the
            O-superfamily
  JOURNAL   Peptides 26 (3), 361-367 (2005)
   PUBMED   15652641
  REMARK    NUCLEOTIDE SEQUENCE [MRNA].;
            TISSUE=Venom duct
COMMENT     [SUBCELLULAR LOCATION] Secreted {ECO:0000250}.
            [TISSUE SPECIFICITY] Expressed by the venom duct.
            [DOMAIN] The presence of a 'disulfide through disulfide knot'
            structurally defines this protein as a knottin. {ECO:0000250}.
            [DOMAIN] The cysteine framework is VI/VII (C-C-CC-C-C).
            [SIMILARITY] Belongs to the conotoxin O1 superfamily.
            {ECO:0000305}.
FEATURES             Location/Qualifiers
     source          1..79
                     /organism="Conus vexillum"
                     /db_xref="taxon:89431"
     Protein         1..79
                     /product="Conotoxin 1"
                     /UniProtKB_evidence="Evidence at transcript level"
     Region          1..64
                     /region_name="Conotoxin"
                     /note="Conotoxin; pfam02950"
                     /db_xref="CDD:251637"
     Region          1..22
                     /region_name="Signal"
                     /experiment="experimental evidence, no additional details
                     recorded"
                     /note="{ECO:0000255}."
     Region          23..46
                     /region_name="Propeptide"
                     /experiment="experimental evidence, no additional details
                     recorded"
                     /note="{ECO:0000250}. /FTId=PRO_0000035001."
     Region          48..79
                     /region_name="Processed active peptide"
                     /experiment="experimental evidence, no additional details
                     recorded"
                     /note="Conotoxin 1. /FTId=PRO_0000035002."
     Bond            49..62
                     /bond_type="disulfide"
                     /experiment="experimental evidence, no additional details
                     recorded"
                     /note="{ECO:0000250}."
     Bond            56..67
                     /bond_type="disulfide"
                     /experiment="experimental evidence, no additional details
                     recorded"
                     /note="{ECO:0000250}."
     Bond            61..77
                     /bond_type="disulfide"
                     /experiment="experimental evidence, no additional details
                     recorded"
                     /note="{ECO:0000250}."
ORIGIN      
        1 mkltcvliit vlfltasqli tadysrdqrq yravrlgdem rtfkgardcg eqgqgcytrp
       61 ccpglhcaag atgggscqp
//
VERSION     Q5K0C7.1  GI:61212467
DBSOURCE    UniProtKB: locus CO13_CONVR, accession Q5K0C7;
            class: standard.
            created: Mar 15, 2005.
            sequence updated: Feb 15, 2005.
            annotation updated: Jan 7, 2015.
            xrefs: AJ851181.1, CAH64854.1, AJ851182.1, CAH64855.1
            xrefs (non-sequence databases): ConoServer:1070, GO:0005576,
            GO:0008200, GO:0009405, InterPro:IPR004214, Pfam:PF02950
KEYWORDS    Disulfide bond; Knottin; Secreted; Signal; Toxin.
SOURCE      Conus virgo
  ORGANISM  Conus virgo
            Eukaryota; Metazoa; Lophotrochozoa; Mollusca; Gastropoda;
            Caenogastropoda; Hypsogastropoda; Neogastropoda; Conoidea; Conidae;
            Conus.
REFERENCE   1  (residues 1 to 79)
  AUTHORS   Kauferstein,S., Melaun,C. and Mebs,D.
  TITLE     Direct cDNA cloning of novel conopeptide precursors of the
            O-superfamily
  JOURNAL   Peptides 26 (3), 361-367 (2005)
   PUBMED   15652641
  REMARK    NUCLEOTIDE SEQUENCE [MRNA].;
            TISSUE=Venom duct
COMMENT     [SUBCELLULAR LOCATION] Secreted {ECO:0000250}.
            [TISSUE SPECIFICITY] Expressed by the venom duct.
            [DOMAIN] The presence of a 'disulfide through disulfide knot'
            structurally defines this protein as a knottin. {ECO:0000250}.
            [DOMAIN] The cysteine framework is VI/VII (C-C-CC-C-C).
            [SIMILARITY] Belongs to the conotoxin O1 superfamily.
            {ECO:0000305}.
FEATURES             Location/Qualifiers
     source          1..79
                     /organism="Conus virgo"
                     /db_xref="taxon:89427"
     Protein         1..79
                     /product="Conotoxin 3"
                     /UniProtKB_evidence="Evidence at transcript level"
     Region          1..64
                     /region_name="Conotoxin"
                     /note="Conotoxin; pfam02950"
                     /db_xref="CDD:251637"
     Region          1..22
                     /region_name="Signal"
                     /experiment="experimental evidence, no additional details
                     recorded"
                     /note="{ECO:0000255}."
     Region          23..47
                     /region_name="Propeptide"
                     /experiment="experimental evidence, no additional details
                     recorded"
                     /note="{ECO:0000250}. /FTId=PRO_0000034997."
     Region          48..79
                     /region_name="Processed active peptide"
                     /experiment="experimental evidence, no additional details
                     recorded"
                     /note="Conotoxin 3. /FTId=PRO_0000034998."
     Bond            49..62
                     /bond_type="disulfide"
                     /experiment="experimental evidence, no additional details
                     recorded"
                     /note="{ECO:0000250}."
     Bond            56..67
                     /bond_type="disulfide"
                     /experiment="experimental evidence, no additional details
                     recorded"
                     /note="{ECO:0000250}."
     Bond            61..77
                     /bond_type="disulfide"
                     /experiment="experimental evidence, no additional details
                     recorded"
                     /note="{ECO:0000250}."
ORIGIN      
        1 mkltcvliit vlfltasqli tadysrdqrq yravrlgdem rnfkgardcg gqgegcytqp
       61 ccpglrcrgg gtgggvcql
//
VERSION     Q2I2R4.1  GI:121999375
DBSOURCE    UniProtKB: locus CO161_CONLT, accession Q2I2R4;
            class: standard.
            created: Jan 15, 2008.
            sequence updated: Mar 7, 2006.
            annotation updated: Jan 7, 2015.
            xrefs: DQ345368.1, ABC74976.1
            xrefs (non-sequence databases): ConoServer:1154, GO:0005576,
            GO:0008200, GO:0009405, InterPro:IPR004214, Pfam:PF02950
KEYWORDS    Disulfide bond; Knottin; Secreted; Signal; Toxin.
SOURCE      Conus litteratus
  ORGANISM  Conus litteratus
            Eukaryota; Metazoa; Lophotrochozoa; Mollusca; Gastropoda;
            Caenogastropoda; Hypsogastropoda; Neogastropoda; Conoidea; Conidae;
            Conus.
REFERENCE   1  (residues 1 to 76)
  AUTHORS   Pi,C., Liu,J., Peng,C., Liu,Y., Jiang,X., Zhao,Y., Tang,S.,
            Wang,L., Dong,M., Chen,S. and Xu,A.
  TITLE     Diversity and evolution of conotoxins based on gene expression
            profiling of Conus litteratus
  JOURNAL   Genomics 88 (6), 809-819 (2006)
   PUBMED   16908117
  REMARK    NUCLEOTIDE SEQUENCE [MRNA].;
            TISSUE=Venom duct
COMMENT     [SUBCELLULAR LOCATION] Secreted {ECO:0000250}.
            [TISSUE SPECIFICITY] Expressed by the venom duct.
            [DOMAIN] The presence of a 'disulfide through disulfide knot'
            structurally defines this protein as a knottin. {ECO:0000250}.
            [DOMAIN] The cysteine framework is VI/VII (C-C-CC-C-C).
            [SIMILARITY] Belongs to the conotoxin O1 superfamily.
            {ECO:0000305}.
FEATURES             Location/Qualifiers
     source          1..76
                     /organism="Conus litteratus"
                     /db_xref="taxon:89445"
     Protein         1..76
                     /product="Conotoxin Lt6.1"
                     /note="Lt6a"
                     /UniProtKB_evidence="Evidence at transcript level"
     Region          1..64
                     /region_name="Conotoxin"
                     /note="Conotoxin; pfam02950"
                     /db_xref="CDD:251637"
     Region          1..22
                     /region_name="Signal"
                     /experiment="experimental evidence, no additional details
                     recorded"
                     /note="{ECO:0000255}."
     Region          23..48
                     /region_name="Propeptide"
                     /experiment="experimental evidence, no additional details
                     recorded"
                     /note="{ECO:0000250}. /FTId=PRO_0000315492."
     Region          49..76
                     /region_name="Processed active peptide"
                     /experiment="experimental evidence, no additional details
                     recorded"
                     /note="Conotoxin Lt6.1. /FTId=PRO_0000315493."
     Bond            49..62
                     /bond_type="disulfide"
                     /experiment="experimental evidence, no additional details
                     recorded"
                     /note="{ECO:0000250}."
     Bond            56..67
                     /bond_type="disulfide"
                     /experiment="experimental evidence, no additional details
                     recorded"
                     /note="{ECO:0000250}."
     Bond            61..75
                     /bond_type="disulfide"
                     /experiment="experimental evidence, no additional details
                     recorded"
                     /note="{ECO:0000250}."
ORIGIN      
        1 mkltcvliia vlflmdnqli tadyprdeqv yravrlrdam qkskgsgsca yisepcdilp
       61 ccpglkcned fvpicl
//
VERSION     Q5K0C9.1  GI:61212469
DBSOURCE    UniProtKB: locus CO12_CONVX, accession Q5K0C9;
            class: standard.
            created: Mar 15, 2005.
            sequence updated: Feb 15, 2005.
            annotation updated: Jan 7, 2015.
            xrefs: AJ851179.1, CAH64852.1
            xrefs (non-sequence databases): ConoServer:1068, GO:0005576,
            GO:0008200, GO:0009405, InterPro:IPR004214, Pfam:PF02950
KEYWORDS    Disulfide bond; Knottin; Secreted; Signal; Toxin.
SOURCE      Conus vexillum
  ORGANISM  Conus vexillum
            Eukaryota; Metazoa; Lophotrochozoa; Mollusca; Gastropoda;
            Caenogastropoda; Hypsogastropoda; Neogastropoda; Conoidea; Conidae;
            Conus.
REFERENCE   1  (residues 1 to 79)
  AUTHORS   Kauferstein,S., Melaun,C. and Mebs,D.
  TITLE     Direct cDNA cloning of novel conopeptide precursors of the
            O-superfamily
  JOURNAL   Peptides 26 (3), 361-367 (2005)
   PUBMED   15652641
  REMARK    NUCLEOTIDE SEQUENCE [MRNA].;
            TISSUE=Venom duct
COMMENT     [SUBCELLULAR LOCATION] Secreted {ECO:0000250}.
            [TISSUE SPECIFICITY] Expressed by the venom duct.
            [DOMAIN] The presence of a 'disulfide through disulfide knot'
            structurally defines this protein as a knottin. {ECO:0000250}.
            [DOMAIN] The cysteine framework is VI/VII (C-C-CC-C-C).
            [SIMILARITY] Belongs to the conotoxin O1 superfamily.
            {ECO:0000305}.
FEATURES             Location/Qualifiers
     source          1..79
                     /organism="Conus vexillum"
                     /db_xref="taxon:89431"
     Protein         1..79
                     /product="Conotoxin 2"
                     /UniProtKB_evidence="Evidence at transcript level"
     Region          1..64
                     /region_name="Conotoxin"
                     /note="Conotoxin; pfam02950"
                     /db_xref="CDD:251637"
     Region          1..22
                     /region_name="Signal"
                     /experiment="experimental evidence, no additional details
                     recorded"
                     /note="{ECO:0000255}."
     Region          23..47
                     /region_name="Propeptide"
                     /experiment="experimental evidence, no additional details
                     recorded"
                     /note="{ECO:0000250}. /FTId=PRO_0000035003."
     Region          48..79
                     /region_name="Processed active peptide"
                     /experiment="experimental evidence, no additional details
                     recorded"
                     /note="Conotoxin 2. /FTId=PRO_0000035004."
     Bond            49..62
                     /bond_type="disulfide"
                     /experiment="experimental evidence, no additional details
                     recorded"
                     /note="{ECO:0000250}."
     Bond            56..67
                     /bond_type="disulfide"
                     /experiment="experimental evidence, no additional details
                     recorded"
                     /note="{ECO:0000250}."
     Bond            61..77
                     /bond_type="disulfide"
                     /experiment="experimental evidence, no additional details
                     recorded"
                     /note="{ECO:0000250}."
ORIGIN      
        1 mkltcvliit vlfltasqli tadysrdqrq yravrlgdem rnfkgardcg gqgegcytqp
       61 ccpglrcrgg gtgggvcql
//
VERSION     Q9TW08.1  GI:74849432
DBSOURCE    UniProtKB: locus CO16B_CONLI, accession Q9TW08;
            class: standard.
            extra accessions:Q9UAA0,Q9UAA1,Q9UAA6,Q9UAA8,Q9UAA9
            created: Mar 2, 2010.
            sequence updated: May 1, 2000.
            annotation updated: Jan 7, 2015.
            xrefs: AF089908.1, AAD48164.1, AF089911.1, AAD48166.1, AF089934.1,
            AAD48189.1, AF089935.1, AAD48190.1, AF089936.1, AAD48191.1,
            AF089937.1, AAD48192.1, AF089938.1, AAD48193.1, AF089939.1,
            AAD48194.1, AF089940.1, AAD48195.1, AF089957.1, AAD48212.1,
            AF089960.1, AAD48215.1, AF089961.1, AAD48216.1, AF089962.1,
            AAD48217.1, AF089963.1, AAD48218.1, AF089964.1, AAD48219.1,
            AF089965.1, AAD48220.1, AF089966.1, AAD48221.1, AF089967.1,
            AAD48222.1, AF089968.1, AAD48223.1, AF089969.1, AAD48224.1,
            AF089970.1, AAD48225.1
            xrefs (non-sequence databases): ConoServer:886, ConoServer:888,
            ConoServer:911, ConoServer:912, ConoServer:946, ConoServer:939,
            GO:0005576, GO:0008200, GO:0009405, InterPro:IPR004214,
            Pfam:PF02950
KEYWORDS    Disulfide bond; Knottin; Secreted; Signal; Toxin.
SOURCE      Conus lividus
  ORGANISM  Conus lividus
            Eukaryota; Metazoa; Lophotrochozoa; Mollusca; Gastropoda;
            Caenogastropoda; Hypsogastropoda; Neogastropoda; Conoidea; Conidae;
            Conus.
REFERENCE   1  (residues 1 to 71)
  AUTHORS   Duda,T.F. Jr. and Palumbi,S.R.
  TITLE     Molecular genetics of ecological diversification: duplication and
            rapid evolution of toxin genes of the venomous gastropod Conus
  JOURNAL   Proc. Natl. Acad. Sci. U.S.A. 96 (12), 6820-6823 (1999)
   PUBMED   10359796
  REMARK    NUCLEOTIDE SEQUENCE [MRNA].;
            TISSUE=Venom duct
REFERENCE   2  (residues 1 to 71)
  AUTHORS   Duda,T.F. Jr. and Palumbi,S.R.
  TITLE     Gene expression and feeding ecology: evolution of piscivory in the
            venomous gastropod genus Conus
  JOURNAL   Proc. Biol. Sci. 271 (1544), 1165-1174 (2004)
   PUBMED   15306367
  REMARK    NUCLEOTIDE SEQUENCE [MRNA].;
            TISSUE=Venom duct
COMMENT     On or before Mar 3, 2010 this sequence version replaced
            gi:74849840, gi:74849841, gi:74849846, gi:74849848, gi:74849849.
            [SUBCELLULAR LOCATION] Secreted {ECO:0000250}.
            [TISSUE SPECIFICITY] Expressed by the venom duct.
            [DOMAIN] The presence of a 'disulfide through disulfide knot'
            structurally defines this protein as a knottin. {ECO:0000250}.
            [DOMAIN] The cysteine framework is VI/VII (C-C-CC-C-C).
            [SIMILARITY] Belongs to the conotoxin O1 superfamily.
            {ECO:0000305}.
FEATURES             Location/Qualifiers
     source          1..71
                     /organism="Conus lividus"
                     /db_xref="taxon:89426"
     Protein         <1..71
                     /product="Conotoxin LvVIB"
                     /UniProtKB_evidence="Evidence at transcript level"
     Region          1..63
                     /region_name="Conotoxin"
                     /note="Conotoxin; pfam02950"
                     /db_xref="CDD:251637"
     Region          <1..17
                     /region_name="Signal"
                     /experiment="experimental evidence, no additional details
                     recorded"
                     /note="{ECO:0000255}."
     Region          2
                     /region_name="Conflict"
                     /experiment="experimental evidence, no additional details
                     recorded"
                     /note="L -> V (in Ref. 1 and 2; AAD48166). {ECO:0000305}."
     Region          7
                     /region_name="Conflict"
                     /experiment="experimental evidence, no additional details
                     recorded"
                     /note="L -> P (in Ref. 1 and 2; AAD48224). {ECO:0000305}."
     Region          8
                     /region_name="Conflict"
                     /experiment="experimental evidence, no additional details
                     recorded"
                     /note="F -> S (in Ref. 1 and 2; AAD48189). {ECO:0000305}."
     Region          18..41
                     /region_name="Propeptide"
                     /experiment="experimental evidence, no additional details
                     recorded"
                     /note="{ECO:0000250}. /FTId=PRO_0000392142."
     Region          43..71
                     /region_name="Processed active peptide"
                     /experiment="experimental evidence, no additional details
                     recorded"
                     /note="Conotoxin LvVIB. /FTId=PRO_0000392143."
     Bond            43..57
                     /bond_type="disulfide"
                     /experiment="experimental evidence, no additional details
                     recorded"
                     /note="{ECO:0000250}."
     Bond            50..62
                     /bond_type="disulfide"
                     /experiment="experimental evidence, no additional details
                     recorded"
                     /note="{ECO:0000250}."
     Region          52..53
                     /region_name="Conflict"
                     /experiment="experimental evidence, no additional details
                     recorded"
                     /note="RH -> SK (in Ref. 1 and 2; AAD48164).
                     {ECO:0000305}."
     Bond            56..69
                     /bond_type="disulfide"
                     /experiment="experimental evidence, no additional details
                     recorded"
                     /note="{ECO:0000250}."
     Region          63
                     /region_name="Conflict"
                     /experiment="experimental evidence, no additional details
                     recorded"
                     /note="N -> S (in Ref. 1 and 2; AAD48164). {ECO:0000305}."
     Region          71
                     /region_name="Conflict"
                     /experiment="experimental evidence, no additional details
                     recorded"
                     /note="H -> P (in Ref. 1 and 2; AAD48217). {ECO:0000305}."
ORIGIN      
        1 vliiavlflt aselvtadyt rdkwqyraas lrdamrnfrd trcspggevc trhspcctgf
       61 lcnhiggmch h
//
VERSION     Q9TVN1.1  GI:74849408
DBSOURCE    UniProtKB: locus CO16A_CONLI, accession Q9TVN1;
            class: standard.
            extra accessions:Q9UAA2,Q9UAA3,Q9UAA4,Q9UAA5,Q9UAA7,Q9UAB0,Q9UAB1
            created: Mar 2, 2010.
            sequence updated: May 1, 2000.
            annotation updated: Jan 7, 2015.
            xrefs: AF089902.1, AAD48158.1, AF089904.1, AAD48160.1, AF089905.1,
            AAD48161.1, AF089906.1, AAD48162.1, AF089907.1, AAD48163.1,
            AF089910.1, AAD48165.1, AF089912.1, AAD48167.1, AF089913.1,
            AAD48168.1, AF089914.1, AAD48169.1, AF089915.1, AAD48170.1,
            AF089916.1, AAD48171.1, AF089917.1, AAD48172.1, AF089918.1,
            AAD48173.1, AF089919.1, AAD48174.1, AF089920.1, AAD48175.1,
            AF089921.1, AAD48176.1, AF089922.1, AAD48177.1, AF089923.1,
            AAD48178.1, AF089924.1, AAD48179.1, AF089925.1, AAD48180.1,
            AF089926.1, AAD48181.1, AF089927.1, AAD48182.1, AF089928.1,
            AAD48183.1, AF089929.1, AAD48184.1, AF089930.1, AAD48185.1,
            AF089931.1, AAD48186.1, AF089932.1, AAD48187.1, AF089933.1,
            AAD48188.1, AF089941.1, AAD48196.1, AF089942.1, AAD48197.1,
            AF089943.1, AAD48198.1, AF089944.1, AAD48199.1, AF089945.1,
            AAD48200.1, AF089946.1, AAD48201.1, AF089947.1, AAD48202.1,
            AF089948.1, AAD48203.1, AF089949.1, AAD48204.1, AF089950.1,
            AAD48205.1, AF089951.1, AAD48206.1, AF089952.1, AAD48207.1,
            AF089953.1, AAD48208.1, AF089954.1, AAD48209.1, AF089955.1,
            AAD48210.1, AF089956.1, AAD48211.1, AF089958.1, AAD48213.1,
            AF089959.1, AAD48214.1
            xrefs (non-sequence databases): ConoServer:880, ConoServer:882,
            ConoServer:883, ConoServer:889, ConoServer:929, ConoServer:933,
            ConoServer:936, ConoServer:932, GO:0005576, GO:0008200, GO:0009405,
            InterPro:IPR004214, Pfam:PF02950
KEYWORDS    Disulfide bond; Knottin; Secreted; Signal; Toxin.
SOURCE      Conus lividus
  ORGANISM  Conus lividus
            Eukaryota; Metazoa; Lophotrochozoa; Mollusca; Gastropoda;
            Caenogastropoda; Hypsogastropoda; Neogastropoda; Conoidea; Conidae;
            Conus.
REFERENCE   1  (residues 1 to 72)
  AUTHORS   Duda,T.F. Jr. and Palumbi,S.R.
  TITLE     Molecular genetics of ecological diversification: duplication and
            rapid evolution of toxin genes of the venomous gastropod Conus
  JOURNAL   Proc. Natl. Acad. Sci. U.S.A. 96 (12), 6820-6823 (1999)
   PUBMED   10359796
  REMARK    NUCLEOTIDE SEQUENCE [MRNA].;
            TISSUE=Venom duct
REFERENCE   2  (residues 1 to 72)
  AUTHORS   Duda,T.F. Jr. and Palumbi,S.R.
  TITLE     Gene expression and feeding ecology: evolution of piscivory in the
            venomous gastropod genus Conus
  JOURNAL   Proc. Biol. Sci. 271 (1544), 1165-1174 (2004)
   PUBMED   15306367
  REMARK    NUCLEOTIDE SEQUENCE [MRNA].;
            TISSUE=Venom duct
COMMENT     On or before Mar 3, 2010 this sequence version replaced
            gi:74849842, gi:74849843, gi:74849844, gi:74849845, gi:74849847,
            gi:74849850, gi:74849851.
            [SUBCELLULAR LOCATION] Secreted {ECO:0000250}.
            [TISSUE SPECIFICITY] Expressed by the venom duct.
            [DOMAIN] The presence of a 'disulfide through disulfide knot'
            structurally defines this protein as a knottin. {ECO:0000250}.
            [DOMAIN] The cysteine framework is VI/VII (C-C-CC-C-C).
            [SIMILARITY] Belongs to the conotoxin O1 superfamily.
            {ECO:0000305}.
FEATURES             Location/Qualifiers
     source          1..72
                     /organism="Conus lividus"
                     /db_xref="taxon:89426"
     Protein         <1..72
                     /product="Conotoxin LvVIA"
                     /UniProtKB_evidence="Evidence at transcript level"
     Region          1..61
                     /region_name="Conotoxin"
                     /note="Conotoxin; pfam02950"
                     /db_xref="CDD:251637"
     Region          <1..17
                     /region_name="Signal"
                     /experiment="experimental evidence, no additional details
                     recorded"
                     /note="{ECO:0000255}."
     Region          4
                     /region_name="Conflict"
                     /experiment="experimental evidence, no additional details
                     recorded"
                     /note="I -> V (in Ref. 1 and 2; AAD48214). {ECO:0000305}."
     Region          7
                     /region_name="Conflict"
                     /experiment="experimental evidence, no additional details
                     recorded"
                     /note="L -> P (in Ref. 1 and 2; AAD48214). {ECO:0000305}."
     Region          11
                     /region_name="Conflict"
                     /experiment="experimental evidence, no additional details
                     recorded"
                     /note="A -> D (in Ref. 1 and 2; AAD48161). {ECO:0000305}."
     Region          11
                     /region_name="Conflict"
                     /experiment="experimental evidence, no additional details
                     recorded"
                     /note="A -> G (in Ref. 1 and 2; AAD48167). {ECO:0000305}."
     Region          12
                     /region_name="Conflict"
                     /experiment="experimental evidence, no additional details
                     recorded"
                     /note="S -> G (in Ref. 1 and 2; AAD48214). {ECO:0000305}."
     Region          18..41
                     /region_name="Propeptide"
                     /experiment="experimental evidence, no additional details
                     recorded"
                     /note="{ECO:0000250}. /FTId=PRO_0000392140."
     Region          26
                     /region_name="Conflict"
                     /experiment="experimental evidence, no additional details
                     recorded"
                     /note="Y -> N (in Ref. 1 and 2; AAD48160). {ECO:0000305}."
     Region          29
                     /region_name="Conflict"
                     /experiment="experimental evidence, no additional details
                     recorded"
                     /note="A -> T (in Ref. 1 and 2; AAD48207). {ECO:0000305}."
     Region          42
                     /region_name="Conflict"
                     /experiment="experimental evidence, no additional details
                     recorded"
                     /note="R -> G (in Ref. 1 and 2; AAD48207). {ECO:0000305}."
     Region          42
                     /region_name="Conflict"
                     /experiment="experimental evidence, no additional details
                     recorded"
                     /note="R -> W (in Ref. 1 and 2; AAD48211). {ECO:0000305}."
     Region          43..72
                     /region_name="Processed active peptide"
                     /experiment="experimental evidence, no additional details
                     recorded"
                     /note="Conotoxin LvVIA. /FTId=PRO_0000392141."
     Bond            44..58
                     /bond_type="disulfide"
                     /experiment="experimental evidence, no additional details
                     recorded"
                     /note="{ECO:0000250}."
     Bond            51..63
                     /bond_type="disulfide"
                     /experiment="experimental evidence, no additional details
                     recorded"
                     /note="{ECO:0000250}."
     Bond            57..70
                     /bond_type="disulfide"
                     /experiment="experimental evidence, no additional details
                     recorded"
                     /note="{ECO:0000250}."
     Region          64
                     /region_name="Conflict"
                     /experiment="experimental evidence, no additional details
                     recorded"
                     /note="S -> T (in Ref. 1 and 2; AAD48210). {ECO:0000305}."
ORIGIN      
        1 vliiavlflt aselvtadyt rdkwqyraas lrdamrnfrd trtcspagev ctskspcctg
       61 flcshiggmc hh
//
VERSION     Q5K0C8.1  GI:61212468
DBSOURCE    UniProtKB: locus CO18_CONVX, accession Q5K0C8;
            class: standard.
            created: Mar 15, 2005.
            sequence updated: Feb 15, 2005.
            annotation updated: Jan 7, 2015.
            xrefs: AJ851180.1, CAH64853.1
            xrefs (non-sequence databases): ConoServer:1069, GO:0005576,
            GO:0008200, GO:0009405, InterPro:IPR004214, Pfam:PF02950
KEYWORDS    Disulfide bond; Knottin; Secreted; Signal; Toxin.
SOURCE      Conus vexillum
  ORGANISM  Conus vexillum
            Eukaryota; Metazoa; Lophotrochozoa; Mollusca; Gastropoda;
            Caenogastropoda; Hypsogastropoda; Neogastropoda; Conoidea; Conidae;
            Conus.
REFERENCE   1  (residues 1 to 79)
  AUTHORS   Kauferstein,S., Melaun,C. and Mebs,D.
  TITLE     Direct cDNA cloning of novel conopeptide precursors of the
            O-superfamily
  JOURNAL   Peptides 26 (3), 361-367 (2005)
   PUBMED   15652641
  REMARK    NUCLEOTIDE SEQUENCE [MRNA].;
            TISSUE=Venom duct
COMMENT     [SUBCELLULAR LOCATION] Secreted {ECO:0000250}.
            [TISSUE SPECIFICITY] Expressed by the venom duct.
            [DOMAIN] The presence of a 'disulfide through disulfide knot'
            structurally defines this protein as a knottin. {ECO:0000250}.
            [DOMAIN] The cysteine framework is VI/VII (C-C-CC-C-C).
            [SIMILARITY] Belongs to the conotoxin O1 superfamily.
            {ECO:0000305}.
FEATURES             Location/Qualifiers
     source          1..79
                     /organism="Conus vexillum"
                     /db_xref="taxon:89431"
     Protein         1..79
                     /product="Conotoxin 8"
                     /UniProtKB_evidence="Evidence at transcript level"
     Region          1..64
                     /region_name="Conotoxin"
                     /note="Conotoxin; pfam02950"
                     /db_xref="CDD:251637"
     Region          1..22
                     /region_name="Signal"
                     /experiment="experimental evidence, no additional details
                     recorded"
                     /note="{ECO:0000255}."
     Region          23..47
                     /region_name="Propeptide"
                     /experiment="experimental evidence, no additional details
                     recorded"
                     /note="{ECO:0000250}. /FTId=PRO_0000035005."
     Region          48..79
                     /region_name="Processed active peptide"
                     /experiment="experimental evidence, no additional details
                     recorded"
                     /note="Conotoxin 8. /FTId=PRO_0000035006."
     Bond            49..62
                     /bond_type="disulfide"
                     /experiment="experimental evidence, no additional details
                     recorded"
                     /note="{ECO:0000250}."
     Bond            56..67
                     /bond_type="disulfide"
                     /experiment="experimental evidence, no additional details
                     recorded"
                     /note="{ECO:0000250}."
     Bond            61..77
                     /bond_type="disulfide"
                     /experiment="experimental evidence, no additional details
                     recorded"
                     /note="{ECO:0000250}."
ORIGIN      
        1 mkltcvliit vlfltasqli tadysrgqrq yravrlgdem rnfkgardcg gqgegcytqp
       61 ccpglrcrgg gtgggscqp
//
VERSION     Q9UAB2.1  GI:74849852
DBSOURCE    UniProtKB: locus CO17B_CONLI, accession Q9UAB2;
            class: standard.
            extra accessions:Q9UAB3
            created: Mar 2, 2010.
            sequence updated: May 1, 2000.
            annotation updated: Jan 7, 2015.
            xrefs: AF089901.1, AAD48157.1, AF089903.1, AAD48159.1
            xrefs (non-sequence databases): ConoServer:879, ConoServer:881,
            GO:0005576, GO:0008200, GO:0009405, InterPro:IPR004214,
            Pfam:PF02950
KEYWORDS    Disulfide bond; Knottin; Secreted; Signal; Toxin.
SOURCE      Conus lividus
  ORGANISM  Conus lividus
            Eukaryota; Metazoa; Lophotrochozoa; Mollusca; Gastropoda;
            Caenogastropoda; Hypsogastropoda; Neogastropoda; Conoidea; Conidae;
            Conus.
REFERENCE   1  (residues 1 to 71)
  AUTHORS   Duda,T.F. Jr. and Palumbi,S.R.
  TITLE     Molecular genetics of ecological diversification: duplication and
            rapid evolution of toxin genes of the venomous gastropod Conus
  JOURNAL   Proc. Natl. Acad. Sci. U.S.A. 96 (12), 6820-6823 (1999)
   PUBMED   10359796
  REMARK    NUCLEOTIDE SEQUENCE [MRNA].;
            TISSUE=Venom duct
REFERENCE   2  (residues 1 to 71)
  AUTHORS   Duda,T.F. Jr. and Palumbi,S.R.
  TITLE     Gene expression and feeding ecology: evolution of piscivory in the
            venomous gastropod genus Conus
  JOURNAL   Proc. Biol. Sci. 271 (1544), 1165-1174 (2004)
   PUBMED   15306367
  REMARK    NUCLEOTIDE SEQUENCE [MRNA].;
            TISSUE=Venom duct
COMMENT     On Mar 3, 2010 this sequence version replaced gi:74849853.
            [SUBCELLULAR LOCATION] Secreted {ECO:0000250}.
            [TISSUE SPECIFICITY] Expressed by the venom duct.
            [DOMAIN] The presence of a 'disulfide through disulfide knot'
            structurally defines this protein as a knottin. {ECO:0000250}.
            [DOMAIN] The cysteine framework is VI/VII (C-C-CC-C-C).
            [SIMILARITY] Belongs to the conotoxin O1 superfamily.
            {ECO:0000305}.
FEATURES             Location/Qualifiers
     source          1..71
                     /organism="Conus lividus"
                     /db_xref="taxon:89426"
     Protein         <1..71
                     /product="Conotoxin LvVIIB"
                     /UniProtKB_evidence="Evidence at transcript level"
     Region          1..63
                     /region_name="Conotoxin"
                     /note="Conotoxin; pfam02950"
                     /db_xref="CDD:251637"
     Region          <1..17
                     /region_name="Signal"
                     /experiment="experimental evidence, no additional details
                     recorded"
                     /note="{ECO:0000255}."
     Region          10
                     /region_name="Conflict"
                     /experiment="experimental evidence, no additional details
                     recorded"
                     /note="A -> T (in Ref. 1 and 2; AAD48157). {ECO:0000305}."
     Region          18..42
                     /region_name="Propeptide"
                     /experiment="experimental evidence, no additional details
                     recorded"
                     /note="{ECO:0000250}. /FTId=PRO_0000392148."
     Region          23
                     /region_name="Conflict"
                     /experiment="experimental evidence, no additional details
                     recorded"
                     /note="E -> K (in Ref. 1 and 2; AAD48157). {ECO:0000305}."
     Region          43..71
                     /region_name="Processed active peptide"
                     /experiment="experimental evidence, no additional details
                     recorded"
                     /note="Conotoxin LvVIIB. /FTId=PRO_0000392149."
     Bond            43..57
                     /bond_type="disulfide"
                     /experiment="experimental evidence, no additional details
                     recorded"
                     /note="{ECO:0000250}."
     Region          49
                     /region_name="Conflict"
                     /experiment="experimental evidence, no additional details
                     recorded"
                     /note="V -> A (in Ref. 1 and 2; AAD48157). {ECO:0000305}."
     Bond            50..62
                     /bond_type="disulfide"
                     /experiment="experimental evidence, no additional details
                     recorded"
                     /note="{ECO:0000250}."
     Bond            56..69
                     /bond_type="disulfide"
                     /experiment="experimental evidence, no additional details
                     recorded"
                     /note="{ECO:0000250}."
ORIGIN      
        1 vliiavlfla aselvtadyt rdewqyraas lrdamrnfrd trcspggevc trhspcctgf
       61 lcnhiggmch h
//
VERSION     Q5K0D0.1  GI:61212947
DBSOURCE    UniProtKB: locus CO1C_CONVX, accession Q5K0D0;
            class: standard.
            created: Mar 15, 2005.
            sequence updated: Feb 15, 2005.
            annotation updated: Jan 7, 2015.
            xrefs: AJ851178.1, CAH64851.1
            xrefs (non-sequence databases): ConoServer:1067, GO:0005576,
            GO:0008200, GO:0009405, InterPro:IPR004214, Pfam:PF02950
KEYWORDS    Disulfide bond; Knottin; Secreted; Signal; Toxin.
SOURCE      Conus vexillum
  ORGANISM  Conus vexillum
            Eukaryota; Metazoa; Lophotrochozoa; Mollusca; Gastropoda;
            Caenogastropoda; Hypsogastropoda; Neogastropoda; Conoidea; Conidae;
            Conus.
REFERENCE   1  (residues 1 to 79)
  AUTHORS   Kauferstein,S., Melaun,C. and Mebs,D.
  TITLE     Direct cDNA cloning of novel conopeptide precursors of the
            O-superfamily
  JOURNAL   Peptides 26 (3), 361-367 (2005)
   PUBMED   15652641
  REMARK    NUCLEOTIDE SEQUENCE [MRNA].;
            TISSUE=Venom duct
COMMENT     [SUBCELLULAR LOCATION] Secreted {ECO:0000250}.
            [TISSUE SPECIFICITY] Expressed by the venom duct.
            [DOMAIN] The presence of a 'disulfide through disulfide knot'
            structurally defines this protein as a knottin. {ECO:0000250}.
            [DOMAIN] The cysteine framework is VI/VII (C-C-CC-C-C).
            [SIMILARITY] Belongs to the conotoxin O1 superfamily.
            {ECO:0000305}.
FEATURES             Location/Qualifiers
     source          1..79
                     /organism="Conus vexillum"
                     /db_xref="taxon:89431"
     Protein         1..79
                     /product="Conotoxin 12"
                     /UniProtKB_evidence="Evidence at transcript level"
     Region          1..64
                     /region_name="Conotoxin"
                     /note="Conotoxin; pfam02950"
                     /db_xref="CDD:251637"
     Region          1..22
                     /region_name="Signal"
                     /experiment="experimental evidence, no additional details
                     recorded"
                     /note="{ECO:0000255}."
     Region          23..47
                     /region_name="Propeptide"
                     /experiment="experimental evidence, no additional details
                     recorded"
                     /note="{ECO:0000250}. /FTId=PRO_0000035007."
     Region          48..79
                     /region_name="Processed active peptide"
                     /experiment="experimental evidence, no additional details
                     recorded"
                     /note="Conotoxin 12. /FTId=PRO_0000035008."
     Bond            49..62
                     /bond_type="disulfide"
                     /experiment="experimental evidence, no additional details
                     recorded"
                     /note="{ECO:0000250}."
     Bond            56..67
                     /bond_type="disulfide"
                     /experiment="experimental evidence, no additional details
                     recorded"
                     /note="{ECO:0000250}."
     Bond            61..77
                     /bond_type="disulfide"
                     /experiment="experimental evidence, no additional details
                     recorded"
                     /note="{ECO:0000250}."
ORIGIN      
        1 mkltcvliit vlfltasqli tadysrdqrq yravrlgdem rnfkgardcg gqgkgcytqp
       61 ccpglrcrgg gtgggvcqp
//
VERSION     Q5K0C5.1  GI:61212946
DBSOURCE    UniProtKB: locus CO1A_CONVR, accession Q5K0C5;
            class: standard.
            created: Mar 15, 2005.
            sequence updated: Feb 15, 2005.
            annotation updated: Jan 7, 2015.
            xrefs: AJ851183.1, CAH64856.1
            xrefs (non-sequence databases): ConoServer:1072, GO:0005576,
            GO:0008200, GO:0009405, InterPro:IPR004214, Pfam:PF02950
KEYWORDS    Disulfide bond; Knottin; Secreted; Signal; Toxin.
SOURCE      Conus virgo
  ORGANISM  Conus virgo
            Eukaryota; Metazoa; Lophotrochozoa; Mollusca; Gastropoda;
            Caenogastropoda; Hypsogastropoda; Neogastropoda; Conoidea; Conidae;
            Conus.
REFERENCE   1  (residues 1 to 79)
  AUTHORS   Kauferstein,S., Melaun,C. and Mebs,D.
  TITLE     Direct cDNA cloning of novel conopeptide precursors of the
            O-superfamily
  JOURNAL   Peptides 26 (3), 361-367 (2005)
   PUBMED   15652641
  REMARK    NUCLEOTIDE SEQUENCE [MRNA].;
            TISSUE=Venom duct
COMMENT     [SUBCELLULAR LOCATION] Secreted {ECO:0000250}.
            [TISSUE SPECIFICITY] Expressed by the venom duct.
            [DOMAIN] The presence of a 'disulfide through disulfide knot'
            structurally defines this protein as a knottin. {ECO:0000250}.
            [DOMAIN] The cysteine framework is VI/VII (C-C-CC-C-C).
            [SIMILARITY] Belongs to the conotoxin O1 superfamily.
            {ECO:0000305}.
FEATURES             Location/Qualifiers
     source          1..79
                     /organism="Conus virgo"
                     /db_xref="taxon:89427"
     Protein         1..79
                     /product="Conotoxin 10"
                     /UniProtKB_evidence="Evidence at transcript level"
     Region          1..64
                     /region_name="Conotoxin"
                     /note="Conotoxin; pfam02950"
                     /db_xref="CDD:251637"
     Region          1..22
                     /region_name="Signal"
                     /experiment="experimental evidence, no additional details
                     recorded"
                     /note="{ECO:0000255}."
     Region          23..47
                     /region_name="Propeptide"
                     /experiment="experimental evidence, no additional details
                     recorded"
                     /note="{ECO:0000250}. /FTId=PRO_0000034999."
     Region          48..79
                     /region_name="Processed active peptide"
                     /experiment="experimental evidence, no additional details
                     recorded"
                     /note="Conotoxin 10. /FTId=PRO_0000035000."
     Bond            49..62
                     /bond_type="disulfide"
                     /experiment="experimental evidence, no additional details
                     recorded"
                     /note="{ECO:0000250}."
     Bond            56..67
                     /bond_type="disulfide"
                     /experiment="experimental evidence, no additional details
                     recorded"
                     /note="{ECO:0000250}."
     Bond            61..77
                     /bond_type="disulfide"
                     /experiment="experimental evidence, no additional details
                     recorded"
                     /note="{ECO:0000250}."
ORIGIN      
        1 mkltcvliit vlfltasqli tadysrdqrq yravrlgdem rnfkgardcg gqgegcytqp
       61 ccpglrcrgg gtgggacql
//
VERSION     P0CY61.1  GI:338817744
DBSOURCE    UniProtKB: locus CO72_CONBU, accession P0CY61;
            class: standard.
            created: Jun 28, 2011.
            sequence updated: Jun 28, 2011.
            annotation updated: Jan 7, 2015.
            
            xrefs (non-sequence databases): GO:0005576, GO:0008200, GO:0009405,
            InterPro:IPR004214, Pfam:PF02950
KEYWORDS    Disulfide bond; Ion channel impairing toxin; Knottin; Neurotoxin;
            Secreted; Signal; Toxin.
SOURCE      Conus bullatus
  ORGANISM  Conus bullatus
            Eukaryota; Metazoa; Lophotrochozoa; Mollusca; Gastropoda;
            Caenogastropoda; Hypsogastropoda; Neogastropoda; Conoidea; Conidae;
            Conus.
REFERENCE   1  (residues 1 to 78)
  AUTHORS   Hu,H., Bandyopadhyay,P.K., Olivera,B.M. and Yandell,M.
  TITLE     Characterization of the Conus bullatus genome and its venom-duct
            transcriptome
  JOURNAL   BMC Genomics 12, 60 (2011)
   PUBMED   21266071
  REMARK    NUCLEOTIDE SEQUENCE [MRNA].;
            TISSUE=Venom duct
            Publication Status: Online-Only
COMMENT     [SUBCELLULAR LOCATION] Secreted {ECO:0000250}.
            [TISSUE SPECIFICITY] Expressed by the venom duct.
            [DOMAIN] The presence of a 'disulfide through disulfide knot'
            structurally defines this protein as a knottin.
            [DOMAIN] The cysteine framework is VI/VII (C-C-CC-C-C).
            [SIMILARITY] Belongs to the conotoxin O1 superfamily.
            {ECO:0000305}.
FEATURES             Location/Qualifiers
     source          1..78
                     /organism="Conus bullatus"
                     /db_xref="taxon:89438"
     Protein         1..78
                     /product="Conotoxin Bu2"
                     /UniProtKB_evidence="Evidence at transcript level"
     Region          1..61
                     /region_name="Conotoxin"
                     /note="Conotoxin; pfam02950"
                     /db_xref="CDD:251637"
     Region          1..19
                     /region_name="Signal"
                     /experiment="experimental evidence, no additional details
                     recorded"
                     /note="{ECO:0000255}."
     Region          20..41
                     /region_name="Propeptide"
                     /experiment="experimental evidence, no additional details
                     recorded"
                     /note="{ECO:0000305}. /FTId=PRO_0000409937."
     Region          42..78
                     /region_name="Processed active peptide"
                     /experiment="experimental evidence, no additional details
                     recorded"
                     /note="Conotoxin Bu2. /FTId=PRO_0000409938."
     Bond            46..59
                     /bond_type="disulfide"
                     /experiment="experimental evidence, no additional details
                     recorded"
                     /note="{ECO:0000250}."
     Bond            53..64
                     /bond_type="disulfide"
                     /experiment="experimental evidence, no additional details
                     recorded"
                     /note="{ECO:0000250}."
     Bond            58..73
                     /bond_type="disulfide"
                     /experiment="experimental evidence, no additional details
                     recorded"
                     /note="{ECO:0000250}."
ORIGIN      
        1 mkltcvliia vlfltaitad dsrdkqvyra vglidkmrri rasegcrkkg drcgthlccp
       61 glrcgsgrag gacrppyn
//
VERSION     Q9BP86.1  GI:74848528
DBSOURCE    UniProtKB: locus O1610_CONAE, accession Q9BP86;
            class: standard.
            created: Feb 8, 2011.
            sequence updated: Jun 1, 2001.
            annotation updated: Jan 7, 2015.
            xrefs: AF215052.1, AAG60480.1
            xrefs (non-sequence databases): ConoServer:739, GO:0005576,
            GO:0008200, GO:0009405, InterPro:IPR004214, Pfam:PF02950
KEYWORDS    Disulfide bond; Knottin; Neurotoxin; Pyrrolidone carboxylic acid;
            Secreted; Signal; Toxin.
SOURCE      Conus arenatus
  ORGANISM  Conus arenatus
            Eukaryota; Metazoa; Lophotrochozoa; Mollusca; Gastropoda;
            Caenogastropoda; Hypsogastropoda; Neogastropoda; Conoidea; Conidae;
            Conus.
REFERENCE   1  (residues 1 to 78)
  AUTHORS   Conticello,S.G., Gilad,Y., Avidan,N., Ben-Asher,E., Levy,Z. and
            Fainzilber,M.
  TITLE     Mechanisms for evolving hypervariability: the case of conopeptides
  JOURNAL   Mol. Biol. Evol. 18 (2), 120-131 (2001)
   PUBMED   11158371
  REMARK    NUCLEOTIDE SEQUENCE [MRNA].;
            TISSUE=Venom duct
COMMENT     [SUBCELLULAR LOCATION] Secreted {ECO:0000250}.
            [TISSUE SPECIFICITY] Expressed by the venom duct.
            [DOMAIN] The presence of a 'disulfide through disulfide knot'
            structurally defines this protein as a knottin. {ECO:0000250}.
            [DOMAIN] The cysteine framework is VI/VII (C-C-CC-C-C).
            [SIMILARITY] Belongs to the conotoxin O1 superfamily.
            {ECO:0000305}.
FEATURES             Location/Qualifiers
     source          1..78
                     /organism="Conus arenatus"
                     /db_xref="taxon:89451"
     Protein         1..78
                     /product="Conotoxin ArMKLT2-0313"
                     /UniProtKB_evidence="Evidence at transcript level"
     Region          1..64
                     /region_name="Conotoxin"
                     /note="Conotoxin; pfam02950"
                     /db_xref="CDD:251637"
     Region          1..22
                     /region_name="Signal"
                     /experiment="experimental evidence, no additional details
                     recorded"
                     /note="{ECO:0000255}."
     Region          23..47
                     /region_name="Propeptide"
                     /experiment="experimental evidence, no additional details
                     recorded"
                     /note="{ECO:0000250}. /FTId=PRO_0000404714."
     Region          48..78
                     /region_name="Processed active peptide"
                     /experiment="experimental evidence, no additional details
                     recorded"
                     /note="Conotoxin ArMKLT2-0313. /FTId=PRO_0000404715."
     Site            48
                     /site_type="pyrrolidone-carboxylic-acid"
                     /experiment="experimental evidence, no additional details
                     recorded"
                     /note=". {ECO:0000250}."
     Bond            49..62
                     /bond_type="disulfide"
                     /experiment="experimental evidence, no additional details
                     recorded"
                     /note="{ECO:0000250}."
     Bond            56..67
                     /bond_type="disulfide"
                     /experiment="experimental evidence, no additional details
                     recorded"
                     /note="{ECO:0000250}."
     Bond            61..75
                     /bond_type="disulfide"
                     /experiment="experimental evidence, no additional details
                     recorded"
                     /note="{ECO:0000250}."
ORIGIN      
        1 mkltcvliia vlcltvcqli tadylrdkqk yrsvrlrdgm lnfkgsrqca dlgeecytrf
       61 ccpglrckdl qvptclla
//
VERSION     Q9BP94.1  GI:74848536
DBSOURCE    UniProtKB: locus O1617_CONVE, accession Q9BP94;
            class: standard.
            created: Feb 8, 2011.
            sequence updated: Jun 1, 2001.
            annotation updated: Jan 7, 2015.
            xrefs: AF215044.1, AAG60472.1
            xrefs (non-sequence databases): ConoServer:731, GO:0005576,
            GO:0008200, GO:0009405, InterPro:IPR004214, Pfam:PF02950
KEYWORDS    Disulfide bond; Knottin; Neurotoxin; Secreted; Signal; Toxin.
SOURCE      Conus ventricosus
  ORGANISM  Conus ventricosus
            Eukaryota; Metazoa; Lophotrochozoa; Mollusca; Gastropoda;
            Caenogastropoda; Hypsogastropoda; Neogastropoda; Conoidea; Conidae;
            Conus.
REFERENCE   1  (residues 1 to 75)
  AUTHORS   Conticello,S.G., Gilad,Y., Avidan,N., Ben-Asher,E., Levy,Z. and
            Fainzilber,M.
  TITLE     Mechanisms for evolving hypervariability: the case of conopeptides
  JOURNAL   Mol. Biol. Evol. 18 (2), 120-131 (2001)
   PUBMED   11158371
  REMARK    NUCLEOTIDE SEQUENCE [MRNA].;
            TISSUE=Venom duct
COMMENT     [SUBCELLULAR LOCATION] Secreted {ECO:0000250}.
            [TISSUE SPECIFICITY] Expressed by the venom duct.
            [DOMAIN] The presence of a 'disulfide through disulfide knot'
            structurally defines this protein as a knottin. {ECO:0000250}.
            [DOMAIN] The cysteine framework is VI/VII (C-C-CC-C-C).
            [SIMILARITY] Belongs to the conotoxin O1 superfamily.
            {ECO:0000305}.
FEATURES             Location/Qualifiers
     source          1..75
                     /organism="Conus ventricosus"
                     /db_xref="taxon:117992"
     Protein         1..75
                     /product="Conotoxin VnMKLT2-012"
                     /UniProtKB_evidence="Evidence at transcript level"
     Region          1..23
                     /region_name="Signal"
                     /experiment="experimental evidence, no additional details
                     recorded"
                     /note="{ECO:0000255}."
     Region          2..62
                     /region_name="Conotoxin"
                     /note="Conotoxin; pfam02950"
                     /db_xref="CDD:251637"
     Region          24..45
                     /region_name="Propeptide"
                     /experiment="experimental evidence, no additional details
                     recorded"
                     /note="{ECO:0000250}. /FTId=PRO_0000404754."
     Region          46..75
                     /region_name="Processed active peptide"
                     /experiment="experimental evidence, no additional details
                     recorded"
                     /note="Conotoxin VnMKLT2-012. /FTId=PRO_0000404755."
     Bond            47..60
                     /bond_type="disulfide"
                     /experiment="experimental evidence, no additional details
                     recorded"
                     /note="{ECO:0000250}."
     Bond            54..65
                     /bond_type="disulfide"
                     /experiment="experimental evidence, no additional details
                     recorded"
                     /note="{ECO:0000250}."
     Bond            59..74
                     /bond_type="disulfide"
                     /experiment="experimental evidence, no additional details
                     recorded"
                     /note="{ECO:0000250}."
ORIGIN      
        1 mmkltcvlii avlfltacql ttaetrdeyr avrssdevrn srstrdcsgs gygckntpcc
       61 dgltcrgphq gpicl
//
VERSION     Q9BP95.1  GI:74848537
DBSOURCE    UniProtKB: locus O1616_CONVE, accession Q9BP95;
            class: standard.
            created: Feb 8, 2011.
            sequence updated: Jun 1, 2001.
            annotation updated: Jan 7, 2015.
            xrefs: AF215043.1, AAG60471.1
            xrefs (non-sequence databases): ConoServer:730, GO:0005576,
            GO:0008200, GO:0009405, InterPro:IPR004214, Pfam:PF02950
KEYWORDS    Disulfide bond; Knottin; Neurotoxin; Secreted; Signal; Toxin.
SOURCE      Conus ventricosus
  ORGANISM  Conus ventricosus
            Eukaryota; Metazoa; Lophotrochozoa; Mollusca; Gastropoda;
            Caenogastropoda; Hypsogastropoda; Neogastropoda; Conoidea; Conidae;
            Conus.
REFERENCE   1  (residues 1 to 72)
  AUTHORS   Conticello,S.G., Gilad,Y., Avidan,N., Ben-Asher,E., Levy,Z. and
            Fainzilber,M.
  TITLE     Mechanisms for evolving hypervariability: the case of conopeptides
  JOURNAL   Mol. Biol. Evol. 18 (2), 120-131 (2001)
   PUBMED   11158371
  REMARK    NUCLEOTIDE SEQUENCE [MRNA].;
            TISSUE=Venom duct
COMMENT     [SUBCELLULAR LOCATION] Secreted {ECO:0000250}.
            [TISSUE SPECIFICITY] Expressed by the venom duct.
            [DOMAIN] The presence of a 'disulfide through disulfide knot'
            structurally defines this protein as a knottin. {ECO:0000250}.
            [DOMAIN] The cysteine framework is VI/VII (C-C-CC-C-C).
            [SIMILARITY] Belongs to the conotoxin O1 superfamily.
            {ECO:0000305}.
FEATURES             Location/Qualifiers
     source          1..72
                     /organism="Conus ventricosus"
                     /db_xref="taxon:117992"
     Protein         1..72
                     /product="Conotoxin VnMKLT2-011"
                     /UniProtKB_evidence="Evidence at transcript level"
     Region          1..23
                     /region_name="Signal"
                     /experiment="experimental evidence, no additional details
                     recorded"
                     /note="{ECO:0000255}."
     Region          2..64
                     /region_name="Conotoxin"
                     /note="Conotoxin; pfam02950"
                     /db_xref="CDD:251637"
     Region          24..42
                     /region_name="Propeptide"
                     /experiment="experimental evidence, no additional details
                     recorded"
                     /note="{ECO:0000250}. /FTId=PRO_0000404750."
     Region          43..72
                     /region_name="Processed active peptide"
                     /experiment="experimental evidence, no additional details
                     recorded"
                     /note="Conotoxin VnMKLT2-011. /FTId=PRO_0000404751."
     Bond            44..57
                     /bond_type="disulfide"
                     /experiment="experimental evidence, no additional details
                     recorded"
                     /note="{ECO:0000250}."
     Bond            51..62
                     /bond_type="disulfide"
                     /experiment="experimental evidence, no additional details
                     recorded"
                     /note="{ECO:0000250}."
     Bond            56..71
                     /bond_type="disulfide"
                     /experiment="experimental evidence, no additional details
                     recorded"
                     /note="{ECO:0000250}."
ORIGIN      
        1 mmkltcvlii avlfltacql ttaetrdeyr avrssdevrn srscsgsgyg ckntpccagl
       61 tcrgprqgpi cl
//
VERSION     Q9BP93.1  GI:74848535
DBSOURCE    UniProtKB: locus O1618_CONVE, accession Q9BP93;
            class: standard.
            created: Feb 8, 2011.
            sequence updated: Jun 1, 2001.
            annotation updated: Jan 7, 2015.
            xrefs: AF215045.1, AAG60473.1
            xrefs (non-sequence databases): ConoServer:732, GO:0005576,
            GO:0008200, GO:0009405, InterPro:IPR004214, Pfam:PF02950
KEYWORDS    Disulfide bond; Knottin; Neurotoxin; Secreted; Signal; Toxin.
SOURCE      Conus ventricosus
  ORGANISM  Conus ventricosus
            Eukaryota; Metazoa; Lophotrochozoa; Mollusca; Gastropoda;
            Caenogastropoda; Hypsogastropoda; Neogastropoda; Conoidea; Conidae;
            Conus.
REFERENCE   1  (residues 1 to 76)
  AUTHORS   Conticello,S.G., Gilad,Y., Avidan,N., Ben-Asher,E., Levy,Z. and
            Fainzilber,M.
  TITLE     Mechanisms for evolving hypervariability: the case of conopeptides
  JOURNAL   Mol. Biol. Evol. 18 (2), 120-131 (2001)
   PUBMED   11158371
  REMARK    NUCLEOTIDE SEQUENCE [MRNA].;
            TISSUE=Venom duct
COMMENT     [SUBCELLULAR LOCATION] Secreted {ECO:0000250}.
            [TISSUE SPECIFICITY] Expressed by the venom duct.
            [DOMAIN] The presence of a 'disulfide through disulfide knot'
            structurally defines this protein as a knottin. {ECO:0000250}.
            [DOMAIN] The cysteine framework is VI/VII (C-C-CC-C-C).
            [SIMILARITY] Belongs to the conotoxin O1 superfamily.
            {ECO:0000305}.
FEATURES             Location/Qualifiers
     source          1..76
                     /organism="Conus ventricosus"
                     /db_xref="taxon:117992"
     Protein         1..76
                     /product="Conotoxin VnMKLT2-013"
                     /UniProtKB_evidence="Evidence at transcript level"
     Region          1..23
                     /region_name="Signal"
                     /experiment="experimental evidence, no additional details
                     recorded"
                     /note="{ECO:0000255}."
     Region          2..60
                     /region_name="Conotoxin"
                     /note="Conotoxin; pfam02950"
                     /db_xref="CDD:251637"
     Region          24..42
                     /region_name="Propeptide"
                     /experiment="experimental evidence, no additional details
                     recorded"
                     /note="{ECO:0000250}. /FTId=PRO_0000404758."
     Region          43..76
                     /region_name="Processed active peptide"
                     /experiment="experimental evidence, no additional details
                     recorded"
                     /note="Conotoxin VnMKLT2-013. /FTId=PRO_0000404759."
     Bond            47..58
                     /bond_type="disulfide"
                     /experiment="experimental evidence, no additional details
                     recorded"
                     /note="{ECO:0000250}."
     Bond            52..63
                     /bond_type="disulfide"
                     /experiment="experimental evidence, no additional details
                     recorded"
                     /note="{ECO:0000250}."
     Bond            57..72
                     /bond_type="disulfide"
                     /experiment="experimental evidence, no additional details
                     recorded"
                     /note="{ECO:0000250}."
ORIGIN      
        1 mmkltcvlii avlfltacql ttaetrdeyr avrssdevqn srstddcsta gcknvpcceg
       61 lvctgpsqgp vcqpla
//
