# Supplementary material for: Venomix: a simple bioinformatic pipeline for identifying and characterizing toxin gene candidates from transcriptomic data
Source: PeerJ. 2018 Jul 31;6:e5361. doi: 10.7717/peerj.5361 (PMC6074769; doi:10.7717/peerj.5361)
Supplement: Supplemental Information 2 [file peerj-06-5361-s002.gz › FinalOutput_1E-20/Conotoxin_ArMKLT2-0313_21/nucleotide.fasta]

>TRINITY_DN7089_c0_g2_i1 len=249 path=[1937:0-178 1938:179-192 1939:193-197 1940:198-248] [-1, 1937, 1938, 1939, 1940, -2]
CTCGGGCTGGCATAAGCCTCCAGCATGGGTGCCAACGCAGGTCAGACCAGAGCAGCAAGG
ACGAGTATAACAACCTTCACCTTGTTCCCCGCAGTCCCTGACACCTCTGAAATTCCGCAG
TCCGTCTCTCAACCTCATTGCAAGGTACTGCCGCTTATCTCTGGAGTAATCAGCTGTAAT
GAGCTGACTGGCCGTCAGCAACAGCACGGAGATGATCAACACGCCCGTCAATTTCATTCT
GCTGATGAT
>TRINITY_DN7089_c0_g4_i1 len=305 path=[1956:0-178 1969:179-192 1968:193-197 1967:198-205 1964:206-290 1950:291-304] [-1, 1956, 1969, 1968, 1967, 1964, 1950, -2]
CTCGGGCTGGCATAAGCCTCCAGCATGGGTGCCAACGCAGGTCAGACCAGAGCAGCAAGG
ACGAGTATAACAACCTTCACCTTGTTCCCCGCAGTCCCTGACACCTCTGAAATTCCGCAG
TCCGTCTCTCAACCTCATTGCAAGGTACTGCCGCTTATCTCTGGAGTAATCAGCTGTAAT
GAGCTGACTGGCCGTCAGGAACAGCACAGTGATGATCAACACGCACGTCAGTTTCATTCT
GCCGATGATCTTGGTGATCCCAAAGAACACAGTGAAGAAATATGAAGTCAGGTTCACTGT
GGAAG
