# Supplementary material for: Venomix: a simple bioinformatic pipeline for identifying and characterizing toxin gene candidates from transcriptomic data
Source: PeerJ. 2018 Jul 31;6:e5361. doi: 10.7717/peerj.5361 (PMC6074769; doi:10.7717/peerj.5361)
Supplement: Supplemental Information 2 [file peerj-06-5361-s002.gz › FinalOutput_1E-20/Conotoxin_ArMKLT2-0313_21/signalp.txt]

# SignalP-4.1 euk predictions
# name                     Cmax  pos  Ymax  pos  Smax  pos  Smean   D     ?  Dmaxcut    Networks-used
Q5K0D1                     0.590  23  0.723  23  0.979  12  0.887   0.812 Y  0.450      SignalP-noTM
Q5K0C7                     0.591  23  0.724  23  0.979  12  0.888   0.813 Y  0.450      SignalP-noTM
Q2I2R4                     0.771  23  0.815  23  0.957   2  0.861   0.840 Y  0.450      SignalP-noTM
Q5K0C9                     0.591  23  0.724  23  0.979  12  0.888   0.813 Y  0.450      SignalP-noTM
Q9TW08                     0.824  18  0.831  18  0.936   8  0.828   0.829 Y  0.450      SignalP-noTM
Q9TVN1                     0.823  18  0.830  18  0.935   8  0.827   0.828 Y  0.450      SignalP-noTM
Q5K0C8                     0.588  23  0.723  23  0.980  12  0.887   0.812 Y  0.450      SignalP-noTM
Q9UAB2                     0.838  18  0.854  18  0.962   8  0.862   0.858 Y  0.450      SignalP-noTM
Q5K0D0                     0.591  23  0.725  23  0.979  12  0.889   0.813 Y  0.450      SignalP-noTM
Q5K0C5                     0.591  23  0.724  23  0.979  12  0.888   0.813 Y  0.450      SignalP-noTM
P0CY61                     0.753  20  0.839  20  0.971  11  0.931   0.889 Y  0.450      SignalP-noTM
Q9BP86                     0.717  23  0.805  23  0.985   3  0.903   0.858 Y  0.450      SignalP-noTM
Q9BP94                     0.814  24  0.869  24  0.985   4  0.928   0.901 Y  0.450      SignalP-noTM
Q9BP95                     0.814  24  0.869  24  0.985   4  0.928   0.900 Y  0.450      SignalP-noTM
Q9BP93                     0.814  24  0.868  24  0.985   4  0.927   0.900 Y  0.450      SignalP-noTM
TRINITY_DN7089_c0_g4::TRINITY_DN7089_c0_g4_i1::g.1::m.1  0.253  45  0.187  45  0.218   7  0.123   0.162 N  0.500      SignalP-TM
