# Supplementary material for: Venomix: a simple bioinformatic pipeline for identifying and characterizing toxin gene candidates from transcriptomic data
Source: PeerJ. 2018 Jul 31;6:e5361. doi: 10.7717/peerj.5361 (PMC6074769; doi:10.7717/peerj.5361)
Supplement: Supplemental Information 2 [file peerj-06-5361-s002.gz › FinalOutput_1E-20/Conotoxin_ArMKLT2-0313_21/aligned.fasta]

>Q5K0D1
----------------------MKLTCVLIITVLFLTASQLITADYSRDQRQYRAVRLGD
EMRTFKGARDCGEQGQGCYTR-PCCPGLHCAAGATGGGSCQP-----
>Q5K0C7
----------------------MKLTCVLIITVLFLTASQLITADYSRDQRQYRAVRLGD
EMRNFKGARDCGGQGEGCYTQ-PCCPGLRCRGGGTGGGVCQL-----
>Q2I2R4
----------------------MKLTCVLIIAVLFLMDNQLITADYPRDEQVYRAVRLRD
AMQKSKGSGSCAYISEPCDIL-PCCPGLKCN------EDFVPICL--
>Q5K0C9
----------------------MKLTCVLIITVLFLTASQLITADYSRDQRQYRAVRLGD
EMRNFKGARDCGGQGEGCYTQ-PCCPGLRCRGGGTGGGVCQL-----
>Q9TW08
---------------------------VLIIAVLFLTASELVTADYTRDKWQYRAASLRD
AMRNFRDTR-CSPGGEVCTRHSPCCTGFLCN---HIGGMCHH-----
>Q9TVN1
---------------------------VLIIAVLFLTASELVTADYTRDKWQYRAASLRD
AMRNFRDTRTCSPAGEVCTSKSPCCTGFLCS---HIGGMCHH-----
>Q5K0C8
----------------------MKLTCVLIITVLFLTASQLITADYSRGQRQYRAVRLGD
EMRNFKGARDCGGQGEGCYTQ-PCCPGLRCRGGGTGGGSCQP-----
>Q9UAB2
---------------------------VLIIAVLFLAASELVTADYTRDEWQYRAASLRD
AMRNFRDTR-CSPGGEVCTRHSPCCTGFLCN---HIGGMCHH-----
>Q5K0D0
----------------------MKLTCVLIITVLFLTASQLITADYSRDQRQYRAVRLGD
EMRNFKGARDCGGQGKGCYTQ-PCCPGLRCRGGGTGGGVCQP-----
>Q5K0C5
----------------------MKLTCVLIITVLFLTASQLITADYSRDQRQYRAVRLGD
EMRNFKGARDCGGQGEGCYTQ-PCCPGLRCRGGGTGGGACQL-----
>P0CY61
----------------------MKLTCVLIIAVLFLTA---ITADDSRDKQVYRAVGLID
KMRRIRASEGCRKKGDRCGTH-LCCPGLRCG-SGRAGGACRPPYN--
>Q9BP86
----------------------MKLTCVLIIAVLCLTVCQLITADYLRDKQKYRSVRLRD
GMLNFKGSRQCADLGEECYTR-FCCPGLRCK------DLQVPTCLLA
>Q9BP94
---------------------MMKLTCVLIIAVLFLTACQLTTAE-TRDE--YRAVRSSD
EVRNSRSTRDCSGSGYGCKNT-PCCDGLTCR-GPHQGPICL------
>Q9BP95
---------------------MMKLTCVLIIAVLFLTACQLTTAE-TRDE--YRAVRSSD
EVRNSRS---CSGSGYGCKNT-PCCAGLTCR-GPRQGPICL------
>Q9BP93
---------------------MMKLTCVLIIAVLFLTACQLTTAE-TRDE--YRAVRSSD
EVQNSRSTDDCSTA--GCKNV-PCCEGLVCT-GPSQGPVCQPLA---
>TRINITY_DN7089_c0_g4::TRINITY_DN7089_c0_g4_i1::g.1::m.1 type:internal len:102 gc:universal TRINITY_DN7089_c0_g4_i1:303-1(-)
STVNLTSYFFTVFFGITKIIGRMKLTCVLIITVLFLTASQLITADYSRDKRQYLAMRLRD
GLRNFRGVRDCGEQGEGCYTR-PCCSGLTCV-GTHAGGLCQPE----
