# Supplementary material for: Venomix: a simple bioinformatic pipeline for identifying and characterizing toxin gene candidates from transcriptomic data
Source: PeerJ. 2018 Jul 31;6:e5361. doi: 10.7717/peerj.5361 (PMC6074769; doi:10.7717/peerj.5361)
Supplement: Supplemental Information 2 [file peerj-06-5361-s002.gz › FinalOutput_1E-20/Conotoxin_Cal14/uniprot.txt]

>D2Y102
MKLCVVXVLLMLAMPFNGGEASRFFNQHARSQRSGMKTRGIWCDPPCPEGETCRGGECSD
EFNGDLGG
>D2Y101
MKLCVVIVLLMLAMPFNGGEASRFFNQHARSQRSGMKTRGIWCDPPCPEGETCRGGECSD
EFNGDMGR
>D2Y100
MKLCVVIVLLMLAMPFNGGEASRFFNQHARSQRSGMKTRGIWCDPPCPKGETCRGGECSD
EFNSDVGR
