# Supplementary material for: Venomix: a simple bioinformatic pipeline for identifying and characterizing toxin gene candidates from transcriptomic data
Source: PeerJ. 2018 Jul 31;6:e5361. doi: 10.7717/peerj.5361 (PMC6074769; doi:10.7717/peerj.5361)
Supplement: Supplemental Information 2 [file peerj-06-5361-s002.gz › FinalOutput_1E-20/Conotoxin_Cal14/genbankfile.txt]

VERSION     D2Y102.1  GI:374110647
DBSOURCE    UniProtKB: locus CUE1C_CONCL, accession D2Y102;
            class: standard.
            created: Jan 25, 2012.
            sequence updated: Mar 2, 2010.
            annotation updated: Jan 7, 2015.
            xrefs: GU289670.1, ADB28954.1
            xrefs (non-sequence databases): ConoServer:3979, GO:0005576
KEYWORDS    Amidation; Disulfide bond; Neurotoxin; Secreted; Signal; Toxin.
SOURCE      Conus californicus
  ORGANISM  Conus californicus
            Eukaryota; Metazoa; Lophotrochozoa; Mollusca; Gastropoda;
            Caenogastropoda; Hypsogastropoda; Neogastropoda; Conoidea; Conidae;
            Conus.
REFERENCE   1  (residues 1 to 68)
  AUTHORS   Elliger,C.A., Richmond,T.A., Lebaric,Z.N., Pierce,N.T.,
            Sweedler,J.V. and Gilly,W.F.
  TITLE     Diversity of conotoxin types from Conus californicus reflects a
            diversity of prey types and a novel evolutionary history
  JOURNAL   Toxicon 57 (2), 311-322 (2011)
   PUBMED   21172372
  REMARK    NUCLEOTIDE SEQUENCE [MRNA].;
            TISSUE=Venom duct
COMMENT     [SUBCELLULAR LOCATION] Secreted {ECO:0000250}.
            [TISSUE SPECIFICITY] Expressed by the venom duct.
            [DOMAIN] The cysteine framework is XIV (C-C-C-C).
            [PTM] Contains 2 disulfide bonds. {ECO:0000250}.
FEATURES             Location/Qualifiers
     source          1..68
                     /organism="Conus californicus"
                     /db_xref="taxon:72280"
     Protein         1..68
                     /product="Conotoxin Cal14.1c"
                     /UniProtKB_evidence="Evidence at transcript level"
     Region          1..20
                     /region_name="Signal"
                     /experiment="experimental evidence, no additional details
                     recorded"
                     /note="{ECO:0000255}."
     Region          21..68
                     /region_name="Propeptide"
                     /experiment="experimental evidence, no additional details
                     recorded"
                     /note="{ECO:0000250}. /FTId=PRO_5000566277."
     Region          40..66
                     /region_name="Processed active peptide"
                     /experiment="experimental evidence, no additional details
                     recorded"
                     /note="Conotoxin Cal14.1c. /FTId=PRO_5000566278."
     Site            66
                     /site_type="modified"
                     /experiment="experimental evidence, no additional details
                     recorded"
                     /note="Leucine amide. {ECO:0000250}."
ORIGIN      
        1 mklcvvxvll mlampfngge asrffnqhar sqrsgmktrg iwcdppcpeg etcrggecsd
       61 efngdlgg
//
VERSION     D2Y101.1  GI:374110646
DBSOURCE    UniProtKB: locus CUE1B_CONCL, accession D2Y101;
            class: standard.
            created: Jan 25, 2012.
            sequence updated: Mar 2, 2010.
            annotation updated: Jan 7, 2015.
            xrefs: GU289669.1, ADB28953.1
            xrefs (non-sequence databases): ConoServer:3978, GO:0005576
KEYWORDS    Amidation; Disulfide bond; Neurotoxin; Secreted; Signal; Toxin.
SOURCE      Conus californicus
  ORGANISM  Conus californicus
            Eukaryota; Metazoa; Lophotrochozoa; Mollusca; Gastropoda;
            Caenogastropoda; Hypsogastropoda; Neogastropoda; Conoidea; Conidae;
            Conus.
REFERENCE   1  (residues 1 to 68)
  AUTHORS   Elliger,C.A., Richmond,T.A., Lebaric,Z.N., Pierce,N.T.,
            Sweedler,J.V. and Gilly,W.F.
  TITLE     Diversity of conotoxin types from Conus californicus reflects a
            diversity of prey types and a novel evolutionary history
  JOURNAL   Toxicon 57 (2), 311-322 (2011)
   PUBMED   21172372
  REMARK    NUCLEOTIDE SEQUENCE [MRNA].;
            TISSUE=Venom duct
COMMENT     [SUBCELLULAR LOCATION] Secreted {ECO:0000250}.
            [TISSUE SPECIFICITY] Expressed by the venom duct.
            [DOMAIN] The cysteine framework is XIV (C-C-C-C).
            [PTM] Contains 2 disulfide bonds. {ECO:0000250}.
FEATURES             Location/Qualifiers
     source          1..68
                     /organism="Conus californicus"
                     /db_xref="taxon:72280"
     Protein         1..68
                     /product="Conotoxin Cal14.1b"
                     /UniProtKB_evidence="Evidence at transcript level"
     Region          1..20
                     /region_name="Signal"
                     /experiment="experimental evidence, no additional details
                     recorded"
                     /note="{ECO:0000255}."
     Region          21..68
                     /region_name="Propeptide"
                     /experiment="experimental evidence, no additional details
                     recorded"
                     /note="{ECO:0000250}. /FTId=PRO_5000566275."
     Region          40..66
                     /region_name="Processed active peptide"
                     /experiment="experimental evidence, no additional details
                     recorded"
                     /note="Conotoxin Cal14.1b. /FTId=PRO_5000566276."
     Site            66
                     /site_type="modified"
                     /experiment="experimental evidence, no additional details
                     recorded"
                     /note="Methionine amide. {ECO:0000250}."
ORIGIN      
        1 mklcvvivll mlampfngge asrffnqhar sqrsgmktrg iwcdppcpeg etcrggecsd
       61 efngdmgr
//
VERSION     D2Y100.1  GI:374110645
DBSOURCE    UniProtKB: locus CUE1A_CONCL, accession D2Y100;
            class: standard.
            created: Jan 25, 2012.
            sequence updated: Mar 2, 2010.
            annotation updated: Jan 7, 2015.
            xrefs: GU289668.1, ADB28952.1
            xrefs (non-sequence databases): ConoServer:3977, GO:0005576
KEYWORDS    Amidation; Disulfide bond; Neurotoxin; Secreted; Signal; Toxin.
SOURCE      Conus californicus
  ORGANISM  Conus californicus
            Eukaryota; Metazoa; Lophotrochozoa; Mollusca; Gastropoda;
            Caenogastropoda; Hypsogastropoda; Neogastropoda; Conoidea; Conidae;
            Conus.
REFERENCE   1  (residues 1 to 68)
  AUTHORS   Elliger,C.A., Richmond,T.A., Lebaric,Z.N., Pierce,N.T.,
            Sweedler,J.V. and Gilly,W.F.
  TITLE     Diversity of conotoxin types from Conus californicus reflects a
            diversity of prey types and a novel evolutionary history
  JOURNAL   Toxicon 57 (2), 311-322 (2011)
   PUBMED   21172372
  REMARK    NUCLEOTIDE SEQUENCE [MRNA].;
            TISSUE=Venom duct
COMMENT     [SUBCELLULAR LOCATION] Secreted {ECO:0000250}.
            [TISSUE SPECIFICITY] Expressed by the venom duct.
            [DOMAIN] The cysteine framework is XIV (C-C-C-C).
            [PTM] Contains 2 disulfide bonds. {ECO:0000250}.
FEATURES             Location/Qualifiers
     source          1..68
                     /organism="Conus californicus"
                     /db_xref="taxon:72280"
     Protein         1..68
                     /product="Conotoxin Cal14.1a"
                     /UniProtKB_evidence="Evidence at transcript level"
     Region          1..21
                     /region_name="Signal"
                     /experiment="experimental evidence, no additional details
                     recorded"
                     /note="{ECO:0000255}."
     Region          22..38
                     /region_name="Propeptide"
                     /experiment="experimental evidence, no additional details
                     recorded"
                     /note="{ECO:0000250}. /FTId=PRO_5000566273."
     Region          40..66
                     /region_name="Processed active peptide"
                     /experiment="experimental evidence, no additional details
                     recorded"
                     /note="Conotoxin Cal14.1a. /FTId=PRO_5000566274."
     Site            66
                     /site_type="modified"
                     /experiment="experimental evidence, no additional details
                     recorded"
                     /note="Valine amide. {ECO:0000250}."
ORIGIN      
        1 mklcvvivll mlampfngge asrffnqhar sqrsgmktrg iwcdppcpkg etcrggecsd
       61 efnsdvgr
//
