# Supplementary material for: Venomix: a simple bioinformatic pipeline for identifying and characterizing toxin gene candidates from transcriptomic data
Source: PeerJ. 2018 Jul 31;6:e5361. doi: 10.7717/peerj.5361 (PMC6074769; doi:10.7717/peerj.5361)
Supplement: Supplemental Information 2 [file peerj-06-5361-s002.gz › FinalOutput_1E-20/Conotoxin_Cal14/nucleotide.fasta]

>TRINITY_DN7464_c0_g1_i1 len=461 path=[1053:0-95 1054:96-119 1063:120-158 1062:159-182 1061:183-376 1058:377-412 1059:413-460] [-1, 1053, 1054, 1063, 1062, 1061, 1058, 1059, -2]
CTGGTACTCATAATAGATAACGGGAACTGGTTCTCCACAGTTGAACTGAGGACAAGGGAA
AGAAGCCTGTCCCATCCCTCTGTTTGAAGTGCACAGTTCAGCGTCCCATATCACCGTTGA
ACTCATCACTACACTCTCCGCCTCTGCACGTCTCGCCCTCAGGGCATGGAGGGTCGCACC
AAATCCCTCGCGTTTTCATCCCAGATCGTTGACTTCTAGCGTGCTGATTAAAGAACCGAG
AGGCTTCTCCCCCGTTGAAAGGCATTGCCAGCATGAGCAGCACAATGACCACACACAGCT
TCATGATGACCGCACAAACGTCTTCACGTCTTCTCCAGTCAGATATCTTAAACCCTGGTA
GATGCTGGGTAGACAAACTATAATATTCGTGTAGTGGGCTGAACAGTTGCTGTATAAGTA
ATGACGGGTGTTGATTCTGGTGTAGCGTCTTCACCGGCGAG
