# Supplementary material for: Venomix: a simple bioinformatic pipeline for identifying and characterizing toxin gene candidates from transcriptomic data
Source: PeerJ. 2018 Jul 31;6:e5361. doi: 10.7717/peerj.5361 (PMC6074769; doi:10.7717/peerj.5361)
Supplement: Supplemental Information 2 [file peerj-06-5361-s002.gz › FinalOutput_1E-20/Conotoxin_Cal14/signalp.txt]

# SignalP-4.1 euk predictions
# name                     Cmax  pos  Ymax  pos  Smax  pos  Smean   D     ?  Dmaxcut    Networks-used
D2Y102                     0.831  22  0.817  22  0.920   2  0.798   0.807 Y  0.450      SignalP-noTM
D2Y101                     0.847  22  0.848  22  0.948   1  0.845   0.847 Y  0.450      SignalP-noTM
D2Y100                     0.847  22  0.848  22  0.947   1  0.845   0.846 Y  0.450      SignalP-noTM
TRINITY_DN7464_c0_g1::TRINITY_DN7464_c0_g1_i1::g.1::m.1  0.114  26  0.127  11  0.223   3  0.157   0.139 N  0.500      SignalP-TM
