# Supplementary material for: Venomix: a simple bioinformatic pipeline for identifying and characterizing toxin gene candidates from transcriptomic data
Source: PeerJ. 2018 Jul 31;6:e5361. doi: 10.7717/peerj.5361 (PMC6074769; doi:10.7717/peerj.5361)
Supplement: Supplemental Information 2 [file peerj-06-5361-s002.gz › FinalOutput_1E-20/Conotoxin_Cal14/final.txt]

>D2Y102
MKLCVVXVLLMLAMPFNGGEASRFFNQHARSQRSGMKTRGIWCDPPCPEGETCRGGECSD
EFNGDLGG
>D2Y101
MKLCVVIVLLMLAMPFNGGEASRFFNQHARSQRSGMKTRGIWCDPPCPEGETCRGGECSD
EFNGDMGR
>D2Y100
MKLCVVIVLLMLAMPFNGGEASRFFNQHARSQRSGMKTRGIWCDPPCPKGETCRGGECSD
EFNSDVGR
>TRINITY_DN7464_c0_g1::TRINITY_DN7464_c0_g1_i1::g.1::m.1 type:5prime_partial len:121 gc:universal TRINITY_DN7464_c0_g1_i1:460-98(-)
SPVKTLHQNQHPSLLIQQLFSPLHEYYSLSTQHLPGFKISDWRRREDVCAVIMKLCVVIV
LLMLAMPFNGGEASRFFNQHARSQRSGMKTRGIWCDPPCPEGETCRGGECSDEFNGDMGR
*
