# Supplementary material for: Venomix: a simple bioinformatic pipeline for identifying and characterizing toxin gene candidates from transcriptomic data
Source: PeerJ. 2018 Jul 31;6:e5361. doi: 10.7717/peerj.5361 (PMC6074769; doi:10.7717/peerj.5361)
Supplement: Supplemental Information 2 [file peerj-06-5361-s002.gz › FinalOutput_1E-20/Conophysin-R_1/sequence.txt]

>TRINITY_DN9556_c0_g1::TRINITY_DN9556_c0_g1_i2::g.3::m.3 type:5prime_partial len:159 gc:universal TRINITY_DN9556_c0_g1_i2:2-478(+)
SSVVNGGGRQNSFTQGVLKTRTRVQNRTTRSAMQMGRLTLVLGLLLLLVLTTQACFIRDC
PPGGGERDVNGRQPTKPCKYCSFGQCVGPQICCGDIGCQLGSAEANKCQKENDDPTPCWV
FGDPCTLNRPGNNRGHCVANHIGICCVEDTCAVHPDCQ*
>TRINITY_DN9556_c0_g2::TRINITY_DN9556_c0_g2_i1::g.8::m.8 type:complete len:128 gc:universal TRINITY_DN9556_c0_g2_i1:71-454(+)
MQMGRPTLVLGLPLLLLLLQVLTTQACYIQNCPKGGKRDVDERHPVHECMSCSFGQCVGP
SICCGIGGCQIGSAEASVCGVEDESPIPCMVIGEHCSLNNPGNIQGHCVAPGICCVDDTC
TTHPDCL*
>TRINITY_DN9556_c0_g2::TRINITY_DN9556_c0_g2_i2::g.9::m.9 type:5prime_partial len:156 gc:universal TRINITY_DN9556_c0_g2_i2:2-469(+)
SSVVNGGGRQNSFTQGVLKTRTRVQNRTTRSAMQMGRLTLVLGLLLLLVLTTQACYIRNC
PKGGKRDVDERHPVHACMSCSFGQCVGPSICCGIGGCQIGSAEASVCGVEDESPIPCMVI
GEHCSLNNPGNIQGHCVAPGICCVDDTCTTHPDCL*
