# Supplementary material for: Venomix: a simple bioinformatic pipeline for identifying and characterizing toxin gene candidates from transcriptomic data
Source: PeerJ. 2018 Jul 31;6:e5361. doi: 10.7717/peerj.5361 (PMC6074769; doi:10.7717/peerj.5361)
Supplement: Supplemental Information 2 [file peerj-06-5361-s002.gz › FinalOutput_1E-20/Conophysin-R_1/rsemfile_expressioninfo.txt]

transcript_id	gene_id	length	effective_length	expected_count	TPM	FPKM	IsoPct
../INPUTS/RSEM.isoforms.results	TRINITY_DN9556_c0_g1_i2	TRINITY_DN9556_c0_g1_i2	590	411.27	70.69	7.55	22.54	100.00
../INPUTS/RSEM.isoforms.results	TRINITY_DN9556_c0_g2_i1	TRINITY_DN9556_c0_g2_i1	573	394.29	566.31	63.07	188.37	100.00
../INPUTS/RSEM.isoforms.results	TRINITY_DN9556_c0_g2_i2	TRINITY_DN9556_c0_g2_i2	588	409.28	12.79	1.37	4.10	100.00
