# Supplementary material for: Venomix: a simple bioinformatic pipeline for identifying and characterizing toxin gene candidates from transcriptomic data
Source: PeerJ. 2018 Jul 31;6:e5361. doi: 10.7717/peerj.5361 (PMC6074769; doi:10.7717/peerj.5361)
Supplement: Supplemental Information 2 [file peerj-06-5361-s002.gz › FinalOutput_1E-20/Conophysin-R_1/nucleotide.fasta]

>TRINITY_DN9556_c0_g1_i1 len=572 path=[3251:0-95 3252:96-112 3306:113-140 3292:141-198 3274:199-229 3302:230-382 3287:383-409 3269:410-430 3311:431-478 3284:479-485 3266:486-565 3173:566-567 3174:568-569 3175:570-571] [-1, 3251, 3252, 3306, 3292, 3274, 3302, 3287, 3269, 3311, 3284, 3266, 3173, 3174, 3175, -2]
AAGCAGTGTTGTCAACGGAGGTGGACGACAGAACAGCTTCACTCAAGGCGTGTTAAAAAC
TAGGACAAGAGTGCAGAACAGAACGACGCGTTCAGCCATGCAGATGGGACGACTGACGTT
GGTGCTGGGGTTGCTGCTGCTGCTAGTGCTCACTGCCCAGGCTTGCTATATCACAAACTG
CCCACCTGGTGGTGGCGAGAGAGATGTGAACGGGAGACAACCTACCAAGCGTGCAAGTAC
TGCAGATTTGGCCAGTGCGTGGGGCCCCAGATCTGCTGTGGGGACAAAGGATGCGAAATG
GGATCGGACGAAGCGAACAAGTGCCAGAGAGAAAAGGACGATCCTACTCTCTGCTGGGTT
TTTGGTGACCCCTGCACTCTGAACAGGCCGGGCAACAACCGCGGCCACTGGCATCTGCTG
TGTGGAAGATACTTGTGCCGTCCACCCGGATTGTCAGTAGCAGCTGCTCTTGTCCATGTG
TGTCCACACGACTGACCAGTTGCCAACGCCGGATGGAGTCTCTCTCTCTCTCTCCCTCTC
TCCCTCTCTCTCTCTCTCTCTCTCTCTCTCTC
>TRINITY_DN9556_c0_g1_i2 len=590 path=[3164:0-95 3294:96-112 3320:113-140 3314:141-166 3290:167-198 3272:199-229 3312:230-383 3285:384-410 3300:411-448 3311:449-496 3284:497-503 3266:504-583 3173:584-585 3174:586-587 3175:588-589] [-1, 3164, 3294, 3320, 3314, 3290, 3272, 3312, 3285, 3300, 3311, 3284, 3266, 3173, 3174, 3175, -2]
AAGCAGTGTTGTCAACGGAGGTGGACGACAGAACAGCTTCACTCAAGGCGTGTTAAAAAC
TAGGACAAGAGTGCAGAACAGAACGACGCGTTCAGCCATGCAGATGGGACGACTGACGTT
GGTGCTGGGGTTGCTGCTGCTACTAGTGCTCACTACCCAGGCTTGCTTTATCAGAGACTG
CCCACCTGGTGGTGGCGAGAGAGATGTGAACGGGAGACAACCTACCAAGCCGTGCAAGTA
CTGCAGCTTTGGCCAGTGCGTGGGGCCCCAAATCTGCTGTGGGGACATAGGATGCCAACT
GGGATCGGCCGAAGCGAACAAGTGCCAGAAAGAGAACGACGATCCTACTCCCTGCTGGGT
GTTTGGTGACCCCTGCACTCTGAACAGGCCGGGCAACAACCGCGGCCACTGTGTTGCTAA
CCACATTGGCATCTGCTGTGTGGAAGATACTTGTGCCGTCCACCCGGATTGTCAGTAGCA
GCTGCTCTTGTCCATGTGTGTCCACACGACTGACCAGTTGCCAACGCCGGATGGAGTCTC
TCTCTCTCTCTCCCTCTCTCCCTCTCTCTCTCTCTCTCTCTCTCTCTCTC
>TRINITY_DN9556_c0_g2_i1 len=573 path=[3226:0-68 3227:69-85 3315:86-188 3322:189-211 3324:212-225 3303:226-235 3288:236-251 3270:252-272 3319:273-275 @3310@!:276-350 3195:351-395 3283:396-472 3323:473-479 3325:480-490 3282:491-538 3317:539-540 3308:541-542 3297:543-544 3262:545-546 3316:547-548 3307:549-550 3296:551-552 3279:553-554 3260:555-556 3295:557-558 3278:559-560 3259:561-562 3246:563-564 3247:565-566 3248:567-568 3249:569-570 3250:571-572] [-1, 3226, 3227, 3315, 3322, 3324, 3303, 3288, 3270, 3319, 3310, 3195, 3283, 3323, 3325, 3282, 3317, 3308, 3297, 3262, 3316, 3307, 3296, 3279, 3260, 3295, 3278, 3259, 3246, 3247, 3248, 3249, 3250, -2]
TGACAGAACAGCTTCACTCAAAGCGTCTTAAACTTAAGACAGATTTCAGAACAGAACGAC
GCGTTCAGCCATGCAGATGGGACGACCGACGTTGGTGCTGGGGTTGCCGCTGCTGCTGCT
GCTGCTGCAGGTGCTCACTACCCAGGCTTGCTATATCCAAAACTGCCCAAAAGGTGGCAA
GAGAGATGTGGACGAAAGACATCCTGTCCATGAGTGCATGTCCTGTAGCTTTGGCCAGTG
TGTGGGGCCCAGTATCTGCTGTGGGATTGGAGGATGCCAAATAGGAAGCGCAGAAGCGAG
CGTGTGCGGCGTAGAGGACGAGAGTCCTATTCCTTGCATGGTCATTGGTGAGCACTGCTC
TCTGAACAACCCCGGCAACATCCAGGGCCACTGTGTTGCTCCTGGCATCTGCTGTGTGGA
TGATACTTGTACCACCCACCCGGATTGTCTGTAGCAGCTGCTCTTGTCCATGTGTGTCCA
TACGACAGACCAGTCGCCAATGCCTGATTGAGTCAAACACACACACACACACACACACAC
ACACACACACACACACACACACACACACACACA
>TRINITY_DN9556_c0_g2_i2 len=588 path=[3164:0-95 3294:96-112 3320:113-140 3314:141-166 3291:167-203 3313:204-226 3301:227-250 3286:251-266 3268:267-285 3155:286-290 @3310@!:291-365 3195:366-410 3283:411-487 3323:488-494 3325:495-505 3282:506-553 3317:554-555 3308:556-557 3297:558-559 3262:560-561 3316:562-563 3307:564-565 3296:566-567 3279:568-569 3260:570-571 3295:572-573 3278:574-575 3259:576-577 3246:578-579 3247:580-581 3248:582-583 3249:584-585 3250:586-587] [-1, 3164, 3294, 3320, 3314, 3291, 3313, 3301, 3286, 3268, 3155, 3310, 3195, 3283, 3323, 3325, 3282, 3317, 3308, 3297, 3262, 3316, 3307, 3296, 3279, 3260, 3295, 3278, 3259, 3246, 3247, 3248, 3249, 3250, -2]
AAGCAGTGTTGTCAACGGAGGTGGACGACAGAACAGCTTCACTCAAGGCGTGTTAAAAAC
TAGGACAAGAGTGCAGAACAGAACGACGCGTTCAGCCATGCAGATGGGACGACTGACGTT
GGTGCTGGGGTTGCTGCTGCTACTAGTGCTCACTACCCAGGCTTGCTACATCAGAAACTG
TCCAAAAGGTGGCAAGAGAGATGTGGACGAAAGACATCCTGTCCATGCGTGCATGTCCTG
TAGCTTTGGCCAGTGTGTGGGGCCCAGCATCTGCTGTGGGATTGGAGGATGCCAAATAGG
AAGCGCAGAAGCGAGCGTGTGCGGCGTAGAGGACGAGAGTCCTATTCCTTGCATGGTCAT
TGGTGAGCACTGCTCTCTGAACAACCCCGGCAACATCCAGGGCCACTGTGTTGCTCCTGG
CATCTGCTGTGTGGATGATACTTGTACCACCCACCCGGATTGTCTGTAGCAGCTGCTCTT
GTCCATGTGTGTCCATACGACAGACCAGTCGCCAATGCCTGATTGAGTCAAACACACACA
CACACACACACACACACACACACACACACACACACACACACACACACA
