# Supplementary material for: Venomix: a simple bioinformatic pipeline for identifying and characterizing toxin gene candidates from transcriptomic data
Source: PeerJ. 2018 Jul 31;6:e5361. doi: 10.7717/peerj.5361 (PMC6074769; doi:10.7717/peerj.5361)
Supplement: Supplemental Information 2 [file peerj-06-5361-s002.gz › FinalOutput_1E-20/Conophysin-R_1/signalp.txt]

# SignalP-4.1 euk predictions
# name                     Cmax  pos  Ymax  pos  Smax  pos  Smean   D     ?  Dmaxcut    Networks-used
TRINITY_DN9556_c0_g1::TRINITY_DN9556_c0_g1_i2::g.3::m.3  0.425  55  0.480  55  0.798  51  0.244   0.385 N  0.500      SignalP-TM
TRINITY_DN9556_c0_g2::TRINITY_DN9556_c0_g2_i1::g.8::m.8  0.778  27  0.858  27  0.992  17  0.943   0.904 Y  0.450      SignalP-noTM
TRINITY_DN9556_c0_g2::TRINITY_DN9556_c0_g2_i2::g.9::m.9  0.466  55  0.435  55  0.626  51  0.209   0.345 N  0.500      SignalP-TM
