# Supplementary material for: Venomix: a simple bioinformatic pipeline for identifying and characterizing toxin gene candidates from transcriptomic data
Source: PeerJ. 2018 Jul 31;6:e5361. doi: 10.7717/peerj.5361 (PMC6074769; doi:10.7717/peerj.5361)
Supplement: Supplemental Information 2 [file peerj-06-5361-s002.gz › FinalOutput_1E-20/Nematocyte_expressed_protein_6_1/uniprot.txt]

>P0DM62
NAVKYDQQLWPNGEIIYEISPGLRQYEQLILEAMRSYEDTTCIKFRRRFDEDDYVNIHVG
DKCYSRVGKSFKGGPQPLSLGNGCTDFGTILHELGHSVGFDHEHSRTDRDEYLIIHERNI
KNGSEHNFEKLLESKTRTIGPFDYDSIMLYGSYAFSRDTEAVENHGTRRTRTPYEICHSK
RKAELL
>C9D7R3
MTTMSFFTVLSVAVCLCIEAGVEGSRLNGRDMLMQEESPLMERNALKYDSRLWPDGVVIY
EFTSLRFYRKLIKRVMQHIADNTCITFKERTNEKGYVNIYNGKLFTCFADMGYYPFKQRL
SLGLGCRSFGAILHELGHVLGLYHEQQRPDRDDYVIVYKDNIQTGALRDYEKRFENNTRV
IGPFDYDSIMIYGETDARKSGSVTMKVKKPGATLVNASLKHELTALDIKKINTLYNCPGK
DKF
>C9D7R2
MIPDVGFLVLLTGALFICIKAAPATTDVDPTFEGRIVMEGDILIREEQLTERNAIALENM
RWPDATIVYKLTGWYALFPGDIKKAMRHIEENTCIKFKARSNEEGYVKIYKGEKESCFAD
IGYFASEQRLSLGSGCKIFGRILHEMGHTIGLFHEHTRPDRDNYITVHEDNIRPGSKRNY
RKTPSYMTRVIGPFDYDSIMIYGETAGSRDPMHLKSMEANKPGVTLISSRYKDRLTDLDI
KKINTLYNCPGKEKFS
>K7Z9Q9
MKGFIFAGVLVSALICLAEGKPFDNLELVEDDMLMTKEQKEAYLAHQNGRVRRAALRDRY
LWPQGKIPYTFSDDIDQAGRELAERAMNHWMSRTCLRFSPRRREHAYIEFQYDGRCRARV
GYTGEARQKVSIGSALDPCPLGSVIHELGHGIGFFHEHSRPDRDEYVNINVNNMREGAES
NFRKDNGYFVDSRGQDYDYGSIMHYSKYQGNNAFNAVVMEPIQRGAEIGQRDGLSAGDIR
QTNLMYKCNAQGDSELQPVNDEDEDKDGGDSKKKPDPKGPKPGEIEE
