# Supplementary material for: Venomix: a simple bioinformatic pipeline for identifying and characterizing toxin gene candidates from transcriptomic data
Source: PeerJ. 2018 Jul 31;6:e5361. doi: 10.7717/peerj.5361 (PMC6074769; doi:10.7717/peerj.5361)
Supplement: Supplemental Information 2 [file peerj-06-5361-s002.gz › FinalOutput_1E-20/Nematocyte_expressed_protein_6_1/mature.fasta]

>C9D7R3 ; MatureChain: 25-243
SRLNGRDMLMQEESPLMERNALKYDSRLWPDGVVIYEFTSLRFYRKLIKRVMQHIADNTC
ITFKERTNEKGYVNIYNGKLFTCFADMGYYPFKQRLSLGLGCRSFGAILHELGHVLGLYH
EQQRPDRDDYVIVYKDNIQTGALRDYEKRFENNTRVIGPFDYDSIMIYGETDARKSGSVT
MKVKKPGATLVNASLKHELTALDIKKINTLYNCPGKDKF
>C9D7R2 ; MatureChain: 22-256
APATTDVDPTFEGRIVMEGDILIREEQLTERNAIALENMRWPDATIVYKLTGWYALFPGD
IKKAMRHIEENTCIKFKARSNEEGYVKIYKGEKESCFADIGYFASEQRLSLGSGCKIFGR
ILHEMGHTIGLFHEHTRPDRDNYITVHEDNIRPGSKRNYRKTPSYMTRVIGPFDYDSIMI
YGETAGSRDPMHLKSMEANKPGVTLISSRYKDRLTDLDIKKINTLYNCPGKEKFS
>K7Z9Q9 ; MatureChain: 21-287
KPFDNLELVEDDMLMTKEQKEAYLAHQNGRVRRAALRDRYLWPQGKIPYTFSDDIDQAGR
ELAERAMNHWMSRTCLRFSPRRREHAYIEFQYDGRCRARVGYTGEARQKVSIGSALDPCP
LGSVIHELGHGIGFFHEHSRPDRDEYVNINVNNMREGAESNFRKDNGYFVDSRGQDYDYG
SIMHYSKYQGNNAFNAVVMEPIQRGAEIGQRDGLSAGDIRQTNLMYKCNAQGDSELQPVN
DEDEDKDGGDSKKKPDPKGPKPGEIEE
>TRINITY_DN10599_c1_g1::TRINITY_DN10599_c1_g1_i1::g.1::m.1  type:3prime_partial len:547 gc:universal TRINITY_DN10599_c1_g1_i1:748-2385(+); MatureChain: 26-546
QLASIDNIIAESANSSKDFAFNYDVGFGDVRVELDMLLSGEQWNSIQAAGGIGERKAIKP
GPEGELWADGLIPYDIEPYTFSEFQKQEIRASMDEWERYSCLTFRPATNADENKIVFKNG
GGCFSRVGMFGGAQDVGLAPGCRKRRIIIHELGHVLGLHHEQTRPDRDGYVRIIDVNIAP
RMLFNFDRHSWNAIQDYEVPYDYFSIMHYGKTAFSMNNRITMQTTDPRYQNVIGTQPGLS
FLDIKIINLMYPCESSCNKTATDCPSVGFLGKDCQCWCQGAPYKVCDGTETDDPGPGGVT
GGHKVVQSCGDSNVNCAMWAGAGHCANPVYTTYMSASCRRSCRLCGVSGVVHSCGDSDVN
CPTWAGAGHCVNPSYTAYMSANCRRSCRLCGGSGVVQPCGDSDVNCPTWAGAGHCVNPLF
TTYMSANCRQSCQLCGGGGTIPSPSVCQNVDTSGNCDVWAQTGLCQRVPDFMLAQCRRSC
NACTAAPASSSSSFAPPPPQAPPPPPCFSSSPPLQPMPSSL
>TRINITY_DN10599_c1_g1::TRINITY_DN10599_c1_g1_i2::g.3::m.3  type:3prime_partial len:547 gc:universal TRINITY_DN10599_c1_g1_i2:504-2141(+); MatureChain: 26-546
QLASIDNIIAESANSSKDFAFNYDVGFGDVRVELDMLLSGEQWNSIQAAGGIGERKAIKP
GPEGELWADGLIPYDIEPYTFSEFQKQEIRASMDEWERYSCLTFRPATNADENKIVFKNG
GGCFSRVGMFGGAQDVGLAPGCRKRRIIIHELGHVLGLHHEQTRPDRDGYVRIIDVNIAP
RMLFNFDRHSWNAIQDYEVPYDYFSIMHYGKTAFSMNNRITMQTTDPRYQNVIGTQPGLS
FLDIKIINLMYPCESSCNKTATDCPSVGFLGKDCQCWCQGAPYKVCDGTETDDPGPGGVT
GGHKVVQSCGDSNVNCAMWAGAGHCANPVYTTYMSASCRRSCRLCGVSGVVHSCGDSDVN
CPTWAGAGHCVNPSYTAYMSANCRRSCRLCGGSGVVQPCGDSDVNCPTWAGAGHCVNPLF
TTYMSANCRQSCQLCGGGGTIPSPSVCQNVDTSGNCDVWAQTGLCQRVPDFMLAQCRRSC
NACTAAPASSSSSFAPPPPQAPPPPPCFSSSPPLQPMPSSL
>TRINITY_DN10760_c1_g1::TRINITY_DN10760_c1_g1_i3::g.5::m.5  type:complete len:308 gc:universal TRINITY_DN10760_c1_g1_i3:196-1119(+); MatureChain: 27-308
VPVEPDVKEDERQLGYWYGEPDTDKTMDQIVLDSFGGPAGEEAAEESRLMEEGVETEGMD
TLLTPEQAALLHGKHRFSKRRQYDIVTLWPGGVVPYDLSGLPDKHHDMMMEAFRDWERDT
CVSFVPAQRQHPHKIVFTTGVGCRTYLGVIDWLSEQAMTLGHKCHSKRIYLHELGHALGL
VHEHQLPQRDTYLDVNLSNVHSKFIDAFTKYPASAIPDAEKVTYSYRSIMHYGKYAFSKS
NRLQTISAKDKSKERLMGTSNELAPSDIEVVNLLYNCDGGK*
>TRINITY_DN10760_c1_g1::TRINITY_DN10760_c1_g1_i4::g.9::m.9  type:complete len:305 gc:universal TRINITY_DN10760_c1_g1_i4:313-1227(+); MatureChain: 27-305
VPVDPEVEPEAERRGENEGIRETIDQIILASYGGAKAEEAAEKSRLIEEGVETEGMDTLL
TPEQAALLHGKHRFSKRRQYDIVTLWPGGVVPYDLSGLPDKHHDMMMEAFRDWERDTCVS
FVPAQRQHPHKIVFTTGVGCRTYLGVIDWLSEQAMTLGHKCHSKRIYLHELGHALGLVHE
HQLPQRDTYLDVNLSNVHSKFIDAFTKYPASAIPDAEKVTYSYRSIMHYGKYAFSKSNRL
QTISAKDKSKERLMGTSNELAPSDIEVVNLLYNCDGGK*
