# Supplementary material for: Venomix: a simple bioinformatic pipeline for identifying and characterizing toxin gene candidates from transcriptomic data
Source: PeerJ. 2018 Jul 31;6:e5361. doi: 10.7717/peerj.5361 (PMC6074769; doi:10.7717/peerj.5361)
Supplement: Supplemental Information 2 [file peerj-06-5361-s002.gz › FinalOutput_1E-20/Nematocyte_expressed_protein_6_1/genbankfile.txt]

VERSION     P0DM62.1  GI:550600167
DBSOURCE    UniProtKB: locus VMPA5_LOXGA, accession P0DM62;
            class: standard.
            created: Oct 16, 2013.
            sequence updated: Oct 16, 2013.
            annotation updated: Jan 7, 2015.
            xrefs: GR277668.1
            xrefs (non-sequence databases): GO:0005576, GO:0004222, GO:0008270,
            Gene3D:3.40.390.10, InterPro:IPR024079, InterPro:IPR001506,
            InterPro:IPR006026, Pfam:PF01400, PRINTS:PR00480, SMART:SM00235,
            PROSITE:PS00142
KEYWORDS    Disulfide bond; Glycoprotein; Hydrolase; Metal-binding;
            Metalloprotease; Protease; Secreted; Toxin; Zinc.
SOURCE      Loxosceles gaucho
  ORGANISM  Loxosceles gaucho
            Eukaryota; Metazoa; Ecdysozoa; Arthropoda; Chelicerata; Arachnida;
            Araneae; Araneomorphae; Haplogynae; Sicariidae; Loxosceles.
REFERENCE   1  (residues 1 to 186)
  AUTHORS   Trevisan-Silva,D., Gremski,L.H., Chaim,O.M., da Silveira,R.B.,
            Meissner,G.O., Mangili,O.C., Barbaro,K.C., Gremski,W., Veiga,S.S.
            and Senff-Ribeiro,A.
  TITLE     Astacin-like metalloproteases are a gene family of toxins present
            in the venom of different species of the brown spider (genus
            Loxosceles)
  JOURNAL   Biochimie 92 (1), 21-32 (2010)
   PUBMED   19879318
  REMARK    NUCLEOTIDE SEQUENCE [MRNA].;
            TISSUE=Venom gland
COMMENT     [FUNCTION] Zinc metalloprotease. Provoques deadhesion of
            endothelial cells from cell cultures, and also degradation of
            fibronectin, fibrinogen and gelatin in vitro. Its role in the venom
            is not fully understood but it might act as a spreading factor that
            facilitates diffusion of other venom toxins. Alternatively, it
            might be involved in the proteolytic processing of other venom
            toxins or it might play a role in extra-oral digestion of prey (By
            similarity). {ECO:0000250}.
            [COFACTOR] Name=Zn(2+); Xref=ChEBI:CHEBI:29105;
            Evidence={ECO:0000250}; Note=Binds 1 zinc ion per subunit.
            {ECO:0000250}.
            [ENZYME REGULATION] Inhibited by 1,10-phenanthroline.
            {ECO:0000250}.
            [SUBUNIT] Monomer. {ECO:0000250}.
            [SUBCELLULAR LOCATION] Secreted {ECO:0000250}.
            [TISSUE SPECIFICITY] Expressed by the venom gland.
            [SIMILARITY] Belongs to the peptidase M12A family. {ECO:0000305}.
FEATURES             Location/Qualifiers
     source          1..186
                     /organism="Loxosceles gaucho"
                     /db_xref="taxon:58216"
     Protein         <1..>186
                     /product="Astacin-like metalloprotease toxin 5"
                     /EC_number="3.4.24.-"
                     /note="Loxosceles astacin-like protease 5; LALP5"
                     /UniProtKB_evidence="Evidence at transcript level"
     Region          <1..>186
                     /region_name="Mature chain"
                     /experiment="experimental evidence, no additional details
                     recorded"
                     /note="Astacin-like metalloprotease toxin 5.
                     /FTId=PRO_0000423641."
     Region          8..146
                     /region_name="ZnMc"
                     /note="Zinc-dependent metalloprotease; smart00235"
                     /db_xref="CDD:214576"
     Region          12..158
                     /region_name="ZnMc_astacin_like"
                     /note="Zinc-dependent metalloprotease, astacin_like
                     subfamily or peptidase family M12A, a group of
                     zinc-dependent proteolytic enzymes with a HExxH
                     zinc-binding site/active site. Members of this family may
                     have an amino terminal propeptide, which is cleaved to...;
                     cd04280"
                     /db_xref="CDD:239807"
     Bond            63..84
                     /bond_type="disulfide"
                     /experiment="experimental evidence, no additional details
                     recorded"
                     /note="{ECO:0000250}."
     Site            order(92..93,96,102,150)
                     /site_type="active"
                     /db_xref="CDD:239807"
     Site            92
                     /site_type="metal-binding"
                     /experiment="experimental evidence, no additional details
                     recorded"
                     /note="Zinc; catalytic.
                     {ECO:0000255|PROSITE-ProRule:PRU10095}."
     Site            93
                     /site_type="active"
                     /experiment="experimental evidence, no additional details
                     recorded"
                     /note="{ECO:0000255|PROSITE-ProRule:PRU10095}."
     Site            96
                     /site_type="metal-binding"
                     /experiment="experimental evidence, no additional details
                     recorded"
                     /note="Zinc; catalytic.
                     {ECO:0000255|PROSITE-ProRule:PRU10095}."
     Site            102
                     /site_type="metal-binding"
                     /experiment="experimental evidence, no additional details
                     recorded"
                     /note="Zinc; catalytic.
                     {ECO:0000255|PROSITE-ProRule:PRU10095}."
     Site            122
                     /site_type="glycosylation"
                     /experiment="experimental evidence, no additional details
                     recorded"
                     /note="N-linked (GlcNAc...). {ECO:0000255}."
ORIGIN      
        1 navkydqqlw pngeiiyeis pglrqyeqli leamrsyedt tcikfrrrfd eddyvnihvg
       61 dkcysrvgks fkggpqplsl gngctdfgti lhelghsvgf dhehsrtdrd eyliiherni
      121 kngsehnfek llesktrtig pfdydsimly gsyafsrdte avenhgtrrt rtpyeichsk
      181 rkaell
//
VERSION     C9D7R3.1  GI:550600165
DBSOURCE    UniProtKB: locus VMPA3_LOXIN, accession C9D7R3;
            class: standard.
            created: Oct 16, 2013.
            sequence updated: Nov 3, 2009.
            annotation updated: May 27, 2015.
            xrefs: GQ227491.1, ACV52011.1
            xrefs (non-sequence databases): ProteinModelPortal:C9D7R3,
            MEROPS:M12.333, GO:0005576, GO:0004222, GO:0008270,
            Gene3D:3.40.390.10, InterPro:IPR024079, InterPro:IPR001506,
            InterPro:IPR006026, Pfam:PF01400, PRINTS:PR00480, SMART:SM00235,
            PROSITE:PS00142
KEYWORDS    Disulfide bond; Glycoprotein; Hydrolase; Metal-binding;
            Metalloprotease; Protease; Secreted; Signal; Toxin; Zinc.
SOURCE      Loxosceles intermedia
  ORGANISM  Loxosceles intermedia
            Eukaryota; Metazoa; Ecdysozoa; Arthropoda; Chelicerata; Arachnida;
            Araneae; Araneomorphae; Haplogynae; Sicariidae; Loxosceles.
REFERENCE   1  (residues 1 to 243)
  AUTHORS   Trevisan-Silva,D., Gremski,L.H., Chaim,O.M., da Silveira,R.B.,
            Meissner,G.O., Mangili,O.C., Barbaro,K.C., Gremski,W., Veiga,S.S.
            and Senff-Ribeiro,A.
  TITLE     Astacin-like metalloproteases are a gene family of toxins present
            in the venom of different species of the brown spider (genus
            Loxosceles)
  JOURNAL   Biochimie 92 (1), 21-32 (2010)
   PUBMED   19879318
  REMARK    NUCLEOTIDE SEQUENCE [MRNA].;
            TISSUE=Venom gland
COMMENT     [FUNCTION] Zinc metalloprotease. Provoques deadhesion of
            endothelial cells from cell cultures, and also degradation of
            fibronectin, fibrinogen and gelatin in vitro. Its role in the venom
            is not fully understood but it might act as a spreading factor that
            facilitates diffusion of other venom toxins. Alternatively, it
            might be involved in the proteolytic processing of other venom
            toxins or it might play a role in extra-oral digestion of prey (By
            similarity). {ECO:0000250}.
            [COFACTOR] Name=Zn(2+); Xref=ChEBI:CHEBI:29105;
            Evidence={ECO:0000250}; Note=Binds 1 zinc ion per subunit.
            {ECO:0000250}.
            [ENZYME REGULATION] Inhibited by 1,10-phenanthroline.
            {ECO:0000250}.
            [SUBUNIT] Monomer. {ECO:0000250}.
            [SUBCELLULAR LOCATION] Secreted {ECO:0000250}.
            [TISSUE SPECIFICITY] Expressed by the venom gland.
            [SIMILARITY] Belongs to the peptidase M12A family. {ECO:0000305}.
FEATURES             Location/Qualifiers
     source          1..243
                     /organism="Loxosceles intermedia"
                     /db_xref="taxon:58218"
     Protein         1..243
                     /product="Astacin-like metalloprotease toxin 3"
                     /EC_number="3.4.24.-"
                     /note="Loxosceles astacin-like protease 3; LALP3"
                     /UniProtKB_evidence="Evidence at transcript level"
     Region          1..24
                     /region_name="Signal"
                     /experiment="experimental evidence, no additional details
                     recorded"
                     /note="{ECO:0000255}."
     Region          25..43
                     /region_name="Propeptide"
                     /experiment="experimental evidence, no additional details
                     recorded"
                     /note="{ECO:0000255}. /FTId=PRO_5000522739."
     Region          44..243
                     /region_name="Mature chain"
                     /experiment="experimental evidence, no additional details
                     recorded"
                     /note="Astacin-like metalloprotease toxin 3.
                     /FTId=PRO_5000522740."
     Region          51..239
                     /region_name="Astacin"
                     /note="Astacin (Peptidase family M12A); pfam01400"
                     /db_xref="CDD:250590"
     Region          55..235
                     /region_name="ZnMc_astacin_like"
                     /note="Zinc-dependent metalloprotease, astacin_like
                     subfamily or peptidase family M12A, a group of
                     zinc-dependent proteolytic enzymes with a HExxH
                     zinc-binding site/active site. Members of this family may
                     have an amino terminal propeptide, which is cleaved to...;
                     cd04280"
                     /db_xref="CDD:239807"
     Bond            84..237
                     /bond_type="disulfide"
                     /experiment="experimental evidence, no additional details
                     recorded"
                     /note="{ECO:0000250}."
     Bond            107..126
                     /bond_type="disulfide"
                     /experiment="experimental evidence, no additional details
                     recorded"
                     /note="{ECO:0000250}."
     Site            order(134..135,138,144,192)
                     /site_type="active"
                     /db_xref="CDD:239807"
     Site            134
                     /site_type="metal-binding"
                     /experiment="experimental evidence, no additional details
                     recorded"
                     /note="Zinc; catalytic.
                     {ECO:0000255|PROSITE-ProRule:PRU10095}."
     Site            135
                     /site_type="active"
                     /experiment="experimental evidence, no additional details
                     recorded"
                     /note="{ECO:0000255|PROSITE-ProRule:PRU10095}."
     Site            138
                     /site_type="metal-binding"
                     /experiment="experimental evidence, no additional details
                     recorded"
                     /note="Zinc; catalytic.
                     {ECO:0000255|PROSITE-ProRule:PRU10095}."
     Site            144
                     /site_type="metal-binding"
                     /experiment="experimental evidence, no additional details
                     recorded"
                     /note="Zinc; catalytic.
                     {ECO:0000255|PROSITE-ProRule:PRU10095}."
     Site            176
                     /site_type="glycosylation"
                     /experiment="experimental evidence, no additional details
                     recorded"
                     /note="N-linked (GlcNAc...). {ECO:0000255}."
     Site            216
                     /site_type="glycosylation"
                     /experiment="experimental evidence, no additional details
                     recorded"
                     /note="N-linked (GlcNAc...). {ECO:0000255}."
ORIGIN      
        1 mttmsfftvl svavclciea gvegsrlngr dmlmqeespl mernalkyds rlwpdgvviy
       61 eftslrfyrk likrvmqhia dntcitfker tnekgyvniy ngklftcfad mgyypfkqrl
      121 slglgcrsfg ailhelghvl glyheqqrpd rddyvivykd niqtgalrdy ekrfenntrv
      181 igpfdydsim iygetdarks gsvtmkvkkp gatlvnaslk heltaldikk intlyncpgk
      241 dkf
//
VERSION     C9D7R2.1  GI:550600164
DBSOURCE    UniProtKB: locus VMPA2_LOXIN, accession C9D7R2;
            class: standard.
            created: Oct 16, 2013.
            sequence updated: Nov 3, 2009.
            annotation updated: Jan 7, 2015.
            xrefs: GQ227490.1, ACV52010.1
            xrefs (non-sequence databases): ProteinModelPortal:C9D7R2,
            MEROPS:M12.333, GO:0005576, GO:0004222, GO:0008270,
            Gene3D:3.40.390.10, InterPro:IPR024079, InterPro:IPR001506,
            InterPro:IPR006026, Pfam:PF01400, PRINTS:PR00480, SMART:SM00235
KEYWORDS    Disulfide bond; Hydrolase; Metal-binding; Metalloprotease;
            Protease; Secreted; Signal; Toxin; Zinc.
SOURCE      Loxosceles intermedia
  ORGANISM  Loxosceles intermedia
            Eukaryota; Metazoa; Ecdysozoa; Arthropoda; Chelicerata; Arachnida;
            Araneae; Araneomorphae; Haplogynae; Sicariidae; Loxosceles.
REFERENCE   1  (residues 1 to 256)
  AUTHORS   Trevisan-Silva,D., Gremski,L.H., Chaim,O.M., da Silveira,R.B.,
            Meissner,G.O., Mangili,O.C., Barbaro,K.C., Gremski,W., Veiga,S.S.
            and Senff-Ribeiro,A.
  TITLE     Astacin-like metalloproteases are a gene family of toxins present
            in the venom of different species of the brown spider (genus
            Loxosceles)
  JOURNAL   Biochimie 92 (1), 21-32 (2010)
   PUBMED   19879318
  REMARK    NUCLEOTIDE SEQUENCE [MRNA].;
            TISSUE=Venom gland
COMMENT     [FUNCTION] Zinc metalloprotease. Provoques deadhesion of
            endothelial cells from cell cultures, and also degradation of
            fibronectin, fibrinogen and gelatin in vitro. Its role in the venom
            is not fully understood but it might act as a spreading factor that
            facilitates diffusion of other venom toxins. Alternatively, it
            might be involved in the proteolytic processing of other venom
            toxins or it might play a role in extra-oral digestion of prey (By
            similarity). {ECO:0000250}.
            [COFACTOR] Name=Zn(2+); Xref=ChEBI:CHEBI:29105;
            Evidence={ECO:0000250}; Note=Binds 1 zinc ion per subunit.
            {ECO:0000250}.
            [ENZYME REGULATION] Inhibited by 1,10-phenanthroline.
            {ECO:0000250}.
            [SUBUNIT] Monomer. {ECO:0000250}.
            [SUBCELLULAR LOCATION] Secreted {ECO:0000250}.
            [TISSUE SPECIFICITY] Expressed by the venom gland.
            [SIMILARITY] Belongs to the peptidase M12A family. {ECO:0000305}.
FEATURES             Location/Qualifiers
     source          1..256
                     /organism="Loxosceles intermedia"
                     /db_xref="taxon:58218"
     Protein         1..256
                     /product="Astacin-like metalloprotease toxin 2"
                     /EC_number="3.4.24.-"
                     /note="Loxosceles astacin-like protease 2; LALP2"
                     /UniProtKB_evidence="Evidence at transcript level"
     Region          1..24
                     /region_name="Signal"
                     /experiment="experimental evidence, no additional details
                     recorded"
                     /note="{ECO:0000255}."
     Region          25..52
                     /region_name="Propeptide"
                     /experiment="experimental evidence, no additional details
                     recorded"
                     /note="{ECO:0000255}. /FTId=PRO_5000522737."
     Region          53..256
                     /region_name="Mature chain"
                     /experiment="experimental evidence, no additional details
                     recorded"
                     /note="Astacin-like metalloprotease toxin 2.
                     /FTId=PRO_5000522738."
     Region          61..251
                     /region_name="Astacin"
                     /note="Astacin (Peptidase family M12A); pfam01400"
                     /db_xref="CDD:250590"
     Region          64..247
                     /region_name="ZnMc_astacin_like"
                     /note="Zinc-dependent metalloprotease, astacin_like
                     subfamily or peptidase family M12A, a group of
                     zinc-dependent proteolytic enzymes with a HExxH
                     zinc-binding site/active site. Members of this family may
                     have an amino terminal propeptide, which is cleaved to...;
                     cd04280"
                     /db_xref="CDD:239807"
     Bond            94..249
                     /bond_type="disulfide"
                     /experiment="experimental evidence, no additional details
                     recorded"
                     /note="{ECO:0000250}."
     Bond            117..136
                     /bond_type="disulfide"
                     /experiment="experimental evidence, no additional details
                     recorded"
                     /note="{ECO:0000250}."
     Site            order(144..145,148,154,202)
                     /site_type="active"
                     /db_xref="CDD:239807"
     Site            144
                     /site_type="metal-binding"
                     /experiment="experimental evidence, no additional details
                     recorded"
                     /note="Zinc; catalytic. {ECO:0000250}."
     Site            145
                     /site_type="active"
                     /experiment="experimental evidence, no additional details
                     recorded"
                     /note="{ECO:0000250}."
     Site            148
                     /site_type="metal-binding"
                     /experiment="experimental evidence, no additional details
                     recorded"
                     /note="Zinc; catalytic. {ECO:0000250}."
     Site            154
                     /site_type="metal-binding"
                     /experiment="experimental evidence, no additional details
                     recorded"
                     /note="Zinc; catalytic. {ECO:0000250}."
ORIGIN      
        1 mipdvgflvl ltgalficik aapattdvdp tfegrivmeg dilireeqlt ernaialenm
       61 rwpdativyk ltgwyalfpg dikkamrhie entcikfkar sneegyvkiy kgekescfad
      121 igyfaseqrl slgsgckifg rilhemghti glfhehtrpd rdnyitvhed nirpgskrny
      181 rktpsymtrv igpfdydsim iygetagsrd pmhlksmean kpgvtlissr ykdrltdldi
      241 kkintlyncp gkekfs
//
VERSION     K7Z9Q9.1  GI:550600168
DBSOURCE    UniProtKB: locus VMP_NEMVE, accession K7Z9Q9;
            class: standard.
            created: Oct 16, 2013.
            sequence updated: Feb 6, 2013.
            annotation updated: Jan 7, 2015.
            xrefs: JQ829079.1, AFY07204.1
            xrefs (non-sequence databases): ProteinModelPortal:K7Z9Q9,
            MEROPS:M12.A24, GO:0005576, GO:0042151, GO:0004222, GO:0008270,
            Gene3D:3.40.390.10, InterPro:IPR024079, InterPro:IPR001506,
            InterPro:IPR006026, Pfam:PF01400, PRINTS:PR00480, SMART:SM00235,
            PROSITE:PS00142
KEYWORDS    Hydrolase; Metal-binding; Nematocyst; Protease; Secreted; Signal;
            Toxin; Zinc.
SOURCE      Nematostella vectensis (starlet sea anemone)
  ORGANISM  Nematostella vectensis
            Eukaryota; Metazoa; Cnidaria; Anthozoa; Hexacorallia; Actiniaria;
            Edwardsiidae; Nematostella.
REFERENCE   1  (residues 1 to 287)
  AUTHORS   Moran,Y., Praher,D., Schlesinger,A., Ayalon,A., Tal,Y. and
            Technau,U.
  TITLE     Analysis of soluble protein contents from the nematocysts of a
            model sea anemone sheds light on venom evolution
  JOURNAL   Mar. Biotechnol. 15 (3), 329-339 (2013)
   PUBMED   23151943
  REMARK    NUCLEOTIDE SEQUENCE [MRNA], AND DEVELOPMENTAL STAGE.
COMMENT     [FUNCTION] Metalloprotease. {ECO:0000250}.
            [COFACTOR] Name=Zn(2+); Xref=ChEBI:CHEBI:29105;
            Evidence={ECO:0000250}; Note=Binds 1 zinc ion per subunit.
            {ECO:0000250}.
            [SUBCELLULAR LOCATION] Secreted. Nematocyst.
            [TISSUE SPECIFICITY] Nematocyte and pharyngeal gland.
            [DEVELOPMENTAL STAGE] Expressed in the early planula stage of
            Nematostella in single cells of the ectoderm. These cells are thin
            and elongated as would be expected of developing nematocytes. In
            the later stages, the expression expands to an additional domain of
            large thick cells in the pharynx. The size and richness of vesicles
            suggest that these cells are not nematocytes but gland cells, and
            in the polyp stage, they become the major expression domain of this
            protein. {ECO:0000269|PubMed:23151943}.
            [SIMILARITY] Belongs to the peptidase M12A family. {ECO:0000305}.
FEATURES             Location/Qualifiers
     source          1..287
                     /organism="Nematostella vectensis"
                     /db_xref="taxon:45351"
     Protein         1..287
                     /product="Nematocyte expressed protein 6"
                     /EC_number="3.4.24.-"
                     /note="NEP-6; Astacin-like metalloprotease toxin"
                     /UniProtKB_evidence="Evidence at transcript level"
     Region          1..20
                     /region_name="Signal"
                     /experiment="experimental evidence, no additional details
                     recorded"
                     /note="{ECO:0000255}."
     Region          21..287
                     /region_name="Mature chain"
                     /experiment="experimental evidence, no additional details
                     recorded"
                     /note="Nematocyte expressed protein 6.
                     /FTId=PRO_0000423642."
     Region          60..250
                     /region_name="Astacin"
                     /note="Astacin (Peptidase family M12A); pfam01400"
                     /db_xref="CDD:250590"
     Region          65..246
                     /region_name="ZnMc_astacin_like"
                     /note="Zinc-dependent metalloprotease, astacin_like
                     subfamily or peptidase family M12A, a group of
                     zinc-dependent proteolytic enzymes with a HExxH
                     zinc-binding site/active site. Members of this family may
                     have an amino terminal propeptide, which is cleaved to...;
                     cd04280"
                     /db_xref="CDD:239807"
     Site            order(146..147,150,156,205)
                     /site_type="active"
                     /db_xref="CDD:239807"
     Site            146
                     /site_type="metal-binding"
                     /experiment="experimental evidence, no additional details
                     recorded"
                     /note="Zinc; catalytic.
                     {ECO:0000255|PROSITE-ProRule:PRU10095}."
     Site            147
                     /site_type="active"
                     /experiment="experimental evidence, no additional details
                     recorded"
                     /note="{ECO:0000255|PROSITE-ProRule:PRU10095}."
     Site            150
                     /site_type="metal-binding"
                     /experiment="experimental evidence, no additional details
                     recorded"
                     /note="Zinc; catalytic.
                     {ECO:0000255|PROSITE-ProRule:PRU10095}."
     Site            156
                     /site_type="metal-binding"
                     /experiment="experimental evidence, no additional details
                     recorded"
                     /note="Zinc; catalytic.
                     {ECO:0000255|PROSITE-ProRule:PRU10095}."
ORIGIN      
        1 mkgfifagvl vsaliclaeg kpfdnlelve ddmlmtkeqk eaylahqngr vrraalrdry
       61 lwpqgkipyt fsddidqagr elaeramnhw msrtclrfsp rrrehayief qydgrcrarv
      121 gytgearqkv sigsaldpcp lgsvihelgh gigffhehsr pdrdeyvnin vnnmregaes
      181 nfrkdngyfv dsrgqdydyg simhyskyqg nnafnavvme piqrgaeigq rdglsagdir
      241 qtnlmykcna qgdselqpvn dededkdggd skkkpdpkgp kpgeiee
//
