# Supplementary material for: Venomix: a simple bioinformatic pipeline for identifying and characterizing toxin gene candidates from transcriptomic data
Source: PeerJ. 2018 Jul 31;6:e5361. doi: 10.7717/peerj.5361 (PMC6074769; doi:10.7717/peerj.5361)
Supplement: Supplemental Information 2 [file peerj-06-5361-s002.gz › FinalOutput_1E-20/Nematocyte_expressed_protein_6_1/rsemfile_expressioninfo.txt]

transcript_id	gene_id	length	effective_length	expected_count	TPM	FPKM	IsoPct
../INPUTS/RSEM.isoforms.results	TRINITY_DN10599_c1_g1_i1	TRINITY_DN10599_c1_g1_i1	2385	2206.20	163.22	3.25	9.70	100.00
../INPUTS/RSEM.isoforms.results	TRINITY_DN10599_c1_g1_i2	TRINITY_DN10599_c1_g1_i2	2141	1962.20	1577.78	35.31	105.46	100.00
../INPUTS/RSEM.isoforms.results	TRINITY_DN10760_c1_g1_i3	TRINITY_DN10760_c1_g1_i3	1355	1176.20	77.55	2.90	8.65	100.00
../INPUTS/RSEM.isoforms.results	TRINITY_DN10760_c1_g1_i4	TRINITY_DN10760_c1_g1_i4	1463	1284.20	37.99	1.30	3.88	100.00
../INPUTS/RSEM.isoforms.results	TRINITY_DN10760_c1_g1_i8	TRINITY_DN10760_c1_g1_i8	1554	1375.20	239.83	7.66	22.87	100.00
../INPUTS/RSEM.isoforms.results	TRINITY_DN10760_c1_g1_i9	TRINITY_DN10760_c1_g1_i9	1575	1396.20	365.28	11.49	34.31	100.00
