# Supplementary material for: Venomix: a simple bioinformatic pipeline for identifying and characterizing toxin gene candidates from transcriptomic data
Source: PeerJ. 2018 Jul 31;6:e5361. doi: 10.7717/peerj.5361 (PMC6074769; doi:10.7717/peerj.5361)
Supplement: Supplemental Information 2 [file peerj-06-5361-s002.gz › FinalOutput_1E-20/Nematocyte_expressed_protein_6_1/nucleotide.fasta]

>TRINITY_DN10599_c1_g1_i1 len=2385 path=[6061:0-145 6062:146-169 6237:170-186 6221:187-210 6203:211-211 6236:212-235 6220:236-386 6202:387-460 6036:461-484 6235:485-515 6219:516-539 6201:540-665 6106:666-689 6234:690-802 6072:803-826 6218:827-893 6246:894-917 6248:918-932 6216:933-974 6198:975-977 6230:978-1046 6215:1047-1109 6197:1110-1133 6121:1134-1150 6122:1151-1174 6214:1175-1256 6103:1257-1280 6196:1281-1390 6150:1391-1414 6213:1415-1600 6113:1601-1624 6195:1625-1716 6046:1717-1740 6229:1741-1756 6194:1757-1757 6212:1758-1814 6228:1815-1838 6193:1839-1854 6211:1855-1860 6227:1861-1864 6192:1865-1888 6210:1889-1900 6240:1901-1901 6244:1902-1939 6242:1940-1973 6245:1974-1974 6243:1975-1989 6247:1990-1995 6249:1996-1997 6223:1998-2036 6205:2037-2074 6186:2075-2108 6126:2109-2109 6204:2110-2222 6075:2223-2246 6185:2247-2314 6140:2315-2338 6141:2339-2384] [-1, 6061, 6062, 6237, 6221, 6203, 6236, 6220, 6202, 6036, 6235, 6219, 6201, 6106, 6234, 6072, 6218, 6246, 6248, 6216, 6198, 6230, 6215, 6197, 6121, 6122, 6214, 6103, 6196, 6150, 6213, 6113, 6195, 6046, 6229, 6194, 6212, 6228, 6193, 6211, 6227, 6192, 6210, 6240, 6244, 6242, 6245, 6243, 6247, 6249, 6223, 6205, 6186, 6126, 6204, 6075, 6185, 6140, 6141, -2]
ATTGGTAGAGCACAAGGATAGCAGAATCATGTGTGGCTTGTGGACTTCTTGTGGTTCTGC
GCCATTGGTAGAGCACAAGGATTTGGGAGTAAAAAGTCTTACGACAGGAAAACGAAGGGT
CATGTGGATCGTGCTGTAATACAAACTGAGTGGACAGTGGATCTGCCTCCCAGTTAGGCA
CAGGACGGGTCAAGGGCTGGACTGTGCGATGAATATGTCTTGGTAATGGCTGATCTTCTT
ACAAAGGTCAGGTGCAGCTTTGAGTGTACTGGAGATTGTAAAGCGTTTTGGGCCTTACCT
GTAACCGTGGACACGGACCAAAGAAGCTTTCGCCGAGTGTGTAACGCGAACTGGGCTTGT
GTTGAGATATTGGCTCGCGCTGACTGTGTTCAGTGTACCTGGGTACAGTAAACACCCGCG
ATGGGAGAGAAGAAGGCAGCAGCTGCAGCTGGGCTAAACACGATGTAGGTCTACTAAACC
TTGAAGCTAAAGTAGACGGCATTAAATCGCACAAGTGAACGACCAGCGAACGTGACAACT
AGTCCTGCGCTCCGTATTGTGAGCGAACTGCCTGCAGTTTCCACTGATTACATCCCTCAA
TGTGAAATTACTAAATTACTGAATGCTCTGTCGAGTTGGCAGACGGTGTACTTCAGTAAA
GTTTACCTCAAAGCATTGGTTACAGCAAATGGTGTAAACTAGTCGCCCAGTCATTGTCTG
TCGTCACTATTTGAAGCGTGTACAAAGATGGCGTTGCCCAACATCTGGTCCTTCGCAGCA
ACTGTGACCATACTGGTGATGGTACCTGGCCTTGTGCTGTCACAGCTTGCCTCCATCGAC
AACATCATTGCTGAGTCGGCCAACTCCTCCAAAGACTTTGCCTTCAACTACGACGTGGGC
TTTGGAGACGTCCGCGTGGAGCTGGACATGCTCCTCAGCGGTGAACAGTGGAACAGCATT
CAGGCCGCGGGTGGTATCGGCGAGAGAAAAGCCATCAAACCTGGGCCTGAAGGTGAGCTG
TGGGCGGACGGACTGATCCCCTACGATATCGAGCCCTACACATTCAGTGAGTTCCAGAAA
CAAGAGATTCGAGCATCTATGGACGAGTGGGAAAGATACAGCTGTCTCACATTTCGCCCA
GCCACGAATGCTGATGAGAACAAGATCGTGTTCAAGAACGGTGGAGGCTGCTTTTCACGC
GTGGGGATGTTTGGCGGCGCTCAAGACGTTGGTCTGGCACCGGGGTGCCGAAAGAGAAGG
ATCATAATTCACGAACTGGGTCACGTTTTGGGCTTGCACCACGAACAGACGCGGCCGGAC
CGTGATGGTTACGTGAGGATCATCGACGTCAACATCGCCCCCCGTATGCTGTTCAACTTC
GACCGCCACTCTTGGAATGCCATCCAGGACTACGAAGTGCCCTACGACTACTTCAGCATC
ATGCATTACGGCAAAACGGCGTTTTCGATGAACAACAGGATCACCATGCAGACTACAGAC
CCGAGGTACCAGAACGTGATAGGAACGCAACCAGGCCTCAGCTTCTTGGACATCAAGATC
ATCAACTTGATGTACCCCTGTGAGTCCAGCTGTAACAAGACGGCCACCGACTGCCCCTCC
GTGGGCTTTCTGGGCAAGGACTGCCAATGCTGGTGCCAGGGCGCCCCTTACAAGGTCTGC
GACGGCACAGAGACGGACGATCCAGGGCCGGGCGGAGTCACTGGCGGACACAAAGTGGTC
CAGTCCTGCGGTGATTCCAACGTGAACTGTGCGATGTGGGCCGGAGCCGGGCACTGTGCT
AACCCCGTATACACTACCTACATGTCTGCCAGCTGCAGGCGGTCCTGTCGACTGTGTGGT
GTGTCCGGGGTGGTCCATTCCTGCGGTGATTCCGACGTGAACTGTCCGACCTGGGCCGGG
GCGGGGCACTGTGTTAACCCCTCATACACTGCCTACATGTCTGCCAACTGCAGGCGGTCC
TGTCGACTGTGTGGTGGATCTGGGGTGGTCCAGCCCTGCGGTGATTCCGACGTGAACTGT
CCGACCTGGGCCGGGGCGGGGCACTGTGTTAACCCTTTATTCACTACCTACATGTCTGCC
AACTGCAGGCAGTCATGTCAACTGTGTGGCGGCGGAGGCACCATCCCCAGCCCTTCCGTC
TGTCAGAACGTGGACACGTCAGGCAACTGCGATGTCTGGGCCCAGACGGGCTTGTGCCAG
AGGGTCCCTGACTTCATGCTGGCCCAGTGCCGGAGGTCCTGCAACGCCTGCACCGCAGCC
CCGGCCTCTTCCTCCTCCTCCTTCGCCCCACCTCCACCTCAGGCTCCTCCTCCTCCTCCT
TGCTTCTCCTCAAGCCCCCCTTTGCAGCCGATGCCGTCTTCCTTG
>TRINITY_DN10599_c1_g1_i2 len=2141 path=[6089:0-142 6202:143-216 6036:217-240 6235:241-271 6219:272-295 6201:296-421 6106:422-445 6234:446-558 6072:559-582 6218:583-649 6246:650-673 6248:674-688 6216:689-730 6198:731-733 6230:734-802 6215:803-865 6197:866-889 6121:890-906 6122:907-930 6214:931-1012 6103:1013-1036 6196:1037-1146 6150:1147-1170 6213:1171-1356 6113:1357-1380 6195:1381-1472 6046:1473-1496 6229:1497-1512 6194:1513-1513 6212:1514-1570 6228:1571-1594 6193:1595-1610 6211:1611-1616 6227:1617-1620 6192:1621-1644 6210:1645-1656 6240:1657-1657 6244:1658-1695 6242:1696-1729 6245:1730-1730 6243:1731-1745 6247:1746-1751 6249:1752-1753 6223:1754-1792 6205:1793-1830 6186:1831-1864 6126:1865-1865 6204:1866-1978 6075:1979-2002 6185:2003-2070 6140:2071-2094 6141:2095-2140] [-1, 6089, 6202, 6036, 6235, 6219, 6201, 6106, 6234, 6072, 6218, 6246, 6248, 6216, 6198, 6230, 6215, 6197, 6121, 6122, 6214, 6103, 6196, 6150, 6213, 6113, 6195, 6046, 6229, 6194, 6212, 6228, 6193, 6211, 6227, 6192, 6210, 6240, 6244, 6242, 6245, 6243, 6247, 6249, 6223, 6205, 6186, 6126, 6204, 6075, 6185, 6140, 6141, -2]
GGCTACCGGACTGGAGTTAGTTCAAAGAACTGATCAAGACAGAAATCACAACTGCGACTG
AAAATCTCCCTCATAAGCGGCTGTCTCTCTGTCAACCATCTGTTCTGCAAATTTACGGAC
AGATATTGGCTCGCGCTGACTGTGTTCAGTGTACCTGGGTACAGTAAACACCCGCGATGG
GAGAGAAGAAGGCAGCAGCTGCAGCTGGGCTAAACACGATGTAGGTCTACTAAACCTTGA
AGCTAAAGTAGACGGCATTAAATCGCACAAGTGAACGACCAGCGAACGTGACAACTAGTC
CTGCGCTCCGTATTGTGAGCGAACTGCCTGCAGTTTCCACTGATTACATCCCTCAATGTG
AAATTACTAAATTACTGAATGCTCTGTCGAGTTGGCAGACGGTGTACTTCAGTAAAGTTT
ACCTCAAAGCATTGGTTACAGCAAATGGTGTAAACTAGTCGCCCAGTCATTGTCTGTCGT
CACTATTTGAAGCGTGTACAAAGATGGCGTTGCCCAACATCTGGTCCTTCGCAGCAACTG
TGACCATACTGGTGATGGTACCTGGCCTTGTGCTGTCACAGCTTGCCTCCATCGACAACA
TCATTGCTGAGTCGGCCAACTCCTCCAAAGACTTTGCCTTCAACTACGACGTGGGCTTTG
GAGACGTCCGCGTGGAGCTGGACATGCTCCTCAGCGGTGAACAGTGGAACAGCATTCAGG
CCGCGGGTGGTATCGGCGAGAGAAAAGCCATCAAACCTGGGCCTGAAGGTGAGCTGTGGG
CGGACGGACTGATCCCCTACGATATCGAGCCCTACACATTCAGTGAGTTCCAGAAACAAG
AGATTCGAGCATCTATGGACGAGTGGGAAAGATACAGCTGTCTCACATTTCGCCCAGCCA
CGAATGCTGATGAGAACAAGATCGTGTTCAAGAACGGTGGAGGCTGCTTTTCACGCGTGG
GGATGTTTGGCGGCGCTCAAGACGTTGGTCTGGCACCGGGGTGCCGAAAGAGAAGGATCA
TAATTCACGAACTGGGTCACGTTTTGGGCTTGCACCACGAACAGACGCGGCCGGACCGTG
ATGGTTACGTGAGGATCATCGACGTCAACATCGCCCCCCGTATGCTGTTCAACTTCGACC
GCCACTCTTGGAATGCCATCCAGGACTACGAAGTGCCCTACGACTACTTCAGCATCATGC
ATTACGGCAAAACGGCGTTTTCGATGAACAACAGGATCACCATGCAGACTACAGACCCGA
GGTACCAGAACGTGATAGGAACGCAACCAGGCCTCAGCTTCTTGGACATCAAGATCATCA
ACTTGATGTACCCCTGTGAGTCCAGCTGTAACAAGACGGCCACCGACTGCCCCTCCGTGG
GCTTTCTGGGCAAGGACTGCCAATGCTGGTGCCAGGGCGCCCCTTACAAGGTCTGCGACG
GCACAGAGACGGACGATCCAGGGCCGGGCGGAGTCACTGGCGGACACAAAGTGGTCCAGT
CCTGCGGTGATTCCAACGTGAACTGTGCGATGTGGGCCGGAGCCGGGCACTGTGCTAACC
CCGTATACACTACCTACATGTCTGCCAGCTGCAGGCGGTCCTGTCGACTGTGTGGTGTGT
CCGGGGTGGTCCATTCCTGCGGTGATTCCGACGTGAACTGTCCGACCTGGGCCGGGGCGG
GGCACTGTGTTAACCCCTCATACACTGCCTACATGTCTGCCAACTGCAGGCGGTCCTGTC
GACTGTGTGGTGGATCTGGGGTGGTCCAGCCCTGCGGTGATTCCGACGTGAACTGTCCGA
CCTGGGCCGGGGCGGGGCACTGTGTTAACCCTTTATTCACTACCTACATGTCTGCCAACT
GCAGGCAGTCATGTCAACTGTGTGGCGGCGGAGGCACCATCCCCAGCCCTTCCGTCTGTC
AGAACGTGGACACGTCAGGCAACTGCGATGTCTGGGCCCAGACGGGCTTGTGCCAGAGGG
TCCCTGACTTCATGCTGGCCCAGTGCCGGAGGTCCTGCAACGCCTGCACCGCAGCCCCGG
CCTCTTCCTCCTCCTCCTTCGCCCCACCTCCACCTCAGGCTCCTCCTCCTCCTCCTTGCT
TCTCCTCAAGCCCCCCTTTGCAGCCGATGCCGTCTTCCTTG
>TRINITY_DN10760_c1_g1_i3 len=1355 path=[10659:0-42 10660:43-70 10661:71-98 10662:99-104 11480:105-202 11609:203-203 11330:204-246 11476:247-251 11407:252-260 11323:261-284 11624:285-292 11578:293-331 11512:332-355 11546:356-395 11614:396-400 11576:401-416 11384:417-428 11300:429-454 11598:455-468 11589:469-492 11575:493-518 11616:519-519 11377:520-565 11602:566-568 11596:569-569 11587:570-579 11446:580-605 11283:606-619 11538:620-643 11502:644-657 11441:658-681 11365:682-690 11275:691-801 11137:802-802 11138:803-811 11139:812-825 11140:826-838 11141:839-843 11270:844-939 10954:940-948 11498:949-973 11267:974-987 11434:988-1023 11604:1024-1048 11264:1049-1076 11582:1077-1102 11528:1103-1149 11487:1150-1191 11619:1192-1197 11258:1198-1265 11204:1266-1354] [-1, 10659, 10660, 10661, 10662, 11480, 11609, 11330, 11476, 11407, 11323, 11624, 11578, 11512, 11546, 11614, 11576, 11384, 11300, 11598, 11589, 11575, 11616, 11377, 11602, 11596, 11587, 11446, 11283, 11538, 11502, 11441, 11365, 11275, 11137, 11138, 11139, 11140, 11141, 11270, 10954, 11498, 11267, 11434, 11604, 11264, 11582, 11528, 11487, 11619, 11258, 11204, -2]
AGACAGCAAAGGAACGCAGTCAGGGAGACGTGCACCACATCGCCTGTATGGTCCTTGCAC
GGTGAATCTGGCTTCACATTTCTTCACTGGCTTCGTTGGATTTCAGTCTTCAAACACCAG
CACACCTCACGGGTCTGACCAGCCTTCGACCATCAAGAAGAAGTGCTGCATCTCTGGGAC
GTACAGCCATCAACGATGACGAGGGCATCCCCCAGTGTTCTGGTAGTCTTCTTCCTGCTC
CTGTCTCTGTGCTTCATGCAGAGAATTGGGGCTGTACCTGTGGAGCCGGATGTGAAGGAG
GATGAACGGCAATTGGGGTATTGGTATGGGGAACCAGACACCGATAAGACCATGGACCAG
ATCGTTCTAGACTCTTTCGGTGGACCAGCAGGGGAGGAGGCAGCCGAAGAGTCCAGGCTG
ATGGAGGAAGGCGTGGAGACTGAGGGCATGGACACTTTACTGACCCCAGAGCAGGCTGCC
CTCTTGCACGGCAAACACCGATTCTCCAAACGCAGACAGTATGACATCGTCACGCTATGG
CCTGGTGGTGTCGTGCCCTACGATCTCAGTGGACTCCCTGACAAGCACCACGACATGATG
ATGGAAGCGTTTCGTGACTGGGAAAGAGACACCTGTGTGAGTTTCGTGCCCGCACAACGC
CAGCATCCACACAAGATCGTCTTTACTACTGGCGTTGGATGCAGGACTTATCTGGGGGTG
ATAGATTGGTTGAGTGAGCAGGCGATGACCCTGGGACATAAATGCCACTCTAAAAGAATT
TATCTTCACGAGTTGGGTCACGCCTTGGGCCTGGTGCACGAACACCAGCTTCCCCAGCGG
GACACGTACCTGGACGTGAATTTATCCAATGTGCACTCCAAGTTTATTGACGCGTTTACG
AAGTACCCGGCCAGTGCGATACCCGACGCCGAGAAAGTCACCTACAGCTATCGCTCCATT
ATGCATTACGGGAAATATGCGTTCAGCAAAAGCAACAGGCTGCAGACCATCAGTGCCAAA
GACAAGAGCAAGGAACGCCTCATGGGCACAAGCAACGAGCTCGCCCCCTCCGACATCGAA
GTGGTCAACCTCCTGTACAACTGTGACGGAGGGAAATAGTCCATGTTCTCTCAACGAAAA
CTGCCAGTGTGTTTGCCAAGATATTGAGCTGTTTCGGGCTGCAAGTCTTGGGAACATGAA
CCCGCTTTCCAGGAACACCTTTTCCAGAACATGGTTTTCAAAAATTTGACGTACTCCATT
TAAAAATAAAAGAAATTGACCAAGTCATGAGTTAGTTCGAAAAGTACATCATTTGTTATT
TCTGAGTAAAAGAAAGGTTAATTATCGATTATAAG
>TRINITY_DN10760_c1_g1_i4 len=1463 path=[10617:0-168 10618:169-169 10619:170-197 10620:198-225 10621:226-231 10622:232-237 10623:238-241 11328:242-320 11634:321-325 11626:326-356 11629:357-357 11555:358-363 11520:364-368 11592:369-383 11579:384-392 11551:393-400 11393:401-476 10987:477-477 11306:478-562 11598:563-576 11589:577-600 11575:601-626 11616:627-627 11377:628-673 11602:674-676 11596:677-677 11587:678-687 11446:688-713 11283:714-727 11538:728-751 11502:752-765 11441:766-789 11365:790-798 11275:799-909 11137:910-910 11138:911-919 11139:920-933 11140:934-946 11141:947-951 11270:952-1047 10954:1048-1056 11498:1057-1081 11267:1082-1095 11434:1096-1131 11604:1132-1156 11264:1157-1184 11582:1185-1210 11528:1211-1257 11487:1258-1299 11619:1300-1305 11258:1306-1373 11204:1374-1462] [-1, 10617, 10618, 10619, 10620, 10621, 10622, 10623, 11328, 11634, 11626, 11629, 11555, 11520, 11592, 11579, 11551, 11393, 10987, 11306, 11598, 11589, 11575, 11616, 11377, 11602, 11596, 11587, 11446, 11283, 11538, 11502, 11441, 11365, 11275, 11137, 11138, 11139, 11140, 11141, 11270, 10954, 11498, 11267, 11434, 11604, 11264, 11582, 11528, 11487, 11619, 11258, 11204, -2]
TTTTCATTTGCTTTCATATCAAAATCATGTGGCCCAGACAGACTTTCTGATGTTTTCCAT
GTGAACGTGGGCGAACACCTGTTTCTACATAAGTTACAAGCCAGGACATAGGTAGGTGAC
TCACAGCAGACAGCAGAGGAACGCAGACAGGGAGACGTGCACCACATCGCCTGTATGGTC
CTTGCACGGTGAATCTGGCTTCACATTTCTTCACTGGCTTCGTTGGATTTCACTCTTCAA
ATACCAGCACACCTCACGGGTCTCGCCAATCAAGAAGAAACGCTGCATTTCTGGGACGTA
CATCCATCAACGATGACGAGGACATCCCCCAGTGTTCTGGCAGTCTTCTTCCTGCTCCTG
TCTCTGTGCCTCATGCAGGGAATTGGGGCTGTACCTGTGGATCCGGAGGTTGAGCCGGAG
GCAGAGCGGCGAGGGGAGAATGAGGGCATCAGAGAGACCATCGACCAGATCATTCTAGCC
TCTTACGGTGGAGCGAAAGCGGAGGAGGCAGCCGAAAAGTCCAGGCTGATAGAGGAAGGT
GTGGAGACTGAGGGCATGGACACTTTACTGACCCCAGAGCAGGCTGCCCTCTTGCACGGC
AAACACCGATTCTCCAAACGCAGACAGTATGACATCGTCACGCTATGGCCTGGTGGTGTC
GTGCCCTACGATCTCAGTGGACTCCCTGACAAGCACCACGACATGATGATGGAAGCGTTT
CGTGACTGGGAAAGAGACACCTGTGTGAGTTTCGTGCCCGCACAACGCCAGCATCCACAC
AAGATCGTCTTTACTACTGGCGTTGGATGCAGGACTTATCTGGGGGTGATAGATTGGTTG
AGTGAGCAGGCGATGACCCTGGGACATAAATGCCACTCTAAAAGAATTTATCTTCACGAG
TTGGGTCACGCCTTGGGCCTGGTGCACGAACACCAGCTTCCCCAGCGGGACACGTACCTG
GACGTGAATTTATCCAATGTGCACTCCAAGTTTATTGACGCGTTTACGAAGTACCCGGCC
AGTGCGATACCCGACGCCGAGAAAGTCACCTACAGCTATCGCTCCATTATGCATTACGGG
AAATATGCGTTCAGCAAAAGCAACAGGCTGCAGACCATCAGTGCCAAAGACAAGAGCAAG
GAACGCCTCATGGGCACAAGCAACGAGCTCGCCCCCTCCGACATCGAAGTGGTCAACCTC
CTGTACAACTGTGACGGAGGGAAATAGTCCATGTTCTCTCAACGAAAACTGCCAGTGTGT
TTGCCAAGATATTGAGCTGTTTCGGGCTGCAAGTCTTGGGAACATGAACCCGCTTTCCAG
GAACACCTTTTCCAGAACATGGTTTTCAAAAATTTGACGTACTCCATTTAAAAATAAAAG
AAATTGACCAAGTCATGAGTTAGTTCGAAAAGTACATCATTTGTTATTTCTGAGTAAAAG
AAAGGTTAATTATCGATTATAAG
>TRINITY_DN10760_c1_g1_i8 len=1554 path=[11240:0-168 11338:169-197 11481:198-225 11413:226-247 11560:248-309 11634:310-314 11626:315-345 11629:346-346 11319:347-422 11519:423-445 11467:446-464 11395:465-504 11310:505-632 11597:633-656 11588:657-659 11574:660-684 11541:685-694 11504:695-720 @11444@!:721-798 11618:799-799 11443:800-886 11280:887-905 11367:906-906 11439:907-907 11276:908-908 11362:909-962 10569:963-980 11273:981-1085 11567:1086-1099 11357:1100-1164 11430:1165-1187 11266:1188-1214 11488:1215-1220 11425:1221-1273 11581:1274-1332 11563:1333-1356 11620:1357-1375 11625:1376-1376 11344:1377-1414 11254:1415-1426 11419:1427-1440 11341:1441-1471 11251:1472-1518 10923:1519-1553] [-1, 11240, 11338, 11481, 11413, 11560, 11634, 11626, 11629, 11319, 11519, 11467, 11395, 11310, 11597, 11588, 11574, 11541, 11504, 11444, 11618, 11443, 11280, 11367, 11439, 11276, 11362, 10569, 11273, 11567, 11357, 11430, 11266, 11488, 11425, 11581, 11563, 11620, 11625, 11344, 11254, 11419, 11341, 11251, 10923, -2]
TTTTCATTTGCTTTCATATCAAAATCATGTGGCCCAGACAGACTTTCTGATGTTTTCCAT
GTGAACGTGGGCGAACACCTGTTTCTACATAAGTTACAAGCCAGGACATAGGTAGGTGAC
TCACAGCAGACAGCAGAGGAACGCAGACAGGGAGACGTGCACCACATCGTCTGTGTGGTC
CTTGCACGGTGAATCTGGCTTCACATTTCTTCACTGGCTTCGTTGGCACACCTCACGGGT
CTGATCAGCCTTCCACCATCAAGAAGAAGCGCTGCATTTCTGGGACATACATCCATCAAC
GATGACGAGGACATCCCCCAGTGTTCTGGCAGTCTTCTTCCTGCTCCAGTCTCTGTGCCT
CAAGCAGGGAATTGGGGCTGTGCCTGTGGAGCCGGATGTTGTGAAGGAGGAAGAGCGGCA
CTGGGGGTATTGGTATGGGGAGCCAGACACCGATAAGACCATGGACCAGATCGTTCTAGA
CTCTTTCGGTGGACCAGCAGGGGAGAAGGCAGCTGAAGAGGCCAGGAAGAAGGTAGGCGT
GGTAACTGAGGGCATGGACACCCTACTGTCCCCGCAGCAGGCTGCAATCTTGTACAGCAC
ACCCGAGGGCGGAATGACCGAACGCAGACAGCCCACCTTCGTCACGCTATGGCCAGGCGG
CATCGTGCCCTACGATCTCAGTACACTCCCTGCCAATCACCACGGTATGATGATGGAAGC
GTTTCATGAATGGGAAGATAAAACCTGTGTGCGTTTTGTGCCCGCACAACCCCATGATCT
ACACAGGATCTTCTTTACTGACACCGATGGATGCTCTTCCTATCTGGGAATGAAAGAGGA
GCCTCAGCCAATAAGCCTGGCACCTGGATGTAACCTTAAAAGAACTTATCTTCACGAGTT
GGGTCACGCTTTGGGCCTGGTTCACGAACACCAGCTTCCCCAGAGGGACAGGTACATCTA
CGTGGAGACCCGCAATGTGAACGACAAGTATCTGGAGCAGTTGGAGAAATTCCCGGCCAG
TGTGATGCCCGACGCCGAGATGGTCACCTACAGTCTCAGCTCCATTATGCATTACGGCAA
ATATGCGTTCAGCAAAGGCAGCGGGCTGCAGACCCTCTTTCCCTTAGACGAGAGCCAGGA
AGACCTCATGGGCACTTCCCGACAGCTGACACCCTCCGACATCGAAGTTGTCAACCTCCT
GTACAACTGCAACAACTTTGACTGCATTGACACCAATCGACACTGCAACGTTTGGGTGTT
GATCGGATACTGCCGGAATTTGCCTGTTGACGTCGTCATGGAGAACTGCCCCAAGGCATG
CAGCCTCTGCTGATCTGCAAGTCTTGGGAATACGTTTCCCAGAAACCCCCTCTCCAGGAA
TGTGTTTTCAAGAACATGGTTTTCAACATTTCGACACACGCCATTTAAAAATAAAAGAAA
CTGACCTAAACATGAATTAGTTCGAAGTGTACATTGCTTGTTATTTCTGAGTAAAACGGT
TGATCATCGATTATAATAATAAACAAAATGATTCCGGTTATGATTCAGAAAAAA
>TRINITY_DN10760_c1_g1_i9 len=1575 path=[10756:0-168 10757:169-197 11484:198-225 11416:226-231 11335:232-237 11478:238-241 11410:242-268 11560:269-330 11634:331-335 11626:336-366 11629:367-367 11319:368-443 11519:444-466 11467:467-485 11395:486-525 11310:526-653 11597:654-677 11588:678-680 11574:681-705 11541:706-715 11504:716-741 @11444@!:742-819 11618:820-820 11443:821-907 11280:908-926 11367:927-927 11439:928-928 11276:929-929 11362:930-983 10569:984-1001 11273:1002-1106 11567:1107-1120 11357:1121-1185 11430:1186-1208 11266:1209-1235 11488:1236-1241 11425:1242-1294 11581:1295-1353 11563:1354-1377 11620:1378-1396 11625:1397-1397 11344:1398-1435 11254:1436-1447 11419:1448-1461 11341:1462-1492 11251:1493-1539 10923:1540-1574] [-1, 10756, 10757, 11484, 11416, 11335, 11478, 11410, 11560, 11634, 11626, 11629, 11319, 11519, 11467, 11395, 11310, 11597, 11588, 11574, 11541, 11504, 11444, 11618, 11443, 11280, 11367, 11439, 11276, 11362, 10569, 11273, 11567, 11357, 11430, 11266, 11488, 11425, 11581, 11563, 11620, 11625, 11344, 11254, 11419, 11341, 11251, 10923, -2]
TTTTCATTTGCTTTCATATCAAAATCATGTGGCCCAGACAGACTTTCTGATGTTTTCCAT
GTGAACGTGGGCGAACACCTGTTTCTACATAAGTTACAAGCCAGGACATAGGTAGGTGAC
TCACAGCAGACAGCAGAGGAACGCAGACAGGGAGACGTGCACCACATCGTCTGTGTGGTC
CTTGCACGGTGAATCTGGCTTCACATTTCTTCACTGGCTTCGTTGGATTTCACTCTTCAA
ATTCCAGCACACCTCACGGGTCTGATCAGCCTTCCACCATCAAGAAGAAGCGCTGCATTT
CTGGGACATACATCCATCAACGATGACGAGGACATCCCCCAGTGTTCTGGCAGTCTTCTT
CCTGCTCCAGTCTCTGTGCCTCAAGCAGGGAATTGGGGCTGTGCCTGTGGAGCCGGATGT
TGTGAAGGAGGAAGAGCGGCACTGGGGGTATTGGTATGGGGAGCCAGACACCGATAAGAC
CATGGACCAGATCGTTCTAGACTCTTTCGGTGGACCAGCAGGGGAGAAGGCAGCTGAAGA
GGCCAGGAAGAAGGTAGGCGTGGTAACTGAGGGCATGGACACCCTACTGTCCCCGCAGCA
GGCTGCAATCTTGTACAGCACACCCGAGGGCGGAATGACCGAACGCAGACAGCCCACCTT
CGTCACGCTATGGCCAGGCGGCATCGTGCCCTACGATCTCAGTACACTCCCTGCCAATCA
CCACGGTATGATGATGGAAGCGTTTCATGAATGGGAAGATAAAACCTGTGTGCGTTTTGT
GCCCGCACAACCCCATGATCTACACAGGATCTTCTTTACTGACACCGATGGATGCTCTTC
CTATCTGGGAATGAAAGAGGAGCCTCAGCCAATAAGCCTGGCACCTGGATGTAACCTTAA
AAGAACTTATCTTCACGAGTTGGGTCACGCTTTGGGCCTGGTTCACGAACACCAGCTTCC
CCAGAGGGACAGGTACATCTACGTGGAGACCCGCAATGTGAACGACAAGTATCTGGAGCA
GTTGGAGAAATTCCCGGCCAGTGTGATGCCCGACGCCGAGATGGTCACCTACAGTCTCAG
CTCCATTATGCATTACGGCAAATATGCGTTCAGCAAAGGCAGCGGGCTGCAGACCCTCTT
TCCCTTAGACGAGAGCCAGGAAGACCTCATGGGCACTTCCCGACAGCTGACACCCTCCGA
CATCGAAGTTGTCAACCTCCTGTACAACTGCAACAACTTTGACTGCATTGACACCAATCG
ACACTGCAACGTTTGGGTGTTGATCGGATACTGCCGGAATTTGCCTGTTGACGTCGTCAT
GGAGAACTGCCCCAAGGCATGCAGCCTCTGCTGATCTGCAAGTCTTGGGAATACGTTTCC
CAGAAACCCCCTCTCCAGGAATGTGTTTTCAAGAACATGGTTTTCAACATTTCGACACAC
GCCATTTAAAAATAAAAGAAACTGACCTAAACATGAATTAGTTCGAAGTGTACATTGCTT
GTTATTTCTGAGTAAAACGGTTGATCATCGATTATAATAATAAACAAAATGATTCCGGTT
ATGATTCAGAAAAAA
