# Supplementary material for: Venomix: a simple bioinformatic pipeline for identifying and characterizing toxin gene candidates from transcriptomic data
Source: PeerJ. 2018 Jul 31;6:e5361. doi: 10.7717/peerj.5361 (PMC6074769; doi:10.7717/peerj.5361)
Supplement: Supplemental Information 2 [file peerj-06-5361-s002.gz › FinalOutput_1E-20/Nematocyte_expressed_protein_6_1/signalp.txt]

# SignalP-4.1 euk predictions
# name                     Cmax  pos  Ymax  pos  Smax  pos  Smean   D     ?  Dmaxcut    Networks-used
P0DM62                     0.108  25  0.103  48  0.112  29  0.097   0.100 N  0.450      SignalP-noTM
C9D7R3                     0.670  25  0.726  25  0.956  11  0.798   0.765 Y  0.450      SignalP-noTM
C9D7R2                     0.325  22  0.532  22  0.946  13  0.876   0.718 Y  0.450      SignalP-noTM
K7Z9Q9                     0.836  21  0.822  21  0.911  11  0.802   0.811 Y  0.450      SignalP-noTM
TRINITY_DN10599_c1_g1::TRINITY_DN10599_c1_g1_i1::g.1::m.1  0.710  26  0.799  26  0.951   9  0.895   0.851 Y  0.450      SignalP-noTM
TRINITY_DN10599_c1_g1::TRINITY_DN10599_c1_g1_i2::g.3::m.3  0.710  26  0.799  26  0.951   9  0.895   0.851 Y  0.450      SignalP-noTM
TRINITY_DN10760_c1_g1::TRINITY_DN10760_c1_g1_i3::g.5::m.5  0.826  27  0.882  27  0.987  17  0.938   0.912 Y  0.450      SignalP-noTM
TRINITY_DN10760_c1_g1::TRINITY_DN10760_c1_g1_i4::g.9::m.9  0.856  27  0.900  27  0.991  17  0.943   0.924 Y  0.450      SignalP-noTM
TRINITY_DN10760_c1_g1::TRINITY_DN10760_c1_g1_i8::g.12::m.1  0.105   1  0.000   1  0.140   1  0.000   0.000 N  0.450      SignalP-noTM
TRINITY_DN10760_c1_g1::TRINITY_DN10760_c1_g1_i8::g.12::m.1  0.103   1  0.000   1  0.166   1  0.000   0.000 N  0.450      SignalP-noTM
TRINITY_DN10760_c1_g1::TRINITY_DN10760_c1_g1_i8::g.12::m.1  0.103   1  0.000   1  0.110   1  0.000   0.000 N  0.450      SignalP-noTM
TRINITY_DN10760_c1_g1::TRINITY_DN10760_c1_g1_i8::g.12::m.1  0.103   1  0.000   1  0.166   1  0.000   0.000 N  0.450      SignalP-noTM
TRINITY_DN10760_c1_g1::TRINITY_DN10760_c1_g1_i8::g.12::m.1  0.104   1  0.000   1  0.130   1  0.000   0.000 N  0.450      SignalP-noTM
TRINITY_DN10760_c1_g1::TRINITY_DN10760_c1_g1_i8::g.12::m.1  0.106   1  0.000   1  0.139   1  0.000   0.000 N  0.450      SignalP-noTM
TRINITY_DN10760_c1_g1::TRINITY_DN10760_c1_g1_i8::g.12::m.1  0.104   1  0.000   1  0.130   1  0.000   0.000 N  0.450      SignalP-noTM
TRINITY_DN10760_c1_g1::TRINITY_DN10760_c1_g1_i8::g.12::m.1  0.104   1  0.000   1  0.140   1  0.000   0.000 N  0.450      SignalP-noTM
TRINITY_DN10760_c1_g1::TRINITY_DN10760_c1_g1_i8::g.12::m.1  0.104   1  0.000   1  0.140   1  0.000   0.000 N  0.450      SignalP-noTM
                           0.000   1  0.000   1  0.000   1  0.000   0.000 N  0.500      SignalP-TM
TRINITY_DN10760_c1_g1::TRINITY_DN10760_c1_g1_i8::g.12::m.1  0.000   1  0.000   1  0.000   1  0.000   0.000 N  0.450      SignalP-noTM
0.120431                   0.000   1  0.000   1  0.000   1  0.000   0.000 N  0.450      SignalP-noTM
TRINITY_DN10760_c1_g1::TRINITY_DN10760_c1_g1_i8::g.12::m.1  0.104   1  0.000   1  0.140   1  0.000   0.000 N  0.450      SignalP-noTM
TRINITY_DN10760_c1_g1::TRINITY_DN10760_c1_g1_i8::g.12::m.1  0.104   1  0.000   1  0.131   1  0.000   0.000 N  0.450      SignalP-noTM
TRINITY_DN10760_c1_g1::TRINITY_DN10760_c1_g1_i8::g.12::m.1  0.104   1  0.000   1  0.140   1  0.000   0.000 N  0.450      SignalP-noTM
TRINITY_DN10760_c1_g1::TRINITY_DN10760_c1_g1_i8::g.12::m.1  0.104   1  0.000   1  0.140   1  0.000   0.000 N  0.450      SignalP-noTM
TRINITY_DN10760_c1_g1::TRINITY_DN10760_c1_g1_i8::g.12::m.1  0.104   1  0.000   1  0.159   1  0.000   0.000 N  0.450      SignalP-noTM
TRINITY_DN10760_c1_g1::TRINITY_DN10760_c1_g1_i8::g.12::m.1  0.104   1  0.000   1  0.130   1  0.000   0.000 N  0.450      SignalP-noTM
TRINITY_DN10760_c1_g1::TRINITY_DN10760_c1_g1_i8::g.12::m.1  0.104   1  0.000   1  0.140   1  0.000   0.000 N  0.450      SignalP-noTM
TRINITY_DN10760_c1_g1::TRINITY_DN10760_c1_g1_i8::g.12::m.1  0.103   1  0.000   1  0.198   1  0.000   0.000 N  0.450      SignalP-noTM
TRINITY_DN10760_c1_g1::TRINITY_DN10760_c1_g1_i8::g.12::m.1  0.104   1  0.000   1  0.140   1  0.000   0.000 N  0.450      SignalP-noTM
TRINITY_DN10760_c1_g1::TRINITY_DN10760_c1_g1_i8::g.12::m.1  0.104   1  0.000   1  0.121   1  0.000   0.000 N  0.450      SignalP-noTM
TRINITY_DN10760_c1_g1::TRINITY_DN10760_c1_g1_i8::g.12::m.1  0.104   1  0.000   1  0.159   1  0.000   0.000 N  0.450      SignalP-noTM
TRINITY_DN10760_c1_g1::TRINITY_DN10760_c1_g1_i8::g.12::m.1  0.104   1  0.000   1  0.158   1  0.000   0.000 N  0.450      SignalP-noTM
TRINITY_DN10760_c1_g1::TRINITY_DN10760_c1_g1_i8::g.12::m.1  0.106   1  0.000   1  0.129   1  0.000   0.000 N  0.450      SignalP-noTM
TRINITY_DN10760_c1_g1::TRINITY_DN10760_c1_g1_i8::g.12::m.1  0.104   1  0.000   1  0.158   1  0.000   0.000 N  0.450      SignalP-noTM
TRINITY_DN10760_c1_g1::TRINITY_DN10760_c1_g1_i8::g.12::m.1  0.105   1  0.000   1  0.120   1  0.000   0.000 N  0.450      SignalP-noTM
TRINITY_DN10760_c1_g1::TRINITY_DN10760_c1_g1_i8::g.12::m.1  0.104   1  0.000   1  0.140   1  0.000   0.000 N  0.450      SignalP-noTM
TRINITY_DN10760_c1_g1::TRINITY_DN10760_c1_g1_i8::g.12::m.1  0.106   1  0.000   1  0.139   1  0.000   0.000 N  0.450      SignalP-noTM
TRINITY_DN10760_c1_g1::TRINITY_DN10760_c1_g1_i8::g.12::m.1  0.104   1  0.000   1  0.140   1  0.000   0.000 N  0.450      SignalP-noTM
TRINITY_DN10760_c1_g1::TRINITY_DN10760_c1_g1_i8::g.12::m.1  0.102   1  0.000   1  0.120   1  0.000   0.000 N  0.450      SignalP-noTM
TRINITY_DN10760_c1_g1::TRINITY_DN10760_c1_g1_i8::g.12::m.1  0.106   1  0.000   1  0.139   1  0.000   0.000 N  0.450      SignalP-noTM
TRINITY_DN10760_c1_g1::TRINITY_DN10760_c1_g1_i8::g.12::m.1  0.104   1  0.000   1  0.138   1  0.000   0.000 N  0.450      SignalP-noTM
TRINITY_DN10760_c1_g1::TRINITY_DN10760_c1_g1_i8::g.12::m.1!  0.104   1  0.000   1  0.140   1  0.000   0.000 N  0.450      SignalP-noTM
TRINITY_DN10760_c1_g1::TRINITY_DN10760_c1_g1_i8::g.12::m.1"  0.104   1  0.000   1  0.140   1  0.000   0.000 N  0.450      SignalP-noTM
TRINITY_DN10760_c1_g1::TRINITY_DN10760_c1_g1_i8::g.12::m.1#  0.104   1  0.000   1  0.121   1  0.000   0.000 N  0.450      SignalP-noTM
TRINITY_DN10760_c1_g1::TRINITY_DN10760_c1_g1_i8::g.12::m.1$  0.102   1  0.000   1  0.120   1  0.000   0.000 N  0.450      SignalP-noTM
TRINITY_DN10760_c1_g1::TRINITY_DN10760_c1_g1_i8::g.12::m.1%  0.102   1  0.000   1  0.120   1  0.000   0.000 N  0.450      SignalP-noTM
TRINITY_DN10760_c1_g1::TRINITY_DN10760_c1_g1_i8::g.12::m.1&  0.102   1  0.000   1  0.120   1  0.000   0.000 N  0.450      SignalP-noTM
TRINITY_DN10760_c1_g1::TRINITY_DN10760_c1_g1_i8::g.12::m.1'  0.103   1  0.000   1  0.110   1  0.000   0.000 N  0.450      SignalP-noTM
TRINITY_DN10760_c1_g1::TRINITY_DN10760_c1_g1_i8::g.12::m.1(  0.104   1  0.000   1  0.146   1  0.000   0.000 N  0.450      SignalP-noTM
TRINITY_DN10760_c1_g1::TRINITY_DN10760_c1_g1_i8::g.12::m.1)  0.101   1  0.000   1  0.198   1  0.000   0.000 N  0.450      SignalP-noTM
TRINITY_DN10760_c1_g1::TRINITY_DN10760_c1_g1_i8::g.12::m.1*  0.104   1  0.000   1  0.158   1  0.000   0.000 N  0.450      SignalP-noTM
TRINITY_DN10760_c1_g1::TRINITY_DN10760_c1_g1_i8::g.12::m.1+  0.104   1  0.000   1  0.161   1  0.000   0.000 N  0.450      SignalP-noTM
TRINITY_DN10760_c1_g1::TRINITY_DN10760_c1_g1_i8::g.12::m.1,  0.101   1  0.000   1  0.198   1  0.000   0.000 N  0.450      SignalP-noTM
TRINITY_DN10760_c1_g1::TRINITY_DN10760_c1_g1_i8::g.12::m.1-  0.104   1  0.000   1  0.161   1  0.000   0.000 N  0.450      SignalP-noTM
TRINITY_DN10760_c1_g1::TRINITY_DN10760_c1_g1_i8::g.12::m.1.  0.104   1  0.000   1  0.158   1  0.000   0.000 N  0.450      SignalP-noTM
TRINITY_DN10760_c1_g1::TRINITY_DN10760_c1_g1_i8::g.12::m.1/  0.102   1  0.000   1  0.120   1  0.000   0.000 N  0.450      SignalP-noTM
TRINITY_DN10760_c1_g1::TRINITY_DN10760_c1_g1_i8::g.12::m.10  0.106   1  0.000   1  0.139   1  0.000   0.000 N  0.450      SignalP-noTM
TRINITY_DN10760_c1_g1::TRINITY_DN10760_c1_g1_i8::g.12::m.11  0.104   1  0.000   1  0.138   1  0.000   0.000 N  0.450      SignalP-noTM
TRINITY_DN10760_c1_g1::TRINITY_DN10760_c1_g1_i8::g.12::m.12  0.101   1  0.000   1  0.093   1  0.000   0.000 N  0.450      SignalP-noTM
TRINITY_DN10760_c1_g1::TRINITY_DN10760_c1_g1_i8::g.12::m.13  0.102   2  0.000   1  0.100   2  0.000   0.000 N  0.450      SignalP-noTM
TRINITY_DN10760_c1_g1::TRINITY_DN10760_c1_g1_i8::g.12::m.14  0.102   2  0.000   1  0.100   2  0.000   0.000 N  0.450      SignalP-noTM
TRINITY_DN10760_c1_g1::TRINITY_DN10760_c1_g1_i8::g.12::m.15  0.102   2  0.000   1  0.100   2  0.000   0.000 N  0.450      SignalP-noTM
TRINITY_DN10760_c1_g1::TRINITY_DN10760_c1_g1_i8::g.12::m.16  0.102   2  0.000   1  0.100   2  0.000   0.000 N  0.450      SignalP-noTM
TRINITY_DN10760_c1_g1::TRINITY_DN10760_c1_g1_i8::g.12::m.17  0.103   6  0.000   1  0.100   2  0.000   0.000 N  0.450      SignalP-noTM
TRINITY_DN10760_c1_g1::TRINITY_DN10760_c1_g1_i8::g.12::m.18  0.103   6  0.000   1  0.100   2  0.000   0.000 N  0.450      SignalP-noTM
TRINITY_DN10760_c1_g1::TRINITY_DN10760_c1_g1_i8::g.12::m.19  0.103   8  0.000   1  0.103   8  0.000   0.000 N  0.450      SignalP-noTM
TRINITY_DN10760_c1_g1::TRINITY_DN10760_c1_g1_i8::g.12::m.1:  0.103   8  0.000   1  0.103   8  0.000   0.000 N  0.450      SignalP-noTM
TRINITY_DN10760_c1_g1::TRINITY_DN10760_c1_g1_i8::g.12::m.1;  0.103   8  0.000   1  0.103   8  0.000   0.000 N  0.450      SignalP-noTM
TRINITY_DN10760_c1_g1::TRINITY_DN10760_c1_g1_i8::g.12::m.1<  0.103   8  0.098  11  0.103   8  0.096   0.097 N  0.450      SignalP-noTM
TRINITY_DN10760_c1_g1::TRINITY_DN10760_c1_g1_i8::g.12::m.1=  0.103   8  0.098  11  0.103   8  0.096   0.097 N  0.450      SignalP-noTM
TRINITY_DN10760_c1_g1::TRINITY_DN10760_c1_g1_i8::g.12::m.1>  0.103   8  0.098  11  0.103   8  0.096   0.097 N  0.450      SignalP-noTM
TRINITY_DN10760_c1_g1::TRINITY_DN10760_c1_g1_i8::g.12::m.1?  0.103   8  0.099  14  0.103   8  0.096   0.097 N  0.450      SignalP-noTM
TRINITY_DN10760_c1_g1::TRINITY_DN10760_c1_g1_i8::g.12::m.1@  0.103   8  0.099  14  0.103   8  0.096   0.097 N  0.450      SignalP-noTM
TRINITY_DN10760_c1_g1::TRINITY_DN10760_c1_g1_i8::g.12::m.1A  0.104  16  0.099  16  0.103   8  0.095   0.097 N  0.450      SignalP-noTM
TRINITY_DN10760_c1_g1::TRINITY_DN10760_c1_g1_i8::g.12::m.1B  0.105  17  0.100  17  0.103   8  0.096   0.097 N  0.450      SignalP-noTM
TRINITY_DN10760_c1_g1::TRINITY_DN10760_c1_g1_i8::g.12::m.1C  0.105  17  0.100  17  0.103   8  0.096   0.097 N  0.450      SignalP-noTM
TRINITY_DN10760_c1_g1::TRINITY_DN10760_c1_g1_i8::g.12::m.1D  0.105  17  0.100  17  0.103   8  0.096   0.097 N  0.450      SignalP-noTM
TRINITY_DN10760_c1_g1::TRINITY_DN10760_c1_g1_i8::g.12::m.1E  0.105  17  0.100  17  0.106  20  0.096   0.097 N  0.450      SignalP-noTM
TRINITY_DN10760_c1_g1::TRINITY_DN10760_c1_g1_i8::g.12::m.1F  0.105  17  0.100  17  0.106  20  0.096   0.097 N  0.450      SignalP-noTM
TRINITY_DN10760_c1_g1::TRINITY_DN10760_c1_g1_i9::g.14::m.1  0.105   1  0.000   1  0.140   1  0.000   0.000 N  0.450      SignalP-noTM
TRINITY_DN10760_c1_g1::TRINITY_DN10760_c1_g1_i9::g.14::m.1  0.103   1  0.000   1  0.166   1  0.000   0.000 N  0.450      SignalP-noTM
TRINITY_DN10760_c1_g1::TRINITY_DN10760_c1_g1_i9::g.14::m.1  0.103   1  0.000   1  0.110   1  0.000   0.000 N  0.450      SignalP-noTM
TRINITY_DN10760_c1_g1::TRINITY_DN10760_c1_g1_i9::g.14::m.1  0.103   1  0.000   1  0.166   1  0.000   0.000 N  0.450      SignalP-noTM
TRINITY_DN10760_c1_g1::TRINITY_DN10760_c1_g1_i9::g.14::m.1  0.104   1  0.000   1  0.130   1  0.000   0.000 N  0.450      SignalP-noTM
TRINITY_DN10760_c1_g1::TRINITY_DN10760_c1_g1_i9::g.14::m.1  0.106   1  0.000   1  0.139   1  0.000   0.000 N  0.450      SignalP-noTM
TRINITY_DN10760_c1_g1::TRINITY_DN10760_c1_g1_i9::g.14::m.1  0.104   1  0.000   1  0.130   1  0.000   0.000 N  0.450      SignalP-noTM
TRINITY_DN10760_c1_g1::TRINITY_DN10760_c1_g1_i9::g.14::m.1  0.104   1  0.000   1  0.140   1  0.000   0.000 N  0.450      SignalP-noTM
TRINITY_DN10760_c1_g1::TRINITY_DN10760_c1_g1_i9::g.14::m.1  0.104   1  0.000   1  0.140   1  0.000   0.000 N  0.450      SignalP-noTM
                           0.000   1  0.000   1  0.000   1  0.000   0.000 N  0.500      SignalP-TM
TRINITY_DN10760_c1_g1::TRINITY_DN10760_c1_g1_i9::g.14::m.1  0.000   1  0.000   1  0.000   1  0.000   0.000 N  0.450      SignalP-noTM
0.120431                   0.000   1  0.000   1  0.000   1  0.000   0.000 N  0.450      SignalP-noTM
TRINITY_DN10760_c1_g1::TRINITY_DN10760_c1_g1_i9::g.14::m.1  0.104   1  0.000   1  0.140   1  0.000   0.000 N  0.450      SignalP-noTM
TRINITY_DN10760_c1_g1::TRINITY_DN10760_c1_g1_i9::g.14::m.1  0.104   1  0.000   1  0.131   1  0.000   0.000 N  0.450      SignalP-noTM
TRINITY_DN10760_c1_g1::TRINITY_DN10760_c1_g1_i9::g.14::m.1  0.104   1  0.000   1  0.140   1  0.000   0.000 N  0.450      SignalP-noTM
TRINITY_DN10760_c1_g1::TRINITY_DN10760_c1_g1_i9::g.14::m.1  0.104   1  0.000   1  0.140   1  0.000   0.000 N  0.450      SignalP-noTM
TRINITY_DN10760_c1_g1::TRINITY_DN10760_c1_g1_i9::g.14::m.1  0.104   1  0.000   1  0.159   1  0.000   0.000 N  0.450      SignalP-noTM
TRINITY_DN10760_c1_g1::TRINITY_DN10760_c1_g1_i9::g.14::m.1  0.104   1  0.000   1  0.130   1  0.000   0.000 N  0.450      SignalP-noTM
TRINITY_DN10760_c1_g1::TRINITY_DN10760_c1_g1_i9::g.14::m.1  0.104   1  0.000   1  0.140   1  0.000   0.000 N  0.450      SignalP-noTM
TRINITY_DN10760_c1_g1::TRINITY_DN10760_c1_g1_i9::g.14::m.1  0.103   1  0.000   1  0.198   1  0.000   0.000 N  0.450      SignalP-noTM
TRINITY_DN10760_c1_g1::TRINITY_DN10760_c1_g1_i9::g.14::m.1  0.104   1  0.000   1  0.140   1  0.000   0.000 N  0.450      SignalP-noTM
TRINITY_DN10760_c1_g1::TRINITY_DN10760_c1_g1_i9::g.14::m.1  0.104   1  0.000   1  0.121   1  0.000   0.000 N  0.450      SignalP-noTM
TRINITY_DN10760_c1_g1::TRINITY_DN10760_c1_g1_i9::g.14::m.1  0.104   1  0.000   1  0.159   1  0.000   0.000 N  0.450      SignalP-noTM
TRINITY_DN10760_c1_g1::TRINITY_DN10760_c1_g1_i9::g.14::m.1  0.104   1  0.000   1  0.158   1  0.000   0.000 N  0.450      SignalP-noTM
TRINITY_DN10760_c1_g1::TRINITY_DN10760_c1_g1_i9::g.14::m.1  0.106   1  0.000   1  0.129   1  0.000   0.000 N  0.450      SignalP-noTM
TRINITY_DN10760_c1_g1::TRINITY_DN10760_c1_g1_i9::g.14::m.1  0.104   1  0.000   1  0.158   1  0.000   0.000 N  0.450      SignalP-noTM
TRINITY_DN10760_c1_g1::TRINITY_DN10760_c1_g1_i9::g.14::m.1  0.105   1  0.000   1  0.120   1  0.000   0.000 N  0.450      SignalP-noTM
TRINITY_DN10760_c1_g1::TRINITY_DN10760_c1_g1_i9::g.14::m.1  0.104   1  0.000   1  0.140   1  0.000   0.000 N  0.450      SignalP-noTM
TRINITY_DN10760_c1_g1::TRINITY_DN10760_c1_g1_i9::g.14::m.1  0.106   1  0.000   1  0.139   1  0.000   0.000 N  0.450      SignalP-noTM
TRINITY_DN10760_c1_g1::TRINITY_DN10760_c1_g1_i9::g.14::m.1  0.104   1  0.000   1  0.140   1  0.000   0.000 N  0.450      SignalP-noTM
TRINITY_DN10760_c1_g1::TRINITY_DN10760_c1_g1_i9::g.14::m.1  0.102   1  0.000   1  0.120   1  0.000   0.000 N  0.450      SignalP-noTM
TRINITY_DN10760_c1_g1::TRINITY_DN10760_c1_g1_i9::g.14::m.1  0.106   1  0.000   1  0.139   1  0.000   0.000 N  0.450      SignalP-noTM
TRINITY_DN10760_c1_g1::TRINITY_DN10760_c1_g1_i9::g.14::m.1  0.104   1  0.000   1  0.138   1  0.000   0.000 N  0.450      SignalP-noTM
TRINITY_DN10760_c1_g1::TRINITY_DN10760_c1_g1_i9::g.14::m.1!  0.104   1  0.000   1  0.140   1  0.000   0.000 N  0.450      SignalP-noTM
TRINITY_DN10760_c1_g1::TRINITY_DN10760_c1_g1_i9::g.14::m.1"  0.104   1  0.000   1  0.140   1  0.000   0.000 N  0.450      SignalP-noTM
TRINITY_DN10760_c1_g1::TRINITY_DN10760_c1_g1_i9::g.14::m.1#  0.104   1  0.000   1  0.121   1  0.000   0.000 N  0.450      SignalP-noTM
TRINITY_DN10760_c1_g1::TRINITY_DN10760_c1_g1_i9::g.14::m.1$  0.102   1  0.000   1  0.120   1  0.000   0.000 N  0.450      SignalP-noTM
TRINITY_DN10760_c1_g1::TRINITY_DN10760_c1_g1_i9::g.14::m.1%  0.102   1  0.000   1  0.120   1  0.000   0.000 N  0.450      SignalP-noTM
TRINITY_DN10760_c1_g1::TRINITY_DN10760_c1_g1_i9::g.14::m.1&  0.102   1  0.000   1  0.120   1  0.000   0.000 N  0.450      SignalP-noTM
TRINITY_DN10760_c1_g1::TRINITY_DN10760_c1_g1_i9::g.14::m.1'  0.103   1  0.000   1  0.110   1  0.000   0.000 N  0.450      SignalP-noTM
TRINITY_DN10760_c1_g1::TRINITY_DN10760_c1_g1_i9::g.14::m.1(  0.104   1  0.000   1  0.146   1  0.000   0.000 N  0.450      SignalP-noTM
TRINITY_DN10760_c1_g1::TRINITY_DN10760_c1_g1_i9::g.14::m.1)  0.101   1  0.000   1  0.198   1  0.000   0.000 N  0.450      SignalP-noTM
TRINITY_DN10760_c1_g1::TRINITY_DN10760_c1_g1_i9::g.14::m.1*  0.104   1  0.000   1  0.158   1  0.000   0.000 N  0.450      SignalP-noTM
TRINITY_DN10760_c1_g1::TRINITY_DN10760_c1_g1_i9::g.14::m.1+  0.104   1  0.000   1  0.161   1  0.000   0.000 N  0.450      SignalP-noTM
TRINITY_DN10760_c1_g1::TRINITY_DN10760_c1_g1_i9::g.14::m.1,  0.101   1  0.000   1  0.198   1  0.000   0.000 N  0.450      SignalP-noTM
TRINITY_DN10760_c1_g1::TRINITY_DN10760_c1_g1_i9::g.14::m.1-  0.104   1  0.000   1  0.161   1  0.000   0.000 N  0.450      SignalP-noTM
TRINITY_DN10760_c1_g1::TRINITY_DN10760_c1_g1_i9::g.14::m.1.  0.104   1  0.000   1  0.158   1  0.000   0.000 N  0.450      SignalP-noTM
TRINITY_DN10760_c1_g1::TRINITY_DN10760_c1_g1_i9::g.14::m.1/  0.102   1  0.000   1  0.120   1  0.000   0.000 N  0.450      SignalP-noTM
TRINITY_DN10760_c1_g1::TRINITY_DN10760_c1_g1_i9::g.14::m.10  0.106   1  0.000   1  0.139   1  0.000   0.000 N  0.450      SignalP-noTM
TRINITY_DN10760_c1_g1::TRINITY_DN10760_c1_g1_i9::g.14::m.11  0.104   1  0.000   1  0.138   1  0.000   0.000 N  0.450      SignalP-noTM
TRINITY_DN10760_c1_g1::TRINITY_DN10760_c1_g1_i9::g.14::m.12  0.103   1  0.000   1  0.166   1  0.000   0.000 N  0.450      SignalP-noTM
TRINITY_DN10760_c1_g1::TRINITY_DN10760_c1_g1_i9::g.14::m.13  0.104   1  0.000   1  0.138   1  0.000   0.000 N  0.450      SignalP-noTM
TRINITY_DN10760_c1_g1::TRINITY_DN10760_c1_g1_i9::g.14::m.14  0.101   1  0.000   1  0.102   1  0.000   0.000 N  0.450      SignalP-noTM
TRINITY_DN10760_c1_g1::TRINITY_DN10760_c1_g1_i9::g.14::m.15  0.101   1  0.000   1  0.102   1  0.000   0.000 N  0.450      SignalP-noTM
TRINITY_DN10760_c1_g1::TRINITY_DN10760_c1_g1_i9::g.14::m.16  0.102   3  0.000   1  0.102   1  0.000   0.000 N  0.450      SignalP-noTM
TRINITY_DN10760_c1_g1::TRINITY_DN10760_c1_g1_i9::g.14::m.17  0.104   4  0.000   1  0.102   1  0.000   0.000 N  0.450      SignalP-noTM
TRINITY_DN10760_c1_g1::TRINITY_DN10760_c1_g1_i9::g.14::m.18  0.104   4  0.000   1  0.103   5  0.000   0.000 N  0.450      SignalP-noTM
TRINITY_DN10760_c1_g1::TRINITY_DN10760_c1_g1_i9::g.14::m.19  0.104   4  0.000   1  0.115   6  0.000   0.000 N  0.450      SignalP-noTM
TRINITY_DN10760_c1_g1::TRINITY_DN10760_c1_g1_i9::g.14::m.1:  0.104   4  0.000   1  0.115   6  0.000   0.000 N  0.450      SignalP-noTM
TRINITY_DN10760_c1_g1::TRINITY_DN10760_c1_g1_i9::g.14::m.1;  0.104   4  0.000   1  0.115   6  0.000   0.000 N  0.450      SignalP-noTM
TRINITY_DN10760_c1_g1::TRINITY_DN10760_c1_g1_i9::g.14::m.1<  0.104   4  0.000   1  0.115   6  0.000   0.000 N  0.450      SignalP-noTM
TRINITY_DN10760_c1_g1::TRINITY_DN10760_c1_g1_i9::g.14::m.1=  0.104   4  0.000   1  0.115   6  0.000   0.000 N  0.450      SignalP-noTM
TRINITY_DN10760_c1_g1::TRINITY_DN10760_c1_g1_i9::g.14::m.1>  0.104   4  0.102  11  0.115   6  0.102   0.102 N  0.450      SignalP-noTM
TRINITY_DN10760_c1_g1::TRINITY_DN10760_c1_g1_i9::g.14::m.1?  0.104   4  0.103  12  0.115   6  0.102   0.102 N  0.450      SignalP-noTM
TRINITY_DN10760_c1_g1::TRINITY_DN10760_c1_g1_i9::g.14::m.1@  0.104   4  0.103  12  0.115   6  0.102   0.102 N  0.450      SignalP-noTM
TRINITY_DN10760_c1_g1::TRINITY_DN10760_c1_g1_i9::g.14::m.1A  0.104   4  0.103  14  0.115   6  0.101   0.102 N  0.450      SignalP-noTM
TRINITY_DN10760_c1_g1::TRINITY_DN10760_c1_g1_i9::g.14::m.1B  0.106  15  0.103  15  0.115   6  0.101   0.102 N  0.450      SignalP-noTM
TRINITY_DN10760_c1_g1::TRINITY_DN10760_c1_g1_i9::g.14::m.1C  0.106  15  0.103  15  0.115   6  0.101   0.102 N  0.450      SignalP-noTM
TRINITY_DN10760_c1_g1::TRINITY_DN10760_c1_g1_i9::g.14::m.1D  0.106  15  0.103  15  0.115   6  0.101   0.102 N  0.450      SignalP-noTM
TRINITY_DN10760_c1_g1::TRINITY_DN10760_c1_g1_i9::g.14::m.1E  0.106  15  0.103  15  0.115   6  0.101   0.102 N  0.450      SignalP-noTM
TRINITY_DN10760_c1_g1::TRINITY_DN10760_c1_g1_i9::g.14::m.1F  0.106  15  0.103  15  0.115   6  0.101   0.102 N  0.450      SignalP-noTM
