# Supplementary material for: Venomix: a simple bioinformatic pipeline for identifying and characterizing toxin gene candidates from transcriptomic data
Source: PeerJ. 2018 Jul 31;6:e5361. doi: 10.7717/peerj.5361 (PMC6074769; doi:10.7717/peerj.5361)
Supplement: Supplemental Information 2 [file peerj-06-5361-s002.gz › FinalOutput_1E-20/Nematocyte_expressed_protein_6_1/final.txt]

>P0DM62
NAVKYDQQLWPNGEIIYEISPGLRQYEQLILEAMRSYEDTTCIKFRRRFDEDDYVNIHVG
DKCYSRVGKSFKGGPQPLSLGNGCTDFGTILHELGHSVGFDHEHSRTDRDEYLIIHERNI
KNGSEHNFEKLLESKTRTIGPFDYDSIMLYGSYAFSRDTEAVENHGTRRTRTPYEICHSK
RKAELL
>C9D7R3
MTTMSFFTVLSVAVCLCIEAGVEGSRLNGRDMLMQEESPLMERNALKYDSRLWPDGVVIY
EFTSLRFYRKLIKRVMQHIADNTCITFKERTNEKGYVNIYNGKLFTCFADMGYYPFKQRL
SLGLGCRSFGAILHELGHVLGLYHEQQRPDRDDYVIVYKDNIQTGALRDYEKRFENNTRV
IGPFDYDSIMIYGETDARKSGSVTMKVKKPGATLVNASLKHELTALDIKKINTLYNCPGK
DKF
>C9D7R2
MIPDVGFLVLLTGALFICIKAAPATTDVDPTFEGRIVMEGDILIREEQLTERNAIALENM
RWPDATIVYKLTGWYALFPGDIKKAMRHIEENTCIKFKARSNEEGYVKIYKGEKESCFAD
IGYFASEQRLSLGSGCKIFGRILHEMGHTIGLFHEHTRPDRDNYITVHEDNIRPGSKRNY
RKTPSYMTRVIGPFDYDSIMIYGETAGSRDPMHLKSMEANKPGVTLISSRYKDRLTDLDI
KKINTLYNCPGKEKFS
>K7Z9Q9
MKGFIFAGVLVSALICLAEGKPFDNLELVEDDMLMTKEQKEAYLAHQNGRVRRAALRDRY
LWPQGKIPYTFSDDIDQAGRELAERAMNHWMSRTCLRFSPRRREHAYIEFQYDGRCRARV
GYTGEARQKVSIGSALDPCPLGSVIHELGHGIGFFHEHSRPDRDEYVNINVNNMREGAES
NFRKDNGYFVDSRGQDYDYGSIMHYSKYQGNNAFNAVVMEPIQRGAEIGQRDGLSAGDIR
QTNLMYKCNAQGDSELQPVNDEDEDKDGGDSKKKPDPKGPKPGEIEE
>TRINITY_DN10599_c1_g1::TRINITY_DN10599_c1_g1_i1::g.1::m.1 type:3prime_partial len:547 gc:universal TRINITY_DN10599_c1_g1_i1:748-2385(+)
MALPNIWSFAATVTILVMVPGLVLSQLASIDNIIAESANSSKDFAFNYDVGFGDVRVELD
MLLSGEQWNSIQAAGGIGERKAIKPGPEGELWADGLIPYDIEPYTFSEFQKQEIRASMDE
WERYSCLTFRPATNADENKIVFKNGGGCFSRVGMFGGAQDVGLAPGCRKRRIIIHELGHV
LGLHHEQTRPDRDGYVRIIDVNIAPRMLFNFDRHSWNAIQDYEVPYDYFSIMHYGKTAFS
MNNRITMQTTDPRYQNVIGTQPGLSFLDIKIINLMYPCESSCNKTATDCPSVGFLGKDCQ
CWCQGAPYKVCDGTETDDPGPGGVTGGHKVVQSCGDSNVNCAMWAGAGHCANPVYTTYMS
ASCRRSCRLCGVSGVVHSCGDSDVNCPTWAGAGHCVNPSYTAYMSANCRRSCRLCGGSGV
VQPCGDSDVNCPTWAGAGHCVNPLFTTYMSANCRQSCQLCGGGGTIPSPSVCQNVDTSGN
CDVWAQTGLCQRVPDFMLAQCRRSCNACTAAPASSSSSFAPPPPQAPPPPPCFSSSPPLQ
PMPSSL
>TRINITY_DN10599_c1_g1::TRINITY_DN10599_c1_g1_i2::g.3::m.3 type:3prime_partial len:547 gc:universal TRINITY_DN10599_c1_g1_i2:504-2141(+)
MALPNIWSFAATVTILVMVPGLVLSQLASIDNIIAESANSSKDFAFNYDVGFGDVRVELD
MLLSGEQWNSIQAAGGIGERKAIKPGPEGELWADGLIPYDIEPYTFSEFQKQEIRASMDE
WERYSCLTFRPATNADENKIVFKNGGGCFSRVGMFGGAQDVGLAPGCRKRRIIIHELGHV
LGLHHEQTRPDRDGYVRIIDVNIAPRMLFNFDRHSWNAIQDYEVPYDYFSIMHYGKTAFS
MNNRITMQTTDPRYQNVIGTQPGLSFLDIKIINLMYPCESSCNKTATDCPSVGFLGKDCQ
CWCQGAPYKVCDGTETDDPGPGGVTGGHKVVQSCGDSNVNCAMWAGAGHCANPVYTTYMS
ASCRRSCRLCGVSGVVHSCGDSDVNCPTWAGAGHCVNPSYTAYMSANCRRSCRLCGGSGV
VQPCGDSDVNCPTWAGAGHCVNPLFTTYMSANCRQSCQLCGGGGTIPSPSVCQNVDTSGN
CDVWAQTGLCQRVPDFMLAQCRRSCNACTAAPASSSSSFAPPPPQAPPPPPCFSSSPPLQ
PMPSSL
>TRINITY_DN10760_c1_g1::TRINITY_DN10760_c1_g1_i3::g.5::m.5 type:complete len:308 gc:universal TRINITY_DN10760_c1_g1_i3:196-1119(+)
MTRASPSVLVVFFLLLSLCFMQRIGAVPVEPDVKEDERQLGYWYGEPDTDKTMDQIVLDS
FGGPAGEEAAEESRLMEEGVETEGMDTLLTPEQAALLHGKHRFSKRRQYDIVTLWPGGVV
PYDLSGLPDKHHDMMMEAFRDWERDTCVSFVPAQRQHPHKIVFTTGVGCRTYLGVIDWLS
EQAMTLGHKCHSKRIYLHELGHALGLVHEHQLPQRDTYLDVNLSNVHSKFIDAFTKYPAS
AIPDAEKVTYSYRSIMHYGKYAFSKSNRLQTISAKDKSKERLMGTSNELAPSDIEVVNLL
YNCDGGK*
>TRINITY_DN10760_c1_g1::TRINITY_DN10760_c1_g1_i4::g.9::m.9 type:complete len:305 gc:universal TRINITY_DN10760_c1_g1_i4:313-1227(+)
MTRTSPSVLAVFFLLLSLCLMQGIGAVPVDPEVEPEAERRGENEGIRETIDQIILASYGG
AKAEEAAEKSRLIEEGVETEGMDTLLTPEQAALLHGKHRFSKRRQYDIVTLWPGGVVPYD
LSGLPDKHHDMMMEAFRDWERDTCVSFVPAQRQHPHKIVFTTGVGCRTYLGVIDWLSEQA
MTLGHKCHSKRIYLHELGHALGLVHEHQLPQRDTYLDVNLSNVHSKFIDAFTKYPASAIP
DAEKVTYSYRSIMHYGKYAFSKSNRLQTISAKDKSKERLMGTSNELAPSDIEVVNLLYNC
DGGK*
>TRINITY_DN10760_c1_g1::TRINITY_DN10760_c1_g1_i8::g.12::m.12 type:complete len:344 gc:universal TRINITY_DN10760_c1_g1_i8:302-1333(+)
MTRTSPSVLAVFFLLQSLCLKQGIGAVPVEPDVVKEEERHWGYWYGEPDTDKTMDQIVLD
SFGGPAGEKAAEEARKKVGVVTEGMDTLLSPQQAAILYSTPEGGMTERRQPTFVTLWPGG
IVPYDLSTLPANHHGMMMEAFHEWEDKTCVRFVPAQPHDLHRIFFTDTDGCSSYLGMKEE
PQPISLAPGCNLKRTYLHELGHALGLVHEHQLPQRDRYIYVETRNVNDKYLEQLEKFPAS
VMPDAEMVTYSLSSIMHYGKYAFSKGSGLQTLFPLDESQEDLMGTSRQLTPSDIEVVNLL
YNCNNFDCIDTNRHCNVWVLIGYCRNLPVDVVMENCPKACSLC*
>TRINITY_DN10760_c1_g1::TRINITY_DN10760_c1_g1_i9::g.14::m.14 type:complete len:344 gc:universal TRINITY_DN10760_c1_g1_i9:323-1354(+)
MTRTSPSVLAVFFLLQSLCLKQGIGAVPVEPDVVKEEERHWGYWYGEPDTDKTMDQIVLD
SFGGPAGEKAAEEARKKVGVVTEGMDTLLSPQQAAILYSTPEGGMTERRQPTFVTLWPGG
IVPYDLSTLPANHHGMMMEAFHEWEDKTCVRFVPAQPHDLHRIFFTDTDGCSSYLGMKEE
PQPISLAPGCNLKRTYLHELGHALGLVHEHQLPQRDRYIYVETRNVNDKYLEQLEKFPAS
VMPDAEMVTYSLSSIMHYGKYAFSKGSGLQTLFPLDESQEDLMGTSRQLTPSDIEVVNLL
YNCNNFDCIDTNRHCNVWVLIGYCRNLPVDVVMENCPKACSLC*
