# Supplementary material for: Venomix: a simple bioinformatic pipeline for identifying and characterizing toxin gene candidates from transcriptomic data
Source: PeerJ. 2018 Jul 31;6:e5361. doi: 10.7717/peerj.5361 (PMC6074769; doi:10.7717/peerj.5361)
Supplement: Supplemental Information 2 [file peerj-06-5361-s002.gz › FinalOutput_1E-20/Nematocyte_expressed_protein_6_1/aligned.fasta]

>P0DM62
------------------------------------------------------------
------------------------------------------------------------
---------NAVK--YDQQLWPNGEIIYEISP-GLRQY-EQLILEAMRSYEDTTCIKFRR
RFDEDDYVNI-HVGDK--CYSRVGKSFKG--GPQPLSLGNG---CTDFGTILHELGHSVG
FDHEHSRTDRDEYLIIHERNIKNGSEHNFEKLLESKTRTIG--PFDYDSIMLYGSY----
AFSRD-----TEAVENHGT----------------RRTRTPYEICHSKRKAE--------
------------------------------------------------------------
------------------------------------------------------------
-------LL---------------------------------------------------
------------------------------------------------------------
----------------
>C9D7R3
--MTTM-SFFTVLSVAVCL-------------CIEAG---------VE------------
----------------------------------GSRLNGRDMLMQEESP----------
LME-----RNALK--YDSRLWPDGVVIYEFTS--LRFY-RKLIKRVMQHIADNTCITFKE
RTNEKGYVNI-YNGKLFTCFADMG--YYP--FKQRLSLGLG---CRSFGAILHELGHVLG
LYHEQQRPDRDDYVIVYKDNIQTGALRDYEKRFENNTRVIG--PFDYDSIMIYGETDARK
SGS------VTMKVKKPGATLVNASLKHELTALDIKKINTLYN-CPGKDKF---------
------------------------------------------------------------
------------------------------------------------------------
------------------------------------------------------------
------------------------------------------------------------
----------------
>C9D7R2
-MIPDV-GFLVLLTGALFI-------------CIKAAPATTDVDPTFE------------
----------------------------------GRIVMEGDILIREEQ-----------
LTE-----RNAIA--LENMRWPDATIVYKLTG-WYALF-PGDIKKAMRHIEENTCIKFKA
RSNEEGYVKI-YKGEKESCFADIG--YFA--SEQRLSLGSG---CKIFGRILHEMGHTIG
LFHEHTRPDRDNYITVHEDNIRPGSKRNYRKTPSYMTRVIG--PFDYDSIMIYGET----
AGSRDPMHLKSMEANKPGVTLISSRYKDRLTDLDIKKINTLYN-CPGKEKFS--------
------------------------------------------------------------
------------------------------------------------------------
------------------------------------------------------------
------------------------------------------------------------
----------------
>K7Z9Q9
--MKGF-IFAGVLVSAL-I-------------CLAEG------KP-FD------------
----------------------------------NLELVEDDMLMTKEQKEA-------Y
LAHQNGRVRRAAL--RDRYLWPQGKIPYTFSD-DIDQAGRELAERAMNHWMSRTCLRFSP
RRREHAYIEFQYDGR---CRARVG--YTG-EARQKVSIGSALDPC-PLGSVIHELGHGIG
FFHEHSRPDRDEYVNINVNNMREGAESNFRKDNGYFVDSRG-QDYDYGSIMHYSKYQGNN
AFN-----AVVMEPIQRGAEI---GQRDGLSAGDIRQTNLMYK-CNAQGDSE--------
------------------------------------------------------------
------------------------------------------------------------
-------LQPVNDED---------------------------------------------
-EDKDG--------GDSKKKP-D-------------------------------------
-----PKGPKPGEIEE
>TRINITY_DN10599_c1_g1::TRINITY_DN10599_c1_g1_i1::g.1::m.1 type:3prime_partial len:547 gc:universal TRINITY_DN10599_c1_g1_i1:748-2385(+)
MALPNIWSFAATVTILVMVPGLVLSQLASIDNIIAES-ANSSKDFAFNYD----------
-------------------------------VGFGDVRVELDMLLSGEQWNSIQAA--GG
IGE-----RKAIKPGPEGELWADGLIPYDIEPYTFSEFQKQEIRASMDEWERYSCLTFRP
ATNADENKIVFKNGGG--CFSRVG--MFG--GAQDVGLAPG---CRKRRIIIHELGHVLG
LHHEQTRPDRDGYVRIIDVNIAPRMLFNFDRHSWNAIQDYE-VPYDYFSIMHYGKT----
AFSMN--NRITMQTTDPRYQNVI-GTQPGLSFLDIKIINLMYP-CESSCNKTATDCPSVG
FLGKDCQCWCQGAPYKVCDGTETDDPGPGGVTGGHKVVQSCGDSNVNCAMWAGAGHCANP
VYTTYMSASCRRSCRLCGVSGVVHSCGDSDVNCPTWAGAGHCVNPSYTAYMSANCRRSCR
LCGGSGVVQPCGDSDVNCPTWAGAGHCVNPLFTTYMSANCRQSCQLCGGGGTIPSPSVCQ
NVDTSGNCDVWAQTGLCQRVP-DFMLAQCRRSCNACTAAPASSSSSFAPPPPQAPPPPPC
FSSSPPLQPMPSSL--
>TRINITY_DN10599_c1_g1::TRINITY_DN10599_c1_g1_i2::g.3::m.3 type:3prime_partial len:547 gc:universal TRINITY_DN10599_c1_g1_i2:504-2141(+)
MALPNIWSFAATVTILVMVPGLVLSQLASIDNIIAES-ANSSKDFAFNYD----------
-------------------------------VGFGDVRVELDMLLSGEQWNSIQAA--GG
IGE-----RKAIKPGPEGELWADGLIPYDIEPYTFSEFQKQEIRASMDEWERYSCLTFRP
ATNADENKIVFKNGGG--CFSRVG--MFG--GAQDVGLAPG---CRKRRIIIHELGHVLG
LHHEQTRPDRDGYVRIIDVNIAPRMLFNFDRHSWNAIQDYE-VPYDYFSIMHYGKT----
AFSMN--NRITMQTTDPRYQNVI-GTQPGLSFLDIKIINLMYP-CESSCNKTATDCPSVG
FLGKDCQCWCQGAPYKVCDGTETDDPGPGGVTGGHKVVQSCGDSNVNCAMWAGAGHCANP
VYTTYMSASCRRSCRLCGVSGVVHSCGDSDVNCPTWAGAGHCVNPSYTAYMSANCRRSCR
LCGGSGVVQPCGDSDVNCPTWAGAGHCVNPLFTTYMSANCRQSCQLCGGGGTIPSPSVCQ
NVDTSGNCDVWAQTGLCQRVP-DFMLAQCRRSCNACTAAPASSSSSFAPPPPQAPPPPPC
FSSSPPLQPMPSSL--
>TRINITY_DN10760_c1_g1::TRINITY_DN10760_c1_g1_i3::g.5::m.5 type:complete len:308 gc:universal TRINITY_DN10760_c1_g1_i3:196-1119(+)
--MTR--ASPSVLVVFFLLLSL----------CFMQRIGAVPVEPDVK-EDERQLGYWYG
EPD-TDKTMDQIVLDSFGGPAGEEAAEESRLMEEGVETEGMDTLLTPEQAALLHGKHR--
FSK-----RRQYDI---VTLWPGGVVPYDLSG--LPDKHHDMMMEAFRDWERDTCVSFVP
AQRQHPHKIVFTTGVG--CRTYLG--VIDWLSEQAMTLGHK---CHSKRIYLHELGHALG
LVHEHQLPQRDTYLDVNLSNVHSKFIDAFTKYPASAIPDAEKVTYSYRSIMHYGKY----
AFSKS-NRLQTISAKDKSKERLM-GTSNELAPSDIEVVNLLYN-CDGGK-----------
------------------------------------------------------------
------------------------------------------------------------
------------------------------------------------------------
------------------------------------------------------------
----------------
>TRINITY_DN10760_c1_g1::TRINITY_DN10760_c1_g1_i4::g.9::m.9 type:complete len:305 gc:universal TRINITY_DN10760_c1_g1_i4:313-1227(+)
--MTR--TSPSVLAVFFLLLSL----------CLMQGIGAVPVDPEVEPEAERR-----G
ENEGIRETIDQIILASYGGAKAEEAAEKSRLIEEGVETEGMDTLLTPEQAALLHGKHR--
FSK-----RRQYDI---VTLWPGGVVPYDLSG--LPDKHHDMMMEAFRDWERDTCVSFVP
AQRQHPHKIVFTTGVG--CRTYLG--VIDWLSEQAMTLGHK---CHSKRIYLHELGHALG
LVHEHQLPQRDTYLDVNLSNVHSKFIDAFTKYPASAIPDAEKVTYSYRSIMHYGKY----
AFSKS-NRLQTISAKDKSKERLM-GTSNELAPSDIEVVNLLYN-CDGGK-----------
------------------------------------------------------------
------------------------------------------------------------
------------------------------------------------------------
------------------------------------------------------------
----------------
>TRINITY_DN10760_c1_g1::TRINITY_DN10760_c1_g1_i8::g.12::m.12 type:complete len:344 gc:universal TRINITY_DN10760_c1_g1_i8:302-1333(+)
--MTR--TSPSVLAVFFLLQSL----------CLKQGIGAVPVEPDVVKEEERHWGYWYG
EPD-TDKTMDQIVLDSFGGPAGEKAAEEAR-KKVGVVTEGMDTLLSPQQAAILYSTPEGG
MTE-----RRQPTF---VTLWPGGIVPYDLST--LPANHHGMMMEAFHEWEDKTCVRFVP
AQPHDLHRIFFTDTDG--CSSYLG--MKE--EPQPISLAPG---CNLKRTYLHELGHALG
LVHEHQLPQRDRYIYVETRNVNDKYLEQLEKFPASVMPDAEMVTYSLSSIMHYGKY----
AFSKG-SGLQTLFPLDESQEDLM-GTSRQLTPSDIEVVNLLYN-CNNFDC----------
------------------------------------------------------------
------------------------------------------------------------
------------------------------------------------------------
-IDTNRHCNVWVLIGYCRNLPVDVVMENCPKACSLC------------------------
----------------
>TRINITY_DN10760_c1_g1::TRINITY_DN10760_c1_g1_i9::g.14::m.14 type:complete len:344 gc:universal TRINITY_DN10760_c1_g1_i9:323-1354(+)
--MTR--TSPSVLAVFFLLQSL----------CLKQGIGAVPVEPDVVKEEERHWGYWYG
EPD-TDKTMDQIVLDSFGGPAGEKAAEEAR-KKVGVVTEGMDTLLSPQQAAILYSTPEGG
MTE-----RRQPTF---VTLWPGGIVPYDLST--LPANHHGMMMEAFHEWEDKTCVRFVP
AQPHDLHRIFFTDTDG--CSSYLG--MKE--EPQPISLAPG---CNLKRTYLHELGHALG
LVHEHQLPQRDRYIYVETRNVNDKYLEQLEKFPASVMPDAEMVTYSLSSIMHYGKY----
AFSKG-SGLQTLFPLDESQEDLM-GTSRQLTPSDIEVVNLLYN-CNNFDC----------
------------------------------------------------------------
------------------------------------------------------------
------------------------------------------------------------
-IDTNRHCNVWVLIGYCRNLPVDVVMENCPKACSLC------------------------
----------------
