# Supplementary material for: Venomix: a simple bioinformatic pipeline for identifying and characterizing toxin gene candidates from transcriptomic data
Source: PeerJ. 2018 Jul 31;6:e5361. doi: 10.7717/peerj.5361 (PMC6074769; doi:10.7717/peerj.5361)
Supplement: Supplemental Information 2 [file peerj-06-5361-s002.gz › FinalOutput_1E-20/Conotoxin_MaIr94_14/mature.fasta]

>Q3YEE1 ; MatureChain: 23-85
GNSRDKQEDPVVRSSGEVQRSEDIKLAKRCLESGSLCFAGYGHSSCCSGACLDYGGLGVG
ACR
>Q9BP77 ; MatureChain: 20-81
KDKQEHPAVRGSDDMQDSEDLKLAKKCTVDSDFCDPDNHDCCSGRCIDEGGSGVCAIVPV
LN
>Q9BP96 ; MatureChain: 23-72
ASYARSERQHPDLGSSDQNSKLTKRCLGSGETCWLDSSCCSFSCTNNVCF
>Q9BP97 ; MatureChain: 23-72
ASYARSERQHPDLGSSDQNSKLTKRCLASGETCWRDTSCCSFSCTNNVCF
>Q9BP83 ; MatureChain: 23-81
DDSRDKQEDPLVRSHRKMQKSEDPKMAERCSNFGSDCIPATHDCCSGECFGFEDMGLCT
>Q9BP98 ; MatureChain: 23-72
ASYARSEREHPDLGSSDQNSKLTKRCLASGETCWRDTSCCSFSCTNNVCF
>TRINITY_DN10803_c2_g9::TRINITY_DN10803_c2_g9_i1::g.1::m.1  type:5prime_partial len:105 gc:universal TRINITY_DN10803_c2_g9_i1:1-315(+); MatureChain: 27-105
AHYRDKQKDPVVRFSDEMQRSEDSKFNERCQDFGADCDPNFDDCCGECFGFKDISFGLCT
SVFPDFPGFPDFAEFPDF*
