# Supplementary material for: Venomix: a simple bioinformatic pipeline for identifying and characterizing toxin gene candidates from transcriptomic data
Source: PeerJ. 2018 Jul 31;6:e5361. doi: 10.7717/peerj.5361 (PMC6074769; doi:10.7717/peerj.5361)
Supplement: Supplemental Information 2 [file peerj-06-5361-s002.gz › FinalOutput_1E-20/Conotoxin_MaIr94_14/Species.txt]

Conus marmoreus (Marble cone)Conus ventricosus (Mediterranean cone)Conus miliaris (Thousand-spot cone)Conus geographus (Geography cone) (Nubecula geographus)Conus arenatus (Sand-dusted cone)Conus bullatus (Bubble cone)Conus virgo (Virgin cone)Conus tribbleiGemmula speciosa (Splendid gem-turris) (Pleurotoma speciosa)Turridrupa cerithina (Sea snail) (Crassispira cerithina)Unedogemmula bisaya
