# Supplementary material for: Venomix: a simple bioinformatic pipeline for identifying and characterizing toxin gene candidates from transcriptomic data
Source: PeerJ. 2018 Jul 31;6:e5361. doi: 10.7717/peerj.5361 (PMC6074769; doi:10.7717/peerj.5361)
Supplement: Supplemental Information 2 [file peerj-06-5361-s002.gz › FinalOutput_1E-20/Conotoxin_MaIr94_14/genbankfile.txt]

VERSION     Q3YEE1.1  GI:122011872
DBSOURCE    UniProtKB: locus CO194_CONMR, accession Q3YEE1;
            class: standard.
            created: Jan 15, 2008.
            sequence updated: Sep 27, 2005.
            annotation updated: Jan 7, 2015.
            xrefs: DQ141172.1, AAZ83771.1
            xrefs (non-sequence databases): ConoServer:1126, GO:0005576,
            GO:0008200, GO:0009405, InterPro:IPR004214, Pfam:PF02950
KEYWORDS    Cleavage on pair of basic residues; Disulfide bond; Knottin;
            Neurotoxin; Secreted; Signal; Toxin.
SOURCE      Conus marmoreus
  ORGANISM  Conus marmoreus
            Eukaryota; Metazoa; Lophotrochozoa; Mollusca; Gastropoda;
            Caenogastropoda; Hypsogastropoda; Neogastropoda; Conoidea; Conidae;
            Conus.
REFERENCE   1  (residues 1 to 85)
  AUTHORS   Luo,S., Zhangsun,D., Lin,Q., Xie,L., Wu,Y. and Zhu,X.
  TITLE     Sequence diversity of O-superfamily conopetides from Conus
            marmoreus native to Hainan
  JOURNAL   Peptides 27 (12), 3058-3068 (2006)
   PUBMED   17011667
  REMARK    NUCLEOTIDE SEQUENCE [MRNA].;
            TISSUE=Venom duct
COMMENT     [FUNCTION] Produces no obvious effect on ionic currents when tested
            on the mouse dorsal rooted ganglia (DRG). {ECO:0000250}.
            [SUBCELLULAR LOCATION] Secreted {ECO:0000250}.
            [TISSUE SPECIFICITY] Expressed by the venom duct.
            [DOMAIN] The presence of a 'disulfide through disulfide knot'
            structurally defines this protein as a knottin. {ECO:0000250}.
            [DOMAIN] The cysteine framework is VI/VII (C-C-CC-C-C).
            [SIMILARITY] Belongs to the conotoxin O1 superfamily.
            {ECO:0000305}.
FEATURES             Location/Qualifiers
     source          1..85
                     /organism="Conus marmoreus"
                     /db_xref="taxon:42752"
     Protein         1..85
                     /product="Conotoxin MaIr94"
                     /UniProtKB_evidence="Evidence at transcript level"
     Region          1..76
                     /region_name="Conotoxin"
                     /note="Conotoxin; pfam02950"
                     /db_xref="CDD:251637"
     Region          1..22
                     /region_name="Signal"
                     /experiment="experimental evidence, no additional details
                     recorded"
                     /note="{ECO:0000255}."
     Region          23..49
                     /region_name="Propeptide"
                     /experiment="experimental evidence, no additional details
                     recorded"
                     /note="{ECO:0000305}. /FTId=PRO_0000315516."
     Region          52..85
                     /region_name="Processed active peptide"
                     /experiment="experimental evidence, no additional details
                     recorded"
                     /note="Conotoxin MaIr94. /FTId=PRO_0000315517."
     Bond            52..69
                     /bond_type="disulfide"
                     /experiment="experimental evidence, no additional details
                     recorded"
                     /note="{ECO:0000250}."
     Bond            59..73
                     /bond_type="disulfide"
                     /experiment="experimental evidence, no additional details
                     recorded"
                     /note="{ECO:0000250}."
     Bond            68..84
                     /bond_type="disulfide"
                     /experiment="experimental evidence, no additional details
                     recorded"
                     /note="{ECO:0000250}."
ORIGIN      
        1 mkltcvliit vlfltacqlt aagnsrdkqe dpvvrssgev qrsediklak rclesgslcf
       61 agyghssccs gacldygglg vgacr
//
VERSION     P0CY72.1  GI:338817742
DBSOURCE    UniProtKB: locus CO714_CONBU, accession P0CY72;
            class: standard.
            created: Jun 28, 2011.
            sequence updated: Jun 28, 2011.
            annotation updated: Jan 7, 2015.
            
            xrefs (non-sequence databases): GO:0005576
KEYWORDS    Cleavage on pair of basic residues; Disulfide bond; Ion channel
            impairing toxin; Knottin; Neurotoxin; Secreted; Signal; Toxin.
SOURCE      Conus bullatus
  ORGANISM  Conus bullatus
            Eukaryota; Metazoa; Lophotrochozoa; Mollusca; Gastropoda;
            Caenogastropoda; Hypsogastropoda; Neogastropoda; Conoidea; Conidae;
            Conus.
REFERENCE   1  (residues 1 to 80)
  AUTHORS   Hu,H., Bandyopadhyay,P.K., Olivera,B.M. and Yandell,M.
  TITLE     Characterization of the Conus bullatus genome and its venom-duct
            transcriptome
  JOURNAL   BMC Genomics 12, 60 (2011)
   PUBMED   21266071
  REMARK    NUCLEOTIDE SEQUENCE [MRNA].;
            TISSUE=Venom duct
            Publication Status: Online-Only
COMMENT     [SUBCELLULAR LOCATION] Secreted {ECO:0000250}.
            [TISSUE SPECIFICITY] Expressed by the venom duct.
            [DOMAIN] The presence of a 'disulfide through disulfide knot'
            structurally defines this protein as a knottin.
            [DOMAIN] The cysteine framework is VI/VII (C-C-CC-C-C).
            [SIMILARITY] Belongs to the conotoxin O1 superfamily.
            {ECO:0000305}.
FEATURES             Location/Qualifiers
     source          1..80
                     /organism="Conus bullatus"
                     /db_xref="taxon:89438"
     Protein         <1..80
                     /product="Conotoxin Bu14"
                     /UniProtKB_evidence="Evidence at transcript level"
     Region          <1..8
                     /region_name="Signal"
                     /experiment="experimental evidence, no additional details
                     recorded"
                     /note="{ECO:0000255}."
     Region          <7..59
                     /region_name="Conotoxin"
                     /note="Conotoxin; pfam02950"
                     /db_xref="CDD:251637"
     Region          9..40
                     /region_name="Propeptide"
                     /experiment="experimental evidence, no additional details
                     recorded"
                     /note="{ECO:0000250}. /FTId=PRO_0000409960."
     Region          41..80
                     /region_name="Processed active peptide"
                     /experiment="experimental evidence, no additional details
                     recorded"
                     /note="Conotoxin Bu14. /FTId=PRO_0000409961."
     Bond            41..55
                     /bond_type="disulfide"
                     /experiment="experimental evidence, no additional details
                     recorded"
                     /note="{ECO:0000250}."
     Bond            48..59
                     /bond_type="disulfide"
                     /experiment="experimental evidence, no additional details
                     recorded"
                     /note="{ECO:0000250}."
     Bond            54..69
                     /bond_type="disulfide"
                     /experiment="experimental evidence, no additional details
                     recorded"
                     /note="{ECO:0000250}."
ORIGIN      
        1 aacqlgtaas fardkqdypa vrsdgrqdsk dstldriakr cseggdfcsk nseccdkkcq
       61 degegrgvcl ivpqnvillh
//
VERSION     Q9BP77.1  GI:74848519
DBSOURCE    UniProtKB: locus O1619_CONAE, accession Q9BP77;
            class: standard.
            created: Feb 8, 2011.
            sequence updated: Jun 1, 2001.
            annotation updated: Jan 7, 2015.
            xrefs: AF215061.1, AAG60489.1
            xrefs (non-sequence databases): ConoServer:748, GO:0005576,
            GO:0008200, GO:0009405, InterPro:IPR004214, Pfam:PF02950
KEYWORDS    Cleavage on pair of basic residues; Disulfide bond; Knottin;
            Neurotoxin; Secreted; Signal; Toxin.
SOURCE      Conus arenatus
  ORGANISM  Conus arenatus
            Eukaryota; Metazoa; Lophotrochozoa; Mollusca; Gastropoda;
            Caenogastropoda; Hypsogastropoda; Neogastropoda; Conoidea; Conidae;
            Conus.
REFERENCE   1  (residues 1 to 81)
  AUTHORS   Conticello,S.G., Gilad,Y., Avidan,N., Ben-Asher,E., Levy,Z. and
            Fainzilber,M.
  TITLE     Mechanisms for evolving hypervariability: the case of conopeptides
  JOURNAL   Mol. Biol. Evol. 18 (2), 120-131 (2001)
   PUBMED   11158371
  REMARK    NUCLEOTIDE SEQUENCE [MRNA].;
            TISSUE=Venom duct
COMMENT     [SUBCELLULAR LOCATION] Secreted {ECO:0000250}.
            [TISSUE SPECIFICITY] Expressed by the venom duct.
            [DOMAIN] The presence of a 'disulfide through disulfide knot'
            structurally defines this protein as a knottin. {ECO:0000250}.
            [DOMAIN] The cysteine framework is VI/VII (C-C-CC-C-C).
            [SIMILARITY] Belongs to the conotoxin O1 superfamily.
            {ECO:0000305}.
FEATURES             Location/Qualifiers
     source          1..81
                     /organism="Conus arenatus"
                     /db_xref="taxon:89451"
     Protein         1..81
                     /product="Conotoxin ArMKLT2-01"
                     /UniProtKB_evidence="Evidence at transcript level"
     Region          1..66
                     /region_name="Conotoxin"
                     /note="Conotoxin; pfam02950"
                     /db_xref="CDD:251637"
     Region          1..19
                     /region_name="Signal"
                     /experiment="experimental evidence, no additional details
                     recorded"
                     /note="{ECO:0000255}."
     Region          20..43
                     /region_name="Propeptide"
                     /experiment="experimental evidence, no additional details
                     recorded"
                     /note="{ECO:0000250}. /FTId=PRO_0000404760."
     Region          46..81
                     /region_name="Processed active peptide"
                     /experiment="experimental evidence, no additional details
                     recorded"
                     /note="Conotoxin ArMKLT2-01. /FTId=PRO_0000404761."
     Bond            46..61
                     /bond_type="disulfide"
                     /experiment="experimental evidence, no additional details
                     recorded"
                     /note="{ECO:0000250}."
     Bond            53..65
                     /bond_type="disulfide"
                     /experiment="experimental evidence, no additional details
                     recorded"
                     /note="{ECO:0000250}."
     Bond            60..74
                     /bond_type="disulfide"
                     /experiment="experimental evidence, no additional details
                     recorded"
                     /note="{ECO:0000250}."
ORIGIN      
        1 mkltcviivv alfltachak dkqehpavrg sddmqdsedl klakkctvds dfcdpdnhdc
       61 csgrcidegg sgvcaivpvl n
//
VERSION     Q9BP96.1  GI:74848538
DBSOURCE    UniProtKB: locus O1615_CONVE, accession Q9BP96;
            class: standard.
            created: Feb 8, 2011.
            sequence updated: Jun 1, 2001.
            annotation updated: Jan 7, 2015.
            xrefs: AF215042.1, AAG60470.1
            xrefs (non-sequence databases): ConoServer:729, GO:0005576,
            GO:0008200, GO:0009405, InterPro:IPR004214, Pfam:PF02950
KEYWORDS    Cleavage on pair of basic residues; Disulfide bond; Knottin;
            Neurotoxin; Secreted; Signal; Toxin.
SOURCE      Conus ventricosus
  ORGANISM  Conus ventricosus
            Eukaryota; Metazoa; Lophotrochozoa; Mollusca; Gastropoda;
            Caenogastropoda; Hypsogastropoda; Neogastropoda; Conoidea; Conidae;
            Conus.
REFERENCE   1  (residues 1 to 72)
  AUTHORS   Conticello,S.G., Gilad,Y., Avidan,N., Ben-Asher,E., Levy,Z. and
            Fainzilber,M.
  TITLE     Mechanisms for evolving hypervariability: the case of conopeptides
  JOURNAL   Mol. Biol. Evol. 18 (2), 120-131 (2001)
   PUBMED   11158371
  REMARK    NUCLEOTIDE SEQUENCE [MRNA].;
            TISSUE=Venom duct
COMMENT     [SUBCELLULAR LOCATION] Secreted {ECO:0000250}.
            [TISSUE SPECIFICITY] Expressed by the venom duct.
            [DOMAIN] The presence of a 'disulfide through disulfide knot'
            structurally defines this protein as a knottin. {ECO:0000250}.
            [DOMAIN] The cysteine framework is VI/VII (C-C-CC-C-C).
            [SIMILARITY] Belongs to the conotoxin O1 superfamily.
            {ECO:0000305}.
FEATURES             Location/Qualifiers
     source          1..72
                     /organism="Conus ventricosus"
                     /db_xref="taxon:117992"
     Protein         1..72
                     /product="Conotoxin VnMKLT2-0221"
                     /UniProtKB_evidence="Evidence at transcript level"
     Region          1..68
                     /region_name="Conotoxin"
                     /note="Conotoxin; pfam02950"
                     /db_xref="CDD:251637"
     Region          1..22
                     /region_name="Signal"
                     /experiment="experimental evidence, no additional details
                     recorded"
                     /note="{ECO:0000255}."
     Region          23..45
                     /region_name="Propeptide"
                     /experiment="experimental evidence, no additional details
                     recorded"
                     /note="{ECO:0000250}. /FTId=PRO_0000404746."
     Region          48..72
                     /region_name="Processed active peptide"
                     /experiment="experimental evidence, no additional details
                     recorded"
                     /note="Conotoxin VnMKLT2-0221. /FTId=PRO_0000404747."
     Bond            48..62
                     /bond_type="disulfide"
                     /experiment="experimental evidence, no additional details
                     recorded"
                     /note="{ECO:0000250}."
     Bond            55..66
                     /bond_type="disulfide"
                     /experiment="experimental evidence, no additional details
                     recorded"
                     /note="{ECO:0000250}."
     Bond            61..71
                     /bond_type="disulfide"
                     /experiment="experimental evidence, no additional details
                     recorded"
                     /note="{ECO:0000250}."
ORIGIN      
        1 mkltcvliva vlfltacqlt taasyarser qhpdlgssdq nskltkrclg sgetcwldss
       61 ccsfsctnnv cf
//
VERSION     Q9BP97.1  GI:74848539
DBSOURCE    UniProtKB: locus O164A_CONVE, accession Q9BP97;
            class: standard.
            created: Feb 8, 2011.
            sequence updated: Jun 1, 2001.
            annotation updated: Jan 7, 2015.
            xrefs: AF215041.1, AAG60469.1
            xrefs (non-sequence databases): ConoServer:728, GO:0005576,
            GO:0008200, GO:0009405, InterPro:IPR004214, Pfam:PF02950
KEYWORDS    Cleavage on pair of basic residues; Disulfide bond; Knottin;
            Neurotoxin; Secreted; Signal; Toxin.
SOURCE      Conus ventricosus
  ORGANISM  Conus ventricosus
            Eukaryota; Metazoa; Lophotrochozoa; Mollusca; Gastropoda;
            Caenogastropoda; Hypsogastropoda; Neogastropoda; Conoidea; Conidae;
            Conus.
REFERENCE   1  (residues 1 to 72)
  AUTHORS   Conticello,S.G., Gilad,Y., Avidan,N., Ben-Asher,E., Levy,Z. and
            Fainzilber,M.
  TITLE     Mechanisms for evolving hypervariability: the case of conopeptides
  JOURNAL   Mol. Biol. Evol. 18 (2), 120-131 (2001)
   PUBMED   11158371
  REMARK    NUCLEOTIDE SEQUENCE [MRNA].;
            TISSUE=Venom duct
COMMENT     [SUBCELLULAR LOCATION] Secreted {ECO:0000250}.
            [TISSUE SPECIFICITY] Expressed by the venom duct.
            [DOMAIN] The presence of a 'disulfide through disulfide knot'
            structurally defines this protein as a knottin. {ECO:0000250}.
            [DOMAIN] The cysteine framework is VI/VII (C-C-CC-C-C).
            [SIMILARITY] Belongs to the conotoxin O1 superfamily.
            {ECO:0000305}.
FEATURES             Location/Qualifiers
     source          1..72
                     /organism="Conus ventricosus"
                     /db_xref="taxon:117992"
     Protein         1..72
                     /product="Conotoxin VnMKLT2-021"
                     /note="Conotoxin VnMKLT2-0222"
                     /UniProtKB_evidence="Evidence at transcript level"
     Region          1..68
                     /region_name="Conotoxin"
                     /note="Conotoxin; pfam02950"
                     /db_xref="CDD:251637"
     Region          1..22
                     /region_name="Signal"
                     /experiment="experimental evidence, no additional details
                     recorded"
                     /note="{ECO:0000255}."
     Region          23..45
                     /region_name="Propeptide"
                     /experiment="experimental evidence, no additional details
                     recorded"
                     /note="{ECO:0000250}. /FTId=PRO_0000404736."
     Region          48..72
                     /region_name="Processed active peptide"
                     /experiment="experimental evidence, no additional details
                     recorded"
                     /note="Conotoxin VnMKLT2-021. /FTId=PRO_0000404737."
     Bond            48..62
                     /bond_type="disulfide"
                     /experiment="experimental evidence, no additional details
                     recorded"
                     /note="{ECO:0000250}."
     Bond            55..66
                     /bond_type="disulfide"
                     /experiment="experimental evidence, no additional details
                     recorded"
                     /note="{ECO:0000250}."
     Bond            61..71
                     /bond_type="disulfide"
                     /experiment="experimental evidence, no additional details
                     recorded"
                     /note="{ECO:0000250}."
ORIGIN      
        1 mkltcvliva vlfltacqlt taasyarser qhpdlgssdq nskltkrcla sgetcwrdts
       61 ccsfsctnnv cf
//
VERSION     Q9BP83.1  GI:74848525
DBSOURCE    UniProtKB: locus O1613_CONAE, accession Q9BP83;
            class: standard.
            created: Feb 8, 2011.
            sequence updated: Jun 1, 2001.
            annotation updated: Jan 7, 2015.
            xrefs: AF215055.1, AAG60483.1
            xrefs (non-sequence databases): ConoServer:742, GO:0005576,
            GO:0008200, GO:0009405, InterPro:IPR004214, Pfam:PF02950
KEYWORDS    Disulfide bond; Knottin; Neurotoxin; Secreted; Signal; Toxin.
SOURCE      Conus arenatus
  ORGANISM  Conus arenatus
            Eukaryota; Metazoa; Lophotrochozoa; Mollusca; Gastropoda;
            Caenogastropoda; Hypsogastropoda; Neogastropoda; Conoidea; Conidae;
            Conus.
REFERENCE   1  (residues 1 to 81)
  AUTHORS   Conticello,S.G., Gilad,Y., Avidan,N., Ben-Asher,E., Levy,Z. and
            Fainzilber,M.
  TITLE     Mechanisms for evolving hypervariability: the case of conopeptides
  JOURNAL   Mol. Biol. Evol. 18 (2), 120-131 (2001)
   PUBMED   11158371
  REMARK    NUCLEOTIDE SEQUENCE [MRNA].;
            TISSUE=Venom duct
COMMENT     [SUBCELLULAR LOCATION] Secreted {ECO:0000250}.
            [TISSUE SPECIFICITY] Expressed by the venom duct.
            [DOMAIN] The presence of a 'disulfide through disulfide knot'
            structurally defines this protein as a knottin. {ECO:0000250}.
            [DOMAIN] The cysteine framework is VI/VII (C-C-CC-C-C).
            [SIMILARITY] Belongs to the conotoxin O1 superfamily.
            {ECO:0000305}.
FEATURES             Location/Qualifiers
     source          1..81
                     /organism="Conus arenatus"
                     /db_xref="taxon:89451"
     Protein         1..81
                     /product="Conotoxin ArMKLT2-0311"
                     /UniProtKB_evidence="Evidence at transcript level"
     Region          1..74
                     /region_name="Conotoxin"
                     /note="Conotoxin; pfam02950"
                     /db_xref="CDD:251637"
     Region          1..22
                     /region_name="Signal"
                     /experiment="experimental evidence, no additional details
                     recorded"
                     /note="{ECO:0000255}."
     Region          23..51
                     /region_name="Propeptide"
                     /experiment="experimental evidence, no additional details
                     recorded"
                     /note="{ECO:0000250}. /FTId=PRO_0000404728."
     Region          52..81
                     /region_name="Processed active peptide"
                     /experiment="experimental evidence, no additional details
                     recorded"
                     /note="Conotoxin ArMKLT2-0311. /FTId=PRO_0000404729."
     Bond            52..67
                     /bond_type="disulfide"
                     /experiment="experimental evidence, no additional details
                     recorded"
                     /note="{ECO:0000250}."
     Bond            59..71
                     /bond_type="disulfide"
                     /experiment="experimental evidence, no additional details
                     recorded"
                     /note="{ECO:0000250}."
     Bond            66..80
                     /bond_type="disulfide"
                     /experiment="experimental evidence, no additional details
                     recorded"
                     /note="{ECO:0000250}."
ORIGIN      
        1 mkltcvliva llfltacqlt taddsrdkqe dplvrshrkm qksedpkmae rcsnfgsdci
       61 pathdccsge cfgfedmglc t
//
VERSION     Q9BP98.1  GI:74848540
DBSOURCE    UniProtKB: locus O164B_CONVE, accession Q9BP98;
            class: standard.
            created: Feb 8, 2011.
            sequence updated: Jun 1, 2001.
            annotation updated: Jan 7, 2015.
            xrefs: AF215040.1, AAG60468.1
            xrefs (non-sequence databases): ConoServer:727, GO:0005576,
            GO:0008200, GO:0009405, InterPro:IPR004214, Pfam:PF02950
KEYWORDS    Cleavage on pair of basic residues; Disulfide bond; Knottin;
            Neurotoxin; Secreted; Signal; Toxin.
SOURCE      Conus ventricosus
  ORGANISM  Conus ventricosus
            Eukaryota; Metazoa; Lophotrochozoa; Mollusca; Gastropoda;
            Caenogastropoda; Hypsogastropoda; Neogastropoda; Conoidea; Conidae;
            Conus.
REFERENCE   1  (residues 1 to 72)
  AUTHORS   Conticello,S.G., Gilad,Y., Avidan,N., Ben-Asher,E., Levy,Z. and
            Fainzilber,M.
  TITLE     Mechanisms for evolving hypervariability: the case of conopeptides
  JOURNAL   Mol. Biol. Evol. 18 (2), 120-131 (2001)
   PUBMED   11158371
  REMARK    NUCLEOTIDE SEQUENCE [MRNA].;
            TISSUE=Venom duct
COMMENT     [SUBCELLULAR LOCATION] Secreted {ECO:0000250}.
            [TISSUE SPECIFICITY] Expressed by the venom duct.
            [DOMAIN] The presence of a 'disulfide through disulfide knot'
            structurally defines this protein as a knottin. {ECO:0000250}.
            [DOMAIN] The cysteine framework is VI/VII (C-C-CC-C-C).
            [SIMILARITY] Belongs to the conotoxin O1 superfamily.
            {ECO:0000305}.
FEATURES             Location/Qualifiers
     source          1..72
                     /organism="Conus ventricosus"
                     /db_xref="taxon:117992"
     Protein         1..72
                     /product="Conotoxin VnMKLT2-021"
                     /UniProtKB_evidence="Evidence at transcript level"
     Region          1..68
                     /region_name="Conotoxin"
                     /note="Conotoxin; pfam02950"
                     /db_xref="CDD:251637"
     Region          1..22
                     /region_name="Signal"
                     /experiment="experimental evidence, no additional details
                     recorded"
                     /note="{ECO:0000255}."
     Region          23..45
                     /region_name="Propeptide"
                     /experiment="experimental evidence, no additional details
                     recorded"
                     /note="{ECO:0000250}. /FTId=PRO_0000404738."
     Region          48..72
                     /region_name="Processed active peptide"
                     /experiment="experimental evidence, no additional details
                     recorded"
                     /note="Conotoxin VnMKLT2-021. /FTId=PRO_0000404739."
     Bond            48..62
                     /bond_type="disulfide"
                     /experiment="experimental evidence, no additional details
                     recorded"
                     /note="{ECO:0000250}."
     Bond            55..66
                     /bond_type="disulfide"
                     /experiment="experimental evidence, no additional details
                     recorded"
                     /note="{ECO:0000250}."
     Bond            61..71
                     /bond_type="disulfide"
                     /experiment="experimental evidence, no additional details
                     recorded"
                     /note="{ECO:0000250}."
ORIGIN      
        1 mkltcvliva vlfltacqlt taasyarser ehpdlgssdq nskltkrcla sgetcwrdts
       61 ccsfsctnnv cf
//
