# Supplementary material for: Venomix: a simple bioinformatic pipeline for identifying and characterizing toxin gene candidates from transcriptomic data
Source: PeerJ. 2018 Jul 31;6:e5361. doi: 10.7717/peerj.5361 (PMC6074769; doi:10.7717/peerj.5361)
Supplement: Supplemental Information 2 [file peerj-06-5361-s002.gz › FinalOutput_1E-20/Conotoxin_MaIr94_14/nucleotide.fasta]

>TRINITY_DN10803_c2_g9_i1 len=444 path=[14382:0-24 16479:25-29 17004:30-30 17293:31-35 16749:36-36 17155:37-59 17663:60-60 17688:61-61 16268:62-331 17205:332-342 17050:343-347 16828:348-371 16553:372-391 16221:392-419 14014:420-443] [-1, 14382, 16479, 17004, 17293, 16749, 17155, 17663, 17688, 16268, 17205, 17050, 16828, 16553, 16221, 14014, -2]
AACATCAGCAGAATGAAACTGACGTGCGTGTTGATCGTCGCCGTGCTGTTCCTGACGGCC
TGCCAACTCACTACAGCTGCACACTACAGAGATAAGCAGAAGGATCCTGTCGTGAGATTC
AGTGATGAGATGCAGAGATCCGAAGATTCCAAGTTCAACGAGAGATGCCAAGATTTCGGT
GCCGACTGTGATCCTAACTTTGATGACTGCTGTGGTGAATGTTTTGGCTTCAAAGACATA
AGCTTTGGCTTATGCACTTCAGTATTTCCTGACTTCCCAGGATTTCCTGACTTCGCAGAA
TTTCCTGACTTCTGATATTCCCCCCTCTGTCCTTCATCCTCTTTTGCCAGATTCATCCAT
ACCTATGTGTGGCCATGAACCACTCTGTACCTTCACCTCTGGTGGCTTCAGAGGACGTCT
ATCAAAATAAACCGCATTGCAACA
>TRINITY_DN10809_c3_g4_i4 len=470 path=[9936:0-42 9937:43-43 11442:44-105 11260:106-111 11054:112-118 10535:119-121 11698:122-138 11556:139-162 11633:163-201 11406:202-241 11547:242-249 11218:250-292 12008:293-294 11691:295-340 11624:341-369 12015:370-385 12038:386-399 11685:400-411 11619:412-413 11521:414-425 12017:426-427 10958:428-451 9969:452-469] [-1, 9936, 9937, 11442, 11260, 11054, 10535, 11698, 11556, 11633, 11406, 11547, 11218, 12008, 11691, 11624, 12015, 12038, 11685, 11619, 11521, 12017, 10958, 9969, -2]
CTCTTTGTCTGGTACGGTCAGTGTAGCATGCTACTCTTTATTTCAGATCAGTCGGAGGAA
AAATGCCTCGCTCATATGATCCATGATAGATTTATTGATTAATTCATTGATTAATTCTGT
GAGTGACCGGATGATTGATATATTGATTTTACTGCAGATAAGGATATCACTCACATTCCC
CTTCCTTACTCTTTACCGCGAGGCCATTAGCACATGCGGTAGTTGAACACGTGGAGAGCA
TTTAGGTCCGGATCCATAATCATGGCACCATCCATCGCAGCAGTCATCATTGCTAGGGTC
ACAATCGTCACCGGTTGTCGTACATCTCTTGACCAACTTTAAGTTACCGGAATCCTGAAT
CTTGTCACTCGATCTCACAGCAGAATGTTCCTGCTTCTCTCTTGAGTCATCAGCTGTAAC
GAGTTGACTGGCCGTCAGGAACAGCACGGCGGCGATCAACACGCACGTCA
