# Supplementary material for: Venomix: a simple bioinformatic pipeline for identifying and characterizing toxin gene candidates from transcriptomic data
Source: PeerJ. 2018 Jul 31;6:e5361. doi: 10.7717/peerj.5361 (PMC6074769; doi:10.7717/peerj.5361)
Supplement: Supplemental Information 2 [file peerj-06-5361-s002.gz › FinalOutput_1E-20/Conotoxin_MaIr94_14/signalp.txt]

# SignalP-4.1 euk predictions
# name                     Cmax  pos  Ymax  pos  Smax  pos  Smean   D     ?  Dmaxcut    Networks-used
Q3YEE1                     0.625  23  0.764  23  0.982  12  0.935   0.857 Y  0.450      SignalP-noTM
P0CY72                     0.109  69  0.111  37  0.133  21  0.109   0.110 N  0.450      SignalP-noTM
Q9BP77                     0.865  20  0.884  20  0.954  10  0.896   0.891 Y  0.450      SignalP-noTM
Q9BP96                     0.778  23  0.856  23  0.984   3  0.942   0.902 Y  0.450      SignalP-noTM
Q9BP97                     0.777  23  0.855  23  0.984   3  0.942   0.902 Y  0.450      SignalP-noTM
Q9BP83                     0.863  23  0.895  23  0.983  12  0.928   0.913 Y  0.450      SignalP-noTM
Q9BP98                     0.777  23  0.854  23  0.984   3  0.939   0.900 Y  0.450      SignalP-noTM
TRINITY_DN10803_c2_g9::TRINITY_DN10803_c2_g9_i1::g.1::m.1  0.785  27  0.851  27  0.980   7  0.923   0.890 Y  0.450      SignalP-noTM
