# Supplementary material for: Venomix: a simple bioinformatic pipeline for identifying and characterizing toxin gene candidates from transcriptomic data
Source: PeerJ. 2018 Jul 31;6:e5361. doi: 10.7717/peerj.5361 (PMC6074769; doi:10.7717/peerj.5361)
Supplement: Supplemental Information 2 [file peerj-06-5361-s002.gz › FinalOutput_1E-20/Conotoxin_MaIr94_14/final.txt]

>Q3YEE1
MKLTCVLIITVLFLTACQLTAAGNSRDKQEDPVVRSSGEVQRSEDIKLAKRCLESGSLCF
AGYGHSSCCSGACLDYGGLGVGACR
>P0CY72
AACQLGTAASFARDKQDYPAVRSDGRQDSKDSTLDRIAKRCSEGGDFCSKNSECCDKKCQ
DEGEGRGVCLIVPQNVILLH
>Q9BP77
MKLTCVIIVVALFLTACHAKDKQEHPAVRGSDDMQDSEDLKLAKKCTVDSDFCDPDNHDC
CSGRCIDEGGSGVCAIVPVLN
>Q9BP96
MKLTCVLIVAVLFLTACQLTTAASYARSERQHPDLGSSDQNSKLTKRCLGSGETCWLDSS
CCSFSCTNNVCF
>Q9BP97
MKLTCVLIVAVLFLTACQLTTAASYARSERQHPDLGSSDQNSKLTKRCLASGETCWRDTS
CCSFSCTNNVCF
>Q9BP83
MKLTCVLIVALLFLTACQLTTADDSRDKQEDPLVRSHRKMQKSEDPKMAERCSNFGSDCI
PATHDCCSGECFGFEDMGLCT
>Q9BP98
MKLTCVLIVAVLFLTACQLTTAASYARSEREHPDLGSSDQNSKLTKRCLASGETCWRDTS
CCSFSCTNNVCF
>TRINITY_DN10803_c2_g9::TRINITY_DN10803_c2_g9_i1::g.1::m.1 type:5prime_partial len:105 gc:universal TRINITY_DN10803_c2_g9_i1:1-315(+)
NISRMKLTCVLIVAVLFLTACQLTTAAHYRDKQKDPVVRFSDEMQRSEDSKFNERCQDFG
ADCDPNFDDCCGECFGFKDISFGLCTSVFPDFPGFPDFAEFPDF*
