# Supplementary material for: Venomix: a simple bioinformatic pipeline for identifying and characterizing toxin gene candidates from transcriptomic data
Source: PeerJ. 2018 Jul 31;6:e5361. doi: 10.7717/peerj.5361 (PMC6074769; doi:10.7717/peerj.5361)
Supplement: Supplemental Information 2 [file peerj-06-5361-s002.gz › FinalOutput_1E-20/Conotoxin_MaIr94_14/aligned.fasta]

>Q3YEE1
----MKLTCVLIITVLFLTACQLTAAGNS-RDKQEDPVVRSSGEVQRSEDI---KLAKRC
LESGSLCFAGYGHSSCCSGACLDYGGLGVGACR----------------------
>P0CY72
------------------AACQLGTAASFARDKQDYPAVR-SDGRQDSKDSTLDRIAKRC
SEGGDFCSKN---SECCDKKCQDEGEGR-GVCL-IVPQNVILLH-----------
>Q9BP77
----MKLTCVIIVVALFLTACHA-------KDKQEHPAVRGSDDMQDSEDL---KLAKKC
TVDSDFCDPDN--HDCCSGRCIDEGGS--GVCA-IVP----VLN-----------
>Q9BP96
----MKLTCVLIVAVLFLTACQLTTAASYARSERQHPDLGSSD-----QNS---KLTKRC
LGSGETCWLD---SSCCSFSCTN------NVCF----------------------
>Q9BP97
----MKLTCVLIVAVLFLTACQLTTAASYARSERQHPDLGSSD-----QNS---KLTKRC
LASGETCWRD---TSCCSFSCTN------NVCF----------------------
>Q9BP83
----MKLTCVLIVALLFLTACQLTTADDS-RDKQEDPLVRSHRKMQKSEDP---KMAERC
SNFGSDCIPAT--HDCCSGECFGFEDM--GLCT----------------------
>Q9BP98
----MKLTCVLIVAVLFLTACQLTTAASYARSEREHPDLGSSD-----QNS---KLTKRC
LASGETCWRD---TSCCSFSCTN------NVCF----------------------
>TRINITY_DN10803_c2_g9::TRINITY_DN10803_c2_g9_i1::g.1::m.1 type:5prime_partial len:105 gc:universal TRINITY_DN10803_c2_g9_i1:1-315(+)
NISRMKLTCVLIVAVLFLTACQLTTAAHY-RDKQKDPVVRFSDEMQRSEDS---KFNERC
QDFGADCDPNF--DDCC-GECFGFKDISFGLCTSVFP----DFPGFPDFAEFPDF
