# Supplementary material for: Venomix: a simple bioinformatic pipeline for identifying and characterizing toxin gene candidates from transcriptomic data
Source: PeerJ. 2018 Jul 31;6:e5361. doi: 10.7717/peerj.5361 (PMC6074769; doi:10.7717/peerj.5361)
Supplement: Supplemental Information 2 [file peerj-06-5361-s002.gz › FinalOutput_1E-20/Venom_allergen_5/mature.fasta]

>Q2XXP2 ; MatureChain: 20-231
MTSLDLDDLMTTNPEIQNEIINKHNDLRRTVDPPAKNMLKMSWDNIIAESAKRAALRCNY
KEHTSIAERTIGGVVCGENYFMSSNPRTWSSSIQSWFDERNNFMFGFGPTIPGVMVGHYT
QVVWYKSYKVGCAINLCPAQSLKYFQVCQYCPGGNVAGRKYEPYTIGEPCAARPKDCDNG
LCTNPCAYNDDYTSCPDLTKQVGCHHPVTANC
>Q2XXP1 ; MatureChain: 20-242
MTSLDLDDLMTTNPEIQNEIINKHNDLRRTVDPPAKNMLKMSWDNIIAESAKRAALRCNY
KEHTSIAERTIGGVVCGENHFMSSNPRTWSSSIQSWFDERNSFMFGFGPTIPGVMVGHYT
QVVWYKSYKVGCAINLCPAQSLKYFQVCQYCPGGNVAGRKYEPYTIGEPCAACPKDCDNG
LCTNPCAYNDDYTSCPDLTKQVGCNHPVTANCKASCQCTTEIQ
>TRINITY_DN9156_c0_g1::TRINITY_DN9156_c0_g1_i1::g.1::m.1  type:5prime_partial len:186 gc:universal TRINITY_DN9156_c0_g1_i1:799-242(-); MatureChain: 15-186
EKRTKRSSDGFSSAEQVTIVQAHNEFRHSVNPPATNMQDMSWSDELEGIAQNYAEQCNFN
HNGDRSSSSSTYSYVGENIYVHSIQRDARAAVQWWFDERNDYDYYSGSCSGTQCLHYTQV
VWANSNKVGCGVAWCDHIQNLYLWSPPSGYITVCNYGPGGNYKGQKPYETA*
