# Supplementary material for: Venomix: a simple bioinformatic pipeline for identifying and characterizing toxin gene candidates from transcriptomic data
Source: PeerJ. 2018 Jul 31;6:e5361. doi: 10.7717/peerj.5361 (PMC6074769; doi:10.7717/peerj.5361)
Supplement: Supplemental Information 2 [file peerj-06-5361-s002.gz › FinalOutput_1E-20/Venom_allergen_5/Species.txt]

Varanus varius (Lace monitor)Varanus gouldii (Goulds monitor)Varanus mertensi (Mertens water monitor)Varanus panoptesVaranus komodoensis (Komodo dragon)Takifugu rubripes (Japanese pufferfish) (Fugu rubripes)Chamaeleo calyptratus (Veiled chameleon)Celestus warreni (Giant Hispaniolan galliwasp) (Diploglossus warreni)Egretta garzetta (little egret)Apaloderma vittatum (Bar-tailed trogon)Fulmarus glacialis (Northern fulmar)
