# Supplementary material for: Venomix: a simple bioinformatic pipeline for identifying and characterizing toxin gene candidates from transcriptomic data
Source: PeerJ. 2018 Jul 31;6:e5361. doi: 10.7717/peerj.5361 (PMC6074769; doi:10.7717/peerj.5361)
Supplement: Supplemental Information 2 [file peerj-06-5361-s002.gz › FinalOutput_1E-20/Venom_allergen_5/genbankfile.txt]

VERSION     Q2XXP2.1  GI:123898153
DBSOURCE    UniProtKB: locus CRVPA_VARVA, accession Q2XXP2;
            class: standard.
            created: Jul 28, 2009.
            sequence updated: Dec 20, 2005.
            annotation updated: May 27, 2015.
            xrefs: DQ139903.1, AAZ75609.1
            xrefs (non-sequence databases): ProteinModelPortal:Q2XXP2,
            GO:0005576, Gene3D:3.40.33.10, InterPro:IPR001283,
            InterPro:IPR018244, InterPro:IPR014044, InterPro:IPR013871,
            InterPro:IPR003582, InterPro:IPR002413, PANTHER:PTHR10334,
            Pfam:PF00188, Pfam:PF08562, PRINTS:PR00838, PRINTS:PR00837,
            SMART:SM00198, SUPFAM:SSF55797, PROSITE:PS01009, PROSITE:PS51670
KEYWORDS    Calcium channel impairing toxin; Disulfide bond; Ion channel
            impairing toxin; Neurotoxin; Potassium channel impairing toxin;
            Secreted; Signal; Toxin.
SOURCE      Varanus varius (lace monitor)
  ORGANISM  Varanus varius
            Eukaryota; Metazoa; Chordata; Craniata; Vertebrata; Euteleostomi;
            Lepidosauria; Squamata; Bifurcata; Unidentata; Episquamata;
            Toxicofera; Anguimorpha; Paleoanguimorpha; Varanoidea; Varanidae;
            Varanus.
REFERENCE   1  (residues 1 to 231)
  AUTHORS   Fry,B.G., Vidal,N., Norman,J.A., Vonk,F.J., Scheib,H., Ramjan,S.F.,
            Kuruppu,S., Fung,K., Hedges,S.B., Richardson,M.K., Hodgson,W.C.,
            Ignjatovic,V., Summerhayes,R. and Kochva,E.
  TITLE     Early evolution of the venom system in lizards and snakes
  JOURNAL   Nature 439 (7076), 584-588 (2006)
   PUBMED   16292255
  REMARK    NUCLEOTIDE SEQUENCE [LARGE SCALE MRNA].;
            TISSUE=Venom gland
COMMENT     [FUNCTION] Blocks ryanodine receptors, and potassium channels.
            {ECO:0000250}.
            [SUBCELLULAR LOCATION] Secreted {ECO:0000250}.
            [TISSUE SPECIFICITY] Expressed by the venom gland.
            [PTM] Contains 8 disulfide bonds. {ECO:0000250}.
            [SIMILARITY] Belongs to the CRISP family. {ECO:0000305}.
            [SIMILARITY] Contains 1 SCP domain. {ECO:0000305}.
            [SIMILARITY] Contains 1 ShKT domain.
            {ECO:0000255|PROSITE-ProRule:PRU01005}.
FEATURES             Location/Qualifiers
     source          1..231
                     /organism="Varanus varius"
                     /db_xref="taxon:8559"
     Protein         1..>231
                     /product="Cysteine-rich venom protein VAR10"
                     /note="CRVP; Cysteine-rich secretory protein VAR10;
                     CRISP-VAR10"
                     /UniProtKB_evidence="Evidence at transcript level"
     Region          1..19
                     /region_name="Signal"
                     /experiment="experimental evidence, no additional details
                     recorded"
                     /note="{ECO:0000255}."
     Region          20..>231
                     /region_name="Mature chain"
                     /experiment="experimental evidence, no additional details
                     recorded"
                     /note="Cysteine-rich venom protein VAR10.
                     /FTId=PRO_0000380661."
     Region          34..171
                     /region_name="SCP_CRISP"
                     /note="SCP_CRISP: SCP-like extracellular protein domain,
                     CRISP-like sub-family. The wider family of SCP containing
                     proteins includes plant pathogenesis-related protein 1
                     (PR-1), CRISPs, mammalian cysteine-rich secretory
                     proteins, which combine SCP with a...; cd05383"
                     /db_xref="CDD:240183"
     Region          41..169
                     /region_name="Domain"
                     /experiment="experimental evidence, no additional details
                     recorded"
                     /note="SCP."
     Bond            77..156
                     /bond_type="disulfide"
                     /experiment="experimental evidence, no additional details
                     recorded"
                     /note="{ECO:0000255|PROSITE-ProRule:PRU01005}."
     Bond            95..170
                     /bond_type="disulfide"
                     /experiment="experimental evidence, no additional details
                     recorded"
                     /note="{ECO:0000255|PROSITE-ProRule:PRU01005}."
     Bond            151..167
                     /bond_type="disulfide"
                     /experiment="experimental evidence, no additional details
                     recorded"
                     /note="{ECO:0000255|PROSITE-ProRule:PRU01005}."
     Region          189..>226
                     /region_name="Crisp"
                     /note="Crisp; pfam08562"
                     /db_xref="CDD:117137"
     Bond            189..196
                     /bond_type="disulfide"
                     /experiment="experimental evidence, no additional details
                     recorded"
                     /note="{ECO:0000255|PROSITE-ProRule:PRU01005}."
     Region          205..231
                     /region_name="Domain"
                     /experiment="experimental evidence, no additional details
                     recorded"
                     /note="ShKT. {ECO:0000255|PROSITE-ProRule:PRU01005}."
     Bond            214..231
                     /bond_type="disulfide"
                     /experiment="experimental evidence, no additional details
                     recorded"
                     /note="{ECO:0000255|PROSITE-ProRule:PRU01005}."
ORIGIN      
        1 millklyltl aailcqsrgm tsldlddlmt tnpeiqneii nkhndlrrtv dppaknmlkm
       61 swdniiaesa kraalrcnyk ehtsiaerti ggvvcgenyf mssnprtwss siqswfdern
      121 nfmfgfgpti pgvmvghytq vvwyksykvg cainlcpaqs lkyfqvcqyc pggnvagrky
      181 epytigepca arpkdcdngl ctnpcayndd ytscpdltkq vgchhpvtan c
//
VERSION     Q2XXP1.1  GI:123898152
DBSOURCE    UniProtKB: locus CRVPB_VARVA, accession Q2XXP1;
            class: standard.
            created: Jul 28, 2009.
            sequence updated: Dec 20, 2005.
            annotation updated: May 27, 2015.
            xrefs: DQ139904.1, AAZ75610.1
            xrefs (non-sequence databases): ProteinModelPortal:Q2XXP1,
            GO:0005576, Gene3D:3.40.33.10, InterPro:IPR001283,
            InterPro:IPR018244, InterPro:IPR014044, InterPro:IPR013871,
            InterPro:IPR003582, InterPro:IPR002413, PANTHER:PTHR10334,
            Pfam:PF00188, Pfam:PF08562, PRINTS:PR00838, PRINTS:PR00837,
            SMART:SM00198, SUPFAM:SSF55797, PROSITE:PS01009, PROSITE:PS51670
KEYWORDS    Calcium channel impairing toxin; Disulfide bond; Ion channel
            impairing toxin; Neurotoxin; Potassium channel impairing toxin;
            Secreted; Signal; Toxin.
SOURCE      Varanus varius (lace monitor)
  ORGANISM  Varanus varius
            Eukaryota; Metazoa; Chordata; Craniata; Vertebrata; Euteleostomi;
            Lepidosauria; Squamata; Bifurcata; Unidentata; Episquamata;
            Toxicofera; Anguimorpha; Paleoanguimorpha; Varanoidea; Varanidae;
            Varanus.
REFERENCE   1  (residues 1 to 242)
  AUTHORS   Fry,B.G., Vidal,N., Norman,J.A., Vonk,F.J., Scheib,H., Ramjan,S.F.,
            Kuruppu,S., Fung,K., Hedges,S.B., Richardson,M.K., Hodgson,W.C.,
            Ignjatovic,V., Summerhayes,R. and Kochva,E.
  TITLE     Early evolution of the venom system in lizards and snakes
  JOURNAL   Nature 439 (7076), 584-588 (2006)
   PUBMED   16292255
  REMARK    NUCLEOTIDE SEQUENCE [LARGE SCALE MRNA].;
            TISSUE=Venom gland
COMMENT     [FUNCTION] Blocks ryanodine receptors, and potassium channels.
            {ECO:0000250}.
            [SUBCELLULAR LOCATION] Secreted {ECO:0000250}.
            [TISSUE SPECIFICITY] Expressed by the venom gland.
            [SIMILARITY] Belongs to the CRISP family. {ECO:0000305}.
            [SIMILARITY] Contains 1 SCP domain. {ECO:0000305}.
            [SIMILARITY] Contains 1 ShKT domain.
            {ECO:0000255|PROSITE-ProRule:PRU01005}.
FEATURES             Location/Qualifiers
     source          1..242
                     /organism="Varanus varius"
                     /db_xref="taxon:8559"
     Protein         1..242
                     /product="Cysteine-rich venom protein VAR11"
                     /note="CRVP; Cysteine-rich secretory protein VAR11;
                     CRISP-VAR11"
                     /UniProtKB_evidence="Evidence at transcript level"
     Region          1..19
                     /region_name="Signal"
                     /experiment="experimental evidence, no additional details
                     recorded"
                     /note="{ECO:0000255}."
     Region          20..242
                     /region_name="Mature chain"
                     /experiment="experimental evidence, no additional details
                     recorded"
                     /note="Cysteine-rich venom protein VAR11.
                     /FTId=PRO_0000380662."
     Region          34..171
                     /region_name="SCP_CRISP"
                     /note="SCP_CRISP: SCP-like extracellular protein domain,
                     CRISP-like sub-family. The wider family of SCP containing
                     proteins includes plant pathogenesis-related protein 1
                     (PR-1), CRISPs, mammalian cysteine-rich secretory
                     proteins, which combine SCP with a...; cd05383"
                     /db_xref="CDD:240183"
     Region          41..169
                     /region_name="Domain"
                     /experiment="experimental evidence, no additional details
                     recorded"
                     /note="SCP."
     Bond            77..156
                     /bond_type="disulfide"
                     /experiment="experimental evidence, no additional details
                     recorded"
                     /note="{ECO:0000255|PROSITE-ProRule:PRU01005}."
     Bond            95..170
                     /bond_type="disulfide"
                     /experiment="experimental evidence, no additional details
                     recorded"
                     /note="{ECO:0000255|PROSITE-ProRule:PRU01005}."
     Bond            151..167
                     /bond_type="disulfide"
                     /experiment="experimental evidence, no additional details
                     recorded"
                     /note="{ECO:0000255|PROSITE-ProRule:PRU01005}."
     Region          189..241
                     /region_name="Crisp"
                     /note="Crisp; pfam08562"
                     /db_xref="CDD:117137"
     Bond            189..196
                     /bond_type="disulfide"
                     /experiment="experimental evidence, no additional details
                     recorded"
                     /note="{ECO:0000255|PROSITE-ProRule:PRU01005}."
     Bond            192..201
                     /bond_type="disulfide"
                     /experiment="experimental evidence, no additional details
                     recorded"
                     /note="{ECO:0000255|PROSITE-ProRule:PRU01005}."
     Region          205..237
                     /region_name="Domain"
                     /experiment="experimental evidence, no additional details
                     recorded"
                     /note="ShKT. {ECO:0000255|PROSITE-ProRule:PRU01005}."
     Bond            205..237
                     /bond_type="disulfide"
                     /experiment="experimental evidence, no additional details
                     recorded"
                     /note="{ECO:0000255|PROSITE-ProRule:PRU01005}."
     Bond            214..231
                     /bond_type="disulfide"
                     /experiment="experimental evidence, no additional details
                     recorded"
                     /note="{ECO:0000255|PROSITE-ProRule:PRU01005}."
     Bond            223..235
                     /bond_type="disulfide"
                     /experiment="experimental evidence, no additional details
                     recorded"
                     /note="{ECO:0000255|PROSITE-ProRule:PRU01005}."
ORIGIN      
        1 millklyltl aailcqsrgm tsldlddlmt tnpeiqneii nkhndlrrtv dppaknmlkm
       61 swdniiaesa kraalrcnyk ehtsiaerti ggvvcgenhf mssnprtwss siqswfdern
      121 sfmfgfgpti pgvmvghytq vvwyksykvg cainlcpaqs lkyfqvcqyc pggnvagrky
      181 epytigepca acpkdcdngl ctnpcayndd ytscpdltkq vgcnhpvtan ckascqctte
      241 iq
//
