# Supplementary material for: Venomix: a simple bioinformatic pipeline for identifying and characterizing toxin gene candidates from transcriptomic data
Source: PeerJ. 2018 Jul 31;6:e5361. doi: 10.7717/peerj.5361 (PMC6074769; doi:10.7717/peerj.5361)
Supplement: Supplemental Information 2 [file peerj-06-5361-s002.gz › FinalOutput_1E-20/Venom_allergen_5/nucleotide.fasta]

>TRINITY_DN9156_c0_g1_i1 len=799 path=[1972:0-124 1973:125-148 1994:149-163 1988:164-204 1997:205-209 1992:210-235 2000:236-245 1999:246-269 1996:270-420 1942:421-462 1985:463-665 1959:666-689 1990:690-722 1984:723-746 1983:747-798] [-1, 1972, 1973, 1994, 1988, 1997, 1992, 2000, 1999, 1996, 1942, 1985, 1959, 1990, 1984, 1983, -2]
CTCACAGTAACTTGTTCGGGCTTTCTAGTTTGTCCTCATTTGGGGACGTTTTTTCTTCTT
CTTTTTCTTCTTTTTTTTTTTTTTCTTTTTCTTTGTTGGCTTGTCTGTTTGAACTTTTTG
TTTCGCTTTGTTAAGTTTTTCAATTTAAAGTCCTTCCTGGGGTCGTCAATTTTGGTCGTA
GCTTTGGCATTGTCGGTGACGGGAGCAGATTTGGTGGTTTCTGCAATTTTGGTTCTCCCT
TTCAGGCTGTTTCGTAAGGTTTTTGTCCTTTATAGTTCCCTCCTGGACCATAGTTGCAGA
CGGTGATGTAGCCAGACGGTGGACTCCAAAGATAGAGGTTTTGGATATGATCACACCACG
CCACCCCACAGCCGACCTTGTTGGAGTTAGCCCACACCACCTGAGTGTAGTGGAGACATT
GTGTGCCGCTGCAGGAGCCCGAATAATAATCGTAGTCATTGCGTTCATCAAACCACCATT
GCACCGCTGCTCTCGCGTCGCGCTGGATGGAGTGAACATAGATGTTTTCGCCAACGTATG
AATAAGTAGAAGAGCTGCTACTCCTGTCACCGTTGTGGTTGAAGTTGCATTGCTCGGCGT
AGTTCTGAGCTATTCCCTCCAGTTCGTCGCTCCAACTCATGTCCTGCATGTTGGTAGCAG
GGGGGTTGACAGAATGTCTGAACTCATTATGAGCCTGGACGATGGTAACCTGTTCAGCAC
TGGAAAATCCATCAGAGCTGCGCTTCGTTCTCTTCTCACCAATTGCCACAGAGAACAGGA
GGAGCAGAGCAAAACATGG
