# Supplementary material for: Venomix: a simple bioinformatic pipeline for identifying and characterizing toxin gene candidates from transcriptomic data
Source: PeerJ. 2018 Jul 31;6:e5361. doi: 10.7717/peerj.5361 (PMC6074769; doi:10.7717/peerj.5361)
Supplement: Supplemental Information 2 [file peerj-06-5361-s002.gz › FinalOutput_1E-20/Venom_allergen_5/signalp.txt]

# SignalP-4.1 euk predictions
# name                     Cmax  pos  Ymax  pos  Smax  pos  Smean   D     ?  Dmaxcut    Networks-used
Q2XXP2                     0.368  20  0.547  20  0.908   5  0.803   0.685 Y  0.450      SignalP-noTM
Q2XXP1                     0.368  20  0.547  20  0.908   5  0.803   0.685 Y  0.450      SignalP-noTM
TRINITY_DN9156_c0_g1::TRINITY_DN9156_c0_g1_i1::g.1::m.1  0.223  15  0.384  15  0.762  12  0.679   0.543 Y  0.450      SignalP-noTM
