# Supplementary material for: Venomix: a simple bioinformatic pipeline for identifying and characterizing toxin gene candidates from transcriptomic data
Source: PeerJ. 2018 Jul 31;6:e5361. doi: 10.7717/peerj.5361 (PMC6074769; doi:10.7717/peerj.5361)
Supplement: Supplemental Information 2 [file peerj-06-5361-s002.gz › FinalOutput_1E-20/Venom_allergen_5/aligned.fasta]

>Q2XXP2
MILLKLYLTLAAILCQSRGMTSLDLDDLMTTNPEIQNEIINKHNDLRRTVDPPAKNMLKM
SWDNIIAESAKRAALRCNYKEHTSIAERTIGGVVCGENYFMSSNPRTWSSSIQSWFDERN
NFMFGFGPTIPGVMVGHYTQVVWYKSYKVGCAINLCP-AQSL-------KYFQVCQYCPG
GNVAGRKYEPYTIGEPCAARPKDCDNGLCTNPCAYNDDYTSCPDLTKQVGCHHPVTANC-
----------
>Q2XXP1
MILLKLYLTLAAILCQSRGMTSLDLDDLMTTNPEIQNEIINKHNDLRRTVDPPAKNMLKM
SWDNIIAESAKRAALRCNYKEHTSIAERTIGGVVCGENHFMSSNPRTWSSSIQSWFDERN
SFMFGFGPTIPGVMVGHYTQVVWYKSYKVGCAINLCP-AQSL-------KYFQVCQYCPG
GNVAGRKYEPYTIGEPCAACPKDCDNGLCTNPCAYNDDYTSCPDLTKQVGCNHPVTANCK
ASCQCTTEIQ
>TRINITY_DN9156_c0_g1::TRINITY_DN9156_c0_g1_i1::g.1::m.1 type:5prime_partial len:186 gc:universal TRINITY_DN9156_c0_g1_i1:799-242(-)
-PCFALLLLFSVAIGEKRTKRSSD-----GFSSAEQVTIVQAHNEFRHSVNPPATNMQDM
SWSDELEGIAQNYAEQCNFNHNGDRSSSSSTYSYVGENIYVHSIQRDARAAVQWWFDERN
DYDY-YSGSCSGTQCLHYTQVVWANSNKVGCGVAWCDHIQNLYLWSPPSGYITVCNYGPG
GNYKGQK--PYETA----------------------------------------------
----------
