# Supplementary material for: Venomix: a simple bioinformatic pipeline for identifying and characterizing toxin gene candidates from transcriptomic data
Source: PeerJ. 2018 Jul 31;6:e5361. doi: 10.7717/peerj.5361 (PMC6074769; doi:10.7717/peerj.5361)
Supplement: Supplemental Information 2 [file peerj-06-5361-s002.gz › FinalOutput_1E-20/Kunitz-type_serine_protease_inhibitor_bitisilin-3_1/mature.fasta]

>TRINITY_DN10125_c0_g1::TRINITY_DN10125_c0_g1_i1::g.3::m.3  type:complete len:142 gc:universal TRINITY_DN10125_c0_g1_i1:304-729(+); MatureChain: 25-142
DGRTICLLPQVVGSCVIMRERFFFNATSWRCESFRYGGCEGNANNFKTFDDCKAKCQGAC
LQPVDPGPCPSHFPKFFFNTQTGVCEQFNYGGCFGNLNKFNTIQDCEATCLTATPEP*
>TRINITY_DN10125_c0_g1::TRINITY_DN10125_c0_g1_i2::g.5::m.5  type:complete len:142 gc:universal TRINITY_DN10125_c0_g1_i2:424-849(+); MatureChain: 25-142
DGRTICLLPQVVGSCVIMRERFFFNATSWRCESFRYGGCEGNANNFKTFDDCKAKCQGAC
LQPVDPGPCPSHFPKFFFNTQTGVCEQFNYGGCFGNLNKFNTIQDCEATCLTATPEP*
>TRINITY_DN10125_c0_g1::TRINITY_DN10125_c0_g1_i3::g.7::m.7  type:complete len:142 gc:universal TRINITY_DN10125_c0_g1_i3:344-769(+); MatureChain: 25-142
DGRTICLLPQVVGSCVIMRERFFFNATSWRCESFRYGGCEGNANNFKTFDDCKAKCQGAC
LQPVDPGPCPSHFPKFFFNTQTGVCEQFNYGGCFGNLNKFNTIQDCEATCLTATPEP*
>TRINITY_DN23575_c0_g1::TRINITY_DN23575_c0_g1_i1::g.9::m.9  type:5prime_partial len:151 gc:universal TRINITY_DN23575_c0_g1_i1:2-454(+); MatureChain: 21-151
ASERGGPPTDECSRSVALRKCYLPRDPGLRCKASIRMYYFNRYFNTCETFKYGGCQGNNN
RFVTMEDCLGCCQLSKCEQPAETGPCKASLRKYYFDVDWNDCKPFIYGGCGGNDNNFLTY
DECYDKCGSK*
