# Supplementary material for: Venomix: a simple bioinformatic pipeline for identifying and characterizing toxin gene candidates from transcriptomic data
Source: PeerJ. 2018 Jul 31;6:e5361. doi: 10.7717/peerj.5361 (PMC6074769; doi:10.7717/peerj.5361)
Supplement: Supplemental Information 2 [file peerj-06-5361-s002.gz › FinalOutput_1E-20/Kunitz-type_serine_protease_inhibitor_bitisilin-3_1/genbankfile.txt]

VERSION     Q6T269.1  GI:82203423
DBSOURCE    UniProtKB: locus VKT3_BITGA, accession Q6T269;
            class: standard.
            created: Jun 16, 2009.
            sequence updated: Jul 5, 2004.
            annotation updated: Jan 7, 2015.
            xrefs: AY442289.1, AAR19275.1
            xrefs (non-sequence databases): ProteinModelPortal:Q6T269,
            MEROPS:I02.020, GO:0005576, GO:0004867, Gene3D:4.10.410.10,
            InterPro:IPR002223, InterPro:IPR020901, Pfam:PF00014,
            PRINTS:PR00759, SMART:SM00131, SUPFAM:SSF57362, PROSITE:PS00280,
            PROSITE:PS50279
KEYWORDS    Disulfide bond; Glycoprotein; Protease inhibitor; Repeat; Secreted;
            Serine protease inhibitor.
SOURCE      Bitis gabonica (Gaboon viper)
  ORGANISM  Bitis gabonica
            Eukaryota; Metazoa; Chordata; Craniata; Vertebrata; Euteleostomi;
            Lepidosauria; Squamata; Bifurcata; Unidentata; Episquamata;
            Toxicofera; Serpentes; Colubroidea; Viperidae; Viperinae; Bitis.
REFERENCE   1  (residues 1 to 151)
  AUTHORS   Francischetti,I.M., My-Pham,V., Harrison,J., Garfield,M.K. and
            Ribeiro,J.M.
  TITLE     Bitis gabonica (Gaboon viper) snake venom gland: toward a catalog
            for the full-length transcripts (cDNA) and proteins
  JOURNAL   Gene 337, 55-69 (2004)
   PUBMED   15276202
  REMARK    NUCLEOTIDE SEQUENCE [MRNA].;
            TISSUE=Venom gland
COMMENT     [FUNCTION] Serine protease inhibitor. {ECO:0000250}.
            [SUBCELLULAR LOCATION] Secreted {ECO:0000250}.
            [TISSUE SPECIFICITY] Expressed by the venom gland.
            [SIMILARITY] Belongs to the venom Kunitz-type family.
            {ECO:0000305}.
            [SIMILARITY] Contains 2 BPTI/Kunitz inhibitor domains.
            {ECO:0000255|PROSITE-ProRule:PRU00031}.
FEATURES             Location/Qualifiers
     source          1..151
                     /organism="Bitis gabonica"
                     /db_xref="taxon:8694"
     Protein         <1..151
                     /product="Kunitz-type serine protease inhibitor
                     bitisilin-3"
                     /note="Two-Kunitz protease inhibitor"
                     /UniProtKB_evidence="Evidence at transcript level"
     Region          <1..151
                     /region_name="Mature chain"
                     /experiment="experimental evidence, no additional details
                     recorded"
                     /note="Kunitz-type serine protease inhibitor bitisilin-3.
                     /FTId=PRO_0000376870."
     Region          16..69
                     /region_name="KU"
                     /note="BPTI/Kunitz family of serine protease inhibitors;
                     Structure is a disulfide rich alpha+beta fold. BPTI
                     (bovine pancreatic trypsin inhibitor) is an extensively
                     studied model structure; cd00109"
                     /db_xref="CDD:238057"
     Region          18..68
                     /region_name="Domain"
                     /experiment="experimental evidence, no additional details
                     recorded"
                     /note="BPTI/Kunitz inhibitor 1.
                     {ECO:0000255|PROSITE-ProRule:PRU00031}."
     Bond            18..68
                     /bond_type="disulfide"
                     /experiment="experimental evidence, no additional details
                     recorded"
                     /note="{ECO:0000255|PROSITE-ProRule:PRU00031}."
     Site            order(26..30,32)
                     /site_type="other"
                     /note="trypsin interaction site"
                     /db_xref="CDD:238057"
     Bond            27..51
                     /bond_type="disulfide"
                     /experiment="experimental evidence, no additional details
                     recorded"
                     /note="{ECO:0000255|PROSITE-ProRule:PRU00031}."
     Site            28..29
                     /site_type="other"
                     /experiment="experimental evidence, no additional details
                     recorded"
                     /note="Reactive bond for trypsin. {ECO:0000250}."
     Site            29
                     /site_type="glycosylation"
                     /experiment="experimental evidence, no additional details
                     recorded"
                     /note="N-linked (GlcNAc...). {ECO:0000255}."
     Bond            43..64
                     /bond_type="disulfide"
                     /experiment="experimental evidence, no additional details
                     recorded"
                     /note="{ECO:0000255|PROSITE-ProRule:PRU00031}."
     Region          70..123
                     /region_name="KU"
                     /note="BPTI/Kunitz family of serine protease inhibitors;
                     Structure is a disulfide rich alpha+beta fold. BPTI
                     (bovine pancreatic trypsin inhibitor) is an extensively
                     studied model structure; cd00109"
                     /db_xref="CDD:238057"
     Region          72..122
                     /region_name="Domain"
                     /experiment="experimental evidence, no additional details
                     recorded"
                     /note="BPTI/Kunitz inhibitor 2.
                     {ECO:0000255|PROSITE-ProRule:PRU00031}."
     Bond            72..122
                     /bond_type="disulfide"
                     /experiment="experimental evidence, no additional details
                     recorded"
                     /note="{ECO:0000255|PROSITE-ProRule:PRU00031}."
     Site            order(80..84,86)
                     /site_type="other"
                     /note="trypsin interaction site"
                     /db_xref="CDD:238057"
     Bond            81..105
                     /bond_type="disulfide"
                     /experiment="experimental evidence, no additional details
                     recorded"
                     /note="{ECO:0000255|PROSITE-ProRule:PRU00031}."
     Bond            97..118
                     /bond_type="disulfide"
                     /experiment="experimental evidence, no additional details
                     recorded"
                     /note="{ECO:0000255|PROSITE-ProRule:PRU00031}."
ORIGIN      
        1 plrpgtekht fpfpaefcnl padlgpckny tgrfyydsas nkcevfiygg cpgnannfkt
       61 reecrktcve icilpaelgp cdeytgrfyy dsasnkcevf iyggcqgnan nfktrdecrk
      121 tcveicilpa elgpcdeytg rlllrlgikq m
//
