# Supplementary material for: Venomix: a simple bioinformatic pipeline for identifying and characterizing toxin gene candidates from transcriptomic data
Source: PeerJ. 2018 Jul 31;6:e5361. doi: 10.7717/peerj.5361 (PMC6074769; doi:10.7717/peerj.5361)
Supplement: Supplemental Information 2 [file peerj-06-5361-s002.gz › FinalOutput_1E-20/Kunitz-type_serine_protease_inhibitor_bitisilin-3_1/rsemfile_expressioninfo.txt]

transcript_id	gene_id	length	effective_length	expected_count	TPM	FPKM	IsoPct
../INPUTS/RSEM.isoforms.results	TRINITY_DN8199_c0_g1_i1	TRINITY_DN8199_c0_g1_i1	329	152.81	65.00	18.68	55.79	100.00
../INPUTS/RSEM.isoforms.results	TRINITY_DN10125_c0_g1_i1	TRINITY_DN10125_c0_g1_i1	1028	849.20	68.81	3.56	10.63	100.00
../INPUTS/RSEM.isoforms.results	TRINITY_DN10125_c0_g1_i2	TRINITY_DN10125_c0_g1_i2	1148	969.20	89.51	4.06	12.11	100.00
../INPUTS/RSEM.isoforms.results	TRINITY_DN10125_c0_g1_i3	TRINITY_DN10125_c0_g1_i3	1068	889.20	130.67	6.45	19.27	100.00
../INPUTS/RSEM.isoforms.results	TRINITY_DN23575_c0_g1_i1	TRINITY_DN23575_c0_g1_i1	499	320.47	127.00	17.40	51.97	100.00
