# Supplementary material for: Venomix: a simple bioinformatic pipeline for identifying and characterizing toxin gene candidates from transcriptomic data
Source: PeerJ. 2018 Jul 31;6:e5361. doi: 10.7717/peerj.5361 (PMC6074769; doi:10.7717/peerj.5361)
Supplement: Supplemental Information 2 [file peerj-06-5361-s002.gz › FinalOutput_1E-20/Kunitz-type_serine_protease_inhibitor_bitisilin-3_1/nucleotide.fasta]

>TRINITY_DN8199_c0_g1_i1 len=329 path=[871:0-46 872:47-66 873:67-68 974:69-71 964:72-95 954:96-105 943:106-163 932:164-175 910:176-209 953:210-211 942:212-231 931:232-233 919:234-236 908:237-260 869:261-270 870:271-328] [-1, 871, 872, 873, 974, 964, 954, 943, 932, 910, 953, 942, 931, 919, 908, 869, 870]
TTTCCCGAGATTTTACTTCGATAAGGCTACTAATGGCTGCAAAAAGTTCATTTACGGAGG
ATGTCGTGGCAATGGCAACAATTTTGGCACTTACAAGGAGTGTTGCAACAGATGTCTACC
GAAGGTATGCACACTGCCAGCGGAAACGGGACCGTGCAAAGCGTCTTTCCCGAGATTTTA
CTTCGATATGGCTACTAATGGCTGCAAAAAGTTCATTTACGGAGGATGTCGTGGCAATGG
CAACAATTTTGGCACTTACAAGGAGTGTTGCAACAGATGTCTACCGAAGGTATGCACACT
GCCAGCGGAAACGGGACCGTGCAAAGCGT
>TRINITY_DN10125_c0_g1_i1 len=1028 path=[3331:0-174 3414:175-192 3409:193-212 3401:213-281 3413:282-305 3408:306-319 3400:320-343 3417:344-349 3407:350-373 3412:374-537 3423:538-561 3424:562-593 3398:594-635 3419:636-639 3416:640-663 3411:664-804 3346:805-822 3396:823-951 3310:952-975 3311:976-977 3312:978-1002 3313:1003-1027] [-1, 3331, 3414, 3409, 3401, 3413, 3408, 3400, 3417, 3407, 3412, 3423, 3424, 3398, 3419, 3416, 3411, 3346, 3396, 3310, 3311, 3312, 3313, -2]
CTTTGAACCTTGGGACCAACGAACGTTGGGACCAATAGACCTTGGGACCAATGACACGCT
CCCCTGTGACCTTCACCGCTGTGTAGCCATAAGTAGGAGGGTGGGAACAGCGTGTCGAAC
AGCTGCAGACAACGAGTACTGGACAAATCGGCGCTTTGGACAAGTCGCGCTGTGACAGCC
TGCCTCTATAAAAACAGCATCTGGACCAATCCTCGTCACCAAACCCTCCTCCATAGCTGC
AACACTCCGAGCTGCACGTGCTGCCGTGAATCGTCACTGTCATCACCTTCTTAACGCAGA
ACTATGGACGCCCTTCGCTCAGCTGCTGTTCTTCTGCTGGTGACTCTCTTTACGCAGCTG
CCGACCATCCGAGCAGATGGCAGAACTATTTGCCTGTTGCCTCAAGTAGTCGGGAGTTGT
GTTATTATGCGAGAAAGGTTTTTCTTCAACGCAACTTCGTGGAGATGCGAGTCTTTCCGT
TACGGAGGTTGTGAGGGCAACGCCAACAACTTTAAAACCTTTGATGACTGCAAGGCTAAG
TGCCAGGGAGCGTGCCTACAACCCGTAGATCCTGGGCCGTGCCCTTCCCACTTCCCCAAG
TTCTTCTTCAATACGCAGACGGGGGTTTGTGAACAGTTCAATTACGGAGGCTGTTTCGGC
AACCTCAACAAGTTTAACACCATACAAGATTGCGAGGCTACCTGTCTCACAGCAACTCCA
GAGCCTTGATGGGGCCAGGGTTCAAACCGACGAGCTCCGATAAAAGTTTCTGAAAATGTT
TTGCTTGATCTGAAAAGACGTTTTTCCCCCATGCTCCTCTTTCTTCCCTTTATTTTTTTT
TGCCAATATGCAGAGGGCCTATTTAAAAAAAAGGAAAAGAAAAAGTCTCTATATCGTGGT
GTTACTGTAGTTAACACACTGTGTAGTCCTCCCGATCCTCCGCTGTTCATTCTTGTTTCC
TACTCCAATTCCACGCCCAATTTCCTACTCCAATTCCACGCCCAATTTCCTACTCCAATT
CCACGCCC
>TRINITY_DN10125_c0_g1_i2 len=1148 path=[3338:0-51 3339:52-75 3421:76-140 3363:141-181 3403:182-283 3420:284-284 3418:285-294 3414:295-312 3409:313-332 3401:333-401 3413:402-425 3408:426-439 3400:440-463 3417:464-469 3407:470-493 3412:494-657 3423:658-681 3424:682-713 3398:714-755 3419:756-759 3416:760-783 3411:784-924 3346:925-942 3396:943-1071 3310:1072-1095 3311:1096-1097 3312:1098-1122 3313:1123-1147] [-1, 3338, 3339, 3421, 3363, 3403, 3420, 3418, 3414, 3409, 3401, 3413, 3408, 3400, 3417, 3407, 3412, 3423, 3424, 3398, 3419, 3416, 3411, 3346, 3396, 3310, 3311, 3312, 3313, -2]
GCAGAGAACAAGTACTGGGTGATTCTTGTGCTGATGTTTTCTCTTGTGTTTTTTTATGCT
TTCTTATGCTTCCACACTCCATCACTGGATATAATTCACTCTGTGTGTGATTTTGTGTGT
TGGTTTCTTCTACTTTGTGCCATTTGATATACCTTTGGTACATCTTGCGTTTGTGTGTAT
CCGTAAGTTTTTTTTTTTTTCTCGTGGGTGCTGAGTTCGTCAGTGAAGTGCCAGATGGCT
GCGTGTGTATAACCTAGTGCTAACAAATCGGAGCTTTGGACAAGTCGCGCTGTGACAGCC
TGCCTCTATAAAAACAGCATCTGGACCAATCCTCGTCACCAAACCCTCCTCCATAGCTGC
AACACTCCGAGCTGCACGTGCTGCCGTGAATCGTCACTGTCATCACCTTCTTAACGCAGA
ACTATGGACGCCCTTCGCTCAGCTGCTGTTCTTCTGCTGGTGACTCTCTTTACGCAGCTG
CCGACCATCCGAGCAGATGGCAGAACTATTTGCCTGTTGCCTCAAGTAGTCGGGAGTTGT
GTTATTATGCGAGAAAGGTTTTTCTTCAACGCAACTTCGTGGAGATGCGAGTCTTTCCGT
TACGGAGGTTGTGAGGGCAACGCCAACAACTTTAAAACCTTTGATGACTGCAAGGCTAAG
TGCCAGGGAGCGTGCCTACAACCCGTAGATCCTGGGCCGTGCCCTTCCCACTTCCCCAAG
TTCTTCTTCAATACGCAGACGGGGGTTTGTGAACAGTTCAATTACGGAGGCTGTTTCGGC
AACCTCAACAAGTTTAACACCATACAAGATTGCGAGGCTACCTGTCTCACAGCAACTCCA
GAGCCTTGATGGGGCCAGGGTTCAAACCGACGAGCTCCGATAAAAGTTTCTGAAAATGTT
TTGCTTGATCTGAAAAGACGTTTTTCCCCCATGCTCCTCTTTCTTCCCTTTATTTTTTTT
TGCCAATATGCAGAGGGCCTATTTAAAAAAAAGGAAAAGAAAAAGTCTCTATATCGTGGT
GTTACTGTAGTTAACACACTGTGTAGTCCTCCCGATCCTCCGCTGTTCATTCTTGTTTCC
TACTCCAATTCCACGCCCAATTTCCTACTCCAATTCCACGCCCAATTTCCTACTCCAATT
CCACGCCC
>TRINITY_DN10125_c0_g1_i3 len=1068 path=[3338:0-51 3339:52-75 3421:76-140 3410:141-204 3418:205-214 3414:215-232 3409:233-252 3401:253-321 3413:322-345 3408:346-359 3400:360-383 3417:384-389 3407:390-413 3412:414-577 3423:578-601 3424:602-633 3398:634-675 3419:676-679 3416:680-703 3411:704-844 3346:845-862 3396:863-991 3310:992-1015 3311:1016-1017 3312:1018-1042 3313:1043-1067] [-1, 3338, 3339, 3421, 3410, 3418, 3414, 3409, 3401, 3413, 3408, 3400, 3417, 3407, 3412, 3423, 3424, 3398, 3419, 3416, 3411, 3346, 3396, 3310, 3311, 3312, 3313, -2]
GCAGAGAACAAGTACTGGGTGATTCTTGTGCTGATGTTTTCTCTTGTGTTTTTTTATGCT
TTCTTATGCTTCCACACTCCATCACTGGATATAATTCACTCTGTGTGTGATTTTGTGTGT
TGGTTTCTTCTACTTTGTGCCGTTTGATATACCTTTGGTACATCCTGCGTTTGTGTGTTT
CTACAAATCGGAGCTTTGGACAAGTCGCGCTGTGACAGCCTGCCTCTATAAAAACAGCAT
CTGGACCAATCCTCGTCACCAAACCCTCCTCCATAGCTGCAACACTCCGAGCTGCACGTG
CTGCCGTGAATCGTCACTGTCATCACCTTCTTAACGCAGAACTATGGACGCCCTTCGCTC
AGCTGCTGTTCTTCTGCTGGTGACTCTCTTTACGCAGCTGCCGACCATCCGAGCAGATGG
CAGAACTATTTGCCTGTTGCCTCAAGTAGTCGGGAGTTGTGTTATTATGCGAGAAAGGTT
TTTCTTCAACGCAACTTCGTGGAGATGCGAGTCTTTCCGTTACGGAGGTTGTGAGGGCAA
CGCCAACAACTTTAAAACCTTTGATGACTGCAAGGCTAAGTGCCAGGGAGCGTGCCTACA
ACCCGTAGATCCTGGGCCGTGCCCTTCCCACTTCCCCAAGTTCTTCTTCAATACGCAGAC
GGGGGTTTGTGAACAGTTCAATTACGGAGGCTGTTTCGGCAACCTCAACAAGTTTAACAC
CATACAAGATTGCGAGGCTACCTGTCTCACAGCAACTCCAGAGCCTTGATGGGGCCAGGG
TTCAAACCGACGAGCTCCGATAAAAGTTTCTGAAAATGTTTTGCTTGATCTGAAAAGACG
TTTTTCCCCCATGCTCCTCTTTCTTCCCTTTATTTTTTTTTGCCAATATGCAGAGGGCCT
ATTTAAAAAAAAGGAAAAGAAAAAGTCTCTATATCGTGGTGTTACTGTAGTTAACACACT
GTGTAGTCCTCCCGATCCTCCGCTGTTCATTCTTGTTTCCTACTCCAATTCCACGCCCAA
TTTCCTACTCCAATTCCACGCCCAATTTCCTACTCCAATTCCACGCCC
>TRINITY_DN23575_c0_g1_i1 len=499 path=[953:0-498] [-1, 953, -2]
GGGACGTCGTTTTGCTGCTTTTCTGATCCTGACCATCTGTCTGCTTGCACCTGTGGCTGG
CGCTTCGGAACGTGGGGGTCCGCCAACTGATGAGTGTTCTCGTTCTGTTGCCCTAAGAAA
GTGTTACCTTCCCAGGGATCCGGGGCTTCGATGTAAGGCTTCGATACGCATGTATTACTT
CAACAGATATTTCAACACTTGCGAAACTTTCAAATACGGAGGATGTCAAGGCAACAACAA
CAGATTTGTCACCATGGAGGACTGCCTAGGATGTTGTCAACTGAGTAAATGCGAACAACC
AGCGGAAACGGGGCCGTGCAAAGCGTCTCTCAGGAAATATTACTTCGATGTGGATTGGAA
TGACTGTAAGCCGTTCATTTACGGAGGGTGTGGTGGCAACGACAACAATTTCCTCACTTA
CGATGAGTGTTACGACAAATGTGGGTCGAAATAACTGCGCTGAATGGTGTGGCGACATCC
CTAGCACTGCTGAGGAGAG
