# Supplementary material for: Venomix: a simple bioinformatic pipeline for identifying and characterizing toxin gene candidates from transcriptomic data
Source: PeerJ. 2018 Jul 31;6:e5361. doi: 10.7717/peerj.5361 (PMC6074769; doi:10.7717/peerj.5361)
Supplement: Supplemental Information 2 [file peerj-06-5361-s002.gz › FinalOutput_1E-20/Kunitz-type_serine_protease_inhibitor_bitisilin-3_1/signalp.txt]

# SignalP-4.1 euk predictions
# name                     Cmax  pos  Ymax  pos  Smax  pos  Smean   D     ?  Dmaxcut    Networks-used
Q6T269                     0.106  66  0.121  12  0.199   4  0.140   0.132 N  0.450      SignalP-noTM
TRINITY_DN8199_c0_g1::TRINITY_DN8199_c0_g1_i1::g.1::m.1  0.221  55  0.146  55  0.125   1  0.099   0.121 N  0.450      SignalP-noTM
TRINITY_DN10125_c0_g1::TRINITY_DN10125_c0_g1_i1::g.3::m.3  0.642  25  0.717  25  0.905   4  0.809   0.767 Y  0.450      SignalP-noTM
TRINITY_DN10125_c0_g1::TRINITY_DN10125_c0_g1_i2::g.5::m.5  0.642  25  0.717  25  0.905   4  0.809   0.767 Y  0.450      SignalP-noTM
TRINITY_DN10125_c0_g1::TRINITY_DN10125_c0_g1_i3::g.7::m.7  0.642  25  0.717  25  0.905   4  0.809   0.767 Y  0.450      SignalP-noTM
TRINITY_DN23575_c0_g1::TRINITY_DN23575_c0_g1_i1::g.9::m.9  0.816  21  0.879  21  0.974  13  0.948   0.916 Y  0.450      SignalP-noTM
