# Supplementary material for: Venomix: a simple bioinformatic pipeline for identifying and characterizing toxin gene candidates from transcriptomic data
Source: PeerJ. 2018 Jul 31;6:e5361. doi: 10.7717/peerj.5361 (PMC6074769; doi:10.7717/peerj.5361)
Supplement: Supplemental Information 2 [file peerj-06-5361-s002.gz › FinalOutput_1E-20/Kunitz-type_serine_protease_inhibitor_bitisilin-3_1/final.txt]

>Q6T269
PLRPGTEKHTFPFPAEFCNLPADLGPCKNYTGRFYYDSASNKCEVFIYGGCPGNANNFKT
REECRKTCVEICILPAELGPCDEYTGRFYYDSASNKCEVFIYGGCQGNANNFKTRDECRK
TCVEICILPAELGPCDEYTGRLLLRLGIKQM
>TRINITY_DN8199_c0_g1::TRINITY_DN8199_c0_g1_i1::g.1::m.1 type:internal len:110 gc:universal TRINITY_DN8199_c0_g1_i1:2-328(+)
FPRFYFDKATNGCKKFIYGGCRGNGNNFGTYKECCNRCLPKVCTLPAETGPCKASFPRFY
FDMATNGCKKFIYGGCRGNGNNFGTYKECCNRCLPKVCTLPAETGPCKA
>TRINITY_DN10125_c0_g1::TRINITY_DN10125_c0_g1_i1::g.3::m.3 type:complete len:142 gc:universal TRINITY_DN10125_c0_g1_i1:304-729(+)
MDALRSAAVLLLVTLFTQLPTIRADGRTICLLPQVVGSCVIMRERFFFNATSWRCESFRY
GGCEGNANNFKTFDDCKAKCQGACLQPVDPGPCPSHFPKFFFNTQTGVCEQFNYGGCFGN
LNKFNTIQDCEATCLTATPEP*
>TRINITY_DN10125_c0_g1::TRINITY_DN10125_c0_g1_i2::g.5::m.5 type:complete len:142 gc:universal TRINITY_DN10125_c0_g1_i2:424-849(+)
MDALRSAAVLLLVTLFTQLPTIRADGRTICLLPQVVGSCVIMRERFFFNATSWRCESFRY
GGCEGNANNFKTFDDCKAKCQGACLQPVDPGPCPSHFPKFFFNTQTGVCEQFNYGGCFGN
LNKFNTIQDCEATCLTATPEP*
>TRINITY_DN10125_c0_g1::TRINITY_DN10125_c0_g1_i3::g.7::m.7 type:complete len:142 gc:universal TRINITY_DN10125_c0_g1_i3:344-769(+)
MDALRSAAVLLLVTLFTQLPTIRADGRTICLLPQVVGSCVIMRERFFFNATSWRCESFRY
GGCEGNANNFKTFDDCKAKCQGACLQPVDPGPCPSHFPKFFFNTQTGVCEQFNYGGCFGN
LNKFNTIQDCEATCLTATPEP*
>TRINITY_DN23575_c0_g1::TRINITY_DN23575_c0_g1_i1::g.9::m.9 type:5prime_partial len:151 gc:universal TRINITY_DN23575_c0_g1_i1:2-454(+)
GRRFAAFLILTICLLAPVAGASERGGPPTDECSRSVALRKCYLPRDPGLRCKASIRMYYF
NRYFNTCETFKYGGCQGNNNRFVTMEDCLGCCQLSKCEQPAETGPCKASLRKYYFDVDWN
DCKPFIYGGCGGNDNNFLTYDECYDKCGSK*
