# Supplementary material for: Venomix: a simple bioinformatic pipeline for identifying and characterizing toxin gene candidates from transcriptomic data
Source: PeerJ. 2018 Jul 31;6:e5361. doi: 10.7717/peerj.5361 (PMC6074769; doi:10.7717/peerj.5361)
Supplement: Supplemental Information 2 [file peerj-06-5361-s002.gz › FinalOutput_1E-20/Conantokin-R_31/mature.fasta]

>P07231 ; MatureChain: 22-100
TGTLDDGGALTERRSADATALKAEPVLLQKSAARSTDDNGKDRLTQMKRILKQRGNKARG
EEELQENQELIREKSNGKR
>TRINITY_DN9594_c0_g1::TRINITY_DN9594_c0_g1_i1::g.1::m.1  type:complete len:100 gc:universal TRINITY_DN9594_c0_g1_i1:625-326(-); MatureChain: 28-100
DALTERRSADATALKPEPVLLQKSAPRSTDDNGKDRLTQMKRTLRKQGNTARITEAQREA
AIVAGTLNDTGK*
