# Supplementary material for: Venomix: a simple bioinformatic pipeline for identifying and characterizing toxin gene candidates from transcriptomic data
Source: PeerJ. 2018 Jul 31;6:e5361. doi: 10.7717/peerj.5361 (PMC6074769; doi:10.7717/peerj.5361)
Supplement: Supplemental Information 2 [file peerj-06-5361-s002.gz › FinalOutput_1E-20/Conantokin-R_31/genbankfile.txt]

VERSION     P07231.2  GI:6166130
DBSOURCE    UniProtKB: locus CKG_CONGE, accession P07231;
            class: standard.
            extra accessions:O61475
            created: Apr 1, 1988.
            sequence updated: Dec 15, 1998.
            annotation updated: Jul 22, 2015.
            xrefs: AF043141.1, AAC15669.1, A05168, 1AD7_A, 1AWY_A, 1ONU_A,
            2DPQ_A
            xrefs (non-sequence databases): PDBsum:1AD7, PDBsum:1AWY,
            PDBsum:1ONU, PDBsum:2DPQ, ProteinModelPortal:P07231,
            ConoServer:1373, ConoServer:1353, EvolutionaryTrace:P07231,
            GO:0005576, GO:0035792, GO:0046872, GO:0009405, InterPro:IPR005918,
            PROSITE:PS60025
KEYWORDS    3D-structure; Amidation; Cleavage on pair of basic residues;
            Gamma-carboxyglutamic acid; Ion channel impairing toxin; Ionotropic
            glutamate receptor inhibitor; Metal-binding; Neurotoxin;
            Pharmaceutical; Postsynaptic neurotoxin; Secreted; Signal; Toxin.
SOURCE      Conus geographus (geography cone)
  ORGANISM  Conus geographus
            Eukaryota; Metazoa; Lophotrochozoa; Mollusca; Gastropoda;
            Caenogastropoda; Hypsogastropoda; Neogastropoda; Conoidea; Conidae;
            Conus.
REFERENCE   1  (residues 1 to 100)
  AUTHORS   Bandyopadhyay,P.K., Colledge,C.J., Walker,C.S., Zhou,L.M.,
            Hillyard,D.R. and Olivera,B.M.
  TITLE     Conantokin-G precursor and its role in gamma-carboxylation by a
            vitamin K-dependent carboxylase from a Conus snail
  JOURNAL   J. Biol. Chem. 273 (10), 5447-5450 (1998)
   PUBMED   9488665
  REMARK    NUCLEOTIDE SEQUENCE [MRNA], AND VARIANT VAL-85.;
            TISSUE=Venom duct
REFERENCE   2  (residues 1 to 100)
  AUTHORS   McIntosh,J.M., Olivera,B.M., Cruz,L.J. and Gray,W.R.
  TITLE     Gamma-carboxyglutamate in a neuroactive toxin
  JOURNAL   J. Biol. Chem. 259 (23), 14343-14346 (1984)
   PUBMED   6501296
  REMARK    NUCLEOTIDE SEQUENCE [MRNA] OF 81-97, AMIDATION AT ASN-97, AND
            GAMMA-CARBOXYGLUTAMATION AT GLU-83; GLU-84; GLU-87; GLU-90 AND
            GLU-94.
REFERENCE   3  (residues 1 to 100)
  AUTHORS   Olivera,B.M., Rivier,J., Clark,C., Ramilo,C.A., Corpuz,G.P.,
            Abogadie,F.C., Mena,E.E., Woodward,S.R., Hillyard,D.R. and
            Cruz,L.J.
  TITLE     Diversity of Conus neuropeptides
  JOURNAL   Science 249 (4966), 257-263 (1990)
   PUBMED   2165278
  REMARK    FUNCTION.
REFERENCE   4  (residues 1 to 100)
  AUTHORS   Klein,R.C., Prorok,M., Galdzicki,Z. and Castellino,F.J.
  TITLE     The amino acid residue at sequence position 5 in the conantokin
            peptides partially governs subunit-selective antagonism of
            recombinant N-methyl-D-aspartate receptors
  JOURNAL   J. Biol. Chem. 276 (29), 26860-26867 (2001)
   PUBMED   11335724
  REMARK    MUTAGENESIS OF LEU-85, AND SITE.
REFERENCE   5  (residues 1 to 100)
  AUTHORS   Blandl,T., Warder,S.E., Prorok,M. and Castellino,F.J.
  TITLE     Binding of cations to individual gamma-carboxyglutamate residues of
            conantokin-G and conantokin-T
  JOURNAL   J. Pept. Res. 53 (4), 453-464 (1999)
   PUBMED   10406223
  REMARK    METAL-BINDING.
REFERENCE   6  (residues 1 to 100)
  AUTHORS   Malmberg,A.B., Gilbert,H., McCabe,R.T. and Basbaum,A.I.
  TITLE     Powerful antinociceptive effects of the cone snail venom-derived
            subtype-selective NMDA receptor antagonists conantokins G and T
  JOURNAL   Pain 101 (1-2), 109-116 (2003)
   PUBMED   12507705
  REMARK    THERAPEUTIC USAGE.
REFERENCE   7  (residues 1 to 100)
  AUTHORS   Rigby,A.C., Baleja,J.D., Furie,B.C. and Furie,B.
  TITLE     Three-dimensional structure of a gamma-carboxyglutamic
            acid-containing conotoxin, conantokin G, from the marine snail
            Conus geographus: the metal-free conformer
  JOURNAL   Biochemistry 36 (23), 6906-6914 (1997)
   PUBMED   9188685
  REMARK    STRUCTURE BY NMR OF 81-97.
REFERENCE   8  (residues 1 to 100)
  AUTHORS   Rigby,A.C., Baleja,J.D., Li,L., Pedersen,L.G., Furie,B.C. and
            Furie,B.
  TITLE     Role of gamma-carboxyglutamic acid in the calcium-induced
            structural transition of conantokin G, a conotoxin from the marine
            snail Conus geographus
  JOURNAL   Biochemistry 36 (50), 15677-15684 (1997)
   PUBMED   9398296
  REMARK    STRUCTURE BY NMR OF 81-97.
REFERENCE   9  (residues 1 to 100)
  AUTHORS   Skjaerbaek,N., Nielsen,K.J., Lewis,R.J., Alewood,P. and Craik,D.J.
  TITLE     Determination of the solution structures of conantokin-G and
            conantokin-T by CD and NMR spectroscopy
  JOURNAL   J. Biol. Chem. 272 (4), 2291-2299 (1997)
   PUBMED   8999936
  REMARK    STRUCTURE BY NMR OF 81-97.
COMMENT     On or before Apr 12, 2005 this sequence version replaced gi:84533,
            gi:117733.
            [FUNCTION] Conantokins inhibit N-methyl-D-aspartate (NMDA)
            receptors. This toxin is selective for the NR2B/GRIN2B subunit.
            Induces sleep-like symptoms in young mice and hyperactivity in
            older mice. {ECO:0000269|PubMed:2165278}.
            [SUBCELLULAR LOCATION] Secreted.
            [TISSUE SPECIFICITY] Expressed by the venom duct. {ECO:0000305}.
            [PHARMACEUTICAL] Failed in phase II clinical trial. Was tested
            under the name CGX-1007 by Cognetix Inc. to treat convulsion and
            epilepsy.
            [MISCELLANEOUS] The mature peptide does not contain cysteine
            residue. {ECO:0000305}.
            [SIMILARITY] Belongs to the conotoxin B superfamily. {ECO:0000305}.
FEATURES             Location/Qualifiers
     source          1..100
                     /organism="Conus geographus"
                     /db_xref="taxon:6491"
     Protein         1..100
                     /product="Conantokin-G"
                     /note="Con-G; CGX-1007; Conotoxin GV; Sleeper peptide"
                     /UniProtKB_evidence="Evidence at protein level"
     Region          1..21
                     /region_name="Signal"
                     /experiment="experimental evidence, no additional details
                     recorded"
     Region          22..80
                     /region_name="Propeptide"
                     /experiment="experimental evidence, no additional details
                     recorded"
                     /note="/FTId=PRO_0000035060."
     Region          61..80
                     /region_name="Region of interest in the sequence"
                     /experiment="experimental evidence, no additional details
                     recorded"
                     /note="Gamma-carboxylation recognition sequence that plays
                     a role in the conversion of Glu to carboxy-Glu (Gla).
                     {ECO:0000305}."
     Region          81..97
                     /region_name="Processed active peptide"
                     /experiment="experimental evidence, no additional details
                     recorded"
                     /note="Conantokin-G. /FTId=PRO_0000035061."
     Region          82..96
                     /region_name="Helical region"
                     /experiment="experimental evidence, no additional details
                     recorded"
                     /note="{ECO:0000244|PDB:2DPQ}."
     Site            83
                     /site_type="modified"
                     /experiment="experimental evidence, no additional details
                     recorded"
                     /note="4-carboxyglutamate. {ECO:0000269|PubMed:6501296}."
     Site            84
                     /site_type="modified"
                     /experiment="experimental evidence, no additional details
                     recorded"
                     /note="4-carboxyglutamate. {ECO:0000269|PubMed:6501296}."
     Region          85
                     /region_name="Variant"
                     /experiment="experimental evidence, no additional details
                     recorded"
                     /note="L -> V. {ECO:0000269|PubMed:9488665}."
     Site            85
                     /site_type="mutagenized"
                     /experiment="experimental evidence, no additional details
                     recorded"
                     /note="L->I: No loss of inhibition of NR1a/NR2B receptor;
                     no inhibition of NR1a/NR2A receptor (as for the
                     wild-type). {ECO:0000269|PubMed:11335724}."
     Site            85
                     /site_type="mutagenized"
                     /experiment="experimental evidence, no additional details
                     recorded"
                     /note="L->V: No loss of inhibition of NR1a/NR2B receptor;
                     no inhibition of NR1a/NR2A receptor (as for the
                     wild-type). {ECO:0000269|PubMed:11335724}."
     Site            85
                     /site_type="mutagenized"
                     /experiment="experimental evidence, no additional details
                     recorded"
                     /note="L->Y: Little loss of inhibition of NR1a/NR2B
                     receptor; 70% of inhibition of NR1a/NR2A receptor.
                     {ECO:0000269|PubMed:11335724}."
     Site            85
                     /site_type="other"
                     /experiment="experimental evidence, no additional details
                     recorded"
                     /note="Important for selectivity."
     Site            87
                     /site_type="modified"
                     /experiment="experimental evidence, no additional details
                     recorded"
                     /note="4-carboxyglutamate. {ECO:0000269|PubMed:6501296}."
     Site            90
                     /site_type="metal-binding"
                     /experiment="experimental evidence, no additional details
                     recorded"
                     /note="Divalent metal cation; via 4-carboxyglutamate."
     Site            90
                     /site_type="modified"
                     /experiment="experimental evidence, no additional details
                     recorded"
                     /note="4-carboxyglutamate. {ECO:0000269|PubMed:6501296}."
     Site            94
                     /site_type="metal-binding"
                     /experiment="experimental evidence, no additional details
                     recorded"
                     /note="Divalent metal cation; via 4-carboxyglutamate."
     Site            94
                     /site_type="modified"
                     /experiment="experimental evidence, no additional details
                     recorded"
                     /note="4-carboxyglutamate. {ECO:0000269|PubMed:6501296}."
     Site            97
                     /site_type="modified"
                     /experiment="experimental evidence, no additional details
                     recorded"
                     /note="Asparagine amide. {ECO:0000269|PubMed:6501296}."
ORIGIN      
        1 mhlytylyll vplvtfhlil gtgtlddgga lterrsadat alkaepvllq ksaarstddn
       61 gkdrltqmkr ilkqrgnkar geeelqenqe lireksngkr
//
