# Supplementary material for: Venomix: a simple bioinformatic pipeline for identifying and characterizing toxin gene candidates from transcriptomic data
Source: PeerJ. 2018 Jul 31;6:e5361. doi: 10.7717/peerj.5361 (PMC6074769; doi:10.7717/peerj.5361)
Supplement: Supplemental Information 2 [file peerj-06-5361-s002.gz › FinalOutput_1E-20/Conantokin-R_31/nucleotide.fasta]

>TRINITY_DN9594_c0_g1_i1 len=843 path=[2238:0-72 2263:73-135 2257:136-136 2250:137-174 2262:175-222 2256:223-246 2269:247-258 2266:259-282 2261:283-296 2268:297-320 2265:321-334 2254:335-381 2247:382-573 2214:574-597 2259:598-652 2205:653-678 2246:679-786 2208:787-842] [-1, 2238, 2263, 2257, 2250, 2262, 2256, 2269, 2266, 2261, 2268, 2265, 2254, 2247, 2214, 2259, 2205, 2246, 2208, -2]
CGATCTTTTTTTTTTGATGTAGTGGGTTGTTTATTGATTCAAATCGAGTTTGGCCATTCA
TACAGCTTTTCGTGAAAGACTCTCTGTGCGTCGATCTGCACGATTTCTTTCTTAAATTCA
CATCATTTATGTATGATCAAGTTTAACCTCCTCCCTCCCCCTAAAATGTCTACAATTATA
TTGATTACGTGGGAACAAACATGCAGTGTTTGGTGAATTAAATGAAAAGAGAAAGAAAAA
GTGGGGCAAAAACAGGGAAGGATCTATCTGGACACTTTAGAACTGACGAGTGTCACGAGG
AACACCCAACTTGATTAATCTTGTTTCATTTTCCTGTGTCGTTGAGTGTACCAGCAACTA
TGGCAGCTTCTCTTTGGGCTTCGGTGATTCTGGCCGTGTTTCCTTGCTTTCTGAGAGTCC
TCTTCATCTGAGTCAACCTGTCCTTGCCGTTGTCGTCGGTGCTGCGGGGAGCGGATTTCT
GTAGGAGGACAGGCTCAGGTTTCAGCGCTGTGGCGTCAGCCGAACGGCGTTCAGTCAGTG
CGTCTCCATGAGCTGGAGTTCCTGAGCCTAGGATTAGGTAGGCCACCAGGGGCACCAGCA
GATACAGGTACGTGTACAGTTGCATCGCCAATCAGGGTGAAGTCCACGGCAGACACGACG
GCCGGGTGGCTCAAGGCTGCTGTCAGGTAGACGGAGAGAGAAGGGGACGACACGTCGTTC
CTCGGGCAAGGCGAAACCTGAACTGACAGAAGATTGAGTCGACATCTCTGGAGGTCTGTG
TCAACTGATTTCTGTGAACTCTCTGCAGATTTCTGTCCACTCTCTGGAGGTCTGTGTCAA
CTG
>TRINITY_DN24761_c0_g1_i1 len=343 path=[731:0-251 732:252-296 733:297-342] [-1, 731, 732, 733, -2]
CGGGGGCAAAAACAGGGAACGATCTATCTGGGGACTTTAGAACTGACGAGTGTCACGTGG
AACACCCAGCTTCATTAATCTTTTTCATTTTCCTGCTTCAATGAGTTTTCTGATATTCTC
CCAAATCTCCCAATCTTCTTCGTAGCCTCTGGCCGTGTTTCCTCGCTTTTTGAGAATCCT
CTTCCTCTGAGTCAACCTGTCCCTGTCATTGTCGTCAGTGCTGCGGGCAGCGGATTTCTG
CAGGAGGACAGGTTCAGGTTTCAGTGCTGTGGCATCAGCCAAACGGCGTTCAGTCAGTGC
GTCTCCATGAGCTAGCATGCCCGTGCCTAGGATTAGGTGGAAG
>TRINITY_DN24761_c0_g2_i1 len=343 path=[734:0-251 735:252-296 736:297-342] [-1, 734, 735, 736, -2]
CGGGGGCAAAAACAGGGAACGATCTATCTGGGGACTTTAGAACTGACGAGTGTCACGTGG
AACACCCAGCTTCATTAATCTTTTTCATTTTCCTGCTTCAATGAGTTTTCTGATATTCTC
CCAAATCTCCCAATCTTCTTCGTAGCCTCTGGCCGTGTTTCCTCGCTTTTTGAGAATCCT
CTTCCTCTGAGTCAACCTGTCCCTGTCATTGTCGTCAGTGCTGCGGGCAGCGGATTTCTG
CAGGAGGACAGGCTCAGGTTTCAGTGCTGTGGCGTCAGCCAAACGGCGTTCAGTCAGTGC
GTCTCCATGAGCTAGCATGCCCGTGCCTAGGATTAGGTGGAAG
