# Supplementary material for: Venomix: a simple bioinformatic pipeline for identifying and characterizing toxin gene candidates from transcriptomic data
Source: PeerJ. 2018 Jul 31;6:e5361. doi: 10.7717/peerj.5361 (PMC6074769; doi:10.7717/peerj.5361)
Supplement: Supplemental Information 2 [file peerj-06-5361-s002.gz › FinalOutput_1E-20/Conantokin-R_31/signalp.txt]

# SignalP-4.1 euk predictions
# name                     Cmax  pos  Ymax  pos  Smax  pos  Smean   D     ?  Dmaxcut    Networks-used
P07231                     0.586  22  0.700  22  0.934  15  0.838   0.775 Y  0.450      SignalP-noTM
TRINITY_DN9594_c0_g1::TRINITY_DN9594_c0_g1_i1::g.1::m.1  0.290  28  0.450  28  0.918  14  0.714   0.593 Y  0.450      SignalP-noTM
