# Supplementary material for: Venomix: a simple bioinformatic pipeline for identifying and characterizing toxin gene candidates from transcriptomic data
Source: PeerJ. 2018 Jul 31;6:e5361. doi: 10.7717/peerj.5361 (PMC6074769; doi:10.7717/peerj.5361)
Supplement: Supplemental Information 2 [file peerj-06-5361-s002.gz › FinalOutput_1E-20/Astacin-like_metalloprotease_toxin_3_2/sequence.txt]

>TRINITY_DN10599_c1_g1::TRINITY_DN10599_c1_g1_i1::g.1::m.1 type:3prime_partial len:547 gc:universal TRINITY_DN10599_c1_g1_i1:748-2385(+)
MALPNIWSFAATVTILVMVPGLVLSQLASIDNIIAESANSSKDFAFNYDVGFGDVRVELD
MLLSGEQWNSIQAAGGIGERKAIKPGPEGELWADGLIPYDIEPYTFSEFQKQEIRASMDE
WERYSCLTFRPATNADENKIVFKNGGGCFSRVGMFGGAQDVGLAPGCRKRRIIIHELGHV
LGLHHEQTRPDRDGYVRIIDVNIAPRMLFNFDRHSWNAIQDYEVPYDYFSIMHYGKTAFS
MNNRITMQTTDPRYQNVIGTQPGLSFLDIKIINLMYPCESSCNKTATDCPSVGFLGKDCQ
CWCQGAPYKVCDGTETDDPGPGGVTGGHKVVQSCGDSNVNCAMWAGAGHCANPVYTTYMS
ASCRRSCRLCGVSGVVHSCGDSDVNCPTWAGAGHCVNPSYTAYMSANCRRSCRLCGGSGV
VQPCGDSDVNCPTWAGAGHCVNPLFTTYMSANCRQSCQLCGGGGTIPSPSVCQNVDTSGN
CDVWAQTGLCQRVPDFMLAQCRRSCNACTAAPASSSSSFAPPPPQAPPPPPCFSSSPPLQ
PMPSSL
>TRINITY_DN10599_c1_g1::TRINITY_DN10599_c1_g1_i2::g.3::m.3 type:3prime_partial len:547 gc:universal TRINITY_DN10599_c1_g1_i2:504-2141(+)
MALPNIWSFAATVTILVMVPGLVLSQLASIDNIIAESANSSKDFAFNYDVGFGDVRVELD
MLLSGEQWNSIQAAGGIGERKAIKPGPEGELWADGLIPYDIEPYTFSEFQKQEIRASMDE
WERYSCLTFRPATNADENKIVFKNGGGCFSRVGMFGGAQDVGLAPGCRKRRIIIHELGHV
LGLHHEQTRPDRDGYVRIIDVNIAPRMLFNFDRHSWNAIQDYEVPYDYFSIMHYGKTAFS
MNNRITMQTTDPRYQNVIGTQPGLSFLDIKIINLMYPCESSCNKTATDCPSVGFLGKDCQ
CWCQGAPYKVCDGTETDDPGPGGVTGGHKVVQSCGDSNVNCAMWAGAGHCANPVYTTYMS
ASCRRSCRLCGVSGVVHSCGDSDVNCPTWAGAGHCVNPSYTAYMSANCRRSCRLCGGSGV
VQPCGDSDVNCPTWAGAGHCVNPLFTTYMSANCRQSCQLCGGGGTIPSPSVCQNVDTSGN
CDVWAQTGLCQRVPDFMLAQCRRSCNACTAAPASSSSSFAPPPPQAPPPPPCFSSSPPLQ
PMPSSL
