# Supplementary material for: Venomix: a simple bioinformatic pipeline for identifying and characterizing toxin gene candidates from transcriptomic data
Source: PeerJ. 2018 Jul 31;6:e5361. doi: 10.7717/peerj.5361 (PMC6074769; doi:10.7717/peerj.5361)
Supplement: Supplemental Information 2 [file peerj-06-5361-s002.gz › FinalOutput_1E-20/Astacin-like_metalloprotease_toxin_3_2/mature.fasta]

>C9D7R3 ; MatureChain: 25-243
SRLNGRDMLMQEESPLMERNALKYDSRLWPDGVVIYEFTSLRFYRKLIKRVMQHIADNTC
ITFKERTNEKGYVNIYNGKLFTCFADMGYYPFKQRLSLGLGCRSFGAILHELGHVLGLYH
EQQRPDRDDYVIVYKDNIQTGALRDYEKRFENNTRVIGPFDYDSIMIYGETDARKSGSVT
MKVKKPGATLVNASLKHELTALDIKKINTLYNCPGKDKF
>C9D7R2 ; MatureChain: 22-256
APATTDVDPTFEGRIVMEGDILIREEQLTERNAIALENMRWPDATIVYKLTGWYALFPGD
IKKAMRHIEENTCIKFKARSNEEGYVKIYKGEKESCFADIGYFASEQRLSLGSGCKIFGR
ILHEMGHTIGLFHEHTRPDRDNYITVHEDNIRPGSKRNYRKTPSYMTRVIGPFDYDSIMI
YGETAGSRDPMHLKSMEANKPGVTLISSRYKDRLTDLDIKKINTLYNCPGKEKFS
>TRINITY_DN10599_c1_g1::TRINITY_DN10599_c1_g1_i1::g.1::m.1  type:3prime_partial len:547 gc:universal TRINITY_DN10599_c1_g1_i1:748-2385(+); MatureChain: 26-546
QLASIDNIIAESANSSKDFAFNYDVGFGDVRVELDMLLSGEQWNSIQAAGGIGERKAIKP
GPEGELWADGLIPYDIEPYTFSEFQKQEIRASMDEWERYSCLTFRPATNADENKIVFKNG
GGCFSRVGMFGGAQDVGLAPGCRKRRIIIHELGHVLGLHHEQTRPDRDGYVRIIDVNIAP
RMLFNFDRHSWNAIQDYEVPYDYFSIMHYGKTAFSMNNRITMQTTDPRYQNVIGTQPGLS
FLDIKIINLMYPCESSCNKTATDCPSVGFLGKDCQCWCQGAPYKVCDGTETDDPGPGGVT
GGHKVVQSCGDSNVNCAMWAGAGHCANPVYTTYMSASCRRSCRLCGVSGVVHSCGDSDVN
CPTWAGAGHCVNPSYTAYMSANCRRSCRLCGGSGVVQPCGDSDVNCPTWAGAGHCVNPLF
TTYMSANCRQSCQLCGGGGTIPSPSVCQNVDTSGNCDVWAQTGLCQRVPDFMLAQCRRSC
NACTAAPASSSSSFAPPPPQAPPPPPCFSSSPPLQPMPSSL
>TRINITY_DN10599_c1_g1::TRINITY_DN10599_c1_g1_i2::g.3::m.3  type:3prime_partial len:547 gc:universal TRINITY_DN10599_c1_g1_i2:504-2141(+); MatureChain: 26-546
QLASIDNIIAESANSSKDFAFNYDVGFGDVRVELDMLLSGEQWNSIQAAGGIGERKAIKP
GPEGELWADGLIPYDIEPYTFSEFQKQEIRASMDEWERYSCLTFRPATNADENKIVFKNG
GGCFSRVGMFGGAQDVGLAPGCRKRRIIIHELGHVLGLHHEQTRPDRDGYVRIIDVNIAP
RMLFNFDRHSWNAIQDYEVPYDYFSIMHYGKTAFSMNNRITMQTTDPRYQNVIGTQPGLS
FLDIKIINLMYPCESSCNKTATDCPSVGFLGKDCQCWCQGAPYKVCDGTETDDPGPGGVT
GGHKVVQSCGDSNVNCAMWAGAGHCANPVYTTYMSASCRRSCRLCGVSGVVHSCGDSDVN
CPTWAGAGHCVNPSYTAYMSANCRRSCRLCGGSGVVQPCGDSDVNCPTWAGAGHCVNPLF
TTYMSANCRQSCQLCGGGGTIPSPSVCQNVDTSGNCDVWAQTGLCQRVPDFMLAQCRRSC
NACTAAPASSSSSFAPPPPQAPPPPPCFSSSPPLQPMPSSL
