# Supplementary material for: Venomix: a simple bioinformatic pipeline for identifying and characterizing toxin gene candidates from transcriptomic data
Source: PeerJ. 2018 Jul 31;6:e5361. doi: 10.7717/peerj.5361 (PMC6074769; doi:10.7717/peerj.5361)
Supplement: Supplemental Information 2 [file peerj-06-5361-s002.gz › FinalOutput_1E-20/Astacin-like_metalloprotease_toxin_3_2/genbankfile.txt]

VERSION     C9D7R3.1  GI:550600165
DBSOURCE    UniProtKB: locus VMPA3_LOXIN, accession C9D7R3;
            class: standard.
            created: Oct 16, 2013.
            sequence updated: Nov 3, 2009.
            annotation updated: May 27, 2015.
            xrefs: GQ227491.1, ACV52011.1
            xrefs (non-sequence databases): ProteinModelPortal:C9D7R3,
            MEROPS:M12.333, GO:0005576, GO:0004222, GO:0008270,
            Gene3D:3.40.390.10, InterPro:IPR024079, InterPro:IPR001506,
            InterPro:IPR006026, Pfam:PF01400, PRINTS:PR00480, SMART:SM00235,
            PROSITE:PS00142
KEYWORDS    Disulfide bond; Glycoprotein; Hydrolase; Metal-binding;
            Metalloprotease; Protease; Secreted; Signal; Toxin; Zinc.
SOURCE      Loxosceles intermedia
  ORGANISM  Loxosceles intermedia
            Eukaryota; Metazoa; Ecdysozoa; Arthropoda; Chelicerata; Arachnida;
            Araneae; Araneomorphae; Haplogynae; Sicariidae; Loxosceles.
REFERENCE   1  (residues 1 to 243)
  AUTHORS   Trevisan-Silva,D., Gremski,L.H., Chaim,O.M., da Silveira,R.B.,
            Meissner,G.O., Mangili,O.C., Barbaro,K.C., Gremski,W., Veiga,S.S.
            and Senff-Ribeiro,A.
  TITLE     Astacin-like metalloproteases are a gene family of toxins present
            in the venom of different species of the brown spider (genus
            Loxosceles)
  JOURNAL   Biochimie 92 (1), 21-32 (2010)
   PUBMED   19879318
  REMARK    NUCLEOTIDE SEQUENCE [MRNA].;
            TISSUE=Venom gland
COMMENT     [FUNCTION] Zinc metalloprotease. Provoques deadhesion of
            endothelial cells from cell cultures, and also degradation of
            fibronectin, fibrinogen and gelatin in vitro. Its role in the venom
            is not fully understood but it might act as a spreading factor that
            facilitates diffusion of other venom toxins. Alternatively, it
            might be involved in the proteolytic processing of other venom
            toxins or it might play a role in extra-oral digestion of prey (By
            similarity). {ECO:0000250}.
            [COFACTOR] Name=Zn(2+); Xref=ChEBI:CHEBI:29105;
            Evidence={ECO:0000250}; Note=Binds 1 zinc ion per subunit.
            {ECO:0000250}.
            [ENZYME REGULATION] Inhibited by 1,10-phenanthroline.
            {ECO:0000250}.
            [SUBUNIT] Monomer. {ECO:0000250}.
            [SUBCELLULAR LOCATION] Secreted {ECO:0000250}.
            [TISSUE SPECIFICITY] Expressed by the venom gland.
            [SIMILARITY] Belongs to the peptidase M12A family. {ECO:0000305}.
FEATURES             Location/Qualifiers
     source          1..243
                     /organism="Loxosceles intermedia"
                     /db_xref="taxon:58218"
     Protein         1..243
                     /product="Astacin-like metalloprotease toxin 3"
                     /EC_number="3.4.24.-"
                     /note="Loxosceles astacin-like protease 3; LALP3"
                     /UniProtKB_evidence="Evidence at transcript level"
     Region          1..24
                     /region_name="Signal"
                     /experiment="experimental evidence, no additional details
                     recorded"
                     /note="{ECO:0000255}."
     Region          25..43
                     /region_name="Propeptide"
                     /experiment="experimental evidence, no additional details
                     recorded"
                     /note="{ECO:0000255}. /FTId=PRO_5000522739."
     Region          44..243
                     /region_name="Mature chain"
                     /experiment="experimental evidence, no additional details
                     recorded"
                     /note="Astacin-like metalloprotease toxin 3.
                     /FTId=PRO_5000522740."
     Region          51..239
                     /region_name="Astacin"
                     /note="Astacin (Peptidase family M12A); pfam01400"
                     /db_xref="CDD:250590"
     Region          55..235
                     /region_name="ZnMc_astacin_like"
                     /note="Zinc-dependent metalloprotease, astacin_like
                     subfamily or peptidase family M12A, a group of
                     zinc-dependent proteolytic enzymes with a HExxH
                     zinc-binding site/active site. Members of this family may
                     have an amino terminal propeptide, which is cleaved to...;
                     cd04280"
                     /db_xref="CDD:239807"
     Bond            84..237
                     /bond_type="disulfide"
                     /experiment="experimental evidence, no additional details
                     recorded"
                     /note="{ECO:0000250}."
     Bond            107..126
                     /bond_type="disulfide"
                     /experiment="experimental evidence, no additional details
                     recorded"
                     /note="{ECO:0000250}."
     Site            order(134..135,138,144,192)
                     /site_type="active"
                     /db_xref="CDD:239807"
     Site            134
                     /site_type="metal-binding"
                     /experiment="experimental evidence, no additional details
                     recorded"
                     /note="Zinc; catalytic.
                     {ECO:0000255|PROSITE-ProRule:PRU10095}."
     Site            135
                     /site_type="active"
                     /experiment="experimental evidence, no additional details
                     recorded"
                     /note="{ECO:0000255|PROSITE-ProRule:PRU10095}."
     Site            138
                     /site_type="metal-binding"
                     /experiment="experimental evidence, no additional details
                     recorded"
                     /note="Zinc; catalytic.
                     {ECO:0000255|PROSITE-ProRule:PRU10095}."
     Site            144
                     /site_type="metal-binding"
                     /experiment="experimental evidence, no additional details
                     recorded"
                     /note="Zinc; catalytic.
                     {ECO:0000255|PROSITE-ProRule:PRU10095}."
     Site            176
                     /site_type="glycosylation"
                     /experiment="experimental evidence, no additional details
                     recorded"
                     /note="N-linked (GlcNAc...). {ECO:0000255}."
     Site            216
                     /site_type="glycosylation"
                     /experiment="experimental evidence, no additional details
                     recorded"
                     /note="N-linked (GlcNAc...). {ECO:0000255}."
ORIGIN      
        1 mttmsfftvl svavclciea gvegsrlngr dmlmqeespl mernalkyds rlwpdgvviy
       61 eftslrfyrk likrvmqhia dntcitfker tnekgyvniy ngklftcfad mgyypfkqrl
      121 slglgcrsfg ailhelghvl glyheqqrpd rddyvivykd niqtgalrdy ekrfenntrv
      181 igpfdydsim iygetdarks gsvtmkvkkp gatlvnaslk heltaldikk intlyncpgk
      241 dkf
//
VERSION     C9D7R2.1  GI:550600164
DBSOURCE    UniProtKB: locus VMPA2_LOXIN, accession C9D7R2;
            class: standard.
            created: Oct 16, 2013.
            sequence updated: Nov 3, 2009.
            annotation updated: Jan 7, 2015.
            xrefs: GQ227490.1, ACV52010.1
            xrefs (non-sequence databases): ProteinModelPortal:C9D7R2,
            MEROPS:M12.333, GO:0005576, GO:0004222, GO:0008270,
            Gene3D:3.40.390.10, InterPro:IPR024079, InterPro:IPR001506,
            InterPro:IPR006026, Pfam:PF01400, PRINTS:PR00480, SMART:SM00235
KEYWORDS    Disulfide bond; Hydrolase; Metal-binding; Metalloprotease;
            Protease; Secreted; Signal; Toxin; Zinc.
SOURCE      Loxosceles intermedia
  ORGANISM  Loxosceles intermedia
            Eukaryota; Metazoa; Ecdysozoa; Arthropoda; Chelicerata; Arachnida;
            Araneae; Araneomorphae; Haplogynae; Sicariidae; Loxosceles.
REFERENCE   1  (residues 1 to 256)
  AUTHORS   Trevisan-Silva,D., Gremski,L.H., Chaim,O.M., da Silveira,R.B.,
            Meissner,G.O., Mangili,O.C., Barbaro,K.C., Gremski,W., Veiga,S.S.
            and Senff-Ribeiro,A.
  TITLE     Astacin-like metalloproteases are a gene family of toxins present
            in the venom of different species of the brown spider (genus
            Loxosceles)
  JOURNAL   Biochimie 92 (1), 21-32 (2010)
   PUBMED   19879318
  REMARK    NUCLEOTIDE SEQUENCE [MRNA].;
            TISSUE=Venom gland
COMMENT     [FUNCTION] Zinc metalloprotease. Provoques deadhesion of
            endothelial cells from cell cultures, and also degradation of
            fibronectin, fibrinogen and gelatin in vitro. Its role in the venom
            is not fully understood but it might act as a spreading factor that
            facilitates diffusion of other venom toxins. Alternatively, it
            might be involved in the proteolytic processing of other venom
            toxins or it might play a role in extra-oral digestion of prey (By
            similarity). {ECO:0000250}.
            [COFACTOR] Name=Zn(2+); Xref=ChEBI:CHEBI:29105;
            Evidence={ECO:0000250}; Note=Binds 1 zinc ion per subunit.
            {ECO:0000250}.
            [ENZYME REGULATION] Inhibited by 1,10-phenanthroline.
            {ECO:0000250}.
            [SUBUNIT] Monomer. {ECO:0000250}.
            [SUBCELLULAR LOCATION] Secreted {ECO:0000250}.
            [TISSUE SPECIFICITY] Expressed by the venom gland.
            [SIMILARITY] Belongs to the peptidase M12A family. {ECO:0000305}.
FEATURES             Location/Qualifiers
     source          1..256
                     /organism="Loxosceles intermedia"
                     /db_xref="taxon:58218"
     Protein         1..256
                     /product="Astacin-like metalloprotease toxin 2"
                     /EC_number="3.4.24.-"
                     /note="Loxosceles astacin-like protease 2; LALP2"
                     /UniProtKB_evidence="Evidence at transcript level"
     Region          1..24
                     /region_name="Signal"
                     /experiment="experimental evidence, no additional details
                     recorded"
                     /note="{ECO:0000255}."
     Region          25..52
                     /region_name="Propeptide"
                     /experiment="experimental evidence, no additional details
                     recorded"
                     /note="{ECO:0000255}. /FTId=PRO_5000522737."
     Region          53..256
                     /region_name="Mature chain"
                     /experiment="experimental evidence, no additional details
                     recorded"
                     /note="Astacin-like metalloprotease toxin 2.
                     /FTId=PRO_5000522738."
     Region          61..251
                     /region_name="Astacin"
                     /note="Astacin (Peptidase family M12A); pfam01400"
                     /db_xref="CDD:250590"
     Region          64..247
                     /region_name="ZnMc_astacin_like"
                     /note="Zinc-dependent metalloprotease, astacin_like
                     subfamily or peptidase family M12A, a group of
                     zinc-dependent proteolytic enzymes with a HExxH
                     zinc-binding site/active site. Members of this family may
                     have an amino terminal propeptide, which is cleaved to...;
                     cd04280"
                     /db_xref="CDD:239807"
     Bond            94..249
                     /bond_type="disulfide"
                     /experiment="experimental evidence, no additional details
                     recorded"
                     /note="{ECO:0000250}."
     Bond            117..136
                     /bond_type="disulfide"
                     /experiment="experimental evidence, no additional details
                     recorded"
                     /note="{ECO:0000250}."
     Site            order(144..145,148,154,202)
                     /site_type="active"
                     /db_xref="CDD:239807"
     Site            144
                     /site_type="metal-binding"
                     /experiment="experimental evidence, no additional details
                     recorded"
                     /note="Zinc; catalytic. {ECO:0000250}."
     Site            145
                     /site_type="active"
                     /experiment="experimental evidence, no additional details
                     recorded"
                     /note="{ECO:0000250}."
     Site            148
                     /site_type="metal-binding"
                     /experiment="experimental evidence, no additional details
                     recorded"
                     /note="Zinc; catalytic. {ECO:0000250}."
     Site            154
                     /site_type="metal-binding"
                     /experiment="experimental evidence, no additional details
                     recorded"
                     /note="Zinc; catalytic. {ECO:0000250}."
ORIGIN      
        1 mipdvgflvl ltgalficik aapattdvdp tfegrivmeg dilireeqlt ernaialenm
       61 rwpdativyk ltgwyalfpg dikkamrhie entcikfkar sneegyvkiy kgekescfad
      121 igyfaseqrl slgsgckifg rilhemghti glfhehtrpd rdnyitvhed nirpgskrny
      181 rktpsymtrv igpfdydsim iygetagsrd pmhlksmean kpgvtlissr ykdrltdldi
      241 kkintlyncp gkekfs
//
