# Supplementary material for: Venomix: a simple bioinformatic pipeline for identifying and characterizing toxin gene candidates from transcriptomic data
Source: PeerJ. 2018 Jul 31;6:e5361. doi: 10.7717/peerj.5361 (PMC6074769; doi:10.7717/peerj.5361)
Supplement: Supplemental Information 2 [file peerj-06-5361-s002.gz › FinalOutput_1E-20/Astacin-like_metalloprotease_toxin_3_2/rsemfile_expressioninfo.txt]

transcript_id	gene_id	length	effective_length	expected_count	TPM	FPKM	IsoPct
../INPUTS/RSEM.isoforms.results	TRINITY_DN10599_c1_g1_i1	TRINITY_DN10599_c1_g1_i1	2385	2206.20	163.22	3.25	9.70	100.00
../INPUTS/RSEM.isoforms.results	TRINITY_DN10599_c1_g1_i2	TRINITY_DN10599_c1_g1_i2	2141	1962.20	1577.78	35.31	105.46	100.00
