# Supplementary material for: Venomix: a simple bioinformatic pipeline for identifying and characterizing toxin gene candidates from transcriptomic data
Source: PeerJ. 2018 Jul 31;6:e5361. doi: 10.7717/peerj.5361 (PMC6074769; doi:10.7717/peerj.5361)
Supplement: Supplemental Information 2 [file peerj-06-5361-s002.gz › FinalOutput_1E-20/Astacin-like_metalloprotease_toxin_3_2/nucleotide.fasta]

>TRINITY_DN10599_c1_g1_i1 len=2385 path=[6061:0-145 6062:146-169 6237:170-186 6221:187-210 6203:211-211 6236:212-235 6220:236-386 6202:387-460 6036:461-484 6235:485-515 6219:516-539 6201:540-665 6106:666-689 6234:690-802 6072:803-826 6218:827-893 6246:894-917 6248:918-932 6216:933-974 6198:975-977 6230:978-1046 6215:1047-1109 6197:1110-1133 6121:1134-1150 6122:1151-1174 6214:1175-1256 6103:1257-1280 6196:1281-1390 6150:1391-1414 6213:1415-1600 6113:1601-1624 6195:1625-1716 6046:1717-1740 6229:1741-1756 6194:1757-1757 6212:1758-1814 6228:1815-1838 6193:1839-1854 6211:1855-1860 6227:1861-1864 6192:1865-1888 6210:1889-1900 6240:1901-1901 6244:1902-1939 6242:1940-1973 6245:1974-1974 6243:1975-1989 6247:1990-1995 6249:1996-1997 6223:1998-2036 6205:2037-2074 6186:2075-2108 6126:2109-2109 6204:2110-2222 6075:2223-2246 6185:2247-2314 6140:2315-2338 6141:2339-2384] [-1, 6061, 6062, 6237, 6221, 6203, 6236, 6220, 6202, 6036, 6235, 6219, 6201, 6106, 6234, 6072, 6218, 6246, 6248, 6216, 6198, 6230, 6215, 6197, 6121, 6122, 6214, 6103, 6196, 6150, 6213, 6113, 6195, 6046, 6229, 6194, 6212, 6228, 6193, 6211, 6227, 6192, 6210, 6240, 6244, 6242, 6245, 6243, 6247, 6249, 6223, 6205, 6186, 6126, 6204, 6075, 6185, 6140, 6141, -2]
ATTGGTAGAGCACAAGGATAGCAGAATCATGTGTGGCTTGTGGACTTCTTGTGGTTCTGC
GCCATTGGTAGAGCACAAGGATTTGGGAGTAAAAAGTCTTACGACAGGAAAACGAAGGGT
CATGTGGATCGTGCTGTAATACAAACTGAGTGGACAGTGGATCTGCCTCCCAGTTAGGCA
CAGGACGGGTCAAGGGCTGGACTGTGCGATGAATATGTCTTGGTAATGGCTGATCTTCTT
ACAAAGGTCAGGTGCAGCTTTGAGTGTACTGGAGATTGTAAAGCGTTTTGGGCCTTACCT
GTAACCGTGGACACGGACCAAAGAAGCTTTCGCCGAGTGTGTAACGCGAACTGGGCTTGT
GTTGAGATATTGGCTCGCGCTGACTGTGTTCAGTGTACCTGGGTACAGTAAACACCCGCG
ATGGGAGAGAAGAAGGCAGCAGCTGCAGCTGGGCTAAACACGATGTAGGTCTACTAAACC
TTGAAGCTAAAGTAGACGGCATTAAATCGCACAAGTGAACGACCAGCGAACGTGACAACT
AGTCCTGCGCTCCGTATTGTGAGCGAACTGCCTGCAGTTTCCACTGATTACATCCCTCAA
TGTGAAATTACTAAATTACTGAATGCTCTGTCGAGTTGGCAGACGGTGTACTTCAGTAAA
GTTTACCTCAAAGCATTGGTTACAGCAAATGGTGTAAACTAGTCGCCCAGTCATTGTCTG
TCGTCACTATTTGAAGCGTGTACAAAGATGGCGTTGCCCAACATCTGGTCCTTCGCAGCA
ACTGTGACCATACTGGTGATGGTACCTGGCCTTGTGCTGTCACAGCTTGCCTCCATCGAC
AACATCATTGCTGAGTCGGCCAACTCCTCCAAAGACTTTGCCTTCAACTACGACGTGGGC
TTTGGAGACGTCCGCGTGGAGCTGGACATGCTCCTCAGCGGTGAACAGTGGAACAGCATT
CAGGCCGCGGGTGGTATCGGCGAGAGAAAAGCCATCAAACCTGGGCCTGAAGGTGAGCTG
TGGGCGGACGGACTGATCCCCTACGATATCGAGCCCTACACATTCAGTGAGTTCCAGAAA
CAAGAGATTCGAGCATCTATGGACGAGTGGGAAAGATACAGCTGTCTCACATTTCGCCCA
GCCACGAATGCTGATGAGAACAAGATCGTGTTCAAGAACGGTGGAGGCTGCTTTTCACGC
GTGGGGATGTTTGGCGGCGCTCAAGACGTTGGTCTGGCACCGGGGTGCCGAAAGAGAAGG
ATCATAATTCACGAACTGGGTCACGTTTTGGGCTTGCACCACGAACAGACGCGGCCGGAC
CGTGATGGTTACGTGAGGATCATCGACGTCAACATCGCCCCCCGTATGCTGTTCAACTTC
GACCGCCACTCTTGGAATGCCATCCAGGACTACGAAGTGCCCTACGACTACTTCAGCATC
ATGCATTACGGCAAAACGGCGTTTTCGATGAACAACAGGATCACCATGCAGACTACAGAC
CCGAGGTACCAGAACGTGATAGGAACGCAACCAGGCCTCAGCTTCTTGGACATCAAGATC
ATCAACTTGATGTACCCCTGTGAGTCCAGCTGTAACAAGACGGCCACCGACTGCCCCTCC
GTGGGCTTTCTGGGCAAGGACTGCCAATGCTGGTGCCAGGGCGCCCCTTACAAGGTCTGC
GACGGCACAGAGACGGACGATCCAGGGCCGGGCGGAGTCACTGGCGGACACAAAGTGGTC
CAGTCCTGCGGTGATTCCAACGTGAACTGTGCGATGTGGGCCGGAGCCGGGCACTGTGCT
AACCCCGTATACACTACCTACATGTCTGCCAGCTGCAGGCGGTCCTGTCGACTGTGTGGT
GTGTCCGGGGTGGTCCATTCCTGCGGTGATTCCGACGTGAACTGTCCGACCTGGGCCGGG
GCGGGGCACTGTGTTAACCCCTCATACACTGCCTACATGTCTGCCAACTGCAGGCGGTCC
TGTCGACTGTGTGGTGGATCTGGGGTGGTCCAGCCCTGCGGTGATTCCGACGTGAACTGT
CCGACCTGGGCCGGGGCGGGGCACTGTGTTAACCCTTTATTCACTACCTACATGTCTGCC
AACTGCAGGCAGTCATGTCAACTGTGTGGCGGCGGAGGCACCATCCCCAGCCCTTCCGTC
TGTCAGAACGTGGACACGTCAGGCAACTGCGATGTCTGGGCCCAGACGGGCTTGTGCCAG
AGGGTCCCTGACTTCATGCTGGCCCAGTGCCGGAGGTCCTGCAACGCCTGCACCGCAGCC
CCGGCCTCTTCCTCCTCCTCCTTCGCCCCACCTCCACCTCAGGCTCCTCCTCCTCCTCCT
TGCTTCTCCTCAAGCCCCCCTTTGCAGCCGATGCCGTCTTCCTTG
>TRINITY_DN10599_c1_g1_i2 len=2141 path=[6089:0-142 6202:143-216 6036:217-240 6235:241-271 6219:272-295 6201:296-421 6106:422-445 6234:446-558 6072:559-582 6218:583-649 6246:650-673 6248:674-688 6216:689-730 6198:731-733 6230:734-802 6215:803-865 6197:866-889 6121:890-906 6122:907-930 6214:931-1012 6103:1013-1036 6196:1037-1146 6150:1147-1170 6213:1171-1356 6113:1357-1380 6195:1381-1472 6046:1473-1496 6229:1497-1512 6194:1513-1513 6212:1514-1570 6228:1571-1594 6193:1595-1610 6211:1611-1616 6227:1617-1620 6192:1621-1644 6210:1645-1656 6240:1657-1657 6244:1658-1695 6242:1696-1729 6245:1730-1730 6243:1731-1745 6247:1746-1751 6249:1752-1753 6223:1754-1792 6205:1793-1830 6186:1831-1864 6126:1865-1865 6204:1866-1978 6075:1979-2002 6185:2003-2070 6140:2071-2094 6141:2095-2140] [-1, 6089, 6202, 6036, 6235, 6219, 6201, 6106, 6234, 6072, 6218, 6246, 6248, 6216, 6198, 6230, 6215, 6197, 6121, 6122, 6214, 6103, 6196, 6150, 6213, 6113, 6195, 6046, 6229, 6194, 6212, 6228, 6193, 6211, 6227, 6192, 6210, 6240, 6244, 6242, 6245, 6243, 6247, 6249, 6223, 6205, 6186, 6126, 6204, 6075, 6185, 6140, 6141, -2]
GGCTACCGGACTGGAGTTAGTTCAAAGAACTGATCAAGACAGAAATCACAACTGCGACTG
AAAATCTCCCTCATAAGCGGCTGTCTCTCTGTCAACCATCTGTTCTGCAAATTTACGGAC
AGATATTGGCTCGCGCTGACTGTGTTCAGTGTACCTGGGTACAGTAAACACCCGCGATGG
GAGAGAAGAAGGCAGCAGCTGCAGCTGGGCTAAACACGATGTAGGTCTACTAAACCTTGA
AGCTAAAGTAGACGGCATTAAATCGCACAAGTGAACGACCAGCGAACGTGACAACTAGTC
CTGCGCTCCGTATTGTGAGCGAACTGCCTGCAGTTTCCACTGATTACATCCCTCAATGTG
AAATTACTAAATTACTGAATGCTCTGTCGAGTTGGCAGACGGTGTACTTCAGTAAAGTTT
ACCTCAAAGCATTGGTTACAGCAAATGGTGTAAACTAGTCGCCCAGTCATTGTCTGTCGT
CACTATTTGAAGCGTGTACAAAGATGGCGTTGCCCAACATCTGGTCCTTCGCAGCAACTG
TGACCATACTGGTGATGGTACCTGGCCTTGTGCTGTCACAGCTTGCCTCCATCGACAACA
TCATTGCTGAGTCGGCCAACTCCTCCAAAGACTTTGCCTTCAACTACGACGTGGGCTTTG
GAGACGTCCGCGTGGAGCTGGACATGCTCCTCAGCGGTGAACAGTGGAACAGCATTCAGG
CCGCGGGTGGTATCGGCGAGAGAAAAGCCATCAAACCTGGGCCTGAAGGTGAGCTGTGGG
CGGACGGACTGATCCCCTACGATATCGAGCCCTACACATTCAGTGAGTTCCAGAAACAAG
AGATTCGAGCATCTATGGACGAGTGGGAAAGATACAGCTGTCTCACATTTCGCCCAGCCA
CGAATGCTGATGAGAACAAGATCGTGTTCAAGAACGGTGGAGGCTGCTTTTCACGCGTGG
GGATGTTTGGCGGCGCTCAAGACGTTGGTCTGGCACCGGGGTGCCGAAAGAGAAGGATCA
TAATTCACGAACTGGGTCACGTTTTGGGCTTGCACCACGAACAGACGCGGCCGGACCGTG
ATGGTTACGTGAGGATCATCGACGTCAACATCGCCCCCCGTATGCTGTTCAACTTCGACC
GCCACTCTTGGAATGCCATCCAGGACTACGAAGTGCCCTACGACTACTTCAGCATCATGC
ATTACGGCAAAACGGCGTTTTCGATGAACAACAGGATCACCATGCAGACTACAGACCCGA
GGTACCAGAACGTGATAGGAACGCAACCAGGCCTCAGCTTCTTGGACATCAAGATCATCA
ACTTGATGTACCCCTGTGAGTCCAGCTGTAACAAGACGGCCACCGACTGCCCCTCCGTGG
GCTTTCTGGGCAAGGACTGCCAATGCTGGTGCCAGGGCGCCCCTTACAAGGTCTGCGACG
GCACAGAGACGGACGATCCAGGGCCGGGCGGAGTCACTGGCGGACACAAAGTGGTCCAGT
CCTGCGGTGATTCCAACGTGAACTGTGCGATGTGGGCCGGAGCCGGGCACTGTGCTAACC
CCGTATACACTACCTACATGTCTGCCAGCTGCAGGCGGTCCTGTCGACTGTGTGGTGTGT
CCGGGGTGGTCCATTCCTGCGGTGATTCCGACGTGAACTGTCCGACCTGGGCCGGGGCGG
GGCACTGTGTTAACCCCTCATACACTGCCTACATGTCTGCCAACTGCAGGCGGTCCTGTC
GACTGTGTGGTGGATCTGGGGTGGTCCAGCCCTGCGGTGATTCCGACGTGAACTGTCCGA
CCTGGGCCGGGGCGGGGCACTGTGTTAACCCTTTATTCACTACCTACATGTCTGCCAACT
GCAGGCAGTCATGTCAACTGTGTGGCGGCGGAGGCACCATCCCCAGCCCTTCCGTCTGTC
AGAACGTGGACACGTCAGGCAACTGCGATGTCTGGGCCCAGACGGGCTTGTGCCAGAGGG
TCCCTGACTTCATGCTGGCCCAGTGCCGGAGGTCCTGCAACGCCTGCACCGCAGCCCCGG
CCTCTTCCTCCTCCTCCTTCGCCCCACCTCCACCTCAGGCTCCTCCTCCTCCTCCTTGCT
TCTCCTCAAGCCCCCCTTTGCAGCCGATGCCGTCTTCCTTG
