# Supplementary material for: Venomix: a simple bioinformatic pipeline for identifying and characterizing toxin gene candidates from transcriptomic data
Source: PeerJ. 2018 Jul 31;6:e5361. doi: 10.7717/peerj.5361 (PMC6074769; doi:10.7717/peerj.5361)
Supplement: Supplemental Information 2 [file peerj-06-5361-s002.gz › FinalOutput_1E-20/Astacin-like_metalloprotease_toxin_3_2/signalp.txt]

# SignalP-4.1 euk predictions
# name                     Cmax  pos  Ymax  pos  Smax  pos  Smean   D     ?  Dmaxcut    Networks-used
C9D7R3                     0.670  25  0.726  25  0.956  11  0.798   0.765 Y  0.450      SignalP-noTM
C9D7R2                     0.325  22  0.532  22  0.946  13  0.876   0.718 Y  0.450      SignalP-noTM
TRINITY_DN10599_c1_g1::TRINITY_DN10599_c1_g1_i1::g.1::m.1  0.710  26  0.799  26  0.951   9  0.895   0.851 Y  0.450      SignalP-noTM
TRINITY_DN10599_c1_g1::TRINITY_DN10599_c1_g1_i2::g.3::m.3  0.710  26  0.799  26  0.951   9  0.895   0.851 Y  0.450      SignalP-noTM
