# Supplementary material for: Venomix: a simple bioinformatic pipeline for identifying and characterizing toxin gene candidates from transcriptomic data
Source: PeerJ. 2018 Jul 31;6:e5361. doi: 10.7717/peerj.5361 (PMC6074769; doi:10.7717/peerj.5361)
Supplement: Supplemental Information 2 [file peerj-06-5361-s002.gz › FinalOutput_1E-20/Astacin-like_metalloprotease_toxin_3_2/aligned.fasta]

>C9D7R3
---------MTTMSFFTVLSVAVC--------LCIEAG---------VE---GSRLNGRD
MLMQEES--------PLMERNALK--YDSRLWPDGVVIYEFTS---LRFYRKLIKRVMQH
IADNTCITFKERTN-EKGYVNIYNGKLFTCFADMGYYPFKQRLSLGLGCRSFGAILHELG
HVLGLYHEQQRPDRDDYVIVYKDNIQT-----------GALRDYEKRFENNTRVIGPFDY
DSIMIYGETDARKSGS------VTMKVKKPGATLVNASLKHELTALDIKKINTLY-----
------NCP-----GKD-------------------------------------------
------------------------------------------------------------
------------------------------------------------------------
--------------------------------------------------------KF--
-------------------------
>C9D7R2
--------MIPDVGFLVLLTGALF--------ICIKAAPATTDVDPTFE---GRIVMEGD
ILIREEQ---------LTERNAIA--LENMRWPDATIVYKLTGW--YALFPGDIKKAMRH
IEENTCIKFKARSN-EEGYVKIYKGEKESCFADIGYFASEQRLSLGSGCKIFGRILHEMG
HTIGLFHEHTRPDRDNYITVHEDNIRP-----------GSKRNYRKTPSYMTRVIGPFDY
DSIMIYGET----AGSRDPMHLKSMEANKPGVTLISSRYKDRLTDLDIKKINTLY-----
------NCP-----GKE-------------------------------------------
------------------------------------------------------------
------------------------------------------------------------
--------------------------------------------------------KFS-
-------------------------
>TRINITY_DN10599_c1_g1::TRINITY_DN10599_c1_g1_i1::g.1::m.1 type:3prime_partial len:547 gc:universal TRINITY_DN10599_c1_g1_i1:748-2385(+)
MALPNIWSFAATVTILVMVPGLVLSQLASIDNIIAESANSSKDFAFNYDVGFGDVRVELD
MLLSGEQWNSIQAAGGIGERKAIKPGPEGELWADGLIPYDIEPYTFSEFQKQEIRASMDE
WERYSCLTFRPATNADENKIVFKNGG--GCFSRVGMFGGAQDVGLAPGCRKRRIIIHELG
HVLGLHHEQTRPDRDGYVRIIDVNIAPRMLFNFDRHSWNAIQDYEV----------PYDY
FSIMHYGKT----AFSMNNR--ITMQTTDPRYQNVIGT-QPGLSFLDIKIINLMYPCESS
CNKTATDCPSVGFLGKDCQCWCQGAPYKVCDGTETDDPGPGGVTGGHKVVQSCGDSNVNC
AMWAGAGHCANPVYTTYMSASCRRSCRLCGVSGVVHSCGDSDVNCPTWAGAGHCVNPSYT
AYMSANCRRSCRLCGGSGVVQPCGDSDVNCPTWAGAGHCVNPLFTTYMSANCRQSCQLCG
GGGTIPSPSVCQNVDTSGNCDVWAQTGLCQRVPDFMLAQCRRSCNACTAAPASSSSSFAP
PPPQAPPPPPCFSSSPPLQPMPSSL
>TRINITY_DN10599_c1_g1::TRINITY_DN10599_c1_g1_i2::g.3::m.3 type:3prime_partial len:547 gc:universal TRINITY_DN10599_c1_g1_i2:504-2141(+)
MALPNIWSFAATVTILVMVPGLVLSQLASIDNIIAESANSSKDFAFNYDVGFGDVRVELD
MLLSGEQWNSIQAAGGIGERKAIKPGPEGELWADGLIPYDIEPYTFSEFQKQEIRASMDE
WERYSCLTFRPATNADENKIVFKNGG--GCFSRVGMFGGAQDVGLAPGCRKRRIIIHELG
HVLGLHHEQTRPDRDGYVRIIDVNIAPRMLFNFDRHSWNAIQDYEV----------PYDY
FSIMHYGKT----AFSMNNR--ITMQTTDPRYQNVIGT-QPGLSFLDIKIINLMYPCESS
CNKTATDCPSVGFLGKDCQCWCQGAPYKVCDGTETDDPGPGGVTGGHKVVQSCGDSNVNC
AMWAGAGHCANPVYTTYMSASCRRSCRLCGVSGVVHSCGDSDVNCPTWAGAGHCVNPSYT
AYMSANCRRSCRLCGGSGVVQPCGDSDVNCPTWAGAGHCVNPLFTTYMSANCRQSCQLCG
GGGTIPSPSVCQNVDTSGNCDVWAQTGLCQRVPDFMLAQCRRSCNACTAAPASSSSSFAP
PPPQAPPPPPCFSSSPPLQPMPSSL
