# Supplementary material for: Venomix: a simple bioinformatic pipeline for identifying and characterizing toxin gene candidates from transcriptomic data
Source: PeerJ. 2018 Jul 31;6:e5361. doi: 10.7717/peerj.5361 (PMC6074769; doi:10.7717/peerj.5361)
Supplement: Supplemental Information 2 [file peerj-06-5361-s002.gz › FinalOutput_1E-20/Acetylcholinesterase-1_1/mature.fasta]

>TRINITY_DN9006_c0_g1::TRINITY_DN9006_c0_g1_i1::g.1::m.1  type:complete len:649 gc:universal TRINITY_DN9006_c0_g1_i1:1965-19(-); MatureChain: 17-649
EDWSCGVWALGCCVPNMEGSPSPPEGSDPGPERQTVYGKVRGSVHTLSVLDNRRVERYLG
IPYASPPVGDLRFELPEPPKAWHGVKDVTTLPKACPQTNWELGYVRLHIPDFKVTDMDED
CLYLNVYVPVTTSTKSGGGEEEEGGLPVLIHVHGGSNEVGMGALFHGDILATLGDMIVVT
FNYRLGAFGFLSGESPDFPGNYGLHDQTEAFRWVSKNIHFFGGDPNKVTIQGHSAGGTDV
GQHVLSPLSKGLFRYAIMQSGSPLAYWALLLPPASTLSSTRLFVRNLGCDASYSMATVKA
CLKKLSWATVNSATYIHVPGLYNFSPLVDGHFILAAPEQALKQLPVNGLAFMMGITRDEG
SLTAQVILQAAEKDNRQFRFEEEYPKDYTPPPVHVFSMVPGIGHLVFHEYKPWDDPFNKT
ANLVGVSHVVGDSTFVAPAIKLAKLLSRRVDDVYFYTFNHVSRNSSSPQWMGVPHGRDLF
YLFGCPLSSHPLHQYTALDKNISRAVIDLWSNFVKHGRPFQSAQPDQAIPPFEERNQSYI
IIASDGSDVDIHTGQRLRSRQVAFWNSLLPKLQKTEKDGGSTQKALTWVFVALTSVLLVV
VVILTVCVFYFKRLARERCVVHANDEKSSCQL*
