# Supplementary material for: Venomix: a simple bioinformatic pipeline for identifying and characterizing toxin gene candidates from transcriptomic data
Source: PeerJ. 2018 Jul 31;6:e5361. doi: 10.7717/peerj.5361 (PMC6074769; doi:10.7717/peerj.5361)
Supplement: Supplemental Information 2 [file peerj-06-5361-s002.gz › FinalOutput_1E-20/Acetylcholinesterase-1_1/nucleotide.fasta]

>TRINITY_DN9006_c0_g1_i1 len=2767 path=[5922:0-131 5923:132-155 5946:156-314 5920:315-350 @5944@!:351-440 5932:441-467 5941:468-1061 5905:1062-1085 5938:1086-1799 5908:1800-1823 5945:1824-2190 5935:2191-2220 @5940@!:2221-2620 5914:2621-2661 5915:2662-2766] [-1, 5922, 5923, 5946, 5920, 5944, 5932, 5941, 5905, 5938, 5908, 5945, 5935, 5940, 5914, 5915, -2]
GGGGGAAGAGGTAAACAATCATAACTGGCACGACGACTTCTCGTCGTTGGCGTGCACGAC
GCACCGCTCGCGCGCGAGTCTCTTGAAGTAGAACACGCAGACGGTCAGTATGACGACGAC
GACCAGAAGCACCGACGTCAGCGCCACAAACACCCACGTCAGAGCTTTCTGCGTGCTGCC
ACCGTCTTTCTCGGTCTTCTGCAGCTTGGGCAGGAGGCTGTTCCAGAAGGCCACCTGCCG
GGAGCGCAGCCTCTGGCCCGTGTGGATGTCCACGTCGCTGCCGTCGCTGGCGATGATGAT
GTAGGACTGGTTGCGTTCCTCGAAGGGCGGGATGGCCTGGTCCGGTTGGGCGCTCTGGAA
AGGCCGCCCGTGTTTGACGAAGTTGCTCCACAGGTCGATGACGGCCCTGCTGATGTTCTT
GTCCAGTGCTGTGTACTGGTGCAGCGGGTGGCTGCTCAGTGGACACCCGAACAGGTAGAA
CAGGTCACGCCCGTGAGGCACACCCATCCACTGCGGGCTGCTGGAGTTCCGAGACACGTG
GTTGAAGGTGTAGAAGTACACGTCATCCACCCGTCTGCTCAGCAGTTTGGCCAGCTTGAT
GGCCGGGGCCACGAAGGTCGAGTCCCCGACCACATGCGATACACCAACAAGGTTAGCCGT
TTTGTTGAACGGGTCGTCCCACGGTTTGTATTCATGGAACACCAGGTGCCCTATCCCAGG
AACCATACTGAAGACGTGGACGGGGGGCGGGGTGTAGTCTTTCGGGTACTCTTCCTCAAA
GCGGAACTGTCGGTTGTCCTTCTCAGCCGCTTGAAGGATGACCTGAGCTGTCAGCGACCC
TTCGTCTCGCGTGATGCCCATCATGAAAGCGAGGCCGTTCACCGGAAGCTGTTTCAGCGC
CTGCTCGGGGGCCGCCAAGATAAAATGGCCGTCCACCAGAGGGGAAAAGTTGTACAGGCC
TGGCACGTGAATGTAGGTGGCGCTGTTGACGGTGGCCCAGGAGAGCTTCTTGAGGCAGGC
TTTGACGGTGGCCATGCTGTAGGAGGCGTCACAGCCCAGGTTCCGCACGAACAGCCGCGT
GGACGACAGCGTGGAGGCCGGAGGCAACAGCAACGCCCAGTAAGCCAGCGGGGATCCACT
CTGCATGATGGCGTAGCGGAAGAGGCCTTTTGAGAGGGGAGATAACACGTGTTGTCCTAC
GTCAGTTCCGCCAGCGCTGTGACCTTGGATGGTGACCTTGTTGGGATCCCCGCCAAAAAA
GTGGATATTTTTAGACACCCATCGGAAGGCTTCCGTCTGGTCGTGTAGTCCGTAGTTGCC
GGGGAAATCAGGGCTTTCCCCGCTCAGAAATCCAAAAGCGCCCAGTCTGTAGTTGAAGGT
GACGACGATCATGTCGCCGAGCGTGGCCAGGATGTCCCCGTGGAACAGGGCGCCCATGCC
CACCTCGTTGGACCCCCCGTGCACGTGAATCAGCACCGGCAGACCCCCCTCCTCTTCCTC
GCCTCCGCCCGACTTCGTTGATGTCGTGACAGGCACGTAGACGTTGAGGTAGAGGCAGTC
CTCGTCCATGTCCGTGACCTTGAAGTCGGGGATGTGCAGCCTGACGTAGCCCAGCTCCCA
GTTGGTCTGCGGGCACGCCTTGGGCAGGGTGGTGACGTCCTTCACCCCGTGCCACGCCTT
GGGAGGCTCCGGCAACTCAAAGCGTAGATCGCCGACAGGGGGGCTTGCATACGGTATGCC
CAGGTATCTCTCCACCCGCCGGTTGTCCAGAACACTCAGGGTGTGTACACTCCCCCGAAC
CTTCCCGTACACAGTCTGACGCTCGGGGCCCGGGTCCGAACCTTCGGGTGGGGAGGGCGA
GCCCTCCATGTTAGGTACACAGCATCCTAGGGCCCACACACCGCAGCTCCAGTCCTCCGC
CACGACTAGCATCACCCAAGCCAAGAGGAAAGAGGCCAGTGGCATCGTGGCTCTGTTGAC
AAGGATTCACTGAAGAGTCGATTGCAGGGAAACCGACGCAGAGAAATCTGAAGGGATGAG
AACGGTAGAGATCACCCAACTGTTGTCTTCAGTGTCTTTTAAGCCCATGAATCTCACACT
GCTGTTGAAGTGACGCTTCTTCCGTCATTCCATTCACTGGATATAACGCGTAGTTTGAGC
TTTGTCACCACTTTCTTGCTGAAATTGCTCTTACAATTAAAAAAAAATGTTACAAAACAA
TGACTAGGTTTCAGAACAGCCGAACTGTGATGAAACTTTTGTCACTTTTGGTCCATTTAC
ATACTATATTTGCTTAAATCTGGGTTTTACGAACTTCTTTTCATCTTAATCTTAACCCAT
ACGAAGACTAGGTCTGAAATATTCCCTGCGTTTACAGGGCCACAGCAATTCTGATATATT
TTTATAGTATGAAACCCACTAAGTTTTATGCCTGTCCAGGGGATTCTATAACGCTGTAAT
GTTTTCTGAGATTTATATGGTTCCTACACAAAGTTTCATCTGTTTACAGTACGTCAGCAC
TAGAAGGGTTCATCTGTCTGTAGCAAACCACACAAATGTTCTATCTTCTTACATACCCTC
CACTTTATATACCCCTGCTACTGACGGACTATCAACTCCACAATGTTTCCCCTCTGTAAT
ACACAACTGTTCCTCTCTGCACAGGACAACCCGCCGCGCAACACAAAAGAAGAACAATGT
CTCAATCGATCTCTCTCTCTCTCTTTATCATGCAATCCGCCTCGCCGTGCACTGGGGTGG
TGGGGAG
