# Supplementary material for: Venomix: a simple bioinformatic pipeline for identifying and characterizing toxin gene candidates from transcriptomic data
Source: PeerJ. 2018 Jul 31;6:e5361. doi: 10.7717/peerj.5361 (PMC6074769; doi:10.7717/peerj.5361)
Supplement: Supplemental Information 2 [file peerj-06-5361-s002.gz › FinalOutput_1E-20/Astacin-like_metalloprotease_toxin_5_1/mature.fasta]

>TRINITY_DN10760_c1_g1::TRINITY_DN10760_c1_g1_i2::g.1::m.1  type:complete len:355 gc:universal TRINITY_DN10760_c1_g1_i2:196-1260(+); MatureChain: 27-355
VPVEPDVKEDERQLGYWYGEPDTDKTMDQIVLDSFGGPAGEEAAEESRKKVGVVTVGMDT
LLSPEQAAKLPKAPFKRVLKVPDDHSEGGMAERRQPTFVTLWPGGVVPYDLSTLPAIYHG
MMMEAFHEWEDKTCVRFVPAQPHDLHRIFFTDTDGCSSYLGMKEEPQPISLAPGCNLKRT
YLHELGHALGLVHEHQLPQRDRYIYVETRNVNDKYLEQLEKFPASVMPDAEMVTYSLSSI
MHYGKYAFSKGSGLQTLFPLDESQEDLMGTSRQLTPSDIEVVNLLYNCNNFDCIDTNRHC
NVWVLIGYCRNLPVDVVMENCPKACSLC*
>TRINITY_DN10760_c1_g1::TRINITY_DN10760_c1_g1_i7::g.2::m.2  type:complete len:355 gc:universal TRINITY_DN10760_c1_g1_i7:313-1377(+); MatureChain: 27-355
VPVEPDVKEDERQLGYWYGEPDTDKTMDQIVLDSFGGPAGEEAAEESRKKVGVVTVGMDT
LLSPEQAAKLPKAPFKRVLKVPDDHSEGGMAERRQPTFVTLWPGGVVPYDLSTLPAIYHG
MMMEAFHEWEDKTCVRFVPAQPHDLHRIFFTTDDGCSSFLGIQDKPQPISLAYGCNLKRT
YLHELGHALGLVHEHQLPQRDRYIYVETRNVKDKYLDQVQKFPASMIADAEIVTYSLSSI
MHYGKYAFSKGNGLQTLFALDYSQEHLMGTSRQLTPSDIEVVNLLYNCNNFECIDTNRDC
DDWVLIGYCRNLPVDVVMENCPKACSLC*
>TRINITY_DN10760_c1_g1::TRINITY_DN10760_c1_g1_i8::g.3::m.3  type:complete len:344 gc:universal TRINITY_DN10760_c1_g1_i8:302-1333(+); MatureChain: 27-344
VPVEPDVVKEEERHWGYWYGEPDTDKTMDQIVLDSFGGPAGEKAAEEARKKVGVVTEGMD
TLLSPQQAAILYSTPEGGMTERRQPTFVTLWPGGIVPYDLSTLPANHHGMMMEAFHEWED
KTCVRFVPAQPHDLHRIFFTDTDGCSSYLGMKEEPQPISLAPGCNLKRTYLHELGHALGL
VHEHQLPQRDRYIYVETRNVNDKYLEQLEKFPASVMPDAEMVTYSLSSIMHYGKYAFSKG
SGLQTLFPLDESQEDLMGTSRQLTPSDIEVVNLLYNCNNFDCIDTNRHCNVWVLIGYCRN
LPVDVVMENCPKACSLC*
>TRINITY_DN10760_c1_g1::TRINITY_DN10760_c1_g1_i9::g.5::m.5  type:complete len:344 gc:universal TRINITY_DN10760_c1_g1_i9:323-1354(+); MatureChain: 27-344
VPVEPDVVKEEERHWGYWYGEPDTDKTMDQIVLDSFGGPAGEKAAEEARKKVGVVTEGMD
TLLSPQQAAILYSTPEGGMTERRQPTFVTLWPGGIVPYDLSTLPANHHGMMMEAFHEWED
KTCVRFVPAQPHDLHRIFFTDTDGCSSYLGMKEEPQPISLAPGCNLKRTYLHELGHALGL
VHEHQLPQRDRYIYVETRNVNDKYLEQLEKFPASVMPDAEMVTYSLSSIMHYGKYAFSKG
SGLQTLFPLDESQEDLMGTSRQLTPSDIEVVNLLYNCNNFDCIDTNRHCNVWVLIGYCRN
LPVDVVMENCPKACSLC*
