# Supplementary material for: Venomix: a simple bioinformatic pipeline for identifying and characterizing toxin gene candidates from transcriptomic data
Source: PeerJ. 2018 Jul 31;6:e5361. doi: 10.7717/peerj.5361 (PMC6074769; doi:10.7717/peerj.5361)
Supplement: Supplemental Information 2 [file peerj-06-5361-s002.gz › FinalOutput_1E-20/Astacin-like_metalloprotease_toxin_5_1/genbankfile.txt]

VERSION     P0DM62.1  GI:550600167
DBSOURCE    UniProtKB: locus VMPA5_LOXGA, accession P0DM62;
            class: standard.
            created: Oct 16, 2013.
            sequence updated: Oct 16, 2013.
            annotation updated: Jan 7, 2015.
            xrefs: GR277668.1
            xrefs (non-sequence databases): GO:0005576, GO:0004222, GO:0008270,
            Gene3D:3.40.390.10, InterPro:IPR024079, InterPro:IPR001506,
            InterPro:IPR006026, Pfam:PF01400, PRINTS:PR00480, SMART:SM00235,
            PROSITE:PS00142
KEYWORDS    Disulfide bond; Glycoprotein; Hydrolase; Metal-binding;
            Metalloprotease; Protease; Secreted; Toxin; Zinc.
SOURCE      Loxosceles gaucho
  ORGANISM  Loxosceles gaucho
            Eukaryota; Metazoa; Ecdysozoa; Arthropoda; Chelicerata; Arachnida;
            Araneae; Araneomorphae; Haplogynae; Sicariidae; Loxosceles.
REFERENCE   1  (residues 1 to 186)
  AUTHORS   Trevisan-Silva,D., Gremski,L.H., Chaim,O.M., da Silveira,R.B.,
            Meissner,G.O., Mangili,O.C., Barbaro,K.C., Gremski,W., Veiga,S.S.
            and Senff-Ribeiro,A.
  TITLE     Astacin-like metalloproteases are a gene family of toxins present
            in the venom of different species of the brown spider (genus
            Loxosceles)
  JOURNAL   Biochimie 92 (1), 21-32 (2010)
   PUBMED   19879318
  REMARK    NUCLEOTIDE SEQUENCE [MRNA].;
            TISSUE=Venom gland
COMMENT     [FUNCTION] Zinc metalloprotease. Provoques deadhesion of
            endothelial cells from cell cultures, and also degradation of
            fibronectin, fibrinogen and gelatin in vitro. Its role in the venom
            is not fully understood but it might act as a spreading factor that
            facilitates diffusion of other venom toxins. Alternatively, it
            might be involved in the proteolytic processing of other venom
            toxins or it might play a role in extra-oral digestion of prey (By
            similarity). {ECO:0000250}.
            [COFACTOR] Name=Zn(2+); Xref=ChEBI:CHEBI:29105;
            Evidence={ECO:0000250}; Note=Binds 1 zinc ion per subunit.
            {ECO:0000250}.
            [ENZYME REGULATION] Inhibited by 1,10-phenanthroline.
            {ECO:0000250}.
            [SUBUNIT] Monomer. {ECO:0000250}.
            [SUBCELLULAR LOCATION] Secreted {ECO:0000250}.
            [TISSUE SPECIFICITY] Expressed by the venom gland.
            [SIMILARITY] Belongs to the peptidase M12A family. {ECO:0000305}.
FEATURES             Location/Qualifiers
     source          1..186
                     /organism="Loxosceles gaucho"
                     /db_xref="taxon:58216"
     Protein         <1..>186
                     /product="Astacin-like metalloprotease toxin 5"
                     /EC_number="3.4.24.-"
                     /note="Loxosceles astacin-like protease 5; LALP5"
                     /UniProtKB_evidence="Evidence at transcript level"
     Region          <1..>186
                     /region_name="Mature chain"
                     /experiment="experimental evidence, no additional details
                     recorded"
                     /note="Astacin-like metalloprotease toxin 5.
                     /FTId=PRO_0000423641."
     Region          8..146
                     /region_name="ZnMc"
                     /note="Zinc-dependent metalloprotease; smart00235"
                     /db_xref="CDD:214576"
     Region          12..158
                     /region_name="ZnMc_astacin_like"
                     /note="Zinc-dependent metalloprotease, astacin_like
                     subfamily or peptidase family M12A, a group of
                     zinc-dependent proteolytic enzymes with a HExxH
                     zinc-binding site/active site. Members of this family may
                     have an amino terminal propeptide, which is cleaved to...;
                     cd04280"
                     /db_xref="CDD:239807"
     Bond            63..84
                     /bond_type="disulfide"
                     /experiment="experimental evidence, no additional details
                     recorded"
                     /note="{ECO:0000250}."
     Site            order(92..93,96,102,150)
                     /site_type="active"
                     /db_xref="CDD:239807"
     Site            92
                     /site_type="metal-binding"
                     /experiment="experimental evidence, no additional details
                     recorded"
                     /note="Zinc; catalytic.
                     {ECO:0000255|PROSITE-ProRule:PRU10095}."
     Site            93
                     /site_type="active"
                     /experiment="experimental evidence, no additional details
                     recorded"
                     /note="{ECO:0000255|PROSITE-ProRule:PRU10095}."
     Site            96
                     /site_type="metal-binding"
                     /experiment="experimental evidence, no additional details
                     recorded"
                     /note="Zinc; catalytic.
                     {ECO:0000255|PROSITE-ProRule:PRU10095}."
     Site            102
                     /site_type="metal-binding"
                     /experiment="experimental evidence, no additional details
                     recorded"
                     /note="Zinc; catalytic.
                     {ECO:0000255|PROSITE-ProRule:PRU10095}."
     Site            122
                     /site_type="glycosylation"
                     /experiment="experimental evidence, no additional details
                     recorded"
                     /note="N-linked (GlcNAc...). {ECO:0000255}."
ORIGIN      
        1 navkydqqlw pngeiiyeis pglrqyeqli leamrsyedt tcikfrrrfd eddyvnihvg
       61 dkcysrvgks fkggpqplsl gngctdfgti lhelghsvgf dhehsrtdrd eyliiherni
      121 kngsehnfek llesktrtig pfdydsimly gsyafsrdte avenhgtrrt rtpyeichsk
      181 rkaell
//
