# Supplementary material for: Venomix: a simple bioinformatic pipeline for identifying and characterizing toxin gene candidates from transcriptomic data
Source: PeerJ. 2018 Jul 31;6:e5361. doi: 10.7717/peerj.5361 (PMC6074769; doi:10.7717/peerj.5361)
Supplement: Supplemental Information 2 [file peerj-06-5361-s002.gz › FinalOutput_1E-20/Astacin-like_metalloprotease_toxin_5_1/rsemfile_expressioninfo.txt]

transcript_id	gene_id	length	effective_length	expected_count	TPM	FPKM	IsoPct
../INPUTS/RSEM.isoforms.results	TRINITY_DN10760_c1_g1_i2	TRINITY_DN10760_c1_g1_i2	1284	1105.20	0.00	0.00	0.00	100.00
../INPUTS/RSEM.isoforms.results	TRINITY_DN10760_c1_g1_i7	TRINITY_DN10760_c1_g1_i7	1598	1419.20	648.96	20.08	59.97	100.00
../INPUTS/RSEM.isoforms.results	TRINITY_DN10760_c1_g1_i8	TRINITY_DN10760_c1_g1_i8	1554	1375.20	239.83	7.66	22.87	100.00
../INPUTS/RSEM.isoforms.results	TRINITY_DN10760_c1_g1_i9	TRINITY_DN10760_c1_g1_i9	1575	1396.20	365.28	11.49	34.31	100.00
../INPUTS/RSEM.isoforms.results	TRINITY_DN10760_c1_g1_i10	TRINITY_DN10760_c1_g1_i10	1092	913.20	311.74	14.99	44.77	100.00
../INPUTS/RSEM.isoforms.results	TRINITY_DN10760_c1_g1_i11	TRINITY_DN10760_c1_g1_i11	1575	1396.20	134.99	4.25	12.68	100.00
