# Supplementary material for: Venomix: a simple bioinformatic pipeline for identifying and characterizing toxin gene candidates from transcriptomic data
Source: PeerJ. 2018 Jul 31;6:e5361. doi: 10.7717/peerj.5361 (PMC6074769; doi:10.7717/peerj.5361)
Supplement: Supplemental Information 2 [file peerj-06-5361-s002.gz › FinalOutput_1E-20/Astacin-like_metalloprotease_toxin_5_1/nucleotide.fasta]

>TRINITY_DN10760_c1_g1_i2 len=1284 path=[10659:0-42 10660:43-70 10661:71-98 10662:99-104 11480:105-202 11609:203-203 11330:204-246 11476:247-251 11407:252-260 11323:261-284 11624:285-292 11578:293-331 11512:332-355 11546:356-395 11614:396-400 11545:401-424 11510:425-488 11457:489-512 11615:513-513 11455:514-583 11381:584-586 11292:587-607 11230:608-608 11231:609-610 11573:611-611 11539:612-621 11503:622-647 @11444@!:648-725 11618:726-726 11443:727-813 11280:814-832 11367:833-833 11439:834-834 11276:835-835 11362:836-889 10569:890-907 11273:908-1012 11567:1013-1026 11357:1027-1091 11430:1092-1114 11266:1115-1141 11488:1142-1147 11425:1148-1200 11581:1201-1259 11563:1260-1283] [-1, 10659, 10660, 10661, 10662, 11480, 11609, 11330, 11476, 11407, 11323, 11624, 11578, 11512, 11546, 11614, 11545, 11510, 11457, 11615, 11455, 11381, 11292, 11230, 11231, 11573, 11539, 11503, 11444, 11618, 11443, 11280, 11367, 11439, 11276, 11362, 10569, 11273, 11567, 11357, 11430, 11266, 11488, 11425, 11581, 11563]
AGACAGCAAAGGAACGCAGTCAGGGAGACGTGCACCACATCGCCTGTATGGTCCTTGCAC
GGTGAATCTGGCTTCACATTTCTTCACTGGCTTCGTTGGATTTCAGTCTTCAAACACCAG
CACACCTCACGGGTCTGACCAGCCTTCGACCATCAAGAAGAAGTGCTGCATCTCTGGGAC
GTACAGCCATCAACGATGACGAGGGCATCCCCCAGTGTTCTGGTAGTCTTCTTCCTGCTC
CTGTCTCTGTGCTTCATGCAGAGAATTGGGGCTGTACCTGTGGAGCCGGATGTGAAGGAG
GATGAACGGCAATTGGGGTATTGGTATGGGGAACCAGACACCGATAAGACCATGGACCAG
ATCGTTCTAGACTCTTTCGGTGGACCAGCAGGGGAGGAGGCCGCCGAAGAGTCCAGGAAG
AAAGTAGGTGTGGTGACTGTGGGCATGGACACCTTACTCAGCCCGGAGCAGGCTGCAAAG
TTGCCCAAGGCACCATTCAAAAGGGTATTGAAAGTTCCCGATGACCACAGCGAGGGCGGA
ATGGCCGAACGCAGACAGCCTACCTTCGTCACGCTATGGCCAGGCGGTGTCGTGCCCTAC
GATCTCAGTACACTCCCTGCCATATACCACGGTATGATGATGGAAGCGTTTCATGAATGG
GAAGATAAAACCTGTGTGCGTTTTGTGCCCGCACAACCCCATGATCTACACAGGATCTTC
TTTACTGACACCGATGGATGCTCTTCCTATCTGGGAATGAAAGAGGAGCCTCAGCCAATA
AGCCTGGCACCTGGATGTAACCTTAAAAGAACTTATCTTCACGAGTTGGGTCACGCTTTG
GGCCTGGTTCACGAACACCAGCTTCCCCAGAGGGACAGGTACATCTACGTGGAGACCCGC
AATGTGAACGACAAGTATCTGGAGCAGTTGGAGAAATTCCCGGCCAGTGTGATGCCCGAC
GCCGAGATGGTCACCTACAGTCTCAGCTCCATTATGCATTACGGCAAATATGCGTTCAGC
AAAGGCAGCGGGCTGCAGACCCTCTTTCCCTTAGACGAGAGCCAGGAAGACCTCATGGGC
ACTTCCCGACAGCTGACACCCTCCGACATCGAAGTTGTCAACCTCCTGTACAACTGCAAC
AACTTTGACTGCATTGACACCAATCGACACTGCAACGTTTGGGTGTTGATCGGATACTGC
CGGAATTTGCCTGTTGACGTCGTCATGGAGAACTGCCCCAAGGCATGCAGCCTCTGCTGA
TCTGCAAGTCTTGGGAATACGTTT
>TRINITY_DN10760_c1_g1_i7 len=1598 path=[10617:0-168 10618:169-169 10619:170-197 10620:198-225 10621:226-231 10622:232-237 10623:238-241 11328:242-320 11634:321-325 11626:326-356 11629:357-357 11555:358-363 11520:364-368 11592:369-383 11579:384-392 11551:393-400 11612:401-401 11624:402-409 11578:410-448 11304:449-453 11387:454-472 11546:473-512 11614:513-517 11576:518-533 11544:534-541 11510:542-605 11457:606-629 11615:630-630 11455:631-700 11381:701-703 11292:704-724 11230:725-725 11231:726-727 11573:728-728 11539:729-738 11503:739-764 @11444@!:765-842 11570:843-866 11442:867-930 11537:931-949 11440:950-950 11277:951-951 11363:952-952 11438:953-961 11274:962-973 11585:974-1006 11569:1007-1024 11536:1025-1070 11358:1071-1105 11584:1106-1129 11567:1130-1143 11496:1144-1208 11430:1209-1231 11265:1232-1258 11489:1259-1264 11426:1265-1317 11581:1318-1376 11563:1377-1400 11620:1401-1419 11625:1420-1420 11344:1421-1458 11254:1459-1470 11419:1471-1484 11341:1485-1515 11251:1516-1562 10923:1563-1597] [-1, 10617, 10618, 10619, 10620, 10621, 10622, 10623, 11328, 11634, 11626, 11629, 11555, 11520, 11592, 11579, 11551, 11612, 11624, 11578, 11304, 11387, 11546, 11614, 11576, 11544, 11510, 11457, 11615, 11455, 11381, 11292, 11230, 11231, 11573, 11539, 11503, 11444, 11570, 11442, 11537, 11440, 11277, 11363, 11438, 11274, 11585, 11569, 11536, 11358, 11584, 11567, 11496, 11430, 11265, 11489, 11426, 11581, 11563, 11620, 11625, 11344, 11254, 11419, 11341, 11251, 10923, -2]
TTTTCATTTGCTTTCATATCAAAATCATGTGGCCCAGACAGACTTTCTGATGTTTTCCAT
GTGAACGTGGGCGAACACCTGTTTCTACATAAGTTACAAGCCAGGACATAGGTAGGTGAC
TCACAGCAGACAGCAGAGGAACGCAGACAGGGAGACGTGCACCACATCGCCTGTATGGTC
CTTGCACGGTGAATCTGGCTTCACATTTCTTCACTGGCTTCGTTGGATTTCACTCTTCAA
ATACCAGCACACCTCACGGGTCTCGCCAATCAAGAAGAAACGCTGCATTTCTGGGACGTA
CATCCATCAACGATGACGAGGACATCCCCCAGTGTTCTGGCAGTCTTCTTCCTGCTCCTG
TCTCTGTGCCTCATGCAGGGAATTGGGGCTGTACCTGTGGAGCCGGATGTGAAGGAGGAT
GAACGGCAATTGGGGTATTGGTATGGGGAGCCAGACACCGATAAGACCATGGACCAGATC
GTTCTAGACTCTTTCGGTGGACCAGCAGGGGAGGAGGCAGCCGAAGAGTCCAGGAAGAAA
GTAGGTGTGGTGACTGTGGGCATGGACACCTTACTCAGCCCGGAGCAGGCTGCAAAGTTG
CCCAAGGCACCATTCAAAAGGGTATTGAAAGTTCCCGATGACCACAGCGAGGGCGGAATG
GCCGAACGCAGACAGCCTACCTTCGTCACGCTATGGCCAGGCGGTGTCGTGCCCTACGAT
CTCAGTACACTCCCTGCCATATACCACGGTATGATGATGGAAGCGTTTCATGAATGGGAA
GATAAAACCTGTGTGCGTTTTGTGCCCGCACAACCCCATGATCTACACAGGATCTTCTTT
ACTACCGACGATGGATGCTCTTCCTTTCTAGGAATTCAAGATAAGCCTCAGCCAATAAGC
CTGGCATATGGATGTAACCTTAAAAGAACTTATCTTCACGAGTTGGGTCACGCCTTGGGC
CTAGTCCACGAACACCAGCTTCCTCAGAGGGACAGGTACATCTACGTGGAGACCCGCAAT
GTGAAAGACAAGTATCTGGACCAGGTGCAGAAATTCCCGGCCAGTATGATAGCCGACGCC
GAGATTGTCACCTACAGTCTCAGCTCAATTATGCATTACGGCAAATATGCGTTCAGCAAA
GGCAACGGGCTGCAGACCCTCTTTGCCTTAGACTATAGCCAGGAACACCTCATGGGCACT
TCCCGACAGCTGACACCCTCCGACATCGAAGTCGTGAACCTCCTGTACAACTGCAACAAC
TTTGAATGCATTGACACCAATCGAGACTGCGACGATTGGGTGTTGATCGGATACTGCCGG
AATTTGCCTGTTGACGTCGTCATGGAGAACTGCCCCAAGGCATGCAGCCTCTGCTGATCT
GCAAGTCTTGGGAATACGTTTCCCAGAAACCCCCTCTCCAGGAATGTGTTTTCAAGAACA
TGGTTTTCAACATTTCGACACACGCCATTTAAAAATAAAAGAAACTGACCTAAACATGAA
TTAGTTCGAAGTGTACATTGCTTGTTATTTCTGAGTAAAACGGTTGATCATCGATTATAA
TAATAAACAAAATGATTCCGGTTATGATTCAGAAAAAA
>TRINITY_DN10760_c1_g1_i8 len=1554 path=[11240:0-168 11338:169-197 11481:198-225 11413:226-247 11560:248-309 11634:310-314 11626:315-345 11629:346-346 11319:347-422 11519:423-445 11467:446-464 11395:465-504 11310:505-632 11597:633-656 11588:657-659 11574:660-684 11541:685-694 11504:695-720 @11444@!:721-798 11618:799-799 11443:800-886 11280:887-905 11367:906-906 11439:907-907 11276:908-908 11362:909-962 10569:963-980 11273:981-1085 11567:1086-1099 11357:1100-1164 11430:1165-1187 11266:1188-1214 11488:1215-1220 11425:1221-1273 11581:1274-1332 11563:1333-1356 11620:1357-1375 11625:1376-1376 11344:1377-1414 11254:1415-1426 11419:1427-1440 11341:1441-1471 11251:1472-1518 10923:1519-1553] [-1, 11240, 11338, 11481, 11413, 11560, 11634, 11626, 11629, 11319, 11519, 11467, 11395, 11310, 11597, 11588, 11574, 11541, 11504, 11444, 11618, 11443, 11280, 11367, 11439, 11276, 11362, 10569, 11273, 11567, 11357, 11430, 11266, 11488, 11425, 11581, 11563, 11620, 11625, 11344, 11254, 11419, 11341, 11251, 10923, -2]
TTTTCATTTGCTTTCATATCAAAATCATGTGGCCCAGACAGACTTTCTGATGTTTTCCAT
GTGAACGTGGGCGAACACCTGTTTCTACATAAGTTACAAGCCAGGACATAGGTAGGTGAC
TCACAGCAGACAGCAGAGGAACGCAGACAGGGAGACGTGCACCACATCGTCTGTGTGGTC
CTTGCACGGTGAATCTGGCTTCACATTTCTTCACTGGCTTCGTTGGCACACCTCACGGGT
CTGATCAGCCTTCCACCATCAAGAAGAAGCGCTGCATTTCTGGGACATACATCCATCAAC
GATGACGAGGACATCCCCCAGTGTTCTGGCAGTCTTCTTCCTGCTCCAGTCTCTGTGCCT
CAAGCAGGGAATTGGGGCTGTGCCTGTGGAGCCGGATGTTGTGAAGGAGGAAGAGCGGCA
CTGGGGGTATTGGTATGGGGAGCCAGACACCGATAAGACCATGGACCAGATCGTTCTAGA
CTCTTTCGGTGGACCAGCAGGGGAGAAGGCAGCTGAAGAGGCCAGGAAGAAGGTAGGCGT
GGTAACTGAGGGCATGGACACCCTACTGTCCCCGCAGCAGGCTGCAATCTTGTACAGCAC
ACCCGAGGGCGGAATGACCGAACGCAGACAGCCCACCTTCGTCACGCTATGGCCAGGCGG
CATCGTGCCCTACGATCTCAGTACACTCCCTGCCAATCACCACGGTATGATGATGGAAGC
GTTTCATGAATGGGAAGATAAAACCTGTGTGCGTTTTGTGCCCGCACAACCCCATGATCT
ACACAGGATCTTCTTTACTGACACCGATGGATGCTCTTCCTATCTGGGAATGAAAGAGGA
GCCTCAGCCAATAAGCCTGGCACCTGGATGTAACCTTAAAAGAACTTATCTTCACGAGTT
GGGTCACGCTTTGGGCCTGGTTCACGAACACCAGCTTCCCCAGAGGGACAGGTACATCTA
CGTGGAGACCCGCAATGTGAACGACAAGTATCTGGAGCAGTTGGAGAAATTCCCGGCCAG
TGTGATGCCCGACGCCGAGATGGTCACCTACAGTCTCAGCTCCATTATGCATTACGGCAA
ATATGCGTTCAGCAAAGGCAGCGGGCTGCAGACCCTCTTTCCCTTAGACGAGAGCCAGGA
AGACCTCATGGGCACTTCCCGACAGCTGACACCCTCCGACATCGAAGTTGTCAACCTCCT
GTACAACTGCAACAACTTTGACTGCATTGACACCAATCGACACTGCAACGTTTGGGTGTT
GATCGGATACTGCCGGAATTTGCCTGTTGACGTCGTCATGGAGAACTGCCCCAAGGCATG
CAGCCTCTGCTGATCTGCAAGTCTTGGGAATACGTTTCCCAGAAACCCCCTCTCCAGGAA
TGTGTTTTCAAGAACATGGTTTTCAACATTTCGACACACGCCATTTAAAAATAAAAGAAA
CTGACCTAAACATGAATTAGTTCGAAGTGTACATTGCTTGTTATTTCTGAGTAAAACGGT
TGATCATCGATTATAATAATAAACAAAATGATTCCGGTTATGATTCAGAAAAAA
>TRINITY_DN10760_c1_g1_i9 len=1575 path=[10756:0-168 10757:169-197 11484:198-225 11416:226-231 11335:232-237 11478:238-241 11410:242-268 11560:269-330 11634:331-335 11626:336-366 11629:367-367 11319:368-443 11519:444-466 11467:467-485 11395:486-525 11310:526-653 11597:654-677 11588:678-680 11574:681-705 11541:706-715 11504:716-741 @11444@!:742-819 11618:820-820 11443:821-907 11280:908-926 11367:927-927 11439:928-928 11276:929-929 11362:930-983 10569:984-1001 11273:1002-1106 11567:1107-1120 11357:1121-1185 11430:1186-1208 11266:1209-1235 11488:1236-1241 11425:1242-1294 11581:1295-1353 11563:1354-1377 11620:1378-1396 11625:1397-1397 11344:1398-1435 11254:1436-1447 11419:1448-1461 11341:1462-1492 11251:1493-1539 10923:1540-1574] [-1, 10756, 10757, 11484, 11416, 11335, 11478, 11410, 11560, 11634, 11626, 11629, 11319, 11519, 11467, 11395, 11310, 11597, 11588, 11574, 11541, 11504, 11444, 11618, 11443, 11280, 11367, 11439, 11276, 11362, 10569, 11273, 11567, 11357, 11430, 11266, 11488, 11425, 11581, 11563, 11620, 11625, 11344, 11254, 11419, 11341, 11251, 10923, -2]
TTTTCATTTGCTTTCATATCAAAATCATGTGGCCCAGACAGACTTTCTGATGTTTTCCAT
GTGAACGTGGGCGAACACCTGTTTCTACATAAGTTACAAGCCAGGACATAGGTAGGTGAC
TCACAGCAGACAGCAGAGGAACGCAGACAGGGAGACGTGCACCACATCGTCTGTGTGGTC
CTTGCACGGTGAATCTGGCTTCACATTTCTTCACTGGCTTCGTTGGATTTCACTCTTCAA
ATTCCAGCACACCTCACGGGTCTGATCAGCCTTCCACCATCAAGAAGAAGCGCTGCATTT
CTGGGACATACATCCATCAACGATGACGAGGACATCCCCCAGTGTTCTGGCAGTCTTCTT
CCTGCTCCAGTCTCTGTGCCTCAAGCAGGGAATTGGGGCTGTGCCTGTGGAGCCGGATGT
TGTGAAGGAGGAAGAGCGGCACTGGGGGTATTGGTATGGGGAGCCAGACACCGATAAGAC
CATGGACCAGATCGTTCTAGACTCTTTCGGTGGACCAGCAGGGGAGAAGGCAGCTGAAGA
GGCCAGGAAGAAGGTAGGCGTGGTAACTGAGGGCATGGACACCCTACTGTCCCCGCAGCA
GGCTGCAATCTTGTACAGCACACCCGAGGGCGGAATGACCGAACGCAGACAGCCCACCTT
CGTCACGCTATGGCCAGGCGGCATCGTGCCCTACGATCTCAGTACACTCCCTGCCAATCA
CCACGGTATGATGATGGAAGCGTTTCATGAATGGGAAGATAAAACCTGTGTGCGTTTTGT
GCCCGCACAACCCCATGATCTACACAGGATCTTCTTTACTGACACCGATGGATGCTCTTC
CTATCTGGGAATGAAAGAGGAGCCTCAGCCAATAAGCCTGGCACCTGGATGTAACCTTAA
AAGAACTTATCTTCACGAGTTGGGTCACGCTTTGGGCCTGGTTCACGAACACCAGCTTCC
CCAGAGGGACAGGTACATCTACGTGGAGACCCGCAATGTGAACGACAAGTATCTGGAGCA
GTTGGAGAAATTCCCGGCCAGTGTGATGCCCGACGCCGAGATGGTCACCTACAGTCTCAG
CTCCATTATGCATTACGGCAAATATGCGTTCAGCAAAGGCAGCGGGCTGCAGACCCTCTT
TCCCTTAGACGAGAGCCAGGAAGACCTCATGGGCACTTCCCGACAGCTGACACCCTCCGA
CATCGAAGTTGTCAACCTCCTGTACAACTGCAACAACTTTGACTGCATTGACACCAATCG
ACACTGCAACGTTTGGGTGTTGATCGGATACTGCCGGAATTTGCCTGTTGACGTCGTCAT
GGAGAACTGCCCCAAGGCATGCAGCCTCTGCTGATCTGCAAGTCTTGGGAATACGTTTCC
CAGAAACCCCCTCTCCAGGAATGTGTTTTCAAGAACATGGTTTTCAACATTTCGACACAC
GCCATTTAAAAATAAAAGAAACTGACCTAAACATGAATTAGTTCGAAGTGTACATTGCTT
GTTATTTCTGAGTAAAACGGTTGATCATCGATTATAATAATAAACAAAATGATTCCGGTT
ATGATTCAGAAAAAA
>TRINITY_DN10760_c1_g1_i10 len=1092 path=[10659:0-42 10660:43-70 10661:71-98 10662:99-104 11480:105-202 11609:203-203 11330:204-246 11476:247-251 11407:252-260 11323:261-284 11624:285-292 11578:293-331 11512:332-355 11546:356-395 11614:396-400 11545:401-424 11510:425-488 11457:489-512 11615:513-513 11297:514-559 11597:560-583 11378:584-610 11573:611-611 11539:612-621 11503:622-647 @11444@!:648-725 11570:726-749 11442:750-813 11537:814-832 11278:833-856 11585:857-889 11569:890-907 11536:908-953 11499:954-988 11584:989-1012 11567:1013-1026 11496:1027-1091] [-1, 10659, 10660, 10661, 10662, 11480, 11609, 11330, 11476, 11407, 11323, 11624, 11578, 11512, 11546, 11614, 11545, 11510, 11457, 11615, 11297, 11597, 11378, 11573, 11539, 11503, 11444, 11570, 11442, 11537, 11278, 11585, 11569, 11536, 11499, 11584, 11567, 11496]
AGACAGCAAAGGAACGCAGTCAGGGAGACGTGCACCACATCGCCTGTATGGTCCTTGCAC
GGTGAATCTGGCTTCACATTTCTTCACTGGCTTCGTTGGATTTCAGTCTTCAAACACCAG
CACACCTCACGGGTCTGACCAGCCTTCGACCATCAAGAAGAAGTGCTGCATCTCTGGGAC
GTACAGCCATCAACGATGACGAGGGCATCCCCCAGTGTTCTGGTAGTCTTCTTCCTGCTC
CTGTCTCTGTGCTTCATGCAGAGAATTGGGGCTGTACCTGTGGAGCCGGATGTGAAGGAG
GATGAACGGCAATTGGGGTATTGGTATGGGGAACCAGACACCGATAAGACCATGGACCAG
ATCGTTCTAGACTCTTTCGGTGGACCAGCAGGGGAGGAGGCCGCCGAAGAGTCCAGGAAG
AAAGTAGGTGTGGTGACTGTGGGCATGGACACCTTACTCAGCCCGGAGCAGGCTGCAAAG
TTGCCCAAGGCACCATTCAAAAGGGTATTGAAAGATCCCGATGACCACAGCGAGGGTGGA
ATGACCGAACGCAGACAGCCCACCTTCGTCACGCTATGGCCAGGAGGCGTCGTGCCCTAC
GATCTCAGTACACTCCCTGCCATATACCACGGTATGATGATGGAAGCGTTTCATGAATGG
GAAGATAAAACCTGTGTGCGTTTTGTGCCCGCACAACCCCATGATCTACACAGGATCTTC
TTTACTACCGACGATGGATGCTCTTCCTTTCTAGGAATTCAAGATAAGCCTCAGCCAATA
AGCCTGGCATATGGATGTAACCTTAAAAGAACTTATCTTCACGAGTTGGGTCATGCCTTG
GGCCTAGTCCACGAACACCAGCTTCCTCAGAGGGACAGGTACATCTACGTGGAGACCCGC
AATGTGAAAGACAAGTATCTGGACCAGGTGCAGAAATTCCCGGCCAGTATGATACCCGAC
GCCGAAATTGTCACCTACAGTCTCAGCTCAATTATGCATTACGGCAAATATGCGTTCAGC
AAAGGCAACGGGCTGCAGACCCTCTTTGCCTTAGACTATAGCCAGGAACACCTCATGGGC
ACTTCCCGACAG
>TRINITY_DN10760_c1_g1_i11 len=1575 path=[10756:0-168 10757:169-197 11484:198-225 11416:226-231 11335:232-237 11478:238-241 11410:242-268 11560:269-330 11634:331-335 11626:336-366 11629:367-367 11319:368-443 11519:444-466 11467:467-485 11395:486-525 11310:526-653 11597:654-677 11588:678-680 11574:681-705 11541:706-715 11504:716-741 @11444@!:742-819 11570:820-843 11442:844-907 11537:908-926 11278:927-950 11585:951-983 11569:984-1001 11536:1002-1047 11358:1048-1082 11584:1083-1106 11567:1107-1120 11496:1121-1185 11430:1186-1208 11265:1209-1235 11489:1236-1241 11426:1242-1294 11581:1295-1353 11563:1354-1377 11620:1378-1396 11625:1397-1397 11344:1398-1435 11254:1436-1447 11419:1448-1461 11341:1462-1492 11251:1493-1539 10923:1540-1574] [-1, 10756, 10757, 11484, 11416, 11335, 11478, 11410, 11560, 11634, 11626, 11629, 11319, 11519, 11467, 11395, 11310, 11597, 11588, 11574, 11541, 11504, 11444, 11570, 11442, 11537, 11278, 11585, 11569, 11536, 11358, 11584, 11567, 11496, 11430, 11265, 11489, 11426, 11581, 11563, 11620, 11625, 11344, 11254, 11419, 11341, 11251, 10923, -2]
TTTTCATTTGCTTTCATATCAAAATCATGTGGCCCAGACAGACTTTCTGATGTTTTCCAT
GTGAACGTGGGCGAACACCTGTTTCTACATAAGTTACAAGCCAGGACATAGGTAGGTGAC
TCACAGCAGACAGCAGAGGAACGCAGACAGGGAGACGTGCACCACATCGTCTGTGTGGTC
CTTGCACGGTGAATCTGGCTTCACATTTCTTCACTGGCTTCGTTGGATTTCACTCTTCAA
ATTCCAGCACACCTCACGGGTCTGATCAGCCTTCCACCATCAAGAAGAAGCGCTGCATTT
CTGGGACATACATCCATCAACGATGACGAGGACATCCCCCAGTGTTCTGGCAGTCTTCTT
CCTGCTCCAGTCTCTGTGCCTCAAGCAGGGAATTGGGGCTGTGCCTGTGGAGCCGGATGT
TGTGAAGGAGGAAGAGCGGCACTGGGGGTATTGGTATGGGGAGCCAGACACCGATAAGAC
CATGGACCAGATCGTTCTAGACTCTTTCGGTGGACCAGCAGGGGAGAAGGCAGCTGAAGA
GGCCAGGAAGAAGGTAGGCGTGGTAACTGAGGGCATGGACACCCTACTGTCCCCGCAGCA
GGCTGCAATCTTGTACAGCACACCCGAGGGCGGAATGACCGAACGCAGACAGCCCACCTT
CGTCACGCTATGGCCAGGCGGCATCGTGCCCTACGATCTCAGTACACTCCCTGCCAATCA
CCACGGTATGATGATGGAAGCGTTTCATGAATGGGAAGATAAAACCTGTGTGCGTTTTGT
GCCCGCACAACCCCATGATCTACACAGGATCTTCTTTACTACCGACGATGGATGCTCTTC
CTTTCTAGGAATTCAAGATAAGCCTCAGCCAATAAGCCTGGCATATGGATGTAACCTTAA
AAGAACTTATCTTCACGAGTTGGGTCATGCCTTGGGCCTAGTCCACGAACACCAGCTTCC
TCAGAGGGACAGGTACATCTACGTGGAGACCCGCAATGTGAAAGACAAGTATCTGGACCA
GGTGCAGAAATTCCCGGCCAGTATGATAGCCGACGCCGAGATTGTCACCTACAGTCTCAG
CTCAATTATGCATTACGGCAAATATGCGTTCAGCAAAGGCAACGGGCTGCAGACCCTCTT
TGCCTTAGACTATAGCCAGGAACACCTCATGGGCACTTCCCGACAGCTGACACCCTCCGA
CATCGAAGTCGTGAACCTCCTGTACAACTGCAACAACTTTGAATGCATTGACACCAATCG
AGACTGCGACGATTGGGTGTTGATCGGATACTGCCGGAATTTGCCTGTTGACGTCGTCAT
GGAGAACTGCCCCAAGGCATGCAGCCTCTGCTGATCTGCAAGTCTTGGGAATACGTTTCC
CAGAAACCCCCTCTCCAGGAATGTGTTTTCAAGAACATGGTTTTCAACATTTCGACACAC
GCCATTTAAAAATAAAAGAAACTGACCTAAACATGAATTAGTTCGAAGTGTACATTGCTT
GTTATTTCTGAGTAAAACGGTTGATCATCGATTATAATAATAAACAAAATGATTCCGGTT
ATGATTCAGAAAAAA
