# Supplementary material for: Venomix: a simple bioinformatic pipeline for identifying and characterizing toxin gene candidates from transcriptomic data
Source: PeerJ. 2018 Jul 31;6:e5361. doi: 10.7717/peerj.5361 (PMC6074769; doi:10.7717/peerj.5361)
Supplement: Supplemental Information 2 [file peerj-06-5361-s002.gz › FinalOutput_1E-20/Astacin-like_metalloprotease_toxin_5_1/signalp.txt]

# SignalP-4.1 euk predictions
# name                     Cmax  pos  Ymax  pos  Smax  pos  Smean   D     ?  Dmaxcut    Networks-used
P0DM62                     0.108  25  0.103  48  0.112  29  0.097   0.100 N  0.450      SignalP-noTM
TRINITY_DN10760_c1_g1::TRINITY_DN10760_c1_g1_i2::g.1::m.1  0.826  27  0.882  27  0.987  17  0.938   0.912 Y  0.450      SignalP-noTM
TRINITY_DN10760_c1_g1::TRINITY_DN10760_c1_g1_i7::g.2::m.2  0.852  27  0.900  27  0.992  17  0.947   0.925 Y  0.450      SignalP-noTM
TRINITY_DN10760_c1_g1::TRINITY_DN10760_c1_g1_i8::g.3::m.3  0.523  27  0.665  27  0.957  17  0.849   0.764 Y  0.450      SignalP-noTM
TRINITY_DN10760_c1_g1::TRINITY_DN10760_c1_g1_i9::g.5::m.5  0.523  27  0.665  27  0.957  17  0.849   0.764 Y  0.450      SignalP-noTM
TRINITY_DN10760_c1_g1::TRINITY_DN10760_c1_g1_i10::g.7::m.7  0.105   1  0.000   1  0.140   1  0.000   0.000 N  0.450      SignalP-noTM
TRINITY_DN10760_c1_g1::TRINITY_DN10760_c1_g1_i10::g.7::m.7  0.103   1  0.000   1  0.166   1  0.000   0.000 N  0.450      SignalP-noTM
TRINITY_DN10760_c1_g1::TRINITY_DN10760_c1_g1_i10::g.7::m.7  0.103   1  0.000   1  0.110   1  0.000   0.000 N  0.450      SignalP-noTM
TRINITY_DN10760_c1_g1::TRINITY_DN10760_c1_g1_i10::g.7::m.7  0.105   1  0.000   1  0.120   1  0.000   0.000 N  0.450      SignalP-noTM
TRINITY_DN10760_c1_g1::TRINITY_DN10760_c1_g1_i10::g.7::m.7  0.104   1  0.000   1  0.130   1  0.000   0.000 N  0.450      SignalP-noTM
TRINITY_DN10760_c1_g1::TRINITY_DN10760_c1_g1_i10::g.7::m.7  0.106   1  0.000   1  0.139   1  0.000   0.000 N  0.450      SignalP-noTM
TRINITY_DN10760_c1_g1::TRINITY_DN10760_c1_g1_i10::g.7::m.7  0.104   1  0.000   1  0.130   1  0.000   0.000 N  0.450      SignalP-noTM
TRINITY_DN10760_c1_g1::TRINITY_DN10760_c1_g1_i10::g.7::m.7  0.104   1  0.000   1  0.140   1  0.000   0.000 N  0.450      SignalP-noTM
TRINITY_DN10760_c1_g1::TRINITY_DN10760_c1_g1_i10::g.7::m.7  0.104   1  0.000   1  0.140   1  0.000   0.000 N  0.450      SignalP-noTM
                           0.000   1  0.000   1  0.000   1  0.000   0.000 N  0.500      SignalP-TM
TRINITY_DN10760_c1_g1::TRINITY_DN10760_c1_g1_i10::g.7::m.7  0.000   1  0.000   1  0.000   1  0.000   0.000 N  0.450      SignalP-noTM
0.139955                   0.000   1  0.000   1  0.000   1  0.000   0.000 N  0.450      SignalP-noTM
TRINITY_DN10760_c1_g1::TRINITY_DN10760_c1_g1_i10::g.7::m.7  0.104   1  0.000   1  0.140   1  0.000   0.000 N  0.450      SignalP-noTM
TRINITY_DN10760_c1_g1::TRINITY_DN10760_c1_g1_i10::g.7::m.7  0.104   1  0.000   1  0.131   1  0.000   0.000 N  0.450      SignalP-noTM
TRINITY_DN10760_c1_g1::TRINITY_DN10760_c1_g1_i10::g.7::m.7  0.104   1  0.000   1  0.140   1  0.000   0.000 N  0.450      SignalP-noTM
TRINITY_DN10760_c1_g1::TRINITY_DN10760_c1_g1_i10::g.7::m.7  0.104   1  0.000   1  0.140   1  0.000   0.000 N  0.450      SignalP-noTM
TRINITY_DN10760_c1_g1::TRINITY_DN10760_c1_g1_i10::g.7::m.7  0.104   1  0.000   1  0.140   1  0.000   0.000 N  0.450      SignalP-noTM
TRINITY_DN10760_c1_g1::TRINITY_DN10760_c1_g1_i10::g.7::m.7  0.104   1  0.000   1  0.130   1  0.000   0.000 N  0.450      SignalP-noTM
TRINITY_DN10760_c1_g1::TRINITY_DN10760_c1_g1_i10::g.7::m.7  0.104   1  0.000   1  0.140   1  0.000   0.000 N  0.450      SignalP-noTM
TRINITY_DN10760_c1_g1::TRINITY_DN10760_c1_g1_i10::g.7::m.7  0.103   1  0.000   1  0.198   1  0.000   0.000 N  0.450      SignalP-noTM
TRINITY_DN10760_c1_g1::TRINITY_DN10760_c1_g1_i10::g.7::m.7  0.104   1  0.000   1  0.131   1  0.000   0.000 N  0.450      SignalP-noTM
TRINITY_DN10760_c1_g1::TRINITY_DN10760_c1_g1_i10::g.7::m.7  0.105   1  0.000   1  0.140   1  0.000   0.000 N  0.450      SignalP-noTM
TRINITY_DN10760_c1_g1::TRINITY_DN10760_c1_g1_i10::g.7::m.7  0.104   1  0.000   1  0.159   1  0.000   0.000 N  0.450      SignalP-noTM
TRINITY_DN10760_c1_g1::TRINITY_DN10760_c1_g1_i10::g.7::m.7  0.103   1  0.000   1  0.110   1  0.000   0.000 N  0.450      SignalP-noTM
TRINITY_DN10760_c1_g1::TRINITY_DN10760_c1_g1_i10::g.7::m.7  0.106   1  0.000   1  0.129   1  0.000   0.000 N  0.450      SignalP-noTM
TRINITY_DN10760_c1_g1::TRINITY_DN10760_c1_g1_i10::g.7::m.7  0.104   1  0.000   1  0.158   1  0.000   0.000 N  0.450      SignalP-noTM
TRINITY_DN10760_c1_g1::TRINITY_DN10760_c1_g1_i10::g.7::m.7  0.105   1  0.000   1  0.120   1  0.000   0.000 N  0.450      SignalP-noTM
TRINITY_DN10760_c1_g1::TRINITY_DN10760_c1_g1_i10::g.7::m.7  0.104   1  0.000   1  0.140   1  0.000   0.000 N  0.450      SignalP-noTM
TRINITY_DN10760_c1_g1::TRINITY_DN10760_c1_g1_i10::g.7::m.7  0.106   1  0.000   1  0.139   1  0.000   0.000 N  0.450      SignalP-noTM
TRINITY_DN10760_c1_g1::TRINITY_DN10760_c1_g1_i10::g.7::m.7  0.104   1  0.000   1  0.140   1  0.000   0.000 N  0.450      SignalP-noTM
TRINITY_DN10760_c1_g1::TRINITY_DN10760_c1_g1_i10::g.7::m.7  0.102   1  0.000   1  0.120   1  0.000   0.000 N  0.450      SignalP-noTM
TRINITY_DN10760_c1_g1::TRINITY_DN10760_c1_g1_i10::g.7::m.7  0.106   1  0.000   1  0.139   1  0.000   0.000 N  0.450      SignalP-noTM
TRINITY_DN10760_c1_g1::TRINITY_DN10760_c1_g1_i10::g.7::m.7  0.104   1  0.000   1  0.138   1  0.000   0.000 N  0.450      SignalP-noTM
TRINITY_DN10760_c1_g1::TRINITY_DN10760_c1_g1_i10::g.7::m.7!  0.104   1  0.000   1  0.140   1  0.000   0.000 N  0.450      SignalP-noTM
TRINITY_DN10760_c1_g1::TRINITY_DN10760_c1_g1_i10::g.7::m.7"  0.104   1  0.000   1  0.121   1  0.000   0.000 N  0.450      SignalP-noTM
TRINITY_DN10760_c1_g1::TRINITY_DN10760_c1_g1_i10::g.7::m.7#  0.102   1  0.000   1  0.120   1  0.000   0.000 N  0.450      SignalP-noTM
TRINITY_DN10760_c1_g1::TRINITY_DN10760_c1_g1_i10::g.7::m.7$  0.104   1  0.000   1  0.138   1  0.000   0.000 N  0.450      SignalP-noTM
TRINITY_DN10760_c1_g1::TRINITY_DN10760_c1_g1_i10::g.7::m.7%  0.102   1  0.000   1  0.120   1  0.000   0.000 N  0.450      SignalP-noTM
TRINITY_DN10760_c1_g1::TRINITY_DN10760_c1_g1_i10::g.7::m.7&  0.103   1  0.000   1  0.110   1  0.000   0.000 N  0.450      SignalP-noTM
TRINITY_DN10760_c1_g1::TRINITY_DN10760_c1_g1_i10::g.7::m.7'  0.104   1  0.000   1  0.159   1  0.000   0.000 N  0.450      SignalP-noTM
TRINITY_DN10760_c1_g1::TRINITY_DN10760_c1_g1_i10::g.7::m.7(  0.104   1  0.000   1  0.140   1  0.000   0.000 N  0.450      SignalP-noTM
TRINITY_DN10760_c1_g1::TRINITY_DN10760_c1_g1_i10::g.7::m.7)  0.104   1  0.000   1  0.158   1  0.000   0.000 N  0.450      SignalP-noTM
TRINITY_DN10760_c1_g1::TRINITY_DN10760_c1_g1_i10::g.7::m.7*  0.104   1  0.000   1  0.161   1  0.000   0.000 N  0.450      SignalP-noTM
TRINITY_DN10760_c1_g1::TRINITY_DN10760_c1_g1_i10::g.7::m.7+  0.101   1  0.000   1  0.198   1  0.000   0.000 N  0.450      SignalP-noTM
TRINITY_DN10760_c1_g1::TRINITY_DN10760_c1_g1_i10::g.7::m.7,  0.104   1  0.000   1  0.161   1  0.000   0.000 N  0.450      SignalP-noTM
TRINITY_DN10760_c1_g1::TRINITY_DN10760_c1_g1_i10::g.7::m.7-  0.104   1  0.000   1  0.158   1  0.000   0.000 N  0.450      SignalP-noTM
TRINITY_DN10760_c1_g1::TRINITY_DN10760_c1_g1_i10::g.7::m.7.  0.102   1  0.000   1  0.120   1  0.000   0.000 N  0.450      SignalP-noTM
TRINITY_DN10760_c1_g1::TRINITY_DN10760_c1_g1_i10::g.7::m.7/  0.106   1  0.000   1  0.139   1  0.000   0.000 N  0.450      SignalP-noTM
TRINITY_DN10760_c1_g1::TRINITY_DN10760_c1_g1_i10::g.7::m.70  0.104   1  0.000   1  0.138   1  0.000   0.000 N  0.450      SignalP-noTM
TRINITY_DN10760_c1_g1::TRINITY_DN10760_c1_g1_i10::g.7::m.71  0.103   1  0.000   1  0.166   1  0.000   0.000 N  0.450      SignalP-noTM
TRINITY_DN10760_c1_g1::TRINITY_DN10760_c1_g1_i10::g.7::m.72  0.104   1  0.000   1  0.138   1  0.000   0.000 N  0.450      SignalP-noTM
TRINITY_DN10760_c1_g1::TRINITY_DN10760_c1_g1_i10::g.7::m.73  0.104   1  0.000   1  0.121   1  0.000   0.000 N  0.450      SignalP-noTM
TRINITY_DN10760_c1_g1::TRINITY_DN10760_c1_g1_i10::g.7::m.74  0.103   1  0.000   1  0.166   1  0.000   0.000 N  0.450      SignalP-noTM
TRINITY_DN10760_c1_g1::TRINITY_DN10760_c1_g1_i10::g.7::m.75  0.105   1  0.000   1  0.140   1  0.000   0.000 N  0.450      SignalP-noTM
TRINITY_DN10760_c1_g1::TRINITY_DN10760_c1_g1_i10::g.7::m.76  0.104   1  0.000   1  0.138   1  0.000   0.000 N  0.450      SignalP-noTM
TRINITY_DN10760_c1_g1::TRINITY_DN10760_c1_g1_i10::g.7::m.77  0.104   1  0.000   1  0.159   1  0.000   0.000 N  0.450      SignalP-noTM
TRINITY_DN10760_c1_g1::TRINITY_DN10760_c1_g1_i10::g.7::m.78  0.106   1  0.000   1  0.129   1  0.000   0.000 N  0.450      SignalP-noTM
TRINITY_DN10760_c1_g1::TRINITY_DN10760_c1_g1_i10::g.7::m.79  0.104   1  0.000   1  0.140   1  0.000   0.000 N  0.450      SignalP-noTM
TRINITY_DN10760_c1_g1::TRINITY_DN10760_c1_g1_i10::g.7::m.7:  0.104   1  0.000   1  0.140   1  0.000   0.000 N  0.450      SignalP-noTM
TRINITY_DN10760_c1_g1::TRINITY_DN10760_c1_g1_i10::g.7::m.7;  0.104   1  0.000   1  0.138   1  0.000   0.000 N  0.450      SignalP-noTM
TRINITY_DN10760_c1_g1::TRINITY_DN10760_c1_g1_i10::g.7::m.7<  0.104   1  0.000   1  0.130   1  0.000   0.000 N  0.450      SignalP-noTM
TRINITY_DN10760_c1_g1::TRINITY_DN10760_c1_g1_i10::g.7::m.7=  0.104   1  0.000   1  0.131   1  0.000   0.000 N  0.450      SignalP-noTM
TRINITY_DN10760_c1_g1::TRINITY_DN10760_c1_g1_i10::g.7::m.7>  0.104   1  0.000   1  0.158   1  0.000   0.000 N  0.450      SignalP-noTM
TRINITY_DN10760_c1_g1::TRINITY_DN10760_c1_g1_i10::g.7::m.7?  0.104   1  0.000   1  0.158   1  0.000   0.000 N  0.450      SignalP-noTM
TRINITY_DN10760_c1_g1::TRINITY_DN10760_c1_g1_i10::g.7::m.7@  0.106   1  0.000   1  0.139   1  0.000   0.000 N  0.450      SignalP-noTM
TRINITY_DN10760_c1_g1::TRINITY_DN10760_c1_g1_i10::g.7::m.7A  0.105   1  0.000   1  0.120   1  0.000   0.000 N  0.450      SignalP-noTM
TRINITY_DN10760_c1_g1::TRINITY_DN10760_c1_g1_i10::g.7::m.7B  0.104   1  0.000   1  0.158   1  0.000   0.000 N  0.450      SignalP-noTM
TRINITY_DN10760_c1_g1::TRINITY_DN10760_c1_g1_i10::g.7::m.7C  0.102   1  0.000   1  0.120   1  0.000   0.000 N  0.450      SignalP-noTM
TRINITY_DN10760_c1_g1::TRINITY_DN10760_c1_g1_i10::g.7::m.7D  0.102   1  0.000   1  0.120   1  0.000   0.000 N  0.450      SignalP-noTM
TRINITY_DN10760_c1_g1::TRINITY_DN10760_c1_g1_i10::g.7::m.7E  0.105   1  0.000   1  0.120   1  0.000   0.000 N  0.450      SignalP-noTM
TRINITY_DN10760_c1_g1::TRINITY_DN10760_c1_g1_i10::g.7::m.7F  0.105   1  0.000   1  0.120   1  0.000   0.000 N  0.450      SignalP-noTM
TRINITY_DN10760_c1_g1::TRINITY_DN10760_c1_g1_i11::g.8::m.8  0.105   1  0.000   1  0.140   1  0.000   0.000 N  0.450      SignalP-noTM
TRINITY_DN10760_c1_g1::TRINITY_DN10760_c1_g1_i11::g.8::m.8  0.103   1  0.000   1  0.166   1  0.000   0.000 N  0.450      SignalP-noTM
TRINITY_DN10760_c1_g1::TRINITY_DN10760_c1_g1_i11::g.8::m.8  0.103   1  0.000   1  0.110   1  0.000   0.000 N  0.450      SignalP-noTM
TRINITY_DN10760_c1_g1::TRINITY_DN10760_c1_g1_i11::g.8::m.8  0.103   1  0.000   1  0.166   1  0.000   0.000 N  0.450      SignalP-noTM
TRINITY_DN10760_c1_g1::TRINITY_DN10760_c1_g1_i11::g.8::m.8  0.104   1  0.000   1  0.130   1  0.000   0.000 N  0.450      SignalP-noTM
TRINITY_DN10760_c1_g1::TRINITY_DN10760_c1_g1_i11::g.8::m.8  0.106   1  0.000   1  0.139   1  0.000   0.000 N  0.450      SignalP-noTM
TRINITY_DN10760_c1_g1::TRINITY_DN10760_c1_g1_i11::g.8::m.8  0.104   1  0.000   1  0.130   1  0.000   0.000 N  0.450      SignalP-noTM
TRINITY_DN10760_c1_g1::TRINITY_DN10760_c1_g1_i11::g.8::m.8  0.104   1  0.000   1  0.140   1  0.000   0.000 N  0.450      SignalP-noTM
TRINITY_DN10760_c1_g1::TRINITY_DN10760_c1_g1_i11::g.8::m.8  0.104   1  0.000   1  0.140   1  0.000   0.000 N  0.450      SignalP-noTM
                           0.000   1  0.000   1  0.000   1  0.000   0.000 N  0.500      SignalP-TM
TRINITY_DN10760_c1_g1::TRINITY_DN10760_c1_g1_i11::g.8::m.8  0.000   1  0.000   1  0.000   1  0.000   0.000 N  0.450      SignalP-noTM
0.120431                   0.000   1  0.000   1  0.000   1  0.000   0.000 N  0.450      SignalP-noTM
TRINITY_DN10760_c1_g1::TRINITY_DN10760_c1_g1_i11::g.8::m.8  0.104   1  0.000   1  0.140   1  0.000   0.000 N  0.450      SignalP-noTM
TRINITY_DN10760_c1_g1::TRINITY_DN10760_c1_g1_i11::g.8::m.8  0.104   1  0.000   1  0.131   1  0.000   0.000 N  0.450      SignalP-noTM
TRINITY_DN10760_c1_g1::TRINITY_DN10760_c1_g1_i11::g.8::m.8  0.104   1  0.000   1  0.140   1  0.000   0.000 N  0.450      SignalP-noTM
TRINITY_DN10760_c1_g1::TRINITY_DN10760_c1_g1_i11::g.8::m.8  0.104   1  0.000   1  0.140   1  0.000   0.000 N  0.450      SignalP-noTM
TRINITY_DN10760_c1_g1::TRINITY_DN10760_c1_g1_i11::g.8::m.8  0.104   1  0.000   1  0.159   1  0.000   0.000 N  0.450      SignalP-noTM
TRINITY_DN10760_c1_g1::TRINITY_DN10760_c1_g1_i11::g.8::m.8  0.104   1  0.000   1  0.130   1  0.000   0.000 N  0.450      SignalP-noTM
TRINITY_DN10760_c1_g1::TRINITY_DN10760_c1_g1_i11::g.8::m.8  0.104   1  0.000   1  0.140   1  0.000   0.000 N  0.450      SignalP-noTM
TRINITY_DN10760_c1_g1::TRINITY_DN10760_c1_g1_i11::g.8::m.8  0.103   1  0.000   1  0.198   1  0.000   0.000 N  0.450      SignalP-noTM
TRINITY_DN10760_c1_g1::TRINITY_DN10760_c1_g1_i11::g.8::m.8  0.104   1  0.000   1  0.140   1  0.000   0.000 N  0.450      SignalP-noTM
TRINITY_DN10760_c1_g1::TRINITY_DN10760_c1_g1_i11::g.8::m.8  0.104   1  0.000   1  0.121   1  0.000   0.000 N  0.450      SignalP-noTM
TRINITY_DN10760_c1_g1::TRINITY_DN10760_c1_g1_i11::g.8::m.8  0.104   1  0.000   1  0.159   1  0.000   0.000 N  0.450      SignalP-noTM
TRINITY_DN10760_c1_g1::TRINITY_DN10760_c1_g1_i11::g.8::m.8  0.104   1  0.000   1  0.158   1  0.000   0.000 N  0.450      SignalP-noTM
TRINITY_DN10760_c1_g1::TRINITY_DN10760_c1_g1_i11::g.8::m.8  0.106   1  0.000   1  0.129   1  0.000   0.000 N  0.450      SignalP-noTM
TRINITY_DN10760_c1_g1::TRINITY_DN10760_c1_g1_i11::g.8::m.8  0.104   1  0.000   1  0.158   1  0.000   0.000 N  0.450      SignalP-noTM
TRINITY_DN10760_c1_g1::TRINITY_DN10760_c1_g1_i11::g.8::m.8  0.105   1  0.000   1  0.120   1  0.000   0.000 N  0.450      SignalP-noTM
TRINITY_DN10760_c1_g1::TRINITY_DN10760_c1_g1_i11::g.8::m.8  0.104   1  0.000   1  0.140   1  0.000   0.000 N  0.450      SignalP-noTM
TRINITY_DN10760_c1_g1::TRINITY_DN10760_c1_g1_i11::g.8::m.8  0.106   1  0.000   1  0.139   1  0.000   0.000 N  0.450      SignalP-noTM
TRINITY_DN10760_c1_g1::TRINITY_DN10760_c1_g1_i11::g.8::m.8  0.104   1  0.000   1  0.140   1  0.000   0.000 N  0.450      SignalP-noTM
TRINITY_DN10760_c1_g1::TRINITY_DN10760_c1_g1_i11::g.8::m.8  0.102   1  0.000   1  0.120   1  0.000   0.000 N  0.450      SignalP-noTM
TRINITY_DN10760_c1_g1::TRINITY_DN10760_c1_g1_i11::g.8::m.8  0.106   1  0.000   1  0.139   1  0.000   0.000 N  0.450      SignalP-noTM
TRINITY_DN10760_c1_g1::TRINITY_DN10760_c1_g1_i11::g.8::m.8  0.104   1  0.000   1  0.138   1  0.000   0.000 N  0.450      SignalP-noTM
TRINITY_DN10760_c1_g1::TRINITY_DN10760_c1_g1_i11::g.8::m.8!  0.104   1  0.000   1  0.140   1  0.000   0.000 N  0.450      SignalP-noTM
TRINITY_DN10760_c1_g1::TRINITY_DN10760_c1_g1_i11::g.8::m.8"  0.104   1  0.000   1  0.140   1  0.000   0.000 N  0.450      SignalP-noTM
TRINITY_DN10760_c1_g1::TRINITY_DN10760_c1_g1_i11::g.8::m.8#  0.104   1  0.000   1  0.121   1  0.000   0.000 N  0.450      SignalP-noTM
TRINITY_DN10760_c1_g1::TRINITY_DN10760_c1_g1_i11::g.8::m.8$  0.102   1  0.000   1  0.120   1  0.000   0.000 N  0.450      SignalP-noTM
TRINITY_DN10760_c1_g1::TRINITY_DN10760_c1_g1_i11::g.8::m.8%  0.102   1  0.000   1  0.120   1  0.000   0.000 N  0.450      SignalP-noTM
TRINITY_DN10760_c1_g1::TRINITY_DN10760_c1_g1_i11::g.8::m.8&  0.102   1  0.000   1  0.120   1  0.000   0.000 N  0.450      SignalP-noTM
TRINITY_DN10760_c1_g1::TRINITY_DN10760_c1_g1_i11::g.8::m.8'  0.103   1  0.000   1  0.110   1  0.000   0.000 N  0.450      SignalP-noTM
TRINITY_DN10760_c1_g1::TRINITY_DN10760_c1_g1_i11::g.8::m.8(  0.104   1  0.000   1  0.146   1  0.000   0.000 N  0.450      SignalP-noTM
TRINITY_DN10760_c1_g1::TRINITY_DN10760_c1_g1_i11::g.8::m.8)  0.101   1  0.000   1  0.198   1  0.000   0.000 N  0.450      SignalP-noTM
TRINITY_DN10760_c1_g1::TRINITY_DN10760_c1_g1_i11::g.8::m.8*  0.104   1  0.000   1  0.158   1  0.000   0.000 N  0.450      SignalP-noTM
TRINITY_DN10760_c1_g1::TRINITY_DN10760_c1_g1_i11::g.8::m.8+  0.104   1  0.000   1  0.161   1  0.000   0.000 N  0.450      SignalP-noTM
TRINITY_DN10760_c1_g1::TRINITY_DN10760_c1_g1_i11::g.8::m.8,  0.101   1  0.000   1  0.198   1  0.000   0.000 N  0.450      SignalP-noTM
TRINITY_DN10760_c1_g1::TRINITY_DN10760_c1_g1_i11::g.8::m.8-  0.104   1  0.000   1  0.161   1  0.000   0.000 N  0.450      SignalP-noTM
TRINITY_DN10760_c1_g1::TRINITY_DN10760_c1_g1_i11::g.8::m.8.  0.104   1  0.000   1  0.158   1  0.000   0.000 N  0.450      SignalP-noTM
TRINITY_DN10760_c1_g1::TRINITY_DN10760_c1_g1_i11::g.8::m.8/  0.102   1  0.000   1  0.120   1  0.000   0.000 N  0.450      SignalP-noTM
TRINITY_DN10760_c1_g1::TRINITY_DN10760_c1_g1_i11::g.8::m.80  0.106   1  0.000   1  0.139   1  0.000   0.000 N  0.450      SignalP-noTM
TRINITY_DN10760_c1_g1::TRINITY_DN10760_c1_g1_i11::g.8::m.81  0.104   1  0.000   1  0.138   1  0.000   0.000 N  0.450      SignalP-noTM
TRINITY_DN10760_c1_g1::TRINITY_DN10760_c1_g1_i11::g.8::m.82  0.103   1  0.000   1  0.166   1  0.000   0.000 N  0.450      SignalP-noTM
TRINITY_DN10760_c1_g1::TRINITY_DN10760_c1_g1_i11::g.8::m.83  0.104   1  0.000   1  0.138   1  0.000   0.000 N  0.450      SignalP-noTM
TRINITY_DN10760_c1_g1::TRINITY_DN10760_c1_g1_i11::g.8::m.84  0.104   1  0.000   1  0.121   1  0.000   0.000 N  0.450      SignalP-noTM
TRINITY_DN10760_c1_g1::TRINITY_DN10760_c1_g1_i11::g.8::m.85  0.103   1  0.000   1  0.166   1  0.000   0.000 N  0.450      SignalP-noTM
TRINITY_DN10760_c1_g1::TRINITY_DN10760_c1_g1_i11::g.8::m.86  0.105   1  0.000   1  0.140   1  0.000   0.000 N  0.450      SignalP-noTM
TRINITY_DN10760_c1_g1::TRINITY_DN10760_c1_g1_i11::g.8::m.87  0.104   1  0.000   1  0.138   1  0.000   0.000 N  0.450      SignalP-noTM
TRINITY_DN10760_c1_g1::TRINITY_DN10760_c1_g1_i11::g.8::m.88  0.104   1  0.000   1  0.159   1  0.000   0.000 N  0.450      SignalP-noTM
TRINITY_DN10760_c1_g1::TRINITY_DN10760_c1_g1_i11::g.8::m.89  0.106   1  0.000   1  0.129   1  0.000   0.000 N  0.450      SignalP-noTM
TRINITY_DN10760_c1_g1::TRINITY_DN10760_c1_g1_i11::g.8::m.8:  0.104   1  0.000   1  0.140   1  0.000   0.000 N  0.450      SignalP-noTM
TRINITY_DN10760_c1_g1::TRINITY_DN10760_c1_g1_i11::g.8::m.8;  0.104   1  0.000   1  0.140   1  0.000   0.000 N  0.450      SignalP-noTM
TRINITY_DN10760_c1_g1::TRINITY_DN10760_c1_g1_i11::g.8::m.8<  0.104   1  0.000   1  0.138   1  0.000   0.000 N  0.450      SignalP-noTM
TRINITY_DN10760_c1_g1::TRINITY_DN10760_c1_g1_i11::g.8::m.8=  0.104   1  0.000   1  0.130   1  0.000   0.000 N  0.450      SignalP-noTM
TRINITY_DN10760_c1_g1::TRINITY_DN10760_c1_g1_i11::g.8::m.8>  0.104   1  0.000   1  0.131   1  0.000   0.000 N  0.450      SignalP-noTM
TRINITY_DN10760_c1_g1::TRINITY_DN10760_c1_g1_i11::g.8::m.8?  0.104   1  0.000   1  0.158   1  0.000   0.000 N  0.450      SignalP-noTM
TRINITY_DN10760_c1_g1::TRINITY_DN10760_c1_g1_i11::g.8::m.8@  0.104   1  0.000   1  0.158   1  0.000   0.000 N  0.450      SignalP-noTM
TRINITY_DN10760_c1_g1::TRINITY_DN10760_c1_g1_i11::g.8::m.8A  0.106   1  0.000   1  0.139   1  0.000   0.000 N  0.450      SignalP-noTM
TRINITY_DN10760_c1_g1::TRINITY_DN10760_c1_g1_i11::g.8::m.8B  0.105   1  0.000   1  0.120   1  0.000   0.000 N  0.450      SignalP-noTM
TRINITY_DN10760_c1_g1::TRINITY_DN10760_c1_g1_i11::g.8::m.8C  0.104   1  0.000   1  0.158   1  0.000   0.000 N  0.450      SignalP-noTM
TRINITY_DN10760_c1_g1::TRINITY_DN10760_c1_g1_i11::g.8::m.8D  0.102   1  0.000   1  0.120   1  0.000   0.000 N  0.450      SignalP-noTM
TRINITY_DN10760_c1_g1::TRINITY_DN10760_c1_g1_i11::g.8::m.8E  0.104   1  0.000   1  0.121   1  0.000   0.000 N  0.450      SignalP-noTM
TRINITY_DN10760_c1_g1::TRINITY_DN10760_c1_g1_i11::g.8::m.8F  0.105   1  0.000   1  0.120   1  0.000   0.000 N  0.450      SignalP-noTM
