# Supplementary material for: Venomix: a simple bioinformatic pipeline for identifying and characterizing toxin gene candidates from transcriptomic data
Source: PeerJ. 2018 Jul 31;6:e5361. doi: 10.7717/peerj.5361 (PMC6074769; doi:10.7717/peerj.5361)
Supplement: Supplemental Information 2 [file peerj-06-5361-s002.gz › FinalOutput_1E-20/Astacin-like_metalloprotease_toxin_5_1/final.txt]

>P0DM62
NAVKYDQQLWPNGEIIYEISPGLRQYEQLILEAMRSYEDTTCIKFRRRFDEDDYVNIHVG
DKCYSRVGKSFKGGPQPLSLGNGCTDFGTILHELGHSVGFDHEHSRTDRDEYLIIHERNI
KNGSEHNFEKLLESKTRTIGPFDYDSIMLYGSYAFSRDTEAVENHGTRRTRTPYEICHSK
RKAELL
>TRINITY_DN10760_c1_g1::TRINITY_DN10760_c1_g1_i2::g.1::m.1 type:complete len:355 gc:universal TRINITY_DN10760_c1_g1_i2:196-1260(+)
MTRASPSVLVVFFLLLSLCFMQRIGAVPVEPDVKEDERQLGYWYGEPDTDKTMDQIVLDS
FGGPAGEEAAEESRKKVGVVTVGMDTLLSPEQAAKLPKAPFKRVLKVPDDHSEGGMAERR
QPTFVTLWPGGVVPYDLSTLPAIYHGMMMEAFHEWEDKTCVRFVPAQPHDLHRIFFTDTD
GCSSYLGMKEEPQPISLAPGCNLKRTYLHELGHALGLVHEHQLPQRDRYIYVETRNVNDK
YLEQLEKFPASVMPDAEMVTYSLSSIMHYGKYAFSKGSGLQTLFPLDESQEDLMGTSRQL
TPSDIEVVNLLYNCNNFDCIDTNRHCNVWVLIGYCRNLPVDVVMENCPKACSLC*
>TRINITY_DN10760_c1_g1::TRINITY_DN10760_c1_g1_i7::g.2::m.2 type:complete len:355 gc:universal TRINITY_DN10760_c1_g1_i7:313-1377(+)
MTRTSPSVLAVFFLLLSLCLMQGIGAVPVEPDVKEDERQLGYWYGEPDTDKTMDQIVLDS
FGGPAGEEAAEESRKKVGVVTVGMDTLLSPEQAAKLPKAPFKRVLKVPDDHSEGGMAERR
QPTFVTLWPGGVVPYDLSTLPAIYHGMMMEAFHEWEDKTCVRFVPAQPHDLHRIFFTTDD
GCSSFLGIQDKPQPISLAYGCNLKRTYLHELGHALGLVHEHQLPQRDRYIYVETRNVKDK
YLDQVQKFPASMIADAEIVTYSLSSIMHYGKYAFSKGNGLQTLFALDYSQEHLMGTSRQL
TPSDIEVVNLLYNCNNFECIDTNRDCDDWVLIGYCRNLPVDVVMENCPKACSLC*
>TRINITY_DN10760_c1_g1::TRINITY_DN10760_c1_g1_i8::g.3::m.3 type:complete len:344 gc:universal TRINITY_DN10760_c1_g1_i8:302-1333(+)
MTRTSPSVLAVFFLLQSLCLKQGIGAVPVEPDVVKEEERHWGYWYGEPDTDKTMDQIVLD
SFGGPAGEKAAEEARKKVGVVTEGMDTLLSPQQAAILYSTPEGGMTERRQPTFVTLWPGG
IVPYDLSTLPANHHGMMMEAFHEWEDKTCVRFVPAQPHDLHRIFFTDTDGCSSYLGMKEE
PQPISLAPGCNLKRTYLHELGHALGLVHEHQLPQRDRYIYVETRNVNDKYLEQLEKFPAS
VMPDAEMVTYSLSSIMHYGKYAFSKGSGLQTLFPLDESQEDLMGTSRQLTPSDIEVVNLL
YNCNNFDCIDTNRHCNVWVLIGYCRNLPVDVVMENCPKACSLC*
>TRINITY_DN10760_c1_g1::TRINITY_DN10760_c1_g1_i9::g.5::m.5 type:complete len:344 gc:universal TRINITY_DN10760_c1_g1_i9:323-1354(+)
MTRTSPSVLAVFFLLQSLCLKQGIGAVPVEPDVVKEEERHWGYWYGEPDTDKTMDQIVLD
SFGGPAGEKAAEEARKKVGVVTEGMDTLLSPQQAAILYSTPEGGMTERRQPTFVTLWPGG
IVPYDLSTLPANHHGMMMEAFHEWEDKTCVRFVPAQPHDLHRIFFTDTDGCSSYLGMKEE
PQPISLAPGCNLKRTYLHELGHALGLVHEHQLPQRDRYIYVETRNVNDKYLEQLEKFPAS
VMPDAEMVTYSLSSIMHYGKYAFSKGSGLQTLFPLDESQEDLMGTSRQLTPSDIEVVNLL
YNCNNFDCIDTNRHCNVWVLIGYCRNLPVDVVMENCPKACSLC*
>TRINITY_DN10760_c1_g1::TRINITY_DN10760_c1_g1_i10::g.7::m.7 type:3prime_partial len:300 gc:universal TRINITY_DN10760_c1_g1_i10:196-1092(+)
MTRASPSVLVVFFLLLSLCFMQRIGAVPVEPDVKEDERQLGYWYGEPDTDKTMDQIVLDS
FGGPAGEEAAEESRKKVGVVTVGMDTLLSPEQAAKLPKAPFKRVLKDPDDHSEGGMTERR
QPTFVTLWPGGVVPYDLSTLPAIYHGMMMEAFHEWEDKTCVRFVPAQPHDLHRIFFTTDD
GCSSFLGIQDKPQPISLAYGCNLKRTYLHELGHALGLVHEHQLPQRDRYIYVETRNVKDK
YLDQVQKFPASMIPDAEIVTYSLSSIMHYGKYAFSKGNGLQTLFALDYSQEHLMGTSRQ
>TRINITY_DN10760_c1_g1::TRINITY_DN10760_c1_g1_i11::g.8::m.8 type:complete len:344 gc:universal TRINITY_DN10760_c1_g1_i11:323-1354(+)
MTRTSPSVLAVFFLLQSLCLKQGIGAVPVEPDVVKEEERHWGYWYGEPDTDKTMDQIVLD
SFGGPAGEKAAEEARKKVGVVTEGMDTLLSPQQAAILYSTPEGGMTERRQPTFVTLWPGG
IVPYDLSTLPANHHGMMMEAFHEWEDKTCVRFVPAQPHDLHRIFFTTDDGCSSFLGIQDK
PQPISLAYGCNLKRTYLHELGHALGLVHEHQLPQRDRYIYVETRNVKDKYLDQVQKFPAS
MIADAEIVTYSLSSIMHYGKYAFSKGNGLQTLFALDYSQEHLMGTSRQLTPSDIEVVNLL
YNCNNFECIDTNRDCDDWVLIGYCRNLPVDVVMENCPKACSLC*
