# Supplementary material for: Venomix: a simple bioinformatic pipeline for identifying and characterizing toxin gene candidates from transcriptomic data
Source: PeerJ. 2018 Jul 31;6:e5361. doi: 10.7717/peerj.5361 (PMC6074769; doi:10.7717/peerj.5361)
Supplement: Supplemental Information 2 [file peerj-06-5361-s002.gz › FinalOutput_1E-20/Astacin-like_metalloprotease_toxin_5_1/aligned.fasta]

>P0DM62
-------------------------------NAVKYDQQ---------------------
------------------------------------------------------------
-------LWPNGEIIYEISPGLRQYEQLILEAMRSYEDTTCIKF--------RRRFDEDD
YVNIHVGDKCYSRVGKSFKGGPQPLSLGNGCTDFGTILHELGHSVGFDHEHSRTDRDEYL
IIHERNIKNGSEHNFEKLLESKT--RTIGPFDYDSIMLYGSYAFSR----------DTEA
VENHGTRRTRTPYEI--------CH------SKR------------------------KA
ELL-
>TRINITY_DN10760_c1_g1::TRINITY_DN10760_c1_g1_i2::g.1::m.1 type:complete len:355 gc:universal TRINITY_DN10760_c1_g1_i2:196-1260(+)
MTRASPSVLVVFFLLLSLCFMQRIGAVPVEPD-VKEDERQLGYWYGEPDTDKTMDQIVLD
SFGGPAGEEAAEESRKKVGVVTVGMDTLLSPEQAAKLPKAPFKRVLKVPDDHSEGGMAER
RQPTFVTLWPGGVVPYDLSTLPAIYHGMMMEAFHEWEDKTCVRFVPAQPHDLHRIFFTDT
-------DGCSSYLG--MKEEPQPISLAPGCNLKRTYLHELGHALGLVHEHQLPQRDRYI
YVETRNVNDKYLEQLEKFPASVMPDAEMVTYSLSSIMHYGKYAFSKGSGLQTLFPLDESQ
EDLMGTSRQLTPSDIEVVNLLYNCNNFDCIDTNRHCNVWVLIGYCRNLPVDVVMENCPKA
CSLC
>TRINITY_DN10760_c1_g1::TRINITY_DN10760_c1_g1_i7::g.2::m.2 type:complete len:355 gc:universal TRINITY_DN10760_c1_g1_i7:313-1377(+)
MTRTSPSVLAVFFLLLSLCLMQGIGAVPVEPD-VKEDERQLGYWYGEPDTDKTMDQIVLD
SFGGPAGEEAAEESRKKVGVVTVGMDTLLSPEQAAKLPKAPFKRVLKVPDDHSEGGMAER
RQPTFVTLWPGGVVPYDLSTLPAIYHGMMMEAFHEWEDKTCVRFVPAQPHDLHRIFFTTD
-------DGCSSFLG--IQDKPQPISLAYGCNLKRTYLHELGHALGLVHEHQLPQRDRYI
YVETRNVKDKYLDQVQKFPASMIADAEIVTYSLSSIMHYGKYAFSKGNGLQTLFALDYSQ
EHLMGTSRQLTPSDIEVVNLLYNCNNFECIDTNRDCDDWVLIGYCRNLPVDVVMENCPKA
CSLC
>TRINITY_DN10760_c1_g1::TRINITY_DN10760_c1_g1_i8::g.3::m.3 type:complete len:344 gc:universal TRINITY_DN10760_c1_g1_i8:302-1333(+)
MTRTSPSVLAVFFLLQSLCLKQGIGAVPVEPDVVKEEERHWGYWYGEPDTDKTMDQIVLD
SFGGPAGEKAAEEARKKVGVVTEGMDTLLSPQQAAILYSTP------------EGGMTER
RQPTFVTLWPGGIVPYDLSTLPANHHGMMMEAFHEWEDKTCVRFVPAQPHDLHRIFFTDT
-------DGCSSYLG--MKEEPQPISLAPGCNLKRTYLHELGHALGLVHEHQLPQRDRYI
YVETRNVNDKYLEQLEKFPASVMPDAEMVTYSLSSIMHYGKYAFSKGSGLQTLFPLDESQ
EDLMGTSRQLTPSDIEVVNLLYNCNNFDCIDTNRHCNVWVLIGYCRNLPVDVVMENCPKA
CSLC
>TRINITY_DN10760_c1_g1::TRINITY_DN10760_c1_g1_i9::g.5::m.5 type:complete len:344 gc:universal TRINITY_DN10760_c1_g1_i9:323-1354(+)
MTRTSPSVLAVFFLLQSLCLKQGIGAVPVEPDVVKEEERHWGYWYGEPDTDKTMDQIVLD
SFGGPAGEKAAEEARKKVGVVTEGMDTLLSPQQAAILYSTP------------EGGMTER
RQPTFVTLWPGGIVPYDLSTLPANHHGMMMEAFHEWEDKTCVRFVPAQPHDLHRIFFTDT
-------DGCSSYLG--MKEEPQPISLAPGCNLKRTYLHELGHALGLVHEHQLPQRDRYI
YVETRNVNDKYLEQLEKFPASVMPDAEMVTYSLSSIMHYGKYAFSKGSGLQTLFPLDESQ
EDLMGTSRQLTPSDIEVVNLLYNCNNFDCIDTNRHCNVWVLIGYCRNLPVDVVMENCPKA
CSLC
>TRINITY_DN10760_c1_g1::TRINITY_DN10760_c1_g1_i10::g.7::m.7 type:3prime_partial len:300 gc:universal TRINITY_DN10760_c1_g1_i10:196-1092(+)
MTRASPSVLVVFFLLLSLCFMQRIGAVPVEPD-VKEDERQLGYWYGEPDTDKTMDQIVLD
SFGGPAGEEAAEESRKKVGVVTVGMDTLLSPEQAAKLPKAPFKRVLKDPDDHSEGGMTER
RQPTFVTLWPGGVVPYDLSTLPAIYHGMMMEAFHEWEDKTCVRFVPAQPHDLHRIFFTTD
-------DGCSSFLG--IQDKPQPISLAYGCNLKRTYLHELGHALGLVHEHQLPQRDRYI
YVETRNVKDKYLDQVQKFPASMIPDAEIVTYSLSSIMHYGKYAFSKGNGLQTLFALDYSQ
EHLMGTSRQ---------------------------------------------------
----
>TRINITY_DN10760_c1_g1::TRINITY_DN10760_c1_g1_i11::g.8::m.8 type:complete len:344 gc:universal TRINITY_DN10760_c1_g1_i11:323-1354(+)
MTRTSPSVLAVFFLLQSLCLKQGIGAVPVEPDVVKEEERHWGYWYGEPDTDKTMDQIVLD
SFGGPAGEKAAEEARKKVGVVTEGMDTLLSPQQAAILYSTP------------EGGMTER
RQPTFVTLWPGGIVPYDLSTLPANHHGMMMEAFHEWEDKTCVRFVPAQPHDLHRIFFTTD
-------DGCSSFLG--IQDKPQPISLAYGCNLKRTYLHELGHALGLVHEHQLPQRDRYI
YVETRNVKDKYLDQVQKFPASMIADAEIVTYSLSSIMHYGKYAFSKGNGLQTLFALDYSQ
EHLMGTSRQLTPSDIEVVNLLYNCNNFECIDTNRDCDDWVLIGYCRNLPVDVVMENCPKA
CSLC
