# Supplementary material for: Venomix: a simple bioinformatic pipeline for identifying and characterizing toxin gene candidates from transcriptomic data
Source: PeerJ. 2018 Jul 31;6:e5361. doi: 10.7717/peerj.5361 (PMC6074769; doi:10.7717/peerj.5361)
Supplement: Supplemental Information 2 [file peerj-06-5361-s002.gz › FinalOutput_1E-20/Neprilysin-1_1/uniprot.txt]

>W4VS99
MAVALLVALCVVSSRMALPSEAVPFYRQDSEVCNSPVCQKAAQTLLESMDTSVDPCQDFY
QYACGEWIRKHPIPEEKFRISPLDALYDNVLDTVAEILKNATSENHATSVLKSANYFQAC
MDAEARETQGVEPLKNLLTSLGGWPMATPGWSGANYHWQTQVATVTRNLGIRPIIDVFVD
ADANRTSQHIINLDQADFGLGRNQLINLTSSSRTQEIVAGYRNYIIASAKLLNPNADDIQ
LANDADEIIQFESTLAQFSTPPEERRDASSWYHKMTVAEVQTVTENTYFQWTEFLNTVLK
EFPQVMPETEVILYERDYTKNVLKLAHETNPRILANYIGWIVLMKEGYHTTRQFRENKFQ
FEKVQIGIEKEEKLERVCTDHTIGLLGYAVGRLYVDKFFTEEEKQDIDELVENIRSAYKS
TLRNNTWMDHVTRNKAIDKLEAMINKMAYPTWIKNDNELNEYYRSVPAINRDEFFSSLLK
VTKVVKAIQLGKWNKPTDRIKDWITTPAVVNAFYSPDSNSMSFPAGILNWPLYQYGTSPA
LNYGAIGAIIGHEMSHGFDDQGGQTDPEGNLVDWWLEETKAKFNQKADCFRKQYSSYLEP
TTNMHLNGNNTVGENIADNGAVRNAFIAYKMHLLHSQNNHVMRKKTLPGLSATAEQLFFL
GYSTMWCGAERKESLEWSIQYDSHTPSEFRAVVPLTNSRSFAEAFGCASGTPMNPTHKCL
LW
