# Supplementary material for: Venomix: a simple bioinformatic pipeline for identifying and characterizing toxin gene candidates from transcriptomic data
Source: PeerJ. 2018 Jul 31;6:e5361. doi: 10.7717/peerj.5361 (PMC6074769; doi:10.7717/peerj.5361)
Supplement: Supplemental Information 3 [file peerj-06-5361-s003.gz]

Archive with 2,511 entries (2,295 files):
- FinalOutput_E-20
- FinalOutput_E-20/Acidic_phospholipase_A2_2_1
- FinalOutput_E-20/Acidic_phospholipase_A2_2_1/uniprot.txt
- FinalOutput_E-20/Acidic_phospholipase_A2_2_1/sequence.txt
- FinalOutput_E-20/Acidic_phospholipase_A2_2_1/mature.fasta
- FinalOutput_E-20/Acidic_phospholipase_A2_2_1/Species.txt
- FinalOutput_E-20/Acidic_phospholipase_A2_2_1/genbankfile.txt
- FinalOutput_E-20/Acidic_phospholipase_A2_2_1/rsemfile_expressioninfo.txt
- FinalOutput_E-20/Acidic_phospholipase_A2_2_1/nucleotide.fasta
- FinalOutput_E-20/Acidic_phospholipase_A2_2_1/signalp.txt
- FinalOutput_E-20/Acidic_phospholipase_A2_2_1/final.txt
- FinalOutput_E-20/Acidic_phospholipase_A2_2_1/aligned.fasta
- FinalOutput_E-20/L-amino-acid_oxidase_31
- FinalOutput_E-20/L-amino-acid_oxidase_31/uniprot.txt
- FinalOutput_E-20/L-amino-acid_oxidase_31/finaltree.pdf
- FinalOutput_E-20/L-amino-acid_oxidase_31/sequence.txt
- FinalOutput_E-20/L-amino-acid_oxidase_31/mature.fasta
- FinalOutput_E-20/L-amino-acid_oxidase_31/Species.txt
- FinalOutput_E-20/L-amino-acid_oxidase_31/genbankfile.txt
- FinalOutput_E-20/L-amino-acid_oxidase_31/rsemfile_expressioninfo.txt
- FinalOutput_E-20/L-amino-acid_oxidase_31/nucleotide.fasta
- FinalOutput_E-20/L-amino-acid_oxidase_31/signalp.txt
- FinalOutput_E-20/L-amino-acid_oxidase_31/final.txt
- FinalOutput_E-20/L-amino-acid_oxidase_31/aligned.fasta
- FinalOutput_E-20/Zinc_metalloproteinase-disintegrin-like_mikarin_1
- FinalOutput_E-20/Zinc_metalloproteinase-disintegrin-like_mikarin_1/uniprot.txt
- FinalOutput_E-20/Zinc_metalloproteinase-disintegrin-like_mikarin_1/finaltree.pdf
- FinalOutput_E-20/Zinc_metalloproteinase-disintegrin-like_mikarin_1/sequence.txt
- FinalOutput_E-20/Zinc_metalloproteinase-disintegrin-like_mikarin_1/mature.fasta
- FinalOutput_E-20/Zinc_metalloproteinase-disintegrin-like_mikarin_1/Species.txt
- FinalOutput_E-20/Zinc_metalloproteinase-disintegrin-like_mikarin_1/genbankfile.txt
- FinalOutput_E-20/Zinc_metalloproteinase-disintegrin-like_mikarin_1/rsemfile_expressioninfo.txt
- FinalOutput_E-20/Zinc_metalloproteinase-disintegrin-like_mikarin_1/nucleotide.fasta
- FinalOutput_E-20/Zinc_metalloproteinase-disintegrin-like_mikarin_1/signalp.txt
- FinalOutput_E-20/Zinc_metalloproteinase-disintegrin-like_mikarin_1/final.txt
- FinalOutput_E-20/Zinc_metalloproteinase-disintegrin-like_mikarin_1/aligned.fasta
- FinalOutput_E-20/Zinc_metalloproteinase-disintegrin-like_VAP2B_272
- FinalOutput_E-20/Zinc_metalloproteinase-disintegrin-like_VAP2B_272/uniprot.txt
- FinalOutput_E-20/Zinc_metalloproteinase-disintegrin-like_VAP2B_272/finaltree.pdf
- FinalOutput_E-20/Zinc_metalloproteinase-disintegrin-like_VAP2B_272/sequence.txt
- FinalOutput_E-20/Zinc_metalloproteinase-disintegrin-like_VAP2B_272/mature.fasta
- FinalOutput_E-20/Zinc_metalloproteinase-disintegrin-like_VAP2B_272/Species.txt
- FinalOutput_E-20/Zinc_metalloproteinase-disintegrin-like_VAP2B_272/genbankfile.txt
- FinalOutput_E-20/Zinc_metalloproteinase-disintegrin-like_VAP2B_272/rsemfile_expressioninfo.txt
- FinalOutput_E-20/Zinc_metalloproteinase-disintegrin-like_VAP2B_272/nucleotide.fasta
- FinalOutput_E-20/Zinc_metalloproteinase-disintegrin-like_VAP2B_272/signalp.txt
- FinalOutput_E-20/Zinc_metalloproteinase-disintegrin-like_VAP2B_272/final.txt
- FinalOutput_E-20/Zinc_metalloproteinase-disintegrin-like_VAP2B_272/aligned.fasta
- FinalOutput_E-20/Astacin-like_metalloprotease_toxin_4_1
- FinalOutput_E-20/Astacin-like_metalloprotease_toxin_4_1/uniprot.txt
- FinalOutput_E-20/Astacin-like_metalloprotease_toxin_4_1/finaltree.pdf
- FinalOutput_E-20/Astacin-like_metalloprotease_toxin_4_1/sequence.txt
- FinalOutput_E-20/Astacin-like_metalloprotease_toxin_4_1/mature.fasta
- FinalOutput_E-20/Astacin-like_metalloprotease_toxin_4_1/Species.txt
- FinalOutput_E-20/Astacin-like_metalloprotease_toxin_4_1/genbankfile.txt
- FinalOutput_E-20/Astacin-like_metalloprotease_toxin_4_1/rsemfile_expressioninfo.txt
- FinalOutput_E-20/Astacin-like_metalloprotease_toxin_4_1/nucleotide.fasta
- FinalOutput_E-20/Astacin-like_metalloprotease_toxin_4_1/signalp.txt
- FinalOutput_E-20/Astacin-like_metalloprotease_toxin_4_1/final.txt
- FinalOutput_E-20/Astacin-like_metalloprotease_toxin_4_1/aligned.fasta
- FinalOutput_E-20/Neutral_phospholipase_A2_3_21
- FinalOutput_E-20/Neutral_phospholipase_A2_3_21/uniprot.txt
- FinalOutput_E-20/Neutral_phospholipase_A2_3_21/finaltree.pdf
- FinalOutput_E-20/Neutral_phospholipase_A2_3_21/sequence.txt
- FinalOutput_E-20/Neutral_phospholipase_A2_3_21/mature.fasta
- FinalOutput_E-20/Neutral_phospholipase_A2_3_21/Species.txt
- FinalOutput_E-20/Neutral_phospholipase_A2_3_21/genbankfile.txt
- FinalOutput_E-20/Neutral_phospholipase_A2_3_21/rsemfile_expressioninfo.txt
- FinalOutput_E-20/Neutral_phospholipase_A2_3_21/nucleotide.fasta
- FinalOutput_E-20/Neutral_phospholipase_A2_3_21/signalp.txt
- FinalOutput_E-20/Neutral_phospholipase_A2_3_21/final.txt
- FinalOutput_E-20/Neutral_phospholipase_A2_3_21/aligned.fasta
- FinalOutput_E-20/Kunitz-type_serine_protease_inhibitor_homolog_dendrotoxin_K_154
- FinalOutput_E-20/Kunitz-type_serine_protease_inhibitor_homolog_dendrotoxin_K_154/uniprot.txt
- FinalOutput_E-20/Kunitz-type_serine_protease_inhibitor_homolog_dendrotoxin_K_154/finaltree.pdf
- FinalOutput_E-20/Kunitz-type_serine_protease_inhibitor_homolog_dendrotoxin_K_154/sequence.txt
- FinalOutput_E-20/Kunitz-type_serine_protease_inhibitor_homolog_dendrotoxin_K_154/mature.fasta
- FinalOutput_E-20/Kunitz-type_serine_protease_inhibitor_homolog_dendrotoxin_K_154/Species.txt
- FinalOutput_E-20/Kunitz-type_serine_protease_inhibitor_homolog_dendrotoxin_K_154/genbankfile.txt
- FinalOutput_E-20/Kunitz-type_serine_protease_inhibitor_homolog_dendrotoxin_K_154/rsemfile_expressioninfo.txt
- FinalOutput_E-20/Kunitz-type_serine_protease_inhibitor_homolog_dendrotoxin_K_154/nucleotide.fasta
- FinalOutput_E-20/Kunitz-type_serine_protease_inhibitor_homolog_dendrotoxin_K_154/signalp.txt
- FinalOutput_E-20/Kunitz-type_serine_protease_inhibitor_homolog_dendrotoxin_K_154/final.txt
- FinalOutput_E-20/Kunitz-type_serine_protease_inhibitor_homolog_dendrotoxin_K_154/aligned.fasta
- FinalOutput_E-20/Kunitz-type_serine_protease_inhibitor_PIVL_13
- FinalOutput_E-20/Kunitz-type_serine_protease_inhibitor_PIVL_13/uniprot.txt
- FinalOutput_E-20/Kunitz-type_serine_protease_inhibitor_PIVL_13/finaltree.pdf
- FinalOutput_E-20/Kunitz-type_serine_protease_inhibitor_PIVL_13/sequence.txt
- FinalOutput_E-20/Kunitz-type_serine_protease_inhibitor_PIVL_13/mature.fasta
- FinalOutput_E-20/Kunitz-type_serine_protease_inhibitor_PIVL_13/Species.txt
- FinalOutput_E-20/Kunitz-type_serine_protease_inhibitor_PIVL_13/genbankfile.txt
- FinalOutput_E-20/Kunitz-type_serine_protease_inhibitor_PIVL_13/rsemfile_expressioninfo.txt
- FinalOutput_E-20/Kunitz-type_serine_protease_inhibitor_PIVL_13/nucleotide.fasta
- FinalOutput_E-20/Kunitz-type_serine_protease_inhibitor_PIVL_13/signalp.txt
- FinalOutput_E-20/Kunitz-type_serine_protease_inhibitor_PIVL_13/final.txt
- FinalOutput_E-20/Kunitz-type_serine_protease_inhibitor_PIVL_13/aligned.fasta
- FinalOutput_E-20/Disintegrin_eristostatin_9
- FinalOutput_E-20/Disintegrin_eristostatin_9/uniprot.txt
- FinalOutput_E-20/Disintegrin_eristostatin_9/finaltree.pdf
- FinalOutput_E-20/Disintegrin_eristostatin_9/sequence.txt
- FinalOutput_E-20/Disintegrin_eristostatin_9/mature.fasta
- FinalOutput_E-20/Disintegrin_eristostatin_9/Species.txt
- FinalOutput_E-20/Disintegrin_eristostatin_9/genbankfile.txt
- FinalOutput_E-20/Disintegrin_eristostatin_9/rsemfile_expressioninfo.txt
- FinalOutput_E-20/Disintegrin_eristostatin_9/nucleotide.fasta
- FinalOutput_E-20/Disintegrin_eristostatin_9/signalp.txt
- FinalOutput_E-20/Disintegrin_eristostatin_9/final.txt
- FinalOutput_E-20/Disintegrin_eristostatin_9/aligned.fasta
- FinalOutput_E-20/Factor_V_activator_RVV-V_gamma_142
- FinalOutput_E-20/Factor_V_activator_RVV-V_gamma_142/uniprot.txt
- FinalOutput_E-20/Factor_V_activator_RVV-V_gamma_142/finaltree.pdf
- FinalOutput_E-20/Factor_V_activator_RVV-V_gamma_142/sequence.txt
- FinalOutput_E-20/Factor_V_activator_RVV-V_gamma_142/mature.fasta
- FinalOutput_E-20/Factor_V_activator_RVV-V_gamma_142/Species.txt
- FinalOutput_E-20/Factor_V_activator_RVV-V_gamma_142/genbankfile.txt
- FinalOutput_E-20/Factor_V_activator_RVV-V_gamma_142/rsemfile_expressioninfo.txt
- FinalOutput_E-20/Factor_V_activator_RVV-V_gamma_142/nucleotide.fasta
- FinalOutput_E-20/Factor_V_activator_RVV-V_gamma_142/signalp.txt
- FinalOutput_E-20/Factor_V_activator_RVV-V_gamma_142/final.txt
- FinalOutput_E-20/Factor_V_activator_RVV-V_gamma_142/aligned.fasta
- FinalOutput_E-20/Thrombin-like_enzyme_TLBm_1
- FinalOutput_E-20/Thrombin-like_enzyme_TLBm_1/uniprot.txt
- FinalOutput_E-20/Thrombin-like_enzyme_TLBm_1/finaltree.pdf
- FinalOutput_E-20/Thrombin-like_enzyme_TLBm_1/sequence.txt
- FinalOutput_E-20/Thrombin-like_enzyme_TLBm_1/mature.fasta
- FinalOutput_E-20/Thrombin-like_enzyme_TLBm_1/Species.txt
- FinalOutput_E-20/Thrombin-like_enzyme_TLBm_1/genbankfile.txt
- FinalOutput_E-20/Thrombin-like_enzyme_TLBm_1/rsemfile_expressioninfo.txt
- FinalOutput_E-20/Thrombin-like_enzyme_TLBm_1/nucleotide.fasta
- FinalOutput_E-20/Thrombin-like_enzyme_TLBm_1/signalp.txt
- FinalOutput_E-20/Thrombin-like_enzyme_TLBm_1/final.txt
- FinalOutput_E-20/Thrombin-like_enzyme_TLBm_1/aligned.fasta
- FinalOutput_E-20/Protease_inhibitor_1_6
- FinalOutput_E-20/Protease_inhibitor_1_6/uniprot.txt
- FinalOutput_E-20/Protease_inhibitor_1_6/finaltree.pdf
- FinalOutput_E-20/Protease_inhibitor_1_6/sequence.txt
- FinalOutput_E-20/Protease_inhibitor_1_6/mature.fasta
- FinalOutput_E-20/Protease_inhibitor_1_6/Species.txt
- FinalOutput_E-20/Protease_inhibitor_1_6/genbankfile.txt
- FinalOutput_E-20/Protease_inhibitor_1_6/rsemfile_expressioninfo.txt
- FinalOutput_E-20/Protease_inhibitor_1_6/nucleotide.fasta
- FinalOutput_E-20/Protease_inhibitor_1_6/signalp.txt
- FinalOutput_E-20/Protease_inhibitor_1_6/final.txt
- FinalOutput_E-20/Protease_inhibitor_1_6/aligned.fasta
- FinalOutput_E-20/Cystatin_2
- FinalOutput_E-20/Cystatin_2/uniprot.txt
- FinalOutput_E-20/Cystatin_2/finaltree.pdf
- FinalOutput_E-20/Cystatin_2/sequence.txt
- FinalOutput_E-20/Cystatin_2/mature.fasta
- FinalOutput_E-20/Cystatin_2/Species.txt
- FinalOutput_E-20/Cystatin_2/genbankfile.txt
- FinalOutput_E-20/Cystatin_2/rsemfile_expressioninfo.txt
- FinalOutput_E-20/Cystatin_2/nucleotide.fasta
- FinalOutput_E-20/Cystatin_2/signalp.txt
- FinalOutput_E-20/Cystatin_2/final.txt
- FinalOutput_E-20/Cystatin_2/aligned.fasta
- FinalOutput_E-20/Cysteine-rich_venom_protein_bucarin_1
- FinalOutput_E-20/Cysteine-rich_venom_protein_bucarin_1/uniprot.txt
- FinalOutput_E-20/Cysteine-rich_venom_protein_bucarin_1/finaltree.pdf
- FinalOutput_E-20/Cysteine-rich_venom_protein_bucarin_1/sequence.txt
- FinalOutput_E-20/Cysteine-rich_venom_protein_bucarin_1/mature.fasta
- FinalOutput_E-20/Cysteine-rich_venom_protein_bucarin_1/Species.txt
- FinalOutput_E-20/Cysteine-rich_venom_protein_bucarin_1/genbankfile.txt
- FinalOutput_E-20/Cysteine-rich_venom_protein_bucarin_1/rsemfile_expressioninfo.txt
- FinalOutput_E-20/Cysteine-rich_venom_protein_bucarin_1/nucleotide.fasta
- FinalOutput_E-20/Cysteine-rich_venom_protein_bucarin_1/signalp.txt
- FinalOutput_E-20/Cysteine-rich_venom_protein_bucarin_1/final.txt
- FinalOutput_E-20/Cysteine-rich_venom_protein_bucarin_1/aligned.fasta
- FinalOutput_E-20/Phospholipase_A1_19
- FinalOutput_E-20/Phospholipase_A1_19/uniprot.txt
- FinalOutput_E-20/Phospholipase_A1_19/finaltree.pdf
- FinalOutput_E-20/Phospholipase_A1_19/sequence.txt
- FinalOutput_E-20/Phospholipase_A1_19/mature.fasta
- FinalOutput_E-20/Phospholipase_A1_19/Species.txt
- FinalOutput_E-20/Phospholipase_A1_19/genbankfile.txt
- FinalOutput_E-20/Phospholipase_A1_19/rsemfile_expressioninfo.txt
- FinalOutput_E-20/Phospholipase_A1_19/nucleotide.fasta
- FinalOutput_E-20/Phospholipase_A1_19/signalp.txt
- FinalOutput_E-20/Phospholipase_A1_19/final.txt
- FinalOutput_E-20/Phospholipase_A1_19/aligned.fasta
- FinalOutput_E-20/Alpha-latroinsectotoxin-Lt1a_2
- FinalOutput_E-20/Alpha-latroinsectotoxin-Lt1a_2/uniprot.txt
- FinalOutput_E-20/Alpha-latroinsectotoxin-Lt1a_2/finaltree.pdf
- FinalOutput_E-20/Alpha-latroinsectotoxin-Lt1a_2/sequence.txt
- FinalOutput_E-20/Alpha-latroinsectotoxin-Lt1a_2/Species.txt
- FinalOutput_E-20/Alpha-latroinsectotoxin-Lt1a_2/genbankfile.txt
- FinalOutput_E-20/Alpha-latroinsectotoxin-Lt1a_2/rsemfile_expressioninfo.txt
- FinalOutput_E-20/Alpha-latroinsectotoxin-Lt1a_2/nucleotide.fasta
- FinalOutput_E-20/Alpha-latroinsectotoxin-Lt1a_2/signalp.txt
- FinalOutput_E-20/Alpha-latroinsectotoxin-Lt1a_2/final.txt
- FinalOutput_E-20/Alpha-latroinsectotoxin-Lt1a_2/aligned.fasta
- FinalOutput_E-20/Acidic_phospholipase_A2_daboiatoxin_B_chain_6
- FinalOutput_E-20/Acidic_phospholipase_A2_daboiatoxin_B_chain_6/uniprot.txt
- FinalOutput_E-20/Acidic_phospholipase_A2_daboiatoxin_B_chain_6/sequence.txt
- FinalOutput_E-20/Acidic_phospholipase_A2_daboiatoxin_B_chain_6/mature.fasta
- FinalOutput_E-20/Acidic_phospholipase_A2_daboiatoxin_B_chain_6/Species.txt
- FinalOutput_E-20/Acidic_phospholipase_A2_daboiatoxin_B_chain_6/genbankfile.txt
- FinalOutput_E-20/Acidic_phospholipase_A2_daboiatoxin_B_chain_6/rsemfile_expressioninfo.txt
- FinalOutput_E-20/Acidic_phospholipase_A2_daboiatoxin_B_chain_6/nucleotide.fasta
- FinalOutput_E-20/Acidic_phospholipase_A2_daboiatoxin_B_chain_6/signalp.txt
- FinalOutput_E-20/Acidic_phospholipase_A2_daboiatoxin_B_chain_6/final.txt
- FinalOutput_E-20/Acidic_phospholipase_A2_daboiatoxin_B_chain_6/aligned.fasta
- FinalOutput_E-20/Delta-latroinsectotoxin-Lt1a_1
- FinalOutput_E-20/Delta-latroinsectotoxin-Lt1a_1/uniprot.txt
- FinalOutput_E-20/Delta-latroinsectotoxin-Lt1a_1/finaltree.pdf
- FinalOutput_E-20/Delta-latroinsectotoxin-Lt1a_1/sequence.txt
- FinalOutput_E-20/Delta-latroinsectotoxin-Lt1a_1/Species.txt
- FinalOutput_E-20/Delta-latroinsectotoxin-Lt1a_1/genbankfile.txt
- FinalOutput_E-20/Delta-latroinsectotoxin-Lt1a_1/rsemfile_expressioninfo.txt
- FinalOutput_E-20/Delta-latroinsectotoxin-Lt1a_1/nucleotide.fasta
- FinalOutput_E-20/Delta-latroinsectotoxin-Lt1a_1/signalp.txt
- FinalOutput_E-20/Delta-latroinsectotoxin-Lt1a_1/final.txt
- FinalOutput_E-20/Delta-latroinsectotoxin-Lt1a_1/aligned.fasta
- FinalOutput_E-20/Hyaluronidase_CdtHya1_1
- FinalOutput_E-20/Hyaluronidase_CdtHya1_1/uniprot.txt
- FinalOutput_E-20/Hyaluronidase_CdtHya1_1/finaltree.pdf
- FinalOutput_E-20/Hyaluronidase_CdtHya1_1/sequence.txt
- FinalOutput_E-20/Hyaluronidase_CdtHya1_1/mature.fasta
- FinalOutput_E-20/Hyaluronidase_CdtHya1_1/Species.txt
- FinalOutput_E-20/Hyaluronidase_CdtHya1_1/genbankfile.txt
- FinalOutput_E-20/Hyaluronidase_CdtHya1_1/rsemfile_expressioninfo.txt
- FinalOutput_E-20/Hyaluronidase_CdtHya1_1/nucleotide.fasta
- FinalOutput_E-20/Hyaluronidase_CdtHya1_1/signalp.txt
- FinalOutput_E-20/Hyaluronidase_CdtHya1_1/final.txt
- FinalOutput_E-20/Hyaluronidase_CdtHya1_1/aligned.fasta
- FinalOutput_E-20/L-amino-acid_oxidase_3
- FinalOutput_E-20/L-amino-acid_oxidase_3/uniprot.txt
- FinalOutput_E-20/L-amino-acid_oxidase_3/finaltree.pdf
- FinalOutput_E-20/L-amino-acid_oxidase_3/sequence.txt
- FinalOutput_E-20/L-amino-acid_oxidase_3/mature.fasta
- FinalOutput_E-20/L-amino-acid_oxidase_3/Species.txt
- FinalOutput_E-20/L-amino-acid_oxidase_3/genbankfile.txt
- FinalOutput_E-20/L-amino-acid_oxidase_3/rsemfile_expressioninfo.txt
- FinalOutput_E-20/L-amino-acid_oxidase_3/nucleotide.fasta
- FinalOutput_E-20/L-amino-acid_oxidase_3/signalp.txt
- FinalOutput_E-20/L-amino-acid_oxidase_3/final.txt
- FinalOutput_E-20/L-amino-acid_oxidase_3/aligned.fasta
- FinalOutput_E-20/SCREENING
- FinalOutput_E-20/SCREENING/Nucleotide.fasta.uniq
- FinalOutput_E-20/SCREENING/uniqe.pl
- FinalOutput_E-20/SCREENING/UNIPROT_SCREEN
- FinalOutput_E-20/SCREENING/err
- FinalOutput_E-20/SCREENING/Nucleotide.fasta
- FinalOutput_E-20/SCREENING/ToxProt_SCREEN
- FinalOutput_E-20/SCREENING/Nucleotide.fasta.uniq.transdecoder_dir
- FinalOutput_E-20/SCREENING/Nucleotide.fasta.uniq.transdecoder_dir/longest_orfs.gff3
- FinalOutput_E-20/SCREENING/Nucleotide.fasta.uniq.transdecoder_dir/base_freqs.dat.ok
- FinalOutput_E-20/SCREENING/Nucleotide.fasta.uniq.transdecoder_dir/base_freqs.dat
- FinalOutput_E-20/SCREENING/Nucleotide.fasta.uniq.transdecoder_dir/longest_orfs.cds
- FinalOutput_E-20/SCREENING/Nucleotide.fasta.uniq.transdecoder_dir/longest_orfs.pep
- FinalOutput_E-20/Snaclec_aspercetin_subunit_alpha_2
- FinalOutput_E-20/Snaclec_aspercetin_subunit_alpha_2/uniprot.txt
- FinalOutput_E-20/Snaclec_aspercetin_subunit_alpha_2/finaltree.pdf
- FinalOutput_E-20/Snaclec_aspercetin_subunit_alpha_2/sequence.txt
- FinalOutput_E-20/Snaclec_aspercetin_subunit_alpha_2/mature.fasta
- FinalOutput_E-20/Snaclec_aspercetin_subunit_alpha_2/Species.txt
- FinalOutput_E-20/Snaclec_aspercetin_subunit_alpha_2/genbankfile.txt
- FinalOutput_E-20/Snaclec_aspercetin_subunit_alpha_2/rsemfile_expressioninfo.txt
- FinalOutput_E-20/Snaclec_aspercetin_subunit_alpha_2/nucleotide.fasta
- FinalOutput_E-20/Snaclec_aspercetin_subunit_alpha_2/signalp.txt
- FinalOutput_E-20/Snaclec_aspercetin_subunit_alpha_2/final.txt
- FinalOutput_E-20/Snaclec_aspercetin_subunit_alpha_2/aligned.fasta
- FinalOutput_E-20/Snaclec_echicetin_subunit_alpha_1
- FinalOutput_E-20/Snaclec_echicetin_subunit_alpha_1/uniprot.txt
- FinalOutput_E-20/Snaclec_echicetin_subunit_alpha_1/finaltree.pdf
- FinalOutput_E-20/Snaclec_echicetin_subunit_alpha_1/sequence.txt
- FinalOutput_E-20/Snaclec_echicetin_subunit_alpha_1/mature.fasta
- FinalOutput_E-20/Snaclec_echicetin_subunit_alpha_1/Species.txt
- FinalOutput_E-20/Snaclec_echicetin_subunit_alpha_1/genbankfile.txt
- FinalOutput_E-20/Snaclec_echicetin_subunit_alpha_1/rsemfile_expressioninfo.txt
- FinalOutput_E-20/Snaclec_echicetin_subunit_alpha_1/nucleotide.fasta
- FinalOutput_E-20/Snaclec_echicetin_subunit_alpha_1/signalp.txt
- FinalOutput_E-20/Snaclec_echicetin_subunit_alpha_1/final.txt
- FinalOutput_E-20/Snaclec_echicetin_subunit_alpha_1/aligned.fasta
- FinalOutput_E-20/Phospholipase_A2_homolog_crotoxin_acid_subunit_CA_21
- FinalOutput_E-20/Phospholipase_A2_homolog_crotoxin_acid_subunit_CA_21/uniprot.txt
- FinalOutput_E-20/Phospholipase_A2_homolog_crotoxin_acid_subunit_CA_21/finaltree.pdf
- FinalOutput_E-20/Phospholipase_A2_homolog_crotoxin_acid_subunit_CA_21/sequence.txt
- FinalOutput_E-20/Phospholipase_A2_homolog_crotoxin_acid_subunit_CA_21/mature.fasta
- FinalOutput_E-20/Phospholipase_A2_homolog_crotoxin_acid_subunit_CA_21/Species.txt
- FinalOutput_E-20/Phospholipase_A2_homolog_crotoxin_acid_subunit_CA_21/genbankfile.txt
- FinalOutput_E-20/Phospholipase_A2_homolog_crotoxin_acid_subunit_CA_21/rsemfile_expressioninfo.txt
- FinalOutput_E-20/Phospholipase_A2_homolog_crotoxin_acid_subunit_CA_21/nucleotide.fasta
- FinalOutput_E-20/Phospholipase_A2_homolog_crotoxin_acid_subunit_CA_21/signalp.txt
- FinalOutput_E-20/Phospholipase_A2_homolog_crotoxin_acid_subunit_CA_21/final.txt
- FinalOutput_E-20/Phospholipase_A2_homolog_crotoxin_acid_subunit_CA_21/aligned.fasta
- FinalOutput_E-20/Snaclec_rhodocetin_subunit_delta_1
- FinalOutput_E-20/Snaclec_rhodocetin_subunit_delta_1/uniprot.txt
- FinalOutput_E-20/Snaclec_rhodocetin_subunit_delta_1/finaltree.pdf
- FinalOutput_E-20/Snaclec_rhodocetin_subunit_delta_1/sequence.txt
- FinalOutput_E-20/Snaclec_rhodocetin_subunit_delta_1/mature.fasta
- FinalOutput_E-20/Snaclec_rhodocetin_subunit_delta_1/Species.txt
- FinalOutput_E-20/Snaclec_rhodocetin_subunit_delta_1/genbankfile.txt
- FinalOutput_E-20/Snaclec_rhodocetin_subunit_delta_1/rsemfile_expressioninfo.txt
- FinalOutput_E-20/Snaclec_rhodocetin_subunit_delta_1/nucleotide.fasta
- FinalOutput_E-20/Snaclec_rhodocetin_subunit_delta_1/signalp.txt
- FinalOutput_E-20/Snaclec_rhodocetin_subunit_delta_1/final.txt
- FinalOutput_E-20/Snaclec_rhodocetin_subunit_delta_1/aligned.fasta
- FinalOutput_E-20/L-amino-acid_oxidase_1
- FinalOutput_E-20/L-amino-acid_oxidase_1/uniprot.txt
[truncated: 2,211 more entries]
