# Supplementary material for: Venomix: a simple bioinformatic pipeline for identifying and characterizing toxin gene candidates from transcriptomic data
Source: PeerJ. 2018 Jul 31;6:e5361. doi: 10.7717/peerj.5361 (PMC6074769; doi:10.7717/peerj.5361)
Supplement: Supplemental Information 3 [file peerj-06-5361-s003.gz › FinalOutput_E-20/Acidic_phospholipase_A2_2_1/sequence.txt]

>TRINITY_DN18326_c0_g1::TRINITY_DN18326_c0_g1_i1::g.1::m.1 type:5prime_partial len:102 gc:universal TRINITY_DN18326_c0_g1_i1:487-182(-)
SAYGCYCGWGGQGKPQDASDRCCFVHDCCYTRVNNCSPKMTLYSYRFENEDIICGDDDPC
RKAVCECDREAAICLGENVNTYDEKYRFYSSSHCMEETEQC*
>TRINITY_DN35066_c0_g1::TRINITY_DN35066_c0_g1_i2::g.2::m.2 type:complete len:139 gc:universal TRINITY_DN35066_c0_g1_i2:1706-1290(-)
MRTLWIVAVWLMGVEGHLLQFENMIYQKTGKFAIIAYSNYGCYCGWGGKGKPQDATDRCC
FVHDCCYGRVNGCDPKADSYSYSFENGDIVCGDDDPCRRAVCECDRVAANCFAENLKTYN
KKYWLSSIIDCKEESEKC*
