# Supplementary material for: Venomix: a simple bioinformatic pipeline for identifying and characterizing toxin gene candidates from transcriptomic data
Source: PeerJ. 2018 Jul 31;6:e5361. doi: 10.7717/peerj.5361 (PMC6074769; doi:10.7717/peerj.5361)
Supplement: Supplemental Information 3 [file peerj-06-5361-s003.gz › FinalOutput_E-20/Acidic_phospholipase_A2_2_1/rsemfile_expressioninfo.txt]

transcript_id	gene_id	length	effective_length	expected_count	TPM	FPKM	IsoPct
../../../DE_Analysis/Echis_coloratus_Scent_gland1/RSEM.isoforms.results	TRINITY_DN18326_c0_g1_i1	TRINITY_DN18326_c0_g1_i1	487	259.21	0.00	0.00	0.00	0.00
../../../DE_Analysis/Echis_coloratus_Scent_gland1/RSEM.isoforms.results	TRINITY_DN35066_c0_g1_i2	TRINITY_DN35066_c0_g1_i2	1874	1646.20	17.00	0.49	0.48	100.00
transcript_id	gene_id	length	effective_length	expected_count	TPM	FPKM	IsoPct
../../../DE_Analysis/Echis_coloratus_Skin1/RSEM.isoforms.results	TRINITY_DN18326_c0_g1_i1	TRINITY_DN18326_c0_g1_i1	487	260.93	0.00	0.00	0.00	0.00
../../../DE_Analysis/Echis_coloratus_Skin1/RSEM.isoforms.results	TRINITY_DN35066_c0_g1_i2	TRINITY_DN35066_c0_g1_i2	1874	1647.92	0.00	0.00	0.00	0.00
transcript_id	gene_id	length	effective_length	expected_count	TPM	FPKM	IsoPct
../../../DE_Analysis/Echis_coloratus_Venom_gland1/RSEM.isoforms.results	TRINITY_DN18326_c0_g1_i1	TRINITY_DN18326_c0_g1_i1	487	238.27	75.72	13.62	14.51	100.00
../../../DE_Analysis/Echis_coloratus_Venom_gland1/RSEM.isoforms.results	TRINITY_DN35066_c0_g1_i2	TRINITY_DN35066_c0_g1_i2	1874	1625.26	2297.00	60.58	64.53	100.00
