# Supplementary material for: Venomix: a simple bioinformatic pipeline for identifying and characterizing toxin gene candidates from transcriptomic data
Source: PeerJ. 2018 Jul 31;6:e5361. doi: 10.7717/peerj.5361 (PMC6074769; doi:10.7717/peerj.5361)
Supplement: Supplemental Information 3 [file peerj-06-5361-s003.gz › FinalOutput_E-20/Acidic_phospholipase_A2_2_1/nucleotide.fasta]

>TRINITY_DN18326_c0_g1_i1 len=487 path=[1760:0-324 1786:325-345 1783:346-407 1781:408-461 1751:462-486] [-1, 1760, 1786, 1783, 1781, 1751, -2]
CAGAGAGGCAGGTTTCCTACCTTGTGTTTGCATTATACACAAAGATGCGTAATAAGAGAG
ACTGCAAGCCGATTGAGTGCAGAGCTGGCACATGTTTATTGCTCAGTAATGCATTCAGAA
TTATAGACTAACACAACCACAATTGTGTACTTAGACGGTTTTTTTCCCTTCCTGCAGAGA
CTTAGCATTGCTCTGTCTCCTCCATGCAGTGAGAGGATGAGTAGAATCTATATTTTTCGT
CGTACGTATTCACATTCTCTCCAAGGCAGATTGCCGCCTCCCTGTCACACTCACAAACCG
CCTTCCGGCACGGGTCGTCATCTCCGCAGATGATATCCTCGTTCTCAAAGCGGTAGGAGT
AGAGGGTCATTTTGGGGCTACAGTTATTCACTCTCGTGTAACAGCAGTCGTGCACGAAGC
AGCAGCGGTCGCTGGCGTCCTGTGGCTTGCCTTGGCCCCCCCAGCCACAGTAGCATCCGT
AAGCGCT
>TRINITY_DN35066_c0_g1_i2 len=1874 path=[5697:0-396 5736:397-451 5746:452-452 5740:453-479 5732:480-507 5702:508-518 5739:519-622 5695:623-646 5731:647-1230 5724:1231-1254 5744:1255-1692 5747:1693-1708 5730:1709-1778 5718:1779-1873] [-1, 5697, 5736, 5746, 5740, 5732, 5702, 5739, 5695, 5731, 5724, 5744, 5747, 5730, 5718, -2]
ACACACACACAAACAAACACACTTCCCTAGGTAAGCCTGTGCAAGAAAGCAATGTGTATC
TTTGTCTCTTACCTTATCTTCAGCCCTCCTGAGTATGCAGGAACCAAGTAAAAGGCAACC
AAAAAGAAGGAAAAAAACTGGCTCTTATTAAAAACCACAATGAAGAGCCAAGAAGGGGCA
CACCTCCAGGAAATCCCAGAGCATACTAGGTGCCTTCCGCTTTCCTGAACGTTCCCACAG
CTAAGCACCTCTCCTGGCTGGCTCACCAAAAATGCTGTGCAGGTTCTGAGATTTTGCTTG
ATAAAAAAATACGGAAATCAGAAGTTGCCTTTACATGTTTATACAGCTGAATGAAGACGG
GATCCTCTAAAAGAGAGAAGCCCCGAATGACAAGAAACCCTTGTATTTCTTCCTTCTGGT
TACATAAGAAATCCACCCAGCAAAGCTGACACATGTGAGATAAAGATTTCACCCAGTAAG
TCTGGCACACTGTATTTAAGAAGGGAGAAAGCAGAAGTAGCTAAAAATGTTCCTTTTGGG
GGTTTCCCTATAGACATCGTACGTTCCCAGGTGGGTTAGGAAATGGGGTGTTTTCCTTGC
TGTCCTTTTCTGACCCTGCATCCGTGACTCTGCAGGTACCCAAAGTCAGCAGGGCCATCT
GCCCATATTCAGAACTGATGCTTCCTATGCTGTCTCCTAATTCCTGGTCATCAGAGCAGG
AAAATTTTCAGTGTGGAGTAAGAGTTCTTCTGATGTAGGGATACACACTCCTGCCATCAG
CCACTTCTACTCTCTGGGCAGTTGCGTAAAAAGGGATTGTCCCCCCACTTCCTCTGGTAA
AGTCTTCCTCCCCCCCCTGTAAAAATGCTTTGTGGAAGAGAAGATTTGTTGTGCAAAGGG
GTTCCATGAGGACTAGAATCTCTAATGGCTTTTTTACAGCCTCTCTGTGTCTTTGTTTTA
GTCCCCAGGTTTTCAATTTGATTCAGTATCCTATCTCAGTGGAAGGAATCCTCTGTAATT
CCTTTATTGAGAACCTTGAGGACAATAATGTTAATTTTCTGAAGCTCCCAGATTGACAAC
AGGGAAGCCGGAAATCTTGATGGGGCAGCCAGAGAGGCAGGTTTCCTACCTTGTGTTTGC
ATTATACACAAAGATGCGTAGTAAGAGAGAATGCAAGCTGATTGATTTCAGAGCTGGCAC
CTGTTTATTGCTCAGTGATGCATTCAGAATTATAGAGTAATACAACCACAATTGTGTAAT
TAGAGGGGTTTTCCCCTTCCTGCAGAGTCTTAACATTTCTCTGACTCCTCCTTGCAATCT
ATGATTGAGGACAACCAATATTTTTTATTGTATGTTTTAAGATTCTCTGCAAAGCAGTTT
GCTGCGACCCTGTCACACTCACAAACCGCCCTCCGGCACGGGTCGTCGTCTCCGCAGACA
ATATCCCCGTTCTCAAAGCTGTAAGAGTAGCTGTCTGCTTTGGGGTCGCAGCCGTTCACT
CTTCCGTAACAGCAGTCGTGCACGAAGCAGCAGCGGTCAGTGGCATCCTGTGGCTTGCCT
TTGCCCCCCCAGCCGCAGTAGCATCCGTAATTAGAGTAGGCGATAATAGCAAATTTCCCA
GTCTTTTGGTAGATCATGTTCTCAAATTGTAAAAGGTGCCCTTCGACGCCCATCAGCCAC
ACGGCCACTATCCAGAGAGTCCTCATCCTCCTGAATCCAGACACCTGGCAGCCTTGTCTC
AGAGTCGAACAGGGTTCAGAAGCACCTCTAGGCTCCCTCTGCTCCTCGGGTCCCTGAAGA
CGCGGCTGGCACCTTTTATGTGGCAGGGCAGGGACCTCCCCCCTCCTCCTGGCAGGTGAT
CCTTGCTGTCACCT
