# Supplementary material for: Venomix: a simple bioinformatic pipeline for identifying and characterizing toxin gene candidates from transcriptomic data
Source: PeerJ. 2018 Jul 31;6:e5361. doi: 10.7717/peerj.5361 (PMC6074769; doi:10.7717/peerj.5361)
Supplement: Supplemental Information 3 [file peerj-06-5361-s003.gz › FinalOutput_E-20/Acidic_phospholipase_A2_2_1/signalp.txt]

# SignalP-4.1 euk predictions
# name                     Cmax  pos  Ymax  pos  Smax  pos  Smean   D     ?  Dmaxcut    Networks-used
TRINITY_DN18326_c0_g1::TRINITY_DN18326_c0_g1_i1::g.1::m.1  0.115  37  0.108  27  0.141  10  0.108   0.108 N  0.450      SignalP-noTM
TRINITY_DN35066_c0_g1::TRINITY_DN35066_c0_g1_i2::g.2::m.2  0.720  17  0.793  17  0.929   1  0.852   0.825 Y  0.450      SignalP-noTM
