# Supplementary material for: Venomix: a simple bioinformatic pipeline for identifying and characterizing toxin gene candidates from transcriptomic data
Source: PeerJ. 2018 Jul 31;6:e5361. doi: 10.7717/peerj.5361 (PMC6074769; doi:10.7717/peerj.5361)
Supplement: Supplemental Information 3 [file peerj-06-5361-s003.gz › FinalOutput_E-20/L-amino-acid_oxidase_31/uniprot.txt]

>F8S0Z5
MNVFFMFSLLFLAALGSCAHDRNPLEECFRETDYEEFLEIAKNGLTATSNPKRVVIVGAG
MAGLSAAYVLAGAGHQVTVLEASERVGGRVRTYRKKDWYANLGPMRLPTKHRIVREYIKK
FDLKLNEFSQENENAWYFIKNIRKRVREVKNNPGLLEYPVKPSEEGKSAAQLYVESLRKV
VKELKRTNCKYILDKYDTYSTKEYLLKEGNLSPGAVDMIGDLLNEDSGYYVSFIESLKHD
DIFGYEKRFDEIVGGMDQLPTSMYEAIKEKVQVHFNARVIEIQQNDREATVTYQTSANEM
SSVTADYVIVCTTSRAARRIKFEPPLPPKKAHALRSVHYRSGTKIFLTCKKKFWEDDGIR
GGKSTTDLPSRFIYYPNHNFTSGVGVIIAYGIGDDANFFQALDFKDCADIVINDLSLIHQ
LPKEDIQTFCRPSMIQRWSLDKYAMGGITTFTPYQFQHFSEALTAPFKRIYFAGEYTAQF
HGWIDSTIKSGLTAARDVNRASENPSGIHLSNDNEF
>P0DMG8
ADDRNPLEECFRETD
>B5AR80
MNVFFMFSLLFLAALGSCADDGNPLEECFRETDYEEFLEIAKNGLSATSNPKHVVIVGAG
MSGLSAAYVLANAGHQVTVLEASKRAGGRVRTYRNDKEGWYANLGPMRLPEKHRIVREYI
RKFGLQLNEFSQENENAWYFIKNIRKRVGEVNKDPGVLEYPVKPSEVGKSAGQLYEESLQ
KAVEELRRTNCSYMLNKYDTYSTKEYLLKEGNLSPGAVDMIGDLLNEDSGYYVSFIESLK
HDDIFAYEKRFDEIVGGMDKLPTSMYQAIQEKVRLNVRVIKIQQDVKEVTVTYQTSAKET
LSVTADYVIVCTTSRAARRIKFEPPLPPKKAHALRSVHYRSGTKIFLTCTKKFWEDDGIH
GGKSTTDLPSRFIYYPNHNFPSGVGVIIAYGIGDDANFFQALDFKDCGDIVINDLSLIHQ
LPKEEIQAFCRPSMIQRWSLDKYAMGGITTFTPYQFQHFSEALTAPVDRIYFAGEYTAQA
HGWIDSTIKSGLTAARDVNRASE
>A0A024BTN9
SCADDRNPLEECFQETDYEEFLEIARNGLKATSNPKHVVIVGAGMSGLSAAYVLAGAGHQ
VTVLEASERAGGRVRTYRNDKEGWYANLGPMRLPEKHRIVREYITKFGLQLNEFSQENEN
AWYFIKNIRKRVGEVKKDPGLLQYPVKPSEEGKSAGQLYEESLGKVVEELKRTNCSYILD
KYDTYSTKEYLIKEGNLSPGAVDMIGDLLNEDSGYYVSFIESLKHDNIFGYEKRFNEIVD
GMDKLPTSMYQAIEEKVRFNARVIKIQQNDNEVTVTYQTSENEMSPVTADYVIVCTTSRA
ARRITFEPPLPPKKAHALRSVHYRSGTKIFLTCTKKFWEDDGIHGGKSTTDLPSRFVYYP
NHDFSSGSAVIMAYGIGDDANFFQALDHKDCGDTVINDLSLIHQLTKEEIQSFCYLSKIQ
RWSLDKYAMGGITTFTPYQFQHFSEALTAPFKRIYFAGEYTAQFHGWIDSTIKSGLTAAR
DVNRASENPSGIHLSNDN
>A8QL51
MNVFSIFSLVFLAAFGSCADDRRSPLEECFREADYEEFLEIARNGLKKTSNPKHVVVVGA
GMAGLSAAYVLEKAGHRVTLLEASDRVGGRANTYRDEKEGWYVNMGPMRLPERHRIVRTY
IAKFGLKLNEFFQENENAWYFIRNIRKRVWEVKKDPGVFKYPVKPSEEGKSASQLYRESL
KKIIEELKRTNCSYILDKYDSYSTKEYLIKEGNLSRGAVDMIGDLLNEDSSYYLSFIESL
KNDDLFSYEKRFDEISGGFDQLPKSMHQDIAEMVHLNAQVTKIQHDAEKVRVAYQTPAKT
LSYVTADYVIVCATSRAVRRISFEPPLPSKKAHALRSIHYKSATKIFLTCTQKFWEADGI
HGGKSTTDLPSRFIYYPNHNFTSGVGVIVAYVLADDSDFFQALDIKTSADIVINDLSLIH
QLPKNEIQALCYPSLIKKWSLDKYTMGALTSFTPYQFQDYSETVAAPVGRIYFAGEYTAR
VHGWLDSTIKSGLTAARDVNRASQKPSRIHLISDNQL
>X2L4E2
SLLFLAAVGSCADDRNPLEECFRETDYEEFLEIAKNGLSTTSNPKRVVIVGAGMSGLSAA
YVLANAGHQVTVLEASERAGGRVKTYRNEKEGWYANLGPMRLPEKHRIVREYIKKFDLRL
NEFSQENENAWYFLQNIKKRVREVNKDPGVLEYPVKPSEVGKSAGQLYEESLRKAVEELR
RTNCSYMLNKYDTYSTKEYLLKEGNLSPGAVDMIGDLLNEDSGYYVSFIESLKHDDIFAY
EKRFDEIVGGMDKLPTSMYQAIQEKVHLNARVIEIQQDVKEVTVTYQTSQKETLSVTADY
VIVCTTSRAARRITFEPPLPPKKAHALLSVHYRSGTKIFLTCTKKFWEDDGIHGGKSTTD
LPSRFIYYPNHNFPNGVGVIIAYGIGDDANYFQALDFEDCGDIVINDLSLIHQLPKEEIQ
AICRPSMIQRWSLDNYAMGGITTFTPYHFQHFSEALTAPVDRIYFAGEYTAQAHGWIDST
IKSGLRAATDVNRASENK
>Q6TGQ9
MNVFFMFSKPGKLADDRNPLEECFRETDYEEFLEIAKNGLSTTSNPKRVVIVGAGMSGLS
AAYVLANAGHQVTVLEASERAGGQVKTYRNEKEGWYANLGPMRLPEKHRIVREYIRKFGL
QLNEFSQENENAWYFIKNIRKRVGEVNKDPGVLDYPVKPSEVGKSAGQLYEESLQKAVEE
LRRTNCSYMLNKYDTYSTKEYLLKEGNLSPGAVDMIGDLLNEDSGYYVSFIESLKHDDIF
AYEKRFDEIVGGMDKLPTSMYQAIQEKVHLNARVIKIQQDVKEVTVTYQTSEKETLSVTA
DYVIVCTTSRAARRIKFEPPLPPKKAHALRSVHYRSGTKIFLTCTKKFWEDDGIHGGKST
TDLPSRFIYYPNHNFPNGVGVIIAYGIGDDANYFEALDFEDCGDIVINDLSLIHQLPKEE
IQAICRPSMIQRWSLDKYAMGGITTFTPYQFQHFSEALTAPVDRIYFAGEYTAQAHGWIA
STIKSGPEGLDVNRASE
>X2JCV5
MNVFFMFSLLFLAALESCADDKNPLEEEFFEADYEEFLLIAKNGLQQTSNPKRVVIVGAG
MSGLSAAYVLAKTGHEVILLEASERVGGRVSTYRNDQEGWYANLGPMRLPERHRIVREYI
RKFGLQLNEFSQENENAWYFIKNIRKRVGEVNKDPGVLEYPVKPSEKGKSAPQLYRDSLQ
KIIEEYGRSNCSYILNKYDTYSTKDYLIKEGNLSPGAVDMVGDLLNEDSGYYVSFIESLK
PDDIFAYENRFDEIVGGFDKLPTSMYQAIQEKVRLNVRVIKIQQDVKEVTVTYQTPAKNL
SYVTADYVIVCTTSGAARRIKFEPPLPLKKAHALRSVHYRSGTKIFLTCTKKFWEDDGIH
GGKSITDRPSRLIHYPNHNFPNGIGVLVIFTIADDADFFLALDNKTIADIVIHDLSLIHQ
LPKEKIRDLCYVSMIQKWSLDKYAMGGITTFTPYQFQHFSEALTAPVDRIYFAGEYTAQA
HGWIDSTIKSGLTAARDVNRASENPSGIHLSNDNEL
>O93364
MNVFFMFSLLFLAALGSCAHDRNPLEECFRETDYEEFLEIAKNGLTATSNPKRVVIVGAG
MAGLSAAYVLAGAGHQVTVLEASERVGGRVRTYRKKDWYANLGPMRLPTKHRIVREYIKK
FDLKLNEFSQENENAWYFIKNIRKRVREVKNNPGLLEYPVKPSEEGKSAAQLYVESLRKV
VEELRSTNCKYILDKYDTYSTKEYLLKEGNLSPGAVDMIGDLLNEDSGYYVSFIESLKHD
DIFGYEKRFDEIVGGMDQLPTSMYEAIKEKVQVHFNARVIEIQQNDREATVTYQTSANEM
SSVTADYVIVCTTSRAARRIKFEPPLPPKKAHALRSVHYRSGTKIFLTCTKKFWEDDGIH
GGKSTTDLPSRFIYYPNHNFTSGVGVIIAYGIGDDANFFQALDFKDCADIVINDLSLIHE
LPKEDIQTFCHPSMIQRWSLDKYAMGGITTFTPYQFQHFSEALTAPFKRIYFAGEYTAQF
HGWIDSTIKSGLTAARDVNRASENPSGIHLSNDNEF
>P81382
MNVFFMFSLLFLAALGSCADDRNPLAECFQENDYEEFLEIARNGLKATSNPKHVVIVGAG
MAGLSAAYVLAGAGHQVTVLEASERPGGRVRTYRNEEAGWYANLGPMRLPEKHRIVREYI
RKFDLRLNEFSQENDNAWYFIKNIRKKVGEVKKDPGLLKYPVKPSEAGKSAGQLYEESLG
KVVEELKRTNCSYILNKYDTYSTKEYLIKEGDLSPGAVDMIGDLLNEDSGYYVSFIESLK
HDDIFAYEKRFDEIVDGMDKLPTAMYRDIQDKVHFNAQVIKIQQNDQKVTVVYETLSKET
PSVTADYVIVCTTSRAVRLIKFNPPLLPKKAHALRSVHYRSGTKIFLTCTTKFWEDDGIH
GGKSTTDLPSRFIYYPNHNFTNGVGVIIAYGIGDDANFFQALDFKDCADIVFNDLSLIHQ
LPKKDIQSFCYPSVIQKWSLDKYAMGGITTFTPYQFQHFSDPLTASQGRIYFAGEYTAQA
HGWIDSTIKSGLRAARDVNLASENPSGIHLSNDNEL
>K9N7B7
SCADDRNPLEECFRETDYEEFLEIARNGLTVTSNPKHVVIVGAGMAGLSAAYVLAGAGHQ
VTVLEASERVGGRVRTYRKKDWYANLGPMRLPTKHRIVREYIRKFGLQLNEFFQENENAW
YFIKNIRKRVREVKNNPGILEYPVKPSEEGKSAAQLYVESLRKVVKELKRTNCKYILDKY
DTYSTKEYLLKEGNLSPGAVDMIGDLLNEDSGYYVSFIESLKHDDIFGYEKRFDEIVGGM
DQLPTSMYEAIKEKVQVHFNARVIEIQQNDRETKVTYQTSANEMPSVTADYVIVCTTSRA
ARRIKFEPPLPPKKAHALRSVHYRSGTKIFLTCKRKFWEDDGIRGGKSTTDLPSRFIYYP
NHNFTSGVGVIIAYGIGDDANFFQALDFKDCADIVINDLSLIHQLPKEDIQTFCRPSMIQ
RWSLDKYAMGGITTFTPYQFQHFSEALTAPFKRIYFAGEYTAQFHGWIDSTIKSGLTAAR
DVNRASENPSGIHLSNDN
>P56742
MNVFFMFSLLFLAALGSCAHDRNPLEECFRETDYEEFLEIAKNGLTATSNPKRVVIVGAG
MAGLSAAYVLAGAGHQVTVLEASERVGGRVRTYRKKDWYANLGPMRLPTKHRIVREYIKK
FDLKLNEFSQENENAWYFIKNIRKRVREVKNNPGLLEYPVKPSEEGKSAAQLYVESLRKV
VKELKRTNCKYILDKYDTYSTKEYLLKEGNLSPGAVDMIGDLLNEDSGYYVSFIESLKHD
DIFGYEKRFDEIVGGMDQLPTSMYEAIKEKVQVHFNARVIEIQQNDREATVTYQTSANEM
SSVTADYVIVCTTSRAARRIKFEPPLPPKKAHALRSVHYRSGTKIFLTCKKKFWEDDGIR
GGKSTTDLPSRFIYYPNHNFTSGVGVIIAYGIGDDANFFQALDFKDCADIVINDLSLIHQ
LPKEDIQTFCRPSMIQRWSLDKYAMGGITTFTPYQFQHFSEALTAPFKRIYFAGEYTAQF
HGWIDSTIKSGLTAARDVNRASENPSGIHLSNDNEF
>P0DI89
ADDRNPLEECFRETDYEEFLEIAKNGLSTT
>B5U6Y8
MNIFFMFSLLFLATLGSCADDKNPLEECFREADYEEFLEIAKNGLKKTSNPKDIVVVGAG
MSGLSAAYVLAGAGHKVTVLEASQLVGGRVRTHRNAKEGWYANLGPMRIPEKHRIVREYI
RKFGLELNEFVQETDNGWYFVKNIRKRVGEVKKDPGLLKYPVKPSEAGKSAGQLYQEALG
KAVEELKRTNCSYMLNKYDTYSTKEYLIKEGNLSTGAVDMIGDLMNEDSGYYVSFVESMK
HDDIFAYEKRFDEIVGGMDQLPTSMYRAIEKSVLFKARVTKIQQNAEKVRVTYQTAAKTL
SDVTADYVIVCTTSRAARRINFKPPLPPKKAHALRSVHYRSATKIFLTCTKKFWEDDGIQ
GGKSTTDLPSRFIYYPNHNFTSGVGVIIAYGIGDDSNFFLSLTLNECADIVFSDLSSIHQ
LPKNDIQKFCNPSVIQKWSLDRYAMGAITTFTPYQFQDYSKALTAPAGRVYFAGEYTANA
HGWIDSTIKSGLTAARDVNQASEL
>Q6TGQ8
RKAPCCADDRNPLEECFRETDYEEFLEIAKNGLSTTSNPKRVVIVGAGMSGLSAAYVLAN
AGHQVTVLEASERAGGRVKTYRNEKEGWYANLGPMRLPEKHRIVREYIRKFDLQLNEFSQ
ENENAWYFIKNIRKRVGEVNKDPGVLEYPVKPSEVGKSAGQLYEESLQKAVEELRRTNCS
YMLNKYDTYSTKEYLLKEGNLSPGAVDMIGDLLNEDSGYYVSFIESLKHDDIFAYEKRFD
EIVGGMDKLPTSMYQAIQEKVHLNARVIKIQQDVKEVTVTYQTSEKETLSVTADYVIVCT
TSRAARRIKFEPPLPPKKAHALRSVHYRSGTKIFLTCTKKFWEDDGIHGGKSTTDLPSRF
IYYPNHNFPNGVGVIIAYGIGDDANYFQALDFEDCGDIVINDLSLIHQLPKEEIQAICRP
SMIQRWSLDKYAMGGITTFTPYQFQHFSEALTAPVDRIYFAGEYTAQAHGWIDSTIKW
>Q4F867
ADDKNPLEECFREDDHRIVREYIRKFGLKLNEFVQETENGWYFIKNIRKRVGEVKKDPGL
LKYPVKPSEAGKSAGQLYQESLGKAVEELKRTNCSYILNKYDTYSTKEYLIKEGNLSPGA
VDMIGDLLNEDSGYYVSFIESLKHDDIFAYEKRFDEIVGGMDQLPTSMYRAIEESVRFKA
RVIKIQQNAEKVTVTYQTTQKNLLLETVDYVIVCTTSRAARRITFKPPLPPKKAHALRSV
HYRSGTKIFLTCTKKFWEDDGIQGGKSTTDLPSRFIYYPNHNFTTGVGVIIAYGIGDDAN
FFQALNLNECADIVFNDLSSIHQLPKKDLQTFCYPSIIQKWSLDKYAMGAITTFTPYQFQ
HFSEALTAPVGRIFFAGEYTANAHGWIDSTIKSGLTAARDVNRASEL
>Q90W54
MNVFFMFSLLFLAALGSCADDRNPLEECFRETDYEEFLEIARNGLKATSNPKHVVIVGAG
MSGLSAAYVLSGAGHQVTVLEASERAGGRVRTYRNDKEGWYANLGPMRLPEKHRIVREYI
RKFGLQLNEFSQENDNAWYFIKNIRKRVGEVKKDPGVLKYPVKPSEEGKSAGQLYEESLG
KVVEELKRTNCSYILNKYDTYSTKEYLLKEGNLSPGAVDMIGDLMNEDSGYYVSFPESLR
HDDIFAYEKRFDEIVGGMDKLPTSMYRAIEEKVHLNAQVIKIQKNAEKVTVVYQTPAKEM
ASVTADYVIVCTTSRATRRIKFEPPLPPKKAHALRSVHYRSGTKIFLTCTKKFWEDEGIH
GGKSTTDLPSRFIYYPNHNFTSGVGVIIAYGIGDDANFFQALDFKDCADIVINDLSLIHQ
LPREEIQTFCYPSMIQKWSLDKYAMGGITTFTPYQFQHFSEPLTASVDRIYFAGEHTAEA
HGWIDSTIKSGLRAARDVNRASEQ
>Q6STF1
MNVFFMFSLLFLAALGSCANDRNPLEECFRETDYEEFLEIARNGLKATSNPKHVVVVGAG
MSGLSAAYVLSGAGHQVTVLEASERAGGRVRTYRNDKEDWYANLGPMRLPEKHRIVREYI
RKFGLQLNEFSQENDNAWYFIKNIRKRVGEVKKDPGVLKYPVKPSEEGKSAGQLYEESLG
KVVEELKRTNCSYILNKYDTYSTKEYLLKEGNLSPGAVDMIGDLMNEDSGYYVSFPESLR
HDDIFAYEKRFDEIVGGMDKLPTSMYRAIEEKVHLNAQVIKIQKNAEKVTVVYQTPAKEM
ASVTADYVIVCTTSRATRRIKFEPPLPPKKAHALRSVHYRSGTKIFLTCTKKFWEDEGIH
GGKSTTDLPSRFIYYPNHNFTSGVGVIIAYGIGDDANFFQALDFKDCADIVINDLSLIHQ
LPREEIQTFCYPSMIQKWSLDKYAMGGITTFTPYQFQHFSESLTASVDRIYFAGEHTAEA
HGWIDSTIKSGLRAARDVNRASEQ
>A6MFL0
MNVFFMFSLLFLAALESCADDRRNPLGECFREADYEEFVDIATNGLKQTSNPKRVVVVGA
GMAGLSAAYVLAGAGHNVMLLEASERVGGRVNTYRNEQEGWYVNLGPMRLPERHRIVREY
IKKFGLQLNQFFQEDEDAWYFIKNIRKKVREVKENPSIFPYPVKPSEKGKSAPQLYRDSL
QKIIEEYGRSNCSYILNKYDTYSTKDYLIKEGNLSPGAVDMIGDLLNEGSSYYLSFIESL
KSDDIFSYENRFDEIVGGFDLLPKAMYKAIEEKVHLNARVIQIQQNAEGVRVTYQTPAKN
LSYVTADYVIVCSTSRAARRIYFEPPLPPEKAHALQSIHYRSATKIFLTCTKKFWEDDGI
HGGKSITDRPSRLIHYPNHNFPNGIGVLVIYTIADDADFFLALDNKTIADIVIHDLSLIH
QLPKEKIRDLCYVSMIKKWSLDKYSMGSITTFAPYQFQEYFETVAAPVGRIYFAGEYTAR
AHGWIDSTIKSGLKAARDVNRASQKPSRIQLSNDNEL
>J7H670
MNVFFMFSLLFLAALGSCADDRNPLGECFRETDYEEFLEIAKNGLRATSNPKHVVIVGAG
MSGLSAAYVLAEAGHQVTVLEASERAGGRVRTYRNDKEGWYANLGPMRLPEKHRIVREYI
RKFGLQLNEFHQENDNAWHFIKNIRKRVGEVKEDPGLLQYPVKPSEEGKSAGQLYEESLG
KVAEELKRTNCSYILNKYDTYSTKEYLLKEGNLSPGAVDMIGDLLNEDSGYYVSFIESLK
HDDIFGYEKRFDEIVDGMDKLPTSMYQAIKEKVRFNARVIKIQQNDREVTVTYQTSANEM
SPVTADYVIVCTTSRATRRITFEPPLPPKKAHALRSVHYRSGTKIFLTCTKKFWEDDGIR
GGKSTTDLPSRFIYYPNHNFTSGVGVIIAYGIGDDANFFQALDFKDCGDIVINDLSLIHQ
LPKKDIQTFCYPSMIQRWSLDKYAMGGITTFTPYQFQHFSEALTAPFKRIYFAGEYTAQF
HGWIDSTIKSGLTAARDVNRASENPSGIHLSNDNEL
>A8QL52
MNVFSIFSLVFLAAFGSCADDRRSALEECFREADYEEFLEIARNGLKKTSNPKHVVVVGA
GMAGLSAAYVLAGAGHRVTLLEASDRVGGRVNTYRDEKEGWYVNMGPMRLPERHRIVRTY
IAKFGLKLNEFFQENENAWYFIRNIRKRVWEVKKDPGVFKYPVKPSEEGKSASQLYRESL
KKVIEELKRTNCSYILDKYDTYSTKEYLIKEGNLSRGAVDMIGDLLNEDSSYYLSFIESL
KNDDLFSYEKRFDEISDGFDQLPKSMHQAIAEMVHLNAQVIKIQRDAEKVRVAYQTPAKT
LSYVTADYVIVCATSRAVRRISFEPPLPPKKAHALRSIHYKSATKIFLTCTRKFWEADGI
HGGKSTTDLPSRFIYYPNHNFTSGVGVIVAYVLADDSDFFQALDIKTSADIVINDLSLIH
QLPKNEIQALCYPSLIKKWSLDKYTMGALTSFTPYQFQDYIETVAAPVGRIYFAGEYTAT
VHGWLDSTIKSGLTAARNVNRASQKPSRIHLINDNQL
>G8XQX1
MNVFFMFSLLFLATLGSCADDKNPLEECFREDDYEEFLEIAKNGLKKTSNPKHIVIVGAG
MSGLSAAYVLAGAGHKVTVLEASERPGGRVRTHRNVKEGWYANLGPMRVPEKHRIIREYI
RKFGLKLNEFVQETENGWYFIKNIRKRVGEVKKDPGLLKYPVKPSEAGKSAGQLYQESLG
KAVEELKRTNCSYILNKYDTYSTKEYLIKEGNLSPGAVDMIGDLLNEDSGYYVSFIESLK
HDDIFAYEKRFDEIVGGMDQLPTSMYRAIEESVHFKARVIKIQQNAEKVTVTYQTTQKNL
LLETADYVIVCTTSRAARRITFKPPLPPKKAHALRSVHYRSGTKIFLTCTKKFWEDDGIQ
GGKSTTDLPSRFIYYPNHNFTTGVGVIIAYGIGDDANFFQALNLNECADIVFNDLSSIHQ
LPKKDLQTFCYPSIIQKWSLDKYAMGAITTFTPYQFQHFSEALTAPVGRIFFAGEYTANA
HGWIDSTIKSGLTAARDVNRASEL
>P81383
MNDFLLLLLVLFLGVPRSENHVINLEECFQEPEYENWLATASHGLTKTLNPKKIVIVGAG
ISGLTAAKLFREAGHEVVILEASDRVGGRIKTHREDGWYVDVGPMRVPQTHRIVREYIKK
FNISLNPFRQTDENAWYLIKHVRQKMSANNPENFGYQLNPNERGKSASQLFDETLDKVTD
DCTLQKEKYDSFSTKEYLIKEGKLSTGAVEMIGDFLNEEAGFHNSFLISVMDHFLFLNNS
FDEITGGFDQLPERFFKDMDSIVHLNSTVEKIVHINNKVTVFYEGLSTNMRLVADYVLIT
ATARATRLIKFVPPLSIPKTRALRSLIYASATKIILVCTDKFWEKDGIHGGRSITDLPSR
VIYYPNHDFTNGIGVLLASYTWYSDSEFYTTLSDEKCVDVVMDDLVEIHNVSKDYLKSVC
GKHVVQKWALDQYSMGAFSTYTPYQITHYSQMLAQNEGRIYFAGEYTAHPHGWIETSMKS
AIREAINIHNA
>B0VXW0
MNVFFMFSLLFLAALGSCADDRNPLEECFRETDYEEFLEIAKNGLTATSNPKRVVIVGAG
MSGLSAAYVLAGAGHQVTVLEASERVGGRVRTYRKEDWYANLGPMRLPTKHRIVREYIKK
FGLELNEFFQENDNAWYFIKNIRKRVQEVKNNPGLLKYPVKPSETGKSAGQLYEESLRKV
VEELRSTNCKYILDKYDTYSTKEYLLKEGNLSPGAVDMIGDLLNEDSGYYVSFIESLKHD
DIFGYEKRFDEIVGGMDQLPTSMYEAIKEKVQVHFNARVIEIQQNDREATVTYQTSANEM
SSVTADYVIVCTTSRAARRIKFEPPLPPKKAHALRSVHYRSGTKIFLTCTKKFWEDEGIH
GGKSTTDLPSRSIYYPNHNFTSGVGVIIAYGIGDDANFFQALDFKDCADIVINDLSLIHQ
LPKEDIQTFCHPSKIQRWSLDRYAMGGITTFTPYQFQHFSEALTAPFNRIYFAGEYTAQF
HGWIDSTIKSGLTAARDVNRASENPSGIHLSNDNEF
>Q4JHE1
MNVFFMFSLLFLAALGSCADDRRRPLEECFREADYEEFLEIAKNGLQRTSNPKRVVVVGA
GMAGLSAAYVLAGAGHQVTLLEASERVGGRVNTYRNEKDGWYVNLGPMRLPERHRIIREY
IRKFGLELNEFIQENDNAWYFIKNIRKRVSEVKKDPGVFKYPVKPSEEGKSASQLYRESL
QKVIEELKRTNCSYILNKYDTYSTKEYLIKEGNLSPGAVDMIGDLLNEDSSYYLSFIESL
KSDDIFSYEKRFDEIVGGFDQLPRSMYQAIAEKVHLNAQVIKIQQNAEDVRVTYQTPAKT
LSYVIADYVIVCSTSRAARRIHFEPPLPPKKAHALRSIHYRSSTKIFLTCSQKFWEADGI
HGGKSTTDLPSRFIYYPNHSFTSGIGVIVAYTLADDTDFFQALDIETSADIVINDLSLIH
QLPKEQIQALCYPSKIQKWSLDEYAMGAITSFTPYQFQDFFEIVAAPVGRIYFAGEYTAS
VHGWLDSTIKSGLTAARDVNLASQKPSRIQLSNDNEL
>P0DI84
DRNPLEECFRETDYEEFLEIARNGLKKTSNPKHVVVVGAGMSGLSAAYVLAGAGHKVTVL
EASERAGGRVRTHRNSKEGWYANLGPMRIPEKHRIVREYIRKFGLNLNEFSQENDNAWYF
IKNIRKRVGEVNKDPGLLKYPVKPSEEGKSAGQLYEESLGSAVKDLKRTNCSYILNKYDT
YSTKEYLIKEGNLSPGAVDMIGDLLNEDSGYYVSFIESLKHDDIFAYEKRFDEIVGGMDQ
LPTSMYRAIEEKVKFNARVIKIQQNANQVTVTYQTPEKDTSSNTADYVIVCTTSRAARRI
QFEPPLPPKKQHALRSVHYRSGTKIFLTCSSKFWEDDGIHGGKSTTDLPSRFIYYPNHNF
STGVGVIIAYGIGDDANFFQALKFKDCADIVFNDLSLIHQLPKEEIQSFCYPSMIQKWSL
DKYAMGAITTFTPYQFQRFSEALTAPQGRIFFAGEYTAEAHGWIDSTIKSGLTAARDVNR
ASEQ
>P0C2D5
ADDRNPLEECFRETDYEEFLEIARNGLKKT
>A8QL58
MNVLFIFSLLFLAALESCADDRRSPLEECFQQNDYEEILEIARNGLKKTSNPKHVVVVGA
GMAGLSAAYVLAGAGHKVTLLEASERVGGRVITYHNDREGWYVNMGPMRLPERHRIVREY
IRKFGLKLNEFFQENENAWYYINNIRKRVWEVKKDPSLLKYPVKPSEEGKSASQLYQEPL
RKVIEELKRTNCSYILNKYDSYSTKEYLIKEGNLSRGAVDMIGDLLNEDSSYHLSFMESL
KSDALFSYEKRFDEIVGGFDQLPISMYQAIAEMVHLNARVIKIQYDAEKVRVTYQTPAKT
FVTADYVIVCSTSRAARRIYFEPPLPPKKAHALRSIHYRSATKIFLTCSKKFWEADGIHG
GKSTTDLPSRFIHYPNHNFTSGIGVIMAYVLADDSDFFQALDTKTCADIVINDLSLIHDL
PKREIQALCYPSIKKWNLDKYTMGSITSF
>Q6WP39
MNVFFMFSLLFLAALGSCADDRNPLEECFRETDYEEFLEIARNGLKATSNPKHVVIVGAG
MSGLSAAYVLAGAGHEVTVLEASERAGGRVRTYRNDEEGWYANLGPMRLPEKHRIVREYI
RKFNLQLNEFSQENDNAWHFVKNIRKTVGEVKKDPGVLKYPVKPSEEGKSAEQLYEESLR
KVEKELKRTNCSYILNKYDTYSTKEYLIKEGNLSPGAVDMIGDLMNEDAGYYVSFIESMK
HDDIFAYEKRFDEIVDGMDKLPTSMYRAIEEKVHFNAQVIKIQKNAEEVTVTYHTPEKDT
SFVTADYVIVCTTSRAARRIKFEPPLPLKKAHALRSVHYRSGTKIFLTCTKKFREDEGIH
GGKSTTDLPSRFIYYPNHNFTSGVGVIIAYGIGDDANFFQALDLKDCGDIVINDLSLIHQ
LPREEIQTFCYPSMIQKWSLDKYAMGGITTFTPYQFQHFSEALTSHVDRIYFAGEYTAHA
HGWIDSSIKSGLTAARDVNRASENPSGIHLSNDDEL
