# Supplementary material for: Venomix: a simple bioinformatic pipeline for identifying and characterizing toxin gene candidates from transcriptomic data
Source: PeerJ. 2018 Jul 31;6:e5361. doi: 10.7717/peerj.5361 (PMC6074769; doi:10.7717/peerj.5361)
Supplement: Supplemental Information 3 [file peerj-06-5361-s003.gz › FinalOutput_E-20/L-amino-acid_oxidase_31/sequence.txt]

>TRINITY_DN30646_c0_g1::TRINITY_DN30646_c0_g1_i1::g.1::m.1 type:complete len:505 gc:universal TRINITY_DN30646_c0_g1_i1:2663-1149(-)
MNVFFMFSLLFLATLGSCADDKNPLEECFREADYEEFLEIARNGLKKTSNPKDIVVVGAG
MSGLSAAYVLAGAGHKVTVLEASERVGGRVRTHRNTKEGWYANLGPMRIPEKHRIIREYI
RKFGLELNEFVQETDNGWYFIKNIRKRVGEVKKDPGLLKYPVKPSEAGKSAGQLYQASLK
KAVKELKRTNCSYMLNKYDTYSTKEYLIKEANLSPGAVDMIGDLLNEDSGYYVSFIESLK
HDDIFAYEKRFDEIVGGMDRLPTSMYRAIEKSVLFKARVTKIQQNAEKVRVTYQTAAKTL
SYVTADYVIVCTTSRAARRINFKPPLPPKKAHALRSVHYRSGTKIFLTCTKKFWEDDGIH
GGKSTTDLPSRFIYYPNHNFTSGVGVIIAYGIGDDANFFQALSLNECADIVFNDLSSIHQ
LPKSDIQKFCCPSMIQKWSLDKYAMGAITTFTPYQFQHFSEALTAPAGRIYFAGEYTANA
HGWIDSTIKSGLTAARDVNRASEL*
>TRINITY_DN30646_c0_g1::TRINITY_DN30646_c0_g1_i2::g.2::m.2 type:3prime_partial len:126 gc:universal TRINITY_DN30646_c0_g1_i2:377-3(-)
MNVFFMFSLLFLATLGSCADDKNPLEECFREADYEEFLEIARNGLKKTSNPKDIVVVGAG
MSGLSAAYVLAGAGHKVTVLEASERVGGRVRTHRNTKEGWYANLGPMRIPAMCSPARSSA
SSGLS
>TRINITY_DN35018_c0_g1::TRINITY_DN35018_c0_g1_i1::g.3::m.3 type:complete len:282 gc:universal TRINITY_DN35018_c0_g1_i1:145-990(+)
MIGDFLNEEAGFHYSFLISVMDHFLFSNNSFDEIVDGFDQLPQSFFREMVRIVHFNCTVE
KILRTSNKVRVFYKWLTGSASLVADYVLITATATATRLIKFVPPLSTSKTRALRSLPYAS
ATKIALVCTEKFWENDGIRGGRSITDLPSRVIYYPNHDFPHGIGVLLASYVWYSDSDFYT
ALSDEKCVDVVMDDLVEIHQVSKNYLKSVCGKHVVQKWTLDQYSRGAFSAYTPYQFTHYS
HILAQNEGRIYFAGEHTSHPHGWIDTSMTTAIRAAVNIHNA*
>TRINITY_DN35018_c0_g1::TRINITY_DN35018_c0_g1_i2::g.4::m.4 type:complete len:282 gc:universal TRINITY_DN35018_c0_g1_i2:101-946(+)
MIGDFLNEEAGFHYSFLISVMDHFLFSNNSFDEIVDGFDQLPQSFFREMVRIVHFNCTVE
KILRTSNKVRVFYKWLTGSASLVADYVLITATATATRLIKFVPPLSTSKTRALRSLPYAS
ATKIALVCTEKFWENDGIRGGRSITDLPSRVIYYPNHDFPHGIGVLLASYVWYSDSDFYT
ALSDEKCVDVVMDDLVEIHQVSKNYLKSVCGKHVVQKWTLDQYSRGAFSAYTPYQFTHYS
HILAQNEGRIYFAGEHTSHPHGWIDTSMTTAIRAAVNIHNA*
