# Supplementary material for: Venomix: a simple bioinformatic pipeline for identifying and characterizing toxin gene candidates from transcriptomic data
Source: PeerJ. 2018 Jul 31;6:e5361. doi: 10.7717/peerj.5361 (PMC6074769; doi:10.7717/peerj.5361)
Supplement: Supplemental Information 3 [file peerj-06-5361-s003.gz › FinalOutput_E-20/L-amino-acid_oxidase_31/mature.fasta]

>F8S0Z5 ; MatureChain: 19-516
AHDRNPLEECFRETDYEEFLEIAKNGLTATSNPKRVVIVGAGMAGLSAAYVLAGAGHQVT
VLEASERVGGRVRTYRKKDWYANLGPMRLPTKHRIVREYIKKFDLKLNEFSQENENAWYF
IKNIRKRVREVKNNPGLLEYPVKPSEEGKSAAQLYVESLRKVVKELKRTNCKYILDKYDT
YSTKEYLLKEGNLSPGAVDMIGDLLNEDSGYYVSFIESLKHDDIFGYEKRFDEIVGGMDQ
LPTSMYEAIKEKVQVHFNARVIEIQQNDREATVTYQTSANEMSSVTADYVIVCTTSRAAR
RIKFEPPLPPKKAHALRSVHYRSGTKIFLTCKKKFWEDDGIRGGKSTTDLPSRFIYYPNH
NFTSGVGVIIAYGIGDDANFFQALDFKDCADIVINDLSLIHQLPKEDIQTFCRPSMIQRW
SLDKYAMGGITTFTPYQFQHFSEALTAPFKRIYFAGEYTAQFHGWIDSTIKSGLTAARDV
NRASENPSGIHLSNDNEF
>B5AR80 ; MatureChain: 19-503
ADDGNPLEECFRETDYEEFLEIAKNGLSATSNPKHVVIVGAGMSGLSAAYVLANAGHQVT
VLEASKRAGGRVRTYRNDKEGWYANLGPMRLPEKHRIVREYIRKFGLQLNEFSQENENAW
YFIKNIRKRVGEVNKDPGVLEYPVKPSEVGKSAGQLYEESLQKAVEELRRTNCSYMLNKY
DTYSTKEYLLKEGNLSPGAVDMIGDLLNEDSGYYVSFIESLKHDDIFAYEKRFDEIVGGM
DKLPTSMYQAIQEKVRLNVRVIKIQQDVKEVTVTYQTSAKETLSVTADYVIVCTTSRAAR
RIKFEPPLPPKKAHALRSVHYRSGTKIFLTCTKKFWEDDGIHGGKSTTDLPSRFIYYPNH
NFPSGVGVIIAYGIGDDANFFQALDFKDCGDIVINDLSLIHQLPKEEIQAFCRPSMIQRW
SLDKYAMGGITTFTPYQFQHFSEALTAPVDRIYFAGEYTAQAHGWIDSTIKSGLTAARDV
NRASE
>A8QL51 ; MatureChain: 19-517
ADDRRSPLEECFREADYEEFLEIARNGLKKTSNPKHVVVVGAGMAGLSAAYVLEKAGHRV
TLLEASDRVGGRANTYRDEKEGWYVNMGPMRLPERHRIVRTYIAKFGLKLNEFFQENENA
WYFIRNIRKRVWEVKKDPGVFKYPVKPSEEGKSASQLYRESLKKIIEELKRTNCSYILDK
YDSYSTKEYLIKEGNLSRGAVDMIGDLLNEDSSYYLSFIESLKNDDLFSYEKRFDEISGG
FDQLPKSMHQDIAEMVHLNAQVTKIQHDAEKVRVAYQTPAKTLSYVTADYVIVCATSRAV
RRISFEPPLPSKKAHALRSIHYKSATKIFLTCTQKFWEADGIHGGKSTTDLPSRFIYYPN
HNFTSGVGVIVAYVLADDSDFFQALDIKTSADIVINDLSLIHQLPKNEIQALCYPSLIKK
WSLDKYTMGALTSFTPYQFQDYSETVAAPVGRIYFAGEYTARVHGWLDSTIKSGLTAARD
VNRASQKPSRIHLISDNQL
>X2JCV5 ; MatureChain: 22-516
KNPLEEEFFEADYEEFLLIAKNGLQQTSNPKRVVIVGAGMSGLSAAYVLAKTGHEVILLE
ASERVGGRVSTYRNDQEGWYANLGPMRLPERHRIVREYIRKFGLQLNEFSQENENAWYFI
KNIRKRVGEVNKDPGVLEYPVKPSEKGKSAPQLYRDSLQKIIEEYGRSNCSYILNKYDTY
STKDYLIKEGNLSPGAVDMVGDLLNEDSGYYVSFIESLKPDDIFAYENRFDEIVGGFDKL
PTSMYQAIQEKVRLNVRVIKIQQDVKEVTVTYQTPAKNLSYVTADYVIVCTTSGAARRIK
FEPPLPLKKAHALRSVHYRSGTKIFLTCTKKFWEDDGIHGGKSITDRPSRLIHYPNHNFP
NGIGVLVIFTIADDADFFLALDNKTIADIVIHDLSLIHQLPKEKIRDLCYVSMIQKWSLD
KYAMGGITTFTPYQFQHFSEALTAPVDRIYFAGEYTAQAHGWIDSTIKSGLTAARDVNRA
SENPSGIHLSNDNEL
>O93364 ; MatureChain: 19-516
AHDRNPLEECFRETDYEEFLEIAKNGLTATSNPKRVVIVGAGMAGLSAAYVLAGAGHQVT
VLEASERVGGRVRTYRKKDWYANLGPMRLPTKHRIVREYIKKFDLKLNEFSQENENAWYF
IKNIRKRVREVKNNPGLLEYPVKPSEEGKSAAQLYVESLRKVVEELRSTNCKYILDKYDT
YSTKEYLLKEGNLSPGAVDMIGDLLNEDSGYYVSFIESLKHDDIFGYEKRFDEIVGGMDQ
LPTSMYEAIKEKVQVHFNARVIEIQQNDREATVTYQTSANEMSSVTADYVIVCTTSRAAR
RIKFEPPLPPKKAHALRSVHYRSGTKIFLTCTKKFWEDDGIHGGKSTTDLPSRFIYYPNH
NFTSGVGVIIAYGIGDDANFFQALDFKDCADIVINDLSLIHELPKEDIQTFCHPSMIQRW
SLDKYAMGGITTFTPYQFQHFSEALTAPFKRIYFAGEYTAQFHGWIDSTIKSGLTAARDV
NRASENPSGIHLSNDNEF
>P81382 ; MatureChain: 19-516
ADDRNPLAECFQENDYEEFLEIARNGLKATSNPKHVVIVGAGMAGLSAAYVLAGAGHQVT
VLEASERPGGRVRTYRNEEAGWYANLGPMRLPEKHRIVREYIRKFDLRLNEFSQENDNAW
YFIKNIRKKVGEVKKDPGLLKYPVKPSEAGKSAGQLYEESLGKVVEELKRTNCSYILNKY
DTYSTKEYLIKEGDLSPGAVDMIGDLLNEDSGYYVSFIESLKHDDIFAYEKRFDEIVDGM
DKLPTAMYRDIQDKVHFNAQVIKIQQNDQKVTVVYETLSKETPSVTADYVIVCTTSRAVR
LIKFNPPLLPKKAHALRSVHYRSGTKIFLTCTTKFWEDDGIHGGKSTTDLPSRFIYYPNH
NFTNGVGVIIAYGIGDDANFFQALDFKDCADIVFNDLSLIHQLPKKDIQSFCYPSVIQKW
SLDKYAMGGITTFTPYQFQHFSDPLTASQGRIYFAGEYTAQAHGWIDSTIKSGLRAARDV
NLASENPSGIHLSNDNEL
>P56742 ; MatureChain: 19-516
AHDRNPLEECFRETDYEEFLEIAKNGLTATSNPKRVVIVGAGMAGLSAAYVLAGAGHQVT
VLEASERVGGRVRTYRKKDWYANLGPMRLPTKHRIVREYIKKFDLKLNEFSQENENAWYF
IKNIRKRVREVKNNPGLLEYPVKPSEEGKSAAQLYVESLRKVVKELKRTNCKYILDKYDT
YSTKEYLLKEGNLSPGAVDMIGDLLNEDSGYYVSFIESLKHDDIFGYEKRFDEIVGGMDQ
LPTSMYEAIKEKVQVHFNARVIEIQQNDREATVTYQTSANEMSSVTADYVIVCTTSRAAR
RIKFEPPLPPKKAHALRSVHYRSGTKIFLTCKKKFWEDDGIRGGKSTTDLPSRFIYYPNH
NFTSGVGVIIAYGIGDDANFFQALDFKDCADIVINDLSLIHQLPKEDIQTFCRPSMIQRW
SLDKYAMGGITTFTPYQFQHFSEALTAPFKRIYFAGEYTAQFHGWIDSTIKSGLTAARDV
NRASENPSGIHLSNDNEF
>B5U6Y8 ; MatureChain: 19-504
ADDKNPLEECFREADYEEFLEIAKNGLKKTSNPKDIVVVGAGMSGLSAAYVLAGAGHKVT
VLEASQLVGGRVRTHRNAKEGWYANLGPMRIPEKHRIVREYIRKFGLELNEFVQETDNGW
YFVKNIRKRVGEVKKDPGLLKYPVKPSEAGKSAGQLYQEALGKAVEELKRTNCSYMLNKY
DTYSTKEYLIKEGNLSTGAVDMIGDLMNEDSGYYVSFVESMKHDDIFAYEKRFDEIVGGM
DQLPTSMYRAIEKSVLFKARVTKIQQNAEKVRVTYQTAAKTLSDVTADYVIVCTTSRAAR
RINFKPPLPPKKAHALRSVHYRSATKIFLTCTKKFWEDDGIQGGKSTTDLPSRFIYYPNH
NFTSGVGVIIAYGIGDDSNFFLSLTLNECADIVFSDLSSIHQLPKNDIQKFCNPSVIQKW
SLDRYAMGAITTFTPYQFQDYSKALTAPAGRVYFAGEYTANAHGWIDSTIKSGLTAARDV
NQASEL
>Q90W54 ; MatureChain: 19-504
ADDRNPLEECFRETDYEEFLEIARNGLKATSNPKHVVIVGAGMSGLSAAYVLSGAGHQVT
VLEASERAGGRVRTYRNDKEGWYANLGPMRLPEKHRIVREYIRKFGLQLNEFSQENDNAW
YFIKNIRKRVGEVKKDPGVLKYPVKPSEEGKSAGQLYEESLGKVVEELKRTNCSYILNKY
DTYSTKEYLLKEGNLSPGAVDMIGDLMNEDSGYYVSFPESLRHDDIFAYEKRFDEIVGGM
DKLPTSMYRAIEEKVHLNAQVIKIQKNAEKVTVVYQTPAKEMASVTADYVIVCTTSRATR
RIKFEPPLPPKKAHALRSVHYRSGTKIFLTCTKKFWEDEGIHGGKSTTDLPSRFIYYPNH
NFTSGVGVIIAYGIGDDANFFQALDFKDCADIVINDLSLIHQLPREEIQTFCYPSMIQKW
SLDKYAMGGITTFTPYQFQHFSEPLTASVDRIYFAGEHTAEAHGWIDSTIKSGLRAARDV
NRASEQ
>Q6STF1 ; MatureChain: 19-504
ANDRNPLEECFRETDYEEFLEIARNGLKATSNPKHVVVVGAGMSGLSAAYVLSGAGHQVT
VLEASERAGGRVRTYRNDKEDWYANLGPMRLPEKHRIVREYIRKFGLQLNEFSQENDNAW
YFIKNIRKRVGEVKKDPGVLKYPVKPSEEGKSAGQLYEESLGKVVEELKRTNCSYILNKY
DTYSTKEYLLKEGNLSPGAVDMIGDLMNEDSGYYVSFPESLRHDDIFAYEKRFDEIVGGM
DKLPTSMYRAIEEKVHLNAQVIKIQKNAEKVTVVYQTPAKEMASVTADYVIVCTTSRATR
RIKFEPPLPPKKAHALRSVHYRSGTKIFLTCTKKFWEDEGIHGGKSTTDLPSRFIYYPNH
NFTSGVGVIIAYGIGDDANFFQALDFKDCADIVINDLSLIHQLPREEIQTFCYPSMIQKW
SLDKYAMGGITTFTPYQFQHFSESLTASVDRIYFAGEHTAEAHGWIDSTIKSGLRAARDV
NRASEQ
>A6MFL0 ; MatureChain: 20-517
DDRRNPLGECFREADYEEFVDIATNGLKQTSNPKRVVVVGAGMAGLSAAYVLAGAGHNVM
LLEASERVGGRVNTYRNEQEGWYVNLGPMRLPERHRIVREYIKKFGLQLNQFFQEDEDAW
YFIKNIRKKVREVKENPSIFPYPVKPSEKGKSAPQLYRDSLQKIIEEYGRSNCSYILNKY
DTYSTKDYLIKEGNLSPGAVDMIGDLLNEGSSYYLSFIESLKSDDIFSYENRFDEIVGGF
DLLPKAMYKAIEEKVHLNARVIQIQQNAEGVRVTYQTPAKNLSYVTADYVIVCSTSRAAR
RIYFEPPLPPEKAHALQSIHYRSATKIFLTCTKKFWEDDGIHGGKSITDRPSRLIHYPNH
NFPNGIGVLVIYTIADDADFFLALDNKTIADIVIHDLSLIHQLPKEKIRDLCYVSMIKKW
SLDKYSMGSITTFAPYQFQEYFETVAAPVGRIYFAGEYTARAHGWIDSTIKSGLKAARDV
NRASQKPSRIQLSNDNEL
>J7H670 ; MatureChain: 19-516
ADDRNPLGECFRETDYEEFLEIAKNGLRATSNPKHVVIVGAGMSGLSAAYVLAEAGHQVT
VLEASERAGGRVRTYRNDKEGWYANLGPMRLPEKHRIVREYIRKFGLQLNEFHQENDNAW
HFIKNIRKRVGEVKEDPGLLQYPVKPSEEGKSAGQLYEESLGKVAEELKRTNCSYILNKY
DTYSTKEYLLKEGNLSPGAVDMIGDLLNEDSGYYVSFIESLKHDDIFGYEKRFDEIVDGM
DKLPTSMYQAIKEKVRFNARVIKIQQNDREVTVTYQTSANEMSPVTADYVIVCTTSRATR
RITFEPPLPPKKAHALRSVHYRSGTKIFLTCTKKFWEDDGIRGGKSTTDLPSRFIYYPNH
NFTSGVGVIIAYGIGDDANFFQALDFKDCGDIVINDLSLIHQLPKKDIQTFCYPSMIQRW
SLDKYAMGGITTFTPYQFQHFSEALTAPFKRIYFAGEYTAQFHGWIDSTIKSGLTAARDV
NRASENPSGIHLSNDNEL
>A8QL52 ; MatureChain: 19-517
ADDRRSALEECFREADYEEFLEIARNGLKKTSNPKHVVVVGAGMAGLSAAYVLAGAGHRV
TLLEASDRVGGRVNTYRDEKEGWYVNMGPMRLPERHRIVRTYIAKFGLKLNEFFQENENA
WYFIRNIRKRVWEVKKDPGVFKYPVKPSEEGKSASQLYRESLKKVIEELKRTNCSYILDK
YDTYSTKEYLIKEGNLSRGAVDMIGDLLNEDSSYYLSFIESLKNDDLFSYEKRFDEISDG
FDQLPKSMHQAIAEMVHLNAQVIKIQRDAEKVRVAYQTPAKTLSYVTADYVIVCATSRAV
RRISFEPPLPPKKAHALRSIHYKSATKIFLTCTRKFWEADGIHGGKSTTDLPSRFIYYPN
HNFTSGVGVIVAYVLADDSDFFQALDIKTSADIVINDLSLIHQLPKNEIQALCYPSLIKK
WSLDKYTMGALTSFTPYQFQDYIETVAAPVGRIYFAGEYTATVHGWLDSTIKSGLTAARN
VNRASQKPSRIHLINDNQL
>G8XQX1 ; MatureChain: 19-504
ADDKNPLEECFREDDYEEFLEIAKNGLKKTSNPKHIVIVGAGMSGLSAAYVLAGAGHKVT
VLEASERPGGRVRTHRNVKEGWYANLGPMRVPEKHRIIREYIRKFGLKLNEFVQETENGW
YFIKNIRKRVGEVKKDPGLLKYPVKPSEAGKSAGQLYQESLGKAVEELKRTNCSYILNKY
DTYSTKEYLIKEGNLSPGAVDMIGDLLNEDSGYYVSFIESLKHDDIFAYEKRFDEIVGGM
DQLPTSMYRAIEESVHFKARVIKIQQNAEKVTVTYQTTQKNLLLETADYVIVCTTSRAAR
RITFKPPLPPKKAHALRSVHYRSGTKIFLTCTKKFWEDDGIQGGKSTTDLPSRFIYYPNH
NFTTGVGVIIAYGIGDDANFFQALNLNECADIVFNDLSSIHQLPKKDLQTFCYPSIIQKW
SLDKYAMGAITTFTPYQFQHFSEALTAPVGRIFFAGEYTANAHGWIDSTIKSGLTAARDV
NRASEL
>P81383 ; MatureChain: 21-491
HVINLEECFQEPEYENWLATASHGLTKTLNPKKIVIVGAGISGLTAAKLFREAGHEVVIL
EASDRVGGRIKTHREDGWYVDVGPMRVPQTHRIVREYIKKFNISLNPFRQTDENAWYLIK
HVRQKMSANNPENFGYQLNPNERGKSASQLFDETLDKVTDDCTLQKEKYDSFSTKEYLIK
EGKLSTGAVEMIGDFLNEEAGFHNSFLISVMDHFLFLNNSFDEITGGFDQLPERFFKDMD
SIVHLNSTVEKIVHINNKVTVFYEGLSTNMRLVADYVLITATARATRLIKFVPPLSIPKT
RALRSLIYASATKIILVCTDKFWEKDGIHGGRSITDLPSRVIYYPNHDFTNGIGVLLASY
TWYSDSEFYTTLSDEKCVDVVMDDLVEIHNVSKDYLKSVCGKHVVQKWALDQYSMGAFST
YTPYQITHYSQMLAQNEGRIYFAGEYTAHPHGWIETSMKSAIREAINIHNA
>B0VXW0 ; MatureChain: 19-516
ADDRNPLEECFRETDYEEFLEIAKNGLTATSNPKRVVIVGAGMSGLSAAYVLAGAGHQVT
VLEASERVGGRVRTYRKEDWYANLGPMRLPTKHRIVREYIKKFGLELNEFFQENDNAWYF
IKNIRKRVQEVKNNPGLLKYPVKPSETGKSAGQLYEESLRKVVEELRSTNCKYILDKYDT
YSTKEYLLKEGNLSPGAVDMIGDLLNEDSGYYVSFIESLKHDDIFGYEKRFDEIVGGMDQ
LPTSMYEAIKEKVQVHFNARVIEIQQNDREATVTYQTSANEMSSVTADYVIVCTTSRAAR
RIKFEPPLPPKKAHALRSVHYRSGTKIFLTCTKKFWEDEGIHGGKSTTDLPSRSIYYPNH
NFTSGVGVIIAYGIGDDANFFQALDFKDCADIVINDLSLIHQLPKEDIQTFCHPSKIQRW
SLDRYAMGGITTFTPYQFQHFSEALTAPFNRIYFAGEYTAQFHGWIDSTIKSGLTAARDV
NRASENPSGIHLSNDNEF
>Q4JHE1 ; MatureChain: 19-517
ADDRRRPLEECFREADYEEFLEIAKNGLQRTSNPKRVVVVGAGMAGLSAAYVLAGAGHQV
TLLEASERVGGRVNTYRNEKDGWYVNLGPMRLPERHRIIREYIRKFGLELNEFIQENDNA
WYFIKNIRKRVSEVKKDPGVFKYPVKPSEEGKSASQLYRESLQKVIEELKRTNCSYILNK
YDTYSTKEYLIKEGNLSPGAVDMIGDLLNEDSSYYLSFIESLKSDDIFSYEKRFDEIVGG
FDQLPRSMYQAIAEKVHLNAQVIKIQQNAEDVRVTYQTPAKTLSYVIADYVIVCSTSRAA
RRIHFEPPLPPKKAHALRSIHYRSSTKIFLTCSQKFWEADGIHGGKSTTDLPSRFIYYPN
HSFTSGIGVIVAYTLADDTDFFQALDIETSADIVINDLSLIHQLPKEQIQALCYPSKIQK
WSLDEYAMGAITSFTPYQFQDFFEIVAAPVGRIYFAGEYTASVHGWLDSTIKSGLTAARD
VNLASQKPSRIQLSNDNEL
>A8QL58 ; MatureChain: 20-449
DDRRSPLEECFQQNDYEEILEIARNGLKKTSNPKHVVVVGAGMAGLSAAYVLAGAGHKVT
LLEASERVGGRVITYHNDREGWYVNMGPMRLPERHRIVREYIRKFGLKLNEFFQENENAW
YYINNIRKRVWEVKKDPSLLKYPVKPSEEGKSASQLYQEPLRKVIEELKRTNCSYILNKY
DSYSTKEYLIKEGNLSRGAVDMIGDLLNEDSSYHLSFMESLKSDALFSYEKRFDEIVGGF
DQLPISMYQAIAEMVHLNARVIKIQYDAEKVRVTYQTPAKTFVTADYVIVCSTSRAARRI
YFEPPLPPKKAHALRSIHYRSATKIFLTCSKKFWEADGIHGGKSTTDLPSRFIHYPNHNF
TSGIGVIMAYVLADDSDFFQALDTKTCADIVINDLSLIHDLPKREIQALCYPSIKKWNLD
KYTMGSITSF
>Q6WP39 ; MatureChain: 19-516
ADDRNPLEECFRETDYEEFLEIARNGLKATSNPKHVVIVGAGMSGLSAAYVLAGAGHEVT
VLEASERAGGRVRTYRNDEEGWYANLGPMRLPEKHRIVREYIRKFNLQLNEFSQENDNAW
HFVKNIRKTVGEVKKDPGVLKYPVKPSEEGKSAEQLYEESLRKVEKELKRTNCSYILNKY
DTYSTKEYLIKEGNLSPGAVDMIGDLMNEDAGYYVSFIESMKHDDIFAYEKRFDEIVDGM
DKLPTSMYRAIEEKVHFNAQVIKIQKNAEEVTVTYHTPEKDTSFVTADYVIVCTTSRAAR
RIKFEPPLPLKKAHALRSVHYRSGTKIFLTCTKKFREDEGIHGGKSTTDLPSRFIYYPNH
NFTSGVGVIIAYGIGDDANFFQALDLKDCGDIVINDLSLIHQLPREEIQTFCYPSMIQKW
SLDKYAMGGITTFTPYQFQHFSEALTSHVDRIYFAGEYTAHAHGWIDSSIKSGLTAARDV
NRASENPSGIHLSNDDEL
>TRINITY_DN30646_c0_g1::TRINITY_DN30646_c0_g1_i1::g.1::m.1  type:complete len:505 gc:universal TRINITY_DN30646_c0_g1_i1:2663-1149(-); MatureChain: 19-505
ADDKNPLEECFREADYEEFLEIARNGLKKTSNPKDIVVVGAGMSGLSAAYVLAGAGHKVT
VLEASERVGGRVRTHRNTKEGWYANLGPMRIPEKHRIIREYIRKFGLELNEFVQETDNGW
YFIKNIRKRVGEVKKDPGLLKYPVKPSEAGKSAGQLYQASLKKAVKELKRTNCSYMLNKY
DTYSTKEYLIKEANLSPGAVDMIGDLLNEDSGYYVSFIESLKHDDIFAYEKRFDEIVGGM
DRLPTSMYRAIEKSVLFKARVTKIQQNAEKVRVTYQTAAKTLSYVTADYVIVCTTSRAAR
RINFKPPLPPKKAHALRSVHYRSGTKIFLTCTKKFWEDDGIHGGKSTTDLPSRFIYYPNH
NFTSGVGVIIAYGIGDDANFFQALSLNECADIVFNDLSSIHQLPKSDIQKFCCPSMIQKW
SLDKYAMGAITTFTPYQFQHFSEALTAPAGRIYFAGEYTANAHGWIDSTIKSGLTAARDV
NRASEL*
>TRINITY_DN30646_c0_g1::TRINITY_DN30646_c0_g1_i2::g.2::m.2  type:3prime_partial len:126 gc:universal TRINITY_DN30646_c0_g1_i2:377-3(-); MatureChain: 19-125
ADDKNPLEECFREADYEEFLEIARNGLKKTSNPKDIVVVGAGMSGLSAAYVLAGAGHKVT
VLEASERVGGRVRTHRNTKEGWYANLGPMRIPAMCSPARSSASSGLS
