# Supplementary material for: Venomix: a simple bioinformatic pipeline for identifying and characterizing toxin gene candidates from transcriptomic data
Source: PeerJ. 2018 Jul 31;6:e5361. doi: 10.7717/peerj.5361 (PMC6074769; doi:10.7717/peerj.5361)
Supplement: Supplemental Information 3 [file peerj-06-5361-s003.gz › FinalOutput_E-20/L-amino-acid_oxidase_31/Species.txt]

Daboia russelii (Russels viper) (Vipera russelii)Echis ocellatus (Ocellated saw-scaled viper)Echis coloratus (Carpet viper)Daboia siamensis (Eastern Russels viper) (Daboia russelii siamensis)Pelodiscus sinensis (Chinese softshell turtle) (Trionyx sinensis)Cerastes cerastes (Horned desert viper)Gloydius blomhoffii (Mamushi) (Agkistrodon halys blomhoffi)Trimeresurus stejnegeri (Chinese green tree viper) (Viridovipera stejnegeri)Protobothrops elegans (Elegant pitviper) (Trimeresurus elegans)Gloydius intermedius (Central Asian pit viper) (Agkistrodon intermedius)Gloydius halys (Chinese water mocassin) (Agkistrodon halys)Protobothrops flavoviridis (Habu) (Trimeresurus flavoviridis)Anolis carolinensis (Green anole) (American chameleon)Ovophis okinavensis (Ryukyu Island pit viper) (Trimeresurus okinavensis)Bothrops pauloensis (Neuwieds lancehead) (Bothrops neuwiedi pauloensis)Vipera ammodytes ammodytes (Western sand viper)Crotalus adamanteus (Eastern diamondback rattlesnake)Crotalus atrox (Western diamondback rattlesnake)Sistrurus catenatus edwardsii (Desert massasauga) (Crotalophorus edwardsii)Bothrops cotiara (Cotiara) (Rhinocerophis cotiara)Lachesis muta (South American bushmaster)Crotalus horridus (Timber rattlesnake)Crotalus oreganus helleri (Southern pacific rattlesnake) (Crotalus viridis helleri)Crotalus durissus cumanensis (South American rattlesnake)Micrurus fulvius (Eastern coral snake) (Coluber fulvius)Demansia vestigiata (Lesser black whip snake) (Demansia atra)Ophiophagus hannah (King cobra) (Naja hannah)Eublepharis macularius (Leopard gecko) (Cyrtodactylus macularius)Anolis carolinensis (Green anole) (American chameleon)Pantherophis guttatus (Corn snake)Calloselasma rhodostoma (Malayan pit viper) (Agkistrodon rhodostoma)Bungarus multicinctus (Many-banded krait)Bungarus fasciatus (Banded krait) (Pseudoboa fasciata)Chrysemys picta bellii (Western painted turtle) (Emys bellii)Naja atra (Chinese cobra)Chelonia mydas (Green sea-turtle) (Chelonia agassizi)Alligator mississippiensis (American alligator)Alligator sinensis (Chinese alligator)Meleagris gallopavo (Common turkey)Pelodiscus sinensis (Chinese softshell turtle) (Trionyx sinensis)Bothriechis schlegelii (Eyelash palm pitviper)Melopsittacus undulatus (Budgerigar) (Psittacus undulatus)Bothrops jararacussu (Jararacussu)Bothrops pictus (Lance head)Bothrops leucurus (White-tailed jararaca) (White-tailed lancehead)Bothrops moojeni (Lance-headed viper) (Caissaca)Pseudechis australis (Mulga snake) (King brown snake)Python regius (Ball python) (Boa regia)
