# Supplementary material for: Venomix: a simple bioinformatic pipeline for identifying and characterizing toxin gene candidates from transcriptomic data
Source: PeerJ. 2018 Jul 31;6:e5361. doi: 10.7717/peerj.5361 (PMC6074769; doi:10.7717/peerj.5361)
Supplement: Supplemental Information 3 [file peerj-06-5361-s003.gz › FinalOutput_E-20/L-amino-acid_oxidase_31/genbankfile.txt]

VERSION     F8S0Z5.1  GI:395406795
DBSOURCE    UniProtKB: locus OXLA2_CROAD, accession F8S0Z5;
            class: standard.
            extra accessions:J3S821
            created: Jul 11, 2012.
            sequence updated: Sep 21, 2011.
            annotation updated: Jan 7, 2015.
            xrefs: HQ414099.1, AEJ31977.1, JU173667.1, AFJ49193.1
            xrefs (non-sequence databases): ProteinModelPortal:F8S0Z5,
            SMR:F8S0Z5, GO:0005576, GO:0001716, GO:0006915, GO:0042742,
            GO:0044179, InterPro:IPR002937, Pfam:PF01593
KEYWORDS    Antibiotic; Antimicrobial; Apoptosis; Cytolysis; Direct protein
            sequencing; Disulfide bond; FAD; Flavoprotein; Glycoprotein;
            Hemolysis; Hemostasis impairing toxin; Oxidoreductase; Secreted;
            Signal; Toxin.
SOURCE      Crotalus adamanteus (eastern diamondback rattlesnake)
  ORGANISM  Crotalus adamanteus
            Eukaryota; Metazoa; Chordata; Craniata; Vertebrata; Euteleostomi;
            Lepidosauria; Squamata; Bifurcata; Unidentata; Episquamata;
            Toxicofera; Serpentes; Colubroidea; Viperidae; Crotalinae;
            Crotalus.
REFERENCE   1  (residues 1 to 516)
  AUTHORS   Rokyta,D.R., Wray,K.P., Lemmon,A.R., Lemmon,E.M. and Caudle,S.B.
  TITLE     A high-throughput venom-gland transcriptome for the Eastern
            Diamondback Rattlesnake (Crotalus adamanteus) and evidence for
            pervasive positive selection across toxin classes
  JOURNAL   Toxicon 57 (5), 657-671 (2011)
   PUBMED   21255598
  REMARK    NUCLEOTIDE SEQUENCE [MRNA].;
            TISSUE=Venom gland
REFERENCE   2  (residues 1 to 516)
  AUTHORS   Rokyta,D.R., Lemmon,A.R., Margres,M.J. and Aronow,K.
  TITLE     The venom-gland transcriptome of the eastern diamondback
            rattlesnake (Crotalus adamanteus)
  JOURNAL   BMC Genomics 13, 312 (2012)
   PUBMED   23025625
  REMARK    NUCLEOTIDE SEQUENCE [MRNA].;
            TISSUE=Venom gland
            Publication Status: Online-Only
REFERENCE   3  (residues 1 to 516)
  AUTHORS   Margres,M.J., McGivern,J.J., Wray,K.P., Seavy,M., Calvin,K. and
            Rokyta,D.R.
  TITLE     Linking the transcriptome and proteome to characterize the venom of
            the eastern diamondback rattlesnake (Crotalus adamanteus)
  JOURNAL   J Proteomics 96, 145-158 (2014)
   PUBMED   24231107
  REMARK    PROTEIN SEQUENCE OF 19-27, AND IDENTIFICATION BY MASS
            SPECTROMETRY.;
            TISSUE=Venom
COMMENT     [FUNCTION] Catalyzes an oxidative deamination of predominantly
            hydrophobic and aromatic L-amino acids (L-Leu), thus producing
            hydrogen peroxide that may contribute to the diverse toxic effects
            of this enzyme. Exhibits diverse biological activities, such as
            hemolysis, edema, hemorrhage, apoptosis, antibacterial and
            antiparasitic activities, as well as regulation of platelet
            aggregation. Effects of snake L-amino oxidases on platelets are
            controversial, since they either induce aggregation or inhibit
            agonist-induced aggregation. These different effects are probably
            due to different experimental conditions (By similarity).
            {ECO:0000250}.
            [CATALYTIC ACTIVITY] An L-amino acid + H(2)O + O(2) = a 2-oxo acid
            + NH(3) + H(2)O(2).
            [COFACTOR] Name=FAD; Xref=ChEBI:CHEBI:57692;
            Evidence={ECO:0000250}.
            [SUBUNIT] Homodimer; non-covalently linked. {ECO:0000250}.
            [SUBCELLULAR LOCATION] Secreted.
            [TISSUE SPECIFICITY] Expressed by the venom gland.
            [PTM] N-glycosylated. Glycosylation is needed for activity (By
            similarity). {ECO:0000250}.
            [SIMILARITY] Belongs to the flavin monoamine oxidase family. FIG1
            subfamily. {ECO:0000305}.
FEATURES             Location/Qualifiers
     source          1..516
                     /organism="Crotalus adamanteus"
                     /db_xref="taxon:8729"
     Protein         1..516
                     /product="L-amino-acid oxidase"
                     /EC_number="1.4.3.2"
                     /note="LAAO; LAO"
                     /UniProtKB_evidence="Evidence at protein level"
     Region          1..18
                     /region_name="Signal"
                     /experiment="experimental evidence, no additional details
                     recorded"
                     /note="{ECO:0000269|PubMed:24231107}."
     Region          19..516
                     /region_name="Mature chain"
                     /experiment="experimental evidence, no additional details
                     recorded"
                     /note="L-amino-acid oxidase. /FTId=PRO_5000771366."
     Bond            28..189
                     /bond_type="disulfide"
                     /experiment="experimental evidence, no additional details
                     recorded"
                     /note="{ECO:0000250}."
     Region          56..121
                     /region_name="NAD_binding_8"
                     /note="NAD(P)-binding Rossmann-like domain; pfam13450"
                     /db_xref="CDD:257775"
     Site            order(58..60,62,80..82)
                     /site_type="other"
                     /note="NAD binding site [chemical binding]"
                     /db_xref="CDD:240631"
     Region          61..499
                     /region_name="Amino_oxidase"
                     /note="Flavin containing amine oxidoreductase; pfam01593"
                     /db_xref="CDD:250729"
     Site            61..62
                     /site_type="np-binding"
                     /experiment="experimental evidence, no additional details
                     recorded"
                     /note="FAD. {ECO:0000250}."
     Site            81..82
                     /site_type="np-binding"
                     /experiment="experimental evidence, no additional details
                     recorded"
                     /note="FAD. {ECO:0000250}."
     Site            89
                     /site_type="binding"
                     /experiment="experimental evidence, no additional details
                     recorded"
                     /note="FAD. {ECO:0000250}."
     Site            103..106
                     /site_type="np-binding"
                     /experiment="experimental evidence, no additional details
                     recorded"
                     /note="FAD. {ECO:0000250}."
     Site            106
                     /site_type="binding"
                     /experiment="experimental evidence, no additional details
                     recorded"
                     /note="Substrate. {ECO:0000250}."
     Site            239
                     /site_type="binding"
                     /experiment="experimental evidence, no additional details
                     recorded"
                     /note="Substrate. {ECO:0000250}."
     Site            279
                     /site_type="binding"
                     /experiment="experimental evidence, no additional details
                     recorded"
                     /note="FAD; via amide nitrogen and carbonyl oxygen.
                     {ECO:0000250}."
     Bond            349..430
                     /bond_type="disulfide"
                     /experiment="experimental evidence, no additional details
                     recorded"
                     /note="{ECO:0000250}."
     Site            379
                     /site_type="glycosylation"
                     /experiment="experimental evidence, no additional details
                     recorded"
                     /note="N-linked (GlcNAc...). {ECO:0000255}."
     Site            390
                     /site_type="binding"
                     /experiment="experimental evidence, no additional details
                     recorded"
                     /note="Substrate. {ECO:0000250}."
     Site            475
                     /site_type="binding"
                     /experiment="experimental evidence, no additional details
                     recorded"
                     /note="FAD. {ECO:0000250}."
     Site            482..487
                     /site_type="np-binding"
                     /experiment="experimental evidence, no additional details
                     recorded"
                     /note="FAD. {ECO:0000250}."
     Site            482..483
                     /site_type="np-binding"
                     /experiment="experimental evidence, no additional details
                     recorded"
                     /note="Substrate. {ECO:0000250}."
ORIGIN      
        1 mnvffmfsll flaalgscah drnpleecfr etdyeeflei akngltatsn pkrvvivgag
       61 maglsaayvl agaghqvtvl easervggrv rtyrkkdwya nlgpmrlptk hrivreyikk
      121 fdlklnefsq enenawyfik nirkrvrevk nnpglleypv kpseegksaa qlyveslrkv
      181 vkelkrtnck yildkydtys tkeyllkegn lspgavdmig dllnedsgyy vsfieslkhd
      241 difgyekrfd eivggmdqlp tsmyeaikek vqvhfnarvi eiqqndreat vtyqtsanem
      301 ssvtadyviv cttsraarri kfepplppkk ahalrsvhyr sgtkifltck kkfweddgir
      361 ggksttdlps rfiyypnhnf tsgvgviiay gigddanffq aldfkdcadi vindlslihq
      421 lpkediqtfc rpsmiqrwsl dkyamggitt ftpyqfqhfs ealtapfkri yfageytaqf
      481 hgwidstiks gltaardvnr asenpsgihl sndnef
//
VERSION     P0DMG8.1  GI:614101129
DBSOURCE    UniProtKB: locus OXLA_BOTCO, accession P0DMG8;
            class: standard.
            created: Apr 16, 2014.
            sequence updated: Apr 16, 2014.
            annotation updated: Jan 7, 2015.
            
            xrefs (non-sequence databases): GO:0005576, GO:0001716, GO:0006915,
            GO:0044179
KEYWORDS    Apoptosis; Cytolysis; Direct protein sequencing; Disulfide bond;
            FAD; Flavoprotein; Glycoprotein; Hemolysis; Hemostasis impairing
            toxin; Oxidoreductase; Secreted; Toxin.
SOURCE      Bothrops cotiara (cotiara)
  ORGANISM  Bothrops cotiara
            Eukaryota; Metazoa; Chordata; Craniata; Vertebrata; Euteleostomi;
            Lepidosauria; Squamata; Bifurcata; Unidentata; Episquamata;
            Toxicofera; Serpentes; Colubroidea; Viperidae; Crotalinae;
            Bothrops.
REFERENCE   1  (residues 1 to 15)
  AUTHORS   Tashima,A.K., Sanz,L., Camargo,A.C., Serrano,S.M. and Calvete,J.J.
  TITLE     Snake venomics of the Brazilian pitvipers Bothrops cotiara and
            Bothrops fonsecai. Identification of taxonomy markers
  JOURNAL   J Proteomics 71 (4), 473-485 (2008)
   PUBMED   18760386
  REMARK    PROTEIN SEQUENCE, AND IDENTIFICATION BY MASS SPECTROMETRY.;
            TISSUE=Venom
COMMENT     [FUNCTION] Catalyzes an oxidative deamination of predominantly
            hydrophobic and aromatic L-amino acids, thus producing hydrogen
            peroxide that may contribute to the diverse toxic effects of this
            enzyme. Exhibits diverse biological activities, such as hemorrhage,
            hemolysis, edema, apoptosis of vascular endothelial cells or tumor
            cell lines, antibacterial and antiparasitic activities, as well as
            regulation of platelet aggregation. Effects of snake L-amino
            oxidases on platelets are controversial, since they either induce
            aggregation or inhibit agonist-induced aggregation. These different
            effects are probably due to different experimental conditions (By
            similarity). {ECO:0000250}.
            [CATALYTIC ACTIVITY] An L-amino acid + H(2)O + O(2) = a 2-oxo acid
            + NH(3) + H(2)O(2).
            [COFACTOR] Name=FAD; Xref=ChEBI:CHEBI:57692;
            Evidence={ECO:0000250}.
            [SUBUNIT] Homodimer; non-covalently linked. {ECO:0000250}.
            [SUBCELLULAR LOCATION] Secreted.
            [TISSUE SPECIFICITY] Expressed by the venom gland.
            [PTM] Contains 2 disulfide bonds. {ECO:0000250}.
            [PTM] N-glycosylated. {ECO:0000250}.
            [SIMILARITY] Belongs to the flavin monoamine oxidase family. FIG1
            subfamily. {ECO:0000305}.
FEATURES             Location/Qualifiers
     source          1..15
                     /organism="Bothrops cotiara"
                     /db_xref="taxon:8727"
     Protein         1..>15
                     /product="L-amino-acid oxidase Bco23"
                     /EC_number="1.4.3.2"
                     /note="LAAO; LAO"
                     /UniProtKB_evidence="Evidence at protein level"
     Region          1..>15
                     /region_name="Mature chain"
                     /experiment="experimental evidence, no additional details
                     recorded"
                     /note="L-amino-acid oxidase Bco23. /FTId=PRO_0000428808."
ORIGIN      
        1 addrnpleec fretd
//
            [CATALYTIC ACTIVITY] An L-amino acid + H(2)O + O(2) = a 2-oxo acid
            + NH(3) + H(2)O(2). {ECO:0000250|UniProtKB:B5AR80}.
            [COFACTOR] Name=FAD; Xref=ChEBI:CHEBI:57692;
            Evidence={ECO:0000250}.
            [SUBUNIT] Homodimer; non-covalently linked.
            {ECO:0000250|UniProtKB:B5AR80}.
            [SUBCELLULAR LOCATION] Secreted {ECO:0000250|UniProtKB:B5AR80}.
            [TISSUE SPECIFICITY] Expressed by the venom gland. {ECO:0000305}.
            [PTM] N-glycosylated. The enzymatic activity is not affected by
            deglycosylation. {ECO:0000250|UniProtKB:B5AR80}.
            [SIMILARITY] Belongs to the flavin monoamine oxidase family. FIG1
            subfamily. {ECO:0000305}.
FEATURES             Location/Qualifiers
     source          1..498
                     /organism="Bothrops pictus"
                     /db_xref="taxon:133440"
     Protein         <1..>498
                     /product="L-amino acid oxidase"
                     /EC_number="1.4.3.2"
                     /note="LAAO; LAO"
                     /UniProtKB_evidence="Evidence at transcript level"
     Region          <1..11
                     /region_name="Signal"
                     /experiment="experimental evidence, no additional details
                     recorded"
                     /note="{ECO:0000250|UniProtKB:B5AR80}."
     Region          12..>498
                     /region_name="Mature chain"
                     /experiment="experimental evidence, no additional details
                     recorded"
                     /note="L-amino acid oxidase. /FTId=PRO_0000432791."
     Bond            21..184
                     /bond_type="disulfide"
                     /experiment="experimental evidence, no additional details
                     recorded"
                     /note="{ECO:0000250}."
     Region          49..116
                     /region_name="NAD_binding_8"
                     /note="NAD(P)-binding Rossmann-like domain; pfam13450"
                     /db_xref="CDD:257775"
     Site            order(51..53,55,73..75)
                     /site_type="other"
                     /note="NAD binding site [chemical binding]"
                     /db_xref="CDD:240631"
     Region          54..492
                     /region_name="Amino_oxidase"
                     /note="Flavin containing amine oxidoreductase; pfam01593"
                     /db_xref="CDD:250729"
     Site            54..55
                     /site_type="np-binding"
                     /experiment="experimental evidence, no additional details
                     recorded"
                     /note="FAD. {ECO:0000250}."
     Site            74..75
                     /site_type="np-binding"
                     /experiment="experimental evidence, no additional details
                     recorded"
                     /note="FAD. {ECO:0000250}."
     Site            82
                     /site_type="binding"
                     /experiment="experimental evidence, no additional details
                     recorded"
                     /note="FAD. {ECO:0000250}."
     Site            98..101
                     /site_type="np-binding"
                     /experiment="experimental evidence, no additional details
                     recorded"
                     /note="FAD. {ECO:0000250}."
     Site            101
                     /site_type="binding"
                     /experiment="experimental evidence, no additional details
                     recorded"
                     /note="Substrate. {ECO:0000250}."
     Site            183
                     /site_type="glycosylation"
                     /experiment="experimental evidence, no additional details
                     recorded"
                     /note="N-linked (GlcNAc...). {ECO:0000255}."
     Site            234
                     /site_type="binding"
                     /experiment="experimental evidence, no additional details
                     recorded"
                     /note="Substrate. {ECO:0000250}."
     Site            272
                     /site_type="binding"
                     /experiment="experimental evidence, no additional details
                     recorded"
                     /note="FAD; via amide nitrogen and carbonyl oxygen.
                     {ECO:0000250}."
     Bond            342..423
                     /bond_type="disulfide"
                     /experiment="experimental evidence, no additional details
                     recorded"
                     /note="{ECO:0000250}."
     Site            383
                     /site_type="binding"
                     /experiment="experimental evidence, no additional details
                     recorded"
                     /note="Substrate. {ECO:0000250}."
     Site            468
                     /site_type="binding"
                     /experiment="experimental evidence, no additional details
                     recorded"
                     /note="FAD. {ECO:0000250}."
     Site            475..480
                     /site_type="np-binding"
                     /experiment="experimental evidence, no additional details
                     recorded"
                     /note="FAD. {ECO:0000250}."
     Site            475..476
                     /site_type="np-binding"
                     /experiment="experimental evidence, no additional details
                     recorded"
                     /note="Substrate. {ECO:0000250}."
ORIGIN      
        1 sllflaavgs caddrnplee cfretdyeef leiaknglst tsnpkrvviv gagmsglsaa
       61 yvlanaghqv tvleaserag grvktyrnek egwyanlgpm rlpekhrivr eyikkfdlrl
      121 nefsqenena wyflqnikkr vrevnkdpgv leypvkpsev gksagqlyee slrkaveelr
      181 rtncsymlnk ydtystkeyl lkegnlspga vdmigdllne dsgyyvsfie slkhddifay
      241 ekrfdeivgg mdklptsmyq aiqekvhlna rvieiqqdvk evtvtyqtsq ketlsvtady
      301 vivcttsraa rritfepplp pkkahallsv hyrsgtkifl tctkkfwedd gihggksttd
      361 lpsrfiyypn hnfpngvgvi iaygigddan yfqaldfedc gdivindlsl ihqlpkeeiq
      421 aicrpsmiqr wsldnyamgg ittftpyhfq hfsealtapv driyfageyt aqahgwidst
      481 iksglraatd vnrasenk
//
VERSION     A0A024BTN9.1  GI:704043532
DBSOURCE    UniProtKB: locus OXLA_BOTSC, accession A0A024BTN9;
            class: standard.
            created: Oct 29, 2014.
            sequence updated: Jul 9, 2014.
            annotation updated: Jan 7, 2015.
            xrefs: KJ513472.1, AHZ20792.1
            xrefs (non-sequence databases): GO:0005576, GO:0001716, GO:0042742,
            InterPro:IPR002937, Pfam:PF01593
KEYWORDS    Antibiotic; Antimicrobial; Direct protein sequencing; Disulfide
            bond; FAD; Flavoprotein; Glycoprotein; Oxidoreductase; Secreted;
            Signal.
SOURCE      Bothriechis schlegelii
  ORGANISM  Bothriechis schlegelii
            Eukaryota; Metazoa; Chordata; Craniata; Vertebrata; Euteleostomi;
            Lepidosauria; Squamata; Bifurcata; Unidentata; Episquamata;
            Toxicofera; Serpentes; Colubroidea; Viperidae; Crotalinae;
            Bothriechis.
REFERENCE   1  (residues 1 to 498)
  AUTHORS   Vargas Munoz,L.J., Estrada-Gomez,S., Nunez,V., Sanz,L. and
            Calvete,J.J.
  TITLE     Characterization and cDNA sequence of Bothriechis schlegeliil-amino
            acid oxidase with antibacterial activity
  JOURNAL   Int. J. Biol. Macromol. 69, 200-207 (2014)
   PUBMED   24875315
  REMARK    NUCLEOTIDE SEQUENCE [MRNA], FUNCTION, ENZYME REGULATION,
            BIOPHYSICOCHEMICAL PROPERTIES, CATALYTIC ACTIVITY, SUBCELLULAR
            LOCATION, AND IDENTIFICATION BY MASS SPECTROMETRY.;
            TISSUE=Venom, and Venom gland
REFERENCE   2  (residues 1 to 498)
  AUTHORS   Lomonte,B., Escolano,J., Fernandez,J., Sanz,L., Angulo,Y.,
            Gutierrez,J.M. and Calvete,J.J.
  TITLE     Snake venomics and antivenomics of the arboreal neotropical
            pitvipers Bothriechis lateralis and Bothriechis schlegelii
  JOURNAL   J. Proteome Res. 7 (6), 2445-2457 (2008)
   PUBMED   18444672
  REMARK    PROTEIN SEQUENCE OF 4-19, AND IDENTIFICATION BY MASS SPECTROMETRY.;
            TISSUE=Venom
COMMENT     [FUNCTION] Catalyzes an oxidative deamination of predominantly
            hydrophobic and aromatic L-amino acids (tested on L-Leu), thus
            producing hydrogen peroxide that may contribute to the diverse
            toxic effects of this enzyme. Damage cell membranes of the
            Gram-positive bacteria S.aureus (MIC=4 ug/ml and MBC=8 ug/ml) and
            the Gram-negative bacteria A.baumanni (MIC=2 ug/ml and MBC=4
            ug/ml). This antibacterial activity is dependent on the production
            of hydrogen peroxyde, since it is inhibited by catalase, an
            hydrogen peroxyde scavenger. {ECO:0000269|PubMed:24875315}.
            [CATALYTIC ACTIVITY] An L-amino acid + H(2)O + O(2) = a 2-oxo acid
            + NH(3) + H(2)O(2). {ECO:0000269|PubMed:24875315}.
            [BIOPHYSICOCHEMICAL PROPERTIES] Kinetic parameters: KM=16.37 uM for
            L-Leu {ECO:0000269|PubMed:24875315}; Vmax=0.39 umol/min/mg enzyme
            {ECO:0000269|PubMed:24875315}.
            [SUBUNIT] Monomer. {ECO:0000303|PubMed:24875315}.
            [SUBCELLULAR LOCATION] Secreted {ECO:0000269|PubMed:24875315}.
            [TISSUE SPECIFICITY] Expressed by the venom gland. {ECO:0000305}.
            [MISCELLANEOUS] Does not induce cytotoxicity to C2C12 cells (40
            ug/ml), peripheral blood mononuclear cells and to E.coli (200
            ug/ml). {ECO:0000269|PubMed:24875315}.
            [SIMILARITY] Belongs to the flavin monoamine oxidase family. FIG1
            subfamily. {ECO:0000250|UniProtKB:B0VXW0}.
FEATURES             Location/Qualifiers
     source          1..498
                     /organism="Bothriechis schlegelii"
                     /db_xref="taxon:44725"
     Protein         <1..>498
                     /product="L-amino acid oxidase Bs29"
                     /EC_number="1.4.3.2"
                     /note="BsLAAO; LAO"
                     /UniProtKB_evidence="Evidence at protein level"
     Region          <1..3
                     /region_name="Signal"
                     /experiment="experimental evidence, no additional details
                     recorded"
                     /note="{ECO:0000269|PubMed:18444672}."
     Region          4..>498
                     /region_name="Mature chain"
                     /experiment="experimental evidence, no additional details
                     recorded"
                     /note="L-amino acid oxidase Bs29. /FTId=PRO_0000430747."
     Bond            12..175
                     /bond_type="disulfide"
                     /experiment="experimental evidence, no additional details
                     recorded"
                     /note="{ECO:0000250|UniProtKB:Q6STF1}."
     Region          40..107
                     /region_name="NAD_binding_8"
                     /note="NAD(P)-binding Rossmann-like domain; pfam13450"
                     /db_xref="CDD:257775"
     Site            order(42..44,46,64..66)
                     /site_type="other"
                     /note="NAD binding site [chemical binding]"
                     /db_xref="CDD:240631"
     Region          45..483
                     /region_name="Amino_oxidase"
                     /note="Flavin containing amine oxidoreductase; pfam01593"
                     /db_xref="CDD:250729"
     Site            45..46
                     /site_type="np-binding"
                     /experiment="experimental evidence, no additional details
                     recorded"
                     /note="FAD. {ECO:0000250|UniProtKB:Q6STF1}."
     Site            65..66
                     /site_type="np-binding"
                     /experiment="experimental evidence, no additional details
                     recorded"
                     /note="FAD. {ECO:0000250|UniProtKB:Q6STF1}."
     Site            73
                     /site_type="binding"
                     /experiment="experimental evidence, no additional details
                     recorded"
                     /note="FAD. {ECO:0000250|UniProtKB:Q6STF1}."
     Site            89..92
                     /site_type="np-binding"
                     /experiment="experimental evidence, no additional details
                     recorded"
                     /note="FAD. {ECO:0000250|UniProtKB:Q6STF1}."
     Site            92
                     /site_type="binding"
                     /experiment="experimental evidence, no additional details
                     recorded"
                     /note="Substrate. {ECO:0000250|UniProtKB:Q6STF1}."
     Site            174
                     /site_type="glycosylation"
                     /experiment="experimental evidence, no additional details
                     recorded"
                     /note="N-linked (GlcNAc...).
                     {ECO:0000255|PROSITE-ProRule:PRU00498}."
     Site            225
                     /site_type="binding"
                     /experiment="experimental evidence, no additional details
                     recorded"
                     /note="Substrate. {ECO:0000250|UniProtKB:Q6STF1}."
     Site            263
                     /site_type="binding"
                     /experiment="experimental evidence, no additional details
                     recorded"
                     /note="FAD; via amide nitrogen and carbonyl oxygen.
                     {ECO:0000250|UniProtKB:Q6STF1}."
     Bond            333..414
                     /bond_type="disulfide"
                     /experiment="experimental evidence, no additional details
                     recorded"
                     /note="{ECO:0000250|UniProtKB:Q6STF1}."
     Site            374
                     /site_type="binding"
                     /experiment="experimental evidence, no additional details
                     recorded"
                     /note="Substrate. {ECO:0000250|UniProtKB:Q6STF1}."
     Site            459
                     /site_type="binding"
                     /experiment="experimental evidence, no additional details
                     recorded"
                     /note="FAD. {ECO:0000250|UniProtKB:Q6STF1}."
     Site            466..471
                     /site_type="np-binding"
                     /experiment="experimental evidence, no additional details
                     recorded"
                     /note="FAD. {ECO:0000250|UniProtKB:Q6STF1}."
     Site            466..467
                     /site_type="np-binding"
                     /experiment="experimental evidence, no additional details
                     recorded"
                     /note="Substrate. {ECO:0000250|UniProtKB:Q6STF1}."
ORIGIN      
        1 scaddrnple ecfqetdyee fleiarnglk atsnpkhvvi vgagmsglsa ayvlagaghq
       61 vtvleasera ggrvrtyrnd kegwyanlgp mrlpekhriv reyitkfglq lnefsqenen
      121 awyfiknirk rvgevkkdpg llqypvkpse egksagqlye eslgkvveel krtncsyild
      181 kydtystkey likegnlspg avdmigdlln edsgyyvsfi eslkhdnifg yekrfneivd
      241 gmdklptsmy qaieekvrfn arvikiqqnd nevtvtyqts enemspvtad yvivcttsra
      301 arritfeppl ppkkahalrs vhyrsgtkif ltctkkfwed dgihggkstt dlpsrfvyyp
      361 nhdfssgsav imaygigdda nffqaldhkd cgdtvindls lihqltkeei qsfcylskiq
      421 rwsldkyamg gittftpyqf qhfsealtap fkriyfagey taqfhgwids tiksgltaar
      481 dvnrasenps gihlsndn
//
VERSION     A8QL51.1  GI:347602326
DBSOURCE    UniProtKB: locus OXLA_BUNMU, accession A8QL51;
            class: standard.
            created: Sep 21, 2011.
            sequence updated: Jan 15, 2008.
            annotation updated: Apr 1, 2015.
            xrefs: EF080832.1, ABN72539.1
            xrefs (non-sequence databases): ProteinModelPortal:A8QL51,
            SMR:A8QL51, HOVERGEN:HBG005729, BRENDA:1.4.3.2, GO:0005576,
            GO:0001716, GO:0006915, GO:0042742, GO:0044179, InterPro:IPR002937,
            InterPro:IPR001613, Pfam:PF01593, PRINTS:PR00757
KEYWORDS    Antibiotic; Antimicrobial; Apoptosis; Cytolysis; Disulfide bond;
            FAD; Flavoprotein; Glycoprotein; Hemolysis; Hemostasis impairing
            toxin; Oxidoreductase; Secreted; Signal; Toxin.
SOURCE      Bungarus multicinctus (many-banded krait)
  ORGANISM  Bungarus multicinctus
            Eukaryota; Metazoa; Chordata; Craniata; Vertebrata; Euteleostomi;
            Lepidosauria; Squamata; Bifurcata; Unidentata; Episquamata;
            Toxicofera; Serpentes; Colubroidea; Elapidae; Bungarinae; Bungarus.
REFERENCE   1  (residues 1 to 517)
  AUTHORS   Jin,Y., Lee,W.H., Zeng,L. and Zhang,Y.
  TITLE     Molecular characterization of L-amino acid oxidase from king cobra
            venom
  JOURNAL   Toxicon 50 (4), 479-489 (2007)
   PUBMED   17543361
  REMARK    NUCLEOTIDE SEQUENCE [MRNA].;
            TISSUE=Venom gland
COMMENT     [FUNCTION] Catalyzes an oxidative deamination of predominantly
            hydrophobic and aromatic L-amino acids, thus producing hydrogen
            peroxide that may contribute to the diverse toxic effects of this
            enzyme. Exhibits diverse biological activities, such as hemorrhage,
            hemolysis, edema, apoptosis of vascular endothelial cells or tumor
            cell lines, antibacterial and antiparasitic activities, as well as
            regulation of platelet aggregation. Effects of snake L-amino
            oxidases on platelets are controversial, since they either induce
            aggregation or inhibit agonist-induced aggregation. These different
            effects are probably due to different experimental conditions (By
            similarity). {ECO:0000250}.
            [CATALYTIC ACTIVITY] An L-amino acid + H(2)O + O(2) = a 2-oxo acid
            + NH(3) + H(2)O(2).
            [COFACTOR] Name=FAD; Xref=ChEBI:CHEBI:57692;
            Evidence={ECO:0000250}.
            [SUBUNIT] Homodimer; non-covalently linked. {ECO:0000250}.
            [SUBCELLULAR LOCATION] Secreted {ECO:0000250}.
            [TISSUE SPECIFICITY] Expressed by the venom gland.
            [PTM] N-glycosylated. {ECO:0000250}.
            [SIMILARITY] Belongs to the flavin monoamine oxidase family. FIG1
            subfamily. {ECO:0000305}.
FEATURES             Location/Qualifiers
     source          1..517
                     /organism="Bungarus multicinctus"
                     /db_xref="taxon:8616"
     Protein         1..517
                     /product="L-amino-acid oxidase"
                     /EC_number="1.4.3.2"
                     /note="Bm-LAAO; LAO"
                     /UniProtKB_evidence="Evidence at transcript level"
     Region          1..18
                     /region_name="Signal"
                     /experiment="experimental evidence, no additional details
                     recorded"
                     /note="{ECO:0000250}."
     Region          19..517
                     /region_name="Mature chain"
                     /experiment="experimental evidence, no additional details
                     recorded"
                     /note="L-amino-acid oxidase. /FTId=PRO_0000412600."
     Bond            29..192
                     /bond_type="disulfide"
                     /experiment="experimental evidence, no additional details
                     recorded"
                     /note="{ECO:0000250}."
     Region          <30..>92
                     /region_name="FadH2"
                     /note="NADPH-dependent 2,4-dienoyl-CoA reductase, sulfur
                     reductase, or a related oxidoreductase [Lipid transport
                     and metabolism]; COG0446"
                     /db_xref="CDD:223523"
     Region          57..124
                     /region_name="NAD_binding_8"
                     /note="NAD(P)-binding Rossmann-like domain; pfam13450"
                     /db_xref="CDD:257775"
     Region          62..500
                     /region_name="Amino_oxidase"
                     /note="Flavin containing amine oxidoreductase; pfam01593"
                     /db_xref="CDD:250729"
     Site            62..63
                     /site_type="np-binding"
                     /experiment="experimental evidence, no additional details
                     recorded"
                     /note="FAD. {ECO:0000250}."
     Site            82..83
                     /site_type="np-binding"
                     /experiment="experimental evidence, no additional details
                     recorded"
                     /note="FAD. {ECO:0000250}."
     Site            90
                     /site_type="binding"
                     /experiment="experimental evidence, no additional details
                     recorded"
                     /note="FAD. {ECO:0000250}."
     Site            106..109
                     /site_type="np-binding"
                     /experiment="experimental evidence, no additional details
                     recorded"
                     /note="FAD. {ECO:0000250}."
     Site            109
                     /site_type="binding"
                     /experiment="experimental evidence, no additional details
                     recorded"
                     /note="Substrate. {ECO:0000250}."
     Site            191
                     /site_type="glycosylation"
                     /experiment="experimental evidence, no additional details
                     recorded"
                     /note="N-linked (GlcNAc...). {ECO:0000255}."
     Site            280
                     /site_type="binding"
                     /experiment="experimental evidence, no additional details
                     recorded"
                     /note="FAD; via amide nitrogen and carbonyl oxygen.
                     {ECO:0000250}."
     Bond            350..431
                     /bond_type="disulfide"
                     /experiment="experimental evidence, no additional details
                     recorded"
                     /note="{ECO:0000250}."
     Site            380
                     /site_type="glycosylation"
                     /experiment="experimental evidence, no additional details
                     recorded"
                     /note="N-linked (GlcNAc...). {ECO:0000255}."
     Site            391
                     /site_type="binding"
                     /experiment="experimental evidence, no additional details
                     recorded"
                     /note="Substrate. {ECO:0000250}."
     Site            476
                     /site_type="binding"
                     /experiment="experimental evidence, no additional details
                     recorded"
                     /note="FAD. {ECO:0000250}."
     Site            483..488
                     /site_type="np-binding"
                     /experiment="experimental evidence, no additional details
                     recorded"
                     /note="FAD. {ECO:0000250}."
     Site            483..484
                     /site_type="np-binding"
                     /experiment="experimental evidence, no additional details
                     recorded"
                     /note="Substrate. {ECO:0000250}."
ORIGIN      
        1 mnvfsifslv flaafgscad drrspleecf readyeefle iarnglkkts npkhvvvvga
       61 gmaglsaayv lekaghrvtl leasdrvggr antyrdekeg wyvnmgpmrl perhrivrty
      121 iakfglklne ffqenenawy firnirkrvw evkkdpgvfk ypvkpseegk sasqlyresl
      181 kkiieelkrt ncsyildkyd systkeylik egnlsrgavd migdllneds syylsfiesl
      241 knddlfsyek rfdeisggfd qlpksmhqdi aemvhlnaqv tkiqhdaekv rvayqtpakt
      301 lsyvtadyvi vcatsravrr isfepplpsk kahalrsihy ksatkifltc tqkfweadgi
      361 hggksttdlp srfiyypnhn ftsgvgviva yvladdsdff qaldiktsad ivindlslih
      421 qlpkneiqal cypslikkws ldkytmgalt sftpyqfqdy setvaapvgr iyfageytar
      481 vhgwldstik sgltaardvn rasqkpsrih lisdnql
//
VERSION     X2L4E2.1  GI:817033869
DBSOURCE    UniProtKB: locus OXLA_BOTPC, accession X2L4E2;
            class: standard.
            created: Apr 29, 2015.
            sequence updated: Jun 11, 2014.
            annotation updated: May 27, 2015.
            xrefs: KJ094993.1, AHN91985.1
            xrefs (non-sequence databases): GO:0005576, GO:0001716, GO:0006915,
            GO:0042742, GO:0044179, InterPro:IPR002937, InterPro:IPR001613,
            Pfam:PF01593, PRINTS:PR00757
KEYWORDS    Antibiotic; Antimicrobial; Apoptosis; Cytolysis; Disulfide bond;
            FAD; Flavoprotein; Glycoprotein; Hemolysis; Hemostasis impairing
            toxin; Oxidoreductase; Platelet aggregation activating toxin;
            Secreted; Signal; Toxin.
SOURCE      Bothrops pictus
  ORGANISM  Bothrops pictus
            Eukaryota; Metazoa; Chordata; Craniata; Vertebrata; Euteleostomi;
            Lepidosauria; Squamata; Bifurcata; Unidentata; Episquamata;
            Toxicofera; Serpentes; Colubroidea; Viperidae; Crotalinae;
            Bothrops.
REFERENCE   1  (residues 1 to 498)
  AUTHORS   Lazo,F.E., Vivas,D.E., Sandoval,G.A., Yarleque,A. and Severino,R.
  TITLE     Direct Submission
  JOURNAL   Submitted (??-JAN-2014)
  REMARK    NUCLEOTIDE SEQUENCE [MRNA].;
            TISSUE=Venom gland
COMMENT     [FUNCTION] Catalyzes an oxidative deamination of predominantly
            hydrophobic and aromatic L-amino acids (highly against L-Met,
            L-Leu, L-Phe and L-Ile), thus producing hydrogen peroxide that may
            contribute to the diverse toxic effects of this enzyme. Exhibits
            diverse biological activities, such as antibacterial on both
            Gram-positive and Gram-negative bacteria and antiparasitic
            activities, as well as induction of platelet aggregation. Effects
            of snake L-amino oxidases on platelets are controversial, since
            they either induce aggregation or inhibit agonist-induced
            aggregation. These different effects are probably due to different
            experimental conditions. This protein may also have activities in
            hemorrhage, hemolysis, edema, and apoptosis.
            {ECO:0000250|UniProtKB:B5AR80}.
            [CATALYTIC ACTIVITY] An L-amino acid + H(2)O + O(2) = a 2-oxo acid
            + NH(3) + H(2)O(2). {ECO:0000250|UniProtKB:B5AR80}.
            [COFACTOR] Name=FAD; Xref=ChEBI:CHEBI:57692;
            Evidence={ECO:0000250}.
            [SUBUNIT] Homodimer; non-covalently linked.
            {ECO:0000250|UniProtKB:B5AR80}.
            [SUBCELLULAR LOCATION] Secreted {ECO:0000250|UniProtKB:B5AR80}.
            [TISSUE SPECIFICITY] Expressed by the venom gland. {ECO:0000305}.
            [PTM] N-glycosylated. The enzymatic activity is not affected by
            deglycosylation. {ECO:0000250|UniProtKB:B5AR80}.
            [SIMILARITY] Belongs to the flavin monoamine oxidase family. FIG1
            subfamily. {ECO:0000305}.
FEATURES             Location/Qualifiers
     source          1..498
                     /organism="Bothrops pictus"
                     /db_xref="taxon:133440"
     Protein         <1..>498
                     /product="L-amino acid oxidase"
                     /EC_number="1.4.3.2"
                     /note="LAAO; LAO"
                     /UniProtKB_evidence="Evidence at transcript level"
     Region          <1..11
                     /region_name="Signal"
                     /experiment="experimental evidence, no additional details
                     recorded"
                     /note="{ECO:0000250|UniProtKB:B5AR80}."
     Region          12..>498
                     /region_name="Mature chain"
                     /experiment="experimental evidence, no additional details
                     recorded"
                     /note="L-amino acid oxidase. /FTId=PRO_0000432791."
     Bond            21..184
                     /bond_type="disulfide"
                     /experiment="experimental evidence, no additional details
                     recorded"
                     /note="{ECO:0000250}."
     Region          49..116
                     /region_name="NAD_binding_8"
                     /note="NAD(P)-binding Rossmann-like domain; pfam13450"
                     /db_xref="CDD:257775"
     Site            order(51..53,55,73..75)
                     /site_type="other"
                     /note="NAD binding site [chemical binding]"
                     /db_xref="CDD:240631"
     Region          54..492
                     /region_name="Amino_oxidase"
                     /note="Flavin containing amine oxidoreductase; pfam01593"
                     /db_xref="CDD:250729"
     Site            54..55
                     /site_type="np-binding"
                     /experiment="experimental evidence, no additional details
                     recorded"
                     /note="FAD. {ECO:0000250}."
     Site            74..75
                     /site_type="np-binding"
                     /experiment="experimental evidence, no additional details
                     recorded"
                     /note="FAD. {ECO:0000250}."
     Site            82
                     /site_type="binding"
                     /experiment="experimental evidence, no additional details
                     recorded"
                     /note="FAD. {ECO:0000250}."
     Site            98..101
                     /site_type="np-binding"
                     /experiment="experimental evidence, no additional details
                     recorded"
                     /note="FAD. {ECO:0000250}."
     Site            101
                     /site_type="binding"
                     /experiment="experimental evidence, no additional details
                     recorded"
                     /note="Substrate. {ECO:0000250}."
     Site            183
                     /site_type="glycosylation"
                     /experiment="experimental evidence, no additional details
                     recorded"
                     /note="N-linked (GlcNAc...). {ECO:0000255}."
     Site            234
                     /site_type="binding"
                     /experiment="experimental evidence, no additional details
                     recorded"
                     /note="Substrate. {ECO:0000250}."
     Site            272
                     /site_type="binding"
                     /experiment="experimental evidence, no additional details
                     recorded"
                     /note="FAD; via amide nitrogen and carbonyl oxygen.
                     {ECO:0000250}."
     Bond            342..423
                     /bond_type="disulfide"
                     /experiment="experimental evidence, no additional details
                     recorded"
                     /note="{ECO:0000250}."
     Site            383
                     /site_type="binding"
                     /experiment="experimental evidence, no additional details
                     recorded"
                     /note="Substrate. {ECO:0000250}."
     Site            468
                     /site_type="binding"
                     /experiment="experimental evidence, no additional details
                     recorded"
                     /note="FAD. {ECO:0000250}."
     Site            475..480
                     /site_type="np-binding"
                     /experiment="experimental evidence, no additional details
                     recorded"
                     /note="FAD. {ECO:0000250}."
     Site            475..476
                     /site_type="np-binding"
                     /experiment="experimental evidence, no additional details
                     recorded"
                     /note="Substrate. {ECO:0000250}."
ORIGIN      
        1 sllflaavgs caddrnplee cfretdyeef leiaknglst tsnpkrvviv gagmsglsaa
       61 yvlanaghqv tvleaserag grvktyrnek egwyanlgpm rlpekhrivr eyikkfdlrl
      121 nefsqenena wyflqnikkr vrevnkdpgv leypvkpsev gksagqlyee slrkaveelr
      181 rtncsymlnk ydtystkeyl lkegnlspga vdmigdllne dsgyyvsfie slkhddifay
      241 ekrfdeivgg mdklptsmyq aiqekvhlna rvieiqqdvk evtvtyqtsq ketlsvtady
      301 vivcttsraa rritfepplp pkkahallsv hyrsgtkifl tctkkfwedd gihggksttd
      361 lpsrfiyypn hnfpngvgvi iaygigddan yfqaldfedc gdivindlsl ihqlpkeeiq
      421 aicrpsmiqr wsldnyamgg ittftpyhfq hfsealtapv driyfageyt aqahgwidst
      481 iksglraatd vnrasenk
//
VERSION     Q6TGQ9.1  GI:82127391
DBSOURCE    UniProtKB: locus OXLA_BOTJR, accession Q6TGQ9;
            class: standard.
            created: Jan 23, 2007.
            sequence updated: Jul 5, 2004.
            annotation updated: Apr 1, 2015.
            xrefs: AY398691.1, AAR31182.1, 4E0V_A, 4E0V_B
            xrefs (non-sequence databases): PDBsum:4E0V,
            ProteinModelPortal:Q6TGQ9, SMR:Q6TGQ9, HOVERGEN:HBG005729,
            BRENDA:1.4.3.2, GO:0005576, GO:0001716, GO:0006915, GO:0042742,
            GO:0044179, InterPro:IPR002937, InterPro:IPR001613, Pfam:PF01593,
            PRINTS:PR00757
KEYWORDS    3D-structure; Antibiotic; Antimicrobial; Apoptosis; Cytolysis;
            Disulfide bond; FAD; Flavoprotein; Glycoprotein; Hemolysis;
            Hemostasis impairing toxin; Oxidoreductase; Secreted; Signal;
            Toxin.
SOURCE      Bothrops jararacussu (jararacussu)
  ORGANISM  Bothrops jararacussu
            Eukaryota; Metazoa; Chordata; Craniata; Vertebrata; Euteleostomi;
            Lepidosauria; Squamata; Bifurcata; Unidentata; Episquamata;
            Toxicofera; Serpentes; Colubroidea; Viperidae; Crotalinae;
            Bothrops.
REFERENCE   1  (residues 1 to 497)
  AUTHORS   Franca,S.C., Kashima,S., Roberto,P.G., Marins,M., Ticli,F.K.,
            Pereira,J.O., Astolfi-Filho,S., Stabeli,R.G., Magro,A.J.,
            Fontes,M.R., Sampaio,S.V. and Soares,A.M.
  TITLE     Molecular approaches for structural characterization of Bothrops
            L-amino acid oxidases with antiprotozoal activity: cDNA cloning,
            comparative sequence analysis, and molecular modeling
  JOURNAL   Biochem. Biophys. Res. Commun. 355 (2), 302-306 (2007)
   PUBMED   17292326
  REMARK    NUCLEOTIDE SEQUENCE [MRNA], SUBCELLULAR LOCATION, AND TISSUE
            SPECIFICITY.;
            TISSUE=Venom, and Venom gland
COMMENT     [FUNCTION] Catalyzes an oxidative deamination of predominantly
            hydrophobic and aromatic L-amino acids, thus producing hydrogen
            peroxide that may contribute to the diverse toxic effects of this
            enzyme. Exhibits diverse biological activities, such as hemorrhage,
            hemolysis, edema, apoptosis of vascular endothelial cells or tumor
            cell lines, antibacterial and antiparasitic activities, as well as
            regulation of platelet aggregation. Effects of snake L-amino
            oxidases on platelets are controversial, since they either induce
            aggregation or inhibit agonist-induced aggregation. These different
            effects are probably due to different experimental conditions (By
            similarity). {ECO:0000250}.
            [CATALYTIC ACTIVITY] An L-amino acid + H(2)O + O(2) = a 2-oxo acid
            + NH(3) + H(2)O(2).
            [COFACTOR] Name=FAD; Xref=ChEBI:CHEBI:57692;
            Evidence={ECO:0000250}.
            [SUBUNIT] Homodimer; non-covalently linked. {ECO:0000250}.
            [SUBCELLULAR LOCATION] Secreted {ECO:0000250}.
            [TISSUE SPECIFICITY] Expressed by the venom gland.
            {ECO:0000269|PubMed:17292326}.
            [PTM] N-glycosylated. {ECO:0000250}.
            [MISCELLANEOUS] Has parasiticidal activities against both
            trypanosomes and leishmania, as a result of enzyme-catalyzed
            hydrogen peroxide production. {ECO:0000305|PubMed:17292326}.
            [SIMILARITY] Belongs to the flavin monoamine oxidase family. FIG1
            subfamily. {ECO:0000305}.
FEATURES             Location/Qualifiers
     source          1..497
                     /organism="Bothrops jararacussu"
                     /db_xref="taxon:8726"
     Protein         1..>497
                     /product="L-amino-acid oxidase"
                     /EC_number="1.4.3.2"
                     /note="BjussuLAAO-I; LAAO; LAO"
                     /UniProtKB_evidence="Evidence at protein level"
     Region          1..13
                     /region_name="Signal"
                     /experiment="experimental evidence, no additional details
                     recorded"
                     /note="{ECO:0000250}."
     Region          14..>497
                     /region_name="Mature chain"
                     /experiment="experimental evidence, no additional details
                     recorded"
                     /note="L-amino-acid oxidase. /FTId=PRO_0000273564."
     Bond            23..186
                     /bond_type="disulfide"
                     /experiment="experimental evidence, no additional details
                     recorded"
                     /note="{ECO:0000250}."
     Region          28..38
                     /region_name="Helical region"
                     /experiment="experimental evidence, no additional details
                     recorded"
                     /note="{ECO:0000244|PDB:4E0V}."
     Region          48..51
                     /region_name="Beta-strand region"
                     /experiment="experimental evidence, no additional details
                     recorded"
                     /note="{ECO:0000244|PDB:4E0V}."
     Region          51..118
                     /region_name="NAD_binding_8"
                     /note="NAD(P)-binding Rossmann-like domain; pfam13450"
                     /db_xref="CDD:257775"
     Site            order(53..55,57,75..77)
                     /site_type="other"
                     /note="NAD binding site [chemical binding]"
                     /db_xref="CDD:240631"
     Region          56..486
                     /region_name="Amino_oxidase"
                     /note="Flavin containing amine oxidoreductase; pfam01593"
                     /db_xref="CDD:250729"
     Region          56..67
                     /region_name="Helical region"
                     /experiment="experimental evidence, no additional details
                     recorded"
                     /note="{ECO:0000244|PDB:4E0V}."
     Site            56..57
                     /site_type="np-binding"
                     /experiment="experimental evidence, no additional details
                     recorded"
                     /note="FAD. {ECO:0000250}."
     Region          71..76
                     /region_name="Beta-strand region"
                     /experiment="experimental evidence, no additional details
                     recorded"
                     /note="{ECO:0000244|PDB:4E0V}."
     Site            76..77
                     /site_type="np-binding"
                     /experiment="experimental evidence, no additional details
                     recorded"
                     /note="FAD. {ECO:0000250}."
     Region          78..81
                     /region_name="Beta-strand region"
                     /experiment="experimental evidence, no additional details
                     recorded"
                     /note="{ECO:0000244|PDB:4E0V}."
     Region          87..90
                     /region_name="Beta-strand region"
                     /experiment="experimental evidence, no additional details
                     recorded"
                     /note="{ECO:0000244|PDB:4E0V}."
     Region          91..94
                     /region_name="Hydrogen bonded turn"
                     /experiment="experimental evidence, no additional details
                     recorded"
                     /note="{ECO:0000244|PDB:4E0V}."
     Region          95..98
                     /region_name="Beta-strand region"
                     /experiment="experimental evidence, no additional details
                     recorded"
                     /note="{ECO:0000244|PDB:4E0V}."
     Site            100..103
                     /site_type="np-binding"
                     /experiment="experimental evidence, no additional details
                     recorded"
                     /note="FAD. {ECO:0000250}."
     Site            103
                     /site_type="binding"
                     /experiment="experimental evidence, no additional details
                     recorded"
                     /note="Substrate. {ECO:0000250}."
     Region          106..108
                     /region_name="Helical region"
                     /experiment="experimental evidence, no additional details
                     recorded"
                     /note="{ECO:0000244|PDB:4E0V}."
     Region          109..116
                     /region_name="Helical region"
                     /experiment="experimental evidence, no additional details
                     recorded"
                     /note="{ECO:0000244|PDB:4E0V}."
     Region          117..119
                     /region_name="Hydrogen bonded turn"
                     /experiment="experimental evidence, no additional details
                     recorded"
                     /note="{ECO:0000244|PDB:4E0V}."
     Region          122..124
                     /region_name="Beta-strand region"
                     /experiment="experimental evidence, no additional details
                     recorded"
                     /note="{ECO:0000244|PDB:4E0V}."
     Region          133..136
                     /region_name="Beta-strand region"
                     /experiment="experimental evidence, no additional details
                     recorded"
                     /note="{ECO:0000244|PDB:4E0V}."
     Region          139..142
                     /region_name="Beta-strand region"
                     /experiment="experimental evidence, no additional details
                     recorded"
                     /note="{ECO:0000244|PDB:4E0V}."
     Region          143..148
                     /region_name="Helical region"
                     /experiment="experimental evidence, no additional details
                     recorded"
                     /note="{ECO:0000244|PDB:4E0V}."
     Region          151..153
                     /region_name="Helical region"
                     /experiment="experimental evidence, no additional details
                     recorded"
                     /note="{ECO:0000244|PDB:4E0V}."
     Region          159..163
                     /region_name="Hydrogen bonded turn"
                     /experiment="experimental evidence, no additional details
                     recorded"
                     /note="{ECO:0000244|PDB:4E0V}."
     Region          166..172
                     /region_name="Helical region"
                     /experiment="experimental evidence, no additional details
                     recorded"
                     /note="{ECO:0000244|PDB:4E0V}."
     Region          173..177
                     /region_name="Hydrogen bonded turn"
                     /experiment="experimental evidence, no additional details
                     recorded"
                     /note="{ECO:0000244|PDB:4E0V}."
     Region          179..184
                     /region_name="Hydrogen bonded turn"
                     /experiment="experimental evidence, no additional details
                     recorded"
                     /note="{ECO:0000244|PDB:4E0V}."
     Site            185
                     /site_type="glycosylation"
                     /experiment="experimental evidence, no additional details
                     recorded"
                     /note="N-linked (GlcNAc...). {ECO:0000255}."
     Region          186..194
                     /region_name="Helical region"
                     /experiment="experimental evidence, no additional details
                     recorded"
                     /note="{ECO:0000244|PDB:4E0V}."
     Region          195..197
                     /region_name="Beta-strand region"
                     /experiment="experimental evidence, no additional details
                     recorded"
                     /note="{ECO:0000244|PDB:4E0V}."
     Region          198..203
                     /region_name="Helical region"
                     /experiment="experimental evidence, no additional details
                     recorded"
                     /note="{ECO:0000244|PDB:4E0V}."
     Region          204..206
                     /region_name="Hydrogen bonded turn"
                     /experiment="experimental evidence, no additional details
                     recorded"
                     /note="{ECO:0000244|PDB:4E0V}."
     Region          210..219
                     /region_name="Helical region"
                     /experiment="experimental evidence, no additional details
                     recorded"
                     /note="{ECO:0000244|PDB:4E0V}."
     Region          223..227
                     /region_name="Hydrogen bonded turn"
                     /experiment="experimental evidence, no additional details
                     recorded"
                     /note="{ECO:0000244|PDB:4E0V}."
     Region          230..240
                     /region_name="Helical region"
                     /experiment="experimental evidence, no additional details
                     recorded"
                     /note="{ECO:0000244|PDB:4E0V}."
     Site            236
                     /site_type="binding"
                     /experiment="experimental evidence, no additional details
                     recorded"
                     /note="Substrate. {ECO:0000250}."
     Region          246..249
                     /region_name="Beta-strand region"
                     /experiment="experimental evidence, no additional details
                     recorded"
                     /note="{ECO:0000244|PDB:4E0V}."
     Region          255..263
                     /region_name="Helical region"
                     /experiment="experimental evidence, no additional details
                     recorded"
                     /note="{ECO:0000244|PDB:4E0V}."
     Region          264..267
                     /region_name="Helical region"
                     /experiment="experimental evidence, no additional details
                     recorded"
                     /note="{ECO:0000244|PDB:4E0V}."
     Region          268..271
                     /region_name="Beta-strand region"
                     /experiment="experimental evidence, no additional details
                     recorded"
                     /note="{ECO:0000244|PDB:4E0V}."
     Region          274..279
                     /region_name="Beta-strand region"
                     /experiment="experimental evidence, no additional details
                     recorded"
                     /note="{ECO:0000244|PDB:4E0V}."
     Site            274
                     /site_type="binding"
                     /experiment="experimental evidence, no additional details
                     recorded"
                     /note="FAD; via amide nitrogen and carbonyl oxygen.
                     {ECO:0000250}."
     Region          284..289
                     /region_name="Beta-strand region"
                     /experiment="experimental evidence, no additional details
                     recorded"
                     /note="{ECO:0000244|PDB:4E0V}."
     Region          299..305
                     /region_name="Beta-strand region"
                     /experiment="experimental evidence, no additional details
                     recorded"
                     /note="{ECO:0000244|PDB:4E0V}."
     Region          309..313
                     /region_name="Helical region"
                     /experiment="experimental evidence, no additional details
                     recorded"
                     /note="{ECO:0000244|PDB:4E0V}."
     Region          315..319
                     /region_name="Beta-strand region"
                     /experiment="experimental evidence, no additional details
                     recorded"
                     /note="{ECO:0000244|PDB:4E0V}."
     Region          323..331
                     /region_name="Helical region"
                     /experiment="experimental evidence, no additional details
                     recorded"
                     /note="{ECO:0000244|PDB:4E0V}."
     Region          337..346
                     /region_name="Beta-strand region"
                     /experiment="experimental evidence, no additional details
                     recorded"
                     /note="{ECO:0000244|PDB:4E0V}."
     Bond            344..425
                     /bond_type="disulfide"
                     /experiment="experimental evidence, no additional details
                     recorded"
                     /note="{ECO:0000250}."
     Region          348..350
                     /region_name="Helical region"
                     /experiment="experimental evidence, no additional details
                     recorded"
                     /note="{ECO:0000244|PDB:4E0V}."
     Region          351..353
                     /region_name="Hydrogen bonded turn"
                     /experiment="experimental evidence, no additional details
                     recorded"
                     /note="{ECO:0000244|PDB:4E0V}."
     Region          356..363
                     /region_name="Beta-strand region"
                     /experiment="experimental evidence, no additional details
                     recorded"
                     /note="{ECO:0000244|PDB:4E0V}."
     Region          366..370
                     /region_name="Beta-strand region"
                     /experiment="experimental evidence, no additional details
                     recorded"
                     /note="{ECO:0000244|PDB:4E0V}."
     Region          376..378
                     /region_name="Hydrogen bonded turn"
                     /experiment="experimental evidence, no additional details
                     recorded"
                     /note="{ECO:0000244|PDB:4E0V}."
     Region          380..387
                     /region_name="Beta-strand region"
                     /experiment="experimental evidence, no additional details
                     recorded"
                     /note="{ECO:0000244|PDB:4E0V}."
     Site            385
                     /site_type="binding"
                     /experiment="experimental evidence, no additional details
                     recorded"
                     /note="Substrate. {ECO:0000250}."
     Region          389..392
                     /region_name="Helical region"
                     /experiment="experimental evidence, no additional details
                     recorded"
                     /note="{ECO:0000244|PDB:4E0V}."
     Region          393..396
                     /region_name="Hydrogen bonded turn"
                     /experiment="experimental evidence, no additional details
                     recorded"
                     /note="{ECO:0000244|PDB:4E0V}."
     Region          399..413
                     /region_name="Helical region"
                     /experiment="experimental evidence, no additional details
                     recorded"
                     /note="{ECO:0000244|PDB:4E0V}."
     Region          418..423
                     /region_name="Helical region"
                     /experiment="experimental evidence, no additional details
                     recorded"
                     /note="{ECO:0000244|PDB:4E0V}."
     Region          425..433
                     /region_name="Beta-strand region"
                     /experiment="experimental evidence, no additional details
                     recorded"
                     /note="{ECO:0000244|PDB:4E0V}."
     Region          437..439
                     /region_name="Hydrogen bonded turn"
                     /experiment="experimental evidence, no additional details
                     recorded"
                     /note="{ECO:0000244|PDB:4E0V}."
     Region          440..444
                     /region_name="Beta-strand region"
                     /experiment="experimental evidence, no additional details
                     recorded"
                     /note="{ECO:0000244|PDB:4E0V}."
     Region          450..459
                     /region_name="Helical region"
                     /experiment="experimental evidence, no additional details
                     recorded"
                     /note="{ECO:0000244|PDB:4E0V}."
     Region          463..467
                     /region_name="Beta-strand region"
                     /experiment="experimental evidence, no additional details
                     recorded"
                     /note="{ECO:0000244|PDB:4E0V}."
     Region          470..472
                     /region_name="Hydrogen bonded turn"
                     /experiment="experimental evidence, no additional details
                     recorded"
                     /note="{ECO:0000244|PDB:4E0V}."
     Site            470
                     /site_type="binding"
                     /experiment="experimental evidence, no additional details
                     recorded"
                     /note="FAD. {ECO:0000250}."
     Region          473..477
                     /region_name="Beta-strand region"
                     /experiment="experimental evidence, no additional details
                     recorded"
                     /note="{ECO:0000244|PDB:4E0V}."
     Site            477..482
                     /site_type="np-binding"
                     /experiment="experimental evidence, no additional details
                     recorded"
                     /note="FAD. {ECO:0000250}."
     Site            477..478
                     /site_type="np-binding"
                     /experiment="experimental evidence, no additional details
                     recorded"
                     /note="Substrate. {ECO:0000250}."
     Region          480..483
                     /region_name="Helical region"
                     /experiment="experimental evidence, no additional details
                     recorded"
                     /note="{ECO:0000244|PDB:4E0V}."
     Region          488..495
                     /region_name="Helical region"
                     /experiment="experimental evidence, no additional details
                     recorded"
                     /note="{ECO:0000244|PDB:4E0V}."
ORIGIN      
        1 mnvffmfskp gkladdrnpl eecfretdye efleiakngl sttsnpkrvv ivgagmsgls
       61 aayvlanagh qvtvleaser aggqvktyrn ekegwyanlg pmrlpekhri vreyirkfgl
      121 qlnefsqene nawyfiknir krvgevnkdp gvldypvkps evgksagqly eeslqkavee
      181 lrrtncsyml nkydtystke yllkegnlsp gavdmigdll nedsgyyvsf ieslkhddif
      241 ayekrfdeiv ggmdklptsm yqaiqekvhl narvikiqqd vkevtvtyqt seketlsvta
      301 dyvivcttsr aarrikfepp lppkkahalr svhyrsgtki fltctkkfwe ddgihggkst
      361 tdlpsrfiyy pnhnfpngvg viiaygigdd anyfealdfe dcgdivindl slihqlpkee
      421 iqaicrpsmi qrwsldkyam ggittftpyq fqhfsealta pvdriyfage ytaqahgwia
      481 stiksgpegl dvnrase
//
VERSION     X2JCV5.1  GI:704043537
DBSOURCE    UniProtKB: locus OXLA_CERCE, accession X2JCV5;
            class: standard.
            created: Oct 29, 2014.
            sequence updated: Jun 11, 2014.
            annotation updated: Feb 4, 2015.
            xrefs: KJ028110.1, AHN53388.1
            xrefs (non-sequence databases): GO:0005576, GO:0001716,
            InterPro:IPR002937, InterPro:IPR001613, Pfam:PF01593,
            PRINTS:PR00757
KEYWORDS    Direct protein sequencing; Disulfide bond; FAD; Flavoprotein;
            Glycoprotein; Oxidoreductase; Secreted; Signal.
SOURCE      Cerastes cerastes (horn viper)
  ORGANISM  Cerastes cerastes
            Eukaryota; Metazoa; Chordata; Craniata; Vertebrata; Euteleostomi;
            Lepidosauria; Squamata; Bifurcata; Unidentata; Episquamata;
            Toxicofera; Serpentes; Colubroidea; Viperidae; Viperinae; Cerastes.
REFERENCE   1  (residues 1 to 516)
  AUTHORS   Abdelkafi-Koubaa,Z., Jebali,J., Othman,H., Morjen,M., Aissa,I.,
            Zouari-Kesentini,R., Bazaa,A., Ellefi,A.A., Majdoub,H.,
            Srairi-Abid,N., Gargouri,Y., El Ayeb,M. and Marrakchi,N.
  TITLE     A thermoactive L-amino acid oxidase from Cerastes cerastes snake
            venom: purification, biochemical and molecular characterization
  JOURNAL   Toxicon 89, 32-44 (2014)
   PUBMED   25009089
  REMARK    NUCLEOTIDE SEQUENCE [MRNA], PROTEIN SEQUENCE OF 19-48, FUNCTION,
            CATALYTIC ACTIVITY, ENZYME REGULATION, BIOPHYSICOCHEMICAL
            PROPERTIES, SUBCELLULAR LOCATION, GLYCOSYLATION, AND SUBUNIT.;
            TISSUE=Venom, and Venom gland
COMMENT     [FUNCTION] Catalyzes an oxidative deamination of predominantly
            hydrophobic and aromatic L-amino acids (highest activity on
            L-Met>L-Leu>L-Phe>L-Trp=L-Ile), thus producing hydrogen peroxide
            that may contribute to the diverse toxic effects of this enzyme.
            {ECO:0000269|PubMed:25009089}.
            [CATALYTIC ACTIVITY] An L-amino acid + H(2)O + O(2) = a 2-oxo acid
            + NH(3) + H(2)O(2). {ECO:0000269|PubMed:25009089}.
            [ENZYME REGULATION] Inhibited by the substrate analog N-acetyl
            tryptophan. {ECO:0000269|PubMed:25009089}.
            [BIOPHYSICOCHEMICAL PROPERTIES] Kinetic parameters: KM=0.10 mM for
            L-Met {ECO:0000269|PubMed:25009089}; KM=0.25 mM for L-Leu
            {ECO:0000269|PubMed:25009089}; KM=0.08 mM for L-Phe
            {ECO:0000269|PubMed:25009089}; pH dependence: Optimum pH is 7.8.
            {ECO:0000269|PubMed:25009089}; Temperature dependence: Optimum
            temperature is 50 degrees Celsius. {ECO:0000269|PubMed:25009089}.
            [SUBUNIT] Homodimer. {ECO:0000303|PubMed:25009089}.
            [SUBCELLULAR LOCATION] Secreted {ECO:0000269|PubMed:25009089}.
            [TISSUE SPECIFICITY] Expressed by the venom gland. {ECO:0000305}.
            [PTM] N-glycosylated (14%). The enzymatic activity remains
            unchanged after deglycosylation. {ECO:0000269|PubMed:25009089}.
            [SIMILARITY] Belongs to the flavin monoamine oxidase family. FIG1
            subfamily. {ECO:0000250|UniProtKB:B0VXW0}.
            [CAUTION] Lacks two of the six Cys residues found in other family
            members, resulting in the lost of one disulfid bond.
            {ECO:0000303|PubMed:25009089}.
FEATURES             Location/Qualifiers
     source          1..516
                     /organism="Cerastes cerastes"
                     /db_xref="taxon:8697"
     Protein         1..516
                     /product="L-amino acid oxidase"
                     /EC_number="1.4.3.2"
                     /note="CC-LAAO; LAO"
                     /UniProtKB_evidence="Evidence at protein level"
     Region          1..18
                     /region_name="Signal"
                     /experiment="experimental evidence, no additional details
                     recorded"
                     /note="{ECO:0000269|PubMed:25009089}."
     Region          19..516
                     /region_name="Mature chain"
                     /experiment="experimental evidence, no additional details
                     recorded"
                     /note="L-amino acid oxidase. /FTId=PRO_0000430749."
     Region          56..123
                     /region_name="NAD_binding_8"
                     /note="NAD(P)-binding Rossmann-like domain; pfam13450"
                     /db_xref="CDD:257775"
     Site            order(58..60,62,80..82)
                     /site_type="other"
                     /note="NAD binding site [chemical binding]"
                     /db_xref="CDD:240631"
     Region          61..499
                     /region_name="Amino_oxidase"
                     /note="Flavin containing amine oxidoreductase; pfam01593"
                     /db_xref="CDD:250729"
     Site            61..62
                     /site_type="np-binding"
                     /experiment="experimental evidence, no additional details
                     recorded"
                     /note="FAD. {ECO:0000250|UniProtKB:Q6STF1}."
     Site            81..82
                     /site_type="np-binding"
                     /experiment="experimental evidence, no additional details
                     recorded"
                     /note="FAD. {ECO:0000250|UniProtKB:Q6STF1}."
     Site            89
                     /site_type="binding"
                     /experiment="experimental evidence, no additional details
                     recorded"
                     /note="FAD. {ECO:0000250|UniProtKB:Q6STF1}."
     Site            105..108
                     /site_type="np-binding"
                     /experiment="experimental evidence, no additional details
                     recorded"
                     /note="FAD. {ECO:0000250|UniProtKB:Q6STF1}."
     Site            108
                     /site_type="binding"
                     /experiment="experimental evidence, no additional details
                     recorded"
                     /note="Substrate. {ECO:0000250|UniProtKB:Q6STF1}."
     Site            190
                     /site_type="glycosylation"
                     /experiment="experimental evidence, no additional details
                     recorded"
                     /note="N-linked (GlcNAc...).
                     {ECO:0000255|PROSITE-ProRule:PRU00498}."
     Site            279
                     /site_type="binding"
                     /experiment="experimental evidence, no additional details
                     recorded"
                     /note="FAD; via amide nitrogen and carbonyl oxygen.
                     {ECO:0000250|UniProtKB:Q6STF1}."
     Site            299
                     /site_type="glycosylation"
                     /experiment="experimental evidence, no additional details
                     recorded"
                     /note="N-linked (GlcNAc...).
                     {ECO:0000255|PROSITE-ProRule:PRU00498}."
     Bond            349..430
                     /bond_type="disulfide"
                     /experiment="experimental evidence, no additional details
                     recorded"
                     /note="{ECO:0000250|UniProtKB:Q6STF1}."
     Site            404
                     /site_type="glycosylation"
                     /experiment="experimental evidence, no additional details
                     recorded"
                     /note="N-linked (GlcNAc...).
                     {ECO:0000255|PROSITE-ProRule:PRU00498}."
     Site            475
                     /site_type="binding"
                     /experiment="experimental evidence, no additional details
                     recorded"
                     /note="FAD. {ECO:0000250|UniProtKB:Q6STF1}."
     Site            482..487
                     /site_type="np-binding"
                     /experiment="experimental evidence, no additional details
                     recorded"
                     /note="FAD. {ECO:0000250|UniProtKB:Q6STF1}."
     Site            482..483
                     /site_type="np-binding"
                     /experiment="experimental evidence, no additional details
                     recorded"
                     /note="Substrate. {ECO:0000250|UniProtKB:Q6STF1}."
ORIGIN      
        1 mnvffmfsll flaalescad dknpleeeff eadyeeflli aknglqqtsn pkrvvivgag
       61 msglsaayvl aktghevill easervggrv styrndqegw yanlgpmrlp erhrivreyi
      121 rkfglqlnef sqenenawyf iknirkrvge vnkdpgvley pvkpsekgks apqlyrdslq
      181 kiieeygrsn csyilnkydt ystkdylike gnlspgavdm vgdllnedsg yyvsfieslk
      241 pddifayenr fdeivggfdk lptsmyqaiq ekvrlnvrvi kiqqdvkevt vtyqtpaknl
      301 syvtadyviv cttsgaarri kfepplplkk ahalrsvhyr sgtkifltct kkfweddgih
      361 ggksitdrps rlihypnhnf pngigvlvif tiaddadffl aldnktiadi vihdlslihq
      421 lpkekirdlc yvsmiqkwsl dkyamggitt ftpyqfqhfs ealtapvdri yfageytaqa
      481 hgwidstiks gltaardvnr asenpsgihl sndnel
//
VERSION     O93364.1  GI:6093636
DBSOURCE    UniProtKB: locus OXLA_CROAD, accession O93364;
            class: standard.
            created: Jul 15, 1999.
            sequence updated: Nov 1, 1998.
            annotation updated: Jan 7, 2015.
            xrefs: AF071564.1, AAC32267.1, JE0266
            xrefs (non-sequence databases): ProteinModelPortal:O93364,
            SMR:O93364, HOVERGEN:HBG005729, GO:0005576, GO:0001716, GO:0006915,
            GO:0042742, GO:0044179, InterPro:IPR002937, Pfam:PF01593
KEYWORDS    Antibiotic; Antimicrobial; Apoptosis; Cytolysis; Direct protein
            sequencing; Disulfide bond; FAD; Flavoprotein; Glycoprotein;
            Hemolysis; Hemostasis impairing toxin; Oxidoreductase; Secreted;
            Signal; Toxin.
SOURCE      Crotalus adamanteus (eastern diamondback rattlesnake)
  ORGANISM  Crotalus adamanteus
            Eukaryota; Metazoa; Chordata; Craniata; Vertebrata; Euteleostomi;
            Lepidosauria; Squamata; Bifurcata; Unidentata; Episquamata;
            Toxicofera; Serpentes; Colubroidea; Viperidae; Crotalinae;
            Crotalus.
REFERENCE   1  (residues 1 to 516)
  AUTHORS   Raibekas,A.A. and Massey,V.
  TITLE     Primary structure of the snake venom L-amino acid oxidase shows
            high homology with the mouse B cell interleukin 4-induced Fig1
            protein
  JOURNAL   Biochem. Biophys. Res. Commun. 248 (3), 476-478 (1998)
   PUBMED   9703950
  REMARK    NUCLEOTIDE SEQUENCE [MRNA], AND PROTEIN SEQUENCE OF 19-44 AND
            106-130.;
            TISSUE=Venom, and Venom gland
REFERENCE   2  (residues 1 to 516)
  AUTHORS   Massey,V. and Curti,B.
  TITLE     On the reaction mechanism of Crotalus adamanteus L-amino acid
            oxidase
  JOURNAL   J. Biol. Chem. 242 (6), 1259-1264 (1967)
   PUBMED   6067195
  REMARK    CATALYTIC ACTIVITY.;
            TISSUE=Venom
COMMENT     On Jun 21, 2005 this sequence version replaced gi:7519867.
            [FUNCTION] Catalyzes an oxidative deamination of predominantly
            hydrophobic and aromatic L-amino acids, thus producing hydrogen
            peroxide that may contribute to the diverse toxic effects of this
            enzyme. Exhibits diverse biological activities, such as hemorrhage,
            hemolysis, edema, apoptosis of vascular endothelial cells or tumor
            cell lines, antibacterial and antiparasitic activities, as well as
            regulation of platelet aggregation. Its effect on platelets is
            controversial, since it either induces aggregation or inhibits
            agonist-induced aggregation. These different effects are probably
            due to different experimental conditions (By similarity).
            {ECO:0000250}.
            [CATALYTIC ACTIVITY] An L-amino acid + H(2)O + O(2) = a 2-oxo acid
            + NH(3) + H(2)O(2). {ECO:0000269|PubMed:6067195}.
            [COFACTOR] Name=FAD; Xref=ChEBI:CHEBI:57692;
            Evidence={ECO:0000250}.
            [SUBUNIT] Homodimer; non-covalently linked. {ECO:0000250}.
            [SUBCELLULAR LOCATION] Secreted.
            [TISSUE SPECIFICITY] Expressed by the venom gland.
            [PTM] N-glycosylated. {ECO:0000250}.
            [SIMILARITY] Belongs to the flavin monoamine oxidase family. FIG1
            subfamily. {ECO:0000305}.
FEATURES             Location/Qualifiers
     source          1..516
                     /organism="Crotalus adamanteus"
                     /db_xref="taxon:8729"
     Protein         1..516
                     /product="L-amino-acid oxidase"
                     /EC_number="1.4.3.2"
                     /note="LAAO; LAO; Apoxin I; Apoxin-1"
                     /UniProtKB_evidence="Evidence at protein level"
     Region          1..18
                     /region_name="Signal"
                     /experiment="experimental evidence, no additional details
                     recorded"
                     /note="{ECO:0000269|PubMed:9703950}."
     Region          19..516
                     /region_name="Mature chain"
                     /experiment="experimental evidence, no additional details
                     recorded"
                     /note="L-amino-acid oxidase. /FTId=PRO_0000001706."
     Bond            28..189
                     /bond_type="disulfide"
                     /experiment="experimental evidence, no additional details
                     recorded"
                     /note="{ECO:0000250}."
     Region          56..121
                     /region_name="NAD_binding_8"
                     /note="NAD(P)-binding Rossmann-like domain; pfam13450"
                     /db_xref="CDD:257775"
     Site            order(58..60,62,80..82)
                     /site_type="other"
                     /note="NAD binding site [chemical binding]"
                     /db_xref="CDD:240631"
     Region          61..499
                     /region_name="Amino_oxidase"
                     /note="Flavin containing amine oxidoreductase; pfam01593"
                     /db_xref="CDD:250729"
     Site            61..62
                     /site_type="np-binding"
                     /experiment="experimental evidence, no additional details
                     recorded"
                     /note="FAD. {ECO:0000250}."
     Site            81..82
                     /site_type="np-binding"
                     /experiment="experimental evidence, no additional details
                     recorded"
                     /note="FAD. {ECO:0000250}."
     Site            89
                     /site_type="binding"
                     /experiment="experimental evidence, no additional details
                     recorded"
                     /note="FAD. {ECO:0000250}."
     Site            103..106
                     /site_type="np-binding"
                     /experiment="experimental evidence, no additional details
                     recorded"
                     /note="FAD. {ECO:0000250}."
     Site            106
                     /site_type="binding"
                     /experiment="experimental evidence, no additional details
                     recorded"
                     /note="Substrate. {ECO:0000250}."
     Site            239
                     /site_type="binding"
                     /experiment="experimental evidence, no additional details
                     recorded"
                     /note="Substrate. {ECO:0000250}."
     Site            279
                     /site_type="binding"
                     /experiment="experimental evidence, no additional details
                     recorded"
                     /note="FAD; via amide nitrogen and carbonyl oxygen.
                     {ECO:0000250}."
     Bond            349..430
                     /bond_type="disulfide"
                     /experiment="experimental evidence, no additional details
                     recorded"
                     /note="{ECO:0000250}."
     Site            379
                     /site_type="glycosylation"
                     /experiment="experimental evidence, no additional details
                     recorded"
                     /note="N-linked (GlcNAc...). {ECO:0000255}."
     Site            390
                     /site_type="binding"
                     /experiment="experimental evidence, no additional details
                     recorded"
                     /note="Substrate. {ECO:0000250}."
     Site            475
                     /site_type="binding"
                     /experiment="experimental evidence, no additional details
                     recorded"
                     /note="FAD. {ECO:0000250}."
     Site            482..487
                     /site_type="np-binding"
                     /experiment="experimental evidence, no additional details
                     recorded"
                     /note="FAD. {ECO:0000250}."
     Site            482..483
                     /site_type="np-binding"
                     /experiment="experimental evidence, no additional details
                     recorded"
                     /note="Substrate. {ECO:0000250}."
ORIGIN      
        1 mnvffmfsll flaalgscah drnpleecfr etdyeeflei akngltatsn pkrvvivgag
       61 maglsaayvl agaghqvtvl easervggrv rtyrkkdwya nlgpmrlptk hrivreyikk
      121 fdlklnefsq enenawyfik nirkrvrevk nnpglleypv kpseegksaa qlyveslrkv
      181 veelrstnck yildkydtys tkeyllkegn lspgavdmig dllnedsgyy vsfieslkhd
      241 difgyekrfd eivggmdqlp tsmyeaikek vqvhfnarvi eiqqndreat vtyqtsanem
      301 ssvtadyviv cttsraarri kfepplppkk ahalrsvhyr sgtkifltct kkfweddgih
      361 ggksttdlps rfiyypnhnf tsgvgviiay gigddanffq aldfkdcadi vindlslihe
      421 lpkediqtfc hpsmiqrwsl dkyamggitt ftpyqfqhfs ealtapfkri yfageytaqf
      481 hgwidstiks gltaardvnr asenpsgihl sndnef
//
VERSION     P81382.2  GI:20141785
DBSOURCE    UniProtKB: locus OXLA_CALRH, accession P81382;
            class: standard.
            extra accessions:Q9I849
            created: Dec 15, 1998.
            sequence updated: Jan 23, 2002.
            annotation updated: Jan 7, 2015.
            xrefs: AJ271725.1, CAB71136.1, 1F8R_A, 1F8R_B, 1F8R_C, 1F8R_D,
            1F8S_A, 1F8S_B, 1F8S_C, 1F8S_D, 1F8S_E, 1F8S_F, 1F8S_G, 1F8S_H,
            2IID_A, 2IID_B, 2IID_C, 2IID_D
            xrefs (non-sequence databases): PDBsum:1F8R, PDBsum:1F8S,
            PDBsum:2IID, ProteinModelPortal:P81382, SMR:P81382,
            UniCarbKB:P81382, HOVERGEN:HBG005729, SABIO-RK:P81382,
            EvolutionaryTrace:P81382, GO:0005576, GO:0001716, GO:0006915,
            GO:0019835, GO:0042742, InterPro:IPR002937, Pfam:PF01593
KEYWORDS    3D-structure; Antibiotic; Antimicrobial; Apoptosis; Cytolysis;
            Direct protein sequencing; Disulfide bond; FAD; Flavoprotein;
            Glycoprotein; Hemostasis impairing toxin; Oxidoreductase; Platelet
            aggregation inhibiting toxin; Secreted; Signal; Toxin.
SOURCE      Calloselasma rhodostoma (Malayan pit viper)
  ORGANISM  Calloselasma rhodostoma
            Eukaryota; Metazoa; Chordata; Craniata; Vertebrata; Euteleostomi;
            Lepidosauria; Squamata; Bifurcata; Unidentata; Episquamata;
            Toxicofera; Serpentes; Colubroidea; Viperidae; Crotalinae;
            Calloselasma.
REFERENCE   1  (residues 1 to 516)
  AUTHORS   MacHeroux,P., Seth,O., Bollschweiler,C., Schwarz,M., Kurfurst,M.,
            Au,L.C. and Ghisla,S.
  TITLE     L-amino-acid oxidase from the Malayan pit viper Calloselasma
            rhodostoma. Comparative sequence analysis and characterization of
            active and inactive forms of the enzyme
  JOURNAL   Eur. J. Biochem. 268 (6), 1679-1686 (2001)
   PUBMED   11248687
  REMARK    NUCLEOTIDE SEQUENCE [MRNA], AND PROTEIN SEQUENCE OF 19-33.;
            TISSUE=Venom, and Venom gland
REFERENCE   2  (residues 1 to 516)
  AUTHORS   Ponnudurai,G., Chung,M.C. and Tan,N.H.
  TITLE     Purification and properties of the L-amino acid oxidase from
            Malayan pit viper (Calloselasma rhodostoma) venom
  JOURNAL   Arch. Biochem. Biophys. 313 (2), 373-378 (1994)
   PUBMED   8080286
  REMARK    PROTEIN SEQUENCE OF 19-38, AND SUBUNIT.;
            TISSUE=Venom
REFERENCE   3  (residues 1 to 516)
  AUTHORS   Kommoju,P.R., Macheroux,P. and Ghisla,S.
  TITLE     Molecular cloning, expression and purification of L-amino acid
            oxidase from the Malayan pit viper Calloselasma rhodostoma
  JOURNAL   Protein Expr. Purif. 52 (1), 89-95 (2007)
   PUBMED   17127077
  REMARK    EXPRESSION OF ACTIVE RECOMBINANT LAAO.
REFERENCE   4  (residues 1 to 516)
  AUTHORS   Tonismagi,K., Samel,M., Trummal,K., Ronnholm,G., Siigur,J.,
            Kalkkinen,N. and Siigur,E.
  TITLE     L-amino acid oxidase from Vipera lebetina venom: isolation,
            characterization, effects on platelets and bacteria
  JOURNAL   Toxicon 48 (2), 227-237 (2006)
   PUBMED   16828829
  REMARK    BIOPHYSICOCHEMICAL PROPERTIES.
REFERENCE   5  (residues 1 to 516)
  AUTHORS   Pawelek,P.D., Cheah,J., Coulombe,R., Macheroux,P., Ghisla,S. and
            Vrielink,A.
  TITLE     The structure of L-amino acid oxidase reveals the substrate
            trajectory into an enantiomerically conserved active site
  JOURNAL   EMBO J. 19 (16), 4204-4215 (2000)
   PUBMED   10944103
  REMARK    X-RAY CRYSTALLOGRAPHY (2.0 ANGSTROMS) OF 19-516 IN COMPLEX WITH
            FAD, DISULFIDE BONDS, AND GLYCOSYLATION AT ASN-190 AND ASN-379.;
            TISSUE=Venom
REFERENCE   6  (residues 1 to 516)
  AUTHORS   Moustafa,I.M., Foster,S., Lyubimov,A.Y. and Vrielink,A.
  TITLE     Crystal structure of LAAO from Calloselasma rhodostoma with an
            L-phenylalanine substrate: insights into structure and mechanism
  JOURNAL   J. Mol. Biol. 364 (5), 991-1002 (2006)
   PUBMED   17046020
  REMARK    X-RAY CRYSTALLOGRAPHY (1.8 ANGSTROMS) OF 19-516 IN COMPLEX WITH FAD
            AND SUBSTRATE L-PHE.;
            TISSUE=Venom
COMMENT     On Apr 11, 2002 this sequence version replaced gi:3914245.
            [FUNCTION] Catalyzes an oxidative deamination of predominantly
            hydrophobic and aromatic L-amino acids, thus producing hydrogen
            peroxide that may contribute to the diverse toxic effects of this
            enzyme. Exhibits diverse biological activities, such as hemorrhage,
            hemolysis, edema, apoptosis of vascular endothelial cells or tumor
            cell lines, antibacterial and antiparasitic activities, as well as
            regulation of platelet aggregation. Its effect on platelets is
            controversial, since it either induces aggregation or inhibits
            agonist-induced aggregation. These different effects are probably
            due to different experimental conditions (By similarity).
            {ECO:0000250}.
            [CATALYTIC ACTIVITY] An L-amino acid + H(2)O + O(2) = a 2-oxo acid
            + NH(3) + H(2)O(2).
            [COFACTOR] Name=FAD; Xref=ChEBI:CHEBI:57692.
            [BIOPHYSICOCHEMICAL PROPERTIES] Kinetic parameters: KM=0.63 mM for
            L-Leu {ECO:0000269|PubMed:16828829}; KM=0.24 mM for L-Met
            {ECO:0000269|PubMed:16828829}; KM=0.05 mM for L-Phe
            {ECO:0000269|PubMed:16828829}; KM=0.08 mM for L-Trp
            {ECO:0000269|PubMed:16828829}; pH dependence: Optimum pH is 9.0.
            {ECO:0000269|PubMed:16828829}; Temperature dependence:
            Thermostable. {ECO:0000269|PubMed:16828829}.
            [SUBUNIT] Homodimer; non-covalently linked.
            {ECO:0000269|PubMed:10944103, ECO:0000269|PubMed:17046020,
            ECO:0000269|PubMed:8080286}.
            [SUBCELLULAR LOCATION] Secreted.
            [TISSUE SPECIFICITY] Expressed by the venom gland.
            [SIMILARITY] Belongs to the flavin monoamine oxidase family. FIG1
            subfamily. {ECO:0000305}.
FEATURES             Location/Qualifiers
     source          1..516
                     /organism="Calloselasma rhodostoma"
                     /db_xref="taxon:8717"
     Protein         1..516
                     /product="L-amino-acid oxidase"
                     /EC_number="1.4.3.2"
                     /note="LAAO; LAO"
                     /UniProtKB_evidence="Evidence at protein level"
     Region          1..18
                     /region_name="Signal"
                     /experiment="experimental evidence, no additional details
                     recorded"
                     /note="{ECO:0000269|PubMed:11248687,
                     ECO:0000269|PubMed:8080286}."
     Region          <12..>84
                     /region_name="MDR"
                     /note="Medium chain reductase/dehydrogenase
                     (MDR)/zinc-dependent alcohol dehydrogenase-like family;
                     cl16912"
                     /db_xref="CDD:277494"
     Region          19..516
                     /region_name="Mature chain"
                     /experiment="experimental evidence, no additional details
                     recorded"
                     /note="L-amino-acid oxidase. /FTId=PRO_0000001707."
     Region          26..29
                     /region_name="Helical region"
                     /experiment="experimental evidence, no additional details
                     recorded"
                     /note="{ECO:0000244|PDB:2IID}."
     Bond            28..191
                     /bond_type="disulfide"
                     /experiment="experimental evidence, no additional details
                     recorded"
                     /note="{ECO:0000269|PubMed:10944103}."
     Region          28
                     /region_name="Conflict"
                     /experiment="experimental evidence, no additional details
                     recorded"
                     /note="C -> E (in Ref. 2; AA sequence). {ECO:0000305}."
     Region          33
                     /region_name="Conflict"
                     /experiment="experimental evidence, no additional details
                     recorded"
                     /note="D -> N (in Ref. 2; AA sequence). {ECO:0000305}."
     Region          34..43
                     /region_name="Helical region"
                     /experiment="experimental evidence, no additional details
                     recorded"
                     /note="{ECO:0000244|PDB:2IID}."
     Region          53..57
                     /region_name="Beta-strand region"
                     /experiment="experimental evidence, no additional details
                     recorded"
                     /note="{ECO:0000244|PDB:2IID}."
     Region          56..123
                     /region_name="NAD_binding_8"
                     /note="NAD(P)-binding Rossmann-like domain; pfam13450"
                     /db_xref="CDD:257775"
     Site            order(58..60,62,80..82)
                     /site_type="other"
                     /note="NAD binding site [chemical binding]"
                     /db_xref="CDD:240631"
     Region          61..499
                     /region_name="Amino_oxidase"
                     /note="Flavin containing amine oxidoreductase; pfam01593"
                     /db_xref="CDD:250729"
     Region          61..73
                     /region_name="Helical region"
                     /experiment="experimental evidence, no additional details
                     recorded"
                     /note="{ECO:0000244|PDB:2IID}."
     Site            61..62
                     /site_type="np-binding"
                     /experiment="experimental evidence, no additional details
                     recorded"
                     /note="FAD. {ECO:0000269|PubMed:10944103,
                     ECO:0000269|PubMed:17046020}."
     Region          76..80
                     /region_name="Beta-strand region"
                     /experiment="experimental evidence, no additional details
                     recorded"
                     /note="{ECO:0000244|PDB:2IID}."
     Site            81..82
                     /site_type="np-binding"
                     /experiment="experimental evidence, no additional details
                     recorded"
                     /note="FAD. {ECO:0000269|PubMed:10944103,
                     ECO:0000269|PubMed:17046020}."
     Region          82..87
                     /region_name="Beta-strand region"
                     /experiment="experimental evidence, no additional details
                     recorded"
                     /note="{ECO:0000244|PDB:2IID}."
     Site            89
                     /site_type="binding"
                     /experiment="experimental evidence, no additional details
                     recorded"
                     /note="FAD. {ECO:0000269|PubMed:10944103,
                     ECO:0000269|PubMed:17046020}."
     Region          92..95
                     /region_name="Beta-strand region"
                     /experiment="experimental evidence, no additional details
                     recorded"
                     /note="{ECO:0000244|PDB:2IID}."
     Region          96..99
                     /region_name="Hydrogen bonded turn"
                     /experiment="experimental evidence, no additional details
                     recorded"
                     /note="{ECO:0000244|PDB:2IID}."
     Region          100..105
                     /region_name="Beta-strand region"
                     /experiment="experimental evidence, no additional details
                     recorded"
                     /note="{ECO:0000244|PDB:2IID}."
     Site            105..108
                     /site_type="np-binding"
                     /experiment="experimental evidence, no additional details
                     recorded"
                     /note="FAD. {ECO:0000269|PubMed:10944103,
                     ECO:0000269|PubMed:17046020}."
     Site            108
                     /site_type="binding"
                     /experiment="experimental evidence, no additional details
                     recorded"
                     /note="Substrate."
     Region          114..122
                     /region_name="Helical region"
                     /experiment="experimental evidence, no additional details
                     recorded"
                     /note="{ECO:0000244|PDB:2IID}."
     Region          127..130
                     /region_name="Beta-strand region"
                     /experiment="experimental evidence, no additional details
                     recorded"
                     /note="{ECO:0000244|PDB:2IID}."
     Region          137..141
                     /region_name="Beta-strand region"
                     /experiment="experimental evidence, no additional details
                     recorded"
                     /note="{ECO:0000244|PDB:2IID}."
     Region          144..147
                     /region_name="Beta-strand region"
                     /experiment="experimental evidence, no additional details
                     recorded"
                     /note="{ECO:0000244|PDB:2IID}."
     Region          148..153
                     /region_name="Helical region"
                     /experiment="experimental evidence, no additional details
                     recorded"
                     /note="{ECO:0000244|PDB:2IID}."
     Region          155..158
                     /region_name="Helical region"
                     /experiment="experimental evidence, no additional details
                     recorded"
                     /note="{ECO:0000244|PDB:2IID}."
     Region          164..166
                     /region_name="Helical region"
                     /experiment="experimental evidence, no additional details
                     recorded"
                     /note="{ECO:0000244|PDB:2IID}."
     Region          171..178
                     /region_name="Helical region"
                     /experiment="experimental evidence, no additional details
                     recorded"
                     /note="{ECO:0000244|PDB:2IID}."
     Region          180..188
                     /region_name="Helical region"
                     /experiment="experimental evidence, no additional details
                     recorded"
                     /note="{ECO:0000244|PDB:2IID}."
     Site            190
                     /site_type="glycosylation"
                     /experiment="experimental evidence, no additional details
                     recorded"
                     /note="N-linked (GlcNAc...).
                     {ECO:0000269|PubMed:10944103}."
     Region          191..198
                     /region_name="Helical region"
                     /experiment="experimental evidence, no additional details
                     recorded"
                     /note="{ECO:0000244|PDB:2IID}."
     Region          200..202
                     /region_name="Beta-strand region"
                     /experiment="experimental evidence, no additional details
                     recorded"
                     /note="{ECO:0000244|PDB:1F8R}."
     Region          203..209
                     /region_name="Helical region"
                     /experiment="experimental evidence, no additional details
                     recorded"
                     /note="{ECO:0000244|PDB:2IID}."
     Region          215..224
                     /region_name="Helical region"
                     /experiment="experimental evidence, no additional details
                     recorded"
                     /note="{ECO:0000244|PDB:2IID}."
     Region          228..230
                     /region_name="Helical region"
                     /experiment="experimental evidence, no additional details
                     recorded"
                     /note="{ECO:0000244|PDB:2IID}."
     Region          235..245
                     /region_name="Helical region"
                     /experiment="experimental evidence, no additional details
                     recorded"
                     /note="{ECO:0000244|PDB:2IID}."
     Site            241
                     /site_type="binding"
                     /experiment="experimental evidence, no additional details
                     recorded"
                     /note="Substrate."
     Region          251..254
                     /region_name="Beta-strand region"
                     /experiment="experimental evidence, no additional details
                     recorded"
                     /note="{ECO:0000244|PDB:2IID}."
     Region          260..268
                     /region_name="Helical region"
                     /experiment="experimental evidence, no additional details
                     recorded"
                     /note="{ECO:0000244|PDB:2IID}."
     Region          269..272
                     /region_name="Helical region"
                     /experiment="experimental evidence, no additional details
                     recorded"
                     /note="{ECO:0000244|PDB:2IID}."
     Region          273..276
                     /region_name="Beta-strand region"
                     /experiment="experimental evidence, no additional details
                     recorded"
                     /note="{ECO:0000244|PDB:2IID}."
     Region          278..284
                     /region_name="Beta-strand region"
                     /experiment="experimental evidence, no additional details
                     recorded"
                     /note="{ECO:0000244|PDB:2IID}."
     Site            279
                     /site_type="binding"
                     /experiment="experimental evidence, no additional details
                     recorded"
                     /note="FAD; via amide nitrogen and carbonyl oxygen.
                     {ECO:0000269|PubMed:10944103,
                     ECO:0000269|PubMed:17046020}."
     Region          289..294
                     /region_name="Beta-strand region"
                     /experiment="experimental evidence, no additional details
                     recorded"
                     /note="{ECO:0000244|PDB:2IID}."
     Region          296..298
                     /region_name="Beta-strand region"
                     /experiment="experimental evidence, no additional details
                     recorded"
                     /note="{ECO:0000244|PDB:2IID}."
     Region          302..310
                     /region_name="Beta-strand region"
                     /experiment="experimental evidence, no additional details
                     recorded"
                     /note="{ECO:0000244|PDB:2IID}."
     Region          314..317
                     /region_name="Helical region"
                     /experiment="experimental evidence, no additional details
                     recorded"
                     /note="{ECO:0000244|PDB:2IID}."
     Region          320..324
                     /region_name="Beta-strand region"
                     /experiment="experimental evidence, no additional details
                     recorded"
                     /note="{ECO:0000244|PDB:2IID}."
     Region          328..336
                     /region_name="Helical region"
                     /experiment="experimental evidence, no additional details
                     recorded"
                     /note="{ECO:0000244|PDB:2IID}."
     Region          342..351
                     /region_name="Beta-strand region"
                     /experiment="experimental evidence, no additional details
                     recorded"
                     /note="{ECO:0000244|PDB:2IID}."
     Bond            349..430
                     /bond_type="disulfide"
                     /experiment="experimental evidence, no additional details
                     recorded"
                     /note="{ECO:0000269|PubMed:10944103}."
     Region          353..357
                     /region_name="Helical region"
                     /experiment="experimental evidence, no additional details
                     recorded"
                     /note="{ECO:0000244|PDB:2IID}."
     Region          361..368
                     /region_name="Beta-strand region"
                     /experiment="experimental evidence, no additional details
                     recorded"
                     /note="{ECO:0000244|PDB:2IID}."
     Region          372..374
                     /region_name="Beta-strand region"
                     /experiment="experimental evidence, no additional details
                     recorded"
                     /note="{ECO:0000244|PDB:2IID}."
     Site            379
                     /site_type="glycosylation"
                     /experiment="experimental evidence, no additional details
                     recorded"
                     /note="N-linked (GlcNAc...).
                     {ECO:0000269|PubMed:10944103}."
     Region          385..392
                     /region_name="Beta-strand region"
                     /experiment="experimental evidence, no additional details
                     recorded"
                     /note="{ECO:0000244|PDB:2IID}."
     Site            390
                     /site_type="binding"
                     /experiment="experimental evidence, no additional details
                     recorded"
                     /note="Substrate."
     Region          393..397
                     /region_name="Helical region"
                     /experiment="experimental evidence, no additional details
                     recorded"
                     /note="{ECO:0000244|PDB:2IID}."
     Region          398..401
                     /region_name="Hydrogen bonded turn"
                     /experiment="experimental evidence, no additional details
                     recorded"
                     /note="{ECO:0000244|PDB:2IID}."
     Region          404..419
                     /region_name="Helical region"
                     /experiment="experimental evidence, no additional details
                     recorded"
                     /note="{ECO:0000244|PDB:2IID}."
     Region          423..429
                     /region_name="Helical region"
                     /experiment="experimental evidence, no additional details
                     recorded"
                     /note="{ECO:0000244|PDB:2IID}."
     Region          430..437
                     /region_name="Beta-strand region"
                     /experiment="experimental evidence, no additional details
                     recorded"
                     /note="{ECO:0000244|PDB:2IID}."
     Region          438..440
                     /region_name="Helical region"
                     /experiment="experimental evidence, no additional details
                     recorded"
                     /note="{ECO:0000244|PDB:2IID}."
     Region          442..444
                     /region_name="Hydrogen bonded turn"
                     /experiment="experimental evidence, no additional details
                     recorded"
                     /note="{ECO:0000244|PDB:2IID}."
     Region          446..449
                     /region_name="Beta-strand region"
                     /experiment="experimental evidence, no additional details
                     recorded"
                     /note="{ECO:0000244|PDB:2IID}."
     Region          455..464
                     /region_name="Helical region"
                     /experiment="experimental evidence, no additional details
                     recorded"
                     /note="{ECO:0000244|PDB:2IID}."
     Region          470..472
                     /region_name="Beta-strand region"
                     /experiment="experimental evidence, no additional details
                     recorded"
                     /note="{ECO:0000244|PDB:2IID}."
     Region          475..477
                     /region_name="Helical region"
                     /experiment="experimental evidence, no additional details
                     recorded"
                     /note="{ECO:0000244|PDB:2IID}."
     Site            475
                     /site_type="binding"
                     /experiment="experimental evidence, no additional details
                     recorded"
                     /note="FAD. {ECO:0000269|PubMed:10944103,
                     ECO:0000269|PubMed:17046020}."
     Region          478..482
                     /region_name="Beta-strand region"
                     /experiment="experimental evidence, no additional details
                     recorded"
                     /note="{ECO:0000244|PDB:2IID}."
     Site            482..487
                     /site_type="np-binding"
                     /experiment="experimental evidence, no additional details
                     recorded"
                     /note="FAD. {ECO:0000269|PubMed:10944103,
                     ECO:0000269|PubMed:17046020}."
     Site            482..483
                     /site_type="np-binding"
                     /experiment="experimental evidence, no additional details
                     recorded"
                     /note="Substrate."
     Region          484..503
                     /region_name="Helical region"
                     /experiment="experimental evidence, no additional details
                     recorded"
                     /note="{ECO:0000244|PDB:2IID}."
ORIGIN      
        1 mnvffmfsll flaalgscad drnplaecfq endyeeflei arnglkatsn pkhvvivgag
       61 maglsaayvl agaghqvtvl easerpggrv rtyrneeagw yanlgpmrlp ekhrivreyi
      121 rkfdlrlnef sqendnawyf iknirkkvge vkkdpgllky pvkpseagks agqlyeeslg
      181 kvveelkrtn csyilnkydt ystkeylike gdlspgavdm igdllnedsg yyvsfieslk
      241 hddifayekr fdeivdgmdk lptamyrdiq dkvhfnaqvi kiqqndqkvt vvyetlsket
      301 psvtadyviv cttsravrli kfnppllpkk ahalrsvhyr sgtkifltct tkfweddgih
      361 ggksttdlps rfiyypnhnf tngvgviiay gigddanffq aldfkdcadi vfndlslihq
      421 lpkkdiqsfc ypsviqkwsl dkyamggitt ftpyqfqhfs dpltasqgri yfageytaqa
      481 hgwidstiks glraardvnl asenpsgihl sndnel
//
VERSION     K9N7B7.1  GI:704043542
DBSOURCE    UniProtKB: locus OXLA_CRODM, accession K9N7B7;
            class: standard.
            created: Oct 29, 2014.
            sequence updated: Mar 6, 2013.
            annotation updated: Jan 7, 2015.
            xrefs: KC154267.1, AFY13334.1
            xrefs (non-sequence databases): ProteinModelPortal:K9N7B7,
            GO:0005576, GO:0001716, GO:0042742, InterPro:IPR002937,
            Pfam:PF01593
KEYWORDS    Antibiotic; Antimicrobial; Direct protein sequencing; Disulfide
            bond; FAD; Flavoprotein; Glycoprotein; Oxidoreductase; Secreted;
            Signal.
SOURCE      Crotalus durissus cumanensis
  ORGANISM  Crotalus durissus cumanensis
            Eukaryota; Metazoa; Chordata; Craniata; Vertebrata; Euteleostomi;
            Lepidosauria; Squamata; Bifurcata; Unidentata; Episquamata;
            Toxicofera; Serpentes; Colubroidea; Viperidae; Crotalinae;
            Crotalus.
REFERENCE   1  (residues 1 to 498)
  AUTHORS   Vargas,L.J., Quintana,J.C., Pereanez,J.A., Nunez,V., Sanz,L. and
            Calvete,J.
  TITLE     Cloning and characterization of an antibacterial L-amino acid
            oxidase from Crotalus durissus cumanensis venom
  JOURNAL   Toxicon 64, 1-11 (2013)
   PUBMED   23287728
  REMARK    NUCLEOTIDE SEQUENCE [MRNA], IDENTIFICATION BY MASS SPECTROMETRY,
            FUNCTION, CATALYTIC ACTIVITY, AND SUBCELLULAR LOCATION.;
            TISSUE=Venom, and Venom gland
REFERENCE   2  (residues 1 to 498)
  AUTHORS   Calvete,J.J., Sanz,L., Cid,P., de la Torre,P., Flores-Diaz,M., Dos
            Santos,M.C., Borges,A., Bremo,A., Angulo,Y., Lomonte,B.,
            Alape-Giron,A. and Gutierrez,J.M.
  TITLE     Snake venomics of the Central American rattlesnake Crotalus simus
            and the South American Crotalus durissus complex points to
            neurotoxicity as an adaptive paedomorphic trend along Crotalus
            dispersal in South America
  JOURNAL   J. Proteome Res. 9 (1), 528-544 (2010)
   PUBMED   19863078
  REMARK    PROTEIN SEQUENCE OF 3-17, AND IDENTIFICATION BY MASS SPECTROMETRY.;
            TISSUE=Venom
COMMENT     [FUNCTION] Catalyzes an oxidative deamination of predominantly
            hydrophobic and aromatic L-amino acids (tested on L-Leu), thus
            producing hydrogen peroxide that may contribute to the diverse
            toxic effects of this enzyme. Damages cell membranes of the
            Gram-positive bacteria S.aureus (MIC=8 ug/ml and MBC=16 ug/ml) and
            the Gram-negative bacteria A.baumannii (MIC=16 ug/ml and MBC=32
            ug/ml). This antimicrobial activity is dependent on the production
            of hydrogen peroxyde, since it is inhibited by catalase, an
            hydrogen peroxyde scavenger. {ECO:0000269|PubMed:23287728}.
            [CATALYTIC ACTIVITY] An L-amino acid + H(2)O + O(2) = a 2-oxo acid
            + NH(3) + H(2)O(2). {ECO:0000269|PubMed:23287728}.
            [BIOPHYSICOCHEMICAL PROPERTIES] Kinetic parameters: KM=9.23 uM for
            L-Leu {ECO:0000269|PubMed:23287728}; Vmax=0.46 uM/min/mg enzyme for
            L-Leu {ECO:0000269|PubMed:23287728}.
            [SUBUNIT] Monomer. {ECO:0000303|PubMed:23287728}.
            [SUBCELLULAR LOCATION] Secreted {ECO:0000269|PubMed:23287728}.
            [TISSUE SPECIFICITY] Expressed by the venom gland. {ECO:0000305}.
            [MISCELLANEOUS] Does not show antimicrobial activities against
            E.coli. Does not induce cytotoxicity toward C2C12 cells (at 40
            ug/ml) and peripheral blood mononuclear cells (up to 200 ug/ml).
            {ECO:0000269|PubMed:23287728}.
            [SIMILARITY] Belongs to the flavin monoamine oxidase family. FIG1
            subfamily. {ECO:0000250|UniProtKB:P56742}.
FEATURES             Location/Qualifiers
     source          1..498
                     /organism="Crotalus durissus cumanensis"
                     /sub_species="cumanensis"
                     /db_xref="taxon:184542"
     Protein         <1..498
                     /product="L-amino acid oxidase Cdc18"
                     /EC_number="1.4.3.2"
                     /note="CdcLAAO; LAO"
                     /UniProtKB_evidence="Evidence at protein level"
     Region          <1..2
                     /region_name="Signal"
                     /experiment="experimental evidence, no additional details
                     recorded"
                     /note="{ECO:0000269|PubMed:19863078}."
     Region          3..498
                     /region_name="Mature chain"
                     /experiment="experimental evidence, no additional details
                     recorded"
                     /note="L-amino acid oxidase Cdc18. /FTId=PRO_0000430748."
     Bond            12..173
                     /bond_type="disulfide"
                     /experiment="experimental evidence, no additional details
                     recorded"
                     /note="{ECO:0000250|UniProtKB:P81382}."
     Region          40..105
                     /region_name="NAD_binding_8"
                     /note="NAD(P)-binding Rossmann-like domain; pfam13450"
                     /db_xref="CDD:257775"
     Site            order(42..44,46,64..66)
                     /site_type="other"
                     /note="NAD binding site [chemical binding]"
                     /db_xref="CDD:240631"
     Region          45..483
                     /region_name="Amino_oxidase"
                     /note="Flavin containing amine oxidoreductase; pfam01593"
                     /db_xref="CDD:250729"
     Site            45..46
                     /site_type="np-binding"
                     /experiment="experimental evidence, no additional details
                     recorded"
                     /note="FAD. {ECO:0000250|UniProtKB:P81382}."
     Site            65..66
                     /site_type="np-binding"
                     /experiment="experimental evidence, no additional details
                     recorded"
                     /note="FAD. {ECO:0000250|UniProtKB:P81382}."
     Site            73
                     /site_type="binding"
                     /experiment="experimental evidence, no additional details
                     recorded"
                     /note="FAD. {ECO:0000250|UniProtKB:P81382}."
     Site            87..90
                     /site_type="np-binding"
                     /experiment="experimental evidence, no additional details
                     recorded"
                     /note="FAD. {ECO:0000250|UniProtKB:P81382}."
     Site            90
                     /site_type="binding"
                     /experiment="experimental evidence, no additional details
                     recorded"
                     /note="Substrate. {ECO:0000250|UniProtKB:P81382}."
     Site            223
                     /site_type="binding"
                     /experiment="experimental evidence, no additional details
                     recorded"
                     /note="Substrate. {ECO:0000250|UniProtKB:P81382}."
     Site            263
                     /site_type="binding"
                     /experiment="experimental evidence, no additional details
                     recorded"
                     /note="FAD; via amide nitrogen and carbonyl oxygen.
                     {ECO:0000250|UniProtKB:P81382}."
     Bond            333..414
                     /bond_type="disulfide"
                     /experiment="experimental evidence, no additional details
                     recorded"
                     /note="{ECO:0000250|UniProtKB:P81382}."
     Site            363
                     /site_type="glycosylation"
                     /experiment="experimental evidence, no additional details
                     recorded"
                     /note="N-linked (GlcNAc...).
                     {ECO:0000255|PROSITE-ProRule:PRU00498}."
     Site            374
                     /site_type="binding"
                     /experiment="experimental evidence, no additional details
                     recorded"
                     /note="Substrate. {ECO:0000250|UniProtKB:P81382}."
     Site            459
                     /site_type="binding"
                     /experiment="experimental evidence, no additional details
                     recorded"
                     /note="FAD. {ECO:0000250|UniProtKB:P81382}."
     Site            466..471
                     /site_type="np-binding"
                     /experiment="experimental evidence, no additional details
                     recorded"
                     /note="FAD. {ECO:0000250|UniProtKB:P81382}."
     Site            466..467
                     /site_type="np-binding"
                     /experiment="experimental evidence, no additional details
                     recorded"
                     /note="Substrate. {ECO:0000250|UniProtKB:P81382}."
ORIGIN      
        1 scaddrnple ecfretdyee fleiarnglt vtsnpkhvvi vgagmaglsa ayvlagaghq
       61 vtvleaserv ggrvrtyrkk dwyanlgpmr lptkhrivre yirkfglqln effqenenaw
      121 yfiknirkrv revknnpgil eypvkpseeg ksaaqlyves lrkvvkelkr tnckyildky
      181 dtystkeyll kegnlspgav dmigdllned sgyyvsfies lkhddifgye krfdeivggm
      241 dqlptsmyea ikekvqvhfn arvieiqqnd retkvtyqts anempsvtad yvivcttsra
      301 arrikfeppl ppkkahalrs vhyrsgtkif ltckrkfwed dgirggkstt dlpsrfiyyp
      361 nhnftsgvgv iiaygigdda nffqaldfkd cadivindls lihqlpkedi qtfcrpsmiq
      421 rwsldkyamg gittftpyqf qhfsealtap fkriyfagey taqfhgwids tiksgltaar
      481 dvnrasenps gihlsndn
//
VERSION     P56742.2  GI:124106294
DBSOURCE    UniProtKB: locus OXLA_CROAT, accession P56742;
            class: standard.
            extra accessions:Q9PWC9
            created: May 30, 2000.
            sequence updated: Jan 23, 2007.
            annotation updated: Nov 26, 2014.
            xrefs: AF093248.1, AAD45200.1
            xrefs (non-sequence databases): ProteinModelPortal:P56742,
            SMR:P56742, HOVERGEN:HBG005729, GO:0005576, GO:0001716, GO:0006915,
            GO:0042742, GO:0044179, InterPro:IPR002937, Pfam:PF01593
KEYWORDS    Antibiotic; Antimicrobial; Apoptosis; Cytolysis; Direct protein
            sequencing; Disulfide bond; FAD; Flavoprotein; Glycoprotein;
            Hemolysis; Hemorrhagic toxin; Hemostasis impairing toxin;
            Oxidoreductase; Secreted; Signal; Toxin.
SOURCE      Crotalus atrox (western diamondback rattlesnake)
  ORGANISM  Crotalus atrox
            Eukaryota; Metazoa; Chordata; Craniata; Vertebrata; Euteleostomi;
            Lepidosauria; Squamata; Bifurcata; Unidentata; Episquamata;
            Toxicofera; Serpentes; Colubroidea; Viperidae; Crotalinae;
            Crotalus.
REFERENCE   1  (residues 1 to 516)
  AUTHORS   Torii,S., Yamane,K., Mashima,T., Haga,N., Yamamoto,K., Fox,J.W.,
            Naito,M. and Tsuruo,T.
  TITLE     Molecular cloning and functional analysis of apoxin I, a snake
            venom-derived apoptosis-inducing factor with L-amino acid oxidase
            activity
  JOURNAL   Biochemistry 39 (12), 3197-3205 (2000)
   PUBMED   10727211
  REMARK    NUCLEOTIDE SEQUENCE [MRNA], PROTEIN SEQUENCE OF 19-38; 97-109;
            126-138; 240-247 AND 491-505, CATALYTIC ACTIVITY, AND
            GLYCOSYLATION.;
            TISSUE=Venom, and Venom gland
REFERENCE   2  (residues 1 to 516)
  AUTHORS   Torii,S., Naito,M. and Tsuruo,T.
  TITLE     Apoxin I, a novel apoptosis-inducing factor with L-amino acid
            oxidase activity purified from Western diamondback rattlesnake
            venom
  JOURNAL   J. Biol. Chem. 272 (14), 9539-9542 (1997)
   PUBMED   9083096
  REMARK    PROTEIN SEQUENCE OF 19-38, FUNCTION, AND CATALYTIC ACTIVITY.;
            TISSUE=Venom
REFERENCE   3  (residues 1 to 516)
  AUTHORS   Calvete,J.J., Fasoli,E., Sanz,L., Boschetti,E. and Righetti,P.G.
  TITLE     Exploring the venom proteome of the western diamondback
            rattlesnake, Crotalus atrox, via snake venomics and combinatorial
            peptide ligand library approaches
  JOURNAL   J. Proteome Res. 8 (6), 3055-3067 (2009)
   PUBMED   19371136
  REMARK    PROTEIN SEQUENCE OF 19-33, AND IDENTIFICATION BY MASS
            SPECTROMETRY.;
            TISSUE=Venom
COMMENT     On or before Jan 24, 2007 this sequence version replaced
            gi:82118744, gi:6685713.
            [FUNCTION] Catalyzes an oxidative deamination of predominantly
            hydrophobic and aromatic L-amino acids (L-Leu), thus producing
            hydrogen peroxide that may contribute to the diverse toxic effects
            of this enzyme. Exhibits diverse biological activities, such as
            hemolysis, edema, antibacterial and antiparasitic activities, as
            well as regulation of platelet aggregation. Effects of snake
            L-amino oxidases on platelets are controversial, since they either
            induce aggregation or inhibit agonist-induced aggregation. These
            different effects are probably due to different experimental
            conditions (By similarity). In addition, this protein induces
            hemorrhage and apoptosis. {ECO:0000250,
            ECO:0000269|PubMed:9083096}.
            [CATALYTIC ACTIVITY] An L-amino acid + H(2)O + O(2) = a 2-oxo acid
            + NH(3) + H(2)O(2). {ECO:0000269|PubMed:10727211,
            ECO:0000269|PubMed:9083096}.
            [COFACTOR] Name=FAD; Xref=ChEBI:CHEBI:57692.
            [SUBUNIT] Homodimer; non-covalently linked. {ECO:0000250}.
            [SUBCELLULAR LOCATION] Secreted.
            [TISSUE SPECIFICITY] Expressed by the venom gland.
            [PTM] N-glycosylated. Glycosylation is needed for activity.
            {ECO:0000269|PubMed:10727211}.
            [SIMILARITY] Belongs to the flavin monoamine oxidase family. FIG1
            subfamily. {ECO:0000305}.
FEATURES             Location/Qualifiers
     source          1..516
                     /organism="Crotalus atrox"
                     /db_xref="taxon:8730"
     Protein         1..516
                     /product="L-amino-acid oxidase"
                     /EC_number="1.4.3.2"
                     /note="LAAO; LAO; Apoxin I; Apoxin-1"
                     /UniProtKB_evidence="Evidence at protein level"
     Region          1..18
                     /region_name="Signal"
                     /experiment="experimental evidence, no additional details
                     recorded"
                     /note="{ECO:0000269|PubMed:10727211,
                     ECO:0000269|PubMed:19371136, ECO:0000269|PubMed:9083096}."
     Region          19..516
                     /region_name="Mature chain"
                     /experiment="experimental evidence, no additional details
                     recorded"
                     /note="L-amino-acid oxidase. /FTId=PRO_0000099870."
     Bond            28..189
                     /bond_type="disulfide"
                     /experiment="experimental evidence, no additional details
                     recorded"
                     /note="{ECO:0000250}."
     Region          56..121
                     /region_name="NAD_binding_8"
                     /note="NAD(P)-binding Rossmann-like domain; pfam13450"
                     /db_xref="CDD:257775"
     Site            order(58..60,62,80..82)
                     /site_type="other"
                     /note="NAD binding site [chemical binding]"
                     /db_xref="CDD:240631"
     Region          61..499
                     /region_name="Amino_oxidase"
                     /note="Flavin containing amine oxidoreductase; pfam01593"
                     /db_xref="CDD:250729"
     Site            61..62
                     /site_type="np-binding"
                     /experiment="experimental evidence, no additional details
                     recorded"
                     /note="FAD. {ECO:0000250}."
     Site            81..82
                     /site_type="np-binding"
                     /experiment="experimental evidence, no additional details
                     recorded"
                     /note="FAD. {ECO:0000250}."
     Site            89
                     /site_type="binding"
                     /experiment="experimental evidence, no additional details
                     recorded"
                     /note="FAD. {ECO:0000250}."
     Site            103..106
                     /site_type="np-binding"
                     /experiment="experimental evidence, no additional details
                     recorded"
                     /note="FAD. {ECO:0000250}."
     Site            106
                     /site_type="binding"
                     /experiment="experimental evidence, no additional details
                     recorded"
                     /note="Substrate. {ECO:0000250}."
     Site            239
                     /site_type="binding"
                     /experiment="experimental evidence, no additional details
                     recorded"
                     /note="Substrate. {ECO:0000250}."
     Site            279
                     /site_type="binding"
                     /experiment="experimental evidence, no additional details
                     recorded"
                     /note="FAD; via amide nitrogen and carbonyl oxygen.
                     {ECO:0000250}."
     Bond            349..430
                     /bond_type="disulfide"
                     /experiment="experimental evidence, no additional details
                     recorded"
                     /note="{ECO:0000250}."
     Site            379
                     /site_type="glycosylation"
                     /experiment="experimental evidence, no additional details
                     recorded"
                     /note="N-linked (GlcNAc...). {ECO:0000255}."
     Site            390
                     /site_type="binding"
                     /experiment="experimental evidence, no additional details
                     recorded"
                     /note="Substrate. {ECO:0000250}."
     Site            475
                     /site_type="binding"
                     /experiment="experimental evidence, no additional details
                     recorded"
                     /note="FAD. {ECO:0000250}."
     Site            482..487
                     /site_type="np-binding"
                     /experiment="experimental evidence, no additional details
                     recorded"
                     /note="FAD. {ECO:0000250}."
     Site            482..483
                     /site_type="np-binding"
                     /experiment="experimental evidence, no additional details
                     recorded"
                     /note="Substrate. {ECO:0000250}."
ORIGIN      
        1 mnvffmfsll flaalgscah drnpleecfr etdyeeflei akngltatsn pkrvvivgag
       61 maglsaayvl agaghqvtvl easervggrv rtyrkkdwya nlgpmrlptk hrivreyikk
      121 fdlklnefsq enenawyfik nirkrvrevk nnpglleypv kpseegksaa qlyveslrkv
      181 vkelkrtnck yildkydtys tkeyllkegn lspgavdmig dllnedsgyy vsfieslkhd
      241 difgyekrfd eivggmdqlp tsmyeaikek vqvhfnarvi eiqqndreat vtyqtsanem
      301 ssvtadyviv cttsraarri kfepplppkk ahalrsvhyr sgtkifltck kkfweddgir
      361 ggksttdlps rfiyypnhnf tsgvgviiay gigddanffq aldfkdcadi vindlslihq
      421 lpkediqtfc rpsmiqrwsl dkyamggitt ftpyqfqhfs ealtapfkri yfageytaqf
      481 hgwidstiks gltaardvnr asenpsgihl sndnef
//
VERSION     P0DI89.1  GI:347602322
DBSOURCE    UniProtKB: locus OXLA_BOTLC, accession P0DI89;
            class: standard.
            created: Sep 21, 2011.
            sequence updated: Sep 21, 2011.
            annotation updated: Jan 7, 2015.
            
            xrefs (non-sequence databases): GO:0005576, GO:0001716, GO:0006915,
            GO:0042742, GO:0044179
KEYWORDS    Antibiotic; Antimicrobial; Apoptosis; Cytolysis; Direct protein
            sequencing; Disulfide bond; FAD; Flavoprotein; Glycoprotein;
            Hemolysis; Hemostasis impairing toxin; Oxidoreductase; Platelet
            aggregation inhibiting toxin; Secreted; Toxin.
SOURCE      Bothrops leucurus
  ORGANISM  Bothrops leucurus
            Eukaryota; Metazoa; Chordata; Craniata; Vertebrata; Euteleostomi;
            Lepidosauria; Squamata; Bifurcata; Unidentata; Episquamata;
            Toxicofera; Serpentes; Colubroidea; Viperidae; Crotalinae;
            Bothrops.
REFERENCE   1  (residues 1 to 30)
  AUTHORS   Naumann,G.B., Silva,L.F., Silva,L., Faria,G., Richardson,M.,
            Evangelista,K., Kohlhoff,M., Gontijo,C.M., Navdaev,A., de
            Rezende,F.F., Eble,J.A. and Sanchez,E.F.
  TITLE     Cytotoxicity and inhibition of platelet aggregation caused by an
            l-amino acid oxidase from Bothrops leucurus venom
  JOURNAL   Biochim. Biophys. Acta 1810 (7), 683-694 (2011)
   PUBMED   21539897
  REMARK    PROTEIN SEQUENCE, FUNCTION, BIOPHYSICOCHEMICAL PROPERTIES, SUBUNIT,
            GLYCOSYLATION, AND MASS SPECTROMETRY.;
            TISSUE=Venom
COMMENT     [FUNCTION] Catalyzes an oxidative deamination of predominantly
            hydrophobic and aromatic L-amino acids (high activity against
            L-Met, L-Leu, L-Nle, L-Trp, L-Phe and moderate activity against
            L-Tyr), thus producing hydrogen peroxide that may contribute to the
            diverse toxic effects of this enzyme. Exhibits diverse biological
            activities, such as hemorrhage, hemolysis, edema, antibacterial and
            antiparasitic activities (By similarity). In addition, this protein
            induces apoptosis. It also interacts with endothelial cells, and
            inhibits collagen- and ADP-induced platelet aggregation. L-LAAO
            family effects on platelets are controversial, since it either
            induces aggregation or inhibits agonist-induced aggregation. These
            different effects are probably due to different experimental
            conditions. {ECO:0000250, ECO:0000269|PubMed:21539897}.
            [CATALYTIC ACTIVITY] An L-amino acid + H(2)O + O(2) = a 2-oxo acid
            + NH(3) + H(2)O(2).
            [COFACTOR] Name=FAD; Xref=ChEBI:CHEBI:57692;
            Evidence={ECO:0000250}.
            [BIOPHYSICOCHEMICAL PROPERTIES] pH dependence: Optimum pH is
            7.5-8.8 for L-Leu. {ECO:0000269|PubMed:21539897}.
            [SUBUNIT] Monomer. This is in contrast with most of its orthologs,
            that are non-covalently linked homodimers.
            {ECO:0000269|PubMed:21539897}.
            [SUBCELLULAR LOCATION] Secreted.
            [TISSUE SPECIFICITY] Expressed by the venom gland.
            [PTM] N-glycosylated. {ECO:0000269|PubMed:21539897}.
            [MASS SPECTROMETRY] Mass=57000; Method=MALDI; Range=1-?;
            Evidence={ECO:0000269|PubMed:21539897}.
            [MISCELLANEOUS] Has parasiticidal activities against both
            trypanosomes and leishmania, as a result of enzyme-catalyzed
            hydrogen peroxide production. {ECO:0000305|PubMed:21539897}.
            [SIMILARITY] Belongs to the flavin monoamine oxidase family. FIG1
            subfamily. {ECO:0000305}.
            [CAUTION] The existence of several isoforms has been reported that
            may be due to either different composition or different
            glycosylation or by the synthesis from different genes.
            {ECO:0000305|PubMed:21539897}.
FEATURES             Location/Qualifiers
     source          1..30
                     /organism="Bothrops leucurus"
                     /db_xref="taxon:157295"
     Protein         1..>30
                     /product="L-amino-acid oxidase"
                     /EC_number="1.4.3.2"
                     /note="LAAO; LAO"
                     /UniProtKB_evidence="Evidence at protein level"
     Region          1..>30
                     /region_name="Mature chain"
                     /experiment="experimental evidence, no additional details
                     recorded"
                     /note="L-amino-acid oxidase. /FTId=PRO_0000412596."
     Bond            10..30
                     /bond_type="disulfide"
                     /experiment="experimental evidence, no additional details
                     recorded"
                     /note="{ECO:0000250}."
ORIGIN      
        1 addrnpleec fretdyeefl eiaknglstt
//
VERSION     B5U6Y8.1  GI:347602327
DBSOURCE    UniProtKB: locus OXLA_ECHOC, accession B5U6Y8;
            class: standard.
            created: Sep 21, 2011.
            sequence updated: Nov 4, 2008.
            annotation updated: Apr 1, 2015.
            xrefs: FM177950.1, CAQ72894.1
            xrefs (non-sequence databases): ProteinModelPortal:B5U6Y8,
            HOVERGEN:HBG005729, GO:0005576, GO:0001716, GO:0006915, GO:0042742,
            GO:0044179, InterPro:IPR002937, Pfam:PF01593
KEYWORDS    Antibiotic; Antimicrobial; Apoptosis; Cytolysis; Disulfide bond;
            FAD; Flavoprotein; Glycoprotein; Hemolysis; Hemostasis impairing
            toxin; Oxidoreductase; Secreted; Signal; Toxin.
SOURCE      Echis ocellatus
  ORGANISM  Echis ocellatus
            Eukaryota; Metazoa; Chordata; Craniata; Vertebrata; Euteleostomi;
            Lepidosauria; Squamata; Bifurcata; Unidentata; Episquamata;
            Toxicofera; Serpentes; Colubroidea; Viperidae; Viperinae; Echis.
REFERENCE   1  (residues 1 to 504)
  AUTHORS   Wagstaff,S.C., Sanz,L., Juarez,P., Harrison,R.A. and Calvete,J.J.
  TITLE     Combined snake venomics and venom gland transcriptomic analysis of
            the ocellated carpet viper, Echis ocellatus
  JOURNAL   J Proteomics 71 (6), 609-623 (2009)
   PUBMED   19026773
  REMARK    NUCLEOTIDE SEQUENCE [MRNA], IDENTIFICATION BY MASS SPECTROMETRY,
            AND SUBCELLULAR LOCATION.;
            TISSUE=Venom, and Venom gland
COMMENT     [FUNCTION] Catalyzes an oxidative deamination of predominantly
            hydrophobic and aromatic L-amino acids, thus producing hydrogen
            peroxide that may contribute to the diverse toxic effects of this
            enzyme. Exhibits diverse biological activities, such as hemorrhage,
            hemolysis, edema, apoptosis of vascular endothelial cells or tumor
            cell lines, antibacterial and antiparasitic activities, as well as
            regulation of platelet aggregation. Its effect on platelets is
            controversial, since it either induces aggregation or inhibits
            agonist-induced aggregation. These different effects are probably
            due to different experimental conditions. {ECO:0000250}.
            [CATALYTIC ACTIVITY] An L-amino acid + H(2)O + O(2) = a 2-oxo acid
            + NH(3) + H(2)O(2).
            [COFACTOR] Name=FAD; Xref=ChEBI:CHEBI:57692;
            Evidence={ECO:0000250}.
            [SUBUNIT] Homodimer; non-covalently linked. {ECO:0000250}.
            [SUBCELLULAR LOCATION] Secreted {ECO:0000269|PubMed:19026773}.
            [TISSUE SPECIFICITY] Expressed by the venom gland. {ECO:0000305}.
            [PTM] N-glycosylated. {ECO:0000250}.
            [SIMILARITY] Belongs to the flavin monoamine oxidase family. FIG1
            subfamily. {ECO:0000305}.
FEATURES             Location/Qualifiers
     source          1..504
                     /organism="Echis ocellatus"
                     /db_xref="taxon:99586"
     Protein         1..504
                     /product="L-amino-acid oxidase"
                     /EC_number="1.4.3.2"
                     /note="LAAO; LAO"
                     /UniProtKB_evidence="Evidence at protein level"
     Region          1..18
                     /region_name="Signal"
                     /experiment="experimental evidence, no additional details
                     recorded"
                     /note="{ECO:0000250}."
     Region          19..504
                     /region_name="Mature chain"
                     /experiment="experimental evidence, no additional details
                     recorded"
                     /note="L-amino-acid oxidase. /FTId=PRO_0000412602."
     Bond            28..191
                     /bond_type="disulfide"
                     /experiment="experimental evidence, no additional details
                     recorded"
                     /note="{ECO:0000250}."
     Region          56..123
                     /region_name="NAD_binding_8"
                     /note="NAD(P)-binding Rossmann-like domain; pfam13450"
                     /db_xref="CDD:257775"
     Site            order(58..60,62,80..82)
                     /site_type="other"
                     /note="NAD binding site [chemical binding]"
                     /db_xref="CDD:240631"
     Region          61..499
                     /region_name="Amino_oxidase"
                     /note="Flavin containing amine oxidoreductase; pfam01593"
                     /db_xref="CDD:250729"
     Site            61..62
                     /site_type="np-binding"
                     /experiment="experimental evidence, no additional details
                     recorded"
                     /note="FAD. {ECO:0000250}."
     Site            81..82
                     /site_type="np-binding"
                     /experiment="experimental evidence, no additional details
                     recorded"
                     /note="FAD. {ECO:0000250}."
     Site            89
                     /site_type="binding"
                     /experiment="experimental evidence, no additional details
                     recorded"
                     /note="FAD. {ECO:0000250}."
     Site            105..108
                     /site_type="np-binding"
                     /experiment="experimental evidence, no additional details
                     recorded"
                     /note="FAD. {ECO:0000250}."
     Site            108
                     /site_type="binding"
                     /experiment="experimental evidence, no additional details
                     recorded"
                     /note="Substrate. {ECO:0000250}."
     Site            190
                     /site_type="glycosylation"
                     /experiment="experimental evidence, no additional details
                     recorded"
                     /note="N-linked (GlcNAc...). {ECO:0000255}."
     Site            241
                     /site_type="binding"
                     /experiment="experimental evidence, no additional details
                     recorded"
                     /note="Substrate. {ECO:0000250}."
     Site            279
                     /site_type="binding"
                     /experiment="experimental evidence, no additional details
                     recorded"
                     /note="FAD; via amide nitrogen and carbonyl oxygen.
                     {ECO:0000250}."
     Bond            349..430
                     /bond_type="disulfide"
                     /experiment="experimental evidence, no additional details
                     recorded"
                     /note="{ECO:0000250}."
     Site            379
                     /site_type="glycosylation"
                     /experiment="experimental evidence, no additional details
                     recorded"
                     /note="N-linked (GlcNAc...). {ECO:0000255}."
     Site            390
                     /site_type="binding"
                     /experiment="experimental evidence, no additional details
                     recorded"
                     /note="Substrate. {ECO:0000250}."
     Site            475
                     /site_type="binding"
                     /experiment="experimental evidence, no additional details
                     recorded"
                     /note="FAD. {ECO:0000250}."
     Site            482..487
                     /site_type="np-binding"
                     /experiment="experimental evidence, no additional details
                     recorded"
                     /note="FAD. {ECO:0000250}."
     Site            482..483
                     /site_type="np-binding"
                     /experiment="experimental evidence, no additional details
                     recorded"
                     /note="Substrate. {ECO:0000250}."
ORIGIN      
        1 mniffmfsll flatlgscad dknpleecfr eadyeeflei aknglkktsn pkdivvvgag
       61 msglsaayvl agaghkvtvl easqlvggrv rthrnakegw yanlgpmrip ekhrivreyi
      121 rkfglelnef vqetdngwyf vknirkrvge vkkdpgllky pvkpseagks agqlyqealg
      181 kaveelkrtn csymlnkydt ystkeylike gnlstgavdm igdlmnedsg yyvsfvesmk
      241 hddifayekr fdeivggmdq lptsmyraie ksvlfkarvt kiqqnaekvr vtyqtaaktl
      301 sdvtadyviv cttsraarri nfkpplppkk ahalrsvhyr satkifltct kkfweddgiq
      361 ggksttdlps rfiyypnhnf tsgvgviiay gigddsnffl sltlnecadi vfsdlssihq
      421 lpkndiqkfc npsviqkwsl dryamgaitt ftpyqfqdys kaltapagrv yfageytana
      481 hgwidstiks gltaardvnq asel
//
VERSION     Q6TGQ8.1  GI:82127389
DBSOURCE    UniProtKB: locus OXLA_BOTMO, accession Q6TGQ8;
            class: standard.
            created: Jan 23, 2007.
            sequence updated: Jul 5, 2004.
            annotation updated: May 27, 2015.
            xrefs: AY398692.1, AAR31183.1
            xrefs (non-sequence databases): ProteinModelPortal:Q6TGQ8,
            SMR:Q6TGQ8, HOVERGEN:HBG005729, BRENDA:1.4.3.2, GO:0005576,
            GO:0001716, GO:0006915, GO:0050829, GO:0050830, GO:0044179,
            GO:0044532, InterPro:IPR002937, InterPro:IPR001613, Pfam:PF01593,
            PRINTS:PR00757
KEYWORDS    Antibiotic; Antimicrobial; Apoptosis; Cytolysis; Direct protein
            sequencing; Disulfide bond; FAD; Flavoprotein; Glycoprotein;
            Hemolysis; Hemostasis impairing toxin; Oxidoreductase; Platelet
            aggregation activating toxin; Secreted; Signal; Toxin.
SOURCE      Bothrops moojeni (Brazilian lancehead)
  ORGANISM  Bothrops moojeni
            Eukaryota; Metazoa; Chordata; Craniata; Vertebrata; Euteleostomi;
            Lepidosauria; Squamata; Bifurcata; Unidentata; Episquamata;
            Toxicofera; Serpentes; Colubroidea; Viperidae; Crotalinae;
            Bothrops.
REFERENCE   1  (residues 1 to 478)
  AUTHORS   Franca,S.C., Kashima,S., Roberto,P.G., Marins,M., Ticli,F.K.,
            Pereira,J.O., Astolfi-Filho,S., Stabeli,R.G., Magro,A.J.,
            Fontes,M.R., Sampaio,S.V. and Soares,A.M.
  TITLE     Molecular approaches for structural characterization of Bothrops
            L-amino acid oxidases with antiprotozoal activity: cDNA cloning,
            comparative sequence analysis, and molecular modeling
  JOURNAL   Biochem. Biophys. Res. Commun. 355 (2), 302-306 (2007)
   PUBMED   17292326
  REMARK    NUCLEOTIDE SEQUENCE [MRNA].;
            TISSUE=Venom, and Venom gland
REFERENCE   2  (residues 1 to 478)
  AUTHORS   Stabeli,R.G., Sant'Ana,C.D., Ribeiro,P.H., Costa,T.R., Ticli,F.K.,
            Pires,M.G., Nomizo,A., Albuquerque,S., Malta-Neto,N.R., Marins,M.,
            Sampaio,S.V. and Soares,A.M.
  TITLE     Cytotoxic L-amino acid oxidase from Bothrops moojeni: biochemical
            and functional characterization
  JOURNAL   Int. J. Biol. Macromol. 41 (2), 132-140 (2007)
   PUBMED   17320169
  REMARK    PROTEIN SEQUENCE OF 7-46, FUNCTION, SUBUNIT, GLYCOSYLATION, MASS
            SPECTROMETRY, AND CIRCULAR DICHROISM.;
            TISSUE=Venom
REFERENCE   3  (residues 1 to 478)
  AUTHORS   Tempone,A.G., Andrade,H.F. Jr., Spencer,P.J., Lourenco,C.O.,
            Rogero,J.R. and Nascimento,N.
  TITLE     Bothrops moojeni venom kills Leishmania spp. with hydrogen peroxide
            generated by its L-amino acid oxidase
  JOURNAL   Biochem. Biophys. Res. Commun. 280 (3), 620-624 (2001)
   PUBMED   11162565
  REMARK    FUNCTION, AND SUBUNIT.;
            TISSUE=Venom
COMMENT     [FUNCTION] Catalyzes an oxidative deamination of predominantly
            hydrophobic and aromatic L-amino acids (L-Phe>L-Tyr>L-Trp>L-Leu),
            thus producing hydrogen peroxide that may contribute to the
            toxicity of the venom. Exhibits diverse biological activities, such
            as edema, apoptosis of tumor cell lines, antibacterial activities
            against both Gram-positive and Gram-negative bacteria, as well as
            induction of platelet aggregation. Effects of snake L-amino
            oxidases on platelets are controversial, since they either induce
            aggregation or inhibit agonist-induced aggregation. These different
            effects are probably due to different experimental conditions.
            Unlike other snake venom L-amino acid oxidases, does not induce
            hemorrhage. It may also induce hemolysis, and have antiparasitic
            activities. {ECO:0000269|PubMed:11162565,
            ECO:0000269|PubMed:17320169}.
            [CATALYTIC ACTIVITY] An L-amino acid + H(2)O + O(2) = a 2-oxo acid
            + NH(3) + H(2)O(2).
            [COFACTOR] Name=FAD; Xref=ChEBI:CHEBI:57692;
            Evidence={ECO:0000250}.
            [SUBUNIT] Homodimer; non-covalently linked.
            {ECO:0000269|PubMed:11162565, ECO:0000269|PubMed:17320169}.
            [SUBCELLULAR LOCATION] Secreted {ECO:0000250}.
            [TISSUE SPECIFICITY] Expressed by the venom gland.
            [PTM] N-glycosylated (Probable). The enzymatic activity is not
            affected by deglycosylation. {ECO:0000269|PubMed:17320169,
            ECO:0000305}.
            [MASS SPECTROMETRY] Mass=64889; Method=MALDI; Range=7-?;
            Evidence={ECO:0000269|PubMed:17320169}.
            [MISCELLANEOUS] Has parasiticidal activities against and
            leishmania, as a result of enzyme-catalyzed hydrogen peroxide
            production (PubMed:11162565, PubMed:17292326).
            {ECO:0000305|PubMed:11162565, ECO:0000305|PubMed:17292326}.
            [SIMILARITY] Belongs to the flavin monoamine oxidase family. FIG1
            subfamily. {ECO:0000305}.
FEATURES             Location/Qualifiers
     source          1..478
                     /organism="Bothrops moojeni"
                     /db_xref="taxon:98334"
     Protein         <1..>478
                     /product="L-amino-acid oxidase"
                     /EC_number="1.4.3.2"
                     /note="BmooLAAO-I; LAAO; LAO"
                     /UniProtKB_evidence="Evidence at protein level"
     Region          <1..6
                     /region_name="Signal"
                     /experiment="experimental evidence, no additional details
                     recorded"
                     /note="{ECO:0000269|PubMed:17320169}."
     Region          7..>478
                     /region_name="Mature chain"
                     /experiment="experimental evidence, no additional details
                     recorded"
                     /note="L-amino-acid oxidase. /FTId=PRO_0000273565."
     Bond            16..179
                     /bond_type="disulfide"
                     /experiment="experimental evidence, no additional details
                     recorded"
                     /note="{ECO:0000250}."
     Region          34..35
                     /region_name="Conflict"
                     /experiment="experimental evidence, no additional details
                     recorded"
                     /note="ST -> KS (in Ref. 2; AA sequence). {ECO:0000305}."
     Region          44..111
                     /region_name="NAD_binding_8"
                     /note="NAD(P)-binding Rossmann-like domain; pfam13450"
                     /db_xref="CDD:257775"
     Site            order(46..48,50,68..70)
                     /site_type="other"
                     /note="NAD binding site [chemical binding]"
                     /db_xref="CDD:240631"
     Region          49..476
                     /region_name="Amino_oxidase"
                     /note="Flavin containing amine oxidoreductase; pfam01593"
                     /db_xref="CDD:250729"
     Site            49..50
                     /site_type="np-binding"
                     /experiment="experimental evidence, no additional details
                     recorded"
                     /note="FAD. {ECO:0000250}."
     Site            69..70
                     /site_type="np-binding"
                     /experiment="experimental evidence, no additional details
                     recorded"
                     /note="FAD. {ECO:0000250}."
     Site            77
                     /site_type="binding"
                     /experiment="experimental evidence, no additional details
                     recorded"
                     /note="FAD. {ECO:0000250}."
     Site            93..96
                     /site_type="np-binding"
                     /experiment="experimental evidence, no additional details
                     recorded"
                     /note="FAD. {ECO:0000250}."
     Site            96
                     /site_type="binding"
                     /experiment="experimental evidence, no additional details
                     recorded"
                     /note="Substrate. {ECO:0000250}."
     Site            178
                     /site_type="glycosylation"
                     /experiment="experimental evidence, no additional details
                     recorded"
                     /note="N-linked (GlcNAc...). {ECO:0000255}."
     Site            229
                     /site_type="binding"
                     /experiment="experimental evidence, no additional details
                     recorded"
                     /note="Substrate. {ECO:0000250}."
     Site            267
                     /site_type="binding"
                     /experiment="experimental evidence, no additional details
                     recorded"
                     /note="FAD; via amide nitrogen and carbonyl oxygen.
                     {ECO:0000250}."
     Bond            337..418
                     /bond_type="disulfide"
                     /experiment="experimental evidence, no additional details
                     recorded"
                     /note="{ECO:0000250}."
     Site            378
                     /site_type="binding"
                     /experiment="experimental evidence, no additional details
                     recorded"
                     /note="Substrate. {ECO:0000250}."
     Site            463
                     /site_type="binding"
                     /experiment="experimental evidence, no additional details
                     recorded"
                     /note="FAD. {ECO:0000250}."
     Site            470..475
                     /site_type="np-binding"
                     /experiment="experimental evidence, no additional details
                     recorded"
                     /note="FAD. {ECO:0000250}."
     Site            470..471
                     /site_type="np-binding"
                     /experiment="experimental evidence, no additional details
                     recorded"
                     /note="Substrate. {ECO:0000250}."
ORIGIN      
        1 rkapccaddr npleecfret dyeefleiak nglsttsnpk rvvivgagms glsaayvlan
       61 aghqvtvlea seraggrvkt yrnekegwya nlgpmrlpek hrivreyirk fdlqlnefsq
      121 enenawyfik nirkrvgevn kdpgvleypv kpsevgksag qlyeeslqka veelrrtncs
      181 ymlnkydtys tkeyllkegn lspgavdmig dllnedsgyy vsfieslkhd difayekrfd
      241 eivggmdklp tsmyqaiqek vhlnarviki qqdvkevtvt yqtseketls vtadyvivct
      301 tsraarrikf epplppkkah alrsvhyrsg tkifltctkk fweddgihgg ksttdlpsrf
      361 iyypnhnfpn gvgviiaygi gddanyfqal dfedcgdivi ndlslihqlp keeiqaicrp
      421 smiqrwsldk yamggittft pyqfqhfsea ltapvdriyf ageytaqahg widstikw
//
VERSION     Q4F867.2  GI:284018108
DBSOURCE    UniProtKB: locus OXLA_DABSI, accession Q4F867;
            class: standard.
            created: Jan 15, 2008.
            sequence updated: Jan 19, 2010.
            annotation updated: Apr 1, 2015.
            xrefs: DQ104365.1, AAZ08620.1
            xrefs (non-sequence databases): ProteinModelPortal:Q4F867,
            HOVERGEN:HBG005729, BRENDA:1.4.3.2, GO:0005576, GO:0001716,
            GO:0042803, GO:0006915, GO:0042742, GO:0044179, GO:0035893,
            GO:0055114, GO:0009405, InterPro:IPR002937, Pfam:PF01593
KEYWORDS    Antibiotic; Antimicrobial; Apoptosis; Cytolysis; Direct protein
            sequencing; Disulfide bond; FAD; Flavoprotein; Glycoprotein;
            Hemolysis; Hemostasis impairing toxin; Oxidoreductase; Platelet
            aggregation inhibiting toxin; Secreted; Toxin.
SOURCE      Daboia siamensis
  ORGANISM  Daboia siamensis
            Eukaryota; Metazoa; Chordata; Craniata; Vertebrata; Euteleostomi;
            Lepidosauria; Squamata; Bifurcata; Unidentata; Episquamata;
            Toxicofera; Serpentes; Colubroidea; Viperidae; Viperinae; Daboia.
REFERENCE   1  (residues 1 to 407)
  AUTHORS   Zhong,S.R., Jin,Y., Wu,J.B., Jia,Y.H., Xu,G.L., Wang,G.C.,
            Xiong,Y.L. and Lu,Q.M.
  TITLE     Purification and characterization of a new L-amino acid oxidase
            from Daboia russellii siamensis venom
  JOURNAL   Toxicon 54 (6), 763-771 (2009)
   PUBMED   19523971
  REMARK    PROTEIN SEQUENCE OF 1-15, NUCLEOTIDE SEQUENCE [MRNA] OF 16-407,
            FUNCTION, CATALYTIC ACTIVITY, SUBUNIT, SUBCELLULAR LOCATION, TISSUE
            SPECIFICITY, GLYCOSYLATION, AND BIOPHYSICOCHEMICAL PROPERTIES.;
            TISSUE=Venom, and Venom gland
COMMENT     On Jan 19, 2010 this sequence version replaced gi:123903691.
            [FUNCTION] Catalyzes an oxidative deamination of predominantly
            hydrophobic and aromatic L-amino acids (highly active against L-Leu
            followed by L-Phe and L-Ile and not active against L-Pro, L-Asn,
            L-Gly, L-Ser and L-Cys), thus producing hydrogen peroxide that may
            contribute to the diverse toxic effects of this enzyme. Exhibits
            diverse biological activities such as antibacterial activity
            (Minimal inhibitory concentrations (MIC) are 9.0 ug/ml against
            S.aureus, 144.0 ug/ml against P.aeruginosa and 288.0 ug/ml against
            E.coli) and inhibition of ADP- and TMVA-induced platelet
            aggregation. Effects of snake L-amino oxidases on platelets are
            controversial, since they either induce aggregation or inhibit
            agonist-induced aggregation. These different effects are probably
            due to different experimental conditions. Unlike other snake venom
            L-amino acid oxidases, does not induce hemorrhage. This protein may
            also induce hemolysis, edema, apoptosis and have antiparasitic
            activities. {ECO:0000269|PubMed:19523971}.
            [CATALYTIC ACTIVITY] An L-amino acid + H(2)O + O(2) = a 2-oxo acid
            + NH(3) + H(2)O(2). {ECO:0000269|PubMed:19523971}.
            [COFACTOR] Name=FAD; Xref=ChEBI:CHEBI:57692;
            Evidence={ECO:0000250}.
            [BIOPHYSICOCHEMICAL PROPERTIES] pH dependence: Optimum pH is 8.8.
            {ECO:0000269|PubMed:19523971}.
            [SUBUNIT] Homodimer; non-covalently linked.
            {ECO:0000269|PubMed:19523971}.
            [SUBCELLULAR LOCATION] Secreted {ECO:0000269|PubMed:19523971}.
            [TISSUE SPECIFICITY] Expressed by the venom gland.
            {ECO:0000269|PubMed:19523971}.
            [PTM] N-glycosylated. {ECO:0000305|PubMed:19523971}.
            [SIMILARITY] Belongs to the flavin monoamine oxidase family. FIG1
            subfamily. {ECO:0000305}.
FEATURES             Location/Qualifiers
     source          1..407
                     /organism="Daboia siamensis"
                     /db_xref="taxon:343250"
     Protein         <1..407
                     /product="L-amino-acid oxidase"
                     /EC_number="1.4.3.2"
                     /note="DRS-LAAO; LAO"
                     /UniProtKB_evidence="Evidence at protein level"
     Region          <1..407
                     /region_name="Mature chain"
                     /experiment="experimental evidence, no additional details
                     recorded"
                     /note="L-amino-acid oxidase. /FTId=PRO_0000315372."
     Bond            10..94
                     /bond_type="disulfide"
                     /experiment="experimental evidence, no additional details
                     recorded"
                     /note="{ECO:0000250}."
     gap             15..16
                     /note="Non-consecutive residues"
                     /estimated_length=unknown
     Region          16..402
                     /region_name="Amino_oxidase"
                     /note="Flavin containing amine oxidoreductase; pfam01593"
                     /db_xref="CDD:250729"
     Site            93
                     /site_type="glycosylation"
                     /experiment="experimental evidence, no additional details
                     recorded"
                     /note="N-linked (GlcNAc...). {ECO:0000255}."
     Site            144
                     /site_type="binding"
                     /experiment="experimental evidence, no additional details
                     recorded"
                     /note="Substrate. {ECO:0000250}."
     Site            182
                     /site_type="binding"
                     /experiment="experimental evidence, no additional details
                     recorded"
                     /note="FAD; via amide nitrogen and carbonyl oxygen.
                     {ECO:0000250}."
     Bond            252..333
                     /bond_type="disulfide"
                     /experiment="experimental evidence, no additional details
                     recorded"
                     /note="{ECO:0000250}."
     Site            282
                     /site_type="glycosylation"
                     /experiment="experimental evidence, no additional details
                     recorded"
                     /note="N-linked (GlcNAc...). {ECO:0000255}."
     Site            293
                     /site_type="binding"
                     /experiment="experimental evidence, no additional details
                     recorded"
                     /note="Substrate. {ECO:0000250}."
     Site            378
                     /site_type="binding"
                     /experiment="experimental evidence, no additional details
                     recorded"
                     /note="FAD. {ECO:0000250}."
     Site            385..390
                     /site_type="np-binding"
                     /experiment="experimental evidence, no additional details
                     recorded"
                     /note="FAD. {ECO:0000250}."
     Site            385..386
                     /site_type="np-binding"
                     /experiment="experimental evidence, no additional details
                     recorded"
                     /note="Substrate. {ECO:0000250}."
ORIGIN      
        1 addknpleec freddhrivr eyirkfglkl nefvqeteng wyfiknirkr vgevkkdpgl
       61 lkypvkpsea gksagqlyqe slgkaveelk rtncsyilnk ydtystkeyl ikegnlspga
      121 vdmigdllne dsgyyvsfie slkhddifay ekrfdeivgg mdqlptsmyr aieesvrfka
      181 rvikiqqnae kvtvtyqttq knllletvdy vivcttsraa rritfkpplp pkkahalrsv
      241 hyrsgtkifl tctkkfwedd giqggksttd lpsrfiyypn hnfttgvgvi iaygigddan
      301 ffqalnlnec adivfndlss ihqlpkkdlq tfcypsiiqk wsldkyamga ittftpyqfq
      361 hfsealtapv griffageyt anahgwidst iksgltaard vnrasel
//
VERSION     Q90W54.1  GI:75570145
DBSOURCE    UniProtKB: locus OXLA_GLOBL, accession Q90W54;
            class: standard.
            created: Jan 23, 2007.
            sequence updated: Dec 1, 2001.
            annotation updated: Apr 1, 2015.
            xrefs: AB072392.1, BAB69450.1
            xrefs (non-sequence databases): ProteinModelPortal:Q90W54,
            SMR:Q90W54, HOVERGEN:HBG005729, BRENDA:1.4.3.2, GO:0005576,
            GO:0001716, GO:0006915, GO:0042742, GO:0044179, InterPro:IPR002937,
            InterPro:IPR001613, Pfam:PF01593, PRINTS:PR00757
KEYWORDS    Antibiotic; Antimicrobial; Apoptosis; Cytolysis; Direct protein
            sequencing; Disulfide bond; FAD; Flavoprotein; Glycoprotein;
            Hemolysis; Hemostasis impairing toxin; Oxidoreductase; Platelet
            aggregation inhibiting toxin; Secreted; Signal; Toxin.
SOURCE      Gloydius blomhoffii (mamushi)
  ORGANISM  Gloydius blomhoffii
            Eukaryota; Metazoa; Chordata; Craniata; Vertebrata; Euteleostomi;
            Lepidosauria; Squamata; Bifurcata; Unidentata; Episquamata;
            Toxicofera; Serpentes; Colubroidea; Viperidae; Crotalinae;
            Gloydius.
REFERENCE   1  (residues 1 to 504)
  AUTHORS   Takatsuka,H., Sakurai,Y., Yoshioka,A., Kokubo,T., Usami,Y.,
            Suzuki,M., Matsui,T., Titani,K., Yagi,H., Matsumoto,M. and
            Fujimura,Y.
  TITLE     Molecular characterization of L-amino acid oxidase from Agkistrodon
            halys blomhoffii with special reference to platelet aggregation
  JOURNAL   Biochim. Biophys. Acta 1544 (1-2), 267-277 (2001)
   PUBMED   11341935
  REMARK    NUCLEOTIDE SEQUENCE [MRNA], PROTEIN SEQUENCE OF 19-52; 62-104;
            226-257; 266-299 AND 435-443, AND FUNCTION.;
            TISSUE=Venom, and Venom gland
REFERENCE   2  (residues 1 to 504)
  AUTHORS   Suhr,S.M. and Kim,D.S.
  TITLE     Identification of the snake venom substance that induces apoptosis
  JOURNAL   Biochem. Biophys. Res. Commun. 224 (1), 134-139 (1996)
   PUBMED   8694800
  REMARK    FUNCTION, AND SUBUNIT.;
            TISSUE=Venom
COMMENT     [FUNCTION] Catalyzes an oxidative deamination of predominantly
            hydrophobic and aromatic L-amino acids, thus producing hydrogen
            peroxide that may contribute to the diverse toxic effects of this
            enzyme. Exhibits diverse biological activities, such as apoptosis,
            and inhibition of agonist- and shear stress-induced platelet
            aggregation (SIPA). Effects of snake L-amino oxidases on platelets
            are controversial, since they either induce aggregation or inhibit
            agonist-induced aggregation. These different effects are probably
            due to different experimental conditions. This protein may also
            induce hemorrhage, hemolysis, edema, antibacterial and
            antiparasitic activities. {ECO:0000269|PubMed:11341935,
            ECO:0000269|PubMed:8694800}.
            [CATALYTIC ACTIVITY] An L-amino acid + H(2)O + O(2) = a 2-oxo acid
            + NH(3) + H(2)O(2).
            [COFACTOR] Name=FAD; Xref=ChEBI:CHEBI:57692.
            [SUBUNIT] Homodimer. {ECO:0000269|PubMed:8694800}.
            [SUBCELLULAR LOCATION] Secreted.
            [TISSUE SPECIFICITY] Expressed by the venom gland.
            [SIMILARITY] Belongs to the flavin monoamine oxidase family. FIG1
            subfamily. {ECO:0000305}.
FEATURES             Location/Qualifiers
     source          1..504
                     /organism="Gloydius blomhoffii"
                     /db_xref="taxon:242054"
     Protein         1..504
                     /product="L-amino-acid oxidase"
                     /EC_number="1.4.3.2"
                     /note="LAAO; LAO; M-LAO"
                     /UniProtKB_evidence="Evidence at protein level"
     Region          1..18
                     /region_name="Signal"
                     /experiment="experimental evidence, no additional details
                     recorded"
                     /note="{ECO:0000269|PubMed:11341935}."
     Region          19..504
                     /region_name="Mature chain"
                     /experiment="experimental evidence, no additional details
                     recorded"
                     /note="L-amino-acid oxidase. /FTId=PRO_5000049916."
     Bond            28..191
                     /bond_type="disulfide"
                     /experiment="experimental evidence, no additional details
                     recorded"
                     /note="{ECO:0000250}."
     Region          56..123
                     /region_name="NAD_binding_8"
                     /note="NAD(P)-binding Rossmann-like domain; pfam13450"
                     /db_xref="CDD:257775"
     Site            order(58..60,62,80..82)
                     /site_type="other"
                     /note="NAD binding site [chemical binding]"
                     /db_xref="CDD:240631"
     Region          61..499
                     /region_name="Amino_oxidase"
                     /note="Flavin containing amine oxidoreductase; pfam01593"
                     /db_xref="CDD:250729"
     Site            61..62
                     /site_type="np-binding"
                     /experiment="experimental evidence, no additional details
                     recorded"
                     /note="FAD. {ECO:0000250}."
     Site            81..82
                     /site_type="np-binding"
                     /experiment="experimental evidence, no additional details
                     recorded"
                     /note="FAD. {ECO:0000250}."
     Site            89
                     /site_type="binding"
                     /experiment="experimental evidence, no additional details
                     recorded"
                     /note="FAD. {ECO:0000250}."
     Site            105..108
                     /site_type="np-binding"
                     /experiment="experimental evidence, no additional details
                     recorded"
                     /note="FAD. {ECO:0000250}."
     Site            108
                     /site_type="binding"
                     /experiment="experimental evidence, no additional details
                     recorded"
                     /note="Substrate. {ECO:0000250}."
     Site            190
                     /site_type="glycosylation"
                     /experiment="experimental evidence, no additional details
                     recorded"
                     /note="N-linked (GlcNAc...). {ECO:0000255}."
     Site            241
                     /site_type="binding"
                     /experiment="experimental evidence, no additional details
                     recorded"
                     /note="Substrate. {ECO:0000250}."
     Site            279
                     /site_type="binding"
                     /experiment="experimental evidence, no additional details
                     recorded"
                     /note="FAD; via amide nitrogen and carbonyl oxygen.
                     {ECO:0000250}."
     Bond            349..430
                     /bond_type="disulfide"
                     /experiment="experimental evidence, no additional details
                     recorded"
                     /note="{ECO:0000250}."
     Site            379
                     /site_type="glycosylation"
                     /experiment="experimental evidence, no additional details
                     recorded"
                     /note="N-linked (GlcNAc...). {ECO:0000255}."
     Site            390
                     /site_type="binding"
                     /experiment="experimental evidence, no additional details
                     recorded"
                     /note="Substrate. {ECO:0000250}."
     Site            475
                     /site_type="binding"
                     /experiment="experimental evidence, no additional details
                     recorded"
                     /note="FAD. {ECO:0000250}."
     Site            482..487
                     /site_type="np-binding"
                     /experiment="experimental evidence, no additional details
                     recorded"
                     /note="FAD. {ECO:0000250}."
     Site            482..483
                     /site_type="np-binding"
                     /experiment="experimental evidence, no additional details
                     recorded"
                     /note="Substrate. {ECO:0000250}."
ORIGIN      
        1 mnvffmfsll flaalgscad drnpleecfr etdyeeflei arnglkatsn pkhvvivgag
       61 msglsaayvl sgaghqvtvl easeraggrv rtyrndkegw yanlgpmrlp ekhrivreyi
      121 rkfglqlnef sqendnawyf iknirkrvge vkkdpgvlky pvkpseegks agqlyeeslg
      181 kvveelkrtn csyilnkydt ystkeyllke gnlspgavdm igdlmnedsg yyvsfpeslr
      241 hddifayekr fdeivggmdk lptsmyraie ekvhlnaqvi kiqknaekvt vvyqtpakem
      301 asvtadyviv cttsratrri kfepplppkk ahalrsvhyr sgtkifltct kkfwedegih
      361 ggksttdlps rfiyypnhnf tsgvgviiay gigddanffq aldfkdcadi vindlslihq
      421 lpreeiqtfc ypsmiqkwsl dkyamggitt ftpyqfqhfs epltasvdri yfagehtaea
      481 hgwidstiks glraardvnr aseq
//
VERSION     Q6STF1.1  GI:82088273
DBSOURCE    UniProtKB: locus OXLA_GLOHA, accession Q6STF1;
            class: standard.
            created: Jan 23, 2007.
            sequence updated: Jul 5, 2004.
            annotation updated: Jan 7, 2015.
            xrefs: AY450403.1, AAR20248.1, 1REO_A, 1TDK_A, 1TDN_A, 1TDO_A
            xrefs (non-sequence databases): PDBsum:1REO, PDBsum:1TDK,
            PDBsum:1TDN, PDBsum:1TDO, ProteinModelPortal:Q6STF1, SMR:Q6STF1,
            HOVERGEN:HBG005729, EvolutionaryTrace:Q6STF1, GO:0005576,
            GO:0001716, GO:0006915, GO:0042742, GO:0044179, Gene3D:3.40.50.720,
            InterPro:IPR002937, InterPro:IPR016040, Pfam:PF01593
KEYWORDS    3D-structure; Antibiotic; Antimicrobial; Apoptosis; Cytolysis;
            Direct protein sequencing; Disulfide bond; FAD; Flavoprotein;
            Glycoprotein; Hemolysis; Hemorrhagic toxin; Hemostasis impairing
            toxin; Oxidoreductase; Secreted; Signal; Toxin.
SOURCE      Gloydius halys (halys viper)
  ORGANISM  Gloydius halys
            Eukaryota; Metazoa; Chordata; Craniata; Vertebrata; Euteleostomi;
            Lepidosauria; Squamata; Bifurcata; Unidentata; Episquamata;
            Toxicofera; Serpentes; Colubroidea; Viperidae; Crotalinae;
            Gloydius.
REFERENCE   1  (residues 1 to 504)
  AUTHORS   Zhang,H., Zhang,T., Teng,M. and Niu,L.
  TITLE     Direct Submission
  JOURNAL   Submitted (??-OCT-2003)
  REMARK    NUCLEOTIDE SEQUENCE [MRNA].;
            TISSUE=Venom gland
REFERENCE   2  (residues 1 to 504)
  AUTHORS   Zhang,H., Teng,M., Niu,L., Wang,Y., Wang,Y., Liu,Q., Huang,Q.,
            Hao,Q., Dong,Y. and Liu,P.
  TITLE     Purification, partial characterization, crystallization and
            structural determination of AHP-LAAO, a novel L-amino-acid oxidase
            with cell apoptosis-inducing activity from Agkistrodon halys pallas
            venom
  JOURNAL   Acta Crystallogr. D Biol. Crystallogr. 60 (PT 5), 974-977 (2004)
   PUBMED   15103157
  REMARK    X-RAY CRYSTALLOGRAPHY (2.31 ANGSTROMS) OF 19-504 IN COMPLEX WITH
            FAD, PARTIAL PROTEIN SEQUENCE, DISULFIDE BONDS, GLYCOSYLATION AT
            ASN-190 AND ASN-379, FUNCTION, AND IDENTIFICATION BY MASS
            SPECTROMETRY.;
            TISSUE=Venom
REFERENCE   3  (residues 1 to 504)
  AUTHORS   Zhang,H., Teng,M. and Niu,L.
  TITLE     Direct Submission
  JOURNAL   Submitted (??-MAY-2004) to the PDB data bank
  REMARK    X-RAY CRYSTALLOGRAPHY (2.7 ANGSTROMS) OF 19-504 IN COMPLEX WITH FAD
            AND SUBSTRATE ANALOGS, DISULFIDE BONDS, AND GLYCOSYLATION AT
            ASN-190 AND ASN-379.
COMMENT     [FUNCTION] Catalyzes an oxidative deamination of predominantly
            hydrophobic and aromatic L-amino acids, thus producing hydrogen
            peroxide that may contribute to the diverse toxic effects of this
            enzyme. Exhibits diverse biological activities, such as hemorrhage,
            hemolysis, edema, antibacterial and antiparasitic activities, as
            well as regulation of platelet aggregation. Its effect on platelets
            is controversial, since it either induces aggregation or inhibits
            agonist-induced aggregation. These different effects are probably
            due to different experimental conditions (By similarity). This
            protein induces apoptosis of cultured HeLa cells. {ECO:0000250,
            ECO:0000269|PubMed:15103157}.
            [CATALYTIC ACTIVITY] An L-amino acid + H(2)O + O(2) = a 2-oxo acid
            + NH(3) + H(2)O(2).
            [COFACTOR] Name=FAD; Xref=ChEBI:CHEBI:57692.
            [SUBUNIT] Homodimer; non-covalently linked.
            {ECO:0000269|PubMed:15103157, ECO:0000269|Ref.3}.
            [SUBCELLULAR LOCATION] Secreted.
            [TISSUE SPECIFICITY] Expressed by the venom gland.
            [SIMILARITY] Belongs to the flavin monoamine oxidase family. FIG1
            subfamily. {ECO:0000305}.
FEATURES             Location/Qualifiers
     source          1..504
                     /organism="Gloydius halys"
                     /db_xref="taxon:8714"
     Protein         1..504
                     /product="L-amino-acid oxidase"
                     /EC_number="1.4.3.2"
                     /note="AHP-LAAO; LAO"
                     /UniProtKB_evidence="Evidence at protein level"
     Region          1..18
                     /region_name="Signal"
                     /experiment="experimental evidence, no additional details
                     recorded"
     Region          19..504
                     /region_name="Mature chain"
                     /experiment="experimental evidence, no additional details
                     recorded"
                     /note="L-amino-acid oxidase. /FTId=PRO_0000273563."
     Region          26..29
                     /region_name="Helical region"
                     /experiment="experimental evidence, no additional details
                     recorded"
                     /note="{ECO:0000244|PDB:1REO}."
     Bond            28..191
                     /bond_type="disulfide"
                     /experiment="experimental evidence, no additional details
                     recorded"
     Region          34..43
                     /region_name="Helical region"
                     /experiment="experimental evidence, no additional details
                     recorded"
                     /note="{ECO:0000244|PDB:1REO}."
     Region          53..57
                     /region_name="Beta-strand region"
                     /experiment="experimental evidence, no additional details
                     recorded"
                     /note="{ECO:0000244|PDB:1REO}."
     Region          56..123
                     /region_name="NAD_binding_8"
                     /note="NAD(P)-binding Rossmann-like domain; pfam13450"
                     /db_xref="CDD:257775"
     Site            order(58..60,62,80..82)
                     /site_type="other"
                     /note="NAD binding site [chemical binding]"
                     /db_xref="CDD:240631"
     Region          61..499
                     /region_name="Amino_oxidase"
                     /note="Flavin containing amine oxidoreductase; pfam01593"
                     /db_xref="CDD:250729"
     Region          61..72
                     /region_name="Helical region"
                     /experiment="experimental evidence, no additional details
                     recorded"
                     /note="{ECO:0000244|PDB:1REO}."
     Site            61..62
                     /site_type="np-binding"
                     /experiment="experimental evidence, no additional details
                     recorded"
                     /note="FAD. {ECO:0000269|PubMed:15103157,
                     ECO:0000269|Ref.3}."
     Region          76..80
                     /region_name="Beta-strand region"
                     /experiment="experimental evidence, no additional details
                     recorded"
                     /note="{ECO:0000244|PDB:1REO}."
     Site            81..82
                     /site_type="np-binding"
                     /experiment="experimental evidence, no additional details
                     recorded"
                     /note="FAD. {ECO:0000269|PubMed:15103157,
                     ECO:0000269|Ref.3}."
     Region          82..86
                     /region_name="Beta-strand region"
                     /experiment="experimental evidence, no additional details
                     recorded"
                     /note="{ECO:0000244|PDB:1REO}."
     Site            89
                     /site_type="binding"
                     /experiment="experimental evidence, no additional details
                     recorded"
                     /note="FAD. {ECO:0000269|PubMed:15103157,
                     ECO:0000269|Ref.3}."
     Region          92..95
                     /region_name="Beta-strand region"
                     /experiment="experimental evidence, no additional details
                     recorded"
                     /note="{ECO:0000244|PDB:1REO}."
     Region          96..99
                     /region_name="Hydrogen bonded turn"
                     /experiment="experimental evidence, no additional details
                     recorded"
                     /note="{ECO:0000244|PDB:1REO}."
     Region          100..105
                     /region_name="Beta-strand region"
                     /experiment="experimental evidence, no additional details
                     recorded"
                     /note="{ECO:0000244|PDB:1REO}."
     Site            105..108
                     /site_type="np-binding"
                     /experiment="experimental evidence, no additional details
                     recorded"
                     /note="FAD. {ECO:0000269|PubMed:15103157,
                     ECO:0000269|Ref.3}."
     Site            108
                     /site_type="binding"
                     /experiment="experimental evidence, no additional details
                     recorded"
                     /note="Substrate."
     Region          109..112
                     /region_name="Beta-strand region"
                     /experiment="experimental evidence, no additional details
                     recorded"
                     /note="{ECO:0000244|PDB:1TDN}."
     Region          114..122
                     /region_name="Helical region"
                     /experiment="experimental evidence, no additional details
                     recorded"
                     /note="{ECO:0000244|PDB:1REO}."
     Region          127..129
                     /region_name="Beta-strand region"
                     /experiment="experimental evidence, no additional details
                     recorded"
                     /note="{ECO:0000244|PDB:1REO}."
     Region          137..141
                     /region_name="Beta-strand region"
                     /experiment="experimental evidence, no additional details
                     recorded"
                     /note="{ECO:0000244|PDB:1REO}."
     Region          144..147
                     /region_name="Beta-strand region"
                     /experiment="experimental evidence, no additional details
                     recorded"
                     /note="{ECO:0000244|PDB:1REO}."
     Region          148..153
                     /region_name="Helical region"
                     /experiment="experimental evidence, no additional details
                     recorded"
                     /note="{ECO:0000244|PDB:1REO}."
     Region          155..158
                     /region_name="Helical region"
                     /experiment="experimental evidence, no additional details
                     recorded"
                     /note="{ECO:0000244|PDB:1REO}."
     Region          164..166
                     /region_name="Helical region"
                     /experiment="experimental evidence, no additional details
                     recorded"
                     /note="{ECO:0000244|PDB:1REO}."
     Region          171..178
                     /region_name="Helical region"
                     /experiment="experimental evidence, no additional details
                     recorded"
                     /note="{ECO:0000244|PDB:1REO}."
     Region          180..188
                     /region_name="Helical region"
                     /experiment="experimental evidence, no additional details
                     recorded"
                     /note="{ECO:0000244|PDB:1REO}."
     Site            190
                     /site_type="glycosylation"
                     /experiment="experimental evidence, no additional details
                     recorded"
                     /note="N-linked (GlcNAc...). {ECO:0000269|PubMed:15103157,
                     ECO:0000269|Ref.3}."
     Region          191..197
                     /region_name="Helical region"
                     /experiment="experimental evidence, no additional details
                     recorded"
                     /note="{ECO:0000244|PDB:1REO}."
     Region          198..200
                     /region_name="Helical region"
                     /experiment="experimental evidence, no additional details
                     recorded"
                     /note="{ECO:0000244|PDB:1REO}."
     Region          203..209
                     /region_name="Helical region"
                     /experiment="experimental evidence, no additional details
                     recorded"
                     /note="{ECO:0000244|PDB:1REO}."
     Region          215..224
                     /region_name="Helical region"
                     /experiment="experimental evidence, no additional details
                     recorded"
                     /note="{ECO:0000244|PDB:1REO}."
     Region          228..230
                     /region_name="Helical region"
                     /experiment="experimental evidence, no additional details
                     recorded"
                     /note="{ECO:0000244|PDB:1REO}."
     Region          231..234
                     /region_name="Beta-strand region"
                     /experiment="experimental evidence, no additional details
                     recorded"
                     /note="{ECO:0000244|PDB:1TDO}."
     Region          235..245
                     /region_name="Helical region"
                     /experiment="experimental evidence, no additional details
                     recorded"
                     /note="{ECO:0000244|PDB:1REO}."
     Site            241
                     /site_type="binding"
                     /experiment="experimental evidence, no additional details
                     recorded"
                     /note="Substrate."
     Region          251..254
                     /region_name="Beta-strand region"
                     /experiment="experimental evidence, no additional details
                     recorded"
                     /note="{ECO:0000244|PDB:1REO}."
     Region          260..268
                     /region_name="Helical region"
                     /experiment="experimental evidence, no additional details
                     recorded"
                     /note="{ECO:0000244|PDB:1REO}."
     Region          269..272
                     /region_name="Helical region"
                     /experiment="experimental evidence, no additional details
                     recorded"
                     /note="{ECO:0000244|PDB:1REO}."
     Region          273..276
                     /region_name="Beta-strand region"
                     /experiment="experimental evidence, no additional details
                     recorded"
                     /note="{ECO:0000244|PDB:1REO}."
     Region          278..285
                     /region_name="Beta-strand region"
                     /experiment="experimental evidence, no additional details
                     recorded"
                     /note="{ECO:0000244|PDB:1REO}."
     Site            279
                     /site_type="binding"
                     /experiment="experimental evidence, no additional details
                     recorded"
                     /note="FAD; via amide nitrogen and carbonyl oxygen.
                     {ECO:0000269|PubMed:15103157, ECO:0000269|Ref.3}."
     Region          288..294
                     /region_name="Beta-strand region"
                     /experiment="experimental evidence, no additional details
                     recorded"
                     /note="{ECO:0000244|PDB:1REO}."
     Region          296..298
                     /region_name="Beta-strand region"
                     /experiment="experimental evidence, no additional details
                     recorded"
                     /note="{ECO:0000244|PDB:1REO}."
     Region          300..310
                     /region_name="Beta-strand region"
                     /experiment="experimental evidence, no additional details
                     recorded"
                     /note="{ECO:0000244|PDB:1REO}."
     Region          314..318
                     /region_name="Helical region"
                     /experiment="experimental evidence, no additional details
                     recorded"
                     /note="{ECO:0000244|PDB:1REO}."
     Region          320..324
                     /region_name="Beta-strand region"
                     /experiment="experimental evidence, no additional details
                     recorded"
                     /note="{ECO:0000244|PDB:1REO}."
     Region          328..336
                     /region_name="Helical region"
                     /experiment="experimental evidence, no additional details
                     recorded"
                     /note="{ECO:0000244|PDB:1REO}."
     Region          342..351
                     /region_name="Beta-strand region"
                     /experiment="experimental evidence, no additional details
                     recorded"
                     /note="{ECO:0000244|PDB:1REO}."
     Bond            349..430
                     /bond_type="disulfide"
                     /experiment="experimental evidence, no additional details
                     recorded"
     Region          353..357
                     /region_name="Helical region"
                     /experiment="experimental evidence, no additional details
                     recorded"
                     /note="{ECO:0000244|PDB:1REO}."
     Region          363..368
                     /region_name="Beta-strand region"
                     /experiment="experimental evidence, no additional details
                     recorded"
                     /note="{ECO:0000244|PDB:1REO}."
     Region          372..374
                     /region_name="Beta-strand region"
                     /experiment="experimental evidence, no additional details
                     recorded"
                     /note="{ECO:0000244|PDB:1REO}."
     Site            379
                     /site_type="glycosylation"
                     /experiment="experimental evidence, no additional details
                     recorded"
                     /note="N-linked (GlcNAc...). {ECO:0000269|PubMed:15103157,
                     ECO:0000269|Ref.3}."
     Region          385..392
                     /region_name="Beta-strand region"
                     /experiment="experimental evidence, no additional details
                     recorded"
                     /note="{ECO:0000244|PDB:1REO}."
     Site            390
                     /site_type="binding"
                     /experiment="experimental evidence, no additional details
                     recorded"
                     /note="Substrate."
     Region          393..397
                     /region_name="Helical region"
                     /experiment="experimental evidence, no additional details
                     recorded"
                     /note="{ECO:0000244|PDB:1REO}."
     Region          398..401
                     /region_name="Hydrogen bonded turn"
                     /experiment="experimental evidence, no additional details
                     recorded"
                     /note="{ECO:0000244|PDB:1REO}."
     Region          404..419
                     /region_name="Helical region"
                     /experiment="experimental evidence, no additional details
                     recorded"
                     /note="{ECO:0000244|PDB:1REO}."
     Region          423..429
                     /region_name="Helical region"
                     /experiment="experimental evidence, no additional details
                     recorded"
                     /note="{ECO:0000244|PDB:1REO}."
     Region          430..437
                     /region_name="Beta-strand region"
                     /experiment="experimental evidence, no additional details
                     recorded"
                     /note="{ECO:0000244|PDB:1REO}."
     Region          438..440
                     /region_name="Helical region"
                     /experiment="experimental evidence, no additional details
                     recorded"
                     /note="{ECO:0000244|PDB:1REO}."
     Region          442..444
                     /region_name="Hydrogen bonded turn"
                     /experiment="experimental evidence, no additional details
                     recorded"
                     /note="{ECO:0000244|PDB:1REO}."
     Region          446..449
                     /region_name="Beta-strand region"
                     /experiment="experimental evidence, no additional details
                     recorded"
                     /note="{ECO:0000244|PDB:1REO}."
     Region          455..464
                     /region_name="Helical region"
                     /experiment="experimental evidence, no additional details
                     recorded"
                     /note="{ECO:0000244|PDB:1REO}."
     Region          470..472
                     /region_name="Beta-strand region"
                     /experiment="experimental evidence, no additional details
                     recorded"
                     /note="{ECO:0000244|PDB:1REO}."
     Region          475..477
                     /region_name="Helical region"
                     /experiment="experimental evidence, no additional details
                     recorded"
                     /note="{ECO:0000244|PDB:1REO}."
     Site            475
                     /site_type="binding"
                     /experiment="experimental evidence, no additional details
                     recorded"
                     /note="FAD. {ECO:0000269|PubMed:15103157,
                     ECO:0000269|Ref.3}."
     Region          478..480
                     /region_name="Beta-strand region"
                     /experiment="experimental evidence, no additional details
                     recorded"
                     /note="{ECO:0000244|PDB:1REO}."
     Site            482..487
                     /site_type="np-binding"
                     /experiment="experimental evidence, no additional details
                     recorded"
                     /note="FAD. {ECO:0000269|PubMed:15103157,
                     ECO:0000269|Ref.3}."
     Site            482..483
                     /site_type="np-binding"
                     /experiment="experimental evidence, no additional details
                     recorded"
                     /note="Substrate."
     Region          484..503
                     /region_name="Helical region"
                     /experiment="experimental evidence, no additional details
                     recorded"
                     /note="{ECO:0000244|PDB:1REO}."
ORIGIN      
        1 mnvffmfsll flaalgscan drnpleecfr etdyeeflei arnglkatsn pkhvvvvgag
       61 msglsaayvl sgaghqvtvl easeraggrv rtyrndkedw yanlgpmrlp ekhrivreyi
      121 rkfglqlnef sqendnawyf iknirkrvge vkkdpgvlky pvkpseegks agqlyeeslg
      181 kvveelkrtn csyilnkydt ystkeyllke gnlspgavdm igdlmnedsg yyvsfpeslr
      241 hddifayekr fdeivggmdk lptsmyraie ekvhlnaqvi kiqknaekvt vvyqtpakem
      301 asvtadyviv cttsratrri kfepplppkk ahalrsvhyr sgtkifltct kkfwedegih
      361 ggksttdlps rfiyypnhnf tsgvgviiay gigddanffq aldfkdcadi vindlslihq
      421 lpreeiqtfc ypsmiqkwsl dkyamggitt ftpyqfqhfs esltasvdri yfagehtaea
      481 hgwidstiks glraardvnr aseq
//
VERSION     A6MFL0.1  GI:166216291
DBSOURCE    UniProtKB: locus OXLA_DEMVE, accession A6MFL0;
            class: standard.
            created: Jan 15, 2008.
            sequence updated: Jul 24, 2007.
            annotation updated: Jan 7, 2015.
            xrefs: DQ917521.1, ABK63550.1
            xrefs (non-sequence databases): ProteinModelPortal:A6MFL0,
            SMR:A6MFL0, HOVERGEN:HBG005729, GO:0005576, GO:0001716, GO:0006915,
            GO:0042742, GO:0044179, Gene3D:3.40.50.720, InterPro:IPR002937,
            InterPro:IPR001613, InterPro:IPR016040, Pfam:PF01593,
            PRINTS:PR00757
KEYWORDS    Antibiotic; Antimicrobial; Apoptosis; Cytolysis; Disulfide bond;
            FAD; Flavoprotein; Glycoprotein; Hemolysis; Hemostasis impairing
            toxin; Oxidoreductase; Secreted; Signal; Toxin.
SOURCE      Demansia vestigiata (black whip snake)
  ORGANISM  Demansia vestigiata
            Eukaryota; Metazoa; Chordata; Craniata; Vertebrata; Euteleostomi;
            Lepidosauria; Squamata; Bifurcata; Unidentata; Episquamata;
            Toxicofera; Serpentes; Colubroidea; Elapidae; Notechinae; Demansia.
REFERENCE   1  (residues 1 to 517)
  AUTHORS   St Pierre,L., Birrell,G.W., Earl,S.T., Wallis,T.P., Gorman,J.J., de
            Jersey,J., Masci,P.P. and Lavin,M.F.
  TITLE     Diversity of toxic components from the venom of the evolutionarily
            distinct black whip snake, Demansia vestigiata
  JOURNAL   J. Proteome Res. 6 (8), 3093-3107 (2007)
   PUBMED   17608513
  REMARK    NUCLEOTIDE SEQUENCE [LARGE SCALE MRNA].;
            TISSUE=Venom gland
COMMENT     [FUNCTION] Catalyzes an oxidative deamination of predominantly
            hydrophobic and aromatic L-amino acids, thus producing hydrogen
            peroxide that may contribute to the diverse toxic effects of this
            enzyme. Exhibits diverse biological activities, such as hemorrhage,
            hemolysis, edema, apoptosis of vascular endothelial cells or tumor
            cell lines, antibacterial and antiparasitic activities, as well as
            regulation of platelet aggregation. Its effect on platelets is
            controversial, since it either induces aggregation or inhibits
            agonist-induced aggregation. These different effects are probably
            due to different experimental conditions (By similarity).
            {ECO:0000250}.
            [CATALYTIC ACTIVITY] An L-amino acid + H(2)O + O(2) = a 2-oxo acid
            + NH(3) + H(2)O(2).
            [COFACTOR] Name=FAD; Xref=ChEBI:CHEBI:57692;
            Evidence={ECO:0000250}.
            [SUBUNIT] Homodimer; non-covalently linked. {ECO:0000250}.
            [SUBCELLULAR LOCATION] Secreted {ECO:0000250}.
            [TISSUE SPECIFICITY] Expressed by the venom gland.
            [PTM] N-glycosylated. {ECO:0000250}.
            [SIMILARITY] Belongs to the flavin monoamine oxidase family. FIG1
            subfamily. {ECO:0000305}.
FEATURES             Location/Qualifiers
     source          1..517
                     /organism="Demansia vestigiata"
                     /db_xref="taxon:412038"
     Protein         1..517
                     /product="L-amino-acid oxidase"
                     /EC_number="1.4.3.2"
                     /note="LAAO; LAO"
                     /UniProtKB_evidence="Evidence at transcript level"
     Region          1..18
                     /region_name="Signal"
                     /experiment="experimental evidence, no additional details
                     recorded"
                     /note="{ECO:0000255}."
     Region          19..517
                     /region_name="Mature chain"
                     /experiment="experimental evidence, no additional details
                     recorded"
                     /note="L-amino-acid oxidase. /FTId=PRO_5000254114."
     Bond            29..192
                     /bond_type="disulfide"
                     /experiment="experimental evidence, no additional details
                     recorded"
                     /note="{ECO:0000250}."
     Region          57..124
                     /region_name="NAD_binding_8"
                     /note="NAD(P)-binding Rossmann-like domain; pfam13450"
                     /db_xref="CDD:257775"
     Site            order(59..61,63,81..83)
                     /site_type="other"
                     /note="NAD binding site [chemical binding]"
                     /db_xref="CDD:240631"
     Region          62..500
                     /region_name="Amino_oxidase"
                     /note="Flavin containing amine oxidoreductase; pfam01593"
                     /db_xref="CDD:250729"
     Site            62..63
                     /site_type="np-binding"
                     /experiment="experimental evidence, no additional details
                     recorded"
                     /note="FAD. {ECO:0000250}."
     Site            82..83
                     /site_type="np-binding"
                     /experiment="experimental evidence, no additional details
                     recorded"
                     /note="FAD. {ECO:0000250}."
     Site            90
                     /site_type="binding"
                     /experiment="experimental evidence, no additional details
                     recorded"
                     /note="FAD. {ECO:0000250}."
     Site            106..109
                     /site_type="np-binding"
                     /experiment="experimental evidence, no additional details
                     recorded"
                     /note="FAD. {ECO:0000250}."
     Site            109
                     /site_type="binding"
                     /experiment="experimental evidence, no additional details
                     recorded"
                     /note="Substrate. {ECO:0000250}."
     Site            191
                     /site_type="glycosylation"
                     /experiment="experimental evidence, no additional details
                     recorded"
                     /note="N-linked (GlcNAc...). {ECO:0000255}."
     Site            280
                     /site_type="binding"
                     /experiment="experimental evidence, no additional details
                     recorded"
                     /note="FAD; via amide nitrogen and carbonyl oxygen.
                     {ECO:0000250}."
     Bond            350..431
                     /bond_type="disulfide"
                     /experiment="experimental evidence, no additional details
                     recorded"
                     /note="{ECO:0000250}."
     Site            391
                     /site_type="binding"
                     /experiment="experimental evidence, no additional details
                     recorded"
                     /note="Substrate. {ECO:0000250}."
     Site            476
                     /site_type="binding"
                     /experiment="experimental evidence, no additional details
                     recorded"
                     /note="FAD. {ECO:0000250}."
     Site            483..488
                     /site_type="np-binding"
                     /experiment="experimental evidence, no additional details
                     recorded"
                     /note="FAD. {ECO:0000250}."
     Site            483..484
                     /site_type="np-binding"
                     /experiment="experimental evidence, no additional details
                     recorded"
                     /note="Substrate. {ECO:0000250}."
ORIGIN      
        1 mnvffmfsll flaalescad drrnplgecf readyeefvd iatnglkqts npkrvvvvga
       61 gmaglsaayv lagaghnvml leaservggr vntyrneqeg wyvnlgpmrl perhrivrey
      121 ikkfglqlnq ffqededawy fiknirkkvr evkenpsifp ypvkpsekgk sapqlyrdsl
      181 qkiieeygrs ncsyilnkyd tystkdylik egnlspgavd migdllnegs syylsfiesl
      241 ksddifsyen rfdeivggfd llpkamykai eekvhlnarv iqiqqnaegv rvtyqtpakn
      301 lsyvtadyvi vcstsraarr iyfepplppe kahalqsihy rsatkifltc tkkfweddgi
      361 hggksitdrp srlihypnhn fpngigvlvi ytiaddadff laldnktiad ivihdlslih
      421 qlpkekirdl cyvsmikkws ldkysmgsit tfapyqfqey fetvaapvgr iyfageytar
      481 ahgwidstik sglkaardvn rasqkpsriq lsndnel
//
VERSION     J7H670.1  GI:704043548
DBSOURCE    UniProtKB: locus OXLA_LACMT, accession J7H670;
            class: standard.
            created: Oct 29, 2014.
            sequence updated: Oct 31, 2012.
            annotation updated: Feb 4, 2015.
            xrefs: JX171244.1, AFP89360.1
            xrefs (non-sequence databases): ProteinModelPortal:J7H670,
            GO:0005576, GO:0001716, InterPro:IPR002937, Pfam:PF01593
KEYWORDS    Direct protein sequencing; Disulfide bond; FAD; Flavoprotein;
            Glycoprotein; Myotoxin; Oxidoreductase; Secreted; Signal; Toxin.
SOURCE      Lachesis muta (bushmaster)
  ORGANISM  Lachesis muta
            Eukaryota; Metazoa; Chordata; Craniata; Vertebrata; Euteleostomi;
            Lepidosauria; Squamata; Bifurcata; Unidentata; Episquamata;
            Toxicofera; Serpentes; Colubroidea; Viperidae; Crotalinae;
            Lachesis.
REFERENCE   1  (residues 1 to 516)
  AUTHORS   Bregge-Silva,C., Nonato,M.C., de Albuquerque,S., Ho,P.L., Junqueira
            de Azevedo,I.L., Vasconcelos Diniz,M.R., Lomonte,B., Rucavado,A.,
            Diaz,C., Gutierrez,J.M. and Arantes,E.C.
  TITLE     Isolation and biochemical, functional and structural
            characterization of a novel L-amino acid oxidase from Lachesis muta
            snake venom
  JOURNAL   Toxicon 60 (7), 1263-1276 (2012)
   PUBMED   22963728
  REMARK    NUCLEOTIDE SEQUENCE [MRNA], PROTEIN SEQUENCE OF 19-59, CATALYTIC
            ACTIVITY, FUNCTION, MASS SPECTROMETRY, SUBCELLULAR LOCATION,
            BIOPHYSICOCHEMICAL PROPERTIES, AND SUBUNIT.;
            TISSUE=Venom, and Venom gland
REFERENCE   2  (residues 1 to 516)
  AUTHORS   Sanz,L., Escolano,J., Ferretti,M., Biscoglio,M.J., Rivera,E.,
            Crescenti,E.J., Angulo,Y., Lomonte,B., Gutierrez,J.M. and
            Calvete,J.J.
  TITLE     Snake venomics of the South and Central American Bushmasters.
            Comparison of the toxin composition of Lachesis muta gathered from
            proteomic versus transcriptomic analysis
  JOURNAL   J Proteomics 71 (1), 46-60 (2008)
   PUBMED   18541473
  REMARK    PROTEIN SEQUENCE OF 19-42, AND IDENTIFICATION BY MASS
            SPECTROMETRY.;
            TISSUE=Venom
COMMENT     [FUNCTION] Catalyzes an oxidative deamination of predominantly
            hydrophobic and aromatic L-amino acids
            (L-Met=L-Leu>>L-Phe>L-Trp>L-Tyr>L-Ile>L-His>L-Arg> L-Val>L-Gln,),
            thus producing hydrogen peroxide that may contribute to the diverse
            toxic effects of this enzyme. Exhibits a low myotoxicity (a mild
            myonecrosis is observed after injection in mice quadriceps muscle).
            In vitro, is cytotoxic to a lot of human cell lines, including AGS
            (IC(50)=22.7 ug/ml), MCF-7 (IC(50)=1.4 ug/ml), HL-60, HeLa and
            Jurkat cells, as well as to the parasite Leishmania brasiliensis
            (IC(50)=2.22 ug/ml). This cytotoxicity is dependent on the
            production of hydrogen peroxyde, since it is inhibited by catalase,
            an hydrogen peroxyde scavenger. {ECO:0000269|PubMed:22963728}.
            [CATALYTIC ACTIVITY] An L-amino acid + H(2)O + O(2) = a 2-oxo acid
            + NH(3) + H(2)O(2). {ECO:0000269|PubMed:22963728}.
            [BIOPHYSICOCHEMICAL PROPERTIES] Kinetic parameters: KM=0.97 mM for
            L-Leu. {ECO:0000269|PubMed:22963728}; Vmax=0.063 umol/min/mg enzyme
            for L-Leu. {ECO:0000269|PubMed:22963728}; pH dependence: Optimum pH
            is 8.0 for L-Leu. {ECO:0000269|PubMed:22963728}; Temperature
            dependence: Optimum temperature is 4 degrees Celsius.
            {ECO:0000269|PubMed:22963728}.
            [SUBUNIT] Homodimer. {ECO:0000303|PubMed:22963728}.
            [SUBCELLULAR LOCATION] Secreted {ECO:0000269|PubMed:22963728}.
            [TISSUE SPECIFICITY] Expressed by the venom gland. {ECO:0000305}.
            [MASS SPECTROMETRY] Mass=60852; Method=MALDI; Range=19-516;
            Evidence={ECO:0000269|PubMed:22963728}.
            [MISCELLANEOUS] L-Lys and L-Ser are not substrate of this enzyme.
            This enzyme does not cause hemorrhage, paw edema morphological
            changes of heart, lung and kidney when injected into mice. Is not
            toxic to the parasite Trypanosoma cruzi.
            {ECO:0000269|PubMed:22963728}.
            [SIMILARITY] Belongs to the flavin monoamine oxidase family. FIG1
            subfamily. {ECO:0000250|UniProtKB:B0VXW0}.
FEATURES             Location/Qualifiers
     source          1..516
                     /organism="Lachesis muta"
                     /db_xref="taxon:8752"
     Protein         1..516
                     /product="L-amino acid oxidase Lm29"
                     /EC_number="1.4.3.2"
                     /note="LmLAAO; LAO"
                     /UniProtKB_evidence="Evidence at protein level"
     Region          1..18
                     /region_name="Signal"
                     /experiment="experimental evidence, no additional details
                     recorded"
                     /note="{ECO:0000269|PubMed:22963728}."
     Region          19..516
                     /region_name="Mature chain"
                     /experiment="experimental evidence, no additional details
                     recorded"
                     /note="L-amino acid oxidase Lm29. /FTId=PRO_0000430750."
     Bond            28..191
                     /bond_type="disulfide"
                     /experiment="experimental evidence, no additional details
                     recorded"
                     /note="{ECO:0000250|UniProtKB:P81382}."
     Region          56..123
                     /region_name="NAD_binding_8"
                     /note="NAD(P)-binding Rossmann-like domain; pfam13450"
                     /db_xref="CDD:257775"
     Region          57
                     /region_name="Conflict"
                     /experiment="experimental evidence, no additional details
                     recorded"
                     /note="Missing (in Ref. 1; AA sequence)."
     Region          61..499
                     /region_name="Amino_oxidase"
                     /note="Flavin containing amine oxidoreductase; pfam01593"
                     /db_xref="CDD:250729"
     Site            61..62
                     /site_type="np-binding"
                     /experiment="experimental evidence, no additional details
                     recorded"
                     /note="FAD. {ECO:0000250|UniProtKB:P81382}."
     Site            81..82
                     /site_type="np-binding"
                     /experiment="experimental evidence, no additional details
                     recorded"
                     /note="FAD. {ECO:0000250|UniProtKB:P81382}."
     Site            89
                     /site_type="binding"
                     /experiment="experimental evidence, no additional details
                     recorded"
                     /note="FAD. {ECO:0000250|UniProtKB:P81382}."
     Site            105..108
                     /site_type="np-binding"
                     /experiment="experimental evidence, no additional details
                     recorded"
                     /note="FAD. {ECO:0000250|UniProtKB:P81382}."
     Site            108
                     /site_type="binding"
                     /experiment="experimental evidence, no additional details
                     recorded"
                     /note="Substrate. {ECO:0000250|UniProtKB:P81382}."
     Site            190
                     /site_type="glycosylation"
                     /experiment="experimental evidence, no additional details
                     recorded"
                     /note="N-linked (GlcNAc...).
                     {ECO:0000255|PROSITE-ProRule:PRU00498}."
     Site            241
                     /site_type="binding"
                     /experiment="experimental evidence, no additional details
                     recorded"
                     /note="Substrate. {ECO:0000250|UniProtKB:P81382}."
     Site            279
                     /site_type="binding"
                     /experiment="experimental evidence, no additional details
                     recorded"
                     /note="FAD; via amide nitrogen and carbonyl oxygen.
                     {ECO:0000250|UniProtKB:P81382}."
     Bond            349..430
                     /bond_type="disulfide"
                     /experiment="experimental evidence, no additional details
                     recorded"
                     /note="{ECO:0000250|UniProtKB:P81382}."
     Site            379
                     /site_type="glycosylation"
                     /experiment="experimental evidence, no additional details
                     recorded"
                     /note="N-linked (GlcNAc...).
                     {ECO:0000255|PROSITE-ProRule:PRU00498}."
     Site            390
                     /site_type="binding"
                     /experiment="experimental evidence, no additional details
                     recorded"
                     /note="Substrate. {ECO:0000250|UniProtKB:P81382}."
     Site            475
                     /site_type="binding"
                     /experiment="experimental evidence, no additional details
                     recorded"
                     /note="FAD. {ECO:0000250|UniProtKB:P81382}."
     Site            482..487
                     /site_type="np-binding"
                     /experiment="experimental evidence, no additional details
                     recorded"
                     /note="FAD. {ECO:0000250|UniProtKB:P81382}."
     Site            482..483
                     /site_type="np-binding"
                     /experiment="experimental evidence, no additional details
                     recorded"
                     /note="Substrate. {ECO:0000250|UniProtKB:P81382}."
ORIGIN      
        1 mnvffmfsll flaalgscad drnplgecfr etdyeeflei aknglratsn pkhvvivgag
       61 msglsaayvl aeaghqvtvl easeraggrv rtyrndkegw yanlgpmrlp ekhrivreyi
      121 rkfglqlnef hqendnawhf iknirkrvge vkedpgllqy pvkpseegks agqlyeeslg
      181 kvaeelkrtn csyilnkydt ystkeyllke gnlspgavdm igdllnedsg yyvsfieslk
      241 hddifgyekr fdeivdgmdk lptsmyqaik ekvrfnarvi kiqqndrevt vtyqtsanem
      301 spvtadyviv cttsratrri tfepplppkk ahalrsvhyr sgtkifltct kkfweddgir
      361 ggksttdlps rfiyypnhnf tsgvgviiay gigddanffq aldfkdcgdi vindlslihq
      421 lpkkdiqtfc ypsmiqrwsl dkyamggitt ftpyqfqhfs ealtapfkri yfageytaqf
      481 hgwidstiks gltaardvnr asenpsgihl sndnel
//
VERSION     A8QL52.1  GI:347602325
DBSOURCE    UniProtKB: locus OXLA_BUNFA, accession A8QL52;
            class: standard.
            created: Sep 21, 2011.
            sequence updated: Jan 15, 2008.
            annotation updated: Apr 1, 2015.
            xrefs: EF080833.1, ABN72540.1
            xrefs (non-sequence databases): ProteinModelPortal:A8QL52,
            SMR:A8QL52, HOVERGEN:HBG005729, BRENDA:1.4.3.2, GO:0005576,
            GO:0001716, GO:0006915, GO:0042742, GO:0044179, InterPro:IPR002937,
            InterPro:IPR001613, Pfam:PF01593, PRINTS:PR00757
KEYWORDS    Antibiotic; Antimicrobial; Apoptosis; Cytolysis; Direct protein
            sequencing; Disulfide bond; FAD; Flavoprotein; Glycoprotein;
            Hemolysis; Hemostasis impairing toxin; Oxidoreductase; Platelet
            aggregation activating toxin; Secreted; Signal; Toxin.
SOURCE      Bungarus fasciatus (banded krait)
  ORGANISM  Bungarus fasciatus
            Eukaryota; Metazoa; Chordata; Craniata; Vertebrata; Euteleostomi;
            Lepidosauria; Squamata; Bifurcata; Unidentata; Episquamata;
            Toxicofera; Serpentes; Colubroidea; Elapidae; Bungarinae; Bungarus.
REFERENCE   1  (residues 1 to 517)
  AUTHORS   Jin,Y., Lee,W.H., Zeng,L. and Zhang,Y.
  TITLE     Molecular characterization of L-amino acid oxidase from king cobra
            venom
  JOURNAL   Toxicon 50 (4), 479-489 (2007)
   PUBMED   17543361
  REMARK    NUCLEOTIDE SEQUENCE [MRNA].;
            TISSUE=Venom gland
REFERENCE   2  (residues 1 to 517)
  AUTHORS   Wei,J.F., Yang,H.W., Wei,X.L., Qiao,L.Y., Wang,W.Y. and He,S.H.
  TITLE     Purification, characterization and biological activities of the
            L-amino acid oxidase from Bungarus fasciatus snake venom
  JOURNAL   Toxicon 54 (3), 262-271 (2009)
   PUBMED   19393676
  REMARK    PROTEIN SEQUENCE OF 20-36, FUNCTION, CATALYTIC ACTIVITY,
            BIOPHYSICOCHEMICAL PROPERTIES, AND SUBUNIT.;
            TISSUE=Venom
COMMENT     [FUNCTION] Catalyzes an oxidative deamination of predominantly
            hydrophobic and aromatic L-amino acids (highly active against
            L-Tyr, L-Asp, L-Phe, L-Glu, L-Trp, L-His, L-Gln, L-Ile, L-Met,
            L-Leu and moderately active against L-Lys, L-Arg, L-Ala and L-Asn),
            thus producing hydrogen peroxide that may contribute to the diverse
            toxic effects of this enzyme. Exhibits diverse biological
            activities, such as edema, inflammatory cell infiltration,
            cytotoxicity and apoptosis, as well as induction of platelet
            aggregation. Effects of snake L-amino oxidases on platelets are
            controversial, since they either induce aggregation or inhibit
            agonist-induced aggregation. These different effects are probably
            due to different experimental conditions. This protein may also
            induce hemorrhage, hemolysis, and have antibacterial and
            antiparasitic activities. {ECO:0000269|PubMed:19393676}.
            [CATALYTIC ACTIVITY] An L-amino acid + H(2)O + O(2) = a 2-oxo acid
            + NH(3) + H(2)O(2). {ECO:0000269|PubMed:19393676}.
            [COFACTOR] Name=FAD; Xref=ChEBI:CHEBI:57692;
            Evidence={ECO:0000250}.
            [BIOPHYSICOCHEMICAL PROPERTIES] Kinetic parameters: KM=28.28 mM for
            L-Ala {ECO:0000269|PubMed:19393676}; KM=18.75 mM for L-Arg
            {ECO:0000269|PubMed:19393676}; KM=0.04 mM for L-Asp
            {ECO:0000269|PubMed:19393676}; KM=19.07 mM for L-Asn
            {ECO:0000269|PubMed:19393676}; KM=5.88 mM for L-Gln
            {ECO:0000269|PubMed:19393676}; KM=1.44 mM for L-Glu
            {ECO:0000269|PubMed:19393676}; KM=4.84 mM for L-His
            {ECO:0000269|PubMed:19393676}; KM=1.64 mM for L-Ile
            {ECO:0000269|PubMed:19393676}; KM=60.69 mM for L-Leu
            {ECO:0000269|PubMed:19393676}; KM=21.49 mM for L-Lys
            {ECO:0000269|PubMed:19393676}; KM=15.03 mM for L-Met
            {ECO:0000269|PubMed:19393676}; KM=0.13 mM for L-Phe
            {ECO:0000269|PubMed:19393676}; KM=0.27 mM for L-Trp
            {ECO:0000269|PubMed:19393676}; KM=0.05 mM for L-Tyr
            {ECO:0000269|PubMed:19393676}.
            [SUBUNIT] Monomer. This is in contrast with most of its orthologs,
            that are non-covalently linked homodimers.
            {ECO:0000269|PubMed:19393676}.
            [SUBCELLULAR LOCATION] Secreted.
            [TISSUE SPECIFICITY] Expressed by the venom gland.
            [PTM] N-glycosylated. {ECO:0000250}.
            [SIMILARITY] Belongs to the flavin monoamine oxidase family. FIG1
            subfamily. {ECO:0000305}.
FEATURES             Location/Qualifiers
     source          1..517
                     /organism="Bungarus fasciatus"
                     /db_xref="taxon:8613"
     Protein         1..517
                     /product="L-amino-acid oxidase"
                     /EC_number="1.4.3.2"
                     /note="Bf-LAAO; LAO"
                     /UniProtKB_evidence="Evidence at protein level"
     Region          1..19
                     /region_name="Signal"
                     /experiment="experimental evidence, no additional details
                     recorded"
                     /note="{ECO:0000269|PubMed:19393676}."
     Region          20..517
                     /region_name="Mature chain"
                     /experiment="experimental evidence, no additional details
                     recorded"
                     /note="L-amino-acid oxidase. /FTId=PRO_0000412599."
     Bond            29..192
                     /bond_type="disulfide"
                     /experiment="experimental evidence, no additional details
                     recorded"
                     /note="{ECO:0000250}."
     Region          57..124
                     /region_name="NAD_binding_8"
                     /note="NAD(P)-binding Rossmann-like domain; pfam13450"
                     /db_xref="CDD:257775"
     Site            order(59..61,63,81..83)
                     /site_type="other"
                     /note="NAD binding site [chemical binding]"
                     /db_xref="CDD:240631"
     Region          62..500
                     /region_name="Amino_oxidase"
                     /note="Flavin containing amine oxidoreductase; pfam01593"
                     /db_xref="CDD:250729"
     Site            62..63
                     /site_type="np-binding"
                     /experiment="experimental evidence, no additional details
                     recorded"
                     /note="FAD. {ECO:0000250}."
     Site            82..83
                     /site_type="np-binding"
                     /experiment="experimental evidence, no additional details
                     recorded"
                     /note="FAD. {ECO:0000250}."
     Site            90
                     /site_type="binding"
                     /experiment="experimental evidence, no additional details
                     recorded"
                     /note="FAD. {ECO:0000250}."
     Site            106..109
                     /site_type="np-binding"
                     /experiment="experimental evidence, no additional details
                     recorded"
                     /note="FAD. {ECO:0000250}."
     Site            109
                     /site_type="binding"
                     /experiment="experimental evidence, no additional details
                     recorded"
                     /note="Substrate. {ECO:0000250}."
     Site            191
                     /site_type="glycosylation"
                     /experiment="experimental evidence, no additional details
                     recorded"
                     /note="N-linked (GlcNAc...). {ECO:0000255}."
     Site            280
                     /site_type="binding"
                     /experiment="experimental evidence, no additional details
                     recorded"
                     /note="FAD; via amide nitrogen and carbonyl oxygen.
                     {ECO:0000250}."
     Bond            350..431
                     /bond_type="disulfide"
                     /experiment="experimental evidence, no additional details
                     recorded"
                     /note="{ECO:0000250}."
     Site            380
                     /site_type="glycosylation"
                     /experiment="experimental evidence, no additional details
                     recorded"
                     /note="N-linked (GlcNAc...). {ECO:0000255}."
     Site            391
                     /site_type="binding"
                     /experiment="experimental evidence, no additional details
                     recorded"
                     /note="Substrate. {ECO:0000250}."
     Site            476
                     /site_type="binding"
                     /experiment="experimental evidence, no additional details
                     recorded"
                     /note="FAD. {ECO:0000250}."
     Site            483..488
                     /site_type="np-binding"
                     /experiment="experimental evidence, no additional details
                     recorded"
                     /note="FAD. {ECO:0000250}."
     Site            483..484
                     /site_type="np-binding"
                     /experiment="experimental evidence, no additional details
                     recorded"
                     /note="Substrate. {ECO:0000250}."
ORIGIN      
        1 mnvfsifslv flaafgscad drrsaleecf readyeefle iarnglkkts npkhvvvvga
       61 gmaglsaayv lagaghrvtl leasdrvggr vntyrdekeg wyvnmgpmrl perhrivrty
      121 iakfglklne ffqenenawy firnirkrvw evkkdpgvfk ypvkpseegk sasqlyresl
      181 kkvieelkrt ncsyildkyd tystkeylik egnlsrgavd migdllneds syylsfiesl
      241 knddlfsyek rfdeisdgfd qlpksmhqai aemvhlnaqv ikiqrdaekv rvayqtpakt
      301 lsyvtadyvi vcatsravrr isfepplppk kahalrsihy ksatkifltc trkfweadgi
      361 hggksttdlp srfiyypnhn ftsgvgviva yvladdsdff qaldiktsad ivindlslih
      421 qlpkneiqal cypslikkws ldkytmgalt sftpyqfqdy ietvaapvgr iyfageytat
      481 vhgwldstik sgltaarnvn rasqkpsrih lindnql
//
VERSION     G8XQX1.1  GI:395406796
DBSOURCE    UniProtKB: locus OXLA_DABRR, accession G8XQX1;
            class: standard.
            created: Jul 11, 2012.
            sequence updated: Feb 22, 2012.
            annotation updated: Nov 26, 2014.
            xrefs: EU663622.1, ACF70483.1
            xrefs (non-sequence databases): GO:0005576, GO:0043655, GO:0050660,
            GO:0001716, GO:0046983, GO:0044398, GO:0044477, GO:0044179,
            InterPro:IPR002937, Pfam:PF01593
KEYWORDS    Cytolysis; Direct protein sequencing; Disulfide bond; FAD;
            Flavoprotein; Glycoprotein; Hemolysis; Hemostasis impairing toxin;
            Oxidoreductase; Platelet aggregation inhibiting toxin; Secreted;
            Signal; Toxin.
SOURCE      Daboia russellii russellii
  ORGANISM  Daboia russellii russellii
            Eukaryota; Metazoa; Chordata; Craniata; Vertebrata; Euteleostomi;
            Lepidosauria; Squamata; Bifurcata; Unidentata; Episquamata;
            Toxicofera; Serpentes; Colubroidea; Viperidae; Viperinae; Daboia.
REFERENCE   1  (residues 1 to 504)
  AUTHORS   Chen,H.S., Wang,Y.M., Huang,W.T., Huang,K.F. and Tsai,I.H.
  TITLE     Cloning, characterization and mutagenesis of Russell's viper venom
            L-amino acid oxidase: Insights into its catalytic mechanism
  JOURNAL   Biochimie 94 (2), 335-344 (2012)
   PUBMED   21802487
  REMARK    NUCLEOTIDE SEQUENCE [MRNA], PROTEIN SEQUENCE OF 19-38, FUNCTION,
            BIOPHYSICOCHEMICAL PROPERTIES, MUTAGENESIS OF HIS-241, MASS
            SPECTROMETRY, IDENTIFICATION BY MASS SPECTROMETRY, AND 3D-STRUCTURE
            MODELING IN COMPLEX WITH SUBSTRATE.;
            STRAIN=Eastern India; TISSUE=Venom, and Venom gland
COMMENT     [FUNCTION] Catalyzes an oxidative deamination of predominantly
            hydrophobic and aromatic L-amino acids (L-Tyr followed by L-Phe,
            L-Met, L-Leu, L-Trp), thus producing hydrogen peroxide that may
            contribute to the diverse toxic effects of this enzyme. Inhibits
            ADP- and collagen-induced platelet aggregation. This inhibition is
            inhibited by catalase, indicating the importance of generated
            H(2)O(2) for the inhibitory effect. This effect on platelets among
            snake L-amino-acid oxidases is however controversial, since some of
            them induce aggregation, whereas the other inhibit agonist-induced
            aggregation. In vivo, this enzyme induces a rapid, substantial and
            reversible increase in the paw volume of mice (edema). In addition,
            myofibrosis, and inflammatory cell infiltration on the paw tissue
            are also observed. {ECO:0000269|PubMed:21802487}.
            [CATALYTIC ACTIVITY] An L-amino acid + H(2)O + O(2) = a 2-oxo acid
            + NH(3) + H(2)O(2).
            [COFACTOR] Name=FAD; Xref=ChEBI:CHEBI:57692;
            Evidence={ECO:0000250}.
            [BIOPHYSICOCHEMICAL PROPERTIES] Kinetic parameters: KM=0.081 mM for
            L-Tyr (at pH 7.5 and 25 degrees Celsius)
            {ECO:0000269|PubMed:21802487}; KM=0.142 mM for L-Phe (at pH 7.5 and
            25 degrees Celsius) {ECO:0000269|PubMed:21802487}; KM=0.373 mM for
            L-Met (at pH 7.5 and 25 degrees Celsius)
            {ECO:0000269|PubMed:21802487}; KM=0.318 mM for L-Trp (at pH 7.5 and
            25 degrees Celsius) {ECO:0000269|PubMed:21802487}; KM=0.490 mM for
            L-Leu (at pH 7.5 and 25 degrees Celsius)
            {ECO:0000269|PubMed:21802487}; KM=1.40 mM for L-Ile (at pH 7.5 and
            25 degrees Celsius) {ECO:0000269|PubMed:21802487}; KM=12.20 mM for
            L-Arg (at pH 7.5 and 25 degrees Celsius)
            {ECO:0000269|PubMed:21802487}; KM=13.92 mM for L-Val (at pH 7.5 and
            25 degrees Celsius) {ECO:0000269|PubMed:21802487}; KM=64.00 mM for
            L-Lys (at pH 7.5 and 25 degrees Celsius)
            {ECO:0000269|PubMed:21802487}; KM=116.48 mM for L-Ala (at pH 7.5
            and 25 degrees Celsius) {ECO:0000269|PubMed:21802487}.
            [SUBUNIT] Homodimer; non-covalently linked. {ECO:0000250}.
            [SUBCELLULAR LOCATION] Secreted.
            [TISSUE SPECIFICITY] Expressed by the venom gland.
            [MASS SPECTROMETRY] Mass=62025; Method=MALDI; Range=19-504;
            Evidence={ECO:0000269|PubMed:21802487}.
            [MISCELLANEOUS] Does not induce dermal hemorrhage when
            subcutaneously injected into mice at the dose of 40 ug.
            {ECO:0000305|PubMed:21802487}.
            [SIMILARITY] Belongs to the flavin monoamine oxidase family. FIG1
            subfamily. {ECO:0000305}.
FEATURES             Location/Qualifiers
     source          1..504
                     /organism="Daboia russellii russellii"
                     /sub_species="Daboia russellii russellii"
                     /db_xref="taxon:31159"
     Protein         1..504
                     /product="L-amino-acid oxidase"
                     /EC_number="1.4.3.2"
                     /note="DrLAO; LAAO"
                     /UniProtKB_evidence="Evidence at protein level"
     Region          1..18
                     /region_name="Signal"
                     /experiment="experimental evidence, no additional details
                     recorded"
                     /note="{ECO:0000269|PubMed:21802487}."
     Region          19..504
                     /region_name="Mature chain"
                     /experiment="experimental evidence, no additional details
                     recorded"
                     /note="L-amino-acid oxidase. /FTId=PRO_5000825648."
     Bond            28..191
                     /bond_type="disulfide"
                     /experiment="experimental evidence, no additional details
                     recorded"
                     /note="{ECO:0000250}."
     Region          56..123
                     /region_name="NAD_binding_8"
                     /note="NAD(P)-binding Rossmann-like domain; pfam13450"
                     /db_xref="CDD:257775"
     Site            order(58..60,62,80..82)
                     /site_type="other"
                     /note="NAD binding site [chemical binding]"
                     /db_xref="CDD:240631"
     Region          61..499
                     /region_name="Amino_oxidase"
                     /note="Flavin containing amine oxidoreductase; pfam01593"
                     /db_xref="CDD:250729"
     Site            61..62
                     /site_type="np-binding"
                     /experiment="experimental evidence, no additional details
                     recorded"
                     /note="FAD. {ECO:0000250}."
     Site            81..82
                     /site_type="np-binding"
                     /experiment="experimental evidence, no additional details
                     recorded"
                     /note="FAD. {ECO:0000250}."
     Site            89
                     /site_type="binding"
                     /experiment="experimental evidence, no additional details
                     recorded"
                     /note="FAD. {ECO:0000250}."
     Site            105..108
                     /site_type="np-binding"
                     /experiment="experimental evidence, no additional details
                     recorded"
                     /note="FAD. {ECO:0000250}."
     Site            108
                     /site_type="binding"
                     /experiment="experimental evidence, no additional details
                     recorded"
                     /note="Substrate. {ECO:0000250}."
     Site            190
                     /site_type="glycosylation"
                     /experiment="experimental evidence, no additional details
                     recorded"
                     /note="N-linked (GlcNAc...). {ECO:0000255}."
     Site            241
                     /site_type="binding"
                     /experiment="experimental evidence, no additional details
                     recorded"
                     /note="Substrate. {ECO:0000250}."
     Site            241
                     /site_type="mutagenized"
                     /experiment="experimental evidence, no additional details
                     recorded"
                     /note="H->A: Shows high reactivity toward L-Arg, but does
                     not induce change toward L-Leu, L-Phe and L-Met.
                     {ECO:0000269|PubMed:21802487}."
     Site            241
                     /site_type="mutagenized"
                     /experiment="experimental evidence, no additional details
                     recorded"
                     /note="H->N: No change in activity.
                     {ECO:0000269|PubMed:21802487}."
     Site            241
                     /site_type="mutagenized"
                     /experiment="experimental evidence, no additional details
                     recorded"
                     /note="H->S: Shows middle reactivity toward L-Arg and
                     L-Phe, but does not induce change toward L-Leu, and L-Met.
                     {ECO:0000269|PubMed:21802487}."
     Site            279
                     /site_type="binding"
                     /experiment="experimental evidence, no additional details
                     recorded"
                     /note="FAD; via amide nitrogen and carbonyl oxygen.
                     {ECO:0000250}."
     Bond            349..430
                     /bond_type="disulfide"
                     /experiment="experimental evidence, no additional details
                     recorded"
                     /note="{ECO:0000250}."
     Site            379
                     /site_type="glycosylation"
                     /experiment="experimental evidence, no additional details
                     recorded"
                     /note="N-linked (GlcNAc...). {ECO:0000255}."
     Site            390
                     /site_type="binding"
                     /experiment="experimental evidence, no additional details
                     recorded"
                     /note="Substrate. {ECO:0000250}."
     Site            475
                     /site_type="binding"
                     /experiment="experimental evidence, no additional details
                     recorded"
                     /note="FAD. {ECO:0000250}."
     Site            482..487
                     /site_type="np-binding"
                     /experiment="experimental evidence, no additional details
                     recorded"
                     /note="FAD. {ECO:0000250}."
     Site            482..483
                     /site_type="np-binding"
                     /experiment="experimental evidence, no additional details
                     recorded"
                     /note="Substrate. {ECO:0000250}."
ORIGIN      
        1 mnvffmfsll flatlgscad dknpleecfr eddyeeflei aknglkktsn pkhivivgag
       61 msglsaayvl agaghkvtvl easerpggrv rthrnvkegw yanlgpmrvp ekhriireyi
      121 rkfglklnef vqetengwyf iknirkrvge vkkdpgllky pvkpseagks agqlyqeslg
      181 kaveelkrtn csyilnkydt ystkeylike gnlspgavdm igdllnedsg yyvsfieslk
      241 hddifayekr fdeivggmdq lptsmyraie esvhfkarvi kiqqnaekvt vtyqttqknl
      301 lletadyviv cttsraarri tfkpplppkk ahalrsvhyr sgtkifltct kkfweddgiq
      361 ggksttdlps rfiyypnhnf ttgvgviiay gigddanffq alnlnecadi vfndlssihq
      421 lpkkdlqtfc ypsiiqkwsl dkyamgaitt ftpyqfqhfs ealtapvgri ffageytana
      481 hgwidstiks gltaardvnr asel
//
VERSION     P81383.3  GI:347595788
DBSOURCE    UniProtKB: locus OXLA_OPHHA, accession P81383;
            class: standard.
            extra accessions:A8QL50
            created: Dec 15, 1998.
            sequence updated: Sep 21, 2011.
            annotation updated: May 27, 2015.
            xrefs: EF080831.1, ABN72538.1
            xrefs (non-sequence databases): ProteinModelPortal:P81383,
            SMR:P81383, HOVERGEN:HBG005729, BRENDA:1.4.3.2, SABIO-RK:P81383,
            GO:0005576, GO:0050660, GO:0001716, GO:0046983, GO:0006915,
            GO:0042742, GO:0044179, GO:0031640, GO:0035821, InterPro:IPR002937,
            InterPro:IPR001613, Pfam:PF01593, PRINTS:PR00757
KEYWORDS    Antibiotic; Antimicrobial; Apoptosis; Cytolysis; Direct protein
            sequencing; Disulfide bond; FAD; Flavoprotein; Glycoprotein;
            Hemolysis; Hemostasis impairing toxin; Oxidoreductase; Platelet
            aggregation inhibiting toxin; Secreted; Signal; Toxin.
SOURCE      Ophiophagus hannah (king cobra)
  ORGANISM  Ophiophagus hannah
            Eukaryota; Metazoa; Chordata; Craniata; Vertebrata; Euteleostomi;
            Lepidosauria; Squamata; Bifurcata; Unidentata; Episquamata;
            Toxicofera; Serpentes; Colubroidea; Elapidae; Elapinae;
            Ophiophagus.
REFERENCE   1  (residues 1 to 491)
  AUTHORS   Jin,Y., Lee,W.H., Zeng,L. and Zhang,Y.
  TITLE     Molecular characterization of L-amino acid oxidase from king cobra
            venom
  JOURNAL   Toxicon 50 (4), 479-489 (2007)
   PUBMED   17543361
  REMARK    NUCLEOTIDE SEQUENCE [MRNA], PROTEIN SEQUENCE OF 21-45; 121-129;
            189-195; 272-278 AND 428-439, IDENTIFICATION BY MASS SPECTROMETRY,
            GLYCOSYLATION, BIOPHYSICOCHEMICAL PROPERTIES, AND SUBSTRATE
            SPECIFICITY.;
            TISSUE=Venom, and Venom gland
REFERENCE   2  (residues 1 to 491)
  AUTHORS   Ponnudurai,G., Chung,M.C. and Tan,N.H.
  TITLE     Purification and properties of the L-amino acid oxidase from
            Malayan pit viper (Calloselasma rhodostoma) venom
  JOURNAL   Arch. Biochem. Biophys. 313 (2), 373-378 (1994)
   PUBMED   8080286
  REMARK    PROTEIN SEQUENCE OF 21-39, SUBUNIT, GLYCOSYLATION, AND COFACTOR.;
            TISSUE=Venom
REFERENCE   3  (residues 1 to 491)
  AUTHORS   Ahn,M.Y., Lee,B.M. and Kim,Y.S.
  TITLE     Characterization and cytotoxicity of L-amino acid oxidase from the
            venom of king cobra (Ophiophagus hannah)
  JOURNAL   Int. J. Biochem. Cell Biol. 29 (6), 911-919 (1997)
   PUBMED   9304806
  REMARK    PROTEIN SEQUENCE OF 21-35, FUNCTION, SUBUNIT, AND GLYCOSYLATION.;
            TISSUE=Venom
REFERENCE   4  (residues 1 to 491)
  AUTHORS   Tan,N.H. and Saifuddin,M.N.
  TITLE     Isolation and characterization of an unusual form of L-amino acid
            oxidase from King cobra (Ophiophagus hannah) venom
  JOURNAL   Biochem. Int. 19 (4), 937-944 (1989)
   PUBMED   2619759
  REMARK    FUNCTION, COFACTOR, SUBUNIT, BIOPHYSICOCHEMICAL PROPERTIES,
            GLYCOSYLATION, AND TOXIC DOSE.
REFERENCE   5  (residues 1 to 491)
  AUTHORS   Tan,N.H. and Saifuddin,M.N.
  TITLE     Substrate specificity of king cobra (Ophiophagus hannah) venom
            L-amino acid oxidase
  JOURNAL   Int. J. Biochem. 23 (3), 323-327 (1991)
   PUBMED   2044840
  REMARK    FUNCTION, SUBUNIT, BIOPHYSICOCHEMICAL PROPERTIES, AND SUBSTRATE
            SPECIFICITY.;
            TISSUE=Venom
REFERENCE   6  (residues 1 to 491)
  AUTHORS   Tan,N.-H. and Choy,S.-K.
  TITLE     The edema inducing activity of Ophiophagus hannah (king cobra)
            venom L-amino acid oxidase
  JOURNAL   Toxicon 32, 539-539 (1994)
  REMARK    ISOFORM.
REFERENCE   7  (residues 1 to 491)
  AUTHORS   Li,Z.Y., Yu,T.F. and Lian,E.C.
  TITLE     Purification and characterization of L-amino acid oxidase from king
            cobra (Ophiophagus hannah) venom and its effects on human platelet
            aggregation
  JOURNAL   Toxicon 32 (11), 1349-1358 (1994)
   PUBMED   7886693
  REMARK    FUNCTION.;
            TISSUE=Venom
REFERENCE   8  (residues 1 to 491)
  AUTHORS   Lee,M.L., Tan,N.H., Fung,S.Y. and Sekaran,S.D.
  TITLE     Antibacterial action of a heat-stable form of L-amino acid oxidase
            isolated from king cobra (Ophiophagus hannah) venom
  JOURNAL   Comp. Biochem. Physiol. C Toxicol. Pharmacol. 153 (2), 237-242
            (2011)
   PUBMED   21059402
  REMARK    FUNCTION, AND ANTIBACTERIAL ACTIVITY.;
            TISSUE=Venom
REFERENCE   9  (residues 1 to 491)
  AUTHORS   Vonk,F.J., Casewell,N.R., Henkel,C.V., Heimberg,A.M., Jansen,H.J.,
            McCleary,R.J., Kerkkamp,H.M., Vos,R.A., Guerreiro,I., Calvete,J.J.,
            Wuster,W., Woods,A.E., Logan,J.M., Harrison,R.A., Castoe,T.A., de
            Koning,A.P., Pollock,D.D., Yandell,M., Calderon,D., Renjifo,C.,
            Currier,R.B., Salgado,D., Pla,D., Sanz,L., Hyder,A.S.,
            Ribeiro,J.M., Arntzen,J.W., van den Thillart,G.E., Boetzer,M.,
            Pirovano,W., Dirks,R.P., Spaink,H.P., Duboule,D., McGlinn,E.,
            Kini,R.M. and Richardson,M.K.
  TITLE     The king cobra genome reveals dynamic gene evolution and adaptation
            in the snake venom system
  JOURNAL   Proc. Natl. Acad. Sci. U.S.A. 110 (51), 20651-20656 (2013)
   PUBMED   24297900
  REMARK    IDENTIFICATION BY MASS SPECTROMETRY.;
            TISSUE=Venom
COMMENT     On Sep 23, 2011 this sequence version replaced gi:6093637.
            [FUNCTION] Catalyzes an oxidative deamination of predominantly
            hydrophobic and aromatic L-amino acids, thus producing hydrogen
            peroxide that may contribute to the diverse toxic effects of this
            enzyme. Unlike most snake L-amino-acid oxidases, this enzyme
            exhibits potent activity against L-Lys. Has also potent activity
            against L-Met, L-Leu, L-His, L-Lys and L-Ile. Its activity on
            platelet aggregation is controversial. It has potent inhibitory
            activity on platelet aggregation induced by ADP and the thromboxane
            analog U46619, but not by thrombin, mucetin, ristocetin and
            stejnulxin (PubMed:17543361), but it has also been shown to induce
            platelet aggregation through the formation of hydrogen peroxide
            (PubMed:7886693). It binds to bacteria and shows antibacterial
            activities by generating hydrogen peroxide. Binding and
            antibacterial activities are higher against Gram-positive than
            against Gram-negative bacteria. May also have an ability to induce
            hemorrhage, hemolysis, edema, apoptosis.
            {ECO:0000269|PubMed:17543361, ECO:0000269|PubMed:2044840,
            ECO:0000269|PubMed:21059402, ECO:0000269|PubMed:2619759,
            ECO:0000269|PubMed:7886693, ECO:0000269|PubMed:9304806}.
            [CATALYTIC ACTIVITY] An L-amino acid + H(2)O + O(2) = a 2-oxo acid
            + NH(3) + H(2)O(2).
            [COFACTOR] Name=FAD; Xref=ChEBI:CHEBI:57692;
            Evidence={ECO:0000269|PubMed:2619759, ECO:0000269|PubMed:8080286}.
            [BIOPHYSICOCHEMICAL PROPERTIES] Kinetic parameters: KM=2.3 mM for
            L-His {ECO:0000269|PubMed:17543361, ECO:0000269|PubMed:2044840,
            ECO:0000269|PubMed:2619759}; KM=2.9 mM for L-Ile
            {ECO:0000269|PubMed:17543361, ECO:0000269|PubMed:2044840,
            ECO:0000269|PubMed:2619759}; KM=2.2 mM for L-Leu
            {ECO:0000269|PubMed:17543361, ECO:0000269|PubMed:2044840,
            ECO:0000269|PubMed:2619759}; KM=2.6 mM for L-Lys
            {ECO:0000269|PubMed:17543361, ECO:0000269|PubMed:2044840,
            ECO:0000269|PubMed:2619759}; KM=0.7 mM for L-Met
            {ECO:0000269|PubMed:17543361, ECO:0000269|PubMed:2044840,
            ECO:0000269|PubMed:2619759}; KM=0.20 mM for L-Leu
            {ECO:0000269|PubMed:17543361, ECO:0000269|PubMed:2044840,
            ECO:0000269|PubMed:2619759}; KM=0.63 mM for L-Met
            {ECO:0000269|PubMed:17543361, ECO:0000269|PubMed:2044840,
            ECO:0000269|PubMed:2619759}; KM=0.10 mM for L-Phe
            {ECO:0000269|PubMed:17543361, ECO:0000269|PubMed:2044840,
            ECO:0000269|PubMed:2619759}; KM=0.10 mM for L-Trp
            {ECO:0000269|PubMed:17543361, ECO:0000269|PubMed:2044840,
            ECO:0000269|PubMed:2619759}; Temperature dependence: Exhibits
            unusual thermal stability. At pH 7.4, the enzyme retains full
            activity after incubation at 25 degrees Celsius for 30 days. Is
            stable at alkaline condition and is not inactivated by freezing.
            {ECO:0000269|PubMed:17543361, ECO:0000269|PubMed:2044840,
            ECO:0000269|PubMed:2619759}.
            [SUBUNIT] Homodimer; non-covalently linked.
            {ECO:0000269|PubMed:2044840, ECO:0000269|PubMed:2619759,
            ECO:0000269|PubMed:8080286, ECO:0000269|PubMed:9304806}.
            [SUBCELLULAR LOCATION] Secreted.
            [TISSUE SPECIFICITY] Expressed by the venom gland.
            [PTM] N-glycosylated. {ECO:0000305|PubMed:17543361,
            ECO:0000305|PubMed:2619759, ECO:0000305|PubMed:8080286,
            ECO:0000305|PubMed:9304806}.
            [TOXIC DOSE] LD(50) is 5 mg/kg by intravenous injection into mice.
            {ECO:0000269|PubMed:2619759}.
            [SIMILARITY] Belongs to the flavin monoamine oxidase family. FIG1
            subfamily. {ECO:0000305}.
            [CAUTION] The existence of two isoforms has been reported (Ref.6),
            and could explain the differences in sequence and kinetic
            parameters. {ECO:0000305}.
FEATURES             Location/Qualifiers
     source          1..491
                     /organism="Ophiophagus hannah"
                     /db_xref="taxon:8665"
     Protein         1..491
                     /product="L-amino-acid oxidase"
                     /EC_number="1.4.3.2"
                     /note="LAAO; LAO; Oh-LAAO"
                     /UniProtKB_evidence="Evidence at protein level"
     Region          1..20
                     /region_name="Signal"
                     /experiment="experimental evidence, no additional details
                     recorded"
                     /note="{ECO:0000269|PubMed:17543361,
                     ECO:0000269|PubMed:8080286, ECO:0000269|PubMed:9304806}."
     Region          21..491
                     /region_name="Mature chain"
                     /experiment="experimental evidence, no additional details
                     recorded"
                     /note="L-amino-acid oxidase. /FTId=PRO_0000099871."
     Region          21
                     /region_name="Conflict"
                     /experiment="experimental evidence, no additional details
                     recorded"
                     /note="H -> S (in Ref. 3; AA sequence). {ECO:0000305}."
     Bond            28..182
                     /bond_type="disulfide"
                     /experiment="experimental evidence, no additional details
                     recorded"
                     /note="{ECO:0000250}."
     Region          28
                     /region_name="Conflict"
                     /experiment="experimental evidence, no additional details
                     recorded"
                     /note="C -> S (in Ref. 2; AA sequence and 3; AA sequence).
                     {ECO:0000305}."
     Region          37
                     /region_name="Conflict"
                     /experiment="experimental evidence, no additional details
                     recorded"
                     /note="W -> H (in Ref. 2; AA sequence). {ECO:0000305}."
     Region          56..121
                     /region_name="NAD_binding_8"
                     /note="NAD(P)-binding Rossmann-like domain; pfam13450"
                     /db_xref="CDD:257775"
     Site            order(58..60,62,80..82)
                     /site_type="other"
                     /note="NAD binding site [chemical binding]"
                     /db_xref="CDD:240631"
     Region          61..489
                     /region_name="Amino_oxidase"
                     /note="Flavin containing amine oxidoreductase; pfam01593"
                     /db_xref="CDD:250729"
     Site            61..62
                     /site_type="np-binding"
                     /experiment="experimental evidence, no additional details
                     recorded"
                     /note="FAD. {ECO:0000250}."
     Site            81..82
                     /site_type="np-binding"
                     /experiment="experimental evidence, no additional details
                     recorded"
                     /note="FAD. {ECO:0000250}."
     Site            89
                     /site_type="binding"
                     /experiment="experimental evidence, no additional details
                     recorded"
                     /note="FAD. {ECO:0000250}."
     Site            103..106
                     /site_type="np-binding"
                     /experiment="experimental evidence, no additional details
                     recorded"
                     /note="FAD. {ECO:0000250}."
     Site            106
                     /site_type="binding"
                     /experiment="experimental evidence, no additional details
                     recorded"
                     /note="Substrate. {ECO:0000250}."
     Site            122
                     /site_type="glycosylation"
                     /experiment="experimental evidence, no additional details
                     recorded"
                     /note="N-linked (GlcNAc...). {ECO:0000255}."
     Site            238
                     /site_type="glycosylation"
                     /experiment="experimental evidence, no additional details
                     recorded"
                     /note="N-linked (GlcNAc...). {ECO:0000255}."
     Site            266
                     /site_type="glycosylation"
                     /experiment="experimental evidence, no additional details
                     recorded"
                     /note="N-linked (GlcNAc...). {ECO:0000255}."
     Site            269
                     /site_type="binding"
                     /experiment="experimental evidence, no additional details
                     recorded"
                     /note="FAD; via amide nitrogen and carbonyl oxygen.
                     {ECO:0000250}."
     Bond            338..420
                     /bond_type="disulfide"
                     /experiment="experimental evidence, no additional details
                     recorded"
                     /note="{ECO:0000250}."
     Site            380
                     /site_type="binding"
                     /experiment="experimental evidence, no additional details
                     recorded"
                     /note="Substrate. {ECO:0000250}."
     Site            410
                     /site_type="glycosylation"
                     /experiment="experimental evidence, no additional details
                     recorded"
                     /note="N-linked (GlcNAc...). {ECO:0000255}."
     Site            465
                     /site_type="binding"
                     /experiment="experimental evidence, no additional details
                     recorded"
                     /note="FAD. {ECO:0000250}."
     Site            472..477
                     /site_type="np-binding"
                     /experiment="experimental evidence, no additional details
                     recorded"
                     /note="FAD. {ECO:0000250}."
     Site            472..473
                     /site_type="np-binding"
                     /experiment="experimental evidence, no additional details
                     recorded"
                     /note="Substrate. {ECO:0000250}."
ORIGIN      
        1 mndflllllv lflgvprsen hvinleecfq epeyenwlat ashgltktln pkkivivgag
       61 isgltaaklf reaghevvil easdrvggri kthredgwyv dvgpmrvpqt hrivreyikk
      121 fnislnpfrq tdenawylik hvrqkmsann penfgyqlnp nergksasql fdetldkvtd
      181 dctlqkekyd sfstkeylik egklstgave migdflneea gfhnsflisv mdhflflnns
      241 fdeitggfdq lperffkdmd sivhlnstve kivhinnkvt vfyeglstnm rlvadyvlit
      301 ataratrlik fvpplsipkt ralrsliyas atkiilvctd kfwekdgihg grsitdlpsr
      361 viyypnhdft ngigvllasy twysdsefyt tlsdekcvdv vmddlveihn vskdylksvc
      421 gkhvvqkwal dqysmgafst ytpyqithys qmlaqnegri yfageytahp hgwietsmks
      481 aireainihn a
//
VERSION     B0VXW0.1  GI:347602329
DBSOURCE    UniProtKB: locus OXLA_SISCA, accession B0VXW0;
            class: standard.
            created: Sep 21, 2011.
            sequence updated: Apr 8, 2008.
            annotation updated: Jan 7, 2015.
            xrefs: DQ464267.1, ABG26996.1
            xrefs (non-sequence databases): ProteinModelPortal:B0VXW0,
            SMR:B0VXW0, HOVERGEN:HBG005729, GO:0005576, GO:0001716, GO:0006915,
            GO:0042742, GO:0044179, InterPro:IPR002937, Pfam:PF01593
KEYWORDS    Antibiotic; Antimicrobial; Apoptosis; Cytolysis; Disulfide bond;
            FAD; Flavoprotein; Glycoprotein; Hemolysis; Hemostasis impairing
            toxin; Oxidoreductase; Secreted; Signal; Toxin.
SOURCE      Sistrurus catenatus edwardsi (desert massasauga)
  ORGANISM  Sistrurus catenatus edwardsi
            Eukaryota; Metazoa; Chordata; Craniata; Vertebrata; Euteleostomi;
            Lepidosauria; Squamata; Bifurcata; Unidentata; Episquamata;
            Toxicofera; Serpentes; Colubroidea; Viperidae; Crotalinae;
            Sistrurus.
REFERENCE   1  (residues 1 to 516)
  AUTHORS   Pahari,S., Mackessy,S.P. and Kini,R.M.
  TITLE     The venom gland transcriptome of the Desert Massasauga rattlesnake
            (Sistrurus catenatus edwardsii): towards an understanding of venom
            composition among advanced snakes (Superfamily Colubroidea)
  JOURNAL   BMC Mol. Biol. 8, 115 (2007)
   PUBMED   18096037
  REMARK    NUCLEOTIDE SEQUENCE [MRNA].;
            TISSUE=Venom gland
            Publication Status: Online-Only
COMMENT     [FUNCTION] Catalyzes an oxidative deamination of predominantly
            hydrophobic and aromatic L-amino acids, thus producing hydrogen
            peroxide that may contribute to the diverse toxic effects of this
            enzyme. Exhibits diverse biological activities, such as hemorrhage,
            hemolysis, edema, apoptosis of vascular endothelial cells or tumor
            cell lines, antibacterial and antiparasitic activities, as well as
            regulation of platelet aggregation. Effects of snake L-amino
            oxidases on platelets are controversial, since they either induce
            aggregation or inhibit agonist-induced aggregation. These different
            effects are probably due to different experimental conditions (By
            similarity). {ECO:0000250}.
            [CATALYTIC ACTIVITY] An L-amino acid + H(2)O + O(2) = a 2-oxo acid
            + NH(3) + H(2)O(2).
            [COFACTOR] Name=FAD; Xref=ChEBI:CHEBI:57692;
            Evidence={ECO:0000250}.
            [SUBUNIT] Homodimer; non-covalently linked. {ECO:0000250}.
            [SUBCELLULAR LOCATION] Secreted.
            [TISSUE SPECIFICITY] Expressed by the venom gland.
            [PTM] N-glycosylated. {ECO:0000250}.
            [SIMILARITY] Belongs to the flavin monoamine oxidase family. FIG1
            subfamily. {ECO:0000305}.
FEATURES             Location/Qualifiers
     source          1..516
                     /organism="Sistrurus catenatus edwardsi"
                     /sub_species="edwardsi"
                     /db_xref="taxon:8762"
     Protein         1..516
                     /product="L-amino-acid oxidase"
                     /EC_number="1.4.3.2"
                     /note="LAAO; LAO"
                     /UniProtKB_evidence="Evidence at transcript level"
     Region          1..18
                     /region_name="Signal"
                     /experiment="experimental evidence, no additional details
                     recorded"
                     /note="{ECO:0000250}."
     Region          19..516
                     /region_name="Mature chain"
                     /experiment="experimental evidence, no additional details
                     recorded"
                     /note="L-amino-acid oxidase. /FTId=PRO_0000412605."
     Bond            28..189
                     /bond_type="disulfide"
                     /experiment="experimental evidence, no additional details
                     recorded"
                     /note="{ECO:0000250}."
     Region          56..121
                     /region_name="NAD_binding_8"
                     /note="NAD(P)-binding Rossmann-like domain; pfam13450"
                     /db_xref="CDD:257775"
     Site            order(58..60,62,80..82)
                     /site_type="other"
                     /note="NAD binding site [chemical binding]"
                     /db_xref="CDD:240631"
     Region          61..499
                     /region_name="Amino_oxidase"
                     /note="Flavin containing amine oxidoreductase; pfam01593"
                     /db_xref="CDD:250729"
     Site            61..62
                     /site_type="np-binding"
                     /experiment="experimental evidence, no additional details
                     recorded"
                     /note="FAD. {ECO:0000250}."
     Site            81..82
                     /site_type="np-binding"
                     /experiment="experimental evidence, no additional details
                     recorded"
                     /note="FAD. {ECO:0000250}."
     Site            89
                     /site_type="binding"
                     /experiment="experimental evidence, no additional details
                     recorded"
                     /note="FAD. {ECO:0000250}."
     Site            103..106
                     /site_type="np-binding"
                     /experiment="experimental evidence, no additional details
                     recorded"
                     /note="FAD. {ECO:0000250}."
     Site            106
                     /site_type="binding"
                     /experiment="experimental evidence, no additional details
                     recorded"
                     /note="Substrate. {ECO:0000250}."
     Site            239
                     /site_type="binding"
                     /experiment="experimental evidence, no additional details
                     recorded"
                     /note="Substrate. {ECO:0000250}."
     Site            279
                     /site_type="binding"
                     /experiment="experimental evidence, no additional details
                     recorded"
                     /note="FAD; via amide nitrogen and carbonyl oxygen.
                     {ECO:0000250}."
     Bond            349..430
                     /bond_type="disulfide"
                     /experiment="experimental evidence, no additional details
                     recorded"
                     /note="{ECO:0000250}."
     Site            379
                     /site_type="glycosylation"
                     /experiment="experimental evidence, no additional details
                     recorded"
                     /note="N-linked (GlcNAc...). {ECO:0000255}."
     Site            390
                     /site_type="binding"
                     /experiment="experimental evidence, no additional details
                     recorded"
                     /note="Substrate. {ECO:0000250}."
     Site            475
                     /site_type="binding"
                     /experiment="experimental evidence, no additional details
                     recorded"
                     /note="FAD. {ECO:0000250}."
     Site            482..487
                     /site_type="np-binding"
                     /experiment="experimental evidence, no additional details
                     recorded"
                     /note="FAD. {ECO:0000250}."
     Site            482..483
                     /site_type="np-binding"
                     /experiment="experimental evidence, no additional details
                     recorded"
                     /note="Substrate. {ECO:0000250}."
ORIGIN      
        1 mnvffmfsll flaalgscad drnpleecfr etdyeeflei akngltatsn pkrvvivgag
       61 msglsaayvl agaghqvtvl easervggrv rtyrkedwya nlgpmrlptk hrivreyikk
      121 fglelneffq endnawyfik nirkrvqevk nnpgllkypv kpsetgksag qlyeeslrkv
      181 veelrstnck yildkydtys tkeyllkegn lspgavdmig dllnedsgyy vsfieslkhd
      241 difgyekrfd eivggmdqlp tsmyeaikek vqvhfnarvi eiqqndreat vtyqtsanem
      301 ssvtadyviv cttsraarri kfepplppkk ahalrsvhyr sgtkifltct kkfwedegih
      361 ggksttdlps rsiyypnhnf tsgvgviiay gigddanffq aldfkdcadi vindlslihq
      421 lpkediqtfc hpskiqrwsl dryamggitt ftpyqfqhfs ealtapfnri yfageytaqf
      481 hgwidstiks gltaardvnr asenpsgihl sndnef
//
VERSION     Q4JHE1.1  GI:123916679
DBSOURCE    UniProtKB: locus OXLA_PSEAU, accession Q4JHE1;
            class: standard.
            created: Jan 23, 2007.
            sequence updated: Aug 2, 2005.
            annotation updated: Jan 7, 2015.
            xrefs: DQ088992.1, AAY89682.1
            xrefs (non-sequence databases): ProteinModelPortal:Q4JHE1,
            SMR:Q4JHE1, HOVERGEN:HBG005729, GO:0005576, GO:0001716, GO:0006915,
            GO:0042742, GO:0044179, InterPro:IPR002937, InterPro:IPR001613,
            Pfam:PF01593, PRINTS:PR00757
KEYWORDS    Antibiotic; Antimicrobial; Apoptosis; Cytolysis; Disulfide bond;
            FAD; Flavoprotein; Glycoprotein; Hemolysis; Hemostasis impairing
            toxin; Oxidoreductase; Secreted; Signal; Toxin.
SOURCE      Pseudechis australis (mulga snake)
  ORGANISM  Pseudechis australis
            Eukaryota; Metazoa; Chordata; Craniata; Vertebrata; Euteleostomi;
            Lepidosauria; Squamata; Bifurcata; Unidentata; Episquamata;
            Toxicofera; Serpentes; Colubroidea; Elapidae; Acanthophiinae;
            Pseudechis.
REFERENCE   1  (residues 1 to 517)
  AUTHORS   St Pierre,L., Woods,R., Earl,S., Masci,P.P. and Lavin,M.F.
  TITLE     Identification and analysis of venom gland-specific genes from the
            coastal taipan (Oxyuranus scutellatus) and related species
  JOURNAL   Cell. Mol. Life Sci. 62 (22), 2679-2693 (2005)
   PUBMED   16261251
  REMARK    NUCLEOTIDE SEQUENCE [MRNA].;
            TISSUE=Venom gland
REFERENCE   2  (residues 1 to 517)
  AUTHORS   Stiles,B.G., Sexton,F.W. and Weinstein,S.A.
  TITLE     Antibacterial effects of different snake venoms: purification and
            characterization of antibacterial proteins from Pseudechis
            australis (Australian king brown or mulga snake) venom
  JOURNAL   Toxicon 29 (9), 1129-1141 (1991)
   PUBMED   1796476
  REMARK    FUNCTION, AND SUBUNIT.;
            TISSUE=Venom
COMMENT     [FUNCTION] Catalyzes an oxidative deamination of predominantly
            hydrophobic and aromatic L-amino acids, thus producing hydrogen
            peroxide that may contribute to the diverse toxic effects of this
            enzyme. Exhibits diverse biological activities, such as hemorrhage,
            hemolysis, edema, apoptosis of vascular endothelial cells or tumor
            cell lines, antiparasitic activities, as well as regulation of
            platelet aggregation. Effects of snake L-amino oxidases on
            platelets are controversial, since they either induce aggregation
            or inhibit agonist-induced aggregation. These different effects are
            probably due to different experimental conditions (By similarity).
            This protein has antibacterial activities. {ECO:0000250,
            ECO:0000269|PubMed:1796476}.
            [CATALYTIC ACTIVITY] An L-amino acid + H(2)O + O(2) = a 2-oxo acid
            + NH(3) + H(2)O(2).
            [COFACTOR] Name=FAD; Xref=ChEBI:CHEBI:57692;
            Evidence={ECO:0000250}.
            [SUBUNIT] Homodimer; non-covalently linked.
            {ECO:0000269|PubMed:1796476}.
            [SUBCELLULAR LOCATION] Secreted.
            [TISSUE SPECIFICITY] Expressed by the venom gland.
            [PTM] N-glycosylated. {ECO:0000250}.
            [SIMILARITY] Belongs to the flavin monoamine oxidase family. FIG1
            subfamily. {ECO:0000305}.
FEATURES             Location/Qualifiers
     source          1..517
                     /organism="Pseudechis australis"
                     /db_xref="taxon:8670"
     Protein         1..517
                     /product="L-amino-acid oxidase"
                     /EC_number="1.4.3.2"
                     /note="LAAO; LAO"
                     /UniProtKB_evidence="Evidence at protein level"
     Region          1..18
                     /region_name="Signal"
                     /experiment="experimental evidence, no additional details
                     recorded"
                     /note="{ECO:0000250}."
     Region          <12..>85
                     /region_name="MDR"
                     /note="Medium chain reductase/dehydrogenase
                     (MDR)/zinc-dependent alcohol dehydrogenase-like family;
                     cl16912"
                     /db_xref="CDD:277494"
     Region          19..517
                     /region_name="Mature chain"
                     /experiment="experimental evidence, no additional details
                     recorded"
                     /note="L-amino-acid oxidase. /FTId=PRO_5000140380."
     Bond            29..192
                     /bond_type="disulfide"
                     /experiment="experimental evidence, no additional details
                     recorded"
                     /note="{ECO:0000250}."
     Region          57..124
                     /region_name="NAD_binding_8"
                     /note="NAD(P)-binding Rossmann-like domain; pfam13450"
                     /db_xref="CDD:257775"
     Site            order(59..61,63,81..83)
                     /site_type="other"
                     /note="NAD binding site [chemical binding]"
                     /db_xref="CDD:240631"
     Region          62..500
                     /region_name="Amino_oxidase"
                     /note="Flavin containing amine oxidoreductase; pfam01593"
                     /db_xref="CDD:250729"
     Site            62..63
                     /site_type="np-binding"
                     /experiment="experimental evidence, no additional details
                     recorded"
                     /note="FAD. {ECO:0000250}."
     Site            82..83
                     /site_type="np-binding"
                     /experiment="experimental evidence, no additional details
                     recorded"
                     /note="FAD. {ECO:0000250}."
     Site            90
                     /site_type="binding"
                     /experiment="experimental evidence, no additional details
                     recorded"
                     /note="FAD. {ECO:0000250}."
     Site            106..109
                     /site_type="np-binding"
                     /experiment="experimental evidence, no additional details
                     recorded"
                     /note="FAD. {ECO:0000250}."
     Site            109
                     /site_type="binding"
                     /experiment="experimental evidence, no additional details
                     recorded"
                     /note="Substrate. {ECO:0000250}."
     Site            191
                     /site_type="glycosylation"
                     /experiment="experimental evidence, no additional details
                     recorded"
                     /note="N-linked (GlcNAc...). {ECO:0000255}."
     Site            280
                     /site_type="binding"
                     /experiment="experimental evidence, no additional details
                     recorded"
                     /note="FAD; via amide nitrogen and carbonyl oxygen.
                     {ECO:0000250}."
     Bond            350..431
                     /bond_type="disulfide"
                     /experiment="experimental evidence, no additional details
                     recorded"
                     /note="{ECO:0000250}."
     Site            391
                     /site_type="binding"
                     /experiment="experimental evidence, no additional details
                     recorded"
                     /note="Substrate. {ECO:0000250}."
     Site            476
                     /site_type="binding"
                     /experiment="experimental evidence, no additional details
                     recorded"
                     /note="FAD. {ECO:0000250}."
     Site            483..488
                     /site_type="np-binding"
                     /experiment="experimental evidence, no additional details
                     recorded"
                     /note="FAD. {ECO:0000250}."
     Site            483..484
                     /site_type="np-binding"
                     /experiment="experimental evidence, no additional details
                     recorded"
                     /note="Substrate. {ECO:0000250}."
ORIGIN      
        1 mnvffmfsll flaalgscad drrrpleecf readyeefle iaknglqrts npkrvvvvga
       61 gmaglsaayv lagaghqvtl leaservggr vntyrnekdg wyvnlgpmrl perhriirey
      121 irkfglelne fiqendnawy fiknirkrvs evkkdpgvfk ypvkpseegk sasqlyresl
      181 qkvieelkrt ncsyilnkyd tystkeylik egnlspgavd migdllneds syylsfiesl
      241 ksddifsyek rfdeivggfd qlprsmyqai aekvhlnaqv ikiqqnaedv rvtyqtpakt
      301 lsyviadyvi vcstsraarr ihfepplppk kahalrsihy rsstkifltc sqkfweadgi
      361 hggksttdlp srfiyypnhs ftsgigviva ytladdtdff qaldietsad ivindlslih
      421 qlpkeqiqal cypskiqkws ldeyamgait sftpyqfqdf feivaapvgr iyfageytas
      481 vhgwldstik sgltaardvn lasqkpsriq lsndnel
//
VERSION     P0DI84.1  GI:347602330
DBSOURCE    UniProtKB: locus OXLA_VIPAA, accession P0DI84;
            class: standard.
            created: Sep 21, 2011.
            sequence updated: Sep 21, 2011.
            annotation updated: Jan 7, 2015.
            xrefs: 3KVE_A, 3KVE_B, 3KVE_C, 3KVE_D
            xrefs (non-sequence databases): PDBsum:3KVE,
            ProteinModelPortal:P0DI84, EvolutionaryTrace:P0DI84, GO:0005576,
            GO:0001716, GO:0046872, GO:0006915, GO:0042742, GO:0044179,
            Gene3D:3.40.50.720, InterPro:IPR002937, InterPro:IPR001613,
            InterPro:IPR016040, Pfam:PF01593, PRINTS:PR00757
KEYWORDS    3D-structure; Antibiotic; Antimicrobial; Apoptosis; Cytolysis;
            Disulfide bond; FAD; Flavoprotein; Glycoprotein; Hemolysis;
            Hemostasis impairing toxin; Metal-binding; Oxidoreductase;
            Secreted; Toxin; Zinc.
SOURCE      Vipera ammodytes ammodytes (western sand viper)
  ORGANISM  Vipera ammodytes ammodytes
            Eukaryota; Metazoa; Chordata; Craniata; Vertebrata; Euteleostomi;
            Lepidosauria; Squamata; Bifurcata; Unidentata; Episquamata;
            Toxicofera; Serpentes; Colubroidea; Viperidae; Viperinae; Vipera.
REFERENCE   1  (residues 1 to 484)
  AUTHORS   Georgieva,D., Kardas,A., Buck,F., Perbandt,M. and Betzel,C.
  TITLE     Isolation, crystallization and preliminary X-ray diffraction
            analysis of L-amino-acid oxidase from Vipera ammodytes ammodytes
            venom
  JOURNAL   Acta Crystallogr. Sect. F Struct. Biol. Cryst. Commun. 64 (PT 10),
            918-921 (2008)
   PUBMED   18931435
  REMARK    IDENTIFICATION BY MASS SPECTROMETRY, AND CRYSTALLIZATION.;
            TISSUE=Venom
REFERENCE   2  (residues 1 to 484)
  AUTHORS   Georgieva,D., Risch,M., Kardas,A., Buck,F., von Bergen,M. and
            Betzel,C.
  TITLE     Comparative analysis of the venom proteomes of Vipera ammodytes
            ammodytes and Vipera ammodytes meridionalis
  JOURNAL   J. Proteome Res. 7 (3), 866-886 (2008)
   PUBMED   18257516
  REMARK    IDENTIFICATION BY MASS SPECTROMETRY.;
            TISSUE=Venom
REFERENCE   3  (residues 1 to 484)
  AUTHORS   Georgieva,D., Murakami,M., Perband,M., Arni,R. and Betzel,C.
  TITLE     The structure of a native l-amino acid oxidase, the major component
            of the Vipera ammodytes ammodytes venomic, reveals dynamic active
            site and quaternary structure stabilization by divalent ions
  JOURNAL   Mol Biosyst 7 (2), 379-384 (2011)
   PUBMED   20938508
  REMARK    X-RAY CRYSTALLOGRAPHY (2.57 ANGSTROMS) IN COMPLEX WITH FAD AND ZINC
            IONS, COFACTOR, SUBUNIT, DISULFIDE BONDS, AND GLYCOSYLATION AT
            ASN-170.;
            TISSUE=Venom
COMMENT     [FUNCTION] Catalyzes an oxidative deamination of predominantly
            hydrophobic and aromatic L-amino acids, thus producing hydrogen
            peroxide that may contribute to the diverse toxic effects of this
            enzyme. Exhibits diverse biological activities, such as hemorrhage,
            hemolysis, edema, apoptosis of vascular endothelial cells or tumor
            cell lines, antibacterial and antiparasitic activities, as well as
            regulation of platelet aggregation. Effects of snake L-amino
            oxidases on platelets are controversial, since they either induce
            aggregation or inhibit agonist-induced aggregation. These different
            effects are probably due to different experimental conditions (By
            similarity). {ECO:0000250}.
            [CATALYTIC ACTIVITY] An L-amino acid + H(2)O + O(2) = a 2-oxo acid
            + NH(3) + H(2)O(2).
            [COFACTOR] Name=FAD; Xref=ChEBI:CHEBI:57692;
            Evidence={ECO:0000269|PubMed:20938508}.
            [SUBUNIT] Homodimer; non-covalently linked.
            {ECO:0000269|PubMed:20938508}.
            [SUBCELLULAR LOCATION] Secreted.
            [TISSUE SPECIFICITY] Expressed by the venom gland.
            [SIMILARITY] Belongs to the flavin monoamine oxidase family. FIG1
            subfamily. {ECO:0000305}.
FEATURES             Location/Qualifiers
     source          1..484
                     /organism="Vipera ammodytes ammodytes"
                     /sub_species="ammodytes"
                     /db_xref="taxon:8705"
     Protein         1..484
                     /product="L-amino-acid oxidase"
                     /EC_number="1.4.3.2"
                     /note="LAAO; LAO; VAA-LAAO I"
                     /UniProtKB_evidence="Evidence at protein level"
     Region          1..484
                     /region_name="Mature chain"
                     /experiment="experimental evidence, no additional details
                     recorded"
                     /note="L-amino-acid oxidase. /FTId=PRO_0000412591."
     Region          6..9
                     /region_name="Helical region"
                     /experiment="experimental evidence, no additional details
                     recorded"
                     /note="{ECO:0000244|PDB:3KVE}."
     Bond            8..171
                     /bond_type="disulfide"
                     /experiment="experimental evidence, no additional details
                     recorded"
                     /note="{ECO:0000269|PubMed:20938508}."
     Region          14..23
                     /region_name="Helical region"
                     /experiment="experimental evidence, no additional details
                     recorded"
                     /note="{ECO:0000244|PDB:3KVE}."
     Region          33..37
                     /region_name="Beta-strand region"
                     /experiment="experimental evidence, no additional details
                     recorded"
                     /note="{ECO:0000244|PDB:3KVE}."
     Region          36..103
                     /region_name="NAD_binding_8"
                     /note="NAD(P)-binding Rossmann-like domain; pfam13450"
                     /db_xref="CDD:257775"
     Site            order(38..40,42,60..62)
                     /site_type="other"
                     /note="NAD binding site [chemical binding]"
                     /db_xref="CDD:240631"
     Region          41..479
                     /region_name="Amino_oxidase"
                     /note="Flavin containing amine oxidoreductase; pfam01593"
                     /db_xref="CDD:250729"
     Region          41..52
                     /region_name="Helical region"
                     /experiment="experimental evidence, no additional details
                     recorded"
                     /note="{ECO:0000244|PDB:3KVE}."
     Site            41..42
                     /site_type="np-binding"
                     /experiment="experimental evidence, no additional details
                     recorded"
                     /note="FAD. {ECO:0000269|PubMed:20938508}."
     Region          56..60
                     /region_name="Beta-strand region"
                     /experiment="experimental evidence, no additional details
                     recorded"
                     /note="{ECO:0000244|PDB:3KVE}."
     Site            61..62
                     /site_type="np-binding"
                     /experiment="experimental evidence, no additional details
                     recorded"
                     /note="FAD. {ECO:0000269|PubMed:20938508}."
     Region          62..67
                     /region_name="Beta-strand region"
                     /experiment="experimental evidence, no additional details
                     recorded"
                     /note="{ECO:0000244|PDB:3KVE}."
     Site            69
                     /site_type="binding"
                     /experiment="experimental evidence, no additional details
                     recorded"
                     /note="FAD. {ECO:0000269|PubMed:20938508}."
     Region          72..75
                     /region_name="Beta-strand region"
                     /experiment="experimental evidence, no additional details
                     recorded"
                     /note="{ECO:0000244|PDB:3KVE}."
     Site            73
                     /site_type="metal-binding"
                     /experiment="experimental evidence, no additional details
                     recorded"
                     /note="Zinc."
     Region          76..79
                     /region_name="Hydrogen bonded turn"
                     /experiment="experimental evidence, no additional details
                     recorded"
                     /note="{ECO:0000244|PDB:3KVE}."
     Region          80..85
                     /region_name="Beta-strand region"
                     /experiment="experimental evidence, no additional details
                     recorded"
                     /note="{ECO:0000244|PDB:3KVE}."
     Site            85..88
                     /site_type="np-binding"
                     /experiment="experimental evidence, no additional details
                     recorded"
                     /note="FAD. {ECO:0000269|PubMed:20938508}."
     Site            88
                     /site_type="binding"
                     /experiment="experimental evidence, no additional details
                     recorded"
                     /note="Substrate. {ECO:0000250}."
     Region          94..102
                     /region_name="Helical region"
                     /experiment="experimental evidence, no additional details
                     recorded"
                     /note="{ECO:0000244|PDB:3KVE}."
     Region          107..110
                     /region_name="Beta-strand region"
                     /experiment="experimental evidence, no additional details
                     recorded"
                     /note="{ECO:0000244|PDB:3KVE}."
     Region          117..121
                     /region_name="Beta-strand region"
                     /experiment="experimental evidence, no additional details
                     recorded"
                     /note="{ECO:0000244|PDB:3KVE}."
     Region          124..127
                     /region_name="Beta-strand region"
                     /experiment="experimental evidence, no additional details
                     recorded"
                     /note="{ECO:0000244|PDB:3KVE}."
     Region          128..133
                     /region_name="Helical region"
                     /experiment="experimental evidence, no additional details
                     recorded"
                     /note="{ECO:0000244|PDB:3KVE}."
     Region          135..138
                     /region_name="Helical region"
                     /experiment="experimental evidence, no additional details
                     recorded"
                     /note="{ECO:0000244|PDB:3KVE}."
     Region          144..146
                     /region_name="Helical region"
                     /experiment="experimental evidence, no additional details
                     recorded"
                     /note="{ECO:0000244|PDB:3KVE}."
     Region          151..158
                     /region_name="Helical region"
                     /experiment="experimental evidence, no additional details
                     recorded"
                     /note="{ECO:0000244|PDB:3KVE}."
     Region          160..166
                     /region_name="Helical region"
                     /experiment="experimental evidence, no additional details
                     recorded"
                     /note="{ECO:0000244|PDB:3KVE}."
     Site            170
                     /site_type="glycosylation"
                     /experiment="experimental evidence, no additional details
                     recorded"
                     /note="N-linked (GlcNAc...).
                     {ECO:0000269|PubMed:20938508}."
     Region          171..177
                     /region_name="Helical region"
                     /experiment="experimental evidence, no additional details
                     recorded"
                     /note="{ECO:0000244|PDB:3KVE}."
     Region          178..180
                     /region_name="Helical region"
                     /experiment="experimental evidence, no additional details
                     recorded"
                     /note="{ECO:0000244|PDB:3KVE}."
     Region          183..189
                     /region_name="Helical region"
                     /experiment="experimental evidence, no additional details
                     recorded"
                     /note="{ECO:0000244|PDB:3KVE}."
     Region          195..204
                     /region_name="Helical region"
                     /experiment="experimental evidence, no additional details
                     recorded"
                     /note="{ECO:0000244|PDB:3KVE}."
     Region          208..210
                     /region_name="Helical region"
                     /experiment="experimental evidence, no additional details
                     recorded"
                     /note="{ECO:0000244|PDB:3KVE}."
     Region          215..225
                     /region_name="Helical region"
                     /experiment="experimental evidence, no additional details
                     recorded"
                     /note="{ECO:0000244|PDB:3KVE}."
     Site            221
                     /site_type="binding"
                     /experiment="experimental evidence, no additional details
                     recorded"
                     /note="Substrate. {ECO:0000250}."
     Region          231..234
                     /region_name="Beta-strand region"
                     /experiment="experimental evidence, no additional details
                     recorded"
                     /note="{ECO:0000244|PDB:3KVE}."
     Region          240..248
                     /region_name="Helical region"
                     /experiment="experimental evidence, no additional details
                     recorded"
                     /note="{ECO:0000244|PDB:3KVE}."
     Region          249..252
                     /region_name="Helical region"
                     /experiment="experimental evidence, no additional details
                     recorded"
                     /note="{ECO:0000244|PDB:3KVE}."
     Region          253..256
                     /region_name="Beta-strand region"
                     /experiment="experimental evidence, no additional details
                     recorded"
                     /note="{ECO:0000244|PDB:3KVE}."
     Region          258..264
                     /region_name="Beta-strand region"
                     /experiment="experimental evidence, no additional details
                     recorded"
                     /note="{ECO:0000244|PDB:3KVE}."
     Site            259
                     /site_type="binding"
                     /experiment="experimental evidence, no additional details
                     recorded"
                     /note="FAD; via amide nitrogen and carbonyl oxygen.
                     {ECO:0000269|PubMed:20938508}."
     Region          269..274
                     /region_name="Beta-strand region"
                     /experiment="experimental evidence, no additional details
                     recorded"
                     /note="{ECO:0000244|PDB:3KVE}."
     Region          276..278
                     /region_name="Beta-strand region"
                     /experiment="experimental evidence, no additional details
                     recorded"
                     /note="{ECO:0000244|PDB:3KVE}."
     Site            277
                     /site_type="metal-binding"
                     /experiment="experimental evidence, no additional details
                     recorded"
                     /note="Zinc."
     Region          281..290
                     /region_name="Beta-strand region"
                     /experiment="experimental evidence, no additional details
                     recorded"
                     /note="{ECO:0000244|PDB:3KVE}."
     Region          294..297
                     /region_name="Helical region"
                     /experiment="experimental evidence, no additional details
                     recorded"
                     /note="{ECO:0000244|PDB:3KVE}."
     Region          300..304
                     /region_name="Beta-strand region"
                     /experiment="experimental evidence, no additional details
                     recorded"
                     /note="{ECO:0000244|PDB:3KVE}."
     Region          308..316
                     /region_name="Helical region"
                     /experiment="experimental evidence, no additional details
                     recorded"
                     /note="{ECO:0000244|PDB:3KVE}."
     Region          322..331
                     /region_name="Beta-strand region"
                     /experiment="experimental evidence, no additional details
                     recorded"
                     /note="{ECO:0000244|PDB:3KVE}."
     Bond            329..410
                     /bond_type="disulfide"
                     /experiment="experimental evidence, no additional details
                     recorded"
                     /note="{ECO:0000269|PubMed:20938508}."
     Region          333..337
                     /region_name="Helical region"
                     /experiment="experimental evidence, no additional details
                     recorded"
                     /note="{ECO:0000244|PDB:3KVE}."
     Region          341..348
                     /region_name="Beta-strand region"
                     /experiment="experimental evidence, no additional details
                     recorded"
                     /note="{ECO:0000244|PDB:3KVE}."
     Region          352..354
                     /region_name="Beta-strand region"
                     /experiment="experimental evidence, no additional details
                     recorded"
                     /note="{ECO:0000244|PDB:3KVE}."
     Region          365..372
                     /region_name="Beta-strand region"
                     /experiment="experimental evidence, no additional details
                     recorded"
                     /note="{ECO:0000244|PDB:3KVE}."
     Site            370
                     /site_type="binding"
                     /experiment="experimental evidence, no additional details
                     recorded"
                     /note="Substrate. {ECO:0000250}."
     Region          373..380
                     /region_name="Helical region"
                     /experiment="experimental evidence, no additional details
                     recorded"
                     /note="{ECO:0000244|PDB:3KVE}."
     Region          384..399
                     /region_name="Helical region"
                     /experiment="experimental evidence, no additional details
                     recorded"
                     /note="{ECO:0000244|PDB:3KVE}."
     Region          403..409
                     /region_name="Helical region"
                     /experiment="experimental evidence, no additional details
                     recorded"
                     /note="{ECO:0000244|PDB:3KVE}."
     Region          410..417
                     /region_name="Beta-strand region"
                     /experiment="experimental evidence, no additional details
                     recorded"
                     /note="{ECO:0000244|PDB:3KVE}."
     Region          418..420
                     /region_name="Helical region"
                     /experiment="experimental evidence, no additional details
                     recorded"
                     /note="{ECO:0000244|PDB:3KVE}."
     Region          422..424
                     /region_name="Hydrogen bonded turn"
                     /experiment="experimental evidence, no additional details
                     recorded"
                     /note="{ECO:0000244|PDB:3KVE}."
     Region          425..429
                     /region_name="Beta-strand region"
                     /experiment="experimental evidence, no additional details
                     recorded"
                     /note="{ECO:0000244|PDB:3KVE}."
     Region          435..444
                     /region_name="Helical region"
                     /experiment="experimental evidence, no additional details
                     recorded"
                     /note="{ECO:0000244|PDB:3KVE}."
     Region          450..452
                     /region_name="Beta-strand region"
                     /experiment="experimental evidence, no additional details
                     recorded"
                     /note="{ECO:0000244|PDB:3KVE}."
     Region          455..457
                     /region_name="Helical region"
                     /experiment="experimental evidence, no additional details
                     recorded"
                     /note="{ECO:0000244|PDB:3KVE}."
     Site            455
                     /site_type="binding"
                     /experiment="experimental evidence, no additional details
                     recorded"
                     /note="FAD. {ECO:0000269|PubMed:20938508}."
     Region          458..462
                     /region_name="Beta-strand region"
                     /experiment="experimental evidence, no additional details
                     recorded"
                     /note="{ECO:0000244|PDB:3KVE}."
     Site            462..467
                     /site_type="np-binding"
                     /experiment="experimental evidence, no additional details
                     recorded"
                     /note="FAD. {ECO:0000269|PubMed:20938508}."
     Site            462..463
                     /site_type="np-binding"
                     /experiment="experimental evidence, no additional details
                     recorded"
                     /note="Substrate. {ECO:0000250}."
     Region          464..481
                     /region_name="Helical region"
                     /experiment="experimental evidence, no additional details
                     recorded"
                     /note="{ECO:0000244|PDB:3KVE}."
     Site            464..467
                     /site_type="np-binding"
                     /experiment="experimental evidence, no additional details
                     recorded"
                     /note="FAD. {ECO:0000269|PubMed:20938508}."
ORIGIN      
        1 drnpleecfr etdyeeflei arnglkktsn pkhvvvvgag msglsaayvl agaghkvtvl
       61 easeraggrv rthrnskegw yanlgpmrip ekhrivreyi rkfglnlnef sqendnawyf
      121 iknirkrvge vnkdpgllky pvkpseegks agqlyeeslg savkdlkrtn csyilnkydt
      181 ystkeylike gnlspgavdm igdllnedsg yyvsfieslk hddifayekr fdeivggmdq
      241 lptsmyraie ekvkfnarvi kiqqnanqvt vtyqtpekdt ssntadyviv cttsraarri
      301 qfepplppkk qhalrsvhyr sgtkifltcs skfweddgih ggksttdlps rfiyypnhnf
      361 stgvgviiay gigddanffq alkfkdcadi vfndlslihq lpkeeiqsfc ypsmiqkwsl
      421 dkyamgaitt ftpyqfqrfs ealtapqgri ffageytaea hgwidstiks gltaardvnr
      481 aseq
//
VERSION     P0C2D5.2  GI:347595686
DBSOURCE    UniProtKB: locus OXLA_PROFL, accession P0C2D5;
            class: standard.
            created: Jan 23, 2007.
            sequence updated: Sep 21, 2011.
            annotation updated: Jan 7, 2015.
            
            xrefs (non-sequence databases): GO:0005576, GO:0001716, GO:0006915,
            GO:0042742, GO:0044179
KEYWORDS    Antibiotic; Antimicrobial; Apoptosis; Cytolysis; Direct protein
            sequencing; Disulfide bond; FAD; Flavoprotein; Glycoprotein;
            Hemolysis; Hemostasis impairing toxin; Oxidoreductase; Secreted;
            Toxin.
SOURCE      Protobothrops flavoviridis
  ORGANISM  Protobothrops flavoviridis
            Eukaryota; Metazoa; Chordata; Craniata; Vertebrata; Euteleostomi;
            Lepidosauria; Squamata; Bifurcata; Unidentata; Episquamata;
            Toxicofera; Serpentes; Colubroidea; Viperidae; Crotalinae;
            Protobothrops.
REFERENCE   1  (residues 1 to 30)
  AUTHORS   Sun,L.K., Yoshii,Y., Hyodo,A., Tsurushima,H., Saito,A.,
            Harakuni,T., Li,Y.P., Kariya,K., Nozaki,M. and Morine,N.
  TITLE     Apoptotic effect in the glioma cells induced by specific protein
            extracted from Okinawa Habu (Trimeresurus flavoviridis) venom in
            relation to oxidative stress
  JOURNAL   Toxicol In Vitro 17 (2), 169-177 (2003)
   PUBMED   12650671
  REMARK    PROTEIN SEQUENCE, FUNCTION, AND CATALYTIC ACTIVITY.;
            TISSUE=Venom
REFERENCE   2  (residues 1 to 30)
  AUTHORS   Abe,Y., Shimoyama,Y., Munakata,H., Ito,J., Nagata,N. and Ohtsuki,K.
  TITLE     Characterization of an apoptosis-inducing factor in Habu snake
            venom as a glycyrrhizin (GL)-binding protein potently inhibited by
            GL in vitro
  JOURNAL   Biol. Pharm. Bull. 21 (9), 924-927 (1998)
   PUBMED   9781840
  REMARK    PROTEIN SEQUENCE OF 1-20, FUNCTION, AND SUBUNIT.;
            TISSUE=Venom
COMMENT     On Sep 23, 2011 this sequence version replaced gi:124015193.
            [FUNCTION] Catalyzes an oxidative deamination of predominantly
            hydrophobic and aromatic L-amino acids, thus producing hydrogen
            peroxide that may contribute to the diverse toxic effects of this
            enzyme. Exhibits diverse biological activities, such as hemorrhage,
            edema, antibacterial and antiparasitic activities, as well as
            regulation of platelet aggregation. Effects of snake L-amino
            oxidases on platelets are controversial, since they either induce
            aggregation or inhibit agonist-induced aggregation. These different
            effects are probably due to different experimental conditions (By
            similarity). This protein has an ability to induce hemolysis and
            apoptosis. {ECO:0000250, ECO:0000269|PubMed:12650671,
            ECO:0000269|PubMed:9781840}.
            [CATALYTIC ACTIVITY] An L-amino acid + H(2)O + O(2) = a 2-oxo acid
            + NH(3) + H(2)O(2). {ECO:0000269|PubMed:12650671}.
            [COFACTOR] Name=FAD; Xref=ChEBI:CHEBI:57692;
            Evidence={ECO:0000250}.
            [SUBUNIT] Monomer. This is in contrast with most of its orthologs,
            that are non-covalently linked homodimers.
            {ECO:0000269|PubMed:9781840}.
            [SUBCELLULAR LOCATION] Secreted.
            [TISSUE SPECIFICITY] Expressed by the venom gland.
            [PTM] N-glycosylated. {ECO:0000250}.
            [SIMILARITY] Belongs to the flavin monoamine oxidase family. FIG1
            subfamily. {ECO:0000305}.
FEATURES             Location/Qualifiers
     source          1..30
                     /organism="Protobothrops flavoviridis"
                     /db_xref="taxon:88087"
     Protein         1..>30
                     /product="L-amino-acid oxidase"
                     /EC_number="1.4.3.2"
                     /note="LAAO; LAO; Apoxin I-like protein; Okinawa Habu
                     apoxin protein-1; OHAP-1"
                     /UniProtKB_evidence="Evidence at protein level"
     Region          1..>30
                     /region_name="Mature chain"
                     /experiment="experimental evidence, no additional details
                     recorded"
                     /note="L-amino-acid oxidase. /FTId=PRO_0000273570."
     Region          2
                     /region_name="Conflict"
                     /experiment="experimental evidence, no additional details
                     recorded"
                     /note="D -> H (in Ref. 2; AA sequence). {ECO:0000305}."
     Bond            10..30
                     /bond_type="disulfide"
                     /experiment="experimental evidence, no additional details
                     recorded"
                     /note="{ECO:0000250}."
     Region          10
                     /region_name="Conflict"
                     /experiment="experimental evidence, no additional details
                     recorded"
                     /note="C -> Y (in Ref. 2; AA sequence). {ECO:0000305}."
ORIGIN      
        1 addrnpleec fretdyeefl eiarnglkkt
//
VERSION     A8QL58.1  GI:347602454
DBSOURCE    UniProtKB: locus OXLA_NAJAT, accession A8QL58;
            class: standard.
            created: Sep 21, 2011.
            sequence updated: Jan 15, 2008.
            annotation updated: Apr 1, 2015.
            xrefs: EF080839.1, ABN72546.1
            xrefs (non-sequence databases): ProteinModelPortal:A8QL58,
            HOVERGEN:HBG005729, BRENDA:1.4.3.2, GO:0005576, GO:0001716,
            GO:0006915, GO:0042742, GO:0044179, InterPro:IPR002937,
            Pfam:PF01593
KEYWORDS    Antibiotic; Antimicrobial; Apoptosis; Cytolysis; Direct protein
            sequencing; Disulfide bond; FAD; Flavoprotein; Glycoprotein;
            Hemolysis; Hemostasis impairing toxin; Oxidoreductase; Platelet
            aggregation activating toxin; Secreted; Signal; Toxin.
SOURCE      Naja atra (Chinese cobra)
  ORGANISM  Naja atra
            Eukaryota; Metazoa; Chordata; Craniata; Vertebrata; Euteleostomi;
            Lepidosauria; Squamata; Bifurcata; Unidentata; Episquamata;
            Toxicofera; Serpentes; Colubroidea; Elapidae; Elapinae; Naja.
REFERENCE   1  (residues 1 to 449)
  AUTHORS   Jin,Y., Lee,W.H., Zeng,L. and Zhang,Y.
  TITLE     Molecular characterization of L-amino acid oxidase from king cobra
            venom
  JOURNAL   Toxicon 50 (4), 479-489 (2007)
   PUBMED   17543361
  REMARK    NUCLEOTIDE SEQUENCE [MRNA].;
            TISSUE=Venom gland
REFERENCE   2  (residues 1 to 449)
  AUTHORS   Li,R., Zhu,S., Wu,J., Wang,W., Lu,Q. and Clemetson,K.J.
  TITLE     L-amino acid oxidase from Naja atra venom activates and binds to
            human platelets
  JOURNAL   Acta Biochim. Biophys. Sin. (Shanghai) 40 (1), 19-26 (2008)
   PUBMED   18180850
  REMARK    PROTEIN SEQUENCE OF 20-29, FUNCTION IN PLATELET AGGREGATION, AND
            BIOPHYSICOCHEMICAL PROPERTIES.;
            TISSUE=Venom
COMMENT     [FUNCTION] Catalyzes an oxidative deamination of predominantly
            hydrophobic and aromatic L-amino acids, thus producing hydrogen
            peroxide that may contribute to the diverse toxic effects of this
            enzyme. Exhibits diverse biological activities, such as hemorrhage,
            hemolysis, edema, apoptosis of vascular endothelial cells or tumor
            cell lines, antibacterial and antiparasitic activities (By
            similarity). This protein induces platelet aggregation by both
            hydrogen peroxide production and binding to platelet membrane
            proteins (that would enhance the sensitivity of platelets to
            hydrogen peroxide). Effects of snake L-amino oxidases on platelets
            are controversial, since they either induce aggregation or inhibit
            agonist-induced aggregation. These different effects are probably
            due to different experimental conditions. {ECO:0000250,
            ECO:0000269|PubMed:18180850}.
            [CATALYTIC ACTIVITY] An L-amino acid + H(2)O + O(2) = a 2-oxo acid
            + NH(3) + H(2)O(2).
            [COFACTOR] Name=FAD; Xref=ChEBI:CHEBI:57692;
            Evidence={ECO:0000250}.
            [BIOPHYSICOCHEMICAL PROPERTIES] Kinetic parameters: Vmax=38.4
            umol/min/mg enzyme {ECO:0000269|PubMed:18180850}.
            [SUBUNIT] Homodimer; non-covalently linked. {ECO:0000250}.
            [SUBCELLULAR LOCATION] Secreted.
            [TISSUE SPECIFICITY] Expressed by the venom gland.
            [PTM] N-glycosylated. {ECO:0000250}.
            [SIMILARITY] Belongs to the flavin monoamine oxidase family. FIG1
            subfamily. {ECO:0000305}.
FEATURES             Location/Qualifiers
     source          1..449
                     /organism="Naja atra"
                     /db_xref="taxon:8656"
     Protein         1..>449
                     /product="L-amino-acid oxidase"
                     /EC_number="1.4.3.2"
                     /note="LAAO; LAO; NA-LAAO"
                     /UniProtKB_evidence="Evidence at protein level"
     Region          1..19
                     /region_name="Signal"
                     /experiment="experimental evidence, no additional details
                     recorded"
                     /note="{ECO:0000269|PubMed:18180850}."
     Region          20..>449
                     /region_name="Mature chain"
                     /experiment="experimental evidence, no additional details
                     recorded"
                     /note="L-amino-acid oxidase. /FTId=PRO_0000412603."
     Bond            29..192
                     /bond_type="disulfide"
                     /experiment="experimental evidence, no additional details
                     recorded"
                     /note="{ECO:0000250}."
     Region          57..124
                     /region_name="NAD_binding_8"
                     /note="NAD(P)-binding Rossmann-like domain; pfam13450"
                     /db_xref="CDD:257775"
     Site            order(59..61,63,81..83)
                     /site_type="other"
                     /note="NAD binding site [chemical binding]"
                     /db_xref="CDD:240631"
     Region          62..449
                     /region_name="Amino_oxidase"
                     /note="Flavin containing amine oxidoreductase; pfam01593"
                     /db_xref="CDD:250729"
     Site            62..63
                     /site_type="np-binding"
                     /experiment="experimental evidence, no additional details
                     recorded"
                     /note="FAD. {ECO:0000250}."
     Site            82..83
                     /site_type="np-binding"
                     /experiment="experimental evidence, no additional details
                     recorded"
                     /note="FAD. {ECO:0000250}."
     Site            90
                     /site_type="binding"
                     /experiment="experimental evidence, no additional details
                     recorded"
                     /note="FAD. {ECO:0000250}."
     Site            106..109
                     /site_type="np-binding"
                     /experiment="experimental evidence, no additional details
                     recorded"
                     /note="FAD. {ECO:0000250}."
     Site            109
                     /site_type="binding"
                     /experiment="experimental evidence, no additional details
                     recorded"
                     /note="Substrate. {ECO:0000250}."
     Site            191
                     /site_type="glycosylation"
                     /experiment="experimental evidence, no additional details
                     recorded"
                     /note="N-linked (GlcNAc...). {ECO:0000255}."
     Site            280
                     /site_type="binding"
                     /experiment="experimental evidence, no additional details
                     recorded"
                     /note="FAD; via amide nitrogen and carbonyl oxygen.
                     {ECO:0000250}."
     Bond            348..429
                     /bond_type="disulfide"
                     /experiment="experimental evidence, no additional details
                     recorded"
                     /note="{ECO:0000250}."
     Site            378
                     /site_type="glycosylation"
                     /experiment="experimental evidence, no additional details
                     recorded"
                     /note="N-linked (GlcNAc...). {ECO:0000255}."
     Site            389
                     /site_type="binding"
                     /experiment="experimental evidence, no additional details
                     recorded"
                     /note="Substrate. {ECO:0000250}."
ORIGIN      
        1 mnvlfifsll flaalescad drrspleecf qqndyeeile iarnglkkts npkhvvvvga
       61 gmaglsaayv lagaghkvtl leaservggr vityhndreg wyvnmgpmrl perhrivrey
      121 irkfglklne ffqenenawy yinnirkrvw evkkdpsllk ypvkpseegk sasqlyqepl
      181 rkvieelkrt ncsyilnkyd systkeylik egnlsrgavd migdllneds syhlsfmesl
      241 ksdalfsyek rfdeivggfd qlpismyqai aemvhlnarv ikiqydaekv rvtyqtpakt
      301 fvtadyvivc stsraarriy fepplppkka halrsihyrs atkifltcsk kfweadgihg
      361 gksttdlpsr fihypnhnft sgigvimayv laddsdffqa ldtktcadiv indlslihdl
      421 pkreiqalcy psikkwnldk ytmgsitsf
//
VERSION     Q6WP39.1  GI:82090465
DBSOURCE    UniProtKB: locus OXLA_TRIST, accession Q6WP39;
            class: standard.
            extra accessions:Q7T062
            created: Jan 23, 2007.
            sequence updated: Jul 5, 2004.
            annotation updated: Apr 1, 2015.
            xrefs: AY277739.1, AAQ56232.1, AY338966.1, AAQ16182.1
            xrefs (non-sequence databases): ProteinModelPortal:Q6WP39,
            SMR:Q6WP39, HOVERGEN:HBG005729, BRENDA:1.4.3.2, GO:0005576,
            GO:0001716, GO:0006915, GO:0042742, GO:0044179, InterPro:IPR002937,
            Pfam:PF01593
KEYWORDS    Antibiotic; Antimicrobial; Apoptosis; Cytolysis; Disulfide bond;
            FAD; Flavoprotein; Glycoprotein; Hemolysis; Hemostasis impairing
            toxin; Oxidoreductase; Secreted; Signal; Toxin.
SOURCE      Trimeresurus stejnegeri (Stejneger's pit viper)
  ORGANISM  Trimeresurus stejnegeri
            Eukaryota; Metazoa; Chordata; Craniata; Vertebrata; Euteleostomi;
            Lepidosauria; Squamata; Bifurcata; Unidentata; Episquamata;
            Toxicofera; Serpentes; Colubroidea; Viperidae; Crotalinae;
            Trimeresurus.
REFERENCE   1  (residues 1 to 516)
  AUTHORS   Zhang,Y.J., Wang,J.H., Lee,W.H., Wang,Q., Liu,H., Zheng,Y.T. and
            Zhang,Y.
  TITLE     Molecular characterization of Trimeresurus stejnegeri venom L-amino
            acid oxidase with potential anti-HIV activity
  JOURNAL   Biochem. Biophys. Res. Commun. 309 (3), 598-604 (2003)
   PUBMED   12963032
  REMARK    NUCLEOTIDE SEQUENCE [MRNA], SUBUNIT, GLYCOSYLATION, AND
            IDENTIFICATION BY MASS SPECTROMETRY.;
            TISSUE=Venom, and Venom gland
REFERENCE   2  (residues 1 to 516)
  AUTHORS   Wang,J., Huang,Q., Teng,M. and Niu,L.
  TITLE     Direct Submission
  JOURNAL   Submitted (??-JUL-2003)
  REMARK    NUCLEOTIDE SEQUENCE [MRNA].;
            TISSUE=Venom gland
COMMENT     On Jan 23, 2007 this sequence version replaced gi:82095218.
            [FUNCTION] Catalyzes an oxidative deamination of predominantly
            hydrophobic and aromatic L-amino acids, thus producing hydrogen
            peroxide that may contribute to the diverse toxic effects of this
            enzyme. Exhibits diverse biological activities, such as hemorrhage,
            hemolysis, edema, apoptosis of vascular endothelial cells or tumor
            cell lines, antibacterial and antiparasitic activities, as well as
            regulation of platelet aggregation. Effects of snake L-amino
            oxidases on platelets are controversial, since they either induce
            aggregation or inhibit agonist-induced aggregation. These different
            effects are probably due to different experimental conditions (By
            similarity). {ECO:0000250}.
            [FUNCTION] Has cytotoxic activity. Displays dose-dependent
            inhibition on HIV-1 infection and replication.
            [CATALYTIC ACTIVITY] An L-amino acid + H(2)O + O(2) = a 2-oxo acid
            + NH(3) + H(2)O(2).
            [COFACTOR] Name=FAD; Xref=ChEBI:CHEBI:57692;
            Evidence={ECO:0000250}.
            [SUBUNIT] Homodimer; non-covalently linked.
            {ECO:0000269|PubMed:12963032}.
            [SUBCELLULAR LOCATION] Secreted {ECO:0000250}.
            [TISSUE SPECIFICITY] Expressed by the venom gland.
            [PTM] N-glycosylated. {ECO:0000269|PubMed:12963032}.
            [SIMILARITY] Belongs to the flavin monoamine oxidase family. FIG1
            subfamily. {ECO:0000305}.
FEATURES             Location/Qualifiers
     source          1..516
                     /organism="Trimeresurus stejnegeri"
                     /db_xref="taxon:39682"
     Protein         1..516
                     /product="L-amino-acid oxidase"
                     /EC_number="1.4.3.2"
                     /note="LAAO; LAO; TSV-LAO"
                     /UniProtKB_evidence="Evidence at protein level"
     Region          1..18
                     /region_name="Signal"
                     /experiment="experimental evidence, no additional details
                     recorded"
                     /note="{ECO:0000250}."
     Region          16
                     /region_name="Conflict"
                     /experiment="experimental evidence, no additional details
                     recorded"
                     /note="G -> E (in Ref. 2; AAQ16182). {ECO:0000305}."
     Region          19..516
                     /region_name="Mature chain"
                     /experiment="experimental evidence, no additional details
                     recorded"
                     /note="L-amino-acid oxidase. /FTId=PRO_0000273572."
     Bond            28..191
                     /bond_type="disulfide"
                     /experiment="experimental evidence, no additional details
                     recorded"
                     /note="{ECO:0000250}."
     Region          53
                     /region_name="Conflict"
                     /experiment="experimental evidence, no additional details
                     recorded"
                     /note="H -> R (in Ref. 2; AAQ16182). {ECO:0000305}."
     Region          56..123
                     /region_name="NAD_binding_8"
                     /note="NAD(P)-binding Rossmann-like domain; pfam13450"
                     /db_xref="CDD:257775"
     Site            order(58..60,62,80..82)
                     /site_type="other"
                     /note="NAD binding site [chemical binding]"
                     /db_xref="CDD:240631"
     Region          61..499
                     /region_name="Amino_oxidase"
                     /note="Flavin containing amine oxidoreductase; pfam01593"
                     /db_xref="CDD:250729"
     Site            61..62
                     /site_type="np-binding"
                     /experiment="experimental evidence, no additional details
                     recorded"
                     /note="FAD. {ECO:0000250}."
     Region          73
                     /region_name="Conflict"
                     /experiment="experimental evidence, no additional details
                     recorded"
                     /note="A -> T (in Ref. 2; AAQ16182). {ECO:0000305}."
     Site            81..82
                     /site_type="np-binding"
                     /experiment="experimental evidence, no additional details
                     recorded"
                     /note="FAD. {ECO:0000250}."
     Site            89
                     /site_type="binding"
                     /experiment="experimental evidence, no additional details
                     recorded"
                     /note="FAD. {ECO:0000250}."
     Site            105..108
                     /site_type="np-binding"
                     /experiment="experimental evidence, no additional details
                     recorded"
                     /note="FAD. {ECO:0000250}."
     Site            108
                     /site_type="binding"
                     /experiment="experimental evidence, no additional details
                     recorded"
                     /note="Substrate. {ECO:0000250}."
     Region          181
                     /region_name="Conflict"
                     /experiment="experimental evidence, no additional details
                     recorded"
                     /note="K -> E (in Ref. 2; AAQ16182). {ECO:0000305}."
     Site            190
                     /site_type="glycosylation"
                     /experiment="experimental evidence, no additional details
                     recorded"
                     /note="N-linked (GlcNAc...). {ECO:0000255}."
     Site            241
                     /site_type="binding"
                     /experiment="experimental evidence, no additional details
                     recorded"
                     /note="Substrate. {ECO:0000250}."
     Site            279
                     /site_type="binding"
                     /experiment="experimental evidence, no additional details
                     recorded"
                     /note="FAD; via amide nitrogen and carbonyl oxygen.
                     {ECO:0000250}."
     Region          294
                     /region_name="Conflict"
                     /experiment="experimental evidence, no additional details
                     recorded"
                     /note="H -> Q (in Ref. 2; AAQ16182). {ECO:0000305}."
     Region          315
                     /region_name="Conflict"
                     /experiment="experimental evidence, no additional details
                     recorded"
                     /note="R -> G (in Ref. 2; AAQ16182). {ECO:0000305}."
     Bond            349..430
                     /bond_type="disulfide"
                     /experiment="experimental evidence, no additional details
                     recorded"
                     /note="{ECO:0000250}."
     Region          354
                     /region_name="Conflict"
                     /experiment="experimental evidence, no additional details
                     recorded"
                     /note="R -> W (in Ref. 2; AAQ16182). {ECO:0000305}."
     Site            379
                     /site_type="glycosylation"
                     /experiment="experimental evidence, no additional details
                     recorded"
                     /note="N-linked (GlcNAc...). {ECO:0000255}."
     Site            390
                     /site_type="binding"
                     /experiment="experimental evidence, no additional details
                     recorded"
                     /note="Substrate. {ECO:0000250}."
     Site            475
                     /site_type="binding"
                     /experiment="experimental evidence, no additional details
                     recorded"
                     /note="FAD. {ECO:0000250}."
     Site            482..487
                     /site_type="np-binding"
                     /experiment="experimental evidence, no additional details
                     recorded"
                     /note="FAD. {ECO:0000250}."
     Site            482..483
                     /site_type="np-binding"
                     /experiment="experimental evidence, no additional details
                     recorded"
                     /note="Substrate. {ECO:0000250}."
     Region          514
                     /region_name="Conflict"
                     /experiment="experimental evidence, no additional details
                     recorded"
                     /note="D -> N (in Ref. 2; AAQ16182). {ECO:0000305}."
ORIGIN      
        1 mnvffmfsll flaalgscad drnpleecfr etdyeeflei arnglkatsn pkhvvivgag
       61 msglsaayvl agaghevtvl easeraggrv rtyrndeegw yanlgpmrlp ekhrivreyi
      121 rkfnlqlnef sqendnawhf vknirktvge vkkdpgvlky pvkpseegks aeqlyeeslr
      181 kvekelkrtn csyilnkydt ystkeylike gnlspgavdm igdlmnedag yyvsfiesmk
      241 hddifayekr fdeivdgmdk lptsmyraie ekvhfnaqvi kiqknaeevt vtyhtpekdt
      301 sfvtadyviv cttsraarri kfepplplkk ahalrsvhyr sgtkifltct kkfredegih
      361 ggksttdlps rfiyypnhnf tsgvgviiay gigddanffq aldlkdcgdi vindlslihq
      421 lpreeiqtfc ypsmiqkwsl dkyamggitt ftpyqfqhfs ealtshvdri yfageytaha
      481 hgwidssiks gltaardvnr asenpsgihl snddel
//
