# Supplementary material for: Venomix: a simple bioinformatic pipeline for identifying and characterizing toxin gene candidates from transcriptomic data
Source: PeerJ. 2018 Jul 31;6:e5361. doi: 10.7717/peerj.5361 (PMC6074769; doi:10.7717/peerj.5361)
Supplement: Supplemental Information 3 [file peerj-06-5361-s003.gz › FinalOutput_E-20/L-amino-acid_oxidase_31/rsemfile_expressioninfo.txt]

transcript_id	gene_id	length	effective_length	expected_count	TPM	FPKM	IsoPct
../../../DE_Analysis/Echis_coloratus_Scent_gland1/RSEM.isoforms.results	TRINITY_DN30646_c0_g1_i1	TRINITY_DN30646_c0_g1_i1	2822	2594.20	0.00	0.00	0.00	0.00
../../../DE_Analysis/Echis_coloratus_Scent_gland1/RSEM.isoforms.results	TRINITY_DN30646_c0_g1_i2	TRINITY_DN30646_c0_g1_i2	536	308.21	0.00	0.00	0.00	0.00
../../../DE_Analysis/Echis_coloratus_Scent_gland1/RSEM.isoforms.results	TRINITY_DN35018_c0_g1_i1	TRINITY_DN35018_c0_g1_i1	1651	1423.20	42.57	1.43	1.38	100.00
../../../DE_Analysis/Echis_coloratus_Scent_gland1/RSEM.isoforms.results	TRINITY_DN35018_c0_g1_i2	TRINITY_DN35018_c0_g1_i2	1607	1379.20	120.43	4.16	4.03	100.00
transcript_id	gene_id	length	effective_length	expected_count	TPM	FPKM	IsoPct
../../../DE_Analysis/Echis_coloratus_Skin1/RSEM.isoforms.results	TRINITY_DN30646_c0_g1_i1	TRINITY_DN30646_c0_g1_i1	2822	2595.92	0.00	0.00	0.00	0.00
../../../DE_Analysis/Echis_coloratus_Skin1/RSEM.isoforms.results	TRINITY_DN30646_c0_g1_i2	TRINITY_DN30646_c0_g1_i2	536	309.93	0.00	0.00	0.00	0.00
../../../DE_Analysis/Echis_coloratus_Skin1/RSEM.isoforms.results	TRINITY_DN35018_c0_g1_i1	TRINITY_DN35018_c0_g1_i1	1651	1424.92	0.00	0.00	0.00	100.00
../../../DE_Analysis/Echis_coloratus_Skin1/RSEM.isoforms.results	TRINITY_DN35018_c0_g1_i2	TRINITY_DN35018_c0_g1_i2	1607	1380.92	48.00	2.33	3.05	100.00
transcript_id	gene_id	length	effective_length	expected_count	TPM	FPKM	IsoPct
../../../DE_Analysis/Echis_coloratus_Venom_gland1/RSEM.isoforms.results	TRINITY_DN30646_c0_g1_i1	TRINITY_DN30646_c0_g1_i1	2822	2573.26	2863.50	47.70	50.81	100.00
../../../DE_Analysis/Echis_coloratus_Venom_gland1/RSEM.isoforms.results	TRINITY_DN30646_c0_g1_i2	TRINITY_DN30646_c0_g1_i2	536	287.27	1.50	0.22	0.24	100.00
../../../DE_Analysis/Echis_coloratus_Venom_gland1/RSEM.isoforms.results	TRINITY_DN35018_c0_g1_i1	TRINITY_DN35018_c0_g1_i1	1651	1402.26	0.00	0.00	0.00	100.00
../../../DE_Analysis/Echis_coloratus_Venom_gland1/RSEM.isoforms.results	TRINITY_DN35018_c0_g1_i2	TRINITY_DN35018_c0_g1_i2	1607	1358.26	114.00	3.60	3.83	100.00
