# Supplementary material for: Venomix: a simple bioinformatic pipeline for identifying and characterizing toxin gene candidates from transcriptomic data
Source: PeerJ. 2018 Jul 31;6:e5361. doi: 10.7717/peerj.5361 (PMC6074769; doi:10.7717/peerj.5361)
Supplement: Supplemental Information 3 [file peerj-06-5361-s003.gz › FinalOutput_E-20/L-amino-acid_oxidase_31/nucleotide.fasta]

>TRINITY_DN30646_c0_g1_i1 len=2822 path=[6424:0-68 6425:69-92 6460:93-129 6454:130-153 6448:154-315 6401:316-339 6453:340-503 6395:504-527 6459:528-608 6441:609-623 6452:624-740 6420:741-764 6461:765-1002 6416:1003-1026 6457:1027-1044 6445:1045-1761 6450:1762-1883 6398:1884-1907 6444:1908-2287 6404:2288-2311 6405:2312-2356 @6455@!:2357-2696 6429:2697-2742 6430:2743-2821] [-1, 6424, 6425, 6460, 6454, 6448, 6401, 6453, 6395, 6459, 6441, 6452, 6420, 6461, 6416, 6457, 6445, 6450, 6398, 6444, 6404, 6405, 6455, 6429, 6430, -2]
TTTTTTTTAAAATTATAATATGTGCTTTTATTATAATTGTTTGTATTCCCATTTTTTCAG
AACGCTAGTTAGAGGAAGGTTGCAAACTGAAGAAATTACAAATTAACGTTGTATACAGGC
CTGCTTGATGTCATAATGTGTTTTCTTCTCCAGCAGTGACACTGTAGCACTGACAATTTT
TGATGGTTTCAGGAAATATAGAATCATAGCTTAGGACCACTAGACTCTAGATGTCCCAAA
GAAATATGGTCGTGTATATGAGACCCTTTAAAATAAACTCACAAATCCACTTTAACAACA
ATTGCATGTTTCTTTTGCATTACTTTTTGGAAAGGGCAACAGAAGGATCCTATCTTTATT
GCAACACTAGACAATCTATGACTTTCTGGTCATCCCTTCAGAGATAATTTTTTACCACAT
TCCTCAATCACTTGAACAATGGCAGAGCAAAAACAATGTACTACCTTCATGGAAAAGTTG
GGATACATTCACAGACGTATCTGCCTTGAAAATAACCCATGGTGAGCTATATAGCATAGT
AAAACATCAGCCCAGGAAATGTTTTATGGTAACTTGTATTATAACATAAACTGTTTTATG
ATTTTTTTTGTCAGAATAACAGAAATGGAAGGGACTTTAGAGGTCTTCTAATCTAACCTC
CTGCTCAGGAAGGAAACTCTACACCTATTAAAACTCTAATGTATTTCAGACAAGTGTCAT
AAAATCTTTCATAACATTTGCCAAATTTTAATTCCAGGAAAGTCATGGGTTCTTGATTGT
GGATGCATTTTGTAAGTTAGCCCATTAGAGGTATTTTGATTCAAAAGGTCTTGCCCTGTG
ATGTGCTGTTTTGCCCAGTAAAATGTTACAGAAATGAGAGTTTTAGTAGTATATACAGAT
TGTCTTGAGAGGACTTCCTTTCCAAATTGGGGCGGCATCCCAATAAACCTTTTCATTCTG
TGGTTTATTTTTGTTTCTTCTAAAATGGTCTTATATATTTTAATATGTTTTGGCTGATAT
ACTTTAGCCAGGCCAAATCTGCTTACTTCCTTCACTTTCTTCTGGCTCCAACCTCCTGGG
ACTAGAGTTCTTAGAATTACCAATTGGTATTCTGGGAATTTTAGTCTGAAATGCTGCTGA
CCTCTTTCTTAAAGTTCAGAAGCACGATTTACATCTCTTGCTGCTGTCAGCCCTGATTTA
ATTGTGCTGTCAATCCAACCATGCGCATTGGCTGTGTACTCCCCTGCAAAGTAGATTCTG
CCTGCAGGTGCAGTGAGTGCTTCACTAAAATGTTGAAACTGGTAGGGAGTGAAAGTGGTG
ATAGCACCCATAGCATACTTATCCAGGCTCCATTTTTGAATCATTGAGGGACAACAGAAC
TTCTGGATATCACTCTTGGGCAGCTGATGGATGGAGGAAAGGTCATTAAAGACAATATCA
GCACACTCATTTAAACTAAGAGCTTGAAAGAAATTGGCATCATCACCAATGCCATAGGCT
ATAATAACCCCAACTCCACTAGTAAAGTTATGGTTAGGGTAGTAGATGAATCGGGAAGGA
AGATCAGTTGTGGACTTCCCACCATGAATGCCATCATCCTCCCAAAATTTCTTAGTGCAA
GTGAGGAAGATCTTCGTGCCACTTCTGTAGTGGACAGACCGCAAAGCATGCGCTTTCTTT
GGCGGGAGGGGTGGTTTAAAATTGATGCGACGGGCGGCCCTTGATGTAGTGCACACAATG
ACATAATCAGCTGTCACATATGACAAGGTCTTTGCTGCAGTTTGATATGTCACTCTGACT
TTCTCGGCATTCTGCTGTATCTTGGTGACTCGGGCTTTGAAAAGCACACTTTTCTCAATG
GCTCGATACATGGATGTAGGCAACCGATCCATTCCACCAACTATTTCATCAAATCTTTTT
TCATAAGCGAAGATATCATCATGTTTCAGGCTCTCAATAAAAGACACATAATAGCCAGAA
TCTTCATTCAGTAAGTCTCCAATCATATCTACAGCTCCAGGGCTCAGATTTGCTTCTTTA
ATTAGATACTCCTTTGTTGAGTAGGTGTCGTATTTATTTAGCATGTAGCTGCAGTTAGTC
CTTTTTAATTCTTTTACAGCCTTTTTGAGGGACGCCTGATATAGCTGTCCAGCGCTTTTG
CCTGCTTCTGAAGGCTTCACGGGATATTTCAAGAGGCCAGGGTCTTTCTTGACTTCCCCT
ACTCTCTTCCTGATGTTTTTGATAAAATACCAGCCATTGTCAGTTTCCTGAACAAATTCA
TTCAATTCCAGACCAAACTTTCTGATATATTCCCGGATAATCCTGTGTTTCTCAGGTATA
CGCATGGGCCCGAGATTGGCATACCAGCCTTCTTTGGTATTTCGATGAGTCCTCACTCGT
CCACCTACACGTTCACTGGCTTCAAGAACTGTCACCTTATGTCCGGCCCCTGCAAGAACA
TAGGCTGCACTAAGCCCAGACATTCCTGCACCTACAACCACAATGTCTTTTGGGTTTGAT
GTCTTTTTCAGACCATTTCTGGCGATCTCTAGAAATTCTTCATAGTCAGCTTCTCGGAAG
CATTCTTCTAGGGGGTTTTTGTCATCTGCACAGCTTCCCAAGGTAGCCAAGAACAGCAGT
GAGAACATAAAGAAGACATTCATCTTATTGGCTTGAAATCTGTGGATGGCAAGGCTTAGA
AGAAAAGTTACTGATGCTAGGCAAAGTGTTCAAAACACTTTGATTCACATGTCAAGAAAA
GCAGGGCCTGGAGAAAAAGCTGAAGGGAACCGAGGATGAAGTTGAGAAATACTCCGAAGC
GG
>TRINITY_DN30646_c0_g1_i2 len=536 path=[6410:0-70 @6455@!:71-410 6429:411-456 6430:457-535] [-1, 6410, 6455, 6429, 6430, -2]
CCGGAAAGGCCCGAAGATGCCGAGGATCGTGCAGGGGAGCACATTGCTGGTATACGCATG
GGCCCGAGATTGGCATACCAGCCTTCTTTGGTATTTCGATGAGTCCTCACTCGTCCACCT
ACACGTTCACTGGCTTCAAGAACTGTCACCTTATGTCCGGCCCCTGCAAGAACATAGGCT
GCACTAAGCCCAGACATTCCTGCACCTACAACCACAATGTCTTTTGGGTTTGATGTCTTT
TTCAGACCATTTCTGGCGATCTCTAGAAATTCTTCATAGTCAGCTTCTCGGAAGCATTCT
TCTAGGGGGTTTTTGTCATCTGCACAGCTTCCCAAGGTAGCCAAGAACAGCAGTGAGAAC
ATAAAGAAGACATTCATCTTATTGGCTTGAAATCTGTGGATGGCAAGGCTTAGAAGAAAA
GTTACTGATGCTAGGCAAAGTGTTCAAAACACTTTGATTCACATGTCAAGAAAAGCAGGG
CCTGGAGAAAAAGCTGAAGGGAACCGAGGATGAAGTTGAGAAATACTCCGAAGCGG
>TRINITY_DN35018_c0_g1_i1 len=1651 path=[3639:0-95 3640:96-136 3656:137-436 3649:437-460 3650:461-472 3651:473-496 3657:497-1318 3643:1319-1342 3655:1343-1421 3646:1422-1445 3647:1446-1650] [-1, 3639, 3640, 3656, 3649, 3650, 3651, 3657, 3643, 3655, 3646, 3647, -2]
GGCAGGGCAGGGTGAGTAAAATAAGCTTTACACAGCTTTTGCTGCTGAGGGCCAGGGCTG
AGCCAGCGCAGGCAGGTTAAAAACCTTGACTATATAGGGGATTATCTCATTAAAGAAGGA
AATTTGAGCAAAGGAGCTGTTGAGATGATTGGTGACTTCCTGAATGAAGAAGCTGGATTT
CATTACTCGTTCCTCATTTCTGTTATGGATCATTTCCTCTTTTCGAATAACAGTTTTGAT
GAAATTGTTGATGGATTTGATCAACTTCCTCAAAGTTTCTTCCGGGAAATGGTTAGAATT
GTCCATTTCAATTGCACTGTGGAGAAGATACTTCGCACAAGCAACAAAGTGAGAGTCTTC
TACAAATGGTTGACTGGCTCTGCATCTCTGGTTGCTGATTATGTCCTCATCACAGCTACA
GCAACAGCCACACGACTCATCAAGTTTGTGCCACCTCTTTCCACTTCCAAGACTCGTGCA
CTACGATCTTTGCCTTATGCAAGTGCTACTAAAATTGCCTTGGTCTGCACTGAGAAATTT
TGGGAGAATGATGGGATCCGAGGAGGGAGATCAATCACAGATCTTCCATCACGAGTGATT
TACTATCCAAATCATGACTTCCCTCATGGAATAGGTGTCCTTCTGGCATCCTATGTTTGG
TATTCTGACTCTGATTTCTATACTGCACTCAGTGATGAAAAGTGTGTCGATGTGGTGATG
GATGACCTTGTGGAAATCCATCAAGTGTCTAAAAATTATCTCAAATCAGTCTGTGGCAAA
CACGTGGTGCAAAAATGGACCCTTGACCAATATTCTAGAGGAGCATTCAGCGCGTACACC
CCATACCAGTTTACCCATTATTCTCATATATTGGCCCAGAATGAAGGGAGGATCTATTTT
GCTGGTGAACACACGAGTCATCCACATGGTTGGATTGACACTTCCATGACGACTGCCATA
AGGGCAGCAGTCAATATCCACAATGCATAAAAGAATAATTTATTGTGGAAGGATTTACTT
GTTTATTGAAGAATAATTTACTTACAGAAGAATCATTTGGCTGTGACTCCAAATAAGAGT
TTGGGAGAAGCTCATGGTGTTGTTAGCTCACAAAGATGAACTATCAGAAGCTGCACACCA
ATCAGACCATGCAAATCAAAACAGCCAGTTATAAGAGAAACTTGGAAAAGTATTTCAGGG
GATGGAGGCATGACTGGGAAAGAGTTATGATCATCACCTGCAGGTCAATTTCAGCAATCC
CACTAAAAATGTTCCAGGAAAACTTGTATTAGTATTGCACAAGGACCATAATTTTAGCTT
TATTTGCTAAAATTCATGTTAAAGTCCAGTTTGACTTTTTATCCATGATCCACATATTCT
TGAATGATAATTAAAATGATTTTGTTGTTTCTAACCCATAATGCTTTTTAATTTCTAAAC
AGAATATTTTAAAACTCAACGGTGTTATTTATACTGTTCCTTTATATTTATTTTTCTGAT
TATGTTCTTGCTATACAAAGACAGATCTACTGCCTCAGCAGACTGGGCAAAGCAAGGCAG
TTTTGTAGAATGTGATCTGAACGCAACAGCCAATGTTATCTGGCATCCATAATTATATAA
TATTCTGAATTTTAAATAAACTATCTCACCA
>TRINITY_DN35018_c0_g1_i2 len=1607 path=[3653:0-92 3656:93-392 3649:393-416 3650:417-428 3651:429-452 3657:453-1274 3643:1275-1298 3655:1299-1377 3646:1378-1401 3647:1402-1606] [-1, 3653, 3656, 3649, 3650, 3651, 3657, 3643, 3655, 3646, 3647, -2]
CCGCCCCCCCTAGGTACGCCACTGTTTCCCCCATCAAATATTCTTTGTATTTTAGGATTA
TCTCATTAAGGAAGGAAATTTGAGCAAAGGAGCTGTTGAGATGATTGGTGACTTCCTGAA
TGAAGAAGCTGGATTTCATTACTCGTTCCTCATTTCTGTTATGGATCATTTCCTCTTTTC
GAATAACAGTTTTGATGAAATTGTTGATGGATTTGATCAACTTCCTCAAAGTTTCTTCCG
GGAAATGGTTAGAATTGTCCATTTCAATTGCACTGTGGAGAAGATACTTCGCACAAGCAA
CAAAGTGAGAGTCTTCTACAAATGGTTGACTGGCTCTGCATCTCTGGTTGCTGATTATGT
CCTCATCACAGCTACAGCAACAGCCACACGACTCATCAAGTTTGTGCCACCTCTTTCCAC
TTCCAAGACTCGTGCACTACGATCTTTGCCTTATGCAAGTGCTACTAAAATTGCCTTGGT
CTGCACTGAGAAATTTTGGGAGAATGATGGGATCCGAGGAGGGAGATCAATCACAGATCT
TCCATCACGAGTGATTTACTATCCAAATCATGACTTCCCTCATGGAATAGGTGTCCTTCT
GGCATCCTATGTTTGGTATTCTGACTCTGATTTCTATACTGCACTCAGTGATGAAAAGTG
TGTCGATGTGGTGATGGATGACCTTGTGGAAATCCATCAAGTGTCTAAAAATTATCTCAA
ATCAGTCTGTGGCAAACACGTGGTGCAAAAATGGACCCTTGACCAATATTCTAGAGGAGC
ATTCAGCGCGTACACCCCATACCAGTTTACCCATTATTCTCATATATTGGCCCAGAATGA
AGGGAGGATCTATTTTGCTGGTGAACACACGAGTCATCCACATGGTTGGATTGACACTTC
CATGACGACTGCCATAAGGGCAGCAGTCAATATCCACAATGCATAAAAGAATAATTTATT
GTGGAAGGATTTACTTGTTTATTGAAGAATAATTTACTTACAGAAGAATCATTTGGCTGT
GACTCCAAATAAGAGTTTGGGAGAAGCTCATGGTGTTGTTAGCTCACAAAGATGAACTAT
CAGAAGCTGCACACCAATCAGACCATGCAAATCAAAACAGCCAGTTATAAGAGAAACTTG
GAAAAGTATTTCAGGGGATGGAGGCATGACTGGGAAAGAGTTATGATCATCACCTGCAGG
TCAATTTCAGCAATCCCACTAAAAATGTTCCAGGAAAACTTGTATTAGTATTGCACAAGG
ACCATAATTTTAGCTTTATTTGCTAAAATTCATGTTAAAGTCCAGTTTGACTTTTTATCC
ATGATCCACATATTCTTGAATGATAATTAAAATGATTTTGTTGTTTCTAACCCATAATGC
TTTTTAATTTCTAAACAGAATATTTTAAAACTCAACGGTGTTATTTATACTGTTCCTTTA
TATTTATTTTTCTGATTATGTTCTTGCTATACAAAGACAGATCTACTGCCTCAGCAGACT
GGGCAAAGCAAGGCAGTTTTGTAGAATGTGATCTGAACGCAACAGCCAATGTTATCTGGC
ATCCATAATTATATAATATTCTGAATTTTAAATAAACTATCTCACCA
