# Supplementary material for: Venomix: a simple bioinformatic pipeline for identifying and characterizing toxin gene candidates from transcriptomic data
Source: PeerJ. 2018 Jul 31;6:e5361. doi: 10.7717/peerj.5361 (PMC6074769; doi:10.7717/peerj.5361)
Supplement: Supplemental Information 3 [file peerj-06-5361-s003.gz › FinalOutput_E-20/L-amino-acid_oxidase_31/signalp.txt]

# SignalP-4.1 euk predictions
# name                     Cmax  pos  Ymax  pos  Smax  pos  Smean   D     ?  Dmaxcut    Networks-used
F8S0Z5                     0.498  19  0.688  19  0.980  11  0.947   0.828 Y  0.450      SignalP-noTM
P0DMG8                     0.107   5  0.109  12  0.132   3  0.110   0.109 N  0.450      SignalP-noTM
B5AR80                     0.553  19  0.727  19  0.984  11  0.954   0.850 Y  0.450      SignalP-noTM
A0A024BTN9                 0.118  51  0.110  51  0.142  51  0.096   0.104 N  0.500      SignalP-TM
A8QL51                     0.308  19  0.523  19  0.937   1  0.879   0.715 Y  0.450      SignalP-noTM
X2L4E2                     0.139  60  0.223  12  0.540   1  0.389   0.313 N  0.450      SignalP-noTM
Q6TGQ9                     0.136  62  0.115  62  0.189  13  0.104   0.109 N  0.450      SignalP-noTM
X2JCV5                     0.318  22  0.519  22  0.970  10  0.844   0.695 Y  0.450      SignalP-noTM
O93364                     0.498  19  0.688  19  0.980  11  0.947   0.828 Y  0.450      SignalP-noTM
P81382                     0.554  19  0.727  19  0.983  11  0.951   0.848 Y  0.450      SignalP-noTM
K9N7B7                     0.117  52  0.107  52  0.140  51  0.096   0.103 N  0.500      SignalP-TM
P56742                     0.498  19  0.688  19  0.980  11  0.947   0.828 Y  0.450      SignalP-noTM
P0DI89                     0.106   5  0.104  12  0.122   2  0.100   0.102 N  0.450      SignalP-noTM
B5U6Y8                     0.644  19  0.781  19  0.975  11  0.942   0.868 Y  0.450      SignalP-noTM
Q6TGQ8                     0.113  55  0.107  69  0.126  55  0.097   0.103 N  0.500      SignalP-TM
Q4F867                     0.108  59  0.103  65  0.113  13  0.099   0.101 N  0.450      SignalP-noTM
Q90W54                     0.556  19  0.727  19  0.981  11  0.946   0.845 Y  0.450      SignalP-noTM
Q6STF1                     0.547  19  0.721  19  0.979  11  0.946   0.842 Y  0.450      SignalP-noTM
A6MFL0                     0.274  22  0.482  20  0.971  10  0.907   0.712 Y  0.450      SignalP-noTM
J7H670                     0.556  19  0.728  19  0.981  11  0.948   0.847 Y  0.450      SignalP-noTM
A8QL52                     0.307  19  0.522  19  0.937   1  0.874   0.712 Y  0.450      SignalP-noTM
G8XQX1                     0.608  19  0.757  19  0.975  11  0.938   0.855 Y  0.450      SignalP-noTM
P81383                     0.674  21  0.758  21  0.948  11  0.845   0.805 Y  0.450      SignalP-noTM
B0VXW0                     0.556  19  0.727  19  0.981  11  0.947   0.846 Y  0.450      SignalP-noTM
Q4JHE1                     0.553  19  0.722  19  0.972  10  0.937   0.838 Y  0.450      SignalP-noTM
P0DI84                     0.119  48  0.105  66  0.122  47  0.093   0.100 N  0.500      SignalP-TM
P0C2D5                     0.108  25  0.104  12  0.120   2  0.099   0.101 N  0.450      SignalP-noTM
A8QL58                     0.404  20  0.611  20  0.975  10  0.917   0.776 Y  0.450      SignalP-noTM
Q6WP39                     0.556  19  0.727  19  0.981  11  0.946   0.845 Y  0.450      SignalP-noTM
TRINITY_DN30646_c0_g1::TRINITY_DN30646_c0_g1_i1::g.1::m.1  0.606  19  0.756  19  0.975  11  0.938   0.854 Y  0.450      SignalP-noTM
TRINITY_DN30646_c0_g1::TRINITY_DN30646_c0_g1_i2::g.2::m.2  0.606  19  0.756  19  0.975  11  0.938   0.854 Y  0.450      SignalP-noTM
TRINITY_DN35018_c0_g1::TRINITY_DN35018_c0_g1_i1::g.3::m.3  0.135  38  0.125  28  0.168  27  0.118   0.121 N  0.450      SignalP-noTM
TRINITY_DN35018_c0_g1::TRINITY_DN35018_c0_g1_i2::g.4::m.4  0.135  38  0.125  28  0.168  27  0.118   0.121 N  0.450      SignalP-noTM
