# Supplementary material for: Venomix: a simple bioinformatic pipeline for identifying and characterizing toxin gene candidates from transcriptomic data
Source: PeerJ. 2018 Jul 31;6:e5361. doi: 10.7717/peerj.5361 (PMC6074769; doi:10.7717/peerj.5361)
Supplement: Supplemental Information 3 [file peerj-06-5361-s003.gz › FinalOutput_E-20/L-amino-acid_oxidase_31/aligned.fasta]

>F8S0Z5
MNVFFMFSLLFL-AALGSCAHD-RNPLEECFRETDYEEFLEIAKNGLTATSNPKRVVIVG
AGMAGLSAAYVLAGAGHQVTVLEASERVGGRVRTYR--KKDWYANLGPMRLPTKHRIVRE
YIKKFDLKLNEFSQENENAWYFIKNIRKRVREVKNNPGLLEYPVKPSEEGKSAAQLYVES
LRKVVKELKRTNCKYILDKYDTYSTKEYLLKEGNLSPGAVDMIGDLLNEDSGYYVSFIES
LKHDDIFGYEKRFDEIVGGMDQLPTSMYEAIKEKVQVHFNARVIEIQQNDREATVTYQTS
ANEMSSVTADYVIVCTTSRAARRIKFEPPLPPKKAHALRSVHYRSGTKIFLTCKKKFWED
DGIRGGKSTTDLPSRFIYYPNHNFTSGVGVIIA-YGIGDDANFFQALDFKDCADIVINDL
SLIHQLPKEDIQTFCRPSMIQRWSLDKYAMGGITTFTPYQFQHFSEALTAPFKRIYFAGE
YTAQFHGWIDSTIKSGLTAARDVNRASENPSGIHLSNDNEF
>P0DMG8
-------------------ADD-RNPLEECFRETD-------------------------
------------------------------------------------------------
------------------------------------------------------------
------------------------------------------------------------
------------------------------------------------------------
------------------------------------------------------------
------------------------------------------------------------
------------------------------------------------------------
-----------------------------------------
>B5AR80
MNVFFMFSLLFL-AALGSCADD-GNPLEECFRETDYEEFLEIAKNGLSATSNPKHVVIVG
AGMSGLSAAYVLANAGHQVTVLEASKRAGGRVRTYRNDKEGWYANLGPMRLPEKHRIVRE
YIRKFGLQLNEFSQENENAWYFIKNIRKRVGEVNKDPGVLEYPVKPSEVGKSAGQLYEES
LQKAVEELRRTNCSYMLNKYDTYSTKEYLLKEGNLSPGAVDMIGDLLNEDSGYYVSFIES
LKHDDIFAYEKRFDEIVGGMDKLPTSMYQAIQEK--VRLNVRVIKIQQDVKEVTVTYQTS
AKETLSVTADYVIVCTTSRAARRIKFEPPLPPKKAHALRSVHYRSGTKIFLTCTKKFWED
DGIHGGKSTTDLPSRFIYYPNHNFPSGVGVIIA-YGIGDDANFFQALDFKDCGDIVINDL
SLIHQLPKEEIQAFCRPSMIQRWSLDKYAMGGITTFTPYQFQHFSEALTAPVDRIYFAGE
YTAQAHGWIDSTIKSGLTAARDVNRASE-------------
>A0A024BTN9
-----------------SCADD-RNPLEECFQETDYEEFLEIARNGLKATSNPKHVVIVG
AGMSGLSAAYVLAGAGHQVTVLEASERAGGRVRTYRNDKEGWYANLGPMRLPEKHRIVRE
YITKFGLQLNEFSQENENAWYFIKNIRKRVGEVKKDPGLLQYPVKPSEEGKSAGQLYEES
LGKVVEELKRTNCSYILDKYDTYSTKEYLIKEGNLSPGAVDMIGDLLNEDSGYYVSFIES
LKHDNIFGYEKRFNEIVDGMDKLPTSMYQAIEEK--VRFNARVIKIQQNDNEVTVTYQTS
ENEMSPVTADYVIVCTTSRAARRITFEPPLPPKKAHALRSVHYRSGTKIFLTCTKKFWED
DGIHGGKSTTDLPSRFVYYPNHDFSSGSAVIMA-YGIGDDANFFQALDHKDCGDTVINDL
SLIHQLTKEEIQSFCYLSKIQRWSLDKYAMGGITTFTPYQFQHFSEALTAPFKRIYFAGE
YTAQFHGWIDSTIKSGLTAARDVNRASENPSGIHLSNDN--
>A8QL51
MNVFSIFSLVFL-AAFGSCADDRRSPLEECFREADYEEFLEIARNGLKKTSNPKHVVVVG
AGMAGLSAAYVLEKAGHRVTLLEASDRVGGRANTYRDEKEGWYVNMGPMRLPERHRIVRT
YIAKFGLKLNEFFQENENAWYFIRNIRKRVWEVKKDPGVFKYPVKPSEEGKSASQLYRES
LKKIIEELKRTNCSYILDKYDSYSTKEYLIKEGNLSRGAVDMIGDLLNEDSSYYLSFIES
LKNDDLFSYEKRFDEISGGFDQLPKSMHQDIAEM--VHLNAQVTKIQHDAEKVRVAYQTP
AKTLSYVTADYVIVCATSRAVRRISFEPPLPSKKAHALRSIHYKSATKIFLTCTQKFWEA
DGIHGGKSTTDLPSRFIYYPNHNFTSGVGVIVA-YVLADDSDFFQALDIKTSADIVINDL
SLIHQLPKNEIQALCYPSLIKKWSLDKYTMGALTSFTPYQFQDYSETVAAPVGRIYFAGE
YTARVHGWLDSTIKSGLTAARDVNRASQKPSRIHLISDNQL
>X2L4E2
-------SLLFL-AAVGSCADD-RNPLEECFRETDYEEFLEIAKNGLSTTSNPKRVVIVG
AGMSGLSAAYVLANAGHQVTVLEASERAGGRVKTYRNEKEGWYANLGPMRLPEKHRIVRE
YIKKFDLRLNEFSQENENAWYFLQNIKKRVREVNKDPGVLEYPVKPSEVGKSAGQLYEES
LRKAVEELRRTNCSYMLNKYDTYSTKEYLLKEGNLSPGAVDMIGDLLNEDSGYYVSFIES
LKHDDIFAYEKRFDEIVGGMDKLPTSMYQAIQEK--VHLNARVIEIQQDVKEVTVTYQTS
QKETLSVTADYVIVCTTSRAARRITFEPPLPPKKAHALLSVHYRSGTKIFLTCTKKFWED
DGIHGGKSTTDLPSRFIYYPNHNFPNGVGVIIA-YGIGDDANYFQALDFEDCGDIVINDL
SLIHQLPKEEIQAICRPSMIQRWSLDNYAMGGITTFTPYHFQHFSEALTAPVDRIYFAGE
YTAQAHGWIDSTIKSGLRAATDVNRASENK-----------
>Q6TGQ9
------MNVFFMFSKPGKLADD-RNPLEECFRETDYEEFLEIAKNGLSTTSNPKRVVIVG
AGMSGLSAAYVLANAGHQVTVLEASERAGGQVKTYRNEKEGWYANLGPMRLPEKHRIVRE
YIRKFGLQLNEFSQENENAWYFIKNIRKRVGEVNKDPGVLDYPVKPSEVGKSAGQLYEES
LQKAVEELRRTNCSYMLNKYDTYSTKEYLLKEGNLSPGAVDMIGDLLNEDSGYYVSFIES
LKHDDIFAYEKRFDEIVGGMDKLPTSMYQAIQEK--VHLNARVIKIQQDVKEVTVTYQTS
EKETLSVTADYVIVCTTSRAARRIKFEPPLPPKKAHALRSVHYRSGTKIFLTCTKKFWED
DGIHGGKSTTDLPSRFIYYPNHNFPNGVGVIIA-YGIGDDANYFEALDFEDCGDIVINDL
SLIHQLPKEEIQAICRPSMIQRWSLDKYAMGGITTFTPYQFQHFSEALTAPVDRIYFAGE
YTAQAHGWIASTIKSG-PEGLDVNRASE-------------
>X2JCV5
MNVFFMFSLLFL-AALESCADD-KNPLEEEFFEADYEEFLLIAKNGLQQTSNPKRVVIVG
AGMSGLSAAYVLAKTGHEVILLEASERVGGRVSTYRNDQEGWYANLGPMRLPERHRIVRE
YIRKFGLQLNEFSQENENAWYFIKNIRKRVGEVNKDPGVLEYPVKPSEKGKSAPQLYRDS
LQKIIEEYGRSNCSYILNKYDTYSTKDYLIKEGNLSPGAVDMVGDLLNEDSGYYVSFIES
LKPDDIFAYENRFDEIVGGFDKLPTSMYQAIQEK--VRLNVRVIKIQQDVKEVTVTYQTP
AKNLSYVTADYVIVCTTSGAARRIKFEPPLPLKKAHALRSVHYRSGTKIFLTCTKKFWED
DGIHGGKSITDRPSRLIHYPNHNFPNGIGVLVI-FTIADDADFFLALDNKTIADIVIHDL
SLIHQLPKEKIRDLCYVSMIQKWSLDKYAMGGITTFTPYQFQHFSEALTAPVDRIYFAGE
YTAQAHGWIDSTIKSGLTAARDVNRASENPSGIHLSNDNEL
>O93364
MNVFFMFSLLFL-AALGSCAHD-RNPLEECFRETDYEEFLEIAKNGLTATSNPKRVVIVG
AGMAGLSAAYVLAGAGHQVTVLEASERVGGRVRTYR--KKDWYANLGPMRLPTKHRIVRE
YIKKFDLKLNEFSQENENAWYFIKNIRKRVREVKNNPGLLEYPVKPSEEGKSAAQLYVES
LRKVVEELRSTNCKYILDKYDTYSTKEYLLKEGNLSPGAVDMIGDLLNEDSGYYVSFIES
LKHDDIFGYEKRFDEIVGGMDQLPTSMYEAIKEKVQVHFNARVIEIQQNDREATVTYQTS
ANEMSSVTADYVIVCTTSRAARRIKFEPPLPPKKAHALRSVHYRSGTKIFLTCTKKFWED
DGIHGGKSTTDLPSRFIYYPNHNFTSGVGVIIA-YGIGDDANFFQALDFKDCADIVINDL
SLIHELPKEDIQTFCHPSMIQRWSLDKYAMGGITTFTPYQFQHFSEALTAPFKRIYFAGE
YTAQFHGWIDSTIKSGLTAARDVNRASENPSGIHLSNDNEF
>P81382
MNVFFMFSLLFL-AALGSCADD-RNPLAECFQENDYEEFLEIARNGLKATSNPKHVVIVG
AGMAGLSAAYVLAGAGHQVTVLEASERPGGRVRTYRNEEAGWYANLGPMRLPEKHRIVRE
YIRKFDLRLNEFSQENDNAWYFIKNIRKKVGEVKKDPGLLKYPVKPSEAGKSAGQLYEES
LGKVVEELKRTNCSYILNKYDTYSTKEYLIKEGDLSPGAVDMIGDLLNEDSGYYVSFIES
LKHDDIFAYEKRFDEIVDGMDKLPTAMYRDIQDK--VHFNAQVIKIQQNDQKVTVVYETL
SKETPSVTADYVIVCTTSRAVRLIKFNPPLLPKKAHALRSVHYRSGTKIFLTCTTKFWED
DGIHGGKSTTDLPSRFIYYPNHNFTNGVGVIIA-YGIGDDANFFQALDFKDCADIVFNDL
SLIHQLPKKDIQSFCYPSVIQKWSLDKYAMGGITTFTPYQFQHFSDPLTASQGRIYFAGE
YTAQAHGWIDSTIKSGLRAARDVNLASENPSGIHLSNDNEL
>K9N7B7
-----------------SCADD-RNPLEECFRETDYEEFLEIARNGLTVTSNPKHVVIVG
AGMAGLSAAYVLAGAGHQVTVLEASERVGGRVRTYR--KKDWYANLGPMRLPTKHRIVRE
YIRKFGLQLNEFFQENENAWYFIKNIRKRVREVKNNPGILEYPVKPSEEGKSAAQLYVES
LRKVVKELKRTNCKYILDKYDTYSTKEYLLKEGNLSPGAVDMIGDLLNEDSGYYVSFIES
LKHDDIFGYEKRFDEIVGGMDQLPTSMYEAIKEKVQVHFNARVIEIQQNDRETKVTYQTS
ANEMPSVTADYVIVCTTSRAARRIKFEPPLPPKKAHALRSVHYRSGTKIFLTCKRKFWED
DGIRGGKSTTDLPSRFIYYPNHNFTSGVGVIIA-YGIGDDANFFQALDFKDCADIVINDL
SLIHQLPKEDIQTFCRPSMIQRWSLDKYAMGGITTFTPYQFQHFSEALTAPFKRIYFAGE
YTAQFHGWIDSTIKSGLTAARDVNRASENPSGIHLSNDN--
>P56742
MNVFFMFSLLFL-AALGSCAHD-RNPLEECFRETDYEEFLEIAKNGLTATSNPKRVVIVG
AGMAGLSAAYVLAGAGHQVTVLEASERVGGRVRTYR--KKDWYANLGPMRLPTKHRIVRE
YIKKFDLKLNEFSQENENAWYFIKNIRKRVREVKNNPGLLEYPVKPSEEGKSAAQLYVES
LRKVVKELKRTNCKYILDKYDTYSTKEYLLKEGNLSPGAVDMIGDLLNEDSGYYVSFIES
LKHDDIFGYEKRFDEIVGGMDQLPTSMYEAIKEKVQVHFNARVIEIQQNDREATVTYQTS
ANEMSSVTADYVIVCTTSRAARRIKFEPPLPPKKAHALRSVHYRSGTKIFLTCKKKFWED
DGIRGGKSTTDLPSRFIYYPNHNFTSGVGVIIA-YGIGDDANFFQALDFKDCADIVINDL
SLIHQLPKEDIQTFCRPSMIQRWSLDKYAMGGITTFTPYQFQHFSEALTAPFKRIYFAGE
YTAQFHGWIDSTIKSGLTAARDVNRASENPSGIHLSNDNEF
>P0DI89
-------------------ADD-RNPLEECFRETDYEEFLEIAKNGLSTT----------
------------------------------------------------------------
------------------------------------------------------------
------------------------------------------------------------
------------------------------------------------------------
------------------------------------------------------------
------------------------------------------------------------
------------------------------------------------------------
-----------------------------------------
>B5U6Y8
MNIFFMFSLLFL-ATLGSCADD-KNPLEECFREADYEEFLEIAKNGLKKTSNPKDIVVVG
AGMSGLSAAYVLAGAGHKVTVLEASQLVGGRVRTHRNAKEGWYANLGPMRIPEKHRIVRE
YIRKFGLELNEFVQETDNGWYFVKNIRKRVGEVKKDPGLLKYPVKPSEAGKSAGQLYQEA
LGKAVEELKRTNCSYMLNKYDTYSTKEYLIKEGNLSTGAVDMIGDLMNEDSGYYVSFVES
MKHDDIFAYEKRFDEIVGGMDQLPTSMYRAIEKS--VLFKARVTKIQQNAEKVRVTYQTA
AKTLSDVTADYVIVCTTSRAARRINFKPPLPPKKAHALRSVHYRSATKIFLTCTKKFWED
DGIQGGKSTTDLPSRFIYYPNHNFTSGVGVIIA-YGIGDDSNFFLSLTLNECADIVFSDL
SSIHQLPKNDIQKFCNPSVIQKWSLDRYAMGAITTFTPYQFQDYSKALTAPAGRVYFAGE
YTANAHGWIDSTIKSGLTAARDVNQASEL------------
>Q6TGQ8
-------------RKAPCCADD-RNPLEECFRETDYEEFLEIAKNGLSTTSNPKRVVIVG
AGMSGLSAAYVLANAGHQVTVLEASERAGGRVKTYRNEKEGWYANLGPMRLPEKHRIVRE
YIRKFDLQLNEFSQENENAWYFIKNIRKRVGEVNKDPGVLEYPVKPSEVGKSAGQLYEES
LQKAVEELRRTNCSYMLNKYDTYSTKEYLLKEGNLSPGAVDMIGDLLNEDSGYYVSFIES
LKHDDIFAYEKRFDEIVGGMDKLPTSMYQAIQEK--VHLNARVIKIQQDVKEVTVTYQTS
EKETLSVTADYVIVCTTSRAARRIKFEPPLPPKKAHALRSVHYRSGTKIFLTCTKKFWED
DGIHGGKSTTDLPSRFIYYPNHNFPNGVGVIIA-YGIGDDANYFQALDFEDCGDIVINDL
SLIHQLPKEEIQAICRPSMIQRWSLDKYAMGGITTFTPYQFQHFSEALTAPVDRIYFAGE
YTAQAHGWIDSTIKW--------------------------
>Q4F867
-------------------ADD-KNPLEECFREDD-------------------------
------------------------------------------------------HRIVRE
YIRKFGLKLNEFVQETENGWYFIKNIRKRVGEVKKDPGLLKYPVKPSEAGKSAGQLYQES
LGKAVEELKRTNCSYILNKYDTYSTKEYLIKEGNLSPGAVDMIGDLLNEDSGYYVSFIES
LKHDDIFAYEKRFDEIVGGMDQLPTSMYRAIEES--VRFKARVIKIQQNAEKVTVTYQTT
QKNLLLETVDYVIVCTTSRAARRITFKPPLPPKKAHALRSVHYRSGTKIFLTCTKKFWED
DGIQGGKSTTDLPSRFIYYPNHNFTTGVGVIIA-YGIGDDANFFQALNLNECADIVFNDL
SSIHQLPKKDLQTFCYPSIIQKWSLDKYAMGAITTFTPYQFQHFSEALTAPVGRIFFAGE
YTANAHGWIDSTIKSGLTAARDVNRASEL------------
>Q90W54
MNVFFMFSLLFL-AALGSCADD-RNPLEECFRETDYEEFLEIARNGLKATSNPKHVVIVG
AGMSGLSAAYVLSGAGHQVTVLEASERAGGRVRTYRNDKEGWYANLGPMRLPEKHRIVRE
YIRKFGLQLNEFSQENDNAWYFIKNIRKRVGEVKKDPGVLKYPVKPSEEGKSAGQLYEES
LGKVVEELKRTNCSYILNKYDTYSTKEYLLKEGNLSPGAVDMIGDLMNEDSGYYVSFPES
LRHDDIFAYEKRFDEIVGGMDKLPTSMYRAIEEK--VHLNAQVIKIQKNAEKVTVVYQTP
AKEMASVTADYVIVCTTSRATRRIKFEPPLPPKKAHALRSVHYRSGTKIFLTCTKKFWED
EGIHGGKSTTDLPSRFIYYPNHNFTSGVGVIIA-YGIGDDANFFQALDFKDCADIVINDL
SLIHQLPREEIQTFCYPSMIQKWSLDKYAMGGITTFTPYQFQHFSEPLTASVDRIYFAGE
HTAEAHGWIDSTIKSGLRAARDVNRASEQ------------
>Q6STF1
MNVFFMFSLLFL-AALGSCAND-RNPLEECFRETDYEEFLEIARNGLKATSNPKHVVVVG
AGMSGLSAAYVLSGAGHQVTVLEASERAGGRVRTYRNDKEDWYANLGPMRLPEKHRIVRE
YIRKFGLQLNEFSQENDNAWYFIKNIRKRVGEVKKDPGVLKYPVKPSEEGKSAGQLYEES
LGKVVEELKRTNCSYILNKYDTYSTKEYLLKEGNLSPGAVDMIGDLMNEDSGYYVSFPES
LRHDDIFAYEKRFDEIVGGMDKLPTSMYRAIEEK--VHLNAQVIKIQKNAEKVTVVYQTP
AKEMASVTADYVIVCTTSRATRRIKFEPPLPPKKAHALRSVHYRSGTKIFLTCTKKFWED
EGIHGGKSTTDLPSRFIYYPNHNFTSGVGVIIA-YGIGDDANFFQALDFKDCADIVINDL
SLIHQLPREEIQTFCYPSMIQKWSLDKYAMGGITTFTPYQFQHFSESLTASVDRIYFAGE
HTAEAHGWIDSTIKSGLRAARDVNRASEQ------------
>A6MFL0
MNVFFMFSLLFL-AALESCADDRRNPLGECFREADYEEFVDIATNGLKQTSNPKRVVVVG
AGMAGLSAAYVLAGAGHNVMLLEASERVGGRVNTYRNEQEGWYVNLGPMRLPERHRIVRE
YIKKFGLQLNQFFQEDEDAWYFIKNIRKKVREVKENPSIFPYPVKPSEKGKSAPQLYRDS
LQKIIEEYGRSNCSYILNKYDTYSTKDYLIKEGNLSPGAVDMIGDLLNEGSSYYLSFIES
LKSDDIFSYENRFDEIVGGFDLLPKAMYKAIEEK--VHLNARVIQIQQNAEGVRVTYQTP
AKNLSYVTADYVIVCSTSRAARRIYFEPPLPPEKAHALQSIHYRSATKIFLTCTKKFWED
DGIHGGKSITDRPSRLIHYPNHNFPNGIGVLVI-YTIADDADFFLALDNKTIADIVIHDL
SLIHQLPKEKIRDLCYVSMIKKWSLDKYSMGSITTFAPYQFQEYFETVAAPVGRIYFAGE
YTARAHGWIDSTIKSGLKAARDVNRASQKPSRIQLSNDNEL
>J7H670
MNVFFMFSLLFL-AALGSCADD-RNPLGECFRETDYEEFLEIAKNGLRATSNPKHVVIVG
AGMSGLSAAYVLAEAGHQVTVLEASERAGGRVRTYRNDKEGWYANLGPMRLPEKHRIVRE
YIRKFGLQLNEFHQENDNAWHFIKNIRKRVGEVKEDPGLLQYPVKPSEEGKSAGQLYEES
LGKVAEELKRTNCSYILNKYDTYSTKEYLLKEGNLSPGAVDMIGDLLNEDSGYYVSFIES
LKHDDIFGYEKRFDEIVDGMDKLPTSMYQAIKEK--VRFNARVIKIQQNDREVTVTYQTS
ANEMSPVTADYVIVCTTSRATRRITFEPPLPPKKAHALRSVHYRSGTKIFLTCTKKFWED
DGIRGGKSTTDLPSRFIYYPNHNFTSGVGVIIA-YGIGDDANFFQALDFKDCGDIVINDL
SLIHQLPKKDIQTFCYPSMIQRWSLDKYAMGGITTFTPYQFQHFSEALTAPFKRIYFAGE
YTAQFHGWIDSTIKSGLTAARDVNRASENPSGIHLSNDNEL
>A8QL52
MNVFSIFSLVFL-AAFGSCADDRRSALEECFREADYEEFLEIARNGLKKTSNPKHVVVVG
AGMAGLSAAYVLAGAGHRVTLLEASDRVGGRVNTYRDEKEGWYVNMGPMRLPERHRIVRT
YIAKFGLKLNEFFQENENAWYFIRNIRKRVWEVKKDPGVFKYPVKPSEEGKSASQLYRES
LKKVIEELKRTNCSYILDKYDTYSTKEYLIKEGNLSRGAVDMIGDLLNEDSSYYLSFIES
LKNDDLFSYEKRFDEISDGFDQLPKSMHQAIAEM--VHLNAQVIKIQRDAEKVRVAYQTP
AKTLSYVTADYVIVCATSRAVRRISFEPPLPPKKAHALRSIHYKSATKIFLTCTRKFWEA
DGIHGGKSTTDLPSRFIYYPNHNFTSGVGVIVA-YVLADDSDFFQALDIKTSADIVINDL
SLIHQLPKNEIQALCYPSLIKKWSLDKYTMGALTSFTPYQFQDYIETVAAPVGRIYFAGE
YTATVHGWLDSTIKSGLTAARNVNRASQKPSRIHLINDNQL
>G8XQX1
MNVFFMFSLLFL-ATLGSCADD-KNPLEECFREDDYEEFLEIAKNGLKKTSNPKHIVIVG
AGMSGLSAAYVLAGAGHKVTVLEASERPGGRVRTHRNVKEGWYANLGPMRVPEKHRIIRE
YIRKFGLKLNEFVQETENGWYFIKNIRKRVGEVKKDPGLLKYPVKPSEAGKSAGQLYQES
LGKAVEELKRTNCSYILNKYDTYSTKEYLIKEGNLSPGAVDMIGDLLNEDSGYYVSFIES
LKHDDIFAYEKRFDEIVGGMDQLPTSMYRAIEES--VHFKARVIKIQQNAEKVTVTYQTT
QKNLLLETADYVIVCTTSRAARRITFKPPLPPKKAHALRSVHYRSGTKIFLTCTKKFWED
DGIQGGKSTTDLPSRFIYYPNHNFTTGVGVIIA-YGIGDDANFFQALNLNECADIVFNDL
SSIHQLPKKDLQTFCYPSIIQKWSLDKYAMGAITTFTPYQFQHFSEALTAPVGRIFFAGE
YTANAHGWIDSTIKSGLTAARDVNRASEL------------
>P81383
MNDFLLLLLVLF-LGVPRSENH-VINLEECFQEPEYENWLATASHGLTKTLNPKKIVIVG
AGISGLTAAKLFREAGHEVVILEASDRVGGRIKTHR--EDGWYVDVGPMRVPQTHRIVRE
YIKKFNISLNPFRQTDENAWYLIKHVRQKMSA--NNPENFGYQLNPNERGKSASQLFDET
LDKVTDD-----CTLQKEKYDSFSTKEYLIKEGKLSTGAVEMIGDFLNEEAGFHNSFLIS
VMDHFLFL-NNSFDEITGGFDQLPERFFKDMDSI--VHLNSTVEKIVHINNKVTVFYEGL
STNMRLV-ADYVLITATARATRLIKFVPPLSIPKTRALRSLIYASATKIILVCTDKFWEK
DGIHGGRSITDLPSRVIYYPNHDFTNGIGVLLASYTWYSDSEFYTTLSDEKCVDVVMDDL
VEIHNVSKDYLKSVCGKHVVQKWALDQYSMGAFSTYTPYQITHYSQMLAQNEGRIYFAGE
YTAHPHGWIETSMKSAIREAINIHNA---------------
>B0VXW0
MNVFFMFSLLFL-AALGSCADD-RNPLEECFRETDYEEFLEIAKNGLTATSNPKRVVIVG
AGMSGLSAAYVLAGAGHQVTVLEASERVGGRVRTYR--KEDWYANLGPMRLPTKHRIVRE
YIKKFGLELNEFFQENDNAWYFIKNIRKRVQEVKNNPGLLKYPVKPSETGKSAGQLYEES
LRKVVEELRSTNCKYILDKYDTYSTKEYLLKEGNLSPGAVDMIGDLLNEDSGYYVSFIES
LKHDDIFGYEKRFDEIVGGMDQLPTSMYEAIKEKVQVHFNARVIEIQQNDREATVTYQTS
ANEMSSVTADYVIVCTTSRAARRIKFEPPLPPKKAHALRSVHYRSGTKIFLTCTKKFWED
EGIHGGKSTTDLPSRSIYYPNHNFTSGVGVIIA-YGIGDDANFFQALDFKDCADIVINDL
SLIHQLPKEDIQTFCHPSKIQRWSLDRYAMGGITTFTPYQFQHFSEALTAPFNRIYFAGE
YTAQFHGWIDSTIKSGLTAARDVNRASENPSGIHLSNDNEF
>Q4JHE1
MNVFFMFSLLFL-AALGSCADDRRRPLEECFREADYEEFLEIAKNGLQRTSNPKRVVVVG
AGMAGLSAAYVLAGAGHQVTLLEASERVGGRVNTYRNEKDGWYVNLGPMRLPERHRIIRE
YIRKFGLELNEFIQENDNAWYFIKNIRKRVSEVKKDPGVFKYPVKPSEEGKSASQLYRES
LQKVIEELKRTNCSYILNKYDTYSTKEYLIKEGNLSPGAVDMIGDLLNEDSSYYLSFIES
LKSDDIFSYEKRFDEIVGGFDQLPRSMYQAIAEK--VHLNAQVIKIQQNAEDVRVTYQTP
AKTLSYVIADYVIVCSTSRAARRIHFEPPLPPKKAHALRSIHYRSSTKIFLTCSQKFWEA
DGIHGGKSTTDLPSRFIYYPNHSFTSGIGVIVA-YTLADDTDFFQALDIETSADIVINDL
SLIHQLPKEQIQALCYPSKIQKWSLDEYAMGAITSFTPYQFQDFFEIVAAPVGRIYFAGE
YTASVHGWLDSTIKSGLTAARDVNLASQKPSRIQLSNDNEL
>P0DI84
---------------------D-RNPLEECFRETDYEEFLEIARNGLKKTSNPKHVVVVG
AGMSGLSAAYVLAGAGHKVTVLEASERAGGRVRTHRNSKEGWYANLGPMRIPEKHRIVRE
YIRKFGLNLNEFSQENDNAWYFIKNIRKRVGEVNKDPGLLKYPVKPSEEGKSAGQLYEES
LGSAVKDLKRTNCSYILNKYDTYSTKEYLIKEGNLSPGAVDMIGDLLNEDSGYYVSFIES
LKHDDIFAYEKRFDEIVGGMDQLPTSMYRAIEEK--VKFNARVIKIQQNANQVTVTYQTP
EKDTSSNTADYVIVCTTSRAARRIQFEPPLPPKKQHALRSVHYRSGTKIFLTCSSKFWED
DGIHGGKSTTDLPSRFIYYPNHNFSTGVGVIIA-YGIGDDANFFQALKFKDCADIVFNDL
SLIHQLPKEEIQSFCYPSMIQKWSLDKYAMGAITTFTPYQFQRFSEALTAPQGRIFFAGE
YTAEAHGWIDSTIKSGLTAARDVNRASEQ------------
>P0C2D5
-------------------ADD-RNPLEECFRETDYEEFLEIARNGLKKT----------
------------------------------------------------------------
------------------------------------------------------------
------------------------------------------------------------
------------------------------------------------------------
------------------------------------------------------------
------------------------------------------------------------
------------------------------------------------------------
-----------------------------------------
>A8QL58
MNVLFIFSLLFL-AALESCADDRRSPLEECFQQNDYEEILEIARNGLKKTSNPKHVVVVG
AGMAGLSAAYVLAGAGHKVTLLEASERVGGRVITYHNDREGWYVNMGPMRLPERHRIVRE
YIRKFGLKLNEFFQENENAWYYINNIRKRVWEVKKDPSLLKYPVKPSEEGKSASQLYQEP
LRKVIEELKRTNCSYILNKYDSYSTKEYLIKEGNLSRGAVDMIGDLLNEDSSYHLSFMES
LKSDALFSYEKRFDEIVGGFDQLPISMYQAIAEM--VHLNARVIKIQYDAEKVRVTYQTP
AKT--FVTADYVIVCSTSRAARRIYFEPPLPPKKAHALRSIHYRSATKIFLTCSKKFWEA
DGIHGGKSTTDLPSRFIHYPNHNFTSGIGVIMA-YVLADDSDFFQALDTKTCADIVINDL
SLIHDLPKREIQALCYPS-IKKWNLDKYTMGSITSF------------------------
-----------------------------------------
>Q6WP39
MNVFFMFSLLFL-AALGSCADD-RNPLEECFRETDYEEFLEIARNGLKATSNPKHVVIVG
AGMSGLSAAYVLAGAGHEVTVLEASERAGGRVRTYRNDEEGWYANLGPMRLPEKHRIVRE
YIRKFNLQLNEFSQENDNAWHFVKNIRKTVGEVKKDPGVLKYPVKPSEEGKSAEQLYEES
LRKVEKELKRTNCSYILNKYDTYSTKEYLIKEGNLSPGAVDMIGDLMNEDAGYYVSFIES
MKHDDIFAYEKRFDEIVDGMDKLPTSMYRAIEEK--VHFNAQVIKIQKNAEEVTVTYHTP
EKDTSFVTADYVIVCTTSRAARRIKFEPPLPLKKAHALRSVHYRSGTKIFLTCTKKFRED
EGIHGGKSTTDLPSRFIYYPNHNFTSGVGVIIA-YGIGDDANFFQALDLKDCGDIVINDL
SLIHQLPREEIQTFCYPSMIQKWSLDKYAMGGITTFTPYQFQHFSEALTSHVDRIYFAGE
YTAHAHGWIDSSIKSGLTAARDVNRASENPSGIHLSNDDEL
>TRINITY_DN30646_c0_g1::TRINITY_DN30646_c0_g1_i1::g.1::m.1 type:complete len:505 gc:universal TRINITY_DN30646_c0_g1_i1:2663-1149(-)
MNVFFMFSLLFL-ATLGSCADD-KNPLEECFREADYEEFLEIARNGLKKTSNPKDIVVVG
AGMSGLSAAYVLAGAGHKVTVLEASERVGGRVRTHRNTKEGWYANLGPMRIPEKHRIIRE
YIRKFGLELNEFVQETDNGWYFIKNIRKRVGEVKKDPGLLKYPVKPSEAGKSAGQLYQAS
LKKAVKELKRTNCSYMLNKYDTYSTKEYLIKEANLSPGAVDMIGDLLNEDSGYYVSFIES
LKHDDIFAYEKRFDEIVGGMDRLPTSMYRAIEKS--VLFKARVTKIQQNAEKVRVTYQTA
AKTLSYVTADYVIVCTTSRAARRINFKPPLPPKKAHALRSVHYRSGTKIFLTCTKKFWED
DGIHGGKSTTDLPSRFIYYPNHNFTSGVGVIIA-YGIGDDANFFQALSLNECADIVFNDL
SSIHQLPKSDIQKFCCPSMIQKWSLDKYAMGAITTFTPYQFQHFSEALTAPAGRIYFAGE
YTANAHGWIDSTIKSGLTAARDVNRASEL------------
>TRINITY_DN30646_c0_g1::TRINITY_DN30646_c0_g1_i2::g.2::m.2 type:3prime_partial len:126 gc:universal TRINITY_DN30646_c0_g1_i2:377-3(-)
MNVFFMFSLLFL-ATLGSCADD-KNPLEECFREADYEEFLEIARNGLKKTSNPKDIVVVG
AGMSGLSAAYVLAGAGHKVTVLEASERVGGRVRTHRNTKEGWYANLGPMRIPA-------
------------------------------------------------------------
------------------------------------------------------------
------------------------------------------------------------
-------------MCSPAR-----------------------------------------
------------------------------------------------------------
------------------------------------------------------------
----------SSASSGLS-----------------------
>TRINITY_DN35018_c0_g1::TRINITY_DN35018_c0_g1_i1::g.3::m.3 type:complete len:282 gc:universal TRINITY_DN35018_c0_g1_i1:145-990(+)
------------------------------------------------------------
------------------------------------------------------------
------------------------------------------------------------
-----------------------------------------MIGDFLNEEAGFHYSFLIS
VMDHFLFS-NNSFDEIVDGFDQLPQSFFREMVRI--VHFNCTVEKILRTSNKVRVFYKWL
TGSASLV-ADYVLITATATATRLIKFVPPLSTSKTRALRSLPYASATKIALVCTEKFWEN
DGIRGGRSITDLPSRVIYYPNHDFPHGIGVLLASYVWYSDSDFYTALSDEKCVDVVMDDL
VEIHQVSKNYLKSVCGKHVVQKWTLDQYSRGAFSAYTPYQFTHYSHILAQNEGRIYFAGE
HTSHPHGWIDTSMTTAIRAAVNIHNA---------------
>TRINITY_DN35018_c0_g1::TRINITY_DN35018_c0_g1_i2::g.4::m.4 type:complete len:282 gc:universal TRINITY_DN35018_c0_g1_i2:101-946(+)
------------------------------------------------------------
------------------------------------------------------------
------------------------------------------------------------
-----------------------------------------MIGDFLNEEAGFHYSFLIS
VMDHFLFS-NNSFDEIVDGFDQLPQSFFREMVRI--VHFNCTVEKILRTSNKVRVFYKWL
TGSASLV-ADYVLITATATATRLIKFVPPLSTSKTRALRSLPYASATKIALVCTEKFWEN
DGIRGGRSITDLPSRVIYYPNHDFPHGIGVLLASYVWYSDSDFYTALSDEKCVDVVMDDL
VEIHQVSKNYLKSVCGKHVVQKWTLDQYSRGAFSAYTPYQFTHYSHILAQNEGRIYFAGE
HTSHPHGWIDTSMTTAIRAAVNIHNA---------------
