# Supplementary material for: Venomix: a simple bioinformatic pipeline for identifying and characterizing toxin gene candidates from transcriptomic data
Source: PeerJ. 2018 Jul 31;6:e5361. doi: 10.7717/peerj.5361 (PMC6074769; doi:10.7717/peerj.5361)
Supplement: Supplemental Information 3 [file peerj-06-5361-s003.gz › FinalOutput_E-20/Zinc_metalloproteinase-disintegrin-like_mikarin_1/sequence.txt]

>TRINITY_DN35594_c0_g2::TRINITY_DN35594_c0_g2_i3::g.1::m.1 type:5prime_partial len:325 gc:universal TRINITY_DN35594_c0_g2_i3:1009-35(-)
AQLLTGINLNGNTIGYGYIGSICMPKESVGIVQDHSKTYILVATTMAHELGHNLGIHHDK
DSCTCQASSCIMAAQISDRPSYQFSDCSKNELWGYFISHTPRCILNEPLRTDIVSPAVCG
NYVVEKGEECDCGSPEDCQNPCCDAETCELYPAAVCEDGPCCHKCKFKTAGTECRPARDE
CDVAEHCTGQSSECPRNELQRNGQPCLKNSGYCYNGDCPIMTNQCISLFGSRATVAEDSC
FQENLKGSKHGYCAKENGRKIPCAPQDVKCGRLYCLDNSTKKKNPCKMHYLDDDQHKGMV
EPGTKCEDGKVCINRKCVDVNTAY*
>TRINITY_DN35594_c0_g2::TRINITY_DN35594_c0_g2_i9::g.2::m.2 type:internal len:193 gc:universal TRINITY_DN35594_c0_g2_i9:576-1(-)
LGHNLGIHHDKDSCTCQASSCIMAAQISDRPSYQFSDCSKNELWGYFISHTPRCILNEPL
RTDIVSPAVCGNYLVEVGEDCDCGSPANCHNPCCNAATCKLTPGSQCAEGECCDQCRFTR
AGTECRPARDECDKADLCTGQSAECPADQFQRNGQPCQNNNGYCYNGICPIMRNQCILLF
GSRATVAEDSCF
