# Supplementary material for: Venomix: a simple bioinformatic pipeline for identifying and characterizing toxin gene candidates from transcriptomic data
Source: PeerJ. 2018 Jul 31;6:e5361. doi: 10.7717/peerj.5361 (PMC6074769; doi:10.7717/peerj.5361)
Supplement: Supplemental Information 3 [file peerj-06-5361-s003.gz › FinalOutput_E-20/Zinc_metalloproteinase-disintegrin-like_mikarin_1/genbankfile.txt]

                     ECO:0000255|PROSITE-ProRule:PRU00276,
                     ECO:0000255|PROSITE-ProRule:PRU10095}."
     gap             33..34
                     /note="Non-consecutive residues"
                     /estimated_length=unknown
     Site            33
                     /site_type="metal-binding"
                     /experiment="experimental evidence, no additional details
                     recorded"
                     /note="Zinc; catalytic. {ECO:0000250}."
     Bond            40..45
                     /bond_type="disulfide"
                     /experiment="experimental evidence, no additional details
                     recorded"
                     /note="{ECO:0000255|PROSITE-ProRule:PRU00276}."
     gap             41..42
                     /note="Non-consecutive residues"
                     /estimated_length=unknown
     gap             51..52
                     /note="Non-consecutive residues"
                     /estimated_length=unknown
ORIGIN      
        1 shdnaqllta ikayiatmcd pkmavimahe ighggyygyc rkipcapedv kdddigmvlp
       61 gtk
//
VERSION     P0DM97.1  GI:565830587
DBSOURCE    UniProtKB: locus VM25A_BITAR, accession P0DM97;
            class: standard.
            created: Dec 11, 2013.
            sequence updated: Dec 11, 2013.
            annotation updated: Jan 7, 2015.
            
            xrefs (non-sequence databases): GO:0005576, GO:0004222, GO:0008270,
            Gene3D:3.40.390.10, Gene3D:4.10.70.10, InterPro:IPR001762,
            InterPro:IPR018358, InterPro:IPR024079, InterPro:IPR001590,
            InterPro:IPR002870, Pfam:PF00200, Pfam:PF01562, Pfam:PF01421,
            PRINTS:PR00289, SMART:SM00050, SUPFAM:SSF57552, PROSITE:PS50215,
            PROSITE:PS00427, PROSITE:PS50214, PROSITE:PS00142
KEYWORDS    Cell adhesion impairing toxin; Disulfide bond; Glycoprotein;
            Hemorrhagic toxin; Hemostasis impairing toxin; Hydrolase;
            Metal-binding; Metalloprotease; Protease; Secreted; Signal; Toxin;
            Zinc; Zymogen.
SOURCE      Bitis arietans (puff adder)
  ORGANISM  Bitis arietans
            Eukaryota; Metazoa; Chordata; Craniata; Vertebrata; Euteleostomi;
            Lepidosauria; Squamata; Bifurcata; Unidentata; Episquamata;
            Toxicofera; Serpentes; Colubroidea; Viperidae; Viperinae; Bitis.
REFERENCE   1  (residues 1 to 515)
  AUTHORS   Juarez,P., Wagstaff,S.C., Oliver,J., Sanz,L., Harrison,R.A. and
            Calvete,J.J.
  TITLE     Molecular cloning of disintegrin-like transcript BA-5A from a Bitis
            arietans venom gland cDNA library: a putative intermediate in the
            evolution of the long-chain disintegrin bitistatin
  JOURNAL   J. Mol. Evol. 63 (1), 142-152 (2006)
   PUBMED   16786436
  REMARK    NUCLEOTIDE SEQUENCE [MRNA].;
            TISSUE=Venom gland
COMMENT     [FUNCTION] Snake venom zinc metalloprotease that possesses
            hemorrhagic activity and degrades alpha chain of fibrinogen (FGA)
            (By similarity). May inhibit alpha-2/beta-1 integrin (ITGA2/ITGB1).
            {ECO:0000250}.
            [COFACTOR] Name=Zn(2+); Xref=ChEBI:CHEBI:29105;
            Evidence={ECO:0000250}; Note=Binds 1 zinc ion per subunit.
            {ECO:0000250}.
            [SUBUNIT] Monomer. {ECO:0000250}.
            [SUBCELLULAR LOCATION] Secreted {ECO:0000250}.
            [TISSUE SPECIFICITY] Expressed by the venom gland.
            [MISCELLANEOUS] The disintegrin domain belongs to the long
            disintegrin subfamily.
            [SIMILARITY] Belongs to the venom metalloproteinase (M12B) family.
            P-II subfamily. {ECO:0000305}.
            [SIMILARITY] Contains 1 disintegrin domain.
            {ECO:0000255|PROSITE-ProRule:PRU00068}.
            [SIMILARITY] Contains 1 peptidase M12B domain.
            {ECO:0000255|PROSITE-ProRule:PRU00276}.
            [CAUTION] Contains the typical disintegrin-like domain of the P-III
            subfamily, but lacks the cysteine-rich domain like in P-II
            subfamily. This protein may represent an intermediate in the
            evolutionary pathway along the structural diversification pathway
            of disintegrin (PubMed:16786436). {ECO:0000305|PubMed:16786436}.
            [CAUTION] This protein has not been detected in the venom.
            {ECO:0000305|PubMed:16786436}.
FEATURES             Location/Qualifiers
     source          1..515
                     /organism="Bitis arietans"
                     /db_xref="taxon:8692"
     Protein         1..515
                     /product="Zinc metalloproteinase-disintegrin BA-5A"
                     /EC_number="3.4.24.-"
                     /note="Snake venom metalloproteinase; SVMP"
                     /UniProtKB_evidence="Evidence at transcript level"
     Region          1..20
                     /region_name="Signal"
                     /experiment="experimental evidence, no additional details
                     recorded"
                     /note="{ECO:0000255}."
     Region          21..193
                     /region_name="Propeptide"
                     /experiment="experimental evidence, no additional details
                     recorded"
                     /note="{ECO:0000250}. /FTId=PRO_0000424725."
     Region          31..155
                     /region_name="Pep_M12B_propep"
                     /note="Reprolysin family propeptide; pfam01562"
                     /db_xref="CDD:250707"
     Region          194..515
                     /region_name="Mature chain"
                     /experiment="experimental evidence, no additional details
                     recorded"
                     /note="Zinc metalloproteinase-disintegrin BA-5A.
                     /FTId=PRO_0000424726."
     Region          203..399
                     /region_name="Domain"
                     /experiment="experimental evidence, no additional details
                     recorded"
                     /note="Peptidase M12B.
                     {ECO:0000255|PROSITE-ProRule:PRU00276}."
     Region          203..399
                     /region_name="Reprolysin"
                     /note="Reprolysin (M12B) family zinc metalloprotease;
                     pfam01421"
                     /db_xref="CDD:250606"
     Region          203..394
                     /region_name="ZnMc_adamalysin_II_like"
                     /note="Zinc-dependent metalloprotease; adamalysin_II_like
                     subfamily. Adamalysin II is a snake venom zinc
                     endopeptidase. This subfamily contains other snake venom
                     metalloproteinases, as well as membrane-anchored
                     metalloproteases belonging to the ADAM family; cd04269"
                     /db_xref="CDD:239797"
     Site            263
                     /site_type="glycosylation"
                     /experiment="experimental evidence, no additional details
                     recorded"
                     /note="N-linked (GlcNAc...). {ECO:0000255}."
     Bond            314..394
                     /bond_type="disulfide"
                     /experiment="experimental evidence, no additional details
                     recorded"
                     /note="{ECO:0000250}."
     Site            order(339..340,343,349)
                     /site_type="active"
                     /db_xref="CDD:239797"
     Site            339
                     /site_type="metal-binding"
                     /experiment="experimental evidence, no additional details
                     recorded"
                     /note="Zinc; catalytic. {ECO:0000250}."
     Site            340
                     /site_type="active"
                     /experiment="experimental evidence, no additional details
                     recorded"
                     /note="{ECO:0000255|PROSITE-ProRule:PRU00276,
                     ECO:0000255|PROSITE-ProRule:PRU10095}."
     Site            343
                     /site_type="metal-binding"
                     /experiment="experimental evidence, no additional details
                     recorded"
                     /note="Zinc; catalytic. {ECO:0000250}."
     Site            349
                     /site_type="metal-binding"
                     /experiment="experimental evidence, no additional details
                     recorded"
                     /note="Zinc; catalytic. {ECO:0000250}."
     Bond            354..378
                     /bond_type="disulfide"
                     /experiment="experimental evidence, no additional details
                     recorded"
                     /note="{ECO:0000250}."
     Bond            356..361
                     /bond_type="disulfide"
                     /experiment="experimental evidence, no additional details
                     recorded"
                     /note="{ECO:0000250}."
     Site            377
                     /site_type="glycosylation"
                     /experiment="experimental evidence, no additional details
                     recorded"
                     /note="N-linked (GlcNAc...). {ECO:0000255}."
     Region          407..493
                     /region_name="Domain"
                     /experiment="experimental evidence, no additional details
                     recorded"
                     /note="Disintegrin.
                     {ECO:0000255|PROSITE-ProRule:PRU00068}."
     Bond            410..429
                     /bond_type="disulfide"
                     /experiment="experimental evidence, no additional details
                     recorded"
                     /note="{ECO:0000250}."
     Region          416..491
                     /region_name="Disintegrin"
                     /note="Disintegrin; pfam00200"
                     /db_xref="CDD:249673"
     Bond            421..439
                     /bond_type="disulfide"
                     /experiment="experimental evidence, no additional details
                     recorded"
                     /note="{ECO:0000250}."
     Bond            423..434
                     /bond_type="disulfide"
                     /experiment="experimental evidence, no additional details
                     recorded"
                     /note="{ECO:0000250}."
     Bond            433..456
                     /bond_type="disulfide"
                     /experiment="experimental evidence, no additional details
                     recorded"
                     /note="{ECO:0000250}."
     Bond            447..453
                     /bond_type="disulfide"
                     /experiment="experimental evidence, no additional details
                     recorded"
                     /note="{ECO:0000250}."
     Bond            452..478
                     /bond_type="disulfide"
                     /experiment="experimental evidence, no additional details
                     recorded"
                     /note="{ECO:0000250}."
     Bond            465..485
                     /bond_type="disulfide"
                     /experiment="experimental evidence, no additional details
                     recorded"
                     /note="{ECO:0000250}."
     Region          471..473
                     /region_name="Short sequence motif of biological interest"
                     /experiment="experimental evidence, no additional details
                     recorded"
                     /note="D/ECD-tripeptide."
     Bond            472..497
                     /bond_type="disulfide"
                     /experiment="experimental evidence, no additional details
                     recorded"
                     /note="{ECO:0000250}."
ORIGIN      
        1 mmqvllvtic lavfpyqgss iilesgnvnd yevvypqkvt alpkgavqqa eqkyedamqy
       61 efevngqpvv lhleknkdlf sedysethys pdgkeittnp piedhcyyhg riqndahsta
      121 sisacnglkg hfklrgetyl ieplkipdse ahavykyeni ekeddapkmc gvtqtnwesd
      181 epikeasqlv atsdqqryyd hfryikyfiv vdhrmvekyn gnlrtirrri yqlvnilnei
      241 ylpwnirapl vgiefwnqrd linvtssapy tldlfgkwra sdllnrkihd ythlltaivf
      301 veqilgmahi atmchselsv glvqdympse hvvaaimvhe mghnlgishd ekycncgads
      361 cimypqisip ppvyfsncsw eqyqnfltiy kpdctlirps rtdivsppvc gndileqgee
      421 cdcgspekcq dpccdaasck lhswiecefg eccdqcrfkp agtecrgirs ecdlpeyctg
      481 qsvdcpidhf hrngkpclnn ngaekgefqh tggry
//
VERSION     P23323.1  GI:118647
DBSOURCE    UniProtKB: locus VM2C_PROFL, accession P23323;
            class: standard.
            created: Nov 1, 1991.
            sequence updated: Nov 1, 1991.
            annotation updated: Jan 7, 2015.
            xrefs: JX0169
            xrefs (non-sequence databases): ProteinModelPortal:P23323,
            SMR:P23323, HOVERGEN:HBG005487, GO:0005576, Gene3D:4.10.70.10,
            InterPro:IPR001762, InterPro:IPR018358, Pfam:PF00200,
            PRINTS:PR00289, SMART:SM00050, SUPFAM:SSF57552, PROSITE:PS00427,
            PROSITE:PS50214
KEYWORDS    Cell adhesion impairing toxin; Direct protein sequencing; Disulfide
            bond; Hemostasis impairing toxin; Platelet aggregation inhibiting
            toxin; Secreted; Toxin.
SOURCE      Protobothrops flavoviridis
  ORGANISM  Protobothrops flavoviridis
            Eukaryota; Metazoa; Chordata; Craniata; Vertebrata; Euteleostomi;
            Lepidosauria; Squamata; Bifurcata; Unidentata; Episquamata;
            Toxicofera; Serpentes; Colubroidea; Viperidae; Crotalinae;
            Protobothrops.
REFERENCE   1  (residues 1 to 75)
  AUTHORS   Yamakawa,Y., Omori-Satoh,T. and Maeyama,J.
  TITLE     Primary structures of cytotoxic factors isolated from habu
            (Trimeresurus flavoviridis) venom
  JOURNAL   J. Biochem. 109 (5), 667-669 (1991)
   PUBMED   1917887
  REMARK    PROTEIN SEQUENCE.;
            TISSUE=Venom
COMMENT     On Jul 17, 2007 this sequence version replaced gi:104448.
            [FUNCTION] Inhibits fibrinogen interaction with platelet receptors,
            and inhibits aggregation induced by ADP, thrombin, collagen and
            platelet-activating factor. Acts by binding to the alpha-IIb/beta-3
            (ITGA2B/ITGB3) on the platelet surface (By similarity).
            {ECO:0000250}.
            [SUBUNIT] Monomer (disintegrin). {ECO:0000250}.
            [SUBCELLULAR LOCATION] Secreted.
            [TISSUE SPECIFICITY] Expressed by the venom gland.
            [MISCELLANEOUS] The disintegrin belongs to the medium disintegrin
            subfamily.
            [SIMILARITY] Belongs to the venom metalloproteinase (M12B) family.
            P-II subfamily. P-IIa sub-subfamily. {ECO:0000305}.
            [SIMILARITY] Contains 1 disintegrin domain.
            {ECO:0000255|PROSITE-ProRule:PRU00068}.
FEATURES             Location/Qualifiers
     source          1..75
                     /organism="Protobothrops flavoviridis"
                     /db_xref="taxon:88087"
     Protein         1..75
                     /product="Disintegrin CTF-II"
                     /note="Cytotoxic factor 2"
                     /UniProtKB_evidence="Evidence at protein level"
     Region          1..75
                     /region_name="Domain"
                     /experiment="experimental evidence, no additional details
                     recorded"
                     /note="Disintegrin.
                     {ECO:0000255|PROSITE-ProRule:PRU00068}."
     Region          1..75
                     /region_name="Mature chain"
                     /experiment="experimental evidence, no additional details
                     recorded"
                     /note="Disintegrin CTF-II. /FTId=PRO_0000007244."
     Region          4..75
                     /region_name="Mature chain"
                     /experiment="experimental evidence, no additional details
                     recorded"
                     /note="Disintegrin CTF-I. /FTId=PRO_0000007245."
     Region          4..71
                     /region_name="Disintegrin"
                     /note="Disintegrin; pfam00200"
                     /db_xref="CDD:249673"
     Bond            9..18
                     /bond_type="disulfide"
                     /experiment="experimental evidence, no additional details
                     recorded"
                     /note="{ECO:0000255|PROSITE-ProRule:PRU00068}."
     Bond            11..19
                     /bond_type="disulfide"
                     /experiment="experimental evidence, no additional details
                     recorded"
                     /note="{ECO:0000255|PROSITE-ProRule:PRU00068}."
     Bond            24..38
                     /bond_type="disulfide"
                     /experiment="experimental evidence, no additional details
                     recorded"
                     /note="{ECO:0000255|PROSITE-ProRule:PRU00068}."
     Bond            32..62
                     /bond_type="disulfide"
                     /experiment="experimental evidence, no additional details
                     recorded"
                     /note="{ECO:0000255|PROSITE-ProRule:PRU00068}."
     Bond            37..41
                     /bond_type="disulfide"
                     /experiment="experimental evidence, no additional details
                     recorded"
                     /note="{ECO:0000255|PROSITE-ProRule:PRU00068}."
     Bond            50..69
                     /bond_type="disulfide"
                     /experiment="experimental evidence, no additional details
                     recorded"
                     /note="{ECO:0000255|PROSITE-ProRule:PRU00068}."
     Region          54..56
                     /region_name="Short sequence motif of biological interest"
                     /experiment="experimental evidence, no additional details
                     recorded"
                     /note="Cell attachment site."
ORIGIN      
        1 elleegedcy chippnpccd patckltpgs qcaeglccdq crfkkkgtic riargdfpdd
       61 rctglsddcp rwndl
//
VERSION     P18619.2  GI:31077169
DBSOURCE    UniProtKB: locus VM2FL_PROFL, accession P18619;
            class: standard.
            extra accessions:Q8JIS2
            created: Nov 1, 1990.
            sequence updated: May 23, 2003.
            annotation updated: Jan 7, 2015.
            xrefs: AB052155.1, BAC00515.1, A58649, 1FVL_A
            xrefs (non-sequence databases): PDBsum:1FVL,
            ProteinModelPortal:P18619, SMR:P18619, MEROPS:M12.155,
            HOVERGEN:HBG006978, EvolutionaryTrace:P18619, GO:0005576,
            GO:0004222, GO:0008270, Gene3D:3.40.390.10, Gene3D:4.10.70.10,
            InterPro:IPR001762, InterPro:IPR018358, InterPro:IPR024079,
            InterPro:IPR001590, InterPro:IPR002870, Pfam:PF00200, Pfam:PF01562,
            Pfam:PF01421, PRINTS:PR00289, SMART:SM00050, SUPFAM:SSF57552,
            PROSITE:PS50215, PROSITE:PS00427, PROSITE:PS50214, PROSITE:PS00142
KEYWORDS    3D-structure; Calcium; Cell adhesion impairing toxin; Direct
            protein sequencing; Disulfide bond; Glycoprotein; Hemostasis
            impairing toxin; Hydrolase; Metal-binding; Metalloprotease;
            Platelet aggregation inhibiting toxin; Protease; Secreted; Signal;
            Toxin; Zinc; Zymogen.
SOURCE      Protobothrops flavoviridis
  ORGANISM  Protobothrops flavoviridis
            Eukaryota; Metazoa; Chordata; Craniata; Vertebrata; Euteleostomi;
            Lepidosauria; Squamata; Bifurcata; Unidentata; Episquamata;
            Toxicofera; Serpentes; Colubroidea; Viperidae; Crotalinae;
            Protobothrops.
REFERENCE   1  (residues 1 to 483)
  AUTHORS   Kishimoto,M. and Takahashi,T.
  TITLE     Molecular cloning and sequence analysis of cDNA encoding
            flavoridin, a disintegrin from the venom of Trimeresurus
            flavoviridis
  JOURNAL   Toxicon 40 (7), 1033-1040 (2002)
   PUBMED   12076658
  REMARK    NUCLEOTIDE SEQUENCE [MRNA].;
            TISSUE=Venom gland
REFERENCE   2  (residues 1 to 483)
  AUTHORS   Musial,J., Niewiarowski,S., Rucinski,B., Stewart,G.J., Cook,J.J.,
            Williams,J.A. and Edmunds,L.H. Jr.
  TITLE     Inhibition of platelet adhesion to surfaces of extracorporeal
            circuits by disintegrins. RGD-containing peptides from viper venoms
  JOURNAL   Circulation 82 (1), 261-273 (1990)
   PUBMED   2364514
  REMARK    PROTEIN SEQUENCE OF 414-483.;
            TISSUE=Venom
REFERENCE   3  (residues 1 to 483)
  AUTHORS   Calvete,J.J., Wang,Y., Mann,K., Schafer,W., Niewiarowski,S. and
            Stewart,G.J.
  TITLE     The disulfide bridge pattern of snake venom disintegrins,
            flavoridin and echistatin
  JOURNAL   FEBS Lett. 309 (3), 316-320 (1992)
   PUBMED   1516704
  REMARK    PROTEIN SEQUENCE OF DISINTEGRIN FLAVORIDIN, AND DISULFIDE BONDS.;
            TISSUE=Venom
REFERENCE   4  (residues 1 to 483)
  AUTHORS   Klaus,W., Broger,C., Gerber,P. and Senn,H.
  TITLE     Determination of the disulphide bonding pattern in proteins by
            local and global analysis of nuclear magnetic resonance data.
            Application to flavoridin
  JOURNAL   J. Mol. Biol. 232 (3), 897-906 (1993)
   PUBMED   8355276
  REMARK    DISULFIDE BONDS IN DISINTEGRIN FLAVORIDIN.
REFERENCE   5  (residues 1 to 483)
  AUTHORS   Senn,H. and Klaus,W.
  TITLE     The nuclear magnetic resonance solution structure of flavoridin, an
            antagonist of the platelet GP IIb-IIIa receptor
  JOURNAL   J. Mol. Biol. 232 (3), 907-925 (1993)
   PUBMED   8355277
  REMARK    STRUCTURE BY NMR OF 414-483.
COMMENT     On or before Apr 12, 2005 this sequence version replaced
            gi:7446190, gi:118649.
            [FUNCTION] Snake venom metalloproteinase: impairs hemostasis in the
            envenomed animal. {ECO:0000250}.
            [FUNCTION] Disintegrin flavoridin: inhibits platelet aggregation
            induced by ADP, thrombin, platelet-activating factor and collagen.
            Acts by inhibiting fibrinogen interaction with platelet receptors
            GPIIb/GPIIIa (ITGA2B/ITGB3) (By similarity). {ECO:0000250}.
            [COFACTOR] Name=Zn(2+); Xref=ChEBI:CHEBI:29105;
            Evidence={ECO:0000250}; Note=Binds 1 zinc ion per subunit.
            {ECO:0000250}.
            [SUBUNIT] Monomeric (disintegrin). {ECO:0000250}.
            [SUBCELLULAR LOCATION] Secreted.
            [TISSUE SPECIFICITY] Expressed by the venom gland.
            [MISCELLANEOUS] The disintegrin belongs to the medium disintegrin
            subfamily.
            [SIMILARITY] Belongs to the venom metalloproteinase (M12B) family.
            P-II subfamily. P-IIa sub-subfamily. {ECO:0000305}.
            [SIMILARITY] Contains 1 disintegrin domain.
            {ECO:0000255|PROSITE-ProRule:PRU00068}.
            [SIMILARITY] Contains 1 peptidase M12B domain.
            {ECO:0000255|PROSITE-ProRule:PRU00276}.
FEATURES             Location/Qualifiers
     source          1..483
                     /organism="Protobothrops flavoviridis"
                     /db_xref="taxon:88087"
     Protein         1..483
                     /product="Zinc metalloproteinase/disintegrin"
                     /EC_number="3.4.24.-"
                     /UniProtKB_evidence="Evidence at protein level"
     Region          1..20
                     /region_name="Signal"
                     /experiment="experimental evidence, no additional details
                     recorded"
                     /note="{ECO:0000255}."
     Region          21..190
                     /region_name="Propeptide"
                     /experiment="experimental evidence, no additional details
                     recorded"
                     /note="{ECO:0000250}. /FTId=PRO_0000028996."
     Region          31..152
                     /region_name="Pep_M12B_propep"
                     /note="Reprolysin family propeptide; pfam01562"
                     /db_xref="CDD:250707"
     Region          191..395
                     /region_name="Mature chain"
                     /experiment="experimental evidence, no additional details
                     recorded"
                     /note="Snake venom metalloproteinase.
                     /FTId=PRO_0000028997."
     Region          197..395
                     /region_name="Domain"
                     /experiment="experimental evidence, no additional details
                     recorded"
                     /note="Peptidase M12B.
                     {ECO:0000255|PROSITE-ProRule:PRU00276}."
     Region          197..395
                     /region_name="Reprolysin"
                     /note="Reprolysin (M12B) family zinc metalloprotease;
                     pfam01421"
                     /db_xref="CDD:250606"
     Region          197..393
                     /region_name="ZnMc_adamalysin_II_like"
                     /note="Zinc-dependent metalloprotease; adamalysin_II_like
                     subfamily. Adamalysin II is a snake venom zinc
                     endopeptidase. This subfamily contains other snake venom
                     metalloproteinases, as well as membrane-anchored
                     metalloproteases belonging to the ADAM family; cd04269"
                     /db_xref="CDD:239797"
     Site            200
                     /site_type="metal-binding"
                     /experiment="experimental evidence, no additional details
                     recorded"
                     /note="Calcium. {ECO:0000250}."
     Site            263
                     /site_type="glycosylation"
                     /experiment="experimental evidence, no additional details
                     recorded"
                     /note="N-linked (GlcNAc...). {ECO:0000255}."
     Site            284
                     /site_type="metal-binding"
                     /experiment="experimental evidence, no additional details
                     recorded"
                     /note="Calcium. {ECO:0000250}."
     Site            293
                     /site_type="glycosylation"
                     /experiment="experimental evidence, no additional details
                     recorded"
                     /note="N-linked (GlcNAc...). {ECO:0000255}."
     Bond            308..390
                     /bond_type="disulfide"
                     /experiment="experimental evidence, no additional details
                     recorded"
                     /note="{ECO:0000250}."
     Site            order(333..334,337,343)
                     /site_type="active"
                     /db_xref="CDD:239797"
     Site            333
                     /site_type="metal-binding"
                     /experiment="experimental evidence, no additional details
                     recorded"
                     /note="Zinc; catalytic. {ECO:0000305}."
     Site            334
                     /site_type="active"
                     /experiment="experimental evidence, no additional details
                     recorded"
                     /note="{ECO:0000255|PROSITE-ProRule:PRU00276,
                     ECO:0000255|PROSITE-ProRule:PRU10095}."
     Site            337
                     /site_type="metal-binding"
                     /experiment="experimental evidence, no additional details
                     recorded"
                     /note="Zinc; catalytic. {ECO:0000305}."
     Site            343
                     /site_type="metal-binding"
                     /experiment="experimental evidence, no additional details
                     recorded"
                     /note="Zinc; catalytic. {ECO:0000305}."
     Bond            352..374
                     /bond_type="disulfide"
                     /experiment="experimental evidence, no additional details
                     recorded"
                     /note="{ECO:0000250}."
     Bond            354..357
                     /bond_type="disulfide"
                     /experiment="experimental evidence, no additional details
                     recorded"
                     /note="{ECO:0000250}."
     Site            390
                     /site_type="metal-binding"
                     /experiment="experimental evidence, no additional details
                     recorded"
                     /note="Calcium; via carbonyl oxygen. {ECO:0000250}."
     Site            393
                     /site_type="metal-binding"
                     /experiment="experimental evidence, no additional details
                     recorded"
                     /note="Calcium. {ECO:0000250}."
     Region          396..413
                     /region_name="Propeptide"
                     /experiment="experimental evidence, no additional details
                     recorded"
                     /note="{ECO:0000269|PubMed:1516704,
                     ECO:0000269|PubMed:2364514}. /FTId=PRO_0000028998."
     Region          403..483
                     /region_name="Domain"
                     /experiment="experimental evidence, no additional details
                     recorded"
                     /note="Disintegrin.
                     {ECO:0000255|PROSITE-ProRule:PRU00068}."
     Region          412..479
                     /region_name="Disintegrin"
                     /note="Disintegrin; pfam00200"
                     /db_xref="CDD:249673"
     Region          414..483
                     /region_name="Mature chain"
                     /experiment="experimental evidence, no additional details
                     recorded"
                     /note="Disintegrin flavoridin. /FTId=PRO_0000028999."
     Bond            417..432
                     /bond_type="disulfide"
                     /experiment="experimental evidence, no additional details
                     recorded"
     Bond            419..427
                     /bond_type="disulfide"
                     /experiment="experimental evidence, no additional details
                     recorded"
     Bond            426..449
                     /bond_type="disulfide"
                     /experiment="experimental evidence, no additional details
                     recorded"
     Region          429..432
                     /region_name="Hydrogen bonded turn"
                     /experiment="experimental evidence, no additional details
                     recorded"
                     /note="{ECO:0000244|PDB:1FVL}."
     Bond            440..446
                     /bond_type="disulfide"
                     /experiment="experimental evidence, no additional details
                     recorded"
     Region          444..446
                     /region_name="Beta-strand region"
                     /experiment="experimental evidence, no additional details
                     recorded"
                     /note="{ECO:0000244|PDB:1FVL}."
     Bond            445..470
                     /bond_type="disulfide"
                     /experiment="experimental evidence, no additional details
                     recorded"
     Region          448..451
                     /region_name="Beta-strand region"
                     /experiment="experimental evidence, no additional details
                     recorded"
                     /note="{ECO:0000244|PDB:1FVL}."
     Region          455..456
                     /region_name="Conflict"
                     /experiment="experimental evidence, no additional details
                     recorded"
                     /note="RT -> TG (in Ref. 2; AA sequence). {ECO:0000305}."
     Region          457..459
                     /region_name="Beta-strand region"
                     /experiment="experimental evidence, no additional details
                     recorded"
                     /note="{ECO:0000244|PDB:1FVL}."
     Bond            458..477
                     /bond_type="disulfide"
                     /experiment="experimental evidence, no additional details
                     recorded"
     Region          462..465
                     /region_name="Beta-strand region"
                     /experiment="experimental evidence, no additional details
                     recorded"
                     /note="{ECO:0000244|PDB:1FVL}."
     Region          462..464
                     /region_name="Short sequence motif of biological interest"
                     /experiment="experimental evidence, no additional details
                     recorded"
                     /note="Cell attachment site."
ORIGIN      
        1 miqvllvtic lavfpyqgss iilesgnvnd yevvyprkvt alpkravqqk yedamqyelk
       61 vngepvvlhl eknkglfsed ysethyspdg reittypsve dhcyyhgrih ndadstasis
      121 acdglkgyfk lqgetyliep lklsdseaha vykyenieke deapkmcgvt qnwesdesik
      181 kasqlyltpe qqrfpqryie laivvdhgmy kkynhdsdki kvrvhqmvnh inemyrplni
      241 aitlsllqiw snkdlitvks asnvtlnlfg nwretvllkr rshdcahllt dinftgniig
      301 laykqgmcnp klsvglvqdy ssnvfvvavi mthelghnlg mehdeekngk kcncktcims
      361 paisdppaql fsdcskndyh tfltnrnpqc ilnaplrtdt vstpvsgnef leageecdcg
      421 spsnpccdaa tcklrpgaqc adglccdqcr fkkkrticri argdfpddrc tglsndcprw
      481 ndl
//
VERSION     O73795.2  GI:82190451
DBSOURCE    UniProtKB: locus VM2MB_GLOBR, accession O73795;
            class: standard.
            created: Jun 10, 2008.
            sequence updated: May 1, 1999.
            annotation updated: Jan 7, 2015.
            xrefs: AF051788.1, AAD02653.1
            xrefs (non-sequence databases): ProteinModelPortal:O73795,
            SMR:O73795, HOVERGEN:HBG006978, GO:0005576, GO:0004222, GO:0008270,
            Gene3D:3.40.390.10, Gene3D:4.10.70.10, InterPro:IPR001762,
            InterPro:IPR018358, InterPro:IPR024079, InterPro:IPR001590,
            InterPro:IPR002870, Pfam:PF00200, Pfam:PF01562, Pfam:PF01421,
            PRINTS:PR00289, SMART:SM00050, SUPFAM:SSF57552, PROSITE:PS50215,
            PROSITE:PS00427, PROSITE:PS50214, PROSITE:PS00142
KEYWORDS    Calcium; Cell adhesion impairing toxin; Disulfide bond; Hemostasis
            impairing toxin; Hydrolase; Metal-binding; Metalloprotease;
            Platelet aggregation inhibiting toxin; Protease; Repeat; Secreted;
            Signal; Toxin; Zinc; Zymogen.
SOURCE      Gloydius brevicaudus (short-tailed mamushi)
  ORGANISM  Gloydius brevicaudus
            Eukaryota; Metazoa; Chordata; Craniata; Vertebrata; Euteleostomi;
            Lepidosauria; Squamata; Bifurcata; Unidentata; Episquamata;
            Toxicofera; Serpentes; Colubroidea; Viperidae; Crotalinae;
            Gloydius.
REFERENCE   1  (residues 1 to 505)
  AUTHORS   Jeon,O.-H. and Kim,D.-S.
  TITLE     Direct Submission
  JOURNAL   Submitted (??-MAR-1998)
  REMARK    NUCLEOTIDE SEQUENCE [MRNA].;
            TISSUE=Venom gland
COMMENT     [FUNCTION] Snake venom metalloproteinase Mt-b: impairs hemostasis
            in the envenomed animal. {ECO:0000250}.
            [FUNCTION] Disintegrin: inhibits platelet aggregation induced by
            ADP, thrombin, platelet-activating factor and collagen. Acts by
            inhibiting fibrinogen interaction with platelet receptors
            GPIIb/GPIIIa (ITGA2B/ITGB3) (By similarity). {ECO:0000250}.
            [COFACTOR] Name=Zn(2+); Xref=ChEBI:CHEBI:29105;
            Evidence={ECO:0000305}; Note=Binds 1 zinc ion per subunit.
            {ECO:0000305}.
            [SUBUNIT] Monomer. {ECO:0000250}.
            [SUBCELLULAR LOCATION] Secreted {ECO:0000250}.
            [TISSUE SPECIFICITY] Expressed by the venom gland.
            [MISCELLANEOUS] The disintegrin belongs to the medium disintegrin
            subfamily.
            [SIMILARITY] Belongs to the venom metalloproteinase (M12B) family.
            P-II subfamily. P-IIa sub-subfamily. {ECO:0000305}.
            [SIMILARITY] Contains 1 disintegrin domain.
            {ECO:0000255|PROSITE-ProRule:PRU00068}.
            [SIMILARITY] Contains 1 peptidase M12B domain.
            {ECO:0000255|PROSITE-ProRule:PRU00276}.
FEATURES             Location/Qualifiers
     source          1..505
                     /organism="Gloydius brevicaudus"
                     /db_xref="taxon:259325"
     Protein         1..505
                     /product="Zinc metalloproteinase/disintegrin"
                     /EC_number="3.4.24.-"
                     /UniProtKB_evidence="Evidence at transcript level"
     Region          1..20
                     /region_name="Signal"
                     /experiment="experimental evidence, no additional details
                     recorded"
                     /note="{ECO:0000255}."
     Region          21..214
                     /region_name="Propeptide"
                     /experiment="experimental evidence, no additional details
                     recorded"
                     /note="{ECO:0000250}. /FTId=PRO_0000340289."
     Region          31..152
                     /region_name="Pep_M12B_propep"
                     /note="Reprolysin family propeptide; pfam01562"
                     /db_xref="CDD:250707"
     Region          153..179
                     /region_name="Repetitive region"
                     /experiment="experimental evidence, no additional details
                     recorded"
                     /note="1."
     Region          180..206
                     /region_name="Repetitive region"
                     /experiment="experimental evidence, no additional details
                     recorded"
                     /note="2."
     Region          215..416
                     /region_name="Mature chain"
                     /experiment="experimental evidence, no additional details
                     recorded"
                     /note="Snake venom metalloproteinase Mt-b.
                     /FTId=PRO_0000340290."
     Region          220..416
                     /region_name="Domain"
                     /experiment="experimental evidence, no additional details
                     recorded"
                     /note="Peptidase M12B.
                     {ECO:0000255|PROSITE-ProRule:PRU00276}."
     Region          220..416
                     /region_name="Reprolysin"
                     /note="Reprolysin (M12B) family zinc metalloprotease;
                     pfam01421"
                     /db_xref="CDD:250606"
     Region          220..414
                     /region_name="ZnMc_adamalysin_II_like"
                     /note="Zinc-dependent metalloprotease; adamalysin_II_like
                     subfamily. Adamalysin II is a snake venom zinc
                     endopeptidase. This subfamily contains other snake venom
                     metalloproteinases, as well as membrane-anchored
                     metalloproteases belonging to the ADAM family; cd04269"
                     /db_xref="CDD:239797"
     Site            223
                     /site_type="metal-binding"
                     /experiment="experimental evidence, no additional details
                     recorded"
                     /note="Calcium. {ECO:0000250}."
     Site            307
                     /site_type="metal-binding"
                     /experiment="experimental evidence, no additional details
                     recorded"
                     /note="Calcium. {ECO:0000250}."
     Site            order(356..357,360,366)
                     /site_type="active"
                     /db_xref="CDD:239797"
     Site            356
                     /site_type="metal-binding"
                     /experiment="experimental evidence, no additional details
                     recorded"
                     /note="Zinc; catalytic. {ECO:0000250}."
     Site            357
                     /site_type="active"
                     /experiment="experimental evidence, no additional details
                     recorded"
                     /note="{ECO:0000255|PROSITE-ProRule:PRU00276,
                     ECO:0000255|PROSITE-ProRule:PRU10095}."
     Site            360
                     /site_type="metal-binding"
                     /experiment="experimental evidence, no additional details
                     recorded"
                     /note="Zinc; catalytic. {ECO:0000250}."
     Site            366
                     /site_type="metal-binding"
                     /experiment="experimental evidence, no additional details
                     recorded"
                     /note="Zinc; catalytic. {ECO:0000250}."
     Bond            371..395
                     /bond_type="disulfide"
                     /experiment="experimental evidence, no additional details
                     recorded"
                     /note="{ECO:0000250}."
     Bond            373..378
                     /bond_type="disulfide"
                     /experiment="experimental evidence, no additional details
                     recorded"
                     /note="{ECO:0000250}."
     Site            411
                     /site_type="metal-binding"
                     /experiment="experimental evidence, no additional details
                     recorded"
                     /note="Calcium; via carbonyl oxygen. {ECO:0000250}."
     Site            414
                     /site_type="metal-binding"
                     /experiment="experimental evidence, no additional details
                     recorded"
                     /note="Calcium. {ECO:0000250}."
     Region          417..432
                     /region_name="Propeptide"
                     /experiment="experimental evidence, no additional details
                     recorded"
                     /note="{ECO:0000250}. /FTId=PRO_0000340291."
     Region          424..505
                     /region_name="Domain"
                     /experiment="experimental evidence, no additional details
                     recorded"
                     /note="Disintegrin.
                     {ECO:0000255|PROSITE-ProRule:PRU00068}."
     Region          433..505
                     /region_name="Mature chain"
                     /experiment="experimental evidence, no additional details
                     recorded"
                     /note="Disintegrin. /FTId=PRO_0000340292."
     Region          433..504
                     /region_name="Disintegrin"
                     /note="Disintegrin; pfam00200"
                     /db_xref="CDD:249673"
     Bond            438..447
                     /bond_type="disulfide"
                     /experiment="experimental evidence, no additional details
                     recorded"
                     /note="{ECO:0000250}."
     Bond            440..448
                     /bond_type="disulfide"
                     /experiment="experimental evidence, no additional details
                     recorded"
                     /note="{ECO:0000250}."
     Bond            453..467
                     /bond_type="disulfide"
                     /experiment="experimental evidence, no additional details
                     recorded"
                     /note="{ECO:0000250}."
     Bond            461..491
                     /bond_type="disulfide"
                     /experiment="experimental evidence, no additional details
                     recorded"
                     /note="{ECO:0000250}."
     Bond            466..470
                     /bond_type="disulfide"
                     /experiment="experimental evidence, no additional details
                     recorded"
                     /note="{ECO:0000250}."
     Bond            479..498
                     /bond_type="disulfide"
                     /experiment="experimental evidence, no additional details
                     recorded"
                     /note="{ECO:0000250}."
     Region          483..485
                     /region_name="Short sequence motif of biological interest"
                     /experiment="experimental evidence, no additional details
                     recorded"
                     /note="Cell attachment site."
ORIGIN      
        1 miqvllviic laafpyqgts iilesgnvnd yevvyprkvt alpkgavqpk yedamqyelk
       61 vngepvvlhl pknkalpskd yiethyspdg rkittnppve dhcyyhgriq ndadstasis
      121 acnglkghfk lqgetyliep lklsnseaha vykyedveke deapkmcgvt qnwesyepik
      181 yedvekedea pkmcgvtqnw esyepikkas qsnltpahqr yielvivadh gmftkyngds
      241 dkirewvrqm vntvdeiysy myidvalagl qiwsnedlin vqpaaphtld sfgkwrerdl
      301 lhrihhdnam lltaidfdgp tiglayvgtm snpkgstgvv qdhstinfrv avtmaheigh
      361 nlgihhdtgs cscggyscim spvishepsk yfsdcsytqc wdfimnqkpq cilnkplrtd
      421 tvstpvsgne lleageecdc gspgnpccda atcklrqgaq caeglccdqc rfmkegticr
      481 rgrgddlddy cngisagcpr npfha
//
VERSION     P31988.1  GI:399379
DBSOURCE    UniProtKB: locus VM2_BOTCO, accession P31988;
            class: standard.
            created: Jul 1, 1993.
            sequence updated: Jul 1, 1993.
            annotation updated: Jan 7, 2015.
            xrefs: F43019
            xrefs (non-sequence databases): ProteinModelPortal:P31988,
            SMR:P31988, HOVERGEN:HBG005487, GO:0005576, Gene3D:4.10.70.10,
            InterPro:IPR001762, InterPro:IPR018358, Pfam:PF00200,
            PRINTS:PR00289, SMART:SM00050, SUPFAM:SSF57552, PROSITE:PS00427,
            PROSITE:PS50214
KEYWORDS    Cell adhesion impairing toxin; Direct protein sequencing; Disulfide
            bond; Hemostasis impairing toxin; Platelet aggregation inhibiting
            toxin; Secreted; Toxin.
SOURCE      Bothrops cotiara (cotiara)
  ORGANISM  Bothrops cotiara
            Eukaryota; Metazoa; Chordata; Craniata; Vertebrata; Euteleostomi;
            Lepidosauria; Squamata; Bifurcata; Unidentata; Episquamata;
            Toxicofera; Serpentes; Colubroidea; Viperidae; Crotalinae;
            Bothrops.
REFERENCE   1  (residues 1 to 72)
  AUTHORS   Scarborough,R.M., Rose,J.W., Naughton,M.A., Phillips,D.R.,
            Nannizzi,L., Arfsten,A., Campbell,A.M. and Charo,I.F.
  TITLE     Characterization of the integrin specificities of disintegrins
            isolated from American pit viper venoms
  JOURNAL   J. Biol. Chem. 268 (2), 1058-1065 (1993)
   PUBMED   8419314
  REMARK    PROTEIN SEQUENCE.;
            TISSUE=Venom
REFERENCE   2  (residues 1 to 72)
  AUTHORS   Tashima,A.K., Sanz,L., Camargo,A.C., Serrano,S.M. and Calvete,J.J.
  TITLE     Snake venomics of the Brazilian pitvipers Bothrops cotiara and
            Bothrops fonsecai. Identification of taxonomy markers
  JOURNAL   J Proteomics 71 (4), 473-485 (2008)
   PUBMED   18760386
  REMARK    PROTEIN SEQUENCE OF 1-20.;
            TISSUE=Venom
COMMENT     On Jun 10, 2005 this sequence version replaced gi:281141.
            [FUNCTION] Inhibits fibrinogen interaction with platelets. Acts by
            binding to alpha-IIb/beta-3 (ITGA2B/ITGB3) on the platelet surface
            and inhibits aggregation induced by ADP, thrombin,
            platelet-activating factor and collagen.
            [SUBUNIT] Monomer. {ECO:0000250}.
            [SUBCELLULAR LOCATION] Secreted.
            [TISSUE SPECIFICITY] Expressed by the venom gland.
            [MISCELLANEOUS] The disintegrin belongs to the medium disintegrin
            subfamily.
            [SIMILARITY] Belongs to the venom metalloproteinase (M12B) family.
            P-II subfamily. P-IIa sub-subfamily. {ECO:0000305}.
            [SIMILARITY] Contains 1 disintegrin domain.
            {ECO:0000255|PROSITE-ProRule:PRU00068}.
FEATURES             Location/Qualifiers
     source          1..72
                     /organism="Bothrops cotiara"
                     /db_xref="taxon:8727"
     Protein         1..72
                     /product="Disintegrin cotiarin"
                     /note="Platelet aggregation activation inhibitor"
                     /UniProtKB_evidence="Evidence at protein level"
     Region          1..72
                     /region_name="Disintegrin"
                     /note="Disintegrin; pfam00200"
                     /db_xref="CDD:249673"
     Region          1..72
                     /region_name="Domain"
                     /experiment="experimental evidence, no additional details
                     recorded"
                     /note="Disintegrin.
                     {ECO:0000255|PROSITE-ProRule:PRU00068}."
     Region          1..72
                     /region_name="Mature chain"
                     /experiment="experimental evidence, no additional details
                     recorded"
                     /note="Disintegrin cotiarin. /FTId=PRO_0000101786."
     Bond            6..15
                     /bond_type="disulfide"
                     /experiment="experimental evidence, no additional details
                     recorded"
                     /note="{ECO:0000255|PROSITE-ProRule:PRU00068}."
     Bond            8..16
                     /bond_type="disulfide"
                     /experiment="experimental evidence, no additional details
                     recorded"
                     /note="{ECO:0000255|PROSITE-ProRule:PRU00068}."
     Region          10
                     /region_name="Conflict"
                     /experiment="experimental evidence, no additional details
                     recorded"
                     /note="A -> T (in Ref. 2; AA sequence). {ECO:0000305}."
     Bond            21..35
                     /bond_type="disulfide"
                     /experiment="experimental evidence, no additional details
                     recorded"
                     /note="{ECO:0000255|PROSITE-ProRule:PRU00068}."
     Bond            29..59
                     /bond_type="disulfide"
                     /experiment="experimental evidence, no additional details
                     recorded"
                     /note="{ECO:0000255|PROSITE-ProRule:PRU00068}."
     Bond            34..38
                     /bond_type="disulfide"
                     /experiment="experimental evidence, no additional details
                     recorded"
                     /note="{ECO:0000255|PROSITE-ProRule:PRU00068}."
     Bond            47..66
                     /bond_type="disulfide"
                     /experiment="experimental evidence, no additional details
                     recorded"
                     /note="{ECO:0000255|PROSITE-ProRule:PRU00068}."
     Region          51..53
                     /region_name="Short sequence motif of biological interest"
                     /experiment="experimental evidence, no additional details
                     recorded"
                     /note="Cell attachment site."
ORIGIN      
        1 eageecdcga penpccdaat cklrpgaqca eglccdqcrf kgagkicrra rgdnpddrct
       61 gqsadcprnr fh
//
VERSION     J3S829.1  GI:597502327
DBSOURCE    UniProtKB: locus VM32A_CROAD, accession J3S829;
            class: standard.
            created: Mar 19, 2014.
            sequence updated: Oct 31, 2012.
            annotation updated: Jan 7, 2015.
            xrefs: JU173707.1, AFJ49233.1
            xrefs (non-sequence databases): ProteinModelPortal:J3S829,
            GO:0005576, GO:0004222, GO:0008270, Gene3D:3.40.390.10,
            Gene3D:4.10.70.10, InterPro:IPR006586, InterPro:IPR001762,
            InterPro:IPR018358, InterPro:IPR024079, InterPro:IPR001590,
            InterPro:IPR002870, Pfam:PF08516, Pfam:PF00200, Pfam:PF01562,
            Pfam:PF01421, PRINTS:PR00289, SMART:SM00608, SMART:SM00050,
            SUPFAM:SSF57552, PROSITE:PS50215, PROSITE:PS00427, PROSITE:PS50214
KEYWORDS    Calcium; Cell adhesion impairing toxin; Disulfide bond;
            Glycoprotein; Hemostasis impairing toxin; Hydrolase; Metal-binding;
            Metalloprotease; Protease; Secreted; Signal; Toxin; Zinc; Zymogen.
SOURCE      Crotalus adamanteus (eastern diamondback rattlesnake)
  ORGANISM  Crotalus adamanteus
            Eukaryota; Metazoa; Chordata; Craniata; Vertebrata; Euteleostomi;
            Lepidosauria; Squamata; Bifurcata; Unidentata; Episquamata;
            Toxicofera; Serpentes; Colubroidea; Viperidae; Crotalinae;
            Crotalus.
REFERENCE   1  (residues 1 to 612)
  AUTHORS   Rokyta,D.R., Lemmon,A.R., Margres,M.J. and Aronow,K.
  TITLE     The venom-gland transcriptome of the eastern diamondback
            rattlesnake (Crotalus adamanteus)
  JOURNAL   BMC Genomics 13, 312 (2012)
   PUBMED   23025625
  REMARK    NUCLEOTIDE SEQUENCE [MRNA].;
            TISSUE=Venom gland
            Publication Status: Online-Only
REFERENCE   2  (residues 1 to 612)
  AUTHORS   Margres,M.J., McGivern,J.J., Wray,K.P., Seavy,M., Calvin,K. and
            Rokyta,D.R.
  TITLE     Linking the transcriptome and proteome to characterize the venom of
            the eastern diamondback rattlesnake (Crotalus adamanteus)
  JOURNAL   J Proteomics 96, 145-158 (2014)
   PUBMED   24231107
  REMARK    IDENTIFICATION BY MASS SPECTROMETRY.;
            TISSUE=Venom
COMMENT     [FUNCTION] Snake venom metalloproteinase that impairs hemostasis in
            the envenomed animal. {ECO:0000250}.
            [COFACTOR] Name=Zn(2+); Xref=ChEBI:CHEBI:29105;
            Evidence={ECO:0000250}; Note=Binds 1 zinc ion per subunit.
            {ECO:0000250}.
            [SUBCELLULAR LOCATION] Secreted.
            [TISSUE SPECIFICITY] Expressed by the venom gland.
            [MISCELLANEOUS] The disintegrin domain belongs to the long
            disintegrin subfamily.
            [SIMILARITY] Belongs to the venom metalloproteinase (M12B) family.
            P-III subfamily. {ECO:0000305}.
            [SIMILARITY] Contains 1 disintegrin domain.
            {ECO:0000255|PROSITE-ProRule:PRU00068}.
            [SIMILARITY] Contains 1 peptidase M12B domain.
            {ECO:0000255|PROSITE-ProRule:PRU00276}.
FEATURES             Location/Qualifiers
     source          1..612
                     /organism="Crotalus adamanteus"
                     /db_xref="taxon:8729"
     Protein         1..612
                     /product="Zinc metalloproteinase-disintegrin-like 2a"
                     /EC_number="3.4.24.-"
                     /note="Snake venom metalloproteinase; SVMP"
                     /UniProtKB_evidence="Evidence at protein level"
     Region          1..20
                     /region_name="Signal"
                     /experiment="experimental evidence, no additional details
                     recorded"
                     /note="{ECO:0000255}."
     Region          21..189
                     /region_name="Propeptide"
                     /experiment="experimental evidence, no additional details
                     recorded"
                     /note="{ECO:0000250}. /FTId=PRO_0000425623."
     Region          31..152
                     /region_name="Pep_M12B_propep"
                     /note="Reprolysin family propeptide; pfam01562"
                     /db_xref="CDD:250707"
     Region          190..612
                     /region_name="Mature chain"
                     /experiment="experimental evidence, no additional details
                     recorded"
                     /note="Zinc metalloproteinase-disintegrin-like 2a.
                     /FTId=PRO_0000425624."
     Region          199..395
                     /region_name="Domain"
                     /experiment="experimental evidence, no additional details
                     recorded"
                     /note="Peptidase M12B.
                     {ECO:0000255|PROSITE-ProRule:PRU00276}."
     Region          199..395
                     /region_name="Reprolysin"
                     /note="Reprolysin (M12B) family zinc metalloprotease;
                     pfam01421"
                     /db_xref="CDD:250606"
     Region          199..393
                     /region_name="ZnMc_adamalysin_II_like"
                     /note="Zinc-dependent metalloprotease; adamalysin_II_like
                     subfamily. Adamalysin II is a snake venom zinc
                     endopeptidase. This subfamily contains other snake venom
                     metalloproteinases, as well as membrane-anchored
                     metalloproteases belonging to the ADAM family; cd04269"
                     /db_xref="CDD:239797"
     Site            202
                     /site_type="metal-binding"
                     /experiment="experimental evidence, no additional details
                     recorded"
                     /note="Calcium 1. {ECO:0000250}."
     Site            218
                     /site_type="glycosylation"
                     /experiment="experimental evidence, no additional details
                     recorded"
                     /note="N-linked (GlcNAc...). {ECO:0000255}."
     Site            286
                     /site_type="metal-binding"
                     /experiment="experimental evidence, no additional details
                     recorded"
                     /note="Calcium 1. {ECO:0000250}."
     Bond            310..390
                     /bond_type="disulfide"
                     /experiment="experimental evidence, no additional details
                     recorded"
                     /note="{ECO:0000250}."
     Site            order(335..336,339,345)
                     /site_type="active"
                     /db_xref="CDD:239797"
     Site            335
                     /site_type="metal-binding"
                     /experiment="experimental evidence, no additional details
                     recorded"
                     /note="Zinc; catalytic.
                     {ECO:0000255|PROSITE-ProRule:PRU00276}."
     Site            336
                     /site_type="active"
                     /experiment="experimental evidence, no additional details
                     recorded"
                     /note="{ECO:0000255|PROSITE-ProRule:PRU00276}."
     Site            339
                     /site_type="metal-binding"
                     /experiment="experimental evidence, no additional details
                     recorded"
                     /note="Zinc; catalytic.
                     {ECO:0000255|PROSITE-ProRule:PRU00276}."
     Site            345
                     /site_type="metal-binding"
                     /experiment="experimental evidence, no additional details
                     recorded"
                     /note="Zinc; catalytic.
                     {ECO:0000255|PROSITE-ProRule:PRU00276}."
     Bond            350..374
                     /bond_type="disulfide"
                     /experiment="experimental evidence, no additional details
                     recorded"
                     /note="{ECO:0000250}."
     Bond            352..357
                     /bond_type="disulfide"
                     /experiment="experimental evidence, no additional details
                     recorded"
                     /note="{ECO:0000250}."
     Site            390
                     /site_type="metal-binding"
                     /experiment="experimental evidence, no additional details
                     recorded"
                     /note="Calcium 1; via carbonyl oxygen. {ECO:0000250}."
     Site            393
                     /site_type="metal-binding"
                     /experiment="experimental evidence, no additional details
                     recorded"
                     /note="Calcium 1. {ECO:0000250}."
     Region          403..489
                     /region_name="Domain"
                     /experiment="experimental evidence, no additional details
                     recorded"
                     /note="Disintegrin.
                     {ECO:0000255|PROSITE-ProRule:PRU00068}."
     Site            405
                     /site_type="metal-binding"
                     /experiment="experimental evidence, no additional details
                     recorded"
                     /note="Calcium 2; via carbonyl oxygen. {ECO:0000250}."
     Bond            406..435
                     /bond_type="disulfide"
                     /experiment="experimental evidence, no additional details
                     recorded"
                     /note="{ECO:0000250}."
     Site            408
                     /site_type="metal-binding"
                     /experiment="experimental evidence, no additional details
                     recorded"
                     /note="Calcium 2. {ECO:0000250}."
     Site            410
                     /site_type="metal-binding"
                     /experiment="experimental evidence, no additional details
                     recorded"
                     /note="Calcium 2; via carbonyl oxygen. {ECO:0000250}."
     Region          412..487
                     /region_name="Disintegrin"
                     /note="Disintegrin; pfam00200"
                     /db_xref="CDD:249673"
     Site            412
                     /site_type="metal-binding"
                     /experiment="experimental evidence, no additional details
                     recorded"
                     /note="Calcium 2. {ECO:0000250}."
     Site            415
                     /site_type="metal-binding"
                     /experiment="experimental evidence, no additional details
                     recorded"
                     /note="Calcium 2. {ECO:0000250}."
     Bond            417..430
                     /bond_type="disulfide"
                     /experiment="experimental evidence, no additional details
                     recorded"
                     /note="{ECO:0000250}."
     Site            418
                     /site_type="metal-binding"
                     /experiment="experimental evidence, no additional details
                     recorded"
                     /note="Calcium 2. {ECO:0000250}."
     Bond            419..425
                     /bond_type="disulfide"
                     /experiment="experimental evidence, no additional details
                     recorded"
                     /note="{ECO:0000250}."
     Bond            429..452
                     /bond_type="disulfide"
                     /experiment="experimental evidence, no additional details
                     recorded"
                     /note="{ECO:0000250}."
     Bond            443..449
                     /bond_type="disulfide"
                     /experiment="experimental evidence, no additional details
                     recorded"
                     /note="{ECO:0000250}."
     Bond            448..474
                     /bond_type="disulfide"
                     /experiment="experimental evidence, no additional details
                     recorded"
                     /note="{ECO:0000250}."
     Bond            461..481
                     /bond_type="disulfide"
                     /experiment="experimental evidence, no additional details
                     recorded"
                     /note="{ECO:0000250}."
     Region          467..469
                     /region_name="Short sequence motif of biological interest"
                     /experiment="experimental evidence, no additional details
                     recorded"
                     /note="D/ECD-tripeptide."
     Bond            468..500
                     /bond_type="disulfide"
                     /experiment="experimental evidence, no additional details
                     recorded"
                     /note="{ECO:0000250}."
     Region          488..608
                     /region_name="ACR"
                     /note="ADAM Cysteine-Rich Domain; smart00608"
                     /db_xref="CDD:214743"
     Region          490..612
                     /region_name="Compositionally biased region"
                     /experiment="experimental evidence, no additional details
                     recorded"
                     /note="Cys-rich."
     Bond            493..505
                     /bond_type="disulfide"
                     /experiment="experimental evidence, no additional details
                     recorded"
                     /note="{ECO:0000250}."
     Bond            512..562
                     /bond_type="disulfide"
                     /experiment="experimental evidence, no additional details
                     recorded"
                     /note="{ECO:0000250}."
     Bond            527..573
                     /bond_type="disulfide"
                     /experiment="experimental evidence, no additional details
                     recorded"
                     /note="{ECO:0000250}."
     Bond            540..550
                     /bond_type="disulfide"
                     /experiment="experimental evidence, no additional details
                     recorded"
                     /note="{ECO:0000250}."
     Bond            557..599
                     /bond_type="disulfide"
                     /experiment="experimental evidence, no additional details
                     recorded"
                     /note="{ECO:0000250}."
     Bond            593..605
                     /bond_type="disulfide"
                     /experiment="experimental evidence, no additional details
                     recorded"
                     /note="{ECO:0000250}."
ORIGIN      
        1 miqvllvtic lavfpyqgss iilgsgnvnd yevvyprkvt alpkgaaqpk yedtmqyefk
       61 vngepvvlhl eknkglfsed ysethyspdg reittyppve dhcyyhgriq ndadstasis
      121 acnglkghfk lqgemyliep lelsdseaha vfkyenveke deapkmcgvt qnwesyepik
      181 kasqlnltpe qqrylntkky ielvivadnv mvkkytsnst airtriyacv ntlnliyraf
      241 nihialvgie iwsnkdlinv isasnvtldl fgnwrrrvll rrkrhdnaql ltaidldgpt
      301 iglarvgsmc dpkcstgivq dhskldvmva vtmahelahn lginhdgnqc ncggnpcims
      361 atlnfepayr fsdcsrdehw rylidnrppc ilnkplitdi vsppvcgnyf vevgeecdcg
      421 lpahcqnpcc naatcklrpg tqcedgecce qcqftsagte craaksecdi aesctgqsad
      481 cptdnfqrng rpclnnngyc yngkcptldh qcisffgssa tvapdvcfnl nlkgegnfyc
      541 rrentrifpc apqdkkcgrl fcvlgptgnt iscqstysqs dldigmvdlg tkcgdgrvcn
      601 strqcvdvnt ay
//
VERSION     J3SDW6.1  GI:597502328
DBSOURCE    UniProtKB: locus VM32D_CROAD, accession J3SDW6;
            class: standard.
            created: Mar 19, 2014.
            sequence updated: Oct 31, 2012.
            annotation updated: Jan 7, 2015.
            xrefs: JU173710.1, AFJ49236.1
            xrefs (non-sequence databases): ProteinModelPortal:J3SDW6,
            GO:0005576, GO:0004222, GO:0008270, Gene3D:3.40.390.10,
            Gene3D:4.10.70.10, InterPro:IPR006586, InterPro:IPR001762,
            InterPro:IPR018358, InterPro:IPR024079, InterPro:IPR001590,
            InterPro:IPR002870, Pfam:PF08516, Pfam:PF00200, Pfam:PF01562,
            Pfam:PF01421, PRINTS:PR00289, SMART:SM00608, SMART:SM00050,
            SUPFAM:SSF57552, PROSITE:PS50215, PROSITE:PS00427, PROSITE:PS50214
KEYWORDS    Calcium; Cell adhesion impairing toxin; Direct protein sequencing;
            Disulfide bond; Glycoprotein; Hemostasis impairing toxin;
            Hydrolase; Metal-binding; Metalloprotease; Protease; Secreted;
            Signal; Toxin; Zinc; Zymogen.
SOURCE      Crotalus adamanteus (eastern diamondback rattlesnake)
  ORGANISM  Crotalus adamanteus
            Eukaryota; Metazoa; Chordata; Craniata; Vertebrata; Euteleostomi;
            Lepidosauria; Squamata; Bifurcata; Unidentata; Episquamata;
            Toxicofera; Serpentes; Colubroidea; Viperidae; Crotalinae;
            Crotalus.
REFERENCE   1  (residues 1 to 612)
  AUTHORS   Rokyta,D.R., Lemmon,A.R., Margres,M.J. and Aronow,K.
  TITLE     The venom-gland transcriptome of the eastern diamondback
            rattlesnake (Crotalus adamanteus)
  JOURNAL   BMC Genomics 13, 312 (2012)
   PUBMED   23025625
  REMARK    NUCLEOTIDE SEQUENCE [MRNA].;
            TISSUE=Venom gland
            Publication Status: Online-Only
REFERENCE   2  (residues 1 to 612)
  AUTHORS   Margres,M.J., McGivern,J.J., Wray,K.P., Seavy,M., Calvin,K. and
            Rokyta,D.R.
  TITLE     Linking the transcriptome and proteome to characterize the venom of
            the eastern diamondback rattlesnake (Crotalus adamanteus)
  JOURNAL   J Proteomics 96, 145-158 (2014)
   PUBMED   24231107
  REMARK    PROTEIN SEQUENCE OF 559-579, AND IDENTIFICATION BY MASS
            SPECTROMETRY.;
            TISSUE=Venom
COMMENT     [FUNCTION] Snake venom metalloproteinase that impairs hemostasis in
            the envenomed animal. {ECO:0000250}.
            [COFACTOR] Name=Zn(2+); Xref=ChEBI:CHEBI:29105;
            Evidence={ECO:0000250}; Note=Binds 1 zinc ion per subunit.
            {ECO:0000250}.
            [SUBCELLULAR LOCATION] Secreted.
            [TISSUE SPECIFICITY] Expressed by the venom gland.
            [MISCELLANEOUS] The disintegrin domain belongs to the long
            disintegrin subfamily.
            [SIMILARITY] Belongs to the venom metalloproteinase (M12B) family.
            P-III subfamily. {ECO:0000305}.
            [SIMILARITY] Contains 1 disintegrin domain.
            {ECO:0000255|PROSITE-ProRule:PRU00068}.
            [SIMILARITY] Contains 1 peptidase M12B domain.
            {ECO:0000255|PROSITE-ProRule:PRU00276}.
FEATURES             Location/Qualifiers
     source          1..612
                     /organism="Crotalus adamanteus"
                     /db_xref="taxon:8729"
     Protein         1..612
                     /product="Zinc metalloproteinase-disintegrin-like 2d"
                     /EC_number="3.4.24.-"
                     /note="Snake venom metalloproteinase; SVMP"
                     /UniProtKB_evidence="Evidence at protein level"
     Region          1..20
                     /region_name="Signal"
                     /experiment="experimental evidence, no additional details
                     recorded"
                     /note="{ECO:0000255}."
     Region          21..189
                     /region_name="Propeptide"
                     /experiment="experimental evidence, no additional details
                     recorded"
                     /note="{ECO:0000250}. /FTId=PRO_0000425625."
     Region          31..152
                     /region_name="Pep_M12B_propep"
                     /note="Reprolysin family propeptide; pfam01562"
                     /db_xref="CDD:250707"
     Region          190..612
                     /region_name="Mature chain"
                     /experiment="experimental evidence, no additional details
                     recorded"
                     /note="Zinc metalloproteinase-disintegrin-like 2d.
                     /FTId=PRO_0000425626."
     Region          199..395
                     /region_name="Domain"
                     /experiment="experimental evidence, no additional details
                     recorded"
                     /note="Peptidase M12B.
                     {ECO:0000255|PROSITE-ProRule:PRU00276}."
     Region          199..395
                     /region_name="Reprolysin"
                     /note="Reprolysin (M12B) family zinc metalloprotease;
                     pfam01421"
                     /db_xref="CDD:250606"
     Region          199..393
                     /region_name="ZnMc_adamalysin_II_like"
                     /note="Zinc-dependent metalloprotease; adamalysin_II_like
                     subfamily. Adamalysin II is a snake venom zinc
                     endopeptidase. This subfamily contains other snake venom
                     metalloproteinases, as well as membrane-anchored
                     metalloproteases belonging to the ADAM family; cd04269"
                     /db_xref="CDD:239797"
     Site            202
                     /site_type="metal-binding"
                     /experiment="experimental evidence, no additional details
                     recorded"
                     /note="Calcium 1. {ECO:0000250}."
     Site            218
                     /site_type="glycosylation"
                     /experiment="experimental evidence, no additional details
                     recorded"
                     /note="N-linked (GlcNAc...). {ECO:0000255}."
     Site            286
                     /site_type="metal-binding"
                     /experiment="experimental evidence, no additional details
                     recorded"
                     /note="Calcium 1. {ECO:0000250}."
     Bond            310..390
                     /bond_type="disulfide"
                     /experiment="experimental evidence, no additional details
                     recorded"
                     /note="{ECO:0000250}."
     Site            order(335..336,339,345)
                     /site_type="active"
                     /db_xref="CDD:239797"
     Site            335
                     /site_type="metal-binding"
                     /experiment="experimental evidence, no additional details
                     recorded"
                     /note="Zinc; catalytic.
                     {ECO:0000255|PROSITE-ProRule:PRU00276}."
     Site            336
                     /site_type="active"
                     /experiment="experimental evidence, no additional details
                     recorded"
                     /note="{ECO:0000255|PROSITE-ProRule:PRU00276}."
     Site            339
                     /site_type="metal-binding"
                     /experiment="experimental evidence, no additional details
                     recorded"
                     /note="Zinc; catalytic.
                     {ECO:0000255|PROSITE-ProRule:PRU00276}."
     Site            345
                     /site_type="metal-binding"
                     /experiment="experimental evidence, no additional details
                     recorded"
                     /note="Zinc; catalytic.
                     {ECO:0000255|PROSITE-ProRule:PRU00276}."
     Bond            350..374
                     /bond_type="disulfide"
                     /experiment="experimental evidence, no additional details
                     recorded"
                     /note="{ECO:0000250}."
     Bond            352..357
                     /bond_type="disulfide"
                     /experiment="experimental evidence, no additional details
                     recorded"
                     /note="{ECO:0000250}."
     Site            390
                     /site_type="metal-binding"
                     /experiment="experimental evidence, no additional details
                     recorded"
                     /note="Calcium 1; via carbonyl oxygen. {ECO:0000250}."
     Site            393
                     /site_type="metal-binding"
                     /experiment="experimental evidence, no additional details
                     recorded"
                     /note="Calcium 1. {ECO:0000250}."
     Region          403..489
                     /region_name="Domain"
                     /experiment="experimental evidence, no additional details
                     recorded"
                     /note="Disintegrin.
                     {ECO:0000255|PROSITE-ProRule:PRU00068}."
     Site            405
                     /site_type="metal-binding"
                     /experiment="experimental evidence, no additional details
                     recorded"
                     /note="Calcium 2; via carbonyl oxygen. {ECO:0000250}."
     Bond            406..435
                     /bond_type="disulfide"
                     /experiment="experimental evidence, no additional details
                     recorded"
                     /note="{ECO:0000250}."
     Site            408
                     /site_type="metal-binding"
                     /experiment="experimental evidence, no additional details
                     recorded"
                     /note="Calcium 2. {ECO:0000250}."
     Site            410
                     /site_type="metal-binding"
                     /experiment="experimental evidence, no additional details
                     recorded"
                     /note="Calcium 2; via carbonyl oxygen. {ECO:0000250}."
     Region          412..487
                     /region_name="Disintegrin"
                     /note="Disintegrin; pfam00200"
                     /db_xref="CDD:249673"
     Site            412
                     /site_type="metal-binding"
                     /experiment="experimental evidence, no additional details
                     recorded"
                     /note="Calcium 2. {ECO:0000250}."
     Site            415
                     /site_type="metal-binding"
                     /experiment="experimental evidence, no additional details
                     recorded"
                     /note="Calcium 2. {ECO:0000250}."
     Bond            417..430
                     /bond_type="disulfide"
                     /experiment="experimental evidence, no additional details
                     recorded"
                     /note="{ECO:0000250}."
     Site            418
                     /site_type="metal-binding"
                     /experiment="experimental evidence, no additional details
                     recorded"
                     /note="Calcium 2. {ECO:0000250}."
     Bond            419..425
                     /bond_type="disulfide"
                     /experiment="experimental evidence, no additional details
                     recorded"
                     /note="{ECO:0000250}."
     Bond            429..452
                     /bond_type="disulfide"
                     /experiment="experimental evidence, no additional details
                     recorded"
                     /note="{ECO:0000250}."
     Bond            443..449
                     /bond_type="disulfide"
                     /experiment="experimental evidence, no additional details
                     recorded"
                     /note="{ECO:0000250}."
     Bond            448..474
                     /bond_type="disulfide"
                     /experiment="experimental evidence, no additional details
                     recorded"
                     /note="{ECO:0000250}."
     Bond            461..481
                     /bond_type="disulfide"
                     /experiment="experimental evidence, no additional details
                     recorded"
                     /note="{ECO:0000250}."
     Region          467..469
                     /region_name="Short sequence motif of biological interest"
                     /experiment="experimental evidence, no additional details
                     recorded"
                     /note="D/ECD-tripeptide."
     Bond            468..500
                     /bond_type="disulfide"
                     /experiment="experimental evidence, no additional details
                     recorded"
                     /note="{ECO:0000250}."
     Region          488..608
                     /region_name="ACR"
                     /note="ADAM Cysteine-Rich Domain; smart00608"
                     /db_xref="CDD:214743"
     Region          490..612
                     /region_name="Compositionally biased region"
                     /experiment="experimental evidence, no additional details
                     recorded"
                     /note="Cys-rich."
     Bond            493..505
                     /bond_type="disulfide"
                     /experiment="experimental evidence, no additional details
                     recorded"
                     /note="{ECO:0000250}."
     Bond            512..562
                     /bond_type="disulfide"
                     /experiment="experimental evidence, no additional details
                     recorded"
                     /note="{ECO:0000250}."
     Bond            527..573
                     /bond_type="disulfide"
                     /experiment="experimental evidence, no additional details
                     recorded"
                     /note="{ECO:0000250}."
     Bond            540..550
                     /bond_type="disulfide"
                     /experiment="experimental evidence, no additional details
                     recorded"
                     /note="{ECO:0000250}."
     Bond            557..599
                     /bond_type="disulfide"
                     /experiment="experimental evidence, no additional details
                     recorded"
                     /note="{ECO:0000250}."
     Bond            593..605
                     /bond_type="disulfide"
                     /experiment="experimental evidence, no additional details
                     recorded"
                     /note="{ECO:0000250}."
ORIGIN      
        1 miqvllvtic lavfpyqgss iilgsgnvnd yevvyprkvt alpkgaaqpk yedtmqyefk
       61 vngepvvlhl eknkglfsed ysethyspdg reittyppve dhcyyhgriq ndadstasis
      121 acnglkghfk lqgemyliep lelsdseaha vfkyenveke deapkmcgvt qnwesyepik
      181 kasqlnltpe qqrylntkky ielvivadnv mvkkytsnst airtriyacv ntlnliyraf
      241 nihialvgie iwsnkdlinv isasnvtldl fgnwrrrvll rrkrhdnaql ltaidldgpt
      301 iglarvgsmc dpkcstgivq dhskldvmva vtmahelahn lginhdgnqc ncggnpcims
      361 atlnfepayr fsdcsrdehw rylidnrppc ilnkplitdi vsppvcgnyf vevgeecdcg
      421 lpahcqnpcc naatcklrpg tqcedgecce qcqftsagte craaksecdi aesctgqsad
      481 cptdnfqrng rpclnnngyc yngkcptldh qcisffgssa tvapdvcfnl nlkgegnfyc
      541 rrentrifpc apqdkkcgrl fcvlgptgnt iscqatssqs nvdigmvdlg tkcgdgrvcn
      601 snrqcvdvnt ay
//
VERSION     J3S830.1  GI:597502329
DBSOURCE    UniProtKB: locus VM33_CROAD, accession J3S830;
            class: standard.
            created: Mar 19, 2014.
            sequence updated: Oct 31, 2012.
            annotation updated: Jan 7, 2015.
            xrefs: JU173712.1, AFJ49238.1
            xrefs (non-sequence databases): ProteinModelPortal:J3S830,
            MEROPS:M12.022, GO:0005576, GO:0004222, GO:0008270,
            Gene3D:3.40.390.10, Gene3D:4.10.70.10, InterPro:IPR006586,
            InterPro:IPR001762, InterPro:IPR018358, InterPro:IPR024079,
            InterPro:IPR001590, InterPro:IPR002870, Pfam:PF08516, Pfam:PF00200,
            Pfam:PF01562, Pfam:PF01421, PRINTS:PR00289, SMART:SM00608,
            SMART:SM00050, SUPFAM:SSF57552, PROSITE:PS50215, PROSITE:PS00427,
            PROSITE:PS50214
KEYWORDS    Calcium; Cell adhesion impairing toxin; Disulfide bond;
            Glycoprotein; Hemostasis impairing toxin; Hydrolase; Metal-binding;
            Metalloprotease; Protease; Secreted; Signal; Toxin; Zinc; Zymogen.
SOURCE      Crotalus adamanteus (eastern diamondback rattlesnake)
  ORGANISM  Crotalus adamanteus
            Eukaryota; Metazoa; Chordata; Craniata; Vertebrata; Euteleostomi;
            Lepidosauria; Squamata; Bifurcata; Unidentata; Episquamata;
            Toxicofera; Serpentes; Colubroidea; Viperidae; Crotalinae;
            Crotalus.
REFERENCE   1  (residues 1 to 610)
  AUTHORS   Rokyta,D.R., Lemmon,A.R., Margres,M.J. and Aronow,K.
  TITLE     The venom-gland transcriptome of the eastern diamondback
            rattlesnake (Crotalus adamanteus)
  JOURNAL   BMC Genomics 13, 312 (2012)
   PUBMED   23025625
  REMARK    NUCLEOTIDE SEQUENCE [MRNA].;
            TISSUE=Venom gland
            Publication Status: Online-Only
REFERENCE   2  (residues 1 to 610)
  AUTHORS   Margres,M.J., McGivern,J.J., Wray,K.P., Seavy,M., Calvin,K. and
            Rokyta,D.R.
  TITLE     Linking the transcriptome and proteome to characterize the venom of
            the eastern diamondback rattlesnake (Crotalus adamanteus)
  JOURNAL   J Proteomics 96, 145-158 (2014)
   PUBMED   24231107
  REMARK    IDENTIFICATION BY MASS SPECTROMETRY.;
            TISSUE=Venom
COMMENT     [FUNCTION] Snake venom metalloproteinase that impairs hemostasis in
            the envenomed animal. {ECO:0000250}.
            [COFACTOR] Name=Zn(2+); Xref=ChEBI:CHEBI:29105;
            Evidence={ECO:0000250}; Note=Binds 1 zinc ion per subunit.
            {ECO:0000250}.
            [SUBCELLULAR LOCATION] Secreted.
            [TISSUE SPECIFICITY] Expressed by the venom gland.
            [MISCELLANEOUS] The disintegrin domain belongs to the long
            disintegrin subfamily.
            [SIMILARITY] Belongs to the venom metalloproteinase (M12B) family.
            P-III subfamily. {ECO:0000305}.
            [SIMILARITY] Contains 1 disintegrin domain.
            {ECO:0000255|PROSITE-ProRule:PRU00068}.
            [SIMILARITY] Contains 1 peptidase M12B domain.
            {ECO:0000255|PROSITE-ProRule:PRU00276}.
FEATURES             Location/Qualifiers
     source          1..610
                     /organism="Crotalus adamanteus"
                     /db_xref="taxon:8729"
     Protein         1..610
                     /product="Zinc metalloproteinase-disintegrin-like 3a"
                     /EC_number="3.4.24.-"
                     /note="Snake venom metalloproteinase; SVMP"
                     /UniProtKB_evidence="Evidence at protein level"
     Region          1..19
                     /region_name="Signal"
                     /experiment="experimental evidence, no additional details
                     recorded"
                     /note="{ECO:0000255}."
     Region          20..188
                     /region_name="Propeptide"
                     /experiment="experimental evidence, no additional details
                     recorded"
                     /note="{ECO:0000250}. /FTId=PRO_0000425627."
     Region          30..151
                     /region_name="Pep_M12B_propep"
                     /note="Reprolysin family propeptide; pfam01562"
                     /db_xref="CDD:250707"
     Region          189..610
                     /region_name="Mature chain"
                     /experiment="experimental evidence, no additional details
                     recorded"
                     /note="Zinc metalloproteinase-disintegrin-like 3a.
                     /FTId=PRO_0000425628."
     Region          198..394
                     /region_name="Domain"
                     /experiment="experimental evidence, no additional details
                     recorded"
                     /note="Peptidase M12B.
                     {ECO:0000255|PROSITE-ProRule:PRU00276}."
     Region          198..394
                     /region_name="Reprolysin"
                     /note="Reprolysin (M12B) family zinc metalloprotease;
                     pfam01421"
                     /db_xref="CDD:250606"
     Region          198..392
                     /region_name="ZnMc_adamalysin_II_like"
                     /note="Zinc-dependent metalloprotease; adamalysin_II_like
                     subfamily. Adamalysin II is a snake venom zinc
                     endopeptidase. This subfamily contains other snake venom
                     metalloproteinases, as well as membrane-anchored
                     metalloproteases belonging to the ADAM family; cd04269"
                     /db_xref="CDD:239797"
     Site            201
                     /site_type="metal-binding"
                     /experiment="experimental evidence, no additional details
                     recorded"
                     /note="Calcium 1. {ECO:0000250}."
     Site            217
                     /site_type="glycosylation"
                     /experiment="experimental evidence, no additional details
                     recorded"
                     /note="N-linked (GlcNAc...). {ECO:0000255}."
     Site            285
                     /site_type="metal-binding"
                     /experiment="experimental evidence, no additional details
                     recorded"
                     /note="Calcium 1. {ECO:0000250}."
     Bond            309..389
                     /bond_type="disulfide"
                     /experiment="experimental evidence, no additional details
                     recorded"
                     /note="{ECO:0000250}."
     Site            order(334..335,338,344)
                     /site_type="active"
                     /db_xref="CDD:239797"
     Site            334
                     /site_type="metal-binding"
                     /experiment="experimental evidence, no additional details
                     recorded"
                     /note="Zinc; catalytic.
                     {ECO:0000255|PROSITE-ProRule:PRU00276}."
     Site            335
                     /site_type="active"
                     /experiment="experimental evidence, no additional details
                     recorded"
                     /note="{ECO:0000255|PROSITE-ProRule:PRU00276}."
     Site            338
                     /site_type="metal-binding"
                     /experiment="experimental evidence, no additional details
                     recorded"
                     /note="Zinc; catalytic.
                     {ECO:0000255|PROSITE-ProRule:PRU00276}."
     Site            344
                     /site_type="metal-binding"
                     /experiment="experimental evidence, no additional details
                     recorded"
                     /note="Zinc; catalytic.
                     {ECO:0000255|PROSITE-ProRule:PRU00276}."
     Bond            349..373
                     /bond_type="disulfide"
                     /experiment="experimental evidence, no additional details
                     recorded"
                     /note="{ECO:0000250}."
     Bond            351..356
                     /bond_type="disulfide"
                     /experiment="experimental evidence, no additional details
                     recorded"
                     /note="{ECO:0000250}."
     Site            389
                     /site_type="metal-binding"
                     /experiment="experimental evidence, no additional details
                     recorded"
                     /note="Calcium 1; via carbonyl oxygen. {ECO:0000250}."
     Site            392
                     /site_type="metal-binding"
                     /experiment="experimental evidence, no additional details
                     recorded"
                     /note="Calcium 1. {ECO:0000250}."
     Region          402..488
                     /region_name="Domain"
                     /experiment="experimental evidence, no additional details
                     recorded"
                     /note="Disintegrin.
                     {ECO:0000255|PROSITE-ProRule:PRU00068}."
     Site            404
                     /site_type="metal-binding"
                     /experiment="experimental evidence, no additional details
                     recorded"
                     /note="Calcium 2; via carbonyl oxygen. {ECO:0000250}."
     Bond            405..434
                     /bond_type="disulfide"
                     /experiment="experimental evidence, no additional details
                     recorded"
                     /note="{ECO:0000250}."
     Site            407
                     /site_type="metal-binding"
                     /experiment="experimental evidence, no additional details
                     recorded"
                     /note="Calcium 2. {ECO:0000250}."
     Region          411..486
                     /region_name="Disintegrin"
                     /note="Disintegrin; pfam00200"
                     /db_xref="CDD:249673"
     Site            411
                     /site_type="metal-binding"
                     /experiment="experimental evidence, no additional details
                     recorded"
                     /note="Calcium 2. {ECO:0000250}."
     Site            414
                     /site_type="metal-binding"
                     /experiment="experimental evidence, no additional details
                     recorded"
                     /note="Calcium 2. {ECO:0000250}."
     Bond            416..429
                     /bond_type="disulfide"
                     /experiment="experimental evidence, no additional details
                     recorded"
                     /note="{ECO:0000250}."
     Site            417
                     /site_type="metal-binding"
                     /experiment="experimental evidence, no additional details
                     recorded"
                     /note="Calcium 2. {ECO:0000250}."
     Bond            418..424
                     /bond_type="disulfide"
                     /experiment="experimental evidence, no additional details
                     recorded"
                     /note="{ECO:0000250}."
     Bond            428..451
                     /bond_type="disulfide"
                     /experiment="experimental evidence, no additional details
                     recorded"
                     /note="{ECO:0000250}."
     Bond            442..448
                     /bond_type="disulfide"
                     /experiment="experimental evidence, no additional details
                     recorded"
                     /note="{ECO:0000250}."
     Bond            447..473
                     /bond_type="disulfide"
                     /experiment="experimental evidence, no additional details
                     recorded"
                     /note="{ECO:0000250}."
     Bond            460..480
                     /bond_type="disulfide"
                     /experiment="experimental evidence, no additional details
                     recorded"
                     /note="{ECO:0000250}."
     Region          466..468
                     /region_name="Short sequence motif of biological interest"
                     /experiment="experimental evidence, no additional details
                     recorded"
                     /note="D/ECD-tripeptide."
     Bond            467..499
                     /bond_type="disulfide"
                     /experiment="experimental evidence, no additional details
                     recorded"
                     /note="{ECO:0000250}."
     Region          488..606
                     /region_name="ACR"
                     /note="ADAM Cysteine-Rich Domain; smart00608"
                     /db_xref="CDD:214743"
     Region          489..610
                     /region_name="Compositionally biased region"
                     /experiment="experimental evidence, no additional details
                     recorded"
                     /note="Cys-rich."
     Bond            492..504
                     /bond_type="disulfide"
                     /experiment="experimental evidence, no additional details
                     recorded"
                     /note="{ECO:0000250}."
     Bond            511..561
                     /bond_type="disulfide"
                     /experiment="experimental evidence, no additional details
                     recorded"
                     /note="{ECO:0000250}."
     Bond            526..572
                     /bond_type="disulfide"
                     /experiment="experimental evidence, no additional details
                     recorded"
                     /note="{ECO:0000250}."
     Bond            539..549
                     /bond_type="disulfide"
                     /experiment="experimental evidence, no additional details
                     recorded"
                     /note="{ECO:0000250}."
     Bond            556..598
                     /bond_type="disulfide"
                     /experiment="experimental evidence, no additional details
                     recorded"
                     /note="{ECO:0000250}."
     Bond            592..603
                     /bond_type="disulfide"
                     /experiment="experimental evidence, no additional details
                     recorded"
                     /note="{ECO:0000250}."
ORIGIN      
        1 miqvllvtil avfpyqgssi ilgsgnvndy evvyprkvta lpkgavqpky edamqyelkv
       61 ngepmvlhle knkqlfskdy sethyspdgr eittyplved hcyyhgrien dadstasisa
      121 cnglkghfkl qgeiyliepl klrdseahav fkyenveked eapkmcgvtq nwesyepikk
      181 asqlvvtaeq qrylnpyryv elvivadhgm ftkynrnlte vktwvyeivn tlneiyryly
      241 irvalvglei wsdgdlsnvt lssgntldsf gewrkrdllr rkrhdnaqll taidfsgnti
      301 grasianmcd pkystgivqd hspinllvav tmahemghnl glhhdgksct cgdyicimna
      361 tlshqhskyf sncsynqywd yintytpkci lneplrtdii sppvcgnell eageecdcgs
      421 prncqyqccd aatcklhswv ecesgvcceq ckfrtagtec rarrsecdia esctgqsadc
      481 ptddfhkngq pclnnfgycy ngncpimyhq cyalfgsnvy eaedscfesn qkgddygycr
      541 kengekipca pedvkcgrly cndnspgqnd pckifpsned ehkemvlpgt kcadgkfctn
      601 ghcvdvatay
//
VERSION     F8S108.1  GI:597502330
DBSOURCE    UniProtKB: locus VM34_CROAD, accession F8S108;
            class: standard.
            created: Mar 19, 2014.
            sequence updated: Sep 21, 2011.
            annotation updated: Jan 7, 2015.
            xrefs: HQ414112.1, AEJ31990.1, JU173715.1, AFJ49241.1
            xrefs (non-sequence databases): MEROPS:M12.186, GO:0005576,
            GO:0004222, GO:0008270, Gene3D:3.40.390.10, Gene3D:4.10.70.10,
            InterPro:IPR006586, InterPro:IPR001762, InterPro:IPR018358,
            InterPro:IPR024079, InterPro:IPR001590, InterPro:IPR002870,
            Pfam:PF08516, Pfam:PF00200, Pfam:PF01562, Pfam:PF01421,
            PRINTS:PR00289, SMART:SM00608, SMART:SM00050, SUPFAM:SSF57552,
            PROSITE:PS50215, PROSITE:PS00427, PROSITE:PS50214
KEYWORDS    Calcium; Cell adhesion impairing toxin; Direct protein sequencing;
            Disulfide bond; Glycoprotein; Hemostasis impairing toxin;
            Hydrolase; Metal-binding; Metalloprotease; Protease; Secreted;
            Signal; Toxin; Zinc; Zymogen.
SOURCE      Crotalus adamanteus (eastern diamondback rattlesnake)
  ORGANISM  Crotalus adamanteus
            Eukaryota; Metazoa; Chordata; Craniata; Vertebrata; Euteleostomi;
            Lepidosauria; Squamata; Bifurcata; Unidentata; Episquamata;
            Toxicofera; Serpentes; Colubroidea; Viperidae; Crotalinae;
            Crotalus.
REFERENCE   1  (residues 1 to 610)
  AUTHORS   Rokyta,D.R., Wray,K.P., Lemmon,A.R., Lemmon,E.M. and Caudle,S.B.
  TITLE     A high-throughput venom-gland transcriptome for the Eastern
            Diamondback Rattlesnake (Crotalus adamanteus) and evidence for
            pervasive positive selection across toxin classes
  JOURNAL   Toxicon 57 (5), 657-671 (2011)
   PUBMED   21255598
  REMARK    NUCLEOTIDE SEQUENCE.;
            TISSUE=Venom gland
REFERENCE   2  (residues 1 to 610)
  AUTHORS   Rokyta,D.R., Lemmon,A.R., Margres,M.J. and Aronow,K.
  TITLE     The venom-gland transcriptome of the eastern diamondback
            rattlesnake (Crotalus adamanteus)
  JOURNAL   BMC Genomics 13, 312 (2012)
   PUBMED   23025625
  REMARK    NUCLEOTIDE SEQUENCE [MRNA].;
            TISSUE=Venom gland
            Publication Status: Online-Only
REFERENCE   3  (residues 1 to 610)
  AUTHORS   Margres,M.J., McGivern,J.J., Wray,K.P., Seavy,M., Calvin,K. and
            Rokyta,D.R.
  TITLE     Linking the transcriptome and proteome to characterize the venom of
            the eastern diamondback rattlesnake (Crotalus adamanteus)
  JOURNAL   J Proteomics 96, 145-158 (2014)
   PUBMED   24231107
  REMARK    PROTEIN SEQUENCE OF 275-281 AND 596-608, AND IDENTIFICATION BY MASS
            SPECTROMETRY.;
            TISSUE=Venom
COMMENT     [FUNCTION] Snake venom metalloproteinase that impairs hemostasis in
            the envenomed animal. {ECO:0000250}.
            [COFACTOR] Name=Zn(2+); Xref=ChEBI:CHEBI:29105;
            Evidence={ECO:0000250}; Note=Binds 1 zinc ion per subunit.
            {ECO:0000250}.
            [SUBCELLULAR LOCATION] Secreted.
            [TISSUE SPECIFICITY] Expressed by the venom gland.
            [MISCELLANEOUS] The disintegrin domain belongs to the long
            disintegrin subfamily.
            [SIMILARITY] Belongs to the venom metalloproteinase (M12B) family.
            P-III subfamily. {ECO:0000305}.
            [SIMILARITY] Contains 1 disintegrin domain.
            {ECO:0000255|PROSITE-ProRule:PRU00068}.
            [SIMILARITY] Contains 1 peptidase M12B domain.
            {ECO:0000255|PROSITE-ProRule:PRU00276}.
FEATURES             Location/Qualifiers
     source          1..610
                     /organism="Crotalus adamanteus"
                     /db_xref="taxon:8729"
     Protein         1..610
                     /product="Zinc metalloproteinase-disintegrin-like 4a"
                     /EC_number="3.4.24.-"
                     /note="Snake venom metalloproteinase 7; SVMP"
                     /UniProtKB_evidence="Evidence at protein level"
     Region          1..20
                     /region_name="Signal"
                     /experiment="experimental evidence, no additional details
                     recorded"
                     /note="{ECO:0000255}."
     Region          21..189
                     /region_name="Propeptide"
                     /experiment="experimental evidence, no additional details
                     recorded"
                     /note="{ECO:0000250}. /FTId=PRO_0000425629."
     Region          31..152
                     /region_name="Pep_M12B_propep"
                     /note="Reprolysin family propeptide; pfam01562"
                     /db_xref="CDD:250707"
     Region          190..610
                     /region_name="Mature chain"
                     /experiment="experimental evidence, no additional details
                     recorded"
                     /note="Zinc metalloproteinase-disintegrin-like 4a.
                     /FTId=PRO_5000771377."
     Region          199..395
                     /region_name="Domain"
                     /experiment="experimental evidence, no additional details
                     recorded"
                     /note="Peptidase M12B.
                     {ECO:0000255|PROSITE-ProRule:PRU00276}."
     Region          199..395
                     /region_name="Reprolysin"
                     /note="Reprolysin (M12B) family zinc metalloprotease;
                     pfam01421"
                     /db_xref="CDD:250606"
     Region          199..392
                     /region_name="ZnMc_adamalysin_II_like"
                     /note="Zinc-dependent metalloprotease; adamalysin_II_like
                     subfamily. Adamalysin II is a snake venom zinc
                     endopeptidase. This subfamily contains other snake venom
                     metalloproteinases, as well as membrane-anchored
                     metalloproteases belonging to the ADAM family; cd04269"
                     /db_xref="CDD:239797"
     Site            218
                     /site_type="glycosylation"
                     /experiment="experimental evidence, no additional details
                     recorded"
                     /note="N-linked (GlcNAc...). {ECO:0000255}."
     Site            286
                     /site_type="metal-binding"
                     /experiment="experimental evidence, no additional details
                     recorded"
                     /note="Calcium 1. {ECO:0000250}."
     Bond            310..390
                     /bond_type="disulfide"
                     /experiment="experimental evidence, no additional details
                     recorded"
                     /note="{ECO:0000250}."
     Site            order(335..336,339,345)
                     /site_type="active"
                     /db_xref="CDD:239797"
     Site            335
                     /site_type="metal-binding"
                     /experiment="experimental evidence, no additional details
                     recorded"
                     /note="Zinc; catalytic.
                     {ECO:0000255|PROSITE-ProRule:PRU00276}."
     Site            336
                     /site_type="active"
                     /experiment="experimental evidence, no additional details
                     recorded"
                     /note="{ECO:0000255|PROSITE-ProRule:PRU00276}."
     Site            339
                     /site_type="metal-binding"
                     /experiment="experimental evidence, no additional details
                     recorded"
                     /note="Zinc; catalytic.
                     {ECO:0000255|PROSITE-ProRule:PRU00276}."
     Site            345
                     /site_type="metal-binding"
                     /experiment="experimental evidence, no additional details
                     recorded"
                     /note="Zinc; catalytic.
                     {ECO:0000255|PROSITE-ProRule:PRU00276}."
     Bond            350..374
                     /bond_type="disulfide"
                     /experiment="experimental evidence, no additional details
                     recorded"
                     /note="{ECO:0000250}."
     Bond            352..357
                     /bond_type="disulfide"
                     /experiment="experimental evidence, no additional details
                     recorded"
                     /note="{ECO:0000250}."
     Site            390
                     /site_type="metal-binding"
                     /experiment="experimental evidence, no additional details
                     recorded"
                     /note="Calcium 1; via carbonyl oxygen. {ECO:0000250}."
     Region          403..488
                     /region_name="Domain"
                     /experiment="experimental evidence, no additional details
                     recorded"
                     /note="Disintegrin.
                     {ECO:0000255|PROSITE-ProRule:PRU00068}."
     Site            405
                     /site_type="metal-binding"
                     /experiment="experimental evidence, no additional details
                     recorded"
                     /note="Calcium 2; via carbonyl oxygen. {ECO:0000250}."
     Bond            406..435
                     /bond_type="disulfide"
                     /experiment="experimental evidence, no additional details
                     recorded"
                     /note="{ECO:0000250}."
     Site            408
                     /site_type="metal-binding"
                     /experiment="experimental evidence, no additional details
                     recorded"
                     /note="Calcium 2. {ECO:0000250}."
     Site            410
                     /site_type="metal-binding"
                     /experiment="experimental evidence, no additional details
                     recorded"
                     /note="Calcium 2; via carbonyl oxygen. {ECO:0000250}."
     Region          412..486
                     /region_name="Disintegrin"
                     /note="Disintegrin; pfam00200"
                     /db_xref="CDD:249673"
     Site            412
                     /site_type="metal-binding"
                     /experiment="experimental evidence, no additional details
                     recorded"
                     /note="Calcium 2. {ECO:0000250}."
     Site            415
                     /site_type="metal-binding"
                     /experiment="experimental evidence, no additional details
                     recorded"
                     /note="Calcium 2. {ECO:0000250}."
     Bond            417..430
                     /bond_type="disulfide"
                     /experiment="experimental evidence, no additional details
                     recorded"
                     /note="{ECO:0000250}."
     Site            418
                     /site_type="metal-binding"
                     /experiment="experimental evidence, no additional details
                     recorded"
                     /note="Calcium 2. {ECO:0000250}."
     Bond            419..425
                     /bond_type="disulfide"
                     /experiment="experimental evidence, no additional details
                     recorded"
                     /note="{ECO:0000250}."
     Bond            429..452
                     /bond_type="disulfide"
                     /experiment="experimental evidence, no additional details
                     recorded"
                     /note="{ECO:0000250}."
     Bond            443..449
                     /bond_type="disulfide"
                     /experiment="experimental evidence, no additional details
                     recorded"
                     /note="{ECO:0000250}."
     Bond            448..474
                     /bond_type="disulfide"
                     /experiment="experimental evidence, no additional details
                     recorded"
                     /note="{ECO:0000250}."
     Bond            461..481
                     /bond_type="disulfide"
                     /experiment="experimental evidence, no additional details
                     recorded"
                     /note="{ECO:0000250}."
     Region          467..469
                     /region_name="Short sequence motif of biological interest"
                     /experiment="experimental evidence, no additional details
                     recorded"
                     /note="D/ECD-tripeptide."
     Bond            468..499
                     /bond_type="disulfide"
                     /experiment="experimental evidence, no additional details
                     recorded"
                     /note="{ECO:0000250}."
     Region          487..606
                     /region_name="ACR"
                     /note="ADAM Cysteine-Rich Domain; smart00608"
                     /db_xref="CDD:214743"
     Region          489..610
                     /region_name="Compositionally biased region"
                     /experiment="experimental evidence, no additional details
                     recorded"
                     /note="Cys-rich."
     Bond            492..504
                     /bond_type="disulfide"
                     /experiment="experimental evidence, no additional details
                     recorded"
                     /note="{ECO:0000250}."
     Bond            511..561
                     /bond_type="disulfide"
                     /experiment="experimental evidence, no additional details
                     recorded"
                     /note="{ECO:0000250}."
     Bond            526..572
                     /bond_type="disulfide"
                     /experiment="experimental evidence, no additional details
                     recorded"
                     /note="{ECO:0000250}."
     Bond            539..549
                     /bond_type="disulfide"
                     /experiment="experimental evidence, no additional details
                     recorded"
                     /note="{ECO:0000250}."
     Bond            556..598
                     /bond_type="disulfide"
                     /experiment="experimental evidence, no additional details
                     recorded"
                     /note="{ECO:0000250}."
     Bond            592..603
                     /bond_type="disulfide"
                     /experiment="experimental evidence, no additional details
                     recorded"
                     /note="{ECO:0000250}."
ORIGIN      
        1 miqvllvtis lavfpyqgss vilesgnvnd yevvyprkvt alpkgavqpk yedtmqyefk
       61 vngepvvlhl eknkglfsed ysethyspdg reittyptve dhcyyhgrie ndadstasis
      121 acnglkghfk lqgemyliep lklpdseaha vfkyenveke deapkmcgvt qnwesyepik
      181 kasqsnltpe qqrylnakky vklflvadyi mylkygrnlt avrtrmydiv nvitpiyhrm
      241 nihvalvgle iwsntdkiiv qssadvtlnl fgnwratdll rrkshdnaql ltginfngpt
      301 aglaylggic ntmysagivq dhskihhlva iamahemghn lgmdhdkdtc tcgtrpcvma
      361 galsceasfl fsdcsqkdhr efliknmpqc ilkkplktdv vspavcgnyf vevgeecdcg
      421 sprtcrdpcc dattcklrqg aqcaeglccd qcrfkgagte craakdecdm advctgrsae
      481 ctdsfqrngq pcknnngycy ngkcpimadq cialfgpsat vsqdacfqfn regnhygycr
      541 keqntkiace pqdvkcgrly cfpnspenkn pcniyyspnd edkgmvlpgt kcadgkacsn
      601 gqcvdvttpy
//
VERSION     F8RKW1.1  GI:586946334
DBSOURCE    UniProtKB: locus VM34_DRYCN, accession F8RKW1;
            class: standard.
            created: Feb 19, 2014.
            sequence updated: Sep 21, 2011.
            annotation updated: Jan 7, 2015.
            xrefs: HM627204.1, AEH95531.1
            xrefs (non-sequence databases): ProteinModelPortal:F8RKW1,
            MEROPS:M12.236, GO:0005576, GO:0004222, GO:0008270,
            Gene3D:3.40.390.10, Gene3D:4.10.70.10, InterPro:IPR006586,
            InterPro:IPR001762, InterPro:IPR018358, InterPro:IPR024079,
            InterPro:IPR001590, InterPro:IPR002870, Pfam:PF08516, Pfam:PF00200,
            Pfam:PF01562, Pfam:PF01421, PRINTS:PR00289, SMART:SM00608,
            SMART:SM00050, SUPFAM:SSF57552, PROSITE:PS50215, PROSITE:PS00427,
            PROSITE:PS50214, PROSITE:PS00142
KEYWORDS    Calcium; Disulfide bond; Glycoprotein; Hemostasis impairing toxin;
            Hydrolase; Metal-binding; Metalloprotease; Protease; Secreted;
            Signal; Toxin; Zinc; Zymogen.
SOURCE      Drysdalia coronoides
  ORGANISM  Drysdalia coronoides
            Eukaryota; Metazoa; Chordata; Craniata; Vertebrata; Euteleostomi;
            Lepidosauria; Squamata; Bifurcata; Unidentata; Episquamata;
            Toxicofera; Serpentes; Colubroidea; Elapidae; Notechinae;
            Drysdalia.
REFERENCE   1  (residues 1 to 613)
  AUTHORS   Chatrath,S.T., Chapeaurouge,A., Lin,Q., Lim,T.K., Dunstan,N.,
            Mirtschin,P., Kumar,P.P. and Kini,R.M.
  TITLE     Identification of novel proteins from the venom of a cryptic snake
            Drysdalia coronoides by a combined transcriptomics and proteomics
            approach
  JOURNAL   J. Proteome Res. 10 (2), 739-750 (2011)
   PUBMED   21133350
  REMARK    NUCLEOTIDE SEQUENCE [MRNA], AND IDENTIFICATION BY MASS
            SPECTROMETRY.;
            TISSUE=Venom, and Venom gland
REFERENCE   2  (residues 1 to 613)
  AUTHORS   Vonk,F.J., Casewell,N.R., Henkel,C.V., Heimberg,A.M., Jansen,H.J.,
            McCleary,R.J., Kerkkamp,H.M., Vos,R.A., Guerreiro,I., Calvete,J.J.,
            Wuster,W., Woods,A.E., Logan,J.M., Harrison,R.A., Castoe,T.A., de
            Koning,A.P., Pollock,D.D., Yandell,M., Calderon,D., Renjifo,C.,
            Currier,R.B., Salgado,D., Pla,D., Sanz,L., Hyder,A.S.,
            Ribeiro,J.M., Arntzen,J.W., van den Thillart,G.E., Boetzer,M.,
            Pirovano,W., Dirks,R.P., Spaink,H.P., Duboule,D., McGlinn,E.,
            Kini,R.M. and Richardson,M.K.
  TITLE     The king cobra genome reveals dynamic gene evolution and adaptation
            in the snake venom system
  JOURNAL   Proc. Natl. Acad. Sci. U.S.A. 110 (51), 20651-20656 (2013)
   PUBMED   24297900
  REMARK    IDENTIFICATION BY MASS SPECTROMETRY.;
            TISSUE=Venom
COMMENT     [FUNCTION] Snake venom zinc metalloproteinase that may impair
            hemostasis in the prey.
            [COFACTOR] Name=Zn(2+); Xref=ChEBI:CHEBI:29105;
            Evidence={ECO:0000250}; Note=Binds 1 zinc ion per subunit.
            {ECO:0000250}.
            [SUBUNIT] Monomer. {ECO:0000250}.
            [SUBCELLULAR LOCATION] Secreted.
            [TISSUE SPECIFICITY] Expressed by the venom gland.
            [SIMILARITY] Belongs to the venom metalloproteinase (M12B) family.
            P-III subfamily. {ECO:0000305}.
            [SIMILARITY] Contains 1 disintegrin domain.
            {ECO:0000255|PROSITE-ProRule:PRU00068}.
            [SIMILARITY] Contains 1 peptidase M12B domain.
            {ECO:0000255|PROSITE-ProRule:PRU00276}.
FEATURES             Location/Qualifiers
     source          1..613
                     /organism="Drysdalia coronoides"
                     /db_xref="taxon:66186"
     Protein         1..613
                     /product="Zinc metalloproteinase-disintegrin-like MTP4"
                     /EC_number="3.4.24.-"
                     /note="Snake venom metalloproteinase; SVMP"
                     /UniProtKB_evidence="Evidence at protein level"
     Region          1..20
                     /region_name="Signal"
                     /experiment="experimental evidence, no additional details
                     recorded"
                     /note="{ECO:0000255}."
     Region          21..191
                     /region_name="Propeptide"
                     /experiment="experimental evidence, no additional details
                     recorded"
                     /note="{ECO:0000255}. /FTId=PRO_0000425506."
     Region          31..157
                     /region_name="Pep_M12B_propep"
                     /note="Reprolysin family propeptide; pfam01562"
                     /db_xref="CDD:250707"
     Region          192..613
                     /region_name="Mature chain"
                     /experiment="experimental evidence, no additional details
                     recorded"
                     /note="Zinc metalloproteinase-disintegrin-like MTP4.
                     /FTId=PRO_0000425507."
     Region          205..401
                     /region_name="Domain"
                     /experiment="experimental evidence, no additional details
                     recorded"
                     /note="Peptidase M12B.
                     {ECO:0000255|PROSITE-ProRule:PRU00276}."
     Region          205..401
                     /region_name="Reprolysin"
                     /note="Reprolysin (M12B) family zinc metalloprotease;
                     pfam01421"
                     /db_xref="CDD:250606"
     Region          205..399
                     /region_name="ZnMc_adamalysin_II_like"
                     /note="Zinc-dependent metalloprotease; adamalysin_II_like
                     subfamily. Adamalysin II is a snake venom zinc
                     endopeptidase. This subfamily contains other snake venom
                     metalloproteinases, as well as membrane-anchored
                     metalloproteases belonging to the ADAM family; cd04269"
                     /db_xref="CDD:239797"
     Site            208
                     /site_type="metal-binding"
                     /experiment="experimental evidence, no additional details
                     recorded"
                     /note="Calcium 1. {ECO:0000250}."
     Site            282
                     /site_type="glycosylation"
                     /experiment="experimental evidence, no additional details
                     recorded"
                     /note="N-linked (GlcNAc...). {ECO:0000255}."
     Site            292
                     /site_type="metal-binding"
                     /experiment="experimental evidence, no additional details
                     recorded"
                     /note="Calcium 1. {ECO:0000250}."
     Bond            316..396
                     /bond_type="disulfide"
                     /experiment="experimental evidence, no additional details
                     recorded"
                     /note="{ECO:0000250}."
     Site            order(341..342,345,351)
                     /site_type="active"
                     /db_xref="CDD:239797"
     Site            341
                     /site_type="metal-binding"
                     /experiment="experimental evidence, no additional details
                     recorded"
                     /note="Zinc; catalytic. {ECO:0000250}."
     Site            345
                     /site_type="metal-binding"
                     /experiment="experimental evidence, no additional details
                     recorded"
                     /note="Zinc; catalytic. {ECO:0000250}."
     Site            351
                     /site_type="metal-binding"
                     /experiment="experimental evidence, no additional details
                     recorded"
                     /note="Zinc; catalytic. {ECO:0000250}."
     Bond            356..380
                     /bond_type="disulfide"
                     /experiment="experimental evidence, no additional details
                     recorded"
                     /note="{ECO:0000250}."
     Bond            358..363
                     /bond_type="disulfide"
                     /experiment="experimental evidence, no additional details
                     recorded"
                     /note="{ECO:0000250}."
     Site            396
                     /site_type="metal-binding"
                     /experiment="experimental evidence, no additional details
                     recorded"
                     /note="Calcium 1; via carbonyl oxygen. {ECO:0000250}."
     Site            399
                     /site_type="metal-binding"
                     /experiment="experimental evidence, no additional details
                     recorded"
                     /note="Calcium 1. {ECO:0000250}."
     Region          409..495
                     /region_name="Domain"
                     /experiment="experimental evidence, no additional details
                     recorded"
                     /note="Disintegrin.
                     {ECO:0000255|PROSITE-ProRule:PRU00068}."
     Bond            412..441
                     /bond_type="disulfide"
                     /experiment="experimental evidence, no additional details
                     recorded"
                     /note="{ECO:0000250}."
     Site            414
                     /site_type="metal-binding"
                     /experiment="experimental evidence, no additional details
                     recorded"
                     /note="Calcium 2. {ECO:0000250}."
     Site            416
                     /site_type="metal-binding"
                     /experiment="experimental evidence, no additional details
                     recorded"
                     /note="Calcium 2; via carbonyl oxygen. {ECO:0000250}."
     Region          418..493
                     /region_name="Disintegrin"
                     /note="Disintegrin; pfam00200"
                     /db_xref="CDD:249673"
     Site            418
                     /site_type="metal-binding"
                     /experiment="experimental evidence, no additional details
                     recorded"
                     /note="Calcium 2. {ECO:0000250}."
     Site            421
                     /site_type="metal-binding"
                     /experiment="experimental evidence, no additional details
                     recorded"
                     /note="Calcium 2. {ECO:0000250}."
     Bond            423..436
                     /bond_type="disulfide"
                     /experiment="experimental evidence, no additional details
                     recorded"
                     /note="{ECO:0000250}."
     Site            424
                     /site_type="metal-binding"
                     /experiment="experimental evidence, no additional details
                     recorded"
                     /note="Calcium 2. {ECO:0000250}."
     Bond            425..431
                     /bond_type="disulfide"
                     /experiment="experimental evidence, no additional details
                     recorded"
                     /note="{ECO:0000250}."
     Bond            435..458
                     /bond_type="disulfide"
                     /experiment="experimental evidence, no additional details
                     recorded"
                     /note="{ECO:0000250}."
     Site            437
                     /site_type="glycosylation"
                     /experiment="experimental evidence, no additional details
                     recorded"
                     /note="N-linked (GlcNAc...). {ECO:0000255}."
     Bond            449..455
                     /bond_type="disulfide"
                     /experiment="experimental evidence, no additional details
                     recorded"
                     /note="{ECO:0000250}."
     Bond            454..480
                     /bond_type="disulfide"
                     /experiment="experimental evidence, no additional details
                     recorded"
                     /note="{ECO:0000250}."
     Bond            467..487
                     /bond_type="disulfide"
                     /experiment="experimental evidence, no additional details
                     recorded"
                     /note="{ECO:0000250}."
     Region          473..475
                     /region_name="Short sequence motif of biological interest"
                     /experiment="experimental evidence, no additional details
                     recorded"
                     /note="D/ECD-tripeptide."
     Bond            474..506
                     /bond_type="disulfide"
                     /experiment="experimental evidence, no additional details
                     recorded"
                     /note="{ECO:0000250}."
     Site            475
                     /site_type="metal-binding"
                     /experiment="experimental evidence, no additional details
                     recorded"
                     /note="Calcium 3. {ECO:0000250}."
     Site            476
                     /site_type="metal-binding"
                     /experiment="experimental evidence, no additional details
                     recorded"
                     /note="Calcium 3; via carbonyl oxygen. {ECO:0000250}."
     Site            478
                     /site_type="metal-binding"
                     /experiment="experimental evidence, no additional details
                     recorded"
                     /note="Calcium 3. {ECO:0000250}."
     Site            490
                     /site_type="metal-binding"
                     /experiment="experimental evidence, no additional details
                     recorded"
                     /note="Calcium 3. {ECO:0000250}."
     Region          494..609
                     /region_name="ACR"
                     /note="ADAM Cysteine-Rich Domain; smart00608"
                     /db_xref="CDD:214743"
     Region          496..613
                     /region_name="Compositionally biased region"
                     /experiment="experimental evidence, no additional details
                     recorded"
                     /note="Cys-rich."
     Bond            499..511
                     /bond_type="disulfide"
                     /experiment="experimental evidence, no additional details
                     recorded"
                     /note="{ECO:0000250}."
     Bond            518..568
                     /bond_type="disulfide"
                     /experiment="experimental evidence, no additional details
                     recorded"
                     /note="{ECO:0000250}."
     Bond            533..575
                     /bond_type="disulfide"
                     /experiment="experimental evidence, no additional details
                     recorded"
                     /note="{ECO:0000250}."
     Bond            543..577
                     /bond_type="disulfide"
                     /experiment="experimental evidence, no additional details
                     recorded"
                     /note="{ECO:0000250}."
     Bond            546..556
                     /bond_type="disulfide"
                     /experiment="experimental evidence, no additional details
                     recorded"
                     /note="{ECO:0000250}."
     Region          561..574
                     /region_name="Region of interest in the sequence"
                     /experiment="experimental evidence, no additional details
                     recorded"
                     /note="Hypervariable region that may play important roles
                     toward cell migration. {ECO:0000250}."
     Bond            563..601
                     /bond_type="disulfide"
                     /experiment="experimental evidence, no additional details
                     recorded"
                     /note="{ECO:0000250}."
     Site            572
                     /site_type="glycosylation"
                     /experiment="experimental evidence, no additional details
                     recorded"
                     /note="N-linked (GlcNAc...). {ECO:0000255}."
     Bond            595..606
                     /bond_type="disulfide"
                     /experiment="experimental evidence, no additional details
                     recorded"
                     /note="{ECO:0000250}."
ORIGIN      
        1 mievllvtic ftvfpyqgss iilesgnvnd yevvypqkvp alpkggvqnp qpetkyedtm
       61 qyefhvngep vvlhlernkg lfsedyteth yapdgreitt sppvqdhcyy hgyiqneads
      121 saaisacdgl kghfkhrget yfieplklsn seshaiykde hvekedeipk icgvtqttse
      181 sdepiekisq ltntpeqdry lqvkkyiely vvvdnrmyrn ynsnrdaine rvyemvntln
      241 vmyrplnffi aligleiwsn qdeiniepev avtlrsfgew rnttllprkr ndnaqlltgi
      301 dfngatvgla yvgtlcsptq svaviqdhsk rtsmvastma helghnlgin hdsascncna
      361 gpcimsatis nqpfskfssc svqehqryll rvrpqcilnk plstdivtpp vcgnyfverg
      421 eecdcgspqd cqsaccnatt ckpqheaqcd sgeccekckf kkagaecraa kddcdlpesc
      481 tgqsakcptd sfqrnghpcq nnegycyngk cpimtnqcia lggpgvnvsp decftlkqnv
      541 pecgfcrien grkipcaekd kmcgkllcek gnatcicfpt thdpdygmve pgtkcgdgkv
      601 cinrqcvdvq tay
//
VERSION     Q8QG88.1  GI:82214993
DBSOURCE    UniProtKB: locus VM36A_BOTIN, accession Q8QG88;
            class: standard.
            created: Apr 29, 2008.
            sequence updated: Jun 1, 2002.
            annotation updated: Jan 7, 2015.
            xrefs: AF490534.1, AAM09693.1
            xrefs (non-sequence databases): ProteinModelPortal:Q8QG88,
            SMR:Q8QG88, MEROPS:M12.140, HOVERGEN:HBG006978, GO:0005576,
            GO:0004222, GO:0008270, Gene3D:3.40.390.10, Gene3D:4.10.70.10,
            InterPro:IPR006586, InterPro:IPR001762, InterPro:IPR018358,
            InterPro:IPR024079, InterPro:IPR001590, InterPro:IPR002870,
            Pfam:PF08516, Pfam:PF00200, Pfam:PF01562, Pfam:PF01421,
            PRINTS:PR00289, SMART:SM00608, SMART:SM00050, SUPFAM:SSF57552,
            PROSITE:PS50215, PROSITE:PS00427, PROSITE:PS50214, PROSITE:PS00142
KEYWORDS    Calcium; Disulfide bond; Glycoprotein; Hemostasis impairing toxin;
            Hydrolase; Metal-binding; Metalloprotease; Protease; Secreted;
            Signal; Toxin; Zinc.
SOURCE      Bothrops insularis (golden lancehead)
  ORGANISM  Bothrops insularis
            Eukaryota; Metazoa; Chordata; Craniata; Vertebrata; Euteleostomi;
            Lepidosauria; Squamata; Bifurcata; Unidentata; Episquamata;
            Toxicofera; Serpentes; Colubroidea; Viperidae; Crotalinae;
            Bothrops.
REFERENCE   1  (residues 1 to 610)
  AUTHORS   Junqueira-de-Azevedo Ide,L. and Ho,P.L.
  TITLE     A survey of gene expression and diversity in the venom glands of
            the pitviper snake Bothrops insularis through the generation of
            expressed sequence tags (ESTs)
  JOURNAL   Gene 299 (1-2), 279-291 (2002)
   PUBMED   12459276
  REMARK    NUCLEOTIDE SEQUENCE [MRNA].;
            TISSUE=Venom gland
COMMENT     [FUNCTION] Snake venom metalloproteinase that impairs hemostasis in
            the envenomed animal. {ECO:0000250}.
            [COFACTOR] Name=Zn(2+); Xref=ChEBI:CHEBI:29105;
            Evidence={ECO:0000250}; Note=Binds 1 zinc ion per subunit.
            {ECO:0000250}.
            [SUBUNIT] Monomer. {ECO:0000250}.
            [SUBCELLULAR LOCATION] Secreted {ECO:0000250}.
            [TISSUE SPECIFICITY] Expressed by the venom gland.
            [SIMILARITY] Belongs to the venom metalloproteinase (M12B) family.
            P-III subfamily. P-IIIa sub-subfamily. {ECO:0000305}.
            [SIMILARITY] Contains 1 disintegrin domain.
            {ECO:0000255|PROSITE-ProRule:PRU00068}.
            [SIMILARITY] Contains 1 peptidase M12B domain.
            {ECO:0000255|PROSITE-ProRule:PRU00276}.
FEATURES             Location/Qualifiers
     source          1..610
                     /organism="Bothrops insularis"
                     /db_xref="taxon:8723"
     Protein         1..610
                     /product="Zinc metalloproteinase-disintegrin-like BITM06A"
                     /EC_number="3.4.24.-"
                     /note="Snake venom metalloproteinase; SVMP"
                     /UniProtKB_evidence="Evidence at transcript level"
     Region          1..20
                     /region_name="Signal"
                     /experiment="experimental evidence, no additional details
                     recorded"
                     /note="{ECO:0000255}."
     Region          21..189
                     /region_name="Propeptide"
                     /experiment="experimental evidence, no additional details
                     recorded"
                     /note="{ECO:0000250}. /FTId=PRO_0000330005."
     Region          31..152
                     /region_name="Pep_M12B_propep"
                     /note="Reprolysin family propeptide; pfam01562"
                     /db_xref="CDD:250707"
     Region          190..610
                     /region_name="Mature chain"
                     /experiment="experimental evidence, no additional details
                     recorded"
                     /note="Zinc metalloproteinase-disintegrin-like BITM06A.
                     /FTId=PRO_0000330006."
     Region          198..394
                     /region_name="Domain"
                     /experiment="experimental evidence, no additional details
                     recorded"
                     /note="Peptidase M12B.
                     {ECO:0000255|PROSITE-ProRule:PRU00276}."
     Region          198..394
                     /region_name="Reprolysin"
                     /note="Reprolysin (M12B) family zinc metalloprotease;
                     pfam01421"
                     /db_xref="CDD:250606"
     Region          198..392
                     /region_name="ZnMc_adamalysin_II_like"
                     /note="Zinc-dependent metalloprotease; adamalysin_II_like
                     subfamily. Adamalysin II is a snake venom zinc
                     endopeptidase. This subfamily contains other snake venom
                     metalloproteinases, as well as membrane-anchored
                     metalloproteases belonging to the ADAM family; cd04269"
                     /db_xref="CDD:239797"
     Site            201
                     /site_type="metal-binding"
                     /experiment="experimental evidence, no additional details
                     recorded"
                     /note="Calcium 1. {ECO:0000250}."
     Site            285
                     /site_type="metal-binding"
                     /experiment="experimental evidence, no additional details
                     recorded"
                     /note="Calcium 1. {ECO:0000250}."
     Bond            309..389
                     /bond_type="disulfide"
                     /experiment="experimental evidence, no additional details
                     recorded"
                     /note="{ECO:0000250}."
     Site            order(334..335,338,344)
                     /site_type="active"
                     /db_xref="CDD:239797"
     Site            334
                     /site_type="metal-binding"
                     /experiment="experimental evidence, no additional details
                     recorded"
                     /note="Zinc; catalytic. {ECO:0000250}."
     Site            335
                     /site_type="active"
                     /experiment="experimental evidence, no additional details
                     recorded"
                     /note="{ECO:0000255|PROSITE-ProRule:PRU00276,
                     ECO:0000255|PROSITE-ProRule:PRU10095}."
     Site            338
                     /site_type="metal-binding"
                     /experiment="experimental evidence, no additional details
                     recorded"
                     /note="Zinc; catalytic. {ECO:0000250}."
     Site            344
                     /site_type="metal-binding"
                     /experiment="experimental evidence, no additional details
                     recorded"
                     /note="Zinc; catalytic. {ECO:0000250}."
     Bond            349..373
                     /bond_type="disulfide"
                     /experiment="experimental evidence, no additional details
                     recorded"
                     /note="{ECO:0000250}."
     Bond            351..356
                     /bond_type="disulfide"
                     /experiment="experimental evidence, no additional details
                     recorded"
                     /note="{ECO:0000250}."
     Site            372
                     /site_type="glycosylation"
                     /experiment="experimental evidence, no additional details
                     recorded"
                     /note="N-linked (GlcNAc...). {ECO:0000255}."
     Site            389
                     /site_type="metal-binding"
                     /experiment="experimental evidence, no additional details
                     recorded"
                     /note="Calcium 1; via carbonyl oxygen. {ECO:0000250}."
     Site            392
                     /site_type="metal-binding"
                     /experiment="experimental evidence, no additional details
                     recorded"
                     /note="Calcium 1. {ECO:0000250}."
     Region          402..488
                     /region_name="Domain"
                     /experiment="experimental evidence, no additional details
                     recorded"
                     /note="Disintegrin.
                     {ECO:0000255|PROSITE-ProRule:PRU00068}."
     Site            404
                     /site_type="metal-binding"
                     /experiment="experimental evidence, no additional details
                     recorded"
                     /note="Calcium 2; via carbonyl oxygen. {ECO:0000250}."
     Bond            405..434
                     /bond_type="disulfide"
                     /experiment="experimental evidence, no additional details
                     recorded"
                     /note="{ECO:0000250}."
     Site            407
                     /site_type="metal-binding"
                     /experiment="experimental evidence, no additional details
                     recorded"
                     /note="Calcium 2. {ECO:0000250}."
     Site            409
                     /site_type="metal-binding"
                     /experiment="experimental evidence, no additional details
                     recorded"
                     /note="Calcium 2; via carbonyl oxygen. {ECO:0000250}."
     Region          411..486
                     /region_name="Disintegrin"
                     /note="Disintegrin; pfam00200"
                     /db_xref="CDD:249673"
     Site            411
                     /site_type="metal-binding"
                     /experiment="experimental evidence, no additional details
                     recorded"
                     /note="Calcium 2. {ECO:0000250}."
     Site            414
                     /site_type="metal-binding"
                     /experiment="experimental evidence, no additional details
                     recorded"
                     /note="Calcium 2. {ECO:0000250}."
     Bond            416..429
                     /bond_type="disulfide"
                     /experiment="experimental evidence, no additional details
                     recorded"
                     /note="{ECO:0000250}."
     Site            417
                     /site_type="metal-binding"
                     /experiment="experimental evidence, no additional details
                     recorded"
                     /note="Calcium 2. {ECO:0000250}."
     Bond            418..424
                     /bond_type="disulfide"
                     /experiment="experimental evidence, no additional details
                     recorded"
                     /note="{ECO:0000250}."
     Bond            428..451
                     /bond_type="disulfide"
                     /experiment="experimental evidence, no additional details
                     recorded"
                     /note="{ECO:0000250}."
     Bond            442..448
                     /bond_type="disulfide"
                     /experiment="experimental evidence, no additional details
                     recorded"
                     /note="{ECO:0000250}."
     Bond            447..473
                     /bond_type="disulfide"
                     /experiment="experimental evidence, no additional details
                     recorded"
                     /note="{ECO:0000250}."
     Bond            460..480
                     /bond_type="disulfide"
                     /experiment="experimental evidence, no additional details
                     recorded"
                     /note="{ECO:0000250}."
     Region          466..468
                     /region_name="Short sequence motif of biological interest"
                     /experiment="experimental evidence, no additional details
                     recorded"
                     /note="D/ECD-tripeptide."
     Bond            467..499
                     /bond_type="disulfide"
                     /experiment="experimental evidence, no additional details
                     recorded"
                     /note="{ECO:0000250}."
     Site            468
                     /site_type="metal-binding"
                     /experiment="experimental evidence, no additional details
                     recorded"
                     /note="Calcium 3. {ECO:0000250}."
     Site            469
                     /site_type="metal-binding"
                     /experiment="experimental evidence, no additional details
                     recorded"
                     /note="Calcium 3; via carbonyl oxygen. {ECO:0000250}."
     Site            471
                     /site_type="metal-binding"
                     /experiment="experimental evidence, no additional details
                     recorded"
                     /note="Calcium 3. {ECO:0000250}."
     Site            483
                     /site_type="metal-binding"
                     /experiment="experimental evidence, no additional details
                     recorded"
                     /note="Calcium 3. {ECO:0000250}."
     Site            484
                     /site_type="metal-binding"
                     /experiment="experimental evidence, no additional details
                     recorded"
                     /note="Calcium 3; via carbonyl oxygen. {ECO:0000250}."
     Region          488..606
                     /region_name="ACR"
                     /note="ADAM Cysteine-Rich Domain; smart00608"
                     /db_xref="CDD:214743"
     Region          489..610
                     /region_name="Compositionally biased region"
                     /experiment="experimental evidence, no additional details
                     recorded"
                     /note="Cys-rich."
     Bond            492..504
                     /bond_type="disulfide"
                     /experiment="experimental evidence, no additional details
                     recorded"
                     /note="{ECO:0000250}."
     Bond            511..561
                     /bond_type="disulfide"
                     /experiment="experimental evidence, no additional details
                     recorded"
                     /note="{ECO:0000250}."
     Bond            526..572
                     /bond_type="disulfide"
                     /experiment="experimental evidence, no additional details
                     recorded"
                     /note="{ECO:0000250}."
     Bond            539..549
                     /bond_type="disulfide"
                     /experiment="experimental evidence, no additional details
                     recorded"
                     /note="{ECO:0000250}."
     Bond            556..598
                     /bond_type="disulfide"
                     /experiment="experimental evidence, no additional details
                     recorded"
                     /note="{ECO:0000250}."
     Bond            592..603
                     /bond_type="disulfide"
                     /experiment="experimental evidence, no additional details
                     recorded"
                     /note="{ECO:0000250}."
ORIGIN      
        1 miqvllvtic laafpyqgss iilesgnvnd yevvyprkvt alpkgavqpk yedamqyefk
       61 vngepvvlhl eknkglfskd ysethyspdg reittypave dhcyyhgrie ndadstasis
      121 acnglkghfk lqretyfiep lklsnseaha vfkyenveke deapkmcgvt qnwksyepik
      181 kasqlvvtae qqkynpfryv elfivvdqem vtknngdldk ikarmyelan ivneilryly
      241 mhaalvglei wsngdkitvk pdvdytlnsf aewrktdllt rkkhdnaqll taidfngpti
      301 gyayigsmch pkrsvaived yspinlvvav imahemghnl gihhdtdfcs cgdypcimgp
      361 tisnepskff sncsyiqcwd fimkenpqci lneplgtdiv sppvcgnell evgeecdcgt
      421 pencqneccd aatcklksgs qcghgdcceq ckfsksgtec rasmsecdpa ehctgqssec
      481 padvfhkngq pcldnygycy ngncpimyhq cyalfgadvy eaedscfkdn qkgnyygycr
      541 kengkkipca pedvkcgrly ckdnspgqnn pckmfysndd ehkgmvlpgt kcadgkvcsn
      601 ghcvdvatay
//
VERSION     J3SDW8.1  GI:597502331
DBSOURCE    UniProtKB: locus VM38_CROAD, accession J3SDW8;
            class: standard.
            created: Mar 19, 2014.
            sequence updated: Oct 31, 2012.
            annotation updated: Jan 7, 2015.
            xrefs: JU173720.1, AFJ49246.1
            xrefs (non-sequence databases): ProteinModelPortal:J3SDW8,
            GO:0005576, GO:0004222, GO:0008270, Gene3D:3.40.390.10,
            Gene3D:4.10.70.10, InterPro:IPR006586, InterPro:IPR001762,
            InterPro:IPR018358, InterPro:IPR024079, InterPro:IPR001590,
            InterPro:IPR002870, Pfam:PF08516, Pfam:PF00200, Pfam:PF01562,
            Pfam:PF01421, PRINTS:PR00289, SMART:SM00608, SMART:SM00050,
            SUPFAM:SSF57552, PROSITE:PS50215, PROSITE:PS00427, PROSITE:PS50214
KEYWORDS    Calcium; Cell adhesion impairing toxin; Disulfide bond;
            Glycoprotein; Hemostasis impairing toxin; Hydrolase; Metal-binding;
            Metalloprotease; Protease; Secreted; Signal; Toxin; Zinc; Zymogen.
SOURCE      Crotalus adamanteus (eastern diamondback rattlesnake)
  ORGANISM  Crotalus adamanteus
            Eukaryota; Metazoa; Chordata; Craniata; Vertebrata; Euteleostomi;
            Lepidosauria; Squamata; Bifurcata; Unidentata; Episquamata;
            Toxicofera; Serpentes; Colubroidea; Viperidae; Crotalinae;
            Crotalus.
REFERENCE   1  (residues 1 to 612)
  AUTHORS   Rokyta,D.R., Lemmon,A.R., Margres,M.J. and Aronow,K.
  TITLE     The venom-gland transcriptome of the eastern diamondback
            rattlesnake (Crotalus adamanteus)
  JOURNAL   BMC Genomics 13, 312 (2012)
   PUBMED   23025625
  REMARK    NUCLEOTIDE SEQUENCE [MRNA].;
            TISSUE=Venom gland
            Publication Status: Online-Only
REFERENCE   2  (residues 1 to 612)
  AUTHORS   Margres,M.J., McGivern,J.J., Wray,K.P., Seavy,M., Calvin,K. and
            Rokyta,D.R.
  TITLE     Linking the transcriptome and proteome to characterize the venom of
            the eastern diamondback rattlesnake (Crotalus adamanteus)
  JOURNAL   J Proteomics 96, 145-158 (2014)
   PUBMED   24231107
  REMARK    IDENTIFICATION BY MASS SPECTROMETRY.;
            TISSUE=Venom
COMMENT     [FUNCTION] Snake venom metalloproteinase that impairs hemostasis in
            the envenomed animal. {ECO:0000250}.
            [COFACTOR] Name=Zn(2+); Xref=ChEBI:CHEBI:29105;
            Evidence={ECO:0000250}; Note=Binds 1 zinc ion per subunit.
            {ECO:0000250}.
            [SUBCELLULAR LOCATION] Secreted.
            [TISSUE SPECIFICITY] Expressed by the venom gland.
            [MISCELLANEOUS] The disintegrin domain belongs to the long
            disintegrin subfamily.
            [SIMILARITY] Belongs to the venom metalloproteinase (M12B) family.
            P-III subfamily. {ECO:0000305}.
            [SIMILARITY] Contains 1 disintegrin domain.
            {ECO:0000255|PROSITE-ProRule:PRU00068}.
            [SIMILARITY] Contains 1 peptidase M12B domain.
            {ECO:0000255|PROSITE-ProRule:PRU00276}.
FEATURES             Location/Qualifiers
     source          1..612
                     /organism="Crotalus adamanteus"
                     /db_xref="taxon:8729"
     Protein         1..612
                     /product="Zinc metalloproteinase-disintegrin-like 8"
                     /EC_number="3.4.24.-"
                     /note="Snake venom metalloproteinase; SVMP"
                     /UniProtKB_evidence="Evidence at protein level"
     Region          1..20
                     /region_name="Signal"
                     /experiment="experimental evidence, no additional details
                     recorded"
                     /note="{ECO:0000255}."
     Region          21..189
                     /region_name="Propeptide"
                     /experiment="experimental evidence, no additional details
                     recorded"
                     /note="{ECO:0000250}. /FTId=PRO_0000425630."
     Region          31..152
                     /region_name="Pep_M12B_propep"
                     /note="Reprolysin family propeptide; pfam01562"
                     /db_xref="CDD:250707"
     Region          190..612
                     /region_name="Mature chain"
                     /experiment="experimental evidence, no additional details
                     recorded"
                     /note="Zinc metalloproteinase-disintegrin-like 8.
                     /FTId=PRO_0000425631."
     Region          199..395
                     /region_name="Domain"
                     /experiment="experimental evidence, no additional details
                     recorded"
                     /note="Peptidase M12B.
                     {ECO:0000255|PROSITE-ProRule:PRU00276}."
     Region          199..395
                     /region_name="Reprolysin"
                     /note="Reprolysin (M12B) family zinc metalloprotease;
                     pfam01421"
                     /db_xref="CDD:250606"
     Region          199..393
                     /region_name="ZnMc_adamalysin_II_like"
                     /note="Zinc-dependent metalloprotease; adamalysin_II_like
                     subfamily. Adamalysin II is a snake venom zinc
                     endopeptidase. This subfamily contains other snake venom
                     metalloproteinases, as well as membrane-anchored
                     metalloproteases belonging to the ADAM family; cd04269"
                     /db_xref="CDD:239797"
     Site            202
                     /site_type="metal-binding"
                     /experiment="experimental evidence, no additional details
                     recorded"
                     /note="Calcium 1. {ECO:0000250}."
     Site            218
                     /site_type="glycosylation"
                     /experiment="experimental evidence, no additional details
                     recorded"
                     /note="N-linked (GlcNAc...). {ECO:0000255}."
     Site            286
                     /site_type="metal-binding"
                     /experiment="experimental evidence, no additional details
                     recorded"
                     /note="Calcium 1. {ECO:0000250}."
     Bond            310..390
                     /bond_type="disulfide"
                     /experiment="experimental evidence, no additional details
                     recorded"
                     /note="{ECO:0000250}."
     Site            order(335..336,339,345)
                     /site_type="active"
                     /db_xref="CDD:239797"
     Site            335
                     /site_type="metal-binding"
                     /experiment="experimental evidence, no additional details
                     recorded"
                     /note="Zinc; catalytic.
                     {ECO:0000255|PROSITE-ProRule:PRU00276}."
     Site            336
                     /site_type="active"
                     /experiment="experimental evidence, no additional details
                     recorded"
                     /note="{ECO:0000255|PROSITE-ProRule:PRU00276}."
     Site            339
                     /site_type="metal-binding"
                     /experiment="experimental evidence, no additional details
                     recorded"
                     /note="Zinc; catalytic.
                     {ECO:0000255|PROSITE-ProRule:PRU00276}."
     Site            345
                     /site_type="metal-binding"
                     /experiment="experimental evidence, no additional details
                     recorded"
                     /note="Zinc; catalytic.
                     {ECO:0000255|PROSITE-ProRule:PRU00276}."
     Bond            350..374
                     /bond_type="disulfide"
                     /experiment="experimental evidence, no additional details
                     recorded"
                     /note="{ECO:0000250}."
     Bond            352..357
                     /bond_type="disulfide"
                     /experiment="experimental evidence, no additional details
                     recorded"
                     /note="{ECO:0000250}."
     Site            390
                     /site_type="metal-binding"
                     /experiment="experimental evidence, no additional details
                     recorded"
                     /note="Calcium 1; via carbonyl oxygen. {ECO:0000250}."
     Site            393
                     /site_type="metal-binding"
                     /experiment="experimental evidence, no additional details
                     recorded"
                     /note="Calcium 1. {ECO:0000250}."
     Region          403..489
                     /region_name="Domain"
                     /experiment="experimental evidence, no additional details
                     recorded"
                     /note="Disintegrin.
                     {ECO:0000255|PROSITE-ProRule:PRU00068}."
     Site            405
                     /site_type="metal-binding"
                     /experiment="experimental evidence, no additional details
                     recorded"
                     /note="Calcium 2; via carbonyl oxygen. {ECO:0000250}."
     Bond            406..435
                     /bond_type="disulfide"
                     /experiment="experimental evidence, no additional details
                     recorded"
                     /note="{ECO:0000250}."
     Site            408
                     /site_type="metal-binding"
                     /experiment="experimental evidence, no additional details
                     recorded"
                     /note="Calcium 2. {ECO:0000250}."
     Site            410
                     /site_type="metal-binding"
                     /experiment="experimental evidence, no additional details
                     recorded"
                     /note="Calcium 2; via carbonyl oxygen. {ECO:0000250}."
     Region          412..487
                     /region_name="Disintegrin"
                     /note="Disintegrin; pfam00200"
                     /db_xref="CDD:249673"
     Site            412
                     /site_type="metal-binding"
                     /experiment="experimental evidence, no additional details
                     recorded"
                     /note="Calcium 2. {ECO:0000250}."
     Site            415
                     /site_type="metal-binding"
                     /experiment="experimental evidence, no additional details
                     recorded"
                     /note="Calcium 2. {ECO:0000250}."
     Bond            417..430
                     /bond_type="disulfide"
                     /experiment="experimental evidence, no additional details
                     recorded"
                     /note="{ECO:0000250}."
     Site            418
                     /site_type="metal-binding"
                     /experiment="experimental evidence, no additional details
                     recorded"
                     /note="Calcium 2. {ECO:0000250}."
     Bond            419..425
                     /bond_type="disulfide"
                     /experiment="experimental evidence, no additional details
                     recorded"
                     /note="{ECO:0000250}."
     Bond            429..452
                     /bond_type="disulfide"
                     /experiment="experimental evidence, no additional details
                     recorded"
                     /note="{ECO:0000250}."
     Bond            443..449
                     /bond_type="disulfide"
                     /experiment="experimental evidence, no additional details
                     recorded"
                     /note="{ECO:0000250}."
     Bond            448..474
                     /bond_type="disulfide"
                     /experiment="experimental evidence, no additional details
                     recorded"
                     /note="{ECO:0000250}."
     Bond            461..481
                     /bond_type="disulfide"
                     /experiment="experimental evidence, no additional details
                     recorded"
                     /note="{ECO:0000250}."
     Region          467..469
                     /region_name="Short sequence motif of biological interest"
                     /experiment="experimental evidence, no additional details
                     recorded"
                     /note="D/ECD-tripeptide."
     Bond            468..500
                     /bond_type="disulfide"
                     /experiment="experimental evidence, no additional details
                     recorded"
                     /note="{ECO:0000250}."
     Region          488..608
                     /region_name="ACR"
                     /note="ADAM Cysteine-Rich Domain; smart00608"
                     /db_xref="CDD:214743"
     Region          490..612
                     /region_name="Compositionally biased region"
                     /experiment="experimental evidence, no additional details
                     recorded"
                     /note="Cys-rich."
     Bond            493..505
                     /bond_type="disulfide"
                     /experiment="experimental evidence, no additional details
                     recorded"
                     /note="{ECO:0000250}."
     Site            502
                     /site_type="glycosylation"
                     /experiment="experimental evidence, no additional details
                     recorded"
                     /note="N-linked (GlcNAc...). {ECO:0000255}."
     Bond            512..562
                     /bond_type="disulfide"
                     /experiment="experimental evidence, no additional details
                     recorded"
                     /note="{ECO:0000250}."
     Bond            527..573
                     /bond_type="disulfide"
                     /experiment="experimental evidence, no additional details
                     recorded"
                     /note="{ECO:0000250}."
     Bond            540..550
                     /bond_type="disulfide"
                     /experiment="experimental evidence, no additional details
                     recorded"
                     /note="{ECO:0000250}."
     Bond            557..599
                     /bond_type="disulfide"
                     /experiment="experimental evidence, no additional details
                     recorded"
                     /note="{ECO:0000250}."
     Bond            593..605
                     /bond_type="disulfide"
                     /experiment="experimental evidence, no additional details
                     recorded"
                     /note="{ECO:0000250}."
ORIGIN      
        1 miqvllvtic lavfpyqgss iilgsgnvnd yevvyprkvt alpkgaaqpk yedtmqyefk
       61 vngepvvlhl eknkglfsed ysethyspdg reittyppve dhcyyhgriq ndadstasis
      121 acnglkghfk lqgemyliep lelsdseaha vfkyenveke deapkmcgvt qnwesyepik
      181 kasqlnltpe qqrylntkky ielvivadnv mvkkytsnst airtriyacv ntlnliyraf
      241 nihialvgie iwsngdlinv tsaanvtldl fgnwrrrvll rhkrhdnaql ltaidfdgpt
      301 vglaygasmc dprfatgivq dhskldimva vtmahelghn lgmnhdgnqc ncggnpcims
      361 atlnfepayq fsdcsrdehw rylidnrppc ilnkpsitdi vsppvcgnyf vevgeecdcg
      421 lparcqnpcc naatcklrpg tqcedgecce qcqfkgagte craassecdi aesctgqsad
      481 cptddfqrng qpclnnngyc yngtcptldd qcisffgssk tvapdvcfnl nlqgqgdfyc
      541 rrentrifpc apqdkkcgrl fcvlgptgnt iscqstysqs dldigmvdlg tkcgdgrvcn
      601 strqcvdvnt ay
//
VERSION     F8RKW0.1  GI:586946335
DBSOURCE    UniProtKB: locus VM38_DRYCN, accession F8RKW0;
            class: standard.
            created: Feb 19, 2014.
            sequence updated: Sep 21, 2011.
            annotation updated: Jan 7, 2015.
            xrefs: HM627203.1, AEH95530.1
            xrefs (non-sequence databases): ProteinModelPortal:F8RKW0,
            MEROPS:M12.236, GO:0005576, GO:0004222, GO:0008270,
            Gene3D:3.40.390.10, Gene3D:4.10.70.10, InterPro:IPR006586,
            InterPro:IPR001762, InterPro:IPR018358, InterPro:IPR024079,
            InterPro:IPR001590, InterPro:IPR002870, Pfam:PF08516, Pfam:PF00200,
            Pfam:PF01562, Pfam:PF01421, PRINTS:PR00289, SMART:SM00608,
            SMART:SM00050, SUPFAM:SSF57552, PROSITE:PS50215, PROSITE:PS00427,
            PROSITE:PS50214, PROSITE:PS00142
KEYWORDS    Calcium; Disulfide bond; Glycoprotein; Hemostasis impairing toxin;
            Hydrolase; Metal-binding; Metalloprotease; Protease; Secreted;
            Signal; Toxin; Zinc; Zymogen.
SOURCE      Drysdalia coronoides
  ORGANISM  Drysdalia coronoides
            Eukaryota; Metazoa; Chordata; Craniata; Vertebrata; Euteleostomi;
            Lepidosauria; Squamata; Bifurcata; Unidentata; Episquamata;
            Toxicofera; Serpentes; Colubroidea; Elapidae; Notechinae;
            Drysdalia.
REFERENCE   1  (residues 1 to 613)
  AUTHORS   Chatrath,S.T., Chapeaurouge,A., Lin,Q., Lim,T.K., Dunstan,N.,
            Mirtschin,P., Kumar,P.P. and Kini,R.M.
  TITLE     Identification of novel proteins from the venom of a cryptic snake
            Drysdalia coronoides by a combined transcriptomics and proteomics
            approach
  JOURNAL   J. Proteome Res. 10 (2), 739-750 (2011)
   PUBMED   21133350
  REMARK    NUCLEOTIDE SEQUENCE [MRNA], AND IDENTIFICATION BY MASS
            SPECTROMETRY.;
            TISSUE=Venom, and Venom gland
COMMENT     [FUNCTION] Snake venom zinc metalloproteinase that may impair
            hemostasis in the prey.
            [COFACTOR] Name=Zn(2+); Xref=ChEBI:CHEBI:29105;
            Evidence={ECO:0000250}; Note=Binds 1 zinc ion per subunit.
            {ECO:0000250}.
            [SUBUNIT] Monomer. {ECO:0000250}.
            [SUBCELLULAR LOCATION] Secreted.
            [TISSUE SPECIFICITY] Expressed by the venom gland.
            [SIMILARITY] Belongs to the venom metalloproteinase (M12B) family.
            P-III subfamily. {ECO:0000305}.
            [SIMILARITY] Contains 1 disintegrin domain.
            {ECO:0000255|PROSITE-ProRule:PRU00068}.
            [SIMILARITY] Contains 1 peptidase M12B domain.
            {ECO:0000255|PROSITE-ProRule:PRU00276}.
FEATURES             Location/Qualifiers
     source          1..613
                     /organism="Drysdalia coronoides"
                     /db_xref="taxon:66186"
     Protein         1..613
                     /product="Zinc metalloproteinase-disintegrin-like MTP8"
                     /EC_number="3.4.24.-"
                     /note="Snake venom metalloproteinase; SVMP"
                     /UniProtKB_evidence="Evidence at protein level"
     Region          1..20
                     /region_name="Signal"
                     /experiment="experimental evidence, no additional details
                     recorded"
                     /note="{ECO:0000255}."
     Region          21..191
                     /region_name="Propeptide"
                     /experiment="experimental evidence, no additional details
                     recorded"
                     /note="{ECO:0000255}. /FTId=PRO_0000425504."
     Region          31..157
                     /region_name="Pep_M12B_propep"
                     /note="Reprolysin family propeptide; pfam01562"
                     /db_xref="CDD:250707"
     Region          192..613
                     /region_name="Mature chain"
                     /experiment="experimental evidence, no additional details
                     recorded"
                     /note="Zinc metalloproteinase-disintegrin-like MTP8.
                     /FTId=PRO_0000425505."
     Region          205..401
                     /region_name="Domain"
                     /experiment="experimental evidence, no additional details
                     recorded"
                     /note="Peptidase M12B.
                     {ECO:0000255|PROSITE-ProRule:PRU00276}."
     Region          205..401
                     /region_name="Reprolysin"
                     /note="Reprolysin (M12B) family zinc metalloprotease;
                     pfam01421"
                     /db_xref="CDD:250606"
     Region          205..399
                     /region_name="ZnMc_adamalysin_II_like"
                     /note="Zinc-dependent metalloprotease; adamalysin_II_like
                     subfamily. Adamalysin II is a snake venom zinc
                     endopeptidase. This subfamily contains other snake venom
                     metalloproteinases, as well as membrane-anchored
                     metalloproteases belonging to the ADAM family; cd04269"
                     /db_xref="CDD:239797"
     Site            208
                     /site_type="metal-binding"
                     /experiment="experimental evidence, no additional details
                     recorded"
                     /note="Calcium 1. {ECO:0000250}."
     Site            282
                     /site_type="glycosylation"
                     /experiment="experimental evidence, no additional details
                     recorded"
                     /note="N-linked (GlcNAc...). {ECO:0000255}."
     Site            292
                     /site_type="metal-binding"
                     /experiment="experimental evidence, no additional details
                     recorded"
                     /note="Calcium 1. {ECO:0000250}."
     Bond            316..396
                     /bond_type="disulfide"
                     /experiment="experimental evidence, no additional details
                     recorded"
                     /note="{ECO:0000250}."
     Site            order(341..342,345,351)
                     /site_type="active"
                     /db_xref="CDD:239797"
     Site            341
                     /site_type="metal-binding"
                     /experiment="experimental evidence, no additional details
                     recorded"
                     /note="Zinc; catalytic. {ECO:0000250}."
     Site            345
                     /site_type="metal-binding"
                     /experiment="experimental evidence, no additional details
                     recorded"
                     /note="Zinc; catalytic. {ECO:0000250}."
     Site            351
                     /site_type="metal-binding"
                     /experiment="experimental evidence, no additional details
                     recorded"
                     /note="Zinc; catalytic. {ECO:0000250}."
     Bond            356..380
                     /bond_type="disulfide"
                     /experiment="experimental evidence, no additional details
                     recorded"
                     /note="{ECO:0000250}."
     Bond            358..363
                     /bond_type="disulfide"
                     /experiment="experimental evidence, no additional details
                     recorded"
                     /note="{ECO:0000250}."
     Site            396
                     /site_type="metal-binding"
                     /experiment="experimental evidence, no additional details
                     recorded"
                     /note="Calcium 1; via carbonyl oxygen. {ECO:0000250}."
     Site            399
                     /site_type="metal-binding"
                     /experiment="experimental evidence, no additional details
                     recorded"
                     /note="Calcium 1. {ECO:0000250}."
     Region          409..495
                     /region_name="Domain"
                     /experiment="experimental evidence, no additional details
                     recorded"
                     /note="Disintegrin.
                     {ECO:0000255|PROSITE-ProRule:PRU00068}."
     Bond            412..441
                     /bond_type="disulfide"
                     /experiment="experimental evidence, no additional details
                     recorded"
                     /note="{ECO:0000250}."
     Site            414
                     /site_type="metal-binding"
                     /experiment="experimental evidence, no additional details
                     recorded"
                     /note="Calcium 2. {ECO:0000250}."
     Site            416
                     /site_type="metal-binding"
                     /experiment="experimental evidence, no additional details
                     recorded"
                     /note="Calcium 2; via carbonyl oxygen. {ECO:0000250}."
     Region          418..493
                     /region_name="Disintegrin"
                     /note="Disintegrin; pfam00200"
                     /db_xref="CDD:249673"
     Site            418
                     /site_type="metal-binding"
                     /experiment="experimental evidence, no additional details
                     recorded"
                     /note="Calcium 2. {ECO:0000250}."
     Site            421
                     /site_type="metal-binding"
                     /experiment="experimental evidence, no additional details
                     recorded"
                     /note="Calcium 2. {ECO:0000250}."
     Bond            423..436
                     /bond_type="disulfide"
                     /experiment="experimental evidence, no additional details
                     recorded"
                     /note="{ECO:0000250}."
     Site            424
                     /site_type="metal-binding"
                     /experiment="experimental evidence, no additional details
                     recorded"
                     /note="Calcium 2. {ECO:0000250}."
     Bond            425..431
                     /bond_type="disulfide"
                     /experiment="experimental evidence, no additional details
                     recorded"
                     /note="{ECO:0000250}."
     Bond            435..458
                     /bond_type="disulfide"
                     /experiment="experimental evidence, no additional details
                     recorded"
                     /note="{ECO:0000250}."
     Site            437
                     /site_type="glycosylation"
                     /experiment="experimental evidence, no additional details
                     recorded"
                     /note="N-linked (GlcNAc...). {ECO:0000255}."
     Bond            449..455
                     /bond_type="disulfide"
                     /experiment="experimental evidence, no additional details
                     recorded"
                     /note="{ECO:0000250}."
     Bond            454..480
                     /bond_type="disulfide"
                     /experiment="experimental evidence, no additional details
                     recorded"
                     /note="{ECO:0000250}."
     Bond            467..487
                     /bond_type="disulfide"
                     /experiment="experimental evidence, no additional details
                     recorded"
                     /note="{ECO:0000250}."
     Region          473..475
                     /region_name="Short sequence motif of biological interest"
                     /experiment="experimental evidence, no additional details
                     recorded"
                     /note="D/ECD-tripeptide."
     Bond            474..506
                     /bond_type="disulfide"
                     /experiment="experimental evidence, no additional details
                     recorded"
                     /note="{ECO:0000250}."
     Site            475
                     /site_type="metal-binding"
                     /experiment="experimental evidence, no additional details
                     recorded"
                     /note="Calcium 3. {ECO:0000250}."
     Site            476
                     /site_type="metal-binding"
                     /experiment="experimental evidence, no additional details
                     recorded"
                     /note="Calcium 3; via carbonyl oxygen. {ECO:0000250}."
     Site            478
                     /site_type="metal-binding"
                     /experiment="experimental evidence, no additional details
                     recorded"
                     /note="Calcium 3. {ECO:0000250}."
     Site            490
                     /site_type="metal-binding"
                     /experiment="experimental evidence, no additional details
                     recorded"
                     /note="Calcium 3. {ECO:0000250}."
     Region          494..609
                     /region_name="ACR"
                     /note="ADAM Cysteine-Rich Domain; smart00608"
                     /db_xref="CDD:214743"
     Region          496..613
                     /region_name="Compositionally biased region"
                     /experiment="experimental evidence, no additional details
                     recorded"
                     /note="Cys-rich."
     Bond            499..511
                     /bond_type="disulfide"
                     /experiment="experimental evidence, no additional details
                     recorded"
                     /note="{ECO:0000250}."
     Bond            518..568
                     /bond_type="disulfide"
                     /experiment="experimental evidence, no additional details
                     recorded"
                     /note="{ECO:0000250}."
     Bond            533..575
                     /bond_type="disulfide"
                     /experiment="experimental evidence, no additional details
                     recorded"
                     /note="{ECO:0000250}."
     Bond            543..577
                     /bond_type="disulfide"
                     /experiment="experimental evidence, no additional details
                     recorded"
                     /note="{ECO:0000250}."
     Bond            546..556
                     /bond_type="disulfide"
                     /experiment="experimental evidence, no additional details
                     recorded"
                     /note="{ECO:0000250}."
     Site            550
                     /site_type="glycosylation"
                     /experiment="experimental evidence, no additional details
                     recorded"
                     /note="N-linked (GlcNAc...). {ECO:0000255}."
     Bond            563..601
                     /bond_type="disulfide"
                     /experiment="experimental evidence, no additional details
                     recorded"
                     /note="{ECO:0000250}."
     Site            572
                     /site_type="glycosylation"
                     /experiment="experimental evidence, no additional details
                     recorded"
                     /note="N-linked (GlcNAc...). {ECO:0000255}."
     Bond            595..606
                     /bond_type="disulfide"
                     /experiment="experimental evidence, no additional details
                     recorded"
                     /note="{ECO:0000250}."
ORIGIN      
        1 mievllvtic ftvfpyqgsp iilesgnvnd yevvypqkvp alpkggvqnp qpetkyedtm
       61 qyefhvngep vvlhlernkg lfsedyteth yapdgreitt sppvqdhcyy hgyiqneads
      121 saaisacdgl kghfkhrget yfieplklsn seshaiykde hvekedeipk icgvtqttse
      181 sdetiekisq ltntpeqdry lqvkkyiely vvvdnrmyrn ynsnrdaine rvyemvntln
      241 vmyrplnffi aligleiwsn qdeiniepev avtlrsfgew rnttllprkr ndnaqlltgi
      301 dfngatvgla yvgtlcrptq svaviqdhsk rtsmvastma helghnlgin hdsascncna
      361 gpcimsatis nqplsefssc svqehqryll rvrpqcilnk plrkdivtpp vcgnyfverg
      421 eecdcgspqd cqsaccnatt cklqheaqcd sgecceqckf kkagaecraa kddcdlpesc
      481 tgqsakcptd sfqrnghpcq nnqgycyngk climtnqcia lkgpgvnvsp decftlkqnd
      541 pecgfcrien gtkipcaekd kmcgkllcqe gnatcicfpt tddpdygmve pgtkcgdgkv
      601 cinrqcvdvq tay
//
VERSION     F8RKV9.1  GI:586946336
DBSOURCE    UniProtKB: locus VM39_DRYCN, accession F8RKV9;
            class: standard.
            created: Feb 19, 2014.
            sequence updated: Sep 21, 2011.
            annotation updated: Jan 7, 2015.
            xrefs: HM627202.1, AEH95529.1
            xrefs (non-sequence databases): ProteinModelPortal:F8RKV9,
            MEROPS:M12.236, GO:0005576, GO:0004222, GO:0008270,
            Gene3D:3.40.390.10, Gene3D:4.10.70.10, InterPro:IPR006586,
            InterPro:IPR001762, InterPro:IPR018358, InterPro:IPR024079,
            InterPro:IPR001590, InterPro:IPR002870, Pfam:PF08516, Pfam:PF00200,
            Pfam:PF01562, Pfam:PF01421, PRINTS:PR00289, SMART:SM00608,
            SMART:SM00050, SUPFAM:SSF57552, PROSITE:PS50215, PROSITE:PS00427,
            PROSITE:PS50214, PROSITE:PS00142
KEYWORDS    Calcium; Disulfide bond; Glycoprotein; Hemostasis impairing toxin;
            Hydrolase; Metal-binding; Metalloprotease; Protease; Secreted;
            Signal; Toxin; Zinc; Zymogen.
SOURCE      Drysdalia coronoides
  ORGANISM  Drysdalia coronoides
            Eukaryota; Metazoa; Chordata; Craniata; Vertebrata; Euteleostomi;
            Lepidosauria; Squamata; Bifurcata; Unidentata; Episquamata;
            Toxicofera; Serpentes; Colubroidea; Elapidae; Notechinae;
            Drysdalia.
REFERENCE   1  (residues 1 to 611)
  AUTHORS   Chatrath,S.T., Chapeaurouge,A., Lin,Q., Lim,T.K., Dunstan,N.,
            Mirtschin,P., Kumar,P.P. and Kini,R.M.
  TITLE     Identification of novel proteins from the venom of a cryptic snake
            Drysdalia coronoides by a combined transcriptomics and proteomics
            approach
  JOURNAL   J. Proteome Res. 10 (2), 739-750 (2011)
   PUBMED   21133350
  REMARK    NUCLEOTIDE SEQUENCE [MRNA], AND IDENTIFICATION BY MASS
            SPECTROMETRY.;
            TISSUE=Venom, and Venom gland
COMMENT     [FUNCTION] Snake venom zinc metalloproteinase that may impair
            hemostasis in the prey.
            [COFACTOR] Name=Zn(2+); Xref=ChEBI:CHEBI:29105;
            Evidence={ECO:0000250}; Note=Binds 1 zinc ion per subunit.
            {ECO:0000250}.
            [SUBUNIT] Monomer. {ECO:0000250}.
            [SUBCELLULAR LOCATION] Secreted.
            [TISSUE SPECIFICITY] Expressed by the venom gland.
            [SIMILARITY] Belongs to the venom metalloproteinase (M12B) family.
            P-III subfamily. {ECO:0000305}.
            [SIMILARITY] Contains 1 disintegrin domain.
            {ECO:0000255|PROSITE-ProRule:PRU00068}.
            [SIMILARITY] Contains 1 peptidase M12B domain.
            {ECO:0000255|PROSITE-ProRule:PRU00276}.
FEATURES             Location/Qualifiers
     source          1..611
                     /organism="Drysdalia coronoides"
                     /db_xref="taxon:66186"
     Protein         1..611
                     /product="Zinc metalloproteinase-disintegrin-like MTP9"
                     /EC_number="3.4.24.-"
                     /note="Snake venom metalloproteinase; SVMP"
                     /UniProtKB_evidence="Evidence at protein level"
     Region          1..20
                     /region_name="Signal"
                     /experiment="experimental evidence, no additional details
                     recorded"
                     /note="{ECO:0000255}."
     Region          21..191
                     /region_name="Propeptide"
                     /experiment="experimental evidence, no additional details
                     recorded"
                     /note="{ECO:0000255}. /FTId=PRO_0000425502."
     Region          31..157
                     /region_name="Pep_M12B_propep"
                     /note="Reprolysin family propeptide; pfam01562"
                     /db_xref="CDD:250707"
     Region          192..611
                     /region_name="Mature chain"
                     /experiment="experimental evidence, no additional details
                     recorded"
                     /note="Zinc metalloproteinase-disintegrin-like MTP9.
                     /FTId=PRO_0000425503."
     Region          205..401
                     /region_name="Domain"
                     /experiment="experimental evidence, no additional details
                     recorded"
                     /note="Peptidase M12B.
                     {ECO:0000255|PROSITE-ProRule:PRU00276}."
     Region          205..401
                     /region_name="Reprolysin"
                     /note="Reprolysin (M12B) family zinc metalloprotease;
                     pfam01421"
                     /db_xref="CDD:250606"
     Region          205..399
                     /region_name="ZnMc_adamalysin_II_like"
                     /note="Zinc-dependent metalloprotease; adamalysin_II_like
                     subfamily. Adamalysin II is a snake venom zinc
                     endopeptidase. This subfamily contains other snake venom
                     metalloproteinases, as well as membrane-anchored
                     metalloproteases belonging to the ADAM family; cd04269"
                     /db_xref="CDD:239797"
     Site            208
                     /site_type="metal-binding"
                     /experiment="experimental evidence, no additional details
                     recorded"
                     /note="Calcium 1. {ECO:0000250}."
     Site            282
                     /site_type="glycosylation"
                     /experiment="experimental evidence, no additional details
                     recorded"
                     /note="N-linked (GlcNAc...). {ECO:0000255}."
     Site            292
                     /site_type="metal-binding"
                     /experiment="experimental evidence, no additional details
                     recorded"
                     /note="Calcium 1. {ECO:0000250}."
     Bond            316..396
                     /bond_type="disulfide"
                     /experiment="experimental evidence, no additional details
                     recorded"
                     /note="{ECO:0000250}."
     Site            order(341..342,345,351)
                     /site_type="active"
                     /db_xref="CDD:239797"
     Site            341
                     /site_type="metal-binding"
                     /experiment="experimental evidence, no additional details
                     recorded"
                     /note="Zinc; catalytic. {ECO:0000250}."
     Site            345
                     /site_type="metal-binding"
                     /experiment="experimental evidence, no additional details
                     recorded"
                     /note="Zinc; catalytic. {ECO:0000250}."
     Site            351
                     /site_type="metal-binding"
                     /experiment="experimental evidence, no additional details
                     recorded"
                     /note="Zinc; catalytic. {ECO:0000250}."
     Bond            356..380
                     /bond_type="disulfide"
                     /experiment="experimental evidence, no additional details
                     recorded"
                     /note="{ECO:0000250}."
     Bond            358..363
                     /bond_type="disulfide"
                     /experiment="experimental evidence, no additional details
                     recorded"
                     /note="{ECO:0000250}."
     Site            396
                     /site_type="metal-binding"
                     /experiment="experimental evidence, no additional details
                     recorded"
                     /note="Calcium 1; via carbonyl oxygen. {ECO:0000250}."
     Site            399
                     /site_type="metal-binding"
                     /experiment="experimental evidence, no additional details
                     recorded"
                     /note="Calcium 1. {ECO:0000250}."
     Region          409..493
                     /region_name="Domain"
                     /experiment="experimental evidence, no additional details
                     recorded"
                     /note="Disintegrin.
                     {ECO:0000255|PROSITE-ProRule:PRU00068}."
     Bond            412..441
                     /bond_type="disulfide"
                     /experiment="experimental evidence, no additional details
                     recorded"
                     /note="{ECO:0000250}."
     Site            414
                     /site_type="metal-binding"
                     /experiment="experimental evidence, no additional details
                     recorded"
                     /note="Calcium 2. {ECO:0000250}."
     Site            416
                     /site_type="metal-binding"
                     /experiment="experimental evidence, no additional details
                     recorded"
                     /note="Calcium 2; via carbonyl oxygen. {ECO:0000250}."
     Region          418..491
                     /region_name="Disintegrin"
                     /note="Disintegrin; pfam00200"
                     /db_xref="CDD:249673"
     Site            418
                     /site_type="metal-binding"
                     /experiment="experimental evidence, no additional details
                     recorded"
                     /note="Calcium 2. {ECO:0000250}."
     Site            421
                     /site_type="metal-binding"
                     /experiment="experimental evidence, no additional details
                     recorded"
                     /note="Calcium 2. {ECO:0000250}."
     Bond            423..436
                     /bond_type="disulfide"
                     /experiment="experimental evidence, no additional details
                     recorded"
                     /note="{ECO:0000250}."
     Site            424
                     /site_type="metal-binding"
                     /experiment="experimental evidence, no additional details
                     recorded"
                     /note="Calcium 2. {ECO:0000250}."
     Bond            425..431
                     /bond_type="disulfide"
                     /experiment="experimental evidence, no additional details
                     recorded"
                     /note="{ECO:0000250}."
     Bond            435..456
                     /bond_type="disulfide"
                     /experiment="experimental evidence, no additional details
                     recorded"
                     /note="{ECO:0000250}."
     Bond            447..453
                     /bond_type="disulfide"
                     /experiment="experimental evidence, no additional details
                     recorded"
                     /note="{ECO:0000250}."
     Bond            452..478
                     /bond_type="disulfide"
                     /experiment="experimental evidence, no additional details
                     recorded"
                     /note="{ECO:0000250}."
     Bond            465..485
                     /bond_type="disulfide"
                     /experiment="experimental evidence, no additional details
                     recorded"
                     /note="{ECO:0000250}."
     Region          471..473
                     /region_name="Short sequence motif of biological interest"
                     /experiment="experimental evidence, no additional details
                     recorded"
                     /note="D/ECD-tripeptide."
     Bond            472..504
                     /bond_type="disulfide"
                     /experiment="experimental evidence, no additional details
                     recorded"
                     /note="{ECO:0000250}."
     Site            473
                     /site_type="metal-binding"
                     /experiment="experimental evidence, no additional details
                     recorded"
                     /note="Calcium 3. {ECO:0000250}."
     Site            474
                     /site_type="metal-binding"
                     /experiment="experimental evidence, no additional details
                     recorded"
                     /note="Calcium 3; via carbonyl oxygen. {ECO:0000250}."
     Site            476
                     /site_type="metal-binding"
                     /experiment="experimental evidence, no additional details
                     recorded"
                     /note="Calcium 3. {ECO:0000250}."
     Site            488
                     /site_type="metal-binding"
                     /experiment="experimental evidence, no additional details
                     recorded"
                     /note="Calcium 3. {ECO:0000250}."
     Region          492..607
                     /region_name="ACR"
                     /note="ADAM Cysteine-Rich Domain; smart00608"
                     /db_xref="CDD:214743"
     Region          494..611
                     /region_name="Compositionally biased region"
                     /experiment="experimental evidence, no additional details
                     recorded"
                     /note="Cys-rich."
     Bond            497..509
                     /bond_type="disulfide"
                     /experiment="experimental evidence, no additional details
                     recorded"
                     /note="{ECO:0000250}."
     Bond            516..566
                     /bond_type="disulfide"
                     /experiment="experimental evidence, no additional details
                     recorded"
                     /note="{ECO:0000250}."
     Bond            531..573
                     /bond_type="disulfide"
                     /experiment="experimental evidence, no additional details
                     recorded"
                     /note="{ECO:0000250}."
     Bond            541..575
                     /bond_type="disulfide"
                     /experiment="experimental evidence, no additional details
                     recorded"
                     /note="{ECO:0000250}."
     Bond            544..554
                     /bond_type="disulfide"
                     /experiment="experimental evidence, no additional details
                     recorded"
                     /note="{ECO:0000250}."
     Site            548
                     /site_type="glycosylation"
                     /experiment="experimental evidence, no additional details
                     recorded"
                     /note="N-linked (GlcNAc...). {ECO:0000255}."
     Bond            561..599
                     /bond_type="disulfide"
                     /experiment="experimental evidence, no additional details
                     recorded"
                     /note="{ECO:0000250}."
     Site            570
                     /site_type="glycosylation"
                     /experiment="experimental evidence, no additional details
                     recorded"
                     /note="N-linked (GlcNAc...). {ECO:0000255}."
     Bond            593..604
                     /bond_type="disulfide"
                     /experiment="experimental evidence, no additional details
                     recorded"
                     /note="{ECO:0000250}."
ORIGIN      
        1 mievllvtic ftvfpyqgss iilesgnvnd yevvypqkvp alpkggvqnp qpetkyedtm
       61 qyefhvngep vvlhlernkg lfsedyteth yapdgreitt sppvqdhcyy hgyiqneads
      121 saaisacdgl kghfkhrget yfieplklsn seshaiykde hvekedeipk icgvtqttse
      181 sdepiekisq ltntpeqdry lqvkkyiely vvvdnrmyrn ynsnrdaine rvyemvntln
      241 vmyrplnffi aligleiwsn qdeiniepev avtlrsfgew rnttllprkr ndnaqlltgi
      301 dfngatvgla yvgtlcrptq svaviqdhsk rtsmvastma helghnlgin hdsascncna
      361 gpcimsatis nqplsefssc svqehqryll rvrpqcilnk plstdivtpp vcgnyfverg
      421 eecdcgspqd cqdaccnaat cklqhdcdsg ecceqckfkk agaecraakd dcdlpesctg
      481 qsaecptdsf qrnghpcqnn qgycyngkcp imtnqcialk gpgvnvspde cftlkqndpe
      541 cgfcriengt kipcaekdkm cgkllcqegn atcicfpttd dpdygmvepg tkcgdgkvci
      601 nrqcvdvqta y
//
VERSION     Q9W6M5.2  GI:387912878
DBSOURCE    UniProtKB: locus VM3AH_DEIAC, accession Q9W6M5;
            class: standard.
            extra accessions:C7E3Q3,Q6Q274
            created: May 16, 2006.
            sequence updated: May 16, 2012.
            annotation updated: Mar 4, 2015.
            xrefs: AY566610.1, AAS57937.1, AF141379.1, AAD27891.1, GQ245980.1,
            ACT33415.1
            xrefs (non-sequence databases): ProteinModelPortal:Q9W6M5,
            SMR:Q9W6M5, MEROPS:M12.334, HOVERGEN:HBG006978, GO:0005576,
            GO:0005509, GO:0004222, GO:0008270, Gene3D:3.40.390.10,
            Gene3D:4.10.70.10, InterPro:IPR006586, InterPro:IPR001762,
            InterPro:IPR018358, InterPro:IPR024079, InterPro:IPR001590,
            InterPro:IPR002870, Pfam:PF08516, Pfam:PF00200, Pfam:PF01562,
            Pfam:PF01421, PRINTS:PR00289, SMART:SM00608, SMART:SM00050,
            SUPFAM:SSF57552, PROSITE:PS50215, PROSITE:PS00427, PROSITE:PS50214,
            PROSITE:PS00142
KEYWORDS    Calcium; Direct protein sequencing; Disulfide bond; Glycoprotein;
            Hemorrhagic toxin; Hemostasis impairing toxin; Hydrolase;
            Metal-binding; Metalloprotease; Platelet aggregation inhibiting
            toxin; Protease; Pyrrolidone carboxylic acid; Secreted; Signal;
            Toxin; Zinc; Zymogen.
SOURCE      Deinagkistrodon acutus (Chinese moccasin)
  ORGANISM  Deinagkistrodon acutus
            Eukaryota; Metazoa; Chordata; Craniata; Vertebrata; Euteleostomi;
            Lepidosauria; Squamata; Bifurcata; Unidentata; Episquamata;
            Toxicofera; Serpentes; Colubroidea; Viperidae; Crotalinae;
            Deinagkistrodon.
REFERENCE   1  (residues 1 to 610)
  AUTHORS   Wang,W.J., Shih,C.H. and Huang,T.F.
  TITLE     Primary structure and antiplatelet mechanism of a snake venom
            metalloproteinase, acurhagin, from Agkistrodon acutus venom
  JOURNAL   Biochimie 87 (12), 1065-1077 (2005)
   PUBMED   16023283
  REMARK    NUCLEOTIDE SEQUENCE [MRNA], PARTIAL PROTEIN SEQUENCE, FUNCTION,
            ENZYME REGULATION, AND SUBUNIT.;
            TISSUE=Venom gland
REFERENCE   2  (residues 1 to 610)
  AUTHORS   Liu,Q.D., Qian,Y.W., Xu,W.H. and Liu,J.
  TITLE     Direct Submission
  JOURNAL   Submitted (??-APR-1999)
  REMARK    NUCLEOTIDE SEQUENCE [MRNA].;
            TISSUE=Venom gland {ECO:0000312|EMBL:AAD27891.1}
REFERENCE   3  (residues 1 to 610)
  AUTHORS   Gao,Y.X., Zhu,Z.Q. and Teng,M.K.
  TITLE     Direct Submission
  JOURNAL   Submitted (??-JUN-2009)
  REMARK    NUCLEOTIDE SEQUENCE [MRNA] OF 1-584.
REFERENCE   4  (residues 1 to 610)
  AUTHORS   Wang,W.J. and Huang,T.F.
  TITLE     Purification and characterization of a novel metalloproteinase,
            acurhagin, from Agkistrodon acutus venom
  JOURNAL   Thromb. Haemost. 87 (4), 641-650 (2002)
   PUBMED   12008947
  REMARK    PARTIAL PROTEIN SEQUENCE, FUNCTION, ENZYME REGULATION, SUBUNIT, AND
            MASS SPECTROMETRY.;
            TISSUE=Venom
REFERENCE   5  (residues 1 to 610)
  AUTHORS   Chen,H.S., Tsai,H.Y., Wang,Y.M. and Tsai,I.H.
  TITLE     P-III hemorrhagic metalloproteinases from Russell's viper venom:
            cloning, characterization, phylogenetic and functional site
            analyses
  JOURNAL   Biochimie 90 (10), 1486-1498 (2008)
   PUBMED   18554518
  REMARK    BIOPHYSICOCHEMICAL PROPERTIES.;
            TISSUE=Venom
COMMENT     On or before May 18, 2012 this sequence version replaced
            gi:82202791, gi:82224779.
            [FUNCTION] Snake venom zinc metalloprotease that causes hemorrhage
            and dose-dependently inhibits platelet aggregation triggered by
            collagen. This inhibition is due to its binding to glycoprotein VI
            (GP6) and collagen. The binding to GP6 results in inhibition of the
            signaling pathway (decrease of tyrosine phosphorylation of
            signaling proteins such as Syk, LAT, PI3-K and PLCgamma2).
            Preferentially cleaves alpha chain (FGA) of fibrinogen, followed by
            beta chain (FGB). Also degrades the extracellular matrix protein
            fibronectin (FN1), and cleaves collagen and von Willebrand factor
            (VWF). {ECO:0000269|PubMed:12008947, ECO:0000269|PubMed:16023283}.
            [COFACTOR] Name=Zn(2+); Xref=ChEBI:CHEBI:29105;
            Evidence={ECO:0000250|UniProtKB:Q9PW35}; Note=Binds 1 zinc ion per
            subunit. {ECO:0000250|UniProtKB:Q9PW35}.
            [ENZYME REGULATION] The proteinase activity is slightly enhanced by
            Ca(2+) and Mg(2+), but is completely inhibited by Zn(2+). Is
            completely inhibited by phenanthroline and EDTA. Not inhibited by
            PMSF. {ECO:0000269|PubMed:12008947, ECO:0000269|PubMed:16023283}.
            [BIOPHYSICOCHEMICAL PROPERTIES] Kinetic parameters: KM=9.4 uM for
            NFF-2 (fluorogenic substrates with cleavage at Ala-Nva)
            {ECO:0000269|PubMed:18554518}.
            [SUBUNIT] Monomer. {ECO:0000269|PubMed:12008947,
            ECO:0000269|PubMed:16023283}.
            [SUBCELLULAR LOCATION] Secreted.
            [TISSUE SPECIFICITY] Expressed by the venom gland.
            [PTM] N-glycosylated.
            [MASS SPECTROMETRY] Mass=48133; Method=Unknown; Range=192-610;
            Evidence={ECO:0000269|PubMed:12008947}.
            [MISCELLANEOUS] Does not degrade gamma chain of fibrinogen
            (PubMed:12008947). Does not inhibit collagen-induced platelet
            aggregation by activating alpha-2/beta-1 integrin (ITGA2/ITGB1), or
            by inhibiting alpha-IIb/beta-3 (ITGA2B/ITGB3) interaction with
            fibrinogen. Does not cleave platelet membrane glycoproteins,
            including glycoprotein VI (GP6), GPIbalpha (GP1BA) and beta-3
            integrin (ITGB3) (PubMed:12008947). {ECO:0000305|PubMed:12008947}.
            [SIMILARITY] Belongs to the venom metalloproteinase (M12B) family.
            P-III subfamily. P-IIIa sub-subfamily. {ECO:0000305}.
            [SIMILARITY] Contains 1 disintegrin domain.
            {ECO:0000255|PROSITE-ProRule:PRU00068}.
            [SIMILARITY] Contains 1 peptidase M12B domain.
            {ECO:0000255|PROSITE-ProRule:PRU00276}.
FEATURES             Location/Qualifiers
     source          1..610
                     /organism="Deinagkistrodon acutus"
                     /db_xref="taxon:36307"
     Protein         1..610
                     /product="Zinc metalloproteinase-disintegrin-like
                     acurhagin"
                     /EC_number="3.4.24.-"
                     /note="Acur; Acutolysin e2; Snake venom metalloproteinase;
                     Zinc metalloproteinase-disintegrin-like acutolysin-E;
                     SVMP"
                     /UniProtKB_evidence="Evidence at protein level"
     Region          1..20
                     /region_name="Signal"
                     /experiment="experimental evidence, no additional details
                     recorded"
                     /note="{ECO:0000255}."
     Region          21..191
                     /region_name="Propeptide"
                     /experiment="experimental evidence, no additional details
                     recorded"
                     /note="{ECO:0000250}. /FTId=PRO_0000330010."
     Region          31..152
                     /region_name="Pep_M12B_propep"
                     /note="Reprolysin family propeptide; pfam01562"
                     /db_xref="CDD:250707"
     Region          160
                     /region_name="Conflict"
                     /experiment="experimental evidence, no additional details
                     recorded"
                     /note="Missing (in Ref. 2; AAD27891 and 3; ACT33415).
                     {ECO:0000305}."
     Region          182
                     /region_name="Conflict"
                     /experiment="experimental evidence, no additional details
                     recorded"
                     /note="I -> V (in Ref. 3; ACT33415). {ECO:0000305}."
     Region          192..610
                     /region_name="Mature chain"
                     /experiment="experimental evidence, no additional details
                     recorded"
                     /note="Zinc metalloproteinase-disintegrin-like acurhagin.
                     /FTId=PRO_0000235853."
     Site            192
                     /site_type="pyrrolidone-carboxylic-acid"
                     /experiment="experimental evidence, no additional details
                     recorded"
                     /note=". {ECO:0000250}."
     Region          198..394
                     /region_name="Domain"
                     /experiment="experimental evidence, no additional details
                     recorded"
                     /note="Peptidase M12B.
                     {ECO:0000255|PROSITE-ProRule:PRU00276}."
     Region          198..394
                     /region_name="Reprolysin"
                     /note="Reprolysin (M12B) family zinc metalloprotease;
                     pfam01421"
                     /db_xref="CDD:250606"
     Region          198..392
                     /region_name="ZnMc_adamalysin_II_like"
                     /note="Zinc-dependent metalloprotease; adamalysin_II_like
                     subfamily. Adamalysin II is a snake venom zinc
                     endopeptidase. This subfamily contains other snake venom
                     metalloproteinases, as well as membrane-anchored
                     metalloproteases belonging to the ADAM family; cd04269"
                     /db_xref="CDD:239797"
     Site            201
                     /site_type="metal-binding"
                     /experiment="experimental evidence, no additional details
                     recorded"
                     /note="Calcium 1. {ECO:0000250}."
     Region          204
                     /region_name="Conflict"
                     /experiment="experimental evidence, no additional details
                     recorded"
                     /note="V -> F (in Ref. 3; ACT33415). {ECO:0000305}."
     Region          222
                     /region_name="Conflict"
                     /experiment="experimental evidence, no additional details
                     recorded"
                     /note="K -> I (in Ref. 2; AAD27891). {ECO:0000305}."
     Site            285
                     /site_type="metal-binding"
                     /experiment="experimental evidence, no additional details
                     recorded"
                     /note="Calcium 1. {ECO:0000250}."
     Bond            309..389
                     /bond_type="disulfide"
                     /experiment="experimental evidence, no additional details
                     recorded"
                     /note="{ECO:0000250|UniProtKB:O93523}."
     Site            order(334..335,338,344)
                     /site_type="active"
                     /db_xref="CDD:239797"
     Site            334
                     /site_type="metal-binding"
                     /experiment="experimental evidence, no additional details
                     recorded"
                     /note="Zinc; catalytic. {ECO:0000250}."
     Site            335
                     /site_type="active"
                     /experiment="experimental evidence, no additional details
                     recorded"
                     /note="{ECO:0000255|PROSITE-ProRule:PRU00276,
                     ECO:0000255|PROSITE-ProRule:PRU10095}."
     Site            338
                     /site_type="metal-binding"
                     /experiment="experimental evidence, no additional details
                     recorded"
                     /note="Zinc; catalytic. {ECO:0000250}."
     Site            344
                     /site_type="metal-binding"
                     /experiment="experimental evidence, no additional details
                     recorded"
                     /note="Zinc; catalytic. {ECO:0000250}."
     Bond            349..373
                     /bond_type="disulfide"
                     /experiment="experimental evidence, no additional details
                     recorded"
                     /note="{ECO:0000250|UniProtKB:O93523}."
     Bond            351..356
                     /bond_type="disulfide"
                     /experiment="experimental evidence, no additional details
                     recorded"
                     /note="{ECO:0000250|UniProtKB:O93523}."
     Site            372
                     /site_type="glycosylation"
                     /experiment="experimental evidence, no additional details
                     recorded"
                     /note="N-linked (GlcNAc...). {ECO:0000255}."
     Site            389
                     /site_type="metal-binding"
                     /experiment="experimental evidence, no additional details
                     recorded"
                     /note="Calcium 1; via carbonyl oxygen. {ECO:0000250}."
     Site            392
                     /site_type="metal-binding"
                     /experiment="experimental evidence, no additional details
                     recorded"
                     /note="Calcium 1. {ECO:0000250}."
     Region          402..488
                     /region_name="Domain"
                     /experiment="experimental evidence, no additional details
                     recorded"
                     /note="Disintegrin.
                     {ECO:0000255|PROSITE-ProRule:PRU00068}."
     Bond            405..434
                     /bond_type="disulfide"
                     /experiment="experimental evidence, no additional details
                     recorded"
                     /note="{ECO:0000250|UniProtKB:O93523}."
     Site            407
                     /site_type="metal-binding"
                     /experiment="experimental evidence, no additional details
                     recorded"
                     /note="Calcium 2. {ECO:0000250}."
     Site            409
                     /site_type="metal-binding"
                     /experiment="experimental evidence, no additional details
                     recorded"
                     /note="Calcium 2; via carbonyl oxygen. {ECO:0000250}."
     Region          411..486
                     /region_name="Disintegrin"
                     /note="Disintegrin; pfam00200"
                     /db_xref="CDD:249673"
     Site            411
                     /site_type="metal-binding"
                     /experiment="experimental evidence, no additional details
                     recorded"
                     /note="Calcium 2. {ECO:0000250}."
     Site            414
                     /site_type="metal-binding"
                     /experiment="experimental evidence, no additional details
                     recorded"
                     /note="Calcium 2. {ECO:0000250}."
     Bond            416..429
                     /bond_type="disulfide"
                     /experiment="experimental evidence, no additional details
                     recorded"
                     /note="{ECO:0000250|UniProtKB:O93523}."
     Site            417
                     /site_type="metal-binding"
                     /experiment="experimental evidence, no additional details
                     recorded"
                     /note="Calcium 2. {ECO:0000250}."
     Bond            418..424
                     /bond_type="disulfide"
                     /experiment="experimental evidence, no additional details
                     recorded"
                     /note="{ECO:0000250|UniProtKB:O93523}."
     Region          427
                     /region_name="Conflict"
                     /experiment="experimental evidence, no additional details
                     recorded"
                     /note="E -> P (in Ref. 3; ACT33415). {ECO:0000305}."
     Bond            428..451
                     /bond_type="disulfide"
                     /experiment="experimental evidence, no additional details
                     recorded"
                     /note="{ECO:0000250|UniProtKB:O93523}."
     Bond            442..448
                     /bond_type="disulfide"
                     /experiment="experimental evidence, no additional details
                     recorded"
                     /note="{ECO:0000250|UniProtKB:O93523}."
     Region          446
                     /region_name="Conflict"
                     /experiment="experimental evidence, no additional details
                     recorded"
                     /note="D -> K (in Ref. 2; AAD27891 and 3; ACT33415).
                     {ECO:0000305}."
     Bond            447..473
                     /bond_type="disulfide"
                     /experiment="experimental evidence, no additional details
                     recorded"
                     /note="{ECO:0000250|UniProtKB:O93523}."
     Bond            460..480
                     /bond_type="disulfide"
                     /experiment="experimental evidence, no additional details
                     recorded"
                     /note="{ECO:0000250|UniProtKB:O93523}."
     Region          466..468
                     /region_name="Short sequence motif of biological interest"
                     /experiment="experimental evidence, no additional details
                     recorded"
                     /note="D/ECD-tripeptide."
     Bond            467..499
                     /bond_type="disulfide"
                     /experiment="experimental evidence, no additional details
                     recorded"
                     /note="{ECO:0000250|UniProtKB:O93523}."
     Site            468
                     /site_type="metal-binding"
                     /experiment="experimental evidence, no additional details
                     recorded"
                     /note="Calcium 3. {ECO:0000250}."
     Site            469
                     /site_type="metal-binding"
                     /experiment="experimental evidence, no additional details
                     recorded"
                     /note="Calcium 3; via carbonyl oxygen. {ECO:0000250}."
     Site            471
                     /site_type="metal-binding"
                     /experiment="experimental evidence, no additional details
                     recorded"
                     /note="Calcium 3. {ECO:0000250}."
     Site            483
                     /site_type="metal-binding"
                     /experiment="experimental evidence, no additional details
                     recorded"
                     /note="Calcium 3. {ECO:0000250}."
     Site            484
                     /site_type="metal-binding"
                     /experiment="experimental evidence, no additional details
                     recorded"
                     /note="Calcium 3; via carbonyl oxygen. {ECO:0000250}."
     Region          488..606
                     /region_name="ACR"
                     /note="ADAM Cysteine-Rich Domain; smart00608"
                     /db_xref="CDD:214743"
     Region          489..610
                     /region_name="Compositionally biased region"
                     /experiment="experimental evidence, no additional details
                     recorded"
                     /note="Cys-rich."
     Bond            492..504
                     /bond_type="disulfide"
                     /experiment="experimental evidence, no additional details
                     recorded"
                     /note="{ECO:0000250|UniProtKB:O93523}."
     Bond            511..561
                     /bond_type="disulfide"
                     /experiment="experimental evidence, no additional details
                     recorded"
                     /note="{ECO:0000250|UniProtKB:O93523}."
     Region          518..519
                     /region_name="Conflict"
                     /experiment="experimental evidence, no additional details
                     recorded"
                     /note="DI -> EV (in Ref. 2; AAD27891). {ECO:0000305}."
     Bond            526..572
                     /bond_type="disulfide"
                     /experiment="experimental evidence, no additional details
                     recorded"
                     /note="{ECO:0000250|UniProtKB:O93523}."
     Bond            539..549
                     /bond_type="disulfide"
                     /experiment="experimental evidence, no additional details
                     recorded"
                     /note="{ECO:0000250|UniProtKB:O93523}."
     Bond            556..598
                     /bond_type="disulfide"
                     /experiment="experimental evidence, no additional details
                     recorded"
                     /note="{ECO:0000250|UniProtKB:O93523}."
     Bond            592..603
                     /bond_type="disulfide"
                     /experiment="experimental evidence, no additional details
                     recorded"
                     /note="{ECO:0000250|UniProtKB:O93523}."
ORIGIN      
        1 miqvllvtic laafpyqgss iilesgdvnd yevvyprkvt alpkgavqqk yedamqyefk
       61 vngepvvlhl eknkhlfskd ysethyspdg reitinppve dhcyyhgrie ndgdstasis
      121 acnglkgnfk lqgetyliep mklsdseaha vfkyenveke deapkmcgvt qkwksyepik
      181 kisqlnlipe qqiydpfkyv etvvvvdkam vtkyngdldk iktkmyeaan nmnemyrymf
      241 frvvmvglii wteedkitvk pdvdytlnaf aewrktylla ekkhdnaqli tgidfrgsii
      301 gyayigsmch pkrsvgiiqd yspinlvlav imahemghnl gihhddgycy cggypcimgp
      361 sispepskff sncsyiqcwd fimnhnpeci dneplgtdii spplcgnell evgeecdcgt
      421 pencqneccd aatcklksgs qcghgdcceq ckfrtsgtec rasmsecdpa ehctgqssec
      481 padvfhknge pcldnygycy ngncpimyhq cyalfgadiy eaedscfesn kkgnyygycr
      541 kengkkipca sedvkcgrly ckddspgqnn pckmfysndd ehkgmvlpgt kcadgkvcsn
      601 ghcvdvttay
//
VERSION     Q1PS45.1  GI:123889662
DBSOURCE    UniProtKB: locus VM3AK_DEIAC, accession Q1PS45;
            class: standard.
            created: Jun 10, 2008.
            sequence updated: May 16, 2006.
            annotation updated: Jan 7, 2015.
            xrefs: DQ263750.1, ABB79955.1
            xrefs (non-sequence databases): ProteinModelPortal:Q1PS45,
            SMR:Q1PS45, MEROPS:M12.315, HOVERGEN:HBG006978, GO:0005576,
            GO:0004222, GO:0008270, GO:0006915, Gene3D:3.40.390.10,
            Gene3D:4.10.70.10, InterPro:IPR006586, InterPro:IPR001762,
            InterPro:IPR018358, InterPro:IPR024079, InterPro:IPR001590,
            InterPro:IPR002870, Pfam:PF08516, Pfam:PF00200, Pfam:PF01562,
            Pfam:PF01421, PRINTS:PR00289, SMART:SM00608, SMART:SM00050,
            SUPFAM:SSF57552, PROSITE:PS50215, PROSITE:PS00427, PROSITE:PS50214,
            PROSITE:PS00142
KEYWORDS    Apoptosis; Calcium; Cell adhesion impairing toxin; Disulfide bond;
            Glycoprotein; Hemostasis impairing toxin; Hydrolase; Metal-binding;
            Metalloprotease; Platelet aggregation inhibiting toxin; Protease;
            Secreted; Signal; Toxin; Zinc; Zymogen.
SOURCE      Deinagkistrodon acutus (Chinese moccasin)
  ORGANISM  Deinagkistrodon acutus
            Eukaryota; Metazoa; Chordata; Craniata; Vertebrata; Euteleostomi;
            Lepidosauria; Squamata; Bifurcata; Unidentata; Episquamata;
            Toxicofera; Serpentes; Colubroidea; Viperidae; Crotalinae;
            Deinagkistrodon.
REFERENCE   1  (residues 1 to 608)
  AUTHORS   Liu,Q., Hu,S., Yin,W., Zhang,X., Su,X., Li,C., Qiu,P. and Yan,G.
  TITLE     Direct Submission
  JOURNAL   Submitted (??-OCT-2005)
  REMARK    NUCLEOTIDE SEQUENCE [MRNA].;
            TISSUE=Venom gland
COMMENT     [FUNCTION] Strongly inhibits the collagen-induced human platelet
            aggregation. Hydrolyzes the Aalpha-chain of fibrinogen (FGA),
            without cleavage of Bbeta- and gamma-chains. Induces apoptosis and
            strongly inhibits proliferation of endothelial cells as well as
            adhesion of the cells to extracellular matrix proteins (By
            similarity). {ECO:0000250}.
            [COFACTOR] Name=Zn(2+); Xref=ChEBI:CHEBI:29105;
            Evidence={ECO:0000250}; Note=Binds 1 zinc ion per subunit.
            {ECO:0000250}.
            [ENZYME REGULATION] Inhibited by EDTA and EGTA. Not inhibited by
            PMSF, antipain, pepstatin, and iodoacetamide (By similarity).
            {ECO:0000250}.
            [SUBUNIT] Homodimer; disulfide-linked. {ECO:0000250}.
            [SUBCELLULAR LOCATION] Secreted {ECO:0000250}.
            [TISSUE SPECIFICITY] Expressed by the venom gland.
            [SIMILARITY] Belongs to the venom metalloproteinase (M12B) family.
            P-III subfamily. P-IIIc sub-subfamily. {ECO:0000305}.
            [SIMILARITY] Contains 1 disintegrin domain.
            {ECO:0000255|PROSITE-ProRule:PRU00068}.
            [SIMILARITY] Contains 1 peptidase M12B domain.
            {ECO:0000255|PROSITE-ProRule:PRU00276}.
FEATURES             Location/Qualifiers
     source          1..608
                     /organism="Deinagkistrodon acutus"
                     /db_xref="taxon:36307"
     Protein         1..608
                     /product="Zinc metalloproteinase-disintegrin-like
                     agkihagin"
                     /EC_number="3.4.24.-"
                     /note="Snake venom metalloproteinase; SVMP"
                     /UniProtKB_evidence="Evidence at transcript level"
     Region          1..20
                     /region_name="Signal"
                     /experiment="experimental evidence, no additional details
                     recorded"
                     /note="{ECO:0000255}."
     Region          21..189
                     /region_name="Propeptide"
                     /experiment="experimental evidence, no additional details
                     recorded"
                     /note="{ECO:0000250}. /FTId=PRO_0000340297."
     Region          31..152
                     /region_name="Pep_M12B_propep"
                     /note="Reprolysin family propeptide; pfam01562"
                     /db_xref="CDD:250707"
     Region          190..608
                     /region_name="Mature chain"
                     /experiment="experimental evidence, no additional details
                     recorded"
                     /note="Zinc metalloproteinase-disintegrin-like agkihagin.
                     /FTId=PRO_0000340298."
     Region          199..395
                     /region_name="Domain"
                     /experiment="experimental evidence, no additional details
                     recorded"
                     /note="Peptidase M12B.
                     {ECO:0000255|PROSITE-ProRule:PRU00276}."
     Region          199..395
                     /region_name="Reprolysin"
                     /note="Reprolysin (M12B) family zinc metalloprotease;
                     pfam01421"
                     /db_xref="CDD:250606"
     Region          199..392
                     /region_name="ZnMc_adamalysin_II_like"
                     /note="Zinc-dependent metalloprotease; adamalysin_II_like
                     subfamily. Adamalysin II is a snake venom zinc
                     endopeptidase. This subfamily contains other snake venom
                     metalloproteinases, as well as membrane-anchored
                     metalloproteases belonging to the ADAM family; cd04269"
                     /db_xref="CDD:239797"
     Bond            310..390
                     /bond_type="disulfide"
                     /experiment="experimental evidence, no additional details
                     recorded"
                     /note="{ECO:0000250}."
     Site            order(335..336,339,345)
                     /site_type="active"
                     /db_xref="CDD:239797"
     Site            335
                     /site_type="metal-binding"
                     /experiment="experimental evidence, no additional details
                     recorded"
                     /note="Zinc; catalytic. {ECO:0000250}."
     Site            336
                     /site_type="active"
                     /experiment="experimental evidence, no additional details
                     recorded"
                     /note="{ECO:0000255|PROSITE-ProRule:PRU00276,
                     ECO:0000255|PROSITE-ProRule:PRU10095}."
     Site            339
                     /site_type="metal-binding"
                     /experiment="experimental evidence, no additional details
                     recorded"
                     /note="Zinc; catalytic. {ECO:0000250}."
     Site            345
                     /site_type="metal-binding"
                     /experiment="experimental evidence, no additional details
                     recorded"
                     /note="Zinc; catalytic. {ECO:0000250}."
     Bond            350..374
                     /bond_type="disulfide"
                     /experiment="experimental evidence, no additional details
                     recorded"
                     /note="{ECO:0000250}."
     Bond            352..357
                     /bond_type="disulfide"
                     /experiment="experimental evidence, no additional details
                     recorded"
                     /note="{ECO:0000250}."
     Bond            365
                     /bond_type="disulfide"
                     /experiment="experimental evidence, no additional details
                     recorded"
                     /note="Interchain (with C-365).
                     {ECO:0000255|PROSITE-ProRule:PRU00068,
                     ECO:0000255|PROSITE-ProRule:PRU00276}."
     Region          403..488
                     /region_name="Domain"
                     /experiment="experimental evidence, no additional details
                     recorded"
                     /note="Disintegrin.
                     {ECO:0000255|PROSITE-ProRule:PRU00068}."
     Site            405
                     /site_type="metal-binding"
                     /experiment="experimental evidence, no additional details
                     recorded"
                     /note="Calcium 1; via carbonyl oxygen. {ECO:0000250}."
     Bond            406..435
                     /bond_type="disulfide"
                     /experiment="experimental evidence, no additional details
                     recorded"
                     /note="{ECO:0000250}."
     Site            408
                     /site_type="metal-binding"
                     /experiment="experimental evidence, no additional details
                     recorded"
                     /note="Calcium 1. {ECO:0000250}."
     Site            410
                     /site_type="metal-binding"
                     /experiment="experimental evidence, no additional details
                     recorded"
                     /note="Calcium 1; via carbonyl oxygen. {ECO:0000250}."
     Region          412..486
                     /region_name="Disintegrin"
                     /note="Disintegrin; pfam00200"
                     /db_xref="CDD:249673"
     Site            412
                     /site_type="metal-binding"
                     /experiment="experimental evidence, no additional details
                     recorded"
                     /note="Calcium 1. {ECO:0000250}."
     Site            415
                     /site_type="metal-binding"
                     /experiment="experimental evidence, no additional details
                     recorded"
                     /note="Calcium 1. {ECO:0000250}."
     Bond            417..430
                     /bond_type="disulfide"
                     /experiment="experimental evidence, no additional details
                     recorded"
                     /note="{ECO:0000250}."
     Site            418
                     /site_type="metal-binding"
                     /experiment="experimental evidence, no additional details
                     recorded"
                     /note="Calcium 1. {ECO:0000250}."
     Bond            419..425
                     /bond_type="disulfide"
                     /experiment="experimental evidence, no additional details
                     recorded"
                     /note="{ECO:0000250}."
     Bond            429..452
                     /bond_type="disulfide"
                     /experiment="experimental evidence, no additional details
                     recorded"
                     /note="{ECO:0000250}."
     Bond            443..449
                     /bond_type="disulfide"
                     /experiment="experimental evidence, no additional details
                     recorded"
                     /note="{ECO:0000250}."
     Bond            448..474
                     /bond_type="disulfide"
                     /experiment="experimental evidence, no additional details
                     recorded"
                     /note="{ECO:0000250}."
     Bond            461..481
                     /bond_type="disulfide"
                     /experiment="experimental evidence, no additional details
                     recorded"
                     /note="{ECO:0000250}."
     Region          467..469
                     /region_name="Short sequence motif of biological interest"
                     /experiment="experimental evidence, no additional details
                     recorded"
                     /note="D/ECD-tripeptide."
     Bond            468..499
                     /bond_type="disulfide"
                     /experiment="experimental evidence, no additional details
                     recorded"
                     /note="{ECO:0000250}."
     Site            469
                     /site_type="metal-binding"
                     /experiment="experimental evidence, no additional details
                     recorded"
                     /note="Calcium 2. {ECO:0000250}."
     Site            470
                     /site_type="metal-binding"
                     /experiment="experimental evidence, no additional details
                     recorded"
                     /note="Calcium 2; via carbonyl oxygen. {ECO:0000250}."
     Site            472
                     /site_type="metal-binding"
                     /experiment="experimental evidence, no additional details
                     recorded"
                     /note="Calcium 2. {ECO:0000250}."
     Site            483
                     /site_type="metal-binding"
                     /experiment="experimental evidence, no additional details
                     recorded"
                     /note="Calcium 2. {ECO:0000250}."
     Site            484
                     /site_type="metal-binding"
                     /experiment="experimental evidence, no additional details
                     recorded"
                     /note="Calcium 2; via carbonyl oxygen. {ECO:0000250}."
     Region          488..604
                     /region_name="ACR"
                     /note="ADAM Cysteine-Rich Domain; smart00608"
                     /db_xref="CDD:214743"
     Region          489..608
                     /region_name="Compositionally biased region"
                     /experiment="experimental evidence, no additional details
                     recorded"
                     /note="Cys-rich."
     Bond            492..504
                     /bond_type="disulfide"
                     /experiment="experimental evidence, no additional details
                     recorded"
                     /note="{ECO:0000250}."
     Site            501
                     /site_type="glycosylation"
                     /experiment="experimental evidence, no additional details
                     recorded"
                     /note="N-linked (GlcNAc...). {ECO:0000255}."
     Bond            511..561
                     /bond_type="disulfide"
                     /experiment="experimental evidence, no additional details
                     recorded"
                     /note="{ECO:0000250}."
     Bond            526..570
                     /bond_type="disulfide"
                     /experiment="experimental evidence, no additional details
                     recorded"
                     /note="{ECO:0000250}."
     Bond            539..549
                     /bond_type="disulfide"
                     /experiment="experimental evidence, no additional details
                     recorded"
                     /note="{ECO:0000250}."
     Bond            556..596
                     /bond_type="disulfide"
                     /experiment="experimental evidence, no additional details
                     recorded"
                     /note="{ECO:0000250}."
     Bond            590..601
                     /bond_type="disulfide"
                     /experiment="experimental evidence, no additional details
                     recorded"
                     /note="{ECO:0000250}."
ORIGIN      
        1 miqvllvtic laafpyqgss iilesgnvnd yevvyprkvt alpegavqqk yedamqyefk
       61 vngepvvlhl eknkglfsed ysethyspdg reittypsve dhcyyhgriq ndadltasis
      121 acnglkghfm lqgemyliep lklsdseaha vfkyenveke deapkmcgvt qnwksyepik
      181 kasqsnltpe qqrylnapkf vklflvadni mylkygrslt nvrtrmydma nilnlifrrm
      241 nihvavtdle iwsdkdkiiv qpsaddtlks fatwresvll khkshdnaql ltginfngpt
      301 aglaylggic dpmystaivq dhnkihhlva iamahemghn lgidhdkdtc tcaakscvma
      361 gtlsceasyl fsdcsrkehr afliknmpqc ilkkpsktdv vsppvcgnyf vemgedcdcg
      421 spatcrdpcc daatcklkqg aqcaeglccd qcrfkgagtq craamdecdm adlctgqsad
      481 ctdrfqkngq pcqnnngycy ngtcptmikq ctvffgsnaa vsqdacfqfn lqgnnygycr
      541 keqntkiace pqnvkcgrly ctspekqnpc niyyspsned kgmvlpgtkc adgkacsngq
      601 cvdvttpy
//
VERSION     O42138.1  GI:82189787
DBSOURCE    UniProtKB: locus VM3AD_AGKCL, accession O42138;
            class: standard.
            extra accessions:C9E1R4
            created: Mar 18, 2008.
            sequence updated: Jan 1, 1998.
            annotation updated: Jan 7, 2015.
            xrefs: U86634.1, AAC18911.1, GQ451435.1, ACV83929.1
            xrefs (non-sequence databases): ProteinModelPortal:O42138,
            SMR:O42138, HOVERGEN:HBG006978, GO:0005576, GO:0004222, GO:0016504,
            GO:0008270, Gene3D:3.40.390.10, Gene3D:4.10.70.10,
            InterPro:IPR006586, InterPro:IPR001762, InterPro:IPR018358,
            InterPro:IPR024079, InterPro:IPR001590, InterPro:IPR002870,
            Pfam:PF08516, Pfam:PF00200, Pfam:PF01562, Pfam:PF01421,
            PRINTS:PR00289, SMART:SM00608, SMART:SM00050, SUPFAM:SSF57552,
            PROSITE:PS50215, PROSITE:PS00427, PROSITE:PS50214, PROSITE:PS00142
KEYWORDS    Blood coagulation cascade activating toxin; Calcium; Cell adhesion
            impairing toxin; Disulfide bond; Glycoprotein; Hemostasis impairing
            toxin; Hydrolase; Metal-binding; Metalloprotease; Platelet
            aggregation inhibiting toxin; Protease; Prothrombin activator;
            Secreted; Signal; Toxin; Zinc; Zymogen.
SOURCE      Agkistrodon contortrix laticinctus (broad-banded copperhead)
  ORGANISM  Agkistrodon contortrix laticinctus
            Eukaryota; Metazoa; Chordata; Craniata; Vertebrata; Euteleostomi;
            Lepidosauria; Squamata; Bifurcata; Unidentata; Episquamata;
            Toxicofera; Serpentes; Colubroidea; Viperidae; Crotalinae;
            Agkistrodon.
REFERENCE   1  (residues 1 to 620)
  AUTHORS   Selistre de Araujo,H.S., de Souza,D.H. and Ownby,C.L.
  TITLE     Analysis of a cDNA sequence encoding a novel member of the snake
            venom metalloproteinase, disintegrin-like, cysteine-rich (MDC)
            protein family from Agkistrodon contortrix laticinctus
  JOURNAL   Biochim. Biophys. Acta 1342 (2), 109-115 (1997)
   PUBMED   9392519
  REMARK    NUCLEOTIDE SEQUENCE [MRNA].;
            TISSUE=Venom gland
REFERENCE   2  (residues 1 to 620)
  AUTHORS   Jia,Y. and Perez,J.C.
  TITLE     Molecular cloning and characterization of cDNAs encoding
            metalloproteinases from snake venom glands
  JOURNAL   Toxicon 55 (2-3), 462-469 (2010)
   PUBMED   19799929
  REMARK    NUCLEOTIDE SEQUENCE [MRNA].;
            TISSUE=Venom gland
COMMENT     [FUNCTION] Is a potent activator of prothrombin (F2). Does not
            elicit any hemorrhagic response. Barely inhibits collagen-induced
            platelet aggregation. Binds neither collagen, nor the
            jararhagin-monoclonal antibody MAJar3. Hydrolyzes the Aalpha-chain
            of fibrin and fibrinogen, without affecting the Bbeta- and
            gamma-chains. Is capable of triggering endothelial proinflammatory
            and procoagulant cell responses, but fails to trigger apoptosis.
            Induces von Willebrand factor release, and the expression of both
            ICAM1 and E-selectin (SELE) (without increase in VCAM1) in
            endothelial cells (HUVEC). Is also able to up-regulate the
            synthesis of the coagulation factor TF (F3). Enhances nitric oxide
            (NO) generation, prostacyclin production and interleukin-8 release
            (By similarity). {ECO:0000250}.
            [COFACTOR] Name=Zn(2+); Xref=ChEBI:CHEBI:29105;
            Evidence={ECO:0000250}; Note=Binds 1 zinc ion per subunit.
            {ECO:0000250}.
            [ENZYME REGULATION] Inhibited by EDTA and O-phenanthroline. Not
            inhibited by PMSF, benzamidine, irreversible serine-proteinase
            inhibitors and cysteine proteinase inhibitor E-64 (By similarity).
            {ECO:0000250}.
            [SUBUNIT] Monomer. {ECO:0000250}.
            [SUBCELLULAR LOCATION] Secreted {ECO:0000250}.
            [TISSUE SPECIFICITY] Expressed by the venom gland.
            [SIMILARITY] Belongs to the venom metalloproteinase (M12B) family.
            P-III subfamily. P-IIIa sub-subfamily. {ECO:0000305}.
            [SIMILARITY] Contains 1 disintegrin domain.
            {ECO:0000255|PROSITE-ProRule:PRU00068}.
            [SIMILARITY] Contains 1 peptidase M12B domain.
            {ECO:0000255|PROSITE-ProRule:PRU00276}.
FEATURES             Location/Qualifiers
     source          1..620
                     /organism="Agkistrodon contortrix laticinctus"
                     /sub_species="laticinctus"
                     /db_xref="taxon:37195"
     Protein         1..620
                     /product="Zinc metalloproteinase-disintegrin-like ACLD"
                     /EC_number="3.4.24.-"
                     /note="Snake venom metalloproteinase; VMP-III; SVMP;
                     AclVMP-III"
                     /UniProtKB_evidence="Evidence at transcript level"
     Region          1..20
                     /region_name="Signal"
                     /experiment="experimental evidence, no additional details
                     recorded"
                     /note="{ECO:0000255}."
     Region          21..189
                     /region_name="Propeptide"
                     /experiment="experimental evidence, no additional details
                     recorded"
                     /note="{ECO:0000250}. /FTId=PRO_0000326416."
     Region          31..152
                     /region_name="Pep_M12B_propep"
                     /note="Reprolysin family propeptide; pfam01562"
                     /db_xref="CDD:250707"
     Region          96
                     /region_name="Conflict"
                     /experiment="experimental evidence, no additional details
                     recorded"
                     /note="Y -> H (in Ref. 2; ACV83929). {ECO:0000305}."
     Region          139
                     /region_name="Conflict"
                     /experiment="experimental evidence, no additional details
                     recorded"
                     /note="D -> E (in Ref. 2; ACV83929). {ECO:0000305}."
     Region          190..620
                     /region_name="Mature chain"
                     /experiment="experimental evidence, no additional details
                     recorded"
                     /note="Zinc metalloproteinase-disintegrin-like ACLD.
                     /FTId=PRO_0000326417."
     Region          199..395
                     /region_name="Domain"
                     /experiment="experimental evidence, no additional details
                     recorded"
                     /note="Peptidase M12B.
                     {ECO:0000255|PROSITE-ProRule:PRU00276}."
     Region          199..395
                     /region_name="Reprolysin"
                     /note="Reprolysin (M12B) family zinc metalloprotease;
                     pfam01421"
                     /db_xref="CDD:250606"
     Region          199..393
                     /region_name="ZnMc_adamalysin_II_like"
                     /note="Zinc-dependent metalloprotease; adamalysin_II_like
                     subfamily. Adamalysin II is a snake venom zinc
                     endopeptidase. This subfamily contains other snake venom
                     metalloproteinases, as well as membrane-anchored
                     metalloproteases belonging to the ADAM family; cd04269"
                     /db_xref="CDD:239797"
     Site            202
                     /site_type="metal-binding"
                     /experiment="experimental evidence, no additional details
                     recorded"
                     /note="Calcium 1. {ECO:0000250}."
     Site            259
                     /site_type="glycosylation"
                     /experiment="experimental evidence, no additional details
                     recorded"
                     /note="N-linked (GlcNAc...). {ECO:0000255}."
     Site            265
                     /site_type="glycosylation"
                     /experiment="experimental evidence, no additional details
                     recorded"
                     /note="N-linked (GlcNAc...). {ECO:0000255}."
     Region          268
                     /region_name="Conflict"
                     /experiment="experimental evidence, no additional details
                     recorded"
                     /note="S -> L (in Ref. 2; ACV83929). {ECO:0000305}."
     Site            286
                     /site_type="metal-binding"
                     /experiment="experimental evidence, no additional details
                     recorded"
                     /note="Calcium 1. {ECO:0000250}."
     Region          306
                     /region_name="Conflict"
                     /experiment="experimental evidence, no additional details
                     recorded"
                     /note="M -> K (in Ref. 2; ACV83929). {ECO:0000305}."
     Bond            310..390
                     /bond_type="disulfide"
                     /experiment="experimental evidence, no additional details
                     recorded"
                     /note="{ECO:0000250}."
     Site            order(335..336,339,345)
                     /site_type="active"
                     /db_xref="CDD:239797"
     Site            335
                     /site_type="metal-binding"
                     /experiment="experimental evidence, no additional details
                     recorded"
                     /note="Zinc; catalytic. {ECO:0000250}."
     Site            336
                     /site_type="active"
                     /experiment="experimental evidence, no additional details
                     recorded"
                     /note="{ECO:0000255|PROSITE-ProRule:PRU00276,
                     ECO:0000255|PROSITE-ProRule:PRU10095}."
     Site            339
                     /site_type="metal-binding"
                     /experiment="experimental evidence, no additional details
                     recorded"
                     /note="Zinc; catalytic. {ECO:0000250}."
     Site            345
                     /site_type="metal-binding"
                     /experiment="experimental evidence, no additional details
                     recorded"
                     /note="Zinc; catalytic. {ECO:0000250}."
     Bond            350..374
                     /bond_type="disulfide"
                     /experiment="experimental evidence, no additional details
                     recorded"
                     /note="{ECO:0000250}."
     Bond            352..357
                     /bond_type="disulfide"
                     /experiment="experimental evidence, no additional details
                     recorded"
                     /note="{ECO:0000250}."
     Site            373
                     /site_type="glycosylation"
                     /experiment="experimental evidence, no additional details
                     recorded"
                     /note="N-linked (GlcNAc...). {ECO:0000255}."
     Site            390
                     /site_type="metal-binding"
                     /experiment="experimental evidence, no additional details
                     recorded"
                     /note="Calcium 1; via carbonyl oxygen. {ECO:0000250}."
     Site            393
                     /site_type="metal-binding"
                     /experiment="experimental evidence, no additional details
                     recorded"
                     /note="Calcium 1. {ECO:0000250}."
     Site            396
                     /site_type="glycosylation"
                     /experiment="experimental evidence, no additional details
                     recorded"
                     /note="N-linked (GlcNAc...). {ECO:0000255}."
     Region          403..489
                     /region_name="Domain"
                     /experiment="experimental evidence, no additional details
                     recorded"
                     /note="Disintegrin.
                     {ECO:0000255|PROSITE-ProRule:PRU00068}."
     Site            405
                     /site_type="metal-binding"
                     /experiment="experimental evidence, no additional details
                     recorded"
                     /note="Calcium 2; via carbonyl oxygen. {ECO:0000250}."
     Bond            406..435
                     /bond_type="disulfide"
                     /experiment="experimental evidence, no additional details
                     recorded"
                     /note="{ECO:0000250}."
     Site            408
                     /site_type="metal-binding"
                     /experiment="experimental evidence, no additional details
                     recorded"
                     /note="Calcium 2. {ECO:0000250}."
     Site            410
                     /site_type="metal-binding"
                     /experiment="experimental evidence, no additional details
                     recorded"
                     /note="Calcium 2; via carbonyl oxygen. {ECO:0000250}."
     Region          412..487
                     /region_name="Disintegrin"
                     /note="Disintegrin; pfam00200"
                     /db_xref="CDD:249673"
     Site            412
                     /site_type="metal-binding"
                     /experiment="experimental evidence, no additional details
                     recorded"
                     /note="Calcium 2. {ECO:0000250}."
     Site            415
                     /site_type="metal-binding"
                     /experiment="experimental evidence, no additional details
                     recorded"
                     /note="Calcium 2. {ECO:0000250}."
     Bond            417..430
                     /bond_type="disulfide"
                     /experiment="experimental evidence, no additional details
                     recorded"
                     /note="{ECO:0000250}."
     Site            418
                     /site_type="metal-binding"
                     /experiment="experimental evidence, no additional details
                     recorded"
                     /note="Calcium 2. {ECO:0000250}."
     Bond            419..425
                     /bond_type="disulfide"
                     /experiment="experimental evidence, no additional details
                     recorded"
                     /note="{ECO:0000250}."
     Bond            429..452
                     /bond_type="disulfide"
                     /experiment="experimental evidence, no additional details
                     recorded"
                     /note="{ECO:0000250}."
     Bond            443..449
                     /bond_type="disulfide"
                     /experiment="experimental evidence, no additional details
                     recorded"
                     /note="{ECO:0000250}."
     Bond            448..474
                     /bond_type="disulfide"
                     /experiment="experimental evidence, no additional details
                     recorded"
                     /note="{ECO:0000250}."
     Bond            461..481
                     /bond_type="disulfide"
                     /experiment="experimental evidence, no additional details
                     recorded"
                     /note="{ECO:0000250}."
     Region          463
                     /region_name="Conflict"
                     /experiment="experimental evidence, no additional details
                     recorded"
                     /note="Q -> A (in Ref. 2; ACV83929). {ECO:0000305}."
     Region          467..469
                     /region_name="Short sequence motif of biological interest"
                     /experiment="experimental evidence, no additional details
                     recorded"
                     /note="D/ECD-tripeptide."
     Bond            468..500
                     /bond_type="disulfide"
                     /experiment="experimental evidence, no additional details
                     recorded"
                     /note="{ECO:0000250}."
     Region          488..607
                     /region_name="ACR"
                     /note="ADAM Cysteine-Rich Domain; smart00608"
                     /db_xref="CDD:214743"
     Region          490..620
                     /region_name="Compositionally biased region"
                     /experiment="experimental evidence, no additional details
                     recorded"
                     /note="Cys-rich."
     Bond            493..505
                     /bond_type="disulfide"
                     /experiment="experimental evidence, no additional details
                     recorded"
                     /note="{ECO:0000250}."
     Site            502
                     /site_type="glycosylation"
                     /experiment="experimental evidence, no additional details
                     recorded"
                     /note="N-linked (GlcNAc...). {ECO:0000255}."
     Bond            512..562
                     /bond_type="disulfide"
                     /experiment="experimental evidence, no additional details
                     recorded"
                     /note="{ECO:0000250}."
     Bond            527..573
                     /bond_type="disulfide"
                     /experiment="experimental evidence, no additional details
                     recorded"
                     /note="{ECO:0000250}."
     Site            536
                     /site_type="glycosylation"
                     /experiment="experimental evidence, no additional details
                     recorded"
                     /note="N-linked (GlcNAc...). {ECO:0000255}."
     Bond            540..550
                     /bond_type="disulfide"
                     /experiment="experimental evidence, no additional details
                     recorded"
                     /note="{ECO:0000250}."
     Bond            557..599
                     /bond_type="disulfide"
                     /experiment="experimental evidence, no additional details
                     recorded"
                     /note="{ECO:0000250}."
     Bond            593..604
                     /bond_type="disulfide"
                     /experiment="experimental evidence, no additional details
                     recorded"
                     /note="{ECO:0000250}."
ORIGIN      
        1 miqvllvtlc lavfpyqgss iilesgnvnd yevvyprkvt vlpkgavqpk yedamqyefk
       61 vngepvvlhl eknkqlfskd ysethyspdg reittyplve dhcyyhgrie ndadstasis
      121 acnglkghfk lqgemylidp lklpdseaha vfkyenveke deapkmcgvt qnwesyepik
      181 kasqlnltpe qqayldakky vefvvvldhg mytkykdnld kiktrifeiv ntmnemfipl
      241 nirvalicle iwsdkdkfnm tsaanvtsis frnwratdll krkshdnaql ltvidfdgpt
      301 igkaymasmc dpkrsvgiiq dhstinlmma vtmahemghn lgmdhdekyc tcgakscvma
      361 kalsrqpskl fsncsqedyr kylikrrpkc ilnepngtdi vsppvcgnel levgeecdcg
      421 sptncqnpcc daatckltpg sqcadgvccd qcrftragte crqakddcdm adlctgqsae
      481 cptdrfqrng hpclndngyc ynrtcptlkn qciyffgpna avakdscfkg nqksnnhtyc
      541 rkengkkipc apqdikcgrl ycfrnlpgkk nicsviytpt dedigmvlpg tkcedgkvcs
      601 nghcvdvnia yksttgfsqi
//
VERSION     D5LMJ3.1  GI:391359381
DBSOURCE    UniProtKB: locus VM3A_NAJAT, accession D5LMJ3;
            class: standard.
            created: Jun 13, 2012.
            sequence updated: Jun 15, 2010.
            annotation updated: Jan 7, 2015.
            xrefs: GU944972.1, ADF43026.1
            xrefs (non-sequence databases): ProteinModelPortal:D5LMJ3,
            MEROPS:M12.236, GO:0005576, GO:0004222, GO:0008270,
            Gene3D:3.40.390.10, Gene3D:4.10.70.10, InterPro:IPR006586,
            InterPro:IPR001762, InterPro:IPR024079, InterPro:IPR001590,
            InterPro:IPR002870, Pfam:PF08516, Pfam:PF00200, Pfam:PF01562,
            Pfam:PF01421, PRINTS:PR00289, SMART:SM00608, SMART:SM00050,
            SUPFAM:SSF57552, PROSITE:PS50215, PROSITE:PS50214, PROSITE:PS00142
KEYWORDS    Calcium; Cell adhesion impairing toxin; Disulfide bond;
            Glycoprotein; Hemostasis impairing toxin; Hydrolase; Metal-binding;
            Metalloprotease; Platelet aggregation inhibiting toxin; Protease;
            Secreted; Signal; Toxin; Zinc; Zymogen.
SOURCE      Naja atra (Chinese cobra)
  ORGANISM  Naja atra
            Eukaryota; Metazoa; Chordata; Craniata; Vertebrata; Euteleostomi;
            Lepidosauria; Squamata; Bifurcata; Unidentata; Episquamata;
            Toxicofera; Serpentes; Colubroidea; Elapidae; Elapinae; Naja.
REFERENCE   1  (residues 1 to 607)
  AUTHORS   Sun,Q.Y. and Bao,J.
  TITLE     Direct Submission
  JOURNAL   Submitted (??-MAR-2010)
  REMARK    NUCLEOTIDE SEQUENCE [MRNA].;
            TISSUE=Venom gland
COMMENT     [FUNCTION] Snake venom zinc metalloproteinase that inhibits
            platelet aggregation by cleaving platelet glycoprotein Ib alpha
            (GP1BA) at Glu-298/Asp-299, and abolishes binding of von Willebrand
            factor (VWF) to GPIBA. {ECO:0000250}.
            [COFACTOR] Name=Zn(2+); Xref=ChEBI:CHEBI:29105;
            Evidence={ECO:0000250}; Note=Binds 1 zinc ion per subunit.
            {ECO:0000250}.
            [SUBUNIT] Monomer. {ECO:0000250}.
            [SUBCELLULAR LOCATION] Secreted {ECO:0000250}.
            [TISSUE SPECIFICITY] Expressed by the venom gland.
            [SIMILARITY] Belongs to the venom metalloproteinase (M12B) family.
            P-III subfamily. P-IIIa sub-subfamily. {ECO:0000305}.
            [SIMILARITY] Contains 1 disintegrin domain.
            {ECO:0000255|PROSITE-ProRule:PRU00068}.
            [SIMILARITY] Contains 1 peptidase M12B domain.
            {ECO:0000255|PROSITE-ProRule:PRU00276}.
FEATURES             Location/Qualifiers
     source          1..607
                     /organism="Naja atra"
                     /db_xref="taxon:8656"
     Protein         1..607
                     /product="Zinc metalloproteinase-disintegrin-like
                     atrase-A"
                     /EC_number="3.4.24.-"
                     /note="Snake venom metalloproteinase; SVMP"
                     /UniProtKB_evidence="Evidence at transcript level"
     Region          1..20
                     /region_name="Signal"
                     /experiment="experimental evidence, no additional details
                     recorded"
                     /note="{ECO:0000255}."
     Region          21..196
                     /region_name="Propeptide"
                     /experiment="experimental evidence, no additional details
                     recorded"
                     /note="{ECO:0000250}. /FTId=PRO_0000418029."
     Region          31..157
                     /region_name="Pep_M12B_propep"
                     /note="Reprolysin family propeptide; pfam01562"
                     /db_xref="CDD:250707"
     Region          197..607
                     /region_name="Mature chain"
                     /experiment="experimental evidence, no additional details
                     recorded"
                     /note="Zinc metalloproteinase-disintegrin-like atrase-A.
                     /FTId=PRO_0000418030."
     Region          205..398
                     /region_name="Domain"
                     /experiment="experimental evidence, no additional details
                     recorded"
                     /note="Peptidase M12B.
                     {ECO:0000255|PROSITE-ProRule:PRU00276}."
     Region          205..398
                     /region_name="Reprolysin"
                     /note="Reprolysin (M12B) family zinc metalloprotease;
                     pfam01421"
                     /db_xref="CDD:250606"
     Region          205..396
                     /region_name="ZnMc_adamalysin_II_like"
                     /note="Zinc-dependent metalloprotease; adamalysin_II_like
                     subfamily. Adamalysin II is a snake venom zinc
                     endopeptidase. This subfamily contains other snake venom
                     metalloproteinases, as well as membrane-anchored
                     metalloproteases belonging to the ADAM family; cd04269"
                     /db_xref="CDD:239797"
     Site            208
                     /site_type="metal-binding"
                     /experiment="experimental evidence, no additional details
                     recorded"
                     /note="Calcium 1. {ECO:0000250}."
     Site            220
                     /site_type="glycosylation"
                     /experiment="experimental evidence, no additional details
                     recorded"
                     /note="N-linked (GlcNAc...). {ECO:0000255}."
     Site            270
                     /site_type="glycosylation"
                     /experiment="experimental evidence, no additional details
                     recorded"
                     /note="N-linked (GlcNAc...). {ECO:0000255}."
     Site            290
                     /site_type="metal-binding"
                     /experiment="experimental evidence, no additional details
                     recorded"
                     /note="Calcium 1. {ECO:0000250}."
     Site            301
                     /site_type="glycosylation"
                     /experiment="experimental evidence, no additional details
                     recorded"
                     /note="N-linked (GlcNAc...). {ECO:0000255}."
     Bond            314..393
                     /bond_type="disulfide"
                     /experiment="experimental evidence, no additional details
                     recorded"
                     /note="{ECO:0000250}."
     Site            order(338..339,342,348)
                     /site_type="active"
                     /db_xref="CDD:239797"
     Site            338
                     /site_type="metal-binding"
                     /experiment="experimental evidence, no additional details
                     recorded"
                     /note="Zinc; catalytic. {ECO:0000250}."
     Site            342
                     /site_type="metal-binding"
                     /experiment="experimental evidence, no additional details
                     recorded"
                     /note="Zinc; catalytic. {ECO:0000250}."
     Site            348
                     /site_type="metal-binding"
                     /experiment="experimental evidence, no additional details
                     recorded"
                     /note="Zinc; catalytic. {ECO:0000250}."
     Bond            353..377
                     /bond_type="disulfide"
                     /experiment="experimental evidence, no additional details
                     recorded"
                     /note="{ECO:0000250}."
     Bond            355..360
                     /bond_type="disulfide"
                     /experiment="experimental evidence, no additional details
                     recorded"
                     /note="{ECO:0000250}."
     Site            393
                     /site_type="metal-binding"
                     /experiment="experimental evidence, no additional details
                     recorded"
                     /note="Calcium 1; via carbonyl oxygen. {ECO:0000250}."
     Site            396
                     /site_type="metal-binding"
                     /experiment="experimental evidence, no additional details
                     recorded"
                     /note="Calcium 1. {ECO:0000250}."
     Region          406..492
                     /region_name="Domain"
                     /experiment="experimental evidence, no additional details
                     recorded"
                     /note="Disintegrin.
                     {ECO:0000255|PROSITE-ProRule:PRU00068}."
     Bond            409..438
                     /bond_type="disulfide"
                     /experiment="experimental evidence, no additional details
                     recorded"
                     /note="{ECO:0000250}."
     Site            411
                     /site_type="metal-binding"
                     /experiment="experimental evidence, no additional details
                     recorded"
                     /note="Calcium 2. {ECO:0000250}."
     Site            413
                     /site_type="metal-binding"
                     /experiment="experimental evidence, no additional details
                     recorded"
                     /note="Calcium 2; via carbonyl oxygen. {ECO:0000250}."
     Region          415..487
                     /region_name="Disintegrin"
                     /note="Disintegrin; pfam00200"
                     /db_xref="CDD:249673"
     Site            415
                     /site_type="metal-binding"
                     /experiment="experimental evidence, no additional details
                     recorded"
                     /note="Calcium 2. {ECO:0000250}."
     Site            418
                     /site_type="metal-binding"
                     /experiment="experimental evidence, no additional details
                     recorded"
                     /note="Calcium 2. {ECO:0000250}."
     Bond            420..433
                     /bond_type="disulfide"
                     /experiment="experimental evidence, no additional details
                     recorded"
                     /note="{ECO:0000250}."
     Site            421
                     /site_type="metal-binding"
                     /experiment="experimental evidence, no additional details
                     recorded"
                     /note="Calcium 2. {ECO:0000250}."
     Bond            422..428
                     /bond_type="disulfide"
                     /experiment="experimental evidence, no additional details
                     recorded"
                     /note="{ECO:0000250}."
     Bond            432..455
                     /bond_type="disulfide"
                     /experiment="experimental evidence, no additional details
                     recorded"
                     /note="{ECO:0000250}."
     Site            434
                     /site_type="glycosylation"
                     /experiment="experimental evidence, no additional details
                     recorded"
                     /note="N-linked (GlcNAc...). {ECO:0000255}."
     Bond            446..452
                     /bond_type="disulfide"
                     /experiment="experimental evidence, no additional details
                     recorded"
                     /note="{ECO:0000250}."
     Bond            451..477
                     /bond_type="disulfide"
                     /experiment="experimental evidence, no additional details
                     recorded"
                     /note="{ECO:0000250}."
     Bond            464..484
                     /bond_type="disulfide"
                     /experiment="experimental evidence, no additional details
                     recorded"
                     /note="{ECO:0000250}."
     Region          470..472
                     /region_name="Short sequence motif of biological interest"
                     /experiment="experimental evidence, no additional details
                     recorded"
                     /note="D/ECD-tripeptide."
     Bond            471..503
                     /bond_type="disulfide"
                     /experiment="experimental evidence, no additional details
                     recorded"
                     /note="{ECO:0000250}."
     Site            472
                     /site_type="metal-binding"
                     /experiment="experimental evidence, no additional details
                     recorded"
                     /note="Calcium 3. {ECO:0000250}."
     Site            473
                     /site_type="metal-binding"
                     /experiment="experimental evidence, no additional details
                     recorded"
                     /note="Calcium 3; via carbonyl oxygen. {ECO:0000250}."
     Site            475
                     /site_type="metal-binding"
                     /experiment="experimental evidence, no additional details
                     recorded"
                     /note="Calcium 3. {ECO:0000250}."
     Site            487
                     /site_type="metal-binding"
                     /experiment="experimental evidence, no additional details
                     recorded"
                     /note="Calcium 3. {ECO:0000250}."
     Site            488
                     /site_type="metal-binding"
                     /experiment="experimental evidence, no additional details
                     recorded"
                     /note="Calcium 3; via carbonyl oxygen. {ECO:0000250}."
     Region          491..607
                     /region_name="ACR"
                     /note="ADAM Cysteine-Rich Domain; smart00608"
                     /db_xref="CDD:214743"
     Region          493..607
                     /region_name="Compositionally biased region"
                     /experiment="experimental evidence, no additional details
                     recorded"
                     /note="Cys-rich."
     Bond            496..508
                     /bond_type="disulfide"
                     /experiment="experimental evidence, no additional details
                     recorded"
                     /note="{ECO:0000250}."
     Bond            515..565
                     /bond_type="disulfide"
                     /experiment="experimental evidence, no additional details
                     recorded"
                     /note="{ECO:0000250}."
     Site            522
                     /site_type="glycosylation"
                     /experiment="experimental evidence, no additional details
                     recorded"
                     /note="N-linked (GlcNAc...). {ECO:0000255}."
     Bond            530..573
                     /bond_type="disulfide"
                     /experiment="experimental evidence, no additional details
                     recorded"
                     /note="{ECO:0000250}."
     Bond            543..553
                     /bond_type="disulfide"
                     /experiment="experimental evidence, no additional details
                     recorded"
                     /note="{ECO:0000250}."
     Bond            560..599
                     /bond_type="disulfide"
                     /experiment="experimental evidence, no additional details
                     recorded"
                     /note="{ECO:0000250}."
     Bond            593..604
                     /bond_type="disulfide"
                     /experiment="experimental evidence, no additional details
                     recorded"
                     /note="{ECO:0000250}."
ORIGIN      
        1 miqallviic lavfphqgss iilesgnvnd yevvypqkvp allkggvqnp qpetkyedtm
       61 ryefqvngep vvlhlernkg lfsedyteth yapdgreitt sppvqdhcyy hgyiqneads
      121 savisacngl kghfkhqget yfieplelse seahaiykde nvekedetpk icavtqttwe
      181 sdesiektsq ltntpeqdry lqvkkyiefy lvvdnkmykn htsnqelrtr vyemvnylnt
      241 kyrrlnfhia ligleiwsnq dkvdmdpgan vtlksfaewr aklpphkrnd naqlltgidf
      301 ngttvglayt gtlctwgsva vvqdysrrti lmastmahel ghnmgihhdk ancrcshspc
      361 imsdtisdep fyefsscsvr ehqeyllrer pqcilnkpsr kaivsrpvcg nnfvevgeqc
      421 dcgslqdcqs tccnattckl qphaqcdsee ccekckfkga etecraakdd cdlpefctgq
      481 saecptdslq rnghpcqnnq gycyngkcpt menqcitllg pnytvgpagc fknnrkgddv
      541 shcrkengak ipcaakdekc gtlycteikk tgcivpvspr dpdsrmvepg tkcedkkvcs
      601 ksqcvkv
//
VERSION     Q1PHZ4.1  GI:123889624
DBSOURCE    UniProtKB: locus VM3B1_BOTJR, accession Q1PHZ4;
            class: standard.
            created: Apr 29, 2008.
            sequence updated: May 16, 2006.
            annotation updated: May 27, 2015.
            xrefs: DQ408681.1, ABD73129.1
            xrefs (non-sequence databases): ProteinModelPortal:Q1PHZ4,
            SMR:Q1PHZ4, MEROPS:M12.338, HOVERGEN:HBG006978, GO:0005576,
            GO:0004222, GO:0008270, GO:0042742, Gene3D:3.40.390.10,
            Gene3D:4.10.70.10, InterPro:IPR006586, InterPro:IPR001762,
            InterPro:IPR018358, InterPro:IPR024079, InterPro:IPR001590,
            InterPro:IPR002870, Pfam:PF08516, Pfam:PF00200, Pfam:PF01562,
            Pfam:PF01421, PRINTS:PR00289, SMART:SM00608, SMART:SM00050,
            SUPFAM:SSF57552, PROSITE:PS50215, PROSITE:PS00427, PROSITE:PS50214,
            PROSITE:PS00142
KEYWORDS    Antibiotic; Antimicrobial; Calcium; Cell adhesion impairing toxin;
            Direct protein sequencing; Disulfide bond; Fibrinogenolytic toxin;
            Glycoprotein; Hemorrhagic toxin; Hemostasis impairing toxin;
            Hydrolase; Metal-binding; Metalloprotease; Platelet aggregation
            inhibiting toxin; Protease; Secreted; Toxin; Zinc; Zymogen.
SOURCE      Bothrops jararacussu (jararacussu)
  ORGANISM  Bothrops jararacussu
            Eukaryota; Metazoa; Chordata; Craniata; Vertebrata; Euteleostomi;
            Lepidosauria; Squamata; Bifurcata; Unidentata; Episquamata;
            Toxicofera; Serpentes; Colubroidea; Viperidae; Crotalinae;
            Bothrops.
REFERENCE   1  (residues 1 to 547)
  AUTHORS   Mazzi,M.V., Marcussi,S., Carlos,G.B., Stabeli,R.G., Franco,J.J.,
            Ticli,F.K., Cintra,A.C., Franca,S.C., Soares,A.M. and Sampaio,S.V.
  TITLE     A new hemorrhagic metalloprotease from Bothrops jararacussu snake
            venom: isolation and biochemical characterization
  JOURNAL   Toxicon 44 (2), 215-223 (2004)
   PUBMED   15246772
  REMARK    NUCLEOTIDE SEQUENCE [MRNA], FUNCTION, ENZYME REGULATION, AND
            BIOPHYSICOCHEMICAL PROPERTIES.;
            TISSUE=Venom, and Venom gland
REFERENCE   2  (residues 1 to 547)
  AUTHORS   Mazzi,M.V., Magro,A.J., Amui,S.F., Oliveira,C.Z., Ticli,F.K.,
            Stabeli,R.G., Fuly,A.L., Rosa,J.C., Braz,A.S., Fontes,M.R.,
            Sampaio,S.V. and Soares,A.M.
  TITLE     Molecular characterization and phylogenetic analysis of BjussuMP-I:
            a RGD-P-III class hemorrhagic metalloprotease from Bothrops
            jararacussu snake venom
  JOURNAL   J. Mol. Graph. Model. 26 (1), 69-85 (2007)
   PUBMED   17081786
  REMARK    FUNCTION, PROTEIN SEQUENCE OF 134-154, AND 3D-STRUCTURE MODELING.;
            TISSUE=Venom
COMMENT     [FUNCTION] This protein is a zinc metalloprotease from snake venom
            that causes hemorrhage in mice after intradermal injection. It
            inhibits platelet aggregation induced by collagen and ADP. Has
            moderate edema activity, but no myotoxic activity. It hydrolyzes
            the Aalpha-chain and more slowly the Bbeta-chain of fibrinogen,
            without affecting the gamma-chains. It also shows proteolytic
            activity on casein. It is unable to clot plasma. It also shows
            bactericidal activity against E.coli and S.aureus.
            {ECO:0000269|PubMed:15246772, ECO:0000269|PubMed:17081786}.
            [COFACTOR] Name=Zn(2+); Xref=ChEBI:CHEBI:29105;
            Evidence={ECO:0000250}; Note=Binds 1 zinc ion per subunit.
            {ECO:0000250}.
            [ENZYME REGULATION] Completely inhibited by EDTA, EGTA,
            1,10-phenanthroline, and partially by beta-mercaptoethanol. Is not
            inhibited by aprotinin and leupeptin.
            {ECO:0000269|PubMed:15246772}.
            [BIOPHYSICOCHEMICAL PROPERTIES] pH dependence: Optimum pH is
            4.5-8.0. {ECO:0000269|PubMed:15246772}; Temperature dependence:
            Optimum temperature is 37 degrees Celsius.
            {ECO:0000269|PubMed:15246772}.
            [SUBUNIT] Monomer. {ECO:0000250}.
            [SUBCELLULAR LOCATION] Secreted.
            [TISSUE SPECIFICITY] Expressed by the venom gland.
            [SIMILARITY] Belongs to the venom metalloproteinase (M12B) family.
            P-III subfamily. P-IIIa sub-subfamily. {ECO:0000305}.
            [SIMILARITY] Contains 1 disintegrin domain.
            {ECO:0000255|PROSITE-ProRule:PRU00068}.
            [SIMILARITY] Contains 1 peptidase M12B domain.
            {ECO:0000255|PROSITE-ProRule:PRU00276}.
            [CAUTION] The motif D/ECD-tripeptide is missing. {ECO:0000305}.
FEATURES             Location/Qualifiers
     source          1..547
                     /organism="Bothrops jararacussu"
                     /db_xref="taxon:8726"
     Protein         <1..547
                     /product="Zinc metalloproteinase-disintegrin-like
                     BjussuMP-1"
                     /EC_number="3.4.24.-"
                     /note="BjussuMP-I; Snake venom metalloproteinase; SVMP"
                     /UniProtKB_evidence="Evidence at protein level"
     Region          <1..133
                     /region_name="Propeptide"
                     /experiment="experimental evidence, no additional details
                     recorded"
                     /note="{ECO:0000269|PubMed:17081786}.
                     /FTId=PRO_0000329987."
     Region          <1..95
                     /region_name="Pep_M12B_propep"
                     /note="Reprolysin family propeptide; pfam01562"
                     /db_xref="CDD:250707"
     Region          134..547
                     /region_name="Mature chain"
                     /experiment="experimental evidence, no additional details
                     recorded"
                     /note="Zinc metalloproteinase-disintegrin-like BjussuMP-1.
                     /FTId=PRO_0000329988."
     Region          141..337
                     /region_name="Domain"
                     /experiment="experimental evidence, no additional details
                     recorded"
                     /note="Peptidase M12B.
                     {ECO:0000255|PROSITE-ProRule:PRU00276}."
     Region          141..337
                     /region_name="Reprolysin"
                     /note="Reprolysin (M12B) family zinc metalloprotease;
                     pfam01421"
                     /db_xref="CDD:250606"
     Region          141..335
                     /region_name="ZnMc_adamalysin_II_like"
                     /note="Zinc-dependent metalloprotease; adamalysin_II_like
                     subfamily. Adamalysin II is a snake venom zinc
                     endopeptidase. This subfamily contains other snake venom
                     metalloproteinases, as well as membrane-anchored
                     metalloproteases belonging to the ADAM family; cd04269"
                     /db_xref="CDD:239797"
     Site            144
                     /site_type="metal-binding"
                     /experiment="experimental evidence, no additional details
                     recorded"
                     /note="Calcium 1. {ECO:0000250}."
     Region          149
                     /region_name="Conflict"
                     /experiment="experimental evidence, no additional details
                     recorded"
                     /note="Missing (in Ref. 2; AA sequence). {ECO:0000305}."
     Region          153
                     /region_name="Conflict"
                     /experiment="experimental evidence, no additional details
                     recorded"
                     /note="M -> H (in Ref. 2; AA sequence). {ECO:0000305}."
     Site            228
                     /site_type="metal-binding"
                     /experiment="experimental evidence, no additional details
                     recorded"
                     /note="Calcium 1. {ECO:0000250}."
     Bond            252..332
                     /bond_type="disulfide"
                     /experiment="experimental evidence, no additional details
                     recorded"
                     /note="{ECO:0000250}."
     Site            order(277..278,281,287)
                     /site_type="active"
                     /db_xref="CDD:239797"
     Site            277
                     /site_type="metal-binding"
                     /experiment="experimental evidence, no additional details
                     recorded"
                     /note="Zinc; catalytic. {ECO:0000250}."
     Site            278
                     /site_type="active"
                     /experiment="experimental evidence, no additional details
                     recorded"
                     /note="{ECO:0000255|PROSITE-ProRule:PRU00276,
                     ECO:0000255|PROSITE-ProRule:PRU10095}."
     Site            281
                     /site_type="metal-binding"
                     /experiment="experimental evidence, no additional details
                     recorded"
                     /note="Zinc; catalytic. {ECO:0000250}."
     Site            287
                     /site_type="metal-binding"
                     /experiment="experimental evidence, no additional details
                     recorded"
                     /note="Zinc; catalytic. {ECO:0000250}."
     Bond            292..316
                     /bond_type="disulfide"
                     /experiment="experimental evidence, no additional details
                     recorded"
                     /note="{ECO:0000250}."
     Bond            294..299
                     /bond_type="disulfide"
                     /experiment="experimental evidence, no additional details
                     recorded"
                     /note="{ECO:0000250}."
     Site            332
                     /site_type="metal-binding"
                     /experiment="experimental evidence, no additional details
                     recorded"
                     /note="Calcium 1; via carbonyl oxygen. {ECO:0000250}."
     Site            335
                     /site_type="metal-binding"
                     /experiment="experimental evidence, no additional details
                     recorded"
                     /note="Calcium 1. {ECO:0000250}."
     Region          339..421
                     /region_name="Domain"
                     /experiment="experimental evidence, no additional details
                     recorded"
                     /note="Disintegrin.
                     {ECO:0000255|PROSITE-ProRule:PRU00068}."
     Site            341
                     /site_type="metal-binding"
                     /experiment="experimental evidence, no additional details
                     recorded"
                     /note="Calcium 2; via carbonyl oxygen. {ECO:0000250}."
     Site            344
                     /site_type="metal-binding"
                     /experiment="experimental evidence, no additional details
                     recorded"
                     /note="Calcium 2. {ECO:0000250}."
     Site            346
                     /site_type="metal-binding"
                     /experiment="experimental evidence, no additional details
                     recorded"
                     /note="Calcium 2; via carbonyl oxygen. {ECO:0000250}."
     Region          348..419
                     /region_name="Disintegrin"
                     /note="Disintegrin; pfam00200"
                     /db_xref="CDD:249673"
     Site            348
                     /site_type="metal-binding"
                     /experiment="experimental evidence, no additional details
                     recorded"
                     /note="Calcium 2. {ECO:0000250}."
     Site            351
                     /site_type="metal-binding"
                     /experiment="experimental evidence, no additional details
                     recorded"
                     /note="Calcium 2. {ECO:0000250}."
     Bond            353..363
                     /bond_type="disulfide"
                     /experiment="experimental evidence, no additional details
                     recorded"
                     /note="{ECO:0000250}."
     Site            354
                     /site_type="metal-binding"
                     /experiment="experimental evidence, no additional details
                     recorded"
                     /note="Calcium 2. {ECO:0000250}."
     Bond            362..385
                     /bond_type="disulfide"
                     /experiment="experimental evidence, no additional details
                     recorded"
                     /note="{ECO:0000250}."
     Bond            376..382
                     /bond_type="disulfide"
                     /experiment="experimental evidence, no additional details
                     recorded"
                     /note="{ECO:0000250}."
     Bond            381..406
                     /bond_type="disulfide"
                     /experiment="experimental evidence, no additional details
                     recorded"
                     /note="{ECO:0000250}."
     Bond            394..413
                     /bond_type="disulfide"
                     /experiment="experimental evidence, no additional details
                     recorded"
                     /note="{ECO:0000250}."
     Region          420..534
                     /region_name="ACR"
                     /note="ADAM Cysteine-Rich Domain; smart00608"
                     /db_xref="CDD:214743"
     Region          422..547
                     /region_name="Compositionally biased region"
                     /experiment="experimental evidence, no additional details
                     recorded"
                     /note="Cys-rich."
     Bond            425..437
                     /bond_type="disulfide"
                     /experiment="experimental evidence, no additional details
                     recorded"
                     /note="{ECO:0000250}."
     Bond            444..494
                     /bond_type="disulfide"
                     /experiment="experimental evidence, no additional details
                     recorded"
                     /note="{ECO:0000250}."
     Site            451
                     /site_type="glycosylation"
                     /experiment="experimental evidence, no additional details
                     recorded"
                     /note="N-linked (GlcNAc...). {ECO:0000255}."
     Bond            459..501
                     /bond_type="disulfide"
                     /experiment="experimental evidence, no additional details
                     recorded"
                     /note="{ECO:0000250}."
     Bond            472..482
                     /bond_type="disulfide"
                     /experiment="experimental evidence, no additional details
                     recorded"
                     /note="{ECO:0000250}."
     Bond            489..526
                     /bond_type="disulfide"
                     /experiment="experimental evidence, no additional details
                     recorded"
                     /note="{ECO:0000250}."
     Site            504
                     /site_type="glycosylation"
                     /experiment="experimental evidence, no additional details
                     recorded"
                     /note="N-linked (GlcNAc...). {ECO:0000255}."
     Bond            520..531
                     /bond_type="disulfide"
                     /experiment="experimental evidence, no additional details
                     recorded"
                     /note="{ECO:0000250}."
ORIGIN      
        1 efkvngepvv lhleknkglf sedysethys pdgrqittyp pvedhcyyhg riendadsta
       61 sisacnglkg hfklqgetyl ieplklsdse ahavykyenv ekedeapkmc gvtetnweye
      121 epikkasklv vtaeqqkfpy ryveivvvvd rrmvtkyngd lkkirkwvye lvnivnniyr
      181 slnvhvalvg leiwskgdki tvqpdsdytl nsfgewrerd llprkkhdna qlltavvfdg
      241 ptigrayiag mcdprhsvgv vmdhskenlq vavtmahelg hnlgmehden qchcdapscv
      301 masvlsvvls yefsdcsqnq yqtyltkhnp qcilnepllt vsgnelleag eecdcgapen
      361 pccdaatckl rpgaqcaegl ccdqcrfkga gkicrrargd npddrctgqs adcprnrfhr
      421 ngqpclynhg ycyngkcpim fyqcyflfgs natvaeddcf nnnkkgdkyf ycrkenekyi
      481 pcaqedvkcg rlfcdnkkyp chynysedld fgmvdhgtkc adgkvcsnrq cvdvneayks
      541 ttvfsli
//
VERSION     Q8UVG0.1  GI:82216043
DBSOURCE    UniProtKB: locus VM3BE_BOTER, accession Q8UVG0;
            class: standard.
            created: Mar 18, 2008.
            sequence updated: Mar 1, 2002.
            annotation updated: Jan 7, 2015.
            xrefs: AF450503.1, AAL47169.1
            xrefs (non-sequence databases): ProteinModelPortal:Q8UVG0,
            SMR:Q8UVG0, MEROPS:M12.142, HOVERGEN:HBG006978, GO:0005576,
            GO:0004222, GO:0016504, GO:0008270, Gene3D:3.40.390.10,
            Gene3D:4.10.70.10, InterPro:IPR006586, InterPro:IPR001762,
            InterPro:IPR018358, InterPro:IPR024079, InterPro:IPR001590,
            InterPro:IPR002870, Pfam:PF08516, Pfam:PF00200, Pfam:PF01562,
            Pfam:PF01421, PRINTS:PR00289, SMART:SM00608, SMART:SM00050,
            SUPFAM:SSF57552, PROSITE:PS50215, PROSITE:PS00427, PROSITE:PS50214,
            PROSITE:PS00142
KEYWORDS    Blood coagulation cascade activating toxin; Calcium; Direct protein
            sequencing; Disulfide bond; Glycoprotein; Hemostasis impairing
            toxin; Hydrolase; Metal-binding; Metalloprotease; Platelet
            aggregation inhibiting toxin; Protease; Prothrombin activator;
            Secreted; Signal; Toxin; Zinc; Zymogen.
SOURCE      Bothrops erythromelas (Caatinga lancehead)
  ORGANISM  Bothrops erythromelas
            Eukaryota; Metazoa; Chordata; Craniata; Vertebrata; Euteleostomi;
            Lepidosauria; Squamata; Bifurcata; Unidentata; Episquamata;
            Toxicofera; Serpentes; Colubroidea; Viperidae; Crotalinae;
            Bothrops.
REFERENCE   1  (residues 1 to 612)
  AUTHORS   Silva,M.B., Schattner,M., Ramos,C.R.R.,
            Junqueira-de-Azevedo,I.L.M., Guarnieri,M.C., Lazzari,M.A.,
            Sampaio,C.A.M., Pozner,R.G., Ventura,J.S., Ho,P.L. and
            Chudzinski-Tavassi,A.M.
  TITLE     A prothrombin activator from Bothrops erythromelas
            (jararaca-da-seca) snake venom: characterization and molecular
            cloning
  JOURNAL   Biochem. J. 369 (PT 1), 129-139 (2003)
   PUBMED   12225292
  REMARK    NUCLEOTIDE SEQUENCE [MRNA], PROTEIN SEQUENCE OF 188-218; 400-421;
            428-435; 459-486 AND 586-593, ENZYME REGULATION, BIOPHYSICOCHEMICAL
            PROPERTIES, AND SUBUNIT.;
            TISSUE=Venom, and Venom gland
REFERENCE   2  (residues 1 to 612)
  AUTHORS   Schattner,M., Fritzen,M., Ventura Jde,S., de Albuquerque
            Modesto,J.C., Pozner,R.G., Moura-da-Silva,A.M. and
            Chudzinski-Tavassi,A.M.
  TITLE     The snake venom metalloproteases berythractivase and jararhagin
            activate endothelial cells
  JOURNAL   Biol. Chem. 386 (4), 369-374 (2005)
   PUBMED   15899699
  REMARK    FUNCTION.;
            TISSUE=Venom
REFERENCE   3  (residues 1 to 612)
  AUTHORS   Pereira,A.L., Fritzen,M., Faria,F., Motta,G. and
            Chudzinski-Tavassi,A.M.
  TITLE     Releasing or expression modulating mediator involved in hemostasis
            by Berythractivase and Jararhagin (SVMPs)
  JOURNAL   Toxicon 47 (7), 788-796 (2006)
   PUBMED   16626772
  REMARK    FUNCTION.;
            TISSUE=Venom
REFERENCE   4  (residues 1 to 612)
  AUTHORS   Moura-da-Silva,A.M., Ramos,O.H., Baldo,C., Niland,S., Hansen,U.,
            Ventura,J.S., Furlan,S., Butera,D., Della-Casa,M.S., Tanjoni,I.,
            Clissa,P.B., Fernandes,I., Chudzinski-Tavassi,A.M. and Eble,J.A.
  TITLE     Collagen binding is a key factor for the hemorrhagic activity of
            snake venom metalloproteinases
  JOURNAL   Biochimie 90 (3), 484-492 (2008)
   PUBMED   18096518
  REMARK    FUNCTION, AND 3D-STRUCTURE MODELING.;
            TISSUE=Venom
COMMENT     [FUNCTION] Potent activator of prothrombin (F2). Does not elicit
            any hemorrhagic response. Barely inhibits collagen-induced platelet
            aggregation. Binds neither collagen, nor the jararhagin monoclonal
            antibody MAJar3. Hydrolyzes the Aalpha-chain of fibrin and
            fibrinogen, without affecting the Bbeta- and gamma-chains. Is
            capable of triggering endothelial proinflammatory and procoagulant
            cell responses, but fails to trigger apoptosis. Induces von
            Willebrand factor release, and the expression of both ICAM1 and
            E-selectin (SELE) (without increase in VCAM1) in endothelial cells
            (HUVEC). Is also able to up-regulate the synthesis of the
            coagulation factor TF (F3). Enhances nitric oxide (NO) generation,
            prostacyclin production and interleukin-8 release.
            {ECO:0000269|PubMed:15899699, ECO:0000269|PubMed:16626772,
            ECO:0000269|PubMed:18096518}.
            [COFACTOR] Name=Zn(2+); Xref=ChEBI:CHEBI:29105;
            Evidence={ECO:0000250}; Note=Binds 1 zinc ion per subunit.
            {ECO:0000250}.
            [ENZYME REGULATION] Inhibited by EDTA and o-phenanthroline. Not
            inhibited by PMSF, benzamidine, irreversible serine-proteinase
            inhibitors and cysteine proteinase inhibitor E-64.
            {ECO:0000269|PubMed:12225292}.
            [BIOPHYSICOCHEMICAL PROPERTIES] pH dependence: Optimum pH is
            8.0-9.0. {ECO:0000269|PubMed:12225292}.
            [SUBUNIT] Monomer. {ECO:0000269|PubMed:12225292}.
            [SUBCELLULAR LOCATION] Secreted.
            [TISSUE SPECIFICITY] Expressed by the venom gland.
            [PTM] Highly glycosylated. {ECO:0000305}.
            [SIMILARITY] Belongs to the venom metalloproteinase (M12B) family.
            P-III subfamily. P-IIIa sub-subfamily. {ECO:0000305}.
            [SIMILARITY] Contains 1 disintegrin domain.
            {ECO:0000255|PROSITE-ProRule:PRU00068}.
            [SIMILARITY] Contains 1 peptidase M12B domain.
            {ECO:0000255|PROSITE-ProRule:PRU00276}.
FEATURES             Location/Qualifiers
     source          1..612
                     /organism="Bothrops erythromelas"
                     /db_xref="taxon:44710"
     Protein         1..612
                     /product="Zinc metalloproteinase-disintegrin-like
                     berythractivase"
                     /EC_number="3.4.24.-"
                     /note="Snake venom metalloproteinase; ery1; SVMP"
                     /UniProtKB_evidence="Evidence at protein level"
     Region          1..20
                     /region_name="Signal"
                     /experiment="experimental evidence, no additional details
                     recorded"
                     /note="{ECO:0000255}."
     Region          21..187
                     /region_name="Propeptide"
                     /experiment="experimental evidence, no additional details
                     recorded"
                     /note="{ECO:0000269|PubMed:12225292}.
                     /FTId=PRO_0000326258."
     Region          31..152
                     /region_name="Pep_M12B_propep"
                     /note="Reprolysin family propeptide; pfam01562"
                     /db_xref="CDD:250707"
     Region          188..612
                     /region_name="Mature chain"
                     /experiment="experimental evidence, no additional details
                     recorded"
                     /note="Zinc metalloproteinase-disintegrin-like
                     berythractivase. /FTId=PRO_0000326259."
     Region          200..396
                     /region_name="Domain"
                     /experiment="experimental evidence, no additional details
                     recorded"
                     /note="Peptidase M12B.
                     {ECO:0000255|PROSITE-ProRule:PRU00276}."
     Region          200..396
                     /region_name="Reprolysin"
                     /note="Reprolysin (M12B) family zinc metalloprotease;
                     pfam01421"
                     /db_xref="CDD:250606"
     Region          200..394
                     /region_name="ZnMc_adamalysin_II_like"
                     /note="Zinc-dependent metalloprotease; adamalysin_II_like
                     subfamily. Adamalysin II is a snake venom zinc
                     endopeptidase. This subfamily contains other snake venom
                     metalloproteinases, as well as membrane-anchored
                     metalloproteases belonging to the ADAM family; cd04269"
                     /db_xref="CDD:239797"
     Site            203
                     /site_type="metal-binding"
                     /experiment="experimental evidence, no additional details
                     recorded"
                     /note="Calcium 1. {ECO:0000250}."
     Site            260
                     /site_type="glycosylation"
                     /experiment="experimental evidence, no additional details
                     recorded"
                     /note="N-linked (GlcNAc...). {ECO:0000255}."
     Site            287
                     /site_type="metal-binding"
                     /experiment="experimental evidence, no additional details
                     recorded"
                     /note="Calcium 1. {ECO:0000250}."
     Bond            311..391
                     /bond_type="disulfide"
                     /experiment="experimental evidence, no additional details
                     recorded"
                     /note="{ECO:0000250}."
     Site            order(336..337,340,346)
                     /site_type="active"
                     /db_xref="CDD:239797"
     Site            336
                     /site_type="metal-binding"
                     /experiment="experimental evidence, no additional details
                     recorded"
                     /note="Zinc; catalytic. {ECO:0000250}."
     Site            337
                     /site_type="active"
                     /experiment="experimental evidence, no additional details
                     recorded"
                     /note="{ECO:0000255|PROSITE-ProRule:PRU00276,
                     ECO:0000255|PROSITE-ProRule:PRU10095}."
     Site            340
                     /site_type="metal-binding"
                     /experiment="experimental evidence, no additional details
                     recorded"
                     /note="Zinc; catalytic. {ECO:0000250}."
     Site            346
                     /site_type="metal-binding"
                     /experiment="experimental evidence, no additional details
                     recorded"
                     /note="Zinc; catalytic. {ECO:0000250}."
     Site            348
                     /site_type="glycosylation"
                     /experiment="experimental evidence, no additional details
                     recorded"
                     /note="N-linked (GlcNAc...). {ECO:0000255}."
     Bond            351..375
                     /bond_type="disulfide"
                     /experiment="experimental evidence, no additional details
                     recorded"
                     /note="{ECO:0000250}."
     Bond            353..358
                     /bond_type="disulfide"
                     /experiment="experimental evidence, no additional details
                     recorded"
                     /note="{ECO:0000250}."
     Site            374
                     /site_type="glycosylation"
                     /experiment="experimental evidence, no additional details
                     recorded"
                     /note="N-linked (GlcNAc...). {ECO:0000255}."
     Site            391
                     /site_type="metal-binding"
                     /experiment="experimental evidence, no additional details
                     recorded"
                     /note="Calcium 1; via carbonyl oxygen. {ECO:0000250}."
     Site            394
                     /site_type="metal-binding"
                     /experiment="experimental evidence, no additional details
                     recorded"
                     /note="Calcium 1. {ECO:0000250}."
     Region          404..490
                     /region_name="Domain"
                     /experiment="experimental evidence, no additional details
                     recorded"
                     /note="Disintegrin.
                     {ECO:0000255|PROSITE-ProRule:PRU00068}."
     Site            406
                     /site_type="metal-binding"
                     /experiment="experimental evidence, no additional details
                     recorded"
                     /note="Calcium 2; via carbonyl oxygen. {ECO:0000250}."
     Bond            407..436
                     /bond_type="disulfide"
                     /experiment="experimental evidence, no additional details
                     recorded"
                     /note="{ECO:0000250}."
     Site            409
                     /site_type="metal-binding"
                     /experiment="experimental evidence, no additional details
                     recorded"
                     /note="Calcium 2. {ECO:0000250}."
     Site            411
                     /site_type="metal-binding"
                     /experiment="experimental evidence, no additional details
                     recorded"
                     /note="Calcium 2; via carbonyl oxygen. {ECO:0000250}."
     Region          413..488
                     /region_name="Disintegrin"
                     /note="Disintegrin; pfam00200"
                     /db_xref="CDD:249673"
     Site            413
                     /site_type="metal-binding"
                     /experiment="experimental evidence, no additional details
                     recorded"
                     /note="Calcium 2. {ECO:0000250}."
     Site            416
                     /site_type="metal-binding"
                     /experiment="experimental evidence, no additional details
                     recorded"
                     /note="Calcium 2. {ECO:0000250}."
     Bond            418..431
                     /bond_type="disulfide"
                     /experiment="experimental evidence, no additional details
                     recorded"
                     /note="{ECO:0000250}."
     Site            419
                     /site_type="metal-binding"
                     /experiment="experimental evidence, no additional details
                     recorded"
                     /note="Calcium 2. {ECO:0000250}."
     Bond            420..426
                     /bond_type="disulfide"
                     /experiment="experimental evidence, no additional details
                     recorded"
                     /note="{ECO:0000250}."
     Bond            430..453
                     /bond_type="disulfide"
                     /experiment="experimental evidence, no additional details
                     recorded"
                     /note="{ECO:0000250}."
     Site            432
                     /site_type="glycosylation"
                     /experiment="experimental evidence, no additional details
                     recorded"
                     /note="N-linked (GlcNAc...). {ECO:0000255}."
     Bond            444..450
                     /bond_type="disulfide"
                     /experiment="experimental evidence, no additional details
                     recorded"
                     /note="{ECO:0000250}."
     Bond            449..475
                     /bond_type="disulfide"
                     /experiment="experimental evidence, no additional details
                     recorded"
                     /note="{ECO:0000250}."
     Bond            462..482
                     /bond_type="disulfide"
                     /experiment="experimental evidence, no additional details
                     recorded"
                     /note="{ECO:0000250}."
     Region          468..470
                     /region_name="Short sequence motif of biological interest"
                     /experiment="experimental evidence, no additional details
                     recorded"
                     /note="D/ECD-tripeptide."
     Bond            469..501
                     /bond_type="disulfide"
                     /experiment="experimental evidence, no additional details
                     recorded"
                     /note="{ECO:0000250}."
     Site            470
                     /site_type="metal-binding"
                     /experiment="experimental evidence, no additional details
                     recorded"
                     /note="Calcium 3. {ECO:0000250}."
     Site            471
                     /site_type="metal-binding"
                     /experiment="experimental evidence, no additional details
                     recorded"
                     /note="Calcium 3; via carbonyl oxygen. {ECO:0000250}."
     Site            473
                     /site_type="metal-binding"
                     /experiment="experimental evidence, no additional details
                     recorded"
                     /note="Calcium 3. {ECO:0000250}."
     Site            485
                     /site_type="metal-binding"
                     /experiment="experimental evidence, no additional details
                     recorded"
                     /note="Calcium 3. {ECO:0000250}."
     Region          489..608
                     /region_name="ACR"
                     /note="ADAM Cysteine-Rich Domain; smart00608"
                     /db_xref="CDD:214743"
     Region          491..612
                     /region_name="Compositionally biased region"
                     /experiment="experimental evidence, no additional details
                     recorded"
                     /note="Cys-rich."
     Bond            494..506
                     /bond_type="disulfide"
                     /experiment="experimental evidence, no additional details
                     recorded"
                     /note="{ECO:0000250}."
     Bond            513..563
                     /bond_type="disulfide"
                     /experiment="experimental evidence, no additional details
                     recorded"
                     /note="{ECO:0000250}."
     Bond            528..574
                     /bond_type="disulfide"
                     /experiment="experimental evidence, no additional details
                     recorded"
                     /note="{ECO:0000250}."
     Bond            541..551
                     /bond_type="disulfide"
                     /experiment="experimental evidence, no additional details
                     recorded"
                     /note="{ECO:0000250}."
     Bond            558..600
                     /bond_type="disulfide"
                     /experiment="experimental evidence, no additional details
                     recorded"
                     /note="{ECO:0000250}."
     Bond            594..605
                     /bond_type="disulfide"
                     /experiment="experimental evidence, no additional details
                     recorded"
                     /note="{ECO:0000250}."
ORIGIN      
        1 miqvllviic leafpyqgss iilesgnvnd yevvyprkvt alskgavhpk yedamqyefk
       61 vngepvvlhl eknkglfsed yseihyspdg reittyplve dhcyyhgriq ndadssasis
      121 acnglkghfk lqgemyliep fklpdseaha vfkyenveke deapkmcgvt etnwesdepi
      181 kkasllnltp eqqayldakk yvefvvvldh gmykkykddl dkikrriyei vntmnemfip
      241 lnicvaltgl eiwskgdkin vtseswftli lftnwrgadl lkrkshdnaq lltntdfdgs
      301 tigrahigsm chpylsvgii qdyspvnllv astmahemgh nlgmhhdndt ctcgapscvm
      361 aaaiskdpsk lfsncsqeyq rkyliknrpq cllnkplrtd iisppvcgne llevgeecdc
      421 gtpencrdpc cnattckltp gsqcveglcc dqcrfrktgt ecraakhdcd lpesctgqsa
      481 dcpmddfqrn ghpcqnnngy cyngkcptme nqcidlvgpk atvaedscfk dnqkgndygy
      541 crkengkkip cepqdvkcgr lycndnspgq nnpckciyfp rnedrgmvlp gtkcadgkvc
      601 snrhcvdvat ay
//
VERSION     O93523.2  GI:82190823
DBSOURCE    UniProtKB: locus VM3BP_BOTJA, accession O93523;
            class: standard.
            created: Mar 18, 2008.
            sequence updated: Nov 1, 1999.
            annotation updated: Apr 1, 2015.
            xrefs: AF056025.2, AAC61986.2, 3DSL_A, 3DSL_B
            xrefs (non-sequence databases): PDBsum:3DSL,
            ProteinModelPortal:O93523, SMR:O93523, MEROPS:M12.140,
            HOVERGEN:HBG006978, BRENDA:3.4.24.49, EvolutionaryTrace:O93523,
            GO:0005576, GO:0004222, GO:0008270, Gene3D:3.40.390.10,
            Gene3D:4.10.70.10, InterPro:IPR006586, InterPro:IPR001762,
            InterPro:IPR018358, InterPro:IPR024079, InterPro:IPR001590,
            InterPro:IPR002870, Pfam:PF08516, Pfam:PF00200, Pfam:PF01562,
            Pfam:PF01421, PRINTS:PR00289, SMART:SM00608, SMART:SM00050,
            SUPFAM:SSF57552, PROSITE:PS50215, PROSITE:PS00427, PROSITE:PS50214,
            PROSITE:PS00142
KEYWORDS    3D-structure; Calcium; Cell adhesion impairing toxin; Direct
            protein sequencing; Disulfide bond; Glycoprotein; Hemorrhagic
            toxin; Hemostasis impairing toxin; Hydrolase; Metal-binding;
            Metalloprotease; Platelet aggregation inhibiting toxin; Protease;
            Pyrrolidone carboxylic acid; Secreted; Signal; Toxin; Zinc;
            Zymogen.
SOURCE      Bothrops jararaca (jararaca)
  ORGANISM  Bothrops jararaca
            Eukaryota; Metazoa; Chordata; Craniata; Vertebrata; Euteleostomi;
            Lepidosauria; Squamata; Bifurcata; Unidentata; Episquamata;
            Toxicofera; Serpentes; Colubroidea; Viperidae; Crotalinae;
            Bothrops.
REFERENCE   1  (residues 1 to 610)
  AUTHORS   Assakura,M.T., Silva,C.A., Mentele,R., Camargo,A.C. and
            Serrano,S.M.
  TITLE     Molecular cloning and expression of structural domains of
            bothropasin, a P-III metalloproteinase from the venom of Bothrops
            jararaca
  JOURNAL   Toxicon 41 (2), 217-227 (2003)
   PUBMED   12565741
  REMARK    NUCLEOTIDE SEQUENCE [MRNA], PROTEIN SEQUENCE OF 248-253; 257-268;
            273-276; 296-303 AND 395-420, AND FUNCTION.;
            TISSUE=Venom, and Venom gland
REFERENCE   2  (residues 1 to 610)
  AUTHORS   Mandelbaum,F.R., Reichel,A.P. and Assakura,M.T.
  TITLE     Isolation and characterization of a proteolytic enzyme from the
            venom of the snake Bothrops jararaca (Jararaca)
  JOURNAL   Toxicon 20 (6), 955-972 (1982)
   PUBMED   6819660
  REMARK    FUNCTION, CATALYTIC ACTIVITY, ENZYME REGULATION, AND SUBUNIT.;
            TISSUE=Venom
REFERENCE   3  (residues 1 to 610)
  AUTHORS   Muniz,J.R., Ambrosio,A.L., Selistre-de-Araujo,H.S., Cominetti,M.R.,
            Moura-da-Silva,A.M., Oliva,G., Garratt,R.C. and Souza,D.H.
  TITLE     The three-dimensional structure of bothropasin, the main
            hemorrhagic factor from Bothrops jararaca venom: insights for a new
            classification of snake venom metalloprotease subgroups
  JOURNAL   Toxicon 52 (7), 807-816 (2008)
   PUBMED   18831982
  REMARK    X-RAY CRYSTALLOGRAPHY (2.7 ANGSTROMS) OF 192-610 IN COMPLEX WITH
            ZINC AND CALCIUM IONS, COFACTOR, METAL-BINDING SITES, GLYCOSYLATION
            AT ASN-372, PYROGLUTAMATE FORMATION AT GLN-192, AND DISULFIDE
            BONDS.;
            TISSUE=Venom
COMMENT     [FUNCTION] Zinc metalloproteinase-disintegrin-like bothropasin: has
            caseinolytic activity. Causes hemorrhage on rabbit skin and causes
            myonecrosis in mouse tibialis anterior muscle.
            [FUNCTION] Disintegrin-like bothropasin: inhibits platelet
            aggregation.
            [CATALYTIC ACTIVITY] Cleavage of 5-His-|-Leu-6, 10-His-|-Leu-11,
            14-Ala-|-Leu-15, 16-Tyr-|-Leu-17 and 24-Phe-|-Phe-25 in insulin B
            chain. {ECO:0000269|PubMed:6819660}.
            [COFACTOR] Name=Zn(2+); Xref=ChEBI:CHEBI:29105;
            Evidence={ECO:0000250}; Note=Binds 1 zinc ion per subunit.
            {ECO:0000250}.
            [ENZYME REGULATION] Inhibited by EDTA and EGTA.
            {ECO:0000269|PubMed:6819660}.
            [SUBUNIT] Monomer. {ECO:0000269|PubMed:18831982,
            ECO:0000269|PubMed:6819660}.
            [SUBCELLULAR LOCATION] Secreted.
            [TISSUE SPECIFICITY] Expressed by the venom gland.
            [MISCELLANEOUS] The metalloproteinase domain which is released from
            the cleavage of the disintegrin bothropasin may be unstable.
            [SIMILARITY] Belongs to the venom metalloproteinase (M12B) family.
            P-III subfamily. P-IIIb sub-subfamily. {ECO:0000305}.
            [SIMILARITY] Contains 1 disintegrin domain.
            {ECO:0000255|PROSITE-ProRule:PRU00068}.
            [SIMILARITY] Contains 1 peptidase M12B domain.
            {ECO:0000255|PROSITE-ProRule:PRU00276}.
FEATURES             Location/Qualifiers
     source          1..610
                     /organism="Bothrops jararaca"
                     /db_xref="taxon:8724"
     Protein         1..610
                     /product="Zinc metalloproteinase-disintegrin-like
                     bothropasin"
                     /EC_number="3.4.24.49"
                     /note="Snake venom metalloproteinase; SVMP"
                     /UniProtKB_evidence="Evidence at protein level"
     Region          1..20
                     /region_name="Signal"
                     /experiment="experimental evidence, no additional details
                     recorded"
                     /note="{ECO:0000255}."
     Region          21..191
                     /region_name="Propeptide"
                     /experiment="experimental evidence, no additional details
                     recorded"
                     /note="{ECO:0000250}. /FTId=PRO_0000326418."
     Region          31..152
                     /region_name="Pep_M12B_propep"
                     /note="Reprolysin family propeptide; pfam01562"
                     /db_xref="CDD:250707"
     Region          192..610
                     /region_name="Mature chain"
                     /experiment="experimental evidence, no additional details
                     recorded"
                     /note="Zinc metalloproteinase-disintegrin-like
                     bothropasin. /FTId=PRO_0000326419."
     Site            192
                     /site_type="pyrrolidone-carboxylic-acid"
                     /experiment="experimental evidence, no additional details
                     recorded"
                     /note=". {ECO:0000269|PubMed:18831982}."
     Region          198..394
                     /region_name="Domain"
                     /experiment="experimental evidence, no additional details
                     recorded"
                     /note="Peptidase M12B.
                     {ECO:0000255|PROSITE-ProRule:PRU00276}."
     Region          198..394
                     /region_name="Reprolysin"
                     /note="Reprolysin (M12B) family zinc metalloprotease;
                     pfam01421"
                     /db_xref="CDD:250606"
     Region          198..392
                     /region_name="ZnMc_adamalysin_II_like"
                     /note="Zinc-dependent metalloprotease; adamalysin_II_like
                     subfamily. Adamalysin II is a snake venom zinc
                     endopeptidase. This subfamily contains other snake venom
                     metalloproteinases, as well as membrane-anchored
                     metalloproteases belonging to the ADAM family; cd04269"
                     /db_xref="CDD:239797"
     Site            201
                     /site_type="metal-binding"
                     /experiment="experimental evidence, no additional details
                     recorded"
                     /note="Calcium 1."
     Site            285
                     /site_type="metal-binding"
                     /experiment="experimental evidence, no additional details
                     recorded"
                     /note="Calcium 1."
     Bond            309..389
                     /bond_type="disulfide"
                     /experiment="experimental evidence, no additional details
                     recorded"
                     /note="In zinc metalloproteinase-disintegrin-like
                     bothropasin. {ECO:0000269|PubMed:18831982}."
     Site            order(334..335,338,344)
                     /site_type="active"
                     /db_xref="CDD:239797"
     Site            334
                     /site_type="metal-binding"
                     /experiment="experimental evidence, no additional details
                     recorded"
                     /note="Zinc; catalytic. {ECO:0000269|PubMed:18831982}."
     Site            335
                     /site_type="active"
                     /experiment="experimental evidence, no additional details
                     recorded"
                     /note="{ECO:0000255|PROSITE-ProRule:PRU00276,
                     ECO:0000255|PROSITE-ProRule:PRU10095}."
     Site            338
                     /site_type="metal-binding"
                     /experiment="experimental evidence, no additional details
                     recorded"
                     /note="Zinc; catalytic. {ECO:0000269|PubMed:18831982}."
     Site            344
                     /site_type="metal-binding"
                     /experiment="experimental evidence, no additional details
                     recorded"
                     /note="Zinc; catalytic. {ECO:0000269|PubMed:18831982}."
     Bond            349..373
                     /bond_type="disulfide"
                     /experiment="experimental evidence, no additional details
                     recorded"
                     /note="In zinc metalloproteinase-disintegrin-like
                     bothropasin. {ECO:0000269|PubMed:18831982}."
     Bond            351..356
                     /bond_type="disulfide"
                     /experiment="experimental evidence, no additional details
                     recorded"
                     /note="In zinc metalloproteinase-disintegrin-like
                     bothropasin. {ECO:0000269|PubMed:18831982}."
     Site            372
                     /site_type="glycosylation"
                     /experiment="experimental evidence, no additional details
                     recorded"
                     /note="N-linked (GlcNAc...).
                     {ECO:0000269|PubMed:18831982}."
     Site            378
                     /site_type="other"
                     /experiment="experimental evidence, no additional details
                     recorded"
                     /note="Necessary, but not sufficient, for proteolytic
                     processing. {ECO:0000250}."
     Site            389
                     /site_type="metal-binding"
                     /experiment="experimental evidence, no additional details
                     recorded"
                     /note="Calcium 1; via carbonyl oxygen."
     Site            392
                     /site_type="metal-binding"
                     /experiment="experimental evidence, no additional details
                     recorded"
                     /note="Calcium 1."
     Region          399..610
                     /region_name="Mature chain"
                     /experiment="experimental evidence, no additional details
                     recorded"
                     /note="Disintegrin-like bothropasin. {ECO:0000250}.
                     /FTId=PRO_0000326420."
     Region          402..488
                     /region_name="Domain"
                     /experiment="experimental evidence, no additional details
                     recorded"
                     /note="Disintegrin.
                     {ECO:0000255|PROSITE-ProRule:PRU00068}."
     Site            404
                     /site_type="metal-binding"
                     /experiment="experimental evidence, no additional details
                     recorded"
                     /note="Calcium 2; via carbonyl oxygen."
     Bond            405..434
                     /bond_type="disulfide"
                     /experiment="experimental evidence, no additional details
                     recorded"
                     /note="In zinc metalloproteinase-disintegrin-like
                     bothropasin; alternate. {ECO:0000269|PubMed:18831982}."
     Bond            405..424
                     /bond_type="disulfide"
                     /experiment="experimental evidence, no additional details
                     recorded"
                     /note="In disintegrin-like bothropasin; alternate.
                     {ECO:0000250}."
     Site            407
                     /site_type="metal-binding"
                     /experiment="experimental evidence, no additional details
                     recorded"
                     /note="Calcium 2."
     Site            409
                     /site_type="metal-binding"
                     /experiment="experimental evidence, no additional details
                     recorded"
                     /note="Calcium 2; via carbonyl oxygen."
     Region          411..486
                     /region_name="Disintegrin"
                     /note="Disintegrin; pfam00200"
                     /db_xref="CDD:249673"
     Site            411
                     /site_type="metal-binding"
                     /experiment="experimental evidence, no additional details
                     recorded"
                     /note="Calcium 2."
     Site            414
                     /site_type="metal-binding"
                     /experiment="experimental evidence, no additional details
                     recorded"
                     /note="Calcium 2."
     Bond            416..434
                     /bond_type="disulfide"
                     /experiment="experimental evidence, no additional details
                     recorded"
                     /note="In disintegrin-like bothropasin; alternate.
                     {ECO:0000250}."
     Bond            416..429
                     /bond_type="disulfide"
                     /experiment="experimental evidence, no additional details
                     recorded"
                     /note="In zinc metalloproteinase-disintegrin-like
                     bothropasin; alternate. {ECO:0000269|PubMed:18831982}."
     Site            417
                     /site_type="metal-binding"
                     /experiment="experimental evidence, no additional details
                     recorded"
                     /note="Calcium 2."
     Bond            418..424
                     /bond_type="disulfide"
                     /experiment="experimental evidence, no additional details
                     recorded"
                     /note="In zinc metalloproteinase-disintegrin-like
                     bothropasin; alternate. {ECO:0000269|PubMed:18831982}."
     Bond            428..451
                     /bond_type="disulfide"
                     /experiment="experimental evidence, no additional details
                     recorded"
                     /note="In zinc metalloproteinase-disintegrin-like
                     bothropasin. {ECO:0000269|PubMed:18831982}."
     Bond            442..448
                     /bond_type="disulfide"
                     /experiment="experimental evidence, no additional details
                     recorded"
                     /note="In zinc metalloproteinase-disintegrin-like
                     bothropasin. {ECO:0000269|PubMed:18831982}."
     Bond            447..473
                     /bond_type="disulfide"
                     /experiment="experimental evidence, no additional details
                     recorded"
                     /note="In zinc metalloproteinase-disintegrin-like
                     bothropasin. {ECO:0000269|PubMed:18831982}."
     Bond            460..480
                     /bond_type="disulfide"
                     /experiment="experimental evidence, no additional details
                     recorded"
                     /note="In both disintegrin-like bothropasin and zinc
                     metalloproteinase-disintegrin-like bothropasin.
                     {ECO:0000255|PROSITE-ProRule:PRU00068,
                     ECO:0000255|PROSITE-ProRule:PRU00276,
                     ECO:0000269|PubMed:18831982}."
     Region          466..468
                     /region_name="Short sequence motif of biological interest"
                     /experiment="experimental evidence, no additional details
                     recorded"
                     /note="D/ECD-tripeptide."
     Bond            467..499
                     /bond_type="disulfide"
                     /experiment="experimental evidence, no additional details
                     recorded"
                     /note="In zinc metalloproteinase-disintegrin-like
                     bothropasin; alternate. {ECO:0000269|PubMed:18831982}."
     Bond            467..492
                     /bond_type="disulfide"
                     /experiment="experimental evidence, no additional details
                     recorded"
                     /note="In disintegrin-like bothropasin; alternate.
                     {ECO:0000250}."
     Site            468
                     /site_type="metal-binding"
                     /experiment="experimental evidence, no additional details
                     recorded"
                     /note="Calcium 3."
     Site            469
                     /site_type="metal-binding"
                     /experiment="experimental evidence, no additional details
                     recorded"
                     /note="Calcium 3; via carbonyl oxygen."
     Site            471
                     /site_type="metal-binding"
                     /experiment="experimental evidence, no additional details
                     recorded"
                     /note="Calcium 3."
     Site            483
                     /site_type="metal-binding"
                     /experiment="experimental evidence, no additional details
                     recorded"
                     /note="Calcium 3."
     Site            484
                     /site_type="metal-binding"
                     /experiment="experimental evidence, no additional details
                     recorded"
                     /note="Calcium 3; via carbonyl oxygen."
     Region          488..606
                     /region_name="ACR"
                     /note="ADAM Cysteine-Rich Domain; smart00608"
                     /db_xref="CDD:214743"
     Region          489..610
                     /region_name="Compositionally biased region"
                     /experiment="experimental evidence, no additional details
                     recorded"
                     /note="Cys-rich."
     Bond            492..504
                     /bond_type="disulfide"
                     /experiment="experimental evidence, no additional details
                     recorded"
                     /note="In zinc metalloproteinase-disintegrin-like
                     bothropasin; alternate. {ECO:0000269|PubMed:18831982}."
     Bond            499..504
                     /bond_type="disulfide"
                     /experiment="experimental evidence, no additional details
                     recorded"
                     /note="In disintegrin-like bothropasin. {ECO:0000250}."
     Bond            511..561
                     /bond_type="disulfide"
                     /experiment="experimental evidence, no additional details
                     recorded"
                     /note="In zinc metalloproteinase-disintegrin-like
                     bothropasin; alternate. {ECO:0000269|PubMed:18831982}."
     Bond            511..526
                     /bond_type="disulfide"
                     /experiment="experimental evidence, no additional details
                     recorded"
                     /note="In disintegrin-like bothropasin; alternate.
                     {ECO:0000250}."
     Bond            526..572
                     /bond_type="disulfide"
                     /experiment="experimental evidence, no additional details
                     recorded"
                     /note="In zinc metalloproteinase-disintegrin-like
                     bothropasin; alternate. {ECO:0000269|PubMed:18831982}."
     Bond            539..549
                     /bond_type="disulfide"
                     /experiment="experimental evidence, no additional details
                     recorded"
                     /note="In zinc metalloproteinase-disintegrin-like
                     bothropasin; alternate. {ECO:0000269|PubMed:18831982}."
     Bond            549..556
                     /bond_type="disulfide"
                     /experiment="experimental evidence, no additional details
                     recorded"
                     /note="In disintegrin-like bothropasin; alternate.
                     {ECO:0000250}."
     Bond            556..598
                     /bond_type="disulfide"
                     /experiment="experimental evidence, no additional details
                     recorded"
                     /note="In zinc metalloproteinase-disintegrin-like
                     bothropasin; alternate. {ECO:0000269|PubMed:18831982}."
     Bond            561..572
                     /bond_type="disulfide"
                     /experiment="experimental evidence, no additional details
                     recorded"
                     /note="In disintegrin-like bothropasin. {ECO:0000250}."
     Bond            592..603
                     /bond_type="disulfide"
                     /experiment="experimental evidence, no additional details
                     recorded"
                     /note="In zinc metalloproteinase-disintegrin-like
                     bothropasin; alternate. {ECO:0000269|PubMed:18831982}."
     Bond            598..603
                     /bond_type="disulfide"
                     /experiment="experimental evidence, no additional details
                     recorded"
                     /note="In disintegrin-like bothropasin. {ECO:0000250}."
ORIGIN      
        1 mievllvtic laafpyqgss iilesgnvnd yevvyprkvt alpkgavqpk yedamqyefk
       61 vngepvvlhl eknkglfskd ysethyspdg reittypave dhcyyhgrie ndadstasis
      121 acnglkghfk lqretyfiep lklsnseaha vfkyenveke deapkmcgvt qnwksyepik
      181 kasqlvvtae qqkynpfryv elfivvdqgm vtknngdldk ikarmyelan ivneilryly
      241 mhaalvglei wsngdkitvk pdvdytlnsf aewrktdllt rkkhdnaqll taidfngpti
      301 gyayigsmch pkrsvaived yspinlvvav imahemghnl gihhdtdfcs cgdypcimgp
      361 tisnepskff sncsyiqcwd fimkenpqci lneplgtdiv sppvcgnell evgeecdcgt
      421 pencqneccd aatcklksgs qcghgdcceq ckfsksgtec rasmsecdpa ehctgqssec
      481 padvfhkngq pcldnygycy ngncpimyhq cyalfgadvy eaedscfkdn qkgnyygycr
      541 kengkkipca pedvkcgrly ckdnspgqnn pckmfysndd ehkgmvlpgt kcadgkvcsn
      601 ghcvdvatay
//
VERSION     Q7LZ61.2  GI:215273878
DBSOURCE    UniProtKB: locus VM3CX_DABSI, accession Q7LZ61;
            class: standard.
            extra accessions:B4UT23
            created: Aug 16, 2005.
            sequence updated: Nov 25, 2008.
            annotation updated: Jan 7, 2015.
            xrefs: DQ137799.1, AAZ39881.1, A42972, 2E3X_A
            xrefs (non-sequence databases): PDBsum:2E3X,
            ProteinModelPortal:Q7LZ61, MEROPS:M12.158, HOVERGEN:HBG006978,
            EvolutionaryTrace:Q7LZ61, GO:0005576, GO:0004222, GO:0008270,
            Gene3D:3.40.390.10, Gene3D:4.10.70.10, InterPro:IPR006586,
            InterPro:IPR001762, InterPro:IPR018358, InterPro:IPR024079,
            InterPro:IPR001590, InterPro:IPR002870, Pfam:PF08516, Pfam:PF00200,
            Pfam:PF01562, Pfam:PF01421, PRINTS:PR00289, SMART:SM00608,
            SMART:SM00050, SUPFAM:SSF57552, PROSITE:PS50215, PROSITE:PS00427,
            PROSITE:PS50214, PROSITE:PS00142
KEYWORDS    3D-structure; Blood coagulation cascade activating toxin; Calcium;
            Direct protein sequencing; Disulfide bond; Glycoprotein; Hemostasis
            impairing toxin; Hydrolase; Metal-binding; Metalloprotease;
            Protease; Secreted; Signal; Toxin; Zinc.
SOURCE      Daboia siamensis
  ORGANISM  Daboia siamensis
            Eukaryota; Metazoa; Chordata; Craniata; Vertebrata; Euteleostomi;
            Lepidosauria; Squamata; Bifurcata; Unidentata; Episquamata;
            Toxicofera; Serpentes; Colubroidea; Viperidae; Viperinae; Daboia.
REFERENCE   1  (residues 1 to 619)
  AUTHORS   Chen,H.S., Chen,J.M., Lin,C.W., Khoo,K.H. and Tsai,I.H.
  TITLE     New insights into the functions and N-glycan structures of factor X
            activator from Russell's viper venom
  JOURNAL   FEBS J. 275 (15), 3944-3958 (2008)
   PUBMED   18616470
  REMARK    NUCLEOTIDE SEQUENCE [MRNA], FUNCTION, AND GLYCOSYLATION PATTERN.;
            TISSUE=Venom, and Venom gland
REFERENCE   2  (residues 1 to 619)
  AUTHORS   Takeya,H., Nishida,S., Miyata,T., Kawada,S., Saisaka,Y., Morita,T.
            and Iwanaga,S.
  TITLE     Coagulation factor X activating enzyme from Russell's viper venom
            (RVV-X). A novel metalloproteinase with disintegrin (platelet
            aggregation inhibitor)-like and C-type lectin-like domains
  JOURNAL   J. Biol. Chem. 267 (20), 14109-14117 (1992)
   PUBMED   1629211
  REMARK    PROTEIN SEQUENCE OF 189-429, ENZYME ACTIVITY, AND GLYCOSYLATION.;
            TISSUE=Venom
REFERENCE   3  (residues 1 to 619)
  AUTHORS   Gowda,D.C., Jackson,C.M., Hensley,P. and Davidson,E.A.
  TITLE     Factor X-activating glycoprotein of Russell's viper venom.
            Polypeptide composition and characterization of the carbohydrate
            moieties
  JOURNAL   J. Biol. Chem. 269 (14), 10644-10650 (1994)
   PUBMED   8144654
  REMARK    PROTEIN SEQUENCE OF 189-207, ENZYME ACTIVITY, SUBUNIT, AND
            GLYCOSYLATION AT ASN-216; ASN-257; ASN-351 AND ASN-371.;
            TISSUE=Venom
REFERENCE   4  (residues 1 to 619)
  AUTHORS   Gowda,D.C., Jackson,C.M., Kurzban,G.P., McPhie,P. and Davidson,E.A.
  TITLE     Core sugar residues of the N-linked oligosaccharides of Russell's
            viper venom factor X-activator maintain functionally active
            polypeptide structure
  JOURNAL   Biochemistry 35 (18), 5833-5837 (1996)
   PUBMED   8639544
  REMARK    ROLE OF GLYCOSYLATION.
REFERENCE   5  (residues 1 to 619)
  AUTHORS   Takeda,S., Igarashi,T. and Mori,H.
  TITLE     Crystal structure of RVV-X: an example of evolutionary gain of
            specificity by ADAM proteinases
  JOURNAL   FEBS Lett. 581 (30), 5859-5864 (2007)
   PUBMED   18060879
  REMARK    X-RAY CRYSTALLOGRAPHY (2.91 ANGSTROMS) OF 189-615 IN COMPLEX WITH
            LC1 AND LC2, METAL-BINDING SITES, GLYCOSYLATION AT ASN-257 AND
            ASN-371, SUBUNIT, AND DISULFIDE BONDS.
REFERENCE   6  (residues 1 to 619)
  AUTHORS   Tans,G. and Rosing,J.
  TITLE     Snake venom activators of factor X: an overview
  JOURNAL   Haemostasis 31 (3-6), 225-233 (2001)
   PUBMED   11910189
  REMARK    REVIEW.
COMMENT     On Nov 28, 2008 this sequence version replaced gi:73621851.
            [FUNCTION] Catalytic subunit of blood coagulation factor
            X-activating enzyme. Activates coagulation factor X (F10) by
            cleaving the Arg-Ile bond and is also able to activate coagulation
            factor IX (F9) and protein S (PROS1) by specific cleavage of
            Arg-Ile and Arg-Val bonds. {ECO:0000269|PubMed:18616470}.
            [CATALYTIC ACTIVITY] Specifically activates several components of
            the blood clotting system, including coagulation factor X,
            coagulation factor IX and protein C by cleavage of Arg-|-Xaa bonds.
            Has no action on insulin B chain. {ECO:0000269|PubMed:1629211,
            ECO:0000269|PubMed:8144654}.
            [COFACTOR] Name=Zn(2+); Xref=ChEBI:CHEBI:29105;
            Evidence={ECO:0000250}; Note=Binds 1 zinc ion per subunit.
            {ECO:0000250}.
            [SUBUNIT] Heterotrimer; disulfide-linked. The heterotrimer consists
            of 1 heavy chain and 2 light chains (lectins): LC1 and LC2.
            {ECO:0000269|PubMed:18060879, ECO:0000269|PubMed:8144654}.
            [SUBCELLULAR LOCATION] Secreted.
            [TISSUE SPECIFICITY] Expressed by the venom gland.
            [PTM] N-glycosylated; probably required for conformation. Removal
            of easily accessible sugars does not change its functional
            capacity, but removal of the core sugars with N-glycanase causes a
            virtually complete loss of enzyme activity, apparently as a result
            of major conformational changes in the molecule. Not
            O-glycosylated. {ECO:0000269|PubMed:1629211,
            ECO:0000269|PubMed:18060879, ECO:0000269|PubMed:18616470,
            ECO:0000269|PubMed:8144654}.
            [SIMILARITY] Belongs to the venom metalloproteinase (M12B) family.
            P-III subfamily. P-IIId sub-subfamily. {ECO:0000305}.
            [SIMILARITY] Contains 1 disintegrin domain.
            {ECO:0000255|PROSITE-ProRule:PRU00068}.
            [SIMILARITY] Contains 1 peptidase M12B domain.
            {ECO:0000255|PROSITE-ProRule:PRU00276}.
FEATURES             Location/Qualifiers
     source          1..619
                     /organism="Daboia siamensis"
                     /db_xref="taxon:343250"
     Protein         1..619
                     /product="Coagulation factor X-activating enzyme heavy
                     chain"
                     /EC_number="3.4.24.58"
                     /note="Coagulation factor X-activating enzyme chain alpha;
                     RVV-X heavy chain; Russellysin; Snake venom
                     metalloproteinase; SVMP"
                     /UniProtKB_evidence="Evidence at protein level"
     Region          1..20
                     /region_name="Signal"
                     /experiment="experimental evidence, no additional details
                     recorded"
                     /note="{ECO:0000255}."
     Region          21..188
                     /region_name="Propeptide"
                     /experiment="experimental evidence, no additional details
                     recorded"
                     /note="{ECO:0000269|PubMed:1629211,
                     ECO:0000269|PubMed:8144654}. /FTId=PRO_0000355226."
     Region          31..155
                     /region_name="Pep_M12B_propep"
                     /note="Reprolysin family propeptide; pfam01562"
                     /db_xref="CDD:250707"
     Region          189..619
                     /region_name="Mature chain"
                     /experiment="experimental evidence, no additional details
                     recorded"
                     /note="Coagulation factor X-activating enzyme heavy chain.
                     /FTId=PRO_0000078204."
     Region          191
                     /region_name="Conflict"
                     /experiment="experimental evidence, no additional details
                     recorded"
                     /note="S -> A (in Ref. 3; AA sequence). {ECO:0000305}."
     Region          199..393
                     /region_name="Domain"
                     /experiment="experimental evidence, no additional details
                     recorded"
                     /note="Peptidase M12B.
                     {ECO:0000255|PROSITE-ProRule:PRU00276}."
     Region          199..207
                     /region_name="Beta-strand region"
                     /experiment="experimental evidence, no additional details
                     recorded"
                     /note="{ECO:0000244|PDB:2E3X}."
     Region          200..393
                     /region_name="Reprolysin"
                     /note="Reprolysin (M12B) family zinc metalloprotease;
                     pfam01421"
                     /db_xref="CDD:250606"
     Region          200..391
                     /region_name="ZnMc_adamalysin_II_like"
                     /note="Zinc-dependent metalloprotease; adamalysin_II_like
                     subfamily. Adamalysin II is a snake venom zinc
                     endopeptidase. This subfamily contains other snake venom
                     metalloproteinases, as well as membrane-anchored
                     metalloproteases belonging to the ADAM family; cd04269"
                     /db_xref="CDD:239797"
     Region          209..214
                     /region_name="Hydrogen bonded turn"
                     /experiment="experimental evidence, no additional details
                     recorded"
                     /note="{ECO:0000244|PDB:2E3X}."
     Bond            215..251
                     /bond_type="disulfide"
                     /experiment="experimental evidence, no additional details
                     recorded"
                     /note="{ECO:0000269|PubMed:18060879}."
     Site            216
                     /site_type="glycosylation"
                     /experiment="experimental evidence, no additional details
                     recorded"
                     /note="N-linked (GlcNAc...) (complex).
                     {ECO:0000269|PubMed:8144654}."
     Region          219..235
                     /region_name="Helical region"
                     /experiment="experimental evidence, no additional details
                     recorded"
                     /note="{ECO:0000244|PDB:2E3X}."
     Region          236..238
                     /region_name="Helical region"
                     /experiment="experimental evidence, no additional details
                     recorded"
                     /note="{ECO:0000244|PDB:2E3X}."
     Region          240..249
                     /region_name="Beta-strand region"
                     /experiment="experimental evidence, no additional details
                     recorded"
                     /note="{ECO:0000244|PDB:2E3X}."
     Site            257
                     /site_type="glycosylation"
                     /experiment="experimental evidence, no additional details
                     recorded"
                     /note="N-linked (GlcNAc...) (complex).
                     {ECO:0000269|PubMed:18060879,
                     ECO:0000269|PubMed:8144654}."
     Region          262..275
                     /region_name="Helical region"
                     /experiment="experimental evidence, no additional details
                     recorded"
                     /note="{ECO:0000244|PDB:2E3X}."
     Region          277..280
                     /region_name="Helical region"
                     /experiment="experimental evidence, no additional details
                     recorded"
                     /note="{ECO:0000244|PDB:2E3X}."
     Region          284..290
                     /region_name="Beta-strand region"
                     /experiment="experimental evidence, no additional details
                     recorded"
                     /note="{ECO:0000244|PDB:2E3X}."
     Region          295..297
                     /region_name="Helical region"
                     /experiment="experimental evidence, no additional details
                     recorded"
                     /note="{ECO:0000244|PDB:2E3X}."
     Region          300..302
                     /region_name="Beta-strand region"
                     /experiment="experimental evidence, no additional details
                     recorded"
                     /note="{ECO:0000244|PDB:2E3X}."
     Bond            308..388
                     /bond_type="disulfide"
                     /experiment="experimental evidence, no additional details
                     recorded"
                     /note="{ECO:0000269|PubMed:18060879}."
     Region          310..312
                     /region_name="Hydrogen bonded turn"
                     /experiment="experimental evidence, no additional details
                     recorded"
                     /note="{ECO:0000244|PDB:2E3X}."
     Region          313..318
                     /region_name="Beta-strand region"
                     /experiment="experimental evidence, no additional details
                     recorded"
                     /note="{ECO:0000244|PDB:2E3X}."
     Region          324..337
                     /region_name="Helical region"
                     /experiment="experimental evidence, no additional details
                     recorded"
                     /note="{ECO:0000244|PDB:2E3X}."
     Site            order(333..334,337,343)
                     /site_type="active"
                     /db_xref="CDD:239797"
     Site            333
                     /site_type="metal-binding"
                     /experiment="experimental evidence, no additional details
                     recorded"
                     /note="Zinc; catalytic."
     Site            334
                     /site_type="active"
                     /experiment="experimental evidence, no additional details
                     recorded"
                     /note="{ECO:0000255|PROSITE-ProRule:PRU00276,
                     ECO:0000255|PROSITE-ProRule:PRU10095}."
     Site            337
                     /site_type="metal-binding"
                     /experiment="experimental evidence, no additional details
                     recorded"
                     /note="Zinc; catalytic."
     Region          338..340
                     /region_name="Hydrogen bonded turn"
                     /experiment="experimental evidence, no additional details
                     recorded"
                     /note="{ECO:0000244|PDB:2E3X}."
     Site            343
                     /site_type="metal-binding"
                     /experiment="experimental evidence, no additional details
                     recorded"
                     /note="Zinc; catalytic."
     Bond            348..372
                     /bond_type="disulfide"
                     /experiment="experimental evidence, no additional details
                     recorded"
                     /note="{ECO:0000269|PubMed:18060879}."
     Bond            350..355
                     /bond_type="disulfide"
                     /experiment="experimental evidence, no additional details
                     recorded"
                     /note="{ECO:0000269|PubMed:18060879}."
     Site            351
                     /site_type="glycosylation"
                     /experiment="experimental evidence, no additional details
                     recorded"
                     /note="N-linked (GlcNAc...) (complex).
                     {ECO:0000269|PubMed:8144654}."
     Region          371..384
                     /region_name="Helical region"
                     /experiment="experimental evidence, no additional details
                     recorded"
                     /note="{ECO:0000244|PDB:2E3X}."
     Site            371
                     /site_type="glycosylation"
                     /experiment="experimental evidence, no additional details
                     recorded"
                     /note="N-linked (GlcNAc...) (complex).
                     {ECO:0000269|PubMed:18060879,
                     ECO:0000269|PubMed:8144654}."
     Region          395..397
                     /region_name="Helical region"
                     /experiment="experimental evidence, no additional details
                     recorded"
                     /note="{ECO:0000244|PDB:2E3X}."
     Region          401..487
                     /region_name="Domain"
                     /experiment="experimental evidence, no additional details
                     recorded"
                     /note="Disintegrin.
                     {ECO:0000255|PROSITE-ProRule:PRU00068}."
     Site            403
                     /site_type="metal-binding"
                     /experiment="experimental evidence, no additional details
                     recorded"
                     /note="Calcium 1; via carbonyl oxygen."
     Bond            404..433
                     /bond_type="disulfide"
                     /experiment="experimental evidence, no additional details
                     recorded"
                     /note="{ECO:0000269|PubMed:18060879}."
     Site            406
                     /site_type="metal-binding"
                     /experiment="experimental evidence, no additional details
                     recorded"
                     /note="Calcium 1."
     Site            408
                     /site_type="metal-binding"
                     /experiment="experimental evidence, no additional details
                     recorded"
                     /note="Calcium 1; via carbonyl oxygen."
     Region          410..482
                     /region_name="Disintegrin"
                     /note="Disintegrin; pfam00200"
                     /db_xref="CDD:249673"
     Site            410
                     /site_type="metal-binding"
                     /experiment="experimental evidence, no additional details
                     recorded"
                     /note="Calcium 1."
     Site            413
                     /site_type="metal-binding"
                     /experiment="experimental evidence, no additional details
                     recorded"
                     /note="Calcium 1."
     Bond            415..428
                     /bond_type="disulfide"
                     /experiment="experimental evidence, no additional details
                     recorded"
                     /note="{ECO:0000269|PubMed:18060879}."
     Site            416
                     /site_type="metal-binding"
                     /experiment="experimental evidence, no additional details
                     recorded"
                     /note="Calcium 1."
     Bond            417..423
                     /bond_type="disulfide"
                     /experiment="experimental evidence, no additional details
                     recorded"
                     /note="{ECO:0000269|PubMed:18060879}."
     Bond            427..450
                     /bond_type="disulfide"
                     /experiment="experimental evidence, no additional details
                     recorded"
                     /note="{ECO:0000269|PubMed:18060879}."
     Region          430..432
                     /region_name="Hydrogen bonded turn"
                     /experiment="experimental evidence, no additional details
                     recorded"
                     /note="{ECO:0000244|PDB:2E3X}."
     Bond            441..447
                     /bond_type="disulfide"
                     /experiment="experimental evidence, no additional details
                     recorded"
                     /note="{ECO:0000269|PubMed:18060879}."
     Region          442..444
                     /region_name="Beta-strand region"
                     /experiment="experimental evidence, no additional details
                     recorded"
                     /note="{ECO:0000244|PDB:2E3X}."
     Bond            446..472
                     /bond_type="disulfide"
                     /experiment="experimental evidence, no additional details
                     recorded"
                     /note="{ECO:0000269|PubMed:18060879}."
     Region          458..460
                     /region_name="Beta-strand region"
                     /experiment="experimental evidence, no additional details
                     recorded"
                     /note="{ECO:0000244|PDB:2E3X}."
     Bond            459..479
                     /bond_type="disulfide"
                     /experiment="experimental evidence, no additional details
                     recorded"
                     /note="{ECO:0000269|PubMed:18060879}."
     Region          465..467
                     /region_name="Short sequence motif of biological interest"
                     /experiment="experimental evidence, no additional details
                     recorded"
                     /note="D/ECD-tripeptide."
     Bond            466..498
                     /bond_type="disulfide"
                     /experiment="experimental evidence, no additional details
                     recorded"
                     /note="{ECO:0000269|PubMed:18060879}."
     Site            467
                     /site_type="metal-binding"
                     /experiment="experimental evidence, no additional details
                     recorded"
                     /note="Calcium 2."
     Site            468
                     /site_type="metal-binding"
                     /experiment="experimental evidence, no additional details
                     recorded"
                     /note="Calcium 2; via carbonyl oxygen."
     Site            470
                     /site_type="metal-binding"
                     /experiment="experimental evidence, no additional details
                     recorded"
                     /note="Calcium 2."
     Site            482
                     /site_type="metal-binding"
                     /experiment="experimental evidence, no additional details
                     recorded"
                     /note="Calcium 2."
     Site            483
                     /site_type="metal-binding"
                     /experiment="experimental evidence, no additional details
                     recorded"
                     /note="Calcium 2; via carbonyl oxygen."
     Region          486..606
                     /region_name="ACR"
                     /note="ADAM Cysteine-Rich Domain; smart00608"
                     /db_xref="CDD:214743"
     Region          488..615
                     /region_name="Compositionally biased region"
                     /experiment="experimental evidence, no additional details
                     recorded"
                     /note="Cys-rich."
     Bond            491..503
                     /bond_type="disulfide"
                     /experiment="experimental evidence, no additional details
                     recorded"
                     /note="{ECO:0000269|PubMed:18060879}."
     Region          492..495
                     /region_name="Hydrogen bonded turn"
                     /experiment="experimental evidence, no additional details
                     recorded"
                     /note="{ECO:0000244|PDB:2E3X}."
     Region          506..514
                     /region_name="Helical region"
                     /experiment="experimental evidence, no additional details
                     recorded"
                     /note="{ECO:0000244|PDB:2E3X}."
     Bond            510..560
                     /bond_type="disulfide"
                     /experiment="experimental evidence, no additional details
                     recorded"
                     /note="{ECO:0000269|PubMed:18060879}."
     Region          523..530
                     /region_name="Helical region"
                     /experiment="experimental evidence, no additional details
                     recorded"
                     /note="{ECO:0000244|PDB:2E3X}."
     Bond            525..571
                     /bond_type="disulfide"
                     /experiment="experimental evidence, no additional details
                     recorded"
                     /note="{ECO:0000269|PubMed:18060879}."
     Region          534..536
                     /region_name="Beta-strand region"
                     /experiment="experimental evidence, no additional details
                     recorded"
                     /note="{ECO:0000244|PDB:2E3X}."
     Bond            538..548
                     /bond_type="disulfide"
                     /experiment="experimental evidence, no additional details
                     recorded"
                     /note="{ECO:0000269|PubMed:18060879}."
     Region          553..555
                     /region_name="Helical region"
                     /experiment="experimental evidence, no additional details
                     recorded"
                     /note="{ECO:0000244|PDB:2E3X}."
     Bond            555..597
                     /bond_type="disulfide"
                     /experiment="experimental evidence, no additional details
                     recorded"
                     /note="{ECO:0000269|PubMed:18060879}."
     Region          570..573
                     /region_name="Beta-strand region"
                     /experiment="experimental evidence, no additional details
                     recorded"
                     /note="{ECO:0000244|PDB:2E3X}."
     Bond            577
                     /bond_type="disulfide"
                     /experiment="experimental evidence, no additional details
                     recorded"
                     /note="Interchain (with C-158 in coagulation factor
                     X-activating enzyme light chain LC2).
                     {ECO:0000255|PROSITE-ProRule:PRU00068,
                     ECO:0000255|PROSITE-ProRule:PRU00276,
                     ECO:0000269|PubMed:18060879}."
     Region          590..592
                     /region_name="Beta-strand region"
                     /experiment="experimental evidence, no additional details
                     recorded"
                     /note="{ECO:0000244|PDB:2E3X}."
     Bond            591..603
                     /bond_type="disulfide"
                     /experiment="experimental evidence, no additional details
                     recorded"
                     /note="{ECO:0000269|PubMed:18060879}."
     Region          595..597
                     /region_name="Beta-strand region"
                     /experiment="experimental evidence, no additional details
                     recorded"
                     /note="{ECO:0000244|PDB:2E3X}."
     Region          603..605
                     /region_name="Beta-strand region"
                     /experiment="experimental evidence, no additional details
                     recorded"
                     /note="{ECO:0000244|PDB:2E3X}."
     Region          606..609
                     /region_name="Helical region"
                     /experiment="experimental evidence, no additional details
                     recorded"
                     /note="{ECO:0000244|PDB:2E3X}."
ORIGIN      
        1 mmqvllvtis lavfpyqgss iilesgnvnd yevvypqkvt alpkgavqqp eqkyedtmqy
       61 efevngepvv lhleknkilf sedysethyy pdgreittnp pvedhcyyhg riqndahssa
      121 sisacnglkg hfklrgemyf ieplklsnse ahavykyeni ekedeipkmc gvtqtnwesd
      181 kpikkasqlv stsaqfnkif ielviivdhs makkcnstat ntkiyeivns aneifnplni
      241 hvtligvefw cdrdlinvts sadetlnsfg ewrasdlmtr kshdnallft dmrfdlntlg
      301 itflagmcqa yrsveivqeq gnrnfktavi mahelshnlg myhdgkncic ndsscvmspv
      361 lsdqpsklfs ncsihdyqry ltrykpkcif npplrkdivs ppvcgneiwe egeecdcgsp
      421 ancqnpccda atcklkpgae cgnglccyqc kiktagtvcr rardecdvpe hctgqsaecp
      481 rdqlqqngkp cqnnrgycyn gdcpimrnqc islfgsranv akdscfqenl kgsyygycrk
      541 engrkipcap qdvkcgrlfc lnnsprnknp cnmhyscmdq hkgmvdpgtk cedgkvcnnk
      601 rqcvdvntay qsttgfsqi
//
VERSION     B8K1W0.1  GI:387935400
DBSOURCE    UniProtKB: locus VM3DK_DABRR, accession B8K1W0;
            class: standard.
            created: May 16, 2012.
            sequence updated: Mar 3, 2009.
            annotation updated: Jan 7, 2015.
            xrefs: DQ137798.1, AAZ39880.1
            xrefs (non-sequence databases): ProteinModelPortal:B8K1W0,
            HOVERGEN:HBG006978, GO:0005576, GO:0004222, GO:0008270,
            Gene3D:3.40.390.10, Gene3D:4.10.70.10, InterPro:IPR006586,
            InterPro:IPR001762, InterPro:IPR018358, InterPro:IPR024079,
            InterPro:IPR001590, InterPro:IPR002870, Pfam:PF08516, Pfam:PF00200,
            Pfam:PF01562, Pfam:PF01421, PRINTS:PR00289, SMART:SM00608,
            SMART:SM00050, SUPFAM:SSF57552, PROSITE:PS50215, PROSITE:PS00427,
            PROSITE:PS50214, PROSITE:PS00142
KEYWORDS    Calcium; Direct protein sequencing; Disulfide bond;
            Fibrinogenolytic toxin; Glycoprotein; Hemorrhagic toxin; Hemostasis
            impairing toxin; Hydrolase; Metal-binding; Metalloprotease;
            Protease; Secreted; Signal; Toxin; Zinc; Zymogen.
SOURCE      Daboia russellii russellii
  ORGANISM  Daboia russellii russellii
            Eukaryota; Metazoa; Chordata; Craniata; Vertebrata; Euteleostomi;
            Lepidosauria; Squamata; Bifurcata; Unidentata; Episquamata;
            Toxicofera; Serpentes; Colubroidea; Viperidae; Viperinae; Daboia.
REFERENCE   1  (residues 1 to 615)
  AUTHORS   Chen,H.S., Tsai,H.Y., Wang,Y.M. and Tsai,I.H.
  TITLE     P-III hemorrhagic metalloproteinases from Russell's viper venom:
            cloning, characterization, phylogenetic and functional site
            analyses
  JOURNAL   Biochimie 90 (10), 1486-1498 (2008)
   PUBMED   18554518
  REMARK    NUCLEOTIDE SEQUENCE [MRNA], PROTEIN SEQUENCE OF 190-205, SUBUNIT,
            AND IDENTIFICATION BY MASS SPECTROMETRY.;
            STRAIN=Eastern India; TISSUE=Venom, and Venom gland
COMMENT     [FUNCTION] Snake venom zinc metalloprotease that possesses high
            hemorrhagic activity (minimum hemorrhagic dose (MHD)=0.82 ug) when
            subcutaneously injected into mice. May also potently degrade alpha
            chain of fibrinogen (FGA).
            [COFACTOR] Name=Zn(2+); Xref=ChEBI:CHEBI:29105;
            Evidence={ECO:0000250}; Note=Binds 1 zinc ion per subunit.
            {ECO:0000250}.
            [ENZYME REGULATION] Addition of Mg(2+) or Ca(2+) increases the
            casein hydrolysis rate.
            [SUBUNIT] Monomer. {ECO:0000269|PubMed:18554518}.
            [SUBCELLULAR LOCATION] Secreted {ECO:0000250}.
            [TISSUE SPECIFICITY] Expressed by the venom gland.
            [SIMILARITY] Belongs to the venom metalloproteinase (M12B) family.
            P-III subfamily. P-IIIa sub-subfamily. {ECO:0000305}.
            [SIMILARITY] Contains 1 disintegrin domain.
            {ECO:0000255|PROSITE-ProRule:PRU00068}.
            [SIMILARITY] Contains 1 peptidase M12B domain.
            {ECO:0000255|PROSITE-ProRule:PRU00276}.
FEATURES             Location/Qualifiers
     source          1..615
                     /organism="Daboia russellii russellii"
                     /sub_species="Daboia russellii russellii"
                     /db_xref="taxon:31159"
     Protein         1..615
                     /product="Zinc metalloproteinase-disintegrin-like
                     daborhagin-K"
                     /EC_number="3.4.24.-"
                     /note="Haemorrhagic metalloproteinase russelysin; Snake
                     venom metalloproteinase; SVMP"
                     /UniProtKB_evidence="Evidence at protein level"
     Region          1..20
                     /region_name="Signal"
                     /experiment="experimental evidence, no additional details
                     recorded"
                     /note="{ECO:0000255}."
     Region          21..189
                     /region_name="Propeptide"
                     /experiment="experimental evidence, no additional details
                     recorded"
                     /note="{ECO:0000269|PubMed:18554518}.
                     /FTId=PRO_0000417326."
     Region          31..155
                     /region_name="Pep_M12B_propep"
                     /note="Reprolysin family propeptide; pfam01562"
                     /db_xref="CDD:250707"
     Region          190..615
                     /region_name="Mature chain"
                     /experiment="experimental evidence, no additional details
                     recorded"
                     /note="Zinc metalloproteinase-disintegrin-like
                     daborhagin-K. /FTId=PRO_0000417327."
     Region          203..399
                     /region_name="Domain"
                     /experiment="experimental evidence, no additional details
                     recorded"
                     /note="Peptidase M12B.
                     {ECO:0000255|PROSITE-ProRule:PRU00276}."
     Region          204..399
                     /region_name="Reprolysin"
                     /note="Reprolysin (M12B) family zinc metalloprotease;
                     pfam01421"
                     /db_xref="CDD:250606"
     Region          204..397
                     /region_name="ZnMc_adamalysin_II_like"
                     /note="Zinc-dependent metalloprotease; adamalysin_II_like
                     subfamily. Adamalysin II is a snake venom zinc
                     endopeptidase. This subfamily contains other snake venom
                     metalloproteinases, as well as membrane-anchored
                     metalloproteases belonging to the ADAM family; cd04269"
                     /db_xref="CDD:239797"
     Site            206
                     /site_type="metal-binding"
                     /experiment="experimental evidence, no additional details
                     recorded"
                     /note="Calcium 1. {ECO:0000250}."
     Site            263
                     /site_type="glycosylation"
                     /experiment="experimental evidence, no additional details
                     recorded"
                     /note="N-linked (GlcNAc...). {ECO:0000255}."
     Site            269
                     /site_type="glycosylation"
                     /experiment="experimental evidence, no additional details
                     recorded"
                     /note="N-linked (GlcNAc...). {ECO:0000255}."
     Site            290
                     /site_type="metal-binding"
                     /experiment="experimental evidence, no additional details
                     recorded"
                     /note="Calcium 1. {ECO:0000250}."
     Bond            314..394
                     /bond_type="disulfide"
                     /experiment="experimental evidence, no additional details
                     recorded"
                     /note="{ECO:0000250}."
     Site            order(339..340,343,349)
                     /site_type="active"
                     /db_xref="CDD:239797"
     Site            339
                     /site_type="metal-binding"
                     /experiment="experimental evidence, no additional details
                     recorded"
                     /note="Zinc; catalytic. {ECO:0000250}."
     Site            340
                     /site_type="active"
                     /experiment="experimental evidence, no additional details
                     recorded"
                     /note="{ECO:0000255|PROSITE-ProRule:PRU00276,
                     ECO:0000255|PROSITE-ProRule:PRU10095}."
     Site            343
                     /site_type="metal-binding"
                     /experiment="experimental evidence, no additional details
                     recorded"
                     /note="Zinc; catalytic. {ECO:0000250}."
     Site            349
                     /site_type="metal-binding"
                     /experiment="experimental evidence, no additional details
                     recorded"
                     /note="Zinc; catalytic. {ECO:0000250}."
     Bond            354..378
                     /bond_type="disulfide"
                     /experiment="experimental evidence, no additional details
                     recorded"
                     /note="{ECO:0000250}."
     Bond            356..361
                     /bond_type="disulfide"
                     /experiment="experimental evidence, no additional details
                     recorded"
                     /note="{ECO:0000250}."
     Site            377
                     /site_type="glycosylation"
                     /experiment="experimental evidence, no additional details
                     recorded"
                     /note="N-linked (GlcNAc...). {ECO:0000255}."
     Site            394
                     /site_type="metal-binding"
                     /experiment="experimental evidence, no additional details
                     recorded"
                     /note="Calcium 1; via carbonyl oxygen. {ECO:0000250}."
     Site            397
                     /site_type="metal-binding"
                     /experiment="experimental evidence, no additional details
                     recorded"
                     /note="Calcium 1. {ECO:0000250}."
     Region          407..493
                     /region_name="Domain"
                     /experiment="experimental evidence, no additional details
                     recorded"
                     /note="Disintegrin.
                     {ECO:0000255|PROSITE-ProRule:PRU00068}."
     Bond            410..439
                     /bond_type="disulfide"
                     /experiment="experimental evidence, no additional details
                     recorded"
                     /note="{ECO:0000250}."
     Site            412
                     /site_type="metal-binding"
                     /experiment="experimental evidence, no additional details
                     recorded"
                     /note="Calcium 2. {ECO:0000250}."
     Site            414
                     /site_type="metal-binding"
                     /experiment="experimental evidence, no additional details
                     recorded"
                     /note="Calcium 2; via carbonyl oxygen. {ECO:0000250}."
     Region          416..491
                     /region_name="Disintegrin"
                     /note="Disintegrin; pfam00200"
                     /db_xref="CDD:249673"
     Site            416
                     /site_type="metal-binding"
                     /experiment="experimental evidence, no additional details
                     recorded"
                     /note="Calcium 2. {ECO:0000250}."
     Site            419
                     /site_type="metal-binding"
                     /experiment="experimental evidence, no additional details
                     recorded"
                     /note="Calcium 2. {ECO:0000250}."
     Bond            421..434
                     /bond_type="disulfide"
                     /experiment="experimental evidence, no additional details
                     recorded"
                     /note="{ECO:0000250}."
     Site            422
                     /site_type="metal-binding"
                     /experiment="experimental evidence, no additional details
                     recorded"
                     /note="Calcium 2. {ECO:0000250}."
     Bond            423..429
                     /bond_type="disulfide"
                     /experiment="experimental evidence, no additional details
                     recorded"
                     /note="{ECO:0000250}."
     Bond            433..456
                     /bond_type="disulfide"
                     /experiment="experimental evidence, no additional details
                     recorded"
                     /note="{ECO:0000250}."
     Bond            447..453
                     /bond_type="disulfide"
                     /experiment="experimental evidence, no additional details
                     recorded"
                     /note="{ECO:0000250}."
     Bond            452..478
                     /bond_type="disulfide"
                     /experiment="experimental evidence, no additional details
                     recorded"
                     /note="{ECO:0000250}."
     Bond            465..485
                     /bond_type="disulfide"
                     /experiment="experimental evidence, no additional details
                     recorded"
                     /note="{ECO:0000250}."
     Region          471..473
                     /region_name="Short sequence motif of biological interest"
                     /experiment="experimental evidence, no additional details
                     recorded"
                     /note="D/ECD-tripeptide."
     Bond            472..504
                     /bond_type="disulfide"
                     /experiment="experimental evidence, no additional details
                     recorded"
                     /note="{ECO:0000250}."
     Region          493..611
                     /region_name="ACR"
                     /note="ADAM Cysteine-Rich Domain; smart00608"
                     /db_xref="CDD:214743"
     Bond            497..509
                     /bond_type="disulfide"
                     /experiment="experimental evidence, no additional details
                     recorded"
                     /note="{ECO:0000250}."
     Bond            516..566
                     /bond_type="disulfide"
                     /experiment="experimental evidence, no additional details
                     recorded"
                     /note="{ECO:0000250}."
     Site            523
                     /site_type="glycosylation"
                     /experiment="experimental evidence, no additional details
                     recorded"
                     /note="N-linked (GlcNAc...). {ECO:0000255}."
     Bond            531..577
                     /bond_type="disulfide"
                     /experiment="experimental evidence, no additional details
                     recorded"
                     /note="{ECO:0000250}."
     Bond            544..554
                     /bond_type="disulfide"
                     /experiment="experimental evidence, no additional details
                     recorded"
                     /note="{ECO:0000250}."
     Bond            561..603
                     /bond_type="disulfide"
                     /experiment="experimental evidence, no additional details
                     recorded"
                     /note="{ECO:0000250}."
     Bond            597..608
                     /bond_type="disulfide"
                     /experiment="experimental evidence, no additional details
                     recorded"
                     /note="{ECO:0000250}."
ORIGIN      
        1 mmqvllvtic lavfpyhgss iilesgnvnd yevvypqkvt ampkeavkqp eqkyedamqy
       61 kfevngepvl lhleknkdlf sedysethys pdgreittkp lvqdhcyyhg hiqndahssa
      121 sisacnglkg hfklrgemyl ieplklsdse ahavykyenv ekedealkmc gvtqtnwesd
      181 epikkasllv atsernryfn pysyveliit vdhsmvtkyk ndltairtwv felvntinei
      241 fkylyirvpl vgleiwknrd linvtsaanv tldlfgewrk syllprkihd nsqlltaidl
      301 ngltigmayv stmcqskysv gvvqdhskin lrvavtmahe ighnlglthd gvyctcggys
      361 cimsavlgdq pskyfsncsy nqyrrflteh npeciinppl rtdivsppac gnellergee
      421 cdcgspencr dpccdaasck lhswvecesg kccnqcrfkr agtecrpard ecdkaeqctg
      481 rsancpvdef hengrpclhn fgycyngkcp imyhqchalf gqnvtgvqds cfqynrlgvy
      541 yaycrkengr kipcapkdek cgrlycsyks pgnqipclpy yipsdenkgm vdhgtkcgdg
      601 kvcsngqcvd lniay
//
VERSION     Q7T046.1  GI:73621852
DBSOURCE    UniProtKB: locus VM3CX_MACLB, accession Q7T046;
            class: standard.
            created: Aug 16, 2005.
            sequence updated: Oct 1, 2003.
            annotation updated: May 27, 2015.
            xrefs: AY339162.1, AAQ17467.1
            xrefs (non-sequence databases): ProteinModelPortal:Q7T046,
            SMR:Q7T046, MEROPS:M12.158, HOVERGEN:HBG006978, GO:0005576,
            GO:0004222, GO:0008270, Gene3D:3.40.390.10, Gene3D:4.10.70.10,
            InterPro:IPR006586, InterPro:IPR001762, InterPro:IPR018358,
            InterPro:IPR024079, InterPro:IPR001590, InterPro:IPR002870,
            Pfam:PF08516, Pfam:PF00200, Pfam:PF01562, Pfam:PF01421,
            PRINTS:PR00289, SMART:SM00608, SMART:SM00050, SUPFAM:SSF57552,
            PROSITE:PS50215, PROSITE:PS00427, PROSITE:PS50214, PROSITE:PS00142
KEYWORDS    Blood coagulation cascade activating toxin; Calcium; Direct protein
            sequencing; Disulfide bond; Glycoprotein; Hemostasis impairing
            toxin; Hydrolase; Metal-binding; Metalloprotease; Protease;
            Secreted; Signal; Toxin; Zinc; Zymogen.
SOURCE      Macrovipera lebetina (Levantine viper)
  ORGANISM  Macrovipera lebetina
            Eukaryota; Metazoa; Chordata; Craniata; Vertebrata; Euteleostomi;
            Lepidosauria; Squamata; Bifurcata; Unidentata; Episquamata;
            Toxicofera; Serpentes; Colubroidea; Viperidae; Viperinae;
            Macrovipera.
REFERENCE   1  (residues 1 to 612)
  AUTHORS   Siigur,E., Aaspollu,A., Trummal,K., Tonismagi,K., Tammiste,I.,
            Kalkkinen,N. and Siigur,J.
  TITLE     Factor X activator from Vipera lebetina venom is synthesized from
            different genes
  JOURNAL   Biochim. Biophys. Acta 1702 (1), 41-51 (2004)
   PUBMED   15450849
  REMARK    NUCLEOTIDE SEQUENCE [MRNA], PROTEIN SEQUENCE OF 194-207,
            GLYCOSYLATION, AND SUBUNIT.;
            TISSUE=Venom, and Venom gland
REFERENCE   2  (residues 1 to 612)
  AUTHORS   Siigur,E., Tonismagi,K., Trummal,K., Samel,M., Vija,H., Subbi,J.
            and Siigur,J.
  TITLE     Factor X activator from Vipera lebetina snake venom, molecular
            characterization and substrate specificity
  JOURNAL   Biochim. Biophys. Acta 1568 (1), 90-98 (2001)
   PUBMED   11731090
  REMARK    FUNCTION, SUBUNIT, AND GLYCOSYLATION.;
            TISSUE=Venom
REFERENCE   3  (residues 1 to 612)
  AUTHORS   Siigur,J., Aaspollu,A., Tonismagi,K., Trummal,K., Samel,M.,
            Vija,H., Subbi,J. and Siigur,E.
  TITLE     Proteases from Vipera lebetina venom affecting coagulation and
            fibrinolysis
  JOURNAL   Haemostasis 31 (3-6), 123-132 (2001)
   PUBMED   11910177
  REMARK    FUNCTION, BIOPHYSICOCHEMICAL PROPERTIES, ENZYME REGULATION, AND
            GLYCOSYLATION.;
            TISSUE=Venom
COMMENT     [FUNCTION] Catalytic subunit of blood coagulation factor
            X-activating enzyme. Activates coagulation factor X (F10) by
            cleaving the Arg(234)-Ile(235) bond, activates coagulation factor
            IX (F9) by cleaving the Arg(226)-Val(227) bond and is also able to
            activate protein C (PROC). {ECO:0000269|PubMed:11731090,
            ECO:0000269|PubMed:11910177}.
            [CATALYTIC ACTIVITY] Specifically activates several components of
            the blood clotting system, including coagulation factor X,
            coagulation factor IX and protein C by cleavage of Arg-|-Xaa bonds.
            Has no action on insulin B chain.
            [COFACTOR] Name=Zn(2+); Xref=ChEBI:CHEBI:29105;
            Evidence={ECO:0000250}; Note=Binds 1 zinc ion per subunit.
            {ECO:0000250}.
            [ENZYME REGULATION] Calcium is required for the activity of the
            heterotrimer. {ECO:0000269|PubMed:11910177}.
            [BIOPHYSICOCHEMICAL PROPERTIES] pH dependence: Optimum pH is
            7.5-8.0. {ECO:0000269|PubMed:11910177}.
            [SUBUNIT] Heterotrimer; disulfide-linked. The heterotrimer consists
            of 1 heavy chain and 2 light chains (lectins): LC1 and LC2 (AC
            Q7T045 and AC Q696W1). {ECO:0000269|PubMed:11731090,
            ECO:0000269|PubMed:15450849}.
            [SUBCELLULAR LOCATION] Secreted.
            [TISSUE SPECIFICITY] Expressed by the venom gland.
            [PTM] N-glycosylated. Contains 8.0% of hexoses, 2.5% of hexosamines
            and 2.5% of sialic acids. {ECO:0000269|PubMed:11731090,
            ECO:0000269|PubMed:11910177, ECO:0000269|PubMed:15450849}.
            [SIMILARITY] Belongs to the venom metalloproteinase (M12B) family.
            P-III subfamily. P-IIId sub-subfamily. {ECO:0000305}.
            [SIMILARITY] Contains 1 disintegrin domain.
            {ECO:0000255|PROSITE-ProRule:PRU00068}.
            [SIMILARITY] Contains 1 peptidase M12B domain.
            {ECO:0000255|PROSITE-ProRule:PRU00276}.
FEATURES             Location/Qualifiers
     source          1..612
                     /organism="Macrovipera lebetina"
                     /db_xref="taxon:8709"
     Protein         1..612
                     /product="Coagulation factor X-activating enzyme heavy
                     chain"
                     /EC_number="3.4.24.58"
                     /note="Coagulation factor X-activating enzyme chain alpha;
                     Snake venom metalloproteinase; VL factor X activator;
                     VLFXA heavy chain; SVMP"
                     /UniProtKB_evidence="Evidence at protein level"
     Region          1..20
                     /region_name="Signal"
                     /experiment="experimental evidence, no additional details
                     recorded"
                     /note="{ECO:0000255}."
     Region          21..193
                     /region_name="Propeptide"
                     /experiment="experimental evidence, no additional details
                     recorded"
                     /note="Or 194. {ECO:0000269|PubMed:15450849}.
                     /FTId=PRO_0000029029."
     Region          31..155
                     /region_name="Pep_M12B_propep"
                     /note="Reprolysin family propeptide; pfam01562"
                     /db_xref="CDD:250707"
     Region          194..612
                     /region_name="Mature chain"
                     /experiment="experimental evidence, no additional details
                     recorded"
                     /note="Coagulation factor X-activating enzyme heavy chain.
                     /FTId=PRO_0000029030."
     Region          195..612
                     /region_name="Mature chain"
                     /experiment="experimental evidence, no additional details
                     recorded"
                     /note="Coagulation factor X-activating enzyme heavy chain
                     alternate form. /FTId=PRO_0000029031."
     Region          201..395
                     /region_name="Domain"
                     /experiment="experimental evidence, no additional details
                     recorded"
                     /note="Peptidase M12B.
                     {ECO:0000255|PROSITE-ProRule:PRU00276}."
     Region          202..395
                     /region_name="Reprolysin"
                     /note="Reprolysin (M12B) family zinc metalloprotease;
                     pfam01421"
                     /db_xref="CDD:250606"
     Region          202..393
                     /region_name="ZnMc_adamalysin_II_like"
                     /note="Zinc-dependent metalloprotease; adamalysin_II_like
                     subfamily. Adamalysin II is a snake venom zinc
                     endopeptidase. This subfamily contains other snake venom
                     metalloproteinases, as well as membrane-anchored
                     metalloproteases belonging to the ADAM family; cd04269"
                     /db_xref="CDD:239797"
     Site            204
                     /site_type="metal-binding"
                     /experiment="experimental evidence, no additional details
                     recorded"
                     /note="Calcium 1. {ECO:0000250}."
     Site            259
                     /site_type="glycosylation"
                     /experiment="experimental evidence, no additional details
                     recorded"
                     /note="N-linked (GlcNAc...). {ECO:0000255}."
     Site            286
                     /site_type="metal-binding"
                     /experiment="experimental evidence, no additional details
                     recorded"
                     /note="Calcium 1. {ECO:0000250}."
     Bond            310..390
                     /bond_type="disulfide"
                     /experiment="experimental evidence, no additional details
                     recorded"
                     /note="{ECO:0000250}."
     Site            order(335..336,339,345)
                     /site_type="active"
                     /db_xref="CDD:239797"
     Site            335
                     /site_type="metal-binding"
                     /experiment="experimental evidence, no additional details
                     recorded"
                     /note="Zinc; catalytic. {ECO:0000250}."
     Site            336
                     /site_type="active"
                     /experiment="experimental evidence, no additional details
                     recorded"
                     /note="{ECO:0000255|PROSITE-ProRule:PRU00276,
                     ECO:0000255|PROSITE-ProRule:PRU10095}."
     Site            339
                     /site_type="metal-binding"
                     /experiment="experimental evidence, no additional details
                     recorded"
                     /note="Zinc; catalytic. {ECO:0000250}."
     Site            345
                     /site_type="metal-binding"
                     /experiment="experimental evidence, no additional details
                     recorded"
                     /note="Zinc; catalytic. {ECO:0000250}."
     Bond            350..374
                     /bond_type="disulfide"
                     /experiment="experimental evidence, no additional details
                     recorded"
                     /note="{ECO:0000250}."
     Bond            352..357
                     /bond_type="disulfide"
                     /experiment="experimental evidence, no additional details
                     recorded"
                     /note="{ECO:0000250}."
     Site            353
                     /site_type="glycosylation"
                     /experiment="experimental evidence, no additional details
                     recorded"
                     /note="N-linked (GlcNAc...). {ECO:0000255}."
     Site            373
                     /site_type="glycosylation"
                     /experiment="experimental evidence, no additional details
                     recorded"
                     /note="N-linked (GlcNAc...). {ECO:0000255}."
     Site            390
                     /site_type="metal-binding"
                     /experiment="experimental evidence, no additional details
                     recorded"
                     /note="Calcium 1; via carbonyl oxygen. {ECO:0000250}."
     Site            393
                     /site_type="metal-binding"
                     /experiment="experimental evidence, no additional details
                     recorded"
                     /note="Calcium 1. {ECO:0000250}."
     Region          403..489
                     /region_name="Domain"
                     /experiment="experimental evidence, no additional details
                     recorded"
                     /note="Disintegrin.
                     {ECO:0000255|PROSITE-ProRule:PRU00068}."
     Site            405
                     /site_type="metal-binding"
                     /experiment="experimental evidence, no additional details
                     recorded"
                     /note="Calcium 2; via carbonyl oxygen. {ECO:0000250}."
     Site            408
                     /site_type="metal-binding"
                     /experiment="experimental evidence, no additional details
                     recorded"
                     /note="Calcium 2. {ECO:0000250}."
     Region          412..487
                     /region_name="Disintegrin"
                     /note="Disintegrin; pfam00200"
                     /db_xref="CDD:249673"
     Site            412
                     /site_type="metal-binding"
                     /experiment="experimental evidence, no additional details
                     recorded"
                     /note="Calcium 2. {ECO:0000250}."
     Site            415
                     /site_type="metal-binding"
                     /experiment="experimental evidence, no additional details
                     recorded"
                     /note="Calcium 2. {ECO:0000250}."
     Site            418
                     /site_type="metal-binding"
                     /experiment="experimental evidence, no additional details
                     recorded"
                     /note="Calcium 2. {ECO:0000250}."
     Bond            461..481
                     /bond_type="disulfide"
                     /experiment="experimental evidence, no additional details
                     recorded"
                     /note="{ECO:0000250}."
     Region          467..469
                     /region_name="Short sequence motif of biological interest"
                     /experiment="experimental evidence, no additional details
                     recorded"
                     /note="D/ECD-tripeptide."
     Region          488..608
                     /region_name="ACR"
                     /note="ADAM Cysteine-Rich Domain; smart00608"
                     /db_xref="CDD:214743"
     Region          490..612
                     /region_name="Compositionally biased region"
                     /experiment="experimental evidence, no additional details
                     recorded"
                     /note="Cys-rich."
     Bond            579
                     /bond_type="disulfide"
                     /experiment="experimental evidence, no additional details
                     recorded"
                     /note="Interchain (with C-158 in coagulation factor
                     X-activating enzyme light chain LC2).
                     {ECO:0000255|PROSITE-ProRule:PRU00068,
                     ECO:0000255|PROSITE-ProRule:PRU00276}."
ORIGIN      
        1 mmqvllvtis lavfpyqgss iilesgnvnd yevvypqkit alpeeavqqp eqkyedtmqy
       61 efevngepvv lhleknkdlf sedysetrys pdgretttkp pvqdhcyyhg riqndayssa
      121 sisacnglkg hfklqgetyl ieplkipdse ahavykyeni ekedeapkmc gvtqtnwesd
      181 epikkasqlv atsakrkfhk tfielvivvd hrvvkkydsa atntkiyeiv ntvneifipl
      241 nirltligve fwcnrdlinv tssaddtlds fgewrgsdll nrkrhdnaql ftdmkfdlst
      301 lgitfldgmc qayrsvgivq ehgnknfkta vimahelghn lgmyhdrknc icndsscims
      361 avlssqpskl fsncsnhdyr rylttykpkc ilnpplrkdi asppicgnei weegeecdcg
      421 spkdcqnpcc daatckltpg aecgnglcce kckiktagtv crrardecdv pehctgqsae
      481 cpadgfhang qpcqnnngyc yngdcpimtk qcislfgsra tvaedscfqe nqkgsyygyc
      541 rkengrkipc apqdikcgrl ycldnspgnk npckmhyrcr dqhkgmvepg tkcedgkvcn
      601 nkrqcvdvnt ay
//
VERSION     Q2UXR0.1  GI:123896981
DBSOURCE    UniProtKB: locus VM3E1_ECHOC, accession Q2UXR0;
            class: standard.
            created: Jun 10, 2008.
            sequence updated: Jan 24, 2006.
            annotation updated: Jan 7, 2015.
            xrefs: AM039691.1, CAJ01679.1
            xrefs (non-sequence databases): ProteinModelPortal:Q2UXR0,
            SMR:Q2UXR0, MEROPS:M12.315, HOVERGEN:HBG006978, GO:0005576,
            GO:0004222, GO:0008270, GO:0006915, Gene3D:3.40.390.10,
            Gene3D:4.10.70.10, InterPro:IPR006586, InterPro:IPR001762,
            InterPro:IPR018358, InterPro:IPR024079, InterPro:IPR001590,
            InterPro:IPR002870, Pfam:PF08516, Pfam:PF00200, Pfam:PF01562,
            Pfam:PF01421, PRINTS:PR00289, SMART:SM00608, SMART:SM00050,
            SUPFAM:SSF57552, PROSITE:PS50215, PROSITE:PS00427, PROSITE:PS50214,
            PROSITE:PS00142
KEYWORDS    Apoptosis; Calcium; Cell adhesion impairing toxin; Disulfide bond;
            Fibrinogenolytic toxin; Glycoprotein; Hemostasis impairing toxin;
            Hydrolase; Metal-binding; Metalloprotease; Protease; Pyrrolidone
            carboxylic acid; Secreted; Signal; Toxin; Zinc; Zymogen.
SOURCE      Echis ocellatus
  ORGANISM  Echis ocellatus
            Eukaryota; Metazoa; Chordata; Craniata; Vertebrata; Euteleostomi;
            Lepidosauria; Squamata; Bifurcata; Unidentata; Episquamata;
            Toxicofera; Serpentes; Colubroidea; Viperidae; Viperinae; Echis.
REFERENCE   1  (residues 1 to 614)
  AUTHORS   Wagstaff,S.C., Laing,G.D., Theakston,R.D., Papaspyridis,C. and
            Harrison,R.A.
  TITLE     Bioinformatics and multiepitope DNA immunization to design rational
            snake antivenom
  JOURNAL   PLoS Med. 3 (6), E184 (2006)
   PUBMED   16737347
  REMARK    NUCLEOTIDE SEQUENCE [LARGE SCALE MRNA].;
            TISSUE=Venom gland
            Erratum:[PLoS Med. 2008 Oct;5(10):1524]
COMMENT     [FUNCTION] This metalloproteinase hydrolyzes azocasein, and
            oxidized insulin B-chain. Also hydrolyzes the alpha-chain (FGA) and
            more slowly the beta-chain of fibrinogen (FGB), without affecting
            the gamma-chain. Does not cleave fibrin. Inhibits endothelial cell
            adhesion to extracellular matrix proteins such as fibrinogen,
            fibronectin, vitronectin, collagen I, and collagen IV. Induces
            apoptosis in vascular endothelial cells (By similarity).
            {ECO:0000250}.
            [COFACTOR] Name=Zn(2+); Xref=ChEBI:CHEBI:29105;
            Evidence={ECO:0000250}; Note=Binds 1 zinc ion per subunit.
            {ECO:0000250}.
            [SUBUNIT] Heterodimer; disulfide-linked. {ECO:0000250}.
            [SUBCELLULAR LOCATION] Secreted {ECO:0000250}.
            [TISSUE SPECIFICITY] Expressed by the venom gland.
            [SIMILARITY] Belongs to the venom metalloproteinase (M12B) family.
            P-III subfamily. P-IIIc sub-subfamily. {ECO:0000305}.
            [SIMILARITY] Contains 1 disintegrin domain.
            {ECO:0000255|PROSITE-ProRule:PRU00068}.
            [SIMILARITY] Contains 1 peptidase M12B domain.
            {ECO:0000255|PROSITE-ProRule:PRU00276}.
FEATURES             Location/Qualifiers
     source          1..614
                     /organism="Echis ocellatus"
                     /db_xref="taxon:99586"
     gene            1..614
                     /gene="Svmp3-Eoc1"
                     /locus_tag="EOC00001-SVMP"
     Protein         1..614
                     /gene="Svmp3-Eoc1"
                     /locus_tag="EOC00001-SVMP"
                     /product="Zinc metalloproteinase-disintegrin-like Eoc1"
                     /EC_number="3.4.24.-"
                     /note="Snake venom metalloproteinase; SVMP"
                     /UniProtKB_evidence="Evidence at transcript level"
     Region          1..19
                     /gene="Svmp3-Eoc1"
                     /locus_tag="EOC00001-SVMP"
                     /region_name="Signal"
                     /experiment="experimental evidence, no additional details
                     recorded"
                     /note="{ECO:0000255}."
     Region          20..193
                     /gene="Svmp3-Eoc1"
                     /locus_tag="EOC00001-SVMP"
                     /region_name="Propeptide"
                     /experiment="experimental evidence, no additional details
                     recorded"
                     /note="{ECO:0000250}. /FTId=PRO_0000340302."
     Region          30..154
                     /gene="Svmp3-Eoc1"
                     /locus_tag="EOC00001-SVMP"
                     /region_name="Pep_M12B_propep"
                     /note="Reprolysin family propeptide; pfam01562"
                     /db_xref="CDD:250707"
     Region          194..614
                     /gene="Svmp3-Eoc1"
                     /locus_tag="EOC00001-SVMP"
                     /region_name="Mature chain"
                     /experiment="experimental evidence, no additional details
                     recorded"
                     /note="Zinc metalloproteinase-disintegrin-like Eoc1.
                     /FTId=PRO_0000340303."
     Site            194
                     /gene="Svmp3-Eoc1"
                     /locus_tag="EOC00001-SVMP"
                     /site_type="pyrrolidone-carboxylic-acid"
                     /experiment="experimental evidence, no additional details
                     recorded"
                     /note=". {ECO:0000250}."
     Region          202..398
                     /gene="Svmp3-Eoc1"
                     /locus_tag="EOC00001-SVMP"
                     /region_name="Domain"
                     /experiment="experimental evidence, no additional details
                     recorded"
                     /note="Peptidase M12B.
                     {ECO:0000255|PROSITE-ProRule:PRU00276}."
     Region          202..398
                     /gene="Svmp3-Eoc1"
                     /locus_tag="EOC00001-SVMP"
                     /region_name="Reprolysin"
                     /note="Reprolysin (M12B) family zinc metalloprotease;
                     pfam01421"
                     /db_xref="CDD:250606"
     Region          202..395
                     /gene="Svmp3-Eoc1"
                     /locus_tag="EOC00001-SVMP"
                     /region_name="ZnMc_adamalysin_II_like"
                     /note="Zinc-dependent metalloprotease; adamalysin_II_like
                     subfamily. Adamalysin II is a snake venom zinc
                     endopeptidase. This subfamily contains other snake venom
                     metalloproteinases, as well as membrane-anchored
                     metalloproteases belonging to the ADAM family; cd04269"
                     /db_xref="CDD:239797"
     Site            268
                     /gene="Svmp3-Eoc1"
                     /locus_tag="EOC00001-SVMP"
                     /site_type="glycosylation"
                     /experiment="experimental evidence, no additional details
                     recorded"
                     /note="N-linked (GlcNAc...). {ECO:0000255}."
     Bond            313..393
                     /gene="Svmp3-Eoc1"
                     /locus_tag="EOC00001-SVMP"
                     /bond_type="disulfide"
                     /experiment="experimental evidence, no additional details
                     recorded"
                     /note="{ECO:0000250}."
     Site            order(338..339,342,348)
                     /gene="Svmp3-Eoc1"
                     /locus_tag="EOC00001-SVMP"
                     /site_type="active"
                     /db_xref="CDD:239797"
     Site            338
                     /gene="Svmp3-Eoc1"
                     /locus_tag="EOC00001-SVMP"
                     /site_type="metal-binding"
                     /experiment="experimental evidence, no additional details
                     recorded"
                     /note="Zinc; catalytic. {ECO:0000250}."
     Site            339
                     /gene="Svmp3-Eoc1"
                     /locus_tag="EOC00001-SVMP"
                     /site_type="active"
                     /experiment="experimental evidence, no additional details
                     recorded"
                     /note="{ECO:0000255|PROSITE-ProRule:PRU00276,
                     ECO:0000255|PROSITE-ProRule:PRU10095}."
     Site            342
                     /gene="Svmp3-Eoc1"
                     /locus_tag="EOC00001-SVMP"
                     /site_type="metal-binding"
                     /experiment="experimental evidence, no additional details
                     recorded"
                     /note="Zinc; catalytic. {ECO:0000250}."
     Site            348
                     /gene="Svmp3-Eoc1"
                     /locus_tag="EOC00001-SVMP"
                     /site_type="metal-binding"
                     /experiment="experimental evidence, no additional details
                     recorded"
                     /note="Zinc; catalytic. {ECO:0000250}."
     Bond            353..377
                     /gene="Svmp3-Eoc1"
                     /locus_tag="EOC00001-SVMP"
                     /bond_type="disulfide"
                     /experiment="experimental evidence, no additional details
                     recorded"
                     /note="{ECO:0000250}."
     Bond            355..360
                     /gene="Svmp3-Eoc1"
                     /locus_tag="EOC00001-SVMP"
                     /bond_type="disulfide"
                     /experiment="experimental evidence, no additional details
                     recorded"
                     /note="{ECO:0000250}."
     Bond            368
                     /gene="Svmp3-Eoc1"
                     /locus_tag="EOC00001-SVMP"
                     /bond_type="disulfide"
                     /experiment="experimental evidence, no additional details
                     recorded"
                     /note="Interchain (with C-368 in VLAIP-B).
                     {ECO:0000255|PROSITE-ProRule:PRU00068,
                     ECO:0000255|PROSITE-ProRule:PRU00276}."
     Site            376
                     /gene="Svmp3-Eoc1"
                     /locus_tag="EOC00001-SVMP"
                     /site_type="glycosylation"
                     /experiment="experimental evidence, no additional details
                     recorded"
                     /note="N-linked (GlcNAc...). {ECO:0000255}."
     Region          406..492
                     /gene="Svmp3-Eoc1"
                     /locus_tag="EOC00001-SVMP"
                     /region_name="Domain"
                     /experiment="experimental evidence, no additional details
                     recorded"
                     /note="Disintegrin.
                     {ECO:0000255|PROSITE-ProRule:PRU00068}."
     Site            408
                     /gene="Svmp3-Eoc1"
                     /locus_tag="EOC00001-SVMP"
                     /site_type="metal-binding"
                     /experiment="experimental evidence, no additional details
                     recorded"
                     /note="Calcium; via carbonyl oxygen. {ECO:0000250}."
     Bond            409..438
                     /gene="Svmp3-Eoc1"
                     /locus_tag="EOC00001-SVMP"
                     /bond_type="disulfide"
                     /experiment="experimental evidence, no additional details
                     recorded"
                     /note="{ECO:0000250}."
     Site            411
                     /gene="Svmp3-Eoc1"
                     /locus_tag="EOC00001-SVMP"
                     /site_type="metal-binding"
                     /experiment="experimental evidence, no additional details
                     recorded"
                     /note="Calcium. {ECO:0000250}."
     Site            413
                     /gene="Svmp3-Eoc1"
                     /locus_tag="EOC00001-SVMP"
                     /site_type="metal-binding"
                     /experiment="experimental evidence, no additional details
                     recorded"
                     /note="Calcium; via carbonyl oxygen. {ECO:0000250}."
     Region          415..490
                     /gene="Svmp3-Eoc1"
                     /locus_tag="EOC00001-SVMP"
                     /region_name="Disintegrin"
                     /note="Disintegrin; pfam00200"
                     /db_xref="CDD:249673"
     Site            415
                     /gene="Svmp3-Eoc1"
                     /locus_tag="EOC00001-SVMP"
                     /site_type="metal-binding"
                     /experiment="experimental evidence, no additional details
                     recorded"
                     /note="Calcium. {ECO:0000250}."
     Site            418
                     /gene="Svmp3-Eoc1"
                     /locus_tag="EOC00001-SVMP"
                     /site_type="metal-binding"
                     /experiment="experimental evidence, no additional details
                     recorded"
                     /note="Calcium. {ECO:0000250}."
     Bond            420..433
                     /gene="Svmp3-Eoc1"
                     /locus_tag="EOC00001-SVMP"
                     /bond_type="disulfide"
                     /experiment="experimental evidence, no additional details
                     recorded"
                     /note="{ECO:0000250}."
     Site            421
                     /gene="Svmp3-Eoc1"
                     /locus_tag="EOC00001-SVMP"
                     /site_type="metal-binding"
                     /experiment="experimental evidence, no additional details
                     recorded"
                     /note="Calcium. {ECO:0000250}."
     Bond            422..428
                     /gene="Svmp3-Eoc1"
                     /locus_tag="EOC00001-SVMP"
                     /bond_type="disulfide"
                     /experiment="experimental evidence, no additional details
                     recorded"
                     /note="{ECO:0000250}."
     Bond            432..455
                     /gene="Svmp3-Eoc1"
                     /locus_tag="EOC00001-SVMP"
                     /bond_type="disulfide"
                     /experiment="experimental evidence, no additional details
                     recorded"
                     /note="{ECO:0000250}."
     Bond            446..452
                     /gene="Svmp3-Eoc1"
                     /locus_tag="EOC00001-SVMP"
                     /bond_type="disulfide"
                     /experiment="experimental evidence, no additional details
                     recorded"
                     /note="{ECO:0000250}."
     Bond            451..477
                     /gene="Svmp3-Eoc1"
                     /locus_tag="EOC00001-SVMP"
                     /bond_type="disulfide"
                     /experiment="experimental evidence, no additional details
                     recorded"
                     /note="{ECO:0000250}."
     Bond            464..484
                     /gene="Svmp3-Eoc1"
                     /locus_tag="EOC00001-SVMP"
                     /bond_type="disulfide"
                     /experiment="experimental evidence, no additional details
                     recorded"
                     /note="{ECO:0000250}."
     Region          470..472
                     /gene="Svmp3-Eoc1"
                     /locus_tag="EOC00001-SVMP"
                     /region_name="Short sequence motif of biological interest"
                     /experiment="experimental evidence, no additional details
                     recorded"
                     /note="D/ECD-tripeptide."
     Bond            471..503
                     /gene="Svmp3-Eoc1"
                     /locus_tag="EOC00001-SVMP"
                     /bond_type="disulfide"
                     /experiment="experimental evidence, no additional details
                     recorded"
                     /note="{ECO:0000250}."
     Region          491..610
                     /gene="Svmp3-Eoc1"
                     /locus_tag="EOC00001-SVMP"
                     /region_name="ACR"
                     /note="ADAM Cysteine-Rich Domain; smart00608"
                     /db_xref="CDD:214743"
     Region          493..614
                     /gene="Svmp3-Eoc1"
                     /locus_tag="EOC00001-SVMP"
                     /region_name="Compositionally biased region"
                     /experiment="experimental evidence, no additional details
                     recorded"
[truncated: 516,248 more chars]
