# Supplementary material for: Venomix: a simple bioinformatic pipeline for identifying and characterizing toxin gene candidates from transcriptomic data
Source: PeerJ. 2018 Jul 31;6:e5361. doi: 10.7717/peerj.5361 (PMC6074769; doi:10.7717/peerj.5361)
Supplement: Supplemental Information 3 [file peerj-06-5361-s003.gz › FinalOutput_E-20/Zinc_metalloproteinase-disintegrin-like_mikarin_1/rsemfile_expressioninfo.txt]

transcript_id	gene_id	length	effective_length	expected_count	TPM	FPKM	IsoPct
../../../DE_Analysis/Echis_coloratus_Scent_gland1/RSEM.isoforms.results	TRINITY_DN35594_c0_g2_i3	TRINITY_DN35594_c0_g2_i3	1011	783.20	0.00	0.00	0.00	0.00
../../../DE_Analysis/Echis_coloratus_Scent_gland1/RSEM.isoforms.results	TRINITY_DN35594_c0_g2_i9	TRINITY_DN35594_c0_g2_i9	578	350.21	4.00	0.54	0.53	100.00
transcript_id	gene_id	length	effective_length	expected_count	TPM	FPKM	IsoPct
../../../DE_Analysis/Echis_coloratus_Skin1/RSEM.isoforms.results	TRINITY_DN35594_c0_g2_i3	TRINITY_DN35594_c0_g2_i3	1011	784.92	8.00	0.68	0.89	100.00
../../../DE_Analysis/Echis_coloratus_Skin1/RSEM.isoforms.results	TRINITY_DN35594_c0_g2_i9	TRINITY_DN35594_c0_g2_i9	578	351.92	0.00	0.00	0.00	0.00
transcript_id	gene_id	length	effective_length	expected_count	TPM	FPKM	IsoPct
../../../DE_Analysis/Echis_coloratus_Venom_gland1/RSEM.isoforms.results	TRINITY_DN35594_c0_g2_i3	TRINITY_DN35594_c0_g2_i3	1011	762.26	490.83	27.60	29.40	100.00
../../../DE_Analysis/Echis_coloratus_Venom_gland1/RSEM.isoforms.results	TRINITY_DN35594_c0_g2_i9	TRINITY_DN35594_c0_g2_i9	578	329.26	252.13	32.82	34.97	100.00
