# Supplementary material for: Venomix: a simple bioinformatic pipeline for identifying and characterizing toxin gene candidates from transcriptomic data
Source: PeerJ. 2018 Jul 31;6:e5361. doi: 10.7717/peerj.5361 (PMC6074769; doi:10.7717/peerj.5361)
Supplement: Supplemental Information 3 [file peerj-06-5361-s003.gz › FinalOutput_E-20/Zinc_metalloproteinase-disintegrin-like_mikarin_1/nucleotide.fasta]

>TRINITY_DN35594_c0_g2_i3 len=1011 path=[23255:0-60 23256:61-65 24165:66-89 24482:90-90 24655:91-96 24579:97-105 24463:106-118 24307:119-129 24105:130-154 24554:155-161 24827:162-162 24799:163-166 24726:167-194 24676:195-247 24396:248-258 24523:259-282 24793:283-308 24759:309-327 24718:328-357 24963:358-360 24211:361-408 24603:409-458 24511:459-474 24371:475-485 24196:486-502 23977:503-554 24500:555-591 24365:592-615 24187:616-632 22155:633-666 23965:667-863 22523:864-864 22524:865-875 22525:876-1010] [-1, 23255, 23256, 24165, 24482, 24655, 24579, 24463, 24307, 24105, 24554, 24827, 24799, 24726, 24676, 24396, 24523, 24793, 24759, 24718, 24963, 24211, 24603, 24511, 24371, 24196, 23977, 24500, 24365, 24187, 22155, 23965, 22523, 22524, 22525, -2]
TCCAAAATCAAATCTAAGAGAAGGCAGAGTTTGATTAGTAGGCTGTATTCACATCAACAC
ACTTCCTATTGATGCAGACCTTTCCATCTTCACATTTTGTTCCAGGTTCAACCATTCCCT
TATGTTGATCGTCGTCTAAATAGTGCATCTTGCAAGGATTCTTTTTTTTAGTTGAATTAT
CTAAGCAGTATAATCTGCCACATTTTACATCTTGTGGTGCACATGGAATCTTTCTACCAT
TTTCCTTTGCACAGTAGCCATGTTTACTGCCTTTCAGGTTCTCCTGAAAACATGAATCTT
CAGCCACAGTTGCACGTGACCCAAAGAGAGAAATACATTGGTTTGTCATGATGGGGCAAT
CCCCATTGTAGCAATAACCCGAGTTTTTTAGGCATGGTTGTCCATTCCTTTGCAACTCAT
TTCTGGGACACTCAGAAGATTGGCCAGTGCAGTGTTCAGCGACATCACACTCATCCCTTG
CTGGCCGGCATTCTGTTCCTGCTGTCTTAAACTTGCACTTGTGACAACATGGTCCATCTT
CACACACTGCCGCTGGATAAAGTTCACATGTTTCAGCATCACAGCATGGATTTTGACAAT
CTTCAGGAGAGCCACAGTCACATTCTTCTCCTTTCTCCACAACATAATTTCCACAAACTG
CAGGTGAAACAATATCTGTCCTCAACGGTTCATTGAGAATGCATCTTGGGGTATGACTAA
TAAAATACCCCCAAAGTTCATTCTTACTACAATCGCTGAACTGATAGGAAGGTCGATCGC
TTATCTGGGCAGCCATAATGCATGAGCTAGCTTGGCAAGTACAGGAATCTTTGTCATGAT
GAATGCCCAGATTATGACCCAGCTCATGGGCCATTGTAGTTGCAACCAAAATATATGTTT
TACTATGATCCTGAACAATTCCTACAGATTCTTTTGGCATGCATATGCTGCCAATATAAC
CATATCCTATAGTGTTTCCATTGAGGTTAATGCCCGTGAGTAACTGAGCAT
>TRINITY_DN35594_c0_g2_i9 len=578 path=[23483:0-41 24348:42-116 24660:117-130 24480:131-134 24330:135-160 24133:161-165 24574:166-199 24449:200-216 24297:217-314 21978:315-380 23965:381-577] [-1, 23483, 24348, 24660, 24480, 24330, 24133, 24574, 24449, 24297, 21978, 23965]
AAAACATGAATCTTCAGCCACAGTTGCACGTGACCCAAAGAGTAAAATACATTGATTTCT
CATGATGGGGCATATCCCATTGTAGCAGTAACCATTGTTGTTTTGGCATGGTTGTCCATT
CCTTTGGAACTGATCTGCGGGACACTCAGCAGATTGGCCAGTGCAGAGATCAGCCTTATC
ACACTCATCCCTTGCTGGCCGGCATTCTGTTCCTGCTCTCGTAAATCTGCATTGGTCGCA
ACACTCTCCCTCTGCACATTGTGACCCTGGTGTCAGTTTACATGTTGCGGCATTGCAGCA
CGGATTATGACAATTTGCAGGAGAGCCACAGTCACAATCTTCTCCCACCTCCACCAAGTA
ATTTCCACAAACTGCAGGTGAAACAATATCTGTCCTCAACGGTTCATTGAGAATGCATCT
TGGGGTATGACTAATAAAATACCCCCAAAGTTCATTCTTACTACAATCGCTGAACTGATA
GGAAGGTCGATCGCTTATCTGGGCAGCCATAATGCATGAGCTAGCTTGGCAAGTACAGGA
ATCTTTGTCATGATGAATGCCCAGATTATGACCCAGCT
