# Supplementary material for: Venomix: a simple bioinformatic pipeline for identifying and characterizing toxin gene candidates from transcriptomic data
Source: PeerJ. 2018 Jul 31;6:e5361. doi: 10.7717/peerj.5361 (PMC6074769; doi:10.7717/peerj.5361)
Supplement: Supplemental Information 3 [file peerj-06-5361-s003.gz › FinalOutput_E-20/Zinc_metalloproteinase-disintegrin-like_VAP2B_272/sequence.txt]

>TRINITY_DN608_c0_g1::TRINITY_DN608_c0_g1_i1::g.1::m.1 type:internal len:107 gc:universal TRINITY_DN608_c0_g1_i1:320-3(-)
LITVTSSAEDTLNLFGTWRETKYLKHRKHDNAQLLTGIILDDDTIGLAYVGGMCDPKKSV
GIIEDHSTEHLLVAATMAHEMGHNLGMNHDANQCNCGANGCVMSAT
>TRINITY_DN608_c0_g2::TRINITY_DN608_c0_g2_i1::g.2::m.2 type:internal len:107 gc:universal TRINITY_DN608_c0_g2_i1:320-3(-)
LITVTSSAEDTLNLFGTWRETKYLKHRKHDNAQLLTGIILDDDTIGLAYMEGMCDPRNSV
GIVQDHSIVHLLVAATMAHEMGHNLGMNHDANQCNCGANGCVMSAT
>TRINITY_DN1391_c0_g1::TRINITY_DN1391_c0_g1_i1::g.3::m.3 type:internal len:294 gc:universal TRINITY_DN1391_c0_g1_i1:1-879(+)
NGEPVVLHLEKNKGLFSKDYSETHYSPDGKEITTSPQVEDHCYYNGHIQNDTDSVASISA
CHGLKGYFKNRGEKYLIEPLKLSDSEAHALFKYESLEKEDKTPKICGVTNTTWESEEPMK
KTSRTSMSAEKKEYLKAKKYVELFIAADNRMFRRYSRNITAVKMRVFEIVNYINMVYKPL
NVHIALTGLEIWSDEDKIEVNTTAGVTLNQFSTWRESVLLKRKRNDNAQLLTGIDFTGQT
VGLAFVGTMCSSSFSSGVVQDHSNSPIAIGATMAHEMGHNFGMNHDNDFCTCK
>TRINITY_DN3040_c0_g1::TRINITY_DN3040_c0_g1_i1::g.4::m.4 type:internal len:114 gc:universal TRINITY_DN3040_c0_g1_i1:3-341(+)
TGQVGNHLLESGKRFLVLQPNPGSKMIQALMVTICLAIFPYQGRSTKESWKLKDYVVVYP
QKVHALHKRDAGETQKPDHKTKYDDTMQYEFKVNGEPVVLHLEKNKGLFSKDY
>TRINITY_DN17340_c0_g1::TRINITY_DN17340_c0_g1_i3::g.5::m.5 type:5prime_partial len:419 gc:universal TRINITY_DN17340_c0_g1_i3:1-1257(+)
VLRPHDLAFLFVYREKPNYVGAAFTGKLCLRNFDAAVALYEKSITLETFSVILAQLLGFS
LGMEYEDGKDCKCPGHICVMHTNAVNFSGIKKFSSCSLVDFQNFIKFKSAPCLSNRPNLK
LYSQKKLSKGKPACGNGILEPGEKCDCGTVEHCKRSKCCTSSCTFQRGALCSNELCCENC
KFKPRNTICRRALDKHCDFPEYCNGSSASCPANVYVQNGVNCASNTGFCYGGSCQSADLH
CQEFFGSRSRNAPQVCYEAVNTQADRFGHCGFDLKRKFKACSFRDIRCGKLICTYPYDTP
FTKLNVPILYIPVKNVVCVSLDLKNTGGTPDPMMVKEGTKCGLGKICFRQKCESYDILSY
DCDSAKKCSGHGVCNNKRNCHCDPGWAPPDCKIKGNPMGGSIDSGLRYLDLGIPPPQP*
>TRINITY_DN17340_c0_g1::TRINITY_DN17340_c0_g1_i4::g.7::m.7 type:5prime_partial len:480 gc:universal TRINITY_DN17340_c0_g1_i4:1-1440(+)
VLRPHDLAFLFVYREKPNYVGAAFTGKLCLRNFDAAVALYEKSITLETFSVILAQLLGFS
LGMEYEDGKDCKCPGHICVMHTNAVNFSGIKKFSSCSLVDFQNFIKFKSAPCLSNRPNLK
LYSQKKLSKGKPACGNGILEPGEKCDCGTVEHCKRSKCCTSSCTFQRGALCSNELCCENC
KFKPRNTICRRALDKHCDFPEYCNGSSASCPANVYVQNGVNCASNTGFCYGGSCQSADLH
CQEFFGSRSRNAPQVCYEAVNTQADRFGHCGFDLKRKFKACSFRDIRCGKLICTYPYDTP
FTKLNVPILYIPVKNVVCVSLDLKNTGGTPDPMMVKEGTKCGLGKICFRQKCESYDILSY
DCDSAKKCSGHGVCNNKRNCHCDPGWAPPDCKIKGNPMGGSIDSGLRYLDLDVAKKARED
SMRTWILLSIFLFLPIIIGSSLVAVKWKRIKKSCFEDELDDDSESYSRSEESSTSEKTS*
>TRINITY_DN24586_c0_g1::TRINITY_DN24586_c0_g1_i1::g.9::m.9 type:complete len:943 gc:universal TRINITY_DN24586_c0_g1_i1:80-2908(+)
MKGAKACLALSTLLLSLGVRGGPSSPREEELVVPVKVDSVGRQRAADDDQLYHLDAFGQR
FSLELKPDHSFLAPALTLLYVGSLPQGRTEAEEPHQALGANLASCFYSGTVNGDPASAAA
LSLCGGIRGAFYLRGSEYLIQPANLTRGPGGEQQQQPRLHLLSRSRQSHLPSGSGTQCEV
PDSDETLGSKGRRPREEKQQTNYATRAESRPIRKKRFVSSPRYVETLLVADQSMAEFHGS
GLKHYLLTLLSVASRMYKHPSIRNPINLVVVKIIVIYDEQKGPDVSSNAALTLRNFCNWQ
KQHNPPSDRHAEHYDTAILFTRQDLCGAKTCDTLGMADVGTACDPNRSCSVIEDDGLQAA
FTTTHELGHVFNMPHDDAKQCTSINGINSDSHMMASMLSNLDRSHPWSPCSAYMITTFLD
NGHGECLLDKPHKPLLYPSDLPGTMYDANRQCQFTFGEESKHCPDAASICTTLWCTGTSG
GVLMCQTKHFPWADGTSCGEEKWCINGKCVNKTDKKLYDIPVHGRWGSWEPWGECSRTCG
GGIQYSVRECDNPVPKNGGKYCEGKRVQYRSCNTEDCPEKSKTFREEQCEAHNDISKSFG
TGLAVEWIPKFAGVSPKDRCKLICLAKGTGYFFVLQPKVVDGTLCSPDSTSICVQGQCIK
AGCDRVIGSNKKFDKCGICGGNGATCKKVSGMFSNARPGYHDVVVIPAGSTNIEVKQRNH
RGTRQDGSFLAIKVADGTYILNGDYTLTTMEQDITYKGNVLRYSGSSASLERIRSFSPLK
EPLTIQVLTVGNSLRSKIKYTYFKKKSAQLGSEEPFSKTESFNAIKETVLSEWIIEEWGE
CSKSCGTGWQRRSVQCRDLSGRPASDCAKELKPSDIRPCADTPCPRWQLGNWSPCSKTCG
KGFKKRLLKCISFDGTVLTYESCDLSKKPKHLIDFCNVTLCS*
>TRINITY_DN26478_c0_g1::TRINITY_DN26478_c0_g1_i2::g.13::m.13 type:complete len:555 gc:universal TRINITY_DN26478_c0_g1_i2:420-2084(+)
MNHDTLERGCNCKTTTDKGGCIMNPSTGYPFPMMFSSCSKKDLENSLEKGVGMCLFNLPE
VKESFGGPKCGNGYVEEGEECDCGELEECTNQCCNATTCTLRPGAMCAHGLCCEDCKLRP
AGILCRGTSNSCDLPEFCTGSNPHCPANVYLHDGHSCYDVDGYCYNGMCQTHEQQCITLW
GPGAKPAPEICFQRVNSAGDPYGNCGKDSKSTFAKCEPRDSKCGKIQCQGGASRPVIGTN
AVSIETNIPLQGGGKILCRGTHVYLGDDMPDPGLVLAGTKCEDEKICLNRRCQNTSVFGV
HECATKCHGRGVCNNKKNCHCEAHWGPPFCDKAGFGGSIDSGPVRQSGNRSLIAILITIL
CLLAASLFVYFKRKILIRVFFINKKTTIEKLRSVSHTRPSSSSESNHVHTATFLSKKLAK
QPQNLTTPKRNNVQQLLQYQKRDISYFVKAQDISKRSPPERVQPYLCEISCQQSVSGKVL
PTKPLLKCDLESCKPSPPQKPLPANPQKNKAIQINTASRTMFELPKSMPQIAPVRPAPKP
PLQVPRHCNAAYMK*
>TRINITY_DN27053_c0_g1::TRINITY_DN27053_c0_g1_i1::g.14::m.14 type:internal len:105 gc:universal TRINITY_DN27053_c0_g1_i1:1-312(+)
IKEASPLVATSEQHSYYDRFRHIKLVIVVDHSLFRSYNNDSAAVRARIYQIVNILNEIYI
YLHIRVALVGIEFWSNGDLINVTSSARDTLKSFGNWRASDLLNR
>TRINITY_DN27053_c0_g2::TRINITY_DN27053_c0_g2_i1::g.15::m.15 type:internal len:257 gc:universal TRINITY_DN27053_c0_g2_i1:1-768(+)
IKEASPLVATSEQHSYYDRFRHIKLVIVVDHSLFRSYNNDSAAVRARIYQIVNILNEMYL
PWNIRVPLVGLEIWNQRDLINVTSSPKVTLNLFGEWRESDLLSRKRHDNAQLLTAIDFDG
LTIGMAHIATMCHSKLSVGIVEDYRPIERVVAAIMAHEMGHNLGMYHDGNQCNCGANSCI
MYPYISNPAPEYFSNCSWNYYQNFLTDFKPDCTLIRPSKTDIVSPQVCGNGLLEDGEECD
CGSPANCQYPCCDAAS
>TRINITY_DN27053_c0_g2::TRINITY_DN27053_c0_g2_i2::g.16::m.16 type:internal len:257 gc:universal TRINITY_DN27053_c0_g2_i2:1-768(+)
IKEASPLVATSEQHSYYDRFRHIKLVIVVDHSLFRSYNNDSAAVRARIYQIVNILNEMYL
PWNIRVPLVGLEIWNQRDLINVTSSPKVTLNLFGEWRESDLLSRKRHDNAQLLTATDISN
STIGIAYVSSMCQATHSVGVVEDYSPLVHAVAATMAHEMGHNLGMQHDENYCNCGPNLCI
MASYISDPPPMYFSNCSWNYYQNFLTNYQPDCTLIRPSKTDIVSPQVCGNGLLEDGEECD
CGSPANCQYPCCDAAS
>TRINITY_DN27053_c0_g2::TRINITY_DN27053_c0_g2_i3::g.17::m.17 type:internal len:145 gc:universal TRINITY_DN27053_c0_g2_i3:3-434(+)
LTAVNLDGTVVGFALIATMCDSMSSVGIVEDYSPIVRMVASTMAHEMGHNLGMYHDGNQC
NCGANSCIMYPYISNPAPEYFSNCSWNYYQNFLTDFKPDCTLIRPSKTDIVSPQVCGNGL
LEDGEECDCGSPANCQYPCCDAAS
>TRINITY_DN28724_c0_g1::TRINITY_DN28724_c0_g1_i1::g.18::m.18 type:5prime_partial len:871 gc:universal TRINITY_DN28724_c0_g1_i1:4027-1415(-)
SVLVVYPQSSDELRSGRSHLDQQSWQGRIMLAAYYLNFFILGLSAVGNLSLALDGHTHMQ
STYEIIIPRRLTDREKRWTHFSEEHLDDQLSYLIQTGNGTHVLKLKKNKNLLGEKFTIYT
YNQEGKLESTPVKAQTHCYYHGNVEGVPDSLLALSTCDGLRGILYIGDKQYGMEPVKGSN
KFEHFLYVLDKSHEPFSCGVQSDDRYHEHILKYSNVSHSPFSKDTLQRKRRTVLPDKRYI
ELYVVVDNNRYIFKRTVEAVQKEAVELINYVDGMFRPLNIQVVLIGLEIWTNGNQIEVGG
DSAGDVLGKFVTWRKTNLITRSRNDIAHLIIGRRPFGTTVGMAYVGTVCTADHGGSITTF
DHGSAINQATVVAHELGHNLGMNHDDDRCPSTYIMYSSDNGSRNFSSCSSSDFEQLILRG
GGSCLRNSPKPSDIFTEPMCGNNIVDRNEECDCGTPKECTNPCCDAASCKLTPGSACAEG
LCCEKCQFKVAGVECRPKSNICDLPEYCNGTFYDCPEDVYVMDGYPCNNMKDYCYSGICE
NYDSQCESLFGKGTKKGPNVCFETANSKGDRFGNCGMKGSNFVKCSQANSLCGKIHCTSF
KHENLPSQLYIQKIGGISCVSTEFNLGSDIPDPALVHKGTSCAEGKACIDYKCVNASLLG
YNCDIKKCNGRAVCNSKGNCHCDPGWAPPFCDESGYGGSIDSGPTHIDTSLRDGLLIFFL
LVLPILILLTIAFVKRKEIKRRLFREGRRHQRTENAQQRRPLPAHQNNAPSKPNPPEPIN
RKRPTSNSGVFTISHFPTPRPPVQNQFVPPPERPPVRPPILERPPLRPPIPQNPPLRPPI
PQNLPLRPPIPRNAPLRPPIPQKPVFSPPS*
>TRINITY_DN28724_c0_g1::TRINITY_DN28724_c0_g1_i2::g.19::m.19 type:5prime_partial len:466 gc:universal TRINITY_DN28724_c0_g1_i2:4031-2634(-)
SVLVVYPQSSDELRSGRSHLDQQSWQGRIMLAAYYLNFFILGLSAVGNLSLALDGHTHMQ
STYEIIIPRRLTDREKRWTHFSEEHLDDQLSYLIQTGNGTHVLKLKKNKNLLGEKFTIYT
YNQEGKLESTPVKAQTHCYYHGNVEGVPDSLLALSTCDGLRGILYIGDKQYGMEPVKGSN
KFEHFLYVLDKSHEPFSCGVQSDDRYHEHILKYSNVSHSPFSKDTLQRKRRTVLPDKRYI
ELYVVVDNNRYIFKRTVEAVQKEAVELINYVDGMFRPLNIQVVLIGLEIWTNGNQIEVGG
DSAGDVLGKFVTWRKTNLITRSRNDIAHLIIGRRPFGTTVGMAYVGTVCTADHGGSITTF
DHGSAINQATVVAHELGHNLGMNHDDDRCPSTYIMYSSDNGSRNFSSCSSSDFEQLILRG
GGSCLRNSPKPSDIFTEPMCGNNIVDRNEECDCGTPKVGMYQSLL*
>TRINITY_DN28724_c0_g1::TRINITY_DN28724_c0_g1_i2::g.20::m.20 type:complete len:350 gc:universal TRINITY_DN28724_c0_g1_i2:2464-1415(-)
MDGYPCNNMKDYCYSGICENYDSQCESLFGKGTKKGPNVCFETANSKGDRFGNCGMKGSN
FVKCSQANSLCGKIHCTSFKHENLPSQLYIQKIGGISCVSTEFNLGSDIPDPALVHKGTS
CAEGKACIDYKCVNASLLGYNCDIKKCNGRAVCNSKGNCHCDPGWAPPFCDESGYGGSID
SGPTHIDTSLRDGLLIFFLLVLPILILLTIAFVKRKEIKRRLFREGRRHQRTENAQQRRP
LPAHQNNAPSKPNPPEPINRKRPTSNSGVFTISHFPTPRPPVQNQFVPPPERPPVRPPIL
ERPPLRPPIPQNPPLRPPIPQNLPLRPPIPRNAPLRPPIPQKPVFSPPS*
>TRINITY_DN30039_c0_g1::TRINITY_DN30039_c0_g1_i1::g.21::m.21 type:5prime_partial len:914 gc:universal TRINITY_DN30039_c0_g1_i1:2904-163(-)
GLLGAAEAAESSPQGEPVAPRWISGRRSRRAVEGAGKAPSSPDRGEVAVTAEGKELVLVL
EKNQFLSPDYTEIHYAEDGQPVTVSPNHTEWCYFHGYVRGHVDSWVVLTTCSGFSGLIVL
SHNSSYYLKPPADPTSEAHTLYRAEDVLIKGGMCQQGDLLPSSVADVAGLFRPSKRRRRD
SWRALKYMELFIVADYSLFRAQNLNLGVTKQRILEIANYVDKFYRSLNIKVALIGLEVWT
DQDKCMVSQDAHTTLVSFLQWKKPLRNRKKHDNAQLLTGVTFRGTTIGMAPLEGMCSAEN
SGGVSMDHSELPIGAAATMAHEIGHNFGMSHDVDGCCVEATASQGGCIMAPATGHPFPRV
FSSCSRRQLEGYFHKGGGACLFNLPDTKDLVVGKKCGNGFLEEGEECDCGEVEECTNPCC
NPQNCTLKAGAECAHGECCNSCKLKTAGIMCREPAGSCDLPEYCTGASPYCPANVYLLDG
STCSHAEEYCYNGMCMTHHQQCVQLWGPGAWPAPDACFQDVNRAGDMYGNCGKDRQGNYV
KCAKRDAKCGKIQCQSSAAKPKGTNTISMDTTIRFNGQEIKCRGTLVYATKDDEGDLSDP
GLVMTGTKCGDGLVCKDQRCQNASFFEQDKCVSKCHGHGVCNSNRNCHCDAGWAPPFCEK
PGLGGSVDSGPVQQDHYEAILISLLVIFLLLVPSLLLGLYTCYRREGSLLNKWLKGLRKR
QKTCRDAIVHQKRTQGHSNSAFILQDISSTNKVKSSVTGQGARGISTLKPNPQAGPHPIN
VVRPLRPSCGPSAPLQRDLKPSRPPPPPFHGSPGLPPKAGFGGPAKLPPPKKPLPSNPVR
PPPVNPQQRPPHRPLPKTLLAKDVASAPSPALLVMVPPSNSKPAGTGAFNHLSKPLKPLP
GLKVQPASFPFKK*
>TRINITY_DN30039_c0_g1::TRINITY_DN30039_c0_g1_i2::g.27::m.27 type:5prime_partial len:910 gc:universal TRINITY_DN30039_c0_g1_i2:2791-62(-)
GLLGAAEAAESSPQGEPVAPRWISGRRSRRAVEGAGKAPSSPDRGEVAVTAEGKELVLVL
EKNQFLSPDYTEIHYAEDGQPVTVSPNHTEWCYFHGYVRGHVDSWVVLTTCSGFSGLIVL
SHNSSYYLKPPADPTSEAHTLYRAEDVLIKGGMCQQGDLLPSSVADVAGLFRPSKRRRRD
SWRALKYMELFIVADYSLFRAQNLNLGVTKQRILEIANYVDKFYRSLNIKVALIGLEVWT
DQDKCMVSQDAHTTLVSFLQWKKPLRNRKKHDNAQLLTGVTFRGTTIGMAPLEGMCSAEN
SGGVSMDHSELPIGAAATMAHEIGHNFGMSHDVDGCCVEATASQGGCIMAPATGHPFPRV
FSSCSRRQLEGYFHKGGGACLFNLPDTKDLVVGKKCGNGFLEEGEECDCGEVEECTNPCC
NPQNCTLKAGAECAHGECCNSCKLKTAGIMCREPAGSCDLPEYCTGASPYCPANVYLLDG
STCSHAEEYCYNGMCMTHHQQCVQLWGPGAWPAPDACFQDVNRAGDMYGNCGKDRQGNYV
KCAKRDAKCGKIQCQSSAAKPKGTNTISMDTTIRFNGQEIKCRGTLVYATKDDEGDLSDP
GLVMTGTKCGDGLVCKDQRCQNASFFEQDKCVSKCHGHGVCNSNRNCHCDAGWAPPFCEK
PGLGGSVDSGPVQQDHYEAILISLLVIFLLLVPSLLLGLYTCYRREGSLLNKWLKGLRKR
QKTCRDAIVHQKRTQGHSNSAFILQDISSTNKVKSSVTGQGARGISTLKPNPQAGPHPIN
VVRPLRPSCGPSAPLQRDLKPSRPPPPPFHGSPGLPPKAGFGGPAKLPPPKKPLPSNPVR
PPPVNPQQRPPHRPLPKTLLAKDVASAPSPALLVMVPPSNSKPAGTGAFNHLSKPLKQFH
DPTRQRHQC*
>TRINITY_DN31382_c0_g1::TRINITY_DN31382_c0_g1_i1::g.32::m.32 type:complete len:752 gc:universal TRINITY_DN31382_c0_g1_i1:410-2665(+)
MVLLRVLVLLCSWAAGAGGQYGNPLNKYIRHYEGLSYDVDSLHQKHQRAKRAVSHEDQFL
RLDFHAHGRHFNLRLKREMSLFSDDFKLEMSDKVFDYDTSHIYTGHIYGEQGSFSHGSVV
DGRFEGFVKTHTGTFYIEPAERYIKDKALPFHSVMYHEDDIKYPHKYGPQGGCADHAVFE
RMRKYQMARGAEEEPRHQQPSEEQIRDEPELLRKKRAAQAEKNTCQLYIQTDHLFFRYYG
TREAVIAQISSHVKAIDTIYQSTDFSGIRNISFMVKRIRINTTQDEKDPSNPFRFPNIGV
EKFLELNSEQNHDDYCLAYVFTDRDFDDGVLGLAWVGAPSGSSGGICEKSKLYSDGKKKS
LNTGIITVQNYGSHVPPKVSHITFAHEVGHNFGSPHDSGTECTPGESKNLGQKENGNYIM
YARATSGDKLNNNKFSICSIRNISQVLEKKRNNCFVESGQPICGNGLVEQGEQCDCGYSD
QCKDECCYDANQPEDKKCKLRPGKSCSPSEGPCCTQNCEFKKEREKCRNDSECAEEGRCD
GNSSFCPTSTAKKNLTECNRHTQVCISGQCAGSICEKFDLEECTCASSDAKDDKELCHVC
CMKKMHPETCASTGSEAWKAHFNYKTITLQPGSPCNDFKGYCDVFMRCRLVDADGPLARL
KKAIFNPELYENIAEWIVAHWWAVLLMGIALIMLMAGFIKICSVHTPSSNPKLPPPKPLP
GTLKRRRPPPTTQAPPRQRPRESYQMGHMRR*
>TRINITY_DN33771_c2_g1::TRINITY_DN33771_c2_g1_i1::g.35::m.35 type:complete len:642 gc:universal TRINITY_DN33771_c2_g1_i1:301-2226(+)
MKDVKKLPRSCGVSHPHGKWATADAQNHSDVSLMERRKRSILQQTRYVELFIVVDKERYY
LLGQNKTAVREEMVQLANLLDNMYLTLNIRIVLVGLEIWTSENKIQIEGSAGDVLAKFVQ
WREQNLVPRQRHDSAQLVLRKDFGGTAGMAYVGTVCSKSHAGGINVFGPNSLQAFASIVA
HELGHNLGMNHDDDRNCHCETGNCIMNSGASGARNFSTCSEEDFEKLTLNKGGSCLLNFP
RPDETYSIPYCGNKLVDAGEECDCGSAEECKSDPCCEAGTCRLRSGSSCGYGDCCKDCQY
LSKGTVCRESASECDLPEYCNGSSAFCPQDVTIQNGHPCHQDQAYCYDGVCQDYELQCQD
IFGPQAKVAPKICFSDVNSKGDRFGNCGYQNREYKKCSSWNAMCGKLQCENVETLPVFRI
KPAIIRTPIKDTTCWGVDFQLGSDVPDPGMVNEGTKCAPGKVCKHYQCVSAAVLDYDCDI
KNKCNGHGVCNSNKNCHCNSEWAPPYCDSPGYGGSIDSGPTYNDRDVAARNWILAFVFIV
LPIVIVALILYRTRNKITSSRLPFMDTCCRCFRRSDVRRQQAVRTECPRNFPYTSTSASS
SVVVSSMDQQRVPPRPPPPVVKTSKASDHIFPARPAPLPPI*
>TRINITY_DN33771_c2_g1::TRINITY_DN33771_c2_g1_i2::g.39::m.39 type:complete len:494 gc:universal TRINITY_DN33771_c2_g1_i2:1060-2541(+)
MAYVGTVCSKSHAGGINVFGPNSLQAFASIVAHELGHNLGMNHDDDRNCHCETGNCIMNS
GASGARNFSTCSEEDFEKLTLNKGGSCLLNFPRPDETYSIPYCGNKLVDAGEECDCGSAE
ECKSDPCCEAGTCRLRSGSSCGYGDCCKDCQYLSKGTVCRESASECDLPEYCNGSSAFCP
QDVTIQNGHPCHQDQAYCYDGVCQDYELQCQDIFGPQAKVAPKICFSDVNSKGDRFGNCG
YQNREYKKCSSWNAMCGKLQCENVETLPVFRIKPAIIRTPIKDTTCWGVDFQLGSDVPDP
GMVNEGTKCAPGKVCKHYQCVSAAVLDYDCDIKNKCNGHGVCNSNKNCHCNSEWAPPYCD
SPGYGGSIDSGPTYNDRDVAARNWILAFVFIVLPIVIVALILYRTRNKITSSRLPFMDTC
CRCFRRSDVRRQQAVRTECPRNFPYTSTSASSSVVVSSMDQQRVPPRPPPPVVKTSKASD
HIFPARPAPLPPI*
>TRINITY_DN33771_c2_g1::TRINITY_DN33771_c2_g1_i2::g.40::m.40 type:5prime_partial len:322 gc:universal TRINITY_DN33771_c2_g1_i2:2-967(+)
SRDGEARLAASIAGASWSSGPSAGMRTAAGARGFGLLLLLHCPALSFPAEQPGFQPLSHL
SAYKITVPKRIEQEQQEAQAHIMGRLSFSVVIEGKSYIIHLKRNNDLVSENFTIYTYSES
GDLQTETPDLQNHCHYQGYVEGVSDSTVALSTCFGLRGLIQIQDVTYGIEPINSTSNHIV
YRMKDVKKLPRSCGVSHPHGKWATADAQNHSDVSLMERRKRSILQQTRYVELFIVVDKER
YYLLGQNKTAVREEMVQLANLLDNMYLTLNIRIVLVGLEIWTSENKIQIEGSAGDVLAKF
VQWREQNLVPRQRHDSAQLVL*
>TRINITY_DN33771_c2_g1::TRINITY_DN33771_c2_g1_i3::g.45::m.45 type:complete len:494 gc:universal TRINITY_DN33771_c2_g1_i3:813-2294(+)
MAYVGTVCSKSHAGGINVFGPNSLQAFASIVAHELGHNLGMNHDDDRNCHCETGNCIMNS
GASGARNFSTCSEEDFEKLTLNKGGSCLLNFPRPDETYSIPYCGNKLVDAGEECDCGSAE
ECKSDPCCEAGTCRLRSGSSCGYGDCCKDCQYLSKGTVCRESASECDLPEYCNGSSAFCP
QDVTIQNGHPCHQDQAYCYDGVCQDYELQCQDIFGPQAKVAPKICFSDVNSKGDRFGNCG
YQNREYKKCSSWNAMCGKLQCENVETLPVFRIKPAIIRTPIKDTTCWGVDFQLGSDVPDP
GMVNEGTKCAPGKVCKHYQCVSAAVLDYDCDIKNKCNGHGVCNSNKNCHCNSEWAPPYCD
SPGYGGSIDSGPTYNDRDVAARNWILAFVFIVLPIVIVALILYRTRNKITSSRLPFMDTC
CRCFRRSDVRRQQAVRTECPRNFPYTSTSASSSVVVSSMDQQRVPPRPPPPVVKTSKASD
HIFPARPAPLPPI*
>TRINITY_DN33771_c2_g1::TRINITY_DN33771_c2_g1_i3::g.47::m.47 type:complete len:140 gc:universal TRINITY_DN33771_c2_g1_i3:301-720(+)
MKDVKKLPRSCGVSHPHGKWATADAQNHSDVSLMERRKRSILQQTRYVELFIVVDKERYY
LLGQNKTAVREEMVQLANLLDNMYLTLNIRIVLVGLEIWTSENKIQIEGSAGDVLAKFVQ
WREQNLVPRQRHDSAQLVL*
>TRINITY_DN33771_c2_g1::TRINITY_DN33771_c2_g1_i4::g.50::m.50 type:5prime_partial len:824 gc:universal TRINITY_DN33771_c2_g1_i4:2-2473(+)
SRDGEARLAASIAGASWSSGPSAGMRTAAGARGFGLLLLLHCPALSFPAEQPGFQPLSHL
SAYKITVPKRIEQEQQEAQAHIMGRLSFSVVIEGKSYIIHLKRNNDLVSENFTIYTYSES
GDLQTETPDLQNHCHYQGYVEGVSDSTVALSTCFGLRGLIQIQDVTYGIEPINSTSNHIV
YRMKDVKKLPRSCGVSHPHGKWATADAQNHSDVSLMERRKRSILQQTRYVELFIVVDKER
YYLLGQNKTAVREEMVQLANLLDNMYLTLNIRIVLVGLEIWTSENKIQIEGSAGDVLAKF
VQWREQNLVPRQRHDSAQLVLRKDFGGTAGMAYVGTVCSKSHAGGINVFGPNSLQAFASI
VAHELGHNLGMNHDDDRNCHCETGNCIMNSGASGARNFSTCSEEDFEKLTLNKGGSCLLN
FPRPDETYSIPYCGNKLVDAGEECDCGSAEECKSDPCCEAGTCRLRSGSSCGYGDCCKDC
QYLSKGTVCRESASECDLPEYCNGSSAFCPQDVTIQNGHPCHQDQAYCYDGVCQDYELQC
QDIFGPQAKVAPKICFSDVNSKGDRFGNCGYQNREYKKCSSWNAMCGKLQCENVETLPVF
RIKPAIIRTPIKDTTCWGVDFQLGSDVPDPGMVNEGTKCAPGKVCKHYQCVSAAVLDYDC
DIKNKCNGHGVCNSNKNCHCNSEWAPPYCDSPGYGGSIDSGPTYNDRDVAARNWILAFVF
IVLPIVIVALILYRTRNKITSSRLPFMDTCCRCFRRSDVRRQQAVRTECPRNFPYTSTSA
SSSVVVSSMDQQRVPPRPPPPVVKTSKASDHIFPARPAPLPPI*
>TRINITY_DN34505_c6_g1::TRINITY_DN34505_c6_g1_i1::g.55::m.55 type:5prime_partial len:119 gc:universal TRINITY_DN34505_c6_g1_i1:444-88(-)
HRNGKPCQDNYGYCYIGNCPIMYHQCHALFGPNVTEGQDACFEKNKKGTGYFYCRKENDV
LIPCEPEDIKCGRLFCKNDKKECNYAEDPDYGMVDEGTKCGDGKVCSNRHCVNVTSAY*
>TRINITY_DN34505_c6_g4::TRINITY_DN34505_c6_g4_i1::g.56::m.56 type:5prime_partial len:165 gc:universal TRINITY_DN34505_c6_g4_i1:526-32(-)
CCDQCRFKRAGTECRPAKDDCDMAESCTGQSSVCPVDSFHENGQPCLHNLGYCYNGKCPI
TLYQCRAFLGNNAVGVDESCFQYNRLGNSYAYCRKENGIKIPCAPKDEKCGRLYCSYNSF
GNHISCLPCYRADEEDKGMVDEGTKCGDGKVCSNGHCVDLNIAY*
>TRINITY_DN34505_c7_g1::TRINITY_DN34505_c7_g1_i3::g.58::m.58 type:5prime_partial len:150 gc:universal TRINITY_DN34505_c7_g1_i3:2-451(+)
IRSECDLPESCTGQSAECPLDVFQRNGQPCQSNNGYCYNGKCPIMTNQCIHLWKPGVNVA
PDACFEYNLQGTYKHHCGSENGRYIKCARQDIKCGRLFCVEPSTGNTITCQIFRSQDDPD
YGMVDIGTKCADGKVCNSNRHCVDVNTAY*
>TRINITY_DN34505_c7_g6::TRINITY_DN34505_c7_g6_i1::g.59::m.59 type:5prime_partial len:168 gc:universal TRINITY_DN34505_c7_g6_i1:1-504(+)
EGMCCNQCRFATAGTVCRPAKSECDVAEYCTGQSAECPTDHFQKNGQPCLLNRGYCYNGR
CPIMIHQCIILWGPGTTVSPDICFQENNKGQGYFYCRRENNKNIPCAPQDVKCGRLFCKL
PIHNTHPCNYRYSDVALDYGMVDPGTKCGDGMVCNGNRECVNVNTAY*
>TRINITY_DN34649_c0_g2::TRINITY_DN34649_c0_g2_i2::g.60::m.60 type:5prime_partial len:919 gc:universal TRINITY_DN34649_c0_g2_i2:4074-1318(-)
RPPRLKSRLLLRRATEPQPGTQRPLAASPGQAGDPRGDPRRCATRPEWRCPAMALGREVA
LLLLVLPSWGCVAGRGRAADAPDSQPERCPGPVAGQPEDCAGGIVGSHVFPAQLRFAFEV
EGECLRLDLAQNRELMMGSSELTYYLPNGTKTVHPNNPEGNCCYRGSIQGYPDSWANVCV
CSSLSGLLTVSQFRSYSLESTPDGQMRAYRLEGMKPVTGICRQLHPQPQPKKRMKREAEA
ERGYVELVIVVDHAEFKLVPDLNRTQTRILEIASHMDGFYRLLGLRVALVGAEVWNNGNR
VSTDGTAKEILQRFLEWREKDLLPRIPHDNVQLIVGPPFPAGILGVSTQGSICSKRSAGI
SMGHSVSSLIMASTLSHQLGHNLGLAHDNDGCACSSSIRPPSRKCIMDAPTGIMPGLAFS
TCSQQRFQQILQRNQVSCLLDQPEPARLVKSHCGNRLIESGEECDCGLFLECTDPCCNAT
TCKLVPGAQCATGQPCCHQCKLLSAGHTCRAIQDECDLPEFCDGTSPHCPSNLYKQDGTL
CKGGKAVCHGGICPTYSSQCQARWGPEAVPVSEGCVASLNQRGDARGNCGQHPNGSYISC
AKSDVQCGQLQCERRRNGSVRTSNCLRDALRIVVATDVVDEAGVSPGTKCGLNKVCINQQ
CQDVSSIKFPVCQCSGHGVCNNKGHCHCEPGWAPPHCQTGGLGGSADSGPPAPQEASRTT
SLALVVISLLLAVLLVVGLCSAKRLGLHKRLCQFGKGTSCQYRAEPESQVQFLHPAERIT
QLEPQSFSKGPPSRPRPPQWKQSTELQLMPRSKQPVALGAPRPDPPSKPLPPDPILKDPQ
DSAGDRPGPPIRPLPPDPIPKNQAPGPAKPPPPPQKPLPSDPPRAVSSCDPEVQMLPSRP
APPPPPMLAGSSRHTGKI*
>TRINITY_DN34649_c0_g2::TRINITY_DN34649_c0_g2_i5::g.68::m.68 type:5prime_partial len:919 gc:universal TRINITY_DN34649_c0_g2_i5:4073-1317(-)
RPPRLKSRLLLRRATEPQPGTQRPLAASPGQAGDPRGDPRRCATRPEWRCPAMALGREVA
LLLLVLPSWGCVAGRGRAADAPDSQPERCPGPVAGQPEDCAGGIVGSHVFPAQLRFAFEV
EGECLRLDLAQNRELMMGSSELTYYLPNGTKTVHPNNPEGNCCYRGSIQGYPDSWANVCV
CSSLSGLLTVSQFRSYSLESTPDGQMRAYRLEGMKPVTGICRQLHPQPQPKKRMKREAEA
ERGYVELVIVVDHAEFKLVPDLNRTQTRILEIASHMDGFYRLLGLRVALVGAEVWNNGNR
VSTDGTAKEILQRFLEWREKDLLPRIPHDNVQLIVGPPFPAGILGVSTQGSICSKRSAGI
SMGHSVSSLIMASTLSHQLGHNLGLAHDNDGCACSSSIRPPSRKCIMDAPTGIMPGLAFS
TCSQQRFQQILQRNQVSCLLDQPEPARLVKSHCGNRLIESGEECDCGLFLECTDPCCNAT
TCKLVPGAQCATGQPCCHQCKLLSAGHTCRAIQDECDLPEFCDGTSPHCPSNLYKQDGTL
CKGGKAVCHGGICPTYSSQCQARWGPEAVPVSEGCVASLNQRGDARGNCGQHPNGSYISC
AKSDVQCGQLQCERRRNGSVRTSNCLRDALRIVVATDVVDEAGVSPGTKCGLNKVCINQQ
CQDVSSIKFPVCQCSGHGVCNNKGHCHCEPGWAPPHCQTGGLGGSADSGPPAPQEASRTT
SLALVVISLLLAVLLVVGLCSAKRLGLHKRLCQFGKGTSCQYRAEPESQVQFLHPAERIT
QLEPQSFSKGPPSRPRPPQWKQSTELQLMPRSKQPVALGAPRPDPPSKPLPPDPILKDPQ
DSAGDRPGPPIRPLPPDPIPKNQAPGPAKPPPPPQKPLPSDPPRAVSSCDPEVQMLPSRP
APPPPPMLAGSSRHTGKI*
>TRINITY_DN35594_c0_g2::TRINITY_DN35594_c0_g2_i1::g.75::m.75 type:internal len:105 gc:universal TRINITY_DN35594_c0_g2_i1:312-1(-)
PARDECDVAEHCTGQSSECPRNELQRNGQPCLKNSGYCYNGDCPIMTNQCISLFGSRATV
AEDSCFEENLKGSYYGYCKKENGRKIPCAPQDVKCGRLYCLDNS
>TRINITY_DN35594_c0_g2::TRINITY_DN35594_c0_g2_i2::g.76::m.76 type:5prime_partial len:457 gc:universal TRINITY_DN35594_c0_g2_i2:1493-123(-)
KMCGVTQTNWESDEPFKASQLNLTPEQRTYLKSKKYIELVIVADYIMFWKYDHDLSTIRT
RIYEIVNTLNVIYRVLNIYVALVGLEIWCKGNLINVTSSAYDTLDSFGEWREKDLLNRKR
HDNAQLLTGIDFSGAAAGRGYVGRMCQPKYSVGIVQDHNKIYLLVASAMAHEMGHNLGMD
HDGIHCTCGAKSCIMSGILRCETSYLFSDCSREAHRKYLINNMPQCILNKPLKTDIVSPP
VCGNYFVEVGEECDCGSPRNCQDQCCDAATCKLRPGAQCGEGVCCYQCKFKRAGTVCRPA
NGECDVSDHCTGQSAECPTDQFQRNGQPCQNNNGYCYNGTCPILGKQCISLFGASATVAQ
DACFQYNLLGNHYGYCRKENNTKIACEPEDVKCGRLYCLDNSPGHNNPCQIYYTPIDENK
GMVDPGTKCEDGKVCINRKCVDVNTAYLSTTGFSQF*
>TRINITY_DN35594_c0_g2::TRINITY_DN35594_c0_g2_i3::g.78::m.78 type:5prime_partial len:325 gc:universal TRINITY_DN35594_c0_g2_i3:1009-35(-)
AQLLTGINLNGNTIGYGYIGSICMPKESVGIVQDHSKTYILVATTMAHELGHNLGIHHDK
DSCTCQASSCIMAAQISDRPSYQFSDCSKNELWGYFISHTPRCILNEPLRTDIVSPAVCG
NYVVEKGEECDCGSPEDCQNPCCDAETCELYPAAVCEDGPCCHKCKFKTAGTECRPARDE
CDVAEHCTGQSSECPRNELQRNGQPCLKNSGYCYNGDCPIMTNQCISLFGSRATVAEDSC
FQENLKGSKHGYCAKENGRKIPCAPQDVKCGRLYCLDNSTKKKNPCKMHYLDDDQHKGMV
EPGTKCEDGKVCINRKCVDVNTAY*
>TRINITY_DN35594_c0_g2::TRINITY_DN35594_c0_g2_i5::g.79::m.79 type:5prime_partial len:463 gc:universal TRINITY_DN35594_c0_g2_i5:1511-123(-)
EKEDEAPKMCGVTQTNWESDEPIKKASGLIVPSQKRKLDKKFIELVIVVDHSVVTKYNND
STAIRTWIYEMLNTVNEIYLPLNIRVTLVGLEFWSNRDLINVTFTADDTMDSFGEWRVSD
LLNRKRHDYAQLLTNITLDFDSLGMAFIDGMCKSYRSVGLIRDCSNTTFKTAVIMAHEMG
HSLGMHHDSKSCKCVASPCIMSKALGKQPSKVFSSCSYDDYNTYLLKYKPKCILDPPLRK
DIASPAVCGNEIWEEGEECDCGSPEDCQNPCCDAETCELYPAAVCEDGPCCHKCKFKTAG
TECRPARDECDVAEHCTGQSSECPRNELQRNGQPCLKNSGYCYNGDCPIMTNQCISLFGS
RATVAEDSCFQENLKGSKHGYCAKENGRKIPCAPQDVKCGRLYCLDNSSRKKNPCKMHYL
DADQHKGMVEPGTKCEDGKVCINRKCVDVNTAYLSTTGFSQF*
>TRINITY_DN35594_c0_g2::TRINITY_DN35594_c0_g2_i6::g.80::m.80 type:5prime_partial len:456 gc:universal TRINITY_DN35594_c0_g2_i6:1490-123(-)
KMCGVTQTNWESDEPIKEVSQLVATSEQQSYYDRFRYIKFVIVVDHSMVTKYNNDLITIR
TRIYQMLNNVNEIYLPLNIRVTLVGLEFWSNRDLINVTFTADDTMDSFGEWRVSDLLNRK
RHDHAQLLTDMAFDLNTLGITFFAGMCQAYRSVGLVQDHSTTNLRIAVAMAHEMGHNLGM
SHDKKYCTCEDYPCIMSAVLSPSRLFSNCSYQDYQKYLLKYKPKCILDPPLRKDIASPAV
CGNEIWEEGEECDCGSPEDCQNPCCDAETCELYPAAVCEDGPCCHKCKFKTAGTECRPAR
DECDVAEHCTGQSSECPRNELQRNGQPCLKNSGYCYNGDCPIMTNQCISLFGSRATVAED
SCFQENLKGSKHGYCAKENGRKIPCAPQDVKCGRLYCLDNSSRKKNPCKMHYLDADQHKG
MVEPGTKCEDGKVCINRKCVDVNTAYLSTTGFSQF*
>TRINITY_DN35594_c0_g2::TRINITY_DN35594_c0_g2_i7::g.81::m.81 type:internal len:258 gc:universal TRINITY_DN35594_c0_g2_i7:773-3(-)
KMCGVTQTNWESDEPIKEASQLNLTPEQQRYLNSQKYIKVAIVADYIMFRKYGRNLFTIR
ARIYEIVNILNEIYRAFNIHVALVFLEIWSNGDKINVLPEAKVTLDLFGEWRQRDLLNRK
KHDNAQLLTGINFDGPTAGLGYVGSLCHPQYSAAIVQDHNKINFLVALAMAHELGHNLGM
THDERFCTCGAKSCIMSGTLSCEGSYRFSNCSQEENRRYFINKMPQCILNKPLKTDIVSP
SVCGNYFVEVGEECDCG
>TRINITY_DN35594_c0_g2::TRINITY_DN35594_c0_g2_i8::g.82::m.82 type:complete len:327 gc:universal TRINITY_DN35594_c0_g2_i8:1137-157(-)
MCGVTQTNWESDEPIKEVSQLVATSEQQHFDPRYIELVIVADHAMVTKNNGDLTAIRTWV
HQIVNDMIVMYRDLNIHITLAALEIWSNGDLITVTSSAPTTLRSFGEWRERDLLNRRTHD
NAQLLTAVHLDNLIGYGFVGTMCDPKWSVGITEDHSTIHLWVAATMAHEMGHNLGINHDG
NQCNCGAAGCIMSAIISEHPSYQFSDCSMNDYQSYLTNHNPQCILNQPLRTDTVSTPVSG
NELLQNSANPCYDPATCQPTEGADCASGPCCHDCKFLKEGTICKRARGDNMHDYCNGKTC
DCPRNPHKGEHDPMEWPAPAKGSVLM*
>TRINITY_DN35594_c0_g2::TRINITY_DN35594_c0_g2_i9::g.83::m.83 type:internal len:193 gc:universal TRINITY_DN35594_c0_g2_i9:576-1(-)
LGHNLGIHHDKDSCTCQASSCIMAAQISDRPSYQFSDCSKNELWGYFISHTPRCILNEPL
RTDIVSPAVCGNYLVEVGEDCDCGSPANCHNPCCNAATCKLTPGSQCAEGECCDQCRFTR
AGTECRPARDECDKADLCTGQSAECPADQFQRNGQPCQNNNGYCYNGICPIMRNQCILLF
GSRATVAEDSCF
>TRINITY_DN35594_c0_g2::TRINITY_DN35594_c0_g2_i10::g.84::m.84 type:5prime_partial len:461 gc:universal TRINITY_DN35594_c0_g2_i10:1505-123(-)
EKEDEAPKMCGVTQTNWESDEPIKKASGLIVPSQKRKLDKKFIELVIVVDHSVVTKYNND
STAIRTWIYEMLNTVNEIYLPLNIRVTLVGLEFWSNRDLINVTFTADDTMDSFGEWRVSD
LLNRKRHDHAQLLTDMAFDLNTLGITFFAGMCQAYRSVGLVQDHSTTNLRIAVAMAHEMG
HNLGMSHDKKYCTCEDYPCIMSAVLSPSRLFSNCSYQDYQKYLLKYKPKCILDPPLRKDI
ASPAVCGNEIWEEGEECDCGSPEDCQNPCCDAETCELYPAAVCEDGPCCHKCKFKTAGTE
CRPARDECDVAEHCTGQSSECPRNELQRNGQPCLKNSGYCYNGDCPIMTNQCISLFGSRA
TVAEDSCFQENLKGSKHGYCAKENGRKIPCAPQDVKCGRLYCLDNSSRKKNPCKMHYLDA
DQHKGMVEPGTKCEDGKVCINRKCVDVNTAYLSTTGFSQF*
>TRINITY_DN35594_c0_g2::TRINITY_DN35594_c0_g2_i11::g.85::m.85 type:5prime_partial len:458 gc:universal TRINITY_DN35594_c0_g2_i11:1496-123(-)
KMCGVTQTNWESDEPIKEVSQLVATSEQQSYYDRFRYIKFVIVVDHSMVTKYNNDLITIR
TRIYQMLNNVNEIYLPLNIRVTLVGLEFWSNRDLINVTFTADDTMDSFGEWRVSDLLNRK
RHDYAQLLTNITLDFDSLGMAFIDGMCKSYRSVGLIRDCSNTTFKTAVIMAHEMGHSLGM
HHDSKSCKCVASPCIMSKALGKQPSKVFSSCSYDDYNTYLLKYKPKCILDPPLRKDIASP
AVCGNEIWEEGEECDCGSPEDCQNPCCDAETCELYPAAVCEDGPCCHKCKFKTAGTECRP
ARDECDVAEHCTGQSSECPRNELQRNGQPCLKNSGYCYNGDCPIMTNQCISLFGSRATVA
EDSCFQENLKGSKHGYCAKENGRKIPCAPQDVKCGRLYCLDNSSRKKNPCKMHYLDADQH
KGMVEPGTKCEDGKVCINRKCVDVNTAYLSTTGFSQF*
>TRINITY_DN35594_c0_g2::TRINITY_DN35594_c0_g2_i12::g.86::m.86 type:5prime_partial len:347 gc:universal TRINITY_DN35594_c0_g2_i12:1116-76(-)
TFTADDTMDSFGEWREKDLLNRKRHDNAQLLTGIDFSGAAAGRGYVGRMCQPKYSVGIVQ
DHNKIYLLVASAMAHEMGHNLGMDHDGIHCTCGAKSCIMSGILRCETSYLFSDCSREAHR
KYLINNMPQCILNKPLKTDIVSPPVCGNYFVEVGEECDCGSPRNCQDQCCDAATCKLRPG
AQCGEGVCCYQCKFKRAGTVCRPANGECDVSDHCTGQSAECPTDQFQRNGQPCQNNNGYC
YNGTCPIMEYQCYAHFGPNVVVGQDACFEKNKEGKGDFYCRKENDVPIPCAQEDIKCGRL
FCRDLSGNRNVCKPIYGDEGMVNPGTKCADEKVCINGKCVDVKTAY*
>TRINITY_DN35594_c0_g2::TRINITY_DN35594_c0_g2_i13::g.87::m.87 type:5prime_partial len:328 gc:universal TRINITY_DN35594_c0_g2_i13:1018-35(-)
HDYAQLLTNITLDFDSLGMAFIDGMCKSYRSVGLIRDCSNTTFKTAVIMAHEMGHSLGMH
HDSKSCKCVASPCIMSKALGKQPSKVFSSCSYDDYNTYLLKYKPKCILDPPLRKDIASPA
VCGNEIWEEGEECDCGSPEDCQNPCCDAETCELYPAAVCEDGPCCHKCKFKTAGTECRPA
RDECDVAEHCTGQSSECPRNELQRNGQPCLKNSGYCYNGDCPIMTNQCISLFGSRATVAE
DSCFQENLKGSKHGYCAKENGRKIPCAPQDVKCGRLYCLDNSTKKKNPCKMHYLDDDQHK
GMVEPGTKCEDGKVCINRKCVDVNTAY*
>TRINITY_DN35594_c0_g2::TRINITY_DN35594_c0_g2_i14::g.88::m.88 type:internal len:263 gc:universal TRINITY_DN35594_c0_g2_i14:786-1(-)
KMCGVTQTNWESDEPIKEASQLNLTPEQQRYLNSQKYIKVAIVADYIMFRKYGRNLFTIR
ARIYEIVNILNEIYRAFNIHVALVFLEIWSNGDKINVLPEAKVTLDLFGEWRQRDLLNRK
KHDNAQLLTGINFDGPTAGLGYVGSLCHPQYSAAIVQNCHNPCCNAATCKLTPGSQCAEG
ECCDQCRFTRAGTECRPARDECDKADLCTGQSAECPADQFQRNGQPCQNNNGYCYNGICP
IMRNQCILLFGSRATVAEDSCF
>TRINITY_DN35594_c0_g2::TRINITY_DN35594_c0_g2_i15::g.89::m.89 type:internal len:120 gc:universal TRINITY_DN35594_c0_g2_i15:357-1(-)
CCYQCKFKRAGTVCRPANGECDVSDHCTGQSAECPIDEFQRNGEPCLNNLGYCYNGDCPI
MTNQCISLFGSRATVAEDSCFEENLKGSYYGYCKKENGRKIPCAPQDVKCGRLYCLDNS
>TRINITY_DN35594_c0_g2::TRINITY_DN35594_c0_g2_i17::g.90::m.90 type:5prime_partial len:343 gc:universal TRINITY_DN35594_c0_g2_i17:1214-186(-)
AVYKYEDGKKKDEAPKMCGVTQTNWESDEPIKKTSQLAATSEQQRFDPRHIQLIIVADHA
MFVKYNSDSTAITTWVHQIVNDMIVMYRDLNIHITLAALEIWSNGDLITVTSSAPTTLRS
FGEWRERDLLNRRTHDNAQLLTAVHLDNLIGYGFVGTMCDPKWSVGITEDHSTIHLWVAA
TMAHEMGHNLGINHDGNQCNCGAAGCIMSAIISEHPSYQFSDCSMNDYQSYLTNHNPQCI
LNQPLRTDTVSTPVSGNELLQNSANPCYDPATCQPTEGADCASGPCCHDCKFLKEGTICK
RARGDNMHDYCNGKTCDCPRNPHKGEHDPMEWPAPAKGSVLM*
>TRINITY_DN35594_c0_g2::TRINITY_DN35594_c0_g2_i18::g.91::m.91 type:5prime_partial len:342 gc:universal TRINITY_DN35594_c0_g2_i18:1060-35(-)
DSFGEWRVSDLLNRKRHDHAQLLTDMAFDLNTLGITFFAGMCQAYRSVGLVQDHSTTNLR
IAVAMAHEMGHNLGMSHDKKYCTCEDYPCIMSAVLSPSRLFSNCSYQDYQKYLLKYKPKC
ILDPPLRKDIASPAVCGNEIWEEGEECDCGSPEDCQNPCCDAETCELYPAAVCEDGPCCH
KCKFKTAGTECRPARDECDVAEHCTGQSSECPRNELQRNGQPCLKNSGYCYNGDCPIMTN
QCISLFGSRATVAEDSCFQENLKGSKHGYCAKENGRKIPCAPQDVKCGRLYCLDNSTKKK
NPCKMHYLDDDQHKGMVEPGTKCEDGKVCINRKCVDVNTAY*
>TRINITY_DN35594_c0_g3::TRINITY_DN35594_c0_g3_i1::g.92::m.92 type:internal len:142 gc:universal TRINITY_DN35594_c0_g3_i1:425-3(-)
LNRKRHDNAHLLTAIDFDGQTIGLAYRGTMCQSKYSTGVVQDHSATNLLVAVAMAHELGH
NLGISHDTSFCTCHANSCIMAPYLSIQPSKLFSNCSEIQYEMFLTQRNPQCIINKPLRRE
IVSPPVCGNYFVEVGEECDCG
>TRINITY_DN35594_c0_g5::TRINITY_DN35594_c0_g5_i1::g.93::m.93 type:internal len:106 gc:universal TRINITY_DN35594_c0_g5_i1:1-315(+)
PASKMIQVLLVTICLAVFPYQGSSKTLKSGNVNDYKVVNPQRVTGLPKGAVKQPEKKYED
GVQYEFEVNGEPVVLHLEKNKGLFSEDYSETHYSPDGREITTNPP
>TRINITY_DN35594_c0_g5::TRINITY_DN35594_c0_g5_i5::g.94::m.94 type:internal len:161 gc:universal TRINITY_DN35594_c0_g5_i5:3-482(+)
ISLAVLPYLGSSIILESGNVNDYEVVNPQKVTAMPKGAVKQPEQKYEDTMQYEFKVKGEP
VVLHLEKNKELFSEDYSETHYSPDDREITTKPSVEDHCYYHGRIQNDAESTASISACNGL
KGHFTLRGETYFIEPLKIPDSEAHAVYKYENIEKEDEAPK
>TRINITY_DN35594_c0_g5::TRINITY_DN35594_c0_g5_i6::g.95::m.95 type:internal len:164 gc:universal TRINITY_DN35594_c0_g5_i6:1-489(+)
LPTICLAVFPYQGCSIILGSGNVNDYEVVYPQKVTALPKGAVQQPEQKYEDAIQYEFEVK
GEPVVLHLEKNKGLFSEDYSETHYSSDDREITTKPSVEDHCYYHGRIQNDAESTASISAC
NGLKGHFTLRGETYFIEPLKIPDSEAHAVYKYENIEKEDEAPK
>TRINITY_DN35594_c0_g5::TRINITY_DN35594_c0_g5_i7::g.96::m.96 type:internal len:108 gc:universal TRINITY_DN35594_c0_g5_i7:3-323(+)
ISLAVLPYLGSSIILESGNVNDYEVVNPQKVTAMPKGAVKQPEQKYEDTMQYEFKVKGEP
VVLHLEKNKDLFSEDYSETHYSPDGREITTNPPVEDHCYYHGRIQND
>TRINITY_DN35594_c0_g5::TRINITY_DN35594_c0_g5_i10::g.97::m.97 type:internal len:171 gc:universal TRINITY_DN35594_c0_g5_i10:1-510(+)
LPTICLAVFPYQGCSIILGSGNVNDYEVVYPQKVTALPKGAVQQPEQKYEDAIQYEFEVK
GEPVVLHLEKNKGLFSEDYSETHYSSDDREITTKPSVEDHCYYHGRIKNDADSTASISTC
NGLKGFFTLRGETYLIEPLKVPDSEAHAVYKYENIEKEDEAPKMCGVTQT
>TRINITY_DN35594_c0_g5::TRINITY_DN35594_c0_g5_i11::g.98::m.98 type:internal len:180 gc:universal TRINITY_DN35594_c0_g5_i11:1-537(+)
PASKMIQVLLVTICLAVFPYQGSSKTLKSGNVNDYEVVNPQKITGLPVGAFKQPEKKHED
AVQYEFEVNGEPVVLHLEKNKGLFSEDYSETHYSPDDREITTKPSVEDHCYYHGRIKNDA
DSTASISTCNGLKGFFTLRGETYLIEPLKVPDSEAHAVYKYENIEKEDEAPKMCGVTQT
>TRINITY_DN35594_c0_g5::TRINITY_DN35594_c0_g5_i14::g.99::m.99 type:internal len:173 gc:universal TRINITY_DN35594_c0_g5_i14:1-516(+)
PASKMIQVLLVTICLAVFPYQGSSKTLKSGNVNDYEVVNPQKITGLPVGAFKQPEKKHED
AVQYEFEVNGEPVVLHLEKNKGLFSEDYSETHYSPDDREITTKPSVEDHCYYHGRIQNDA
ESTASISACNGLKGHFTLRGETYFIEPLKIPDSEAHAVYKYENIEKEDEAPK
>TRINITY_DN35594_c0_g5::TRINITY_DN35594_c0_g5_i15::g.100::m.100 type:internal len:168 gc:universal TRINITY_DN35594_c0_g5_i15:3-503(+)
ISLAVLPYLGSSIILESGNVNDYEVVNPQKVTAMPKGAVKQPEQKYEDTMQYEFKVKGEP
VVLHLEKNKELFSEDYSETHYSPDDREITTKPSVEDHCYYHGRIKNDADSTASISTCNGL
KGFFTLRGETYLIEPLKVPDSEAHAVYKYENIEKEDEAPKMCGVTQT
>TRINITY_DN36324_c0_g1::TRINITY_DN36324_c0_g1_i1::g.101::m.101 type:internal len:167 gc:universal TRINITY_DN36324_c0_g1_i1:498-1(-)
TNTVCGNGFVEEGEECDCGSPEMCENKCCEAATCKLKHGAECADGGCCEACQFKTAGELC
RVAKNDCDLPELCTGVSAECPMNHFHKDGHPCQNNLGYCFRGTCPTLTNQCIALFGPEAK
EAPDECFLNNQKGNDYGYCRKENNTNIPCEPKDVKCGRLYCIDDST
>TRINITY_DN62713_c0_g1::TRINITY_DN62713_c0_g1_i1::g.102::m.102 type:internal len:113 gc:universal TRINITY_DN62713_c0_g1_i1:3-338(+)
RVALVGIEFWSNGDLITVTSSAEDTLNSFGNWRASDLLSRKTHDNAQLFTAIDLSGPTIG
IAHVSSMCQATRSVGVIEDYSPIVRAVAVTMAHEMGHNLGMYHDGNQCNCGA
>TRINITY_DN62713_c0_g2::TRINITY_DN62713_c0_g2_i1::g.103::m.103 type:internal len:100 gc:universal TRINITY_DN62713_c0_g2_i1:3-299(+)
RVALVGIEFWSNGDLITVTSSAEDTLNSFGNWRASDLLSRKTHDNAQLFTAIDLSGPTIG
IAHVSSMCQATRSVGVVQDFSEEVNRVAVTMAHEMGHNL
>TRINITY_DN72249_c0_g1::TRINITY_DN72249_c0_g1_i1::g.104::m.104 type:internal len:115 gc:universal TRINITY_DN72249_c0_g1_i1:344-3(-)
SPIAIGATMAHEMGHNFGMNHDNDFCTCKDEACIMIAQQSYKPPRHFSSCSFQDYQKYIM
SETPQCIINRPLIKDILTPPVCGNDFVEEGEECDCGSPKECKNECCDATTCKLK
>TRINITY_DN75888_c0_g1::TRINITY_DN75888_c0_g1_i1::g.106::m.106 type:5prime_partial len:408 gc:universal TRINITY_DN75888_c0_g1_i1:1234-11(-)
FVEEGEECDCGSPKECKNECCDATTCKLKPGAKCGHGECCEGCQLKKAGAVCRVAKHDCD
LPELCTGQSAQCPLDRFRVNGHPCQNNQGYCYMGKCPTLANQCIGLWGAGGKVAADSCFT
INQKGVYYGHCRKASGTYIPCKPKDLKCGKLYCIGGSKMPSTGSLVTFESCKGSFPRGNA
KDVGMVDPGTKCGEGMVCNNGQCIEIEAAYRSTNCSLKCTGHSVCDHELQCQCKEGSAPP
HCDDPTGNNYIVIIVVVVVIILIVTAILLAVLLGCYILKKKQNDSIHKSAPAATNPSFSG
PDQKRKQHLSPVSKDSEINSSRFLLPVSSQANTPEVHVKVPDEPLRHTYENSRMPIVKPN
IPPPPVPTAKSTISPAMIKRIYPSSHLKSKPAPPPPPPPPQALKPTK*
>TRINITY_DN77335_c0_g1::TRINITY_DN77335_c0_g1_i1::g.107::m.107 type:internal len:151 gc:universal TRINITY_DN77335_c0_g1_i1:2-451(+)
DVTLHLFGDWREKNLLTRKKHDNAQLLTGINFKGQTLGRAPVSGMCSPKSSVGVIQDYCK
NYFLVAFTMAHELGHNLGMDHDNGSCNCPDKSCIMSAVAGPEPFFSFSDCSWNDYRRFRN
SDQSKCIDNKPLKTDIVSPSVCGNYFVEVG
>TRINITY_DN78133_c0_g1::TRINITY_DN78133_c0_g1_i1::g.108::m.108 type:5prime_partial len:110 gc:universal TRINITY_DN78133_c0_g1_i1:1-330(+)
GECVESHPYMPTECYYQGYIEGMLDSLAVLRTCVGLTGLLKIGAKTYGIEPLQNSPDFQH
LLYLSEEPQPIFSSFKMGVGRRKNEAKNLWDRRTKAMYYYLQRRFSQIY*
>TRINITY_DN83958_c0_g1::TRINITY_DN83958_c0_g1_i1::g.110::m.110 type:internal len:137 gc:universal TRINITY_DN83958_c0_g1_i1:2-409(+)
ETLKSTKYVELVIVADNREFQRQGKDVEKVKLRLIEIANYVDKFYRPLNIRIALVGLEVW
NDVDKCTVTQDPFTTLHEFLDWRKMKLLPRKPHDNAQLVSGIYFQGTTIGMAPIMSMCTR
EQSGGIVMDHADNPLG
>TRINITY_DN86943_c0_g1::TRINITY_DN86943_c0_g1_i1::g.111::m.111 type:internal len:337 gc:universal TRINITY_DN86943_c0_g1_i1:2-1009(+)
YSPEGKEITTSPQIEDHCYYHGQIQSDSDSTAIVSLCDGLNGYFKHQGEMYLIEPLKLSG
SEAHAVFKYENLEKEDETPKICGVTHSTWKADEPIKKTATLFVTPEEEKELLEIPKYIEL
YMVVDNLMFRKYSGNITDIRKRIFDIMNYVNKFYKVFNIYTILTGLEIWTDKNKIEINGS
SEPVVRSFAAWRESVLLKRKKNDNAQLLSGVHFNGGTLGVAFISGMCNSLLSVGVIQDNS
IYAIITAAIMTHEIGHNLGMDHDQDSCTCKDGPCIMKAAINLLPPQEFSSCSLWYYKNFL
MTEASQCILNEPSGTDIITNTVCGNGFVEEGEECDC
>TRINITY_DN98431_c0_g1::TRINITY_DN98431_c0_g1_i1::g.112::m.112 type:internal len:104 gc:universal TRINITY_DN98431_c0_g1_i1:3-311(+)
TVNLLVASTMAHELGHNLGMSHDTSSCTCYANSCIMSAVLRDPASRLFSDCSQAQFRTYL
INYTPQCILNEPLSTDIVSPPVCGNELLEVGEECDCGSPANCQ
