# Supplementary material for: Venomix: a simple bioinformatic pipeline for identifying and characterizing toxin gene candidates from transcriptomic data
Source: PeerJ. 2018 Jul 31;6:e5361. doi: 10.7717/peerj.5361 (PMC6074769; doi:10.7717/peerj.5361)
Supplement: Supplemental Information 3 [file peerj-06-5361-s003.gz › FinalOutput_E-20/Zinc_metalloproteinase-disintegrin-like_VAP2B_272/Species.txt]

Deinagkistrodon acutus (Hundred-pace snake) (Agkistrodon acutus)Agkistrodon bilineatus (Cantil) (Tropical moccasin)Echis carinatus sochureki (Saw-scaled viper)Echis ocellatus (Ocellated saw-scaled viper)Echis coloratus (Carpet viper)Trimeresurus gramineus (Bamboo pit viper) (Indian green tree viper)Bothrops neuwiedi (Neuwieds lancehead)Gloydius brevicaudus (Korean slamosa snake) (Agkistrodon halys brevicaudus)Echis ocellatus (Ocellated saw-scaled viper)Crotalus durissus terrificus (South American rattlesnake)Crotalus durissus cascavella (Northeastern Brazilian rattlesnake)Bothrops atrox (Barba amarilla) (Fer-de-lance)Deinagkistrodon acutus (Hundred-pace snake) (Agkistrodon acutus)Echis carinatus sochureki (Saw-scaled viper)Echis pyramidum leakeyi (Leakeys carpet viper) (Echis carinatus leakeyi)Echis coloratus (Carpet viper)Sistrurus catenatus edwardsii (Desert massasauga) (Crotalophorus edwardsii)Atractaspis engaddensis (Israeli burrowing asp) (Israeli mole viper)Lachesis muta rhombeata (Bushmaster)Crotalus oreganus helleri (Southern pacific rattlesnake) (Crotalus viridis helleri)Crotalus atrox (Western diamondback rattlesnake)Crotalus atrox (Western diamondback rattlesnake)Crotalus molossus molossus (Northern black-tailed rattlesnake)Echis coloratus (Carpet viper)Echis pyramidum leakeyi (Leakeys carpet viper) (Echis carinatus leakeyi)Agkistrodon piscivorus leucostoma (Western cottonmouth) (Acontias leucostoma)Agkistrodon contortrix laticinctus (Broad-banded copperhead) (Agkistrodon mokasen laticinctus)Echis carinatus sochureki (Saw-scaled viper)Crotalus horridus (Timber rattlesnake)Echis ocellatus (Ocellated saw-scaled viper)Deinagkistrodon acutus (Hundred-pace snake) (Agkistrodon acutus)Protobothrops mucrosquamatus (Taiwan habu) (Trimeresurus mucrosquamatus)Crotalus durissus durissus (Central American rattlesnake)Crotalus molossus nigrescens (Black-tailed rattlesnake)Calloselasma rhodostoma (Malayan pit viper) (Agkistrodon rhodostoma)Protobothrops elegans (Elegant pitviper) (Trimeresurus elegans)Agkistrodon contortrix contortrix (Southern copperhead)Protobothrops flavoviridis (Habu) (Trimeresurus flavoviridis)Bothrops leucurus (White-tailed jararaca) (White-tailed lancehead)Bothrops jararacussu (Jararacussu)Echis carinatus sochureki (Saw-scaled viper)Echis pyramidum leakeyi (Leakeys carpet viper) (Echis carinatus leakeyi)Echis coloratus (Carpet viper)Pantherophis guttatus (Corn snake)Echis ocellatus (Ocellated saw-scaled viper)Echis coloratus (Carpet viper)Echis pyramidum leakeyi (Leakeys carpet viper) (Echis carinatus leakeyi)Gloydius brevicaudus (Korean slamosa snake) (Agkistrodon halys brevicaudus)Echis carinatus sochureki (Saw-scaled viper)Bitis gabonica (Gaboon adder) (Gaboon viper)Bothrops jararacussu (Jararacussu)Echis pyramidum leakeyi (Leakeys carpet viper) (Echis carinatus leakeyi)Bothrops neuwiedi (Neuwieds lancehead)Protobothrops flavoviridis (Habu) (Trimeresurus flavoviridis)Echis ocellatus (Ocellated saw-scaled viper)Echis coloratus (Carpet viper)Crotalus atrox (Western diamondback rattlesnake)Crotalus viridis viridis (Prairie rattlesnake)Naja atra (Chinese cobra)Echis carinatus sochureki (Saw-scaled viper)Protobothrops flavoviridis (Habu) (Trimeresurus flavoviridis)Gloydius brevicaudus (Korean slamosa snake) (Agkistrodon halys brevicaudus)Trimeresurus stejnegeri (Chinese green tree viper) (Viridovipera stejnegeri)Echis ocellatus (Ocellated saw-scaled viper)Echis coloratus (Carpet viper)Naja kaouthia (Monocled cobra) (Naja siamensis)Deinagkistrodon acutus (Hundred-pace snake) (Agkistrodon acutus)Sistrurus catenatus edwardsii (Desert massasauga) (Crotalophorus edwardsii)Acanthophis wellsiOvophis okinavensis (Ryukyu Island pit viper) (Trimeresurus okinavensis)Hypsiglena sp. JMG-2014Crotalus oreganus helleri (Southern pacific rattlesnake) (Crotalus viridis helleri)Agkistrodon piscivorus leucostoma (Western cottonmouth) (Acontias leucostoma)Echis pyramidum leakeyi (Leakeys carpet viper) (Echis carinatus leakeyi)Boiga irregularis (Brown tree snake)Atractaspis engaddensis (Israeli burrowing asp) (Israeli mole viper)Notechis scutatus (mainland tiger snake)Crotalus adamanteus (Eastern diamondback rattlesnake)Trimeresurus gracilis (Kikuchi habu)Cerberus rynchops (Dog-faced water snake)Macrovipera lebetina (Levantine viper) (Vipera lebetina)Philodryas olfersii (Green snake)Micrurus fulvius (Eastern coral snake) (Coluber fulvius)Hemiaspis signataDrysdalia coronoides (White-lipped snake) (Hoplocephalus coronoides)Tropidechis carinatus (Australian rough-scaled snake)Echiopsis curtaVipera ammodytes ammodytes (Western sand viper)Daboia russelii (Russels viper) (Vipera russelii)Daboia siamensis (Eastern Russels viper) (Daboia russelii siamensis)Bitis arietans (African puff adder)Bothrops jararaca (Jararaca) (Bothrops jajaraca)Micropechis ikaheka (New Guinean small-eyed snake)Oxyuranus microlepidotus (Inland taipan)Oxyuranus scutellatus (Coastal taipan)Pseudonaja textilis (Eastern brown snake)Bothrops erythromelas (Caatinga lance head)Echis carinatus (Saw-scaled viper)Crotalus horridus (Timber rattlesnake)Pseudechis porphyriacus (Red-bellied black snake)Pseudechis australis (Mulga snake) (King brown snake)Echis pyramidum (carpet viper)Ophiophagus hannah (King cobra) (Naja hannah)Bothrops insularis (Golden lancehead) (Lachesis insularis)Crotalus durissus durissus (Central American rattlesnake)Bungarus fasciatus (Banded krait) (Pseudoboa fasciata)Bungarus multicinctus (Many-banded krait)Naja mossambica (Mozambique spitting cobra)Philodryas chamissonisDenisonia devisi (De Vis banded snake)Cryptophis nigrescens (Eastern small-eyed snake) (Rhinoplocephalus nigrescens)Suta fasciataGloydius intermedius (Central Asian pit viper) (Agkistrodon intermedius)Gloydius halys (Chinese water mocassin) (Agkistrodon halys)Austrelaps superbus (Lowland copperhead snake) (Hoplocephalus superbus)Vermicella annulata (Eastern bandy-bandy)Bothrops cotiara (Cotiara) (Rhinocerophis cotiara)Bothrops jararacussu (Jararacussu)Hoplocephalus stephensii (Stephens banded snake)Demansia vestigiata (Lesser black whip snake) (Demansia atra)Agkistrodon contortrix laticinctus (Broad-banded copperhead) (Agkistrodon mokasen laticinctus)Gloydius halys (Chinese water mocassin) (Agkistrodon halys)Crotalus scutulatus scutulatus (Mojave rattlesnake)Crotalus viridis viridis (Prairie rattlesnake)Crotalus atrox (Western diamondback rattlesnake)Gloydius brevicaudus (Korean slamosa snake) (Agkistrodon halys brevicaudus)Thrasops jacksonii (Jacksons black tree snake)Protobothrops elegans (Elegant pitviper) (Trimeresurus elegans)Sistrurus catenatus edwardsii (Desert massasauga) (Crotalophorus edwardsii)
