# Supplementary material for: Venomix: a simple bioinformatic pipeline for identifying and characterizing toxin gene candidates from transcriptomic data
Source: PeerJ. 2018 Jul 31;6:e5361. doi: 10.7717/peerj.5361 (PMC6074769; doi:10.7717/peerj.5361)
Supplement: Supplemental Information 3 [file peerj-06-5361-s003.gz › FinalOutput_E-20/Zinc_metalloproteinase-disintegrin-like_VAP2B_272/genbankfile.txt]

                     ECO:0000255|PROSITE-ProRule:PRU00276,
                     ECO:0000255|PROSITE-ProRule:PRU10095}."
     gap             33..34
                     /note="Non-consecutive residues"
                     /estimated_length=unknown
     Site            33
                     /site_type="metal-binding"
                     /experiment="experimental evidence, no additional details
                     recorded"
                     /note="Zinc; catalytic. {ECO:0000250}."
     Bond            40..45
                     /bond_type="disulfide"
                     /experiment="experimental evidence, no additional details
                     recorded"
                     /note="{ECO:0000255|PROSITE-ProRule:PRU00276}."
     gap             41..42
                     /note="Non-consecutive residues"
                     /estimated_length=unknown
     gap             51..52
                     /note="Non-consecutive residues"
                     /estimated_length=unknown
ORIGIN      
        1 shdnaqllta ikayiatmcd pkmavimahe ighggyygyc rkipcapedv kdddigmvlp
       61 gtk
//
VERSION     Q9W7S2.1  GI:82224846
DBSOURCE    UniProtKB: locus VM11_DEIAC, accession Q9W7S2;
            class: standard.
            created: May 16, 2006.
            sequence updated: Nov 1, 1999.
            annotation updated: Nov 26, 2014.
            xrefs: AJ223284.1, CAB46429.1
            xrefs (non-sequence databases): ProteinModelPortal:Q9W7S2,
            SMR:Q9W7S2, MEROPS:M12.337, HOVERGEN:HBG006978, GO:0005576,
            GO:0005509, GO:0004222, GO:0008270, Gene3D:3.40.390.10,
            InterPro:IPR024079, InterPro:IPR001590, InterPro:IPR002870,
            Pfam:PF01562, Pfam:PF01421, PROSITE:PS50215, PROSITE:PS00142
KEYWORDS    Disulfide bond; Hemorrhagic toxin; Hemostasis impairing toxin;
            Hydrolase; Metal-binding; Metalloprotease; Protease; Secreted;
            Signal; Toxin; Zinc; Zymogen.
SOURCE      Deinagkistrodon acutus (Chinese moccasin)
  ORGANISM  Deinagkistrodon acutus
            Eukaryota; Metazoa; Chordata; Craniata; Vertebrata; Euteleostomi;
            Lepidosauria; Squamata; Bifurcata; Unidentata; Episquamata;
            Toxicofera; Serpentes; Colubroidea; Viperidae; Crotalinae;
            Deinagkistrodon.
REFERENCE   1  (residues 1 to 417)
  AUTHORS   Fan,C.Y., Qian,Y.C., Gong,Y. and Yang,S.L.
  TITLE     Direct Submission
  JOURNAL   Submitted (??-JAN-1998)
  REMARK    NUCLEOTIDE SEQUENCE [MRNA].;
            TISSUE=Venom gland {ECO:0000269|Ref.1}
COMMENT     [FUNCTION] This protein is an alkaline zinc metalloprotease from
            snake venom that possesses weak hemorrhagic activity.
            {ECO:0000250|UniProtKB:P60244}.
            [COFACTOR] Name=Zn(2+); Xref=ChEBI:CHEBI:29105;
            Evidence={ECO:0000250|UniProtKB:P60244}; Note=Binds 1 zinc ion per
            subunit. {ECO:0000250|UniProtKB:P60244}.
            [SUBUNIT] Monomer. {ECO:0000250|UniProtKB:P60244}.
            [SUBCELLULAR LOCATION] Secreted {ECO:0000250}.
            [TISSUE SPECIFICITY] Expressed by the venom gland.
            [SIMILARITY] Belongs to the venom metalloproteinase (M12B) family.
            P-I subfamily. {ECO:0000305}.
            [SIMILARITY] Contains 1 peptidase M12B domain.
            {ECO:0000255|PROSITE-ProRule:PRU00276}.
FEATURES             Location/Qualifiers
     source          1..417
                     /organism="Deinagkistrodon acutus"
                     /db_xref="taxon:36307"
     gene            1..417
                     /gene="wbfib"
     Protein         1..417
                     /gene="wbfib"
                     /product="Snake venom metalloproteinase aculysin-1"
                     /EC_number="3.4.24.-"
                     /note="SVMP"
                     /UniProtKB_evidence="Evidence at transcript level"
     Region          1..20
                     /gene="wbfib"
                     /region_name="Signal"
                     /experiment="experimental evidence, no additional details
                     recorded"
                     /note="{ECO:0000255}."
     Region          21..189
                     /gene="wbfib"
                     /region_name="Propeptide"
                     /experiment="experimental evidence, no additional details
                     recorded"
                     /note="{ECO:0000250}. /FTId=PRO_0000235849."
     Region          31..152
                     /gene="wbfib"
                     /region_name="Pep_M12B_propep"
                     /note="Reprolysin family propeptide; pfam01562"
                     /db_xref="CDD:250707"
     Region          190..392
                     /gene="wbfib"
                     /region_name="Mature chain"
                     /experiment="experimental evidence, no additional details
                     recorded"
                     /note="Snake venom metalloproteinase aculysin-1.
                     /FTId=PRO_0000235850."
     Region          197..392
                     /gene="wbfib"
                     /region_name="Domain"
                     /experiment="experimental evidence, no additional details
                     recorded"
                     /note="Peptidase M12B.
                     {ECO:0000255|PROSITE-ProRule:PRU00276}."
     Region          199..391
                     /gene="wbfib"
                     /region_name="Reprolysin"
                     /note="Reprolysin (M12B) family zinc metalloprotease;
                     pfam01421"
                     /db_xref="CDD:250606"
     Region          201..389
                     /gene="wbfib"
                     /region_name="ZnMc_adamalysin_II_like"
                     /note="Zinc-dependent metalloprotease; adamalysin_II_like
                     subfamily. Adamalysin II is a snake venom zinc
                     endopeptidase. This subfamily contains other snake venom
                     metalloproteinases, as well as membrane-anchored
                     metalloproteases belonging to the ADAM family; cd04269"
                     /db_xref="CDD:239797"
     Bond            308..387
                     /gene="wbfib"
                     /bond_type="disulfide"
                     /experiment="experimental evidence, no additional details
                     recorded"
                     /note="{ECO:0000250|UniProtKB:P60244,
                     ECO:0000255|PROSITE-ProRule:PRU00276}."
     Site            order(333..334,337,343)
                     /gene="wbfib"
                     /site_type="active"
                     /db_xref="CDD:239797"
     Site            333
                     /gene="wbfib"
                     /site_type="metal-binding"
                     /experiment="experimental evidence, no additional details
                     recorded"
                     /note="Zinc; catalytic. {ECO:0000250}."
     Site            334
                     /gene="wbfib"
                     /site_type="active"
                     /experiment="experimental evidence, no additional details
                     recorded"
                     /note="{ECO:0000250|UniProtKB:P60244,
                     ECO:0000255|PROSITE-ProRule:PRU00276,
                     ECO:0000255|PROSITE-ProRule:PRU10095}."
     Site            337
                     /gene="wbfib"
                     /site_type="metal-binding"
                     /experiment="experimental evidence, no additional details
                     recorded"
                     /note="Zinc; catalytic. {ECO:0000250}."
     Site            343
                     /gene="wbfib"
                     /site_type="metal-binding"
                     /experiment="experimental evidence, no additional details
                     recorded"
                     /note="Zinc; catalytic. {ECO:0000250}."
     Bond            349..371
                     /gene="wbfib"
                     /bond_type="disulfide"
                     /experiment="experimental evidence, no additional details
                     recorded"
                     /note="{ECO:0000250|UniProtKB:P60244,
                     ECO:0000255|PROSITE-ProRule:PRU00276}."
     Bond            351..354
                     /gene="wbfib"
                     /bond_type="disulfide"
                     /experiment="experimental evidence, no additional details
                     recorded"
                     /note="{ECO:0000250|UniProtKB:P60244,
                     ECO:0000255|PROSITE-ProRule:PRU00276}."
     Region          393..417
                     /gene="wbfib"
                     /region_name="Propeptide"
                     /experiment="experimental evidence, no additional details
                     recorded"
                     /note="{ECO:0000250|UniProtKB:Q9PW36}.
                     /FTId=PRO_0000235851."
ORIGIN      
        1 miqvllvtic laafpyqgss imlesgkvnd yevvypqrla plpegavqqk yedtmqyefk
       61 vngetivlhl eknkglfskd ysethyspdg rkittypsve dhcyyhgrie nyedstasis
      121 acnglkghfk iqgetyfies lklsdseaha vfkyenveke dethkicgvt qnwksydpik
      181 kpswlnltpk qqtwpqtsvn lqlivdhsmy akynsnseki tktlqervni mkeifkplnl
      241 ditlsgiemw dkkdlitvkt aatdtlklfa kwrqtdllkr idndnaqlqt avdfdgetvg
      301 lafkstmcdk rysagiiqdh saipllmavt mahelghnlg mdhddtskcn cnvcimaprl
      361 ntnpsktfsd csnndyqkfl tdkkpkcihk kslktdtvst svsgnepldd nvdgfha
//
VERSION     Q90392.1  GI:82216950
DBSOURCE    UniProtKB: locus VM1AC_CROAT, accession Q90392;
            class: standard.
            created: Feb 26, 2008.
            sequence updated: Nov 1, 1996.
            annotation updated: May 27, 2015.
            xrefs: U01236.1, AAA03328.1, S41609
            xrefs (non-sequence databases): ProteinModelPortal:Q90392,
            SMR:Q90392, HOVERGEN:HBG006978, GO:0005576, GO:0004222, GO:0008270,
            GO:0030574, Gene3D:3.40.390.10, InterPro:IPR024079,
            InterPro:IPR001590, InterPro:IPR002870, Pfam:PF01562, Pfam:PF01421,
            PROSITE:PS50215, PROSITE:PS00142
KEYWORDS    Calcium; Collagen degradation; Direct protein sequencing; Disulfide
            bond; Hemorrhagic toxin; Hemostasis impairing toxin; Hydrolase;
            Metal-binding; Metalloprotease; Protease; Pyrrolidone carboxylic
            acid; Secreted; Signal; Toxin; Zinc; Zymogen.
SOURCE      Crotalus atrox (western diamondback rattlesnake)
  ORGANISM  Crotalus atrox
            Eukaryota; Metazoa; Chordata; Craniata; Vertebrata; Euteleostomi;
            Lepidosauria; Squamata; Bifurcata; Unidentata; Episquamata;
            Toxicofera; Serpentes; Colubroidea; Viperidae; Crotalinae;
            Crotalus.
REFERENCE   1  (residues 1 to 414)
  AUTHORS   Hite,L.A., Jia,L.G., Bjarnason,J.B. and Fox,J.W.
  TITLE     cDNA sequences for four snake venom metalloproteinases: structure,
            classification, and their relationship to mammalian reproductive
            proteins
  JOURNAL   Arch. Biochem. Biophys. 308 (1), 182-191 (1994)
   PUBMED   8311451
  REMARK    NUCLEOTIDE SEQUENCE [MRNA].
REFERENCE   2  (residues 1 to 414)
  AUTHORS   Bjarnason,J.B. and Fox,J.W.
  TITLE     Characterization of two hemorrhagic zinc proteinases, toxin c and
            toxin d, from western diamondback rattlesnake (Crotalus atrox)
            venom
  JOURNAL   Biochim. Biophys. Acta 911 (3), 356-363 (1987)
   PUBMED   3101740
  REMARK    PROTEIN SEQUENCE OF 366-378, AND FUNCTION.
REFERENCE   3  (residues 1 to 414)
  AUTHORS   Calvete,J.J., Fasoli,E., Sanz,L., Boschetti,E. and Righetti,P.G.
  TITLE     Exploring the venom proteome of the western diamondback
            rattlesnake, Crotalus atrox, via snake venomics and combinatorial
            peptide ligand library approaches
  JOURNAL   J. Proteome Res. 8 (6), 3055-3067 (2009)
   PUBMED   19371136
  REMARK    PROTEIN SEQUENCE OF 198-208; 224-236 AND 351-363, AND
            IDENTIFICATION BY MASS SPECTROMETRY.;
            TISSUE=Venom
REFERENCE   4  (residues 1 to 414)
  AUTHORS   Baramova,E.N., Shannon,J.D., Bjarnason,J.B. and Fox,J.W.
  TITLE     Degradation of extracellular matrix proteins by hemorrhagic
            metalloproteinases
  JOURNAL   Arch. Biochem. Biophys. 275 (1), 63-71 (1989)
   PUBMED   2817904
  REMARK    FUNCTION.
COMMENT     On Nov 12, 2005 this sequence version replaced gi:542666.
            [FUNCTION] Snake venom zinc metalloproteinase that causes
            hemorrhage by provoking the degradation of the sub-endothelial
            matrix proteins (fibronectin, laminin, type IV collagen, nidogen,
            and gelatins). {ECO:0000269|PubMed:2817904, ECO:0000269|Ref.2}.
            [CATALYTIC ACTIVITY] Cleavage of 5-His-|-Leu-6, 10-His-|-Leu-11,
            14-Ala-|-Leu-15, 16-Tyr-|-Leu-17 and 23-Gly-|-Phe-24 of insulin B
            chain. With small molecule substrates prefers hydrophobic residue
            at P2' and small residue such as Ala, Gly at P1.
            [COFACTOR] Name=Zn(2+); Xref=ChEBI:CHEBI:29105;
            Evidence={ECO:0000250}; Note=Binds 1 zinc ion per subunit.
            {ECO:0000250}.
            [SUBUNIT] Monomer. {ECO:0000250}.
            [SUBCELLULAR LOCATION] Secreted.
            [TISSUE SPECIFICITY] Expressed by the venom gland.
            [PTM] The N-terminus is blocked.
            [SIMILARITY] Belongs to the venom metalloproteinase (M12B) family.
            P-I subfamily. {ECO:0000305}.
            [SIMILARITY] Contains 1 peptidase M12B domain.
            {ECO:0000255|PROSITE-ProRule:PRU00276}.
FEATURES             Location/Qualifiers
     source          1..414
                     /organism="Crotalus atrox"
                     /db_xref="taxon:8730"
     Protein         1..414
                     /product="Snake venom metalloproteinase atrolysin-C"
                     /EC_number="3.4.24.42"
                     /note="SVMP; Hemorrhagic metalloproteinase atrolysin C;
                     Hemorrhagic toxin C; HT-C"
                     /UniProtKB_evidence="Evidence at protein level"
     Region          1..20
                     /region_name="Signal"
                     /experiment="experimental evidence, no additional details
                     recorded"
                     /note="{ECO:0000255}."
     Region          21..190
                     /region_name="Propeptide"
                     /experiment="experimental evidence, no additional details
                     recorded"
                     /note="{ECO:0000250}. /FTId=PRO_0000322609."
     Region          31..152
                     /region_name="Pep_M12B_propep"
                     /note="Reprolysin family propeptide; pfam01562"
                     /db_xref="CDD:250707"
     Region          191..393
                     /region_name="Mature chain"
                     /experiment="experimental evidence, no additional details
                     recorded"
                     /note="Snake venom metalloproteinase atrolysin-C.
                     /FTId=PRO_0000322610."
     Site            191
                     /site_type="pyrrolidone-carboxylic-acid"
                     /experiment="experimental evidence, no additional details
                     recorded"
                     /note=". {ECO:0000250}."
     Region          197..393
                     /region_name="Domain"
                     /experiment="experimental evidence, no additional details
                     recorded"
                     /note="Peptidase M12B.
                     {ECO:0000255|PROSITE-ProRule:PRU00276}."
     Region          197..393
                     /region_name="Reprolysin"
                     /note="Reprolysin (M12B) family zinc metalloprotease;
                     pfam01421"
                     /db_xref="CDD:250606"
     Region          197..391
                     /region_name="ZnMc_adamalysin_II_like"
                     /note="Zinc-dependent metalloprotease; adamalysin_II_like
                     subfamily. Adamalysin II is a snake venom zinc
                     endopeptidase. This subfamily contains other snake venom
                     metalloproteinases, as well as membrane-anchored
                     metalloproteases belonging to the ADAM family; cd04269"
                     /db_xref="CDD:239797"
     Site            200
                     /site_type="metal-binding"
                     /experiment="experimental evidence, no additional details
                     recorded"
                     /note="Calcium 1. {ECO:0000250}."
     Site            284
                     /site_type="metal-binding"
                     /experiment="experimental evidence, no additional details
                     recorded"
                     /note="Calcium 1. {ECO:0000250}."
     Bond            308..388
                     /bond_type="disulfide"
                     /experiment="experimental evidence, no additional details
                     recorded"
                     /note="{ECO:0000255|PROSITE-ProRule:PRU00276}."
     Site            order(333..334,337,343)
                     /site_type="active"
                     /db_xref="CDD:239797"
     Site            333
                     /site_type="metal-binding"
                     /experiment="experimental evidence, no additional details
                     recorded"
                     /note="Zinc; catalytic. {ECO:0000250}."
     Site            334
                     /site_type="active"
                     /experiment="experimental evidence, no additional details
                     recorded"
                     /note="{ECO:0000255|PROSITE-ProRule:PRU00276,
                     ECO:0000255|PROSITE-ProRule:PRU10095}."
     Site            337
                     /site_type="metal-binding"
                     /experiment="experimental evidence, no additional details
                     recorded"
                     /note="Zinc; catalytic. {ECO:0000250}."
     Site            343
                     /site_type="metal-binding"
                     /experiment="experimental evidence, no additional details
                     recorded"
                     /note="Zinc; catalytic. {ECO:0000250}."
     Bond            348..355
                     /bond_type="disulfide"
                     /experiment="experimental evidence, no additional details
                     recorded"
                     /note="{ECO:0000255|PROSITE-ProRule:PRU00276}."
     Site            388
                     /site_type="metal-binding"
                     /experiment="experimental evidence, no additional details
                     recorded"
                     /note="Calcium 1; via carbonyl oxygen. {ECO:0000250}."
     Site            391
                     /site_type="metal-binding"
                     /experiment="experimental evidence, no additional details
                     recorded"
                     /note="Calcium 1. {ECO:0000250}."
     Region          394..414
                     /region_name="Propeptide"
                     /experiment="experimental evidence, no additional details
                     recorded"
                     /note="{ECO:0000250}. /FTId=PRO_0000322611."
     Site            403
                     /site_type="metal-binding"
                     /experiment="experimental evidence, no additional details
                     recorded"
                     /note="Calcium 2; via carbonyl oxygen. {ECO:0000250}."
     Site            406
                     /site_type="metal-binding"
                     /experiment="experimental evidence, no additional details
                     recorded"
                     /note="Calcium 2. {ECO:0000250}."
     Site            408
                     /site_type="metal-binding"
                     /experiment="experimental evidence, no additional details
                     recorded"
                     /note="Calcium 2; via carbonyl oxygen. {ECO:0000250}."
     Site            410
                     /site_type="metal-binding"
                     /experiment="experimental evidence, no additional details
                     recorded"
                     /note="Calcium 2. {ECO:0000250}."
     Site            413
                     /site_type="metal-binding"
                     /experiment="experimental evidence, no additional details
                     recorded"
                     /note="Calcium 2. {ECO:0000250}."
ORIGIN      
        1 mievvlvtic lavfpyqgss iilesgnvnd yevvyprkvt alpkgavqpk yedamqyelk
       61 vngepvvlhl eknkelfskd ysethyspdg rkittnpsve dhcyyrgrie ndadstasis
      121 acnglkghfk lqgelyliep lelsdseaha vfklenveke deapkmcgvt qnwesyepik
      181 kasdlnlnpd qqnlpqryie lvvvadhrvf mkynsdlnti rtrvheivnf ingfyrslni
      241 hvsltdleiw snedqiniqs assdtlnafa ewretdllnr kshdnaqllt aieldeetlg
      301 laplgtmcdp klsigivqdh spinllmgvt mahelghnlg mehdgkdclr gaslcimrpg
      361 ltkgrsyefs adsmhyyerf lkqykpqcil nkplridpvs tpvsgnelle agee
//
VERSION     Q90391.1  GI:82216949
DBSOURCE    UniProtKB: locus VM1AB_CROAT, accession Q90391;
            class: standard.
            created: Apr 29, 2008.
            sequence updated: Nov 1, 1996.
            annotation updated: Jan 7, 2015.
            xrefs: U01235.1, AAA03327.1, S41608
            xrefs (non-sequence databases): ProteinModelPortal:Q90391,
            SMR:Q90391, MEROPS:M12.143, HOVERGEN:HBG006978, GO:0005576,
            GO:0004222, GO:0008270, Gene3D:3.40.390.10, InterPro:IPR024079,
            InterPro:IPR001590, InterPro:IPR002870, Pfam:PF01562, Pfam:PF01421,
            PROSITE:PS50215, PROSITE:PS00142
KEYWORDS    Calcium; Direct protein sequencing; Disulfide bond; Hemostasis
            impairing toxin; Hydrolase; Metal-binding; Metalloprotease;
            Protease; Pyrrolidone carboxylic acid; Secreted; Signal; Toxin;
            Zinc; Zymogen.
SOURCE      Crotalus atrox (western diamondback rattlesnake)
  ORGANISM  Crotalus atrox
            Eukaryota; Metazoa; Chordata; Craniata; Vertebrata; Euteleostomi;
            Lepidosauria; Squamata; Bifurcata; Unidentata; Episquamata;
            Toxicofera; Serpentes; Colubroidea; Viperidae; Crotalinae;
            Crotalus.
REFERENCE   1  (residues 1 to 414)
  AUTHORS   Hite,L.A., Jia,L.G., Bjarnason,J.B. and Fox,J.W.
  TITLE     cDNA sequences for four snake venom metalloproteinases: structure,
            classification, and their relationship to mammalian reproductive
            proteins
  JOURNAL   Arch. Biochem. Biophys. 308 (1), 182-191 (1994)
   PUBMED   8311451
  REMARK    NUCLEOTIDE SEQUENCE [MRNA].;
            TISSUE=Venom gland
REFERENCE   2  (residues 1 to 414)
  AUTHORS   Calvete,J.J., Fasoli,E., Sanz,L., Boschetti,E. and Righetti,P.G.
  TITLE     Exploring the venom proteome of the western diamondback
            rattlesnake, Crotalus atrox, via snake venomics and combinatorial
            peptide ligand library approaches
  JOURNAL   J. Proteome Res. 8 (6), 3055-3067 (2009)
   PUBMED   19371136
  REMARK    PROTEIN SEQUENCE OF 109-126; 188-208; 213-221; 224-236; 264-273;
            282-297; 302-311 AND 351-365, AND IDENTIFICATION BY MASS
            SPECTROMETRY.;
            TISSUE=Venom
COMMENT     On Nov 12, 2005 this sequence version replaced gi:542665.
            [FUNCTION] Snake venom metalloproteinase that impairs hemostasis in
            the envenomed animal. {ECO:0000250}.
            [CATALYTIC ACTIVITY] Cleavage of 5-His-|-Leu-6, 10-His-|-Leu-11,
            14-Ala-|-Leu-15, 16-Tyr-|-Leu-17 and 23-Gly-|-Phe-24 of insulin B
            chain; identical to the cleavage of insulin B chain by atrolysin C.
            Also cleaves Xaa-|-Ser bonds in glucagon.
            [COFACTOR] Name=Zn(2+); Xref=ChEBI:CHEBI:29105;
            Evidence={ECO:0000250}; Note=Binds 1 zinc ion per subunit.
            {ECO:0000250}.
            [SUBUNIT] Monomer. {ECO:0000250}.
            [SUBCELLULAR LOCATION] Secreted {ECO:0000250}.
            [TISSUE SPECIFICITY] Expressed by the venom gland.
            [PTM] The N-terminus is blocked.
            [SIMILARITY] Belongs to the venom metalloproteinase (M12B) family.
            P-I subfamily. {ECO:0000305}.
            [SIMILARITY] Contains 1 peptidase M12B domain.
            {ECO:0000255|PROSITE-ProRule:PRU00276}.
FEATURES             Location/Qualifiers
     source          1..414
                     /organism="Crotalus atrox"
                     /db_xref="taxon:8730"
     Protein         1..414
                     /product="Snake venom metalloproteinase atrolysin-B"
                     /EC_number="3.4.24.41"
                     /note="SVMP; Hemorrhagic toxin B; Metalloendopeptidase B;
                     HT-B"
                     /UniProtKB_evidence="Evidence at protein level"
     Region          1..20
                     /region_name="Signal"
                     /experiment="experimental evidence, no additional details
                     recorded"
                     /note="{ECO:0000255}."
     Region          21..190
                     /region_name="Propeptide"
                     /experiment="experimental evidence, no additional details
                     recorded"
                     /note="{ECO:0000250}. /FTId=PRO_0000329995."
     Region          31..152
                     /region_name="Pep_M12B_propep"
                     /note="Reprolysin family propeptide; pfam01562"
                     /db_xref="CDD:250707"
     Region          191..393
                     /region_name="Mature chain"
                     /experiment="experimental evidence, no additional details
                     recorded"
                     /note="Snake venom metalloproteinase atrolysin-B.
                     /FTId=PRO_0000329996."
     Site            191
                     /site_type="pyrrolidone-carboxylic-acid"
                     /experiment="experimental evidence, no additional details
                     recorded"
                     /note=". {ECO:0000250}."
     Region          197..393
                     /region_name="Domain"
                     /experiment="experimental evidence, no additional details
                     recorded"
                     /note="Peptidase M12B.
                     {ECO:0000255|PROSITE-ProRule:PRU00276}."
     Region          197..393
                     /region_name="Reprolysin"
                     /note="Reprolysin (M12B) family zinc metalloprotease;
                     pfam01421"
                     /db_xref="CDD:250606"
     Region          197..391
                     /region_name="ZnMc_adamalysin_II_like"
                     /note="Zinc-dependent metalloprotease; adamalysin_II_like
                     subfamily. Adamalysin II is a snake venom zinc
                     endopeptidase. This subfamily contains other snake venom
                     metalloproteinases, as well as membrane-anchored
                     metalloproteases belonging to the ADAM family; cd04269"
                     /db_xref="CDD:239797"
     Site            200
                     /site_type="metal-binding"
                     /experiment="experimental evidence, no additional details
                     recorded"
                     /note="Calcium 1. {ECO:0000250}."
     Site            284
                     /site_type="metal-binding"
                     /experiment="experimental evidence, no additional details
                     recorded"
                     /note="Calcium 1. {ECO:0000250}."
     Bond            308..388
                     /bond_type="disulfide"
                     /experiment="experimental evidence, no additional details
                     recorded"
                     /note="{ECO:0000255|PROSITE-ProRule:PRU00276}."
     Site            order(333..334,337,343)
                     /site_type="active"
                     /db_xref="CDD:239797"
     Site            333
                     /site_type="metal-binding"
                     /experiment="experimental evidence, no additional details
                     recorded"
                     /note="Zinc; catalytic. {ECO:0000250}."
     Site            334
                     /site_type="active"
                     /experiment="experimental evidence, no additional details
                     recorded"
                     /note="{ECO:0000255|PROSITE-ProRule:PRU00276,
                     ECO:0000255|PROSITE-ProRule:PRU10095}."
     Site            337
                     /site_type="metal-binding"
                     /experiment="experimental evidence, no additional details
                     recorded"
                     /note="Zinc; catalytic. {ECO:0000250}."
     Site            343
                     /site_type="metal-binding"
                     /experiment="experimental evidence, no additional details
                     recorded"
                     /note="Zinc; catalytic. {ECO:0000250}."
     Bond            348..355
                     /bond_type="disulfide"
                     /experiment="experimental evidence, no additional details
                     recorded"
                     /note="{ECO:0000255|PROSITE-ProRule:PRU00276}."
     Site            388
                     /site_type="metal-binding"
                     /experiment="experimental evidence, no additional details
                     recorded"
                     /note="Calcium 1; via carbonyl oxygen. {ECO:0000250}."
     Site            391
                     /site_type="metal-binding"
                     /experiment="experimental evidence, no additional details
                     recorded"
                     /note="Calcium 1. {ECO:0000250}."
     Region          394..414
                     /region_name="Propeptide"
                     /experiment="experimental evidence, no additional details
                     recorded"
                     /note="{ECO:0000250}. /FTId=PRO_0000329997."
     Site            403
                     /site_type="metal-binding"
                     /experiment="experimental evidence, no additional details
                     recorded"
                     /note="Calcium 2; via carbonyl oxygen. {ECO:0000250}."
     Site            406
                     /site_type="metal-binding"
                     /experiment="experimental evidence, no additional details
                     recorded"
                     /note="Calcium 2. {ECO:0000250}."
     Site            408
                     /site_type="metal-binding"
                     /experiment="experimental evidence, no additional details
                     recorded"
                     /note="Calcium 2; via carbonyl oxygen. {ECO:0000250}."
     Site            410
                     /site_type="metal-binding"
                     /experiment="experimental evidence, no additional details
                     recorded"
                     /note="Calcium 2. {ECO:0000250}."
     Site            413
                     /site_type="metal-binding"
                     /experiment="experimental evidence, no additional details
                     recorded"
                     /note="Calcium 2. {ECO:0000250}."
ORIGIN      
        1 mievllvtic lavfpyqgss iilesgnvnd yevvyprkvt alpkgavqpk yedamqyelk
       61 vngepvvlhl eknkelfskd ysethyspdg rkittnpsve dhcyyrgrie ndadstasis
      121 acnglkghfk lqgemyliep lelsdseaha vfkyenveke deapkmcgvt qnwesyepik
      181 kasdlnlnpd qqnlpqryie lvvvadhrvf mkynsdlnii rkrvhelvnt ingfyrslni
      241 dvsltdleiw sdqdfitvqs sakntlnsfg ewreadllrr kshdhaqllt ainfegkiig
      301 raytssmcnp rksvgivkdh spinllvgvt mahelghnlg mnhdgdkclr gaslcimrpg
      361 ltpgrsyefs ddsmgyyqsf lnqykpqcil nkplridpvs tpvsgnelle agee
//
            independently named acutolysin-C. {ECO:0000305}.
FEATURES             Location/Qualifiers
     source          1..197
                     /organism="Deinagkistrodon acutus"
                     /db_xref="taxon:36307"
     Protein         1..197
                     /product="Snake venom metalloproteinase acutolysin-C"
                     /EC_number="3.4.24.-"
                     /note="SVMP; Hemorrhagin III"
                     /UniProtKB_evidence="Evidence at protein level"
     Region          1..197
                     /region_name="Mature chain"
                     /experiment="experimental evidence, no additional details
                     recorded"
                     /note="Snake venom metalloproteinase acutolysin-C.
                     /FTId=PRO_0000078188."
     Region          5..197
                     /region_name="Domain"
                     /experiment="experimental evidence, no additional details
                     recorded"
                     /note="Peptidase M12B.
                     {ECO:0000255|PROSITE-ProRule:PRU00276}."
     Region          5..13
                     /region_name="Beta-strand region"
                     /experiment="experimental evidence, no additional details
                     recorded"
                     /note="{ECO:0000244|PDB:1QUA}."
     Region          7..197
                     /region_name="Reprolysin"
                     /note="Reprolysin (M12B) family zinc metalloprotease;
                     pfam01421"
                     /db_xref="CDD:250606"
     Region          7..197
                     /region_name="ZnMc_adamalysin_II_like"
                     /note="Zinc-dependent metalloprotease; adamalysin_II_like
                     subfamily. Adamalysin II is a snake venom zinc
                     endopeptidase. This subfamily contains other snake venom
                     metalloproteinases, as well as membrane-anchored
                     metalloproteases belonging to the ADAM family; cd04269"
                     /db_xref="CDD:239797"
     Region          15..20
                     /region_name="Helical region"
                     /experiment="experimental evidence, no additional details
                     recorded"
                     /note="{ECO:0000244|PDB:1QUA}."
     Region          21..23
                     /region_name="Hydrogen bonded turn"
                     /experiment="experimental evidence, no additional details
                     recorded"
                     /note="{ECO:0000244|PDB:1QUA}."
     Site            24
                     /site_type="glycosylation"
                     /experiment="experimental evidence, no additional details
                     recorded"
                     /note="N-linked (GlcNAc...). {ECO:0000255}."
     Region          25..43
                     /region_name="Helical region"
                     /experiment="experimental evidence, no additional details
                     recorded"
                     /note="{ECO:0000244|PDB:1QUA}."
     Region          44..46
                     /region_name="Helical region"
                     /experiment="experimental evidence, no additional details
                     recorded"
                     /note="{ECO:0000244|PDB:1QUA}."
     Region          48..57
                     /region_name="Beta-strand region"
                     /experiment="experimental evidence, no additional details
                     recorded"
                     /note="{ECO:0000244|PDB:1QUA}."
     Region          59..61
                     /region_name="Beta-strand region"
                     /experiment="experimental evidence, no additional details
                     recorded"
                     /note="{ECO:0000244|PDB:1QUA}."
     Region          70..83
                     /region_name="Helical region"
                     /experiment="experimental evidence, no additional details
                     recorded"
                     /note="{ECO:0000244|PDB:1QUA}."
     Region          85..88
                     /region_name="Helical region"
                     /experiment="experimental evidence, no additional details
                     recorded"
                     /note="{ECO:0000244|PDB:1QUA}."
     Region          92..98
                     /region_name="Beta-strand region"
                     /experiment="experimental evidence, no additional details
                     recorded"
                     /note="{ECO:0000244|PDB:1QUA}."
     Region          107..110
                     /region_name="Beta-strand region"
                     /experiment="experimental evidence, no additional details
                     recorded"
                     /note="{ECO:0000244|PDB:1QUA}."
     Bond            116..194
                     /bond_type="disulfide"
                     /experiment="experimental evidence, no additional details
                     recorded"
                     /note="{ECO:0000255|PROSITE-ProRule:PRU00276,
                     ECO:0000269|PubMed:10531480}."
     Region          118..120
                     /region_name="Hydrogen bonded turn"
                     /experiment="experimental evidence, no additional details
                     recorded"
                     /note="{ECO:0000244|PDB:1QUA}."
     Region          122..126
                     /region_name="Beta-strand region"
                     /experiment="experimental evidence, no additional details
                     recorded"
                     /note="{ECO:0000244|PDB:1QUA}."
     Region          132..146
                     /region_name="Helical region"
                     /experiment="experimental evidence, no additional details
                     recorded"
                     /note="{ECO:0000244|PDB:1QUA}."
     Site            order(141..142,145,151)
                     /site_type="active"
                     /db_xref="CDD:239797"
     Site            141
                     /site_type="metal-binding"
                     /experiment="experimental evidence, no additional details
                     recorded"
                     /note="Zinc; catalytic."
     Site            142
                     /site_type="active"
                     /experiment="experimental evidence, no additional details
                     recorded"
     Site            145
                     /site_type="metal-binding"
                     /experiment="experimental evidence, no additional details
                     recorded"
                     /note="Zinc; catalytic."
     Site            151
                     /site_type="metal-binding"
                     /experiment="experimental evidence, no additional details
                     recorded"
                     /note="Zinc; catalytic."
     Region          154..156
                     /region_name="Helical region"
                     /experiment="experimental evidence, no additional details
                     recorded"
                     /note="{ECO:0000244|PDB:1QUA}."
     Bond            156..178
                     /bond_type="disulfide"
                     /experiment="experimental evidence, no additional details
                     recorded"
                     /note="{ECO:0000255|PROSITE-ProRule:PRU00276,
                     ECO:0000269|PubMed:10531480}."
     Bond            158..161
                     /bond_type="disulfide"
                     /experiment="experimental evidence, no additional details
                     recorded"
                     /note="{ECO:0000255|PROSITE-ProRule:PRU00276,
                     ECO:0000269|PubMed:10531480}."
     Region          159..161
                     /region_name="Beta-strand region"
                     /experiment="experimental evidence, no additional details
                     recorded"
                     /note="{ECO:0000244|PDB:1QUA}."
     Region          177..190
                     /region_name="Helical region"
                     /experiment="experimental evidence, no additional details
                     recorded"
                     /note="{ECO:0000244|PDB:1QUA}."
ORIGIN      
        1 papqtsielf livdhsmyak ynsnsskitt tlkarvnimn aiysslnlvi tlsgiemwsa
       61 adlitvqsss rntlklfasw retdllkrts ndnaqlltat nfngntvgla ylktmcnsky
      121 svgliqdhsa ipllmavtma helghnlgmn hdgagcscat cimapvlssg paksfsdcsk
      181 hdyqsfltih kpqclln
//
VERSION     P15167.3  GI:1708301
DBSOURCE    UniProtKB: locus VM1AD_CROAT, accession P15167;
            class: standard.
            created: Apr 1, 1990.
            sequence updated: Oct 1, 1996.
            annotation updated: Jan 7, 2015.
            xrefs: U01237.1, AAA03352.1, HYRSAC, 1ATL_A, 1ATL_B, 1DTH_A,
            1DTH_B, 1HTD_A, 1HTD_B
            xrefs (non-sequence databases): PDBsum:1ATL, PDBsum:1DTH,
            PDBsum:1HTD, ProteinModelPortal:P15167, SMR:P15167, MEROPS:M12.144,
            HOVERGEN:HBG006978, BRENDA:3.4.24.42, EvolutionaryTrace:P15167,
            GO:0005576, GO:0004222, GO:0008270, GO:0030574, Gene3D:3.40.390.10,
            InterPro:IPR024079, InterPro:IPR001590, InterPro:IPR002870,
            Pfam:PF01562, Pfam:PF01421, PROSITE:PS50215, PROSITE:PS00142
KEYWORDS    3D-structure; Calcium; Collagen degradation; Direct protein
            sequencing; Disulfide bond; Hemorrhagic toxin; Hemostasis impairing
            toxin; Hydrolase; Metal-binding; Metalloprotease; Protease;
            Pyrrolidone carboxylic acid; Secreted; Signal; Toxin; Zinc;
            Zymogen.
SOURCE      Crotalus atrox (western diamondback rattlesnake)
  ORGANISM  Crotalus atrox
            Eukaryota; Metazoa; Chordata; Craniata; Vertebrata; Euteleostomi;
            Lepidosauria; Squamata; Bifurcata; Unidentata; Episquamata;
            Toxicofera; Serpentes; Colubroidea; Viperidae; Crotalinae;
            Crotalus.
REFERENCE   1  (residues 1 to 414)
  AUTHORS   Hite,L.A., Jia,L.G., Bjarnason,J.B. and Fox,J.W.
  TITLE     cDNA sequences for four snake venom metalloproteinases: structure,
            classification, and their relationship to mammalian reproductive
            proteins
  JOURNAL   Arch. Biochem. Biophys. 308 (1), 182-191 (1994)
   PUBMED   8311451
  REMARK    NUCLEOTIDE SEQUENCE [MRNA].;
            TISSUE=Venom gland
REFERENCE   2  (residues 1 to 414)
  AUTHORS   Shannon,J.D., Baramova,E.N., Bjarnason,J.B. and Fox,J.W.
  TITLE     Amino acid sequence of a Crotalus atrox venom metalloproteinase
            which cleaves type IV collagen and gelatin
  JOURNAL   J. Biol. Chem. 264 (20), 11575-11583 (1989)
   PUBMED   2745407
  REMARK    PROTEIN SEQUENCE OF 191-393.;
            TISSUE=Venom
REFERENCE   3  (residues 1 to 414)
  AUTHORS   Bjarnason,J.B. and Fox,J.W.
  TITLE     Characterization of two hemorrhagic zinc proteinases, toxin c and
            toxin d, from western diamondback rattlesnake (Crotalus atrox)
            venom
  JOURNAL   Biochim. Biophys. Acta 911 (3), 356-363 (1987)
   PUBMED   3101740
  REMARK    PROTEIN SEQUENCE OF 367-379.
REFERENCE   4  (residues 1 to 414)
  AUTHORS   Calvete,J.J., Fasoli,E., Sanz,L., Boschetti,E. and Righetti,P.G.
  TITLE     Exploring the venom proteome of the western diamondback
            rattlesnake, Crotalus atrox, via snake venomics and combinatorial
            peptide ligand library approaches
  JOURNAL   J. Proteome Res. 8 (6), 3055-3067 (2009)
   PUBMED   19371136
  REMARK    PROTEIN SEQUENCE OF 188-197 AND 224-236, AND IDENTIFICATION BY MASS
            SPECTROMETRY.;
            TISSUE=Venom
REFERENCE   5  (residues 1 to 414)
  AUTHORS   Baramova,E.N., Shannon,J.D., Bjarnason,J.B. and Fox,J.W.
  TITLE     Degradation of extracellular matrix proteins by hemorrhagic
            metalloproteinases
  JOURNAL   Arch. Biochem. Biophys. 275 (1), 63-71 (1989)
   PUBMED   2817904
  REMARK    FUNCTION.
REFERENCE   6  (residues 1 to 414)
  AUTHORS   Zhang,D., Botos,I., Gomis-Ruth,F.X., Doll,R., Blood,C.,
            Njoroge,F.G., Fox,J.W., Bode,W. and Meyer,E.F.
  TITLE     Structural interaction of natural and synthetic inhibitors with the
            venom metalloproteinase, atrolysin C (form d)
  JOURNAL   Proc. Natl. Acad. Sci. U.S.A. 91 (18), 8447-8451 (1994)
   PUBMED   8078901
  REMARK    X-RAY CRYSTALLOGRAPHY (1.8 ANGSTROMS) OF 191-393 IN COMPLEX WITH
            ZINC ION AND CALCIUM ION, METAL-BINDING SITES, AND DISULFIDE
            BONDS.;
            TISSUE=Venom
REFERENCE   7  (residues 1 to 414)
  AUTHORS   Botos,I., Scapozza,L., Zhang,D., Liotta,L.A. and Meyer,E.F.
  TITLE     Batimastat, a potent matrix mealloproteinase inhibitor, exhibits an
            unexpected mode of binding
  JOURNAL   Proc. Natl. Acad. Sci. U.S.A. 93 (7), 2749-2754 (1996)
   PUBMED   8610113
  REMARK    X-RAY CRYSTALLOGRAPHY (2.0 ANGSTROMS) OF 191-393 IN COMPLEX WITH
            ZINC ION AND CALCIUM ION, DISULFIDE BONDS, AND METAL-BINDING SITES.
COMMENT     On or before Apr 26, 2005 this sequence version replaced
            gi:2144512, gi:462319.
            [FUNCTION] Snake venom zinc metalloproteinase that causes
            hemorrhage by provoking the degradation of the sub-endothelial
            matrix proteins (fibronectin, laminin, type IV collagen, nidogen,
            and gelatins). {ECO:0000269|PubMed:2817904}.
            [CATALYTIC ACTIVITY] Cleavage of 5-His-|-Leu-6, 10-His-|-Leu-11,
            14-Ala-|-Leu-15, 16-Tyr-|-Leu-17 and 23-Gly-|-Phe-24 of insulin B
            chain. With small molecule substrates prefers hydrophobic residue
            at P2' and small residue such as Ala, Gly at P1.
            [COFACTOR] Name=Zn(2+); Xref=ChEBI:CHEBI:29105;
            Evidence={ECO:0000250}; Note=Binds 1 zinc ion per subunit.
            {ECO:0000250}.
            [SUBUNIT] Monomer. {ECO:0000250}.
            [SUBCELLULAR LOCATION] Secreted.
            [TISSUE SPECIFICITY] Expressed by the venom gland.
            [PTM] The N-terminus is blocked.
            [SIMILARITY] Belongs to the venom metalloproteinase (M12B) family.
            P-I subfamily. {ECO:0000305}.
            [SIMILARITY] Contains 1 peptidase M12B domain.
            {ECO:0000255|PROSITE-ProRule:PRU00276}.
FEATURES             Location/Qualifiers
     source          1..414
                     /organism="Crotalus atrox"
                     /db_xref="taxon:8730"
     Protein         1..414
                     /product="Snake venom metalloproteinase atrolysin-D"
                     /EC_number="3.4.24.42"
                     /note="SVMP; Hemorrhagic metalloproteinase atrolysin D;
                     Hemorrhagic toxin D; HT-D"
                     /UniProtKB_evidence="Evidence at protein level"
     Region          1..20
                     /region_name="Signal"
                     /experiment="experimental evidence, no additional details
                     recorded"
                     /note="{ECO:0000255}."
     Region          21..190
                     /region_name="Propeptide"
                     /experiment="experimental evidence, no additional details
                     recorded"
                     /note="{ECO:0000269|PubMed:2745407}.
                     /FTId=PRO_0000029000."
     Region          31..152
                     /region_name="Pep_M12B_propep"
                     /note="Reprolysin family propeptide; pfam01562"
                     /db_xref="CDD:250707"
     Region          191..393
                     /region_name="Mature chain"
                     /experiment="experimental evidence, no additional details
                     recorded"
                     /note="Snake venom metalloproteinase atrolysin-D.
                     /FTId=PRO_0000029001."
     Region          191
                     /region_name="Variant"
                     /experiment="experimental evidence, no additional details
                     recorded"
                     /note="Missing (in some chains)."
     Site            191
                     /site_type="pyrrolidone-carboxylic-acid"
                     /experiment="experimental evidence, no additional details
                     recorded"
                     /note=". {ECO:0000269|PubMed:2745407}."
     Region          197..393
                     /region_name="Domain"
                     /experiment="experimental evidence, no additional details
                     recorded"
                     /note="Peptidase M12B.
                     {ECO:0000255|PROSITE-ProRule:PRU00276}."
     Region          197..393
                     /region_name="Reprolysin"
                     /note="Reprolysin (M12B) family zinc metalloprotease;
                     pfam01421"
                     /db_xref="CDD:250606"
     Region          197..391
                     /region_name="ZnMc_adamalysin_II_like"
                     /note="Zinc-dependent metalloprotease; adamalysin_II_like
                     subfamily. Adamalysin II is a snake venom zinc
                     endopeptidase. This subfamily contains other snake venom
                     metalloproteinases, as well as membrane-anchored
                     metalloproteases belonging to the ADAM family; cd04269"
                     /db_xref="CDD:239797"
     Region          197..205
                     /region_name="Beta-strand region"
                     /experiment="experimental evidence, no additional details
                     recorded"
                     /note="{ECO:0000244|PDB:1ATL}."
     Site            200
                     /site_type="metal-binding"
                     /experiment="experimental evidence, no additional details
                     recorded"
                     /note="Calcium."
     Region          207..212
                     /region_name="Helical region"
                     /experiment="experimental evidence, no additional details
                     recorded"
                     /note="{ECO:0000244|PDB:1ATL}."
     Region          213..215
                     /region_name="Hydrogen bonded turn"
                     /experiment="experimental evidence, no additional details
                     recorded"
                     /note="{ECO:0000244|PDB:1ATL}."
     Region          217..235
                     /region_name="Helical region"
                     /experiment="experimental evidence, no additional details
                     recorded"
                     /note="{ECO:0000244|PDB:1ATL}."
     Region          236..238
                     /region_name="Helical region"
                     /experiment="experimental evidence, no additional details
                     recorded"
                     /note="{ECO:0000244|PDB:1ATL}."
     Region          240..249
                     /region_name="Beta-strand region"
                     /experiment="experimental evidence, no additional details
                     recorded"
                     /note="{ECO:0000244|PDB:1ATL}."
     Region          262..275
                     /region_name="Helical region"
                     /experiment="experimental evidence, no additional details
                     recorded"
                     /note="{ECO:0000244|PDB:1ATL}."
     Region          277..280
                     /region_name="Helical region"
                     /experiment="experimental evidence, no additional details
                     recorded"
                     /note="{ECO:0000244|PDB:1ATL}."
     Region          284..290
                     /region_name="Beta-strand region"
                     /experiment="experimental evidence, no additional details
                     recorded"
                     /note="{ECO:0000244|PDB:1ATL}."
     Site            284
                     /site_type="metal-binding"
                     /experiment="experimental evidence, no additional details
                     recorded"
                     /note="Calcium."
     Region          295..297
                     /region_name="Beta-strand region"
                     /experiment="experimental evidence, no additional details
                     recorded"
                     /note="{ECO:0000244|PDB:1ATL}."
     Bond            308..388
                     /bond_type="disulfide"
                     /experiment="experimental evidence, no additional details
                     recorded"
                     /note="{ECO:0000255|PROSITE-ProRule:PRU00276,
                     ECO:0000269|PubMed:2745407}."
     Region          310..312
                     /region_name="Hydrogen bonded turn"
                     /experiment="experimental evidence, no additional details
                     recorded"
                     /note="{ECO:0000244|PDB:1ATL}."
     Region          313..318
                     /region_name="Beta-strand region"
                     /experiment="experimental evidence, no additional details
                     recorded"
                     /note="{ECO:0000244|PDB:1ATL}."
     Region          324..338
                     /region_name="Helical region"
                     /experiment="experimental evidence, no additional details
                     recorded"
                     /note="{ECO:0000244|PDB:1ATL}."
     Site            order(333..334,337,343)
                     /site_type="active"
                     /db_xref="CDD:239797"
     Site            333
                     /site_type="metal-binding"
                     /experiment="experimental evidence, no additional details
                     recorded"
                     /note="Zinc; catalytic."
     Site            334
                     /site_type="active"
                     /experiment="experimental evidence, no additional details
                     recorded"
     Site            337
                     /site_type="metal-binding"
                     /experiment="experimental evidence, no additional details
                     recorded"
                     /note="Zinc; catalytic."
     Site            343
                     /site_type="metal-binding"
                     /experiment="experimental evidence, no additional details
                     recorded"
                     /note="Zinc; catalytic."
     Bond            348..355
                     /bond_type="disulfide"
                     /experiment="experimental evidence, no additional details
                     recorded"
                     /note="{ECO:0000255|PROSITE-ProRule:PRU00276,
                     ECO:0000269|PubMed:2745407}."
     Region          353..355
                     /region_name="Beta-strand region"
                     /experiment="experimental evidence, no additional details
                     recorded"
                     /note="{ECO:0000244|PDB:1ATL}."
     Region          358..360
                     /region_name="Beta-strand region"
                     /experiment="experimental evidence, no additional details
                     recorded"
                     /note="{ECO:0000244|PDB:1DTH}."
     Region          371..384
                     /region_name="Helical region"
                     /experiment="experimental evidence, no additional details
                     recorded"
                     /note="{ECO:0000244|PDB:1ATL}."
     Region          388..390
                     /region_name="Helical region"
                     /experiment="experimental evidence, no additional details
                     recorded"
                     /note="{ECO:0000244|PDB:1ATL}."
     Site            388
                     /site_type="metal-binding"
                     /experiment="experimental evidence, no additional details
                     recorded"
                     /note="Calcium; via carbonyl oxygen."
     Site            391
                     /site_type="metal-binding"
                     /experiment="experimental evidence, no additional details
                     recorded"
                     /note="Calcium."
     Region          394..414
                     /region_name="Propeptide"
                     /experiment="experimental evidence, no additional details
                     recorded"
                     /note="/FTId=PRO_0000029002."
ORIGIN      
        1 mievllvtic lavfpyqgss iilesgnvnd yevvyprkvt alpkgavqpk yedamqyelk
       61 vngepvvlhl eknkelfskd ysethyspdg rkittnpsve dhcyyrgrie ndadstasis
      121 acnglkghfk lqgemyliep lelsdseaha vfklenveke deapkmcgvt qnwesyepik
      181 kasdlnlnpd qqnlpqryie lvvvadhrvf mkynsdlnti rtrvheivnf ingfyrslni
      241 hvsltdleiw snedqiniqs assdtlnafa ewretdllnr kshdnaqllt aieldeetlg
      301 laplgtmcdp klsigivqdh spinllmgvt mahelghnlg mehdgkdclr gaslcimrpg
      361 ltkgrsyefs ddsmhyyerf lkqykpqcil nkplridpvs tpvsgnelle agee
//
VERSION     Q92031.1  GI:82217580
DBSOURCE    UniProtKB: locus VM1A_AGKCL, accession Q92031;
            class: standard.
            extra accessions:C9E1R5
            created: Mar 18, 2008.
            sequence updated: Nov 1, 1996.
            annotation updated: Jan 7, 2015.
            xrefs: U18233.1, AAC59703.1, GQ451436.1, ACV83930.1, HYSNFA
            xrefs (non-sequence databases): ProteinModelPortal:Q92031,
            SMR:Q92031, HOVERGEN:HBG006978, GO:0005576, GO:0004222, GO:0008270,
            Gene3D:3.40.390.10, InterPro:IPR024079, InterPro:IPR001590,
            InterPro:IPR002870, Pfam:PF01562, Pfam:PF01421, PROSITE:PS50215,
            PROSITE:PS00142
KEYWORDS    Calcium; Disulfide bond; Fibrinolytic toxin; Hemostasis impairing
            toxin; Hydrolase; Metal-binding; Metalloprotease; Protease;
            Secreted; Signal; Toxin; Zinc; Zymogen.
SOURCE      Agkistrodon contortrix laticinctus (broad-banded copperhead)
  ORGANISM  Agkistrodon contortrix laticinctus
            Eukaryota; Metazoa; Chordata; Craniata; Vertebrata; Euteleostomi;
            Lepidosauria; Squamata; Bifurcata; Unidentata; Episquamata;
            Toxicofera; Serpentes; Colubroidea; Viperidae; Crotalinae;
            Agkistrodon.
REFERENCE   1  (residues 1 to 411)
  AUTHORS   Selistre de Araujo,H.S. and Ownby,C.L.
  TITLE     Molecular cloning and sequence analysis of cDNAs for
            metalloproteinases from broad-banded copperhead Agkistrodon
            contortrix laticinctus
  JOURNAL   Arch. Biochem. Biophys. 320 (1), 141-148 (1995)
   PUBMED   7793974
  REMARK    NUCLEOTIDE SEQUENCE [MRNA].;
            TISSUE=Venom gland
REFERENCE   2  (residues 1 to 411)
  AUTHORS   Jia,Y. and Perez,J.C.
  TITLE     Molecular cloning and characterization of cDNAs encoding
            metalloproteinases from snake venom glands
  JOURNAL   Toxicon 55 (2-3), 462-469 (2010)
   PUBMED   19799929
  REMARK    NUCLEOTIDE SEQUENCE [MRNA].;
            TISSUE=Venom gland
REFERENCE   3  (residues 1 to 411)
  AUTHORS   Selistre-de-Araujo,H.S., de Souza,E.L., Beltramini,L.M., Ownby,C.L.
            and Souza,D.H.
  TITLE     Expression, refolding, and activity of a recombinant nonhemorrhagic
            snake venom metalloprotease
  JOURNAL   Protein Expr. Purif. 19 (1), 41-47 (2000)
   PUBMED   10833388
  REMARK    FUNCTION, AND ENZYME REGULATION.
REFERENCE   4  (residues 1 to 411)
  AUTHORS   Ramos,O.H., Carmona,A.K. and Selistre-de-Araujo,H.S.
  TITLE     Expression, refolding, and in vitro activation of a recombinant
            snake venom pro-metalloprotease
  JOURNAL   Protein Expr. Purif. 28 (1), 34-41 (2003)
   PUBMED   12651104
  REMARK    FUNCTION, CATALYTIC ACTIVITY, AND ENZYME REGULATION.
COMMENT     On Nov 12, 2005 this sequence version replaced gi:7428251.
            [FUNCTION] Snake venom zinc metalloprotease that has fibrinolytic
            activity. The recombinant enzyme cleaves both alpha- and
            beta-chains of fibrinogen, but not the gamma-chain. The recombinant
            protein does not produce hemorrhage in mice.
            {ECO:0000269|PubMed:10833388, ECO:0000269|PubMed:12651104}.
            [CATALYTIC ACTIVITY] Cleaves the substrate at the Ala-Leu bond.
            {ECO:0000269|PubMed:12651104}.
            [COFACTOR] Name=Zn(2+); Xref=ChEBI:CHEBI:29105;
            Evidence={ECO:0000250}; Note=Binds 1 zinc ion per subunit.
            {ECO:0000250}.
            [ENZYME REGULATION] Inhibited by EDTA and 1,10-phenanthroline, but
            not by PMSF. {ECO:0000269|PubMed:10833388,
            ECO:0000269|PubMed:12651104}.
            [SUBUNIT] Monomer. {ECO:0000250}.
            [SUBCELLULAR LOCATION] Secreted {ECO:0000250}.
            [TISSUE SPECIFICITY] Expressed by the venom gland.
            [SIMILARITY] Belongs to the venom metalloproteinase (M12B) family.
            P-I subfamily. {ECO:0000305}.
            [SIMILARITY] Contains 1 peptidase M12B domain.
            {ECO:0000255|PROSITE-ProRule:PRU00276}.
FEATURES             Location/Qualifiers
     source          1..411
                     /organism="Agkistrodon contortrix laticinctus"
                     /sub_species="laticinctus"
                     /db_xref="taxon:37195"
     gene            1..411
                     /gene="ACLPREF"
     Protein         1..411
                     /gene="ACLPREF"
                     /product="Snake venom metalloproteinase ACLF"
                     /EC_number="3.4.24.-"
                     /note="SVMP; ACLF-I; Metalloproteinase VMP-I; AclVMP-I"
                     /UniProtKB_evidence="Evidence at protein level"
     Region          1..20
                     /gene="ACLPREF"
                     /region_name="Signal"
                     /experiment="experimental evidence, no additional details
                     recorded"
                     /note="{ECO:0000255}."
     Region          21..189
                     /gene="ACLPREF"
                     /region_name="Propeptide"
                     /experiment="experimental evidence, no additional details
                     recorded"
                     /note="{ECO:0000250}. /FTId=PRO_5000144379."
     Region          31..152
                     /gene="ACLPREF"
                     /region_name="Pep_M12B_propep"
                     /note="Reprolysin family propeptide; pfam01562"
                     /db_xref="CDD:250707"
     Region          190..411
                     /gene="ACLPREF"
                     /region_name="Mature chain"
                     /experiment="experimental evidence, no additional details
                     recorded"
                     /note="Snake venom metalloproteinase ACLF.
                     /FTId=PRO_5000144380."
     Region          197..393
                     /gene="ACLPREF"
                     /region_name="Domain"
                     /experiment="experimental evidence, no additional details
                     recorded"
                     /note="Peptidase M12B.
                     {ECO:0000255|PROSITE-ProRule:PRU00276}."
     Region          197..393
                     /gene="ACLPREF"
                     /region_name="Reprolysin"
                     /note="Reprolysin (M12B) family zinc metalloprotease;
                     pfam01421"
                     /db_xref="CDD:250606"
     Region          197..391
                     /gene="ACLPREF"
                     /region_name="ZnMc_adamalysin_II_like"
                     /note="Zinc-dependent metalloprotease; adamalysin_II_like
                     subfamily. Adamalysin II is a snake venom zinc
                     endopeptidase. This subfamily contains other snake venom
                     metalloproteinases, as well as membrane-anchored
                     metalloproteases belonging to the ADAM family; cd04269"
                     /db_xref="CDD:239797"
     Region          200
                     /gene="ACLPREF"
                     /region_name="Conflict"
                     /experiment="experimental evidence, no additional details
                     recorded"
                     /note="E -> G (in Ref. 2; ACV83930). {ECO:0000305}."
     Site            200
                     /gene="ACLPREF"
                     /site_type="metal-binding"
                     /experiment="experimental evidence, no additional details
                     recorded"
                     /note="Calcium 1. {ECO:0000250}."
     Region          227
                     /gene="ACLPREF"
                     /region_name="Conflict"
                     /experiment="experimental evidence, no additional details
                     recorded"
                     /note="I -> T (in Ref. 2; ACV83930). {ECO:0000305}."
     Site            284
                     /gene="ACLPREF"
                     /site_type="metal-binding"
                     /experiment="experimental evidence, no additional details
                     recorded"
                     /note="Calcium 1. {ECO:0000250}."
     Region          303
                     /gene="ACLPREF"
                     /region_name="Conflict"
                     /experiment="experimental evidence, no additional details
                     recorded"
                     /note="Y -> H (in Ref. 2; ACV83930). {ECO:0000305}."
     Bond            308..388
                     /gene="ACLPREF"
                     /bond_type="disulfide"
                     /experiment="experimental evidence, no additional details
                     recorded"
                     /note="{ECO:0000255|PROSITE-ProRule:PRU00276}."
     Site            order(333..334,337,343)
                     /gene="ACLPREF"
                     /site_type="active"
                     /db_xref="CDD:239797"
     Site            333
                     /gene="ACLPREF"
                     /site_type="metal-binding"
                     /experiment="experimental evidence, no additional details
                     recorded"
                     /note="Zinc; catalytic. {ECO:0000250}."
     Site            334
                     /gene="ACLPREF"
                     /site_type="active"
                     /experiment="experimental evidence, no additional details
                     recorded"
                     /note="{ECO:0000255|PROSITE-ProRule:PRU00276,
                     ECO:0000255|PROSITE-ProRule:PRU10095}."
     Site            337
                     /gene="ACLPREF"
                     /site_type="metal-binding"
                     /experiment="experimental evidence, no additional details
                     recorded"
                     /note="Zinc; catalytic. {ECO:0000250}."
     Site            343
                     /gene="ACLPREF"
                     /site_type="metal-binding"
                     /experiment="experimental evidence, no additional details
                     recorded"
                     /note="Zinc; catalytic. {ECO:0000250}."
     Bond            348..372
                     /gene="ACLPREF"
                     /bond_type="disulfide"
                     /experiment="experimental evidence, no additional details
                     recorded"
                     /note="{ECO:0000255|PROSITE-ProRule:PRU00276}."
     Bond            350..355
                     /gene="ACLPREF"
                     /bond_type="disulfide"
                     /experiment="experimental evidence, no additional details
                     recorded"
                     /note="{ECO:0000255|PROSITE-ProRule:PRU00276}."
     Region          358..359
                     /gene="ACLPREF"
                     /region_name="Conflict"
                     /experiment="experimental evidence, no additional details
                     recorded"
                     /note="PS -> AA (in Ref. 2; ACV83930). {ECO:0000305}."
     Region          382
                     /gene="ACLPREF"
                     /region_name="Conflict"
                     /experiment="experimental evidence, no additional details
                     recorded"
                     /note="P -> T (in Ref. 2; ACV83930). {ECO:0000305}."
     Site            388
                     /gene="ACLPREF"
                     /site_type="metal-binding"
                     /experiment="experimental evidence, no additional details
                     recorded"
                     /note="Calcium 1; via carbonyl oxygen. {ECO:0000250}."
     Site            391
                     /gene="ACLPREF"
                     /site_type="metal-binding"
                     /experiment="experimental evidence, no additional details
                     recorded"
                     /note="Calcium 1. {ECO:0000250}."
     Region          399
                     /gene="ACLPREF"
                     /region_name="Conflict"
                     /experiment="experimental evidence, no additional details
                     recorded"
                     /note="A -> V (in Ref. 2; ACV83930). {ECO:0000305}."
     Site            403
                     /gene="ACLPREF"
                     /site_type="metal-binding"
                     /experiment="experimental evidence, no additional details
                     recorded"
                     /note="Calcium 2; via carbonyl oxygen. {ECO:0000250}."
     Site            406
                     /gene="ACLPREF"
                     /site_type="metal-binding"
                     /experiment="experimental evidence, no additional details
                     recorded"
                     /note="Calcium 2. {ECO:0000250}."
     Site            408
                     /gene="ACLPREF"
                     /site_type="metal-binding"
                     /experiment="experimental evidence, no additional details
                     recorded"
                     /note="Calcium 2; via carbonyl oxygen. {ECO:0000250}."
     Site            410
                     /gene="ACLPREF"
                     /site_type="metal-binding"
                     /experiment="experimental evidence, no additional details
                     recorded"
                     /note="Calcium 2. {ECO:0000250}."
ORIGIN      
        1 miqvllvtlc laafpyqgss iilesgnvnd yevvyprkvt pvprgavqpk yedamqyefk
       61 vngepvvlhl eknkglfsed ysethyspdg reittyplve dhcyyhgrie ndadstasis
      121 acnglkghfk lqgemyliep lelsdseaha vykyenveke deapkmcgvt qnwesyepik
      181 kafqlnltpe qqgfpqryve lvivadhrmn tkyngdsdki rqwvhqivnt ineiyrplni
      241 rfalvgleiw snqdlitvts vshdtlasfg nwretdllrr qrhdnaqllt aidfdgdtvg
      301 layvggmcql khstgviqdh sainllvalt mahelghnlg mnhdgnqchc ganscvmpsv
      361 lsdqpsklfs dcskkdyqtf lpvnnpqcil nkplrtdtas tpvsgnelle a
//
VERSION     Q92032.1  GI:82217581
DBSOURCE    UniProtKB: locus VM1AH_AGKCL, accession Q92032;
            class: standard.
            created: Mar 18, 2008.
            sequence updated: Nov 1, 1996.
            annotation updated: Jan 7, 2015.
            xrefs: U18234.1, AAC59704.1, S66260
            xrefs (non-sequence databases): ProteinModelPortal:Q92032,
            SMR:Q92032, MEROPS:M12.160, HOVERGEN:HBG006978, GO:0005576,
            GO:0004222, GO:0008270, Gene3D:3.40.390.10, InterPro:IPR024079,
            InterPro:IPR001590, InterPro:IPR002870, Pfam:PF01562, Pfam:PF01421,
            PROSITE:PS50215, PROSITE:PS00142
KEYWORDS    Calcium; Cell adhesion impairing toxin; Direct protein sequencing;
            Disulfide bond; Fibrinogenolytic toxin; Fibrinolytic toxin;
            Glycoprotein; Hemorrhagic toxin; Hemostasis impairing toxin;
            Hydrolase; Metal-binding; Metalloprotease; Myotoxin; Protease;
            Secreted; Sialic acid; Signal; Toxin; Zinc; Zymogen.
SOURCE      Agkistrodon contortrix laticinctus (broad-banded copperhead)
  ORGANISM  Agkistrodon contortrix laticinctus
            Eukaryota; Metazoa; Chordata; Craniata; Vertebrata; Euteleostomi;
            Lepidosauria; Squamata; Bifurcata; Unidentata; Episquamata;
            Toxicofera; Serpentes; Colubroidea; Viperidae; Crotalinae;
            Agkistrodon.
REFERENCE   1  (residues 1 to 407)
  AUTHORS   Selistre de Araujo,H.S. and Ownby,C.L.
  TITLE     Molecular cloning and sequence analysis of cDNAs for
            metalloproteinases from broad-banded copperhead Agkistrodon
            contortrix laticinctus
  JOURNAL   Arch. Biochem. Biophys. 320 (1), 141-148 (1995)
   PUBMED   7793974
  REMARK    NUCLEOTIDE SEQUENCE [MRNA].;
            TISSUE=Venom gland
REFERENCE   2  (residues 1 to 407)
  AUTHORS   Johnson,E.K. and Ownby,C.L.
  TITLE     Isolation of a hemorrhagic toxin from the venom of Agkistrodon
            contortrix laticinctus (broad-banded copperhead) and pathogenesis
            of the hemorrhage induced by the toxin in mice
  JOURNAL   Int. J. Biochem. 25 (2), 267-278 (1993)
   PUBMED   8444323
  REMARK    PROTEIN SEQUENCE OF 188-208, AND FUNCTION.;
            TISSUE=Venom
REFERENCE   3  (residues 1 to 407)
  AUTHORS   Salvini,T.F., Belluzzo,S.S., Selistre de Araujo,H.S. and Souza,D.H.
  TITLE     Regeneration and change of muscle fiber types after injury induced
            by a hemorrhagic fraction isolated from Agkistrodon contortrix
            laticinctus venom
  JOURNAL   Toxicon 39 (5), 641-649 (2001)
   PUBMED   11072042
  REMARK    FUNCTION.;
            TISSUE=Venom
REFERENCE   4  (residues 1 to 407)
  AUTHORS   Garcia,L.T., Parreiras e Silva,L.T., Ramos,O.H., Carmona,A.K.,
            Bersanetti,P.A. and Selistre-de-Araujo,H.S.
  TITLE     The effect of post-translational modifications on the hemorrhagic
            activity of snake venom metalloproteinases
  JOURNAL   Comp. Biochem. Physiol. C Toxicol. Pharmacol. 138 (1), 23-32 (2004)
   PUBMED   15313443
  REMARK    FUNCTION, AND GLYCOSYLATION (SIALIC ACID).
COMMENT     On Nov 12, 2005 this sequence version replaced gi:2134240.
            [FUNCTION] This zinc hemorrhagic metalloproteinase has
            fibrino(geno)lytic activities. It causes hemorrhage and has
            myonecrotic activity on both fiber types I and II. The recombinant
            enzyme, without post-translational modifications, also has
            proteolytic activity, but does not show any hemorrhagic activity.
            {ECO:0000269|PubMed:11072042, ECO:0000269|PubMed:15313443,
            ECO:0000269|PubMed:8444323}.
            [COFACTOR] Name=Zn(2+); Xref=ChEBI:CHEBI:29105;
            Evidence={ECO:0000250}; Note=Binds 1 zinc ion per subunit.
            {ECO:0000250}.
            [SUBUNIT] Monomer. {ECO:0000250}.
            [SUBCELLULAR LOCATION] Secreted.
            [TISSUE SPECIFICITY] Expressed by the venom gland.
            [PTM] Contains sialic acid terminally alpha(2-6)-linked to
            galactose in a complex N-glycan chain.
            {ECO:0000269|PubMed:15313443}.
            [SIMILARITY] Belongs to the venom metalloproteinase (M12B) family.
            P-I subfamily. {ECO:0000305}.
            [SIMILARITY] Contains 1 peptidase M12B domain.
            {ECO:0000255|PROSITE-ProRule:PRU00276}.
FEATURES             Location/Qualifiers
     source          1..407
                     /organism="Agkistrodon contortrix laticinctus"
                     /sub_species="laticinctus"
                     /db_xref="taxon:37195"
     Protein         1..407
                     /product="Snake venom metalloproteinase ACLH"
                     /EC_number="3.4.24.-"
                     /note="SVMP; ACL hemorrhagic toxin I; Hemorrhagic
                     metalloproteinase ACLH; ACLH-I; ACLHT-I"
                     /UniProtKB_evidence="Evidence at protein level"
     Region          1..20
                     /region_name="Signal"
                     /experiment="experimental evidence, no additional details
                     recorded"
                     /note="{ECO:0000255}."
     Region          21..187
                     /region_name="Propeptide"
                     /experiment="experimental evidence, no additional details
                     recorded"
                     /note="{ECO:0000269|PubMed:8444323}.
                     /FTId=PRO_5000144381."
     Region          31..152
                     /region_name="Pep_M12B_propep"
                     /note="Reprolysin family propeptide; pfam01562"
                     /db_xref="CDD:250707"
     Region          188..407
                     /region_name="Mature chain"
                     /experiment="experimental evidence, no additional details
                     recorded"
                     /note="Snake venom metalloproteinase ACLH.
                     /FTId=PRO_5000144382."
     Region          193..389
                     /region_name="Domain"
                     /experiment="experimental evidence, no additional details
                     recorded"
                     /note="Peptidase M12B.
                     {ECO:0000255|PROSITE-ProRule:PRU00276}."
     Region          193..389
                     /region_name="Reprolysin"
                     /note="Reprolysin (M12B) family zinc metalloprotease;
                     pfam01421"
                     /db_xref="CDD:250606"
     Region          193..387
                     /region_name="ZnMc_adamalysin_II_like"
                     /note="Zinc-dependent metalloprotease; adamalysin_II_like
                     subfamily. Adamalysin II is a snake venom zinc
                     endopeptidase. This subfamily contains other snake venom
                     metalloproteinases, as well as membrane-anchored
                     metalloproteases belonging to the ADAM family; cd04269"
                     /db_xref="CDD:239797"
     Site            196
                     /site_type="metal-binding"
                     /experiment="experimental evidence, no additional details
                     recorded"
                     /note="Calcium. {ECO:0000250}."
     Site            280
                     /site_type="metal-binding"
                     /experiment="experimental evidence, no additional details
                     recorded"
                     /note="Calcium. {ECO:0000250}."
     Bond            304..384
                     /bond_type="disulfide"
                     /experiment="experimental evidence, no additional details
                     recorded"
                     /note="{ECO:0000255|PROSITE-ProRule:PRU00276}."
     Site            order(329..330,333,339)
                     /site_type="active"
                     /db_xref="CDD:239797"
     Site            329
                     /site_type="metal-binding"
                     /experiment="experimental evidence, no additional details
                     recorded"
                     /note="Zinc; catalytic. {ECO:0000250}."
     Site            330
                     /site_type="active"
                     /experiment="experimental evidence, no additional details
                     recorded"
                     /note="{ECO:0000255|PROSITE-ProRule:PRU00276,
                     ECO:0000255|PROSITE-ProRule:PRU10095}."
     Site            333
                     /site_type="metal-binding"
                     /experiment="experimental evidence, no additional details
                     recorded"
                     /note="Zinc; catalytic. {ECO:0000250}."
     Site            339
                     /site_type="metal-binding"
                     /experiment="experimental evidence, no additional details
                     recorded"
                     /note="Zinc; catalytic. {ECO:0000250}."
     Bond            344..368
                     /bond_type="disulfide"
                     /experiment="experimental evidence, no additional details
                     recorded"
                     /note="{ECO:0000255|PROSITE-ProRule:PRU00276}."
     Bond            346..351
                     /bond_type="disulfide"
                     /experiment="experimental evidence, no additional details
                     recorded"
                     /note="{ECO:0000255|PROSITE-ProRule:PRU00276}."
     Site            367
                     /site_type="glycosylation"
                     /experiment="experimental evidence, no additional details
                     recorded"
                     /note="N-linked (GlcNAc...). {ECO:0000255}."
     Site            384
                     /site_type="metal-binding"
                     /experiment="experimental evidence, no additional details
                     recorded"
                     /note="Calcium; via carbonyl oxygen. {ECO:0000250}."
     Site            387
                     /site_type="metal-binding"
                     /experiment="experimental evidence, no additional details
                     recorded"
                     /note="Calcium. {ECO:0000250}."
ORIGIN      
        1 miqvllvtlc laafpyqgss iilesgnvnd yevvyprkvt pvpkgavqpk yedamqyelk
       61 vngepvvlhl ernkglfskd ysethyspdg rkittyppve dhcyyhgriq ndadsiasis
      121 acnglkghfk lqgemyliep lelsdseaha vfkyenveke deapkicgvt qnwesyepik
      181 kasqlnlnyq yqryvelvtv vdhgmytkyn gdsdkirqwv hqmvntmkes yrymyidisl
      241 agveiwsnkd lidvqpaarh tldsfgewre rdllhrishd naqlltstdf dgptiglayv
      301 gtmcdpklst gvvedhskin flvavtmahe mghnlgmrhd tgscscggys cimspvisdd
      361 spkyfsncsy iqcwdfimke npqcilnkpl rtdtvstpvs gdellea
//
VERSION     Q7T1T4.1  GI:82208218
DBSOURCE    UniProtKB: locus VM1B2_BOTJR, accession Q7T1T4;
            class: standard.
            extra accessions:A4ZQ21
            created: Apr 29, 2008.
            sequence updated: Oct 1, 2003.
            annotation updated: May 27, 2015.
            xrefs: AY255005.1, AAP78952.1, EF369492.1, ABP48735.1
            xrefs (non-sequence databases): ProteinModelPortal:Q7T1T4,
            SMR:Q7T1T4, MEROPS:M12.338, HOVERGEN:HBG006978, GO:0005576,
            GO:0004222, GO:0008270, Gene3D:3.40.390.10, InterPro:IPR024079,
            InterPro:IPR001590, InterPro:IPR002870, Pfam:PF01562, Pfam:PF01421,
            PROSITE:PS50215, PROSITE:PS00142
KEYWORDS    Calcium; Direct protein sequencing; Disulfide bond; Hemostasis
            impairing toxin; Hydrolase; Metal-binding; Metalloprotease;
            Platelet aggregation inhibiting toxin; Protease; Secreted; Toxin;
            Zinc.
SOURCE      Bothrops jararacussu (jararacussu)
  ORGANISM  Bothrops jararacussu
            Eukaryota; Metazoa; Chordata; Craniata; Vertebrata; Euteleostomi;
            Lepidosauria; Squamata; Bifurcata; Unidentata; Episquamata;
            Toxicofera; Serpentes; Colubroidea; Viperidae; Crotalinae;
            Bothrops.
REFERENCE   1  (residues 1 to 369)
  AUTHORS   Kashima,S., Roberto,P.G., Soares,A.M., Astolfi-Filho,S.,
            Pereira,J.O., Giuliati,S., Faria,M. Jr., Xavier,M.A.S.,
            Fontes,M.R.M., Giglio,J.R. and Franca,S.C.
  TITLE     Analysis of Bothrops jararacussu venomous gland transcriptome
            focusing on structural and functional aspects: I--gene expression
            profile of highly expressed phospholipases A2
  JOURNAL   Biochimie 86 (3), 211-219 (2004)
   PUBMED   15134836
  REMARK    NUCLEOTIDE SEQUENCE [MRNA].;
            TISSUE=Venom gland
REFERENCE   2  (residues 1 to 369)
  AUTHORS   Marcussi,S., Bernardes,C.P., Santos-Filho,N.A., Mazzi,M.V.,
            Oliveira,C.Z., Izidoro,L.F., Fuly,A.L., Magro,A.J., Braz,A.S.,
            Fontes,M.R., Giglio,J.R. and Soares,A.M.
  TITLE     Molecular and functional characterization of a new non-hemorrhagic
            metalloprotease from Bothrops jararacussu snake venom with
            antiplatelet activity
  JOURNAL   Peptides 28 (12), 2328-2339 (2007)
   PUBMED   18006118
  REMARK    NUCLEOTIDE SEQUENCE [MRNA] OF 152-356, PROTEIN SEQUENCE OF 152-171,
            FUNCTION, ENZYME REGULATION, BIOPHYSICOCHEMICAL PROPERTIES,
            SUBCELLULAR LOCATION, AND TISSUE SPECIFICITY.;
            TISSUE=Venom, and Venom gland
COMMENT     [FUNCTION] This metalloproteinase displays proteolytic activity on
            fibrin, fibrinogen, collagen, casein and gelatin. It inhibits
            ADP-and collagen-induced platelet aggregation and displays a very
            low edema inducing activity. {ECO:0000269|PubMed:18006118}.
            [COFACTOR] Name=Zn(2+); Xref=ChEBI:CHEBI:29105;
            Evidence={ECO:0000250}; Note=Binds 1 zinc ion per subunit.
            {ECO:0000250}.
            [ENZYME REGULATION] Completely inhibited by EDTA, EGTA,
            1,10-phenanthroline, and partially by beta-mercaptoethanol. Is not
            inhibited by aprotinin and leupeptin. Conserves its activity upon
            fibrinogen when incubated with cobalt, magnesium ions up to 40 mM,
            but loses the proteolytic activity when incubated with manganese,
            fer, zinc or calcium ions. {ECO:0000269|PubMed:18006118}.
            [BIOPHYSICOCHEMICAL PROPERTIES] pH dependence: Optimum pH is 7.0.
            {ECO:0000269|PubMed:18006118}.
            [SUBUNIT] Monomer. {ECO:0000250}.
            [SUBCELLULAR LOCATION] Secreted {ECO:0000269|PubMed:18006118}.
            [TISSUE SPECIFICITY] Expressed by the venom gland.
            {ECO:0000269|PubMed:18006118}.
            [MISCELLANEOUS] Does not induce hemorrhage, myotoxicity and
            lethality and does not show any clotting or anticoagulant activity
            on human citrated plasma. {ECO:0000305|PubMed:18006118}.
            [SIMILARITY] Belongs to the venom metalloproteinase (M12B) family.
            P-I subfamily. {ECO:0000305}.
            [SIMILARITY] Contains 1 peptidase M12B domain.
            {ECO:0000255|PROSITE-ProRule:PRU00276}.
FEATURES             Location/Qualifiers
     source          1..369
                     /organism="Bothrops jararacussu"
                     /db_xref="taxon:8726"
     Protein         <1..369
                     /product="Snake venom metalloproteinase BjussuMP-2"
                     /EC_number="3.4.24.-"
                     /note="SVMP; BOJUMET I; BjussuMP-II; Nonhemorrhagic
                     metalloprotease MP-II"
                     /UniProtKB_evidence="Evidence at protein level"
     Region          <1..151
                     /region_name="Propeptide"
                     /experiment="experimental evidence, no additional details
                     recorded"
                     /note="{ECO:0000269|PubMed:18006118}.
                     /FTId=PRO_0000409491."
     Region          10..113
                     /region_name="Pep_M12B_propep"
                     /note="Reprolysin family propeptide; pfam01562"
                     /db_xref="CDD:250707"
     Region          152..369
                     /region_name="Mature chain"
                     /experiment="experimental evidence, no additional details
                     recorded"
                     /note="Snake venom metalloproteinase BjussuMP-2.
                     /FTId=PRO_0000329977."
     Region          159..355
                     /region_name="Domain"
                     /experiment="experimental evidence, no additional details
                     recorded"
                     /note="Peptidase M12B.
                     {ECO:0000255|PROSITE-ProRule:PRU00276}."
     Region          159..355
                     /region_name="Reprolysin"
                     /note="Reprolysin (M12B) family zinc metalloprotease;
                     pfam01421"
                     /db_xref="CDD:250606"
     Region          159..353
                     /region_name="ZnMc_adamalysin_II_like"
                     /note="Zinc-dependent metalloprotease; adamalysin_II_like
                     subfamily. Adamalysin II is a snake venom zinc
                     endopeptidase. This subfamily contains other snake venom
                     metalloproteinases, as well as membrane-anchored
                     metalloproteases belonging to the ADAM family; cd04269"
                     /db_xref="CDD:239797"
     Site            162
                     /site_type="metal-binding"
                     /experiment="experimental evidence, no additional details
                     recorded"
                     /note="Calcium 1. {ECO:0000250}."
     Site            246
                     /site_type="metal-binding"
                     /experiment="experimental evidence, no additional details
                     recorded"
                     /note="Calcium 1. {ECO:0000250}."
     Bond            270..350
                     /bond_type="disulfide"
                     /experiment="experimental evidence, no additional details
                     recorded"
                     /note="{ECO:0000255|PROSITE-ProRule:PRU00276}."
     Site            order(295..296,299,305)
                     /site_type="active"
                     /db_xref="CDD:239797"
     Site            295
                     /site_type="metal-binding"
                     /experiment="experimental evidence, no additional details
                     recorded"
                     /note="Zinc; catalytic. {ECO:0000250}."
     Site            296
                     /site_type="active"
                     /experiment="experimental evidence, no additional details
                     recorded"
                     /note="{ECO:0000255|PROSITE-ProRule:PRU00276,
                     ECO:0000255|PROSITE-ProRule:PRU10095}."
     Site            299
                     /site_type="metal-binding"
                     /experiment="experimental evidence, no additional details
                     recorded"
                     /note="Zinc; catalytic. {ECO:0000250}."
     Site            305
                     /site_type="metal-binding"
                     /experiment="experimental evidence, no additional details
                     recorded"
                     /note="Zinc; catalytic. {ECO:0000250}."
     Bond            310..334
                     /bond_type="disulfide"
                     /experiment="experimental evidence, no additional details
                     recorded"
                     /note="{ECO:0000255|PROSITE-ProRule:PRU00276}."
     Bond            312..317
                     /bond_type="disulfide"
                     /experiment="experimental evidence, no additional details
                     recorded"
                     /note="{ECO:0000255|PROSITE-ProRule:PRU00276}."
     Site            350
                     /site_type="metal-binding"
                     /experiment="experimental evidence, no additional details
                     recorded"
                     /note="Calcium 1; via carbonyl oxygen. {ECO:0000250}."
     Site            353
                     /site_type="metal-binding"
                     /experiment="experimental evidence, no additional details
                     recorded"
                     /note="Calcium 1. {ECO:0000250}."
     Region          354
                     /region_name="Conflict"
                     /experiment="experimental evidence, no additional details
                     recorded"
                     /note="E -> K (in Ref. 2; ABP48735). {ECO:0000305}."
     Site            359
                     /site_type="metal-binding"
                     /experiment="experimental evidence, no additional details
                     recorded"
                     /note="Calcium 2; via carbonyl oxygen. {ECO:0000250}."
     Site            362
                     /site_type="metal-binding"
                     /experiment="experimental evidence, no additional details
                     recorded"
                     /note="Calcium 2. {ECO:0000250}."
     Site            364
                     /site_type="metal-binding"
                     /experiment="experimental evidence, no additional details
                     recorded"
                     /note="Calcium 2; via carbonyl oxygen. {ECO:0000250}."
     Site            366
                     /site_type="metal-binding"
                     /experiment="experimental evidence, no additional details
                     recorded"
                     /note="Calcium 2. {ECO:0000250}."
     Site            369
                     /site_type="metal-binding"
                     /experiment="experimental evidence, no additional details
                     recorded"
                     /note="Calcium 2. {ECO:0000250}."
ORIGIN      
        1 telpkgavqp kyedamqyef kgngepvvlh leknkglfse dysethyspd grqiityppf
       61 edhcyyhgri endadstasi sacnglkghf klqgetylie plklsdseah avykyenvek
      121 edeapkmcgv tetnwesyep ikkaspsnlt peqqkfspry ievavvadhr mfkkynsnln
      181 tirkwvhemv nsmngvyrsm dvhlslanle vwskkdlinv qkdsretlks fgewrerdll
      241 prishdnaql ltavvfdqqt igrayiagmc dprhsvgvvm dhskenlqva vtmahelghn
      301 lgmehdenqc hcdapscvma svlsvvlsye fsdcsqnqyq tyltkhnpqc ilneplltvs
      361 gnelleage
//
VERSION     P28891.2  GI:462095
DBSOURCE    UniProtKB: locus VM1F_AGKCO, accession P28891;
            class: standard.
            extra accessions:Q9PS71
            created: Dec 1, 1992.
            sequence updated: Feb 1, 1994.
            annotation updated: Jan 7, 2015.
            
            xrefs (non-sequence databases): ProteinModelPortal:P28891,
            SMR:P28891, MEROPS:M12.133, HOVERGEN:HBG006978, BRENDA:3.4.24.72,
            GO:0005576, GO:0046872, GO:0004222, Gene3D:3.40.390.10,
            InterPro:IPR024079, InterPro:IPR001590, Pfam:PF01421,
            PROSITE:PS50215, PROSITE:PS00142
KEYWORDS    Direct protein sequencing; Disulfide bond; Fibrinolytic toxin;
            Hemostasis impairing toxin; Hydrolase; Metal-binding;
            Metalloprotease; Pharmaceutical; Protease; Pyrrolidone carboxylic
            acid; Secreted; Toxin; Zinc.
SOURCE      Agkistrodon contortrix contortrix (southern copperhead)
  ORGANISM  Agkistrodon contortrix contortrix
            Eukaryota; Metazoa; Chordata; Craniata; Vertebrata; Euteleostomi;
            Lepidosauria; Squamata; Bifurcata; Unidentata; Episquamata;
            Toxicofera; Serpentes; Colubroidea; Viperidae; Crotalinae;
            Agkistrodon.
REFERENCE   1  (residues 1 to 203)
  AUTHORS   Randolph,A., Chamberlain,S.H., Chu,H.L., Retzios,A.D.,
            Markland,F.S. Jr. and Masiarz,F.R.
  TITLE     Amino acid sequence of fibrolase, a direct-acting fibrinolytic
            enzyme from Agkistrodon contortrix contortrix venom
  JOURNAL   Protein Sci. 1 (5), 590-600 (1992)
   PUBMED   1304358
  REMARK    PROTEIN SEQUENCE, AND VARIANTS.;
            TISSUE=Venom
REFERENCE   2  (residues 1 to 203)
  AUTHORS   Guan,A.L., Retzios,A.D., Henderson,G.N. and Markland,F.S. Jr.
  TITLE     Purification and characterization of a fibrinolytic enzyme from
            venom of the southern copperhead snake (Agkistrodon contortrix
            contortrix)
  JOURNAL   Arch. Biochem. Biophys. 289 (2), 197-207 (1991)
   PUBMED   1898066
  REMARK    PROTEIN SEQUENCE OF 141-151, AND ENZYME REGULATION.;
            TISSUE=Venom
REFERENCE   3  (residues 1 to 203)
  AUTHORS   Jones,G., Ronk,M., Mori,F. and Zhang,Z.
  TITLE     Disulfide structure of alfimeprase: a recombinant analog of
            fibrolase
  JOURNAL   Protein Sci. 10 (6), 1264-1267 (2001)
   PUBMED   11369866
  REMARK    DISULFIDE BONDS.
REFERENCE   4  (residues 1 to 203)
  AUTHORS   Reddy,G.K.
  TITLE     Clinical utility of novel agents in the treatment of central venous
            catheter occlusion
  JOURNAL   Support Cancer Ther 3 (3), 135-139 (2006)
   PUBMED   18632486
  REMARK    PHARMACEUTICAL.
COMMENT     On or before May 6, 2011 this sequence version replaced
            gi:82116705, gi:120156.
            [FUNCTION] Snake venom zinc metalloprotease that exhibits direct
            fibrinolytic activity.
            [CATALYTIC ACTIVITY] Hydrolysis of 14-Ala-|-Leu-15 in insulin B
            chain and 413-Lys-|-Leu-414 in alpha-chain of fibrinogen.
            [COFACTOR] Name=Zn(2+); Xref=ChEBI:CHEBI:29105;
            Evidence={ECO:0000250}; Note=Binds 1 zinc ion. {ECO:0000250}.
            [ENZYME REGULATION] Is inhibited by EDTA, o-phenanthroline and
            tetraethylenepentamine. {ECO:0000269|PubMed:1898066}.
            [SUBUNIT] Monomer. {ECO:0000250}.
            [SUBCELLULAR LOCATION] Secreted.
            [TISSUE SPECIFICITY] Expressed by the venom gland.
            [PHARMACEUTICAL] Failed the phase III clinical trial for the
            treatment of arterial occlusive disease and acute ischemic stroke.
            [SIMILARITY] Belongs to the venom metalloproteinase (M12B) family.
            P-I subfamily. {ECO:0000305}.
            [SIMILARITY] Contains 1 peptidase M12B domain.
            {ECO:0000255|PROSITE-ProRule:PRU00276}.
FEATURES             Location/Qualifiers
     source          1..203
                     /organism="Agkistrodon contortrix contortrix"
                     /sub_species="contortrix"
                     /db_xref="taxon:8713"
     Protein         1..203
                     /product="Snake venom metalloproteinase fibrolase"
                     /EC_number="3.4.24.72"
                     /note="SVMP; Fibrinolytic metalloproteinase; Fibrinolytic
                     proteinase"
                     /UniProtKB_evidence="Evidence at protein level"
     Region          1..203
                     /region_name="Mature chain"
                     /experiment="experimental evidence, no additional details
                     recorded"
                     /note="Snake venom metalloproteinase fibrolase.
                     /FTId=PRO_0000078197."
     Region          1
                     /region_name="Variant"
                     /experiment="experimental evidence, no additional details
                     recorded"
                     /note="Missing (in some of the chains)."
     Site            1
                     /site_type="pyrrolidone-carboxylic-acid"
                     /experiment="experimental evidence, no additional details
                     recorded"
     Region          7..203
                     /region_name="Domain"
                     /experiment="experimental evidence, no additional details
                     recorded"
                     /note="Peptidase M12B.
                     {ECO:0000255|PROSITE-ProRule:PRU00276}."
     Region          7..203
                     /region_name="Reprolysin"
                     /note="Reprolysin (M12B) family zinc metalloprotease;
                     pfam01421"
                     /db_xref="CDD:250606"
     Region          7..201
                     /region_name="ZnMc_adamalysin_II_like"
                     /note="Zinc-dependent metalloprotease; adamalysin_II_like
                     subfamily. Adamalysin II is a snake venom zinc
                     endopeptidase. This subfamily contains other snake venom
                     metalloproteinases, as well as membrane-anchored
                     metalloproteases belonging to the ADAM family; cd04269"
                     /db_xref="CDD:239797"
     Bond            118..198
                     /bond_type="disulfide"
                     /experiment="experimental evidence, no additional details
                     recorded"
                     /note="{ECO:0000255|PROSITE-ProRule:PRU00276,
                     ECO:0000269|PubMed:11369866}."
     Site            order(143..144,147,153)
                     /site_type="active"
                     /db_xref="CDD:239797"
     Site            143
                     /site_type="metal-binding"
                     /experiment="experimental evidence, no additional details
                     recorded"
                     /note="Zinc; catalytic. {ECO:0000305}."
     Site            144
                     /site_type="active"
                     /experiment="experimental evidence, no additional details
                     recorded"
                     /note="{ECO:0000255|PROSITE-ProRule:PRU00276,
                     ECO:0000255|PROSITE-ProRule:PRU10095}."
     Site            147
                     /site_type="metal-binding"
                     /experiment="experimental evidence, no additional details
                     recorded"
                     /note="Zinc; catalytic. {ECO:0000305}."
     Site            153
                     /site_type="metal-binding"
                     /experiment="experimental evidence, no additional details
                     recorded"
                     /note="Zinc; catalytic. {ECO:0000305}."
     Bond            158..182
                     /bond_type="disulfide"
                     /experiment="experimental evidence, no additional details
                     recorded"
                     /note="{ECO:0000255|PROSITE-ProRule:PRU00276,
                     ECO:0000269|PubMed:11369866}."
     Bond            160..165
                     /bond_type="disulfide"
                     /experiment="experimental evidence, no additional details
                     recorded"
                     /note="{ECO:0000255|PROSITE-ProRule:PRU00276,
                     ECO:0000269|PubMed:11369866}."
     Region          189
                     /region_name="Variant"
                     /experiment="experimental evidence, no additional details
                     recorded"
                     /note="T -> E."
     Region          192
                     /region_name="Variant"
                     /experiment="experimental evidence, no additional details
                     recorded"
                     /note="T -> L."
ORIGIN      
        1 qqrfpqryvq lvivadhrmn tkyngdsdki rqwvhqivnt ineiyrplni qftlvgleiw
       61 snqdlitvts vshdtlasfg nwretdllrr qrhdnaqllt aidfdgdtvg layvggmcql
      121 khstgviqdh sainllvalt mahelghnlg mnhdgnqchc ganscvmaam lsdqpsklfs
      181 dcskkdyqtf ltvnnpqcil nkp
//
VERSION     Q9IAY2.1  GI:82221937
DBSOURCE    UniProtKB: locus VM1H5_DEIAC, accession Q9IAY2;
            class: standard.
            created: Feb 26, 2008.
            sequence updated: Oct 1, 2000.
            annotation updated: Jan 7, 2015.
            xrefs: AF098310.1, AAF61185.1
            xrefs (non-sequence databases): ProteinModelPortal:Q9IAY2,
            SMR:Q9IAY2, MEROPS:M12.337, HOVERGEN:HBG006978, GO:0005576,
            GO:0004222, GO:0008270, Gene3D:3.40.390.10, InterPro:IPR024079,
            InterPro:IPR001590, InterPro:IPR002870, Pfam:PF01562, Pfam:PF01421,
            PROSITE:PS50215, PROSITE:PS00142
KEYWORDS    Direct protein sequencing; Disulfide bond; Hydrolase;
            Metal-binding; Metalloprotease; Protease; Secreted; Signal; Zinc;
            Zymogen.
SOURCE      Deinagkistrodon acutus (Chinese moccasin)
  ORGANISM  Deinagkistrodon acutus
            Eukaryota; Metazoa; Chordata; Craniata; Vertebrata; Euteleostomi;
            Lepidosauria; Squamata; Bifurcata; Unidentata; Episquamata;
            Toxicofera; Serpentes; Colubroidea; Viperidae; Crotalinae;
            Deinagkistrodon.
REFERENCE   1  (residues 1 to 404)
  AUTHORS   Tsai,I.H., Wang,Y.M., Chiang,T.Y., Chen,Y.L. and Huang,R.J.
  TITLE     Purification, cloning and sequence analyses for
            pro-metalloprotease-disintegrin variants from Deinagkistrodon
            acutus venom and subclassification of the small venom
            metalloproteases
  JOURNAL   Eur. J. Biochem. 267 (5), 1359-1367 (2000)
   PUBMED   10691973
  REMARK    NUCLEOTIDE SEQUENCE [MRNA], PROTEIN SEQUENCE OF 180-186, FUNCTION,
            AND MASS SPECTROMETRY.;
            TISSUE=Venom gland
COMMENT     [FUNCTION] This probable venom zinc protease is not hemorrhagic
            when 3 ug are injected onto the back skin of guinea pig.
            {ECO:0000269|PubMed:10691973}.
            [COFACTOR] Name=Zn(2+); Xref=ChEBI:CHEBI:29105;
            Evidence={ECO:0000250}; Note=Binds 1 zinc ion per subunit.
            {ECO:0000250}.
            [SUBUNIT] Monomer. {ECO:0000250}.
            [SUBCELLULAR LOCATION] Secreted {ECO:0000250}.
            [TISSUE SPECIFICITY] Expressed by the venom gland.
            [MASS SPECTROMETRY] Mass=23922; Method=Electrospray; Range=178-378;
            Evidence={ECO:0000269|PubMed:10691973}.
            [SIMILARITY] Belongs to the venom metalloproteinase (M12B) family.
            P-I subfamily. {ECO:0000305}.
            [SIMILARITY] Contains 1 peptidase M12B domain.
            {ECO:0000255|PROSITE-ProRule:PRU00276}.
FEATURES             Location/Qualifiers
     source          1..404
                     /organism="Deinagkistrodon acutus"
                     /db_xref="taxon:36307"
     Protein         <1..404
                     /product="Snake venom metalloproteinase H5"
                     /EC_number="3.4.24.-"
                     /note="SVMP"
                     /UniProtKB_evidence="Evidence at protein level"
     Region          <1..6
                     /region_name="Signal"
                     /experiment="experimental evidence, no additional details
                     recorded"
                     /note="{ECO:0000255}."
     Region          7..177
                     /region_name="Propeptide"
                     /experiment="experimental evidence, no additional details
                     recorded"
                     /note="{ECO:0000250}. /FTId=PRO_0000322623."
     Region          18..139
                     /region_name="Pep_M12B_propep"
                     /note="Reprolysin family propeptide; pfam01562"
                     /db_xref="CDD:250707"
     Region          178..378
                     /region_name="Mature chain"
                     /experiment="experimental evidence, no additional details
                     recorded"
                     /note="Snake venom metalloproteinase H5.
                     /FTId=PRO_5000055236."
     Region          184..379
                     /region_name="Domain"
                     /experiment="experimental evidence, no additional details
                     recorded"
                     /note="Peptidase M12B.
                     {ECO:0000255|PROSITE-ProRule:PRU00276}."
     Region          186..378
                     /region_name="Reprolysin"
                     /note="Reprolysin (M12B) family zinc metalloprotease;
                     pfam01421"
                     /db_xref="CDD:250606"
     Region          188..376
                     /region_name="ZnMc_adamalysin_II_like"
                     /note="Zinc-dependent metalloprotease; adamalysin_II_like
                     subfamily. Adamalysin II is a snake venom zinc
                     endopeptidase. This subfamily contains other snake venom
                     metalloproteinases, as well as membrane-anchored
                     metalloproteases belonging to the ADAM family; cd04269"
                     /db_xref="CDD:239797"
     Bond            295..374
                     /bond_type="disulfide"
                     /experiment="experimental evidence, no additional details
                     recorded"
                     /note="{ECO:0000255|PROSITE-ProRule:PRU00276}."
     Site            order(320..321,324,330)
                     /site_type="active"
                     /db_xref="CDD:239797"
     Site            320
                     /site_type="metal-binding"
                     /experiment="experimental evidence, no additional details
                     recorded"
                     /note="Zinc; catalytic. {ECO:0000250}."
     Site            321
                     /site_type="active"
                     /experiment="experimental evidence, no additional details
                     recorded"
                     /note="{ECO:0000255|PROSITE-ProRule:PRU00276,
                     ECO:0000255|PROSITE-ProRule:PRU10095}."
     Site            324
                     /site_type="metal-binding"
                     /experiment="experimental evidence, no additional details
                     recorded"
                     /note="Zinc; catalytic. {ECO:0000250}."
     Site            330
                     /site_type="metal-binding"
                     /experiment="experimental evidence, no additional details
                     recorded"
                     /note="Zinc; catalytic. {ECO:0000250}."
     Bond            336..358
                     /bond_type="disulfide"
                     /experiment="experimental evidence, no additional details
                     recorded"
                     /note="{ECO:0000255|PROSITE-ProRule:PRU00276}."
     Bond            338..341
                     /bond_type="disulfide"
                     /experiment="experimental evidence, no additional details
                     recorded"
                     /note="{ECO:0000255|PROSITE-ProRule:PRU00276}."
     Region          379..404
                     /region_name="Propeptide"
                     /experiment="experimental evidence, no additional details
                     recorded"
                     /note="{ECO:0000250}. /FTId=PRO_0000322624."
ORIGIN      
        1 fpyqgssiml esgkvndyev vypqrlaplp egavqqkyed tmqyefkvng etiglhmeks
       61 kglfskdyse thyspdgrki ttypsvedhc yyhgrienye dstasisacn glkghfkiqg
      121 etyfieslkl sdseahavfk yenvekedet hkmcgvtqnw ksydpikkps wvnltpkqqt
      181 wpqtsvnlql vvdrsmyaky nsdsekitqt lqervnimke ifkplnldit lsviemwdkk
      241 dlitvktaat dtlklfpkwr qtdllkridn dnaqlqtavd fdgetvglaf kgtmcdkrys
      301 agiiqdhsai pllmavtmah elghnlgmdh ddtykcncnv cimpprlntn psktfsdcsn
      361 ndyqkfltdk kpkcihkksl ktdtvstsvs gneplddnvd gfha
//
VERSION     P0CB14.1  GI:254799291
DBSOURCE    UniProtKB: locus VM1K_CALRH, accession P0CB14;
            class: standard.
            created: Jul 28, 2009.
            sequence updated: Jul 28, 2009.
            annotation updated: Apr 29, 2015.
            
            xrefs (non-sequence databases): ProteinModelPortal:P0CB14,
            GO:0005576, GO:0004222, GO:0008233, GO:0008270, GO:0035893,
            Gene3D:3.40.390.10, InterPro:IPR024079, InterPro:IPR001590,
            InterPro:IPR002870, Pfam:PF01562, Pfam:PF01421, PROSITE:PS50215,
            PROSITE:PS00142
KEYWORDS    Direct protein sequencing; Disulfide bond; Hemostasis impairing
            toxin; Hydrolase; Metal-binding; Metalloprotease; Platelet
            aggregation inhibiting toxin; Protease; Secreted; Signal; Toxin;
            Zinc; Zymogen.
SOURCE      Calloselasma rhodostoma (Malayan pit viper)
  ORGANISM  Calloselasma rhodostoma
            Eukaryota; Metazoa; Chordata; Craniata; Vertebrata; Euteleostomi;
            Lepidosauria; Squamata; Bifurcata; Unidentata; Episquamata;
            Toxicofera; Serpentes; Colubroidea; Viperidae; Crotalinae;
            Calloselasma.
REFERENCE   1  (residues 1 to 417)
  AUTHORS   Hsu,C.C., Wu,W.B., Chang,Y.H., Kuo,H.L. and Huang,T.F.
  TITLE     Antithrombotic effect of a protein-type I class snake venom
            metalloproteinase, kistomin, is mediated by affecting glycoprotein
            Ib-von Willebrand factor interaction
  JOURNAL   Mol. Pharmacol. 72 (4), 984-992 (2007)
   PUBMED   17609416
  REMARK    NUCLEOTIDE SEQUENCE [MRNA], PROTEIN SEQUENCE OF 277-296; 210-221
            AND 356-370, FUNCTION, AND ENZYME REGULATION.;
            TISSUE=Venom, and Venom gland
REFERENCE   2  (residues 1 to 417)
  AUTHORS   Hsu,C.C., Wu,W.B. and Huang,T.F.
  TITLE     A snake venom metalloproteinase, kistomin, cleaves platelet
            glycoprotein VI and impairs platelet functions
  JOURNAL   J. Thromb. Haemost. 6 (9), 1578-1585 (2008)
   PUBMED   18624975
  REMARK    FUNCTION, AND CATALYTIC ACTIVITY.;
            TISSUE=Venom
REFERENCE   3  (residues 1 to 417)
  AUTHORS   Huang,T.F., Chang,M.C. and Teng,C.M.
  TITLE     Antiplatelet protease, kistomin, selectively cleaves human platelet
            glycoprotein Ib
  JOURNAL   Biochim. Biophys. Acta 1158 (3), 293-299 (1993)
   PUBMED   8251530
  REMARK    FUNCTION.
REFERENCE   4  (residues 1 to 417)
  AUTHORS   Huang,T.F., Chang,M.C., Peng,H.C. and Teng,C.M.
  TITLE     A novel alpha-type fibrinogenase from Agkistrodon rhodostoma snake
            venom
  JOURNAL   Biochim. Biophys. Acta 1160 (3), 262-268 (1992)
   PUBMED   1477097
  REMARK    FUNCTION, AND ENZYME REGULATION.
COMMENT     [FUNCTION] Snake venom zinc metalloprotease that inhibits platelet
            aggregation by binding specifically to platelet glycoprotein VI
            (GP6) and platelet glycoprotein Ib alpha (GP1BA). It inhibits the
            interaction between collagen and platelet GP6 by cleaving GP6, and
            inhibits vWF-induced platelet aggregation by cleaving GP1BA and
            vWF. Cleavage of GP1BA occurs at two distinct sites to generate two
            soluble fragments. It also cleaves alpha- (FGA) and subsequently
            the gamma-chain (FGG) of fibrinogen, leaving the beta-chain
            unaffected. It also inhibits collagen-, convulxin- and
            ristocetin-induced platelet aggregation. It blocks the adhesion of
            platelet to immobilized collagen, but only exerts a slight
            inhibition to fibrinogen. In vivo, it exerts potent antithrombotic
            effect. {ECO:0000269|PubMed:1477097, ECO:0000269|PubMed:17609416,
            ECO:0000269|PubMed:18624975, ECO:0000269|PubMed:8251530}.
            [CATALYTIC ACTIVITY] Cleavage of 225-Glu-|-Ala-226 and
            238-Val-|-Phe-239 in platelet glycoprotein VI (GP6).
            {ECO:0000269|PubMed:18624975}.
            [COFACTOR] Name=Zn(2+); Xref=ChEBI:CHEBI:29105;
            Evidence={ECO:0000250}; Note=Binds 1 zinc ion per subunit.
            {ECO:0000250}.
            [ENZYME REGULATION] Inhibited by EDTA, and O-phenanthrolene.
            {ECO:0000269|PubMed:1477097, ECO:0000269|PubMed:17609416}.
            [SUBUNIT] Monomer. {ECO:0000250}.
            [SUBCELLULAR LOCATION] Secreted.
            [TISSUE SPECIFICITY] Expressed by the venom gland.
            [SIMILARITY] Belongs to the venom metalloproteinase (M12B) family.
            P-I subfamily. {ECO:0000305}.
            [SIMILARITY] Contains 1 peptidase M12B domain.
            {ECO:0000255|PROSITE-ProRule:PRU00276}.
FEATURES             Location/Qualifiers
     source          1..417
                     /organism="Calloselasma rhodostoma"
                     /db_xref="taxon:8717"
     Protein         1..417
                     /product="Snake venom metalloproteinase kistomin"
                     /EC_number="3.4.24.-"
                     /note="SVMP"
                     /UniProtKB_evidence="Evidence at protein level"
     Region          1..20
                     /region_name="Signal"
                     /experiment="experimental evidence, no additional details
                     recorded"
                     /note="{ECO:0000255}."
     Region          21..189
                     /region_name="Propeptide"
                     /experiment="experimental evidence, no additional details
                     recorded"
                     /note="{ECO:0000250}. /FTId=PRO_0000380630."
     Region          31..152
                     /region_name="Pep_M12B_propep"
                     /note="Reprolysin family propeptide; pfam01562"
                     /db_xref="CDD:250707"
     Region          190..391
                     /region_name="Mature chain"
                     /experiment="experimental evidence, no additional details
                     recorded"
                     /note="Snake venom metalloproteinase kistomin.
                     /FTId=PRO_0000380631."
     Region          197..391
                     /region_name="Domain"
                     /experiment="experimental evidence, no additional details
                     recorded"
                     /note="Peptidase M12B.
                     {ECO:0000255|PROSITE-ProRule:PRU00276}."
     Region          201..391
                     /region_name="Reprolysin"
                     /note="Reprolysin (M12B) family zinc metalloprotease;
                     pfam01421"
                     /db_xref="CDD:250606"
     Region          201..388
                     /region_name="ZnMc_adamalysin_II_like"
                     /note="Zinc-dependent metalloprotease; adamalysin_II_like
                     subfamily. Adamalysin II is a snake venom zinc
                     endopeptidase. This subfamily contains other snake venom
                     metalloproteinases, as well as membrane-anchored
                     metalloproteases belonging to the ADAM family; cd04269"
                     /db_xref="CDD:239797"
     Bond            308..386
                     /bond_type="disulfide"
                     /experiment="experimental evidence, no additional details
                     recorded"
                     /note="{ECO:0000255|PROSITE-ProRule:PRU00276}."
     Site            order(333..334,337,343)
                     /site_type="active"
                     /db_xref="CDD:239797"
     Site            333
                     /site_type="metal-binding"
                     /experiment="experimental evidence, no additional details
                     recorded"
                     /note="Zinc; catalytic. {ECO:0000250}."
     Site            334
                     /site_type="active"
                     /experiment="experimental evidence, no additional details
                     recorded"
                     /note="{ECO:0000255|PROSITE-ProRule:PRU00276,
                     ECO:0000255|PROSITE-ProRule:PRU10095}."
     Site            337
                     /site_type="metal-binding"
                     /experiment="experimental evidence, no additional details
                     recorded"
                     /note="Zinc; catalytic. {ECO:0000250}."
     Site            343
                     /site_type="metal-binding"
                     /experiment="experimental evidence, no additional details
                     recorded"
                     /note="Zinc; catalytic. {ECO:0000250}."
     Bond            348..370
                     /bond_type="disulfide"
                     /experiment="experimental evidence, no additional details
                     recorded"
                     /note="{ECO:0000255|PROSITE-ProRule:PRU00276}."
     Bond            350..353
                     /bond_type="disulfide"
                     /experiment="experimental evidence, no additional details
                     recorded"
                     /note="{ECO:0000255|PROSITE-ProRule:PRU00276}."
     Region          392..417
                     /region_name="Propeptide"
                     /experiment="experimental evidence, no additional details
                     recorded"
                     /note="{ECO:0000250}. /FTId=PRO_0000380632."
ORIGIN      
        1 mievllvtic laafpyqgss iilesgnvnd yevvyprkit alsegaaqqk yedtmqyefk
       61 vngepvvlhl eknkelfakd ysethyspdg trittypsve dhcyyqgrih ndadstasis
      121 tcnglkghfk fhgeryfiep lklpgseaha vykyenieke detpkmcgvi qkwksdelik
      181 kpfrlnltpq qqespqakvy lvivadksmv dkhngnikki eeqghqmvnt mnecyrpmgi
      241 iiimagiecw ttndffevks saketlysfa kwrvedlskr kphndaqflt nkdfdgntvg
      301 lafvggicne kycagvvqdh tkvpllmait mgheighnlg mehdeanckc kacvmapevn
      361 nnptkkfsdc srnyyqkflk drkpeclfkk plrtdtvstp vsgneplevi tmddfya
//
VERSION     Q9IAY4.1  GI:82221939
DBSOURCE    UniProtKB: locus VM1H4_DEIAC, accession Q9IAY4;
            class: standard.
            created: Feb 26, 2008.
            sequence updated: Oct 1, 2000.
            annotation updated: May 27, 2015.
            xrefs: AF098308.1, AAF61183.1
            xrefs (non-sequence databases): ProteinModelPortal:Q9IAY4,
            SMR:Q9IAY4, MEROPS:M12.131, HOVERGEN:HBG006978, GO:0005576,
            GO:0004222, GO:0008270, Gene3D:3.40.390.10, InterPro:IPR024079,
            InterPro:IPR001590, InterPro:IPR002870, Pfam:PF01562, Pfam:PF01421,
            PROSITE:PS50215, PROSITE:PS00142
KEYWORDS    Disulfide bond; Hemostasis impairing toxin; Hydrolase;
            Metal-binding; Metalloprotease; Protease; Secreted; Signal; Toxin;
            Zinc; Zymogen.
SOURCE      Deinagkistrodon acutus (Chinese moccasin)
  ORGANISM  Deinagkistrodon acutus
            Eukaryota; Metazoa; Chordata; Craniata; Vertebrata; Euteleostomi;
            Lepidosauria; Squamata; Bifurcata; Unidentata; Episquamata;
            Toxicofera; Serpentes; Colubroidea; Viperidae; Crotalinae;
            Deinagkistrodon.
REFERENCE   1  (residues 1 to 357)
  AUTHORS   Tsai,I.H., Wang,Y.M., Chiang,T.Y., Chen,Y.L. and Huang,R.J.
  TITLE     Purification, cloning and sequence analyses for
            pro-metalloprotease-disintegrin variants from Deinagkistrodon
            acutus venom and subclassification of the small venom
            metalloproteases
  JOURNAL   Eur. J. Biochem. 267 (5), 1359-1367 (2000)
   PUBMED   10691973
  REMARK    NUCLEOTIDE SEQUENCE [MRNA].;
            TISSUE=Venom gland
COMMENT     [FUNCTION] Snake venom metalloproteinase that impairs hemostasis in
            the envenomed animal. {ECO:0000250}.
            [COFACTOR] Name=Zn(2+); Xref=ChEBI:CHEBI:29105;
            Evidence={ECO:0000250}; Note=Binds 1 zinc ion per subunit.
            {ECO:0000250}.
            [SUBUNIT] Monomer. {ECO:0000250}.
            [SUBCELLULAR LOCATION] Secreted {ECO:0000250}.
            [TISSUE SPECIFICITY] Expressed by the venom gland.
            [SIMILARITY] Belongs to the venom metalloproteinase (M12B) family.
            P-I subfamily. {ECO:0000305}.
            [SIMILARITY] Contains 1 peptidase M12B domain.
            {ECO:0000255|PROSITE-ProRule:PRU00276}.
FEATURES             Location/Qualifiers
     source          1..357
                     /organism="Deinagkistrodon acutus"
                     /db_xref="taxon:36307"
     Protein         <1..357
                     /product="Snake venom metalloproteinase H4"
                     /EC_number="3.4.24.-"
                     /note="SVMP"
                     /UniProtKB_evidence="Evidence at transcript level"
     Region          <1..6
                     /region_name="Signal"
                     /experiment="experimental evidence, no additional details
                     recorded"
                     /note="{ECO:0000255}."
     Region          7..176
                     /region_name="Propeptide"
                     /experiment="experimental evidence, no additional details
                     recorded"
                     /note="{ECO:0000250}. /FTId=PRO_0000322622."
     Region          18..139
                     /region_name="Pep_M12B_propep"
                     /note="Reprolysin family propeptide; pfam01562"
                     /db_xref="CDD:250707"
     Region          177..357
                     /region_name="Mature chain"
                     /experiment="experimental evidence, no additional details
                     recorded"
                     /note="Snake venom metalloproteinase H4.
                     /FTId=PRO_5000055234."
     Region          180..357
                     /region_name="Domain"
                     /experiment="experimental evidence, no additional details
                     recorded"
                     /note="Peptidase M12B.
                     {ECO:0000255|PROSITE-ProRule:PRU00276}."
     Region          180..353
                     /region_name="Reprolysin"
                     /note="Reprolysin (M12B) family zinc metalloprotease;
                     pfam01421"
                     /db_xref="CDD:250606"
     Region          180..347
                     /region_name="ZnMc_adamalysin_II_like"
                     /note="Zinc-dependent metalloprotease; adamalysin_II_like
                     subfamily. Adamalysin II is a snake venom zinc
                     endopeptidase. This subfamily contains other snake venom
                     metalloproteinases, as well as membrane-anchored
                     metalloproteases belonging to the ADAM family; cd04269"
                     /db_xref="CDD:239797"
     Site            order(316..317,320,326)
                     /site_type="active"
                     /db_xref="CDD:239797"
     Site            316
                     /site_type="metal-binding"
                     /experiment="experimental evidence, no additional details
                     recorded"
                     /note="Zinc; catalytic. {ECO:0000250}."
     Site            317
                     /site_type="active"
                     /experiment="experimental evidence, no additional details
                     recorded"
                     /note="{ECO:0000255|PROSITE-ProRule:PRU00276,
                     ECO:0000255|PROSITE-ProRule:PRU10095}."
     Site            320
                     /site_type="metal-binding"
                     /experiment="experimental evidence, no additional details
                     recorded"
                     /note="Zinc; catalytic. {ECO:0000250}."
     Site            326
                     /site_type="metal-binding"
                     /experiment="experimental evidence, no additional details
                     recorded"
                     /note="Zinc; catalytic. {ECO:0000250}."
     Bond            333..339
                     /bond_type="disulfide"
                     /experiment="experimental evidence, no additional details
                     recorded"
                     /note="{ECO:0000255|PROSITE-ProRule:PRU00276}."
ORIGIN      
        1 fpyqgssiml esgkvndyev vyprkvtalp kgavqqkyed tmqyefkvng epvvlhlekn
       61 kglfskdyse ihyspdgrri tthplveghc yyrghirnda dstasisacn glkghfkiqg
      121 etyfieslkl sdseahavfk yenvekedea hkmcgvtqnw esyepikkas qlivstefqr
      181 ymeivivvdh smytkykgds dkikawvyem intisesyry lyidiivsal emwsekdlin
      241 vetsaentlk sfgewrakdl ihrishdnaq lltatdfdgp tiglayvasm cdpkrsvgvv
      301 qdhssvnhlv aitlaheiah nlgvhhdegs cscgsgytci mspvinsevi kyfldsk
//
VERSION     B7U492.1  GI:332321841
DBSOURCE    UniProtKB: locus VM1V1_AGKPL, accession B7U492;
            class: standard.
            created: May 3, 2011.
            sequence updated: Feb 10, 2009.
            annotation updated: May 27, 2015.
            xrefs: FJ429179.1, ACJ61244.1
            xrefs (non-sequence databases): ProteinModelPortal:B7U492,
            MEROPS:M12.133, HOVERGEN:HBG006978, GO:0005576, GO:0004222,
            GO:0008270, Gene3D:3.40.390.10, InterPro:IPR024079,
            InterPro:IPR001590, InterPro:IPR002870, Pfam:PF01562, Pfam:PF01421,
            PROSITE:PS50215, PROSITE:PS00142
KEYWORDS    Calcium; Disulfide bond; Fibrinogenolytic toxin; Fibrinolytic
            toxin; Glycoprotein; Hemostasis impairing toxin; Hydrolase;
            Metal-binding; Metalloprotease; Protease; Secreted; Signal; Toxin;
            Zinc; Zymogen.
SOURCE      Agkistrodon piscivorus leucostoma
  ORGANISM  Agkistrodon piscivorus leucostoma
            Eukaryota; Metazoa; Chordata; Craniata; Vertebrata; Euteleostomi;
            Lepidosauria; Squamata; Bifurcata; Unidentata; Episquamata;
            Toxicofera; Serpentes; Colubroidea; Viperidae; Crotalinae;
            Agkistrodon.
REFERENCE   1  (residues 1 to 411)
  AUTHORS   Jia,Y., Lucena,S., Cantu,E. Jr., Sanchez,E.E. and Perez,J.C.
  TITLE     cDNA cloning, expression and fibrin(ogen)olytic activity of two
            low-molecular weight snake venom metalloproteinases
  JOURNAL   Toxicon 54 (3), 233-243 (2009)
   PUBMED   19375443
  REMARK    NUCLEOTIDE SEQUENCE [MRNA], FUNCTION, AND ENZYME REGULATION.;
            TISSUE=Venom gland
REFERENCE   2  (residues 1 to 411)
  AUTHORS   Jia,Y. and Perez,J.C.
  TITLE     Molecular cloning and characterization of cDNAs encoding
            metalloproteinases from snake venom glands
  JOURNAL   Toxicon 55 (2-3), 462-469 (2010)
   PUBMED   19799929
  REMARK    NUCLEOTIDE SEQUENCE [MRNA].;
            TISSUE=Venom gland
COMMENT     [FUNCTION] This venom zinc protease has fibrinolytic activity. The
            recombinant enzyme cleaves both alpha- (FGA) and beta-chains (FGB)
            of fibrinogen, but not the gamma-chain. The recombinant protein
            does not produce hemorrhage in mice and does not have effect on
            ADP- or collagen-stimulated platelet aggregation.
            {ECO:0000269|PubMed:19375443}.
            [COFACTOR] Name=Zn(2+); Xref=ChEBI:CHEBI:29105;
            Evidence={ECO:0000250}; Note=Binds 1 zinc ion per subunit.
            {ECO:0000250}.
            [ENZYME REGULATION] Inhibited by EDTA and 1,10-phenanthroline, but
            not by PMSF. {ECO:0000269|PubMed:19375443}.
            [SUBUNIT] Monomer. {ECO:0000250}.
            [SUBCELLULAR LOCATION] Secreted {ECO:0000250}.
            [TISSUE SPECIFICITY] Expressed by the venom gland.
            [SIMILARITY] Belongs to the venom metalloproteinase (M12B) family.
            P-I subfamily. {ECO:0000305}.
            [SIMILARITY] Contains 1 peptidase M12B domain.
            {ECO:0000255|PROSITE-ProRule:PRU00276}.
FEATURES             Location/Qualifiers
     source          1..411
                     /organism="Agkistrodon piscivorus leucostoma"
                     /sub_species="leucostoma"
                     /db_xref="taxon:459671"
     Protein         1..411
                     /product="Snake venom metalloproteinase VMP1"
                     /EC_number="3.4.24.-"
                     /note="AplVMP-I; AplVMP1; SVMP"
                     /UniProtKB_evidence="Evidence at transcript level"
     Region          1..20
                     /region_name="Signal"
                     /experiment="experimental evidence, no additional details
                     recorded"
                     /note="{ECO:0000255}."
     Region          21..189
                     /region_name="Propeptide"
                     /experiment="experimental evidence, no additional details
                     recorded"
                     /note="{ECO:0000250}. /FTId=PRO_0000407746."
     Region          31..152
                     /region_name="Pep_M12B_propep"
                     /note="Reprolysin family propeptide; pfam01562"
                     /db_xref="CDD:250707"
     Region          190..411
                     /region_name="Mature chain"
                     /experiment="experimental evidence, no additional details
                     recorded"
                     /note="Snake venom metalloproteinase VMP1.
                     /FTId=PRO_0000407747."
     Region          197..393
                     /region_name="Domain"
                     /experiment="experimental evidence, no additional details
                     recorded"
                     /note="Peptidase M12B.
                     {ECO:0000255|PROSITE-ProRule:PRU00276}."
     Region          197..393
                     /region_name="Reprolysin"
                     /note="Reprolysin (M12B) family zinc metalloprotease;
                     pfam01421"
                     /db_xref="CDD:250606"
     Region          197..391
                     /region_name="ZnMc_adamalysin_II_like"
                     /note="Zinc-dependent metalloprotease; adamalysin_II_like
                     subfamily. Adamalysin II is a snake venom zinc
                     endopeptidase. This subfamily contains other snake venom
                     metalloproteinases, as well as membrane-anchored
                     metalloproteases belonging to the ADAM family; cd04269"
                     /db_xref="CDD:239797"
     Site            200
                     /site_type="metal-binding"
                     /experiment="experimental evidence, no additional details
                     recorded"
                     /note="Calcium 1. {ECO:0000250}."
     Site            284
                     /site_type="metal-binding"
                     /experiment="experimental evidence, no additional details
                     recorded"
                     /note="Calcium 1. {ECO:0000250}."
     Bond            308..388
                     /bond_type="disulfide"
                     /experiment="experimental evidence, no additional details
                     recorded"
                     /note="{ECO:0000255|PROSITE-ProRule:PRU00276}."
     Site            311
                     /site_type="glycosylation"
                     /experiment="experimental evidence, no additional details
                     recorded"
                     /note="N-linked (GlcNAc...). {ECO:0000255}."
     Site            order(333..334,337,343)
                     /site_type="active"
                     /db_xref="CDD:239797"
     Site            333
                     /site_type="metal-binding"
                     /experiment="experimental evidence, no additional details
                     recorded"
                     /note="Zinc; catalytic. {ECO:0000250}."
     Site            334
                     /site_type="active"
                     /experiment="experimental evidence, no additional details
                     recorded"
                     /note="{ECO:0000255|PROSITE-ProRule:PRU00276,
                     ECO:0000255|PROSITE-ProRule:PRU10095}."
     Site            337
                     /site_type="metal-binding"
                     /experiment="experimental evidence, no additional details
                     recorded"
                     /note="Zinc; catalytic. {ECO:0000250}."
     Site            343
                     /site_type="metal-binding"
                     /experiment="experimental evidence, no additional details
                     recorded"
                     /note="Zinc; catalytic. {ECO:0000250}."
     Bond            348..372
                     /bond_type="disulfide"
                     /experiment="experimental evidence, no additional details
                     recorded"
                     /note="{ECO:0000255|PROSITE-ProRule:PRU00276}."
     Bond            350..355
                     /bond_type="disulfide"
                     /experiment="experimental evidence, no additional details
                     recorded"
                     /note="{ECO:0000255|PROSITE-ProRule:PRU00276}."
     Site            388
                     /site_type="metal-binding"
                     /experiment="experimental evidence, no additional details
                     recorded"
                     /note="Calcium 1; via carbonyl oxygen. {ECO:0000250}."
     Site            391
                     /site_type="metal-binding"
                     /experiment="experimental evidence, no additional details
                     recorded"
                     /note="Calcium 1. {ECO:0000250}."
     Site            403
                     /site_type="metal-binding"
                     /experiment="experimental evidence, no additional details
                     recorded"
                     /note="Calcium 2; via carbonyl oxygen. {ECO:0000250}."
     Site            406
                     /site_type="metal-binding"
                     /experiment="experimental evidence, no additional details
                     recorded"
                     /note="Calcium 2. {ECO:0000250}."
     Site            408
                     /site_type="metal-binding"
                     /experiment="experimental evidence, no additional details
                     recorded"
                     /note="Calcium 2; via carbonyl oxygen. {ECO:0000250}."
     Site            410
                     /site_type="metal-binding"
                     /experiment="experimental evidence, no additional details
                     recorded"
                     /note="Calcium 2. {ECO:0000250}."
ORIGIN      
        1 miqvllvtic laafpyqgss iilesgnvnd yeivyprkvt pvprgavqpk yedamqyelk
       61 vngepvvlhl eknkglfsed ysethyspdg reittyplve dhcyyhgrie ndadstasis
      121 tcnglkghfk lqgemyliep lelsdseaha vykyenveke deapkmcgvt qnwesyeptk
      181 kafqlnltpe qqgfpqryve lviiadhrmy mkykrdsnki tqwvhqmvnt ineiyrplni
      241 qfalvgleiw snqdlitvts vsddtlisfa nwretvllrr kshdnaqllt aivfdegiig
      301 raplagmcdp nrsvgtvqdh skinfrvaii maheighnlg mghddnsctc ggyscimlpr
      361 lskqpsklfs dcskkdyltf lkvknpqcil nkplrtdtvs tpvsgnelle a
//
VERSION     Q8JJ51.1  GI:82213644
DBSOURCE    UniProtKB: locus VM1_CROMM, accession Q8JJ51;
            class: standard.
            created: May 3, 2011.
            sequence updated: Oct 1, 2002.
            annotation updated: Jan 7, 2015.
            xrefs: AF378289.1, AAM27041.1
            xrefs (non-sequence databases): ProteinModelPortal:Q8JJ51,
            SMR:Q8JJ51, MEROPS:M12.150, HOVERGEN:HBG006978, GO:0005576,
            GO:0004222, GO:0008270, Gene3D:3.40.390.10, InterPro:IPR024079,
            InterPro:IPR001590, InterPro:IPR002870, Pfam:PF01562, Pfam:PF01421,
            PROSITE:PS50215, PROSITE:PS00142
KEYWORDS    Calcium; Disulfide bond; Hemostasis impairing toxin; Hydrolase;
            Metal-binding; Metalloprotease; Protease; Pyrrolidone carboxylic
            acid; Secreted; Signal; Toxin; Zinc; Zymogen.
SOURCE      Crotalus molossus molossus
  ORGANISM  Crotalus molossus molossus
            Eukaryota; Metazoa; Chordata; Craniata; Vertebrata; Euteleostomi;
            Lepidosauria; Squamata; Bifurcata; Unidentata; Episquamata;
            Toxicofera; Serpentes; Colubroidea; Viperidae; Crotalinae;
            Crotalus.
REFERENCE   1  (residues 1 to 414)
  AUTHORS   Dagda,R.K., Gasanov,S.E. and Rael,E.D.
  TITLE     Direct Submission
  JOURNAL   Submitted (??-MAY-2001)
  REMARK    NUCLEOTIDE SEQUENCE [MRNA].;
            TISSUE=Venom gland
COMMENT     [FUNCTION] Snake venom metalloproteinase that impairs hemostasis in
            the envenomed animal. {ECO:0000250}.
            [COFACTOR] Name=Zn(2+); Xref=ChEBI:CHEBI:29105;
            Evidence={ECO:0000250}; Note=Binds 1 zinc ion per subunit.
            {ECO:0000250}.
            [SUBUNIT] Monomer. {ECO:0000250}.
            [SUBCELLULAR LOCATION] Secreted {ECO:0000250}.
            [TISSUE SPECIFICITY] Expressed by the venom gland.
            [SIMILARITY] Belongs to the venom metalloproteinase (M12B) family.
            P-I subfamily. {ECO:0000305}.
            [SIMILARITY] Contains 1 peptidase M12B domain.
            {ECO:0000255|PROSITE-ProRule:PRU00276}.
FEATURES             Location/Qualifiers
     source          1..414
                     /organism="Crotalus molossus molossus"
                     /sub_species="molossus"
                     /db_xref="taxon:31151"
     Protein         1..414
                     /product="Snake venom metalloproteinase"
                     /EC_number="3.4.24.-"
                     /note="SVMP"
                     /UniProtKB_evidence="Evidence at transcript level"
     Region          1..20
                     /region_name="Signal"
                     /experiment="experimental evidence, no additional details
                     recorded"
                     /note="{ECO:0000255}."
     Region          21..190
                     /region_name="Propeptide"
                     /experiment="experimental evidence, no additional details
                     recorded"
                     /note="{ECO:0000250}. /FTId=PRO_0000408030."
     Region          31..152
                     /region_name="Pep_M12B_propep"
                     /note="Reprolysin family propeptide; pfam01562"
                     /db_xref="CDD:250707"
     Region          191..393
                     /region_name="Mature chain"
                     /experiment="experimental evidence, no additional details
                     recorded"
                     /note="Snake venom metalloproteinase.
                     /FTId=PRO_5000060572."
     Site            191
                     /site_type="pyrrolidone-carboxylic-acid"
                     /experiment="experimental evidence, no additional details
                     recorded"
                     /note=". {ECO:0000250}."
     Region          197..393
                     /region_name="Domain"
                     /experiment="experimental evidence, no additional details
                     recorded"
                     /note="Peptidase M12B.
                     {ECO:0000255|PROSITE-ProRule:PRU00276}."
     Region          197..393
                     /region_name="Reprolysin"
                     /note="Reprolysin (M12B) family zinc metalloprotease;
                     pfam01421"
                     /db_xref="CDD:250606"
     Region          197..391
                     /region_name="ZnMc_adamalysin_II_like"
                     /note="Zinc-dependent metalloprotease; adamalysin_II_like
                     subfamily. Adamalysin II is a snake venom zinc
                     endopeptidase. This subfamily contains other snake venom
                     metalloproteinases, as well as membrane-anchored
                     metalloproteases belonging to the ADAM family; cd04269"
                     /db_xref="CDD:239797"
     Site            200
                     /site_type="metal-binding"
                     /experiment="experimental evidence, no additional details
                     recorded"
                     /note="Calcium. {ECO:0000250}."
     Site            284
                     /site_type="metal-binding"
                     /experiment="experimental evidence, no additional details
                     recorded"
                     /note="Calcium. {ECO:0000250}."
     Bond            308..388
                     /bond_type="disulfide"
                     /experiment="experimental evidence, no additional details
                     recorded"
                     /note="{ECO:0000255|PROSITE-ProRule:PRU00276}."
     Site            order(333..334,337,343)
                     /site_type="active"
                     /db_xref="CDD:239797"
     Site            333
                     /site_type="metal-binding"
                     /experiment="experimental evidence, no additional details
                     recorded"
                     /note="Zinc; catalytic. {ECO:0000250}."
     Site            334
                     /site_type="active"
                     /experiment="experimental evidence, no additional details
                     recorded"
                     /note="{ECO:0000255|PROSITE-ProRule:PRU00276,
                     ECO:0000255|PROSITE-ProRule:PRU10095}."
     Site            337
                     /site_type="metal-binding"
                     /experiment="experimental evidence, no additional details
                     recorded"
                     /note="Zinc; catalytic. {ECO:0000250}."
     Site            343
                     /site_type="metal-binding"
                     /experiment="experimental evidence, no additional details
                     recorded"
                     /note="Zinc; catalytic. {ECO:0000250}."
     Bond            348..355
                     /bond_type="disulfide"
                     /experiment="experimental evidence, no additional details
                     recorded"
                     /note="{ECO:0000255|PROSITE-ProRule:PRU00276}."
     Site            388
                     /site_type="metal-binding"
                     /experiment="experimental evidence, no additional details
                     recorded"
                     /note="Calcium; via carbonyl oxygen. {ECO:0000250}."
     Site            391
                     /site_type="metal-binding"
                     /experiment="experimental evidence, no additional details
                     recorded"
                     /note="Calcium. {ECO:0000250}."
     Region          394..414
                     /region_name="Propeptide"
                     /experiment="experimental evidence, no additional details
                     recorded"
                     /note="{ECO:0000250}. /FTId=PRO_0000408031."
ORIGIN      
        1 mievllvtic lavfpyqgss iilesgnvnd yevvyprkvt alpkgavqpk yedamqyelk
       61 vngepvvlhl eknkelfskd ysethyspdg rkittnpsve dhcyyrgrie ndadstasis
      121 acnglkghfk lqgemyliep lvlsdseaha vfklenveke dggpkmcgvt qnwesyepik
      181 kasdlnfnsd qqrfakryve lvivadhrmf mkyksdlfsi csrvhdivnf inwfyrslni
      241 rvsltdlgiw sdqdyitvqs saentlhsfg ewgksvllkq krhdnaqllt aivldedtlg
      301 laylssmcnp wtsveiiqdh spinllmgvt mahelghnlg mkhdekdclr gatlcimrpg
      361 ltpgrsyefs ddsmgyyqsf ldqykpqcil nkplridpvs tpvsgnelle agee
//
VERSION     Q7LZJ1.2  GI:332321918
DBSOURCE    UniProtKB: locus VM1_CROMN, accession Q7LZJ1;
            class: standard.
            created: May 3, 2011.
            sequence updated: May 3, 2011.
            annotation updated: Jan 7, 2015.
            xrefs: A34858
            xrefs (non-sequence databases): GO:0005576, GO:0046872, GO:0008237
KEYWORDS    Calcium; Direct protein sequencing; Disulfide bond; Hemostasis
            impairing toxin; Hydrolase; Metal-binding; Metalloprotease;
            Protease; Secreted; Toxin; Zinc.
SOURCE      Crotalus molossus nigrescens (blacktail rattlesnake)
  ORGANISM  Crotalus molossus nigrescens
            Eukaryota; Metazoa; Chordata; Craniata; Vertebrata; Euteleostomi;
            Lepidosauria; Squamata; Bifurcata; Unidentata; Episquamata;
            Toxicofera; Serpentes; Colubroidea; Viperidae; Crotalinae;
            Crotalus.
REFERENCE   1  (residues 1 to 12)
  AUTHORS   Ramirez,G.A., Fletcher,P.L. Jr. and Possani,L.D.
  TITLE     Characterization of the venom from Crotalus molossus nigrescens
            Gloyd (black tail rattlesnake): isolation of two proteases
  JOURNAL   Toxicon 28 (3), 285-297 (1990)
   PUBMED   2188398
  REMARK    PROTEIN SEQUENCE.;
            TISSUE=Venom
COMMENT     On May 6, 2011 this sequence version replaced gi:82094656.
            [FUNCTION] Snake venom metalloproteinase that impairs hemostasis in
            the envenomed animal. {ECO:0000250}.
            [COFACTOR] Name=Zn(2+); Xref=ChEBI:CHEBI:29105;
            Evidence={ECO:0000250}; Note=Binds 1 zinc ion per subunit.
            {ECO:0000250}.
            [SUBUNIT] Monomer. {ECO:0000250}.
            [SUBCELLULAR LOCATION] Secreted {ECO:0000250}.
            [TISSUE SPECIFICITY] Expressed by the venom gland.
            [PTM] Contains 3 disulfide bonds. {ECO:0000250}.
            [MISCELLANEOUS] The molecular weight was determined to be 21,390
            Da.
            [SIMILARITY] Belongs to the venom metalloproteinase (M12B) family.
            P-I subfamily. {ECO:0000305}.
            [SIMILARITY] Contains 1 peptidase M12B domain.
            {ECO:0000255|PROSITE-ProRule:PRU00276}.
FEATURES             Location/Qualifiers
     source          1..12
                     /organism="Crotalus molossus nigrescens"
                     /sub_species="nigrescens"
                     /db_xref="taxon:8734"
     Protein         <1..>12
                     /product="Snake venom metalloproteinase"
                     /EC_number="3.4.24.-"
                     /note="SVMP; Proteinase E"
                     /UniProtKB_evidence="Evidence at protein level"
     Region          <1..>12
                     /region_name="Mature chain"
                     /experiment="experimental evidence, no additional details
                     recorded"
                     /note="Snake venom metalloproteinase.
                     /FTId=PRO_0000408032."
     Region          4..>12
                     /region_name="Domain"
                     /experiment="experimental evidence, no additional details
                     recorded"
                     /note="Peptidase M12B.
                     {ECO:0000255|PROSITE-ProRule:PRU00276}."
     unsure          7
                     /experiment="experimental evidence, no additional details
                     recorded"
                     /note="E or Q."
     Site            7
                     /site_type="metal-binding"
                     /experiment="experimental evidence, no additional details
                     recorded"
                     /note="Calcium. {ECO:0000250}."
ORIGIN      
        1 fakryvelvi va
//
VERSION     P0DM97.1  GI:565830587
DBSOURCE    UniProtKB: locus VM25A_BITAR, accession P0DM97;
            class: standard.
            created: Dec 11, 2013.
            sequence updated: Dec 11, 2013.
            annotation updated: Jan 7, 2015.
            
            xrefs (non-sequence databases): GO:0005576, GO:0004222, GO:0008270,
            Gene3D:3.40.390.10, Gene3D:4.10.70.10, InterPro:IPR001762,
            InterPro:IPR018358, InterPro:IPR024079, InterPro:IPR001590,
            InterPro:IPR002870, Pfam:PF00200, Pfam:PF01562, Pfam:PF01421,
            PRINTS:PR00289, SMART:SM00050, SUPFAM:SSF57552, PROSITE:PS50215,
            PROSITE:PS00427, PROSITE:PS50214, PROSITE:PS00142
KEYWORDS    Cell adhesion impairing toxin; Disulfide bond; Glycoprotein;
            Hemorrhagic toxin; Hemostasis impairing toxin; Hydrolase;
            Metal-binding; Metalloprotease; Protease; Secreted; Signal; Toxin;
            Zinc; Zymogen.
SOURCE      Bitis arietans (puff adder)
  ORGANISM  Bitis arietans
            Eukaryota; Metazoa; Chordata; Craniata; Vertebrata; Euteleostomi;
            Lepidosauria; Squamata; Bifurcata; Unidentata; Episquamata;
            Toxicofera; Serpentes; Colubroidea; Viperidae; Viperinae; Bitis.
REFERENCE   1  (residues 1 to 515)
  AUTHORS   Juarez,P., Wagstaff,S.C., Oliver,J., Sanz,L., Harrison,R.A. and
            Calvete,J.J.
  TITLE     Molecular cloning of disintegrin-like transcript BA-5A from a Bitis
            arietans venom gland cDNA library: a putative intermediate in the
            evolution of the long-chain disintegrin bitistatin
  JOURNAL   J. Mol. Evol. 63 (1), 142-152 (2006)
   PUBMED   16786436
  REMARK    NUCLEOTIDE SEQUENCE [MRNA].;
            TISSUE=Venom gland
COMMENT     [FUNCTION] Snake venom zinc metalloprotease that possesses
            hemorrhagic activity and degrades alpha chain of fibrinogen (FGA)
            (By similarity). May inhibit alpha-2/beta-1 integrin (ITGA2/ITGB1).
            {ECO:0000250}.
            [COFACTOR] Name=Zn(2+); Xref=ChEBI:CHEBI:29105;
            Evidence={ECO:0000250}; Note=Binds 1 zinc ion per subunit.
            {ECO:0000250}.
            [SUBUNIT] Monomer. {ECO:0000250}.
            [SUBCELLULAR LOCATION] Secreted {ECO:0000250}.
            [TISSUE SPECIFICITY] Expressed by the venom gland.
            [MISCELLANEOUS] The disintegrin domain belongs to the long
            disintegrin subfamily.
            [SIMILARITY] Belongs to the venom metalloproteinase (M12B) family.
            P-II subfamily. {ECO:0000305}.
            [SIMILARITY] Contains 1 disintegrin domain.
            {ECO:0000255|PROSITE-ProRule:PRU00068}.
            [SIMILARITY] Contains 1 peptidase M12B domain.
            {ECO:0000255|PROSITE-ProRule:PRU00276}.
            [CAUTION] Contains the typical disintegrin-like domain of the P-III
            subfamily, but lacks the cysteine-rich domain like in P-II
            subfamily. This protein may represent an intermediate in the
            evolutionary pathway along the structural diversification pathway
            of disintegrin (PubMed:16786436). {ECO:0000305|PubMed:16786436}.
            [CAUTION] This protein has not been detected in the venom.
            {ECO:0000305|PubMed:16786436}.
FEATURES             Location/Qualifiers
     source          1..515
                     /organism="Bitis arietans"
                     /db_xref="taxon:8692"
     Protein         1..515
                     /product="Zinc metalloproteinase-disintegrin BA-5A"
                     /EC_number="3.4.24.-"
                     /note="Snake venom metalloproteinase; SVMP"
                     /UniProtKB_evidence="Evidence at transcript level"
     Region          1..20
                     /region_name="Signal"
                     /experiment="experimental evidence, no additional details
                     recorded"
                     /note="{ECO:0000255}."
     Region          21..193
                     /region_name="Propeptide"
                     /experiment="experimental evidence, no additional details
                     recorded"
                     /note="{ECO:0000250}. /FTId=PRO_0000424725."
     Region          31..155
                     /region_name="Pep_M12B_propep"
                     /note="Reprolysin family propeptide; pfam01562"
                     /db_xref="CDD:250707"
     Region          194..515
                     /region_name="Mature chain"
                     /experiment="experimental evidence, no additional details
                     recorded"
                     /note="Zinc metalloproteinase-disintegrin BA-5A.
                     /FTId=PRO_0000424726."
     Region          203..399
                     /region_name="Domain"
                     /experiment="experimental evidence, no additional details
                     recorded"
                     /note="Peptidase M12B.
                     {ECO:0000255|PROSITE-ProRule:PRU00276}."
     Region          203..399
                     /region_name="Reprolysin"
                     /note="Reprolysin (M12B) family zinc metalloprotease;
                     pfam01421"
                     /db_xref="CDD:250606"
     Region          203..394
                     /region_name="ZnMc_adamalysin_II_like"
                     /note="Zinc-dependent metalloprotease; adamalysin_II_like
                     subfamily. Adamalysin II is a snake venom zinc
                     endopeptidase. This subfamily contains other snake venom
                     metalloproteinases, as well as membrane-anchored
                     metalloproteases belonging to the ADAM family; cd04269"
                     /db_xref="CDD:239797"
     Site            263
                     /site_type="glycosylation"
                     /experiment="experimental evidence, no additional details
                     recorded"
                     /note="N-linked (GlcNAc...). {ECO:0000255}."
     Bond            314..394
                     /bond_type="disulfide"
                     /experiment="experimental evidence, no additional details
                     recorded"
                     /note="{ECO:0000250}."
     Site            order(339..340,343,349)
                     /site_type="active"
                     /db_xref="CDD:239797"
     Site            339
                     /site_type="metal-binding"
                     /experiment="experimental evidence, no additional details
                     recorded"
                     /note="Zinc; catalytic. {ECO:0000250}."
     Site            340
                     /site_type="active"
                     /experiment="experimental evidence, no additional details
                     recorded"
                     /note="{ECO:0000255|PROSITE-ProRule:PRU00276,
                     ECO:0000255|PROSITE-ProRule:PRU10095}."
     Site            343
                     /site_type="metal-binding"
                     /experiment="experimental evidence, no additional details
                     recorded"
                     /note="Zinc; catalytic. {ECO:0000250}."
     Site            349
                     /site_type="metal-binding"
                     /experiment="experimental evidence, no additional details
                     recorded"
                     /note="Zinc; catalytic. {ECO:0000250}."
     Bond            354..378
                     /bond_type="disulfide"
                     /experiment="experimental evidence, no additional details
                     recorded"
                     /note="{ECO:0000250}."
     Bond            356..361
                     /bond_type="disulfide"
                     /experiment="experimental evidence, no additional details
                     recorded"
                     /note="{ECO:0000250}."
     Site            377
                     /site_type="glycosylation"
                     /experiment="experimental evidence, no additional details
                     recorded"
                     /note="N-linked (GlcNAc...). {ECO:0000255}."
     Region          407..493
                     /region_name="Domain"
                     /experiment="experimental evidence, no additional details
                     recorded"
                     /note="Disintegrin.
                     {ECO:0000255|PROSITE-ProRule:PRU00068}."
     Bond            410..429
                     /bond_type="disulfide"
                     /experiment="experimental evidence, no additional details
                     recorded"
                     /note="{ECO:0000250}."
     Region          416..491
                     /region_name="Disintegrin"
                     /note="Disintegrin; pfam00200"
                     /db_xref="CDD:249673"
     Bond            421..439
                     /bond_type="disulfide"
                     /experiment="experimental evidence, no additional details
                     recorded"
                     /note="{ECO:0000250}."
     Bond            423..434
                     /bond_type="disulfide"
                     /experiment="experimental evidence, no additional details
                     recorded"
                     /note="{ECO:0000250}."
     Bond            433..456
                     /bond_type="disulfide"
                     /experiment="experimental evidence, no additional details
                     recorded"
                     /note="{ECO:0000250}."
     Bond            447..453
                     /bond_type="disulfide"
                     /experiment="experimental evidence, no additional details
                     recorded"
                     /note="{ECO:0000250}."
     Bond            452..478
                     /bond_type="disulfide"
                     /experiment="experimental evidence, no additional details
                     recorded"
                     /note="{ECO:0000250}."
     Bond            465..485
                     /bond_type="disulfide"
                     /experiment="experimental evidence, no additional details
                     recorded"
                     /note="{ECO:0000250}."
     Region          471..473
                     /region_name="Short sequence motif of biological interest"
                     /experiment="experimental evidence, no additional details
                     recorded"
                     /note="D/ECD-tripeptide."
     Bond            472..497
                     /bond_type="disulfide"
                     /experiment="experimental evidence, no additional details
                     recorded"
                     /note="{ECO:0000250}."
ORIGIN      
        1 mmqvllvtic lavfpyqgss iilesgnvnd yevvypqkvt alpkgavqqa eqkyedamqy
       61 efevngqpvv lhleknkdlf sedysethys pdgkeittnp piedhcyyhg riqndahsta
      121 sisacnglkg hfklrgetyl ieplkipdse ahavykyeni ekeddapkmc gvtqtnwesd
      181 epikeasqlv atsdqqryyd hfryikyfiv vdhrmvekyn gnlrtirrri yqlvnilnei
      241 ylpwnirapl vgiefwnqrd linvtssapy tldlfgkwra sdllnrkihd ythlltaivf
      301 veqilgmahi atmchselsv glvqdympse hvvaaimvhe mghnlgishd ekycncgads
      361 cimypqisip ppvyfsncsw eqyqnfltiy kpdctlirps rtdivsppvc gndileqgee
      421 cdcgspekcq dpccdaasck lhswiecefg eccdqcrfkp agtecrgirs ecdlpeyctg
      481 qsvdcpidhf hrngkpclnn ngaekgefqh tggry
//
VERSION     P0C6E3.1  GI:172044534
DBSOURCE    UniProtKB: locus VM2B1_AGKBI, accession P0C6E3;
            class: standard.
            created: Feb 26, 2008.
            sequence updated: Feb 26, 2008.
            annotation updated: Jan 7, 2015.
            
            xrefs (non-sequence databases): ProteinModelPortal:P0C6E3,
            SMR:P0C6E3, MEROPS:M12.132, HOVERGEN:HBG006978, GO:0005576,
            GO:0046872, GO:0004222, Gene3D:3.40.390.10, Gene3D:4.10.70.10,
            InterPro:IPR001762, InterPro:IPR018358, InterPro:IPR024079,
            InterPro:IPR001590, Pfam:PF00200, Pfam:PF01421, PRINTS:PR00289,
            SMART:SM00050, SUPFAM:SSF57552, PROSITE:PS50215, PROSITE:PS00427,
            PROSITE:PS50214, PROSITE:PS00142
KEYWORDS    Calcium; Direct protein sequencing; Disulfide bond;
            Fibrinogenolytic toxin; Fibrinolytic toxin; Glycoprotein;
            Hemorrhagic toxin; Hemostasis impairing toxin; Hydrolase;
            Metal-binding; Metalloprotease; Myotoxin; Protease; Pyrrolidone
            carboxylic acid; Secreted; Sialic acid; Toxin; Zinc.
SOURCE      Agkistrodon bilineatus
  ORGANISM  Agkistrodon bilineatus
            Eukaryota; Metazoa; Chordata; Craniata; Vertebrata; Euteleostomi;
            Lepidosauria; Squamata; Bifurcata; Unidentata; Episquamata;
            Toxicofera; Serpentes; Colubroidea; Viperidae; Crotalinae;
            Agkistrodon.
REFERENCE   1  (residues 1 to 291)
  AUTHORS   Nikai,T., Taniguchi,K., Komori,Y., Masuda,K., Fox,J.W. and
            Sugihara,H.
  TITLE     Primary structure and functional characterization of bilitoxin-1, a
            novel dimeric P-II snake venom metalloproteinase from Agkistrodon
            bilineatus venom
  JOURNAL   Arch. Biochem. Biophys. 378 (1), 6-15 (2000)
   PUBMED   10871038
  REMARK    PROTEIN SEQUENCE, SUBUNIT, IDENTIFICATION BY MASS SPECTROMETRY,
            GLYCOSYLATION AT ASN-89; ASN-155 AND ASN-181, PYROGLUTAMATE
            FORMATION AT GLN-1, AND 3D-STRUCTURE MODELING.;
            TISSUE=Venom
REFERENCE   2  (residues 1 to 291)
  AUTHORS   Imai,K., Nikai,T., Sugihara,H. and Ownby,C.L.
  TITLE     Hemorrhagic toxin from the venom of Agkistrodon bilineatus (common
            cantil)
  JOURNAL   Int. J. Biochem. 21 (6), 667-673 (1989)
   PUBMED   2676645
  REMARK    FUNCTION, CATALYTIC ACTIVITY, AND ENZYME REGULATION.;
            TISSUE=Venom
REFERENCE   3  (residues 1 to 291)
  AUTHORS   Ownby,C.L., Nika,T., Imai,K. and Sugihara,H.
  TITLE     Pathogenesis of hemorrhage induced by bilitoxin, a hemorrhagic
            toxin isolated from the venom of the common cantil (Agkistrodon
            bilineatus bilineatus)
  JOURNAL   Toxicon 28 (7), 837-846 (1990)
   PUBMED   2219144
  REMARK    FUNCTION.;
            TISSUE=Venom
COMMENT     [FUNCTION] This hemorrhagic toxin hydrolyzes the Aalpha-chain (FGA)
            and more slowly the Bbeta-chain (FGB) of fibrin and fibrinogen.
            Also hydrolyzes casein. It lacks platelet aggregation inhibitory
            activity. After intramuscular injection, it acts rapidly to disrupt
            the capillary endothelium without damaging the intercellular
            junctions, and also appears to damage skeletal muscle cells.
            {ECO:0000269|PubMed:2219144, ECO:0000269|PubMed:2676645}.
            [CATALYTIC ACTIVITY] Cleavage of 3-Asn-|-Gln-4, 10-His-|-Leu-11,
            14-Ala-|-Leu-15, 16-Tyr-|-Leu-17, 22-Arg-|-Gly-23 and
            24-Phe-|-Phe-25 of insulin B chain. {ECO:0000269|PubMed:2676645}.
            [COFACTOR] Name=Zn(2+); Xref=ChEBI:CHEBI:29105;
            Evidence={ECO:0000250}; Note=Binds 1 zinc ion per subunit.
            {ECO:0000250}.
            [ENZYME REGULATION] Inhibited by EDTA and EGTA, but not by cysteine
            or soybean trypsin inhibitor (SBTI). {ECO:0000269|PubMed:2676645}.
            [SUBUNIT] Homodimer; disulfide-linked.
            {ECO:0000269|PubMed:10871038}.
            [SUBCELLULAR LOCATION] Secreted.
            [TISSUE SPECIFICITY] Expressed by the venom gland.
            [PTM] Glycosylated; glycans contain fucose, galactosamine,
            glucosamine, galactose, and mannose. Sialylated; 75% of the
            hemorrhagic activity of native bilitoxin-1 is lost upon removal of
            the sialic acid moieties of bilitoxin-1.
            {ECO:0000269|PubMed:10871038}.
            [MISCELLANEOUS] The disintegrin belongs to the long disintegrin
            subfamily.
            [SIMILARITY] Belongs to the venom metalloproteinase (M12B) family.
            P-II subfamily. P-IIc sub-subfamily. {ECO:0000305}.
            [SIMILARITY] Contains 1 disintegrin domain.
            {ECO:0000255|PROSITE-ProRule:PRU00068}.
            [SIMILARITY] Contains 1 peptidase M12B domain.
            {ECO:0000255|PROSITE-ProRule:PRU00276}.
            [CAUTION] This protein does not undergo proteolytic processing to
            release the disintegrin domain. However, in experimental conditions
            (absence of calcium), the disintegrin domain is autoproteolytically
            processed from the mature protein and give the chain 208-291.
            {ECO:0000305}.
FEATURES             Location/Qualifiers
     source          1..291
                     /organism="Agkistrodon bilineatus"
                     /db_xref="taxon:8718"
     Protein         1..291
                     /product="Zinc metalloproteinase-disintegrin bilitoxin-1"
                     /EC_number="3.4.24.-"
                     /note="Snake venom metalloproteinase; SVMP"
                     /UniProtKB_evidence="Evidence at protein level"
     Region          1..291
                     /region_name="Mature chain"
                     /experiment="experimental evidence, no additional details
                     recorded"
                     /note="Zinc metalloproteinase-disintegrin bilitoxin-1.
                     /FTId=PRO_0000321885."
     Site            1
                     /site_type="pyrrolidone-carboxylic-acid"
                     /experiment="experimental evidence, no additional details
                     recorded"
                     /note=". {ECO:0000269|PubMed:10871038}."
     Region          7..203
                     /region_name="Domain"
                     /experiment="experimental evidence, no additional details
                     recorded"
                     /note="Peptidase M12B.
                     {ECO:0000255|PROSITE-ProRule:PRU00276}."
     Region          7..203
                     /region_name="Reprolysin"
                     /note="Reprolysin (M12B) family zinc metalloprotease;
                     pfam01421"
                     /db_xref="CDD:250606"
     Region          7..201
                     /region_name="ZnMc_adamalysin_II_like"
                     /note="Zinc-dependent metalloprotease; adamalysin_II_like
                     subfamily. Adamalysin II is a snake venom zinc
                     endopeptidase. This subfamily contains other snake venom
                     metalloproteinases, as well as membrane-anchored
                     metalloproteases belonging to the ADAM family; cd04269"
                     /db_xref="CDD:239797"
     Site            10
                     /site_type="metal-binding"
                     /experiment="experimental evidence, no additional details
                     recorded"
                     /note="Calcium 1. {ECO:0000250}."
     Bond            61
                     /bond_type="disulfide"
                     /experiment="experimental evidence, no additional details
                     recorded"
                     /note="Interchain. {ECO:0000255}."
     Site            89
                     /site_type="glycosylation"
                     /experiment="experimental evidence, no additional details
                     recorded"
                     /note="N-linked (GlcNAc...).
                     {ECO:0000269|PubMed:10871038}."
     Site            94
                     /site_type="metal-binding"
                     /experiment="experimental evidence, no additional details
                     recorded"
                     /note="Calcium 1. {ECO:0000250}."
     Bond            118..198
                     /bond_type="disulfide"
                     /experiment="experimental evidence, no additional details
                     recorded"
                     /note="{ECO:0000250}."
     Site            order(143..144,147,153)
                     /site_type="active"
                     /db_xref="CDD:239797"
     Site            143
                     /site_type="metal-binding"
                     /experiment="experimental evidence, no additional details
                     recorded"
                     /note="Zinc; catalytic. {ECO:0000250}."
     Site            144
                     /site_type="active"
                     /experiment="experimental evidence, no additional details
                     recorded"
                     /note="{ECO:0000255|PROSITE-ProRule:PRU00276,
                     ECO:0000255|PROSITE-ProRule:PRU10095}."
     Site            147
                     /site_type="metal-binding"
                     /experiment="experimental evidence, no additional details
                     recorded"
                     /note="Zinc; catalytic. {ECO:0000250}."
     Site            153
                     /site_type="metal-binding"
                     /experiment="experimental evidence, no additional details
                     recorded"
                     /note="Zinc; catalytic. {ECO:0000250}."
     Site            155
                     /site_type="glycosylation"
                     /experiment="experimental evidence, no additional details
                     recorded"
                     /note="N-linked (GlcNAc...).
                     {ECO:0000269|PubMed:10871038}."
     Bond            158..182
                     /bond_type="disulfide"
                     /experiment="experimental evidence, no additional details
                     recorded"
                     /note="{ECO:0000250}."
     Bond            160..165
                     /bond_type="disulfide"
                     /experiment="experimental evidence, no additional details
                     recorded"
                     /note="{ECO:0000250}."
     Site            181
                     /site_type="glycosylation"
                     /experiment="experimental evidence, no additional details
                     recorded"
                     /note="N-linked (GlcNAc...).
                     {ECO:0000269|PubMed:10871038}."
     Site            198
                     /site_type="metal-binding"
                     /experiment="experimental evidence, no additional details
                     recorded"
                     /note="Calcium 1; via carbonyl oxygen. {ECO:0000250}."
     Site            201
                     /site_type="metal-binding"
                     /experiment="experimental evidence, no additional details
                     recorded"
                     /note="Calcium 1. {ECO:0000250}."
     Region          208..291
                     /region_name="Mature chain"
                     /experiment="experimental evidence, no additional details
                     recorded"
                     /note="Disintegrin. /FTId=PRO_0000424723."
     Region          211..291
                     /region_name="Domain"
                     /experiment="experimental evidence, no additional details
                     recorded"
                     /note="Disintegrin.
                     {ECO:0000255|PROSITE-ProRule:PRU00068}."
     Site            213
                     /site_type="metal-binding"
                     /experiment="experimental evidence, no additional details
                     recorded"
                     /note="Calcium 2; via carbonyl oxygen. {ECO:0000250}."
     Bond            214..233
                     /bond_type="disulfide"
                     /experiment="experimental evidence, no additional details
                     recorded"
                     /note="{ECO:0000255}."
     Site            216
                     /site_type="metal-binding"
                     /experiment="experimental evidence, no additional details
                     recorded"
                     /note="Calcium 2. {ECO:0000250}."
     Region          220..291
                     /region_name="Disintegrin"
                     /note="Disintegrin; pfam00200"
                     /db_xref="CDD:249673"
     Site            220
                     /site_type="metal-binding"
                     /experiment="experimental evidence, no additional details
                     recorded"
                     /note="Calcium 2. {ECO:0000250}."
     Site            223
                     /site_type="metal-binding"
                     /experiment="experimental evidence, no additional details
                     recorded"
                     /note="Calcium 2. {ECO:0000250}."
     Bond            225..243
                     /bond_type="disulfide"
                     /experiment="experimental evidence, no additional details
                     recorded"
                     /note="{ECO:0000250}."
     Site            226
                     /site_type="metal-binding"
                     /experiment="experimental evidence, no additional details
                     recorded"
                     /note="Calcium 2. {ECO:0000250}."
     Bond            227..238
                     /bond_type="disulfide"
                     /experiment="experimental evidence, no additional details
                     recorded"
                     /note="{ECO:0000250}."
     Bond            229
                     /bond_type="disulfide"
                     /experiment="experimental evidence, no additional details
                     recorded"
                     /note="Interchain. {ECO:0000255}."
     Bond            237..260
                     /bond_type="disulfide"
                     /experiment="experimental evidence, no additional details
                     recorded"
                     /note="{ECO:0000250}."
     Bond            251..257
                     /bond_type="disulfide"
                     /experiment="experimental evidence, no additional details
                     recorded"
                     /note="{ECO:0000250}."
     Bond            256..281
                     /bond_type="disulfide"
                     /experiment="experimental evidence, no additional details
                     recorded"
                     /note="{ECO:0000250}."
     Bond            269..288
                     /bond_type="disulfide"
                     /experiment="experimental evidence, no additional details
                     recorded"
                     /note="{ECO:0000250}."
     Region          273..275
                     /region_name="Short sequence motif of biological interest"
                     /experiment="experimental evidence, no additional details
                     recorded"
                     /note="Cell attachment site; atypical (MGD)."
ORIGIN      
        1 qrynpykyie lflvvdnrmv tkyngdldki ktriyelvni lneiyrplyi rvalvgiefw
       61 cnkdlinvks assvtlasfa nwresvlpnr tshdnaqllt aivfnrgvig saypagmcdp
      121 nrsvgtvqdh seinlqvait maheighnlg mghdnnsctc ggyscimlpa lsdqpskyfs
      181 ncsyiqyrdf imnqdpqcil nepsgtdivs ppvcgndile vgeecdcgcp rncqdpccna
      241 atckkyswvq cesgeccdqc rfkgagtecr ramgddpggr ctgqsadcpr n
//
VERSION     Q6T271.1  GI:82088458
DBSOURCE    UniProtKB: locus VM2BI_BITGA, accession Q6T271;
            class: standard.
            created: May 20, 2008.
            sequence updated: Jul 5, 2004.
            annotation updated: Jan 7, 2015.
            xrefs: AY442287.1, AAR19273.1
            xrefs (non-sequence databases): ProteinModelPortal:Q6T271,
            SMR:Q6T271, MEROPS:M12.164, HOVERGEN:HBG006978, GO:0005576,
            GO:0046872, GO:0004222, Gene3D:3.40.390.10, Gene3D:4.10.70.10,
            InterPro:IPR001762, InterPro:IPR018358, InterPro:IPR024079,
            InterPro:IPR001590, Pfam:PF00200, Pfam:PF01421, PRINTS:PR00289,
            SMART:SM00050, SUPFAM:SSF57552, PROSITE:PS50215, PROSITE:PS00427,
            PROSITE:PS50214, PROSITE:PS00142
KEYWORDS    Cell adhesion impairing toxin; Direct protein sequencing; Disulfide
            bond; Hemostasis impairing toxin; Hydrolase; Metal-binding;
            Metalloprotease; Protease; Pyrrolidone carboxylic acid; Secreted;
            Toxin; Zinc; Zymogen.
SOURCE      Bitis gabonica (Gaboon viper)
  ORGANISM  Bitis gabonica
            Eukaryota; Metazoa; Chordata; Craniata; Vertebrata; Euteleostomi;
            Lepidosauria; Squamata; Bifurcata; Unidentata; Episquamata;
            Toxicofera; Serpentes; Colubroidea; Viperidae; Viperinae; Bitis.
REFERENCE   1  (residues 1 to 325)
  AUTHORS   Francischetti,I.M., My-Pham,V., Harrison,J., Garfield,M.K. and
            Ribeiro,J.M.
  TITLE     Bitis gabonica (Gaboon viper) snake venom gland: toward a catalog
            for the full-length transcripts (cDNA) and proteins
  JOURNAL   Gene 337, 55-69 (2004)
   PUBMED   15276202
  REMARK    NUCLEOTIDE SEQUENCE [LARGE SCALE MRNA].;
            TISSUE=Venom gland
REFERENCE   2  (residues 1 to 325)
  AUTHORS   Calvete,J.J., Marcinkiewicz,C. and Sanz,L.
  TITLE     Snake venomics of Bitis gabonica gabonica. Protein family
            composition, subunit organization of venom toxins, and
            characterization of dimeric disintegrins bitisgabonin-1 and
            bitisgabonin-2
  JOURNAL   J. Proteome Res. 6 (1), 326-336 (2007)
   PUBMED   17203976
  REMARK    PROTEIN SEQUENCE OF 258-325, FUNCTION, SUBCELLULAR LOCATION, TISSUE
            SPECIFICITY, IDENTIFICATION BY MASS SPECTROMETRY, AND PYROGLUTAMATE
            FORMATION AT GLN-258.;
            TISSUE=Venom
COMMENT     [FUNCTION] Snake venom metalloproteinase-4: impairs hemostasis in
            the envenomed animal. {ECO:0000250}.
            [FUNCTION] Disintegrin bitisgabonin: in dimer with gabonin-1
            (bitisgabonin-1), is a potent inhibitor of the adhesion of the
            RGD-dependent integrin alpha-5/beta-1 (ITGA5/ITGB1) to immobilized
            fibronectin. {ECO:0000269|PubMed:17203976}.
            [FUNCTION] Disintegrin bitisgabonin: in dimer with gabonin-2
            (bitisgabonin-2), preferentially inhibits the adhesion of the
            alpha-4/beta-1 (ITGA4/ITGB1) and alpha-9/beta-1 (ITGA9/ITGB1)
            integrins to VCAM-1 and acts also as a strong antagonist of
            alpha-5/beta-1 (ITGA5/ITGB1). {ECO:0000269|PubMed:17203976}.
            [COFACTOR] Name=Zn(2+); Xref=ChEBI:CHEBI:29105;
            Evidence={ECO:0000250}; Note=Binds 1 zinc ion per subunit.
            {ECO:0000250}.
            [SUBUNIT] Heterodimer of bitisgabonin and gabonin-1
            (bitisgabonin-1) or gabonin-2 (bitisgabonin-2); disulfide-linked.
            [SUBCELLULAR LOCATION] Secreted {ECO:0000269|PubMed:17203976}.
            [TISSUE SPECIFICITY] Expressed by the venom gland.
            {ECO:0000269|PubMed:17203976}.
            [MISCELLANEOUS] The disintegrin belongs to the dimeric disintegrin
            subfamily.
            [SIMILARITY] Belongs to the venom metalloproteinase (M12B) family.
            P-II subfamily. P-IIe sub-subfamily. {ECO:0000305}.
            [SIMILARITY] Contains 1 disintegrin domain.
            {ECO:0000255|PROSITE-ProRule:PRU00068}.
            [SIMILARITY] Contains 1 peptidase M12B domain.
            {ECO:0000255|PROSITE-ProRule:PRU00276}.
FEATURES             Location/Qualifiers
     source          1..325
                     /organism="Bitis gabonica"
                     /db_xref="taxon:8694"
     Protein         <1..325
                     /product="Zinc metalloproteinase/disintegrin"
                     /EC_number="3.4.24.-"
                     /UniProtKB_evidence="Evidence at protein level"
     Region          <1..39
                     /region_name="Propeptide"
                     /experiment="experimental evidence, no additional details
                     recorded"
                     /note="{ECO:0000250}. /FTId=PRO_0000336067."
     Region          40..242
                     /region_name="Mature chain"
                     /experiment="experimental evidence, no additional details
                     recorded"
                     /note="Snake venom metalloproteinase-4. {ECO:0000250}.
                     /FTId=PRO_0000336068."
     Site            40
                     /site_type="pyrrolidone-carboxylic-acid"
                     /experiment="experimental evidence, no additional details
                     recorded"
                     /note=". {ECO:0000250}."
     Region          46..242
                     /region_name="Domain"
                     /experiment="experimental evidence, no additional details
                     recorded"
                     /note="Peptidase M12B.
                     {ECO:0000255|PROSITE-ProRule:PRU00276}."
     Region          46..242
                     /region_name="Reprolysin"
                     /note="Reprolysin (M12B) family zinc metalloprotease;
                     pfam01421"
                     /db_xref="CDD:250606"
     Region          46..240
                     /region_name="ZnMc_adamalysin_II_like"
                     /note="Zinc-dependent metalloprotease; adamalysin_II_like
                     subfamily. Adamalysin II is a snake venom zinc
                     endopeptidase. This subfamily contains other snake venom
                     metalloproteinases, as well as membrane-anchored
                     metalloproteases belonging to the ADAM family; cd04269"
                     /db_xref="CDD:239797"
     Site            order(182..183,186,192)
                     /site_type="active"
                     /db_xref="CDD:239797"
     Site            182
                     /site_type="metal-binding"
                     /experiment="experimental evidence, no additional details
                     recorded"
                     /note="Zinc; catalytic. {ECO:0000250}."
     Site            183
                     /site_type="active"
                     /experiment="experimental evidence, no additional details
                     recorded"
                     /note="{ECO:0000255|PROSITE-ProRule:PRU00276,
                     ECO:0000255|PROSITE-ProRule:PRU10095}."
     Site            186
                     /site_type="metal-binding"
                     /experiment="experimental evidence, no additional details
                     recorded"
                     /note="Zinc; catalytic. {ECO:0000250}."
     Site            192
                     /site_type="metal-binding"
                     /experiment="experimental evidence, no additional details
                     recorded"
                     /note="Zinc; catalytic. {ECO:0000250}."
     Bond            197..221
                     /bond_type="disulfide"
                     /experiment="experimental evidence, no additional details
                     recorded"
                     /note="{ECO:0000250}."
     Bond            199..204
                     /bond_type="disulfide"
                     /experiment="experimental evidence, no additional details
                     recorded"
                     /note="{ECO:0000250}."
     Region          243..257
                     /region_name="Propeptide"
                     /experiment="experimental evidence, no additional details
                     recorded"
                     /note="{ECO:0000250}. /FTId=PRO_0000336069."
     Region          250..322
                     /region_name="Domain"
                     /experiment="experimental evidence, no additional details
                     recorded"
                     /note="Disintegrin.
                     {ECO:0000255|PROSITE-ProRule:PRU00068}."
     Region          257..319
                     /region_name="DISIN"
                     /note="Homologues of snake disintegrins; smart00050"
                     /db_xref="CDD:214490"
     Region          258..325
                     /region_name="Mature chain"
                     /experiment="experimental evidence, no additional details
                     recorded"
                     /note="Disintegrin bitisgabonin. /FTId=PRO_0000336070."
     Site            258
                     /site_type="pyrrolidone-carboxylic-acid"
                     /experiment="experimental evidence, no additional details
                     recorded"
                     /note=". {ECO:0000269|PubMed:17203976}."
     Bond            264..287
                     /bond_type="disulfide"
                     /experiment="experimental evidence, no additional details
                     recorded"
                     /note="{ECO:0000250}."
     Bond            265
                     /bond_type="disulfide"
                     /experiment="experimental evidence, no additional details
                     recorded"
                     /note="Interchain (with C-54 in gabonin-1/2).
                     {ECO:0000255|PROSITE-ProRule:PRU00068,
                     ECO:0000255|PROSITE-ProRule:PRU00276}."
     Bond            270
                     /bond_type="disulfide"
                     /experiment="experimental evidence, no additional details
                     recorded"
                     /note="Interchain (with C-59 in gabonin-1/2).
                     {ECO:0000255|PROSITE-ProRule:PRU00068,
                     ECO:0000255|PROSITE-ProRule:PRU00276}."
     Bond            278..284
                     /bond_type="disulfide"
                     /experiment="experimental evidence, no additional details
                     recorded"
                     /note="{ECO:0000250}."
     Bond            283..308
                     /bond_type="disulfide"
                     /experiment="experimental evidence, no additional details
                     recorded"
                     /note="{ECO:0000250}."
     Bond            296..315
                     /bond_type="disulfide"
                     /experiment="experimental evidence, no additional details
                     recorded"
                     /note="{ECO:0000250}."
     Region          300..302
                     /region_name="Short sequence motif of biological interest"
                     /experiment="experimental evidence, no additional details
                     recorded"
                     /note="Cell attachment site."
ORIGIN      
        1 kyenvekgde apkkcgvtht nlesdepiek asqlfgtseq qrfdprhiel vivadhgmvm
       61 khngdltavr twlhqignnl nvmfadlnir itmaglemws ekdlidiqsa asetlrlfge
      121 wreryllnrr mhdnaqlltt vnldgdtvgl ayvggmcdpk nsvgivqdhs riarevaatm
      181 ahelghnlgm ahdgnqcncg angcvmseei iertsyqfsd cskeeyrtfl dnhnpqriln
      241 eplrtdtvst pvygnvlqns phpccdpvtc kpkawehcis gpccrdckfl rpgtvcrvar
      301 gdwnddfctg rssecesnpw nfwnh
//
VERSION     P23323.1  GI:118647
DBSOURCE    UniProtKB: locus VM2C_PROFL, accession P23323;
            class: standard.
            created: Nov 1, 1991.
            sequence updated: Nov 1, 1991.
            annotation updated: Jan 7, 2015.
            xrefs: JX0169
            xrefs (non-sequence databases): ProteinModelPortal:P23323,
            SMR:P23323, HOVERGEN:HBG005487, GO:0005576, Gene3D:4.10.70.10,
            InterPro:IPR001762, InterPro:IPR018358, Pfam:PF00200,
            PRINTS:PR00289, SMART:SM00050, SUPFAM:SSF57552, PROSITE:PS00427,
            PROSITE:PS50214
KEYWORDS    Cell adhesion impairing toxin; Direct protein sequencing; Disulfide
            bond; Hemostasis impairing toxin; Platelet aggregation inhibiting
            toxin; Secreted; Toxin.
SOURCE      Protobothrops flavoviridis
  ORGANISM  Protobothrops flavoviridis
            Eukaryota; Metazoa; Chordata; Craniata; Vertebrata; Euteleostomi;
            Lepidosauria; Squamata; Bifurcata; Unidentata; Episquamata;
            Toxicofera; Serpentes; Colubroidea; Viperidae; Crotalinae;
            Protobothrops.
REFERENCE   1  (residues 1 to 75)
  AUTHORS   Yamakawa,Y., Omori-Satoh,T. and Maeyama,J.
  TITLE     Primary structures of cytotoxic factors isolated from habu
            (Trimeresurus flavoviridis) venom
  JOURNAL   J. Biochem. 109 (5), 667-669 (1991)
   PUBMED   1917887
  REMARK    PROTEIN SEQUENCE.;
            TISSUE=Venom
COMMENT     On Jul 17, 2007 this sequence version replaced gi:104448.
            [FUNCTION] Inhibits fibrinogen interaction with platelet receptors,
            and inhibits aggregation induced by ADP, thrombin, collagen and
            platelet-activating factor. Acts by binding to the alpha-IIb/beta-3
            (ITGA2B/ITGB3) on the platelet surface (By similarity).
            {ECO:0000250}.
            [SUBUNIT] Monomer (disintegrin). {ECO:0000250}.
            [SUBCELLULAR LOCATION] Secreted.
            [TISSUE SPECIFICITY] Expressed by the venom gland.
            [MISCELLANEOUS] The disintegrin belongs to the medium disintegrin
            subfamily.
            [SIMILARITY] Belongs to the venom metalloproteinase (M12B) family.
            P-II subfamily. P-IIa sub-subfamily. {ECO:0000305}.
            [SIMILARITY] Contains 1 disintegrin domain.
            {ECO:0000255|PROSITE-ProRule:PRU00068}.
FEATURES             Location/Qualifiers
     source          1..75
                     /organism="Protobothrops flavoviridis"
                     /db_xref="taxon:88087"
     Protein         1..75
                     /product="Disintegrin CTF-II"
                     /note="Cytotoxic factor 2"
                     /UniProtKB_evidence="Evidence at protein level"
     Region          1..75
                     /region_name="Domain"
                     /experiment="experimental evidence, no additional details
                     recorded"
                     /note="Disintegrin.
                     {ECO:0000255|PROSITE-ProRule:PRU00068}."
     Region          1..75
                     /region_name="Mature chain"
                     /experiment="experimental evidence, no additional details
                     recorded"
                     /note="Disintegrin CTF-II. /FTId=PRO_0000007244."
     Region          4..75
                     /region_name="Mature chain"
                     /experiment="experimental evidence, no additional details
                     recorded"
                     /note="Disintegrin CTF-I. /FTId=PRO_0000007245."
     Region          4..71
                     /region_name="Disintegrin"
                     /note="Disintegrin; pfam00200"
                     /db_xref="CDD:249673"
     Bond            9..18
                     /bond_type="disulfide"
                     /experiment="experimental evidence, no additional details
                     recorded"
                     /note="{ECO:0000255|PROSITE-ProRule:PRU00068}."
     Bond            11..19
                     /bond_type="disulfide"
                     /experiment="experimental evidence, no additional details
                     recorded"
                     /note="{ECO:0000255|PROSITE-ProRule:PRU00068}."
     Bond            24..38
                     /bond_type="disulfide"
                     /experiment="experimental evidence, no additional details
                     recorded"
                     /note="{ECO:0000255|PROSITE-ProRule:PRU00068}."
     Bond            32..62
                     /bond_type="disulfide"
                     /experiment="experimental evidence, no additional details
                     recorded"
                     /note="{ECO:0000255|PROSITE-ProRule:PRU00068}."
     Bond            37..41
                     /bond_type="disulfide"
                     /experiment="experimental evidence, no additional details
                     recorded"
                     /note="{ECO:0000255|PROSITE-ProRule:PRU00068}."
     Bond            50..69
                     /bond_type="disulfide"
                     /experiment="experimental evidence, no additional details
                     recorded"
                     /note="{ECO:0000255|PROSITE-ProRule:PRU00068}."
     Region          54..56
                     /region_name="Short sequence motif of biological interest"
                     /experiment="experimental evidence, no additional details
                     recorded"
                     /note="Cell attachment site."
ORIGIN      
        1 elleegedcy chippnpccd patckltpgs qcaeglccdq crfkkkgtic riargdfpdd
       61 rctglsddcp rwndl
//
VERSION     Q7LZK1.1  GI:82207847
DBSOURCE    UniProtKB: locus VM2EB_ECHPL, accession Q7LZK1;
            class: standard.
            created: Apr 29, 2008.
            sequence updated: Dec 15, 2003.
            annotation updated: Jan 7, 2015.
            xrefs: S53431
            xrefs (non-sequence databases): ProteinModelPortal:Q7LZK1,
            SMR:Q7LZK1, HOVERGEN:HBG005487, GO:0005576, Gene3D:4.10.70.10,
            InterPro:IPR001762, InterPro:IPR018358, Pfam:PF00200,
            PRINTS:PR00289, SMART:SM00050, SUPFAM:SSF57552, PROSITE:PS00427,
            PROSITE:PS50214
KEYWORDS    Cell adhesion impairing toxin; Direct protein sequencing; Disulfide
            bond; Hemostasis impairing toxin; Platelet aggregation inhibiting
            toxin; Secreted; Toxin.
SOURCE      Echis pyramidum leakeyi (Leakey's carpet viper)
  ORGANISM  Echis pyramidum leakeyi
            Eukaryota; Metazoa; Chordata; Craniata; Vertebrata; Euteleostomi;
            Lepidosauria; Squamata; Bifurcata; Unidentata; Episquamata;
            Toxicofera; Serpentes; Colubroidea; Viperidae; Viperinae; Echis.
REFERENCE   1  (residues 1 to 50)
  AUTHORS   Chen,Y.L., Huang,T.F., Chen,S.W. and Tsai,I.H.
  TITLE     Determination of the structure of two novel echistatin variants and
            comparison of the ability of echistatin variants to inhibit
            aggregation of platelets from different species
  JOURNAL   Biochem. J. 305 (PT 2), 513-520 (1995)
   PUBMED   7832768
  REMARK    PROTEIN SEQUENCE, FUNCTION, SUBCELLULAR LOCATION, TISSUE
            SPECIFICITY, AND DISULFIDE BONDS.;
            TISSUE=Venom
COMMENT     On Nov 12, 2005 this sequence version replaced gi:1079369.
            [FUNCTION] Has antiplatelet activities on human, followed by human,
            guinea pig, rabbit and rat platelet-rich plasma.
            {ECO:0000269|PubMed:7832768}.
            [SUBUNIT] Monomer. {ECO:0000250}.
            [SUBCELLULAR LOCATION] Secreted {ECO:0000269|PubMed:7832768}.
            [TISSUE SPECIFICITY] Expressed by the venom gland.
            {ECO:0000269|PubMed:7832768}.
            [MISCELLANEOUS] The disintegrin belongs to the short disintegrin
            subfamily.
            [SIMILARITY] Belongs to the venom metalloproteinase (M12B) family.
            P-II subfamily. P-IIa sub-subfamily. {ECO:0000305}.
            [SIMILARITY] Contains 1 disintegrin domain.
            {ECO:0000255|PROSITE-ProRule:PRU00068}.
FEATURES             Location/Qualifiers
     source          1..50
                     /organism="Echis pyramidum leakeyi"
                     /sub_species="leakeyi"
                     /db_xref="taxon:38415"
     Protein         1..50
                     /product="Disintegrin echistatin-beta"
                     /UniProtKB_evidence="Evidence at protein level"
     Region          1..50
                     /region_name="Mature chain"
                     /experiment="experimental evidence, no additional details
                     recorded"
                     /note="Disintegrin echistatin-beta. /FTId=PRO_0000329975."
     Region          1..47
                     /region_name="Domain"
                     /experiment="experimental evidence, no additional details
                     recorded"
                     /note="Disintegrin.
                     {ECO:0000255|PROSITE-ProRule:PRU00068}."
     Region          <2..44
                     /region_name="Disintegrin"
                     /note="Disintegrin; cl10507"
                     /db_xref="CDD:263988"
     Bond            2..11
                     /bond_type="disulfide"
                     /experiment="experimental evidence, no additional details
                     recorded"
                     /note="{ECO:0000255|PROSITE-ProRule:PRU00068,
                     ECO:0000269|PubMed:7832768}."
     Bond            7..32
                     /bond_type="disulfide"
                     /experiment="experimental evidence, no additional details
                     recorded"
                     /note="{ECO:0000255|PROSITE-ProRule:PRU00068,
                     ECO:0000269|PubMed:7832768}."
     Bond            8..37
                     /bond_type="disulfide"
                     /experiment="experimental evidence, no additional details
                     recorded"
                     /note="{ECO:0000255|PROSITE-ProRule:PRU00068,
                     ECO:0000269|PubMed:7832768}."
     Bond            20..39
                     /bond_type="disulfide"
                     /experiment="experimental evidence, no additional details
                     recorded"
                     /note="{ECO:0000255|PROSITE-ProRule:PRU00068,
                     ECO:0000269|PubMed:7832768}."
     Region          24..26
                     /region_name="Short sequence motif of biological interest"
                     /experiment="experimental evidence, no additional details
                     recorded"
                     /note="Cell attachment site."
ORIGIN      
        1 dcasgpccrd ckflkegtic krargdnmdd ycngktcdcp rnphkgehdp
//
VERSION     P18619.2  GI:31077169
DBSOURCE    UniProtKB: locus VM2FL_PROFL, accession P18619;
            class: standard.
            extra accessions:Q8JIS2
            created: Nov 1, 1990.
            sequence updated: May 23, 2003.
            annotation updated: Jan 7, 2015.
            xrefs: AB052155.1, BAC00515.1, A58649, 1FVL_A
            xrefs (non-sequence databases): PDBsum:1FVL,
            ProteinModelPortal:P18619, SMR:P18619, MEROPS:M12.155,
            HOVERGEN:HBG006978, EvolutionaryTrace:P18619, GO:0005576,
            GO:0004222, GO:0008270, Gene3D:3.40.390.10, Gene3D:4.10.70.10,
            InterPro:IPR001762, InterPro:IPR018358, InterPro:IPR024079,
            InterPro:IPR001590, InterPro:IPR002870, Pfam:PF00200, Pfam:PF01562,
            Pfam:PF01421, PRINTS:PR00289, SMART:SM00050, SUPFAM:SSF57552,
            PROSITE:PS50215, PROSITE:PS00427, PROSITE:PS50214, PROSITE:PS00142
KEYWORDS    3D-structure; Calcium; Cell adhesion impairing toxin; Direct
            protein sequencing; Disulfide bond; Glycoprotein; Hemostasis
            impairing toxin; Hydrolase; Metal-binding; Metalloprotease;
            Platelet aggregation inhibiting toxin; Protease; Secreted; Signal;
            Toxin; Zinc; Zymogen.
SOURCE      Protobothrops flavoviridis
  ORGANISM  Protobothrops flavoviridis
            Eukaryota; Metazoa; Chordata; Craniata; Vertebrata; Euteleostomi;
            Lepidosauria; Squamata; Bifurcata; Unidentata; Episquamata;
            Toxicofera; Serpentes; Colubroidea; Viperidae; Crotalinae;
            Protobothrops.
REFERENCE   1  (residues 1 to 483)
  AUTHORS   Kishimoto,M. and Takahashi,T.
  TITLE     Molecular cloning and sequence analysis of cDNA encoding
            flavoridin, a disintegrin from the venom of Trimeresurus
            flavoviridis
  JOURNAL   Toxicon 40 (7), 1033-1040 (2002)
   PUBMED   12076658
  REMARK    NUCLEOTIDE SEQUENCE [MRNA].;
            TISSUE=Venom gland
REFERENCE   2  (residues 1 to 483)
  AUTHORS   Musial,J., Niewiarowski,S., Rucinski,B., Stewart,G.J., Cook,J.J.,
            Williams,J.A. and Edmunds,L.H. Jr.
  TITLE     Inhibition of platelet adhesion to surfaces of extracorporeal
            circuits by disintegrins. RGD-containing peptides from viper venoms
  JOURNAL   Circulation 82 (1), 261-273 (1990)
   PUBMED   2364514
  REMARK    PROTEIN SEQUENCE OF 414-483.;
            TISSUE=Venom
REFERENCE   3  (residues 1 to 483)
  AUTHORS   Calvete,J.J., Wang,Y., Mann,K., Schafer,W., Niewiarowski,S. and
            Stewart,G.J.
  TITLE     The disulfide bridge pattern of snake venom disintegrins,
            flavoridin and echistatin
  JOURNAL   FEBS Lett. 309 (3), 316-320 (1992)
   PUBMED   1516704
  REMARK    PROTEIN SEQUENCE OF DISINTEGRIN FLAVORIDIN, AND DISULFIDE BONDS.;
            TISSUE=Venom
REFERENCE   4  (residues 1 to 483)
  AUTHORS   Klaus,W., Broger,C., Gerber,P. and Senn,H.
  TITLE     Determination of the disulphide bonding pattern in proteins by
            local and global analysis of nuclear magnetic resonance data.
            Application to flavoridin
  JOURNAL   J. Mol. Biol. 232 (3), 897-906 (1993)
   PUBMED   8355276
  REMARK    DISULFIDE BONDS IN DISINTEGRIN FLAVORIDIN.
REFERENCE   5  (residues 1 to 483)
  AUTHORS   Senn,H. and Klaus,W.
  TITLE     The nuclear magnetic resonance solution structure of flavoridin, an
            antagonist of the platelet GP IIb-IIIa receptor
  JOURNAL   J. Mol. Biol. 232 (3), 907-925 (1993)
   PUBMED   8355277
  REMARK    STRUCTURE BY NMR OF 414-483.
COMMENT     On or before Apr 12, 2005 this sequence version replaced
            gi:7446190, gi:118649.
            [FUNCTION] Snake venom metalloproteinase: impairs hemostasis in the
            envenomed animal. {ECO:0000250}.
            [FUNCTION] Disintegrin flavoridin: inhibits platelet aggregation
            induced by ADP, thrombin, platelet-activating factor and collagen.
            Acts by inhibiting fibrinogen interaction with platelet receptors
            GPIIb/GPIIIa (ITGA2B/ITGB3) (By similarity). {ECO:0000250}.
            [COFACTOR] Name=Zn(2+); Xref=ChEBI:CHEBI:29105;
            Evidence={ECO:0000250}; Note=Binds 1 zinc ion per subunit.
            {ECO:0000250}.
            [SUBUNIT] Monomeric (disintegrin). {ECO:0000250}.
            [SUBCELLULAR LOCATION] Secreted.
            [TISSUE SPECIFICITY] Expressed by the venom gland.
            [MISCELLANEOUS] The disintegrin belongs to the medium disintegrin
            subfamily.
            [SIMILARITY] Belongs to the venom metalloproteinase (M12B) family.
            P-II subfamily. P-IIa sub-subfamily. {ECO:0000305}.
            [SIMILARITY] Contains 1 disintegrin domain.
            {ECO:0000255|PROSITE-ProRule:PRU00068}.
            [SIMILARITY] Contains 1 peptidase M12B domain.
            {ECO:0000255|PROSITE-ProRule:PRU00276}.
FEATURES             Location/Qualifiers
     source          1..483
                     /organism="Protobothrops flavoviridis"
                     /db_xref="taxon:88087"
     Protein         1..483
                     /product="Zinc metalloproteinase/disintegrin"
                     /EC_number="3.4.24.-"
                     /UniProtKB_evidence="Evidence at protein level"
     Region          1..20
                     /region_name="Signal"
                     /experiment="experimental evidence, no additional details
                     recorded"
                     /note="{ECO:0000255}."
     Region          21..190
                     /region_name="Propeptide"
                     /experiment="experimental evidence, no additional details
                     recorded"
                     /note="{ECO:0000250}. /FTId=PRO_0000028996."
     Region          31..152
                     /region_name="Pep_M12B_propep"
                     /note="Reprolysin family propeptide; pfam01562"
                     /db_xref="CDD:250707"
     Region          191..395
                     /region_name="Mature chain"
                     /experiment="experimental evidence, no additional details
                     recorded"
                     /note="Snake venom metalloproteinase.
                     /FTId=PRO_0000028997."
     Region          197..395
                     /region_name="Domain"
                     /experiment="experimental evidence, no additional details
                     recorded"
                     /note="Peptidase M12B.
                     {ECO:0000255|PROSITE-ProRule:PRU00276}."
     Region          197..395
                     /region_name="Reprolysin"
                     /note="Reprolysin (M12B) family zinc metalloprotease;
                     pfam01421"
                     /db_xref="CDD:250606"
     Region          197..393
                     /region_name="ZnMc_adamalysin_II_like"
                     /note="Zinc-dependent metalloprotease; adamalysin_II_like
                     subfamily. Adamalysin II is a snake venom zinc
                     endopeptidase. This subfamily contains other snake venom
                     metalloproteinases, as well as membrane-anchored
                     metalloproteases belonging to the ADAM family; cd04269"
                     /db_xref="CDD:239797"
     Site            200
                     /site_type="metal-binding"
                     /experiment="experimental evidence, no additional details
                     recorded"
                     /note="Calcium. {ECO:0000250}."
     Site            263
                     /site_type="glycosylation"
                     /experiment="experimental evidence, no additional details
                     recorded"
                     /note="N-linked (GlcNAc...). {ECO:0000255}."
     Site            284
                     /site_type="metal-binding"
                     /experiment="experimental evidence, no additional details
                     recorded"
                     /note="Calcium. {ECO:0000250}."
     Site            293
                     /site_type="glycosylation"
                     /experiment="experimental evidence, no additional details
                     recorded"
                     /note="N-linked (GlcNAc...). {ECO:0000255}."
     Bond            308..390
                     /bond_type="disulfide"
                     /experiment="experimental evidence, no additional details
                     recorded"
                     /note="{ECO:0000250}."
     Site            order(333..334,337,343)
                     /site_type="active"
                     /db_xref="CDD:239797"
     Site            333
                     /site_type="metal-binding"
                     /experiment="experimental evidence, no additional details
                     recorded"
                     /note="Zinc; catalytic. {ECO:0000305}."
     Site            334
                     /site_type="active"
                     /experiment="experimental evidence, no additional details
                     recorded"
                     /note="{ECO:0000255|PROSITE-ProRule:PRU00276,
                     ECO:0000255|PROSITE-ProRule:PRU10095}."
     Site            337
                     /site_type="metal-binding"
                     /experiment="experimental evidence, no additional details
                     recorded"
                     /note="Zinc; catalytic. {ECO:0000305}."
     Site            343
                     /site_type="metal-binding"
                     /experiment="experimental evidence, no additional details
                     recorded"
                     /note="Zinc; catalytic. {ECO:0000305}."
     Bond            352..374
                     /bond_type="disulfide"
                     /experiment="experimental evidence, no additional details
                     recorded"
                     /note="{ECO:0000250}."
     Bond            354..357
                     /bond_type="disulfide"
                     /experiment="experimental evidence, no additional details
                     recorded"
                     /note="{ECO:0000250}."
     Site            390
                     /site_type="metal-binding"
                     /experiment="experimental evidence, no additional details
                     recorded"
                     /note="Calcium; via carbonyl oxygen. {ECO:0000250}."
     Site            393
                     /site_type="metal-binding"
                     /experiment="experimental evidence, no additional details
                     recorded"
                     /note="Calcium. {ECO:0000250}."
     Region          396..413
                     /region_name="Propeptide"
                     /experiment="experimental evidence, no additional details
                     recorded"
                     /note="{ECO:0000269|PubMed:1516704,
                     ECO:0000269|PubMed:2364514}. /FTId=PRO_0000028998."
     Region          403..483
                     /region_name="Domain"
                     /experiment="experimental evidence, no additional details
                     recorded"
                     /note="Disintegrin.
                     {ECO:0000255|PROSITE-ProRule:PRU00068}."
     Region          412..479
                     /region_name="Disintegrin"
                     /note="Disintegrin; pfam00200"
                     /db_xref="CDD:249673"
     Region          414..483
                     /region_name="Mature chain"
                     /experiment="experimental evidence, no additional details
                     recorded"
                     /note="Disintegrin flavoridin. /FTId=PRO_0000028999."
     Bond            417..432
                     /bond_type="disulfide"
                     /experiment="experimental evidence, no additional details
                     recorded"
     Bond            419..427
                     /bond_type="disulfide"
                     /experiment="experimental evidence, no additional details
                     recorded"
     Bond            426..449
                     /bond_type="disulfide"
                     /experiment="experimental evidence, no additional details
                     recorded"
     Region          429..432
                     /region_name="Hydrogen bonded turn"
                     /experiment="experimental evidence, no additional details
                     recorded"
                     /note="{ECO:0000244|PDB:1FVL}."
     Bond            440..446
                     /bond_type="disulfide"
                     /experiment="experimental evidence, no additional details
                     recorded"
     Region          444..446
                     /region_name="Beta-strand region"
                     /experiment="experimental evidence, no additional details
                     recorded"
                     /note="{ECO:0000244|PDB:1FVL}."
     Bond            445..470
                     /bond_type="disulfide"
                     /experiment="experimental evidence, no additional details
                     recorded"
     Region          448..451
                     /region_name="Beta-strand region"
                     /experiment="experimental evidence, no additional details
                     recorded"
                     /note="{ECO:0000244|PDB:1FVL}."
     Region          455..456
                     /region_name="Conflict"
                     /experiment="experimental evidence, no additional details
                     recorded"
                     /note="RT -> TG (in Ref. 2; AA sequence). {ECO:0000305}."
     Region          457..459
                     /region_name="Beta-strand region"
                     /experiment="experimental evidence, no additional details
                     recorded"
                     /note="{ECO:0000244|PDB:1FVL}."
     Bond            458..477
                     /bond_type="disulfide"
                     /experiment="experimental evidence, no additional details
                     recorded"
     Region          462..465
                     /region_name="Beta-strand region"
                     /experiment="experimental evidence, no additional details
                     recorded"
                     /note="{ECO:0000244|PDB:1FVL}."
     Region          462..464
                     /region_name="Short sequence motif of biological interest"
                     /experiment="experimental evidence, no additional details
                     recorded"
                     /note="Cell attachment site."
ORIGIN      
        1 miqvllvtic lavfpyqgss iilesgnvnd yevvyprkvt alpkravqqk yedamqyelk
       61 vngepvvlhl eknkglfsed ysethyspdg reittypsve dhcyyhgrih ndadstasis
      121 acdglkgyfk lqgetyliep lklsdseaha vykyenieke deapkmcgvt qnwesdesik
      181 kasqlyltpe qqrfpqryie laivvdhgmy kkynhdsdki kvrvhqmvnh inemyrplni
      241 aitlsllqiw snkdlitvks asnvtlnlfg nwretvllkr rshdcahllt dinftgniig
      301 laykqgmcnp klsvglvqdy ssnvfvvavi mthelghnlg mehdeekngk kcncktcims
      361 paisdppaql fsdcskndyh tfltnrnpqc ilnaplrtdt vstpvsgnef leageecdcg
      421 spsnpccdaa tcklrpgaqc adglccdqcr fkkkrticri argdfpddrc tglsndcprw
      481 ndl
//
VERSION     Q7LZK0.1  GI:82207846
DBSOURCE    UniProtKB: locus VM2EG_ECHPL, accession Q7LZK0;
            class: standard.
            created: Apr 29, 2008.
            sequence updated: Dec 15, 2003.
            annotation updated: Jan 7, 2015.
            xrefs: S53432
            xrefs (non-sequence databases): ProteinModelPortal:Q7LZK0,
            SMR:Q7LZK0, HOVERGEN:HBG005487, GO:0005576, Gene3D:4.10.70.10,
            InterPro:IPR001762, InterPro:IPR018358, Pfam:PF00200,
            PRINTS:PR00289, SMART:SM00050, SUPFAM:SSF57552, PROSITE:PS00427,
            PROSITE:PS50214
KEYWORDS    Cell adhesion impairing toxin; Direct protein sequencing; Disulfide
            bond; Hemostasis impairing toxin; Platelet aggregation inhibiting
            toxin; Secreted; Toxin.
SOURCE      Echis pyramidum leakeyi (Leakey's carpet viper)
  ORGANISM  Echis pyramidum leakeyi
            Eukaryota; Metazoa; Chordata; Craniata; Vertebrata; Euteleostomi;
            Lepidosauria; Squamata; Bifurcata; Unidentata; Episquamata;
            Toxicofera; Serpentes; Colubroidea; Viperidae; Viperinae; Echis.
REFERENCE   1  (residues 1 to 49)
  AUTHORS   Chen,Y.L., Huang,T.F., Chen,S.W. and Tsai,I.H.
  TITLE     Determination of the structure of two novel echistatin variants and
            comparison of the ability of echistatin variants to inhibit
            aggregation of platelets from different species
  JOURNAL   Biochem. J. 305 (PT 2), 513-520 (1995)
   PUBMED   7832768
  REMARK    PROTEIN SEQUENCE, FUNCTION, SUBCELLULAR LOCATION, AND TISSUE
            SPECIFICITY.;
            TISSUE=Venom
COMMENT     On Nov 12, 2005 this sequence version replaced gi:1079370.
            [FUNCTION] Has antiplatelet activities on guinea pig, followed by
            human, rabbit and rat platelet-rich plasma.
            {ECO:0000269|PubMed:7832768}.
            [SUBUNIT] Monomer. {ECO:0000250}.
            [SUBCELLULAR LOCATION] Secreted {ECO:0000269|PubMed:7832768}.
            [TISSUE SPECIFICITY] Expressed by the venom gland.
            {ECO:0000269|PubMed:7832768}.
            [MISCELLANEOUS] The disintegrin belongs to the short disintegrin
            subfamily.
            [SIMILARITY] Belongs to the venom metalloproteinase (M12B) family.
            P-II subfamily. P-IIa sub-subfamily. {ECO:0000305}.
            [SIMILARITY] Contains 1 disintegrin domain.
            {ECO:0000255|PROSITE-ProRule:PRU00068}.
FEATURES             Location/Qualifiers
     source          1..49
                     /organism="Echis pyramidum leakeyi"
                     /sub_species="leakeyi"
                     /db_xref="taxon:38415"
     Protein         1..49
                     /product="Disintegrin echistatin-gamma"
                     /UniProtKB_evidence="Evidence at protein level"
     Region          1..49
                     /region_name="Mature chain"
                     /experiment="experimental evidence, no additional details
                     recorded"
                     /note="Disintegrin echistatin-gamma.
                     /FTId=PRO_0000329976."
     Region          1..47
                     /region_name="Domain"
                     /experiment="experimental evidence, no additional details
                     recorded"
                     /note="Disintegrin.
                     {ECO:0000255|PROSITE-ProRule:PRU00068}."
     Region          <2..44
                     /region_name="Disintegrin"
                     /note="Disintegrin; cl10507"
                     /db_xref="CDD:263988"
     Bond            2..11
                     /bond_type="disulfide"
                     /experiment="experimental evidence, no additional details
                     recorded"
                     /note="{ECO:0000255|PROSITE-ProRule:PRU00068}."
     Bond            7..32
                     /bond_type="disulfide"
                     /experiment="experimental evidence, no additional details
                     recorded"
                     /note="{ECO:0000255|PROSITE-ProRule:PRU00068}."
     Bond            8..37
                     /bond_type="disulfide"
                     /experiment="experimental evidence, no additional details
                     recorded"
                     /note="{ECO:0000255|PROSITE-ProRule:PRU00068}."
     Bond            20..39
                     /bond_type="disulfide"
                     /experiment="experimental evidence, no additional details
                     recorded"
                     /note="{ECO:0000255|PROSITE-ProRule:PRU00068}."
     Region          24..26
                     /region_name="Short sequence motif of biological interest"
                     /experiment="experimental evidence, no additional details
                     recorded"
                     /note="Cell attachment site."
ORIGIN      
        1 dcasgpccrd ckfleegtic nmargddmdd ycngktcdcp rnphkwpap
//
VERSION     Q90WC0.1  GI:75570154
DBSOURCE    UniProtKB: locus VM2HS_GLOBR, accession Q90WC0;
            class: standard.
            extra accessions:Q78CP2
            created: Feb 5, 2008.
            sequence updated: Dec 1, 2001.
            annotation updated: Jan 7, 2015.
            xrefs: AF367868.1, AAK73517.1, AF054626.1, AAC08997.1, A59409,
            1L3X_A
            xrefs (non-sequence databases): PDBsum:1L3X,
            ProteinModelPortal:Q90WC0, SMR:Q90WC0, MEROPS:M12.326,
            HOVERGEN:HBG006978, EvolutionaryTrace:Q90WC0, GO:0005576,
            GO:0046872, GO:0004222, Gene3D:3.40.390.10, Gene3D:4.10.70.10,
            InterPro:IPR001762, InterPro:IPR018358, InterPro:IPR024079,
            InterPro:IPR001590, Pfam:PF00200, Pfam:PF01421, PRINTS:PR00289,
            SMART:SM00050, SUPFAM:SSF57552, PROSITE:PS50215, PROSITE:PS00427,
            PROSITE:PS50214, PROSITE:PS00142
KEYWORDS    3D-structure; Calcium; Cell adhesion impairing toxin; Direct
            protein sequencing; Disulfide bond; Hemostasis impairing toxin;
            Hydrolase; Metal-binding; Metalloprotease; Platelet aggregation
            inhibiting toxin; Protease; Secreted; Toxin; Zinc; Zymogen.
SOURCE      Gloydius brevicaudus (short-tailed mamushi)
  ORGANISM  Gloydius brevicaudus
            Eukaryota; Metazoa; Chordata; Craniata; Vertebrata; Euteleostomi;
            Lepidosauria; Squamata; Bifurcata; Unidentata; Episquamata;
            Toxicofera; Serpentes; Colubroidea; Viperidae; Crotalinae;
            Gloydius.
REFERENCE   1  (residues 1 to 317)
  AUTHORS   Xilian,H.
  TITLE     Direct Submission
  JOURNAL   Submitted (??-APR-2001)
  REMARK    NUCLEOTIDE SEQUENCE [MRNA].;
            TISSUE=Venom gland
REFERENCE   2  (residues 1 to 317)
  AUTHORS   Kang,I.C., Chung,K.H., Lee,S.J., Yun,Y., Moon,H.M. and Kim,D.S.
  TITLE     Purification and molecular cloning of a platelet aggregation
            inhibitor from the snake (Agkistrodon halys brevicaudus) venom
  JOURNAL   Thromb. Res. 91 (2), 65-73 (1998)
   PUBMED   9722022
  REMARK    NUCLEOTIDE SEQUENCE [MRNA] OF 213-317, PROTEIN SEQUENCE OF 245-317,
            FUNCTION, SUBUNIT, AND MASS SPECTROMETRY.;
            TISSUE=Venom, and Venom gland
REFERENCE   3  (residues 1 to 317)
  AUTHORS   Oshikawa,K., Yasukouchi,Y. and Terada,S.
  TITLE     Isolation and primary structures of platelet aggregation inhibitors
            from Gloydius halys brevicaudus venom
  JOURNAL   Fukuoka Univ. Sci. Rep. 30, 201-208 (2000)
  REMARK    PROTEIN SEQUENCE OF 247-317, AND FUNCTION.;
            TISSUE=Venom
REFERENCE   4  (residues 1 to 317)
  AUTHORS   Park,D., Kang,I., Kim,H., Chung,K., Kim,D.S. and Yun,Y.
  TITLE     Cloning and characterization of novel disintegrins from Agkistrodon
            halys venom
  JOURNAL   Mol. Cells 8 (5), 578-584 (1998)
   PUBMED   9856345
  REMARK    FUNCTION.
REFERENCE   5  (residues 1 to 317)
  AUTHORS   Kang,I.C., Lee,Y.D. and Kim,D.S.
  TITLE     A novel disintegrin salmosin inhibits tumor angiogenesis
  JOURNAL   Cancer Res. 59 (15), 3754-3760 (1999)
   PUBMED   10446992
  REMARK    FUNCTION ON ANGIOGENESIS.
REFERENCE   6  (residues 1 to 317)
  AUTHORS   Kang,I.C., Kim,D.S., Jang,Y. and Chung,K.H.
  TITLE     Suppressive mechanism of salmosin, a novel disintegrin in B16
            melanoma cell metastasis
  JOURNAL   Biochem. Biophys. Res. Commun. 275 (1), 169-173 (2000)
   PUBMED   10944460
  REMARK    FUNCTION ON MELANOMA CELL METASTASIS.
REFERENCE   7  (residues 1 to 317)
  AUTHORS   Hong,S.Y., Lee,H., You,W.K., Chung,K.H., Kim,D.S. and Song,K.
  TITLE     The snake venom disintegrin salmosin induces apoptosis by
            disassembly of focal adhesions in bovine capillary endothelial
            cells
  JOURNAL   Biochem. Biophys. Res. Commun. 302 (3), 502-508 (2003)
   PUBMED   12615062
  REMARK    FUNCTION, AND BINDING TO ITGAV/ITGB3.
REFERENCE   8  (residues 1 to 317)
  AUTHORS   Kim,S.I., Kim,K.S., Kim,H.S., Choi,M.M., Kim,D.S., Chung,K.H. and
            Park,Y.S.
  TITLE     Inhibition of angiogenesis by salmosin expressed in vitro
  JOURNAL   Oncol. Res. 14 (4-5), 227-233 (2004)
   PUBMED   14977354
  REMARK    FUNCTION ON ANGIOGENESIS.
REFERENCE   9  (residues 1 to 317)
  AUTHORS   Shin,J., Hong,S.Y., Chung,K., Kang,I., Jang,Y., Kim,D.S. and Lee,W.
  TITLE     Solution structure of a novel disintegrin, salmosin, from
            Agkistrondon halys venom
  JOURNAL   Biochemistry 42 (49), 14408-14415 (2003)
   PUBMED   14661951
  REMARK    STRUCTURE BY NMR OF 245-317, AND DISULFIDE BONDS.;
            TISSUE=Venom
COMMENT     On or before Feb 6, 2008 this sequence version replaced
            gi:82130716, gi:25527065.
            [FUNCTION] Snake venom metalloproteinase brevilysin L4:
            metalloproteinase that impairs hemostasis in the envenomed animal.
            {ECO:0000250}.
            [FUNCTION] Disintegrin salmosin-1: inhibits GPIIb/GPIIIa
            (ITGA2B/ITGB3) binding to immobilized fibrinogen with an IC(50) of
            2.2 nM and ADP-induced platelet aggregation with an IC(50) of 131
            nM, respectively. Inhibits angiogenesis. By binding to vitronectin
            receptor (alpha-V/beta-3 (ITGAV/ITGB3)), also induces apoptosis of
            endothelial cells by blocking their attachment to extracelllular
            matrix proteins.
            [FUNCTION] Disintegrin salmosin-1 minor component: inhibits
            platelet aggregation induced by ADP (IC(50) is 30 nM), collagen
            (IC(50) is 500 nM), thrombin and epinephrin (IC(50) is 160 nM).
            [COFACTOR] Name=Zn(2+); Xref=ChEBI:CHEBI:29105;
            Evidence={ECO:0000250}; Note=Binds 1 zinc ion per subunit.
            {ECO:0000250}.
            [SUBUNIT] Monomer. {ECO:0000269|PubMed:9722022}.
            [SUBCELLULAR LOCATION] Secreted.
            [TISSUE SPECIFICITY] Expressed by the venom gland.
            [MASS SPECTROMETRY] Mass=7474; Method=MALDI; Range=245-317;
            Evidence={ECO:0000269|PubMed:9722022}.
            [MASS SPECTROMETRY] Mass=7273; Method=MALDI; Range=247-317;
            Evidence={ECO:0000269|PubMed:9722022}.
            [MISCELLANEOUS] The disintegrin belongs to the medium disintegrin
            subfamily.
            [SIMILARITY] Belongs to the venom metalloproteinase (M12B) family.
            P-II subfamily. P-IIa sub-subfamily. {ECO:0000305}.
            [SIMILARITY] Contains 1 disintegrin domain.
            {ECO:0000255|PROSITE-ProRule:PRU00068}.
            [SIMILARITY] Contains 1 peptidase M12B domain.
            {ECO:0000255|PROSITE-ProRule:PRU00276}.
            [CAUTION] The metalloprotease is also encoded by another precursor
            (AC Q698K8). {ECO:0000305}.
FEATURES             Location/Qualifiers
     source          1..317
                     /organism="Gloydius brevicaudus"
                     /db_xref="taxon:259325"
     Protein         <1..317
                     /product="Zinc metalloproteinase/disintegrin"
                     /EC_number="3.4.24.-"
                     /UniProtKB_evidence="Evidence at protein level"
     Region          <1..26
                     /region_name="Propeptide"
                     /experiment="experimental evidence, no additional details
                     recorded"
                     /note="{ECO:0000250}. /FTId=PRO_0000317493."
     Region          27..228
                     /region_name="Mature chain"
                     /experiment="experimental evidence, no additional details
                     recorded"
                     /note="Snake venom metalloproteinase brevilysin L4.
                     /FTId=PRO_0000317494."
     Region          32..228
                     /region_name="Domain"
                     /experiment="experimental evidence, no additional details
                     recorded"
                     /note="Peptidase M12B.
                     {ECO:0000255|PROSITE-ProRule:PRU00276}."
     Region          32..228
                     /region_name="Reprolysin"
                     /note="Reprolysin (M12B) family zinc metalloprotease;
                     pfam01421"
                     /db_xref="CDD:250606"
     Region          32..226
                     /region_name="ZnMc_adamalysin_II_like"
                     /note="Zinc-dependent metalloprotease; adamalysin_II_like
                     subfamily. Adamalysin II is a snake venom zinc
                     endopeptidase. This subfamily contains other snake venom
                     metalloproteinases, as well as membrane-anchored
                     metalloproteases belonging to the ADAM family; cd04269"
                     /db_xref="CDD:239797"
     Site            35
                     /site_type="metal-binding"
                     /experiment="experimental evidence, no additional details
                     recorded"
                     /note="Calcium. {ECO:0000250}."
     Site            119
                     /site_type="metal-binding"
                     /experiment="experimental evidence, no additional details
                     recorded"
                     /note="Calcium. {ECO:0000250}."
     Bond            143..223
                     /bond_type="disulfide"
                     /experiment="experimental evidence, no additional details
                     recorded"
                     /note="{ECO:0000250}."
     Site            order(168..169,172,178)
                     /site_type="active"
                     /db_xref="CDD:239797"
     Site            168
                     /site_type="metal-binding"
                     /experiment="experimental evidence, no additional details
                     recorded"
                     /note="Zinc; catalytic. {ECO:0000250}."
     Site            169
                     /site_type="active"
                     /experiment="experimental evidence, no additional details
                     recorded"
                     /note="{ECO:0000255|PROSITE-ProRule:PRU00276,
                     ECO:0000255|PROSITE-ProRule:PRU10095}."
     Site            172
                     /site_type="metal-binding"
                     /experiment="experimental evidence, no additional details
                     recorded"
                     /note="Zinc; catalytic. {ECO:0000250}."
     Site            178
                     /site_type="metal-binding"
                     /experiment="experimental evidence, no additional details
                     recorded"
                     /note="Zinc; catalytic. {ECO:0000250}."
     Bond            183..207
                     /bond_type="disulfide"
                     /experiment="experimental evidence, no additional details
                     recorded"
                     /note="{ECO:0000250}."
     Bond            185..190
                     /bond_type="disulfide"
                     /experiment="experimental evidence, no additional details
                     recorded"
                     /note="{ECO:0000250}."
     Site            223
                     /site_type="metal-binding"
                     /experiment="experimental evidence, no additional details
                     recorded"
                     /note="Calcium; via carbonyl oxygen. {ECO:0000250}."
     Site            226
                     /site_type="metal-binding"
                     /experiment="experimental evidence, no additional details
                     recorded"
                     /note="Calcium. {ECO:0000250}."
     Region          229..244
                     /region_name="Propeptide"
                     /experiment="experimental evidence, no additional details
                     recorded"
                     /note="{ECO:0000250}. /FTId=PRO_0000317495."
     Region          236..317
                     /region_name="Domain"
                     /experiment="experimental evidence, no additional details
                     recorded"
                     /note="Disintegrin.
                     {ECO:0000255|PROSITE-ProRule:PRU00068}."
     Region          245..317
                     /region_name="Mature chain"
                     /experiment="experimental evidence, no additional details
                     recorded"
                     /note="Disintegrin salmosin-1. /FTId=PRO_0000317496."
     Region          245..316
                     /region_name="Disintegrin"
                     /note="Disintegrin; pfam00200"
                     /db_xref="CDD:249673"
     Region          247..317
                     /region_name="Mature chain"
                     /experiment="experimental evidence, no additional details
                     recorded"
                     /note="Disintegrin salmosin-1 minor component.
                     /FTId=PRO_0000317497."
     Region          247..249
                     /region_name="Beta-strand region"
                     /experiment="experimental evidence, no additional details
                     recorded"
                     /note="{ECO:0000244|PDB:1L3X}."
     Bond            250..259
                     /bond_type="disulfide"
                     /experiment="experimental evidence, no additional details
                     recorded"
                     /note="{ECO:0000269|PubMed:14661951}."
     Bond            252..260
                     /bond_type="disulfide"
                     /experiment="experimental evidence, no additional details
                     recorded"
                     /note="{ECO:0000269|PubMed:14661951}."
     Bond            265..279
                     /bond_type="disulfide"
                     /experiment="experimental evidence, no additional details
                     recorded"
                     /note="{ECO:0000269|PubMed:14661951}."
     Bond            273..303
                     /bond_type="disulfide"
                     /experiment="experimental evidence, no additional details
                     recorded"
                     /note="{ECO:0000269|PubMed:14661951}."
     Bond            278..282
                     /bond_type="disulfide"
                     /experiment="experimental evidence, no additional details
                     recorded"
                     /note="{ECO:0000269|PubMed:14661951}."
     Region          286..289
                     /region_name="Beta-strand region"
                     /experiment="experimental evidence, no additional details
                     recorded"
                     /note="{ECO:0000244|PDB:1L3X}."
     Bond            291..310
                     /bond_type="disulfide"
                     /experiment="experimental evidence, no additional details
                     recorded"
                     /note="{ECO:0000269|PubMed:14661951}."
     Region          295..297
                     /region_name="Short sequence motif of biological interest"
                     /experiment="experimental evidence, no additional details
                     recorded"
                     /note="Cell attachment site."
     Region          307..309
                     /region_name="Beta-strand region"
                     /experiment="experimental evidence, no additional details
                     recorded"
                     /note="{ECO:0000244|PDB:1L3X}."
ORIGIN      
        1 eapkmcgvtq nwesyepikk asqsnltpah qryielviva dhgmftkyng dsdkirewvr
       61 qmvntvdeiy symyidvala gleiwsnedl invqpaapht ldsfgkwrer dllhrihhdn
      121 amlltaidfd gptiglayvg tmckpkgstg vvqdhstinl rvavtmahei ghnlgihhdt
      181 gscscggysc imspvishep skyfsdcsyt qcwdfimnqk pqcilnkplr tdtvstpvsg
      241 nelleageec dcgspgnpcc daatcklrqg aqcaeglccd qcrfmkegti crrargddld
      301 dycngisagc prnpfha
//
FEATURES             Location/Qualifiers
     source          1..317
                     /organism="Gloydius brevicaudus"
                     /db_xref="taxon:259325"
     Protein         <1..317
                     /product="Zinc metalloproteinase/disintegrin"
                     /EC_number="3.4.24.-"
                     /UniProtKB_evidence="Evidence at protein level"
     Region          <1..26
                     /region_name="Propeptide"
                     /experiment="experimental evidence, no additional details
                     recorded"
                     /note="{ECO:0000250}. /FTId=PRO_0000317493."
     Region          27..228
                     /region_name="Mature chain"
                     /experiment="experimental evidence, no additional details
                     recorded"
                     /note="Snake venom metalloproteinase brevilysin L4.
                     /FTId=PRO_0000317494."
     Region          32..228
                     /region_name="Domain"
                     /experiment="experimental evidence, no additional details
                     recorded"
                     /note="Peptidase M12B.
                     {ECO:0000255|PROSITE-ProRule:PRU00276}."
     Region          32..228
                     /region_name="Reprolysin"
                     /note="Reprolysin (M12B) family zinc metalloprotease;
                     pfam01421"
                     /db_xref="CDD:250606"
     Region          32..226
                     /region_name="ZnMc_adamalysin_II_like"
                     /note="Zinc-dependent metalloprotease; adamalysin_II_like
                     subfamily. Adamalysin II is a snake venom zinc
                     endopeptidase. This subfamily contains other snake venom
                     metalloproteinases, as well as membrane-anchored
                     metalloproteases belonging to the ADAM family; cd04269"
                     /db_xref="CDD:239797"
     Site            35
                     /site_type="metal-binding"
                     /experiment="experimental evidence, no additional details
                     recorded"
                     /note="Calcium. {ECO:0000250}."
     Site            119
                     /site_type="metal-binding"
                     /experiment="experimental evidence, no additional details
                     recorded"
                     /note="Calcium. {ECO:0000250}."
     Bond            143..223
                     /bond_type="disulfide"
                     /experiment="experimental evidence, no additional details
                     recorded"
                     /note="{ECO:0000250}."
     Site            order(168..169,172,178)
                     /site_type="active"
                     /db_xref="CDD:239797"
     Site            168
                     /site_type="metal-binding"
                     /experiment="experimental evidence, no additional details
                     recorded"
                     /note="Zinc; catalytic. {ECO:0000250}."
     Site            169
                     /site_type="active"
                     /experiment="experimental evidence, no additional details
                     recorded"
                     /note="{ECO:0000255|PROSITE-ProRule:PRU00276,
                     ECO:0000255|PROSITE-ProRule:PRU10095}."
     Site            172
                     /site_type="metal-binding"
                     /experiment="experimental evidence, no additional details
                     recorded"
                     /note="Zinc; catalytic. {ECO:0000250}."
     Site            178
                     /site_type="metal-binding"
                     /experiment="experimental evidence, no additional details
                     recorded"
                     /note="Zinc; catalytic. {ECO:0000250}."
     Bond            183..207
                     /bond_type="disulfide"
                     /experiment="experimental evidence, no additional details
                     recorded"
                     /note="{ECO:0000250}."
     Bond            185..190
                     /bond_type="disulfide"
                     /experiment="experimental evidence, no additional details
                     recorded"
                     /note="{ECO:0000250}."
     Site            223
                     /site_type="metal-binding"
                     /experiment="experimental evidence, no additional details
                     recorded"
                     /note="Calcium; via carbonyl oxygen. {ECO:0000250}."
     Site            226
                     /site_type="metal-binding"
                     /experiment="experimental evidence, no additional details
                     recorded"
                     /note="Calcium. {ECO:0000250}."
     Region          229..244
                     /region_name="Propeptide"
                     /experiment="experimental evidence, no additional details
                     recorded"
                     /note="{ECO:0000250}. /FTId=PRO_0000317495."
     Region          236..317
                     /region_name="Domain"
                     /experiment="experimental evidence, no additional details
                     recorded"
                     /note="Disintegrin.
                     {ECO:0000255|PROSITE-ProRule:PRU00068}."
     Region          245..317
                     /region_name="Mature chain"
                     /experiment="experimental evidence, no additional details
                     recorded"
                     /note="Disintegrin salmosin-1. /FTId=PRO_0000317496."
     Region          245..316
                     /region_name="Disintegrin"
                     /note="Disintegrin; pfam00200"
                     /db_xref="CDD:249673"
     Region          247..317
                     /region_name="Mature chain"
                     /experiment="experimental evidence, no additional details
                     recorded"
                     /note="Disintegrin salmosin-1 minor component.
                     /FTId=PRO_0000317497."
     Region          247..249
                     /region_name="Beta-strand region"
                     /experiment="experimental evidence, no additional details
                     recorded"
                     /note="{ECO:0000244|PDB:1L3X}."
     Bond            250..259
                     /bond_type="disulfide"
                     /experiment="experimental evidence, no additional details
                     recorded"
                     /note="{ECO:0000269|PubMed:14661951}."
     Bond            252..260
                     /bond_type="disulfide"
                     /experiment="experimental evidence, no additional details
                     recorded"
                     /note="{ECO:0000269|PubMed:14661951}."
     Bond            265..279
                     /bond_type="disulfide"
                     /experiment="experimental evidence, no additional details
                     recorded"
                     /note="{ECO:0000269|PubMed:14661951}."
     Bond            273..303
                     /bond_type="disulfide"
                     /experiment="experimental evidence, no additional details
                     recorded"
                     /note="{ECO:0000269|PubMed:14661951}."
     Bond            278..282
                     /bond_type="disulfide"
                     /experiment="experimental evidence, no additional details
                     recorded"
                     /note="{ECO:0000269|PubMed:14661951}."
     Region          286..289
                     /region_name="Beta-strand region"
                     /experiment="experimental evidence, no additional details
                     recorded"
                     /note="{ECO:0000244|PDB:1L3X}."
     Bond            291..310
                     /bond_type="disulfide"
                     /experiment="experimental evidence, no additional details
                     recorded"
                     /note="{ECO:0000269|PubMed:14661951}."
     Region          295..297
                     /region_name="Short sequence motif of biological interest"
                     /experiment="experimental evidence, no additional details
                     recorded"
                     /note="Cell attachment site."
     Region          307..309
                     /region_name="Beta-strand region"
                     /experiment="experimental evidence, no additional details
                     recorded"
                     /note="{ECO:0000244|PDB:1L3X}."
ORIGIN      
        1 eapkmcgvtq nwesyepikk asqsnltpah qryielviva dhgmftkyng dsdkirewvr
       61 qmvntvdeiy symyidvala gleiwsnedl invqpaapht ldsfgkwrer dllhrihhdn
      121 amlltaidfd gptiglayvg tmckpkgstg vvqdhstinl rvavtmahei ghnlgihhdt
      181 gscscggysc imspvishep skyfsdcsyt qcwdfimnqk pqcilnkplr tdtvstpvsg
      241 nelleageec dcgspgnpcc daatcklrqg aqcaeglccd qcrfmkegti crrargddld
      301 dycngisagc prnpfha
//
VERSION     O73795.2  GI:82190451
DBSOURCE    UniProtKB: locus VM2MB_GLOBR, accession O73795;
            class: standard.
            created: Jun 10, 2008.
            sequence updated: May 1, 1999.
            annotation updated: Jan 7, 2015.
            xrefs: AF051788.1, AAD02653.1
            xrefs (non-sequence databases): ProteinModelPortal:O73795,
            SMR:O73795, HOVERGEN:HBG006978, GO:0005576, GO:0004222, GO:0008270,
            Gene3D:3.40.390.10, Gene3D:4.10.70.10, InterPro:IPR001762,
            InterPro:IPR018358, InterPro:IPR024079, InterPro:IPR001590,
            InterPro:IPR002870, Pfam:PF00200, Pfam:PF01562, Pfam:PF01421,
            PRINTS:PR00289, SMART:SM00050, SUPFAM:SSF57552, PROSITE:PS50215,
            PROSITE:PS00427, PROSITE:PS50214, PROSITE:PS00142
KEYWORDS    Calcium; Cell adhesion impairing toxin; Disulfide bond; Hemostasis
            impairing toxin; Hydrolase; Metal-binding; Metalloprotease;
            Platelet aggregation inhibiting toxin; Protease; Repeat; Secreted;
            Signal; Toxin; Zinc; Zymogen.
SOURCE      Gloydius brevicaudus (short-tailed mamushi)
  ORGANISM  Gloydius brevicaudus
            Eukaryota; Metazoa; Chordata; Craniata; Vertebrata; Euteleostomi;
            Lepidosauria; Squamata; Bifurcata; Unidentata; Episquamata;
            Toxicofera; Serpentes; Colubroidea; Viperidae; Crotalinae;
            Gloydius.
REFERENCE   1  (residues 1 to 505)
  AUTHORS   Jeon,O.-H. and Kim,D.-S.
  TITLE     Direct Submission
  JOURNAL   Submitted (??-MAR-1998)
  REMARK    NUCLEOTIDE SEQUENCE [MRNA].;
            TISSUE=Venom gland
COMMENT     [FUNCTION] Snake venom metalloproteinase Mt-b: impairs hemostasis
            in the envenomed animal. {ECO:0000250}.
            [FUNCTION] Disintegrin: inhibits platelet aggregation induced by
            ADP, thrombin, platelet-activating factor and collagen. Acts by
            inhibiting fibrinogen interaction with platelet receptors
            GPIIb/GPIIIa (ITGA2B/ITGB3) (By similarity). {ECO:0000250}.
            [COFACTOR] Name=Zn(2+); Xref=ChEBI:CHEBI:29105;
            Evidence={ECO:0000305}; Note=Binds 1 zinc ion per subunit.
            {ECO:0000305}.
            [SUBUNIT] Monomer. {ECO:0000250}.
            [SUBCELLULAR LOCATION] Secreted {ECO:0000250}.
            [TISSUE SPECIFICITY] Expressed by the venom gland.
            [MISCELLANEOUS] The disintegrin belongs to the medium disintegrin
            subfamily.
            [SIMILARITY] Belongs to the venom metalloproteinase (M12B) family.
            P-II subfamily. P-IIa sub-subfamily. {ECO:0000305}.
            [SIMILARITY] Contains 1 disintegrin domain.
            {ECO:0000255|PROSITE-ProRule:PRU00068}.
            [SIMILARITY] Contains 1 peptidase M12B domain.
            {ECO:0000255|PROSITE-ProRule:PRU00276}.
FEATURES             Location/Qualifiers
     source          1..505
                     /organism="Gloydius brevicaudus"
                     /db_xref="taxon:259325"
     Protein         1..505
                     /product="Zinc metalloproteinase/disintegrin"
                     /EC_number="3.4.24.-"
                     /UniProtKB_evidence="Evidence at transcript level"
     Region          1..20
                     /region_name="Signal"
                     /experiment="experimental evidence, no additional details
                     recorded"
                     /note="{ECO:0000255}."
     Region          21..214
                     /region_name="Propeptide"
                     /experiment="experimental evidence, no additional details
                     recorded"
                     /note="{ECO:0000250}. /FTId=PRO_0000340289."
     Region          31..152
                     /region_name="Pep_M12B_propep"
                     /note="Reprolysin family propeptide; pfam01562"
                     /db_xref="CDD:250707"
     Region          153..179
                     /region_name="Repetitive region"
                     /experiment="experimental evidence, no additional details
                     recorded"
                     /note="1."
     Region          180..206
                     /region_name="Repetitive region"
                     /experiment="experimental evidence, no additional details
                     recorded"
                     /note="2."
     Region          215..416
                     /region_name="Mature chain"
                     /experiment="experimental evidence, no additional details
                     recorded"
                     /note="Snake venom metalloproteinase Mt-b.
                     /FTId=PRO_0000340290."
     Region          220..416
                     /region_name="Domain"
                     /experiment="experimental evidence, no additional details
                     recorded"
                     /note="Peptidase M12B.
                     {ECO:0000255|PROSITE-ProRule:PRU00276}."
     Region          220..416
                     /region_name="Reprolysin"
                     /note="Reprolysin (M12B) family zinc metalloprotease;
                     pfam01421"
                     /db_xref="CDD:250606"
     Region          220..414
                     /region_name="ZnMc_adamalysin_II_like"
                     /note="Zinc-dependent metalloprotease; adamalysin_II_like
                     subfamily. Adamalysin II is a snake venom zinc
                     endopeptidase. This subfamily contains other snake venom
                     metalloproteinases, as well as membrane-anchored
                     metalloproteases belonging to the ADAM family; cd04269"
                     /db_xref="CDD:239797"
     Site            223
                     /site_type="metal-binding"
                     /experiment="experimental evidence, no additional details
                     recorded"
                     /note="Calcium. {ECO:0000250}."
     Site            307
                     /site_type="metal-binding"
                     /experiment="experimental evidence, no additional details
                     recorded"
                     /note="Calcium. {ECO:0000250}."
     Site            order(356..357,360,366)
                     /site_type="active"
                     /db_xref="CDD:239797"
     Site            356
                     /site_type="metal-binding"
                     /experiment="experimental evidence, no additional details
                     recorded"
                     /note="Zinc; catalytic. {ECO:0000250}."
     Site            357
                     /site_type="active"
                     /experiment="experimental evidence, no additional details
                     recorded"
                     /note="{ECO:0000255|PROSITE-ProRule:PRU00276,
                     ECO:0000255|PROSITE-ProRule:PRU10095}."
     Site            360
                     /site_type="metal-binding"
                     /experiment="experimental evidence, no additional details
                     recorded"
                     /note="Zinc; catalytic. {ECO:0000250}."
     Site            366
                     /site_type="metal-binding"
                     /experiment="experimental evidence, no additional details
                     recorded"
                     /note="Zinc; catalytic. {ECO:0000250}."
     Bond            371..395
                     /bond_type="disulfide"
                     /experiment="experimental evidence, no additional details
                     recorded"
                     /note="{ECO:0000250}."
     Bond            373..378
                     /bond_type="disulfide"
                     /experiment="experimental evidence, no additional details
                     recorded"
                     /note="{ECO:0000250}."
     Site            411
                     /site_type="metal-binding"
                     /experiment="experimental evidence, no additional details
                     recorded"
                     /note="Calcium; via carbonyl oxygen. {ECO:0000250}."
     Site            414
                     /site_type="metal-binding"
                     /experiment="experimental evidence, no additional details
                     recorded"
                     /note="Calcium. {ECO:0000250}."
     Region          417..432
                     /region_name="Propeptide"
                     /experiment="experimental evidence, no additional details
                     recorded"
                     /note="{ECO:0000250}. /FTId=PRO_0000340291."
     Region          424..505
                     /region_name="Domain"
                     /experiment="experimental evidence, no additional details
                     recorded"
                     /note="Disintegrin.
                     {ECO:0000255|PROSITE-ProRule:PRU00068}."
     Region          433..505
                     /region_name="Mature chain"
                     /experiment="experimental evidence, no additional details
                     recorded"
                     /note="Disintegrin. /FTId=PRO_0000340292."
     Region          433..504
                     /region_name="Disintegrin"
                     /note="Disintegrin; pfam00200"
                     /db_xref="CDD:249673"
     Bond            438..447
                     /bond_type="disulfide"
                     /experiment="experimental evidence, no additional details
                     recorded"
                     /note="{ECO:0000250}."
     Bond            440..448
                     /bond_type="disulfide"
                     /experiment="experimental evidence, no additional details
                     recorded"
                     /note="{ECO:0000250}."
     Bond            453..467
                     /bond_type="disulfide"
                     /experiment="experimental evidence, no additional details
                     recorded"
                     /note="{ECO:0000250}."
     Bond            461..491
                     /bond_type="disulfide"
                     /experiment="experimental evidence, no additional details
                     recorded"
                     /note="{ECO:0000250}."
     Bond            466..470
                     /bond_type="disulfide"
                     /experiment="experimental evidence, no additional details
                     recorded"
                     /note="{ECO:0000250}."
     Bond            479..498
                     /bond_type="disulfide"
                     /experiment="experimental evidence, no additional details
                     recorded"
                     /note="{ECO:0000250}."
     Region          483..485
                     /region_name="Short sequence motif of biological interest"
                     /experiment="experimental evidence, no additional details
                     recorded"
                     /note="Cell attachment site."
ORIGIN      
        1 miqvllviic laafpyqgts iilesgnvnd yevvyprkvt alpkgavqpk yedamqyelk
       61 vngepvvlhl pknkalpskd yiethyspdg rkittnppve dhcyyhgriq ndadstasis
      121 acnglkghfk lqgetyliep lklsnseaha vykyedveke deapkmcgvt qnwesyepik
      181 yedvekedea pkmcgvtqnw esyepikkas qsnltpahqr yielvivadh gmftkyngds
      241 dkirewvrqm vntvdeiysy myidvalagl qiwsnedlin vqpaaphtld sfgkwrerdl
      301 lhrihhdnam lltaidfdgp tiglayvgtm snpkgstgvv qdhstinfrv avtmaheigh
      361 nlgihhdtgs cscggyscim spvishepsk yfsdcsytqc wdfimnqkpq cilnkplrtd
      421 tvstpvsgne lleageecdc gspgnpccda atcklrqgaq caeglccdqc rfmkegticr
      481 rgrgddlddy cngisagcpr npfha
//
VERSION     Q14FJ4.2  GI:172046856
DBSOURCE    UniProtKB: locus VM2OC_ECHOC, accession Q14FJ4;
            class: standard.
            extra accessions:Q2UXQ8
            created: Feb 26, 2008.
            sequence updated: Feb 26, 2008.
            annotation updated: Jan 7, 2015.
            xrefs: AM039693.1, CAJ01681.1, AM286799.1, CAL18288.1
            xrefs (non-sequence databases): ProteinModelPortal:Q14FJ4,
            SMR:Q14FJ4, MEROPS:M12.164, HOVERGEN:HBG006978, GO:0005576,
            GO:0004222, GO:0008270, Gene3D:3.40.390.10, Gene3D:4.10.70.10,
            InterPro:IPR001762, InterPro:IPR018358, InterPro:IPR024079,
            InterPro:IPR001590, InterPro:IPR002870, Pfam:PF00200, Pfam:PF01562,
            Pfam:PF01421, PRINTS:PR00289, SMART:SM00050, SUPFAM:SSF57552,
            PROSITE:PS50215, PROSITE:PS00427, PROSITE:PS50214, PROSITE:PS00142
KEYWORDS    Cell adhesion impairing toxin; Direct protein sequencing; Disulfide
            bond; Hemostasis impairing toxin; Hydrolase; Metal-binding;
            Metalloprotease; Platelet aggregation inhibiting toxin; Protease;
            Secreted; Signal; Toxin; Zinc; Zymogen.
SOURCE      Echis ocellatus
  ORGANISM  Echis ocellatus
            Eukaryota; Metazoa; Chordata; Craniata; Vertebrata; Euteleostomi;
            Lepidosauria; Squamata; Bifurcata; Unidentata; Episquamata;
            Toxicofera; Serpentes; Colubroidea; Viperidae; Viperinae; Echis.
REFERENCE   1  (residues 1 to 494)
  AUTHORS   Juarez,P., Wagstaff,S.C., Sanz,L., Harrison,R.A. and Calvete,J.J.
  TITLE     Molecular cloning of Echis ocellatus disintegrins reveals
            non-venom-secreted proteins and a pathway for the evolution of
            ocellatusin
  JOURNAL   J. Mol. Evol. 63 (2), 183-193 (2006)
   PUBMED   16830094
  REMARK    NUCLEOTIDE SEQUENCE [MRNA].;
            TISSUE=Venom gland
REFERENCE   2  (residues 1 to 494)
  AUTHORS   Wagstaff,S.C., Laing,G.D., Theakston,R.D., Papaspyridis,C. and
            Harrison,R.A.
  TITLE     Bioinformatics and multiepitope DNA immunization to design rational
            snake antivenom
  JOURNAL   PLoS Med. 3 (6), E184 (2006)
   PUBMED   16737347
  REMARK    NUCLEOTIDE SEQUENCE [MRNA].;
            TISSUE=Venom gland
            Erratum:[PLoS Med. 2008 Oct;5(10):1524]
REFERENCE   3  (residues 1 to 494)
  AUTHORS   Bazaa,A., Juarez,P., Marrakchi,N., Bel Lasfer,Z., El Ayeb,M.,
            Harrison,R.A., Calvete,J.J. and Sanz,L.
  TITLE     Loss of introns along the evolutionary diversification pathway of
            snake venom disintegrins evidenced by sequence analysis of genomic
            DNA from Macrovipera lebetina transmediterranea and Echis ocellatus
  JOURNAL   J. Mol. Evol. 64 (2), 261-271 (2007)
   PUBMED   17177090
  REMARK    NUCLEOTIDE SEQUENCE [GENOMIC DNA] OF 410-494.;
            TISSUE=Liver
REFERENCE   4  (residues 1 to 494)
  AUTHORS   Smith,J.B., Theakston,R.D., Coelho,A.L., Barja-Fidalgo,C.,
            Calvete,J.J. and Marcinkiewicz,C.
  TITLE     Characterization of a monomeric disintegrin, ocellatusin, present
            in the venom of the Nigerian carpet viper, Echis ocellatus
  JOURNAL   FEBS Lett. 512 (1-3), 111-115 (2002)
   PUBMED   11852062
  REMARK    PROTEIN SEQUENCE OF 432-481, FUNCTION, SUBUNIT, AND MASS
            SPECTROMETRY.;
            TISSUE=Venom
COMMENT     On or before Apr 3, 2008 this sequence version replaced
            gi:123896979, gi:123912350.
            [FUNCTION] Snake venom metalloproteinase Eoc6: impairs hemostasis
            in the envenomed animal. {ECO:0000250}.
            [FUNCTION] Disintegrin ocellatusin: inhibits ADP-induced platelet
            aggregation (IC(50)=168nM). Inhibits alpha-5/beta-1 (ITGA5/ITGB1)
            integrin and induces the expression of a ligand-induced binding
            site epitope on beta-1 integrin subunit. Has a direct chemotactic
            stimulus on human neutrophils in vitro.
            {ECO:0000269|PubMed:11852062}.
            [SUBUNIT] Monomer (disintegrin). {ECO:0000269|PubMed:11852062}.
            [SUBCELLULAR LOCATION] Secreted.
            [TISSUE SPECIFICITY] Expressed by the venom gland.
            [MASS SPECTROMETRY] Mass=5598; Mass_error=2; Method=MALDI;
            Range=432-481; Evidence={ECO:0000269|PubMed:11852062}.
            [MISCELLANEOUS] The disintegrin belongs to the short disintegrin
            subfamily.
            [SIMILARITY] Belongs to the venom metalloproteinase (M12B) family.
            P-II subfamily. P-IIa sub-subfamily. {ECO:0000305}.
            [SIMILARITY] Contains 1 disintegrin domain.
            {ECO:0000255|PROSITE-ProRule:PRU00068}.
            [SIMILARITY] Contains 1 peptidase M12B domain.
            {ECO:0000255|PROSITE-ProRule:PRU00276}.
            [CAUTION] The disintegrin is also encoded by another precursor (AC
            Q3BER1). {ECO:0000305}.
FEATURES             Location/Qualifiers
     source          1..494
                     /organism="Echis ocellatus"
                     /db_xref="taxon:99586"
     Protein         1..494
                     /product="Zinc metalloproteinase/disintegrin"
                     /EC_number="3.4.24.-"
                     /note="Long ocellatusin precursor Eo-00006"
                     /UniProtKB_evidence="Evidence at protein level"
     Region          1..20
                     /region_name="Signal"
                     /experiment="experimental evidence, no additional details
                     recorded"
                     /note="{ECO:0000255}."
     Region          21..193
                     /region_name="Propeptide"
                     /experiment="experimental evidence, no additional details
                     recorded"
                     /note="{ECO:0000250}. /FTId=PRO_0000319038."
     Region          31..155
                     /region_name="Pep_M12B_propep"
                     /note="Reprolysin family propeptide; pfam01562"
                     /db_xref="CDD:250707"
     Region          194..409
                     /region_name="Mature chain"
                     /experiment="experimental evidence, no additional details
                     recorded"
                     /note="Snake venom metalloproteinase Eoc6.
                     /FTId=PRO_0000319039."
     Region          201..396
                     /region_name="Domain"
                     /experiment="experimental evidence, no additional details
                     recorded"
                     /note="Peptidase M12B.
                     {ECO:0000255|PROSITE-ProRule:PRU00276}."
     Region          201..395
                     /region_name="Reprolysin"
                     /note="Reprolysin (M12B) family zinc metalloprotease;
                     pfam01421"
                     /db_xref="CDD:250606"
     Region          201..394
                     /region_name="ZnMc_adamalysin_II_like"
                     /note="Zinc-dependent metalloprotease; adamalysin_II_like
                     subfamily. Adamalysin II is a snake venom zinc
                     endopeptidase. This subfamily contains other snake venom
                     metalloproteinases, as well as membrane-anchored
                     metalloproteases belonging to the ADAM family; cd04269"
                     /db_xref="CDD:239797"
     Bond            311..391
                     /bond_type="disulfide"
                     /experiment="experimental evidence, no additional details
                     recorded"
                     /note="{ECO:0000250}."
     Site            order(336..337,340,346)
                     /site_type="active"
                     /db_xref="CDD:239797"
     Site            336
                     /site_type="metal-binding"
                     /experiment="experimental evidence, no additional details
                     recorded"
                     /note="Zinc; catalytic. {ECO:0000250}."
     Site            337
                     /site_type="active"
                     /experiment="experimental evidence, no additional details
                     recorded"
                     /note="{ECO:0000255|PROSITE-ProRule:PRU00276,
                     ECO:0000255|PROSITE-ProRule:PRU10095}."
     Site            340
                     /site_type="metal-binding"
                     /experiment="experimental evidence, no additional details
                     recorded"
                     /note="Zinc; catalytic. {ECO:0000250}."
     Site            346
                     /site_type="metal-binding"
                     /experiment="experimental evidence, no additional details
                     recorded"
                     /note="Zinc; catalytic. {ECO:0000250}."
     Bond            351..375
                     /bond_type="disulfide"
                     /experiment="experimental evidence, no additional details
                     recorded"
                     /note="{ECO:0000250}."
     Bond            353..358
                     /bond_type="disulfide"
                     /experiment="experimental evidence, no additional details
                     recorded"
                     /note="{ECO:0000250}."
     Region          392..478
                     /region_name="Domain"
                     /experiment="experimental evidence, no additional details
                     recorded"
                     /note="Disintegrin.
                     {ECO:0000255|PROSITE-ProRule:PRU00068}."
     Region          410..431
                     /region_name="Propeptide"
                     /experiment="experimental evidence, no additional details
                     recorded"
                     /note="{ECO:0000250}. /FTId=PRO_0000319040."
     Region          412..475
                     /region_name="DISIN"
                     /note="Homologues of snake disintegrins; smart00050"
                     /db_xref="CDD:214490"
     Bond            419..425
                     /bond_type="disulfide"
                     /experiment="experimental evidence, no additional details
                     recorded"
                     /note="{ECO:0000255}."
     Region          432..481
                     /region_name="Mature chain"
                     /experiment="experimental evidence, no additional details
                     recorded"
                     /note="Disintegrin ocellatusin. /FTId=PRO_5000080665."
     Bond            433..442
                     /bond_type="disulfide"
                     /experiment="experimental evidence, no additional details
                     recorded"
                     /note="{ECO:0000250}."
     Bond            438..463
                     /bond_type="disulfide"
                     /experiment="experimental evidence, no additional details
                     recorded"
                     /note="{ECO:0000250}."
     Bond            439..468
                     /bond_type="disulfide"
                     /experiment="experimental evidence, no additional details
                     recorded"
                     /note="{ECO:0000250}."
     Bond            451..470
                     /bond_type="disulfide"
                     /experiment="experimental evidence, no additional details
                     recorded"
                     /note="{ECO:0000250}."
     Region          455..457
                     /region_name="Short sequence motif of biological interest"
                     /experiment="experimental evidence, no additional details
                     recorded"
                     /note="Cell attachment site."
     Region          481
                     /region_name="Conflict"
                     /experiment="experimental evidence, no additional details
                     recorded"
                     /note="P -> T (in Ref. 4; AA sequence). {ECO:0000305}."
     Region          482..494
                     /region_name="Propeptide"
                     /experiment="experimental evidence, no additional details
                     recorded"
                     /note="{ECO:0000250}. /FTId=PRO_0000319041."
ORIGIN      
        1 miqvllvtic lavfpfqgss ktlksgnvnd yevvnpqkit glpvgafkqp ekkyedavqy
       61 efevngepvv lhleknkglf sedysethys pdgseittnp pvedhcyyhg rvqndadsta
      121 sistcnglkg fftlrgetyl ieplkvpdse shavykyeda kkkdeapkmc gvtltnwesd
      181 epikkashlv atseqqhfhp ryvqlvivad hsmvtknnnd ltalttwihq ivndmivmyr
      241 ilnihitlan veiwssgdli avtssapttl rsfgewrarn lvnrithdna qlitavhldn
      301 ligygylgtm cdpqssvait edhstdhlwv aatmahemgh nlgmnhdgnq cncgaagcim
      361 saiisqyrsy qfsdcsmney rnyitthnpp cilnqalrtd tvstpvsene llqnsvnpcy
      421 dpvtcqpkek edcesgpccd nckflkegti ckmargdnmh dycngktcdc prnpykgehd
      481 pmewpapakg svlm
//
VERSION     P0C6R7.1  GI:172044588
DBSOURCE    UniProtKB: locus VM2PA_ECHPL, accession P0C6R7;
            class: standard.
            created: Mar 18, 2008.
            sequence updated: Mar 18, 2008.
            annotation updated: Jan 7, 2015.
            
            xrefs (non-sequence databases): ProteinModelPortal:P0C6R7,
            SMR:P0C6R7, HOVERGEN:HBG005487, GO:0005576, Gene3D:4.10.70.10,
            InterPro:IPR001762, InterPro:IPR018358, Pfam:PF00200,
            PRINTS:PR00289, SMART:SM00050, SUPFAM:SSF57552, PROSITE:PS00427,
            PROSITE:PS50214
KEYWORDS    Cell adhesion impairing toxin; Direct protein sequencing; Disulfide
            bond; Hemostasis impairing toxin; Platelet aggregation inhibiting
            toxin; Secreted; Toxin.
SOURCE      Echis pyramidum leakeyi (Leakey's carpet viper)
  ORGANISM  Echis pyramidum leakeyi
            Eukaryota; Metazoa; Chordata; Craniata; Vertebrata; Euteleostomi;
            Lepidosauria; Squamata; Bifurcata; Unidentata; Episquamata;
            Toxicofera; Serpentes; Colubroidea; Viperidae; Viperinae; Echis.
REFERENCE   1  (residues 1 to 50)
  AUTHORS   Okuda,D., Nozaki,C., Sekiya,F. and Morita,T.
  TITLE     Comparative biochemistry of disintegrins isolated from snake venom:
            consideration of the taxonomy and geographical distribution of
            snakes in the genus Echis
  JOURNAL   J. Biochem. 129 (4), 615-620 (2001)
   PUBMED   11275562
  REMARK    PROTEIN SEQUENCE, AND FUNCTION.;
            TISSUE=Venom
COMMENT     [FUNCTION] Inhibits ADP-induced human platelet aggregation.
            {ECO:0000269|PubMed:11275562}.
            [SUBUNIT] Monomer (disintegrin). {ECO:0000250}.
            [SUBCELLULAR LOCATION] Secreted.
            [TISSUE SPECIFICITY] Expressed by the venom gland.
            [MISCELLANEOUS] The disintegrin belongs to the short disintegrin
            subfamily.
            [SIMILARITY] Belongs to the venom metalloproteinase (M12B) family.
            P-II subfamily. P-IIa sub-subfamily. {ECO:0000305}.
            [SIMILARITY] Contains 1 disintegrin domain.
            {ECO:0000255|PROSITE-ProRule:PRU00068}.
FEATURES             Location/Qualifiers
     source          1..50
                     /organism="Echis pyramidum leakeyi"
                     /sub_species="leakeyi"
                     /db_xref="taxon:38415"
     Protein         1..50
                     /product="Disintegrin pyramidin-A"
                     /UniProtKB_evidence="Evidence at protein level"
     Region          1..50
                     /region_name="Mature chain"
                     /experiment="experimental evidence, no additional details
                     recorded"
                     /note="Disintegrin pyramidin-A. /FTId=PRO_0000326267."
     Region          1..47
                     /region_name="Domain"
                     /experiment="experimental evidence, no additional details
                     recorded"
                     /note="Disintegrin.
                     {ECO:0000255|PROSITE-ProRule:PRU00068}."
     Region          <2..44
                     /region_name="Disintegrin"
                     /note="Disintegrin; cl10507"
                     /db_xref="CDD:263988"
     Bond            2..11
                     /bond_type="disulfide"
                     /experiment="experimental evidence, no additional details
                     recorded"
                     /note="{ECO:0000255|PROSITE-ProRule:PRU00068}."
     Bond            7..32
                     /bond_type="disulfide"
                     /experiment="experimental evidence, no additional details
                     recorded"
                     /note="{ECO:0000255|PROSITE-ProRule:PRU00068}."
     Bond            8..37
                     /bond_type="disulfide"
                     /experiment="experimental evidence, no additional details
                     recorded"
                     /note="{ECO:0000255|PROSITE-ProRule:PRU00068}."
     Bond            20..39
                     /bond_type="disulfide"
                     /experiment="experimental evidence, no additional details
                     recorded"
                     /note="{ECO:0000255|PROSITE-ProRule:PRU00068}."
     Region          24..26
                     /region_name="Short sequence motif of biological interest"
                     /experiment="experimental evidence, no additional details
                     recorded"
                     /note="Cell attachment site."
ORIGIN      
        1 dcasgpccrd ckflkegtic krargdnmdd ycngktcdcp rnphkgehdp
//
VERSION     E9NW28.1  GI:391359377
DBSOURCE    UniProtKB: locus VM2P3_PROMU, accession E9NW28;
            class: standard.
            created: Jun 13, 2012.
            sequence updated: Apr 5, 2011.
            annotation updated: Jan 7, 2015.
            xrefs: HQ731071.1, ADV71357.1
            xrefs (non-sequence databases): ProteinModelPortal:E9NW28,
            MEROPS:M12.155, GO:0005576, GO:0004222, GO:0008270,
            Gene3D:3.40.390.10, InterPro:IPR024079, InterPro:IPR001590,
            InterPro:IPR002870, Pfam:PF01562, Pfam:PF01421, PROSITE:PS50215,
            PROSITE:PS00142
KEYWORDS    Disulfide bond; Hemostasis impairing toxin; Hydrolase;
            Metal-binding; Metalloprotease; Protease; Secreted; Signal; Toxin;
            Zinc; Zymogen.
SOURCE      Protobothrops mucrosquamatus
  ORGANISM  Protobothrops mucrosquamatus
            Eukaryota; Metazoa; Chordata; Craniata; Vertebrata; Euteleostomi;
            Lepidosauria; Squamata; Bifurcata; Unidentata; Episquamata;
            Toxicofera; Serpentes; Colubroidea; Viperidae; Crotalinae;
            Protobothrops.
REFERENCE   1  (residues 1 to 411)
  AUTHORS   Sun,Q.Y. and Bao,J.
  TITLE     Direct Submission
  JOURNAL   Submitted (??-DEC-2010)
  REMARK    NUCLEOTIDE SEQUENCE [MRNA].;
            TISSUE=Venom gland
COMMENT     [FUNCTION] Snake venom metalloproteinase that impairs hemostasis in
            the envenomed animal. {ECO:0000250}.
            [COFACTOR] Name=Zn(2+); Xref=ChEBI:CHEBI:29105;
            Evidence={ECO:0000250}; Note=Binds 1 zinc ion per subunit.
            {ECO:0000250}.
            [SUBUNIT] Monomer. {ECO:0000250}.
            [SUBCELLULAR LOCATION] Secreted {ECO:0000250}.
            [TISSUE SPECIFICITY] Expressed by the venom gland.
            [SIMILARITY] Belongs to the venom metalloproteinase (M12B) family.
            P-II subfamily. {ECO:0000305}.
            [SIMILARITY] Contains 1 peptidase M12B domain.
            {ECO:0000255|PROSITE-ProRule:PRU00276}.
FEATURES             Location/Qualifiers
     source          1..411
                     /organism="Protobothrops mucrosquamatus"
                     /db_xref="taxon:103944"
     Protein         1..>411
                     /product="Zinc metalloproteinase/disintegrin"
                     /EC_number="3.4.24.-"
                     /UniProtKB_evidence="Evidence at transcript level"
     Region          1..20
                     /region_name="Signal"
                     /experiment="experimental evidence, no additional details
                     recorded"
                     /note="{ECO:0000255}."
     Region          21..190
                     /region_name="Propeptide"
                     /experiment="experimental evidence, no additional details
                     recorded"
                     /note="{ECO:0000250}. /FTId=PRO_0000417633."
     Region          31..152
                     /region_name="Pep_M12B_propep"
                     /note="Reprolysin family propeptide; pfam01562"
                     /db_xref="CDD:250707"
     Region          191..395
                     /region_name="Mature chain"
                     /experiment="experimental evidence, no additional details
                     recorded"
                     /note="Snake venom metalloproteinase PMMP-3.
                     /FTId=PRO_0000417634."
     Region          197..395
                     /region_name="Domain"
                     /experiment="experimental evidence, no additional details
                     recorded"
                     /note="Peptidase M12B.
                     {ECO:0000255|PROSITE-ProRule:PRU00276}."
     Region          197..395
                     /region_name="Reprolysin"
                     /note="Reprolysin (M12B) family zinc metalloprotease;
                     pfam01421"
                     /db_xref="CDD:250606"
     Region          197..393
                     /region_name="ZnMc_adamalysin_II_like"
                     /note="Zinc-dependent metalloprotease; adamalysin_II_like
                     subfamily. Adamalysin II is a snake venom zinc
                     endopeptidase. This subfamily contains other snake venom
                     metalloproteinases, as well as membrane-anchored
                     metalloproteases belonging to the ADAM family; cd04269"
                     /db_xref="CDD:239797"
     Site            284
                     /site_type="metal-binding"
                     /experiment="experimental evidence, no additional details
                     recorded"
                     /note="Calcium. {ECO:0000250}."
     Bond            308..390
                     /bond_type="disulfide"
                     /experiment="experimental evidence, no additional details
                     recorded"
                     /note="{ECO:0000255|PROSITE-ProRule:PRU00276}."
     Site            order(333..334,337,343)
                     /site_type="active"
                     /db_xref="CDD:239797"
     Site            333
                     /site_type="metal-binding"
                     /experiment="experimental evidence, no additional details
                     recorded"
                     /note="Zinc; catalytic. {ECO:0000250}."
     Site            334
                     /site_type="active"
                     /experiment="experimental evidence, no additional details
                     recorded"
                     /note="{ECO:0000255|PROSITE-ProRule:PRU00276,
                     ECO:0000255|PROSITE-ProRule:PRU10095}."
     Site            337
                     /site_type="metal-binding"
                     /experiment="experimental evidence, no additional details
                     recorded"
                     /note="Zinc; catalytic. {ECO:0000250}."
     Site            343
                     /site_type="metal-binding"
                     /experiment="experimental evidence, no additional details
                     recorded"
                     /note="Zinc; catalytic. {ECO:0000250}."
     Bond            352..374
                     /bond_type="disulfide"
                     /experiment="experimental evidence, no additional details
                     recorded"
                     /note="{ECO:0000255|PROSITE-ProRule:PRU00276}."
     Bond            354..357
                     /bond_type="disulfide"
                     /experiment="experimental evidence, no additional details
                     recorded"
                     /note="{ECO:0000255|PROSITE-ProRule:PRU00276}."
     Site            390
                     /site_type="metal-binding"
                     /experiment="experimental evidence, no additional details
                     recorded"
                     /note="Calcium; via carbonyl oxygen. {ECO:0000250}."
     Site            393
                     /site_type="metal-binding"
                     /experiment="experimental evidence, no additional details
                     recorded"
                     /note="Calcium. {ECO:0000250}."
     Region          396..>411
                     /region_name="Propeptide"
                     /experiment="experimental evidence, no additional details
                     recorded"
                     /note="{ECO:0000250}. /FTId=PRO_0000423371."
ORIGIN      
        1 mievllvtic lavfpyqgss iilesgnvnd yevvyprkvs alpkgavqpk yedtmqyelk
       61 engepvvlhl eknkglfsed ysethyspdg reittypsve dhcyyhgrih ndadstasis
      121 acdglkgyfk lqgqtyliep lklpdseaha vfkyenieke deapkmcgvt qnwesdesik
      181 kasqlyltpe qqrfpqryvk laivvdyrmy ikynrdsnki tvrvhemvnh vnemykplnv
      241 aitlsllriw strdlitvqs dskvtlgsfg dwrktvllkq qshdcahllt ditftknvig
      301 vaykkgmcdp klsvglvqdy ssnvfvvaai mthelghnlg mehdedengk kckcdtcims
      361 paisdppaql fsdcskndyh tfltnskpqc ilnaplrtdt vstpvsgnep l
//
VERSION     P0C6R8.1  GI:172044589
DBSOURCE    UniProtKB: locus VM2PB_ECHPL, accession P0C6R8;
            class: standard.
            created: Mar 18, 2008.
            sequence updated: Mar 18, 2008.
            annotation updated: Jan 7, 2015.
            
            xrefs (non-sequence databases): ProteinModelPortal:P0C6R8,
            SMR:P0C6R8, HOVERGEN:HBG005487, GO:0005576, Gene3D:4.10.70.10,
            InterPro:IPR001762, InterPro:IPR018358, Pfam:PF00200,
            PRINTS:PR00289, SMART:SM00050, SUPFAM:SSF57552, PROSITE:PS00427,
            PROSITE:PS50214
KEYWORDS    Cell adhesion impairing toxin; Direct protein sequencing; Disulfide
            bond; Hemostasis impairing toxin; Platelet aggregation inhibiting
            toxin; Secreted; Toxin.
SOURCE      Echis pyramidum leakeyi (Leakey's carpet viper)
  ORGANISM  Echis pyramidum leakeyi
            Eukaryota; Metazoa; Chordata; Craniata; Vertebrata; Euteleostomi;
            Lepidosauria; Squamata; Bifurcata; Unidentata; Episquamata;
            Toxicofera; Serpentes; Colubroidea; Viperidae; Viperinae; Echis.
REFERENCE   1  (residues 1 to 49)
  AUTHORS   Okuda,D., Nozaki,C., Sekiya,F. and Morita,T.
  TITLE     Comparative biochemistry of disintegrins isolated from snake venom:
            consideration of the taxonomy and geographical distribution of
            snakes in the genus Echis
  JOURNAL   J. Biochem. 129 (4), 615-620 (2001)
   PUBMED   11275562
  REMARK    PROTEIN SEQUENCE, AND FUNCTION.;
            TISSUE=Venom
COMMENT     [FUNCTION] Inhibits ADP-induced human platelet aggregation.
            {ECO:0000269|PubMed:11275562}.
            [SUBUNIT] Monomer (disintegrin). {ECO:0000250}.
            [SUBCELLULAR LOCATION] Secreted.
            [TISSUE SPECIFICITY] Expressed by the venom gland.
            [MISCELLANEOUS] The disintegrin belongs to the short disintegrin
            subfamily.
            [SIMILARITY] Belongs to the venom metalloproteinase (M12B) family.
            P-II subfamily. P-IIa sub-subfamily. {ECO:0000305}.
            [SIMILARITY] Contains 1 disintegrin domain.
            {ECO:0000255|PROSITE-ProRule:PRU00068}.
FEATURES             Location/Qualifiers
     source          1..49
                     /organism="Echis pyramidum leakeyi"
                     /sub_species="leakeyi"
                     /db_xref="taxon:38415"
     Protein         1..49
                     /product="Disintegrin pyramidin-B"
                     /UniProtKB_evidence="Evidence at protein level"
     Region          1..49
                     /region_name="Mature chain"
                     /experiment="experimental evidence, no additional details
                     recorded"
                     /note="Disintegrin pyramidin-B. /FTId=PRO_0000326268."
     Region          1..47
                     /region_name="Domain"
                     /experiment="experimental evidence, no additional details
                     recorded"
                     /note="Disintegrin.
                     {ECO:0000255|PROSITE-ProRule:PRU00068}."
     Region          <2..44
                     /region_name="Disintegrin"
                     /note="Disintegrin; cl10507"
                     /db_xref="CDD:263988"
     Bond            2..11
                     /bond_type="disulfide"
                     /experiment="experimental evidence, no additional details
                     recorded"
                     /note="{ECO:0000255|PROSITE-ProRule:PRU00068}."
     Bond            7..32
                     /bond_type="disulfide"
                     /experiment="experimental evidence, no additional details
                     recorded"
                     /note="{ECO:0000255|PROSITE-ProRule:PRU00068}."
     Bond            8..37
                     /bond_type="disulfide"
                     /experiment="experimental evidence, no additional details
                     recorded"
                     /note="{ECO:0000255|PROSITE-ProRule:PRU00068}."
     Bond            20..39
                     /bond_type="disulfide"
                     /experiment="experimental evidence, no additional details
                     recorded"
                     /note="{ECO:0000255|PROSITE-ProRule:PRU00068}."
     Region          24..26
                     /region_name="Short sequence motif of biological interest"
                     /experiment="experimental evidence, no additional details
                     recorded"
                     /note="Cell attachment site."
ORIGIN      
        1 dcasgpccrd ckfleegtic nmargddmdd ycngktcdcp rnphkwpap
//
VERSION     P31988.1  GI:399379
DBSOURCE    UniProtKB: locus VM2_BOTCO, accession P31988;
            class: standard.
            created: Jul 1, 1993.
            sequence updated: Jul 1, 1993.
            annotation updated: Jan 7, 2015.
            xrefs: F43019
            xrefs (non-sequence databases): ProteinModelPortal:P31988,
            SMR:P31988, HOVERGEN:HBG005487, GO:0005576, Gene3D:4.10.70.10,
            InterPro:IPR001762, InterPro:IPR018358, Pfam:PF00200,
            PRINTS:PR00289, SMART:SM00050, SUPFAM:SSF57552, PROSITE:PS00427,
            PROSITE:PS50214
KEYWORDS    Cell adhesion impairing toxin; Direct protein sequencing; Disulfide
            bond; Hemostasis impairing toxin; Platelet aggregation inhibiting
            toxin; Secreted; Toxin.
SOURCE      Bothrops cotiara (cotiara)
  ORGANISM  Bothrops cotiara
            Eukaryota; Metazoa; Chordata; Craniata; Vertebrata; Euteleostomi;
            Lepidosauria; Squamata; Bifurcata; Unidentata; Episquamata;
            Toxicofera; Serpentes; Colubroidea; Viperidae; Crotalinae;
            Bothrops.
REFERENCE   1  (residues 1 to 72)
  AUTHORS   Scarborough,R.M., Rose,J.W., Naughton,M.A., Phillips,D.R.,
            Nannizzi,L., Arfsten,A., Campbell,A.M. and Charo,I.F.
  TITLE     Characterization of the integrin specificities of disintegrins
            isolated from American pit viper venoms
  JOURNAL   J. Biol. Chem. 268 (2), 1058-1065 (1993)
   PUBMED   8419314
  REMARK    PROTEIN SEQUENCE.;
            TISSUE=Venom
REFERENCE   2  (residues 1 to 72)
  AUTHORS   Tashima,A.K., Sanz,L., Camargo,A.C., Serrano,S.M. and Calvete,J.J.
  TITLE     Snake venomics of the Brazilian pitvipers Bothrops cotiara and
            Bothrops fonsecai. Identification of taxonomy markers
  JOURNAL   J Proteomics 71 (4), 473-485 (2008)
   PUBMED   18760386
  REMARK    PROTEIN SEQUENCE OF 1-20.;
            TISSUE=Venom
COMMENT     On Jun 10, 2005 this sequence version replaced gi:281141.
            [FUNCTION] Inhibits fibrinogen interaction with platelets. Acts by
            binding to alpha-IIb/beta-3 (ITGA2B/ITGB3) on the platelet surface
            and inhibits aggregation induced by ADP, thrombin,
            platelet-activating factor and collagen.
            [SUBUNIT] Monomer. {ECO:0000250}.
            [SUBCELLULAR LOCATION] Secreted.
            [TISSUE SPECIFICITY] Expressed by the venom gland.
            [MISCELLANEOUS] The disintegrin belongs to the medium disintegrin
            subfamily.
            [SIMILARITY] Belongs to the venom metalloproteinase (M12B) family.
            P-II subfamily. P-IIa sub-subfamily. {ECO:0000305}.
            [SIMILARITY] Contains 1 disintegrin domain.
            {ECO:0000255|PROSITE-ProRule:PRU00068}.
FEATURES             Location/Qualifiers
     source          1..72
                     /organism="Bothrops cotiara"
                     /db_xref="taxon:8727"
     Protein         1..72
                     /product="Disintegrin cotiarin"
                     /note="Platelet aggregation activation inhibitor"
                     /UniProtKB_evidence="Evidence at protein level"
     Region          1..72
                     /region_name="Disintegrin"
                     /note="Disintegrin; pfam00200"
                     /db_xref="CDD:249673"
     Region          1..72
                     /region_name="Domain"
                     /experiment="experimental evidence, no additional details
                     recorded"
                     /note="Disintegrin.
                     {ECO:0000255|PROSITE-ProRule:PRU00068}."
     Region          1..72
                     /region_name="Mature chain"
                     /experiment="experimental evidence, no additional details
                     recorded"
                     /note="Disintegrin cotiarin. /FTId=PRO_0000101786."
     Bond            6..15
                     /bond_type="disulfide"
                     /experiment="experimental evidence, no additional details
                     recorded"
                     /note="{ECO:0000255|PROSITE-ProRule:PRU00068}."
     Bond            8..16
                     /bond_type="disulfide"
                     /experiment="experimental evidence, no additional details
                     recorded"
                     /note="{ECO:0000255|PROSITE-ProRule:PRU00068}."
     Region          10
                     /region_name="Conflict"
                     /experiment="experimental evidence, no additional details
                     recorded"
                     /note="A -> T (in Ref. 2; AA sequence). {ECO:0000305}."
     Bond            21..35
                     /bond_type="disulfide"
                     /experiment="experimental evidence, no additional details
                     recorded"
                     /note="{ECO:0000255|PROSITE-ProRule:PRU00068}."
     Bond            29..59
                     /bond_type="disulfide"
                     /experiment="experimental evidence, no additional details
                     recorded"
                     /note="{ECO:0000255|PROSITE-ProRule:PRU00068}."
     Bond            34..38
                     /bond_type="disulfide"
                     /experiment="experimental evidence, no additional details
                     recorded"
                     /note="{ECO:0000255|PROSITE-ProRule:PRU00068}."
     Bond            47..66
                     /bond_type="disulfide"
                     /experiment="experimental evidence, no additional details
                     recorded"
                     /note="{ECO:0000255|PROSITE-ProRule:PRU00068}."
     Region          51..53
                     /region_name="Short sequence motif of biological interest"
                     /experiment="experimental evidence, no additional details
                     recorded"
                     /note="Cell attachment site."
ORIGIN      
        1 eageecdcga penpccdaat cklrpgaqca eglccdqcrf kgagkicrra rgdnpddrct
       61 gqsadcprnr fh
//
VERSION     C5H5D2.1  GI:395455156
DBSOURCE    UniProtKB: locus VM31_BOTAT, accession C5H5D2;
            class: standard.
            created: Jul 11, 2012.
            sequence updated: Jul 28, 2009.
            annotation updated: Jan 7, 2015.
            xrefs: EU733639.1, ACI02287.1
            xrefs (non-sequence databases): ProteinModelPortal:C5H5D2,
            MEROPS:M12.022, GO:0005576, GO:0046872, GO:0004222, GO:0006915,
            Gene3D:3.40.390.10, Gene3D:4.10.70.10, InterPro:IPR006586,
            InterPro:IPR001762, InterPro:IPR018358, InterPro:IPR024079,
            InterPro:IPR001590, Pfam:PF08516, Pfam:PF00200, Pfam:PF01421,
            PRINTS:PR00289, SMART:SM00608, SMART:SM00050, SUPFAM:SSF57552,
            PROSITE:PS50215, PROSITE:PS00427, PROSITE:PS50214, PROSITE:PS00142
KEYWORDS    Apoptosis; Calcium; Cell adhesion impairing toxin; Disulfide bond;
            Fibrinogenolytic toxin; Glycoprotein; Hemorrhagic toxin; Hemostasis
            impairing toxin; Hydrolase; Metal-binding; Metalloprotease;
            Protease; Secreted; Toxin; Zinc.
SOURCE      Bothrops atrox (barba amarilla)
  ORGANISM  Bothrops atrox
            Eukaryota; Metazoa; Chordata; Craniata; Vertebrata; Euteleostomi;
            Lepidosauria; Squamata; Bifurcata; Unidentata; Episquamata;
            Toxicofera; Serpentes; Colubroidea; Viperidae; Crotalinae;
            Bothrops.
REFERENCE   1  (residues 1 to 423)
  AUTHORS   Tavares,N.A., Correia,J.M., Guarnieri,M.C., Lima-Filho,J.L.,
            Prieto-da-Silva,A.R. and Radis-Baptista,G.
  TITLE     Expression of mRNAs coding for VAP1/crotastatin-like
            metalloproteases in the venom glands of three South American pit
            vipers assessed by quantitative real-time PCR
  JOURNAL   Toxicon 52 (8), 897-907 (2008)
   PUBMED   18926840
  REMARK    NUCLEOTIDE SEQUENCE [MRNA].;
            TISSUE=Venom gland
COMMENT     [FUNCTION] Snake venom zinc metalloprotease that induces apoptosis
            in vascular endothelial cells (VEC), without degrading the
            extracellular matrix (it cannot cleave collagen) or inhibiting
            adhesion of VEC. Has also fibrinogenolytic and hemorrhagic
            activities (By similarity). {ECO:0000250}.
            [COFACTOR] Name=Zn(2+); Xref=ChEBI:CHEBI:29105;
            Evidence={ECO:0000250}; Note=Binds 1 zinc ion per subunit.
            {ECO:0000250}.
            [SUBUNIT] Monomer. {ECO:0000250}.
            [SUBCELLULAR LOCATION] Secreted {ECO:0000250}.
            [TISSUE SPECIFICITY] Expressed by the venom gland.
            [SIMILARITY] Belongs to the venom metalloproteinase (M12B) family.
            P-III subfamily. P-IIIa sub-subfamily. {ECO:0000305}.
            [SIMILARITY] Contains 1 disintegrin domain.
            {ECO:0000255|PROSITE-ProRule:PRU00068}.
            [SIMILARITY] Contains 1 peptidase M12B domain.
            {ECO:0000255|PROSITE-ProRule:PRU00276}.
            [CAUTION] Lacks a Cys at position 176 preventing the formation of a
            homodimer. {ECO:0000305}.
FEATURES             Location/Qualifiers
     source          1..423
                     /organism="Bothrops atrox"
                     /db_xref="taxon:8725"
     Protein         1..423
                     /product="Zinc metalloproteinase-disintegrin-like
                     batroxstatin-1"
                     /EC_number="3.4.24.-"
                     /note="Snake venom metalloprotease; Vascular
                     apoptosis-inducing protein-like; SVMP; VAP-like"
                     /UniProtKB_evidence="Evidence at transcript level"
     Region          1..423
                     /region_name="Mature chain"
                     /experiment="experimental evidence, no additional details
                     recorded"
                     /note="Zinc metalloproteinase-disintegrin-like
                     batroxstatin-1. /FTId=PRO_0000418198."
     Region          10..206
                     /region_name="Domain"
                     /experiment="experimental evidence, no additional details
                     recorded"
                     /note="Peptidase M12B.
                     {ECO:0000255|PROSITE-ProRule:PRU00276}."
     Region          10..206
                     /region_name="Reprolysin"
                     /note="Reprolysin (M12B) family zinc metalloprotease;
                     pfam01421"
                     /db_xref="CDD:250606"
     Region          10..204
                     /region_name="ZnMc_adamalysin_II_like"
                     /note="Zinc-dependent metalloprotease; adamalysin_II_like
                     subfamily. Adamalysin II is a snake venom zinc
                     endopeptidase. This subfamily contains other snake venom
                     metalloproteinases, as well as membrane-anchored
                     metalloproteases belonging to the ADAM family; cd04269"
                     /db_xref="CDD:239797"
     Site            13
                     /site_type="metal-binding"
                     /experiment="experimental evidence, no additional details
                     recorded"
                     /note="Calcium 1. {ECO:0000250}."
     Site            29
                     /site_type="glycosylation"
                     /experiment="experimental evidence, no additional details
                     recorded"
                     /note="N-linked (GlcNAc...). {ECO:0000255}."
     Site            74
                     /site_type="glycosylation"
                     /experiment="experimental evidence, no additional details
                     recorded"
                     /note="N-linked (GlcNAc...). {ECO:0000255}."
     Site            97
                     /site_type="metal-binding"
                     /experiment="experimental evidence, no additional details
                     recorded"
                     /note="Calcium 1. {ECO:0000250}."
     Bond            121..201
                     /bond_type="disulfide"
                     /experiment="experimental evidence, no additional details
                     recorded"
                     /note="{ECO:0000250}."
     Site            order(146..147,150,156)
                     /site_type="active"
                     /db_xref="CDD:239797"
     Site            146
                     /site_type="metal-binding"
                     /experiment="experimental evidence, no additional details
                     recorded"
                     /note="Zinc; catalytic. {ECO:0000250}."
     Site            147
                     /site_type="active"
                     /experiment="experimental evidence, no additional details
                     recorded"
                     /note="{ECO:0000255|PROSITE-ProRule:PRU00276,
                     ECO:0000255|PROSITE-ProRule:PRU10095}."
     Site            150
                     /site_type="metal-binding"
                     /experiment="experimental evidence, no additional details
                     recorded"
                     /note="Zinc; catalytic. {ECO:0000250}."
     Site            156
                     /site_type="metal-binding"
                     /experiment="experimental evidence, no additional details
                     recorded"
                     /note="Zinc; catalytic. {ECO:0000250}."
     Bond            161..185
                     /bond_type="disulfide"
                     /experiment="experimental evidence, no additional details
                     recorded"
                     /note="{ECO:0000250}."
     Bond            163..168
                     /bond_type="disulfide"
                     /experiment="experimental evidence, no additional details
                     recorded"
                     /note="{ECO:0000250}."
     Site            201
                     /site_type="metal-binding"
                     /experiment="experimental evidence, no additional details
                     recorded"
                     /note="Calcium 1; via carbonyl oxygen. {ECO:0000250}."
     Site            204
                     /site_type="metal-binding"
                     /experiment="experimental evidence, no additional details
                     recorded"
                     /note="Calcium 1. {ECO:0000250}."
     Region          214..300
                     /region_name="Domain"
                     /experiment="experimental evidence, no additional details
                     recorded"
                     /note="Disintegrin.
                     {ECO:0000255|PROSITE-ProRule:PRU00068}."
     Site            216
                     /site_type="metal-binding"
                     /experiment="experimental evidence, no additional details
                     recorded"
                     /note="Calcium 2; via carbonyl oxygen. {ECO:0000250}."
     Bond            217..246
                     /bond_type="disulfide"
                     /experiment="experimental evidence, no additional details
                     recorded"
                     /note="{ECO:0000250}."
     Site            219
                     /site_type="metal-binding"
                     /experiment="experimental evidence, no additional details
                     recorded"
                     /note="Calcium 2. {ECO:0000250}."
     Site            221
                     /site_type="metal-binding"
                     /experiment="experimental evidence, no additional details
                     recorded"
                     /note="Calcium 2; via carbonyl oxygen. {ECO:0000250}."
     Region          223..298
                     /region_name="Disintegrin"
                     /note="Disintegrin; pfam00200"
                     /db_xref="CDD:249673"
     Site            223
                     /site_type="metal-binding"
                     /experiment="experimental evidence, no additional details
                     recorded"
                     /note="Calcium 2. {ECO:0000250}."
     Site            226
                     /site_type="metal-binding"
                     /experiment="experimental evidence, no additional details
                     recorded"
                     /note="Calcium 2. {ECO:0000250}."
     Bond            228..241
                     /bond_type="disulfide"
                     /experiment="experimental evidence, no additional details
                     recorded"
                     /note="{ECO:0000250}."
     Site            229
                     /site_type="metal-binding"
                     /experiment="experimental evidence, no additional details
                     recorded"
                     /note="Calcium 2. {ECO:0000250}."
     Bond            230..236
                     /bond_type="disulfide"
                     /experiment="experimental evidence, no additional details
                     recorded"
                     /note="{ECO:0000250}."
     Bond            240..263
                     /bond_type="disulfide"
                     /experiment="experimental evidence, no additional details
                     recorded"
                     /note="{ECO:0000250}."
     Bond            254..260
                     /bond_type="disulfide"
                     /experiment="experimental evidence, no additional details
                     recorded"
                     /note="{ECO:0000250}."
     Bond            259..285
                     /bond_type="disulfide"
                     /experiment="experimental evidence, no additional details
                     recorded"
                     /note="{ECO:0000250}."
     Bond            272..292
                     /bond_type="disulfide"
                     /experiment="experimental evidence, no additional details
                     recorded"
                     /note="{ECO:0000250}."
     Region          278..280
                     /region_name="Short sequence motif of biological interest"
                     /experiment="experimental evidence, no additional details
                     recorded"
                     /note="D/ECD-tripeptide."
     Bond            279..311
                     /bond_type="disulfide"
                     /experiment="experimental evidence, no additional details
                     recorded"
                     /note="{ECO:0000250}."
     Region          299..419
                     /region_name="ACR"
                     /note="ADAM Cysteine-Rich Domain; smart00608"
                     /db_xref="CDD:214743"
     Region          301..423
                     /region_name="Compositionally biased region"
                     /experiment="experimental evidence, no additional details
                     recorded"
                     /note="Cys-rich."
     Bond            304..316
                     /bond_type="disulfide"
                     /experiment="experimental evidence, no additional details
                     recorded"
                     /note="{ECO:0000250}."
     Bond            323..373
                     /bond_type="disulfide"
                     /experiment="experimental evidence, no additional details
                     recorded"
                     /note="{ECO:0000250}."
     Bond            338..384
                     /bond_type="disulfide"
                     /experiment="experimental evidence, no additional details
                     recorded"
                     /note="{ECO:0000250}."
     Bond            351..361
                     /bond_type="disulfide"
                     /experiment="experimental evidence, no additional details
                     recorded"
                     /note="{ECO:0000250}."
     Bond            368..410
                     /bond_type="disulfide"
                     /experiment="experimental evidence, no additional details
                     recorded"
                     /note="{ECO:0000250}."
     Bond            404..416
                     /bond_type="disulfide"
                     /experiment="experimental evidence, no additional details
                     recorded"
                     /note="{ECO:0000250}."
ORIGIN      
        1 eqqkylnark yielvivadn vmvkkytsns tairtriysc vntlnliysa fnthialtgv
       61 eiwsngdkin vqsnssvtld ffgtwretvl lnrkrhdnaq lltaidldgp tvglayvgsm
      121 cnpkgstgli qdhnkldvmv aitmahelgh nlgmnhdgnq cncggnpcim satldfepvy
      181 qfsdcsrdqh wrylidnrpp cilniplrtd ivsppvcgny fvevgeecdc glpancqnqc
      241 cnaatcklip gaqcedgecc ercqfkgagt ecraarsecd iaesctgqsp ecptddfqrn
      301 gqpclnnqgy cyngncpild hqchnlfgag atvapnacfd fnrkgqgnsy crkqngvtip
      361 carkdikcgr lfcvqgpign tiscqstssq ddpdigmvdl gtkcgdgrvc nsnrecvdvt
      421 tpy
//
VERSION     Q076D1.1  GI:123883982
DBSOURCE    UniProtKB: locus VM31_CRODU, accession Q076D1;
            class: standard.
            created: Jul 11, 2012.
            sequence updated: Oct 31, 2006.
            annotation updated: May 27, 2015.
            xrefs: DQ224420.1, ABB42830.1
            xrefs (non-sequence databases): ProteinModelPortal:Q076D1,
            MEROPS:M12.186, HOVERGEN:HBG006978, GO:0005576, GO:0046872,
            GO:0004222, GO:0006915, Gene3D:3.40.390.10, Gene3D:4.10.70.10,
            InterPro:IPR006586, InterPro:IPR001762, InterPro:IPR018358,
            InterPro:IPR024079, InterPro:IPR001590, Pfam:PF08516, Pfam:PF00200,
            Pfam:PF01421, PRINTS:PR00289, SMART:SM00608, SMART:SM00050,
            SUPFAM:SSF57552, PROSITE:PS50215, PROSITE:PS00427, PROSITE:PS50214
KEYWORDS    Apoptosis; Calcium; Cell adhesion impairing toxin; Disulfide bond;
            Fibrinogenolytic toxin; Glycoprotein; Hemorrhagic toxin; Hemostasis
            impairing toxin; Hydrolase; Metal-binding; Metalloprotease;
            Protease; Secreted; Toxin; Zinc.
SOURCE      Crotalus durissus terrificus (tropical rattlesnake)
  ORGANISM  Crotalus durissus terrificus
            Eukaryota; Metazoa; Chordata; Craniata; Vertebrata; Euteleostomi;
            Lepidosauria; Squamata; Bifurcata; Unidentata; Episquamata;
            Toxicofera; Serpentes; Colubroidea; Viperidae; Crotalinae;
            Crotalus.
REFERENCE   1  (residues 1 to 421)
  AUTHORS   Radis-Baptista,G., Prieto-da-Silva,A.R. and Yamane,T.
  TITLE     Direct Submission
  JOURNAL   Submitted (??-SEP-2005)
  REMARK    NUCLEOTIDE SEQUENCE [MRNA].;
            TISSUE=Venom gland
COMMENT     [FUNCTION] Snake venom zinc metalloprotease that induces apoptosis
            in vascular endothelial cells (VEC), without degrading the
            extracellular matrix (it cannot cleave collagen) or inhibiting
            adhesion of VEC. Has also fibrinogenolytic and hemorrhagic
            activities (By similarity). {ECO:0000250}.
            [COFACTOR] Name=Zn(2+); Xref=ChEBI:CHEBI:29105;
            Evidence={ECO:0000250}; Note=Binds 1 zinc ion per subunit.
            {ECO:0000250}.
            [SUBUNIT] Homodimer; disulfide-linked. {ECO:0000250}.
            [SUBCELLULAR LOCATION] Secreted {ECO:0000250}.
            [TISSUE SPECIFICITY] Expressed by the venom gland.
            [SIMILARITY] Belongs to the venom metalloproteinase (M12B) family.
            P-III subfamily. P-IIIc sub-subfamily. {ECO:0000305}.
            [SIMILARITY] Contains 1 disintegrin domain.
            {ECO:0000255|PROSITE-ProRule:PRU00068}.
            [SIMILARITY] Contains 1 peptidase M12B domain.
            {ECO:0000255|PROSITE-ProRule:PRU00276}.
FEATURES             Location/Qualifiers
     source          1..421
                     /organism="Crotalus durissus terrificus"
                     /sub_species="terrificus"
                     /db_xref="taxon:8732"
     Protein         1..421
                     /product="Zinc metalloproteinase-disintegrin-like
                     crotastatin"
                     /EC_number="3.4.24.-"
                     /note="Snake venom metalloprotease; Vascular
                     apoptosis-inducing protein-like; SVMP; VAP-like"
                     /UniProtKB_evidence="Evidence at transcript level"
     Region          1..421
                     /region_name="Mature chain"
                     /experiment="experimental evidence, no additional details
                     recorded"
                     /note="Zinc metalloproteinase-disintegrin-like
                     crotastatin. /FTId=PRO_0000418202."
     Region          10..206
                     /region_name="Domain"
                     /experiment="experimental evidence, no additional details
                     recorded"
                     /note="Peptidase M12B.
                     {ECO:0000255|PROSITE-ProRule:PRU00276}."
     Region          10..206
                     /region_name="Reprolysin"
                     /note="Reprolysin (M12B) family zinc metalloprotease;
                     pfam01421"
                     /db_xref="CDD:250606"
     Region          10..203
                     /region_name="ZnMc_adamalysin_II_like"
                     /note="Zinc-dependent metalloprotease; adamalysin_II_like
                     subfamily. Adamalysin II is a snake venom zinc
                     endopeptidase. This subfamily contains other snake venom
                     metalloproteinases, as well as membrane-anchored
                     metalloproteases belonging to the ADAM family; cd04269"
                     /db_xref="CDD:239797"
     Site            29
                     /site_type="glycosylation"
                     /experiment="experimental evidence, no additional details
                     recorded"
                     /note="N-linked (GlcNAc...). {ECO:0000255}."
     Bond            121..201
                     /bond_type="disulfide"
                     /experiment="experimental evidence, no additional details
                     recorded"
                     /note="{ECO:0000250}."
     Site            order(146..147,150,156)
                     /site_type="active"
                     /db_xref="CDD:239797"
     Site            146
                     /site_type="metal-binding"
                     /experiment="experimental evidence, no additional details
                     recorded"
                     /note="Zinc; catalytic.
                     {ECO:0000255|PROSITE-ProRule:PRU00276}."
     Site            147
                     /site_type="active"
                     /experiment="experimental evidence, no additional details
                     recorded"
                     /note="{ECO:0000255|PROSITE-ProRule:PRU00276}."
     Site            150
                     /site_type="metal-binding"
                     /experiment="experimental evidence, no additional details
                     recorded"
                     /note="Zinc; catalytic.
                     {ECO:0000255|PROSITE-ProRule:PRU00276}."
     Site            156
                     /site_type="metal-binding"
                     /experiment="experimental evidence, no additional details
                     recorded"
                     /note="Zinc; catalytic.
                     {ECO:0000255|PROSITE-ProRule:PRU00276}."
     Bond            161..185
                     /bond_type="disulfide"
                     /experiment="experimental evidence, no additional details
                     recorded"
                     /note="{ECO:0000250}."
     Bond            163..168
                     /bond_type="disulfide"
                     /experiment="experimental evidence, no additional details
                     recorded"
                     /note="{ECO:0000250}."
     Bond            176
                     /bond_type="disulfide"
                     /experiment="experimental evidence, no additional details
                     recorded"
                     /note="Interchain (with C-365).
                     {ECO:0000255|PROSITE-ProRule:PRU00068,
                     ECO:0000255|PROSITE-ProRule:PRU00276}."
     Region          214..299
                     /region_name="Domain"
                     /experiment="experimental evidence, no additional details
                     recorded"
                     /note="Disintegrin.
                     {ECO:0000255|PROSITE-ProRule:PRU00068}."
     Site            216
                     /site_type="metal-binding"
                     /experiment="experimental evidence, no additional details
                     recorded"
                     /note="Calcium 1; via carbonyl oxygen. {ECO:0000250}."
     Bond            217..246
                     /bond_type="disulfide"
                     /experiment="experimental evidence, no additional details
                     recorded"
                     /note="{ECO:0000250}."
     Site            219
                     /site_type="metal-binding"
                     /experiment="experimental evidence, no additional details
                     recorded"
                     /note="Calcium 1. {ECO:0000250}."
     Site            221
                     /site_type="metal-binding"
                     /experiment="experimental evidence, no additional details
                     recorded"
                     /note="Calcium 1; via carbonyl oxygen. {ECO:0000250}."
     Region          223..297
                     /region_name="Disintegrin"
                     /note="Disintegrin; pfam00200"
                     /db_xref="CDD:249673"
     Site            223
                     /site_type="metal-binding"
                     /experiment="experimental evidence, no additional details
                     recorded"
                     /note="Calcium 1. {ECO:0000250}."
     Site            226
                     /site_type="metal-binding"
                     /experiment="experimental evidence, no additional details
                     recorded"
                     /note="Calcium 1. {ECO:0000250}."
     Bond            228..241
                     /bond_type="disulfide"
                     /experiment="experimental evidence, no additional details
                     recorded"
                     /note="{ECO:0000250}."
     Site            229
                     /site_type="metal-binding"
                     /experiment="experimental evidence, no additional details
                     recorded"
                     /note="Calcium 1. {ECO:0000250}."
     Bond            230..236
                     /bond_type="disulfide"
                     /experiment="experimental evidence, no additional details
                     recorded"
                     /note="{ECO:0000250}."
     Bond            240..263
                     /bond_type="disulfide"
                     /experiment="experimental evidence, no additional details
                     recorded"
                     /note="{ECO:0000250}."
     Bond            254..260
                     /bond_type="disulfide"
                     /experiment="experimental evidence, no additional details
                     recorded"
                     /note="{ECO:0000250}."
     Bond            259..285
                     /bond_type="disulfide"
                     /experiment="experimental evidence, no additional details
                     recorded"
                     /note="{ECO:0000250}."
     Bond            272..292
                     /bond_type="disulfide"
                     /experiment="experimental evidence, no additional details
                     recorded"
                     /note="{ECO:0000250}."
     Region          278..280
                     /region_name="Short sequence motif of biological interest"
                     /experiment="experimental evidence, no additional details
                     recorded"
                     /note="D/ECD-tripeptide."
     Bond            279..310
                     /bond_type="disulfide"
                     /experiment="experimental evidence, no additional details
                     recorded"
                     /note="{ECO:0000250}."
     Site            280
                     /site_type="metal-binding"
                     /experiment="experimental evidence, no additional details
                     recorded"
                     /note="Calcium 2. {ECO:0000250}."
     Site            281
                     /site_type="metal-binding"
                     /experiment="experimental evidence, no additional details
                     recorded"
                     /note="Calcium 2; via carbonyl oxygen. {ECO:0000250}."
     Site            283
                     /site_type="metal-binding"
                     /experiment="experimental evidence, no additional details
                     recorded"
                     /note="Calcium 2. {ECO:0000250}."
     Site            294
                     /site_type="metal-binding"
                     /experiment="experimental evidence, no additional details
                     recorded"
                     /note="Calcium 2. {ECO:0000250}."
     Site            295
                     /site_type="metal-binding"
                     /experiment="experimental evidence, no additional details
                     recorded"
                     /note="Calcium 2; via carbonyl oxygen. {ECO:0000250}."
     Region          298..417
                     /region_name="ACR"
                     /note="ADAM Cysteine-Rich Domain; smart00608"
                     /db_xref="CDD:214743"
     Region          300..421
                     /region_name="Compositionally biased region"
                     /experiment="experimental evidence, no additional details
                     recorded"
                     /note="Cys-rich."
     Bond            303..315
                     /bond_type="disulfide"
                     /experiment="experimental evidence, no additional details
                     recorded"
                     /note="{ECO:0000250}."
     Bond            322..372
                     /bond_type="disulfide"
                     /experiment="experimental evidence, no additional details
                     recorded"
                     /note="{ECO:0000250}."
     Bond            337..383
                     /bond_type="disulfide"
                     /experiment="experimental evidence, no additional details
                     recorded"
                     /note="{ECO:0000250}."
     Bond            350..360
                     /bond_type="disulfide"
                     /experiment="experimental evidence, no additional details
                     recorded"
                     /note="{ECO:0000250}."
     Bond            367..409
                     /bond_type="disulfide"
                     /experiment="experimental evidence, no additional details
                     recorded"
                     /note="{ECO:0000250}."
     Bond            403..414
                     /bond_type="disulfide"
                     /experiment="experimental evidence, no additional details
                     recorded"
                     /note="{ECO:0000250}."
ORIGIN      
        1 eqqrylnakk yvklflvady imylkygrnl tavrtrmydi dnvitpiyhr mnihvalvgl
       61 eiwsntdkii vqssadvtld lfakwratdl lsrkshdnaq lltginfngp taglgylggi
      121 cntmysagiv qdhskihdlv aiaiahemgh nlgmdhdkdt ctcgtrpcim agalsceasf
      181 lfsdcsqkdh qefliknmpq cilkkplktd vvspavcgny fvevgeecdc gpprtcrdpc
      241 cdaatcklrq gaqcaeglcc dqcrfkgagt ecraakdecd madvctgrst ectdrfqrng
      301 qpcknnngyc yngkcpimad qcialfgpga tvsqdacfqf nregnhygyc rkeqntkiac
      361 epqdvkcgrl ycfpnspenk npcniyyspn dedkgmvlpg tkcadgkacs ngqcvdvntp
      421 y
//
VERSION     C5H5D1.1  GI:395455157
DBSOURCE    UniProtKB: locus VM31_CRODC, accession C5H5D1;
            class: standard.
            created: Jul 11, 2012.
            sequence updated: Jul 28, 2009.
            annotation updated: Jan 7, 2015.
            xrefs: EU733638.1, ACI02286.1
            xrefs (non-sequence databases): ProteinModelPortal:C5H5D1,
            MEROPS:M12.186, GO:0005576, GO:0046872, GO:0004222, GO:0006915,
            Gene3D:3.40.390.10, Gene3D:4.10.70.10, InterPro:IPR006586,
            InterPro:IPR001762, InterPro:IPR018358, InterPro:IPR024079,
            InterPro:IPR001590, Pfam:PF08516, Pfam:PF00200, Pfam:PF01421,
            PRINTS:PR00289, SMART:SM00608, SMART:SM00050, SUPFAM:SSF57552,
            PROSITE:PS50215, PROSITE:PS00427, PROSITE:PS50214, PROSITE:PS00142
KEYWORDS    Apoptosis; Calcium; Cell adhesion impairing toxin; Disulfide bond;
            Fibrinogenolytic toxin; Glycoprotein; Hemorrhagic toxin; Hemostasis
            impairing toxin; Hydrolase; Metal-binding; Metalloprotease;
            Protease; Secreted; Toxin; Zinc.
SOURCE      Crotalus durissus cascavella
  ORGANISM  Crotalus durissus cascavella
            Eukaryota; Metazoa; Chordata; Craniata; Vertebrata; Euteleostomi;
            Lepidosauria; Squamata; Bifurcata; Unidentata; Episquamata;
            Toxicofera; Serpentes; Colubroidea; Viperidae; Crotalinae;
            Crotalus.
REFERENCE   1  (residues 1 to 418)
  AUTHORS   Tavares,N.A., Correia,J.M., Guarnieri,M.C., Lima-Filho,J.L.,
            Prieto-da-Silva,A.R. and Radis-Baptista,G.
  TITLE     Expression of mRNAs coding for VAP1/crotastatin-like
            metalloproteases in the venom glands of three South American pit
            vipers assessed by quantitative real-time PCR
  JOURNAL   Toxicon 52 (8), 897-907 (2008)
   PUBMED   18926840
  REMARK    NUCLEOTIDE SEQUENCE [MRNA].;
            TISSUE=Venom gland
COMMENT     [FUNCTION] Snake venom zinc metalloprotease that induces apoptosis
            in vascular endothelial cells (VEC), without degrading the
            extracellular matrix (it cannot cleave collagen) or inhibiting
            adhesion of VEC. Has also fibrinogenolytic and hemorrhagic
            activities (By similarity). {ECO:0000250}.
            [COFACTOR] Name=Zn(2+); Xref=ChEBI:CHEBI:29105;
            Evidence={ECO:0000250}; Note=Binds 1 zinc ion per subunit.
            {ECO:0000250}.
            [SUBUNIT] Homodimer; disulfide-linked. {ECO:0000250}.
            [SUBCELLULAR LOCATION] Secreted {ECO:0000250}.
            [TISSUE SPECIFICITY] Expressed by the venom gland.
            [SIMILARITY] Belongs to the venom metalloproteinase (M12B) family.
            P-III subfamily. P-IIIc sub-subfamily. {ECO:0000305}.
            [SIMILARITY] Contains 1 disintegrin domain.
            {ECO:0000255|PROSITE-ProRule:PRU00068}.
            [SIMILARITY] Contains 1 peptidase M12B domain.
            {ECO:0000255|PROSITE-ProRule:PRU00276}.
FEATURES             Location/Qualifiers
     source          1..418
                     /organism="Crotalus durissus cascavella"
                     /sub_species="cascavella"
                     /db_xref="taxon:184540"
     Protein         1..>418
                     /product="Zinc metalloproteinase-disintegrin-like
                     crotastatin"
                     /EC_number="3.4.24.-"
                     /note="Crotastatin-1; Snake venom metalloprotease;
                     Vascular apoptosis-inducing protein-like; SVMP; VAP-like"
                     /UniProtKB_evidence="Evidence at transcript level"
     Region          1..>418
                     /region_name="Mature chain"
                     /experiment="experimental evidence, no additional details
                     recorded"
                     /note="Zinc metalloproteinase-disintegrin-like
                     crotastatin. /FTId=PRO_0000418201."
     Region          10..206
                     /region_name="Domain"
                     /experiment="experimental evidence, no additional details
                     recorded"
                     /note="Peptidase M12B.
                     {ECO:0000255|PROSITE-ProRule:PRU00276}."
     Region          10..206
                     /region_name="Reprolysin"
                     /note="Reprolysin (M12B) family zinc metalloprotease;
                     pfam01421"
                     /db_xref="CDD:250606"
     Region          10..203
                     /region_name="ZnMc_adamalysin_II_like"
                     /note="Zinc-dependent metalloprotease; adamalysin_II_like
                     subfamily. Adamalysin II is a snake venom zinc
                     endopeptidase. This subfamily contains other snake venom
                     metalloproteinases, as well as membrane-anchored
                     metalloproteases belonging to the ADAM family; cd04269"
                     /db_xref="CDD:239797"
     Site            29
                     /site_type="glycosylation"
                     /experiment="experimental evidence, no additional details
                     recorded"
                     /note="N-linked (GlcNAc...). {ECO:0000255}."
     Bond            121..201
                     /bond_type="disulfide"
                     /experiment="experimental evidence, no additional details
                     recorded"
                     /note="{ECO:0000250}."
     Site            order(146..147,150,156)
                     /site_type="active"
                     /db_xref="CDD:239797"
     Site            146
                     /site_type="metal-binding"
                     /experiment="experimental evidence, no additional details
                     recorded"
                     /note="Zinc; catalytic. {ECO:0000250}."
     Site            147
                     /site_type="active"
                     /experiment="experimental evidence, no additional details
                     recorded"
                     /note="{ECO:0000255|PROSITE-ProRule:PRU00276,
                     ECO:0000255|PROSITE-ProRule:PRU10095}."
     Site            150
                     /site_type="metal-binding"
                     /experiment="experimental evidence, no additional details
                     recorded"
                     /note="Zinc; catalytic. {ECO:0000250}."
     Site            156
                     /site_type="metal-binding"
                     /experiment="experimental evidence, no additional details
                     recorded"
                     /note="Zinc; catalytic. {ECO:0000250}."
     Bond            161..185
                     /bond_type="disulfide"
                     /experiment="experimental evidence, no additional details
                     recorded"
                     /note="{ECO:0000250}."
     Bond            163..168
                     /bond_type="disulfide"
                     /experiment="experimental evidence, no additional details
                     recorded"
                     /note="{ECO:0000250}."
     Bond            176
                     /bond_type="disulfide"
                     /experiment="experimental evidence, no additional details
                     recorded"
                     /note="Interchain (with C-365).
                     {ECO:0000255|PROSITE-ProRule:PRU00068,
                     ECO:0000255|PROSITE-ProRule:PRU00276}."
     Region          214..299
                     /region_name="Domain"
                     /experiment="experimental evidence, no additional details
                     recorded"
                     /note="Disintegrin.
                     {ECO:0000255|PROSITE-ProRule:PRU00068}."
     Site            216
                     /site_type="metal-binding"
                     /experiment="experimental evidence, no additional details
                     recorded"
                     /note="Calcium 1; via carbonyl oxygen. {ECO:0000250}."
     Bond            217..246
                     /bond_type="disulfide"
                     /experiment="experimental evidence, no additional details
                     recorded"
                     /note="{ECO:0000250}."
     Site            219
                     /site_type="metal-binding"
                     /experiment="experimental evidence, no additional details
                     recorded"
                     /note="Calcium 1. {ECO:0000250}."
     Site            221
                     /site_type="metal-binding"
                     /experiment="experimental evidence, no additional details
                     recorded"
                     /note="Calcium 1; via carbonyl oxygen. {ECO:0000250}."
     Region          223..297
                     /region_name="Disintegrin"
                     /note="Disintegrin; pfam00200"
                     /db_xref="CDD:249673"
     Site            223
                     /site_type="metal-binding"
                     /experiment="experimental evidence, no additional details
                     recorded"
                     /note="Calcium 1. {ECO:0000250}."
     Site            226
                     /site_type="metal-binding"
                     /experiment="experimental evidence, no additional details
                     recorded"
                     /note="Calcium 1. {ECO:0000250}."
     Bond            228..241
                     /bond_type="disulfide"
                     /experiment="experimental evidence, no additional details
                     recorded"
                     /note="{ECO:0000250}."
     Site            229
                     /site_type="metal-binding"
                     /experiment="experimental evidence, no additional details
                     recorded"
                     /note="Calcium 1. {ECO:0000250}."
     Bond            230..236
                     /bond_type="disulfide"
                     /experiment="experimental evidence, no additional details
                     recorded"
                     /note="{ECO:0000250}."
     Bond            240..263
                     /bond_type="disulfide"
                     /experiment="experimental evidence, no additional details
                     recorded"
                     /note="{ECO:0000250}."
     Bond            254..260
                     /bond_type="disulfide"
                     /experiment="experimental evidence, no additional details
                     recorded"
                     /note="{ECO:0000250}."
     Bond            259..285
                     /bond_type="disulfide"
                     /experiment="experimental evidence, no additional details
                     recorded"
                     /note="{ECO:0000250}."
     Bond            272..292
                     /bond_type="disulfide"
                     /experiment="experimental evidence, no additional details
                     recorded"
                     /note="{ECO:0000250}."
     Region          278..280
                     /region_name="Short sequence motif of biological interest"
                     /experiment="experimental evidence, no additional details
                     recorded"
                     /note="D/ECD-tripeptide."
     Bond            279..310
                     /bond_type="disulfide"
                     /experiment="experimental evidence, no additional details
                     recorded"
                     /note="{ECO:0000250}."
     Site            280
                     /site_type="metal-binding"
                     /experiment="experimental evidence, no additional details
                     recorded"
                     /note="Calcium 2. {ECO:0000250}."
     Site            281
                     /site_type="metal-binding"
                     /experiment="experimental evidence, no additional details
                     recorded"
                     /note="Calcium 2; via carbonyl oxygen. {ECO:0000250}."
     Site            283
                     /site_type="metal-binding"
                     /experiment="experimental evidence, no additional details
                     recorded"
                     /note="Calcium 2. {ECO:0000250}."
     Site            294
                     /site_type="metal-binding"
                     /experiment="experimental evidence, no additional details
                     recorded"
                     /note="Calcium 2. {ECO:0000250}."
     Site            295
                     /site_type="metal-binding"
                     /experiment="experimental evidence, no additional details
                     recorded"
                     /note="Calcium 2; via carbonyl oxygen. {ECO:0000250}."
     Region          298..417
                     /region_name="ACR"
                     /note="ADAM Cysteine-Rich Domain; smart00608"
                     /db_xref="CDD:214743"
     Region          300..>418
                     /region_name="Compositionally biased region"
                     /experiment="experimental evidence, no additional details
                     recorded"
                     /note="Cys-rich."
     Bond            303..315
                     /bond_type="disulfide"
                     /experiment="experimental evidence, no additional details
                     recorded"
                     /note="{ECO:0000250}."
     Bond            322..372
                     /bond_type="disulfide"
                     /experiment="experimental evidence, no additional details
                     recorded"
                     /note="{ECO:0000250}."
     Bond            337..383
                     /bond_type="disulfide"
                     /experiment="experimental evidence, no additional details
                     recorded"
                     /note="{ECO:0000250}."
     Bond            350..360
                     /bond_type="disulfide"
                     /experiment="experimental evidence, no additional details
                     recorded"
                     /note="{ECO:0000250}."
     Bond            367..409
                     /bond_type="disulfide"
                     /experiment="experimental evidence, no additional details
                     recorded"
                     /note="{ECO:0000250}."
     Bond            403..414
                     /bond_type="disulfide"
                     /experiment="experimental evidence, no additional details
                     recorded"
                     /note="{ECO:0000250}."
ORIGIN      
        1 eqqkylnakk yvklflvady imylkygrnl tavrtrmydi vnvitpiyhr mnihvalvgl
       61 eiwsntdkii vqssadvtld lfakwratdl lsrkshdnaq lltginfngp taglgylggi
      121 cntmysagiv qdhskihdlv aiaiahemgh nlgmdhdkdt ctcgtrpcim agvlsceasf
      181 lfsdcsqkdh qefliknmpq cilkkplktd vvspavcgny fvevgeecdc gsprtcrdpc
      241 cdaatcklrq gaqcaeglcc dqcrfkgagt ecraakdecd madvctgrst ectdrfqrng
      301 qpcknnngyc yngkcpimad qcialfgpga tvsqdacfqf nregnhygyc rkeqntkiac
      361 epqdvkcgrl ycfpnspenk npcniyyspn dedkgmvlpg tkcadgkacs ngqcvdvt
//
VERSION     J3S829.1  GI:597502327
DBSOURCE    UniProtKB: locus VM32A_CROAD, accession J3S829;
            class: standard.
            created: Mar 19, 2014.
            sequence updated: Oct 31, 2012.
            annotation updated: Jan 7, 2015.
            xrefs: JU173707.1, AFJ49233.1
            xrefs (non-sequence databases): ProteinModelPortal:J3S829,
            GO:0005576, GO:0004222, GO:0008270, Gene3D:3.40.390.10,
            Gene3D:4.10.70.10, InterPro:IPR006586, InterPro:IPR001762,
            InterPro:IPR018358, InterPro:IPR024079, InterPro:IPR001590,
            InterPro:IPR002870, Pfam:PF08516, Pfam:PF00200, Pfam:PF01562,
            Pfam:PF01421, PRINTS:PR00289, SMART:SM00608, SMART:SM00050,
            SUPFAM:SSF57552, PROSITE:PS50215, PROSITE:PS00427, PROSITE:PS50214
KEYWORDS    Calcium; Cell adhesion impairing toxin; Disulfide bond;
            Glycoprotein; Hemostasis impairing toxin; Hydrolase; Metal-binding;
            Metalloprotease; Protease; Secreted; Signal; Toxin; Zinc; Zymogen.
SOURCE      Crotalus adamanteus (eastern diamondback rattlesnake)
  ORGANISM  Crotalus adamanteus
            Eukaryota; Metazoa; Chordata; Craniata; Vertebrata; Euteleostomi;
            Lepidosauria; Squamata; Bifurcata; Unidentata; Episquamata;
            Toxicofera; Serpentes; Colubroidea; Viperidae; Crotalinae;
            Crotalus.
REFERENCE   1  (residues 1 to 612)
  AUTHORS   Rokyta,D.R., Lemmon,A.R., Margres,M.J. and Aronow,K.
  TITLE     The venom-gland transcriptome of the eastern diamondback
            rattlesnake (Crotalus adamanteus)
  JOURNAL   BMC Genomics 13, 312 (2012)
   PUBMED   23025625
  REMARK    NUCLEOTIDE SEQUENCE [MRNA].;
            TISSUE=Venom gland
            Publication Status: Online-Only
REFERENCE   2  (residues 1 to 612)
  AUTHORS   Margres,M.J., McGivern,J.J., Wray,K.P., Seavy,M., Calvin,K. and
            Rokyta,D.R.
  TITLE     Linking the transcriptome and proteome to characterize the venom of
            the eastern diamondback rattlesnake (Crotalus adamanteus)
  JOURNAL   J Proteomics 96, 145-158 (2014)
   PUBMED   24231107
  REMARK    IDENTIFICATION BY MASS SPECTROMETRY.;
            TISSUE=Venom
COMMENT     [FUNCTION] Snake venom metalloproteinase that impairs hemostasis in
            the envenomed animal. {ECO:0000250}.
            [COFACTOR] Name=Zn(2+); Xref=ChEBI:CHEBI:29105;
            Evidence={ECO:0000250}; Note=Binds 1 zinc ion per subunit.
            {ECO:0000250}.
            [SUBCELLULAR LOCATION] Secreted.
            [TISSUE SPECIFICITY] Expressed by the venom gland.
            [MISCELLANEOUS] The disintegrin domain belongs to the long
            disintegrin subfamily.
            [SIMILARITY] Belongs to the venom metalloproteinase (M12B) family.
            P-III subfamily. {ECO:0000305}.
            [SIMILARITY] Contains 1 disintegrin domain.
            {ECO:0000255|PROSITE-ProRule:PRU00068}.
            [SIMILARITY] Contains 1 peptidase M12B domain.
            {ECO:0000255|PROSITE-ProRule:PRU00276}.
FEATURES             Location/Qualifiers
     source          1..612
                     /organism="Crotalus adamanteus"
                     /db_xref="taxon:8729"
     Protein         1..612
                     /product="Zinc metalloproteinase-disintegrin-like 2a"
                     /EC_number="3.4.24.-"
                     /note="Snake venom metalloproteinase; SVMP"
                     /UniProtKB_evidence="Evidence at protein level"
     Region          1..20
                     /region_name="Signal"
                     /experiment="experimental evidence, no additional details
                     recorded"
                     /note="{ECO:0000255}."
     Region          21..189
                     /region_name="Propeptide"
                     /experiment="experimental evidence, no additional details
                     recorded"
                     /note="{ECO:0000250}. /FTId=PRO_0000425623."
     Region          31..152
                     /region_name="Pep_M12B_propep"
                     /note="Reprolysin family propeptide; pfam01562"
                     /db_xref="CDD:250707"
     Region          190..612
                     /region_name="Mature chain"
                     /experiment="experimental evidence, no additional details
                     recorded"
                     /note="Zinc metalloproteinase-disintegrin-like 2a.
                     /FTId=PRO_0000425624."
     Region          199..395
                     /region_name="Domain"
                     /experiment="experimental evidence, no additional details
                     recorded"
                     /note="Peptidase M12B.
                     {ECO:0000255|PROSITE-ProRule:PRU00276}."
     Region          199..395
                     /region_name="Reprolysin"
                     /note="Reprolysin (M12B) family zinc metalloprotease;
                     pfam01421"
                     /db_xref="CDD:250606"
     Region          199..393
                     /region_name="ZnMc_adamalysin_II_like"
                     /note="Zinc-dependent metalloprotease; adamalysin_II_like
                     subfamily. Adamalysin II is a snake venom zinc
                     endopeptidase. This subfamily contains other snake venom
                     metalloproteinases, as well as membrane-anchored
                     metalloproteases belonging to the ADAM family; cd04269"
                     /db_xref="CDD:239797"
     Site            202
                     /site_type="metal-binding"
                     /experiment="experimental evidence, no additional details
                     recorded"
                     /note="Calcium 1. {ECO:0000250}."
     Site            218
                     /site_type="glycosylation"
                     /experiment="experimental evidence, no additional details
                     recorded"
                     /note="N-linked (GlcNAc...). {ECO:0000255}."
     Site            286
                     /site_type="metal-binding"
                     /experiment="experimental evidence, no additional details
                     recorded"
                     /note="Calcium 1. {ECO:0000250}."
     Bond            310..390
                     /bond_type="disulfide"
                     /experiment="experimental evidence, no additional details
                     recorded"
                     /note="{ECO:0000250}."
     Site            order(335..336,339,345)
                     /site_type="active"
                     /db_xref="CDD:239797"
     Site            335
                     /site_type="metal-binding"
                     /experiment="experimental evidence, no additional details
                     recorded"
                     /note="Zinc; catalytic.
                     {ECO:0000255|PROSITE-ProRule:PRU00276}."
     Site            336
                     /site_type="active"
                     /experiment="experimental evidence, no additional details
                     recorded"
                     /note="{ECO:0000255|PROSITE-ProRule:PRU00276}."
     Site            339
                     /site_type="metal-binding"
                     /experiment="experimental evidence, no additional details
                     recorded"
                     /note="Zinc; catalytic.
                     {ECO:0000255|PROSITE-ProRule:PRU00276}."
     Site            345
                     /site_type="metal-binding"
                     /experiment="experimental evidence, no additional details
                     recorded"
                     /note="Zinc; catalytic.
                     {ECO:0000255|PROSITE-ProRule:PRU00276}."
     Bond            350..374
                     /bond_type="disulfide"
                     /experiment="experimental evidence, no additional details
                     recorded"
                     /note="{ECO:0000250}."
     Bond            352..357
                     /bond_type="disulfide"
                     /experiment="experimental evidence, no additional details
                     recorded"
                     /note="{ECO:0000250}."
     Site            390
                     /site_type="metal-binding"
                     /experiment="experimental evidence, no additional details
                     recorded"
                     /note="Calcium 1; via carbonyl oxygen. {ECO:0000250}."
     Site            393
                     /site_type="metal-binding"
                     /experiment="experimental evidence, no additional details
                     recorded"
                     /note="Calcium 1. {ECO:0000250}."
     Region          403..489
                     /region_name="Domain"
                     /experiment="experimental evidence, no additional details
                     recorded"
                     /note="Disintegrin.
                     {ECO:0000255|PROSITE-ProRule:PRU00068}."
     Site            405
                     /site_type="metal-binding"
                     /experiment="experimental evidence, no additional details
                     recorded"
                     /note="Calcium 2; via carbonyl oxygen. {ECO:0000250}."
     Bond            406..435
                     /bond_type="disulfide"
                     /experiment="experimental evidence, no additional details
                     recorded"
                     /note="{ECO:0000250}."
     Site            408
                     /site_type="metal-binding"
                     /experiment="experimental evidence, no additional details
                     recorded"
                     /note="Calcium 2. {ECO:0000250}."
     Site            410
                     /site_type="metal-binding"
                     /experiment="experimental evidence, no additional details
                     recorded"
                     /note="Calcium 2; via carbonyl oxygen. {ECO:0000250}."
     Region          412..487
                     /region_name="Disintegrin"
                     /note="Disintegrin; pfam00200"
                     /db_xref="CDD:249673"
     Site            412
                     /site_type="metal-binding"
                     /experiment="experimental evidence, no additional details
                     recorded"
                     /note="Calcium 2. {ECO:0000250}."
     Site            415
                     /site_type="metal-binding"
                     /experiment="experimental evidence, no additional details
                     recorded"
                     /note="Calcium 2. {ECO:0000250}."
     Bond            417..430
                     /bond_type="disulfide"
                     /experiment="experimental evidence, no additional details
                     recorded"
                     /note="{ECO:0000250}."
     Site            418
                     /site_type="metal-binding"
                     /experiment="experimental evidence, no additional details
                     recorded"
                     /note="Calcium 2. {ECO:0000250}."
     Bond            419..425
                     /bond_type="disulfide"
                     /experiment="experimental evidence, no additional details
                     recorded"
                     /note="{ECO:0000250}."
     Bond            429..452
                     /bond_type="disulfide"
                     /experiment="experimental evidence, no additional details
                     recorded"
                     /note="{ECO:0000250}."
     Bond            443..449
                     /bond_type="disulfide"
                     /experiment="experimental evidence, no additional details
                     recorded"
                     /note="{ECO:0000250}."
     Bond            448..474
                     /bond_type="disulfide"
                     /experiment="experimental evidence, no additional details
                     recorded"
                     /note="{ECO:0000250}."
     Bond            461..481
                     /bond_type="disulfide"
                     /experiment="experimental evidence, no additional details
                     recorded"
                     /note="{ECO:0000250}."
     Region          467..469
                     /region_name="Short sequence motif of biological interest"
                     /experiment="experimental evidence, no additional details
                     recorded"
                     /note="D/ECD-tripeptide."
     Bond            468..500
                     /bond_type="disulfide"
                     /experiment="experimental evidence, no additional details
                     recorded"
                     /note="{ECO:0000250}."
     Region          488..608
                     /region_name="ACR"
                     /note="ADAM Cysteine-Rich Domain; smart00608"
                     /db_xref="CDD:214743"
     Region          490..612
                     /region_name="Compositionally biased region"
                     /experiment="experimental evidence, no additional details
                     recorded"
                     /note="Cys-rich."
     Bond            493..505
                     /bond_type="disulfide"
                     /experiment="experimental evidence, no additional details
                     recorded"
                     /note="{ECO:0000250}."
     Bond            512..562
                     /bond_type="disulfide"
                     /experiment="experimental evidence, no additional details
                     recorded"
                     /note="{ECO:0000250}."
     Bond            527..573
                     /bond_type="disulfide"
                     /experiment="experimental evidence, no additional details
                     recorded"
                     /note="{ECO:0000250}."
     Bond            540..550
                     /bond_type="disulfide"
                     /experiment="experimental evidence, no additional details
                     recorded"
                     /note="{ECO:0000250}."
     Bond            557..599
                     /bond_type="disulfide"
                     /experiment="experimental evidence, no additional details
                     recorded"
                     /note="{ECO:0000250}."
     Bond            593..605
                     /bond_type="disulfide"
                     /experiment="experimental evidence, no additional details
                     recorded"
                     /note="{ECO:0000250}."
ORIGIN      
        1 miqvllvtic lavfpyqgss iilgsgnvnd yevvyprkvt alpkgaaqpk yedtmqyefk
       61 vngepvvlhl eknkglfsed ysethyspdg reittyppve dhcyyhgriq ndadstasis
      121 acnglkghfk lqgemyliep lelsdseaha vfkyenveke deapkmcgvt qnwesyepik
      181 kasqlnltpe qqrylntkky ielvivadnv mvkkytsnst airtriyacv ntlnliyraf
      241 nihialvgie iwsnkdlinv isasnvtldl fgnwrrrvll rrkrhdnaql ltaidldgpt
      301 iglarvgsmc dpkcstgivq dhskldvmva vtmahelahn lginhdgnqc ncggnpcims
      361 atlnfepayr fsdcsrdehw rylidnrppc ilnkplitdi vsppvcgnyf vevgeecdcg
      421 lpahcqnpcc naatcklrpg tqcedgecce qcqftsagte craaksecdi aesctgqsad
      481 cptdnfqrng rpclnnngyc yngkcptldh qcisffgssa tvapdvcfnl nlkgegnfyc
      541 rrentrifpc apqdkkcgrl fcvlgptgnt iscqstysqs dldigmvdlg tkcgdgrvcn
      601 strqcvdvnt ay
//
VERSION     P0DM90.1  GI:565830616
DBSOURCE    UniProtKB: locus VM32B_GLOBR, accession P0DM90;
            class: standard.
            created: Dec 11, 2013.
            sequence updated: Dec 11, 2013.
            annotation updated: Jan 7, 2015.
            
            xrefs (non-sequence databases): GO:0005576, GO:0046872, GO:0004222,
            Gene3D:3.40.390.10, Gene3D:4.10.70.10, InterPro:IPR006586,
            InterPro:IPR001762, InterPro:IPR018358, InterPro:IPR024079,
            InterPro:IPR001590, Pfam:PF08516, Pfam:PF00200, Pfam:PF01421,
            PRINTS:PR00289, SMART:SM00608, SMART:SM00050, SUPFAM:SSF57552,
            PROSITE:PS50215, PROSITE:PS00427, PROSITE:PS50214, PROSITE:PS00142
KEYWORDS    Direct protein sequencing; Disulfide bond; Fibrinogenolytic toxin;
            Glycoprotein; Hemostasis impairing toxin; Hydrolase; Metal-binding;
            Pyrrolidone carboxylic acid; Secreted; Toxin; Zinc.
SOURCE      Gloydius brevicaudus (short-tailed mamushi)
  ORGANISM  Gloydius brevicaudus
            Eukaryota; Metazoa; Chordata; Craniata; Vertebrata; Euteleostomi;
            Lepidosauria; Squamata; Bifurcata; Unidentata; Episquamata;
            Toxicofera; Serpentes; Colubroidea; Viperidae; Crotalinae;
            Gloydius.
REFERENCE   1  (residues 1 to 424)
  AUTHORS   Terada,S. and Hattori,T.
  TITLE     Characterization of brevilysin H2, an alpha-fibrinogenolytic
            metalloproteinase from the venom of Chinese snake (Gloydius
            blomhoffi brevicaudus)
  JOURNAL   Fukuoka Univ. Sci. Rep. 43, 29-38 (2013)
  REMARK    PROTEIN SEQUENCE, FUNCTION, CATALYTIC ACTIVITY, ENZYME REGULATION,
            GLYCOSYLATION AT ASN-69 AND ASN-185, AND PYROGLUTAMATE FORMATION AT
            GLN-1.;
            TISSUE=Venom
COMMENT     [FUNCTION] Non-hemorrhagic metalloproteinase that degrades
            fibrinogen. The alpha chain (FGA) is rapidly degraded, the beta
            chain (FGB) is degraded very slowly, while the gamma chain is left
            intact. {ECO:0000269|Ref.1}.
            [CATALYTIC ACTIVITY] Prefential cleavage at X-Leu bonds. Hydrolysis
            of 29-His-|-Leu-30, 33-Ser-|-His-34, 38-Ala-|-Leu-39,
            40-Tyr-|-Leu-41 in insulin B chain. {ECO:0000269|Ref.1}.
            [COFACTOR] Name=Zn(2+); Xref=ChEBI:CHEBI:29105;
            Evidence={ECO:0000250}; Note=Binds 1 zinc ion per subunit.
            {ECO:0000250}.
            [ENZYME REGULATION] Its proteolytic activity is inhibited by EDTA,
            TPEN, 1,10-phenanthroline, and some thiol compounds, but is
            enhanced by alkaline earth metal ions (Mg2+, Ca2+, Sr2+, and Ba2+).
            Its activity is not modulated by urea (4 M). {ECO:0000269|Ref.1}.
            [BIOPHYSICOCHEMICAL PROPERTIES] pH dependence: Optimum pH is 9.5.
            [SUBUNIT] Monomer. {ECO:0000250}.
            [SUBCELLULAR LOCATION] Secreted.
            [TISSUE SPECIFICITY] Expressed by the venom gland.
            [PTM] Glycosylated (Ref.1). {ECO:0000269|Ref.1}.
            [MISCELLANEOUS] Does not show hemorrhagic activity (Ref.1).
            [MISCELLANEOUS] The disintegrin domain belongs to the long
            disintegrin subfamily.
            [SIMILARITY] Belongs to the venom metalloproteinase (M12B) family.
            P-III subfamily. P-IIIa sub-subfamily. {ECO:0000305}.
            [SIMILARITY] Contains 1 disintegrin domain.
            {ECO:0000255|PROSITE-ProRule:PRU00068}.
            [SIMILARITY] Contains 1 peptidase M12B domain.
            {ECO:0000255|PROSITE-ProRule:PRU00276}.
FEATURES             Location/Qualifiers
     source          1..424
                     /organism="Gloydius brevicaudus"
                     /db_xref="taxon:259325"
     Protein         1..424
                     /product="Zinc metalloproteinase-disintegrin-like
                     brevilysin H2b"
                     /EC_number="3.4.24.-"
                     /note="Snake venom metalloproteinase; SVMP"
                     /UniProtKB_evidence="Evidence at protein level"
     Region          1..424
                     /region_name="Mature chain"
                     /experiment="experimental evidence, no additional details
                     recorded"
                     /note="Zinc metalloproteinase-disintegrin-like brevilysin
                     H2b. /FTId=PRO_0000424621."
     Site            1
                     /site_type="pyrrolidone-carboxylic-acid"
                     /experiment="experimental evidence, no additional details
                     recorded"
                     /note=". {ECO:0000269|Ref.1}."
     Region          9..207
                     /region_name="Domain"
                     /experiment="experimental evidence, no additional details
                     recorded"
                     /note="Peptidase M12B.
                     {ECO:0000255|PROSITE-ProRule:PRU00276}."
     Region          9..207
                     /region_name="Reprolysin"
                     /note="Reprolysin (M12B) family zinc metalloprotease;
                     pfam01421"
                     /db_xref="CDD:250606"
     Region          9..205
                     /region_name="ZnMc_adamalysin_II_like"
                     /note="Zinc-dependent metalloprotease; adamalysin_II_like
                     subfamily. Adamalysin II is a snake venom zinc
                     endopeptidase. This subfamily contains other snake venom
                     metalloproteinases, as well as membrane-anchored
                     metalloproteases belonging to the ADAM family; cd04269"
                     /db_xref="CDD:239797"
     unsure          69
                     /experiment="experimental evidence, no additional details
                     recorded"
                     /note="Assigned by comparison with orthologs."
     Site            69
                     /site_type="glycosylation"
                     /experiment="experimental evidence, no additional details
                     recorded"
                     /note="N-linked (GlcNAc...). {ECO:0000269|Ref.1}."
     Site            96
                     /site_type="metal-binding"
                     /experiment="experimental evidence, no additional details
                     recorded"
                     /note="Calcium 1. {ECO:0000250}."
     Bond            120..202
                     /bond_type="disulfide"
                     /experiment="experimental evidence, no additional details
                     recorded"
                     /note="{ECO:0000250}."
     Site            order(145..146,149,155)
                     /site_type="active"
                     /db_xref="CDD:239797"
     Site            145
                     /site_type="metal-binding"
                     /experiment="experimental evidence, no additional details
                     recorded"
                     /note="Zinc; catalytic. {ECO:0000250}."
     Site            146
                     /site_type="active"
                     /experiment="experimental evidence, no additional details
                     recorded"
                     /note="{ECO:0000255|PROSITE-ProRule:PRU00276,
                     ECO:0000255|PROSITE-ProRule:PRU10095}."
     Site            149
                     /site_type="metal-binding"
                     /experiment="experimental evidence, no additional details
                     recorded"
                     /note="Zinc; catalytic. {ECO:0000250}."
     Site            155
                     /site_type="metal-binding"
                     /experiment="experimental evidence, no additional details
                     recorded"
                     /note="Zinc; catalytic. {ECO:0000250}."
     Bond            164..186
                     /bond_type="disulfide"
                     /experiment="experimental evidence, no additional details
                     recorded"
                     /note="{ECO:0000250}."
     Bond            166..169
                     /bond_type="disulfide"
                     /experiment="experimental evidence, no additional details
                     recorded"
                     /note="{ECO:0000250}."
     unsure          185
                     /experiment="experimental evidence, no additional details
                     recorded"
                     /note="Assigned by comparison with orthologs."
     Site            185
                     /site_type="glycosylation"
                     /experiment="experimental evidence, no additional details
                     recorded"
                     /note="N-linked (GlcNAc...). {ECO:0000269|Ref.1}."
     Site            202
                     /site_type="metal-binding"
                     /experiment="experimental evidence, no additional details
                     recorded"
                     /note="Calcium 1; via carbonyl oxygen. {ECO:0000250}."
     Site            205
                     /site_type="metal-binding"
                     /experiment="experimental evidence, no additional details
                     recorded"
                     /note="Calcium 1. {ECO:0000250}."
     Region          215..301
                     /region_name="Domain"
                     /experiment="experimental evidence, no additional details
                     recorded"
                     /note="Disintegrin.
                     {ECO:0000255|PROSITE-ProRule:PRU00068}."
     Site            217
                     /site_type="metal-binding"
                     /experiment="experimental evidence, no additional details
                     recorded"
                     /note="Calcium 2; via carbonyl oxygen. {ECO:0000250}."
     Bond            218..247
                     /bond_type="disulfide"
                     /experiment="experimental evidence, no additional details
                     recorded"
                     /note="{ECO:0000250}."
     Site            220
                     /site_type="metal-binding"
                     /experiment="experimental evidence, no additional details
                     recorded"
                     /note="Calcium 2. {ECO:0000250}."
     Site            222
                     /site_type="metal-binding"
                     /experiment="experimental evidence, no additional details
                     recorded"
                     /note="Calcium 2; via carbonyl oxygen. {ECO:0000250}."
     Region          224..296
                     /region_name="Disintegrin"
                     /note="Disintegrin; pfam00200"
                     /db_xref="CDD:249673"
     Site            224
                     /site_type="metal-binding"
                     /experiment="experimental evidence, no additional details
                     recorded"
                     /note="Calcium 2. {ECO:0000250}."
     Site            227
                     /site_type="metal-binding"
                     /experiment="experimental evidence, no additional details
                     recorded"
                     /note="Calcium 2. {ECO:0000250}."
     Bond            229..242
                     /bond_type="disulfide"
                     /experiment="experimental evidence, no additional details
                     recorded"
                     /note="{ECO:0000250}."
     Site            230
                     /site_type="metal-binding"
                     /experiment="experimental evidence, no additional details
                     recorded"
                     /note="Calcium 2. {ECO:0000250}."
     Bond            231..237
                     /bond_type="disulfide"
                     /experiment="experimental evidence, no additional details
                     recorded"
                     /note="{ECO:0000250}."
     Bond            241..264
                     /bond_type="disulfide"
                     /experiment="experimental evidence, no additional details
                     recorded"
                     /note="{ECO:0000250}."
     Bond            255..261
                     /bond_type="disulfide"
                     /experiment="experimental evidence, no additional details
                     recorded"
                     /note="{ECO:0000250}."
     Bond            260..286
                     /bond_type="disulfide"
                     /experiment="experimental evidence, no additional details
                     recorded"
                     /note="{ECO:0000250}."
     Bond            273..293
                     /bond_type="disulfide"
                     /experiment="experimental evidence, no additional details
                     recorded"
                     /note="{ECO:0000250}."
     Region          279..281
                     /region_name="Short sequence motif of biological interest"
                     /experiment="experimental evidence, no additional details
                     recorded"
                     /note="D/ECD-tripeptide."
     Bond            280..312
                     /bond_type="disulfide"
                     /experiment="experimental evidence, no additional details
                     recorded"
                     /note="{ECO:0000250}."
     Site            281
                     /site_type="metal-binding"
                     /experiment="experimental evidence, no additional details
                     recorded"
                     /note="Calcium 3. {ECO:0000250}."
     Site            284
                     /site_type="metal-binding"
                     /experiment="experimental evidence, no additional details
                     recorded"
                     /note="Calcium 3. {ECO:0000250}."
     Site            296
                     /site_type="metal-binding"
                     /experiment="experimental evidence, no additional details
                     recorded"
                     /note="Calcium 3. {ECO:0000250}."
     Region          300..420
                     /region_name="ACR"
                     /note="ADAM Cysteine-Rich Domain; smart00608"
                     /db_xref="CDD:214743"
     Region          302..424
                     /region_name="Compositionally biased region"
                     /experiment="experimental evidence, no additional details
                     recorded"
                     /note="Cys-rich."
     Bond            305..317
                     /bond_type="disulfide"
                     /experiment="experimental evidence, no additional details
                     recorded"
                     /note="{ECO:0000250}."
     Bond            324..374
                     /bond_type="disulfide"
                     /experiment="experimental evidence, no additional details
                     recorded"
                     /note="{ECO:0000250}."
     Bond            339..385
                     /bond_type="disulfide"
                     /experiment="experimental evidence, no additional details
                     recorded"
                     /note="{ECO:0000250}."
     Bond            352..362
                     /bond_type="disulfide"
                     /experiment="experimental evidence, no additional details
                     recorded"
                     /note="{ECO:0000250}."
     Bond            369..411
                     /bond_type="disulfide"
                     /experiment="experimental evidence, no additional details
                     recorded"
                     /note="{ECO:0000250}."
     Bond            405..417
                     /bond_type="disulfide"
                     /experiment="experimental evidence, no additional details
                     recorded"
                     /note="{ECO:0000250}."
ORIGIN      
        1 qqrylnakry vklaivadrs mvtkhngklk klrkwiyriv ntinevyrsl nilvalvyle
       61 iwskedlinv tsaakdtlas fgnwratdll krrshdaahl ltnikfdgtt vgkayvasmc
      121 qqdssvginq dhskinllva ltmahelghn lgmshdvvnt ekqcncgtcv maptisdqis
      181 klfsncsknd yenfltlykp qcilnepskt divsppvcgn ellevgeecd cgspetcqnp
      241 ccdaatcklt sgsqcakglc cdqckfsksg tecraakddc diaesctgqs adcptddlqr
      301 ngqpcgnnaq ycrkgkcpim tnqcisfygp naavapdacf dynlkgegnf ycrkeqatif
      361 pcaqkdkkcg rlfcvlgptg kriscehtys qddpdigmvl pgtkcadgkv cnsnrecvdv
      421 ntay
//
VERSION     C5H5D5.1  GI:395455158
DBSOURCE    UniProtKB: locus VM31_LACMR, accession C5H5D5;
            class: standard.
            created: Jul 11, 2012.
            sequence updated: Jul 28, 2009.
            annotation updated: Jan 7, 2015.
            xrefs: EU733642.1, ACI02290.1
            xrefs (non-sequence databases): ProteinModelPortal:C5H5D5,
            MEROPS:M12.315, GO:0005576, GO:0046872, GO:0004222, GO:0006915,
            Gene3D:3.40.390.10, Gene3D:4.10.70.10, InterPro:IPR006586,
            InterPro:IPR001762, InterPro:IPR018358, InterPro:IPR024079,
            InterPro:IPR001590, Pfam:PF08516, Pfam:PF00200, Pfam:PF01421,
            PRINTS:PR00289, SMART:SM00608, SMART:SM00050, SUPFAM:SSF57552,
            PROSITE:PS50215, PROSITE:PS00427, PROSITE:PS50214, PROSITE:PS00142
KEYWORDS    Apoptosis; Calcium; Cell adhesion impairing toxin; Disulfide bond;
            Fibrinogenolytic toxin; Glycoprotein; Hemorrhagic toxin; Hemostasis
            impairing toxin; Hydrolase; Metal-binding; Metalloprotease;
            Protease; Secreted; Toxin; Zinc.
SOURCE      Lachesis muta rhombeata
  ORGANISM  Lachesis muta rhombeata
            Eukaryota; Metazoa; Chordata; Craniata; Vertebrata; Euteleostomi;
            Lepidosauria; Squamata; Bifurcata; Unidentata; Episquamata;
            Toxicofera; Serpentes; Colubroidea; Viperidae; Crotalinae;
            Lachesis.
REFERENCE   1  (residues 1 to 421)
  AUTHORS   Tavares,N.A., Correia,J.M., Guarnieri,M.C., Lima-Filho,J.L.,
            Prieto-da-Silva,A.R. and Radis-Baptista,G.
  TITLE     Expression of mRNAs coding for VAP1/crotastatin-like
            metalloproteases in the venom glands of three South American pit
            vipers assessed by quantitative real-time PCR
  JOURNAL   Toxicon 52 (8), 897-907 (2008)
   PUBMED   18926840
  REMARK    NUCLEOTIDE SEQUENCE [MRNA].;
            TISSUE=Venom gland
COMMENT     [FUNCTION] Snake venom zinc metalloprotease that induces apoptosis
            in vascular endothelial cells (VEC), without degrading the
            extracellular matrix (it cannot cleave collagen) or inhibiting
            adhesion of VEC. Has also fibrinogenolytic and hemorrhagic
            activities (By similarity). {ECO:0000250}.
            [COFACTOR] Name=Zn(2+); Xref=ChEBI:CHEBI:29105;
            Evidence={ECO:0000250}; Note=Binds 1 zinc ion per subunit.
            {ECO:0000250}.
            [SUBUNIT] Homodimer; disulfide-linked. {ECO:0000250}.
            [SUBCELLULAR LOCATION] Secreted {ECO:0000250}.
            [TISSUE SPECIFICITY] Expressed by the venom gland.
            [SIMILARITY] Belongs to the venom metalloproteinase (M12B) family.
            P-III subfamily. P-IIIc sub-subfamily. {ECO:0000305}.
            [SIMILARITY] Contains 1 disintegrin domain.
            {ECO:0000255|PROSITE-ProRule:PRU00068}.
            [SIMILARITY] Contains 1 peptidase M12B domain.
            {ECO:0000255|PROSITE-ProRule:PRU00276}.
FEATURES             Location/Qualifiers
     source          1..421
                     /organism="Lachesis muta rhombeata"
                     /sub_species="rhombeata"
                     /db_xref="taxon:60219"
     Protein         1..421
                     /product="Zinc metalloproteinase-disintegrin-like
                     lachestatin-1"
                     /EC_number="3.4.24.-"
                     /note="Snake venom metalloprotease; Vascular
                     apoptosis-inducing protein-like; SVMP; VAP-like"
                     /UniProtKB_evidence="Evidence at transcript level"
     Region          1..421
                     /region_name="Mature chain"
                     /experiment="experimental evidence, no additional details
                     recorded"
                     /note="Zinc metalloproteinase-disintegrin-like
                     lachestatin-1. /FTId=PRO_0000418203."
     Region          10..206
                     /region_name="Domain"
                     /experiment="experimental evidence, no additional details
                     recorded"
                     /note="Peptidase M12B.
                     {ECO:0000255|PROSITE-ProRule:PRU00276}."
     Region          10..206
                     /region_name="Reprolysin"
                     /note="Reprolysin (M12B) family zinc metalloprotease;
                     pfam01421"
                     /db_xref="CDD:250606"
     Region          10..203
                     /region_name="ZnMc_adamalysin_II_like"
                     /note="Zinc-dependent metalloprotease; adamalysin_II_like
                     subfamily. Adamalysin II is a snake venom zinc
                     endopeptidase. This subfamily contains other snake venom
                     metalloproteinases, as well as membrane-anchored
                     metalloproteases belonging to the ADAM family; cd04269"
                     /db_xref="CDD:239797"
     Bond            121..201
                     /bond_type="disulfide"
                     /experiment="experimental evidence, no additional details
                     recorded"
                     /note="{ECO:0000250}."
     Site            order(146..147,150,156)
                     /site_type="active"
                     /db_xref="CDD:239797"
     Site            146
                     /site_type="metal-binding"
                     /experiment="experimental evidence, no additional details
                     recorded"
                     /note="Zinc; catalytic. {ECO:0000250}."
     Site            147
                     /site_type="active"
                     /experiment="experimental evidence, no additional details
                     recorded"
                     /note="{ECO:0000255|PROSITE-ProRule:PRU00276,
                     ECO:0000255|PROSITE-ProRule:PRU10095}."
     Site            150
                     /site_type="metal-binding"
                     /experiment="experimental evidence, no additional details
                     recorded"
                     /note="Zinc; catalytic. {ECO:0000250}."
     Site            156
                     /site_type="metal-binding"
                     /experiment="experimental evidence, no additional details
                     recorded"
                     /note="Zinc; catalytic. {ECO:0000250}."
     Bond            161..185
                     /bond_type="disulfide"
                     /experiment="experimental evidence, no additional details
                     recorded"
                     /note="{ECO:0000250}."
     Bond            163..168
                     /bond_type="disulfide"
                     /experiment="experimental evidence, no additional details
                     recorded"
                     /note="{ECO:0000250}."
     Bond            176
                     /bond_type="disulfide"
                     /experiment="experimental evidence, no additional details
                     recorded"
                     /note="Interchain (with C-365).
                     {ECO:0000255|PROSITE-ProRule:PRU00068,
                     ECO:0000255|PROSITE-ProRule:PRU00276}."
     Region          214..299
                     /region_name="Domain"
                     /experiment="experimental evidence, no additional details
                     recorded"
                     /note="Disintegrin.
                     {ECO:0000255|PROSITE-ProRule:PRU00068}."
     Site            216
                     /site_type="metal-binding"
                     /experiment="experimental evidence, no additional details
                     recorded"
                     /note="Calcium 1; via carbonyl oxygen. {ECO:0000250}."
     Bond            217..246
                     /bond_type="disulfide"
                     /experiment="experimental evidence, no additional details
                     recorded"
                     /note="{ECO:0000250}."
     Site            219
                     /site_type="metal-binding"
                     /experiment="experimental evidence, no additional details
                     recorded"
                     /note="Calcium 1. {ECO:0000250}."
     Site            221
                     /site_type="metal-binding"
                     /experiment="experimental evidence, no additional details
                     recorded"
                     /note="Calcium 1; via carbonyl oxygen. {ECO:0000250}."
     Region          223..297
                     /region_name="Disintegrin"
                     /note="Disintegrin; pfam00200"
                     /db_xref="CDD:249673"
     Site            223
                     /site_type="metal-binding"
                     /experiment="experimental evidence, no additional details
                     recorded"
                     /note="Calcium 1. {ECO:0000250}."
     Site            226
                     /site_type="metal-binding"
                     /experiment="experimental evidence, no additional details
                     recorded"
                     /note="Calcium 1. {ECO:0000250}."
     Bond            228..241
                     /bond_type="disulfide"
                     /experiment="experimental evidence, no additional details
                     recorded"
                     /note="{ECO:0000250}."
     Site            229
                     /site_type="metal-binding"
                     /experiment="experimental evidence, no additional details
                     recorded"
                     /note="Calcium 1. {ECO:0000250}."
     Bond            230..236
                     /bond_type="disulfide"
                     /experiment="experimental evidence, no additional details
                     recorded"
                     /note="{ECO:0000250}."
     Bond            240..263
                     /bond_type="disulfide"
                     /experiment="experimental evidence, no additional details
                     recorded"
                     /note="{ECO:0000250}."
     Bond            254..260
                     /bond_type="disulfide"
                     /experiment="experimental evidence, no additional details
                     recorded"
                     /note="{ECO:0000250}."
     Bond            259..285
                     /bond_type="disulfide"
                     /experiment="experimental evidence, no additional details
                     recorded"
                     /note="{ECO:0000250}."
     Bond            272..292
                     /bond_type="disulfide"
                     /experiment="experimental evidence, no additional details
                     recorded"
                     /note="{ECO:0000250}."
     Region          278..280
                     /region_name="Short sequence motif of biological interest"
                     /experiment="experimental evidence, no additional details
                     recorded"
                     /note="D/ECD-tripeptide."
     Bond            279..310
                     /bond_type="disulfide"
                     /experiment="experimental evidence, no additional details
                     recorded"
                     /note="{ECO:0000250}."
     Site            280
                     /site_type="metal-binding"
                     /experiment="experimental evidence, no additional details
                     recorded"
                     /note="Calcium 2. {ECO:0000250}."
     Site            281
                     /site_type="metal-binding"
                     /experiment="experimental evidence, no additional details
                     recorded"
                     /note="Calcium 2; via carbonyl oxygen. {ECO:0000250}."
     Site            283
                     /site_type="metal-binding"
                     /experiment="experimental evidence, no additional details
                     recorded"
                     /note="Calcium 2. {ECO:0000250}."
     Site            294
                     /site_type="metal-binding"
                     /experiment="experimental evidence, no additional details
                     recorded"
                     /note="Calcium 2. {ECO:0000250}."
     Site            295
                     /site_type="metal-binding"
                     /experiment="experimental evidence, no additional details
                     recorded"
                     /note="Calcium 2; via carbonyl oxygen. {ECO:0000250}."
     Region          298..417
                     /region_name="ACR"
                     /note="ADAM Cysteine-Rich Domain; smart00608"
                     /db_xref="CDD:214743"
     Region          300..421
                     /region_name="Compositionally biased region"
                     /experiment="experimental evidence, no additional details
                     recorded"
                     /note="Cys-rich."
     Bond            303..315
                     /bond_type="disulfide"
                     /experiment="experimental evidence, no additional details
                     recorded"
                     /note="{ECO:0000250}."
     Site            312
                     /site_type="glycosylation"
                     /experiment="experimental evidence, no additional details
                     recorded"
                     /note="N-linked (GlcNAc...). {ECO:0000255}."
     Bond            322..372
                     /bond_type="disulfide"
                     /experiment="experimental evidence, no additional details
                     recorded"
                     /note="{ECO:0000250}."
     Bond            337..383
                     /bond_type="disulfide"
                     /experiment="experimental evidence, no additional details
                     recorded"
                     /note="{ECO:0000250}."
     Bond            350..360
                     /bond_type="disulfide"
                     /experiment="experimental evidence, no additional details
                     recorded"
                     /note="{ECO:0000250}."
     Bond            367..409
                     /bond_type="disulfide"
                     /experiment="experimental evidence, no additional details
                     recorded"
                     /note="{ECO:0000250}."
     Bond            403..414
                     /bond_type="disulfide"
                     /experiment="experimental evidence, no additional details
                     recorded"
                     /note="{ECO:0000250}."
ORIGIN      
        1 eqqrylnakk yvklvlvady imylkygrsl ttlrtrmydi vniinlifqr mnihvalvgl
       61 eiwsnrdkii vqssadvtld lfakwretdl lkrkshdnaq lltginfngp taglaylsgi
      121 ckpmysagiv qdhnkvhhlv aiamahemgh nlgmdhdkdt ctcgarscvm agtlscepsy
      181 lfsdcsrreh raflikdmpq cilekplrtd vvsppvcgny fvevgeecdc gfsatcrdtc
      241 cdaatcklrq gaqcaeglcc dqcrfkgagt ecraakdecd madlctgrsa ectdrfqrng
      301 qpcqnnngyc yngtcpimrd qcialfgpna avsqdacfqf nlqgnhygyc rkeqntkiac
      361 epqdvkcgrl ycfpsspatk npcnihyspn dedkgmvlpg tkcadgkacs ngrcvdvntp
      421 y
//
     Region          199..395
                     /region_name="Domain"
                     /experiment="experimental evidence, no additional details
                     recorded"
                     /note="Peptidase M12B.
                     {ECO:0000255|PROSITE-ProRule:PRU00276}."
     Region          199..395
                     /region_name="Reprolysin"
                     /note="Reprolysin (M12B) family zinc metalloprotease;
                     pfam01421"
                     /db_xref="CDD:250606"
     Region          199..392
                     /region_name="ZnMc_adamalysin_II_like"
                     /note="Zinc-dependent metalloprotease; adamalysin_II_like
                     subfamily. Adamalysin II is a snake venom zinc
                     endopeptidase. This subfamily contains other snake venom
                     metalloproteinases, as well as membrane-anchored
                     metalloproteases belonging to the ADAM family; cd04269"
                     /db_xref="CDD:239797"
     Region          199..207
                     /region_name="Beta-strand region"
                     /experiment="experimental evidence, no additional details
                     recorded"
                     /note="{ECO:0000244|PDB:2ERO}."
     Region          209..214
                     /region_name="Helical region"
                     /experiment="experimental evidence, no additional details
                     recorded"
                     /note="{ECO:0000244|PDB:2ERO}."
     Region          215..217
                     /region_name="Hydrogen bonded turn"
                     /experiment="experimental evidence, no additional details
                     recorded"
                     /note="{ECO:0000244|PDB:2ERO}."
     Site            218
                     /site_type="glycosylation"
                     /experiment="experimental evidence, no additional details
                     recorded"
                     /note="N-linked (GlcNAc...).
                     {ECO:0000269|PubMed:16688218}."
     Region          219..238
                     /region_name="Helical region"
                     /experiment="experimental evidence, no additional details
                     recorded"
                     /note="{ECO:0000244|PDB:2ERO}."
     Region          239..241
                     /region_name="Hydrogen bonded turn"
                     /experiment="experimental evidence, no additional details
                     recorded"
                     /note="{ECO:0000244|PDB:2ERO}."
     Region          242..251
                     /region_name="Beta-strand region"
                     /experiment="experimental evidence, no additional details
                     recorded"
                     /note="{ECO:0000244|PDB:2ERO}."
     Region          264..278
                     /region_name="Helical region"
                     /experiment="experimental evidence, no additional details
                     recorded"
                     /note="{ECO:0000244|PDB:2ERO}."
     Region          279..282
                     /region_name="Hydrogen bonded turn"
                     /experiment="experimental evidence, no additional details
                     recorded"
                     /note="{ECO:0000244|PDB:2ERO}."
     Region          286..292
                     /region_name="Beta-strand region"
                     /experiment="experimental evidence, no additional details
                     recorded"
                     /note="{ECO:0000244|PDB:2ERO}."
     Region          297..299
                     /region_name="Beta-strand region"
                     /experiment="experimental evidence, no additional details
                     recorded"
                     /note="{ECO:0000244|PDB:2ERO}."
     Region          302..304
                     /region_name="Beta-strand region"
                     /experiment="experimental evidence, no additional details
                     recorded"
                     /note="{ECO:0000244|PDB:2ERO}."
     Bond            310..390
                     /bond_type="disulfide"
                     /experiment="experimental evidence, no additional details
                     recorded"
                     /note="{ECO:0000269|PubMed:16688218}."
     Region          312..314
                     /region_name="Hydrogen bonded turn"
                     /experiment="experimental evidence, no additional details
                     recorded"
                     /note="{ECO:0000244|PDB:2ERO}."
     Region          316..320
                     /region_name="Beta-strand region"
                     /experiment="experimental evidence, no additional details
                     recorded"
                     /note="{ECO:0000244|PDB:2ERO}."
     Region          323..325
                     /region_name="Beta-strand region"
                     /experiment="experimental evidence, no additional details
                     recorded"
                     /note="{ECO:0000244|PDB:2ERO}."
     Region          326..340
                     /region_name="Helical region"
                     /experiment="experimental evidence, no additional details
                     recorded"
                     /note="{ECO:0000244|PDB:2ERO}."
     Site            order(335..336,339,345)
                     /site_type="active"
                     /db_xref="CDD:239797"
     Site            335
                     /site_type="metal-binding"
                     /experiment="experimental evidence, no additional details
                     recorded"
                     /note="Zinc; catalytic."
     Site            336
                     /site_type="active"
                     /experiment="experimental evidence, no additional details
                     recorded"
                     /note="{ECO:0000255|PROSITE-ProRule:PRU00276,
                     ECO:0000255|PROSITE-ProRule:PRU10095}."
     Site            339
                     /site_type="metal-binding"
                     /experiment="experimental evidence, no additional details
                     recorded"
                     /note="Zinc; catalytic."
     Site            345
                     /site_type="metal-binding"
                     /experiment="experimental evidence, no additional details
                     recorded"
                     /note="Zinc; catalytic."
     Bond            350..374
                     /bond_type="disulfide"
                     /experiment="experimental evidence, no additional details
                     recorded"
                     /note="{ECO:0000269|PubMed:16688218}."
     Bond            352..357
                     /bond_type="disulfide"
                     /experiment="experimental evidence, no additional details
                     recorded"
                     /note="{ECO:0000269|PubMed:16688218}."
     Region          352..355
                     /region_name="Beta-strand region"
                     /experiment="experimental evidence, no additional details
                     recorded"
                     /note="{ECO:0000244|PDB:2ERO}."
     Bond            365
                     /bond_type="disulfide"
                     /experiment="experimental evidence, no additional details
                     recorded"
                     /note="Interchain (with C-365).
                     {ECO:0000255|PROSITE-ProRule:PRU00068,
                     ECO:0000255|PROSITE-ProRule:PRU00276,
                     ECO:0000269|PubMed:16688218}."
     Region          373..386
                     /region_name="Helical region"
                     /experiment="experimental evidence, no additional details
                     recorded"
                     /note="{ECO:0000244|PDB:2ERO}."
     Region          390..392
                     /region_name="Helical region"
                     /experiment="experimental evidence, no additional details
                     recorded"
                     /note="{ECO:0000244|PDB:2ERO}."
     Region          397..399
                     /region_name="Hydrogen bonded turn"
                     /experiment="experimental evidence, no additional details
                     recorded"
                     /note="{ECO:0000244|PDB:2ERO}."
     Region          403..488
                     /region_name="Domain"
                     /experiment="experimental evidence, no additional details
                     recorded"
                     /note="Disintegrin.
                     {ECO:0000255|PROSITE-ProRule:PRU00068}."
     Site            405
                     /site_type="metal-binding"
                     /experiment="experimental evidence, no additional details
                     recorded"
                     /note="Calcium 1; via carbonyl oxygen."
     Bond            406..435
                     /bond_type="disulfide"
                     /experiment="experimental evidence, no additional details
                     recorded"
                     /note="{ECO:0000269|PubMed:16688218}."
     Region          408..410
                     /region_name="Beta-strand region"
                     /experiment="experimental evidence, no additional details
                     recorded"
                     /note="{ECO:0000244|PDB:2ERO}."
     Site            408
                     /site_type="metal-binding"
                     /experiment="experimental evidence, no additional details
                     recorded"
                     /note="Calcium 1."
     Site            410
                     /site_type="metal-binding"
                     /experiment="experimental evidence, no additional details
                     recorded"
                     /note="Calcium 1; via carbonyl oxygen."
     Region          412..486
                     /region_name="Disintegrin"
                     /note="Disintegrin; pfam00200"
                     /db_xref="CDD:249673"
     Site            412
                     /site_type="metal-binding"
                     /experiment="experimental evidence, no additional details
                     recorded"
                     /note="Calcium 1."
     Site            415
                     /site_type="metal-binding"
                     /experiment="experimental evidence, no additional details
                     recorded"
                     /note="Calcium 1."
     Bond            417..430
                     /bond_type="disulfide"
                     /experiment="experimental evidence, no additional details
                     recorded"
                     /note="{ECO:0000269|PubMed:16688218}."
     Site            418
                     /site_type="metal-binding"
                     /experiment="experimental evidence, no additional details
                     recorded"
                     /note="Calcium 1."
     Bond            419..425
                     /bond_type="disulfide"
                     /experiment="experimental evidence, no additional details
                     recorded"
                     /note="{ECO:0000269|PubMed:16688218}."
     Region          422..424
                     /region_name="Hydrogen bonded turn"
                     /experiment="experimental evidence, no additional details
                     recorded"
                     /note="{ECO:0000244|PDB:2ERO}."
     Bond            429..452
                     /bond_type="disulfide"
                     /experiment="experimental evidence, no additional details
                     recorded"
                     /note="{ECO:0000269|PubMed:16688218}."
     Region          432..434
                     /region_name="Hydrogen bonded turn"
                     /experiment="experimental evidence, no additional details
                     recorded"
                     /note="{ECO:0000244|PDB:2ERO}."
     Bond            443..449
                     /bond_type="disulfide"
                     /experiment="experimental evidence, no additional details
                     recorded"
                     /note="{ECO:0000269|PubMed:16688218}."
     Region          444..446
                     /region_name="Beta-strand region"
                     /experiment="experimental evidence, no additional details
                     recorded"
                     /note="{ECO:0000244|PDB:2ERO}."
     Bond            448..474
                     /bond_type="disulfide"
                     /experiment="experimental evidence, no additional details
                     recorded"
                     /note="{ECO:0000269|PubMed:16688218}."
     Region          460..462
                     /region_name="Beta-strand region"
                     /experiment="experimental evidence, no additional details
                     recorded"
                     /note="{ECO:0000244|PDB:2ERO}."
     Bond            461..481
                     /bond_type="disulfide"
                     /experiment="experimental evidence, no additional details
                     recorded"
                     /note="{ECO:0000269|PubMed:16688218}."
     Region          465..469
                     /region_name="Beta-strand region"
                     /experiment="experimental evidence, no additional details
                     recorded"
                     /note="{ECO:0000244|PDB:2ERP}."
     Region          467..469
                     /region_name="Short sequence motif of biological interest"
                     /experiment="experimental evidence, no additional details
                     recorded"
                     /note="D/ECD-tripeptide."
     Bond            468..499
                     /bond_type="disulfide"
                     /experiment="experimental evidence, no additional details
                     recorded"
                     /note="{ECO:0000269|PubMed:16688218}."
     Site            469
                     /site_type="metal-binding"
                     /experiment="experimental evidence, no additional details
                     recorded"
                     /note="Calcium 2."
     Site            470
                     /site_type="metal-binding"
                     /experiment="experimental evidence, no additional details
                     recorded"
                     /note="Calcium 2; via carbonyl oxygen."
     Site            472
                     /site_type="metal-binding"
                     /experiment="experimental evidence, no additional details
                     recorded"
                     /note="Calcium 2."
     Site            483
                     /site_type="metal-binding"
                     /experiment="experimental evidence, no additional details
                     recorded"
                     /note="Calcium 2."
     Site            484
                     /site_type="metal-binding"
                     /experiment="experimental evidence, no additional details
                     recorded"
                     /note="Calcium 2; via carbonyl oxygen."
     Region          487..606
                     /region_name="ACR"
                     /note="ADAM Cysteine-Rich Domain; smart00608"
                     /db_xref="CDD:214743"
     Region          489..610
                     /region_name="Compositionally biased region"
                     /experiment="experimental evidence, no additional details
                     recorded"
                     /note="Cys-rich."
     Bond            492..504
                     /bond_type="disulfide"
                     /experiment="experimental evidence, no additional details
                     recorded"
                     /note="{ECO:0000269|PubMed:16688218}."
     Region          493..496
                     /region_name="Hydrogen bonded turn"
                     /experiment="experimental evidence, no additional details
                     recorded"
                     /note="{ECO:0000244|PDB:2ERO}."
     Region          507..515
                     /region_name="Helical region"
                     /experiment="experimental evidence, no additional details
                     recorded"
                     /note="{ECO:0000244|PDB:2ERO}."
     Bond            511..561
                     /bond_type="disulfide"
                     /experiment="experimental evidence, no additional details
                     recorded"
                     /note="{ECO:0000269|PubMed:16688218}."
     Region          524..531
                     /region_name="Helical region"
                     /experiment="experimental evidence, no additional details
                     recorded"
                     /note="{ECO:0000244|PDB:2ERO}."
     Bond            526..572
                     /bond_type="disulfide"
                     /experiment="experimental evidence, no additional details
                     recorded"
                     /note="{ECO:0000269|PubMed:16688218}."
     Region          534..536
                     /region_name="Beta-strand region"
                     /experiment="experimental evidence, no additional details
                     recorded"
                     /note="{ECO:0000244|PDB:2ERO}."
     Bond            539..549
                     /bond_type="disulfide"
                     /experiment="experimental evidence, no additional details
                     recorded"
                     /note="{ECO:0000269|PubMed:16688218}."
     Region          539..547
                     /region_name="Beta-strand region"
                     /experiment="experimental evidence, no additional details
                     recorded"
                     /note="{ECO:0000244|PDB:2ERO}."
     Region          551..556
                     /region_name="Helical region"
                     /experiment="experimental evidence, no additional details
                     recorded"
                     /note="{ECO:0000244|PDB:2ERO}."
     Bond            556..598
                     /bond_type="disulfide"
                     /experiment="experimental evidence, no additional details
                     recorded"
                     /note="{ECO:0000269|PubMed:16688218}."
     Region          581..584
                     /region_name="Hydrogen bonded turn"
                     /experiment="experimental evidence, no additional details
                     recorded"
                     /note="{ECO:0000244|PDB:2ERO}."
     Region          591..593
                     /region_name="Beta-strand region"
                     /experiment="experimental evidence, no additional details
                     recorded"
                     /note="{ECO:0000244|PDB:2ERO}."
     Bond            592..603
                     /bond_type="disulfide"
                     /experiment="experimental evidence, no additional details
                     recorded"
                     /note="{ECO:0000269|PubMed:16688218}."
     Region          596..605
                     /region_name="Beta-strand region"
                     /experiment="experimental evidence, no additional details
                     recorded"
                     /note="{ECO:0000244|PDB:2ERO}."
ORIGIN      
        1 miqvllvtis lavfpyqgss vilesgnvnd yevvyprkvt alpkgavqpk yedamqyefk
       61 vngepvvlhl eknkglfsed ysethyspdg reittyppve dhcyyhgrie ndadstasis
      121 acnglkghfk lqgemyliep lklpdseaha vfkyenveke deapkmcgvt qnwesyepik
      181 kasqsnltpe qqrylnakky vklflvadyi mylkygrnlt avrtrmydiv nvitpiyhrm
      241 nihvalvgle iwsntdkiiv qssadvtldl fakwratdll srkshdnaql ltginfngpt
      301 aglgylggic ntmysagivq dhskihhlva iamahemghn lgmdhdkdtc tcgtrpcvma
      361 galsceasfl fsdcsqkdhr efliknmpqc ilkkplktdv vspavcgnyf vevgeecdcg
      421 sprtcrdpcc dattcklrqg aqcaeglccd qcrfkgagte craakdecdm advctgrsae
      481 ctdrfqrngq pcknnngycy ngkcpimadq cialfgpgat vsqdacfqfn regnhygycr
      541 keqntkiace pqdvkcgrly cfpnspenkn pcniyyspnd edkgmvlpgt kcadrkacsn
      601 gqcvdvttpy
//
VERSION     J3SDW6.1  GI:597502328
DBSOURCE    UniProtKB: locus VM32D_CROAD, accession J3SDW6;
            class: standard.
            created: Mar 19, 2014.
            sequence updated: Oct 31, 2012.
            annotation updated: Jan 7, 2015.
            xrefs: JU173710.1, AFJ49236.1
            xrefs (non-sequence databases): ProteinModelPortal:J3SDW6,
            GO:0005576, GO:0004222, GO:0008270, Gene3D:3.40.390.10,
            Gene3D:4.10.70.10, InterPro:IPR006586, InterPro:IPR001762,
            InterPro:IPR018358, InterPro:IPR024079, InterPro:IPR001590,
            InterPro:IPR002870, Pfam:PF08516, Pfam:PF00200, Pfam:PF01562,
            Pfam:PF01421, PRINTS:PR00289, SMART:SM00608, SMART:SM00050,
            SUPFAM:SSF57552, PROSITE:PS50215, PROSITE:PS00427, PROSITE:PS50214
KEYWORDS    Calcium; Cell adhesion impairing toxin; Direct protein sequencing;
            Disulfide bond; Glycoprotein; Hemostasis impairing toxin;
            Hydrolase; Metal-binding; Metalloprotease; Protease; Secreted;
            Signal; Toxin; Zinc; Zymogen.
SOURCE      Crotalus adamanteus (eastern diamondback rattlesnake)
  ORGANISM  Crotalus adamanteus
            Eukaryota; Metazoa; Chordata; Craniata; Vertebrata; Euteleostomi;
            Lepidosauria; Squamata; Bifurcata; Unidentata; Episquamata;
            Toxicofera; Serpentes; Colubroidea; Viperidae; Crotalinae;
            Crotalus.
REFERENCE   1  (residues 1 to 612)
  AUTHORS   Rokyta,D.R., Lemmon,A.R., Margres,M.J. and Aronow,K.
  TITLE     The venom-gland transcriptome of the eastern diamondback
[truncated: 976,348 more chars]
