# Supplementary material for: Venomix: a simple bioinformatic pipeline for identifying and characterizing toxin gene candidates from transcriptomic data
Source: PeerJ. 2018 Jul 31;6:e5361. doi: 10.7717/peerj.5361 (PMC6074769; doi:10.7717/peerj.5361)
Supplement: Supplemental Information 3 [file peerj-06-5361-s003.gz › FinalOutput_E-20/Zinc_metalloproteinase-disintegrin-like_VAP2B_272/rsemfile_expressioninfo.txt]

transcript_id	gene_id	length	effective_length	expected_count	TPM	FPKM	IsoPct
../../../DE_Analysis/Echis_coloratus_Scent_gland1/RSEM.isoforms.results	TRINITY_DN608_c0_g1_i1	TRINITY_DN608_c0_g1_i1	321	93.23	0.00	0.00	0.00	0.00
../../../DE_Analysis/Echis_coloratus_Scent_gland1/RSEM.isoforms.results	TRINITY_DN608_c0_g2_i1	TRINITY_DN608_c0_g2_i1	321	93.23	0.00	0.00	0.00	0.00
../../../DE_Analysis/Echis_coloratus_Scent_gland1/RSEM.isoforms.results	TRINITY_DN1391_c0_g1_i1	TRINITY_DN1391_c0_g1_i1	879	651.20	50.00	3.66	3.55	100.00
../../../DE_Analysis/Echis_coloratus_Scent_gland1/RSEM.isoforms.results	TRINITY_DN3040_c0_g1_i1	TRINITY_DN3040_c0_g1_i1	341	113.23	12.00	5.05	4.89	100.00
../../../DE_Analysis/Echis_coloratus_Scent_gland1/RSEM.isoforms.results	TRINITY_DN17340_c0_g1_i3	TRINITY_DN17340_c0_g1_i3	1883	1655.20	0.00	0.00	0.00	0.00
../../../DE_Analysis/Echis_coloratus_Scent_gland1/RSEM.isoforms.results	TRINITY_DN17340_c0_g1_i4	TRINITY_DN17340_c0_g1_i4	1569	1341.20	25.00	0.89	0.86	100.00
../../../DE_Analysis/Echis_coloratus_Scent_gland1/RSEM.isoforms.results	TRINITY_DN24586_c0_g1_i1	TRINITY_DN24586_c0_g1_i1	2920	2692.20	361.00	6.39	6.19	100.00
../../../DE_Analysis/Echis_coloratus_Scent_gland1/RSEM.isoforms.results	TRINITY_DN26478_c0_g1_i2	TRINITY_DN26478_c0_g1_i2	4088	3860.20	383.72	4.74	4.59	100.00
../../../DE_Analysis/Echis_coloratus_Scent_gland1/RSEM.isoforms.results	TRINITY_DN27053_c0_g1_i1	TRINITY_DN27053_c0_g1_i1	313	85.23	1.00	0.56	0.54	100.00
../../../DE_Analysis/Echis_coloratus_Scent_gland1/RSEM.isoforms.results	TRINITY_DN27053_c0_g2_i1	TRINITY_DN27053_c0_g2_i1	768	540.20	0.00	0.00	0.00	0.00
../../../DE_Analysis/Echis_coloratus_Scent_gland1/RSEM.isoforms.results	TRINITY_DN27053_c0_g2_i2	TRINITY_DN27053_c0_g2_i2	768	540.20	0.00	0.00	0.00	0.00
../../../DE_Analysis/Echis_coloratus_Scent_gland1/RSEM.isoforms.results	TRINITY_DN27053_c0_g2_i3	TRINITY_DN27053_c0_g2_i3	434	206.21	0.00	0.00	0.00	0.00
../../../DE_Analysis/Echis_coloratus_Scent_gland1/RSEM.isoforms.results	TRINITY_DN28724_c0_g1_i1	TRINITY_DN28724_c0_g1_i1	4028	3800.20	339.59	4.26	4.13	100.00
../../../DE_Analysis/Echis_coloratus_Scent_gland1/RSEM.isoforms.results	TRINITY_DN28724_c0_g1_i2	TRINITY_DN28724_c0_g1_i2	4032	3804.20	86.41	1.08	1.05	100.00
../../../DE_Analysis/Echis_coloratus_Scent_gland1/RSEM.isoforms.results	TRINITY_DN28724_c0_g1_i2	TRINITY_DN28724_c0_g1_i2	4032	3804.20	86.41	1.08	1.05	100.00
../../../DE_Analysis/Echis_coloratus_Scent_gland1/RSEM.isoforms.results	TRINITY_DN30039_c0_g1_i1	TRINITY_DN30039_c0_g1_i1	2906	2678.20	68.51	1.22	1.18	100.00
../../../DE_Analysis/Echis_coloratus_Scent_gland1/RSEM.isoforms.results	TRINITY_DN30039_c0_g1_i2	TRINITY_DN30039_c0_g1_i2	2793	2565.20	6.49	0.12	0.12	100.00
../../../DE_Analysis/Echis_coloratus_Scent_gland1/RSEM.isoforms.results	TRINITY_DN31382_c0_g1_i1	TRINITY_DN31382_c0_g1_i1	4774	4546.20	3130.00	32.83	31.79	100.00
../../../DE_Analysis/Echis_coloratus_Scent_gland1/RSEM.isoforms.results	TRINITY_DN33771_c2_g1_i1	TRINITY_DN33771_c2_g1_i1	3032	2804.20	130.09	2.21	2.14	100.00
../../../DE_Analysis/Echis_coloratus_Scent_gland1/RSEM.isoforms.results	TRINITY_DN33771_c2_g1_i2	TRINITY_DN33771_c2_g1_i2	3347	3119.20	36.09	0.55	0.53	100.00
../../../DE_Analysis/Echis_coloratus_Scent_gland1/RSEM.isoforms.results	TRINITY_DN33771_c2_g1_i2	TRINITY_DN33771_c2_g1_i2	3347	3119.20	36.09	0.55	0.53	100.00
../../../DE_Analysis/Echis_coloratus_Scent_gland1/RSEM.isoforms.results	TRINITY_DN33771_c2_g1_i3	TRINITY_DN33771_c2_g1_i3	3100	2872.20	59.28	0.98	0.95	100.00
../../../DE_Analysis/Echis_coloratus_Scent_gland1/RSEM.isoforms.results	TRINITY_DN33771_c2_g1_i3	TRINITY_DN33771_c2_g1_i3	3100	2872.20	59.28	0.98	0.95	100.00
../../../DE_Analysis/Echis_coloratus_Scent_gland1/RSEM.isoforms.results	TRINITY_DN33771_c2_g1_i4	TRINITY_DN33771_c2_g1_i4	3279	3051.20	61.55	0.96	0.93	100.00
../../../DE_Analysis/Echis_coloratus_Scent_gland1/RSEM.isoforms.results	TRINITY_DN34505_c6_g1_i1	TRINITY_DN34505_c6_g1_i1	444	216.21	1.00	0.22	0.21	100.00
../../../DE_Analysis/Echis_coloratus_Scent_gland1/RSEM.isoforms.results	TRINITY_DN34505_c6_g4_i1	TRINITY_DN34505_c6_g4_i1	526	298.21	0.00	0.00	0.00	0.00
../../../DE_Analysis/Echis_coloratus_Scent_gland1/RSEM.isoforms.results	TRINITY_DN34505_c7_g1_i3	TRINITY_DN34505_c7_g1_i3	874	646.20	24.00	1.77	1.71	100.00
../../../DE_Analysis/Echis_coloratus_Scent_gland1/RSEM.isoforms.results	TRINITY_DN34505_c7_g6_i1	TRINITY_DN34505_c7_g6_i1	573	345.21	0.00	0.00	0.00	0.00
../../../DE_Analysis/Echis_coloratus_Scent_gland1/RSEM.isoforms.results	TRINITY_DN34649_c0_g2_i2	TRINITY_DN34649_c0_g2_i2	4074	3846.20	69.62	0.86	0.84	100.00
../../../DE_Analysis/Echis_coloratus_Scent_gland1/RSEM.isoforms.results	TRINITY_DN34649_c0_g2_i5	TRINITY_DN34649_c0_g2_i5	4073	3845.20	186.09	2.31	2.23	100.00
../../../DE_Analysis/Echis_coloratus_Scent_gland1/RSEM.isoforms.results	TRINITY_DN35594_c0_g2_i1	TRINITY_DN35594_c0_g2_i1	314	86.23	0.00	0.00	0.00	0.00
../../../DE_Analysis/Echis_coloratus_Scent_gland1/RSEM.isoforms.results	TRINITY_DN35594_c0_g2_i10	TRINITY_DN35594_c0_g2_i10	1505	1277.20	0.00	0.00	0.00	0.00
../../../DE_Analysis/Echis_coloratus_Scent_gland1/RSEM.isoforms.results	TRINITY_DN35594_c0_g2_i11	TRINITY_DN35594_c0_g2_i11	1496	1268.20	3.00	0.11	0.11	100.00
../../../DE_Analysis/Echis_coloratus_Scent_gland1/RSEM.isoforms.results	TRINITY_DN35594_c0_g2_i12	TRINITY_DN35594_c0_g2_i12	1118	890.20	0.00	0.00	0.00	0.00
../../../DE_Analysis/Echis_coloratus_Scent_gland1/RSEM.isoforms.results	TRINITY_DN35594_c0_g2_i13	TRINITY_DN35594_c0_g2_i13	1018	790.20	0.00	0.00	0.00	0.00
../../../DE_Analysis/Echis_coloratus_Scent_gland1/RSEM.isoforms.results	TRINITY_DN35594_c0_g2_i14	TRINITY_DN35594_c0_g2_i14	786	558.20	0.00	0.00	0.00	0.00
../../../DE_Analysis/Echis_coloratus_Scent_gland1/RSEM.isoforms.results	TRINITY_DN35594_c0_g2_i15	TRINITY_DN35594_c0_g2_i15	358	130.22	0.00	0.00	0.00	0.00
../../../DE_Analysis/Echis_coloratus_Scent_gland1/RSEM.isoforms.results	TRINITY_DN35594_c0_g2_i16	TRINITY_DN35594_c0_g2_i16	269	41.31	0.00	0.00	0.00	0.00
../../../DE_Analysis/Echis_coloratus_Scent_gland1/RSEM.isoforms.results	TRINITY_DN35594_c0_g2_i17	TRINITY_DN35594_c0_g2_i17	1216	988.20	2.44	0.12	0.11	100.00
../../../DE_Analysis/Echis_coloratus_Scent_gland1/RSEM.isoforms.results	TRINITY_DN35594_c0_g2_i18	TRINITY_DN35594_c0_g2_i18	1061	833.20	0.00	0.00	0.00	0.00
../../../DE_Analysis/Echis_coloratus_Scent_gland1/RSEM.isoforms.results	TRINITY_DN35594_c0_g2_i2	TRINITY_DN35594_c0_g2_i2	1493	1265.20	8.00	0.30	0.29	100.00
../../../DE_Analysis/Echis_coloratus_Scent_gland1/RSEM.isoforms.results	TRINITY_DN35594_c0_g2_i3	TRINITY_DN35594_c0_g2_i3	1011	783.20	0.00	0.00	0.00	0.00
../../../DE_Analysis/Echis_coloratus_Scent_gland1/RSEM.isoforms.results	TRINITY_DN35594_c0_g2_i5	TRINITY_DN35594_c0_g2_i5	1511	1283.20	0.00	0.00	0.00	100.00
../../../DE_Analysis/Echis_coloratus_Scent_gland1/RSEM.isoforms.results	TRINITY_DN35594_c0_g2_i6	TRINITY_DN35594_c0_g2_i6	1490	1262.20	0.00	0.00	0.00	0.00
../../../DE_Analysis/Echis_coloratus_Scent_gland1/RSEM.isoforms.results	TRINITY_DN35594_c0_g2_i7	TRINITY_DN35594_c0_g2_i7	773	545.20	15.00	1.31	1.27	100.00
../../../DE_Analysis/Echis_coloratus_Scent_gland1/RSEM.isoforms.results	TRINITY_DN35594_c0_g2_i8	TRINITY_DN35594_c0_g2_i8	1137	909.20	5.56	0.29	0.28	100.00
../../../DE_Analysis/Echis_coloratus_Scent_gland1/RSEM.isoforms.results	TRINITY_DN35594_c0_g2_i9	TRINITY_DN35594_c0_g2_i9	578	350.21	4.00	0.54	0.53	100.00
../../../DE_Analysis/Echis_coloratus_Scent_gland1/RSEM.isoforms.results	TRINITY_DN35594_c0_g2_i10	TRINITY_DN35594_c0_g2_i10	1505	1277.20	0.00	0.00	0.00	0.00
../../../DE_Analysis/Echis_coloratus_Scent_gland1/RSEM.isoforms.results	TRINITY_DN35594_c0_g2_i11	TRINITY_DN35594_c0_g2_i11	1496	1268.20	3.00	0.11	0.11	100.00
../../../DE_Analysis/Echis_coloratus_Scent_gland1/RSEM.isoforms.results	TRINITY_DN35594_c0_g2_i12	TRINITY_DN35594_c0_g2_i12	1118	890.20	0.00	0.00	0.00	0.00
../../../DE_Analysis/Echis_coloratus_Scent_gland1/RSEM.isoforms.results	TRINITY_DN35594_c0_g2_i13	TRINITY_DN35594_c0_g2_i13	1018	790.20	0.00	0.00	0.00	0.00
../../../DE_Analysis/Echis_coloratus_Scent_gland1/RSEM.isoforms.results	TRINITY_DN35594_c0_g2_i14	TRINITY_DN35594_c0_g2_i14	786	558.20	0.00	0.00	0.00	0.00
../../../DE_Analysis/Echis_coloratus_Scent_gland1/RSEM.isoforms.results	TRINITY_DN35594_c0_g2_i15	TRINITY_DN35594_c0_g2_i15	358	130.22	0.00	0.00	0.00	0.00
../../../DE_Analysis/Echis_coloratus_Scent_gland1/RSEM.isoforms.results	TRINITY_DN35594_c0_g2_i17	TRINITY_DN35594_c0_g2_i17	1216	988.20	2.44	0.12	0.11	100.00
../../../DE_Analysis/Echis_coloratus_Scent_gland1/RSEM.isoforms.results	TRINITY_DN35594_c0_g2_i18	TRINITY_DN35594_c0_g2_i18	1061	833.20	0.00	0.00	0.00	0.00
../../../DE_Analysis/Echis_coloratus_Scent_gland1/RSEM.isoforms.results	TRINITY_DN35594_c0_g3_i1	TRINITY_DN35594_c0_g3_i1	427	199.21	0.00	0.00	0.00	0.00
../../../DE_Analysis/Echis_coloratus_Scent_gland1/RSEM.isoforms.results	TRINITY_DN35594_c0_g5_i1	TRINITY_DN35594_c0_g5_i1	316	88.23	0.00	0.00	0.00	0.00
../../../DE_Analysis/Echis_coloratus_Scent_gland1/RSEM.isoforms.results	TRINITY_DN35594_c0_g5_i10	TRINITY_DN35594_c0_g5_i10	511	283.21	0.00	0.00	0.00	0.00
../../../DE_Analysis/Echis_coloratus_Scent_gland1/RSEM.isoforms.results	TRINITY_DN35594_c0_g5_i11	TRINITY_DN35594_c0_g5_i11	538	310.21	1.00	0.15	0.15	100.00
../../../DE_Analysis/Echis_coloratus_Scent_gland1/RSEM.isoforms.results	TRINITY_DN35594_c0_g5_i12	TRINITY_DN35594_c0_g5_i12	289	61.24	0.00	0.00	0.00	0.00
../../../DE_Analysis/Echis_coloratus_Scent_gland1/RSEM.isoforms.results	TRINITY_DN35594_c0_g5_i13	TRINITY_DN35594_c0_g5_i13	280	52.25	0.00	0.00	0.00	0.00
../../../DE_Analysis/Echis_coloratus_Scent_gland1/RSEM.isoforms.results	TRINITY_DN35594_c0_g5_i14	TRINITY_DN35594_c0_g5_i14	517	289.21	0.00	0.00	0.00	0.00
../../../DE_Analysis/Echis_coloratus_Scent_gland1/RSEM.isoforms.results	TRINITY_DN35594_c0_g5_i15	TRINITY_DN35594_c0_g5_i15	504	276.21	0.00	0.00	0.00	0.00
../../../DE_Analysis/Echis_coloratus_Scent_gland1/RSEM.isoforms.results	TRINITY_DN35594_c0_g5_i5	TRINITY_DN35594_c0_g5_i5	483	255.21	0.00	0.00	0.00	0.00
../../../DE_Analysis/Echis_coloratus_Scent_gland1/RSEM.isoforms.results	TRINITY_DN35594_c0_g5_i6	TRINITY_DN35594_c0_g5_i6	490	262.21	0.00	0.00	0.00	0.00
../../../DE_Analysis/Echis_coloratus_Scent_gland1/RSEM.isoforms.results	TRINITY_DN35594_c0_g5_i7	TRINITY_DN35594_c0_g5_i7	324	96.23	0.00	0.00	0.00	0.00
../../../DE_Analysis/Echis_coloratus_Scent_gland1/RSEM.isoforms.results	TRINITY_DN35594_c0_g5_i10	TRINITY_DN35594_c0_g5_i10	511	283.21	0.00	0.00	0.00	0.00
../../../DE_Analysis/Echis_coloratus_Scent_gland1/RSEM.isoforms.results	TRINITY_DN35594_c0_g5_i11	TRINITY_DN35594_c0_g5_i11	538	310.21	1.00	0.15	0.15	100.00
../../../DE_Analysis/Echis_coloratus_Scent_gland1/RSEM.isoforms.results	TRINITY_DN35594_c0_g5_i14	TRINITY_DN35594_c0_g5_i14	517	289.21	0.00	0.00	0.00	0.00
../../../DE_Analysis/Echis_coloratus_Scent_gland1/RSEM.isoforms.results	TRINITY_DN35594_c0_g5_i15	TRINITY_DN35594_c0_g5_i15	504	276.21	0.00	0.00	0.00	0.00
../../../DE_Analysis/Echis_coloratus_Scent_gland1/RSEM.isoforms.results	TRINITY_DN36324_c0_g1_i1	TRINITY_DN36324_c0_g1_i1	499	271.21	2.00	0.35	0.34	100.00
../../../DE_Analysis/Echis_coloratus_Scent_gland1/RSEM.isoforms.results	TRINITY_DN62713_c0_g1_i1	TRINITY_DN62713_c0_g1_i1	339	111.23	0.00	0.00	0.00	0.00
../../../DE_Analysis/Echis_coloratus_Scent_gland1/RSEM.isoforms.results	TRINITY_DN62713_c0_g2_i1	TRINITY_DN62713_c0_g2_i1	300	72.24	0.00	0.00	0.00	0.00
../../../DE_Analysis/Echis_coloratus_Scent_gland1/RSEM.isoforms.results	TRINITY_DN72249_c0_g1_i1	TRINITY_DN72249_c0_g1_i1	344	116.22	11.00	4.51	4.37	100.00
../../../DE_Analysis/Echis_coloratus_Scent_gland1/RSEM.isoforms.results	TRINITY_DN75888_c0_g1_i1	TRINITY_DN75888_c0_g1_i1	1234	1006.20	95.00	4.50	4.36	100.00
../../../DE_Analysis/Echis_coloratus_Scent_gland1/RSEM.isoforms.results	TRINITY_DN77335_c0_g1_i1	TRINITY_DN77335_c0_g1_i1	451	223.21	0.00	0.00	0.00	0.00
../../../DE_Analysis/Echis_coloratus_Scent_gland1/RSEM.isoforms.results	TRINITY_DN78133_c0_g1_i1	TRINITY_DN78133_c0_g1_i1	776	548.20	8.00	0.70	0.67	100.00
../../../DE_Analysis/Echis_coloratus_Scent_gland1/RSEM.isoforms.results	TRINITY_DN83958_c0_g1_i1	TRINITY_DN83958_c0_g1_i1	410	182.21	2.00	0.52	0.51	100.00
../../../DE_Analysis/Echis_coloratus_Scent_gland1/RSEM.isoforms.results	TRINITY_DN86943_c0_g1_i1	TRINITY_DN86943_c0_g1_i1	1011	783.20	9.00	0.55	0.53	100.00
../../../DE_Analysis/Echis_coloratus_Scent_gland1/RSEM.isoforms.results	TRINITY_DN98431_c0_g1_i1	TRINITY_DN98431_c0_g1_i1	312	84.23	0.00	0.00	0.00	0.00
transcript_id	gene_id	length	effective_length	expected_count	TPM	FPKM	IsoPct
../../../DE_Analysis/Echis_coloratus_Skin1/RSEM.isoforms.results	TRINITY_DN608_c0_g1_i1	TRINITY_DN608_c0_g1_i1	321	94.95	0.00	0.00	0.00	0.00
../../../DE_Analysis/Echis_coloratus_Skin1/RSEM.isoforms.results	TRINITY_DN608_c0_g2_i1	TRINITY_DN608_c0_g2_i1	321	94.95	0.00	0.00	0.00	0.00
../../../DE_Analysis/Echis_coloratus_Skin1/RSEM.isoforms.results	TRINITY_DN1391_c0_g1_i1	TRINITY_DN1391_c0_g1_i1	879	652.92	2.00	0.21	0.27	100.00
../../../DE_Analysis/Echis_coloratus_Skin1/RSEM.isoforms.results	TRINITY_DN3040_c0_g1_i1	TRINITY_DN3040_c0_g1_i1	341	114.95	0.00	0.00	0.00	0.00
../../../DE_Analysis/Echis_coloratus_Skin1/RSEM.isoforms.results	TRINITY_DN17340_c0_g1_i3	TRINITY_DN17340_c0_g1_i3	1883	1656.92	0.00	0.00	0.00	0.00
../../../DE_Analysis/Echis_coloratus_Skin1/RSEM.isoforms.results	TRINITY_DN17340_c0_g1_i4	TRINITY_DN17340_c0_g1_i4	1569	1342.92	0.00	0.00	0.00	0.00
../../../DE_Analysis/Echis_coloratus_Skin1/RSEM.isoforms.results	TRINITY_DN24586_c0_g1_i1	TRINITY_DN24586_c0_g1_i1	2920	2693.92	54.00	1.34	1.76	100.00
../../../DE_Analysis/Echis_coloratus_Skin1/RSEM.isoforms.results	TRINITY_DN26478_c0_g1_i2	TRINITY_DN26478_c0_g1_i2	4088	3861.92	2.32	0.04	0.05	100.00
../../../DE_Analysis/Echis_coloratus_Skin1/RSEM.isoforms.results	TRINITY_DN27053_c0_g1_i1	TRINITY_DN27053_c0_g1_i1	313	86.95	0.00	0.00	0.00	0.00
../../../DE_Analysis/Echis_coloratus_Skin1/RSEM.isoforms.results	TRINITY_DN27053_c0_g2_i1	TRINITY_DN27053_c0_g2_i1	768	541.92	0.00	0.00	0.00	0.00
../../../DE_Analysis/Echis_coloratus_Skin1/RSEM.isoforms.results	TRINITY_DN27053_c0_g2_i2	TRINITY_DN27053_c0_g2_i2	768	541.92	0.00	0.00	0.00	0.00
../../../DE_Analysis/Echis_coloratus_Skin1/RSEM.isoforms.results	TRINITY_DN27053_c0_g2_i3	TRINITY_DN27053_c0_g2_i3	434	207.93	0.00	0.00	0.00	0.00
../../../DE_Analysis/Echis_coloratus_Skin1/RSEM.isoforms.results	TRINITY_DN28724_c0_g1_i1	TRINITY_DN28724_c0_g1_i1	4028	3801.92	32.00	0.56	0.74	100.00
../../../DE_Analysis/Echis_coloratus_Skin1/RSEM.isoforms.results	TRINITY_DN28724_c0_g1_i2	TRINITY_DN28724_c0_g1_i2	4032	3805.92	0.00	0.00	0.00	100.00
../../../DE_Analysis/Echis_coloratus_Skin1/RSEM.isoforms.results	TRINITY_DN28724_c0_g1_i2	TRINITY_DN28724_c0_g1_i2	4032	3805.92	0.00	0.00	0.00	100.00
../../../DE_Analysis/Echis_coloratus_Skin1/RSEM.isoforms.results	TRINITY_DN30039_c0_g1_i1	TRINITY_DN30039_c0_g1_i1	2906	2679.92	10.00	0.25	0.33	100.00
../../../DE_Analysis/Echis_coloratus_Skin1/RSEM.isoforms.results	TRINITY_DN30039_c0_g1_i2	TRINITY_DN30039_c0_g1_i2	2793	2566.92	0.00	0.00	0.00	0.00
../../../DE_Analysis/Echis_coloratus_Skin1/RSEM.isoforms.results	TRINITY_DN31382_c0_g1_i1	TRINITY_DN31382_c0_g1_i1	4774	4547.92	632.00	9.31	12.19	100.00
../../../DE_Analysis/Echis_coloratus_Skin1/RSEM.isoforms.results	TRINITY_DN33771_c2_g1_i1	TRINITY_DN33771_c2_g1_i1	3032	2805.92	0.00	0.00	0.00	100.00
../../../DE_Analysis/Echis_coloratus_Skin1/RSEM.isoforms.results	TRINITY_DN33771_c2_g1_i2	TRINITY_DN33771_c2_g1_i2	3347	3120.92	0.00	0.00	0.00	100.00
../../../DE_Analysis/Echis_coloratus_Skin1/RSEM.isoforms.results	TRINITY_DN33771_c2_g1_i2	TRINITY_DN33771_c2_g1_i2	3347	3120.92	0.00	0.00	0.00	100.00
../../../DE_Analysis/Echis_coloratus_Skin1/RSEM.isoforms.results	TRINITY_DN33771_c2_g1_i3	TRINITY_DN33771_c2_g1_i3	3100	2873.92	0.00	0.00	0.00	0.00
../../../DE_Analysis/Echis_coloratus_Skin1/RSEM.isoforms.results	TRINITY_DN33771_c2_g1_i3	TRINITY_DN33771_c2_g1_i3	3100	2873.92	0.00	0.00	0.00	0.00
../../../DE_Analysis/Echis_coloratus_Skin1/RSEM.isoforms.results	TRINITY_DN33771_c2_g1_i4	TRINITY_DN33771_c2_g1_i4	3279	3052.92	48.00	1.05	1.38	100.00
../../../DE_Analysis/Echis_coloratus_Skin1/RSEM.isoforms.results	TRINITY_DN34505_c6_g1_i1	TRINITY_DN34505_c6_g1_i1	444	217.93	2.00	0.61	0.80	100.00
../../../DE_Analysis/Echis_coloratus_Skin1/RSEM.isoforms.results	TRINITY_DN34505_c6_g4_i1	TRINITY_DN34505_c6_g4_i1	526	299.93	0.00	0.00	0.00	0.00
../../../DE_Analysis/Echis_coloratus_Skin1/RSEM.isoforms.results	TRINITY_DN34505_c7_g1_i3	TRINITY_DN34505_c7_g1_i3	874	647.92	2.00	0.21	0.27	100.00
../../../DE_Analysis/Echis_coloratus_Skin1/RSEM.isoforms.results	TRINITY_DN34505_c7_g6_i1	TRINITY_DN34505_c7_g6_i1	573	346.92	8.00	1.54	2.02	100.00
../../../DE_Analysis/Echis_coloratus_Skin1/RSEM.isoforms.results	TRINITY_DN34649_c0_g2_i2	TRINITY_DN34649_c0_g2_i2	4074	3847.92	42.25	0.74	0.96	100.00
../../../DE_Analysis/Echis_coloratus_Skin1/RSEM.isoforms.results	TRINITY_DN34649_c0_g2_i5	TRINITY_DN34649_c0_g2_i5	4073	3846.92	39.22	0.68	0.89	100.00
../../../DE_Analysis/Echis_coloratus_Skin1/RSEM.isoforms.results	TRINITY_DN35594_c0_g2_i1	TRINITY_DN35594_c0_g2_i1	314	87.95	0.00	0.00	0.00	0.00
../../../DE_Analysis/Echis_coloratus_Skin1/RSEM.isoforms.results	TRINITY_DN35594_c0_g2_i10	TRINITY_DN35594_c0_g2_i10	1505	1278.92	0.00	0.00	0.00	0.00
../../../DE_Analysis/Echis_coloratus_Skin1/RSEM.isoforms.results	TRINITY_DN35594_c0_g2_i11	TRINITY_DN35594_c0_g2_i11	1496	1269.92	0.00	0.00	0.00	0.00
../../../DE_Analysis/Echis_coloratus_Skin1/RSEM.isoforms.results	TRINITY_DN35594_c0_g2_i12	TRINITY_DN35594_c0_g2_i12	1118	891.92	0.00	0.00	0.00	0.00
../../../DE_Analysis/Echis_coloratus_Skin1/RSEM.isoforms.results	TRINITY_DN35594_c0_g2_i13	TRINITY_DN35594_c0_g2_i13	1018	791.92	0.00	0.00	0.00	0.00
../../../DE_Analysis/Echis_coloratus_Skin1/RSEM.isoforms.results	TRINITY_DN35594_c0_g2_i14	TRINITY_DN35594_c0_g2_i14	786	559.92	0.00	0.00	0.00	0.00
../../../DE_Analysis/Echis_coloratus_Skin1/RSEM.isoforms.results	TRINITY_DN35594_c0_g2_i15	TRINITY_DN35594_c0_g2_i15	358	131.94	0.00	0.00	0.00	0.00
../../../DE_Analysis/Echis_coloratus_Skin1/RSEM.isoforms.results	TRINITY_DN35594_c0_g2_i16	TRINITY_DN35594_c0_g2_i16	269	43.08	0.00	0.00	0.00	0.00
../../../DE_Analysis/Echis_coloratus_Skin1/RSEM.isoforms.results	TRINITY_DN35594_c0_g2_i17	TRINITY_DN35594_c0_g2_i17	1216	989.92	0.00	0.00	0.00	0.00
../../../DE_Analysis/Echis_coloratus_Skin1/RSEM.isoforms.results	TRINITY_DN35594_c0_g2_i18	TRINITY_DN35594_c0_g2_i18	1061	834.92	0.00	0.00	0.00	0.00
../../../DE_Analysis/Echis_coloratus_Skin1/RSEM.isoforms.results	TRINITY_DN35594_c0_g2_i2	TRINITY_DN35594_c0_g2_i2	1493	1266.92	0.00	0.00	0.00	0.00
../../../DE_Analysis/Echis_coloratus_Skin1/RSEM.isoforms.results	TRINITY_DN35594_c0_g2_i3	TRINITY_DN35594_c0_g2_i3	1011	784.92	8.00	0.68	0.89	100.00
../../../DE_Analysis/Echis_coloratus_Skin1/RSEM.isoforms.results	TRINITY_DN35594_c0_g2_i5	TRINITY_DN35594_c0_g2_i5	1511	1284.92	0.00	0.00	0.00	0.00
../../../DE_Analysis/Echis_coloratus_Skin1/RSEM.isoforms.results	TRINITY_DN35594_c0_g2_i6	TRINITY_DN35594_c0_g2_i6	1490	1263.92	0.00	0.00	0.00	0.00
../../../DE_Analysis/Echis_coloratus_Skin1/RSEM.isoforms.results	TRINITY_DN35594_c0_g2_i7	TRINITY_DN35594_c0_g2_i7	773	546.92	2.00	0.24	0.32	100.00
../../../DE_Analysis/Echis_coloratus_Skin1/RSEM.isoforms.results	TRINITY_DN35594_c0_g2_i8	TRINITY_DN35594_c0_g2_i8	1137	910.92	0.00	0.00	0.00	0.00
../../../DE_Analysis/Echis_coloratus_Skin1/RSEM.isoforms.results	TRINITY_DN35594_c0_g2_i9	TRINITY_DN35594_c0_g2_i9	578	351.92	0.00	0.00	0.00	0.00
../../../DE_Analysis/Echis_coloratus_Skin1/RSEM.isoforms.results	TRINITY_DN35594_c0_g2_i10	TRINITY_DN35594_c0_g2_i10	1505	1278.92	0.00	0.00	0.00	0.00
../../../DE_Analysis/Echis_coloratus_Skin1/RSEM.isoforms.results	TRINITY_DN35594_c0_g2_i11	TRINITY_DN35594_c0_g2_i11	1496	1269.92	0.00	0.00	0.00	0.00
../../../DE_Analysis/Echis_coloratus_Skin1/RSEM.isoforms.results	TRINITY_DN35594_c0_g2_i12	TRINITY_DN35594_c0_g2_i12	1118	891.92	0.00	0.00	0.00	0.00
../../../DE_Analysis/Echis_coloratus_Skin1/RSEM.isoforms.results	TRINITY_DN35594_c0_g2_i13	TRINITY_DN35594_c0_g2_i13	1018	791.92	0.00	0.00	0.00	0.00
../../../DE_Analysis/Echis_coloratus_Skin1/RSEM.isoforms.results	TRINITY_DN35594_c0_g2_i14	TRINITY_DN35594_c0_g2_i14	786	559.92	0.00	0.00	0.00	0.00
../../../DE_Analysis/Echis_coloratus_Skin1/RSEM.isoforms.results	TRINITY_DN35594_c0_g2_i15	TRINITY_DN35594_c0_g2_i15	358	131.94	0.00	0.00	0.00	0.00
../../../DE_Analysis/Echis_coloratus_Skin1/RSEM.isoforms.results	TRINITY_DN35594_c0_g2_i17	TRINITY_DN35594_c0_g2_i17	1216	989.92	0.00	0.00	0.00	0.00
../../../DE_Analysis/Echis_coloratus_Skin1/RSEM.isoforms.results	TRINITY_DN35594_c0_g2_i18	TRINITY_DN35594_c0_g2_i18	1061	834.92	0.00	0.00	0.00	0.00
../../../DE_Analysis/Echis_coloratus_Skin1/RSEM.isoforms.results	TRINITY_DN35594_c0_g3_i1	TRINITY_DN35594_c0_g3_i1	427	200.93	0.00	0.00	0.00	0.00
../../../DE_Analysis/Echis_coloratus_Skin1/RSEM.isoforms.results	TRINITY_DN35594_c0_g5_i1	TRINITY_DN35594_c0_g5_i1	316	89.95	0.00	0.00	0.00	0.00
../../../DE_Analysis/Echis_coloratus_Skin1/RSEM.isoforms.results	TRINITY_DN35594_c0_g5_i10	TRINITY_DN35594_c0_g5_i10	511	284.93	0.00	0.00	0.00	0.00
../../../DE_Analysis/Echis_coloratus_Skin1/RSEM.isoforms.results	TRINITY_DN35594_c0_g5_i11	TRINITY_DN35594_c0_g5_i11	538	311.93	0.00	0.00	0.00	0.00
../../../DE_Analysis/Echis_coloratus_Skin1/RSEM.isoforms.results	TRINITY_DN35594_c0_g5_i12	TRINITY_DN35594_c0_g5_i12	289	62.97	0.00	0.00	0.00	0.00
../../../DE_Analysis/Echis_coloratus_Skin1/RSEM.isoforms.results	TRINITY_DN35594_c0_g5_i13	TRINITY_DN35594_c0_g5_i13	280	54.00	0.00	0.00	0.00	0.00
../../../DE_Analysis/Echis_coloratus_Skin1/RSEM.isoforms.results	TRINITY_DN35594_c0_g5_i14	TRINITY_DN35594_c0_g5_i14	517	290.93	0.00	0.00	0.00	0.00
../../../DE_Analysis/Echis_coloratus_Skin1/RSEM.isoforms.results	TRINITY_DN35594_c0_g5_i15	TRINITY_DN35594_c0_g5_i15	504	277.93	0.00	0.00	0.00	0.00
../../../DE_Analysis/Echis_coloratus_Skin1/RSEM.isoforms.results	TRINITY_DN35594_c0_g5_i5	TRINITY_DN35594_c0_g5_i5	483	256.93	0.00	0.00	0.00	0.00
../../../DE_Analysis/Echis_coloratus_Skin1/RSEM.isoforms.results	TRINITY_DN35594_c0_g5_i6	TRINITY_DN35594_c0_g5_i6	490	263.93	0.00	0.00	0.00	0.00
../../../DE_Analysis/Echis_coloratus_Skin1/RSEM.isoforms.results	TRINITY_DN35594_c0_g5_i7	TRINITY_DN35594_c0_g5_i7	324	97.95	0.00	0.00	0.00	0.00
../../../DE_Analysis/Echis_coloratus_Skin1/RSEM.isoforms.results	TRINITY_DN35594_c0_g5_i10	TRINITY_DN35594_c0_g5_i10	511	284.93	0.00	0.00	0.00	0.00
../../../DE_Analysis/Echis_coloratus_Skin1/RSEM.isoforms.results	TRINITY_DN35594_c0_g5_i11	TRINITY_DN35594_c0_g5_i11	538	311.93	0.00	0.00	0.00	0.00
../../../DE_Analysis/Echis_coloratus_Skin1/RSEM.isoforms.results	TRINITY_DN35594_c0_g5_i14	TRINITY_DN35594_c0_g5_i14	517	290.93	0.00	0.00	0.00	0.00
../../../DE_Analysis/Echis_coloratus_Skin1/RSEM.isoforms.results	TRINITY_DN35594_c0_g5_i15	TRINITY_DN35594_c0_g5_i15	504	277.93	0.00	0.00	0.00	0.00
../../../DE_Analysis/Echis_coloratus_Skin1/RSEM.isoforms.results	TRINITY_DN36324_c0_g1_i1	TRINITY_DN36324_c0_g1_i1	499	272.93	0.00	0.00	0.00	0.00
../../../DE_Analysis/Echis_coloratus_Skin1/RSEM.isoforms.results	TRINITY_DN62713_c0_g1_i1	TRINITY_DN62713_c0_g1_i1	339	112.95	0.00	0.00	0.00	0.00
../../../DE_Analysis/Echis_coloratus_Skin1/RSEM.isoforms.results	TRINITY_DN62713_c0_g2_i1	TRINITY_DN62713_c0_g2_i1	300	73.96	0.00	0.00	0.00	0.00
../../../DE_Analysis/Echis_coloratus_Skin1/RSEM.isoforms.results	TRINITY_DN72249_c0_g1_i1	TRINITY_DN72249_c0_g1_i1	344	117.94	4.00	2.27	2.97	100.00
../../../DE_Analysis/Echis_coloratus_Skin1/RSEM.isoforms.results	TRINITY_DN75888_c0_g1_i1	TRINITY_DN75888_c0_g1_i1	1234	1007.92	0.00	0.00	0.00	0.00
../../../DE_Analysis/Echis_coloratus_Skin1/RSEM.isoforms.results	TRINITY_DN77335_c0_g1_i1	TRINITY_DN77335_c0_g1_i1	451	224.93	0.00	0.00	0.00	0.00
../../../DE_Analysis/Echis_coloratus_Skin1/RSEM.isoforms.results	TRINITY_DN78133_c0_g1_i1	TRINITY_DN78133_c0_g1_i1	776	549.92	0.00	0.00	0.00	0.00
../../../DE_Analysis/Echis_coloratus_Skin1/RSEM.isoforms.results	TRINITY_DN83958_c0_g1_i1	TRINITY_DN83958_c0_g1_i1	410	183.94	0.00	0.00	0.00	0.00
../../../DE_Analysis/Echis_coloratus_Skin1/RSEM.isoforms.results	TRINITY_DN86943_c0_g1_i1	TRINITY_DN86943_c0_g1_i1	1011	784.92	0.00	0.00	0.00	0.00
../../../DE_Analysis/Echis_coloratus_Skin1/RSEM.isoforms.results	TRINITY_DN98431_c0_g1_i1	TRINITY_DN98431_c0_g1_i1	312	85.95	0.00	0.00	0.00	0.00
transcript_id	gene_id	length	effective_length	expected_count	TPM	FPKM	IsoPct
../../../DE_Analysis/Echis_coloratus_Venom_gland1/RSEM.isoforms.results	TRINITY_DN608_c0_g1_i1	TRINITY_DN608_c0_g1_i1	321	72.38	239.13	141.63	150.87	100.00
../../../DE_Analysis/Echis_coloratus_Venom_gland1/RSEM.isoforms.results	TRINITY_DN608_c0_g2_i1	TRINITY_DN608_c0_g2_i1	321	72.38	15.87	9.40	10.01	100.00
../../../DE_Analysis/Echis_coloratus_Venom_gland1/RSEM.isoforms.results	TRINITY_DN1391_c0_g1_i1	TRINITY_DN1391_c0_g1_i1	879	630.26	2.00	0.14	0.14	100.00
../../../DE_Analysis/Echis_coloratus_Venom_gland1/RSEM.isoforms.results	TRINITY_DN3040_c0_g1_i1	TRINITY_DN3040_c0_g1_i1	341	92.31	2.00	0.93	0.99	100.00
../../../DE_Analysis/Echis_coloratus_Venom_gland1/RSEM.isoforms.results	TRINITY_DN17340_c0_g1_i3	TRINITY_DN17340_c0_g1_i3	1883	1634.26	12.19	0.32	0.34	100.00
../../../DE_Analysis/Echis_coloratus_Venom_gland1/RSEM.isoforms.results	TRINITY_DN17340_c0_g1_i4	TRINITY_DN17340_c0_g1_i4	1569	1320.26	13.81	0.45	0.48	100.00
../../../DE_Analysis/Echis_coloratus_Venom_gland1/RSEM.isoforms.results	TRINITY_DN24586_c0_g1_i1	TRINITY_DN24586_c0_g1_i1	2920	2671.26	62.00	0.99	1.06	100.00
../../../DE_Analysis/Echis_coloratus_Venom_gland1/RSEM.isoforms.results	TRINITY_DN26478_c0_g1_i2	TRINITY_DN26478_c0_g1_i2	4088	3839.26	25.37	0.28	0.30	100.00
../../../DE_Analysis/Echis_coloratus_Venom_gland1/RSEM.isoforms.results	TRINITY_DN27053_c0_g1_i1	TRINITY_DN27053_c0_g1_i1	313	64.48	18.00	11.97	12.75	100.00
../../../DE_Analysis/Echis_coloratus_Venom_gland1/RSEM.isoforms.results	TRINITY_DN27053_c0_g2_i1	TRINITY_DN27053_c0_g2_i1	768	519.26	51.56	4.26	4.53	100.00
../../../DE_Analysis/Echis_coloratus_Venom_gland1/RSEM.isoforms.results	TRINITY_DN27053_c0_g2_i2	TRINITY_DN27053_c0_g2_i2	768	519.26	38.07	3.14	3.35	100.00
../../../DE_Analysis/Echis_coloratus_Venom_gland1/RSEM.isoforms.results	TRINITY_DN27053_c0_g2_i3	TRINITY_DN27053_c0_g2_i3	434	185.28	234.38	54.23	57.76	100.00
../../../DE_Analysis/Echis_coloratus_Venom_gland1/RSEM.isoforms.results	TRINITY_DN28724_c0_g1_i1	TRINITY_DN28724_c0_g1_i1	4028	3779.26	235.00	2.67	2.84	100.00
../../../DE_Analysis/Echis_coloratus_Venom_gland1/RSEM.isoforms.results	TRINITY_DN28724_c0_g1_i2	TRINITY_DN28724_c0_g1_i2	4032	3783.26	0.00	0.00	0.00	100.00
../../../DE_Analysis/Echis_coloratus_Venom_gland1/RSEM.isoforms.results	TRINITY_DN28724_c0_g1_i2	TRINITY_DN28724_c0_g1_i2	4032	3783.26	0.00	0.00	0.00	100.00
../../../DE_Analysis/Echis_coloratus_Venom_gland1/RSEM.isoforms.results	TRINITY_DN30039_c0_g1_i1	TRINITY_DN30039_c0_g1_i1	2906	2657.26	104.00	1.68	1.79	100.00
../../../DE_Analysis/Echis_coloratus_Venom_gland1/RSEM.isoforms.results	TRINITY_DN30039_c0_g1_i2	TRINITY_DN30039_c0_g1_i2	2793	2544.26	0.00	0.00	0.00	0.00
../../../DE_Analysis/Echis_coloratus_Venom_gland1/RSEM.isoforms.results	TRINITY_DN31382_c0_g1_i1	TRINITY_DN31382_c0_g1_i1	4774	4525.26	2579.00	24.43	26.02	100.00
../../../DE_Analysis/Echis_coloratus_Venom_gland1/RSEM.isoforms.results	TRINITY_DN33771_c2_g1_i1	TRINITY_DN33771_c2_g1_i1	3032	2783.26	15.16	0.23	0.25	100.00
../../../DE_Analysis/Echis_coloratus_Venom_gland1/RSEM.isoforms.results	TRINITY_DN33771_c2_g1_i2	TRINITY_DN33771_c2_g1_i2	3347	3098.26	1.38	0.02	0.02	100.00
../../../DE_Analysis/Echis_coloratus_Venom_gland1/RSEM.isoforms.results	TRINITY_DN33771_c2_g1_i2	TRINITY_DN33771_c2_g1_i2	3347	3098.26	1.38	0.02	0.02	100.00
../../../DE_Analysis/Echis_coloratus_Venom_gland1/RSEM.isoforms.results	TRINITY_DN33771_c2_g1_i3	TRINITY_DN33771_c2_g1_i3	3100	2851.26	6.78	0.10	0.11	100.00
../../../DE_Analysis/Echis_coloratus_Venom_gland1/RSEM.isoforms.results	TRINITY_DN33771_c2_g1_i3	TRINITY_DN33771_c2_g1_i3	3100	2851.26	6.78	0.10	0.11	100.00
../../../DE_Analysis/Echis_coloratus_Venom_gland1/RSEM.isoforms.results	TRINITY_DN33771_c2_g1_i4	TRINITY_DN33771_c2_g1_i4	3279	3030.26	4.68	0.07	0.07	100.00
../../../DE_Analysis/Echis_coloratus_Venom_gland1/RSEM.isoforms.results	TRINITY_DN34505_c6_g1_i1	TRINITY_DN34505_c6_g1_i1	444	195.28	111.00	24.37	25.96	100.00
../../../DE_Analysis/Echis_coloratus_Venom_gland1/RSEM.isoforms.results	TRINITY_DN34505_c6_g4_i1	TRINITY_DN34505_c6_g4_i1	526	277.27	114.00	17.62	18.77	100.00
../../../DE_Analysis/Echis_coloratus_Venom_gland1/RSEM.isoforms.results	TRINITY_DN34505_c7_g1_i3	TRINITY_DN34505_c7_g1_i3	874	625.26	1413.58	96.91	103.23	100.00
../../../DE_Analysis/Echis_coloratus_Venom_gland1/RSEM.isoforms.results	TRINITY_DN34505_c7_g6_i1	TRINITY_DN34505_c7_g6_i1	573	324.26	900.00	118.98	126.74	100.00
../../../DE_Analysis/Echis_coloratus_Venom_gland1/RSEM.isoforms.results	TRINITY_DN34649_c0_g2_i2	TRINITY_DN34649_c0_g2_i2	4074	3825.26	8.10	0.09	0.10	100.00
../../../DE_Analysis/Echis_coloratus_Venom_gland1/RSEM.isoforms.results	TRINITY_DN34649_c0_g2_i5	TRINITY_DN34649_c0_g2_i5	4073	3824.26	54.28	0.61	0.65	100.00
../../../DE_Analysis/Echis_coloratus_Venom_gland1/RSEM.isoforms.results	TRINITY_DN35594_c0_g2_i1	TRINITY_DN35594_c0_g2_i1	314	65.46	1.01	0.66	0.70	100.00
../../../DE_Analysis/Echis_coloratus_Venom_gland1/RSEM.isoforms.results	TRINITY_DN35594_c0_g2_i10	TRINITY_DN35594_c0_g2_i10	1505	1256.26	0.00	0.00	0.00	100.00
../../../DE_Analysis/Echis_coloratus_Venom_gland1/RSEM.isoforms.results	TRINITY_DN35594_c0_g2_i11	TRINITY_DN35594_c0_g2_i11	1496	1247.26	1646.51	56.59	60.28	100.00
../../../DE_Analysis/Echis_coloratus_Venom_gland1/RSEM.isoforms.results	TRINITY_DN35594_c0_g2_i12	TRINITY_DN35594_c0_g2_i12	1118	869.26	1773.54	87.46	93.16	100.00
../../../DE_Analysis/Echis_coloratus_Venom_gland1/RSEM.isoforms.results	TRINITY_DN35594_c0_g2_i13	TRINITY_DN35594_c0_g2_i13	1018	769.26	735.64	40.99	43.67	100.00
../../../DE_Analysis/Echis_coloratus_Venom_gland1/RSEM.isoforms.results	TRINITY_DN35594_c0_g2_i14	TRINITY_DN35594_c0_g2_i14	786	537.26	241.63	19.28	20.54	100.00
../../../DE_Analysis/Echis_coloratus_Venom_gland1/RSEM.isoforms.results	TRINITY_DN35594_c0_g2_i15	TRINITY_DN35594_c0_g2_i15	358	109.30	106.00	41.57	44.29	100.00
../../../DE_Analysis/Echis_coloratus_Venom_gland1/RSEM.isoforms.results	TRINITY_DN35594_c0_g2_i16	TRINITY_DN35594_c0_g2_i16	269	25.14	0.00	0.00	0.00	0.00
../../../DE_Analysis/Echis_coloratus_Venom_gland1/RSEM.isoforms.results	TRINITY_DN35594_c0_g2_i17	TRINITY_DN35594_c0_g2_i17	1216	967.26	4980.74	220.73	235.13	100.00
../../../DE_Analysis/Echis_coloratus_Venom_gland1/RSEM.isoforms.results	TRINITY_DN35594_c0_g2_i18	TRINITY_DN35594_c0_g2_i18	1061	812.26	583.38	30.79	32.80	100.00
../../../DE_Analysis/Echis_coloratus_Venom_gland1/RSEM.isoforms.results	TRINITY_DN35594_c0_g2_i2	TRINITY_DN35594_c0_g2_i2	1493	1244.26	9075.39	312.66	333.05	100.00
../../../DE_Analysis/Echis_coloratus_Venom_gland1/RSEM.isoforms.results	TRINITY_DN35594_c0_g2_i3	TRINITY_DN35594_c0_g2_i3	1011	762.26	490.83	27.60	29.40	100.00
../../../DE_Analysis/Echis_coloratus_Venom_gland1/RSEM.isoforms.results	TRINITY_DN35594_c0_g2_i5	TRINITY_DN35594_c0_g2_i5	1511	1262.26	11827.70	401.67	427.87	100.00
../../../DE_Analysis/Echis_coloratus_Venom_gland1/RSEM.isoforms.results	TRINITY_DN35594_c0_g2_i6	TRINITY_DN35594_c0_g2_i6	1490	1241.26	0.00	0.00	0.00	0.00
../../../DE_Analysis/Echis_coloratus_Venom_gland1/RSEM.isoforms.results	TRINITY_DN35594_c0_g2_i7	TRINITY_DN35594_c0_g2_i7	773	524.26	740.23	60.53	64.47	100.00
../../../DE_Analysis/Echis_coloratus_Venom_gland1/RSEM.isoforms.results	TRINITY_DN35594_c0_g2_i8	TRINITY_DN35594_c0_g2_i8	1137	888.26	10302.66	497.20	529.62	100.00
../../../DE_Analysis/Echis_coloratus_Venom_gland1/RSEM.isoforms.results	TRINITY_DN35594_c0_g2_i9	TRINITY_DN35594_c0_g2_i9	578	329.26	252.13	32.82	34.97	100.00
../../../DE_Analysis/Echis_coloratus_Venom_gland1/RSEM.isoforms.results	TRINITY_DN35594_c0_g2_i10	TRINITY_DN35594_c0_g2_i10	1505	1256.26	0.00	0.00	0.00	100.00
../../../DE_Analysis/Echis_coloratus_Venom_gland1/RSEM.isoforms.results	TRINITY_DN35594_c0_g2_i11	TRINITY_DN35594_c0_g2_i11	1496	1247.26	1646.51	56.59	60.28	100.00
../../../DE_Analysis/Echis_coloratus_Venom_gland1/RSEM.isoforms.results	TRINITY_DN35594_c0_g2_i12	TRINITY_DN35594_c0_g2_i12	1118	869.26	1773.54	87.46	93.16	100.00
../../../DE_Analysis/Echis_coloratus_Venom_gland1/RSEM.isoforms.results	TRINITY_DN35594_c0_g2_i13	TRINITY_DN35594_c0_g2_i13	1018	769.26	735.64	40.99	43.67	100.00
../../../DE_Analysis/Echis_coloratus_Venom_gland1/RSEM.isoforms.results	TRINITY_DN35594_c0_g2_i14	TRINITY_DN35594_c0_g2_i14	786	537.26	241.63	19.28	20.54	100.00
../../../DE_Analysis/Echis_coloratus_Venom_gland1/RSEM.isoforms.results	TRINITY_DN35594_c0_g2_i15	TRINITY_DN35594_c0_g2_i15	358	109.30	106.00	41.57	44.29	100.00
../../../DE_Analysis/Echis_coloratus_Venom_gland1/RSEM.isoforms.results	TRINITY_DN35594_c0_g2_i17	TRINITY_DN35594_c0_g2_i17	1216	967.26	4980.74	220.73	235.13	100.00
../../../DE_Analysis/Echis_coloratus_Venom_gland1/RSEM.isoforms.results	TRINITY_DN35594_c0_g2_i18	TRINITY_DN35594_c0_g2_i18	1061	812.26	583.38	30.79	32.80	100.00
../../../DE_Analysis/Echis_coloratus_Venom_gland1/RSEM.isoforms.results	TRINITY_DN35594_c0_g3_i1	TRINITY_DN35594_c0_g3_i1	427	178.28	29.00	6.97	7.43	100.00
../../../DE_Analysis/Echis_coloratus_Venom_gland1/RSEM.isoforms.results	TRINITY_DN35594_c0_g5_i1	TRINITY_DN35594_c0_g5_i1	316	67.43	120.87	76.84	81.85	100.00
../../../DE_Analysis/Echis_coloratus_Venom_gland1/RSEM.isoforms.results	TRINITY_DN35594_c0_g5_i10	TRINITY_DN35594_c0_g5_i10	511	262.27	5.58	0.91	0.97	100.00
../../../DE_Analysis/Echis_coloratus_Venom_gland1/RSEM.isoforms.results	TRINITY_DN35594_c0_g5_i11	TRINITY_DN35594_c0_g5_i11	538	289.27	561.22	83.17	88.59	100.00
../../../DE_Analysis/Echis_coloratus_Venom_gland1/RSEM.isoforms.results	TRINITY_DN35594_c0_g5_i12	TRINITY_DN35594_c0_g5_i12	289	41.67	0.00	0.00	0.00	0.00
../../../DE_Analysis/Echis_coloratus_Venom_gland1/RSEM.isoforms.results	TRINITY_DN35594_c0_g5_i13	TRINITY_DN35594_c0_g5_i13	280	33.84	213.32	270.26	287.88	100.00
../../../DE_Analysis/Echis_coloratus_Venom_gland1/RSEM.isoforms.results	TRINITY_DN35594_c0_g5_i14	TRINITY_DN35594_c0_g5_i14	517	268.27	7.97	1.27	1.36	100.00
../../../DE_Analysis/Echis_coloratus_Venom_gland1/RSEM.isoforms.results	TRINITY_DN35594_c0_g5_i15	TRINITY_DN35594_c0_g5_i15	504	255.27	0.00	0.00	0.00	0.00
../../../DE_Analysis/Echis_coloratus_Venom_gland1/RSEM.isoforms.results	TRINITY_DN35594_c0_g5_i5	TRINITY_DN35594_c0_g5_i5	483	234.27	0.00	0.00	0.00	0.00
../../../DE_Analysis/Echis_coloratus_Venom_gland1/RSEM.isoforms.results	TRINITY_DN35594_c0_g5_i6	TRINITY_DN35594_c0_g5_i6	490	241.27	883.03	156.89	167.12	100.00
../../../DE_Analysis/Echis_coloratus_Venom_gland1/RSEM.isoforms.results	TRINITY_DN35594_c0_g5_i7	TRINITY_DN35594_c0_g5_i7	324	75.35	40.00	22.75	24.24	100.00
../../../DE_Analysis/Echis_coloratus_Venom_gland1/RSEM.isoforms.results	TRINITY_DN35594_c0_g5_i10	TRINITY_DN35594_c0_g5_i10	511	262.27	5.58	0.91	0.97	100.00
../../../DE_Analysis/Echis_coloratus_Venom_gland1/RSEM.isoforms.results	TRINITY_DN35594_c0_g5_i11	TRINITY_DN35594_c0_g5_i11	538	289.27	561.22	83.17	88.59	100.00
../../../DE_Analysis/Echis_coloratus_Venom_gland1/RSEM.isoforms.results	TRINITY_DN35594_c0_g5_i14	TRINITY_DN35594_c0_g5_i14	517	268.27	7.97	1.27	1.36	100.00
../../../DE_Analysis/Echis_coloratus_Venom_gland1/RSEM.isoforms.results	TRINITY_DN35594_c0_g5_i15	TRINITY_DN35594_c0_g5_i15	504	255.27	0.00	0.00	0.00	0.00
../../../DE_Analysis/Echis_coloratus_Venom_gland1/RSEM.isoforms.results	TRINITY_DN36324_c0_g1_i1	TRINITY_DN36324_c0_g1_i1	499	250.27	12.00	2.06	2.19	100.00
../../../DE_Analysis/Echis_coloratus_Venom_gland1/RSEM.isoforms.results	TRINITY_DN62713_c0_g1_i1	TRINITY_DN62713_c0_g1_i1	339	90.31	154.00	73.10	77.87	100.00
../../../DE_Analysis/Echis_coloratus_Venom_gland1/RSEM.isoforms.results	TRINITY_DN62713_c0_g2_i1	TRINITY_DN62713_c0_g2_i1	300	51.88	0.00	0.00	0.00	0.00
../../../DE_Analysis/Echis_coloratus_Venom_gland1/RSEM.isoforms.results	TRINITY_DN72249_c0_g1_i1	TRINITY_DN72249_c0_g1_i1	344	95.30	0.00	0.00	0.00	0.00
../../../DE_Analysis/Echis_coloratus_Venom_gland1/RSEM.isoforms.results	TRINITY_DN75888_c0_g1_i1	TRINITY_DN75888_c0_g1_i1	1234	985.26	11.00	0.48	0.51	100.00
../../../DE_Analysis/Echis_coloratus_Venom_gland1/RSEM.isoforms.results	TRINITY_DN77335_c0_g1_i1	TRINITY_DN77335_c0_g1_i1	451	202.27	286.00	60.61	64.56	100.00
../../../DE_Analysis/Echis_coloratus_Venom_gland1/RSEM.isoforms.results	TRINITY_DN78133_c0_g1_i1	TRINITY_DN78133_c0_g1_i1	776	527.26	1.00	0.08	0.09	100.00
../../../DE_Analysis/Echis_coloratus_Venom_gland1/RSEM.isoforms.results	TRINITY_DN83958_c0_g1_i1	TRINITY_DN83958_c0_g1_i1	410	161.28	1.00	0.27	0.28	100.00
../../../DE_Analysis/Echis_coloratus_Venom_gland1/RSEM.isoforms.results	TRINITY_DN86943_c0_g1_i1	TRINITY_DN86943_c0_g1_i1	1011	762.26	17.00	0.96	1.02	100.00
../../../DE_Analysis/Echis_coloratus_Venom_gland1/RSEM.isoforms.results	TRINITY_DN98431_c0_g1_i1	TRINITY_DN98431_c0_g1_i1	312	63.49	11.00	7.43	7.91	100.00
