# Supplementary material for: Venomix: a simple bioinformatic pipeline for identifying and characterizing toxin gene candidates from transcriptomic data
Source: PeerJ. 2018 Jul 31;6:e5361. doi: 10.7717/peerj.5361 (PMC6074769; doi:10.7717/peerj.5361)
Supplement: Supplemental Information 3 [file peerj-06-5361-s003.gz › FinalOutput_E-20/Zinc_metalloproteinase-disintegrin-like_VAP2B_272/nucleotide.fasta]

>TRINITY_DN608_c0_g1_i1 len=321 path=[679:0-113 688:114-195 682:196-320] [-1, 679, 688, 682, -2]
AGCGTCGCAGACATAACGCATCCGTTAGCACCACAATTACACTGATTTGCATCATGATTC
ATACCCAGATTATGACCCATCTCATGGGCCATTGTAGCTGCAACCAAAAGATGTTCTGTG
CTATGATCCTCAATAATTCCTACAGATTTCTTCGGATCGCACATGCCCCCTACGTAAGCC
AATCCTATAGTGTCATCATCTAGAATAATGCCTGTGAGTAACTGAGCATTATCATGCTTT
CTGTGTTTCAGATACTTTGTCTCTCTCCATGTTCCAAATAAGTTCAAAGTATCCTCTGCT
GATGATGTCACAGTAATCAAA
>TRINITY_DN608_c0_g2_i1 len=321 path=[683:0-113 687:114-195 686:196-320] [-1, 683, 687, 686, -2]
AGCGTCGCAGACATAACGCATCCGTTAGCACCACAATTACACTGATTTGCATCATGATTC
ATACCCAGATTATGACCCATCTCATGGGCCATTGTAGCTGCAACCAAAAGATGTACTATG
CTATGATCCTGAACAATTCCTACAGAATTCCTTGGATCGCACATGCCCTCCATGTAAGCC
AATCCTATAGTGTCATCATCTAGAATAATGCCTGTGAGTAACTGAGCATTATCATGCTTT
CTGTGTTTCAGATACTTTGTCTCTCTCCATGTTCCAAATAAGTTCAAAGTATCCTCTGCT
GATGATGTCACAGTAATCAAA
>TRINITY_DN1391_c0_g1_i1 len=879 path=[1762:0-558 1763:559-582 1764:583-878] [-1, 1762, 1763, 1764, -2]
AATGGAGAACCAGTGGTCCTTCACCTAGAAAAAAATAAGGGACTTTTTTCAAAAGATTAC
AGCGAGACTCATTATTCTCCTGATGGCAAAGAAATTACAACAAGCCCTCAGGTTGAGGAT
CACTGCTATTATAATGGTCACATCCAGAATGATACCGACTCAGTTGCAAGCATCAGTGCG
TGCCATGGTTTGAAAGGTTATTTCAAGAATCGGGGTGAGAAGTACCTCATTGAACCCTTG
AAGCTTTCCGACAGCGAAGCCCATGCACTCTTCAAATATGAAAGTCTGGAAAAAGAGGAC
AAGACCCCAAAAATCTGTGGGGTAACCAACACTACTTGGGAATCAGAGGAACCCATGAAA
AAGACTTCTCGGACAAGCATGAGTGCTGAAAAAAAGGAATACTTGAAGGCTAAAAAATAT
GTGGAGCTTTTCATAGCTGCAGACAACAGAATGTTCAGAAGGTACAGCCGCAACATCACT
GCTGTAAAGATGAGAGTATTTGAAATAGTCAATTACATAAATATGGTTTACAAACCTTTG
AACGTTCACATAGCTTTGACTGGCTTAGAAATTTGGTCCGATGAAGATAAGATTGAGGTC
AACACAACAGCAGGTGTCACTTTGAACCAGTTTTCAACATGGAGAGAATCAGTTTTGCTG
AAGCGCAAAAGGAATGATAATGCTCAGTTGCTCACGGGTATTGACTTCACTGGACAAACC
GTAGGACTGGCTTTTGTTGGTACCATGTGCAGTTCTTCATTTTCTTCAGGAGTGGTTCAG
GATCACAGCAATAGCCCCATTGCTATTGGGGCAACTATGGCCCATGAGATGGGTCATAAT
TTTGGCATGAATCATGACAACGATTTCTGTACTTGCAAG
>TRINITY_DN3040_c0_g1_i1 len=341 path=[686:0-210 687:211-234 688:235-340] [-1, 686, 687, 688, -2]
GAACAGGTCAGGTTGGCAACCACTTGCTTGAAAGTGGAAAGAGATTCCTTGTCCTCCAGC
CAAATCCAGGATCCAAAATGATCCAAGCTTTGATGGTTACTATATGTTTAGCAATCTTTC
CATATCAAGGGAGGTCTACAAAGGAATCTTGGAAGCTTAAGGATTATGTAGTAGTCTATC
CACAAAAAGTCCATGCATTGCACAAAAGAGACGCAGGTGAAACTCAGAAGCCTGACCATA
AGACTAAGTATGACGATACCATGCAATATGAATTTAAAGTGAATGGAGAACCAGTGGTCC
TTCACCTAGAAAAAAATAAGGGACTTTTTTCAAAAGATTAC
>TRINITY_DN7020_c0_g1_i1 len=217 path=[437:0-216] [-1, 437, -2]
GCTTGCAGATGAGTCAGCATCATTCTGGATATGTCCATGATAATAGCAGTGATCCTCAAC
TGCAGGGTTTGTTGTAATTTCTCTACCATCTGGGGTATAATGAGTCTCGCTATAATCTTC
TGAAAAAAGATCTTTATTTTTTTCTAGGTGAAGGACCACTGGCTCTCCTTTCACTTTAAA
TTCATATTGCATGGTGTCTTCATACTTTTGCTCAGGC
>TRINITY_DN7020_c1_g1_i1 len=210 path=[525:0-138 526:139-157 527:158-209] [-1, 525, 526, 527, -2]
GCAGTTTTTCCATATCAAGGGAGCTCTATAATTCTGGAATCTGGGAATATTAATGATTAT
GAAATAGTGTATCCACAAAAGGTCACTGCACTGCCCAAAGGAGCAATTCCACAGAGTGAG
CAAAAGTATGAAGATGCCATGCAATATGAATTTAAAGTAAAAGGAGAGCCAGTGGTCCTT
CATCTCGAAAAAAATAAAGATCTTTTTTCA
>TRINITY_DN17340_c0_g1_i3 len=1883 path=[3941:0-474 3942:475-475 3943:476-499 3964:500-542 3963:543-1054 @3962@!:1055-1233 3959:1234-1567 3946:1568-1882] [-1, 3941, 3942, 3943, 3964, 3963, 3962, 3959, 3946, -2]
GTTCTGCGGCCTCACGACCTGGCCTTTCTGTTTGTGTACAGAGAGAAGCCAAATTACGTG
GGAGCAGCTTTTACAGGGAAATTGTGTCTCCGAAATTTTGATGCAGCAGTAGCTTTGTAT
GAGAAGTCAATAACTTTGGAGACTTTTTCAGTCATTCTGGCTCAACTGTTGGGTTTCAGC
CTGGGGATGGAGTATGAGGATGGCAAAGACTGCAAGTGCCCTGGACACATCTGTGTAATG
CACACAAATGCAGTTAATTTCAGCGGAATTAAAAAATTCAGCAGCTGCAGCCTTGTAGAC
TTCCAGAATTTCATTAAGTTCAAAAGTGCCCCTTGCCTTTCTAATCGGCCAAATTTGAAA
TTGTACTCTCAGAAGAAATTGTCCAAAGGGAAGCCGGCTTGTGGGAATGGTATTCTGGAA
CCTGGAGAGAAATGCGATTGTGGCACTGTTGAGCATTGTAAAAGGAGTAAATGTTGCACT
AGCAGTTGTACGTTTCAGCGGGGAGCCTTGTGCAGTAATGAATTATGCTGTGAAAACTGC
AAGTTTAAGCCAAGAAACACAATATGTAGACGAGCATTAGACAAGCATTGCGACTTTCCT
GAGTACTGCAATGGGAGTTCGGCTAGTTGCCCGGCCAATGTTTACGTTCAAAATGGCGTC
AATTGTGCCTCTAACACCGGCTTCTGTTATGGTGGATCCTGTCAGTCAGCTGACTTGCAT
TGCCAGGAGTTCTTTGGATCACGGTCAAGAAACGCTCCACAAGTGTGTTACGAAGCAGTG
AACACCCAGGCTGATAGATTTGGGCACTGTGGCTTTGATCTCAAAAGGAAATTTAAGGCT
TGCTCTTTTCGGGATATCAGATGTGGAAAGTTAATTTGCACATATCCCTACGACACTCCT
TTTACTAAACTCAATGTTCCCATCTTGTATATACCAGTGAAAAATGTTGTCTGTGTGTCA
CTGGACCTTAAAAATACAGGAGGTACACCCGACCCTATGATGGTGAAAGAAGGTACAAAA
TGTGGACTTGGTAAGATTTGCTTCAGACAAAAATGCGAAAGCTATGACATTCTGAGTTAT
GATTGCGATTCTGCAAAAAAATGCTCAGGACATGGGGTATGTAACAACAAAAGGAATTGC
CACTGCGACCCCGGCTGGGCTCCTCCAGACTGCAAGATAAAAGGGAATCCTATGGGAGGA
AGTATTGACAGTGGGCTTCGCTATCTGGATTTAGGCATTCCCCCTCCCCAGCCATGATGA
GAGGACATGGATGACAAGCACCTGATGATGTCGCAATGCAAAATCTACCCCCTTGTACTT
GAATCATGGCATTGGACACCTTACCTAAGTTATGAGTTTGTGGTGAGACCTCAAAATGCC
CCTTTCTCCACTTGTCCCTGACAGACACCTGCAATGATTTCGCCAGACACTGCCTTACCT
CTTACCTGGATTTAGTTACATTTCCCTACATTGGGATGGCTGCTCAGCCTTCACAGCTGG
AGAACCCATCCAGGTTTACAGACTTGTGTGAACTCTGTTTCTGTCTAGATGTTGCAAAAA
AGGCCAGAGAAGACAGTATGCGGACATGGATCCTGCTAAGCATTTTCCTTTTCCTGCCCA
TTATTATCGGAAGCAGCCTTGTGGCTGTCAAATGGAAACGTATCAAAAAATCTTGCTTCG
AAGATGAACTGGACGATGATTCCGAGTCTTATTCTAGGTCAGAAGAGAGTAGCACATCGG
AAAAAACAAGCTAAACTAAATCTGATGTGAGCAGAGGAAAATTACGCAGCTGGAAGAAAA
GAGAAAGCAAGATCACTGCACATTTATGTCTATGTCATCTAATAAATCACTGTTTAAAGC
ACAAATATATTGACTTTCTAGGT
>TRINITY_DN17340_c0_g1_i4 len=1569 path=[3941:0-474 3942:475-475 3943:476-499 3964:500-542 3963:543-1054 @3962@!:1055-1233 3953:1234-1253 3954:1254-1568] [-1, 3941, 3942, 3943, 3964, 3963, 3962, 3953, 3954, -2]
GTTCTGCGGCCTCACGACCTGGCCTTTCTGTTTGTGTACAGAGAGAAGCCAAATTACGTG
GGAGCAGCTTTTACAGGGAAATTGTGTCTCCGAAATTTTGATGCAGCAGTAGCTTTGTAT
GAGAAGTCAATAACTTTGGAGACTTTTTCAGTCATTCTGGCTCAACTGTTGGGTTTCAGC
CTGGGGATGGAGTATGAGGATGGCAAAGACTGCAAGTGCCCTGGACACATCTGTGTAATG
CACACAAATGCAGTTAATTTCAGCGGAATTAAAAAATTCAGCAGCTGCAGCCTTGTAGAC
TTCCAGAATTTCATTAAGTTCAAAAGTGCCCCTTGCCTTTCTAATCGGCCAAATTTGAAA
TTGTACTCTCAGAAGAAATTGTCCAAAGGGAAGCCGGCTTGTGGGAATGGTATTCTGGAA
CCTGGAGAGAAATGCGATTGTGGCACTGTTGAGCATTGTAAAAGGAGTAAATGTTGCACT
AGCAGTTGTACGTTTCAGCGGGGAGCCTTGTGCAGTAATGAATTATGCTGTGAAAACTGC
AAGTTTAAGCCAAGAAACACAATATGTAGACGAGCATTAGACAAGCATTGCGACTTTCCT
GAGTACTGCAATGGGAGTTCGGCTAGTTGCCCGGCCAATGTTTACGTTCAAAATGGCGTC
AATTGTGCCTCTAACACCGGCTTCTGTTATGGTGGATCCTGTCAGTCAGCTGACTTGCAT
TGCCAGGAGTTCTTTGGATCACGGTCAAGAAACGCTCCACAAGTGTGTTACGAAGCAGTG
AACACCCAGGCTGATAGATTTGGGCACTGTGGCTTTGATCTCAAAAGGAAATTTAAGGCT
TGCTCTTTTCGGGATATCAGATGTGGAAAGTTAATTTGCACATATCCCTACGACACTCCT
TTTACTAAACTCAATGTTCCCATCTTGTATATACCAGTGAAAAATGTTGTCTGTGTGTCA
CTGGACCTTAAAAATACAGGAGGTACACCCGACCCTATGATGGTGAAAGAAGGTACAAAA
TGTGGACTTGGTAAGATTTGCTTCAGACAAAAATGCGAAAGCTATGACATTCTGAGTTAT
GATTGCGATTCTGCAAAAAAATGCTCAGGACATGGGGTATGTAACAACAAAAGGAATTGC
CACTGCGACCCCGGCTGGGCTCCTCCAGACTGCAAGATAAAAGGGAATCCTATGGGAGGA
AGTATTGACAGTGGGCTTCGCTATCTGGATTTAGATGTTGCAAAAAAGGCCAGAGAAGAC
AGTATGCGGACATGGATCCTGCTAAGCATTTTCCTTTTCCTGCCCATTATTATCGGAAGC
AGCCTTGTGGCTGTCAAATGGAAACGTATCAAAAAATCTTGCTTCGAAGATGAACTGGAC
GATGATTCCGAGTCTTATTCTAGGTCAGAAGAGAGTAGCACATCGGAAAAAACAAGCTAA
ACTAAATCTGATGTGAGCAGAGGAAAATTACGCAGCTGGAAGAAAAGAGAAAGCAAGATC
ACTGCACATTTATGTCTATGTCATCTAATAAATCACTGTTTAAAGCACAAATATATTGAC
TTTCTAGGT
>TRINITY_DN20924_c0_g1_i1 len=206 path=[392:0-110 393:111-134 394:135-205] [-1, 392, 393, 394, -2]
GAGGATGAGGCCCCCAAAATGTGTGGGGTAACCCAGACTAATTGGGAATCAGATGAACCC
ATCAAAGCCTCTCAGTTTATTCTTACTCCTGAACAACGAGCATACATGAACGCCAACAAA
TTCATTAAGCTTGTAATAGTTGTGGACAATGTAATGTACAGGAAATACACTGGCGATATA
ATTGCTATAAAAACAAGAATATATGA
>TRINITY_DN20924_c1_g1_i1 len=252 path=[459:0-251] [-1, 459, -2]
GGGGTAACCCATACTAATTGGGAATCAGATGAGCCCATCAAAAAGGCCTCTCAGTTAGTT
GCTACTTCTGAACAACAAAGAAGCTACAAAAAATACATTGAGCTTGTCGTAGTTGCAGAC
TATATAATGTTCAGGAAATACGACCGCAATTCAACTGCTATAAAAACAAGAATATATGAA
ATTGTCAACACTTTAAATCTGGCTTACATAGTTTTCAGTATTCATGTAGCACTGACTCAC
ATAGAAATTTGG
>TRINITY_DN20924_c2_g1_i1 len=278 path=[256:0-277] [-1, 256, -2]
AACAAGAATATATGAAATTGTCAATACTTTAAATCTGATTTACACAGTTTTGAATATTCA
TATAGCACTGGTTTGCATAGAAATTTGGTCCAAAGGAGATTTGATTAACGTTCAATCAGT
AGTGGATGTTACTTTGAACTCATTTGGAGAATGGAGACAGAGAGATTTGCTGAATCGCAA
AAACCATGATAATGCTCAGTTACTCACGGGCATTAACCTCAATGGAAACACTATAGGATA
TGGTTATATTGGCAGCATATGCATGCCAAAAGAATCTG
>TRINITY_DN20924_c3_g1_i1 len=276 path=[507:0-275] [-1, 507, -2]
ATTGAGCTTGTCGTAGTTGCAGACCACGAAATGTTCAGGAAATACAACAATGATTCAACT
GTTGTAAGAACAAGAATATATGAAATTGCCAACATTATAAATGAGATGTATATACCTTTG
AATATTCGTGTAGCACTGGTTCTCCTAGAAATTTGGTCCAACAGAGATTTGATTCCCGTT
CAGTCGGCAACAACTGTTACTTTGGAGTCATTTGGAAAATGGAGAGAGACTGTTTTGCTG
AATCGCAAAAAACATGATAATGCTCAGTTACTCACG
>TRINITY_DN24586_c0_g1_i1 len=2920 path=[5844:0-2826 5845:2827-2850 5846:2851-2919] [-1, 5844, 5845, 5846, -2]
TTTCAACTCCACAGCTTAGTTGTTATTCATTTTCCTCTCTTTCTCTCTCTCTCTCTCCTC
TCGCGCACTGGCGGGCAGCATGAAGGGAGCTAAGGCTTGCCTGGCGCTGAGCACGCTGTT
GCTCTCTCTGGGTGTTCGAGGCGGCCCTTCTTCGCCCCGAGAGGAGGAGCTGGTGGTGCC
CGTGAAAGTGGATTCCGTCGGGCGCCAGCGAGCGGCCGACGACGACCAGCTCTACCACCT
GGACGCCTTTGGCCAGCGCTTCAGTTTGGAGCTGAAGCCCGACCACAGCTTTTTAGCTCC
GGCTCTGACGCTCCTGTATGTTGGCAGCCTCCCCCAAGGCCGGACGGAGGCAGAGGAGCC
CCACCAAGCGCTCGGCGCGAACTTAGCCAGCTGCTTCTATTCCGGCACAGTCAACGGGGA
TCCGGCCTCAGCCGCGGCGCTCAGCCTCTGCGGGGGAATCCGTGGCGCCTTCTACCTGCG
CGGCTCAGAGTATCTCATTCAGCCGGCCAACCTCACCCGGGGTCCAGGAGGGGAGCAGCA
GCAGCAGCCTCGGCTCCACCTCCTGAGCCGTTCTCGGCAGAGCCACCTCCCCAGCGGCAG
CGGTACTCAGTGCGAGGTGCCCGACTCCGACGAAACCTTGGGCTCTAAAGGGCGGCGGCC
CCGAGAGGAAAAGCAGCAGACGAACTACGCGACCCGCGCAGAAAGCAGACCTATAAGGAA
GAAAAGATTTGTGTCGAGCCCTCGCTATGTGGAAACTTTGCTTGTAGCTGACCAGTCTAT
GGCAGAATTCCATGGCAGTGGACTTAAGCACTACCTTCTCACACTCCTGTCTGTGGCTAG
TAGAATGTACAAGCATCCTAGTATCCGGAACCCTATTAATTTGGTGGTGGTGAAAATTAT
AGTCATCTATGATGAGCAGAAGGGGCCTGATGTATCTTCAAATGCTGCTCTCACTTTAAG
GAATTTTTGTAACTGGCAGAAGCAACATAATCCTCCCAGTGACCGGCACGCAGAACACTA
TGATACCGCCATTCTTTTTACCAGACAGGATCTCTGTGGTGCCAAAACATGTGACACTCT
TGGGATGGCTGATGTGGGAACTGCTTGTGATCCAAACCGCAGTTGTTCTGTCATAGAAGA
TGATGGCTTGCAAGCTGCTTTTACAACCACTCATGAATTAGGCCATGTGTTTAATATGCC
ACATGATGATGCAAAGCAGTGTACCAGTATTAATGGTATAAATAGTGATTCTCACATGAT
GGCATCTATGCTTTCCAACTTGGATCGAAGCCATCCTTGGTCTCCATGCAGTGCATACAT
GATAACTACCTTTTTGGATAATGGTCATGGAGAATGTCTGCTGGACAAACCTCACAAGCC
ATTGCTATACCCTTCTGATCTTCCTGGCACAATGTATGATGCTAATAGACAGTGCCAATT
CACATTTGGGGAGGAATCCAAACATTGTCCTGATGCAGCTAGCATATGTACAACTTTGTG
GTGTACTGGTACTTCTGGTGGAGTGCTTATGTGCCAGACCAAACATTTTCCTTGGGCAGA
TGGTACCAGTTGTGGAGAGGAAAAATGGTGCATCAACGGCAAGTGTGTTAATAAAACAGA
CAAGAAGCTATACGATATCCCTGTTCATGGACGCTGGGGCTCGTGGGAGCCATGGGGTGA
GTGTTCAAGAACATGTGGTGGAGGAATACAGTATTCTGTGCGAGAATGTGATAACCCAGT
TCCTAAGAATGGAGGAAAATATTGTGAAGGCAAGCGTGTGCAGTACAGATCCTGTAACAC
TGAAGATTGTCCAGAGAAGAGCAAAACGTTCAGGGAGGAACAATGTGAGGCTCACAATGA
TATTTCCAAATCTTTTGGAACTGGCCTTGCAGTGGAATGGATACCTAAGTTTGCTGGCGT
CTCTCCCAAAGACAGATGCAAGCTGATTTGCCTTGCCAAAGGAACTGGCTATTTTTTTGT
TCTTCAACCAAAGGTGGTAGATGGAACTTTATGTAGCCCAGATTCTACTTCAATTTGTGT
TCAAGGGCAGTGCATAAAAGCAGGATGTGATCGTGTCATAGGATCCAATAAGAAGTTTGA
TAAATGTGGCATCTGTGGAGGCAATGGAGCTACGTGCAAGAAAGTATCTGGAATGTTTTC
TAATGCCAGACCTGGTTACCATGATGTTGTTGTGATTCCTGCTGGGTCAACAAACATAGA
AGTGAAGCAACGAAATCACAGGGGTACACGGCAAGATGGAAGCTTCCTTGCAATCAAAGT
GGCTGATGGTACTTACATTCTCAATGGTGACTATACACTAACAACAATGGAGCAAGATAT
TACTTACAAAGGAAATGTTTTGAGATATAGTGGTTCATCTGCTTCTCTGGAAAGAATTCG
TAGCTTCAGTCCACTGAAGGAACCATTAACCATACAGGTCCTTACTGTGGGCAATTCATT
ACGATCTAAAATCAAATATACCTATTTTAAGAAGAAGTCAGCACAGTTGGGTTCTGAGGA
GCCTTTCAGTAAGACTGAATCTTTCAATGCAATCAAGGAGACTGTTTTATCTGAATGGAT
TATAGAAGAATGGGGAGAATGTTCTAAATCATGTGGGACTGGCTGGCAGAGGAGATCTGT
ACAATGCAGAGACCTTAGTGGGCGACCAGCCTCAGACTGTGCAAAAGAACTCAAGCCAAG
TGATATACGACCATGTGCAGACACACCATGCCCACGATGGCAGCTAGGAAACTGGTCACC
ATGTTCCAAGACATGTGGGAAGGGTTTCAAAAAGAGGTTGTTAAAGTGCATTTCCTTTGA
TGGTACAGTTTTGACATATGAAAGCTGTGACCTTTCAAAAAAGCCAAAACATTTAATAGA
CTTTTGTAATGTTACACTTTGCAGCTAAACTATATTGGAA
>TRINITY_DN26478_c0_g1_i2 len=4088 path=[8399:0-1763 8400:1764-1787 8416:1788-1941 8387:1942-1963 8414:1964-2575 8393:2576-2599 8411:2600-2781 8396:2782-2805 8417:2806-2855 8415:2856-2893 8413:2894-3523 8418:3524-3547 8419:3548-3548 8409:3549-4087] [-1, 8399, 8400, 8416, 8387, 8414, 8393, 8411, 8396, 8417, 8415, 8413, 8418, 8419, 8409, -2]
GCTTTCAGAGTAGGTTTTTATAAACATTTTCTTTAATAACTATTATGTTTTTCTGTAAAC
AATATGTATGAAATTGTATTGATAACTACTGATATAAAAATAGTTTTCTATTACTGCCTC
AAACGATTGCCTTTCAAACACTATTACAAGGCTACTTGCATGTGTAACTCTTAATTAGAT
AAGGCAAATATGAATTTGGAAAACGGCAAGATAGTAATAATACAAATTATATCTGGTACT
GTAACACACATTTCTGAACCTACAATAATTTTTAATAAATTAGGACATGCTCCAGGATTG
GATTTTTTTATTACAATTCATTCATTTTCTCTATTTCTGTGCTTTCTATTTAGGATCATG
CAGACAATCCATTGGGTGCAGCAGTAACTCTGGCTCATGAATTAGGCCACAATTTTGGTA
TGAACCATGATACACTGGAAAGAGGTTGCAACTGCAAAACAACTACAGACAAAGGTGGCT
GTATTATGAACCCTTCAACTGGCTATCCATTTCCCATGATGTTCAGCAGCTGCAGCAAAA
AAGACTTGGAAAACAGCTTGGAGAAAGGCGTGGGGATGTGTCTCTTCAACCTTCCAGAGG
TTAAGGAATCGTTTGGTGGCCCCAAATGTGGGAACGGCTATGTAGAAGAGGGAGAAGAGT
GTGACTGTGGTGAACTTGAGGAATGTACGAACCAATGCTGTAATGCTACAACCTGTACTT
TAAGGCCAGGAGCAATGTGTGCGCATGGACTTTGCTGTGAAGATTGCAAGCTGAGGCCAG
CAGGGATTTTATGCAGGGGTACCAGTAATTCCTGTGATCTTCCTGAATTCTGTACTGGAA
GCAATCCTCATTGCCCAGCCAACGTTTACTTGCATGATGGGCACTCTTGCTATGACGTAG
ACGGCTACTGCTATAACGGGATGTGCCAGACTCATGAACAGCAGTGCATCACCCTTTGGG
GACCAGGTGCTAAACCTGCTCCTGAGATATGTTTTCAGAGAGTCAATTCTGCAGGAGATC
CATATGGAAACTGTGGCAAGGATTCTAAAAGTACTTTTGCAAAATGTGAACCCAGAGATT
CAAAGTGTGGAAAAATTCAGTGTCAAGGGGGAGCAAGTCGACCTGTAATTGGTACCAATG
CTGTCTCAATAGAAACAAACATCCCTCTACAAGGAGGAGGCAAAATTCTGTGCCGAGGAA
CACATGTTTACTTGGGGGATGACATGCCAGATCCTGGTCTTGTTTTGGCTGGAACAAAAT
GTGAAGATGAAAAAATCTGTCTTAATCGCCGCTGCCAAAACACCAGTGTATTTGGTGTTC
ATGAATGTGCAACAAAATGTCATGGACGTGGGGTCTGCAACAATAAAAAAAATTGCCACT
GTGAGGCTCATTGGGGTCCTCCCTTTTGTGATAAGGCAGGATTTGGCGGCAGTATTGACA
GTGGGCCAGTTCGACAATCTGGTAACAGAAGCTTAATTGCAATACTTATAACCATCCTGT
GCCTCCTGGCGGCCAGTTTATTTGTGTACTTCAAGAGGAAGATCTTGATTAGAGTATTCT
TTATTAATAAGAAGACTACAATAGAGAAACTTAGGTCTGTGAGTCATACAAGGCCTTCCA
GTTCATCTGAATCTAATCATGTTCATACTGCAACATTCCTCAGTAAAAAACTAGCCAAAC
AGCCACAAAATTTAACCACACCCAAGAGAAACAACGTACAACAATTGCTACAGTATCAGA
AAAGGGATATTAGCTACTTTGTGAAGGCCCAGGATATATCGAAACGGAGCCCACCAGAGA
GGGTCCAGCCATATCTTTGTGAGATTTCCTGTCAACAATCTGTGTCTGGAAAGGTGTTGC
CCACCAAGCCCCTTCTGAAATGTGACCTGGAATCTTGCAAACCAAGTCCTCCTCAGAAGC
CTTTGCCAGCTAATCCTCAGAAGAACAAAGCTATTCAGATTAATACTGCTTCTCGGACAA
TGTTTGAGCTTCCAAAATCTATGCCTCAAATTGCTCCTGTCAGGCCTGCACCAAAACCTC
CACTTCAAGTGCCTAGGCACTGCAATGCTGCCTATATGAAATGAAAAAAATCGAACACCA
TTTTTATTCTGAAAAAATAGAAGTTTGCACTATTTTTCAGCTGGAAATTAATATTTTTAT
ATCAACCAATAGAATTGTTAATGTTCTAAATCCCATTGTTTTAAGAACTCTGAGCTATTG
TCTTTGGTGCTATAGTGTGTAAAGGTGGTCTGCGTCCTTGCTCAGGTACTTATAAATTAT
TAATTTATGCTGATATTTATTACAGTGCAGAGCACTGTAGTAAATATTATTTCATCATAA
TCGGGTTTTCCTAGGATGGAAGCCATTTTTATGATGTTTAAGCAGTCTTGAACCATCTTT
CATTTTAAATTTCACAGCAGGCTATATAATACCTCTCTGTATTTGTTGTTCAGTTTAGAT
CTGTTATTTGCAGGATGCTGACTAGAACTGAAATAAAATTGCTGAGATCAAGGGTCCAAT
GAAAATTCAAACTTTTTTATTGTTGCCAAAATCTGGAGGCAAAATATAATTTGGGAGGTA
CAATTTAAAGGAAGGTGAAGTAAATAACTGCCAGTGCTGTTCCTATTGATATTCCGTTAG
AAAGATGGAAAAATACTATTTGCAAAAATCAAGGAGTACTGTGAGATTTTTCTCATAATT
TGAAAGCAAATGCAACCAAAAATTCACTGTGATTATGCAAGTACCAAATGGAAGCTCAAT
CTACCTCTAGTGAACTGTGCATATGGAACAACCGTTTTTGGAGAAAATAATACAAAATGT
GATTTGTGCAAAATTCATCTCCATCATCATGGTACAGGTGCACGTTAAATATACACTGAA
TTATCTCTGAGGTTTAAACACCTATCCCAAGATCAGCAGTTTTATCCAGTACCCAGAATC
CATTTTCAATTGTAACAGAGTCTAAAGTATATTTCTTATATTTATTTCAGTTCTATAACG
TTAGTCCTCTGTTCCAGAATTAGAATGGGTTAGAGAAATCTTCAGATAAATTGTACTAAC
CAAGTTATTTCTTTTTTTGTAATACACCGAAATATAGTTAGCCACAATGGTATATCCTAA
CTCACTGTACTGTAATGTTAAATGCCTGATTTTCAAAACAGTGTATAGATTTTCAAATAG
CTTTTAAAGTACTGTATACTGAATACCATTTTAATTAGAAATGGTGTGTAATTTCTATCA
CAATGCATTTTCAAACTTTTCAGTCTTCTCGGTGTTTATGTATGTTTATGTATCTGTATA
TATGCAAGCATACATATATACACATCTGCATGAAAAAAACAGTGCACACAAGGTTTACAC
TTTGATTATTAGTTTCCACAAATATGGCATAAGGTGCTTAACTTTTTCTTACTCTGTGGT
GCAATAGACCATATAGCCACAAAACATGTAGGTAGCTTTATACTTCTGTAATACTCACCC
AGTTCAGATGCTTACCTACCGTTTATACAATGATTTCATATACAGAATAGCAAGTAACTC
AGCATGGGATAGGAGTTTTACTTTTTAAAAACATATTACTATAGAAATCATATTTCAAAA
AATATTTCTTACAAACAGCTGTGCACAGTAACACAAATGCATTGTTTAGACTTACATACT
AAAAGAAAAAATCAACTCCAATAAAATATTTTGCAAAAACCCATAACAGTGTCTGGAGAG
TACAGTATTTAGCATTTACAAAAATTAGATTCGTATAGAGCTACTGTTTTGAGTTAAGCT
ACCATATTTAGACTGAAAAATAGCAGACAGCTAGATGGCAACAACACAGACAACTCATTC
TGTTGTTGCAGCTCTCTGGTAATAATTCAAGTTTCTGCAGCCCAGATTTAGTAGCCAAGT
ACTGAGTGGTGATGAGGACCAAAGTTAATATCTTCTTTTATCCAGTCATTTGTCTTTCTC
ATAGACCCTCTATTATTTTCACTCTGTCAGTGACTCTATCATACCATCACTTTTAACTCT
TCATCTCCTTATGTCCACTTATTTTATAAAAAATAATCATTTCTTATACTGGGCTGTTGC
ATGCCAAG
>TRINITY_DN27053_c0_g1_i1 len=313 path=[3100:0-172 3121:173-224 3116:225-240 3111:241-251 3057:252-254 3058:255-295 3059:296-312] [-1, 3100, 3121, 3116, 3111, 3057, 3058, 3059, -2]
ATCAAAGAGGCCTCTCCGTTAGTTGCTACTTCTGAACAACATAGTTACTATGACCGCTTC
AGACACATTAAGCTTGTCATAGTTGTGGACCACAGCTTGTTCAGGAGCTACAACAATGAT
TCAGCTGCTGTAAGAGCAAGAATATATCAAATTGTCAACATTTTAAATGAGATTTACATA
TATCTGCACATTCGTGTAGCACTGGTTGGCATAGAATTTTGGTCCAACGGAGATTTGATT
AATGTGACATCATCAGCACGTGATACTTTGAAGTCATTTGGAAATTGGAGAGCGTCAGAT
TTGCTGAATCGCA
>TRINITY_DN27053_c0_g2_i1 len=768 path=[3082:0-172 3112:173-251 3080:252-254 3124:255-345 3110:346-429 3063:430-433 3064:434-483 3114:484-594 3125:595-617 3117:618-649 3113:650-703 3107:704-727 3068:728-767] [-1, 3082, 3112, 3080, 3124, 3110, 3063, 3064, 3114, 3125, 3117, 3113, 3107, 3068, -2]
ATCAAAGAGGCCTCTCCGTTAGTTGCTACTTCTGAACAACATAGTTACTATGACCGCTTC
AGACACATTAAGCTTGTCATAGTTGTGGACCACAGCTTGTTCAGGAGCTACAACAATGAT
TCAGCTGCTGTAAGAGCAAGAATATATCAAATTGTCAACATTTTAAATGAGATGTACTTA
CCTTGGAATATTCGGGTACCATTGGTTGGCCTAGAAATTTGGAACCAAAGAGATTTGATT
AATGTGACATCATCACCAAAAGTTACTTTGAACTTATTTGGAGAATGGAGAGAGTCAGAT
TTGCTGAGTCGCAAAAGACACGATAATGCTCAGTTACTCACGGCCATTGATTTTGATGGA
CTAACTATAGGAATGGCTCACATAGCCACCATGTGCCATTCAAAACTTTCTGTAGGAATT
GTTGAGGATTATAGGCCAATAGAGCGTGTGGTTGCAGCTATAATGGCCCACGAGATGGGT
CATAACTTGGGCATGTATCATGATGGAAATCAGTGTAACTGTGGTGCTAACTCATGCATT
ATGTATCCCTACATAAGCAATCCAGCTCCCGAGTATTTCAGCAATTGTAGTTGGAACTAT
TATCAGAATTTTCTTACTGATTTTAAACCAGATTGCACTCTCATCAGACCCTCAAAAACT
GATATTGTTTCACCTCAAGTTTGTGGAAATGGACTTTTGGAGGATGGAGAAGAATGTGAC
TGTGGCTCTCCTGCAAATTGTCAATATCCATGCTGCGATGCTGCATCG
>TRINITY_DN27053_c0_g2_i2 len=768 path=[3082:0-172 3112:173-251 3080:252-254 3124:255-345 3115:346-594 3125:595-617 3118:618-649 3113:650-703 3107:704-727 3068:728-767] [-1, 3082, 3112, 3080, 3124, 3115, 3125, 3118, 3113, 3107, 3068, -2]
ATCAAAGAGGCCTCTCCGTTAGTTGCTACTTCTGAACAACATAGTTACTATGACCGCTTC
AGACACATTAAGCTTGTCATAGTTGTGGACCACAGCTTGTTCAGGAGCTACAACAATGAT
TCAGCTGCTGTAAGAGCAAGAATATATCAAATTGTCAACATTTTAAATGAGATGTACTTA
CCTTGGAATATTCGGGTACCATTGGTTGGCCTAGAAATTTGGAACCAAAGAGATTTGATT
AATGTGACATCATCACCAAAAGTTACTTTGAACTTATTTGGAGAATGGAGAGAGTCAGAT
TTGCTGAGTCGCAAAAGACACGATAATGCTCAGTTACTCACGGCCACTGATATCAGTAAT
TCAACTATAGGAATAGCTTACGTATCCAGCATGTGCCAGGCAACACATTCTGTAGGAGTT
GTTGAGGATTATAGCCCACTAGTTCATGCGGTTGCAGCTACAATGGCCCATGAAATGGGT
CATAACCTGGGCATGCAGCATGATGAAAATTACTGTAATTGTGGTCCTAATTTATGCATT
ATGGCTTCCTACATAAGCGATCCACCTCCCATGTATTTCAGCAATTGTAGTTGGAACTAT
TATCAGAATTTTCTTACTAATTATCAGCCAGATTGCACTCTCATCAGACCCTCAAAAACT
GATATTGTTTCACCTCAAGTTTGTGGAAATGGACTTTTGGAGGATGGAGAAGAATGTGAC
TGTGGCTCTCCTGCAAATTGTCAATATCCATGCTGCGATGCTGCATCG
>TRINITY_DN27053_c0_g2_i3 len=434 path=[3091:0-95 3092:96-99 3093:100-112 3094:113-146 3119:147-149 3114:150-260 3125:261-283 3117:284-315 3113:316-369 3107:370-393 3068:394-433] [-1, 3091, 3092, 3093, 3094, 3119, 3114, 3125, 3117, 3113, 3107, 3068, -2]
TACTCACGGCCGTTAATTTGGATGGAACAGTTGTAGGATTTGCTCTCATAGCCACCATGT
GCGATTCAATGAGTTCTGTAGGAATTGTTGAGGATTATAGCCCAATAGTTCGTATGGTTG
CATCTACAATGGCCCACGAGATGGGTCATAACTTGGGCATGTATCATGATGGAAATCAGT
GTAACTGTGGTGCTAACTCATGCATTATGTATCCCTACATAAGCAATCCAGCTCCCGAGT
ATTTCAGCAATTGTAGTTGGAACTATTATCAGAATTTTCTTACTGATTTTAAACCAGATT
GCACTCTCATCAGACCCTCAAAAACTGATATTGTTTCACCTCAAGTTTGTGGAAATGGAC
TTTTGGAGGATGGAGAAGAATGTGACTGTGGCTCTCCTGCAAATTGTCAATATCCATGCT
GCGATGCTGCATCG
>TRINITY_DN27053_c0_g3_i1 len=234 path=[3050:0-145 3051:146-161 3052:162-216 3053:217-233] [-1, 3050, 3051, 3052, 3053, -2]
TAGTTGTGGATCACAGCATGATCACAAAATACAACAACGATTTAACTGCTATAAGAACAC
GGGTATATGAAATGCTCAACACTGTAAATGAGATTTACATATATATGCACATTCGTGTAG
CATTGGTTGGCATAGAATTTTGGTCCAACGGAGATTTGATTACTGTGACATCATCAGCGG
AGGATACTTTGAACTCATTTGGAAATTGGAGAGCGTCAGATTTGCTGAATCGCA
>TRINITY_DN28724_c0_g1_i1 len=4028 path=[8192:0-348 8193:349-372 8194:373-377 8195:378-401 8202:402-1743 8198:1744-1767 8201:1768-2655 8187:2656-2677 8188:2678-4027] [-1, 8192, 8193, 8194, 8195, 8202, 8198, 8201, 8187, 8188, -2]
TTACGGCGAGGGCATCACTGGGTTGGTTCGGAGTGGAAAGAAAAAGTTGGGTATCATCAG
CATACTGGTTTAATGAATCCGTGCAGAAATGTCATTCTGTTTCCAGCAAAATTACCATCA
AGGTTGGTAAGTCAGAAATGCAGAATTGTTGCACTTTAACACAGTTGAAAAATGAAGGAA
ATTACTATTATCAACCTGAAATGATCTGACATCCTTAATGAGCCCAGTCAATTGTGGTTT
ATTCATTAAATTATATTATATTTAAGAAAACATGTCTATCAAGTTTCAGCATGTAGCCGA
CCCTTTCTCTCATGTTAATACAAAAGCTCAACTGCATGCTGAAACATGACAGTAAGACAT
GCTTCCTTAACTATAACTTAATGAATAAAGCACAATTGACTGGGCTCATTATCAAAATGG
CCAGATAAAGCTATTAATAAAAATGCATAACTTTCACAGATGTGTAACAAGTATAATATG
AAAACAGAAATATCATCTATTTCTGTGTTAGAAAGAAATATATAAAATATATTTACAATT
TACCTGGATTGTTGAAAGAATATTCTACAAGAACATGATCATTTAAACACTTAAGGAAAG
TGTGACTCCTGTGTAGTTGTGACCAGTATACATGTAGATCAGTAATAAAGTACCAGTGGC
TGTCATGTTTGTTGATTTTAGACAATACAAATCGCTTTCTAATCTTTGTTCAAATAGAAC
AAACCCTTCCTTGAATGACTGATGGATTTTGTAATGAGTCTTGTGCTTTCACATTGTTTC
TTGATGTAATAAACCAACTGACTACAAAGAAGCAACTGCCCTTTTTAAGAAATCAGAGCA
ACTGCATAATTAGTGAATCTGTCATAGATGTTAAGAGCAGCAGTCTCCCCCAACTTTTAC
TAGGATGATTGTACAAGAAGGGAATTTGTGTGACAGATTTAACTATTCCTTCCCCAATCA
TGACCTTATGGGCATGATGCTCTCTACTAACCTCCACAGGTGTTTTCTTGTAATATTTAG
TATATGTTAGAAAAGGAAAGGGAGGAACCTCAATCAGAGAAGAAAAGCCCTAACCACCTT
TTCTCCTAATAAAAATTGCACATACATGTCTTACATTTTATAAGTCTGACATGGTTTCTG
ATAACATTTACTACAACATCTAGTTTGGCCCTATGTTAAAATAAATGACGTTATCTTTAT
TGGGATGAGACCAGTATTACTTATAAAAGCAATATCCTGTGGCCTAGTAATTAAAGCCTA
AATAATGATTTGGTAGGGCAGCAGACCTACCAAATTTAATGCTGTTTTAGAAATTAAACT
GAAATCTTTGTTTGTATATTTCTAAAAATAATACTTTTAATTCATTTCACTAATACAATA
TTTTTTCCTAGTAGCGTACAATACATTTCACTCTTCAAGATGGAGGAGAGAAAACAGGTT
TTTGTGGGATTGGTGGTCTTAAAGGAGCGTTTCGTGGAATTGGAGGCCTTAAAGGAAGGT
TTTGTGGAATTGGCGGTCTTAAAGGAGGATTTTGTGGAATTGGCGGCCTTAAAGGAGGCC
TTTCTAATATTGGTGGTCGTACTGGAGGTCGTTCTGGAGGTGGAACAAATTGATTTTGTA
CTGGTGGCCTTGGAGTTGGAAAGTGAGATATTGTAAAGACTCCCGAATTTGAAGTAGGCC
GCTTTCTATTTATTGGCTCCGGTGGATTTGGTTTACTTGGAGCATTATTCTGGTGTGCAG
GTAGTGGTCTTCTTTGCTGTGCATTTTCAGTCCTTTGATGTCTTCTACCTTCTCTGAAGA
GACGCCTTTTAATTTCTTTCCTCTTGACAAATGCAATTGTAAGTAGAATTAATATAGGCA
ACACAAGTAAAAAAAATATCAGAAGACCATCACGAAGGGATGTATCTATATGAGTTGGGC
CACTATCTATGCTGCCACCATAGCCGGACTCATCACAAAATGGAGGTGCCCACCCAGGAT
CACAGTGGCAATTGCCTTTGCTGTTACACACCGCTCGACCATTACACTTCTTTATGTCAC
AGTTGTAACCCAGCAAGCTTGCATTTACACACTTGTAATCAATACAAGCTTTTCCTTCAG
CACAAGAAGTGCCTTTATGAACCAGTGCTGGATCGGGAATATCTGATCCTAGATTAAATT
CAGTAGACACACATGAAATCCCACCTATTTTCTGGATATACAACTGGGATGGGAGATTCT
CGTGTTTGAAAGATGTACAATGGATCTTGCCACACAAACTATTGGCTTGGGAACATTTTA
CAAAATTTGACCCCTTCATTCCACAATTGCCAAATCTGTCTCCTTTGCTATTGGCTGTTT
CAAAGCAAACATTAGGTCCTTTCTTTGTTCCTTTTCCAAAGAGGGATTCACACTGAGAGT
CATAATTCTCGCAAATTCCACTATAACAGTAATCTTTCATATTGTTACATGGGTAGCCAT
CCATGACATACACGTCTTCTGGACAGTCATAAAAAGTCCCATTGCAATATTCAGGGAGAT
CACAGATATTTGATTTTGGTCGACACTCCACTCCTGCTACCTTGAACTGACACTTTTCAC
AGCACAATCCTTCAGCACATGCTGATCCAGGTGTTAGCTTGCAGCTGGCAGCATCACAAC
AAGGATTGGTACATTCTTTTGGAGTGCCACAATCACATTCTTCATTCCTATCCACAATGT
TATTGCCACACATGGGCTCTGTAAATATATCACTTGGCTTTGGAGAATTTCTGAGACAGC
TTCCTCCACCTCTCAAGATAAGTTGCTCAAAATCACTAGAGCTGCAGCTGCTGAAGTTCC
TGGACCCATTATCTGAACTGTACATTATATAGGTACTTGGACATCTGTCATCATCGTGAT
TCATACCAAGATTATGTCCCAATTCATGCGCAACCACTGTAGCTTGATTTATGGCAGAGC
CGTGATCGAAAGTAGTGATTGATCCTCCATGATCTGCAGTACAAACTGTGCCAACGTAAG
CCATTCCAACTGTTGTTCCGAATGGCCTTCTTCCTATGATGAGATGGGCAATATCATTTC
TTGATCTCGTAATAAGGTTTGTTTTCCTCCAAGTCACAAATTTGCCCAATACATCTCCAG
CTGAATCGCCTCCCACCTCTATCTGGTTTCCATTTGTCCATATTTCCAATCCAATTAGGA
CAACTTGTATGTTTAAAGGTCTGAACATCCCATCTACATAGTTAATCAGTTCAACTGCTT
CTTTCTGTACAGCTTCAACAGTTCTTTTGAATATGTACCTGTTGTTATCAACAACCACAT
AGAGTTCGATGTATCGTTTATCTGGTAGCACAGTTCTTCTTTTCCTTTGAAGAGTGTCCT
TACTGAAAGGACTATGTGATACATTACTGTACTTTAAAATATGTTCATGATACCGGTCAT
CACTTTGTACACCACAGGAAAAAGGTTCGTGAGATTTATCTAATACATAGAGAAAGTGTT
CAAATTTATTTGATCCTTTAACTGGCTCCATGCCATATTGTTTGTCACCAATATAGAGGA
TTCCCCTAAGGCCATCACAGGTACTGAGAGCAAGCAGAGAATCTGGAACTCCCTCAACAT
TTCCATGGTAGTAACAGTGGGTCTGAGCTTTCACAGGAGTACTCTCCAGCTTGCCCTCTT
GGTTATAAGTATATATTGTGAATTTTTCCCCAAGAAGGTTTTTATTTTTCTTTAATTTCA
GAACATGTGTTCCATTTCCAGTTTGTATCAAATAAGAGAGTTGATCATCTAAATGTTCCT
CGCTAAAATGTGTCCAGCGCTTCTCCCTGTCTGTTAATCTTCTAGGAATTATAATCTCGT
ATGTGGATTGCATATGAGTATGCCCATCCAAGGCTAAGCTTAGATTTCCCACGGCGCTGA
GTCCCAAGATGAAGAAGTTCAAGTAATAGGCTGCTAACATGATCCGCCCTTGCCAGCTTT
GCTGGTCGAGGTGTGAACGGCCCGAGCGGAGTTCATCTGACGATTGTGGATAAACAACCA
GCACTGAA
>TRINITY_DN28724_c0_g1_i2 len=4032 path=[8192:0-348 8193:349-372 8194:373-377 8195:378-401 8202:402-1743 8198:1744-1767 8201:1768-2655 8190:2656-2681 8191:2682-4031] [-1, 8192, 8193, 8194, 8195, 8202, 8198, 8201, 8190, 8191, -2]
TTACGGCGAGGGCATCACTGGGTTGGTTCGGAGTGGAAAGAAAAAGTTGGGTATCATCAG
CATACTGGTTTAATGAATCCGTGCAGAAATGTCATTCTGTTTCCAGCAAAATTACCATCA
AGGTTGGTAAGTCAGAAATGCAGAATTGTTGCACTTTAACACAGTTGAAAAATGAAGGAA
ATTACTATTATCAACCTGAAATGATCTGACATCCTTAATGAGCCCAGTCAATTGTGGTTT
ATTCATTAAATTATATTATATTTAAGAAAACATGTCTATCAAGTTTCAGCATGTAGCCGA
CCCTTTCTCTCATGTTAATACAAAAGCTCAACTGCATGCTGAAACATGACAGTAAGACAT
GCTTCCTTAACTATAACTTAATGAATAAAGCACAATTGACTGGGCTCATTATCAAAATGG
CCAGATAAAGCTATTAATAAAAATGCATAACTTTCACAGATGTGTAACAAGTATAATATG
AAAACAGAAATATCATCTATTTCTGTGTTAGAAAGAAATATATAAAATATATTTACAATT
TACCTGGATTGTTGAAAGAATATTCTACAAGAACATGATCATTTAAACACTTAAGGAAAG
TGTGACTCCTGTGTAGTTGTGACCAGTATACATGTAGATCAGTAATAAAGTACCAGTGGC
TGTCATGTTTGTTGATTTTAGACAATACAAATCGCTTTCTAATCTTTGTTCAAATAGAAC
AAACCCTTCCTTGAATGACTGATGGATTTTGTAATGAGTCTTGTGCTTTCACATTGTTTC
TTGATGTAATAAACCAACTGACTACAAAGAAGCAACTGCCCTTTTTAAGAAATCAGAGCA
ACTGCATAATTAGTGAATCTGTCATAGATGTTAAGAGCAGCAGTCTCCCCCAACTTTTAC
TAGGATGATTGTACAAGAAGGGAATTTGTGTGACAGATTTAACTATTCCTTCCCCAATCA
TGACCTTATGGGCATGATGCTCTCTACTAACCTCCACAGGTGTTTTCTTGTAATATTTAG
TATATGTTAGAAAAGGAAAGGGAGGAACCTCAATCAGAGAAGAAAAGCCCTAACCACCTT
TTCTCCTAATAAAAATTGCACATACATGTCTTACATTTTATAAGTCTGACATGGTTTCTG
ATAACATTTACTACAACATCTAGTTTGGCCCTATGTTAAAATAAATGACGTTATCTTTAT
TGGGATGAGACCAGTATTACTTATAAAAGCAATATCCTGTGGCCTAGTAATTAAAGCCTA
AATAATGATTTGGTAGGGCAGCAGACCTACCAAATTTAATGCTGTTTTAGAAATTAAACT
GAAATCTTTGTTTGTATATTTCTAAAAATAATACTTTTAATTCATTTCACTAATACAATA
TTTTTTCCTAGTAGCGTACAATACATTTCACTCTTCAAGATGGAGGAGAGAAAACAGGTT
TTTGTGGGATTGGTGGTCTTAAAGGAGCGTTTCGTGGAATTGGAGGCCTTAAAGGAAGGT
TTTGTGGAATTGGCGGTCTTAAAGGAGGATTTTGTGGAATTGGCGGCCTTAAAGGAGGCC
TTTCTAATATTGGTGGTCGTACTGGAGGTCGTTCTGGAGGTGGAACAAATTGATTTTGTA
CTGGTGGCCTTGGAGTTGGAAAGTGAGATATTGTAAAGACTCCCGAATTTGAAGTAGGCC
GCTTTCTATTTATTGGCTCCGGTGGATTTGGTTTACTTGGAGCATTATTCTGGTGTGCAG
GTAGTGGTCTTCTTTGCTGTGCATTTTCAGTCCTTTGATGTCTTCTACCTTCTCTGAAGA
GACGCCTTTTAATTTCTTTCCTCTTGACAAATGCAATTGTAAGTAGAATTAATATAGGCA
ACACAAGTAAAAAAAATATCAGAAGACCATCACGAAGGGATGTATCTATATGAGTTGGGC
CACTATCTATGCTGCCACCATAGCCGGACTCATCACAAAATGGAGGTGCCCACCCAGGAT
CACAGTGGCAATTGCCTTTGCTGTTACACACCGCTCGACCATTACACTTCTTTATGTCAC
AGTTGTAACCCAGCAAGCTTGCATTTACACACTTGTAATCAATACAAGCTTTTCCTTCAG
CACAAGAAGTGCCTTTATGAACCAGTGCTGGATCGGGAATATCTGATCCTAGATTAAATT
CAGTAGACACACATGAAATCCCACCTATTTTCTGGATATACAACTGGGATGGGAGATTCT
CGTGTTTGAAAGATGTACAATGGATCTTGCCACACAAACTATTGGCTTGGGAACATTTTA
CAAAATTTGACCCCTTCATTCCACAATTGCCAAATCTGTCTCCTTTGCTATTGGCTGTTT
CAAAGCAAACATTAGGTCCTTTCTTTGTTCCTTTTCCAAAGAGGGATTCACACTGAGAGT
CATAATTCTCGCAAATTCCACTATAACAGTAATCTTTCATATTGTTACATGGGTAGCCAT
CCATGACATACACGTCTTCTGGACAGTCATAAAAAGTCCCATTGCAATATTCAGGGAGAT
CACAGATATTTGATTTTGGTCGACACTCCACTCCTGCTACCTTGAACTGACACTTTTCAC
AGCACAATCCTTCAGCACATGCTGATCCAGGTGTTAGCTTGCAGCTGGCAGCATCACAAC
AAGGATTGGTACATTCCTACTTTTGGAGTGCCACAATCACATTCTTCATTCCTATCCACA
ATGTTATTGCCACACATGGGCTCTGTAAATATATCACTTGGCTTTGGAGAATTTCTGAGA
CAGCTTCCTCCACCTCTCAAGATAAGTTGCTCAAAATCACTAGAGCTGCAGCTGCTGAAG
TTCCTGGACCCATTATCTGAACTGTACATTATATAGGTACTTGGACATCTGTCATCATCG
TGATTCATACCAAGATTATGTCCCAATTCATGCGCAACCACTGTAGCTTGATTTATGGCA
GAGCCGTGATCGAAAGTAGTGATTGATCCTCCATGATCTGCAGTACAAACTGTGCCAACG
TAAGCCATTCCAACTGTTGTTCCGAATGGCCTTCTTCCTATGATGAGATGGGCAATATCA
TTTCTTGATCTCGTAATAAGGTTTGTTTTCCTCCAAGTCACAAATTTGCCCAATACATCT
CCAGCTGAATCGCCTCCCACCTCTATCTGGTTTCCATTTGTCCATATTTCCAATCCAATT
AGGACAACTTGTATGTTTAAAGGTCTGAACATCCCATCTACATAGTTAATCAGTTCAACT
GCTTCTTTCTGTACAGCTTCAACAGTTCTTTTGAATATGTACCTGTTGTTATCAACAACC
ACATAGAGTTCGATGTATCGTTTATCTGGTAGCACAGTTCTTCTTTTCCTTTGAAGAGTG
TCCTTACTGAAAGGACTATGTGATACATTACTGTACTTTAAAATATGTTCATGATACCGG
TCATCACTTTGTACACCACAGGAAAAAGGTTCGTGAGATTTATCTAATACATAGAGAAAG
TGTTCAAATTTATTTGATCCTTTAACTGGCTCCATGCCATATTGTTTGTCACCAATATAG
AGGATTCCCCTAAGGCCATCACAGGTACTGAGAGCAAGCAGAGAATCTGGAACTCCCTCA
ACATTTCCATGGTAGTAACAGTGGGTCTGAGCTTTCACAGGAGTACTCTCCAGCTTGCCC
TCTTGGTTATAAGTATATATTGTGAATTTTTCCCCAAGAAGGTTTTTATTTTTCTTTAAT
TTCAGAACATGTGTTCCATTTCCAGTTTGTATCAAATAAGAGAGTTGATCATCTAAATGT
TCCTCGCTAAAATGTGTCCAGCGCTTCTCCCTGTCTGTTAATCTTCTAGGAATTATAATC
TCGTATGTGGATTGCATATGAGTATGCCCATCCAAGGCTAAGCTTAGATTTCCCACGGCG
CTGAGTCCCAAGATGAAGAAGTTCAAGTAATAGGCTGCTAACATGATCCGCCCTTGCCAG
CTTTGCTGGTCGAGGTGTGAACGGCCCGAGCGGAGTTCATCTGACGATTGTGGATAAACA
ACCAGCACTGAA
>TRINITY_DN30039_c0_g1_i1 len=2906 path=[6394:0-88 6395:89-112 6417:113-234 6420:235-328 6384:329-352 6416:353-440 6404:441-464 6419:465-634 6387:635-658 6415:659-953 6407:954-977 6408:978-998 6409:999-1022 6418:1023-1235 6401:1236-1280 6402:1281-2905] [-1, 6394, 6395, 6417, 6420, 6384, 6416, 6404, 6419, 6387, 6415, 6407, 6408, 6409, 6418, 6401, 6402, -2]
GGGTTTTTTGGGGGGGGGGTTCCATCCCCCCCCCCACCCCCCCCCAAAAAAAAAAAAATC
CCCCCCCCCAAAAGTTGAAAAGTTCTCTGTTAACGAAAATCCCTGCGTTGGACCCGCAGT
AGTGCAAATGAGGAAGGAAGGCGAAGGTCAGCGAGCCTTTTGTCATTTCTTAAAGGGGAA
GGAAGCGGGCTGGACTTTTAAGCCTGGGAGAGGTTTGAGAGGTTTGGAGAGATGGTTGAA
GGCCCCAGTGCCTGCTGGCTTGGAGTTGCTCGGAGGGACCATGACCAGCAAGGCTGGACT
CGGGGCTGAGGCCACGTCTTTTGCCAGAAGAGTCTTGGGGAGGGGTCTATGAGGTGGTCT
CTGTTGTGGGTTGACTGGAGGAGGTCGGACAGGATTGCTCGGAAGGGGCTTCTTCGGAGG
GGGCAGTTTGGCGGGACCCCCAAACCCAGCTTTCGGGGGCAGGCCGGGCGATCCGTGGAA
CGGCGGTGGCGGAGGCCTGGAAGGTTTGAGGTCTCTCTGGAGGGGGGCCGAGGGGCCACA
GCTGGGCCGCAAGGGCCGTACCACGTTGATGGGGTGGGGGCCCGCTTGAGGGTTGGGCTT
AAGCGTGGAAATGCCTCTTGCTCCCTGACCAGTAACGCTGGACTTCACTTTATTAGTGGA
GGAAATATCCTGCAAAATGAAGGCGGAATTAGAATGACCTTGCGTTCTTTTCTGATGAAC
AATTGCGTCCCTGCAGGTCTTCTGCCTCTTCCTCAAGCCCTTGAGCCACTTGTTGAGCAG
CGAACCTTCTCGTCTGTAGCAAGTGTAGAGGCCCAGGAGCAGAGAGGGCACCAAGAGCAG
GAAGATGACCAGCAAAGAGATCAAGATGGCTTCGTAATGGTCTTGCTGGACGGGGCCGCT
ATCAACGCTGCCTCCCAGCCCCGGCTTCTCGCAGAACGGAGGAGCCCAGCCAGCGTCACA
GTGACAATTCCGGTTGCTGTTACAAACCCCGTGGCCATGACATTTGGAGACGCATTTATC
CTGTTCGAAAAAGGAAGCGTTTTGACACCGCTGGTCTTTGCACACCAACCCATCTCCACA
CTTGGTGCCCGTCATCACAAGGCCTGGGTCGGAGAGGTCTCCCTCGTCATCCTTGGTGGC
ATAGACTAAAGTCCCCCGGCACTTGATCTCCTGCCCGTTAAACCGGATGGTGGTGTCCAT
GGAGATGGTGTTGGTGCCCTTGGGCTTGGCAGCCGAACTTTGGCACTGGATCTTCCCACA
CTTGGCATCTCTCTTGGCACACTTCACATAGTTGCCTTGGCGGTCTTTCCCGCAGTTGCC
GTACATGTCACCAGCTCTGTTGACATCCTGGAAGCAGGCATCGGGGGCTGGCCAAGCTCC
TGGTCCCCACAGCTGGACACACTGTTGATGGTGTGTCATGCACATGCCATTGTAACAATA
CTCCTCCGCGTGGGAACACGTCGAGCCATCCAACAAGTAGACGTTGGCTGGGCAGTAGGG
TGACGCGCCTGTGCAATATTCCGGGAGGTCGCACGATCCGGCTGGCTCACGACACATAAT
CCCGGCTGTCTTGAGCTTGCAGGAATTACAACATTCCCCGTGGGCGCACTCGGCTCCGGC
TTTTAGGGTGCAATTTTGGGGGTTACAGCAAGGATTGGTGCATTCCTCCACCTCTCCGCA
GTCACATTCCTCCCCTTCCTCCAGAAAGCCGTTGCCACACTTCTTGCCCACGACGAGGTC
CTTGGTGTCCGGCAGGTTAAAGAGACAGGCGCCCCCCCCTTTATGGAAGTAGCCCTCCAA
CTGTCTGCGGCTGCAGCTGCTGAACACACGGGGGAAGGGGTGCCCTGTGGCCGGAGCCAT
GATGCAGCCCCCTTGGGACGCCGTGGCCTCCACGCAGCAGCCGTCCACGTCGTGGCTCAT
GCCGAAATTGTGGCCGATCTCGTGGGCCATGGTGGCGGCGGCGCCAATGGGCAACTCCGA
GTGGTCCATGCTCACCCCACCGGAGTTCTCCGCGCTGCACATGCCCTCCAGGGGCGCCAT
CCCGATGGTGGTCCCTCTGAAAGTGACCCCTGTGAGGAGCTGGGCGTTGTCATGCTTCTT
GCGGTTTCTCAGCGGCTTCTTCCACTGGAGAAAGGACACGAGGGTGGTGTGGGCATCCTG
GCTGACCATGCACTTGTCTTGATCTGTCCAGACTTCCAGGCCGATCAGGGCCACCTTGAT
GTTCAGAGACCTGTAGAACTTGTCTACATAATTAGCAATCTCCAGAATCCTTTGCTTTGT
GACTCCCAAATTCAGGTTTTGCGCTCTAAACAGGGAATAATCGGCCACGATGAAAAGCTC
CATGTACTTCAAGGCTCTCCAAGAATCCCTTCTTCTCCGCTTCGATGGCCGGAAGAGTCC
AGCGACGTCGGCCACGCTGCTGGGCAGCAGGTCCCCTTGTTGGCACATCCCCCCTTTGAT
CAAGACGTCCTCCGCCCGATAGAGGGTGTGAGCTTCGGAAGTGGGGTCCGCGGGGGGCTT
CAGGTAGTAGCTGCTGTTGTGACTGAGGACAATCAGCCCGCTGAAGCCGGAGCAGGTTGT
GAGCACCACCCAGGAATCCACATGTCCTCGGACGTAGCCGTGAAAATAACACCATTCCGT
GTGGTTGGGGGAGACGGTCACGGGCTGCCCATCTTCGGCGTAATGTATCTCGGTATAATC
CGGAGACAGAAACTGGTTTTTTTCCAGGACCAGAACAAGTTCCTTGCCCTCCGCTGTCAC
TGCAACCTCTCCGCGATCAGGGGACGACGGAGCCTTTCCTGCCCCCTCAACCGCTCGCCG
GCTCCGTCTTCCGGAAATCCAGCGGGGAGCAACAGGTTCTCCTTGCGGTGACGACTCTGC
AGCCTCGGCGGCGCCCAGCAGCCCCA
>TRINITY_DN30039_c0_g1_i2 len=2793 path=[6411:0-102 6421:103-121 6420:122-215 6384:216-239 6416:240-327 6404:328-351 6419:352-521 6387:522-545 6415:546-840 6407:841-864 6408:865-885 6409:886-909 6418:910-1122 6401:1123-1167 6402:1168-2792] [-1, 6411, 6421, 6420, 6384, 6416, 6404, 6419, 6387, 6415, 6407, 6408, 6409, 6418, 6401, 6402, -2]
CAGAGAGCACCAAGGACCCCACAGTCCTCCTCCTCCTCCATTCTCCAACTCTCCCTCCCT
TCTAGCACTGATGACGTTGTCTAGTTGGGTCATGAAACTGTTTGAGAGGTTTGGAGAGAT
GGTTGAAGGCCCCAGTGCCTGCTGGCTTGGAGTTGCTCGGAGGGACCATGACCAGCAAGG
CTGGACTCGGGGCTGAGGCCACGTCTTTTGCCAGAAGAGTCTTGGGGAGGGGTCTATGAG
GTGGTCTCTGTTGTGGGTTGACTGGAGGAGGTCGGACAGGATTGCTCGGAAGGGGCTTCT
TCGGAGGGGGCAGTTTGGCGGGACCCCCAAACCCAGCTTTCGGGGGCAGGCCGGGCGATC
CGTGGAACGGCGGTGGCGGAGGCCTGGAAGGTTTGAGGTCTCTCTGGAGGGGGGCCGAGG
GGCCACAGCTGGGCCGCAAGGGCCGTACCACGTTGATGGGGTGGGGGCCCGCTTGAGGGT
TGGGCTTAAGCGTGGAAATGCCTCTTGCTCCCTGACCAGTAACGCTGGACTTCACTTTAT
TAGTGGAGGAAATATCCTGCAAAATGAAGGCGGAATTAGAATGACCTTGCGTTCTTTTCT
GATGAACAATTGCGTCCCTGCAGGTCTTCTGCCTCTTCCTCAAGCCCTTGAGCCACTTGT
TGAGCAGCGAACCTTCTCGTCTGTAGCAAGTGTAGAGGCCCAGGAGCAGAGAGGGCACCA
AGAGCAGGAAGATGACCAGCAAAGAGATCAAGATGGCTTCGTAATGGTCTTGCTGGACGG
GGCCGCTATCAACGCTGCCTCCCAGCCCCGGCTTCTCGCAGAACGGAGGAGCCCAGCCAG
CGTCACAGTGACAATTCCGGTTGCTGTTACAAACCCCGTGGCCATGACATTTGGAGACGC
ATTTATCCTGTTCGAAAAAGGAAGCGTTTTGACACCGCTGGTCTTTGCACACCAACCCAT
CTCCACACTTGGTGCCCGTCATCACAAGGCCTGGGTCGGAGAGGTCTCCCTCGTCATCCT
TGGTGGCATAGACTAAAGTCCCCCGGCACTTGATCTCCTGCCCGTTAAACCGGATGGTGG
TGTCCATGGAGATGGTGTTGGTGCCCTTGGGCTTGGCAGCCGAACTTTGGCACTGGATCT
TCCCACACTTGGCATCTCTCTTGGCACACTTCACATAGTTGCCTTGGCGGTCTTTCCCGC
AGTTGCCGTACATGTCACCAGCTCTGTTGACATCCTGGAAGCAGGCATCGGGGGCTGGCC
AAGCTCCTGGTCCCCACAGCTGGACACACTGTTGATGGTGTGTCATGCACATGCCATTGT
AACAATACTCCTCCGCGTGGGAACACGTCGAGCCATCCAACAAGTAGACGTTGGCTGGGC
AGTAGGGTGACGCGCCTGTGCAATATTCCGGGAGGTCGCACGATCCGGCTGGCTCACGAC
ACATAATCCCGGCTGTCTTGAGCTTGCAGGAATTACAACATTCCCCGTGGGCGCACTCGG
CTCCGGCTTTTAGGGTGCAATTTTGGGGGTTACAGCAAGGATTGGTGCATTCCTCCACCT
CTCCGCAGTCACATTCCTCCCCTTCCTCCAGAAAGCCGTTGCCACACTTCTTGCCCACGA
CGAGGTCCTTGGTGTCCGGCAGGTTAAAGAGACAGGCGCCCCCCCCTTTATGGAAGTAGC
CCTCCAACTGTCTGCGGCTGCAGCTGCTGAACACACGGGGGAAGGGGTGCCCTGTGGCCG
GAGCCATGATGCAGCCCCCTTGGGACGCCGTGGCCTCCACGCAGCAGCCGTCCACGTCGT
GGCTCATGCCGAAATTGTGGCCGATCTCGTGGGCCATGGTGGCGGCGGCGCCAATGGGCA
ACTCCGAGTGGTCCATGCTCACCCCACCGGAGTTCTCCGCGCTGCACATGCCCTCCAGGG
GCGCCATCCCGATGGTGGTCCCTCTGAAAGTGACCCCTGTGAGGAGCTGGGCGTTGTCAT
GCTTCTTGCGGTTTCTCAGCGGCTTCTTCCACTGGAGAAAGGACACGAGGGTGGTGTGGG
CATCCTGGCTGACCATGCACTTGTCTTGATCTGTCCAGACTTCCAGGCCGATCAGGGCCA
CCTTGATGTTCAGAGACCTGTAGAACTTGTCTACATAATTAGCAATCTCCAGAATCCTTT
GCTTTGTGACTCCCAAATTCAGGTTTTGCGCTCTAAACAGGGAATAATCGGCCACGATGA
AAAGCTCCATGTACTTCAAGGCTCTCCAAGAATCCCTTCTTCTCCGCTTCGATGGCCGGA
AGAGTCCAGCGACGTCGGCCACGCTGCTGGGCAGCAGGTCCCCTTGTTGGCACATCCCCC
CTTTGATCAAGACGTCCTCCGCCCGATAGAGGGTGTGAGCTTCGGAAGTGGGGTCCGCGG
GGGGCTTCAGGTAGTAGCTGCTGTTGTGACTGAGGACAATCAGCCCGCTGAAGCCGGAGC
AGGTTGTGAGCACCACCCAGGAATCCACATGTCCTCGGACGTAGCCGTGAAAATAACACC
ATTCCGTGTGGTTGGGGGAGACGGTCACGGGCTGCCCATCTTCGGCGTAATGTATCTCGG
TATAATCCGGAGACAGAAACTGGTTTTTTTCCAGGACCAGAACAAGTTCCTTGCCCTCCG
CTGTCACTGCAACCTCTCCGCGATCAGGGGACGACGGAGCCTTTCCTGCCCCCTCAACCG
CTCGCCGGCTCCGTCTTCCGGAAATCCAGCGGGGAGCAACAGGTTCTCCTTGCGGTGACG
ACTCTGCAGCCTCGGCGGCGCCCAGCAGCCCCA
>TRINITY_DN31382_c0_g1_i1 len=4774 path=[10865:0-1777 10866:1778-1799 10901:1800-2108 10873:2109-2132 10897:2133-2852 10881:2853-2876 10903:2877-3511 10890:3512-3530 10896:3531-3617 10887:3618-3641 10905:3642-4151 10884:4152-4168 @10902@!:4169-4307 10906:4308-4308 10859:4309-4321 10860:4322-4322 10861:4323-4773] [-1, 10865, 10866, 10901, 10873, 10897, 10881, 10903, 10890, 10896, 10887, 10905, 10884, 10902, 10906, 10859, 10860, 10861, -2]
GCCAGACAAATATCCCTGGAGTGGGCGGGCTCTGGCGAAGCCGCGCCTACTTCTCCTTCT
CGGAGGCAGCCTGTGACTGGCTACGCCGCGCTGGTCGGCGGGCGGGGGGGCGCGCGCGCC
GAGGGAGGGAGGGCAGATGTTGGCCCAGCGGCCGACCGCCGTGTGAGAGGCGCGCGCGCG
CGCGCCCGTCCGCCTAAGGGAGGGAGCTTGTTCTGAGGTACTTTTGGTGGGAACCGGAGC
GAGGCCTCAGGCGGGCGGCGCCGGCGAGAGGAAGAGGAAGCGGCGCCGCGCGGTTCCCCC
CGCCCTTCCTTCCCTGGCCGGGCGGATGCTTCGTGGGTAGGCGGCGGCGGCGGCGAGAGG
CGGCCACCTGGCTGTGGCTGGCGGCGGGGCCTGGCAGGGCCGGGCGAAGATGGTGCTGCT
GAGGGTCCTCGTCCTGCTCTGCTCCTGGGCGGCCGGTGCCGGAGGTCAGTATGGAAACCC
TCTAAATAAATACATAAGACATTATGAAGGACTGTCGTATGATGTGGATTCATTACACCA
AAAACACCAGCGTGCCAAAAGAGCAGTATCTCATGAAGACCAATTTTTGCGCTTAGATTT
TCATGCTCATGGAAGACATTTTAATCTGAGACTGAAGAGAGAGATGTCTCTCTTTAGTGA
TGACTTTAAGCTAGAGATGTCAGATAAAGTATTTGACTATGATACCTCCCATATTTACAC
TGGGCACATTTATGGTGAACAGGGAAGCTTTAGCCATGGATCTGTTGTTGATGGAAGGTT
TGAGGGATTCGTCAAGACTCACACTGGAACCTTTTATATTGAGCCAGCGGAAAGATACAT
TAAGGACAAAGCCCTACCTTTTCATTCTGTCATGTATCATGAAGATGATATTAAATATCC
CCATAAGTATGGACCGCAAGGTGGCTGTGCAGATCATGCTGTCTTTGAAAGGATGAGGAA
ATACCAAATGGCCAGGGGGGCAGAAGAAGAGCCAAGGCACCAGCAGCCATCTGAGGAACA
GATCAGAGACGAACCTGAGCTCTTGAGAAAAAAACGAGCTGCGCAAGCTGAAAAGAACAC
TTGTCAACTCTATATTCAAACCGATCATCTTTTCTTCAGGTATTACGGAACCCGAGAAGC
TGTGATTGCACAGATTTCCAGCCATGTTAAAGCAATTGACACAATTTACCAATCTACAGA
TTTCTCAGGAATCAGAAATATCAGTTTTATGGTAAAACGAATTAGAATCAACACTACTCA
AGATGAAAAAGATCCTTCTAATCCCTTCAGATTTCCAAACATTGGTGTGGAGAAATTTCT
AGAACTTAATTCTGAGCAAAATCATGATGATTATTGTTTGGCCTACGTGTTTACTGATCG
TGATTTTGATGATGGTGTACTTGGCTTGGCCTGGGTTGGAGCACCTTCAGGGAGCTCTGG
TGGAATCTGTGAAAAAAGCAAGCTTTATTCTGACGGGAAAAAGAAGTCCCTAAATACTGG
CATAATCACTGTGCAAAACTACGGCTCCCATGTCCCTCCTAAGGTCTCCCACATCACCTT
TGCGCATGAAGTGGGACATAACTTTGGTTCTCCTCATGATTCCGGAACAGAGTGCACTCC
AGGAGAGTCCAAAAACCTGGGGCAAAAAGAAAATGGCAATTACATAATGTATGCACGGGC
AACCTCTGGTGACAAACTGAACAACAATAAATTCTCTATCTGTAGTATTCGGAATATCAG
CCAAGTGCTTGAAAAAAAGAGGAATAATTGTTTTGTTGAATCCGGGCAGCCCATCTGTGG
AAACGGGCTGGTAGAGCAAGGCGAGCAGTGTGATTGTGGCTATAGTGACCAGTGCAAAGA
TGAGTGCTGCTACGATGCCAACCAGCCGGAGGACAAGAAGTGCAAGCTGAGACCCGGCAA
GAGTTGCAGCCCCAGCGAAGGCCCCTGTTGTACACAGAATTGTGAATTCAAGAAAGAGCG
GGAAAAGTGCCGGAATGATTCTGAGTGTGCAGAAGAAGGGAGGTGTGACGGTAACTCTTC
TTTCTGCCCCACATCTACAGCAAAGAAAAACCTGACCGAGTGCAACAGACACACCCAAGT
TTGCATCAGTGGTCAATGTGCTGGCTCTATCTGTGAGAAATTTGACTTAGAAGAATGTAC
CTGTGCCAGCTCTGATGCAAAGGATGACAAAGAACTATGCCACGTCTGTTGCATGAAGAA
AATGCATCCAGAAACCTGTGCCAGTACAGGATCTGAAGCATGGAAGGCTCACTTCAATTA
CAAAACCATTACCCTCCAGCCTGGGTCCCCCTGCAATGATTTCAAAGGCTACTGTGATGT
ATTCATGCGCTGTCGTTTGGTGGATGCAGATGGCCCCCTGGCCAGGCTGAAGAAGGCCAT
TTTCAACCCAGAACTCTATGAAAACATTGCCGAGTGGATTGTGGCGCACTGGTGGGCTGT
CCTGCTCATGGGCATTGCGCTCATCATGTTGATGGCGGGCTTCATTAAGATCTGCAGCGT
TCACACCCCAAGCAGCAATCCAAAGCTGCCGCCACCCAAACCCCTTCCAGGCACTTTGAA
GCGAAGGAGACCCCCCCCGACAACTCAGGCCCCTCCACGCCAGAGGCCCCGAGAGAGCTA
CCAGATGGGCCACATGAGACGCTGAGGGCTGCTTTTTGCCTTGGTTCTTCCTAGTGCCTA
CAGTGGGAAAATTTCACTCCAAAGAAAACCTGTATTAAGTCATTGTCCCTGGTCCATGGA
GGAGGCTCTCAAGCCCTGAGATCTCCTTTCCCTGCCCCAAAGCAAAGTGGCCGGCCGTGA
AGCAGATCTTTAGCAGTCTTAAGCAAAGCATTTTTCTCCTCCTCAGCTAGCTCTTCACGG
TTGCCTTTCCTTCACTTGCAGGCAAAGGTAGCTCTGAAGGAACCTCTTCGCAGGAATTAA
AGCGTCTCTTTCAGCTGCCGGGCTAGGAAGCGAGACTGCCTCAAGGGGGGAGACGTTACT
TTGCCAATGTACATAAGTGGTTATATGCAGACATTGTATTTCTAACGTGCACCTGTTCTT
CTGTGTGCAATTGTAAAACAATATAATTGCAATATGGATGTTCCTTTATATTATAAACCT
TTTATGCTCTTAATGAAGAAATTACTGTTTAATTGACATACTCAGGATAACAGAAGGTTG
ATGGTGTATAAAGGTCCAGGATTCTGTAATGCTTTACACAGGAATTGTGAATCAGTCAGA
TCTGTGCAATTTTTATGCATCTCTATTTTGGTCAGAATTACTGCTGAGGCATCGTCCAGG
TTCAGGTCCTCTTCCTGCCCGGCCCCGCTGAGAGGATTCCAGGCTGCTGTGAGAAGAGTT
TGTCTAGGGTTTGGCTCGCCTGCCCGGGAGCGCTCAGGGTGGCCCTGAACAGTCAAAGGC
ATGACTTCTTGAGAGGGCCACAGAAGTATTCAAAAAGAAAAAAATAAACCTTTGCATATT
CTGTTAAATGTAGAGTTGACTCTTTCCCCCCCCCCAATGATTTGGTAATCAGATCACCTT
GATCAGTGGTAATAAGGATCCCAATTCTGAAAATTTGGGAGAAAGTAAAGCTGTGTTTTG
TTTTGTTTTTTATTTTAATGAGTATCTGGGTAATCTTTCAGCATGAAACTGTTTTAAAAG
ATAACCACTAAAACGGAAGCCACTACTCCAGGAGTTGCTGTGGTTGTGTAATTATTGTAG
GCTGAGGAACGTGAAAGGCACTAAAGAGGATCTCAAACAGCACAATGGCCCAAAGTTTTT
ACTGCAAATGTATATAATTGGCATTTTTTTTTAAAGAAAGAAAAAGCAAGGTCACAATAC
GCTCAACTGCTATGCAGGAAATGGAAGAGGGCATTATTCAAGCTTGAATTCACTGCTTCT
GTTTTTCCAAAAGCGCCAAGCTGATTGGGAACCAAATGGCTGCAAAATATTTCTGGCTGT
GCTTAGAAACCCAGTTGTGTTTTGGGATGCGGGGTGCTAGCCAAGCTGTGGATTTTGTTT
TGGTTTTTCAAGAGTATGAGATTTAGACATTTCAGTCTCGTGTGTCTCACAAGCCAGCAA
GGCAGAAAACTTTAAAATAATGTAATGGGATCTCTTCCTTGTAAAACTTGTACAGTATGT
GGTGGCTTTTTTCAGAATACAGGTTTTTTGTACATGGTTTAGAGACAAATTTTGTACATG
AATCCCCCAGATTAATAGATTATAAATAATTCTGAAGGATCTTAACTAGCTAGAAGTCTC
TGTAGTTGCTTTTAAATCATTTTAAACTACATTTTGGGATTTTTTTTTTCAGACTCTGCA
AAAACTGGAAGCTTAGGTTTGCATTTCTGAAATGGTGGGTTTTATTCTACAAGAGTTCTT
AGTAACTTCTTGAGTATGATAGATCTTGGACCATGTAACTTCTTTGCTTGTGATGTTATC
CTCTGGCAAGGGTGTTCGGCAGAGAGTGGCTGCCCTGCTTTTACTGGGTGCCGAAGTTTA
ATGTTTTCTGCAAAGAAAAAATGCACTGAACTCTCCACTGCAAGTCAAGATGTGGTAAAA
TAAAGCTATCAAGGCAAATTGCGATCTAATACTACTGTCAGTTTAATGTCCACTGTGTTT
TATACAGTATCTTTTTTGTTCACTTTGGAAATTTTTACTAAAAAGTTGCAAAAAAATATA
AAGTATTGTGCAAACAGATGTAAGGTTTTTGAAACTTGAAATGCATTAATAAACAGACCT
GATGAAATCAAAAAAAAATATAAAGTATTGTGCA
>TRINITY_DN33771_c2_g1_i1 len=3032 path=[7791:0-243 @7836@!:244-697 7775:698-738 7829:739-1707 7772:1708-1731 7824:1732-1927 7812:1928-1951 7828:1952-2053 7809:2054-2077 7823:2078-2260 7815:2261-2284 7816:2285-2287 7817:2288-2311 7838:2312-2581 7840:2582-2583 7804:2584-2589 7805:2590-2613 7820:2614-2632 7834:2633-2668 7795:2669-2696 @7826@!:2697-2898 7789:2899-2942 7790:2943-3031] [-1, 7791, 7836, 7775, 7829, 7772, 7824, 7812, 7828, 7809, 7823, 7815, 7816, 7817, 7838, 7840, 7804, 7805, 7820, 7834, 7795, 7826, 7789, 7790, -2]
GTTCATATTTATGACGGTTATAGTGTCCCTTAGGTGTGTGTAGATATGACAAAAAAGTGT
TTCCTGTCTGTCCTGGCATAGTCCCAAATGCCTCTAATTCCTGTATATTTGAGTCTTAAT
TTCTGTGTTTTTAAACTACTAACTATGATGTTCCGTAGCTTCTTTGAGATTCATCCCTAT
TGTTTGGAAAATAAGGCTGATGTCTAAGATACTGTTATTGCCAGGGGCTTGATACAGATC
CAGGACGTCACCTATGGCATTGAGCCCATAAACTCAACTTCTAACCACATTGTTTACCGG
ATGAAAGATGTGAAGAAACTTCCCAGGAGCTGTGGCGTCTCTCATCCCCATGGAAAGTGG
GCAACTGCAGATGCTCAGAACCATTCAGATGTTTCTCTAATGGAGAGAAGGAAAAGAAGC
ATTCTTCAACAGACAAGATACGTGGAGCTTTTCATCGTTGTAGACAAAGAAAGGTATTAT
TTGCTAGGCCAGAATAAAACTGCAGTCAGAGAAGAGATGGTGCAGCTGGCAAACCTCCTG
GATAACATGTACCTTACGCTGAACATCCGGATTGTGCTGGTTGGCCTGGAGATCTGGACG
TCTGAGAACAAAATCCAAATCGAAGGAAGCGCAGGAGATGTCCTTGCCAAATTCGTGCAG
TGGAGAGAGCAGAACCTGGTTCCGCGCCAACGGCACGATAGCGCCCAGCTTGTTCTGAGG
AAGGATTTTGGTGGCACAGCTGGGATGGCTTACGTGGGTACGGTGTGCTCCAAAAGTCAC
GCTGGGGGCATTAATGTGTTTGGACCCAACAGCCTGCAGGCATTTGCATCCATTGTCGCT
CATGAACTTGGTCACAACCTGGGCATGAACCACGATGACGATAGGAACTGTCACTGTGAA
ACAGGCAACTGTATTATGAACTCTGGAGCATCTGGTGCCAGGAATTTCAGCACGTGCAGT
GAGGAAGACTTCGAAAAGCTCACCCTGAACAAGGGCGGAAGCTGCCTTCTCAACTTCCCC
AGGCCGGATGAGACCTACAGCATCCCTTACTGTGGCAACAAGCTTGTGGATGCAGGAGAA
GAGTGTGACTGTGGGTCAGCGGAGGAGTGTAAATCTGATCCCTGTTGTGAGGCAGGAACT
TGCAGGCTACGCTCCGGGTCCAGCTGCGGCTACGGAGATTGCTGTAAAGATTGTCAGTAC
CTTTCCAAGGGCACCGTGTGCCGTGAGAGCGCCAGCGAATGCGACCTTCCCGAGTATTGC
AATGGGTCCTCAGCCTTCTGTCCCCAGGATGTCACAATCCAGAACGGACACCCGTGCCAC
CAAGACCAGGCCTACTGCTATGATGGAGTTTGCCAGGATTATGAGTTGCAGTGCCAGGAT
ATCTTTGGACCACAAGCCAAGGTTGCCCCGAAAATTTGTTTCTCGGATGTGAACTCCAAA
GGGGATCGGTTTGGAAACTGTGGATATCAGAATCGTGAATACAAGAAATGTTCAAGCTGG
AATGCCATGTGTGGAAAGCTGCAATGTGAGAACGTGGAAACCTTGCCGGTCTTTCGGATC
AAGCCTGCCATTATCCGGACTCCCATCAAAGACACCACCTGTTGGGGTGTGGATTTCCAG
CTAGGATCAGATGTGCCGGATCCCGGGATGGTGAACGAAGGCACCAAGTGTGCACCTGGA
AAGGTCTGCAAACACTACCAGTGTGTCAGTGCGGCCGTCTTAGATTATGACTGTGATATA
AAGAATAAATGCAACGGGCACGGGGTATGCAACAGCAATAAAAACTGTCACTGTAATTCA
GAGTGGGCACCTCCCTACTGTGATTCGCCTGGATATGGGGGCAGTATAGACAGTGGACCT
ACTTACAATGACAGGGATGTTGCAGCACGAAACTGGATACTGGCATTTGTGTTTATAGTT
CTTCCCATCGTGATAGTGGCACTCATTCTTTATCGTACAAGAAATAAAATAACGTCTTCC
CGGTTACCCTTCATGGACACCTGTTGCAGGTGCTTTCGCAGATCGGATGTCCGTAGGCAG
CAGGCTGTTCGAACTGAATGTCCACGCAACTTTCCATATACTTCCACAAGTGCATCATCG
TCAGTGGTGGTGTCATCCATGGACCAGCAGCGTGTCCCGCCAAGGCCTCCACCCCCAGTG
GTGAAAACATCAAAAGCATCGGATCATATTTTTCCCGCTCGGCCGGCACCTTTGCCCCCT
ATATAAGAAATGCCTCGTTTGCCTTTTGCAAGCCTGCACCCTACCTTCTGAGGGCTGAGC
TGCCTCAAGCTTCCATCGAGCGATTCTTGAAACTGTCTTTTCTTCCTTGGCACTGGATTA
AGAGGAAAGAAAAGACAGGGGCGAATCTGAAATGCAAAAACCAAGGAATGTAAACTCTTA
TCAAAATACCTCTGCAGGAACTGAAATCACCGAGTCTGTCAAAACTGCCTGTGTCCACGG
CATTTGGGGCTGCACTGCTGGATGATATCAGCTTGAACTGGAACAATGTTTTCGGATGCA
AGGGCATCTGCCTTCTTTTTATGATTAGATTTAATCGTGCAATACTTGACATAAGCAATC
CCACTTACCCACCTGCCAGACTGTGAGGGATTTTTTTTTTTTTAGAAAATGAAATAAGTC
GAGGGGAGAGGGACCTAACTGTTTTTAAGAACCGGTAAGCTGATCAAGAAGGCTAGTTCC
CTTTTTTTCACTAAAACCTACTTTACCGTACTGACAAGTGTGATTATCCAAAACAAATGT
AGTTCTGTGTGATTGGGAGAACAATCAGAGTGATGGTGGGCTGCTTTTCTTTCACCAGGA
CATCCTGTGCCTTGGGGATATTGTGGCTATTCTTGAATTTTAAAAATTCTACAAATAATG
CAACTGATATGGATAAATGTACGTGTAGCGCTTTAAATCGGAGGCCCCCAATCTTTTGGG
CACCAGGGATTGGTTCTGTGGAGAAAGGTTTTTCCATGGATTGGAGGGGGTGTGGTTTTG
TGTGCTGCCTGCATCCCGCGGATGGGGCTTTG
>TRINITY_DN33771_c2_g1_i2 len=3347 path=[7769:0-490 @7836@!:491-944 7825:945-1053 7829:1054-2022 7772:2023-2046 7824:2047-2242 7812:2243-2266 7828:2267-2368 7809:2369-2392 7823:2393-2575 7815:2576-2599 7816:2600-2602 7817:2603-2626 7838:2627-2896 7840:2897-2898 7804:2899-2904 7805:2905-2928 7820:2929-2947 7834:2948-2983 7795:2984-3011 @7826@!:3012-3213 7789:3214-3257 7790:3258-3346] [-1, 7769, 7836, 7825, 7829, 7772, 7824, 7812, 7828, 7809, 7823, 7815, 7816, 7817, 7838, 7840, 7804, 7805, 7820, 7834, 7795, 7826, 7789, 7790, -2]
GTCCCGGGACGGCGAGGCCCGCCTCGCAGCCTCCATAGCCGGAGCGTCCTGGAGCTCCGG
TCCGTCGGCGGGGATGCGGACGGCGGCGGGCGCCCGCGGCTTTGGGCTGCTGCTGCTGCT
GCATTGCCCGGCGCTGAGCTTCCCGGCCGAGCAGCCCGGTTTTCAGCCACTTTCGCATCT
GTCTGCCTACAAAATTACTGTCCCCAAGAGGATAGAACAAGAACAGCAAGAGGCCCAGGC
ACACATTATGGGCAGGTTGTCGTTCAGTGTTGTAATTGAAGGAAAATCGTATATAATTCA
TCTAAAAAGGAACAATGATCTGGTGTCTGAAAACTTCACAATTTACACCTACAGTGAAAG
TGGAGATCTGCAAACAGAAACTCCAGATCTTCAGAATCACTGCCACTACCAGGGATATGT
GGAAGGAGTCTCAGATTCTACAGTCGCCCTCAGCACCTGCTTTGGGCTCAGGGGCTTGAT
ACAGATCCAGGACGTCACCTATGGCATTGAGCCCATAAACTCAACTTCTAACCACATTGT
TTACCGGATGAAAGATGTGAAGAAACTTCCCAGGAGCTGTGGCGTCTCTCATCCCCATGG
AAAGTGGGCAACTGCAGATGCTCAGAACCATTCAGATGTTTCTCTAATGGAGAGAAGGAA
AAGAAGCATTCTTCAACAGACAAGATACGTGGAGCTTTTCATCGTTGTAGACAAAGAAAG
GTATTATTTGCTAGGCCAGAATAAAACTGCAGTCAGAGAAGAGATGGTGCAGCTGGCAAA
CCTCCTGGATAACATGTACCTTACGCTGAACATCCGGATTGTGCTGGTTGGCCTGGAGAT
CTGGACGTCTGAGAACAAAATCCAAATCGAAGGAAGCGCAGGAGATGTCCTTGCCAAATT
CGTGCAGTGGAGAGAGCAGAACCTGGTTCCGCGCCAACGGCACGACAGCGCCCAGCTTGT
TCTGTAAGATCCGGGCACCTCCTCTTCTGGGCAAGGAGGCCACACTCTCTGTCTGCACAA
AAGCCCCACAGGAGGAAGGATTTTGGTGGCACAGCTGGGATGGCTTACGTGGGTACGGTG
TGCTCCAAAAGTCACGCTGGGGGCATTAATGTGTTTGGACCCAACAGCCTGCAGGCATTT
GCATCCATTGTCGCTCATGAACTTGGTCACAACCTGGGCATGAACCACGATGACGATAGG
AACTGTCACTGTGAAACAGGCAACTGTATTATGAACTCTGGAGCATCTGGTGCCAGGAAT
TTCAGCACGTGCAGTGAGGAAGACTTCGAAAAGCTCACCCTGAACAAGGGCGGAAGCTGC
CTTCTCAACTTCCCCAGGCCGGATGAGACCTACAGCATCCCTTACTGTGGCAACAAGCTT
GTGGATGCAGGAGAAGAGTGTGACTGTGGGTCAGCGGAGGAGTGTAAATCTGATCCCTGT
TGTGAGGCAGGAACTTGCAGGCTACGCTCCGGGTCCAGCTGCGGCTACGGAGATTGCTGT
AAAGATTGTCAGTACCTTTCCAAGGGCACCGTGTGCCGTGAGAGCGCCAGCGAATGCGAC
CTTCCCGAGTATTGCAATGGGTCCTCAGCCTTCTGTCCCCAGGATGTCACAATCCAGAAC
GGACACCCGTGCCACCAAGACCAGGCCTACTGCTATGATGGAGTTTGCCAGGATTATGAG
TTGCAGTGCCAGGATATCTTTGGACCACAAGCCAAGGTTGCCCCGAAAATTTGTTTCTCG
GATGTGAACTCCAAAGGGGATCGGTTTGGAAACTGTGGATATCAGAATCGTGAATACAAG
AAATGTTCAAGCTGGAATGCCATGTGTGGAAAGCTGCAATGTGAGAACGTGGAAACCTTG
CCGGTCTTTCGGATCAAGCCTGCCATTATCCGGACTCCCATCAAAGACACCACCTGTTGG
GGTGTGGATTTCCAGCTAGGATCAGATGTGCCGGATCCCGGGATGGTGAACGAAGGCACC
AAGTGTGCACCTGGAAAGGTCTGCAAACACTACCAGTGTGTCAGTGCGGCCGTCTTAGAT
TATGACTGTGATATAAAGAATAAATGCAACGGGCACGGGGTATGCAACAGCAATAAAAAC
TGTCACTGTAATTCAGAGTGGGCACCTCCCTACTGTGATTCGCCTGGATATGGGGGCAGT
ATAGACAGTGGACCTACTTACAATGACAGGGATGTTGCAGCACGAAACTGGATACTGGCA
TTTGTGTTTATAGTTCTTCCCATCGTGATAGTGGCACTCATTCTTTATCGTACAAGAAAT
AAAATAACGTCTTCCCGGTTACCCTTCATGGACACCTGTTGCAGGTGCTTTCGCAGATCG
GATGTCCGTAGGCAGCAGGCTGTTCGAACTGAATGTCCACGCAACTTTCCATATACTTCC
ACAAGTGCATCATCGTCAGTGGTGGTGTCATCCATGGACCAGCAGCGTGTCCCGCCAAGG
CCTCCACCCCCAGTGGTGAAAACATCAAAAGCATCGGATCATATTTTTCCCGCTCGGCCG
GCACCTTTGCCCCCTATATAAGAAATGCCTCGTTTGCCTTTTGCAAGCCTGCACCCTACC
TTCTGAGGGCTGAGCTGCCTCAAGCTTCCATCGAGCGATTCTTGAAACTGTCTTTTCTTC
CTTGGCACTGGATTAAGAGGAAAGAAAAGACAGGGGCGAATCTGAAATGCAAAAACCAAG
GAATGTAAACTCTTATCAAAATACCTCTGCAGGAACTGAAATCACCGAGTCTGTCAAAAC
TGCCTGTGTCCACGGCATTTGGGGCTGCACTGCTGGATGATATCAGCTTGAACTGGAACA
ATGTTTTCGGATGCAAGGGCATCTGCCTTCTTTTTATGATTAGATTTAATCGTGCAATAC
TTGACATAAGCAATCCCACTTACCCACCTGCCAGACTGTGAGGGATTTTTTTTTTTTTAG
AAAATGAAATAAGTCGAGGGGAGAGGGACCTAACTGTTTTTAAGAACCGGTAAGCTGATC
AAGAAGGCTAGTTCCCTTTTTTTCACTAAAACCTACTTTACCGTACTGACAAGTGTGATT
ATCCAAAACAAATGTAGTTCTGTGTGATTGGGAGAACAATCAGAGTGATGGTGGGCTGCT
TTTCTTTCACCAGGACATCCTGTGCCTTGGGGATATTGTGGCTATTCTTGAATTTTAAAA
ATTCTACAAATAATGCAACTGATATGGATAAATGTACGTGTAGCGCTTTAAATCGGAGGC
CCCCAATCTTTTGGGCACCAGGGATTGGTTCTGTGGAGAAAGGTTTTTCCATGGATTGGA
GGGGGTGTGGTTTTGTGTGCTGCCTGCATCCCGCGGATGGGGCTTTG
>TRINITY_DN33771_c2_g1_i3 len=3100 path=[7791:0-243 @7836@!:244-697 7825:698-806 7829:807-1775 7772:1776-1799 7824:1800-1995 7812:1996-2019 7828:2020-2121 7809:2122-2145 7823:2146-2328 7815:2329-2352 7816:2353-2355 7817:2356-2379 7838:2380-2649 7840:2650-2651 7804:2652-2657 7805:2658-2681 7820:2682-2700 7834:2701-2736 7795:2737-2764 @7826@!:2765-2966 7789:2967-3010 7790:3011-3099] [-1, 7791, 7836, 7825, 7829, 7772, 7824, 7812, 7828, 7809, 7823, 7815, 7816, 7817, 7838, 7840, 7804, 7805, 7820, 7834, 7795, 7826, 7789, 7790, -2]
GTTCATATTTATGACGGTTATAGTGTCCCTTAGGTGTGTGTAGATATGACAAAAAAGTGT
TTCCTGTCTGTCCTGGCATAGTCCCAAATGCCTCTAATTCCTGTATATTTGAGTCTTAAT
TTCTGTGTTTTTAAACTACTAACTATGATGTTCCGTAGCTTCTTTGAGATTCATCCCTAT
TGTTTGGAAAATAAGGCTGATGTCTAAGATACTGTTATTGCCAGGGGCTTGATACAGATC
CAGGACGTCACCTATGGCATTGAGCCCATAAACTCAACTTCTAACCACATTGTTTACCGG
ATGAAAGATGTGAAGAAACTTCCCAGGAGCTGTGGCGTCTCTCATCCCCATGGAAAGTGG
GCAACTGCAGATGCTCAGAACCATTCAGATGTTTCTCTAATGGAGAGAAGGAAAAGAAGC
ATTCTTCAACAGACAAGATACGTGGAGCTTTTCATCGTTGTAGACAAAGAAAGGTATTAT
TTGCTAGGCCAGAATAAAACTGCAGTCAGAGAAGAGATGGTGCAGCTGGCAAACCTCCTG
GATAACATGTACCTTACGCTGAACATCCGGATTGTGCTGGTTGGCCTGGAGATCTGGACG
TCTGAGAACAAAATCCAAATCGAAGGAAGCGCAGGAGATGTCCTTGCCAAATTCGTGCAG
TGGAGAGAGCAGAACCTGGTTCCGCGCCAACGGCACGACAGCGCCCAGCTTGTTCTGTAA
GATCCGGGCACCTCCTCTTCTGGGCAAGGAGGCCACACTCTCTGTCTGCACAAAAGCCCC
ACAGGAGGAAGGATTTTGGTGGCACAGCTGGGATGGCTTACGTGGGTACGGTGTGCTCCA
AAAGTCACGCTGGGGGCATTAATGTGTTTGGACCCAACAGCCTGCAGGCATTTGCATCCA
TTGTCGCTCATGAACTTGGTCACAACCTGGGCATGAACCACGATGACGATAGGAACTGTC
ACTGTGAAACAGGCAACTGTATTATGAACTCTGGAGCATCTGGTGCCAGGAATTTCAGCA
CGTGCAGTGAGGAAGACTTCGAAAAGCTCACCCTGAACAAGGGCGGAAGCTGCCTTCTCA
ACTTCCCCAGGCCGGATGAGACCTACAGCATCCCTTACTGTGGCAACAAGCTTGTGGATG
CAGGAGAAGAGTGTGACTGTGGGTCAGCGGAGGAGTGTAAATCTGATCCCTGTTGTGAGG
CAGGAACTTGCAGGCTACGCTCCGGGTCCAGCTGCGGCTACGGAGATTGCTGTAAAGATT
GTCAGTACCTTTCCAAGGGCACCGTGTGCCGTGAGAGCGCCAGCGAATGCGACCTTCCCG
AGTATTGCAATGGGTCCTCAGCCTTCTGTCCCCAGGATGTCACAATCCAGAACGGACACC
CGTGCCACCAAGACCAGGCCTACTGCTATGATGGAGTTTGCCAGGATTATGAGTTGCAGT
GCCAGGATATCTTTGGACCACAAGCCAAGGTTGCCCCGAAAATTTGTTTCTCGGATGTGA
ACTCCAAAGGGGATCGGTTTGGAAACTGTGGATATCAGAATCGTGAATACAAGAAATGTT
CAAGCTGGAATGCCATGTGTGGAAAGCTGCAATGTGAGAACGTGGAAACCTTGCCGGTCT
TTCGGATCAAGCCTGCCATTATCCGGACTCCCATCAAAGACACCACCTGTTGGGGTGTGG
ATTTCCAGCTAGGATCAGATGTGCCGGATCCCGGGATGGTGAACGAAGGCACCAAGTGTG
CACCTGGAAAGGTCTGCAAACACTACCAGTGTGTCAGTGCGGCCGTCTTAGATTATGACT
GTGATATAAAGAATAAATGCAACGGGCACGGGGTATGCAACAGCAATAAAAACTGTCACT
GTAATTCAGAGTGGGCACCTCCCTACTGTGATTCGCCTGGATATGGGGGCAGTATAGACA
GTGGACCTACTTACAATGACAGGGATGTTGCAGCACGAAACTGGATACTGGCATTTGTGT
TTATAGTTCTTCCCATCGTGATAGTGGCACTCATTCTTTATCGTACAAGAAATAAAATAA
CGTCTTCCCGGTTACCCTTCATGGACACCTGTTGCAGGTGCTTTCGCAGATCGGATGTCC
GTAGGCAGCAGGCTGTTCGAACTGAATGTCCACGCAACTTTCCATATACTTCCACAAGTG
CATCATCGTCAGTGGTGGTGTCATCCATGGACCAGCAGCGTGTCCCGCCAAGGCCTCCAC
CCCCAGTGGTGAAAACATCAAAAGCATCGGATCATATTTTTCCCGCTCGGCCGGCACCTT
TGCCCCCTATATAAGAAATGCCTCGTTTGCCTTTTGCAAGCCTGCACCCTACCTTCTGAG
GGCTGAGCTGCCTCAAGCTTCCATCGAGCGATTCTTGAAACTGTCTTTTCTTCCTTGGCA
CTGGATTAAGAGGAAAGAAAAGACAGGGGCGAATCTGAAATGCAAAAACCAAGGAATGTA
AACTCTTATCAAAATACCTCTGCAGGAACTGAAATCACCGAGTCTGTCAAAACTGCCTGT
GTCCACGGCATTTGGGGCTGCACTGCTGGATGATATCAGCTTGAACTGGAACAATGTTTT
CGGATGCAAGGGCATCTGCCTTCTTTTTATGATTAGATTTAATCGTGCAATACTTGACAT
AAGCAATCCCACTTACCCACCTGCCAGACTGTGAGGGATTTTTTTTTTTTTAGAAAATGA
AATAAGTCGAGGGGAGAGGGACCTAACTGTTTTTAAGAACCGGTAAGCTGATCAAGAAGG
CTAGTTCCCTTTTTTTCACTAAAACCTACTTTACCGTACTGACAAGTGTGATTATCCAAA
ACAAATGTAGTTCTGTGTGATTGGGAGAACAATCAGAGTGATGGTGGGCTGCTTTTCTTT
CACCAGGACATCCTGTGCCTTGGGGATATTGTGGCTATTCTTGAATTTTAAAAATTCTAC
AAATAATGCAACTGATATGGATAAATGTACGTGTAGCGCTTTAAATCGGAGGCCCCCAAT
CTTTTGGGCACCAGGGATTGGTTCTGTGGAGAAAGGTTTTTCCATGGATTGGAGGGGGTG
TGGTTTTGTGTGCTGCCTGCATCCCGCGGATGGGGCTTTG
>TRINITY_DN33771_c2_g1_i4 len=3279 path=[7769:0-490 @7836@!:491-944 7775:945-985 7829:986-1954 7772:1955-1978 7824:1979-2174 7812:2175-2198 7828:2199-2300 7809:2301-2324 7823:2325-2507 7815:2508-2531 7816:2532-2534 7817:2535-2558 7838:2559-2828 7840:2829-2830 7804:2831-2836 7805:2837-2860 7820:2861-2879 7834:2880-2915 7795:2916-2943 @7826@!:2944-3145 7789:3146-3189 7790:3190-3278] [-1, 7769, 7836, 7775, 7829, 7772, 7824, 7812, 7828, 7809, 7823, 7815, 7816, 7817, 7838, 7840, 7804, 7805, 7820, 7834, 7795, 7826, 7789, 7790, -2]
GTCCCGGGACGGCGAGGCCCGCCTCGCAGCCTCCATAGCCGGAGCGTCCTGGAGCTCCGG
TCCGTCGGCGGGGATGCGGACGGCGGCGGGCGCCCGCGGCTTTGGGCTGCTGCTGCTGCT
GCATTGCCCGGCGCTGAGCTTCCCGGCCGAGCAGCCCGGTTTTCAGCCACTTTCGCATCT
GTCTGCCTACAAAATTACTGTCCCCAAGAGGATAGAACAAGAACAGCAAGAGGCCCAGGC
ACACATTATGGGCAGGTTGTCGTTCAGTGTTGTAATTGAAGGAAAATCGTATATAATTCA
TCTAAAAAGGAACAATGATCTGGTGTCTGAAAACTTCACAATTTACACCTACAGTGAAAG
TGGAGATCTGCAAACAGAAACTCCAGATCTTCAGAATCACTGCCACTACCAGGGATATGT
GGAAGGAGTCTCAGATTCTACAGTCGCCCTCAGCACCTGCTTTGGGCTCAGGGGCTTGAT
ACAGATCCAGGACGTCACCTATGGCATTGAGCCCATAAACTCAACTTCTAACCACATTGT
TTACCGGATGAAAGATGTGAAGAAACTTCCCAGGAGCTGTGGCGTCTCTCATCCCCATGG
AAAGTGGGCAACTGCAGATGCTCAGAACCATTCAGATGTTTCTCTAATGGAGAGAAGGAA
AAGAAGCATTCTTCAACAGACAAGATACGTGGAGCTTTTCATCGTTGTAGACAAAGAAAG
GTATTATTTGCTAGGCCAGAATAAAACTGCAGTCAGAGAAGAGATGGTGCAGCTGGCAAA
CCTCCTGGATAACATGTACCTTACGCTGAACATCCGGATTGTGCTGGTTGGCCTGGAGAT
CTGGACGTCTGAGAACAAAATCCAAATCGAAGGAAGCGCAGGAGATGTCCTTGCCAAATT
CGTGCAGTGGAGAGAGCAGAACCTGGTTCCGCGCCAACGGCACGATAGCGCCCAGCTTGT
TCTGAGGAAGGATTTTGGTGGCACAGCTGGGATGGCTTACGTGGGTACGGTGTGCTCCAA
AAGTCACGCTGGGGGCATTAATGTGTTTGGACCCAACAGCCTGCAGGCATTTGCATCCAT
TGTCGCTCATGAACTTGGTCACAACCTGGGCATGAACCACGATGACGATAGGAACTGTCA
CTGTGAAACAGGCAACTGTATTATGAACTCTGGAGCATCTGGTGCCAGGAATTTCAGCAC
GTGCAGTGAGGAAGACTTCGAAAAGCTCACCCTGAACAAGGGCGGAAGCTGCCTTCTCAA
CTTCCCCAGGCCGGATGAGACCTACAGCATCCCTTACTGTGGCAACAAGCTTGTGGATGC
AGGAGAAGAGTGTGACTGTGGGTCAGCGGAGGAGTGTAAATCTGATCCCTGTTGTGAGGC
AGGAACTTGCAGGCTACGCTCCGGGTCCAGCTGCGGCTACGGAGATTGCTGTAAAGATTG
TCAGTACCTTTCCAAGGGCACCGTGTGCCGTGAGAGCGCCAGCGAATGCGACCTTCCCGA
GTATTGCAATGGGTCCTCAGCCTTCTGTCCCCAGGATGTCACAATCCAGAACGGACACCC
GTGCCACCAAGACCAGGCCTACTGCTATGATGGAGTTTGCCAGGATTATGAGTTGCAGTG
CCAGGATATCTTTGGACCACAAGCCAAGGTTGCCCCGAAAATTTGTTTCTCGGATGTGAA
CTCCAAAGGGGATCGGTTTGGAAACTGTGGATATCAGAATCGTGAATACAAGAAATGTTC
AAGCTGGAATGCCATGTGTGGAAAGCTGCAATGTGAGAACGTGGAAACCTTGCCGGTCTT
TCGGATCAAGCCTGCCATTATCCGGACTCCCATCAAAGACACCACCTGTTGGGGTGTGGA
TTTCCAGCTAGGATCAGATGTGCCGGATCCCGGGATGGTGAACGAAGGCACCAAGTGTGC
ACCTGGAAAGGTCTGCAAACACTACCAGTGTGTCAGTGCGGCCGTCTTAGATTATGACTG
TGATATAAAGAATAAATGCAACGGGCACGGGGTATGCAACAGCAATAAAAACTGTCACTG
TAATTCAGAGTGGGCACCTCCCTACTGTGATTCGCCTGGATATGGGGGCAGTATAGACAG
TGGACCTACTTACAATGACAGGGATGTTGCAGCACGAAACTGGATACTGGCATTTGTGTT
TATAGTTCTTCCCATCGTGATAGTGGCACTCATTCTTTATCGTACAAGAAATAAAATAAC
GTCTTCCCGGTTACCCTTCATGGACACCTGTTGCAGGTGCTTTCGCAGATCGGATGTCCG
TAGGCAGCAGGCTGTTCGAACTGAATGTCCACGCAACTTTCCATATACTTCCACAAGTGC
ATCATCGTCAGTGGTGGTGTCATCCATGGACCAGCAGCGTGTCCCGCCAAGGCCTCCACC
CCCAGTGGTGAAAACATCAAAAGCATCGGATCATATTTTTCCCGCTCGGCCGGCACCTTT
GCCCCCTATATAAGAAATGCCTCGTTTGCCTTTTGCAAGCCTGCACCCTACCTTCTGAGG
GCTGAGCTGCCTCAAGCTTCCATCGAGCGATTCTTGAAACTGTCTTTTCTTCCTTGGCAC
TGGATTAAGAGGAAAGAAAAGACAGGGGCGAATCTGAAATGCAAAAACCAAGGAATGTAA
ACTCTTATCAAAATACCTCTGCAGGAACTGAAATCACCGAGTCTGTCAAAACTGCCTGTG
TCCACGGCATTTGGGGCTGCACTGCTGGATGATATCAGCTTGAACTGGAACAATGTTTTC
GGATGCAAGGGCATCTGCCTTCTTTTTATGATTAGATTTAATCGTGCAATACTTGACATA
AGCAATCCCACTTACCCACCTGCCAGACTGTGAGGGATTTTTTTTTTTTTAGAAAATGAA
ATAAGTCGAGGGGAGAGGGACCTAACTGTTTTTAAGAACCGGTAAGCTGATCAAGAAGGC
TAGTTCCCTTTTTTTCACTAAAACCTACTTTACCGTACTGACAAGTGTGATTATCCAAAA
CAAATGTAGTTCTGTGTGATTGGGAGAACAATCAGAGTGATGGTGGGCTGCTTTTCTTTC
ACCAGGACATCCTGTGCCTTGGGGATATTGTGGCTATTCTTGAATTTTAAAAATTCTACA
AATAATGCAACTGATATGGATAAATGTACGTGTAGCGCTTTAAATCGGAGGCCCCCAATC
TTTTGGGCACCAGGGATTGGTTCTGTGGAGAAAGGTTTTTCCATGGATTGGAGGGGGTGT
GGTTTTGTGTGCTGCCTGCATCCCGCGGATGGGGCTTTG
>TRINITY_DN34505_c0_g2_i1 len=216 path=[509:0-58 510:59-215] [-1, 509, 510, -2]
GAGTGTGAATCTGGAGAGTGTTGTCAGCAAGGCAGATTTAAGAGTGCACAAACAGAATGT
CGCACAGCAAGGAGTGAGTGTGACCTGCCGGAATACTGCACTGGCCAGTCTGCTGACTGT
CCTACAGATCACTTTCATAGGAATGGACAACCATGCCTAAACAACCATGGTTACTGCTAC
AATGGGAAATGTCCCATCATGTATCACCAATGTTAT
>TRINITY_DN34505_c4_g1_i1 len=260 path=[1001:0-36 1002:37-60 1003:61-78 1033:79-159 1022:160-183 1023:184-259] [-1, 1001, 1002, 1003, 1033, 1022, 1023, -2]
ATAACCTGCCACACTTTATATCCTCTGGTGCACATGGTATCTTTACATCATTTTCCTTTC
TGCAGTAGAAATAAGATTCACCTCTCTTGTTGTCCTCAAAACATACATCTTGACCCACAA
CTGCATTTGGACCAAACAGAGCATAACATTGGTGATACATGATGGGGCATGTCCCATTGT
AGCAGTAACCATAGTTGTTTAGGCATGGTTTTCCATCCCTGTGGAAAACATCCGTAGGAC
ACTCAGCAGATTGGCCAGTG
>TRINITY_DN34505_c4_g2_i1 len=260 path=[1024:0-36 1025:37-45 1034:46-149 1028:150-152 1029:153-183 1030:184-259] [-1, 1024, 1025, 1034, 1028, 1029, 1030, -2]
ATAACCTGCCACACTTTATATCCTCTGGTGCACATGGAATCTTTACGTCATTTTCCTTTC
TGCAATAGAAATAAGATTCGCCTTTCTTGTTCCCCTCAAAACATGCGTCTTGACCCACAG
TTGCATCTGGACCAAAGAGAGCATAACATTGGTTCTGCATTATGGGGCATGTCCCATTGT
AGCAGTAACCATAGTTGTTTAGGCATGGTTTTCCATCCCTGTGGAAAACATCCGTAGGAC
ACTCAGCAGATTGGCCAGTG
>TRINITY_DN34505_c6_g1_i1 len=444 path=[3337:0-47 3397:48-82 3384:83-95 3368:96-130 3393:131-131 3379:132-155 3401:156-170 3389:171-175 3375:176-242 3358:243-273 3277:274-292 3278:293-443] [-1, 3337, 3397, 3384, 3368, 3393, 3379, 3401, 3389, 3375, 3358, 3277, 3278, -2]
GTAGGATGCAGGCAGATGGGTCTCCTTGGACTAGAGGGAAGCCGAACCTTCAGGAAGAAG
GATTTCCAAAATCAAATCTGTGATTGATTAGTAGGCGCTAGTTACATTAACACAGTGCCT
GTTGCTGCAGACTTTTCCATCTCCACATTTTGTTCCTTCATCAACCATTCCATAATCTGG
GTCTTCTGCATAGTTGCATTCCTTTTTATCGTTTTTGCAGAATAACCTCCCACACTTTAT
ATCCTCTGGTTCACATGGTATCAGTACATCATTTTCTTTTCTGCAGTAGAAATAACCGGT
GCCCTTCTTGTTCTTCTCGAAACATGCATCTTGACCCTCAGTTACATTTGGACCAAAGAG
AGCATGGCACTGGTGATACATGATGGGGCAATTCCCAATGTAGCAGTAACCATAGTTGTC
TTGGCATGGTTTTCCATTCCTATG
>TRINITY_DN34505_c6_g2_i1 len=261 path=[3267:0-86 3369:87-125 3394:126-154 3381:155-184 3364:185-203 3294:204-260] [-1, 3267, 3369, 3394, 3381, 3364, 3294, -2]
ATTAGTAGGCTGTATTCACATCAATACACTTCCTGTTGATGCAGACCTTTTTATCTTCAC
ATTTTGTTCCAGGATCAACCATTCCCTCATCTCCGTAAGGATATCTGCACATATTTGGCT
CAGTTTCACAGAAAAGCCTGCCACACTTTACATCCTGTTGTGCACATGGTATCAGTACAT
CATTTTCTTTTCTGCAGTAGAAATCACCTTTGCCTTCCTTGTTTATCTCAAAGCATGCAT
CTTGACCCACAACTGCATTTG
>TRINITY_DN34505_c6_g4_i1 len=526 path=[3245:0-87 3246:88-90 3247:91-99 3248:100-114 3249:115-525] [-1, 3245, 3246, 3247, 3248, 3249, -2]
AAAATCAAATCTGAGAGAAGCCACTGGTTGATTAGTAGGCTATATTCAGATCAACACAAT
GCCCATTGCTGCAGACCTTTCCATCTCCACATTTTGTTCCTTCATCAACCATTCCCTTAT
CTTCTTCATCGGCTCTATAGCAGGGAAGGCAAGAAATGTGGTTTCCAAAGGAATTATATG
AGCAGTATAACCTGCCACATTTTTCATCTTTTGGTGCACATGGAATCTTTATACCATTTT
CTTTTCTGCAGTAGGCATAAGAATTGCCCAGACGATTATATTGAAAACATGACTCATCAA
CCCCAACTGCATTATTCCCCAAGAAAGCACGACATTGGTAAAGCGTGATGGGGCACTTCC
CATTGTAGCAGTAACCAAGGTTGTGTAGGCATGGTTGTCCATTCTCATGGAAGCTATCCA
CGGGACACACAGAAGATTGGCCAGTGCAGCTTTCAGCCATGTCACAATCATCCTTTGCTG
GCCGGCATTCTGTTCCTGCTCTCTTAAATCTGCATTGGTCACAACA
>TRINITY_DN34505_c7_g1_i3 len=874 path=[10419:0-28 10641:29-52 10753:53-57 10724:58-113 10679:114-137 10620:138-455 10408:456-456 10409:457-473 10410:474-481 10807:482-487 10790:488-488 10770:489-492 10743:493-497 10708:498-499 10656:500-501 10593:502-504 10523:505-617 10264:618-873] [-1, 10419, 10641, 10753, 10724, 10679, 10620, 10408, 10409, 10410, 10807, 10790, 10770, 10743, 10708, 10656, 10593, 10523, 10264, -2]
AATAAGAAGTGAGTGTGACCTGCCTGAATCCTGCACTGGCCAATCTGCTGAGTGTCCCTT
AGATGTCTTCCAAAGAAATGGACAACCATGCCAAAGCAACAACGGTTATTGCTACAATGG
AAAGTGCCCCATCATGACAAACCAATGTATTCATCTGTGGAAACCCGGTGTAAATGTGGC
TCCAGATGCATGTTTTGAATATAACCTGCAAGGCACATATAAACACCACTGTGGAAGCGA
AAATGGTAGATACATTAAATGTGCACGACAGGATATAAAGTGTGGCAGGTTATTCTGCGT
AGAGCCCTCAACTGGAAATACAATTACTTGCCAAATTTTCCGTTCACAAGATGATCCAGA
TTATGGAATGGTTGATATTGGAACAAAATGTGCAGATGGAAAGGTCTGCAACAGTAACAG
GCACTGTGTTGACGTGAATACAGCCTACTAATCAACCATTGGCTTCTCTCAGATTTGATT
TTGGAGATCCTTCTTCCAGAAGGTTTTACCTCCCTCAAGTCCAAAGAGAACCATCTGCCT
TTATCCTACAAATAAATCACCCTTAGCTTTCAGATGACATCTAAATTCTGCACTCTTTCT
TCTCCATATTTAATCTGTTTACCTTTTGCTGTACTTTTTCTTGATACAAAGCTCCATGGG
AATGTACAACACCAAGAATGTATTGGCTGTTCAGAAAAATAAATGGCCATTTTACCATTT
GCCAAATGCAAAGCACATTTAATACAAGAAGTTCTGCCTTTGAGCTGGTGTTTTCAAAAC
CAATGCTTCTTCTCCCAAAATTTCATGTGGCTTTCCAAGATGTAACTGGTTCCATCAATA
AACTAACTATTCTCTTTCAAAAAAAAAAAAAAAA
>TRINITY_DN34505_c7_g4_i1 len=255 path=[10340:0-45 10341:46-48 10342:49-65 10343:66-73 10633:74-95 10752:96-153 10723:154-166 10678:167-169 10619:170-172 10858:173-173 9974:174-254] [-1, 10340, 10341, 10342, 10343, 10633, 10752, 10723, 10678, 10619, 10858, 9974, -2]
AGGCAGGTCACACTCACTTCTTATTCCCCGGCATTCTGTTCCTGCTGGCTTAAATCTGCA
TTGGTCACAACACTCTCCAGATTCACACTCTACCCATGGGTGTAGTTTACATGATGCAGC
ATCGCAGCAGTGATATTGACAATTTGCAGGAGAGCCACAGTCACATTCTTCTCCCTCCTC
CCAAAGTTCATTTCCACAAACTGGAGGTGAAACAACATCTTTTCTGAAGGGTGGATCAAG
CATGCATTTTGGTTT
>TRINITY_DN34505_c7_g6_i1 len=573 path=[10275:0-101 10794:102-102 10775:103-108 10750:109-113 10721:114-157 10676:158-181 10616:182-506 10860:507-507 10875:508-508 10891:509-509 10906:510-526 9874:527-550 9875:551-552 9876:553-554 9877:555-572] [-1, 10275, 10794, 10775, 10750, 10721, 10676, 10616, 10860, 10875, 10891, 10906, 9874, 9875, 9876, 9877, -2]
GAAGGAATGTGTTGCAACCAATGCAGGTTTGCGACAGCAGGAACAGTATGCCGGCCAGCA
AAGAGTGAATGTGACGTGGCTGAATACTGCACTGGCCAATCTGCTGAGTGTCCCACAGAT
CATTTCCAGAAGAATGGACAACCATGCCTACTGAACCGTGGTTATTGCTACAATGGGAGA
TGCCCCATCATGATACACCAATGTATTATTCTGTGGGGGCCAGGTACAACTGTGTCTCCA
GATATATGTTTTCAGGAAAACAACAAAGGCCAAGGTTATTTCTACTGCAGAAGGGAAAAT
AATAAAAACATTCCATGTGCACCACAGGATGTAAAGTGTGGAAGGTTATTCTGCAAACTT
CCTATTCACAACACACATCCATGCAATTACAGATATTCAGATGTCGCCCTAGATTATGGA
ATGGTTGATCCCGGAACAAAATGTGGAGATGGAATGGTCTGCAACGGCAATAGGGAGTGT
GTTAATGTGAATACAGCCTACTAATCAACCATTGGCTTCTCTCAGATATGATTTTGGAGA
TCCTTCTTCCAGAAGATTTAGCTCCCCTCTAGT
>TRINITY_DN34505_c7_g7_i1 len=255 path=[9995:0-45 10777:46-48 10755:49-101 10852:102-110 10568:111-166 10160:167-169 10161:170-172 10162:173-173 10163:174-254] [-1, 9995, 10777, 10755, 10852, 10568, 10160, 10161, 10162, 10163, -2]
AGGCAGGTCACACTCACTTCTTATTCCCCGGCATTCTGTTCCTGCTGGCCTAAATCTGCA
TTGGTCACAACACATTCCATCTCCACACTCTGCCCCTGGTTTCAGTTTACATGTTGCAGC
ATCACAGCATGGATTTTGACAATCTGCAGGAGAGCCACAGTCACATTCTTCTCCCTCCTC
CCAAAGTTCATTTCCACAAACTGGAGGTGAAACAACATCTTTTCTGAAGGGTGGATCAAG
CATGCATTTTGGTTT
>TRINITY_DN34505_c7_g7_i2 len=255 path=[10362:0-45 10777:46-48 10755:49-101 10852:102-110 10684:111-115 10624:116-135 10856:136-159 10873:160-169 10888:170-172 10903:173-173 10243:174-254] [-1, 10362, 10777, 10755, 10852, 10684, 10624, 10856, 10873, 10888, 10903, 10243, -2]
AGGGACATCACAATCACTGCTTGTTCCCCGGCATTCTGTTCCTGCTGGCCTAAATCTGCA
TTGGTCACAACACATTCCATCTCCACACTCTGCCCCTGGTTTCAGTTTACAGGTTGCAGC
ATCACAGCACGGATTTCGACAATATGTAGGAGAGCCACAGTCACATTCTTCTCCCTCCTC
CCAAAGTTCATTTCCACAAACTGGAGGTGAAACAACATCTTTTCTGAAGGGTGGATCAAG
CATGCATTTTGGTTT
>TRINITY_DN34505_c7_g10_i1 len=209 path=[9989:0-45 9990:46-48 9991:49-65 9992:66-73 10685:74-103 10625:104-153 10855:154-166 10872:167-169 10887:170-172 10902:173-173 10218:174-208] [-1, 9989, 9990, 9991, 9992, 10685, 10625, 10855, 10872, 10887, 10902, 10218, -2]
AGGCAGGTCACACTCACTTCTTATTCCCCGGCATTCTGTTCCTGCTGGCTTAAATCTGCA
TTGGTCACAACACTGTCCAAATTCACACTCTACCCATGAGTGTAGTTTACACGATGCAGC
ATCGCAGCATGGATATTGACAATTTGCAGGAGAGCCACAGTCACATTCTTCTCCATCCTC
CAAAAGTCCATTTCCACAAACTTGAGGTG
>TRINITY_DN34505_c7_g11_i1 len=209 path=[10488:0-45 10489:46-48 10490:49-65 10491:66-78 10632:79-103 10564:104-153 9901:154-166 9902:167-169 9903:170-172 9904:173-173 9905:174-208] [-1, 10488, 10489, 10490, 10491, 10632, 10564, 9901, 9902, 9903, 9904, 9905, -2]
AGGCAGGTCACACTCACTTCTTATTCCCCGGCATTCTGTTCCTGCTGGCTTAAATCTGCA
TTGGTCGCAACATTCTCCAATTTCACACTCTACCCATGAGTGTAGTTTACACGATGCAGC
ATCGCAGCATGGATATTGACAATTTGCAGGAGAGCCACAGTCACATTCTTCTCCATCCTC
CAAAAGTCCATTTCCACAAACTTGAGGTG
>TRINITY_DN34649_c0_g2_i2 len=4074 path=[9904:0-242 9905:243-258 10042:259-375 9973:376-399 9974:400-406 9975:407-430 10077:431-725 10083:726-767 10086:768-768 10081:769-773 10080:774-784 10079:785-792 10084:793-793 10074:794-801 10069:802-855 10061:856-917 10034:918-941 10050:942-1010 9985:1011-1034 10033:1035-1156 9908:1157-1180 9909:1181-1199 9910:1200-1223 10032:1224-1300 9958:1301-1324 10073:1325-1353 10049:1354-1377 10068:1378-1463 10085:1464-1486 10000:1487-1487 10047:1488-1585 9882:1586-1609 10029:1610-1657 10072:1658-1670 10067:1671-1694 10059:1695-1742 10027:1743-1807 10044:1808-1853 9996:1854-1877 10026:1878-2590 10066:2591-2591 10058:2592-2615 10043:2616-2978 9982:2979-3002 10025:3003-3567 9988:3568-4073] [-1, 9904, 9905, 10042, 9973, 9974, 9975, 10077, 10083, 10086, 10081, 10080, 10079, 10084, 10074, 10069, 10061, 10034, 10050, 9985, 10033, 9908, 9909, 9910, 10032, 9958, 10073, 10049, 10068, 10085, 10000, 10047, 9882, 10029, 10072, 10067, 10059, 10027, 10044, 9996, 10026, 10066, 10058, 10043, 9982, 10025, 9988, -2]
ATAAATAAATCTTTATTTATATAGTTTTATCTATGTAGAGTGCCACCTGCCTCCGAGTTG
GCCAGGTGTCACCTGCAAGGCGGGGAGTTGCCTAGCTGGAATCGCCAGAACCTCCAGCTT
CCAAGGCAGTCTATCTGGATGAAAAATGAATCTCCACGCTGTACTGAGGTCTTTTTAAGG
TCTTGTGATATTAGCAAAGGGATTCCAAACAAACCTGAAATGGTGGTTTATATTTTAAAA
AAAGGGGAAATTGAGGGTGGGAGTGTGTGTGTGGGGGAATCTTCGAAGAGAAAAGAAGTC
TCTTTTGCTTTTTTGATCATGGCTGCTCTTTACCTCCTTCCCACTCGTTTAATAAATCAA
ATTAATTAAATTAAAGGCAGGGCTTGGAAGGGAAGGTGGACCGAGGCGCCATCTAGTGGA
GAAATCACAGACCGGGGAAGGGGAGAGAAAACACAGCTAGTCCTCGACTTAAGGACTAAG
ACGAACCCCCACGTTTCTGTTGCTAAGTGACTTTGGCCCCATTTGACGACTTTTCTCGTC
ACGTCTGTGAAGTGAGCCCCTTCAGTTGTTCAATTAGTCACACGGTCGTCTGGCTTCCCT
CTGCACTTGATTTGTCGAAGGTCGCAAAAGGGGATCAGGGGACTTTGGGACATGGCAACC
GTCGTTAAGTAGGAGCCAGTGGCCAAGCGGCTAAATTTGGATCATGTGACCATGGGGACG
CTGCAATGGAAGAGCCAAAAAACCTGGTCCCAAGTCACTTCGTTTTTTTCCCCCCAGTGC
TGTTGTAACTTTGAACTGGCCAGTAAACGAGCCATCGTAAATCGAGGACATCAAGTCAAT
GCTTTCCCTCGGCGAAAAACAGAAGGAAAAAAAAGATGGCCTCCCAGCCATTCCGGTGAA
TCTACTCCAGTGGAGACGGATCCAATAGCTTGCCTCTCGCACACTTGTGGGTGTGCAACT
CCCATTGCACACGTCCAGAGTTGCACCTCCAGGGGGTGCCACAGAGAGTTCAAATTGCTA
GTGCAAATATATATATATATATTTCCCCAGAATTCCCCGGGAGAAGATTCGAAGCAGATC
ACAATGGCGTCCCTTTAGCCAAGTTAGGACCCCTGGCCACTAGGCCACAATTTTCCCAGG
GATCCAATGTCCATCCCGGACAAGCCGCCATCGCTGTCCCGAGCTTGCGATGGATGGAGG
GAGGGGGCGGCGCTTTGCAAAATGTACAGCCAAACTCAGCCAAGCGAGCCGCGGGGAAGA
TGGCAGACGGTCCTTTCCGCAAGAAGTGACTTGTGCAGCTCGAGGAAGCGAGCCAAGTTA
TATTTTGCCAGTGTGTCTGGAAGAACCGGCCAGCATGGGAGGGGGTGGGGGGGCCGGTCT
GGATGGCAACATCTGGACCTCGGGATCACAGCTGGACACAGCACGGGGAGGGTCTGAAGG
CAACGGCTTCTGAGGTGGAGGGGGCGGCTTGGCAGGGCCAGGGGCCTGATTTTTAGGAAT
AGGGTCAGGAGGCAGCGGGCGTATAGGAGGGCCGGGTCGATCCCCAGCGGAGTCCTGTGG
ATCCTTCAGGATCGGGTCAGGCGGCAACGGCTTGGAAGGTGGGTCGGGCCGCGGGGCACC
CAACGCAACGGGCTGCTTTGACCTTGGCATAAGCTGAAGCTCCGTGCTTTGCTTCCACTG
TGGGGGCCGAGGGCGGCTTGGGGGACCTTTGCTGAAACTTTGGGGTTCCAGTTGGGTGAT
CCTTTCGGCTGGGTGAAGGAATTGCACCTGGGACTCTGGCTCGGCCCTGTACTGGCAACT
TGTGCCTTTGCCAAACTGGCAGAGGCGCTTGTGGAGACCCAGCCGTTTGGCAGAGCAGAG
GCCGACAACCAGCAACACCGCCAGGAGCAAGGAGATGACCACCAGGGCCAGAGAGGTGGT
CCGGCTCGCTTCCTGTGGGGCGGGGGGGCCACTGTCCGCACTGCCCCCAAGGCCGCCCGT
CTGGCAATGAGGGGGCGCCCACCCGGGCTCACAGTGGCAATGGCCTTTGTTGTTACAAAC
CCCATGCCCGCTGCATTGGCACACTGGGAATTTGATGGATGAAACATCCTGGCATTGTTG
GTTGATACAAACTTTGTTAAGGCCACACTTCGTCCCAGGTGACACCCCGGCTTCATCCAC
AACATCGGTAGCAACCACAATCCTAAGAGCATCCCGCAGGCAGTTGGACGTCCGAACGGA
TCCATTCCGTCTTCTCTCACATTGCAGCTGCCCACACTGGACGTCGCTCTTAGCACAGGA
GATGTAGGAGCCGTTGGGATGCTGCCCACAGTTGCCACGGGCATCGCCCCTCTGGTTGAG
GGACGCCACGCAGCCCTCCGACACGGGAACCGCCTCGGGACCCCAACGGGCTTGGCACTG
GCTGGAGTAAGTGGGGCAGATCCCTCCGTGGCACACTGCCTTCCCGCCTTTGCACAAAGT
CCCGTCTTGCTTGTAGAGATTCGAAGGGCAATGTGGAGAGGTCCCATCGCAGAATTCAGG
CAGATCACATTCGTCCTGGATTGCCCGGCACGTGTGTCCAGCGCTGAGCAGCTTGCATTG
GTGACAGCATGGTTGACCAGTAGCACACTGGGCTCCAGGCACTAATTTACACGTCGTTGC
ATTGCAACATGGGTCTGTGCACTCCAAAAAAAGGCCGCAGTCACATTCTTCCCCGGATTC
TATTAGGCGGTTCCCGCAGTGGGACTTCACCAGGCGGGCTGGTTCGGGCTGGTCAAGGAG
GCAGCTAACCTGGTTTCTCTGGAGGATTTGCTGGAAACGTTGTTGGCTACAGGTGCTGAA
GGCCAACCCGGGCATAATCCCTGTTGGTGCGTCCATGATGCACTTCCGGCTCGGGGGACG
GATGGAACTGCTGCAGGCACAGCCGTCGTTGTCGTGGGCAAGGCCGAGATTGTGGCCAAG
TTGGTGTGAAAGAGTGGAAGCCATGATTAAAGAGCTAACGGAATGGCCCATGCTGATCCC
AGCGGAGCGCTTAGAGCAGATGGACCCTTGGGTGGACACGCCAAGGATGCCGGCAGGAAA
TGGAGGACCAACAATGAGCTGAACGTTGTCATGTGGAATCCGGGGCAGCAAATCCTTTTC
TCTCCATTCGAGGAACCGCTGGAGAATCTCTTTTGCGGTTCCATCCGTCGACACTCGGTT
GCCGTTATTCCAGACTTCGGCACCCACGAGGGCCACCCGCAGACCCAGCAACCTGTAGAA
CCCATCCATGTGGCTGGCAATTTCCAAGATCCGCGTTTGAGTCCTGTTGAGGTCCGGAAC
CAGCTTGAACTCGGCATGGTCCACCACGATAACCAGCTCCACGTAACCACGTTCGGCCTC
TGCTTCTCGCTTCATCCGTTTCTTTGGCTGCGGTTGTGGGTGAAGTTGTCTGCAAATCCC
GGTCACCGGTTTCATGCCTTCGAGTCTGTAGGCTCTCATCTGCCCATCTGGGGTAGACTC
TAAGCTGTAGCTTCTAAACTGGGAGACGGTGAGGAGACCACTTAAACTCGAGCAAACACA
GACATTGGCCCAAGAGTCGGGGTACCCCTGAATGCTACCCCGATAACAGCAGTTGCCCTC
AGGGTTGTTTGGATGCACTGTTTTTGTCCCGTTTGGGAGATAATAGGTTAACTCTGAGCT
GCCCATCATCAGCTCCCGATTCTGTGCCAAATCCAGACGCAGGCACTCCCCTTCCACCTC
GAACGCAAACCGCAGCTGAGCAGGGAAAACGTGGGAACCGACGATGCCGCCGGCACAATC
TTCGGGCTGACCGGCCACCGGCCCAGGGCATCGCTCCGGTTGCGAGTCGGGGGCATCTGC
CGCGCGCCCCCGGCCGGCCACGCATCCCCACGAAGGCAGCACCAGCAAGAGCAGCGCGAC
TTCCCTCCCGAGCGCCATGGCCGGACAGCGCCACTCCGGGCGCGTTGCGCAGCGCCGAGG
GTCTCCTCGGGGGTCGCCGGCCTGGCCAGGAGAGGCGGCCAAGGGACGCTGCGTGCCGGG
CTGCGGCTCGGTCGCTCTCCGGAGCAGAAGGCGGCTCTTGAGCCTCGGCGGCCG
>TRINITY_DN34649_c0_g2_i5 len=4073 path=[9904:0-242 9905:243-258 10042:259-375 9973:376-399 9974:400-406 9975:407-430 10077:431-725 10040:726-767 10064:768-768 10076:769-773 10054:774-791 10084:792-792 10074:793-800 10051:801-854 10061:855-916 10034:917-940 10050:941-1009 9985:1010-1033 10033:1034-1155 9908:1156-1179 9909:1180-1198 9910:1199-1222 10032:1223-1299 9958:1300-1323 10073:1324-1352 10049:1353-1376 10068:1377-1462 9902:1463-1486 10047:1487-1584 9882:1585-1608 10029:1609-1656 10072:1657-1669 10067:1670-1693 10059:1694-1741 10027:1742-1806 10044:1807-1852 9996:1853-1876 10026:1877-2589 10066:2590-2590 10058:2591-2614 10043:2615-2977 9982:2978-3001 10025:3002-3566 9988:3567-4072] [-1, 9904, 9905, 10042, 9973, 9974, 9975, 10077, 10040, 10064, 10076, 10054, 10084, 10074, 10051, 10061, 10034, 10050, 9985, 10033, 9908, 9909, 9910, 10032, 9958, 10073, 10049, 10068, 9902, 10047, 9882, 10029, 10072, 10067, 10059, 10027, 10044, 9996, 10026, 10066, 10058, 10043, 9982, 10025, 9988, -2]
ATAAATAAATCTTTATTTATATAGTTTTATCTATGTAGAGTGCCACCTGCCTCCGAGTTG
GCCAGGTGTCACCTGCAAGGCGGGGAGTTGCCTAGCTGGAATCGCCAGAACCTCCAGCTT
CCAAGGCAGTCTATCTGGATGAAAAATGAATCTCCACGCTGTACTGAGGTCTTTTTAAGG
TCTTGTGATATTAGCAAAGGGATTCCAAACAAACCTGAAATGGTGGTTTATATTTTAAAA
AAAGGGGAAATTGAGGGTGGGAGTGTGTGTGTGGGGGAATCTTCGAAGAGAAAAGAAGTC
TCTTTTGCTTTTTTGATCATGGCTGCTCTTTACCTCCTTCCCACTCGTTTAATAAATCAA
ATTAATTAAATTAAAGGCAGGGCTTGGAAGGGAAGGTGGACCGAGGCGCCATCTAGTGGA
GAAATCACAGACCGGGGAAGGGGAGAGAAAACACAGCTAGTCCTCGACTTAAGGACTAAG
ACGAACCCCCACGTTTCTGTTGCTAAGTGACTTTGGCCCCATTTGACGACTTTTCTCGTC
ACGTCTGTGAAGTGAGCCCCTTCAGTTGTTCAATTAGTCACACGGTCGTCTGGCTTCCCT
CTGCACTTGATTTGTCGAAGGTCGCAAAAGGGGATCAGGGGACTTTGGGACATGGCAACC
GTCGTTAAGTAGGAGCCAGTGGCCAAGCGGCTAAATTTGGATCATGTGACCATGGGGACG
CTGCAACGGAAGAGCCAAAAAACCCGGTCCCAAGTCACTTCGTTTTTTTCCCCCAGTGCT
GTTGTAACTTTGAACTGGCCACTAAACGAGCCATCGTAAATTGAGGACATCCAGTCAATG
CTTTCCCTCGGCGAAAAACAGAAGGAAAAAAAAGATGGCCTCCCAGCCATTCCGGTGAAT
CTACTCCAGTGGAGACGGATCCAATAGCTTGCCTCTCGCACACTTGTGGGTGTGCAACTC
CCATTGCACACGTCCAGAGTTGCACCTCCAGGGGGTGCCACAGAGAGTTCAAATTGCTAG
TGCAAATATATATATATATATTTCCCCAGAATTCCCCGGGAGAAGATTCGAAGCAGATCA
CAATGGCGTCCCTTTAGCCAAGTTAGGACCCCTGGCCACTAGGCCACAATTTTCCCAGGG
ATCCAATGTCCATCCCGGACAAGCCGCCATCGCTGTCCCGAGCTTGCGATGGATGGAGGG
AGGGGGCGGCGCTTTGCAAAATGTACAGCCAAACTCAGCCAAGCGAGCCGCGGGGAAGAT
GGCAGACGGTCCTTTCCGCAAGAAGTGACTTGTGCAGCTCGAGGAAGCGAGCCAAGTTAT
ATTTTGCCAGTGTGTCTGGAAGAACCGGCCAGCATGGGAGGGGGTGGGGGGGCCGGTCTG
GATGGCAACATCTGGACCTCGGGATCACAGCTGGACACAGCACGGGGAGGGTCTGAAGGC
AACGGCTTCTGAGGTGGAGGGGGTGGCTTGGCAGGGCCAGGGGCCTGATTTTTAGGAATA
GGGTCAGGAGGCAGCGGGCGTATAGGAGGGCCGGGTCGATCCCCAGCGGAGTCCTGTGGA
TCCTTCAGGATCGGGTCAGGCGGCAACGGCTTGGAAGGTGGGTCGGGCCGCGGGGCACCC
AACGCAACGGGCTGCTTTGACCTTGGCATAAGCTGAAGCTCCGTGCTTTGCTTCCACTGT
GGGGGCCGAGGGCGGCTTGGGGGACCTTTGCTGAAACTTTGGGGTTCCAGTTGGGTGATC
CTTTCGGCTGGGTGAAGGAATTGCACCTGGGACTCTGGCTCGGCCCTGTACTGGCAACTT
GTGCCTTTGCCAAACTGGCAGAGGCGCTTGTGGAGACCCAGCCGTTTGGCAGAGCAGAGG
CCGACAACCAGCAACACCGCCAGGAGCAAGGAGATGACCACCAGGGCCAGAGAGGTGGTC
CGGCTCGCTTCCTGTGGGGCGGGGGGGCCACTGTCCGCACTGCCCCCAAGGCCGCCCGTC
TGGCAATGAGGGGGCGCCCACCCGGGCTCACAGTGGCAATGGCCTTTGTTGTTACAAACC
CCATGCCCGCTGCATTGGCACACTGGGAATTTGATGGATGAAACATCCTGGCATTGTTGG
TTGATACAAACTTTGTTAAGGCCACACTTCGTCCCAGGTGACACCCCGGCTTCATCCACA
ACATCGGTAGCAACCACAATCCTAAGAGCATCCCGCAGGCAGTTGGACGTCCGAACGGAT
CCATTCCGTCTTCTCTCACATTGCAGCTGCCCACACTGGACGTCGCTCTTAGCACAGGAG
ATGTAGGAGCCGTTGGGATGCTGCCCACAGTTGCCACGGGCATCGCCCCTCTGGTTGAGG
GACGCCACGCAGCCCTCCGACACGGGAACCGCCTCGGGACCCCAACGGGCTTGGCACTGG
CTGGAGTAAGTGGGGCAGATCCCTCCGTGGCACACTGCCTTCCCGCCTTTGCACAAAGTC
CCGTCTTGCTTGTAGAGATTCGAAGGGCAATGTGGAGAGGTCCCATCGCAGAATTCAGGC
AGATCACATTCGTCCTGGATTGCCCGGCACGTGTGTCCAGCGCTGAGCAGCTTGCATTGG
TGACAGCATGGTTGACCAGTAGCACACTGGGCTCCAGGCACTAATTTACACGTCGTTGCA
TTGCAACATGGGTCTGTGCACTCCAAAAAAAGGCCGCAGTCACATTCTTCCCCGGATTCT
ATTAGGCGGTTCCCGCAGTGGGACTTCACCAGGCGGGCTGGTTCGGGCTGGTCAAGGAGG
CAGCTAACCTGGTTTCTCTGGAGGATTTGCTGGAAACGTTGTTGGCTACAGGTGCTGAAG
GCCAACCCGGGCATAATCCCTGTTGGTGCGTCCATGATGCACTTCCGGCTCGGGGGACGG
ATGGAACTGCTGCAGGCACAGCCGTCGTTGTCGTGGGCAAGGCCGAGATTGTGGCCAAGT
TGGTGTGAAAGAGTGGAAGCCATGATTAAAGAGCTAACGGAATGGCCCATGCTGATCCCA
GCGGAGCGCTTAGAGCAGATGGACCCTTGGGTGGACACGCCAAGGATGCCGGCAGGAAAT
GGAGGACCAACAATGAGCTGAACGTTGTCATGTGGAATCCGGGGCAGCAAATCCTTTTCT
CTCCATTCGAGGAACCGCTGGAGAATCTCTTTTGCGGTTCCATCCGTCGACACTCGGTTG
CCGTTATTCCAGACTTCGGCACCCACGAGGGCCACCCGCAGACCCAGCAACCTGTAGAAC
CCATCCATGTGGCTGGCAATTTCCAAGATCCGCGTTTGAGTCCTGTTGAGGTCCGGAACC
AGCTTGAACTCGGCATGGTCCACCACGATAACCAGCTCCACGTAACCACGTTCGGCCTCT
GCTTCTCGCTTCATCCGTTTCTTTGGCTGCGGTTGTGGGTGAAGTTGTCTGCAAATCCCG
GTCACCGGTTTCATGCCTTCGAGTCTGTAGGCTCTCATCTGCCCATCTGGGGTAGACTCT
AAGCTGTAGCTTCTAAACTGGGAGACGGTGAGGAGACCACTTAAACTCGAGCAAACACAG
ACATTGGCCCAAGAGTCGGGGTACCCCTGAATGCTACCCCGATAACAGCAGTTGCCCTCA
GGGTTGTTTGGATGCACTGTTTTTGTCCCGTTTGGGAGATAATAGGTTAACTCTGAGCTG
CCCATCATCAGCTCCCGATTCTGTGCCAAATCCAGACGCAGGCACTCCCCTTCCACCTCG
AACGCAAACCGCAGCTGAGCAGGGAAAACGTGGGAACCGACGATGCCGCCGGCACAATCT
TCGGGCTGACCGGCCACCGGCCCAGGGCATCGCTCCGGTTGCGAGTCGGGGGCATCTGCC
GCGCGCCCCCGGCCGGCCACGCATCCCCACGAAGGCAGCACCAGCAAGAGCAGCGCGACT
TCCCTCCCGAGCGCCATGGCCGGACAGCGCCACTCCGGGCGCGTTGCGCAGCGCCGAGGG
TCTCCTCGGGGGTCGCCGGCCTGGCCAGGAGAGGCGGCCAAGGGACGCTGCGTGCCGGGC
TGCGGCTCGGTCGCTCTCCGGAGCAGAAGGCGGCTCTTGAGCCTCGGCGGCCG
>TRINITY_DN35594_c0_g1_i1 len=203 path=[23458:0-59 24488:60-123 24341:124-131 24152:132-155 23103:156-164 23104:165-165 23105:166-166 23106:167-168 23107:169-187 23108:188-192 23109:193-202] [-1, 23458, 24488, 24341, 24152, 23103, 23104, 23105, 23106, 23107, 23108, 23109, -2]
CTGATGACAGAGAAATTACAACAAAACCTTCAGTTGAGGATCACTGCTATTATCATGGAC
ATATCCAGAATGATGCTGACTCATCTGCAAGCATCAGTGCTTGCAATGGTTTGAAAGGAC
ATTTCAAGCTTCGAGGGGAGATGTACTTTATTGAACCCTTGAAGATTCCTGACAGTGAAG
CCCATGCAGTCTACAAATATGAA
>TRINITY_DN35594_c0_g2_i1 len=314 path=[24676:0-75 24611:76-136 24759:137-155 24718:156-185 24963:186-188 24211:189-236 24603:237-286 24511:287-302 24371:303-313] [24676, 24611, 24759, 24718, 24963, 24211, 24603, 24511, 24371]
TGAATTATCTAAGCAGTATAATCTGCCACATTTTACATCTTGTGGTGCACATGGAATCTT
TCTACCATTTTCCTTTTTGCAGTAGCCATAATAACTGCCTTTCAGGTTCTCCTCAAAACA
TGAATCTTCAGCCACAGTTGCACGTGACCCAAAGAGAGAAATACATTGGTTTGTCATGAT
GGGGCAATCCCCATTGTAGCAATAACCCGAGTTTTTTAGGCATGGTTGTCCATTCCTTTG
CAACTCATTTCTGGGACACTCAGAAGATTGGCCAGTGCAGTGTTCAGCGACATCACACTC
ATCCCTTGCTGGCC
>TRINITY_DN35594_c0_g2_i2 len=1493 path=[22735:0-56 24493:57-64 24346:65-80 24157:81-95 24583:96-114 24709:115-138 24465:139-205 24955:206-211 24537:212-220 24405:221-235 24047:236-486 24237:487-517 24392:518-531 24027:532-535 24222:536-560 24513:561-561 24375:562-566 24203:567-644 22405:645-668 23983:669-760 23889:761-774 23890:775-787 23891:788-790 23892:791-798 23893:799-826 23964:827-923 22662:924-928 22663:929-978 22664:979-992 23959:993-1181 24967:1182-1182 24174:1183-1383 22244:1384-1388 23950:1389-1433 24354:1434-1437 24172:1438-1443 23946:1444-1474 22473:1475-1483 22474:1484-1489 22475:1490-1492] [-1, 22735, 24493, 24346, 24157, 24583, 24709, 24465, 24955, 24537, 24405, 24047, 24237, 24392, 24027, 24222, 24513, 24375, 24203, 22405, 23983, 23889, 23890, 23891, 23892, 23893, 23964, 22662, 22663, 22664, 23959, 24967, 24174, 22244, 23950, 24354, 24172, 23946, 22473, 22474, 22475, -2]
AGAAATATTGCAGAATTTAGATGTCATTTGGAATCTAAGGGTGATTTACTAGTAGGATGC
AGGCAAATGAATCTCTTTGGACTAGAGGGAAGCTGATCCTTCTGGAAGGAGGATCTCCAA
GATCAAAACTGAGAGAAGCCAGTGGTTGATAAGTAGGCTGTATTTACATCAACACACTTC
CTGTTGATGCAGACCTTTCCATCTTCACATTTTGTTCCAGGATCAACCATTCCCTTATTT
TCATCTATGGGTGTATAGTAGATTTGGCAAGGATTGTTGTGTCCAGGTGAATTATCTAAG
CAATATAACCTGCCACATTTTACATCTTCTGGTTCACATGCAATTTTTGTATTATTTTCC
TTTCTGCAGTAGCCATAATGATTGCCCAGAAGATTATATTGAAAACATGCATCTTGAGCC
ACAGTTGCACTTGCCCCAAAGAGAGAAATACATTGTTTTCCCAAGATGGGGCATGTCCCA
TTGTAGCAGTAACCGTTGTTGTTTTGGCATGGTTGTCCATTCCTTTGGAACTGATCCGTG
GGACACTCAGCAGATTGGCCAGTGCAGTGATCAGACACATCACATTCACCATTTGCTGGC
CGGCATACTGTTCCTGCTCTCTTAAATTTGCATTGGTAACAACACACTCCTTCTCCACAC
TGTGCCCCTGGTCTCAGTTTACACGTTGCAGCATCACAGCACTGATCTTGACAATTTCTA
GGAGAGCCGCAGTCACACTCTTCTCCCACCTCCACAAAGTAATTTCCACAAACTGGAGGT
GAAACAATATCTGTTTTCAAGGGTTTGTTGAGAATGCATTGAGGCATATTATTAATAAGA
TACTTCCGATGTGCCTCACGACTACAATCACTGAACAGATAGGAAGTTTCACATCTTAGT
ATCCCAGACATAATGCATGATTTAGCCCCACAAGTACAGTGAATTCCATCGTGATCCATG
CCCAGATTATGACCCATCTCATGGGCCATTGCAGATGCAACCAAAAGATATATTTTATTA
TGATCCTGAACAATTCCTACGGAATACTTTGGCTGGCACATGCGACCCACATAACCACGT
CCTGCTGCTGCTCCACTGAAGTCAATGCCCGTGAGTAACTGAGCATTATCATGTCTTTTG
CGATTCAGCAAATCTTTCTCTCTCCATTCTCCAAATGAGTCCAAAGTATCATATGCTGAT
GATGTCACATTAATCAAATTTCCTTTGCACCAAATTTCTAGGCCGACCAGTGCTACATAA
ATATTCAAAACTCTGTAAATCACATTTAAAGTGTTGACAATTTCATATATTCTTGTTCTT
ATAGTACTTAAATCGTGGTCATATTTCCAGAACATTATGTAGTCTGCAACTATGACAAGC
TCAATGTATTTTTTGGATTTCAAGTATGTTCGTTGTTCAGGAGTAAGATTTAACTGAGAG
GCCTTAAAGGGTTCATCTGATTCCCAATTAGTCTGGGTTACCCCACACATTTT
>TRINITY_DN35594_c0_g2_i3 len=1011 path=[23255:0-60 23256:61-65 24165:66-89 24482:90-90 24655:91-96 24579:97-105 24463:106-118 24307:119-129 24105:130-154 24554:155-161 24827:162-162 24799:163-166 24726:167-194 24676:195-247 24396:248-258 24523:259-282 24793:283-308 24759:309-327 24718:328-357 24963:358-360 24211:361-408 24603:409-458 24511:459-474 24371:475-485 24196:486-502 23977:503-554 24500:555-591 24365:592-615 24187:616-632 22155:633-666 23965:667-863 22523:864-864 22524:865-875 22525:876-1010] [-1, 23255, 23256, 24165, 24482, 24655, 24579, 24463, 24307, 24105, 24554, 24827, 24799, 24726, 24676, 24396, 24523, 24793, 24759, 24718, 24963, 24211, 24603, 24511, 24371, 24196, 23977, 24500, 24365, 24187, 22155, 23965, 22523, 22524, 22525, -2]
TCCAAAATCAAATCTAAGAGAAGGCAGAGTTTGATTAGTAGGCTGTATTCACATCAACAC
ACTTCCTATTGATGCAGACCTTTCCATCTTCACATTTTGTTCCAGGTTCAACCATTCCCT
TATGTTGATCGTCGTCTAAATAGTGCATCTTGCAAGGATTCTTTTTTTTAGTTGAATTAT
CTAAGCAGTATAATCTGCCACATTTTACATCTTGTGGTGCACATGGAATCTTTCTACCAT
TTTCCTTTGCACAGTAGCCATGTTTACTGCCTTTCAGGTTCTCCTGAAAACATGAATCTT
CAGCCACAGTTGCACGTGACCCAAAGAGAGAAATACATTGGTTTGTCATGATGGGGCAAT
CCCCATTGTAGCAATAACCCGAGTTTTTTAGGCATGGTTGTCCATTCCTTTGCAACTCAT
TTCTGGGACACTCAGAAGATTGGCCAGTGCAGTGTTCAGCGACATCACACTCATCCCTTG
CTGGCCGGCATTCTGTTCCTGCTGTCTTAAACTTGCACTTGTGACAACATGGTCCATCTT
CACACACTGCCGCTGGATAAAGTTCACATGTTTCAGCATCACAGCATGGATTTTGACAAT
CTTCAGGAGAGCCACAGTCACATTCTTCTCCTTTCTCCACAACATAATTTCCACAAACTG
CAGGTGAAACAATATCTGTCCTCAACGGTTCATTGAGAATGCATCTTGGGGTATGACTAA
TAAAATACCCCCAAAGTTCATTCTTACTACAATCGCTGAACTGATAGGAAGGTCGATCGC
TTATCTGGGCAGCCATAATGCATGAGCTAGCTTGGCAAGTACAGGAATCTTTGTCATGAT
GAATGCCCAGATTATGACCCAGCTCATGGGCCATTGTAGTTGCAACCAAAATATATGTTT
TACTATGATCCTGAACAATTCCTACAGATTCTTTTGGCATGCATATGCTGCCAATATAAC
CATATCCTATAGTGTTTCCATTGAGGTTAATGCCCGTGAGTAACTGAGCAT
>TRINITY_DN35594_c0_g2_i5 len=1511 path=[22735:0-56 24493:57-64 24346:65-80 24157:81-95 24583:96-114 24709:115-138 24465:139-205 22310:206-211 24947:212-220 24983:221-233 25013:234-244 24952:245-269 24987:270-276 24827:277-277 24799:278-281 24727:282-309 24676:310-362 24396:363-373 24523:374-397 24793:398-423 24759:424-442 24718:443-472 24963:473-475 24211:476-523 24603:524-573 24511:574-589 24371:590-600 24196:601-617 23977:618-669 24500:670-706 24365:707-730 24187:731-747 24594:748-759 24497:760-783 24359:784-842 23402:843-866 @24664@!:867-1001 23957:1002-1045 24496:1046-1089 24176:1090-1132 24592:1133-1149 24495:1150-1181 24967:1182-1182 23951:1183-1206 24663:1207-1230 24591:1231-1289 24351:1290-1380 23948:1381-1459 23777:1460-1461 23778:1462-1462 23779:1463-1471 23780:1472-1480 23781:1481-1489 23782:1490-1510] [-1, 22735, 24493, 24346, 24157, 24583, 24709, 24465, 22310, 24947, 24983, 25013, 24952, 24987, 24827, 24799, 24727, 24676, 24396, 24523, 24793, 24759, 24718, 24963, 24211, 24603, 24511, 24371, 24196, 23977, 24500, 24365, 24187, 24594, 24497, 24359, 23402, 24664, 23957, 24496, 24176, 24592, 24495, 24967, 23951, 24663, 24591, 24351, 23948, 23777, 23778, 23779, 23780, 23781, 23782, -2]
AGAAATATTGCAGAATTTAGATGTCATTTGGAATCTAAGGGTGATTTACTAGTAGGATGC
AGGCAAATGAATCTCTTTGGACTAGAGGGAAGCTGATCCTTCTGGAAGGAGGATCTCCAA
GATCAAAACTGAGAGAAGCCAGTGGTTGATAAGTAGGCTGTATTTACATCAACACACTTC
CTGTTGATGCAGACCTTTCCATCTTCACATTTTGTTCCAGGTTCAACCATTCCCTTATGT
TGATCTGCGTCTAAATAGTGCATCTTGCAAGGATTCTTTTTTCTAGATGAATTATCTAAG
CAGTATAATCTGCCACATTTTACATCTTGTGGTGCACATGGAATCTTTCTACCATTTTCC
TTTGCACAGTAGCCATGTTTACTGCCTTTCAGGTTCTCCTGAAAACATGAATCTTCAGCC
ACAGTTGCACGTGACCCAAAGAGAGAAATACATTGGTTTGTCATGATGGGGCAATCCCCA
TTGTAGCAATAACCCGAGTTTTTTAGGCATGGTTGTCCATTCCTTTGCAACTCATTTCTG
GGACACTCAGAAGATTGGCCAGTGCAGTGTTCAGCGACATCACACTCATCCCTTGCTGGC
CGGCATTCTGTTCCTGCTGTCTTAAACTTGCACTTGTGACAACATGGTCCATCTTCACAC
ACTGCCGCTGGATAAAGTTCACATGTTTCAGCATCACAGCATGGATTTTGACAATCTTCA
GGAGAGCCACAGTCACATTCTTCTCCTTCCTCCCAAATTTCATTTCCACAAACTGCAGGT
GAAGCAATATCTTTTCTCAAGGGTGGATCAAGAATGCATTTTGGTTTATATTTAAGAAGA
TACGTGTTATAATCGTCATAACTACAACTGCTGAATACTTTGGACGGTTGTTTGCCTAGT
GCCTTAGACATAATGCATGGGGAAGCCACACATTTACAGGATTTTGAGTCATGATGCATG
CCCAGACTATGACCCATCTCATGGGCCATTATAACTGCTGTCTTAAAAGTTGTGTTGCTA
CAATCCCGAATAAGTCCTACAGAACGATATGATTTGCACATGCCATCAATGAAAGCCATT
CCCAAAGAGTCAAAATCCAATGTTATGTTTGTGAGTAACTGAGCATAATCATGTCTTTTC
CGATTCAGCAAATCTGACACTCTCCATTCTCCAAATGAGTCCATAGTATCATCTGCTGTG
AATGTCACGTTAATCAAATCTCTATTGGACCAAAATTCTAGGCCAACCAGTGTTACACGA
ATATTCAAAGGTAAGTATATCTCATTTACAGTGTTGAGCATTTCATATATCCATGTTCTT
ATAGCAGTTGAATCATTGTTGTATTTTGTGACCACACTGTGGTCCACAACTATGACAAGC
TCAATGAATTTTTTGTCTAATTTTCGTTTTTGAGAAGGAACAATTAACCCAGAAGCTTTT
TTGATGGGCTCATCTGATTCCCAATTAGTCTGGGTTACCCCGCACATTTTAGGGGCCTCA
TCCTCTTTTTC
>TRINITY_DN35594_c0_g2_i6 len=1490 path=[22735:0-56 24493:57-64 24346:65-80 24157:81-95 24583:96-114 24709:115-138 24465:139-205 22310:206-211 24947:212-220 24983:221-233 25013:234-244 24952:245-269 24987:270-276 24827:277-277 24799:278-281 24727:282-309 24676:310-362 24396:363-373 24523:374-397 24793:398-423 24759:424-442 24718:443-472 24963:473-475 24211:476-523 24603:524-573 24511:574-589 24371:590-600 24196:601-617 23977:618-669 24500:670-706 24365:707-730 24187:731-747 24594:748-759 24497:760-783 24359:784-842 24966:843-844 24180:845-972 22977:973-986 23955:987-1143 24495:1144-1175 24967:1176-1176 23951:1177-1200 24663:1201-1224 24591:1225-1283 24353:1284-1425 24968:1426-1426 22342:1427-1457 22343:1458-1461 22344:1462-1462 22345:1463-1471 22346:1472-1480 22347:1481-1486 22348:1487-1489] [-1, 22735, 24493, 24346, 24157, 24583, 24709, 24465, 22310, 24947, 24983, 25013, 24952, 24987, 24827, 24799, 24727, 24676, 24396, 24523, 24793, 24759, 24718, 24963, 24211, 24603, 24511, 24371, 24196, 23977, 24500, 24365, 24187, 24594, 24497, 24359, 24966, 24180, 22977, 23955, 24495, 24967, 23951, 24663, 24591, 24353, 24968, 22342, 22343, 22344, 22345, 22346, 22347, 22348, -2]
AGAAATATTGCAGAATTTAGATGTCATTTGGAATCTAAGGGTGATTTACTAGTAGGATGC
AGGCAAATGAATCTCTTTGGACTAGAGGGAAGCTGATCCTTCTGGAAGGAGGATCTCCAA
GATCAAAACTGAGAGAAGCCAGTGGTTGATAAGTAGGCTGTATTTACATCAACACACTTC
CTGTTGATGCAGACCTTTCCATCTTCACATTTTGTTCCAGGTTCAACCATTCCCTTATGT
TGATCTGCGTCTAAATAGTGCATCTTGCAAGGATTCTTTTTTCTAGATGAATTATCTAAG
CAGTATAATCTGCCACATTTTACATCTTGTGGTGCACATGGAATCTTTCTACCATTTTCC
TTTGCACAGTAGCCATGTTTACTGCCTTTCAGGTTCTCCTGAAAACATGAATCTTCAGCC
ACAGTTGCACGTGACCCAAAGAGAGAAATACATTGGTTTGTCATGATGGGGCAATCCCCA
TTGTAGCAATAACCCGAGTTTTTTAGGCATGGTTGTCCATTCCTTTGCAACTCATTTCTG
GGACACTCAGAAGATTGGCCAGTGCAGTGTTCAGCGACATCACACTCATCCCTTGCTGGC
CGGCATTCTGTTCCTGCTGTCTTAAACTTGCACTTGTGACAACATGGTCCATCTTCACAC
ACTGCCGCTGGATAAAGTTCACATGTTTCAGCATCACAGCATGGATTTTGACAATCTTCA
GGAGAGCCACAGTCACATTCTTCTCCTTCCTCCCAAATTTCATTTCCACAAACTGCAGGT
GAAGCAATATCTTTTCTCAAGGGTGGATCAAGAATGCATTTTGGTTTATATTTAAGAAGA
TACTTCTGATAATCCTGATAACTACAATTGCTGAACAGTCTGGAAGGGCTTAGCACGGCA
GACATAATGCATGGGTAATCCTCACAAGTACAGTATTTTTTGTCATGACTCATGCCCAGA
TTATGACCCATCTCATGGGCCATTGCAACTGCAATCCTAAGATTTGTTGTGCTATGATCC
TGAACAAGTCCTACAGAACGATATGCCTGGCACATGCCAGCGAAGAAAGTGATTCCCAAA
GTGTTTAAATCGAATGCCATGTCCGTGAGTAACTGAGCATGATCATGTCTTTTCCGATTC
AGCAAATCTGACACTCTCCATTCTCCAAATGAGTCCATAGTATCATCTGCTGTGAATGTC
ACGTTAATCAAATCTCTATTGGACCAAAATTCTAGGCCAACCAGTGTTACACGAATATTC
AAAGGTAAGTATATCTCATTTACATTGTTGAGCATTTGATATATTCTTGTTCTTATAGTA
ATTAAATCGTTGTTGTATTTTGTGACCATGCTGTGGTCCACAACTATGACAAACTTAATG
TATCTGAAGCGGTCATAGTAACTTTGTTGTTCAGAAGTAGCAACTAACTGAGAGACCTCT
TTGATGGGCTCATCTGATTCCCAATTAGTCTGGGTTACCCCACACATTTT
>TRINITY_DN35594_c0_g2_i7 len=773 path=[23662:0-37 23663:38-51 23664:52-75 24150:76-103 24329:104-200 22230:201-205 24125:206-256 24306:257-267 24440:268-268 24089:269-324 24275:325-516 22877:517-518 24066:519-710 23667:711-714 23668:715-720 23669:721-740 23670:741-744 23671:745-745 23672:746-769 23673:770-772] [-1, 23662, 23663, 23664, 24150, 24329, 22230, 24125, 24306, 24440, 24089, 24275, 22877, 24066, 23667, 23668, 23669, 23670, 23671, 23672, 23673, -2]
GAGCCACAGTCACATTCTTCTCCCACCTCCACAAAGTAATTTCCACAAACTGAAGGTGAA
ACAATATCTGTTTTCAAGGGTTTGTTGAGAATGCATTGAGGCATTTTATTAATAAAATAC
CTCCGATTTTCCTCCTGACTACAATTGCTGAAACGATAGGAACCTTCACAGCTTAGTGTC
CCAGACATAATGCATGATTTAGCCCCGCAAGTACAAAACCTTTCATCATGAGTCATGCCC
AGATTATGACCCAGCTCATGGGCCATTGCCAATGCAACCAAAAAATTTATTTTGTTATGA
TCCTGAACGATTGCTGCAGAATATTGTGGGTGGCACAGGCTCCCCACGTAACCAAGTCCT
GCAGTTGGTCCATCGAAGTTAATGCCGGTGAGTAATTGAGCATTATCATGCTTTTTGCGA
TTCAGCAAATCTCTTTGTCTCCATTCTCCAAATAAGTCCAAAGTAACCTTTGCTTCTGGG
AGCACATTAATCTTATCTCCATTGGACCAAATTTCTAGGAAAACCAGTGCTACGTGAATA
TTGAAAGCTCTGTAAATCTCATTTAAAATGTTAACAATTTCATATATTCTTGCTCTTATA
GTAAATAAATTGCGGCCATATTTCCTGAACATTATGTAATCCGCAACTATGGCAACCTTG
ATGTATTTTTGGGAATTCAAGTATCTTTGTTGTTCAGGAGTAAGATTTAACTGAGAGGCC
TCTTTGATGGGCTCATCTGATTCCCAGTTAGTCTGGGTTACCCCACACATTTT
>TRINITY_DN35594_c0_g2_i8 len=1137 path=[22543:0-46 24170:47-49 24487:50-57 24340:58-73 24149:74-88 24469:89-115 24787:116-122 24120:123-126 24443:127-127 24289:128-172 24086:173-889 24690:890-891 24733:892-966 24682:967-1033 24619:1034-1038 24533:1039-1075 24242:1076-1076 24038:1077-1107 23377:1108-1111 23378:1112-1112 23379:1113-1121 23380:1122-1130 23381:1131-1136] [-1, 22543, 24170, 24487, 24340, 24149, 24469, 24787, 24120, 24443, 24289, 24086, 24690, 24733, 24682, 24619, 24533, 24242, 24038, 23377, 23378, 23379, 23380, 23381, -2]
TTGCAGAATTTAGATGCCATCTGGAAGCTAAGGGTGATTTACTAGTAGGATGCAGGCAAA
TGAATCTCTTTGGACTAGAGGGAAGCTGAACCGTCTGGAAGAAGGATCTCCAAAATCAAA
TCTGAGAGAAGCCAGAGGTTGATTAGTTTGCTGTATTCACATCAACACACTGCCTTTTGC
TGGTGCAGGCCATTCCATCGGATCATGTTCGCCTTTGTGAGGATTTCTGGGACAGTCACA
AGTTTTGCCATTGCAGTAATCATGCATGTTATCACCCCTTGCTCTCTTGCATATTGTTCC
TTCCTTCAGAAATTTGCAGTCATGACAACATGGTCCAGATGCACAGTCTGCCCCTTCTGT
TGGTTGACATGTTGCAGGATCATAGCATGGATTTGCAGAATTCTGCAAAAGTTCATTTCC
AGAAACTGGAGTTGAAACAGTATCTGTTCTCAGGGGTTGATTGAGAATGCATTGTGGGTT
ATGATTAGTAAGATAGCTCTGATAGTCATTCATACTACAATCACTGAACTGATAGGAAGG
GTGTTCTGATATGATTGCAGACATAATGCATCCGGCAGCACCACAATTACACTGATTTCC
ATCATGATTAATACCAAGATTATGACCCATCTCGTGGGCCATTGTAGCTGCAACCCAAAG
ATGTATTGTGCTATGATCCTCAGTAATTCCTACAGACCACTTTGGATCGCACATAGTGCC
TACGAAACCGTATCCTATAAGGTTATCGAGGTGAACCGCTGTGAGTAACTGAGCATTATC
ATGCGTTCTGCGATTCAGCAAATCTCTCTCTCTCCATTCTCCAAATGACCTCAAAGTAGT
AGGTGCTGATGATGTCACAGTAATCAAATCTCCATTGGACCAAATTTCTAGGGCAGCCAG
TGTTATATGAATATTCAGATCTCTGTACATCACAATCATATCGTTGACAATTTGATGTAC
CCATGTTCTTATAGCAGTTAAATCACCGTTGTTTTTCGTGACCATTGCGTGGTCTGCAAC
TATGACAAGCTCAATGTATCTTGGGTCGAAATGTTGTTGTTCAGAAGTAGCAACTAACTG
AGAGACCTCTTTGATGGGCTCATCTGATTCCCAATTAGTCTGGGTTACCCCACACAT
>TRINITY_DN35594_c0_g2_i9 len=578 path=[23483:0-41 24348:42-116 24660:117-130 24480:131-134 24330:135-160 24133:161-165 24574:166-199 24449:200-216 24297:217-314 21978:315-380 23965:381-577] [-1, 23483, 24348, 24660, 24480, 24330, 24133, 24574, 24449, 24297, 21978, 23965]
AAAACATGAATCTTCAGCCACAGTTGCACGTGACCCAAAGAGTAAAATACATTGATTTCT
CATGATGGGGCATATCCCATTGTAGCAGTAACCATTGTTGTTTTGGCATGGTTGTCCATT
CCTTTGGAACTGATCTGCGGGACACTCAGCAGATTGGCCAGTGCAGAGATCAGCCTTATC
ACACTCATCCCTTGCTGGCCGGCATTCTGTTCCTGCTCTCGTAAATCTGCATTGGTCGCA
ACACTCTCCCTCTGCACATTGTGACCCTGGTGTCAGTTTACATGTTGCGGCATTGCAGCA
CGGATTATGACAATTTGCAGGAGAGCCACAGTCACAATCTTCTCCCACCTCCACCAAGTA
ATTTCCACAAACTGCAGGTGAAACAATATCTGTCCTCAACGGTTCATTGAGAATGCATCT
TGGGGTATGACTAATAAAATACCCCCAAAGTTCATTCTTACTACAATCGCTGAACTGATA
GGAAGGTCGATCGCTTATCTGGGCAGCCATAATGCATGAGCTAGCTTGGCAAGTACAGGA
ATCTTTGTCATGATGAATGCCCAGATTATGACCCAGCT
>TRINITY_DN35594_c0_g2_i10 len=1505 path=[22735:0-56 24493:57-64 24346:65-80 24157:81-95 24583:96-114 24709:115-138 24465:139-205 22310:206-211 24947:212-220 24983:221-233 25013:234-244 24952:245-269 24987:270-276 24827:277-277 24799:278-281 24727:282-309 24676:310-362 24396:363-373 24523:374-397 24793:398-423 24759:424-442 24718:443-472 24963:473-475 24211:476-523 24603:524-573 24511:574-589 24371:590-600 24196:601-617 23977:618-669 24500:670-706 24365:707-730 24187:731-747 24594:748-759 24497:760-783 24359:784-842 24966:843-844 24180:845-972 22977:973-986 23955:987-1143 24495:1144-1175 24967:1176-1176 23951:1177-1200 24663:1201-1224 24591:1225-1283 24351:1284-1374 23948:1375-1453 23777:1454-1455 23778:1456-1456 23779:1457-1465 23780:1466-1474 23781:1475-1483 23782:1484-1504] [-1, 22735, 24493, 24346, 24157, 24583, 24709, 24465, 22310, 24947, 24983, 25013, 24952, 24987, 24827, 24799, 24727, 24676, 24396, 24523, 24793, 24759, 24718, 24963, 24211, 24603, 24511, 24371, 24196, 23977, 24500, 24365, 24187, 24594, 24497, 24359, 24966, 24180, 22977, 23955, 24495, 24967, 23951, 24663, 24591, 24351, 23948, 23777, 23778, 23779, 23780, 23781, 23782, -2]
AGAAATATTGCAGAATTTAGATGTCATTTGGAATCTAAGGGTGATTTACTAGTAGGATGC
AGGCAAATGAATCTCTTTGGACTAGAGGGAAGCTGATCCTTCTGGAAGGAGGATCTCCAA
GATCAAAACTGAGAGAAGCCAGTGGTTGATAAGTAGGCTGTATTTACATCAACACACTTC
CTGTTGATGCAGACCTTTCCATCTTCACATTTTGTTCCAGGTTCAACCATTCCCTTATGT
TGATCTGCGTCTAAATAGTGCATCTTGCAAGGATTCTTTTTTCTAGATGAATTATCTAAG
CAGTATAATCTGCCACATTTTACATCTTGTGGTGCACATGGAATCTTTCTACCATTTTCC
TTTGCACAGTAGCCATGTTTACTGCCTTTCAGGTTCTCCTGAAAACATGAATCTTCAGCC
ACAGTTGCACGTGACCCAAAGAGAGAAATACATTGGTTTGTCATGATGGGGCAATCCCCA
TTGTAGCAATAACCCGAGTTTTTTAGGCATGGTTGTCCATTCCTTTGCAACTCATTTCTG
GGACACTCAGAAGATTGGCCAGTGCAGTGTTCAGCGACATCACACTCATCCCTTGCTGGC
CGGCATTCTGTTCCTGCTGTCTTAAACTTGCACTTGTGACAACATGGTCCATCTTCACAC
ACTGCCGCTGGATAAAGTTCACATGTTTCAGCATCACAGCATGGATTTTGACAATCTTCA
GGAGAGCCACAGTCACATTCTTCTCCTTCCTCCCAAATTTCATTTCCACAAACTGCAGGT
GAAGCAATATCTTTTCTCAAGGGTGGATCAAGAATGCATTTTGGTTTATATTTAAGAAGA
TACTTCTGATAATCCTGATAACTACAATTGCTGAACAGTCTGGAAGGGCTTAGCACGGCA
GACATAATGCATGGGTAATCCTCACAAGTACAGTATTTTTTGTCATGACTCATGCCCAGA
TTATGACCCATCTCATGGGCCATTGCAACTGCAATCCTAAGATTTGTTGTGCTATGATCC
TGAACAAGTCCTACAGAACGATATGCCTGGCACATGCCAGCGAAGAAAGTGATTCCCAAA
GTGTTTAAATCGAATGCCATGTCCGTGAGTAACTGAGCATGATCATGTCTTTTCCGATTC
AGCAAATCTGACACTCTCCATTCTCCAAATGAGTCCATAGTATCATCTGCTGTGAATGTC
ACGTTAATCAAATCTCTATTGGACCAAAATTCTAGGCCAACCAGTGTTACACGAATATTC
AAAGGTAAGTATATCTCATTTACAGTGTTGAGCATTTCATATATCCATGTTCTTATAGCA
GTTGAATCATTGTTGTATTTTGTGACCACACTGTGGTCCACAACTATGACAAGCTCAATG
AATTTTTTGTCTAATTTTCGTTTTTGAGAAGGAACAATTAACCCAGAAGCTTTTTTGATG
GGCTCATCTGATTCCCAATTAGTCTGGGTTACCCCGCACATTTTAGGGGCCTCATCCTCT
TTTTC
>TRINITY_DN35594_c0_g2_i11 len=1496 path=[22735:0-56 24493:57-64 24346:65-80 24157:81-95 24583:96-114 24709:115-138 24465:139-205 22310:206-211 24947:212-220 24983:221-233 25013:234-244 24952:245-269 24987:270-276 24827:277-277 24799:278-281 24727:282-309 24676:310-362 24396:363-373 24523:374-397 24793:398-423 24759:424-442 24718:443-472 24963:473-475 24211:476-523 24603:524-573 24511:574-589 24371:590-600 24196:601-617 23977:618-669 24500:670-706 24365:707-730 24187:731-747 24594:748-759 24497:760-783 24359:784-842 23402:843-866 @24664@!:867-1001 23957:1002-1045 24496:1046-1089 24176:1090-1132 24592:1133-1149 24495:1150-1181 24967:1182-1182 23951:1183-1206 24663:1207-1230 24591:1231-1289 24353:1290-1431 24968:1432-1432 22342:1433-1463 22343:1464-1467 22344:1468-1468 22345:1469-1477 22346:1478-1486 22347:1487-1492 22348:1493-1495] [-1, 22735, 24493, 24346, 24157, 24583, 24709, 24465, 22310, 24947, 24983, 25013, 24952, 24987, 24827, 24799, 24727, 24676, 24396, 24523, 24793, 24759, 24718, 24963, 24211, 24603, 24511, 24371, 24196, 23977, 24500, 24365, 24187, 24594, 24497, 24359, 23402, 24664, 23957, 24496, 24176, 24592, 24495, 24967, 23951, 24663, 24591, 24353, 24968, 22342, 22343, 22344, 22345, 22346, 22347, 22348, -2]
AGAAATATTGCAGAATTTAGATGTCATTTGGAATCTAAGGGTGATTTACTAGTAGGATGC
AGGCAAATGAATCTCTTTGGACTAGAGGGAAGCTGATCCTTCTGGAAGGAGGATCTCCAA
GATCAAAACTGAGAGAAGCCAGTGGTTGATAAGTAGGCTGTATTTACATCAACACACTTC
CTGTTGATGCAGACCTTTCCATCTTCACATTTTGTTCCAGGTTCAACCATTCCCTTATGT
TGATCTGCGTCTAAATAGTGCATCTTGCAAGGATTCTTTTTTCTAGATGAATTATCTAAG
CAGTATAATCTGCCACATTTTACATCTTGTGGTGCACATGGAATCTTTCTACCATTTTCC
TTTGCACAGTAGCCATGTTTACTGCCTTTCAGGTTCTCCTGAAAACATGAATCTTCAGCC
ACAGTTGCACGTGACCCAAAGAGAGAAATACATTGGTTTGTCATGATGGGGCAATCCCCA
TTGTAGCAATAACCCGAGTTTTTTAGGCATGGTTGTCCATTCCTTTGCAACTCATTTCTG
GGACACTCAGAAGATTGGCCAGTGCAGTGTTCAGCGACATCACACTCATCCCTTGCTGGC
CGGCATTCTGTTCCTGCTGTCTTAAACTTGCACTTGTGACAACATGGTCCATCTTCACAC
ACTGCCGCTGGATAAAGTTCACATGTTTCAGCATCACAGCATGGATTTTGACAATCTTCA
GGAGAGCCACAGTCACATTCTTCTCCTTCCTCCCAAATTTCATTTCCACAAACTGCAGGT
GAAGCAATATCTTTTCTCAAGGGTGGATCAAGAATGCATTTTGGTTTATATTTAAGAAGA
TACGTGTTATAATCGTCATAACTACAACTGCTGAATACTTTGGACGGTTGTTTGCCTAGT
GCCTTAGACATAATGCATGGGGAAGCCACACATTTACAGGATTTTGAGTCATGATGCATG
CCCAGACTATGACCCATCTCATGGGCCATTATAACTGCTGTCTTAAAAGTTGTGTTGCTA
CAATCCCGAATAAGTCCTACAGAACGATATGATTTGCACATGCCATCAATGAAAGCCATT
CCCAAAGAGTCAAAATCCAATGTTATGTTTGTGAGTAACTGAGCATAATCATGTCTTTTC
CGATTCAGCAAATCTGACACTCTCCATTCTCCAAATGAGTCCATAGTATCATCTGCTGTG
AATGTCACGTTAATCAAATCTCTATTGGACCAAAATTCTAGGCCAACCAGTGTTACACGA
ATATTCAAAGGTAAGTATATCTCATTTACATTGTTGAGCATTTGATATATTCTTGTTCTT
ATAGTAATTAAATCGTTGTTGTATTTTGTGACCATGCTGTGGTCCACAACTATGACAAAC
TTAATGTATCTGAAGCGGTCATAGTAACTTTGTTGTTCAGAAGTAGCAACTAACTGAGAG
ACCTCTTTGATGGGCTCATCTGATTCCCAATTAGTCTGGGTTACCCCACACATTTT
>TRINITY_DN35594_c0_g2_i12 len=1118 path=[23650:0-48 23651:49-55 23652:56-59 23653:60-60 23654:61-110 23655:111-123 24126:124-397 24237:398-428 24392:429-442 24027:443-446 24222:447-471 24513:472-472 24375:473-477 24203:478-555 22405:556-579 23983:580-671 23889:672-685 23890:686-698 23891:699-701 23892:702-709 23893:710-737 23964:738-834 22662:835-839 22663:840-889 22664:890-903 23959:904-1092 24967:1093-1093 23951:1094-1117] [-1, 23650, 23651, 23652, 23653, 23654, 23655, 24126, 24237, 24392, 24027, 24222, 24513, 24375, 24203, 22405, 23983, 23889, 23890, 23891, 23892, 23893, 23964, 22662, 22663, 22664, 23959, 24967, 23951]
CTTTGGACTAGAGGGGAACTGAAACTTCTGGAAGAAGGATCTCCAAAATCAAATCTGAGA
GGAATCAGACATTGATTAGTAGGCTGTTTTCACATCAACACACTTCCCATTGATGCAGAC
CTTTTCATCTGCACATTTTGTTCCAGGATTAACCATTCCCTCATCTCCGTAAATAGGTTT
GCAGACATTTCGATTACCAGACAAATCTCTGCAGAAAAGCCTGCCACATTTTATATCCTC
TTGTGCACATGGTATCGGTACATCATTTTCCTTTCTGCAGTAGAAATCACCTTTGCCTTC
CTTGTTCTTCTCAAAACATGCATCTTGACCCACAACTACATTTGGACCAAAGTGAGCATA
ACATTGGTATTCCATGATGGGGCATGTCCCATTGTAGCAGTAACCGTTGTTGTTTTGGCA
TGGTTGTCCATTCCTTTGGAACTGATCCGTGGGACACTCAGCAGATTGGCCAGTGCAGTG
ATCAGACACATCACATTCACCATTTGCTGGCCGGCATACTGTTCCTGCTCTCTTAAATTT
GCATTGGTAACAACACACTCCTTCTCCACACTGTGCCCCTGGTCTCAGTTTACACGTTGC
AGCATCACAGCACTGATCTTGACAATTTCTAGGAGAGCCGCAGTCACACTCTTCTCCCAC
CTCCACAAAGTAATTTCCACAAACTGGAGGTGAAACAATATCTGTTTTCAAGGGTTTGTT
GAGAATGCATTGAGGCATATTATTAATAAGATACTTCCGATGTGCCTCACGACTACAATC
ACTGAACAGATAGGAAGTTTCACATCTTAGTATCCCAGACATAATGCATGATTTAGCCCC
ACAAGTACAGTGAATTCCATCGTGATCCATGCCCAGATTATGACCCATCTCATGGGCCAT
TGCAGATGCAACCAAAAGATATATTTTATTATGATCCTGAACAATTCCTACGGAATACTT
TGGCTGGCACATGCGACCCACATAACCACGTCCTGCTGCTGCTCCACTGAAGTCAATGCC
CGTGAGTAACTGAGCATTATCATGTCTTTTGCGATTCAGCAAATCTTTCTCTCTCCATTC
TCCAAATGAGTCCATAGTATCATCTGCTGTGAATGTCA
>TRINITY_DN35594_c0_g2_i13 len=1018 path=[23255:0-60 23256:61-65 24165:66-89 24482:90-90 24655:91-96 24579:97-105 24463:106-118 24307:119-129 24105:130-154 24554:155-161 24827:162-162 24799:163-166 24726:167-194 24676:195-247 24396:248-258 24523:259-282 24793:283-308 24759:309-327 24718:328-357 24963:358-360 24211:361-408 24603:409-458 24511:459-474 24371:475-485 24196:486-502 23977:503-554 24500:555-591 24365:592-615 24187:616-632 24594:633-644 24497:645-668 24359:669-727 23402:728-751 @24664@!:752-886 23957:887-930 24496:931-974 24176:975-1017] [-1, 23255, 23256, 24165, 24482, 24655, 24579, 24463, 24307, 24105, 24554, 24827, 24799, 24726, 24676, 24396, 24523, 24793, 24759, 24718, 24963, 24211, 24603, 24511, 24371, 24196, 23977, 24500, 24365, 24187, 24594, 24497, 24359, 23402, 24664, 23957, 24496, 24176]
TCCAAAATCAAATCTAAGAGAAGGCAGAGTTTGATTAGTAGGCTGTATTCACATCAACAC
ACTTCCTATTGATGCAGACCTTTCCATCTTCACATTTTGTTCCAGGTTCAACCATTCCCT
TATGTTGATCGTCGTCTAAATAGTGCATCTTGCAAGGATTCTTTTTTTTAGTTGAATTAT
CTAAGCAGTATAATCTGCCACATTTTACATCTTGTGGTGCACATGGAATCTTTCTACCAT
TTTCCTTTGCACAGTAGCCATGTTTACTGCCTTTCAGGTTCTCCTGAAAACATGAATCTT
CAGCCACAGTTGCACGTGACCCAAAGAGAGAAATACATTGGTTTGTCATGATGGGGCAAT
CCCCATTGTAGCAATAACCCGAGTTTTTTAGGCATGGTTGTCCATTCCTTTGCAACTCAT
TTCTGGGACACTCAGAAGATTGGCCAGTGCAGTGTTCAGCGACATCACACTCATCCCTTG
CTGGCCGGCATTCTGTTCCTGCTGTCTTAAACTTGCACTTGTGACAACATGGTCCATCTT
CACACACTGCCGCTGGATAAAGTTCACATGTTTCAGCATCACAGCATGGATTTTGACAAT
CTTCAGGAGAGCCACAGTCACATTCTTCTCCTTCCTCCCAAATTTCATTTCCACAAACTG
CAGGTGAAGCAATATCTTTTCTCAAGGGTGGATCAAGAATGCATTTTGGTTTATATTTAA
GAAGATACGTGTTATAATCGTCATAACTACAACTGCTGAATACTTTGGACGGTTGTTTGC
CTAGTGCCTTAGACATAATGCATGGGGAAGCCACACATTTACAGGATTTTGAGTCATGAT
GCATGCCCAGACTATGACCCATCTCATGGGCCATTATAACTGCTGTCTTAAAAGTTGTGT
TGCTACAATCCCGAATAAGTCCTACAGAACGATATGATTTGCACATGCCATCAATGAAAG
CCATTCCCAAAGAGTCAAAATCCAATGTTATGTTTGTGAGTAACTGAGCATAATCATG
>TRINITY_DN35594_c0_g2_i14 len=786 path=[23483:0-41 24348:42-116 24660:117-130 24480:131-134 24330:135-160 24133:161-165 24574:166-199 24449:200-216 24297:217-314 22999:315-337 24275:338-529 22877:530-531 24066:532-723 23667:724-727 23668:728-733 23669:734-753 23670:754-757 23671:758-758 23672:759-782 23673:783-785] [-1, 23483, 24348, 24660, 24480, 24330, 24133, 24574, 24449, 24297, 22999, 24275, 22877, 24066, 23667, 23668, 23669, 23670, 23671, 23672, 23673, -2]
AAAACATGAATCTTCAGCCACAGTTGCACGTGACCCAAAGAGTAAAATACATTGATTTCT
CATGATGGGGCATATCCCATTGTAGCAGTAACCATTGTTGTTTTGGCATGGTTGTCCATT
CCTTTGGAACTGATCTGCGGGACACTCAGCAGATTGGCCAGTGCAGAGATCAGCCTTATC
ACACTCATCCCTTGCTGGCCGGCATTCTGTTCCTGCTCTCGTAAATCTGCATTGGTCGCA
ACACTCTCCCTCTGCACATTGTGACCCTGGTGTCAGTTTACATGTTGCGGCATTGCAGCA
CGGATTATGACAATTCTGAACGATTGCTGCAGAATATTGTGGGTGGCACAGGCTCCCCAC
GTAACCAAGTCCTGCAGTTGGTCCATCGAAGTTAATGCCGGTGAGTAATTGAGCATTATC
ATGCTTTTTGCGATTCAGCAAATCTCTTTGTCTCCATTCTCCAAATAAGTCCAAAGTAAC
CTTTGCTTCTGGGAGCACATTAATCTTATCTCCATTGGACCAAATTTCTAGGAAAACCAG
TGCTACGTGAATATTGAAAGCTCTGTAAATCTCATTTAAAATGTTAACAATTTCATATAT
TCTTGCTCTTATAGTAAATAAATTGCGGCCATATTTCCTGAACATTATGTAATCCGCAAC
TATGGCAACCTTGATGTATTTTTGGGAATTCAAGTATCTTTGTTGTTCAGGAGTAAGATT
TAACTGAGAGGCCTCTTTGATGGGCTCATCTGATTCCCAGTTAGTCTGGGTTACCCCACA
CATTTT
>TRINITY_DN35594_c0_g2_i15 len=358 path=[24676:0-75 24611:76-136 24759:137-155 24718:156-185 24380:186-212 24210:213-226 23998:227-273 24513:274-274 24375:275-279 24203:280-357] [24676, 24611, 24759, 24718, 24380, 24210, 23998, 24513, 24375, 24203]
TGAATTATCTAAGCAGTATAATCTGCCACATTTTACATCTTGTGGTGCACATGGAATCTT
TCTACCATTTTCCTTTTTGCAGTAGCCATAATAACTGCCTTTCAGGTTCTCCTCAAAACA
TGAATCTTCAGCCACAGTTGCACGTGACCCAAAGAGAGAAATACATTGGTTTGTCATGAT
GGGGCAGTCCCCATTGTAGCAATAACCCAAGTTGTTTAGGCATGGTTCTCCATTCCTTTG
GAACTCATCTATGGGACACTCAGCAGATTGGCCAGTGCAGTGATCAGACACATCACATTC
ACCATTTGCTGGCCGGCATACTGTTCCTGCTCTCTTAAATTTGCATTGGTAACAACAC
>TRINITY_DN35594_c0_g2_i16 len=269 path=[23483:0-41 24348:42-116 24660:117-130 23773:131-172 24511:173-188 23989:189-268] [-1, 23483, 24348, 24660, 23773, 24511, 23989]
AAAACATGAATCTTCAGCCACAGTTGCACGTGACCCAAAGAGTAAAATACATTGATTTCT
CATGATGGGGCATATCCCATTGTAGCAGTAACCATTGTTGTTTTGGCATGGTTGTCCATT
CCTTTGGAACTCATTTCTGGGACAGTCACCAGATTGGCCAGTGCAGTGTTCAGCGACATC
ACACTCATCACTTGCTGGCCGACATTCTGTTCCTCCTGTCTTAAACTTGCACTTGTCACA
ACATTCTCCATCTTCACACACTGCCGCTG
>TRINITY_DN35594_c0_g2_i17 len=1216 path=[23924:0-52 23925:53-76 24161:77-155 24443:156-156 24289:157-201 24086:202-918 24690:919-920 24733:921-995 24622:996-1138 24957:1139-1140 24991:1141-1141 25019:1142-1150 25041:1151-1159 25062:1160-1168 24026:1169-1214 22672:1215-1215] [-1, 23924, 23925, 24161, 24443, 24289, 24086, 24690, 24733, 24622, 24957, 24991, 25019, 25041, 25062, 24026, 22672, -2]
GGTAAACAGATTAAAAATGGAGAAGAAATATTGCAGAATTTAGATGCCATCTGGAAGCTA
AGGGTGATTTACTAGTATAATAAAAGCAGATGATGTCTTTGGACTAGAGGGGAACTGAAC
CTTCTGGAAGGAAGATCTCCAAAATCAAATCTGAGAGAAGCCAGAGGTTGATTAGTTTGC
TGTATTCACATCAACACACTGCCTTTTGCTGGTGCAGGCCATTCCATCGGATCATGTTCG
CCTTTGTGAGGATTTCTGGGACAGTCACAAGTTTTGCCATTGCAGTAATCATGCATGTTA
TCACCCCTTGCTCTCTTGCATATTGTTCCTTCCTTCAGAAATTTGCAGTCATGACAACAT
GGTCCAGATGCACAGTCTGCCCCTTCTGTTGGTTGACATGTTGCAGGATCATAGCATGGA
TTTGCAGAATTCTGCAAAAGTTCATTTCCAGAAACTGGAGTTGAAACAGTATCTGTTCTC
AGGGGTTGATTGAGAATGCATTGTGGGTTATGATTAGTAAGATAGCTCTGATAGTCATTC
ATACTACAATCACTGAACTGATAGGAAGGGTGTTCTGATATGATTGCAGACATAATGCAT
CCGGCAGCACCACAATTACACTGATTTCCATCATGATTAATACCAAGATTATGACCCATC
TCGTGGGCCATTGTAGCTGCAACCCAAAGATGTATTGTGCTATGATCCTCAGTAATTCCT
ACAGACCACTTTGGATCGCACATAGTGCCTACGAAACCGTATCCTATAAGGTTATCGAGG
TGAACCGCTGTGAGTAACTGAGCATTATCATGCGTTCTGCGATTCAGCAAATCTCTCTCT
CTCCATTCTCCAAATGACCTCAAAGTAGTAGGTGCTGATGATGTCACAGTAATCAAATCT
CCATTGGACCAAATTTCTAGGGCAGCCAGTGTTATATGAATATTCAGATCTCTGTACATC
ACAATCATATCGTTGACAATTTGATGTACCCATGTTGTTATAGCAGTTGAATCACTGTTG
TATTTCACGAACATTGCATGGTCTGCAACTATGATAAGTTGAATGTGTCTTGGGTCAAAA
CGTTGTTGTTCAGAAGTAGCAGCTAACTGAGAGGTCTTTTTGATGGGCTCATCTGATTCC
CAATTAGTCTGGGTTACCCCGCACATTTTGGGGGCCTCATCCTTTTTTTTGCCATCTTCA
TATTTGTAGACTGCAT
>TRINITY_DN35594_c0_g2_i18 len=1061 path=[23255:0-60 23256:61-65 24165:66-89 24482:90-90 24655:91-96 24579:97-105 24463:106-118 24307:119-129 24105:130-154 24554:155-161 24827:162-162 24799:163-166 24726:167-194 24676:195-247 24396:248-258 24523:259-282 24793:283-308 24759:309-327 24718:328-357 24963:358-360 24211:361-408 24603:409-458 24511:459-474 24371:475-485 24196:486-502 23977:503-554 24500:555-591 24365:592-615 24187:616-632 24594:633-644 24497:645-668 24359:669-727 24966:728-729 24180:730-857 22977:858-871 23955:872-1028 24495:1029-1060] [-1, 23255, 23256, 24165, 24482, 24655, 24579, 24463, 24307, 24105, 24554, 24827, 24799, 24726, 24676, 24396, 24523, 24793, 24759, 24718, 24963, 24211, 24603, 24511, 24371, 24196, 23977, 24500, 24365, 24187, 24594, 24497, 24359, 24966, 24180, 22977, 23955, 24495]
TCCAAAATCAAATCTAAGAGAAGGCAGAGTTTGATTAGTAGGCTGTATTCACATCAACAC
ACTTCCTATTGATGCAGACCTTTCCATCTTCACATTTTGTTCCAGGTTCAACCATTCCCT
TATGTTGATCGTCGTCTAAATAGTGCATCTTGCAAGGATTCTTTTTTTTAGTTGAATTAT
CTAAGCAGTATAATCTGCCACATTTTACATCTTGTGGTGCACATGGAATCTTTCTACCAT
TTTCCTTTGCACAGTAGCCATGTTTACTGCCTTTCAGGTTCTCCTGAAAACATGAATCTT
CAGCCACAGTTGCACGTGACCCAAAGAGAGAAATACATTGGTTTGTCATGATGGGGCAAT
CCCCATTGTAGCAATAACCCGAGTTTTTTAGGCATGGTTGTCCATTCCTTTGCAACTCAT
TTCTGGGACACTCAGAAGATTGGCCAGTGCAGTGTTCAGCGACATCACACTCATCCCTTG
CTGGCCGGCATTCTGTTCCTGCTGTCTTAAACTTGCACTTGTGACAACATGGTCCATCTT
CACACACTGCCGCTGGATAAAGTTCACATGTTTCAGCATCACAGCATGGATTTTGACAAT
CTTCAGGAGAGCCACAGTCACATTCTTCTCCTTCCTCCCAAATTTCATTTCCACAAACTG
CAGGTGAAGCAATATCTTTTCTCAAGGGTGGATCAAGAATGCATTTTGGTTTATATTTAA
GAAGATACTTCTGATAATCCTGATAACTACAATTGCTGAACAGTCTGGAAGGGCTTAGCA
CGGCAGACATAATGCATGGGTAATCCTCACAAGTACAGTATTTTTTGTCATGACTCATGC
CCAGATTATGACCCATCTCATGGGCCATTGCAACTGCAATCCTAAGATTTGTTGTGCTAT
GATCCTGAACAAGTCCTACAGAACGATATGCCTGGCACATGCCAGCGAAGAAAGTGATTC
CCAAAGTGTTTAAATCGAATGCCATGTCCGTGAGTAACTGAGCATGATCATGTCTTTTCC
GATTCAGCAAATCTGACACTCTCCATTCTCCAAATGAGTCC
>TRINITY_DN35594_c0_g3_i1 len=427 path=[22150:0-37 22151:38-51 22152:52-64 24158:65-255 23640:256-256 23641:257-267 23642:268-268 23643:269-426] [-1, 22150, 22151, 22152, 24158, 23640, 23641, 23642, 23643, -2]
GAGCCACAGTCACATTCTTCTCCCACCTCCACAAAGTAATTTCCACAAACTGGAGGTGAA
ACAATTTCTCTTCTTAAGGGTTTGTTGATAATGCATTGTGGGTTGCGTTGAGTAAGAAAC
ATCTCATATTGGATTTCACTACAATTGCTGAACAGTTTGGATGGTTGAATGCTTAGATAG
GGAGCCATAATGCATGAGTTAGCATGACAAGTACAGAAACTTGTGTCATGGCTAATGCCC
AGATTATGACCCAGCTCATGGGCCATTGCAACTGCAACAAGAAGATTTGTTGCGCTATGA
TCCTGAACAACTCCTGTAGAGTACTTCGACTGGCACATGGTGCCTCTGTAAGCCAATCCT
ATAGTTTGTCCATCAAAGTCAATGGCTGTGAGTAAATGAGCATTATCATGTCTTTTCCGA
TTCAGCA
>TRINITY_DN35594_c0_g5_i1 len=316 path=[23721:0-104 24712:105-204 24658:205-221 24753:222-233 24710:234-253 24651:254-267 24461:268-268 24702:269-269 23824:270-280 25082:281-283 24223:284-288 24016:289-307 22078:308-315] [-1, 23721, 24712, 24658, 24753, 24710, 24651, 24461, 24702, 23824, 25082, 24223, 24016, 22078, -2]
CCAGCCTCCAAAATGATCCAAGTTCTCTTGGTAACTATATGCTTAGCAGTTTTTCCATAT
CAAGGGAGCTCTAAAACCCTGAAATCTGGGAATGTTAATGATTATAAAGTAGTGAATCCA
CAAAGAGTCACTGGATTGCCCAAAGGAGCTGTTAAGCAGCCTGAGAAAAAGTATGAAGAC
GGCGTGCAATATGAATTTGAAGTGAATGGAGAGCCAGTGGTCCTTCACCTGGAAAAAAAT
AAAGGACTTTTTTCAGAAGATTACAGTGAGACTCATTATTCCCCTGATGGCAGAGAAATT
ACAACAAACCCTCCAG
>TRINITY_DN35594_c0_g5_i2 len=280 path=[23361:0-25 24168:26-49 24789:50-57 24754:58-64 24473:65-99 24708:100-103 24940:104-121 24644:122-146 24790:147-188 24965:189-193 24665:194-212 24595:213-217 24498:218-227 23969:228-230 24362:231-253 24184:254-254 23962:255-274 22892:275-279] [-1, 23361, 24168, 24789, 24754, 24473, 24708, 24940, 24644, 24790, 24965, 24665, 24595, 24498, 23969, 24362, 24184, 23962, 22892, -2]
GATTACAGTGAGACTCATTATTCCCCAGATGGCAGAGAAATTACAACAAACCCTCCAGTT
GAGGATCACTGCTACTATCATGGACGCATCCAGAATGATGCTGACTCAACTGCAAGCATC
AGCGCATGCAATGGTTTGAAAGGATTTTTTACGCTTCGAGGGGAGACGTACTTAATTGAA
CCCTTGAAGGTTCCTGACAGTGAAGCCCATGCAGTCTACAAATATGAAAACATAGAAAAA
GAGGATGAGGCCCCCAAAATGTGTGGGGTAACCCAGACTA
>TRINITY_DN35594_c0_g5_i3 len=282 path=[23336:0-71 24662:72-79 24589:80-91 24337:92-103 24474:104-119 24866:120-137 24945:138-139 24982:140-142 25012:143-144 24737:145-171 24546:172-187 24418:188-199 24956:200-219 24990:220-233 25017:234-234 25040:235-235 25061:236-246 25082:247-249 24223:250-254 24016:255-273 22078:274-281] [-1, 23336, 24662, 24589, 24337, 24474, 24866, 24945, 24982, 25012, 24737, 24546, 24418, 24956, 24990, 25017, 25040, 25061, 25082, 24223, 24016, 22078, -2]
CTATAAGCTTAGCAGTTCTTCCATATCTAGGGAGCTCTATAATCCTGGAATCTGGGAACG
TTAATGATTATGAAGTAGTGTATCCACAAAAAGTCACTGCATTGGCCAAAGGAGCAATTC
AGCAGCCTGAGCAAAAGTATGAAGACACCATGCAATATGAATTTAAAGTGAATGGAGAGC
CAGTGGTCCTTCACCTGGAAAAAAATAAAGGACTTTTTTCAGAAGATTACAGTGAGACTC
ATTATTCCCCTGATGGCAGAGAAATTACAACAAACCCTCCAG
>TRINITY_DN35594_c0_g5_i4 len=259 path=[21956:0-71 21957:72-79 24347:80-91 24160:92-103 24656:104-113 24580:114-115 24324:116-147 24460:148-150 24701:151-163 24639:164-174 24552:175-195 24273:196-207 24068:208-209 24417:210-218 24254:219-219 24052:220-233 24402:234-234 24238:235-235 24032:236-246 23587:247-258] [-1, 21956, 21957, 24347, 24160, 24656, 24580, 24324, 24460, 24701, 24639, 24552, 24273, 24068, 24417, 24254, 24052, 24402, 24238, 24032, 23587, -2]
CTATAAGCTTAGCAGTTCTTCCATATCTAGGGAGCTCTATAATCCTGGAATCTGGGAACG
TTAATGATTATGAAGTAGTGTATCCACAAAAAGTCACTGCATTGCCCAAAGGAGCAATTC
GGCAACCTGAGCAAAAGTATGAAGATGCCATGCAATATGAATTTGAAGTGAAGGGAGAGC
CAGTGGTCCTTCACCTAGAAAAAAATAAAGGACTTTTTTCAGAAGATTACAGTGAGACTC
ATTATTCGTCTGATGACAG
>TRINITY_DN35594_c0_g5_i5 len=483 path=[22691:0-71 22692:72-79 24486:80-142 25012:143-144 24737:145-171 24953:172-192 24993:193-195 25020:196-207 24033:208-233 24228:234-234 24521:235-235 24962:236-246 24606:247-249 24515:250-254 24717:255-271 24668:272-308 24604:309-309 24373:310-333 24756:334-351 24964:352-360 24997:361-369 24597:370-413 25021:414-414 25043:415-415 25064:416-417 23966:418-436 24360:437-439 24181:440-441 23960:442-451 23138:452-454 23139:455-477 23140:478-482] [-1, 22691, 22692, 24486, 25012, 24737, 24953, 24993, 25020, 24033, 24228, 24521, 24962, 24606, 24515, 24717, 24668, 24604, 24373, 24756, 24964, 24997, 24597, 25021, 25043, 25064, 23966, 24360, 24181, 23960, 23138, 23139, 23140, -2]
CTATAAGCTTAGCAGTTCTTCCATATCTAGGGAGCTCTATAATCCTGGAATCTGGGAACG
TTAATGATTATGAAGTAGTGAATCCACAAAAAGTCACTGCAATGCCCAAAGGAGCAGTTA
AGCAGCCTGAGCAAAAGTATGAAGACACCATGCAATATGAATTTAAAGTGAAAGGAGAGC
CAGTGGTCCTTCACCTAGAAAAAAATAAGGAACTTTTTTCAGAAGATTACAGTGAGACTC
ATTATTCCCCTGATGACAGAGAAATTACAACAAAACCTTCAGTTGAGGATCACTGCTATT
ATCATGGACGGATCCAGAATGATGCTGAGTCAACTGCAAGCATCAGTGCATGCAATGGTT
TGAAAGGACACTTCACACTTCGAGGAGAGACGTACTTTATTGAACCCTTGAAGATTCCCG
ACAGTGAAGCCCATGCAGTCTACAAATATGAAAACATAGAAAAAGAGGATGAGGCCCCTA
AAA
>TRINITY_DN35594_c0_g5_i6 len=490 path=[22700:0-78 24491:79-86 24344:87-98 24155:99-110 24476:111-120 24327:121-122 24128:123-146 24452:147-149 24298:150-151 24555:152-152 24430:153-154 24269:155-157 24625:158-181 24539:182-202 24679:203-214 24615:215-216 24528:217-225 24395:226-226 24230:227-240 24024:241-241 24519:242-265 24716:266-278 24668:279-315 24604:316-316 24373:317-340 24756:341-358 24964:359-367 24997:368-376 24597:377-420 25021:421-421 25043:422-422 25064:423-424 23966:425-443 24360:444-446 24181:447-448 23960:449-458 23138:459-461 23139:462-484 23140:485-489] [-1, 22700, 24491, 24344, 24155, 24476, 24327, 24128, 24452, 24298, 24555, 24430, 24269, 24625, 24539, 24679, 24615, 24528, 24395, 24230, 24024, 24519, 24716, 24668, 24604, 24373, 24756, 24964, 24997, 24597, 25021, 25043, 25064, 23966, 24360, 24181, 23960, 23138, 23139, 23140, -2]
TTGCCAACTATATGTTTAGCAGTTTTTCCATATCAAGGTTGCTCTATAATCCTGGGATCT
GGGAACGTTAATGATTATGAAGTAGTGTATCCACAAAAAGTCACTGCATTGCCCAAAGGA
GCAGTTCAGCAGCCTGAGCAAAAGTATGAAGATGCCATACAATATGAATTTGAAGTGAAG
GGAGAGCCAGTGGTCCTTCACCTAGAAAAAAATAAAGGACTTTTTTCAGAAGATTACAGT
GAAACTCATTATTCGTCTGATGACAGAGAAATTACAACAAAACCTTCAGTTGAGGATCAC
TGCTATTATCATGGACGGATCCAGAATGATGCTGAGTCAACTGCAAGCATCAGTGCATGC
AATGGTTTGAAAGGACACTTCACACTTCGAGGAGAGACGTACTTTATTGAACCCTTGAAG
ATTCCCGACAGTGAAGCCCATGCAGTCTACAAATATGAAAACATAGAAAAAGAGGATGAG
GCCCCTAAAA
>TRINITY_DN35594_c0_g5_i7 len=324 path=[22691:0-71 22692:72-79 24486:80-142 25012:143-144 24737:145-171 24953:172-192 24993:193-195 25020:196-207 25042:208-209 24672:210-219 24608:220-234 24518:235-235 24382:236-246 24212:247-249 24001:250-254 24377:255-273 24204:274-281 23991:282-288 23228:289-323] [-1, 22691, 22692, 24486, 25012, 24737, 24953, 24993, 25020, 25042, 24672, 24608, 24518, 24382, 24212, 24001, 24377, 24204, 23991, 23228, -2]
CTATAAGCTTAGCAGTTCTTCCATATCTAGGGAGCTCTATAATCCTGGAATCTGGGAACG
TTAATGATTATGAAGTAGTGAATCCACAAAAAGTCACTGCAATGCCCAAAGGAGCAGTTA
AGCAGCCTGAGCAAAAGTATGAAGACACCATGCAATATGAATTTAAAGTGAAAGGAGAGC
CAGTGGTCCTTCACCTAGAAAAAAATAAAGATCTTTTTTCAGAAGATTACAGTGAGACTC
ATTATTCCCCTGATGGCAGAGAAATTACAACAAACCCTCCAGTTGAGGATCACTGCTACT
ATCATGGACGCATCCAGAATGATG
>TRINITY_DN35594_c0_g5_i8 len=275 path=[23361:0-25 24168:26-49 24789:50-57 24754:58-64 24473:65-99 24708:100-103 24940:104-121 24645:122-127 24558:128-136 24436:137-145 24950:146-148 24986:149-156 24545:157-166 24416:167-190 24958:191-191 24992:192-193 24401:194-212 24235:213-215 24030:216-217 24388:218-227 24218:228-230 24008:231-253 21954:254-254 21955:255-274] [-1, 23361, 24168, 24789, 24754, 24473, 24708, 24940, 24645, 24558, 24436, 24950, 24986, 24545, 24416, 24958, 24992, 24401, 24235, 24030, 24388, 24218, 24008, 21954, 21955, -2]
GATTACAGTGAGACTCATTATTCCCCAGATGGCAGAGAAATTACAACAAACCCTCCAGTT
GAGGATCACTGCTACTATCATGGACGCATCCAGAATGATGCTGACTCAACTGCAAGCATC
AGTGCATGCAATGGTTTGAAAGGACATTTCAAGCTTCAAGGGGAGATATACTTTATTGAA
CCCTTGAAGATTCCCGACAGTGAAGCCCATGCAGTCTACAAATATGAAAACATAGAAAAA
GAGGATGAGGCCCCCAAAATGTGTGGGGTAACCCA
>TRINITY_DN35594_c0_g5_i9 len=280 path=[23529:0-25 23530:26-49 24659:50-57 24584:58-64 24711:65-99 24652:100-133 24573:134-136 24703:137-145 24640:146-148 24778:149-156 24738:157-166 24686:167-180 24954:181-189 24801:190-190 24766:191-191 24725:192-193 24675:194-212 24610:213-215 24522:216-217 24387:218-227 24961:228-230 24007:231-254 22571:255-274 22572:275-279] [-1, 23529, 23530, 24659, 24584, 24711, 24652, 24573, 24703, 24640, 24778, 24738, 24686, 24954, 24801, 24766, 24725, 24675, 24610, 24522, 24387, 24961, 24007, 22571, 22572, -2]
GATTACAGTGAGACTCATTATTCCCCAGATGGCAGAGAAATTACAACAAACCCTCCAGTT
GAGGATCACTGCTACTATCATGGACGCATCCAGAATGATGTTGACTCAACTGCGAGCATC
AGTGCATGCAATGGTTTGAAAGGACATTTCAAGCTTCAAGGGGAGATGTACTTTATTGAA
CCCTTGAAGATTCCCGACAGTGAAGCCCATGCAGTCTACAAATATGAAAACGTAGAAAAA
GAGGATGAGGCCCCCAAAATGTGTGGGGTAACCCAGACTA
>TRINITY_DN35594_c0_g5_i10 len=511 path=[22700:0-78 24491:79-86 24344:87-98 24155:99-110 24476:111-120 24327:121-122 24128:123-146 24452:147-149 24298:150-151 24555:152-152 24430:153-154 24269:155-157 24625:158-181 24539:182-202 24679:203-214 24615:215-216 24528:217-225 24395:226-226 24230:227-240 24024:241-241 24519:242-265 24716:266-278 24668:279-315 24604:316-316 24374:317-339 24508:340-377 24790:378-419 24965:420-424 24665:425-443 24595:444-448 24498:449-458 23969:459-461 24362:462-484 24184:485-485 23962:486-505 22892:506-510] [-1, 22700, 24491, 24344, 24155, 24476, 24327, 24128, 24452, 24298, 24555, 24430, 24269, 24625, 24539, 24679, 24615, 24528, 24395, 24230, 24024, 24519, 24716, 24668, 24604, 24374, 24508, 24790, 24965, 24665, 24595, 24498, 23969, 24362, 24184, 23962, 22892, -2]
TTGCCAACTATATGTTTAGCAGTTTTTCCATATCAAGGTTGCTCTATAATCCTGGGATCT
GGGAACGTTAATGATTATGAAGTAGTGTATCCACAAAAAGTCACTGCATTGCCCAAAGGA
GCAGTTCAGCAGCCTGAGCAAAAGTATGAAGATGCCATACAATATGAATTTGAAGTGAAG
GGAGAGCCAGTGGTCCTTCACCTAGAAAAAAATAAAGGACTTTTTTCAGAAGATTACAGT
GAAACTCATTATTCGTCTGATGACAGAGAAATTACAACAAAACCTTCAGTTGAGGATCAC
TGCTATTATCATGGACGCATCAAGAATGATGCTGACTCAACTGCGAGCATCAGCACATGC
AATGGTTTGAAAGGATTTTTTACGCTTCGAGGGGAGACGTACTTAATTGAACCCTTGAAG
GTTCCTGACAGTGAAGCCCATGCAGTCTACAAATATGAAAACATAGAAAAAGAGGATGAG
GCCCCCAAAATGTGTGGGGTAACCCAGACTA
>TRINITY_DN35594_c0_g5_i11 len=538 path=[22215:0-104 24713:105-204 24658:205-221 24753:222-233 24710:234-253 24651:254-267 24461:268-268 24702:269-269 24295:270-280 24606:281-283 24515:284-288 24717:289-305 24668:306-342 24604:343-343 24374:344-366 24508:367-404 24790:405-446 24965:447-451 24665:452-470 24595:471-475 24498:476-485 23969:486-488 24362:489-511 24184:512-512 23962:513-532 22892:533-537] [-1, 22215, 24713, 24658, 24753, 24710, 24651, 24461, 24702, 24295, 24606, 24515, 24717, 24668, 24604, 24374, 24508, 24790, 24965, 24665, 24595, 24498, 23969, 24362, 24184, 23962, 22892, -2]
CCAGCCTCCAAAATGATCCAAGTTCTCTTGGTAACTATATGCTTAGCAGTTTTTCCATAT
CAAGGGAGCTCTAAAACCCTGAAATCTGGGAATGTTAATGATTATGAAGTAGTCAATCCA
CAAAAAATCACTGGATTGCCTGTAGGAGCTTTTAAGCAGCCTGAGAAAAAGCATGAAGAC
GCCGTGCAATATGAATTTGAAGTGAATGGAGAGCCAGTGGTCCTTCACCTGGAAAAAAAT
AAAGGACTTTTTTCAGAAGATTACAGTGAGACTCATTATTCCCCTGATGACAGAGAAATT
ACAACAAAACCTTCAGTTGAGGATCACTGCTATTATCATGGACGCATCAAGAATGATGCT
GACTCAACTGCGAGCATCAGCACATGCAATGGTTTGAAAGGATTTTTTACGCTTCGAGGG
GAGACGTACTTAATTGAACCCTTGAAGGTTCCTGACAGTGAAGCCCATGCAGTCTACAAA
TATGAAAACATAGAAAAAGAGGATGAGGCCCCCAAAATGTGTGGGGTAACCCAGACTA
>TRINITY_DN35594_c0_g5_i12 len=289 path=[22833:0-78 24167:79-86 24586:87-98 24657:99-110 24471:111-120 24576:121-122 24911:123-144 24945:145-146 24982:147-149 25012:150-151 24737:152-178 24546:179-194 24418:195-206 24956:207-226 24990:227-240 25017:241-241 25040:242-242 25061:243-253 25082:254-256 24223:257-261 24016:262-280 22078:281-288] [-1, 22833, 24167, 24586, 24657, 24471, 24576, 24911, 24945, 24982, 25012, 24737, 24546, 24418, 24956, 24990, 25017, 25040, 25061, 25082, 24223, 24016, 22078, -2]
TTGCCAACTATATGTTTAGCAGTTTTTCCATATCAAGGTTGCTCTATAATCCTGGGATCT
GGGAACGTTAATGATTATGAAGTAGTGTATCCACAAAAAGTCACTGCATTGCCCAAAGGA
GGAATTCAGCAGCCTGAGCAAAAGTATGAAGACACCATGCAATATGAATTTAAAGTGAAT
GGAGAGCCAGTGGTCCTTCACCTGGAAAAAAATAAAGGACTTTTTTCAGAAGATTACAGT
GAGACTCATTATTCCCCTGATGGCAGAGAAATTACAACAAACCCTCCAG
>TRINITY_DN35594_c0_g5_i13 len=280 path=[22741:0-42 22742:43-56 22743:57-57 22744:58-58 24867:59-69 24841:70-72 24817:73-77 24784:78-96 24744:97-104 24695:105-111 24602:112-155 24508:156-193 24790:194-235 24965:236-240 24596:241-259 24499:260-262 24364:263-264 24186:265-274 22482:275-278 22483:279-279] [-1, 22741, 22742, 22743, 22744, 24867, 24841, 24817, 24784, 24744, 24695, 24602, 24508, 24790, 24965, 24596, 24499, 24364, 24186, 22482, 22483, -2]
AGCCAGTGGTCCTTCACCTGGAAAAAAATAAAGGACTTTTTTCAGAAGATTACAGTGAGA
CTCATTATTCCCCTGATGGCAGAGAAATTACAACAAACCCTCCAGTTGAGGACCACTGCT
ATTATCATGGACACATCAAGAATGATGCTGACTCAACTGCGAGCATCAGCACATGCAATG
GTTTGAAAGGATTTTTTACGCTTCGAGGGGAGACGTACTTAATTGAACCCTTGAAGGTTC
CCGACAGTGAAGCCCATGCAGTCTACAAATATGAAGATGG
>TRINITY_DN35594_c0_g5_i14 len=517 path=[22215:0-104 24713:105-204 24658:205-221 24753:222-233 24710:234-253 24651:254-267 24461:268-268 24702:269-269 24295:270-280 24606:281-283 24515:284-288 24717:289-305 24668:306-342 24604:343-343 24373:344-367 24756:368-385 24964:386-394 24997:395-403 24597:404-447 25021:448-448 25043:449-449 25064:450-451 23966:452-470 24360:471-473 24181:474-475 23960:476-485 23138:486-488 23139:489-511 23140:512-516] [-1, 22215, 24713, 24658, 24753, 24710, 24651, 24461, 24702, 24295, 24606, 24515, 24717, 24668, 24604, 24373, 24756, 24964, 24997, 24597, 25021, 25043, 25064, 23966, 24360, 24181, 23960, 23138, 23139, 23140, -2]
CCAGCCTCCAAAATGATCCAAGTTCTCTTGGTAACTATATGCTTAGCAGTTTTTCCATAT
CAAGGGAGCTCTAAAACCCTGAAATCTGGGAATGTTAATGATTATGAAGTAGTCAATCCA
CAAAAAATCACTGGATTGCCTGTAGGAGCTTTTAAGCAGCCTGAGAAAAAGCATGAAGAC
GCCGTGCAATATGAATTTGAAGTGAATGGAGAGCCAGTGGTCCTTCACCTGGAAAAAAAT
AAAGGACTTTTTTCAGAAGATTACAGTGAGACTCATTATTCCCCTGATGACAGAGAAATT
ACAACAAAACCTTCAGTTGAGGATCACTGCTATTATCATGGACGGATCCAGAATGATGCT
GAGTCAACTGCAAGCATCAGTGCATGCAATGGTTTGAAAGGACACTTCACACTTCGAGGA
GAGACGTACTTTATTGAACCCTTGAAGATTCCCGACAGTGAAGCCCATGCAGTCTACAAA
TATGAAAACATAGAAAAAGAGGATGAGGCCCCTAAAA
>TRINITY_DN35594_c0_g5_i15 len=504 path=[22691:0-71 22692:72-79 24486:80-142 25012:143-144 24737:145-171 24953:172-192 24993:193-195 25020:196-207 24033:208-233 24228:234-234 24521:235-235 24962:236-246 24606:247-249 24515:250-254 24717:255-271 24668:272-308 24604:309-309 24374:310-332 24508:333-370 24790:371-412 24965:413-417 24665:418-436 24595:437-441 24498:442-451 23969:452-454 24362:455-477 24184:478-478 23962:479-498 22892:499-503] [-1, 22691, 22692, 24486, 25012, 24737, 24953, 24993, 25020, 24033, 24228, 24521, 24962, 24606, 24515, 24717, 24668, 24604, 24374, 24508, 24790, 24965, 24665, 24595, 24498, 23969, 24362, 24184, 23962, 22892, -2]
CTATAAGCTTAGCAGTTCTTCCATATCTAGGGAGCTCTATAATCCTGGAATCTGGGAACG
TTAATGATTATGAAGTAGTGAATCCACAAAAAGTCACTGCAATGCCCAAAGGAGCAGTTA
AGCAGCCTGAGCAAAAGTATGAAGACACCATGCAATATGAATTTAAAGTGAAAGGAGAGC
CAGTGGTCCTTCACCTAGAAAAAAATAAGGAACTTTTTTCAGAAGATTACAGTGAGACTC
ATTATTCCCCTGATGACAGAGAAATTACAACAAAACCTTCAGTTGAGGATCACTGCTATT
ATCATGGACGCATCAAGAATGATGCTGACTCAACTGCGAGCATCAGCACATGCAATGGTT
TGAAAGGATTTTTTACGCTTCGAGGGGAGACGTACTTAATTGAACCCTTGAAGGTTCCTG
ACAGTGAAGCCCATGCAGTCTACAAATATGAAAACATAGAAAAAGAGGATGAGGCCCCCA
AAATGTGTGGGGTAACCCAGACTA
>TRINITY_DN35594_c0_g6_i1 len=213 path=[23416:0-75 24343:76-76 24585:77-130 24475:131-150 24326:151-164 24939:165-165 24978:166-166 25009:167-177 25034:178-180 22394:181-204 22395:205-212] [-1, 23416, 24343, 24585, 24475, 24326, 24939, 24978, 25009, 25034, 22394, 22395, -2]
ATGAAGTAGTGTATCCACAAAAAATCACTGCATTGCTCAAAGGAGCAATTCAACAGCCTG
AGCAAAAGTATGAAGATACCATGAAATATGAATTTAAAGTGAATGGAAAGCCAGTGGTCC
TTCACCTGGAAAAAAATAAAGGACTTTTTTCAGAAGATTACAGTGAGACTCATTATTCCC
CAGATGGCAGAGAAATTACAACAAACCCTCCAG
>TRINITY_DN35594_c0_g6_i2 len=225 path=[23312:0-85 24490:86-87 24343:88-88 24585:89-142 24475:143-162 24326:163-176 24939:177-177 24978:178-178 25009:179-189 25034:190-192 22394:193-216 22395:217-224] [-1, 23312, 24490, 24343, 24585, 24475, 24326, 24939, 24978, 25009, 25034, 22394, 22395, -2]
ACGTTAATGATTATGAAGTAGTGAATCCACAAAAAGTCACTGCAATGCCCAAAGGAGCAG
TTAAGCAGCCTGAGCAAAAGTATGAAGATACCATGAAATATGAATTTAAAGTGAATGGAA
AGCCAGTGGTCCTTCACCTGGAAAAAAATAAAGGACTTTTTTCAGAAGATTACAGTGAGA
CTCATTATTCCCCAGATGGCAGAGAAATTACAACAAACCCTCCAG
>TRINITY_DN36324_c0_g1_i1 len=499 path=[477:0-498] [-1, 477, -2]
AGTTGAATCATCTATGCAGTATAACCTGCCACATTTAACATCCTTTGGTTCACATGGAAT
GTTTGTATTGTTTTCCTTTCTGCAGTAGCCATAATCGTTCCCTTTCTGGTTATTCAGAAA
ACATTCATCTGGAGCCTCTTTTGCCTCTGGCCCAAAGAGAGCAATACATTGGTTGGTCAA
AGTGGGACATGTCCCCCTGAAGCAGTAACCCAAGTTGTTCTGGCATGGATGTCCATCCTT
ATGGAAGTGATTCATGGGACACTCAGCAGATACACCAGTACAGAGTTCAGGCAAGTCACA
GTCATTCTTTGCTACCCGGCATAATTCTCCTGCTGTCTTAAACTGACATGCCTCACAACA
ACCCCCATCTGCACACTCAGCCCCATGTTTCAGTTTACAAGTTGCAGCTTCACAACACTT
GTTTTCACACATCTCTGGAGAGCCACAGTCACATTCTTCTCCCTCTTCCACAAAGCCATT
CCCACAAACAGTATTTGTG
>TRINITY_DN62713_c0_g1_i1 len=339 path=[797:0-229 798:230-338] [-1, 797, 798, -2]
TTCGTGTAGCATTGGTTGGCATAGAATTTTGGTCCAACGGAGATTTGATTACTGTGACAT
CATCAGCGGAGGATACTTTGAACTCATTTGGAAATTGGAGAGCGTCAGATTTGCTGAGTC
GCAAAACACATGATAATGCTCAGTTATTCACGGCCATTGATCTCAGTGGACCAACTATAG
GAATAGCTCACGTATCCAGCATGTGCCAGGCAACACGTTCTGTAGGAGTTATTGAGGATT
ATAGCCCAATAGTTCGTGCGGTTGCAGTTACAATGGCCCACGAGATGGGTCATAACTTGG
GCATGTATCATGATGGAAATCAGTGTAACTGTGGTGCTT
>TRINITY_DN62713_c0_g2_i1 len=300 path=[799:0-229 800:230-299] [-1, 799, 800, -2]
TTCGTGTAGCATTGGTTGGCATAGAATTTTGGTCCAACGGAGATTTGATTACTGTGACAT
CATCAGCGGAGGATACTTTGAACTCATTTGGAAATTGGAGAGCGTCAGATTTGCTGAGTC
GCAAAACACATGATAATGCTCAGTTATTCACGGCCATTGATCTCAGTGGACCAACTATAG
GAATAGCTCACGTATCCAGCATGTGCCAGGCAACACGTTCTGTAGGAGTTGTTCAGGATT
TTAGCGAAGAAGTTAATCGGGTTGCAGTTACAATGGCCCATGAGATGGGTCATAACTTGG
>TRINITY_DN72249_c0_g1_i1 len=344 path=[322:0-343] [-1, 322, -2]
GGTTTCAGTTTACAGGTTGTAGCATCGCAGCACTCGTTTTTACACTCCTTTGGAGAGCCA
CAGTCACATTCTTCTCCCTCCTCCACAAAGTCATTCCCACAAACTGGAGGTGTAAGTATA
TCTTTGATCAAGGGTCTGTTGATAATGCATTGTGGGGTTTCACTCATGATGTACTTTTGA
TAATCCTGGAAACTACAAGAACTGAAGTGCCGGGGAGGTTTGTAACTTTGCTGGGCAATC
ATAATGCATGCTTCATCCTTGCAAGTACAGAAATCGTTGTCATGATTCATGCCAAAATTA
TGACCCATCTCATGGGCCATAGTTGCCCCAATAGCAATGGGGCT
>TRINITY_DN75888_c0_g1_i1 len=1234 path=[2423:0-1233] [-1, 2423, -2]
TACCCTGAGATTACTTAGTGGGTTTCAGTGCCTGGGGTGGAGGTGGAGGAGGAGGAGGAG
CTGGCTTAGACTTGAGGTGAGAAGAAGGATATATTCTTTTTATCATAGCTGGAGATATGG
TGGATTTTGCTGTTGGAACAGGAGGTGGAGGAATATTTGGTTTCACAATGGGCATTCTGG
AATTTTCATATGTGTGCCTTAATGGTTCATCTGGGACTTTTACATGGACCTCTGGTGTAT
TTGCTTGGGATGAAACTGGGAGGAGAAATCTAGAAGAATTTATCTCTGAATCCTTGGACA
CTGGACTAAGATGTTGTTTCCTCTTCTGATCTGGTCCAGAGAAAGAAGGATTTGTGGCTG
CAGGGGCACTTTTGTGAATGCTGTCATTTTGTTTCTTCTTTAAAATGTAGCAGCCGAGGA
GAACTGCAAGGAGGATGGCGGTGACTATTAAAATTATTACCACAACCACAACAATGATGA
CGATATAATTATTTCCTGTTGGGTCATCACAGTGAGGTGGTGCTGATCCTTCTTTGCACT
GGCACTGAAGTTCATGGTCACACACAGAGTGTCCTGTGCATTTGAGTGAACAGTTGGTCG
ATCTGTAAGCTGCTTCTATCTCAATACACTGCCCATTGTTGCAGACCATTCCTTCTCCGC
ATTTCGTTCCAGGATCAACCATTCCAACATCTTTTGCGTTTCCTCTCGGAAAGCTGCCTT
TGCATGATTCAAATGTCACCAGGCTTCCAGTGGAGGGCATTTTTGAACCCCCTATGCAGT
ATAACTTGCCACATTTTAGATCCTTTGGTTTACATGGAATATATGTGCCACTTGCTTTTC
TGCAGTGGCCATAATAAACCCCTTTCTGGTTGATCGTAAAACAGGAATCTGCAGCCACTT
TTCCACCTGCTCCCCAGAGACCAATACATTGGTTTGCCAGGGTGGGACACTTCCCCATGT
AGCAGTAACCTTGGTTGTTTTGGCATGGATGTCCATTCACACGGAAGCGATCCAAAGGAC
ACTGAGCAGACTGGCCAGTGCACAATTCAGGCAAGTCACAGTCATGTTTTGCTACCCGAC
ACACTGCTCCTGCTTTCTTAAGCTGGCATCCTTCACAACATTCCCCATGTCCACACTTTG
CCCCAGGTTTCAGTTTACAGGTTGTAGCATCGCAGCACTCGTTTTTACACTCCTTTGGAG
AGCCACAGTCACATTCTTCTCCCTCCTCCACAAA
>TRINITY_DN77335_c0_g1_i1 len=451 path=[429:0-450] [-1, 429, -2]
AGATGTTACTTTGCACTTATTTGGAGATTGGAGAGAGAAGAATTTGCTGACACGCAAAAA
ACATGATAATGCTCAGTTACTCACGGGCATTAACTTTAAAGGACAAACTTTAGGAAGGGC
TCCTGTGAGCGGCATGTGCTCCCCAAAGTCTTCTGTAGGAGTTATTCAGGATTATTGTAA
AAATTATTTTTTGGTTGCATTTACAATGGCCCATGAGCTCGGTCATAATCTGGGCATGGA
TCATGACAACGGTAGCTGTAATTGTCCTGATAAGTCATGCATTATGTCTGCAGTGGCAGG
GCCTGAGCCTTTCTTTTCCTTCAGCGATTGTAGTTGGAATGACTACCGGAGGTTTCGTAA
TAGTGATCAATCAAAATGCATTGACAATAAACCCTTGAAAACAGATATTGTTTCACCTTC
AGTTTGTGGAAATTACTTTGTGGAGGTGGGA
>TRINITY_DN78133_c0_g1_i1 len=776 path=[1507:0-775] [-1, 1507, -2]
GGGGAATGCGTTGAGAGCCATCCCTACATGCCAACTGAATGCTACTATCAAGGTTACATT
GAAGGTATGCTTGATTCGCTTGCAGTCCTCAGGACCTGCGTTGGTCTCACTGGTTTGTTG
AAAATTGGTGCAAAGACATACGGTATTGAGCCTCTGCAGAATTCCCCTGATTTTCAACAC
CTTCTCTATCTCTCCGAAGAACCACAGCCTATTTTCTCATCTTTCAAAATGGGAGTGGGA
AGAAGAAAGAACGAGGCAAAAAATCTGTGGGACAGACGAACCAAAGCAATGTACTATTAT
CTCCAGCGAAGATTTTCCCAAATATATTGAACTGTATATTGTAGTGGACAAAAACGTATT
TGTCCAAGAAGCAAATAACGTTAGCAGAGTGCAAACCATAGTGTTGGATGTGTTGAACAT
TGCAGATGCCACCTTTGAGGCTCTCAAGACACACATTGTTCTAGTTGGACTTGAGATCTG
GACTGAAAAGAACTTGATAGATATTTCTCCAGACATCACAGAAGTTCTTCAAAATTTCAA
TAAGTGGAGAACAACCAGCATGGCCAACAGGACAGTGTATGATACGGCCTTCTTGTTCCT
TCAACAGACTTTTAAAAATGTCTTTGGAAAGTCCTACTACTCTGCTATTTGTGAGCCCCA
TTTTTCAGCAGGAATCCAGGTCTACCTCCAGAACCAACTGACCCGCTTCGCAAGAGGATT
TTCTCATGAGTTGGCCTCTCATATTGGTTTGGGTCACGATGACTCCCATTGTGTCT
>TRINITY_DN83958_c0_g1_i1 len=410 path=[388:0-409] [-1, 388, -2]
AGAAACTCTGAAGTCCACCAAGTATGTGGAGCTCGTAATTGTGGCTGATAATCGTGAGTT
TCAGAGACAAGGCAAGGATGTGGAAAAAGTGAAACTGAGGCTAATAGAAATTGCAAACTA
TGTTGATAAGTTCTACAGGCCATTAAATATTAGAATAGCTTTGGTTGGATTAGAAGTCTG
GAATGATGTGGATAAATGTACAGTGACTCAAGATCCCTTCACCACTCTTCATGAGTTTCT
GGATTGGAGAAAGATGAAACTACTACCTCGTAAACCACATGATAATGCACAACTAGTCAG
TGGAATCTATTTCCAAGGTACCACCATTGGCATGGCACCTATAATGAGCATGTGCACTAG
AGAGCAATCTGGAGGAATTGTTATGGATCATGCAGACAATCCATTGGGTG
>TRINITY_DN86943_c0_g1_i1 len=1011 path=[1977:0-1010] [-1, 1977, -2]
TTATTCTCCTGAGGGCAAAGAAATTACAACAAGCCCTCAGATTGAGGATCACTGCTATTA
TCATGGACAGATCCAGAGTGATAGTGACTCAACTGCAATCGTCAGTTTGTGTGATGGCCT
GAATGGGTATTTCAAGCATCAAGGTGAGATGTATCTTATTGAACCCTTGAAGCTTTCTGG
CAGTGAAGCACATGCAGTCTTTAAATATGAAAATCTAGAAAAAGAGGATGAGACCCCCAA
AATCTGTGGAGTAACCCACTCTACTTGGAAAGCAGATGAGCCCATTAAAAAGACTGCTAC
ATTATTTGTGACTCCTGAAGAAGAAAAAGAACTCTTGGAAATCCCAAAATATATTGAGCT
TTATATGGTTGTGGACAATTTAATGTTCAGGAAGTACAGCGGCAACATCACTGATATAAG
GAAAAGAATATTTGATATAATGAACTACGTAAATAAGTTTTACAAAGTTTTCAATATTTA
TACCATACTGACTGGCTTGGAAATTTGGACGGATAAAAATAAGATTGAGATCAATGGATC
ATCGGAACCCGTCGTCAGGTCCTTTGCGGCATGGAGAGAGTCGGTTCTGCTGAAGCGCAA
AAAGAATGATAATGCTCAGTTACTCTCGGGTGTTCACTTCAATGGTGGAACCTTAGGAGT
AGCCTTCATAAGTGGAATGTGCAATTCTCTTCTATCTGTAGGAGTGATTCAGGATAACAG
CATCTATGCAATTATCACTGCAGCTATAATGACCCATGAGATAGGTCATAATCTTGGCAT
GGATCATGACCAAGATTCCTGTACTTGTAAGGATGGGCCCTGCATTATGAAGGCTGCAAT
AAACCTTCTACCACCCCAGGAGTTCAGCTCTTGCAGTTTATGGTATTATAAGAATTTTCT
CATGACTGAAGCTTCACAATGCATTCTCAATGAACCCTCAGGCACAGATATTATCACAAA
TACTGTTTGTGGGAATGGCTTTGTGGAAGAGGGAGAAGAATGTGACTGTGG
>TRINITY_DN98431_c0_g1_i1 len=312 path=[579:0-311] [-1, 579, -2]
GCACAGTAAATCTTTTGGTTGCAAGTACAATGGCCCATGAGCTGGGTCATAATCTGGGCA
TGAGTCATGACACAAGTTCCTGTACTTGCTATGCTAACTCATGCATTATGTCTGCCGTGC
TACGCGATCCAGCTTCCAGACTGTTCAGTGATTGTAGTCAGGCTCAATTTCGGACTTATC
TTATTAATTATACCCCACAATGCATTCTCAATGAACCCTTAAGCACAGATATTGTTTCAC
CTCCAGTTTGTGGAAATGAACTTTTGGAGGTGGGAGAAGAATGTGACTGCGGCTCTCCTG
CAAATTGTCAAG
