# Supplementary material for: Venomix: a simple bioinformatic pipeline for identifying and characterizing toxin gene candidates from transcriptomic data
Source: PeerJ. 2018 Jul 31;6:e5361. doi: 10.7717/peerj.5361 (PMC6074769; doi:10.7717/peerj.5361)
Supplement: Supplemental Information 3 [file peerj-06-5361-s003.gz › FinalOutput_E-20/Zinc_metalloproteinase-disintegrin-like_VAP2B_272/signalp.txt]

# SignalP-4.1 euk predictions
# name                     Cmax  pos  Ymax  pos  Smax  pos  Smean   D     ?  Dmaxcut    Networks-used
P30431                     0.109  70  0.104  70  0.105  64  0.094   0.099 N  0.450      SignalP-noTM
Q9W7S2                     0.384  21  0.532  21  0.854  11  0.725   0.636 Y  0.450      SignalP-noTM
Q90392                     0.233  21  0.378  21  0.726  12  0.605   0.501 Y  0.450      SignalP-noTM
Q90391                     0.286  21  0.446  21  0.804  11  0.684   0.575 Y  0.450      SignalP-noTM
Q9PW36                     0.370  21  0.539  21  0.893  11  0.776   0.667 Y  0.450      SignalP-noTM
P15167                     0.286  21  0.446  21  0.804  11  0.684   0.575 Y  0.450      SignalP-noTM
Q92031                     0.470  21  0.608  21  0.903   9  0.777   0.699 Y  0.450      SignalP-noTM
Q92032                     0.470  21  0.609  21  0.904   9  0.777   0.700 Y  0.450      SignalP-noTM
Q7T1T4                     0.107  24  0.104  70  0.109  47  0.096   0.099 N  0.450      SignalP-noTM
P28891                     0.112  26  0.111  32  0.136  24  0.112   0.112 N  0.450      SignalP-noTM
Q9IAY2                     0.121  18  0.104  52  0.107  46  0.095   0.099 N  0.450      SignalP-noTM
P0CB14                     0.299  21  0.441  21  0.801  12  0.637   0.547 Y  0.450      SignalP-noTM
Q9IAY4                     0.121  18  0.104  18  0.106  55  0.089   0.096 N  0.450      SignalP-noTM
B7U492                     0.412  21  0.548  21  0.857  12  0.717   0.639 Y  0.450      SignalP-noTM
Q8JJ51                     0.286  21  0.446  21  0.804  11  0.684   0.575 Y  0.450      SignalP-noTM
Q7LZJ1                     0.108  11  0.114  11  0.134   3  0.106   0.109 N  0.450      SignalP-noTM
P0DM97                     0.448  21  0.597  21  0.896  12  0.788   0.700 Y  0.450      SignalP-noTM
P0C6E3                     0.158  26  0.130  26  0.135  19  0.108   0.118 N  0.450      SignalP-noTM
Q6T271                     0.109  52  0.103  38  0.110   2  0.098   0.100 N  0.450      SignalP-noTM
P23323                     0.121  33  0.112  33  0.121   6  0.104   0.108 N  0.450      SignalP-noTM
Q7LZK1                     0.136  26  0.111  26  0.120   1  0.093   0.101 N  0.450      SignalP-noTM
P18619                     0.394  21  0.551  21  0.867  10  0.760   0.664 Y  0.450      SignalP-noTM
Q7LZK0                     0.128  26  0.108  26  0.119   1  0.094   0.100 N  0.450      SignalP-noTM
Q90WC0                     0.115  51  0.108  51  0.123  51  0.098   0.103 N  0.450      SignalP-noTM
Q698K8                     0.113  53  0.107  53  0.116  53  0.098   0.102 N  0.450      SignalP-noTM
O73795                     0.522  21  0.657  21  0.928  11  0.818   0.744 Y  0.450      SignalP-noTM
Q14FJ4                     0.305  21  0.493  21  0.897  10  0.792   0.654 Y  0.450      SignalP-noTM
P0C6R7                     0.136  26  0.111  26  0.120   1  0.093   0.101 N  0.450      SignalP-noTM
E9NW28                     0.286  21  0.445  21  0.802  11  0.681   0.573 Y  0.450      SignalP-noTM
P0C6R8                     0.128  26  0.108  26  0.119   1  0.094   0.100 N  0.450      SignalP-noTM
P31988                     0.136  30  0.119  30  0.131   3  0.108   0.113 N  0.450      SignalP-noTM
C5H5D2                     0.122  29  0.115  12  0.177  50  0.118   0.117 N  0.450      SignalP-noTM
Q076D1                     0.155  28  0.148  28  0.264  27  0.144   0.146 N  0.450      SignalP-noTM
C5H5D1                     0.156  28  0.146  28  0.259  27  0.139   0.142 N  0.450      SignalP-noTM
J3S829                     0.382  21  0.546  21  0.875  11  0.772   0.668 Y  0.450      SignalP-noTM
P0DM90                     0.110  34  0.111  16  0.153  22  0.108   0.109 N  0.450      SignalP-noTM
C5H5D5                     0.137  30  0.110  30  0.143  27  0.089   0.102 N  0.500      SignalP-TM
P0DM89                     0.110  34  0.111  16  0.153  22  0.108   0.109 N  0.450      SignalP-noTM
J3SDW6                     0.382  21  0.546  21  0.875  11  0.772   0.668 Y  0.450      SignalP-noTM
C5H5D3                     0.137  30  0.110  30  0.143  27  0.089   0.102 N  0.500      SignalP-TM
C5H5D6                     0.169  30  0.150  30  0.315  27  0.133   0.141 N  0.450      SignalP-noTM
C5H5D4                     0.107  28  0.107  62  0.178  56  0.092   0.101 N  0.500      SignalP-TM
J3S830                     0.515  20  0.626  20  0.849  10  0.756   0.696 Y  0.450      SignalP-noTM
F8S108                     0.276  21  0.452  21  0.859  11  0.733   0.604 Y  0.450      SignalP-noTM
F8RKW1                     0.212  19  0.359  19  0.679   1  0.592   0.485 Y  0.450      SignalP-noTM
Q8QG88                     0.411  21  0.548  21  0.858  12  0.721   0.641 Y  0.450      SignalP-noTM
J3SDW8                     0.382  21  0.546  21  0.875  11  0.772   0.668 Y  0.450      SignalP-noTM
F8RKW0                     0.290  19  0.414  19  0.660   1  0.575   0.501 Y  0.450      SignalP-noTM
F8RKV9                     0.212  19  0.359  19  0.679   1  0.592   0.485 Y  0.450      SignalP-noTM
A2TK72                     0.117  38  0.104  38  0.122   7  0.093   0.098 N  0.450      SignalP-noTM
Q92043                     0.110  31  0.107  31  0.116  22  0.103   0.105 N  0.450      SignalP-noTM
Q9W6M5                     0.410  21  0.551  21  0.862  11  0.730   0.648 Y  0.450      SignalP-noTM
Q1PS45                     0.411  21  0.549  21  0.859  12  0.722   0.642 Y  0.450      SignalP-noTM
O42138                     0.453  21  0.609  21  0.917  10  0.810   0.718 Y  0.450      SignalP-noTM
D5LMJ3                     0.717  21  0.767  21  0.895   1  0.812   0.791 Y  0.450      SignalP-noTM
Q1PHZ4                     0.119  22  0.104  52  0.112  29  0.096   0.100 N  0.450      SignalP-noTM
Q8UVG0                     0.409  21  0.517  21  0.795   1  0.640   0.584 Y  0.450      SignalP-noTM
O93523                     0.299  21  0.441  21  0.799  12  0.636   0.546 Y  0.450      SignalP-noTM
Q7LZ61                     0.330  21  0.489  21  0.852  11  0.718   0.613 Y  0.450      SignalP-noTM
B8K1W0                     0.391  21  0.552  21  0.882  12  0.773   0.672 Y  0.450      SignalP-noTM
Q7T046                     0.330  21  0.487  21  0.847  11  0.710   0.607 Y  0.450      SignalP-noTM
A2CJE4                     0.112  18  0.105  64  0.116   9  0.099   0.102 N  0.450      SignalP-noTM
Q2UXR0                     0.350  20  0.542  20  0.923  10  0.839   0.702 Y  0.450      SignalP-noTM
Q2UXQ5                     0.451  21  0.594  21  0.888  12  0.776   0.692 Y  0.450      SignalP-noTM
Q90495                     0.476  21  0.649  21  0.953   1  0.877   0.772 Y  0.450      SignalP-noTM
Q6X1T6                     0.132  51  0.111  51  0.112  64  0.094   0.102 N  0.450      SignalP-noTM
P0C6E8                     0.109  60  0.104  60  0.117  50  0.096   0.100 N  0.450      SignalP-noTM
Q90ZI3                     0.395  21  0.554  21  0.873  10  0.768   0.669 Y  0.450      SignalP-noTM
P0C7B0                     0.411  21  0.548  21  0.858  12  0.721   0.641 Y  0.450      SignalP-noTM
Q98UF9                     0.412  21  0.550  21  0.860  12  0.723   0.643 Y  0.450      SignalP-noTM
Q8JIR2                     0.383  21  0.547  21  0.877  11  0.774   0.670 Y  0.450      SignalP-noTM
Q8AWI5                     0.394  21  0.549  21  0.866  10  0.758   0.662 Y  0.450      SignalP-noTM
P20164                     0.394  21  0.551  21  0.873  10  0.761   0.665 Y  0.450      SignalP-noTM
Q90Y44                     0.108  21  0.108  21  0.144  14  0.108   0.108 N  0.450      SignalP-noTM
D3TTC2                     0.717  21  0.767  21  0.895   1  0.812   0.791 Y  0.450      SignalP-noTM
P86092                     0.147  31  0.127  31  0.155  26  0.110   0.118 N  0.450      SignalP-noTM
Q10749                     0.519  21  0.640  21  0.896   1  0.778   0.714 Y  0.450      SignalP-noTM
Q3HTN2                     0.286  21  0.447  21  0.810  11  0.690   0.578 Y  0.450      SignalP-noTM
Q3HTN1                     0.287  21  0.449  21  0.812  11  0.692   0.580 Y  0.450      SignalP-noTM
A2CJE2                     0.112  18  0.105  64  0.116   9  0.099   0.102 N  0.450      SignalP-noTM
Q2LD49                     0.395  21  0.553  21  0.870  10  0.764   0.667 Y  0.450      SignalP-noTM
O93518                     0.112  24  0.110  12  0.122  28  0.112   0.111 N  0.450      SignalP-noTM
Q9DGB9                     0.275  21  0.450  21  0.856  11  0.729   0.601 Y  0.450      SignalP-noTM
C9E1S0                     0.491  21  0.625  21  0.906   9  0.784   0.711 Y  0.450      SignalP-noTM
Q4VM08                     0.328  21  0.486  21  0.847  11  0.712   0.608 Y  0.450      SignalP-noTM
A4PBQ9                     0.411  21  0.547  21  0.856  12  0.716   0.639 Y  0.450      SignalP-noTM
Q90282                     0.411  21  0.548  21  0.856  12  0.717   0.639 Y  0.450      SignalP-noTM
Q4VM07                     0.449  21  0.595  21  0.892  12  0.781   0.695 Y  0.450      SignalP-noTM
C9E1R8                     0.411  21  0.546  21  0.855  12  0.715   0.637 Y  0.450      SignalP-noTM
A8QL48                     0.118  22  0.125  22  0.187   9  0.132   0.128 N  0.450      SignalP-noTM
A8QL49                     0.394  21  0.545  21  0.847   1  0.743   0.652 Y  0.450      SignalP-noTM
A2CJE3                     0.112  18  0.105  64  0.116   9  0.099   0.102 N  0.450      SignalP-noTM
D8VNS0                     0.460  21  0.526  21  0.699   7  0.593   0.562 Y  0.450      SignalP-noTM
A8QL59                     0.443  21  0.565  21  0.808   1  0.713   0.645 Y  0.450      SignalP-noTM
Q9PVK7                     0.124  25  0.150  17  0.231  12  0.188   0.170 N  0.450      SignalP-noTM
A3R0T9                     0.370  21  0.542  21  0.877  10  0.788   0.675 Y  0.450      SignalP-noTM
Q2QA02                     0.396  21  0.556  21  0.897  12  0.770   0.671 Y  0.450      SignalP-noTM
TRINITY_DN608_c0_g1::TRINITY_DN608_c0_g1_i1::g.1::m.1  0.110  67  0.106  67  0.120  14  0.102   0.104 N  0.450      SignalP-noTM
TRINITY_DN608_c0_g2::TRINITY_DN608_c0_g2_i1::g.2::m.2  0.111  51  0.106  12  0.120  14  0.102   0.104 N  0.450      SignalP-noTM
TRINITY_DN1391_c0_g1::TRINITY_DN1391_c0_g1_i1::g.3::m.3  0.106  40  0.104  40  0.113  25  0.093   0.098 N  0.450      SignalP-noTM
TRINITY_DN3040_c0_g1::TRINITY_DN3040_c0_g1_i1::g.4::m.4  0.157  46  0.158  46  0.285  43  0.153   0.156 N  0.500      SignalP-TM
TRINITY_DN17340_c0_g1::TRINITY_DN17340_c0_g1_i3::g.5::m.5  0.326  23  0.199  23  0.166  21  0.122   0.157 N  0.450      SignalP-noTM
TRINITY_DN17340_c0_g1::TRINITY_DN17340_c0_g1_i4::g.7::m.7  0.326  23  0.199  23  0.166  21  0.122   0.157 N  0.450      SignalP-noTM
TRINITY_DN24586_c0_g1::TRINITY_DN24586_c0_g1_i1::g.9::m.9  0.326  22  0.530  22  0.917   5  0.864   0.710 Y  0.450      SignalP-noTM
TRINITY_DN26478_c0_g1::TRINITY_DN26478_c0_g1_i2::g.13::m.1  0.105   1  0.000   1  0.140   1  0.000   0.000 N  0.450      SignalP-noTM
TRINITY_DN26478_c0_g1::TRINITY_DN26478_c0_g1_i2::g.13::m.1  0.103   1  0.000   1  0.145   1  0.000   0.000 N  0.450      SignalP-noTM
TRINITY_DN26478_c0_g1::TRINITY_DN26478_c0_g1_i2::g.13::m.1  0.104   1  0.000   1  0.146   1  0.000   0.000 N  0.450      SignalP-noTM
TRINITY_DN26478_c0_g1::TRINITY_DN26478_c0_g1_i2::g.13::m.1  0.104   1  0.000   1  0.138   1  0.000   0.000 N  0.450      SignalP-noTM
TRINITY_DN26478_c0_g1::TRINITY_DN26478_c0_g1_i2::g.13::m.1  0.103   1  0.000   1  0.166   1  0.000   0.000 N  0.450      SignalP-noTM
TRINITY_DN26478_c0_g1::TRINITY_DN26478_c0_g1_i2::g.13::m.1  0.104   1  0.000   1  0.140   1  0.000   0.000 N  0.450      SignalP-noTM
TRINITY_DN26478_c0_g1::TRINITY_DN26478_c0_g1_i2::g.13::m.1  0.102   1  0.000   1  0.120   1  0.000   0.000 N  0.450      SignalP-noTM
TRINITY_DN26478_c0_g1::TRINITY_DN26478_c0_g1_i2::g.13::m.1  0.103   1  0.000   1  0.110   1  0.000   0.000 N  0.450      SignalP-noTM
TRINITY_DN26478_c0_g1::TRINITY_DN26478_c0_g1_i2::g.13::m.1  0.104   1  0.000   1  0.158   1  0.000   0.000 N  0.450      SignalP-noTM
                           0.000   1  0.000   1  0.000   1  0.000   0.000 N  0.500      SignalP-TM
TRINITY_DN26478_c0_g1::TRINITY_DN26478_c0_g1_i2::g.13::m.1  0.000   1  0.000   1  0.000   1  0.000   0.000 N  0.450      SignalP-noTM
0.197799                   0.000   1  0.000   1  0.000   1  0.000   0.000 N  0.450      SignalP-noTM
TRINITY_DN26478_c0_g1::TRINITY_DN26478_c0_g1_i2::g.13::m.1  0.103   1  0.000   1  0.145   1  0.000   0.000 N  0.450      SignalP-noTM
TRINITY_DN26478_c0_g1::TRINITY_DN26478_c0_g1_i2::g.13::m.1  0.104   1  0.000   1  0.121   1  0.000   0.000 N  0.450      SignalP-noTM
TRINITY_DN26478_c0_g1::TRINITY_DN26478_c0_g1_i2::g.13::m.1  0.103   1  0.000   1  0.166   1  0.000   0.000 N  0.450      SignalP-noTM
TRINITY_DN26478_c0_g1::TRINITY_DN26478_c0_g1_i2::g.13::m.1  0.103   1  0.000   1  0.166   1  0.000   0.000 N  0.450      SignalP-noTM
TRINITY_DN26478_c0_g1::TRINITY_DN26478_c0_g1_i2::g.13::m.1  0.103   1  0.000   1  0.166   1  0.000   0.000 N  0.450      SignalP-noTM
TRINITY_DN26478_c0_g1::TRINITY_DN26478_c0_g1_i2::g.13::m.1  0.104   1  0.000   1  0.138   1  0.000   0.000 N  0.450      SignalP-noTM
TRINITY_DN26478_c0_g1::TRINITY_DN26478_c0_g1_i2::g.13::m.1  0.104   1  0.000   1  0.121   1  0.000   0.000 N  0.450      SignalP-noTM
TRINITY_DN26478_c0_g1::TRINITY_DN26478_c0_g1_i2::g.13::m.1  0.104   1  0.000   1  0.158   1  0.000   0.000 N  0.450      SignalP-noTM
TRINITY_DN26478_c0_g1::TRINITY_DN26478_c0_g1_i2::g.13::m.1  0.104   1  0.000   1  0.158   1  0.000   0.000 N  0.450      SignalP-noTM
TRINITY_DN26478_c0_g1::TRINITY_DN26478_c0_g1_i2::g.13::m.1  0.103   1  0.000   1  0.198   1  0.000   0.000 N  0.450      SignalP-noTM
TRINITY_DN26478_c0_g1::TRINITY_DN26478_c0_g1_i2::g.13::m.1  0.106   1  0.000   1  0.129   1  0.000   0.000 N  0.450      SignalP-noTM
TRINITY_DN26478_c0_g1::TRINITY_DN26478_c0_g1_i2::g.13::m.1  0.105   1  0.000   1  0.140   1  0.000   0.000 N  0.450      SignalP-noTM
TRINITY_DN26478_c0_g1::TRINITY_DN26478_c0_g1_i2::g.13::m.1  0.103   1  0.000   1  0.145   1  0.000   0.000 N  0.450      SignalP-noTM
TRINITY_DN26478_c0_g1::TRINITY_DN26478_c0_g1_i2::g.13::m.1  0.106   1  0.000   1  0.139   1  0.000   0.000 N  0.450      SignalP-noTM
TRINITY_DN26478_c0_g1::TRINITY_DN26478_c0_g1_i2::g.13::m.1  0.104   1  0.000   1  0.130   1  0.000   0.000 N  0.450      SignalP-noTM
TRINITY_DN26478_c0_g1::TRINITY_DN26478_c0_g1_i2::g.13::m.1  0.103   1  0.000   1  0.166   1  0.000   0.000 N  0.450      SignalP-noTM
TRINITY_DN26478_c0_g1::TRINITY_DN26478_c0_g1_i2::g.13::m.1  0.104   1  0.000   1  0.158   1  0.000   0.000 N  0.450      SignalP-noTM
TRINITY_DN26478_c0_g1::TRINITY_DN26478_c0_g1_i2::g.13::m.1  0.104   1  0.000   1  0.161   1  0.000   0.000 N  0.450      SignalP-noTM
TRINITY_DN26478_c0_g1::TRINITY_DN26478_c0_g1_i2::g.13::m.1  0.106   1  0.000   1  0.139   1  0.000   0.000 N  0.450      SignalP-noTM
TRINITY_DN26478_c0_g1::TRINITY_DN26478_c0_g1_i2::g.13::m.1  0.104   1  0.000   1  0.131   1  0.000   0.000 N  0.450      SignalP-noTM
TRINITY_DN26478_c0_g1::TRINITY_DN26478_c0_g1_i2::g.13::m.1  0.106   1  0.000   1  0.139   1  0.000   0.000 N  0.450      SignalP-noTM
TRINITY_DN26478_c0_g1::TRINITY_DN26478_c0_g1_i2::g.13::m.1!  0.105   1  0.000   1  0.140   1  0.000   0.000 N  0.450      SignalP-noTM
TRINITY_DN26478_c0_g1::TRINITY_DN26478_c0_g1_i2::g.13::m.1"  0.105   1  0.000   1  0.140   1  0.000   0.000 N  0.450      SignalP-noTM
TRINITY_DN26478_c0_g1::TRINITY_DN26478_c0_g1_i2::g.13::m.1#  0.104   1  0.000   1  0.131   1  0.000   0.000 N  0.450      SignalP-noTM
TRINITY_DN26478_c0_g1::TRINITY_DN26478_c0_g1_i2::g.13::m.1$  0.104   1  0.000   1  0.130   1  0.000   0.000 N  0.450      SignalP-noTM
TRINITY_DN26478_c0_g1::TRINITY_DN26478_c0_g1_i2::g.13::m.1%  0.104   1  0.000   1  0.130   1  0.000   0.000 N  0.450      SignalP-noTM
TRINITY_DN26478_c0_g1::TRINITY_DN26478_c0_g1_i2::g.13::m.1&  0.103   1  0.000   1  0.198   1  0.000   0.000 N  0.450      SignalP-noTM
TRINITY_DN26478_c0_g1::TRINITY_DN26478_c0_g1_i2::g.13::m.1'  0.104   1  0.000   1  0.130   1  0.000   0.000 N  0.450      SignalP-noTM
TRINITY_DN26478_c0_g1::TRINITY_DN26478_c0_g1_i2::g.13::m.1(  0.104   1  0.000   1  0.121   1  0.000   0.000 N  0.450      SignalP-noTM
TRINITY_DN26478_c0_g1::TRINITY_DN26478_c0_g1_i2::g.13::m.1)  0.104   1  0.000   1  0.121   1  0.000   0.000 N  0.450      SignalP-noTM
TRINITY_DN26478_c0_g1::TRINITY_DN26478_c0_g1_i2::g.13::m.1*  0.104   1  0.000   1  0.138   1  0.000   0.000 N  0.450      SignalP-noTM
TRINITY_DN26478_c0_g1::TRINITY_DN26478_c0_g1_i2::g.13::m.1+  0.104   1  0.000   1  0.140   1  0.000   0.000 N  0.450      SignalP-noTM
TRINITY_DN26478_c0_g1::TRINITY_DN26478_c0_g1_i2::g.13::m.1,  0.102   1  0.000   1  0.120   1  0.000   0.000 N  0.450      SignalP-noTM
TRINITY_DN26478_c0_g1::TRINITY_DN26478_c0_g1_i2::g.13::m.1-  0.103   1  0.000   1  0.145   1  0.000   0.000 N  0.450      SignalP-noTM
TRINITY_DN26478_c0_g1::TRINITY_DN26478_c0_g1_i2::g.13::m.1.  0.104   1  0.000   1  0.130   1  0.000   0.000 N  0.450      SignalP-noTM
TRINITY_DN26478_c0_g1::TRINITY_DN26478_c0_g1_i2::g.13::m.1/  0.104   1  0.000   1  0.140   1  0.000   0.000 N  0.450      SignalP-noTM
TRINITY_DN26478_c0_g1::TRINITY_DN26478_c0_g1_i2::g.13::m.10  0.102   1  0.000   1  0.120   1  0.000   0.000 N  0.450      SignalP-noTM
TRINITY_DN26478_c0_g1::TRINITY_DN26478_c0_g1_i2::g.13::m.11  0.104   1  0.000   1  0.121   1  0.000   0.000 N  0.450      SignalP-noTM
TRINITY_DN26478_c0_g1::TRINITY_DN26478_c0_g1_i2::g.13::m.12  0.104   1  0.000   1  0.158   1  0.000   0.000 N  0.450      SignalP-noTM
TRINITY_DN26478_c0_g1::TRINITY_DN26478_c0_g1_i2::g.13::m.13  0.101   1  0.000   1  0.098   1  0.000   0.000 N  0.450      SignalP-noTM
TRINITY_DN26478_c0_g1::TRINITY_DN26478_c0_g1_i2::g.13::m.14  0.103   2  0.000   1  0.098   1  0.000   0.000 N  0.450      SignalP-noTM
TRINITY_DN26478_c0_g1::TRINITY_DN26478_c0_g1_i2::g.13::m.15  0.103   2  0.000   1  0.098   1  0.000   0.000 N  0.450      SignalP-noTM
TRINITY_DN26478_c0_g1::TRINITY_DN26478_c0_g1_i2::g.13::m.16  0.103   2  0.000   1  0.104   4  0.000   0.000 N  0.450      SignalP-noTM
TRINITY_DN26478_c0_g1::TRINITY_DN26478_c0_g1_i2::g.13::m.17  0.103   5  0.000   1  0.114   5  0.000   0.000 N  0.450      SignalP-noTM
TRINITY_DN26478_c0_g1::TRINITY_DN26478_c0_g1_i2::g.13::m.18  0.103   5  0.000   1  0.122   6  0.000   0.000 N  0.450      SignalP-noTM
TRINITY_DN26478_c0_g1::TRINITY_DN26478_c0_g1_i2::g.13::m.19  0.103   5  0.000   1  0.132   7  0.000   0.000 N  0.450      SignalP-noTM
TRINITY_DN26478_c0_g1::TRINITY_DN26478_c0_g1_i2::g.13::m.1:  0.106   8  0.000   1  0.132   7  0.000   0.000 N  0.450      SignalP-noTM
TRINITY_DN26478_c0_g1::TRINITY_DN26478_c0_g1_i2::g.13::m.1;  0.106   8  0.000   1  0.132   7  0.000   0.000 N  0.450      SignalP-noTM
TRINITY_DN26478_c0_g1::TRINITY_DN26478_c0_g1_i2::g.13::m.1<  0.106   8  0.000   1  0.132   7  0.000   0.000 N  0.450      SignalP-noTM
TRINITY_DN26478_c0_g1::TRINITY_DN26478_c0_g1_i2::g.13::m.1=  0.106   8  0.102  11  0.132   7  0.107   0.105 N  0.450      SignalP-noTM
TRINITY_DN26478_c0_g1::TRINITY_DN26478_c0_g1_i2::g.13::m.1>  0.106   8  0.102  11  0.132   7  0.107   0.105 N  0.450      SignalP-noTM
TRINITY_DN26478_c0_g1::TRINITY_DN26478_c0_g1_i2::g.13::m.1?  0.106   8  0.102  11  0.132   7  0.107   0.105 N  0.450      SignalP-noTM
TRINITY_DN26478_c0_g1::TRINITY_DN26478_c0_g1_i2::g.13::m.1@  0.106   8  0.102  11  0.132   7  0.107   0.105 N  0.450      SignalP-noTM
TRINITY_DN26478_c0_g1::TRINITY_DN26478_c0_g1_i2::g.13::m.1A  0.106   8  0.102  11  0.132   7  0.107   0.105 N  0.450      SignalP-noTM
TRINITY_DN26478_c0_g1::TRINITY_DN26478_c0_g1_i2::g.13::m.1B  0.106   8  0.102  11  0.132   7  0.107   0.105 N  0.450      SignalP-noTM
TRINITY_DN26478_c0_g1::TRINITY_DN26478_c0_g1_i2::g.13::m.1C  0.106   8  0.102  11  0.132   7  0.107   0.105 N  0.450      SignalP-noTM
TRINITY_DN26478_c0_g1::TRINITY_DN26478_c0_g1_i2::g.13::m.1D  0.106   8  0.102  11  0.132   7  0.107   0.105 N  0.450      SignalP-noTM
TRINITY_DN26478_c0_g1::TRINITY_DN26478_c0_g1_i2::g.13::m.1E  0.106   8  0.102  19  0.132   7  0.101   0.102 N  0.450      SignalP-noTM
TRINITY_DN26478_c0_g1::TRINITY_DN26478_c0_g1_i2::g.13::m.1F  0.106   8  0.103  20  0.132   7  0.101   0.102 N  0.450      SignalP-noTM
TRINITY_DN27053_c0_g1::TRINITY_DN27053_c0_g1_i1::g.14::m.1  0.106   1  0.000   1  0.129   1  0.000   0.000 N  0.450      SignalP-noTM
TRINITY_DN27053_c0_g1::TRINITY_DN27053_c0_g1_i1::g.14::m.1  0.104   1  0.000   1  0.121   1  0.000   0.000 N  0.450      SignalP-noTM
TRINITY_DN27053_c0_g1::TRINITY_DN27053_c0_g1_i1::g.14::m.1  0.102   1  0.000   1  0.120   1  0.000   0.000 N  0.450      SignalP-noTM
TRINITY_DN27053_c0_g1::TRINITY_DN27053_c0_g1_i1::g.14::m.1  0.105   1  0.000   1  0.120   1  0.000   0.000 N  0.450      SignalP-noTM
TRINITY_DN27053_c0_g1::TRINITY_DN27053_c0_g1_i1::g.14::m.1  0.104   1  0.000   1  0.130   1  0.000   0.000 N  0.450      SignalP-noTM
TRINITY_DN27053_c0_g1::TRINITY_DN27053_c0_g1_i1::g.14::m.1  0.106   1  0.000   1  0.139   1  0.000   0.000 N  0.450      SignalP-noTM
TRINITY_DN27053_c0_g1::TRINITY_DN27053_c0_g1_i1::g.14::m.1  0.104   1  0.000   1  0.140   1  0.000   0.000 N  0.450      SignalP-noTM
TRINITY_DN27053_c0_g1::TRINITY_DN27053_c0_g1_i1::g.14::m.1  0.104   1  0.000   1  0.140   1  0.000   0.000 N  0.450      SignalP-noTM
TRINITY_DN27053_c0_g1::TRINITY_DN27053_c0_g1_i1::g.14::m.1  0.105   1  0.000   1  0.120   1  0.000   0.000 N  0.450      SignalP-noTM
                           0.000   1  0.000   1  0.000   1  0.000   0.000 N  0.500      SignalP-TM
TRINITY_DN27053_c0_g1::TRINITY_DN27053_c0_g1_i1::g.14::m.1  0.000   1  0.000   1  0.000   1  0.000   0.000 N  0.450      SignalP-noTM
0.165857                   0.000   1  0.000   1  0.000   1  0.000   0.000 N  0.450      SignalP-noTM
TRINITY_DN27053_c0_g1::TRINITY_DN27053_c0_g1_i1::g.14::m.1  0.104   1  0.000   1  0.130   1  0.000   0.000 N  0.450      SignalP-noTM
TRINITY_DN27053_c0_g1::TRINITY_DN27053_c0_g1_i1::g.14::m.1  0.104   1  0.000   1  0.159   1  0.000   0.000 N  0.450      SignalP-noTM
TRINITY_DN27053_c0_g1::TRINITY_DN27053_c0_g1_i1::g.14::m.1  0.104   1  0.000   1  0.146   1  0.000   0.000 N  0.450      SignalP-noTM
TRINITY_DN27053_c0_g1::TRINITY_DN27053_c0_g1_i1::g.14::m.1  0.104   1  0.000   1  0.130   1  0.000   0.000 N  0.450      SignalP-noTM
TRINITY_DN27053_c0_g1::TRINITY_DN27053_c0_g1_i1::g.14::m.1  0.104   1  0.000   1  0.161   1  0.000   0.000 N  0.450      SignalP-noTM
TRINITY_DN27053_c0_g1::TRINITY_DN27053_c0_g1_i1::g.14::m.1  0.104   1  0.000   1  0.161   1  0.000   0.000 N  0.450      SignalP-noTM
TRINITY_DN27053_c0_g1::TRINITY_DN27053_c0_g1_i1::g.14::m.1  0.104   1  0.000   1  0.138   1  0.000   0.000 N  0.450      SignalP-noTM
TRINITY_DN27053_c0_g1::TRINITY_DN27053_c0_g1_i1::g.14::m.1  0.103   1  0.000   1  0.110   1  0.000   0.000 N  0.450      SignalP-noTM
TRINITY_DN27053_c0_g1::TRINITY_DN27053_c0_g1_i1::g.14::m.1  0.104   1  0.000   1  0.131   1  0.000   0.000 N  0.450      SignalP-noTM
TRINITY_DN27053_c0_g1::TRINITY_DN27053_c0_g1_i1::g.14::m.1  0.103   1  0.000   1  0.110   1  0.000   0.000 N  0.450      SignalP-noTM
TRINITY_DN27053_c0_g1::TRINITY_DN27053_c0_g1_i1::g.14::m.1  0.104   1  0.000   1  0.146   1  0.000   0.000 N  0.450      SignalP-noTM
TRINITY_DN27053_c0_g1::TRINITY_DN27053_c0_g1_i1::g.14::m.1  0.106   1  0.000   1  0.129   1  0.000   0.000 N  0.450      SignalP-noTM
TRINITY_DN27053_c0_g1::TRINITY_DN27053_c0_g1_i1::g.14::m.1  0.104   1  0.000   1  0.121   1  0.000   0.000 N  0.450      SignalP-noTM
TRINITY_DN27053_c0_g1::TRINITY_DN27053_c0_g1_i1::g.14::m.1  0.104   1  0.000   1  0.140   1  0.000   0.000 N  0.450      SignalP-noTM
TRINITY_DN27053_c0_g1::TRINITY_DN27053_c0_g1_i1::g.14::m.1  0.104   1  0.000   1  0.140   1  0.000   0.000 N  0.450      SignalP-noTM
TRINITY_DN27053_c0_g1::TRINITY_DN27053_c0_g1_i1::g.14::m.1  0.106   1  0.000   1  0.129   1  0.000   0.000 N  0.450      SignalP-noTM
TRINITY_DN27053_c0_g1::TRINITY_DN27053_c0_g1_i1::g.14::m.1  0.104   1  0.000   1  0.140   1  0.000   0.000 N  0.450      SignalP-noTM
TRINITY_DN27053_c0_g1::TRINITY_DN27053_c0_g1_i1::g.14::m.1  0.104   1  0.000   1  0.140   1  0.000   0.000 N  0.450      SignalP-noTM
TRINITY_DN27053_c0_g1::TRINITY_DN27053_c0_g1_i1::g.14::m.1  0.104   1  0.000   1  0.138   1  0.000   0.000 N  0.450      SignalP-noTM
TRINITY_DN27053_c0_g1::TRINITY_DN27053_c0_g1_i1::g.14::m.1  0.104   1  0.000   1  0.146   1  0.000   0.000 N  0.450      SignalP-noTM
TRINITY_DN27053_c0_g1::TRINITY_DN27053_c0_g1_i1::g.14::m.1  0.104   1  0.000   1  0.130   1  0.000   0.000 N  0.450      SignalP-noTM
TRINITY_DN27053_c0_g1::TRINITY_DN27053_c0_g1_i1::g.14::m.1!  0.104   1  0.000   1  0.140   1  0.000   0.000 N  0.450      SignalP-noTM
TRINITY_DN27053_c0_g1::TRINITY_DN27053_c0_g1_i1::g.14::m.1"  0.104   1  0.000   1  0.131   1  0.000   0.000 N  0.450      SignalP-noTM
TRINITY_DN27053_c0_g1::TRINITY_DN27053_c0_g1_i1::g.14::m.1#  0.103   1  0.000   1  0.110   1  0.000   0.000 N  0.450      SignalP-noTM
TRINITY_DN27053_c0_g1::TRINITY_DN27053_c0_g1_i1::g.14::m.1$  0.104   1  0.000   1  0.130   1  0.000   0.000 N  0.450      SignalP-noTM
TRINITY_DN27053_c0_g1::TRINITY_DN27053_c0_g1_i1::g.14::m.1%  0.104   1  0.000   1  0.161   1  0.000   0.000 N  0.450      SignalP-noTM
TRINITY_DN27053_c0_g1::TRINITY_DN27053_c0_g1_i1::g.14::m.1&  0.103   1  0.000   1  0.145   1  0.000   0.000 N  0.450      SignalP-noTM
TRINITY_DN27053_c0_g1::TRINITY_DN27053_c0_g1_i1::g.14::m.1'  0.103   1  0.000   1  0.145   1  0.000   0.000 N  0.450      SignalP-noTM
TRINITY_DN27053_c0_g1::TRINITY_DN27053_c0_g1_i1::g.14::m.1(  0.104   1  0.000   1  0.138   1  0.000   0.000 N  0.450      SignalP-noTM
TRINITY_DN27053_c0_g1::TRINITY_DN27053_c0_g1_i1::g.14::m.1)  0.104   1  0.000   1  0.130   1  0.000   0.000 N  0.450      SignalP-noTM
TRINITY_DN27053_c0_g1::TRINITY_DN27053_c0_g1_i1::g.14::m.1*  0.105   1  0.000   1  0.120   1  0.000   0.000 N  0.450      SignalP-noTM
TRINITY_DN27053_c0_g1::TRINITY_DN27053_c0_g1_i1::g.14::m.1+  0.105   1  0.000   1  0.120   1  0.000   0.000 N  0.450      SignalP-noTM
TRINITY_DN27053_c0_g1::TRINITY_DN27053_c0_g1_i1::g.14::m.1,  0.104   1  0.000   1  0.140   1  0.000   0.000 N  0.450      SignalP-noTM
TRINITY_DN27053_c0_g1::TRINITY_DN27053_c0_g1_i1::g.14::m.1-  0.103   1  0.000   1  0.110   1  0.000   0.000 N  0.450      SignalP-noTM
TRINITY_DN27053_c0_g1::TRINITY_DN27053_c0_g1_i1::g.14::m.1.  0.105   1  0.000   1  0.120   1  0.000   0.000 N  0.450      SignalP-noTM
TRINITY_DN27053_c0_g1::TRINITY_DN27053_c0_g1_i1::g.14::m.1/  0.103   1  0.000   1  0.110   1  0.000   0.000 N  0.450      SignalP-noTM
TRINITY_DN27053_c0_g1::TRINITY_DN27053_c0_g1_i1::g.14::m.10  0.106   1  0.000   1  0.129   1  0.000   0.000 N  0.450      SignalP-noTM
TRINITY_DN27053_c0_g1::TRINITY_DN27053_c0_g1_i1::g.14::m.11  0.104   1  0.000   1  0.161   1  0.000   0.000 N  0.450      SignalP-noTM
TRINITY_DN27053_c0_g1::TRINITY_DN27053_c0_g1_i1::g.14::m.12  0.104   1  0.000   1  0.159   1  0.000   0.000 N  0.450      SignalP-noTM
TRINITY_DN27053_c0_g1::TRINITY_DN27053_c0_g1_i1::g.14::m.13  0.106   1  0.000   1  0.129   1  0.000   0.000 N  0.450      SignalP-noTM
TRINITY_DN27053_c0_g1::TRINITY_DN27053_c0_g1_i1::g.14::m.14  0.101   1  0.000   1  0.171   1  0.000   0.000 N  0.450      SignalP-noTM
TRINITY_DN27053_c0_g1::TRINITY_DN27053_c0_g1_i1::g.14::m.15  0.103   2  0.000   1  0.171   1  0.000   0.000 N  0.450      SignalP-noTM
TRINITY_DN27053_c0_g1::TRINITY_DN27053_c0_g1_i1::g.14::m.16  0.104   3  0.000   1  0.171   1  0.000   0.000 N  0.450      SignalP-noTM
TRINITY_DN27053_c0_g1::TRINITY_DN27053_c0_g1_i1::g.14::m.17  0.104   3  0.000   1  0.171   1  0.000   0.000 N  0.450      SignalP-noTM
TRINITY_DN27053_c0_g1::TRINITY_DN27053_c0_g1_i1::g.14::m.18  0.105   5  0.000   1  0.171   1  0.000   0.000 N  0.450      SignalP-noTM
TRINITY_DN27053_c0_g1::TRINITY_DN27053_c0_g1_i1::g.14::m.19  0.105   5  0.000   1  0.171   1  0.000   0.000 N  0.450      SignalP-noTM
TRINITY_DN27053_c0_g1::TRINITY_DN27053_c0_g1_i1::g.14::m.1:  0.105   5  0.000   1  0.171   1  0.000   0.000 N  0.450      SignalP-noTM
TRINITY_DN27053_c0_g1::TRINITY_DN27053_c0_g1_i1::g.14::m.1;  0.105   5  0.000   1  0.171   1  0.000   0.000 N  0.450      SignalP-noTM
TRINITY_DN27053_c0_g1::TRINITY_DN27053_c0_g1_i1::g.14::m.1<  0.106   9  0.000   1  0.171   1  0.000   0.000 N  0.450      SignalP-noTM
TRINITY_DN27053_c0_g1::TRINITY_DN27053_c0_g1_i1::g.14::m.1=  0.106   9  0.000   1  0.171   1  0.000   0.000 N  0.450      SignalP-noTM
TRINITY_DN27053_c0_g1::TRINITY_DN27053_c0_g1_i1::g.14::m.1>  0.106   9  0.121  11  0.171   1  0.115   0.118 N  0.450      SignalP-noTM
TRINITY_DN27053_c0_g1::TRINITY_DN27053_c0_g1_i1::g.14::m.1?  0.106   9  0.121  11  0.171   1  0.115   0.118 N  0.450      SignalP-noTM
TRINITY_DN27053_c0_g1::TRINITY_DN27053_c0_g1_i1::g.14::m.1@  0.106   9  0.121  11  0.171   1  0.115   0.118 N  0.450      SignalP-noTM
TRINITY_DN27053_c0_g1::TRINITY_DN27053_c0_g1_i1::g.14::m.1A  0.106   9  0.121  11  0.171   1  0.115   0.118 N  0.450      SignalP-noTM
TRINITY_DN27053_c0_g1::TRINITY_DN27053_c0_g1_i1::g.14::m.1B  0.106   9  0.121  11  0.171   1  0.115   0.118 N  0.450      SignalP-noTM
TRINITY_DN27053_c0_g1::TRINITY_DN27053_c0_g1_i1::g.14::m.1C  0.106   9  0.121  11  0.171   1  0.115   0.118 N  0.450      SignalP-noTM
TRINITY_DN27053_c0_g1::TRINITY_DN27053_c0_g1_i1::g.14::m.1D  0.106   9  0.121  11  0.171   1  0.115   0.118 N  0.450      SignalP-noTM
TRINITY_DN27053_c0_g1::TRINITY_DN27053_c0_g1_i1::g.14::m.1E  0.106   9  0.121  11  0.171   1  0.115   0.118 N  0.450      SignalP-noTM
TRINITY_DN27053_c0_g1::TRINITY_DN27053_c0_g1_i1::g.14::m.1F  0.106   9  0.121  11  0.171   1  0.115   0.118 N  0.450      SignalP-noTM
TRINITY_DN27053_c0_g2::TRINITY_DN27053_c0_g2_i1::g.15::m.1  0.106   1  0.000   1  0.129   1  0.000   0.000 N  0.450      SignalP-noTM
TRINITY_DN27053_c0_g2::TRINITY_DN27053_c0_g2_i1::g.15::m.1  0.104   1  0.000   1  0.121   1  0.000   0.000 N  0.450      SignalP-noTM
TRINITY_DN27053_c0_g2::TRINITY_DN27053_c0_g2_i1::g.15::m.1  0.102   1  0.000   1  0.120   1  0.000   0.000 N  0.450      SignalP-noTM
TRINITY_DN27053_c0_g2::TRINITY_DN27053_c0_g2_i1::g.15::m.1  0.105   1  0.000   1  0.120   1  0.000   0.000 N  0.450      SignalP-noTM
TRINITY_DN27053_c0_g2::TRINITY_DN27053_c0_g2_i1::g.15::m.1  0.104   1  0.000   1  0.130   1  0.000   0.000 N  0.450      SignalP-noTM
TRINITY_DN27053_c0_g2::TRINITY_DN27053_c0_g2_i1::g.15::m.1  0.106   1  0.000   1  0.139   1  0.000   0.000 N  0.450      SignalP-noTM
TRINITY_DN27053_c0_g2::TRINITY_DN27053_c0_g2_i1::g.15::m.1  0.104   1  0.000   1  0.140   1  0.000   0.000 N  0.450      SignalP-noTM
TRINITY_DN27053_c0_g2::TRINITY_DN27053_c0_g2_i1::g.15::m.1  0.104   1  0.000   1  0.140   1  0.000   0.000 N  0.450      SignalP-noTM
TRINITY_DN27053_c0_g2::TRINITY_DN27053_c0_g2_i1::g.15::m.1  0.105   1  0.000   1  0.120   1  0.000   0.000 N  0.450      SignalP-noTM
                           0.000   1  0.000   1  0.000   1  0.000   0.000 N  0.500      SignalP-TM
TRINITY_DN27053_c0_g2::TRINITY_DN27053_c0_g2_i1::g.15::m.1  0.000   1  0.000   1  0.000   1  0.000   0.000 N  0.450      SignalP-noTM
0.165857                   0.000   1  0.000   1  0.000   1  0.000   0.000 N  0.450      SignalP-noTM
TRINITY_DN27053_c0_g2::TRINITY_DN27053_c0_g2_i1::g.15::m.1  0.104   1  0.000   1  0.130   1  0.000   0.000 N  0.450      SignalP-noTM
TRINITY_DN27053_c0_g2::TRINITY_DN27053_c0_g2_i1::g.15::m.1  0.104   1  0.000   1  0.159   1  0.000   0.000 N  0.450      SignalP-noTM
TRINITY_DN27053_c0_g2::TRINITY_DN27053_c0_g2_i1::g.15::m.1  0.104   1  0.000   1  0.146   1  0.000   0.000 N  0.450      SignalP-noTM
TRINITY_DN27053_c0_g2::TRINITY_DN27053_c0_g2_i1::g.15::m.1  0.104   1  0.000   1  0.130   1  0.000   0.000 N  0.450      SignalP-noTM
TRINITY_DN27053_c0_g2::TRINITY_DN27053_c0_g2_i1::g.15::m.1  0.104   1  0.000   1  0.161   1  0.000   0.000 N  0.450      SignalP-noTM
TRINITY_DN27053_c0_g2::TRINITY_DN27053_c0_g2_i1::g.15::m.1  0.104   1  0.000   1  0.161   1  0.000   0.000 N  0.450      SignalP-noTM
TRINITY_DN27053_c0_g2::TRINITY_DN27053_c0_g2_i1::g.15::m.1  0.104   1  0.000   1  0.138   1  0.000   0.000 N  0.450      SignalP-noTM
TRINITY_DN27053_c0_g2::TRINITY_DN27053_c0_g2_i1::g.15::m.1  0.103   1  0.000   1  0.110   1  0.000   0.000 N  0.450      SignalP-noTM
TRINITY_DN27053_c0_g2::TRINITY_DN27053_c0_g2_i1::g.15::m.1  0.104   1  0.000   1  0.131   1  0.000   0.000 N  0.450      SignalP-noTM
TRINITY_DN27053_c0_g2::TRINITY_DN27053_c0_g2_i1::g.15::m.1  0.103   1  0.000   1  0.110   1  0.000   0.000 N  0.450      SignalP-noTM
TRINITY_DN27053_c0_g2::TRINITY_DN27053_c0_g2_i1::g.15::m.1  0.104   1  0.000   1  0.146   1  0.000   0.000 N  0.450      SignalP-noTM
TRINITY_DN27053_c0_g2::TRINITY_DN27053_c0_g2_i1::g.15::m.1  0.106   1  0.000   1  0.129   1  0.000   0.000 N  0.450      SignalP-noTM
TRINITY_DN27053_c0_g2::TRINITY_DN27053_c0_g2_i1::g.15::m.1  0.104   1  0.000   1  0.121   1  0.000   0.000 N  0.450      SignalP-noTM
TRINITY_DN27053_c0_g2::TRINITY_DN27053_c0_g2_i1::g.15::m.1  0.104   1  0.000   1  0.140   1  0.000   0.000 N  0.450      SignalP-noTM
TRINITY_DN27053_c0_g2::TRINITY_DN27053_c0_g2_i1::g.15::m.1  0.104   1  0.000   1  0.140   1  0.000   0.000 N  0.450      SignalP-noTM
TRINITY_DN27053_c0_g2::TRINITY_DN27053_c0_g2_i1::g.15::m.1  0.106   1  0.000   1  0.129   1  0.000   0.000 N  0.450      SignalP-noTM
TRINITY_DN27053_c0_g2::TRINITY_DN27053_c0_g2_i1::g.15::m.1  0.104   1  0.000   1  0.140   1  0.000   0.000 N  0.450      SignalP-noTM
TRINITY_DN27053_c0_g2::TRINITY_DN27053_c0_g2_i1::g.15::m.1  0.104   1  0.000   1  0.140   1  0.000   0.000 N  0.450      SignalP-noTM
TRINITY_DN27053_c0_g2::TRINITY_DN27053_c0_g2_i1::g.15::m.1  0.104   1  0.000   1  0.138   1  0.000   0.000 N  0.450      SignalP-noTM
TRINITY_DN27053_c0_g2::TRINITY_DN27053_c0_g2_i1::g.15::m.1  0.104   1  0.000   1  0.146   1  0.000   0.000 N  0.450      SignalP-noTM
TRINITY_DN27053_c0_g2::TRINITY_DN27053_c0_g2_i1::g.15::m.1  0.104   1  0.000   1  0.130   1  0.000   0.000 N  0.450      SignalP-noTM
TRINITY_DN27053_c0_g2::TRINITY_DN27053_c0_g2_i1::g.15::m.1!  0.104   1  0.000   1  0.140   1  0.000   0.000 N  0.450      SignalP-noTM
TRINITY_DN27053_c0_g2::TRINITY_DN27053_c0_g2_i1::g.15::m.1"  0.104   1  0.000   1  0.131   1  0.000   0.000 N  0.450      SignalP-noTM
TRINITY_DN27053_c0_g2::TRINITY_DN27053_c0_g2_i1::g.15::m.1#  0.103   1  0.000   1  0.110   1  0.000   0.000 N  0.450      SignalP-noTM
TRINITY_DN27053_c0_g2::TRINITY_DN27053_c0_g2_i1::g.15::m.1$  0.104   1  0.000   1  0.130   1  0.000   0.000 N  0.450      SignalP-noTM
TRINITY_DN27053_c0_g2::TRINITY_DN27053_c0_g2_i1::g.15::m.1%  0.104   1  0.000   1  0.161   1  0.000   0.000 N  0.450      SignalP-noTM
TRINITY_DN27053_c0_g2::TRINITY_DN27053_c0_g2_i1::g.15::m.1&  0.103   1  0.000   1  0.145   1  0.000   0.000 N  0.450      SignalP-noTM
TRINITY_DN27053_c0_g2::TRINITY_DN27053_c0_g2_i1::g.15::m.1'  0.103   1  0.000   1  0.145   1  0.000   0.000 N  0.450      SignalP-noTM
TRINITY_DN27053_c0_g2::TRINITY_DN27053_c0_g2_i1::g.15::m.1(  0.104   1  0.000   1  0.138   1  0.000   0.000 N  0.450      SignalP-noTM
TRINITY_DN27053_c0_g2::TRINITY_DN27053_c0_g2_i1::g.15::m.1)  0.104   1  0.000   1  0.130   1  0.000   0.000 N  0.450      SignalP-noTM
TRINITY_DN27053_c0_g2::TRINITY_DN27053_c0_g2_i1::g.15::m.1*  0.105   1  0.000   1  0.120   1  0.000   0.000 N  0.450      SignalP-noTM
TRINITY_DN27053_c0_g2::TRINITY_DN27053_c0_g2_i1::g.15::m.1+  0.105   1  0.000   1  0.120   1  0.000   0.000 N  0.450      SignalP-noTM
TRINITY_DN27053_c0_g2::TRINITY_DN27053_c0_g2_i1::g.15::m.1,  0.104   1  0.000   1  0.140   1  0.000   0.000 N  0.450      SignalP-noTM
TRINITY_DN27053_c0_g2::TRINITY_DN27053_c0_g2_i1::g.15::m.1-  0.103   1  0.000   1  0.110   1  0.000   0.000 N  0.450      SignalP-noTM
TRINITY_DN27053_c0_g2::TRINITY_DN27053_c0_g2_i1::g.15::m.1.  0.105   1  0.000   1  0.120   1  0.000   0.000 N  0.450      SignalP-noTM
TRINITY_DN27053_c0_g2::TRINITY_DN27053_c0_g2_i1::g.15::m.1/  0.103   1  0.000   1  0.110   1  0.000   0.000 N  0.450      SignalP-noTM
TRINITY_DN27053_c0_g2::TRINITY_DN27053_c0_g2_i1::g.15::m.10  0.106   1  0.000   1  0.129   1  0.000   0.000 N  0.450      SignalP-noTM
TRINITY_DN27053_c0_g2::TRINITY_DN27053_c0_g2_i1::g.15::m.11  0.104   1  0.000   1  0.161   1  0.000   0.000 N  0.450      SignalP-noTM
TRINITY_DN27053_c0_g2::TRINITY_DN27053_c0_g2_i1::g.15::m.12  0.104   1  0.000   1  0.159   1  0.000   0.000 N  0.450      SignalP-noTM
TRINITY_DN27053_c0_g2::TRINITY_DN27053_c0_g2_i1::g.15::m.13  0.106   1  0.000   1  0.129   1  0.000   0.000 N  0.450      SignalP-noTM
TRINITY_DN27053_c0_g2::TRINITY_DN27053_c0_g2_i1::g.15::m.14  0.104   1  0.000   1  0.140   1  0.000   0.000 N  0.450      SignalP-noTM
TRINITY_DN27053_c0_g2::TRINITY_DN27053_c0_g2_i1::g.15::m.15  0.102   1  0.000   1  0.170   1  0.000   0.000 N  0.450      SignalP-noTM
TRINITY_DN27053_c0_g2::TRINITY_DN27053_c0_g2_i1::g.15::m.16  0.102   1  0.000   1  0.170   1  0.000   0.000 N  0.450      SignalP-noTM
TRINITY_DN27053_c0_g2::TRINITY_DN27053_c0_g2_i1::g.15::m.17  0.102   1  0.000   1  0.170   1  0.000   0.000 N  0.450      SignalP-noTM
TRINITY_DN27053_c0_g2::TRINITY_DN27053_c0_g2_i1::g.15::m.18  0.104   4  0.000   1  0.170   1  0.000   0.000 N  0.450      SignalP-noTM
TRINITY_DN27053_c0_g2::TRINITY_DN27053_c0_g2_i1::g.15::m.19  0.104   4  0.000   1  0.170   1  0.000   0.000 N  0.450      SignalP-noTM
TRINITY_DN27053_c0_g2::TRINITY_DN27053_c0_g2_i1::g.15::m.1:  0.104   4  0.000   1  0.170   1  0.000   0.000 N  0.450      SignalP-noTM
TRINITY_DN27053_c0_g2::TRINITY_DN27053_c0_g2_i1::g.15::m.1;  0.104   4  0.000   1  0.170   1  0.000   0.000 N  0.450      SignalP-noTM
TRINITY_DN27053_c0_g2::TRINITY_DN27053_c0_g2_i1::g.15::m.1<  0.105   8  0.000   1  0.170   1  0.000   0.000 N  0.450      SignalP-noTM
TRINITY_DN27053_c0_g2::TRINITY_DN27053_c0_g2_i1::g.15::m.1=  0.105   8  0.000   1  0.170   1  0.000   0.000 N  0.450      SignalP-noTM
TRINITY_DN27053_c0_g2::TRINITY_DN27053_c0_g2_i1::g.15::m.1>  0.105   8  0.000   1  0.170   1  0.000   0.000 N  0.450      SignalP-noTM
TRINITY_DN27053_c0_g2::TRINITY_DN27053_c0_g2_i1::g.15::m.1?  0.105   8  0.127  11  0.170   1  0.134   0.131 N  0.450      SignalP-noTM
TRINITY_DN27053_c0_g2::TRINITY_DN27053_c0_g2_i1::g.15::m.1@  0.105   8  0.127  11  0.170   1  0.134   0.131 N  0.450      SignalP-noTM
TRINITY_DN27053_c0_g2::TRINITY_DN27053_c0_g2_i1::g.15::m.1A  0.105   8  0.127  11  0.170   1  0.134   0.131 N  0.450      SignalP-noTM
TRINITY_DN27053_c0_g2::TRINITY_DN27053_c0_g2_i1::g.15::m.1B  0.105   8  0.127  11  0.170   1  0.134   0.131 N  0.450      SignalP-noTM
TRINITY_DN27053_c0_g2::TRINITY_DN27053_c0_g2_i1::g.15::m.1C  0.105   8  0.127  11  0.170   1  0.134   0.131 N  0.450      SignalP-noTM
TRINITY_DN27053_c0_g2::TRINITY_DN27053_c0_g2_i1::g.15::m.1D  0.105  16  0.127  11  0.170   1  0.134   0.131 N  0.450      SignalP-noTM
TRINITY_DN27053_c0_g2::TRINITY_DN27053_c0_g2_i1::g.15::m.1E  0.105  16  0.127  11  0.170   1  0.134   0.131 N  0.450      SignalP-noTM
TRINITY_DN27053_c0_g2::TRINITY_DN27053_c0_g2_i1::g.15::m.1F  0.105  16  0.127  11  0.170   1  0.134   0.131 N  0.450      SignalP-noTM
TRINITY_DN27053_c0_g2::TRINITY_DN27053_c0_g2_i2::g.16::m.1  0.106   1  0.000   1  0.129   1  0.000   0.000 N  0.450      SignalP-noTM
TRINITY_DN27053_c0_g2::TRINITY_DN27053_c0_g2_i2::g.16::m.1  0.104   1  0.000   1  0.121   1  0.000   0.000 N  0.450      SignalP-noTM
TRINITY_DN27053_c0_g2::TRINITY_DN27053_c0_g2_i2::g.16::m.1  0.102   1  0.000   1  0.120   1  0.000   0.000 N  0.450      SignalP-noTM
TRINITY_DN27053_c0_g2::TRINITY_DN27053_c0_g2_i2::g.16::m.1  0.105   1  0.000   1  0.120   1  0.000   0.000 N  0.450      SignalP-noTM
TRINITY_DN27053_c0_g2::TRINITY_DN27053_c0_g2_i2::g.16::m.1  0.104   1  0.000   1  0.130   1  0.000   0.000 N  0.450      SignalP-noTM
TRINITY_DN27053_c0_g2::TRINITY_DN27053_c0_g2_i2::g.16::m.1  0.106   1  0.000   1  0.139   1  0.000   0.000 N  0.450      SignalP-noTM
TRINITY_DN27053_c0_g2::TRINITY_DN27053_c0_g2_i2::g.16::m.1  0.104   1  0.000   1  0.140   1  0.000   0.000 N  0.450      SignalP-noTM
TRINITY_DN27053_c0_g2::TRINITY_DN27053_c0_g2_i2::g.16::m.1  0.104   1  0.000   1  0.140   1  0.000   0.000 N  0.450      SignalP-noTM
TRINITY_DN27053_c0_g2::TRINITY_DN27053_c0_g2_i2::g.16::m.1  0.105   1  0.000   1  0.120   1  0.000   0.000 N  0.450      SignalP-noTM
                           0.000   1  0.000   1  0.000   1  0.000   0.000 N  0.500      SignalP-TM
TRINITY_DN27053_c0_g2::TRINITY_DN27053_c0_g2_i2::g.16::m.1  0.000   1  0.000   1  0.000   1  0.000   0.000 N  0.450      SignalP-noTM
0.165857                   0.000   1  0.000   1  0.000   1  0.000   0.000 N  0.450      SignalP-noTM
TRINITY_DN27053_c0_g2::TRINITY_DN27053_c0_g2_i2::g.16::m.1  0.104   1  0.000   1  0.130   1  0.000   0.000 N  0.450      SignalP-noTM
TRINITY_DN27053_c0_g2::TRINITY_DN27053_c0_g2_i2::g.16::m.1  0.104   1  0.000   1  0.159   1  0.000   0.000 N  0.450      SignalP-noTM
TRINITY_DN27053_c0_g2::TRINITY_DN27053_c0_g2_i2::g.16::m.1  0.104   1  0.000   1  0.146   1  0.000   0.000 N  0.450      SignalP-noTM
TRINITY_DN27053_c0_g2::TRINITY_DN27053_c0_g2_i2::g.16::m.1  0.104   1  0.000   1  0.130   1  0.000   0.000 N  0.450      SignalP-noTM
TRINITY_DN27053_c0_g2::TRINITY_DN27053_c0_g2_i2::g.16::m.1  0.104   1  0.000   1  0.161   1  0.000   0.000 N  0.450      SignalP-noTM
TRINITY_DN27053_c0_g2::TRINITY_DN27053_c0_g2_i2::g.16::m.1  0.104   1  0.000   1  0.161   1  0.000   0.000 N  0.450      SignalP-noTM
TRINITY_DN27053_c0_g2::TRINITY_DN27053_c0_g2_i2::g.16::m.1  0.104   1  0.000   1  0.138   1  0.000   0.000 N  0.450      SignalP-noTM
TRINITY_DN27053_c0_g2::TRINITY_DN27053_c0_g2_i2::g.16::m.1  0.103   1  0.000   1  0.110   1  0.000   0.000 N  0.450      SignalP-noTM
TRINITY_DN27053_c0_g2::TRINITY_DN27053_c0_g2_i2::g.16::m.1  0.104   1  0.000   1  0.131   1  0.000   0.000 N  0.450      SignalP-noTM
TRINITY_DN27053_c0_g2::TRINITY_DN27053_c0_g2_i2::g.16::m.1  0.103   1  0.000   1  0.110   1  0.000   0.000 N  0.450      SignalP-noTM
TRINITY_DN27053_c0_g2::TRINITY_DN27053_c0_g2_i2::g.16::m.1  0.104   1  0.000   1  0.146   1  0.000   0.000 N  0.450      SignalP-noTM
TRINITY_DN27053_c0_g2::TRINITY_DN27053_c0_g2_i2::g.16::m.1  0.106   1  0.000   1  0.129   1  0.000   0.000 N  0.450      SignalP-noTM
TRINITY_DN27053_c0_g2::TRINITY_DN27053_c0_g2_i2::g.16::m.1  0.104   1  0.000   1  0.121   1  0.000   0.000 N  0.450      SignalP-noTM
TRINITY_DN27053_c0_g2::TRINITY_DN27053_c0_g2_i2::g.16::m.1  0.104   1  0.000   1  0.140   1  0.000   0.000 N  0.450      SignalP-noTM
TRINITY_DN27053_c0_g2::TRINITY_DN27053_c0_g2_i2::g.16::m.1  0.104   1  0.000   1  0.140   1  0.000   0.000 N  0.450      SignalP-noTM
TRINITY_DN27053_c0_g2::TRINITY_DN27053_c0_g2_i2::g.16::m.1  0.106   1  0.000   1  0.129   1  0.000   0.000 N  0.450      SignalP-noTM
TRINITY_DN27053_c0_g2::TRINITY_DN27053_c0_g2_i2::g.16::m.1  0.104   1  0.000   1  0.140   1  0.000   0.000 N  0.450      SignalP-noTM
TRINITY_DN27053_c0_g2::TRINITY_DN27053_c0_g2_i2::g.16::m.1  0.104   1  0.000   1  0.140   1  0.000   0.000 N  0.450      SignalP-noTM
TRINITY_DN27053_c0_g2::TRINITY_DN27053_c0_g2_i2::g.16::m.1  0.104   1  0.000   1  0.138   1  0.000   0.000 N  0.450      SignalP-noTM
TRINITY_DN27053_c0_g2::TRINITY_DN27053_c0_g2_i2::g.16::m.1  0.104   1  0.000   1  0.146   1  0.000   0.000 N  0.450      SignalP-noTM
TRINITY_DN27053_c0_g2::TRINITY_DN27053_c0_g2_i2::g.16::m.1  0.104   1  0.000   1  0.130   1  0.000   0.000 N  0.450      SignalP-noTM
TRINITY_DN27053_c0_g2::TRINITY_DN27053_c0_g2_i2::g.16::m.1!  0.104   1  0.000   1  0.140   1  0.000   0.000 N  0.450      SignalP-noTM
TRINITY_DN27053_c0_g2::TRINITY_DN27053_c0_g2_i2::g.16::m.1"  0.104   1  0.000   1  0.131   1  0.000   0.000 N  0.450      SignalP-noTM
TRINITY_DN27053_c0_g2::TRINITY_DN27053_c0_g2_i2::g.16::m.1#  0.103   1  0.000   1  0.110   1  0.000   0.000 N  0.450      SignalP-noTM
TRINITY_DN27053_c0_g2::TRINITY_DN27053_c0_g2_i2::g.16::m.1$  0.104   1  0.000   1  0.130   1  0.000   0.000 N  0.450      SignalP-noTM
TRINITY_DN27053_c0_g2::TRINITY_DN27053_c0_g2_i2::g.16::m.1%  0.104   1  0.000   1  0.161   1  0.000   0.000 N  0.450      SignalP-noTM
TRINITY_DN27053_c0_g2::TRINITY_DN27053_c0_g2_i2::g.16::m.1&  0.103   1  0.000   1  0.145   1  0.000   0.000 N  0.450      SignalP-noTM
TRINITY_DN27053_c0_g2::TRINITY_DN27053_c0_g2_i2::g.16::m.1'  0.103   1  0.000   1  0.145   1  0.000   0.000 N  0.450      SignalP-noTM
TRINITY_DN27053_c0_g2::TRINITY_DN27053_c0_g2_i2::g.16::m.1(  0.104   1  0.000   1  0.138   1  0.000   0.000 N  0.450      SignalP-noTM
TRINITY_DN27053_c0_g2::TRINITY_DN27053_c0_g2_i2::g.16::m.1)  0.104   1  0.000   1  0.130   1  0.000   0.000 N  0.450      SignalP-noTM
TRINITY_DN27053_c0_g2::TRINITY_DN27053_c0_g2_i2::g.16::m.1*  0.105   1  0.000   1  0.120   1  0.000   0.000 N  0.450      SignalP-noTM
TRINITY_DN27053_c0_g2::TRINITY_DN27053_c0_g2_i2::g.16::m.1+  0.105   1  0.000   1  0.120   1  0.000   0.000 N  0.450      SignalP-noTM
TRINITY_DN27053_c0_g2::TRINITY_DN27053_c0_g2_i2::g.16::m.1,  0.104   1  0.000   1  0.140   1  0.000   0.000 N  0.450      SignalP-noTM
TRINITY_DN27053_c0_g2::TRINITY_DN27053_c0_g2_i2::g.16::m.1-  0.103   1  0.000   1  0.110   1  0.000   0.000 N  0.450      SignalP-noTM
TRINITY_DN27053_c0_g2::TRINITY_DN27053_c0_g2_i2::g.16::m.1.  0.105   1  0.000   1  0.120   1  0.000   0.000 N  0.450      SignalP-noTM
TRINITY_DN27053_c0_g2::TRINITY_DN27053_c0_g2_i2::g.16::m.1/  0.103   1  0.000   1  0.110   1  0.000   0.000 N  0.450      SignalP-noTM
TRINITY_DN27053_c0_g2::TRINITY_DN27053_c0_g2_i2::g.16::m.10  0.106   1  0.000   1  0.129   1  0.000   0.000 N  0.450      SignalP-noTM
TRINITY_DN27053_c0_g2::TRINITY_DN27053_c0_g2_i2::g.16::m.11  0.104   1  0.000   1  0.161   1  0.000   0.000 N  0.450      SignalP-noTM
TRINITY_DN27053_c0_g2::TRINITY_DN27053_c0_g2_i2::g.16::m.12  0.104   1  0.000   1  0.159   1  0.000   0.000 N  0.450      SignalP-noTM
TRINITY_DN27053_c0_g2::TRINITY_DN27053_c0_g2_i2::g.16::m.13  0.106   1  0.000   1  0.129   1  0.000   0.000 N  0.450      SignalP-noTM
TRINITY_DN27053_c0_g2::TRINITY_DN27053_c0_g2_i2::g.16::m.14  0.104   1  0.000   1  0.140   1  0.000   0.000 N  0.450      SignalP-noTM
TRINITY_DN27053_c0_g2::TRINITY_DN27053_c0_g2_i2::g.16::m.15  0.103   1  0.000   1  0.145   1  0.000   0.000 N  0.450      SignalP-noTM
TRINITY_DN27053_c0_g2::TRINITY_DN27053_c0_g2_i2::g.16::m.16  0.102   1  0.000   1  0.150   1  0.000   0.000 N  0.450      SignalP-noTM
TRINITY_DN27053_c0_g2::TRINITY_DN27053_c0_g2_i2::g.16::m.17  0.102   2  0.000   1  0.153   2  0.000   0.000 N  0.450      SignalP-noTM
TRINITY_DN27053_c0_g2::TRINITY_DN27053_c0_g2_i2::g.16::m.18  0.103   3  0.000   1  0.153   2  0.000   0.000 N  0.450      SignalP-noTM
TRINITY_DN27053_c0_g2::TRINITY_DN27053_c0_g2_i2::g.16::m.19  0.103   3  0.000   1  0.153   2  0.000   0.000 N  0.450      SignalP-noTM
TRINITY_DN27053_c0_g2::TRINITY_DN27053_c0_g2_i2::g.16::m.1:  0.103   5  0.000   1  0.153   2  0.000   0.000 N  0.450      SignalP-noTM
TRINITY_DN27053_c0_g2::TRINITY_DN27053_c0_g2_i2::g.16::m.1;  0.103   5  0.000   1  0.153   2  0.000   0.000 N  0.450      SignalP-noTM
TRINITY_DN27053_c0_g2::TRINITY_DN27053_c0_g2_i2::g.16::m.1<  0.104   7  0.000   1  0.153   2  0.000   0.000 N  0.450      SignalP-noTM
TRINITY_DN27053_c0_g2::TRINITY_DN27053_c0_g2_i2::g.16::m.1=  0.104   7  0.000   1  0.153   2  0.000   0.000 N  0.450      SignalP-noTM
TRINITY_DN27053_c0_g2::TRINITY_DN27053_c0_g2_i2::g.16::m.1>  0.104   7  0.000   1  0.153   2  0.000   0.000 N  0.450      SignalP-noTM
TRINITY_DN27053_c0_g2::TRINITY_DN27053_c0_g2_i2::g.16::m.1?  0.105  10  0.000   1  0.153   2  0.000   0.000 N  0.450      SignalP-noTM
TRINITY_DN27053_c0_g2::TRINITY_DN27053_c0_g2_i2::g.16::m.1@  0.105  10  0.119  11  0.153   2  0.132   0.126 N  0.450      SignalP-noTM
TRINITY_DN27053_c0_g2::TRINITY_DN27053_c0_g2_i2::g.16::m.1A  0.105  10  0.119  11  0.153   2  0.132   0.126 N  0.450      SignalP-noTM
TRINITY_DN27053_c0_g2::TRINITY_DN27053_c0_g2_i2::g.16::m.1B  0.105  10  0.119  11  0.153   2  0.132   0.126 N  0.450      SignalP-noTM
TRINITY_DN27053_c0_g2::TRINITY_DN27053_c0_g2_i2::g.16::m.1C  0.105  10  0.119  11  0.153   2  0.132   0.126 N  0.450      SignalP-noTM
TRINITY_DN27053_c0_g2::TRINITY_DN27053_c0_g2_i2::g.16::m.1D  0.106  15  0.119  11  0.153   2  0.132   0.126 N  0.450      SignalP-noTM
TRINITY_DN27053_c0_g2::TRINITY_DN27053_c0_g2_i2::g.16::m.1E  0.106  15  0.119  11  0.153   2  0.132   0.126 N  0.450      SignalP-noTM
TRINITY_DN27053_c0_g2::TRINITY_DN27053_c0_g2_i2::g.16::m.1F  0.106  15  0.119  11  0.153   2  0.132   0.126 N  0.450      SignalP-noTM
TRINITY_DN27053_c0_g2::TRINITY_DN27053_c0_g2_i3::g.17::m.1  0.104   1  0.000   1  0.140   1  0.000   0.000 N  0.450      SignalP-noTM
TRINITY_DN27053_c0_g2::TRINITY_DN27053_c0_g2_i3::g.17::m.1  0.103   1  0.000   1  0.166   1  0.000   0.000 N  0.450      SignalP-noTM
TRINITY_DN27053_c0_g2::TRINITY_DN27053_c0_g2_i3::g.17::m.1  0.105   1  0.000   1  0.120   1  0.000   0.000 N  0.450      SignalP-noTM
TRINITY_DN27053_c0_g2::TRINITY_DN27053_c0_g2_i3::g.17::m.1  0.104   1  0.000   1  0.140   1  0.000   0.000 N  0.450      SignalP-noTM
TRINITY_DN27053_c0_g2::TRINITY_DN27053_c0_g2_i3::g.17::m.1  0.103   1  0.000   1  0.145   1  0.000   0.000 N  0.450      SignalP-noTM
TRINITY_DN27053_c0_g2::TRINITY_DN27053_c0_g2_i3::g.17::m.1  0.104   1  0.000   1  0.140   1  0.000   0.000 N  0.450      SignalP-noTM
TRINITY_DN27053_c0_g2::TRINITY_DN27053_c0_g2_i3::g.17::m.1  0.104   1  0.000   1  0.138   1  0.000   0.000 N  0.450      SignalP-noTM
TRINITY_DN27053_c0_g2::TRINITY_DN27053_c0_g2_i3::g.17::m.1  0.104   1  0.000   1  0.158   1  0.000   0.000 N  0.450      SignalP-noTM
TRINITY_DN27053_c0_g2::TRINITY_DN27053_c0_g2_i3::g.17::m.1  0.103   1  0.000   1  0.166   1  0.000   0.000 N  0.450      SignalP-noTM
                           0.000   1  0.000   1  0.000   1  0.000   0.000 N  0.500      SignalP-TM
TRINITY_DN27053_c0_g2::TRINITY_DN27053_c0_g2_i3::g.17::m.1  0.000   1  0.000   1  0.000   1  0.000   0.000 N  0.450      SignalP-noTM
0.139955                   0.000   1  0.000   1  0.000   1  0.000   0.000 N  0.450      SignalP-noTM
TRINITY_DN27053_c0_g2::TRINITY_DN27053_c0_g2_i3::g.17::m.1  0.104   1  0.000   1  0.140   1  0.000   0.000 N  0.450      SignalP-noTM
TRINITY_DN27053_c0_g2::TRINITY_DN27053_c0_g2_i3::g.17::m.1  0.104   1  0.000   1  0.131   1  0.000   0.000 N  0.450      SignalP-noTM
TRINITY_DN27053_c0_g2::TRINITY_DN27053_c0_g2_i3::g.17::m.1  0.105   1  0.000   1  0.120   1  0.000   0.000 N  0.450      SignalP-noTM
TRINITY_DN27053_c0_g2::TRINITY_DN27053_c0_g2_i3::g.17::m.1  0.104   1  0.000   1  0.140   1  0.000   0.000 N  0.450      SignalP-noTM
TRINITY_DN27053_c0_g2::TRINITY_DN27053_c0_g2_i3::g.17::m.1  0.106   1  0.000   1  0.129   1  0.000   0.000 N  0.450      SignalP-noTM
TRINITY_DN27053_c0_g2::TRINITY_DN27053_c0_g2_i3::g.17::m.1  0.105   1  0.000   1  0.120   1  0.000   0.000 N  0.450      SignalP-noTM
TRINITY_DN27053_c0_g2::TRINITY_DN27053_c0_g2_i3::g.17::m.1  0.103   1  0.000   1  0.166   1  0.000   0.000 N  0.450      SignalP-noTM
TRINITY_DN27053_c0_g2::TRINITY_DN27053_c0_g2_i3::g.17::m.1  0.105   1  0.000   1  0.140   1  0.000   0.000 N  0.450      SignalP-noTM
TRINITY_DN27053_c0_g2::TRINITY_DN27053_c0_g2_i3::g.17::m.1  0.103   1  0.000   1  0.198   1  0.000   0.000 N  0.450      SignalP-noTM
TRINITY_DN27053_c0_g2::TRINITY_DN27053_c0_g2_i3::g.17::m.1  0.104   1  0.000   1  0.138   1  0.000   0.000 N  0.450      SignalP-noTM
TRINITY_DN27053_c0_g2::TRINITY_DN27053_c0_g2_i3::g.17::m.1  0.104   1  0.000   1  0.130   1  0.000   0.000 N  0.450      SignalP-noTM
TRINITY_DN27053_c0_g2::TRINITY_DN27053_c0_g2_i3::g.17::m.1  0.105   1  0.000   1  0.140   1  0.000   0.000 N  0.450      SignalP-noTM
TRINITY_DN27053_c0_g2::TRINITY_DN27053_c0_g2_i3::g.17::m.1  0.104   1  0.000   1  0.130   1  0.000   0.000 N  0.450      SignalP-noTM
TRINITY_DN27053_c0_g2::TRINITY_DN27053_c0_g2_i3::g.17::m.1  0.104   1  0.000   1  0.130   1  0.000   0.000 N  0.450      SignalP-noTM
TRINITY_DN27053_c0_g2::TRINITY_DN27053_c0_g2_i3::g.17::m.1  0.104   1  0.000   1  0.140   1  0.000   0.000 N  0.450      SignalP-noTM
TRINITY_DN27053_c0_g2::TRINITY_DN27053_c0_g2_i3::g.17::m.1  0.104   1  0.000   1  0.158   1  0.000   0.000 N  0.450      SignalP-noTM
TRINITY_DN27053_c0_g2::TRINITY_DN27053_c0_g2_i3::g.17::m.1  0.106   1  0.000   1  0.129   1  0.000   0.000 N  0.450      SignalP-noTM
TRINITY_DN27053_c0_g2::TRINITY_DN27053_c0_g2_i3::g.17::m.1  0.104   1  0.000   1  0.140   1  0.000   0.000 N  0.450      SignalP-noTM
TRINITY_DN27053_c0_g2::TRINITY_DN27053_c0_g2_i3::g.17::m.1  0.102   1  0.000   1  0.120   1  0.000   0.000 N  0.450      SignalP-noTM
TRINITY_DN27053_c0_g2::TRINITY_DN27053_c0_g2_i3::g.17::m.1  0.104   1  0.000   1  0.138   1  0.000   0.000 N  0.450      SignalP-noTM
TRINITY_DN27053_c0_g2::TRINITY_DN27053_c0_g2_i3::g.17::m.1  0.104   1  0.000   1  0.161   1  0.000   0.000 N  0.450      SignalP-noTM
TRINITY_DN27053_c0_g2::TRINITY_DN27053_c0_g2_i3::g.17::m.1!  0.104   1  0.000   1  0.130   1  0.000   0.000 N  0.450      SignalP-noTM
TRINITY_DN27053_c0_g2::TRINITY_DN27053_c0_g2_i3::g.17::m.1"  0.106   1  0.000   1  0.139   1  0.000   0.000 N  0.450      SignalP-noTM
TRINITY_DN27053_c0_g2::TRINITY_DN27053_c0_g2_i3::g.17::m.1#  0.106   1  0.000   1  0.129   1  0.000   0.000 N  0.450      SignalP-noTM
TRINITY_DN27053_c0_g2::TRINITY_DN27053_c0_g2_i3::g.17::m.1$  0.104   1  0.000   1  0.140   1  0.000   0.000 N  0.450      SignalP-noTM
TRINITY_DN27053_c0_g2::TRINITY_DN27053_c0_g2_i3::g.17::m.1%  0.103   1  0.000   1  0.110   1  0.000   0.000 N  0.450      SignalP-noTM
TRINITY_DN27053_c0_g2::TRINITY_DN27053_c0_g2_i3::g.17::m.1&  0.105   1  0.000   1  0.140   1  0.000   0.000 N  0.450      SignalP-noTM
TRINITY_DN27053_c0_g2::TRINITY_DN27053_c0_g2_i3::g.17::m.1'  0.104   1  0.000   1  0.140   1  0.000   0.000 N  0.450      SignalP-noTM
TRINITY_DN27053_c0_g2::TRINITY_DN27053_c0_g2_i3::g.17::m.1(  0.105   1  0.000   1  0.120   1  0.000   0.000 N  0.450      SignalP-noTM
TRINITY_DN27053_c0_g2::TRINITY_DN27053_c0_g2_i3::g.17::m.1)  0.104   1  0.000   1  0.130   1  0.000   0.000 N  0.450      SignalP-noTM
TRINITY_DN27053_c0_g2::TRINITY_DN27053_c0_g2_i3::g.17::m.1*  0.103   1  0.000   1  0.166   1  0.000   0.000 N  0.450      SignalP-noTM
TRINITY_DN27053_c0_g2::TRINITY_DN27053_c0_g2_i3::g.17::m.1+  0.105   1  0.000   1  0.140   1  0.000   0.000 N  0.450      SignalP-noTM
TRINITY_DN27053_c0_g2::TRINITY_DN27053_c0_g2_i3::g.17::m.1,  0.105   1  0.000   1  0.120   1  0.000   0.000 N  0.450      SignalP-noTM
TRINITY_DN27053_c0_g2::TRINITY_DN27053_c0_g2_i3::g.17::m.1-  0.104   1  0.000   1  0.146   1  0.000   0.000 N  0.450      SignalP-noTM
TRINITY_DN27053_c0_g2::TRINITY_DN27053_c0_g2_i3::g.17::m.1.  0.102   1  0.000   1  0.120   1  0.000   0.000 N  0.450      SignalP-noTM
TRINITY_DN27053_c0_g2::TRINITY_DN27053_c0_g2_i3::g.17::m.1/  0.105   1  0.000   1  0.140   1  0.000   0.000 N  0.450      SignalP-noTM
TRINITY_DN27053_c0_g2::TRINITY_DN27053_c0_g2_i3::g.17::m.10  0.104   1  0.000   1  0.158   1  0.000   0.000 N  0.450      SignalP-noTM
TRINITY_DN27053_c0_g2::TRINITY_DN27053_c0_g2_i3::g.17::m.11  0.104   1  0.000   1  0.146   1  0.000   0.000 N  0.450      SignalP-noTM
TRINITY_DN27053_c0_g2::TRINITY_DN27053_c0_g2_i3::g.17::m.12  0.103   1  0.000   1  0.145   1  0.000   0.000 N  0.450      SignalP-noTM
TRINITY_DN27053_c0_g2::TRINITY_DN27053_c0_g2_i3::g.17::m.13  0.104   1  0.000   1  0.140   1  0.000   0.000 N  0.450      SignalP-noTM
TRINITY_DN27053_c0_g2::TRINITY_DN27053_c0_g2_i3::g.17::m.14  0.104   1  0.000   1  0.158   1  0.000   0.000 N  0.450      SignalP-noTM
TRINITY_DN27053_c0_g2::TRINITY_DN27053_c0_g2_i3::g.17::m.15  0.105   1  0.000   1  0.140   1  0.000   0.000 N  0.450      SignalP-noTM
TRINITY_DN27053_c0_g2::TRINITY_DN27053_c0_g2_i3::g.17::m.16  0.104   1  0.000   1  0.161   1  0.000   0.000 N  0.450      SignalP-noTM
TRINITY_DN27053_c0_g2::TRINITY_DN27053_c0_g2_i3::g.17::m.17  0.101   1  0.000   1  0.220   1  0.000   0.000 N  0.450      SignalP-noTM
TRINITY_DN27053_c0_g2::TRINITY_DN27053_c0_g2_i3::g.17::m.18  0.102   2  0.000   1  0.220   1  0.000   0.000 N  0.450      SignalP-noTM
TRINITY_DN27053_c0_g2::TRINITY_DN27053_c0_g2_i3::g.17::m.19  0.102   2  0.000   1  0.220   1  0.000   0.000 N  0.450      SignalP-noTM
TRINITY_DN27053_c0_g2::TRINITY_DN27053_c0_g2_i3::g.17::m.1:  0.102   2  0.000   1  0.220   1  0.000   0.000 N  0.450      SignalP-noTM
TRINITY_DN27053_c0_g2::TRINITY_DN27053_c0_g2_i3::g.17::m.1;  0.103   5  0.000   1  0.220   1  0.000   0.000 N  0.450      SignalP-noTM
TRINITY_DN27053_c0_g2::TRINITY_DN27053_c0_g2_i3::g.17::m.1<  0.103   6  0.000   1  0.220   1  0.000   0.000 N  0.450      SignalP-noTM
TRINITY_DN27053_c0_g2::TRINITY_DN27053_c0_g2_i3::g.17::m.1=  0.103   6  0.000   1  0.220   1  0.000   0.000 N  0.450      SignalP-noTM
TRINITY_DN27053_c0_g2::TRINITY_DN27053_c0_g2_i3::g.17::m.1>  0.103   6  0.000   1  0.220   1  0.000   0.000 N  0.450      SignalP-noTM
TRINITY_DN27053_c0_g2::TRINITY_DN27053_c0_g2_i3::g.17::m.1?  0.103   6  0.000   1  0.220   1  0.000   0.000 N  0.450      SignalP-noTM
TRINITY_DN27053_c0_g2::TRINITY_DN27053_c0_g2_i3::g.17::m.1@  0.103   6  0.000   1  0.220   1  0.000   0.000 N  0.450      SignalP-noTM
TRINITY_DN27053_c0_g2::TRINITY_DN27053_c0_g2_i3::g.17::m.1A  0.103   6  0.133  11  0.220   1  0.139   0.136 N  0.450      SignalP-noTM
TRINITY_DN27053_c0_g2::TRINITY_DN27053_c0_g2_i3::g.17::m.1B  0.103   6  0.135  12  0.220   1  0.134   0.134 N  0.450      SignalP-noTM
TRINITY_DN27053_c0_g2::TRINITY_DN27053_c0_g2_i3::g.17::m.1C  0.103   6  0.135  12  0.220   1  0.134   0.134 N  0.450      SignalP-noTM
TRINITY_DN27053_c0_g2::TRINITY_DN27053_c0_g2_i3::g.17::m.1D  0.103   6  0.135  12  0.220   1  0.134   0.134 N  0.450      SignalP-noTM
TRINITY_DN27053_c0_g2::TRINITY_DN27053_c0_g2_i3::g.17::m.1E  0.103   6  0.135  12  0.220   1  0.134   0.134 N  0.450      SignalP-noTM
TRINITY_DN27053_c0_g2::TRINITY_DN27053_c0_g2_i3::g.17::m.1F  0.103   6  0.135  12  0.220   1  0.134   0.134 N  0.450      SignalP-noTM
TRINITY_DN28724_c0_g1::TRINITY_DN28724_c0_g1_i1::g.18::m.1  0.104   1  0.000   1  0.130   1  0.000   0.000 N  0.450      SignalP-noTM
TRINITY_DN28724_c0_g1::TRINITY_DN28724_c0_g1_i1::g.18::m.1  0.104   1  0.000   1  0.140   1  0.000   0.000 N  0.450      SignalP-noTM
TRINITY_DN28724_c0_g1::TRINITY_DN28724_c0_g1_i1::g.18::m.1  0.104   1  0.000   1  0.140   1  0.000   0.000 N  0.450      SignalP-noTM
TRINITY_DN28724_c0_g1::TRINITY_DN28724_c0_g1_i1::g.18::m.1  0.104   1  0.000   1  0.140   1  0.000   0.000 N  0.450      SignalP-noTM
TRINITY_DN28724_c0_g1::TRINITY_DN28724_c0_g1_i1::g.18::m.1  0.104   1  0.000   1  0.140   1  0.000   0.000 N  0.450      SignalP-noTM
TRINITY_DN28724_c0_g1::TRINITY_DN28724_c0_g1_i1::g.18::m.1  0.104   1  0.000   1  0.161   1  0.000   0.000 N  0.450      SignalP-noTM
TRINITY_DN28724_c0_g1::TRINITY_DN28724_c0_g1_i1::g.18::m.1  0.106   1  0.000   1  0.139   1  0.000   0.000 N  0.450      SignalP-noTM
TRINITY_DN28724_c0_g1::TRINITY_DN28724_c0_g1_i1::g.18::m.1  0.104   1  0.000   1  0.159   1  0.000   0.000 N  0.450      SignalP-noTM
TRINITY_DN28724_c0_g1::TRINITY_DN28724_c0_g1_i1::g.18::m.1  0.104   1  0.000   1  0.130   1  0.000   0.000 N  0.450      SignalP-noTM
                           0.000   1  0.000   1  0.000   1  0.000   0.000 N  0.500      SignalP-TM
TRINITY_DN28724_c0_g1::TRINITY_DN28724_c0_g1_i1::g.18::m.1  0.000   1  0.000   1  0.000   1  0.000   0.000 N  0.450      SignalP-noTM
0.130157                   0.000   1  0.000   1  0.000   1  0.000   0.000 N  0.450      SignalP-noTM
TRINITY_DN28724_c0_g1::TRINITY_DN28724_c0_g1_i1::g.18::m.1  0.104   1  0.000   1  0.138   1  0.000   0.000 N  0.450      SignalP-noTM
TRINITY_DN28724_c0_g1::TRINITY_DN28724_c0_g1_i1::g.18::m.1  0.104   1  0.000   1  0.140   1  0.000   0.000 N  0.450      SignalP-noTM
TRINITY_DN28724_c0_g1::TRINITY_DN28724_c0_g1_i1::g.18::m.1  0.103   1  0.000   1  0.110   1  0.000   0.000 N  0.450      SignalP-noTM
TRINITY_DN28724_c0_g1::TRINITY_DN28724_c0_g1_i1::g.18::m.1  0.104   1  0.000   1  0.130   1  0.000   0.000 N  0.450      SignalP-noTM
TRINITY_DN28724_c0_g1::TRINITY_DN28724_c0_g1_i1::g.18::m.1  0.104   1  0.000   1  0.158   1  0.000   0.000 N  0.450      SignalP-noTM
TRINITY_DN28724_c0_g1::TRINITY_DN28724_c0_g1_i1::g.18::m.1  0.103   1  0.000   1  0.110   1  0.000   0.000 N  0.450      SignalP-noTM
TRINITY_DN28724_c0_g1::TRINITY_DN28724_c0_g1_i1::g.18::m.1  0.104   1  0.000   1  0.130   1  0.000   0.000 N  0.450      SignalP-noTM
TRINITY_DN28724_c0_g1::TRINITY_DN28724_c0_g1_i1::g.18::m.1  0.104   1  0.000   1  0.146   1  0.000   0.000 N  0.450      SignalP-noTM
TRINITY_DN28724_c0_g1::TRINITY_DN28724_c0_g1_i1::g.18::m.1  0.104   1  0.000   1  0.140   1  0.000   0.000 N  0.450      SignalP-noTM
TRINITY_DN28724_c0_g1::TRINITY_DN28724_c0_g1_i1::g.18::m.1  0.104   1  0.000   1  0.138   1  0.000   0.000 N  0.450      SignalP-noTM
TRINITY_DN28724_c0_g1::TRINITY_DN28724_c0_g1_i1::g.18::m.1  0.104   1  0.000   1  0.159   1  0.000   0.000 N  0.450      SignalP-noTM
TRINITY_DN28724_c0_g1::TRINITY_DN28724_c0_g1_i1::g.18::m.1  0.104   1  0.000   1  0.159   1  0.000   0.000 N  0.450      SignalP-noTM
TRINITY_DN28724_c0_g1::TRINITY_DN28724_c0_g1_i1::g.18::m.1  0.104   1  0.000   1  0.130   1  0.000   0.000 N  0.450      SignalP-noTM
TRINITY_DN28724_c0_g1::TRINITY_DN28724_c0_g1_i1::g.18::m.1  0.101   1  0.000   1  0.198   1  0.000   0.000 N  0.450      SignalP-noTM
TRINITY_DN28724_c0_g1::TRINITY_DN28724_c0_g1_i1::g.18::m.1  0.104   1  0.000   1  0.159   1  0.000   0.000 N  0.450      SignalP-noTM
TRINITY_DN28724_c0_g1::TRINITY_DN28724_c0_g1_i1::g.18::m.1  0.104   1  0.000   1  0.158   1  0.000   0.000 N  0.450      SignalP-noTM
TRINITY_DN28724_c0_g1::TRINITY_DN28724_c0_g1_i1::g.18::m.1  0.103   1  0.000   1  0.110   1  0.000   0.000 N  0.450      SignalP-noTM
TRINITY_DN28724_c0_g1::TRINITY_DN28724_c0_g1_i1::g.18::m.1  0.106   1  0.000   1  0.129   1  0.000   0.000 N  0.450      SignalP-noTM
TRINITY_DN28724_c0_g1::TRINITY_DN28724_c0_g1_i1::g.18::m.1  0.105   1  0.000   1  0.140   1  0.000   0.000 N  0.450      SignalP-noTM
TRINITY_DN28724_c0_g1::TRINITY_DN28724_c0_g1_i1::g.18::m.1  0.104   1  0.000   1  0.140   1  0.000   0.000 N  0.450      SignalP-noTM
TRINITY_DN28724_c0_g1::TRINITY_DN28724_c0_g1_i1::g.18::m.1  0.105   1  0.000   1  0.120   1  0.000   0.000 N  0.450      SignalP-noTM
TRINITY_DN28724_c0_g1::TRINITY_DN28724_c0_g1_i1::g.18::m.1!  0.105   1  0.000   1  0.120   1  0.000   0.000 N  0.450      SignalP-noTM
TRINITY_DN28724_c0_g1::TRINITY_DN28724_c0_g1_i1::g.18::m.1"  0.104   1  0.000   1  0.161   1  0.000   0.000 N  0.450      SignalP-noTM
TRINITY_DN28724_c0_g1::TRINITY_DN28724_c0_g1_i1::g.18::m.1#  0.104   1  0.000   1  0.161   1  0.000   0.000 N  0.450      SignalP-noTM
TRINITY_DN28724_c0_g1::TRINITY_DN28724_c0_g1_i1::g.18::m.1$  0.104   1  0.000   1  0.140   1  0.000   0.000 N  0.450      SignalP-noTM
TRINITY_DN28724_c0_g1::TRINITY_DN28724_c0_g1_i1::g.18::m.1%  0.103   1  0.000   1  0.145   1  0.000   0.000 N  0.450      SignalP-noTM
TRINITY_DN28724_c0_g1::TRINITY_DN28724_c0_g1_i1::g.18::m.1&  0.104   1  0.000   1  0.131   1  0.000   0.000 N  0.450      SignalP-noTM
TRINITY_DN28724_c0_g1::TRINITY_DN28724_c0_g1_i1::g.18::m.1'  0.104   1  0.000   1  0.131   1  0.000   0.000 N  0.450      SignalP-noTM
TRINITY_DN28724_c0_g1::TRINITY_DN28724_c0_g1_i1::g.18::m.1(  0.106   1  0.000   1  0.129   1  0.000   0.000 N  0.450      SignalP-noTM
TRINITY_DN28724_c0_g1::TRINITY_DN28724_c0_g1_i1::g.18::m.1)  0.104   1  0.000   1  0.140   1  0.000   0.000 N  0.450      SignalP-noTM
TRINITY_DN28724_c0_g1::TRINITY_DN28724_c0_g1_i1::g.18::m.1*  0.104   1  0.000   1  0.158   1  0.000   0.000 N  0.450      SignalP-noTM
TRINITY_DN28724_c0_g1::TRINITY_DN28724_c0_g1_i1::g.18::m.1+  0.104   1  0.000   1  0.140   1  0.000   0.000 N  0.450      SignalP-noTM
TRINITY_DN28724_c0_g1::TRINITY_DN28724_c0_g1_i1::g.18::m.1,  0.104   1  0.000   1  0.130   1  0.000   0.000 N  0.450      SignalP-noTM
TRINITY_DN28724_c0_g1::TRINITY_DN28724_c0_g1_i1::g.18::m.1-  0.105   1  0.000   1  0.120   1  0.000   0.000 N  0.450      SignalP-noTM
TRINITY_DN28724_c0_g1::TRINITY_DN28724_c0_g1_i1::g.18::m.1.  0.104   1  0.000   1  0.140   1  0.000   0.000 N  0.450      SignalP-noTM
TRINITY_DN28724_c0_g1::TRINITY_DN28724_c0_g1_i1::g.18::m.1/  0.104   1  0.000   1  0.158   1  0.000   0.000 N  0.450      SignalP-noTM
TRINITY_DN28724_c0_g1::TRINITY_DN28724_c0_g1_i1::g.18::m.10  0.103   1  0.000   1  0.145   1  0.000   0.000 N  0.450      SignalP-noTM
TRINITY_DN28724_c0_g1::TRINITY_DN28724_c0_g1_i1::g.18::m.11  0.104   1  0.000   1  0.140   1  0.000   0.000 N  0.450      SignalP-noTM
TRINITY_DN28724_c0_g1::TRINITY_DN28724_c0_g1_i1::g.18::m.12  0.104   1  0.000   1  0.130   1  0.000   0.000 N  0.450      SignalP-noTM
TRINITY_DN28724_c0_g1::TRINITY_DN28724_c0_g1_i1::g.18::m.13  0.104   1  0.000   1  0.140   1  0.000   0.000 N  0.450      SignalP-noTM
TRINITY_DN28724_c0_g1::TRINITY_DN28724_c0_g1_i1::g.18::m.14  0.105   1  0.000   1  0.120   1  0.000   0.000 N  0.450      SignalP-noTM
TRINITY_DN28724_c0_g1::TRINITY_DN28724_c0_g1_i1::g.18::m.15  0.104   1  0.000   1  0.140   1  0.000   0.000 N  0.450      SignalP-noTM
TRINITY_DN28724_c0_g1::TRINITY_DN28724_c0_g1_i1::g.18::m.16  0.104   1  0.000   1  0.138   1  0.000   0.000 N  0.450      SignalP-noTM
TRINITY_DN28724_c0_g1::TRINITY_DN28724_c0_g1_i1::g.18::m.17  0.104   1  0.000   1  0.158   1  0.000   0.000 N  0.450      SignalP-noTM
TRINITY_DN28724_c0_g1::TRINITY_DN28724_c0_g1_i1::g.18::m.18  0.102   1  0.000   1  0.136   1  0.000   0.000 N  0.450      SignalP-noTM
TRINITY_DN28724_c0_g1::TRINITY_DN28724_c0_g1_i1::g.18::m.19  0.103   2  0.000   1  0.136   1  0.000   0.000 N  0.450      SignalP-noTM
TRINITY_DN28724_c0_g1::TRINITY_DN28724_c0_g1_i1::g.18::m.1:  0.103   2  0.000   1  0.136   1  0.000   0.000 N  0.450      SignalP-noTM
TRINITY_DN28724_c0_g1::TRINITY_DN28724_c0_g1_i1::g.18::m.1;  0.104   4  0.000   1  0.136   1  0.000   0.000 N  0.450      SignalP-noTM
TRINITY_DN28724_c0_g1::TRINITY_DN28724_c0_g1_i1::g.18::m.1<  0.104   4  0.000   1  0.136   1  0.000   0.000 N  0.450      SignalP-noTM
TRINITY_DN28724_c0_g1::TRINITY_DN28724_c0_g1_i1::g.18::m.1=  0.104   4  0.000   1  0.136   1  0.000   0.000 N  0.450      SignalP-noTM
TRINITY_DN28724_c0_g1::TRINITY_DN28724_c0_g1_i1::g.18::m.1>  0.104   4  0.000   1  0.136   1  0.000   0.000 N  0.450      SignalP-noTM
TRINITY_DN28724_c0_g1::TRINITY_DN28724_c0_g1_i1::g.18::m.1?  0.104   4  0.000   1  0.136   1  0.000   0.000 N  0.450      SignalP-noTM
TRINITY_DN28724_c0_g1::TRINITY_DN28724_c0_g1_i1::g.18::m.1@  0.104   4  0.000   1  0.136   1  0.000   0.000 N  0.450      SignalP-noTM
TRINITY_DN28724_c0_g1::TRINITY_DN28724_c0_g1_i1::g.18::m.1A  0.104   4  0.000   1  0.136   1  0.000   0.000 N  0.450      SignalP-noTM
TRINITY_DN28724_c0_g1::TRINITY_DN28724_c0_g1_i1::g.18::m.1B  0.104   4  0.114  11  0.136   1  0.117   0.116 N  0.450      SignalP-noTM
TRINITY_DN28724_c0_g1::TRINITY_DN28724_c0_g1_i1::g.18::m.1C  0.105  12  0.115  12  0.136   1  0.116   0.115 N  0.450      SignalP-noTM
TRINITY_DN28724_c0_g1::TRINITY_DN28724_c0_g1_i1::g.18::m.1D  0.105  12  0.115  12  0.136   1  0.116   0.115 N  0.450      SignalP-noTM
TRINITY_DN28724_c0_g1::TRINITY_DN28724_c0_g1_i1::g.18::m.1E  0.105  12  0.115  12  0.136   1  0.116   0.115 N  0.450      SignalP-noTM
TRINITY_DN28724_c0_g1::TRINITY_DN28724_c0_g1_i1::g.18::m.1F  0.108  15  0.115  12  0.136   1  0.116   0.115 N  0.450      SignalP-noTM
TRINITY_DN28724_c0_g1::TRINITY_DN28724_c0_g1_i2::g.19::m.1  0.104   1  0.000   1  0.130   1  0.000   0.000 N  0.450      SignalP-noTM
TRINITY_DN28724_c0_g1::TRINITY_DN28724_c0_g1_i2::g.19::m.1  0.104   1  0.000   1  0.140   1  0.000   0.000 N  0.450      SignalP-noTM
TRINITY_DN28724_c0_g1::TRINITY_DN28724_c0_g1_i2::g.19::m.1  0.104   1  0.000   1  0.140   1  0.000   0.000 N  0.450      SignalP-noTM
TRINITY_DN28724_c0_g1::TRINITY_DN28724_c0_g1_i2::g.19::m.1  0.104   1  0.000   1  0.140   1  0.000   0.000 N  0.450      SignalP-noTM
TRINITY_DN28724_c0_g1::TRINITY_DN28724_c0_g1_i2::g.19::m.1  0.104   1  0.000   1  0.140   1  0.000   0.000 N  0.450      SignalP-noTM
TRINITY_DN28724_c0_g1::TRINITY_DN28724_c0_g1_i2::g.19::m.1  0.104   1  0.000   1  0.161   1  0.000   0.000 N  0.450      SignalP-noTM
TRINITY_DN28724_c0_g1::TRINITY_DN28724_c0_g1_i2::g.19::m.1  0.106   1  0.000   1  0.139   1  0.000   0.000 N  0.450      SignalP-noTM
TRINITY_DN28724_c0_g1::TRINITY_DN28724_c0_g1_i2::g.19::m.1  0.104   1  0.000   1  0.159   1  0.000   0.000 N  0.450      SignalP-noTM
TRINITY_DN28724_c0_g1::TRINITY_DN28724_c0_g1_i2::g.19::m.1  0.104   1  0.000   1  0.130   1  0.000   0.000 N  0.450      SignalP-noTM
                           0.000   1  0.000   1  0.000   1  0.000   0.000 N  0.500      SignalP-TM
TRINITY_DN28724_c0_g1::TRINITY_DN28724_c0_g1_i2::g.19::m.1  0.000   1  0.000   1  0.000   1  0.000   0.000 N  0.450      SignalP-noTM
0.130157                   0.000   1  0.000   1  0.000   1  0.000   0.000 N  0.450      SignalP-noTM
TRINITY_DN28724_c0_g1::TRINITY_DN28724_c0_g1_i2::g.19::m.1  0.104   1  0.000   1  0.138   1  0.000   0.000 N  0.450      SignalP-noTM
TRINITY_DN28724_c0_g1::TRINITY_DN28724_c0_g1_i2::g.19::m.1  0.104   1  0.000   1  0.140   1  0.000   0.000 N  0.450      SignalP-noTM
TRINITY_DN28724_c0_g1::TRINITY_DN28724_c0_g1_i2::g.19::m.1  0.103   1  0.000   1  0.110   1  0.000   0.000 N  0.450      SignalP-noTM
TRINITY_DN28724_c0_g1::TRINITY_DN28724_c0_g1_i2::g.19::m.1  0.104   1  0.000   1  0.130   1  0.000   0.000 N  0.450      SignalP-noTM
TRINITY_DN28724_c0_g1::TRINITY_DN28724_c0_g1_i2::g.19::m.1  0.104   1  0.000   1  0.158   1  0.000   0.000 N  0.450      SignalP-noTM
TRINITY_DN28724_c0_g1::TRINITY_DN28724_c0_g1_i2::g.19::m.1  0.103   1  0.000   1  0.110   1  0.000   0.000 N  0.450      SignalP-noTM
TRINITY_DN28724_c0_g1::TRINITY_DN28724_c0_g1_i2::g.19::m.1  0.104   1  0.000   1  0.130   1  0.000   0.000 N  0.450      SignalP-noTM
TRINITY_DN28724_c0_g1::TRINITY_DN28724_c0_g1_i2::g.19::m.1  0.104   1  0.000   1  0.146   1  0.000   0.000 N  0.450      SignalP-noTM
TRINITY_DN28724_c0_g1::TRINITY_DN28724_c0_g1_i2::g.19::m.1  0.104   1  0.000   1  0.140   1  0.000   0.000 N  0.450      SignalP-noTM
TRINITY_DN28724_c0_g1::TRINITY_DN28724_c0_g1_i2::g.19::m.1  0.104   1  0.000   1  0.138   1  0.000   0.000 N  0.450      SignalP-noTM
TRINITY_DN28724_c0_g1::TRINITY_DN28724_c0_g1_i2::g.19::m.1  0.104   1  0.000   1  0.159   1  0.000   0.000 N  0.450      SignalP-noTM
TRINITY_DN28724_c0_g1::TRINITY_DN28724_c0_g1_i2::g.19::m.1  0.104   1  0.000   1  0.159   1  0.000   0.000 N  0.450      SignalP-noTM
TRINITY_DN28724_c0_g1::TRINITY_DN28724_c0_g1_i2::g.19::m.1  0.104   1  0.000   1  0.130   1  0.000   0.000 N  0.450      SignalP-noTM
TRINITY_DN28724_c0_g1::TRINITY_DN28724_c0_g1_i2::g.19::m.1  0.101   1  0.000   1  0.198   1  0.000   0.000 N  0.450      SignalP-noTM
TRINITY_DN28724_c0_g1::TRINITY_DN28724_c0_g1_i2::g.19::m.1  0.104   1  0.000   1  0.159   1  0.000   0.000 N  0.450      SignalP-noTM
TRINITY_DN28724_c0_g1::TRINITY_DN28724_c0_g1_i2::g.19::m.1  0.104   1  0.000   1  0.158   1  0.000   0.000 N  0.450      SignalP-noTM
TRINITY_DN28724_c0_g1::TRINITY_DN28724_c0_g1_i2::g.19::m.1  0.103   1  0.000   1  0.110   1  0.000   0.000 N  0.450      SignalP-noTM
TRINITY_DN28724_c0_g1::TRINITY_DN28724_c0_g1_i2::g.19::m.1  0.106   1  0.000   1  0.129   1  0.000   0.000 N  0.450      SignalP-noTM
TRINITY_DN28724_c0_g1::TRINITY_DN28724_c0_g1_i2::g.19::m.1  0.105   1  0.000   1  0.140   1  0.000   0.000 N  0.450      SignalP-noTM
TRINITY_DN28724_c0_g1::TRINITY_DN28724_c0_g1_i2::g.19::m.1  0.104   1  0.000   1  0.140   1  0.000   0.000 N  0.450      SignalP-noTM
TRINITY_DN28724_c0_g1::TRINITY_DN28724_c0_g1_i2::g.19::m.1  0.105   1  0.000   1  0.120   1  0.000   0.000 N  0.450      SignalP-noTM
TRINITY_DN28724_c0_g1::TRINITY_DN28724_c0_g1_i2::g.19::m.1!  0.105   1  0.000   1  0.120   1  0.000   0.000 N  0.450      SignalP-noTM
TRINITY_DN28724_c0_g1::TRINITY_DN28724_c0_g1_i2::g.19::m.1"  0.104   1  0.000   1  0.161   1  0.000   0.000 N  0.450      SignalP-noTM
TRINITY_DN28724_c0_g1::TRINITY_DN28724_c0_g1_i2::g.19::m.1#  0.104   1  0.000   1  0.161   1  0.000   0.000 N  0.450      SignalP-noTM
TRINITY_DN28724_c0_g1::TRINITY_DN28724_c0_g1_i2::g.19::m.1$  0.104   1  0.000   1  0.140   1  0.000   0.000 N  0.450      SignalP-noTM
TRINITY_DN28724_c0_g1::TRINITY_DN28724_c0_g1_i2::g.19::m.1%  0.103   1  0.000   1  0.145   1  0.000   0.000 N  0.450      SignalP-noTM
TRINITY_DN28724_c0_g1::TRINITY_DN28724_c0_g1_i2::g.19::m.1&  0.104   1  0.000   1  0.131   1  0.000   0.000 N  0.450      SignalP-noTM
TRINITY_DN28724_c0_g1::TRINITY_DN28724_c0_g1_i2::g.19::m.1'  0.104   1  0.000   1  0.131   1  0.000   0.000 N  0.450      SignalP-noTM
TRINITY_DN28724_c0_g1::TRINITY_DN28724_c0_g1_i2::g.19::m.1(  0.106   1  0.000   1  0.129   1  0.000   0.000 N  0.450      SignalP-noTM
TRINITY_DN28724_c0_g1::TRINITY_DN28724_c0_g1_i2::g.19::m.1)  0.104   1  0.000   1  0.140   1  0.000   0.000 N  0.450      SignalP-noTM
TRINITY_DN28724_c0_g1::TRINITY_DN28724_c0_g1_i2::g.19::m.1*  0.104   1  0.000   1  0.158   1  0.000   0.000 N  0.450      SignalP-noTM
TRINITY_DN28724_c0_g1::TRINITY_DN28724_c0_g1_i2::g.19::m.1+  0.104   1  0.000   1  0.140   1  0.000   0.000 N  0.450      SignalP-noTM
TRINITY_DN28724_c0_g1::TRINITY_DN28724_c0_g1_i2::g.19::m.1,  0.104   1  0.000   1  0.130   1  0.000   0.000 N  0.450      SignalP-noTM
TRINITY_DN28724_c0_g1::TRINITY_DN28724_c0_g1_i2::g.19::m.1-  0.105   1  0.000   1  0.120   1  0.000   0.000 N  0.450      SignalP-noTM
TRINITY_DN28724_c0_g1::TRINITY_DN28724_c0_g1_i2::g.19::m.1.  0.104   1  0.000   1  0.140   1  0.000   0.000 N  0.450      SignalP-noTM
TRINITY_DN28724_c0_g1::TRINITY_DN28724_c0_g1_i2::g.19::m.1/  0.104   1  0.000   1  0.158   1  0.000   0.000 N  0.450      SignalP-noTM
TRINITY_DN28724_c0_g1::TRINITY_DN28724_c0_g1_i2::g.19::m.10  0.103   1  0.000   1  0.145   1  0.000   0.000 N  0.450      SignalP-noTM
TRINITY_DN28724_c0_g1::TRINITY_DN28724_c0_g1_i2::g.19::m.11  0.104   1  0.000   1  0.140   1  0.000   0.000 N  0.450      SignalP-noTM
TRINITY_DN28724_c0_g1::TRINITY_DN28724_c0_g1_i2::g.19::m.12  0.104   1  0.000   1  0.130   1  0.000   0.000 N  0.450      SignalP-noTM
TRINITY_DN28724_c0_g1::TRINITY_DN28724_c0_g1_i2::g.19::m.13  0.104   1  0.000   1  0.140   1  0.000   0.000 N  0.450      SignalP-noTM
TRINITY_DN28724_c0_g1::TRINITY_DN28724_c0_g1_i2::g.19::m.14  0.105   1  0.000   1  0.120   1  0.000   0.000 N  0.450      SignalP-noTM
TRINITY_DN28724_c0_g1::TRINITY_DN28724_c0_g1_i2::g.19::m.15  0.104   1  0.000   1  0.140   1  0.000   0.000 N  0.450      SignalP-noTM
TRINITY_DN28724_c0_g1::TRINITY_DN28724_c0_g1_i2::g.19::m.16  0.104   1  0.000   1  0.138   1  0.000   0.000 N  0.450      SignalP-noTM
TRINITY_DN28724_c0_g1::TRINITY_DN28724_c0_g1_i2::g.19::m.17  0.104   1  0.000   1  0.158   1  0.000   0.000 N  0.450      SignalP-noTM
TRINITY_DN28724_c0_g1::TRINITY_DN28724_c0_g1_i2::g.19::m.18  0.104   1  0.000   1  0.146   1  0.000   0.000 N  0.450      SignalP-noTM
TRINITY_DN28724_c0_g1::TRINITY_DN28724_c0_g1_i2::g.19::m.19  0.103   1  0.000   1  0.131   1  0.000   0.000 N  0.450      SignalP-noTM
TRINITY_DN28724_c0_g1::TRINITY_DN28724_c0_g1_i2::g.19::m.1:  0.103   1  0.000   1  0.131   1  0.000   0.000 N  0.450      SignalP-noTM
TRINITY_DN28724_c0_g1::TRINITY_DN28724_c0_g1_i2::g.19::m.1;  0.103   3  0.000   1  0.131   1  0.000   0.000 N  0.450      SignalP-noTM
TRINITY_DN28724_c0_g1::TRINITY_DN28724_c0_g1_i2::g.19::m.1<  0.103   3  0.000   1  0.132   4  0.000   0.000 N  0.450      SignalP-noTM
TRINITY_DN28724_c0_g1::TRINITY_DN28724_c0_g1_i2::g.19::m.1=  0.103   3  0.000   1  0.132   4  0.000   0.000 N  0.450      SignalP-noTM
TRINITY_DN28724_c0_g1::TRINITY_DN28724_c0_g1_i2::g.19::m.1>  0.103   3  0.000   1  0.132   4  0.000   0.000 N  0.450      SignalP-noTM
TRINITY_DN28724_c0_g1::TRINITY_DN28724_c0_g1_i2::g.19::m.1?  0.103   3  0.000   1  0.132   4  0.000   0.000 N  0.450      SignalP-noTM
TRINITY_DN28724_c0_g1::TRINITY_DN28724_c0_g1_i2::g.19::m.1@  0.103   3  0.000   1  0.132   4  0.000   0.000 N  0.450      SignalP-noTM
TRINITY_DN28724_c0_g1::TRINITY_DN28724_c0_g1_i2::g.19::m.1A  0.103   3  0.000   1  0.132   4  0.000   0.000 N  0.450      SignalP-noTM
TRINITY_DN28724_c0_g1::TRINITY_DN28724_c0_g1_i2::g.19::m.1B  0.103   3  0.000   1  0.132   4  0.000   0.000 N  0.450      SignalP-noTM
TRINITY_DN28724_c0_g1::TRINITY_DN28724_c0_g1_i2::g.19::m.1C  0.104  11  0.114  11  0.132   4  0.119   0.117 N  0.450      SignalP-noTM
TRINITY_DN28724_c0_g1::TRINITY_DN28724_c0_g1_i2::g.19::m.1D  0.104  11  0.114  11  0.132   4  0.119   0.117 N  0.450      SignalP-noTM
TRINITY_DN28724_c0_g1::TRINITY_DN28724_c0_g1_i2::g.19::m.1E  0.104  11  0.114  11  0.132   4  0.119   0.117 N  0.450      SignalP-noTM
TRINITY_DN28724_c0_g1::TRINITY_DN28724_c0_g1_i2::g.19::m.1F  0.107  14  0.114  11  0.132   4  0.119   0.117 N  0.450      SignalP-noTM
TRINITY_DN28724_c0_g1::TRINITY_DN28724_c0_g1_i2::g.20::m.2  0.105   1  0.000   1  0.140   1  0.000   0.000 N  0.450      SignalP-noTM
TRINITY_DN28724_c0_g1::TRINITY_DN28724_c0_g1_i2::g.20::m.2  0.104   1  0.000   1  0.138   1  0.000   0.000 N  0.450      SignalP-noTM
TRINITY_DN28724_c0_g1::TRINITY_DN28724_c0_g1_i2::g.20::m.2  0.104   1  0.000   1  0.158   1  0.000   0.000 N  0.450      SignalP-noTM
TRINITY_DN28724_c0_g1::TRINITY_DN28724_c0_g1_i2::g.20::m.2  0.104   1  0.000   1  0.161   1  0.000   0.000 N  0.450      SignalP-noTM
TRINITY_DN28724_c0_g1::TRINITY_DN28724_c0_g1_i2::g.20::m.2  0.106   1  0.000   1  0.139   1  0.000   0.000 N  0.450      SignalP-noTM
TRINITY_DN28724_c0_g1::TRINITY_DN28724_c0_g1_i2::g.20::m.2  0.103   1  0.000   1  0.198   1  0.000   0.000 N  0.450      SignalP-noTM
TRINITY_DN28724_c0_g1::TRINITY_DN28724_c0_g1_i2::g.20::m.2  0.103   1  0.000   1  0.145   1  0.000   0.000 N  0.450      SignalP-noTM
TRINITY_DN28724_c0_g1::TRINITY_DN28724_c0_g1_i2::g.20::m.2  0.103   1  0.000   1  0.145   1  0.000   0.000 N  0.450      SignalP-noTM
TRINITY_DN28724_c0_g1::TRINITY_DN28724_c0_g1_i2::g.20::m.2  0.105   1  0.000   1  0.140   1  0.000   0.000 N  0.450      SignalP-noTM
                           0.000   1  0.000   1  0.000   1  0.000   0.000 N  0.500      SignalP-TM
TRINITY_DN28724_c0_g1::TRINITY_DN28724_c0_g1_i2::g.20::m.2  0.000   1  0.000   1  0.000   1  0.000   0.000 N  0.450      SignalP-noTM
0.120666                   0.000   1  0.000   1  0.000   1  0.000   0.000 N  0.450      SignalP-noTM
TRINITY_DN28724_c0_g1::TRINITY_DN28724_c0_g1_i2::g.20::m.2  0.104   1  0.000   1  0.138   1  0.000   0.000 N  0.450      SignalP-noTM
TRINITY_DN28724_c0_g1::TRINITY_DN28724_c0_g1_i2::g.20::m.2  0.103   1  0.000   1  0.198   1  0.000   0.000 N  0.450      SignalP-noTM
TRINITY_DN28724_c0_g1::TRINITY_DN28724_c0_g1_i2::g.20::m.2  0.104   1  0.000   1  0.161   1  0.000   0.000 N  0.450      SignalP-noTM
TRINITY_DN28724_c0_g1::TRINITY_DN28724_c0_g1_i2::g.20::m.2  0.104   1  0.000   1  0.130   1  0.000   0.000 N  0.450      SignalP-noTM
TRINITY_DN28724_c0_g1::TRINITY_DN28724_c0_g1_i2::g.20::m.2  0.104   1  0.000   1  0.158   1  0.000   0.000 N  0.450      SignalP-noTM
TRINITY_DN28724_c0_g1::TRINITY_DN28724_c0_g1_i2::g.20::m.2  0.106   1  0.000   1  0.129   1  0.000   0.000 N  0.450      SignalP-noTM
TRINITY_DN28724_c0_g1::TRINITY_DN28724_c0_g1_i2::g.20::m.2  0.103   1  0.000   1  0.198   1  0.000   0.000 N  0.450      SignalP-noTM
TRINITY_DN28724_c0_g1::TRINITY_DN28724_c0_g1_i2::g.20::m.2  0.102   1  0.000   1  0.120   1  0.000   0.000 N  0.450      SignalP-noTM
TRINITY_DN28724_c0_g1::TRINITY_DN28724_c0_g1_i2::g.20::m.2  0.103   1  0.000   1  0.145   1  0.000   0.000 N  0.450      SignalP-noTM
TRINITY_DN28724_c0_g1::TRINITY_DN28724_c0_g1_i2::g.20::m.2  0.104   1  0.000   1  0.161   1  0.000   0.000 N  0.450      SignalP-noTM
TRINITY_DN28724_c0_g1::TRINITY_DN28724_c0_g1_i2::g.20::m.2  0.104   1  0.000   1  0.138   1  0.000   0.000 N  0.450      SignalP-noTM
TRINITY_DN28724_c0_g1::TRINITY_DN28724_c0_g1_i2::g.20::m.2  0.104   1  0.000   1  0.130   1  0.000   0.000 N  0.450      SignalP-noTM
TRINITY_DN28724_c0_g1::TRINITY_DN28724_c0_g1_i2::g.20::m.2  0.104   1  0.000   1  0.159   1  0.000   0.000 N  0.450      SignalP-noTM
TRINITY_DN28724_c0_g1::TRINITY_DN28724_c0_g1_i2::g.20::m.2  0.103   1  0.000   1  0.198   1  0.000   0.000 N  0.450      SignalP-noTM
TRINITY_DN28724_c0_g1::TRINITY_DN28724_c0_g1_i2::g.20::m.2  0.102   1  0.000   1  0.120   1  0.000   0.000 N  0.450      SignalP-noTM
TRINITY_DN28724_c0_g1::TRINITY_DN28724_c0_g1_i2::g.20::m.2  0.104   1  0.000   1  0.130   1  0.000   0.000 N  0.450      SignalP-noTM
TRINITY_DN28724_c0_g1::TRINITY_DN28724_c0_g1_i2::g.20::m.2  0.104   1  0.000   1  0.140   1  0.000   0.000 N  0.450      SignalP-noTM
TRINITY_DN28724_c0_g1::TRINITY_DN28724_c0_g1_i2::g.20::m.2  0.104   1  0.000   1  0.131   1  0.000   0.000 N  0.450      SignalP-noTM
TRINITY_DN28724_c0_g1::TRINITY_DN28724_c0_g1_i2::g.20::m.2  0.104   1  0.000   1  0.158   1  0.000   0.000 N  0.450      SignalP-noTM
TRINITY_DN28724_c0_g1::TRINITY_DN28724_c0_g1_i2::g.20::m.2  0.104   1  0.000   1  0.121   1  0.000   0.000 N  0.450      SignalP-noTM
TRINITY_DN28724_c0_g1::TRINITY_DN28724_c0_g1_i2::g.20::m.2  0.104   1  0.000   1  0.158   1  0.000   0.000 N  0.450      SignalP-noTM
TRINITY_DN28724_c0_g1::TRINITY_DN28724_c0_g1_i2::g.20::m.2!  0.103   1  0.000   1  0.166   1  0.000   0.000 N  0.450      SignalP-noTM
TRINITY_DN28724_c0_g1::TRINITY_DN28724_c0_g1_i2::g.20::m.2"  0.104   1  0.000   1  0.121   1  0.000   0.000 N  0.450      SignalP-noTM
TRINITY_DN28724_c0_g1::TRINITY_DN28724_c0_g1_i2::g.20::m.2#  0.104   1  0.000   1  0.121   1  0.000   0.000 N  0.450      SignalP-noTM
TRINITY_DN28724_c0_g1::TRINITY_DN28724_c0_g1_i2::g.20::m.2$  0.104   1  0.000   1  0.158   1  0.000   0.000 N  0.450      SignalP-noTM
TRINITY_DN28724_c0_g1::TRINITY_DN28724_c0_g1_i2::g.20::m.2%  0.106   1  0.000   1  0.139   1  0.000   0.000 N  0.450      SignalP-noTM
TRINITY_DN28724_c0_g1::TRINITY_DN28724_c0_g1_i2::g.20::m.2&  0.103   1  0.000   1  0.145   1  0.000   0.000 N  0.450      SignalP-noTM
TRINITY_DN28724_c0_g1::TRINITY_DN28724_c0_g1_i2::g.20::m.2'  0.104   1  0.000   1  0.140   1  0.000   0.000 N  0.450      SignalP-noTM
TRINITY_DN28724_c0_g1::TRINITY_DN28724_c0_g1_i2::g.20::m.2(  0.103   1  0.000   1  0.198   1  0.000   0.000 N  0.450      SignalP-noTM
TRINITY_DN28724_c0_g1::TRINITY_DN28724_c0_g1_i2::g.20::m.2)  0.104   1  0.000   1  0.131   1  0.000   0.000 N  0.450      SignalP-noTM
TRINITY_DN28724_c0_g1::TRINITY_DN28724_c0_g1_i2::g.20::m.2*  0.102   1  0.000   1  0.120   1  0.000   0.000 N  0.450      SignalP-noTM
TRINITY_DN28724_c0_g1::TRINITY_DN28724_c0_g1_i2::g.20::m.2+  0.103   1  0.000   1  0.166   1  0.000   0.000 N  0.450      SignalP-noTM
TRINITY_DN28724_c0_g1::TRINITY_DN28724_c0_g1_i2::g.20::m.2,  0.105   1  0.000   1  0.120   1  0.000   0.000 N  0.450      SignalP-noTM
TRINITY_DN28724_c0_g1::TRINITY_DN28724_c0_g1_i2::g.20::m.2-  0.103   1  0.000   1  0.145   1  0.000   0.000 N  0.450      SignalP-noTM
TRINITY_DN28724_c0_g1::TRINITY_DN28724_c0_g1_i2::g.20::m.2.  0.104   1  0.000   1  0.130   1  0.000   0.000 N  0.450      SignalP-noTM
TRINITY_DN28724_c0_g1::TRINITY_DN28724_c0_g1_i2::g.20::m.2/  0.104   1  0.000   1  0.121   1  0.000   0.000 N  0.450      SignalP-noTM
TRINITY_DN28724_c0_g1::TRINITY_DN28724_c0_g1_i2::g.20::m.20  0.102   1  0.000   1  0.115   1  0.000   0.000 N  0.450      SignalP-noTM
TRINITY_DN28724_c0_g1::TRINITY_DN28724_c0_g1_i2::g.20::m.21  0.102   1  0.000   1  0.115   1  0.000   0.000 N  0.450      SignalP-noTM
TRINITY_DN28724_c0_g1::TRINITY_DN28724_c0_g1_i2::g.20::m.22  0.104   3  0.000   1  0.131   3  0.000   0.000 N  0.450      SignalP-noTM
TRINITY_DN28724_c0_g1::TRINITY_DN28724_c0_g1_i2::g.20::m.23  0.104   4  0.000   1  0.131   3  0.000   0.000 N  0.450      SignalP-noTM
TRINITY_DN28724_c0_g1::TRINITY_DN28724_c0_g1_i2::g.20::m.24  0.105   5  0.000   1  0.131   3  0.000   0.000 N  0.450      SignalP-noTM
TRINITY_DN28724_c0_g1::TRINITY_DN28724_c0_g1_i2::g.20::m.25  0.105   5  0.000   1  0.131   3  0.000   0.000 N  0.450      SignalP-noTM
TRINITY_DN28724_c0_g1::TRINITY_DN28724_c0_g1_i2::g.20::m.26  0.107   7  0.000   1  0.131   3  0.000   0.000 N  0.450      SignalP-noTM
TRINITY_DN28724_c0_g1::TRINITY_DN28724_c0_g1_i2::g.20::m.27  0.107   7  0.000   1  0.131   3  0.000   0.000 N  0.450      SignalP-noTM
TRINITY_DN28724_c0_g1::TRINITY_DN28724_c0_g1_i2::g.20::m.28  0.107   7  0.000   1  0.131   3  0.000   0.000 N  0.450      SignalP-noTM
TRINITY_DN28724_c0_g1::TRINITY_DN28724_c0_g1_i2::g.20::m.29  0.107   7  0.000   1  0.131   3  0.000   0.000 N  0.450      SignalP-noTM
TRINITY_DN28724_c0_g1::TRINITY_DN28724_c0_g1_i2::g.20::m.2:  0.107   7  0.107  11  0.131   3  0.107   0.107 N  0.450      SignalP-noTM
TRINITY_DN28724_c0_g1::TRINITY_DN28724_c0_g1_i2::g.20::m.2;  0.107   7  0.107  11  0.131   3  0.107   0.107 N  0.450      SignalP-noTM
TRINITY_DN28724_c0_g1::TRINITY_DN28724_c0_g1_i2::g.20::m.2<  0.107   7  0.107  11  0.131   3  0.107   0.107 N  0.450      SignalP-noTM
TRINITY_DN28724_c0_g1::TRINITY_DN28724_c0_g1_i2::g.20::m.2=  0.107   7  0.107  11  0.131   3  0.107   0.107 N  0.450      SignalP-noTM
TRINITY_DN28724_c0_g1::TRINITY_DN28724_c0_g1_i2::g.20::m.2>  0.107   7  0.107  11  0.131   3  0.107   0.107 N  0.450      SignalP-noTM
TRINITY_DN28724_c0_g1::TRINITY_DN28724_c0_g1_i2::g.20::m.2?  0.107   7  0.107  11  0.131   3  0.107   0.107 N  0.450      SignalP-noTM
TRINITY_DN28724_c0_g1::TRINITY_DN28724_c0_g1_i2::g.20::m.2@  0.107   7  0.107  11  0.131   3  0.107   0.107 N  0.450      SignalP-noTM
TRINITY_DN28724_c0_g1::TRINITY_DN28724_c0_g1_i2::g.20::m.2A  0.107   7  0.107  11  0.131   3  0.107   0.107 N  0.450      SignalP-noTM
TRINITY_DN28724_c0_g1::TRINITY_DN28724_c0_g1_i2::g.20::m.2B  0.107   7  0.107  11  0.131   3  0.107   0.107 N  0.450      SignalP-noTM
TRINITY_DN28724_c0_g1::TRINITY_DN28724_c0_g1_i2::g.20::m.2C  0.107   7  0.107  11  0.131   3  0.107   0.107 N  0.450      SignalP-noTM
TRINITY_DN28724_c0_g1::TRINITY_DN28724_c0_g1_i2::g.20::m.2D  0.107   7  0.107  11  0.131   3  0.107   0.107 N  0.450      SignalP-noTM
TRINITY_DN28724_c0_g1::TRINITY_DN28724_c0_g1_i2::g.20::m.2E  0.107   7  0.107  11  0.131   3  0.107   0.107 N  0.450      SignalP-noTM
TRINITY_DN28724_c0_g1::TRINITY_DN28724_c0_g1_i2::g.20::m.2F  0.107   7  0.107  11  0.131   3  0.107   0.107 N  0.450      SignalP-noTM
TRINITY_DN30039_c0_g1::TRINITY_DN30039_c0_g1_i1::g.21::m.2  0.104   1  0.000   1  0.158   1  0.000   0.000 N  0.450      SignalP-noTM
TRINITY_DN30039_c0_g1::TRINITY_DN30039_c0_g1_i1::g.21::m.2  0.104   1  0.000   1  0.140   1  0.000   0.000 N  0.450      SignalP-noTM
TRINITY_DN30039_c0_g1::TRINITY_DN30039_c0_g1_i1::g.21::m.2  0.104   1  0.000   1  0.140   1  0.000   0.000 N  0.450      SignalP-noTM
TRINITY_DN30039_c0_g1::TRINITY_DN30039_c0_g1_i1::g.21::m.2  0.104   1  0.000   1  0.158   1  0.000   0.000 N  0.450      SignalP-noTM
TRINITY_DN30039_c0_g1::TRINITY_DN30039_c0_g1_i1::g.21::m.2  0.105   1  0.000   1  0.120   1  0.000   0.000 N  0.450      SignalP-noTM
TRINITY_DN30039_c0_g1::TRINITY_DN30039_c0_g1_i1::g.21::m.2  0.105   1  0.000   1  0.120   1  0.000   0.000 N  0.450      SignalP-noTM
TRINITY_DN30039_c0_g1::TRINITY_DN30039_c0_g1_i1::g.21::m.2  0.102   1  0.000   1  0.120   1  0.000   0.000 N  0.450      SignalP-noTM
TRINITY_DN30039_c0_g1::TRINITY_DN30039_c0_g1_i1::g.21::m.2  0.105   1  0.000   1  0.120   1  0.000   0.000 N  0.450      SignalP-noTM
TRINITY_DN30039_c0_g1::TRINITY_DN30039_c0_g1_i1::g.21::m.2  0.105   1  0.000   1  0.120   1  0.000   0.000 N  0.450      SignalP-noTM
                           0.000   1  0.000   1  0.000   1  0.000   0.000 N  0.500      SignalP-TM
TRINITY_DN30039_c0_g1::TRINITY_DN30039_c0_g1_i1::g.21::m.2  0.000   1  0.000   1  0.000   1  0.000   0.000 N  0.450      SignalP-noTM
0.119892                   0.000   1  0.000   1  0.000   1  0.000   0.000 N  0.450      SignalP-noTM
TRINITY_DN30039_c0_g1::TRINITY_DN30039_c0_g1_i1::g.21::m.2  0.104   1  0.000   1  0.130   1  0.000   0.000 N  0.450      SignalP-noTM
TRINITY_DN30039_c0_g1::TRINITY_DN30039_c0_g1_i1::g.21::m.2  0.106   1  0.000   1  0.139   1  0.000   0.000 N  0.450      SignalP-noTM
TRINITY_DN30039_c0_g1::TRINITY_DN30039_c0_g1_i1::g.21::m.2  0.104   1  0.000   1  0.159   1  0.000   0.000 N  0.450      SignalP-noTM
TRINITY_DN30039_c0_g1::TRINITY_DN30039_c0_g1_i1::g.21::m.2  0.104   1  0.000   1  0.158   1  0.000   0.000 N  0.450      SignalP-noTM
TRINITY_DN30039_c0_g1::TRINITY_DN30039_c0_g1_i1::g.21::m.2  0.102   1  0.000   1  0.120   1  0.000   0.000 N  0.450      SignalP-noTM
TRINITY_DN30039_c0_g1::TRINITY_DN30039_c0_g1_i1::g.21::m.2  0.106   1  0.000   1  0.139   1  0.000   0.000 N  0.450      SignalP-noTM
TRINITY_DN30039_c0_g1::TRINITY_DN30039_c0_g1_i1::g.21::m.2  0.104   1  0.000   1  0.140   1  0.000   0.000 N  0.450      SignalP-noTM
TRINITY_DN30039_c0_g1::TRINITY_DN30039_c0_g1_i1::g.21::m.2  0.105   1  0.000   1  0.120   1  0.000   0.000 N  0.450      SignalP-noTM
TRINITY_DN30039_c0_g1::TRINITY_DN30039_c0_g1_i1::g.21::m.2  0.106   1  0.000   1  0.139   1  0.000   0.000 N  0.450      SignalP-noTM
TRINITY_DN30039_c0_g1::TRINITY_DN30039_c0_g1_i1::g.21::m.2  0.103   1  0.000   1  0.110   1  0.000   0.000 N  0.450      SignalP-noTM
TRINITY_DN30039_c0_g1::TRINITY_DN30039_c0_g1_i1::g.21::m.2  0.101   1  0.000   1  0.198   1  0.000   0.000 N  0.450      SignalP-noTM
TRINITY_DN30039_c0_g1::TRINITY_DN30039_c0_g1_i1::g.21::m.2  0.106   1  0.000   1  0.129   1  0.000   0.000 N  0.450      SignalP-noTM
TRINITY_DN30039_c0_g1::TRINITY_DN30039_c0_g1_i1::g.21::m.2  0.104   1  0.000   1  0.130   1  0.000   0.000 N  0.450      SignalP-noTM
TRINITY_DN30039_c0_g1::TRINITY_DN30039_c0_g1_i1::g.21::m.2  0.104   1  0.000   1  0.158   1  0.000   0.000 N  0.450      SignalP-noTM
TRINITY_DN30039_c0_g1::TRINITY_DN30039_c0_g1_i1::g.21::m.2  0.103   1  0.000   1  0.110   1  0.000   0.000 N  0.450      SignalP-noTM
TRINITY_DN30039_c0_g1::TRINITY_DN30039_c0_g1_i1::g.21::m.2  0.103   1  0.000   1  0.110   1  0.000   0.000 N  0.450      SignalP-noTM
TRINITY_DN30039_c0_g1::TRINITY_DN30039_c0_g1_i1::g.21::m.2  0.104   1  0.000   1  0.130   1  0.000   0.000 N  0.450      SignalP-noTM
TRINITY_DN30039_c0_g1::TRINITY_DN30039_c0_g1_i1::g.21::m.2  0.103   1  0.000   1  0.110   1  0.000   0.000 N  0.450      SignalP-noTM
TRINITY_DN30039_c0_g1::TRINITY_DN30039_c0_g1_i1::g.21::m.2  0.103   1  0.000   1  0.110   1  0.000   0.000 N  0.450      SignalP-noTM
TRINITY_DN30039_c0_g1::TRINITY_DN30039_c0_g1_i1::g.21::m.2  0.105   1  0.000   1  0.120   1  0.000   0.000 N  0.450      SignalP-noTM
TRINITY_DN30039_c0_g1::TRINITY_DN30039_c0_g1_i1::g.21::m.2  0.104   1  0.000   1  0.140   1  0.000   0.000 N  0.450      SignalP-noTM
TRINITY_DN30039_c0_g1::TRINITY_DN30039_c0_g1_i1::g.21::m.2!  0.102   1  0.000   1  0.120   1  0.000   0.000 N  0.450      SignalP-noTM
TRINITY_DN30039_c0_g1::TRINITY_DN30039_c0_g1_i1::g.21::m.2"  0.104   1  0.000   1  0.158   1  0.000   0.000 N  0.450      SignalP-noTM
TRINITY_DN30039_c0_g1::TRINITY_DN30039_c0_g1_i1::g.21::m.2#  0.105   1  0.000   1  0.120   1  0.000   0.000 N  0.450      SignalP-noTM
TRINITY_DN30039_c0_g1::TRINITY_DN30039_c0_g1_i1::g.21::m.2$  0.104   1  0.000   1  0.158   1  0.000   0.000 N  0.450      SignalP-noTM
TRINITY_DN30039_c0_g1::TRINITY_DN30039_c0_g1_i1::g.21::m.2%  0.104   1  0.000   1  0.121   1  0.000   0.000 N  0.450      SignalP-noTM
TRINITY_DN30039_c0_g1::TRINITY_DN30039_c0_g1_i1::g.21::m.2&  0.105   1  0.000   1  0.120   1  0.000   0.000 N  0.450      SignalP-noTM
TRINITY_DN30039_c0_g1::TRINITY_DN30039_c0_g1_i1::g.21::m.2'  0.106   1  0.000   1  0.139   1  0.000   0.000 N  0.450      SignalP-noTM
TRINITY_DN30039_c0_g1::TRINITY_DN30039_c0_g1_i1::g.21::m.2(  0.104   1  0.000   1  0.130   1  0.000   0.000 N  0.450      SignalP-noTM
TRINITY_DN30039_c0_g1::TRINITY_DN30039_c0_g1_i1::g.21::m.2)  0.104   1  0.000   1  0.130   1  0.000   0.000 N  0.450      SignalP-noTM
TRINITY_DN30039_c0_g1::TRINITY_DN30039_c0_g1_i1::g.21::m.2*  0.106   1  0.000   1  0.139   1  0.000   0.000 N  0.450      SignalP-noTM
TRINITY_DN30039_c0_g1::TRINITY_DN30039_c0_g1_i1::g.21::m.2+  0.104   1  0.000   1  0.138   1  0.000   0.000 N  0.450      SignalP-noTM
TRINITY_DN30039_c0_g1::TRINITY_DN30039_c0_g1_i1::g.21::m.2,  0.103   1  0.000   1  0.110   1  0.000   0.000 N  0.450      SignalP-noTM
TRINITY_DN30039_c0_g1::TRINITY_DN30039_c0_g1_i1::g.21::m.2-  0.104   1  0.000   1  0.158   1  0.000   0.000 N  0.450      SignalP-noTM
TRINITY_DN30039_c0_g1::TRINITY_DN30039_c0_g1_i1::g.21::m.2.  0.102   1  0.000   1  0.120   1  0.000   0.000 N  0.450      SignalP-noTM
TRINITY_DN30039_c0_g1::TRINITY_DN30039_c0_g1_i1::g.21::m.2/  0.104   1  0.000   1  0.140   1  0.000   0.000 N  0.450      SignalP-noTM
TRINITY_DN30039_c0_g1::TRINITY_DN30039_c0_g1_i1::g.21::m.20  0.105   1  0.000   1  0.120   1  0.000   0.000 N  0.450      SignalP-noTM
TRINITY_DN30039_c0_g1::TRINITY_DN30039_c0_g1_i1::g.21::m.21  0.101   1  0.000   1  0.094   1  0.000   0.000 N  0.450      SignalP-noTM
TRINITY_DN30039_c0_g1::TRINITY_DN30039_c0_g1_i1::g.21::m.22  0.105   2  0.000   1  0.094   1  0.000   0.000 N  0.450      SignalP-noTM
TRINITY_DN30039_c0_g1::TRINITY_DN30039_c0_g1_i1::g.21::m.23  0.106   3  0.000   1  0.094   1  0.000   0.000 N  0.450      SignalP-noTM
TRINITY_DN30039_c0_g1::TRINITY_DN30039_c0_g1_i1::g.21::m.24  0.106   3  0.000   1  0.094   1  0.000   0.000 N  0.450      SignalP-noTM
TRINITY_DN30039_c0_g1::TRINITY_DN30039_c0_g1_i1::g.21::m.25  0.106   3  0.000   1  0.094   1  0.000   0.000 N  0.450      SignalP-noTM
TRINITY_DN30039_c0_g1::TRINITY_DN30039_c0_g1_i1::g.21::m.26  0.106   3  0.000   1  0.094   1  0.000   0.000 N  0.450      SignalP-noTM
TRINITY_DN30039_c0_g1::TRINITY_DN30039_c0_g1_i1::g.21::m.27  0.106   3  0.000   1  0.094   1  0.000   0.000 N  0.450      SignalP-noTM
TRINITY_DN30039_c0_g1::TRINITY_DN30039_c0_g1_i1::g.21::m.28  0.106   3  0.000   1  0.104   8  0.000   0.000 N  0.450      SignalP-noTM
TRINITY_DN30039_c0_g1::TRINITY_DN30039_c0_g1_i1::g.21::m.29  0.106   3  0.000   1  0.104   8  0.000   0.000 N  0.450      SignalP-noTM
TRINITY_DN30039_c0_g1::TRINITY_DN30039_c0_g1_i1::g.21::m.2:  0.106   3  0.000   1  0.104   8  0.000   0.000 N  0.450      SignalP-noTM
TRINITY_DN30039_c0_g1::TRINITY_DN30039_c0_g1_i1::g.21::m.2;  0.108  11  0.100  11  0.104   8  0.090   0.095 N  0.450      SignalP-noTM
TRINITY_DN30039_c0_g1::TRINITY_DN30039_c0_g1_i1::g.21::m.2<  0.108  11  0.100  11  0.104   8  0.090   0.095 N  0.450      SignalP-noTM
TRINITY_DN30039_c0_g1::TRINITY_DN30039_c0_g1_i1::g.21::m.2=  0.108  11  0.100  11  0.104   8  0.090   0.095 N  0.450      SignalP-noTM
TRINITY_DN30039_c0_g1::TRINITY_DN30039_c0_g1_i1::g.21::m.2>  0.108  11  0.100  11  0.104   8  0.090   0.095 N  0.450      SignalP-noTM
TRINITY_DN30039_c0_g1::TRINITY_DN30039_c0_g1_i1::g.21::m.2?  0.108  11  0.100  11  0.104   8  0.090   0.095 N  0.450      SignalP-noTM
TRINITY_DN30039_c0_g1::TRINITY_DN30039_c0_g1_i1::g.21::m.2@  0.108  11  0.100  11  0.104   8  0.090   0.095 N  0.450      SignalP-noTM
TRINITY_DN30039_c0_g1::TRINITY_DN30039_c0_g1_i1::g.21::m.2A  0.108  11  0.100  11  0.104   8  0.090   0.095 N  0.450      SignalP-noTM
TRINITY_DN30039_c0_g1::TRINITY_DN30039_c0_g1_i1::g.21::m.2B  0.108  11  0.100  11  0.104   8  0.090   0.095 N  0.450      SignalP-noTM
TRINITY_DN30039_c0_g1::TRINITY_DN30039_c0_g1_i1::g.21::m.2C  0.108  11  0.100  11  0.104   8  0.090   0.095 N  0.450      SignalP-noTM
TRINITY_DN30039_c0_g1::TRINITY_DN30039_c0_g1_i1::g.21::m.2D  0.108  11  0.100  11  0.104   8  0.090   0.095 N  0.450      SignalP-noTM
TRINITY_DN30039_c0_g1::TRINITY_DN30039_c0_g1_i1::g.21::m.2E  0.108  11  0.100  11  0.104   8  0.090   0.095 N  0.450      SignalP-noTM
TRINITY_DN30039_c0_g1::TRINITY_DN30039_c0_g1_i1::g.21::m.2F  0.108  11  0.100  11  0.104   8  0.090   0.095 N  0.450      SignalP-noTM
TRINITY_DN30039_c0_g1::TRINITY_DN30039_c0_g1_i2::g.27::m.2  0.104   1  0.000   1  0.158   1  0.000   0.000 N  0.450      SignalP-noTM
TRINITY_DN30039_c0_g1::TRINITY_DN30039_c0_g1_i2::g.27::m.2  0.104   1  0.000   1  0.140   1  0.000   0.000 N  0.450      SignalP-noTM
TRINITY_DN30039_c0_g1::TRINITY_DN30039_c0_g1_i2::g.27::m.2  0.104   1  0.000   1  0.140   1  0.000   0.000 N  0.450      SignalP-noTM
TRINITY_DN30039_c0_g1::TRINITY_DN30039_c0_g1_i2::g.27::m.2  0.104   1  0.000   1  0.158   1  0.000   0.000 N  0.450      SignalP-noTM
TRINITY_DN30039_c0_g1::TRINITY_DN30039_c0_g1_i2::g.27::m.2  0.105   1  0.000   1  0.120   1  0.000   0.000 N  0.450      SignalP-noTM
TRINITY_DN30039_c0_g1::TRINITY_DN30039_c0_g1_i2::g.27::m.2  0.105   1  0.000   1  0.120   1  0.000   0.000 N  0.450      SignalP-noTM
TRINITY_DN30039_c0_g1::TRINITY_DN30039_c0_g1_i2::g.27::m.2  0.102   1  0.000   1  0.120   1  0.000   0.000 N  0.450      SignalP-noTM
TRINITY_DN30039_c0_g1::TRINITY_DN30039_c0_g1_i2::g.27::m.2  0.105   1  0.000   1  0.120   1  0.000   0.000 N  0.450      SignalP-noTM
TRINITY_DN30039_c0_g1::TRINITY_DN30039_c0_g1_i2::g.27::m.2  0.105   1  0.000   1  0.120   1  0.000   0.000 N  0.450      SignalP-noTM
                           0.000   1  0.000   1  0.000   1  0.000   0.000 N  0.500      SignalP-TM
TRINITY_DN30039_c0_g1::TRINITY_DN30039_c0_g1_i2::g.27::m.2  0.000   1  0.000   1  0.000   1  0.000   0.000 N  0.450      SignalP-noTM
0.119892                   0.000   1  0.000   1  0.000   1  0.000   0.000 N  0.450      SignalP-noTM
TRINITY_DN30039_c0_g1::TRINITY_DN30039_c0_g1_i2::g.27::m.2  0.104   1  0.000   1  0.130   1  0.000   0.000 N  0.450      SignalP-noTM
TRINITY_DN30039_c0_g1::TRINITY_DN30039_c0_g1_i2::g.27::m.2  0.106   1  0.000   1  0.139   1  0.000   0.000 N  0.450      SignalP-noTM
TRINITY_DN30039_c0_g1::TRINITY_DN30039_c0_g1_i2::g.27::m.2  0.104   1  0.000   1  0.159   1  0.000   0.000 N  0.450      SignalP-noTM
TRINITY_DN30039_c0_g1::TRINITY_DN30039_c0_g1_i2::g.27::m.2  0.104   1  0.000   1  0.158   1  0.000   0.000 N  0.450      SignalP-noTM
TRINITY_DN30039_c0_g1::TRINITY_DN30039_c0_g1_i2::g.27::m.2  0.102   1  0.000   1  0.120   1  0.000   0.000 N  0.450      SignalP-noTM
TRINITY_DN30039_c0_g1::TRINITY_DN30039_c0_g1_i2::g.27::m.2  0.106   1  0.000   1  0.139   1  0.000   0.000 N  0.450      SignalP-noTM
TRINITY_DN30039_c0_g1::TRINITY_DN30039_c0_g1_i2::g.27::m.2  0.104   1  0.000   1  0.140   1  0.000   0.000 N  0.450      SignalP-noTM
TRINITY_DN30039_c0_g1::TRINITY_DN30039_c0_g1_i2::g.27::m.2  0.105   1  0.000   1  0.120   1  0.000   0.000 N  0.450      SignalP-noTM
TRINITY_DN30039_c0_g1::TRINITY_DN30039_c0_g1_i2::g.27::m.2  0.106   1  0.000   1  0.139   1  0.000   0.000 N  0.450      SignalP-noTM
TRINITY_DN30039_c0_g1::TRINITY_DN30039_c0_g1_i2::g.27::m.2  0.103   1  0.000   1  0.110   1  0.000   0.000 N  0.450      SignalP-noTM
TRINITY_DN30039_c0_g1::TRINITY_DN30039_c0_g1_i2::g.27::m.2  0.101   1  0.000   1  0.198   1  0.000   0.000 N  0.450      SignalP-noTM
TRINITY_DN30039_c0_g1::TRINITY_DN30039_c0_g1_i2::g.27::m.2  0.106   1  0.000   1  0.129   1  0.000   0.000 N  0.450      SignalP-noTM
TRINITY_DN30039_c0_g1::TRINITY_DN30039_c0_g1_i2::g.27::m.2  0.104   1  0.000   1  0.130   1  0.000   0.000 N  0.450      SignalP-noTM
TRINITY_DN30039_c0_g1::TRINITY_DN30039_c0_g1_i2::g.27::m.2  0.104   1  0.000   1  0.158   1  0.000   0.000 N  0.450      SignalP-noTM
TRINITY_DN30039_c0_g1::TRINITY_DN30039_c0_g1_i2::g.27::m.2  0.103   1  0.000   1  0.110   1  0.000   0.000 N  0.450      SignalP-noTM
TRINITY_DN30039_c0_g1::TRINITY_DN30039_c0_g1_i2::g.27::m.2  0.103   1  0.000   1  0.110   1  0.000   0.000 N  0.450      SignalP-noTM
TRINITY_DN30039_c0_g1::TRINITY_DN30039_c0_g1_i2::g.27::m.2  0.104   1  0.000   1  0.130   1  0.000   0.000 N  0.450      SignalP-noTM
TRINITY_DN30039_c0_g1::TRINITY_DN30039_c0_g1_i2::g.27::m.2  0.103   1  0.000   1  0.110   1  0.000   0.000 N  0.450      SignalP-noTM
TRINITY_DN30039_c0_g1::TRINITY_DN30039_c0_g1_i2::g.27::m.2  0.103   1  0.000   1  0.110   1  0.000   0.000 N  0.450      SignalP-noTM
TRINITY_DN30039_c0_g1::TRINITY_DN30039_c0_g1_i2::g.27::m.2  0.105   1  0.000   1  0.120   1  0.000   0.000 N  0.450      SignalP-noTM
TRINITY_DN30039_c0_g1::TRINITY_DN30039_c0_g1_i2::g.27::m.2  0.104   1  0.000   1  0.140   1  0.000   0.000 N  0.450      SignalP-noTM
TRINITY_DN30039_c0_g1::TRINITY_DN30039_c0_g1_i2::g.27::m.2!  0.102   1  0.000   1  0.120   1  0.000   0.000 N  0.450      SignalP-noTM
TRINITY_DN30039_c0_g1::TRINITY_DN30039_c0_g1_i2::g.27::m.2"  0.104   1  0.000   1  0.158   1  0.000   0.000 N  0.450      SignalP-noTM
TRINITY_DN30039_c0_g1::TRINITY_DN30039_c0_g1_i2::g.27::m.2#  0.105   1  0.000   1  0.120   1  0.000   0.000 N  0.450      SignalP-noTM
TRINITY_DN30039_c0_g1::TRINITY_DN30039_c0_g1_i2::g.27::m.2$  0.104   1  0.000   1  0.158   1  0.000   0.000 N  0.450      SignalP-noTM
TRINITY_DN30039_c0_g1::TRINITY_DN30039_c0_g1_i2::g.27::m.2%  0.104   1  0.000   1  0.121   1  0.000   0.000 N  0.450      SignalP-noTM
TRINITY_DN30039_c0_g1::TRINITY_DN30039_c0_g1_i2::g.27::m.2&  0.105   1  0.000   1  0.120   1  0.000   0.000 N  0.450      SignalP-noTM
TRINITY_DN30039_c0_g1::TRINITY_DN30039_c0_g1_i2::g.27::m.2'  0.106   1  0.000   1  0.139   1  0.000   0.000 N  0.450      SignalP-noTM
TRINITY_DN30039_c0_g1::TRINITY_DN30039_c0_g1_i2::g.27::m.2(  0.104   1  0.000   1  0.130   1  0.000   0.000 N  0.450      SignalP-noTM
TRINITY_DN30039_c0_g1::TRINITY_DN30039_c0_g1_i2::g.27::m.2)  0.104   1  0.000   1  0.130   1  0.000   0.000 N  0.450      SignalP-noTM
TRINITY_DN30039_c0_g1::TRINITY_DN30039_c0_g1_i2::g.27::m.2*  0.106   1  0.000   1  0.139   1  0.000   0.000 N  0.450      SignalP-noTM
TRINITY_DN30039_c0_g1::TRINITY_DN30039_c0_g1_i2::g.27::m.2+  0.104   1  0.000   1  0.138   1  0.000   0.000 N  0.450      SignalP-noTM
TRINITY_DN30039_c0_g1::TRINITY_DN30039_c0_g1_i2::g.27::m.2,  0.103   1  0.000   1  0.110   1  0.000   0.000 N  0.450      SignalP-noTM
TRINITY_DN30039_c0_g1::TRINITY_DN30039_c0_g1_i2::g.27::m.2-  0.104   1  0.000   1  0.158   1  0.000   0.000 N  0.450      SignalP-noTM
TRINITY_DN30039_c0_g1::TRINITY_DN30039_c0_g1_i2::g.27::m.2.  0.102   1  0.000   1  0.120   1  0.000   0.000 N  0.450      SignalP-noTM
TRINITY_DN30039_c0_g1::TRINITY_DN30039_c0_g1_i2::g.27::m.2/  0.104   1  0.000   1  0.140   1  0.000   0.000 N  0.450      SignalP-noTM
TRINITY_DN30039_c0_g1::TRINITY_DN30039_c0_g1_i2::g.27::m.20  0.105   1  0.000   1  0.120   1  0.000   0.000 N  0.450      SignalP-noTM
TRINITY_DN30039_c0_g1::TRINITY_DN30039_c0_g1_i2::g.27::m.21  0.104   1  0.000   1  0.140   1  0.000   0.000 N  0.450      SignalP-noTM
TRINITY_DN30039_c0_g1::TRINITY_DN30039_c0_g1_i2::g.27::m.22  0.103   1  0.000   1  0.166   1  0.000   0.000 N  0.450      SignalP-noTM
TRINITY_DN30039_c0_g1::TRINITY_DN30039_c0_g1_i2::g.27::m.23  0.105   1  0.000   1  0.120   1  0.000   0.000 N  0.450      SignalP-noTM
TRINITY_DN30039_c0_g1::TRINITY_DN30039_c0_g1_i2::g.27::m.24  0.102   1  0.000   1  0.120   1  0.000   0.000 N  0.450      SignalP-noTM
TRINITY_DN30039_c0_g1::TRINITY_DN30039_c0_g1_i2::g.27::m.25  0.104   1  0.000   1  0.158   1  0.000   0.000 N  0.450      SignalP-noTM
TRINITY_DN30039_c0_g1::TRINITY_DN30039_c0_g1_i2::g.27::m.26  0.104   1  0.000   1  0.121   1  0.000   0.000 N  0.450      SignalP-noTM
TRINITY_DN30039_c0_g1::TRINITY_DN30039_c0_g1_i2::g.27::m.27  0.101   1  0.000   1  0.091   1  0.000   0.000 N  0.450      SignalP-noTM
TRINITY_DN30039_c0_g1::TRINITY_DN30039_c0_g1_i2::g.27::m.28  0.102   2  0.000   1  0.108   2  0.000   0.000 N  0.450      SignalP-noTM
TRINITY_DN30039_c0_g1::TRINITY_DN30039_c0_g1_i2::g.27::m.29  0.102   2  0.000   1  0.108   2  0.000   0.000 N  0.450      SignalP-noTM
TRINITY_DN30039_c0_g1::TRINITY_DN30039_c0_g1_i2::g.27::m.2:  0.104   4  0.000   1  0.112   4  0.000   0.000 N  0.450      SignalP-noTM
TRINITY_DN30039_c0_g1::TRINITY_DN30039_c0_g1_i2::g.27::m.2;  0.106   5  0.000   1  0.112   4  0.000   0.000 N  0.450      SignalP-noTM
TRINITY_DN30039_c0_g1::TRINITY_DN30039_c0_g1_i2::g.27::m.2<  0.106   5  0.000   1  0.112   4  0.000   0.000 N  0.450      SignalP-noTM
TRINITY_DN30039_c0_g1::TRINITY_DN30039_c0_g1_i2::g.27::m.2=  0.107   7  0.000   1  0.112   4  0.000   0.000 N  0.450      SignalP-noTM
TRINITY_DN30039_c0_g1::TRINITY_DN30039_c0_g1_i2::g.27::m.2>  0.107   7  0.000   1  0.112   4  0.000   0.000 N  0.450      SignalP-noTM
TRINITY_DN30039_c0_g1::TRINITY_DN30039_c0_g1_i2::g.27::m.2?  0.107   7  0.000   1  0.112   4  0.000   0.000 N  0.450      SignalP-noTM
TRINITY_DN30039_c0_g1::TRINITY_DN30039_c0_g1_i2::g.27::m.2@  0.107   7  0.000   1  0.112   4  0.000   0.000 N  0.450      SignalP-noTM
TRINITY_DN30039_c0_g1::TRINITY_DN30039_c0_g1_i2::g.27::m.2A  0.107   7  0.096  11  0.112   4  0.094   0.095 N  0.450      SignalP-noTM
TRINITY_DN30039_c0_g1::TRINITY_DN30039_c0_g1_i2::g.27::m.2B  0.107   7  0.096  12  0.112   4  0.092   0.094 N  0.450      SignalP-noTM
TRINITY_DN30039_c0_g1::TRINITY_DN30039_c0_g1_i2::g.27::m.2C  0.107   7  0.096  12  0.112   4  0.092   0.094 N  0.450      SignalP-noTM
TRINITY_DN30039_c0_g1::TRINITY_DN30039_c0_g1_i2::g.27::m.2D  0.107   7  0.096  12  0.112   4  0.092   0.094 N  0.450      SignalP-noTM
TRINITY_DN30039_c0_g1::TRINITY_DN30039_c0_g1_i2::g.27::m.2E  0.107   7  0.096  12  0.112   4  0.092   0.094 N  0.450      SignalP-noTM
TRINITY_DN30039_c0_g1::TRINITY_DN30039_c0_g1_i2::g.27::m.2F  0.107   7  0.096  12  0.112   4  0.092   0.094 N  0.450      SignalP-noTM
TRINITY_DN31382_c0_g1::TRINITY_DN31382_c0_g1_i1::g.32::m.3  0.105   1  0.000   1  0.140   1  0.000   0.000 N  0.450      SignalP-noTM
TRINITY_DN31382_c0_g1::TRINITY_DN31382_c0_g1_i1::g.32::m.3  0.104   1  0.000   1  0.140   1  0.000   0.000 N  0.450      SignalP-noTM
TRINITY_DN31382_c0_g1::TRINITY_DN31382_c0_g1_i1::g.32::m.3  0.104   1  0.000   1  0.140   1  0.000   0.000 N  0.450      SignalP-noTM
TRINITY_DN31382_c0_g1::TRINITY_DN31382_c0_g1_i1::g.32::m.3  0.104   1  0.000   1  0.140   1  0.000   0.000 N  0.450      SignalP-noTM
TRINITY_DN31382_c0_g1::TRINITY_DN31382_c0_g1_i1::g.32::m.3  0.103   1  0.000   1  0.110   1  0.000   0.000 N  0.450      SignalP-noTM
TRINITY_DN31382_c0_g1::TRINITY_DN31382_c0_g1_i1::g.32::m.3  0.104   1  0.000   1  0.140   1  0.000   0.000 N  0.450      SignalP-noTM
TRINITY_DN31382_c0_g1::TRINITY_DN31382_c0_g1_i1::g.32::m.3  0.104   1  0.000   1  0.140   1  0.000   0.000 N  0.450      SignalP-noTM
TRINITY_DN31382_c0_g1::TRINITY_DN31382_c0_g1_i1::g.32::m.3  0.104   1  0.000   1  0.140   1  0.000   0.000 N  0.450      SignalP-noTM
TRINITY_DN31382_c0_g1::TRINITY_DN31382_c0_g1_i1::g.32::m.3  0.104   1  0.000   1  0.140   1  0.000   0.000 N  0.450      SignalP-noTM
                           0.000   1  0.000   1  0.000   1  0.000   0.000 N  0.500      SignalP-TM
TRINITY_DN31382_c0_g1::TRINITY_DN31382_c0_g1_i1::g.32::m.3  0.000   1  0.000   1  0.000   1  0.000   0.000 N  0.450      SignalP-noTM
0.139856                   0.000   1  0.000   1  0.000   1  0.000   0.000 N  0.450      SignalP-noTM
TRINITY_DN31382_c0_g1::TRINITY_DN31382_c0_g1_i1::g.32::m.3  0.103   1  0.000   1  0.198   1  0.000   0.000 N  0.450      SignalP-noTM
TRINITY_DN31382_c0_g1::TRINITY_DN31382_c0_g1_i1::g.32::m.3  0.101   1  0.000   1  0.198   1  0.000   0.000 N  0.450      SignalP-noTM
TRINITY_DN31382_c0_g1::TRINITY_DN31382_c0_g1_i1::g.32::m.3  0.105   1  0.000   1  0.120   1  0.000   0.000 N  0.450      SignalP-noTM
TRINITY_DN31382_c0_g1::TRINITY_DN31382_c0_g1_i1::g.32::m.3  0.105   1  0.000   1  0.120   1  0.000   0.000 N  0.450      SignalP-noTM
TRINITY_DN31382_c0_g1::TRINITY_DN31382_c0_g1_i1::g.32::m.3  0.104   1  0.000   1  0.158   1  0.000   0.000 N  0.450      SignalP-noTM
TRINITY_DN31382_c0_g1::TRINITY_DN31382_c0_g1_i1::g.32::m.3  0.105   1  0.000   1  0.120   1  0.000   0.000 N  0.450      SignalP-noTM
TRINITY_DN31382_c0_g1::TRINITY_DN31382_c0_g1_i1::g.32::m.3  0.104   1  0.000   1  0.158   1  0.000   0.000 N  0.450      SignalP-noTM
TRINITY_DN31382_c0_g1::TRINITY_DN31382_c0_g1_i1::g.32::m.3  0.104   1  0.000   1  0.158   1  0.000   0.000 N  0.450      SignalP-noTM
TRINITY_DN31382_c0_g1::TRINITY_DN31382_c0_g1_i1::g.32::m.3  0.104   1  0.000   1  0.159   1  0.000   0.000 N  0.450      SignalP-noTM
TRINITY_DN31382_c0_g1::TRINITY_DN31382_c0_g1_i1::g.32::m.3  0.104   1  0.000   1  0.161   1  0.000   0.000 N  0.450      SignalP-noTM
TRINITY_DN31382_c0_g1::TRINITY_DN31382_c0_g1_i1::g.32::m.3  0.104   1  0.000   1  0.158   1  0.000   0.000 N  0.450      SignalP-noTM
TRINITY_DN31382_c0_g1::TRINITY_DN31382_c0_g1_i1::g.32::m.3  0.103   1  0.000   1  0.145   1  0.000   0.000 N  0.450      SignalP-noTM
TRINITY_DN31382_c0_g1::TRINITY_DN31382_c0_g1_i1::g.32::m.3  0.106   1  0.000   1  0.139   1  0.000   0.000 N  0.450      SignalP-noTM
TRINITY_DN31382_c0_g1::TRINITY_DN31382_c0_g1_i1::g.32::m.3  0.104   1  0.000   1  0.140   1  0.000   0.000 N  0.450      SignalP-noTM
TRINITY_DN31382_c0_g1::TRINITY_DN31382_c0_g1_i1::g.32::m.3  0.103   1  0.000   1  0.145   1  0.000   0.000 N  0.450      SignalP-noTM
TRINITY_DN31382_c0_g1::TRINITY_DN31382_c0_g1_i1::g.32::m.3  0.104   1  0.000   1  0.121   1  0.000   0.000 N  0.450      SignalP-noTM
TRINITY_DN31382_c0_g1::TRINITY_DN31382_c0_g1_i1::g.32::m.3  0.104   1  0.000   1  0.161   1  0.000   0.000 N  0.450      SignalP-noTM
TRINITY_DN31382_c0_g1::TRINITY_DN31382_c0_g1_i1::g.32::m.3  0.106   1  0.000   1  0.129   1  0.000   0.000 N  0.450      SignalP-noTM
TRINITY_DN31382_c0_g1::TRINITY_DN31382_c0_g1_i1::g.32::m.3  0.103   1  0.000   1  0.110   1  0.000   0.000 N  0.450      SignalP-noTM
TRINITY_DN31382_c0_g1::TRINITY_DN31382_c0_g1_i1::g.32::m.3  0.104   1  0.000   1  0.146   1  0.000   0.000 N  0.450      SignalP-noTM
TRINITY_DN31382_c0_g1::TRINITY_DN31382_c0_g1_i1::g.32::m.3  0.104   1  0.000   1  0.161   1  0.000   0.000 N  0.450      SignalP-noTM
TRINITY_DN31382_c0_g1::TRINITY_DN31382_c0_g1_i1::g.32::m.3!  0.102   1  0.000   1  0.120   1  0.000   0.000 N  0.450      SignalP-noTM
TRINITY_DN31382_c0_g1::TRINITY_DN31382_c0_g1_i1::g.32::m.3"  0.104   1  0.000   1  0.158   1  0.000   0.000 N  0.450      SignalP-noTM
TRINITY_DN31382_c0_g1::TRINITY_DN31382_c0_g1_i1::g.32::m.3#  0.104   1  0.000   1  0.140   1  0.000   0.000 N  0.450      SignalP-noTM
TRINITY_DN31382_c0_g1::TRINITY_DN31382_c0_g1_i1::g.32::m.3$  0.104   1  0.000   1  0.130   1  0.000   0.000 N  0.450      SignalP-noTM
TRINITY_DN31382_c0_g1::TRINITY_DN31382_c0_g1_i1::g.32::m.3%  0.104   1  0.000   1  0.161   1  0.000   0.000 N  0.450      SignalP-noTM
TRINITY_DN31382_c0_g1::TRINITY_DN31382_c0_g1_i1::g.32::m.3&  0.104   1  0.000   1  0.138   1  0.000   0.000 N  0.450      SignalP-noTM
TRINITY_DN31382_c0_g1::TRINITY_DN31382_c0_g1_i1::g.32::m.3'  0.104   1  0.000   1  0.140   1  0.000   0.000 N  0.450      SignalP-noTM
TRINITY_DN31382_c0_g1::TRINITY_DN31382_c0_g1_i1::g.32::m.3(  0.104   1  0.000   1  0.138   1  0.000   0.000 N  0.450      SignalP-noTM
TRINITY_DN31382_c0_g1::TRINITY_DN31382_c0_g1_i1::g.32::m.3)  0.104   1  0.000   1  0.130   1  0.000   0.000 N  0.450      SignalP-noTM
TRINITY_DN31382_c0_g1::TRINITY_DN31382_c0_g1_i1::g.32::m.3*  0.104   1  0.000   1  0.140   1  0.000   0.000 N  0.450      SignalP-noTM
TRINITY_DN31382_c0_g1::TRINITY_DN31382_c0_g1_i1::g.32::m.3+  0.104   1  0.000   1  0.146   1  0.000   0.000 N  0.450      SignalP-noTM
TRINITY_DN31382_c0_g1::TRINITY_DN31382_c0_g1_i1::g.32::m.3,  0.104   1  0.000   1  0.159   1  0.000   0.000 N  0.450      SignalP-noTM
TRINITY_DN31382_c0_g1::TRINITY_DN31382_c0_g1_i1::g.32::m.3-  0.104   1  0.000   1  0.121   1  0.000   0.000 N  0.450      SignalP-noTM
TRINITY_DN31382_c0_g1::TRINITY_DN31382_c0_g1_i1::g.32::m.3.  0.104   1  0.000   1  0.146   1  0.000   0.000 N  0.450      SignalP-noTM
TRINITY_DN31382_c0_g1::TRINITY_DN31382_c0_g1_i1::g.32::m.3/  0.104   1  0.000   1  0.159   1  0.000   0.000 N  0.450      SignalP-noTM
TRINITY_DN31382_c0_g1::TRINITY_DN31382_c0_g1_i1::g.32::m.30  0.103   1  0.000   1  0.110   1  0.000   0.000 N  0.450      SignalP-noTM
TRINITY_DN31382_c0_g1::TRINITY_DN31382_c0_g1_i1::g.32::m.31  0.105   1  0.000   1  0.120   1  0.000   0.000 N  0.450      SignalP-noTM
TRINITY_DN31382_c0_g1::TRINITY_DN31382_c0_g1_i1::g.32::m.32  0.101   1  0.000   1  0.095   1  0.000   0.000 N  0.450      SignalP-noTM
TRINITY_DN31382_c0_g1::TRINITY_DN31382_c0_g1_i1::g.32::m.33  0.103   2  0.000   1  0.097   2  0.000   0.000 N  0.450      SignalP-noTM
TRINITY_DN31382_c0_g1::TRINITY_DN31382_c0_g1_i1::g.32::m.34  0.106   3  0.000   1  0.097   2  0.000   0.000 N  0.450      SignalP-noTM
TRINITY_DN31382_c0_g1::TRINITY_DN31382_c0_g1_i1::g.32::m.35  0.106   3  0.000   1  0.099   4  0.000   0.000 N  0.450      SignalP-noTM
TRINITY_DN31382_c0_g1::TRINITY_DN31382_c0_g1_i1::g.32::m.36  0.107   5  0.000   1  0.099   4  0.000   0.000 N  0.450      SignalP-noTM
TRINITY_DN31382_c0_g1::TRINITY_DN31382_c0_g1_i1::g.32::m.37  0.107   5  0.000   1  0.099   6  0.000   0.000 N  0.450      SignalP-noTM
TRINITY_DN31382_c0_g1::TRINITY_DN31382_c0_g1_i1::g.32::m.38  0.107   5  0.000   1  0.099   6  0.000   0.000 N  0.450      SignalP-noTM
TRINITY_DN31382_c0_g1::TRINITY_DN31382_c0_g1_i1::g.32::m.39  0.107   5  0.000   1  0.099   6  0.000   0.000 N  0.450      SignalP-noTM
TRINITY_DN31382_c0_g1::TRINITY_DN31382_c0_g1_i1::g.32::m.3:  0.107   5  0.000   1  0.099   6  0.000   0.000 N  0.450      SignalP-noTM
TRINITY_DN31382_c0_g1::TRINITY_DN31382_c0_g1_i1::g.32::m.3;  0.107   5  0.000   1  0.099   6  0.000   0.000 N  0.450      SignalP-noTM
TRINITY_DN31382_c0_g1::TRINITY_DN31382_c0_g1_i1::g.32::m.3<  0.107   5  0.100  11  0.099   6  0.096   0.098 N  0.450      SignalP-noTM
TRINITY_DN31382_c0_g1::TRINITY_DN31382_c0_g1_i1::g.32::m.3=  0.107   5  0.100  11  0.099   6  0.096   0.098 N  0.450      SignalP-noTM
TRINITY_DN31382_c0_g1::TRINITY_DN31382_c0_g1_i1::g.32::m.3>  0.107   5  0.100  11  0.099   6  0.096   0.098 N  0.450      SignalP-noTM
TRINITY_DN31382_c0_g1::TRINITY_DN31382_c0_g1_i1::g.32::m.3?  0.107   5  0.100  11  0.099   6  0.096   0.098 N  0.450      SignalP-noTM
TRINITY_DN31382_c0_g1::TRINITY_DN31382_c0_g1_i1::g.32::m.3@  0.107   5  0.100  11  0.099   6  0.096   0.098 N  0.450      SignalP-noTM
TRINITY_DN31382_c0_g1::TRINITY_DN31382_c0_g1_i1::g.32::m.3A  0.109  16  0.102  16  0.099   6  0.095   0.098 N  0.450      SignalP-noTM
TRINITY_DN31382_c0_g1::TRINITY_DN31382_c0_g1_i1::g.32::m.3B  0.109  16  0.102  16  0.099   6  0.095   0.098 N  0.450      SignalP-noTM
TRINITY_DN31382_c0_g1::TRINITY_DN31382_c0_g1_i1::g.32::m.3C  0.109  16  0.102  16  0.099   6  0.095   0.098 N  0.450      SignalP-noTM
TRINITY_DN31382_c0_g1::TRINITY_DN31382_c0_g1_i1::g.32::m.3D  0.109  16  0.102  16  0.099   6  0.095   0.098 N  0.450      SignalP-noTM
TRINITY_DN31382_c0_g1::TRINITY_DN31382_c0_g1_i1::g.32::m.3E  0.109  16  0.102  16  0.101  20  0.095   0.098 N  0.450      SignalP-noTM
TRINITY_DN31382_c0_g1::TRINITY_DN31382_c0_g1_i1::g.32::m.3F  0.109  16  0.102  16  0.101  20  0.095   0.098 N  0.450      SignalP-noTM
TRINITY_DN33771_c2_g1::TRINITY_DN33771_c2_g1_i1::g.35::m.3  0.105   1  0.000   1  0.140   1  0.000   0.000 N  0.450      SignalP-noTM
TRINITY_DN33771_c2_g1::TRINITY_DN33771_c2_g1_i1::g.35::m.3  0.104   1  0.000   1  0.121   1  0.000   0.000 N  0.450      SignalP-noTM
TRINITY_DN33771_c2_g1::TRINITY_DN33771_c2_g1_i1::g.35::m.3  0.104   1  0.000   1  0.138   1  0.000   0.000 N  0.450      SignalP-noTM
TRINITY_DN33771_c2_g1::TRINITY_DN33771_c2_g1_i1::g.35::m.3  0.104   1  0.000   1  0.140   1  0.000   0.000 N  0.450      SignalP-noTM
TRINITY_DN33771_c2_g1::TRINITY_DN33771_c2_g1_i1::g.35::m.3  0.104   1  0.000   1  0.121   1  0.000   0.000 N  0.450      SignalP-noTM
TRINITY_DN33771_c2_g1::TRINITY_DN33771_c2_g1_i1::g.35::m.3  0.104   1  0.000   1  0.121   1  0.000   0.000 N  0.450      SignalP-noTM
TRINITY_DN33771_c2_g1::TRINITY_DN33771_c2_g1_i1::g.35::m.3  0.104   1  0.000   1  0.140   1  0.000   0.000 N  0.450      SignalP-noTM
TRINITY_DN33771_c2_g1::TRINITY_DN33771_c2_g1_i1::g.35::m.3  0.106   1  0.000   1  0.139   1  0.000   0.000 N  0.450      SignalP-noTM
TRINITY_DN33771_c2_g1::TRINITY_DN33771_c2_g1_i1::g.35::m.3  0.103   1  0.000   1  0.110   1  0.000   0.000 N  0.450      SignalP-noTM
                           0.000   1  0.000   1  0.000   1  0.000   0.000 N  0.500      SignalP-TM
TRINITY_DN33771_c2_g1::TRINITY_DN33771_c2_g1_i1::g.35::m.3  0.000   1  0.000   1  0.000   1  0.000   0.000 N  0.450      SignalP-noTM
0.130157                   0.000   1  0.000   1  0.000   1  0.000   0.000 N  0.450      SignalP-noTM
TRINITY_DN33771_c2_g1::TRINITY_DN33771_c2_g1_i1::g.35::m.3  0.103   1  0.000   1  0.198   1  0.000   0.000 N  0.450      SignalP-noTM
TRINITY_DN33771_c2_g1::TRINITY_DN33771_c2_g1_i1::g.35::m.3  0.104   1  0.000   1  0.140   1  0.000   0.000 N  0.450      SignalP-noTM
TRINITY_DN33771_c2_g1::TRINITY_DN33771_c2_g1_i1::g.35::m.3  0.104   1  0.000   1  0.130   1  0.000   0.000 N  0.450      SignalP-noTM
TRINITY_DN33771_c2_g1::TRINITY_DN33771_c2_g1_i1::g.35::m.3  0.104   1  0.000   1  0.146   1  0.000   0.000 N  0.450      SignalP-noTM
TRINITY_DN33771_c2_g1::TRINITY_DN33771_c2_g1_i1::g.35::m.3  0.106   1  0.000   1  0.139   1  0.000   0.000 N  0.450      SignalP-noTM
TRINITY_DN33771_c2_g1::TRINITY_DN33771_c2_g1_i1::g.35::m.3  0.104   1  0.000   1  0.146   1  0.000   0.000 N  0.450      SignalP-noTM
TRINITY_DN33771_c2_g1::TRINITY_DN33771_c2_g1_i1::g.35::m.3  0.104   1  0.000   1  0.158   1  0.000   0.000 N  0.450      SignalP-noTM
TRINITY_DN33771_c2_g1::TRINITY_DN33771_c2_g1_i1::g.35::m.3  0.104   1  0.000   1  0.121   1  0.000   0.000 N  0.450      SignalP-noTM
TRINITY_DN33771_c2_g1::TRINITY_DN33771_c2_g1_i1::g.35::m.3  0.101   1  0.000   1  0.198   1  0.000   0.000 N  0.450      SignalP-noTM
TRINITY_DN33771_c2_g1::TRINITY_DN33771_c2_g1_i1::g.35::m.3  0.105   1  0.000   1  0.120   1  0.000   0.000 N  0.450      SignalP-noTM
TRINITY_DN33771_c2_g1::TRINITY_DN33771_c2_g1_i1::g.35::m.3  0.103   1  0.000   1  0.166   1  0.000   0.000 N  0.450      SignalP-noTM
TRINITY_DN33771_c2_g1::TRINITY_DN33771_c2_g1_i1::g.35::m.3  0.105   1  0.000   1  0.120   1  0.000   0.000 N  0.450      SignalP-noTM
TRINITY_DN33771_c2_g1::TRINITY_DN33771_c2_g1_i1::g.35::m.3  0.104   1  0.000   1  0.138   1  0.000   0.000 N  0.450      SignalP-noTM
TRINITY_DN33771_c2_g1::TRINITY_DN33771_c2_g1_i1::g.35::m.3  0.105   1  0.000   1  0.120   1  0.000   0.000 N  0.450      SignalP-noTM
TRINITY_DN33771_c2_g1::TRINITY_DN33771_c2_g1_i1::g.35::m.3  0.104   1  0.000   1  0.159   1  0.000   0.000 N  0.450      SignalP-noTM
TRINITY_DN33771_c2_g1::TRINITY_DN33771_c2_g1_i1::g.35::m.3  0.103   1  0.000   1  0.145   1  0.000   0.000 N  0.450      SignalP-noTM
TRINITY_DN33771_c2_g1::TRINITY_DN33771_c2_g1_i1::g.35::m.3  0.104   1  0.000   1  0.146   1  0.000   0.000 N  0.450      SignalP-noTM
TRINITY_DN33771_c2_g1::TRINITY_DN33771_c2_g1_i1::g.35::m.3  0.104   1  0.000   1  0.130   1  0.000   0.000 N  0.450      SignalP-noTM
TRINITY_DN33771_c2_g1::TRINITY_DN33771_c2_g1_i1::g.35::m.3  0.104   1  0.000   1  0.138   1  0.000   0.000 N  0.450      SignalP-noTM
TRINITY_DN33771_c2_g1::TRINITY_DN33771_c2_g1_i1::g.35::m.3  0.104   1  0.000   1  0.140   1  0.000   0.000 N  0.450      SignalP-noTM
TRINITY_DN33771_c2_g1::TRINITY_DN33771_c2_g1_i1::g.35::m.3  0.104   1  0.000   1  0.130   1  0.000   0.000 N  0.450      SignalP-noTM
TRINITY_DN33771_c2_g1::TRINITY_DN33771_c2_g1_i1::g.35::m.3!  0.104   1  0.000   1  0.140   1  0.000   0.000 N  0.450      SignalP-noTM
TRINITY_DN33771_c2_g1::TRINITY_DN33771_c2_g1_i1::g.35::m.3"  0.105   1  0.000   1  0.140   1  0.000   0.000 N  0.450      SignalP-noTM
TRINITY_DN33771_c2_g1::TRINITY_DN33771_c2_g1_i1::g.35::m.3#  0.102   1  0.000   1  0.120   1  0.000   0.000 N  0.450      SignalP-noTM
TRINITY_DN33771_c2_g1::TRINITY_DN33771_c2_g1_i1::g.35::m.3$  0.103   1  0.000   1  0.110   1  0.000   0.000 N  0.450      SignalP-noTM
TRINITY_DN33771_c2_g1::TRINITY_DN33771_c2_g1_i1::g.35::m.3%  0.103   1  0.000   1  0.110   1  0.000   0.000 N  0.450      SignalP-noTM
TRINITY_DN33771_c2_g1::TRINITY_DN33771_c2_g1_i1::g.35::m.3&  0.104   1  0.000   1  0.121   1  0.000   0.000 N  0.450      SignalP-noTM
TRINITY_DN33771_c2_g1::TRINITY_DN33771_c2_g1_i1::g.35::m.3'  0.103   1  0.000   1  0.110   1  0.000   0.000 N  0.450      SignalP-noTM
TRINITY_DN33771_c2_g1::TRINITY_DN33771_c2_g1_i1::g.35::m.3(  0.104   1  0.000   1  0.130   1  0.000   0.000 N  0.450      SignalP-noTM
TRINITY_DN33771_c2_g1::TRINITY_DN33771_c2_g1_i1::g.35::m.3)  0.106   1  0.000   1  0.129   1  0.000   0.000 N  0.450      SignalP-noTM
TRINITY_DN33771_c2_g1::TRINITY_DN33771_c2_g1_i1::g.35::m.3*  0.104   1  0.000   1  0.140   1  0.000   0.000 N  0.450      SignalP-noTM
TRINITY_DN33771_c2_g1::TRINITY_DN33771_c2_g1_i1::g.35::m.3+  0.104   1  0.000   1  0.159   1  0.000   0.000 N  0.450      SignalP-noTM
TRINITY_DN33771_c2_g1::TRINITY_DN33771_c2_g1_i1::g.35::m.3,  0.104   1  0.000   1  0.159   1  0.000   0.000 N  0.450      SignalP-noTM
TRINITY_DN33771_c2_g1::TRINITY_DN33771_c2_g1_i1::g.35::m.3-  0.103   1  0.000   1  0.166   1  0.000   0.000 N  0.450      SignalP-noTM
TRINITY_DN33771_c2_g1::TRINITY_DN33771_c2_g1_i1::g.35::m.3.  0.103   1  0.000   1  0.110   1  0.000   0.000 N  0.450      SignalP-noTM
TRINITY_DN33771_c2_g1::TRINITY_DN33771_c2_g1_i1::g.35::m.3/  0.104   1  0.000   1  0.161   1  0.000   0.000 N  0.450      SignalP-noTM
TRINITY_DN33771_c2_g1::TRINITY_DN33771_c2_g1_i1::g.35::m.30  0.104   1  0.000   1  0.140   1  0.000   0.000 N  0.450      SignalP-noTM
TRINITY_DN33771_c2_g1::TRINITY_DN33771_c2_g1_i1::g.35::m.31  0.102   1  0.000   1  0.120   1  0.000   0.000 N  0.450      SignalP-noTM
TRINITY_DN33771_c2_g1::TRINITY_DN33771_c2_g1_i1::g.35::m.32  0.104   1  0.000   1  0.140   1  0.000   0.000 N  0.450      SignalP-noTM
TRINITY_DN33771_c2_g1::TRINITY_DN33771_c2_g1_i1::g.35::m.33  0.104   1  0.000   1  0.131   1  0.000   0.000 N  0.450      SignalP-noTM
TRINITY_DN33771_c2_g1::TRINITY_DN33771_c2_g1_i1::g.35::m.34  0.106   1  0.000   1  0.129   1  0.000   0.000 N  0.450      SignalP-noTM
TRINITY_DN33771_c2_g1::TRINITY_DN33771_c2_g1_i1::g.35::m.35  0.101   1  0.000   1  0.087   1  0.000   0.000 N  0.450      SignalP-noTM
TRINITY_DN33771_c2_g1::TRINITY_DN33771_c2_g1_i1::g.35::m.36  0.101   1  0.000   1  0.087   1  0.000   0.000 N  0.450      SignalP-noTM
TRINITY_DN33771_c2_g1::TRINITY_DN33771_c2_g1_i1::g.35::m.37  0.103   3  0.000   1  0.088   3  0.000   0.000 N  0.450      SignalP-noTM
TRINITY_DN33771_c2_g1::TRINITY_DN33771_c2_g1_i1::g.35::m.38  0.103   3  0.000   1  0.097   4  0.000   0.000 N  0.450      SignalP-noTM
TRINITY_DN33771_c2_g1::TRINITY_DN33771_c2_g1_i1::g.35::m.39  0.103   3  0.000   1  0.102   5  0.000   0.000 N  0.450      SignalP-noTM
TRINITY_DN33771_c2_g1::TRINITY_DN33771_c2_g1_i1::g.35::m.3:  0.103   3  0.000   1  0.102   6  0.000   0.000 N  0.450      SignalP-noTM
TRINITY_DN33771_c2_g1::TRINITY_DN33771_c2_g1_i1::g.35::m.3;  0.104   7  0.000   1  0.102   6  0.000   0.000 N  0.450      SignalP-noTM
TRINITY_DN33771_c2_g1::TRINITY_DN33771_c2_g1_i1::g.35::m.3<  0.104   7  0.000   1  0.102   6  0.000   0.000 N  0.450      SignalP-noTM
TRINITY_DN33771_c2_g1::TRINITY_DN33771_c2_g1_i1::g.35::m.3=  0.104   7  0.000   1  0.102   6  0.000   0.000 N  0.450      SignalP-noTM
TRINITY_DN33771_c2_g1::TRINITY_DN33771_c2_g1_i1::g.35::m.3>  0.106  10  0.000   1  0.102   6  0.000   0.000 N  0.450      SignalP-noTM
TRINITY_DN33771_c2_g1::TRINITY_DN33771_c2_g1_i1::g.35::m.3?  0.106  10  0.096  11  0.102   6  0.091   0.093 N  0.450      SignalP-noTM
TRINITY_DN33771_c2_g1::TRINITY_DN33771_c2_g1_i1::g.35::m.3@  0.106  10  0.096  11  0.102   6  0.091   0.093 N  0.450      SignalP-noTM
TRINITY_DN33771_c2_g1::TRINITY_DN33771_c2_g1_i1::g.35::m.3A  0.106  10  0.096  11  0.102   6  0.091   0.093 N  0.450      SignalP-noTM
TRINITY_DN33771_c2_g1::TRINITY_DN33771_c2_g1_i1::g.35::m.3B  0.106  10  0.096  11  0.102   6  0.091   0.093 N  0.450      SignalP-noTM
TRINITY_DN33771_c2_g1::TRINITY_DN33771_c2_g1_i1::g.35::m.3C  0.106  10  0.097  15  0.102   6  0.091   0.094 N  0.450      SignalP-noTM
TRINITY_DN33771_c2_g1::TRINITY_DN33771_c2_g1_i1::g.35::m.3D  0.106  10  0.097  15  0.102   6  0.091   0.094 N  0.450      SignalP-noTM
TRINITY_DN33771_c2_g1::TRINITY_DN33771_c2_g1_i1::g.35::m.3E  0.106  10  0.097  15  0.102   6  0.091   0.094 N  0.450      SignalP-noTM
TRINITY_DN33771_c2_g1::TRINITY_DN33771_c2_g1_i1::g.35::m.3F  0.106  10  0.097  15  0.102   6  0.091   0.094 N  0.450      SignalP-noTM
TRINITY_DN33771_c2_g1::TRINITY_DN33771_c2_g1_i2::g.39::m.3  0.105   1  0.000   1  0.140   1  0.000   0.000 N  0.450      SignalP-noTM
TRINITY_DN33771_c2_g1::TRINITY_DN33771_c2_g1_i2::g.39::m.3  0.105   1  0.000   1  0.120   1  0.000   0.000 N  0.450      SignalP-noTM
TRINITY_DN33771_c2_g1::TRINITY_DN33771_c2_g1_i2::g.39::m.3  0.104   1  0.000   1  0.161   1  0.000   0.000 N  0.450      SignalP-noTM
TRINITY_DN33771_c2_g1::TRINITY_DN33771_c2_g1_i2::g.39::m.3  0.104   1  0.000   1  0.140   1  0.000   0.000 N  0.450      SignalP-noTM
TRINITY_DN33771_c2_g1::TRINITY_DN33771_c2_g1_i2::g.39::m.3  0.104   1  0.000   1  0.158   1  0.000   0.000 N  0.450      SignalP-noTM
TRINITY_DN33771_c2_g1::TRINITY_DN33771_c2_g1_i2::g.39::m.3  0.103   1  0.000   1  0.166   1  0.000   0.000 N  0.450      SignalP-noTM
TRINITY_DN33771_c2_g1::TRINITY_DN33771_c2_g1_i2::g.39::m.3  0.104   1  0.000   1  0.140   1  0.000   0.000 N  0.450      SignalP-noTM
TRINITY_DN33771_c2_g1::TRINITY_DN33771_c2_g1_i2::g.39::m.3  0.103   1  0.000   1  0.198   1  0.000   0.000 N  0.450      SignalP-noTM
TRINITY_DN33771_c2_g1::TRINITY_DN33771_c2_g1_i2::g.39::m.3  0.104   1  0.000   1  0.130   1  0.000   0.000 N  0.450      SignalP-noTM
                           0.000   1  0.000   1  0.000   1  0.000   0.000 N  0.500      SignalP-TM
TRINITY_DN33771_c2_g1::TRINITY_DN33771_c2_g1_i2::g.39::m.3  0.000   1  0.000   1  0.000   1  0.000   0.000 N  0.450      SignalP-noTM
0.120666                   0.000   1  0.000   1  0.000   1  0.000   0.000 N  0.450      SignalP-noTM
TRINITY_DN33771_c2_g1::TRINITY_DN33771_c2_g1_i2::g.39::m.3  0.104   1  0.000   1  0.130   1  0.000   0.000 N  0.450      SignalP-noTM
TRINITY_DN33771_c2_g1::TRINITY_DN33771_c2_g1_i2::g.39::m.3  0.105   1  0.000   1  0.120   1  0.000   0.000 N  0.450      SignalP-noTM
TRINITY_DN33771_c2_g1::TRINITY_DN33771_c2_g1_i2::g.39::m.3  0.104   1  0.000   1  0.158   1  0.000   0.000 N  0.450      SignalP-noTM
TRINITY_DN33771_c2_g1::TRINITY_DN33771_c2_g1_i2::g.39::m.3  0.104   1  0.000   1  0.158   1  0.000   0.000 N  0.450      SignalP-noTM
TRINITY_DN33771_c2_g1::TRINITY_DN33771_c2_g1_i2::g.39::m.3  0.106   1  0.000   1  0.129   1  0.000   0.000 N  0.450      SignalP-noTM
TRINITY_DN33771_c2_g1::TRINITY_DN33771_c2_g1_i2::g.39::m.3  0.103   1  0.000   1  0.145   1  0.000   0.000 N  0.450      SignalP-noTM
TRINITY_DN33771_c2_g1::TRINITY_DN33771_c2_g1_i2::g.39::m.3  0.104   1  0.000   1  0.140   1  0.000   0.000 N  0.450      SignalP-noTM
TRINITY_DN33771_c2_g1::TRINITY_DN33771_c2_g1_i2::g.39::m.3  0.104   1  0.000   1  0.131   1  0.000   0.000 N  0.450      SignalP-noTM
TRINITY_DN33771_c2_g1::TRINITY_DN33771_c2_g1_i2::g.39::m.3  0.104   1  0.000   1  0.158   1  0.000   0.000 N  0.450      SignalP-noTM
TRINITY_DN33771_c2_g1::TRINITY_DN33771_c2_g1_i2::g.39::m.3  0.106   1  0.000   1  0.139   1  0.000   0.000 N  0.450      SignalP-noTM
TRINITY_DN33771_c2_g1::TRINITY_DN33771_c2_g1_i2::g.39::m.3  0.103   1  0.000   1  0.145   1  0.000   0.000 N  0.450      SignalP-noTM
TRINITY_DN33771_c2_g1::TRINITY_DN33771_c2_g1_i2::g.39::m.3  0.104   1  0.000   1  0.130   1  0.000   0.000 N  0.450      SignalP-noTM
TRINITY_DN33771_c2_g1::TRINITY_DN33771_c2_g1_i2::g.39::m.3  0.104   1  0.000   1  0.140   1  0.000   0.000 N  0.450      SignalP-noTM
TRINITY_DN33771_c2_g1::TRINITY_DN33771_c2_g1_i2::g.39::m.3  0.104   1  0.000   1  0.159   1  0.000   0.000 N  0.450      SignalP-noTM
TRINITY_DN33771_c2_g1::TRINITY_DN33771_c2_g1_i2::g.39::m.3  0.105   1  0.000   1  0.120   1  0.000   0.000 N  0.450      SignalP-noTM
TRINITY_DN33771_c2_g1::TRINITY_DN33771_c2_g1_i2::g.39::m.3  0.104   1  0.000   1  0.131   1  0.000   0.000 N  0.450      SignalP-noTM
TRINITY_DN33771_c2_g1::TRINITY_DN33771_c2_g1_i2::g.39::m.3  0.105   1  0.000   1  0.120   1  0.000   0.000 N  0.450      SignalP-noTM
TRINITY_DN33771_c2_g1::TRINITY_DN33771_c2_g1_i2::g.39::m.3  0.104   1  0.000   1  0.130   1  0.000   0.000 N  0.450      SignalP-noTM
TRINITY_DN33771_c2_g1::TRINITY_DN33771_c2_g1_i2::g.39::m.3  0.106   1  0.000   1  0.129   1  0.000   0.000 N  0.450      SignalP-noTM
TRINITY_DN33771_c2_g1::TRINITY_DN33771_c2_g1_i2::g.39::m.3  0.104   1  0.000   1  0.140   1  0.000   0.000 N  0.450      SignalP-noTM
TRINITY_DN33771_c2_g1::TRINITY_DN33771_c2_g1_i2::g.39::m.3  0.105   1  0.000   1  0.120   1  0.000   0.000 N  0.450      SignalP-noTM
TRINITY_DN33771_c2_g1::TRINITY_DN33771_c2_g1_i2::g.39::m.3!  0.104   1  0.000   1  0.146   1  0.000   0.000 N  0.450      SignalP-noTM
TRINITY_DN33771_c2_g1::TRINITY_DN33771_c2_g1_i2::g.39::m.3"  0.102   1  0.000   1  0.120   1  0.000   0.000 N  0.450      SignalP-noTM
TRINITY_DN33771_c2_g1::TRINITY_DN33771_c2_g1_i2::g.39::m.3#  0.104   1  0.000   1  0.140   1  0.000   0.000 N  0.450      SignalP-noTM
TRINITY_DN33771_c2_g1::TRINITY_DN33771_c2_g1_i2::g.39::m.3$  0.104   1  0.000   1  0.158   1  0.000   0.000 N  0.450      SignalP-noTM
TRINITY_DN33771_c2_g1::TRINITY_DN33771_c2_g1_i2::g.39::m.3%  0.104   1  0.000   1  0.146   1  0.000   0.000 N  0.450      SignalP-noTM
TRINITY_DN33771_c2_g1::TRINITY_DN33771_c2_g1_i2::g.39::m.3&  0.103   1  0.000   1  0.145   1  0.000   0.000 N  0.450      SignalP-noTM
TRINITY_DN33771_c2_g1::TRINITY_DN33771_c2_g1_i2::g.39::m.3'  0.104   1  0.000   1  0.140   1  0.000   0.000 N  0.450      SignalP-noTM
TRINITY_DN33771_c2_g1::TRINITY_DN33771_c2_g1_i2::g.39::m.3(  0.104   1  0.000   1  0.158   1  0.000   0.000 N  0.450      SignalP-noTM
TRINITY_DN33771_c2_g1::TRINITY_DN33771_c2_g1_i2::g.39::m.3)  0.105   1  0.000   1  0.140   1  0.000   0.000 N  0.450      SignalP-noTM
TRINITY_DN33771_c2_g1::TRINITY_DN33771_c2_g1_i2::g.39::m.3*  0.103   1  0.000   1  0.145   1  0.000   0.000 N  0.450      SignalP-noTM
TRINITY_DN33771_c2_g1::TRINITY_DN33771_c2_g1_i2::g.39::m.3+  0.104   1  0.000   1  0.146   1  0.000   0.000 N  0.450      SignalP-noTM
TRINITY_DN33771_c2_g1::TRINITY_DN33771_c2_g1_i2::g.39::m.3,  0.104   1  0.000   1  0.138   1  0.000   0.000 N  0.450      SignalP-noTM
TRINITY_DN33771_c2_g1::TRINITY_DN33771_c2_g1_i2::g.39::m.3-  0.104   1  0.000   1  0.138   1  0.000   0.000 N  0.450      SignalP-noTM
TRINITY_DN33771_c2_g1::TRINITY_DN33771_c2_g1_i2::g.39::m.3.  0.104   1  0.000   1  0.138   1  0.000   0.000 N  0.450      SignalP-noTM
TRINITY_DN33771_c2_g1::TRINITY_DN33771_c2_g1_i2::g.39::m.3/  0.103   1  0.000   1  0.110   1  0.000   0.000 N  0.450      SignalP-noTM
TRINITY_DN33771_c2_g1::TRINITY_DN33771_c2_g1_i2::g.39::m.30  0.103   1  0.000   1  0.145   1  0.000   0.000 N  0.450      SignalP-noTM
TRINITY_DN33771_c2_g1::TRINITY_DN33771_c2_g1_i2::g.39::m.31  0.103   1  0.000   1  0.198   1  0.000   0.000 N  0.450      SignalP-noTM
TRINITY_DN33771_c2_g1::TRINITY_DN33771_c2_g1_i2::g.39::m.32  0.104   1  0.000   1  0.146   1  0.000   0.000 N  0.450      SignalP-noTM
TRINITY_DN33771_c2_g1::TRINITY_DN33771_c2_g1_i2::g.39::m.33  0.103   1  0.000   1  0.198   1  0.000   0.000 N  0.450      SignalP-noTM
TRINITY_DN33771_c2_g1::TRINITY_DN33771_c2_g1_i2::g.39::m.34  0.102   1  0.000   1  0.120   1  0.000   0.000 N  0.450      SignalP-noTM
TRINITY_DN33771_c2_g1::TRINITY_DN33771_c2_g1_i2::g.39::m.35  0.103   1  0.000   1  0.166   1  0.000   0.000 N  0.450      SignalP-noTM
TRINITY_DN33771_c2_g1::TRINITY_DN33771_c2_g1_i2::g.39::m.36  0.104   1  0.000   1  0.158   1  0.000   0.000 N  0.450      SignalP-noTM
TRINITY_DN33771_c2_g1::TRINITY_DN33771_c2_g1_i2::g.39::m.37  0.103   1  0.000   1  0.145   1  0.000   0.000 N  0.450      SignalP-noTM
TRINITY_DN33771_c2_g1::TRINITY_DN33771_c2_g1_i2::g.39::m.38  0.103   1  0.000   1  0.198   1  0.000   0.000 N  0.450      SignalP-noTM
TRINITY_DN33771_c2_g1::TRINITY_DN33771_c2_g1_i2::g.39::m.39  0.100   1  0.000   1  0.151   1  0.000   0.000 N  0.450      SignalP-noTM
TRINITY_DN33771_c2_g1::TRINITY_DN33771_c2_g1_i2::g.39::m.3:  0.101   2  0.000   1  0.156   2  0.000   0.000 N  0.450      SignalP-noTM
TRINITY_DN33771_c2_g1::TRINITY_DN33771_c2_g1_i2::g.39::m.3;  0.102   3  0.000   1  0.156   2  0.000   0.000 N  0.450      SignalP-noTM
TRINITY_DN33771_c2_g1::TRINITY_DN33771_c2_g1_i2::g.39::m.3<  0.103   4  0.000   1  0.156   2  0.000   0.000 N  0.450      SignalP-noTM
TRINITY_DN33771_c2_g1::TRINITY_DN33771_c2_g1_i2::g.39::m.3=  0.103   4  0.000   1  0.156   2  0.000   0.000 N  0.450      SignalP-noTM
TRINITY_DN33771_c2_g1::TRINITY_DN33771_c2_g1_i2::g.39::m.3>  0.103   4  0.000   1  0.156   2  0.000   0.000 N  0.450      SignalP-noTM
TRINITY_DN33771_c2_g1::TRINITY_DN33771_c2_g1_i2::g.39::m.3?  0.103   4  0.000   1  0.156   2  0.000   0.000 N  0.450      SignalP-noTM
TRINITY_DN33771_c2_g1::TRINITY_DN33771_c2_g1_i2::g.39::m.3@  0.103   8  0.000   1  0.156   2  0.000   0.000 N  0.450      SignalP-noTM
TRINITY_DN33771_c2_g1::TRINITY_DN33771_c2_g1_i2::g.39::m.3A  0.103   8  0.000   1  0.156   2  0.000   0.000 N  0.450      SignalP-noTM
TRINITY_DN33771_c2_g1::TRINITY_DN33771_c2_g1_i2::g.39::m.3B  0.103   8  0.000   1  0.156   2  0.000   0.000 N  0.450      SignalP-noTM
TRINITY_DN33771_c2_g1::TRINITY_DN33771_c2_g1_i2::g.39::m.3C  0.108  11  0.123  11  0.156   2  0.129   0.126 N  0.450      SignalP-noTM
TRINITY_DN33771_c2_g1::TRINITY_DN33771_c2_g1_i2::g.39::m.3D  0.108  11  0.123  11  0.156   2  0.129   0.126 N  0.450      SignalP-noTM
TRINITY_DN33771_c2_g1::TRINITY_DN33771_c2_g1_i2::g.39::m.3E  0.108  11  0.123  11  0.156   2  0.129   0.126 N  0.450      SignalP-noTM
TRINITY_DN33771_c2_g1::TRINITY_DN33771_c2_g1_i2::g.39::m.3F  0.108  11  0.123  11  0.156   2  0.129   0.126 N  0.450      SignalP-noTM
TRINITY_DN33771_c2_g1::TRINITY_DN33771_c2_g1_i2::g.40::m.4  0.104   1  0.000   1  0.130   1  0.000   0.000 N  0.450      SignalP-noTM
TRINITY_DN33771_c2_g1::TRINITY_DN33771_c2_g1_i2::g.40::m.4  0.103   1  0.000   1  0.110   1  0.000   0.000 N  0.450      SignalP-noTM
TRINITY_DN33771_c2_g1::TRINITY_DN33771_c2_g1_i2::g.40::m.4  0.104   1  0.000   1  0.138   1  0.000   0.000 N  0.450      SignalP-noTM
TRINITY_DN33771_c2_g1::TRINITY_DN33771_c2_g1_i2::g.40::m.4  0.104   1  0.000   1  0.158   1  0.000   0.000 N  0.450      SignalP-noTM
TRINITY_DN33771_c2_g1::TRINITY_DN33771_c2_g1_i2::g.40::m.4  0.102   1  0.000   1  0.120   1  0.000   0.000 N  0.450      SignalP-noTM
TRINITY_DN33771_c2_g1::TRINITY_DN33771_c2_g1_i2::g.40::m.4  0.105   1  0.000   1  0.120   1  0.000   0.000 N  0.450      SignalP-noTM
TRINITY_DN33771_c2_g1::TRINITY_DN33771_c2_g1_i2::g.40::m.4  0.103   1  0.000   1  0.110   1  0.000   0.000 N  0.450      SignalP-noTM
TRINITY_DN33771_c2_g1::TRINITY_DN33771_c2_g1_i2::g.40::m.4  0.104   1  0.000   1  0.140   1  0.000   0.000 N  0.450      SignalP-noTM
TRINITY_DN33771_c2_g1::TRINITY_DN33771_c2_g1_i2::g.40::m.4  0.105   1  0.000   1  0.120   1  0.000   0.000 N  0.450      SignalP-noTM
                           0.000   1  0.000   1  0.000   1  0.000   0.000 N  0.500      SignalP-TM
TRINITY_DN33771_c2_g1::TRINITY_DN33771_c2_g1_i2::g.40::m.4  0.000   1  0.000   1  0.000   1  0.000   0.000 N  0.450      SignalP-noTM
0.120431                   0.000   1  0.000   1  0.000   1  0.000   0.000 N  0.450      SignalP-noTM
TRINITY_DN33771_c2_g1::TRINITY_DN33771_c2_g1_i2::g.40::m.4  0.104   1  0.000   1  0.130   1  0.000   0.000 N  0.450      SignalP-noTM
TRINITY_DN33771_c2_g1::TRINITY_DN33771_c2_g1_i2::g.40::m.4  0.105   1  0.000   1  0.120   1  0.000   0.000 N  0.450      SignalP-noTM
TRINITY_DN33771_c2_g1::TRINITY_DN33771_c2_g1_i2::g.40::m.4  0.104   1  0.000   1  0.158   1  0.000   0.000 N  0.450      SignalP-noTM
TRINITY_DN33771_c2_g1::TRINITY_DN33771_c2_g1_i2::g.40::m.4  0.105   1  0.000   1  0.120   1  0.000   0.000 N  0.450      SignalP-noTM
TRINITY_DN33771_c2_g1::TRINITY_DN33771_c2_g1_i2::g.40::m.4  0.104   1  0.000   1  0.130   1  0.000   0.000 N  0.450      SignalP-noTM
TRINITY_DN33771_c2_g1::TRINITY_DN33771_c2_g1_i2::g.40::m.4  0.101   1  0.000   1  0.198   1  0.000   0.000 N  0.450      SignalP-noTM
TRINITY_DN33771_c2_g1::TRINITY_DN33771_c2_g1_i2::g.40::m.4  0.104   1  0.000   1  0.130   1  0.000   0.000 N  0.450      SignalP-noTM
TRINITY_DN33771_c2_g1::TRINITY_DN33771_c2_g1_i2::g.40::m.4  0.104   1  0.000   1  0.130   1  0.000   0.000 N  0.450      SignalP-noTM
TRINITY_DN33771_c2_g1::TRINITY_DN33771_c2_g1_i2::g.40::m.4  0.104   1  0.000   1  0.158   1  0.000   0.000 N  0.450      SignalP-noTM
TRINITY_DN33771_c2_g1::TRINITY_DN33771_c2_g1_i2::g.40::m.4  0.106   1  0.000   1  0.139   1  0.000   0.000 N  0.450      SignalP-noTM
TRINITY_DN33771_c2_g1::TRINITY_DN33771_c2_g1_i2::g.40::m.4  0.104   1  0.000   1  0.130   1  0.000   0.000 N  0.450      SignalP-noTM
TRINITY_DN33771_c2_g1::TRINITY_DN33771_c2_g1_i2::g.40::m.4  0.105   1  0.000   1  0.120   1  0.000   0.000 N  0.450      SignalP-noTM
TRINITY_DN33771_c2_g1::TRINITY_DN33771_c2_g1_i2::g.40::m.4  0.104   1  0.000   1  0.158   1  0.000   0.000 N  0.450      SignalP-noTM
TRINITY_DN33771_c2_g1::TRINITY_DN33771_c2_g1_i2::g.40::m.4  0.105   1  0.000   1  0.140   1  0.000   0.000 N  0.450      SignalP-noTM
TRINITY_DN33771_c2_g1::TRINITY_DN33771_c2_g1_i2::g.40::m.4  0.103   1  0.000   1  0.110   1  0.000   0.000 N  0.450      SignalP-noTM
TRINITY_DN33771_c2_g1::TRINITY_DN33771_c2_g1_i2::g.40::m.4  0.103   1  0.000   1  0.166   1  0.000   0.000 N  0.450      SignalP-noTM
TRINITY_DN33771_c2_g1::TRINITY_DN33771_c2_g1_i2::g.40::m.4  0.105   1  0.000   1  0.120   1  0.000   0.000 N  0.450      SignalP-noTM
TRINITY_DN33771_c2_g1::TRINITY_DN33771_c2_g1_i2::g.40::m.4  0.105   1  0.000   1  0.120   1  0.000   0.000 N  0.450      SignalP-noTM
TRINITY_DN33771_c2_g1::TRINITY_DN33771_c2_g1_i2::g.40::m.4  0.104   1  0.000   1  0.158   1  0.000   0.000 N  0.450      SignalP-noTM
TRINITY_DN33771_c2_g1::TRINITY_DN33771_c2_g1_i2::g.40::m.4  0.105   1  0.000   1  0.120   1  0.000   0.000 N  0.450      SignalP-noTM
TRINITY_DN33771_c2_g1::TRINITY_DN33771_c2_g1_i2::g.40::m.4  0.103   1  0.000   1  0.110   1  0.000   0.000 N  0.450      SignalP-noTM
TRINITY_DN33771_c2_g1::TRINITY_DN33771_c2_g1_i2::g.40::m.4!  0.104   1  0.000   1  0.158   1  0.000   0.000 N  0.450      SignalP-noTM
TRINITY_DN33771_c2_g1::TRINITY_DN33771_c2_g1_i2::g.40::m.4"  0.104   1  0.000   1  0.131   1  0.000   0.000 N  0.450      SignalP-noTM
TRINITY_DN33771_c2_g1::TRINITY_DN33771_c2_g1_i2::g.40::m.4#  0.104   1  0.000   1  0.158   1  0.000   0.000 N  0.450      SignalP-noTM
TRINITY_DN33771_c2_g1::TRINITY_DN33771_c2_g1_i2::g.40::m.4$  0.104   1  0.000   1  0.140   1  0.000   0.000 N  0.450      SignalP-noTM
TRINITY_DN33771_c2_g1::TRINITY_DN33771_c2_g1_i2::g.40::m.4%  0.104   1  0.000   1  0.140   1  0.000   0.000 N  0.450      SignalP-noTM
TRINITY_DN33771_c2_g1::TRINITY_DN33771_c2_g1_i2::g.40::m.4&  0.104   1  0.000   1  0.140   1  0.000   0.000 N  0.450      SignalP-noTM
TRINITY_DN33771_c2_g1::TRINITY_DN33771_c2_g1_i2::g.40::m.4'  0.104   1  0.000   1  0.140   1  0.000   0.000 N  0.450      SignalP-noTM
TRINITY_DN33771_c2_g1::TRINITY_DN33771_c2_g1_i2::g.40::m.4(  0.104   1  0.000   1  0.140   1  0.000   0.000 N  0.450      SignalP-noTM
TRINITY_DN33771_c2_g1::TRINITY_DN33771_c2_g1_i2::g.40::m.4)  0.104   1  0.000   1  0.146   1  0.000   0.000 N  0.450      SignalP-noTM
TRINITY_DN33771_c2_g1::TRINITY_DN33771_c2_g1_i2::g.40::m.4*  0.103   1  0.000   1  0.198   1  0.000   0.000 N  0.450      SignalP-noTM
TRINITY_DN33771_c2_g1::TRINITY_DN33771_c2_g1_i2::g.40::m.4+  0.106   1  0.000   1  0.139   1  0.000   0.000 N  0.450      SignalP-noTM
TRINITY_DN33771_c2_g1::TRINITY_DN33771_c2_g1_i2::g.40::m.4,  0.105   1  0.000   1  0.120   1  0.000   0.000 N  0.450      SignalP-noTM
TRINITY_DN33771_c2_g1::TRINITY_DN33771_c2_g1_i2::g.40::m.4-  0.104   1  0.000   1  0.140   1  0.000   0.000 N  0.450      SignalP-noTM
TRINITY_DN33771_c2_g1::TRINITY_DN33771_c2_g1_i2::g.40::m.4.  0.104   1  0.000   1  0.130   1  0.000   0.000 N  0.450      SignalP-noTM
TRINITY_DN33771_c2_g1::TRINITY_DN33771_c2_g1_i2::g.40::m.4/  0.104   1  0.000   1  0.131   1  0.000   0.000 N  0.450      SignalP-noTM
TRINITY_DN33771_c2_g1::TRINITY_DN33771_c2_g1_i2::g.40::m.40  0.104   1  0.000   1  0.112   1  0.000   0.000 N  0.450      SignalP-noTM
TRINITY_DN33771_c2_g1::TRINITY_DN33771_c2_g1_i2::g.40::m.41  0.106   2  0.000   1  0.112   1  0.000   0.000 N  0.450      SignalP-noTM
TRINITY_DN33771_c2_g1::TRINITY_DN33771_c2_g1_i2::g.40::m.42  0.106   2  0.000   1  0.112   1  0.000   0.000 N  0.450      SignalP-noTM
TRINITY_DN33771_c2_g1::TRINITY_DN33771_c2_g1_i2::g.40::m.43  0.106   2  0.000   1  0.112   1  0.000   0.000 N  0.450      SignalP-noTM
TRINITY_DN33771_c2_g1::TRINITY_DN33771_c2_g1_i2::g.40::m.44  0.106   2  0.000   1  0.112   1  0.000   0.000 N  0.450      SignalP-noTM
TRINITY_DN33771_c2_g1::TRINITY_DN33771_c2_g1_i2::g.40::m.45  0.106   2  0.000   1  0.112   1  0.000   0.000 N  0.450      SignalP-noTM
TRINITY_DN33771_c2_g1::TRINITY_DN33771_c2_g1_i2::g.40::m.46  0.106   2  0.000   1  0.112   1  0.000   0.000 N  0.450      SignalP-noTM
TRINITY_DN33771_c2_g1::TRINITY_DN33771_c2_g1_i2::g.40::m.47  0.106   2  0.000   1  0.112   1  0.000   0.000 N  0.450      SignalP-noTM
TRINITY_DN33771_c2_g1::TRINITY_DN33771_c2_g1_i2::g.40::m.48  0.106   2  0.000   1  0.112   1  0.000   0.000 N  0.450      SignalP-noTM
TRINITY_DN33771_c2_g1::TRINITY_DN33771_c2_g1_i2::g.40::m.49  0.106   2  0.000   1  0.112   1  0.000   0.000 N  0.450      SignalP-noTM
TRINITY_DN33771_c2_g1::TRINITY_DN33771_c2_g1_i2::g.40::m.4:  0.106   2  0.104  11  0.112   1  0.096   0.100 N  0.450      SignalP-noTM
TRINITY_DN33771_c2_g1::TRINITY_DN33771_c2_g1_i2::g.40::m.4;  0.106   2  0.104  11  0.112   1  0.096   0.100 N  0.450      SignalP-noTM
TRINITY_DN33771_c2_g1::TRINITY_DN33771_c2_g1_i2::g.40::m.4<  0.106   2  0.104  11  0.112   1  0.096   0.100 N  0.450      SignalP-noTM
TRINITY_DN33771_c2_g1::TRINITY_DN33771_c2_g1_i2::g.40::m.4=  0.106   2  0.104  11  0.112   1  0.096   0.100 N  0.450      SignalP-noTM
TRINITY_DN33771_c2_g1::TRINITY_DN33771_c2_g1_i2::g.40::m.4>  0.106   2  0.104  11  0.112   1  0.096   0.100 N  0.450      SignalP-noTM
TRINITY_DN33771_c2_g1::TRINITY_DN33771_c2_g1_i2::g.40::m.4?  0.106   2  0.104  11  0.112   1  0.096   0.100 N  0.450      SignalP-noTM
TRINITY_DN33771_c2_g1::TRINITY_DN33771_c2_g1_i2::g.40::m.4@  0.106   2  0.104  11  0.112   1  0.096   0.100 N  0.450      SignalP-noTM
TRINITY_DN33771_c2_g1::TRINITY_DN33771_c2_g1_i2::g.40::m.4A  0.106   2  0.104  11  0.112   1  0.096   0.100 N  0.450      SignalP-noTM
TRINITY_DN33771_c2_g1::TRINITY_DN33771_c2_g1_i2::g.40::m.4B  0.106   2  0.104  11  0.112   1  0.096   0.100 N  0.450      SignalP-noTM
TRINITY_DN33771_c2_g1::TRINITY_DN33771_c2_g1_i2::g.40::m.4C  0.106   2  0.104  11  0.112   1  0.096   0.100 N  0.450      SignalP-noTM
TRINITY_DN33771_c2_g1::TRINITY_DN33771_c2_g1_i2::g.40::m.4D  0.106   2  0.104  11  0.112   1  0.096   0.100 N  0.450      SignalP-noTM
TRINITY_DN33771_c2_g1::TRINITY_DN33771_c2_g1_i2::g.40::m.4E  0.106   2  0.104  11  0.112   1  0.096   0.100 N  0.450      SignalP-noTM
TRINITY_DN33771_c2_g1::TRINITY_DN33771_c2_g1_i2::g.40::m.4F  0.106   2  0.104  11  0.112   1  0.096   0.100 N  0.450      SignalP-noTM
TRINITY_DN33771_c2_g1::TRINITY_DN33771_c2_g1_i3::g.45::m.4  0.105   1  0.000   1  0.140   1  0.000   0.000 N  0.450      SignalP-noTM
TRINITY_DN33771_c2_g1::TRINITY_DN33771_c2_g1_i3::g.45::m.4  0.105   1  0.000   1  0.120   1  0.000   0.000 N  0.450      SignalP-noTM
TRINITY_DN33771_c2_g1::TRINITY_DN33771_c2_g1_i3::g.45::m.4  0.104   1  0.000   1  0.161   1  0.000   0.000 N  0.450      SignalP-noTM
TRINITY_DN33771_c2_g1::TRINITY_DN33771_c2_g1_i3::g.45::m.4  0.104   1  0.000   1  0.140   1  0.000   0.000 N  0.450      SignalP-noTM
TRINITY_DN33771_c2_g1::TRINITY_DN33771_c2_g1_i3::g.45::m.4  0.104   1  0.000   1  0.158   1  0.000   0.000 N  0.450      SignalP-noTM
TRINITY_DN33771_c2_g1::TRINITY_DN33771_c2_g1_i3::g.45::m.4  0.103   1  0.000   1  0.166   1  0.000   0.000 N  0.450      SignalP-noTM
TRINITY_DN33771_c2_g1::TRINITY_DN33771_c2_g1_i3::g.45::m.4  0.104   1  0.000   1  0.140   1  0.000   0.000 N  0.450      SignalP-noTM
TRINITY_DN33771_c2_g1::TRINITY_DN33771_c2_g1_i3::g.45::m.4  0.103   1  0.000   1  0.198   1  0.000   0.000 N  0.450      SignalP-noTM
TRINITY_DN33771_c2_g1::TRINITY_DN33771_c2_g1_i3::g.45::m.4  0.104   1  0.000   1  0.130   1  0.000   0.000 N  0.450      SignalP-noTM
                           0.000   1  0.000   1  0.000   1  0.000   0.000 N  0.500      SignalP-TM
TRINITY_DN33771_c2_g1::TRINITY_DN33771_c2_g1_i3::g.45::m.4  0.000   1  0.000   1  0.000   1  0.000   0.000 N  0.450      SignalP-noTM
0.120666                   0.000   1  0.000   1  0.000   1  0.000   0.000 N  0.450      SignalP-noTM
TRINITY_DN33771_c2_g1::TRINITY_DN33771_c2_g1_i3::g.45::m.4  0.104   1  0.000   1  0.130   1  0.000   0.000 N  0.450      SignalP-noTM
TRINITY_DN33771_c2_g1::TRINITY_DN33771_c2_g1_i3::g.45::m.4  0.105   1  0.000   1  0.120   1  0.000   0.000 N  0.450      SignalP-noTM
TRINITY_DN33771_c2_g1::TRINITY_DN33771_c2_g1_i3::g.45::m.4  0.104   1  0.000   1  0.158   1  0.000   0.000 N  0.450      SignalP-noTM
TRINITY_DN33771_c2_g1::TRINITY_DN33771_c2_g1_i3::g.45::m.4  0.104   1  0.000   1  0.158   1  0.000   0.000 N  0.450      SignalP-noTM
TRINITY_DN33771_c2_g1::TRINITY_DN33771_c2_g1_i3::g.45::m.4  0.106   1  0.000   1  0.129   1  0.000   0.000 N  0.450      SignalP-noTM
TRINITY_DN33771_c2_g1::TRINITY_DN33771_c2_g1_i3::g.45::m.4  0.103   1  0.000   1  0.145   1  0.000   0.000 N  0.450      SignalP-noTM
TRINITY_DN33771_c2_g1::TRINITY_DN33771_c2_g1_i3::g.45::m.4  0.104   1  0.000   1  0.140   1  0.000   0.000 N  0.450      SignalP-noTM
TRINITY_DN33771_c2_g1::TRINITY_DN33771_c2_g1_i3::g.45::m.4  0.104   1  0.000   1  0.131   1  0.000   0.000 N  0.450      SignalP-noTM
TRINITY_DN33771_c2_g1::TRINITY_DN33771_c2_g1_i3::g.45::m.4  0.104   1  0.000   1  0.158   1  0.000   0.000 N  0.450      SignalP-noTM
TRINITY_DN33771_c2_g1::TRINITY_DN33771_c2_g1_i3::g.45::m.4  0.106   1  0.000   1  0.139   1  0.000   0.000 N  0.450      SignalP-noTM
TRINITY_DN33771_c2_g1::TRINITY_DN33771_c2_g1_i3::g.45::m.4  0.103   1  0.000   1  0.145   1  0.000   0.000 N  0.450      SignalP-noTM
TRINITY_DN33771_c2_g1::TRINITY_DN33771_c2_g1_i3::g.45::m.4  0.104   1  0.000   1  0.130   1  0.000   0.000 N  0.450      SignalP-noTM
TRINITY_DN33771_c2_g1::TRINITY_DN33771_c2_g1_i3::g.45::m.4  0.104   1  0.000   1  0.140   1  0.000   0.000 N  0.450      SignalP-noTM
TRINITY_DN33771_c2_g1::TRINITY_DN33771_c2_g1_i3::g.45::m.4  0.104   1  0.000   1  0.159   1  0.000   0.000 N  0.450      SignalP-noTM
TRINITY_DN33771_c2_g1::TRINITY_DN33771_c2_g1_i3::g.45::m.4  0.105   1  0.000   1  0.120   1  0.000   0.000 N  0.450      SignalP-noTM
TRINITY_DN33771_c2_g1::TRINITY_DN33771_c2_g1_i3::g.45::m.4  0.104   1  0.000   1  0.131   1  0.000   0.000 N  0.450      SignalP-noTM
TRINITY_DN33771_c2_g1::TRINITY_DN33771_c2_g1_i3::g.45::m.4  0.105   1  0.000   1  0.120   1  0.000   0.000 N  0.450      SignalP-noTM
TRINITY_DN33771_c2_g1::TRINITY_DN33771_c2_g1_i3::g.45::m.4  0.104   1  0.000   1  0.130   1  0.000   0.000 N  0.450      SignalP-noTM
TRINITY_DN33771_c2_g1::TRINITY_DN33771_c2_g1_i3::g.45::m.4  0.106   1  0.000   1  0.129   1  0.000   0.000 N  0.450      SignalP-noTM
TRINITY_DN33771_c2_g1::TRINITY_DN33771_c2_g1_i3::g.45::m.4  0.104   1  0.000   1  0.140   1  0.000   0.000 N  0.450      SignalP-noTM
TRINITY_DN33771_c2_g1::TRINITY_DN33771_c2_g1_i3::g.45::m.4  0.105   1  0.000   1  0.120   1  0.000   0.000 N  0.450      SignalP-noTM
TRINITY_DN33771_c2_g1::TRINITY_DN33771_c2_g1_i3::g.45::m.4!  0.104   1  0.000   1  0.146   1  0.000   0.000 N  0.450      SignalP-noTM
TRINITY_DN33771_c2_g1::TRINITY_DN33771_c2_g1_i3::g.45::m.4"  0.102   1  0.000   1  0.120   1  0.000   0.000 N  0.450      SignalP-noTM
TRINITY_DN33771_c2_g1::TRINITY_DN33771_c2_g1_i3::g.45::m.4#  0.104   1  0.000   1  0.140   1  0.000   0.000 N  0.450      SignalP-noTM
TRINITY_DN33771_c2_g1::TRINITY_DN33771_c2_g1_i3::g.45::m.4$  0.104   1  0.000   1  0.158   1  0.000   0.000 N  0.450      SignalP-noTM
TRINITY_DN33771_c2_g1::TRINITY_DN33771_c2_g1_i3::g.45::m.4%  0.104   1  0.000   1  0.146   1  0.000   0.000 N  0.450      SignalP-noTM
TRINITY_DN33771_c2_g1::TRINITY_DN33771_c2_g1_i3::g.45::m.4&  0.103   1  0.000   1  0.145   1  0.000   0.000 N  0.450      SignalP-noTM
TRINITY_DN33771_c2_g1::TRINITY_DN33771_c2_g1_i3::g.45::m.4'  0.104   1  0.000   1  0.140   1  0.000   0.000 N  0.450      SignalP-noTM
TRINITY_DN33771_c2_g1::TRINITY_DN33771_c2_g1_i3::g.45::m.4(  0.104   1  0.000   1  0.158   1  0.000   0.000 N  0.450      SignalP-noTM
TRINITY_DN33771_c2_g1::TRINITY_DN33771_c2_g1_i3::g.45::m.4)  0.105   1  0.000   1  0.140   1  0.000   0.000 N  0.450      SignalP-noTM
TRINITY_DN33771_c2_g1::TRINITY_DN33771_c2_g1_i3::g.45::m.4*  0.103   1  0.000   1  0.145   1  0.000   0.000 N  0.450      SignalP-noTM
TRINITY_DN33771_c2_g1::TRINITY_DN33771_c2_g1_i3::g.45::m.4+  0.104   1  0.000   1  0.146   1  0.000   0.000 N  0.450      SignalP-noTM
TRINITY_DN33771_c2_g1::TRINITY_DN33771_c2_g1_i3::g.45::m.4,  0.104   1  0.000   1  0.138   1  0.000   0.000 N  0.450      SignalP-noTM
TRINITY_DN33771_c2_g1::TRINITY_DN33771_c2_g1_i3::g.45::m.4-  0.104   1  0.000   1  0.138   1  0.000   0.000 N  0.450      SignalP-noTM
TRINITY_DN33771_c2_g1::TRINITY_DN33771_c2_g1_i3::g.45::m.4.  0.104   1  0.000   1  0.138   1  0.000   0.000 N  0.450      SignalP-noTM
TRINITY_DN33771_c2_g1::TRINITY_DN33771_c2_g1_i3::g.45::m.4/  0.103   1  0.000   1  0.110   1  0.000   0.000 N  0.450      SignalP-noTM
TRINITY_DN33771_c2_g1::TRINITY_DN33771_c2_g1_i3::g.45::m.40  0.103   1  0.000   1  0.145   1  0.000   0.000 N  0.450      SignalP-noTM
TRINITY_DN33771_c2_g1::TRINITY_DN33771_c2_g1_i3::g.45::m.41  0.103   1  0.000   1  0.198   1  0.000   0.000 N  0.450      SignalP-noTM
TRINITY_DN33771_c2_g1::TRINITY_DN33771_c2_g1_i3::g.45::m.42  0.104   1  0.000   1  0.146   1  0.000   0.000 N  0.450      SignalP-noTM
TRINITY_DN33771_c2_g1::TRINITY_DN33771_c2_g1_i3::g.45::m.43  0.103   1  0.000   1  0.198   1  0.000   0.000 N  0.450      SignalP-noTM
TRINITY_DN33771_c2_g1::TRINITY_DN33771_c2_g1_i3::g.45::m.44  0.102   1  0.000   1  0.120   1  0.000   0.000 N  0.450      SignalP-noTM
TRINITY_DN33771_c2_g1::TRINITY_DN33771_c2_g1_i3::g.45::m.45  0.101   1  0.000   1  0.135   1  0.000   0.000 N  0.450      SignalP-noTM
TRINITY_DN33771_c2_g1::TRINITY_DN33771_c2_g1_i3::g.45::m.46  0.104   2  0.000   1  0.135   1  0.000   0.000 N  0.450      SignalP-noTM
TRINITY_DN33771_c2_g1::TRINITY_DN33771_c2_g1_i3::g.45::m.47  0.104   2  0.000   1  0.135   1  0.000   0.000 N  0.450      SignalP-noTM
TRINITY_DN33771_c2_g1::TRINITY_DN33771_c2_g1_i3::g.45::m.48  0.104   4  0.000   1  0.135   1  0.000   0.000 N  0.450      SignalP-noTM
TRINITY_DN33771_c2_g1::TRINITY_DN33771_c2_g1_i3::g.45::m.49  0.104   4  0.000   1  0.135   1  0.000   0.000 N  0.450      SignalP-noTM
TRINITY_DN33771_c2_g1::TRINITY_DN33771_c2_g1_i3::g.45::m.4:  0.104   4  0.000   1  0.135   1  0.000   0.000 N  0.450      SignalP-noTM
TRINITY_DN33771_c2_g1::TRINITY_DN33771_c2_g1_i3::g.45::m.4;  0.104   4  0.000   1  0.135   1  0.000   0.000 N  0.450      SignalP-noTM
TRINITY_DN33771_c2_g1::TRINITY_DN33771_c2_g1_i3::g.45::m.4<  0.104   4  0.000   1  0.135   1  0.000   0.000 N  0.450      SignalP-noTM
TRINITY_DN33771_c2_g1::TRINITY_DN33771_c2_g1_i3::g.45::m.4=  0.104   4  0.000   1  0.135   1  0.000   0.000 N  0.450      SignalP-noTM
TRINITY_DN33771_c2_g1::TRINITY_DN33771_c2_g1_i3::g.45::m.4>  0.104   4  0.000   1  0.135   1  0.000   0.000 N  0.450      SignalP-noTM
TRINITY_DN33771_c2_g1::TRINITY_DN33771_c2_g1_i3::g.45::m.4?  0.104   4  0.112  11  0.135   1  0.121   0.117 N  0.450      SignalP-noTM
TRINITY_DN33771_c2_g1::TRINITY_DN33771_c2_g1_i3::g.45::m.4@  0.104   4  0.114  12  0.135   1  0.121   0.118 N  0.450      SignalP-noTM
TRINITY_DN33771_c2_g1::TRINITY_DN33771_c2_g1_i3::g.45::m.4A  0.104   4  0.114  12  0.135   1  0.121   0.118 N  0.450      SignalP-noTM
TRINITY_DN33771_c2_g1::TRINITY_DN33771_c2_g1_i3::g.45::m.4B  0.104   4  0.114  12  0.135   1  0.121   0.118 N  0.450      SignalP-noTM
TRINITY_DN33771_c2_g1::TRINITY_DN33771_c2_g1_i3::g.45::m.4C  0.107  15  0.115  15  0.135   1  0.118   0.116 N  0.450      SignalP-noTM
TRINITY_DN33771_c2_g1::TRINITY_DN33771_c2_g1_i3::g.45::m.4D  0.107  15  0.115  15  0.135   1  0.118   0.116 N  0.450      SignalP-noTM
TRINITY_DN33771_c2_g1::TRINITY_DN33771_c2_g1_i3::g.45::m.4E  0.107  15  0.115  15  0.135   1  0.118   0.116 N  0.450      SignalP-noTM
TRINITY_DN33771_c2_g1::TRINITY_DN33771_c2_g1_i3::g.45::m.4F  0.107  15  0.115  15  0.135   1  0.118   0.116 N  0.450      SignalP-noTM
TRINITY_DN33771_c2_g1::TRINITY_DN33771_c2_g1_i3::g.47::m.4  0.105   1  0.000   1  0.140   1  0.000   0.000 N  0.450      SignalP-noTM
TRINITY_DN33771_c2_g1::TRINITY_DN33771_c2_g1_i3::g.47::m.4  0.104   1  0.000   1  0.121   1  0.000   0.000 N  0.450      SignalP-noTM
TRINITY_DN33771_c2_g1::TRINITY_DN33771_c2_g1_i3::g.47::m.4  0.104   1  0.000   1  0.138   1  0.000   0.000 N  0.450      SignalP-noTM
TRINITY_DN33771_c2_g1::TRINITY_DN33771_c2_g1_i3::g.47::m.4  0.104   1  0.000   1  0.140   1  0.000   0.000 N  0.450      SignalP-noTM
TRINITY_DN33771_c2_g1::TRINITY_DN33771_c2_g1_i3::g.47::m.4  0.104   1  0.000   1  0.121   1  0.000   0.000 N  0.450      SignalP-noTM
TRINITY_DN33771_c2_g1::TRINITY_DN33771_c2_g1_i3::g.47::m.4  0.104   1  0.000   1  0.121   1  0.000   0.000 N  0.450      SignalP-noTM
TRINITY_DN33771_c2_g1::TRINITY_DN33771_c2_g1_i3::g.47::m.4  0.104   1  0.000   1  0.140   1  0.000   0.000 N  0.450      SignalP-noTM
TRINITY_DN33771_c2_g1::TRINITY_DN33771_c2_g1_i3::g.47::m.4  0.106   1  0.000   1  0.139   1  0.000   0.000 N  0.450      SignalP-noTM
TRINITY_DN33771_c2_g1::TRINITY_DN33771_c2_g1_i3::g.47::m.4  0.103   1  0.000   1  0.110   1  0.000   0.000 N  0.450      SignalP-noTM
                           0.000   1  0.000   1  0.000   1  0.000   0.000 N  0.500      SignalP-TM
TRINITY_DN33771_c2_g1::TRINITY_DN33771_c2_g1_i3::g.47::m.4  0.000   1  0.000   1  0.000   1  0.000   0.000 N  0.450      SignalP-noTM
0.130157                   0.000   1  0.000   1  0.000   1  0.000   0.000 N  0.450      SignalP-noTM
TRINITY_DN33771_c2_g1::TRINITY_DN33771_c2_g1_i3::g.47::m.4  0.103   1  0.000   1  0.198   1  0.000   0.000 N  0.450      SignalP-noTM
TRINITY_DN33771_c2_g1::TRINITY_DN33771_c2_g1_i3::g.47::m.4  0.104   1  0.000   1  0.140   1  0.000   0.000 N  0.450      SignalP-noTM
TRINITY_DN33771_c2_g1::TRINITY_DN33771_c2_g1_i3::g.47::m.4  0.104   1  0.000   1  0.130   1  0.000   0.000 N  0.450      SignalP-noTM
TRINITY_DN33771_c2_g1::TRINITY_DN33771_c2_g1_i3::g.47::m.4  0.104   1  0.000   1  0.146   1  0.000   0.000 N  0.450      SignalP-noTM
TRINITY_DN33771_c2_g1::TRINITY_DN33771_c2_g1_i3::g.47::m.4  0.106   1  0.000   1  0.139   1  0.000   0.000 N  0.450      SignalP-noTM
TRINITY_DN33771_c2_g1::TRINITY_DN33771_c2_g1_i3::g.47::m.4  0.104   1  0.000   1  0.146   1  0.000   0.000 N  0.450      SignalP-noTM
TRINITY_DN33771_c2_g1::TRINITY_DN33771_c2_g1_i3::g.47::m.4  0.104   1  0.000   1  0.158   1  0.000   0.000 N  0.450      SignalP-noTM
TRINITY_DN33771_c2_g1::TRINITY_DN33771_c2_g1_i3::g.47::m.4  0.104   1  0.000   1  0.121   1  0.000   0.000 N  0.450      SignalP-noTM
TRINITY_DN33771_c2_g1::TRINITY_DN33771_c2_g1_i3::g.47::m.4  0.101   1  0.000   1  0.198   1  0.000   0.000 N  0.450      SignalP-noTM
TRINITY_DN33771_c2_g1::TRINITY_DN33771_c2_g1_i3::g.47::m.4  0.105   1  0.000   1  0.120   1  0.000   0.000 N  0.450      SignalP-noTM
TRINITY_DN33771_c2_g1::TRINITY_DN33771_c2_g1_i3::g.47::m.4  0.103   1  0.000   1  0.166   1  0.000   0.000 N  0.450      SignalP-noTM
TRINITY_DN33771_c2_g1::TRINITY_DN33771_c2_g1_i3::g.47::m.4  0.105   1  0.000   1  0.120   1  0.000   0.000 N  0.450      SignalP-noTM
TRINITY_DN33771_c2_g1::TRINITY_DN33771_c2_g1_i3::g.47::m.4  0.104   1  0.000   1  0.138   1  0.000   0.000 N  0.450      SignalP-noTM
TRINITY_DN33771_c2_g1::TRINITY_DN33771_c2_g1_i3::g.47::m.4  0.105   1  0.000   1  0.120   1  0.000   0.000 N  0.450      SignalP-noTM
TRINITY_DN33771_c2_g1::TRINITY_DN33771_c2_g1_i3::g.47::m.4  0.104   1  0.000   1  0.159   1  0.000   0.000 N  0.450      SignalP-noTM
TRINITY_DN33771_c2_g1::TRINITY_DN33771_c2_g1_i3::g.47::m.4  0.103   1  0.000   1  0.145   1  0.000   0.000 N  0.450      SignalP-noTM
TRINITY_DN33771_c2_g1::TRINITY_DN33771_c2_g1_i3::g.47::m.4  0.104   1  0.000   1  0.146   1  0.000   0.000 N  0.450      SignalP-noTM
TRINITY_DN33771_c2_g1::TRINITY_DN33771_c2_g1_i3::g.47::m.4  0.104   1  0.000   1  0.130   1  0.000   0.000 N  0.450      SignalP-noTM
TRINITY_DN33771_c2_g1::TRINITY_DN33771_c2_g1_i3::g.47::m.4  0.104   1  0.000   1  0.138   1  0.000   0.000 N  0.450      SignalP-noTM
TRINITY_DN33771_c2_g1::TRINITY_DN33771_c2_g1_i3::g.47::m.4  0.104   1  0.000   1  0.140   1  0.000   0.000 N  0.450      SignalP-noTM
TRINITY_DN33771_c2_g1::TRINITY_DN33771_c2_g1_i3::g.47::m.4  0.104   1  0.000   1  0.130   1  0.000   0.000 N  0.450      SignalP-noTM
TRINITY_DN33771_c2_g1::TRINITY_DN33771_c2_g1_i3::g.47::m.4!  0.104   1  0.000   1  0.140   1  0.000   0.000 N  0.450      SignalP-noTM
TRINITY_DN33771_c2_g1::TRINITY_DN33771_c2_g1_i3::g.47::m.4"  0.105   1  0.000   1  0.140   1  0.000   0.000 N  0.450      SignalP-noTM
TRINITY_DN33771_c2_g1::TRINITY_DN33771_c2_g1_i3::g.47::m.4#  0.102   1  0.000   1  0.120   1  0.000   0.000 N  0.450      SignalP-noTM
TRINITY_DN33771_c2_g1::TRINITY_DN33771_c2_g1_i3::g.47::m.4$  0.103   1  0.000   1  0.110   1  0.000   0.000 N  0.450      SignalP-noTM
TRINITY_DN33771_c2_g1::TRINITY_DN33771_c2_g1_i3::g.47::m.4%  0.103   1  0.000   1  0.110   1  0.000   0.000 N  0.450      SignalP-noTM
TRINITY_DN33771_c2_g1::TRINITY_DN33771_c2_g1_i3::g.47::m.4&  0.104   1  0.000   1  0.121   1  0.000   0.000 N  0.450      SignalP-noTM
TRINITY_DN33771_c2_g1::TRINITY_DN33771_c2_g1_i3::g.47::m.4'  0.103   1  0.000   1  0.110   1  0.000   0.000 N  0.450      SignalP-noTM
TRINITY_DN33771_c2_g1::TRINITY_DN33771_c2_g1_i3::g.47::m.4(  0.104   1  0.000   1  0.130   1  0.000   0.000 N  0.450      SignalP-noTM
TRINITY_DN33771_c2_g1::TRINITY_DN33771_c2_g1_i3::g.47::m.4)  0.106   1  0.000   1  0.129   1  0.000   0.000 N  0.450      SignalP-noTM
TRINITY_DN33771_c2_g1::TRINITY_DN33771_c2_g1_i3::g.47::m.4*  0.104   1  0.000   1  0.140   1  0.000   0.000 N  0.450      SignalP-noTM
TRINITY_DN33771_c2_g1::TRINITY_DN33771_c2_g1_i3::g.47::m.4+  0.104   1  0.000   1  0.159   1  0.000   0.000 N  0.450      SignalP-noTM
TRINITY_DN33771_c2_g1::TRINITY_DN33771_c2_g1_i3::g.47::m.4,  0.104   1  0.000   1  0.159   1  0.000   0.000 N  0.450      SignalP-noTM
TRINITY_DN33771_c2_g1::TRINITY_DN33771_c2_g1_i3::g.47::m.4-  0.103   1  0.000   1  0.166   1  0.000   0.000 N  0.450      SignalP-noTM
TRINITY_DN33771_c2_g1::TRINITY_DN33771_c2_g1_i3::g.47::m.4.  0.103   1  0.000   1  0.110   1  0.000   0.000 N  0.450      SignalP-noTM
TRINITY_DN33771_c2_g1::TRINITY_DN33771_c2_g1_i3::g.47::m.4/  0.104   1  0.000   1  0.161   1  0.000   0.000 N  0.450      SignalP-noTM
TRINITY_DN33771_c2_g1::TRINITY_DN33771_c2_g1_i3::g.47::m.40  0.104   1  0.000   1  0.140   1  0.000   0.000 N  0.450      SignalP-noTM
TRINITY_DN33771_c2_g1::TRINITY_DN33771_c2_g1_i3::g.47::m.41  0.102   1  0.000   1  0.120   1  0.000   0.000 N  0.450      SignalP-noTM
TRINITY_DN33771_c2_g1::TRINITY_DN33771_c2_g1_i3::g.47::m.42  0.104   1  0.000   1  0.140   1  0.000   0.000 N  0.450      SignalP-noTM
TRINITY_DN33771_c2_g1::TRINITY_DN33771_c2_g1_i3::g.47::m.43  0.104   1  0.000   1  0.131   1  0.000   0.000 N  0.450      SignalP-noTM
TRINITY_DN33771_c2_g1::TRINITY_DN33771_c2_g1_i3::g.47::m.44  0.106   1  0.000   1  0.129   1  0.000   0.000 N  0.450      SignalP-noTM
TRINITY_DN33771_c2_g1::TRINITY_DN33771_c2_g1_i3::g.47::m.45  0.104   1  0.000   1  0.140   1  0.000   0.000 N  0.450      SignalP-noTM
TRINITY_DN33771_c2_g1::TRINITY_DN33771_c2_g1_i3::g.47::m.46  0.104   1  0.000   1  0.140   1  0.000   0.000 N  0.450      SignalP-noTM
TRINITY_DN33771_c2_g1::TRINITY_DN33771_c2_g1_i3::g.47::m.47  0.101   1  0.000   1  0.094   1  0.000   0.000 N  0.450      SignalP-noTM
TRINITY_DN33771_c2_g1::TRINITY_DN33771_c2_g1_i3::g.47::m.48  0.101   1  0.000   1  0.099   2  0.000   0.000 N  0.450      SignalP-noTM
TRINITY_DN33771_c2_g1::TRINITY_DN33771_c2_g1_i3::g.47::m.49  0.101   1  0.000   1  0.102   3  0.000   0.000 N  0.450      SignalP-noTM
TRINITY_DN33771_c2_g1::TRINITY_DN33771_c2_g1_i3::g.47::m.4:  0.101   4  0.000   1  0.107   4  0.000   0.000 N  0.450      SignalP-noTM
TRINITY_DN33771_c2_g1::TRINITY_DN33771_c2_g1_i3::g.47::m.4;  0.105   5  0.000   1  0.112   5  0.000   0.000 N  0.450      SignalP-noTM
TRINITY_DN33771_c2_g1::TRINITY_DN33771_c2_g1_i3::g.47::m.4<  0.105   5  0.000   1  0.112   5  0.000   0.000 N  0.450      SignalP-noTM
TRINITY_DN33771_c2_g1::TRINITY_DN33771_c2_g1_i3::g.47::m.4=  0.105   5  0.000   1  0.112   5  0.000   0.000 N  0.450      SignalP-noTM
TRINITY_DN33771_c2_g1::TRINITY_DN33771_c2_g1_i3::g.47::m.4>  0.106   8  0.000   1  0.112   5  0.000   0.000 N  0.450      SignalP-noTM
TRINITY_DN33771_c2_g1::TRINITY_DN33771_c2_g1_i3::g.47::m.4?  0.106   8  0.000   1  0.112   5  0.000   0.000 N  0.450      SignalP-noTM
TRINITY_DN33771_c2_g1::TRINITY_DN33771_c2_g1_i3::g.47::m.4@  0.106   8  0.000   1  0.112   5  0.000   0.000 N  0.450      SignalP-noTM
TRINITY_DN33771_c2_g1::TRINITY_DN33771_c2_g1_i3::g.47::m.4A  0.106   8  0.101  11  0.112   5  0.099   0.100 N  0.450      SignalP-noTM
TRINITY_DN33771_c2_g1::TRINITY_DN33771_c2_g1_i3::g.47::m.4B  0.106   8  0.101  12  0.112   5  0.098   0.099 N  0.450      SignalP-noTM
TRINITY_DN33771_c2_g1::TRINITY_DN33771_c2_g1_i3::g.47::m.4C  0.106   8  0.101  12  0.112   5  0.098   0.099 N  0.450      SignalP-noTM
TRINITY_DN33771_c2_g1::TRINITY_DN33771_c2_g1_i3::g.47::m.4D  0.106   8  0.101  12  0.112   5  0.098   0.099 N  0.450      SignalP-noTM
TRINITY_DN33771_c2_g1::TRINITY_DN33771_c2_g1_i3::g.47::m.4E  0.106   8  0.101  12  0.112   5  0.098   0.099 N  0.450      SignalP-noTM
TRINITY_DN33771_c2_g1::TRINITY_DN33771_c2_g1_i3::g.47::m.4F  0.106   8  0.101  12  0.112   5  0.098   0.099 N  0.450      SignalP-noTM
TRINITY_DN33771_c2_g1::TRINITY_DN33771_c2_g1_i4::g.50::m.5  0.104   1  0.000   1  0.130   1  0.000   0.000 N  0.450      SignalP-noTM
TRINITY_DN33771_c2_g1::TRINITY_DN33771_c2_g1_i4::g.50::m.5  0.103   1  0.000   1  0.110   1  0.000   0.000 N  0.450      SignalP-noTM
TRINITY_DN33771_c2_g1::TRINITY_DN33771_c2_g1_i4::g.50::m.5  0.104   1  0.000   1  0.138   1  0.000   0.000 N  0.450      SignalP-noTM
TRINITY_DN33771_c2_g1::TRINITY_DN33771_c2_g1_i4::g.50::m.5  0.104   1  0.000   1  0.158   1  0.000   0.000 N  0.450      SignalP-noTM
TRINITY_DN33771_c2_g1::TRINITY_DN33771_c2_g1_i4::g.50::m.5  0.102   1  0.000   1  0.120   1  0.000   0.000 N  0.450      SignalP-noTM
TRINITY_DN33771_c2_g1::TRINITY_DN33771_c2_g1_i4::g.50::m.5  0.105   1  0.000   1  0.120   1  0.000   0.000 N  0.450      SignalP-noTM
TRINITY_DN33771_c2_g1::TRINITY_DN33771_c2_g1_i4::g.50::m.5  0.103   1  0.000   1  0.110   1  0.000   0.000 N  0.450      SignalP-noTM
TRINITY_DN33771_c2_g1::TRINITY_DN33771_c2_g1_i4::g.50::m.5  0.104   1  0.000   1  0.140   1  0.000   0.000 N  0.450      SignalP-noTM
TRINITY_DN33771_c2_g1::TRINITY_DN33771_c2_g1_i4::g.50::m.5  0.105   1  0.000   1  0.120   1  0.000   0.000 N  0.450      SignalP-noTM
                           0.000   1  0.000   1  0.000   1  0.000   0.000 N  0.500      SignalP-TM
TRINITY_DN33771_c2_g1::TRINITY_DN33771_c2_g1_i4::g.50::m.5  0.000   1  0.000   1  0.000   1  0.000   0.000 N  0.450      SignalP-noTM
0.120431                   0.000   1  0.000   1  0.000   1  0.000   0.000 N  0.450      SignalP-noTM
TRINITY_DN33771_c2_g1::TRINITY_DN33771_c2_g1_i4::g.50::m.5  0.104   1  0.000   1  0.130   1  0.000   0.000 N  0.450      SignalP-noTM
TRINITY_DN33771_c2_g1::TRINITY_DN33771_c2_g1_i4::g.50::m.5  0.105   1  0.000   1  0.120   1  0.000   0.000 N  0.450      SignalP-noTM
TRINITY_DN33771_c2_g1::TRINITY_DN33771_c2_g1_i4::g.50::m.5  0.104   1  0.000   1  0.158   1  0.000   0.000 N  0.450      SignalP-noTM
TRINITY_DN33771_c2_g1::TRINITY_DN33771_c2_g1_i4::g.50::m.5  0.105   1  0.000   1  0.120   1  0.000   0.000 N  0.450      SignalP-noTM
TRINITY_DN33771_c2_g1::TRINITY_DN33771_c2_g1_i4::g.50::m.5  0.104   1  0.000   1  0.130   1  0.000   0.000 N  0.450      SignalP-noTM
TRINITY_DN33771_c2_g1::TRINITY_DN33771_c2_g1_i4::g.50::m.5  0.101   1  0.000   1  0.198   1  0.000   0.000 N  0.450      SignalP-noTM
TRINITY_DN33771_c2_g1::TRINITY_DN33771_c2_g1_i4::g.50::m.5  0.104   1  0.000   1  0.130   1  0.000   0.000 N  0.450      SignalP-noTM
TRINITY_DN33771_c2_g1::TRINITY_DN33771_c2_g1_i4::g.50::m.5  0.104   1  0.000   1  0.130   1  0.000   0.000 N  0.450      SignalP-noTM
TRINITY_DN33771_c2_g1::TRINITY_DN33771_c2_g1_i4::g.50::m.5  0.104   1  0.000   1  0.158   1  0.000   0.000 N  0.450      SignalP-noTM
TRINITY_DN33771_c2_g1::TRINITY_DN33771_c2_g1_i4::g.50::m.5  0.106   1  0.000   1  0.139   1  0.000   0.000 N  0.450      SignalP-noTM
TRINITY_DN33771_c2_g1::TRINITY_DN33771_c2_g1_i4::g.50::m.5  0.104   1  0.000   1  0.130   1  0.000   0.000 N  0.450      SignalP-noTM
TRINITY_DN33771_c2_g1::TRINITY_DN33771_c2_g1_i4::g.50::m.5  0.105   1  0.000   1  0.120   1  0.000   0.000 N  0.450      SignalP-noTM
TRINITY_DN33771_c2_g1::TRINITY_DN33771_c2_g1_i4::g.50::m.5  0.104   1  0.000   1  0.158   1  0.000   0.000 N  0.450      SignalP-noTM
TRINITY_DN33771_c2_g1::TRINITY_DN33771_c2_g1_i4::g.50::m.5  0.105   1  0.000   1  0.140   1  0.000   0.000 N  0.450      SignalP-noTM
TRINITY_DN33771_c2_g1::TRINITY_DN33771_c2_g1_i4::g.50::m.5  0.103   1  0.000   1  0.110   1  0.000   0.000 N  0.450      SignalP-noTM
TRINITY_DN33771_c2_g1::TRINITY_DN33771_c2_g1_i4::g.50::m.5  0.103   1  0.000   1  0.166   1  0.000   0.000 N  0.450      SignalP-noTM
TRINITY_DN33771_c2_g1::TRINITY_DN33771_c2_g1_i4::g.50::m.5  0.105   1  0.000   1  0.120   1  0.000   0.000 N  0.450      SignalP-noTM
TRINITY_DN33771_c2_g1::TRINITY_DN33771_c2_g1_i4::g.50::m.5  0.105   1  0.000   1  0.120   1  0.000   0.000 N  0.450      SignalP-noTM
TRINITY_DN33771_c2_g1::TRINITY_DN33771_c2_g1_i4::g.50::m.5  0.104   1  0.000   1  0.158   1  0.000   0.000 N  0.450      SignalP-noTM
TRINITY_DN33771_c2_g1::TRINITY_DN33771_c2_g1_i4::g.50::m.5  0.105   1  0.000   1  0.120   1  0.000   0.000 N  0.450      SignalP-noTM
TRINITY_DN33771_c2_g1::TRINITY_DN33771_c2_g1_i4::g.50::m.5  0.103   1  0.000   1  0.110   1  0.000   0.000 N  0.450      SignalP-noTM
TRINITY_DN33771_c2_g1::TRINITY_DN33771_c2_g1_i4::g.50::m.5!  0.104   1  0.000   1  0.158   1  0.000   0.000 N  0.450      SignalP-noTM
TRINITY_DN33771_c2_g1::TRINITY_DN33771_c2_g1_i4::g.50::m.5"  0.104   1  0.000   1  0.131   1  0.000   0.000 N  0.450      SignalP-noTM
TRINITY_DN33771_c2_g1::TRINITY_DN33771_c2_g1_i4::g.50::m.5#  0.104   1  0.000   1  0.158   1  0.000   0.000 N  0.450      SignalP-noTM
TRINITY_DN33771_c2_g1::TRINITY_DN33771_c2_g1_i4::g.50::m.5$  0.104   1  0.000   1  0.140   1  0.000   0.000 N  0.450      SignalP-noTM
TRINITY_DN33771_c2_g1::TRINITY_DN33771_c2_g1_i4::g.50::m.5%  0.104   1  0.000   1  0.140   1  0.000   0.000 N  0.450      SignalP-noTM
TRINITY_DN33771_c2_g1::TRINITY_DN33771_c2_g1_i4::g.50::m.5&  0.104   1  0.000   1  0.140   1  0.000   0.000 N  0.450      SignalP-noTM
TRINITY_DN33771_c2_g1::TRINITY_DN33771_c2_g1_i4::g.50::m.5'  0.104   1  0.000   1  0.140   1  0.000   0.000 N  0.450      SignalP-noTM
TRINITY_DN33771_c2_g1::TRINITY_DN33771_c2_g1_i4::g.50::m.5(  0.104   1  0.000   1  0.140   1  0.000   0.000 N  0.450      SignalP-noTM
TRINITY_DN33771_c2_g1::TRINITY_DN33771_c2_g1_i4::g.50::m.5)  0.104   1  0.000   1  0.146   1  0.000   0.000 N  0.450      SignalP-noTM
TRINITY_DN33771_c2_g1::TRINITY_DN33771_c2_g1_i4::g.50::m.5*  0.103   1  0.000   1  0.198   1  0.000   0.000 N  0.450      SignalP-noTM
TRINITY_DN33771_c2_g1::TRINITY_DN33771_c2_g1_i4::g.50::m.5+  0.106   1  0.000   1  0.139   1  0.000   0.000 N  0.450      SignalP-noTM
TRINITY_DN33771_c2_g1::TRINITY_DN33771_c2_g1_i4::g.50::m.5,  0.105   1  0.000   1  0.120   1  0.000   0.000 N  0.450      SignalP-noTM
TRINITY_DN33771_c2_g1::TRINITY_DN33771_c2_g1_i4::g.50::m.5-  0.104   1  0.000   1  0.140   1  0.000   0.000 N  0.450      SignalP-noTM
TRINITY_DN33771_c2_g1::TRINITY_DN33771_c2_g1_i4::g.50::m.5.  0.104   1  0.000   1  0.130   1  0.000   0.000 N  0.450      SignalP-noTM
TRINITY_DN33771_c2_g1::TRINITY_DN33771_c2_g1_i4::g.50::m.5/  0.104   1  0.000   1  0.131   1  0.000   0.000 N  0.450      SignalP-noTM
TRINITY_DN33771_c2_g1::TRINITY_DN33771_c2_g1_i4::g.50::m.50  0.104   1  0.000   1  0.112   1  0.000   0.000 N  0.450      SignalP-noTM
TRINITY_DN33771_c2_g1::TRINITY_DN33771_c2_g1_i4::g.50::m.51  0.106   2  0.000   1  0.112   1  0.000   0.000 N  0.450      SignalP-noTM
TRINITY_DN33771_c2_g1::TRINITY_DN33771_c2_g1_i4::g.50::m.52  0.106   2  0.000   1  0.112   1  0.000   0.000 N  0.450      SignalP-noTM
TRINITY_DN33771_c2_g1::TRINITY_DN33771_c2_g1_i4::g.50::m.53  0.106   2  0.000   1  0.112   1  0.000   0.000 N  0.450      SignalP-noTM
TRINITY_DN33771_c2_g1::TRINITY_DN33771_c2_g1_i4::g.50::m.54  0.106   2  0.000   1  0.112   1  0.000   0.000 N  0.450      SignalP-noTM
TRINITY_DN33771_c2_g1::TRINITY_DN33771_c2_g1_i4::g.50::m.55  0.106   2  0.000   1  0.112   1  0.000   0.000 N  0.450      SignalP-noTM
TRINITY_DN33771_c2_g1::TRINITY_DN33771_c2_g1_i4::g.50::m.56  0.106   2  0.000   1  0.112   1  0.000   0.000 N  0.450      SignalP-noTM
TRINITY_DN33771_c2_g1::TRINITY_DN33771_c2_g1_i4::g.50::m.57  0.106   2  0.000   1  0.112   1  0.000   0.000 N  0.450      SignalP-noTM
TRINITY_DN33771_c2_g1::TRINITY_DN33771_c2_g1_i4::g.50::m.58  0.106   2  0.000   1  0.112   1  0.000   0.000 N  0.450      SignalP-noTM
TRINITY_DN33771_c2_g1::TRINITY_DN33771_c2_g1_i4::g.50::m.59  0.106   2  0.000   1  0.112   1  0.000   0.000 N  0.450      SignalP-noTM
TRINITY_DN33771_c2_g1::TRINITY_DN33771_c2_g1_i4::g.50::m.5:  0.106   2  0.104  11  0.112   1  0.096   0.100 N  0.450      SignalP-noTM
TRINITY_DN33771_c2_g1::TRINITY_DN33771_c2_g1_i4::g.50::m.5;  0.106   2  0.104  11  0.112   1  0.096   0.100 N  0.450      SignalP-noTM
TRINITY_DN33771_c2_g1::TRINITY_DN33771_c2_g1_i4::g.50::m.5<  0.106   2  0.104  11  0.112   1  0.096   0.100 N  0.450      SignalP-noTM
TRINITY_DN33771_c2_g1::TRINITY_DN33771_c2_g1_i4::g.50::m.5=  0.106   2  0.104  11  0.112   1  0.096   0.100 N  0.450      SignalP-noTM
TRINITY_DN33771_c2_g1::TRINITY_DN33771_c2_g1_i4::g.50::m.5>  0.106   2  0.104  11  0.112   1  0.096   0.100 N  0.450      SignalP-noTM
TRINITY_DN33771_c2_g1::TRINITY_DN33771_c2_g1_i4::g.50::m.5?  0.106   2  0.104  11  0.112   1  0.096   0.100 N  0.450      SignalP-noTM
TRINITY_DN33771_c2_g1::TRINITY_DN33771_c2_g1_i4::g.50::m.5@  0.106   2  0.104  11  0.112   1  0.096   0.100 N  0.450      SignalP-noTM
TRINITY_DN33771_c2_g1::TRINITY_DN33771_c2_g1_i4::g.50::m.5A  0.106   2  0.104  11  0.112   1  0.096   0.100 N  0.450      SignalP-noTM
TRINITY_DN33771_c2_g1::TRINITY_DN33771_c2_g1_i4::g.50::m.5B  0.106   2  0.104  11  0.112   1  0.096   0.100 N  0.450      SignalP-noTM
TRINITY_DN33771_c2_g1::TRINITY_DN33771_c2_g1_i4::g.50::m.5C  0.106   2  0.104  11  0.112   1  0.096   0.100 N  0.450      SignalP-noTM
TRINITY_DN33771_c2_g1::TRINITY_DN33771_c2_g1_i4::g.50::m.5D  0.106   2  0.104  11  0.112   1  0.096   0.100 N  0.450      SignalP-noTM
TRINITY_DN33771_c2_g1::TRINITY_DN33771_c2_g1_i4::g.50::m.5E  0.106   2  0.104  11  0.112   1  0.096   0.100 N  0.450      SignalP-noTM
TRINITY_DN33771_c2_g1::TRINITY_DN33771_c2_g1_i4::g.50::m.5F  0.106   2  0.104  11  0.112   1  0.096   0.100 N  0.450      SignalP-noTM
TRINITY_DN34505_c6_g1::TRINITY_DN34505_c6_g1_i1::g.55::m.5  0.104   1  0.000   1  0.146   1  0.000   0.000 N  0.450      SignalP-noTM
TRINITY_DN34505_c6_g1::TRINITY_DN34505_c6_g1_i1::g.55::m.5  0.103   1  0.000   1  0.110   1  0.000   0.000 N  0.450      SignalP-noTM
TRINITY_DN34505_c6_g1::TRINITY_DN34505_c6_g1_i1::g.55::m.5  0.103   1  0.000   1  0.145   1  0.000   0.000 N  0.450      SignalP-noTM
TRINITY_DN34505_c6_g1::TRINITY_DN34505_c6_g1_i1::g.55::m.5  0.104   1  0.000   1  0.158   1  0.000   0.000 N  0.450      SignalP-noTM
TRINITY_DN34505_c6_g1::TRINITY_DN34505_c6_g1_i1::g.55::m.5  0.104   1  0.000   1  0.121   1  0.000   0.000 N  0.450      SignalP-noTM
TRINITY_DN34505_c6_g1::TRINITY_DN34505_c6_g1_i1::g.55::m.5  0.106   1  0.000   1  0.139   1  0.000   0.000 N  0.450      SignalP-noTM
TRINITY_DN34505_c6_g1::TRINITY_DN34505_c6_g1_i1::g.55::m.5  0.103   1  0.000   1  0.198   1  0.000   0.000 N  0.450      SignalP-noTM
TRINITY_DN34505_c6_g1::TRINITY_DN34505_c6_g1_i1::g.55::m.5  0.104   1  0.000   1  0.159   1  0.000   0.000 N  0.450      SignalP-noTM
TRINITY_DN34505_c6_g1::TRINITY_DN34505_c6_g1_i1::g.55::m.5  0.104   1  0.000   1  0.138   1  0.000   0.000 N  0.450      SignalP-noTM
                           0.000   1  0.000   1  0.000   1  0.000   0.000 N  0.500      SignalP-TM
TRINITY_DN34505_c6_g1::TRINITY_DN34505_c6_g1_i1::g.55::m.5  0.000   1  0.000   1  0.000   1  0.000   0.000 N  0.450      SignalP-noTM
0.145028                   0.000   1  0.000   1  0.000   1  0.000   0.000 N  0.450      SignalP-noTM
TRINITY_DN34505_c6_g1::TRINITY_DN34505_c6_g1_i1::g.55::m.5  0.104   1  0.000   1  0.161   1  0.000   0.000 N  0.450      SignalP-noTM
TRINITY_DN34505_c6_g1::TRINITY_DN34505_c6_g1_i1::g.55::m.5  0.104   1  0.000   1  0.161   1  0.000   0.000 N  0.450      SignalP-noTM
TRINITY_DN34505_c6_g1::TRINITY_DN34505_c6_g1_i1::g.55::m.5  0.103   1  0.000   1  0.198   1  0.000   0.000 N  0.450      SignalP-noTM
TRINITY_DN34505_c6_g1::TRINITY_DN34505_c6_g1_i1::g.55::m.5  0.104   1  0.000   1  0.161   1  0.000   0.000 N  0.450      SignalP-noTM
TRINITY_DN34505_c6_g1::TRINITY_DN34505_c6_g1_i1::g.55::m.5  0.106   1  0.000   1  0.129   1  0.000   0.000 N  0.450      SignalP-noTM
TRINITY_DN34505_c6_g1::TRINITY_DN34505_c6_g1_i1::g.55::m.5  0.104   1  0.000   1  0.158   1  0.000   0.000 N  0.450      SignalP-noTM
TRINITY_DN34505_c6_g1::TRINITY_DN34505_c6_g1_i1::g.55::m.5  0.103   1  0.000   1  0.145   1  0.000   0.000 N  0.450      SignalP-noTM
TRINITY_DN34505_c6_g1::TRINITY_DN34505_c6_g1_i1::g.55::m.5  0.103   1  0.000   1  0.198   1  0.000   0.000 N  0.450      SignalP-noTM
TRINITY_DN34505_c6_g1::TRINITY_DN34505_c6_g1_i1::g.55::m.5  0.106   1  0.000   1  0.139   1  0.000   0.000 N  0.450      SignalP-noTM
TRINITY_DN34505_c6_g1::TRINITY_DN34505_c6_g1_i1::g.55::m.5  0.106   1  0.000   1  0.129   1  0.000   0.000 N  0.450      SignalP-noTM
TRINITY_DN34505_c6_g1::TRINITY_DN34505_c6_g1_i1::g.55::m.5  0.105   1  0.000   1  0.140   1  0.000   0.000 N  0.450      SignalP-noTM
TRINITY_DN34505_c6_g1::TRINITY_DN34505_c6_g1_i1::g.55::m.5  0.104   1  0.000   1  0.161   1  0.000   0.000 N  0.450      SignalP-noTM
TRINITY_DN34505_c6_g1::TRINITY_DN34505_c6_g1_i1::g.55::m.5  0.104   1  0.000   1  0.146   1  0.000   0.000 N  0.450      SignalP-noTM
TRINITY_DN34505_c6_g1::TRINITY_DN34505_c6_g1_i1::g.55::m.5  0.104   1  0.000   1  0.159   1  0.000   0.000 N  0.450      SignalP-noTM
TRINITY_DN34505_c6_g1::TRINITY_DN34505_c6_g1_i1::g.55::m.5  0.103   1  0.000   1  0.198   1  0.000   0.000 N  0.450      SignalP-noTM
TRINITY_DN34505_c6_g1::TRINITY_DN34505_c6_g1_i1::g.55::m.5  0.104   1  0.000   1  0.146   1  0.000   0.000 N  0.450      SignalP-noTM
TRINITY_DN34505_c6_g1::TRINITY_DN34505_c6_g1_i1::g.55::m.5  0.105   1  0.000   1  0.120   1  0.000   0.000 N  0.450      SignalP-noTM
TRINITY_DN34505_c6_g1::TRINITY_DN34505_c6_g1_i1::g.55::m.5  0.104   1  0.000   1  0.140   1  0.000   0.000 N  0.450      SignalP-noTM
TRINITY_DN34505_c6_g1::TRINITY_DN34505_c6_g1_i1::g.55::m.5  0.104   1  0.000   1  0.131   1  0.000   0.000 N  0.450      SignalP-noTM
TRINITY_DN34505_c6_g1::TRINITY_DN34505_c6_g1_i1::g.55::m.5  0.104   1  0.000   1  0.158   1  0.000   0.000 N  0.450      SignalP-noTM
TRINITY_DN34505_c6_g1::TRINITY_DN34505_c6_g1_i1::g.55::m.5  0.106   1  0.000   1  0.139   1  0.000   0.000 N  0.450      SignalP-noTM
TRINITY_DN34505_c6_g1::TRINITY_DN34505_c6_g1_i1::g.55::m.5!  0.103   1  0.000   1  0.145   1  0.000   0.000 N  0.450      SignalP-noTM
TRINITY_DN34505_c6_g1::TRINITY_DN34505_c6_g1_i1::g.55::m.5"  0.104   1  0.000   1  0.140   1  0.000   0.000 N  0.450      SignalP-noTM
TRINITY_DN34505_c6_g1::TRINITY_DN34505_c6_g1_i1::g.55::m.5#  0.103   1  0.000   1  0.166   1  0.000   0.000 N  0.450      SignalP-noTM
TRINITY_DN34505_c6_g1::TRINITY_DN34505_c6_g1_i1::g.55::m.5$  0.102   1  0.000   1  0.120   1  0.000   0.000 N  0.450      SignalP-noTM
TRINITY_DN34505_c6_g1::TRINITY_DN34505_c6_g1_i1::g.55::m.5%  0.104   1  0.000   1  0.158   1  0.000   0.000 N  0.450      SignalP-noTM
TRINITY_DN34505_c6_g1::TRINITY_DN34505_c6_g1_i1::g.55::m.5&  0.104   1  0.000   1  0.159   1  0.000   0.000 N  0.450      SignalP-noTM
TRINITY_DN34505_c6_g1::TRINITY_DN34505_c6_g1_i1::g.55::m.5'  0.104   1  0.000   1  0.138   1  0.000   0.000 N  0.450      SignalP-noTM
TRINITY_DN34505_c6_g1::TRINITY_DN34505_c6_g1_i1::g.55::m.5(  0.105   1  0.000   1  0.120   1  0.000   0.000 N  0.450      SignalP-noTM
TRINITY_DN34505_c6_g1::TRINITY_DN34505_c6_g1_i1::g.55::m.5)  0.103   1  0.000   1  0.198   1  0.000   0.000 N  0.450      SignalP-noTM
TRINITY_DN34505_c6_g1::TRINITY_DN34505_c6_g1_i1::g.55::m.5*  0.104   1  0.000   1  0.131   1  0.000   0.000 N  0.450      SignalP-noTM
TRINITY_DN34505_c6_g1::TRINITY_DN34505_c6_g1_i1::g.55::m.5+  0.102   1  0.000   1  0.120   1  0.000   0.000 N  0.450      SignalP-noTM
TRINITY_DN34505_c6_g1::TRINITY_DN34505_c6_g1_i1::g.55::m.5,  0.104   1  0.000   1  0.121   1  0.000   0.000 N  0.450      SignalP-noTM
TRINITY_DN34505_c6_g1::TRINITY_DN34505_c6_g1_i1::g.55::m.5-  0.103   1  0.000   1  0.145   1  0.000   0.000 N  0.450      SignalP-noTM
TRINITY_DN34505_c6_g1::TRINITY_DN34505_c6_g1_i1::g.55::m.5.  0.104   1  0.000   1  0.121   1  0.000   0.000 N  0.450      SignalP-noTM
TRINITY_DN34505_c6_g1::TRINITY_DN34505_c6_g1_i1::g.55::m.5/  0.104   1  0.000   1  0.121   1  0.000   0.000 N  0.450      SignalP-noTM
TRINITY_DN34505_c6_g1::TRINITY_DN34505_c6_g1_i1::g.55::m.50  0.104   1  0.000   1  0.158   1  0.000   0.000 N  0.450      SignalP-noTM
TRINITY_DN34505_c6_g1::TRINITY_DN34505_c6_g1_i1::g.55::m.51  0.103   1  0.000   1  0.166   1  0.000   0.000 N  0.450      SignalP-noTM
TRINITY_DN34505_c6_g1::TRINITY_DN34505_c6_g1_i1::g.55::m.52  0.104   1  0.000   1  0.158   1  0.000   0.000 N  0.450      SignalP-noTM
TRINITY_DN34505_c6_g1::TRINITY_DN34505_c6_g1_i1::g.55::m.53  0.104   1  0.000   1  0.161   1  0.000   0.000 N  0.450      SignalP-noTM
TRINITY_DN34505_c6_g1::TRINITY_DN34505_c6_g1_i1::g.55::m.54  0.104   1  0.000   1  0.131   1  0.000   0.000 N  0.450      SignalP-noTM
TRINITY_DN34505_c6_g1::TRINITY_DN34505_c6_g1_i1::g.55::m.55  0.102   1  0.000   1  0.101   1  0.000   0.000 N  0.450      SignalP-noTM
TRINITY_DN34505_c6_g1::TRINITY_DN34505_c6_g1_i1::g.55::m.56  0.102   1  0.000   1  0.101   1  0.000   0.000 N  0.450      SignalP-noTM
TRINITY_DN34505_c6_g1::TRINITY_DN34505_c6_g1_i1::g.55::m.57  0.102   1  0.000   1  0.101   1  0.000   0.000 N  0.450      SignalP-noTM
TRINITY_DN34505_c6_g1::TRINITY_DN34505_c6_g1_i1::g.55::m.58  0.104   4  0.000   1  0.101   1  0.000   0.000 N  0.450      SignalP-noTM
TRINITY_DN34505_c6_g1::TRINITY_DN34505_c6_g1_i1::g.55::m.59  0.104   4  0.000   1  0.103   5  0.000   0.000 N  0.450      SignalP-noTM
TRINITY_DN34505_c6_g1::TRINITY_DN34505_c6_g1_i1::g.55::m.5:  0.104   4  0.000   1  0.103   5  0.000   0.000 N  0.450      SignalP-noTM
TRINITY_DN34505_c6_g1::TRINITY_DN34505_c6_g1_i1::g.55::m.5;  0.104   4  0.000   1  0.104   7  0.000   0.000 N  0.450      SignalP-noTM
TRINITY_DN34505_c6_g1::TRINITY_DN34505_c6_g1_i1::g.55::m.5<  0.104   4  0.000   1  0.104   7  0.000   0.000 N  0.450      SignalP-noTM
TRINITY_DN34505_c6_g1::TRINITY_DN34505_c6_g1_i1::g.55::m.5=  0.104   4  0.000   1  0.104   7  0.000   0.000 N  0.450      SignalP-noTM
TRINITY_DN34505_c6_g1::TRINITY_DN34505_c6_g1_i1::g.55::m.5>  0.106  10  0.000   1  0.104   7  0.000   0.000 N  0.450      SignalP-noTM
TRINITY_DN34505_c6_g1::TRINITY_DN34505_c6_g1_i1::g.55::m.5?  0.106  10  0.099  11  0.104   7  0.095   0.097 N  0.450      SignalP-noTM
TRINITY_DN34505_c6_g1::TRINITY_DN34505_c6_g1_i1::g.55::m.5@  0.109  12  0.103  12  0.104   7  0.094   0.098 N  0.450      SignalP-noTM
TRINITY_DN34505_c6_g1::TRINITY_DN34505_c6_g1_i1::g.55::m.5A  0.109  12  0.103  12  0.104   7  0.094   0.098 N  0.450      SignalP-noTM
TRINITY_DN34505_c6_g1::TRINITY_DN34505_c6_g1_i1::g.55::m.5B  0.109  12  0.103  12  0.104   7  0.094   0.098 N  0.450      SignalP-noTM
TRINITY_DN34505_c6_g1::TRINITY_DN34505_c6_g1_i1::g.55::m.5C  0.109  12  0.103  12  0.104   7  0.094   0.098 N  0.450      SignalP-noTM
TRINITY_DN34505_c6_g1::TRINITY_DN34505_c6_g1_i1::g.55::m.5D  0.109  12  0.103  12  0.104   7  0.094   0.098 N  0.450      SignalP-noTM
TRINITY_DN34505_c6_g1::TRINITY_DN34505_c6_g1_i1::g.55::m.5E  0.109  12  0.103  12  0.104   7  0.094   0.098 N  0.450      SignalP-noTM
TRINITY_DN34505_c6_g1::TRINITY_DN34505_c6_g1_i1::g.55::m.5F  0.109  12  0.103  12  0.104   7  0.094   0.098 N  0.450      SignalP-noTM
TRINITY_DN34505_c6_g4::TRINITY_DN34505_c6_g4_i1::g.56::m.5  0.103   1  0.000   1  0.198   1  0.000   0.000 N  0.450      SignalP-noTM
TRINITY_DN34505_c6_g4::TRINITY_DN34505_c6_g4_i1::g.56::m.5  0.103   1  0.000   1  0.198   1  0.000   0.000 N  0.450      SignalP-noTM
TRINITY_DN34505_c6_g4::TRINITY_DN34505_c6_g4_i1::g.56::m.5  0.104   1  0.000   1  0.138   1  0.000   0.000 N  0.450      SignalP-noTM
TRINITY_DN34505_c6_g4::TRINITY_DN34505_c6_g4_i1::g.56::m.5  0.104   1  0.000   1  0.159   1  0.000   0.000 N  0.450      SignalP-noTM
TRINITY_DN34505_c6_g4::TRINITY_DN34505_c6_g4_i1::g.56::m.5  0.103   1  0.000   1  0.198   1  0.000   0.000 N  0.450      SignalP-noTM
TRINITY_DN34505_c6_g4::TRINITY_DN34505_c6_g4_i1::g.56::m.5  0.103   1  0.000   1  0.110   1  0.000   0.000 N  0.450      SignalP-noTM
TRINITY_DN34505_c6_g4::TRINITY_DN34505_c6_g4_i1::g.56::m.5  0.104   1  0.000   1  0.131   1  0.000   0.000 N  0.450      SignalP-noTM
TRINITY_DN34505_c6_g4::TRINITY_DN34505_c6_g4_i1::g.56::m.5  0.104   1  0.000   1  0.121   1  0.000   0.000 N  0.450      SignalP-noTM
TRINITY_DN34505_c6_g4::TRINITY_DN34505_c6_g4_i1::g.56::m.5  0.103   1  0.000   1  0.110   1  0.000   0.000 N  0.450      SignalP-noTM
                           0.000   1  0.000   1  0.000   1  0.000   0.000 N  0.500      SignalP-TM
TRINITY_DN34505_c6_g4::TRINITY_DN34505_c6_g4_i1::g.56::m.5  0.000   1  0.000   1  0.000   1  0.000   0.000 N  0.450      SignalP-noTM
0.120431                   0.000   1  0.000   1  0.000   1  0.000   0.000 N  0.450      SignalP-noTM
TRINITY_DN34505_c6_g4::TRINITY_DN34505_c6_g4_i1::g.56::m.5  0.104   1  0.000   1  0.158   1  0.000   0.000 N  0.450      SignalP-noTM
TRINITY_DN34505_c6_g4::TRINITY_DN34505_c6_g4_i1::g.56::m.5  0.102   1  0.000   1  0.120   1  0.000   0.000 N  0.450      SignalP-noTM
TRINITY_DN34505_c6_g4::TRINITY_DN34505_c6_g4_i1::g.56::m.5  0.103   1  0.000   1  0.198   1  0.000   0.000 N  0.450      SignalP-noTM
TRINITY_DN34505_c6_g4::TRINITY_DN34505_c6_g4_i1::g.56::m.5  0.103   1  0.000   1  0.110   1  0.000   0.000 N  0.450      SignalP-noTM
TRINITY_DN34505_c6_g4::TRINITY_DN34505_c6_g4_i1::g.56::m.5  0.106   1  0.000   1  0.139   1  0.000   0.000 N  0.450      SignalP-noTM
TRINITY_DN34505_c6_g4::TRINITY_DN34505_c6_g4_i1::g.56::m.5  0.105   1  0.000   1  0.120   1  0.000   0.000 N  0.450      SignalP-noTM
TRINITY_DN34505_c6_g4::TRINITY_DN34505_c6_g4_i1::g.56::m.5  0.104   1  0.000   1  0.121   1  0.000   0.000 N  0.450      SignalP-noTM
TRINITY_DN34505_c6_g4::TRINITY_DN34505_c6_g4_i1::g.56::m.5  0.104   1  0.000   1  0.138   1  0.000   0.000 N  0.450      SignalP-noTM
TRINITY_DN34505_c6_g4::TRINITY_DN34505_c6_g4_i1::g.56::m.5  0.104   1  0.000   1  0.138   1  0.000   0.000 N  0.450      SignalP-noTM
TRINITY_DN34505_c6_g4::TRINITY_DN34505_c6_g4_i1::g.56::m.5  0.103   1  0.000   1  0.198   1  0.000   0.000 N  0.450      SignalP-noTM
TRINITY_DN34505_c6_g4::TRINITY_DN34505_c6_g4_i1::g.56::m.5  0.104   1  0.000   1  0.138   1  0.000   0.000 N  0.450      SignalP-noTM
TRINITY_DN34505_c6_g4::TRINITY_DN34505_c6_g4_i1::g.56::m.5  0.105   1  0.000   1  0.140   1  0.000   0.000 N  0.450      SignalP-noTM
TRINITY_DN34505_c6_g4::TRINITY_DN34505_c6_g4_i1::g.56::m.5  0.105   1  0.000   1  0.120   1  0.000   0.000 N  0.450      SignalP-noTM
TRINITY_DN34505_c6_g4::TRINITY_DN34505_c6_g4_i1::g.56::m.5  0.102   1  0.000   1  0.120   1  0.000   0.000 N  0.450      SignalP-noTM
TRINITY_DN34505_c6_g4::TRINITY_DN34505_c6_g4_i1::g.56::m.5  0.104   1  0.000   1  0.130   1  0.000   0.000 N  0.450      SignalP-noTM
TRINITY_DN34505_c6_g4::TRINITY_DN34505_c6_g4_i1::g.56::m.5  0.103   1  0.000   1  0.198   1  0.000   0.000 N  0.450      SignalP-noTM
TRINITY_DN34505_c6_g4::TRINITY_DN34505_c6_g4_i1::g.56::m.5  0.103   1  0.000   1  0.166   1  0.000   0.000 N  0.450      SignalP-noTM
TRINITY_DN34505_c6_g4::TRINITY_DN34505_c6_g4_i1::g.56::m.5  0.104   1  0.000   1  0.158   1  0.000   0.000 N  0.450      SignalP-noTM
TRINITY_DN34505_c6_g4::TRINITY_DN34505_c6_g4_i1::g.56::m.5  0.104   1  0.000   1  0.159   1  0.000   0.000 N  0.450      SignalP-noTM
TRINITY_DN34505_c6_g4::TRINITY_DN34505_c6_g4_i1::g.56::m.5  0.104   1  0.000   1  0.130   1  0.000   0.000 N  0.450      SignalP-noTM
TRINITY_DN34505_c6_g4::TRINITY_DN34505_c6_g4_i1::g.56::m.5  0.104   1  0.000   1  0.130   1  0.000   0.000 N  0.450      SignalP-noTM
TRINITY_DN34505_c6_g4::TRINITY_DN34505_c6_g4_i1::g.56::m.5!  0.104   1  0.000   1  0.140   1  0.000   0.000 N  0.450      SignalP-noTM
TRINITY_DN34505_c6_g4::TRINITY_DN34505_c6_g4_i1::g.56::m.5"  0.103   1  0.000   1  0.198   1  0.000   0.000 N  0.450      SignalP-noTM
TRINITY_DN34505_c6_g4::TRINITY_DN34505_c6_g4_i1::g.56::m.5#  0.106   1  0.000   1  0.139   1  0.000   0.000 N  0.450      SignalP-noTM
TRINITY_DN34505_c6_g4::TRINITY_DN34505_c6_g4_i1::g.56::m.5$  0.104   1  0.000   1  0.140   1  0.000   0.000 N  0.450      SignalP-noTM
TRINITY_DN34505_c6_g4::TRINITY_DN34505_c6_g4_i1::g.56::m.5%  0.104   1  0.000   1  0.138   1  0.000   0.000 N  0.450      SignalP-noTM
TRINITY_DN34505_c6_g4::TRINITY_DN34505_c6_g4_i1::g.56::m.5&  0.104   1  0.000   1  0.130   1  0.000   0.000 N  0.450      SignalP-noTM
TRINITY_DN34505_c6_g4::TRINITY_DN34505_c6_g4_i1::g.56::m.5'  0.104   1  0.000   1  0.131   1  0.000   0.000 N  0.450      SignalP-noTM
TRINITY_DN34505_c6_g4::TRINITY_DN34505_c6_g4_i1::g.56::m.5(  0.104   1  0.000   1  0.146   1  0.000   0.000 N  0.450      SignalP-noTM
TRINITY_DN34505_c6_g4::TRINITY_DN34505_c6_g4_i1::g.56::m.5)  0.102   1  0.000   1  0.120   1  0.000   0.000 N  0.450      SignalP-noTM
TRINITY_DN34505_c6_g4::TRINITY_DN34505_c6_g4_i1::g.56::m.5*  0.103   1  0.000   1  0.145   1  0.000   0.000 N  0.450      SignalP-noTM
TRINITY_DN34505_c6_g4::TRINITY_DN34505_c6_g4_i1::g.56::m.5+  0.104   1  0.000   1  0.158   1  0.000   0.000 N  0.450      SignalP-noTM
TRINITY_DN34505_c6_g4::TRINITY_DN34505_c6_g4_i1::g.56::m.5,  0.104   1  0.000   1  0.159   1  0.000   0.000 N  0.450      SignalP-noTM
TRINITY_DN34505_c6_g4::TRINITY_DN34505_c6_g4_i1::g.56::m.5-  0.106   1  0.000   1  0.139   1  0.000   0.000 N  0.450      SignalP-noTM
TRINITY_DN34505_c6_g4::TRINITY_DN34505_c6_g4_i1::g.56::m.5.  0.103   1  0.000   1  0.198   1  0.000   0.000 N  0.450      SignalP-noTM
TRINITY_DN34505_c6_g4::TRINITY_DN34505_c6_g4_i1::g.56::m.5/  0.104   1  0.000   1  0.140   1  0.000   0.000 N  0.450      SignalP-noTM
TRINITY_DN34505_c6_g4::TRINITY_DN34505_c6_g4_i1::g.56::m.50  0.104   1  0.000   1  0.146   1  0.000   0.000 N  0.450      SignalP-noTM
TRINITY_DN34505_c6_g4::TRINITY_DN34505_c6_g4_i1::g.56::m.51  0.103   1  0.000   1  0.145   1  0.000   0.000 N  0.450      SignalP-noTM
TRINITY_DN34505_c6_g4::TRINITY_DN34505_c6_g4_i1::g.56::m.52  0.104   1  0.000   1  0.140   1  0.000   0.000 N  0.450      SignalP-noTM
TRINITY_DN34505_c6_g4::TRINITY_DN34505_c6_g4_i1::g.56::m.53  0.104   1  0.000   1  0.158   1  0.000   0.000 N  0.450      SignalP-noTM
TRINITY_DN34505_c6_g4::TRINITY_DN34505_c6_g4_i1::g.56::m.54  0.104   1  0.000   1  0.161   1  0.000   0.000 N  0.450      SignalP-noTM
TRINITY_DN34505_c6_g4::TRINITY_DN34505_c6_g4_i1::g.56::m.55  0.103   1  0.000   1  0.198   1  0.000   0.000 N  0.450      SignalP-noTM
TRINITY_DN34505_c6_g4::TRINITY_DN34505_c6_g4_i1::g.56::m.56  0.102   1  0.000   1  0.192   1  0.000   0.000 N  0.450      SignalP-noTM
TRINITY_DN34505_c6_g4::TRINITY_DN34505_c6_g4_i1::g.56::m.57  0.102   1  0.000   1  0.192   1  0.000   0.000 N  0.450      SignalP-noTM
TRINITY_DN34505_c6_g4::TRINITY_DN34505_c6_g4_i1::g.56::m.58  0.103   3  0.000   1  0.192   1  0.000   0.000 N  0.450      SignalP-noTM
TRINITY_DN34505_c6_g4::TRINITY_DN34505_c6_g4_i1::g.56::m.59  0.103   3  0.000   1  0.192   1  0.000   0.000 N  0.450      SignalP-noTM
TRINITY_DN34505_c6_g4::TRINITY_DN34505_c6_g4_i1::g.56::m.5:  0.105   5  0.000   1  0.192   1  0.000   0.000 N  0.450      SignalP-noTM
TRINITY_DN34505_c6_g4::TRINITY_DN34505_c6_g4_i1::g.56::m.5;  0.105   5  0.000   1  0.192   1  0.000   0.000 N  0.450      SignalP-noTM
TRINITY_DN34505_c6_g4::TRINITY_DN34505_c6_g4_i1::g.56::m.5<  0.105   5  0.000   1  0.192   1  0.000   0.000 N  0.450      SignalP-noTM
TRINITY_DN34505_c6_g4::TRINITY_DN34505_c6_g4_i1::g.56::m.5=  0.105   5  0.000   1  0.192   1  0.000   0.000 N  0.450      SignalP-noTM
TRINITY_DN34505_c6_g4::TRINITY_DN34505_c6_g4_i1::g.56::m.5>  0.105   5  0.000   1  0.192   1  0.000   0.000 N  0.450      SignalP-noTM
TRINITY_DN34505_c6_g4::TRINITY_DN34505_c6_g4_i1::g.56::m.5?  0.105   5  0.000   1  0.192   1  0.000   0.000 N  0.450      SignalP-noTM
TRINITY_DN34505_c6_g4::TRINITY_DN34505_c6_g4_i1::g.56::m.5@  0.105   5  0.126  11  0.192   1  0.126   0.126 N  0.450      SignalP-noTM
TRINITY_DN34505_c6_g4::TRINITY_DN34505_c6_g4_i1::g.56::m.5A  0.105   5  0.128  12  0.192   1  0.122   0.125 N  0.450      SignalP-noTM
TRINITY_DN34505_c6_g4::TRINITY_DN34505_c6_g4_i1::g.56::m.5B  0.105   5  0.128  12  0.192   1  0.122   0.125 N  0.450      SignalP-noTM
TRINITY_DN34505_c6_g4::TRINITY_DN34505_c6_g4_i1::g.56::m.5C  0.109  14  0.128  12  0.192   1  0.122   0.125 N  0.450      SignalP-noTM
TRINITY_DN34505_c6_g4::TRINITY_DN34505_c6_g4_i1::g.56::m.5D  0.109  14  0.128  12  0.192   1  0.122   0.125 N  0.450      SignalP-noTM
TRINITY_DN34505_c6_g4::TRINITY_DN34505_c6_g4_i1::g.56::m.5E  0.109  14  0.128  12  0.192   1  0.122   0.125 N  0.450      SignalP-noTM
TRINITY_DN34505_c6_g4::TRINITY_DN34505_c6_g4_i1::g.56::m.5F  0.109  14  0.128  12  0.192   1  0.122   0.125 N  0.450      SignalP-noTM
TRINITY_DN34505_c7_g1::TRINITY_DN34505_c7_g1_i3::g.58::m.5  0.106   1  0.000   1  0.129   1  0.000   0.000 N  0.450      SignalP-noTM
TRINITY_DN34505_c7_g1::TRINITY_DN34505_c7_g1_i3::g.58::m.5  0.103   1  0.000   1  0.110   1  0.000   0.000 N  0.450      SignalP-noTM
TRINITY_DN34505_c7_g1::TRINITY_DN34505_c7_g1_i3::g.58::m.5  0.104   1  0.000   1  0.130   1  0.000   0.000 N  0.450      SignalP-noTM
TRINITY_DN34505_c7_g1::TRINITY_DN34505_c7_g1_i3::g.58::m.5  0.102   1  0.000   1  0.120   1  0.000   0.000 N  0.450      SignalP-noTM
TRINITY_DN34505_c7_g1::TRINITY_DN34505_c7_g1_i3::g.58::m.5  0.103   1  0.000   1  0.198   1  0.000   0.000 N  0.450      SignalP-noTM
TRINITY_DN34505_c7_g1::TRINITY_DN34505_c7_g1_i3::g.58::m.5  0.104   1  0.000   1  0.138   1  0.000   0.000 N  0.450      SignalP-noTM
TRINITY_DN34505_c7_g1::TRINITY_DN34505_c7_g1_i3::g.58::m.5  0.104   1  0.000   1  0.140   1  0.000   0.000 N  0.450      SignalP-noTM
TRINITY_DN34505_c7_g1::TRINITY_DN34505_c7_g1_i3::g.58::m.5  0.106   1  0.000   1  0.139   1  0.000   0.000 N  0.450      SignalP-noTM
TRINITY_DN34505_c7_g1::TRINITY_DN34505_c7_g1_i3::g.58::m.5  0.102   1  0.000   1  0.120   1  0.000   0.000 N  0.450      SignalP-noTM
                           0.000   1  0.000   1  0.000   1  0.000   0.000 N  0.500      SignalP-TM
TRINITY_DN34505_c7_g1::TRINITY_DN34505_c7_g1_i3::g.58::m.5  0.000   1  0.000   1  0.000   1  0.000   0.000 N  0.450      SignalP-noTM
0.130157                   0.000   1  0.000   1  0.000   1  0.000   0.000 N  0.450      SignalP-noTM
TRINITY_DN34505_c7_g1::TRINITY_DN34505_c7_g1_i3::g.58::m.5  0.103   1  0.000   1  0.198   1  0.000   0.000 N  0.450      SignalP-noTM
TRINITY_DN34505_c7_g1::TRINITY_DN34505_c7_g1_i3::g.58::m.5  0.104   1  0.000   1  0.158   1  0.000   0.000 N  0.450      SignalP-noTM
TRINITY_DN34505_c7_g1::TRINITY_DN34505_c7_g1_i3::g.58::m.5  0.104   1  0.000   1  0.159   1  0.000   0.000 N  0.450      SignalP-noTM
TRINITY_DN34505_c7_g1::TRINITY_DN34505_c7_g1_i3::g.58::m.5  0.104   1  0.000   1  0.130   1  0.000   0.000 N  0.450      SignalP-noTM
TRINITY_DN34505_c7_g1::TRINITY_DN34505_c7_g1_i3::g.58::m.5  0.105   1  0.000   1  0.120   1  0.000   0.000 N  0.450      SignalP-noTM
TRINITY_DN34505_c7_g1::TRINITY_DN34505_c7_g1_i3::g.58::m.5  0.102   1  0.000   1  0.120   1  0.000   0.000 N  0.450      SignalP-noTM
TRINITY_DN34505_c7_g1::TRINITY_DN34505_c7_g1_i3::g.58::m.5  0.103   1  0.000   1  0.198   1  0.000   0.000 N  0.450      SignalP-noTM
TRINITY_DN34505_c7_g1::TRINITY_DN34505_c7_g1_i3::g.58::m.5  0.106   1  0.000   1  0.139   1  0.000   0.000 N  0.450      SignalP-noTM
TRINITY_DN34505_c7_g1::TRINITY_DN34505_c7_g1_i3::g.58::m.5  0.104   1  0.000   1  0.140   1  0.000   0.000 N  0.450      SignalP-noTM
TRINITY_DN34505_c7_g1::TRINITY_DN34505_c7_g1_i3::g.58::m.5  0.104   1  0.000   1  0.138   1  0.000   0.000 N  0.450      SignalP-noTM
TRINITY_DN34505_c7_g1::TRINITY_DN34505_c7_g1_i3::g.58::m.5  0.104   1  0.000   1  0.140   1  0.000   0.000 N  0.450      SignalP-noTM
TRINITY_DN34505_c7_g1::TRINITY_DN34505_c7_g1_i3::g.58::m.5  0.104   1  0.000   1  0.131   1  0.000   0.000 N  0.450      SignalP-noTM
TRINITY_DN34505_c7_g1::TRINITY_DN34505_c7_g1_i3::g.58::m.5  0.104   1  0.000   1  0.159   1  0.000   0.000 N  0.450      SignalP-noTM
TRINITY_DN34505_c7_g1::TRINITY_DN34505_c7_g1_i3::g.58::m.5  0.103   1  0.000   1  0.110   1  0.000   0.000 N  0.450      SignalP-noTM
TRINITY_DN34505_c7_g1::TRINITY_DN34505_c7_g1_i3::g.58::m.5  0.103   1  0.000   1  0.145   1  0.000   0.000 N  0.450      SignalP-noTM
TRINITY_DN34505_c7_g1::TRINITY_DN34505_c7_g1_i3::g.58::m.5  0.104   1  0.000   1  0.158   1  0.000   0.000 N  0.450      SignalP-noTM
TRINITY_DN34505_c7_g1::TRINITY_DN34505_c7_g1_i3::g.58::m.5  0.104   1  0.000   1  0.159   1  0.000   0.000 N  0.450      SignalP-noTM
TRINITY_DN34505_c7_g1::TRINITY_DN34505_c7_g1_i3::g.58::m.5  0.106   1  0.000   1  0.139   1  0.000   0.000 N  0.450      SignalP-noTM
TRINITY_DN34505_c7_g1::TRINITY_DN34505_c7_g1_i3::g.58::m.5  0.103   1  0.000   1  0.198   1  0.000   0.000 N  0.450      SignalP-noTM
TRINITY_DN34505_c7_g1::TRINITY_DN34505_c7_g1_i3::g.58::m.5  0.104   1  0.000   1  0.159   1  0.000   0.000 N  0.450      SignalP-noTM
TRINITY_DN34505_c7_g1::TRINITY_DN34505_c7_g1_i3::g.58::m.5  0.104   1  0.000   1  0.130   1  0.000   0.000 N  0.450      SignalP-noTM
TRINITY_DN34505_c7_g1::TRINITY_DN34505_c7_g1_i3::g.58::m.5!  0.103   1  0.000   1  0.145   1  0.000   0.000 N  0.450      SignalP-noTM
TRINITY_DN34505_c7_g1::TRINITY_DN34505_c7_g1_i3::g.58::m.5"  0.103   1  0.000   1  0.145   1  0.000   0.000 N  0.450      SignalP-noTM
TRINITY_DN34505_c7_g1::TRINITY_DN34505_c7_g1_i3::g.58::m.5#  0.104   1  0.000   1  0.158   1  0.000   0.000 N  0.450      SignalP-noTM
TRINITY_DN34505_c7_g1::TRINITY_DN34505_c7_g1_i3::g.58::m.5$  0.104   1  0.000   1  0.161   1  0.000   0.000 N  0.450      SignalP-noTM
TRINITY_DN34505_c7_g1::TRINITY_DN34505_c7_g1_i3::g.58::m.5%  0.103   1  0.000   1  0.198   1  0.000   0.000 N  0.450      SignalP-noTM
TRINITY_DN34505_c7_g1::TRINITY_DN34505_c7_g1_i3::g.58::m.5&  0.104   1  0.000   1  0.161   1  0.000   0.000 N  0.450      SignalP-noTM
TRINITY_DN34505_c7_g1::TRINITY_DN34505_c7_g1_i3::g.58::m.5'  0.103   1  0.000   1  0.145   1  0.000   0.000 N  0.450      SignalP-noTM
TRINITY_DN34505_c7_g1::TRINITY_DN34505_c7_g1_i3::g.58::m.5(  0.104   1  0.000   1  0.158   1  0.000   0.000 N  0.450      SignalP-noTM
TRINITY_DN34505_c7_g1::TRINITY_DN34505_c7_g1_i3::g.58::m.5)  0.104   1  0.000   1  0.121   1  0.000   0.000 N  0.450      SignalP-noTM
TRINITY_DN34505_c7_g1::TRINITY_DN34505_c7_g1_i3::g.58::m.5*  0.103   1  0.000   1  0.198   1  0.000   0.000 N  0.450      SignalP-noTM
TRINITY_DN34505_c7_g1::TRINITY_DN34505_c7_g1_i3::g.58::m.5+  0.106   1  0.000   1  0.139   1  0.000   0.000 N  0.450      SignalP-noTM
TRINITY_DN34505_c7_g1::TRINITY_DN34505_c7_g1_i3::g.58::m.5,  0.106   1  0.000   1  0.129   1  0.000   0.000 N  0.450      SignalP-noTM
TRINITY_DN34505_c7_g1::TRINITY_DN34505_c7_g1_i3::g.58::m.5-  0.105   1  0.000   1  0.140   1  0.000   0.000 N  0.450      SignalP-noTM
TRINITY_DN34505_c7_g1::TRINITY_DN34505_c7_g1_i3::g.58::m.5.  0.103   1  0.000   1  0.166   1  0.000   0.000 N  0.450      SignalP-noTM
TRINITY_DN34505_c7_g1::TRINITY_DN34505_c7_g1_i3::g.58::m.5/  0.103   1  0.000   1  0.145   1  0.000   0.000 N  0.450      SignalP-noTM
TRINITY_DN34505_c7_g1::TRINITY_DN34505_c7_g1_i3::g.58::m.50  0.104   1  0.000   1  0.159   1  0.000   0.000 N  0.450      SignalP-noTM
TRINITY_DN34505_c7_g1::TRINITY_DN34505_c7_g1_i3::g.58::m.51  0.103   1  0.000   1  0.198   1  0.000   0.000 N  0.450      SignalP-noTM
TRINITY_DN34505_c7_g1::TRINITY_DN34505_c7_g1_i3::g.58::m.52  0.106   1  0.000   1  0.129   1  0.000   0.000 N  0.450      SignalP-noTM
TRINITY_DN34505_c7_g1::TRINITY_DN34505_c7_g1_i3::g.58::m.53  0.104   1  0.000   1  0.146   1  0.000   0.000 N  0.450      SignalP-noTM
TRINITY_DN34505_c7_g1::TRINITY_DN34505_c7_g1_i3::g.58::m.54  0.104   1  0.000   1  0.140   1  0.000   0.000 N  0.450      SignalP-noTM
TRINITY_DN34505_c7_g1::TRINITY_DN34505_c7_g1_i3::g.58::m.55  0.101   1  0.000   1  0.198   1  0.000   0.000 N  0.450      SignalP-noTM
TRINITY_DN34505_c7_g1::TRINITY_DN34505_c7_g1_i3::g.58::m.56  0.104   1  0.000   1  0.121   1  0.000   0.000 N  0.450      SignalP-noTM
TRINITY_DN34505_c7_g1::TRINITY_DN34505_c7_g1_i3::g.58::m.57  0.106   1  0.000   1  0.139   1  0.000   0.000 N  0.450      SignalP-noTM
TRINITY_DN34505_c7_g1::TRINITY_DN34505_c7_g1_i3::g.58::m.58  0.102   1  0.000   1  0.106   1  0.000   0.000 N  0.450      SignalP-noTM
TRINITY_DN34505_c7_g1::TRINITY_DN34505_c7_g1_i3::g.58::m.59  0.102   1  0.000   1  0.106   1  0.000   0.000 N  0.450      SignalP-noTM
TRINITY_DN34505_c7_g1::TRINITY_DN34505_c7_g1_i3::g.58::m.5:  0.105   3  0.000   1  0.106   1  0.000   0.000 N  0.450      SignalP-noTM
TRINITY_DN34505_c7_g1::TRINITY_DN34505_c7_g1_i3::g.58::m.5;  0.105   3  0.000   1  0.106   1  0.000   0.000 N  0.450      SignalP-noTM
TRINITY_DN34505_c7_g1::TRINITY_DN34505_c7_g1_i3::g.58::m.5<  0.105   3  0.000   1  0.106   1  0.000   0.000 N  0.450      SignalP-noTM
TRINITY_DN34505_c7_g1::TRINITY_DN34505_c7_g1_i3::g.58::m.5=  0.105   3  0.000   1  0.106   1  0.000   0.000 N  0.450      SignalP-noTM
TRINITY_DN34505_c7_g1::TRINITY_DN34505_c7_g1_i3::g.58::m.5>  0.108   7  0.000   1  0.106   1  0.000   0.000 N  0.450      SignalP-noTM
TRINITY_DN34505_c7_g1::TRINITY_DN34505_c7_g1_i3::g.58::m.5?  0.108   7  0.000   1  0.106   1  0.000   0.000 N  0.450      SignalP-noTM
TRINITY_DN34505_c7_g1::TRINITY_DN34505_c7_g1_i3::g.58::m.5@  0.108   7  0.000   1  0.106   1  0.000   0.000 N  0.450      SignalP-noTM
TRINITY_DN34505_c7_g1::TRINITY_DN34505_c7_g1_i3::g.58::m.5A  0.108   7  0.000   1  0.106   1  0.000   0.000 N  0.450      SignalP-noTM
TRINITY_DN34505_c7_g1::TRINITY_DN34505_c7_g1_i3::g.58::m.5B  0.108   7  0.102  11  0.106   1  0.102   0.102 N  0.450      SignalP-noTM
TRINITY_DN34505_c7_g1::TRINITY_DN34505_c7_g1_i3::g.58::m.5C  0.108   7  0.102  12  0.106   1  0.100   0.101 N  0.450      SignalP-noTM
TRINITY_DN34505_c7_g1::TRINITY_DN34505_c7_g1_i3::g.58::m.5D  0.108   7  0.103  13  0.106   1  0.099   0.101 N  0.450      SignalP-noTM
TRINITY_DN34505_c7_g1::TRINITY_DN34505_c7_g1_i3::g.58::m.5E  0.108   7  0.103  13  0.106   1  0.099   0.101 N  0.450      SignalP-noTM
TRINITY_DN34505_c7_g1::TRINITY_DN34505_c7_g1_i3::g.58::m.5F  0.108   7  0.103  13  0.106   1  0.099   0.101 N  0.450      SignalP-noTM
TRINITY_DN34505_c7_g6::TRINITY_DN34505_c7_g6_i1::g.59::m.5  0.102   1  0.000   1  0.120   1  0.000   0.000 N  0.450      SignalP-noTM
TRINITY_DN34505_c7_g6::TRINITY_DN34505_c7_g6_i1::g.59::m.5  0.104   1  0.000   1  0.158   1  0.000   0.000 N  0.450      SignalP-noTM
TRINITY_DN34505_c7_g6::TRINITY_DN34505_c7_g6_i1::g.59::m.5  0.105   1  0.000   1  0.140   1  0.000   0.000 N  0.450      SignalP-noTM
TRINITY_DN34505_c7_g6::TRINITY_DN34505_c7_g6_i1::g.59::m.5  0.103   1  0.000   1  0.198   1  0.000   0.000 N  0.450      SignalP-noTM
TRINITY_DN34505_c7_g6::TRINITY_DN34505_c7_g6_i1::g.59::m.5  0.103   1  0.000   1  0.198   1  0.000   0.000 N  0.450      SignalP-noTM
TRINITY_DN34505_c7_g6::TRINITY_DN34505_c7_g6_i1::g.59::m.5  0.103   1  0.000   1  0.145   1  0.000   0.000 N  0.450      SignalP-noTM
TRINITY_DN34505_c7_g6::TRINITY_DN34505_c7_g6_i1::g.59::m.5  0.104   1  0.000   1  0.159   1  0.000   0.000 N  0.450      SignalP-noTM
TRINITY_DN34505_c7_g6::TRINITY_DN34505_c7_g6_i1::g.59::m.5  0.103   1  0.000   1  0.198   1  0.000   0.000 N  0.450      SignalP-noTM
TRINITY_DN34505_c7_g6::TRINITY_DN34505_c7_g6_i1::g.59::m.5  0.103   1  0.000   1  0.110   1  0.000   0.000 N  0.450      SignalP-noTM
                           0.000   1  0.000   1  0.000   1  0.000   0.000 N  0.500      SignalP-TM
TRINITY_DN34505_c7_g6::TRINITY_DN34505_c7_g6_i1::g.59::m.5  0.000   1  0.000   1  0.000   1  0.000   0.000 N  0.450      SignalP-noTM
0.130902                   0.000   1  0.000   1  0.000   1  0.000   0.000 N  0.450      SignalP-noTM
TRINITY_DN34505_c7_g6::TRINITY_DN34505_c7_g6_i1::g.59::m.5  0.105   1  0.000   1  0.120   1  0.000   0.000 N  0.450      SignalP-noTM
TRINITY_DN34505_c7_g6::TRINITY_DN34505_c7_g6_i1::g.59::m.5  0.105   1  0.000   1  0.120   1  0.000   0.000 N  0.450      SignalP-noTM
TRINITY_DN34505_c7_g6::TRINITY_DN34505_c7_g6_i1::g.59::m.5  0.104   1  0.000   1  0.158   1  0.000   0.000 N  0.450      SignalP-noTM
TRINITY_DN34505_c7_g6::TRINITY_DN34505_c7_g6_i1::g.59::m.5  0.103   1  0.000   1  0.166   1  0.000   0.000 N  0.450      SignalP-noTM
TRINITY_DN34505_c7_g6::TRINITY_DN34505_c7_g6_i1::g.59::m.5  0.104   1  0.000   1  0.140   1  0.000   0.000 N  0.450      SignalP-noTM
TRINITY_DN34505_c7_g6::TRINITY_DN34505_c7_g6_i1::g.59::m.5  0.103   1  0.000   1  0.198   1  0.000   0.000 N  0.450      SignalP-noTM
TRINITY_DN34505_c7_g6::TRINITY_DN34505_c7_g6_i1::g.59::m.5  0.103   1  0.000   1  0.110   1  0.000   0.000 N  0.450      SignalP-noTM
TRINITY_DN34505_c7_g6::TRINITY_DN34505_c7_g6_i1::g.59::m.5  0.106   1  0.000   1  0.139   1  0.000   0.000 N  0.450      SignalP-noTM
TRINITY_DN34505_c7_g6::TRINITY_DN34505_c7_g6_i1::g.59::m.5  0.105   1  0.000   1  0.120   1  0.000   0.000 N  0.450      SignalP-noTM
TRINITY_DN34505_c7_g6::TRINITY_DN34505_c7_g6_i1::g.59::m.5  0.104   1  0.000   1  0.121   1  0.000   0.000 N  0.450      SignalP-noTM
TRINITY_DN34505_c7_g6::TRINITY_DN34505_c7_g6_i1::g.59::m.5  0.104   1  0.000   1  0.130   1  0.000   0.000 N  0.450      SignalP-noTM
TRINITY_DN34505_c7_g6::TRINITY_DN34505_c7_g6_i1::g.59::m.5  0.102   1  0.000   1  0.120   1  0.000   0.000 N  0.450      SignalP-noTM
TRINITY_DN34505_c7_g6::TRINITY_DN34505_c7_g6_i1::g.59::m.5  0.103   1  0.000   1  0.198   1  0.000   0.000 N  0.450      SignalP-noTM
TRINITY_DN34505_c7_g6::TRINITY_DN34505_c7_g6_i1::g.59::m.5  0.104   1  0.000   1  0.138   1  0.000   0.000 N  0.450      SignalP-noTM
TRINITY_DN34505_c7_g6::TRINITY_DN34505_c7_g6_i1::g.59::m.5  0.104   1  0.000   1  0.140   1  0.000   0.000 N  0.450      SignalP-noTM
TRINITY_DN34505_c7_g6::TRINITY_DN34505_c7_g6_i1::g.59::m.5  0.105   1  0.000   1  0.120   1  0.000   0.000 N  0.450      SignalP-noTM
TRINITY_DN34505_c7_g6::TRINITY_DN34505_c7_g6_i1::g.59::m.5  0.102   1  0.000   1  0.120   1  0.000   0.000 N  0.450      SignalP-noTM
TRINITY_DN34505_c7_g6::TRINITY_DN34505_c7_g6_i1::g.59::m.5  0.104   1  0.000   1  0.161   1  0.000   0.000 N  0.450      SignalP-noTM
TRINITY_DN34505_c7_g6::TRINITY_DN34505_c7_g6_i1::g.59::m.5  0.103   1  0.000   1  0.198   1  0.000   0.000 N  0.450      SignalP-noTM
TRINITY_DN34505_c7_g6::TRINITY_DN34505_c7_g6_i1::g.59::m.5  0.103   1  0.000   1  0.166   1  0.000   0.000 N  0.450      SignalP-noTM
TRINITY_DN34505_c7_g6::TRINITY_DN34505_c7_g6_i1::g.59::m.5  0.104   1  0.000   1  0.158   1  0.000   0.000 N  0.450      SignalP-noTM
TRINITY_DN34505_c7_g6::TRINITY_DN34505_c7_g6_i1::g.59::m.5!  0.104   1  0.000   1  0.159   1  0.000   0.000 N  0.450      SignalP-noTM
TRINITY_DN34505_c7_g6::TRINITY_DN34505_c7_g6_i1::g.59::m.5"  0.104   1  0.000   1  0.130   1  0.000   0.000 N  0.450      SignalP-noTM
TRINITY_DN34505_c7_g6::TRINITY_DN34505_c7_g6_i1::g.59::m.5#  0.105   1  0.000   1  0.120   1  0.000   0.000 N  0.450      SignalP-noTM
TRINITY_DN34505_c7_g6::TRINITY_DN34505_c7_g6_i1::g.59::m.5$  0.102   1  0.000   1  0.120   1  0.000   0.000 N  0.450      SignalP-noTM
TRINITY_DN34505_c7_g6::TRINITY_DN34505_c7_g6_i1::g.59::m.5%  0.103   1  0.000   1  0.198   1  0.000   0.000 N  0.450      SignalP-noTM
TRINITY_DN34505_c7_g6::TRINITY_DN34505_c7_g6_i1::g.59::m.5&  0.106   1  0.000   1  0.139   1  0.000   0.000 N  0.450      SignalP-noTM
TRINITY_DN34505_c7_g6::TRINITY_DN34505_c7_g6_i1::g.59::m.5'  0.103   1  0.000   1  0.166   1  0.000   0.000 N  0.450      SignalP-noTM
TRINITY_DN34505_c7_g6::TRINITY_DN34505_c7_g6_i1::g.59::m.5(  0.104   1  0.000   1  0.138   1  0.000   0.000 N  0.450      SignalP-noTM
TRINITY_DN34505_c7_g6::TRINITY_DN34505_c7_g6_i1::g.59::m.5)  0.104   1  0.000   1  0.146   1  0.000   0.000 N  0.450      SignalP-noTM
TRINITY_DN34505_c7_g6::TRINITY_DN34505_c7_g6_i1::g.59::m.5*  0.104   1  0.000   1  0.131   1  0.000   0.000 N  0.450      SignalP-noTM
TRINITY_DN34505_c7_g6::TRINITY_DN34505_c7_g6_i1::g.59::m.5+  0.104   1  0.000   1  0.159   1  0.000   0.000 N  0.450      SignalP-noTM
TRINITY_DN34505_c7_g6::TRINITY_DN34505_c7_g6_i1::g.59::m.5,  0.104   1  0.000   1  0.121   1  0.000   0.000 N  0.450      SignalP-noTM
TRINITY_DN34505_c7_g6::TRINITY_DN34505_c7_g6_i1::g.59::m.5-  0.103   1  0.000   1  0.145   1  0.000   0.000 N  0.450      SignalP-noTM
TRINITY_DN34505_c7_g6::TRINITY_DN34505_c7_g6_i1::g.59::m.5.  0.104   1  0.000   1  0.158   1  0.000   0.000 N  0.450      SignalP-noTM
TRINITY_DN34505_c7_g6::TRINITY_DN34505_c7_g6_i1::g.59::m.5/  0.104   1  0.000   1  0.159   1  0.000   0.000 N  0.450      SignalP-noTM
TRINITY_DN34505_c7_g6::TRINITY_DN34505_c7_g6_i1::g.59::m.50  0.106   1  0.000   1  0.139   1  0.000   0.000 N  0.450      SignalP-noTM
TRINITY_DN34505_c7_g6::TRINITY_DN34505_c7_g6_i1::g.59::m.51  0.103   1  0.000   1  0.198   1  0.000   0.000 N  0.450      SignalP-noTM
TRINITY_DN34505_c7_g6::TRINITY_DN34505_c7_g6_i1::g.59::m.52  0.104   1  0.000   1  0.140   1  0.000   0.000 N  0.450      SignalP-noTM
TRINITY_DN34505_c7_g6::TRINITY_DN34505_c7_g6_i1::g.59::m.53  0.104   1  0.000   1  0.140   1  0.000   0.000 N  0.450      SignalP-noTM
TRINITY_DN34505_c7_g6::TRINITY_DN34505_c7_g6_i1::g.59::m.54  0.103   1  0.000   1  0.145   1  0.000   0.000 N  0.450      SignalP-noTM
TRINITY_DN34505_c7_g6::TRINITY_DN34505_c7_g6_i1::g.59::m.55  0.103   1  0.000   1  0.110   1  0.000   0.000 N  0.450      SignalP-noTM
TRINITY_DN34505_c7_g6::TRINITY_DN34505_c7_g6_i1::g.59::m.56  0.104   1  0.000   1  0.158   1  0.000   0.000 N  0.450      SignalP-noTM
TRINITY_DN34505_c7_g6::TRINITY_DN34505_c7_g6_i1::g.59::m.57  0.104   1  0.000   1  0.161   1  0.000   0.000 N  0.450      SignalP-noTM
TRINITY_DN34505_c7_g6::TRINITY_DN34505_c7_g6_i1::g.59::m.58  0.103   1  0.000   1  0.198   1  0.000   0.000 N  0.450      SignalP-noTM
TRINITY_DN34505_c7_g6::TRINITY_DN34505_c7_g6_i1::g.59::m.59  0.103   1  0.000   1  0.194   1  0.000   0.000 N  0.450      SignalP-noTM
TRINITY_DN34505_c7_g6::TRINITY_DN34505_c7_g6_i1::g.59::m.5:  0.103   1  0.000   1  0.194   1  0.000   0.000 N  0.450      SignalP-noTM
TRINITY_DN34505_c7_g6::TRINITY_DN34505_c7_g6_i1::g.59::m.5;  0.104   3  0.000   1  0.194   1  0.000   0.000 N  0.450      SignalP-noTM
TRINITY_DN34505_c7_g6::TRINITY_DN34505_c7_g6_i1::g.59::m.5<  0.104   3  0.000   1  0.194   1  0.000   0.000 N  0.450      SignalP-noTM
TRINITY_DN34505_c7_g6::TRINITY_DN34505_c7_g6_i1::g.59::m.5=  0.109   5  0.000   1  0.194   1  0.000   0.000 N  0.450      SignalP-noTM
TRINITY_DN34505_c7_g6::TRINITY_DN34505_c7_g6_i1::g.59::m.5>  0.109   5  0.000   1  0.194   1  0.000   0.000 N  0.450      SignalP-noTM
TRINITY_DN34505_c7_g6::TRINITY_DN34505_c7_g6_i1::g.59::m.5?  0.109   5  0.000   1  0.194   1  0.000   0.000 N  0.450      SignalP-noTM
TRINITY_DN34505_c7_g6::TRINITY_DN34505_c7_g6_i1::g.59::m.5@  0.109   5  0.000   1  0.194   1  0.000   0.000 N  0.450      SignalP-noTM
TRINITY_DN34505_c7_g6::TRINITY_DN34505_c7_g6_i1::g.59::m.5A  0.109   5  0.000   1  0.194   1  0.000   0.000 N  0.450      SignalP-noTM
TRINITY_DN34505_c7_g6::TRINITY_DN34505_c7_g6_i1::g.59::m.5B  0.109   5  0.000   1  0.194   1  0.000   0.000 N  0.450      SignalP-noTM
TRINITY_DN34505_c7_g6::TRINITY_DN34505_c7_g6_i1::g.59::m.5C  0.109   5  0.129  11  0.194   1  0.128   0.128 N  0.450      SignalP-noTM
TRINITY_DN34505_c7_g6::TRINITY_DN34505_c7_g6_i1::g.59::m.5D  0.109   5  0.129  11  0.194   1  0.128   0.128 N  0.450      SignalP-noTM
TRINITY_DN34505_c7_g6::TRINITY_DN34505_c7_g6_i1::g.59::m.5E  0.109   5  0.129  11  0.194   1  0.128   0.128 N  0.450      SignalP-noTM
TRINITY_DN34505_c7_g6::TRINITY_DN34505_c7_g6_i1::g.59::m.5F  0.109   5  0.129  11  0.194   1  0.128   0.128 N  0.450      SignalP-noTM
TRINITY_DN34649_c0_g2::TRINITY_DN34649_c0_g2_i2::g.60::m.6  0.103   1  0.000   1  0.110   1  0.000   0.000 N  0.450      SignalP-noTM
TRINITY_DN34649_c0_g2::TRINITY_DN34649_c0_g2_i2::g.60::m.6  0.106   1  0.000   1  0.139   1  0.000   0.000 N  0.450      SignalP-noTM
TRINITY_DN34649_c0_g2::TRINITY_DN34649_c0_g2_i2::g.60::m.6  0.106   1  0.000   1  0.139   1  0.000   0.000 N  0.450      SignalP-noTM
TRINITY_DN34649_c0_g2::TRINITY_DN34649_c0_g2_i2::g.60::m.6  0.103   1  0.000   1  0.110   1  0.000   0.000 N  0.450      SignalP-noTM
TRINITY_DN34649_c0_g2::TRINITY_DN34649_c0_g2_i2::g.60::m.6  0.104   1  0.000   1  0.140   1  0.000   0.000 N  0.450      SignalP-noTM
TRINITY_DN34649_c0_g2::TRINITY_DN34649_c0_g2_i2::g.60::m.6  0.104   1  0.000   1  0.121   1  0.000   0.000 N  0.450      SignalP-noTM
TRINITY_DN34649_c0_g2::TRINITY_DN34649_c0_g2_i2::g.60::m.6  0.104   1  0.000   1  0.130   1  0.000   0.000 N  0.450      SignalP-noTM
TRINITY_DN34649_c0_g2::TRINITY_DN34649_c0_g2_i2::g.60::m.6  0.103   1  0.000   1  0.110   1  0.000   0.000 N  0.450      SignalP-noTM
TRINITY_DN34649_c0_g2::TRINITY_DN34649_c0_g2_i2::g.60::m.6  0.104   1  0.000   1  0.140   1  0.000   0.000 N  0.450      SignalP-noTM
                           0.000   1  0.000   1  0.000   1  0.000   0.000 N  0.500      SignalP-TM
TRINITY_DN34649_c0_g2::TRINITY_DN34649_c0_g2_i2::g.60::m.6  0.000   1  0.000   1  0.000   1  0.000   0.000 N  0.450      SignalP-noTM
0.139856                   0.000   1  0.000   1  0.000   1  0.000   0.000 N  0.450      SignalP-noTM
TRINITY_DN34649_c0_g2::TRINITY_DN34649_c0_g2_i2::g.60::m.6  0.104   1  0.000   1  0.140   1  0.000   0.000 N  0.450      SignalP-noTM
TRINITY_DN34649_c0_g2::TRINITY_DN34649_c0_g2_i2::g.60::m.6  0.103   1  0.000   1  0.110   1  0.000   0.000 N  0.450      SignalP-noTM
TRINITY_DN34649_c0_g2::TRINITY_DN34649_c0_g2_i2::g.60::m.6  0.105   1  0.000   1  0.120   1  0.000   0.000 N  0.450      SignalP-noTM
TRINITY_DN34649_c0_g2::TRINITY_DN34649_c0_g2_i2::g.60::m.6  0.103   1  0.000   1  0.166   1  0.000   0.000 N  0.450      SignalP-noTM
TRINITY_DN34649_c0_g2::TRINITY_DN34649_c0_g2_i2::g.60::m.6  0.102   1  0.000   1  0.120   1  0.000   0.000 N  0.450      SignalP-noTM
TRINITY_DN34649_c0_g2::TRINITY_DN34649_c0_g2_i2::g.60::m.6  0.106   1  0.000   1  0.139   1  0.000   0.000 N  0.450      SignalP-noTM
TRINITY_DN34649_c0_g2::TRINITY_DN34649_c0_g2_i2::g.60::m.6  0.104   1  0.000   1  0.159   1  0.000   0.000 N  0.450      SignalP-noTM
TRINITY_DN34649_c0_g2::TRINITY_DN34649_c0_g2_i2::g.60::m.6  0.106   1  0.000   1  0.139   1  0.000   0.000 N  0.450      SignalP-noTM
TRINITY_DN34649_c0_g2::TRINITY_DN34649_c0_g2_i2::g.60::m.6  0.104   1  0.000   1  0.158   1  0.000   0.000 N  0.450      SignalP-noTM
TRINITY_DN34649_c0_g2::TRINITY_DN34649_c0_g2_i2::g.60::m.6  0.103   1  0.000   1  0.166   1  0.000   0.000 N  0.450      SignalP-noTM
TRINITY_DN34649_c0_g2::TRINITY_DN34649_c0_g2_i2::g.60::m.6  0.104   1  0.000   1  0.159   1  0.000   0.000 N  0.450      SignalP-noTM
TRINITY_DN34649_c0_g2::TRINITY_DN34649_c0_g2_i2::g.60::m.6  0.103   1  0.000   1  0.110   1  0.000   0.000 N  0.450      SignalP-noTM
TRINITY_DN34649_c0_g2::TRINITY_DN34649_c0_g2_i2::g.60::m.6  0.106   1  0.000   1  0.139   1  0.000   0.000 N  0.450      SignalP-noTM
TRINITY_DN34649_c0_g2::TRINITY_DN34649_c0_g2_i2::g.60::m.6  0.104   1  0.000   1  0.140   1  0.000   0.000 N  0.450      SignalP-noTM
TRINITY_DN34649_c0_g2::TRINITY_DN34649_c0_g2_i2::g.60::m.6  0.105   1  0.000   1  0.120   1  0.000   0.000 N  0.450      SignalP-noTM
TRINITY_DN34649_c0_g2::TRINITY_DN34649_c0_g2_i2::g.60::m.6  0.105   1  0.000   1  0.120   1  0.000   0.000 N  0.450      SignalP-noTM
TRINITY_DN34649_c0_g2::TRINITY_DN34649_c0_g2_i2::g.60::m.6  0.104   1  0.000   1  0.130   1  0.000   0.000 N  0.450      SignalP-noTM
TRINITY_DN34649_c0_g2::TRINITY_DN34649_c0_g2_i2::g.60::m.6  0.106   1  0.000   1  0.139   1  0.000   0.000 N  0.450      SignalP-noTM
TRINITY_DN34649_c0_g2::TRINITY_DN34649_c0_g2_i2::g.60::m.6  0.104   1  0.000   1  0.158   1  0.000   0.000 N  0.450      SignalP-noTM
TRINITY_DN34649_c0_g2::TRINITY_DN34649_c0_g2_i2::g.60::m.6  0.104   1  0.000   1  0.159   1  0.000   0.000 N  0.450      SignalP-noTM
TRINITY_DN34649_c0_g2::TRINITY_DN34649_c0_g2_i2::g.60::m.6  0.105   1  0.000   1  0.120   1  0.000   0.000 N  0.450      SignalP-noTM
TRINITY_DN34649_c0_g2::TRINITY_DN34649_c0_g2_i2::g.60::m.6!  0.104   1  0.000   1  0.158   1  0.000   0.000 N  0.450      SignalP-noTM
TRINITY_DN34649_c0_g2::TRINITY_DN34649_c0_g2_i2::g.60::m.6"  0.104   1  0.000   1  0.138   1  0.000   0.000 N  0.450      SignalP-noTM
TRINITY_DN34649_c0_g2::TRINITY_DN34649_c0_g2_i2::g.60::m.6#  0.106   1  0.000   1  0.139   1  0.000   0.000 N  0.450      SignalP-noTM
TRINITY_DN34649_c0_g2::TRINITY_DN34649_c0_g2_i2::g.60::m.6$  0.103   1  0.000   1  0.110   1  0.000   0.000 N  0.450      SignalP-noTM
TRINITY_DN34649_c0_g2::TRINITY_DN34649_c0_g2_i2::g.60::m.6%  0.104   1  0.000   1  0.158   1  0.000   0.000 N  0.450      SignalP-noTM
TRINITY_DN34649_c0_g2::TRINITY_DN34649_c0_g2_i2::g.60::m.6&  0.104   1  0.000   1  0.138   1  0.000   0.000 N  0.450      SignalP-noTM
TRINITY_DN34649_c0_g2::TRINITY_DN34649_c0_g2_i2::g.60::m.6'  0.106   1  0.000   1  0.139   1  0.000   0.000 N  0.450      SignalP-noTM
TRINITY_DN34649_c0_g2::TRINITY_DN34649_c0_g2_i2::g.60::m.6(  0.103   1  0.000   1  0.110   1  0.000   0.000 N  0.450      SignalP-noTM
TRINITY_DN34649_c0_g2::TRINITY_DN34649_c0_g2_i2::g.60::m.6)  0.103   1  0.000   1  0.110   1  0.000   0.000 N  0.450      SignalP-noTM
TRINITY_DN34649_c0_g2::TRINITY_DN34649_c0_g2_i2::g.60::m.6*  0.103   1  0.000   1  0.198   1  0.000   0.000 N  0.450      SignalP-noTM
TRINITY_DN34649_c0_g2::TRINITY_DN34649_c0_g2_i2::g.60::m.6+  0.105   1  0.000   1  0.120   1  0.000   0.000 N  0.450      SignalP-noTM
TRINITY_DN34649_c0_g2::TRINITY_DN34649_c0_g2_i2::g.60::m.6,  0.103   1  0.000   1  0.166   1  0.000   0.000 N  0.450      SignalP-noTM
TRINITY_DN34649_c0_g2::TRINITY_DN34649_c0_g2_i2::g.60::m.6-  0.103   1  0.000   1  0.110   1  0.000   0.000 N  0.450      SignalP-noTM
TRINITY_DN34649_c0_g2::TRINITY_DN34649_c0_g2_i2::g.60::m.6.  0.106   1  0.000   1  0.139   1  0.000   0.000 N  0.450      SignalP-noTM
TRINITY_DN34649_c0_g2::TRINITY_DN34649_c0_g2_i2::g.60::m.6/  0.102   1  0.000   1  0.120   1  0.000   0.000 N  0.450      SignalP-noTM
TRINITY_DN34649_c0_g2::TRINITY_DN34649_c0_g2_i2::g.60::m.60  0.100   1  0.000   1  0.938   1  0.000   0.000 N  0.450      SignalP-noTM
TRINITY_DN34649_c0_g2::TRINITY_DN34649_c0_g2_i2::g.60::m.61  0.100   1  0.000   1  0.938   1  0.000   0.000 N  0.450      SignalP-noTM
TRINITY_DN34649_c0_g2::TRINITY_DN34649_c0_g2_i2::g.60::m.62  0.105   3  0.000   1  0.938   1  0.000   0.000 N  0.450      SignalP-noTM
TRINITY_DN34649_c0_g2::TRINITY_DN34649_c0_g2_i2::g.60::m.63  0.105   3  0.000   1  0.938   1  0.000   0.000 N  0.450      SignalP-noTM
TRINITY_DN34649_c0_g2::TRINITY_DN34649_c0_g2_i2::g.60::m.64  0.105   3  0.000   1  0.938   1  0.000   0.000 N  0.450      SignalP-noTM
TRINITY_DN34649_c0_g2::TRINITY_DN34649_c0_g2_i2::g.60::m.65  0.105   3  0.000   1  0.938   1  0.000   0.000 N  0.450      SignalP-noTM
TRINITY_DN34649_c0_g2::TRINITY_DN34649_c0_g2_i2::g.60::m.66  0.105   7  0.000   1  0.938   1  0.000   0.000 N  0.450      SignalP-noTM
TRINITY_DN34649_c0_g2::TRINITY_DN34649_c0_g2_i2::g.60::m.67  0.105   7  0.000   1  0.938   1  0.000   0.000 N  0.450      SignalP-noTM
TRINITY_DN34649_c0_g2::TRINITY_DN34649_c0_g2_i2::g.60::m.68  0.105   7  0.000   1  0.938   1  0.000   0.000 N  0.450      SignalP-noTM
TRINITY_DN34649_c0_g2::TRINITY_DN34649_c0_g2_i2::g.60::m.69  0.105   7  0.000   1  0.938   1  0.000   0.000 N  0.450      SignalP-noTM
TRINITY_DN34649_c0_g2::TRINITY_DN34649_c0_g2_i2::g.60::m.6:  0.110  11  0.309  11  0.938   1  0.785   0.566 Y  0.450      SignalP-noTM
TRINITY_DN34649_c0_g2::TRINITY_DN34649_c0_g2_i2::g.60::m.6;  0.110  11  0.309  11  0.938   1  0.785   0.566 Y  0.450      SignalP-noTM
TRINITY_DN34649_c0_g2::TRINITY_DN34649_c0_g2_i2::g.60::m.6<  0.110  11  0.309  11  0.938   1  0.785   0.566 Y  0.450      SignalP-noTM
TRINITY_DN34649_c0_g2::TRINITY_DN34649_c0_g2_i2::g.60::m.6=  0.110  11  0.309  11  0.938   1  0.785   0.566 Y  0.450      SignalP-noTM
TRINITY_DN34649_c0_g2::TRINITY_DN34649_c0_g2_i2::g.60::m.6>  0.110  11  0.309  11  0.938   1  0.785   0.566 Y  0.450      SignalP-noTM
TRINITY_DN34649_c0_g2::TRINITY_DN34649_c0_g2_i2::g.60::m.6?  0.110  11  0.309  11  0.938   1  0.785   0.566 Y  0.450      SignalP-noTM
TRINITY_DN34649_c0_g2::TRINITY_DN34649_c0_g2_i2::g.60::m.6@  0.110  11  0.309  11  0.938   1  0.785   0.566 Y  0.450      SignalP-noTM
TRINITY_DN34649_c0_g2::TRINITY_DN34649_c0_g2_i2::g.60::m.6A  0.110  11  0.309  11  0.938   1  0.785   0.566 Y  0.450      SignalP-noTM
TRINITY_DN34649_c0_g2::TRINITY_DN34649_c0_g2_i2::g.60::m.6B  0.110  11  0.309  11  0.938   1  0.785   0.566 Y  0.450      SignalP-noTM
TRINITY_DN34649_c0_g2::TRINITY_DN34649_c0_g2_i2::g.60::m.6C  0.110  11  0.309  11  0.938   1  0.785   0.566 Y  0.450      SignalP-noTM
TRINITY_DN34649_c0_g2::TRINITY_DN34649_c0_g2_i2::g.60::m.6D  0.110  11  0.309  11  0.938   1  0.785   0.566 Y  0.450      SignalP-noTM
TRINITY_DN34649_c0_g2::TRINITY_DN34649_c0_g2_i2::g.60::m.6E  0.110  11  0.309  11  0.938   1  0.785   0.566 Y  0.450      SignalP-noTM
TRINITY_DN34649_c0_g2::TRINITY_DN34649_c0_g2_i2::g.60::m.6F  0.110  11  0.309  11  0.938   1  0.785   0.566 Y  0.450      SignalP-noTM
TRINITY_DN34649_c0_g2::TRINITY_DN34649_c0_g2_i5::g.68::m.6  0.103   1  0.000   1  0.110   1  0.000   0.000 N  0.450      SignalP-noTM
TRINITY_DN34649_c0_g2::TRINITY_DN34649_c0_g2_i5::g.68::m.6  0.106   1  0.000   1  0.139   1  0.000   0.000 N  0.450      SignalP-noTM
TRINITY_DN34649_c0_g2::TRINITY_DN34649_c0_g2_i5::g.68::m.6  0.106   1  0.000   1  0.139   1  0.000   0.000 N  0.450      SignalP-noTM
TRINITY_DN34649_c0_g2::TRINITY_DN34649_c0_g2_i5::g.68::m.6  0.103   1  0.000   1  0.110   1  0.000   0.000 N  0.450      SignalP-noTM
TRINITY_DN34649_c0_g2::TRINITY_DN34649_c0_g2_i5::g.68::m.6  0.104   1  0.000   1  0.140   1  0.000   0.000 N  0.450      SignalP-noTM
TRINITY_DN34649_c0_g2::TRINITY_DN34649_c0_g2_i5::g.68::m.6  0.104   1  0.000   1  0.121   1  0.000   0.000 N  0.450      SignalP-noTM
TRINITY_DN34649_c0_g2::TRINITY_DN34649_c0_g2_i5::g.68::m.6  0.104   1  0.000   1  0.130   1  0.000   0.000 N  0.450      SignalP-noTM
TRINITY_DN34649_c0_g2::TRINITY_DN34649_c0_g2_i5::g.68::m.6  0.103   1  0.000   1  0.110   1  0.000   0.000 N  0.450      SignalP-noTM
TRINITY_DN34649_c0_g2::TRINITY_DN34649_c0_g2_i5::g.68::m.6  0.104   1  0.000   1  0.140   1  0.000   0.000 N  0.450      SignalP-noTM
                           0.000   1  0.000   1  0.000   1  0.000   0.000 N  0.500      SignalP-TM
TRINITY_DN34649_c0_g2::TRINITY_DN34649_c0_g2_i5::g.68::m.6  0.000   1  0.000   1  0.000   1  0.000   0.000 N  0.450      SignalP-noTM
0.139856                   0.000   1  0.000   1  0.000   1  0.000   0.000 N  0.450      SignalP-noTM
TRINITY_DN34649_c0_g2::TRINITY_DN34649_c0_g2_i5::g.68::m.6  0.104   1  0.000   1  0.140   1  0.000   0.000 N  0.450      SignalP-noTM
TRINITY_DN34649_c0_g2::TRINITY_DN34649_c0_g2_i5::g.68::m.6  0.103   1  0.000   1  0.110   1  0.000   0.000 N  0.450      SignalP-noTM
TRINITY_DN34649_c0_g2::TRINITY_DN34649_c0_g2_i5::g.68::m.6  0.105   1  0.000   1  0.120   1  0.000   0.000 N  0.450      SignalP-noTM
TRINITY_DN34649_c0_g2::TRINITY_DN34649_c0_g2_i5::g.68::m.6  0.103   1  0.000   1  0.166   1  0.000   0.000 N  0.450      SignalP-noTM
TRINITY_DN34649_c0_g2::TRINITY_DN34649_c0_g2_i5::g.68::m.6  0.102   1  0.000   1  0.120   1  0.000   0.000 N  0.450      SignalP-noTM
TRINITY_DN34649_c0_g2::TRINITY_DN34649_c0_g2_i5::g.68::m.6  0.106   1  0.000   1  0.139   1  0.000   0.000 N  0.450      SignalP-noTM
TRINITY_DN34649_c0_g2::TRINITY_DN34649_c0_g2_i5::g.68::m.6  0.104   1  0.000   1  0.159   1  0.000   0.000 N  0.450      SignalP-noTM
TRINITY_DN34649_c0_g2::TRINITY_DN34649_c0_g2_i5::g.68::m.6  0.106   1  0.000   1  0.139   1  0.000   0.000 N  0.450      SignalP-noTM
TRINITY_DN34649_c0_g2::TRINITY_DN34649_c0_g2_i5::g.68::m.6  0.104   1  0.000   1  0.158   1  0.000   0.000 N  0.450      SignalP-noTM
TRINITY_DN34649_c0_g2::TRINITY_DN34649_c0_g2_i5::g.68::m.6  0.103   1  0.000   1  0.166   1  0.000   0.000 N  0.450      SignalP-noTM
TRINITY_DN34649_c0_g2::TRINITY_DN34649_c0_g2_i5::g.68::m.6  0.104   1  0.000   1  0.159   1  0.000   0.000 N  0.450      SignalP-noTM
TRINITY_DN34649_c0_g2::TRINITY_DN34649_c0_g2_i5::g.68::m.6  0.103   1  0.000   1  0.110   1  0.000   0.000 N  0.450      SignalP-noTM
TRINITY_DN34649_c0_g2::TRINITY_DN34649_c0_g2_i5::g.68::m.6  0.106   1  0.000   1  0.139   1  0.000   0.000 N  0.450      SignalP-noTM
TRINITY_DN34649_c0_g2::TRINITY_DN34649_c0_g2_i5::g.68::m.6  0.104   1  0.000   1  0.140   1  0.000   0.000 N  0.450      SignalP-noTM
TRINITY_DN34649_c0_g2::TRINITY_DN34649_c0_g2_i5::g.68::m.6  0.105   1  0.000   1  0.120   1  0.000   0.000 N  0.450      SignalP-noTM
TRINITY_DN34649_c0_g2::TRINITY_DN34649_c0_g2_i5::g.68::m.6  0.105   1  0.000   1  0.120   1  0.000   0.000 N  0.450      SignalP-noTM
TRINITY_DN34649_c0_g2::TRINITY_DN34649_c0_g2_i5::g.68::m.6  0.104   1  0.000   1  0.130   1  0.000   0.000 N  0.450      SignalP-noTM
TRINITY_DN34649_c0_g2::TRINITY_DN34649_c0_g2_i5::g.68::m.6  0.106   1  0.000   1  0.139   1  0.000   0.000 N  0.450      SignalP-noTM
TRINITY_DN34649_c0_g2::TRINITY_DN34649_c0_g2_i5::g.68::m.6  0.104   1  0.000   1  0.158   1  0.000   0.000 N  0.450      SignalP-noTM
TRINITY_DN34649_c0_g2::TRINITY_DN34649_c0_g2_i5::g.68::m.6  0.104   1  0.000   1  0.159   1  0.000   0.000 N  0.450      SignalP-noTM
TRINITY_DN34649_c0_g2::TRINITY_DN34649_c0_g2_i5::g.68::m.6  0.105   1  0.000   1  0.120   1  0.000   0.000 N  0.450      SignalP-noTM
TRINITY_DN34649_c0_g2::TRINITY_DN34649_c0_g2_i5::g.68::m.6!  0.104   1  0.000   1  0.158   1  0.000   0.000 N  0.450      SignalP-noTM
TRINITY_DN34649_c0_g2::TRINITY_DN34649_c0_g2_i5::g.68::m.6"  0.104   1  0.000   1  0.138   1  0.000   0.000 N  0.450      SignalP-noTM
TRINITY_DN34649_c0_g2::TRINITY_DN34649_c0_g2_i5::g.68::m.6#  0.106   1  0.000   1  0.139   1  0.000   0.000 N  0.450      SignalP-noTM
TRINITY_DN34649_c0_g2::TRINITY_DN34649_c0_g2_i5::g.68::m.6$  0.103   1  0.000   1  0.110   1  0.000   0.000 N  0.450      SignalP-noTM
TRINITY_DN34649_c0_g2::TRINITY_DN34649_c0_g2_i5::g.68::m.6%  0.104   1  0.000   1  0.158   1  0.000   0.000 N  0.450      SignalP-noTM
TRINITY_DN34649_c0_g2::TRINITY_DN34649_c0_g2_i5::g.68::m.6&  0.104   1  0.000   1  0.138   1  0.000   0.000 N  0.450      SignalP-noTM
TRINITY_DN34649_c0_g2::TRINITY_DN34649_c0_g2_i5::g.68::m.6'  0.106   1  0.000   1  0.139   1  0.000   0.000 N  0.450      SignalP-noTM
TRINITY_DN34649_c0_g2::TRINITY_DN34649_c0_g2_i5::g.68::m.6(  0.103   1  0.000   1  0.110   1  0.000   0.000 N  0.450      SignalP-noTM
TRINITY_DN34649_c0_g2::TRINITY_DN34649_c0_g2_i5::g.68::m.6)  0.103   1  0.000   1  0.110   1  0.000   0.000 N  0.450      SignalP-noTM
TRINITY_DN34649_c0_g2::TRINITY_DN34649_c0_g2_i5::g.68::m.6*  0.103   1  0.000   1  0.198   1  0.000   0.000 N  0.450      SignalP-noTM
TRINITY_DN34649_c0_g2::TRINITY_DN34649_c0_g2_i5::g.68::m.6+  0.105   1  0.000   1  0.120   1  0.000   0.000 N  0.450      SignalP-noTM
TRINITY_DN34649_c0_g2::TRINITY_DN34649_c0_g2_i5::g.68::m.6,  0.103   1  0.000   1  0.166   1  0.000   0.000 N  0.450      SignalP-noTM
TRINITY_DN34649_c0_g2::TRINITY_DN34649_c0_g2_i5::g.68::m.6-  0.103   1  0.000   1  0.110   1  0.000   0.000 N  0.450      SignalP-noTM
TRINITY_DN34649_c0_g2::TRINITY_DN34649_c0_g2_i5::g.68::m.6.  0.106   1  0.000   1  0.139   1  0.000   0.000 N  0.450      SignalP-noTM
TRINITY_DN34649_c0_g2::TRINITY_DN34649_c0_g2_i5::g.68::m.6/  0.102   1  0.000   1  0.120   1  0.000   0.000 N  0.450      SignalP-noTM
TRINITY_DN34649_c0_g2::TRINITY_DN34649_c0_g2_i5::g.68::m.60  0.101   1  0.000   1  0.198   1  0.000   0.000 N  0.450      SignalP-noTM
TRINITY_DN34649_c0_g2::TRINITY_DN34649_c0_g2_i5::g.68::m.61  0.103   1  0.000   1  0.110   1  0.000   0.000 N  0.450      SignalP-noTM
TRINITY_DN34649_c0_g2::TRINITY_DN34649_c0_g2_i5::g.68::m.62  0.103   1  0.000   1  0.198   1  0.000   0.000 N  0.450      SignalP-noTM
TRINITY_DN34649_c0_g2::TRINITY_DN34649_c0_g2_i5::g.68::m.63  0.106   1  0.000   1  0.139   1  0.000   0.000 N  0.450      SignalP-noTM
TRINITY_DN34649_c0_g2::TRINITY_DN34649_c0_g2_i5::g.68::m.64  0.105   1  0.000   1  0.120   1  0.000   0.000 N  0.450      SignalP-noTM
TRINITY_DN34649_c0_g2::TRINITY_DN34649_c0_g2_i5::g.68::m.65  0.105   1  0.000   1  0.140   1  0.000   0.000 N  0.450      SignalP-noTM
TRINITY_DN34649_c0_g2::TRINITY_DN34649_c0_g2_i5::g.68::m.66  0.105   1  0.000   1  0.120   1  0.000   0.000 N  0.450      SignalP-noTM
TRINITY_DN34649_c0_g2::TRINITY_DN34649_c0_g2_i5::g.68::m.67  0.104   1  0.000   1  0.140   1  0.000   0.000 N  0.450      SignalP-noTM
TRINITY_DN34649_c0_g2::TRINITY_DN34649_c0_g2_i5::g.68::m.68  0.102   1  0.000   1  0.334   1  0.000   0.000 N  0.450      SignalP-noTM
TRINITY_DN34649_c0_g2::TRINITY_DN34649_c0_g2_i5::g.68::m.69  0.102   1  0.000   1  0.334   1  0.000   0.000 N  0.450      SignalP-noTM
TRINITY_DN34649_c0_g2::TRINITY_DN34649_c0_g2_i5::g.68::m.6:  0.107   3  0.000   1  0.334   1  0.000   0.000 N  0.450      SignalP-noTM
TRINITY_DN34649_c0_g2::TRINITY_DN34649_c0_g2_i5::g.68::m.6;  0.107   3  0.000   1  0.334   1  0.000   0.000 N  0.450      SignalP-noTM
TRINITY_DN34649_c0_g2::TRINITY_DN34649_c0_g2_i5::g.68::m.6<  0.107   3  0.000   1  0.334   1  0.000   0.000 N  0.450      SignalP-noTM
TRINITY_DN34649_c0_g2::TRINITY_DN34649_c0_g2_i5::g.68::m.6=  0.107   3  0.000   1  0.334   1  0.000   0.000 N  0.450      SignalP-noTM
TRINITY_DN34649_c0_g2::TRINITY_DN34649_c0_g2_i5::g.68::m.6>  0.107   3  0.000   1  0.334   1  0.000   0.000 N  0.450      SignalP-noTM
TRINITY_DN34649_c0_g2::TRINITY_DN34649_c0_g2_i5::g.68::m.6?  0.107   3  0.000   1  0.334   1  0.000   0.000 N  0.450      SignalP-noTM
TRINITY_DN34649_c0_g2::TRINITY_DN34649_c0_g2_i5::g.68::m.6@  0.109   9  0.000   1  0.334   1  0.000   0.000 N  0.450      SignalP-noTM
TRINITY_DN34649_c0_g2::TRINITY_DN34649_c0_g2_i5::g.68::m.6A  0.109   9  0.000   1  0.334   1  0.000   0.000 N  0.450      SignalP-noTM
TRINITY_DN34649_c0_g2::TRINITY_DN34649_c0_g2_i5::g.68::m.6B  0.109   9  0.173  11  0.334   1  0.221   0.199 N  0.450      SignalP-noTM
TRINITY_DN34649_c0_g2::TRINITY_DN34649_c0_g2_i5::g.68::m.6C  0.111  12  0.174  12  0.334   1  0.214   0.196 N  0.450      SignalP-noTM
TRINITY_DN34649_c0_g2::TRINITY_DN34649_c0_g2_i5::g.68::m.6D  0.111  12  0.174  12  0.334   1  0.214   0.196 N  0.450      SignalP-noTM
TRINITY_DN34649_c0_g2::TRINITY_DN34649_c0_g2_i5::g.68::m.6E  0.111  12  0.174  12  0.334   1  0.214   0.196 N  0.450      SignalP-noTM
TRINITY_DN34649_c0_g2::TRINITY_DN34649_c0_g2_i5::g.68::m.6F  0.111  12  0.174  12  0.334   1  0.214   0.196 N  0.450      SignalP-noTM
TRINITY_DN35594_c0_g2::TRINITY_DN35594_c0_g2_i1::g.75::m.7  0.106   1  0.000   1  0.139   1  0.000   0.000 N  0.450      SignalP-noTM
TRINITY_DN35594_c0_g2::TRINITY_DN35594_c0_g2_i1::g.75::m.7  0.105   1  0.000   1  0.120   1  0.000   0.000 N  0.450      SignalP-noTM
TRINITY_DN35594_c0_g2::TRINITY_DN35594_c0_g2_i1::g.75::m.7  0.103   1  0.000   1  0.110   1  0.000   0.000 N  0.450      SignalP-noTM
TRINITY_DN35594_c0_g2::TRINITY_DN35594_c0_g2_i1::g.75::m.7  0.104   1  0.000   1  0.138   1  0.000   0.000 N  0.450      SignalP-noTM
TRINITY_DN35594_c0_g2::TRINITY_DN35594_c0_g2_i1::g.75::m.7  0.102   1  0.000   1  0.120   1  0.000   0.000 N  0.450      SignalP-noTM
TRINITY_DN35594_c0_g2::TRINITY_DN35594_c0_g2_i1::g.75::m.7  0.103   1  0.000   1  0.198   1  0.000   0.000 N  0.450      SignalP-noTM
TRINITY_DN35594_c0_g2::TRINITY_DN35594_c0_g2_i1::g.75::m.7  0.104   1  0.000   1  0.138   1  0.000   0.000 N  0.450      SignalP-noTM
TRINITY_DN35594_c0_g2::TRINITY_DN35594_c0_g2_i1::g.75::m.7  0.104   1  0.000   1  0.140   1  0.000   0.000 N  0.450      SignalP-noTM
TRINITY_DN35594_c0_g2::TRINITY_DN35594_c0_g2_i1::g.75::m.7  0.105   1  0.000   1  0.120   1  0.000   0.000 N  0.450      SignalP-noTM
                           0.000   1  0.000   1  0.000   1  0.000   0.000 N  0.500      SignalP-TM
TRINITY_DN35594_c0_g2::TRINITY_DN35594_c0_g2_i1::g.75::m.7  0.000   1  0.000   1  0.000   1  0.000   0.000 N  0.450      SignalP-noTM
0.119892                   0.000   1  0.000   1  0.000   1  0.000   0.000 N  0.450      SignalP-noTM
TRINITY_DN35594_c0_g2::TRINITY_DN35594_c0_g2_i1::g.75::m.7  0.104   1  0.000   1  0.146   1  0.000   0.000 N  0.450      SignalP-noTM
TRINITY_DN35594_c0_g2::TRINITY_DN35594_c0_g2_i1::g.75::m.7  0.103   1  0.000   1  0.166   1  0.000   0.000 N  0.450      SignalP-noTM
TRINITY_DN35594_c0_g2::TRINITY_DN35594_c0_g2_i1::g.75::m.7  0.104   1  0.000   1  0.158   1  0.000   0.000 N  0.450      SignalP-noTM
TRINITY_DN35594_c0_g2::TRINITY_DN35594_c0_g2_i1::g.75::m.7  0.104   1  0.000   1  0.159   1  0.000   0.000 N  0.450      SignalP-noTM
TRINITY_DN35594_c0_g2::TRINITY_DN35594_c0_g2_i1::g.75::m.7  0.104   1  0.000   1  0.130   1  0.000   0.000 N  0.450      SignalP-noTM
TRINITY_DN35594_c0_g2::TRINITY_DN35594_c0_g2_i1::g.75::m.7  0.104   1  0.000   1  0.130   1  0.000   0.000 N  0.450      SignalP-noTM
TRINITY_DN35594_c0_g2::TRINITY_DN35594_c0_g2_i1::g.75::m.7  0.102   1  0.000   1  0.120   1  0.000   0.000 N  0.450      SignalP-noTM
TRINITY_DN35594_c0_g2::TRINITY_DN35594_c0_g2_i1::g.75::m.7  0.103   1  0.000   1  0.198   1  0.000   0.000 N  0.450      SignalP-noTM
TRINITY_DN35594_c0_g2::TRINITY_DN35594_c0_g2_i1::g.75::m.7  0.106   1  0.000   1  0.139   1  0.000   0.000 N  0.450      SignalP-noTM
TRINITY_DN35594_c0_g2::TRINITY_DN35594_c0_g2_i1::g.75::m.7  0.103   1  0.000   1  0.110   1  0.000   0.000 N  0.450      SignalP-noTM
TRINITY_DN35594_c0_g2::TRINITY_DN35594_c0_g2_i1::g.75::m.7  0.103   1  0.000   1  0.145   1  0.000   0.000 N  0.450      SignalP-noTM
TRINITY_DN35594_c0_g2::TRINITY_DN35594_c0_g2_i1::g.75::m.7  0.102   1  0.000   1  0.120   1  0.000   0.000 N  0.450      SignalP-noTM
TRINITY_DN35594_c0_g2::TRINITY_DN35594_c0_g2_i1::g.75::m.7  0.104   1  0.000   1  0.140   1  0.000   0.000 N  0.450      SignalP-noTM
TRINITY_DN35594_c0_g2::TRINITY_DN35594_c0_g2_i1::g.75::m.7  0.104   1  0.000   1  0.159   1  0.000   0.000 N  0.450      SignalP-noTM
TRINITY_DN35594_c0_g2::TRINITY_DN35594_c0_g2_i1::g.75::m.7  0.103   1  0.000   1  0.110   1  0.000   0.000 N  0.450      SignalP-noTM
TRINITY_DN35594_c0_g2::TRINITY_DN35594_c0_g2_i1::g.75::m.7  0.103   1  0.000   1  0.145   1  0.000   0.000 N  0.450      SignalP-noTM
TRINITY_DN35594_c0_g2::TRINITY_DN35594_c0_g2_i1::g.75::m.7  0.104   1  0.000   1  0.158   1  0.000   0.000 N  0.450      SignalP-noTM
TRINITY_DN35594_c0_g2::TRINITY_DN35594_c0_g2_i1::g.75::m.7  0.104   1  0.000   1  0.159   1  0.000   0.000 N  0.450      SignalP-noTM
TRINITY_DN35594_c0_g2::TRINITY_DN35594_c0_g2_i1::g.75::m.7  0.106   1  0.000   1  0.139   1  0.000   0.000 N  0.450      SignalP-noTM
TRINITY_DN35594_c0_g2::TRINITY_DN35594_c0_g2_i1::g.75::m.7  0.103   1  0.000   1  0.198   1  0.000   0.000 N  0.450      SignalP-noTM
TRINITY_DN35594_c0_g2::TRINITY_DN35594_c0_g2_i1::g.75::m.7  0.104   1  0.000   1  0.140   1  0.000   0.000 N  0.450      SignalP-noTM
TRINITY_DN35594_c0_g2::TRINITY_DN35594_c0_g2_i1::g.75::m.7!  0.104   1  0.000   1  0.121   1  0.000   0.000 N  0.450      SignalP-noTM
TRINITY_DN35594_c0_g2::TRINITY_DN35594_c0_g2_i1::g.75::m.7"  0.103   1  0.000   1  0.145   1  0.000   0.000 N  0.450      SignalP-noTM
TRINITY_DN35594_c0_g2::TRINITY_DN35594_c0_g2_i1::g.75::m.7#  0.104   1  0.000   1  0.130   1  0.000   0.000 N  0.450      SignalP-noTM
TRINITY_DN35594_c0_g2::TRINITY_DN35594_c0_g2_i1::g.75::m.7$  0.104   1  0.000   1  0.158   1  0.000   0.000 N  0.450      SignalP-noTM
TRINITY_DN35594_c0_g2::TRINITY_DN35594_c0_g2_i1::g.75::m.7%  0.104   1  0.000   1  0.161   1  0.000   0.000 N  0.450      SignalP-noTM
TRINITY_DN35594_c0_g2::TRINITY_DN35594_c0_g2_i1::g.75::m.7&  0.103   1  0.000   1  0.198   1  0.000   0.000 N  0.450      SignalP-noTM
TRINITY_DN35594_c0_g2::TRINITY_DN35594_c0_g2_i1::g.75::m.7'  0.104   1  0.000   1  0.161   1  0.000   0.000 N  0.450      SignalP-noTM
TRINITY_DN35594_c0_g2::TRINITY_DN35594_c0_g2_i1::g.75::m.7(  0.103   1  0.000   1  0.145   1  0.000   0.000 N  0.450      SignalP-noTM
TRINITY_DN35594_c0_g2::TRINITY_DN35594_c0_g2_i1::g.75::m.7)  0.104   1  0.000   1  0.158   1  0.000   0.000 N  0.450      SignalP-noTM
TRINITY_DN35594_c0_g2::TRINITY_DN35594_c0_g2_i1::g.75::m.7*  0.104   1  0.000   1  0.138   1  0.000   0.000 N  0.450      SignalP-noTM
TRINITY_DN35594_c0_g2::TRINITY_DN35594_c0_g2_i1::g.75::m.7+  0.103   1  0.000   1  0.198   1  0.000   0.000 N  0.450      SignalP-noTM
TRINITY_DN35594_c0_g2::TRINITY_DN35594_c0_g2_i1::g.75::m.7,  0.106   1  0.000   1  0.139   1  0.000   0.000 N  0.450      SignalP-noTM
TRINITY_DN35594_c0_g2::TRINITY_DN35594_c0_g2_i1::g.75::m.7-  0.106   1  0.000   1  0.129   1  0.000   0.000 N  0.450      SignalP-noTM
TRINITY_DN35594_c0_g2::TRINITY_DN35594_c0_g2_i1::g.75::m.7.  0.105   1  0.000   1  0.140   1  0.000   0.000 N  0.450      SignalP-noTM
TRINITY_DN35594_c0_g2::TRINITY_DN35594_c0_g2_i1::g.75::m.7/  0.103   1  0.000   1  0.166   1  0.000   0.000 N  0.450      SignalP-noTM
TRINITY_DN35594_c0_g2::TRINITY_DN35594_c0_g2_i1::g.75::m.70  0.103   1  0.000   1  0.145   1  0.000   0.000 N  0.450      SignalP-noTM
TRINITY_DN35594_c0_g2::TRINITY_DN35594_c0_g2_i1::g.75::m.71  0.104   1  0.000   1  0.159   1  0.000   0.000 N  0.450      SignalP-noTM
TRINITY_DN35594_c0_g2::TRINITY_DN35594_c0_g2_i1::g.75::m.72  0.103   1  0.000   1  0.198   1  0.000   0.000 N  0.450      SignalP-noTM
TRINITY_DN35594_c0_g2::TRINITY_DN35594_c0_g2_i1::g.75::m.73  0.106   1  0.000   1  0.129   1  0.000   0.000 N  0.450      SignalP-noTM
TRINITY_DN35594_c0_g2::TRINITY_DN35594_c0_g2_i1::g.75::m.74  0.104   1  0.000   1  0.130   1  0.000   0.000 N  0.450      SignalP-noTM
TRINITY_DN35594_c0_g2::TRINITY_DN35594_c0_g2_i1::g.75::m.75  0.101   1  0.000   1  0.131   1  0.000   0.000 N  0.450      SignalP-noTM
TRINITY_DN35594_c0_g2::TRINITY_DN35594_c0_g2_i1::g.75::m.76  0.102   2  0.000   1  0.131   1  0.000   0.000 N  0.450      SignalP-noTM
TRINITY_DN35594_c0_g2::TRINITY_DN35594_c0_g2_i1::g.75::m.77  0.103   3  0.000   1  0.131   1  0.000   0.000 N  0.450      SignalP-noTM
TRINITY_DN35594_c0_g2::TRINITY_DN35594_c0_g2_i1::g.75::m.78  0.103   3  0.000   1  0.131   1  0.000   0.000 N  0.450      SignalP-noTM
TRINITY_DN35594_c0_g2::TRINITY_DN35594_c0_g2_i1::g.75::m.79  0.104   5  0.000   1  0.131   1  0.000   0.000 N  0.450      SignalP-noTM
TRINITY_DN35594_c0_g2::TRINITY_DN35594_c0_g2_i1::g.75::m.7:  0.105   6  0.000   1  0.131   1  0.000   0.000 N  0.450      SignalP-noTM
TRINITY_DN35594_c0_g2::TRINITY_DN35594_c0_g2_i1::g.75::m.7;  0.105   6  0.000   1  0.131   1  0.000   0.000 N  0.450      SignalP-noTM
TRINITY_DN35594_c0_g2::TRINITY_DN35594_c0_g2_i1::g.75::m.7<  0.105   6  0.000   1  0.131   1  0.000   0.000 N  0.450      SignalP-noTM
TRINITY_DN35594_c0_g2::TRINITY_DN35594_c0_g2_i1::g.75::m.7=  0.105   6  0.000   1  0.131   1  0.000   0.000 N  0.450      SignalP-noTM
TRINITY_DN35594_c0_g2::TRINITY_DN35594_c0_g2_i1::g.75::m.7>  0.105   6  0.000   1  0.131   1  0.000   0.000 N  0.450      SignalP-noTM
TRINITY_DN35594_c0_g2::TRINITY_DN35594_c0_g2_i1::g.75::m.7?  0.105   6  0.108  11  0.131   1  0.106   0.107 N  0.450      SignalP-noTM
TRINITY_DN35594_c0_g2::TRINITY_DN35594_c0_g2_i1::g.75::m.7@  0.105   6  0.108  11  0.131   1  0.106   0.107 N  0.450      SignalP-noTM
TRINITY_DN35594_c0_g2::TRINITY_DN35594_c0_g2_i1::g.75::m.7A  0.105   6  0.109  13  0.131   1  0.104   0.106 N  0.450      SignalP-noTM
TRINITY_DN35594_c0_g2::TRINITY_DN35594_c0_g2_i1::g.75::m.7B  0.105   6  0.109  13  0.131   1  0.104   0.106 N  0.450      SignalP-noTM
TRINITY_DN35594_c0_g2::TRINITY_DN35594_c0_g2_i1::g.75::m.7C  0.105   6  0.109  13  0.131   1  0.104   0.106 N  0.450      SignalP-noTM
TRINITY_DN35594_c0_g2::TRINITY_DN35594_c0_g2_i1::g.75::m.7D  0.105   6  0.109  13  0.131   1  0.104   0.106 N  0.450      SignalP-noTM
TRINITY_DN35594_c0_g2::TRINITY_DN35594_c0_g2_i1::g.75::m.7E  0.105   6  0.109  13  0.131   1  0.104   0.106 N  0.450      SignalP-noTM
TRINITY_DN35594_c0_g2::TRINITY_DN35594_c0_g2_i1::g.75::m.7F  0.105   6  0.109  13  0.131   1  0.104   0.106 N  0.450      SignalP-noTM
TRINITY_DN35594_c0_g2::TRINITY_DN35594_c0_g2_i2::g.76::m.7  0.104   1  0.000   1  0.121   1  0.000   0.000 N  0.450      SignalP-noTM
TRINITY_DN35594_c0_g2::TRINITY_DN35594_c0_g2_i2::g.76::m.7  0.105   1  0.000   1  0.140   1  0.000   0.000 N  0.450      SignalP-noTM
TRINITY_DN35594_c0_g2::TRINITY_DN35594_c0_g2_i2::g.76::m.7  0.103   1  0.000   1  0.198   1  0.000   0.000 N  0.450      SignalP-noTM
TRINITY_DN35594_c0_g2::TRINITY_DN35594_c0_g2_i2::g.76::m.7  0.104   1  0.000   1  0.158   1  0.000   0.000 N  0.450      SignalP-noTM
TRINITY_DN35594_c0_g2::TRINITY_DN35594_c0_g2_i2::g.76::m.7  0.104   1  0.000   1  0.140   1  0.000   0.000 N  0.450      SignalP-noTM
TRINITY_DN35594_c0_g2::TRINITY_DN35594_c0_g2_i2::g.76::m.7  0.103   1  0.000   1  0.166   1  0.000   0.000 N  0.450      SignalP-noTM
TRINITY_DN35594_c0_g2::TRINITY_DN35594_c0_g2_i2::g.76::m.7  0.104   1  0.000   1  0.159   1  0.000   0.000 N  0.450      SignalP-noTM
TRINITY_DN35594_c0_g2::TRINITY_DN35594_c0_g2_i2::g.76::m.7  0.103   1  0.000   1  0.166   1  0.000   0.000 N  0.450      SignalP-noTM
TRINITY_DN35594_c0_g2::TRINITY_DN35594_c0_g2_i2::g.76::m.7  0.103   1  0.000   1  0.145   1  0.000   0.000 N  0.450      SignalP-noTM
                           0.000   1  0.000   1  0.000   1  0.000   0.000 N  0.500      SignalP-TM
TRINITY_DN35594_c0_g2::TRINITY_DN35594_c0_g2_i2::g.76::m.7  0.000   1  0.000   1  0.000   1  0.000   0.000 N  0.450      SignalP-noTM
0.197933                   0.000   1  0.000   1  0.000   1  0.000   0.000 N  0.450      SignalP-noTM
TRINITY_DN35594_c0_g2::TRINITY_DN35594_c0_g2_i2::g.76::m.7  0.102   1  0.000   1  0.120   1  0.000   0.000 N  0.450      SignalP-noTM
TRINITY_DN35594_c0_g2::TRINITY_DN35594_c0_g2_i2::g.76::m.7  0.104   1  0.000   1  0.138   1  0.000   0.000 N  0.450      SignalP-noTM
TRINITY_DN35594_c0_g2::TRINITY_DN35594_c0_g2_i2::g.76::m.7  0.102   1  0.000   1  0.120   1  0.000   0.000 N  0.450      SignalP-noTM
TRINITY_DN35594_c0_g2::TRINITY_DN35594_c0_g2_i2::g.76::m.7  0.106   1  0.000   1  0.139   1  0.000   0.000 N  0.450      SignalP-noTM
TRINITY_DN35594_c0_g2::TRINITY_DN35594_c0_g2_i2::g.76::m.7  0.104   1  0.000   1  0.131   1  0.000   0.000 N  0.450      SignalP-noTM
TRINITY_DN35594_c0_g2::TRINITY_DN35594_c0_g2_i2::g.76::m.7  0.104   1  0.000   1  0.121   1  0.000   0.000 N  0.450      SignalP-noTM
TRINITY_DN35594_c0_g2::TRINITY_DN35594_c0_g2_i2::g.76::m.7  0.105   1  0.000   1  0.120   1  0.000   0.000 N  0.450      SignalP-noTM
TRINITY_DN35594_c0_g2::TRINITY_DN35594_c0_g2_i2::g.76::m.7  0.104   1  0.000   1  0.130   1  0.000   0.000 N  0.450      SignalP-noTM
TRINITY_DN35594_c0_g2::TRINITY_DN35594_c0_g2_i2::g.76::m.7  0.104   1  0.000   1  0.159   1  0.000   0.000 N  0.450      SignalP-noTM
TRINITY_DN35594_c0_g2::TRINITY_DN35594_c0_g2_i2::g.76::m.7  0.104   1  0.000   1  0.140   1  0.000   0.000 N  0.450      SignalP-noTM
TRINITY_DN35594_c0_g2::TRINITY_DN35594_c0_g2_i2::g.76::m.7  0.103   1  0.000   1  0.145   1  0.000   0.000 N  0.450      SignalP-noTM
TRINITY_DN35594_c0_g2::TRINITY_DN35594_c0_g2_i2::g.76::m.7  0.104   1  0.000   1  0.140   1  0.000   0.000 N  0.450      SignalP-noTM
TRINITY_DN35594_c0_g2::TRINITY_DN35594_c0_g2_i2::g.76::m.7  0.103   1  0.000   1  0.166   1  0.000   0.000 N  0.450      SignalP-noTM
TRINITY_DN35594_c0_g2::TRINITY_DN35594_c0_g2_i2::g.76::m.7  0.106   1  0.000   1  0.139   1  0.000   0.000 N  0.450      SignalP-noTM
TRINITY_DN35594_c0_g2::TRINITY_DN35594_c0_g2_i2::g.76::m.7  0.102   1  0.000   1  0.120   1  0.000   0.000 N  0.450      SignalP-noTM
TRINITY_DN35594_c0_g2::TRINITY_DN35594_c0_g2_i2::g.76::m.7  0.104   1  0.000   1  0.159   1  0.000   0.000 N  0.450      SignalP-noTM
TRINITY_DN35594_c0_g2::TRINITY_DN35594_c0_g2_i2::g.76::m.7  0.103   1  0.000   1  0.110   1  0.000   0.000 N  0.450      SignalP-noTM
TRINITY_DN35594_c0_g2::TRINITY_DN35594_c0_g2_i2::g.76::m.7  0.103   1  0.000   1  0.166   1  0.000   0.000 N  0.450      SignalP-noTM
TRINITY_DN35594_c0_g2::TRINITY_DN35594_c0_g2_i2::g.76::m.7  0.104   1  0.000   1  0.161   1  0.000   0.000 N  0.450      SignalP-noTM
TRINITY_DN35594_c0_g2::TRINITY_DN35594_c0_g2_i2::g.76::m.7  0.104   1  0.000   1  0.140   1  0.000   0.000 N  0.450      SignalP-noTM
TRINITY_DN35594_c0_g2::TRINITY_DN35594_c0_g2_i2::g.76::m.7  0.104   1  0.000   1  0.121   1  0.000   0.000 N  0.450      SignalP-noTM
TRINITY_DN35594_c0_g2::TRINITY_DN35594_c0_g2_i2::g.76::m.7!  0.104   1  0.000   1  0.130   1  0.000   0.000 N  0.450      SignalP-noTM
TRINITY_DN35594_c0_g2::TRINITY_DN35594_c0_g2_i2::g.76::m.7"  0.104   1  0.000   1  0.121   1  0.000   0.000 N  0.450      SignalP-noTM
TRINITY_DN35594_c0_g2::TRINITY_DN35594_c0_g2_i2::g.76::m.7#  0.104   1  0.000   1  0.121   1  0.000   0.000 N  0.450      SignalP-noTM
TRINITY_DN35594_c0_g2::TRINITY_DN35594_c0_g2_i2::g.76::m.7$  0.104   1  0.000   1  0.161   1  0.000   0.000 N  0.450      SignalP-noTM
TRINITY_DN35594_c0_g2::TRINITY_DN35594_c0_g2_i2::g.76::m.7%  0.106   1  0.000   1  0.129   1  0.000   0.000 N  0.450      SignalP-noTM
TRINITY_DN35594_c0_g2::TRINITY_DN35594_c0_g2_i2::g.76::m.7&  0.102   1  0.000   1  0.120   1  0.000   0.000 N  0.450      SignalP-noTM
TRINITY_DN35594_c0_g2::TRINITY_DN35594_c0_g2_i2::g.76::m.7'  0.104   1  0.000   1  0.140   1  0.000   0.000 N  0.450      SignalP-noTM
TRINITY_DN35594_c0_g2::TRINITY_DN35594_c0_g2_i2::g.76::m.7(  0.104   1  0.000   1  0.140   1  0.000   0.000 N  0.450      SignalP-noTM
TRINITY_DN35594_c0_g2::TRINITY_DN35594_c0_g2_i2::g.76::m.7)  0.106   1  0.000   1  0.129   1  0.000   0.000 N  0.450      SignalP-noTM
TRINITY_DN35594_c0_g2::TRINITY_DN35594_c0_g2_i2::g.76::m.7*  0.104   1  0.000   1  0.140   1  0.000   0.000 N  0.450      SignalP-noTM
TRINITY_DN35594_c0_g2::TRINITY_DN35594_c0_g2_i2::g.76::m.7+  0.105   1  0.000   1  0.120   1  0.000   0.000 N  0.450      SignalP-noTM
TRINITY_DN35594_c0_g2::TRINITY_DN35594_c0_g2_i2::g.76::m.7,  0.104   1  0.000   1  0.138   1  0.000   0.000 N  0.450      SignalP-noTM
TRINITY_DN35594_c0_g2::TRINITY_DN35594_c0_g2_i2::g.76::m.7-  0.104   1  0.000   1  0.161   1  0.000   0.000 N  0.450      SignalP-noTM
TRINITY_DN35594_c0_g2::TRINITY_DN35594_c0_g2_i2::g.76::m.7.  0.106   1  0.000   1  0.129   1  0.000   0.000 N  0.450      SignalP-noTM
TRINITY_DN35594_c0_g2::TRINITY_DN35594_c0_g2_i2::g.76::m.7/  0.105   1  0.000   1  0.140   1  0.000   0.000 N  0.450      SignalP-noTM
TRINITY_DN35594_c0_g2::TRINITY_DN35594_c0_g2_i2::g.76::m.70  0.104   1  0.000   1  0.131   1  0.000   0.000 N  0.450      SignalP-noTM
TRINITY_DN35594_c0_g2::TRINITY_DN35594_c0_g2_i2::g.76::m.71  0.101   1  0.000   1  0.198   1  0.000   0.000 N  0.450      SignalP-noTM
TRINITY_DN35594_c0_g2::TRINITY_DN35594_c0_g2_i2::g.76::m.72  0.104   1  0.000   1  0.121   1  0.000   0.000 N  0.450      SignalP-noTM
TRINITY_DN35594_c0_g2::TRINITY_DN35594_c0_g2_i2::g.76::m.73  0.104   1  0.000   1  0.161   1  0.000   0.000 N  0.450      SignalP-noTM
TRINITY_DN35594_c0_g2::TRINITY_DN35594_c0_g2_i2::g.76::m.74  0.104   1  0.000   1  0.138   1  0.000   0.000 N  0.450      SignalP-noTM
TRINITY_DN35594_c0_g2::TRINITY_DN35594_c0_g2_i2::g.76::m.75  0.104   1  0.000   1  0.146   1  0.000   0.000 N  0.450      SignalP-noTM
TRINITY_DN35594_c0_g2::TRINITY_DN35594_c0_g2_i2::g.76::m.76  0.102   1  0.000   1  0.127   1  0.000   0.000 N  0.450      SignalP-noTM
TRINITY_DN35594_c0_g2::TRINITY_DN35594_c0_g2_i2::g.76::m.77  0.102   1  0.000   1  0.127   1  0.000   0.000 N  0.450      SignalP-noTM
TRINITY_DN35594_c0_g2::TRINITY_DN35594_c0_g2_i2::g.76::m.78  0.102   3  0.000   1  0.127   1  0.000   0.000 N  0.450      SignalP-noTM
TRINITY_DN35594_c0_g2::TRINITY_DN35594_c0_g2_i2::g.76::m.79  0.102   3  0.000   1  0.127   1  0.000   0.000 N  0.450      SignalP-noTM
TRINITY_DN35594_c0_g2::TRINITY_DN35594_c0_g2_i2::g.76::m.7:  0.104   5  0.000   1  0.127   1  0.000   0.000 N  0.450      SignalP-noTM
TRINITY_DN35594_c0_g2::TRINITY_DN35594_c0_g2_i2::g.76::m.7;  0.104   5  0.000   1  0.127   1  0.000   0.000 N  0.450      SignalP-noTM
TRINITY_DN35594_c0_g2::TRINITY_DN35594_c0_g2_i2::g.76::m.7<  0.104   5  0.000   1  0.127   1  0.000   0.000 N  0.450      SignalP-noTM
TRINITY_DN35594_c0_g2::TRINITY_DN35594_c0_g2_i2::g.76::m.7=  0.104   5  0.000   1  0.127   1  0.000   0.000 N  0.450      SignalP-noTM
TRINITY_DN35594_c0_g2::TRINITY_DN35594_c0_g2_i2::g.76::m.7>  0.104   5  0.000   1  0.127   1  0.000   0.000 N  0.450      SignalP-noTM
TRINITY_DN35594_c0_g2::TRINITY_DN35594_c0_g2_i2::g.76::m.7?  0.104   5  0.000   1  0.127   1  0.000   0.000 N  0.450      SignalP-noTM
TRINITY_DN35594_c0_g2::TRINITY_DN35594_c0_g2_i2::g.76::m.7@  0.104   5  0.106  11  0.127   1  0.101   0.104 N  0.450      SignalP-noTM
TRINITY_DN35594_c0_g2::TRINITY_DN35594_c0_g2_i2::g.76::m.7A  0.104   5  0.106  11  0.127   1  0.101   0.104 N  0.450      SignalP-noTM
TRINITY_DN35594_c0_g2::TRINITY_DN35594_c0_g2_i2::g.76::m.7B  0.104   5  0.106  11  0.127   1  0.101   0.104 N  0.450      SignalP-noTM
TRINITY_DN35594_c0_g2::TRINITY_DN35594_c0_g2_i2::g.76::m.7C  0.105  14  0.107  14  0.127   1  0.097   0.102 N  0.450      SignalP-noTM
TRINITY_DN35594_c0_g2::TRINITY_DN35594_c0_g2_i2::g.76::m.7D  0.105  14  0.107  14  0.127   1  0.097   0.102 N  0.450      SignalP-noTM
TRINITY_DN35594_c0_g2::TRINITY_DN35594_c0_g2_i2::g.76::m.7E  0.105  14  0.107  14  0.127   1  0.097   0.102 N  0.450      SignalP-noTM
TRINITY_DN35594_c0_g2::TRINITY_DN35594_c0_g2_i2::g.76::m.7F  0.106  17  0.107  14  0.127   1  0.097   0.102 N  0.450      SignalP-noTM
TRINITY_DN35594_c0_g2::TRINITY_DN35594_c0_g2_i3::g.78::m.7  0.105   1  0.000   1  0.120   1  0.000   0.000 N  0.450      SignalP-noTM
TRINITY_DN35594_c0_g2::TRINITY_DN35594_c0_g2_i3::g.78::m.7  0.104   1  0.000   1  0.159   1  0.000   0.000 N  0.450      SignalP-noTM
TRINITY_DN35594_c0_g2::TRINITY_DN35594_c0_g2_i3::g.78::m.7  0.104   1  0.000   1  0.140   1  0.000   0.000 N  0.450      SignalP-noTM
TRINITY_DN35594_c0_g2::TRINITY_DN35594_c0_g2_i3::g.78::m.7  0.104   1  0.000   1  0.140   1  0.000   0.000 N  0.450      SignalP-noTM
TRINITY_DN35594_c0_g2::TRINITY_DN35594_c0_g2_i3::g.78::m.7  0.103   1  0.000   1  0.166   1  0.000   0.000 N  0.450      SignalP-noTM
TRINITY_DN35594_c0_g2::TRINITY_DN35594_c0_g2_i3::g.78::m.7  0.104   1  0.000   1  0.158   1  0.000   0.000 N  0.450      SignalP-noTM
TRINITY_DN35594_c0_g2::TRINITY_DN35594_c0_g2_i3::g.78::m.7  0.106   1  0.000   1  0.129   1  0.000   0.000 N  0.450      SignalP-noTM
TRINITY_DN35594_c0_g2::TRINITY_DN35594_c0_g2_i3::g.78::m.7  0.103   1  0.000   1  0.145   1  0.000   0.000 N  0.450      SignalP-noTM
TRINITY_DN35594_c0_g2::TRINITY_DN35594_c0_g2_i3::g.78::m.7  0.104   1  0.000   1  0.140   1  0.000   0.000 N  0.450      SignalP-noTM
                           0.000   1  0.000   1  0.000   1  0.000   0.000 N  0.500      SignalP-TM
TRINITY_DN35594_c0_g2::TRINITY_DN35594_c0_g2_i3::g.78::m.7  0.000   1  0.000   1  0.000   1  0.000   0.000 N  0.450      SignalP-noTM
0.145028                   0.000   1  0.000   1  0.000   1  0.000   0.000 N  0.450      SignalP-noTM
TRINITY_DN35594_c0_g2::TRINITY_DN35594_c0_g2_i3::g.78::m.7  0.104   1  0.000   1  0.158   1  0.000   0.000 N  0.450      SignalP-noTM
TRINITY_DN35594_c0_g2::TRINITY_DN35594_c0_g2_i3::g.78::m.7  0.103   1  0.000   1  0.166   1  0.000   0.000 N  0.450      SignalP-noTM
TRINITY_DN35594_c0_g2::TRINITY_DN35594_c0_g2_i3::g.78::m.7  0.106   1  0.000   1  0.129   1  0.000   0.000 N  0.450      SignalP-noTM
TRINITY_DN35594_c0_g2::TRINITY_DN35594_c0_g2_i3::g.78::m.7  0.104   1  0.000   1  0.158   1  0.000   0.000 N  0.450      SignalP-noTM
TRINITY_DN35594_c0_g2::TRINITY_DN35594_c0_g2_i3::g.78::m.7  0.104   1  0.000   1  0.161   1  0.000   0.000 N  0.450      SignalP-noTM
TRINITY_DN35594_c0_g2::TRINITY_DN35594_c0_g2_i3::g.78::m.7  0.104   1  0.000   1  0.158   1  0.000   0.000 N  0.450      SignalP-noTM
TRINITY_DN35594_c0_g2::TRINITY_DN35594_c0_g2_i3::g.78::m.7  0.104   1  0.000   1  0.161   1  0.000   0.000 N  0.450      SignalP-noTM
TRINITY_DN35594_c0_g2::TRINITY_DN35594_c0_g2_i3::g.78::m.7  0.106   1  0.000   1  0.129   1  0.000   0.000 N  0.450      SignalP-noTM
TRINITY_DN35594_c0_g2::TRINITY_DN35594_c0_g2_i3::g.78::m.7  0.104   1  0.000   1  0.158   1  0.000   0.000 N  0.450      SignalP-noTM
TRINITY_DN35594_c0_g2::TRINITY_DN35594_c0_g2_i3::g.78::m.7  0.104   1  0.000   1  0.130   1  0.000   0.000 N  0.450      SignalP-noTM
TRINITY_DN35594_c0_g2::TRINITY_DN35594_c0_g2_i3::g.78::m.7  0.106   1  0.000   1  0.129   1  0.000   0.000 N  0.450      SignalP-noTM
TRINITY_DN35594_c0_g2::TRINITY_DN35594_c0_g2_i3::g.78::m.7  0.103   1  0.000   1  0.198   1  0.000   0.000 N  0.450      SignalP-noTM
TRINITY_DN35594_c0_g2::TRINITY_DN35594_c0_g2_i3::g.78::m.7  0.105   1  0.000   1  0.140   1  0.000   0.000 N  0.450      SignalP-noTM
TRINITY_DN35594_c0_g2::TRINITY_DN35594_c0_g2_i3::g.78::m.7  0.106   1  0.000   1  0.139   1  0.000   0.000 N  0.450      SignalP-noTM
TRINITY_DN35594_c0_g2::TRINITY_DN35594_c0_g2_i3::g.78::m.7  0.104   1  0.000   1  0.121   1  0.000   0.000 N  0.450      SignalP-noTM
TRINITY_DN35594_c0_g2::TRINITY_DN35594_c0_g2_i3::g.78::m.7  0.102   1  0.000   1  0.120   1  0.000   0.000 N  0.450      SignalP-noTM
TRINITY_DN35594_c0_g2::TRINITY_DN35594_c0_g2_i3::g.78::m.7  0.104   1  0.000   1  0.130   1  0.000   0.000 N  0.450      SignalP-noTM
TRINITY_DN35594_c0_g2::TRINITY_DN35594_c0_g2_i3::g.78::m.7  0.104   1  0.000   1  0.140   1  0.000   0.000 N  0.450      SignalP-noTM
TRINITY_DN35594_c0_g2::TRINITY_DN35594_c0_g2_i3::g.78::m.7  0.104   1  0.000   1  0.158   1  0.000   0.000 N  0.450      SignalP-noTM
TRINITY_DN35594_c0_g2::TRINITY_DN35594_c0_g2_i3::g.78::m.7  0.106   1  0.000   1  0.129   1  0.000   0.000 N  0.450      SignalP-noTM
TRINITY_DN35594_c0_g2::TRINITY_DN35594_c0_g2_i3::g.78::m.7  0.104   1  0.000   1  0.140   1  0.000   0.000 N  0.450      SignalP-noTM
TRINITY_DN35594_c0_g2::TRINITY_DN35594_c0_g2_i3::g.78::m.7!  0.104   1  0.000   1  0.159   1  0.000   0.000 N  0.450      SignalP-noTM
TRINITY_DN35594_c0_g2::TRINITY_DN35594_c0_g2_i3::g.78::m.7"  0.104   1  0.000   1  0.138   1  0.000   0.000 N  0.450      SignalP-noTM
TRINITY_DN35594_c0_g2::TRINITY_DN35594_c0_g2_i3::g.78::m.7#  0.104   1  0.000   1  0.146   1  0.000   0.000 N  0.450      SignalP-noTM
TRINITY_DN35594_c0_g2::TRINITY_DN35594_c0_g2_i3::g.78::m.7$  0.104   1  0.000   1  0.130   1  0.000   0.000 N  0.450      SignalP-noTM
TRINITY_DN35594_c0_g2::TRINITY_DN35594_c0_g2_i3::g.78::m.7%  0.104   1  0.000   1  0.121   1  0.000   0.000 N  0.450      SignalP-noTM
TRINITY_DN35594_c0_g2::TRINITY_DN35594_c0_g2_i3::g.78::m.7&  0.103   1  0.000   1  0.166   1  0.000   0.000 N  0.450      SignalP-noTM
TRINITY_DN35594_c0_g2::TRINITY_DN35594_c0_g2_i3::g.78::m.7'  0.104   1  0.000   1  0.161   1  0.000   0.000 N  0.450      SignalP-noTM
TRINITY_DN35594_c0_g2::TRINITY_DN35594_c0_g2_i3::g.78::m.7(  0.106   1  0.000   1  0.129   1  0.000   0.000 N  0.450      SignalP-noTM
TRINITY_DN35594_c0_g2::TRINITY_DN35594_c0_g2_i3::g.78::m.7)  0.104   1  0.000   1  0.140   1  0.000   0.000 N  0.450      SignalP-noTM
TRINITY_DN35594_c0_g2::TRINITY_DN35594_c0_g2_i3::g.78::m.7*  0.104   1  0.000   1  0.140   1  0.000   0.000 N  0.450      SignalP-noTM
TRINITY_DN35594_c0_g2::TRINITY_DN35594_c0_g2_i3::g.78::m.7+  0.105   1  0.000   1  0.120   1  0.000   0.000 N  0.450      SignalP-noTM
TRINITY_DN35594_c0_g2::TRINITY_DN35594_c0_g2_i3::g.78::m.7,  0.103   1  0.000   1  0.166   1  0.000   0.000 N  0.450      SignalP-noTM
TRINITY_DN35594_c0_g2::TRINITY_DN35594_c0_g2_i3::g.78::m.7-  0.103   1  0.000   1  0.166   1  0.000   0.000 N  0.450      SignalP-noTM
TRINITY_DN35594_c0_g2::TRINITY_DN35594_c0_g2_i3::g.78::m.7.  0.105   1  0.000   1  0.140   1  0.000   0.000 N  0.450      SignalP-noTM
TRINITY_DN35594_c0_g2::TRINITY_DN35594_c0_g2_i3::g.78::m.7/  0.105   1  0.000   1  0.120   1  0.000   0.000 N  0.450      SignalP-noTM
TRINITY_DN35594_c0_g2::TRINITY_DN35594_c0_g2_i3::g.78::m.70  0.104   1  0.000   1  0.146   1  0.000   0.000 N  0.450      SignalP-noTM
TRINITY_DN35594_c0_g2::TRINITY_DN35594_c0_g2_i3::g.78::m.71  0.102   1  0.000   1  0.120   1  0.000   0.000 N  0.450      SignalP-noTM
TRINITY_DN35594_c0_g2::TRINITY_DN35594_c0_g2_i3::g.78::m.72  0.104   1  0.000   1  0.140   1  0.000   0.000 N  0.450      SignalP-noTM
TRINITY_DN35594_c0_g2::TRINITY_DN35594_c0_g2_i3::g.78::m.73  0.104   1  0.000   1  0.158   1  0.000   0.000 N  0.450      SignalP-noTM
TRINITY_DN35594_c0_g2::TRINITY_DN35594_c0_g2_i3::g.78::m.74  0.104   1  0.000   1  0.146   1  0.000   0.000 N  0.450      SignalP-noTM
TRINITY_DN35594_c0_g2::TRINITY_DN35594_c0_g2_i3::g.78::m.75  0.103   1  0.000   1  0.145   1  0.000   0.000 N  0.450      SignalP-noTM
TRINITY_DN35594_c0_g2::TRINITY_DN35594_c0_g2_i3::g.78::m.76  0.104   1  0.000   1  0.140   1  0.000   0.000 N  0.450      SignalP-noTM
TRINITY_DN35594_c0_g2::TRINITY_DN35594_c0_g2_i3::g.78::m.77  0.104   1  0.000   1  0.158   1  0.000   0.000 N  0.450      SignalP-noTM
TRINITY_DN35594_c0_g2::TRINITY_DN35594_c0_g2_i3::g.78::m.78  0.104   1  0.000   1  0.171   1  0.000   0.000 N  0.450      SignalP-noTM
TRINITY_DN35594_c0_g2::TRINITY_DN35594_c0_g2_i3::g.78::m.79  0.104   1  0.000   1  0.173   2  0.000   0.000 N  0.450      SignalP-noTM
TRINITY_DN35594_c0_g2::TRINITY_DN35594_c0_g2_i3::g.78::m.7:  0.104   1  0.000   1  0.195   3  0.000   0.000 N  0.450      SignalP-noTM
TRINITY_DN35594_c0_g2::TRINITY_DN35594_c0_g2_i3::g.78::m.7;  0.104   1  0.000   1  0.195   3  0.000   0.000 N  0.450      SignalP-noTM
TRINITY_DN35594_c0_g2::TRINITY_DN35594_c0_g2_i3::g.78::m.7<  0.104   1  0.000   1  0.195   3  0.000   0.000 N  0.450      SignalP-noTM
TRINITY_DN35594_c0_g2::TRINITY_DN35594_c0_g2_i3::g.78::m.7=  0.104   1  0.000   1  0.195   3  0.000   0.000 N  0.450      SignalP-noTM
TRINITY_DN35594_c0_g2::TRINITY_DN35594_c0_g2_i3::g.78::m.7>  0.104   1  0.000   1  0.195   3  0.000   0.000 N  0.450      SignalP-noTM
TRINITY_DN35594_c0_g2::TRINITY_DN35594_c0_g2_i3::g.78::m.7?  0.104   1  0.000   1  0.195   3  0.000   0.000 N  0.450      SignalP-noTM
TRINITY_DN35594_c0_g2::TRINITY_DN35594_c0_g2_i3::g.78::m.7@  0.104   1  0.000   1  0.195   3  0.000   0.000 N  0.450      SignalP-noTM
TRINITY_DN35594_c0_g2::TRINITY_DN35594_c0_g2_i3::g.78::m.7A  0.104   1  0.000   1  0.195   3  0.000   0.000 N  0.450      SignalP-noTM
TRINITY_DN35594_c0_g2::TRINITY_DN35594_c0_g2_i3::g.78::m.7B  0.104   1  0.124  11  0.195   3  0.139   0.132 N  0.450      SignalP-noTM
TRINITY_DN35594_c0_g2::TRINITY_DN35594_c0_g2_i3::g.78::m.7C  0.104   1  0.124  11  0.195   3  0.139   0.132 N  0.450      SignalP-noTM
TRINITY_DN35594_c0_g2::TRINITY_DN35594_c0_g2_i3::g.78::m.7D  0.104   1  0.124  11  0.195   3  0.139   0.132 N  0.450      SignalP-noTM
TRINITY_DN35594_c0_g2::TRINITY_DN35594_c0_g2_i3::g.78::m.7E  0.104   1  0.124  11  0.195   3  0.139   0.132 N  0.450      SignalP-noTM
TRINITY_DN35594_c0_g2::TRINITY_DN35594_c0_g2_i3::g.78::m.7F  0.104   1  0.124  11  0.195   3  0.139   0.132 N  0.450      SignalP-noTM
TRINITY_DN35594_c0_g2::TRINITY_DN35594_c0_g2_i5::g.79::m.7  0.102   1  0.000   1  0.120   1  0.000   0.000 N  0.450      SignalP-noTM
TRINITY_DN35594_c0_g2::TRINITY_DN35594_c0_g2_i5::g.79::m.7  0.104   1  0.000   1  0.121   1  0.000   0.000 N  0.450      SignalP-noTM
TRINITY_DN35594_c0_g2::TRINITY_DN35594_c0_g2_i5::g.79::m.7  0.102   1  0.000   1  0.120   1  0.000   0.000 N  0.450      SignalP-noTM
TRINITY_DN35594_c0_g2::TRINITY_DN35594_c0_g2_i5::g.79::m.7  0.104   1  0.000   1  0.138   1  0.000   0.000 N  0.450      SignalP-noTM
TRINITY_DN35594_c0_g2::TRINITY_DN35594_c0_g2_i5::g.79::m.7  0.102   1  0.000   1  0.120   1  0.000   0.000 N  0.450      SignalP-noTM
TRINITY_DN35594_c0_g2::TRINITY_DN35594_c0_g2_i5::g.79::m.7  0.105   1  0.000   1  0.120   1  0.000   0.000 N  0.450      SignalP-noTM
TRINITY_DN35594_c0_g2::TRINITY_DN35594_c0_g2_i5::g.79::m.7  0.106   1  0.000   1  0.139   1  0.000   0.000 N  0.450      SignalP-noTM
TRINITY_DN35594_c0_g2::TRINITY_DN35594_c0_g2_i5::g.79::m.7  0.104   1  0.000   1  0.121   1  0.000   0.000 N  0.450      SignalP-noTM
TRINITY_DN35594_c0_g2::TRINITY_DN35594_c0_g2_i5::g.79::m.7  0.105   1  0.000   1  0.140   1  0.000   0.000 N  0.450      SignalP-noTM
                           0.000   1  0.000   1  0.000   1  0.000   0.000 N  0.500      SignalP-TM
TRINITY_DN35594_c0_g2::TRINITY_DN35594_c0_g2_i5::g.79::m.7  0.000   1  0.000   1  0.000   1  0.000   0.000 N  0.450      SignalP-noTM
0.197799                   0.000   1  0.000   1  0.000   1  0.000   0.000 N  0.450      SignalP-noTM
TRINITY_DN35594_c0_g2::TRINITY_DN35594_c0_g2_i5::g.79::m.7  0.104   1  0.000   1  0.158   1  0.000   0.000 N  0.450      SignalP-noTM
TRINITY_DN35594_c0_g2::TRINITY_DN35594_c0_g2_i5::g.79::m.7  0.103   1  0.000   1  0.166   1  0.000   0.000 N  0.450      SignalP-noTM
TRINITY_DN35594_c0_g2::TRINITY_DN35594_c0_g2_i5::g.79::m.7  0.104   1  0.000   1  0.159   1  0.000   0.000 N  0.450      SignalP-noTM
TRINITY_DN35594_c0_g2::TRINITY_DN35594_c0_g2_i5::g.79::m.7  0.103   1  0.000   1  0.166   1  0.000   0.000 N  0.450      SignalP-noTM
TRINITY_DN35594_c0_g2::TRINITY_DN35594_c0_g2_i5::g.79::m.7  0.103   1  0.000   1  0.145   1  0.000   0.000 N  0.450      SignalP-noTM
TRINITY_DN35594_c0_g2::TRINITY_DN35594_c0_g2_i5::g.79::m.7  0.101   1  0.000   1  0.198   1  0.000   0.000 N  0.450      SignalP-noTM
TRINITY_DN35594_c0_g2::TRINITY_DN35594_c0_g2_i5::g.79::m.7  0.102   1  0.000   1  0.120   1  0.000   0.000 N  0.450      SignalP-noTM
TRINITY_DN35594_c0_g2::TRINITY_DN35594_c0_g2_i5::g.79::m.7  0.104   1  0.000   1  0.130   1  0.000   0.000 N  0.450      SignalP-noTM
TRINITY_DN35594_c0_g2::TRINITY_DN35594_c0_g2_i5::g.79::m.7  0.104   1  0.000   1  0.138   1  0.000   0.000 N  0.450      SignalP-noTM
TRINITY_DN35594_c0_g2::TRINITY_DN35594_c0_g2_i5::g.79::m.7  0.102   1  0.000   1  0.120   1  0.000   0.000 N  0.450      SignalP-noTM
TRINITY_DN35594_c0_g2::TRINITY_DN35594_c0_g2_i5::g.79::m.7  0.106   1  0.000   1  0.139   1  0.000   0.000 N  0.450      SignalP-noTM
TRINITY_DN35594_c0_g2::TRINITY_DN35594_c0_g2_i5::g.79::m.7  0.106   1  0.000   1  0.129   1  0.000   0.000 N  0.450      SignalP-noTM
TRINITY_DN35594_c0_g2::TRINITY_DN35594_c0_g2_i5::g.79::m.7  0.104   1  0.000   1  0.121   1  0.000   0.000 N  0.450      SignalP-noTM
TRINITY_DN35594_c0_g2::TRINITY_DN35594_c0_g2_i5::g.79::m.7  0.104   1  0.000   1  0.121   1  0.000   0.000 N  0.450      SignalP-noTM
TRINITY_DN35594_c0_g2::TRINITY_DN35594_c0_g2_i5::g.79::m.7  0.105   1  0.000   1  0.120   1  0.000   0.000 N  0.450      SignalP-noTM
TRINITY_DN35594_c0_g2::TRINITY_DN35594_c0_g2_i5::g.79::m.7  0.104   1  0.000   1  0.130   1  0.000   0.000 N  0.450      SignalP-noTM
TRINITY_DN35594_c0_g2::TRINITY_DN35594_c0_g2_i5::g.79::m.7  0.104   1  0.000   1  0.158   1  0.000   0.000 N  0.450      SignalP-noTM
TRINITY_DN35594_c0_g2::TRINITY_DN35594_c0_g2_i5::g.79::m.7  0.104   1  0.000   1  0.140   1  0.000   0.000 N  0.450      SignalP-noTM
TRINITY_DN35594_c0_g2::TRINITY_DN35594_c0_g2_i5::g.79::m.7  0.106   1  0.000   1  0.129   1  0.000   0.000 N  0.450      SignalP-noTM
TRINITY_DN35594_c0_g2::TRINITY_DN35594_c0_g2_i5::g.79::m.7  0.104   1  0.000   1  0.140   1  0.000   0.000 N  0.450      SignalP-noTM
TRINITY_DN35594_c0_g2::TRINITY_DN35594_c0_g2_i5::g.79::m.7  0.106   1  0.000   1  0.139   1  0.000   0.000 N  0.450      SignalP-noTM
TRINITY_DN35594_c0_g2::TRINITY_DN35594_c0_g2_i5::g.79::m.7!  0.104   1  0.000   1  0.130   1  0.000   0.000 N  0.450      SignalP-noTM
TRINITY_DN35594_c0_g2::TRINITY_DN35594_c0_g2_i5::g.79::m.7"  0.104   1  0.000   1  0.159   1  0.000   0.000 N  0.450      SignalP-noTM
TRINITY_DN35594_c0_g2::TRINITY_DN35594_c0_g2_i5::g.79::m.7#  0.104   1  0.000   1  0.121   1  0.000   0.000 N  0.450      SignalP-noTM
TRINITY_DN35594_c0_g2::TRINITY_DN35594_c0_g2_i5::g.79::m.7$  0.103   1  0.000   1  0.110   1  0.000   0.000 N  0.450      SignalP-noTM
TRINITY_DN35594_c0_g2::TRINITY_DN35594_c0_g2_i5::g.79::m.7%  0.104   1  0.000   1  0.121   1  0.000   0.000 N  0.450      SignalP-noTM
TRINITY_DN35594_c0_g2::TRINITY_DN35594_c0_g2_i5::g.79::m.7&  0.104   1  0.000   1  0.140   1  0.000   0.000 N  0.450      SignalP-noTM
TRINITY_DN35594_c0_g2::TRINITY_DN35594_c0_g2_i5::g.79::m.7'  0.104   1  0.000   1  0.138   1  0.000   0.000 N  0.450      SignalP-noTM
TRINITY_DN35594_c0_g2::TRINITY_DN35594_c0_g2_i5::g.79::m.7(  0.104   1  0.000   1  0.121   1  0.000   0.000 N  0.450      SignalP-noTM
TRINITY_DN35594_c0_g2::TRINITY_DN35594_c0_g2_i5::g.79::m.7)  0.104   1  0.000   1  0.121   1  0.000   0.000 N  0.450      SignalP-noTM
TRINITY_DN35594_c0_g2::TRINITY_DN35594_c0_g2_i5::g.79::m.7*  0.104   1  0.000   1  0.131   1  0.000   0.000 N  0.450      SignalP-noTM
TRINITY_DN35594_c0_g2::TRINITY_DN35594_c0_g2_i5::g.79::m.7+  0.106   1  0.000   1  0.129   1  0.000   0.000 N  0.450      SignalP-noTM
TRINITY_DN35594_c0_g2::TRINITY_DN35594_c0_g2_i5::g.79::m.7,  0.102   1  0.000   1  0.120   1  0.000   0.000 N  0.450      SignalP-noTM
TRINITY_DN35594_c0_g2::TRINITY_DN35594_c0_g2_i5::g.79::m.7-  0.104   1  0.000   1  0.140   1  0.000   0.000 N  0.450      SignalP-noTM
TRINITY_DN35594_c0_g2::TRINITY_DN35594_c0_g2_i5::g.79::m.7.  0.104   1  0.000   1  0.140   1  0.000   0.000 N  0.450      SignalP-noTM
TRINITY_DN35594_c0_g2::TRINITY_DN35594_c0_g2_i5::g.79::m.7/  0.106   1  0.000   1  0.129   1  0.000   0.000 N  0.450      SignalP-noTM
TRINITY_DN35594_c0_g2::TRINITY_DN35594_c0_g2_i5::g.79::m.70  0.104   1  0.000   1  0.140   1  0.000   0.000 N  0.450      SignalP-noTM
TRINITY_DN35594_c0_g2::TRINITY_DN35594_c0_g2_i5::g.79::m.71  0.104   1  0.000   1  0.140   1  0.000   0.000 N  0.450      SignalP-noTM
TRINITY_DN35594_c0_g2::TRINITY_DN35594_c0_g2_i5::g.79::m.72  0.104   1  0.000   1  0.138   1  0.000   0.000 N  0.450      SignalP-noTM
TRINITY_DN35594_c0_g2::TRINITY_DN35594_c0_g2_i5::g.79::m.73  0.104   1  0.000   1  0.146   1  0.000   0.000 N  0.450      SignalP-noTM
TRINITY_DN35594_c0_g2::TRINITY_DN35594_c0_g2_i5::g.79::m.74  0.104   1  0.000   1  0.130   1  0.000   0.000 N  0.450      SignalP-noTM
TRINITY_DN35594_c0_g2::TRINITY_DN35594_c0_g2_i5::g.79::m.75  0.104   1  0.000   1  0.140   1  0.000   0.000 N  0.450      SignalP-noTM
TRINITY_DN35594_c0_g2::TRINITY_DN35594_c0_g2_i5::g.79::m.76  0.104   1  0.000   1  0.140   1  0.000   0.000 N  0.450      SignalP-noTM
TRINITY_DN35594_c0_g2::TRINITY_DN35594_c0_g2_i5::g.79::m.77  0.103   1  0.000   1  0.166   1  0.000   0.000 N  0.450      SignalP-noTM
TRINITY_DN35594_c0_g2::TRINITY_DN35594_c0_g2_i5::g.79::m.78  0.104   1  0.000   1  0.121   1  0.000   0.000 N  0.450      SignalP-noTM
TRINITY_DN35594_c0_g2::TRINITY_DN35594_c0_g2_i5::g.79::m.79  0.101   1  0.000   1  0.143   1  0.000   0.000 N  0.450      SignalP-noTM
TRINITY_DN35594_c0_g2::TRINITY_DN35594_c0_g2_i5::g.79::m.7:  0.101   1  0.000   1  0.143   1  0.000   0.000 N  0.450      SignalP-noTM
TRINITY_DN35594_c0_g2::TRINITY_DN35594_c0_g2_i5::g.79::m.7;  0.101   1  0.000   1  0.143   1  0.000   0.000 N  0.450      SignalP-noTM
TRINITY_DN35594_c0_g2::TRINITY_DN35594_c0_g2_i5::g.79::m.7<  0.101   1  0.000   1  0.143   1  0.000   0.000 N  0.450      SignalP-noTM
TRINITY_DN35594_c0_g2::TRINITY_DN35594_c0_g2_i5::g.79::m.7=  0.103   5  0.000   1  0.143   1  0.000   0.000 N  0.450      SignalP-noTM
TRINITY_DN35594_c0_g2::TRINITY_DN35594_c0_g2_i5::g.79::m.7>  0.103   5  0.000   1  0.143   1  0.000   0.000 N  0.450      SignalP-noTM
TRINITY_DN35594_c0_g2::TRINITY_DN35594_c0_g2_i5::g.79::m.7?  0.105   7  0.000   1  0.143   1  0.000   0.000 N  0.450      SignalP-noTM
TRINITY_DN35594_c0_g2::TRINITY_DN35594_c0_g2_i5::g.79::m.7@  0.105   7  0.000   1  0.143   1  0.000   0.000 N  0.450      SignalP-noTM
TRINITY_DN35594_c0_g2::TRINITY_DN35594_c0_g2_i5::g.79::m.7A  0.105   7  0.000   1  0.143   1  0.000   0.000 N  0.450      SignalP-noTM
TRINITY_DN35594_c0_g2::TRINITY_DN35594_c0_g2_i5::g.79::m.7B  0.105   7  0.000   1  0.143   1  0.000   0.000 N  0.450      SignalP-noTM
TRINITY_DN35594_c0_g2::TRINITY_DN35594_c0_g2_i5::g.79::m.7C  0.105   7  0.117  11  0.143   1  0.120   0.118 N  0.450      SignalP-noTM
TRINITY_DN35594_c0_g2::TRINITY_DN35594_c0_g2_i5::g.79::m.7D  0.106  12  0.118  12  0.143   1  0.118   0.118 N  0.450      SignalP-noTM
TRINITY_DN35594_c0_g2::TRINITY_DN35594_c0_g2_i5::g.79::m.7E  0.106  12  0.118  12  0.143   1  0.118   0.118 N  0.450      SignalP-noTM
TRINITY_DN35594_c0_g2::TRINITY_DN35594_c0_g2_i5::g.79::m.7F  0.106  12  0.118  12  0.143   1  0.118   0.118 N  0.450      SignalP-noTM
TRINITY_DN35594_c0_g2::TRINITY_DN35594_c0_g2_i6::g.80::m.8  0.104   1  0.000   1  0.121   1  0.000   0.000 N  0.450      SignalP-noTM
TRINITY_DN35594_c0_g2::TRINITY_DN35594_c0_g2_i6::g.80::m.8  0.105   1  0.000   1  0.140   1  0.000   0.000 N  0.450      SignalP-noTM
TRINITY_DN35594_c0_g2::TRINITY_DN35594_c0_g2_i6::g.80::m.8  0.103   1  0.000   1  0.198   1  0.000   0.000 N  0.450      SignalP-noTM
TRINITY_DN35594_c0_g2::TRINITY_DN35594_c0_g2_i6::g.80::m.8  0.104   1  0.000   1  0.158   1  0.000   0.000 N  0.450      SignalP-noTM
TRINITY_DN35594_c0_g2::TRINITY_DN35594_c0_g2_i6::g.80::m.8  0.104   1  0.000   1  0.140   1  0.000   0.000 N  0.450      SignalP-noTM
TRINITY_DN35594_c0_g2::TRINITY_DN35594_c0_g2_i6::g.80::m.8  0.103   1  0.000   1  0.166   1  0.000   0.000 N  0.450      SignalP-noTM
TRINITY_DN35594_c0_g2::TRINITY_DN35594_c0_g2_i6::g.80::m.8  0.104   1  0.000   1  0.159   1  0.000   0.000 N  0.450      SignalP-noTM
TRINITY_DN35594_c0_g2::TRINITY_DN35594_c0_g2_i6::g.80::m.8  0.103   1  0.000   1  0.166   1  0.000   0.000 N  0.450      SignalP-noTM
TRINITY_DN35594_c0_g2::TRINITY_DN35594_c0_g2_i6::g.80::m.8  0.103   1  0.000   1  0.145   1  0.000   0.000 N  0.450      SignalP-noTM
                           0.000   1  0.000   1  0.000   1  0.000   0.000 N  0.500      SignalP-TM
TRINITY_DN35594_c0_g2::TRINITY_DN35594_c0_g2_i6::g.80::m.8  0.000   1  0.000   1  0.000   1  0.000   0.000 N  0.450      SignalP-noTM
0.197933                   0.000   1  0.000   1  0.000   1  0.000   0.000 N  0.450      SignalP-noTM
TRINITY_DN35594_c0_g2::TRINITY_DN35594_c0_g2_i6::g.80::m.8  0.102   1  0.000   1  0.120   1  0.000   0.000 N  0.450      SignalP-noTM
TRINITY_DN35594_c0_g2::TRINITY_DN35594_c0_g2_i6::g.80::m.8  0.104   1  0.000   1  0.138   1  0.000   0.000 N  0.450      SignalP-noTM
TRINITY_DN35594_c0_g2::TRINITY_DN35594_c0_g2_i6::g.80::m.8  0.102   1  0.000   1  0.120   1  0.000   0.000 N  0.450      SignalP-noTM
TRINITY_DN35594_c0_g2::TRINITY_DN35594_c0_g2_i6::g.80::m.8  0.106   1  0.000   1  0.139   1  0.000   0.000 N  0.450      SignalP-noTM
TRINITY_DN35594_c0_g2::TRINITY_DN35594_c0_g2_i6::g.80::m.8  0.106   1  0.000   1  0.129   1  0.000   0.000 N  0.450      SignalP-noTM
TRINITY_DN35594_c0_g2::TRINITY_DN35594_c0_g2_i6::g.80::m.8  0.104   1  0.000   1  0.121   1  0.000   0.000 N  0.450      SignalP-noTM
TRINITY_DN35594_c0_g2::TRINITY_DN35594_c0_g2_i6::g.80::m.8  0.102   1  0.000   1  0.120   1  0.000   0.000 N  0.450      SignalP-noTM
TRINITY_DN35594_c0_g2::TRINITY_DN35594_c0_g2_i6::g.80::m.8  0.104   1  0.000   1  0.140   1  0.000   0.000 N  0.450      SignalP-noTM
TRINITY_DN35594_c0_g2::TRINITY_DN35594_c0_g2_i6::g.80::m.8  0.104   1  0.000   1  0.130   1  0.000   0.000 N  0.450      SignalP-noTM
TRINITY_DN35594_c0_g2::TRINITY_DN35594_c0_g2_i6::g.80::m.8  0.104   1  0.000   1  0.159   1  0.000   0.000 N  0.450      SignalP-noTM
TRINITY_DN35594_c0_g2::TRINITY_DN35594_c0_g2_i6::g.80::m.8  0.104   1  0.000   1  0.140   1  0.000   0.000 N  0.450      SignalP-noTM
TRINITY_DN35594_c0_g2::TRINITY_DN35594_c0_g2_i6::g.80::m.8  0.104   1  0.000   1  0.140   1  0.000   0.000 N  0.450      SignalP-noTM
TRINITY_DN35594_c0_g2::TRINITY_DN35594_c0_g2_i6::g.80::m.8  0.105   1  0.000   1  0.120   1  0.000   0.000 N  0.450      SignalP-noTM
TRINITY_DN35594_c0_g2::TRINITY_DN35594_c0_g2_i6::g.80::m.8  0.103   1  0.000   1  0.166   1  0.000   0.000 N  0.450      SignalP-noTM
TRINITY_DN35594_c0_g2::TRINITY_DN35594_c0_g2_i6::g.80::m.8  0.104   1  0.000   1  0.130   1  0.000   0.000 N  0.450      SignalP-noTM
TRINITY_DN35594_c0_g2::TRINITY_DN35594_c0_g2_i6::g.80::m.8  0.102   1  0.000   1  0.120   1  0.000   0.000 N  0.450      SignalP-noTM
TRINITY_DN35594_c0_g2::TRINITY_DN35594_c0_g2_i6::g.80::m.8  0.104   1  0.000   1  0.159   1  0.000   0.000 N  0.450      SignalP-noTM
TRINITY_DN35594_c0_g2::TRINITY_DN35594_c0_g2_i6::g.80::m.8  0.104   1  0.000   1  0.159   1  0.000   0.000 N  0.450      SignalP-noTM
TRINITY_DN35594_c0_g2::TRINITY_DN35594_c0_g2_i6::g.80::m.8  0.104   1  0.000   1  0.130   1  0.000   0.000 N  0.450      SignalP-noTM
TRINITY_DN35594_c0_g2::TRINITY_DN35594_c0_g2_i6::g.80::m.8  0.104   1  0.000   1  0.161   1  0.000   0.000 N  0.450      SignalP-noTM
TRINITY_DN35594_c0_g2::TRINITY_DN35594_c0_g2_i6::g.80::m.8  0.104   1  0.000   1  0.161   1  0.000   0.000 N  0.450      SignalP-noTM
TRINITY_DN35594_c0_g2::TRINITY_DN35594_c0_g2_i6::g.80::m.8!  0.104   1  0.000   1  0.138   1  0.000   0.000 N  0.450      SignalP-noTM
TRINITY_DN35594_c0_g2::TRINITY_DN35594_c0_g2_i6::g.80::m.8"  0.103   1  0.000   1  0.110   1  0.000   0.000 N  0.450      SignalP-noTM
TRINITY_DN35594_c0_g2::TRINITY_DN35594_c0_g2_i6::g.80::m.8#  0.104   1  0.000   1  0.131   1  0.000   0.000 N  0.450      SignalP-noTM
TRINITY_DN35594_c0_g2::TRINITY_DN35594_c0_g2_i6::g.80::m.8$  0.103   1  0.000   1  0.110   1  0.000   0.000 N  0.450      SignalP-noTM
TRINITY_DN35594_c0_g2::TRINITY_DN35594_c0_g2_i6::g.80::m.8%  0.104   1  0.000   1  0.161   1  0.000   0.000 N  0.450      SignalP-noTM
TRINITY_DN35594_c0_g2::TRINITY_DN35594_c0_g2_i6::g.80::m.8&  0.106   1  0.000   1  0.129   1  0.000   0.000 N  0.450      SignalP-noTM
TRINITY_DN35594_c0_g2::TRINITY_DN35594_c0_g2_i6::g.80::m.8'  0.104   1  0.000   1  0.121   1  0.000   0.000 N  0.450      SignalP-noTM
TRINITY_DN35594_c0_g2::TRINITY_DN35594_c0_g2_i6::g.80::m.8(  0.104   1  0.000   1  0.131   1  0.000   0.000 N  0.450      SignalP-noTM
TRINITY_DN35594_c0_g2::TRINITY_DN35594_c0_g2_i6::g.80::m.8)  0.104   1  0.000   1  0.140   1  0.000   0.000 N  0.450      SignalP-noTM
TRINITY_DN35594_c0_g2::TRINITY_DN35594_c0_g2_i6::g.80::m.8*  0.106   1  0.000   1  0.129   1  0.000   0.000 N  0.450      SignalP-noTM
TRINITY_DN35594_c0_g2::TRINITY_DN35594_c0_g2_i6::g.80::m.8+  0.104   1  0.000   1  0.140   1  0.000   0.000 N  0.450      SignalP-noTM
TRINITY_DN35594_c0_g2::TRINITY_DN35594_c0_g2_i6::g.80::m.8,  0.104   1  0.000   1  0.140   1  0.000   0.000 N  0.450      SignalP-noTM
TRINITY_DN35594_c0_g2::TRINITY_DN35594_c0_g2_i6::g.80::m.8-  0.104   1  0.000   1  0.138   1  0.000   0.000 N  0.450      SignalP-noTM
TRINITY_DN35594_c0_g2::TRINITY_DN35594_c0_g2_i6::g.80::m.8.  0.104   1  0.000   1  0.146   1  0.000   0.000 N  0.450      SignalP-noTM
TRINITY_DN35594_c0_g2::TRINITY_DN35594_c0_g2_i6::g.80::m.8/  0.104   1  0.000   1  0.130   1  0.000   0.000 N  0.450      SignalP-noTM
TRINITY_DN35594_c0_g2::TRINITY_DN35594_c0_g2_i6::g.80::m.80  0.102   1  0.000   1  0.117   1  0.000   0.000 N  0.450      SignalP-noTM
TRINITY_DN35594_c0_g2::TRINITY_DN35594_c0_g2_i6::g.80::m.81  0.102   2  0.000   1  0.117   1  0.000   0.000 N  0.450      SignalP-noTM
TRINITY_DN35594_c0_g2::TRINITY_DN35594_c0_g2_i6::g.80::m.82  0.102   3  0.000   1  0.117   1  0.000   0.000 N  0.450      SignalP-noTM
TRINITY_DN35594_c0_g2::TRINITY_DN35594_c0_g2_i6::g.80::m.83  0.103   4  0.000   1  0.117   1  0.000   0.000 N  0.450      SignalP-noTM
TRINITY_DN35594_c0_g2::TRINITY_DN35594_c0_g2_i6::g.80::m.84  0.103   4  0.000   1  0.117   1  0.000   0.000 N  0.450      SignalP-noTM
TRINITY_DN35594_c0_g2::TRINITY_DN35594_c0_g2_i6::g.80::m.85  0.103   4  0.000   1  0.117   1  0.000   0.000 N  0.450      SignalP-noTM
TRINITY_DN35594_c0_g2::TRINITY_DN35594_c0_g2_i6::g.80::m.86  0.103   4  0.000   1  0.117   1  0.000   0.000 N  0.450      SignalP-noTM
TRINITY_DN35594_c0_g2::TRINITY_DN35594_c0_g2_i6::g.80::m.87  0.103   4  0.000   1  0.117   1  0.000   0.000 N  0.450      SignalP-noTM
TRINITY_DN35594_c0_g2::TRINITY_DN35594_c0_g2_i6::g.80::m.88  0.103   9  0.000   1  0.117   1  0.000   0.000 N  0.450      SignalP-noTM
TRINITY_DN35594_c0_g2::TRINITY_DN35594_c0_g2_i6::g.80::m.89  0.103  10  0.000   1  0.117   1  0.000   0.000 N  0.450      SignalP-noTM
TRINITY_DN35594_c0_g2::TRINITY_DN35594_c0_g2_i6::g.80::m.8:  0.104  11  0.107  11  0.117   1  0.100   0.103 N  0.450      SignalP-noTM
TRINITY_DN35594_c0_g2::TRINITY_DN35594_c0_g2_i6::g.80::m.8;  0.106  12  0.107  11  0.117   1  0.100   0.103 N  0.450      SignalP-noTM
TRINITY_DN35594_c0_g2::TRINITY_DN35594_c0_g2_i6::g.80::m.8<  0.106  12  0.107  11  0.117   1  0.100   0.103 N  0.450      SignalP-noTM
TRINITY_DN35594_c0_g2::TRINITY_DN35594_c0_g2_i6::g.80::m.8=  0.106  12  0.107  11  0.117   1  0.100   0.103 N  0.450      SignalP-noTM
TRINITY_DN35594_c0_g2::TRINITY_DN35594_c0_g2_i6::g.80::m.8>  0.106  12  0.107  11  0.117   1  0.100   0.103 N  0.450      SignalP-noTM
TRINITY_DN35594_c0_g2::TRINITY_DN35594_c0_g2_i6::g.80::m.8?  0.106  12  0.107  11  0.117   1  0.100   0.103 N  0.450      SignalP-noTM
TRINITY_DN35594_c0_g2::TRINITY_DN35594_c0_g2_i6::g.80::m.8@  0.106  12  0.107  11  0.117   1  0.100   0.103 N  0.450      SignalP-noTM
TRINITY_DN35594_c0_g2::TRINITY_DN35594_c0_g2_i6::g.80::m.8A  0.106  12  0.107  11  0.117   1  0.100   0.103 N  0.450      SignalP-noTM
TRINITY_DN35594_c0_g2::TRINITY_DN35594_c0_g2_i6::g.80::m.8B  0.106  12  0.107  11  0.117   1  0.100   0.103 N  0.450      SignalP-noTM
TRINITY_DN35594_c0_g2::TRINITY_DN35594_c0_g2_i6::g.80::m.8C  0.106  12  0.107  11  0.117   1  0.100   0.103 N  0.450      SignalP-noTM
TRINITY_DN35594_c0_g2::TRINITY_DN35594_c0_g2_i6::g.80::m.8D  0.106  12  0.107  11  0.117   1  0.100   0.103 N  0.450      SignalP-noTM
TRINITY_DN35594_c0_g2::TRINITY_DN35594_c0_g2_i6::g.80::m.8E  0.106  12  0.107  11  0.117   1  0.100   0.103 N  0.450      SignalP-noTM
TRINITY_DN35594_c0_g2::TRINITY_DN35594_c0_g2_i6::g.80::m.8F  0.106  12  0.107  11  0.117   1  0.100   0.103 N  0.450      SignalP-noTM
TRINITY_DN35594_c0_g2::TRINITY_DN35594_c0_g2_i7::g.81::m.8  0.104   1  0.000   1  0.121   1  0.000   0.000 N  0.450      SignalP-noTM
TRINITY_DN35594_c0_g2::TRINITY_DN35594_c0_g2_i7::g.81::m.8  0.105   1  0.000   1  0.140   1  0.000   0.000 N  0.450      SignalP-noTM
TRINITY_DN35594_c0_g2::TRINITY_DN35594_c0_g2_i7::g.81::m.8  0.103   1  0.000   1  0.198   1  0.000   0.000 N  0.450      SignalP-noTM
TRINITY_DN35594_c0_g2::TRINITY_DN35594_c0_g2_i7::g.81::m.8  0.104   1  0.000   1  0.158   1  0.000   0.000 N  0.450      SignalP-noTM
TRINITY_DN35594_c0_g2::TRINITY_DN35594_c0_g2_i7::g.81::m.8  0.104   1  0.000   1  0.140   1  0.000   0.000 N  0.450      SignalP-noTM
TRINITY_DN35594_c0_g2::TRINITY_DN35594_c0_g2_i7::g.81::m.8  0.103   1  0.000   1  0.166   1  0.000   0.000 N  0.450      SignalP-noTM
TRINITY_DN35594_c0_g2::TRINITY_DN35594_c0_g2_i7::g.81::m.8  0.104   1  0.000   1  0.159   1  0.000   0.000 N  0.450      SignalP-noTM
TRINITY_DN35594_c0_g2::TRINITY_DN35594_c0_g2_i7::g.81::m.8  0.103   1  0.000   1  0.166   1  0.000   0.000 N  0.450      SignalP-noTM
TRINITY_DN35594_c0_g2::TRINITY_DN35594_c0_g2_i7::g.81::m.8  0.103   1  0.000   1  0.145   1  0.000   0.000 N  0.450      SignalP-noTM
                           0.000   1  0.000   1  0.000   1  0.000   0.000 N  0.500      SignalP-TM
TRINITY_DN35594_c0_g2::TRINITY_DN35594_c0_g2_i7::g.81::m.8  0.000   1  0.000   1  0.000   1  0.000   0.000 N  0.450      SignalP-noTM
0.197933                   0.000   1  0.000   1  0.000   1  0.000   0.000 N  0.450      SignalP-noTM
TRINITY_DN35594_c0_g2::TRINITY_DN35594_c0_g2_i7::g.81::m.8  0.102   1  0.000   1  0.120   1  0.000   0.000 N  0.450      SignalP-noTM
TRINITY_DN35594_c0_g2::TRINITY_DN35594_c0_g2_i7::g.81::m.8  0.104   1  0.000   1  0.138   1  0.000   0.000 N  0.450      SignalP-noTM
TRINITY_DN35594_c0_g2::TRINITY_DN35594_c0_g2_i7::g.81::m.8  0.102   1  0.000   1  0.120   1  0.000   0.000 N  0.450      SignalP-noTM
TRINITY_DN35594_c0_g2::TRINITY_DN35594_c0_g2_i7::g.81::m.8  0.106   1  0.000   1  0.139   1  0.000   0.000 N  0.450      SignalP-noTM
TRINITY_DN35594_c0_g2::TRINITY_DN35594_c0_g2_i7::g.81::m.8  0.106   1  0.000   1  0.129   1  0.000   0.000 N  0.450      SignalP-noTM
TRINITY_DN35594_c0_g2::TRINITY_DN35594_c0_g2_i7::g.81::m.8  0.104   1  0.000   1  0.121   1  0.000   0.000 N  0.450      SignalP-noTM
TRINITY_DN35594_c0_g2::TRINITY_DN35594_c0_g2_i7::g.81::m.8  0.102   1  0.000   1  0.120   1  0.000   0.000 N  0.450      SignalP-noTM
TRINITY_DN35594_c0_g2::TRINITY_DN35594_c0_g2_i7::g.81::m.8  0.105   1  0.000   1  0.120   1  0.000   0.000 N  0.450      SignalP-noTM
TRINITY_DN35594_c0_g2::TRINITY_DN35594_c0_g2_i7::g.81::m.8  0.104   1  0.000   1  0.130   1  0.000   0.000 N  0.450      SignalP-noTM
TRINITY_DN35594_c0_g2::TRINITY_DN35594_c0_g2_i7::g.81::m.8  0.104   1  0.000   1  0.159   1  0.000   0.000 N  0.450      SignalP-noTM
TRINITY_DN35594_c0_g2::TRINITY_DN35594_c0_g2_i7::g.81::m.8  0.104   1  0.000   1  0.140   1  0.000   0.000 N  0.450      SignalP-noTM
TRINITY_DN35594_c0_g2::TRINITY_DN35594_c0_g2_i7::g.81::m.8  0.103   1  0.000   1  0.145   1  0.000   0.000 N  0.450      SignalP-noTM
TRINITY_DN35594_c0_g2::TRINITY_DN35594_c0_g2_i7::g.81::m.8  0.104   1  0.000   1  0.140   1  0.000   0.000 N  0.450      SignalP-noTM
TRINITY_DN35594_c0_g2::TRINITY_DN35594_c0_g2_i7::g.81::m.8  0.103   1  0.000   1  0.166   1  0.000   0.000 N  0.450      SignalP-noTM
TRINITY_DN35594_c0_g2::TRINITY_DN35594_c0_g2_i7::g.81::m.8  0.106   1  0.000   1  0.139   1  0.000   0.000 N  0.450      SignalP-noTM
TRINITY_DN35594_c0_g2::TRINITY_DN35594_c0_g2_i7::g.81::m.8  0.102   1  0.000   1  0.120   1  0.000   0.000 N  0.450      SignalP-noTM
TRINITY_DN35594_c0_g2::TRINITY_DN35594_c0_g2_i7::g.81::m.8  0.104   1  0.000   1  0.159   1  0.000   0.000 N  0.450      SignalP-noTM
TRINITY_DN35594_c0_g2::TRINITY_DN35594_c0_g2_i7::g.81::m.8  0.104   1  0.000   1  0.159   1  0.000   0.000 N  0.450      SignalP-noTM
TRINITY_DN35594_c0_g2::TRINITY_DN35594_c0_g2_i7::g.81::m.8  0.103   1  0.000   1  0.110   1  0.000   0.000 N  0.450      SignalP-noTM
TRINITY_DN35594_c0_g2::TRINITY_DN35594_c0_g2_i7::g.81::m.8  0.104   1  0.000   1  0.161   1  0.000   0.000 N  0.450      SignalP-noTM
TRINITY_DN35594_c0_g2::TRINITY_DN35594_c0_g2_i7::g.81::m.8  0.104   1  0.000   1  0.140   1  0.000   0.000 N  0.450      SignalP-noTM
TRINITY_DN35594_c0_g2::TRINITY_DN35594_c0_g2_i7::g.81::m.8!  0.103   1  0.000   1  0.145   1  0.000   0.000 N  0.450      SignalP-noTM
TRINITY_DN35594_c0_g2::TRINITY_DN35594_c0_g2_i7::g.81::m.8"  0.104   1  0.000   1  0.130   1  0.000   0.000 N  0.450      SignalP-noTM
TRINITY_DN35594_c0_g2::TRINITY_DN35594_c0_g2_i7::g.81::m.8#  0.104   1  0.000   1  0.159   1  0.000   0.000 N  0.450      SignalP-noTM
TRINITY_DN35594_c0_g2::TRINITY_DN35594_c0_g2_i7::g.81::m.8$  0.104   1  0.000   1  0.121   1  0.000   0.000 N  0.450      SignalP-noTM
TRINITY_DN35594_c0_g2::TRINITY_DN35594_c0_g2_i7::g.81::m.8%  0.104   1  0.000   1  0.161   1  0.000   0.000 N  0.450      SignalP-noTM
TRINITY_DN35594_c0_g2::TRINITY_DN35594_c0_g2_i7::g.81::m.8&  0.106   1  0.000   1  0.129   1  0.000   0.000 N  0.450      SignalP-noTM
TRINITY_DN35594_c0_g2::TRINITY_DN35594_c0_g2_i7::g.81::m.8'  0.104   1  0.000   1  0.121   1  0.000   0.000 N  0.450      SignalP-noTM
TRINITY_DN35594_c0_g2::TRINITY_DN35594_c0_g2_i7::g.81::m.8(  0.104   1  0.000   1  0.140   1  0.000   0.000 N  0.450      SignalP-noTM
TRINITY_DN35594_c0_g2::TRINITY_DN35594_c0_g2_i7::g.81::m.8)  0.105   1  0.000   1  0.120   1  0.000   0.000 N  0.450      SignalP-noTM
TRINITY_DN35594_c0_g2::TRINITY_DN35594_c0_g2_i7::g.81::m.8*  0.106   1  0.000   1  0.129   1  0.000   0.000 N  0.450      SignalP-noTM
TRINITY_DN35594_c0_g2::TRINITY_DN35594_c0_g2_i7::g.81::m.8+  0.104   1  0.000   1  0.140   1  0.000   0.000 N  0.450      SignalP-noTM
TRINITY_DN35594_c0_g2::TRINITY_DN35594_c0_g2_i7::g.81::m.8,  0.105   1  0.000   1  0.120   1  0.000   0.000 N  0.450      SignalP-noTM
TRINITY_DN35594_c0_g2::TRINITY_DN35594_c0_g2_i7::g.81::m.8-  0.104   1  0.000   1  0.138   1  0.000   0.000 N  0.450      SignalP-noTM
TRINITY_DN35594_c0_g2::TRINITY_DN35594_c0_g2_i7::g.81::m.8.  0.104   1  0.000   1  0.161   1  0.000   0.000 N  0.450      SignalP-noTM
TRINITY_DN35594_c0_g2::TRINITY_DN35594_c0_g2_i7::g.81::m.8/  0.106   1  0.000   1  0.129   1  0.000   0.000 N  0.450      SignalP-noTM
TRINITY_DN35594_c0_g2::TRINITY_DN35594_c0_g2_i7::g.81::m.80  0.105   1  0.000   1  0.140   1  0.000   0.000 N  0.450      SignalP-noTM
TRINITY_DN35594_c0_g2::TRINITY_DN35594_c0_g2_i7::g.81::m.81  0.100   1  0.000   1  0.164   1  0.000   0.000 N  0.450      SignalP-noTM
TRINITY_DN35594_c0_g2::TRINITY_DN35594_c0_g2_i7::g.81::m.82  0.101   2  0.000   1  0.228   2  0.000   0.000 N  0.450      SignalP-noTM
TRINITY_DN35594_c0_g2::TRINITY_DN35594_c0_g2_i7::g.81::m.83  0.105   3  0.000   1  0.228   2  0.000   0.000 N  0.450      SignalP-noTM
TRINITY_DN35594_c0_g2::TRINITY_DN35594_c0_g2_i7::g.81::m.84  0.105   3  0.000   1  0.228   2  0.000   0.000 N  0.450      SignalP-noTM
TRINITY_DN35594_c0_g2::TRINITY_DN35594_c0_g2_i7::g.81::m.85  0.105   3  0.000   1  0.228   2  0.000   0.000 N  0.450      SignalP-noTM
TRINITY_DN35594_c0_g2::TRINITY_DN35594_c0_g2_i7::g.81::m.86  0.105   3  0.000   1  0.228   2  0.000   0.000 N  0.450      SignalP-noTM
TRINITY_DN35594_c0_g2::TRINITY_DN35594_c0_g2_i7::g.81::m.87  0.106   7  0.000   1  0.228   2  0.000   0.000 N  0.450      SignalP-noTM
TRINITY_DN35594_c0_g2::TRINITY_DN35594_c0_g2_i7::g.81::m.88  0.106   7  0.000   1  0.228   2  0.000   0.000 N  0.450      SignalP-noTM
TRINITY_DN35594_c0_g2::TRINITY_DN35594_c0_g2_i7::g.81::m.89  0.106   7  0.000   1  0.228   2  0.000   0.000 N  0.450      SignalP-noTM
TRINITY_DN35594_c0_g2::TRINITY_DN35594_c0_g2_i7::g.81::m.8:  0.106   7  0.000   1  0.228   2  0.000   0.000 N  0.450      SignalP-noTM
TRINITY_DN35594_c0_g2::TRINITY_DN35594_c0_g2_i7::g.81::m.8;  0.107  11  0.129  11  0.228   2  0.143   0.136 N  0.450      SignalP-noTM
TRINITY_DN35594_c0_g2::TRINITY_DN35594_c0_g2_i7::g.81::m.8<  0.107  11  0.129  11  0.228   2  0.143   0.136 N  0.450      SignalP-noTM
TRINITY_DN35594_c0_g2::TRINITY_DN35594_c0_g2_i7::g.81::m.8=  0.107  11  0.129  11  0.228   2  0.143   0.136 N  0.450      SignalP-noTM
TRINITY_DN35594_c0_g2::TRINITY_DN35594_c0_g2_i7::g.81::m.8>  0.107  11  0.129  11  0.228   2  0.143   0.136 N  0.450      SignalP-noTM
TRINITY_DN35594_c0_g2::TRINITY_DN35594_c0_g2_i7::g.81::m.8?  0.107  11  0.129  11  0.228   2  0.143   0.136 N  0.450      SignalP-noTM
TRINITY_DN35594_c0_g2::TRINITY_DN35594_c0_g2_i7::g.81::m.8@  0.107  11  0.129  11  0.228   2  0.143   0.136 N  0.450      SignalP-noTM
TRINITY_DN35594_c0_g2::TRINITY_DN35594_c0_g2_i7::g.81::m.8A  0.107  11  0.129  11  0.228   2  0.143   0.136 N  0.450      SignalP-noTM
TRINITY_DN35594_c0_g2::TRINITY_DN35594_c0_g2_i7::g.81::m.8B  0.107  11  0.129  11  0.228   2  0.143   0.136 N  0.450      SignalP-noTM
TRINITY_DN35594_c0_g2::TRINITY_DN35594_c0_g2_i7::g.81::m.8C  0.107  11  0.129  11  0.228   2  0.143   0.136 N  0.450      SignalP-noTM
TRINITY_DN35594_c0_g2::TRINITY_DN35594_c0_g2_i7::g.81::m.8D  0.107  11  0.129  11  0.228   2  0.143   0.136 N  0.450      SignalP-noTM
TRINITY_DN35594_c0_g2::TRINITY_DN35594_c0_g2_i7::g.81::m.8E  0.107  11  0.129  11  0.228   2  0.143   0.136 N  0.450      SignalP-noTM
TRINITY_DN35594_c0_g2::TRINITY_DN35594_c0_g2_i7::g.81::m.8F  0.107  11  0.129  11  0.228   2  0.143   0.136 N  0.450      SignalP-noTM
TRINITY_DN35594_c0_g2::TRINITY_DN35594_c0_g2_i8::g.82::m.8  0.105   1  0.000   1  0.140   1  0.000   0.000 N  0.450      SignalP-noTM
TRINITY_DN35594_c0_g2::TRINITY_DN35594_c0_g2_i8::g.82::m.8  0.103   1  0.000   1  0.198   1  0.000   0.000 N  0.450      SignalP-noTM
TRINITY_DN35594_c0_g2::TRINITY_DN35594_c0_g2_i8::g.82::m.8  0.104   1  0.000   1  0.158   1  0.000   0.000 N  0.450      SignalP-noTM
TRINITY_DN35594_c0_g2::TRINITY_DN35594_c0_g2_i8::g.82::m.8  0.104   1  0.000   1  0.140   1  0.000   0.000 N  0.450      SignalP-noTM
TRINITY_DN35594_c0_g2::TRINITY_DN35594_c0_g2_i8::g.82::m.8  0.103   1  0.000   1  0.166   1  0.000   0.000 N  0.450      SignalP-noTM
TRINITY_DN35594_c0_g2::TRINITY_DN35594_c0_g2_i8::g.82::m.8  0.104   1  0.000   1  0.159   1  0.000   0.000 N  0.450      SignalP-noTM
TRINITY_DN35594_c0_g2::TRINITY_DN35594_c0_g2_i8::g.82::m.8  0.103   1  0.000   1  0.166   1  0.000   0.000 N  0.450      SignalP-noTM
TRINITY_DN35594_c0_g2::TRINITY_DN35594_c0_g2_i8::g.82::m.8  0.103   1  0.000   1  0.145   1  0.000   0.000 N  0.450      SignalP-noTM
TRINITY_DN35594_c0_g2::TRINITY_DN35594_c0_g2_i8::g.82::m.8  0.101   1  0.000   1  0.198   1  0.000   0.000 N  0.450      SignalP-noTM
                           0.000   1  0.000   1  0.000   1  0.000   0.000 N  0.500      SignalP-TM
TRINITY_DN35594_c0_g2::TRINITY_DN35594_c0_g2_i8::g.82::m.8  0.000   1  0.000   1  0.000   1  0.000   0.000 N  0.450      SignalP-noTM
0.119892                   0.000   1  0.000   1  0.000   1  0.000   0.000 N  0.450      SignalP-noTM
TRINITY_DN35594_c0_g2::TRINITY_DN35594_c0_g2_i8::g.82::m.8  0.104   1  0.000   1  0.130   1  0.000   0.000 N  0.450      SignalP-noTM
TRINITY_DN35594_c0_g2::TRINITY_DN35594_c0_g2_i8::g.82::m.8  0.102   1  0.000   1  0.120   1  0.000   0.000 N  0.450      SignalP-noTM
TRINITY_DN35594_c0_g2::TRINITY_DN35594_c0_g2_i8::g.82::m.8  0.106   1  0.000   1  0.139   1  0.000   0.000 N  0.450      SignalP-noTM
TRINITY_DN35594_c0_g2::TRINITY_DN35594_c0_g2_i8::g.82::m.8  0.106   1  0.000   1  0.129   1  0.000   0.000 N  0.450      SignalP-noTM
TRINITY_DN35594_c0_g2::TRINITY_DN35594_c0_g2_i8::g.82::m.8  0.104   1  0.000   1  0.121   1  0.000   0.000 N  0.450      SignalP-noTM
TRINITY_DN35594_c0_g2::TRINITY_DN35594_c0_g2_i8::g.82::m.8  0.102   1  0.000   1  0.120   1  0.000   0.000 N  0.450      SignalP-noTM
TRINITY_DN35594_c0_g2::TRINITY_DN35594_c0_g2_i8::g.82::m.8  0.104   1  0.000   1  0.140   1  0.000   0.000 N  0.450      SignalP-noTM
TRINITY_DN35594_c0_g2::TRINITY_DN35594_c0_g2_i8::g.82::m.8  0.104   1  0.000   1  0.130   1  0.000   0.000 N  0.450      SignalP-noTM
TRINITY_DN35594_c0_g2::TRINITY_DN35594_c0_g2_i8::g.82::m.8  0.104   1  0.000   1  0.159   1  0.000   0.000 N  0.450      SignalP-noTM
TRINITY_DN35594_c0_g2::TRINITY_DN35594_c0_g2_i8::g.82::m.8  0.104   1  0.000   1  0.140   1  0.000   0.000 N  0.450      SignalP-noTM
TRINITY_DN35594_c0_g2::TRINITY_DN35594_c0_g2_i8::g.82::m.8  0.104   1  0.000   1  0.140   1  0.000   0.000 N  0.450      SignalP-noTM
TRINITY_DN35594_c0_g2::TRINITY_DN35594_c0_g2_i8::g.82::m.8  0.105   1  0.000   1  0.120   1  0.000   0.000 N  0.450      SignalP-noTM
TRINITY_DN35594_c0_g2::TRINITY_DN35594_c0_g2_i8::g.82::m.8  0.103   1  0.000   1  0.166   1  0.000   0.000 N  0.450      SignalP-noTM
TRINITY_DN35594_c0_g2::TRINITY_DN35594_c0_g2_i8::g.82::m.8  0.104   1  0.000   1  0.130   1  0.000   0.000 N  0.450      SignalP-noTM
TRINITY_DN35594_c0_g2::TRINITY_DN35594_c0_g2_i8::g.82::m.8  0.102   1  0.000   1  0.120   1  0.000   0.000 N  0.450      SignalP-noTM
TRINITY_DN35594_c0_g2::TRINITY_DN35594_c0_g2_i8::g.82::m.8  0.104   1  0.000   1  0.159   1  0.000   0.000 N  0.450      SignalP-noTM
TRINITY_DN35594_c0_g2::TRINITY_DN35594_c0_g2_i8::g.82::m.8  0.104   1  0.000   1  0.159   1  0.000   0.000 N  0.450      SignalP-noTM
TRINITY_DN35594_c0_g2::TRINITY_DN35594_c0_g2_i8::g.82::m.8  0.104   1  0.000   1  0.146   1  0.000   0.000 N  0.450      SignalP-noTM
TRINITY_DN35594_c0_g2::TRINITY_DN35594_c0_g2_i8::g.82::m.8  0.104   1  0.000   1  0.131   1  0.000   0.000 N  0.450      SignalP-noTM
TRINITY_DN35594_c0_g2::TRINITY_DN35594_c0_g2_i8::g.82::m.8  0.104   1  0.000   1  0.138   1  0.000   0.000 N  0.450      SignalP-noTM
TRINITY_DN35594_c0_g2::TRINITY_DN35594_c0_g2_i8::g.82::m.8  0.106   1  0.000   1  0.139   1  0.000   0.000 N  0.450      SignalP-noTM
TRINITY_DN35594_c0_g2::TRINITY_DN35594_c0_g2_i8::g.82::m.8!  0.103   1  0.000   1  0.110   1  0.000   0.000 N  0.450      SignalP-noTM
TRINITY_DN35594_c0_g2::TRINITY_DN35594_c0_g2_i8::g.82::m.8"  0.104   1  0.000   1  0.161   1  0.000   0.000 N  0.450      SignalP-noTM
TRINITY_DN35594_c0_g2::TRINITY_DN35594_c0_g2_i8::g.82::m.8#  0.106   1  0.000   1  0.129   1  0.000   0.000 N  0.450      SignalP-noTM
TRINITY_DN35594_c0_g2::TRINITY_DN35594_c0_g2_i8::g.82::m.8$  0.102   1  0.000   1  0.120   1  0.000   0.000 N  0.450      SignalP-noTM
TRINITY_DN35594_c0_g2::TRINITY_DN35594_c0_g2_i8::g.82::m.8%  0.104   1  0.000   1  0.140   1  0.000   0.000 N  0.450      SignalP-noTM
TRINITY_DN35594_c0_g2::TRINITY_DN35594_c0_g2_i8::g.82::m.8&  0.104   1  0.000   1  0.140   1  0.000   0.000 N  0.450      SignalP-noTM
TRINITY_DN35594_c0_g2::TRINITY_DN35594_c0_g2_i8::g.82::m.8'  0.106   1  0.000   1  0.129   1  0.000   0.000 N  0.450      SignalP-noTM
TRINITY_DN35594_c0_g2::TRINITY_DN35594_c0_g2_i8::g.82::m.8(  0.104   1  0.000   1  0.140   1  0.000   0.000 N  0.450      SignalP-noTM
TRINITY_DN35594_c0_g2::TRINITY_DN35594_c0_g2_i8::g.82::m.8)  0.105   1  0.000   1  0.120   1  0.000   0.000 N  0.450      SignalP-noTM
TRINITY_DN35594_c0_g2::TRINITY_DN35594_c0_g2_i8::g.82::m.8*  0.104   1  0.000   1  0.138   1  0.000   0.000 N  0.450      SignalP-noTM
TRINITY_DN35594_c0_g2::TRINITY_DN35594_c0_g2_i8::g.82::m.8+  0.104   1  0.000   1  0.146   1  0.000   0.000 N  0.450      SignalP-noTM
TRINITY_DN35594_c0_g2::TRINITY_DN35594_c0_g2_i8::g.82::m.8,  0.105   1  0.000   1  0.120   1  0.000   0.000 N  0.450      SignalP-noTM
TRINITY_DN35594_c0_g2::TRINITY_DN35594_c0_g2_i8::g.82::m.8-  0.105   1  0.000   1  0.140   1  0.000   0.000 N  0.450      SignalP-noTM
TRINITY_DN35594_c0_g2::TRINITY_DN35594_c0_g2_i8::g.82::m.8.  0.104   1  0.000   1  0.140   1  0.000   0.000 N  0.450      SignalP-noTM
TRINITY_DN35594_c0_g2::TRINITY_DN35594_c0_g2_i8::g.82::m.8/  0.103   1  0.000   1  0.166   1  0.000   0.000 N  0.450      SignalP-noTM
TRINITY_DN35594_c0_g2::TRINITY_DN35594_c0_g2_i8::g.82::m.80  0.104   1  0.000   1  0.121   1  0.000   0.000 N  0.450      SignalP-noTM
TRINITY_DN35594_c0_g2::TRINITY_DN35594_c0_g2_i8::g.82::m.81  0.103   1  0.000   1  0.145   1  0.000   0.000 N  0.450      SignalP-noTM
TRINITY_DN35594_c0_g2::TRINITY_DN35594_c0_g2_i8::g.82::m.82  0.101   1  0.000   1  0.179   1  0.000   0.000 N  0.450      SignalP-noTM
TRINITY_DN35594_c0_g2::TRINITY_DN35594_c0_g2_i8::g.82::m.83  0.102   2  0.000   1  0.179   1  0.000   0.000 N  0.450      SignalP-noTM
TRINITY_DN35594_c0_g2::TRINITY_DN35594_c0_g2_i8::g.82::m.84  0.102   2  0.000   1  0.179   1  0.000   0.000 N  0.450      SignalP-noTM
TRINITY_DN35594_c0_g2::TRINITY_DN35594_c0_g2_i8::g.82::m.85  0.106   4  0.000   1  0.179   1  0.000   0.000 N  0.450      SignalP-noTM
TRINITY_DN35594_c0_g2::TRINITY_DN35594_c0_g2_i8::g.82::m.86  0.106   5  0.000   1  0.179   1  0.000   0.000 N  0.450      SignalP-noTM
TRINITY_DN35594_c0_g2::TRINITY_DN35594_c0_g2_i8::g.82::m.87  0.106   5  0.000   1  0.179   1  0.000   0.000 N  0.450      SignalP-noTM
TRINITY_DN35594_c0_g2::TRINITY_DN35594_c0_g2_i8::g.82::m.88  0.106   5  0.000   1  0.179   1  0.000   0.000 N  0.450      SignalP-noTM
TRINITY_DN35594_c0_g2::TRINITY_DN35594_c0_g2_i8::g.82::m.89  0.106   5  0.000   1  0.179   1  0.000   0.000 N  0.450      SignalP-noTM
TRINITY_DN35594_c0_g2::TRINITY_DN35594_c0_g2_i8::g.82::m.8:  0.106   5  0.000   1  0.179   1  0.000   0.000 N  0.450      SignalP-noTM
TRINITY_DN35594_c0_g2::TRINITY_DN35594_c0_g2_i8::g.82::m.8;  0.106   5  0.000   1  0.179   1  0.000   0.000 N  0.450      SignalP-noTM
TRINITY_DN35594_c0_g2::TRINITY_DN35594_c0_g2_i8::g.82::m.8<  0.106   5  0.128  11  0.179   1  0.137   0.133 N  0.450      SignalP-noTM
TRINITY_DN35594_c0_g2::TRINITY_DN35594_c0_g2_i8::g.82::m.8=  0.106   5  0.128  11  0.179   1  0.137   0.133 N  0.450      SignalP-noTM
TRINITY_DN35594_c0_g2::TRINITY_DN35594_c0_g2_i8::g.82::m.8>  0.106   5  0.128  11  0.179   1  0.137   0.133 N  0.450      SignalP-noTM
TRINITY_DN35594_c0_g2::TRINITY_DN35594_c0_g2_i8::g.82::m.8?  0.106   5  0.128  11  0.179   1  0.137   0.133 N  0.450      SignalP-noTM
TRINITY_DN35594_c0_g2::TRINITY_DN35594_c0_g2_i8::g.82::m.8@  0.106   5  0.128  11  0.179   1  0.137   0.133 N  0.450      SignalP-noTM
TRINITY_DN35594_c0_g2::TRINITY_DN35594_c0_g2_i8::g.82::m.8A  0.106   5  0.128  11  0.179   1  0.137   0.133 N  0.450      SignalP-noTM
TRINITY_DN35594_c0_g2::TRINITY_DN35594_c0_g2_i8::g.82::m.8B  0.106   5  0.128  11  0.179   1  0.137   0.133 N  0.450      SignalP-noTM
TRINITY_DN35594_c0_g2::TRINITY_DN35594_c0_g2_i8::g.82::m.8C  0.106   5  0.128  11  0.179   1  0.137   0.133 N  0.450      SignalP-noTM
TRINITY_DN35594_c0_g2::TRINITY_DN35594_c0_g2_i8::g.82::m.8D  0.106   5  0.128  11  0.179   1  0.137   0.133 N  0.450      SignalP-noTM
TRINITY_DN35594_c0_g2::TRINITY_DN35594_c0_g2_i8::g.82::m.8E  0.106   5  0.128  11  0.179   1  0.137   0.133 N  0.450      SignalP-noTM
TRINITY_DN35594_c0_g2::TRINITY_DN35594_c0_g2_i8::g.82::m.8F  0.106   5  0.128  11  0.179   1  0.137   0.133 N  0.450      SignalP-noTM
TRINITY_DN35594_c0_g2::TRINITY_DN35594_c0_g2_i9::g.83::m.8  0.104   1  0.000   1  0.140   1  0.000   0.000 N  0.450      SignalP-noTM
TRINITY_DN35594_c0_g2::TRINITY_DN35594_c0_g2_i9::g.83::m.8  0.104   1  0.000   1  0.158   1  0.000   0.000 N  0.450      SignalP-noTM
TRINITY_DN35594_c0_g2::TRINITY_DN35594_c0_g2_i9::g.83::m.8  0.104   1  0.000   1  0.146   1  0.000   0.000 N  0.450      SignalP-noTM
TRINITY_DN35594_c0_g2::TRINITY_DN35594_c0_g2_i9::g.83::m.8  0.103   1  0.000   1  0.145   1  0.000   0.000 N  0.450      SignalP-noTM
TRINITY_DN35594_c0_g2::TRINITY_DN35594_c0_g2_i9::g.83::m.8  0.104   1  0.000   1  0.140   1  0.000   0.000 N  0.450      SignalP-noTM
TRINITY_DN35594_c0_g2::TRINITY_DN35594_c0_g2_i9::g.83::m.8  0.104   1  0.000   1  0.158   1  0.000   0.000 N  0.450      SignalP-noTM
TRINITY_DN35594_c0_g2::TRINITY_DN35594_c0_g2_i9::g.83::m.8  0.106   1  0.000   1  0.129   1  0.000   0.000 N  0.450      SignalP-noTM
TRINITY_DN35594_c0_g2::TRINITY_DN35594_c0_g2_i9::g.83::m.8  0.104   1  0.000   1  0.146   1  0.000   0.000 N  0.450      SignalP-noTM
TRINITY_DN35594_c0_g2::TRINITY_DN35594_c0_g2_i9::g.83::m.8  0.104   1  0.000   1  0.146   1  0.000   0.000 N  0.450      SignalP-noTM
                           0.000   1  0.000   1  0.000   1  0.000   0.000 N  0.500      SignalP-TM
TRINITY_DN35594_c0_g2::TRINITY_DN35594_c0_g2_i9::g.83::m.8  0.000   1  0.000   1  0.000   1  0.000   0.000 N  0.450      SignalP-noTM
0.138000                   0.000   1  0.000   1  0.000   1  0.000   0.000 N  0.450      SignalP-noTM
TRINITY_DN35594_c0_g2::TRINITY_DN35594_c0_g2_i9::g.83::m.8  0.104   1  0.000   1  0.121   1  0.000   0.000 N  0.450      SignalP-noTM
TRINITY_DN35594_c0_g2::TRINITY_DN35594_c0_g2_i9::g.83::m.8  0.104   1  0.000   1  0.130   1  0.000   0.000 N  0.450      SignalP-noTM
TRINITY_DN35594_c0_g2::TRINITY_DN35594_c0_g2_i9::g.83::m.8  0.103   1  0.000   1  0.198   1  0.000   0.000 N  0.450      SignalP-noTM
TRINITY_DN35594_c0_g2::TRINITY_DN35594_c0_g2_i9::g.83::m.8  0.103   1  0.000   1  0.166   1  0.000   0.000 N  0.450      SignalP-noTM
TRINITY_DN35594_c0_g2::TRINITY_DN35594_c0_g2_i9::g.83::m.8  0.103   1  0.000   1  0.198   1  0.000   0.000 N  0.450      SignalP-noTM
TRINITY_DN35594_c0_g2::TRINITY_DN35594_c0_g2_i9::g.83::m.8  0.104   1  0.000   1  0.159   1  0.000   0.000 N  0.450      SignalP-noTM
TRINITY_DN35594_c0_g2::TRINITY_DN35594_c0_g2_i9::g.83::m.8  0.105   1  0.000   1  0.120   1  0.000   0.000 N  0.450      SignalP-noTM
TRINITY_DN35594_c0_g2::TRINITY_DN35594_c0_g2_i9::g.83::m.8  0.104   1  0.000   1  0.130   1  0.000   0.000 N  0.450      SignalP-noTM
TRINITY_DN35594_c0_g2::TRINITY_DN35594_c0_g2_i9::g.83::m.8  0.104   1  0.000   1  0.130   1  0.000   0.000 N  0.450      SignalP-noTM
TRINITY_DN35594_c0_g2::TRINITY_DN35594_c0_g2_i9::g.83::m.8  0.103   1  0.000   1  0.198   1  0.000   0.000 N  0.450      SignalP-noTM
TRINITY_DN35594_c0_g2::TRINITY_DN35594_c0_g2_i9::g.83::m.8  0.106   1  0.000   1  0.129   1  0.000   0.000 N  0.450      SignalP-noTM
TRINITY_DN35594_c0_g2::TRINITY_DN35594_c0_g2_i9::g.83::m.8  0.105   1  0.000   1  0.140   1  0.000   0.000 N  0.450      SignalP-noTM
TRINITY_DN35594_c0_g2::TRINITY_DN35594_c0_g2_i9::g.83::m.8  0.105   1  0.000   1  0.120   1  0.000   0.000 N  0.450      SignalP-noTM
TRINITY_DN35594_c0_g2::TRINITY_DN35594_c0_g2_i9::g.83::m.8  0.105   1  0.000   1  0.120   1  0.000   0.000 N  0.450      SignalP-noTM
TRINITY_DN35594_c0_g2::TRINITY_DN35594_c0_g2_i9::g.83::m.8  0.104   1  0.000   1  0.159   1  0.000   0.000 N  0.450      SignalP-noTM
TRINITY_DN35594_c0_g2::TRINITY_DN35594_c0_g2_i9::g.83::m.8  0.106   1  0.000   1  0.129   1  0.000   0.000 N  0.450      SignalP-noTM
TRINITY_DN35594_c0_g2::TRINITY_DN35594_c0_g2_i9::g.83::m.8  0.104   1  0.000   1  0.130   1  0.000   0.000 N  0.450      SignalP-noTM
TRINITY_DN35594_c0_g2::TRINITY_DN35594_c0_g2_i9::g.83::m.8  0.104   1  0.000   1  0.138   1  0.000   0.000 N  0.450      SignalP-noTM
TRINITY_DN35594_c0_g2::TRINITY_DN35594_c0_g2_i9::g.83::m.8  0.103   1  0.000   1  0.110   1  0.000   0.000 N  0.450      SignalP-noTM
TRINITY_DN35594_c0_g2::TRINITY_DN35594_c0_g2_i9::g.83::m.8  0.106   1  0.000   1  0.139   1  0.000   0.000 N  0.450      SignalP-noTM
TRINITY_DN35594_c0_g2::TRINITY_DN35594_c0_g2_i9::g.83::m.8  0.104   1  0.000   1  0.130   1  0.000   0.000 N  0.450      SignalP-noTM
TRINITY_DN35594_c0_g2::TRINITY_DN35594_c0_g2_i9::g.83::m.8!  0.104   1  0.000   1  0.161   1  0.000   0.000 N  0.450      SignalP-noTM
TRINITY_DN35594_c0_g2::TRINITY_DN35594_c0_g2_i9::g.83::m.8"  0.104   1  0.000   1  0.159   1  0.000   0.000 N  0.450      SignalP-noTM
TRINITY_DN35594_c0_g2::TRINITY_DN35594_c0_g2_i9::g.83::m.8#  0.104   1  0.000   1  0.131   1  0.000   0.000 N  0.450      SignalP-noTM
TRINITY_DN35594_c0_g2::TRINITY_DN35594_c0_g2_i9::g.83::m.8$  0.104   1  0.000   1  0.130   1  0.000   0.000 N  0.450      SignalP-noTM
TRINITY_DN35594_c0_g2::TRINITY_DN35594_c0_g2_i9::g.83::m.8%  0.104   1  0.000   1  0.138   1  0.000   0.000 N  0.450      SignalP-noTM
TRINITY_DN35594_c0_g2::TRINITY_DN35594_c0_g2_i9::g.83::m.8&  0.103   1  0.000   1  0.198   1  0.000   0.000 N  0.450      SignalP-noTM
TRINITY_DN35594_c0_g2::TRINITY_DN35594_c0_g2_i9::g.83::m.8'  0.104   1  0.000   1  0.130   1  0.000   0.000 N  0.450      SignalP-noTM
TRINITY_DN35594_c0_g2::TRINITY_DN35594_c0_g2_i9::g.83::m.8(  0.104   1  0.000   1  0.121   1  0.000   0.000 N  0.450      SignalP-noTM
TRINITY_DN35594_c0_g2::TRINITY_DN35594_c0_g2_i9::g.83::m.8)  0.103   1  0.000   1  0.145   1  0.000   0.000 N  0.450      SignalP-noTM
TRINITY_DN35594_c0_g2::TRINITY_DN35594_c0_g2_i9::g.83::m.8*  0.102   1  0.000   1  0.120   1  0.000   0.000 N  0.450      SignalP-noTM
TRINITY_DN35594_c0_g2::TRINITY_DN35594_c0_g2_i9::g.83::m.8+  0.104   1  0.000   1  0.140   1  0.000   0.000 N  0.450      SignalP-noTM
TRINITY_DN35594_c0_g2::TRINITY_DN35594_c0_g2_i9::g.83::m.8,  0.101   1  0.000   1  0.198   1  0.000   0.000 N  0.450      SignalP-noTM
TRINITY_DN35594_c0_g2::TRINITY_DN35594_c0_g2_i9::g.83::m.8-  0.104   1  0.000   1  0.158   1  0.000   0.000 N  0.450      SignalP-noTM
TRINITY_DN35594_c0_g2::TRINITY_DN35594_c0_g2_i9::g.83::m.8.  0.104   1  0.000   1  0.161   1  0.000   0.000 N  0.450      SignalP-noTM
TRINITY_DN35594_c0_g2::TRINITY_DN35594_c0_g2_i9::g.83::m.8/  0.104   1  0.000   1  0.131   1  0.000   0.000 N  0.450      SignalP-noTM
TRINITY_DN35594_c0_g2::TRINITY_DN35594_c0_g2_i9::g.83::m.80  0.106   1  0.000   1  0.129   1  0.000   0.000 N  0.450      SignalP-noTM
TRINITY_DN35594_c0_g2::TRINITY_DN35594_c0_g2_i9::g.83::m.81  0.104   1  0.000   1  0.130   1  0.000   0.000 N  0.450      SignalP-noTM
TRINITY_DN35594_c0_g2::TRINITY_DN35594_c0_g2_i9::g.83::m.82  0.104   1  0.000   1  0.146   1  0.000   0.000 N  0.450      SignalP-noTM
TRINITY_DN35594_c0_g2::TRINITY_DN35594_c0_g2_i9::g.83::m.83  0.103   1  0.000   1  0.132   1  0.000   0.000 N  0.450      SignalP-noTM
TRINITY_DN35594_c0_g2::TRINITY_DN35594_c0_g2_i9::g.83::m.84  0.103   2  0.000   1  0.132   1  0.000   0.000 N  0.450      SignalP-noTM
TRINITY_DN35594_c0_g2::TRINITY_DN35594_c0_g2_i9::g.83::m.85  0.103   2  0.000   1  0.132   1  0.000   0.000 N  0.450      SignalP-noTM
TRINITY_DN35594_c0_g2::TRINITY_DN35594_c0_g2_i9::g.83::m.86  0.106   4  0.000   1  0.132   1  0.000   0.000 N  0.450      SignalP-noTM
TRINITY_DN35594_c0_g2::TRINITY_DN35594_c0_g2_i9::g.83::m.87  0.106   4  0.000   1  0.132   1  0.000   0.000 N  0.450      SignalP-noTM
TRINITY_DN35594_c0_g2::TRINITY_DN35594_c0_g2_i9::g.83::m.88  0.106   4  0.000   1  0.132   1  0.000   0.000 N  0.450      SignalP-noTM
TRINITY_DN35594_c0_g2::TRINITY_DN35594_c0_g2_i9::g.83::m.89  0.106   4  0.000   1  0.132   1  0.000   0.000 N  0.450      SignalP-noTM
TRINITY_DN35594_c0_g2::TRINITY_DN35594_c0_g2_i9::g.83::m.8:  0.106   4  0.000   1  0.132   1  0.000   0.000 N  0.450      SignalP-noTM
TRINITY_DN35594_c0_g2::TRINITY_DN35594_c0_g2_i9::g.83::m.8;  0.106   4  0.000   1  0.132   1  0.000   0.000 N  0.450      SignalP-noTM
TRINITY_DN35594_c0_g2::TRINITY_DN35594_c0_g2_i9::g.83::m.8<  0.106   4  0.000   1  0.132   1  0.000   0.000 N  0.450      SignalP-noTM
TRINITY_DN35594_c0_g2::TRINITY_DN35594_c0_g2_i9::g.83::m.8=  0.106   4  0.114  11  0.132   1  0.114   0.114 N  0.450      SignalP-noTM
TRINITY_DN35594_c0_g2::TRINITY_DN35594_c0_g2_i9::g.83::m.8>  0.106   4  0.114  11  0.132   1  0.114   0.114 N  0.450      SignalP-noTM
TRINITY_DN35594_c0_g2::TRINITY_DN35594_c0_g2_i9::g.83::m.8?  0.106   4  0.114  11  0.132   1  0.114   0.114 N  0.450      SignalP-noTM
TRINITY_DN35594_c0_g2::TRINITY_DN35594_c0_g2_i9::g.83::m.8@  0.106   4  0.114  11  0.132   1  0.114   0.114 N  0.450      SignalP-noTM
TRINITY_DN35594_c0_g2::TRINITY_DN35594_c0_g2_i9::g.83::m.8A  0.106   4  0.114  11  0.132   1  0.114   0.114 N  0.450      SignalP-noTM
TRINITY_DN35594_c0_g2::TRINITY_DN35594_c0_g2_i9::g.83::m.8B  0.106   4  0.114  11  0.132   1  0.114   0.114 N  0.450      SignalP-noTM
TRINITY_DN35594_c0_g2::TRINITY_DN35594_c0_g2_i9::g.83::m.8C  0.106   4  0.114  11  0.132   1  0.114   0.114 N  0.450      SignalP-noTM
TRINITY_DN35594_c0_g2::TRINITY_DN35594_c0_g2_i9::g.83::m.8D  0.106   4  0.114  11  0.132   1  0.114   0.114 N  0.450      SignalP-noTM
TRINITY_DN35594_c0_g2::TRINITY_DN35594_c0_g2_i9::g.83::m.8E  0.106   4  0.114  11  0.132   1  0.114   0.114 N  0.450      SignalP-noTM
TRINITY_DN35594_c0_g2::TRINITY_DN35594_c0_g2_i9::g.83::m.8F  0.106   4  0.114  11  0.132   1  0.114   0.114 N  0.450      SignalP-noTM
TRINITY_DN35594_c0_g2::TRINITY_DN35594_c0_g2_i10::g.84::m.  0.102   1  0.000   1  0.120   1  0.000   0.000 N  0.450      SignalP-noTM
TRINITY_DN35594_c0_g2::TRINITY_DN35594_c0_g2_i10::g.84::m.  0.104   1  0.000   1  0.121   1  0.000   0.000 N  0.450      SignalP-noTM
TRINITY_DN35594_c0_g2::TRINITY_DN35594_c0_g2_i10::g.84::m.  0.102   1  0.000   1  0.120   1  0.000   0.000 N  0.450      SignalP-noTM
TRINITY_DN35594_c0_g2::TRINITY_DN35594_c0_g2_i10::g.84::m.  0.104   1  0.000   1  0.138   1  0.000   0.000 N  0.450      SignalP-noTM
TRINITY_DN35594_c0_g2::TRINITY_DN35594_c0_g2_i10::g.84::m.  0.102   1  0.000   1  0.120   1  0.000   0.000 N  0.450      SignalP-noTM
TRINITY_DN35594_c0_g2::TRINITY_DN35594_c0_g2_i10::g.84::m.  0.105   1  0.000   1  0.120   1  0.000   0.000 N  0.450      SignalP-noTM
TRINITY_DN35594_c0_g2::TRINITY_DN35594_c0_g2_i10::g.84::m.  0.106   1  0.000   1  0.139   1  0.000   0.000 N  0.450      SignalP-noTM
TRINITY_DN35594_c0_g2::TRINITY_DN35594_c0_g2_i10::g.84::m.  0.104   1  0.000   1  0.121   1  0.000   0.000 N  0.450      SignalP-noTM
TRINITY_DN35594_c0_g2::TRINITY_DN35594_c0_g2_i10::g.84::m.  0.105   1  0.000   1  0.140   1  0.000   0.000 N  0.450      SignalP-noTM
                           0.000   1  0.000   1  0.000   1  0.000   0.000 N  0.500      SignalP-TM
TRINITY_DN35594_c0_g2::TRINITY_DN35594_c0_g2_i10::g.84::m.  0.000   1  0.000   1  0.000   1  0.000   0.000 N  0.450      SignalP-noTM
0.197799                   0.000   1  0.000   1  0.000   1  0.000   0.000 N  0.450      SignalP-noTM
TRINITY_DN35594_c0_g2::TRINITY_DN35594_c0_g2_i10::g.84::m.  0.104   1  0.000   1  0.158   1  0.000   0.000 N  0.450      SignalP-noTM
TRINITY_DN35594_c0_g2::TRINITY_DN35594_c0_g2_i10::g.84::m.  0.103   1  0.000   1  0.166   1  0.000   0.000 N  0.450      SignalP-noTM
TRINITY_DN35594_c0_g2::TRINITY_DN35594_c0_g2_i10::g.84::m.  0.104   1  0.000   1  0.159   1  0.000   0.000 N  0.450      SignalP-noTM
TRINITY_DN35594_c0_g2::TRINITY_DN35594_c0_g2_i10::g.84::m.  0.103   1  0.000   1  0.166   1  0.000   0.000 N  0.450      SignalP-noTM
TRINITY_DN35594_c0_g2::TRINITY_DN35594_c0_g2_i10::g.84::m.  0.103   1  0.000   1  0.145   1  0.000   0.000 N  0.450      SignalP-noTM
TRINITY_DN35594_c0_g2::TRINITY_DN35594_c0_g2_i10::g.84::m.  0.101   1  0.000   1  0.198   1  0.000   0.000 N  0.450      SignalP-noTM
TRINITY_DN35594_c0_g2::TRINITY_DN35594_c0_g2_i10::g.84::m.  0.102   1  0.000   1  0.120   1  0.000   0.000 N  0.450      SignalP-noTM
TRINITY_DN35594_c0_g2::TRINITY_DN35594_c0_g2_i10::g.84::m.  0.104   1  0.000   1  0.130   1  0.000   0.000 N  0.450      SignalP-noTM
TRINITY_DN35594_c0_g2::TRINITY_DN35594_c0_g2_i10::g.84::m.  0.104   1  0.000   1  0.138   1  0.000   0.000 N  0.450      SignalP-noTM
TRINITY_DN35594_c0_g2::TRINITY_DN35594_c0_g2_i10::g.84::m.  0.102   1  0.000   1  0.120   1  0.000   0.000 N  0.450      SignalP-noTM
TRINITY_DN35594_c0_g2::TRINITY_DN35594_c0_g2_i10::g.84::m.  0.106   1  0.000   1  0.139   1  0.000   0.000 N  0.450      SignalP-noTM
TRINITY_DN35594_c0_g2::TRINITY_DN35594_c0_g2_i10::g.84::m.  0.106   1  0.000   1  0.129   1  0.000   0.000 N  0.450      SignalP-noTM
TRINITY_DN35594_c0_g2::TRINITY_DN35594_c0_g2_i10::g.84::m.  0.104   1  0.000   1  0.121   1  0.000   0.000 N  0.450      SignalP-noTM
TRINITY_DN35594_c0_g2::TRINITY_DN35594_c0_g2_i10::g.84::m.  0.104   1  0.000   1  0.121   1  0.000   0.000 N  0.450      SignalP-noTM
TRINITY_DN35594_c0_g2::TRINITY_DN35594_c0_g2_i10::g.84::m.  0.105   1  0.000   1  0.120   1  0.000   0.000 N  0.450      SignalP-noTM
TRINITY_DN35594_c0_g2::TRINITY_DN35594_c0_g2_i10::g.84::m.  0.104   1  0.000   1  0.130   1  0.000   0.000 N  0.450      SignalP-noTM
TRINITY_DN35594_c0_g2::TRINITY_DN35594_c0_g2_i10::g.84::m.  0.104   1  0.000   1  0.158   1  0.000   0.000 N  0.450      SignalP-noTM
TRINITY_DN35594_c0_g2::TRINITY_DN35594_c0_g2_i10::g.84::m.  0.104   1  0.000   1  0.140   1  0.000   0.000 N  0.450      SignalP-noTM
TRINITY_DN35594_c0_g2::TRINITY_DN35594_c0_g2_i10::g.84::m.  0.106   1  0.000   1  0.129   1  0.000   0.000 N  0.450      SignalP-noTM
TRINITY_DN35594_c0_g2::TRINITY_DN35594_c0_g2_i10::g.84::m.  0.104   1  0.000   1  0.140   1  0.000   0.000 N  0.450      SignalP-noTM
TRINITY_DN35594_c0_g2::TRINITY_DN35594_c0_g2_i10::g.84::m.  0.106   1  0.000   1  0.139   1  0.000   0.000 N  0.450      SignalP-noTM
TRINITY_DN35594_c0_g2::TRINITY_DN35594_c0_g2_i10::g.84::m.!  0.104   1  0.000   1  0.130   1  0.000   0.000 N  0.450      SignalP-noTM
TRINITY_DN35594_c0_g2::TRINITY_DN35594_c0_g2_i10::g.84::m."  0.104   1  0.000   1  0.159   1  0.000   0.000 N  0.450      SignalP-noTM
TRINITY_DN35594_c0_g2::TRINITY_DN35594_c0_g2_i10::g.84::m.#  0.104   1  0.000   1  0.121   1  0.000   0.000 N  0.450      SignalP-noTM
TRINITY_DN35594_c0_g2::TRINITY_DN35594_c0_g2_i10::g.84::m.$  0.103   1  0.000   1  0.110   1  0.000   0.000 N  0.450      SignalP-noTM
TRINITY_DN35594_c0_g2::TRINITY_DN35594_c0_g2_i10::g.84::m.%  0.104   1  0.000   1  0.121   1  0.000   0.000 N  0.450      SignalP-noTM
TRINITY_DN35594_c0_g2::TRINITY_DN35594_c0_g2_i10::g.84::m.&  0.104   1  0.000   1  0.140   1  0.000   0.000 N  0.450      SignalP-noTM
TRINITY_DN35594_c0_g2::TRINITY_DN35594_c0_g2_i10::g.84::m.'  0.104   1  0.000   1  0.138   1  0.000   0.000 N  0.450      SignalP-noTM
TRINITY_DN35594_c0_g2::TRINITY_DN35594_c0_g2_i10::g.84::m.(  0.104   1  0.000   1  0.121   1  0.000   0.000 N  0.450      SignalP-noTM
TRINITY_DN35594_c0_g2::TRINITY_DN35594_c0_g2_i10::g.84::m.)  0.104   1  0.000   1  0.121   1  0.000   0.000 N  0.450      SignalP-noTM
TRINITY_DN35594_c0_g2::TRINITY_DN35594_c0_g2_i10::g.84::m.*  0.104   1  0.000   1  0.131   1  0.000   0.000 N  0.450      SignalP-noTM
TRINITY_DN35594_c0_g2::TRINITY_DN35594_c0_g2_i10::g.84::m.+  0.106   1  0.000   1  0.129   1  0.000   0.000 N  0.450      SignalP-noTM
TRINITY_DN35594_c0_g2::TRINITY_DN35594_c0_g2_i10::g.84::m.,  0.102   1  0.000   1  0.120   1  0.000   0.000 N  0.450      SignalP-noTM
TRINITY_DN35594_c0_g2::TRINITY_DN35594_c0_g2_i10::g.84::m.-  0.104   1  0.000   1  0.140   1  0.000   0.000 N  0.450      SignalP-noTM
TRINITY_DN35594_c0_g2::TRINITY_DN35594_c0_g2_i10::g.84::m..  0.104   1  0.000   1  0.140   1  0.000   0.000 N  0.450      SignalP-noTM
TRINITY_DN35594_c0_g2::TRINITY_DN35594_c0_g2_i10::g.84::m./  0.106   1  0.000   1  0.129   1  0.000   0.000 N  0.450      SignalP-noTM
TRINITY_DN35594_c0_g2::TRINITY_DN35594_c0_g2_i10::g.84::m.0  0.104   1  0.000   1  0.140   1  0.000   0.000 N  0.450      SignalP-noTM
TRINITY_DN35594_c0_g2::TRINITY_DN35594_c0_g2_i10::g.84::m.1  0.104   1  0.000   1  0.140   1  0.000   0.000 N  0.450      SignalP-noTM
TRINITY_DN35594_c0_g2::TRINITY_DN35594_c0_g2_i10::g.84::m.2  0.104   1  0.000   1  0.138   1  0.000   0.000 N  0.450      SignalP-noTM
TRINITY_DN35594_c0_g2::TRINITY_DN35594_c0_g2_i10::g.84::m.3  0.104   1  0.000   1  0.146   1  0.000   0.000 N  0.450      SignalP-noTM
TRINITY_DN35594_c0_g2::TRINITY_DN35594_c0_g2_i10::g.84::m.4  0.104   1  0.000   1  0.130   1  0.000   0.000 N  0.450      SignalP-noTM
TRINITY_DN35594_c0_g2::TRINITY_DN35594_c0_g2_i10::g.84::m.5  0.104   1  0.000   1  0.140   1  0.000   0.000 N  0.450      SignalP-noTM
TRINITY_DN35594_c0_g2::TRINITY_DN35594_c0_g2_i10::g.84::m.6  0.104   1  0.000   1  0.140   1  0.000   0.000 N  0.450      SignalP-noTM
TRINITY_DN35594_c0_g2::TRINITY_DN35594_c0_g2_i10::g.84::m.7  0.103   1  0.000   1  0.166   1  0.000   0.000 N  0.450      SignalP-noTM
TRINITY_DN35594_c0_g2::TRINITY_DN35594_c0_g2_i10::g.84::m.8  0.104   1  0.000   1  0.121   1  0.000   0.000 N  0.450      SignalP-noTM
TRINITY_DN35594_c0_g2::TRINITY_DN35594_c0_g2_i10::g.84::m.9  0.104   1  0.000   1  0.161   1  0.000   0.000 N  0.450      SignalP-noTM
TRINITY_DN35594_c0_g2::TRINITY_DN35594_c0_g2_i10::g.84::m.:  0.103   1  0.000   1  0.145   1  0.000   0.000 N  0.450      SignalP-noTM
TRINITY_DN35594_c0_g2::TRINITY_DN35594_c0_g2_i10::g.84::m.;  0.103   1  0.000   1  0.145   1  0.000   0.000 N  0.450      SignalP-noTM
TRINITY_DN35594_c0_g2::TRINITY_DN35594_c0_g2_i10::g.84::m.<  0.104   1  0.000   1  0.138   1  0.000   0.000 N  0.450      SignalP-noTM
TRINITY_DN35594_c0_g2::TRINITY_DN35594_c0_g2_i10::g.84::m.=  0.104   1  0.000   1  0.130   1  0.000   0.000 N  0.450      SignalP-noTM
TRINITY_DN35594_c0_g2::TRINITY_DN35594_c0_g2_i10::g.84::m.>  0.103   1  0.000   1  0.166   1  0.000   0.000 N  0.450      SignalP-noTM
TRINITY_DN35594_c0_g2::TRINITY_DN35594_c0_g2_i10::g.84::m.?  0.105   1  0.000   1  0.120   1  0.000   0.000 N  0.450      SignalP-noTM
TRINITY_DN35594_c0_g2::TRINITY_DN35594_c0_g2_i10::g.84::m.@  0.106   1  0.000   1  0.129   1  0.000   0.000 N  0.450      SignalP-noTM
TRINITY_DN35594_c0_g2::TRINITY_DN35594_c0_g2_i10::g.84::m.A  0.103   1  0.000   1  0.110   1  0.000   0.000 N  0.450      SignalP-noTM
TRINITY_DN35594_c0_g2::TRINITY_DN35594_c0_g2_i10::g.84::m.B  0.103   1  0.000   1  0.166   1  0.000   0.000 N  0.450      SignalP-noTM
TRINITY_DN35594_c0_g2::TRINITY_DN35594_c0_g2_i10::g.84::m.C  0.101   1  0.000   1  0.198   1  0.000   0.000 N  0.450      SignalP-noTM
TRINITY_DN35594_c0_g2::TRINITY_DN35594_c0_g2_i10::g.84::m.D  0.106   1  0.000   1  0.129   1  0.000   0.000 N  0.450      SignalP-noTM
TRINITY_DN35594_c0_g2::TRINITY_DN35594_c0_g2_i10::g.84::m.E  0.104   1  0.000   1  0.161   1  0.000   0.000 N  0.450      SignalP-noTM
TRINITY_DN35594_c0_g2::TRINITY_DN35594_c0_g2_i10::g.84::m.F  0.102   1  0.000   1  0.120   1  0.000   0.000 N  0.450      SignalP-noTM
TRINITY_DN35594_c0_g2::TRINITY_DN35594_c0_g2_i11::g.85::m.  0.104   1  0.000   1  0.121   1  0.000   0.000 N  0.450      SignalP-noTM
TRINITY_DN35594_c0_g2::TRINITY_DN35594_c0_g2_i11::g.85::m.  0.105   1  0.000   1  0.140   1  0.000   0.000 N  0.450      SignalP-noTM
TRINITY_DN35594_c0_g2::TRINITY_DN35594_c0_g2_i11::g.85::m.  0.103   1  0.000   1  0.198   1  0.000   0.000 N  0.450      SignalP-noTM
TRINITY_DN35594_c0_g2::TRINITY_DN35594_c0_g2_i11::g.85::m.  0.104   1  0.000   1  0.158   1  0.000   0.000 N  0.450      SignalP-noTM
TRINITY_DN35594_c0_g2::TRINITY_DN35594_c0_g2_i11::g.85::m.  0.104   1  0.000   1  0.140   1  0.000   0.000 N  0.450      SignalP-noTM
TRINITY_DN35594_c0_g2::TRINITY_DN35594_c0_g2_i11::g.85::m.  0.103   1  0.000   1  0.166   1  0.000   0.000 N  0.450      SignalP-noTM
TRINITY_DN35594_c0_g2::TRINITY_DN35594_c0_g2_i11::g.85::m.  0.104   1  0.000   1  0.159   1  0.000   0.000 N  0.450      SignalP-noTM
TRINITY_DN35594_c0_g2::TRINITY_DN35594_c0_g2_i11::g.85::m.  0.103   1  0.000   1  0.166   1  0.000   0.000 N  0.450      SignalP-noTM
TRINITY_DN35594_c0_g2::TRINITY_DN35594_c0_g2_i11::g.85::m.  0.103   1  0.000   1  0.145   1  0.000   0.000 N  0.450      SignalP-noTM
                           0.000   1  0.000   1  0.000   1  0.000   0.000 N  0.500      SignalP-TM
TRINITY_DN35594_c0_g2::TRINITY_DN35594_c0_g2_i11::g.85::m.  0.000   1  0.000   1  0.000   1  0.000   0.000 N  0.450      SignalP-noTM
0.197933                   0.000   1  0.000   1  0.000   1  0.000   0.000 N  0.450      SignalP-noTM
TRINITY_DN35594_c0_g2::TRINITY_DN35594_c0_g2_i11::g.85::m.  0.102   1  0.000   1  0.120   1  0.000   0.000 N  0.450      SignalP-noTM
TRINITY_DN35594_c0_g2::TRINITY_DN35594_c0_g2_i11::g.85::m.  0.104   1  0.000   1  0.138   1  0.000   0.000 N  0.450      SignalP-noTM
TRINITY_DN35594_c0_g2::TRINITY_DN35594_c0_g2_i11::g.85::m.  0.102   1  0.000   1  0.120   1  0.000   0.000 N  0.450      SignalP-noTM
TRINITY_DN35594_c0_g2::TRINITY_DN35594_c0_g2_i11::g.85::m.  0.106   1  0.000   1  0.139   1  0.000   0.000 N  0.450      SignalP-noTM
TRINITY_DN35594_c0_g2::TRINITY_DN35594_c0_g2_i11::g.85::m.  0.106   1  0.000   1  0.129   1  0.000   0.000 N  0.450      SignalP-noTM
TRINITY_DN35594_c0_g2::TRINITY_DN35594_c0_g2_i11::g.85::m.  0.104   1  0.000   1  0.121   1  0.000   0.000 N  0.450      SignalP-noTM
TRINITY_DN35594_c0_g2::TRINITY_DN35594_c0_g2_i11::g.85::m.  0.102   1  0.000   1  0.120   1  0.000   0.000 N  0.450      SignalP-noTM
TRINITY_DN35594_c0_g2::TRINITY_DN35594_c0_g2_i11::g.85::m.  0.104   1  0.000   1  0.140   1  0.000   0.000 N  0.450      SignalP-noTM
TRINITY_DN35594_c0_g2::TRINITY_DN35594_c0_g2_i11::g.85::m.  0.104   1  0.000   1  0.130   1  0.000   0.000 N  0.450      SignalP-noTM
TRINITY_DN35594_c0_g2::TRINITY_DN35594_c0_g2_i11::g.85::m.  0.104   1  0.000   1  0.159   1  0.000   0.000 N  0.450      SignalP-noTM
TRINITY_DN35594_c0_g2::TRINITY_DN35594_c0_g2_i11::g.85::m.  0.104   1  0.000   1  0.140   1  0.000   0.000 N  0.450      SignalP-noTM
TRINITY_DN35594_c0_g2::TRINITY_DN35594_c0_g2_i11::g.85::m.  0.104   1  0.000   1  0.140   1  0.000   0.000 N  0.450      SignalP-noTM
TRINITY_DN35594_c0_g2::TRINITY_DN35594_c0_g2_i11::g.85::m.  0.105   1  0.000   1  0.120   1  0.000   0.000 N  0.450      SignalP-noTM
TRINITY_DN35594_c0_g2::TRINITY_DN35594_c0_g2_i11::g.85::m.  0.103   1  0.000   1  0.166   1  0.000   0.000 N  0.450      SignalP-noTM
TRINITY_DN35594_c0_g2::TRINITY_DN35594_c0_g2_i11::g.85::m.  0.104   1  0.000   1  0.130   1  0.000   0.000 N  0.450      SignalP-noTM
TRINITY_DN35594_c0_g2::TRINITY_DN35594_c0_g2_i11::g.85::m.  0.102   1  0.000   1  0.120   1  0.000   0.000 N  0.450      SignalP-noTM
TRINITY_DN35594_c0_g2::TRINITY_DN35594_c0_g2_i11::g.85::m.  0.104   1  0.000   1  0.159   1  0.000   0.000 N  0.450      SignalP-noTM
TRINITY_DN35594_c0_g2::TRINITY_DN35594_c0_g2_i11::g.85::m.  0.104   1  0.000   1  0.159   1  0.000   0.000 N  0.450      SignalP-noTM
TRINITY_DN35594_c0_g2::TRINITY_DN35594_c0_g2_i11::g.85::m.  0.104   1  0.000   1  0.130   1  0.000   0.000 N  0.450      SignalP-noTM
TRINITY_DN35594_c0_g2::TRINITY_DN35594_c0_g2_i11::g.85::m.  0.104   1  0.000   1  0.161   1  0.000   0.000 N  0.450      SignalP-noTM
TRINITY_DN35594_c0_g2::TRINITY_DN35594_c0_g2_i11::g.85::m.  0.104   1  0.000   1  0.161   1  0.000   0.000 N  0.450      SignalP-noTM
TRINITY_DN35594_c0_g2::TRINITY_DN35594_c0_g2_i11::g.85::m.!  0.104   1  0.000   1  0.138   1  0.000   0.000 N  0.450      SignalP-noTM
TRINITY_DN35594_c0_g2::TRINITY_DN35594_c0_g2_i11::g.85::m."  0.103   1  0.000   1  0.110   1  0.000   0.000 N  0.450      SignalP-noTM
TRINITY_DN35594_c0_g2::TRINITY_DN35594_c0_g2_i11::g.85::m.#  0.104   1  0.000   1  0.131   1  0.000   0.000 N  0.450      SignalP-noTM
TRINITY_DN35594_c0_g2::TRINITY_DN35594_c0_g2_i11::g.85::m.$  0.103   1  0.000   1  0.110   1  0.000   0.000 N  0.450      SignalP-noTM
TRINITY_DN35594_c0_g2::TRINITY_DN35594_c0_g2_i11::g.85::m.%  0.104   1  0.000   1  0.161   1  0.000   0.000 N  0.450      SignalP-noTM
TRINITY_DN35594_c0_g2::TRINITY_DN35594_c0_g2_i11::g.85::m.&  0.106   1  0.000   1  0.129   1  0.000   0.000 N  0.450      SignalP-noTM
TRINITY_DN35594_c0_g2::TRINITY_DN35594_c0_g2_i11::g.85::m.'  0.104   1  0.000   1  0.121   1  0.000   0.000 N  0.450      SignalP-noTM
TRINITY_DN35594_c0_g2::TRINITY_DN35594_c0_g2_i11::g.85::m.(  0.104   1  0.000   1  0.131   1  0.000   0.000 N  0.450      SignalP-noTM
TRINITY_DN35594_c0_g2::TRINITY_DN35594_c0_g2_i11::g.85::m.)  0.104   1  0.000   1  0.140   1  0.000   0.000 N  0.450      SignalP-noTM
TRINITY_DN35594_c0_g2::TRINITY_DN35594_c0_g2_i11::g.85::m.*  0.106   1  0.000   1  0.129   1  0.000   0.000 N  0.450      SignalP-noTM
TRINITY_DN35594_c0_g2::TRINITY_DN35594_c0_g2_i11::g.85::m.+  0.104   1  0.000   1  0.140   1  0.000   0.000 N  0.450      SignalP-noTM
TRINITY_DN35594_c0_g2::TRINITY_DN35594_c0_g2_i11::g.85::m.,  0.104   1  0.000   1  0.140   1  0.000   0.000 N  0.450      SignalP-noTM
TRINITY_DN35594_c0_g2::TRINITY_DN35594_c0_g2_i11::g.85::m.-  0.104   1  0.000   1  0.138   1  0.000   0.000 N  0.450      SignalP-noTM
TRINITY_DN35594_c0_g2::TRINITY_DN35594_c0_g2_i11::g.85::m..  0.104   1  0.000   1  0.146   1  0.000   0.000 N  0.450      SignalP-noTM
TRINITY_DN35594_c0_g2::TRINITY_DN35594_c0_g2_i11::g.85::m./  0.104   1  0.000   1  0.130   1  0.000   0.000 N  0.450      SignalP-noTM
TRINITY_DN35594_c0_g2::TRINITY_DN35594_c0_g2_i11::g.85::m.0  0.105   1  0.000   1  0.140   1  0.000   0.000 N  0.450      SignalP-noTM
TRINITY_DN35594_c0_g2::TRINITY_DN35594_c0_g2_i11::g.85::m.1  0.104   1  0.000   1  0.140   1  0.000   0.000 N  0.450      SignalP-noTM
TRINITY_DN35594_c0_g2::TRINITY_DN35594_c0_g2_i11::g.85::m.2  0.103   1  0.000   1  0.166   1  0.000   0.000 N  0.450      SignalP-noTM
TRINITY_DN35594_c0_g2::TRINITY_DN35594_c0_g2_i11::g.85::m.3  0.104   1  0.000   1  0.121   1  0.000   0.000 N  0.450      SignalP-noTM
TRINITY_DN35594_c0_g2::TRINITY_DN35594_c0_g2_i11::g.85::m.4  0.104   1  0.000   1  0.161   1  0.000   0.000 N  0.450      SignalP-noTM
TRINITY_DN35594_c0_g2::TRINITY_DN35594_c0_g2_i11::g.85::m.5  0.103   1  0.000   1  0.145   1  0.000   0.000 N  0.450      SignalP-noTM
TRINITY_DN35594_c0_g2::TRINITY_DN35594_c0_g2_i11::g.85::m.6  0.103   1  0.000   1  0.145   1  0.000   0.000 N  0.450      SignalP-noTM
TRINITY_DN35594_c0_g2::TRINITY_DN35594_c0_g2_i11::g.85::m.7  0.104   1  0.000   1  0.138   1  0.000   0.000 N  0.450      SignalP-noTM
TRINITY_DN35594_c0_g2::TRINITY_DN35594_c0_g2_i11::g.85::m.8  0.104   1  0.000   1  0.140   1  0.000   0.000 N  0.450      SignalP-noTM
TRINITY_DN35594_c0_g2::TRINITY_DN35594_c0_g2_i11::g.85::m.9  0.106   1  0.000   1  0.129   1  0.000   0.000 N  0.450      SignalP-noTM
TRINITY_DN35594_c0_g2::TRINITY_DN35594_c0_g2_i11::g.85::m.:  0.103   1  0.000   1  0.166   1  0.000   0.000 N  0.450      SignalP-noTM
TRINITY_DN35594_c0_g2::TRINITY_DN35594_c0_g2_i11::g.85::m.;  0.106   1  0.000   1  0.129   1  0.000   0.000 N  0.450      SignalP-noTM
TRINITY_DN35594_c0_g2::TRINITY_DN35594_c0_g2_i11::g.85::m.<  0.103   1  0.000   1  0.110   1  0.000   0.000 N  0.450      SignalP-noTM
TRINITY_DN35594_c0_g2::TRINITY_DN35594_c0_g2_i11::g.85::m.=  0.103   1  0.000   1  0.166   1  0.000   0.000 N  0.450      SignalP-noTM
TRINITY_DN35594_c0_g2::TRINITY_DN35594_c0_g2_i11::g.85::m.>  0.103   1  0.000   1  0.110   1  0.000   0.000 N  0.450      SignalP-noTM
TRINITY_DN35594_c0_g2::TRINITY_DN35594_c0_g2_i11::g.85::m.?  0.106   1  0.000   1  0.129   1  0.000   0.000 N  0.450      SignalP-noTM
TRINITY_DN35594_c0_g2::TRINITY_DN35594_c0_g2_i11::g.85::m.@  0.104   1  0.000   1  0.161   1  0.000   0.000 N  0.450      SignalP-noTM
TRINITY_DN35594_c0_g2::TRINITY_DN35594_c0_g2_i11::g.85::m.A  0.104   1  0.000   1  0.159   1  0.000   0.000 N  0.450      SignalP-noTM
TRINITY_DN35594_c0_g2::TRINITY_DN35594_c0_g2_i11::g.85::m.B  0.105   1  0.000   1  0.140   1  0.000   0.000 N  0.450      SignalP-noTM
TRINITY_DN35594_c0_g2::TRINITY_DN35594_c0_g2_i11::g.85::m.C  0.104   1  0.000   1  0.140   1  0.000   0.000 N  0.450      SignalP-noTM
TRINITY_DN35594_c0_g2::TRINITY_DN35594_c0_g2_i11::g.85::m.D  0.103   1  0.000   1  0.145   1  0.000   0.000 N  0.450      SignalP-noTM
TRINITY_DN35594_c0_g2::TRINITY_DN35594_c0_g2_i11::g.85::m.E  0.103   1  0.000   1  0.145   1  0.000   0.000 N  0.450      SignalP-noTM
TRINITY_DN35594_c0_g2::TRINITY_DN35594_c0_g2_i11::g.85::m.F  0.104   1  0.000   1  0.140   1  0.000   0.000 N  0.450      SignalP-noTM
TRINITY_DN35594_c0_g2::TRINITY_DN35594_c0_g2_i12::g.86::m.  0.103   1  0.000   1  0.166   1  0.000   0.000 N  0.450      SignalP-noTM
TRINITY_DN35594_c0_g2::TRINITY_DN35594_c0_g2_i12::g.86::m.  0.104   1  0.000   1  0.131   1  0.000   0.000 N  0.450      SignalP-noTM
TRINITY_DN35594_c0_g2::TRINITY_DN35594_c0_g2_i12::g.86::m.  0.103   1  0.000   1  0.166   1  0.000   0.000 N  0.450      SignalP-noTM
TRINITY_DN35594_c0_g2::TRINITY_DN35594_c0_g2_i12::g.86::m.  0.105   1  0.000   1  0.120   1  0.000   0.000 N  0.450      SignalP-noTM
TRINITY_DN35594_c0_g2::TRINITY_DN35594_c0_g2_i12::g.86::m.  0.104   1  0.000   1  0.138   1  0.000   0.000 N  0.450      SignalP-noTM
TRINITY_DN35594_c0_g2::TRINITY_DN35594_c0_g2_i12::g.86::m.  0.104   1  0.000   1  0.138   1  0.000   0.000 N  0.450      SignalP-noTM
TRINITY_DN35594_c0_g2::TRINITY_DN35594_c0_g2_i12::g.86::m.  0.103   1  0.000   1  0.166   1  0.000   0.000 N  0.450      SignalP-noTM
TRINITY_DN35594_c0_g2::TRINITY_DN35594_c0_g2_i12::g.86::m.  0.105   1  0.000   1  0.140   1  0.000   0.000 N  0.450      SignalP-noTM
TRINITY_DN35594_c0_g2::TRINITY_DN35594_c0_g2_i12::g.86::m.  0.104   1  0.000   1  0.138   1  0.000   0.000 N  0.450      SignalP-noTM
                           0.000   1  0.000   1  0.000   1  0.000   0.000 N  0.500      SignalP-TM
TRINITY_DN35594_c0_g2::TRINITY_DN35594_c0_g2_i12::g.86::m.  0.000   1  0.000   1  0.000   1  0.000   0.000 N  0.450      SignalP-noTM
0.130157                   0.000   1  0.000   1  0.000   1  0.000   0.000 N  0.450      SignalP-noTM
TRINITY_DN35594_c0_g2::TRINITY_DN35594_c0_g2_i12::g.86::m.  0.104   1  0.000   1  0.131   1  0.000   0.000 N  0.450      SignalP-noTM
TRINITY_DN35594_c0_g2::TRINITY_DN35594_c0_g2_i12::g.86::m.  0.102   1  0.000   1  0.120   1  0.000   0.000 N  0.450      SignalP-noTM
TRINITY_DN35594_c0_g2::TRINITY_DN35594_c0_g2_i12::g.86::m.  0.101   1  0.000   1  0.198   1  0.000   0.000 N  0.450      SignalP-noTM
TRINITY_DN35594_c0_g2::TRINITY_DN35594_c0_g2_i12::g.86::m.  0.103   1  0.000   1  0.110   1  0.000   0.000 N  0.450      SignalP-noTM
TRINITY_DN35594_c0_g2::TRINITY_DN35594_c0_g2_i12::g.86::m.  0.102   1  0.000   1  0.120   1  0.000   0.000 N  0.450      SignalP-noTM
TRINITY_DN35594_c0_g2::TRINITY_DN35594_c0_g2_i12::g.86::m.  0.104   1  0.000   1  0.121   1  0.000   0.000 N  0.450      SignalP-noTM
TRINITY_DN35594_c0_g2::TRINITY_DN35594_c0_g2_i12::g.86::m.  0.104   1  0.000   1  0.138   1  0.000   0.000 N  0.450      SignalP-noTM
TRINITY_DN35594_c0_g2::TRINITY_DN35594_c0_g2_i12::g.86::m.  0.104   1  0.000   1  0.140   1  0.000   0.000 N  0.450      SignalP-noTM
TRINITY_DN35594_c0_g2::TRINITY_DN35594_c0_g2_i12::g.86::m.  0.104   1  0.000   1  0.140   1  0.000   0.000 N  0.450      SignalP-noTM
TRINITY_DN35594_c0_g2::TRINITY_DN35594_c0_g2_i12::g.86::m.  0.103   1  0.000   1  0.145   1  0.000   0.000 N  0.450      SignalP-noTM
TRINITY_DN35594_c0_g2::TRINITY_DN35594_c0_g2_i12::g.86::m.  0.103   1  0.000   1  0.110   1  0.000   0.000 N  0.450      SignalP-noTM
TRINITY_DN35594_c0_g2::TRINITY_DN35594_c0_g2_i12::g.86::m.  0.104   1  0.000   1  0.121   1  0.000   0.000 N  0.450      SignalP-noTM
TRINITY_DN35594_c0_g2::TRINITY_DN35594_c0_g2_i12::g.86::m.  0.103   1  0.000   1  0.110   1  0.000   0.000 N  0.450      SignalP-noTM
TRINITY_DN35594_c0_g2::TRINITY_DN35594_c0_g2_i12::g.86::m.  0.104   1  0.000   1  0.146   1  0.000   0.000 N  0.450      SignalP-noTM
TRINITY_DN35594_c0_g2::TRINITY_DN35594_c0_g2_i12::g.86::m.  0.104   1  0.000   1  0.138   1  0.000   0.000 N  0.450      SignalP-noTM
TRINITY_DN35594_c0_g2::TRINITY_DN35594_c0_g2_i12::g.86::m.  0.103   1  0.000   1  0.145   1  0.000   0.000 N  0.450      SignalP-noTM
TRINITY_DN35594_c0_g2::TRINITY_DN35594_c0_g2_i12::g.86::m.  0.105   1  0.000   1  0.120   1  0.000   0.000 N  0.450      SignalP-noTM
TRINITY_DN35594_c0_g2::TRINITY_DN35594_c0_g2_i12::g.86::m.  0.104   1  0.000   1  0.159   1  0.000   0.000 N  0.450      SignalP-noTM
TRINITY_DN35594_c0_g2::TRINITY_DN35594_c0_g2_i12::g.86::m.  0.104   1  0.000   1  0.140   1  0.000   0.000 N  0.450      SignalP-noTM
TRINITY_DN35594_c0_g2::TRINITY_DN35594_c0_g2_i12::g.86::m.  0.104   1  0.000   1  0.140   1  0.000   0.000 N  0.450      SignalP-noTM
TRINITY_DN35594_c0_g2::TRINITY_DN35594_c0_g2_i12::g.86::m.  0.103   1  0.000   1  0.166   1  0.000   0.000 N  0.450      SignalP-noTM
TRINITY_DN35594_c0_g2::TRINITY_DN35594_c0_g2_i12::g.86::m.!  0.104   1  0.000   1  0.158   1  0.000   0.000 N  0.450      SignalP-noTM
TRINITY_DN35594_c0_g2::TRINITY_DN35594_c0_g2_i12::g.86::m."  0.106   1  0.000   1  0.129   1  0.000   0.000 N  0.450      SignalP-noTM
TRINITY_DN35594_c0_g2::TRINITY_DN35594_c0_g2_i12::g.86::m.#  0.104   1  0.000   1  0.138   1  0.000   0.000 N  0.450      SignalP-noTM
TRINITY_DN35594_c0_g2::TRINITY_DN35594_c0_g2_i12::g.86::m.$  0.104   1  0.000   1  0.131   1  0.000   0.000 N  0.450      SignalP-noTM
TRINITY_DN35594_c0_g2::TRINITY_DN35594_c0_g2_i12::g.86::m.%  0.104   1  0.000   1  0.130   1  0.000   0.000 N  0.450      SignalP-noTM
TRINITY_DN35594_c0_g2::TRINITY_DN35594_c0_g2_i12::g.86::m.&  0.104   1  0.000   1  0.158   1  0.000   0.000 N  0.450      SignalP-noTM
TRINITY_DN35594_c0_g2::TRINITY_DN35594_c0_g2_i12::g.86::m.'  0.105   1  0.000   1  0.120   1  0.000   0.000 N  0.450      SignalP-noTM
TRINITY_DN35594_c0_g2::TRINITY_DN35594_c0_g2_i12::g.86::m.(  0.105   1  0.000   1  0.120   1  0.000   0.000 N  0.450      SignalP-noTM
TRINITY_DN35594_c0_g2::TRINITY_DN35594_c0_g2_i12::g.86::m.)  0.105   1  0.000   1  0.120   1  0.000   0.000 N  0.450      SignalP-noTM
TRINITY_DN35594_c0_g2::TRINITY_DN35594_c0_g2_i12::g.86::m.*  0.104   1  0.000   1  0.158   1  0.000   0.000 N  0.450      SignalP-noTM
TRINITY_DN35594_c0_g2::TRINITY_DN35594_c0_g2_i12::g.86::m.+  0.103   1  0.000   1  0.110   1  0.000   0.000 N  0.450      SignalP-noTM
TRINITY_DN35594_c0_g2::TRINITY_DN35594_c0_g2_i12::g.86::m.,  0.104   1  0.000   1  0.158   1  0.000   0.000 N  0.450      SignalP-noTM
TRINITY_DN35594_c0_g2::TRINITY_DN35594_c0_g2_i12::g.86::m.-  0.104   1  0.000   1  0.161   1  0.000   0.000 N  0.450      SignalP-noTM
TRINITY_DN35594_c0_g2::TRINITY_DN35594_c0_g2_i12::g.86::m..  0.104   1  0.000   1  0.140   1  0.000   0.000 N  0.450      SignalP-noTM
TRINITY_DN35594_c0_g2::TRINITY_DN35594_c0_g2_i12::g.86::m./  0.104   1  0.000   1  0.158   1  0.000   0.000 N  0.450      SignalP-noTM
TRINITY_DN35594_c0_g2::TRINITY_DN35594_c0_g2_i12::g.86::m.0  0.103   1  0.000   1  0.110   1  0.000   0.000 N  0.450      SignalP-noTM
TRINITY_DN35594_c0_g2::TRINITY_DN35594_c0_g2_i12::g.86::m.1  0.105   1  0.000   1  0.140   1  0.000   0.000 N  0.450      SignalP-noTM
TRINITY_DN35594_c0_g2::TRINITY_DN35594_c0_g2_i12::g.86::m.2  0.103   1  0.000   1  0.198   1  0.000   0.000 N  0.450      SignalP-noTM
TRINITY_DN35594_c0_g2::TRINITY_DN35594_c0_g2_i12::g.86::m.3  0.104   1  0.000   1  0.159   1  0.000   0.000 N  0.450      SignalP-noTM
TRINITY_DN35594_c0_g2::TRINITY_DN35594_c0_g2_i12::g.86::m.4  0.106   1  0.000   1  0.139   1  0.000   0.000 N  0.450      SignalP-noTM
TRINITY_DN35594_c0_g2::TRINITY_DN35594_c0_g2_i12::g.86::m.5  0.104   1  0.000   1  0.121   1  0.000   0.000 N  0.450      SignalP-noTM
TRINITY_DN35594_c0_g2::TRINITY_DN35594_c0_g2_i12::g.86::m.6  0.104   1  0.000   1  0.161   1  0.000   0.000 N  0.450      SignalP-noTM
TRINITY_DN35594_c0_g2::TRINITY_DN35594_c0_g2_i12::g.86::m.7  0.104   1  0.000   1  0.130   1  0.000   0.000 N  0.450      SignalP-noTM
TRINITY_DN35594_c0_g2::TRINITY_DN35594_c0_g2_i12::g.86::m.8  0.104   1  0.000   1  0.140   1  0.000   0.000 N  0.450      SignalP-noTM
TRINITY_DN35594_c0_g2::TRINITY_DN35594_c0_g2_i12::g.86::m.9  0.104   1  0.000   1  0.158   1  0.000   0.000 N  0.450      SignalP-noTM
TRINITY_DN35594_c0_g2::TRINITY_DN35594_c0_g2_i12::g.86::m.:  0.106   1  0.000   1  0.129   1  0.000   0.000 N  0.450      SignalP-noTM
TRINITY_DN35594_c0_g2::TRINITY_DN35594_c0_g2_i12::g.86::m.;  0.104   1  0.000   1  0.140   1  0.000   0.000 N  0.450      SignalP-noTM
TRINITY_DN35594_c0_g2::TRINITY_DN35594_c0_g2_i12::g.86::m.<  0.104   1  0.000   1  0.159   1  0.000   0.000 N  0.450      SignalP-noTM
TRINITY_DN35594_c0_g2::TRINITY_DN35594_c0_g2_i12::g.86::m.=  0.104   1  0.000   1  0.138   1  0.000   0.000 N  0.450      SignalP-noTM
TRINITY_DN35594_c0_g2::TRINITY_DN35594_c0_g2_i12::g.86::m.>  0.104   1  0.000   1  0.146   1  0.000   0.000 N  0.450      SignalP-noTM
TRINITY_DN35594_c0_g2::TRINITY_DN35594_c0_g2_i12::g.86::m.?  0.103   1  0.000   1  0.145   1  0.000   0.000 N  0.450      SignalP-noTM
TRINITY_DN35594_c0_g2::TRINITY_DN35594_c0_g2_i12::g.86::m.@  0.104   1  0.000   1  0.121   1  0.000   0.000 N  0.450      SignalP-noTM
TRINITY_DN35594_c0_g2::TRINITY_DN35594_c0_g2_i12::g.86::m.A  0.106   1  0.000   1  0.129   1  0.000   0.000 N  0.450      SignalP-noTM
TRINITY_DN35594_c0_g2::TRINITY_DN35594_c0_g2_i12::g.86::m.B  0.104   1  0.000   1  0.161   1  0.000   0.000 N  0.450      SignalP-noTM
TRINITY_DN35594_c0_g2::TRINITY_DN35594_c0_g2_i12::g.86::m.C  0.104   1  0.000   1  0.140   1  0.000   0.000 N  0.450      SignalP-noTM
TRINITY_DN35594_c0_g2::TRINITY_DN35594_c0_g2_i12::g.86::m.D  0.104   1  0.000   1  0.140   1  0.000   0.000 N  0.450      SignalP-noTM
TRINITY_DN35594_c0_g2::TRINITY_DN35594_c0_g2_i12::g.86::m.E  0.104   1  0.000   1  0.140   1  0.000   0.000 N  0.450      SignalP-noTM
TRINITY_DN35594_c0_g2::TRINITY_DN35594_c0_g2_i12::g.86::m.F  0.105   1  0.000   1  0.120   1  0.000   0.000 N  0.450      SignalP-noTM
TRINITY_DN35594_c0_g2::TRINITY_DN35594_c0_g2_i13::g.87::m.  0.104   1  0.000   1  0.146   1  0.000   0.000 N  0.450      SignalP-noTM
TRINITY_DN35594_c0_g2::TRINITY_DN35594_c0_g2_i13::g.87::m.  0.104   1  0.000   1  0.138   1  0.000   0.000 N  0.450      SignalP-noTM
TRINITY_DN35594_c0_g2::TRINITY_DN35594_c0_g2_i13::g.87::m.  0.104   1  0.000   1  0.161   1  0.000   0.000 N  0.450      SignalP-noTM
TRINITY_DN35594_c0_g2::TRINITY_DN35594_c0_g2_i13::g.87::m.  0.105   1  0.000   1  0.120   1  0.000   0.000 N  0.450      SignalP-noTM
TRINITY_DN35594_c0_g2::TRINITY_DN35594_c0_g2_i13::g.87::m.  0.104   1  0.000   1  0.159   1  0.000   0.000 N  0.450      SignalP-noTM
TRINITY_DN35594_c0_g2::TRINITY_DN35594_c0_g2_i13::g.87::m.  0.104   1  0.000   1  0.140   1  0.000   0.000 N  0.450      SignalP-noTM
TRINITY_DN35594_c0_g2::TRINITY_DN35594_c0_g2_i13::g.87::m.  0.104   1  0.000   1  0.140   1  0.000   0.000 N  0.450      SignalP-noTM
TRINITY_DN35594_c0_g2::TRINITY_DN35594_c0_g2_i13::g.87::m.  0.103   1  0.000   1  0.166   1  0.000   0.000 N  0.450      SignalP-noTM
TRINITY_DN35594_c0_g2::TRINITY_DN35594_c0_g2_i13::g.87::m.  0.103   1  0.000   1  0.145   1  0.000   0.000 N  0.450      SignalP-noTM
                           0.000   1  0.000   1  0.000   1  0.000   0.000 N  0.500      SignalP-TM
TRINITY_DN35594_c0_g2::TRINITY_DN35594_c0_g2_i13::g.87::m.  0.000   1  0.000   1  0.000   1  0.000   0.000 N  0.450      SignalP-noTM
0.129414                   0.000   1  0.000   1  0.000   1  0.000   0.000 N  0.450      SignalP-noTM
TRINITY_DN35594_c0_g2::TRINITY_DN35594_c0_g2_i13::g.87::m.  0.103   1  0.000   1  0.166   1  0.000   0.000 N  0.450      SignalP-noTM
TRINITY_DN35594_c0_g2::TRINITY_DN35594_c0_g2_i13::g.87::m.  0.104   1  0.000   1  0.138   1  0.000   0.000 N  0.450      SignalP-noTM
TRINITY_DN35594_c0_g2::TRINITY_DN35594_c0_g2_i13::g.87::m.  0.104   1  0.000   1  0.131   1  0.000   0.000 N  0.450      SignalP-noTM
TRINITY_DN35594_c0_g2::TRINITY_DN35594_c0_g2_i13::g.87::m.  0.104   1  0.000   1  0.138   1  0.000   0.000 N  0.450      SignalP-noTM
TRINITY_DN35594_c0_g2::TRINITY_DN35594_c0_g2_i13::g.87::m.  0.104   1  0.000   1  0.130   1  0.000   0.000 N  0.450      SignalP-noTM
TRINITY_DN35594_c0_g2::TRINITY_DN35594_c0_g2_i13::g.87::m.  0.104   1  0.000   1  0.140   1  0.000   0.000 N  0.450      SignalP-noTM
TRINITY_DN35594_c0_g2::TRINITY_DN35594_c0_g2_i13::g.87::m.  0.104   1  0.000   1  0.158   1  0.000   0.000 N  0.450      SignalP-noTM
TRINITY_DN35594_c0_g2::TRINITY_DN35594_c0_g2_i13::g.87::m.  0.105   1  0.000   1  0.140   1  0.000   0.000 N  0.450      SignalP-noTM
TRINITY_DN35594_c0_g2::TRINITY_DN35594_c0_g2_i13::g.87::m.  0.105   1  0.000   1  0.120   1  0.000   0.000 N  0.450      SignalP-noTM
TRINITY_DN35594_c0_g2::TRINITY_DN35594_c0_g2_i13::g.87::m.  0.104   1  0.000   1  0.131   1  0.000   0.000 N  0.450      SignalP-noTM
TRINITY_DN35594_c0_g2::TRINITY_DN35594_c0_g2_i13::g.87::m.  0.106   1  0.000   1  0.129   1  0.000   0.000 N  0.450      SignalP-noTM
TRINITY_DN35594_c0_g2::TRINITY_DN35594_c0_g2_i13::g.87::m.  0.104   1  0.000   1  0.138   1  0.000   0.000 N  0.450      SignalP-noTM
TRINITY_DN35594_c0_g2::TRINITY_DN35594_c0_g2_i13::g.87::m.  0.104   1  0.000   1  0.158   1  0.000   0.000 N  0.450      SignalP-noTM
TRINITY_DN35594_c0_g2::TRINITY_DN35594_c0_g2_i13::g.87::m.  0.105   1  0.000   1  0.140   1  0.000   0.000 N  0.450      SignalP-noTM
TRINITY_DN35594_c0_g2::TRINITY_DN35594_c0_g2_i13::g.87::m.  0.103   1  0.000   1  0.198   1  0.000   0.000 N  0.450      SignalP-noTM
TRINITY_DN35594_c0_g2::TRINITY_DN35594_c0_g2_i13::g.87::m.  0.104   1  0.000   1  0.121   1  0.000   0.000 N  0.450      SignalP-noTM
TRINITY_DN35594_c0_g2::TRINITY_DN35594_c0_g2_i13::g.87::m.  0.104   1  0.000   1  0.130   1  0.000   0.000 N  0.450      SignalP-noTM
TRINITY_DN35594_c0_g2::TRINITY_DN35594_c0_g2_i13::g.87::m.  0.104   1  0.000   1  0.161   1  0.000   0.000 N  0.450      SignalP-noTM
TRINITY_DN35594_c0_g2::TRINITY_DN35594_c0_g2_i13::g.87::m.  0.103   1  0.000   1  0.110   1  0.000   0.000 N  0.450      SignalP-noTM
TRINITY_DN35594_c0_g2::TRINITY_DN35594_c0_g2_i13::g.87::m.  0.104   1  0.000   1  0.130   1  0.000   0.000 N  0.450      SignalP-noTM
TRINITY_DN35594_c0_g2::TRINITY_DN35594_c0_g2_i13::g.87::m.  0.104   1  0.000   1  0.140   1  0.000   0.000 N  0.450      SignalP-noTM
TRINITY_DN35594_c0_g2::TRINITY_DN35594_c0_g2_i13::g.87::m.!  0.104   1  0.000   1  0.158   1  0.000   0.000 N  0.450      SignalP-noTM
TRINITY_DN35594_c0_g2::TRINITY_DN35594_c0_g2_i13::g.87::m."  0.104   1  0.000   1  0.140   1  0.000   0.000 N  0.450      SignalP-noTM
TRINITY_DN35594_c0_g2::TRINITY_DN35594_c0_g2_i13::g.87::m.#  0.106   1  0.000   1  0.129   1  0.000   0.000 N  0.450      SignalP-noTM
TRINITY_DN35594_c0_g2::TRINITY_DN35594_c0_g2_i13::g.87::m.$  0.103   1  0.000   1  0.110   1  0.000   0.000 N  0.450      SignalP-noTM
TRINITY_DN35594_c0_g2::TRINITY_DN35594_c0_g2_i13::g.87::m.%  0.104   1  0.000   1  0.138   1  0.000   0.000 N  0.450      SignalP-noTM
TRINITY_DN35594_c0_g2::TRINITY_DN35594_c0_g2_i13::g.87::m.&  0.103   1  0.000   1  0.198   1  0.000   0.000 N  0.450      SignalP-noTM
TRINITY_DN35594_c0_g2::TRINITY_DN35594_c0_g2_i13::g.87::m.'  0.104   1  0.000   1  0.130   1  0.000   0.000 N  0.450      SignalP-noTM
TRINITY_DN35594_c0_g2::TRINITY_DN35594_c0_g2_i13::g.87::m.(  0.103   1  0.000   1  0.145   1  0.000   0.000 N  0.450      SignalP-noTM
TRINITY_DN35594_c0_g2::TRINITY_DN35594_c0_g2_i13::g.87::m.)  0.103   1  0.000   1  0.166   1  0.000   0.000 N  0.450      SignalP-noTM
TRINITY_DN35594_c0_g2::TRINITY_DN35594_c0_g2_i13::g.87::m.*  0.103   1  0.000   1  0.166   1  0.000   0.000 N  0.450      SignalP-noTM
TRINITY_DN35594_c0_g2::TRINITY_DN35594_c0_g2_i13::g.87::m.+  0.104   1  0.000   1  0.131   1  0.000   0.000 N  0.450      SignalP-noTM
TRINITY_DN35594_c0_g2::TRINITY_DN35594_c0_g2_i13::g.87::m.,  0.104   1  0.000   1  0.121   1  0.000   0.000 N  0.450      SignalP-noTM
TRINITY_DN35594_c0_g2::TRINITY_DN35594_c0_g2_i13::g.87::m.-  0.103   1  0.000   1  0.166   1  0.000   0.000 N  0.450      SignalP-noTM
TRINITY_DN35594_c0_g2::TRINITY_DN35594_c0_g2_i13::g.87::m..  0.105   1  0.000   1  0.120   1  0.000   0.000 N  0.450      SignalP-noTM
TRINITY_DN35594_c0_g2::TRINITY_DN35594_c0_g2_i13::g.87::m./  0.104   1  0.000   1  0.140   1  0.000   0.000 N  0.450      SignalP-noTM
TRINITY_DN35594_c0_g2::TRINITY_DN35594_c0_g2_i13::g.87::m.0  0.106   1  0.000   1  0.129   1  0.000   0.000 N  0.450      SignalP-noTM
TRINITY_DN35594_c0_g2::TRINITY_DN35594_c0_g2_i13::g.87::m.1  0.105   1  0.000   1  0.140   1  0.000   0.000 N  0.450      SignalP-noTM
TRINITY_DN35594_c0_g2::TRINITY_DN35594_c0_g2_i13::g.87::m.2  0.105   1  0.000   1  0.120   1  0.000   0.000 N  0.450      SignalP-noTM
TRINITY_DN35594_c0_g2::TRINITY_DN35594_c0_g2_i13::g.87::m.3  0.104   1  0.000   1  0.146   1  0.000   0.000 N  0.450      SignalP-noTM
TRINITY_DN35594_c0_g2::TRINITY_DN35594_c0_g2_i13::g.87::m.4  0.102   1  0.000   1  0.120   1  0.000   0.000 N  0.450      SignalP-noTM
TRINITY_DN35594_c0_g2::TRINITY_DN35594_c0_g2_i13::g.87::m.5  0.105   1  0.000   1  0.140   1  0.000   0.000 N  0.450      SignalP-noTM
TRINITY_DN35594_c0_g2::TRINITY_DN35594_c0_g2_i13::g.87::m.6  0.104   1  0.000   1  0.158   1  0.000   0.000 N  0.450      SignalP-noTM
TRINITY_DN35594_c0_g2::TRINITY_DN35594_c0_g2_i13::g.87::m.7  0.104   1  0.000   1  0.146   1  0.000   0.000 N  0.450      SignalP-noTM
TRINITY_DN35594_c0_g2::TRINITY_DN35594_c0_g2_i13::g.87::m.8  0.104   1  0.000   1  0.130   1  0.000   0.000 N  0.450      SignalP-noTM
TRINITY_DN35594_c0_g2::TRINITY_DN35594_c0_g2_i13::g.87::m.9  0.104   1  0.000   1  0.140   1  0.000   0.000 N  0.450      SignalP-noTM
TRINITY_DN35594_c0_g2::TRINITY_DN35594_c0_g2_i13::g.87::m.:  0.104   1  0.000   1  0.158   1  0.000   0.000 N  0.450      SignalP-noTM
TRINITY_DN35594_c0_g2::TRINITY_DN35594_c0_g2_i13::g.87::m.;  0.105   1  0.000   1  0.140   1  0.000   0.000 N  0.450      SignalP-noTM
TRINITY_DN35594_c0_g2::TRINITY_DN35594_c0_g2_i13::g.87::m.<  0.104   1  0.000   1  0.146   1  0.000   0.000 N  0.450      SignalP-noTM
TRINITY_DN35594_c0_g2::TRINITY_DN35594_c0_g2_i13::g.87::m.=  0.104   1  0.000   1  0.146   1  0.000   0.000 N  0.450      SignalP-noTM
TRINITY_DN35594_c0_g2::TRINITY_DN35594_c0_g2_i13::g.87::m.>  0.104   1  0.000   1  0.138   1  0.000   0.000 N  0.450      SignalP-noTM
TRINITY_DN35594_c0_g2::TRINITY_DN35594_c0_g2_i13::g.87::m.?  0.104   1  0.000   1  0.130   1  0.000   0.000 N  0.450      SignalP-noTM
TRINITY_DN35594_c0_g2::TRINITY_DN35594_c0_g2_i13::g.87::m.@  0.104   1  0.000   1  0.121   1  0.000   0.000 N  0.450      SignalP-noTM
TRINITY_DN35594_c0_g2::TRINITY_DN35594_c0_g2_i13::g.87::m.A  0.104   1  0.000   1  0.130   1  0.000   0.000 N  0.450      SignalP-noTM
TRINITY_DN35594_c0_g2::TRINITY_DN35594_c0_g2_i13::g.87::m.B  0.103   1  0.000   1  0.198   1  0.000   0.000 N  0.450      SignalP-noTM
TRINITY_DN35594_c0_g2::TRINITY_DN35594_c0_g2_i13::g.87::m.C  0.104   1  0.000   1  0.121   1  0.000   0.000 N  0.450      SignalP-noTM
TRINITY_DN35594_c0_g2::TRINITY_DN35594_c0_g2_i13::g.87::m.D  0.103   1  0.000   1  0.198   1  0.000   0.000 N  0.450      SignalP-noTM
TRINITY_DN35594_c0_g2::TRINITY_DN35594_c0_g2_i13::g.87::m.E  0.104   1  0.000   1  0.140   1  0.000   0.000 N  0.450      SignalP-noTM
TRINITY_DN35594_c0_g2::TRINITY_DN35594_c0_g2_i13::g.87::m.F  0.105   1  0.000   1  0.120   1  0.000   0.000 N  0.450      SignalP-noTM
TRINITY_DN35594_c0_g2::TRINITY_DN35594_c0_g2_i14::g.88::m.  0.104   1  0.000   1  0.121   1  0.000   0.000 N  0.450      SignalP-noTM
TRINITY_DN35594_c0_g2::TRINITY_DN35594_c0_g2_i14::g.88::m.  0.105   1  0.000   1  0.140   1  0.000   0.000 N  0.450      SignalP-noTM
TRINITY_DN35594_c0_g2::TRINITY_DN35594_c0_g2_i14::g.88::m.  0.103   1  0.000   1  0.198   1  0.000   0.000 N  0.450      SignalP-noTM
TRINITY_DN35594_c0_g2::TRINITY_DN35594_c0_g2_i14::g.88::m.  0.104   1  0.000   1  0.158   1  0.000   0.000 N  0.450      SignalP-noTM
TRINITY_DN35594_c0_g2::TRINITY_DN35594_c0_g2_i14::g.88::m.  0.104   1  0.000   1  0.140   1  0.000   0.000 N  0.450      SignalP-noTM
TRINITY_DN35594_c0_g2::TRINITY_DN35594_c0_g2_i14::g.88::m.  0.103   1  0.000   1  0.166   1  0.000   0.000 N  0.450      SignalP-noTM
TRINITY_DN35594_c0_g2::TRINITY_DN35594_c0_g2_i14::g.88::m.  0.104   1  0.000   1  0.159   1  0.000   0.000 N  0.450      SignalP-noTM
TRINITY_DN35594_c0_g2::TRINITY_DN35594_c0_g2_i14::g.88::m.  0.103   1  0.000   1  0.166   1  0.000   0.000 N  0.450      SignalP-noTM
TRINITY_DN35594_c0_g2::TRINITY_DN35594_c0_g2_i14::g.88::m.  0.103   1  0.000   1  0.145   1  0.000   0.000 N  0.450      SignalP-noTM
                           0.000   1  0.000   1  0.000   1  0.000   0.000 N  0.500      SignalP-TM
TRINITY_DN35594_c0_g2::TRINITY_DN35594_c0_g2_i14::g.88::m.  0.000   1  0.000   1  0.000   1  0.000   0.000 N  0.450      SignalP-noTM
0.197933                   0.000   1  0.000   1  0.000   1  0.000   0.000 N  0.450      SignalP-noTM
TRINITY_DN35594_c0_g2::TRINITY_DN35594_c0_g2_i14::g.88::m.  0.102   1  0.000   1  0.120   1  0.000   0.000 N  0.450      SignalP-noTM
TRINITY_DN35594_c0_g2::TRINITY_DN35594_c0_g2_i14::g.88::m.  0.104   1  0.000   1  0.138   1  0.000   0.000 N  0.450      SignalP-noTM
TRINITY_DN35594_c0_g2::TRINITY_DN35594_c0_g2_i14::g.88::m.  0.102   1  0.000   1  0.120   1  0.000   0.000 N  0.450      SignalP-noTM
TRINITY_DN35594_c0_g2::TRINITY_DN35594_c0_g2_i14::g.88::m.  0.106   1  0.000   1  0.139   1  0.000   0.000 N  0.450      SignalP-noTM
TRINITY_DN35594_c0_g2::TRINITY_DN35594_c0_g2_i14::g.88::m.  0.106   1  0.000   1  0.129   1  0.000   0.000 N  0.450      SignalP-noTM
TRINITY_DN35594_c0_g2::TRINITY_DN35594_c0_g2_i14::g.88::m.  0.104   1  0.000   1  0.121   1  0.000   0.000 N  0.450      SignalP-noTM
TRINITY_DN35594_c0_g2::TRINITY_DN35594_c0_g2_i14::g.88::m.  0.102   1  0.000   1  0.120   1  0.000   0.000 N  0.450      SignalP-noTM
TRINITY_DN35594_c0_g2::TRINITY_DN35594_c0_g2_i14::g.88::m.  0.105   1  0.000   1  0.120   1  0.000   0.000 N  0.450      SignalP-noTM
TRINITY_DN35594_c0_g2::TRINITY_DN35594_c0_g2_i14::g.88::m.  0.104   1  0.000   1  0.130   1  0.000   0.000 N  0.450      SignalP-noTM
TRINITY_DN35594_c0_g2::TRINITY_DN35594_c0_g2_i14::g.88::m.  0.104   1  0.000   1  0.159   1  0.000   0.000 N  0.450      SignalP-noTM
TRINITY_DN35594_c0_g2::TRINITY_DN35594_c0_g2_i14::g.88::m.  0.104   1  0.000   1  0.140   1  0.000   0.000 N  0.450      SignalP-noTM
TRINITY_DN35594_c0_g2::TRINITY_DN35594_c0_g2_i14::g.88::m.  0.103   1  0.000   1  0.145   1  0.000   0.000 N  0.450      SignalP-noTM
TRINITY_DN35594_c0_g2::TRINITY_DN35594_c0_g2_i14::g.88::m.  0.104   1  0.000   1  0.140   1  0.000   0.000 N  0.450      SignalP-noTM
TRINITY_DN35594_c0_g2::TRINITY_DN35594_c0_g2_i14::g.88::m.  0.103   1  0.000   1  0.166   1  0.000   0.000 N  0.450      SignalP-noTM
TRINITY_DN35594_c0_g2::TRINITY_DN35594_c0_g2_i14::g.88::m.  0.106   1  0.000   1  0.139   1  0.000   0.000 N  0.450      SignalP-noTM
TRINITY_DN35594_c0_g2::TRINITY_DN35594_c0_g2_i14::g.88::m.  0.102   1  0.000   1  0.120   1  0.000   0.000 N  0.450      SignalP-noTM
TRINITY_DN35594_c0_g2::TRINITY_DN35594_c0_g2_i14::g.88::m.  0.104   1  0.000   1  0.159   1  0.000   0.000 N  0.450      SignalP-noTM
TRINITY_DN35594_c0_g2::TRINITY_DN35594_c0_g2_i14::g.88::m.  0.104   1  0.000   1  0.159   1  0.000   0.000 N  0.450      SignalP-noTM
TRINITY_DN35594_c0_g2::TRINITY_DN35594_c0_g2_i14::g.88::m.  0.103   1  0.000   1  0.110   1  0.000   0.000 N  0.450      SignalP-noTM
TRINITY_DN35594_c0_g2::TRINITY_DN35594_c0_g2_i14::g.88::m.  0.104   1  0.000   1  0.161   1  0.000   0.000 N  0.450      SignalP-noTM
TRINITY_DN35594_c0_g2::TRINITY_DN35594_c0_g2_i14::g.88::m.  0.104   1  0.000   1  0.140   1  0.000   0.000 N  0.450      SignalP-noTM
TRINITY_DN35594_c0_g2::TRINITY_DN35594_c0_g2_i14::g.88::m.!  0.103   1  0.000   1  0.145   1  0.000   0.000 N  0.450      SignalP-noTM
TRINITY_DN35594_c0_g2::TRINITY_DN35594_c0_g2_i14::g.88::m."  0.104   1  0.000   1  0.130   1  0.000   0.000 N  0.450      SignalP-noTM
TRINITY_DN35594_c0_g2::TRINITY_DN35594_c0_g2_i14::g.88::m.#  0.104   1  0.000   1  0.159   1  0.000   0.000 N  0.450      SignalP-noTM
TRINITY_DN35594_c0_g2::TRINITY_DN35594_c0_g2_i14::g.88::m.$  0.104   1  0.000   1  0.121   1  0.000   0.000 N  0.450      SignalP-noTM
TRINITY_DN35594_c0_g2::TRINITY_DN35594_c0_g2_i14::g.88::m.%  0.104   1  0.000   1  0.161   1  0.000   0.000 N  0.450      SignalP-noTM
TRINITY_DN35594_c0_g2::TRINITY_DN35594_c0_g2_i14::g.88::m.&  0.106   1  0.000   1  0.129   1  0.000   0.000 N  0.450      SignalP-noTM
TRINITY_DN35594_c0_g2::TRINITY_DN35594_c0_g2_i14::g.88::m.'  0.104   1  0.000   1  0.121   1  0.000   0.000 N  0.450      SignalP-noTM
TRINITY_DN35594_c0_g2::TRINITY_DN35594_c0_g2_i14::g.88::m.(  0.104   1  0.000   1  0.140   1  0.000   0.000 N  0.450      SignalP-noTM
TRINITY_DN35594_c0_g2::TRINITY_DN35594_c0_g2_i14::g.88::m.)  0.105   1  0.000   1  0.120   1  0.000   0.000 N  0.450      SignalP-noTM
TRINITY_DN35594_c0_g2::TRINITY_DN35594_c0_g2_i14::g.88::m.*  0.106   1  0.000   1  0.129   1  0.000   0.000 N  0.450      SignalP-noTM
TRINITY_DN35594_c0_g2::TRINITY_DN35594_c0_g2_i14::g.88::m.+  0.104   1  0.000   1  0.140   1  0.000   0.000 N  0.450      SignalP-noTM
TRINITY_DN35594_c0_g2::TRINITY_DN35594_c0_g2_i14::g.88::m.,  0.105   1  0.000   1  0.120   1  0.000   0.000 N  0.450      SignalP-noTM
TRINITY_DN35594_c0_g2::TRINITY_DN35594_c0_g2_i14::g.88::m.-  0.104   1  0.000   1  0.138   1  0.000   0.000 N  0.450      SignalP-noTM
TRINITY_DN35594_c0_g2::TRINITY_DN35594_c0_g2_i14::g.88::m..  0.104   1  0.000   1  0.161   1  0.000   0.000 N  0.450      SignalP-noTM
TRINITY_DN35594_c0_g2::TRINITY_DN35594_c0_g2_i14::g.88::m./  0.106   1  0.000   1  0.129   1  0.000   0.000 N  0.450      SignalP-noTM
TRINITY_DN35594_c0_g2::TRINITY_DN35594_c0_g2_i14::g.88::m.0  0.105   1  0.000   1  0.140   1  0.000   0.000 N  0.450      SignalP-noTM
TRINITY_DN35594_c0_g2::TRINITY_DN35594_c0_g2_i14::g.88::m.1  0.104   1  0.000   1  0.131   1  0.000   0.000 N  0.450      SignalP-noTM
TRINITY_DN35594_c0_g2::TRINITY_DN35594_c0_g2_i14::g.88::m.2  0.103   1  0.000   1  0.110   1  0.000   0.000 N  0.450      SignalP-noTM
TRINITY_DN35594_c0_g2::TRINITY_DN35594_c0_g2_i14::g.88::m.3  0.104   1  0.000   1  0.121   1  0.000   0.000 N  0.450      SignalP-noTM
TRINITY_DN35594_c0_g2::TRINITY_DN35594_c0_g2_i14::g.88::m.4  0.104   1  0.000   1  0.161   1  0.000   0.000 N  0.450      SignalP-noTM
TRINITY_DN35594_c0_g2::TRINITY_DN35594_c0_g2_i14::g.88::m.5  0.104   1  0.000   1  0.158   1  0.000   0.000 N  0.450      SignalP-noTM
TRINITY_DN35594_c0_g2::TRINITY_DN35594_c0_g2_i14::g.88::m.6  0.103   1  0.000   1  0.110   1  0.000   0.000 N  0.450      SignalP-noTM
TRINITY_DN35594_c0_g2::TRINITY_DN35594_c0_g2_i14::g.88::m.7  0.103   1  0.000   1  0.145   1  0.000   0.000 N  0.450      SignalP-noTM
TRINITY_DN35594_c0_g2::TRINITY_DN35594_c0_g2_i14::g.88::m.8  0.104   1  0.000   1  0.140   1  0.000   0.000 N  0.450      SignalP-noTM
TRINITY_DN35594_c0_g2::TRINITY_DN35594_c0_g2_i14::g.88::m.9  0.104   1  0.000   1  0.131   1  0.000   0.000 N  0.450      SignalP-noTM
TRINITY_DN35594_c0_g2::TRINITY_DN35594_c0_g2_i14::g.88::m.:  0.103   1  0.000   1  0.166   1  0.000   0.000 N  0.450      SignalP-noTM
TRINITY_DN35594_c0_g2::TRINITY_DN35594_c0_g2_i14::g.88::m.;  0.106   1  0.000   1  0.129   1  0.000   0.000 N  0.450      SignalP-noTM
TRINITY_DN35594_c0_g2::TRINITY_DN35594_c0_g2_i14::g.88::m.<  0.103   1  0.000   1  0.110   1  0.000   0.000 N  0.450      SignalP-noTM
TRINITY_DN35594_c0_g2::TRINITY_DN35594_c0_g2_i14::g.88::m.=  0.105   1  0.000   1  0.120   1  0.000   0.000 N  0.450      SignalP-noTM
TRINITY_DN35594_c0_g2::TRINITY_DN35594_c0_g2_i14::g.88::m.>  0.103   1  0.000   1  0.110   1  0.000   0.000 N  0.450      SignalP-noTM
TRINITY_DN35594_c0_g2::TRINITY_DN35594_c0_g2_i14::g.88::m.?  0.106   1  0.000   1  0.129   1  0.000   0.000 N  0.450      SignalP-noTM
TRINITY_DN35594_c0_g2::TRINITY_DN35594_c0_g2_i14::g.88::m.@  0.104   1  0.000   1  0.161   1  0.000   0.000 N  0.450      SignalP-noTM
TRINITY_DN35594_c0_g2::TRINITY_DN35594_c0_g2_i14::g.88::m.A  0.102   1  0.000   1  0.120   1  0.000   0.000 N  0.450      SignalP-noTM
TRINITY_DN35594_c0_g2::TRINITY_DN35594_c0_g2_i14::g.88::m.B  0.106   1  0.000   1  0.129   1  0.000   0.000 N  0.450      SignalP-noTM
TRINITY_DN35594_c0_g2::TRINITY_DN35594_c0_g2_i14::g.88::m.C  0.104   1  0.000   1  0.140   1  0.000   0.000 N  0.450      SignalP-noTM
TRINITY_DN35594_c0_g2::TRINITY_DN35594_c0_g2_i14::g.88::m.D  0.103   1  0.000   1  0.145   1  0.000   0.000 N  0.450      SignalP-noTM
TRINITY_DN35594_c0_g2::TRINITY_DN35594_c0_g2_i14::g.88::m.E  0.106   1  0.000   1  0.129   1  0.000   0.000 N  0.450      SignalP-noTM
TRINITY_DN35594_c0_g2::TRINITY_DN35594_c0_g2_i14::g.88::m.F  0.104   1  0.000   1  0.140   1  0.000   0.000 N  0.450      SignalP-noTM
TRINITY_DN35594_c0_g2::TRINITY_DN35594_c0_g2_i15::g.89::m.  0.103   1  0.000   1  0.198   1  0.000   0.000 N  0.450      SignalP-noTM
TRINITY_DN35594_c0_g2::TRINITY_DN35594_c0_g2_i15::g.89::m.  0.103   1  0.000   1  0.198   1  0.000   0.000 N  0.450      SignalP-noTM
TRINITY_DN35594_c0_g2::TRINITY_DN35594_c0_g2_i15::g.89::m.  0.104   1  0.000   1  0.161   1  0.000   0.000 N  0.450      SignalP-noTM
TRINITY_DN35594_c0_g2::TRINITY_DN35594_c0_g2_i15::g.89::m.  0.104   1  0.000   1  0.159   1  0.000   0.000 N  0.450      SignalP-noTM
TRINITY_DN35594_c0_g2::TRINITY_DN35594_c0_g2_i15::g.89::m.  0.103   1  0.000   1  0.198   1  0.000   0.000 N  0.450      SignalP-noTM
TRINITY_DN35594_c0_g2::TRINITY_DN35594_c0_g2_i15::g.89::m.  0.104   1  0.000   1  0.121   1  0.000   0.000 N  0.450      SignalP-noTM
TRINITY_DN35594_c0_g2::TRINITY_DN35594_c0_g2_i15::g.89::m.  0.104   1  0.000   1  0.131   1  0.000   0.000 N  0.450      SignalP-noTM
TRINITY_DN35594_c0_g2::TRINITY_DN35594_c0_g2_i15::g.89::m.  0.104   1  0.000   1  0.121   1  0.000   0.000 N  0.450      SignalP-noTM
TRINITY_DN35594_c0_g2::TRINITY_DN35594_c0_g2_i15::g.89::m.  0.103   1  0.000   1  0.110   1  0.000   0.000 N  0.450      SignalP-noTM
                           0.000   1  0.000   1  0.000   1  0.000   0.000 N  0.500      SignalP-TM
TRINITY_DN35594_c0_g2::TRINITY_DN35594_c0_g2_i15::g.89::m.  0.000   1  0.000   1  0.000   1  0.000   0.000 N  0.450      SignalP-noTM
0.120431                   0.000   1  0.000   1  0.000   1  0.000   0.000 N  0.450      SignalP-noTM
TRINITY_DN35594_c0_g2::TRINITY_DN35594_c0_g2_i15::g.89::m.  0.104   1  0.000   1  0.158   1  0.000   0.000 N  0.450      SignalP-noTM
TRINITY_DN35594_c0_g2::TRINITY_DN35594_c0_g2_i15::g.89::m.  0.104   1  0.000   1  0.140   1  0.000   0.000 N  0.450      SignalP-noTM
TRINITY_DN35594_c0_g2::TRINITY_DN35594_c0_g2_i15::g.89::m.  0.103   1  0.000   1  0.198   1  0.000   0.000 N  0.450      SignalP-noTM
TRINITY_DN35594_c0_g2::TRINITY_DN35594_c0_g2_i15::g.89::m.  0.103   1  0.000   1  0.110   1  0.000   0.000 N  0.450      SignalP-noTM
TRINITY_DN35594_c0_g2::TRINITY_DN35594_c0_g2_i15::g.89::m.  0.106   1  0.000   1  0.139   1  0.000   0.000 N  0.450      SignalP-noTM
TRINITY_DN35594_c0_g2::TRINITY_DN35594_c0_g2_i15::g.89::m.  0.105   1  0.000   1  0.120   1  0.000   0.000 N  0.450      SignalP-noTM
TRINITY_DN35594_c0_g2::TRINITY_DN35594_c0_g2_i15::g.89::m.  0.103   1  0.000   1  0.145   1  0.000   0.000 N  0.450      SignalP-noTM
TRINITY_DN35594_c0_g2::TRINITY_DN35594_c0_g2_i15::g.89::m.  0.104   1  0.000   1  0.158   1  0.000   0.000 N  0.450      SignalP-noTM
TRINITY_DN35594_c0_g2::TRINITY_DN35594_c0_g2_i15::g.89::m.  0.102   1  0.000   1  0.120   1  0.000   0.000 N  0.450      SignalP-noTM
TRINITY_DN35594_c0_g2::TRINITY_DN35594_c0_g2_i15::g.89::m.  0.103   1  0.000   1  0.198   1  0.000   0.000 N  0.450      SignalP-noTM
TRINITY_DN35594_c0_g2::TRINITY_DN35594_c0_g2_i15::g.89::m.  0.104   1  0.000   1  0.138   1  0.000   0.000 N  0.450      SignalP-noTM
TRINITY_DN35594_c0_g2::TRINITY_DN35594_c0_g2_i15::g.89::m.  0.104   1  0.000   1  0.140   1  0.000   0.000 N  0.450      SignalP-noTM
TRINITY_DN35594_c0_g2::TRINITY_DN35594_c0_g2_i15::g.89::m.  0.104   1  0.000   1  0.130   1  0.000   0.000 N  0.450      SignalP-noTM
TRINITY_DN35594_c0_g2::TRINITY_DN35594_c0_g2_i15::g.89::m.  0.104   1  0.000   1  0.138   1  0.000   0.000 N  0.450      SignalP-noTM
TRINITY_DN35594_c0_g2::TRINITY_DN35594_c0_g2_i15::g.89::m.  0.104   1  0.000   1  0.146   1  0.000   0.000 N  0.450      SignalP-noTM
TRINITY_DN35594_c0_g2::TRINITY_DN35594_c0_g2_i15::g.89::m.  0.103   1  0.000   1  0.198   1  0.000   0.000 N  0.450      SignalP-noTM
TRINITY_DN35594_c0_g2::TRINITY_DN35594_c0_g2_i15::g.89::m.  0.103   1  0.000   1  0.166   1  0.000   0.000 N  0.450      SignalP-noTM
TRINITY_DN35594_c0_g2::TRINITY_DN35594_c0_g2_i15::g.89::m.  0.104   1  0.000   1  0.158   1  0.000   0.000 N  0.450      SignalP-noTM
TRINITY_DN35594_c0_g2::TRINITY_DN35594_c0_g2_i15::g.89::m.  0.104   1  0.000   1  0.159   1  0.000   0.000 N  0.450      SignalP-noTM
TRINITY_DN35594_c0_g2::TRINITY_DN35594_c0_g2_i15::g.89::m.  0.104   1  0.000   1  0.130   1  0.000   0.000 N  0.450      SignalP-noTM
TRINITY_DN35594_c0_g2::TRINITY_DN35594_c0_g2_i15::g.89::m.  0.105   1  0.000   1  0.120   1  0.000   0.000 N  0.450      SignalP-noTM
TRINITY_DN35594_c0_g2::TRINITY_DN35594_c0_g2_i15::g.89::m.!  0.102   1  0.000   1  0.120   1  0.000   0.000 N  0.450      SignalP-noTM
TRINITY_DN35594_c0_g2::TRINITY_DN35594_c0_g2_i15::g.89::m."  0.103   1  0.000   1  0.198   1  0.000   0.000 N  0.450      SignalP-noTM
TRINITY_DN35594_c0_g2::TRINITY_DN35594_c0_g2_i15::g.89::m.#  0.106   1  0.000   1  0.139   1  0.000   0.000 N  0.450      SignalP-noTM
TRINITY_DN35594_c0_g2::TRINITY_DN35594_c0_g2_i15::g.89::m.$  0.106   1  0.000   1  0.129   1  0.000   0.000 N  0.450      SignalP-noTM
TRINITY_DN35594_c0_g2::TRINITY_DN35594_c0_g2_i15::g.89::m.%  0.104   1  0.000   1  0.138   1  0.000   0.000 N  0.450      SignalP-noTM
TRINITY_DN35594_c0_g2::TRINITY_DN35594_c0_g2_i15::g.89::m.&  0.102   1  0.000   1  0.120   1  0.000   0.000 N  0.450      SignalP-noTM
TRINITY_DN35594_c0_g2::TRINITY_DN35594_c0_g2_i15::g.89::m.'  0.104   1  0.000   1  0.131   1  0.000   0.000 N  0.450      SignalP-noTM
TRINITY_DN35594_c0_g2::TRINITY_DN35594_c0_g2_i15::g.89::m.(  0.104   1  0.000   1  0.159   1  0.000   0.000 N  0.450      SignalP-noTM
TRINITY_DN35594_c0_g2::TRINITY_DN35594_c0_g2_i15::g.89::m.)  0.103   1  0.000   1  0.110   1  0.000   0.000 N  0.450      SignalP-noTM
TRINITY_DN35594_c0_g2::TRINITY_DN35594_c0_g2_i15::g.89::m.*  0.103   1  0.000   1  0.145   1  0.000   0.000 N  0.450      SignalP-noTM
TRINITY_DN35594_c0_g2::TRINITY_DN35594_c0_g2_i15::g.89::m.+  0.104   1  0.000   1  0.158   1  0.000   0.000 N  0.450      SignalP-noTM
TRINITY_DN35594_c0_g2::TRINITY_DN35594_c0_g2_i15::g.89::m.,  0.102   1  0.000   1  0.120   1  0.000   0.000 N  0.450      SignalP-noTM
TRINITY_DN35594_c0_g2::TRINITY_DN35594_c0_g2_i15::g.89::m.-  0.106   1  0.000   1  0.139   1  0.000   0.000 N  0.450      SignalP-noTM
TRINITY_DN35594_c0_g2::TRINITY_DN35594_c0_g2_i15::g.89::m..  0.103   1  0.000   1  0.198   1  0.000   0.000 N  0.450      SignalP-noTM
TRINITY_DN35594_c0_g2::TRINITY_DN35594_c0_g2_i15::g.89::m./  0.104   1  0.000   1  0.140   1  0.000   0.000 N  0.450      SignalP-noTM
TRINITY_DN35594_c0_g2::TRINITY_DN35594_c0_g2_i15::g.89::m.0  0.103   1  0.000   1  0.145   1  0.000   0.000 N  0.450      SignalP-noTM
TRINITY_DN35594_c0_g2::TRINITY_DN35594_c0_g2_i15::g.89::m.1  0.103   1  0.000   1  0.145   1  0.000   0.000 N  0.450      SignalP-noTM
TRINITY_DN35594_c0_g2::TRINITY_DN35594_c0_g2_i15::g.89::m.2  0.104   1  0.000   1  0.140   1  0.000   0.000 N  0.450      SignalP-noTM
TRINITY_DN35594_c0_g2::TRINITY_DN35594_c0_g2_i15::g.89::m.3  0.104   1  0.000   1  0.158   1  0.000   0.000 N  0.450      SignalP-noTM
TRINITY_DN35594_c0_g2::TRINITY_DN35594_c0_g2_i15::g.89::m.4  0.104   1  0.000   1  0.161   1  0.000   0.000 N  0.450      SignalP-noTM
TRINITY_DN35594_c0_g2::TRINITY_DN35594_c0_g2_i15::g.89::m.5  0.103   1  0.000   1  0.198   1  0.000   0.000 N  0.450      SignalP-noTM
TRINITY_DN35594_c0_g2::TRINITY_DN35594_c0_g2_i15::g.89::m.6  0.104   1  0.000   1  0.161   1  0.000   0.000 N  0.450      SignalP-noTM
TRINITY_DN35594_c0_g2::TRINITY_DN35594_c0_g2_i15::g.89::m.7  0.103   1  0.000   1  0.145   1  0.000   0.000 N  0.450      SignalP-noTM
TRINITY_DN35594_c0_g2::TRINITY_DN35594_c0_g2_i15::g.89::m.8  0.104   1  0.000   1  0.158   1  0.000   0.000 N  0.450      SignalP-noTM
TRINITY_DN35594_c0_g2::TRINITY_DN35594_c0_g2_i15::g.89::m.9  0.104   1  0.000   1  0.138   1  0.000   0.000 N  0.450      SignalP-noTM
TRINITY_DN35594_c0_g2::TRINITY_DN35594_c0_g2_i15::g.89::m.:  0.103   1  0.000   1  0.198   1  0.000   0.000 N  0.450      SignalP-noTM
TRINITY_DN35594_c0_g2::TRINITY_DN35594_c0_g2_i15::g.89::m.;  0.106   1  0.000   1  0.139   1  0.000   0.000 N  0.450      SignalP-noTM
TRINITY_DN35594_c0_g2::TRINITY_DN35594_c0_g2_i15::g.89::m.<  0.106   1  0.000   1  0.129   1  0.000   0.000 N  0.450      SignalP-noTM
TRINITY_DN35594_c0_g2::TRINITY_DN35594_c0_g2_i15::g.89::m.=  0.105   1  0.000   1  0.140   1  0.000   0.000 N  0.450      SignalP-noTM
TRINITY_DN35594_c0_g2::TRINITY_DN35594_c0_g2_i15::g.89::m.>  0.103   1  0.000   1  0.166   1  0.000   0.000 N  0.450      SignalP-noTM
TRINITY_DN35594_c0_g2::TRINITY_DN35594_c0_g2_i15::g.89::m.?  0.103   1  0.000   1  0.145   1  0.000   0.000 N  0.450      SignalP-noTM
TRINITY_DN35594_c0_g2::TRINITY_DN35594_c0_g2_i15::g.89::m.@  0.104   1  0.000   1  0.159   1  0.000   0.000 N  0.450      SignalP-noTM
TRINITY_DN35594_c0_g2::TRINITY_DN35594_c0_g2_i15::g.89::m.A  0.103   1  0.000   1  0.198   1  0.000   0.000 N  0.450      SignalP-noTM
TRINITY_DN35594_c0_g2::TRINITY_DN35594_c0_g2_i15::g.89::m.B  0.106   1  0.000   1  0.129   1  0.000   0.000 N  0.450      SignalP-noTM
TRINITY_DN35594_c0_g2::TRINITY_DN35594_c0_g2_i15::g.89::m.C  0.104   1  0.000   1  0.130   1  0.000   0.000 N  0.450      SignalP-noTM
TRINITY_DN35594_c0_g2::TRINITY_DN35594_c0_g2_i15::g.89::m.D  0.104   1  0.000   1  0.140   1  0.000   0.000 N  0.450      SignalP-noTM
TRINITY_DN35594_c0_g2::TRINITY_DN35594_c0_g2_i15::g.89::m.E  0.104   1  0.000   1  0.131   1  0.000   0.000 N  0.450      SignalP-noTM
TRINITY_DN35594_c0_g2::TRINITY_DN35594_c0_g2_i15::g.89::m.F  0.104   1  0.000   1  0.158   1  0.000   0.000 N  0.450      SignalP-noTM
TRINITY_DN35594_c0_g2::TRINITY_DN35594_c0_g2_i17::g.90::m.  0.105   1  0.000   1  0.120   1  0.000   0.000 N  0.450      SignalP-noTM
TRINITY_DN35594_c0_g2::TRINITY_DN35594_c0_g2_i17::g.90::m.  0.104   1  0.000   1  0.140   1  0.000   0.000 N  0.450      SignalP-noTM
TRINITY_DN35594_c0_g2::TRINITY_DN35594_c0_g2_i17::g.90::m.  0.104   1  0.000   1  0.161   1  0.000   0.000 N  0.450      SignalP-noTM
TRINITY_DN35594_c0_g2::TRINITY_DN35594_c0_g2_i17::g.90::m.  0.104   1  0.000   1  0.121   1  0.000   0.000 N  0.450      SignalP-noTM
TRINITY_DN35594_c0_g2::TRINITY_DN35594_c0_g2_i17::g.90::m.  0.104   1  0.000   1  0.161   1  0.000   0.000 N  0.450      SignalP-noTM
TRINITY_DN35594_c0_g2::TRINITY_DN35594_c0_g2_i17::g.90::m.  0.102   1  0.000   1  0.120   1  0.000   0.000 N  0.450      SignalP-noTM
TRINITY_DN35594_c0_g2::TRINITY_DN35594_c0_g2_i17::g.90::m.  0.104   1  0.000   1  0.138   1  0.000   0.000 N  0.450      SignalP-noTM
TRINITY_DN35594_c0_g2::TRINITY_DN35594_c0_g2_i17::g.90::m.  0.104   1  0.000   1  0.158   1  0.000   0.000 N  0.450      SignalP-noTM
TRINITY_DN35594_c0_g2::TRINITY_DN35594_c0_g2_i17::g.90::m.  0.104   1  0.000   1  0.121   1  0.000   0.000 N  0.450      SignalP-noTM
                           0.000   1  0.000   1  0.000   1  0.000   0.000 N  0.500      SignalP-TM
TRINITY_DN35594_c0_g2::TRINITY_DN35594_c0_g2_i17::g.90::m.  0.000   1  0.000   1  0.000   1  0.000   0.000 N  0.450      SignalP-noTM
0.120666                   0.000   1  0.000   1  0.000   1  0.000   0.000 N  0.450      SignalP-noTM
TRINITY_DN35594_c0_g2::TRINITY_DN35594_c0_g2_i17::g.90::m.  0.104   1  0.000   1  0.121   1  0.000   0.000 N  0.450      SignalP-noTM
TRINITY_DN35594_c0_g2::TRINITY_DN35594_c0_g2_i17::g.90::m.  0.102   1  0.000   1  0.120   1  0.000   0.000 N  0.450      SignalP-noTM
TRINITY_DN35594_c0_g2::TRINITY_DN35594_c0_g2_i17::g.90::m.  0.105   1  0.000   1  0.120   1  0.000   0.000 N  0.450      SignalP-noTM
TRINITY_DN35594_c0_g2::TRINITY_DN35594_c0_g2_i17::g.90::m.  0.106   1  0.000   1  0.139   1  0.000   0.000 N  0.450      SignalP-noTM
TRINITY_DN35594_c0_g2::TRINITY_DN35594_c0_g2_i17::g.90::m.  0.104   1  0.000   1  0.121   1  0.000   0.000 N  0.450      SignalP-noTM
TRINITY_DN35594_c0_g2::TRINITY_DN35594_c0_g2_i17::g.90::m.  0.105   1  0.000   1  0.140   1  0.000   0.000 N  0.450      SignalP-noTM
TRINITY_DN35594_c0_g2::TRINITY_DN35594_c0_g2_i17::g.90::m.  0.103   1  0.000   1  0.198   1  0.000   0.000 N  0.450      SignalP-noTM
TRINITY_DN35594_c0_g2::TRINITY_DN35594_c0_g2_i17::g.90::m.  0.104   1  0.000   1  0.158   1  0.000   0.000 N  0.450      SignalP-noTM
TRINITY_DN35594_c0_g2::TRINITY_DN35594_c0_g2_i17::g.90::m.  0.104   1  0.000   1  0.140   1  0.000   0.000 N  0.450      SignalP-noTM
TRINITY_DN35594_c0_g2::TRINITY_DN35594_c0_g2_i17::g.90::m.  0.103   1  0.000   1  0.166   1  0.000   0.000 N  0.450      SignalP-noTM
TRINITY_DN35594_c0_g2::TRINITY_DN35594_c0_g2_i17::g.90::m.  0.104   1  0.000   1  0.159   1  0.000   0.000 N  0.450      SignalP-noTM
TRINITY_DN35594_c0_g2::TRINITY_DN35594_c0_g2_i17::g.90::m.  0.103   1  0.000   1  0.166   1  0.000   0.000 N  0.450      SignalP-noTM
TRINITY_DN35594_c0_g2::TRINITY_DN35594_c0_g2_i17::g.90::m.  0.103   1  0.000   1  0.145   1  0.000   0.000 N  0.450      SignalP-noTM
TRINITY_DN35594_c0_g2::TRINITY_DN35594_c0_g2_i17::g.90::m.  0.101   1  0.000   1  0.198   1  0.000   0.000 N  0.450      SignalP-noTM
TRINITY_DN35594_c0_g2::TRINITY_DN35594_c0_g2_i17::g.90::m.  0.102   1  0.000   1  0.120   1  0.000   0.000 N  0.450      SignalP-noTM
TRINITY_DN35594_c0_g2::TRINITY_DN35594_c0_g2_i17::g.90::m.  0.104   1  0.000   1  0.130   1  0.000   0.000 N  0.450      SignalP-noTM
TRINITY_DN35594_c0_g2::TRINITY_DN35594_c0_g2_i17::g.90::m.  0.104   1  0.000   1  0.138   1  0.000   0.000 N  0.450      SignalP-noTM
TRINITY_DN35594_c0_g2::TRINITY_DN35594_c0_g2_i17::g.90::m.  0.102   1  0.000   1  0.120   1  0.000   0.000 N  0.450      SignalP-noTM
TRINITY_DN35594_c0_g2::TRINITY_DN35594_c0_g2_i17::g.90::m.  0.106   1  0.000   1  0.139   1  0.000   0.000 N  0.450      SignalP-noTM
TRINITY_DN35594_c0_g2::TRINITY_DN35594_c0_g2_i17::g.90::m.  0.106   1  0.000   1  0.129   1  0.000   0.000 N  0.450      SignalP-noTM
TRINITY_DN35594_c0_g2::TRINITY_DN35594_c0_g2_i17::g.90::m.  0.104   1  0.000   1  0.121   1  0.000   0.000 N  0.450      SignalP-noTM
TRINITY_DN35594_c0_g2::TRINITY_DN35594_c0_g2_i17::g.90::m.!  0.104   1  0.000   1  0.121   1  0.000   0.000 N  0.450      SignalP-noTM
TRINITY_DN35594_c0_g2::TRINITY_DN35594_c0_g2_i17::g.90::m."  0.103   1  0.000   1  0.166   1  0.000   0.000 N  0.450      SignalP-noTM
TRINITY_DN35594_c0_g2::TRINITY_DN35594_c0_g2_i17::g.90::m.#  0.104   1  0.000   1  0.130   1  0.000   0.000 N  0.450      SignalP-noTM
TRINITY_DN35594_c0_g2::TRINITY_DN35594_c0_g2_i17::g.90::m.$  0.104   1  0.000   1  0.159   1  0.000   0.000 N  0.450      SignalP-noTM
TRINITY_DN35594_c0_g2::TRINITY_DN35594_c0_g2_i17::g.90::m.%  0.104   1  0.000   1  0.140   1  0.000   0.000 N  0.450      SignalP-noTM
TRINITY_DN35594_c0_g2::TRINITY_DN35594_c0_g2_i17::g.90::m.&  0.105   1  0.000   1  0.120   1  0.000   0.000 N  0.450      SignalP-noTM
TRINITY_DN35594_c0_g2::TRINITY_DN35594_c0_g2_i17::g.90::m.'  0.105   1  0.000   1  0.120   1  0.000   0.000 N  0.450      SignalP-noTM
TRINITY_DN35594_c0_g2::TRINITY_DN35594_c0_g2_i17::g.90::m.(  0.103   1  0.000   1  0.166   1  0.000   0.000 N  0.450      SignalP-noTM
TRINITY_DN35594_c0_g2::TRINITY_DN35594_c0_g2_i17::g.90::m.)  0.104   1  0.000   1  0.130   1  0.000   0.000 N  0.450      SignalP-noTM
TRINITY_DN35594_c0_g2::TRINITY_DN35594_c0_g2_i17::g.90::m.*  0.102   1  0.000   1  0.120   1  0.000   0.000 N  0.450      SignalP-noTM
TRINITY_DN35594_c0_g2::TRINITY_DN35594_c0_g2_i17::g.90::m.+  0.104   1  0.000   1  0.159   1  0.000   0.000 N  0.450      SignalP-noTM
TRINITY_DN35594_c0_g2::TRINITY_DN35594_c0_g2_i17::g.90::m.,  0.104   1  0.000   1  0.159   1  0.000   0.000 N  0.450      SignalP-noTM
TRINITY_DN35594_c0_g2::TRINITY_DN35594_c0_g2_i17::g.90::m.-  0.103   1  0.000   1  0.110   1  0.000   0.000 N  0.450      SignalP-noTM
TRINITY_DN35594_c0_g2::TRINITY_DN35594_c0_g2_i17::g.90::m..  0.104   1  0.000   1  0.131   1  0.000   0.000 N  0.450      SignalP-noTM
TRINITY_DN35594_c0_g2::TRINITY_DN35594_c0_g2_i17::g.90::m./  0.104   1  0.000   1  0.138   1  0.000   0.000 N  0.450      SignalP-noTM
TRINITY_DN35594_c0_g2::TRINITY_DN35594_c0_g2_i17::g.90::m.0  0.106   1  0.000   1  0.139   1  0.000   0.000 N  0.450      SignalP-noTM
TRINITY_DN35594_c0_g2::TRINITY_DN35594_c0_g2_i17::g.90::m.1  0.103   1  0.000   1  0.110   1  0.000   0.000 N  0.450      SignalP-noTM
TRINITY_DN35594_c0_g2::TRINITY_DN35594_c0_g2_i17::g.90::m.2  0.104   1  0.000   1  0.146   1  0.000   0.000 N  0.450      SignalP-noTM
TRINITY_DN35594_c0_g2::TRINITY_DN35594_c0_g2_i17::g.90::m.3  0.106   1  0.000   1  0.129   1  0.000   0.000 N  0.450      SignalP-noTM
TRINITY_DN35594_c0_g2::TRINITY_DN35594_c0_g2_i17::g.90::m.4  0.104   1  0.000   1  0.159   1  0.000   0.000 N  0.450      SignalP-noTM
TRINITY_DN35594_c0_g2::TRINITY_DN35594_c0_g2_i17::g.90::m.5  0.104   1  0.000   1  0.140   1  0.000   0.000 N  0.450      SignalP-noTM
TRINITY_DN35594_c0_g2::TRINITY_DN35594_c0_g2_i17::g.90::m.6  0.106   1  0.000   1  0.129   1  0.000   0.000 N  0.450      SignalP-noTM
TRINITY_DN35594_c0_g2::TRINITY_DN35594_c0_g2_i17::g.90::m.7  0.106   1  0.000   1  0.129   1  0.000   0.000 N  0.450      SignalP-noTM
TRINITY_DN35594_c0_g2::TRINITY_DN35594_c0_g2_i17::g.90::m.8  0.104   1  0.000   1  0.140   1  0.000   0.000 N  0.450      SignalP-noTM
TRINITY_DN35594_c0_g2::TRINITY_DN35594_c0_g2_i17::g.90::m.9  0.105   1  0.000   1  0.120   1  0.000   0.000 N  0.450      SignalP-noTM
TRINITY_DN35594_c0_g2::TRINITY_DN35594_c0_g2_i17::g.90::m.:  0.104   1  0.000   1  0.138   1  0.000   0.000 N  0.450      SignalP-noTM
TRINITY_DN35594_c0_g2::TRINITY_DN35594_c0_g2_i17::g.90::m.;  0.104   1  0.000   1  0.146   1  0.000   0.000 N  0.450      SignalP-noTM
TRINITY_DN35594_c0_g2::TRINITY_DN35594_c0_g2_i17::g.90::m.<  0.105   1  0.000   1  0.120   1  0.000   0.000 N  0.450      SignalP-noTM
TRINITY_DN35594_c0_g2::TRINITY_DN35594_c0_g2_i17::g.90::m.=  0.105   1  0.000   1  0.140   1  0.000   0.000 N  0.450      SignalP-noTM
TRINITY_DN35594_c0_g2::TRINITY_DN35594_c0_g2_i17::g.90::m.>  0.104   1  0.000   1  0.131   1  0.000   0.000 N  0.450      SignalP-noTM
TRINITY_DN35594_c0_g2::TRINITY_DN35594_c0_g2_i17::g.90::m.?  0.104   1  0.000   1  0.140   1  0.000   0.000 N  0.450      SignalP-noTM
TRINITY_DN35594_c0_g2::TRINITY_DN35594_c0_g2_i17::g.90::m.@  0.104   1  0.000   1  0.121   1  0.000   0.000 N  0.450      SignalP-noTM
TRINITY_DN35594_c0_g2::TRINITY_DN35594_c0_g2_i17::g.90::m.A  0.104   1  0.000   1  0.161   1  0.000   0.000 N  0.450      SignalP-noTM
TRINITY_DN35594_c0_g2::TRINITY_DN35594_c0_g2_i17::g.90::m.B  0.103   1  0.000   1  0.145   1  0.000   0.000 N  0.450      SignalP-noTM
TRINITY_DN35594_c0_g2::TRINITY_DN35594_c0_g2_i17::g.90::m.C  0.104   1  0.000   1  0.130   1  0.000   0.000 N  0.450      SignalP-noTM
TRINITY_DN35594_c0_g2::TRINITY_DN35594_c0_g2_i17::g.90::m.D  0.104   1  0.000   1  0.138   1  0.000   0.000 N  0.450      SignalP-noTM
TRINITY_DN35594_c0_g2::TRINITY_DN35594_c0_g2_i17::g.90::m.E  0.104   1  0.000   1  0.130   1  0.000   0.000 N  0.450      SignalP-noTM
TRINITY_DN35594_c0_g2::TRINITY_DN35594_c0_g2_i17::g.90::m.F  0.103   1  0.000   1  0.166   1  0.000   0.000 N  0.450      SignalP-noTM
TRINITY_DN35594_c0_g2::TRINITY_DN35594_c0_g2_i18::g.91::m.  0.104   1  0.000   1  0.138   1  0.000   0.000 N  0.450      SignalP-noTM
TRINITY_DN35594_c0_g2::TRINITY_DN35594_c0_g2_i18::g.91::m.  0.104   1  0.000   1  0.130   1  0.000   0.000 N  0.450      SignalP-noTM
TRINITY_DN35594_c0_g2::TRINITY_DN35594_c0_g2_i18::g.91::m.  0.104   1  0.000   1  0.131   1  0.000   0.000 N  0.450      SignalP-noTM
TRINITY_DN35594_c0_g2::TRINITY_DN35594_c0_g2_i18::g.91::m.  0.104   1  0.000   1  0.158   1  0.000   0.000 N  0.450      SignalP-noTM
TRINITY_DN35594_c0_g2::TRINITY_DN35594_c0_g2_i18::g.91::m.  0.102   1  0.000   1  0.120   1  0.000   0.000 N  0.450      SignalP-noTM
TRINITY_DN35594_c0_g2::TRINITY_DN35594_c0_g2_i18::g.91::m.  0.101   1  0.000   1  0.198   1  0.000   0.000 N  0.450      SignalP-noTM
TRINITY_DN35594_c0_g2::TRINITY_DN35594_c0_g2_i18::g.91::m.  0.103   1  0.000   1  0.110   1  0.000   0.000 N  0.450      SignalP-noTM
TRINITY_DN35594_c0_g2::TRINITY_DN35594_c0_g2_i18::g.91::m.  0.104   1  0.000   1  0.140   1  0.000   0.000 N  0.450      SignalP-noTM
TRINITY_DN35594_c0_g2::TRINITY_DN35594_c0_g2_i18::g.91::m.  0.104   1  0.000   1  0.130   1  0.000   0.000 N  0.450      SignalP-noTM
                           0.000   1  0.000   1  0.000   1  0.000   0.000 N  0.500      SignalP-TM
TRINITY_DN35594_c0_g2::TRINITY_DN35594_c0_g2_i18::g.91::m.  0.000   1  0.000   1  0.000   1  0.000   0.000 N  0.450      SignalP-noTM
0.138000                   0.000   1  0.000   1  0.000   1  0.000   0.000 N  0.450      SignalP-noTM
TRINITY_DN35594_c0_g2::TRINITY_DN35594_c0_g2_i18::g.91::m.  0.104   1  0.000   1  0.140   1  0.000   0.000 N  0.450      SignalP-noTM
TRINITY_DN35594_c0_g2::TRINITY_DN35594_c0_g2_i18::g.91::m.  0.103   1  0.000   1  0.145   1  0.000   0.000 N  0.450      SignalP-noTM
TRINITY_DN35594_c0_g2::TRINITY_DN35594_c0_g2_i18::g.91::m.  0.103   1  0.000   1  0.110   1  0.000   0.000 N  0.450      SignalP-noTM
TRINITY_DN35594_c0_g2::TRINITY_DN35594_c0_g2_i18::g.91::m.  0.104   1  0.000   1  0.121   1  0.000   0.000 N  0.450      SignalP-noTM
TRINITY_DN35594_c0_g2::TRINITY_DN35594_c0_g2_i18::g.91::m.  0.103   1  0.000   1  0.110   1  0.000   0.000 N  0.450      SignalP-noTM
TRINITY_DN35594_c0_g2::TRINITY_DN35594_c0_g2_i18::g.91::m.  0.104   1  0.000   1  0.146   1  0.000   0.000 N  0.450      SignalP-noTM
TRINITY_DN35594_c0_g2::TRINITY_DN35594_c0_g2_i18::g.91::m.  0.104   1  0.000   1  0.138   1  0.000   0.000 N  0.450      SignalP-noTM
TRINITY_DN35594_c0_g2::TRINITY_DN35594_c0_g2_i18::g.91::m.  0.104   1  0.000   1  0.146   1  0.000   0.000 N  0.450      SignalP-noTM
TRINITY_DN35594_c0_g2::TRINITY_DN35594_c0_g2_i18::g.91::m.  0.105   1  0.000   1  0.120   1  0.000   0.000 N  0.450      SignalP-noTM
TRINITY_DN35594_c0_g2::TRINITY_DN35594_c0_g2_i18::g.91::m.  0.104   1  0.000   1  0.159   1  0.000   0.000 N  0.450      SignalP-noTM
TRINITY_DN35594_c0_g2::TRINITY_DN35594_c0_g2_i18::g.91::m.  0.104   1  0.000   1  0.140   1  0.000   0.000 N  0.450      SignalP-noTM
TRINITY_DN35594_c0_g2::TRINITY_DN35594_c0_g2_i18::g.91::m.  0.104   1  0.000   1  0.140   1  0.000   0.000 N  0.450      SignalP-noTM
TRINITY_DN35594_c0_g2::TRINITY_DN35594_c0_g2_i18::g.91::m.  0.103   1  0.000   1  0.166   1  0.000   0.000 N  0.450      SignalP-noTM
TRINITY_DN35594_c0_g2::TRINITY_DN35594_c0_g2_i18::g.91::m.  0.104   1  0.000   1  0.138   1  0.000   0.000 N  0.450      SignalP-noTM
TRINITY_DN35594_c0_g2::TRINITY_DN35594_c0_g2_i18::g.91::m.  0.105   1  0.000   1  0.140   1  0.000   0.000 N  0.450      SignalP-noTM
TRINITY_DN35594_c0_g2::TRINITY_DN35594_c0_g2_i18::g.91::m.  0.105   1  0.000   1  0.120   1  0.000   0.000 N  0.450      SignalP-noTM
TRINITY_DN35594_c0_g2::TRINITY_DN35594_c0_g2_i18::g.91::m.  0.104   1  0.000   1  0.131   1  0.000   0.000 N  0.450      SignalP-noTM
TRINITY_DN35594_c0_g2::TRINITY_DN35594_c0_g2_i18::g.91::m.  0.104   1  0.000   1  0.138   1  0.000   0.000 N  0.450      SignalP-noTM
TRINITY_DN35594_c0_g2::TRINITY_DN35594_c0_g2_i18::g.91::m.  0.104   1  0.000   1  0.140   1  0.000   0.000 N  0.450      SignalP-noTM
TRINITY_DN35594_c0_g2::TRINITY_DN35594_c0_g2_i18::g.91::m.  0.103   1  0.000   1  0.145   1  0.000   0.000 N  0.450      SignalP-noTM
TRINITY_DN35594_c0_g2::TRINITY_DN35594_c0_g2_i18::g.91::m.  0.103   1  0.000   1  0.166   1  0.000   0.000 N  0.450      SignalP-noTM
TRINITY_DN35594_c0_g2::TRINITY_DN35594_c0_g2_i18::g.91::m.!  0.104   1  0.000   1  0.140   1  0.000   0.000 N  0.450      SignalP-noTM
TRINITY_DN35594_c0_g2::TRINITY_DN35594_c0_g2_i18::g.91::m."  0.104   1  0.000   1  0.158   1  0.000   0.000 N  0.450      SignalP-noTM
TRINITY_DN35594_c0_g2::TRINITY_DN35594_c0_g2_i18::g.91::m.#  0.106   1  0.000   1  0.129   1  0.000   0.000 N  0.450      SignalP-noTM
TRINITY_DN35594_c0_g2::TRINITY_DN35594_c0_g2_i18::g.91::m.$  0.103   1  0.000   1  0.166   1  0.000   0.000 N  0.450      SignalP-noTM
TRINITY_DN35594_c0_g2::TRINITY_DN35594_c0_g2_i18::g.91::m.%  0.104   1  0.000   1  0.131   1  0.000   0.000 N  0.450      SignalP-noTM
TRINITY_DN35594_c0_g2::TRINITY_DN35594_c0_g2_i18::g.91::m.&  0.104   1  0.000   1  0.131   1  0.000   0.000 N  0.450      SignalP-noTM
TRINITY_DN35594_c0_g2::TRINITY_DN35594_c0_g2_i18::g.91::m.'  0.105   1  0.000   1  0.120   1  0.000   0.000 N  0.450      SignalP-noTM
TRINITY_DN35594_c0_g2::TRINITY_DN35594_c0_g2_i18::g.91::m.(  0.104   1  0.000   1  0.158   1  0.000   0.000 N  0.450      SignalP-noTM
TRINITY_DN35594_c0_g2::TRINITY_DN35594_c0_g2_i18::g.91::m.)  0.105   1  0.000   1  0.140   1  0.000   0.000 N  0.450      SignalP-noTM
TRINITY_DN35594_c0_g2::TRINITY_DN35594_c0_g2_i18::g.91::m.*  0.103   1  0.000   1  0.198   1  0.000   0.000 N  0.450      SignalP-noTM
TRINITY_DN35594_c0_g2::TRINITY_DN35594_c0_g2_i18::g.91::m.+  0.104   1  0.000   1  0.159   1  0.000   0.000 N  0.450      SignalP-noTM
TRINITY_DN35594_c0_g2::TRINITY_DN35594_c0_g2_i18::g.91::m.,  0.105   1  0.000   1  0.120   1  0.000   0.000 N  0.450      SignalP-noTM
TRINITY_DN35594_c0_g2::TRINITY_DN35594_c0_g2_i18::g.91::m.-  0.104   1  0.000   1  0.161   1  0.000   0.000 N  0.450      SignalP-noTM
TRINITY_DN35594_c0_g2::TRINITY_DN35594_c0_g2_i18::g.91::m..  0.103   1  0.000   1  0.110   1  0.000   0.000 N  0.450      SignalP-noTM
TRINITY_DN35594_c0_g2::TRINITY_DN35594_c0_g2_i18::g.91::m./  0.104   1  0.000   1  0.130   1  0.000   0.000 N  0.450      SignalP-noTM
TRINITY_DN35594_c0_g2::TRINITY_DN35594_c0_g2_i18::g.91::m.0  0.104   1  0.000   1  0.140   1  0.000   0.000 N  0.450      SignalP-noTM
TRINITY_DN35594_c0_g2::TRINITY_DN35594_c0_g2_i18::g.91::m.1  0.104   1  0.000   1  0.158   1  0.000   0.000 N  0.450      SignalP-noTM
TRINITY_DN35594_c0_g2::TRINITY_DN35594_c0_g2_i18::g.91::m.2  0.104   1  0.000   1  0.140   1  0.000   0.000 N  0.450      SignalP-noTM
TRINITY_DN35594_c0_g2::TRINITY_DN35594_c0_g2_i18::g.91::m.3  0.104   1  0.000   1  0.140   1  0.000   0.000 N  0.450      SignalP-noTM
TRINITY_DN35594_c0_g2::TRINITY_DN35594_c0_g2_i18::g.91::m.4  0.104   1  0.000   1  0.159   1  0.000   0.000 N  0.450      SignalP-noTM
TRINITY_DN35594_c0_g2::TRINITY_DN35594_c0_g2_i18::g.91::m.5  0.104   1  0.000   1  0.138   1  0.000   0.000 N  0.450      SignalP-noTM
TRINITY_DN35594_c0_g2::TRINITY_DN35594_c0_g2_i18::g.91::m.6  0.104   1  0.000   1  0.146   1  0.000   0.000 N  0.450      SignalP-noTM
TRINITY_DN35594_c0_g2::TRINITY_DN35594_c0_g2_i18::g.91::m.7  0.104   1  0.000   1  0.130   1  0.000   0.000 N  0.450      SignalP-noTM
TRINITY_DN35594_c0_g2::TRINITY_DN35594_c0_g2_i18::g.91::m.8  0.103   1  0.000   1  0.166   1  0.000   0.000 N  0.450      SignalP-noTM
TRINITY_DN35594_c0_g2::TRINITY_DN35594_c0_g2_i18::g.91::m.9  0.103   1  0.000   1  0.166   1  0.000   0.000 N  0.450      SignalP-noTM
TRINITY_DN35594_c0_g2::TRINITY_DN35594_c0_g2_i18::g.91::m.:  0.103   1  0.000   1  0.145   1  0.000   0.000 N  0.450      SignalP-noTM
TRINITY_DN35594_c0_g2::TRINITY_DN35594_c0_g2_i18::g.91::m.;  0.104   1  0.000   1  0.140   1  0.000   0.000 N  0.450      SignalP-noTM
TRINITY_DN35594_c0_g2::TRINITY_DN35594_c0_g2_i18::g.91::m.<  0.103   1  0.000   1  0.110   1  0.000   0.000 N  0.450      SignalP-noTM
TRINITY_DN35594_c0_g2::TRINITY_DN35594_c0_g2_i18::g.91::m.=  0.106   1  0.000   1  0.129   1  0.000   0.000 N  0.450      SignalP-noTM
TRINITY_DN35594_c0_g2::TRINITY_DN35594_c0_g2_i18::g.91::m.>  0.105   1  0.000   1  0.120   1  0.000   0.000 N  0.450      SignalP-noTM
TRINITY_DN35594_c0_g2::TRINITY_DN35594_c0_g2_i18::g.91::m.?  0.104   1  0.000   1  0.140   1  0.000   0.000 N  0.450      SignalP-noTM
TRINITY_DN35594_c0_g2::TRINITY_DN35594_c0_g2_i18::g.91::m.@  0.105   1  0.000   1  0.120   1  0.000   0.000 N  0.450      SignalP-noTM
TRINITY_DN35594_c0_g2::TRINITY_DN35594_c0_g2_i18::g.91::m.A  0.105   1  0.000   1  0.140   1  0.000   0.000 N  0.450      SignalP-noTM
TRINITY_DN35594_c0_g2::TRINITY_DN35594_c0_g2_i18::g.91::m.B  0.105   1  0.000   1  0.120   1  0.000   0.000 N  0.450      SignalP-noTM
TRINITY_DN35594_c0_g2::TRINITY_DN35594_c0_g2_i18::g.91::m.C  0.104   1  0.000   1  0.146   1  0.000   0.000 N  0.450      SignalP-noTM
TRINITY_DN35594_c0_g2::TRINITY_DN35594_c0_g2_i18::g.91::m.D  0.102   1  0.000   1  0.120   1  0.000   0.000 N  0.450      SignalP-noTM
TRINITY_DN35594_c0_g2::TRINITY_DN35594_c0_g2_i18::g.91::m.E  0.105   1  0.000   1  0.140   1  0.000   0.000 N  0.450      SignalP-noTM
TRINITY_DN35594_c0_g2::TRINITY_DN35594_c0_g2_i18::g.91::m.F  0.104   1  0.000   1  0.158   1  0.000   0.000 N  0.450      SignalP-noTM
TRINITY_DN35594_c0_g3::TRINITY_DN35594_c0_g3_i1::g.92::m.9  0.104   1  0.000   1  0.140   1  0.000   0.000 N  0.450      SignalP-noTM
TRINITY_DN35594_c0_g3::TRINITY_DN35594_c0_g3_i1::g.92::m.9  0.103   1  0.000   1  0.145   1  0.000   0.000 N  0.450      SignalP-noTM
TRINITY_DN35594_c0_g3::TRINITY_DN35594_c0_g3_i1::g.92::m.9  0.103   1  0.000   1  0.110   1  0.000   0.000 N  0.450      SignalP-noTM
TRINITY_DN35594_c0_g3::TRINITY_DN35594_c0_g3_i1::g.92::m.9  0.104   1  0.000   1  0.121   1  0.000   0.000 N  0.450      SignalP-noTM
TRINITY_DN35594_c0_g3::TRINITY_DN35594_c0_g3_i1::g.92::m.9  0.103   1  0.000   1  0.110   1  0.000   0.000 N  0.450      SignalP-noTM
TRINITY_DN35594_c0_g3::TRINITY_DN35594_c0_g3_i1::g.92::m.9  0.104   1  0.000   1  0.146   1  0.000   0.000 N  0.450      SignalP-noTM
TRINITY_DN35594_c0_g3::TRINITY_DN35594_c0_g3_i1::g.92::m.9  0.104   1  0.000   1  0.138   1  0.000   0.000 N  0.450      SignalP-noTM
TRINITY_DN35594_c0_g3::TRINITY_DN35594_c0_g3_i1::g.92::m.9  0.103   1  0.000   1  0.145   1  0.000   0.000 N  0.450      SignalP-noTM
TRINITY_DN35594_c0_g3::TRINITY_DN35594_c0_g3_i1::g.92::m.9  0.105   1  0.000   1  0.120   1  0.000   0.000 N  0.450      SignalP-noTM
                           0.000   1  0.000   1  0.000   1  0.000   0.000 N  0.500      SignalP-TM
TRINITY_DN35594_c0_g3::TRINITY_DN35594_c0_g3_i1::g.92::m.9  0.000   1  0.000   1  0.000   1  0.000   0.000 N  0.450      SignalP-noTM
0.146158                   0.000   1  0.000   1  0.000   1  0.000   0.000 N  0.450      SignalP-noTM
TRINITY_DN35594_c0_g3::TRINITY_DN35594_c0_g3_i1::g.92::m.9  0.104   1  0.000   1  0.140   1  0.000   0.000 N  0.450      SignalP-noTM
TRINITY_DN35594_c0_g3::TRINITY_DN35594_c0_g3_i1::g.92::m.9  0.103   1  0.000   1  0.166   1  0.000   0.000 N  0.450      SignalP-noTM
TRINITY_DN35594_c0_g3::TRINITY_DN35594_c0_g3_i1::g.92::m.9  0.105   1  0.000   1  0.120   1  0.000   0.000 N  0.450      SignalP-noTM
TRINITY_DN35594_c0_g3::TRINITY_DN35594_c0_g3_i1::g.92::m.9  0.106   1  0.000   1  0.129   1  0.000   0.000 N  0.450      SignalP-noTM
TRINITY_DN35594_c0_g3::TRINITY_DN35594_c0_g3_i1::g.92::m.9  0.104   1  0.000   1  0.138   1  0.000   0.000 N  0.450      SignalP-noTM
TRINITY_DN35594_c0_g3::TRINITY_DN35594_c0_g3_i1::g.92::m.9  0.104   1  0.000   1  0.131   1  0.000   0.000 N  0.450      SignalP-noTM
TRINITY_DN35594_c0_g3::TRINITY_DN35594_c0_g3_i1::g.92::m.9  0.104   1  0.000   1  0.138   1  0.000   0.000 N  0.450      SignalP-noTM
TRINITY_DN35594_c0_g3::TRINITY_DN35594_c0_g3_i1::g.92::m.9  0.104   1  0.000   1  0.158   1  0.000   0.000 N  0.450      SignalP-noTM
TRINITY_DN35594_c0_g3::TRINITY_DN35594_c0_g3_i1::g.92::m.9  0.104   1  0.000   1  0.159   1  0.000   0.000 N  0.450      SignalP-noTM
TRINITY_DN35594_c0_g3::TRINITY_DN35594_c0_g3_i1::g.92::m.9  0.103   1  0.000   1  0.166   1  0.000   0.000 N  0.450      SignalP-noTM
TRINITY_DN35594_c0_g3::TRINITY_DN35594_c0_g3_i1::g.92::m.9  0.106   1  0.000   1  0.129   1  0.000   0.000 N  0.450      SignalP-noTM
TRINITY_DN35594_c0_g3::TRINITY_DN35594_c0_g3_i1::g.92::m.9  0.104   1  0.000   1  0.158   1  0.000   0.000 N  0.450      SignalP-noTM
TRINITY_DN35594_c0_g3::TRINITY_DN35594_c0_g3_i1::g.92::m.9  0.104   1  0.000   1  0.140   1  0.000   0.000 N  0.450      SignalP-noTM
TRINITY_DN35594_c0_g3::TRINITY_DN35594_c0_g3_i1::g.92::m.9  0.105   1  0.000   1  0.120   1  0.000   0.000 N  0.450      SignalP-noTM
TRINITY_DN35594_c0_g3::TRINITY_DN35594_c0_g3_i1::g.92::m.9  0.104   1  0.000   1  0.161   1  0.000   0.000 N  0.450      SignalP-noTM
TRINITY_DN35594_c0_g3::TRINITY_DN35594_c0_g3_i1::g.92::m.9  0.103   1  0.000   1  0.110   1  0.000   0.000 N  0.450      SignalP-noTM
TRINITY_DN35594_c0_g3::TRINITY_DN35594_c0_g3_i1::g.92::m.9  0.104   1  0.000   1  0.158   1  0.000   0.000 N  0.450      SignalP-noTM
TRINITY_DN35594_c0_g3::TRINITY_DN35594_c0_g3_i1::g.92::m.9  0.103   1  0.000   1  0.166   1  0.000   0.000 N  0.450      SignalP-noTM
TRINITY_DN35594_c0_g3::TRINITY_DN35594_c0_g3_i1::g.92::m.9  0.105   1  0.000   1  0.140   1  0.000   0.000 N  0.450      SignalP-noTM
TRINITY_DN35594_c0_g3::TRINITY_DN35594_c0_g3_i1::g.92::m.9  0.103   1  0.000   1  0.198   1  0.000   0.000 N  0.450      SignalP-noTM
TRINITY_DN35594_c0_g3::TRINITY_DN35594_c0_g3_i1::g.92::m.9  0.104   1  0.000   1  0.159   1  0.000   0.000 N  0.450      SignalP-noTM
TRINITY_DN35594_c0_g3::TRINITY_DN35594_c0_g3_i1::g.92::m.9!  0.104   1  0.000   1  0.130   1  0.000   0.000 N  0.450      SignalP-noTM
TRINITY_DN35594_c0_g3::TRINITY_DN35594_c0_g3_i1::g.92::m.9"  0.104   1  0.000   1  0.121   1  0.000   0.000 N  0.450      SignalP-noTM
TRINITY_DN35594_c0_g3::TRINITY_DN35594_c0_g3_i1::g.92::m.9#  0.104   1  0.000   1  0.161   1  0.000   0.000 N  0.450      SignalP-noTM
TRINITY_DN35594_c0_g3::TRINITY_DN35594_c0_g3_i1::g.92::m.9$  0.104   1  0.000   1  0.130   1  0.000   0.000 N  0.450      SignalP-noTM
TRINITY_DN35594_c0_g3::TRINITY_DN35594_c0_g3_i1::g.92::m.9%  0.103   1  0.000   1  0.166   1  0.000   0.000 N  0.450      SignalP-noTM
TRINITY_DN35594_c0_g3::TRINITY_DN35594_c0_g3_i1::g.92::m.9&  0.104   1  0.000   1  0.158   1  0.000   0.000 N  0.450      SignalP-noTM
TRINITY_DN35594_c0_g3::TRINITY_DN35594_c0_g3_i1::g.92::m.9'  0.104   1  0.000   1  0.140   1  0.000   0.000 N  0.450      SignalP-noTM
TRINITY_DN35594_c0_g3::TRINITY_DN35594_c0_g3_i1::g.92::m.9(  0.104   1  0.000   1  0.140   1  0.000   0.000 N  0.450      SignalP-noTM
TRINITY_DN35594_c0_g3::TRINITY_DN35594_c0_g3_i1::g.92::m.9)  0.104   1  0.000   1  0.159   1  0.000   0.000 N  0.450      SignalP-noTM
TRINITY_DN35594_c0_g3::TRINITY_DN35594_c0_g3_i1::g.92::m.9*  0.104   1  0.000   1  0.138   1  0.000   0.000 N  0.450      SignalP-noTM
TRINITY_DN35594_c0_g3::TRINITY_DN35594_c0_g3_i1::g.92::m.9+  0.104   1  0.000   1  0.146   1  0.000   0.000 N  0.450      SignalP-noTM
TRINITY_DN35594_c0_g3::TRINITY_DN35594_c0_g3_i1::g.92::m.9,  0.104   1  0.000   1  0.130   1  0.000   0.000 N  0.450      SignalP-noTM
TRINITY_DN35594_c0_g3::TRINITY_DN35594_c0_g3_i1::g.92::m.9-  0.105   1  0.000   1  0.120   1  0.000   0.000 N  0.450      SignalP-noTM
TRINITY_DN35594_c0_g3::TRINITY_DN35594_c0_g3_i1::g.92::m.9.  0.103   1  0.000   1  0.166   1  0.000   0.000 N  0.450      SignalP-noTM
TRINITY_DN35594_c0_g3::TRINITY_DN35594_c0_g3_i1::g.92::m.9/  0.103   1  0.000   1  0.145   1  0.000   0.000 N  0.450      SignalP-noTM
TRINITY_DN35594_c0_g3::TRINITY_DN35594_c0_g3_i1::g.92::m.90  0.104   1  0.000   1  0.140   1  0.000   0.000 N  0.450      SignalP-noTM
TRINITY_DN35594_c0_g3::TRINITY_DN35594_c0_g3_i1::g.92::m.91  0.104   1  0.000   1  0.140   1  0.000   0.000 N  0.450      SignalP-noTM
TRINITY_DN35594_c0_g3::TRINITY_DN35594_c0_g3_i1::g.92::m.92  0.102   1  0.000   1  0.090   1  0.000   0.000 N  0.450      SignalP-noTM
TRINITY_DN35594_c0_g3::TRINITY_DN35594_c0_g3_i1::g.92::m.93  0.105   2  0.000   1  0.090   1  0.000   0.000 N  0.450      SignalP-noTM
TRINITY_DN35594_c0_g3::TRINITY_DN35594_c0_g3_i1::g.92::m.94  0.105   2  0.000   1  0.090   1  0.000   0.000 N  0.450      SignalP-noTM
TRINITY_DN35594_c0_g3::TRINITY_DN35594_c0_g3_i1::g.92::m.95  0.105   2  0.000   1  0.090   4  0.000   0.000 N  0.450      SignalP-noTM
TRINITY_DN35594_c0_g3::TRINITY_DN35594_c0_g3_i1::g.92::m.96  0.105   2  0.000   1  0.104   5  0.000   0.000 N  0.450      SignalP-noTM
TRINITY_DN35594_c0_g3::TRINITY_DN35594_c0_g3_i1::g.92::m.97  0.106   6  0.000   1  0.109   6  0.000   0.000 N  0.450      SignalP-noTM
TRINITY_DN35594_c0_g3::TRINITY_DN35594_c0_g3_i1::g.92::m.98  0.106   6  0.000   1  0.127   7  0.000   0.000 N  0.450      SignalP-noTM
TRINITY_DN35594_c0_g3::TRINITY_DN35594_c0_g3_i1::g.92::m.99  0.107   8  0.000   1  0.127   7  0.000   0.000 N  0.450      SignalP-noTM
TRINITY_DN35594_c0_g3::TRINITY_DN35594_c0_g3_i1::g.92::m.9:  0.107   8  0.000   1  0.127   7  0.000   0.000 N  0.450      SignalP-noTM
TRINITY_DN35594_c0_g3::TRINITY_DN35594_c0_g3_i1::g.92::m.9;  0.107   8  0.000   1  0.127   7  0.000   0.000 N  0.450      SignalP-noTM
TRINITY_DN35594_c0_g3::TRINITY_DN35594_c0_g3_i1::g.92::m.9<  0.107   8  0.097  11  0.127   7  0.096   0.096 N  0.450      SignalP-noTM
TRINITY_DN35594_c0_g3::TRINITY_DN35594_c0_g3_i1::g.92::m.9=  0.107   8  0.100  12  0.127   7  0.096   0.098 N  0.450      SignalP-noTM
TRINITY_DN35594_c0_g3::TRINITY_DN35594_c0_g3_i1::g.92::m.9>  0.107   8  0.100  12  0.127   7  0.096   0.098 N  0.450      SignalP-noTM
TRINITY_DN35594_c0_g3::TRINITY_DN35594_c0_g3_i1::g.92::m.9?  0.107   8  0.100  12  0.127   7  0.096   0.098 N  0.450      SignalP-noTM
TRINITY_DN35594_c0_g3::TRINITY_DN35594_c0_g3_i1::g.92::m.9@  0.107   8  0.100  12  0.127   7  0.096   0.098 N  0.450      SignalP-noTM
TRINITY_DN35594_c0_g3::TRINITY_DN35594_c0_g3_i1::g.92::m.9A  0.107   8  0.100  16  0.127   7  0.096   0.098 N  0.450      SignalP-noTM
TRINITY_DN35594_c0_g3::TRINITY_DN35594_c0_g3_i1::g.92::m.9B  0.107   8  0.100  16  0.127   7  0.096   0.098 N  0.450      SignalP-noTM
TRINITY_DN35594_c0_g3::TRINITY_DN35594_c0_g3_i1::g.92::m.9C  0.107   8  0.100  16  0.127   7  0.096   0.098 N  0.450      SignalP-noTM
TRINITY_DN35594_c0_g3::TRINITY_DN35594_c0_g3_i1::g.92::m.9D  0.107   8  0.100  16  0.127   7  0.096   0.098 N  0.450      SignalP-noTM
TRINITY_DN35594_c0_g3::TRINITY_DN35594_c0_g3_i1::g.92::m.9E  0.107   8  0.100  16  0.127   7  0.096   0.098 N  0.450      SignalP-noTM
TRINITY_DN35594_c0_g3::TRINITY_DN35594_c0_g3_i1::g.92::m.9F  0.107   8  0.100  16  0.127   7  0.096   0.098 N  0.450      SignalP-noTM
TRINITY_DN35594_c0_g5::TRINITY_DN35594_c0_g5_i1::g.93::m.9  0.106   1  0.000   1  0.139   1  0.000   0.000 N  0.450      SignalP-noTM
TRINITY_DN35594_c0_g5::TRINITY_DN35594_c0_g5_i1::g.93::m.9  0.105   1  0.000   1  0.120   1  0.000   0.000 N  0.450      SignalP-noTM
TRINITY_DN35594_c0_g5::TRINITY_DN35594_c0_g5_i1::g.93::m.9  0.104   1  0.000   1  0.130   1  0.000   0.000 N  0.450      SignalP-noTM
TRINITY_DN35594_c0_g5::TRINITY_DN35594_c0_g5_i1::g.93::m.9  0.104   1  0.000   1  0.121   1  0.000   0.000 N  0.450      SignalP-noTM
TRINITY_DN35594_c0_g5::TRINITY_DN35594_c0_g5_i1::g.93::m.9  0.105   1  0.000   1  0.140   1  0.000   0.000 N  0.450      SignalP-noTM
TRINITY_DN35594_c0_g5::TRINITY_DN35594_c0_g5_i1::g.93::m.9  0.106   1  0.000   1  0.129   1  0.000   0.000 N  0.450      SignalP-noTM
TRINITY_DN35594_c0_g5::TRINITY_DN35594_c0_g5_i1::g.93::m.9  0.104   1  0.000   1  0.159   1  0.000   0.000 N  0.450      SignalP-noTM
TRINITY_DN35594_c0_g5::TRINITY_DN35594_c0_g5_i1::g.93::m.9  0.104   1  0.000   1  0.140   1  0.000   0.000 N  0.450      SignalP-noTM
TRINITY_DN35594_c0_g5::TRINITY_DN35594_c0_g5_i1::g.93::m.9  0.104   1  0.000   1  0.140   1  0.000   0.000 N  0.450      SignalP-noTM
                           0.000   1  0.000   1  0.000   1  0.000   0.000 N  0.500      SignalP-TM
TRINITY_DN35594_c0_g5::TRINITY_DN35594_c0_g5_i1::g.93::m.9  0.000   1  0.000   1  0.000   1  0.000   0.000 N  0.450      SignalP-noTM
0.139856                   0.000   1  0.000   1  0.000   1  0.000   0.000 N  0.450      SignalP-noTM
TRINITY_DN35594_c0_g5::TRINITY_DN35594_c0_g5_i1::g.93::m.9  0.104   1  0.000   1  0.140   1  0.000   0.000 N  0.450      SignalP-noTM
TRINITY_DN35594_c0_g5::TRINITY_DN35594_c0_g5_i1::g.93::m.9  0.106   1  0.000   1  0.129   1  0.000   0.000 N  0.450      SignalP-noTM
TRINITY_DN35594_c0_g5::TRINITY_DN35594_c0_g5_i1::g.93::m.9  0.103   1  0.000   1  0.198   1  0.000   0.000 N  0.450      SignalP-noTM
TRINITY_DN35594_c0_g5::TRINITY_DN35594_c0_g5_i1::g.93::m.9  0.104   1  0.000   1  0.140   1  0.000   0.000 N  0.450      SignalP-noTM
TRINITY_DN35594_c0_g5::TRINITY_DN35594_c0_g5_i1::g.93::m.9  0.105   1  0.000   1  0.120   1  0.000   0.000 N  0.450      SignalP-noTM
TRINITY_DN35594_c0_g5::TRINITY_DN35594_c0_g5_i1::g.93::m.9  0.104   1  0.000   1  0.140   1  0.000   0.000 N  0.450      SignalP-noTM
TRINITY_DN35594_c0_g5::TRINITY_DN35594_c0_g5_i1::g.93::m.9  0.104   1  0.000   1  0.131   1  0.000   0.000 N  0.450      SignalP-noTM
TRINITY_DN35594_c0_g5::TRINITY_DN35594_c0_g5_i1::g.93::m.9  0.106   1  0.000   1  0.139   1  0.000   0.000 N  0.450      SignalP-noTM
TRINITY_DN35594_c0_g5::TRINITY_DN35594_c0_g5_i1::g.93::m.9  0.104   1  0.000   1  0.161   1  0.000   0.000 N  0.450      SignalP-noTM
TRINITY_DN35594_c0_g5::TRINITY_DN35594_c0_g5_i1::g.93::m.9  0.104   1  0.000   1  0.159   1  0.000   0.000 N  0.450      SignalP-noTM
TRINITY_DN35594_c0_g5::TRINITY_DN35594_c0_g5_i1::g.93::m.9  0.104   1  0.000   1  0.158   1  0.000   0.000 N  0.450      SignalP-noTM
TRINITY_DN35594_c0_g5::TRINITY_DN35594_c0_g5_i1::g.93::m.9  0.104   1  0.000   1  0.130   1  0.000   0.000 N  0.450      SignalP-noTM
TRINITY_DN35594_c0_g5::TRINITY_DN35594_c0_g5_i1::g.93::m.9  0.104   1  0.000   1  0.130   1  0.000   0.000 N  0.450      SignalP-noTM
TRINITY_DN35594_c0_g5::TRINITY_DN35594_c0_g5_i1::g.93::m.9  0.104   1  0.000   1  0.121   1  0.000   0.000 N  0.450      SignalP-noTM
TRINITY_DN35594_c0_g5::TRINITY_DN35594_c0_g5_i1::g.93::m.9  0.103   1  0.000   1  0.166   1  0.000   0.000 N  0.450      SignalP-noTM
TRINITY_DN35594_c0_g5::TRINITY_DN35594_c0_g5_i1::g.93::m.9  0.104   1  0.000   1  0.140   1  0.000   0.000 N  0.450      SignalP-noTM
TRINITY_DN35594_c0_g5::TRINITY_DN35594_c0_g5_i1::g.93::m.9  0.104   1  0.000   1  0.121   1  0.000   0.000 N  0.450      SignalP-noTM
TRINITY_DN35594_c0_g5::TRINITY_DN35594_c0_g5_i1::g.93::m.9  0.104   1  0.000   1  0.130   1  0.000   0.000 N  0.450      SignalP-noTM
TRINITY_DN35594_c0_g5::TRINITY_DN35594_c0_g5_i1::g.93::m.9  0.104   1  0.000   1  0.158   1  0.000   0.000 N  0.450      SignalP-noTM
TRINITY_DN35594_c0_g5::TRINITY_DN35594_c0_g5_i1::g.93::m.9  0.103   1  0.000   1  0.145   1  0.000   0.000 N  0.450      SignalP-noTM
TRINITY_DN35594_c0_g5::TRINITY_DN35594_c0_g5_i1::g.93::m.9  0.104   1  0.000   1  0.140   1  0.000   0.000 N  0.450      SignalP-noTM
TRINITY_DN35594_c0_g5::TRINITY_DN35594_c0_g5_i1::g.93::m.9!  0.103   1  0.000   1  0.145   1  0.000   0.000 N  0.450      SignalP-noTM
TRINITY_DN35594_c0_g5::TRINITY_DN35594_c0_g5_i1::g.93::m.9"  0.104   1  0.000   1  0.138   1  0.000   0.000 N  0.450      SignalP-noTM
TRINITY_DN35594_c0_g5::TRINITY_DN35594_c0_g5_i1::g.93::m.9#  0.104   1  0.000   1  0.161   1  0.000   0.000 N  0.450      SignalP-noTM
TRINITY_DN35594_c0_g5::TRINITY_DN35594_c0_g5_i1::g.93::m.9$  0.104   1  0.000   1  0.121   1  0.000   0.000 N  0.450      SignalP-noTM
TRINITY_DN35594_c0_g5::TRINITY_DN35594_c0_g5_i1::g.93::m.9%  0.104   1  0.000   1  0.140   1  0.000   0.000 N  0.450      SignalP-noTM
TRINITY_DN35594_c0_g5::TRINITY_DN35594_c0_g5_i1::g.93::m.9&  0.104   1  0.000   1  0.140   1  0.000   0.000 N  0.450      SignalP-noTM
TRINITY_DN35594_c0_g5::TRINITY_DN35594_c0_g5_i1::g.93::m.9'  0.103   1  0.000   1  0.145   1  0.000   0.000 N  0.450      SignalP-noTM
TRINITY_DN35594_c0_g5::TRINITY_DN35594_c0_g5_i1::g.93::m.9(  0.106   1  0.000   1  0.139   1  0.000   0.000 N  0.450      SignalP-noTM
TRINITY_DN35594_c0_g5::TRINITY_DN35594_c0_g5_i1::g.93::m.9)  0.104   1  0.000   1  0.159   1  0.000   0.000 N  0.450      SignalP-noTM
TRINITY_DN35594_c0_g5::TRINITY_DN35594_c0_g5_i1::g.93::m.9*  0.103   1  0.000   1  0.110   1  0.000   0.000 N  0.450      SignalP-noTM
TRINITY_DN35594_c0_g5::TRINITY_DN35594_c0_g5_i1::g.93::m.9+  0.104   1  0.000   1  0.140   1  0.000   0.000 N  0.450      SignalP-noTM
TRINITY_DN35594_c0_g5::TRINITY_DN35594_c0_g5_i1::g.93::m.9,  0.103   1  0.000   1  0.166   1  0.000   0.000 N  0.450      SignalP-noTM
TRINITY_DN35594_c0_g5::TRINITY_DN35594_c0_g5_i1::g.93::m.9-  0.104   1  0.000   1  0.158   1  0.000   0.000 N  0.450      SignalP-noTM
TRINITY_DN35594_c0_g5::TRINITY_DN35594_c0_g5_i1::g.93::m.9.  0.104   1  0.000   1  0.140   1  0.000   0.000 N  0.450      SignalP-noTM
TRINITY_DN35594_c0_g5::TRINITY_DN35594_c0_g5_i1::g.93::m.9/  0.106   1  0.000   1  0.139   1  0.000   0.000 N  0.450      SignalP-noTM
TRINITY_DN35594_c0_g5::TRINITY_DN35594_c0_g5_i1::g.93::m.90  0.104   1  0.000   1  0.121   1  0.000   0.000 N  0.450      SignalP-noTM
TRINITY_DN35594_c0_g5::TRINITY_DN35594_c0_g5_i1::g.93::m.91  0.104   1  0.000   1  0.158   1  0.000   0.000 N  0.450      SignalP-noTM
TRINITY_DN35594_c0_g5::TRINITY_DN35594_c0_g5_i1::g.93::m.92  0.105   1  0.000   1  0.120   1  0.000   0.000 N  0.450      SignalP-noTM
TRINITY_DN35594_c0_g5::TRINITY_DN35594_c0_g5_i1::g.93::m.93  0.100   1  0.000   1  0.096   1  0.000   0.000 N  0.450      SignalP-noTM
TRINITY_DN35594_c0_g5::TRINITY_DN35594_c0_g5_i1::g.93::m.94  0.102   2  0.000   1  0.098   2  0.000   0.000 N  0.450      SignalP-noTM
TRINITY_DN35594_c0_g5::TRINITY_DN35594_c0_g5_i1::g.93::m.95  0.102   3  0.000   1  0.098   2  0.000   0.000 N  0.450      SignalP-noTM
TRINITY_DN35594_c0_g5::TRINITY_DN35594_c0_g5_i1::g.93::m.96  0.102   3  0.000   1  0.098   2  0.000   0.000 N  0.450      SignalP-noTM
TRINITY_DN35594_c0_g5::TRINITY_DN35594_c0_g5_i1::g.93::m.97  0.104   5  0.000   1  0.098   2  0.000   0.000 N  0.450      SignalP-noTM
TRINITY_DN35594_c0_g5::TRINITY_DN35594_c0_g5_i1::g.93::m.98  0.104   5  0.000   1  0.098   2  0.000   0.000 N  0.450      SignalP-noTM
TRINITY_DN35594_c0_g5::TRINITY_DN35594_c0_g5_i1::g.93::m.99  0.104   5  0.000   1  0.098   2  0.000   0.000 N  0.450      SignalP-noTM
TRINITY_DN35594_c0_g5::TRINITY_DN35594_c0_g5_i1::g.93::m.9:  0.104   5  0.000   1  0.098   2  0.000   0.000 N  0.450      SignalP-noTM
TRINITY_DN35594_c0_g5::TRINITY_DN35594_c0_g5_i1::g.93::m.9;  0.104   5  0.000   1  0.098   2  0.000   0.000 N  0.450      SignalP-noTM
TRINITY_DN35594_c0_g5::TRINITY_DN35594_c0_g5_i1::g.93::m.9<  0.104   5  0.000   1  0.098   2  0.000   0.000 N  0.450      SignalP-noTM
TRINITY_DN35594_c0_g5::TRINITY_DN35594_c0_g5_i1::g.93::m.9=  0.105  11  0.099  11  0.098   2  0.091   0.095 N  0.450      SignalP-noTM
TRINITY_DN35594_c0_g5::TRINITY_DN35594_c0_g5_i1::g.93::m.9>  0.105  11  0.099  11  0.098   2  0.091   0.095 N  0.450      SignalP-noTM
TRINITY_DN35594_c0_g5::TRINITY_DN35594_c0_g5_i1::g.93::m.9?  0.105  11  0.099  11  0.098   2  0.091   0.095 N  0.450      SignalP-noTM
TRINITY_DN35594_c0_g5::TRINITY_DN35594_c0_g5_i1::g.93::m.9@  0.105  14  0.099  11  0.105  14  0.091   0.095 N  0.450      SignalP-noTM
TRINITY_DN35594_c0_g5::TRINITY_DN35594_c0_g5_i1::g.93::m.9A  0.105  14  0.099  11  0.106  15  0.091   0.095 N  0.450      SignalP-noTM
TRINITY_DN35594_c0_g5::TRINITY_DN35594_c0_g5_i1::g.93::m.9B  0.105  14  0.099  11  0.106  15  0.091   0.095 N  0.450      SignalP-noTM
TRINITY_DN35594_c0_g5::TRINITY_DN35594_c0_g5_i1::g.93::m.9C  0.105  14  0.099  11  0.106  15  0.091   0.095 N  0.450      SignalP-noTM
TRINITY_DN35594_c0_g5::TRINITY_DN35594_c0_g5_i1::g.93::m.9D  0.105  14  0.099  11  0.106  15  0.091   0.095 N  0.450      SignalP-noTM
TRINITY_DN35594_c0_g5::TRINITY_DN35594_c0_g5_i1::g.93::m.9E  0.107  19  0.100  19  0.106  15  0.094   0.097 N  0.450      SignalP-noTM
TRINITY_DN35594_c0_g5::TRINITY_DN35594_c0_g5_i1::g.93::m.9F  0.107  20  0.101  20  0.106  15  0.094   0.097 N  0.450      SignalP-noTM
TRINITY_DN35594_c0_g5::TRINITY_DN35594_c0_g5_i5::g.94::m.9  0.106   1  0.000   1  0.129   1  0.000   0.000 N  0.450      SignalP-noTM
TRINITY_DN35594_c0_g5::TRINITY_DN35594_c0_g5_i5::g.94::m.9  0.104   1  0.000   1  0.130   1  0.000   0.000 N  0.450      SignalP-noTM
[truncated: 160,961 more chars]
