# Supplementary material for: Venomix: a simple bioinformatic pipeline for identifying and characterizing toxin gene candidates from transcriptomic data
Source: PeerJ. 2018 Jul 31;6:e5361. doi: 10.7717/peerj.5361 (PMC6074769; doi:10.7717/peerj.5361)
Supplement: Supplemental Information 3 [file peerj-06-5361-s003.gz › FinalOutput_E-20/Zinc_metalloproteinase-disintegrin-like_VAP2B_272/final.txt]

>P30431
ATRPKGAVQPKYEDAMQYEFKVNGEPVVLHLEKNKGLFSKDYSEIHYSPDGREITTYPPV
EDHCYYHGRIENDADSTASISACNGLKGYFKLQRETYFIEPLKLPDSEAHAVFKYENVEK
EDEAPKMCGVTQNWKSYEPIKKASQLAFTAEQQRYDPYKYIEFFVVVDQGTVTKNNGDLD
KIKARMYELANIVNEIFRYLYMHVALVGLEIWSNGDKITVKPDVDYTLNSFAEWRKTDLL
TRKKHDNAQLLTAIDFNGPTIGYAYIGSMCHPKRSVGIVQDYSPINLVVAVIMAHEMGHN
LGIHHDTGSCSCGDYPCIMGPTISNEPSKFFSNCSYIQCWDFIMNHNPECIINEPLGTDI
ISPPVCGNELLEVGEECDCGTPENCQNECCDAATCKLKSGSQCGHGDCCEQCKFSKSGTE
CRASMSECDPAEHCTGQSSECPADVFHKNGQPCLDNYGYCYNGNCPIMYHQCYALFGADV
YEAEDSCFKDNQKGNYYGYCRKENGKKIPCAPEDVKCGRLYCKDNSPGQNNPCKMFYSND
DEHKGMVLPGTKCADGKVCSNGHCVDVATAY
>Q9W7S2
MIQVLLVTICLAAFPYQGSSIMLESGKVNDYEVVYPQRLAPLPEGAVQQKYEDTMQYEFK
VNGETIVLHLEKNKGLFSKDYSETHYSPDGRKITTYPSVEDHCYYHGRIENYEDSTASIS
ACNGLKGHFKIQGETYFIESLKLSDSEAHAVFKYENVEKEDETHKICGVTQNWKSYDPIK
KPSWLNLTPKQQTWPQTSVNLQLIVDHSMYAKYNSNSEKITKTLQERVNIMKEIFKPLNL
DITLSGIEMWDKKDLITVKTAATDTLKLFAKWRQTDLLKRIDNDNAQLQTAVDFDGETVG
LAFKSTMCDKRYSAGIIQDHSAIPLLMAVTMAHELGHNLGMDHDDTSKCNCNVCIMAPRL
NTNPSKTFSDCSNNDYQKFLTDKKPKCIHKKSLKTDTVSTSVSGNEPLDDNVDGFHA
>Q90392
MIEVVLVTICLAVFPYQGSSIILESGNVNDYEVVYPRKVTALPKGAVQPKYEDAMQYELK
VNGEPVVLHLEKNKELFSKDYSETHYSPDGRKITTNPSVEDHCYYRGRIENDADSTASIS
ACNGLKGHFKLQGELYLIEPLELSDSEAHAVFKLENVEKEDEAPKMCGVTQNWESYEPIK
KASDLNLNPDQQNLPQRYIELVVVADHRVFMKYNSDLNTIRTRVHEIVNFINGFYRSLNI
HVSLTDLEIWSNEDQINIQSASSDTLNAFAEWRETDLLNRKSHDNAQLLTAIELDEETLG
LAPLGTMCDPKLSIGIVQDHSPINLLMGVTMAHELGHNLGMEHDGKDCLRGASLCIMRPG
LTKGRSYEFSADSMHYYERFLKQYKPQCILNKPLRIDPVSTPVSGNELLEAGEE
>Q90391
MIEVLLVTICLAVFPYQGSSIILESGNVNDYEVVYPRKVTALPKGAVQPKYEDAMQYELK
VNGEPVVLHLEKNKELFSKDYSETHYSPDGRKITTNPSVEDHCYYRGRIENDADSTASIS
ACNGLKGHFKLQGEMYLIEPLELSDSEAHAVFKYENVEKEDEAPKMCGVTQNWESYEPIK
KASDLNLNPDQQNLPQRYIELVVVADHRVFMKYNSDLNIIRKRVHELVNTINGFYRSLNI
DVSLTDLEIWSDQDFITVQSSAKNTLNSFGEWREADLLRRKSHDHAQLLTAINFEGKIIG
RAYTSSMCNPRKSVGIVKDHSPINLLVGVTMAHELGHNLGMNHDGDKCLRGASLCIMRPG
LTPGRSYEFSDDSMGYYQSFLNQYKPQCILNKPLRIDPVSTPVSGNELLEAGEE
>Q9PW36
MIQVLLVTICLAALPYQGSSIMLESGKVNDYEVVYPQRLAPLPEGAVQQKYEDTMQYEFK
VNGETIVLHLEKNKGLFSKDYSETHYSPDGRKITTYPSVEDHCYYHGRIENYEDSTASIS
ACNGLKGHFKIQGETYFIESLKLSDSEAHAVLKYENVGKEDETHQICGVTLNWKSYDPIK
RPSRLNLTPKQQTWPQTSVNLQLIVDHSMYAKYNSNSEKITKTVQERVNIMKEIFKPLNF
DITLSGIEMWDKKDLITVKTAATDTLKLFAKWRQTDLLKRIDNDNAQLQTAVDFDGETVG
LAFKSTMCDKRYSAGIIQDHSAIPLLMAVTIAHELGHNLGMDHDDTSKCNCNVCIMAPRL
NTNPSKTFSDCSNNDYQKFLTDKKPKCIHKKSLKTDTVSTSVSGNEPLDDNVDGFHA
>P15167
MIEVLLVTICLAVFPYQGSSIILESGNVNDYEVVYPRKVTALPKGAVQPKYEDAMQYELK
VNGEPVVLHLEKNKELFSKDYSETHYSPDGRKITTNPSVEDHCYYRGRIENDADSTASIS
ACNGLKGHFKLQGEMYLIEPLELSDSEAHAVFKLENVEKEDEAPKMCGVTQNWESYEPIK
KASDLNLNPDQQNLPQRYIELVVVADHRVFMKYNSDLNTIRTRVHEIVNFINGFYRSLNI
HVSLTDLEIWSNEDQINIQSASSDTLNAFAEWRETDLLNRKSHDNAQLLTAIELDEETLG
LAPLGTMCDPKLSIGIVQDHSPINLLMGVTMAHELGHNLGMEHDGKDCLRGASLCIMRPG
LTKGRSYEFSDDSMHYYERFLKQYKPQCILNKPLRIDPVSTPVSGNELLEAGEE
>Q92031
MIQVLLVTLCLAAFPYQGSSIILESGNVNDYEVVYPRKVTPVPRGAVQPKYEDAMQYEFK
VNGEPVVLHLEKNKGLFSEDYSETHYSPDGREITTYPLVEDHCYYHGRIENDADSTASIS
ACNGLKGHFKLQGEMYLIEPLELSDSEAHAVYKYENVEKEDEAPKMCGVTQNWESYEPIK
KAFQLNLTPEQQGFPQRYVELVIVADHRMNTKYNGDSDKIRQWVHQIVNTINEIYRPLNI
RFALVGLEIWSNQDLITVTSVSHDTLASFGNWRETDLLRRQRHDNAQLLTAIDFDGDTVG
LAYVGGMCQLKHSTGVIQDHSAINLLVALTMAHELGHNLGMNHDGNQCHCGANSCVMPSV
LSDQPSKLFSDCSKKDYQTFLPVNNPQCILNKPLRTDTASTPVSGNELLEA
>Q92032
MIQVLLVTLCLAAFPYQGSSIILESGNVNDYEVVYPRKVTPVPKGAVQPKYEDAMQYELK
VNGEPVVLHLERNKGLFSKDYSETHYSPDGRKITTYPPVEDHCYYHGRIQNDADSIASIS
ACNGLKGHFKLQGEMYLIEPLELSDSEAHAVFKYENVEKEDEAPKICGVTQNWESYEPIK
KASQLNLNYQYQRYVELVTVVDHGMYTKYNGDSDKIRQWVHQMVNTMKESYRYMYIDISL
AGVEIWSNKDLIDVQPAARHTLDSFGEWRERDLLHRISHDNAQLLTSTDFDGPTIGLAYV
GTMCDPKLSTGVVEDHSKINFLVAVTMAHEMGHNLGMRHDTGSCSCGGYSCIMSPVISDD
SPKYFSNCSYIQCWDFIMKENPQCILNKPLRTDTVSTPVSGDELLEA
>Q7T1T4
TELPKGAVQPKYEDAMQYEFKGNGEPVVLHLEKNKGLFSEDYSETHYSPDGRQIITYPPF
EDHCYYHGRIENDADSTASISACNGLKGHFKLQGETYLIEPLKLSDSEAHAVYKYENVEK
EDEAPKMCGVTETNWESYEPIKKASPSNLTPEQQKFSPRYIEVAVVADHRMFKKYNSNLN
TIRKWVHEMVNSMNGVYRSMDVHLSLANLEVWSKKDLINVQKDSRETLKSFGEWRERDLL
PRISHDNAQLLTAVVFDQQTIGRAYIAGMCDPRHSVGVVMDHSKENLQVAVTMAHELGHN
LGMEHDENQCHCDAPSCVMASVLSVVLSYEFSDCSQNQYQTYLTKHNPQCILNEPLLTVS
GNELLEAGE
>P28891
QQRFPQRYVQLVIVADHRMNTKYNGDSDKIRQWVHQIVNTINEIYRPLNIQFTLVGLEIW
SNQDLITVTSVSHDTLASFGNWRETDLLRRQRHDNAQLLTAIDFDGDTVGLAYVGGMCQL
KHSTGVIQDHSAINLLVALTMAHELGHNLGMNHDGNQCHCGANSCVMAAMLSDQPSKLFS
DCSKKDYQTFLTVNNPQCILNKP
>Q9IAY2
FPYQGSSIMLESGKVNDYEVVYPQRLAPLPEGAVQQKYEDTMQYEFKVNGETIGLHMEKS
KGLFSKDYSETHYSPDGRKITTYPSVEDHCYYHGRIENYEDSTASISACNGLKGHFKIQG
ETYFIESLKLSDSEAHAVFKYENVEKEDETHKMCGVTQNWKSYDPIKKPSWVNLTPKQQT
WPQTSVNLQLVVDRSMYAKYNSDSEKITQTLQERVNIMKEIFKPLNLDITLSVIEMWDKK
DLITVKTAATDTLKLFPKWRQTDLLKRIDNDNAQLQTAVDFDGETVGLAFKGTMCDKRYS
AGIIQDHSAIPLLMAVTMAHELGHNLGMDHDDTYKCNCNVCIMPPRLNTNPSKTFSDCSN
NDYQKFLTDKKPKCIHKKSLKTDTVSTSVSGNEPLDDNVDGFHA
>P0CB14
MIEVLLVTICLAAFPYQGSSIILESGNVNDYEVVYPRKITALSEGAAQQKYEDTMQYEFK
VNGEPVVLHLEKNKELFAKDYSETHYSPDGTRITTYPSVEDHCYYQGRIHNDADSTASIS
TCNGLKGHFKFHGERYFIEPLKLPGSEAHAVYKYENIEKEDETPKMCGVIQKWKSDELIK
KPFRLNLTPQQQESPQAKVYLVIVADKSMVDKHNGNIKKIEEQGHQMVNTMNECYRPMGI
IIIMAGIECWTTNDFFEVKSSAKETLYSFAKWRVEDLSKRKPHNDAQFLTNKDFDGNTVG
LAFVGGICNEKYCAGVVQDHTKVPLLMAITMGHEIGHNLGMEHDEANCKCKACVMAPEVN
NNPTKKFSDCSRNYYQKFLKDRKPECLFKKPLRTDTVSTPVSGNEPLEVITMDDFYA
>Q9IAY4
FPYQGSSIMLESGKVNDYEVVYPRKVTALPKGAVQQKYEDTMQYEFKVNGEPVVLHLEKN
KGLFSKDYSEIHYSPDGRRITTHPLVEGHCYYRGHIRNDADSTASISACNGLKGHFKIQG
ETYFIESLKLSDSEAHAVFKYENVEKEDEAHKMCGVTQNWESYEPIKKASQLIVSTEFQR
YMEIVIVVDHSMYTKYKGDSDKIKAWVYEMINTISESYRYLYIDIIVSALEMWSEKDLIN
VETSAENTLKSFGEWRAKDLIHRISHDNAQLLTATDFDGPTIGLAYVASMCDPKRSVGVV
QDHSSVNHLVAITLAHEIAHNLGVHHDEGSCSCGSGYTCIMSPVINSEVIKYFLDSK
>B7U492
MIQVLLVTICLAAFPYQGSSIILESGNVNDYEIVYPRKVTPVPRGAVQPKYEDAMQYELK
VNGEPVVLHLEKNKGLFSEDYSETHYSPDGREITTYPLVEDHCYYHGRIENDADSTASIS
TCNGLKGHFKLQGEMYLIEPLELSDSEAHAVYKYENVEKEDEAPKMCGVTQNWESYEPTK
KAFQLNLTPEQQGFPQRYVELVIIADHRMYMKYKRDSNKITQWVHQMVNTINEIYRPLNI
QFALVGLEIWSNQDLITVTSVSDDTLISFANWRETVLLRRKSHDNAQLLTAIVFDEGIIG
RAPLAGMCDPNRSVGTVQDHSKINFRVAIIMAHEIGHNLGMGHDDNSCTCGGYSCIMLPR
LSKQPSKLFSDCSKKDYLTFLKVKNPQCILNKPLRTDTVSTPVSGNELLEA
>Q8JJ51
MIEVLLVTICLAVFPYQGSSIILESGNVNDYEVVYPRKVTALPKGAVQPKYEDAMQYELK
VNGEPVVLHLEKNKELFSKDYSETHYSPDGRKITTNPSVEDHCYYRGRIENDADSTASIS
ACNGLKGHFKLQGEMYLIEPLVLSDSEAHAVFKLENVEKEDGGPKMCGVTQNWESYEPIK
KASDLNFNSDQQRFAKRYVELVIVADHRMFMKYKSDLFSICSRVHDIVNFINWFYRSLNI
RVSLTDLGIWSDQDYITVQSSAENTLHSFGEWGKSVLLKQKRHDNAQLLTAIVLDEDTLG
LAYLSSMCNPWTSVEIIQDHSPINLLMGVTMAHELGHNLGMKHDEKDCLRGATLCIMRPG
LTPGRSYEFSDDSMGYYQSFLDQYKPQCILNKPLRIDPVSTPVSGNELLEAGEE
>Q7LZJ1
FAKRYVELVIVA
>P0DM97
MMQVLLVTICLAVFPYQGSSIILESGNVNDYEVVYPQKVTALPKGAVQQAEQKYEDAMQY
EFEVNGQPVVLHLEKNKDLFSEDYSETHYSPDGKEITTNPPIEDHCYYHGRIQNDAHSTA
SISACNGLKGHFKLRGETYLIEPLKIPDSEAHAVYKYENIEKEDDAPKMCGVTQTNWESD
EPIKEASQLVATSDQQRYYDHFRYIKYFIVVDHRMVEKYNGNLRTIRRRIYQLVNILNEI
YLPWNIRAPLVGIEFWNQRDLINVTSSAPYTLDLFGKWRASDLLNRKIHDYTHLLTAIVF
VEQILGMAHIATMCHSELSVGLVQDYMPSEHVVAAIMVHEMGHNLGISHDEKYCNCGADS
CIMYPQISIPPPVYFSNCSWEQYQNFLTIYKPDCTLIRPSRTDIVSPPVCGNDILEQGEE
CDCGSPEKCQDPCCDAASCKLHSWIECEFGECCDQCRFKPAGTECRGIRSECDLPEYCTG
QSVDCPIDHFHRNGKPCLNNNGAEKGEFQHTGGRY
>P0C6E3
QRYNPYKYIELFLVVDNRMVTKYNGDLDKIKTRIYELVNILNEIYRPLYIRVALVGIEFW
CNKDLINVKSASSVTLASFANWRESVLPNRTSHDNAQLLTAIVFNRGVIGSAYPAGMCDP
NRSVGTVQDHSEINLQVAITMAHEIGHNLGMGHDNNSCTCGGYSCIMLPALSDQPSKYFS
NCSYIQYRDFIMNQDPQCILNEPSGTDIVSPPVCGNDILEVGEECDCGCPRNCQDPCCNA
ATCKKYSWVQCESGECCDQCRFKGAGTECRRAMGDDPGGRCTGQSADCPRN
>Q6T271
KYENVEKGDEAPKKCGVTHTNLESDEPIEKASQLFGTSEQQRFDPRHIELVIVADHGMVM
KHNGDLTAVRTWLHQIGNNLNVMFADLNIRITMAGLEMWSEKDLIDIQSAASETLRLFGE
WRERYLLNRRMHDNAQLLTTVNLDGDTVGLAYVGGMCDPKNSVGIVQDHSRIAREVAATM
AHELGHNLGMAHDGNQCNCGANGCVMSEEIIERTSYQFSDCSKEEYRTFLDNHNPQRILN
EPLRTDTVSTPVYGNVLQNSPHPCCDPVTCKPKAWEHCISGPCCRDCKFLRPGTVCRVAR
GDWNDDFCTGRSSECESNPWNFWNH
>P23323
ELLEEGEDCYCHIPPNPCCDPATCKLTPGSQCAEGLCCDQCRFKKKGTICRIARGDFPDD
RCTGLSDDCPRWNDL
>Q7LZK1
DCASGPCCRDCKFLKEGTICKRARGDNMDDYCNGKTCDCPRNPHKGEHDP
>P18619
MIQVLLVTICLAVFPYQGSSIILESGNVNDYEVVYPRKVTALPKRAVQQKYEDAMQYELK
VNGEPVVLHLEKNKGLFSEDYSETHYSPDGREITTYPSVEDHCYYHGRIHNDADSTASIS
ACDGLKGYFKLQGETYLIEPLKLSDSEAHAVYKYENIEKEDEAPKMCGVTQNWESDESIK
KASQLYLTPEQQRFPQRYIELAIVVDHGMYKKYNHDSDKIKVRVHQMVNHINEMYRPLNI
AITLSLLQIWSNKDLITVKSASNVTLNLFGNWRETVLLKRRSHDCAHLLTDINFTGNIIG
LAYKQGMCNPKLSVGLVQDYSSNVFVVAVIMTHELGHNLGMEHDEEKNGKKCNCKTCIMS
PAISDPPAQLFSDCSKNDYHTFLTNRNPQCILNAPLRTDTVSTPVSGNEFLEAGEECDCG
SPSNPCCDAATCKLRPGAQCADGLCCDQCRFKKKRTICRIARGDFPDDRCTGLSNDCPRW
NDL
>Q7LZK0
DCASGPCCRDCKFLEEGTICNMARGDDMDDYCNGKTCDCPRNPHKWPAP
>Q90WC0
EAPKMCGVTQNWESYEPIKKASQSNLTPAHQRYIELVIVADHGMFTKYNGDSDKIREWVR
QMVNTVDEIYSYMYIDVALAGLEIWSNEDLINVQPAAPHTLDSFGKWRERDLLHRIHHDN
AMLLTAIDFDGPTIGLAYVGTMCKPKGSTGVVQDHSTINLRVAVTMAHEIGHNLGIHHDT
GSCSCGGYSCIMSPVISHEPSKYFSDCSYTQCWDFIMNQKPQCILNKPLRTDTVSTPVSG
NELLEAGEECDCGSPGNPCCDAATCKLRQGAQCAEGLCCDQCRFMKEGTICRRARGDDLD
DYCNGISAGCPRNPFHA
>Q698K8
EDEAPKMCGVTQNWESYEPIKKASQSNLTPAHQRYIELVIVADHGMFTKYNGDSDKIREW
VRQMVNTVDEIYSYMYIDVALAGLEIWSNEDLINVQPAAPHTLDSFGKWRERDLLHRIHH
DNAMLLTAIDFDGPTIGLAYVGTMCKPKGSTGVVQDHSTINLRVAVTMAHEIGHNLGIHH
DTGSCSCGGYSCIMSPVISHEPSKYFSDCSYTQCWDFIMNQKPQCILNKPLRTDTVSTPV
SGNELLEAGEECDCGSPGNPCCDAATCKLRQGAQCAEGLCCDQCRFMKKGTVCRIARGDD
MDDYCNGISAGCPRNPFHA
>O73795
MIQVLLVIICLAAFPYQGTSIILESGNVNDYEVVYPRKVTALPKGAVQPKYEDAMQYELK
VNGEPVVLHLPKNKALPSKDYIETHYSPDGRKITTNPPVEDHCYYHGRIQNDADSTASIS
ACNGLKGHFKLQGETYLIEPLKLSNSEAHAVYKYEDVEKEDEAPKMCGVTQNWESYEPIK
YEDVEKEDEAPKMCGVTQNWESYEPIKKASQSNLTPAHQRYIELVIVADHGMFTKYNGDS
DKIREWVRQMVNTVDEIYSYMYIDVALAGLQIWSNEDLINVQPAAPHTLDSFGKWRERDL
LHRIHHDNAMLLTAIDFDGPTIGLAYVGTMSNPKGSTGVVQDHSTINFRVAVTMAHEIGH
NLGIHHDTGSCSCGGYSCIMSPVISHEPSKYFSDCSYTQCWDFIMNQKPQCILNKPLRTD
TVSTPVSGNELLEAGEECDCGSPGNPCCDAATCKLRQGAQCAEGLCCDQCRFMKEGTICR
RGRGDDLDDYCNGISAGCPRNPFHA
>Q14FJ4
MIQVLLVTICLAVFPFQGSSKTLKSGNVNDYEVVNPQKITGLPVGAFKQPEKKYEDAVQY
EFEVNGEPVVLHLEKNKGLFSEDYSETHYSPDGSEITTNPPVEDHCYYHGRVQNDADSTA
SISTCNGLKGFFTLRGETYLIEPLKVPDSESHAVYKYEDAKKKDEAPKMCGVTLTNWESD
EPIKKASHLVATSEQQHFHPRYVQLVIVADHSMVTKNNNDLTALTTWIHQIVNDMIVMYR
ILNIHITLANVEIWSSGDLIAVTSSAPTTLRSFGEWRARNLVNRITHDNAQLITAVHLDN
LIGYGYLGTMCDPQSSVAITEDHSTDHLWVAATMAHEMGHNLGMNHDGNQCNCGAAGCIM
SAIISQYRSYQFSDCSMNEYRNYITTHNPPCILNQALRTDTVSTPVSENELLQNSVNPCY
DPVTCQPKEKEDCESGPCCDNCKFLKEGTICKMARGDNMHDYCNGKTCDCPRNPYKGEHD
PMEWPAPAKGSVLM
>P0C6R7
DCASGPCCRDCKFLKEGTICKRARGDNMDDYCNGKTCDCPRNPHKGEHDP
>E9NW28
MIEVLLVTICLAVFPYQGSSIILESGNVNDYEVVYPRKVSALPKGAVQPKYEDTMQYELK
ENGEPVVLHLEKNKGLFSEDYSETHYSPDGREITTYPSVEDHCYYHGRIHNDADSTASIS
ACDGLKGYFKLQGQTYLIEPLKLPDSEAHAVFKYENIEKEDEAPKMCGVTQNWESDESIK
KASQLYLTPEQQRFPQRYVKLAIVVDYRMYIKYNRDSNKITVRVHEMVNHVNEMYKPLNV
AITLSLLRIWSTRDLITVQSDSKVTLGSFGDWRKTVLLKQQSHDCAHLLTDITFTKNVIG
VAYKKGMCDPKLSVGLVQDYSSNVFVVAAIMTHELGHNLGMEHDEDENGKKCKCDTCIMS
PAISDPPAQLFSDCSKNDYHTFLTNSKPQCILNAPLRTDTVSTPVSGNEPL
>P0C6R8
DCASGPCCRDCKFLEEGTICNMARGDDMDDYCNGKTCDCPRNPHKWPAP
>P31988
EAGEECDCGAPENPCCDAATCKLRPGAQCAEGLCCDQCRFKGAGKICRRARGDNPDDRCT
GQSADCPRNRFH
>C5H5D2
EQQKYLNARKYIELVIVADNVMVKKYTSNSTAIRTRIYSCVNTLNLIYSAFNTHIALTGV
EIWSNGDKINVQSNSSVTLDFFGTWRETVLLNRKRHDNAQLLTAIDLDGPTVGLAYVGSM
CNPKGSTGLIQDHNKLDVMVAITMAHELGHNLGMNHDGNQCNCGGNPCIMSATLDFEPVY
QFSDCSRDQHWRYLIDNRPPCILNIPLRTDIVSPPVCGNYFVEVGEECDCGLPANCQNQC
CNAATCKLIPGAQCEDGECCERCQFKGAGTECRAARSECDIAESCTGQSPECPTDDFQRN
GQPCLNNQGYCYNGNCPILDHQCHNLFGAGATVAPNACFDFNRKGQGNSYCRKQNGVTIP
CARKDIKCGRLFCVQGPIGNTISCQSTSSQDDPDIGMVDLGTKCGDGRVCNSNRECVDVT
TPY
>Q076D1
EQQRYLNAKKYVKLFLVADYIMYLKYGRNLTAVRTRMYDIDNVITPIYHRMNIHVALVGL
EIWSNTDKIIVQSSADVTLDLFAKWRATDLLSRKSHDNAQLLTGINFNGPTAGLGYLGGI
CNTMYSAGIVQDHSKIHDLVAIAIAHEMGHNLGMDHDKDTCTCGTRPCIMAGALSCEASF
LFSDCSQKDHQEFLIKNMPQCILKKPLKTDVVSPAVCGNYFVEVGEECDCGPPRTCRDPC
CDAATCKLRQGAQCAEGLCCDQCRFKGAGTECRAAKDECDMADVCTGRSTECTDRFQRNG
QPCKNNNGYCYNGKCPIMADQCIALFGPGATVSQDACFQFNREGNHYGYCRKEQNTKIAC
EPQDVKCGRLYCFPNSPENKNPCNIYYSPNDEDKGMVLPGTKCADGKACSNGQCVDVNTP
Y
>C5H5D1
EQQKYLNAKKYVKLFLVADYIMYLKYGRNLTAVRTRMYDIVNVITPIYHRMNIHVALVGL
EIWSNTDKIIVQSSADVTLDLFAKWRATDLLSRKSHDNAQLLTGINFNGPTAGLGYLGGI
CNTMYSAGIVQDHSKIHDLVAIAIAHEMGHNLGMDHDKDTCTCGTRPCIMAGVLSCEASF
LFSDCSQKDHQEFLIKNMPQCILKKPLKTDVVSPAVCGNYFVEVGEECDCGSPRTCRDPC
CDAATCKLRQGAQCAEGLCCDQCRFKGAGTECRAAKDECDMADVCTGRSTECTDRFQRNG
QPCKNNNGYCYNGKCPIMADQCIALFGPGATVSQDACFQFNREGNHYGYCRKEQNTKIAC
EPQDVKCGRLYCFPNSPENKNPCNIYYSPNDEDKGMVLPGTKCADGKACSNGQCVDVT
>J3S829
MIQVLLVTICLAVFPYQGSSIILGSGNVNDYEVVYPRKVTALPKGAAQPKYEDTMQYEFK
VNGEPVVLHLEKNKGLFSEDYSETHYSPDGREITTYPPVEDHCYYHGRIQNDADSTASIS
ACNGLKGHFKLQGEMYLIEPLELSDSEAHAVFKYENVEKEDEAPKMCGVTQNWESYEPIK
KASQLNLTPEQQRYLNTKKYIELVIVADNVMVKKYTSNSTAIRTRIYACVNTLNLIYRAF
NIHIALVGIEIWSNKDLINVISASNVTLDLFGNWRRRVLLRRKRHDNAQLLTAIDLDGPT
IGLARVGSMCDPKCSTGIVQDHSKLDVMVAVTMAHELAHNLGINHDGNQCNCGGNPCIMS
ATLNFEPAYRFSDCSRDEHWRYLIDNRPPCILNKPLITDIVSPPVCGNYFVEVGEECDCG
LPAHCQNPCCNAATCKLRPGTQCEDGECCEQCQFTSAGTECRAAKSECDIAESCTGQSAD
CPTDNFQRNGRPCLNNNGYCYNGKCPTLDHQCISFFGSSATVAPDVCFNLNLKGEGNFYC
RRENTRIFPCAPQDKKCGRLFCVLGPTGNTISCQSTYSQSDLDIGMVDLGTKCGDGRVCN
STRQCVDVNTAY
>P0DM90
QQRYLNAKRYVKLAIVADRSMVTKHNGKLKKLRKWIYRIVNTINEVYRSLNILVALVYLE
IWSKEDLINVTSAAKDTLASFGNWRATDLLKRRSHDAAHLLTNIKFDGTTVGKAYVASMC
QQDSSVGINQDHSKINLLVALTMAHELGHNLGMSHDVVNTEKQCNCGTCVMAPTISDQIS
KLFSNCSKNDYENFLTLYKPQCILNEPSKTDIVSPPVCGNELLEVGEECDCGSPETCQNP
CCDAATCKLTSGSQCAKGLCCDQCKFSKSGTECRAAKDDCDIAESCTGQSADCPTDDLQR
NGQPCGNNAQYCRKGKCPIMTNQCISFYGPNAAVAPDACFDYNLKGEGNFYCRKEQATIF
PCAQKDKKCGRLFCVLGPTGKRISCEHTYSQDDPDIGMVLPGTKCADGKVCNSNRECVDV
NTAY
>C5H5D5
EQQRYLNAKKYVKLVLVADYIMYLKYGRSLTTLRTRMYDIVNIINLIFQRMNIHVALVGL
EIWSNRDKIIVQSSADVTLDLFAKWRETDLLKRKSHDNAQLLTGINFNGPTAGLAYLSGI
CKPMYSAGIVQDHNKVHHLVAIAMAHEMGHNLGMDHDKDTCTCGARSCVMAGTLSCEPSY
LFSDCSRREHRAFLIKDMPQCILEKPLRTDVVSPPVCGNYFVEVGEECDCGFSATCRDTC
CDAATCKLRQGAQCAEGLCCDQCRFKGAGTECRAAKDECDMADLCTGRSAECTDRFQRNG
QPCQNNNGYCYNGTCPIMRDQCIALFGPNAAVSQDACFQFNLQGNHYGYCRKEQNTKIAC
EPQDVKCGRLYCFPSSPATKNPCNIHYSPNDEDKGMVLPGTKCADGKACSNGRCVDVNTP
Y
>P0DM89
QQRYLNAKRYVKLAIVADRSMVTKHNGKLKKLRKWIYRIVNTINEVYRSLNILVALVYLE
IWSKEDLINVTSAAKDTLASFGNWRATDLLKRRSHDAAHLLTNIKFDGTTVGKAYVASMC
QQDSSVGINQDHSKINLLVALTMAHELGHNLGMSHDVVNTEKQCNCGTCVMAPTISDQIS
KLFSNCSKNDYENFLTLYKPQCILNEPSKTDIVSPPVCGNELLEVGEECDCGSPETCQNP
CCDAATCKLTSGSQCAKGLCCDQCKFSKSGTECRAAKDDCDIAESCTGQSADCPTDDLQR
NGKPCQNNAGYCYNGKCPIMLNQCISFYGSNATVAPDICFNYNLKGEGNFYCRKEQATIF
PCAQKDKKCGRLFCVLGPTGKRISCKNTYSEDDPNYGMVDLGTKCEDGKVCNSNRECVDV
NTAY
>J3SDW6
MIQVLLVTICLAVFPYQGSSIILGSGNVNDYEVVYPRKVTALPKGAAQPKYEDTMQYEFK
VNGEPVVLHLEKNKGLFSEDYSETHYSPDGREITTYPPVEDHCYYHGRIQNDADSTASIS
ACNGLKGHFKLQGEMYLIEPLELSDSEAHAVFKYENVEKEDEAPKMCGVTQNWESYEPIK
KASQLNLTPEQQRYLNTKKYIELVIVADNVMVKKYTSNSTAIRTRIYACVNTLNLIYRAF
NIHIALVGIEIWSNKDLINVISASNVTLDLFGNWRRRVLLRRKRHDNAQLLTAIDLDGPT
IGLARVGSMCDPKCSTGIVQDHSKLDVMVAVTMAHELAHNLGINHDGNQCNCGGNPCIMS
ATLNFEPAYRFSDCSRDEHWRYLIDNRPPCILNKPLITDIVSPPVCGNYFVEVGEECDCG
LPAHCQNPCCNAATCKLRPGTQCEDGECCEQCQFTSAGTECRAAKSECDIAESCTGQSAD
CPTDNFQRNGRPCLNNNGYCYNGKCPTLDHQCISFFGSSATVAPDVCFNLNLKGEGNFYC
RRENTRIFPCAPQDKKCGRLFCVLGPTGNTISCQATSSQSNVDIGMVDLGTKCGDGRVCN
SNRQCVDVNTAY
>C5H5D3
EQQRYLNAKKYVKLVLVADYIMYLKYGRSLTTLRTRMYDIVNIINLIFQRMNIHVALVGL
EIWSNRDKIIVQSSADVTLDLFAKWRETDLLKRKSHDNAQLLTGINFNGPTAGLAYLSGI
CKPMYSAGIVQDHNKVHHLVAIAMAHEMGHNLGMDHDKDTCTCGARSCVMAGTLSCEPSY
LFSDCSRRGHRAFLIKDMPQCILEKPLRTDVVSPPVCGNYFVEVGEECDCGSPATCRDTC
CDAATCKLRQGAQCAEGLCCDQCRFKGAGTECRAAKDECDMADLCTGRSAECTDRFQRNG
QPCQNNNGYCYNGTCPIMRDQCIALFGPNAAVSQDACFQFNLQGNHYGYCRKEQNTKIAC
EPQDVKCGRLYCFPSSPATKNPCNIHYSPNDEDKGMVLPGTKCADGKACSNGRCVDVT
>C5H5D6
EQQKYLNAKKYVKLVLVADYIMYLKYGRSLTTLRTRMYDIVNIINLIFQRMNIHVALVGL
EIWSNRDKIIVQSSADVTLDLFAKWRETDLLKRKSHDNAQLLTGINFNGPTAGLAYLSGI
CKPMYSAGIVQDHNKVHHLVAIAMAHEMGHNLGMDHDKDTCTCGARSCVMAGTLSCEPSY
LFSDCSRREHRAFLIKDMPQCILEKPLRTDVVSPPVCGNYFVEVGEECDCGSPATCRDTC
CDAATCKLRQGAQCAEGLCCDQCRFKGAGTECRAAKDECDMADLCTGRSAECTDRFQRNG
QPCQNNNGYCYNGTCPIMRDQCIALFGPNAAVSQDACFQFNLQGNHYGYCRKEQNTKIAC
EPQDVKCGRLYCFPSSPATKNPCNIHYSPNDEDKGMVLPGTKCADGKACSNGRCVDVTTP
Y
>C5H5D4
EQQRYLNATKYIKLVIVADNVMVRKYTHNLIDIRKRIFEIVNILSLIYLSMNINVALVGV
DIWTNGDKINVTSAVEPTLASFGTWRERDLLNRKTHDNAQLLTGINLNGDTVGYAYIGSM
CMPKQSVGIVQDHGKTYHLVAVTMAHELGHNLGMDHDRDSCTCLANSCIMSATISPSYQF
SDCSQNDHLRYLISHTPQCILNEPLRTDIVSPEVCGNYLLEEGEECDCGPLWNCQNPCCN
AATCKLTPGAQCAEGLCCYQCRFIKAGNVCRPPRSECDIAESCTGQSAHCPTDRFHRNGQ
PCLNNHGYCYNGNCPIMLYQCIALFGAGTTVAEDVCFNYNLDGQGFFYCRRENDRIFPCA
KEDVKCGRLYCKVYNDNVHPCRYQYLDNGMVDHGTKCAVGKVCSNRQCVDVNTP
>J3S830
MIQVLLVTILAVFPYQGSSIILGSGNVNDYEVVYPRKVTALPKGAVQPKYEDAMQYELKV
NGEPMVLHLEKNKQLFSKDYSETHYSPDGREITTYPLVEDHCYYHGRIENDADSTASISA
CNGLKGHFKLQGEIYLIEPLKLRDSEAHAVFKYENVEKEDEAPKMCGVTQNWESYEPIKK
ASQLVVTAEQQRYLNPYRYVELVIVADHGMFTKYNRNLTEVKTWVYEIVNTLNEIYRYLY
IRVALVGLEIWSDGDLSNVTLSSGNTLDSFGEWRKRDLLRRKRHDNAQLLTAIDFSGNTI
GRASIANMCDPKYSTGIVQDHSPINLLVAVTMAHEMGHNLGLHHDGKSCTCGDYICIMNA
TLSHQHSKYFSNCSYNQYWDYINTYTPKCILNEPLRTDIISPPVCGNELLEAGEECDCGS
PRNCQYQCCDAATCKLHSWVECESGVCCEQCKFRTAGTECRARRSECDIAESCTGQSADC
PTDDFHKNGQPCLNNFGYCYNGNCPIMYHQCYALFGSNVYEAEDSCFESNQKGDDYGYCR
KENGEKIPCAPEDVKCGRLYCNDNSPGQNDPCKIFPSNEDEHKEMVLPGTKCADGKFCTN
GHCVDVATAY
>F8S108
MIQVLLVTISLAVFPYQGSSVILESGNVNDYEVVYPRKVTALPKGAVQPKYEDTMQYEFK
VNGEPVVLHLEKNKGLFSEDYSETHYSPDGREITTYPTVEDHCYYHGRIENDADSTASIS
ACNGLKGHFKLQGEMYLIEPLKLPDSEAHAVFKYENVEKEDEAPKMCGVTQNWESYEPIK
KASQSNLTPEQQRYLNAKKYVKLFLVADYIMYLKYGRNLTAVRTRMYDIVNVITPIYHRM
NIHVALVGLEIWSNTDKIIVQSSADVTLNLFGNWRATDLLRRKSHDNAQLLTGINFNGPT
AGLAYLGGICNTMYSAGIVQDHSKIHHLVAIAMAHEMGHNLGMDHDKDTCTCGTRPCVMA
GALSCEASFLFSDCSQKDHREFLIKNMPQCILKKPLKTDVVSPAVCGNYFVEVGEECDCG
SPRTCRDPCCDATTCKLRQGAQCAEGLCCDQCRFKGAGTECRAAKDECDMADVCTGRSAE
CTDSFQRNGQPCKNNNGYCYNGKCPIMADQCIALFGPSATVSQDACFQFNREGNHYGYCR
KEQNTKIACEPQDVKCGRLYCFPNSPENKNPCNIYYSPNDEDKGMVLPGTKCADGKACSN
GQCVDVTTPY
>F8RKW1
MIEVLLVTICFTVFPYQGSSIILESGNVNDYEVVYPQKVPALPKGGVQNPQPETKYEDTM
QYEFHVNGEPVVLHLERNKGLFSEDYTETHYAPDGREITTSPPVQDHCYYHGYIQNEADS
SAAISACDGLKGHFKHRGETYFIEPLKLSNSESHAIYKDEHVEKEDEIPKICGVTQTTSE
SDEPIEKISQLTNTPEQDRYLQVKKYIELYVVVDNRMYRNYNSNRDAINERVYEMVNTLN
VMYRPLNFFIALIGLEIWSNQDEINIEPEVAVTLRSFGEWRNTTLLPRKRNDNAQLLTGI
DFNGATVGLAYVGTLCSPTQSVAVIQDHSKRTSMVASTMAHELGHNLGINHDSASCNCNA
GPCIMSATISNQPFSKFSSCSVQEHQRYLLRVRPQCILNKPLSTDIVTPPVCGNYFVERG
EECDCGSPQDCQSACCNATTCKPQHEAQCDSGECCEKCKFKKAGAECRAAKDDCDLPESC
TGQSAKCPTDSFQRNGHPCQNNEGYCYNGKCPIMTNQCIALGGPGVNVSPDECFTLKQNV
PECGFCRIENGRKIPCAEKDKMCGKLLCEKGNATCICFPTTHDPDYGMVEPGTKCGDGKV
CINRQCVDVQTAY
>Q8QG88
MIQVLLVTICLAAFPYQGSSIILESGNVNDYEVVYPRKVTALPKGAVQPKYEDAMQYEFK
VNGEPVVLHLEKNKGLFSKDYSETHYSPDGREITTYPAVEDHCYYHGRIENDADSTASIS
ACNGLKGHFKLQRETYFIEPLKLSNSEAHAVFKYENVEKEDEAPKMCGVTQNWKSYEPIK
KASQLVVTAEQQKYNPFRYVELFIVVDQEMVTKNNGDLDKIKARMYELANIVNEILRYLY
MHAALVGLEIWSNGDKITVKPDVDYTLNSFAEWRKTDLLTRKKHDNAQLLTAIDFNGPTI
GYAYIGSMCHPKRSVAIVEDYSPINLVVAVIMAHEMGHNLGIHHDTDFCSCGDYPCIMGP
TISNEPSKFFSNCSYIQCWDFIMKENPQCILNEPLGTDIVSPPVCGNELLEVGEECDCGT
PENCQNECCDAATCKLKSGSQCGHGDCCEQCKFSKSGTECRASMSECDPAEHCTGQSSEC
PADVFHKNGQPCLDNYGYCYNGNCPIMYHQCYALFGADVYEAEDSCFKDNQKGNYYGYCR
KENGKKIPCAPEDVKCGRLYCKDNSPGQNNPCKMFYSNDDEHKGMVLPGTKCADGKVCSN
GHCVDVATAY
>J3SDW8
MIQVLLVTICLAVFPYQGSSIILGSGNVNDYEVVYPRKVTALPKGAAQPKYEDTMQYEFK
VNGEPVVLHLEKNKGLFSEDYSETHYSPDGREITTYPPVEDHCYYHGRIQNDADSTASIS
ACNGLKGHFKLQGEMYLIEPLELSDSEAHAVFKYENVEKEDEAPKMCGVTQNWESYEPIK
KASQLNLTPEQQRYLNTKKYIELVIVADNVMVKKYTSNSTAIRTRIYACVNTLNLIYRAF
NIHIALVGIEIWSNGDLINVTSAANVTLDLFGNWRRRVLLRHKRHDNAQLLTAIDFDGPT
VGLAYGASMCDPRFATGIVQDHSKLDIMVAVTMAHELGHNLGMNHDGNQCNCGGNPCIMS
ATLNFEPAYQFSDCSRDEHWRYLIDNRPPCILNKPSITDIVSPPVCGNYFVEVGEECDCG
LPARCQNPCCNAATCKLRPGTQCEDGECCEQCQFKGAGTECRAASSECDIAESCTGQSAD
CPTDDFQRNGQPCLNNNGYCYNGTCPTLDDQCISFFGSSKTVAPDVCFNLNLQGQGDFYC
RRENTRIFPCAPQDKKCGRLFCVLGPTGNTISCQSTYSQSDLDIGMVDLGTKCGDGRVCN
STRQCVDVNTAY
>F8RKW0
MIEVLLVTICFTVFPYQGSPIILESGNVNDYEVVYPQKVPALPKGGVQNPQPETKYEDTM
QYEFHVNGEPVVLHLERNKGLFSEDYTETHYAPDGREITTSPPVQDHCYYHGYIQNEADS
SAAISACDGLKGHFKHRGETYFIEPLKLSNSESHAIYKDEHVEKEDEIPKICGVTQTTSE
SDETIEKISQLTNTPEQDRYLQVKKYIELYVVVDNRMYRNYNSNRDAINERVYEMVNTLN
VMYRPLNFFIALIGLEIWSNQDEINIEPEVAVTLRSFGEWRNTTLLPRKRNDNAQLLTGI
DFNGATVGLAYVGTLCRPTQSVAVIQDHSKRTSMVASTMAHELGHNLGINHDSASCNCNA
GPCIMSATISNQPLSEFSSCSVQEHQRYLLRVRPQCILNKPLRKDIVTPPVCGNYFVERG
EECDCGSPQDCQSACCNATTCKLQHEAQCDSGECCEQCKFKKAGAECRAAKDDCDLPESC
TGQSAKCPTDSFQRNGHPCQNNQGYCYNGKCLIMTNQCIALKGPGVNVSPDECFTLKQND
PECGFCRIENGTKIPCAEKDKMCGKLLCQEGNATCICFPTTDDPDYGMVEPGTKCGDGKV
CINRQCVDVQTAY
>F8RKV9
MIEVLLVTICFTVFPYQGSSIILESGNVNDYEVVYPQKVPALPKGGVQNPQPETKYEDTM
QYEFHVNGEPVVLHLERNKGLFSEDYTETHYAPDGREITTSPPVQDHCYYHGYIQNEADS
SAAISACDGLKGHFKHRGETYFIEPLKLSNSESHAIYKDEHVEKEDEIPKICGVTQTTSE
SDEPIEKISQLTNTPEQDRYLQVKKYIELYVVVDNRMYRNYNSNRDAINERVYEMVNTLN
VMYRPLNFFIALIGLEIWSNQDEINIEPEVAVTLRSFGEWRNTTLLPRKRNDNAQLLTGI
DFNGATVGLAYVGTLCRPTQSVAVIQDHSKRTSMVASTMAHELGHNLGINHDSASCNCNA
GPCIMSATISNQPLSEFSSCSVQEHQRYLLRVRPQCILNKPLSTDIVTPPVCGNYFVERG
EECDCGSPQDCQDACCNAATCKLQHDCDSGECCEQCKFKKAGAECRAAKDDCDLPESCTG
QSAECPTDSFQRNGHPCQNNQGYCYNGKCPIMTNQCIALKGPGVNVSPDECFTLKQNDPE
CGFCRIENGTKIPCAEKDKMCGKLLCQEGNATCICFPTTDDPDYGMVEPGTKCGDGKVCI
NRQCVDVQTAY
>A2TK72
KREAEANRTPEQQIYDPYKYVETVFVVDKAMVTKYNGDLDKIKTRMYEAANNMNEMYRYM
FFRVVMVGLIIWTEEDKITVKPDVDYTLNAFAEWRKTYLLAEKKHDNAQLITGIDFRGSI
IGYAYIGSMCHPKRSVGIIQDYSPINLVLAVIMAHEMGHNLGIHHDDGYCYCGGYPCIMG
PSISPEPSKFFSNCSYIQCWDFIMNHNPECIDNEPLGTDIISPPLCGNELLEA
>Q92043
ERLTKRYVELVIVADHRMFTKYNGNLKKIRKWIYQIVNTINEIYIPLNIRVALVRLEIWS
NGDLIDVTSAANVTLKSFGNWRVTNLLRRKSHDNAQLLTAIDLDEETLGLAPLGTMCDPK
LSIGIVQDHSPINLLVAVTMAHELGHNLGMVHDENRCHCSTPACVMCAVLRQRPSYEFSD
CSLNHYRTFIINYNPQCILNEPLQTDIISPPVCGNELLEVGEECDCGSPRTCRDPCCDAA
TCKLHSWVECESGECCQQCKFTSAGNVCRPARSECDIAESCTGQSADCPTDDFHRNGKPC
LHNFGYCYNGNCPIMYHQCYALWGSNVTVAPDACFDINQSGNNSFYCRKENGVNIPCAQE
DVKCGRLFCNVNDFLCRHKYSDDGMVDHGTKCADGKVCKNRQCVDVTTAYKSTSGFSQI
>Q9W6M5
MIQVLLVTICLAAFPYQGSSIILESGDVNDYEVVYPRKVTALPKGAVQQKYEDAMQYEFK
VNGEPVVLHLEKNKHLFSKDYSETHYSPDGREITINPPVEDHCYYHGRIENDGDSTASIS
ACNGLKGNFKLQGETYLIEPMKLSDSEAHAVFKYENVEKEDEAPKMCGVTQKWKSYEPIK
KISQLNLIPEQQIYDPFKYVETVVVVDKAMVTKYNGDLDKIKTKMYEAANNMNEMYRYMF
FRVVMVGLIIWTEEDKITVKPDVDYTLNAFAEWRKTYLLAEKKHDNAQLITGIDFRGSII
GYAYIGSMCHPKRSVGIIQDYSPINLVLAVIMAHEMGHNLGIHHDDGYCYCGGYPCIMGP
SISPEPSKFFSNCSYIQCWDFIMNHNPECIDNEPLGTDIISPPLCGNELLEVGEECDCGT
PENCQNECCDAATCKLKSGSQCGHGDCCEQCKFRTSGTECRASMSECDPAEHCTGQSSEC
PADVFHKNGEPCLDNYGYCYNGNCPIMYHQCYALFGADIYEAEDSCFESNKKGNYYGYCR
KENGKKIPCASEDVKCGRLYCKDDSPGQNNPCKMFYSNDDEHKGMVLPGTKCADGKVCSN
GHCVDVTTAY
>Q1PS45
MIQVLLVTICLAAFPYQGSSIILESGNVNDYEVVYPRKVTALPEGAVQQKYEDAMQYEFK
VNGEPVVLHLEKNKGLFSEDYSETHYSPDGREITTYPSVEDHCYYHGRIQNDADLTASIS
ACNGLKGHFMLQGEMYLIEPLKLSDSEAHAVFKYENVEKEDEAPKMCGVTQNWKSYEPIK
KASQSNLTPEQQRYLNAPKFVKLFLVADNIMYLKYGRSLTNVRTRMYDMANILNLIFRRM
NIHVAVTDLEIWSDKDKIIVQPSADDTLKSFATWRESVLLKHKSHDNAQLLTGINFNGPT
AGLAYLGGICDPMYSTAIVQDHNKIHHLVAIAMAHEMGHNLGIDHDKDTCTCAAKSCVMA
GTLSCEASYLFSDCSRKEHRAFLIKNMPQCILKKPSKTDVVSPPVCGNYFVEMGEDCDCG
SPATCRDPCCDAATCKLKQGAQCAEGLCCDQCRFKGAGTQCRAAMDECDMADLCTGQSAD
CTDRFQKNGQPCQNNNGYCYNGTCPTMIKQCTVFFGSNAAVSQDACFQFNLQGNNYGYCR
KEQNTKIACEPQNVKCGRLYCTSPEKQNPCNIYYSPSNEDKGMVLPGTKCADGKACSNGQ
CVDVTTPY
>O42138
MIQVLLVTLCLAVFPYQGSSIILESGNVNDYEVVYPRKVTVLPKGAVQPKYEDAMQYEFK
VNGEPVVLHLEKNKQLFSKDYSETHYSPDGREITTYPLVEDHCYYHGRIENDADSTASIS
ACNGLKGHFKLQGEMYLIDPLKLPDSEAHAVFKYENVEKEDEAPKMCGVTQNWESYEPIK
KASQLNLTPEQQAYLDAKKYVEFVVVLDHGMYTKYKDNLDKIKTRIFEIVNTMNEMFIPL
NIRVALICLEIWSDKDKFNMTSAANVTSISFRNWRATDLLKRKSHDNAQLLTVIDFDGPT
IGKAYMASMCDPKRSVGIIQDHSTINLMMAVTMAHEMGHNLGMDHDEKYCTCGAKSCVMA
KALSRQPSKLFSNCSQEDYRKYLIKRRPKCILNEPNGTDIVSPPVCGNELLEVGEECDCG
SPTNCQNPCCDAATCKLTPGSQCADGVCCDQCRFTRAGTECRQAKDDCDMADLCTGQSAE
CPTDRFQRNGHPCLNDNGYCYNRTCPTLKNQCIYFFGPNAAVAKDSCFKGNQKSNNHTYC
RKENGKKIPCAPQDIKCGRLYCFRNLPGKKNICSVIYTPTDEDIGMVLPGTKCEDGKVCS
NGHCVDVNIAYKSTTGFSQI
>D5LMJ3
MIQALLVIICLAVFPHQGSSIILESGNVNDYEVVYPQKVPALLKGGVQNPQPETKYEDTM
RYEFQVNGEPVVLHLERNKGLFSEDYTETHYAPDGREITTSPPVQDHCYYHGYIQNEADS
SAVISACNGLKGHFKHQGETYFIEPLELSESEAHAIYKDENVEKEDETPKICAVTQTTWE
SDESIEKTSQLTNTPEQDRYLQVKKYIEFYLVVDNKMYKNHTSNQELRTRVYEMVNYLNT
KYRRLNFHIALIGLEIWSNQDKVDMDPGANVTLKSFAEWRAKLPPHKRNDNAQLLTGIDF
NGTTVGLAYTGTLCTWGSVAVVQDYSRRTILMASTMAHELGHNMGIHHDKANCRCSHSPC
IMSDTISDEPFYEFSSCSVREHQEYLLRERPQCILNKPSRKAIVSRPVCGNNFVEVGEQC
DCGSLQDCQSTCCNATTCKLQPHAQCDSEECCEKCKFKGAETECRAAKDDCDLPEFCTGQ
SAECPTDSLQRNGHPCQNNQGYCYNGKCPTMENQCITLLGPNYTVGPAGCFKNNRKGDDV
SHCRKENGAKIPCAAKDEKCGTLYCTEIKKTGCIVPVSPRDPDSRMVEPGTKCEDKKVCS
KSQCVKV
>Q1PHZ4
EFKVNGEPVVLHLEKNKGLFSEDYSETHYSPDGRQITTYPPVEDHCYYHGRIENDADSTA
SISACNGLKGHFKLQGETYLIEPLKLSDSEAHAVYKYENVEKEDEAPKMCGVTETNWEYE
EPIKKASKLVVTAEQQKFPYRYVEIVVVVDRRMVTKYNGDLKKIRKWVYELVNIVNNIYR
SLNVHVALVGLEIWSKGDKITVQPDSDYTLNSFGEWRERDLLPRKKHDNAQLLTAVVFDG
PTIGRAYIAGMCDPRHSVGVVMDHSKENLQVAVTMAHELGHNLGMEHDENQCHCDAPSCV
MASVLSVVLSYEFSDCSQNQYQTYLTKHNPQCILNEPLLTVSGNELLEAGEECDCGAPEN
PCCDAATCKLRPGAQCAEGLCCDQCRFKGAGKICRRARGDNPDDRCTGQSADCPRNRFHR
NGQPCLYNHGYCYNGKCPIMFYQCYFLFGSNATVAEDDCFNNNKKGDKYFYCRKENEKYI
PCAQEDVKCGRLFCDNKKYPCHYNYSEDLDFGMVDHGTKCADGKVCSNRQCVDVNEAYKS
TTVFSLI
>Q8UVG0
MIQVLLVIICLEAFPYQGSSIILESGNVNDYEVVYPRKVTALSKGAVHPKYEDAMQYEFK
VNGEPVVLHLEKNKGLFSEDYSEIHYSPDGREITTYPLVEDHCYYHGRIQNDADSSASIS
ACNGLKGHFKLQGEMYLIEPFKLPDSEAHAVFKYENVEKEDEAPKMCGVTETNWESDEPI
KKASLLNLTPEQQAYLDAKKYVEFVVVLDHGMYKKYKDDLDKIKRRIYEIVNTMNEMFIP
LNICVALTGLEIWSKGDKINVTSESWFTLILFTNWRGADLLKRKSHDNAQLLTNTDFDGS
TIGRAHIGSMCHPYLSVGIIQDYSPVNLLVASTMAHEMGHNLGMHHDNDTCTCGAPSCVM
AAAISKDPSKLFSNCSQEYQRKYLIKNRPQCLLNKPLRTDIISPPVCGNELLEVGEECDC
GTPENCRDPCCNATTCKLTPGSQCVEGLCCDQCRFRKTGTECRAAKHDCDLPESCTGQSA
DCPMDDFQRNGHPCQNNNGYCYNGKCPTMENQCIDLVGPKATVAEDSCFKDNQKGNDYGY
CRKENGKKIPCEPQDVKCGRLYCNDNSPGQNNPCKCIYFPRNEDRGMVLPGTKCADGKVC
SNRHCVDVATAY
>O93523
MIEVLLVTICLAAFPYQGSSIILESGNVNDYEVVYPRKVTALPKGAVQPKYEDAMQYEFK
VNGEPVVLHLEKNKGLFSKDYSETHYSPDGREITTYPAVEDHCYYHGRIENDADSTASIS
ACNGLKGHFKLQRETYFIEPLKLSNSEAHAVFKYENVEKEDEAPKMCGVTQNWKSYEPIK
KASQLVVTAEQQKYNPFRYVELFIVVDQGMVTKNNGDLDKIKARMYELANIVNEILRYLY
MHAALVGLEIWSNGDKITVKPDVDYTLNSFAEWRKTDLLTRKKHDNAQLLTAIDFNGPTI
GYAYIGSMCHPKRSVAIVEDYSPINLVVAVIMAHEMGHNLGIHHDTDFCSCGDYPCIMGP
TISNEPSKFFSNCSYIQCWDFIMKENPQCILNEPLGTDIVSPPVCGNELLEVGEECDCGT
PENCQNECCDAATCKLKSGSQCGHGDCCEQCKFSKSGTECRASMSECDPAEHCTGQSSEC
PADVFHKNGQPCLDNYGYCYNGNCPIMYHQCYALFGADVYEAEDSCFKDNQKGNYYGYCR
KENGKKIPCAPEDVKCGRLYCKDNSPGQNNPCKMFYSNDDEHKGMVLPGTKCADGKVCSN
GHCVDVATAY
>Q7LZ61
MMQVLLVTISLAVFPYQGSSIILESGNVNDYEVVYPQKVTALPKGAVQQPEQKYEDTMQY
EFEVNGEPVVLHLEKNKILFSEDYSETHYYPDGREITTNPPVEDHCYYHGRIQNDAHSSA
SISACNGLKGHFKLRGEMYFIEPLKLSNSEAHAVYKYENIEKEDEIPKMCGVTQTNWESD
KPIKKASQLVSTSAQFNKIFIELVIIVDHSMAKKCNSTATNTKIYEIVNSANEIFNPLNI
HVTLIGVEFWCDRDLINVTSSADETLNSFGEWRASDLMTRKSHDNALLFTDMRFDLNTLG
ITFLAGMCQAYRSVEIVQEQGNRNFKTAVIMAHELSHNLGMYHDGKNCICNDSSCVMSPV
LSDQPSKLFSNCSIHDYQRYLTRYKPKCIFNPPLRKDIVSPPVCGNEIWEEGEECDCGSP
ANCQNPCCDAATCKLKPGAECGNGLCCYQCKIKTAGTVCRRARDECDVPEHCTGQSAECP
RDQLQQNGKPCQNNRGYCYNGDCPIMRNQCISLFGSRANVAKDSCFQENLKGSYYGYCRK
ENGRKIPCAPQDVKCGRLFCLNNSPRNKNPCNMHYSCMDQHKGMVDPGTKCEDGKVCNNK
RQCVDVNTAYQSTTGFSQI
>B8K1W0
MMQVLLVTICLAVFPYHGSSIILESGNVNDYEVVYPQKVTAMPKEAVKQPEQKYEDAMQY
KFEVNGEPVLLHLEKNKDLFSEDYSETHYSPDGREITTKPLVQDHCYYHGHIQNDAHSSA
SISACNGLKGHFKLRGEMYLIEPLKLSDSEAHAVYKYENVEKEDEALKMCGVTQTNWESD
EPIKKASLLVATSERNRYFNPYSYVELIITVDHSMVTKYKNDLTAIRTWVFELVNTINEI
FKYLYIRVPLVGLEIWKNRDLINVTSAANVTLDLFGEWRKSYLLPRKIHDNSQLLTAIDL
NGLTIGMAYVSTMCQSKYSVGVVQDHSKINLRVAVTMAHEIGHNLGLTHDGVYCTCGGYS
CIMSAVLGDQPSKYFSNCSYNQYRRFLTEHNPECIINPPLRTDIVSPPACGNELLERGEE
CDCGSPENCRDPCCDAASCKLHSWVECESGKCCNQCRFKRAGTECRPARDECDKAEQCTG
RSANCPVDEFHENGRPCLHNFGYCYNGKCPIMYHQCHALFGQNVTGVQDSCFQYNRLGVY
YAYCRKENGRKIPCAPKDEKCGRLYCSYKSPGNQIPCLPYYIPSDENKGMVDHGTKCGDG
KVCSNGQCVDLNIAY
>Q7T046
MMQVLLVTISLAVFPYQGSSIILESGNVNDYEVVYPQKITALPEEAVQQPEQKYEDTMQY
EFEVNGEPVVLHLEKNKDLFSEDYSETRYSPDGRETTTKPPVQDHCYYHGRIQNDAYSSA
SISACNGLKGHFKLQGETYLIEPLKIPDSEAHAVYKYENIEKEDEAPKMCGVTQTNWESD
EPIKKASQLVATSAKRKFHKTFIELVIVVDHRVVKKYDSAATNTKIYEIVNTVNEIFIPL
NIRLTLIGVEFWCNRDLINVTSSADDTLDSFGEWRGSDLLNRKRHDNAQLFTDMKFDLST
LGITFLDGMCQAYRSVGIVQEHGNKNFKTAVIMAHELGHNLGMYHDRKNCICNDSSCIMS
AVLSSQPSKLFSNCSNHDYRRYLTTYKPKCILNPPLRKDIASPPICGNEIWEEGEECDCG
SPKDCQNPCCDAATCKLTPGAECGNGLCCEKCKIKTAGTVCRRARDECDVPEHCTGQSAE
CPADGFHANGQPCQNNNGYCYNGDCPIMTKQCISLFGSRATVAEDSCFQENQKGSYYGYC
RKENGRKIPCAPQDIKCGRLYCLDNSPGNKNPCKMHYRCRDQHKGMVEPGTKCEDGKVCN
NKRQCVDVNTAY
>A2CJE4
NPCCDAATCKLKSGSQCGHGDCCEQCKFSKSGTECRASMSECDPAEHCTGQSSECPADVF
HKNGQPCLDNYGYCYNGNCPIMYHQCYDLFGADVYEAEDSCFERNQKGNYYGYCRKENGN
KIPCAPEDVKCGRLYSKDNSPGQNNPCKMLCSNEDEHKGRFLEQTGRGKVCSNRQ
>Q2UXR0
MQVLLITISLAVLPYLGSSIILESGIVNDYEVVNPQKVTAMLKGAVKQPEQKYEDTMQYE
FKVKGEPVVLHLEKNKGLFSEDYSETHYSPDGREITTNPPVEDHCYYHGRIQNDADSSAS
ISACNGLKGHFKLRGEMYFIEPLKIPDSEAHAVYKYENIEEEDEAPKMCGVKHTNRESDK
SIKKASQLNLTPEQQRYLNTPKHIKVAIVADYLIFRKYGRNLFTIRAKIYEILNILNEIY
KAFNIHVALVFLEIWSNGDKINLFPAANVTLDLFGKWRERDLMNRKNHDNTQLLTGMNFD
GPTAGLGYVGTMCHPQFSAAVVQDHNKINFLVALAMAHELGHNLGMTHDEQFCTCGAKSC
IMSATLSCEGSYRFSNCSREENRRYLINKMPQCILIKPSRTDIVSPPVCGNSLVEVGEDC
DCGSPGYCRNPCCNAATCKLTPGSQCADGECCDQCRFTRAGTECRPARDECDKADLCTGQ
SAECPADQFQRNGQPCQNNSGYCYNGICPVMRNQCISLFGSRAIVAEDACFQFNSLGIDY
GYCRKENGRKIPCAPEDVKCGRLYCFDNLPEHKNPCQIFYTPRDEDKGMVDPGTKCENGK
VCINGKCVDVNTAY
>Q2UXQ5
MMQVLLVTICLAVFPYQGSSIILESGNVNDYEIVYPQKVTALPIEAILQPEQKYEDAMQY
EFEVNGEPVVLHLEKNKNLFTKDYSETHYSPDGREITTKPLIEDHCYYHGRIQNDAHSTA
SISACNGLKGHFKLQGETYLIEPLKIPDSEAHAVYKYENIEKEDEALKMCGVKHTNWESD
EPIKEASQLFATSEQHRFRERYIEFFIVVDQRMYNKHNNDSAAIRTWIFEMLNTVNEIYL
PWNIHVPLVGLEFWTQGDLINVVSSADKTLDSFGEWRRRDLLNRKAHDNAHLITAMHFDA
QTLGLAYTGSMCHPKYSTGVFQDSSEINIFVAITLAHELGHNLGISHDVPSCTCQTKACI
MSPYLSDQPTKLFSNCSEIQYERFLTQRNPKCMINKPLRTDIISPPVCGNGLLEREEECD
CGSPENCRDPCCDAASCKLHSWVECESGECCDQCRFKRAGTLCRPARDDCDMAESCSGHS
ADCPIDGFHANGQPCSHNLGYCYNGKCPLTLYQCRAFLGKDVVGVQESCFQYNRLGNTYA
YCRKENGRKIPCAPKDEKCGRLYCSYKSFGDYISCLPCYRANEEDKGMVDEGTKCGEGKV
CSNGYCVDLNVAY
>Q90495
MIQILLVIICLAVFPYQGCSIILGSGNVNDYEVVYPQKVTALPKGAVQQPEQKYEDAMQY
EFEVKGEPVVLHLEKNKELFSEDYSETHYSSDDREITTNPSVEDHCYYHGRIQNDAESTA
SISACNGLKGHFKLRGETYFIEPLKIPDSEAHAVYKYENIENEDEAPKMCGVTQDNWESD
EPIKKTLGLIVPPHERKFEKKFIELVVVVDHSMVTKYNNDSTAIRTWIYEMLNTVNEIYL
PFNIRVALVGLEFWCNGDLINVTSTADDTLHSFGEWRASDLLNRKRHDHAQLLTNVTLDH
STLGITFVYGMCKSDRSVELILDYSNITFNMAYIIAHEMGHSLGMLHDTKFCTCGAKPCI
MFGKESIPPPKEFSSCSYDQYNKYLLKYNPKCILDPPLRKDIASPAVCGNEIWEEGEECD
CGSPADCRNPCCDAATCKLKPGAECGNGECCDKCKIRKAGTECRPARDDCDVAEHCTGQS
AECPRNEFQRNGQPCLNNSGYCYNGDCPIMLNQCIALFSPSATVAQDSCFQRNLQGSYYG
YCTKEIGYYGKRFPCAPQDVKCGRLYCLDNSFKKNMRCKNDYSYADENKGIVEPGTKCED
GKVCINRKCVDVNTAY
>Q6X1T6
VEDHCYYHGRVQNDAESTASISACNGLKGHFKLQGETYFIEPLKIPNSEAHAVYKYENIE
KEDEAPKMCGVTQTNWESDEPIKKTLGLIVPPHGQKFEKKFIELIIVVDHSMVTKYNNDL
TAVRTEIYERLNTVNEIYLPLNIHVALVGIVFWSNRDLINVTSSAADTLHSFGEWRGSDL
LNQKRHDHAQLLTNVTLDGTTLGITFVFGMCKSDRSVELIRDYSNITFNMAYIMAHEMGH
SLGMLHDTKSCTCGDKPCIMFSKESVPPPKEFSSCSYDQYNKYLLKYNPKCIVDPPLRKD
IASPAVCGNGVWEEGEECDCGSPEDCENPCCDAATCKLKPGAECGNGECCDNCKIRKAGT
ECRPARDDCDVAEHCTGQSAECPRNEFQRNGQPCLNNSGYCYNGDCPIMLNQCIALFSPS
ATVAQDSCFQRNLQGSYYGHCRKEIGHYGKRFPCAAQDVKCGRLYCLDNSFKKNMRCKKD
FSYSDENKGIVEPGTKCEDGKVCINRKCVDVNTAY
>P0C6E8
KMCGVTQNWESYESTKKASQLNLTPEQQRFPQRYIKLGIFVDHGMYTKYSGNSERITKRV
HQMINNINMMCRALNIVTTLSLLEIWSEKDLITVQASAPTTLTLFGAWRETVLLNRTSHD
HAQLLTATIFNGNVIGRAPVGGMCDPKRSVAIVRDHNAIVFVVAVTMTHEMGHNLGNHHD
EDKCNCNTCIMSKVLSRQPSKYFSECSKDYYQTFLTNHNFQCILNAPLRTDTVSTPVSGN
ELLEAGEDCDCGSPANPCCDAATCKLRPGAQCGEGLCCDQCRFTSAGTECRAARSECDIA
ESCAGQSADCPTDDFHRNGQPCLNNHGYCYNGNCPIMFYQCIALFGSNATVGQDGCFDAN
DIGHKYFHCRKDNEKYIPCAPQDVKCGRLFCTYIYDIDLCRYDDSANGMVAQGTKCADGK
VCNSNRQCADVNTAY
>Q90ZI3
MIQVLLVTICLAVFPYQGSSIILESGNVNDYEVVYPRKVTALPKGAVQQKYEDAMQYEFT
VNGEPVVLHLEKNKGLFSEDYSETHYSPDGREITTNPPVEDHCYYHGRIQNDADLTASIS
ACDGLKGHFKLQGETYIIEPLKLPDSEAHAVFKYENVEKEDEAPKMCGVTQSNWESDESI
KEDSQSNLTPAQQKYLNAKKYVKFFLVADHIMYLKYGRNLTTLRTRMFDTVNIVNQILQR
INIHVALIGIEIWSKEDKIIVQSVPDVTLKLFATWRESVLLKRKNHDNAHLLTGINFNGP
TAGLAYLGGICKPMYSAGIVQDHNKIHHLVAIAMAHEMGHNLGMDHDKDTCTCRAKACVM
AGTLSCDASYLFSDCSRQEHRAFLIKNMPQCILKKPLKTDVVSPPVCGNYFVEVGEDCDC
GSPATCRDPCCDAATCKLRQGAQCAEGLCCDQCRFKAAGTECRAATDECDMADLCTGRSA
ECTDRFQRNGQPCQNNNGYCYNRTCPTMNNQCIALFGPNAAVSQDACFQFNRQGNYYGYC
RKEQNTKIACEPQNVKCGRLYCIDSSPAKKNPCNIIYSPNDEDKGMVLPGTKCADGMACN
SNGQCVDVNRTY
>P0C7B0
MIQVLLVTICLAAFPYQGSSIILESGNVNDYEVVYPRKVTALPKGAVQPKYEDAMQYEFK
VNGEPVVLHLGKNKQLFSKDYSETHYSPDGREITTNPPVEDHCYYHGRIENDADSTRSIS
ACNGLKGHFKLQGETYLIEPLKLSDSEAHAVYKYENILKEDEAPKMCGVTQNWESYEPIK
KASQLNLTPEQQRYNPFRFVELVLVADKGMVTKNNGDLNKIKTRMYELANNLNDIYRYMY
IHVALVGVEIWSDGDKITVTPNVDDTLSSFAEWRKTHLLTRKKHDNAQLLTAIDFNGPTI
GYAYIASMCHPKRSVGIVQDYSPINLVLSVVMAHEMGHNLGIHHDHSYCSCGDYACIMGA
TISHEPSTFFSNCSYIQCWDFIMDHNPECIVNEPLGTDIVSPPVCGNELLEVGEECDCGT
PENCQNECCDAATCKLKSGSQCGHGDCCEQCKFSKSGTECRESMSECDPAEHCTGQSSEC
PADVFHKNGQPCLHNYGYCYNGNCPIMYHQCYALWGADVYEAEDSCFESNKKGNYYGYCR
KENGKKIPCAPEDVKCGRLYCKDNSPGQNNPCKMFYSNEDEHKGMVLPGTKCGDGKVCSN
GHCVDVATAY
>Q98UF9
MIQVLLVTICLAAFPYQGSSIILESGNVNDYEVVYARKVTALPKGAVQPKYEDTMQYELK
VNGEPVVLHLEKNKQLFSKDYSETHYSPDGREITTYPPVEDHCYYHGRIENDADSTASIS
ACNGLKGHFKLQGETYFIEPLKLPNSEAHAVFKYENVEKEDEVPKMCGVTQTNWESDEPI
KKASQLVVTAEQQRYNHYKYIELVILADYRMVTKNNGDLGKIRTKIYEIVNILNEIFRYL
YIRIALVGIEIWSNADLSNVTLSADDTLASFGTWRGTVLLKRKSHDNAQLLTAIDFDGQT
IGIANIASMCNQNKSVGVVMDYSPINLVVAVIMAHEMGHNLGINHDTGSCSCGGYSCIMA
PEISDQPSKLFSNCSKQAYQRYINYYKPQCILNEPLRTDIVSPPVCGNELLEMGEECDCG
SPRNCRDPCCDAATCKLHSWVECESGECCDQCRFKGAGTECRAARSECDIAESCTGQSAD
CPTDDFKRNGQPCLHNYGYCYNGNCPIMYHQCYALFGSNATVAEDGCFEFNENGDKYFYC
RKQSGVNIPCAQEDVKCGRLFCHTKKHPCDYKYSEDPDYGMVDNGTKCADGKVCSNGHCV
DVATAY
>Q8JIR2
MIQVLLVTICLAVFPYQGSSIILGSGNVNDYEVVYPRKVTAVPKGAVQPKYEDTMQYEFK
VNGEPVVLHLEKNKGLFSKDYSETHYSPDGREITTYPSVEDHCYYHGRIQNDADSTASIS
ACNGLKGHFKLQGEMYLIEPLRFSDSEAHAVFKYENVEKEDEAPKMCGVTQTNWESDEPI
KKASKLVVTAEQQRYLNNFRFIELVIVADYRMFTKFNSNLNEVKTWVYEIVNTLNEIYRY
LYVRVALVALEVWSNGDLSSVTLSAYDTLDSFGEWRKRDLLKRKSHDNAQLLTAIDFNGT
IIGLAHVASMCDPKCSTGIVQDYSSRNLVVAVIMAHEMGHNLGIRHDRENCTCHANSCIM
SAVISDQPSKYFSNCSHVQYWNYINDDEPQCILNEPLRTDIVSPPVCGNELLEVGEECDC
GSPATCRYPCCDAATCKLHSWVECESGECCEQCRFRTAGTECRARRSECDIAESCTGHSA
DCPTDRFHRNGQPCLHNFGYCYNGNCPIMYHQCYALWGANATVAKDSCFEDNQKGNDYGY
CRKENGRKIPCEPQDVKCGRLYCSLGNQLPCRFFYTPTDENIGMVDTGTKCGDKKVCSNR
QCVDVNTAY
>Q8AWI5
MIQVLLVTICLAVFPYQGSSIILESGNVNDYEVVYPRKVPALPKGAVQPKYEDAMQYEFK
VNGEPVVLHLEKNKGLFSEDYSETHYSPDGREITTNPPVEDHCYYHGRIQNDADSTASIS
ACNGLKGHFTLQGETYLIEPLKLPDSEAHAVFKYENVEKEDEAPKMCGVTQNWESYEPIK
KASQSNLTPEQQRYLNAKKYVKLVMVADYIMYLKYDRNLTTVRTRMYDIVNVINVIYQRM
NIHVALVGLEIWSNKDKFILRSAADVTLKLFATWRETDLLKRKSHDNAQLLTGINFNGPT
AGLGYLGGICNPMYSAGIVQDHNKIHHLVAIAMAHEMGHNLGIDHDKDTCTCGAKSCVMA
GTLSCEASYLFSDCSRKEHQAFLIKDMPQCILKKPLKTDVVSPPVCGNYFVEVGEDCDCG
SPATCRDSCCDAATCKLRQGAQCAEGLCCDQCRFKGAGTECRAATDECDMADLCTGRSAE
CTDRFQRNGQPCQNNNGYCYNGKCPIMTDQCIALFGPNAAVSEDACFQFNLEGNHYGYCR
KEQNTKIACEPQNVKCGRLYCIDSSPANKNPCNIYYSPGDEDKGMVLPGTKCADGKACSN
GQCVDVNRAS
>P20164
MIQVLLVTICLAVFPYQGSSIILESGNVNDYEVMYPQKVAALPKGAVQQKYEDTMQYEFK
VNGEPVVLHLEKNKGLFSEDYSETHYSPDGREITTNPPVEDHCYYHGRIQNDADSTASIS
ACNGLKGHFKLQGEMYLIEPLKFSDSEAHAVYKYENVEKEEEAPKMCGVTQTNWESDEPI
KKASKLVVTAEQQRFPRRYIKLAIVVDHGIVTKHHGNLKKIRKWIYQLVNTINNIYRSLN
ILVALVYLEIWSKQNKITVQSASNVTLDLFGDWRESVLLKQRSHDCAQLLTTIDFDGPTI
GKAYTASMCDPKRSVGIVQDYSPINLVVAVIMTHEMGHNLGIPHDGNSCTCGGFPCIMSP
MISDPPSELFSNCSKAYYQTFLTDHKPQCILNAPSKTDIVSPPVCGNELLEAGEECDCGS
PENCQYQCCDAASCKLHSWVKCESGECCDQCRFRTAGTECRAAESECDIPESCTGQSADC
PTDRFHRNGQPCLYNHGYCYNGKCPIMFYQCYFLFGSNATVAEDDCFNNNKKGDKYFYCR
KENEKYIPCAQEDVKCGRLFCDNKKYPCHYNYSEDLDFGMVDHGTKCADGKVCSNRQCVD
VNEAYKSTTVFSLI
>Q90Y44
IVSPPVCGNELLEVGEECDCGTPENCQNECCDAATCKLKSGSQCGHGDCCEQCKFSKSGT
ECRESMSECDPAEHCTGQSSECPADVFHKNGQPCLDNYGYCYNGNCPIMYHQCYALWGAD
VYEAEDSCFESNTKGNYYGYCRKENGIKIPCAPEDVKCGRLYCKDNSPGQNNPCKMFYSN
EDEHKGMVLPGTKCGDGKVCSNGHCVDVATAY
>D3TTC2
MIQALLVIICLAVFPHQGSSIILESGNVNDYEVVYPQKVPALLKGGVQNPQPETKYEDTM
RYEFQVNGEPVVLHLERNKGLFSEDYTETHYAPDGREITTSPPVQDHCYYHGYIQNEADS
SAVISACDGLKGHFEHQGETYFIEPLKISNSEAHAIYKDENVENEDETPEICGVTETTWE
SDESIEKTSQLTNTPEQDRYLQAKKYIEFYVVVDNIMYRHYKRDQPVIKRKVYEMINTMN
MIYRRLNFHIALIGLEIWSNINEINVQSDVRATLNLFGEWREKKLLPRKRNDNAQLLTGI
DFNGTPVGLAYIGSICNPKTSAAVVQDYSSRTRMVAITMAHEMGHNLGMNHDRGFCTCGF
NKCVMSTRRTKPAYQFSSCSVREHQRYLLRDRPQCILNKPLSTDIVSPPICGNYFVEVGE
ECDCGSPADCQSACCNATTCKLQHEAQCDSEECCEKCKFKGARAECRAAKDDCDLPELCT
GQSAECPTDVFQRNGLPCQNNQGYCYNGKCPIMTNQCIALRGPGVKVSRDSCFTLNQRTR
GCGLCRMEYGRKIPCAAKDVKCGRLFCKRRNSMICNCSISPRDPNYGMVEPGTKCGDGMV
CSNRQCVDVKTAY
>P86092
DTVLLNRISHDNAQLLAIVFNENVIGKAYTGGMCDPRYSVGVVMDHSPINRLVADTMAHE
MGHNLGIHHDTGSCSCGGHSCIMSRVISHQPLQYFSNCSYIEYWDFITKLNPQCILNEPL
RTDIVSPPVCGNELLEMGEECDCGSPRNCRDLCCDAATCKLHSWVECESGECCDQCRFIK
AGNVCRPPRKECDVAEACTGQSAQCPTDDFKRNGQPCLNNYAYCYQGNCPIMYHQCYALF
GSDATMAQDSCFQVNKKGNEYFYCRLENGINIPCAQEDVKCGRLFCHNMKYEQDCNYSDR
GMVDNGTKCAEGKVCNSNRQAYQR
>Q10749
MIQALLVAICLAVFPYQGSSIILESGNVNDYEVVYPQKVPALSKGGVQNPQPETKYEDTM
QYEFHVNGEPVVLHLERNKGLFSEDYTETHYAPDGREITTSSPVQDHCYYHGYIQNEADS
SAVISACDGLKGHFKHQGETYFIEPLELSDSEAHAIYKDENVEEEEEIPKICGVTQTTWE
SDEPIEKSSQLTNTPEQDRYLQAKKYIEFYVVVDNVMYRKYTGKLHVITRRVYEMVNALN
TMYRRLNFHIALIGLEIWSNGNEINVQSDVQATLDLFGEWRENKLLPRKRNDNAQLLTST
EFNGTTTGLGYIGSLCSPKKSVAVVQDHSKSTSMVAITMAHQMGHNLGMNDDRASCTCGS
NKCIMSTKYYESLSEFSSCSVQEHREYLLRDRPQCILNKPSRKAIVTPPVCGNYFVERGE
ECDCGSPEDCQNTCCDAATCKLQHEAQCDSGECCEKCKFKGAGAECRAAKNDCDFPELCT
GRSAKCPKDSFQRNGHPCQNNQGYCYNGTCPTLTNQCATLWGPGAKMSPGLCFMLNWNAR
SCGLCRKENGRKILCAAKDVKCGRLFCKKKNSMICHCPPPSKDPNYGMVAPGTKCGVKKV
CRNRQCVKV
>Q3HTN2
MIEVLLVTICLAVFPYQGSSIILESGNVNDYEVVYPRKVTAVPKGAVQQKYEDAMQYEFK
VNGEPVVLHLEKNKELFSEDYSETHYSPDGREITTYPSVEDHCYYHGRIQNEADSTASIS
ACNGLKGHFKLQGETYLIEPLKLPDSEAHAVFKYENVEKEEEAPKMCGVTETNWKSDEPI
KKASQLVVTAEQQRFPRRYVKLAIVADHRMYTKHKKNLKPWVFQMVNSVHQIYRSMNVLI
ALVYLNIWKKNDKITAQSASNVTLDLFGNWRETVLLKRKRHDCAQLLTAIDFDGPTIGRA
HVSSVCDPKRSTGIVQNYTEINLVNAVIMAHELGHNLGMDHDGNQCNCHACIMSAVINNP
PSERFSGCSMGYYQTFLTAYNPQCILNALSKRDIITPPVCGNELLEEGEECDCGSPENCQ
YQCCNATTCKLHSWVECESGECCEQCRFKKAGAVCRAARTECDIPENCTDQSADCPTDSF
HRNGQPCLYNHGYCYNGNCPVMHYQCYGLFGPNATVGQDGCFDANDRGDEYFYCRKENEK
YIPCAQEDVKCGRLFCTYIYDINLCRYDYSANGMVAQGTKCADGKVCNSNRQCADVNTAY
>Q3HTN1
MIEVLLVTICLAVFPYQGSSIILESGNVNDYEVVYPRKVTTLPKGALQQNYEDAMQYEFK
VNGEPVVLHLEKNKELFSEDYSETHYSPDGREITTYPSVEDHCYYHGRIQNEADSTASIS
ACNGLKGHFKLQGETYLIEPLKLPDSEAHAVFKYENVVKEDEAPKMCGVTETNWKSDEPI
KKASQLVVTAEQQRFPRRYVKLAIVADRRMYMKHQKNLKPWVFQMVNSVHQIYRSMNVLI
ALVYLNIWKKNDKITVQSASDVTLDLFAEWRETVLLRRKKHDCAHLLTAIDFDGPTIGRA
HIASMCNSKLSVGIVQNYTEINLVNAIVMAHELGHNLGISHDGNQCNCHTCIMSAVISNP
PSERFSNCSEDYHQSFLTAYNPQCILNAPSKTDIITPPVCGNELLEEGEECDCGSPENCQ
YQCCDAASCKLHSWVKCESGECCDQCRFTSAGTECRAARSECDIAESCTGQSADCPTDDF
HRNGQPCLSNHGYCYNGNCPVMHYQCIALFGSNAIVGQDECFDFNMKGEQYFYCRKEYEK
YIPCAQEDVKCGRLFCFYTNNMDICRYNYSDIGIVDHGTKCADGKVCNSNRHCVDVTTVY
>A2CJE2
NPCCDAATCKLKSGSQCGHGDCCEQCKFSKSGTECRASMSECDPAEHCTGQSSECPADVF
HKNGQPCLDNYGYCYNGNCPIMYHQCYDLFGADVYEAEDSCFERNQKGNYYGYCRKENGN
KIPCAPEDVKCGRLYCKDNSPGQNNPCKMFYSNEDEHKGMVLPGTKCADGKVCSNRQ
>Q2LD49
MIQVLLVTICLAVFPYQGSSIILESGNVNDYEVVYPRKVTSLPKGAVQQKYEDAMQYELK
VNGEPVVLHLEKNKGLFSKDYSETHYSPDGRKITTKPPVKDHCYYHGHIQNDADSTASIS
ACNGLKGHFKLQGEMYLIEPLKLPDSEAHAVFKYENVEKEDEAPKMCGVTETNWESDEPI
KEASQSNLTPEQQSYLNAPKYVKFFLVADHIMYLKYGRNLTTLRTRIFDTVNVVYLILLR
INIHVLLVGMEIWSHKDKIIVQSVPAVTLKLFATWREADLLKHKSHGCAHLLTGINFNGP
TAGLAYLGAICNPMYSAGIVQDHNKIHHLVAIAMAHELGHNLGINHDKDTCTCRAKACVM
AGTISCDASYLFSDCSRQEHREFLIKNMPQCILKKPLKTDVVSPPVCGNYFVEVGEDCDC
GSPATCRDSCCNPTNCKLRQGAQCAEGLCCDQCRFKGAGTECRPASSECDMADLCTGRSA
ECTDRFQRNGQPCQNNNGYCYNGTCPSMTDQCIALFGPNAAVSQDACFQFNREGNHYGYC
RKEQNTKIACEPENVKCGRLYCIDSSPANKNPCNIVYLPNDEEKGMVLAGTKCADGRACN
SNGQCVGVNGAYKSTTGFSQI
>O93518
NHNPECIVNEPLGTDIVSPPVCGNELLEVGEECDCGTPENCQNECCDAATCKLKSGSQCG
HGDCCEQCKFSKSGTECRESMSECDPAEHCSGQCSECPADVFHKNGQPCLDNYGYCYNGN
CPIMYHQCYALWGADVYEAEDSCFESNKKGNYYYGYCRKENGKKIPCAPEDVKCGRLYCK
DNSPGQNGPC
>Q9DGB9
MIQVLLVTISLAVFPYQGSSVILESGNVNDYEVVYPRKVTALPKGAVQPKYEDAMQYEFK
VNGEPVVLHLEKNKGLFSEDYSETHYSPDGREITTYPPVEDHCYYHGRIENDADSTASIS
ACNGLKGHFKLQGEMYLIEPLKLPDSEAHAVFKYENVEKEDEAPKMCGVTQNWESYEPIK
KASQSNLTPEQQRYLNAKKYVKLFLVADYIMYLKYGRNLTAVRTRMYDIVNVITPIYHRM
NIHVALVGLEIWSNTDKIIVQSSADVTLDLFAKWRATDLLSRKSHDNAQLLTGINFNGPT
AGLGYLGGICNTMYSAGIVQDHSKIHHLVAIAMAHEMGHNLGMDHDKDTCTCGTRPCVMA
GALSCEASFLFSDCSQKDHREFLIKNMPQCILKKPLKTDVVSPAVCGNYFVEVGEECDCG
SPRTCRDPCCDATTCKLRQGAQCAEGLCCDQCRFKGAGTECRAAKDECDMADVCTGRSAE
CTDRFQRNGQPCKNNNGYCYNGKCPIMADQCIALFGPGATVSQDACFQFNREGNHYGYCR
KEQNTKIACEPQDVKCGRLYCFPNSPENKNPCNIYYSPNDEDKGMVLPGTKCADRKACSN
GQCVDVTTPY
>C9E1S0
MIQVLLVTLCLAAFPYQGSSIILDSGNVNDYEVVYPRKVTALPKGAVQPKYEDTMQYEFK
VNGEPVVLHLEKNKGLFSEDYSETHYSPDGREITTYPSIEDHCYYRGRIQNDADSTASIS
ACNGLKGHFKLQGEMYLIEPLKLPDSEAHAVYKYENIEKEDEAPKMCGVTQTNWKSDEPI
KKASQLVVTPEEQRYLNTKKYIELVIVADNVMVKKYTSNSTAIRTRIYACVNTLNLIYRA
FNIYIALIGLEIWSNRDLINVQSASSVTLDLFGTWRETVLLRHKRHDNAQLLTGINFDGD
TVGLAYVGSMCDPKRSAGIIQDHNKLDVMVAIAMAHELGHDLGINHDGNQCNCGGNPCIM
SATLNFEPVYRFSDCSRDEHWRYLIDNRPPCILNKPSITDIVSPPVCGNYFVEVGEECDC
GLPAHCQNPCCDAATCKLRPETQCEDGECCEQCQFTRAGTECRAARSECDIAESCTGQSA
ECPTDDFQRNGQPCLNNNGYCYNGTCPILTNQCISFFGSSATVAPDVCFDFNLQGQGNFY
CRRERARIFPCAPQDKKCGRLFCVKGPIGNTISCQSTSSQSDLDIGMVDLGTKCGDGRVC
NSNRQCVDVNTAY
>Q4VM08
MMQVLLVTISLAVFPYQGSSIILESGNVNDYEVVYPQKVTAMPKGAVKQPEQKYEDAMQY
EFKVKGEPVVLLLEKNKDLFSEDYSETHYSPDGREITTNPPVEDHCYYHGRIQNDADSSA
SISACNGLKGHFMLQGETYLIEPLKLPDSEAHAVYKYENVEKEDEAPKMCGVTQTNWESD
EPIKKASQLNLTPEQRRYLNSPKYIKLVIVADYIMFLKYGRSLITIRTRIYEIVNILNVI
YRVLNIYIALLGLEIWNNGDKINVLPETKVTLDLFGKWRERDLLNRRKHDNAQLLTDINF
NGPTAGLGYVGSMCDPQYSAGIVQDHNKVNFLVALAMAHEMGHNLGMEHDEIHCTCGAKS
CIMSGTLSCEASIRFSNCSREEHQKYLINKMPQCILNKPLKTDIVSPAVCGNYLVELGED
CDCGSPRDCQNPCCNAATCKLTPGSQCADGECCDQCKFRRAGTVCRPANGECDVSDLCTG
QSAECPTDQFQRNGQPCQNNNGYCYSGTCPIMGKQCISLFGASATVAQDACFQFNSLGNE
YGYCRKENGRKIPCAPQDVKCGRLYCFDNLPEHKNPCQIYYTPSDENKGMVDPGTKCGDG
KACSSNRQCVDVNTAY
>A4PBQ9
MIQVLLVTICLAAFPYQGSSIILESGNVNDYEIVYPRKVTALPKGAVQPKYEDAMQYELK
VNGEPVVLHLEKNKQLFSKDYSETHYSPDGREITTYPLVEDHCYYHGRIENDADSTASIS
ACNGLKGHFKLQGEMYLIEPLKLSDSEAHAVYKYENVEKEDEAPKMCGVTQNWKSYEPIK
KASQLVVTAEHQKYNPFRFVELVLVVDKAMVTKNNGDLDKIKTRMYELANTVNDIYRYMY
IHVALVGLEIWSNEDKITVKPEADYTLNAFGEWRKTDLLTRKKHDNAQLLTAIDLDRVIG
LAYVGSMCHPKRSTGIIQDYSPINLVVAVIMAHEMGHNLGINHDRGYCSCGDYACIMRPE
ISPEPSTFFSNCSYFDCWDFITNHNPECIVNEPLGTDIISPPVCGNELLEVGEECDCGTP
ENCQNECCDAATCKLKSGSQCGHGDCCEQCKFSKSGTECRASMSECDPAEHCTGQSSECP
ADVFHKNGQPCLDNYGYNGNCPIMYHQCYDLFGADVYEAEDSCFERNQKGNYYGYCRKEN
GNKIPCAPEDVKCGRLYCKDNSPGQNNSCKMFYSNEDEHKGMVLPGTKCADGKVCSNGHC
VDVATAY
>Q90282
MIQVLLVTICLAAFPYQGSSIILESGNVNDYEVIYPRKVTALPKGAVQPKYEDAMQYELK
VNGEPVVLHLGKNKGLFSKDYSETHYSPDGREITTYPLVEDHCYYHGRIENDADSTASIS
ACNGLKGHFKLQGEMYLIEPLKLPDSEAHAVYKYENVEKEDEALKMCGVTQNWESYEPIK
KASQLVVTAEHQKYNPFRFVELFLVVDKAMVTKNNGDLDKIKTRMYEIVNTVNEIYRYMY
IHVALVGLEIWSNEDKITVKPEAGYTLNAFGEWRKTDLLTRKKHDNAQLLTAIDLDRVIG
LAYVGSMCHPKRSTGIIQDYSEINLVVAVIMAHEMGHNLGINHDSGYCSCGDYACIMRPE
ISPEPSTFFSNCSYFECWDFIMNHNPECILNEPLGTDIISPPVCGNELLEVGEECDCGTP
ENCQNECCDAATCKLKSGSQCGHGDCCEQCKFSKSGTECRASMSECDPAEHCTGQSSECP
ADVFHKNGQPCLDNYGYCYNGNCPIMYHQCYDLFGADVYEAEDSCFERNQKGNYYGYCRK
ENGNKIPCAPEDVKCGRLYCKDNSPGQNNPCKMFYSNEDEHKGMVLPGTKCADGKVCSNG
HCVDVATAY
>Q4VM07
MMQVLLVTICLAVFPYQGSSIILESGNVNDYEVVYPQKITALPKGAIQQPEQKYEDAIKY
EFKVNGKPVVLHLEKNKGLFSEDYSETHYTPDGREITINPPVEDHCYYHGRIQNDADSTA
SISACNGLKGHFKLQGEMYLIEPLRIPDSEAHAIYKYENIEKEDEAPKMCGVTQTNWESD
EPIKASQLNLTPEQRTYLKSKKYVELVIVADYIMFWKYDRSLSTIRTRIYEIVNTLNVIY
RFLNIYIALVAVEIWSKGDLINVTSSAYDTLDSFGEWRERDLLNRKRHDNAQLLTGINFN
GPSAGRGFVGRMCQPKYSVGIVQDHSKIYLLVASAMAHEMGHNLGMDHDRIDCTCGAKSC
IMSGILRCETSYLFSDCSREEHRKYLINKMPQCILNKPLKTDIVSPAVCGNYFVEVGEEC
DCGSPANCQDRCCDAATCKLRPGAQCGDGVCCYQCKFRRAGTVCRPANGECDVSDLCTGQ
SAECPTDQFQRNGQPCQNNKGYCYNGTCPIMEKQCISLFGASATVAQDSCFQFNRRGNHY
GYCRKENNTKIACAPEDVKCGRLYCLDNSSGHKNPCQIYYIPSDENKGMVDPGTKCGDGM
VCSNGKCVDVTIAY
>C9E1R8
MIQVLLVTICLAAFPYQGSSIILESGNVNDYEIVYPRKVTALPKGAVQPKYEDAMQYELK
VSGEPVVLHLEKNKQLFSKDYSETHYSPDGREITTYPLVEDHCYYHGRIENDADSTASIS
ACNGLKGHFKLQGEMYLIEPLKLPDSEAHAVYKYENVEKEDEALKMCGVTQNWESYEPIK
KASQLVVTAEHQKYNPFRFVELFLVVDKAMVTKNNGDLDKIKTRMYEIVNTVNEIYRYMY
IHVALVGLEIWSNEDKITVKPEAGYTLNAFGEWRKTDLLTRKKHDNAQLLTAIDLDRVIG
LAYVGSMCHPKRSTGIIQDYSEINLVVAVIMAHEMGHNLGINHDSGYCSCGDYACIMRPE
ISPEPSTFFSNCSYFECWDFIMNHNPECILNEPLGTDIISPPVCGNELLEVGEECDCGTP
ENCQNECCDAATCKLKSGSQCGHGDCCEQCKFSKSGTECRASMSECDPAEHCTGQSSECP
ADVFHKNGQPCLDNYGYCYNGNCPIMYHQCYDLFGADVYEAEDSCFERNQKGNYYGYCRK
ENGNKIPCAPEDVKCGRLYCKDNSPGQNNPCKMFYSNEDEHKGMVLPGTKCADGKVCSNG
HCVDVATAY
>A8QL48
MLVVFPYQGSSIILESGNVNDYEVVYPQKVPSLPKGGVQNPQPETKYEDTMQYEFHVNGE
PVVPHLEKNKGLFSEDYTETHYASDGREITTSPSVQDHCYYYGYIQNEADSSAAISACDG
LKGHFKHQGETYFIEPLKLSNSEAHAIYKDENVEEEDETPKICGLTQTTWESDEPFKNTS
LLIYTPEQNRYLQAKKYIEFYVAVDNRMYRHYKRNKTVIKRRVYELVNILNTIFRRLNFY
IALIGLEIWSKRDKVNVQSDVKVTLKSFGKWREKKVAATQKEYNAQLLTRIDFNGNTVGL
AALGALCSVKYSVAVIQDYSKRTSMVASTMAHEMGHNLGINHDRASCTSCGSNKCIMSTK
RTKPAYRFSSCSVREHRRYLLRDRPQCILNKPLITDIVAPAICGNYFVEVGEECDCGSPR
DCQSACCNAATCKLKHGAQCDSGECCRKCKFKKAGAKCRAVKDDCDLPERCTGRSAECPT
DIFRRNGLPCQNNQGYCYNGKCPTLTNQCIAFMGPNVKVSRDSCFTLNQRGKGCGYCRMQ
NGAKFPCAAKDIKCGKLFCKKRNSKICNCLISPDDPNYGMVEPGTKCGDGVVCSNRKCVK
LQRVY
>A8QL49
MIQALLVTICLAVFPYQGSSIILESGNVNDYEVVYPQKVPLLPKGGVQNPQPKTKYEDTV
QYEFEVNGEPVVLHLERNKGLFSEDYTEAHYAPDGREITTRPPVQDHCYYHGYIQNEADS
SAAISACDGLKGHFKHQGETYFIEPLKLSDSEAHAIYKDENVEEENETPKICGLTETTWE
SDEPIRNASLLIYTPEQNRYLKVKKYIEFYVAVDNRMYRHYKRNKPIIKRRVYELVNILN
TILRRLNFHIALIGLEIWSKRDKINVQSDVKATLKSFGKWREKKLLPRKRNDNAQLLTRI
DFNGNTVGLAALGSLCSVKYSVAVIQDYSKRTSMVASTMAHEMGHNLGINHDRASCTSCG
SNKCIMATKRTKPASRFSSCSVREHQRYLLRDRPQCILNKPLITDIVAPAICGNYFVEVG
EECDCGSPRDCRSACCNAATCKLKHEAQCDSGECCGKCKFKKVGAKCRAAKDDCDLPERC
TGRSAECPTDIFRRNGLPCQNKQGYCYNGKCPTLTNQCIALMGPNVKVSRDSCFTLNQRG
KGCGYCRMQNGAKIPCAAKDIKCGKLFCKKRNSGVCNCLILPDDPNYGMVETGTKCGDGM
VCSDRKCVKLQTVY
>A2CJE3
NPCCDAATCKLKSGSQCGHGDCCEQCKFSKSGTECRASMSECDPAEHCTGQSSECPADVF
HKNGQPCLDNYGYCYNGNCPIMYHQCYDLFGADVYEAEDSCFERNQKGNYYGYCRKENGN
KIPCAPEDVKCGRLYCKDNSPGQNNPCKMFYSNEDEHKGMVLPGTKCADGKVCSNRQ
>D8VNS0
MIQALLVTICLVGFPHQGSSIILESGNVKDYEVVYPQKIPALPKGGIQRAEPETKYEDTM
QYQFKVNGEPVVLHLERNKGLFSEDYSETHYSPDGREITTSPPVQDHCYYHGRIQNDADS
TASISACNGLKGRFKHQGETYLIEPLKISDSEAHKIYKSENLEKEDEAPKTCGVTQTSLE
TDETIKMNFQSANNPEEDYVRKRKYIKLAVVVDNSMYIKYDRNLNDIRSRIYEIVNDVNV
FYRLLNIHIALIFIEIWSHQDKINVQPMVRVTLDSFGTWRETDLLPRRSHDNAQLYTNVD
FDGPTVGYAYVGSLCKPKHSVAIIQDHTETANMMASTVAHELGHNLGMNHDSGNCICQPT
LCVMSETLSSVPFNDFSACSRVDHRNYLIRDLPQCILNKPLRTDIVAPAVCGNNFVEVGG
ECDCGSPQDCQSTCCDAATCRLRDGAQCDTEECCEQCRFRRAGTVCRAAKDDCDVAEFCT
GRTADCPMDGLQRNGEPCQHNQGYCYNGKCPIMTNQCIALWGPDATVSQDGCFHFNENGQ
GDLYCRRENGVNIQCEPQDNKCGRLFCVQSTSTVQCNYRSSATDPDYGMVAIGTKCGDGR
VCNNNRFCVDIRIAY
>A8QL59
MIQPLLVAICLVVFPYQGSSTILESGKVRDYEVVYPQKIPSLPKGRLQRREEKTKYENTM
KYEFKVNGEPVVLNLEKNKRLFSKDYTETHYSPDGREITTSPPVQDHCYYHGHIQNDADS
TAVIRACDGLNGYFKSNGEMYIIEPLKLSDSEAHAVFKYESLEKEDETPKTCGAIHNSGE
SDETIKKISNTFVTPEKGEEYLEAEKHIELYMVADNLVYRKYSSNITVVRMRIFEILNYV
NLYYKILNIHVVLIGLEVWSDEDKILINGSSELTVRSFAAWRHSDLLKHKRNDNAQLLTG
IHFDKRVLGIAFIGGMCNNFTSVGAIQDNSIHAVLIAATMTHELGHNLGMNHDTDSCTCN
TGPCIMKAALNFKPPYEFSSCSYWDFQNYIMTKSAQCILNDPLTTDIVPTAICGNGFVEE
GEECDCGPPEICKNECCEAATCKLKPEAQCASGACCEECQFRRAGELCRAAKDDCDLDEL
CTGQSAECPMNHFHMNGHPCQNNQGYCFRGTCPTLTKQCIALWGPDAEVAPDGCFMNNQK
GNYYGYCKKKNGTNIPCEPENVKCGRLYCIDDSTEENSCKFHFSNENANSGMVQPGTKCG
EGMVCGFGECIGLETALGINQ
>Q9PVK7
MIQLSWSSIILESGNVNDYEVVYPQKVPALLKGGVQNPQPETKYEDTMQYEFQVNGEPVV
LHLERNKGLFSEDYTETHYAPDGREITTSPPVQDHCYYHGYFQNEADSSAVISACDGLKG
HFKLQGEIYFIEPLKISDSEAHAIYKDENVEEEDETPKICGVTDTTWESDEPIKKTSLLT
NTPEQDRYLQAEKYIEFYMVVDNIMYRHYKRNQLVIKRKVYEMINTMNMIYRRLNFHIAL
IGLEIWSNINEINVQSDVKATLDLFGEWREKKLLPRKRNDNAQLLTGIDFNGTPVGLAYI
GSICNPKTSAAVVQDYSKSTRMVAITMAHEMGHNLGMNHDKGFCTCGFNKCVMSTRRTKP
AYQFSSCSVREHQRYLLRDRPQCILNKPLSTDIVSPPICGNYFVEVGEECDCGSPADCQS
ACCNATTCKLQHEAQCDSEECCEKCKFKGAGAECRAAKDDCDLPELCTGQSAECPTDVFQ
RNGLPCQNNGYCYNGKCPIMTNQCIALRGPGVKVSRDSCFTLNQRTRGCGLCRMEYGRKI
PCAAKDVKCGRLFCKKRNSMICNCSISPRDPSYGMVEPGTKCGDGMVCSNRQCVDVKTAY
>A3R0T9
MIQVLLVTICLVVFPYQGSSIILESGKVNDYEVVYPQKIPVLPKSKIQRREQKMYEDTMK
YEFKVNGEPVVLHLERNKELFSKDYTETHYSPDGREITTSPPVEDHCYYHGYIQSDIDST
AILNACNGLKGYFRHHGEAYHIEPLKFSDSEAHAVYKYENIEKEDETPKICGVKHSTWES
DEPIEKISQKKDFLEEKKYLELYIVADYVMFRKYGRNVTTIRMRVFDMVNYITVVYKALN
IHVALIGFEIWSLKDKFVINASTKNNLLHFSIWRSTVLRKRNDNAQLLTGVDLNGYTLGS
AYLKAMCDVLQSVGIVQDYSKSPYLVGAAMAHEIGHNLGMEHDTKTCSCMRGNCIMSPEE
EGSDFPMEFSSCSLYDFQNYMLTDTPQCLINKPSNTSIIKNAVCGNYVEEEGEECDCGSP
EQCENNCCEAATCKLKPGAKCAKGACCKKCQFKKAGAECRAARNECDLPEFCIGQSAECP
MDRFHKNGHSCQNDQGYCFRGYCPTLAKQCITLWGSDAKVAPDECFQNNTNGNEYDYCKK
TNNVIIPCKPTDVKCGRLYCTGGTENPSEGEKISSDPCKASYSEIEDIGMVDHRTKCGEK
MVCSDGKCIPL
>Q2QA02
MIQVLLVTICLAALPYQGSSIILESGNVNDYEIVYPRKVTALPKGAVQPKYEDAMQYELK
VNGEPVVLYLEKNKQLFSKDYSETHYSPDGREITTYPLVEDHCYYHGRIENDADSTASIS
ACNGLKGHFKLQGEMYLIEPLKLSNSEAHAVYKYENVEKEDEAPKMCGVTQNWKSYEPIK
KASQLVVTAEHQKYNPFRFVELVLVVDKAMVTKNNDDLDKIKTRMYELANTVNEIYRYMY
IHVALVGLEIWSNEDKITVKPEAGYTLNAFGEWRKTDLLTRKKHDNAQLLTAIDLDRVIG
LAYVGSMCHPKRSTGIIQDYSPINLVVAVIMAHEMGHNLGIHHDSGYCSCGDYACIMRPE
ISPEPSTFFSNCSYFDCWDFIMNQNPECIVNEPLGTDIISPPVCGNELLEVGEECDCGTP
ENCQNECCDAATCKLKSGSQCGHGDCCEQCKFSKSGTECRASMSECDPAEHCTGQSSECP
ADVFHKNGQPCLDNYGYCYNGNCPIMYHQCYDLFGADVYEAEDSCFERNQKGNYYGYCRK
ENGNKIPCAPEDVKCGRLYCKDNSPGQNNPCKMFYSNEDEHKGMVLPGTKCADGKVCSNG
HCVDVATAY
>TRINITY_DN608_c0_g1::TRINITY_DN608_c0_g1_i1::g.1::m.1 type:internal len:107 gc:universal TRINITY_DN608_c0_g1_i1:320-3(-)
LITVTSSAEDTLNLFGTWRETKYLKHRKHDNAQLLTGIILDDDTIGLAYVGGMCDPKKSV
GIIEDHSTEHLLVAATMAHEMGHNLGMNHDANQCNCGANGCVMSAT
>TRINITY_DN608_c0_g2::TRINITY_DN608_c0_g2_i1::g.2::m.2 type:internal len:107 gc:universal TRINITY_DN608_c0_g2_i1:320-3(-)
LITVTSSAEDTLNLFGTWRETKYLKHRKHDNAQLLTGIILDDDTIGLAYMEGMCDPRNSV
GIVQDHSIVHLLVAATMAHEMGHNLGMNHDANQCNCGANGCVMSAT
>TRINITY_DN1391_c0_g1::TRINITY_DN1391_c0_g1_i1::g.3::m.3 type:internal len:294 gc:universal TRINITY_DN1391_c0_g1_i1:1-879(+)
NGEPVVLHLEKNKGLFSKDYSETHYSPDGKEITTSPQVEDHCYYNGHIQNDTDSVASISA
CHGLKGYFKNRGEKYLIEPLKLSDSEAHALFKYESLEKEDKTPKICGVTNTTWESEEPMK
KTSRTSMSAEKKEYLKAKKYVELFIAADNRMFRRYSRNITAVKMRVFEIVNYINMVYKPL
NVHIALTGLEIWSDEDKIEVNTTAGVTLNQFSTWRESVLLKRKRNDNAQLLTGIDFTGQT
VGLAFVGTMCSSSFSSGVVQDHSNSPIAIGATMAHEMGHNFGMNHDNDFCTCK
>TRINITY_DN3040_c0_g1::TRINITY_DN3040_c0_g1_i1::g.4::m.4 type:internal len:114 gc:universal TRINITY_DN3040_c0_g1_i1:3-341(+)
TGQVGNHLLESGKRFLVLQPNPGSKMIQALMVTICLAIFPYQGRSTKESWKLKDYVVVYP
QKVHALHKRDAGETQKPDHKTKYDDTMQYEFKVNGEPVVLHLEKNKGLFSKDY
>TRINITY_DN17340_c0_g1::TRINITY_DN17340_c0_g1_i3::g.5::m.5 type:5prime_partial len:419 gc:universal TRINITY_DN17340_c0_g1_i3:1-1257(+)
VLRPHDLAFLFVYREKPNYVGAAFTGKLCLRNFDAAVALYEKSITLETFSVILAQLLGFS
LGMEYEDGKDCKCPGHICVMHTNAVNFSGIKKFSSCSLVDFQNFIKFKSAPCLSNRPNLK
LYSQKKLSKGKPACGNGILEPGEKCDCGTVEHCKRSKCCTSSCTFQRGALCSNELCCENC
KFKPRNTICRRALDKHCDFPEYCNGSSASCPANVYVQNGVNCASNTGFCYGGSCQSADLH
CQEFFGSRSRNAPQVCYEAVNTQADRFGHCGFDLKRKFKACSFRDIRCGKLICTYPYDTP
FTKLNVPILYIPVKNVVCVSLDLKNTGGTPDPMMVKEGTKCGLGKICFRQKCESYDILSY
DCDSAKKCSGHGVCNNKRNCHCDPGWAPPDCKIKGNPMGGSIDSGLRYLDLGIPPPQP*
>TRINITY_DN17340_c0_g1::TRINITY_DN17340_c0_g1_i4::g.7::m.7 type:5prime_partial len:480 gc:universal TRINITY_DN17340_c0_g1_i4:1-1440(+)
VLRPHDLAFLFVYREKPNYVGAAFTGKLCLRNFDAAVALYEKSITLETFSVILAQLLGFS
LGMEYEDGKDCKCPGHICVMHTNAVNFSGIKKFSSCSLVDFQNFIKFKSAPCLSNRPNLK
LYSQKKLSKGKPACGNGILEPGEKCDCGTVEHCKRSKCCTSSCTFQRGALCSNELCCENC
KFKPRNTICRRALDKHCDFPEYCNGSSASCPANVYVQNGVNCASNTGFCYGGSCQSADLH
CQEFFGSRSRNAPQVCYEAVNTQADRFGHCGFDLKRKFKACSFRDIRCGKLICTYPYDTP
FTKLNVPILYIPVKNVVCVSLDLKNTGGTPDPMMVKEGTKCGLGKICFRQKCESYDILSY
DCDSAKKCSGHGVCNNKRNCHCDPGWAPPDCKIKGNPMGGSIDSGLRYLDLDVAKKARED
SMRTWILLSIFLFLPIIIGSSLVAVKWKRIKKSCFEDELDDDSESYSRSEESSTSEKTS*
>TRINITY_DN24586_c0_g1::TRINITY_DN24586_c0_g1_i1::g.9::m.9 type:complete len:943 gc:universal TRINITY_DN24586_c0_g1_i1:80-2908(+)
MKGAKACLALSTLLLSLGVRGGPSSPREEELVVPVKVDSVGRQRAADDDQLYHLDAFGQR
FSLELKPDHSFLAPALTLLYVGSLPQGRTEAEEPHQALGANLASCFYSGTVNGDPASAAA
LSLCGGIRGAFYLRGSEYLIQPANLTRGPGGEQQQQPRLHLLSRSRQSHLPSGSGTQCEV
PDSDETLGSKGRRPREEKQQTNYATRAESRPIRKKRFVSSPRYVETLLVADQSMAEFHGS
GLKHYLLTLLSVASRMYKHPSIRNPINLVVVKIIVIYDEQKGPDVSSNAALTLRNFCNWQ
KQHNPPSDRHAEHYDTAILFTRQDLCGAKTCDTLGMADVGTACDPNRSCSVIEDDGLQAA
FTTTHELGHVFNMPHDDAKQCTSINGINSDSHMMASMLSNLDRSHPWSPCSAYMITTFLD
NGHGECLLDKPHKPLLYPSDLPGTMYDANRQCQFTFGEESKHCPDAASICTTLWCTGTSG
GVLMCQTKHFPWADGTSCGEEKWCINGKCVNKTDKKLYDIPVHGRWGSWEPWGECSRTCG
GGIQYSVRECDNPVPKNGGKYCEGKRVQYRSCNTEDCPEKSKTFREEQCEAHNDISKSFG
TGLAVEWIPKFAGVSPKDRCKLICLAKGTGYFFVLQPKVVDGTLCSPDSTSICVQGQCIK
AGCDRVIGSNKKFDKCGICGGNGATCKKVSGMFSNARPGYHDVVVIPAGSTNIEVKQRNH
RGTRQDGSFLAIKVADGTYILNGDYTLTTMEQDITYKGNVLRYSGSSASLERIRSFSPLK
EPLTIQVLTVGNSLRSKIKYTYFKKKSAQLGSEEPFSKTESFNAIKETVLSEWIIEEWGE
CSKSCGTGWQRRSVQCRDLSGRPASDCAKELKPSDIRPCADTPCPRWQLGNWSPCSKTCG
KGFKKRLLKCISFDGTVLTYESCDLSKKPKHLIDFCNVTLCS*
>TRINITY_DN26478_c0_g1::TRINITY_DN26478_c0_g1_i2::g.13::m.13 type:complete len:555 gc:universal TRINITY_DN26478_c0_g1_i2:420-2084(+)
MNHDTLERGCNCKTTTDKGGCIMNPSTGYPFPMMFSSCSKKDLENSLEKGVGMCLFNLPE
VKESFGGPKCGNGYVEEGEECDCGELEECTNQCCNATTCTLRPGAMCAHGLCCEDCKLRP
AGILCRGTSNSCDLPEFCTGSNPHCPANVYLHDGHSCYDVDGYCYNGMCQTHEQQCITLW
GPGAKPAPEICFQRVNSAGDPYGNCGKDSKSTFAKCEPRDSKCGKIQCQGGASRPVIGTN
AVSIETNIPLQGGGKILCRGTHVYLGDDMPDPGLVLAGTKCEDEKICLNRRCQNTSVFGV
HECATKCHGRGVCNNKKNCHCEAHWGPPFCDKAGFGGSIDSGPVRQSGNRSLIAILITIL
CLLAASLFVYFKRKILIRVFFINKKTTIEKLRSVSHTRPSSSSESNHVHTATFLSKKLAK
QPQNLTTPKRNNVQQLLQYQKRDISYFVKAQDISKRSPPERVQPYLCEISCQQSVSGKVL
PTKPLLKCDLESCKPSPPQKPLPANPQKNKAIQINTASRTMFELPKSMPQIAPVRPAPKP
PLQVPRHCNAAYMK*
>TRINITY_DN27053_c0_g1::TRINITY_DN27053_c0_g1_i1::g.14::m.14 type:internal len:105 gc:universal TRINITY_DN27053_c0_g1_i1:1-312(+)
IKEASPLVATSEQHSYYDRFRHIKLVIVVDHSLFRSYNNDSAAVRARIYQIVNILNEIYI
YLHIRVALVGIEFWSNGDLINVTSSARDTLKSFGNWRASDLLNR
>TRINITY_DN27053_c0_g2::TRINITY_DN27053_c0_g2_i1::g.15::m.15 type:internal len:257 gc:universal TRINITY_DN27053_c0_g2_i1:1-768(+)
IKEASPLVATSEQHSYYDRFRHIKLVIVVDHSLFRSYNNDSAAVRARIYQIVNILNEMYL
PWNIRVPLVGLEIWNQRDLINVTSSPKVTLNLFGEWRESDLLSRKRHDNAQLLTAIDFDG
LTIGMAHIATMCHSKLSVGIVEDYRPIERVVAAIMAHEMGHNLGMYHDGNQCNCGANSCI
MYPYISNPAPEYFSNCSWNYYQNFLTDFKPDCTLIRPSKTDIVSPQVCGNGLLEDGEECD
CGSPANCQYPCCDAAS
>TRINITY_DN27053_c0_g2::TRINITY_DN27053_c0_g2_i2::g.16::m.16 type:internal len:257 gc:universal TRINITY_DN27053_c0_g2_i2:1-768(+)
IKEASPLVATSEQHSYYDRFRHIKLVIVVDHSLFRSYNNDSAAVRARIYQIVNILNEMYL
PWNIRVPLVGLEIWNQRDLINVTSSPKVTLNLFGEWRESDLLSRKRHDNAQLLTATDISN
STIGIAYVSSMCQATHSVGVVEDYSPLVHAVAATMAHEMGHNLGMQHDENYCNCGPNLCI
MASYISDPPPMYFSNCSWNYYQNFLTNYQPDCTLIRPSKTDIVSPQVCGNGLLEDGEECD
CGSPANCQYPCCDAAS
>TRINITY_DN27053_c0_g2::TRINITY_DN27053_c0_g2_i3::g.17::m.17 type:internal len:145 gc:universal TRINITY_DN27053_c0_g2_i3:3-434(+)
LTAVNLDGTVVGFALIATMCDSMSSVGIVEDYSPIVRMVASTMAHEMGHNLGMYHDGNQC
NCGANSCIMYPYISNPAPEYFSNCSWNYYQNFLTDFKPDCTLIRPSKTDIVSPQVCGNGL
LEDGEECDCGSPANCQYPCCDAAS
>TRINITY_DN28724_c0_g1::TRINITY_DN28724_c0_g1_i1::g.18::m.18 type:5prime_partial len:871 gc:universal TRINITY_DN28724_c0_g1_i1:4027-1415(-)
SVLVVYPQSSDELRSGRSHLDQQSWQGRIMLAAYYLNFFILGLSAVGNLSLALDGHTHMQ
STYEIIIPRRLTDREKRWTHFSEEHLDDQLSYLIQTGNGTHVLKLKKNKNLLGEKFTIYT
YNQEGKLESTPVKAQTHCYYHGNVEGVPDSLLALSTCDGLRGILYIGDKQYGMEPVKGSN
KFEHFLYVLDKSHEPFSCGVQSDDRYHEHILKYSNVSHSPFSKDTLQRKRRTVLPDKRYI
ELYVVVDNNRYIFKRTVEAVQKEAVELINYVDGMFRPLNIQVVLIGLEIWTNGNQIEVGG
DSAGDVLGKFVTWRKTNLITRSRNDIAHLIIGRRPFGTTVGMAYVGTVCTADHGGSITTF
DHGSAINQATVVAHELGHNLGMNHDDDRCPSTYIMYSSDNGSRNFSSCSSSDFEQLILRG
GGSCLRNSPKPSDIFTEPMCGNNIVDRNEECDCGTPKECTNPCCDAASCKLTPGSACAEG
LCCEKCQFKVAGVECRPKSNICDLPEYCNGTFYDCPEDVYVMDGYPCNNMKDYCYSGICE
NYDSQCESLFGKGTKKGPNVCFETANSKGDRFGNCGMKGSNFVKCSQANSLCGKIHCTSF
KHENLPSQLYIQKIGGISCVSTEFNLGSDIPDPALVHKGTSCAEGKACIDYKCVNASLLG
YNCDIKKCNGRAVCNSKGNCHCDPGWAPPFCDESGYGGSIDSGPTHIDTSLRDGLLIFFL
LVLPILILLTIAFVKRKEIKRRLFREGRRHQRTENAQQRRPLPAHQNNAPSKPNPPEPIN
RKRPTSNSGVFTISHFPTPRPPVQNQFVPPPERPPVRPPILERPPLRPPIPQNPPLRPPI
PQNLPLRPPIPRNAPLRPPIPQKPVFSPPS*
>TRINITY_DN28724_c0_g1::TRINITY_DN28724_c0_g1_i2::g.19::m.19 type:5prime_partial len:466 gc:universal TRINITY_DN28724_c0_g1_i2:4031-2634(-)
SVLVVYPQSSDELRSGRSHLDQQSWQGRIMLAAYYLNFFILGLSAVGNLSLALDGHTHMQ
STYEIIIPRRLTDREKRWTHFSEEHLDDQLSYLIQTGNGTHVLKLKKNKNLLGEKFTIYT
YNQEGKLESTPVKAQTHCYYHGNVEGVPDSLLALSTCDGLRGILYIGDKQYGMEPVKGSN
KFEHFLYVLDKSHEPFSCGVQSDDRYHEHILKYSNVSHSPFSKDTLQRKRRTVLPDKRYI
ELYVVVDNNRYIFKRTVEAVQKEAVELINYVDGMFRPLNIQVVLIGLEIWTNGNQIEVGG
DSAGDVLGKFVTWRKTNLITRSRNDIAHLIIGRRPFGTTVGMAYVGTVCTADHGGSITTF
DHGSAINQATVVAHELGHNLGMNHDDDRCPSTYIMYSSDNGSRNFSSCSSSDFEQLILRG
GGSCLRNSPKPSDIFTEPMCGNNIVDRNEECDCGTPKVGMYQSLL*
>TRINITY_DN28724_c0_g1::TRINITY_DN28724_c0_g1_i2::g.20::m.20 type:complete len:350 gc:universal TRINITY_DN28724_c0_g1_i2:2464-1415(-)
MDGYPCNNMKDYCYSGICENYDSQCESLFGKGTKKGPNVCFETANSKGDRFGNCGMKGSN
FVKCSQANSLCGKIHCTSFKHENLPSQLYIQKIGGISCVSTEFNLGSDIPDPALVHKGTS
CAEGKACIDYKCVNASLLGYNCDIKKCNGRAVCNSKGNCHCDPGWAPPFCDESGYGGSID
SGPTHIDTSLRDGLLIFFLLVLPILILLTIAFVKRKEIKRRLFREGRRHQRTENAQQRRP
LPAHQNNAPSKPNPPEPINRKRPTSNSGVFTISHFPTPRPPVQNQFVPPPERPPVRPPIL
ERPPLRPPIPQNPPLRPPIPQNLPLRPPIPRNAPLRPPIPQKPVFSPPS*
>TRINITY_DN30039_c0_g1::TRINITY_DN30039_c0_g1_i1::g.21::m.21 type:5prime_partial len:914 gc:universal TRINITY_DN30039_c0_g1_i1:2904-163(-)
GLLGAAEAAESSPQGEPVAPRWISGRRSRRAVEGAGKAPSSPDRGEVAVTAEGKELVLVL
EKNQFLSPDYTEIHYAEDGQPVTVSPNHTEWCYFHGYVRGHVDSWVVLTTCSGFSGLIVL
SHNSSYYLKPPADPTSEAHTLYRAEDVLIKGGMCQQGDLLPSSVADVAGLFRPSKRRRRD
SWRALKYMELFIVADYSLFRAQNLNLGVTKQRILEIANYVDKFYRSLNIKVALIGLEVWT
DQDKCMVSQDAHTTLVSFLQWKKPLRNRKKHDNAQLLTGVTFRGTTIGMAPLEGMCSAEN
SGGVSMDHSELPIGAAATMAHEIGHNFGMSHDVDGCCVEATASQGGCIMAPATGHPFPRV
FSSCSRRQLEGYFHKGGGACLFNLPDTKDLVVGKKCGNGFLEEGEECDCGEVEECTNPCC
NPQNCTLKAGAECAHGECCNSCKLKTAGIMCREPAGSCDLPEYCTGASPYCPANVYLLDG
STCSHAEEYCYNGMCMTHHQQCVQLWGPGAWPAPDACFQDVNRAGDMYGNCGKDRQGNYV
KCAKRDAKCGKIQCQSSAAKPKGTNTISMDTTIRFNGQEIKCRGTLVYATKDDEGDLSDP
GLVMTGTKCGDGLVCKDQRCQNASFFEQDKCVSKCHGHGVCNSNRNCHCDAGWAPPFCEK
PGLGGSVDSGPVQQDHYEAILISLLVIFLLLVPSLLLGLYTCYRREGSLLNKWLKGLRKR
QKTCRDAIVHQKRTQGHSNSAFILQDISSTNKVKSSVTGQGARGISTLKPNPQAGPHPIN
VVRPLRPSCGPSAPLQRDLKPSRPPPPPFHGSPGLPPKAGFGGPAKLPPPKKPLPSNPVR
PPPVNPQQRPPHRPLPKTLLAKDVASAPSPALLVMVPPSNSKPAGTGAFNHLSKPLKPLP
GLKVQPASFPFKK*
>TRINITY_DN30039_c0_g1::TRINITY_DN30039_c0_g1_i2::g.27::m.27 type:5prime_partial len:910 gc:universal TRINITY_DN30039_c0_g1_i2:2791-62(-)
GLLGAAEAAESSPQGEPVAPRWISGRRSRRAVEGAGKAPSSPDRGEVAVTAEGKELVLVL
EKNQFLSPDYTEIHYAEDGQPVTVSPNHTEWCYFHGYVRGHVDSWVVLTTCSGFSGLIVL
SHNSSYYLKPPADPTSEAHTLYRAEDVLIKGGMCQQGDLLPSSVADVAGLFRPSKRRRRD
SWRALKYMELFIVADYSLFRAQNLNLGVTKQRILEIANYVDKFYRSLNIKVALIGLEVWT
DQDKCMVSQDAHTTLVSFLQWKKPLRNRKKHDNAQLLTGVTFRGTTIGMAPLEGMCSAEN
SGGVSMDHSELPIGAAATMAHEIGHNFGMSHDVDGCCVEATASQGGCIMAPATGHPFPRV
FSSCSRRQLEGYFHKGGGACLFNLPDTKDLVVGKKCGNGFLEEGEECDCGEVEECTNPCC
NPQNCTLKAGAECAHGECCNSCKLKTAGIMCREPAGSCDLPEYCTGASPYCPANVYLLDG
STCSHAEEYCYNGMCMTHHQQCVQLWGPGAWPAPDACFQDVNRAGDMYGNCGKDRQGNYV
KCAKRDAKCGKIQCQSSAAKPKGTNTISMDTTIRFNGQEIKCRGTLVYATKDDEGDLSDP
GLVMTGTKCGDGLVCKDQRCQNASFFEQDKCVSKCHGHGVCNSNRNCHCDAGWAPPFCEK
PGLGGSVDSGPVQQDHYEAILISLLVIFLLLVPSLLLGLYTCYRREGSLLNKWLKGLRKR
QKTCRDAIVHQKRTQGHSNSAFILQDISSTNKVKSSVTGQGARGISTLKPNPQAGPHPIN
VVRPLRPSCGPSAPLQRDLKPSRPPPPPFHGSPGLPPKAGFGGPAKLPPPKKPLPSNPVR
PPPVNPQQRPPHRPLPKTLLAKDVASAPSPALLVMVPPSNSKPAGTGAFNHLSKPLKQFH
DPTRQRHQC*
>TRINITY_DN31382_c0_g1::TRINITY_DN31382_c0_g1_i1::g.32::m.32 type:complete len:752 gc:universal TRINITY_DN31382_c0_g1_i1:410-2665(+)
MVLLRVLVLLCSWAAGAGGQYGNPLNKYIRHYEGLSYDVDSLHQKHQRAKRAVSHEDQFL
RLDFHAHGRHFNLRLKREMSLFSDDFKLEMSDKVFDYDTSHIYTGHIYGEQGSFSHGSVV
DGRFEGFVKTHTGTFYIEPAERYIKDKALPFHSVMYHEDDIKYPHKYGPQGGCADHAVFE
RMRKYQMARGAEEEPRHQQPSEEQIRDEPELLRKKRAAQAEKNTCQLYIQTDHLFFRYYG
TREAVIAQISSHVKAIDTIYQSTDFSGIRNISFMVKRIRINTTQDEKDPSNPFRFPNIGV
EKFLELNSEQNHDDYCLAYVFTDRDFDDGVLGLAWVGAPSGSSGGICEKSKLYSDGKKKS
LNTGIITVQNYGSHVPPKVSHITFAHEVGHNFGSPHDSGTECTPGESKNLGQKENGNYIM
YARATSGDKLNNNKFSICSIRNISQVLEKKRNNCFVESGQPICGNGLVEQGEQCDCGYSD
QCKDECCYDANQPEDKKCKLRPGKSCSPSEGPCCTQNCEFKKEREKCRNDSECAEEGRCD
GNSSFCPTSTAKKNLTECNRHTQVCISGQCAGSICEKFDLEECTCASSDAKDDKELCHVC
CMKKMHPETCASTGSEAWKAHFNYKTITLQPGSPCNDFKGYCDVFMRCRLVDADGPLARL
KKAIFNPELYENIAEWIVAHWWAVLLMGIALIMLMAGFIKICSVHTPSSNPKLPPPKPLP
GTLKRRRPPPTTQAPPRQRPRESYQMGHMRR*
>TRINITY_DN33771_c2_g1::TRINITY_DN33771_c2_g1_i1::g.35::m.35 type:complete len:642 gc:universal TRINITY_DN33771_c2_g1_i1:301-2226(+)
MKDVKKLPRSCGVSHPHGKWATADAQNHSDVSLMERRKRSILQQTRYVELFIVVDKERYY
LLGQNKTAVREEMVQLANLLDNMYLTLNIRIVLVGLEIWTSENKIQIEGSAGDVLAKFVQ
WREQNLVPRQRHDSAQLVLRKDFGGTAGMAYVGTVCSKSHAGGINVFGPNSLQAFASIVA
HELGHNLGMNHDDDRNCHCETGNCIMNSGASGARNFSTCSEEDFEKLTLNKGGSCLLNFP
RPDETYSIPYCGNKLVDAGEECDCGSAEECKSDPCCEAGTCRLRSGSSCGYGDCCKDCQY
LSKGTVCRESASECDLPEYCNGSSAFCPQDVTIQNGHPCHQDQAYCYDGVCQDYELQCQD
IFGPQAKVAPKICFSDVNSKGDRFGNCGYQNREYKKCSSWNAMCGKLQCENVETLPVFRI
KPAIIRTPIKDTTCWGVDFQLGSDVPDPGMVNEGTKCAPGKVCKHYQCVSAAVLDYDCDI
KNKCNGHGVCNSNKNCHCNSEWAPPYCDSPGYGGSIDSGPTYNDRDVAARNWILAFVFIV
LPIVIVALILYRTRNKITSSRLPFMDTCCRCFRRSDVRRQQAVRTECPRNFPYTSTSASS
SVVVSSMDQQRVPPRPPPPVVKTSKASDHIFPARPAPLPPI*
>TRINITY_DN33771_c2_g1::TRINITY_DN33771_c2_g1_i2::g.39::m.39 type:complete len:494 gc:universal TRINITY_DN33771_c2_g1_i2:1060-2541(+)
MAYVGTVCSKSHAGGINVFGPNSLQAFASIVAHELGHNLGMNHDDDRNCHCETGNCIMNS
GASGARNFSTCSEEDFEKLTLNKGGSCLLNFPRPDETYSIPYCGNKLVDAGEECDCGSAE
ECKSDPCCEAGTCRLRSGSSCGYGDCCKDCQYLSKGTVCRESASECDLPEYCNGSSAFCP
QDVTIQNGHPCHQDQAYCYDGVCQDYELQCQDIFGPQAKVAPKICFSDVNSKGDRFGNCG
YQNREYKKCSSWNAMCGKLQCENVETLPVFRIKPAIIRTPIKDTTCWGVDFQLGSDVPDP
GMVNEGTKCAPGKVCKHYQCVSAAVLDYDCDIKNKCNGHGVCNSNKNCHCNSEWAPPYCD
SPGYGGSIDSGPTYNDRDVAARNWILAFVFIVLPIVIVALILYRTRNKITSSRLPFMDTC
CRCFRRSDVRRQQAVRTECPRNFPYTSTSASSSVVVSSMDQQRVPPRPPPPVVKTSKASD
HIFPARPAPLPPI*
>TRINITY_DN33771_c2_g1::TRINITY_DN33771_c2_g1_i2::g.40::m.40 type:5prime_partial len:322 gc:universal TRINITY_DN33771_c2_g1_i2:2-967(+)
SRDGEARLAASIAGASWSSGPSAGMRTAAGARGFGLLLLLHCPALSFPAEQPGFQPLSHL
SAYKITVPKRIEQEQQEAQAHIMGRLSFSVVIEGKSYIIHLKRNNDLVSENFTIYTYSES
GDLQTETPDLQNHCHYQGYVEGVSDSTVALSTCFGLRGLIQIQDVTYGIEPINSTSNHIV
YRMKDVKKLPRSCGVSHPHGKWATADAQNHSDVSLMERRKRSILQQTRYVELFIVVDKER
YYLLGQNKTAVREEMVQLANLLDNMYLTLNIRIVLVGLEIWTSENKIQIEGSAGDVLAKF
VQWREQNLVPRQRHDSAQLVL*
>TRINITY_DN33771_c2_g1::TRINITY_DN33771_c2_g1_i3::g.45::m.45 type:complete len:494 gc:universal TRINITY_DN33771_c2_g1_i3:813-2294(+)
MAYVGTVCSKSHAGGINVFGPNSLQAFASIVAHELGHNLGMNHDDDRNCHCETGNCIMNS
GASGARNFSTCSEEDFEKLTLNKGGSCLLNFPRPDETYSIPYCGNKLVDAGEECDCGSAE
ECKSDPCCEAGTCRLRSGSSCGYGDCCKDCQYLSKGTVCRESASECDLPEYCNGSSAFCP
QDVTIQNGHPCHQDQAYCYDGVCQDYELQCQDIFGPQAKVAPKICFSDVNSKGDRFGNCG
YQNREYKKCSSWNAMCGKLQCENVETLPVFRIKPAIIRTPIKDTTCWGVDFQLGSDVPDP
GMVNEGTKCAPGKVCKHYQCVSAAVLDYDCDIKNKCNGHGVCNSNKNCHCNSEWAPPYCD
SPGYGGSIDSGPTYNDRDVAARNWILAFVFIVLPIVIVALILYRTRNKITSSRLPFMDTC
CRCFRRSDVRRQQAVRTECPRNFPYTSTSASSSVVVSSMDQQRVPPRPPPPVVKTSKASD
HIFPARPAPLPPI*
>TRINITY_DN33771_c2_g1::TRINITY_DN33771_c2_g1_i3::g.47::m.47 type:complete len:140 gc:universal TRINITY_DN33771_c2_g1_i3:301-720(+)
MKDVKKLPRSCGVSHPHGKWATADAQNHSDVSLMERRKRSILQQTRYVELFIVVDKERYY
LLGQNKTAVREEMVQLANLLDNMYLTLNIRIVLVGLEIWTSENKIQIEGSAGDVLAKFVQ
WREQNLVPRQRHDSAQLVL*
>TRINITY_DN33771_c2_g1::TRINITY_DN33771_c2_g1_i4::g.50::m.50 type:5prime_partial len:824 gc:universal TRINITY_DN33771_c2_g1_i4:2-2473(+)
SRDGEARLAASIAGASWSSGPSAGMRTAAGARGFGLLLLLHCPALSFPAEQPGFQPLSHL
SAYKITVPKRIEQEQQEAQAHIMGRLSFSVVIEGKSYIIHLKRNNDLVSENFTIYTYSES
GDLQTETPDLQNHCHYQGYVEGVSDSTVALSTCFGLRGLIQIQDVTYGIEPINSTSNHIV
YRMKDVKKLPRSCGVSHPHGKWATADAQNHSDVSLMERRKRSILQQTRYVELFIVVDKER
YYLLGQNKTAVREEMVQLANLLDNMYLTLNIRIVLVGLEIWTSENKIQIEGSAGDVLAKF
VQWREQNLVPRQRHDSAQLVLRKDFGGTAGMAYVGTVCSKSHAGGINVFGPNSLQAFASI
VAHELGHNLGMNHDDDRNCHCETGNCIMNSGASGARNFSTCSEEDFEKLTLNKGGSCLLN
FPRPDETYSIPYCGNKLVDAGEECDCGSAEECKSDPCCEAGTCRLRSGSSCGYGDCCKDC
QYLSKGTVCRESASECDLPEYCNGSSAFCPQDVTIQNGHPCHQDQAYCYDGVCQDYELQC
QDIFGPQAKVAPKICFSDVNSKGDRFGNCGYQNREYKKCSSWNAMCGKLQCENVETLPVF
RIKPAIIRTPIKDTTCWGVDFQLGSDVPDPGMVNEGTKCAPGKVCKHYQCVSAAVLDYDC
DIKNKCNGHGVCNSNKNCHCNSEWAPPYCDSPGYGGSIDSGPTYNDRDVAARNWILAFVF
IVLPIVIVALILYRTRNKITSSRLPFMDTCCRCFRRSDVRRQQAVRTECPRNFPYTSTSA
SSSVVVSSMDQQRVPPRPPPPVVKTSKASDHIFPARPAPLPPI*
>TRINITY_DN34505_c6_g1::TRINITY_DN34505_c6_g1_i1::g.55::m.55 type:5prime_partial len:119 gc:universal TRINITY_DN34505_c6_g1_i1:444-88(-)
HRNGKPCQDNYGYCYIGNCPIMYHQCHALFGPNVTEGQDACFEKNKKGTGYFYCRKENDV
LIPCEPEDIKCGRLFCKNDKKECNYAEDPDYGMVDEGTKCGDGKVCSNRHCVNVTSAY*
>TRINITY_DN34505_c6_g4::TRINITY_DN34505_c6_g4_i1::g.56::m.56 type:5prime_partial len:165 gc:universal TRINITY_DN34505_c6_g4_i1:526-32(-)
CCDQCRFKRAGTECRPAKDDCDMAESCTGQSSVCPVDSFHENGQPCLHNLGYCYNGKCPI
TLYQCRAFLGNNAVGVDESCFQYNRLGNSYAYCRKENGIKIPCAPKDEKCGRLYCSYNSF
GNHISCLPCYRADEEDKGMVDEGTKCGDGKVCSNGHCVDLNIAY*
>TRINITY_DN34505_c7_g1::TRINITY_DN34505_c7_g1_i3::g.58::m.58 type:5prime_partial len:150 gc:universal TRINITY_DN34505_c7_g1_i3:2-451(+)
IRSECDLPESCTGQSAECPLDVFQRNGQPCQSNNGYCYNGKCPIMTNQCIHLWKPGVNVA
PDACFEYNLQGTYKHHCGSENGRYIKCARQDIKCGRLFCVEPSTGNTITCQIFRSQDDPD
YGMVDIGTKCADGKVCNSNRHCVDVNTAY*
>TRINITY_DN34505_c7_g6::TRINITY_DN34505_c7_g6_i1::g.59::m.59 type:5prime_partial len:168 gc:universal TRINITY_DN34505_c7_g6_i1:1-504(+)
EGMCCNQCRFATAGTVCRPAKSECDVAEYCTGQSAECPTDHFQKNGQPCLLNRGYCYNGR
CPIMIHQCIILWGPGTTVSPDICFQENNKGQGYFYCRRENNKNIPCAPQDVKCGRLFCKL
PIHNTHPCNYRYSDVALDYGMVDPGTKCGDGMVCNGNRECVNVNTAY*
>TRINITY_DN34649_c0_g2::TRINITY_DN34649_c0_g2_i2::g.60::m.60 type:5prime_partial len:919 gc:universal TRINITY_DN34649_c0_g2_i2:4074-1318(-)
RPPRLKSRLLLRRATEPQPGTQRPLAASPGQAGDPRGDPRRCATRPEWRCPAMALGREVA
LLLLVLPSWGCVAGRGRAADAPDSQPERCPGPVAGQPEDCAGGIVGSHVFPAQLRFAFEV
EGECLRLDLAQNRELMMGSSELTYYLPNGTKTVHPNNPEGNCCYRGSIQGYPDSWANVCV
CSSLSGLLTVSQFRSYSLESTPDGQMRAYRLEGMKPVTGICRQLHPQPQPKKRMKREAEA
ERGYVELVIVVDHAEFKLVPDLNRTQTRILEIASHMDGFYRLLGLRVALVGAEVWNNGNR
VSTDGTAKEILQRFLEWREKDLLPRIPHDNVQLIVGPPFPAGILGVSTQGSICSKRSAGI
SMGHSVSSLIMASTLSHQLGHNLGLAHDNDGCACSSSIRPPSRKCIMDAPTGIMPGLAFS
TCSQQRFQQILQRNQVSCLLDQPEPARLVKSHCGNRLIESGEECDCGLFLECTDPCCNAT
TCKLVPGAQCATGQPCCHQCKLLSAGHTCRAIQDECDLPEFCDGTSPHCPSNLYKQDGTL
CKGGKAVCHGGICPTYSSQCQARWGPEAVPVSEGCVASLNQRGDARGNCGQHPNGSYISC
AKSDVQCGQLQCERRRNGSVRTSNCLRDALRIVVATDVVDEAGVSPGTKCGLNKVCINQQ
CQDVSSIKFPVCQCSGHGVCNNKGHCHCEPGWAPPHCQTGGLGGSADSGPPAPQEASRTT
SLALVVISLLLAVLLVVGLCSAKRLGLHKRLCQFGKGTSCQYRAEPESQVQFLHPAERIT
QLEPQSFSKGPPSRPRPPQWKQSTELQLMPRSKQPVALGAPRPDPPSKPLPPDPILKDPQ
DSAGDRPGPPIRPLPPDPIPKNQAPGPAKPPPPPQKPLPSDPPRAVSSCDPEVQMLPSRP
APPPPPMLAGSSRHTGKI*
>TRINITY_DN34649_c0_g2::TRINITY_DN34649_c0_g2_i5::g.68::m.68 type:5prime_partial len:919 gc:universal TRINITY_DN34649_c0_g2_i5:4073-1317(-)
RPPRLKSRLLLRRATEPQPGTQRPLAASPGQAGDPRGDPRRCATRPEWRCPAMALGREVA
LLLLVLPSWGCVAGRGRAADAPDSQPERCPGPVAGQPEDCAGGIVGSHVFPAQLRFAFEV
EGECLRLDLAQNRELMMGSSELTYYLPNGTKTVHPNNPEGNCCYRGSIQGYPDSWANVCV
CSSLSGLLTVSQFRSYSLESTPDGQMRAYRLEGMKPVTGICRQLHPQPQPKKRMKREAEA
ERGYVELVIVVDHAEFKLVPDLNRTQTRILEIASHMDGFYRLLGLRVALVGAEVWNNGNR
VSTDGTAKEILQRFLEWREKDLLPRIPHDNVQLIVGPPFPAGILGVSTQGSICSKRSAGI
SMGHSVSSLIMASTLSHQLGHNLGLAHDNDGCACSSSIRPPSRKCIMDAPTGIMPGLAFS
TCSQQRFQQILQRNQVSCLLDQPEPARLVKSHCGNRLIESGEECDCGLFLECTDPCCNAT
TCKLVPGAQCATGQPCCHQCKLLSAGHTCRAIQDECDLPEFCDGTSPHCPSNLYKQDGTL
CKGGKAVCHGGICPTYSSQCQARWGPEAVPVSEGCVASLNQRGDARGNCGQHPNGSYISC
AKSDVQCGQLQCERRRNGSVRTSNCLRDALRIVVATDVVDEAGVSPGTKCGLNKVCINQQ
CQDVSSIKFPVCQCSGHGVCNNKGHCHCEPGWAPPHCQTGGLGGSADSGPPAPQEASRTT
SLALVVISLLLAVLLVVGLCSAKRLGLHKRLCQFGKGTSCQYRAEPESQVQFLHPAERIT
QLEPQSFSKGPPSRPRPPQWKQSTELQLMPRSKQPVALGAPRPDPPSKPLPPDPILKDPQ
DSAGDRPGPPIRPLPPDPIPKNQAPGPAKPPPPPQKPLPSDPPRAVSSCDPEVQMLPSRP
APPPPPMLAGSSRHTGKI*
>TRINITY_DN35594_c0_g2::TRINITY_DN35594_c0_g2_i1::g.75::m.75 type:internal len:105 gc:universal TRINITY_DN35594_c0_g2_i1:312-1(-)
PARDECDVAEHCTGQSSECPRNELQRNGQPCLKNSGYCYNGDCPIMTNQCISLFGSRATV
AEDSCFEENLKGSYYGYCKKENGRKIPCAPQDVKCGRLYCLDNS
>TRINITY_DN35594_c0_g2::TRINITY_DN35594_c0_g2_i2::g.76::m.76 type:5prime_partial len:457 gc:universal TRINITY_DN35594_c0_g2_i2:1493-123(-)
KMCGVTQTNWESDEPFKASQLNLTPEQRTYLKSKKYIELVIVADYIMFWKYDHDLSTIRT
RIYEIVNTLNVIYRVLNIYVALVGLEIWCKGNLINVTSSAYDTLDSFGEWREKDLLNRKR
HDNAQLLTGIDFSGAAAGRGYVGRMCQPKYSVGIVQDHNKIYLLVASAMAHEMGHNLGMD
HDGIHCTCGAKSCIMSGILRCETSYLFSDCSREAHRKYLINNMPQCILNKPLKTDIVSPP
VCGNYFVEVGEECDCGSPRNCQDQCCDAATCKLRPGAQCGEGVCCYQCKFKRAGTVCRPA
NGECDVSDHCTGQSAECPTDQFQRNGQPCQNNNGYCYNGTCPILGKQCISLFGASATVAQ
DACFQYNLLGNHYGYCRKENNTKIACEPEDVKCGRLYCLDNSPGHNNPCQIYYTPIDENK
GMVDPGTKCEDGKVCINRKCVDVNTAYLSTTGFSQF*
>TRINITY_DN35594_c0_g2::TRINITY_DN35594_c0_g2_i3::g.78::m.78 type:5prime_partial len:325 gc:universal TRINITY_DN35594_c0_g2_i3:1009-35(-)
AQLLTGINLNGNTIGYGYIGSICMPKESVGIVQDHSKTYILVATTMAHELGHNLGIHHDK
DSCTCQASSCIMAAQISDRPSYQFSDCSKNELWGYFISHTPRCILNEPLRTDIVSPAVCG
NYVVEKGEECDCGSPEDCQNPCCDAETCELYPAAVCEDGPCCHKCKFKTAGTECRPARDE
CDVAEHCTGQSSECPRNELQRNGQPCLKNSGYCYNGDCPIMTNQCISLFGSRATVAEDSC
FQENLKGSKHGYCAKENGRKIPCAPQDVKCGRLYCLDNSTKKKNPCKMHYLDDDQHKGMV
EPGTKCEDGKVCINRKCVDVNTAY*
>TRINITY_DN35594_c0_g2::TRINITY_DN35594_c0_g2_i5::g.79::m.79 type:5prime_partial len:463 gc:universal TRINITY_DN35594_c0_g2_i5:1511-123(-)
EKEDEAPKMCGVTQTNWESDEPIKKASGLIVPSQKRKLDKKFIELVIVVDHSVVTKYNND
STAIRTWIYEMLNTVNEIYLPLNIRVTLVGLEFWSNRDLINVTFTADDTMDSFGEWRVSD
LLNRKRHDYAQLLTNITLDFDSLGMAFIDGMCKSYRSVGLIRDCSNTTFKTAVIMAHEMG
HSLGMHHDSKSCKCVASPCIMSKALGKQPSKVFSSCSYDDYNTYLLKYKPKCILDPPLRK
DIASPAVCGNEIWEEGEECDCGSPEDCQNPCCDAETCELYPAAVCEDGPCCHKCKFKTAG
TECRPARDECDVAEHCTGQSSECPRNELQRNGQPCLKNSGYCYNGDCPIMTNQCISLFGS
RATVAEDSCFQENLKGSKHGYCAKENGRKIPCAPQDVKCGRLYCLDNSSRKKNPCKMHYL
DADQHKGMVEPGTKCEDGKVCINRKCVDVNTAYLSTTGFSQF*
>TRINITY_DN35594_c0_g2::TRINITY_DN35594_c0_g2_i6::g.80::m.80 type:5prime_partial len:456 gc:universal TRINITY_DN35594_c0_g2_i6:1490-123(-)
KMCGVTQTNWESDEPIKEVSQLVATSEQQSYYDRFRYIKFVIVVDHSMVTKYNNDLITIR
TRIYQMLNNVNEIYLPLNIRVTLVGLEFWSNRDLINVTFTADDTMDSFGEWRVSDLLNRK
RHDHAQLLTDMAFDLNTLGITFFAGMCQAYRSVGLVQDHSTTNLRIAVAMAHEMGHNLGM
SHDKKYCTCEDYPCIMSAVLSPSRLFSNCSYQDYQKYLLKYKPKCILDPPLRKDIASPAV
CGNEIWEEGEECDCGSPEDCQNPCCDAETCELYPAAVCEDGPCCHKCKFKTAGTECRPAR
DECDVAEHCTGQSSECPRNELQRNGQPCLKNSGYCYNGDCPIMTNQCISLFGSRATVAED
SCFQENLKGSKHGYCAKENGRKIPCAPQDVKCGRLYCLDNSSRKKNPCKMHYLDADQHKG
MVEPGTKCEDGKVCINRKCVDVNTAYLSTTGFSQF*
>TRINITY_DN35594_c0_g2::TRINITY_DN35594_c0_g2_i7::g.81::m.81 type:internal len:258 gc:universal TRINITY_DN35594_c0_g2_i7:773-3(-)
KMCGVTQTNWESDEPIKEASQLNLTPEQQRYLNSQKYIKVAIVADYIMFRKYGRNLFTIR
ARIYEIVNILNEIYRAFNIHVALVFLEIWSNGDKINVLPEAKVTLDLFGEWRQRDLLNRK
KHDNAQLLTGINFDGPTAGLGYVGSLCHPQYSAAIVQDHNKINFLVALAMAHELGHNLGM
THDERFCTCGAKSCIMSGTLSCEGSYRFSNCSQEENRRYFINKMPQCILNKPLKTDIVSP
SVCGNYFVEVGEECDCG
>TRINITY_DN35594_c0_g2::TRINITY_DN35594_c0_g2_i8::g.82::m.82 type:complete len:327 gc:universal TRINITY_DN35594_c0_g2_i8:1137-157(-)
MCGVTQTNWESDEPIKEVSQLVATSEQQHFDPRYIELVIVADHAMVTKNNGDLTAIRTWV
HQIVNDMIVMYRDLNIHITLAALEIWSNGDLITVTSSAPTTLRSFGEWRERDLLNRRTHD
NAQLLTAVHLDNLIGYGFVGTMCDPKWSVGITEDHSTIHLWVAATMAHEMGHNLGINHDG
NQCNCGAAGCIMSAIISEHPSYQFSDCSMNDYQSYLTNHNPQCILNQPLRTDTVSTPVSG
NELLQNSANPCYDPATCQPTEGADCASGPCCHDCKFLKEGTICKRARGDNMHDYCNGKTC
DCPRNPHKGEHDPMEWPAPAKGSVLM*
>TRINITY_DN35594_c0_g2::TRINITY_DN35594_c0_g2_i9::g.83::m.83 type:internal len:193 gc:universal TRINITY_DN35594_c0_g2_i9:576-1(-)
LGHNLGIHHDKDSCTCQASSCIMAAQISDRPSYQFSDCSKNELWGYFISHTPRCILNEPL
RTDIVSPAVCGNYLVEVGEDCDCGSPANCHNPCCNAATCKLTPGSQCAEGECCDQCRFTR
AGTECRPARDECDKADLCTGQSAECPADQFQRNGQPCQNNNGYCYNGICPIMRNQCILLF
GSRATVAEDSCF
>TRINITY_DN35594_c0_g2::TRINITY_DN35594_c0_g2_i10::g.84::m.84 type:5prime_partial len:461 gc:universal TRINITY_DN35594_c0_g2_i10:1505-123(-)
EKEDEAPKMCGVTQTNWESDEPIKKASGLIVPSQKRKLDKKFIELVIVVDHSVVTKYNND
STAIRTWIYEMLNTVNEIYLPLNIRVTLVGLEFWSNRDLINVTFTADDTMDSFGEWRVSD
LLNRKRHDHAQLLTDMAFDLNTLGITFFAGMCQAYRSVGLVQDHSTTNLRIAVAMAHEMG
HNLGMSHDKKYCTCEDYPCIMSAVLSPSRLFSNCSYQDYQKYLLKYKPKCILDPPLRKDI
ASPAVCGNEIWEEGEECDCGSPEDCQNPCCDAETCELYPAAVCEDGPCCHKCKFKTAGTE
CRPARDECDVAEHCTGQSSECPRNELQRNGQPCLKNSGYCYNGDCPIMTNQCISLFGSRA
TVAEDSCFQENLKGSKHGYCAKENGRKIPCAPQDVKCGRLYCLDNSSRKKNPCKMHYLDA
DQHKGMVEPGTKCEDGKVCINRKCVDVNTAYLSTTGFSQF*
>TRINITY_DN35594_c0_g2::TRINITY_DN35594_c0_g2_i11::g.85::m.85 type:5prime_partial len:458 gc:universal TRINITY_DN35594_c0_g2_i11:1496-123(-)
KMCGVTQTNWESDEPIKEVSQLVATSEQQSYYDRFRYIKFVIVVDHSMVTKYNNDLITIR
TRIYQMLNNVNEIYLPLNIRVTLVGLEFWSNRDLINVTFTADDTMDSFGEWRVSDLLNRK
RHDYAQLLTNITLDFDSLGMAFIDGMCKSYRSVGLIRDCSNTTFKTAVIMAHEMGHSLGM
HHDSKSCKCVASPCIMSKALGKQPSKVFSSCSYDDYNTYLLKYKPKCILDPPLRKDIASP
AVCGNEIWEEGEECDCGSPEDCQNPCCDAETCELYPAAVCEDGPCCHKCKFKTAGTECRP
ARDECDVAEHCTGQSSECPRNELQRNGQPCLKNSGYCYNGDCPIMTNQCISLFGSRATVA
EDSCFQENLKGSKHGYCAKENGRKIPCAPQDVKCGRLYCLDNSSRKKNPCKMHYLDADQH
KGMVEPGTKCEDGKVCINRKCVDVNTAYLSTTGFSQF*
>TRINITY_DN35594_c0_g2::TRINITY_DN35594_c0_g2_i12::g.86::m.86 type:5prime_partial len:347 gc:universal TRINITY_DN35594_c0_g2_i12:1116-76(-)
TFTADDTMDSFGEWREKDLLNRKRHDNAQLLTGIDFSGAAAGRGYVGRMCQPKYSVGIVQ
DHNKIYLLVASAMAHEMGHNLGMDHDGIHCTCGAKSCIMSGILRCETSYLFSDCSREAHR
KYLINNMPQCILNKPLKTDIVSPPVCGNYFVEVGEECDCGSPRNCQDQCCDAATCKLRPG
AQCGEGVCCYQCKFKRAGTVCRPANGECDVSDHCTGQSAECPTDQFQRNGQPCQNNNGYC
YNGTCPIMEYQCYAHFGPNVVVGQDACFEKNKEGKGDFYCRKENDVPIPCAQEDIKCGRL
FCRDLSGNRNVCKPIYGDEGMVNPGTKCADEKVCINGKCVDVKTAY*
>TRINITY_DN35594_c0_g2::TRINITY_DN35594_c0_g2_i13::g.87::m.87 type:5prime_partial len:328 gc:universal TRINITY_DN35594_c0_g2_i13:1018-35(-)
HDYAQLLTNITLDFDSLGMAFIDGMCKSYRSVGLIRDCSNTTFKTAVIMAHEMGHSLGMH
HDSKSCKCVASPCIMSKALGKQPSKVFSSCSYDDYNTYLLKYKPKCILDPPLRKDIASPA
VCGNEIWEEGEECDCGSPEDCQNPCCDAETCELYPAAVCEDGPCCHKCKFKTAGTECRPA
RDECDVAEHCTGQSSECPRNELQRNGQPCLKNSGYCYNGDCPIMTNQCISLFGSRATVAE
DSCFQENLKGSKHGYCAKENGRKIPCAPQDVKCGRLYCLDNSTKKKNPCKMHYLDDDQHK
GMVEPGTKCEDGKVCINRKCVDVNTAY*
>TRINITY_DN35594_c0_g2::TRINITY_DN35594_c0_g2_i14::g.88::m.88 type:internal len:263 gc:universal TRINITY_DN35594_c0_g2_i14:786-1(-)
KMCGVTQTNWESDEPIKEASQLNLTPEQQRYLNSQKYIKVAIVADYIMFRKYGRNLFTIR
ARIYEIVNILNEIYRAFNIHVALVFLEIWSNGDKINVLPEAKVTLDLFGEWRQRDLLNRK
KHDNAQLLTGINFDGPTAGLGYVGSLCHPQYSAAIVQNCHNPCCNAATCKLTPGSQCAEG
ECCDQCRFTRAGTECRPARDECDKADLCTGQSAECPADQFQRNGQPCQNNNGYCYNGICP
IMRNQCILLFGSRATVAEDSCF
>TRINITY_DN35594_c0_g2::TRINITY_DN35594_c0_g2_i15::g.89::m.89 type:internal len:120 gc:universal TRINITY_DN35594_c0_g2_i15:357-1(-)
CCYQCKFKRAGTVCRPANGECDVSDHCTGQSAECPIDEFQRNGEPCLNNLGYCYNGDCPI
MTNQCISLFGSRATVAEDSCFEENLKGSYYGYCKKENGRKIPCAPQDVKCGRLYCLDNS
>TRINITY_DN35594_c0_g2::TRINITY_DN35594_c0_g2_i17::g.90::m.90 type:5prime_partial len:343 gc:universal TRINITY_DN35594_c0_g2_i17:1214-186(-)
AVYKYEDGKKKDEAPKMCGVTQTNWESDEPIKKTSQLAATSEQQRFDPRHIQLIIVADHA
MFVKYNSDSTAITTWVHQIVNDMIVMYRDLNIHITLAALEIWSNGDLITVTSSAPTTLRS
FGEWRERDLLNRRTHDNAQLLTAVHLDNLIGYGFVGTMCDPKWSVGITEDHSTIHLWVAA
TMAHEMGHNLGINHDGNQCNCGAAGCIMSAIISEHPSYQFSDCSMNDYQSYLTNHNPQCI
LNQPLRTDTVSTPVSGNELLQNSANPCYDPATCQPTEGADCASGPCCHDCKFLKEGTICK
RARGDNMHDYCNGKTCDCPRNPHKGEHDPMEWPAPAKGSVLM*
>TRINITY_DN35594_c0_g2::TRINITY_DN35594_c0_g2_i18::g.91::m.91 type:5prime_partial len:342 gc:universal TRINITY_DN35594_c0_g2_i18:1060-35(-)
DSFGEWRVSDLLNRKRHDHAQLLTDMAFDLNTLGITFFAGMCQAYRSVGLVQDHSTTNLR
IAVAMAHEMGHNLGMSHDKKYCTCEDYPCIMSAVLSPSRLFSNCSYQDYQKYLLKYKPKC
ILDPPLRKDIASPAVCGNEIWEEGEECDCGSPEDCQNPCCDAETCELYPAAVCEDGPCCH
KCKFKTAGTECRPARDECDVAEHCTGQSSECPRNELQRNGQPCLKNSGYCYNGDCPIMTN
QCISLFGSRATVAEDSCFQENLKGSKHGYCAKENGRKIPCAPQDVKCGRLYCLDNSTKKK
NPCKMHYLDDDQHKGMVEPGTKCEDGKVCINRKCVDVNTAY*
>TRINITY_DN35594_c0_g3::TRINITY_DN35594_c0_g3_i1::g.92::m.92 type:internal len:142 gc:universal TRINITY_DN35594_c0_g3_i1:425-3(-)
LNRKRHDNAHLLTAIDFDGQTIGLAYRGTMCQSKYSTGVVQDHSATNLLVAVAMAHELGH
NLGISHDTSFCTCHANSCIMAPYLSIQPSKLFSNCSEIQYEMFLTQRNPQCIINKPLRRE
IVSPPVCGNYFVEVGEECDCG
>TRINITY_DN35594_c0_g5::TRINITY_DN35594_c0_g5_i1::g.93::m.93 type:internal len:106 gc:universal TRINITY_DN35594_c0_g5_i1:1-315(+)
PASKMIQVLLVTICLAVFPYQGSSKTLKSGNVNDYKVVNPQRVTGLPKGAVKQPEKKYED
GVQYEFEVNGEPVVLHLEKNKGLFSEDYSETHYSPDGREITTNPP
>TRINITY_DN35594_c0_g5::TRINITY_DN35594_c0_g5_i5::g.94::m.94 type:internal len:161 gc:universal TRINITY_DN35594_c0_g5_i5:3-482(+)
ISLAVLPYLGSSIILESGNVNDYEVVNPQKVTAMPKGAVKQPEQKYEDTMQYEFKVKGEP
VVLHLEKNKELFSEDYSETHYSPDDREITTKPSVEDHCYYHGRIQNDAESTASISACNGL
KGHFTLRGETYFIEPLKIPDSEAHAVYKYENIEKEDEAPK
>TRINITY_DN35594_c0_g5::TRINITY_DN35594_c0_g5_i6::g.95::m.95 type:internal len:164 gc:universal TRINITY_DN35594_c0_g5_i6:1-489(+)
LPTICLAVFPYQGCSIILGSGNVNDYEVVYPQKVTALPKGAVQQPEQKYEDAIQYEFEVK
GEPVVLHLEKNKGLFSEDYSETHYSSDDREITTKPSVEDHCYYHGRIQNDAESTASISAC
NGLKGHFTLRGETYFIEPLKIPDSEAHAVYKYENIEKEDEAPK
>TRINITY_DN35594_c0_g5::TRINITY_DN35594_c0_g5_i7::g.96::m.96 type:internal len:108 gc:universal TRINITY_DN35594_c0_g5_i7:3-323(+)
ISLAVLPYLGSSIILESGNVNDYEVVNPQKVTAMPKGAVKQPEQKYEDTMQYEFKVKGEP
VVLHLEKNKDLFSEDYSETHYSPDGREITTNPPVEDHCYYHGRIQND
>TRINITY_DN35594_c0_g5::TRINITY_DN35594_c0_g5_i10::g.97::m.97 type:internal len:171 gc:universal TRINITY_DN35594_c0_g5_i10:1-510(+)
LPTICLAVFPYQGCSIILGSGNVNDYEVVYPQKVTALPKGAVQQPEQKYEDAIQYEFEVK
GEPVVLHLEKNKGLFSEDYSETHYSSDDREITTKPSVEDHCYYHGRIKNDADSTASISTC
NGLKGFFTLRGETYLIEPLKVPDSEAHAVYKYENIEKEDEAPKMCGVTQT
>TRINITY_DN35594_c0_g5::TRINITY_DN35594_c0_g5_i11::g.98::m.98 type:internal len:180 gc:universal TRINITY_DN35594_c0_g5_i11:1-537(+)
PASKMIQVLLVTICLAVFPYQGSSKTLKSGNVNDYEVVNPQKITGLPVGAFKQPEKKHED
AVQYEFEVNGEPVVLHLEKNKGLFSEDYSETHYSPDDREITTKPSVEDHCYYHGRIKNDA
DSTASISTCNGLKGFFTLRGETYLIEPLKVPDSEAHAVYKYENIEKEDEAPKMCGVTQT
>TRINITY_DN35594_c0_g5::TRINITY_DN35594_c0_g5_i14::g.99::m.99 type:internal len:173 gc:universal TRINITY_DN35594_c0_g5_i14:1-516(+)
PASKMIQVLLVTICLAVFPYQGSSKTLKSGNVNDYEVVNPQKITGLPVGAFKQPEKKHED
AVQYEFEVNGEPVVLHLEKNKGLFSEDYSETHYSPDDREITTKPSVEDHCYYHGRIQNDA
ESTASISACNGLKGHFTLRGETYFIEPLKIPDSEAHAVYKYENIEKEDEAPK
>TRINITY_DN35594_c0_g5::TRINITY_DN35594_c0_g5_i15::g.100::m.100 type:internal len:168 gc:universal TRINITY_DN35594_c0_g5_i15:3-503(+)
ISLAVLPYLGSSIILESGNVNDYEVVNPQKVTAMPKGAVKQPEQKYEDTMQYEFKVKGEP
VVLHLEKNKELFSEDYSETHYSPDDREITTKPSVEDHCYYHGRIKNDADSTASISTCNGL
KGFFTLRGETYLIEPLKVPDSEAHAVYKYENIEKEDEAPKMCGVTQT
>TRINITY_DN36324_c0_g1::TRINITY_DN36324_c0_g1_i1::g.101::m.101 type:internal len:167 gc:universal TRINITY_DN36324_c0_g1_i1:498-1(-)
TNTVCGNGFVEEGEECDCGSPEMCENKCCEAATCKLKHGAECADGGCCEACQFKTAGELC
RVAKNDCDLPELCTGVSAECPMNHFHKDGHPCQNNLGYCFRGTCPTLTNQCIALFGPEAK
EAPDECFLNNQKGNDYGYCRKENNTNIPCEPKDVKCGRLYCIDDST
>TRINITY_DN62713_c0_g1::TRINITY_DN62713_c0_g1_i1::g.102::m.102 type:internal len:113 gc:universal TRINITY_DN62713_c0_g1_i1:3-338(+)
RVALVGIEFWSNGDLITVTSSAEDTLNSFGNWRASDLLSRKTHDNAQLFTAIDLSGPTIG
IAHVSSMCQATRSVGVIEDYSPIVRAVAVTMAHEMGHNLGMYHDGNQCNCGA
>TRINITY_DN62713_c0_g2::TRINITY_DN62713_c0_g2_i1::g.103::m.103 type:internal len:100 gc:universal TRINITY_DN62713_c0_g2_i1:3-299(+)
RVALVGIEFWSNGDLITVTSSAEDTLNSFGNWRASDLLSRKTHDNAQLFTAIDLSGPTIG
IAHVSSMCQATRSVGVVQDFSEEVNRVAVTMAHEMGHNL
>TRINITY_DN72249_c0_g1::TRINITY_DN72249_c0_g1_i1::g.104::m.104 type:internal len:115 gc:universal TRINITY_DN72249_c0_g1_i1:344-3(-)
SPIAIGATMAHEMGHNFGMNHDNDFCTCKDEACIMIAQQSYKPPRHFSSCSFQDYQKYIM
SETPQCIINRPLIKDILTPPVCGNDFVEEGEECDCGSPKECKNECCDATTCKLK
>TRINITY_DN75888_c0_g1::TRINITY_DN75888_c0_g1_i1::g.106::m.106 type:5prime_partial len:408 gc:universal TRINITY_DN75888_c0_g1_i1:1234-11(-)
FVEEGEECDCGSPKECKNECCDATTCKLKPGAKCGHGECCEGCQLKKAGAVCRVAKHDCD
LPELCTGQSAQCPLDRFRVNGHPCQNNQGYCYMGKCPTLANQCIGLWGAGGKVAADSCFT
INQKGVYYGHCRKASGTYIPCKPKDLKCGKLYCIGGSKMPSTGSLVTFESCKGSFPRGNA
KDVGMVDPGTKCGEGMVCNNGQCIEIEAAYRSTNCSLKCTGHSVCDHELQCQCKEGSAPP
HCDDPTGNNYIVIIVVVVVIILIVTAILLAVLLGCYILKKKQNDSIHKSAPAATNPSFSG
PDQKRKQHLSPVSKDSEINSSRFLLPVSSQANTPEVHVKVPDEPLRHTYENSRMPIVKPN
IPPPPVPTAKSTISPAMIKRIYPSSHLKSKPAPPPPPPPPQALKPTK*
>TRINITY_DN77335_c0_g1::TRINITY_DN77335_c0_g1_i1::g.107::m.107 type:internal len:151 gc:universal TRINITY_DN77335_c0_g1_i1:2-451(+)
DVTLHLFGDWREKNLLTRKKHDNAQLLTGINFKGQTLGRAPVSGMCSPKSSVGVIQDYCK
NYFLVAFTMAHELGHNLGMDHDNGSCNCPDKSCIMSAVAGPEPFFSFSDCSWNDYRRFRN
SDQSKCIDNKPLKTDIVSPSVCGNYFVEVG
>TRINITY_DN78133_c0_g1::TRINITY_DN78133_c0_g1_i1::g.108::m.108 type:5prime_partial len:110 gc:universal TRINITY_DN78133_c0_g1_i1:1-330(+)
GECVESHPYMPTECYYQGYIEGMLDSLAVLRTCVGLTGLLKIGAKTYGIEPLQNSPDFQH
LLYLSEEPQPIFSSFKMGVGRRKNEAKNLWDRRTKAMYYYLQRRFSQIY*
>TRINITY_DN83958_c0_g1::TRINITY_DN83958_c0_g1_i1::g.110::m.110 type:internal len:137 gc:universal TRINITY_DN83958_c0_g1_i1:2-409(+)
ETLKSTKYVELVIVADNREFQRQGKDVEKVKLRLIEIANYVDKFYRPLNIRIALVGLEVW
NDVDKCTVTQDPFTTLHEFLDWRKMKLLPRKPHDNAQLVSGIYFQGTTIGMAPIMSMCTR
EQSGGIVMDHADNPLG
>TRINITY_DN86943_c0_g1::TRINITY_DN86943_c0_g1_i1::g.111::m.111 type:internal len:337 gc:universal TRINITY_DN86943_c0_g1_i1:2-1009(+)
YSPEGKEITTSPQIEDHCYYHGQIQSDSDSTAIVSLCDGLNGYFKHQGEMYLIEPLKLSG
SEAHAVFKYENLEKEDETPKICGVTHSTWKADEPIKKTATLFVTPEEEKELLEIPKYIEL
YMVVDNLMFRKYSGNITDIRKRIFDIMNYVNKFYKVFNIYTILTGLEIWTDKNKIEINGS
SEPVVRSFAAWRESVLLKRKKNDNAQLLSGVHFNGGTLGVAFISGMCNSLLSVGVIQDNS
IYAIITAAIMTHEIGHNLGMDHDQDSCTCKDGPCIMKAAINLLPPQEFSSCSLWYYKNFL
MTEASQCILNEPSGTDIITNTVCGNGFVEEGEECDC
>TRINITY_DN98431_c0_g1::TRINITY_DN98431_c0_g1_i1::g.112::m.112 type:internal len:104 gc:universal TRINITY_DN98431_c0_g1_i1:3-311(+)
TVNLLVASTMAHELGHNLGMSHDTSSCTCYANSCIMSAVLRDPASRLFSDCSQAQFRTYL
INYTPQCILNEPLSTDIVSPPVCGNELLEVGEECDCGSPANCQ
