# Supplementary material for: Venomix: a simple bioinformatic pipeline for identifying and characterizing toxin gene candidates from transcriptomic data
Source: PeerJ. 2018 Jul 31;6:e5361. doi: 10.7717/peerj.5361 (PMC6074769; doi:10.7717/peerj.5361)
Supplement: Supplemental Information 3 [file peerj-06-5361-s003.gz › FinalOutput_E-20/Zinc_metalloproteinase-disintegrin-like_VAP2B_272/aligned.fasta]

>P30431
------------------------------------------------------------
------------------------------------------------------------
----------------------------------------------AT-RPK---GAVQP
---------KYEDA-MQYEFKVNGEPVVLHLEKNKGLFSKDY----SEIH-YSPDGREIT
TYPPVE-----DHCYYHGRIENDADSTASISACNG-LKGYFKL-QRETYFIEP-------
--------------LKLPDSEA-------HAVFKYENVEK--------------------
-------EDEAPKMCGVT----------------------Q-N--------WKSYEPIKK
ASQLAFTAEQ-QRY-DPY--KYIEFFVVVDQGTVTKNNGDLDKIKARMYELANIVNEIFR
YLYMH-----VALVGLEIWSNGDKITVKP-DVDYTLNSF-----AEWRKTDLLTRKKHDN
----AQLLTAIDFNG----PTIGYAYI-------GSMCHPKR----------SVGI--VQ
DYSP--INLVVAVIMAHEMGHNLGIHHD----TGS----CS-CG---------DYPCIMG
PTISNEP-------SKFFSNCSYIQCWDFIMNHNPECIINEPLGTDIISP----------
PVCGNELLEVGEEC---------------------------------DCGTPENC-QNEC
C------DAATCKL------------KSGSQC---------------------GHGD-CC
EQ-CKFSKSGTECRASMSE-CDPAEHC-----------TGQSSE--------CPADVFHK
------------------NGQPCL-DNYGYCYNGNCPIMYHQCYALFGADVYEAEDSCFK
D-NQKGN-YYGYCRKE------------NGKKIPCAPEDVKC-----------GRLYCKD
NSPG--------------------------------------------------------
----------QNNPCK----------MFYSNDD---------EHKGMVLPGTKCADGK-V
C------SNGHCVDVA--------------------------------------------
------------------------------------------------------------
--------TAY-------------------------------------------------
------------------------------------------------------------
------------------------------------------------------------
------------------------------------------------------------
-----------------------------------------
>Q9W7S2
-------------------------MIQVLL-----------------------------
------------------VTICLAAFPYQGSSIMLESGKV--------------------
-----------------------------------NDYEVVYPQRLAP-LPE---GAVQQ
---------KYEDT-MQYEFKVNGETIVLHLEKNKGLFSKDY----SETH-YSPDGRKIT
TYPSVE-----DHCYYHGRIENYEDSTASISACNG-LKGHFKI-QGETYFIES-------
--------------LKLSDSEA-------HAVFKYENVEK--------------------
-------EDETHKICGVT----------------------Q-N--------WKSYDPIKK
PSWLNLTPKQ-QTW--PQ--TSVNLQLIVDHSMYAKYNSNSEKITKTLQERVNIMKEIFK
PLNLD-----ITLSGIEMWDKKDLITVKT-AATDTLKLF-----AKWRQTDLLKRIDNDN
----AQLQTAVDFDG----ETVGLAFK-------STMCDKRY----------SAGI--IQ
DHSA--IPLLMAVTMAHELGHNLGMDHD----DTS---KCN-CN-----------VCIMA
PRLNTNP-------SKTFSDCSNNDYQKFLTDKKPKCIHKKSLKTDTVST----------
SVSGNEPLD---------------------------------------------------
------------------------------------------------------------
----------------------------------------------------DNVDGFHA
------------------------------------------------------------
------------------------------------------------------------
------------------------------------------------------------
------------------------------------------------------------
------------------------------------------------------------
------------------------------------------------------------
------------------------------------------------------------
------------------------------------------------------------
------------------------------------------------------------
------------------------------------------------------------
-----------------------------------------
>Q90392
-------------------------MIEVVL-----------------------------
------------------VTICLAVFPYQGSSIILESGNV--------------------
-----------------------------------NDYEVVYPRKVTA-LPK---GAVQP
---------KYEDA-MQYELKVNGEPVVLHLEKNKELFSKDY----SETH-YSPDGRKIT
TNPSVE-----DHCYYRGRIENDADSTASISACNG-LKGHFKL-QGELYLIEP-------
--------------LELSDSEA-------HAVFKLENVEK--------------------
-------EDEAPKMCGVT----------------------Q-N--------WESYEPIKK
ASDLNLNPDQ-QNL--PQ--RYIELVVVADHRVFMKYNSDLNTIRTRVHEIVNFINGFYR
SLNIH-----VSLTDLEIWSNEDQINIQS-ASSDTLNAF-----AEWRETDLLNRKSHDN
----AQLLTAIELDE----ETLGLAPL-------GTMCDPKL----------SIGI--VQ
DHSP--INLLMGVTMAHELGHNLGMEHD----GKD----CL-RG---------ASLCIMR
PGLTKGR-------SYEFSADSMHYYERFLKQYKPQCILNKPLRIDPVST----------
PVSGNELLEAGEE-----------------------------------------------
------------------------------------------------------------
------------------------------------------------------------
------------------------------------------------------------
------------------------------------------------------------
------------------------------------------------------------
------------------------------------------------------------
------------------------------------------------------------
------------------------------------------------------------
------------------------------------------------------------
------------------------------------------------------------
------------------------------------------------------------
------------------------------------------------------------
-----------------------------------------
>Q90391
-------------------------MIEVLL-----------------------------
------------------VTICLAVFPYQGSSIILESGNV--------------------
-----------------------------------NDYEVVYPRKVTA-LPK---GAVQP
---------KYEDA-MQYELKVNGEPVVLHLEKNKELFSKDY----SETH-YSPDGRKIT
TNPSVE-----DHCYYRGRIENDADSTASISACNG-LKGHFKL-QGEMYLIEP-------
--------------LELSDSEA-------HAVFKYENVEK--------------------
-------EDEAPKMCGVT----------------------Q-N--------WESYEPIKK
ASDLNLNPDQ-QNL--PQ--RYIELVVVADHRVFMKYNSDLNIIRKRVHELVNTINGFYR
SLNID-----VSLTDLEIWSDQDFITVQS-SAKNTLNSF-----GEWREADLLRRKSHDH
----AQLLTAINFEG----KIIGRAYT-------SSMCNPRK----------SVGI--VK
DHSP--INLLVGVTMAHELGHNLGMNHD----GDK----CL-RG---------ASLCIMR
PGLTPGR-------SYEFSDDSMGYYQSFLNQYKPQCILNKPLRIDPVST----------
PVSGNELLEAGEE-----------------------------------------------
------------------------------------------------------------
------------------------------------------------------------
------------------------------------------------------------
------------------------------------------------------------
------------------------------------------------------------
------------------------------------------------------------
------------------------------------------------------------
------------------------------------------------------------
------------------------------------------------------------
------------------------------------------------------------
------------------------------------------------------------
------------------------------------------------------------
-----------------------------------------
>Q9PW36
-------------------------MIQVLL-----------------------------
------------------VTICLAALPYQGSSIMLESGKV--------------------
-----------------------------------NDYEVVYPQRLAP-LPE---GAVQQ
---------KYEDT-MQYEFKVNGETIVLHLEKNKGLFSKDY----SETH-YSPDGRKIT
TYPSVE-----DHCYYHGRIENYEDSTASISACNG-LKGHFKI-QGETYFIES-------
--------------LKLSDSEA-------HAVLKYENVGK--------------------
-------EDETHQICGVT----------------------L-N--------WKSYDPIKR
PSRLNLTPKQ-QTW--PQ--TSVNLQLIVDHSMYAKYNSNSEKITKTVQERVNIMKEIFK
PLNFD-----ITLSGIEMWDKKDLITVKT-AATDTLKLF-----AKWRQTDLLKRIDNDN
----AQLQTAVDFDG----ETVGLAFK-------STMCDKRY----------SAGI--IQ
DHSA--IPLLMAVTIAHELGHNLGMDHD----DTS---KCN-CN-----------VCIMA
PRLNTNP-------SKTFSDCSNNDYQKFLTDKKPKCIHKKSLKTDTVST----------
SVSGNEPLD---------------------------------------------------
------------------------------------------------------------
----------------------------------------------------DNVDGFHA
------------------------------------------------------------
------------------------------------------------------------
------------------------------------------------------------
------------------------------------------------------------
------------------------------------------------------------
------------------------------------------------------------
------------------------------------------------------------
------------------------------------------------------------
------------------------------------------------------------
------------------------------------------------------------
-----------------------------------------
>P15167
-------------------------MIEVLL-----------------------------
------------------VTICLAVFPYQGSSIILESGNV--------------------
-----------------------------------NDYEVVYPRKVTA-LPK---GAVQP
---------KYEDA-MQYELKVNGEPVVLHLEKNKELFSKDY----SETH-YSPDGRKIT
TNPSVE-----DHCYYRGRIENDADSTASISACNG-LKGHFKL-QGEMYLIEP-------
--------------LELSDSEA-------HAVFKLENVEK--------------------
-------EDEAPKMCGVT----------------------Q-N--------WESYEPIKK
ASDLNLNPDQ-QNL--PQ--RYIELVVVADHRVFMKYNSDLNTIRTRVHEIVNFINGFYR
SLNIH-----VSLTDLEIWSNEDQINIQS-ASSDTLNAF-----AEWRETDLLNRKSHDN
----AQLLTAIELDE----ETLGLAPL-------GTMCDPKL----------SIGI--VQ
DHSP--INLLMGVTMAHELGHNLGMEHD----GKD----CL-RG---------ASLCIMR
PGLTKGR-------SYEFSDDSMHYYERFLKQYKPQCILNKPLRIDPVST----------
PVSGNELLEAGEE-----------------------------------------------
------------------------------------------------------------
------------------------------------------------------------
------------------------------------------------------------
------------------------------------------------------------
------------------------------------------------------------
------------------------------------------------------------
------------------------------------------------------------
------------------------------------------------------------
------------------------------------------------------------
------------------------------------------------------------
------------------------------------------------------------
------------------------------------------------------------
-----------------------------------------
>Q92031
-------------------------MIQVLL-----------------------------
------------------VTLCLAAFPYQGSSIILESGNV--------------------
-----------------------------------NDYEVVYPRKVTP-VPR---GAVQP
---------KYEDA-MQYEFKVNGEPVVLHLEKNKGLFSEDY----SETH-YSPDGREIT
TYPLVE-----DHCYYHGRIENDADSTASISACNG-LKGHFKL-QGEMYLIEP-------
--------------LELSDSEA-------HAVYKYENVEK--------------------
-------EDEAPKMCGVT----------------------Q-N--------WESYEPIKK
AFQLNLTPEQ-QGF--PQ--RYVELVIVADHRMNTKYNGDSDKIRQWVHQIVNTINEIYR
PLNIR-----FALVGLEIWSNQDLITVTS-VSHDTLASF-----GNWRETDLLRRQRHDN
----AQLLTAIDFDG----DTVGLAYV-------GGMCQLKH----------STGV--IQ
DHSA--INLLVALTMAHELGHNLGMNHD----GNQ----CH-CG---------ANSCVMP
SVLSDQP-------SKLFSDCSKKDYQTFLPVNNPQCILNKPLRTDTAST----------
PVSGNELLEA--------------------------------------------------
------------------------------------------------------------
------------------------------------------------------------
------------------------------------------------------------
------------------------------------------------------------
------------------------------------------------------------
------------------------------------------------------------
------------------------------------------------------------
------------------------------------------------------------
------------------------------------------------------------
------------------------------------------------------------
------------------------------------------------------------
------------------------------------------------------------
-----------------------------------------
>Q92032
-------------------------MIQVLL-----------------------------
------------------VTLCLAAFPYQGSSIILESGNV--------------------
-----------------------------------NDYEVVYPRKVTP-VPK---GAVQP
---------KYEDA-MQYELKVNGEPVVLHLERNKGLFSKDY----SETH-YSPDGRKIT
TYPPVE-----DHCYYHGRIQNDADSIASISACNG-LKGHFKL-QGEMYLIEP-------
--------------LELSDSEA-------HAVFKYENVEK--------------------
-------EDEAPKICGVT----------------------Q-N--------WESYEPIKK
ASQLNLNYQY-------Q--RYVELVTVVDHGMYTKYNGDSDKIRQWVHQMVNTMKESYR
YMYID-----ISLAGVEIWSNKDLIDVQP-AARHTLDSF-----GEWRERDLLHRISHDN
----AQLLTSTDFDG----PTIGLAYV-------GTMCDPKL----------STGV--VE
DHSK--INFLVAVTMAHEMGHNLGMRHD----TGS----CS-CG---------GYSCIMS
PVISDDS-------PKYFSNCSYIQCWDFIMKENPQCILNKPLRTDTVST----------
PVSGDELLEA--------------------------------------------------
------------------------------------------------------------
------------------------------------------------------------
------------------------------------------------------------
------------------------------------------------------------
------------------------------------------------------------
------------------------------------------------------------
------------------------------------------------------------
------------------------------------------------------------
------------------------------------------------------------
------------------------------------------------------------
------------------------------------------------------------
------------------------------------------------------------
-----------------------------------------
>Q7T1T4
------------------------------------------------------------
------------------------------------------------------------
----------------------------------------------TE-LPK---GAVQP
---------KYEDA-MQYEFKGNGEPVVLHLEKNKGLFSEDY----SETH-YSPDGRQII
TYPPFE-----DHCYYHGRIENDADSTASISACNG-LKGHFKL-QGETYLIEP-------
--------------LKLSDSEA-------HAVYKYENVEK--------------------
-------EDEAPKMCGVT----------------------ETN--------WESYEPIKK
ASPSNLTPEQ-QKF--SP--RYIEVAVVADHRMFKKYNSNLNTIRKWVHEMVNSMNGVYR
SMDVH-----LSLANLEVWSKKDLINVQK-DSRETLKSF-----GEWRERDLLPRISHDN
----AQLLTAVVFDQ----QTIGRAYI-------AGMCDPRH----------SVGV--VM
DHSK--ENLQVAVTMAHELGHNLGMEHD----ENQ----CH-CD---------APSCVMA
SVLSVVL-------SYEFSDCSQNQYQTYLTKHNPQCILNEPLLT---------------
-VSGNELLEAGE------------------------------------------------
------------------------------------------------------------
------------------------------------------------------------
------------------------------------------------------------
------------------------------------------------------------
------------------------------------------------------------
------------------------------------------------------------
------------------------------------------------------------
------------------------------------------------------------
------------------------------------------------------------
------------------------------------------------------------
------------------------------------------------------------
------------------------------------------------------------
-----------------------------------------
>P28891
------------------------------------------------------------
------------------------------------------------------------
------------------------------------------------------------
------------------------------------------------------------
------------------------------------------------------------
------------------------------------------------------------
------------------------------------------------------------
---------Q-QRF--PQ--RYVQLVIVADHRMNTKYNGDSDKIRQWVHQIVNTINEIYR
PLNIQ-----FTLVGLEIWSNQDLITVTS-VSHDTLASF-----GNWRETDLLRRQRHDN
----AQLLTAIDFDG----DTVGLAYV-------GGMCQLKH----------STGV--IQ
DHSA--INLLVALTMAHELGHNLGMNHD----GNQ----CH-CG---------ANSCVMA
AMLSDQP-------SKLFSDCSKKDYQTFLTVNNPQCILNKP------------------
------------------------------------------------------------
------------------------------------------------------------
------------------------------------------------------------
------------------------------------------------------------
------------------------------------------------------------
------------------------------------------------------------
------------------------------------------------------------
------------------------------------------------------------
------------------------------------------------------------
------------------------------------------------------------
------------------------------------------------------------
------------------------------------------------------------
------------------------------------------------------------
-----------------------------------------
>Q9IAY2
------------------------------------------------------------
-------------------------FPYQGSSIMLESGKV--------------------
-----------------------------------NDYEVVYPQRLAP-LPE---GAVQQ
---------KYEDT-MQYEFKVNGETIGLHMEKSKGLFSKDY----SETH-YSPDGRKIT
TYPSVE-----DHCYYHGRIENYEDSTASISACNG-LKGHFKI-QGETYFIES-------
--------------LKLSDSEA-------HAVFKYENVEK--------------------
-------EDETHKMCGVT----------------------Q-N--------WKSYDPIKK
PSWVNLTPKQ-QTW--PQ--TSVNLQLVVDRSMYAKYNSDSEKITQTLQERVNIMKEIFK
PLNLD-----ITLSVIEMWDKKDLITVKT-AATDTLKLF-----PKWRQTDLLKRIDNDN
----AQLQTAVDFDG----ETVGLAFK-------GTMCDKRY----------SAGI--IQ
DHSA--IPLLMAVTMAHELGHNLGMDHD----DTY---KCN-CN-----------VCIMP
PRLNTNP-------SKTFSDCSNNDYQKFLTDKKPKCIHKKSLKTDTVST----------
SVSGNEPLD---------------------------------------------------
------------------------------------------------------------
----------------------------------------------------DNVDGFHA
------------------------------------------------------------
------------------------------------------------------------
------------------------------------------------------------
------------------------------------------------------------
------------------------------------------------------------
------------------------------------------------------------
------------------------------------------------------------
------------------------------------------------------------
------------------------------------------------------------
------------------------------------------------------------
-----------------------------------------
>P0CB14
-------------------------MIEVLL-----------------------------
------------------VTICLAAFPYQGSSIILESGNV--------------------
-----------------------------------NDYEVVYPRKITA-LSE---GAAQQ
---------KYEDT-MQYEFKVNGEPVVLHLEKNKELFAKDY----SETH-YSPDGTRIT
TYPSVE-----DHCYYQGRIHNDADSTASISTCNG-LKGHFKF-HGERYFIEP-------
--------------LKLPGSEA-------HAVYKYENIEK--------------------
-------EDETPKMCGVI----------------------Q-K--------WKSDELIKK
PFRLNLTPQQ-QES--PQ--AKVYLVIVADKSMVDKHNGNIKKIEEQGHQMVNTMNECYR
PMGII-----IIMAGIECWTTNDFFEVKS-SAKETLYSF-----AKWRVEDLSKRKPHND
----AQFLTNKDFDG----NTVGLAFV-------GGICNEKY----------CAGV--VQ
DHTK--VPLLMAITMGHEIGHNLGMEHD----EA----NCK-CK-----------ACVMA
PEVNNNP-------TKKFSDCSRNYYQKFLKDRKPECLFKKPLRTDTVST----------
PVSGNEPLEV--------------------------------------------------
------------------------------------------------------------
----------------------------------------------------ITMDDFYA
------------------------------------------------------------
------------------------------------------------------------
------------------------------------------------------------
------------------------------------------------------------
------------------------------------------------------------
------------------------------------------------------------
------------------------------------------------------------
------------------------------------------------------------
------------------------------------------------------------
------------------------------------------------------------
-----------------------------------------
>Q9IAY4
------------------------------------------------------------
-------------------------FPYQGSSIMLESGKV--------------------
-----------------------------------NDYEVVYPRKVTA-LPK---GAVQQ
---------KYEDT-MQYEFKVNGEPVVLHLEKNKGLFSKDY----SEIH-YSPDGRRIT
THPLVE-----GHCYYRGHIRNDADSTASISACNG-LKGHFKI-QGETYFIES-------
--------------LKLSDSEA-------HAVFKYENVEK--------------------
-------EDEAHKMCGVT----------------------Q-N--------WESYEPIKK
ASQLIVSTEF-------Q--RYMEIVIVVDHSMYTKYKGDSDKIKAWVYEMINTISESYR
YLYID-----IIVSALEMWSEKDLINVET-SAENTLKSF-----GEWRAKDLIHRISHDN
----AQLLTATDFDG----PTIGLAYV-------ASMCDPKR----------SVGV--VQ
DHSS--VNHLVAITLAHEIAHNLGVHHD----EGS----CS-CGS--------GYTCIMS
PVINSEV-------IKYFLDSK--------------------------------------
------------------------------------------------------------
------------------------------------------------------------
------------------------------------------------------------
------------------------------------------------------------
------------------------------------------------------------
------------------------------------------------------------
------------------------------------------------------------
------------------------------------------------------------
------------------------------------------------------------
------------------------------------------------------------
------------------------------------------------------------
------------------------------------------------------------
------------------------------------------------------------
-----------------------------------------
>B7U492
-------------------------MIQVLL-----------------------------
------------------VTICLAAFPYQGSSIILESGNV--------------------
-----------------------------------NDYEIVYPRKVTP-VPR---GAVQP
---------KYEDA-MQYELKVNGEPVVLHLEKNKGLFSEDY----SETH-YSPDGREIT
TYPLVE-----DHCYYHGRIENDADSTASISTCNG-LKGHFKL-QGEMYLIEP-------
--------------LELSDSEA-------HAVYKYENVEK--------------------
-------EDEAPKMCGVT----------------------Q-N--------WESYEPTKK
AFQLNLTPEQ-QGF--PQ--RYVELVIIADHRMYMKYKRDSNKITQWVHQMVNTINEIYR
PLNIQ-----FALVGLEIWSNQDLITVTS-VSDDTLISF-----ANWRETVLLRRKSHDN
----AQLLTAIVFDE----GIIGRAPL-------AGMCDPNR----------SVGT--VQ
DHSK--INFRVAIIMAHEIGHNLGMGHD----DNS----CT-CG---------GYSCIML
PRLSKQP-------SKLFSDCSKKDYLTFLKVKNPQCILNKPLRTDTVST----------
PVSGNELLEA--------------------------------------------------
------------------------------------------------------------
------------------------------------------------------------
------------------------------------------------------------
------------------------------------------------------------
------------------------------------------------------------
------------------------------------------------------------
------------------------------------------------------------
------------------------------------------------------------
------------------------------------------------------------
------------------------------------------------------------
------------------------------------------------------------
------------------------------------------------------------
-----------------------------------------
>Q8JJ51
-------------------------MIEVLL-----------------------------
------------------VTICLAVFPYQGSSIILESGNV--------------------
-----------------------------------NDYEVVYPRKVTA-LPK---GAVQP
---------KYEDA-MQYELKVNGEPVVLHLEKNKELFSKDY----SETH-YSPDGRKIT
TNPSVE-----DHCYYRGRIENDADSTASISACNG-LKGHFKL-QGEMYLIEP-------
--------------LVLSDSEA-------HAVFKLENVEK--------------------
-------EDGGPKMCGVT----------------------Q-N--------WESYEPIKK
ASDLNFNSDQ-QRF--AK--RYVELVIVADHRMFMKYKSDLFSICSRVHDIVNFINWFYR
SLNIR-----VSLTDLGIWSDQDYITVQS-SAENTLHSF-----GEWGKSVLLKQKRHDN
----AQLLTAIVLDE----DTLGLAYL-------SSMCNPWT----------SVEI--IQ
DHSP--INLLMGVTMAHELGHNLGMKHD----EKD----CL-RG---------ATLCIMR
PGLTPGR-------SYEFSDDSMGYYQSFLDQYKPQCILNKPLRIDPVST----------
PVSGNELLEAGEE-----------------------------------------------
------------------------------------------------------------
------------------------------------------------------------
------------------------------------------------------------
------------------------------------------------------------
------------------------------------------------------------
------------------------------------------------------------
------------------------------------------------------------
------------------------------------------------------------
------------------------------------------------------------
------------------------------------------------------------
------------------------------------------------------------
------------------------------------------------------------
-----------------------------------------
>Q7LZJ1
------------------------------------------------------------
------------------------------------------------------------
------------------------------------------------------------
------------------------------------------------------------
------------------------------------------------------------
------------------------------------------------------------
------------------------------------------------------------
-------------F--AK--RYVELVIVA-------------------------------
------------------------------------------------------------
------------------------------------------------------------
------------------------------------------------------------
------------------------------------------------------------
------------------------------------------------------------
------------------------------------------------------------
------------------------------------------------------------
------------------------------------------------------------
------------------------------------------------------------
------------------------------------------------------------
------------------------------------------------------------
------------------------------------------------------------
------------------------------------------------------------
------------------------------------------------------------
------------------------------------------------------------
------------------------------------------------------------
------------------------------------------------------------
-----------------------------------------
>P0DM97
-------------------------MMQVLL-----------------------------
------------------VTICLAVFPYQGSSIILESGNV--------------------
-----------------------------------NDYEVVYPQKVTA-LPK---GAVQQ
A------EQKYEDA-MQYEFEVNGQPVVLHLEKNKDLFSEDY----SETH-YSPDGKEIT
TNPPIE-----DHCYYHGRIQNDAHSTASISACNG-LKGHFKL-RGETYLIEP-------
--------------LKIPDSEA-------HAVYKYENIEK--------------------
-------EDDAPKMCGVT----------------------QTN--------WESDEPIKE
ASQLVATSDQ-QRYYDHF--RYIKYFIVVDHRMVEKYNGNLRTIRRRIYQLVNILNEIYL
PWNIR-----APLVGIEFWNQRDLINVTS-SAPYTLDLF-----GKWRASDLLNRKIHDY
----THLLTAIVFVE----QILGMAHI-------ATMCHSEL----------SVGL--VQ
DYMP--SEHVVAAIMVHEMGHNLGISHD----EKY----CN-CG---------ADSCIMY
PQISIPP-------PVYFSNCSWEQYQNFLTIYKPDCTLIRPSRTDIVSP----------
PVCGNDILEQGEEC---------------------------------DCGSPEKC-QDPC
C------DAASCKL------------HSWIEC---------------------EFGE-CC
DQ-CRFKPAGTECRGIRSE-CDLPEYC-----------TGQSVD--------CPIDHFHR
------------------NGKPCL-NNNG------------------------AEKGEFQ
H-T-------------------------GGRY----------------------------
------------------------------------------------------------
------------------------------------------------------------
------------------------------------------------------------
------------------------------------------------------------
------------------------------------------------------------
------------------------------------------------------------
------------------------------------------------------------
------------------------------------------------------------
-----------------------------------------
>P0C6E3
------------------------------------------------------------
------------------------------------------------------------
------------------------------------------------------------
------------------------------------------------------------
------------------------------------------------------------
------------------------------------------------------------
------------------------------------------------------------
-----------QRY-NPY--KYIELFLVVDNRMVTKYNGDLDKIKTRIYELVNILNEIYR
PLYIR-----VALVGIEFWCNKDLINVKS-ASSVTLASF-----ANWRESVLPNRTSHDN
----AQLLTAIVFNR----GVIGSAYP-------AGMCDPNR----------SVGT--VQ
DHSE--INLQVAITMAHEIGHNLGMGHD----NNS----CT-CG---------GYSCIML
PALSDQP-------SKYFSNCSYIQYRDFIMNQDPQCILNEPSGTDIVSP----------
PVCGNDILEVGEEC---------------------------------DCGCPRNC-QDPC
C------NAATCKK------------YSWVQC---------------------ESGE-CC
DQ-CRFKGAGTECRRAMGD--DPGGRC-----------TGQSAD--------CP-----R
------------------N-----------------------------------------
------------------------------------------------------------
------------------------------------------------------------
------------------------------------------------------------
------------------------------------------------------------
------------------------------------------------------------
------------------------------------------------------------
------------------------------------------------------------
------------------------------------------------------------
------------------------------------------------------------
-----------------------------------------
>Q6T271
------------------------------------------------------------
------------------------------------------------------------
------------------------------------------------------------
------------------------------------------------------------
------------------------------------------------------------
---------------------------------KYENVEK--------------------
-------GDEAPKKCGVT----------------------HTN--------LESDEPIEK
ASQLFGTSEQ-Q----RFDPRHIELVIVADHGMVMKHNGDLTAVRTWLHQIGNNLNVMFA
DLNIR-----ITMAGLEMWSEKDLIDIQS-AASETLRLF-----GEWRERYLLNRRMHDN
----AQLLTTVNLDG----DTVGLAYV-------GGMCDPKN----------SVGI--VQ
DHSR--IAREVAATMAHELGHNLGMAHD----GNQ----CN-CG---------ANGCVMS
EEIIERT-------SYQFSDCSKEEYRTFLDNHNPQRILNEPLRTDTVST----------
PVYGNVLQNSPHPC----------------------------------C-DPVTC-KPK-
---------------------------AWEHC---------------------ISGP-CC
RD-CKFLRPGTVCRVARGD-WN-DDFC-----------TGRSSE--------CESNPWN-
------------------------------------------------------------
--------------------------FWNH------------------------------
------------------------------------------------------------
------------------------------------------------------------
------------------------------------------------------------
------------------------------------------------------------
------------------------------------------------------------
------------------------------------------------------------
------------------------------------------------------------
------------------------------------------------------------
-----------------------------------------
>P23323
------------------------------------------------------------
------------------------------------------------------------
------------------------------------------------------------
------------------ELLEEGE-----------------------------------
------------DCYCH-------------------------------------------
------------------------------------------------------------
------------------------------------------------------------
------------------------------------------------------------
------------------------------------------------------------
------------------------------------------------------------
------------------------------------------------------------
----IPP-----------------------------------------------------
---------------------------------------------------------NPC
C------DPATCKL------------TPGSQC---------------------AEGL-CC
DQ-CRFKKKGTICRIARGD--FPDDRC-----------TGLSDD--------CPR-----
------------------------------------------------------------
---------------------------WNDL-----------------------------
------------------------------------------------------------
------------------------------------------------------------
------------------------------------------------------------
------------------------------------------------------------
------------------------------------------------------------
------------------------------------------------------------
------------------------------------------------------------
------------------------------------------------------------
-----------------------------------------
>Q7LZK1
------------------------------------------------------------
------------------------------------------------------------
------------------------------------------------------------
------------------------------------------------------------
------------------------------------------------------------
------------------------------------------------------------
------------------------------------------------------------
------------------------------------------------------------
------------------------------------------------------------
------------------------------------------------------------
------------------------------------------------------------
------------------------------------------------------------
------------------------------------------------------------
------------------------------DC---------------------ASGP-CC
RD-CKFLKEGTICKRARGD--NMDDYC-----------NGKTCD--------CPRNPHKG
------------------EHDP--------------------------------------
------------------------------------------------------------
------------------------------------------------------------
------------------------------------------------------------
------------------------------------------------------------
------------------------------------------------------------
------------------------------------------------------------
------------------------------------------------------------
------------------------------------------------------------
------------------------------------------------------------
-----------------------------------------
>P18619
-------------------------MIQVLL-----------------------------
------------------VTICLAVFPYQGSSIILESGNV--------------------
-----------------------------------NDYEVVYPRKVTA-LPK---RAVQQ
---------KYEDA-MQYELKVNGEPVVLHLEKNKGLFSEDY----SETH-YSPDGREIT
TYPSVE-----DHCYYHGRIHNDADSTASISACDG-LKGYFKL-QGETYLIEP-------
--------------LKLSDSEA-------HAVYKYENIEK--------------------
-------EDEAPKMCGVT----------------------Q-N--------WESDESIKK
ASQLYLTPEQ-QRF--PQ--RYIELAIVVDHGMYKKYNHDSDKIKVRVHQMVNHINEMYR
PLNIA-----ITLSLLQIWSNKDLITVKS-ASNVTLNLF-----GNWRETVLLKRRSHDC
----AHLLTDINFTG----NIIGLAYK-------QGMCNPKL----------SVGL--VQ
DYSS--NVFVVAVIMTHELGHNLGMEHD----EEKNGKKCN-CK-----------TCIMS
PAISDPP-------AQLFSDCSKNDYHTFLTNRNPQCILNAPLRTDTVST----------
PVSGNEFLEAGEEC---------------------------------DCGSP----SNPC
C------DAATCKL------------RPGAQC---------------------ADGL-CC
DQ-CRFKKKRTICRIARGD--FPDDRC-----------TGLSND--------CPR-----
------------------------------------------------------------
---------------------------WNDL-----------------------------
------------------------------------------------------------
------------------------------------------------------------
------------------------------------------------------------
------------------------------------------------------------
------------------------------------------------------------
------------------------------------------------------------
------------------------------------------------------------
------------------------------------------------------------
-----------------------------------------
>Q7LZK0
------------------------------------------------------------
------------------------------------------------------------
------------------------------------------------------------
------------------------------------------------------------
------------------------------------------------------------
------------------------------------------------------------
------------------------------------------------------------
------------------------------------------------------------
------------------------------------------------------------
------------------------------------------------------------
------------------------------------------------------------
------------------------------------------------------------
------------------------------------------------------------
------------------------------DC---------------------ASGP-CC
RD-CKFLEEGTICNMARGD--DMDDYC-----------NGKTCD--------CPRNPHK-
-----------------------------------WPAP---------------------
------------------------------------------------------------
------------------------------------------------------------
------------------------------------------------------------
------------------------------------------------------------
------------------------------------------------------------
------------------------------------------------------------
------------------------------------------------------------
------------------------------------------------------------
------------------------------------------------------------
-----------------------------------------
>Q90WC0
------------------------------------------------------------
------------------------------------------------------------
------------------------------------------------------------
------------------------------------------------------------
------------------------------------------------------------
------------------------------------------------------------
---------EAPKMCGVT----------------------Q-N--------WESYEPIKK
ASQSNLTPAH-------Q--RYIELVIVADHGMFTKYNGDSDKIREWVRQMVNTVDEIYS
YMYID-----VALAGLEIWSNEDLINVQP-AAPHTLDSF-----GKWRERDLLHRIHHDN
----AMLLTAIDFDG----PTIGLAYV-------GTMCKPKG----------STGV--VQ
DHST--INLRVAVTMAHEIGHNLGIHHD----TGS----CS-CG---------GYSCIMS
PVISHEP-------SKYFSDCSYTQCWDFIMNQKPQCILNKPLRTDTVST----------
PVSGNELLEAGEEC---------------------------------DCGSPGN----PC
C------DAATCKL------------RQGAQC---------------------AEGL-CC
DQ-CRFMKEGTICRRARGD--DLDDYC-----------NGISAG--------CPRNPFHA
------------------------------------------------------------
------------------------------------------------------------
------------------------------------------------------------
------------------------------------------------------------
------------------------------------------------------------
------------------------------------------------------------
------------------------------------------------------------
------------------------------------------------------------
------------------------------------------------------------
------------------------------------------------------------
-----------------------------------------
>Q698K8
------------------------------------------------------------
------------------------------------------------------------
------------------------------------------------------------
------------------------------------------------------------
------------------------------------------------------------
------------------------------------------------------------
-------EDEAPKMCGVT----------------------Q-N--------WESYEPIKK
ASQSNLTPAH-------Q--RYIELVIVADHGMFTKYNGDSDKIREWVRQMVNTVDEIYS
YMYID-----VALAGLEIWSNEDLINVQP-AAPHTLDSF-----GKWRERDLLHRIHHDN
----AMLLTAIDFDG----PTIGLAYV-------GTMCKPKG----------STGV--VQ
DHST--INLRVAVTMAHEIGHNLGIHHD----TGS----CS-CG---------GYSCIMS
PVISHEP-------SKYFSDCSYTQCWDFIMNQKPQCILNKPLRTDTVST----------
PVSGNELLEAGEEC---------------------------------DCGSPGN----PC
C------DAATCKL------------RQGAQC---------------------AEGL-CC
DQ-CRFMKKGTVCRIARGD--DMDDYC-----------NGISAG--------CPRNPFHA
------------------------------------------------------------
------------------------------------------------------------
------------------------------------------------------------
------------------------------------------------------------
------------------------------------------------------------
------------------------------------------------------------
------------------------------------------------------------
------------------------------------------------------------
------------------------------------------------------------
------------------------------------------------------------
-----------------------------------------
>O73795
-------------------------MIQVLL-----------------------------
------------------VIICLAAFPYQGTSIILESGNV--------------------
-----------------------------------NDYEVVYPRKVTA-LPK---GAVQP
---------KYEDA-MQYELKVNGEPVVLHLPKNKALPSKDY----IETH-YSPDGRKIT
TNPPVE-----DHCYYHGRIQNDADSTASISACNG-LKGHFKL-QGETYLIEP-------
--------------LKLSNSEA-------HAVYKYEDVEKEDEAPKMCGVTQNWESYEPI
KYEDVEKEDEAPKMCGVT----------------------Q-N--------WESYEPIKK
ASQSNLTPAH-------Q--RYIELVIVADHGMFTKYNGDSDKIREWVRQMVNTVDEIYS
YMYID-----VALAGLQIWSNEDLINVQP-AAPHTLDSF-----GKWRERDLLHRIHHDN
----AMLLTAIDFDG----PTIGLAYV-------GTMSNPKG----------STGV--VQ
DHST--INFRVAVTMAHEIGHNLGIHHD----TGS----CS-CG---------GYSCIMS
PVISHEP-------SKYFSDCSYTQCWDFIMNQKPQCILNKPLRTDTVST----------
PVSGNELLEAGEEC---------------------------------DCGSPGN----PC
C------DAATCKL------------RQGAQC---------------------AEGL-CC
DQ-CRFMKEGTICRRGRGD--DLDDYC-----------NGISAG--------CPRNPFHA
------------------------------------------------------------
------------------------------------------------------------
------------------------------------------------------------
------------------------------------------------------------
------------------------------------------------------------
------------------------------------------------------------
------------------------------------------------------------
------------------------------------------------------------
------------------------------------------------------------
------------------------------------------------------------
-----------------------------------------
>Q14FJ4
-------------------------MIQVLL-----------------------------
------------------VTICLAVFPFQGSSKTLKSGNV--------------------
-----------------------------------NDYEVVNPQKITG-LPV---GAFKQ
P------EKKYEDA-VQYEFEVNGEPVVLHLEKNKGLFSEDY----SETH-YSPDGSEIT
TNPPVE-----DHCYYHGRVQNDADSTASISTCNG-LKGFFTL-RGETYLIEP-------
--------------LKVPDSES-------HAVYKYEDAKK--------------------
-------KDEAPKMCGVT----------------------LTN--------WESDEPIKK
ASHLVATSEQ-QHF--HP--RYVQLVIVADHSMVTKNNNDLTALTTWIHQIVNDMIVMYR
ILNIH-----ITLANVEIWSSGDLIAVTS-SAPTTLRSF-----GEWRARNLVNRITHDN
----AQLITAVHLDN-----LIGYGYL-------GTMCDPQS----------SVAI--TE
DHST--DHLWVAATMAHEMGHNLGMNHD----GNQ----CN-CG---------AAGCIMS
AIISQYR-------SYQFSDCSMNEYRNYITTHNPPCILNQALRTDTVST----------
PVSENELLQ--------------------------------------------NS-VNPC
Y------DPVTCQP------------KEKEDC---------------------ESGP-CC
DN-CKFLKEGTICKMARGD--NMHDYC-----------NGKTCD--------CPRNPYKG
------------------EHDPME------------------------------------
-----------------------------------WPAPAKG-----------SVLM---
------------------------------------------------------------
------------------------------------------------------------
------------------------------------------------------------
------------------------------------------------------------
------------------------------------------------------------
------------------------------------------------------------
------------------------------------------------------------
------------------------------------------------------------
-----------------------------------------
>P0C6R7
------------------------------------------------------------
------------------------------------------------------------
------------------------------------------------------------
------------------------------------------------------------
------------------------------------------------------------
------------------------------------------------------------
------------------------------------------------------------
------------------------------------------------------------
------------------------------------------------------------
------------------------------------------------------------
------------------------------------------------------------
------------------------------------------------------------
------------------------------------------------------------
------------------------------DC---------------------ASGP-CC
RD-CKFLKEGTICKRARGD--NMDDYC-----------NGKTCD--------CPRNPHKG
------------------EHDP--------------------------------------
------------------------------------------------------------
------------------------------------------------------------
------------------------------------------------------------
------------------------------------------------------------
------------------------------------------------------------
------------------------------------------------------------
------------------------------------------------------------
------------------------------------------------------------
------------------------------------------------------------
-----------------------------------------
>E9NW28
-------------------------MIEVLL-----------------------------
------------------VTICLAVFPYQGSSIILESGNV--------------------
-----------------------------------NDYEVVYPRKVSA-LPK---GAVQP
---------KYEDT-MQYELKENGEPVVLHLEKNKGLFSEDY----SETH-YSPDGREIT
TYPSVE-----DHCYYHGRIHNDADSTASISACDG-LKGYFKL-QGQTYLIEP-------
--------------LKLPDSEA-------HAVFKYENIEK--------------------
-------EDEAPKMCGVT----------------------Q-N--------WESDESIKK
ASQLYLTPEQ-QRF--PQ--RYVKLAIVVDYRMYIKYNRDSNKITVRVHEMVNHVNEMYK
PLNVA-----ITLSLLRIWSTRDLITVQS-DSKVTLGSF-----GDWRKTVLLKQQSHDC
----AHLLTDITFTK----NVIGVAYK-------KGMCDPKL----------SVGL--VQ
DYSS--NVFVVAAIMTHELGHNLGMEHD----EDENGKKCK-CD-----------TCIMS
PAISDPP-------AQLFSDCSKNDYHTFLTNSKPQCILNAPLRTDTVST----------
PVSGNEPL----------------------------------------------------
------------------------------------------------------------
------------------------------------------------------------
------------------------------------------------------------
------------------------------------------------------------
------------------------------------------------------------
------------------------------------------------------------
------------------------------------------------------------
------------------------------------------------------------
------------------------------------------------------------
------------------------------------------------------------
------------------------------------------------------------
------------------------------------------------------------
-----------------------------------------
>P0C6R8
------------------------------------------------------------
------------------------------------------------------------
------------------------------------------------------------
------------------------------------------------------------
------------------------------------------------------------
------------------------------------------------------------
------------------------------------------------------------
------------------------------------------------------------
------------------------------------------------------------
------------------------------------------------------------
------------------------------------------------------------
------------------------------------------------------------
------------------------------------------------------------
------------------------------DC---------------------ASGP-CC
RD-CKFLEEGTICNMARGD--DMDDYC-----------NGKTCD--------CPRNPHK-
-----------------------------------WPAP---------------------
------------------------------------------------------------
------------------------------------------------------------
------------------------------------------------------------
------------------------------------------------------------
------------------------------------------------------------
------------------------------------------------------------
------------------------------------------------------------
------------------------------------------------------------
------------------------------------------------------------
-----------------------------------------
>P31988
------------------------------------------------------------
------------------------------------------------------------
------------------------------------------------------------
------------------------------------------------------------
------------------------------------------------------------
------------------------------------------------------------
------------------------------------------------------------
------------------------------------------------------------
------------------------------------------------------------
------------------------------------------------------------
------------------------------------------------------------
------------------------------------------------------------
--------EAGEEC---------------------------------DCGAPEN----PC
C------DAATCKL------------RPGAQC---------------------AEGL-CC
DQ-CRFKGAGKICRRARGD--NPDDRC-----------TGQSAD--------CPRNRFH-
------------------------------------------------------------
------------------------------------------------------------
------------------------------------------------------------
------------------------------------------------------------
------------------------------------------------------------
------------------------------------------------------------
------------------------------------------------------------
------------------------------------------------------------
------------------------------------------------------------
------------------------------------------------------------
-----------------------------------------
>C5H5D2
------------------------------------------------------------
------------------------------------------------------------
------------------------------------------------------------
------------------------------------------------------------
------------------------------------------------------------
------------------------------------------------------------
------------------------------------------------------------
--------EQ-QKYLNAR--KYIELVIVADNVMVKKYTSNSTAIRTRIYSCVNTLNLIYS
AFNTH-----IALTGVEIWSNGDKINVQS-NSSVTLDFF-----GTWRETVLLNRKRHDN
----AQLLTAIDLDG----PTVGLAYV-------GSMCNPKG----------STGL--IQ
DHNK--LDVMVAITMAHELGHNLGMNHD----GNQ----CN-CG---------GNPCIMS
ATLDFEP-------VYQFSDCSRDQHWRYLIDNRPPCILNIPLRTDIVSP----------
PVCGNYFVEVGEEC---------------------------------DCGLPANC-QNQC
C------NAATCKL------------IPGAQC---------------------EDGE-CC
ER-CQFKGAGTECRAARSE-CDIAESC-----------TGQSPE--------CPTDDFQR
------------------NGQPCL-NNQGYCYNGNCPILDHQCHNLFGAGATVAPNACFD
F-NRKGQ-GNSYCRKQ------------NGVTIPCARKDIKC-----------GRLFCVQ
GPIG--------------------------------------------------------
----------NTISCQ----------STSSQDD---------PDIGMVDLGTKCGDGR-V
CN-----SNRECVDVT--------------------------------------------
------------------------------------------------------------
--------TPY-------------------------------------------------
------------------------------------------------------------
------------------------------------------------------------
------------------------------------------------------------
-----------------------------------------
>Q076D1
------------------------------------------------------------
------------------------------------------------------------
------------------------------------------------------------
------------------------------------------------------------
------------------------------------------------------------
------------------------------------------------------------
------------------------------------------------------------
--------EQ-QRYLNAK--KYVKLFLVADYIMYLKYGRNLTAVRTRMYDIDNVITPIYH
RMNIH-----VALVGLEIWSNTDKIIVQS-SADVTLDLF-----AKWRATDLLSRKSHDN
----AQLLTGINFNG----PTAGLGYL-------GGICNTMY----------SAGI--VQ
DHSK--IHDLVAIAIAHEMGHNLGMDHD----KDT----CT-CG---------TRPCIMA
GALSCEA-------SFLFSDCSQKDHQEFLIKNMPQCILKKPLKTDVVSP----------
AVCGNYFVEVGEEC---------------------------------DCGPPRTC-RDPC
C------DAATCKL------------RQGAQC---------------------AEGL-CC
DQ-CRFKGAGTECRAAKDE-CDMADVC-----------TGRSTE--------C-TDRFQR
------------------NGQPCK-NNNGYCYNGKCPIMADQCIALFGPGATVSQDACFQ
F-NREGN-HYGYCRKE------------QNTKIACEPQDVKC-----------GRLYCFP
NSPE--------------------------------------------------------
----------NKNPCN----------IYYSPND---------EDKGMVLPGTKCADGK-A
C------SNGQCVDVN--------------------------------------------
------------------------------------------------------------
--------TPY-------------------------------------------------
------------------------------------------------------------
------------------------------------------------------------
------------------------------------------------------------
-----------------------------------------
>C5H5D1
------------------------------------------------------------
------------------------------------------------------------
------------------------------------------------------------
------------------------------------------------------------
------------------------------------------------------------
------------------------------------------------------------
------------------------------------------------------------
--------EQ-QKYLNAK--KYVKLFLVADYIMYLKYGRNLTAVRTRMYDIVNVITPIYH
RMNIH-----VALVGLEIWSNTDKIIVQS-SADVTLDLF-----AKWRATDLLSRKSHDN
----AQLLTGINFNG----PTAGLGYL-------GGICNTMY----------SAGI--VQ
DHSK--IHDLVAIAIAHEMGHNLGMDHD----KDT----CT-CG---------TRPCIMA
GVLSCEA-------SFLFSDCSQKDHQEFLIKNMPQCILKKPLKTDVVSP----------
AVCGNYFVEVGEEC---------------------------------DCGSPRTC-RDPC
C------DAATCKL------------RQGAQC---------------------AEGL-CC
DQ-CRFKGAGTECRAAKDE-CDMADVC-----------TGRSTE--------C-TDRFQR
------------------NGQPCK-NNNGYCYNGKCPIMADQCIALFGPGATVSQDACFQ
F-NREGN-HYGYCRKE------------QNTKIACEPQDVKC-----------GRLYCFP
NSPE--------------------------------------------------------
----------NKNPCN----------IYYSPND---------EDKGMVLPGTKCADGK-A
C------SNGQCVDVT--------------------------------------------
------------------------------------------------------------
------------------------------------------------------------
------------------------------------------------------------
------------------------------------------------------------
------------------------------------------------------------
-----------------------------------------
>J3S829
-------------------------MIQVLL-----------------------------
------------------VTICLAVFPYQGSSIILGSGNV--------------------
-----------------------------------NDYEVVYPRKVTA-LPK---GAAQP
---------KYEDT-MQYEFKVNGEPVVLHLEKNKGLFSEDY----SETH-YSPDGREIT
TYPPVE-----DHCYYHGRIQNDADSTASISACNG-LKGHFKL-QGEMYLIEP-------
--------------LELSDSEA-------HAVFKYENVEK--------------------
-------EDEAPKMCGVT----------------------Q-N--------WESYEPIKK
ASQLNLTPEQ-QRYLNTK--KYIELVIVADNVMVKKYTSNSTAIRTRIYACVNTLNLIYR
AFNIH-----IALVGIEIWSNKDLINVIS-ASNVTLDLF-----GNWRRRVLLRRKRHDN
----AQLLTAIDLDG----PTIGLARV-------GSMCDPKC----------STGI--VQ
DHSK--LDVMVAVTMAHELAHNLGINHD----GNQ----CN-CG---------GNPCIMS
ATLNFEP-------AYRFSDCSRDEHWRYLIDNRPPCILNKPLITDIVSP----------
PVCGNYFVEVGEEC---------------------------------DCGLPAHC-QNPC
C------NAATCKL------------RPGTQC---------------------EDGE-CC
EQ-CQFTSAGTECRAAKSE-CDIAESC-----------TGQSAD--------CPTDNFQR
------------------NGRPCL-NNNGYCYNGKCPTLDHQCISFFGSSATVAPDVCFN
L-NLKGE-GNFYCRRE------------NTRIFPCAPQDKKC-----------GRLFCVL
GPTG--------------------------------------------------------
----------NTISCQ----------STYSQSD---------LDIGMVDLGTKCGDGR-V
CN-----STRQCVDVN--------------------------------------------
------------------------------------------------------------
--------TAY-------------------------------------------------
------------------------------------------------------------
------------------------------------------------------------
------------------------------------------------------------
-----------------------------------------
>P0DM90
------------------------------------------------------------
------------------------------------------------------------
------------------------------------------------------------
------------------------------------------------------------
------------------------------------------------------------
------------------------------------------------------------
------------------------------------------------------------
---------Q-QRYLNAK--RYVKLAIVADRSMVTKHNGKLKKLRKWIYRIVNTINEVYR
SLNIL-----VALVYLEIWSKEDLINVTS-AAKDTLASF-----GNWRATDLLKRRSHDA
----AHLLTNIKFDG----TTVGKAYV-------ASMCQQDS----------SVGI--NQ
DHSK--INLLVALTMAHELGHNLGMSHDVVNTEKQ----CN-CG-----------TCVMA
PTISDQI-------SKLFSNCSKNDYENFLTLYKPQCILNEPSKTDIVSP----------
PVCGNELLEVGEEC---------------------------------DCGSPETC-QNPC
C------DAATCKL------------TSGSQC---------------------AKGL-CC
DQ-CKFSKSGTECRAAKDD-CDIAESC-----------TGQSAD--------CPTDDLQR
------------------NGQPCG-NNAQYCRKGKCPIMTNQCISFYGPNAAVAPDACFD
Y-NLKGE-GNFYCRKE------------QATIFPCAQKDKKC-----------GRLFCVL
GPTG--------------------------------------------------------
----------KRISCE----------HTYSQDD---------PDIGMVLPGTKCADGK-V
CN-----SNRECVDVN--------------------------------------------
------------------------------------------------------------
--------TAY-------------------------------------------------
------------------------------------------------------------
------------------------------------------------------------
------------------------------------------------------------
-----------------------------------------
>C5H5D5
------------------------------------------------------------
------------------------------------------------------------
------------------------------------------------------------
------------------------------------------------------------
------------------------------------------------------------
------------------------------------------------------------
------------------------------------------------------------
--------EQ-QRYLNAK--KYVKLVLVADYIMYLKYGRSLTTLRTRMYDIVNIINLIFQ
RMNIH-----VALVGLEIWSNRDKIIVQS-SADVTLDLF-----AKWRETDLLKRKSHDN
----AQLLTGINFNG----PTAGLAYL-------SGICKPMY----------SAGI--VQ
DHNK--VHHLVAIAMAHEMGHNLGMDHD----KDT----CT-CG---------ARSCVMA
GTLSCEP-------SYLFSDCSRREHRAFLIKDMPQCILEKPLRTDVVSP----------
PVCGNYFVEVGEEC---------------------------------DCGFSATC-RDTC
C------DAATCKL------------RQGAQC---------------------AEGL-CC
DQ-CRFKGAGTECRAAKDE-CDMADLC-----------TGRSAE--------C-TDRFQR
------------------NGQPCQ-NNNGYCYNGTCPIMRDQCIALFGPNAAVSQDACFQ
F-NLQGN-HYGYCRKE------------QNTKIACEPQDVKC-----------GRLYCFP
SSPA--------------------------------------------------------
----------TKNPCN----------IHYSPND---------EDKGMVLPGTKCADGK-A
C------SNGRCVDVN--------------------------------------------
------------------------------------------------------------
--------TPY-------------------------------------------------
------------------------------------------------------------
------------------------------------------------------------
------------------------------------------------------------
-----------------------------------------
>P0DM89
------------------------------------------------------------
------------------------------------------------------------
------------------------------------------------------------
------------------------------------------------------------
------------------------------------------------------------
------------------------------------------------------------
------------------------------------------------------------
---------Q-QRYLNAK--RYVKLAIVADRSMVTKHNGKLKKLRKWIYRIVNTINEVYR
SLNIL-----VALVYLEIWSKEDLINVTS-AAKDTLASF-----GNWRATDLLKRRSHDA
----AHLLTNIKFDG----TTVGKAYV-------ASMCQQDS----------SVGI--NQ
DHSK--INLLVALTMAHELGHNLGMSHDVVNTEKQ----CN-CG-----------TCVMA
PTISDQI-------SKLFSNCSKNDYENFLTLYKPQCILNEPSKTDIVSP----------
PVCGNELLEVGEEC---------------------------------DCGSPETC-QNPC
C------DAATCKL------------TSGSQC---------------------AKGL-CC
DQ-CKFSKSGTECRAAKDD-CDIAESC-----------TGQSAD--------CPTDDLQR
------------------NGKPCQ-NNAGYCYNGKCPIMLNQCISFYGSNATVAPDICFN
Y-NLKGE-GNFYCRKE------------QATIFPCAQKDKKC-----------GRLFCVL
GPTG--------------------------------------------------------
----------KRISCK----------NTYSEDD---------PNYGMVDLGTKCEDGK-V
CN-----SNRECVDVN--------------------------------------------
------------------------------------------------------------
--------TAY-------------------------------------------------
------------------------------------------------------------
------------------------------------------------------------
------------------------------------------------------------
-----------------------------------------
>J3SDW6
-------------------------MIQVLL-----------------------------
------------------VTICLAVFPYQGSSIILGSGNV--------------------
-----------------------------------NDYEVVYPRKVTA-LPK---GAAQP
---------KYEDT-MQYEFKVNGEPVVLHLEKNKGLFSEDY----SETH-YSPDGREIT
TYPPVE-----DHCYYHGRIQNDADSTASISACNG-LKGHFKL-QGEMYLIEP-------
--------------LELSDSEA-------HAVFKYENVEK--------------------
-------EDEAPKMCGVT----------------------Q-N--------WESYEPIKK
ASQLNLTPEQ-QRYLNTK--KYIELVIVADNVMVKKYTSNSTAIRTRIYACVNTLNLIYR
AFNIH-----IALVGIEIWSNKDLINVIS-ASNVTLDLF-----GNWRRRVLLRRKRHDN
----AQLLTAIDLDG----PTIGLARV-------GSMCDPKC----------STGI--VQ
DHSK--LDVMVAVTMAHELAHNLGINHD----GNQ----CN-CG---------GNPCIMS
ATLNFEP-------AYRFSDCSRDEHWRYLIDNRPPCILNKPLITDIVSP----------
PVCGNYFVEVGEEC---------------------------------DCGLPAHC-QNPC
C------NAATCKL------------RPGTQC---------------------EDGE-CC
EQ-CQFTSAGTECRAAKSE-CDIAESC-----------TGQSAD--------CPTDNFQR
------------------NGRPCL-NNNGYCYNGKCPTLDHQCISFFGSSATVAPDVCFN
L-NLKGE-GNFYCRRE------------NTRIFPCAPQDKKC-----------GRLFCVL
GPTG--------------------------------------------------------
----------NTISCQ----------ATSSQSN---------VDIGMVDLGTKCGDGR-V
CN-----SNRQCVDVN--------------------------------------------
------------------------------------------------------------
--------TAY-------------------------------------------------
------------------------------------------------------------
------------------------------------------------------------
------------------------------------------------------------
-----------------------------------------
>C5H5D3
------------------------------------------------------------
------------------------------------------------------------
------------------------------------------------------------
------------------------------------------------------------
------------------------------------------------------------
------------------------------------------------------------
------------------------------------------------------------
--------EQ-QRYLNAK--KYVKLVLVADYIMYLKYGRSLTTLRTRMYDIVNIINLIFQ
RMNIH-----VALVGLEIWSNRDKIIVQS-SADVTLDLF-----AKWRETDLLKRKSHDN
----AQLLTGINFNG----PTAGLAYL-------SGICKPMY----------SAGI--VQ
DHNK--VHHLVAIAMAHEMGHNLGMDHD----KDT----CT-CG---------ARSCVMA
GTLSCEP-------SYLFSDCSRRGHRAFLIKDMPQCILEKPLRTDVVSP----------
PVCGNYFVEVGEEC---------------------------------DCGSPATC-RDTC
C------DAATCKL------------RQGAQC---------------------AEGL-CC
DQ-CRFKGAGTECRAAKDE-CDMADLC-----------TGRSAE--------C-TDRFQR
------------------NGQPCQ-NNNGYCYNGTCPIMRDQCIALFGPNAAVSQDACFQ
F-NLQGN-HYGYCRKE------------QNTKIACEPQDVKC-----------GRLYCFP
SSPA--------------------------------------------------------
----------TKNPCN----------IHYSPND---------EDKGMVLPGTKCADGK-A
C------SNGRCVDVT--------------------------------------------
------------------------------------------------------------
------------------------------------------------------------
------------------------------------------------------------
------------------------------------------------------------
------------------------------------------------------------
-----------------------------------------
>C5H5D6
------------------------------------------------------------
------------------------------------------------------------
------------------------------------------------------------
------------------------------------------------------------
------------------------------------------------------------
------------------------------------------------------------
------------------------------------------------------------
--------EQ-QKYLNAK--KYVKLVLVADYIMYLKYGRSLTTLRTRMYDIVNIINLIFQ
RMNIH-----VALVGLEIWSNRDKIIVQS-SADVTLDLF-----AKWRETDLLKRKSHDN
----AQLLTGINFNG----PTAGLAYL-------SGICKPMY----------SAGI--VQ
DHNK--VHHLVAIAMAHEMGHNLGMDHD----KDT----CT-CG---------ARSCVMA
GTLSCEP-------SYLFSDCSRREHRAFLIKDMPQCILEKPLRTDVVSP----------
PVCGNYFVEVGEEC---------------------------------DCGSPATC-RDTC
C------DAATCKL------------RQGAQC---------------------AEGL-CC
DQ-CRFKGAGTECRAAKDE-CDMADLC-----------TGRSAE--------C-TDRFQR
------------------NGQPCQ-NNNGYCYNGTCPIMRDQCIALFGPNAAVSQDACFQ
F-NLQGN-HYGYCRKE------------QNTKIACEPQDVKC-----------GRLYCFP
SSPA--------------------------------------------------------
----------TKNPCN----------IHYSPND---------EDKGMVLPGTKCADGK-A
C------SNGRCVDVT--------------------------------------------
------------------------------------------------------------
--------TPY-------------------------------------------------
------------------------------------------------------------
------------------------------------------------------------
------------------------------------------------------------
-----------------------------------------
>C5H5D4
------------------------------------------------------------
------------------------------------------------------------
------------------------------------------------------------
------------------------------------------------------------
------------------------------------------------------------
------------------------------------------------------------
------------------------------------------------------------
--------EQ-QRYLNAT--KYIKLVIVADNVMVRKYTHNLIDIRKRIFEIVNILSLIYL
SMNIN-----VALVGVDIWTNGDKINVTS-AVEPTLASF-----GTWRERDLLNRKTHDN
----AQLLTGINLNG----DTVGYAYI-------GSMCMPKQ----------SVGI--VQ
DHGK--TYHLVAVTMAHELGHNLGMDHD----RDS----CT-CL---------ANSCIMS
ATIS--P-------SYQFSDCSQNDHLRYLISHTPQCILNEPLRTDIVSP----------
EVCGNYLLEEGEEC---------------------------------DCGPLWNC-QNPC
C------NAATCKL------------TPGAQC---------------------AEGL-CC
YQ-CRFIKAGNVCRPPRSE-CDIAESC-----------TGQSAH--------CPTDRFHR
------------------NGQPCL-NNHGYCYNGNCPIMLYQCIALFGAGTTVAEDVCFN
Y-NLDGQ-GFFYCRRE------------NDRIFPCAKEDVKC-----------GRLYCKV
YN-D--------------------------------------------------------
----------NVHPCR----------YQYL-------------DNGMVDHGTKCAVGK-V
C------SNRQCVDVN--------------------------------------------
------------------------------------------------------------
--------TP--------------------------------------------------
------------------------------------------------------------
------------------------------------------------------------
------------------------------------------------------------
-----------------------------------------
>J3S830
-------------------------MIQVLL-----------------------------
------------------VTI-LAVFPYQGSSIILGSGNV--------------------
-----------------------------------NDYEVVYPRKVTA-LPK---GAVQP
---------KYEDA-MQYELKVNGEPMVLHLEKNKQLFSKDY----SETH-YSPDGREIT
TYPLVE-----DHCYYHGRIENDADSTASISACNG-LKGHFKL-QGEIYLIEP-------
--------------LKLRDSEA-------HAVFKYENVEK--------------------
-------EDEAPKMCGVT----------------------Q-N--------WESYEPIKK
ASQLVVTAEQ-QRYLNPY--RYVELVIVADHGMFTKYNRNLTEVKTWVYEIVNTLNEIYR
YLYIR-----VALVGLEIWSDGDLSNVTL-SSGNTLDSF-----GEWRKRDLLRRKRHDN
----AQLLTAIDFSG----NTIGRASI-------ANMCDPKY----------STGI--VQ
DHSP--INLLVAVTMAHEMGHNLGLHHD----GKS----CT-CG---------DYICIMN
ATLSHQH-------SKYFSNCSYNQYWDYINTYTPKCILNEPLRTDIISP----------
PVCGNELLEAGEEC---------------------------------DCGSPRNC-QYQC
C------DAATCKL------------HSWVEC---------------------ESGV-CC
EQ-CKFRTAGTECRARRSE-CDIAESC-----------TGQSAD--------CPTDDFHK
------------------NGQPCL-NNFGYCYNGNCPIMYHQCYALFGSNVYEAEDSCFE
S-NQKGD-DYGYCRKE------------NGEKIPCAPEDVKC-----------GRLYCND
NSPG--------------------------------------------------------
----------QNDPCK----------IFPSNED---------EHKEMVLPGTKCADGK-F
C------TNGHCVDVA--------------------------------------------
------------------------------------------------------------
--------TAY-------------------------------------------------
------------------------------------------------------------
------------------------------------------------------------
------------------------------------------------------------
-----------------------------------------
>F8S108
-------------------------MIQVLL-----------------------------
------------------VTISLAVFPYQGSSVILESGNV--------------------
-----------------------------------NDYEVVYPRKVTA-LPK---GAVQP
---------KYEDT-MQYEFKVNGEPVVLHLEKNKGLFSEDY----SETH-YSPDGREIT
TYPTVE-----DHCYYHGRIENDADSTASISACNG-LKGHFKL-QGEMYLIEP-------
--------------LKLPDSEA-------HAVFKYENVEK--------------------
-------EDEAPKMCGVT----------------------Q-N--------WESYEPIKK
ASQSNLTPEQ-QRYLNAK--KYVKLFLVADYIMYLKYGRNLTAVRTRMYDIVNVITPIYH
RMNIH-----VALVGLEIWSNTDKIIVQS-SADVTLNLF-----GNWRATDLLRRKSHDN
----AQLLTGINFNG----PTAGLAYL-------GGICNTMY----------SAGI--VQ
DHSK--IHHLVAIAMAHEMGHNLGMDHD----KDT----CT-CG---------TRPCVMA
GALSCEA-------SFLFSDCSQKDHREFLIKNMPQCILKKPLKTDVVSP----------
AVCGNYFVEVGEEC---------------------------------DCGSPRTC-RDPC
C------DATTCKL------------RQGAQC---------------------AEGL-CC
DQ-CRFKGAGTECRAAKDE-CDMADVC-----------TGRSAE--------C-TDSFQR
------------------NGQPCK-NNNGYCYNGKCPIMADQCIALFGPSATVSQDACFQ
F-NREGN-HYGYCRKE------------QNTKIACEPQDVKC-----------GRLYCFP
NSPE--------------------------------------------------------
----------NKNPCN----------IYYSPND---------EDKGMVLPGTKCADGK-A
C------SNGQCVDVT--------------------------------------------
------------------------------------------------------------
--------TPY-------------------------------------------------
------------------------------------------------------------
------------------------------------------------------------
------------------------------------------------------------
-----------------------------------------
>F8RKW1
-------------------------MIEVLL-----------------------------
------------------VTICFTVFPYQGSSIILESGNV--------------------
-----------------------------------NDYEVVYPQKVPA-LPK---GGVQN
PQ----PETKYEDT-MQYEFHVNGEPVVLHLERNKGLFSEDY----TETH-YAPDGREIT
TSPPVQ-----DHCYYHGYIQNEADSSAAISACDG-LKGHFKH-RGETYFIEP-------
--------------LKLSNSES-------HAIYKDEHVEK--------------------
-------EDEIPKICGVT----------------------QTT--------SESDEPIEK
ISQLTNTPEQ-DRYLQVK--KYIELYVVVDNRMYRNYNSNRDAINERVYEMVNTLNVMYR
PLNFF-----IALIGLEIWSNQDEINIEP-EVAVTLRSF-----GEWRNTTLLPRKRNDN
----AQLLTGIDFNG----ATVGLAYV-------GTLCSPTQ----------SVAV--IQ
DHSK--RTSMVASTMAHELGHNLGINHD----SAS----CN-CN---------AGPCIMS
ATISNQP-------FSKFSSCSVQEHQRYLLRVRPQCILNKPLSTDIVTP----------
PVCGNYFVERGEEC---------------------------------DCGSPQDC-QSAC
C------NATTCKP------------QHEAQC---------------------DSGE-CC
EK-CKFKKAGAECRAAKDD-CDLPESC-----------TGQSAK--------CPTDSFQR
------------------NGHPCQ-NNEGYCYNGKCPIMTNQCIALGGPGVNVSPDECFT
L-KQNVP-ECGFCRIE------------NGRKIPCAEKDKMC-----------GKLLCEK
---G--------------------------------------------------------
----------NA-TCI----------CFPTTHD---------PDYGMVEPGTKCGDGK-V
C------INRQCVDVQ--------------------------------------------
------------------------------------------------------------
--------TAY-------------------------------------------------
------------------------------------------------------------
------------------------------------------------------------
------------------------------------------------------------
-----------------------------------------
>Q8QG88
-------------------------MIQVLL-----------------------------
------------------VTICLAAFPYQGSSIILESGNV--------------------
-----------------------------------NDYEVVYPRKVTA-LPK---GAVQP
---------KYEDA-MQYEFKVNGEPVVLHLEKNKGLFSKDY----SETH-YSPDGREIT
TYPAVE-----DHCYYHGRIENDADSTASISACNG-LKGHFKL-QRETYFIEP-------
--------------LKLSNSEA-------HAVFKYENVEK--------------------
-------EDEAPKMCGVT----------------------Q-N--------WKSYEPIKK
ASQLVVTAEQ-QKY-NPF--RYVELFIVVDQEMVTKNNGDLDKIKARMYELANIVNEILR
YLYMH-----AALVGLEIWSNGDKITVKP-DVDYTLNSF-----AEWRKTDLLTRKKHDN
----AQLLTAIDFNG----PTIGYAYI-------GSMCHPKR----------SVAI--VE
DYSP--INLVVAVIMAHEMGHNLGIHHD----TDF----CS-CG---------DYPCIMG
PTISNEP-------SKFFSNCSYIQCWDFIMKENPQCILNEPLGTDIVSP----------
PVCGNELLEVGEEC---------------------------------DCGTPENC-QNEC
C------DAATCKL------------KSGSQC---------------------GHGD-CC
EQ-CKFSKSGTECRASMSE-CDPAEHC-----------TGQSSE--------CPADVFHK
------------------NGQPCL-DNYGYCYNGNCPIMYHQCYALFGADVYEAEDSCFK
D-NQKGN-YYGYCRKE------------NGKKIPCAPEDVKC-----------GRLYCKD
NSPG--------------------------------------------------------
----------QNNPCK----------MFYSNDD---------EHKGMVLPGTKCADGK-V
C------SNGHCVDVA--------------------------------------------
------------------------------------------------------------
--------TAY-------------------------------------------------
------------------------------------------------------------
------------------------------------------------------------
------------------------------------------------------------
-----------------------------------------
>J3SDW8
-------------------------MIQVLL-----------------------------
------------------VTICLAVFPYQGSSIILGSGNV--------------------
-----------------------------------NDYEVVYPRKVTA-LPK---GAAQP
---------KYEDT-MQYEFKVNGEPVVLHLEKNKGLFSEDY----SETH-YSPDGREIT
TYPPVE-----DHCYYHGRIQNDADSTASISACNG-LKGHFKL-QGEMYLIEP-------
--------------LELSDSEA-------HAVFKYENVEK--------------------
-------EDEAPKMCGVT----------------------Q-N--------WESYEPIKK
ASQLNLTPEQ-QRYLNTK--KYIELVIVADNVMVKKYTSNSTAIRTRIYACVNTLNLIYR
AFNIH-----IALVGIEIWSNGDLINVTS-AANVTLDLF-----GNWRRRVLLRHKRHDN
----AQLLTAIDFDG----PTVGLAYG-------ASMCDPRF----------ATGI--VQ
DHSK--LDIMVAVTMAHELGHNLGMNHD----GNQ----CN-CG---------GNPCIMS
ATLNFEP-------AYQFSDCSRDEHWRYLIDNRPPCILNKPSITDIVSP----------
PVCGNYFVEVGEEC---------------------------------DCGLPARC-QNPC
C------NAATCKL------------RPGTQC---------------------EDGE-CC
EQ-CQFKGAGTECRAASSE-CDIAESC-----------TGQSAD--------CPTDDFQR
------------------NGQPCL-NNNGYCYNGTCPTLDDQCISFFGSSKTVAPDVCFN
L-NLQGQ-GDFYCRRE------------NTRIFPCAPQDKKC-----------GRLFCVL
GPTG--------------------------------------------------------
----------NTISCQ----------STYSQSD---------LDIGMVDLGTKCGDGR-V
CN-----STRQCVDVN--------------------------------------------
------------------------------------------------------------
--------TAY-------------------------------------------------
------------------------------------------------------------
------------------------------------------------------------
------------------------------------------------------------
-----------------------------------------
>F8RKW0
-------------------------MIEVLL-----------------------------
------------------VTICFTVFPYQGSPIILESGNV--------------------
-----------------------------------NDYEVVYPQKVPA-LPK---GGVQN
PQ----PETKYEDT-MQYEFHVNGEPVVLHLERNKGLFSEDY----TETH-YAPDGREIT
TSPPVQ-----DHCYYHGYIQNEADSSAAISACDG-LKGHFKH-RGETYFIEP-------
--------------LKLSNSES-------HAIYKDEHVEK--------------------
-------EDEIPKICGVT----------------------QTT--------SESDETIEK
ISQLTNTPEQ-DRYLQVK--KYIELYVVVDNRMYRNYNSNRDAINERVYEMVNTLNVMYR
PLNFF-----IALIGLEIWSNQDEINIEP-EVAVTLRSF-----GEWRNTTLLPRKRNDN
----AQLLTGIDFNG----ATVGLAYV-------GTLCRPTQ----------SVAV--IQ
DHSK--RTSMVASTMAHELGHNLGINHD----SAS----CN-CN---------AGPCIMS
ATISNQP-------LSEFSSCSVQEHQRYLLRVRPQCILNKPLRKDIVTP----------
PVCGNYFVERGEEC---------------------------------DCGSPQDC-QSAC
C------NATTCKL------------QHEAQC---------------------DSGE-CC
EQ-CKFKKAGAECRAAKDD-CDLPESC-----------TGQSAK--------CPTDSFQR
------------------NGHPCQ-NNQGYCYNGKCLIMTNQCIALKGPGVNVSPDECFT
L-KQNDP-ECGFCRIE------------NGTKIPCAEKDKMC-----------GKLLCQE
---G--------------------------------------------------------
----------NA-TCI----------CFPTTDD---------PDYGMVEPGTKCGDGK-V
C------INRQCVDVQ--------------------------------------------
------------------------------------------------------------
--------TAY-------------------------------------------------
------------------------------------------------------------
------------------------------------------------------------
------------------------------------------------------------
-----------------------------------------
>F8RKV9
-------------------------MIEVLL-----------------------------
------------------VTICFTVFPYQGSSIILESGNV--------------------
-----------------------------------NDYEVVYPQKVPA-LPK---GGVQN
PQ----PETKYEDT-MQYEFHVNGEPVVLHLERNKGLFSEDY----TETH-YAPDGREIT
TSPPVQ-----DHCYYHGYIQNEADSSAAISACDG-LKGHFKH-RGETYFIEP-------
--------------LKLSNSES-------HAIYKDEHVEK--------------------
-------EDEIPKICGVT----------------------QTT--------SESDEPIEK
ISQLTNTPEQ-DRYLQVK--KYIELYVVVDNRMYRNYNSNRDAINERVYEMVNTLNVMYR
PLNFF-----IALIGLEIWSNQDEINIEP-EVAVTLRSF-----GEWRNTTLLPRKRNDN
----AQLLTGIDFNG----ATVGLAYV-------GTLCRPTQ----------SVAV--IQ
DHSK--RTSMVASTMAHELGHNLGINHD----SAS----CN-CN---------AGPCIMS
ATISNQP-------LSEFSSCSVQEHQRYLLRVRPQCILNKPLSTDIVTP----------
PVCGNYFVERGEEC---------------------------------DCGSPQDC-QDAC
C------NAATCKL------------QHD--C---------------------DSGE-CC
EQ-CKFKKAGAECRAAKDD-CDLPESC-----------TGQSAE--------CPTDSFQR
------------------NGHPCQ-NNQGYCYNGKCPIMTNQCIALKGPGVNVSPDECFT
L-KQNDP-ECGFCRIE------------NGTKIPCAEKDKMC-----------GKLLCQE
---G--------------------------------------------------------
----------NA-TCI----------CFPTTDD---------PDYGMVEPGTKCGDGK-V
C------INRQCVDVQ--------------------------------------------
------------------------------------------------------------
--------TAY-------------------------------------------------
------------------------------------------------------------
------------------------------------------------------------
------------------------------------------------------------
-----------------------------------------
>A2TK72
------------------------------------------------------------
------------------------------------------------------------
------------------------------------------------------------
------------------------------------------------------------
------------------------------------------------------------
------------------------------------------------------------
----------------------------------------------------------KR
EAEANRTPEQ-QIY-DPY--KYVETVFVVDKAMVTKYNGDLDKIKTRMYEAANNMNEMYR
YMFFR-----VVMVGLIIWTEEDKITVKP-DVDYTLNAF-----AEWRKTYLLAEKKHDN
----AQLITGIDFRG----SIIGYAYI-------GSMCHPKR----------SVGI--IQ
DYSP--INLVLAVIMAHEMGHNLGIHHD----DGY----CY-CG---------GYPCIMG
PSISPEP-------SKFFSNCSYIQCWDFIMNHNPECIDNEPLGTDIISP----------
PLCGNELLEA--------------------------------------------------
------------------------------------------------------------
------------------------------------------------------------
------------------------------------------------------------
------------------------------------------------------------
------------------------------------------------------------
------------------------------------------------------------
------------------------------------------------------------
------------------------------------------------------------
------------------------------------------------------------
------------------------------------------------------------
------------------------------------------------------------
------------------------------------------------------------
-----------------------------------------
>Q92043
------------------------------------------------------------
------------------------------------------------------------
------------------------------------------------------------
------------------------------------------------------------
------------------------------------------------------------
------------------------------------------------------------
------------------------------------------------------------
-----------ERL-TK---RYVELVIVADHRMFTKYNGNLKKIRKWIYQIVNTINEIYI
PLNIR-----VALVRLEIWSNGDLIDVTS-AANVTLKSF-----GNWRVTNLLRRKSHDN
----AQLLTAIDLDE----ETLGLAPL-------GTMCDPKL----------SIGI--VQ
DHSP--INLLVAVTMAHELGHNLGMVHD----ENR----CH-CS---------TPACVMC
AVLRQRP-------SYEFSDCSLNHYRTFIINYNPQCILNEPLQTDIISP----------
PVCGNELLEVGEEC---------------------------------DCGSPRTC-RDPC
C------DAATCKL------------HSWVEC---------------------ESGE-CC
QQ-CKFTSAGNVCRPARSE-CDIAESC-----------TGQSAD--------CPTDDFHR
------------------NGKPCL-HNFGYCYNGNCPIMYHQCYALWGSNVTVAPDACFD
I-NQSGN-NSFYCRKE------------NGVNIPCAQEDVKC-----------GRLFC--
--NV--------------------------------------------------------
----------NDFLCR----------HKYSDD-------------GMVDHGTKCADGK-V
C------KNRQCVDVT--------------------------------------------
------------------------------------------------------------
--------TAYK------------------------------------------------
-------------------------------------STSGFSQI---------------
------------------------------------------------------------
------------------------------------------------------------
-----------------------------------------
>Q9W6M5
-------------------------MIQVLL-----------------------------
------------------VTICLAAFPYQGSSIILESGDV--------------------
-----------------------------------NDYEVVYPRKVTA-LPK---GAVQQ
---------KYEDA-MQYEFKVNGEPVVLHLEKNKHLFSKDY----SETH-YSPDGREIT
INPPVE-----DHCYYHGRIENDGDSTASISACNG-LKGNFKL-QGETYLIEP-------
--------------MKLSDSEA-------HAVFKYENVEK--------------------
-------EDEAPKMCGVT----------------------Q-K--------WKSYEPIKK
ISQLNLIPEQ-QIY-DPF--KYVETVVVVDKAMVTKYNGDLDKIKTKMYEAANNMNEMYR
YMFFR-----VVMVGLIIWTEEDKITVKP-DVDYTLNAF-----AEWRKTYLLAEKKHDN
----AQLITGIDFRG----SIIGYAYI-------GSMCHPKR----------SVGI--IQ
DYSP--INLVLAVIMAHEMGHNLGIHHD----DGY----CY-CG---------GYPCIMG
PSISPEP-------SKFFSNCSYIQCWDFIMNHNPECIDNEPLGTDIISP----------
PLCGNELLEVGEEC---------------------------------DCGTPENC-QNEC
C------DAATCKL------------KSGSQC---------------------GHGD-CC
EQ-CKFRTSGTECRASMSE-CDPAEHC-----------TGQSSE--------CPADVFHK
------------------NGEPCL-DNYGYCYNGNCPIMYHQCYALFGADIYEAEDSCFE
S-NKKGN-YYGYCRKE------------NGKKIPCASEDVKC-----------GRLYCKD
DSPG--------------------------------------------------------
----------QNNPCK----------MFYSNDD---------EHKGMVLPGTKCADGK-V
C------SNGHCVDVT--------------------------------------------
------------------------------------------------------------
--------TAY-------------------------------------------------
------------------------------------------------------------
------------------------------------------------------------
------------------------------------------------------------
-----------------------------------------
>Q1PS45
-------------------------MIQVLL-----------------------------
------------------VTICLAAFPYQGSSIILESGNV--------------------
-----------------------------------NDYEVVYPRKVTA-LPE---GAVQQ
---------KYEDA-MQYEFKVNGEPVVLHLEKNKGLFSEDY----SETH-YSPDGREIT
TYPSVE-----DHCYYHGRIQNDADLTASISACNG-LKGHFML-QGEMYLIEP-------
--------------LKLSDSEA-------HAVFKYENVEK--------------------
-------EDEAPKMCGVT----------------------Q-N--------WKSYEPIKK
ASQSNLTPEQ-QRYLNAP--KFVKLFLVADNIMYLKYGRSLTNVRTRMYDMANILNLIFR
RMNIH-----VAVTDLEIWSDKDKIIVQP-SADDTLKSF-----ATWRESVLLKHKSHDN
----AQLLTGINFNG----PTAGLAYL-------GGICDPMY----------STAI--VQ
DHNK--IHHLVAIAMAHEMGHNLGIDHD----KDT----CT-CA---------AKSCVMA
GTLSCEA-------SYLFSDCSRKEHRAFLIKNMPQCILKKPSKTDVVSP----------
PVCGNYFVEMGEDC---------------------------------DCGSPATC-RDPC
C------DAATCKL------------KQGAQC---------------------AEGL-CC
DQ-CRFKGAGTQCRAAMDE-CDMADLC-----------TGQSAD--------C-TDRFQK
------------------NGQPCQ-NNNGYCYNGTCPTMIKQCTVFFGSNAAVSQDACFQ
F-NLQGN-NYGYCRKE------------QNTKIACEPQNVKC-----------GRLYC--
TSPE--------------------------------------------------------
----------KQNPCN----------IYYSPSN---------EDKGMVLPGTKCADGK-A
C------SNGQCVDVT--------------------------------------------
------------------------------------------------------------
--------TPY-------------------------------------------------
------------------------------------------------------------
------------------------------------------------------------
------------------------------------------------------------
-----------------------------------------
>O42138
-------------------------MIQVLL-----------------------------
------------------VTLCLAVFPYQGSSIILESGNV--------------------
-----------------------------------NDYEVVYPRKVTV-LPK---GAVQP
---------KYEDA-MQYEFKVNGEPVVLHLEKNKQLFSKDY----SETH-YSPDGREIT
TYPLVE-----DHCYYHGRIENDADSTASISACNG-LKGHFKL-QGEMYLIDP-------
--------------LKLPDSEA-------HAVFKYENVEK--------------------
-------EDEAPKMCGVT----------------------Q-N--------WESYEPIKK
ASQLNLTPEQ-QAYLDAK--KYVEFVVVLDHGMYTKYKDNLDKIKTRIFEIVNTMNEMFI
PLNIR-----VALICLEIWSDKDKFNMTS-AANVTSISF-----RNWRATDLLKRKSHDN
----AQLLTVIDFDG----PTIGKAYM-------ASMCDPKR----------SVGI--IQ
DHST--INLMMAVTMAHEMGHNLGMDHD----EKY----CT-CG---------AKSCVMA
KALSRQP-------SKLFSNCSQEDYRKYLIKRRPKCILNEPNGTDIVSP----------
PVCGNELLEVGEEC---------------------------------DCGSPTNC-QNPC
C------DAATCKL------------TPGSQC---------------------ADGV-CC
DQ-CRFTRAGTECRQAKDD-CDMADLC-----------TGQSAE--------CPTDRFQR
------------------NGHPCL-NDNGYCYNRTCPTLKNQCIYFFGPNAAVAKDSCFK
G-NQKSN-NHTYCRKE------------NGKKIPCAPQDIKC-----------GRLYCFR
NLPG--------------------------------------------------------
----------KKNICS----------VIYTPTD---------EDIGMVLPGTKCEDGK-V
C------SNGHCVDVN--------------------------------------------
------------------------------------------------------------
--------IAYK------------------------------------------------
-------------------------------------STTGFSQI---------------
------------------------------------------------------------
------------------------------------------------------------
-----------------------------------------
>D5LMJ3
-------------------------MIQALL-----------------------------
------------------VIICLAVFPHQGSSIILESGNV--------------------
-----------------------------------NDYEVVYPQKVPA-LLK---GGVQN
PQ----PETKYEDT-MRYEFQVNGEPVVLHLERNKGLFSEDY----TETH-YAPDGREIT
TSPPVQ-----DHCYYHGYIQNEADSSAVISACNG-LKGHFKH-QGETYFIEP-------
--------------LELSESEA-------HAIYKDENVEK--------------------
-------EDETPKICAVT----------------------QTT--------WESDESIEK
TSQLTNTPEQ-DRYLQVK--KYIEFYLVVDNKMYKNHTSNQE-LRTRVYEMVNYLNTKYR
RLNFH-----IALIGLEIWSNQDKVDMDP-GANVTLKSF-----AEWR-AKLPPHKRNDN
----AQLLTGIDFNG----TTVGLAYT-------GTLCTWG-----------SVAV--VQ
DYSR--RTILMASTMAHELGHNMGIHHD----KAN----CR-CS---------HSPCIMS
DTISDEP-------FYEFSSCSVREHQEYLLRERPQCILNKPSRKAIVSR----------
PVCGNNFVEVGEQC---------------------------------DCGSLQDC-QSTC
C------NATTCKL------------QPHAQC---------------------DSEE-CC
EK-CKFKGAETECRAAKDD-CDLPEFC-----------TGQSAE--------CPTDSLQR
------------------NGHPCQ-NNQGYCYNGKCPTMENQCITLLGPNYTVGPAGCFK
N-NRKGD-DVSHCRKE------------NGAKIPCAAKDEKC-----------GTLYCTE
---I--------------------------------------------------------
----------KKTGCI----------VPVSPRD---------PDSRMVEPGTKCEDKK-V
C------SKSQCVKV---------------------------------------------
------------------------------------------------------------
------------------------------------------------------------
------------------------------------------------------------
------------------------------------------------------------
------------------------------------------------------------
-----------------------------------------
>Q1PHZ4
------------------------------------------------------------
------------------------------------------------------------
------------------------------------------------------------
------------------EFKVNGEPVVLHLEKNKGLFSEDY----SETH-YSPDGRQIT
TYPPVE-----DHCYYHGRIENDADSTASISACNG-LKGHFKL-QGETYLIEP-------
--------------LKLSDSEA-------HAVYKYENVEK--------------------
-------EDEAPKMCGVT----------------------ETN--------WEYEEPIKK
ASKLVVTAEQ-QKF--PY--RYVEIVVVVDRRMVTKYNGDLKKIRKWVYELVNIVNNIYR
SLNVH-----VALVGLEIWSKGDKITVQP-DSDYTLNSF-----GEWRERDLLPRKKHDN
----AQLLTAVVFDG----PTIGRAYI-------AGMCDPRH----------SVGV--VM
DHSK--ENLQVAVTMAHELGHNLGMEHD----ENQ----CH-CD---------APSCVMA
SVLSVVL-------SYEFSDCSQNQYQTYLTKHNPQCILNEPLLT---------------
-VSGNELLEAGEEC---------------------------------DCGAPEN----PC
C------DAATCKL------------RPGAQC---------------------AEGL-CC
DQ-CRFKGAGKICRRARGD--NPDDRC-----------TGQSAD--------CPRNRFHR
------------------NGQPCL-YNHGYCYNGKCPIMFYQCYFLFGSNATVAEDDCFN
N-NKKGD-KYFYCRKE------------NEKYIPCAQEDVKC-----------GRLFC--
--DN--------------------------------------------------------
----------KKYPCH----------YNYSE-D---------LDFGMVDHGTKCADGK-V
C------SNRQCVDVN--------------------------------------------
------------------------------------------------------------
--------EAYK------------------------------------------------
-------------------------------------STTVFSLI---------------
------------------------------------------------------------
------------------------------------------------------------
-----------------------------------------
>Q8UVG0
-------------------------MIQVLL-----------------------------
------------------VIICLEAFPYQGSSIILESGNV--------------------
-----------------------------------NDYEVVYPRKVTA-LSK---GAVHP
---------KYEDA-MQYEFKVNGEPVVLHLEKNKGLFSEDY----SEIH-YSPDGREIT
TYPLVE-----DHCYYHGRIQNDADSSASISACNG-LKGHFKL-QGEMYLIEP-------
--------------FKLPDSEA-------HAVFKYENVEK--------------------
-------EDEAPKMCGVT----------------------ETN--------WESDEPIKK
ASLLNLTPEQ-QAYLDAK--KYVEFVVVLDHGMYKKYKDDLDKIKRRIYEIVNTMNEMFI
PLNIC-----VALTGLEIWSKGDKINVTS-ESWFTLILF-----TNWRGADLLKRKSHDN
----AQLLTNTDFDG----STIGRAHI-------GSMCHPYL----------SVGI--IQ
DYSP--VNLLVASTMAHEMGHNLGMHHD----NDT----CT-CG---------APSCVMA
AAISKDP-------SKLFSNCSQEYQRKYLIKNRPQCLLNKPLRTDIISP----------
PVCGNELLEVGEEC---------------------------------DCGTPENC-RDPC
C------NATTCKL------------TPGSQC---------------------VEGL-CC
DQ-CRFRKTGTECRAAKHD-CDLPESC-----------TGQSAD--------CPMDDFQR
------------------NGHPCQ-NNNGYCYNGKCPTMENQCIDLVGPKATVAEDSCFK
D-NQKGN-DYGYCRKE------------NGKKIPCEPQDVKC-----------GRLYCND
NSPG--------------------------------------------------------
----------QNNPCK----------CIYFPRN---------EDRGMVLPGTKCADGK-V
C------SNRHCVDVA--------------------------------------------
------------------------------------------------------------
--------TAY-------------------------------------------------
------------------------------------------------------------
------------------------------------------------------------
------------------------------------------------------------
-----------------------------------------
>O93523
-------------------------MIEVLL-----------------------------
------------------VTICLAAFPYQGSSIILESGNV--------------------
-----------------------------------NDYEVVYPRKVTA-LPK---GAVQP
---------KYEDA-MQYEFKVNGEPVVLHLEKNKGLFSKDY----SETH-YSPDGREIT
TYPAVE-----DHCYYHGRIENDADSTASISACNG-LKGHFKL-QRETYFIEP-------
--------------LKLSNSEA-------HAVFKYENVEK--------------------
-------EDEAPKMCGVT----------------------Q-N--------WKSYEPIKK
ASQLVVTAEQ-QKY-NPF--RYVELFIVVDQGMVTKNNGDLDKIKARMYELANIVNEILR
YLYMH-----AALVGLEIWSNGDKITVKP-DVDYTLNSF-----AEWRKTDLLTRKKHDN
----AQLLTAIDFNG----PTIGYAYI-------GSMCHPKR----------SVAI--VE
DYSP--INLVVAVIMAHEMGHNLGIHHD----TDF----CS-CG---------DYPCIMG
PTISNEP-------SKFFSNCSYIQCWDFIMKENPQCILNEPLGTDIVSP----------
PVCGNELLEVGEEC---------------------------------DCGTPENC-QNEC
C------DAATCKL------------KSGSQC---------------------GHGD-CC
EQ-CKFSKSGTECRASMSE-CDPAEHC-----------TGQSSE--------CPADVFHK
------------------NGQPCL-DNYGYCYNGNCPIMYHQCYALFGADVYEAEDSCFK
D-NQKGN-YYGYCRKE------------NGKKIPCAPEDVKC-----------GRLYCKD
NSPG--------------------------------------------------------
----------QNNPCK----------MFYSNDD---------EHKGMVLPGTKCADGK-V
C------SNGHCVDVA--------------------------------------------
------------------------------------------------------------
--------TAY-------------------------------------------------
------------------------------------------------------------
------------------------------------------------------------
------------------------------------------------------------
-----------------------------------------
>Q7LZ61
-------------------------MMQVLL-----------------------------
------------------VTISLAVFPYQGSSIILESGNV--------------------
-----------------------------------NDYEVVYPQKVTA-LPK---GAVQQ
P------EQKYEDT-MQYEFEVNGEPVVLHLEKNKILFSEDY----SETH-YYPDGREIT
TNPPVE-----DHCYYHGRIQNDAHSSASISACNG-LKGHFKL-RGEMYFIEP-------
--------------LKLSNSEA-------HAVYKYENIEK--------------------
-------EDEIPKMCGVT----------------------QTN--------WESDKPIKK
ASQLVSTSA---QF--NK--IFIELVIIVDHSMAKKC--NSTATNTKIYEIVNSANEIFN
PLNIH-----VTLIGVEFWCDRDLINVTS-SADETLNSF-----GEWRASDLMTRKSHDN
----ALLFTDMRFDL----NTLGITFL-------AGMCQAYR----------SVEI--VQ
EQGN--RNFKTAVIMAHELSHNLGMYHD----GKN----CI-CN---------DSSCVMS
PVLSDQP-------SKLFSNCSIHDYQRYLTRYKPKCIFNPPLRKDIVSP----------
PVCGNEIWEEGEEC---------------------------------DCGSPANC-QNPC
C------DAATCKL------------KPGAEC---------------------GNGL-CC
YQ-CKIKTAGTVCRRARDE-CDVPEHC-----------TGQSAE--------CPRDQLQQ
------------------NGKPCQ-NNRGYCYNGDCPIMRNQCISLFGSRANVAKDSCFQ
E-NLKGS-YYGYCRKE------------NGRKIPCAPQDVKC-----------GRLFCLN
NSPR--------------------------------------------------------
----------NKNPCN----------MHYSCMD---------QHKGMVDPGTKCEDGK-V
CN-----NKRQCVDVN--------------------------------------------
------------------------------------------------------------
--------TAYQ------------------------------------------------
-------------------------------------STTGFSQI---------------
------------------------------------------------------------
------------------------------------------------------------
-----------------------------------------
>B8K1W0
-------------------------MMQVLL-----------------------------
------------------VTICLAVFPYHGSSIILESGNV--------------------
-----------------------------------NDYEVVYPQKVTA-MPK---EAVKQ
P------EQKYEDA-MQYKFEVNGEPVLLHLEKNKDLFSEDY----SETH-YSPDGREIT
TKPLVQ-----DHCYYHGHIQNDAHSSASISACNG-LKGHFKL-RGEMYLIEP-------
--------------LKLSDSEA-------HAVYKYENVEK--------------------
-------EDEALKMCGVT----------------------QTN--------WESDEPIKK
ASLLVATSER-NRYFNPY--SYVELIITVDHSMVTKYKNDLTAIRTWVFELVNTINEIFK
YLYIR-----VPLVGLEIWKNRDLINVTS-AANVTLDLF-----GEWRKSYLLPRKIHDN
----SQLLTAIDLNG----LTIGMAYV-------STMCQSKY----------SVGV--VQ
DHSK--INLRVAVTMAHEIGHNLGLTHD----GVY----CT-CG---------GYSCIMS
AVLGDQP-------SKYFSNCSYNQYRRFLTEHNPECIINPPLRTDIVSP----------
PACGNELLERGEEC---------------------------------DCGSPENC-RDPC
C------DAASCKL------------HSWVEC---------------------ESGK-CC
NQ-CRFKRAGTECRPARDE-CDKAEQC-----------TGRSAN--------CPVDEFHE
------------------NGRPCL-HNFGYCYNGKCPIMYHQCHALFGQNVTGVQDSCFQ
Y-NRLGV-YYAYCRKE------------NGRKIPCAPKDEKC-----------GRLYCSY
KSPG--------------------------------------------------------
----------NQIPCL----------PYYIPSD---------ENKGMVDHGTKCGDGK-V
C------SNGQCVDLN--------------------------------------------
------------------------------------------------------------
--------IAY-------------------------------------------------
------------------------------------------------------------
------------------------------------------------------------
------------------------------------------------------------
-----------------------------------------
>Q7T046
-------------------------MMQVLL-----------------------------
------------------VTISLAVFPYQGSSIILESGNV--------------------
-----------------------------------NDYEVVYPQKITA-LPE---EAVQQ
P------EQKYEDT-MQYEFEVNGEPVVLHLEKNKDLFSEDY----SETR-YSPDGRETT
TKPPVQ-----DHCYYHGRIQNDAYSSASISACNG-LKGHFKL-QGETYLIEP-------
--------------LKIPDSEA-------HAVYKYENIEK--------------------
-------EDEAPKMCGVT----------------------QTN--------WESDEPIKK
ASQLVATSAK-RKF--HK--TFIELVIVVDHRVVKKY--DSAATNTKIYEIVNTVNEIFI
PLNIR-----LTLIGVEFWCNRDLINVTS-SADDTLDSF-----GEWRGSDLLNRKRHDN
----AQLFTDMKFDL----STLGITFL-------DGMCQAYR----------SVGI--VQ
EHGN--KNFKTAVIMAHELGHNLGMYHD----RKN----CI-CN---------DSSCIMS
AVLSSQP-------SKLFSNCSNHDYRRYLTTYKPKCILNPPLRKDIASP----------
PICGNEIWEEGEEC---------------------------------DCGSPKDC-QNPC
C------DAATCKL------------TPGAEC---------------------GNGL-CC
EK-CKIKTAGTVCRRARDE-CDVPEHC-----------TGQSAE--------CPADGFHA
------------------NGQPCQ-NNNGYCYNGDCPIMTKQCISLFGSRATVAEDSCFQ
E-NQKGS-YYGYCRKE------------NGRKIPCAPQDIKC-----------GRLYCLD
NSPG--------------------------------------------------------
----------NKNPCK----------MHYRCRD---------QHKGMVEPGTKCEDGK-V
CN-----NKRQCVDVN--------------------------------------------
------------------------------------------------------------
--------TAY-------------------------------------------------
------------------------------------------------------------
------------------------------------------------------------
------------------------------------------------------------
-----------------------------------------
>A2CJE4
------------------------------------------------------------
------------------------------------------------------------
------------------------------------------------------------
------------------------------------------------------------
------------------------------------------------------------
------------------------------------------------------------
------------------------------------------------------------
------------------------------------------------------------
------------------------------------------------------------
------------------------------------------------------------
------------------------------------------------------------
------------------------------------------------------------
---------------------------------------------------------NPC
C------DAATCKL------------KSGSQC---------------------GHGD-CC
EQ-CKFSKSGTECRASMSE-CDPAEHC-----------TGQSSE--------CPADVFHK
------------------NGQPCL-DNYGYCYNGNCPIMYHQCYDLFGADVYEAEDSCFE
R-NQKGN-YYGYCRKE------------NGNKIPCAPEDVKC-----------GRLYSKD
NSPG--------------------------------------------------------
----------QNNPCK----------MLCSNED---------EHKGRFLEQT--GRGK-V
C------SNRQ-------------------------------------------------
------------------------------------------------------------
------------------------------------------------------------
------------------------------------------------------------
------------------------------------------------------------
------------------------------------------------------------
-----------------------------------------
>Q2UXR0
--------------------------MQVLL-----------------------------
------------------ITISLAVLPYLGSSIILESGIV--------------------
-----------------------------------NDYEVVNPQKVTA-MLK---GAVKQ
P------EQKYEDT-MQYEFKVKGEPVVLHLEKNKGLFSEDY----SETH-YSPDGREIT
TNPPVE-----DHCYYHGRIQNDADSSASISACNG-LKGHFKL-RGEMYFIEP-------
--------------LKIPDSEA-------HAVYKYENIEE--------------------
-------EDEAPKMCGVK----------------------HTN--------RESDKSIKK
ASQLNLTPEQ-QRYLNTP--KHIKVAIVADYLIFRKYGRNLFTIRAKIYEILNILNEIYK
AFNIH-----VALVFLEIWSNGDKINLFP-AANVTLDLF-----GKWRERDLMNRKNHDN
----TQLLTGMNFDG----PTAGLGYV-------GTMCHPQF----------SAAV--VQ
DHNK--INFLVALAMAHELGHNLGMTHD----EQF----CT-CG---------AKSCIMS
ATLSCEG-------SYRFSNCSREENRRYLINKMPQCILIKPSRTDIVSP----------
PVCGNSLVEVGEDC---------------------------------DCGSPGYC-RNPC
C------NAATCKL------------TPGSQC---------------------ADGE-CC
DQ-CRFTRAGTECRPARDE-CDKADLC-----------TGQSAE--------CPADQFQR
------------------NGQPCQ-NNSGYCYNGICPVMRNQCISLFGSRAIVAEDACFQ
F-NSLGI-DYGYCRKE------------NGRKIPCAPEDVKC-----------GRLYCFD
NLPE--------------------------------------------------------
----------HKNPCQ----------IFYTPRD---------EDKGMVDPGTKCENGK-V
C------INGKCVDVN--------------------------------------------
------------------------------------------------------------
--------TAY-------------------------------------------------
------------------------------------------------------------
------------------------------------------------------------
------------------------------------------------------------
-----------------------------------------
>Q2UXQ5
-------------------------MMQVLL-----------------------------
------------------VTICLAVFPYQGSSIILESGNV--------------------
-----------------------------------NDYEIVYPQKVTA-LPI---EAILQ
P------EQKYEDA-MQYEFEVNGEPVVLHLEKNKNLFTKDY----SETH-YSPDGREIT
TKPLIE-----DHCYYHGRIQNDAHSTASISACNG-LKGHFKL-QGETYLIEP-------
--------------LKIPDSEA-------HAVYKYENIEK--------------------
-------EDEALKMCGVK----------------------HTN--------WESDEPIKE
ASQLFATSEQ-HRF--RE--RYIEFFIVVDQRMYNKHNNDSAAIRTWIFEMLNTVNEIYL
PWNIH-----VPLVGLEFWTQGDLINVVS-SADKTLDSF-----GEWRRRDLLNRKAHDN
----AHLITAMHFDA----QTLGLAYT-------GSMCHPKY----------STGV--FQ
DSSE--INIFVAITLAHELGHNLGISHD----VPS----CT-CQ---------TKACIMS
PYLSDQP-------TKLFSNCSEIQYERFLTQRNPKCMINKPLRTDIISP----------
PVCGNGLLEREEEC---------------------------------DCGSPENC-RDPC
C------DAASCKL------------HSWVEC---------------------ESGE-CC
DQ-CRFKRAGTLCRPARDD-CDMAESC-----------SGHSAD--------CPIDGFHA
------------------NGQPCS-HNLGYCYNGKCPLTLYQCRAFLGKDVVGVQESCFQ
Y-NRLGN-TYAYCRKE------------NGRKIPCAPKDEKC-----------GRLYCSY
KSFG--------------------------------------------------------
----------DYISCL----------PCYRANE---------EDKGMVDEGTKCGEGK-V
C------SNGYCVDLN--------------------------------------------
------------------------------------------------------------
--------VAY-------------------------------------------------
------------------------------------------------------------
------------------------------------------------------------
------------------------------------------------------------
-----------------------------------------
>Q90495
-------------------------MIQILL-----------------------------
------------------VIICLAVFPYQGCSIILGSGNV--------------------
-----------------------------------NDYEVVYPQKVTA-LPK---GAVQQ
P------EQKYEDA-MQYEFEVKGEPVVLHLEKNKELFSEDY----SETH-YSSDDREIT
TNPSVE-----DHCYYHGRIQNDAESTASISACNG-LKGHFKL-RGETYFIEP-------
--------------LKIPDSEA-------HAVYKYENIEN--------------------
-------EDEAPKMCGVT----------------------QDN--------WESDEPIKK
TLGLIVPPHE-RKF--EK--KFIELVVVVDHSMVTKYNNDSTAIRTWIYEMLNTVNEIYL
PFNIR-----VALVGLEFWCNGDLINVTS-TADDTLHSF-----GEWRASDLLNRKRHDH
----AQLLTNVTLDH----STLGITFV-------YGMCKSDR----------SVEL--IL
DYSN--ITFNMAYIIAHEMGHSLGMLHD----TKF----CT-CG---------AKPCIMF
GKESIPP-------PKEFSSCSYDQYNKYLLKYNPKCILDPPLRKDIASP----------
AVCGNEIWEEGEEC---------------------------------DCGSPADC-RNPC
C------DAATCKL------------KPGAEC---------------------GNGE-CC
DK-CKIRKAGTECRPARDD-CDVAEHC-----------TGQSAE--------CPRNEFQR
------------------NGQPCL-NNSGYCYNGDCPIMLNQCIALFSPSATVAQDSCFQ
R-NLQGS-YYGYCTKEI---------GYYGKRFPCAPQDVKC-----------GRLYCLD
NSFK--------------------------------------------------------
----------KNMRCK----------NDYSYAD---------ENKGIVEPGTKCEDGK-V
C------INRKCVDVN--------------------------------------------
------------------------------------------------------------
--------TAY-------------------------------------------------
------------------------------------------------------------
------------------------------------------------------------
------------------------------------------------------------
-----------------------------------------
>Q6X1T6
------------------------------------------------------------
------------------------------------------------------------
------------------------------------------------------------
------------------------------------------------------------
----VE-----DHCYYHGRVQNDAESTASISACNG-LKGHFKL-QGETYFIEP-------
--------------LKIPNSEA-------HAVYKYENIEK--------------------
-------EDEAPKMCGVT----------------------QTN--------WESDEPIKK
TLGLIVPPHG-QKF--EK--KFIELIIVVDHSMVTKYNNDLTAVRTEIYERLNTVNEIYL
PLNIH-----VALVGIVFWSNRDLINVTS-SAADTLHSF-----GEWRGSDLLNQKRHDH
----AQLLTNVTLDG----TTLGITFV-------FGMCKSDR----------SVEL--IR
DYSN--ITFNMAYIMAHEMGHSLGMLHD----TKS----CT-CG---------DKPCIMF
SKESVPP-------PKEFSSCSYDQYNKYLLKYNPKCIVDPPLRKDIASP----------
AVCGNGVWEEGEEC---------------------------------DCGSPEDC-ENPC
C------DAATCKL------------KPGAEC---------------------GNGE-CC
DN-CKIRKAGTECRPARDD-CDVAEHC-----------TGQSAE--------CPRNEFQR
------------------NGQPCL-NNSGYCYNGDCPIMLNQCIALFSPSATVAQDSCFQ
R-NLQGS-YYGHCRKEI---------GHYGKRFPCAAQDVKC-----------GRLYCLD
NSFK--------------------------------------------------------
----------KNMRCK----------KDFSYSD---------ENKGIVEPGTKCEDGK-V
C------INRKCVDVN--------------------------------------------
------------------------------------------------------------
--------TAY-------------------------------------------------
------------------------------------------------------------
------------------------------------------------------------
------------------------------------------------------------
-----------------------------------------
>P0C6E8
------------------------------------------------------------
------------------------------------------------------------
------------------------------------------------------------
------------------------------------------------------------
------------------------------------------------------------
------------------------------------------------------------
------------KMCGVT----------------------Q-N--------WESYESTKK
ASQLNLTPEQ-QRF--PQ--RYIKLGIFVDHGMYTKYSGNSERITKRVHQMINNINMMCR
ALNIV-----TTLSLLEIWSEKDLITVQA-SAPTTLTLF-----GAWRETVLLNRTSHDH
----AQLLTATIFNG----NVIGRAPV-------GGMCDPKR----------SVAI--VR
DHNA--IVFVVAVTMTHEMGHNLGNHHD----EDK----CN-CN-----------TCIMS
KVLSRQP-------SKYFSECSKDYYQTFLTNHNFQCILNAPLRTDTVST----------
PVSGNELLEAGEDC---------------------------------DCGSPAN----PC
C------DAATCKL------------RPGAQC---------------------GEGL-CC
DQ-CRFTSAGTECRAARSE-CDIAESC-----------AGQSAD--------CPTDDFHR
------------------NGQPCL-NNHGYCYNGNCPIMFYQCIALFGSNATVGQDGCFD
A-NDIGH-KYFHCRKD------------NEKYIPCAPQDVKC-----------GRLFCTY
------------------------------------------------------------
--------IYDIDLC------------RYDDSA-----------NGMVAQGTKCADGK-V
CN-----SNRQCADVN--------------------------------------------
------------------------------------------------------------
--------TAY-------------------------------------------------
------------------------------------------------------------
------------------------------------------------------------
------------------------------------------------------------
-----------------------------------------
>Q90ZI3
-------------------------MIQVLL-----------------------------
------------------VTICLAVFPYQGSSIILESGNV--------------------
-----------------------------------NDYEVVYPRKVTA-LPK---GAVQQ
---------KYEDA-MQYEFTVNGEPVVLHLEKNKGLFSEDY----SETH-YSPDGREIT
TNPPVE-----DHCYYHGRIQNDADLTASISACDG-LKGHFKL-QGETYIIEP-------
--------------LKLPDSEA-------HAVFKYENVEK--------------------
-------EDEAPKMCGVT----------------------QSN--------WESDESIKE
DSQSNLTPAQ-QKYLNAK--KYVKFFLVADHIMYLKYGRNLTTLRTRMFDTVNIVNQILQ
RINIH-----VALIGIEIWSKEDKIIVQS-VPDVTLKLF-----ATWRESVLLKRKNHDN
----AHLLTGINFNG----PTAGLAYL-------GGICKPMY----------SAGI--VQ
DHNK--IHHLVAIAMAHEMGHNLGMDHD----KDT----CT-CR---------AKACVMA
GTLSCDA-------SYLFSDCSRQEHRAFLIKNMPQCILKKPLKTDVVSP----------
PVCGNYFVEVGEDC---------------------------------DCGSPATC-RDPC
C------DAATCKL------------RQGAQC---------------------AEGL-CC
DQ-CRFKAAGTECRAATDE-CDMADLC-----------TGRSAE--------C-TDRFQR
------------------NGQPCQ-NNNGYCYNRTCPTMNNQCIALFGPNAAVSQDACFQ
F-NRQGN-YYGYCRKE------------QNTKIACEPQNVKC-----------GRLYCID
SSPA--------------------------------------------------------
----------KKNPCN----------IIYSPND---------EDKGMVLPGTKCADGM-A
CN-----SNGQCVDVN--------------------------------------------
------------------------------------------------------------
--------RTY-------------------------------------------------
------------------------------------------------------------
------------------------------------------------------------
------------------------------------------------------------
-----------------------------------------
>P0C7B0
-------------------------MIQVLL-----------------------------
------------------VTICLAAFPYQGSSIILESGNV--------------------
-----------------------------------NDYEVVYPRKVTA-LPK---GAVQP
---------KYEDA-MQYEFKVNGEPVVLHLGKNKQLFSKDY----SETH-YSPDGREIT
TNPPVE-----DHCYYHGRIENDADSTRSISACNG-LKGHFKL-QGETYLIEP-------
--------------LKLSDSEA-------HAVYKYENILK--------------------
-------EDEAPKMCGVT----------------------Q-N--------WESYEPIKK
ASQLNLTPEQ-QRY-NPF--RFVELVLVADKGMVTKNNGDLNKIKTRMYELANNLNDIYR
YMYIH-----VALVGVEIWSDGDKITVTP-NVDDTLSSF-----AEWRKTHLLTRKKHDN
----AQLLTAIDFNG----PTIGYAYI-------ASMCHPKR----------SVGI--VQ
DYSP--INLVLSVVMAHEMGHNLGIHHD----HSY----CS-CG---------DYACIMG
ATISHEP-------STFFSNCSYIQCWDFIMDHNPECIVNEPLGTDIVSP----------
PVCGNELLEVGEEC---------------------------------DCGTPENC-QNEC
C------DAATCKL------------KSGSQC---------------------GHGD-CC
EQ-CKFSKSGTECRESMSE-CDPAEHC-----------TGQSSE--------CPADVFHK
------------------NGQPCL-HNYGYCYNGNCPIMYHQCYALWGADVYEAEDSCFE
S-NKKGN-YYGYCRKE------------NGKKIPCAPEDVKC-----------GRLYCKD
NSPG--------------------------------------------------------
----------QNNPCK----------MFYSNED---------EHKGMVLPGTKCGDGK-V
C------SNGHCVDVA--------------------------------------------
------------------------------------------------------------
--------TAY-------------------------------------------------
------------------------------------------------------------
------------------------------------------------------------
------------------------------------------------------------
-----------------------------------------
>Q98UF9
-------------------------MIQVLL-----------------------------
------------------VTICLAAFPYQGSSIILESGNV--------------------
-----------------------------------NDYEVVYARKVTA-LPK---GAVQP
---------KYEDT-MQYELKVNGEPVVLHLEKNKQLFSKDY----SETH-YSPDGREIT
TYPPVE-----DHCYYHGRIENDADSTASISACNG-LKGHFKL-QGETYFIEP-------
--------------LKLPNSEA-------HAVFKYENVEK--------------------
-------EDEVPKMCGVT----------------------QTN--------WESDEPIKK
ASQLVVTAEQ-QRY-NHY--KYIELVILADYRMVTKNNGDLGKIRTKIYEIVNILNEIFR
YLYIR-----IALVGIEIWSNADLSNVTL-SADDTLASF-----GTWRGTVLLKRKSHDN
----AQLLTAIDFDG----QTIGIANI-------ASMCNQNK----------SVGV--VM
DYSP--INLVVAVIMAHEMGHNLGINHD----TGS----CS-CG---------GYSCIMA
PEISDQP-------SKLFSNCSKQAYQRYINYYKPQCILNEPLRTDIVSP----------
PVCGNELLEMGEEC---------------------------------DCGSPRNC-RDPC
C------DAATCKL------------HSWVEC---------------------ESGE-CC
DQ-CRFKGAGTECRAARSE-CDIAESC-----------TGQSAD--------CPTDDFKR
------------------NGQPCL-HNYGYCYNGNCPIMYHQCYALFGSNATVAEDGCFE
F-NENGD-KYFYCRKQ------------SGVNIPCAQEDVKC-----------GRLFCHT
------------------------------------------------------------
----------KKHPCD----------YKYS-ED---------PDYGMVDNGTKCADGK-V
C------SNGHCVDVA--------------------------------------------
------------------------------------------------------------
--------TAY-------------------------------------------------
------------------------------------------------------------
------------------------------------------------------------
------------------------------------------------------------
-----------------------------------------
>Q8JIR2
-------------------------MIQVLL-----------------------------
------------------VTICLAVFPYQGSSIILGSGNV--------------------
-----------------------------------NDYEVVYPRKVTA-VPK---GAVQP
---------KYEDT-MQYEFKVNGEPVVLHLEKNKGLFSKDY----SETH-YSPDGREIT
TYPSVE-----DHCYYHGRIQNDADSTASISACNG-LKGHFKL-QGEMYLIEP-------
--------------LRFSDSEA-------HAVFKYENVEK--------------------
-------EDEAPKMCGVT----------------------QTN--------WESDEPIKK
ASKLVVTAEQ-QRYLNNF--RFIELVIVADYRMFTKFNSNLNEVKTWVYEIVNTLNEIYR
YLYVR-----VALVALEVWSNGDLSSVTL-SAYDTLDSF-----GEWRKRDLLKRKSHDN
----AQLLTAIDFNG----TIIGLAHV-------ASMCDPKC----------STGI--VQ
DYSS--RNLVVAVIMAHEMGHNLGIRHD----REN----CT-CH---------ANSCIMS
AVISDQP-------SKYFSNCSHVQYWNYINDDEPQCILNEPLRTDIVSP----------
PVCGNELLEVGEEC---------------------------------DCGSPATC-RYPC
C------DAATCKL------------HSWVEC---------------------ESGE-CC
EQ-CRFRTAGTECRARRSE-CDIAESC-----------TGHSAD--------CPTDRFHR
------------------NGQPCL-HNFGYCYNGNCPIMYHQCYALWGANATVAKDSCFE
D-NQKGN-DYGYCRKE------------NGRKIPCEPQDVKC-----------GRLYC--
-SLG--------------------------------------------------------
----------NQLPCR----------FFYTPTD---------ENIGMVDTGTKCGDKK-V
C------SNRQCVDVN--------------------------------------------
------------------------------------------------------------
--------TAY-------------------------------------------------
------------------------------------------------------------
------------------------------------------------------------
------------------------------------------------------------
-----------------------------------------
>Q8AWI5
-------------------------MIQVLL-----------------------------
------------------VTICLAVFPYQGSSIILESGNV--------------------
-----------------------------------NDYEVVYPRKVPA-LPK---GAVQP
---------KYEDA-MQYEFKVNGEPVVLHLEKNKGLFSEDY----SETH-YSPDGREIT
TNPPVE-----DHCYYHGRIQNDADSTASISACNG-LKGHFTL-QGETYLIEP-------
--------------LKLPDSEA-------HAVFKYENVEK--------------------
-------EDEAPKMCGVT----------------------Q-N--------WESYEPIKK
ASQSNLTPEQ-QRYLNAK--KYVKLVMVADYIMYLKYDRNLTTVRTRMYDIVNVINVIYQ
RMNIH-----VALVGLEIWSNKDKFILRS-AADVTLKLF-----ATWRETDLLKRKSHDN
----AQLLTGINFNG----PTAGLGYL-------GGICNPMY----------SAGI--VQ
DHNK--IHHLVAIAMAHEMGHNLGIDHD----KDT----CT-CG---------AKSCVMA
GTLSCEA-------SYLFSDCSRKEHQAFLIKDMPQCILKKPLKTDVVSP----------
PVCGNYFVEVGEDC---------------------------------DCGSPATC-RDSC
C------DAATCKL------------RQGAQC---------------------AEGL-CC
DQ-CRFKGAGTECRAATDE-CDMADLC-----------TGRSAE--------C-TDRFQR
------------------NGQPCQ-NNNGYCYNGKCPIMTDQCIALFGPNAAVSEDACFQ
F-NLEGN-HYGYCRKE------------QNTKIACEPQNVKC-----------GRLYCID
SSPA--------------------------------------------------------
----------NKNPCN----------IYYSPGD---------EDKGMVLPGTKCADGK-A
C------SNGQCVDVN--------------------------------------------
------------------------------------------------------------
--------RAS-------------------------------------------------
------------------------------------------------------------
------------------------------------------------------------
------------------------------------------------------------
-----------------------------------------
>P20164
-------------------------MIQVLL-----------------------------
------------------VTICLAVFPYQGSSIILESGNV--------------------
-----------------------------------NDYEVMYPQKVAA-LPK---GAVQQ
---------KYEDT-MQYEFKVNGEPVVLHLEKNKGLFSEDY----SETH-YSPDGREIT
TNPPVE-----DHCYYHGRIQNDADSTASISACNG-LKGHFKL-QGEMYLIEP-------
--------------LKFSDSEA-------HAVYKYENVEK--------------------
-------EEEAPKMCGVT----------------------QTN--------WESDEPIKK
ASKLVVTAEQ-QRF--PR--RYIKLAIVVDHGIVTKHHGNLKKIRKWIYQLVNTINNIYR
SLNIL-----VALVYLEIWSKQNKITVQS-ASNVTLDLF-----GDWRESVLLKQRSHDC
----AQLLTTIDFDG----PTIGKAYT-------ASMCDPKR----------SVGI--VQ
DYSP--INLVVAVIMTHEMGHNLGIPHD----GNS----CT-CG---------GFPCIMS
PMISDPP-------SELFSNCSKAYYQTFLTDHKPQCILNAPSKTDIVSP----------
PVCGNELLEAGEEC---------------------------------DCGSPENC-QYQC
C------DAASCKL------------HSWVKC---------------------ESGE-CC
DQ-CRFRTAGTECRAAESE-CDIPESC-----------TGQSAD--------CPTDRFHR
------------------NGQPCL-YNHGYCYNGKCPIMFYQCYFLFGSNATVAEDDCFN
N-NKKGD-KYFYCRKE------------NEKYIPCAQEDVKC-----------GRLFC--
--DN--------------------------------------------------------
----------KKYPCH----------YNYSE-D---------LDFGMVDHGTKCADGK-V
C------SNRQCVDVN--------------------------------------------
------------------------------------------------------------
--------EAYK------------------------------------------------
-------------------------------------STTVFSLI---------------
------------------------------------------------------------
------------------------------------------------------------
-----------------------------------------
>Q90Y44
------------------------------------------------------------
------------------------------------------------------------
------------------------------------------------------------
------------------------------------------------------------
------------------------------------------------------------
------------------------------------------------------------
------------------------------------------------------------
------------------------------------------------------------
------------------------------------------------------------
------------------------------------------------------------
------------------------------------------------------------
----------------------------------------------IVSP----------
PVCGNELLEVGEEC---------------------------------DCGTPENC-QNEC
C------DAATCKL------------KSGSQC---------------------GHGD-CC
EQ-CKFSKSGTECRESMSE-CDPAEHC-----------TGQSSE--------CPADVFHK
------------------NGQPCL-DNYGYCYNGNCPIMYHQCYALWGADVYEAEDSCFE
S-NTKGN-YYGYCRKE------------NGIKIPCAPEDVKC-----------GRLYCKD
NSPG--------------------------------------------------------
----------QNNPCK----------MFYSNED---------EHKGMVLPGTKCGDGK-V
C------SNGHCVDVA--------------------------------------------
------------------------------------------------------------
--------TAY-------------------------------------------------
------------------------------------------------------------
------------------------------------------------------------
------------------------------------------------------------
-----------------------------------------
>D3TTC2
-------------------------MIQALL-----------------------------
------------------VIICLAVFPHQGSSIILESGNV--------------------
-----------------------------------NDYEVVYPQKVPA-LLK---GGVQN
PQ----PETKYEDT-MRYEFQVNGEPVVLHLERNKGLFSEDY----TETH-YAPDGREIT
TSPPVQ-----DHCYYHGYIQNEADSSAVISACDG-LKGHFEH-QGETYFIEP-------
--------------LKISNSEA-------HAIYKDENVEN--------------------
-------EDETPEICGVT----------------------ETT--------WESDESIEK
TSQLTNTPEQ-DRYLQAK--KYIEFYVVVDNIMYRHYKRDQPVIKRKVYEMINTMNMIYR
RLNFH-----IALIGLEIWSNINEINVQS-DVRATLNLF-----GEWREKKLLPRKRNDN
----AQLLTGIDFNG----TPVGLAYI-------GSICNPKT----------SAAV--VQ
DYSS--RTRMVAITMAHEMGHNLGMNHD----RGF----CT-CG---------FNKCVMS
-TRRTKP-------AYQFSSCSVREHQRYLLRDRPQCILNKPLSTDIVSP----------
PICGNYFVEVGEEC---------------------------------DCGSPADC-QSAC
C------NATTCKL------------QHEAQC---------------------DSEE-CC
EK-CKFKGARAECRAAKDD-CDLPELC-----------TGQSAE--------CPTDVFQR
------------------NGLPCQ-NNQGYCYNGKCPIMTNQCIALRGPGVKVSRDSCFT
L-NQRTR-GCGLCRME------------YGRKIPCAAKDVKC-----------GRLFCKR
---R--------------------------------------------------------
----------NSMICN----------CSISPRD---------PNYGMVEPGTKCGDGM-V
C------SNRQCVDVK--------------------------------------------
------------------------------------------------------------
--------TAY-------------------------------------------------
------------------------------------------------------------
------------------------------------------------------------
------------------------------------------------------------
-----------------------------------------
>P86092
------------------------------------------------------------
------------------------------------------------------------
------------------------------------------------------------
------------------------------------------------------------
------------------------------------------------------------
------------------------------------------------------------
------------------------------------------------------------
------------------------------------------------------------
------------------------------------------------DTVLLNRISHDN
----AQLL-AIVFNE----NVIGKAYT-------GGMCDPRY----------SVGV--VM
DHSP--INRLVADTMAHEMGHNLGIHHD----TGS----CS-CG---------GHSCIMS
RVISHQP-------LQYFSNCSYIEYWDFITKLNPQCILNEPLRTDIVSP----------
PVCGNELLEMGEEC---------------------------------DCGSPRNC-RDLC
C------DAATCKL------------HSWVEC---------------------ESGE-CC
DQ-CRFIKAGNVCRPPRKE-CDVAEAC-----------TGQSAQ--------CPTDDFKR
------------------NGQPCL-NNYAYCYQGNCPIMYHQCYALFGSDATMAQDSCFQ
V-NKKGN-EYFYCRLE------------NGINIPCAQEDVKC-----------GRLFC--
--HN--------------------------------------------------------
----------MKYEQD----------CNYSDR-------------GMVDNGTKCAEGK-V
CN-----SNRQ-------------------------------------------------
------------------------------------------------------------
---------AYQ------------------------------------------------
-------------------------------------R----------------------
------------------------------------------------------------
------------------------------------------------------------
-----------------------------------------
>Q10749
-------------------------MIQALL-----------------------------
------------------VAICLAVFPYQGSSIILESGNV--------------------
-----------------------------------NDYEVVYPQKVPA-LSK---GGVQN
PQ----PETKYEDT-MQYEFHVNGEPVVLHLERNKGLFSEDY----TETH-YAPDGREIT
TSSPVQ-----DHCYYHGYIQNEADSSAVISACDG-LKGHFKH-QGETYFIEP-------
--------------LELSDSEA-------HAIYKDENVEE--------------------
-------EEEIPKICGVT----------------------QTT--------WESDEPIEK
SSQLTNTPEQ-DRYLQAK--KYIEFYVVVDNVMYRKYTGKLHVITRRVYEMVNALNTMYR
RLNFH-----IALIGLEIWSNGNEINVQS-DVQATLDLF-----GEWRENKLLPRKRNDN
----AQLLTSTEFNG----TTTGLGYI-------GSLCSPKK----------SVAV--VQ
DHSK--STSMVAITMAHQMGHNLGMNDD----RAS----CT-CG---------SNKCIMS
-TKYYES-------LSEFSSCSVQEHREYLLRDRPQCILNKPSRKAIVTP----------
PVCGNYFVERGEEC---------------------------------DCGSPEDC-QNTC
C------DAATCKL------------QHEAQC---------------------DSGE-CC
EK-CKFKGAGAECRAAKND-CDFPELC-----------TGRSAK--------CPKDSFQR
------------------NGHPCQ-NNQGYCYNGTCPTLTNQCATLWGPGAKMSPGLCFM
L-NWNAR-SCGLCRKE------------NGRKILCAAKDVKC-----------GRLFCKK
---K--------------------------------------------------------
----------NSMICH----------CPPPSKD---------PNYGMVAPGTKCGVKK-V
C------RNRQCVKV---------------------------------------------
------------------------------------------------------------
------------------------------------------------------------
------------------------------------------------------------
------------------------------------------------------------
------------------------------------------------------------
-----------------------------------------
>Q3HTN2
-------------------------MIEVLL-----------------------------
------------------VTICLAVFPYQGSSIILESGNV--------------------
-----------------------------------NDYEVVYPRKVTA-VPK---GAVQQ
---------KYEDA-MQYEFKVNGEPVVLHLEKNKELFSEDY----SETH-YSPDGREIT
TYPSVE-----DHCYYHGRIQNEADSTASISACNG-LKGHFKL-QGETYLIEP-------
--------------LKLPDSEA-------HAVFKYENVEK--------------------
-------EEEAPKMCGVT----------------------ETN--------WKSDEPIKK
ASQLVVTAEQ-QRF--PR--RYVKLAIVADHRMYTKHKKNLK---PWVFQMVNSVHQIYR
SMNVL-----IALVYLNIWKKNDKITAQS-ASNVTLDLF-----GNWRETVLLKRKRHDC
----AQLLTAIDFDG----PTIGRAHV-------SSVCDPKR----------STGI--VQ
NYTE--INLVNAVIMAHELGHNLGMDHD----GNQ----CN-C-----------HACIMS
AVINNPP-------SERFSGCSMGYYQTFLTAYNPQCILNALSKRDIITP----------
PVCGNELLEEGEEC---------------------------------DCGSPENC-QYQC
C------NATTCKL------------HSWVEC---------------------ESGE-CC
EQ-CRFKKAGAVCRAARTE-CDIPENC-----------TDQSAD--------CPTDSFHR
------------------NGQPCL-YNHGYCYNGNCPVMHYQCYGLFGPNATVGQDGCFD
A-NDRGD-EYFYCRKE------------NEKYIPCAQEDVKC-----------GRLFCT-
-YIY--------------------------------------------------------
----------DINLCR----------YDYS-------------ANGMVAQGTKCADGK-V
CN-----SNRQCADVN--------------------------------------------
------------------------------------------------------------
--------TAY-------------------------------------------------
------------------------------------------------------------
------------------------------------------------------------
------------------------------------------------------------
-----------------------------------------
>Q3HTN1
-------------------------MIEVLL-----------------------------
------------------VTICLAVFPYQGSSIILESGNV--------------------
-----------------------------------NDYEVVYPRKVTT-LPK---GALQQ
---------NYEDA-MQYEFKVNGEPVVLHLEKNKELFSEDY----SETH-YSPDGREIT
TYPSVE-----DHCYYHGRIQNEADSTASISACNG-LKGHFKL-QGETYLIEP-------
--------------LKLPDSEA-------HAVFKYENVVK--------------------
-------EDEAPKMCGVT----------------------ETN--------WKSDEPIKK
ASQLVVTAEQ-QRF--PR--RYVKLAIVADRRMYMKHQKNLK---PWVFQMVNSVHQIYR
SMNVL-----IALVYLNIWKKNDKITVQS-ASDVTLDLF-----AEWRETVLLRRKKHDC
----AHLLTAIDFDG----PTIGRAHI-------ASMCNSKL----------SVGI--VQ
NYTE--INLVNAIVMAHELGHNLGISHD----GNQ----CN-C-----------HTCIMS
AVISNPP-------SERFSNCSEDYHQSFLTAYNPQCILNAPSKTDIITP----------
PVCGNELLEEGEEC---------------------------------DCGSPENC-QYQC
C------DAASCKL------------HSWVKC---------------------ESGE-CC
DQ-CRFTSAGTECRAARSE-CDIAESC-----------TGQSAD--------CPTDDFHR
------------------NGQPCL-SNHGYCYNGNCPVMHYQCIALFGSNAIVGQDECFD
F-NMKGE-QYFYCRKE------------YEKYIPCAQEDVKC-----------GRLFCF-
-YTN--------------------------------------------------------
----------NMDICR----------YNYS-------------DIGIVDHGTKCADGK-V
CN-----SNRHCVDVT--------------------------------------------
------------------------------------------------------------
--------TVY-------------------------------------------------
------------------------------------------------------------
------------------------------------------------------------
------------------------------------------------------------
-----------------------------------------
>A2CJE2
------------------------------------------------------------
------------------------------------------------------------
------------------------------------------------------------
------------------------------------------------------------
------------------------------------------------------------
------------------------------------------------------------
------------------------------------------------------------
------------------------------------------------------------
------------------------------------------------------------
------------------------------------------------------------
------------------------------------------------------------
------------------------------------------------------------
---------------------------------------------------------NPC
C------DAATCKL------------KSGSQC---------------------GHGD-CC
EQ-CKFSKSGTECRASMSE-CDPAEHC-----------TGQSSE--------CPADVFHK
------------------NGQPCL-DNYGYCYNGNCPIMYHQCYDLFGADVYEAEDSCFE
R-NQKGN-YYGYCRKE------------NGNKIPCAPEDVKC-----------GRLYCKD
NSPG--------------------------------------------------------
----------QNNPCK----------MFYSNED---------EHKGMVLPGTKCADGK-V
C------SNRQ-------------------------------------------------
------------------------------------------------------------
------------------------------------------------------------
------------------------------------------------------------
------------------------------------------------------------
------------------------------------------------------------
-----------------------------------------
>Q2LD49
-------------------------MIQVLL-----------------------------
------------------VTICLAVFPYQGSSIILESGNV--------------------
-----------------------------------NDYEVVYPRKVTS-LPK---GAVQQ
---------KYEDA-MQYELKVNGEPVVLHLEKNKGLFSKDY----SETH-YSPDGRKIT
TKPPVK-----DHCYYHGHIQNDADSTASISACNG-LKGHFKL-QGEMYLIEP-------
--------------LKLPDSEA-------HAVFKYENVEK--------------------
-------EDEAPKMCGVT----------------------ETN--------WESDEPIKE
ASQSNLTPEQ-QSYLNAP--KYVKFFLVADHIMYLKYGRNLTTLRTRIFDTVNVVYLILL
RINIH-----VLLVGMEIWSHKDKIIVQS-VPAVTLKLF-----ATWREADLLKHKSHGC
----AHLLTGINFNG----PTAGLAYL-------GAICNPMY----------SAGI--VQ
DHNK--IHHLVAIAMAHELGHNLGINHD----KDT----CT-CR---------AKACVMA
GTISCDA-------SYLFSDCSRQEHREFLIKNMPQCILKKPLKTDVVSP----------
PVCGNYFVEVGEDC---------------------------------DCGSPATC-RDSC
C------NPTNCKL------------RQGAQC---------------------AEGL-CC
DQ-CRFKGAGTECRPASSE-CDMADLC-----------TGRSAE--------C-TDRFQR
------------------NGQPCQ-NNNGYCYNGTCPSMTDQCIALFGPNAAVSQDACFQ
F-NREGN-HYGYCRKE------------QNTKIACEPENVKC-----------GRLYCID
SSPA--------------------------------------------------------
----------NKNPCN----------IVYLPND---------EEKGMVLAGTKCADGR-A
CN-----SNGQCVGVN--------------------------------------------
------------------------------------------------------------
--------GAYK------------------------------------------------
-------------------------------------STTGFSQI---------------
------------------------------------------------------------
------------------------------------------------------------
-----------------------------------------
>O93518
------------------------------------------------------------
------------------------------------------------------------
------------------------------------------------------------
------------------------------------------------------------
------------------------------------------------------------
------------------------------------------------------------
------------------------------------------------------------
------------------------------------------------------------
------------------------------------------------------------
------------------------------------------------------------
------------------------------------------------------------
-------------------------------NHNPECIVNEPLGTDIVSP----------
PVCGNELLEVGEEC---------------------------------DCGTPENC-QNEC
C------DAATCKL------------KSGSQC---------------------GHGD-CC
EQ-CKFSKSGTECRESMSE-CDPAEHC-----------SGQCSE--------CPADVFHK
------------------NGQPCL-DNYGYCYNGNCPIMYHQCYALWGADVYEAEDSCFE
S-NKKGNYYYGYCRKE------------NGKKIPCAPEDVKC-----------GRLYCKD
NSPG--------------------------------------------------------
----------QNGPC---------------------------------------------
------------------------------------------------------------
------------------------------------------------------------
------------------------------------------------------------
------------------------------------------------------------
------------------------------------------------------------
------------------------------------------------------------
-----------------------------------------
>Q9DGB9
-------------------------MIQVLL-----------------------------
------------------VTISLAVFPYQGSSVILESGNV--------------------
-----------------------------------NDYEVVYPRKVTA-LPK---GAVQP
---------KYEDA-MQYEFKVNGEPVVLHLEKNKGLFSEDY----SETH-YSPDGREIT
TYPPVE-----DHCYYHGRIENDADSTASISACNG-LKGHFKL-QGEMYLIEP-------
--------------LKLPDSEA-------HAVFKYENVEK--------------------
-------EDEAPKMCGVT----------------------Q-N--------WESYEPIKK
ASQSNLTPEQ-QRYLNAK--KYVKLFLVADYIMYLKYGRNLTAVRTRMYDIVNVITPIYH
RMNIH-----VALVGLEIWSNTDKIIVQS-SADVTLDLF-----AKWRATDLLSRKSHDN
----AQLLTGINFNG----PTAGLGYL-------GGICNTMY----------SAGI--VQ
DHSK--IHHLVAIAMAHEMGHNLGMDHD----KDT----CT-CG---------TRPCVMA
GALSCEA-------SFLFSDCSQKDHREFLIKNMPQCILKKPLKTDVVSP----------
AVCGNYFVEVGEEC---------------------------------DCGSPRTC-RDPC
C------DATTCKL------------RQGAQC---------------------AEGL-CC
DQ-CRFKGAGTECRAAKDE-CDMADVC-----------TGRSAE--------C-TDRFQR
------------------NGQPCK-NNNGYCYNGKCPIMADQCIALFGPGATVSQDACFQ
F-NREGN-HYGYCRKE------------QNTKIACEPQDVKC-----------GRLYCFP
NSPE--------------------------------------------------------
----------NKNPCN----------IYYSPND---------EDKGMVLPGTKCADRK-A
C------SNGQCVDVT--------------------------------------------
------------------------------------------------------------
--------TPY-------------------------------------------------
------------------------------------------------------------
------------------------------------------------------------
------------------------------------------------------------
-----------------------------------------
>C9E1S0
-------------------------MIQVLL-----------------------------
------------------VTLCLAAFPYQGSSIILDSGNV--------------------
-----------------------------------NDYEVVYPRKVTA-LPK---GAVQP
---------KYEDT-MQYEFKVNGEPVVLHLEKNKGLFSEDY----SETH-YSPDGREIT
TYPSIE-----DHCYYRGRIQNDADSTASISACNG-LKGHFKL-QGEMYLIEP-------
--------------LKLPDSEA-------HAVYKYENIEK--------------------
-------EDEAPKMCGVT----------------------QTN--------WKSDEPIKK
ASQLVVTPEE-QRYLNTK--KYIELVIVADNVMVKKYTSNSTAIRTRIYACVNTLNLIYR
AFNIY-----IALIGLEIWSNRDLINVQS-ASSVTLDLF-----GTWRETVLLRHKRHDN
----AQLLTGINFDG----DTVGLAYV-------GSMCDPKR----------SAGI--IQ
DHNK--LDVMVAIAMAHELGHDLGINHD----GNQ----CN-CG---------GNPCIMS
ATLNFEP-------VYRFSDCSRDEHWRYLIDNRPPCILNKPSITDIVSP----------
PVCGNYFVEVGEEC---------------------------------DCGLPAHC-QNPC
C------DAATCKL------------RPETQC---------------------EDGE-CC
EQ-CQFTRAGTECRAARSE-CDIAESC-----------TGQSAE--------CPTDDFQR
------------------NGQPCL-NNNGYCYNGTCPILTNQCISFFGSSATVAPDVCFD
F-NLQGQ-GNFYCRRE------------RARIFPCAPQDKKC-----------GRLFCVK
GPIG--------------------------------------------------------
----------NTISCQ----------STSSQSD---------LDIGMVDLGTKCGDGR-V
CN-----SNRQCVDVN--------------------------------------------
------------------------------------------------------------
--------TAY-------------------------------------------------
------------------------------------------------------------
------------------------------------------------------------
------------------------------------------------------------
-----------------------------------------
>Q4VM08
-------------------------MMQVLL-----------------------------
------------------VTISLAVFPYQGSSIILESGNV--------------------
-----------------------------------NDYEVVYPQKVTA-MPK---GAVKQ
P------EQKYEDA-MQYEFKVKGEPVVLLLEKNKDLFSEDY----SETH-YSPDGREIT
TNPPVE-----DHCYYHGRIQNDADSSASISACNG-LKGHFML-QGETYLIEP-------
--------------LKLPDSEA-------HAVYKYENVEK--------------------
-------EDEAPKMCGVT----------------------QTN--------WESDEPIKK
ASQLNLTPEQ-RRYLNSP--KYIKLVIVADYIMFLKYGRSLITIRTRIYEIVNILNVIYR
VLNIY-----IALLGLEIWNNGDKINVLP-ETKVTLDLF-----GKWRERDLLNRRKHDN
----AQLLTDINFNG----PTAGLGYV-------GSMCDPQY----------SAGI--VQ
DHNK--VNFLVALAMAHEMGHNLGMEHD----EIH----CT-CG---------AKSCIMS
GTLSCEA-------SIRFSNCSREEHQKYLINKMPQCILNKPLKTDIVSP----------
AVCGNYLVELGEDC---------------------------------DCGSPRDC-QNPC
C------NAATCKL------------TPGSQC---------------------ADGE-CC
DQ-CKFRRAGTVCRPANGE-CDVSDLC-----------TGQSAE--------CPTDQFQR
------------------NGQPCQ-NNNGYCYSGTCPIMGKQCISLFGASATVAQDACFQ
F-NSLGN-EYGYCRKE------------NGRKIPCAPQDVKC-----------GRLYCFD
NLPE--------------------------------------------------------
----------HKNPCQ----------IYYTPSD---------ENKGMVDPGTKCGDGK-A
CS-----SNRQCVDVN--------------------------------------------
------------------------------------------------------------
--------TAY-------------------------------------------------
------------------------------------------------------------
------------------------------------------------------------
------------------------------------------------------------
-----------------------------------------
>A4PBQ9
-------------------------MIQVLL-----------------------------
------------------VTICLAAFPYQGSSIILESGNV--------------------
-----------------------------------NDYEIVYPRKVTA-LPK---GAVQP
---------KYEDA-MQYELKVNGEPVVLHLEKNKQLFSKDY----SETH-YSPDGREIT
TYPLVE-----DHCYYHGRIENDADSTASISACNG-LKGHFKL-QGEMYLIEP-------
--------------LKLSDSEA-------HAVYKYENVEK--------------------
-------EDEAPKMCGVT----------------------Q-N--------WKSYEPIKK
ASQLVVTAEH-QKY-NPF--RFVELVLVVDKAMVTKNNGDLDKIKTRMYELANTVNDIYR
YMYIH-----VALVGLEIWSNEDKITVKP-EADYTLNAF-----GEWRKTDLLTRKKHDN
----AQLLTAIDLD-----RVIGLAYV-------GSMCHPKR----------STGI--IQ
DYSP--INLVVAVIMAHEMGHNLGINHD----RGY----CS-CG---------DYACIMR
PEISPEP-------STFFSNCSYFDCWDFITNHNPECIVNEPLGTDIISP----------
PVCGNELLEVGEEC---------------------------------DCGTPENC-QNEC
C------DAATCKL------------KSGSQC---------------------GHGD-CC
EQ-CKFSKSGTECRASMSE-CDPAEHC-----------TGQSSE--------CPADVFHK
------------------NGQPCL-DNYG--YNGNCPIMYHQCYDLFGADVYEAEDSCFE
R-NQKGN-YYGYCRKE------------NGNKIPCAPEDVKC-----------GRLYCKD
NSPG--------------------------------------------------------
----------QNNSCK----------MFYSNED---------EHKGMVLPGTKCADGK-V
C------SNGHCVDVA--------------------------------------------
------------------------------------------------------------
--------TAY-------------------------------------------------
------------------------------------------------------------
------------------------------------------------------------
------------------------------------------------------------
-----------------------------------------
>Q90282
-------------------------MIQVLL-----------------------------
------------------VTICLAAFPYQGSSIILESGNV--------------------
-----------------------------------NDYEVIYPRKVTA-LPK---GAVQP
---------KYEDA-MQYELKVNGEPVVLHLGKNKGLFSKDY----SETH-YSPDGREIT
TYPLVE-----DHCYYHGRIENDADSTASISACNG-LKGHFKL-QGEMYLIEP-------
--------------LKLPDSEA-------HAVYKYENVEK--------------------
-------EDEALKMCGVT----------------------Q-N--------WESYEPIKK
ASQLVVTAEH-QKY-NPF--RFVELFLVVDKAMVTKNNGDLDKIKTRMYEIVNTVNEIYR
YMYIH-----VALVGLEIWSNEDKITVKP-EAGYTLNAF-----GEWRKTDLLTRKKHDN
----AQLLTAIDLD-----RVIGLAYV-------GSMCHPKR----------STGI--IQ
DYSE--INLVVAVIMAHEMGHNLGINHD----SGY----CS-CG---------DYACIMR
PEISPEP-------STFFSNCSYFECWDFIMNHNPECILNEPLGTDIISP----------
PVCGNELLEVGEEC---------------------------------DCGTPENC-QNEC
C------DAATCKL------------KSGSQC---------------------GHGD-CC
EQ-CKFSKSGTECRASMSE-CDPAEHC-----------TGQSSE--------CPADVFHK
------------------NGQPCL-DNYGYCYNGNCPIMYHQCYDLFGADVYEAEDSCFE
R-NQKGN-YYGYCRKE------------NGNKIPCAPEDVKC-----------GRLYCKD
NSPG--------------------------------------------------------
----------QNNPCK----------MFYSNED---------EHKGMVLPGTKCADGK-V
C------SNGHCVDVA--------------------------------------------
------------------------------------------------------------
--------TAY-------------------------------------------------
------------------------------------------------------------
------------------------------------------------------------
------------------------------------------------------------
-----------------------------------------
>Q4VM07
-------------------------MMQVLL-----------------------------
------------------VTICLAVFPYQGSSIILESGNV--------------------
-----------------------------------NDYEVVYPQKITA-LPK---GAIQQ
P------EQKYEDA-IKYEFKVNGKPVVLHLEKNKGLFSEDY----SETH-YTPDGREIT
INPPVE-----DHCYYHGRIQNDADSTASISACNG-LKGHFKL-QGEMYLIEP-------
--------------LRIPDSEA-------HAIYKYENIEK--------------------
-------EDEAPKMCGVT----------------------QTN--------WESDEPIK-
ASQLNLTPEQ-RTYLKSK--KYVELVIVADYIMFWKYDRSLSTIRTRIYEIVNTLNVIYR
FLNIY-----IALVAVEIWSKGDLINVTS-SAYDTLDSF-----GEWRERDLLNRKRHDN
----AQLLTGINFNG----PSAGRGFV-------GRMCQPKY----------SVGI--VQ
DHSK--IYLLVASAMAHEMGHNLGMDHD----RID----CT-CG---------AKSCIMS
GILRCET-------SYLFSDCSREEHRKYLINKMPQCILNKPLKTDIVSP----------
AVCGNYFVEVGEEC---------------------------------DCGSPANC-QDRC
C------DAATCKL------------RPGAQC---------------------GDGV-CC
YQ-CKFRRAGTVCRPANGE-CDVSDLC-----------TGQSAE--------CPTDQFQR
------------------NGQPCQ-NNKGYCYNGTCPIMEKQCISLFGASATVAQDSCFQ
F-NRRGN-HYGYCRKE------------NNTKIACAPEDVKC-----------GRLYCLD
NSSG--------------------------------------------------------
----------HKNPCQ----------IYYIPSD---------ENKGMVDPGTKCGDGM-V
C------SNGKCVDVT--------------------------------------------
------------------------------------------------------------
--------IAY-------------------------------------------------
------------------------------------------------------------
------------------------------------------------------------
------------------------------------------------------------
-----------------------------------------
>C9E1R8
-------------------------MIQVLL-----------------------------
------------------VTICLAAFPYQGSSIILESGNV--------------------
-----------------------------------NDYEIVYPRKVTA-LPK---GAVQP
---------KYEDA-MQYELKVSGEPVVLHLEKNKQLFSKDY----SETH-YSPDGREIT
TYPLVE-----DHCYYHGRIENDADSTASISACNG-LKGHFKL-QGEMYLIEP-------
--------------LKLPDSEA-------HAVYKYENVEK--------------------
-------EDEALKMCGVT----------------------Q-N--------WESYEPIKK
ASQLVVTAEH-QKY-NPF--RFVELFLVVDKAMVTKNNGDLDKIKTRMYEIVNTVNEIYR
YMYIH-----VALVGLEIWSNEDKITVKP-EAGYTLNAF-----GEWRKTDLLTRKKHDN
----AQLLTAIDLD-----RVIGLAYV-------GSMCHPKR----------STGI--IQ
DYSE--INLVVAVIMAHEMGHNLGINHD----SGY----CS-CG---------DYACIMR
PEISPEP-------STFFSNCSYFECWDFIMNHNPECILNEPLGTDIISP----------
PVCGNELLEVGEEC---------------------------------DCGTPENC-QNEC
C------DAATCKL------------KSGSQC---------------------GHGD-CC
EQ-CKFSKSGTECRASMSE-CDPAEHC-----------TGQSSE--------CPADVFHK
------------------NGQPCL-DNYGYCYNGNCPIMYHQCYDLFGADVYEAEDSCFE
R-NQKGN-YYGYCRKE------------NGNKIPCAPEDVKC-----------GRLYCKD
NSPG--------------------------------------------------------
----------QNNPCK----------MFYSNED---------EHKGMVLPGTKCADGK-V
C------SNGHCVDVA--------------------------------------------
------------------------------------------------------------
--------TAY-------------------------------------------------
------------------------------------------------------------
------------------------------------------------------------
------------------------------------------------------------
-----------------------------------------
>A8QL48
------------------------------------------------------------
---------------------MLVVFPYQGSSIILESGNV--------------------
-----------------------------------NDYEVVYPQKVPS-LPK---GGVQN
PQ----PETKYEDT-MQYEFHVNGEPVVPHLEKNKGLFSEDY----TETH-YASDGREIT
TSPSVQ-----DHCYYYGYIQNEADSSAAISACDG-LKGHFKH-QGETYFIEP-------
--------------LKLSNSEA-------HAIYKDENVEE--------------------
-------EDETPKICGLT----------------------QTT--------WESDEPFKN
TSLLIYTPEQ-NRYLQAK--KYIEFYVAVDNRMYRHYKRNKTVIKRRVYELVNILNTIFR
RLNFY-----IALIGLEIWSKRDKVNVQS-DVKVTLKSF-----GKWREKKVAATQKEYN
----AQLLTRIDFNG----NTVGLAAL-------GALCSVKY----------SVAV--IQ
DYSK--RTSMVASTMAHEMGHNLGINHD----RAS----CTSCG---------SNKCIMS
-TKRTKP-------AYRFSSCSVREHRRYLLRDRPQCILNKPLITDIVAP----------
AICGNYFVEVGEEC---------------------------------DCGSPRDC-QSAC
C------NAATCKL------------KHGAQC---------------------DSGE-CC
RK-CKFKKAGAKCRAVKDD-CDLPERC-----------TGRSAE--------CPTDIFRR
------------------NGLPCQ-NNQGYCYNGKCPTLTNQCIAFMGPNVKVSRDSCFT
L-NQRGK-GCGYCRMQ------------NGAKFPCAAKDIKC-----------GKLFCKK
---R--------------------------------------------------------
----------NSKICN----------CLISPDD---------PNYGMVEPGTKCGDGV-V
C------SNRKCVKLQ--------------------------------------------
------------------------------------------------------------
--------RVY-------------------------------------------------
------------------------------------------------------------
------------------------------------------------------------
------------------------------------------------------------
-----------------------------------------
>A8QL49
-------------------------MIQALL-----------------------------
------------------VTICLAVFPYQGSSIILESGNV--------------------
-----------------------------------NDYEVVYPQKVPL-LPK---GGVQN
PQ----PKTKYEDT-VQYEFEVNGEPVVLHLERNKGLFSEDY----TEAH-YAPDGREIT
TRPPVQ-----DHCYYHGYIQNEADSSAAISACDG-LKGHFKH-QGETYFIEP-------
--------------LKLSDSEA-------HAIYKDENVEE--------------------
-------ENETPKICGLT----------------------ETT--------WESDEPIRN
ASLLIYTPEQ-NRYLKVK--KYIEFYVAVDNRMYRHYKRNKPIIKRRVYELVNILNTILR
RLNFH-----IALIGLEIWSKRDKINVQS-DVKATLKSF-----GKWREKKLLPRKRNDN
----AQLLTRIDFNG----NTVGLAAL-------GSLCSVKY----------SVAV--IQ
DYSK--RTSMVASTMAHEMGHNLGINHD----RAS----CTSCG---------SNKCIMA
-TKRTKP-------ASRFSSCSVREHQRYLLRDRPQCILNKPLITDIVAP----------
AICGNYFVEVGEEC---------------------------------DCGSPRDC-RSAC
C------NAATCKL------------KHEAQC---------------------DSGE-CC
GK-CKFKKVGAKCRAAKDD-CDLPERC-----------TGRSAE--------CPTDIFRR
------------------NGLPCQ-NKQGYCYNGKCPTLTNQCIALMGPNVKVSRDSCFT
L-NQRGK-GCGYCRMQ------------NGAKIPCAAKDIKC-----------GKLFCKK
---R--------------------------------------------------------
----------NSGVCN----------CLILPDD---------PNYGMVETGTKCGDGM-V
C------SDRKCVKLQ--------------------------------------------
------------------------------------------------------------
--------TVY-------------------------------------------------
------------------------------------------------------------
------------------------------------------------------------
------------------------------------------------------------
-----------------------------------------
>A2CJE3
------------------------------------------------------------
------------------------------------------------------------
------------------------------------------------------------
------------------------------------------------------------
------------------------------------------------------------
------------------------------------------------------------
------------------------------------------------------------
------------------------------------------------------------
------------------------------------------------------------
------------------------------------------------------------
------------------------------------------------------------
------------------------------------------------------------
---------------------------------------------------------NPC
C------DAATCKL------------KSGSQC---------------------GHGD-CC
EQ-CKFSKSGTECRASMSE-CDPAEHC-----------TGQSSE--------CPADVFHK
------------------NGQPCL-DNYGYCYNGNCPIMYHQCYDLFGADVYEAEDSCFE
R-NQKGN-YYGYCRKE------------NGNKIPCAPEDVKC-----------GRLYCKD
NSPG--------------------------------------------------------
----------QNNPCK----------MFYSNED---------EHKGMVLPGTKCADGK-V
C------SNRQ-------------------------------------------------
------------------------------------------------------------
------------------------------------------------------------
------------------------------------------------------------
------------------------------------------------------------
------------------------------------------------------------
-----------------------------------------
>D8VNS0
-------------------------MIQALL-----------------------------
------------------VTICLVGFPHQGSSIILESGNV--------------------
-----------------------------------KDYEVVYPQKIPA-LPK---GGIQR
AE----PETKYEDT-MQYQFKVNGEPVVLHLERNKGLFSEDY----SETH-YSPDGREIT
TSPPVQ-----DHCYYHGRIQNDADSTASISACNG-LKGRFKH-QGETYLIEP-------
--------------LKISDSEA-------HKIYKSENLEK--------------------
-------EDEAPKTCGVT----------------------QTS--------LETDETIKM
NFQSANNPEE-D-YVRKR--KYIKLAVVVDNSMYIKYDRNLNDIRSRIYEIVNDVNVFYR
LLNIH-----IALIFIEIWSHQDKINVQP-MVRVTLDSF-----GTWRETDLLPRRSHDN
----AQLYTNVDFDG----PTVGYAYV-------GSLCKPKH----------SVAI--IQ
DHTE--TANMMASTVAHELGHNLGMNHD----SGN----CI-CQ---------PTLCVMS
ETLSSVP-------FNDFSACSRVDHRNYLIRDLPQCILNKPLRTDIVAP----------
AVCGNNFVEVGGEC---------------------------------DCGSPQDC-QSTC
C------DAATCRL------------RDGAQC---------------------DTEE-CC
EQ-CRFRRAGTVCRAAKDD-CDVAEFC-----------TGRTAD--------CPMDGLQR
------------------NGEPCQ-HNQGYCYNGKCPIMTNQCIALWGPDATVSQDGCFH
F-NENGQ-GDLYCRRE------------NGVNIQCEPQDNKC-----------GRLFCVQ
ST----------------------------------------------------------
----------STVQCN----------YRSSATD---------PDYGMVAIGTKCGDGR-V
CN-----NNRFCVDIR--------------------------------------------
------------------------------------------------------------
--------IAY-------------------------------------------------
------------------------------------------------------------
------------------------------------------------------------
------------------------------------------------------------
-----------------------------------------
>A8QL59
-------------------------MIQPLL-----------------------------
------------------VAICLVVFPYQGSSTILESGKV--------------------
-----------------------------------RDYEVVYPQKIPS-LPK---GRLQR
RE----EKTKYENT-MKYEFKVNGEPVVLNLEKNKRLFSKDY----TETH-YSPDGREIT
TSPPVQ-----DHCYYHGHIQNDADSTAVIRACDG-LNGYFKS-NGEMYIIEP-------
--------------LKLSDSEA-------HAVFKYESLEK--------------------
-------EDETPKTCGAI----------------------HNS--------GESDETIKK
ISNTFVTPEKGEEYLEAE--KHIELYMVADNLVYRKYSSNITVVRMRIFEILNYVNLYYK
ILNIH-----VVLIGLEVWSDEDKILING-SSELTVRSF-----AAWRHSDLLKHKRNDN
----AQLLTGIHFDK----RVLGIAFI-------GGMCNNFT----------SVGA--IQ
DNSI--HAVLIAATMTHELGHNLGMNHD----TDS----CT-CN---------TGPCIMK
AALNFKP-------PYEFSSCSYWDFQNYIMTKSAQCILNDPLTTDIVPT----------
AICGNGFVEEGEEC---------------------------------DCGPPEIC-KNEC
C------EAATCKL------------KPEAQC---------------------ASGA-CC
EE-CQFRRAGELCRAAKDD-CDLDELC-----------TGQSAE--------CPMNHFHM
------------------NGHPCQ-NNQGYCFRGTCPTLTKQCIALWGPDAEVAPDGCFM
N-NQKGN-YYGYCKKK------------NGTNIPCEPENVKC-----------GRLYCID
DSTE--------------------------------------------------------
-----------ENSCK----------FHFSNEN---------ANSGMVQPGTKCGEGM-V
C------GFGECIGLE--------------------------------------------
------------------------------------------------------------
--------TAL-------------------------------------------------
----------------------------------------GINQ----------------
------------------------------------------------------------
------------------------------------------------------------
-----------------------------------------
>Q9PVK7
-------------------------MIQL-------------------------------
----------------------------SWSSIILESGNV--------------------
-----------------------------------NDYEVVYPQKVPA-LLK---GGVQN
PQ----PETKYEDT-MQYEFQVNGEPVVLHLERNKGLFSEDY----TETH-YAPDGREIT
TSPPVQ-----DHCYYHGYFQNEADSSAVISACDG-LKGHFKL-QGEIYFIEP-------
--------------LKISDSEA-------HAIYKDENVEE--------------------
-------EDETPKICGVT----------------------DTT--------WESDEPIKK
TSLLTNTPEQ-DRYLQAE--KYIEFYMVVDNIMYRHYKRNQLVIKRKVYEMINTMNMIYR
RLNFH-----IALIGLEIWSNINEINVQS-DVKATLDLF-----GEWREKKLLPRKRNDN
----AQLLTGIDFNG----TPVGLAYI-------GSICNPKT----------SAAV--VQ
DYSK--STRMVAITMAHEMGHNLGMNHD----KGF----CT-CG---------FNKCVMS
-TRRTKP-------AYQFSSCSVREHQRYLLRDRPQCILNKPLSTDIVSP----------
PICGNYFVEVGEEC---------------------------------DCGSPADC-QSAC
C------NATTCKL------------QHEAQC---------------------DSEE-CC
EK-CKFKGAGAECRAAKDD-CDLPELC-----------TGQSAE--------CPTDVFQR
------------------NGLPCQ-NN-GYCYNGKCPIMTNQCIALRGPGVKVSRDSCFT
L-NQRTR-GCGLCRME------------YGRKIPCAAKDVKC-----------GRLFCKK
---R--------------------------------------------------------
----------NSMICN----------CSISPRD---------PSYGMVEPGTKCGDGM-V
C------SNRQCVDVK--------------------------------------------
------------------------------------------------------------
--------TAY-------------------------------------------------
------------------------------------------------------------
------------------------------------------------------------
------------------------------------------------------------
-----------------------------------------
>A3R0T9
-------------------------MIQVLL-----------------------------
------------------VTICLVVFPYQGSSIILESGKV--------------------
-----------------------------------NDYEVVYPQKIPV-LPK---SKIQR
RE----QKM-YEDT-MKYEFKVNGEPVVLHLERNKELFSKDY----TETH-YSPDGREIT
TSPPVE-----DHCYYHGYIQSDIDSTAILNACNG-LKGYFRH-HGEAYHIEP-------
--------------LKFSDSEA-------HAVYKYENIEK--------------------
-------EDETPKICGVK----------------------HST--------WESDEPIEK
ISQK-------KDFLEEK--KYLELYIVADYVMFRKYGRNVTTIRMRVFDMVNYITVVYK
ALNIH-----VALIGFEIWSLKDKFVINA-STKNNLLHF-----SIWRSTVL--RKRNDN
----AQLLTGVDLNG----YTLGSAYL-------KAMCDVLQ----------SVGI--VQ
DYSK--SPYLVGAAMAHEIGHNLGMEHD----TKT----CS-CM---------RGNCIMS
------PEEEGSDFPMEFSSCSLYDFQNYMLTDTPQCLINKPSNTSIIKN----------
AVCGNYVEEEGEEC---------------------------------DCGSPEQC-ENNC
C------EAATCKL------------KPGAKC---------------------AKGA-CC
KK-CQFKKAGAECRAARNE-CDLPEFC-----------IGQSAE--------CPMDRFHK
------------------NGHSCQ-NDQGYCFRGYCPTLAKQCITLWGSDAKVAPDECFQ
N-NTNGN-EYDYCKKT------------NNVIIPCKPTDVKC-----------GRLYCTG
GTENPSE------------------------G----------------------------
-------EKISSDPCK----------ASYS-EI---------EDIGMVDHRTKCGEKM-V
C------SDGKCIPL---------------------------------------------
------------------------------------------------------------
------------------------------------------------------------
------------------------------------------------------------
------------------------------------------------------------
------------------------------------------------------------
-----------------------------------------
>Q2QA02
-------------------------MIQVLL-----------------------------
------------------VTICLAALPYQGSSIILESGNV--------------------
-----------------------------------NDYEIVYPRKVTA-LPK---GAVQP
---------KYEDA-MQYELKVNGEPVVLYLEKNKQLFSKDY----SETH-YSPDGREIT
TYPLVE-----DHCYYHGRIENDADSTASISACNG-LKGHFKL-QGEMYLIEP-------
--------------LKLSNSEA-------HAVYKYENVEK--------------------
-------EDEAPKMCGVT----------------------Q-N--------WKSYEPIKK
ASQLVVTAEH-QKY-NPF--RFVELVLVVDKAMVTKNNDDLDKIKTRMYELANTVNEIYR
YMYIH-----VALVGLEIWSNEDKITVKP-EAGYTLNAF-----GEWRKTDLLTRKKHDN
----AQLLTAIDLD-----RVIGLAYV-------GSMCHPKR----------STGI--IQ
DYSP--INLVVAVIMAHEMGHNLGIHHD----SGY----CS-CG---------DYACIMR
PEISPEP-------STFFSNCSYFDCWDFIMNQNPECIVNEPLGTDIISP----------
PVCGNELLEVGEEC---------------------------------DCGTPENC-QNEC
C------DAATCKL------------KSGSQC---------------------GHGD-CC
EQ-CKFSKSGTECRASMSE-CDPAEHC-----------TGQSSE--------CPADVFHK
------------------NGQPCL-DNYGYCYNGNCPIMYHQCYDLFGADVYEAEDSCFE
R-NQKGN-YYGYCRKE------------NGNKIPCAPEDVKC-----------GRLYCKD
NSPG--------------------------------------------------------
----------QNNPCK----------MFYSNED---------EHKGMVLPGTKCADGK-V
C------SNGHCVDVA--------------------------------------------
------------------------------------------------------------
--------TAY-------------------------------------------------
------------------------------------------------------------
------------------------------------------------------------
------------------------------------------------------------
-----------------------------------------
>TRINITY_DN608_c0_g1::TRINITY_DN608_c0_g1_i1::g.1::m.1 type:internal len:107 gc:universal TRINITY_DN608_c0_g1_i1:320-3(-)
------------------------------------------------------------
------------------------------------------------------------
------------------------------------------------------------
------------------------------------------------------------
------------------------------------------------------------
------------------------------------------------------------
------------------------------------------------------------
------------------------------------------------------------
-----------------------LITVTS-SAEDTLNLF-----GTWRETKYLKHRKHDN
----AQLLTGIILDD----DTIGLAYV-------GGMCDPKK----------SVGI--IE
DHST--EHLLVAATMAHEMGHNLGMNHD----ANQ----CN-CG---------ANGCVMS
AT----------------------------------------------------------
------------------------------------------------------------
------------------------------------------------------------
------------------------------------------------------------
------------------------------------------------------------
------------------------------------------------------------
------------------------------------------------------------
------------------------------------------------------------
------------------------------------------------------------
------------------------------------------------------------
------------------------------------------------------------
------------------------------------------------------------
------------------------------------------------------------
------------------------------------------------------------
-----------------------------------------
>TRINITY_DN608_c0_g2::TRINITY_DN608_c0_g2_i1::g.2::m.2 type:internal len:107 gc:universal TRINITY_DN608_c0_g2_i1:320-3(-)
------------------------------------------------------------
------------------------------------------------------------
------------------------------------------------------------
------------------------------------------------------------
------------------------------------------------------------
------------------------------------------------------------
------------------------------------------------------------
------------------------------------------------------------
-----------------------LITVTS-SAEDTLNLF-----GTWRETKYLKHRKHDN
----AQLLTGIILDD----DTIGLAYM-------EGMCDPRN----------SVGI--VQ
DHSI--VHLLVAATMAHEMGHNLGMNHD----ANQ----CN-CG---------ANGCVMS
AT----------------------------------------------------------
------------------------------------------------------------
------------------------------------------------------------
------------------------------------------------------------
------------------------------------------------------------
------------------------------------------------------------
------------------------------------------------------------
------------------------------------------------------------
------------------------------------------------------------
------------------------------------------------------------
------------------------------------------------------------
------------------------------------------------------------
------------------------------------------------------------
------------------------------------------------------------
-----------------------------------------
>TRINITY_DN1391_c0_g1::TRINITY_DN1391_c0_g1_i1::g.3::m.3 type:internal len:294 gc:universal TRINITY_DN1391_c0_g1_i1:1-879(+)
------------------------------------------------------------
------------------------------------------------------------
------------------------------------------------------------
----------------------NGEPVVLHLEKNKGLFSKDY----SETH-YSPDGKEIT
TSPQVE-----DHCYYNGHIQNDTDSVASISACHG-LKGYFKN-RGEKYLIEP-------
--------------LKLSDSEA-------HALFKYESLEK--------------------
-------EDKTPKICGVT----------------------NTT--------WESEEPMKK
TSRTSMSAEK-KEYLKAK--KYVELFIAADNRMFRRYSRNITAVKMRVFEIVNYINMVYK
PLNVH-----IALTGLEIWSDEDKIEVNT-TAGVTLNQF-----STWRESVLLKRKRNDN
----AQLLTGIDFTG----QTVGLAFV-------GTMCSSSF----------SSGV--VQ
DHSN--SPIAIGATMAHEMGHNFGMNHD----NDF----CT-------------------
------------------------------------------------------------
------------------------------------------------------------
-----------CK-----------------------------------------------
------------------------------------------------------------
------------------------------------------------------------
------------------------------------------------------------
------------------------------------------------------------
------------------------------------------------------------
------------------------------------------------------------
------------------------------------------------------------
------------------------------------------------------------
------------------------------------------------------------
------------------------------------------------------------
------------------------------------------------------------
-----------------------------------------
>TRINITY_DN3040_c0_g1::TRINITY_DN3040_c0_g1_i1::g.4::m.4 type:internal len:114 gc:universal TRINITY_DN3040_c0_g1_i1:3-341(+)
TGQVGNHLLESGKRFLVLQPNPGSKMIQALM-----------------------------
------------------VTICLAIFPYQGRS-TKESWKL--------------------
-----------------------------------KDYVVVYPQKVHA-LHKRDAGETQK
PD----HKTKYDDT-MQYEFKVNGEPVVLHLEKNKGLFSKDY------------------
------------------------------------------------------------
------------------------------------------------------------
------------------------------------------------------------
------------------------------------------------------------
------------------------------------------------------------
------------------------------------------------------------
------------------------------------------------------------
------------------------------------------------------------
------------------------------------------------------------
------------------------------------------------------------
------------------------------------------------------------
------------------------------------------------------------
------------------------------------------------------------
------------------------------------------------------------
------------------------------------------------------------
------------------------------------------------------------
------------------------------------------------------------
------------------------------------------------------------
------------------------------------------------------------
------------------------------------------------------------
------------------------------------------------------------
-----------------------------------------
>TRINITY_DN17340_c0_g1::TRINITY_DN17340_c0_g1_i3::g.5::m.5 type:5prime_partial len:419 gc:universal TRINITY_DN17340_c0_g1_i3:1-1257(+)
------------------------------------------------------------
------------------------------------------------------------
------------------------------------------------------------
---------------------------VL-------------------------------
------------------------------------------------------------
------------------------------------------------------------
----------------------------------------RPH-----------------
------------------------------------------------------------
---------------------------------DLAFLF-----VYREKPNYV-------
----------------------GAAFT-------GKLCLRNF----------DAAV-ALY
EKSI--TLETFSVILAQLLGFSLGMEYE----DGK---DCK-CP---------GHICVMH
TNAVNFS---G---IKKFSSCSLVDFQNFIKFKSAPCLSNRPNL-KLYSQK---KLSKGK
PACGNGILEPGEKC---------------------------------DCGTVEHCKRSKC
C-------TSSCTF------------QRGALC---------------------SNEL-CC
EN-CKFKPRNTICRRALDKHCDFPEYC-----------NGSSAS--------CPANVYVQ
------------------NGVNCA-SNTGFCYGGSCQSADLHCQEFFGSRSRNAPQVCYE
AVNTQAD-RFGHCGFD-----------LKRKFKACSFRDIRC-----------GKLICTY
PYDTPFT------------------------KLNVPI---------------------LY
I-------PVKNVVCVS---------LDLKNTG-------GTPDPMMVKEGTKCGLGK-I
C------FRQKCESYD--ILSYDCDSAKKCSGHGVCNNKRNCHCDPG-WAPPDCKIKGNP
MGGSIDSGLRYL-DLGIPPPQP--------------------------------------
------------------------------------------------------------
------------------------------------------------------------
------------------------------------------------------------
------------------------------------------------------------
-----------------------------------------
>TRINITY_DN17340_c0_g1::TRINITY_DN17340_c0_g1_i4::g.7::m.7 type:5prime_partial len:480 gc:universal TRINITY_DN17340_c0_g1_i4:1-1440(+)
------------------------------------------------------------
------------------------------------------------------------
------------------------------------------------------------
---------------------------VL-------------------------------
------------------------------------------------------------
------------------------------------------------------------
----------------------------------------RPH-----------------
------------------------------------------------------------
---------------------------------DLAFLF-----VYREKPNYV-------
----------------------GAAFT-------GKLCLRNF----------DAAV-ALY
EKSI--TLETFSVILAQLLGFSLGMEYE----DGK---DCK-CP---------GHICVMH
TNAVNFS---G---IKKFSSCSLVDFQNFIKFKSAPCLSNRPNL-KLYSQK---KLSKGK
PACGNGILEPGEKC---------------------------------DCGTVEHCKRSKC
C-------TSSCTF------------QRGALC---------------------SNEL-CC
EN-CKFKPRNTICRRALDKHCDFPEYC-----------NGSSAS--------CPANVYVQ
------------------NGVNCA-SNTGFCYGGSCQSADLHCQEFFGSRSRNAPQVCYE
AVNTQAD-RFGHCGFD-----------LKRKFKACSFRDIRC-----------GKLICTY
PYDTPFT------------------------KLNVPI---------------------LY
I-------PVKNVVCVS---------LDLKNTG-------GTPDPMMVKEGTKCGLGK-I
C------FRQKCESYD--ILSYDCDSAKKCSGHGVCNNKRNCHCDPG-WAPPDCKIKGNP
MGGSIDSGLRYL-DLDVAKKAREDSMRTWILL---SIFLFLPIIIGSS------------
--------LVAVKWKRIKK----------SCFEDELDDDSESYSRSEES-----------
-------------------------------------STSEKTS----------------
------------------------------------------------------------
------------------------------------------------------------
-----------------------------------------
>TRINITY_DN24586_c0_g1::TRINITY_DN24586_c0_g1_i1::g.9::m.9 type:complete len:943 gc:universal TRINITY_DN24586_c0_g1_i1:80-2908(+)
------------------------------MKG---------------------------
------------------AKACLAL-----STLLLSLGVR------------GGPSSP--
-----------------------------------REEELVVPVKVDS-VGR--------
-------QRAADDD-QLYHLDAFGQRFSLELKPDHSFLAPALTL--LYVG-SLPQGRTEA
EEPHQALGANLASCFYSGTVNGDPASAAALSLCGG-IRGAFYL-RGSEYLIQPANL----
--------------TRGPGGEQQQQPRL-HLLSRSR------------------------
-------QSHLPSGSGTQCEVPDSDETLGSKGRRPREEKQQTN---YAT--RAESRPIRK
-----------KRFVSSP--RYVETLLVADQSMAEFHGSGL---KHYLLTLLSVASRMYK
HPSIRNPINLVVVKIIVIYDEQKGPDVSS-NAALTLRNF-----CNWQKQHNPPSDRHAE
HYDTAILFTRQDLCGAKTCDTLGMADV-------GTACDPNR----------SCSV--IE
D-----DGLQAAFTTTHELGHVFNMPHD----DAK---QCTSIN------GINSDSHMMA
SMLSNLD------RSHPWSPCSAYMITTFLDNGHGECLLDKPHKPLLYPSDLPGTMYDAN
RQCQFTFGEESKHCPDAASICTTLWCTGTSGGVLMCQTKHFPWADGTSCGEEKWCINGKC
V------NKTDKKLYDIPVHGRWGSWEPWGECSRTCGGGIQYSVRECDNPVPKNGGKYCE
GKRVQYRSCNTEDCPEKSK-TFREEQCEAHNDISKSFGTGLAVEWIPKFAGVSPKDRCKL
ICLAKGTGYFFVLQPKVVDGTLCSPDSTSICVQGQC--IKAGCDRVIGSNKKF--DKC--
--GICGG-NGATCKKVSGMFSNARPGYHDVVVIPAGSTNIEVKQRNHRGTRQDGSFLAIK
VADGTYILNGDYTLTTMEQDITYKGNVLRYSGSSASLERIRSFSPLKEPLTIQVLTVGNS
LRSKIKYTYFKKKSAQLG------SEEPFSKTESFNAIKETVLSEWIIEEWGECSK---S
CGTGWQRRSVQCRDLSG-RPASDCAKELKPSDIRPCADTPCPRWQLGNWSP--CSKTCG-
------KGFKKR-------------------------------LLKCI------------
-SF-DGTVLTY-------------------------------------------------
-------------------------------------ESCDLSK----------------
--------------------------KP--------------------------------
-----KHLIDFCNV------------------------------------------TLCS
-----------------------------------------
>TRINITY_DN26478_c0_g1::TRINITY_DN26478_c0_g1_i2::g.13::m.13 type:complete len:555 gc:universal TRINITY_DN26478_c0_g1_i2:420-2084(+)
------------------------------------------------------------
------------------------------------------------------------
------------------------------------------------------------
------------------------------------------------------------
------------------------------------------------------------
------------------------------------------------------------
------------------------------------------------------------
------------------------------------------------------------
------------------------------------------------------------
-----------------------------------------------------------M
NHDT--LERG-----------------------------CN-CKTTT-----DKGGCIMN
PSTGYPF-------PMMFSSCSKKDLENSLEKGVGMCLFNLPEVKESFGG----------
PKCGNGYVEEGEEC---------------------------------DCGELEEC-TNQC
C------NATTCTL------------RPGAMC---------------------AHGL-CC
ED-CKLRPAGILCRGTSNS-CDLPEFC-----------TGSNPH--------CPANVYLH
------------------DGHSCY-DVDGYCYNGMCQTHEQQCITLWGPGAKPAPEICFQ
RVNSAGD-PYGNCGKD-----------SKSTFAKCEPRDSKC-----------GKIQCQG
GASRPVI------------------------GTNAV-----------------------S
IETNIPLQGGGKILCRG--------THVYLGD--------DMPDPGLVLAGTKCEDEK-I
C------LNRRCQNTSV-FGVHECAT--KCHGRGVCNNKKNCHCEAH-WGPPFCDKAG--
FGGSIDSGP-V-------RQSGNRSLIAILIT---ILCLLAASLFV--------------
----------YFKRKILIRVFF-------INKKTTIEKLR-SVSHTRPSSSSESNHVHTA
TFLSKKLAKQPQNLTTPKRNNVQQLLQYQKRDISYFVKAQDISKRSPPERVQPYLCEISC
QQSVSGKVLPTKPLLKCDLESC----KP------------------------SPPQKPLP
ANPQKNKAIQINTASRTMFELPKSMPQIAPVRP-------------APK-PPL---QV--
-PRHCNAAYMK------------------------------
>TRINITY_DN27053_c0_g1::TRINITY_DN27053_c0_g1_i1::g.14::m.14 type:internal len:105 gc:universal TRINITY_DN27053_c0_g1_i1:1-312(+)
------------------------------------------------------------
------------------------------------------------------------
------------------------------------------------------------
------------------------------------------------------------
------------------------------------------------------------
------------------------------------------------------------
---------------------------------------------------------IKE
ASPLVATSEQ-HSYYDRF--RHIKLVIVVDHSLFRSYNNDSAAVRARIYQIVNILNEIYI
YLHIR-----VALVGIEFWSNGDLINVTS-SARDTLKSF-----GNWRASDLLNR-----
------------------------------------------------------------
------------------------------------------------------------
------------------------------------------------------------
------------------------------------------------------------
------------------------------------------------------------
------------------------------------------------------------
------------------------------------------------------------
------------------------------------------------------------
------------------------------------------------------------
------------------------------------------------------------
------------------------------------------------------------
------------------------------------------------------------
------------------------------------------------------------
------------------------------------------------------------
------------------------------------------------------------
------------------------------------------------------------
-----------------------------------------
>TRINITY_DN27053_c0_g2::TRINITY_DN27053_c0_g2_i1::g.15::m.15 type:internal len:257 gc:universal TRINITY_DN27053_c0_g2_i1:1-768(+)
------------------------------------------------------------
------------------------------------------------------------
------------------------------------------------------------
------------------------------------------------------------
------------------------------------------------------------
------------------------------------------------------------
---------------------------------------------------------IKE
ASPLVATSEQ-HSYYDRF--RHIKLVIVVDHSLFRSYNNDSAAVRARIYQIVNILNEMYL
PWNIR-----VPLVGLEIWNQRDLINVTS-SPKVTLNLF-----GEWRESDLLSRKRHDN
----AQLLTAIDFDG----LTIGMAHI-------ATMCHSKL----------SVGI--VE
DYRP--IERVVAAIMAHEMGHNLGMYHD----GNQ----CN-CG---------ANSCIMY
PYISNPA-------PEYFSNCSWNYYQNFLTDFKPDCTLIRPSKTDIVSP----------
QVCGNGLLEDGEEC---------------------------------DCGSPANC-QY--
--------------------------------------------------------P-CC
DA-AS-------------------------------------------------------
------------------------------------------------------------
------------------------------------------------------------
------------------------------------------------------------
------------------------------------------------------------
------------------------------------------------------------
------------------------------------------------------------
------------------------------------------------------------
------------------------------------------------------------
------------------------------------------------------------
------------------------------------------------------------
-----------------------------------------
>TRINITY_DN27053_c0_g2::TRINITY_DN27053_c0_g2_i2::g.16::m.16 type:internal len:257 gc:universal TRINITY_DN27053_c0_g2_i2:1-768(+)
------------------------------------------------------------
------------------------------------------------------------
------------------------------------------------------------
------------------------------------------------------------
------------------------------------------------------------
------------------------------------------------------------
---------------------------------------------------------IKE
ASPLVATSEQ-HSYYDRF--RHIKLVIVVDHSLFRSYNNDSAAVRARIYQIVNILNEMYL
PWNIR-----VPLVGLEIWNQRDLINVTS-SPKVTLNLF-----GEWRESDLLSRKRHDN
----AQLLTATDISN----STIGIAYV-------SSMCQATH----------SVGV--VE
DYSP--LVHAVAATMAHEMGHNLGMQHD----ENY----CN-CG---------PNLCIMA
SYISDPP-------PMYFSNCSWNYYQNFLTNYQPDCTLIRPSKTDIVSP----------
QVCGNGLLEDGEEC---------------------------------DCGSPANC-QY--
--------------------------------------------------------P-CC
DA-AS-------------------------------------------------------
------------------------------------------------------------
------------------------------------------------------------
------------------------------------------------------------
------------------------------------------------------------
------------------------------------------------------------
------------------------------------------------------------
------------------------------------------------------------
------------------------------------------------------------
------------------------------------------------------------
------------------------------------------------------------
-----------------------------------------
>TRINITY_DN27053_c0_g2::TRINITY_DN27053_c0_g2_i3::g.17::m.17 type:internal len:145 gc:universal TRINITY_DN27053_c0_g2_i3:3-434(+)
------------------------------------------------------------
------------------------------------------------------------
------------------------------------------------------------
------------------------------------------------------------
------------------------------------------------------------
------------------------------------------------------------
------------------------------------------------------------
------------------------------------------------------------
------------------------------------------------------------
-------LTAVNLDG----TVVGFALI-------ATMCDSMS----------SVGI--VE
DYSP--IVRMVASTMAHEMGHNLGMYHD----GNQ----CN-CG---------ANSCIMY
PYISNPA-------PEYFSNCSWNYYQNFLTDFKPDCTLIRPSKTDIVSP----------
QVCGNGLLEDGEEC---------------------------------DCGSPANC-QY--
--------------------------------------------------------P-CC
DA-AS-------------------------------------------------------
------------------------------------------------------------
------------------------------------------------------------
------------------------------------------------------------
------------------------------------------------------------
------------------------------------------------------------
------------------------------------------------------------
------------------------------------------------------------
------------------------------------------------------------
------------------------------------------------------------
------------------------------------------------------------
-----------------------------------------
>TRINITY_DN28724_c0_g1::TRINITY_DN28724_c0_g1_i1::g.18::m.18 type:5prime_partial len:871 gc:universal TRINITY_DN28724_c0_g1_i1:4027-1415(-)
---------------------------SVLV-----------------------------
------------------------VYPQ--SSDELRSGRSHLDQQ----SW----QGRIM
LAAYYLNFFILGLSAVGNLSL-----ALDGHTHMQSTYEIIIPRRLTD----------RE
KRWTHFSEEHLDDQ-LSYLIQTGNGTHVLKLKKNKNLLGEKF----TIYT-YNQEGKLES
TPVKAQ-----THCYYHGNVEGVPDSLLALSTCDG-LRGILYI-GDKQYGMEP-------
--------------VKGSNKFE-------HFLY-VLDKSH--------------------
-----E-----PFSCGVQS-----------------DDRYHEHILKYSNV---SHSPFSK
-----DTLQRKRRTVLPD-KRYIELYVVVDNNR-YIFKRTVEAVQKEAVELINYVDGMFR
PLNIQ-----VVLIGLEIWTNGNQIEVGGDSAGDVLGKF-----VTWRKTNLITRSRNDI
----AHLIIGRRPFG----TTVGMAYV-------GTVCTADH----------GGSI-TTF
DHG---SAINQATVVAHELGHNLGMNHD----DDR-------CP---------S-TYIMY
SSD---N---G---SRNFSSCSSSDFEQLILRGGGSCLRNSPKPSDIFTE----------
PMCGNNIVDRNEEC---------------------------------DCGTPKEC-TNPC
C------DAASCKL------------TPGSAC---------------------AEGL-CC
EK-CQFKVAGVECRPKSNI-CDLPEYC-----------NGTFYD--------CPEDVYVM
------------------DGYPCN-NMKDYCYSGICENYDSQCESLFGKGTKKGPNVCFE
TANSKGD-RFGNCGMK------------GSNFVKCSQANSLC-----------GKIHC--
---TSFK------------------------HENLP------------------------
--SQLYIQKIGGISCVS---------TEFNLGS-------DIPDPALVHKGTSCAEGK-A
C------IDYKCVNAS--LLGYNCDIK-KCNGRAVCNSKGNCHCDPG-WAPPFCDESG--
YGGSIDSGPTH---IDT-------SLRDGLLI---FFLLVLPILILLT------------
--------IAFVKRKEIKR----------RLFREG--RRHQ---RTENAQQRRPLPAHQ-
--------NNAPSKPNPP--------EPINRK----RPTSNSGVFTISHFPTPR------
-PPVQNQFVPPP-------------ERPPVRP---------------PILERPPLRPPIP
QNPPLRPPI------------PQ----NLPLRPPIPR--------NAPLRPPIPQKPVFS
PPS--------------------------------------
>TRINITY_DN28724_c0_g1::TRINITY_DN28724_c0_g1_i2::g.19::m.19 type:5prime_partial len:466 gc:universal TRINITY_DN28724_c0_g1_i2:4031-2634(-)
---------------------------SVLV-----------------------------
------------------------VYPQ--SSDELRSGRSHLDQQ----SW----QGRIM
LAAYYLNFFILGLSAVGNLSL-----ALDGHTHMQSTYEIIIPRRLTD----------RE
KRWTHFSEEHLDDQ-LSYLIQTGNGTHVLKLKKNKNLLGEKF----TIYT-YNQEGKLES
TPVKAQ-----THCYYHGNVEGVPDSLLALSTCDG-LRGILYI-GDKQYGMEP-------
--------------VKGSNKFE-------HFLY-VLDKSH--------------------
-----E-----PFSCGVQS-----------------DDRYHEHILKYSNV---SHSPFSK
-----DTLQRKRRTVLPD-KRYIELYVVVDNNR-YIFKRTVEAVQKEAVELINYVDGMFR
PLNIQ-----VVLIGLEIWTNGNQIEVGGDSAGDVLGKF-----VTWRKTNLITRSRNDI
----AHLIIGRRPFG----TTVGMAYV-------GTVCTADH----------GGSI-TTF
DHG---SAINQATVVAHELGHNLGMNHD----DDR-------CP---------S-TYIMY
SSD---N---G---SRNFSSCSSSDFEQLILRGGGSCLRNSPKPSDIFTE----------
PMCGNNIVDRNEEC---------------------------------DCGTPK-------
------------------------------------------------------------
------------------------------------------------------------
------------------------------------------------------------
------------VGM---------------------------------------------
------------------------------------------------------------
------------------------------------------------------------
---------YQ----S--LL----------------------------------------
------------------------------------------------------------
------------------------------------------------------------
------------------------------------------------------------
------------------------------------------------------------
------------------------------------------------------------
-----------------------------------------
>TRINITY_DN28724_c0_g1::TRINITY_DN28724_c0_g1_i2::g.20::m.20 type:complete len:350 gc:universal TRINITY_DN28724_c0_g1_i2:2464-1415(-)
------------------------------------------------------------
------------------------------------------------------------
------------------------------------------------------------
------------------------------------------------------------
------------------------------------------------------------
------------------------------------------------------------
------------------------------------------------------------
------------------------------------------------------------
------------------------------------------------------------
------------------------------------------------------------
------------------------------------------------------------
------------------------------------------------------------
------------------------------------------------------------
------------------------------------------------------------
-----------------------------------------------------------M
------------------DGYPCN-NMKDYCYSGICENYDSQCESLFGKGTKKGPNVCFE
TANSKGD-RFGNCGMK------------GSNFVKCSQANSLC-----------GKIHC--
---TSFK------------------------HENLP------------------------
--SQLYIQKIGGISCVS---------TEFNLGS-------DIPDPALVHKGTSCAEGK-A
C------IDYKCVNAS--LLGYNCDIK-KCNGRAVCNSKGNCHCDPG-WAPPFCDESG--
YGGSIDSGPTH---IDT-------SLRDGLLI---FFLLVLPILILLT------------
--------IAFVKRKEIKR----------RLFREG--RRHQ---RTENAQQRRPLPAHQ-
--------NNAPSKPNPP--------EPINRK----RPTSNSGVFTISHFPTPR------
-PPVQNQFVPPP-------------ERPPVRP---------------PILERPPLRPPIP
QNPPLRPPI------------PQ----NLPLRPPIPR--------NAPLRPPIPQKPVFS
PPS--------------------------------------
>TRINITY_DN30039_c0_g1::TRINITY_DN30039_c0_g1_i1::g.21::m.21 type:5prime_partial len:914 gc:universal TRINITY_DN30039_c0_g1_i1:2904-163(-)
----------------------------GLL-----------------------------
------------------GAAEAAESSPQG------------------------------
--------------------------------------EPVAPRWISGRRSR---RAVEG
AG----KAPSSPDR-GEVAVTAEGKELVLVLEKNQ-FLSPDY----TEIH-YAEDGQPVT
VSPNHT-----EWCYFHGYVRGHVDSWVVLTTCSG-FSGLIVLSHNSSYYLKP-------
--------------PADPTSEA-------HTLYRAEDVLIKG------------------
---------------GMC----------------------QQG--------DLLPSSVAD
VAGLFRPSKR-RRRDSWRALKYMELFIVADYSLFRAQNLNLGVTKQRILEIANYVDKFYR
SLNIK-----VALIGLEVWTDQDKCMVSQ-DAHTTLVSF-----LQWKK-PLRNRKKHDN
----AQLLTGVTFRG----TTIGMAPL-------EGMCSAEN----------SGGV--SM
DHSE--LPIGAAATMAHEIGHNFGMSHD----VDG----CC-VEATA-----SQGGCIMA
PATGHPF-------PRVFSSCSRRQLEGYFHKGGGACLFNLPDTKDLVVG----------
KKCGNGFLEEGEEC---------------------------------DCGEVEEC-TNPC
C------NPQNCTL------------KAGAEC---------------------AHGE-CC
NS-CKLKTAGIMCREPAGS-CDLPEYC-----------TGASPY--------CPANVYLL
------------------DGSTCS-HAEEYCYNGMCMTHHQQCVQLWGPGAWPAPDACFQ
DVNRAGD-MYGNCGKD-----------RQGNYVKCAKRDAKC-----------GKIQCQS
SAAKPK-------------------------GTNTI-----------------------S
MDTTIRFN-GQEIKCRG--------TLVYATKDDE----GDLSDPGLVMTGTKCGDGL-V
C------KDQRCQNASF-FEQDKCVS--KCHGHGVCNSNRNCHCDAG-WAPPFCEKPG--
LGGSVDSGP-V-------QQDHYEAILISLLV---IFLLLVPSLLLGL------------
-------YTCYRREGSLLNKWL-------KGLRKRQKTCRDAIVHQKRTQG----HSNSA
FIL--------QDISS--TNKVKSSVTGQ--------GARGISTLKPNPQAGPH--PINV
VRPLRPSCGPSAPLQR-DLKPS----RPPPPPFHGSPGLPPKAGFGGPAK-LPPPKKPLP
SNPVRPPPVN-----------PQQRP---PHRPL-PKTLLAKDVASAPS-PAL---LVMV
PPSNSKPAGTGAFNHLSKPLKPLPGLKVQPASFPFKK----
>TRINITY_DN30039_c0_g1::TRINITY_DN30039_c0_g1_i2::g.27::m.27 type:5prime_partial len:910 gc:universal TRINITY_DN30039_c0_g1_i2:2791-62(-)
----------------------------GLL-----------------------------
------------------GAAEAAESSPQG------------------------------
--------------------------------------EPVAPRWISGRRSR---RAVEG
AG----KAPSSPDR-GEVAVTAEGKELVLVLEKNQ-FLSPDY----TEIH-YAEDGQPVT
VSPNHT-----EWCYFHGYVRGHVDSWVVLTTCSG-FSGLIVLSHNSSYYLKP-------
--------------PADPTSEA-------HTLYRAEDVLIKG------------------
---------------GMC----------------------QQG--------DLLPSSVAD
VAGLFRPSKR-RRRDSWRALKYMELFIVADYSLFRAQNLNLGVTKQRILEIANYVDKFYR
SLNIK-----VALIGLEVWTDQDKCMVSQ-DAHTTLVSF-----LQWKK-PLRNRKKHDN
----AQLLTGVTFRG----TTIGMAPL-------EGMCSAEN----------SGGV--SM
DHSE--LPIGAAATMAHEIGHNFGMSHD----VDG----CC-VEATA-----SQGGCIMA
PATGHPF-------PRVFSSCSRRQLEGYFHKGGGACLFNLPDTKDLVVG----------
KKCGNGFLEEGEEC---------------------------------DCGEVEEC-TNPC
C------NPQNCTL------------KAGAEC---------------------AHGE-CC
NS-CKLKTAGIMCREPAGS-CDLPEYC-----------TGASPY--------CPANVYLL
------------------DGSTCS-HAEEYCYNGMCMTHHQQCVQLWGPGAWPAPDACFQ
DVNRAGD-MYGNCGKD-----------RQGNYVKCAKRDAKC-----------GKIQCQS
SAAKPK-------------------------GTNTI-----------------------S
MDTTIRFN-GQEIKCRG--------TLVYATKDDE----GDLSDPGLVMTGTKCGDGL-V
C------KDQRCQNASF-FEQDKCVS--KCHGHGVCNSNRNCHCDAG-WAPPFCEKPG--
LGGSVDSGP-V-------QQDHYEAILISLLV---IFLLLVPSLLLGL------------
-------YTCYRREGSLLNKWL-------KGLRKRQKTCRDAIVHQKRTQG----HSNSA
FIL--------QDISS--TNKVKSSVTGQ--------GARGISTLKPNPQAGPH--PINV
VRPLRPSCGPSAPLQR-DLKPS----RPPPPPFHGSPGLPPKAGFGGPAK-LPPPKKPLP
SNPVRPPPVN-----------PQQRP---PHRPL-PKTLLAKDVASAPS-PAL---LVMV
PPSNSKPAGTGAFNHLSKPLKQFHD--------PTRQRHQC
>TRINITY_DN31382_c0_g1::TRINITY_DN31382_c0_g1_i1::g.32::m.32 type:complete len:752 gc:universal TRINITY_DN31382_c0_g1_i1:410-2665(+)
---------------------------MVLLR----------------------------
------------------VLVLLCSWAAGAGG---QYGNP--------------------
--------------------L--------------NKYIRHYEG-----LSY-DVDSLHQ
KHQRAKRAVSHEDQFLRLDFHAHGRHFNLRLKREMSLFSDDFKLEMSDKV-FDYDTSHI-
---------------YTGHIYGEQGSFSHGSVVDGRFEGFVKT-HTGTFYIEPAERYIKD
KALPFHSVMYHEDDIKYPHKYGPQGGCADHAVF--ERMRK--------------------
-YQMARGAEEEPR--------------------------HQ----------QPSEEQIRD
EPELLRK----KRAAQAE-KNTCQLYIQTDH-LFFRYYGTREAVIAQISSHVKAIDTIYQ
STDFS------GIRNISFMVKRIRINTTQ-DEKDPSNPFRFPNIGVEKFLELNSEQNHDD
YC-LAYVFTDRDFDD----GVLGLAWVGAPSGSSGGICEKSKLYSDGKKKSLNTGIITVQ
NYGSHVPPKVSHITFAHEVGHNFGSPHD----SGT---ECT-PGESKNLGQKENGNYIMY
ARATSGD-KLN---NNKFSICSIRNISQVLEKKRNNCFVES-----------------GQ
PICGNGLVEQGEQC---------------------------------DCGYSDQC-KDEC
CYDANQPEDKKCKL------------RPGKSCS-------------------PSEGP-CC
TQNCEFKKEREKCR-NDSE-CAEEGRC-----------DGNSSF--------CPTSTAKK
------------------NLTECN-RHTQVCISGQC------------------------
--------AGSICEKF------------DLEECTCASSDAKD-----------DKELCHV
CCMK--------------------------------------------------------
--------KMHPETCASTGSEAWKAHFNYKTIT--------------LQPGSPCNDFKGY
CD-----VFMRCRLVDA-------------------------------------------
------DGPLARLKKAIFNPELYENIAEWIVAHWWAVLLMGIALIMLM------------
--------AGFIK-----------I-----------------------------------
-------------------------------------------------------CSVH-
--------------------------TPSSNP-------------------KLPPPKPLP
GT-------------------------LKRRRP-----------------PPTTQ----A
PPRQRPRESYQ-MGHMRR-----------------------
>TRINITY_DN33771_c2_g1::TRINITY_DN33771_c2_g1_i1::g.35::m.35 type:complete len:642 gc:universal TRINITY_DN33771_c2_g1_i1:301-2226(+)
------------------------------------------------------------
------------------------------------------------------------
------------------------------------------------------------
------------------------------------------------------------
------------------------------------------------------------
----------------------------------MKDVKK--------------------
-----L-----PRSCGVS----------------------HPH-GKWATADAQNHSDVS-
------LMERRKRSILQQ-TRYVELFIVVDKERYYLLGQNKTAVREEMVQLANLLDNMYL
TLNIR-----IVLVGLEIWTSENKIQIEG-SAGDVLAKF-----VQWREQNLVPRQRHDS
----AQLVLR-KDFG----GTAGMAYV-------GTVCSKSH----------AGGI-NVF
GPN---SLQAFASIVAHELGHNLGMNHD----DDR---NCH-CE---------TGNCIMN
SGA---S---G---ARNFSTCSEEDFEKLTLNKGGSCLLNFPRPDETYSI----------
PYCGNKLVDAGEEC---------------------------------DCGSAEECKSDPC
C------EAGTCRL------------RSGSSC---------------------GYGD-CC
KD-CQYLSKGTVCRESASE-CDLPEYC-----------NGSSAF--------CPQDVTIQ
------------------NGHPCH-QDQAYCYDGVCQDYELQCQDIFGPQAKVAPKICFS
DVNSKGD-RFGNCGYQ------------NREYKKCSSWNAMC-----------GKLQC--
---ENV--------------------------ETLPV---------------------FR
IKPAIIRTPIKDTTCWG---------VDFQLGS-------DVPDPGMVNEGTKCAPGK-V
C------KHYQCVSAA--VLDYDCDIKNKCNGHGVCNSNKNCHCNSE-WAPPYCDSPG--
YGGSIDSGPTYN-DRDV-------AARNWILA---FVFIVLPIVIVAL------------
--------ILYRTRNKITSSRLPFMDTCCRCFRRSDVRRQQA-VRTECPR----------
---------NFPYT-----------------------STSASSSVVVS------------
--SMDQQRVPP---------------RPP--P---------------PVVKTSKASDHI-
----------------------------FPARP-------------APL-PPI-------
-----------------------------------------
>TRINITY_DN33771_c2_g1::TRINITY_DN33771_c2_g1_i2::g.39::m.39 type:complete len:494 gc:universal TRINITY_DN33771_c2_g1_i2:1060-2541(+)
------------------------------------------------------------
------------------------------------------------------------
------------------------------------------------------------
------------------------------------------------------------
------------------------------------------------------------
------------------------------------------------------------
------------------------------------------------------------
------------------------------------------------------------
------------------------------------------------------------
-----------------------MAYV-------GTVCSKSH----------AGGI-NVF
GPN---SLQAFASIVAHELGHNLGMNHD----DDR---NCH-CE---------TGNCIMN
SGA---S---G---ARNFSTCSEEDFEKLTLNKGGSCLLNFPRPDETYSI----------
PYCGNKLVDAGEEC---------------------------------DCGSAEECKSDPC
C------EAGTCRL------------RSGSSC---------------------GYGD-CC
KD-CQYLSKGTVCRESASE-CDLPEYC-----------NGSSAF--------CPQDVTIQ
------------------NGHPCH-QDQAYCYDGVCQDYELQCQDIFGPQAKVAPKICFS
DVNSKGD-RFGNCGYQ------------NREYKKCSSWNAMC-----------GKLQC--
---ENV--------------------------ETLPV---------------------FR
IKPAIIRTPIKDTTCWG---------VDFQLGS-------DVPDPGMVNEGTKCAPGK-V
C------KHYQCVSAA--VLDYDCDIKNKCNGHGVCNSNKNCHCNSE-WAPPYCDSPG--
YGGSIDSGPTYN-DRDV-------AARNWILA---FVFIVLPIVIVAL------------
--------ILYRTRNKITSSRLPFMDTCCRCFRRSDVRRQQA-VRTECPR----------
---------NFPYT-----------------------STSASSSVVVS------------
--SMDQQRVPP---------------RPP--P---------------PVVKTSKASDHI-
----------------------------FPARP-------------APL-PPI-------
-----------------------------------------
>TRINITY_DN33771_c2_g1::TRINITY_DN33771_c2_g1_i2::g.40::m.40 type:5prime_partial len:322 gc:universal TRINITY_DN33771_c2_g1_i2:2-967(+)
------------------------------------------------------------
----------------------------------SRDGEARLAASIAGASWSSGPSAGMR
TAAGARGFGLLLLLHCPALSFPAEQPGFQPLSHL-SAYKITVPKRIEQ----------EQ
QE----AQAHIMGR-LSFSVVIEGKSYIIHLKRNNDLVSENF----TIYT-YSESGDLQT
ETPDLQ-----NHCHYQGYVEGVSDSTVALSTCFG-LRGLIQI-QDVTYGIEP-------
--------------INSTS--N-------HIVYRMKDVKK--------------------
-----L-----PRSCGVS----------------------HPH-GKWATADAQNHSDVS-
------LMERRKRSILQQ-TRYVELFIVVDKERYYLLGQNKTAVREEMVQLANLLDNMYL
TLNIR-----IVLVGLEIWTSENKIQIEG-SAGDVLAKF-----VQWREQNLVPRQRHDS
----AQLVL---------------------------------------------------
------------------------------------------------------------
------------------------------------------------------------
------------------------------------------------------------
------------------------------------------------------------
------------------------------------------------------------
------------------------------------------------------------
------------------------------------------------------------
------------------------------------------------------------
------------------------------------------------------------
------------------------------------------------------------
------------------------------------------------------------
------------------------------------------------------------
------------------------------------------------------------
------------------------------------------------------------
------------------------------------------------------------
-----------------------------------------
>TRINITY_DN33771_c2_g1::TRINITY_DN33771_c2_g1_i3::g.45::m.45 type:complete len:494 gc:universal TRINITY_DN33771_c2_g1_i3:813-2294(+)
------------------------------------------------------------
------------------------------------------------------------
------------------------------------------------------------
------------------------------------------------------------
------------------------------------------------------------
------------------------------------------------------------
------------------------------------------------------------
------------------------------------------------------------
------------------------------------------------------------
-----------------------MAYV-------GTVCSKSH----------AGGI-NVF
GPN---SLQAFASIVAHELGHNLGMNHD----DDR---NCH-CE---------TGNCIMN
SGA---S---G---ARNFSTCSEEDFEKLTLNKGGSCLLNFPRPDETYSI----------
PYCGNKLVDAGEEC---------------------------------DCGSAEECKSDPC
C------EAGTCRL------------RSGSSC---------------------GYGD-CC
KD-CQYLSKGTVCRESASE-CDLPEYC-----------NGSSAF--------CPQDVTIQ
------------------NGHPCH-QDQAYCYDGVCQDYELQCQDIFGPQAKVAPKICFS
DVNSKGD-RFGNCGYQ------------NREYKKCSSWNAMC-----------GKLQC--
---ENV--------------------------ETLPV---------------------FR
IKPAIIRTPIKDTTCWG---------VDFQLGS-------DVPDPGMVNEGTKCAPGK-V
C------KHYQCVSAA--VLDYDCDIKNKCNGHGVCNSNKNCHCNSE-WAPPYCDSPG--
YGGSIDSGPTYN-DRDV-------AARNWILA---FVFIVLPIVIVAL------------
--------ILYRTRNKITSSRLPFMDTCCRCFRRSDVRRQQA-VRTECPR----------
---------NFPYT-----------------------STSASSSVVVS------------
--SMDQQRVPP---------------RPP--P---------------PVVKTSKASDHI-
----------------------------FPARP-------------APL-PPI-------
-----------------------------------------
>TRINITY_DN33771_c2_g1::TRINITY_DN33771_c2_g1_i3::g.47::m.47 type:complete len:140 gc:universal TRINITY_DN33771_c2_g1_i3:301-720(+)
------------------------------------------------------------
------------------------------------------------------------
------------------------------------------------------------
------------------------------------------------------------
------------------------------------------------------------
----------------------------------MKDVKK--------------------
-----L-----PRSCGVS----------------------HPH-GKWATADAQNHSDVS-
------LMERRKRSILQQ-TRYVELFIVVDKERYYLLGQNKTAVREEMVQLANLLDNMYL
TLNIR-----IVLVGLEIWTSENKIQIEG-SAGDVLAKF-----VQWREQNLVPRQRHDS
----AQLVL---------------------------------------------------
------------------------------------------------------------
------------------------------------------------------------
------------------------------------------------------------
------------------------------------------------------------
------------------------------------------------------------
------------------------------------------------------------
------------------------------------------------------------
------------------------------------------------------------
------------------------------------------------------------
------------------------------------------------------------
------------------------------------------------------------
------------------------------------------------------------
------------------------------------------------------------
------------------------------------------------------------
------------------------------------------------------------
-----------------------------------------
>TRINITY_DN33771_c2_g1::TRINITY_DN33771_c2_g1_i4::g.50::m.50 type:5prime_partial len:824 gc:universal TRINITY_DN33771_c2_g1_i4:2-2473(+)
------------------------------------------------------------
----------------------------------SRDGEARLAASIAGASWSSGPSAGMR
TAAGARGFGLLLLLHCPALSFPAEQPGFQPLSHL-SAYKITVPKRIEQ----------EQ
QE----AQAHIMGR-LSFSVVIEGKSYIIHLKRNNDLVSENF----TIYT-YSESGDLQT
ETPDLQ-----NHCHYQGYVEGVSDSTVALSTCFG-LRGLIQI-QDVTYGIEP-------
--------------INSTS--N-------HIVYRMKDVKK--------------------
-----L-----PRSCGVS----------------------HPH-GKWATADAQNHSDVS-
------LMERRKRSILQQ-TRYVELFIVVDKERYYLLGQNKTAVREEMVQLANLLDNMYL
TLNIR-----IVLVGLEIWTSENKIQIEG-SAGDVLAKF-----VQWREQNLVPRQRHDS
----AQLVLR-KDFG----GTAGMAYV-------GTVCSKSH----------AGGI-NVF
GPN---SLQAFASIVAHELGHNLGMNHD----DDR---NCH-CE---------TGNCIMN
SGA---S---G---ARNFSTCSEEDFEKLTLNKGGSCLLNFPRPDETYSI----------
PYCGNKLVDAGEEC---------------------------------DCGSAEECKSDPC
C------EAGTCRL------------RSGSSC---------------------GYGD-CC
KD-CQYLSKGTVCRESASE-CDLPEYC-----------NGSSAF--------CPQDVTIQ
------------------NGHPCH-QDQAYCYDGVCQDYELQCQDIFGPQAKVAPKICFS
DVNSKGD-RFGNCGYQ------------NREYKKCSSWNAMC-----------GKLQC--
---ENV--------------------------ETLPV---------------------FR
IKPAIIRTPIKDTTCWG---------VDFQLGS-------DVPDPGMVNEGTKCAPGK-V
C------KHYQCVSAA--VLDYDCDIKNKCNGHGVCNSNKNCHCNSE-WAPPYCDSPG--
YGGSIDSGPTYN-DRDV-------AARNWILA---FVFIVLPIVIVAL------------
--------ILYRTRNKITSSRLPFMDTCCRCFRRSDVRRQQA-VRTECPR----------
---------NFPYT-----------------------STSASSSVVVS------------
--SMDQQRVPP---------------RPP--P---------------PVVKTSKASDHI-
----------------------------FPARP-------------APL-PPI-------
-----------------------------------------
>TRINITY_DN34505_c6_g1::TRINITY_DN34505_c6_g1_i1::g.55::m.55 type:5prime_partial len:119 gc:universal TRINITY_DN34505_c6_g1_i1:444-88(-)
------------------------------------------------------------
------------------------------------------------------------
------------------------------------------------------------
------------------------------------------------------------
------------------------------------------------------------
------------------------------------------------------------
------------------------------------------------------------
------------------------------------------------------------
------------------------------------------------------------
------------------------------------------------------------
------------------------------------------------------------
------------------------------------------------------------
------------------------------------------------------------
------------------------------------------------------------
----------------------------------------------------------HR
------------------NGKPCQ-DNYGYCYIGNCPIMYHQCHALFGPNVTEGQDACFE
K-NKKGT-GYFYCRKE------------NDVLIPCEPEDIKC-----------GRLFCKN
------------------------------------------------------------
----------DKKEC------------NYAEDP----------DYGMVDEGTKCGDGK-V
C------SNRHCVNVT--------------------------------------------
------------------------------------------------------------
--------SAY-------------------------------------------------
------------------------------------------------------------
------------------------------------------------------------
------------------------------------------------------------
-----------------------------------------
>TRINITY_DN34505_c6_g4::TRINITY_DN34505_c6_g4_i1::g.56::m.56 type:5prime_partial len:165 gc:universal TRINITY_DN34505_c6_g4_i1:526-32(-)
------------------------------------------------------------
------------------------------------------------------------
------------------------------------------------------------
------------------------------------------------------------
------------------------------------------------------------
------------------------------------------------------------
------------------------------------------------------------
------------------------------------------------------------
------------------------------------------------------------
------------------------------------------------------------
------------------------------------------------------------
------------------------------------------------------------
------------------------------------------------------------
----------------------------------------------------------CC
DQ-CRFKRAGTECRPAKDD-CDMAESC-----------TGQSSV--------CPVDSFHE
------------------NGQPCL-HNLGYCYNGKCPITLYQCRAFLGNNAVGVDESCFQ
Y-NRLGN-SYAYCRKE------------NGIKIPCAPKDEKC-----------GRLYCSY
NSFG--------------------------------------------------------
----------NHISCL----------PCYRADE---------EDKGMVDEGTKCGDGK-V
C------SNGHCVDLN--------------------------------------------
------------------------------------------------------------
--------IAY-------------------------------------------------
------------------------------------------------------------
------------------------------------------------------------
------------------------------------------------------------
-----------------------------------------
>TRINITY_DN34505_c7_g1::TRINITY_DN34505_c7_g1_i3::g.58::m.58 type:5prime_partial len:150 gc:universal TRINITY_DN34505_c7_g1_i3:2-451(+)
------------------------------------------------------------
------------------------------------------------------------
------------------------------------------------------------
------------------------------------------------------------
------------------------------------------------------------
------------------------------------------------------------
------------------------------------------------------------
------------------------------------------------------------
------------------------------------------------------------
------------------------------------------------------------
------------------------------------------------------------
------------------------------------------------------------
------------------------------------------------------------
------------------------------------------------------------
---------------IRSE-CDLPESC-----------TGQSAE--------CPLDVFQR
------------------NGQPCQ-SNNGYCYNGKCPIMTNQCIHLWKPGVNVAPDACFE
Y-NLQGT-YKHHCGSE------------NGRYIKCARQDIKC-----------GRLFCVE
PSTG--------------------------------------------------------
----------NTITCQ----------IFRSQDD---------PDYGMVDIGTKCADGK-V
CN-----SNRHCVDVN--------------------------------------------
------------------------------------------------------------
--------TAY-------------------------------------------------
------------------------------------------------------------
------------------------------------------------------------
------------------------------------------------------------
-----------------------------------------
>TRINITY_DN34505_c7_g6::TRINITY_DN34505_c7_g6_i1::g.59::m.59 type:5prime_partial len:168 gc:universal TRINITY_DN34505_c7_g6_i1:1-504(+)
------------------------------------------------------------
------------------------------------------------------------
------------------------------------------------------------
------------------------------------------------------------
------------------------------------------------------------
------------------------------------------------------------
------------------------------------------------------------
------------------------------------------------------------
------------------------------------------------------------
------------------------------------------------------------
------------------------------------------------------------
------------------------------------------------------------
------------------------------------------------------------
------------------------------------------------------EGM-CC
NQ-CRFATAGTVCRPAKSE-CDVAEYC-----------TGQSAE--------CPTDHFQK
------------------NGQPCL-LNRGYCYNGRCPIMIHQCIILWGPGTTVSPDICFQ
E-NNKGQ-GYFYCRRE------------NNKNIPCAPQDVKC-----------GRLFCKL
P-----------------------------------------------------------
--------IHNTHPCN----------YRYSDVA---------LDYGMVDPGTKCGDGM-V
CN-----GNRECVNVN--------------------------------------------
------------------------------------------------------------
--------TAY-------------------------------------------------
------------------------------------------------------------
------------------------------------------------------------
------------------------------------------------------------
-----------------------------------------
>TRINITY_DN34649_c0_g2::TRINITY_DN34649_c0_g2_i2::g.60::m.60 type:5prime_partial len:919 gc:universal TRINITY_DN34649_c0_g2_i2:4074-1318(-)
--------------------RPPRLKSRLLLRRATEPQPGTQRPLAASPGQAGDPRGDPR
RCATRPEWRCPAMALGREVALLLLVLPSWGC--VAGRGRA--------------------
-----------------------------------ADAPDSQPERCPG-PVA---GQPED
CAGGIVGSHVFPAQ-LRFAFEVEGECLRLDLAQNRELMMGSS----ELTY-YLPNGTKTV
HPNNPE-----GNCCYRGSIQGYPDSWANVCVCSS-LSGLLTVSQFRSYSLE--------
---------------STPDGQM-------RA-YRLEGMKP--------------------
-------------VTGIC----------------------RQL--------HPQPQPKKR
M----------KREAEAE-RGYVELVIVVDHAEF-KLVPDLNRTQTRILEIASHMDGFYR
LLGLR-----VALVGAEVWNNGNRVSTDG-TAKEILQRF-----LEWREKDLLPRIPHDN
----VQLIVGPPFPA----GILGVSTQ-------GSICS-KR----------SAGI--SM
GHSV--SSLIMASTLSHQLGHNLGLAHD----NDG----CA-CSSSIR---PPSRKCIMD
APTGIMP-------GLAFSTCSQQRFQQILQRNQVSCLLDQPEPARLVKS----------
H-CGNRLIESGEEC---------------------------------DCGLFLEC-TDPC
C------NATTCKL------------VPGAQC---------------------ATGQPCC
HQ-CKLLSAGHTCRAIQDE-CDLPEFC-----------DGTSPH--------CPSNLYKQ
------------------DGTLCK-GGKAVCHGGICPTYSSQCQARWGPEAVPVSEGCVA
SLNQRGD-ARGNCGQH-----------PNGSYISCAKSDVQC-----------GQLQCER
RRNGSV------------------------------------------------------
----------RTSNCLRD------ALRIVVATDV--------VDEAGVSPGTKCGLNK-V
C------INQQCQDVSS-IKFPVC----QCSGHGVCNNKGHCHCEPG-WAPPHCQTGG--
LGGSADSGPPA-------PQEASRTTSLALVV---ISLLLAVLLVVGLCSAKRLGLHKRL
CQFGKGTSCQYRAEPESQVQFL-------HPAE--------RITQLEPQSFS--------
--------KGPPSRPRPPQWKQSTELQLMPRS----KQPVALGAPRPDPPSKP-------
--------LPPDPILKDPQDSAGDRPGPPIRPLPPDP--IPKNQAPGPAKPPPPPQKPLP
SDP--PRAVSSCD--------PEVQM--LPSRP-------------APP-PPP---MLAG
SSRHTGKI---------------------------------
>TRINITY_DN34649_c0_g2::TRINITY_DN34649_c0_g2_i5::g.68::m.68 type:5prime_partial len:919 gc:universal TRINITY_DN34649_c0_g2_i5:4073-1317(-)
--------------------RPPRLKSRLLLRRATEPQPGTQRPLAASPGQAGDPRGDPR
RCATRPEWRCPAMALGREVALLLLVLPSWGC--VAGRGRA--------------------
-----------------------------------ADAPDSQPERCPG-PVA---GQPED
CAGGIVGSHVFPAQ-LRFAFEVEGECLRLDLAQNRELMMGSS----ELTY-YLPNGTKTV
HPNNPE-----GNCCYRGSIQGYPDSWANVCVCSS-LSGLLTVSQFRSYSLE--------
---------------STPDGQM-------RA-YRLEGMKP--------------------
-------------VTGIC----------------------RQL--------HPQPQPKKR
M----------KREAEAE-RGYVELVIVVDHAEF-KLVPDLNRTQTRILEIASHMDGFYR
LLGLR-----VALVGAEVWNNGNRVSTDG-TAKEILQRF-----LEWREKDLLPRIPHDN
----VQLIVGPPFPA----GILGVSTQ-------GSICS-KR----------SAGI--SM
GHSV--SSLIMASTLSHQLGHNLGLAHD----NDG----CA-CSSSIR---PPSRKCIMD
APTGIMP-------GLAFSTCSQQRFQQILQRNQVSCLLDQPEPARLVKS----------
H-CGNRLIESGEEC---------------------------------DCGLFLEC-TDPC
C------NATTCKL------------VPGAQC---------------------ATGQPCC
HQ-CKLLSAGHTCRAIQDE-CDLPEFC-----------DGTSPH--------CPSNLYKQ
------------------DGTLCK-GGKAVCHGGICPTYSSQCQARWGPEAVPVSEGCVA
SLNQRGD-ARGNCGQH-----------PNGSYISCAKSDVQC-----------GQLQCER
RRNGSV------------------------------------------------------
----------RTSNCLRD------ALRIVVATDV--------VDEAGVSPGTKCGLNK-V
C------INQQCQDVSS-IKFPVC----QCSGHGVCNNKGHCHCEPG-WAPPHCQTGG--
LGGSADSGPPA-------PQEASRTTSLALVV---ISLLLAVLLVVGLCSAKRLGLHKRL
CQFGKGTSCQYRAEPESQVQFL-------HPAE--------RITQLEPQSFS--------
--------KGPPSRPRPPQWKQSTELQLMPRS----KQPVALGAPRPDPPSKP-------
--------LPPDPILKDPQDSAGDRPGPPIRPLPPDP--IPKNQAPGPAKPPPPPQKPLP
SDP--PRAVSSCD--------PEVQM--LPSRP-------------APP-PPP---MLAG
SSRHTGKI---------------------------------
>TRINITY_DN35594_c0_g2::TRINITY_DN35594_c0_g2_i1::g.75::m.75 type:internal len:105 gc:universal TRINITY_DN35594_c0_g2_i1:312-1(-)
------------------------------------------------------------
------------------------------------------------------------
------------------------------------------------------------
------------------------------------------------------------
------------------------------------------------------------
------------------------------------------------------------
------------------------------------------------------------
------------------------------------------------------------
------------------------------------------------------------
------------------------------------------------------------
------------------------------------------------------------
------------------------------------------------------------
------------------------------------------------------------
------------------------------------------------------------
--------------PARDE-CDVAEHC-----------TGQSSE--------CPRNELQR
------------------NGQPCL-KNSGYCYNGDCPIMTNQCISLFGSRATVAEDSCFE
E-NLKGS-YYGYCKKE------------NGRKIPCAPQDVKC-----------GRLYCLD
NS----------------------------------------------------------
------------------------------------------------------------
------------------------------------------------------------
------------------------------------------------------------
------------------------------------------------------------
------------------------------------------------------------
------------------------------------------------------------
------------------------------------------------------------
-----------------------------------------
>TRINITY_DN35594_c0_g2::TRINITY_DN35594_c0_g2_i2::g.76::m.76 type:5prime_partial len:457 gc:universal TRINITY_DN35594_c0_g2_i2:1493-123(-)
------------------------------------------------------------
------------------------------------------------------------
------------------------------------------------------------
------------------------------------------------------------
------------------------------------------------------------
------------------------------------------------------------
------------KMCGVT----------------------QTN--------WESDEPFK-
ASQLNLTPEQ-RTYLKSK--KYIELVIVADYIMFWKYDHDLSTIRTRIYEIVNTLNVIYR
VLNIY-----VALVGLEIWCKGNLINVTS-SAYDTLDSF-----GEWREKDLLNRKRHDN
----AQLLTGIDFSG----AAAGRGYV-------GRMCQPKY----------SVGI--VQ
DHNK--IYLLVASAMAHEMGHNLGMDHD----GIH----CT-CG---------AKSCIMS
GILRCET-------SYLFSDCSREAHRKYLINNMPQCILNKPLKTDIVSP----------
PVCGNYFVEVGEEC---------------------------------DCGSPRNC-QDQC
C------DAATCKL------------RPGAQC---------------------GEGV-CC
YQ-CKFKRAGTVCRPANGE-CDVSDHC-----------TGQSAE--------CPTDQFQR
------------------NGQPCQ-NNNGYCYNGTCPILGKQCISLFGASATVAQDACFQ
Y-NLLGN-HYGYCRKE------------NNTKIACEPEDVKC-----------GRLYCLD
NSPG--------------------------------------------------------
----------HNNPCQ----------IYYTPID---------ENKGMVDPGTKCEDGK-V
C------INRKCVDVN--------------------------------------------
------------------------------------------------------------
--------TAYL------------------------------------------------
-------------------------------------STTGFSQF---------------
------------------------------------------------------------
------------------------------------------------------------
-----------------------------------------
>TRINITY_DN35594_c0_g2::TRINITY_DN35594_c0_g2_i3::g.78::m.78 type:5prime_partial len:325 gc:universal TRINITY_DN35594_c0_g2_i3:1009-35(-)
------------------------------------------------------------
------------------------------------------------------------
------------------------------------------------------------
------------------------------------------------------------
------------------------------------------------------------
------------------------------------------------------------
------------------------------------------------------------
------------------------------------------------------------
------------------------------------------------------------
----AQLLTGINLNG----NTIGYGYI-------GSICMPKE----------SVGI--VQ
DHSK--TYILVATTMAHELGHNLGIHHD----KDS----CT-CQ---------ASSCIMA
AQISDRP-------SYQFSDCSKNELWGYFISHTPRCILNEPLRTDIVSP----------
AVCGNYVVEKGEEC---------------------------------DCGSPEDC-QNPC
C------DAETCEL------------YPAAVC---------------------EDGP-CC
HK-CKFKTAGTECRPARDE-CDVAEHC-----------TGQSSE--------CPRNELQR
------------------NGQPCL-KNSGYCYNGDCPIMTNQCISLFGSRATVAEDSCFQ
E-NLKGS-KHGYCAKE------------NGRKIPCAPQDVKC-----------GRLYCLD
NSTK--------------------------------------------------------
----------KKNPCK----------MHYLDDD---------QHKGMVEPGTKCEDGK-V
C------INRKCVDVN--------------------------------------------
------------------------------------------------------------
--------TAY-------------------------------------------------
------------------------------------------------------------
------------------------------------------------------------
------------------------------------------------------------
-----------------------------------------
>TRINITY_DN35594_c0_g2::TRINITY_DN35594_c0_g2_i5::g.79::m.79 type:5prime_partial len:463 gc:universal TRINITY_DN35594_c0_g2_i5:1511-123(-)
------------------------------------------------------------
------------------------------------------------------------
------------------------------------------------------------
------------------------------------------------------------
------------------------------------------------------------
--------------------------------------EK--------------------
-------EDEAPKMCGVT----------------------QTN--------WESDEPIKK
ASGLIVPSQK-RKLDKKF----IELVIVVDHSVVTKYNNDSTAIRTWIYEMLNTVNEIYL
PLNIR-----VTLVGLEFWSNRDLINVTF-TADDTMDSF-----GEWRVSDLLNRKRHDY
----AQLLTNITLDF----DSLGMAFI-------DGMCKSYR----------SVGL--IR
DCSN--TTFKTAVIMAHEMGHSLGMHHD----SKS----CK-CV---------ASPCIMS
KALGKQP-------SKVFSSCSYDDYNTYLLKYKPKCILDPPLRKDIASP----------
AVCGNEIWEEGEEC---------------------------------DCGSPEDC-QNPC
C------DAETCEL------------YPAAVC---------------------EDGP-CC
HK-CKFKTAGTECRPARDE-CDVAEHC-----------TGQSSE--------CPRNELQR
------------------NGQPCL-KNSGYCYNGDCPIMTNQCISLFGSRATVAEDSCFQ
E-NLKGS-KHGYCAKE------------NGRKIPCAPQDVKC-----------GRLYCLD
NSSR--------------------------------------------------------
----------KKNPCK----------MHYLDAD---------QHKGMVEPGTKCEDGK-V
C------INRKCVDVN--------------------------------------------
------------------------------------------------------------
--------TAYL------------------------------------------------
-------------------------------------STTGFSQF---------------
------------------------------------------------------------
------------------------------------------------------------
-----------------------------------------
>TRINITY_DN35594_c0_g2::TRINITY_DN35594_c0_g2_i6::g.80::m.80 type:5prime_partial len:456 gc:universal TRINITY_DN35594_c0_g2_i6:1490-123(-)
------------------------------------------------------------
------------------------------------------------------------
------------------------------------------------------------
------------------------------------------------------------
------------------------------------------------------------
------------------------------------------------------------
------------KMCGVT----------------------QTN--------WESDEPIKE
VSQLVATSEQ-QSYYDRF--RYIKFVIVVDHSMVTKYNNDLITIRTRIYQMLNNVNEIYL
PLNIR-----VTLVGLEFWSNRDLINVTF-TADDTMDSF-----GEWRVSDLLNRKRHDH
----AQLLTDMAFDL----NTLGITFF-------AGMCQAYR----------SVGL--VQ
DHST--TNLRIAVAMAHEMGHNLGMSHD----KKY----CT-CE---------DYPCIMS
AVLS--P-------SRLFSNCSYQDYQKYLLKYKPKCILDPPLRKDIASP----------
AVCGNEIWEEGEEC---------------------------------DCGSPEDC-QNPC
C------DAETCEL------------YPAAVC---------------------EDGP-CC
HK-CKFKTAGTECRPARDE-CDVAEHC-----------TGQSSE--------CPRNELQR
------------------NGQPCL-KNSGYCYNGDCPIMTNQCISLFGSRATVAEDSCFQ
E-NLKGS-KHGYCAKE------------NGRKIPCAPQDVKC-----------GRLYCLD
NSSR--------------------------------------------------------
----------KKNPCK----------MHYLDAD---------QHKGMVEPGTKCEDGK-V
C------INRKCVDVN--------------------------------------------
------------------------------------------------------------
--------TAYL------------------------------------------------
-------------------------------------STTGFSQF---------------
------------------------------------------------------------
------------------------------------------------------------
-----------------------------------------
>TRINITY_DN35594_c0_g2::TRINITY_DN35594_c0_g2_i7::g.81::m.81 type:internal len:258 gc:universal TRINITY_DN35594_c0_g2_i7:773-3(-)
------------------------------------------------------------
------------------------------------------------------------
------------------------------------------------------------
------------------------------------------------------------
------------------------------------------------------------
------------------------------------------------------------
------------KMCGVT----------------------QTN--------WESDEPIKE
ASQLNLTPEQ-QRYLNSQ--KYIKVAIVADYIMFRKYGRNLFTIRARIYEIVNILNEIYR
AFNIH-----VALVFLEIWSNGDKINVLP-EAKVTLDLF-----GEWRQRDLLNRKKHDN
----AQLLTGINFDG----PTAGLGYV-------GSLCHPQY----------SAAI--VQ
DHNK--INFLVALAMAHELGHNLGMTHD----ERF----CT-CG---------AKSCIMS
GTLSCEG-------SYRFSNCSQEENRRYFINKMPQCILNKPLKTDIVSP----------
SVCGNYFVEVGEEC---------------------------------DCG----------
------------------------------------------------------------
------------------------------------------------------------
------------------------------------------------------------
------------------------------------------------------------
------------------------------------------------------------
------------------------------------------------------------
------------------------------------------------------------
------------------------------------------------------------
------------------------------------------------------------
------------------------------------------------------------
------------------------------------------------------------
------------------------------------------------------------
-----------------------------------------
>TRINITY_DN35594_c0_g2::TRINITY_DN35594_c0_g2_i8::g.82::m.82 type:complete len:327 gc:universal TRINITY_DN35594_c0_g2_i8:1137-157(-)
------------------------------------------------------------
------------------------------------------------------------
------------------------------------------------------------
------------------------------------------------------------
------------------------------------------------------------
------------------------------------------------------------
-------------MCGVT----------------------QTN--------WESDEPIKE
VSQLVATSEQ-QHFD----PRYIELVIVADHAMVTKNNGDLTAIRTWVHQIVNDMIVMYR
DLNIH-----ITLAALEIWSNGDLITVTS-SAPTTLRSF-----GEWRERDLLNRRTHDN
----AQLLTAVHLD-----NLIGYGFV-------GTMCDPKW----------SVGI--TE
DHST--IHLWVAATMAHEMGHNLGINHD----GNQ----CN-CG---------AAGCIMS
AIISEHP-------SYQFSDCSMNDYQSYLTNHNPQCILNQPLRTDTVST----------
PVSGNELLQ--------------------------------------------NS-ANPC
Y------DPATCQP------------TEGADC---------------------ASGP-CC
HD-CKFLKEGTICKRARGD--NMHDYC-----------NGKTCD--------CPRNPHKG
------------------EHDPM-----------EWPAPAKGSVLM--------------
------------------------------------------------------------
------------------------------------------------------------
------------------------------------------------------------
------------------------------------------------------------
------------------------------------------------------------
------------------------------------------------------------
------------------------------------------------------------
------------------------------------------------------------
------------------------------------------------------------
-----------------------------------------
>TRINITY_DN35594_c0_g2::TRINITY_DN35594_c0_g2_i9::g.83::m.83 type:internal len:193 gc:universal TRINITY_DN35594_c0_g2_i9:576-1(-)
------------------------------------------------------------
------------------------------------------------------------
------------------------------------------------------------
------------------------------------------------------------
------------------------------------------------------------
------------------------------------------------------------
------------------------------------------------------------
------------------------------------------------------------
------------------------------------------------------------
------------------------------------------------------------
------------------LGHNLGIHHD----KDS----CT-CQ---------ASSCIMA
AQISDRP-------SYQFSDCSKNELWGYFISHTPRCILNEPLRTDIVSP----------
AVCGNYLVEVGEDC---------------------------------DCGSPANC-HNPC
C------NAATCKL------------TPGSQC---------------------AEGE-CC
DQ-CRFTRAGTECRPARDE-CDKADLC-----------TGQSAE--------CPADQFQR
------------------NGQPCQ-NNNGYCYNGICPIMRNQCILLFGSRATVAEDSCF-
------------------------------------------------------------
------------------------------------------------------------
------------------------------------------------------------
------------------------------------------------------------
------------------------------------------------------------
------------------------------------------------------------
------------------------------------------------------------
------------------------------------------------------------
------------------------------------------------------------
-----------------------------------------
>TRINITY_DN35594_c0_g2::TRINITY_DN35594_c0_g2_i10::g.84::m.84 type:5prime_partial len:461 gc:universal TRINITY_DN35594_c0_g2_i10:1505-123(-)
------------------------------------------------------------
------------------------------------------------------------
------------------------------------------------------------
------------------------------------------------------------
------------------------------------------------------------
--------------------------------------EK--------------------
-------EDEAPKMCGVT----------------------QTN--------WESDEPIKK
ASGLIVPSQK-RKLDKKF----IELVIVVDHSVVTKYNNDSTAIRTWIYEMLNTVNEIYL
PLNIR-----VTLVGLEFWSNRDLINVTF-TADDTMDSF-----GEWRVSDLLNRKRHDH
----AQLLTDMAFDL----NTLGITFF-------AGMCQAYR----------SVGL--VQ
DHST--TNLRIAVAMAHEMGHNLGMSHD----KKY----CT-CE---------DYPCIMS
AVLS--P-------SRLFSNCSYQDYQKYLLKYKPKCILDPPLRKDIASP----------
AVCGNEIWEEGEEC---------------------------------DCGSPEDC-QNPC
C------DAETCEL------------YPAAVC---------------------EDGP-CC
HK-CKFKTAGTECRPARDE-CDVAEHC-----------TGQSSE--------CPRNELQR
------------------NGQPCL-KNSGYCYNGDCPIMTNQCISLFGSRATVAEDSCFQ
E-NLKGS-KHGYCAKE------------NGRKIPCAPQDVKC-----------GRLYCLD
NSSR--------------------------------------------------------
----------KKNPCK----------MHYLDAD---------QHKGMVEPGTKCEDGK-V
C------INRKCVDVN--------------------------------------------
------------------------------------------------------------
--------TAYL------------------------------------------------
-------------------------------------STTGFSQF---------------
------------------------------------------------------------
------------------------------------------------------------
-----------------------------------------
>TRINITY_DN35594_c0_g2::TRINITY_DN35594_c0_g2_i11::g.85::m.85 type:5prime_partial len:458 gc:universal TRINITY_DN35594_c0_g2_i11:1496-123(-)
------------------------------------------------------------
------------------------------------------------------------
------------------------------------------------------------
------------------------------------------------------------
------------------------------------------------------------
------------------------------------------------------------
------------KMCGVT----------------------QTN--------WESDEPIKE
VSQLVATSEQ-QSYYDRF--RYIKFVIVVDHSMVTKYNNDLITIRTRIYQMLNNVNEIYL
PLNIR-----VTLVGLEFWSNRDLINVTF-TADDTMDSF-----GEWRVSDLLNRKRHDY
----AQLLTNITLDF----DSLGMAFI-------DGMCKSYR----------SVGL--IR
DCSN--TTFKTAVIMAHEMGHSLGMHHD----SKS----CK-CV---------ASPCIMS
KALGKQP-------SKVFSSCSYDDYNTYLLKYKPKCILDPPLRKDIASP----------
AVCGNEIWEEGEEC---------------------------------DCGSPEDC-QNPC
C------DAETCEL------------YPAAVC---------------------EDGP-CC
HK-CKFKTAGTECRPARDE-CDVAEHC-----------TGQSSE--------CPRNELQR
------------------NGQPCL-KNSGYCYNGDCPIMTNQCISLFGSRATVAEDSCFQ
E-NLKGS-KHGYCAKE------------NGRKIPCAPQDVKC-----------GRLYCLD
NSSR--------------------------------------------------------
----------KKNPCK----------MHYLDAD---------QHKGMVEPGTKCEDGK-V
C------INRKCVDVN--------------------------------------------
------------------------------------------------------------
--------TAYL------------------------------------------------
-------------------------------------STTGFSQF---------------
------------------------------------------------------------
------------------------------------------------------------
-----------------------------------------
>TRINITY_DN35594_c0_g2::TRINITY_DN35594_c0_g2_i12::g.86::m.86 type:5prime_partial len:347 gc:universal TRINITY_DN35594_c0_g2_i12:1116-76(-)
------------------------------------------------------------
------------------------------------------------------------
------------------------------------------------------------
------------------------------------------------------------
------------------------------------------------------------
------------------------------------------------------------
------------------------------------------------------------
------------------------------------------------------------
---------------------------TF-TADDTMDSF-----GEWREKDLLNRKRHDN
----AQLLTGIDFSG----AAAGRGYV-------GRMCQPKY----------SVGI--VQ
DHNK--IYLLVASAMAHEMGHNLGMDHD----GIH----CT-CG---------AKSCIMS
GILRCET-------SYLFSDCSREAHRKYLINNMPQCILNKPLKTDIVSP----------
PVCGNYFVEVGEEC---------------------------------DCGSPRNC-QDQC
C------DAATCKL------------RPGAQC---------------------GEGV-CC
YQ-CKFKRAGTVCRPANGE-CDVSDHC-----------TGQSAE--------CPTDQFQR
------------------NGQPCQ-NNNGYCYNGTCPIMEYQCYAHFGPNVVVGQDACFE
K-NKEGK-GDFYCRKE------------NDVPIPCAQEDIKC-----------GRLFCRD
LS-G--------------------------------------------------------
----------NRNVCK--------------PIY---------GDEGMVNPGTKCADEK-V
C------INGKCVDVK--------------------------------------------
------------------------------------------------------------
--------TAY-------------------------------------------------
------------------------------------------------------------
------------------------------------------------------------
------------------------------------------------------------
-----------------------------------------
>TRINITY_DN35594_c0_g2::TRINITY_DN35594_c0_g2_i13::g.87::m.87 type:5prime_partial len:328 gc:universal TRINITY_DN35594_c0_g2_i13:1018-35(-)
------------------------------------------------------------
------------------------------------------------------------
------------------------------------------------------------
------------------------------------------------------------
------------------------------------------------------------
------------------------------------------------------------
------------------------------------------------------------
------------------------------------------------------------
---------------------------------------------------------HDY
----AQLLTNITLDF----DSLGMAFI-------DGMCKSYR----------SVGL--IR
DCSN--TTFKTAVIMAHEMGHSLGMHHD----SKS----CK-CV---------ASPCIMS
KALGKQP-------SKVFSSCSYDDYNTYLLKYKPKCILDPPLRKDIASP----------
AVCGNEIWEEGEEC---------------------------------DCGSPEDC-QNPC
C------DAETCEL------------YPAAVC---------------------EDGP-CC
HK-CKFKTAGTECRPARDE-CDVAEHC-----------TGQSSE--------CPRNELQR
------------------NGQPCL-KNSGYCYNGDCPIMTNQCISLFGSRATVAEDSCFQ
E-NLKGS-KHGYCAKE------------NGRKIPCAPQDVKC-----------GRLYCLD
NSTK--------------------------------------------------------
----------KKNPCK----------MHYLDDD---------QHKGMVEPGTKCEDGK-V
C------INRKCVDVN--------------------------------------------
------------------------------------------------------------
--------TAY-------------------------------------------------
------------------------------------------------------------
------------------------------------------------------------
------------------------------------------------------------
-----------------------------------------
>TRINITY_DN35594_c0_g2::TRINITY_DN35594_c0_g2_i14::g.88::m.88 type:internal len:263 gc:universal TRINITY_DN35594_c0_g2_i14:786-1(-)
------------------------------------------------------------
------------------------------------------------------------
------------------------------------------------------------
------------------------------------------------------------
------------------------------------------------------------
------------------------------------------------------------
------------KMCGVT----------------------QTN--------WESDEPIKE
ASQLNLTPEQ-QRYLNSQ--KYIKVAIVADYIMFRKYGRNLFTIRARIYEIVNILNEIYR
AFNIH-----VALVFLEIWSNGDKINVLP-EAKVTLDLF-----GEWRQRDLLNRKKHDN
----AQLLTGINFDG----PTAGLGYV-------GSLCHPQY----------SAAI--VQ
------------------------------------------------------------
------------------------------------------------------------
-----------------------------------------------------NC-HNPC
C------NAATCKL------------TPGSQC---------------------AEGE-CC
DQ-CRFTRAGTECRPARDE-CDKADLC-----------TGQSAE--------CPADQFQR
------------------NGQPCQ-NNNGYCYNGICPIMRNQCILLFGSRATVAEDSCF-
------------------------------------------------------------
------------------------------------------------------------
------------------------------------------------------------
------------------------------------------------------------
------------------------------------------------------------
------------------------------------------------------------
------------------------------------------------------------
------------------------------------------------------------
------------------------------------------------------------
-----------------------------------------
>TRINITY_DN35594_c0_g2::TRINITY_DN35594_c0_g2_i15::g.89::m.89 type:internal len:120 gc:universal TRINITY_DN35594_c0_g2_i15:357-1(-)
------------------------------------------------------------
------------------------------------------------------------
------------------------------------------------------------
------------------------------------------------------------
------------------------------------------------------------
------------------------------------------------------------
------------------------------------------------------------
------------------------------------------------------------
------------------------------------------------------------
------------------------------------------------------------
------------------------------------------------------------
------------------------------------------------------------
------------------------------------------------------------
----------------------------------------------------------CC
YQ-CKFKRAGTVCRPANGE-CDVSDHC-----------TGQSAE--------CPIDEFQR
------------------NGEPCL-NNLGYCYNGDCPIMTNQCISLFGSRATVAEDSCFE
E-NLKGS-YYGYCKKE------------NGRKIPCAPQDVKC-----------GRLYCLD
NS----------------------------------------------------------
------------------------------------------------------------
------------------------------------------------------------
------------------------------------------------------------
------------------------------------------------------------
------------------------------------------------------------
------------------------------------------------------------
------------------------------------------------------------
-----------------------------------------
>TRINITY_DN35594_c0_g2::TRINITY_DN35594_c0_g2_i17::g.90::m.90 type:5prime_partial len:343 gc:universal TRINITY_DN35594_c0_g2_i17:1214-186(-)
------------------------------------------------------------
------------------------------------------------------------
------------------------------------------------------------
------------------------------------------------------------
------------------------------------------------------------
------------------------------AVYKYEDGKK--------------------
-------KDEAPKMCGVT----------------------QTN--------WESDEPIKK
TSQLAATSEQ-QRFD----PRHIQLIIVADHAMFVKYNSDSTAITTWVHQIVNDMIVMYR
DLNIH-----ITLAALEIWSNGDLITVTS-SAPTTLRSF-----GEWRERDLLNRRTHDN
----AQLLTAVHLD-----NLIGYGFV-------GTMCDPKW----------SVGI--TE
DHST--IHLWVAATMAHEMGHNLGINHD----GNQ----CN-CG---------AAGCIMS
AIISEHP-------SYQFSDCSMNDYQSYLTNHNPQCILNQPLRTDTVST----------
PVSGNELLQ--------------------------------------------NS-ANPC
Y------DPATCQP------------TEGADC---------------------ASGP-CC
HD-CKFLKEGTICKRARGD--NMHDYC-----------NGKTCD--------CPRNPHKG
------------------EHDPM-----------EWPAPAKGSVLM--------------
------------------------------------------------------------
------------------------------------------------------------
------------------------------------------------------------
------------------------------------------------------------
------------------------------------------------------------
------------------------------------------------------------
------------------------------------------------------------
------------------------------------------------------------
------------------------------------------------------------
-----------------------------------------
>TRINITY_DN35594_c0_g2::TRINITY_DN35594_c0_g2_i18::g.91::m.91 type:5prime_partial len:342 gc:universal TRINITY_DN35594_c0_g2_i18:1060-35(-)
------------------------------------------------------------
------------------------------------------------------------
------------------------------------------------------------
------------------------------------------------------------
------------------------------------------------------------
------------------------------------------------------------
------------------------------------------------------------
------------------------------------------------------------
------------------------------------DSF-----GEWRVSDLLNRKRHDH
----AQLLTDMAFDL----NTLGITFF-------AGMCQAYR----------SVGL--VQ
DHST--TNLRIAVAMAHEMGHNLGMSHD----KKY----CT-CE---------DYPCIMS
AVLS--P-------SRLFSNCSYQDYQKYLLKYKPKCILDPPLRKDIASP----------
AVCGNEIWEEGEEC---------------------------------DCGSPEDC-QNPC
C------DAETCEL------------YPAAVC---------------------EDGP-CC
HK-CKFKTAGTECRPARDE-CDVAEHC-----------TGQSSE--------CPRNELQR
------------------NGQPCL-KNSGYCYNGDCPIMTNQCISLFGSRATVAEDSCFQ
E-NLKGS-KHGYCAKE------------NGRKIPCAPQDVKC-----------GRLYCLD
NSTK--------------------------------------------------------
----------KKNPCK----------MHYLDDD---------QHKGMVEPGTKCEDGK-V
C------INRKCVDVN--------------------------------------------
------------------------------------------------------------
--------TAY-------------------------------------------------
------------------------------------------------------------
------------------------------------------------------------
------------------------------------------------------------
-----------------------------------------
>TRINITY_DN35594_c0_g3::TRINITY_DN35594_c0_g3_i1::g.92::m.92 type:internal len:142 gc:universal TRINITY_DN35594_c0_g3_i1:425-3(-)
------------------------------------------------------------
------------------------------------------------------------
------------------------------------------------------------
------------------------------------------------------------
------------------------------------------------------------
------------------------------------------------------------
------------------------------------------------------------
------------------------------------------------------------
----------------------------------------------------LNRKRHDN
----AHLLTAIDFDG----QTIGLAYR-------GTMCQSKY----------STGV--VQ
DHSA--TNLLVAVAMAHELGHNLGISHD----TSF----CT-CH---------ANSCIMA
PYLSIQP-------SKLFSNCSEIQYEMFLTQRNPQCIINKPLRREIVSP----------
PVCGNYFVEVGEEC---------------------------------DCG----------
------------------------------------------------------------
------------------------------------------------------------
------------------------------------------------------------
------------------------------------------------------------
------------------------------------------------------------
------------------------------------------------------------
------------------------------------------------------------
------------------------------------------------------------
------------------------------------------------------------
------------------------------------------------------------
------------------------------------------------------------
------------------------------------------------------------
-----------------------------------------
>TRINITY_DN35594_c0_g5::TRINITY_DN35594_c0_g5_i1::g.93::m.93 type:internal len:106 gc:universal TRINITY_DN35594_c0_g5_i1:1-315(+)
---------------------PASKMIQVLL-----------------------------
------------------VTICLAVFPYQGSSKTLKSGNV--------------------
-----------------------------------NDYKVVNPQRVTG-LPK---GAVKQ
P------EKKYEDG-VQYEFEVNGEPVVLHLEKNKGLFSEDY----SETH-YSPDGREIT
TNPP--------------------------------------------------------
------------------------------------------------------------
------------------------------------------------------------
------------------------------------------------------------
------------------------------------------------------------
------------------------------------------------------------
------------------------------------------------------------
------------------------------------------------------------
------------------------------------------------------------
------------------------------------------------------------
------------------------------------------------------------
------------------------------------------------------------
------------------------------------------------------------
------------------------------------------------------------
------------------------------------------------------------
------------------------------------------------------------
------------------------------------------------------------
------------------------------------------------------------
------------------------------------------------------------
------------------------------------------------------------
------------------------------------------------------------
-----------------------------------------
>TRINITY_DN35594_c0_g5::TRINITY_DN35594_c0_g5_i5::g.94::m.94 type:internal len:161 gc:universal TRINITY_DN35594_c0_g5_i5:3-482(+)
------------------------------------------------------------
--------------------ISLAVLPYLGSSIILESGNV--------------------
-----------------------------------NDYEVVNPQKVTA-MPK---GAVKQ
P------EQKYEDT-MQYEFKVKGEPVVLHLEKNKELFSEDY----SETH-YSPDDREIT
TKPSVE-----DHCYYHGRIQNDAESTASISACNG-LKGHFTL-RGETYFIEP-------
--------------LKIPDSEA-------HAVYKYENIEK--------------------
-------EDEAPK-----------------------------------------------
------------------------------------------------------------
------------------------------------------------------------
------------------------------------------------------------
------------------------------------------------------------
------------------------------------------------------------
------------------------------------------------------------
------------------------------------------------------------
------------------------------------------------------------
------------------------------------------------------------
------------------------------------------------------------
------------------------------------------------------------
------------------------------------------------------------
------------------------------------------------------------
------------------------------------------------------------
------------------------------------------------------------
------------------------------------------------------------
------------------------------------------------------------
------------------------------------------------------------
-----------------------------------------
>TRINITY_DN35594_c0_g5::TRINITY_DN35594_c0_g5_i6::g.95::m.95 type:internal len:164 gc:universal TRINITY_DN35594_c0_g5_i6:1-489(+)
------------------------------L-----------------------------
------------------PTICLAVFPYQGCSIILGSGNV--------------------
-----------------------------------NDYEVVYPQKVTA-LPK---GAVQQ
P------EQKYEDA-IQYEFEVKGEPVVLHLEKNKGLFSEDY----SETH-YSSDDREIT
TKPSVE-----DHCYYHGRIQNDAESTASISACNG-LKGHFTL-RGETYFIEP-------
--------------LKIPDSEA-------HAVYKYENIEK--------------------
-------EDEAPK-----------------------------------------------
------------------------------------------------------------
------------------------------------------------------------
------------------------------------------------------------
------------------------------------------------------------
------------------------------------------------------------
------------------------------------------------------------
------------------------------------------------------------
------------------------------------------------------------
------------------------------------------------------------
------------------------------------------------------------
------------------------------------------------------------
------------------------------------------------------------
------------------------------------------------------------
------------------------------------------------------------
------------------------------------------------------------
------------------------------------------------------------
------------------------------------------------------------
------------------------------------------------------------
-----------------------------------------
>TRINITY_DN35594_c0_g5::TRINITY_DN35594_c0_g5_i7::g.96::m.96 type:internal len:108 gc:universal TRINITY_DN35594_c0_g5_i7:3-323(+)
------------------------------------------------------------
--------------------ISLAVLPYLGSSIILESGNV--------------------
-----------------------------------NDYEVVNPQKVTA-MPK---GAVKQ
P------EQKYEDT-MQYEFKVKGEPVVLHLEKNKDLFSEDY----SETH-YSPDGREIT
TNPPVE-----DHCYYHGRIQND-------------------------------------
------------------------------------------------------------
------------------------------------------------------------
------------------------------------------------------------
------------------------------------------------------------
------------------------------------------------------------
------------------------------------------------------------
------------------------------------------------------------
------------------------------------------------------------
------------------------------------------------------------
------------------------------------------------------------
------------------------------------------------------------
------------------------------------------------------------
------------------------------------------------------------
------------------------------------------------------------
------------------------------------------------------------
------------------------------------------------------------
------------------------------------------------------------
------------------------------------------------------------
------------------------------------------------------------
------------------------------------------------------------
-----------------------------------------
>TRINITY_DN35594_c0_g5::TRINITY_DN35594_c0_g5_i10::g.97::m.97 type:internal len:171 gc:universal TRINITY_DN35594_c0_g5_i10:1-510(+)
------------------------------L-----------------------------
------------------PTICLAVFPYQGCSIILGSGNV--------------------
-----------------------------------NDYEVVYPQKVTA-LPK---GAVQQ
P------EQKYEDA-IQYEFEVKGEPVVLHLEKNKGLFSEDY----SETH-YSSDDREIT
TKPSVE-----DHCYYHGRIKNDADSTASISTCNG-LKGFFTL-RGETYLIEP-------
--------------LKVPDSEA-------HAVYKYENIEK--------------------
-------EDEAPKMCGVT----------------------QT------------------
------------------------------------------------------------
------------------------------------------------------------
------------------------------------------------------------
------------------------------------------------------------
------------------------------------------------------------
------------------------------------------------------------
------------------------------------------------------------
------------------------------------------------------------
------------------------------------------------------------
------------------------------------------------------------
------------------------------------------------------------
------------------------------------------------------------
------------------------------------------------------------
------------------------------------------------------------
------------------------------------------------------------
------------------------------------------------------------
------------------------------------------------------------
------------------------------------------------------------
-----------------------------------------
>TRINITY_DN35594_c0_g5::TRINITY_DN35594_c0_g5_i11::g.98::m.98 type:internal len:180 gc:universal TRINITY_DN35594_c0_g5_i11:1-537(+)
---------------------PASKMIQVLL-----------------------------
------------------VTICLAVFPYQGSSKTLKSGNV--------------------
-----------------------------------NDYEVVNPQKITG-LPV---GAFKQ
P------EKKHEDA-VQYEFEVNGEPVVLHLEKNKGLFSEDY----SETH-YSPDDREIT
TKPSVE-----DHCYYHGRIKNDADSTASISTCNG-LKGFFTL-RGETYLIEP-------
--------------LKVPDSEA-------HAVYKYENIEK--------------------
-------EDEAPKMCGVT----------------------QT------------------
------------------------------------------------------------
------------------------------------------------------------
------------------------------------------------------------
------------------------------------------------------------
------------------------------------------------------------
------------------------------------------------------------
------------------------------------------------------------
------------------------------------------------------------
------------------------------------------------------------
------------------------------------------------------------
------------------------------------------------------------
------------------------------------------------------------
------------------------------------------------------------
------------------------------------------------------------
------------------------------------------------------------
------------------------------------------------------------
------------------------------------------------------------
------------------------------------------------------------
-----------------------------------------
>TRINITY_DN35594_c0_g5::TRINITY_DN35594_c0_g5_i14::g.99::m.99 type:internal len:173 gc:universal TRINITY_DN35594_c0_g5_i14:1-516(+)
---------------------PASKMIQVLL-----------------------------
------------------VTICLAVFPYQGSSKTLKSGNV--------------------
-----------------------------------NDYEVVNPQKITG-LPV---GAFKQ
P------EKKHEDA-VQYEFEVNGEPVVLHLEKNKGLFSEDY----SETH-YSPDDREIT
TKPSVE-----DHCYYHGRIQNDAESTASISACNG-LKGHFTL-RGETYFIEP-------
--------------LKIPDSEA-------HAVYKYENIEK--------------------
-------EDEAPK-----------------------------------------------
------------------------------------------------------------
------------------------------------------------------------
------------------------------------------------------------
------------------------------------------------------------
------------------------------------------------------------
------------------------------------------------------------
------------------------------------------------------------
------------------------------------------------------------
------------------------------------------------------------
------------------------------------------------------------
------------------------------------------------------------
------------------------------------------------------------
------------------------------------------------------------
------------------------------------------------------------
------------------------------------------------------------
------------------------------------------------------------
------------------------------------------------------------
------------------------------------------------------------
-----------------------------------------
>TRINITY_DN35594_c0_g5::TRINITY_DN35594_c0_g5_i15::g.100::m.100 type:internal len:168 gc:universal TRINITY_DN35594_c0_g5_i15:3-503(+)
------------------------------------------------------------
--------------------ISLAVLPYLGSSIILESGNV--------------------
-----------------------------------NDYEVVNPQKVTA-MPK---GAVKQ
P------EQKYEDT-MQYEFKVKGEPVVLHLEKNKELFSEDY----SETH-YSPDDREIT
TKPSVE-----DHCYYHGRIKNDADSTASISTCNG-LKGFFTL-RGETYLIEP-------
--------------LKVPDSEA-------HAVYKYENIEK--------------------
-------EDEAPKMCGVT----------------------QT------------------
------------------------------------------------------------
------------------------------------------------------------
------------------------------------------------------------
------------------------------------------------------------
------------------------------------------------------------
------------------------------------------------------------
------------------------------------------------------------
------------------------------------------------------------
------------------------------------------------------------
------------------------------------------------------------
------------------------------------------------------------
------------------------------------------------------------
------------------------------------------------------------
------------------------------------------------------------
------------------------------------------------------------
------------------------------------------------------------
------------------------------------------------------------
------------------------------------------------------------
-----------------------------------------
>TRINITY_DN36324_c0_g1::TRINITY_DN36324_c0_g1_i1::g.101::m.101 type:internal len:167 gc:universal TRINITY_DN36324_c0_g1_i1:498-1(-)
------------------------------------------------------------
------------------------------------------------------------
------------------------------------------------------------
------------------------------------------------------------
------------------------------------------------------------
------------------------------------------------------------
------------------------------------------------------------
-TNT--------------------------------------------------------
------------------------------------------------------------
------------------------------------------------------------
------------------------------------------------------------
------------------------------------------------------------
-VCGNGFVEEGEEC---------------------------------DCGSPEMC-ENKC
C------EAATCKL------------KHGAEC---------------------ADGG-CC
EA-CQFKTAGELCRVAKND-CDLPELC-----------TGVSAE--------CPMNHFHK
------------------DGHPCQ-NNLGYCFRGTCPTLTNQCIALFGPEAKEAPDECFL
N-NQKGN-DYGYCRKE------------NNTNIPCEPKDVKC-----------GRLYCID
DST---------------------------------------------------------
------------------------------------------------------------
------------------------------------------------------------
------------------------------------------------------------
------------------------------------------------------------
------------------------------------------------------------
------------------------------------------------------------
------------------------------------------------------------
-----------------------------------------
>TRINITY_DN62713_c0_g1::TRINITY_DN62713_c0_g1_i1::g.102::m.102 type:internal len:113 gc:universal TRINITY_DN62713_c0_g1_i1:3-338(+)
------------------------------------------------------------
------------------------------------------------------------
------------------------------------------------------------
------------------------------------------------------------
------------------------------------------------------------
------------------------------------------------------------
------------------------------------------------------------
------------------------------------------------------------
----R-----VALVGIEFWSNGDLITVTS-SAEDTLNSF-----GNWRASDLLSRKTHDN
----AQLFTAIDLSG----PTIGIAHV-------SSMCQATR----------SVGV--IE
DYSP--IVRAVAVTMAHEMGHNLGMYHD----GNQ----CN-CG---------A------
------------------------------------------------------------
------------------------------------------------------------
------------------------------------------------------------
------------------------------------------------------------
------------------------------------------------------------
------------------------------------------------------------
------------------------------------------------------------
------------------------------------------------------------
------------------------------------------------------------
------------------------------------------------------------
------------------------------------------------------------
------------------------------------------------------------
------------------------------------------------------------
------------------------------------------------------------
-----------------------------------------
>TRINITY_DN62713_c0_g2::TRINITY_DN62713_c0_g2_i1::g.103::m.103 type:internal len:100 gc:universal TRINITY_DN62713_c0_g2_i1:3-299(+)
------------------------------------------------------------
------------------------------------------------------------
------------------------------------------------------------
------------------------------------------------------------
------------------------------------------------------------
------------------------------------------------------------
------------------------------------------------------------
------------------------------------------------------------
----R-----VALVGIEFWSNGDLITVTS-SAEDTLNSF-----GNWRASDLLSRKTHDN
----AQLFTAIDLSG----PTIGIAHV-------SSMCQATR----------SVGV--VQ
DFSE--EVNRVAVTMAHEMGHNL-------------------------------------
------------------------------------------------------------
------------------------------------------------------------
------------------------------------------------------------
------------------------------------------------------------
------------------------------------------------------------
------------------------------------------------------------
------------------------------------------------------------
------------------------------------------------------------
------------------------------------------------------------
------------------------------------------------------------
------------------------------------------------------------
------------------------------------------------------------
------------------------------------------------------------
------------------------------------------------------------
-----------------------------------------
>TRINITY_DN72249_c0_g1::TRINITY_DN72249_c0_g1_i1::g.104::m.104 type:internal len:115 gc:universal TRINITY_DN72249_c0_g1_i1:344-3(-)
------------------------------------------------------------
------------------------------------------------------------
------------------------------------------------------------
----------------------------------------------------SP------
------------------------------------------------------------
------------------------------------------------------------
------------------------------------------------------------
------------------------------------------------------------
------------------------------------------------------------
------------------------------------------------------------
--------IAIGATMAHEMGHNFGMNHD----NDF----CT-CK---------DEACIMI
AQQSYKP-------PRHFSSCSFQDYQKYIMSETPQCIINRPLIKDILTP----------
PVCGNDFVEEGEEC---------------------------------DCGSPKEC-KNEC
C------DATTCKL------------K---------------------------------
------------------------------------------------------------
------------------------------------------------------------
------------------------------------------------------------
------------------------------------------------------------
------------------------------------------------------------
------------------------------------------------------------
------------------------------------------------------------
------------------------------------------------------------
------------------------------------------------------------
------------------------------------------------------------
------------------------------------------------------------
-----------------------------------------
>TRINITY_DN75888_c0_g1::TRINITY_DN75888_c0_g1_i1::g.106::m.106 type:5prime_partial len:408 gc:universal TRINITY_DN75888_c0_g1_i1:1234-11(-)
------------------------------------------------------------
------------------------------------------------------------
------------------------------------------------------------
------------------------------------------------------------
------------------------------------------------------------
------------------------------------------------------------
------------------------------------------------------------
------------------------------------------------------------
------------------------------------------------------------
------------------------------------------------------------
------------------------------------------------------------
------------------------------------------------------------
------FVEEGEEC---------------------------------DCGSPKEC-KNEC
C------DATTCKL------------KPGAKC---------------------GHGE-CC
EG-CQLKKAGAVCRVAKHD-CDLPELC-----------TGQSAQ--------CPLDRFRV
------------------NGHPCQ-NNQGYCYMGKCPTLANQCIGLWGAGGKVAADSCFT
I-NQKGV-YYGHCRKA------------SGTYIPCKPKDLKC-----------GKLYCIG
GSKMPST------------------------GSLV-------------------------
----------TFESCK----------GSFPRGNA--------KDVGMVDPGTKCGEGM-V
C------NNGQCIEIEAAYRSTNCSL--KCTGHSVCDHELQCQCKEG-SAPPHCDDP---
------TG------------NNYIVIIVVVVV---IILIVTAILLAVL------------
-------LGCYILK----------------------KKQNDSIHKSAPAATN--------
-----------PSFSGP-DQKRKQHLSPVSKD-----SEINSSRFLLPVSSQANTPEVHV
K-------VPDEPLRHTYENSR----MPIVKP-----------------N-IPPPPVPTA
KSTISPAMIK-----RIY---PSSHLKSKPAPP--------------PP-PP--------
PPQALKPTK--------------------------------
>TRINITY_DN77335_c0_g1::TRINITY_DN77335_c0_g1_i1::g.107::m.107 type:internal len:151 gc:universal TRINITY_DN77335_c0_g1_i1:2-451(+)
------------------------------------------------------------
------------------------------------------------------------
------------------------------------------------------------
------------------------------------------------------------
------------------------------------------------------------
------------------------------------------------------------
------------------------------------------------------------
------------------------------------------------------------
--------------------------------DVTLHLF-----GDWREKNLLTRKKHDN
----AQLLTGINFKG----QTLGRAPV-------SGMCSPKS----------SVGV--IQ
DYCK--NYFLVAFTMAHELGHNLGMDHD----NGS----CN-CP---------DKSCIMS
AVAGPEP-------FFSFSDCSWNDYRRFRNSDQSKCIDNKPLKTDIVSP----------
SVCGNYFVEVG-------------------------------------------------
------------------------------------------------------------
------------------------------------------------------------
------------------------------------------------------------
------------------------------------------------------------
------------------------------------------------------------
------------------------------------------------------------
------------------------------------------------------------
------------------------------------------------------------
------------------------------------------------------------
------------------------------------------------------------
------------------------------------------------------------
------------------------------------------------------------
-----------------------------------------
>TRINITY_DN78133_c0_g1::TRINITY_DN78133_c0_g1_i1::g.108::m.108 type:5prime_partial len:110 gc:universal TRINITY_DN78133_c0_g1_i1:1-330(+)
------------------------------------------------------------
------------------------------------------------------------
------------------------------------------------------------
-----------------------GE--------------------CVESHPYMP------
-----------TECYYQGYIEGMLDSLAVLRTCVG-LTGLLKI-GAKTYGIEP-------
--------------LQNSPDFQ-------HLLYLSE------------------------
------------------------------------------------------------
------------------------------------------------------------
------------------------------EPQPIFSSF---------------------
----------------------------------------------------KMGVGRRK
NEAK-----------------NL-------------------------------------
------------------------------------------------------------
------------------------------------------W-----------------
-------DRRTKAM----------------------------------------------
------------------------------------------------------------
------------------------------------------------------------
---------YYYLQRR---F---------------------------------SQIY---
------------------------------------------------------------
------------------------------------------------------------
------------------------------------------------------------
------------------------------------------------------------
------------------------------------------------------------
------------------------------------------------------------
------------------------------------------------------------
------------------------------------------------------------
-----------------------------------------
>TRINITY_DN83958_c0_g1::TRINITY_DN83958_c0_g1_i1::g.110::m.110 type:internal len:137 gc:universal TRINITY_DN83958_c0_g1_i1:2-409(+)
------------------------------------------------------------
------------------------------------------------------------
------------------------------------------------------------
------------------------------------------------------------
------------------------------------------------------------
------------------------------------------------------------
------------------------------------------------------------
--------------ETLKSTKYVELVIVADNREFQRQGKDVEKVKLRLIEIANYVDKFYR
PLNIR-----IALVGLEVWNDVDKCTVTQ-DPFTTLHEF-----LDWRKMKLLPRKPHDN
----AQLVSGIYFQG----TTIGMAPI-------MSMCTREQ----------SGGI--VM
DHAD--NPLG--------------------------------------------------
------------------------------------------------------------
------------------------------------------------------------
------------------------------------------------------------
------------------------------------------------------------
------------------------------------------------------------
------------------------------------------------------------
------------------------------------------------------------
------------------------------------------------------------
------------------------------------------------------------
------------------------------------------------------------
------------------------------------------------------------
------------------------------------------------------------
------------------------------------------------------------
------------------------------------------------------------
-----------------------------------------
>TRINITY_DN86943_c0_g1::TRINITY_DN86943_c0_g1_i1::g.111::m.111 type:internal len:337 gc:universal TRINITY_DN86943_c0_g1_i1:2-1009(+)
------------------------------------------------------------
------------------------------------------------------------
------------------------------------------------------------
---------------------------------------------------YSPEGKEIT
TSPQIE-----DHCYYHGQIQSDSDSTAIVSLCDG-LNGYFKH-QGEMYLIEP-------
--------------LKLSGSEA-------HAVFKYENLEK--------------------
-------EDETPKICGVT----------------------HST--------WKADEPIKK
TATLFVTPEEEKELLEIP--KYIELYMVVDNLMFRKYSGNITDIRKRIFDIMNYVNKFYK
VFNIY-----TILTGLEIWTDKNKIEING-SSEPVVRSF-----AAWRESVLLKRKKNDN
----AQLLSGVHFNG----GTLGVAFI-------SGMCNSLL----------SVGV--IQ
DNSI--YAIITAAIMTHEIGHNLGMDHD----QDS----CT-CK---------DGPCIMK
AAINLLP-------PQEFSSCSLWYYKNFLMTEASQCILNEPSGTDIITN----------
TVCGNGFVEEGEEC---------------------------------DC-----------
------------------------------------------------------------
------------------------------------------------------------
------------------------------------------------------------
------------------------------------------------------------
------------------------------------------------------------
------------------------------------------------------------
------------------------------------------------------------
------------------------------------------------------------
------------------------------------------------------------
------------------------------------------------------------
------------------------------------------------------------
------------------------------------------------------------
-----------------------------------------
>TRINITY_DN98431_c0_g1::TRINITY_DN98431_c0_g1_i1::g.112::m.112 type:internal len:104 gc:universal TRINITY_DN98431_c0_g1_i1:3-311(+)
------------------------------------------------------------
------------------------------------------------------------
------------------------------------------------------------
------------------------------------------------------------
------------------------------------------------------------
------------------------------------------------------------
------------------------------------------------------------
------------------------------------------------------------
------------------------------------------------------------
------------------------------------------------------------
---T--VNLLVASTMAHELGHNLGMSHD----TSS----CT-CY---------ANSCIMS
AVLRDPA-------SRLFSDCSQAQFRTYLINYTPQCILNEPLSTDIVSP----------
PVCGNELLEVGEEC---------------------------------DCGSPANC-Q---
------------------------------------------------------------
------------------------------------------------------------
------------------------------------------------------------
------------------------------------------------------------
------------------------------------------------------------
------------------------------------------------------------
------------------------------------------------------------
------------------------------------------------------------
------------------------------------------------------------
------------------------------------------------------------
------------------------------------------------------------
------------------------------------------------------------
-----------------------------------------
