# Supplementary material for: Venomix: a simple bioinformatic pipeline for identifying and characterizing toxin gene candidates from transcriptomic data
Source: PeerJ. 2018 Jul 31;6:e5361. doi: 10.7717/peerj.5361 (PMC6074769; doi:10.7717/peerj.5361)
Supplement: Supplemental Information 3 [file peerj-06-5361-s003.gz › FinalOutput_E-20/Astacin-like_metalloprotease_toxin_4_1/uniprot.txt]

>K7Z9Q9
MKGFIFAGVLVSALICLAEGKPFDNLELVEDDMLMTKEQKEAYLAHQNGRVRRAALRDRY
LWPQGKIPYTFSDDIDQAGRELAERAMNHWMSRTCLRFSPRRREHAYIEFQYDGRCRARV
GYTGEARQKVSIGSALDPCPLGSVIHELGHGIGFFHEHSRPDRDEYVNINVNNMREGAES
NFRKDNGYFVDSRGQDYDYGSIMHYSKYQGNNAFNAVVMEPIQRGAEIGQRDGLSAGDIR
QTNLMYKCNAQGDSELQPVNDEDEDKDGGDSKKKPDPKGPKPGEIEE
