# Supplementary material for: Venomix: a simple bioinformatic pipeline for identifying and characterizing toxin gene candidates from transcriptomic data
Source: PeerJ. 2018 Jul 31;6:e5361. doi: 10.7717/peerj.5361 (PMC6074769; doi:10.7717/peerj.5361)
Supplement: Supplemental Information 3 [file peerj-06-5361-s003.gz › FinalOutput_E-20/Astacin-like_metalloprotease_toxin_4_1/sequence.txt]

>TRINITY_DN33557_c0_g1::TRINITY_DN33557_c0_g1_i2::g.1::m.1 type:5prime_partial len:1034 gc:universal TRINITY_DN33557_c0_g1_i2:3566-465(-)
ESKKERKEGETSHLFPFLFSPPSSSSPPFPLLFPPPPPLSSSVEHFPGPASMSAFKGGLL
FLSFLVLALGQAEDFTDYSDVLEEEEETEAIEYKDPCKAAAFIGDIALDEEDLRLFQVDR
IVDLTRHTVERTASNTSGKGTNHTNIRSGRLQRRRWKQGWARPRSRRAATSRPERVWPDG
VIPYVISGNFSGIQRAIFRQAMRHWEKHTCVTFLERSDEDSYIVFTYRPCGCCSYVGRRG
GGPQAISIGKNCDKFGIVVHELGHVIGFWHEHTRPDRDAHVSIFRENIQPGQEYNFLKME
PEEVESLGETYDFDSIMHYARNTFSKGIFLDTILPKYNVNGMQPSIGQRTRLSKGDIAQA
RKLYKCPACGETLQDSQGNFSSPDFPNGYSAHKHCIWRISVTPGEKIILNFTSLDLYRSR
LCWYDYVEVRDGFWRKAPLRGRFCGNKLPDSIVSTDSRLWIEFRSSSNWVGKGFFAVYEA
ICGGDMKKDNGHIQSPNYPDDYRPNKLCTWKITVSEGYHVGLTFLSFEIERHDSCAYDYL
EIRDGSTESDPVIGRYCGYDRPDDIKSTSNKLWMRFVSDGSINKAGFAVNYFKEVDECSR
PNNGGCEQRCVNTLGSYKCACEPGYELAPDKRKCEAACGGFLTKLNGSITSPGWPKEYPP
NKNCIWQLVAPTQYRISLLFDFFETEGNEVCKYDFVEVRSGLTSEAKLHGKFCGSEKPDV
ITSQYNNMRIEFKSDNTVSKKGFQAHFFSDKDECSKDNGGCQHECLNTFGSYECQCRSGF
VLHDNKHDCKEAGCDHKMTSITGTITSPNWPDKYPSKKECSWAITTTPGHHIKLTFRELD
IEPYQECTYDHLEVYNGKDAKAPVLGRFCGSKEPDPILSTSNRMFLRFFSDNSVQKKGFE
VAYTSECGGQVRAEVKTKDLYSHAQFGDNNYPGGSDCEWVIVAEEGYGVELIFQTFEIEE
EADCGYDYMELFDGYDGTAPRLGRYCGSGPPEEVYSAGDSVMVRFHSDDTINKKGFHLRY
TSTKFQDTLHTRK*
>TRINITY_DN33557_c0_g1::TRINITY_DN33557_c0_g1_i3::g.7::m.7 type:5prime_partial len:773 gc:universal TRINITY_DN33557_c0_g1_i3:2716-398(-)
ESKKERKEGETSHLFPFLFSPPSSSSPPFPLLFPPPPPLSSSVEHFPGPASMSAFKGGLL
FLSFLVLALGQAEDFTDYSDVLEEEEETEAIEYKDPCKAAAFIGDIALDEEDLRLFQVDR
IVDLTRHTVERTASNTSGKGTNHTNIRSGRLQRRRWKQGWARPRSRRAATSRPERVWPDG
VIPYVISGNFSGIQRAIFRQAMRHWEKHTCVTFLERSDEDSYIVFTYRPCGCCSYVGRRG
GGPQAISIGKNCDKFGIVVHELGHVIGFWHEHTRPDRDAHVSIFRENIQPGQEYNFLKME
PEEVESLGETYDFDSIMHYARNTFSKGIFLDTILPKYNVNGMQPSIGQRTRLSKGDIAQA
RKLYKCPACGETLQDSQGNFSSPDFPNGYSAHKHCIWRISVTPGEKIILNFTSLDLYRSR
LCWYDYVEVRDGFWRKAPLRGRFCGNKLPDSIVSTDSRLWIEFRSSSNWVGKGFFAVYEA
ICGGDMKKDNGHIQSPNYPDDYRPNKLCTWKITVSEGYHVGLTFLSFEIERHDSCAYDYL
EIRDGSTESDPVIGRYCGYDRPDDIKSTSNKLWMRFVSDGSINKAGFAVNYFKEVDECSR
PNNGGCEQRCVNTLGSYKCACEPGYELAPDKRKCEAACGGFLTKLNGSITSPGWPKEYPP
NKNCIWQLVAPTQYRISLLFDFFETEGNEVCKYDFVEVRSGLTSEAKLHGKFCGSEKPDV
ITSQYNNMRIEFKSDNTVSKKGFQAHFFSEKIQLPKMRPPGLKFRLKKRTKA*
