# Supplementary material for: Venomix: a simple bioinformatic pipeline for identifying and characterizing toxin gene candidates from transcriptomic data
Source: PeerJ. 2018 Jul 31;6:e5361. doi: 10.7717/peerj.5361 (PMC6074769; doi:10.7717/peerj.5361)
Supplement: Supplemental Information 3 [file peerj-06-5361-s003.gz › FinalOutput_E-20/Astacin-like_metalloprotease_toxin_4_1/genbankfile.txt]

VERSION     K7Z9Q9.1  GI:550600168
DBSOURCE    UniProtKB: locus VMP_NEMVE, accession K7Z9Q9;
            class: standard.
            created: Oct 16, 2013.
            sequence updated: Feb 6, 2013.
            annotation updated: Jan 7, 2015.
            xrefs: JQ829079.1, AFY07204.1
            xrefs (non-sequence databases): ProteinModelPortal:K7Z9Q9,
            MEROPS:M12.A24, GO:0005576, GO:0042151, GO:0004222, GO:0008270,
            Gene3D:3.40.390.10, InterPro:IPR024079, InterPro:IPR001506,
            InterPro:IPR006026, Pfam:PF01400, PRINTS:PR00480, SMART:SM00235,
            PROSITE:PS00142
KEYWORDS    Hydrolase; Metal-binding; Nematocyst; Protease; Secreted; Signal;
            Toxin; Zinc.
SOURCE      Nematostella vectensis (starlet sea anemone)
  ORGANISM  Nematostella vectensis
            Eukaryota; Metazoa; Cnidaria; Anthozoa; Hexacorallia; Actiniaria;
            Edwardsiidae; Nematostella.
REFERENCE   1  (residues 1 to 287)
  AUTHORS   Moran,Y., Praher,D., Schlesinger,A., Ayalon,A., Tal,Y. and
            Technau,U.
  TITLE     Analysis of soluble protein contents from the nematocysts of a
            model sea anemone sheds light on venom evolution
  JOURNAL   Mar. Biotechnol. 15 (3), 329-339 (2013)
   PUBMED   23151943
  REMARK    NUCLEOTIDE SEQUENCE [MRNA], AND DEVELOPMENTAL STAGE.
COMMENT     [FUNCTION] Metalloprotease. {ECO:0000250}.
            [COFACTOR] Name=Zn(2+); Xref=ChEBI:CHEBI:29105;
            Evidence={ECO:0000250}; Note=Binds 1 zinc ion per subunit.
            {ECO:0000250}.
            [SUBCELLULAR LOCATION] Secreted. Nematocyst.
            [TISSUE SPECIFICITY] Nematocyte and pharyngeal gland.
            [DEVELOPMENTAL STAGE] Expressed in the early planula stage of
            Nematostella in single cells of the ectoderm. These cells are thin
            and elongated as would be expected of developing nematocytes. In
            the later stages, the expression expands to an additional domain of
            large thick cells in the pharynx. The size and richness of vesicles
            suggest that these cells are not nematocytes but gland cells, and
            in the polyp stage, they become the major expression domain of this
            protein. {ECO:0000269|PubMed:23151943}.
            [SIMILARITY] Belongs to the peptidase M12A family. {ECO:0000305}.
FEATURES             Location/Qualifiers
     source          1..287
                     /organism="Nematostella vectensis"
                     /db_xref="taxon:45351"
     Protein         1..287
                     /product="Nematocyte expressed protein 6"
                     /EC_number="3.4.24.-"
                     /note="NEP-6; Astacin-like metalloprotease toxin"
                     /UniProtKB_evidence="Evidence at transcript level"
     Region          1..20
                     /region_name="Signal"
                     /experiment="experimental evidence, no additional details
                     recorded"
                     /note="{ECO:0000255}."
     Region          21..287
                     /region_name="Mature chain"
                     /experiment="experimental evidence, no additional details
                     recorded"
                     /note="Nematocyte expressed protein 6.
                     /FTId=PRO_0000423642."
     Region          60..250
                     /region_name="Astacin"
                     /note="Astacin (Peptidase family M12A); pfam01400"
                     /db_xref="CDD:250590"
     Region          65..246
                     /region_name="ZnMc_astacin_like"
                     /note="Zinc-dependent metalloprotease, astacin_like
                     subfamily or peptidase family M12A, a group of
                     zinc-dependent proteolytic enzymes with a HExxH
                     zinc-binding site/active site. Members of this family may
                     have an amino terminal propeptide, which is cleaved to...;
                     cd04280"
                     /db_xref="CDD:239807"
     Site            order(146..147,150,156,205)
                     /site_type="active"
                     /db_xref="CDD:239807"
     Site            146
                     /site_type="metal-binding"
                     /experiment="experimental evidence, no additional details
                     recorded"
                     /note="Zinc; catalytic.
                     {ECO:0000255|PROSITE-ProRule:PRU10095}."
     Site            147
                     /site_type="active"
                     /experiment="experimental evidence, no additional details
                     recorded"
                     /note="{ECO:0000255|PROSITE-ProRule:PRU10095}."
     Site            150
                     /site_type="metal-binding"
                     /experiment="experimental evidence, no additional details
                     recorded"
                     /note="Zinc; catalytic.
                     {ECO:0000255|PROSITE-ProRule:PRU10095}."
     Site            156
                     /site_type="metal-binding"
                     /experiment="experimental evidence, no additional details
                     recorded"
                     /note="Zinc; catalytic.
                     {ECO:0000255|PROSITE-ProRule:PRU10095}."
ORIGIN      
        1 mkgfifagvl vsaliclaeg kpfdnlelve ddmlmtkeqk eaylahqngr vrraalrdry
       61 lwpqgkipyt fsddidqagr elaeramnhw msrtclrfsp rrrehayief qydgrcrarv
      121 gytgearqkv sigsaldpcp lgsvihelgh gigffhehsr pdrdeyvnin vnnmregaes
      181 nfrkdngyfv dsrgqdydyg simhyskyqg nnafnavvme piqrgaeigq rdglsagdir
      241 qtnlmykcna qgdselqpvn dededkdggd skkkpdpkgp kpgeiee
//
