# Supplementary material for: Venomix: a simple bioinformatic pipeline for identifying and characterizing toxin gene candidates from transcriptomic data
Source: PeerJ. 2018 Jul 31;6:e5361. doi: 10.7717/peerj.5361 (PMC6074769; doi:10.7717/peerj.5361)
Supplement: Supplemental Information 3 [file peerj-06-5361-s003.gz › FinalOutput_E-20/Astacin-like_metalloprotease_toxin_4_1/rsemfile_expressioninfo.txt]

transcript_id	gene_id	length	effective_length	expected_count	TPM	FPKM	IsoPct
../../../DE_Analysis/Echis_coloratus_Scent_gland1/RSEM.isoforms.results	TRINITY_DN33557_c0_g1_i2	TRINITY_DN33557_c0_g1_i2	3568	3340.20	35.09	0.50	0.49	100.00
../../../DE_Analysis/Echis_coloratus_Scent_gland1/RSEM.isoforms.results	TRINITY_DN33557_c0_g1_i3	TRINITY_DN33557_c0_g1_i3	2718	2490.20	37.03	0.71	0.69	100.00
transcript_id	gene_id	length	effective_length	expected_count	TPM	FPKM	IsoPct
../../../DE_Analysis/Echis_coloratus_Skin1/RSEM.isoforms.results	TRINITY_DN33557_c0_g1_i2	TRINITY_DN33557_c0_g1_i2	3568	3341.92	29.79	0.60	0.78	100.00
../../../DE_Analysis/Echis_coloratus_Skin1/RSEM.isoforms.results	TRINITY_DN33557_c0_g1_i3	TRINITY_DN33557_c0_g1_i3	2718	2491.92	4.89	0.13	0.17	100.00
transcript_id	gene_id	length	effective_length	expected_count	TPM	FPKM	IsoPct
../../../DE_Analysis/Echis_coloratus_Venom_gland1/RSEM.isoforms.results	TRINITY_DN33557_c0_g1_i2	TRINITY_DN33557_c0_g1_i2	3568	3319.26	4.83	0.06	0.07	100.00
../../../DE_Analysis/Echis_coloratus_Venom_gland1/RSEM.isoforms.results	TRINITY_DN33557_c0_g1_i3	TRINITY_DN33557_c0_g1_i3	2718	2469.26	41.87	0.73	0.77	100.00
