# Supplementary material for: Venomix: a simple bioinformatic pipeline for identifying and characterizing toxin gene candidates from transcriptomic data
Source: PeerJ. 2018 Jul 31;6:e5361. doi: 10.7717/peerj.5361 (PMC6074769; doi:10.7717/peerj.5361)
Supplement: Supplemental Information 3 [file peerj-06-5361-s003.gz › FinalOutput_E-20/Astacin-like_metalloprotease_toxin_4_1/nucleotide.fasta]

>TRINITY_DN33557_c0_g1_i2 len=3568 path=[8587:0-68 8588:69-92 8596:93-1319 8578:1320-1339 8598:1340-1879 8572:1880-1903 8595:1904-2041 8564:2042-2077 8597:2078-2650 8585:2651-2674 8594:2675-3399 8583:3400-3567] [-1, 8587, 8588, 8596, 8578, 8598, 8572, 8595, 8564, 8597, 8585, 8594, 8583, -2]
CTCCAGGCCTGTGAACCTCAACTCCCAGAAATCCCCAGCCAGCATGGCTGGCTGGGGAAT
TCTGGGAATCGAAGTCCACAGGTCCCAAAATGGCCACGTTTGGACACCTCTGCCATAAAC
CATCAGAATTGGGGGAGAGAAAACTCAGATGGAAGCTGCAAAGTGGTTAGTCCTGGAGAT
AGTCTGGTCAAAAAAGAAAAGAGGCACAGGAATGGGTGTCCTTTTTAAAAATAAAAAAGA
AAGGGTTCCCCCAGTGACCCTGAGCCTCGTCCACGTAGGCCCCAAGCAGCTGACAGCACC
TTTATTTTTGTGAGAGTGTTTGGCCCTCTGAGGTGTACTGTGTATTTCTCCTTCCAGTTT
ATATGAAGTTTTCTCCATGGGTGTCTTCTCTCTCTTTCTCTCTTTTTTCAAACAGTGGAA
ACCCGTCCCTCAAGTAAGGGAAGGCTGTTCTCACAGCTGGAAGATCACTTCCGTGTGTGC
AGTGTGTCCTGGAATTTGGTGCTGGTGTATCGTAAATGGAAACCCTTCTTGTTTATGGTG
TCATCTGAGTGAAATCTTACCATCACGGAGTCACCAGCAGAGTAGACCTCTTCCGGAGGC
CCAGAGCCACAGTAACGTCCAAGACGTGGAGCTGTCCCATCATAGCCGTCAAACAGCTCC
ATGTAATCATAACCACAGTCGGCCTCTTCCTCAATCTCAAACGTTTGGAAGATGAGTTCA
ACACCATAGCCTTCCTCGGCTACAATCACCCATTCACAATCTGAACCCCCAGGATAGTTG
TTGTCCCCAAATTGCGCGTGGGAATAGAGATCCTTGGTTTTCACTTCAGCTCGCACCTGG
CCCCCACACTCTGATGTGTAGGCCACCTCAAAGCCTTTCTTTTGAACAGAGTTGTCTGAA
AAAAATCTGAGGAACATCCTGTTGCTAGTAGAGAGGATAGGATCTGGTTCTTTAGAGCCA
CAAAATCGTCCCAGGACAGGAGCTTTAGCATCTTTTCCATTATAAACCTCGAGGTGATCA
TATGTGCACTCCTGGTAGGGTTCAATATCCAGCTCTCTGAAGGTCAATTTGATATGGTGT
CCTGGTGTAGTTGTTATTGCCCAGCTACATTCCTTCTTGCTTGGGTATTTGTCAGGCCAG
TTTGGACTGGTGATGGTTCCAGTAATGGATGTCATCTTGTGATCGCAGCCAGCTTCTTTA
CAGTCATGCTTGTTGTCATGTAGCACAAAGCCACTGCGGCACTGGCACTCATAGCTGCCA
AAAGTGTTGAGACATTCATGCTGGCATCCCCCGTTATCCTTTGAACATTCATCTTTGTCT
GAGAAGAAGTGAGCTTGGAAGCCTTTCTTGGAAACAGTGTTGTCAGACTTGAATTCAATG
CGCATGTTGTTGTACTGGGAGGTGATCACGTCGGGCTTCTCTGATCCACAAAACTTCCCA
TGGAGCTTGGCTTCAGAAGTGAGGCCACTGCGCACTTCTACAAAGTCATACTTGCACACC
TCATTGCCTTCTGTCTCAAAGAAGTCAAATAGCAGGGATATGCGATATTGAGTGGGTGCC
ACCAGCTGCCAAATACAGTTCTTGTTGGGTGGATATTCCTTCGGCCATCCAGGACTTGTG
ATGGAGCCATTCAGTTTGGTGAGGAACCCACCACAGGCAGCTTCACATTTGCGTTTGTCG
GGAGCCAACTCGTAGCCAGGTTCACAGGCACATTTGTAGCTACCTAGAGTATTCACACAA
CGCTGCTCACAGCCGCCGTTGTTGGGTCTAGAGCACTCATCCACTTCTTTGAAGTAGTTG
ACTGCAAAGCCAGCCTTGTTGATGGACCCATCGGACACAAACCTCATCCATAACTTATTG
GAGGTACTCTTAATGTCGTCAGGCCTGTCATAACCACAATACCTTCCAATCACAGGATCT
GACTCTGTACTGCCATCCCGAATCTCCAGATAGTCATAAGCACAACTGTCATGGCGCTCG
ATCTCAAAGGACAGGAATGTCAGCCCGACGTGGTATCCCTCTGAAACAGTAATCTTCCAA
GTGCACAATTTATTGGGCCGATAGTCATCAGGGTAGTTGGGAGACTGGATGTGCCCGTTG
TCTTTCTTCATGTCTCCTCCACAGATGGCTTCGTAGACCGCAAAGAAGCCTTTGCCCACC
CAGTTACTGCTGCTACGGAATTCAATCCAGAGGCGGCTGTCGGTGGATACAATCGAATCC
GGGAGTTTATTTCCACAGAATCTACCTCGCAGGGGAGCTTTCCTCCAGAATCCGTCTCTC
ACCTCCACGTAATCATACCAACATAGCCGGCTGCGGTATAGATCCAGGGATGTAAAATTC
AGAATGATCTTTTCCCCTGGAGTGACCGATATTCTCCAGATGCAATGCTTGTGTGCAGAA
TATCCATTGGGAAAATCAGGTGAGGAGAAATTCCCTTGACTGTCTTGCAGGGTTTCTCCA
CAAGCAGGGCATTTGTAGAGTTTGCGTGCCTGAGCAATGTCTCCTTTGCTCAACCGGGTT
CTCTGTCCAATGGAAGGCTGCATCCCATTTACATTATATTTGGGAAGAATGGTATCCAGG
AAGATGCCCTTGGAAAAGGTGTTCCTGGCGTAATGCATGATGCTGTCAAAGTCGTATGTT
TCGCCTAAGGACTCCACCTCTTCTGGTTCCATCTTCAGGAAGTTGTACTCCTGCCCTGGC
TGGATATTTTCACGAAAAATGGACACATGAGCATCCCGGTCTGGACGTGTGTGTTCATGC
CAAAACCCTATGACATGGCCCAGCTCGTGCACCACAATGCCAAATTTGTCACAGTTTTTC
CCAATAGATATAGCCTGGGGTCCTCCTCCTCTGCGTCCCACATAGGAACAACACCCGCAT
GGCCTGTATGTAAACACGATGTAGCTATCCTCATCGCTTCGTTCCAAGAAGGTCACACAA
GTGTGCTTCTCCCAATGGCGCATGGCCTGTCGAAAAATAGCTCGCTGAATGCCGCTGAAA
TTTCCACTGATCACATATGGAATTACTCCATCTGGCCATACCCTCTCGGGGCGAGAAGTG
GCAGCCCGTCGACTTCGTGGCCGTGCCCAGCCCTGTTTCCATCGTCTCCTCTGCAGCCTT
CCAGATCTGATGTTGGTGTGGTTTGTGCCTTTCCCTGAAGTATTGGAAGCAGTTCTTTCA
ACTGTATGCCGTGTGAGGTCCACAATCCTGTCCACCTGGAACAATCTCAGGTCCTCTTCA
TCCAAGGCGATATCTCCTATAAAGGCAGCAGCTTTGCAGGGATCCTTATACTCAATTGCC
TCCGTCTCTTCTTCCTCTTCCAGCACATCGCTGTAATCTGTAAAATCCTCGGCTTGTCCC
AGAGCCAGCACCAGGAAGGAAAGGAAAAGGAGGCCCCCCTTGAAAGCAGACATGCTGGCA
GGTCCCGGGAAATGCTCCACGGAACTGGAAAGGGGGGGGGGAGGAGGAAACAAGAGTGGG
AAAGGGGGGGAGGAGGAAGAGGGGGGGGAAAAGAGAAATGGAAAGAGATGGGAGGTTTCC
CCCTCCTTTCTTTCTTTCTTGCTTTCTT
>TRINITY_DN33557_c0_g1_i3 len=2718 path=[8574:0-346 8575:347-370 8592:371-489 8598:490-1029 8572:1030-1053 8595:1054-1191 8564:1192-1227 8597:1228-1800 8585:1801-1824 8594:1825-2549 8583:2550-2717] [-1, 8574, 8575, 8592, 8598, 8572, 8595, 8564, 8597, 8585, 8594, 8583, -2]
GAGTTTAAAAACAGACACAGCAACAACAAGGAAATGCAGAAAAGAGAACAGGAGACGGCA
TTCTTCTTTACTTAGCAACAGTAAATGTCACAGACACAATAAAAAAAATGCAAAACGAAA
TCAGCTGGTCTCACCACCAACCAGAGACATGAAACGCTCCAGGGCATTAATTAATTAATT
ATTTAAAAAATAATAACTATCAGTTCAGTCAAGTAAGACTCTGAGGAGCATTGCCAGACA
ACTGAACGTGGCTCTTCTCTTGATAGTAAATGCTCCATGGTTAACACGGAACAAAGAGAA
GGAGGTGCTCCCTAGACTTGGGGGAAGGAGGAACGTGGGCGATCTGGTTCCTTTGAAGTT
CCTGAGAAACAAACAGAAGGGTAGCCAAGTTCATTATTTAGGCTTTTGTGCGCTTCTTCA
GACGGAATTTCAAGCCAGGAGGACGCATTTTGGGCAGCTGAATCTTTTCTGAGAAGAAGT
GAGCTTGGAAGCCTTTCTTGGAAACAGTGTTGTCAGACTTGAATTCAATGCGCATGTTGT
TGTACTGGGAGGTGATCACGTCGGGCTTCTCTGATCCACAAAACTTCCCATGGAGCTTGG
CTTCAGAAGTGAGGCCACTGCGCACTTCTACAAAGTCATACTTGCACACCTCATTGCCTT
CTGTCTCAAAGAAGTCAAATAGCAGGGATATGCGATATTGAGTGGGTGCCACCAGCTGCC
AAATACAGTTCTTGTTGGGTGGATATTCCTTCGGCCATCCAGGACTTGTGATGGAGCCAT
TCAGTTTGGTGAGGAACCCACCACAGGCAGCTTCACATTTGCGTTTGTCGGGAGCCAACT
CGTAGCCAGGTTCACAGGCACATTTGTAGCTACCTAGAGTATTCACACAACGCTGCTCAC
AGCCGCCGTTGTTGGGTCTAGAGCACTCATCCACTTCTTTGAAGTAGTTGACTGCAAAGC
CAGCCTTGTTGATGGACCCATCGGACACAAACCTCATCCATAACTTATTGGAGGTACTCT
TAATGTCGTCAGGCCTGTCATAACCACAATACCTTCCAATCACAGGATCTGACTCTGTAC
TGCCATCCCGAATCTCCAGATAGTCATAAGCACAACTGTCATGGCGCTCGATCTCAAAGG
ACAGGAATGTCAGCCCGACGTGGTATCCCTCTGAAACAGTAATCTTCCAAGTGCACAATT
TATTGGGCCGATAGTCATCAGGGTAGTTGGGAGACTGGATGTGCCCGTTGTCTTTCTTCA
TGTCTCCTCCACAGATGGCTTCGTAGACCGCAAAGAAGCCTTTGCCCACCCAGTTACTGC
TGCTACGGAATTCAATCCAGAGGCGGCTGTCGGTGGATACAATCGAATCCGGGAGTTTAT
TTCCACAGAATCTACCTCGCAGGGGAGCTTTCCTCCAGAATCCGTCTCTCACCTCCACGT
AATCATACCAACATAGCCGGCTGCGGTATAGATCCAGGGATGTAAAATTCAGAATGATCT
TTTCCCCTGGAGTGACCGATATTCTCCAGATGCAATGCTTGTGTGCAGAATATCCATTGG
GAAAATCAGGTGAGGAGAAATTCCCTTGACTGTCTTGCAGGGTTTCTCCACAAGCAGGGC
ATTTGTAGAGTTTGCGTGCCTGAGCAATGTCTCCTTTGCTCAACCGGGTTCTCTGTCCAA
TGGAAGGCTGCATCCCATTTACATTATATTTGGGAAGAATGGTATCCAGGAAGATGCCCT
TGGAAAAGGTGTTCCTGGCGTAATGCATGATGCTGTCAAAGTCGTATGTTTCGCCTAAGG
ACTCCACCTCTTCTGGTTCCATCTTCAGGAAGTTGTACTCCTGCCCTGGCTGGATATTTT
CACGAAAAATGGACACATGAGCATCCCGGTCTGGACGTGTGTGTTCATGCCAAAACCCTA
TGACATGGCCCAGCTCGTGCACCACAATGCCAAATTTGTCACAGTTTTTCCCAATAGATA
TAGCCTGGGGTCCTCCTCCTCTGCGTCCCACATAGGAACAACACCCGCATGGCCTGTATG
TAAACACGATGTAGCTATCCTCATCGCTTCGTTCCAAGAAGGTCACACAAGTGTGCTTCT
CCCAATGGCGCATGGCCTGTCGAAAAATAGCTCGCTGAATGCCGCTGAAATTTCCACTGA
TCACATATGGAATTACTCCATCTGGCCATACCCTCTCGGGGCGAGAAGTGGCAGCCCGTC
GACTTCGTGGCCGTGCCCAGCCCTGTTTCCATCGTCTCCTCTGCAGCCTTCCAGATCTGA
TGTTGGTGTGGTTTGTGCCTTTCCCTGAAGTATTGGAAGCAGTTCTTTCAACTGTATGCC
GTGTGAGGTCCACAATCCTGTCCACCTGGAACAATCTCAGGTCCTCTTCATCCAAGGCGA
TATCTCCTATAAAGGCAGCAGCTTTGCAGGGATCCTTATACTCAATTGCCTCCGTCTCTT
CTTCCTCTTCCAGCACATCGCTGTAATCTGTAAAATCCTCGGCTTGTCCCAGAGCCAGCA
CCAGGAAGGAAAGGAAAAGGAGGCCCCCCTTGAAAGCAGACATGCTGGCAGGTCCCGGGA
AATGCTCCACGGAACTGGAAAGGGGGGGGGGAGGAGGAAACAAGAGTGGGAAAGGGGGGG
AGGAGGAAGAGGGGGGGGAAAAGAGAAATGGAAAGAGATGGGAGGTTTCCCCCTCCTTTC
TTTCTTTCTTGCTTTCTT
