# Supplementary material for: Venomix: a simple bioinformatic pipeline for identifying and characterizing toxin gene candidates from transcriptomic data
Source: PeerJ. 2018 Jul 31;6:e5361. doi: 10.7717/peerj.5361 (PMC6074769; doi:10.7717/peerj.5361)
Supplement: Supplemental Information 3 [file peerj-06-5361-s003.gz › FinalOutput_E-20/Astacin-like_metalloprotease_toxin_4_1/signalp.txt]

# SignalP-4.1 euk predictions
# name                     Cmax  pos  Ymax  pos  Smax  pos  Smean   D     ?  Dmaxcut    Networks-used
K7Z9Q9                     0.836  21  0.822  21  0.911  11  0.802   0.811 Y  0.450      SignalP-noTM
TRINITY_DN33557_c0_g1::TRINITY_DN33557_c0_g1_i2::g.1::m.1  0.187  26  0.145  26  0.212  68  0.122   0.136 N  0.500      SignalP-TM
TRINITY_DN33557_c0_g1::TRINITY_DN33557_c0_g1_i3::g.7::m.7  0.187  26  0.145  26  0.212  68  0.122   0.136 N  0.500      SignalP-TM
