# Supplementary material for: Venomix: a simple bioinformatic pipeline for identifying and characterizing toxin gene candidates from transcriptomic data
Source: PeerJ. 2018 Jul 31;6:e5361. doi: 10.7717/peerj.5361 (PMC6074769; doi:10.7717/peerj.5361)
Supplement: Supplemental Information 3 [file peerj-06-5361-s003.gz › FinalOutput_E-20/Astacin-like_metalloprotease_toxin_4_1/aligned.fasta]

>K7Z9Q9
-------------MKGFIFA-------------------------------------GVL
VSALICLAEGKPFD------------------------------NLELVEDDML------
---MTKEQKEAYLAHQNG-------------------------RVRRAAL-RDRYLWPQG
KIPYTFSDDIDQAGRELAERAMNHWMSRTCLRFSPRRREHAYIEFQYDG-RCRARVGYTG
EARQKVSIGSALDPCPLGSVIHELGHGIGFFHEHSRPDRDEYVNINVNNMREGAESNFRK
DNGYFVDSRGQDYDYGSIMHYSKYQGNNAF-------------NAVVMEPIQRGAEIGQR
DGLSAGDIRQTNLMYKCNAQGDSELQPVN-------------------------------
----------------DEDEDKD-------------------------------------
--------------GGDSKK----------------------------------------
--------------------------------KPD-------------------------
------------------------------------------------------------
---PKGPK----------------------------------------------------
------------------------------------------------------------
-----------------------------------------------------------P
G-----------------------------------------------------------
------------------------------------------------------------
--------EIEE------------------------------------------------
-------------------------
>TRINITY_DN33557_c0_g1::TRINITY_DN33557_c0_g1_i2::g.1::m.1 type:5prime_partial len:1034 gc:universal TRINITY_DN33557_c0_g1_i2:3566-465(-)
ESKKERKEGETSHLFPFLFSPPSSSSPPFPLLFPPPPPLSSSVEHFPGPASMSAFKGGLL
FLSFLVLALGQAEDFTDYSDVLEEEEETEAIEYKDPCKAAAFIGDIALDEEDLRLFQVDR
IVDLTRHTVERTASNTSGKGTNHTNIRSGRLQRRRWKQGWARPRSRRAATSRPERVWPDG
VIPYVISGNFSGIQRAIFRQAMRHWEKHTCVTFLERSDEDSYIVFTYRPCGCCSYVGRRG
GGPQAISIGKNCD--KFGIVVHELGHVIGFWHEHTRPDRDAHVSIFRENIQPGQEYNFLK
MEPEEVESLGETYDFDSIMHYAR----NTFSKGIFLDTILPKYNVNGMQP-----SIGQR
TRLSKGDIAQARKLYKCPACGET-LQDSQGNFSSPDFPNGYSAHKHCIWRISVTPGEKII
LNFTSLDLYRSRLCWYDYVEVRDGFWRKAPLRGRFCGNKLPDSIVSTDSRLWIEFRSSSN
WVGKGFFAVYEAICGGDMKKDNGHIQSPNYPDDYRPNKLCTWKITVSEGYHVGLTFLSFE
IERHDSCAYDYLEIRDGSTESDPVIGRYCGYDRPDDIKSTSNKLWMRFVSDGSINKAGFA
VNYFKEVDECSRPNNGGCEQRCVNTLGSYKCACEPGYELAPDKRKCEAACGGFLTKLNGS
ITSPGWPKEYPPNKNCIWQLVAPTQYRISLLFDFFETEGNEVCKYDFVEVRSGLTSEAKL
HGKFCGSEKPDVITSQYNNMRIEFKSDNTVSKKGFQAHFFSDKDECSKDNGGCQHECLNT
FGSYECQCRSGFVLHDNKHDCKEAGCDHKMTSITGTITSPNWPDKYPSKKECSWAITTTP
GHHIKLTFRELDIEPYQECTYDHLEVYNGKDAKAPVLGRFCGSKEPDPILSTSNRMFLRF
FSDNSVQKKGFEVAYTSECGGQVRAEVKTKDLYSHAQFGDNNYPGGSDCEWVIVAEEGYG
VELIFQTFEIEEEADCGYDYMELFDGYDGTAPRLGRYCGSGPPEEVYSAGDSVMVRFHSD
DTINKKGFHLRYTSTKFQDTLHTRK
>TRINITY_DN33557_c0_g1::TRINITY_DN33557_c0_g1_i3::g.7::m.7 type:5prime_partial len:773 gc:universal TRINITY_DN33557_c0_g1_i3:2716-398(-)
ESKKERKEGETSHLFPFLFSPPSSSSPPFPLLFPPPPPLSSSVEHFPGPASMSAFKGGLL
FLSFLVLALGQAEDFTDYSDVLEEEEETEAIEYKDPCKAAAFIGDIALDEEDLRLFQVDR
IVDLTRHTVERTASNTSGKGTNHTNIRSGRLQRRRWKQGWARPRSRRAATSRPERVWPDG
VIPYVISGNFSGIQRAIFRQAMRHWEKHTCVTFLERSDEDSYIVFTYRPCGCCSYVGRRG
GGPQAISIGKNCD--KFGIVVHELGHVIGFWHEHTRPDRDAHVSIFRENIQPGQEYNFLK
MEPEEVESLGETYDFDSIMHYAR----NTFSKGIFLDTILPKYNVNGMQP-----SIGQR
TRLSKGDIAQARKLYKCPACGET-LQDSQGNFSSPDFPNGYSAHKHCIWRISVTPGEKII
LNFTSLDLYRSRLCWYDYVEVRDGFWRKAPLRGRFCGNKLPDSIVSTDSRLWIEFRSSSN
WVGKGFFAVYEAICGGDMKKDNGHIQSPNYPDDYRPNKLCTWKITVSEGYHVGLTFLSFE
IERHDSCAYDYLEIRDGSTESDPVIGRYCGYDRPDDIKSTSNKLWMRFVSDGSINKAGFA
VNYFKEVDECSRPNNGGCEQRCVNTLGSYKCACEPGYELAPDKRKCEAACGGFLTKLNGS
ITSPGWPKEYPPNKNCIWQLVAPTQYRISLLFDFFETEGNEVCKYDFVEVRSGLTSEAKL
HGKFCGSEKPDVITSQYNNMRIEFKSDNTVSKKGFQAHFFSEKIQ---------------
-----------------------------------------LPKMRP------------P
G--------------------------------------------------------LKF
-----------------------RLKKRTKA-----------------------------
------------------------------------------------------------
-------------------------
