# Supplementary material for: Venomix: a simple bioinformatic pipeline for identifying and characterizing toxin gene candidates from transcriptomic data
Source: PeerJ. 2018 Jul 31;6:e5361. doi: 10.7717/peerj.5361 (PMC6074769; doi:10.7717/peerj.5361)
Supplement: Supplemental Information 3 [file peerj-06-5361-s003.gz › FinalOutput_E-20/Neutral_phospholipase_A2_3_21/sequence.txt]

>TRINITY_DN32800_c9_g4::TRINITY_DN32800_c9_g4_i2::g.1::m.1 type:complete len:151 gc:universal TRINITY_DN32800_c9_g4_i2:938-486(-)
MDGLRMKQIAWNGVLGKKHFVNKRGLIELYGTLRCSTSRFPFLYASYGCYCGPGGSGWPI
DETDWCCHRHDCCYDFAQRQGCHPKTKRYKWTCQNNTVICDAVLDRCQNIICQCDKEAAQ
CWRFAPFNNSYIFWPDYLCGKIYPSCGYRH*
>TRINITY_DN32800_c9_g4::TRINITY_DN32800_c9_g4_i4::g.2::m.2 type:complete len:155 gc:universal TRINITY_DN32800_c9_g4_i4:950-486(-)
MECQLVRLLLFQAAWNGVLGKKHFVNKRGLIELYGTLRCSTSRFPFLYASYGCYCGPGGS
GWPIDETDWCCHRHDCCYDFAQRQGCHPKTKRYKWTCQNNTVICDAVLDRCQNIICQCDK
EAAQCWRFAPFNNSYIFWPDYLCGKIYPSCGYRH*
>TRINITY_DN32800_c9_g4::TRINITY_DN32800_c9_g4_i5::g.3::m.3 type:complete len:151 gc:universal TRINITY_DN32800_c9_g4_i5:938-486(-)
MDGLRMKQIAWNGVLGKKHFVNKRGLIELYGTLRCSTSRFPFLYASYGCYCGPGGSGWPI
DETDWCCHRHDCCYDFAQRQGCHPKTKRYKWTCQNNTVICDAVLDRCQNIICQCDKEAAQ
CWRFAPFNNSYIFWPDYLCGKIYPSCGYRH*
>TRINITY_DN32800_c9_g4::TRINITY_DN32800_c9_g4_i6::g.4::m.4 type:5prime_partial len:211 gc:universal TRINITY_DN32800_c9_g4_i6:1118-486(-)
RLLLFQAGYGCYCGPGGNGWPKDETDWICLKSPHWRKLVIHICDIIFQLFLLGLHHKGHN
AGLAFNIAKAWNGVLGKKHFVNKRGLIELYGTLRCSTSRFPFLYASYGCYCGPGGSGWPI
DETDWCCHRHDCCYDFAQRQGCHPKTKRYKWTCQNNTVICDAVLDRCQNIICQCDKEAAQ
CWRFAPFNNSYIFWPDYLCGKIYPSCGYRH*
