# Supplementary material for: Venomix: a simple bioinformatic pipeline for identifying and characterizing toxin gene candidates from transcriptomic data
Source: PeerJ. 2018 Jul 31;6:e5361. doi: 10.7717/peerj.5361 (PMC6074769; doi:10.7717/peerj.5361)
Supplement: Supplemental Information 3 [file peerj-06-5361-s003.gz › FinalOutput_E-20/Neutral_phospholipase_A2_3_21/mature.fasta]

>F5CPF1 ; MatureChain: 20-142
SSIAPQPLNLIQFGNMIQCTIPGSSPLLDYADYGCYCGRGGSGTPVDKLDRCCQAHDKCY
TDAYRFYRCWPFLTLYSHTCSNRKVICRGNTTKCKAFVCNCDRVAANCFAKAPYNKRNYN
NCK
>F5CPF0 ; MatureChain: 20-140
SSIAPQPLNLIQFGNMIQCNNTRPSLDFSGYGCYCGRGGSGTPVDELDRCCQVHDNCYGE
AETVHECDPYWTFYSYECSEGKLTCKDNNTKCKEFVCNCDREAANCFAKAPYIDSNYKNC
K
>P23028 ; MatureChain: 20-152
ASIPRPSLNIMLFGNMIQCTIPCEQSWLGYLDYGCYCGSGSSGIPVDDVDKCCKTHDECY
YKAGQIPGCSVQPNEVFNVDYSYECNEGQLTCNESNNECEMAVCNCDRAAAICFARFPYN
KNYWSINTEIHCR
>TRINITY_DN32800_c9_g4::TRINITY_DN32800_c9_g4_i4::g.2::m.2  type:complete len:155 gc:universal TRINITY_DN32800_c9_g4_i4:950-486(-); MatureChain: 21-155
KKHFVNKRGLIELYGTLRCSTSRFPFLYASYGCYCGPGGSGWPIDETDWCCHRHDCCYDF
AQRQGCHPKTKRYKWTCQNNTVICDAVLDRCQNIICQCDKEAAQCWRFAPFNNSYIFWPD
YLCGKIYPSCGYRH*
