# Supplementary material for: Venomix: a simple bioinformatic pipeline for identifying and characterizing toxin gene candidates from transcriptomic data
Source: PeerJ. 2018 Jul 31;6:e5361. doi: 10.7717/peerj.5361 (PMC6074769; doi:10.7717/peerj.5361)
Supplement: Supplemental Information 3 [file peerj-06-5361-s003.gz › FinalOutput_E-20/Neutral_phospholipase_A2_3_21/Species.txt]

Notechis scutatus scutatus (Mainland tiger snake) (Common tiger snake)Notechis scutatus (mainland tiger snake)Micrurus altirostris (Uruguayan coral snake) (Elaps altirostris)Naja sagittifera (Andaman cobra)Walterinnesia aegyptia (Desert black snake)Cacophis squamulosusNestor notabilis (Kea)Pseudonaja textilis (Eastern brown snake)Bungarus fasciatus (Banded krait) (Pseudoboa fasciata)
