# Supplementary material for: Venomix: a simple bioinformatic pipeline for identifying and characterizing toxin gene candidates from transcriptomic data
Source: PeerJ. 2018 Jul 31;6:e5361. doi: 10.7717/peerj.5361 (PMC6074769; doi:10.7717/peerj.5361)
Supplement: Supplemental Information 3 [file peerj-06-5361-s003.gz › FinalOutput_E-20/Neutral_phospholipase_A2_3_21/genbankfile.txt]

VERSION     F5CPF1.1  GI:519882285
DBSOURCE    UniProtKB: locus PA235_MICAT, accession F5CPF1;
            class: standard.
            created: Jun 26, 2013.
            sequence updated: Jun 28, 2011.
            annotation updated: Jan 7, 2015.
            xrefs: JF754489.1, AED89578.1
            xrefs (non-sequence databases): GO:0005576, GO:0005509, GO:0004623,
            GO:0016042, GO:0006644, Gene3D:1.20.90.10, InterPro:IPR001211,
            InterPro:IPR013090, InterPro:IPR016090, PANTHER:PTHR11716,
            Pfam:PF00068, PRINTS:PR00389, SMART:SM00085, SUPFAM:SSF48619,
            PROSITE:PS00119, PROSITE:PS00118
KEYWORDS    Calcium; Direct protein sequencing; Disulfide bond; Hydrolase;
            Lipid degradation; Lipid metabolism; Metal-binding; Secreted;
            Signal; Toxin.
SOURCE      Micrurus altirostris
  ORGANISM  Micrurus altirostris
            Eukaryota; Metazoa; Chordata; Craniata; Vertebrata; Euteleostomi;
            Lepidosauria; Squamata; Bifurcata; Unidentata; Episquamata;
            Toxicofera; Serpentes; Colubroidea; Elapidae; Elapinae; Micrurus.
REFERENCE   1  (residues 1 to 142)
  AUTHORS   Correa-Netto,C., Junqueira-de-Azevedo Ide,L., Silva,D.A., Ho,P.L.,
            Leitao-de-Araujo,M., Alves,M.L., Sanz,L., Foguel,D., Zingali,R.B.
            and Calvete,J.J.
  TITLE     Snake venomics and venom gland transcriptomic analysis of Brazilian
            coral snakes, Micrurus altirostris and M. corallinus
  JOURNAL   J Proteomics 74 (9), 1795-1809 (2011)
   PUBMED   21515432
  REMARK    NUCLEOTIDE SEQUENCE [MRNA], PROTEIN SEQUENCE OF 28-42, AND MASS
            SPECTROMETRY.;
            TISSUE=Venom, and Venom gland
COMMENT     [FUNCTION] PA2 catalyzes the calcium-dependent hydrolysis of the
            2-acyl groups in 3-sn-phosphoglycerides. {ECO:0000250}.
            [CATALYTIC ACTIVITY] Phosphatidylcholine + H(2)O =
            1-acylglycerophosphocholine + a carboxylate.
            {ECO:0000255|PROSITE-ProRule:PRU10035,
            ECO:0000255|PROSITE-ProRule:PRU10036}.
            [COFACTOR] Name=Ca(2+); Xref=ChEBI:CHEBI:29108;
            Evidence={ECO:0000250}; Note=Binds 1 Ca(2+) ion per subunit.
            {ECO:0000250}.
            [SUBCELLULAR LOCATION] Secreted.
            [MASS SPECTROMETRY] Mass=13031.2; Method=Electrospray; Range=22-81;
            Note=Average mass.; Evidence={ECO:0000269|PubMed:21515432}.
            [SIMILARITY] Belongs to the phospholipase A2 family. Group I
            subfamily. {ECO:0000305}.
FEATURES             Location/Qualifiers
     source          1..142
                     /organism="Micrurus altirostris"
                     /db_xref="taxon:129457"
     Protein         1..142
                     /product="Phospholipase A2"
                     /EC_number="3.1.1.4"
                     /note="svPLA2; MALT0035C"
                     /UniProtKB_evidence="Evidence at protein level"
     Region          1..21
                     /region_name="Signal"
                     /experiment="experimental evidence, no additional details
                     recorded"
                     /note="{ECO:0000255}."
     Region          22..27
                     /region_name="Propeptide"
                     /experiment="experimental evidence, no additional details
                     recorded"
                     /note="{ECO:0000269|PubMed:21515432}.
                     /FTId=PRO_0000422890."
     Region          28..142
                     /region_name="Mature chain"
                     /experiment="experimental evidence, no additional details
                     recorded"
                     /note="Phospholipase A2. /FTId=PRO_0000422891."
     Region          28..139
                     /region_name="PLA2c"
                     /note="PLA2c: Phospholipase A2, a family of secretory and
                     cytosolic enzymes; the latter are either Ca dependent or
                     Ca independent. PLA2 cleaves the sn-2 position of the
                     glycerol backbone of phospholipids (PC or
                     phosphatidylethanolamine), usually in a...; cd00125"
                     /db_xref="CDD:153091"
     Site            order(29,32,36,47,58,91)
                     /site_type="other"
                     /note="putative hydrophobic channel"
                     /db_xref="CDD:153091"
     Bond            38..99
                     /bond_type="disulfide"
                     /experiment="experimental evidence, no additional details
                     recorded"
                     /note="{ECO:0000250}."
     Bond            54..141
                     /bond_type="disulfide"
                     /experiment="experimental evidence, no additional details
                     recorded"
                     /note="{ECO:0000250}."
     Site            order(55,57,59,76)
                     /site_type="other"
                     /note="primary metal binding site"
                     /db_xref="CDD:153091"
     Site            55
                     /site_type="metal-binding"
                     /experiment="experimental evidence, no additional details
                     recorded"
                     /note="Calcium; via carbonyl oxygen. {ECO:0000250}."
     Bond            56..72
                     /bond_type="disulfide"
                     /experiment="experimental evidence, no additional details
                     recorded"
                     /note="{ECO:0000250}."
     Site            order(57,75..76,79,95,121)
                     /site_type="active"
                     /note="catalytic network [active]"
                     /db_xref="CDD:153091"
     Site            57
                     /site_type="metal-binding"
                     /experiment="experimental evidence, no additional details
                     recorded"
                     /note="Calcium; via carbonyl oxygen. {ECO:0000250}."
     Site            59
                     /site_type="metal-binding"
                     /experiment="experimental evidence, no additional details
                     recorded"
                     /note="Calcium; via carbonyl oxygen. {ECO:0000250}."
     Bond            71..127
                     /bond_type="disulfide"
                     /experiment="experimental evidence, no additional details
                     recorded"
                     /note="{ECO:0000250}."
     Site            75
                     /site_type="active"
                     /experiment="experimental evidence, no additional details
                     recorded"
                     /note="{ECO:0000250}."
     Site            76
                     /site_type="metal-binding"
                     /experiment="experimental evidence, no additional details
                     recorded"
                     /note="Calcium. {ECO:0000250}."
     Bond            78..120
                     /bond_type="disulfide"
                     /experiment="experimental evidence, no additional details
                     recorded"
                     /note="{ECO:0000250}."
     Bond            88..113
                     /bond_type="disulfide"
                     /experiment="experimental evidence, no additional details
                     recorded"
                     /note="{ECO:0000250}."
     Bond            106..118
                     /bond_type="disulfide"
                     /experiment="experimental evidence, no additional details
                     recorded"
                     /note="{ECO:0000250}."
     Site            121
                     /site_type="active"
                     /experiment="experimental evidence, no additional details
                     recorded"
                     /note="{ECO:0000250}."
ORIGIN      
        1 mnpahllvla avcislsgas siapqplnli qfgnmiqcti pgssplldya dygcycgrgg
       61 sgtpvdkldr ccqahdkcyt dayrfyrcwp fltlyshtcs nrkvicrgnt tkckafvcnc
      121 drvaancfak apynkrnynn ck
//
VERSION     F5CPF0.1  GI:519882284
DBSOURCE    UniProtKB: locus PA226_MICAT, accession F5CPF0;
            class: standard.
            created: Jun 26, 2013.
            sequence updated: Jun 28, 2011.
            annotation updated: Jan 7, 2015.
            xrefs: JF754488.1, AED89577.1
            xrefs (non-sequence databases): GO:0005576, GO:0005509, GO:0004623,
            GO:0016042, GO:0006644, Gene3D:1.20.90.10, InterPro:IPR001211,
            InterPro:IPR013090, InterPro:IPR016090, PANTHER:PTHR11716,
            Pfam:PF00068, PRINTS:PR00389, SMART:SM00085, SUPFAM:SSF48619,
            PROSITE:PS00119, PROSITE:PS00118
KEYWORDS    Calcium; Disulfide bond; Glycoprotein; Hydrolase; Lipid
            degradation; Lipid metabolism; Metal-binding; Secreted; Signal;
            Toxin.
SOURCE      Micrurus altirostris
  ORGANISM  Micrurus altirostris
            Eukaryota; Metazoa; Chordata; Craniata; Vertebrata; Euteleostomi;
            Lepidosauria; Squamata; Bifurcata; Unidentata; Episquamata;
            Toxicofera; Serpentes; Colubroidea; Elapidae; Elapinae; Micrurus.
REFERENCE   1  (residues 1 to 140)
  AUTHORS   Correa-Netto,C., Junqueira-de-Azevedo Ide,L., Silva,D.A., Ho,P.L.,
            Leitao-de-Araujo,M., Alves,M.L., Sanz,L., Foguel,D., Zingali,R.B.
            and Calvete,J.J.
  TITLE     Snake venomics and venom gland transcriptomic analysis of Brazilian
            coral snakes, Micrurus altirostris and M. corallinus
  JOURNAL   J Proteomics 74 (9), 1795-1809 (2011)
   PUBMED   21515432
  REMARK    NUCLEOTIDE SEQUENCE [MRNA].;
            TISSUE=Venom gland
COMMENT     [FUNCTION] PLA2 catalyzes the calcium-dependent hydrolysis of the
            2-acyl groups in 3-sn-phosphoglycerides.
            [CATALYTIC ACTIVITY] Phosphatidylcholine + H(2)O =
            1-acylglycerophosphocholine + a carboxylate.
            {ECO:0000255|PROSITE-ProRule:PRU10035,
            ECO:0000255|PROSITE-ProRule:PRU10036}.
            [COFACTOR] Name=Ca(2+); Xref=ChEBI:CHEBI:29108;
            Evidence={ECO:0000250}; Note=Binds 1 Ca(2+) ion. {ECO:0000250}.
            [SUBCELLULAR LOCATION] Secreted.
            [TISSUE SPECIFICITY] Expressed by the venom gland.
            [SIMILARITY] Belongs to the phospholipase A2 family. Group I
            subfamily. D49 sub-subfamily. {ECO:0000305}.
FEATURES             Location/Qualifiers
     source          1..140
                     /organism="Micrurus altirostris"
                     /db_xref="taxon:129457"
     Protein         1..140
                     /product="Phospholipase A2"
                     /EC_number="3.1.1.4"
                     /note="MALT0026C"
                     /UniProtKB_evidence="Evidence at transcript level"
     Region          1..21
                     /region_name="Signal"
                     /experiment="experimental evidence, no additional details
                     recorded"
                     /note="{ECO:0000255}."
     Region          22..27
                     /region_name="Propeptide"
                     /experiment="experimental evidence, no additional details
                     recorded"
                     /note="/FTId=PRO_0000422888."
     Region          28..140
                     /region_name="Mature chain"
                     /experiment="experimental evidence, no additional details
                     recorded"
                     /note="Phospholipase A2. /FTId=PRO_0000422889."
     Region          28..136
                     /region_name="PLA2c"
                     /note="PLA2c: Phospholipase A2, a family of secretory and
                     cytosolic enzymes; the latter are either Ca dependent or
                     Ca independent. PLA2 cleaves the sn-2 position of the
                     glycerol backbone of phospholipids (PC or
                     phosphatidylethanolamine), usually in a...; cd00125"
                     /db_xref="CDD:153091"
     Site            order(29,32,36,45,56,89)
                     /site_type="other"
                     /note="putative hydrophobic channel"
                     /db_xref="CDD:153091"
     Bond            38..97
                     /bond_type="disulfide"
                     /experiment="experimental evidence, no additional details
                     recorded"
                     /note="{ECO:0000250}."
     Site            39
                     /site_type="glycosylation"
                     /experiment="experimental evidence, no additional details
                     recorded"
                     /note="N-linked (GlcNAc...). {ECO:0000255}."
     Bond            52..139
                     /bond_type="disulfide"
                     /experiment="experimental evidence, no additional details
                     recorded"
                     /note="{ECO:0000250}."
     Site            order(53,55,57,74)
                     /site_type="other"
                     /note="primary metal binding site"
                     /db_xref="CDD:153091"
     Site            53
                     /site_type="metal-binding"
                     /experiment="experimental evidence, no additional details
                     recorded"
                     /note="Calcium; via carbonyl oxygen. {ECO:0000250}."
     Bond            54..70
                     /bond_type="disulfide"
                     /experiment="experimental evidence, no additional details
                     recorded"
                     /note="{ECO:0000250}."
     Site            order(55,73..74,77,93,119)
                     /site_type="active"
                     /note="catalytic network [active]"
                     /db_xref="CDD:153091"
     Site            55
                     /site_type="metal-binding"
                     /experiment="experimental evidence, no additional details
                     recorded"
                     /note="Calcium; via carbonyl oxygen. {ECO:0000250}."
     Site            57
                     /site_type="metal-binding"
                     /experiment="experimental evidence, no additional details
                     recorded"
                     /note="Calcium; via carbonyl oxygen. {ECO:0000250}."
     Bond            69..125
                     /bond_type="disulfide"
                     /experiment="experimental evidence, no additional details
                     recorded"
                     /note="{ECO:0000250}."
     Site            73
                     /site_type="active"
                     /experiment="experimental evidence, no additional details
                     recorded"
                     /note="{ECO:0000250}."
     Site            74
                     /site_type="metal-binding"
                     /experiment="experimental evidence, no additional details
                     recorded"
                     /note="Calcium. {ECO:0000250}."
     Bond            76..118
                     /bond_type="disulfide"
                     /experiment="experimental evidence, no additional details
                     recorded"
                     /note="{ECO:0000250}."
     Bond            86..111
                     /bond_type="disulfide"
                     /experiment="experimental evidence, no additional details
                     recorded"
                     /note="{ECO:0000250}."
     Bond            104..116
                     /bond_type="disulfide"
                     /experiment="experimental evidence, no additional details
                     recorded"
                     /note="{ECO:0000250}."
     Site            107
                     /site_type="glycosylation"
                     /experiment="experimental evidence, no additional details
                     recorded"
                     /note="N-linked (GlcNAc...). {ECO:0000255}."
     Site            119
                     /site_type="active"
                     /experiment="experimental evidence, no additional details
                     recorded"
                     /note="{ECO:0000250}."
ORIGIN      
        1 mnpahllvla avcislsgas siapqplnli qfgnmiqcnn trpsldfsgy gcycgrggsg
       61 tpvdeldrcc qvhdncygea etvhecdpyw tfysyecseg kltckdnntk ckefvcncdr
      121 eaancfakap yidsnyknck
//
VERSION     C1IC46.1  GI:408407659
DBSOURCE    UniProtKB: locus PA2A1_WALAE, accession C1IC46;
            class: standard.
            created: Oct 3, 2012.
            sequence updated: May 26, 2009.
            annotation updated: Jan 7, 2015.
            xrefs: EU196554.1, ABX82863.1
            xrefs (non-sequence databases): GO:0005576, GO:0005509, GO:0004623,
            GO:0016042, GO:0006644, Gene3D:1.20.90.10, InterPro:IPR001211,
            InterPro:IPR013090, InterPro:IPR016090, PANTHER:PTHR11716,
            Pfam:PF00068, PRINTS:PR00389, SMART:SM00085, SUPFAM:SSF48619,
            PROSITE:PS00119, PROSITE:PS00118
KEYWORDS    Calcium; Disulfide bond; Hemostasis impairing toxin; Hydrolase;
            Lipid degradation; Lipid metabolism; Metal-binding; Secreted;
            Signal; Toxin.
SOURCE      Walterinnesia aegyptia
  ORGANISM  Walterinnesia aegyptia
            Eukaryota; Metazoa; Chordata; Craniata; Vertebrata; Euteleostomi;
            Lepidosauria; Squamata; Bifurcata; Unidentata; Episquamata;
            Toxicofera; Serpentes; Colubroidea; Elapidae; Elapinae;
            Walterinnesia.
REFERENCE   1  (residues 1 to 137)
  AUTHORS   Tsai,H.Y., Wang,Y.M. and Tsai,I.H.
  TITLE     Cloning, characterization and phylogenetic analyses of members of
            three major venom families from a single specimen of Walterinnesia
            aegyptia
  JOURNAL   Toxicon 51 (7), 1245-1254 (2008)
   PUBMED   18405934
  REMARK    NUCLEOTIDE SEQUENCE [MRNA], FUNCTION, AND MASS SPECTROMETRY.;
            TISSUE=Venom, and Venom gland
COMMENT     [FUNCTION] Snake venom phospholipase A2 (PLA2) that may act in the
            hemostasis system of the prey (By similarity). Exhibits hydrolytic
            activities, and prefers the anionic micelles (dPPC with
            deoxycholate) (793 umol/mg/min) to the zwitterionic micelles (dPPC
            with Triton X-100) (591 umol/mg/min). PLA2 catalyzes the
            calcium-dependent hydrolysis of the 2-acyl groups in
            3-sn-phosphoglycerides. {ECO:0000250, ECO:0000269|PubMed:18405934}.
            [CATALYTIC ACTIVITY] Phosphatidylcholine + H(2)O =
            1-acylglycerophosphocholine + a carboxylate.
            {ECO:0000255|PROSITE-ProRule:PRU10035,
            ECO:0000255|PROSITE-ProRule:PRU10036}.
            [COFACTOR] Name=Ca(2+); Xref=ChEBI:CHEBI:29108;
            Evidence={ECO:0000250}; Note=Binds 1 Ca(2+) ion. {ECO:0000250}.
            [SUBCELLULAR LOCATION] Secreted.
            [TISSUE SPECIFICITY] Expressed by the venom gland.
            [MASS SPECTROMETRY] Mass=13342; Method=Electrospray; Range=18-137;
            Evidence={ECO:0000269|PubMed:18405934}.
            [SIMILARITY] Belongs to the phospholipase A2 family. Group I
            subfamily. D49 sub-subfamily. {ECO:0000305}.
FEATURES             Location/Qualifiers
     source          1..137
                     /organism="Walterinnesia aegyptia"
                     /db_xref="taxon:64182"
     Protein         <1..137
                     /product="Acidic phospholipase A2 PL-I"
                     /EC_number="3.1.1.4"
                     /note="svPLA2; Phosphatidylcholine 2-acylhydrolase"
                     /UniProtKB_evidence="Evidence at protein level"
     Region          <1..17
                     /region_name="Signal"
                     /experiment="experimental evidence, no additional details
                     recorded"
                     /note="{ECO:0000255}."
     Region          18..137
                     /region_name="Mature chain"
                     /experiment="experimental evidence, no additional details
                     recorded"
                     /note="Acidic phospholipase A2 PL-I.
                     /FTId=PRO_5000456111."
     Region          19..131
                     /region_name="PLA2c"
                     /note="PLA2c: Phospholipase A2, a family of secretory and
                     cytosolic enzymes; the latter are either Ca dependent or
                     Ca independent. PLA2 cleaves the sn-2 position of the
                     glycerol backbone of phospholipids (PC or
                     phosphatidylethanolamine), usually in a...; cd00125"
                     /db_xref="CDD:153091"
     Site            order(19,22,26,37,48,81)
                     /site_type="other"
                     /note="putative hydrophobic channel"
                     /db_xref="CDD:153091"
     Bond            28..89
                     /bond_type="disulfide"
                     /experiment="experimental evidence, no additional details
                     recorded"
                     /note="{ECO:0000250}."
     Bond            44..136
                     /bond_type="disulfide"
                     /experiment="experimental evidence, no additional details
                     recorded"
                     /note="{ECO:0000250}."
     Site            order(45,47,49,66)
                     /site_type="other"
                     /note="primary metal binding site"
                     /db_xref="CDD:153091"
     Site            45
                     /site_type="metal-binding"
                     /experiment="experimental evidence, no additional details
                     recorded"
                     /note="Calcium; via carbonyl oxygen. {ECO:0000250}."
     Bond            46..62
                     /bond_type="disulfide"
                     /experiment="experimental evidence, no additional details
                     recorded"
                     /note="{ECO:0000250}."
     Site            order(47,65..66,69,85,111)
                     /site_type="active"
                     /note="catalytic network [active]"
                     /db_xref="CDD:153091"
     Site            47
                     /site_type="metal-binding"
                     /experiment="experimental evidence, no additional details
                     recorded"
                     /note="Calcium; via carbonyl oxygen. {ECO:0000250}."
     Site            49
                     /site_type="metal-binding"
                     /experiment="experimental evidence, no additional details
                     recorded"
                     /note="Calcium; via carbonyl oxygen. {ECO:0000250}."
     Bond            61..117
                     /bond_type="disulfide"
                     /experiment="experimental evidence, no additional details
                     recorded"
                     /note="{ECO:0000250}."
     Site            65
                     /site_type="active"
                     /experiment="experimental evidence, no additional details
                     recorded"
                     /note="{ECO:0000250}."
     Site            66
                     /site_type="metal-binding"
                     /experiment="experimental evidence, no additional details
                     recorded"
                     /note="Calcium. {ECO:0000250}."
     Bond            68..110
                     /bond_type="disulfide"
                     /experiment="experimental evidence, no additional details
                     recorded"
                     /note="{ECO:0000250}."
     Bond            78..103
                     /bond_type="disulfide"
                     /experiment="experimental evidence, no additional details
                     recorded"
                     /note="{ECO:0000250}."
     Bond            96..108
                     /bond_type="disulfide"
                     /experiment="experimental evidence, no additional details
                     recorded"
                     /note="{ECO:0000250}."
     Site            111
                     /site_type="active"
                     /experiment="experimental evidence, no additional details
                     recorded"
                     /note="{ECO:0000250}."
ORIGIN      
        1 avcvsllgas sirplplhlg qfnnmikcti pgstpwwdfs dygcycgygg sgtpvdqldr
       61 ccqthdncyt eaqkfsgcsp ytrkysyecs egtltcksdn decaafvcnc drsaaicfar
      121 apynsnnvdi dleahcq
//
VERSION     P60044.1  GI:38502883
DBSOURCE    UniProtKB: locus PA2A2_NAJSG, accession P60044;
            class: standard.
            created: Nov 21, 2003.
            sequence updated: Nov 21, 2003.
            annotation updated: Jan 7, 2015.
            xrefs: AY422776.1, AAR00254.1, 1MH2_B, 1S6B_B, 1XXW_B, 2RD4_B
            xrefs (non-sequence databases): PDBsum:1MH2, PDBsum:1S6B,
            PDBsum:1XXW, PDBsum:2RD4, ProteinModelPortal:P60044, SMR:P60044,
            HOVERGEN:HBG008137, EvolutionaryTrace:P60044, GO:0005576,
            GO:0005509, GO:0004623, GO:0016042, GO:0006644, Gene3D:1.20.90.10,
            InterPro:IPR001211, InterPro:IPR013090, InterPro:IPR016090,
            PANTHER:PTHR11716, Pfam:PF00068, PRINTS:PR00389, SMART:SM00085,
            SUPFAM:SSF48619, PROSITE:PS00119, PROSITE:PS00118
KEYWORDS    3D-structure; Calcium; Disulfide bond; Hydrolase; Lipid
            degradation; Lipid metabolism; Metal-binding; Secreted.
SOURCE      Naja sagittifera
  ORGANISM  Naja sagittifera
            Eukaryota; Metazoa; Chordata; Craniata; Vertebrata; Euteleostomi;
            Lepidosauria; Squamata; Bifurcata; Unidentata; Episquamata;
            Toxicofera; Serpentes; Colubroidea; Elapidae; Elapinae; Naja.
REFERENCE   1  (residues 1 to 126)
  AUTHORS   Paramasivam,M., Saravanan,K., Hariprasad,R.G., Jabeen,T.,
            Sharma,S., Singh,T.P. and Srinivasan,A.
  TITLE     Direct Submission
  JOURNAL   Submitted (??-SEP-2003)
  REMARK    NUCLEOTIDE SEQUENCE [MRNA].;
            TISSUE=Venom gland
REFERENCE   2  (residues 1 to 126)
  AUTHORS   Jabeen,T., Varma,A.K., Paramasivam,M., Singh,N., Singh,R.K.,
            Sharma,S., Srinivasan,A. and Singh,T.P.
  TITLE     Direct Submission
  JOURNAL   Submitted (??-AUG-2002) to the PDB data bank
  REMARK    X-RAY CRYSTALLOGRAPHY (1.6 ANGSTROMS) OF 8-126 IN COMPLEX WITH
            ISOFORM 1.
COMMENT     [FUNCTION] PLA2 catalyzes the calcium-dependent hydrolysis of the
            2-acyl groups in 3-sn-phosphoglycerides.
            [CATALYTIC ACTIVITY] Phosphatidylcholine + H(2)O =
            1-acylglycerophosphocholine + a carboxylate.
            {ECO:0000255|PROSITE-ProRule:PRU10035,
            ECO:0000255|PROSITE-ProRule:PRU10036}.
            [COFACTOR] Name=Ca(2+); Xref=ChEBI:CHEBI:29108;
            Evidence={ECO:0000250}; Note=Binds 1 Ca(2+) ion. {ECO:0000250}.
            [SUBUNIT] Heterodimer formed between two homologous isoforms:
            isoform 1 and isoform 2. {ECO:0000269|Ref.2}.
            [SUBCELLULAR LOCATION] Secreted.
            [TISSUE SPECIFICITY] Expressed by the venom gland.
            [SIMILARITY] Belongs to the phospholipase A2 family. Group I
            subfamily. D49 sub-subfamily. {ECO:0000305}.
FEATURES             Location/Qualifiers
     source          1..126
                     /organism="Naja sagittifera"
                     /db_xref="taxon:195058"
     Protein         <1..126
                     /product="Acidic phospholipase A2 2"
                     /EC_number="3.1.1.4"
                     /note="svPLA2; Phosphatidylcholine 2-acylhydrolase"
                     /UniProtKB_evidence="Evidence at protein level"
     Region          <1..7
                     /region_name="Propeptide"
                     /experiment="experimental evidence, no additional details
                     recorded"
                     /note="/FTId=PRO_0000022926."
     Region          8..126
                     /region_name="Mature chain"
                     /experiment="experimental evidence, no additional details
                     recorded"
                     /note="Acidic phospholipase A2 2. /FTId=PRO_0000022927."
     Region          9..19
                     /region_name="Helical region"
                     /experiment="experimental evidence, no additional details
                     recorded"
                     /note="{ECO:0000244|PDB:1S6B}."
     Region          10..120
                     /region_name="PLA2c"
                     /note="PLA2c: Phospholipase A2, a family of secretory and
                     cytosolic enzymes; the latter are either Ca dependent or
                     Ca independent. PLA2 cleaves the sn-2 position of the
                     glycerol backbone of phospholipids (PC or
                     phosphatidylethanolamine), usually in a...; cd00125"
                     /db_xref="CDD:153091"
     Site            order(12,16,26,37,70)
                     /site_type="other"
                     /note="putative hydrophobic channel"
                     /db_xref="CDD:153091"
     Bond            18..78
                     /bond_type="disulfide"
                     /experiment="experimental evidence, no additional details
                     recorded"
     Region          25..28
                     /region_name="Helical region"
                     /experiment="experimental evidence, no additional details
                     recorded"
                     /note="{ECO:0000244|PDB:1S6B}."
     Region          29..31
                     /region_name="Beta-strand region"
                     /experiment="experimental evidence, no additional details
                     recorded"
                     /note="{ECO:0000244|PDB:1S6B}."
     Region          32..34
                     /region_name="Hydrogen bonded turn"
                     /experiment="experimental evidence, no additional details
                     recorded"
                     /note="{ECO:0000244|PDB:1S6B}."
     Bond            33..125
                     /bond_type="disulfide"
                     /experiment="experimental evidence, no additional details
                     recorded"
     Site            order(34,36,38,55)
                     /site_type="other"
                     /note="primary metal binding site"
                     /db_xref="CDD:153091"
     Site            34
                     /site_type="metal-binding"
                     /experiment="experimental evidence, no additional details
                     recorded"
                     /note="Calcium; via carbonyl oxygen. {ECO:0000250}."
     Bond            35..51
                     /bond_type="disulfide"
                     /experiment="experimental evidence, no additional details
                     recorded"
     Region          35..37
                     /region_name="Beta-strand region"
                     /experiment="experimental evidence, no additional details
                     recorded"
                     /note="{ECO:0000244|PDB:1S6B}."
     Site            order(36,54..55,58,74,100)
                     /site_type="active"
                     /note="catalytic network [active]"
                     /db_xref="CDD:153091"
     Site            36
                     /site_type="metal-binding"
                     /experiment="experimental evidence, no additional details
                     recorded"
                     /note="Calcium; via carbonyl oxygen. {ECO:0000250}."
     Site            38
                     /site_type="metal-binding"
                     /experiment="experimental evidence, no additional details
                     recorded"
                     /note="Calcium; via carbonyl oxygen. {ECO:0000250}."
     Region          46..61
                     /region_name="Helical region"
                     /experiment="experimental evidence, no additional details
                     recorded"
                     /note="{ECO:0000244|PDB:1S6B}."
     Bond            50..106
                     /bond_type="disulfide"
                     /experiment="experimental evidence, no additional details
                     recorded"
     Site            54
                     /site_type="active"
                     /experiment="experimental evidence, no additional details
                     recorded"
                     /note="{ECO:0000250}."
     Site            55
                     /site_type="metal-binding"
                     /experiment="experimental evidence, no additional details
                     recorded"
                     /note="Calcium. {ECO:0000250}."
     Bond            57..99
                     /bond_type="disulfide"
                     /experiment="experimental evidence, no additional details
                     recorded"
     Bond            67..92
                     /bond_type="disulfide"
                     /experiment="experimental evidence, no additional details
                     recorded"
     Region          69..71
                     /region_name="Hydrogen bonded turn"
                     /experiment="experimental evidence, no additional details
                     recorded"
                     /note="{ECO:0000244|PDB:1S6B}."
     Region          76..79
                     /region_name="Beta-strand region"
                     /experiment="experimental evidence, no additional details
                     recorded"
                     /note="{ECO:0000244|PDB:1S6B}."
     Region          82..85
                     /region_name="Beta-strand region"
                     /experiment="experimental evidence, no additional details
                     recorded"
                     /note="{ECO:0000244|PDB:1S6B}."
     Bond            85..97
                     /bond_type="disulfide"
                     /experiment="experimental evidence, no additional details
                     recorded"
     Region          91..109
                     /region_name="Helical region"
                     /experiment="experimental evidence, no additional details
                     recorded"
                     /note="{ECO:0000244|PDB:1S6B}."
     Site            100
                     /site_type="active"
                     /experiment="experimental evidence, no additional details
                     recorded"
                     /note="{ECO:0000250}."
     Region          114..116
                     /region_name="Helical region"
                     /experiment="experimental evidence, no additional details
                     recorded"
                     /note="{ECO:0000244|PDB:1S6B}."
     Region          121..124
                     /region_name="Helical region"
                     /experiment="experimental evidence, no additional details
                     recorded"
                     /note="{ECO:0000244|PDB:1S6B}."
ORIGIN      
        1 snrpmplnrw qfknmisctv psrswwdfad ygcycgrggs gtpvddldrc cqvhdncyne
       61 aekisgcnpr frtysyecta gtltctgrnn acaasvcdcd rlaaicfaga pyndnnynid
      121 lqarcn
//
VERSION     C1IC45.1  GI:408407663
DBSOURCE    UniProtKB: locus PA2A2_WALAE, accession C1IC45;
            class: standard.
            created: Oct 3, 2012.
            sequence updated: May 26, 2009.
            annotation updated: Jan 7, 2015.
            xrefs: EU196553.1, ABX82862.1
            xrefs (non-sequence databases): GO:0005576, GO:0005509, GO:0004623,
            GO:0016042, GO:0006644, Gene3D:1.20.90.10, InterPro:IPR001211,
            InterPro:IPR013090, InterPro:IPR016090, PANTHER:PTHR11716,
            Pfam:PF00068, PRINTS:PR00389, SMART:SM00085, SUPFAM:SSF48619,
            PROSITE:PS00119, PROSITE:PS00118
KEYWORDS    Calcium; Disulfide bond; Hemostasis impairing toxin; Hydrolase;
            Lipid degradation; Lipid metabolism; Metal-binding; Secreted;
            Signal; Toxin.
SOURCE      Walterinnesia aegyptia
  ORGANISM  Walterinnesia aegyptia
            Eukaryota; Metazoa; Chordata; Craniata; Vertebrata; Euteleostomi;
            Lepidosauria; Squamata; Bifurcata; Unidentata; Episquamata;
            Toxicofera; Serpentes; Colubroidea; Elapidae; Elapinae;
            Walterinnesia.
REFERENCE   1  (residues 1 to 137)
  AUTHORS   Tsai,H.Y., Wang,Y.M. and Tsai,I.H.
  TITLE     Cloning, characterization and phylogenetic analyses of members of
            three major venom families from a single specimen of Walterinnesia
            aegyptia
  JOURNAL   Toxicon 51 (7), 1245-1254 (2008)
   PUBMED   18405934
  REMARK    NUCLEOTIDE SEQUENCE [MRNA], FUNCTION, AND MASS SPECTROMETRY.;
            TISSUE=Venom, and Venom gland
COMMENT     [FUNCTION] Snake venom phospholipase A2 (PLA2) that may act in the
            hemostasis system of the prey (By similarity). Exhibits hydrolytic
            activities, and prefers the anionic micelles (dPPC with
            deoxycholate) (54 umol/mg/min) to the zwitterionic micelles (dPPC
            with Triton X-100) (15 umol/mg/min). PLA2 catalyzes the
            calcium-dependent hydrolysis of the 2-acyl groups in
            3-sn-phosphoglycerides. {ECO:0000250, ECO:0000269|PubMed:18405934}.
            [CATALYTIC ACTIVITY] Phosphatidylcholine + H(2)O =
            1-acylglycerophosphocholine + a carboxylate.
            {ECO:0000255|PROSITE-ProRule:PRU10035,
            ECO:0000255|PROSITE-ProRule:PRU10036}.
            [COFACTOR] Name=Ca(2+); Xref=ChEBI:CHEBI:29108;
            Evidence={ECO:0000250}; Note=Binds 1 Ca(2+) ion. {ECO:0000250}.
            [SUBCELLULAR LOCATION] Secreted.
            [TISSUE SPECIFICITY] Expressed by the venom gland.
            [MASS SPECTROMETRY] Mass=13343; Method=Electrospray; Range=18-137;
            Evidence={ECO:0000269|PubMed:18405934}.
            [SIMILARITY] Belongs to the phospholipase A2 family. Group I
            subfamily. D49 sub-subfamily. {ECO:0000305}.
FEATURES             Location/Qualifiers
     source          1..137
                     /organism="Walterinnesia aegyptia"
                     /db_xref="taxon:64182"
     Protein         <1..137
                     /product="Acidic phospholipase A2 PL-II"
                     /EC_number="3.1.1.4"
                     /note="svPLA2; Phosphatidylcholine 2-acylhydrolase"
                     /UniProtKB_evidence="Evidence at protein level"
     Region          <1..17
                     /region_name="Signal"
                     /experiment="experimental evidence, no additional details
                     recorded"
                     /note="{ECO:0000255}."
     Region          18..137
                     /region_name="Mature chain"
                     /experiment="experimental evidence, no additional details
                     recorded"
                     /note="Acidic phospholipase A2 PL-II.
                     /FTId=PRO_5000456110."
     Region          19..131
                     /region_name="PLA2c"
                     /note="PLA2c: Phospholipase A2, a family of secretory and
                     cytosolic enzymes; the latter are either Ca dependent or
                     Ca independent. PLA2 cleaves the sn-2 position of the
                     glycerol backbone of phospholipids (PC or
                     phosphatidylethanolamine), usually in a...; cd00125"
                     /db_xref="CDD:153091"
     Site            order(19,22,26,37,48,81)
                     /site_type="other"
                     /note="putative hydrophobic channel"
                     /db_xref="CDD:153091"
     Bond            28..89
                     /bond_type="disulfide"
                     /experiment="experimental evidence, no additional details
                     recorded"
                     /note="{ECO:0000250}."
     Bond            44..136
                     /bond_type="disulfide"
                     /experiment="experimental evidence, no additional details
                     recorded"
                     /note="{ECO:0000250}."
     Site            order(45,47,49,66)
                     /site_type="other"
                     /note="primary metal binding site"
                     /db_xref="CDD:153091"
     Site            45
                     /site_type="metal-binding"
                     /experiment="experimental evidence, no additional details
                     recorded"
                     /note="Calcium; via carbonyl oxygen. {ECO:0000250}."
     Bond            46..62
                     /bond_type="disulfide"
                     /experiment="experimental evidence, no additional details
                     recorded"
                     /note="{ECO:0000250}."
     Site            order(47,65..66,69,85,111)
                     /site_type="active"
                     /note="catalytic network [active]"
                     /db_xref="CDD:153091"
     Site            47
                     /site_type="metal-binding"
                     /experiment="experimental evidence, no additional details
                     recorded"
                     /note="Calcium; via carbonyl oxygen. {ECO:0000250}."
     Site            49
                     /site_type="metal-binding"
                     /experiment="experimental evidence, no additional details
                     recorded"
                     /note="Calcium; via carbonyl oxygen. {ECO:0000250}."
     Bond            61..117
                     /bond_type="disulfide"
                     /experiment="experimental evidence, no additional details
                     recorded"
                     /note="{ECO:0000250}."
     Site            65
                     /site_type="active"
                     /experiment="experimental evidence, no additional details
                     recorded"
                     /note="{ECO:0000250}."
     Site            66
                     /site_type="metal-binding"
                     /experiment="experimental evidence, no additional details
                     recorded"
                     /note="Calcium. {ECO:0000250}."
     Bond            68..110
                     /bond_type="disulfide"
                     /experiment="experimental evidence, no additional details
                     recorded"
                     /note="{ECO:0000250}."
     Bond            78..103
                     /bond_type="disulfide"
                     /experiment="experimental evidence, no additional details
                     recorded"
                     /note="{ECO:0000250}."
     Bond            96..108
                     /bond_type="disulfide"
                     /experiment="experimental evidence, no additional details
                     recorded"
                     /note="{ECO:0000250}."
     Site            111
                     /site_type="active"
                     /experiment="experimental evidence, no additional details
                     recorded"
                     /note="{ECO:0000250}."
ORIGIN      
        1 avcvsllgas sirplplhlg qfnnmikcti pgstpwwdfs dygcycgygg sgtpvdqldr
       61 ccqthdncyt eaqkfsgcsp yrrkysyecs egtltcksdn decaafvcnc drlaaicfag
      121 apynsnnvdi dlearcq
//
VERSION     Q5G291.1  GI:82195022
DBSOURCE    UniProtKB: locus PA2A5_NAJSG, accession Q5G291;
            class: standard.
            created: Sep 2, 2008.
            sequence updated: Mar 1, 2005.
            annotation updated: Jan 7, 2015.
            xrefs: AY862399.1, AAW65725.1, 1Y75_A
            xrefs (non-sequence databases): PDBsum:1Y75,
            ProteinModelPortal:Q5G291, SMR:Q5G291, HOVERGEN:HBG008137,
            EvolutionaryTrace:Q5G291, GO:0005576, GO:0005509, GO:0004623,
            GO:0016042, GO:0006644, Gene3D:1.20.90.10, InterPro:IPR001211,
            InterPro:IPR013090, InterPro:IPR016090, PANTHER:PTHR11716,
            Pfam:PF00068, PRINTS:PR00389, SMART:SM00085, SUPFAM:SSF48619,
            PROSITE:PS00118
KEYWORDS    3D-structure; Calcium; Disulfide bond; Hydrolase; Lipid
            degradation; Lipid metabolism; Metal-binding; Secreted; Signal;
            Zinc.
SOURCE      Naja sagittifera
  ORGANISM  Naja sagittifera
            Eukaryota; Metazoa; Chordata; Craniata; Vertebrata; Euteleostomi;
            Lepidosauria; Squamata; Bifurcata; Unidentata; Episquamata;
            Toxicofera; Serpentes; Colubroidea; Elapidae; Elapinae; Naja.
REFERENCE   1  (residues 1 to 125)
  AUTHORS   Jabeen,T., Singh,N., Singh,R.K., Jasti,J., Sharma,S., Kaur,P.,
            Srinivasan,A. and Singh,T.P.
  TITLE     Crystal structure of a heterodimer of phospholipase A2 from Naja
            naja sagittifera at 2.3 A resolution reveals the presence of a new
            PLA2-like protein with a novel cys 32-Cys 49 disulphide bridge with
            a bound sugar at the substrate-binding site
  JOURNAL   Proteins 62 (2), 329-337 (2006)
   PUBMED   16287060
  REMARK    NUCLEOTIDE SEQUENCE [MRNA], X-RAY CRYSTALLOGRAPHY (2.3 ANGSTROMS)
            OF 8-125 IN COMPLEX WITH CARBOHYDRATE, MASS SPECTROMETRY, AND
            DISULFIDE BONDS.;
            TISSUE=Venom, and Venom gland
COMMENT     [FUNCTION] PLA2 catalyzes the calcium-dependent hydrolysis of the
            2-acyl groups in 3-sn-phosphoglycerides. {ECO:0000250}.
            [CATALYTIC ACTIVITY] Phosphatidylcholine + H(2)O =
            1-acylglycerophosphocholine + a carboxylate.
            {ECO:0000255|PROSITE-ProRule:PRU10035}.
            [COFACTOR] Name=Ca(2+); Xref=ChEBI:CHEBI:29108;
            Evidence={ECO:0000250}; Note=Binds 1 Ca(2+) ion. {ECO:0000250}.
            [SUBUNIT] Heterodimer formed between isoform 5 and isoform 6 in
            presence of zinc ion and monomer in absence of zinc ion.
            {ECO:0000269|PubMed:16287060}.
            [SUBCELLULAR LOCATION] Secreted.
            [TISSUE SPECIFICITY] Expressed by the venom gland.
            [MASS SPECTROMETRY] Mass=13282.8; Method=MALDI; Range=8-125;
            Evidence={ECO:0000269|PubMed:16287060}.
            [SIMILARITY] Belongs to the phospholipase A2 family. Group I
            subfamily. C49 sub-subfamily. {ECO:0000305}.
            [CAUTION] Contains two extra cysteines at two highly conserved
            sites. Cys-37 and Cys-54 replaces the conventional calcium-binding
            Gly-32 and Asp-49 respectively. {ECO:0000305}.
FEATURES             Location/Qualifiers
     source          1..125
                     /organism="Naja sagittifera"
                     /db_xref="taxon:195058"
     Protein         <1..125
                     /product="Acidic phospholipase A2 5"
                     /EC_number="3.1.1.4"
                     /note="svPLA2; Phosphatidylcholine 2-acylhydrolase"
                     /UniProtKB_evidence="Evidence at protein level"
     Region          <1
                     /region_name="Signal"
                     /experiment="experimental evidence, no additional details
                     recorded"
                     /note="{ECO:0000255}."
     Region          2..7
                     /region_name="Propeptide"
                     /experiment="experimental evidence, no additional details
                     recorded"
                     /note="{ECO:0000250}. /FTId=PRO_0000346752."
     Region          8..125
                     /region_name="Mature chain"
                     /experiment="experimental evidence, no additional details
                     recorded"
                     /note="Acidic phospholipase A2 5. /FTId=PRO_5000094846."
     Region          8..124
                     /region_name="PLA2c"
                     /note="PLA2c: Phospholipase A2, a family of secretory and
                     cytosolic enzymes; the latter are either Ca dependent or
                     Ca independent. PLA2 cleaves the sn-2 position of the
                     glycerol backbone of phospholipids (PC or
                     phosphatidylethanolamine), usually in a...; cd00125"
                     /db_xref="CDD:153091"
     Site            order(9,12,16,26,37,69)
                     /site_type="other"
                     /note="putative hydrophobic channel"
                     /db_xref="CDD:153091"
     Region          9..19
                     /region_name="Helical region"
                     /experiment="experimental evidence, no additional details
                     recorded"
                     /note="{ECO:0000244|PDB:1Y75}."
     Bond            18..77
                     /bond_type="disulfide"
                     /experiment="experimental evidence, no additional details
                     recorded"
                     /note="{ECO:0000269|PubMed:16287060}."
     Region          25..28
                     /region_name="Helical region"
                     /experiment="experimental evidence, no additional details
                     recorded"
                     /note="{ECO:0000244|PDB:1Y75}."
     Site            28
                     /site_type="binding"
                     /experiment="experimental evidence, no additional details
                     recorded"
                     /note="Carbohydrate; N-acetylglucosamine; via carbonyl
                     oxygen. {ECO:0000269|PubMed:16287060}."
     Region          29..31
                     /region_name="Beta-strand region"
                     /experiment="experimental evidence, no additional details
                     recorded"
                     /note="{ECO:0000244|PDB:1Y75}."
     Site            30
                     /site_type="metal-binding"
                     /experiment="experimental evidence, no additional details
                     recorded"
                     /note="Zinc 1; shared with dimeric partner."
     Region          32..34
                     /region_name="Hydrogen bonded turn"
                     /experiment="experimental evidence, no additional details
                     recorded"
                     /note="{ECO:0000244|PDB:1Y75}."
     Bond            33..124
                     /bond_type="disulfide"
                     /experiment="experimental evidence, no additional details
                     recorded"
                     /note="{ECO:0000269|PubMed:16287060}."
     Site            order(34,36,38,54)
                     /site_type="other"
                     /note="primary metal binding site"
                     /db_xref="CDD:153091"
     Site            34
                     /site_type="metal-binding"
                     /experiment="experimental evidence, no additional details
                     recorded"
                     /note="Calcium; via carbonyl oxygen. {ECO:0000250}."
     Bond            35..50
                     /bond_type="disulfide"
                     /experiment="experimental evidence, no additional details
                     recorded"
                     /note="{ECO:0000269|PubMed:16287060}."
     Site            order(36,53..54,57,73,99)
                     /site_type="active"
                     /note="catalytic network [active]"
                     /db_xref="CDD:153091"
     Site            36
                     /site_type="metal-binding"
                     /experiment="experimental evidence, no additional details
                     recorded"
                     /note="Calcium; via carbonyl oxygen. {ECO:0000250}."
     Bond            37..54
                     /bond_type="disulfide"
                     /experiment="experimental evidence, no additional details
                     recorded"
                     /note="{ECO:0000269|PubMed:16287060}."
     Region          45..60
                     /region_name="Helical region"
                     /experiment="experimental evidence, no additional details
                     recorded"
                     /note="{ECO:0000244|PDB:1Y75}."
     Bond            49..105
                     /bond_type="disulfide"
                     /experiment="experimental evidence, no additional details
                     recorded"
                     /note="{ECO:0000269|PubMed:16287060}."
     Site            53
                     /site_type="active"
                     /experiment="experimental evidence, no additional details
                     recorded"
                     /note="{ECO:0000255|PROSITE-ProRule:PRU10035}."
     Site            53
                     /site_type="binding"
                     /experiment="experimental evidence, no additional details
                     recorded"
                     /note="Carbohydrate; N-acetylglucosamine.
                     {ECO:0000269|PubMed:16287060}."
     Bond            56..98
                     /bond_type="disulfide"
                     /experiment="experimental evidence, no additional details
                     recorded"
                     /note="{ECO:0000269|PubMed:16287060}."
     Bond            66..91
                     /bond_type="disulfide"
                     /experiment="experimental evidence, no additional details
                     recorded"
                     /note="{ECO:0000269|PubMed:16287060}."
     Region          68..70
                     /region_name="Hydrogen bonded turn"
                     /experiment="experimental evidence, no additional details
                     recorded"
                     /note="{ECO:0000244|PDB:1Y75}."
     Site            69
                     /site_type="binding"
                     /experiment="experimental evidence, no additional details
                     recorded"
                     /note="Carbohydrate; N-acetylglucosamine.
                     {ECO:0000269|PubMed:16287060}."
     Region          75..78
                     /region_name="Beta-strand region"
                     /experiment="experimental evidence, no additional details
                     recorded"
                     /note="{ECO:0000244|PDB:1Y75}."
     Site            76
                     /site_type="metal-binding"
                     /experiment="experimental evidence, no additional details
                     recorded"
                     /note="Zinc 2."
     Region          81..84
                     /region_name="Beta-strand region"
                     /experiment="experimental evidence, no additional details
                     recorded"
                     /note="{ECO:0000244|PDB:1Y75}."
     Bond            84..96
                     /bond_type="disulfide"
                     /experiment="experimental evidence, no additional details
                     recorded"
                     /note="{ECO:0000269|PubMed:16287060}."
     Region          90..108
                     /region_name="Helical region"
                     /experiment="experimental evidence, no additional details
                     recorded"
                     /note="{ECO:0000244|PDB:1Y75}."
     Site            99
                     /site_type="active"
                     /experiment="experimental evidence, no additional details
                     recorded"
                     /note="{ECO:0000255|PROSITE-ProRule:PRU10035}."
     Region          113..115
                     /region_name="Helical region"
                     /experiment="experimental evidence, no additional details
                     recorded"
                     /note="{ECO:0000244|PDB:1Y75}."
     Site            119
                     /site_type="metal-binding"
                     /experiment="experimental evidence, no additional details
                     recorded"
                     /note="Zinc 1; shared with dimeric partner."
     Region          120..123
                     /region_name="Helical region"
                     /experiment="experimental evidence, no additional details
                     recorded"
                     /note="{ECO:0000244|PDB:1Y75}."
ORIGIN      
        1 snrpmplnty qfrnmiqctv psrswwdfad ygcycgcgsg tpvddldrcc qvhcncyrqa
       61 geisgcrpkf ktytyecsgg tltckgdnna caasscdcdr laaicfagap yndnnynidl
      121 karcn
//
VERSION     Q5G290.1  GI:82195021
DBSOURCE    UniProtKB: locus PA2A6_NAJSG, accession Q5G290;
            class: standard.
            created: Sep 2, 2008.
            sequence updated: Mar 1, 2005.
            annotation updated: Jan 7, 2015.
            xrefs: AY862400.1, AAW65726.1, 1Y75_B
            xrefs (non-sequence databases): PDBsum:1Y75,
            ProteinModelPortal:Q5G290, SMR:Q5G290, HOVERGEN:HBG008137,
            EvolutionaryTrace:Q5G290, GO:0005576, GO:0005509, GO:0004623,
            GO:0016042, GO:0006644, Gene3D:1.20.90.10, InterPro:IPR001211,
            InterPro:IPR013090, InterPro:IPR016090, PANTHER:PTHR11716,
            Pfam:PF00068, PRINTS:PR00389, SMART:SM00085, SUPFAM:SSF48619,
            PROSITE:PS00119, PROSITE:PS00118
KEYWORDS    3D-structure; Calcium; Disulfide bond; Hydrolase; Lipid
            degradation; Lipid metabolism; Metal-binding; Secreted; Signal;
            Zinc.
SOURCE      Naja sagittifera
  ORGANISM  Naja sagittifera
            Eukaryota; Metazoa; Chordata; Craniata; Vertebrata; Euteleostomi;
            Lepidosauria; Squamata; Bifurcata; Unidentata; Episquamata;
            Toxicofera; Serpentes; Colubroidea; Elapidae; Elapinae; Naja.
REFERENCE   1  (residues 1 to 125)
  AUTHORS   Jabeen,T., Singh,N., Singh,R.K., Jasti,J., Sharma,S., Kaur,P.,
            Srinivasan,A. and Singh,T.P.
  TITLE     Crystal structure of a heterodimer of phospholipase A2 from Naja
            naja sagittifera at 2.3 A resolution reveals the presence of a new
            PLA2-like protein with a novel cys 32-Cys 49 disulphide bridge with
            a bound sugar at the substrate-binding site
  JOURNAL   Proteins 62 (2), 329-337 (2006)
   PUBMED   16287060
  REMARK    NUCLEOTIDE SEQUENCE [MRNA], X-RAY CRYSTALLOGRAPHY (2.3 ANGSTROMS)
            OF 8-125, MASS SPECTROMETRY, AND DISULFIDE BONDS.;
            TISSUE=Venom, and Venom gland
COMMENT     [FUNCTION] PLA2 catalyzes the calcium-dependent hydrolysis of the
            2-acyl groups in 3-sn-phosphoglycerides. {ECO:0000250}.
            [CATALYTIC ACTIVITY] Phosphatidylcholine + H(2)O =
            1-acylglycerophosphocholine + a carboxylate.
            {ECO:0000255|PROSITE-ProRule:PRU10035,
            ECO:0000255|PROSITE-ProRule:PRU10036}.
            [COFACTOR] Name=Ca(2+); Xref=ChEBI:CHEBI:29108;
            Evidence={ECO:0000250}; Note=Binds 1 Ca(2+) ion. {ECO:0000250}.
            [SUBUNIT] Heterodimer formed between isoform 5 and isoform 6 in
            presence of zinc ion and monomer in absence of zinc ion.
            [SUBCELLULAR LOCATION] Secreted.
            [TISSUE SPECIFICITY] Expressed by the venom gland.
            [MASS SPECTROMETRY] Mass=12705.2; Method=MALDI; Range=8-125;
            Evidence={ECO:0000269|PubMed:16287060}.
            [SIMILARITY] Belongs to the phospholipase A2 family. Group I
            subfamily. D49 sub-subfamily. {ECO:0000305}.
FEATURES             Location/Qualifiers
     source          1..125
                     /organism="Naja sagittifera"
                     /db_xref="taxon:195058"
     Protein         <1..125
                     /product="Acidic phospholipase A2 6"
                     /EC_number="3.1.1.4"
                     /note="svPLA2; Phosphatidylcholine 2-acylhydrolase;
                     Phospholipase A2 molecule B"
                     /UniProtKB_evidence="Evidence at protein level"
     Region          <1
                     /region_name="Signal"
                     /experiment="experimental evidence, no additional details
                     recorded"
                     /note="{ECO:0000255}."
     Region          2..7
                     /region_name="Propeptide"
                     /experiment="experimental evidence, no additional details
                     recorded"
                     /note="{ECO:0000250}. /FTId=PRO_0000346753."
     Region          8..125
                     /region_name="Mature chain"
                     /experiment="experimental evidence, no additional details
                     recorded"
                     /note="Acidic phospholipase A2 6. /FTId=PRO_5000094847."
     Region          8..124
                     /region_name="PLA2c"
                     /note="PLA2c: Phospholipase A2, a family of secretory and
                     cytosolic enzymes; the latter are either Ca dependent or
                     Ca independent. PLA2 cleaves the sn-2 position of the
                     glycerol backbone of phospholipids (PC or
                     phosphatidylethanolamine), usually in a...; cd00125"
                     /db_xref="CDD:153091"
     Site            order(9,12,16,26,69)
                     /site_type="other"
                     /note="putative hydrophobic channel"
                     /db_xref="CDD:153091"
     Region          9..19
                     /region_name="Helical region"
                     /experiment="experimental evidence, no additional details
                     recorded"
                     /note="{ECO:0000244|PDB:1Y75}."
     Bond            18..77
                     /bond_type="disulfide"
                     /experiment="experimental evidence, no additional details
                     recorded"
                     /note="{ECO:0000269|PubMed:16287060}."
     Region          26..29
                     /region_name="Helical region"
                     /experiment="experimental evidence, no additional details
                     recorded"
                     /note="{ECO:0000244|PDB:1Y75}."
     Site            30
                     /site_type="metal-binding"
                     /experiment="experimental evidence, no additional details
                     recorded"
                     /note="Zinc; shared with dimeric partner."
     Region          32..34
                     /region_name="Hydrogen bonded turn"
                     /experiment="experimental evidence, no additional details
                     recorded"
                     /note="{ECO:0000244|PDB:1Y75}."
     Bond            33..124
                     /bond_type="disulfide"
                     /experiment="experimental evidence, no additional details
                     recorded"
                     /note="{ECO:0000269|PubMed:16287060}."
     Site            order(34,36,54)
                     /site_type="other"
                     /note="primary metal binding site"
                     /db_xref="CDD:153091"
     Site            34
                     /site_type="metal-binding"
                     /experiment="experimental evidence, no additional details
                     recorded"
                     /note="Calcium; via carbonyl oxygen. {ECO:0000250}."
     Bond            35..50
                     /bond_type="disulfide"
                     /experiment="experimental evidence, no additional details
                     recorded"
                     /note="{ECO:0000269|PubMed:16287060}."
     Site            order(36,53..54,57,73,99)
                     /site_type="active"
                     /note="catalytic network [active]"
                     /db_xref="CDD:153091"
     Site            36
                     /site_type="metal-binding"
                     /experiment="experimental evidence, no additional details
                     recorded"
                     /note="Calcium; via carbonyl oxygen. {ECO:0000250}."
     Region          45..60
                     /region_name="Helical region"
                     /experiment="experimental evidence, no additional details
                     recorded"
                     /note="{ECO:0000244|PDB:1Y75}."
     Bond            49..105
                     /bond_type="disulfide"
                     /experiment="experimental evidence, no additional details
                     recorded"
                     /note="{ECO:0000269|PubMed:16287060}."
     Site            53
                     /site_type="active"
                     /experiment="experimental evidence, no additional details
                     recorded"
                     /note="{ECO:0000250}."
     Site            54
                     /site_type="metal-binding"
                     /experiment="experimental evidence, no additional details
                     recorded"
                     /note="Calcium. {ECO:0000250}."
     Bond            56..98
                     /bond_type="disulfide"
                     /experiment="experimental evidence, no additional details
                     recorded"
                     /note="{ECO:0000269|PubMed:16287060}."
     Bond            66..91
                     /bond_type="disulfide"
                     /experiment="experimental evidence, no additional details
                     recorded"
                     /note="{ECO:0000269|PubMed:16287060}."
     Region          68..70
                     /region_name="Hydrogen bonded turn"
                     /experiment="experimental evidence, no additional details
                     recorded"
                     /note="{ECO:0000244|PDB:1Y75}."
     Region          75..78
                     /region_name="Beta-strand region"
                     /experiment="experimental evidence, no additional details
                     recorded"
                     /note="{ECO:0000244|PDB:1Y75}."
     Region          81..84
                     /region_name="Beta-strand region"
                     /experiment="experimental evidence, no additional details
                     recorded"
                     /note="{ECO:0000244|PDB:1Y75}."
     Bond            84..96
                     /bond_type="disulfide"
                     /experiment="experimental evidence, no additional details
                     recorded"
                     /note="{ECO:0000269|PubMed:16287060}."
     Region          90..108
                     /region_name="Helical region"
                     /experiment="experimental evidence, no additional details
                     recorded"
                     /note="{ECO:0000244|PDB:1Y75}."
     Site            99
                     /site_type="active"
                     /experiment="experimental evidence, no additional details
                     recorded"
                     /note="{ECO:0000250}."
     Region          113..115
                     /region_name="Helical region"
                     /experiment="experimental evidence, no additional details
                     recorded"
                     /note="{ECO:0000244|PDB:1Y75}."
     Region          120..123
                     /region_name="Helical region"
                     /experiment="experimental evidence, no additional details
                     recorded"
                     /note="{ECO:0000244|PDB:1Y75}."
ORIGIN      
        1 snrpmplnik qfnnmiqctv parswwdfad ygcycgsgsg spvddldrcc qvhdncynag
       61 ggvtgcapks ktytyecsqg tltcsgensa caatvcdcdr laaicfagap yndnnynidl
      121 ksrcq
//
VERSION     P23028.2  GI:410516906
DBSOURCE    UniProtKB: locus PA2AD_PSETE, accession P23028;
            class: standard.
            extra accessions:Q45Z39,Q45Z40
            created: Nov 1, 1991.
            sequence updated: Oct 31, 2012.
            annotation updated: Jul 22, 2015.
            xrefs: DQ085826.1, AAZ22644.1, DQ085827.1, AAZ22645.1, S14728
            xrefs (non-sequence databases): ProteinModelPortal:P23028,
            HOVERGEN:HBG008137, GO:0005576, GO:0072556, GO:0005509, GO:0004623,
            GO:0016042, GO:0006644, Gene3D:1.20.90.10, InterPro:IPR001211,
            InterPro:IPR013090, InterPro:IPR016090, PANTHER:PTHR11716,
            Pfam:PF00068, PRINTS:PR00389, SMART:SM00085, SUPFAM:SSF48619,
            PROSITE:PS00119, PROSITE:PS00118
KEYWORDS    Direct protein sequencing; Disulfide bond; Glycoprotein;
            Neurotoxin; Presynaptic neurotoxin; Secreted; Signal; Toxin.
SOURCE      Pseudonaja textilis
  ORGANISM  Pseudonaja textilis
            Eukaryota; Metazoa; Chordata; Craniata; Vertebrata; Euteleostomi;
            Lepidosauria; Squamata; Bifurcata; Unidentata; Episquamata;
            Toxicofera; Serpentes; Colubroidea; Elapidae; Acanthophiinae;
            Pseudonaja.
REFERENCE   1  (residues 1 to 152)
  AUTHORS   St Pierre,L., Woods,R., Earl,S., Masci,P.P. and Lavin,M.F.
  TITLE     Identification and analysis of venom gland-specific genes from the
            coastal taipan (Oxyuranus scutellatus) and related species
  JOURNAL   Cell. Mol. Life Sci. 62 (22), 2679-2693 (2005)
   PUBMED   16261251
  REMARK    NUCLEOTIDE SEQUENCE [MRNA].;
            TISSUE=Venom gland
REFERENCE   2  (residues 1 to 152)
  AUTHORS   Pearson,J.A., Tyler,M.I., Retson,K.V. and Howden,M.E.
  TITLE     Studies on the subunit structure of textilotoxin, a potent
            presynaptic neurotoxin from the venom of the Australian common
            brown snake (Pseudonaja textilis). 2. The amino acid sequence and
            toxicity studies of subunit D
  JOURNAL   Biochim. Biophys. Acta 1077 (2), 147-150 (1991)
   PUBMED   2015288
  REMARK    PROTEIN SEQUENCE OF 20-152, AND FUNCTION.;
            TISSUE=Venom
REFERENCE   3  (residues 1 to 152)
  AUTHORS   Tyler,M.I., Barnett,D., Nicholson,P., Spence,I. and Howden,M.E.
  TITLE     Studies on the subunit structure of textilotoxin, a potent
            neurotoxin from the venom of the Australian common brown snake
            (Pseudonaja textilis)
  JOURNAL   Biochim. Biophys. Acta 915 (2), 210-216 (1987)
   PUBMED   3651474
  REMARK    PROTEIN SEQUENCE OF 20-53.;
            TISSUE=Venom
REFERENCE   4  (residues 1 to 152)
  AUTHORS   Birrell,G.W., Earl,S., Masci,P.P., de Jersey,J., Wallis,T.P.,
            Gorman,J.J. and Lavin,M.F.
  TITLE     Molecular diversity in venom from the Australian Brown snake,
            Pseudonaja textilis
  JOURNAL   Mol. Cell Proteomics 5 (2), 379-389 (2006)
   PUBMED   16284125
  REMARK    PROTEIN SEQUENCE OF 20-33, AND IDENTIFICATION BY MASS
            SPECTROMETRY.;
            TISSUE=Venom
REFERENCE   5  (residues 1 to 152)
  AUTHORS   Pearson,J.A., Tyler,M.I., Retson,K.V. and Howden,M.E.
  TITLE     Studies on the subunit structure of textilotoxin, a potent
            presynaptic neurotoxin from the venom of the Australian common
            brown snake (Pseudonaja textilis). 3. The complete amino-acid
            sequences of all the subunits
  JOURNAL   Biochim. Biophys. Acta 1161 (2-3), 223-229 (1993)
   PUBMED   8431471
  REMARK    LETHAL DOSE, AND GLYCOSYLATION.;
            TISSUE=Venom
REFERENCE   6  (residues 1 to 152)
  AUTHORS   Aquilina,J.A.
  TITLE     The major toxin from the Australian Common Brown Snake is a hexamer
            with unusual gas-phase dissociation properties
  JOURNAL   Proteins 75 (2), 478-485 (2009)
   PUBMED   18951409
  REMARK    SUBUNIT, AND IDENTIFICATION BY MASS SPECTROMETRY.;
            TISSUE=Venom
COMMENT     On or before Nov 2, 2012 this sequence version replaced
            gi:123913709, gi:123908005, gi:129475.
            [FUNCTION] Snake venom oligomeric phospholipase A2 that has potent
            presynaptic neurotoxicity. Chain D is not itself neurotoxic, but it
            is essential for the neurotoxicity of textilotoxin. Chain D
            possesses a very low phospholipase activity.
            {ECO:0000269|PubMed:2015288}.
            [SUBUNIT] Heterohexamer. 2 forms exist: 2 A or 2 B chains, 2 C
            chains and 2 covalently-linked D chains, and 1 A or 1 B, 1 C, 2
            covalently-linked D chains and 2 differentially glycosylated
            covalently-linked D chains. Textilotoxin was originally described
            as pentameric (PubMed:8431471). {ECO:0000269|PubMed:18951409,
            ECO:0000269|PubMed:8431471}.
            [SUBCELLULAR LOCATION] Secreted.
            [TISSUE SPECIFICITY] Expressed by the venom gland.
            [TOXIC DOSE] Oligomer: LD(50) is 1 ug/kg by intraperitoneal
            injection into mice. {ECO:0000269|PubMed:8431471}.
            [SIMILARITY] Belongs to the phospholipase A2 family. Group I
            subfamily. D49 sub-subfamily. {ECO:0000305}.
FEATURES             Location/Qualifiers
     source          1..152
                     /organism="Pseudonaja textilis"
                     /db_xref="taxon:8673"
     Protein         1..152
                     /product="Acidic phospholipase A2 homolog textilotoxin D
                     chain"
                     /note="svPLA2 homolog"
                     /UniProtKB_evidence="Evidence at protein level"
     Region          1..19
                     /region_name="Signal"
                     /experiment="experimental evidence, no additional details
                     recorded"
                     /note="{ECO:0000269|PubMed:16284125,
                     ECO:0000269|PubMed:2015288, ECO:0000269|PubMed:3651474}."
     Region          20..152
                     /region_name="Mature chain"
                     /experiment="experimental evidence, no additional details
                     recorded"
                     /note="Acidic phospholipase A2 homolog textilotoxin D
                     chain. /FTId=PRO_0000161697."
     Region          28..151
                     /region_name="PLA2c"
                     /note="PLA2c: Phospholipase A2, a family of secretory and
                     cytosolic enzymes; the latter are either Ca dependent or
                     Ca independent. PLA2 cleaves the sn-2 position of the
                     glycerol backbone of phospholipids (PC or
                     phosphatidylethanolamine), usually in a...; cd00125"
                     /db_xref="CDD:153091"
     Site            order(29,32,36,47,58,96)
                     /site_type="other"
                     /note="putative hydrophobic channel"
                     /db_xref="CDD:153091"
     Region          30
                     /region_name="Conflict"
                     /experiment="experimental evidence, no additional details
                     recorded"
                     /note="M -> N (in Ref. 4; AA sequence). {ECO:0000305}."
     Bond            38..104
                     /bond_type="disulfide"
                     /experiment="experimental evidence, no additional details
                     recorded"
                     /note="{ECO:0000250}."
     Region          42
                     /region_name="Conflict"
                     /experiment="experimental evidence, no additional details
                     recorded"
                     /note="C -> N (in Ref. 3; AA sequence). {ECO:0000305}."
     Bond            42
                     /bond_type="disulfide"
                     /experiment="experimental evidence, no additional details
                     recorded"
                     /note="Interchain. {ECO:0000255}."
     Region          51
                     /region_name="Conflict"
                     /experiment="experimental evidence, no additional details
                     recorded"
                     /note="D -> N (in Ref. 3; AA sequence). {ECO:0000305}."
     Bond            54..151
                     /bond_type="disulfide"
                     /experiment="experimental evidence, no additional details
                     recorded"
                     /note="{ECO:0000250}."
     Site            order(55,57,59,76)
                     /site_type="other"
                     /note="primary metal binding site"
                     /db_xref="CDD:153091"
     Bond            56..72
                     /bond_type="disulfide"
                     /experiment="experimental evidence, no additional details
                     recorded"
                     /note="{ECO:0000250}."
     Site            order(57,75..76,79,100,126)
                     /site_type="active"
                     /note="catalytic network [active]"
                     /db_xref="CDD:153091"
     Bond            71..132
                     /bond_type="disulfide"
                     /experiment="experimental evidence, no additional details
                     recorded"
                     /note="{ECO:0000250}."
     Bond            78..125
                     /bond_type="disulfide"
                     /experiment="experimental evidence, no additional details
                     recorded"
                     /note="{ECO:0000250}."
     Bond            88..118
                     /bond_type="disulfide"
                     /experiment="experimental evidence, no additional details
                     recorded"
                     /note="{ECO:0000250}."
     Bond            111..123
                     /bond_type="disulfide"
                     /experiment="experimental evidence, no additional details
                     recorded"
                     /note="{ECO:0000250}."
     Site            112
                     /site_type="glycosylation"
                     /experiment="experimental evidence, no additional details
                     recorded"
                     /note="N-linked (GlcNAc...).
                     {ECO:0000269|PubMed:8431471}."
     Region          145
                     /region_name="Conflict"
                     /experiment="experimental evidence, no additional details
                     recorded"
                     /note="I -> T (in Ref. 1; AAZ22645). {ECO:0000305}."
ORIGIN      
        1 mhpahllvll gvcvsllgaa siprpslnim lfgnmiqcti pceqswlgyl dygcycgsgs
       61 sgipvddvdk cckthdecyy kagqipgcsv qpnevfnvdy syecnegqlt cnesnnecem
      121 avcncdraaa icfarfpynk nywsinteih cr
//
VERSION     P60043.2  GI:47117869
DBSOURCE    UniProtKB: locus PA2B1_NAJSG, accession P60043;
            class: standard.
            created: Nov 21, 2003.
            sequence updated: May 10, 2004.
            annotation updated: Jan 7, 2015.
            xrefs: AY422775.2, AAR00253.2, 1MH2_A, 1MH7_A, 1MH8_A, 1S6B_A,
            1XXW_A, 2RD4_A
            xrefs (non-sequence databases): PDBsum:1MH2, PDBsum:1MH7,
            PDBsum:1MH8, PDBsum:1S6B, PDBsum:1XXW, PDBsum:2RD4,
            ProteinModelPortal:P60043, SMR:P60043, HOVERGEN:HBG008137,
            EvolutionaryTrace:P60043, GO:0005576, GO:0005509, GO:0004623,
            GO:0016042, GO:0006644, Gene3D:1.20.90.10, InterPro:IPR001211,
            InterPro:IPR013090, InterPro:IPR016090, PANTHER:PTHR11716,
            Pfam:PF00068, PRINTS:PR00389, SMART:SM00085, SUPFAM:SSF48619,
            PROSITE:PS00119, PROSITE:PS00118
KEYWORDS    3D-structure; Calcium; Disulfide bond; Hydrolase; Lipid
            degradation; Lipid metabolism; Metal-binding; Secreted.
SOURCE      Naja sagittifera
  ORGANISM  Naja sagittifera
            Eukaryota; Metazoa; Chordata; Craniata; Vertebrata; Euteleostomi;
            Lepidosauria; Squamata; Bifurcata; Unidentata; Episquamata;
            Toxicofera; Serpentes; Colubroidea; Elapidae; Elapinae; Naja.
REFERENCE   1  (residues 1 to 126)
  AUTHORS   Paramasivam,M., Saravanan,K., Hariprasad,R.G., Jabeen,T.,
            Sharma,S., Singh,T.P. and Srinivasan,A.
  TITLE     Direct Submission
  JOURNAL   Submitted (??-NOV-2003)
  REMARK    NUCLEOTIDE SEQUENCE [MRNA].;
            TISSUE=Venom gland
REFERENCE   2  (residues 1 to 126)
  AUTHORS   Jabeen,T., Varma,A.K., Paramasivam,M., Singh,N., Singh,R.K.,
            Sharma,S., Srinivasan,A. and Singh,T.P.
  TITLE     Direct Submission
  JOURNAL   Submitted (??-AUG-2002) to the PDB data bank
  REMARK    X-RAY CRYSTALLOGRAPHY (1.6 ANGSTROMS) OF 8-126 IN COMPLEX WITH
            ISOFORM 2.
COMMENT     On May 11, 2004 this sequence version replaced gi:38502882.
            [FUNCTION] PLA2 catalyzes the calcium-dependent hydrolysis of the
            2-acyl groups in 3-sn-phosphoglycerides.
            [CATALYTIC ACTIVITY] Phosphatidylcholine + H(2)O =
            1-acylglycerophosphocholine + a carboxylate.
            {ECO:0000255|PROSITE-ProRule:PRU10035,
            ECO:0000255|PROSITE-ProRule:PRU10036}.
            [COFACTOR] Name=Ca(2+); Xref=ChEBI:CHEBI:29108;
            Evidence={ECO:0000250}; Note=Binds 1 Ca(2+) ion. {ECO:0000250}.
            [SUBUNIT] Heterodimer formed between two homologous isoforms:
            isoform 1 and isoform 2. {ECO:0000269|Ref.2}.
            [SUBCELLULAR LOCATION] Secreted.
            [TISSUE SPECIFICITY] Expressed by the venom gland.
            [SIMILARITY] Belongs to the phospholipase A2 family. Group I
            subfamily. D49 sub-subfamily. {ECO:0000305}.
FEATURES             Location/Qualifiers
     source          1..126
                     /organism="Naja sagittifera"
                     /db_xref="taxon:195058"
     Protein         <1..126
                     /product="Basic phospholipase A2 1"
                     /EC_number="3.1.1.4"
                     /note="svPLA2; Phosphatidylcholine 2-acylhydrolase"
                     /UniProtKB_evidence="Evidence at protein level"
     Region          <1..7
                     /region_name="Propeptide"
                     /experiment="experimental evidence, no additional details
                     recorded"
                     /note="/FTId=PRO_0000022924."
     Region          8..126
                     /region_name="Mature chain"
                     /experiment="experimental evidence, no additional details
                     recorded"
                     /note="Basic phospholipase A2 1. /FTId=PRO_0000022925."
     Region          8..125
                     /region_name="PLA2c"
                     /note="PLA2c: Phospholipase A2, a family of secretory and
                     cytosolic enzymes; the latter are either Ca dependent or
                     Ca independent. PLA2 cleaves the sn-2 position of the
                     glycerol backbone of phospholipids (PC or
                     phosphatidylethanolamine), usually in a...; cd00125"
                     /db_xref="CDD:153091"
     Site            order(9,12,16,26,37,70)
                     /site_type="other"
                     /note="putative hydrophobic channel"
                     /db_xref="CDD:153091"
     Region          9..19
                     /region_name="Helical region"
                     /experiment="experimental evidence, no additional details
                     recorded"
                     /note="{ECO:0000244|PDB:1S6B}."
     Bond            18..78
                     /bond_type="disulfide"
                     /experiment="experimental evidence, no additional details
                     recorded"
     Region          26..29
                     /region_name="Helical region"
                     /experiment="experimental evidence, no additional details
                     recorded"
                     /note="{ECO:0000244|PDB:1S6B}."
     Region          32..34
                     /region_name="Hydrogen bonded turn"
                     /experiment="experimental evidence, no additional details
                     recorded"
                     /note="{ECO:0000244|PDB:1S6B}."
     Bond            33..125
                     /bond_type="disulfide"
                     /experiment="experimental evidence, no additional details
                     recorded"
     Site            order(34,36,38,55)
                     /site_type="other"
                     /note="primary metal binding site"
                     /db_xref="CDD:153091"
     Site            34
                     /site_type="metal-binding"
                     /experiment="experimental evidence, no additional details
                     recorded"
                     /note="Calcium; via carbonyl oxygen. {ECO:0000250}."
     Bond            35..51
                     /bond_type="disulfide"
                     /experiment="experimental evidence, no additional details
                     recorded"
     Region          35..37
                     /region_name="Beta-strand region"
                     /experiment="experimental evidence, no additional details
                     recorded"
                     /note="{ECO:0000244|PDB:1S6B}."
     Site            order(36,54..55,58,74,100)
                     /site_type="active"
                     /note="catalytic network [active]"
                     /db_xref="CDD:153091"
     Site            36
                     /site_type="metal-binding"
                     /experiment="experimental evidence, no additional details
                     recorded"
                     /note="Calcium; via carbonyl oxygen. {ECO:0000250}."
     Site            38
                     /site_type="metal-binding"
                     /experiment="experimental evidence, no additional details
                     recorded"
                     /note="Calcium; via carbonyl oxygen. {ECO:0000250}."
     Region          46..61
                     /region_name="Helical region"
                     /experiment="experimental evidence, no additional details
                     recorded"
                     /note="{ECO:0000244|PDB:1S6B}."
     Bond            50..106
                     /bond_type="disulfide"
                     /experiment="experimental evidence, no additional details
                     recorded"
     Site            54
                     /site_type="active"
                     /experiment="experimental evidence, no additional details
                     recorded"
                     /note="{ECO:0000250}."
     Site            55
                     /site_type="metal-binding"
                     /experiment="experimental evidence, no additional details
                     recorded"
                     /note="Calcium. {ECO:0000250}."
     Bond            57..99
                     /bond_type="disulfide"
                     /experiment="experimental evidence, no additional details
                     recorded"
     Bond            67..92
                     /bond_type="disulfide"
                     /experiment="experimental evidence, no additional details
                     recorded"
     Region          69..71
                     /region_name="Hydrogen bonded turn"
                     /experiment="experimental evidence, no additional details
                     recorded"
                     /note="{ECO:0000244|PDB:1S6B}."
     Region          76..79
                     /region_name="Beta-strand region"
                     /experiment="experimental evidence, no additional details
                     recorded"
                     /note="{ECO:0000244|PDB:1S6B}."
     Region          82..85
                     /region_name="Beta-strand region"
                     /experiment="experimental evidence, no additional details
                     recorded"
                     /note="{ECO:0000244|PDB:1S6B}."
     Bond            85..97
                     /bond_type="disulfide"
                     /experiment="experimental evidence, no additional details
                     recorded"
     Region          91..109
                     /region_name="Helical region"
                     /experiment="experimental evidence, no additional details
                     recorded"
                     /note="{ECO:0000244|PDB:1S6B}."
     Site            100
                     /site_type="active"
                     /experiment="experimental evidence, no additional details
                     recorded"
                     /note="{ECO:0000250}."
     Region          114..116
                     /region_name="Helical region"
                     /experiment="experimental evidence, no additional details
                     recorded"
                     /note="{ECO:0000244|PDB:1S6B}."
     Region          121..124
                     /region_name="Helical region"
                     /experiment="experimental evidence, no additional details
                     recorded"
                     /note="{ECO:0000244|PDB:1S6B}."
ORIGIN      
        1 snrpmplnty qfknmiqctv pkrswwdfad ygcycgrggs gtpiddldrc cqvhdncyns
       61 areqggcrpk qktysyecka gtlscsgsnn scaatvcdcd rlaaicfaga pyndnnynid
      121 lkarcq
//
VERSION     P00609.1  GI:129445
DBSOURCE    UniProtKB: locus PA2B5_NOTSC, accession P00609;
            class: standard.
            created: Jul 21, 1986.
            sequence updated: Jul 21, 1986.
            annotation updated: Jul 22, 2015.
            xrefs: PSNOA5, 2NOT_A, 2NOT_B
            xrefs (non-sequence databases): PDBsum:2NOT,
            ProteinModelPortal:P00609, SMR:P00609, HOVERGEN:HBG008137,
            EvolutionaryTrace:P00609, GO:0005576, GO:0072556, GO:0005509,
            GO:0004623, GO:0016042, GO:0006644, Gene3D:1.20.90.10,
            InterPro:IPR001211, InterPro:IPR013090, InterPro:IPR016090,
            PANTHER:PTHR11716, Pfam:PF00068, PRINTS:PR00389, SMART:SM00085,
            SUPFAM:SSF48619, PROSITE:PS00119, PROSITE:PS00118
KEYWORDS    3D-structure; Calcium; Direct protein sequencing; Disulfide bond;
            Hydrolase; Lipid degradation; Lipid metabolism; Metal-binding;
            Neurotoxin; Presynaptic neurotoxin; Secreted; Toxin.
SOURCE      Notechis scutatus scutatus
  ORGANISM  Notechis scutatus scutatus
            Eukaryota; Metazoa; Chordata; Craniata; Vertebrata; Euteleostomi;
            Lepidosauria; Squamata; Bifurcata; Unidentata; Episquamata;
            Toxicofera; Serpentes; Colubroidea; Elapidae; Acanthophiinae;
            Notechis.
REFERENCE   1  (residues 1 to 119)
  AUTHORS   Halpert,J. and Eaker,D.
  TITLE     Isolation and amino acid sequence of a neurotoxic phospholipase A
            from the venom of the Australian tiger snake Notechis scutatus
            scutatus
  JOURNAL   J. Biol. Chem. 251 (23), 7343-7347 (1976)
   PUBMED   1002692
  REMARK    PROTEIN SEQUENCE.;
            TISSUE=Venom
REFERENCE   2  (residues 1 to 119)
  AUTHORS   Carredano,E., Westerlund,B., Persson,B., Saarinen,M., Ramaswamy,S.,
            Eaker,D. and Eklund,H.
  TITLE     The three-dimensional structures of two toxins from snake venom
            throw light on the anticoagulant and neurotoxic sites of
            phospholipase A2
  JOURNAL   Toxicon 36 (1), 75-92 (1998)
   PUBMED   9604284
  REMARK    X-RAY CRYSTALLOGRAPHY (2.2 ANGSTROMS).;
            TISSUE=Venom
COMMENT     On Jun 10, 2005 this sequence version replaced gi:67188.
            [FUNCTION] Snake venom phospholipase A2 (PLA2) that inhibits
            neuromuscular transmission by blocking acetylcholine release from
            the nerve termini. Notechis II-5 is less toxic than notexin but has
            a higher specific phospholipase activity. PLA2 catalyzes the
            calcium-dependent hydrolysis of the 2-acyl groups in
            3-sn-phosphoglycerides.
            [CATALYTIC ACTIVITY] Phosphatidylcholine + H(2)O =
            1-acylglycerophosphocholine + a carboxylate.
            {ECO:0000255|PROSITE-ProRule:PRU10035,
            ECO:0000255|PROSITE-ProRule:PRU10036}.
            [COFACTOR] Name=Ca(2+); Xref=ChEBI:CHEBI:29108; Note=Binds 1 Ca(2+)
            ion.
            [SUBCELLULAR LOCATION] Secreted.
            [TISSUE SPECIFICITY] Expressed by the venom gland.
            [TOXIC DOSE] LD(50) is 0.045 mg/kg by intravenous injection.
            [SIMILARITY] Belongs to the phospholipase A2 family. Group I
            subfamily. D49 sub-subfamily. {ECO:0000305}.
FEATURES             Location/Qualifiers
     source          1..119
                     /organism="Notechis scutatus scutatus"
                     /sub_species="scutatus"
                     /db_xref="taxon:70142"
     Protein         1..119
                     /product="Basic phospholipase A2 notechis II-5"
                     /EC_number="3.1.1.4"
                     /note="svPLA2; Phosphatidylcholine 2-acylhydrolase"
                     /UniProtKB_evidence="Evidence at protein level"
     Region          1..119
                     /region_name="Mature chain"
                     /experiment="experimental evidence, no additional details
                     recorded"
                     /note="Basic phospholipase A2 notechis II-5.
                     /FTId=PRO_0000161676."
     Region          1..118
                     /region_name="PLA2c"
                     /note="PLA2c: Phospholipase A2, a family of secretory and
                     cytosolic enzymes; the latter are either Ca dependent or
                     Ca independent. PLA2 cleaves the sn-2 position of the
                     glycerol backbone of phospholipids (PC or
                     phosphatidylethanolamine), usually in a...; cd00125"
                     /db_xref="CDD:153091"
     Site            order(2,5,9,20,31,63)
                     /site_type="other"
                     /note="putative hydrophobic channel"
                     /db_xref="CDD:153091"
     Region          2..13
                     /region_name="Helical region"
                     /experiment="experimental evidence, no additional details
                     recorded"
                     /note="{ECO:0000244|PDB:2NOT}."
     Bond            11..71
                     /bond_type="disulfide"
                     /experiment="experimental evidence, no additional details
                     recorded"
     Region          19..22
                     /region_name="Helical region"
                     /experiment="experimental evidence, no additional details
                     recorded"
                     /note="{ECO:0000244|PDB:2NOT}."
     Region          26..30
                     /region_name="Hydrogen bonded turn"
                     /experiment="experimental evidence, no additional details
                     recorded"
                     /note="{ECO:0000244|PDB:2NOT}."
     Bond            27..118
                     /bond_type="disulfide"
                     /experiment="experimental evidence, no additional details
                     recorded"
     Site            order(28,30,32,49)
                     /site_type="other"
                     /note="primary metal binding site"
                     /db_xref="CDD:153091"
     Site            28
                     /site_type="metal-binding"
                     /experiment="experimental evidence, no additional details
                     recorded"
                     /note="Calcium; via carbonyl oxygen."
     Bond            29..45
                     /bond_type="disulfide"
                     /experiment="experimental evidence, no additional details
                     recorded"
     Site            order(30,48..49,52,67,93)
                     /site_type="active"
                     /note="catalytic network [active]"
                     /db_xref="CDD:153091"
     Site            30
                     /site_type="metal-binding"
                     /experiment="experimental evidence, no additional details
                     recorded"
                     /note="Calcium; via carbonyl oxygen."
     Site            32
                     /site_type="metal-binding"
                     /experiment="experimental evidence, no additional details
                     recorded"
                     /note="Calcium; via carbonyl oxygen."
     Region          40..57
                     /region_name="Helical region"
                     /experiment="experimental evidence, no additional details
                     recorded"
                     /note="{ECO:0000244|PDB:2NOT}."
     Bond            44..99
                     /bond_type="disulfide"
                     /experiment="experimental evidence, no additional details
                     recorded"
     Site            48
                     /site_type="active"
                     /experiment="experimental evidence, no additional details
                     recorded"
     Site            49
                     /site_type="metal-binding"
                     /experiment="experimental evidence, no additional details
                     recorded"
                     /note="Calcium."
     Bond            51..92
                     /bond_type="disulfide"
                     /experiment="experimental evidence, no additional details
                     recorded"
     Bond            60..85
                     /bond_type="disulfide"
                     /experiment="experimental evidence, no additional details
                     recorded"
     Region          62..64
                     /region_name="Hydrogen bonded turn"
                     /experiment="experimental evidence, no additional details
                     recorded"
                     /note="{ECO:0000244|PDB:2NOT}."
     Region          69..72
                     /region_name="Beta-strand region"
                     /experiment="experimental evidence, no additional details
                     recorded"
                     /note="{ECO:0000244|PDB:2NOT}."
     Region          75..78
                     /region_name="Beta-strand region"
                     /experiment="experimental evidence, no additional details
                     recorded"
                     /note="{ECO:0000244|PDB:2NOT}."
     Bond            78..90
                     /bond_type="disulfide"
                     /experiment="experimental evidence, no additional details
                     recorded"
     Region          81..83
                     /region_name="Beta-strand region"
                     /experiment="experimental evidence, no additional details
                     recorded"
                     /note="{ECO:0000244|PDB:2NOT}."
     Region          84..102
                     /region_name="Helical region"
                     /experiment="experimental evidence, no additional details
                     recorded"
                     /note="{ECO:0000244|PDB:2NOT}."
     Site            93
                     /site_type="active"
                     /experiment="experimental evidence, no additional details
                     recorded"
     Region          107..109
                     /region_name="Helical region"
                     /experiment="experimental evidence, no additional details
                     recorded"
                     /note="{ECO:0000244|PDB:2NOT}."
     Region          114..117
                     /region_name="Helical region"
                     /experiment="experimental evidence, no additional details
                     recorded"
                     /note="{ECO:0000244|PDB:2NOT}."
ORIGIN      
        1 nlvqfsyliq canhgrrptr hymdygcycg wggsgtpvde ldrcckihdd cysdaekkgc
       61 spkmsaydyy cgengpycrn ikkkclrfvc dcdveaafcf akapynnanw nidtkkrcq
//
VERSION     P14411.2  GI:150421611
DBSOURCE    UniProtKB: locus PA2BA_BUNFA, accession P14411;
            class: standard.
            created: Jan 1, 1990.
            sequence updated: Jun 26, 2007.
            annotation updated: Jul 22, 2015.
            xrefs: DQ508414.1, S01801
            xrefs (non-sequence databases): ProteinModelPortal:P14411,
            SMR:P14411, HOVERGEN:HBG008137, GO:0005576, GO:0072556, GO:0005509,
            GO:0004623, GO:0016042, GO:0006644, Gene3D:1.20.90.10,
            InterPro:IPR001211, InterPro:IPR013090, InterPro:IPR016090,
            PANTHER:PTHR11716, Pfam:PF00068, PRINTS:PR00389, SMART:SM00085,
            SUPFAM:SSF48619, PROSITE:PS00119, PROSITE:PS00118
KEYWORDS    Calcium; Direct protein sequencing; Disulfide bond; Hydrolase;
            Lipid degradation; Lipid metabolism; Metal-binding; Neurotoxin;
            Presynaptic neurotoxin; Secreted; Signal; Toxin.
SOURCE      Bungarus fasciatus (banded krait)
  ORGANISM  Bungarus fasciatus
            Eukaryota; Metazoa; Chordata; Craniata; Vertebrata; Euteleostomi;
            Lepidosauria; Squamata; Bifurcata; Unidentata; Episquamata;
            Toxicofera; Serpentes; Colubroidea; Elapidae; Bungarinae; Bungarus.
REFERENCE   1  (residues 1 to 135)
  AUTHORS   Tsai,I.H., Tsai,H.Y., Saha,A. and Gomes,A.
  TITLE     Sequences, geographic variations and molecular phylogeny of venom
            phospholipases and threefinger toxins of eastern India Bungarus
            fasciatus and kinetic analyses of its Pro31 phospholipases A2
  JOURNAL   FEBS J. 274 (2), 512-525 (2007)
   PUBMED   17166178
  REMARK    NUCLEOTIDE SEQUENCE [MRNA].;
            TISSUE=Venom gland
REFERENCE   2  (residues 1 to 135)
  AUTHORS   Liu,C.S., Chang,C.S., Leu,H.L., Chen,S.W. and Lo,T.B.
  TITLE     The complete amino-acid sequence of a basic phospholipase A2 in the
            venom of Bungarus fasciatus
  JOURNAL   Biol. Chem. Hoppe-Seyler 369 (11), 1227-1233 (1988)
   PUBMED   3072971
  REMARK    PROTEIN SEQUENCE OF 18-135.;
            TISSUE=Venom
COMMENT     On Jul 3, 2007 this sequence version replaced gi:129497.
            [FUNCTION] Snake venom phospholipase A2 (PLA2) that inhibits
            neuromuscular transmission by blocking acetylcholine release from
            the nerve termini. PLA2 catalyzes the calcium-dependent hydrolysis
            of the 2-acyl groups in 3-sn-phosphoglycerides (By similarity).
            {ECO:0000250}.
            [CATALYTIC ACTIVITY] Phosphatidylcholine + H(2)O =
            1-acylglycerophosphocholine + a carboxylate.
            {ECO:0000255|PROSITE-ProRule:PRU10035,
            ECO:0000255|PROSITE-ProRule:PRU10036}.
            [COFACTOR] Name=Ca(2+); Xref=ChEBI:CHEBI:29108;
            Evidence={ECO:0000250}; Note=Binds 1 Ca(2+) ion. {ECO:0000250}.
            [SUBCELLULAR LOCATION] Secreted.
            [TISSUE SPECIFICITY] Expressed by the venom gland.
            [SIMILARITY] Belongs to the phospholipase A2 family. Group I
            subfamily. D49 sub-subfamily. {ECO:0000305}.
            [CAUTION] This protein is not found in the crude venom.
            {ECO:0000305|PubMed:17166178}.
FEATURES             Location/Qualifiers
     source          1..135
                     /organism="Bungarus fasciatus"
                     /db_xref="taxon:8613"
     Protein         <1..135
                     /product="Basic phospholipase A2 10"
                     /EC_number="3.1.1.4"
                     /note="svPLA2; KBf X; KBf-10; Phosphatidylcholine
                     2-acylhydrolase"
                     /UniProtKB_evidence="Evidence at protein level"
     Region          <1..135
                     /region_name="Signal"
                     /experiment="experimental evidence, no additional details
                     recorded"
                     /note="{ECO:0000250}."
     Region          1..17
                     /region_name="Propeptide"
                     /experiment="experimental evidence, no additional details
                     recorded"
                     /note="{ECO:0000250}. /FTId=PRO_0000291947."
     Region          18..135
                     /region_name="Mature chain"
                     /experiment="experimental evidence, no additional details
                     recorded"
                     /note="Basic phospholipase A2 10. /FTId=PRO_0000161634."
     Region          18..131
                     /region_name="PLA2c"
                     /note="PLA2c: Phospholipase A2, a family of secretory and
                     cytosolic enzymes; the latter are either Ca dependent or
                     Ca independent. PLA2 cleaves the sn-2 position of the
                     glycerol backbone of phospholipids (PC or
                     phosphatidylethanolamine), usually in a...; cd00125"
                     /db_xref="CDD:153091"
     Site            order(19,22,26,35,46,79)
                     /site_type="other"
                     /note="putative hydrophobic channel"
                     /db_xref="CDD:153091"
     Bond            28..87
                     /bond_type="disulfide"
                     /experiment="experimental evidence, no additional details
                     recorded"
                     /note="{ECO:0000250}."
     Region          32
                     /region_name="Variant"
                     /experiment="experimental evidence, no additional details
                     recorded"
                     /note="Q -> R."
     Bond            42..134
                     /bond_type="disulfide"
                     /experiment="experimental evidence, no additional details
                     recorded"
                     /note="{ECO:0000250}."
     Site            order(43,45,47,64)
                     /site_type="other"
                     /note="primary metal binding site"
                     /db_xref="CDD:153091"
     Site            43
                     /site_type="metal-binding"
                     /experiment="experimental evidence, no additional details
                     recorded"
                     /note="Calcium; via carbonyl oxygen. {ECO:0000250}."
     Bond            44..60
                     /bond_type="disulfide"
                     /experiment="experimental evidence, no additional details
                     recorded"
                     /note="{ECO:0000250}."
     Site            order(45,63..64,67,83,109)
                     /site_type="active"
                     /note="catalytic network [active]"
                     /db_xref="CDD:153091"
     Site            45
                     /site_type="metal-binding"
                     /experiment="experimental evidence, no additional details
                     recorded"
                     /note="Calcium; via carbonyl oxygen. {ECO:0000250}."
     Site            47
                     /site_type="metal-binding"
                     /experiment="experimental evidence, no additional details
                     recorded"
                     /note="Calcium; via carbonyl oxygen. {ECO:0000250}."
     Bond            59..115
                     /bond_type="disulfide"
                     /experiment="experimental evidence, no additional details
                     recorded"
                     /note="{ECO:0000250}."
     Site            63
                     /site_type="active"
                     /experiment="experimental evidence, no additional details
                     recorded"
                     /note="{ECO:0000250}."
     Site            64
                     /site_type="metal-binding"
                     /experiment="experimental evidence, no additional details
                     recorded"
                     /note="Calcium. {ECO:0000250}."
     Bond            66..108
                     /bond_type="disulfide"
                     /experiment="experimental evidence, no additional details
                     recorded"
                     /note="{ECO:0000250}."
     Region          68
                     /region_name="Variant"
                     /experiment="experimental evidence, no additional details
                     recorded"
                     /note="H -> D."
     Bond            76..101
                     /bond_type="disulfide"
                     /experiment="experimental evidence, no additional details
                     recorded"
                     /note="{ECO:0000250}."
     Region          84
                     /region_name="Variant"
                     /experiment="experimental evidence, no additional details
                     recorded"
                     /note="E -> S."
     Bond            94..106
                     /bond_type="disulfide"
                     /experiment="experimental evidence, no additional details
                     recorded"
                     /note="{ECO:0000250}."
     Region          96
                     /region_name="Variant"
                     /experiment="experimental evidence, no additional details
                     recorded"
                     /note="G -> D."
     Region          100..104
                     /region_name="Variant"
                     /experiment="experimental evidence, no additional details
                     recorded"
                     /note="SCGRN -> TCERF."
     Site            109
                     /site_type="active"
                     /experiment="experimental evidence, no additional details
                     recorded"
                     /note="{ECO:0000250}."
ORIGIN      
        1 avcvsllgaa nippqplnly qfknmiqcag tqlwvayvny gcycgkggsg tpvdqldrcc
       61 qthdhcyhna krfgkcnpyf ktyeytcnkp nltcrgakgs cgrnvcdcdr aaaicfaaap
      121 ynlsnfgink kthck
//
VERSION     P00608.1  GI:129434
DBSOURCE    UniProtKB: locus PA2B_NOTSC, accession P00608;
            class: standard.
            created: Jul 21, 1986.
            sequence updated: Jul 21, 1986.
            annotation updated: Jul 22, 2015.
            xrefs: PSNOAT, PSNOAS, 1AE7_A, 4E4C_A
            xrefs (non-sequence databases): PDBsum:1AE7, PDBsum:4E4C,
            ProteinModelPortal:P00608, SMR:P00608, HOVERGEN:HBG008137,
            EvolutionaryTrace:P00608, GO:0005576, GO:0072556, GO:0005509,
            GO:0004623, GO:0016042, GO:0006644, Gene3D:1.20.90.10,
            InterPro:IPR001211, InterPro:IPR013090, InterPro:IPR016090,
            PANTHER:PTHR11716, Pfam:PF00068, PRINTS:PR00389, SMART:SM00085,
            SUPFAM:SSF48619, PROSITE:PS00119, PROSITE:PS00118
KEYWORDS    3D-structure; Calcium; Direct protein sequencing; Disulfide bond;
            Hydrolase; Lipid degradation; Lipid metabolism; Metal-binding;
            Myotoxin; Neurotoxin; Presynaptic neurotoxin; Secreted; Toxin.
SOURCE      Notechis scutatus scutatus
  ORGANISM  Notechis scutatus scutatus
            Eukaryota; Metazoa; Chordata; Craniata; Vertebrata; Euteleostomi;
            Lepidosauria; Squamata; Bifurcata; Unidentata; Episquamata;
            Toxicofera; Serpentes; Colubroidea; Elapidae; Acanthophiinae;
            Notechis.
REFERENCE   1  (residues 1 to 119)
  AUTHORS   Halpert,J. and Eaker,D.
  TITLE     Amino acid sequence of a presynaptic neurotoxin from the venom of
            Notechis scutatus scutatus (Australian tiger snake)
  JOURNAL   J. Biol. Chem. 250 (17), 6990-6997 (1975)
   PUBMED   1158892
  REMARK    PROTEIN SEQUENCE.;
            TISSUE=Venom
REFERENCE   2  (residues 1 to 119)
  AUTHORS   Chwetzoff,S., Mollier,P., Bouet,F., Rowan,E.G., Harvey,A.L. and
            Menez,A.
  TITLE     On the purification of notexin. Isolation of a single amino acid
            variant from the venom of Notechis scutatus scutatus
  JOURNAL   FEBS Lett. 261 (2), 226-230 (1990)
   PUBMED   2155818
  REMARK    PROTEIN SEQUENCE (NOTEXIN-S).;
            TISSUE=Venom
REFERENCE   3  (residues 1 to 119)
  AUTHORS   Halpert,J., Eaker,D. and Karlsson,E.
  TITLE     The role of phospholipase activity in the action of a presynaptic
            neurotoxin from the venom of Notechis scutatus scutatus (Australian
            tiger snake)
  JOURNAL   FEBS Lett. 61 (1), 72-76 (1976)
   PUBMED   1245225
  REMARK    ACTIVE SITE.
REFERENCE   4  (residues 1 to 119)
  AUTHORS   Mollier,P., Chwetzoff,S., Bouet,F., Harvey,A.L. and Menez,A.
  TITLE     Tryptophan 110, a residue involved in the toxic activity but not in
            the enzymatic activity of notexin
  JOURNAL   Eur. J. Biochem. 185 (2), 263-270 (1989)
   PUBMED   2583182
  REMARK    INVOLVEMENT OF TRP-110 IN TOXICITY.
REFERENCE   5  (residues 1 to 119)
  AUTHORS   Zimmerman,S.E. and Yong,L.C.
  TITLE     Nephrotoxicity of notexin in experimental mice
  JOURNAL   Exp. Toxicol. Pathol. 47 (2-3), 149-155 (1995)
   PUBMED   7580101
  REMARK    FUNCTION AS NEPHROTOXIN.;
            TISSUE=Venom
REFERENCE   6  (residues 1 to 119)
  AUTHORS   Westerlund,B., Nordlund,P., Uhlin,U., Eaker,D. and Eklund,H.
  TITLE     The three-dimensional structure of notexin, a presynaptic
            neurotoxic phospholipase A2 at 2.0 A resolution
  JOURNAL   FEBS Lett. 301 (2), 159-164 (1992)
   PUBMED   1568473
  REMARK    X-RAY CRYSTALLOGRAPHY (2.0 ANGSTROMS).
COMMENT     On or before Jun 10, 2005 this sequence version replaced gi:67186,
            gi:67187.
            [FUNCTION] Snake venom phospholipase A2 (PLA2) that inhibits
            neuromuscular transmission by blocking acetylcholine release from
            the nerve termini. Is directly toxic to skeletal muscle upon local
            application in vivo (dystrophic effect). Also has direct
            nephrotoxicity in experimental mice; a single subcutaneous dose
            (1.38 ug/kg) produces renal tubular and glomerular damage within 24
            hours (PubMed:7580101). PLA2 catalyzes the calcium-dependent
            hydrolysis of the 2-acyl groups in 3-sn-phosphoglycerides.
            [CATALYTIC ACTIVITY] Phosphatidylcholine + H(2)O =
            1-acylglycerophosphocholine + a carboxylate.
            {ECO:0000255|PROSITE-ProRule:PRU10035,
            ECO:0000255|PROSITE-ProRule:PRU10036}.
            [COFACTOR] Name=Ca(2+); Xref=ChEBI:CHEBI:29108; Note=Binds 1 Ca(2+)
            ion.
            [SUBUNIT] Monomer.
            [SUBCELLULAR LOCATION] Secreted.
            [TISSUE SPECIFICITY] Expressed by the venom gland.
            [TOXIC DOSE] LD(50) is 0.025 mg/kg by intravenous injection.
            [MISCELLANEOUS] Activity and lethal neurotoxicity are lost upon
            modification with p-bromophenacyl bromide.
            [SIMILARITY] Belongs to the phospholipase A2 family. Group I
            subfamily. D49 sub-subfamily. {ECO:0000305}.
FEATURES             Location/Qualifiers
     source          1..119
                     /organism="Notechis scutatus scutatus"
                     /sub_species="scutatus"
                     /db_xref="taxon:70142"
     Protein         1..119
                     /product="Basic phospholipase A2 notexin"
                     /EC_number="3.1.1.4"
                     /note="svPLA2; Phosphatidylcholine 2-acylhydrolase"
                     /UniProtKB_evidence="Evidence at protein level"
     Region          1..119
                     /region_name="Mature chain"
                     /experiment="experimental evidence, no additional details
                     recorded"
                     /note="Basic phospholipase A2 notexin.
                     /FTId=PRO_0000161675."
     Region          1..118
                     /region_name="PLA2c"
                     /note="PLA2c: Phospholipase A2, a family of secretory and
                     cytosolic enzymes; the latter are either Ca dependent or
                     Ca independent. PLA2 cleaves the sn-2 position of the
                     glycerol backbone of phospholipids (PC or
                     phosphatidylethanolamine), usually in a...; cd00125"
                     /db_xref="CDD:153091"
     Site            order(2,5,9,20,31,63)
                     /site_type="other"
                     /note="putative hydrophobic channel"
                     /db_xref="CDD:153091"
     Region          2..12
                     /region_name="Helical region"
                     /experiment="experimental evidence, no additional details
                     recorded"
                     /note="{ECO:0000244|PDB:4E4C}."
     Bond            11..71
                     /bond_type="disulfide"
                     /experiment="experimental evidence, no additional details
                     recorded"
     Region          13..15
                     /region_name="Hydrogen bonded turn"
                     /experiment="experimental evidence, no additional details
                     recorded"
                     /note="{ECO:0000244|PDB:4E4C}."
     Region          16
                     /region_name="Variant"
                     /experiment="experimental evidence, no additional details
                     recorded"
                     /note="K -> R (in variant S)."
     Region          19..22
                     /region_name="Helical region"
                     /experiment="experimental evidence, no additional details
                     recorded"
                     /note="{ECO:0000244|PDB:4E4C}."
     Region          23..25
                     /region_name="Beta-strand region"
                     /experiment="experimental evidence, no additional details
                     recorded"
                     /note="{ECO:0000244|PDB:4E4C}."
     Region          26..28
                     /region_name="Hydrogen bonded turn"
                     /experiment="experimental evidence, no additional details
                     recorded"
                     /note="{ECO:0000244|PDB:4E4C}."
     Bond            27..118
                     /bond_type="disulfide"
                     /experiment="experimental evidence, no additional details
                     recorded"
     Site            order(28,30,32,49)
                     /site_type="other"
                     /note="primary metal binding site"
                     /db_xref="CDD:153091"
     Site            28
                     /site_type="metal-binding"
                     /experiment="experimental evidence, no additional details
                     recorded"
                     /note="Calcium; via carbonyl oxygen."
     Bond            29..45
                     /bond_type="disulfide"
                     /experiment="experimental evidence, no additional details
                     recorded"
     Region          29..31
                     /region_name="Beta-strand region"
                     /experiment="experimental evidence, no additional details
                     recorded"
                     /note="{ECO:0000244|PDB:4E4C}."
     Site            order(30,48..49,52,67,93)
                     /site_type="active"
                     /note="catalytic network [active]"
                     /db_xref="CDD:153091"
     Site            30
                     /site_type="metal-binding"
                     /experiment="experimental evidence, no additional details
                     recorded"
                     /note="Calcium; via carbonyl oxygen."
     Site            32
                     /site_type="metal-binding"
                     /experiment="experimental evidence, no additional details
                     recorded"
                     /note="Calcium; via carbonyl oxygen."
     Region          40..57
                     /region_name="Helical region"
                     /experiment="experimental evidence, no additional details
                     recorded"
                     /note="{ECO:0000244|PDB:4E4C}."
     Bond            44..99
                     /bond_type="disulfide"
                     /experiment="experimental evidence, no additional details
                     recorded"
     Site            48
                     /site_type="active"
                     /experiment="experimental evidence, no additional details
                     recorded"
                     /note="{ECO:0000269|PubMed:1245225,
                     ECO:0000269|PubMed:1568473}."
     Site            49
                     /site_type="metal-binding"
                     /experiment="experimental evidence, no additional details
                     recorded"
                     /note="Calcium."
     Bond            51..92
                     /bond_type="disulfide"
                     /experiment="experimental evidence, no additional details
                     recorded"
     Bond            60..85
                     /bond_type="disulfide"
                     /experiment="experimental evidence, no additional details
                     recorded"
     Region          62..64
                     /region_name="Hydrogen bonded turn"
                     /experiment="experimental evidence, no additional details
                     recorded"
                     /note="{ECO:0000244|PDB:4E4C}."
     Region          69..72
                     /region_name="Beta-strand region"
                     /experiment="experimental evidence, no additional details
                     recorded"
                     /note="{ECO:0000244|PDB:4E4C}."
     Region          75..78
                     /region_name="Beta-strand region"
                     /experiment="experimental evidence, no additional details
                     recorded"
                     /note="{ECO:0000244|PDB:4E4C}."
     Bond            78..90
                     /bond_type="disulfide"
                     /experiment="experimental evidence, no additional details
                     recorded"
     Region          81..83
                     /region_name="Beta-strand region"
                     /experiment="experimental evidence, no additional details
                     recorded"
                     /note="{ECO:0000244|PDB:1AE7}."
     Region          84..102
                     /region_name="Helical region"
                     /experiment="experimental evidence, no additional details
                     recorded"
                     /note="{ECO:0000244|PDB:4E4C}."
     Site            93
                     /site_type="active"
                     /experiment="experimental evidence, no additional details
                     recorded"
                     /note="{ECO:0000269|PubMed:1245225}."
     Region          107..109
                     /region_name="Helical region"
                     /experiment="experimental evidence, no additional details
                     recorded"
                     /note="{ECO:0000244|PDB:4E4C}."
     Region          114..117
                     /region_name="Helical region"
                     /experiment="experimental evidence, no additional details
                     recorded"
                     /note="{ECO:0000244|PDB:4E4C}."
ORIGIN      
        1 nlvqfsyliq canhgkrptw hymdygcycg aggsgtpvde ldrcckihdd cydeagkkgc
       61 fpkmsaydyy cgengpycrn ikkkclrfvc dcdveaafcf akapynnanw nidtkkrcq
//
