# Supplementary material for: Venomix: a simple bioinformatic pipeline for identifying and characterizing toxin gene candidates from transcriptomic data
Source: PeerJ. 2018 Jul 31;6:e5361. doi: 10.7717/peerj.5361 (PMC6074769; doi:10.7717/peerj.5361)
Supplement: Supplemental Information 3 [file peerj-06-5361-s003.gz › FinalOutput_E-20/Neutral_phospholipase_A2_3_21/rsemfile_expressioninfo.txt]

transcript_id	gene_id	length	effective_length	expected_count	TPM	FPKM	IsoPct
../../../DE_Analysis/Echis_coloratus_Scent_gland1/RSEM.isoforms.results	TRINITY_DN32800_c9_g4_i2	TRINITY_DN32800_c9_g4_i2	1871	1643.20	7.75	0.22	0.22	100.00
../../../DE_Analysis/Echis_coloratus_Scent_gland1/RSEM.isoforms.results	TRINITY_DN32800_c9_g4_i4	TRINITY_DN32800_c9_g4_i4	1705	1477.20	1130.50	36.49	35.34	100.00
../../../DE_Analysis/Echis_coloratus_Scent_gland1/RSEM.isoforms.results	TRINITY_DN32800_c9_g4_i5	TRINITY_DN32800_c9_g4_i5	1753	1525.20	236.48	7.39	7.16	100.00
../../../DE_Analysis/Echis_coloratus_Scent_gland1/RSEM.isoforms.results	TRINITY_DN32800_c9_g4_i6	TRINITY_DN32800_c9_g4_i6	1119	891.20	866.29	46.35	44.88	100.00
transcript_id	gene_id	length	effective_length	expected_count	TPM	FPKM	IsoPct
../../../DE_Analysis/Echis_coloratus_Skin1/RSEM.isoforms.results	TRINITY_DN32800_c9_g4_i2	TRINITY_DN32800_c9_g4_i2	1871	1644.92	0.00	0.00	0.00	0.00
../../../DE_Analysis/Echis_coloratus_Skin1/RSEM.isoforms.results	TRINITY_DN32800_c9_g4_i4	TRINITY_DN32800_c9_g4_i4	1705	1478.92	0.00	0.00	0.00	0.00
../../../DE_Analysis/Echis_coloratus_Skin1/RSEM.isoforms.results	TRINITY_DN32800_c9_g4_i5	TRINITY_DN32800_c9_g4_i5	1753	1526.92	0.00	0.00	0.00	0.00
../../../DE_Analysis/Echis_coloratus_Skin1/RSEM.isoforms.results	TRINITY_DN32800_c9_g4_i6	TRINITY_DN32800_c9_g4_i6	1119	892.92	2.00	0.15	0.20	100.00
transcript_id	gene_id	length	effective_length	expected_count	TPM	FPKM	IsoPct
../../../DE_Analysis/Echis_coloratus_Venom_gland1/RSEM.isoforms.results	TRINITY_DN32800_c9_g4_i2	TRINITY_DN32800_c9_g4_i2	1871	1622.26	0.00	0.00	0.00	0.00
../../../DE_Analysis/Echis_coloratus_Venom_gland1/RSEM.isoforms.results	TRINITY_DN32800_c9_g4_i4	TRINITY_DN32800_c9_g4_i4	1705	1456.26	0.00	0.00	0.00	0.00
../../../DE_Analysis/Echis_coloratus_Venom_gland1/RSEM.isoforms.results	TRINITY_DN32800_c9_g4_i5	TRINITY_DN32800_c9_g4_i5	1753	1504.26	0.00	0.00	0.00	0.00
../../../DE_Analysis/Echis_coloratus_Venom_gland1/RSEM.isoforms.results	TRINITY_DN32800_c9_g4_i6	TRINITY_DN32800_c9_g4_i6	1119	870.26	0.00	0.00	0.00	0.00
