# Supplementary material for: Venomix: a simple bioinformatic pipeline for identifying and characterizing toxin gene candidates from transcriptomic data
Source: PeerJ. 2018 Jul 31;6:e5361. doi: 10.7717/peerj.5361 (PMC6074769; doi:10.7717/peerj.5361)
Supplement: Supplemental Information 3 [file peerj-06-5361-s003.gz › FinalOutput_E-20/Neutral_phospholipase_A2_3_21/nucleotide.fasta]

>TRINITY_DN32800_c9_g4_i2 len=1871 path=[9615:0-638 9700:639-766 @9693@!:767-871 9577:872-890 9684:891-910 9658:911-932 9714:933-969 9627:970-1009 9666:1010-1033 9646:1034-1037 9688:1038-1056 9679:1057-1076 9665:1077-1077 9645:1078-1078 9623:1079-1231 9393:1232-1870] [-1, 9615, 9700, 9693, 9577, 9684, 9658, 9714, 9627, 9666, 9646, 9688, 9679, 9665, 9645, 9623, 9393, -2]
GACAGCACTTATATTTTCTTTTGCACTTGTTACACGAGTAGTCCCAATTCCCTTTTTTTT
TTTTTTTGTTGGTATTGTACTGATTTCCATTGCTGTTTTGCATTGTTCTCTCACTTCCCT
CCTTTTTACACATATTTTATATTTGTATAAAATTATACTGTTTTTTAAAACAGTAGAATC
ATACAGTGGGCATATATTTTATCATATTAGCTTCTTAAACTGGTAGATACACATTAGTAA
CACAAATGTTCATATGCACGTTTTTCAAGCTTTCAGCATACATTTCTAAATCAATGATTC
TGCAACACTGAAACCCCTCTGTATCTGGCTGATGTTCACCAGAGGGCAGGAATGCTATAT
TCTTCTGCTGACATCAAATAGAGTAGTCTGAAGTATGATTCATAATTTCAGAAAATGTGC
AAATAAACACCATCATAATAGAAACAAAAACTCATCAATTTTAAATTGTTTATTATAAAA
ATCTATTAATGCCTATAGCCACATGAAGGATATATTTTACCACAAAGATAATCTGGCCAG
AATATATAGCTGTTATTGAATGGTGCAAATCTCCAACACTGAGCTGCTTCTTTGTCACAC
TGGCAAATTATATTTTGACATCTGTCTAGAACAGCATCACATATCACAGTATTGTTCTGA
CAAGTCCATTTATATCTCTTTGTTTTGGGATGACAGCCTTGTCTTTGTGCAAAGTCGTAA
CAGCAGTCATGTCTATGGCAGCACCAATCTGTTTCATCTATAGGCCACCCACTTCCTCCT
GGACCACAATAACATCCGTAACTTGCGTAAAGGAAAGGAAATCGGCTTGTACTACATCTT
AGGGTTCCGTATAATTCAATGAGTCCTCTTTTATTCACAAAGTGTTTTTTTCCAAGAACA
CCATTCCATGCAATCTGTTTCATCCTTAGGCCATCCATTTCCTCCTGGGCCACAATAGCA
TCCGTAACCTACATAGGCCAAAGAAAATCGGCTTGTACCACATTTTACGGTTCCATATAA
TTCAATGAGTCCTCTTTTATTCACAAAGTGTTTTTTTCCAAGAACACCATTCCATGCTGC
CTGAAACAGCAGCAGTCTCACCAACTGGCATTCCATATGGAGATTAACTCCATATGACCC
CACTCTGTCTGCACACCTACAGTCTGTATAGACTGTTCCTGTAGTTCTGCTGTTAAACTG
AGCCAAGCAGTGGGTGTGTATAAACAGTCTTACTGGATGCTCCTTTATAGGTACTCTCAG
AAATAAATATATGAATCCATAAATTTCAGACACTTCCTTCTGAGGAAAAAGAGATCATTA
TTCAGAGGCTGGAGGAAGGACAATTCTCTGATGCCAAGGCTTCTACTATATTTGTGAAAA
TGTGAAAAATGTAGTTCAAAATCTATTTTTGAACATTAATTCAAAATTATTGGGCTTCTA
ATATGCCTAGCAGCTCCCTGCAACACCTGACTTTTGTTTGGGGCTTTCCTTCTTTCATGA
CAGCCATTTTGTGAAACGATAAGCCTTCTCCCATGACAGACATCACAAAAGTCCATATGA
TTGATTATTCCAATCTCATTTCTCCTGCAATAAAGCTAACAACTTAGTCCTCCTTGGAGC
CAGCTGTCTGTAATCCATCAAACTTAATATTCTTCAAGGAGAACTATTAATTACTTTATT
GTTTAAATGAAATGTATGGTATTGGTTTGTTTCTTCAATTCTGCCAAAATTAAAAAAACA
GTAATTTTGAACTGACTTGAGGAACAAAATATACATTTTGAGCATTGCAAAGACTTAAGC
ATTGACCCTTAAAATCTTTATTGTTTTCCAACATAAAAAAAACCTGAAAAATAAGCCCCA
CCTGCTTTAAG
>TRINITY_DN32800_c9_g4_i4 len=1705 path=[9615:0-638 9700:639-766 @9693@!:767-871 9688:872-890 9679:891-910 9665:911-911 9645:912-912 9623:913-1065 9393:1066-1704] [-1, 9615, 9700, 9693, 9688, 9679, 9665, 9645, 9623, 9393, -2]
GACAGCACTTATATTTTCTTTTGCACTTGTTACACGAGTAGTCCCAATTCCCTTTTTTTT
TTTTTTTGTTGGTATTGTACTGATTTCCATTGCTGTTTTGCATTGTTCTCTCACTTCCCT
CCTTTTTACACATATTTTATATTTGTATAAAATTATACTGTTTTTTAAAACAGTAGAATC
ATACAGTGGGCATATATTTTATCATATTAGCTTCTTAAACTGGTAGATACACATTAGTAA
CACAAATGTTCATATGCACGTTTTTCAAGCTTTCAGCATACATTTCTAAATCAATGATTC
TGCAACACTGAAACCCCTCTGTATCTGGCTGATGTTCACCAGAGGGCAGGAATGCTATAT
TCTTCTGCTGACATCAAATAGAGTAGTCTGAAGTATGATTCATAATTTCAGAAAATGTGC
AAATAAACACCATCATAATAGAAACAAAAACTCATCAATTTTAAATTGTTTATTATAAAA
ATCTATTAATGCCTATAGCCACATGAAGGATATATTTTACCACAAAGATAATCTGGCCAG
AATATATAGCTGTTATTGAATGGTGCAAATCTCCAACACTGAGCTGCTTCTTTGTCACAC
TGGCAAATTATATTTTGACATCTGTCTAGAACAGCATCACATATCACAGTATTGTTCTGA
CAAGTCCATTTATATCTCTTTGTTTTGGGATGACAGCCTTGTCTTTGTGCAAAGTCGTAA
CAGCAGTCATGTCTATGGCAGCACCAATCTGTTTCATCTATAGGCCACCCACTTCCTCCT
GGACCACAATAACATCCGTAACTTGCGTAAAGGAAAGGAAATCGGCTTGTACTACATCTT
AGGGTTCCGTATAATTCAATGAGTCCTCTTTTATTCACAAAGTGTTTTTTTCCAAGAACA
CCATTCCATGCTGCCTGAAACAGCAGCAGTCTCACCAACTGGCATTCCATATGGAGATTA
ACTCCATATGACCCCACTCTGTCTGCACACCTACAGTCTGTATAGACTGTTCCTGTAGTT
CTGCTGTTAAACTGAGCCAAGCAGTGGGTGTGTATAAACAGTCTTACTGGATGCTCCTTT
ATAGGTACTCTCAGAAATAAATATATGAATCCATAAATTTCAGACACTTCCTTCTGAGGA
AAAAGAGATCATTATTCAGAGGCTGGAGGAAGGACAATTCTCTGATGCCAAGGCTTCTAC
TATATTTGTGAAAATGTGAAAAATGTAGTTCAAAATCTATTTTTGAACATTAATTCAAAA
TTATTGGGCTTCTAATATGCCTAGCAGCTCCCTGCAACACCTGACTTTTGTTTGGGGCTT
TCCTTCTTTCATGACAGCCATTTTGTGAAACGATAAGCCTTCTCCCATGACAGACATCAC
AAAAGTCCATATGATTGATTATTCCAATCTCATTTCTCCTGCAATAAAGCTAACAACTTA
GTCCTCCTTGGAGCCAGCTGTCTGTAATCCATCAAACTTAATATTCTTCAAGGAGAACTA
TTAATTACTTTATTGTTTAAATGAAATGTATGGTATTGGTTTGTTTCTTCAATTCTGCCA
AAATTAAAAAAACAGTAATTTTGAACTGACTTGAGGAACAAAATATACATTTTGAGCATT
GCAAAGACTTAAGCATTGACCCTTAAAATCTTTATTGTTTTCCAACATAAAAAAAACCTG
AAAAATAAGCCCCACCTGCTTTAAG
>TRINITY_DN32800_c9_g4_i5 len=1753 path=[9615:0-638 9700:639-766 @9693@!:767-871 9577:872-890 9684:891-910 9658:911-932 9714:933-969 9654:970-990 9630:991-1113 9522:1114-1752] [-1, 9615, 9700, 9693, 9577, 9684, 9658, 9714, 9654, 9630, 9522, -2]
GACAGCACTTATATTTTCTTTTGCACTTGTTACACGAGTAGTCCCAATTCCCTTTTTTTT
TTTTTTTGTTGGTATTGTACTGATTTCCATTGCTGTTTTGCATTGTTCTCTCACTTCCCT
CCTTTTTACACATATTTTATATTTGTATAAAATTATACTGTTTTTTAAAACAGTAGAATC
ATACAGTGGGCATATATTTTATCATATTAGCTTCTTAAACTGGTAGATACACATTAGTAA
CACAAATGTTCATATGCACGTTTTTCAAGCTTTCAGCATACATTTCTAAATCAATGATTC
TGCAACACTGAAACCCCTCTGTATCTGGCTGATGTTCACCAGAGGGCAGGAATGCTATAT
TCTTCTGCTGACATCAAATAGAGTAGTCTGAAGTATGATTCATAATTTCAGAAAATGTGC
AAATAAACACCATCATAATAGAAACAAAAACTCATCAATTTTAAATTGTTTATTATAAAA
ATCTATTAATGCCTATAGCCACATGAAGGATATATTTTACCACAAAGATAATCTGGCCAG
AATATATAGCTGTTATTGAATGGTGCAAATCTCCAACACTGAGCTGCTTCTTTGTCACAC
TGGCAAATTATATTTTGACATCTGTCTAGAACAGCATCACATATCACAGTATTGTTCTGA
CAAGTCCATTTATATCTCTTTGTTTTGGGATGACAGCCTTGTCTTTGTGCAAAGTCGTAA
CAGCAGTCATGTCTATGGCAGCACCAATCTGTTTCATCTATAGGCCACCCACTTCCTCCT
GGACCACAATAACATCCGTAACTTGCGTAAAGGAAAGGAAATCGGCTTGTACTACATCTT
AGGGTTCCGTATAATTCAATGAGTCCTCTTTTATTCACAAAGTGTTTTTTTCCAAGAACA
CCATTCCATGCAATCTGTTTCATCCTTAGGCCATCCATTTCCTCCTGGGCCACAATAGCA
TCCGTAACCTGCCTGAAACAGCAGAAGTCTCACCAGCTGGTGTTCCATATGGAGATCAGG
TCCGTATGACCTCACTCTATGTGCACACCTACAGTCTGTGTAGACTGTTCCTGTAGTTCT
TCTGTTAAACTGTGGGTGTGTATAAACAGTCTTACTGGATGCTCCTTTATAGGTACTCTC
AGAAATAAATATATGAATCCATAAATTTCAGACACTTCCTTCTGAGGAAAAAGAGATCAT
TATTCAGAGGCTGGAGGAAGGACAATTCTCTGATGCCAAGGCTTCTACTATATTTGTGAA
AATGTGAAAAATGTAGTTCAAAATCTATTTTTGAACATTAATTCAAAATTATTGGGCTTC
TAATATGCCTAGCAGCTCCCTGCAACACCTGACTTTTGTTTGGGGCTTTCCTTCTTTCAT
GACAGCCATTTTGTGAAACGATAAGCCTTCTCCCATGACAGACATCACAAAAGTCCATAT
GATTGATTATTCCAATCTCATTTCTCCTGCAATAAAGCTAACAACTTAGTCCTCCTTGGA
GCCAGCTGTCTGTAATCCATCAAACTTAATATTCTTCAAGGAGAACTATTAATTACTTTA
TTGTTTAAATGAAATGTATGGTATTGGTTTGTTTCTTCAATTCTGCCAAAATTAAAAAAA
CAGTAATTTTGAACTGACTTGAGGAACAAAATATACATTTTGAGCATTGCAAAGACTTAA
GCATTGACCCTTAAAATCTTTATTGTTTTCCAACATAAAAAAAACCTGAAAAATAAGCCC
CACCTGCTTTAAG
>TRINITY_DN32800_c9_g4_i6 len=1119 path=[9615:0-638 9700:639-766 @9693@!:767-871 9451:872-890 9452:891-910 9453:911-911 9454:912-932 9653:933-1059 9715:1060-1060 9718:1061-1097 9599:1098-1118] [-1, 9615, 9700, 9693, 9451, 9452, 9453, 9454, 9653, 9715, 9718, 9599, -2]
GACAGCACTTATATTTTCTTTTGCACTTGTTACACGAGTAGTCCCAATTCCCTTTTTTTT
TTTTTTTGTTGGTATTGTACTGATTTCCATTGCTGTTTTGCATTGTTCTCTCACTTCCCT
CCTTTTTACACATATTTTATATTTGTATAAAATTATACTGTTTTTTAAAACAGTAGAATC
ATACAGTGGGCATATATTTTATCATATTAGCTTCTTAAACTGGTAGATACACATTAGTAA
CACAAATGTTCATATGCACGTTTTTCAAGCTTTCAGCATACATTTCTAAATCAATGATTC
TGCAACACTGAAACCCCTCTGTATCTGGCTGATGTTCACCAGAGGGCAGGAATGCTATAT
TCTTCTGCTGACATCAAATAGAGTAGTCTGAAGTATGATTCATAATTTCAGAAAATGTGC
AAATAAACACCATCATAATAGAAACAAAAACTCATCAATTTTAAATTGTTTATTATAAAA
ATCTATTAATGCCTATAGCCACATGAAGGATATATTTTACCACAAAGATAATCTGGCCAG
AATATATAGCTGTTATTGAATGGTGCAAATCTCCAACACTGAGCTGCTTCTTTGTCACAC
TGGCAAATTATATTTTGACATCTGTCTAGAACAGCATCACATATCACAGTATTGTTCTGA
CAAGTCCATTTATATCTCTTTGTTTTGGGATGACAGCCTTGTCTTTGTGCAAAGTCGTAA
CAGCAGTCATGTCTATGGCAGCACCAATCTGTTTCATCTATAGGCCACCCACTTCCTCCT
GGACCACAATAACATCCGTAACTTGCGTAAAGGAAAGGAAATCGGCTTGTACTACATCTT
AGGGTTCCGTATAATTCAATGAGTCCTCTTTTATTCACAAAGTGTTTTTTTCCAAGAACA
CCATTCCATGCTTTTGCAATATTAAAAGCCAATCCTGCATTGTGACCTTTATGATGAAGC
CCCAAGAGAAAGAGCTGGAATATGATATCACAGATGTGAATCACAAGTTTCCTCCAATGC
GGACTCTTCAAACAAATCCAATCTGTTTCATCCTTAGGCCATCCATTTCCTCCTGGGCCA
CAATAGCATCCGTAACCTGCCTGAAACAGCAGAAGTCTC
