# Supplementary material for: Venomix: a simple bioinformatic pipeline for identifying and characterizing toxin gene candidates from transcriptomic data
Source: PeerJ. 2018 Jul 31;6:e5361. doi: 10.7717/peerj.5361 (PMC6074769; doi:10.7717/peerj.5361)
Supplement: Supplemental Information 3 [file peerj-06-5361-s003.gz › FinalOutput_E-20/Neutral_phospholipase_A2_3_21/signalp.txt]

# SignalP-4.1 euk predictions
# name                     Cmax  pos  Ymax  pos  Smax  pos  Smean   D     ?  Dmaxcut    Networks-used
F5CPF1                     0.570  20  0.710  20  0.926   3  0.887   0.806 Y  0.450      SignalP-noTM
F5CPF0                     0.572  20  0.713  20  0.930   3  0.892   0.810 Y  0.450      SignalP-noTM
C1IC46                     0.121  21  0.182  11  0.362   1  0.259   0.224 N  0.450      SignalP-noTM
P60044                     0.146  42  0.141  11  0.215   2  0.172   0.158 N  0.450      SignalP-noTM
C1IC45                     0.121  21  0.182  11  0.362   1  0.259   0.224 N  0.450      SignalP-noTM
Q5G291                     0.146  41  0.128  41  0.157   2  0.117   0.123 N  0.450      SignalP-noTM
Q5G290                     0.156  41  0.135  41  0.166   2  0.125   0.130 N  0.450      SignalP-noTM
P23028                     0.610  20  0.756  20  0.965   3  0.938   0.854 Y  0.450      SignalP-noTM
P60043                     0.143  42  0.123  42  0.129   1  0.106   0.114 N  0.450      SignalP-noTM
P00609                     0.116  36  0.122  21  0.250  13  0.141   0.132 N  0.450      SignalP-noTM
P14411                     0.119  51  0.149  12  0.236   1  0.186   0.169 N  0.450      SignalP-noTM
P00608                     0.128  36  0.119  21  0.240  13  0.138   0.129 N  0.450      SignalP-noTM
TRINITY_DN32800_c9_g4::TRINITY_DN32800_c9_g4_i2::g.1::m.1  0.135  17  0.132  17  0.159   2  0.123   0.127 N  0.450      SignalP-noTM
TRINITY_DN32800_c9_g4::TRINITY_DN32800_c9_g4_i4::g.2::m.2  0.744  21  0.564  21  0.657   1  0.405   0.478 Y  0.450      SignalP-noTM
TRINITY_DN32800_c9_g4::TRINITY_DN32800_c9_g4_i5::g.3::m.3  0.135  17  0.132  17  0.159   2  0.123   0.127 N  0.450      SignalP-noTM
TRINITY_DN32800_c9_g4::TRINITY_DN32800_c9_g4_i6::g.4::m.4  0.193  20  0.186  20  0.276  10  0.171   0.180 N  0.500      SignalP-TM
