# Supplementary material for: Venomix: a simple bioinformatic pipeline for identifying and characterizing toxin gene candidates from transcriptomic data
Source: PeerJ. 2018 Jul 31;6:e5361. doi: 10.7717/peerj.5361 (PMC6074769; doi:10.7717/peerj.5361)
Supplement: Supplemental Information 3 [file peerj-06-5361-s003.gz › FinalOutput_E-20/Neutral_phospholipase_A2_3_21/final.txt]

>F5CPF1
MNPAHLLVLAAVCISLSGASSIAPQPLNLIQFGNMIQCTIPGSSPLLDYADYGCYCGRGG
SGTPVDKLDRCCQAHDKCYTDAYRFYRCWPFLTLYSHTCSNRKVICRGNTTKCKAFVCNC
DRVAANCFAKAPYNKRNYNNCK
>F5CPF0
MNPAHLLVLAAVCISLSGASSIAPQPLNLIQFGNMIQCNNTRPSLDFSGYGCYCGRGGSG
TPVDELDRCCQVHDNCYGEAETVHECDPYWTFYSYECSEGKLTCKDNNTKCKEFVCNCDR
EAANCFAKAPYIDSNYKNCK
>C1IC46
AVCVSLLGASSIRPLPLHLGQFNNMIKCTIPGSTPWWDFSDYGCYCGYGGSGTPVDQLDR
CCQTHDNCYTEAQKFSGCSPYTRKYSYECSEGTLTCKSDNDECAAFVCNCDRSAAICFAR
APYNSNNVDIDLEAHCQ
>P60044
SNRPMPLNRWQFKNMISCTVPSRSWWDFADYGCYCGRGGSGTPVDDLDRCCQVHDNCYNE
AEKISGCNPRFRTYSYECTAGTLTCTGRNNACAASVCDCDRLAAICFAGAPYNDNNYNID
LQARCN
>C1IC45
AVCVSLLGASSIRPLPLHLGQFNNMIKCTIPGSTPWWDFSDYGCYCGYGGSGTPVDQLDR
CCQTHDNCYTEAQKFSGCSPYRRKYSYECSEGTLTCKSDNDECAAFVCNCDRLAAICFAG
APYNSNNVDIDLEARCQ
>Q5G291
SNRPMPLNTYQFRNMIQCTVPSRSWWDFADYGCYCGCGSGTPVDDLDRCCQVHCNCYRQA
GEISGCRPKFKTYTYECSGGTLTCKGDNNACAASSCDCDRLAAICFAGAPYNDNNYNIDL
KARCN
>Q5G290
SNRPMPLNIKQFNNMIQCTVPARSWWDFADYGCYCGSGSGSPVDDLDRCCQVHDNCYNAG
GGVTGCAPKSKTYTYECSQGTLTCSGENSACAATVCDCDRLAAICFAGAPYNDNNYNIDL
KSRCQ
>P23028
MHPAHLLVLLGVCVSLLGAASIPRPSLNIMLFGNMIQCTIPCEQSWLGYLDYGCYCGSGS
SGIPVDDVDKCCKTHDECYYKAGQIPGCSVQPNEVFNVDYSYECNEGQLTCNESNNECEM
AVCNCDRAAAICFARFPYNKNYWSINTEIHCR
>P60043
SNRPMPLNTYQFKNMIQCTVPKRSWWDFADYGCYCGRGGSGTPIDDLDRCCQVHDNCYNS
AREQGGCRPKQKTYSYECKAGTLSCSGSNNSCAATVCDCDRLAAICFAGAPYNDNNYNID
LKARCQ
>P00609
NLVQFSYLIQCANHGRRPTRHYMDYGCYCGWGGSGTPVDELDRCCKIHDDCYSDAEKKGC
SPKMSAYDYYCGENGPYCRNIKKKCLRFVCDCDVEAAFCFAKAPYNNANWNIDTKKRCQ
>P14411
AVCVSLLGAANIPPQPLNLYQFKNMIQCAGTQLWVAYVNYGCYCGKGGSGTPVDQLDRCC
QTHDHCYHNAKRFGKCNPYFKTYEYTCNKPNLTCRGAKGSCGRNVCDCDRAAAICFAAAP
YNLSNFGINKKTHCK
>P00608
NLVQFSYLIQCANHGKRPTWHYMDYGCYCGAGGSGTPVDELDRCCKIHDDCYDEAGKKGC
FPKMSAYDYYCGENGPYCRNIKKKCLRFVCDCDVEAAFCFAKAPYNNANWNIDTKKRCQ
>TRINITY_DN32800_c9_g4::TRINITY_DN32800_c9_g4_i2::g.1::m.1 type:complete len:151 gc:universal TRINITY_DN32800_c9_g4_i2:938-486(-)
MDGLRMKQIAWNGVLGKKHFVNKRGLIELYGTLRCSTSRFPFLYASYGCYCGPGGSGWPI
DETDWCCHRHDCCYDFAQRQGCHPKTKRYKWTCQNNTVICDAVLDRCQNIICQCDKEAAQ
CWRFAPFNNSYIFWPDYLCGKIYPSCGYRH*
>TRINITY_DN32800_c9_g4::TRINITY_DN32800_c9_g4_i4::g.2::m.2 type:complete len:155 gc:universal TRINITY_DN32800_c9_g4_i4:950-486(-)
MECQLVRLLLFQAAWNGVLGKKHFVNKRGLIELYGTLRCSTSRFPFLYASYGCYCGPGGS
GWPIDETDWCCHRHDCCYDFAQRQGCHPKTKRYKWTCQNNTVICDAVLDRCQNIICQCDK
EAAQCWRFAPFNNSYIFWPDYLCGKIYPSCGYRH*
>TRINITY_DN32800_c9_g4::TRINITY_DN32800_c9_g4_i5::g.3::m.3 type:complete len:151 gc:universal TRINITY_DN32800_c9_g4_i5:938-486(-)
MDGLRMKQIAWNGVLGKKHFVNKRGLIELYGTLRCSTSRFPFLYASYGCYCGPGGSGWPI
DETDWCCHRHDCCYDFAQRQGCHPKTKRYKWTCQNNTVICDAVLDRCQNIICQCDKEAAQ
CWRFAPFNNSYIFWPDYLCGKIYPSCGYRH*
>TRINITY_DN32800_c9_g4::TRINITY_DN32800_c9_g4_i6::g.4::m.4 type:5prime_partial len:211 gc:universal TRINITY_DN32800_c9_g4_i6:1118-486(-)
RLLLFQAGYGCYCGPGGNGWPKDETDWICLKSPHWRKLVIHICDIIFQLFLLGLHHKGHN
AGLAFNIAKAWNGVLGKKHFVNKRGLIELYGTLRCSTSRFPFLYASYGCYCGPGGSGWPI
DETDWCCHRHDCCYDFAQRQGCHPKTKRYKWTCQNNTVICDAVLDRCQNIICQCDKEAAQ
CWRFAPFNNSYIFWPDYLCGKIYPSCGYRH*
