# Supplementary material for: Venomix: a simple bioinformatic pipeline for identifying and characterizing toxin gene candidates from transcriptomic data
Source: PeerJ. 2018 Jul 31;6:e5361. doi: 10.7717/peerj.5361 (PMC6074769; doi:10.7717/peerj.5361)
Supplement: Supplemental Information 3 [file peerj-06-5361-s003.gz › FinalOutput_E-20/Neutral_phospholipase_A2_3_21/aligned.fasta]

>F5CPF1
--MNPAHLLVLAA--------------------VCIS-------------------LSG-
--ASSIAPQPLN-------------------LIQFGNMIQCTIPGSSPLLDYADYGCYCG
RGGSGTPVDKLDRCCQAHDKCYTDAYRFYRCW--P---FLTLYSHTCSNRKVICRGNTTK
CKAFVCNCDRVAANCFAKAPYNKRNYN-----------NCK---
>F5CPF0
--MNPAHLLVLAA--------------------VCIS-------------------LSG-
--ASSIAPQPLN-------------------LIQFGNMIQCN--NTRPSLDFSGYGCYCG
RGGSGTPVDELDRCCQVHDNCYGEAETVHECD--P---YWTFYSYECSEGKLTCKDNNTK
CKEFVCNCDREAANCFAKAPYIDSNYK-----------NCK---
>C1IC46
------------A--------------------VCVS-------------------LLG-
--ASSIRPLPLH-------------------LGQFNNMIKCTIPGSTPWWDFSDYGCYCG
YGGSGTPVDQLDRCCQTHDNCYTEAQKFSGCS--P---YTRKYSYECSEGTLTCKSDNDE
CAAFVCNCDRSAAICFARAPYNSNNVDI------DLEAHCQ---
>P60044
------------------------------------------------------------
----SNRPMPLN-------------------RWQFKNMISCTVP-SRSWWDFADYGCYCG
RGGSGTPVDDLDRCCQVHDNCYNEAEKISGCN--P---RFRTYSYECTAGTLTCTGRNNA
CAASVCDCDRLAAICFAGAPYNDNNYNI------DLQARCN---
>C1IC45
------------A--------------------VCVS-------------------LLG-
--ASSIRPLPLH-------------------LGQFNNMIKCTIPGSTPWWDFSDYGCYCG
YGGSGTPVDQLDRCCQTHDNCYTEAQKFSGCS--P---YRRKYSYECSEGTLTCKSDNDE
CAAFVCNCDRLAAICFAGAPYNSNNVDI------DLEARCQ---
>Q5G291
------------------------------------------------------------
----SNRPMPLN-------------------TYQFRNMIQCTVP-SRSWWDFADYGCYCG
-CGSGTPVDDLDRCCQVHCNCYRQAGEISGCR--P---KFKTYTYECSGGTLTCKGDNNA
CAASSCDCDRLAAICFAGAPYNDNNYNI------DLKARCN---
>Q5G290
------------------------------------------------------------
----SNRPMPLN-------------------IKQFNNMIQCTVP-ARSWWDFADYGCYCG
-SGSGSPVDDLDRCCQVHDNCYNAGGGVTGCA--P---KSKTYTYECSQGTLTCSGENSA
CAATVCDCDRLAAICFAGAPYNDNNYNI------DLKSRCQ---
>P23028
--MHPAHLLVLLG--------------------VCVS-------------------LLG-
--AASIPRPSLN-------------------IMLFGNMIQCTIPCEQSWLGYLDYGCYCG
SGSSGIPVDDVDKCCKTHDECYYKAGQIPGCSVQPNEVFNVDYSYECNEGQLTCNESNNE
CEMAVCNCDRAAAICFARFPYNKNYWSI------NTEIHCR---
>P60043
------------------------------------------------------------
----SNRPMPLN-------------------TYQFKNMIQCTVP-KRSWWDFADYGCYCG
RGGSGTPIDDLDRCCQVHDNCYNSAREQGGCR--P---KQKTYSYECKAGTLSCSGSNNS
CAATVCDCDRLAAICFAGAPYNDNNYNI------DLKARCQ---
>P00609
------------------------------------------------------------
-----------N-------------------LVQFSYLIQCANHGRRPTRHYMDYGCYCG
WGGSGTPVDELDRCCKIHDDCYSDAEK-KGCS--P---KMSAYDYYCGENGPYCRNIKKK
CLRFVCDCDVEAAFCFAKAPYNNANWNI------DTKKRCQ---
>P14411
------------A--------------------VCVS-------------------LLG-
--AANIPPQPLN-------------------LYQFKNMIQCA--GTQLWVAYVNYGCYCG
KGGSGTPVDQLDRCCQTHDHCYHNAKRFGKCN--P---YFKTYEYTCNKPNLTCRGAKGS
CGRNVCDCDRAAAICFAAAPYNLSNFGI------NKKTHCK---
>P00608
------------------------------------------------------------
-----------N-------------------LVQFSYLIQCANHGKRPTWHYMDYGCYCG
AGGSGTPVDELDRCCKIHDDCYDEAGK-KGCF--P---KMSAYDYYCGENGPYCRNIKKK
CLRFVCDCDVEAAFCFAKAPYNNANWNI------DTKKRCQ---
>TRINITY_DN32800_c9_g4::TRINITY_DN32800_c9_g4_i2::g.1::m.1 type:complete len:151 gc:universal TRINITY_DN32800_c9_g4_i2:938-486(-)
----MDGLRMKQI-----------------------------------------------
---------------AWNGVLGKKHFVNKRGLIELYGTLRCS--TSRFPFLYASYGCYCG
PGGSGWPIDETDWCCHRHDCCYDFAQR-QGCH--P---KTKRYKWTCQNNTVICDAVLDR
CQNIICQCDKEAAQCWRFAPFNNSYIFWPDYLCGKIYPSCGYRH
>TRINITY_DN32800_c9_g4::TRINITY_DN32800_c9_g4_i4::g.2::m.2 type:complete len:155 gc:universal TRINITY_DN32800_c9_g4_i4:950-486(-)
MECQLVRLLLFQA-----------------------------------------------
---------------AWNGVLGKKHFVNKRGLIELYGTLRCS--TSRFPFLYASYGCYCG
PGGSGWPIDETDWCCHRHDCCYDFAQR-QGCH--P---KTKRYKWTCQNNTVICDAVLDR
CQNIICQCDKEAAQCWRFAPFNNSYIFWPDYLCGKIYPSCGYRH
>TRINITY_DN32800_c9_g4::TRINITY_DN32800_c9_g4_i5::g.3::m.3 type:complete len:151 gc:universal TRINITY_DN32800_c9_g4_i5:938-486(-)
----MDGLRMKQI-----------------------------------------------
---------------AWNGVLGKKHFVNKRGLIELYGTLRCS--TSRFPFLYASYGCYCG
PGGSGWPIDETDWCCHRHDCCYDFAQR-QGCH--P---KTKRYKWTCQNNTVICDAVLDR
CQNIICQCDKEAAQCWRFAPFNNSYIFWPDYLCGKIYPSCGYRH
>TRINITY_DN32800_c9_g4::TRINITY_DN32800_c9_g4_i6::g.4::m.4 type:5prime_partial len:211 gc:universal TRINITY_DN32800_c9_g4_i6:1118-486(-)
------RLLLFQAGYGCYCGPGGNGWPKDETDWICLKSPHWRKLVIHICDIIFQLFLLGL
HHKGHNAGLAFNIAKAWNGVLGKKHFVNKRGLIELYGTLRCS--TSRFPFLYASYGCYCG
PGGSGWPIDETDWCCHRHDCCYDFAQR-QGCH--P---KTKRYKWTCQNNTVICDAVLDR
CQNIICQCDKEAAQCWRFAPFNNSYIFWPDYLCGKIYPSCGYRH
