# Supplementary material for: Venomix: a simple bioinformatic pipeline for identifying and characterizing toxin gene candidates from transcriptomic data
Source: PeerJ. 2018 Jul 31;6:e5361. doi: 10.7717/peerj.5361 (PMC6074769; doi:10.7717/peerj.5361)
Supplement: Supplemental Information 3 [file peerj-06-5361-s003.gz › FinalOutput_E-20/Kunitz-type_serine_protease_inhibitor_homolog_dendrotoxin_K_154/Species.txt]

Sistrurus catenatus edwardsii (Desert massasauga) (Crotalophorus edwardsii)Sistrurus catenatus tergeminus (Western massasauga) (Crotalus tergeminus)Echis coloratus (Carpet viper)Ophiophagus hannah (King cobra) (Naja hannah)
