# Supplementary material for: Venomix: a simple bioinformatic pipeline for identifying and characterizing toxin gene candidates from transcriptomic data
Source: PeerJ. 2018 Jul 31;6:e5361. doi: 10.7717/peerj.5361 (PMC6074769; doi:10.7717/peerj.5361)
Supplement: Supplemental Information 3 [file peerj-06-5361-s003.gz › FinalOutput_E-20/Kunitz-type_serine_protease_inhibitor_homolog_dendrotoxin_K_154/genbankfile.txt]

VERSION     A5X2X1.1  GI:239977318
DBSOURCE    UniProtKB: locus VKT_SISCA, accession A5X2X1;
            class: standard.
            created: Jun 16, 2009.
            sequence updated: Jul 10, 2007.
            annotation updated: May 27, 2015.
            xrefs: DQ464286.1, ABG27009.1
            xrefs (non-sequence databases): ProteinModelPortal:A5X2X1,
            MEROPS:I02.062, GO:0005576, GO:0004867, Gene3D:4.10.410.10,
            Gene3D:4.10.75.10, InterPro:IPR002223, InterPro:IPR020901,
            InterPro:IPR008197, Pfam:PF00014, Pfam:PF00095, PRINTS:PR00759,
            SMART:SM00131, SMART:SM00217, SUPFAM:SSF57256, SUPFAM:SSF57362,
            PROSITE:PS00280, PROSITE:PS50279, PROSITE:PS51390
KEYWORDS    Disulfide bond; Protease inhibitor; Pyrrolidone carboxylic acid;
            Secreted; Serine protease inhibitor; Signal.
SOURCE      Sistrurus catenatus edwardsi (desert massasauga)
  ORGANISM  Sistrurus catenatus edwardsi
            Eukaryota; Metazoa; Chordata; Craniata; Vertebrata; Euteleostomi;
            Lepidosauria; Squamata; Bifurcata; Unidentata; Episquamata;
            Toxicofera; Serpentes; Colubroidea; Viperidae; Crotalinae;
            Sistrurus.
REFERENCE   1  (residues 1 to 152)
  AUTHORS   Pahari,S., Mackessy,S.P. and Kini,R.M.
  TITLE     The venom gland transcriptome of the Desert Massasauga rattlesnake
            (Sistrurus catenatus edwardsii): towards an understanding of venom
            composition among advanced snakes (Superfamily Colubroidea)
  JOURNAL   BMC Mol. Biol. 8, 115 (2007)
   PUBMED   18096037
  REMARK    NUCLEOTIDE SEQUENCE [LARGE SCALE MRNA].;
            TISSUE=Venom gland
            Publication Status: Online-Only
COMMENT     [SUBCELLULAR LOCATION] Secreted {ECO:0000250}.
            [TISSUE SPECIFICITY] Expressed by the venom gland.
            [MISCELLANEOUS] May code either for a precursor which is processed
            to form two individual classes of venom proteins (Kunitz/BPTI and
            waprin) or a novel toxin with two distinct domains and having a new
            biological function.
            [SIMILARITY] Belongs to the venom Kunitz-type family.
            {ECO:0000305}.
            [SIMILARITY] Contains 1 BPTI/Kunitz inhibitor domain.
            {ECO:0000255|PROSITE-ProRule:PRU00031}.
            [SIMILARITY] Contains 1 WAP domain.
            {ECO:0000255|PROSITE-ProRule:PRU00722}.
FEATURES             Location/Qualifiers
     source          1..152
                     /organism="Sistrurus catenatus edwardsi"
                     /sub_species="edwardsi"
                     /db_xref="taxon:8762"
     Protein         1..152
                     /product="Fused toxin protein"
                     /UniProtKB_evidence="Evidence at transcript level"
     Region          1..24
                     /region_name="Signal"
                     /experiment="experimental evidence, no additional details
                     recorded"
                     /note="{ECO:0000250}."
     Region          25..152
                     /region_name="Mature chain"
                     /experiment="experimental evidence, no additional details
                     recorded"
                     /note="Fused toxin protein. /FTId=PRO_0000376906."
     Site            25
                     /site_type="pyrrolidone-carboxylic-acid"
                     /experiment="experimental evidence, no additional details
                     recorded"
                     /note=". {ECO:0000250}."
     Region          30..82
                     /region_name="KU"
                     /note="BPTI/Kunitz family of serine protease inhibitors;
                     Structure is a disulfide rich alpha+beta fold. BPTI
                     (bovine pancreatic trypsin inhibitor) is an extensively
                     studied model structure; cd00109"
                     /db_xref="CDD:238057"
     Region          31..81
                     /region_name="Domain"
                     /experiment="experimental evidence, no additional details
                     recorded"
                     /note="BPTI/Kunitz inhibitor.
                     {ECO:0000255|PROSITE-ProRule:PRU00031}."
     Bond            31..81
                     /bond_type="disulfide"
                     /experiment="experimental evidence, no additional details
                     recorded"
                     /note="{ECO:0000250}."
     Site            order(39..43,45)
                     /site_type="other"
                     /note="trypsin interaction site"
                     /db_xref="CDD:238057"
     Bond            40..64
                     /bond_type="disulfide"
                     /experiment="experimental evidence, no additional details
                     recorded"
                     /note="{ECO:0000250}."
     Site            41..42
                     /site_type="other"
                     /experiment="experimental evidence, no additional details
                     recorded"
                     /note="Reactive bond for trypsin. {ECO:0000250}."
     Bond            56..77
                     /bond_type="disulfide"
                     /experiment="experimental evidence, no additional details
                     recorded"
                     /note="{ECO:0000250}."
     Region          81..127
                     /region_name="Domain"
                     /experiment="experimental evidence, no additional details
                     recorded"
                     /note="WAP; atypical.
                     {ECO:0000255|PROSITE-ProRule:PRU00722}."
     Region          84..125
                     /region_name="WAP"
                     /note="WAP-type (Whey Acidic Protein) 'four-disulfide
                     core'; pfam00095"
                     /db_xref="CDD:249584"
     Bond            88..115
                     /bond_type="disulfide"
                     /experiment="experimental evidence, no additional details
                     recorded"
                     /note="{ECO:0000250}."
     Bond            102..114
                     /bond_type="disulfide"
                     /experiment="experimental evidence, no additional details
                     recorded"
                     /note="{ECO:0000250}."
     Bond            108..123
                     /bond_type="disulfide"
                     /experiment="experimental evidence, no additional details
                     recorded"
                     /note="{ECO:0000250}."
ORIGIN      
        1 mssgglllll gfltlwaelt pvsgqdpprf cslpaetgec rgriprfyyn saskqceqff
       61 ysgcggnann fetkdqchyt cvekpgvcpp rpqqqgqegk ncendwkcpg qqkccryrgk
      121 teckdavfek fasttrtpts igstpvgssv pt
//
