# Supplementary material for: Venomix: a simple bioinformatic pipeline for identifying and characterizing toxin gene candidates from transcriptomic data
Source: PeerJ. 2018 Jul 31;6:e5361. doi: 10.7717/peerj.5361 (PMC6074769; doi:10.7717/peerj.5361)
Supplement: Supplemental Information 3 [file peerj-06-5361-s003.gz › FinalOutput_E-20/Kunitz-type_serine_protease_inhibitor_homolog_dendrotoxin_K_154/rsemfile_expressioninfo.txt]

transcript_id	gene_id	length	effective_length	expected_count	TPM	FPKM	IsoPct
../../../DE_Analysis/Echis_coloratus_Scent_gland1/RSEM.isoforms.results	TRINITY_DN29752_c0_g1_i4	TRINITY_DN29752_c0_g1_i4	586	358.21	70.00	9.32	9.02	100.00
../../../DE_Analysis/Echis_coloratus_Scent_gland1/RSEM.isoforms.results	TRINITY_DN29752_c0_g1_i5	TRINITY_DN29752_c0_g1_i5	586	358.21	0.00	0.00	0.00	0.00
../../../DE_Analysis/Echis_coloratus_Scent_gland1/RSEM.isoforms.results	TRINITY_DN60613_c0_g1_i1	TRINITY_DN60613_c0_g1_i1	308	80.23	0.00	0.00	0.00	0.00
transcript_id	gene_id	length	effective_length	expected_count	TPM	FPKM	IsoPct
../../../DE_Analysis/Echis_coloratus_Skin1/RSEM.isoforms.results	TRINITY_DN29752_c0_g1_i4	TRINITY_DN29752_c0_g1_i4	586	359.92	990.00	184.22	241.21	100.00
../../../DE_Analysis/Echis_coloratus_Skin1/RSEM.isoforms.results	TRINITY_DN29752_c0_g1_i5	TRINITY_DN29752_c0_g1_i5	586	359.92	0.00	0.00	0.00	0.00
../../../DE_Analysis/Echis_coloratus_Skin1/RSEM.isoforms.results	TRINITY_DN60613_c0_g1_i1	TRINITY_DN60613_c0_g1_i1	308	81.95	6.00	4.90	6.42	100.00
transcript_id	gene_id	length	effective_length	expected_count	TPM	FPKM	IsoPct
../../../DE_Analysis/Echis_coloratus_Venom_gland1/RSEM.isoforms.results	TRINITY_DN29752_c0_g1_i4	TRINITY_DN29752_c0_g1_i4	586	337.26	126.00	16.01	17.06	100.00
../../../DE_Analysis/Echis_coloratus_Venom_gland1/RSEM.isoforms.results	TRINITY_DN29752_c0_g1_i5	TRINITY_DN29752_c0_g1_i5	586	337.26	0.00	0.00	0.00	0.00
../../../DE_Analysis/Echis_coloratus_Venom_gland1/RSEM.isoforms.results	TRINITY_DN60613_c0_g1_i1	TRINITY_DN60613_c0_g1_i1	308	59.58	0.00	0.00	0.00	0.00
