# Supplementary material for: Venomix: a simple bioinformatic pipeline for identifying and characterizing toxin gene candidates from transcriptomic data
Source: PeerJ. 2018 Jul 31;6:e5361. doi: 10.7717/peerj.5361 (PMC6074769; doi:10.7717/peerj.5361)
Supplement: Supplemental Information 3 [file peerj-06-5361-s003.gz › FinalOutput_E-20/Kunitz-type_serine_protease_inhibitor_homolog_dendrotoxin_K_154/nucleotide.fasta]

>TRINITY_DN29752_c0_g1_i4 len=586 path=[2682:0-40 2683:41-41 2684:42-72 2685:73-77 2686:78-84 2687:85-91 2688:92-108 @2894@!:109-223 2913:224-245 2730:246-247 2900:248-269 2892:270-272 2917:273-273 2908:274-325 2889:326-349 2902:350-386 2897:387-387 2888:388-472 2921:473-492 2857:493-561 2742:562-585] [-1, 2682, 2683, 2684, 2685, 2686, 2687, 2688, 2894, 2913, 2730, 2900, 2892, 2917, 2908, 2889, 2902, 2897, 2888, 2921, 2857, 2742, -2]
AGAAGACGGCTTCATCATGTCTTCTGGAGGTCTTCTTCTCCTCCTGGGATTCCTCACCCT
CTGGGCAGAGCTGACCCCCGTCTCCAGCCAGGACCGTCCAAAATTTTGTTATCTTCCTGC
TGACCCTGGACCATGTAGAGGTGCAATAACTCGCTTCTACTACAACCCGGCTTCGAAACA
ATGCCAAGAGTTTATTTACGGTGGATGCAAGGGGAATGCCAATAATTTTAAGACCAAAGA
TAAATGCCACTACACCTGTGTTGAAAAACCTGGAGTGTGTCCCCAGGGCCCTCAACAACA
GGGCCAGCAAGACAAGATTGCTTGCCGCAAGAATTGTGAAAATGACTGGAAATGTCCTGG
GGAGAAGAAATGTTGCCGTTACGGATGCATGACTGAGTGCAAGAATGTCGTCCATGTGAA
GTTTGCTTCACCCACAACAAGACCCACCCGAACTGGATCTAGTGTTCCAACTTGAGCCAA
AGAGCCTTCTTCTATCCTGGACCACCCTGGAGACCCTCCCCCGAAAACCCACCCTGGGGT
CATCCCTTCTGTTCTGCAATAAAGCTTTGGTTCCAGCTTAAAAAAA
>TRINITY_DN29752_c0_g1_i5 len=586 path=[2682:0-40 2683:41-41 2684:42-72 2685:73-77 2686:78-84 2687:85-91 2688:92-108 @2894@!:109-223 2913:224-245 2730:246-247 2900:248-269 2892:270-272 2917:273-273 2908:274-325 2889:326-349 2861:350-386 2875:387-432 2898:433-472 2921:473-492 2886:493-518 2874:519-542 2858:543-561 2786:562-585] [-1, 2682, 2683, 2684, 2685, 2686, 2687, 2688, 2894, 2913, 2730, 2900, 2892, 2917, 2908, 2889, 2861, 2875, 2898, 2921, 2886, 2874, 2858, 2786, -2]
AGAAGACGGCTTCATCATGTCTTCTGGAGGTCTTCTTCTCCTCCTGGGATTCCTCACCCT
CTGGGCAGAGCTGACCCCCGTCTCCAGCCAGGACCGTCCAAAATTTTGTTATCTTCCTGC
TGACCCTGGACCATGTAGAGGTGCAATAACTCGCTTCTACTACAACCCGGCTTCGAAACA
ATGCCAAGAGTTTATTTACGGTGGATGCAAGGGGAATGCCAATAATTTTAAGACCAAAGA
TAAATGCCACTACACCTGTGTTGAAAAACCTGGAGTGTGTCCCCAGGGCCCTCAACAACA
GGGCCAGCAAGACAAGATTGCTTGCCGCAAGAATTGTGAAAATGACTGGAAATGTCCTGG
GGAGAAGAAATGTTGCCGTTACGGATGTGTGACTGAGTGCAAGGATGCCGTCCATGTGAA
GTTTGCTTCAACCACGAGCAGACCCACCCAAACTGGATCTAGTGTTCCAACTTGAGCCAA
AGAGCCTTCTTCTGTTCTGGACCACCCTGGAGACCCTTCCACCCAAACTCACCCTGGGCT
CATCCCTTCTGTTCTGCAATAAAGCTTTGGTTCCAGCTTAAAAAAA
>TRINITY_DN60613_c0_g1_i1 len=308 path=[286:0-307] [-1, 286, -2]
TGGAGGTCTTCTTCTCCTGCTGGGATTCCTCACCCTCTGGGCAGAGCTGACTCCCGTCTC
CAGCCAGGACCGTCCGAAGTTTTGCTATCTTCCTGCTGAAATTGGACCATGTAAAGCCAA
AATGCCTCGGTTCTACTACAACCCAGCTTCAAACCAATGTCAGCAGTTTTTTTATGGTGG
ATGCAAGGGGAATGACAACAATTTTAAGACCCTGGATAAATGTCGCTACACCTGCGTTGA
AAAGCCTGGGGTGTGTCCCAAGAGCCCTCCGAAAGTCATCACTCCTTGTATCGTAAAGTG
TGCAAATG
