# Supplementary material for: Venomix: a simple bioinformatic pipeline for identifying and characterizing toxin gene candidates from transcriptomic data
Source: PeerJ. 2018 Jul 31;6:e5361. doi: 10.7717/peerj.5361 (PMC6074769; doi:10.7717/peerj.5361)
Supplement: Supplemental Information 3 [file peerj-06-5361-s003.gz › FinalOutput_E-20/Kunitz-type_serine_protease_inhibitor_homolog_dendrotoxin_K_154/aligned.fasta]

>A5X2X1
-----MSSGGLLLLLGFLTLWAELTPVSGQDPPRFCSLPAETGECRGRIPRFYYNSASKQ
CEQFFYSGCGGNANNFETKDQCHYTCVEKPGVCPPRPQQQGQEG-----KNCENDWKCPG
QQKCCRYRGKTECKDAVFEKFASTTRTPTSIGSTPVGSSVPT
>TRINITY_DN29752_c0_g1::TRINITY_DN29752_c0_g1_i4::g.1::m.1 type:5prime_partial len:158 gc:universal TRINITY_DN29752_c0_g1_i4:2-475(+)
EDGFIMSSGGLLLLLGFLTLWAELTPVSSQDRPKFCYLPADPGPCRGAITRFYYNPASKQ
CQEFIYGGCKGNANNFKTKDKCHYTCVEKPGVCPQGPQQQGQQDKIACRKNCENDWKCPG
EKKCCRYGCMTECKNVVHVKFASPTTRPTR-----TGSSVPT
>TRINITY_DN29752_c0_g1::TRINITY_DN29752_c0_g1_i5::g.3::m.3 type:5prime_partial len:158 gc:universal TRINITY_DN29752_c0_g1_i5:2-475(+)
EDGFIMSSGGLLLLLGFLTLWAELTPVSSQDRPKFCYLPADPGPCRGAITRFYYNPASKQ
CQEFIYGGCKGNANNFKTKDKCHYTCVEKPGVCPQGPQQQGQQDKIACRKNCENDWKCPG
EKKCCRYGCVTECKDAVHVKFASTTSRPTQ-----TGSSVPT
>TRINITY_DN60613_c0_g1::TRINITY_DN60613_c0_g1_i1::g.5::m.5 type:internal len:103 gc:universal TRINITY_DN60613_c0_g1_i1:2-307(+)
--------GGLLLLLGFLTLWAELTPVSSQDRPKFCYLPAEIGPCKAKMPRFYYNPASNQ
CQQFFYGGCKGNDNNFKTLDKCRYTCVEKPGVCPKSPPK---------------------
----VITPCIVKCAN---------------------------
