# Supplementary material for: Venomix: a simple bioinformatic pipeline for identifying and characterizing toxin gene candidates from transcriptomic data
Source: PeerJ. 2018 Jul 31;6:e5361. doi: 10.7717/peerj.5361 (PMC6074769; doi:10.7717/peerj.5361)
Supplement: Supplemental Information 3 [file peerj-06-5361-s003.gz › FinalOutput_E-20/Disintegrin_eristostatin_9/sequence.txt]

>TRINITY_DN35594_c0_g2::TRINITY_DN35594_c0_g2_i8::g.1::m.1 type:complete len:327 gc:universal TRINITY_DN35594_c0_g2_i8:1137-157(-)
MCGVTQTNWESDEPIKEVSQLVATSEQQHFDPRYIELVIVADHAMVTKNNGDLTAIRTWV
HQIVNDMIVMYRDLNIHITLAALEIWSNGDLITVTSSAPTTLRSFGEWRERDLLNRRTHD
NAQLLTAVHLDNLIGYGFVGTMCDPKWSVGITEDHSTIHLWVAATMAHEMGHNLGINHDG
NQCNCGAAGCIMSAIISEHPSYQFSDCSMNDYQSYLTNHNPQCILNQPLRTDTVSTPVSG
NELLQNSANPCYDPATCQPTEGADCASGPCCHDCKFLKEGTICKRARGDNMHDYCNGKTC
DCPRNPHKGEHDPMEWPAPAKGSVLM*
>TRINITY_DN35594_c0_g2::TRINITY_DN35594_c0_g2_i17::g.2::m.2 type:5prime_partial len:343 gc:universal TRINITY_DN35594_c0_g2_i17:1214-186(-)
AVYKYEDGKKKDEAPKMCGVTQTNWESDEPIKKTSQLAATSEQQRFDPRHIQLIIVADHA
MFVKYNSDSTAITTWVHQIVNDMIVMYRDLNIHITLAALEIWSNGDLITVTSSAPTTLRS
FGEWRERDLLNRRTHDNAQLLTAVHLDNLIGYGFVGTMCDPKWSVGITEDHSTIHLWVAA
TMAHEMGHNLGINHDGNQCNCGAAGCIMSAIISEHPSYQFSDCSMNDYQSYLTNHNPQCI
LNQPLRTDTVSTPVSGNELLQNSANPCYDPATCQPTEGADCASGPCCHDCKFLKEGTICK
RARGDNMHDYCNGKTCDCPRNPHKGEHDPMEWPAPAKGSVLM*
