# Supplementary material for: Venomix: a simple bioinformatic pipeline for identifying and characterizing toxin gene candidates from transcriptomic data
Source: PeerJ. 2018 Jul 31;6:e5361. doi: 10.7717/peerj.5361 (PMC6074769; doi:10.7717/peerj.5361)
Supplement: Supplemental Information 3 [file peerj-06-5361-s003.gz › FinalOutput_E-20/Disintegrin_eristostatin_9/genbankfile.txt]

VERSION     Q14FJ4.2  GI:172046856
DBSOURCE    UniProtKB: locus VM2OC_ECHOC, accession Q14FJ4;
            class: standard.
            extra accessions:Q2UXQ8
            created: Feb 26, 2008.
            sequence updated: Feb 26, 2008.
            annotation updated: Jan 7, 2015.
            xrefs: AM039693.1, CAJ01681.1, AM286799.1, CAL18288.1
            xrefs (non-sequence databases): ProteinModelPortal:Q14FJ4,
            SMR:Q14FJ4, MEROPS:M12.164, HOVERGEN:HBG006978, GO:0005576,
            GO:0004222, GO:0008270, Gene3D:3.40.390.10, Gene3D:4.10.70.10,
            InterPro:IPR001762, InterPro:IPR018358, InterPro:IPR024079,
            InterPro:IPR001590, InterPro:IPR002870, Pfam:PF00200, Pfam:PF01562,
            Pfam:PF01421, PRINTS:PR00289, SMART:SM00050, SUPFAM:SSF57552,
            PROSITE:PS50215, PROSITE:PS00427, PROSITE:PS50214, PROSITE:PS00142
KEYWORDS    Cell adhesion impairing toxin; Direct protein sequencing; Disulfide
            bond; Hemostasis impairing toxin; Hydrolase; Metal-binding;
            Metalloprotease; Platelet aggregation inhibiting toxin; Protease;
            Secreted; Signal; Toxin; Zinc; Zymogen.
SOURCE      Echis ocellatus
  ORGANISM  Echis ocellatus
            Eukaryota; Metazoa; Chordata; Craniata; Vertebrata; Euteleostomi;
            Lepidosauria; Squamata; Bifurcata; Unidentata; Episquamata;
            Toxicofera; Serpentes; Colubroidea; Viperidae; Viperinae; Echis.
REFERENCE   1  (residues 1 to 494)
  AUTHORS   Juarez,P., Wagstaff,S.C., Sanz,L., Harrison,R.A. and Calvete,J.J.
  TITLE     Molecular cloning of Echis ocellatus disintegrins reveals
            non-venom-secreted proteins and a pathway for the evolution of
            ocellatusin
  JOURNAL   J. Mol. Evol. 63 (2), 183-193 (2006)
   PUBMED   16830094
  REMARK    NUCLEOTIDE SEQUENCE [MRNA].;
            TISSUE=Venom gland
REFERENCE   2  (residues 1 to 494)
  AUTHORS   Wagstaff,S.C., Laing,G.D., Theakston,R.D., Papaspyridis,C. and
            Harrison,R.A.
  TITLE     Bioinformatics and multiepitope DNA immunization to design rational
            snake antivenom
  JOURNAL   PLoS Med. 3 (6), E184 (2006)
   PUBMED   16737347
  REMARK    NUCLEOTIDE SEQUENCE [MRNA].;
            TISSUE=Venom gland
            Erratum:[PLoS Med. 2008 Oct;5(10):1524]
REFERENCE   3  (residues 1 to 494)
  AUTHORS   Bazaa,A., Juarez,P., Marrakchi,N., Bel Lasfer,Z., El Ayeb,M.,
            Harrison,R.A., Calvete,J.J. and Sanz,L.
  TITLE     Loss of introns along the evolutionary diversification pathway of
            snake venom disintegrins evidenced by sequence analysis of genomic
            DNA from Macrovipera lebetina transmediterranea and Echis ocellatus
  JOURNAL   J. Mol. Evol. 64 (2), 261-271 (2007)
   PUBMED   17177090
  REMARK    NUCLEOTIDE SEQUENCE [GENOMIC DNA] OF 410-494.;
            TISSUE=Liver
REFERENCE   4  (residues 1 to 494)
  AUTHORS   Smith,J.B., Theakston,R.D., Coelho,A.L., Barja-Fidalgo,C.,
            Calvete,J.J. and Marcinkiewicz,C.
  TITLE     Characterization of a monomeric disintegrin, ocellatusin, present
            in the venom of the Nigerian carpet viper, Echis ocellatus
  JOURNAL   FEBS Lett. 512 (1-3), 111-115 (2002)
   PUBMED   11852062
  REMARK    PROTEIN SEQUENCE OF 432-481, FUNCTION, SUBUNIT, AND MASS
            SPECTROMETRY.;
            TISSUE=Venom
COMMENT     On or before Apr 3, 2008 this sequence version replaced
            gi:123896979, gi:123912350.
            [FUNCTION] Snake venom metalloproteinase Eoc6: impairs hemostasis
            in the envenomed animal. {ECO:0000250}.
            [FUNCTION] Disintegrin ocellatusin: inhibits ADP-induced platelet
            aggregation (IC(50)=168nM). Inhibits alpha-5/beta-1 (ITGA5/ITGB1)
            integrin and induces the expression of a ligand-induced binding
            site epitope on beta-1 integrin subunit. Has a direct chemotactic
            stimulus on human neutrophils in vitro.
            {ECO:0000269|PubMed:11852062}.
            [SUBUNIT] Monomer (disintegrin). {ECO:0000269|PubMed:11852062}.
            [SUBCELLULAR LOCATION] Secreted.
            [TISSUE SPECIFICITY] Expressed by the venom gland.
            [MASS SPECTROMETRY] Mass=5598; Mass_error=2; Method=MALDI;
            Range=432-481; Evidence={ECO:0000269|PubMed:11852062}.
            [MISCELLANEOUS] The disintegrin belongs to the short disintegrin
            subfamily.
            [SIMILARITY] Belongs to the venom metalloproteinase (M12B) family.
            P-II subfamily. P-IIa sub-subfamily. {ECO:0000305}.
            [SIMILARITY] Contains 1 disintegrin domain.
            {ECO:0000255|PROSITE-ProRule:PRU00068}.
            [SIMILARITY] Contains 1 peptidase M12B domain.
            {ECO:0000255|PROSITE-ProRule:PRU00276}.
            [CAUTION] The disintegrin is also encoded by another precursor (AC
            Q3BER1). {ECO:0000305}.
FEATURES             Location/Qualifiers
     source          1..494
                     /organism="Echis ocellatus"
                     /db_xref="taxon:99586"
     Protein         1..494
                     /product="Zinc metalloproteinase/disintegrin"
                     /EC_number="3.4.24.-"
                     /note="Long ocellatusin precursor Eo-00006"
                     /UniProtKB_evidence="Evidence at protein level"
     Region          1..20
                     /region_name="Signal"
                     /experiment="experimental evidence, no additional details
                     recorded"
                     /note="{ECO:0000255}."
     Region          21..193
                     /region_name="Propeptide"
                     /experiment="experimental evidence, no additional details
                     recorded"
                     /note="{ECO:0000250}. /FTId=PRO_0000319038."
     Region          31..155
                     /region_name="Pep_M12B_propep"
                     /note="Reprolysin family propeptide; pfam01562"
                     /db_xref="CDD:250707"
     Region          194..409
                     /region_name="Mature chain"
                     /experiment="experimental evidence, no additional details
                     recorded"
                     /note="Snake venom metalloproteinase Eoc6.
                     /FTId=PRO_0000319039."
     Region          201..396
                     /region_name="Domain"
                     /experiment="experimental evidence, no additional details
                     recorded"
                     /note="Peptidase M12B.
                     {ECO:0000255|PROSITE-ProRule:PRU00276}."
     Region          201..395
                     /region_name="Reprolysin"
                     /note="Reprolysin (M12B) family zinc metalloprotease;
                     pfam01421"
                     /db_xref="CDD:250606"
     Region          201..394
                     /region_name="ZnMc_adamalysin_II_like"
                     /note="Zinc-dependent metalloprotease; adamalysin_II_like
                     subfamily. Adamalysin II is a snake venom zinc
                     endopeptidase. This subfamily contains other snake venom
                     metalloproteinases, as well as membrane-anchored
                     metalloproteases belonging to the ADAM family; cd04269"
                     /db_xref="CDD:239797"
     Bond            311..391
                     /bond_type="disulfide"
                     /experiment="experimental evidence, no additional details
                     recorded"
                     /note="{ECO:0000250}."
     Site            order(336..337,340,346)
                     /site_type="active"
                     /db_xref="CDD:239797"
     Site            336
                     /site_type="metal-binding"
                     /experiment="experimental evidence, no additional details
                     recorded"
                     /note="Zinc; catalytic. {ECO:0000250}."
     Site            337
                     /site_type="active"
                     /experiment="experimental evidence, no additional details
                     recorded"
                     /note="{ECO:0000255|PROSITE-ProRule:PRU00276,
                     ECO:0000255|PROSITE-ProRule:PRU10095}."
     Site            340
                     /site_type="metal-binding"
                     /experiment="experimental evidence, no additional details
                     recorded"
                     /note="Zinc; catalytic. {ECO:0000250}."
     Site            346
                     /site_type="metal-binding"
                     /experiment="experimental evidence, no additional details
                     recorded"
                     /note="Zinc; catalytic. {ECO:0000250}."
     Bond            351..375
                     /bond_type="disulfide"
                     /experiment="experimental evidence, no additional details
                     recorded"
                     /note="{ECO:0000250}."
     Bond            353..358
                     /bond_type="disulfide"
                     /experiment="experimental evidence, no additional details
                     recorded"
                     /note="{ECO:0000250}."
     Region          392..478
                     /region_name="Domain"
                     /experiment="experimental evidence, no additional details
                     recorded"
                     /note="Disintegrin.
                     {ECO:0000255|PROSITE-ProRule:PRU00068}."
     Region          410..431
                     /region_name="Propeptide"
                     /experiment="experimental evidence, no additional details
                     recorded"
                     /note="{ECO:0000250}. /FTId=PRO_0000319040."
     Region          412..475
                     /region_name="DISIN"
                     /note="Homologues of snake disintegrins; smart00050"
                     /db_xref="CDD:214490"
     Bond            419..425
                     /bond_type="disulfide"
                     /experiment="experimental evidence, no additional details
                     recorded"
                     /note="{ECO:0000255}."
     Region          432..481
                     /region_name="Mature chain"
                     /experiment="experimental evidence, no additional details
                     recorded"
                     /note="Disintegrin ocellatusin. /FTId=PRO_5000080665."
     Bond            433..442
                     /bond_type="disulfide"
                     /experiment="experimental evidence, no additional details
                     recorded"
                     /note="{ECO:0000250}."
     Bond            438..463
                     /bond_type="disulfide"
                     /experiment="experimental evidence, no additional details
                     recorded"
                     /note="{ECO:0000250}."
     Bond            439..468
                     /bond_type="disulfide"
                     /experiment="experimental evidence, no additional details
                     recorded"
                     /note="{ECO:0000250}."
     Bond            451..470
                     /bond_type="disulfide"
                     /experiment="experimental evidence, no additional details
                     recorded"
                     /note="{ECO:0000250}."
     Region          455..457
                     /region_name="Short sequence motif of biological interest"
                     /experiment="experimental evidence, no additional details
                     recorded"
                     /note="Cell attachment site."
     Region          481
                     /region_name="Conflict"
                     /experiment="experimental evidence, no additional details
                     recorded"
                     /note="P -> T (in Ref. 4; AA sequence). {ECO:0000305}."
     Region          482..494
                     /region_name="Propeptide"
                     /experiment="experimental evidence, no additional details
                     recorded"
                     /note="{ECO:0000250}. /FTId=PRO_0000319041."
ORIGIN      
        1 miqvllvtic lavfpfqgss ktlksgnvnd yevvnpqkit glpvgafkqp ekkyedavqy
       61 efevngepvv lhleknkglf sedysethys pdgseittnp pvedhcyyhg rvqndadsta
      121 sistcnglkg fftlrgetyl ieplkvpdse shavykyeda kkkdeapkmc gvtltnwesd
      181 epikkashlv atseqqhfhp ryvqlvivad hsmvtknnnd ltalttwihq ivndmivmyr
      241 ilnihitlan veiwssgdli avtssapttl rsfgewrarn lvnrithdna qlitavhldn
      301 ligygylgtm cdpqssvait edhstdhlwv aatmahemgh nlgmnhdgnq cncgaagcim
      361 saiisqyrsy qfsdcsmney rnyitthnpp cilnqalrtd tvstpvsene llqnsvnpcy
      421 dpvtcqpkek edcesgpccd nckflkegti ckmargdnmh dycngktcdc prnpykgehd
      481 pmewpapakg svlm
//
