# Supplementary material for: Venomix: a simple bioinformatic pipeline for identifying and characterizing toxin gene candidates from transcriptomic data
Source: PeerJ. 2018 Jul 31;6:e5361. doi: 10.7717/peerj.5361 (PMC6074769; doi:10.7717/peerj.5361)
Supplement: Supplemental Information 3 [file peerj-06-5361-s003.gz › FinalOutput_E-20/Disintegrin_eristostatin_9/nucleotide.fasta]

>TRINITY_DN35594_c0_g2_i8 len=1137 path=[22543:0-46 24170:47-49 24487:50-57 24340:58-73 24149:74-88 24469:89-115 24787:116-122 24120:123-126 24443:127-127 24289:128-172 24086:173-889 24690:890-891 24733:892-966 24682:967-1033 24619:1034-1038 24533:1039-1075 24242:1076-1076 24038:1077-1107 23377:1108-1111 23378:1112-1112 23379:1113-1121 23380:1122-1130 23381:1131-1136] [-1, 22543, 24170, 24487, 24340, 24149, 24469, 24787, 24120, 24443, 24289, 24086, 24690, 24733, 24682, 24619, 24533, 24242, 24038, 23377, 23378, 23379, 23380, 23381, -2]
TTGCAGAATTTAGATGCCATCTGGAAGCTAAGGGTGATTTACTAGTAGGATGCAGGCAAA
TGAATCTCTTTGGACTAGAGGGAAGCTGAACCGTCTGGAAGAAGGATCTCCAAAATCAAA
TCTGAGAGAAGCCAGAGGTTGATTAGTTTGCTGTATTCACATCAACACACTGCCTTTTGC
TGGTGCAGGCCATTCCATCGGATCATGTTCGCCTTTGTGAGGATTTCTGGGACAGTCACA
AGTTTTGCCATTGCAGTAATCATGCATGTTATCACCCCTTGCTCTCTTGCATATTGTTCC
TTCCTTCAGAAATTTGCAGTCATGACAACATGGTCCAGATGCACAGTCTGCCCCTTCTGT
TGGTTGACATGTTGCAGGATCATAGCATGGATTTGCAGAATTCTGCAAAAGTTCATTTCC
AGAAACTGGAGTTGAAACAGTATCTGTTCTCAGGGGTTGATTGAGAATGCATTGTGGGTT
ATGATTAGTAAGATAGCTCTGATAGTCATTCATACTACAATCACTGAACTGATAGGAAGG
GTGTTCTGATATGATTGCAGACATAATGCATCCGGCAGCACCACAATTACACTGATTTCC
ATCATGATTAATACCAAGATTATGACCCATCTCGTGGGCCATTGTAGCTGCAACCCAAAG
ATGTATTGTGCTATGATCCTCAGTAATTCCTACAGACCACTTTGGATCGCACATAGTGCC
TACGAAACCGTATCCTATAAGGTTATCGAGGTGAACCGCTGTGAGTAACTGAGCATTATC
ATGCGTTCTGCGATTCAGCAAATCTCTCTCTCTCCATTCTCCAAATGACCTCAAAGTAGT
AGGTGCTGATGATGTCACAGTAATCAAATCTCCATTGGACCAAATTTCTAGGGCAGCCAG
TGTTATATGAATATTCAGATCTCTGTACATCACAATCATATCGTTGACAATTTGATGTAC
CCATGTTCTTATAGCAGTTAAATCACCGTTGTTTTTCGTGACCATTGCGTGGTCTGCAAC
TATGACAAGCTCAATGTATCTTGGGTCGAAATGTTGTTGTTCAGAAGTAGCAACTAACTG
AGAGACCTCTTTGATGGGCTCATCTGATTCCCAATTAGTCTGGGTTACCCCACACAT
>TRINITY_DN35594_c0_g2_i17 len=1216 path=[23924:0-52 23925:53-76 24161:77-155 24443:156-156 24289:157-201 24086:202-918 24690:919-920 24733:921-995 24622:996-1138 24957:1139-1140 24991:1141-1141 25019:1142-1150 25041:1151-1159 25062:1160-1168 24026:1169-1214 22672:1215-1215] [-1, 23924, 23925, 24161, 24443, 24289, 24086, 24690, 24733, 24622, 24957, 24991, 25019, 25041, 25062, 24026, 22672, -2]
GGTAAACAGATTAAAAATGGAGAAGAAATATTGCAGAATTTAGATGCCATCTGGAAGCTA
AGGGTGATTTACTAGTATAATAAAAGCAGATGATGTCTTTGGACTAGAGGGGAACTGAAC
CTTCTGGAAGGAAGATCTCCAAAATCAAATCTGAGAGAAGCCAGAGGTTGATTAGTTTGC
TGTATTCACATCAACACACTGCCTTTTGCTGGTGCAGGCCATTCCATCGGATCATGTTCG
CCTTTGTGAGGATTTCTGGGACAGTCACAAGTTTTGCCATTGCAGTAATCATGCATGTTA
TCACCCCTTGCTCTCTTGCATATTGTTCCTTCCTTCAGAAATTTGCAGTCATGACAACAT
GGTCCAGATGCACAGTCTGCCCCTTCTGTTGGTTGACATGTTGCAGGATCATAGCATGGA
TTTGCAGAATTCTGCAAAAGTTCATTTCCAGAAACTGGAGTTGAAACAGTATCTGTTCTC
AGGGGTTGATTGAGAATGCATTGTGGGTTATGATTAGTAAGATAGCTCTGATAGTCATTC
ATACTACAATCACTGAACTGATAGGAAGGGTGTTCTGATATGATTGCAGACATAATGCAT
CCGGCAGCACCACAATTACACTGATTTCCATCATGATTAATACCAAGATTATGACCCATC
TCGTGGGCCATTGTAGCTGCAACCCAAAGATGTATTGTGCTATGATCCTCAGTAATTCCT
ACAGACCACTTTGGATCGCACATAGTGCCTACGAAACCGTATCCTATAAGGTTATCGAGG
TGAACCGCTGTGAGTAACTGAGCATTATCATGCGTTCTGCGATTCAGCAAATCTCTCTCT
CTCCATTCTCCAAATGACCTCAAAGTAGTAGGTGCTGATGATGTCACAGTAATCAAATCT
CCATTGGACCAAATTTCTAGGGCAGCCAGTGTTATATGAATATTCAGATCTCTGTACATC
ACAATCATATCGTTGACAATTTGATGTACCCATGTTGTTATAGCAGTTGAATCACTGTTG
TATTTCACGAACATTGCATGGTCTGCAACTATGATAAGTTGAATGTGTCTTGGGTCAAAA
CGTTGTTGTTCAGAAGTAGCAGCTAACTGAGAGGTCTTTTTGATGGGCTCATCTGATTCC
CAATTAGTCTGGGTTACCCCGCACATTTTGGGGGCCTCATCCTTTTTTTTGCCATCTTCA
TATTTGTAGACTGCAT
