# Supplementary material for: Venomix: a simple bioinformatic pipeline for identifying and characterizing toxin gene candidates from transcriptomic data
Source: PeerJ. 2018 Jul 31;6:e5361. doi: 10.7717/peerj.5361 (PMC6074769; doi:10.7717/peerj.5361)
Supplement: Supplemental Information 3 [file peerj-06-5361-s003.gz › FinalOutput_E-20/Disintegrin_eristostatin_9/signalp.txt]

# SignalP-4.1 euk predictions
# name                     Cmax  pos  Ymax  pos  Smax  pos  Smean   D     ?  Dmaxcut    Networks-used
Q14FJ4                     0.305  21  0.493  21  0.897  10  0.792   0.654 Y  0.450      SignalP-noTM
TRINITY_DN35594_c0_g2::TRINITY_DN35594_c0_g2_i8::g.1::m.1  0.127  52  0.112  52  0.122   3  0.096   0.103 N  0.450      SignalP-noTM
TRINITY_DN35594_c0_g2::TRINITY_DN35594_c0_g2_i17::g.2::m.2  0.105   1  0.000   1  0.120   1  0.000   0.000 N  0.450      SignalP-noTM
TRINITY_DN35594_c0_g2::TRINITY_DN35594_c0_g2_i17::g.2::m.2  0.104   1  0.000   1  0.140   1  0.000   0.000 N  0.450      SignalP-noTM
TRINITY_DN35594_c0_g2::TRINITY_DN35594_c0_g2_i17::g.2::m.2  0.104   1  0.000   1  0.161   1  0.000   0.000 N  0.450      SignalP-noTM
TRINITY_DN35594_c0_g2::TRINITY_DN35594_c0_g2_i17::g.2::m.2  0.104   1  0.000   1  0.121   1  0.000   0.000 N  0.450      SignalP-noTM
TRINITY_DN35594_c0_g2::TRINITY_DN35594_c0_g2_i17::g.2::m.2  0.104   1  0.000   1  0.161   1  0.000   0.000 N  0.450      SignalP-noTM
TRINITY_DN35594_c0_g2::TRINITY_DN35594_c0_g2_i17::g.2::m.2  0.102   1  0.000   1  0.120   1  0.000   0.000 N  0.450      SignalP-noTM
TRINITY_DN35594_c0_g2::TRINITY_DN35594_c0_g2_i17::g.2::m.2  0.104   1  0.000   1  0.138   1  0.000   0.000 N  0.450      SignalP-noTM
TRINITY_DN35594_c0_g2::TRINITY_DN35594_c0_g2_i17::g.2::m.2  0.104   1  0.000   1  0.158   1  0.000   0.000 N  0.450      SignalP-noTM
TRINITY_DN35594_c0_g2::TRINITY_DN35594_c0_g2_i17::g.2::m.2  0.104   1  0.000   1  0.121   1  0.000   0.000 N  0.450      SignalP-noTM
                           0.000   1  0.000   1  0.000   1  0.000   0.000 N  0.500      SignalP-TM
TRINITY_DN35594_c0_g2::TRINITY_DN35594_c0_g2_i17::g.2::m.2  0.000   1  0.000   1  0.000   1  0.000   0.000 N  0.450      SignalP-noTM
0.120666                   0.000   1  0.000   1  0.000   1  0.000   0.000 N  0.450      SignalP-noTM
TRINITY_DN35594_c0_g2::TRINITY_DN35594_c0_g2_i17::g.2::m.2  0.104   1  0.000   1  0.121   1  0.000   0.000 N  0.450      SignalP-noTM
TRINITY_DN35594_c0_g2::TRINITY_DN35594_c0_g2_i17::g.2::m.2  0.102   1  0.000   1  0.120   1  0.000   0.000 N  0.450      SignalP-noTM
TRINITY_DN35594_c0_g2::TRINITY_DN35594_c0_g2_i17::g.2::m.2  0.105   1  0.000   1  0.120   1  0.000   0.000 N  0.450      SignalP-noTM
TRINITY_DN35594_c0_g2::TRINITY_DN35594_c0_g2_i17::g.2::m.2  0.106   1  0.000   1  0.139   1  0.000   0.000 N  0.450      SignalP-noTM
TRINITY_DN35594_c0_g2::TRINITY_DN35594_c0_g2_i17::g.2::m.2  0.104   1  0.000   1  0.121   1  0.000   0.000 N  0.450      SignalP-noTM
TRINITY_DN35594_c0_g2::TRINITY_DN35594_c0_g2_i17::g.2::m.2  0.105   1  0.000   1  0.140   1  0.000   0.000 N  0.450      SignalP-noTM
TRINITY_DN35594_c0_g2::TRINITY_DN35594_c0_g2_i17::g.2::m.2  0.103   1  0.000   1  0.198   1  0.000   0.000 N  0.450      SignalP-noTM
TRINITY_DN35594_c0_g2::TRINITY_DN35594_c0_g2_i17::g.2::m.2  0.104   1  0.000   1  0.158   1  0.000   0.000 N  0.450      SignalP-noTM
TRINITY_DN35594_c0_g2::TRINITY_DN35594_c0_g2_i17::g.2::m.2  0.104   1  0.000   1  0.140   1  0.000   0.000 N  0.450      SignalP-noTM
TRINITY_DN35594_c0_g2::TRINITY_DN35594_c0_g2_i17::g.2::m.2  0.103   1  0.000   1  0.166   1  0.000   0.000 N  0.450      SignalP-noTM
TRINITY_DN35594_c0_g2::TRINITY_DN35594_c0_g2_i17::g.2::m.2  0.104   1  0.000   1  0.159   1  0.000   0.000 N  0.450      SignalP-noTM
TRINITY_DN35594_c0_g2::TRINITY_DN35594_c0_g2_i17::g.2::m.2  0.103   1  0.000   1  0.166   1  0.000   0.000 N  0.450      SignalP-noTM
TRINITY_DN35594_c0_g2::TRINITY_DN35594_c0_g2_i17::g.2::m.2  0.103   1  0.000   1  0.145   1  0.000   0.000 N  0.450      SignalP-noTM
TRINITY_DN35594_c0_g2::TRINITY_DN35594_c0_g2_i17::g.2::m.2  0.101   1  0.000   1  0.198   1  0.000   0.000 N  0.450      SignalP-noTM
TRINITY_DN35594_c0_g2::TRINITY_DN35594_c0_g2_i17::g.2::m.2  0.102   1  0.000   1  0.120   1  0.000   0.000 N  0.450      SignalP-noTM
TRINITY_DN35594_c0_g2::TRINITY_DN35594_c0_g2_i17::g.2::m.2  0.104   1  0.000   1  0.130   1  0.000   0.000 N  0.450      SignalP-noTM
TRINITY_DN35594_c0_g2::TRINITY_DN35594_c0_g2_i17::g.2::m.2  0.104   1  0.000   1  0.138   1  0.000   0.000 N  0.450      SignalP-noTM
TRINITY_DN35594_c0_g2::TRINITY_DN35594_c0_g2_i17::g.2::m.2  0.102   1  0.000   1  0.120   1  0.000   0.000 N  0.450      SignalP-noTM
TRINITY_DN35594_c0_g2::TRINITY_DN35594_c0_g2_i17::g.2::m.2  0.106   1  0.000   1  0.139   1  0.000   0.000 N  0.450      SignalP-noTM
TRINITY_DN35594_c0_g2::TRINITY_DN35594_c0_g2_i17::g.2::m.2  0.106   1  0.000   1  0.129   1  0.000   0.000 N  0.450      SignalP-noTM
TRINITY_DN35594_c0_g2::TRINITY_DN35594_c0_g2_i17::g.2::m.2  0.104   1  0.000   1  0.121   1  0.000   0.000 N  0.450      SignalP-noTM
TRINITY_DN35594_c0_g2::TRINITY_DN35594_c0_g2_i17::g.2::m.2!  0.104   1  0.000   1  0.121   1  0.000   0.000 N  0.450      SignalP-noTM
TRINITY_DN35594_c0_g2::TRINITY_DN35594_c0_g2_i17::g.2::m.2"  0.103   1  0.000   1  0.166   1  0.000   0.000 N  0.450      SignalP-noTM
TRINITY_DN35594_c0_g2::TRINITY_DN35594_c0_g2_i17::g.2::m.2#  0.104   1  0.000   1  0.130   1  0.000   0.000 N  0.450      SignalP-noTM
TRINITY_DN35594_c0_g2::TRINITY_DN35594_c0_g2_i17::g.2::m.2$  0.104   1  0.000   1  0.159   1  0.000   0.000 N  0.450      SignalP-noTM
TRINITY_DN35594_c0_g2::TRINITY_DN35594_c0_g2_i17::g.2::m.2%  0.104   1  0.000   1  0.140   1  0.000   0.000 N  0.450      SignalP-noTM
TRINITY_DN35594_c0_g2::TRINITY_DN35594_c0_g2_i17::g.2::m.2&  0.105   1  0.000   1  0.120   1  0.000   0.000 N  0.450      SignalP-noTM
TRINITY_DN35594_c0_g2::TRINITY_DN35594_c0_g2_i17::g.2::m.2'  0.105   1  0.000   1  0.120   1  0.000   0.000 N  0.450      SignalP-noTM
TRINITY_DN35594_c0_g2::TRINITY_DN35594_c0_g2_i17::g.2::m.2(  0.103   1  0.000   1  0.166   1  0.000   0.000 N  0.450      SignalP-noTM
TRINITY_DN35594_c0_g2::TRINITY_DN35594_c0_g2_i17::g.2::m.2)  0.104   1  0.000   1  0.130   1  0.000   0.000 N  0.450      SignalP-noTM
TRINITY_DN35594_c0_g2::TRINITY_DN35594_c0_g2_i17::g.2::m.2*  0.102   1  0.000   1  0.120   1  0.000   0.000 N  0.450      SignalP-noTM
TRINITY_DN35594_c0_g2::TRINITY_DN35594_c0_g2_i17::g.2::m.2+  0.104   1  0.000   1  0.159   1  0.000   0.000 N  0.450      SignalP-noTM
TRINITY_DN35594_c0_g2::TRINITY_DN35594_c0_g2_i17::g.2::m.2,  0.104   1  0.000   1  0.159   1  0.000   0.000 N  0.450      SignalP-noTM
TRINITY_DN35594_c0_g2::TRINITY_DN35594_c0_g2_i17::g.2::m.2-  0.103   1  0.000   1  0.110   1  0.000   0.000 N  0.450      SignalP-noTM
TRINITY_DN35594_c0_g2::TRINITY_DN35594_c0_g2_i17::g.2::m.2.  0.104   1  0.000   1  0.131   1  0.000   0.000 N  0.450      SignalP-noTM
TRINITY_DN35594_c0_g2::TRINITY_DN35594_c0_g2_i17::g.2::m.2/  0.104   1  0.000   1  0.138   1  0.000   0.000 N  0.450      SignalP-noTM
TRINITY_DN35594_c0_g2::TRINITY_DN35594_c0_g2_i17::g.2::m.20  0.106   1  0.000   1  0.139   1  0.000   0.000 N  0.450      SignalP-noTM
TRINITY_DN35594_c0_g2::TRINITY_DN35594_c0_g2_i17::g.2::m.21  0.103   1  0.000   1  0.110   1  0.000   0.000 N  0.450      SignalP-noTM
TRINITY_DN35594_c0_g2::TRINITY_DN35594_c0_g2_i17::g.2::m.22  0.104   1  0.000   1  0.146   1  0.000   0.000 N  0.450      SignalP-noTM
TRINITY_DN35594_c0_g2::TRINITY_DN35594_c0_g2_i17::g.2::m.23  0.106   1  0.000   1  0.129   1  0.000   0.000 N  0.450      SignalP-noTM
TRINITY_DN35594_c0_g2::TRINITY_DN35594_c0_g2_i17::g.2::m.24  0.104   1  0.000   1  0.159   1  0.000   0.000 N  0.450      SignalP-noTM
TRINITY_DN35594_c0_g2::TRINITY_DN35594_c0_g2_i17::g.2::m.25  0.104   1  0.000   1  0.140   1  0.000   0.000 N  0.450      SignalP-noTM
TRINITY_DN35594_c0_g2::TRINITY_DN35594_c0_g2_i17::g.2::m.26  0.106   1  0.000   1  0.129   1  0.000   0.000 N  0.450      SignalP-noTM
TRINITY_DN35594_c0_g2::TRINITY_DN35594_c0_g2_i17::g.2::m.27  0.106   1  0.000   1  0.129   1  0.000   0.000 N  0.450      SignalP-noTM
TRINITY_DN35594_c0_g2::TRINITY_DN35594_c0_g2_i17::g.2::m.28  0.104   1  0.000   1  0.140   1  0.000   0.000 N  0.450      SignalP-noTM
TRINITY_DN35594_c0_g2::TRINITY_DN35594_c0_g2_i17::g.2::m.29  0.105   1  0.000   1  0.120   1  0.000   0.000 N  0.450      SignalP-noTM
TRINITY_DN35594_c0_g2::TRINITY_DN35594_c0_g2_i17::g.2::m.2:  0.104   1  0.000   1  0.138   1  0.000   0.000 N  0.450      SignalP-noTM
TRINITY_DN35594_c0_g2::TRINITY_DN35594_c0_g2_i17::g.2::m.2;  0.104   1  0.000   1  0.146   1  0.000   0.000 N  0.450      SignalP-noTM
TRINITY_DN35594_c0_g2::TRINITY_DN35594_c0_g2_i17::g.2::m.2<  0.105   1  0.000   1  0.120   1  0.000   0.000 N  0.450      SignalP-noTM
TRINITY_DN35594_c0_g2::TRINITY_DN35594_c0_g2_i17::g.2::m.2=  0.105   1  0.000   1  0.140   1  0.000   0.000 N  0.450      SignalP-noTM
TRINITY_DN35594_c0_g2::TRINITY_DN35594_c0_g2_i17::g.2::m.2>  0.104   1  0.000   1  0.131   1  0.000   0.000 N  0.450      SignalP-noTM
TRINITY_DN35594_c0_g2::TRINITY_DN35594_c0_g2_i17::g.2::m.2?  0.104   1  0.000   1  0.140   1  0.000   0.000 N  0.450      SignalP-noTM
TRINITY_DN35594_c0_g2::TRINITY_DN35594_c0_g2_i17::g.2::m.2@  0.104   1  0.000   1  0.121   1  0.000   0.000 N  0.450      SignalP-noTM
TRINITY_DN35594_c0_g2::TRINITY_DN35594_c0_g2_i17::g.2::m.2A  0.104   1  0.000   1  0.161   1  0.000   0.000 N  0.450      SignalP-noTM
TRINITY_DN35594_c0_g2::TRINITY_DN35594_c0_g2_i17::g.2::m.2B  0.103   1  0.000   1  0.145   1  0.000   0.000 N  0.450      SignalP-noTM
TRINITY_DN35594_c0_g2::TRINITY_DN35594_c0_g2_i17::g.2::m.2C  0.104   1  0.000   1  0.130   1  0.000   0.000 N  0.450      SignalP-noTM
TRINITY_DN35594_c0_g2::TRINITY_DN35594_c0_g2_i17::g.2::m.2D  0.104   1  0.000   1  0.138   1  0.000   0.000 N  0.450      SignalP-noTM
TRINITY_DN35594_c0_g2::TRINITY_DN35594_c0_g2_i17::g.2::m.2E  0.104   1  0.000   1  0.130   1  0.000   0.000 N  0.450      SignalP-noTM
TRINITY_DN35594_c0_g2::TRINITY_DN35594_c0_g2_i17::g.2::m.2F  0.103   1  0.000   1  0.166   1  0.000   0.000 N  0.450      SignalP-noTM
