# Supplementary material for: Venomix: a simple bioinformatic pipeline for identifying and characterizing toxin gene candidates from transcriptomic data
Source: PeerJ. 2018 Jul 31;6:e5361. doi: 10.7717/peerj.5361 (PMC6074769; doi:10.7717/peerj.5361)
Supplement: Supplemental Information 3 [file peerj-06-5361-s003.gz › FinalOutput_E-20/Factor_V_activator_RVV-V_gamma_142/sequence.txt]

>TRINITY_DN6773_c0_g1::TRINITY_DN6773_c0_g1_i1::g.1::m.1 type:complete len:320 gc:universal TRINITY_DN6773_c0_g1_i1:137-1096(+)
MVRFLWIEELALLSLLMGITEAQPPPACGRFIPSARIVGGTEAEVGSWPWQASIQILDSH
LCGGTLIASRWVLTAAHCFSSISNPSLFAVLLGSYNLSYPGPESVQVNVKQIIIHSNYSG
LSKGNDIALMELESSVNFTHLIQPACLPGLSIVFPPRLGCWVAGWGNIKSQVPLPEPEIL
QEVLLPLIDRATCETLYSDFKEPGMETIIKDDMICAGYMEGEKDACQGDSGGPLLCPWNG
DWVLAGVVSWGDVCAAPKRPGVYTRVSAHTTWILRHAPEVESTFISALNLIIPNNGCSLV
VIANIAMLLSLFINIISII*
>TRINITY_DN6773_c0_g2::TRINITY_DN6773_c0_g2_i1::g.2::m.2 type:complete len:191 gc:universal TRINITY_DN6773_c0_g2_i1:605-1177(+)
MELESSVNFTHLIQPACLPGLSIVFPPRLGCWVAGWGNIKSQVPLPEPEILQEVLLPLID
RATCETLYSDFKEPGMETIIKDDMICAGYMEGEKDACQGDSGGPLLCPWNGDWVLAGVVS
WGDVCAAPKRPGVYTRVSAHTTWILRHAPEVESTFISALNLIIPNNGCSLVVIANIAMLL
SLFINIISII*
>TRINITY_DN13321_c0_g1::TRINITY_DN13321_c0_g1_i1::g.3::m.3 type:5prime_partial len:269 gc:universal TRINITY_DN13321_c0_g1_i1:3-809(+)
EILYFDVEKYKKAMMVLLMGLWLSVVIFLLGIPRDHCAQIIGGKESVPHSKPFMAKIKGS
YLCGGTLIKSNWVLTAAHCNITKNTEVILGIHSEKDTTKQVFKVNKHISHPCYDRVTREN
DIMLLQLNKQAKLNKDVAIVKLPRVYSDLKAGTECLVAGWGITKKGSKTPSDVLREVNVS
VIARSTCNDQKHYNSQPLITMNMVCVGDKKGGKDACTGDSGGPLMCKGEQRGIVSFGKGC
ADSKYPGIYTLLTDRYSRWIKSVIQGSL*
>TRINITY_DN16858_c0_g1::TRINITY_DN16858_c0_g1_i1::g.4::m.4 type:complete len:253 gc:universal TRINITY_DN16858_c0_g1_i1:380-1138(+)
MLHLFFKLLAVILYMASSATAAEGERVLGGKPCRPNSQPWQAALFSGCRLICGGTLIHPS
WVLSAAHCRKSSIFPVRLGEHHLKRIDWSEQLKLSSKAIVHPEYNRQTLNNDIMLVKLLI
PATLNDKVKVLNLSTSCPEPGTKCLISGWGTTSSPQPKYPDVLHCANITIFSHNVCRLIY
PNYINENMVCAGKMEGGTDSCQGDSGGPLVCNGKLQGIVSWGPYICAQPNKPGVYVNVCR
YIDWIQETIQNN*
>TRINITY_DN17220_c0_g1::TRINITY_DN17220_c0_g1_i1::g.7::m.7 type:internal len:123 gc:universal TRINITY_DN17220_c0_g1_i1:366-1(-)
LSYAQKSSELVIGGAECNINEHRSLALVFNSSGFICGGTLINHEWVLSAAHCDVENMQIY
LGLHNFSPPNKEHKKRVAKEKFFCLSSKSYTLWDKDIMLIKLNKPVKNSAHIEPLSLPSN
PP
>TRINITY_DN17220_c0_g2::TRINITY_DN17220_c0_g2_i1::g.9::m.9 type:internal len:122 gc:universal TRINITY_DN17220_c0_g2_i1:363-1(-)
LSYAQKSSELVIGGAECNINEHRSLALIYNSTSMWFHCSGTLLNQEWVLTAAHCEMENMQ
IYLGVHNKTKRNKDQQKRFPKKKYFCLKSKNFTLWDKDIMLIKLNRPVKSSTHIEPFSLP
S
>TRINITY_DN19615_c1_g1::TRINITY_DN19615_c1_g1_i1::g.11::m.11 type:internal len:106 gc:universal TRINITY_DN19615_c1_g1_i1:316-2(-)
DINEHPFLVALHTARSKRFHCTGTLIDNQWVLTAARCDRKNIRIKVGVHNKNKRNKDEMM
RVPAEKFFCASSKTYTRWDKDIMLIRLKRPVNGSTHIAPLSLPSN
>TRINITY_DN20457_c0_g1::TRINITY_DN20457_c0_g1_i2::g.12::m.12 type:complete len:281 gc:universal TRINITY_DN20457_c0_g1_i2:1193-351(-)
MSQDFWVPVDLTKPMMKQLFWGLLLLSSTVLAQESSTDRIIGGYDCKTNSRPFQAALVTG
SKGDWRIYCGASLVHPCWVLTAAHCRARQKMKVCLGKHNLKKDEPTEQCVDVAQAIPHPG
YNRNKMNKDYMLLRLKPCAIITKAVNVAQLPTSCPKDGQQCTVSGWGTIKSPQNKLPAKM
QCANVSIVPSNQCNKAYSGKITSHMLCAGVPQGGIDSCQGDSGGPLICNGLVEGVVSWGT
YVCAQKGNPGVYAKVCCVVPWIQNTIKNWIRSFYDGLDGR*
>TRINITY_DN34184_c5_g1::TRINITY_DN34184_c5_g1_i1::g.13::m.13 type:complete len:259 gc:universal TRINITY_DN34184_c5_g1_i1:991-215(-)
MVLIRVLANLLVLQLSYAQKSSELVIGGSPCNITEHRSLVVMFNSSAFLCAGTLINQEWV
LTAAHCDSDNFQMLLGVHSKKVLNEDEETREPKEKVYCVSHEKNTDWAKDIMLIKLNRPV
NNSTHIAPISLPSNRPSLGSVCRIMGWGSIIATNETYPDVPHCTNINLLHYSVCRAAYPW
LPVNSRTFCAGVLQGGKDTCKGDSGGPLICNGQFQGILSWGWTPCAQLLEPALYTKVFDY
SDWIQSIIAGNTTASCPP*
>TRINITY_DN34184_c5_g1::TRINITY_DN34184_c5_g1_i2::g.14::m.14 type:complete len:261 gc:universal TRINITY_DN34184_c5_g1_i2:997-215(-)
MVLIRVLANLLVLQLSYAQKSSELIIGGAECNINDHRFLVALYNYRTRAFLCGGTLINQE
WVLSAAHCNRKSLQIKIGMHSKTAPNDDLQTRVPKETYFCLPNKNYTMWDKDIMLIKLNR
PVNNSTHIAPISLPSNRPSLGSVCRIMGWGSIIATNETYPDVPHCTNINLLHYSVCRAAY
PWLPVNSRTFCAGVLQGGKDTCKGDSGGPLICNGQFQGILSWGWTPCAQLLEPALYTKVF
DYSDWIQSIIAGNTTASCPP*
>TRINITY_DN34184_c5_g1::TRINITY_DN34184_c5_g1_i3::g.16::m.16 type:complete len:259 gc:universal TRINITY_DN34184_c5_g1_i3:991-215(-)
MVLIRVLANLLVLQLSYAQKSSELVIGGAECDINEHRSLVLVYNASGFFCGGTLINREWV
LSAAHCYMKNMRIYLGLHNFSLPNNDQQRRGARETYFCLPSRNYTKWDKDIMLIKLNRPV
NNSTHIAPISLPSNRPSLGSVCRIMGWGSIIATNETYPDVPHCTNINLLHYSVCRAAYPW
LPVNSRTFCAGVLQGGKDTCKGDSGGPLICNGQFQGILSWGWTPCAQLLEPALYTKVFDY
SDWIQSIIAGNTTASCPP*
>TRINITY_DN34184_c5_g1::TRINITY_DN34184_c5_g1_i4::g.17::m.17 type:complete len:261 gc:universal TRINITY_DN34184_c5_g1_i4:997-215(-)
MVLIRVLANLLVLQLSYAQKSSELIIGGAECNINDHRFLVALYNYRTRAFLCGGTLINQE
WVLSAAHCNRKSLQIKIGMHSKTAPNDDLQTRVPKETYFCLPNKNYTMWDKDIMLIKLNR
PVNNSTHIAPISLPSNRPSLGSVCRIMGWGSIIATNETYPDVPHCTNINLLHYSVCRAAY
PWLPVNSRTFCAGVLQGGKDTCKGDSGGPLICNGQFQGILSWGWTPCAQLLEPALYTKVF
DYSDWIQSIIAGNTTASCPP*
>TRINITY_DN77181_c0_g1::TRINITY_DN77181_c0_g1_i1::g.22::m.22 type:5prime_partial len:253 gc:universal TRINITY_DN77181_c0_g1_i1:935-177(-)
KEGNMKFTWLVAFLGAAAAFPIEDEDDDKIVGGYTCQKHSVPYQASLNDGQHICGGSILN
NQWIVSAAHCYKSRIQVRLGEHSLTKDDGSEQYIDAVKIILHPKYNPRTLDNDIMLIRLS
KPAALNSRVSAIRLPSSCPSTGAVCLVSGWGNTLSSGIDYPDLLQCLNVPVLSESECSGS
YKGKITNNMFCAGFLEGGKDSCQCDSGGPVVCNGELQGIVSWGEGCALRGKPGVYTKVCN
YISWIQETISSN*
>TRINITY_DN95282_c0_g1::TRINITY_DN95282_c0_g1_i1::g.24::m.24 type:internal len:139 gc:universal TRINITY_DN95282_c0_g1_i1:1-414(+)
EDEQIRVPKKKVFCHNSKFPNGMDKDIMLIKLRRPVNNSAHIAPISLPSSPSSPRSRCRI
MGWGKISSAEDTDSLVPHCANIFIVKHSWCEAIYPWVPADSRTLCAGILQGGKDTCHGDS
GGPLICNGQIQGIVSGGS
