# Supplementary material for: Venomix: a simple bioinformatic pipeline for identifying and characterizing toxin gene candidates from transcriptomic data
Source: PeerJ. 2018 Jul 31;6:e5361. doi: 10.7717/peerj.5361 (PMC6074769; doi:10.7717/peerj.5361)
Supplement: Supplemental Information 3 [file peerj-06-5361-s003.gz › FinalOutput_E-20/Factor_V_activator_RVV-V_gamma_142/Species.txt]

Homo sapiens (Human)Colobus angolensis palliatusNomascus leucogenys (Northern white-cheeked gibbon) (Hylobates leucogenys)Gorilla gorilla (western gorilla)Pongo pygmaeus (Bornean orangutan)Nomascus gabriellae (Red-cheeked gibbon)Pan paniscus (Pygmy chimpanzee) (Bonobo)Pan troglodytes (Chimpanzee)?Erinaceus europaeus (Western European hedgehog)Odobenus rosmarus divergens (Pacific walrus)Ursus maritimus (Polar bear) (Thalarctos maritimus)Rattus norvegicus (Rat)Otolemur garnettii (Small-eared galago) (Garnetts greater bushbaby)Pteropus alecto (Black flying fox)Tarsius syrichta (Philippine tarsier)Equus caballus (Horse)Saimiri boliviensis boliviensis (Bolivian squirrel monkey)Jaculus jaculus (Lesser Egyptian jerboa)Ceratotherium simum simum (southern white rhinoceros)Sorex araneus (Eurasian common shrew) (European shrew)Heterocephalus glaber (Naked mole rat)Desmodus rotundus (Vampire bat)Blarina brevicauda (Northern short-tailed shrew)Tursiops truncatus (Atlantic bottle-nosed dolphin) (Delphinus truncatus)Orcinus orca (Killer whale)Physeter catodon (Sperm whale) (Physeter macrocephalus)Lipotes vexillifer (Yangtze river dolphin)Balaenoptera acutorostrata scammoni (North Pacific minke whale) (Balaenoptera davidsoni)Echinops telfairi (Lesser hedgehog tenrec)Dasypus novemcinctus (Nine-banded armadillo)Peromyscus maniculatus bairdii (prairie deer mouse)Papio anubis (Olive baboon)Camelus ferus (Wild Bactrian camel)Vicugna pacos (Alpaca) (Lama pacos)Sus scrofa (Pig)Rhinopithecus roxellana (Golden snub-nosed monkey) (Pygathrix roxellana)Mandrillus leucophaeus (Drill) (Papio leucophaeus)Macaca mulatta (Rhesus macaque)Chlorocebus sabaeus (Green monkey) (Cercopithecus sabaeus)Oryctolagus cuniculus (Rabbit)Trichechus manatus latirostris (Florida manatee)Fukomys damarensis (Damaraland mole rat) (Cryptomys damarensis)Ailuropoda melanoleuca (Giant panda)Octodon degus (Degu) (Sciurus degus)Cavia porcellus (Guinea pig)Propithecus coquereli (Coquerels sifaka) (Propithecus verreauxi coquereli)Cricetulus griseus (Chinese hamster) (Cricetulus barabensis griseus)Tupaia chinensis (Chinese tree shrew)Aotus nancymaae (Mas night monkey)Callithrix jacchus (White-tufted-ear marmoset)Saguinus oedipus (Cotton-top tamarin)Condylura cristata (Star-nosed mole)Chrysochloris asiatica (Cape golden mole)Mus musculus (Mouse)Eptesicus fuscus (Big brown bat) (Vespertilio fuscus)Galeopterus variegatus (Malayan flying lemur) (Cynocephalus variegatus)Ovis aries (Sheep)Capra hircus (Goat)Pantholops hodgsonii (Chiru)Bubalus bubalis (Domestic water buffalo)Bos taurus (Bovine)Bos mutusGorilla gorilla gorilla (Western lowland gorilla)Microcebus murinus (Lesser mouse lemur) (Gray Mouse Lemur)Mustela putorius furo (European domestic ferret) (Mustela furo)Pongo abelii (Sumatran orangutan) (Pongo pygmaeus abelii)Myotis davidii (Davids myotis)Myotis brandtii (Brandts bat)Mus spretus (Western Mediterranean mouse) (Algerian mouse)Bombus pensylvanicus (American bumblebee) (Apis pensylvanica)Harpegnathos saltator (Jerdons jumping ant)Bothrops jararaca (Jararaca) (Bothrops jajaraca)Gloydius blomhoffii (Mamushi) (Agkistrodon halys blomhoffi)Crotalus horridus (Timber rattlesnake)Protobothrops flavoviridis (Habu) (Trimeresurus flavoviridis)Crotalus oreganus helleri (Southern pacific rattlesnake) (Crotalus viridis helleri)Echis pyramidum leakeyi (Leakeys carpet viper) (Echis carinatus leakeyi)Heloderma suspectum cinctum (Banded Gila monster)Bothrops insularis (Golden lancehead) (Lachesis insularis)Bothrops pirajai (Pirajas lance head)Heloderma horridum horridum (Mexican beaded lizard)Sistrurus catenatus edwardsii (Desert massasauga) (Crotalophorus edwardsii)Echis ocellatus (Ocellated saw-scaled viper)Gloydius ussuriensis (Ussuri mamushi) (Gloydius blomhoffii ussuriensis)Gloydius halys (Chinese water mocassin) (Agkistrodon halys)Agkistrodon piscivorus leucostoma (Western cottonmouth) (Acontias leucostoma)Agkistrodon contortrix contortrix (Southern copperhead)Crotalus adamanteus (Eastern diamondback rattlesnake)Trimeresurus stejnegeri (Chinese green tree viper) (Viridovipera stejnegeri)Gerrhonotus infernalis (Texas alligator lizard) (Gerrhonotus liocephalus infernalis)Abronia graminea (Terrestrial arboreal alligator lizard) (Gerrhonotus gramineus)Echis coloratus (Carpet viper)Crotalus durissus terrificus (South American rattlesnake)Cerastes cerastes (Horned desert viper)Echis carinatus sochureki (Saw-scaled viper)Gloydius brevicaudus (Korean slamosa snake) (Agkistrodon halys brevicaudus)Macrovipera lebetina (Levantine viper) (Vipera lebetina)Protobothrops jerdonii (Jerdons pitviper) (Trimeresurus jerdonii)Trimeresurus albolabris (White-lipped pit viper) (Cryptelytrops albolabris)Bothrops jararacussu (Jararacussu)Bothrops barnetti (Barnetts lancehead) (Trimeresurus barnetti)Bothrops pictus (Lance head)Gloydius saxatilis (Rock mamushi) (Gloydius intermedius saxatilis)Protobothrops mucrosquamatus (Taiwan habu) (Trimeresurus mucrosquamatus)Protobothrops elegans (Elegant pitviper) (Trimeresurus elegans)Vipera nikolskii (Nikolskys adder)Trimeresurus gramineus (Bamboo pit viper) (Indian green tree viper)Bothrops asper (Terciopelo)Bothrops atrox (Barba amarilla) (Fer-de-lance)Bothrops leucurus (White-tailed jararaca) (White-tailed lancehead)Daboia siamensis (Eastern Russels viper) (Daboia russelii siamensis)Deinagkistrodon acutus (Hundred-pace snake) (Agkistrodon acutus)Lachesis muta muta (Bushmaster)Lachesis muta rhombeata (Bushmaster)Agkistrodon bilineatus (Cantil) (Tropical moccasin)Bungarus multicinctus (Many-banded krait)Naja atra (Chinese cobra)Daboia russelii (Russels viper) (Vipera russelii)Crotalus atrox (Western diamondback rattlesnake)Bothrops alternatus (Urutu) (Rhinocerophis alternatus)Lachesis stenophrys (Central American bushmaster)
