# Supplementary material for: Venomix: a simple bioinformatic pipeline for identifying and characterizing toxin gene candidates from transcriptomic data
Source: PeerJ. 2018 Jul 31;6:e5361. doi: 10.7717/peerj.5361 (PMC6074769; doi:10.7717/peerj.5361)
Supplement: Supplemental Information 3 [file peerj-06-5361-s003.gz › FinalOutput_E-20/Factor_V_activator_RVV-V_gamma_142/rsemfile_expressioninfo.txt]

transcript_id	gene_id	length	effective_length	expected_count	TPM	FPKM	IsoPct
../../../DE_Analysis/Echis_coloratus_Scent_gland1/RSEM.isoforms.results	TRINITY_DN6773_c0_g1_i1	TRINITY_DN6773_c0_g1_i1	1322	1094.20	0.00	0.00	0.00	0.00
../../../DE_Analysis/Echis_coloratus_Scent_gland1/RSEM.isoforms.results	TRINITY_DN6773_c0_g2_i1	TRINITY_DN6773_c0_g2_i1	1403	1175.20	5.00	0.20	0.20	100.00
../../../DE_Analysis/Echis_coloratus_Scent_gland1/RSEM.isoforms.results	TRINITY_DN13321_c0_g1_i1	TRINITY_DN13321_c0_g1_i1	1211	983.20	358.00	17.36	16.81	100.00
../../../DE_Analysis/Echis_coloratus_Scent_gland1/RSEM.isoforms.results	TRINITY_DN16858_c0_g1_i1	TRINITY_DN16858_c0_g1_i1	1296	1068.20	318.34	14.21	13.76	100.00
../../../DE_Analysis/Echis_coloratus_Scent_gland1/RSEM.isoforms.results	TRINITY_DN17220_c0_g1_i1	TRINITY_DN17220_c0_g1_i1	366	138.22	0.00	0.00	0.00	0.00
../../../DE_Analysis/Echis_coloratus_Scent_gland1/RSEM.isoforms.results	TRINITY_DN17220_c0_g2_i1	TRINITY_DN17220_c0_g2_i1	363	135.22	0.00	0.00	0.00	0.00
../../../DE_Analysis/Echis_coloratus_Scent_gland1/RSEM.isoforms.results	TRINITY_DN19615_c1_g1_i1	TRINITY_DN19615_c1_g1_i1	317	89.23	0.00	0.00	0.00	0.00
../../../DE_Analysis/Echis_coloratus_Scent_gland1/RSEM.isoforms.results	TRINITY_DN20457_c0_g1_i2	TRINITY_DN20457_c0_g1_i2	1359	1131.20	109.75	4.63	4.48	100.00
../../../DE_Analysis/Echis_coloratus_Scent_gland1/RSEM.isoforms.results	TRINITY_DN34184_c5_g1_i1	TRINITY_DN34184_c5_g1_i1	1138	910.20	2.01	0.11	0.10	100.00
../../../DE_Analysis/Echis_coloratus_Scent_gland1/RSEM.isoforms.results	TRINITY_DN34184_c5_g1_i2	TRINITY_DN34184_c5_g1_i2	1715	1487.20	13.03	0.42	0.40	100.00
../../../DE_Analysis/Echis_coloratus_Scent_gland1/RSEM.isoforms.results	TRINITY_DN34184_c5_g1_i3	TRINITY_DN34184_c5_g1_i3	1176	948.20	0.00	0.00	0.00	0.00
../../../DE_Analysis/Echis_coloratus_Scent_gland1/RSEM.isoforms.results	TRINITY_DN34184_c5_g1_i4	TRINITY_DN34184_c5_g1_i4	6106	5878.20	1680.96	13.64	13.20	100.00
../../../DE_Analysis/Echis_coloratus_Scent_gland1/RSEM.isoforms.results	TRINITY_DN77181_c0_g1_i1	TRINITY_DN77181_c0_g1_i1	935	707.20	19.00	1.28	1.24	100.00
../../../DE_Analysis/Echis_coloratus_Scent_gland1/RSEM.isoforms.results	TRINITY_DN95282_c0_g1_i1	TRINITY_DN95282_c0_g1_i1	416	188.21	0.00	0.00	0.00	0.00
transcript_id	gene_id	length	effective_length	expected_count	TPM	FPKM	IsoPct
../../../DE_Analysis/Echis_coloratus_Skin1/RSEM.isoforms.results	TRINITY_DN6773_c0_g1_i1	TRINITY_DN6773_c0_g1_i1	1322	1095.92	2.00	0.12	0.16	100.00
../../../DE_Analysis/Echis_coloratus_Skin1/RSEM.isoforms.results	TRINITY_DN6773_c0_g2_i1	TRINITY_DN6773_c0_g2_i1	1403	1176.92	0.00	0.00	0.00	100.00
../../../DE_Analysis/Echis_coloratus_Skin1/RSEM.isoforms.results	TRINITY_DN13321_c0_g1_i1	TRINITY_DN13321_c0_g1_i1	1211	984.92	4.00	0.27	0.36	100.00
../../../DE_Analysis/Echis_coloratus_Skin1/RSEM.isoforms.results	TRINITY_DN16858_c0_g1_i1	TRINITY_DN16858_c0_g1_i1	1296	1069.92	1060.55	66.39	86.93	100.00
../../../DE_Analysis/Echis_coloratus_Skin1/RSEM.isoforms.results	TRINITY_DN17220_c0_g1_i1	TRINITY_DN17220_c0_g1_i1	366	139.94	0.00	0.00	0.00	0.00
../../../DE_Analysis/Echis_coloratus_Skin1/RSEM.isoforms.results	TRINITY_DN17220_c0_g2_i1	TRINITY_DN17220_c0_g2_i1	363	136.94	0.00	0.00	0.00	0.00
../../../DE_Analysis/Echis_coloratus_Skin1/RSEM.isoforms.results	TRINITY_DN19615_c1_g1_i1	TRINITY_DN19615_c1_g1_i1	317	90.95	0.00	0.00	0.00	0.00
../../../DE_Analysis/Echis_coloratus_Skin1/RSEM.isoforms.results	TRINITY_DN20457_c0_g1_i2	TRINITY_DN20457_c0_g1_i2	1359	1132.92	452.52	26.75	35.03	100.00
../../../DE_Analysis/Echis_coloratus_Skin1/RSEM.isoforms.results	TRINITY_DN34184_c5_g1_i1	TRINITY_DN34184_c5_g1_i1	1138	911.92	0.00	0.00	0.00	0.00
../../../DE_Analysis/Echis_coloratus_Skin1/RSEM.isoforms.results	TRINITY_DN34184_c5_g1_i2	TRINITY_DN34184_c5_g1_i2	1715	1488.92	88.00	3.96	5.18	100.00
../../../DE_Analysis/Echis_coloratus_Skin1/RSEM.isoforms.results	TRINITY_DN34184_c5_g1_i3	TRINITY_DN34184_c5_g1_i3	1176	949.92	0.00	0.00	0.00	0.00
../../../DE_Analysis/Echis_coloratus_Skin1/RSEM.isoforms.results	TRINITY_DN34184_c5_g1_i4	TRINITY_DN34184_c5_g1_i4	6106	5879.92	420.00	4.78	6.26	100.00
../../../DE_Analysis/Echis_coloratus_Skin1/RSEM.isoforms.results	TRINITY_DN77181_c0_g1_i1	TRINITY_DN77181_c0_g1_i1	935	708.92	0.00	0.00	0.00	0.00
../../../DE_Analysis/Echis_coloratus_Skin1/RSEM.isoforms.results	TRINITY_DN95282_c0_g1_i1	TRINITY_DN95282_c0_g1_i1	416	189.93	0.00	0.00	0.00	0.00
transcript_id	gene_id	length	effective_length	expected_count	TPM	FPKM	IsoPct
../../../DE_Analysis/Echis_coloratus_Venom_gland1/RSEM.isoforms.results	TRINITY_DN6773_c0_g1_i1	TRINITY_DN6773_c0_g1_i1	1322	1073.26	31.80	1.27	1.35	100.00
../../../DE_Analysis/Echis_coloratus_Venom_gland1/RSEM.isoforms.results	TRINITY_DN6773_c0_g2_i1	TRINITY_DN6773_c0_g2_i1	1403	1154.26	61.20	2.27	2.42	100.00
../../../DE_Analysis/Echis_coloratus_Venom_gland1/RSEM.isoforms.results	TRINITY_DN13321_c0_g1_i1	TRINITY_DN13321_c0_g1_i1	1211	962.26	1402.00	62.46	66.53	100.00
../../../DE_Analysis/Echis_coloratus_Venom_gland1/RSEM.isoforms.results	TRINITY_DN16858_c0_g1_i1	TRINITY_DN16858_c0_g1_i1	1296	1047.26	47.20	1.93	2.06	100.00
../../../DE_Analysis/Echis_coloratus_Venom_gland1/RSEM.isoforms.results	TRINITY_DN17220_c0_g1_i1	TRINITY_DN17220_c0_g1_i1	366	117.29	23.00	8.41	8.95	100.00
../../../DE_Analysis/Echis_coloratus_Venom_gland1/RSEM.isoforms.results	TRINITY_DN17220_c0_g2_i1	TRINITY_DN17220_c0_g2_i1	363	114.29	35.00	13.13	13.98	100.00
../../../DE_Analysis/Echis_coloratus_Venom_gland1/RSEM.isoforms.results	TRINITY_DN19615_c1_g1_i1	TRINITY_DN19615_c1_g1_i1	317	68.42	9.00	5.64	6.01	100.00
../../../DE_Analysis/Echis_coloratus_Venom_gland1/RSEM.isoforms.results	TRINITY_DN20457_c0_g1_i2	TRINITY_DN20457_c0_g1_i2	1359	1110.26	0.00	0.00	0.00	0.00
../../../DE_Analysis/Echis_coloratus_Venom_gland1/RSEM.isoforms.results	TRINITY_DN34184_c5_g1_i1	TRINITY_DN34184_c5_g1_i1	1138	889.26	2289.91	110.38	117.58	100.00
../../../DE_Analysis/Echis_coloratus_Venom_gland1/RSEM.isoforms.results	TRINITY_DN34184_c5_g1_i2	TRINITY_DN34184_c5_g1_i2	1715	1466.26	9603.63	280.76	299.08	100.00
../../../DE_Analysis/Echis_coloratus_Venom_gland1/RSEM.isoforms.results	TRINITY_DN34184_c5_g1_i3	TRINITY_DN34184_c5_g1_i3	1176	927.26	1367.49	63.22	67.34	100.00
../../../DE_Analysis/Echis_coloratus_Venom_gland1/RSEM.isoforms.results	TRINITY_DN34184_c5_g1_i4	TRINITY_DN34184_c5_g1_i4	6106	5857.26	3207.98	23.48	25.01	100.00
../../../DE_Analysis/Echis_coloratus_Venom_gland1/RSEM.isoforms.results	TRINITY_DN77181_c0_g1_i1	TRINITY_DN77181_c0_g1_i1	935	686.26	18.00	1.12	1.20	100.00
../../../DE_Analysis/Echis_coloratus_Venom_gland1/RSEM.isoforms.results	TRINITY_DN95282_c0_g1_i1	TRINITY_DN95282_c0_g1_i1	416	167.28	64.00	16.40	17.47	100.00
