# Supplementary material for: Venomix: a simple bioinformatic pipeline for identifying and characterizing toxin gene candidates from transcriptomic data
Source: PeerJ. 2018 Jul 31;6:e5361. doi: 10.7717/peerj.5361 (PMC6074769; doi:10.7717/peerj.5361)
Supplement: Supplemental Information 3 [file peerj-06-5361-s003.gz › FinalOutput_E-20/Factor_V_activator_RVV-V_gamma_142/nucleotide.fasta]

>TRINITY_DN6773_c0_g1_i1 len=1322 path=[2783:0-214 2784:215-234 2785:235-1321] [-1, 2783, 2784, 2785, -2]
GGAACATTAAGTTTATAAAAAGAGGTCAGAGTACAGTGACAGTTATTCATATTCTTCTGT
GCTTTGTCTACCTTTTAACTTCTTTCTTCTTTTATTATTTGACTTAAACTCAATCAAGAT
AGACTCATAAACAAAGATGGTAAGATTTCTTTGGATTGAAGAATTGGCCCTTCTCTCTCT
TCTGATGGGCATTACAGAGGCCCAGCCACCTCCAGCTTGTGGCCGATTTATCCCCTCTGC
CCGAATAGTAGGAGGTACAGAGGCTGAGGTGGGTTCATGGCCATGGCAGGCCAGCATACA
GATTTTAGACTCACATCTGTGTGGGGGAACCCTCATTGCCTCACGCTGGGTTCTCACAGC
AGCGCATTGCTTTAGCAGTATCTCCAATCCCTCTCTATTTGCTGTTCTTTTGGGATCCTA
CAATCTCTCCTATCCGGGACCAGAGTCGGTACAAGTGAATGTGAAGCAAATTATCATCCA
CTCTAACTACAGTGGGCTGTCAAAAGGCAATGATATTGCATTAATGGAACTTGAAAGCTC
TGTGAATTTCACTCATCTTATTCAGCCTGCCTGTTTACCAGGACTTTCCATTGTTTTCCC
TCCCCGATTGGGTTGTTGGGTTGCAGGATGGGGGAACATTAAATCACAAGTCCCACTTCC
TGAACCTGAGATTTTGCAGGAAGTACTTCTTCCCCTTATTGACAGGGCTACCTGTGAGAC
TCTTTACAGTGACTTTAAGGAGCCTGGGATGGAGACCATAATAAAAGATGACATGATATG
TGCAGGCTATATGGAAGGAGAGAAGGATGCTTGCCAGGGGGACTCAGGGGGGCCATTGCT
TTGTCCATGGAATGGAGATTGGGTTTTGGCTGGTGTAGTGAGCTGGGGAGATGTCTGTGC
TGCTCCCAAACGCCCTGGTGTCTACACTCGGGTTAGCGCCCACACCACATGGATCTTGAG
ACATGCTCCTGAAGTGGAGTCTACTTTCATTAGTGCCCTAAACCTAATTATCCCTAACAA
TGGATGTTCCTTGGTTGTTATTGCTAATATAGCTATGCTTCTTTCATTATTTATCAATAT
TATCTCTATTATATAGTAACAAAACATGGTAGAGCATATCTGAATTTGTCTAGATTACCT
GCTGCAATTTGTGGGAACTGATATTTGTCAAATCTGTATGACAAAGCTCCCACTGTATGG
TATTTTCTTCTGGAATCATATATATAAATCATCCCCATAATTTCATCTAATTCTTGTTTC
TTCCTCTTCCCTTTCCCCTTCCTCTTATTCTTTTACATAACATTAAAGAATCAAAATGCC
AA
>TRINITY_DN6773_c0_g2_i1 len=1403 path=[2786:0-214 2788:215-315 2782:316-1402] [-1, 2786, 2788, 2782, -2]
GGAACATTAAGTTTATAAAAAGAGGTCAGAGTACAGTGACAGTTATTCATATTCTTCTGT
GCTTTGTCTACCTTTTAACTTCTTTCTTCTTTTATTATTTGACTTAAACTCAATCAAGAT
AGACTCATAAACAAAGATGGTAAGATTTCTTTGGATTGAAGAATTGGCCCTTCTCTCTCT
TCTGATGGGCATTACAGAGGCCCAGCCACCTCCAGGTGAATAAAGTTTTCCATGGAGTCC
AGCTACACGGAACTCAGGACCCAAACACTAACCTGCCTATCTTGATCTCCCCACAGCTTG
TGGCCGATTTATCCCCTCTGCCCGAATAGTAGGAGGTACAGAGGCTGAGGTGGGTTCATG
GCCATGGCAGGCCAGCATACAGATTTTAGACTCACATCTGTGTGGGGGAACCCTCATTGC
CTCACGCTGGGTTCTCACAGCAGCGCATTGCTTTAGCAGTATCTCCAATCCCTCTCTATT
TGCTGTTCTTTTGGGATCCTACAATCTCTCCTATCCGGGACCAGAGTCGGTACAAGTGAA
TGTGAAGCAAATTATCATCCACTCTAACTACAGTGGGCTGTCAAAAGGCAATGATATTGC
ATTAATGGAACTTGAAAGCTCTGTGAATTTCACTCATCTTATTCAGCCTGCCTGTTTACC
AGGACTTTCCATTGTTTTCCCTCCCCGATTGGGTTGTTGGGTTGCAGGATGGGGGAACAT
TAAATCACAAGTCCCACTTCCTGAACCTGAGATTTTGCAGGAAGTACTTCTTCCCCTTAT
TGACAGGGCTACCTGTGAGACTCTTTACAGTGACTTTAAGGAGCCTGGGATGGAGACCAT
AATAAAAGATGACATGATATGTGCAGGCTATATGGAAGGAGAGAAGGATGCTTGCCAGGG
GGACTCAGGGGGGCCATTGCTTTGTCCATGGAATGGAGATTGGGTTTTGGCTGGTGTAGT
GAGCTGGGGAGATGTCTGTGCTGCTCCCAAACGCCCTGGTGTCTACACTCGGGTTAGCGC
CCACACCACATGGATCTTGAGACATGCTCCTGAAGTGGAGTCTACTTTCATTAGTGCCCT
AAACCTAATTATCCCTAACAATGGATGTTCCTTGGTTGTTATTGCTAATATAGCTATGCT
TCTTTCATTATTTATCAATATTATCTCTATTATATAGTAACAAAACATGGTAGAGCATAT
CTGAATTTGTCTAGATTACCTGCTGCAATTTGTGGGAACTGATATTTGTCAAATCTGTAT
GACAAAGCTCCCACTGTATGGTATTTTCTTCTGGAATCATATATATAAATCATCCCCATA
ATTTCATCTAATTCTTGTTTCTTCCTCTTCCCTTTCCCCTTCCTCTTATTCTTTTACATA
ACATTAAAGAATCAAAATGCCAA
>TRINITY_DN13321_c0_g1_i1 len=1211 path=[2497:0-52 2498:53-76 2512:77-252 2511:253-269 2510:270-310 2508:311-334 2507:335-1210] [-1, 2497, 2498, 2512, 2511, 2510, 2508, 2507, -2]
GAGAGATTCTCTACTTTGATGTGGAGAAATACAAAAAAGCAATGATGGTTCTTCTAATGG
GCTTGTGGTTATCTGTTGTGATTTTTCTCCTTGGCATTCCCAGAGATCACTGTGCCCAGA
TCATTGGAGGAAAAGAATCAGTTCCGCATTCAAAACCTTTTATGGCCAAGATCAAAGGCT
CATATCTTTGTGGGGGGACCCTGATCAAATCAAACTGGGTATTAACAGCAGCTCACTGCA
ACATAACAAAAAACACTGAAGTTATTCTTGGAATTCATTCAGAAAAAGACACAACAAAAC
AGGTTTTCAAGGTTAATAAGCACATTAGTCACCCGTGCTATGATCGCGTCACAAGGGAGA
ATGACATTATGCTTCTTCAGCTTAATAAACAAGCAAAACTTAACAAGGATGTGGCCATCG
TCAAGCTTCCTCGAGTGTATAGTGACCTCAAGGCTGGAACAGAATGTCTGGTAGCTGGTT
GGGGGATTACTAAGAAGGGAAGTAAGACACCATCAGATGTTCTCCGTGAAGTTAATGTCT
CTGTCATTGCAAGAAGCACCTGCAATGATCAAAAGCACTATAATTCTCAGCCTCTAATAA
CAATGAATATGGTCTGTGTGGGTGACAAGAAAGGAGGCAAGGATGCATGCACTGGTGATT
CAGGTGGTCCTTTGATGTGCAAAGGGGAACAAAGAGGCATCGTTTCCTTTGGCAAAGGAT
GTGCAGACTCTAAGTATCCTGGTATCTACACCCTTCTGACAGATAGATATTCTCGTTGGA
TAAAGAGTGTTATACAAGGCAGTTTATAGACTTATTGTTTGATGTTGACATTCTTTTTTG
TTATATTCATTCATTATTTCTTTAAAACAATCTTTTCCAACATTTTCCCTCCAGATGCAT
TTGACTAGTCACACCATACCCAACCATTGAGCCTGCCAGCTAAAAATAACATTGACTTCA
GATGAATTCATCTGGAGGTGAATTGATCAGCTTTGGTATTTAGGTTTTCTATTTAAATGC
AATTTTGTAACAAAGTTTTTTTCCCTTTATAAAAGATAAGGACAAGTTTCTAGAAATTCA
CTTTATTTTTCTTTCTCTCTCTGAACACTTACTCTGCTAGATAAAGTTATTCCCAAGTCT
ATTACAAAGGAAATGGTAGTTTATTTCCAGAAAGCAGAAGAAAATAAATCCTTGTTGAAA
ACCAAAAAAAA
>TRINITY_DN16858_c0_g1_i1 len=1296 path=[2912:0-847 2913:848-1295] [-1, 2912, 2913, -2]
ATTTGCGGCAAAGTTAGCCTGTCACTGGAGCAGATGATTCAGACAGCTTGTGCAAGAGAG
AACAATATCCATAATAAATGAGAAGATTTGTGTGATTCGACTTTCAATATGGCAAATTTT
GAGGGGCCTCTTCCTCCTTCTTTCACAGTCACCTCTTATATCATCAGATAGTTATTCAAT
CTGAAAAGTGGATTTGGACCTAGTCAATTGCTAAGAGAGATAAAGGCGGGGTGTTAAGAA
GCACTTCCTGATTAGCCCAAGATTGGCCAATCCAAGGCAGGACTTCAGATAAAAACTAGA
AGGGAACTGGAAGCCAAATCATTGAATTCCCACATCTTGGGGATCTTATTCTTGGGAACC
ATTATTGTGATTAACAACCATGTTACATCTTTTCTTCAAGTTACTGGCTGTCATTTTGTA
CATGGCATCTTCAGCCACTGCAGCGGAAGGAGAAAGAGTCCTGGGAGGCAAACCGTGTCG
GCCCAATTCCCAGCCATGGCAGGCTGCCCTATTCTCAGGATGCAGGCTGATCTGTGGAGG
GACTCTCATTCACCCATCCTGGGTGCTGAGTGCAGCCCACTGCAGAAAGTCATCCATTTT
TCCAGTGCGTCTTGGAGAACACCATCTGAAGCGCATAGACTGGTCAGAACAGCTCAAGTT
ATCATCCAAAGCCATTGTGCATCCTGAATACAACCGACAAACCTTGAACAATGATATTAT
GCTGGTTAAACTGCTGATCCCAGCTACCTTAAATGACAAAGTCAAAGTCCTGAATTTGAG
TACCAGCTGCCCGGAGCCTGGAACCAAATGCCTCATTTCAGGATGGGGTACAACAAGCAG
CCCACAACCCAAATATCCAGATGTTCTACACTGTGCCAACATCACCATCTTCAGTCACAA
TGTTTGCCGATTGATTTATCCCAATTATATCAATGAAAACATGGTCTGTGCTGGCAAGAT
GGAGGGAGGAACAGATTCGTGCCAGGGTGATTCGGGTGGACCCTTGGTCTGCAATGGGAA
ACTGCAAGGCATTGTATCCTGGGGCCCCTACATATGTGCACAGCCAAATAAGCCAGGAGT
TTATGTTAATGTCTGCAGATATATTGATTGGATCCAGGAGACTATCCAAAATAACTGAGG
ATCGTAGGACAATTCTGAACAAACTCCAAAGGAAGAAGAAACTTTGCTTCTCTTTTTAGT
CAAATTGGCATTGTATTATATTGATGGTGCTTTTGACACGCCTCTGGAACTATTAACATG
TGAATTAATAAAAGTCCCATTTGTGGCCAACAAAAA
>TRINITY_DN17220_c0_g1_i1 len=366 path=[1261:0-78 1262:79-96 1269:97-204 1266:205-307 1265:308-365] [-1, 1261, 1262, 1269, 1266, 1265, -2]
GGGAGGGTTGGAAGGCAAGCTGAGAGGTTCAATGTGTGCACTGTTCTTAACAGGTTTGTT
CAGCTTGATCAACATGATGTCCTTGTCCCACAGGGTATAGCTTTTGCTACTGAGACAAAA
GAACTTCTCCTTTGCAACTCTTTTCTTGTGTTCCTTATTTGGTGGACTGAAGTTATGCAA
ACCAAGGTATATCTGCATATTTTCCACGTCACAGTGTGCAGCGCTGAGTACCCATTCATG
GTTGATCAAAGTCCCGCCGCAGATAAACCCGCTAGAGTTAAACACGAGTGCAAGGGAACG
ATGTTCGTTTATGTTACATTCAGCACCTCCAATGACCAGTTCAGAAGACTTTTGTGCGTA
AGAAAG
>TRINITY_DN17220_c0_g2_i1 len=363 path=[1258:0-69 1259:70-87 1267:88-304 1255:305-362] [-1, 1258, 1259, 1267, 1255, -2]
GGAAGGCAAGCTAAAAGGCTCAATGTGCGTACTGCTTTTAACAGGTCTGTTCAGCTTGAT
CAACATGATGTCCTTGTCCCACAGGGTAAAGTTTTTGCTTTTGAGACAAAAGTACTTCTT
CTTTGGGAATCTTTTCTGCTGATCCTTGTTTCGTTTGGTTTTGTTATGCACACCAAGATA
TATCTGCATATTTTCCATCTCGCAGTGTGCAGCGGTGAGCACCCATTCCTGGTTCAGCAA
AGTCCCAGAGCAGTGAAACCACATAGATGTAGAGTTATAAATGAGTGCAAGGGAACGATG
TTCGTTTATGTTACATTCAGCACCTCCAATGACCAGTTCAGAAGACTTTTGTGCGTAAGA
AAG
>TRINITY_DN17504_c0_g1_i1 len=279 path=[830:0-200 831:201-220 832:221-278] [-1, 830, 831, 832, -2]
ATTGTGTGCAGGTATCCTGGAAGGAGGCATAGATTCATGTAAGGCTGACACTGGGGGACC
GCTCATCTGTAATGGACAATTCCAGGGCATTGCATCTTGGGGGGGAAAACCTTGTGCCCA
ACCTCTTAAGCCTGCCCTCTACACCAACGTCTTTGATTATAATGACTGGATCAAGAGCAT
TATTGCAGGAAATACAGATGCGACTTGCCCCCCATGAAAACTTTTGAAAAAGTTAAGAGG
AGGAAATTTAAAATATTAGTACATCTCTTCTATATCCCT
>TRINITY_DN19615_c0_g1_i1 len=244 path=[554:0-47 555:48-101 556:102-243] [-1, 554, 555, 556, -2]
GGTGCTGATCAGAGTGCTAGCAAACCTTCTGGTACTTCAGCTTTCTTACGCACAAAAGTC
TTCTGAACTGGTCACTGGGGGTGCTGAATGTGACATAAATGAACATCCTTTCCTTGTAGC
CTTGTATACCGCTAGCTCTAGCACGTTTCACTGTGCTGGGACTTTGATCAACCAGGAATG
GGTGCTCACCGCTGTACACTGTGACAGGAAAAAAATCCGGATAAAGCTTGGCATGCATAG
CAAA
>TRINITY_DN19615_c0_g2_i1 len=244 path=[551:0-47 552:48-101 553:102-243] [-1, 551, 552, 553, -2]
GGTGCTGATCAGAGTGCTAGCAAACCTTCTGGTACTTCAGCTTTCTTATGCACAAAGGTC
TTCTGAACTGGTCACTGGAGGTGCTGAATGTGACATAAATGAACATCCTTTCCTTGTAGC
CTTGTATACCGCTAGCTCTAGCACGTTTCACTGTGCTGGGACTTTGATCAACCAGGAATG
GGTGCTCACCGCTGTACACTGTGACAGGAAAAAAATCCGGATAAAGCTTGGCATGCATAG
CAAA
>TRINITY_DN19615_c1_g1_i1 len=317 path=[295:0-316] [-1, 295, -2]
GGTTGGAAGGCAAGCTGAGAGGCGCGATGTGTGTACTGCCATTAACAGGTCTTTTCAACC
TGATCAACATGATGTCCTTGTCCCATCTGGTGTAGGTTTTGCTACTGGCACAAAAGAACT
TCTCCGCTGGGACTCTCATCATCTCATCCTTATTTCGTTTATTTTTGTTATGCACACCAA
CCTTTATCCGGATATTTTTCCTGTCGCAGCGTGCAGCAGTGAGCACCCATTGGTTGTCGA
TCAAAGTCCCAGTACAGTGAAACCTCTTAGATCTAGCAGTATGCAAGGCTACGAGGAAAG
GATGTTCATTTATGTCA
>TRINITY_DN20457_c0_g1_i2 len=1359 path=[3924:0-92 3925:93-108 @3933@!:109-672 3930:673-695 3931:696-1358] [-1, 3924, 3925, 3933, 3930, 3931, -2]
CGCTGCAACAGTTGTGTGAAAAGTGGCCATGAGTCACTTTTTTCAGTGCCATTGTAACTT
TGAAGGGTTACTAAATGAATGGTTGTAAAAAAACCCAAAATTGTTGTCTCTTTTCATAAT
ACAGATCGACAGTGTTGGGGCCAGGAAATAATAAACTTGCAAGAAATCAAAACCAAATAA
CTTGACCTGGCTGCACGGAGCCCTTGGCCAGATCCCATAATATGTGAAATGTCCCTCATA
GTTGCAGATTCTAATCCTAAACCCATTCAGGAAACATGGGGAGAAGCACACACATACACA
CATACACCGATATGCCAGGAAATTCATTCCCAGGGCCTTCTCAGAAATGATTATCTTCCG
TCTAATCCATCATAGAAAGAGCGTATCCAGTTCTTAATTGTGTTCTGAATCCACGGGACA
ACACAGCAGACTTTGGCATAGACTCCTGGATTCCCTTTTTGAGCACACACATACGTCCCC
CAAGAAACCACACCTTCAACTAGCCCGTTGCAGATAAGAGGGCCTCCAGAGTCACCCTGG
CAAGAGTCAATGCCTCCTTGAGGTACTCCAGCACACAACATGTGTGAAGTGATCTTACCA
GAATATGCTTTATTGCATTGATTAGATGGAACAATGCTGACATTTGCACATTGCATCTTT
GCCGGAAGTTTGTTTTGAGGTGATTTGATCGTGCCCCAGCCCGAAACAGTACATTGTTGC
CCATCTTTTGGGCAACTGGTAGGCAGCTGTGCGACATTAACTGCTTTAGTTATTATGGCA
CAGGGTTTAAGCCGAAGAAGCATGTAATCCTTATTCATTTTGTTTCTATTGTAGCCTGGA
TGGGGGATGGCTTGAGCGACATCCACACACTGCTCTGTTGGTTCATCCTTTTTCAGATTA
TGCTTTCCTAAACACACCTTCATTTTTTGTCTGGCTCTGCAATGGGCTGCTGTCAGCACC
CAACATGGGTGCACCAAGCTTGCTCCACAATAAATCCTCCAGTCGCCTTTACTTCCAGTT
ACAAGGGCTGCCTGGAAGGGACGGGAATTTGTTTTGCAGTCATAGCCGCCTATGATTCGG
TCAGTAGAAGATTCCTGTGCCAAGACTGTTGAGCTCAACAGAAGTAACCCCCAAAATAAT
TGTTTCATCATTGGTTTTGTGAGGTCAACTGGAACCCAAAAGTCCTGGGACATTTTGCTG
CAGGGCAGGAGATCTCTACTTCCAACCTCCAGATGCAATCTGACAGAAAGTAAAAGATCA
CCAGATCACCTGCATTTAAGAGAAGATTCCTGTAATTCTTGACAAAGCTTCAGATGGAAG
ACAGCCTTCACAGGGTTGCCTAAAAGAAAACAGTCCCCG
>TRINITY_DN27604_c1_g1_i4 len=1289 path=[4944:0-250 4945:251-274 4991:275-302 5000:303-326 4999:327-516 4989:517-539 4996:540-584 4993:585-608 4987:609-634 4978:635-658 4998:659-737 4992:738-1013 4972:1014-1017 4973:1018-1041 4974:1042-1288] [-1, 4944, 4945, 4991, 5000, 4999, 4989, 4996, 4993, 4987, 4978, 4998, 4992, 4972, 4973, 4974, -2]
ACACCCTAAAATATATTTTAGATTGTTTTAATAAACAAATGATAAAACTGAAAGAAGAGA
GAAACTCCTCATAATTCCGCTATGCCTGATTGTGGTTCTGGCCACTTTGCAGCATTGCCC
CATCTTTGCAGCTCTGAGCGCCCTATCCGTCATTTTCCAAAATTTTCCAGCACTGTTGTG
GCATAGGCATTGCTTCTAACTGCATCCAGGCAACCTTTTCGTGTATAATGTGGAATATTA
ATAGAAATGTTCTAAAGCAAATTAACATTAAAAGGGATAATATTTTTGCCAGTAGAAATG
TTGTTGGATGGTCATGATATTCTTCTTGTTGTAATAATCCTTCTTCTTTTCTCCCAGCTT
GCGGGCAGCCTGTGACATCACGGATTGTTGGAGGGCAGGCAGCTGGTGAAGGGACGTGGC
CCTGGCAAGCCAGCATTCTTCAAGATTACAAACTGATTTGCGGAGGTTCCCTCATCAACT
CCAACTGGGTAGTTTCTGCAGCTCACTGCTTTCGTTTCCCCAAAACACCCTATGAAGTAC
AGCTGGGTGCTTATAAACTCTTGGACCCTTCTCCCAATACGGTGACATCAGCCGTTAAAC
GTGTTATCTCCCATCCTGACTACAATGGCGAGGTCGACTCCATTGGAGACATTGCTTTAG
TGGAACTGAATTCCCCAGTGACTTTCAATGATTATATCCTTCCCATCTGCTTGCCAGCAT
CTTCTTTGGAGTTTCCTGCAGACACAAAATGCTGGGTCACTGGATGGGGACGGACTGGAA
ATTCAGAAGACTTGGCATCTCCCCAAACACTTCAGGAAGTGGAGGTACCCATCATAGATC
GTGATACTTGCAACAATCTCTATAATCAAAGCAAAAACTATCAGTTACAAACTGATCTTG
TCAAAGCTGATATGATCTGTGCAGGATACAAAGAAGGTGGAAAAGATGCCTGTCAGGGTG
ATTCCGGAGGGCCATTAGCCTGTAAATCCAATGGGATTTGGACACTGGCTGGGGTGGTGA
GTTGGGGGGAAGGCTGTGCTCAACCTAACAAAGCTGGCGTTTATACATCAGTGCCTTTCT
ACCTAGATTGGATCCAAAACAATATAAATACCAACAGTGGACTTTCAAACTTCCCCAGGG
TGACGCTACTTTTGCTGATTTTTGTACCAACCCTCCTATAAAATACACACCCTCAATCAC
TCCAGACATTAAATCTGTACCAGCAACACTATGAATTTGTACTTTCCTTGTGATACATTT
ACAGCAAGTTGTTGACCAAGTGATCGATC
>TRINITY_DN34184_c5_g1_i1 len=1138 path=[16943:0-264 16944:265-268 17055:269-374 17076:375-395 17073:396-663 17078:664-667 17051:668-951 16963:952-975 17068:976-1002 17059:1003-1003 17046:1004-1012 17066:1013-1051 17057:1052-1079 17043:1080-1094 17034:1095-1137] [-1, 16943, 16944, 17055, 17076, 17073, 17078, 17051, 16963, 17068, 17059, 17046, 17066, 17057, 17043, 17034, -2]
TTTTTTTTTGATGATTTATACAATTTTATTGATGTGGATACCTGAAAACTTACATGAAAA
TATGATACTCAAAAGATTCTATTTAGTAATTGGGAAGTGGGAAGTGGGCATTAATCTGGG
ATCCTTTTAAGGCAACAGTGGAATCCGGGTATATGGATATGTTTTATTTGATCAAATTAA
AGTTAAATTCTCCTCTTAACTTTTTCAAAAAATGTTATGGGGGGCAACTCGCAGTTGTAT
TTCCTGCAATAATGCTCTGGATCCAGTCACTATAATCAAAGACCTTGGTGTAGAGGGCAG
GCTCAAGTAGTTGGGCACAAGGAGTCCACCCCCAAGATAAAATGCCCTGAAATTGTCCAT
TACAGATGAGGGGTCCCCCAGAGTCACCCTTACATGTATCTTTGCCTCCTTGCAGGACAC
CTGCACAAAATGTTCTGCTGTTCACTGGCAACCATGGGTAAGCTGCTCGACACACTGAAT
AATGGAGTAAATTAATGTTCGTACAATGAGGGACATCGGGATAAGTCTCGTTAGTAGCTA
TGATTGAGCCCCATCCCATAATACGGCAAACTGAGCCCAGACTCGGACGGTTGGAAGGCA
AGCTGATAGGCGCGATATGTGTACTGTTATTAACAGGTCTGTTCAGCTTGATCAACATGA
TGTCCTTGGCCCAGTCGGTATTCTTTTCATGACTGACACAATAGACCTTCTCCTTTGGTT
CTCTTGTCTCCTCATCTTCATTTAGTACTTTTTTGCTATGCACACCAAGCAGCATCTGGA
AATTGTCACTGTCACAGTGTGCAGCAGTGAGCACCCATTCCTGGTTTATCAAAGTCCCAG
CACACAGAAATGCGCTAGAGTTAAACATGACTACAAGGGAACGATGTTCCGTTATGTTAC
ATGGACTACCTCCAATGACTAGTTCAGATGACTTTTGTGCGTAAGAAAGCTGAAGTACCA
GAAGGTTTGCTAGCACTCTGATCAGCACCATAGCTTCAACTCTGCGTGGCAAGTTGTTTC
CCGTATCAATCTAATCAGATAACCCAAGTGGAGACTCCTTGATCAAGCAGCACTTTATTT
GATCAAATTAAGGAGCTGGGTGGCCAACAATCTGGAACACTGACAGAGTCACATCCAG
>TRINITY_DN34184_c5_g1_i2 len=1715 path=[16943:0-264 16944:265-268 17055:269-374 17076:375-395 17073:396-663 17052:664-957 17081:958-981 17079:982-1008 17080:1009-1009 17047:1010-1094 16947:1095-1122 16948:1123-1137 17044:1138-1269 17056:1270-1388 16936:1389-1396 17042:1397-1532 16939:1533-1556 16940:1557-1581 16941:1582-1714] [-1, 16943, 16944, 17055, 17076, 17073, 17052, 17081, 17079, 17080, 17047, 16947, 16948, 17044, 17056, 16936, 17042, 16939, 16940, 16941, -2]
TTTTTTTTTGATGATTTATACAATTTTATTGATGTGGATACCTGAAAACTTACATGAAAA
TATGATACTCAAAAGATTCTATTTAGTAATTGGGAAGTGGGAAGTGGGCATTAATCTGGG
ATCCTTTTAAGGCAACAGTGGAATCCGGGTATATGGATATGTTTTATTTGATCAAATTAA
AGTTAAATTCTCCTCTTAACTTTTTCAAAAAATGTTATGGGGGGCAACTCGCAGTTGTAT
TTCCTGCAATAATGCTCTGGATCCAGTCACTATAATCAAAGACCTTGGTGTAGAGGGCAG
GCTCAAGTAGTTGGGCACAAGGAGTCCACCCCCAAGATAAAATGCCCTGAAATTGTCCAT
TACAGATGAGGGGTCCCCCAGAGTCACCCTTACATGTATCTTTGCCTCCTTGCAGGACAC
CTGCACAAAATGTTCTGCTGTTCACTGGCAACCATGGGTAAGCTGCTCGACACACTGAAT
AATGGAGTAAATTAATGTTCGTACAATGAGGGACATCGGGATAAGTCTCGTTAGTAGCTA
TGATTGAGCCCCATCCCATAATACGGCAAACTGAGCCCAGACTCGGACGGTTGGAAGGCA
AGCTGATAGGCGCGATATGTGTACTGTTATTAACAGGTCTGTTCAGCTTGATCAACATGA
TGTCTTTGTCCCACATGGTATAGTTTTTGTTAGGGAGACAAAAGTACGTCTCCTTTGGGA
CTCTTGTCTGCAGATCGTCATTTGGTGCAGTTTTGCTATGCATACCAATCTTTATCTGGA
GACTTTTCCTATTGCAGTGTGCAGCGCTGAGCACCCATTCCTGGTTGATCAAAGTTCCAC
CGCACAAAAATGCCCTGGTCCGATAGTTATACAAGGCTACAAGGAAACGATGGTCATTTA
TGTTACATTCAGCACCTCCAATGATCAGTTCAGAAGACTTTTGTGCGTAAGAAAGCTGAA
GTACCAGAAGGTTTGCTAGCACTCTGATCAGCACCATAGCTTCAACTCTGTGTGGCAAGC
TGTTTGCCTGTAAGATTCCAGTCCCAAACTTAAAGCTGAGATTCTGTATCAGTCTAATCA
GATAACCCAAGTGGAGACTCCTTGATCAAGCAGCACTTTATTTGATCAAATTAAGGAGGT
GGGTGGTCTACAATCTGGAACGCTGACAGAGTCACCTCCAGAAGTGTCACATCTTAAAAT
GTTGGTAGCATTGCTTTATACACTTTGTTAGCCAATGACAATCAGAAAACAGAACCATTA
CATCATAAGAAAGACATCAATCATTCCTCTACACTCCCTTATTCCCTCCTTAAGTATATC
CTATCCAAGTATATGTTTCCCAAGTTTGCATGAAATTTTTCTACTGCAAAAGCTGATTAC
AAAAAGCAAGAAAGCAACGGTTAGACTAAACAATTTCCCTTTGCTCCAGAACCCTTCATT
CCCCCCTTTATTTTTTGTATAAAACTGAGGAGTGTGGCATAAGTCCCTCCCAAGGTCCTC
AAACTTAGAGCCAAGACAGCACCCACTGGAACCACCAAGGTTTTCCTTTCTCAGCAGAGG
TGGAGTCCAAAGAAGAACCGGGAAGCATGGAAGTGCAACATGGTACCCCTGACCAAGCGA
GCCGAACCTCAGCAACCGCTGTGCGTACTCTGCAAAACAGACTGACTCTGGGGTGGGCCA
ACCTGGTTAGGACAGCCAGAGAGTTTCGATTCCCT
>TRINITY_DN34184_c5_g1_i3 len=1176 path=[16943:0-264 16944:265-268 17055:269-374 17076:375-395 17073:396-663 17078:664-667 17072:668-975 17079:976-1002 17049:1003-1117 17026:1118-1132 17027:1133-1175] [-1, 16943, 16944, 17055, 17076, 17073, 17078, 17072, 17079, 17049, 17026, 17027, -2]
TTTTTTTTTGATGATTTATACAATTTTATTGATGTGGATACCTGAAAACTTACATGAAAA
TATGATACTCAAAAGATTCTATTTAGTAATTGGGAAGTGGGAAGTGGGCATTAATCTGGG
ATCCTTTTAAGGCAACAGTGGAATCCGGGTATATGGATATGTTTTATTTGATCAAATTAA
AGTTAAATTCTCCTCTTAACTTTTTCAAAAAATGTTATGGGGGGCAACTCGCAGTTGTAT
TTCCTGCAATAATGCTCTGGATCCAGTCACTATAATCAAAGACCTTGGTGTAGAGGGCAG
GCTCAAGTAGTTGGGCACAAGGAGTCCACCCCCAAGATAAAATGCCCTGAAATTGTCCAT
TACAGATGAGGGGTCCCCCAGAGTCACCCTTACATGTATCTTTGCCTCCTTGCAGGACAC
CTGCACAAAATGTTCTGCTGTTCACTGGCAACCATGGGTAAGCTGCTCGACACACTGAAT
AATGGAGTAAATTAATGTTCGTACAATGAGGGACATCGGGATAAGTCTCGTTAGTAGCTA
TGATTGAGCCCCATCCCATAATACGGCAAACTGAGCCCAGACTCGGACGGTTGGAAGGCA
AGCTGATAGGCGCGATATGTGTACTGTTATTAACAGGTCTGTTCAGCTTGATCAACATGA
TGTCCTTGTCCCATTTGGTATAGTTTCTGCTAGGGAGACAAAAGTACGTCTCCCTTGCTC
CTCGTCTCTGCTGATCATTATTTGGTAGACTGAAGTTATGCAAACCAAGATATATCCGCA
TATTTTTCATGTAACAGTGTGCAGCACTGAGCACCCATTCCCGGTTGATCAAAGTTCCAC
CACAGAAAAACCCGCTAGCATTATACACGAGTACAAGGGAACGATGTTCGTTTATGTCAC
ATTCAGCACCTCCAATGACCAGTTCAGAAGACTTTTGCGCGTAAGAAAGCTGTAGTACCA
GAAGGTTTGCTAGCACTCTGATCAGCACCATAGCTTCAACTCTATGTCAGCAAGCTGTTT
CCCTGTAAGATTCCAGTCCCAAACCTAAAGCTGAGATCTCATATCACTCTAATCAGATAA
CCGAAGCGGAGACTTCTTGATCAAGCAGCACTTTATTTGATCAAATTAAGGAGCTGGGTG
GCCAACAATCTGGAACACTGACAGAGTCACATCCAG
>TRINITY_DN34184_c5_g1_i4 len=6106 path=[16943:0-264 16944:265-268 17055:269-374 17076:375-395 17073:396-663 17052:664-957 17081:958-981 17079:982-1008 17080:1009-1009 17071:1010-1018 17067:1019-1077 17045:1078-1374 17011:1375-1382 17012:1383-6105] [-1, 16943, 16944, 17055, 17076, 17073, 17052, 17081, 17079, 17080, 17071, 17067, 17045, 17011, 17012, -2]
TTTTTTTTTGATGATTTATACAATTTTATTGATGTGGATACCTGAAAACTTACATGAAAA
TATGATACTCAAAAGATTCTATTTAGTAATTGGGAAGTGGGAAGTGGGCATTAATCTGGG
ATCCTTTTAAGGCAACAGTGGAATCCGGGTATATGGATATGTTTTATTTGATCAAATTAA
AGTTAAATTCTCCTCTTAACTTTTTCAAAAAATGTTATGGGGGGCAACTCGCAGTTGTAT
TTCCTGCAATAATGCTCTGGATCCAGTCACTATAATCAAAGACCTTGGTGTAGAGGGCAG
GCTCAAGTAGTTGGGCACAAGGAGTCCACCCCCAAGATAAAATGCCCTGAAATTGTCCAT
TACAGATGAGGGGTCCCCCAGAGTCACCCTTACATGTATCTTTGCCTCCTTGCAGGACAC
CTGCACAAAATGTTCTGCTGTTCACTGGCAACCATGGGTAAGCTGCTCGACACACTGAAT
AATGGAGTAAATTAATGTTCGTACAATGAGGGACATCGGGATAAGTCTCGTTAGTAGCTA
TGATTGAGCCCCATCCCATAATACGGCAAACTGAGCCCAGACTCGGACGGTTGGAAGGCA
AGCTGATAGGCGCGATATGTGTACTGTTATTAACAGGTCTGTTCAGCTTGATCAACATGA
TGTCTTTGTCCCACATGGTATAGTTTTTGTTAGGGAGACAAAAGTACGTCTCCTTTGGGA
CTCTTGTCTGCAGATCGTCATTTGGTGCAGTTTTGCTATGCATACCAATCTTTATCTGGA
GACTTTTCCTATTGCAGTGTGCAGCGCTGAGCACCCATTCCTGGTTGATCAAAGTTCCAC
CGCACAAAAATGCCCTGGTCCGATAGTTATACAAGGCTACAAGGAAACGATGGTCATTTA
TGTTACATTCAGCACCTCCAATGATCAGTTCAGAAGACTTTTGTGCGTAAGAAAGCTGAA
GTACCAGAAGGTTTGCTAGCACTCTGATCAGCACCATAGCTTCAACTCTGCGTGGCAAGC
TGTTTCCCAATAAACCTAAACTTGAGATTCCGTATCAATCTAATCAGATAATCCAAGCCG
AGGCTTCTTGATCAAGCAGCATTTTATTTGATAAAATCAAGCAGCAGGGTGGCCAACAAT
CTAGAATGCTGGCAGAGTTAGGTACAGAAGTGCCACATCTTAGAAATGGGTAGCATTGCT
TTATAAACTTTATTACCCAATGAAAATCAGACAACAAAGCCATTACATCATTAAGACAGA
CATCAATCATTCCTGTACACTCCCTTATTCCCTCCTACAGTATATCGCACCCATGTACAT
GTTTTCCACGCTTGCTTGAGATTTCCCTGGTACAAAAGCTGATTACAAAAAGCAAGAAAG
CAATAGTTAAGACTAAGCAATTTCCCTTTGTTCCAGAACCCTTCAATTTCAAGCATGATA
TGACAAAAACATAGGTTAATAACACATGCATTTTTAGTCTTAATAGCCAAGGACTTCAGC
CACTTCATTGCAAAGACATTTTAAAGATTTGAGCAGAGTAATACCCTCTTACGTTGCAAA
TGTGAACCTTGGTTTTAGGCTTGCTTATTTATAACATTTTACTGTACCCATTTGCTATTA
AGAAATCTTTCAATGTATTTCTAGACCTATATGAATTGATTTAAACATAGCTCTACTTTA
GAATTAATCTGAGAATTTTTTCATAAAAAATTCAGAACCAGCTTAATGGTTATTTCTTTA
GATAATTTATAAAGTGGGTAGGATTGAACTTGATCACTGAGAAGCCAAAGATTTCAAAGT
TCACCATACTCAAAACTACTAAGGTTACTAGAACTGTATTTTTGTTGTTTTTCTCCTGTT
CCAGCTTGATTTTTGTAAAAAAAATATTTTCCAATTGAGTTTAATGCCAAGTATTAAACT
ACAGTGTTGGTTAATAGAAATGTATACCGATTTGATATTGCTTGGGGATCAAAAGTTTGT
ACTTCTCTTTTTGATATTTGTTGTGAGTCCTTGCCTGCCAGCAGACCCGGCAGCCAAGTC
AGATGAATTAGATGAGGGGAAAGGGTTGCCTGGGGCCACATTGGAGTCTGTGGAAGGCTC
TGAGGAGCAGGAAGACTCAGAGCTAGATGTGACAACAGGCCCATCTACTCATGCTCAGGG
AGAGAGACAGCTGGGTTGGGGGCCAGAACTGAGCGAAGACGAAGAGCAGCTGGGGCATGC
GTAGAGAAAAATGGTGTGCAGGACAGCGAAAAACAGTGGGACAGCTATCCAAGAAAAGTA
AAACTCCAAGAAGCCACGTCCTGGCTGGATTATAAAGAGAGATGTGGGAGGGGCTGGTTG
TATTTCTTGCCTCAGGATTCTTGGACGTTTAACCAGGTTTATCGGCTTTGTGTGTTTTGA
GTGACTTAAACTTTGAGCATTCCAGTTGAGAACTCGAGAGACTAAATCTTGTTTGTTTCA
AGAGCTAAAGGACTGGTTGGAGTTTTGTTTCATAAAAGTTGTGTAAAAATAAAAGGGGTT
TATCTTACCAAGTCCTGCCCTGTTCAGTGCAAAGGGTTTTTTCCTTGTAAGTAAGCAGCT
GAGCAGTATTCACATAGGCTGGGACAGAACAATATTGGGTTTAGTGTAACAGAAGTATCC
ACGGTGGCTAGGATAGTGTTGAGGGGTCACATCTCCTTCCTTCAGAATCCAGGTGTACTG
AGAATTACTGCTGCAATTTATAGAAATGGATAAATTTCATCTCAAGCCTTACTTCAAATA
ATTATATATTATGGTTATGCTTGGTTTATAGTTCAAACTCAGATTATATTATTTCACCCT
TAGTATTTTCTTCTTTTGATCATATGGGACTTATTAGACATTTTCTGTTTTTAGTCCTGA
TATGAAAAGACCTGCTTGCACGAATGTCCCATGCCAGCAGCTAAACTTTTGTTCAATGTT
ACTCTATTGGTGATCTTAAAATATTTTTCCTCCCCTTAGTTTTGGGGCCAGATTAAAGCT
TTGTAAAATAACTTAATTCATTCCTACCTATAGGGTATACCTGCAGTTATATAACAATAT
AGGATGCAAAAGTACTGCTGCTATCCATTTCACAAGCTCCCAAAGTGGATGAACCAAGTA
TGTATCTTGTCTTATTTATAAGGAGAGGGACAGAGGTAGCTAAATGGATGCTCTAAGCCT
TGTAGTTTATTTAGGTTACTGTTAAAAAATTGGAGAAAAACCCACACAAATATTGGAAGC
CTGACCTTACTCACTGTTAAGAATATGCACTTTTGCATGCCACACACCAGATTTAACTAT
TGAGCTAACAAAGGTTGCACGCTTCTACTGTCATACCATTTAAATTCTCATGAAATCAAA
GACCGATTTATTGAAAAAATTTATATCATTTCCAAAGGGCTACCATTCTGTTAAATTCAT
TTTAAAATAAAATATCTGTACCATATCATTAAAACTCTTTAAAATCCATTGGAAGGCTGA
TTATCTCATTAATGGTCCGGGAAATCTGTCAGTTTCTAAGGTGCAAGTTCACTGTTTACT
ACCATAGCAAAAATGTGAATTTCAGTTGTGCCTTTCTACATATTATCCACAAGTAGAGCC
AAATGATGAAAATAATATCCCACTCTGTAAATTCCCATTTAAAATTACAAATATTTCCCG
GATTATGTACAACCCGAGTTACATAAACTCAGCTTTATTAAACATTTTCTTAATGCATAT
AAAAGTCAGTTTTGCACAGAATACAAAATAGTACAGCATCCAGATGAACATGCAACCTGT
GCTGTTATGCAAGGTTTTTCGGAACAGTACATAAGTTGGAGACTGGCTAGAAGTCACTGG
ACTTAGATTCAGTAATTAGATGCTATGGTTTATGTTGCAGCCTTTAATCATGGTCAGAGC
CTTCCTTGGGTGCAATATATAGTTAGCAACTGGTTGCTTTTCTTGGTATTTCAATTAAAG
AATTGCTATATCTACAAAGGAATTTTTTTATTACAAAAGTGTAAGTTAACTTAGCTCTGT
TACCATCCTATAAACTTACACTACTAAAAGTCTACATTCAATTATACTGGCTGTGAGTTA
AGTCTCTCAGCTTCTCTCAGCAGTATCAAAGTATGAAACACACTTATGAATCAAGAGAAC
AAAGGTCAATTTTGTTGAGACGCTATGCAATAGGCAGCAGTTGGAGGCTAAATATTTTTC
GTTTACCTCCAGCTCACCCTAATCTTTTATCTGTGTGTCATGTATGAGCTACACTTAGAA
CAGATGACTCAGAGTCAGTCTGGTTACTTCTAATCTTACAGAACAAGTATCATTACTTTA
AATGGAAGACACAAGGTGGATTCTGATAAGGAATACATAACCAGTGATGACAGTTTTTAT
AATTTTAGTGTATGTTTAAGACATCAAACTATGATACACTAATTTGGTAGAGGACTGATG
AAGCAAAAATGGTGGCCTAGCATTACTTAAATTTGATACAGTTCTTGTTGTTTCAAGTCC
ACCTCAATGTCCATACTAATTATTTCAAGATTAACTGTGTTGACTGTGACTGTGTTGTTA
TCATAAAATTTCCTCTTCCAAATAATATAATAAGATTCTTTTTGTTGTTATAACAATATA
ACAACAAGAGAACAAGCATGTTTTTGTTTATGCAATAACAAACATTGTAACCTTGGCTTT
AAGACATCGGAGCAATATATTTTGATAATAAAAGATAAGCATGAAGGCGTCAGAAAAAAA
ACTGTTTCAATTAAATCTATTATTTCCTGATAGAAAAGACTTTCTATTAAAGAACAGATA
TAATTCTCTTCGGCTTTTCAGTGACTTCACATATGGACAAACCAGATTTTATTTACATAA
CCTCCTAGAAATCTTACTTATTGAATGTTTGGTTTTGCTGAAACGTTCCATAGATTCTTT
CAGCCCCTTAACTGAAACCACACCAACGGCAGCCACTTCTGAACAGAAAACAATCAGCGT
GCTTCAGGTGGCATTCCGGTGAATACTGGGGAAAAATAATTATTTTCCTTATTGTGACTG
CTTGTATTAAGTTCTAAACATCATCTCATGAATAGATGAAAGCAAAAACAAAACAAAGGG
ACACATTTTTTTTTTCTTGTTCCAAGTCTGGATTGCCAAAGGGAAGGGAATTTAGAATAA
TATACTTTTGAAACTATGATTGTGGTAGAGACCTCTTTCTTGGACTGGAAGAATTTGCTT
GAGTAGTCAAGATCACAGTTTGGCATTTCACACCTGTAGTGTTTCTGGAGCATATTATGT
CAAGCTGTCAATCAAAGAATCTCTCATAGTGGTAGCAATGGTACTTGGCTGCGCTTCATT
AAGTTTGAAAACACTCTCAATAACAGATAATTCCGTGCTGGTTGTATCCAGGCCACAGAA
GGCACACCAATCATTCACAACCATTCCAGCTGCAATCACTTCACTGCCACGGTTAACCGT
TCCAGCCACAAGGGGGACTTGCAACAATGAAGAAAGCTCATCCTGGTCTTCTATAGATGT
CTTCGGGTGTACTAAGCCTCCCTGGTTGCTGAACGCACAATAACTTCCCACAAGTACTTG
GTCTGCTACTGTCTGTCTAAATACTTCGACTTTTAGTACATCAGCTAAAATCTCTTCTGT
CTCTCTGTCAATGTCTGGGTGGGCAAGTGCTACGTAATCATTGCATGCAGTGACATTGCC
CAATGCAGAAAGACGTTCTTCCACCCTCTGGATTCGCACTGAATCAGGAAGGCTGTTTCT
GATATGCTGAAGTTCCTGGTCAGTAGTATTGTTTGGGACTAGCAAACCATGTCTGTTACC
TACACACATTCTGCCAATGATTCGACATCCAGCAATAGAAGCATGAATTACAGGAATGGT
GTCAGAAAGCTCCCCTTCGAATACACTGTAGAAGCACTCAGAGCCTCCAATGGCCACCAG
ACAGTAGGCGTTGGTGAGCTTCGCGAAGCAGCCGATCTCGTTGTTGTTCTCGAAGCTCGC
CCGGACCGCCATAACCGTCAAAGAGCCGGCAAAAAAGAGGAAAAACGGCAAAAACGGAGC
CAACGAGACACGAGGTCAGGCGTCGACGACCGTAGCCCGGAAACCG
>TRINITY_DN77181_c0_g1_i1 len=935 path=[1825:0-934] [-1, 1825, -2]
GAAAAGGATTTAAAGACCAAGACCTTTCTCCTCCATCAGAGAACGATACCAATTACCAGG
CTTGCTATAGCATAGTTTTTATTTTTACACAAGTAATCTCTCTCTTCTCAGTCTGTGAAA
TGTCAGCTGGAGATGTTAAATGTCAAAAAGGGAGCTTTCCAGACAGGAAGTGCAAATCAG
TTGGAACTGATGGTTTCTTGAATCCAGGAAATGTAGTTGCAAACCTTAGTGTAGACACCA
GGCTTCCCTCTCAGAGCACATCCCTCGCCCCAAGAAACAATTCCTTGGAGTTCCCCATTG
CAGACAACTGGACCACCAGAGTCACACTGACAAGAATCTTTTCCGCCTTCTAGGAATCCT
GCACAAAACATATTGTTGGTGATTTTCCCTTTATAAGACCCACTGCACTCACTCTCAGAA
AGTACAGGGACATTCAGGCACTGTAGGAGGTCTGGGTAGTCTATGCCACTGCTGAGGGTG
TTGCCCCAGCCAGAGACTAAACATACTGCTCCAGTGGATGGACAGCTGCTTGGTAAGCGG
ATTGCTGAAACACGGGAATTGAGGGCGGCTGGTTTGGATAGTCTGATGAGCATGATGTCA
TTGTCCAAAGTTCGGGGGTTGTATTTGGGATGGAGAATGATTTTGACTGCATCAATGTAT
TGCTCGGAGCCATCATCTTTGGTCAAACTGTGTTCCCCAAGTCTCACTTGGATGCGGGAT
TTATAGCAGTGAGCAGCTGAAACAATCCATTGGTTGTTTAGGATGGAGCCACCACAGATA
TGTTGCCCGTCATTCAGGGAGGCCTGATAGGGAACAGAATGCTTTTGGCAGGTGTAGCCA
CCCACAATCTTATCATCATCTTCATCTTCGATGGGAAAGGCAGCAGCTGCTCCCAAGAAT
GCTACAAGCCAAGTGAACTTCATGTTGCCTTCCTT
>TRINITY_DN95282_c0_g1_i1 len=416 path=[787:0-415] [-1, 787, -2]
GAGGATGAGCAGATAAGAGTTCCAAAGAAGAAGGTCTTTTGTCATAATAGCAAATTCCCC
AATGGAATGGATAAGGACATCATGTTGATCAAGCTGAGAAGACCTGTTAACAACAGTGCA
CACATTGCGCCTATCAGCTTGCCTTCCAGTCCTTCCAGTCCACGCTCACGTTGCCGTATT
ATGGGATGGGGCAAAATCTCAAGTGCTGAAGATACTGACTCTCTTGTCCCTCATTGTGCT
AACATTTTCATAGTCAAGCATTCGTGGTGTGAAGCAATTTACCCATGGGTACCTGCGGAT
AGCAGAACATTGTGTGCCGGTATCCTGCAAGGAGGCAAAGATACATGTCACGGTGACTCT
GGAGGACCACTCATCTGTAATGGACAAATCCAAGGCATTGTATCTGGGGGGTCCGA
