# Supplementary material for: Venomix: a simple bioinformatic pipeline for identifying and characterizing toxin gene candidates from transcriptomic data
Source: PeerJ. 2018 Jul 31;6:e5361. doi: 10.7717/peerj.5361 (PMC6074769; doi:10.7717/peerj.5361)
Supplement: Supplemental Information 3 [file peerj-06-5361-s003.gz › FinalOutput_E-20/Factor_V_activator_RVV-V_gamma_142/final.txt]

>Q76B45
MCFLLLCLTLTLAGTGAVPTGPSIEIHSRIIGGWECDKHSQPWQALLTFTRKHNSVCGGV
LVHSQWVLTAAHCIGDNYKVLLGLHDRSSEESTVQEARVSARFPHPLYNMTLLNLLLSHK
MNLTFFYKTFLGADFSHDLMLLRLDQPVQLTDAVQVLDLPTQEPQVGSTCHVSGWGRTSQ
NYENSFVLPEKLQCVEFTLLSNNECSHAHMFKVTEAMLCAGHMEGGKDSCVGDSGGPLIC
DGVFQGIASWGSSPCGQQGRPGIYVKVFLYISWIQETIKAHS
>P43685
IIGGQECDETGHPWLALLHRSEGSTCSGVLLNQDWIVTAAHCFYLGELRIGLGVHNRRVL
RGNEQVRVSARKKCYPATASIITNSSCSEYTDDIMLIKLDSSVEYTERVRPLSLPTSPAS
EGAECTVMGWGTTTPPDVTYPAVPVCVRIEMLNNAVCELARDLWNITDSVLCAGTWFGGK
DSCKGDSGGPLICRGQLTGIVSWGGFPCEQPLEYGVYTKVISFLFWIQSI
>Q7M4I3
VVGGKPAKLGAWPWMVALGFHNYRQPKKSPEWKCGGSLRISRHVLTAAHCAIHRSLYVVR
IADLNLKRDDDGAHPIQMGIESKLIHPDYVYSEHHDDIAILKLEKDVSFSEYIRPICLPI
EESLRNNNFIGYNPFVAGWGRLRYKGPLSDALMEVQVPVVRNKVCKRAYSDVSDTVICAG
YPKGRKDSCQGDSGGPLMIPQESTYYEIGVVSYGHECALPKYPGVYTRVTSYLDSFILPA
LKK
>Q71QJ3
MVLIRVLANLLILQLSYAQKSSELVVGGHPCNINEHRFLVLVYSDGIQCGGTLINKEWML
TAAHCDGKKMKLQFGLHSKNVPNKDKQTRVPKKKYFFPCSKNFTKWDKDIMLIRLNHPVN
NSTHIAPLSLPSKPPSQDTVCNIMGWGTISPTKEIYPDVPHCANINIVDHAVCRAFYPGL
LEKSKTLCAGILEGGKDTCQGDSGGPLICNGQIQGIVSVGGDPCAEPRVPALYTKVFDHL
DWIKSIIAGNTAATCPL
>Q71QI5
MVLIRVLANLLILQLSYAQKSSKLVVGGDECNINEHPFLVLVYHDGYQCGGTLINEEWVL
TAAHCDGKKMKLRFGLHSKNVPNKDKQTRVPKEKFFCLSSKYFIKWGKDIMLIRLNRPVN
NSTHIAPLSLPSSPPSQNTVCNIMGWGTISPTKEIYPDVPHCANISILDHAVCRAFYPGL
LEKSKTLCAGILEGGKDICQGDSGGPLICNGQIQGIVSVGGNPCAEPRVPAIYTKVFDHL
DWIKSIIAGNTAATCPL
>Q71QJ1
MVLIRVLANLLILQLSYAQKSSELVVGGDECNINEHRFLVLVYTDGIQCGGTLINKEWML
TAAHCDGKKMKLQFGLHSKNVPNKDKQTRVPKKKYFFPCSKNFTKWDKDIMLIRLNHPVN
NSTHIAPLSLPSKPPSQDTVCNIMGWGTISPTKEIYPDVPHCANINIVDHAVCRAFYPGL
LEKSKTLCAGILEGGKDICQGDSGGPLICNGQIQGIVSVGGNPCAEPRVPAIYTKVFDHL
DWIKSIIAGNTAATCPL
>Q71QH5
MVLIRVLANLLILQLSYAQKSSELVVGGLPCNINEHRFLVLVYSDGIQCGGTLINKEWML
TAAHCDGKKMKLQFGLHSKNVPNKDKQTRVPKKKYFFPCSKNFTKWDKDIMLIRLNHPVN
NSTHIAPLSLPSKPPSQDTVCNIMGWGTISPTKEIYPDVPHCAYINIVDHAVCRAFYPGL
LEKSKTLCAGILEGGKDTCQGDSGGPLICNGQIQGIVSVGGDPCAEPRVSVLYTKVFDHL
DWIKSIIAGNTAATCPL
>Q71QI8
MVLIRVLANLLILQLSYAQKSSELVVGGDECNINEHRFLVLVYTDGIQCGGTLINKEWML
TAAHCDGKKMKLQFGLHSKNVPNKDKQTRVPKKKYFFPCSKNFTKWDKDIMLIRLNHPVN
NSTHIAPLSLPSKPPSQDTVCNIMGWGTISPTKEIYPDVPHCANINIVDHAVCRAFYPGL
LEKSKTLCAGILEGGKDTCQGVSGGPLICNGQIQGIVSVGGDPCAEPRVPALYTKVFDHL
DWIKSIIAGNTAATCPL
>Q71QJ0
MVLIRVLANLLILQLSYAQKSSELVIGGHPCNINEHPFLVLVYHDGYQCGGTLINEEWVL
TAAHCDGKKMKLQFGLHSKNVPNKDKQTRVPKEKFFCLSSKNFIKWGKDIMLIRLNRPVN
NSTHIAPLSLPSSPPSQNTVCNIMGWGTISPTKEIYPDVPHCANINILDHAVCRAFYPGL
LEKSKTLCAGILQGGKDICQGDSGGPLICNGQIQGIVSVGGDPCAEPRVPAIYTKVFDHL
DWIKSIIAGNTAATCPL
>Q5W959
MVLVRVVANLLILQLSYAQKVSELVVGGDECNINEHRSLVAIFNSTGFFCSGILLNQEWV
LTASHCDSTNFQMKIGVHSKKTLNQDEQTRNPKEKIFCPNKKNDDALDKDLMLVRLDSPV
SDSEHIAPLSLPSSPPSVGSVCRIMGWGSITPIQKTNPDVPHCANINLLDDAVCRAAYPE
LPAEYRTLCAGVPEGGIDTCNGDSGGPLICNGQFQGIVFYGAHPCGQAPKPGLYTKVIDY
NTWIESVIAGNTAATCPP
>Q5W960
MVLIRVIANLLILQLSYAQKSSELVIGGDECDINEHRFLAFLYAGGYYCGGTLINQEWVL
SAAHCDKRIIRIYLGMHTRSVPNDDEEIRYPKEKFICPNKKKNVITHKDIMLIRLNRPVK
NSEHIAPLSLPSNPPSVGSVCRIMGWGSITTPDETSPNVPHCANINLFNNTVCREAYNGL
PAKTLCAGVLQGGIDTCGGDSGGPLICNGQFQGILSWGGIPCAQPRKPAFYTKVFDYLPW
IQSIIAGNKTATCPP
>Q71QI7
MVLIRVLANLLILQLSYAQKSSELVTGGHPCNINEHPFLVLVYHDGYQCGGTLINEEWVL
TAAHCDGKKMKLQFGLHSKNEPNKDKQTRVPKEKFFCLSSKNFIKWGKDIMLIRLNRPVN
NSTHIAPLSLPSSPPSQNTVCNIMGWGTISPTKEIYPDVPHCANINILDHAVCRAFYPGL
LEKSKTLCAGILQGGKDICQGDSGGPLICNGQVQGIVSVGGNPCAEPRVPAIYTKVFDHL
DWIKSIIAGNTAATCPL
>B0FXM3
MVLIRVLANLLILQLSYAQKSSELVIGGDECNINEHRLLAIVYTNSSQCAGTLINQEWVL
TAAHCDGENMDIYLGVHNESVQYDDEEGRVAAEKFFCLSSRNYTKWDKDIMLIRLNIPVR
NSTHIAPLSLPSSPPSVGSVCRVMGWGTITSPNETYPDVPHCANINLFDYEVCLAAYPEF
GLPATSRTLCAGIQQGGKDTCGSDSGGSLICNGQFQGIVSWGDNPCAQPHKPALYTKVLD
DTEWIQSIIAGNTAVTCPP
>Q2PQJ3
VLGGDECDINEHPFLAFLYSHGYFCGLTLINQEWVVTAAHCDSTNFQMQLGVHSKKVLNE
DEQTRNPKEKFICPNKNMSEVLDKDIMLIKLDKPISNSKHIAPLSLPSNPPSVGSVCRIM
GWGSITIPNETYPDVPYCANINLVDYEVCQGAYNGLPAKTTLCAGVLEGGKDTCVGDSGG
PLICNGQFQGIVSYGAHSCGQGPKPGIYTNVFDYTDWIQRNIAGNTDATCPP
>P81824
NSLVIVVGGRPCKINVHRSLVLLYNSSSLLCSGTLINQEWVLTAAHCDSKNFKMKLGVHS
IKIRNKNERTRHPKEKFICPNRKKDDVLDKDIMLIRLNRPVSNSEHIAPLSLPSSPPSVG
SVCYVMGWGKISSTKETYPDVPHCAKINILDHAVCRAAYTWWPATSTTLCAGILQGGKDT
CEGDSGGPLICNGLQGIVSGGGNPCGQPRKPALYTKVFDYLPWIESIIAGTTTATCP
>A8QL57
MVLIGVLASLLILQLSYSKSLDDGAKESAYDDEIQQSSWGNSTVNTTLTETVVIQLIMGG
SECYKSKHPFLVYLYNSAGFFCSGTLLNHEWVLTAAHCNRDDIQLKLGVHNVHVHYEDEQ
IRVPKEKLCCLSTKNCTQWSQDIMLIRLNSSVNNSKHIEPLSLPSRPPSMGSDCTVMGWG
TITSPKVTYPKVPHCVDIKILHNPVCQAAYPTMSRKNILCAGVLEGGKDSCKGDSGGPLI
CDGQIQGIVSWGRFPCAQLLEPGVYTKVFDYIDWIKGIIAGN
>P85109
VIGGDECNINEHRFLVALYHSRSRTFLCGGTLINQEWVLTAAHCDRFFMYIRLGMHNKNV
NFDDEQRRSPKEKYFFRCSNNFTKWDKDIMLIRLDSPVNNSAHIAPLSLPSNPPSVGSVC
RVMGWGQTTSPQEDLSDVPRCANINLFNFTVCRAAYPWLPATSRVLCAGDMEGGIDTCNR
DSGGPLICNGQFQGIVSKGQNLCAQPRKPALYTKVFDHLDWIQSIIAGNKTVTCPP
>A8QL53
MVLIRVLASLLILQLSYSKSLDDGAKESAYDDEIQQSSWGNSTVNTTLTETVVIQLIMGG
SECYKSKHPFLVYLYNSAGFFCSGTLLNHEWVLTAAHCNRDDIQLKLGVHNVHVHYEDEQ
IRVPKEKLCCLSTKNCTQWSQDIMLIRLNSSVNNSKHIEPLSLPSRPPSMGSDCTVMGWG
TITSPKVTYPKVPHCVDIKILHNPVCQAAYPTMSRKNILCAGVLEGGKDSCKGDSGGPLI
CDGQIQGIVSWGRFPCAQLLEPGVYTKVFDYIDWIRGIIAGN
>P84788
VIGGDECNINEHPFLVLVYYDDYQCGGTLINEEWVLTAAHCNGKNMEIYLGVHSKKVPNK
DVQRRVPKEKFFCDSSKTYTKWNKDIMLIRLDRPVRKSAHIAPLSLPSSPPSVGSVCRVM
GWGTITSPQETYPDVPHCAKINLLDYSECRAAYPGLPPKSRTLCAGVLEGGKDTCGGDSG
GPLICNGQFQGIVSWGGDPCAQPHEPGSYTNVFDHLDWIKGIIAGNTDATCPL
>Q91507
MVLIRVLANLLILQLSYAQKSSELVIGGDECNINEHPFLVLVYYDDYQCGGTLLNEEWVL
TAAHCNGKDMEIYLGVHSKKVPNKDVQRRVPKEKFFCDSSKTYTKWNKDIMLIRLDRPVR
KSAHIAPLSLPSSPPSVGSVCRVMGWGTITSPQETYPDVPHCANINLLDYEVCRAAYAGL
PATSRTLCAGILEGGKDSCVGDSGGPLICNGQFQGIVSWGGDPCAQPREPGVCTNVFDHL
DWIKGIIAGNTDVTCPL
>O13059
MVLIRVLANLLILQLSYAQKSSELVVGGDECNINEHRSLVAIFNSTGFFCSGTLINQEWV
VTAAHCDSNNFKMKFGAHSQKVLNEDEQIRNPKEKFICPNKKNNEVLDKDIMLIKLDSSV
SNSEHIAPLSLPSSPPSVGSVCRIMGWGSITPTKVTYPDVPYCANINLLDDAECKPGYPE
LLPEYRTLCAGIVQGGKDTCGGDSGGPLICNGQFHGIVSYGAHPCGQSLKPGIYTTVFDY
NDWIKSIIAGNTAATCPP
>Q5W958
MVLIRVIANLLILQLSYAQKSSELVIGGDECNINEHPFLAFLYTGWIFCSGTLINKEWVL
TVKQCNNRRPMRIYLGMHTRSVPNDDEEIRYPKEMFICPNKKKNDIMLIRLNRPVNNSEH
IAPLSLPSNPPSVGSVCRIMGWGTITPSKATYPDVPHCANINLFNYTVCRGAHAGLPVTS
RKLCAGVLEGGIDTCSADSGGPLICNGQLQGIVSWRGGSCAQPHKPGLYTKVFDYLPWIQ
SIIAGSTTATCPP
>P0DL26
VVGGDECNINEHRSLVAIFNSTGFFCSGILLNQEWVLTASHCDSTNFQMK
>Q8QHK2
MVLIRVLANLLILQLSYAQKSSELVVGGDECNINEHRSLVAIFNSTEFFCSGTLINQEWV
VTAAHCDSTNFKMKLGVHSKKVPNEDEQTRNPKEKFFCPNKKKDDVLDKDIMLIKLDSPV
SNSEHIAPLSLPSSPPSVGSVCHIMGWGSITPIEKTLPDVPYCANIKLLDDAVCQPPYPE
LPATSRTLCAGIPEGGKDTCGGDSGGPLICNGQFQGIVFYGAHPCGQALKPGVYTKVFDY
NDWIQSIIAGNTAATCPP
>O13069
MVLIRVLANLLILQLSYAQKASELIIGGRPCDINEHRSLALVKYGNFQCSGTLINQEWVL
SAAHCDGEKMKIHLGVHSKKVPNKDKQTRVAKEKFFCLSSKNYTKWDKDIMLIRLDSPVK
NSAHIAPISLPSSPPIVGSVCRIMGWGTISTSKVILSDVPHCANINLLNYTVCRAAYPEL
PATSRTLCAGILQGGKDTCVGDSGGPLICNGQFQGIVSWGSDVCGYVLEPALYTKVSDYT
EWINSIIAGNTTATCPP
>P84787
VIGGDECNINEHPFLVLVYYDEYQCGGTLINEEWVLTAAHCDGENMEIHLGMHSKKVPNK
DRRRRVPKEKFFCDSSKNYTKWNKDIMLIRLNRPVRKSAHIAPLSLPSSPPSVGSVCRIM
GWGTISPTEETYPDVPHCANINLLDYEVCRAAYPELPATSRTLCAGILEGGKDSCGGDSG
GPLICNGQFQGIVSWGGDPCAQPHEPGSYTNVFDHLDWIKGIIAGNTDATCPL
>P86531
VVGGDECNINEHRSL
>Q71QI2
MVLIRVLANLLIIQLSYAQKSSELVIGGDECNINEHRSLVVLFNSSGALCGGTLINQEYV
LAAAHCDMPNMQILLGVHSASVLNDDEQARDPEEKYFCLSSNNDTKWDKDIMLIRLNRPV
NNSVHIAPLSLPSSPPSVGSVCRIMGWGKTIPTQETHPDVPHCANIKLFHYSLCRAVYVG
MPAQSRILCAGILQGGIGSCQGDSGGPLICNGQFQGIVSATSKPCAHSLMPALYIKVFDY
TDWIKSIIAGNTTVTCPP
>Q9PSN3
IIGGDECNINEHRFLVALYDVWSGSFLCGGTLINQEWVLTAAHCNMSNIYIYLGMHNQSV
QFDDEERRYPKEKYLFRCSKNFTKWDKDIMLIRLNKPVRNSEHIAPLSLPSSPPIVGSVC
RVMGWGTITSPNETLPDVPRCVNINLFNYTVCRGVFPRLPERSRILCAGVLEGGIDTCKR
DSGGPLICNGQFQGIVSWGPKRCAQPRKPALYSKVFDHLDWIQSIIAGNKTVNCP
>Q91508
MVLIRVLANLLILQLSYAQKSSELVIGGDECNINEHPFLVLVYYDDYQCGGTLLNEEWVL
TAAHCNGKDMEIYLGVHSKKVPNKDVQRRVPKEKFFCDSSKTYTKWNKDIMLIRLDRPVR
KSAHIAPLSLPSSPPSVGSVCRVMGWGTITSPQVTLPDVPRCANINLLDYEVCRAAYPEL
PATSRTLCAGILEGGKDSCGGDSGGPLICNGQFQGIVSWGGDPCAQPHEPGLYTNVFDHL
DWIKGIIAGNTDVTCPL
>Q9PTU8
MVLIRVIANLLILQLSNAQKSSELVIGGDECNITEHRFLVEIFNSSGLFCGGTLIDQEWV
LSAAHCDMRNMRIYLGVHNEGVQHADQQRRFAREKFFCLSSRNYTKWDKDIMLIRLNRPV
NNSEHIAPLSLPSNPPSVGSVCRIMGWGTITSPNATFPDVPHCANINLFNYTVCRGAHAG
LPATSRTLCAGVLQGGIDTCGGDSGGPLICNGTFQGIVSWGGHPCAQPGEPALYTKVFDY
LPWIQSIIAGNTTATCPP
>O13058
MVLIRVLANLLILQLSYAQKSSELVIGGDECNINEHRSLVVLFNSSGALCGGTLINQEWV
LTAAHCDMPNMQIYLGVHSASVPNDDEQARDPEEKYFCLSSNNDTEWDKDIMLIRLNRSV
RNSKHIAPLSLPSSPPSVGSVCRIMGWGAITSPNETYPDVPYCANIKLLRYSLCRVYQRM
PAQSRILCAGILQGGKGICKGDSGGPLICNGQFQGIVHGGGKTCAQPYEPGLYIKVFDYT
DWIQNIIAGNTTATCPP
>Q9DF66
MVLIRVLANLLILQLSYAQKSSELIIGGHPCNINEHRSLVVLFNSSGLLCSGTLINKEWV
LTAAHCDSNNFQLLFGVHSKKVLNEDEQTRDPKEKFICPNKKKDDEKDKDIMLIRLDSSV
SNSEHIAPLSLPSSPPSVGSACRVMGWGKTIPTKDTYPDVPHCANINILDHAVCRAAYSN
LLEKSKTLCAGILQGGKDTCQFDSGGPLICNGQVQGIVSWGGHPCGQPHALGVYTNVFNY
TDWIQSIIAGNTDATCPP
>Q91509
MVLIRVLANLLILQLSYAQKSSELVIGGDECNINEHPFLVLVYYDDYQCGGTLLNEEWVL
TAAHCNGKDMEIYLGVHSKKVPNKDVQRRVPKEKFFCDSSKTYTKWNKDIMLIRLDRPVR
KSAHIAPLSLPSSPPSVGSVCRVMGWGTITSPQETYPDVPHCANINLLDYEVCRAAYAGL
PATSRTLCAGILEGGKDSCVGDSGGPLICNGQFQGIVSWGGDPCAQPREPGVYTNVFDHL
DWIKGIIAGNTDVTCPL
>P0DL27
VVGGDECDINEHPFLAFLYSHGYFCGLTLINQEWVLTAAHCDRRFMRIYL
>Q9I8X0
MVLIRVLANLLILQLSYAQKSSELVIGGDECNINEHPFLVLVYYDDYQCGGTLLNEEWVL
TAAHCNGKDMEIYLGVHSKKVPNKDVQRRVPKEKFFCDSSKTYTKWNKDIMLIRLDRPVR
KSAHIAPLSLPSSPPSVGSVCRIMGWGSITPVEVTFPDVPYCANINLLDDVECKPGYPEL
LPEYKTLCAGILEGGIDTCGFDSGAPLISNGQFQGIVSWGGDPCAQPREPGVYTNVFDHL
DWIKGIIAGNTDVTCPP
>Q91510
MVLIRVLANLLILQLSYAQKSSELVIGGDECNINEHPFLVLVYYDDYQCGGTLINEEWVL
TAAHCNGENMEIYLGMHSKKVPNKDRRRRVPKEKFFCDSSKTYTKWNKDIMLIRLDRPVR
KSAHIAPLSLPSSPPSVGSVCRVMGWGTITSPQVTLPDVPRCANINLLDYEVCRAAYPEL
PATSRTLCAGILEGGKDSCGGDSGGPLICNGQFQGIVSWGGDPCAQPHEPGLYTNVFDHL
DWIKGFIAGNTDVTCPP
>P82981
VVGGDECNINEHRFLVAIFNSNGFVCSGTLINQEWVLTAAHCDSTDFQIKLGAHSKKVLN
EDEQIRNPKEKFICPNKKNDEVLDKDIMLIKLDSRVSNSEHIAPLSLPSSPPSVGSVCHI
MGWGSITPIEVTFPDVPHCAYINLLDDAACQPGYPEVLPEYRTLCAGILEGGKDTCNYDS
GGPLICNGQFQGIVSYGAHPCGQSLKPGIYTKVFDYNDWIQSIIAGNTAATCPP
>E0Y420
MVLIRVLANLLVLQLSYAQKSSELVIGGDECNINEHRSLVYLYNDSNFQCGGTLINQEWV
LSAAHCDMENMEIYLGVHNLSLPNKDQKRRDPKEKFFCLSSKNYTKWDKDIMLIKLNRPV
KTSTHIAPLSLPSSPPSVGSVCRIMGWGTVTSPNETLLDVPHCANINILNYTVCRAASPR
LPTQSRTLCAGILQGGIDACKGDSGGPLICNGQIQGIVSWGNHPCAQPLKPGHYTHVFDY
TDWIQSIIAGNTTATCPP
>Q71QI3
MVLIRVLANLLILQLSYAQRSSELVIGGDECNINEHRFLALVYTDRFQCGGTLINPEWVL
TAAHCDRRYMHIYLGVHNESVQYDDEQRRFPKKKYFCLSSKNYTRWDKDIMLIRLNRPVR
NSAHIAHLSLPSKPPSVGSVCRVMGWGTITSPNETLPDVPRCANINLFNYTVCRGVFPWL
PARSRILCAGVLQGGIDTCKRDSGGPLICNGQFQGIVSWGPKPCAQPREPALYTKVFDHL
DWIQSIIAGNTTVTCPP
>O13063
MVLIRVLANLLILQLSYAQKSSELVIGGDECNINEHRSLVVLFNSSGVLCGGTLINQEYV
LTAAHCDMPNMQILLGVHSASVLNDDEQARDPEEKYFCLSSNNDTEWDKDIMLIRLNRSV
NNSVHIAPLSLPSSPPRLGSVCRVMGWGAITSPNETYPDVPHCANINILRYSLCRAVYLG
MPVQSRILCAGILRGGKDSCKGDSGGPLICNGQLQGIVSAGSDPCAKPRVPNLYIKVFDY
TDWIQSIIAGNTTVTCPQ
>Q91511
MVLIRVLANLLILQLSYAQKSSELIIGGDECNINEHPFLVLVYYDDYQCGGTLINEEWVL
TAAHCNGENMEIYLGMHSKKVPNKDRRRRVPKEKFFCDSSKNYTKWNKDIMLIRLNRPVR
KSAHIAPLSLPSSPPSVGSVCRIMGWGTISPTKVTLPDVPRCANINLLDYEVCRAAYAGL
PATSRTLCAGILEGGKDSCGGDSGGPLICNGQFQGIVSWGGDPCAQPHEPGLYTNVFDHL
DWIKGIIAGNTDATCPP
>F8S116
MVLIRVLANLLILQLSYAQKSSELVVGGDECNINEHRSLVAIFNSTEFFCSGTLINQEWV
VTAAHCDSTNFKMKLGVHSKKVPNEDEQTRNPKEKFFCPNKKKDDVLDKDIMLIKLDSPV
SNSEHIAPLSLPSSPPSVGSVCHIMGWGSITPIEKTLPDVPYCANINLLDDAVCRPPYPE
LPATSRTLCAGILEGGKDTCVVDSGGPLICNGQFQGIVFYGAHPCGQALKPGVYTKVFDY
NDWIQSIIAGNTAATCPP
>Q8AY78
MVLIRVLANLLILQLSYAQKSSELVVGGRPCNINEHRSLVVLFNSSGFLCGGTLINQDWV
VTAAHCDSNNFQMIFGVHSKNVPNEDEQRRVPKEKFFCDSNKNYTQWNKDIMLIRLNSPV
NNSTHIAPLSLPSSPPIVGSVCRIMGWGTITFPNETYPDVPHCANINLFNYTVCHGAHAG
LPATSRTLCAGVLEGGKDTCKGDSGGPLICNGQFQGIVSWGGHPCAQPREPGVYTKVFDH
LDWIQNIIAGNTTATCPL
>J3S835
MVLIRVLANLLILQLSYAQKSSELVIGGDECNINEHRSLVAIFNSTKFFCSGTLINQEWV
VTAAHCDSTNFKMKLGVHSKKVPNENEQTRNPKEKFFCPNKKKDDVLDKDIMLIKLDSPV
SNSEHIAPLSLPSSPPSVGSVCHIMGWGSITPIEKTLPDVPYCANINLLDDAVCRPPYPE
LPATSRTLCAGILEGGKDTCRGDSGGPLICNGQFQGIVFYGAHPCGQALKPGVYTKVFDY
NDWIQSIIAGNTAATCPP
>P0CJ41
MVLIRVLANLLILQLSYAQKSSELVVGGDECNINEHHSLVAIFNSTGFFCSGTLINQEWV
VTAAHCDSKNFKMKFGAHSKKLLNEDEQIRNPKEKFICPNKKSNEILDKDIMLIKLDSPV
SNSAHIAPLSLPSSPPSVGSVCRIMGWGSTTPIEVTYPDVPYCANINLLDDAECKPGYPE
LLPEYRTLCAGIVQGGKDTCGGDSGGPLICNEKLHGIVSYGGHPCGQSHKPGIYTNVFDY
NDWIQSIIAGNTDATCLS
>P81661
VIGGDECDINEHPFLAFMYYSPQYFCGMTLINQEWVLTAAHCDKTYMRIYLGIHTRSVAN
DDEVIRYPKEKFICPNKKKNVITDKDIMLIRLNRPVKNSTHIAPISLPSNPPSVGSVCRI
MGWGAITTSEDTYPDVPHCANINLFNNTVCREAYNGLPAKTLCAGVLQGGIDTCGGDSGG
PLICNGQFQGILSWGSDPCAEPRKPAFYTKVFDYLPWIQSIIAGNKTATCPP
>Q9DG84
MVLIRVLANLLILQLSYAQKSSELVIGGDECNINEHPFLVLVYYDDYQCGGTLINEEWVL
TAAHCNGENMEIYLGMHSKKVPNKDRRRRVPKEKFFCDSSKNYTKWNKDIMLIRLNRPVR
KSAHIAPLSLPSSPPSVGSVCRIMGWGTISPTKVTLPDVPRCANINLLDYEVCRAVYPEL
PATSRTLCAGILEGGKDSCGGDSGGPLICNGQFQGIVSWGGDPCAQPHEPGLYTNVFDHL
DWIKGIIAGNTDVTCPL
>Q8JH85
MVLIRVLANLVMLHLSYGEKSSELVIGGRPCNINQHRSLALLYNSSGFLCGGTLINQQWV
LSAAHCDMENMQIYLGLHNFSLPNMDQKRRVAEEKFFCLSNKSYTKWDKDIMLIKLNRRV
KTSTHIAPLSLPSNPPRLRSVCRIMGWGSITSPRETLPYVPHCANIMILRYWVCRAIYGS
LPAKSRTLCAGVPRRRIGSCLGDSGGPLICNGQIQGIASWGSDPCVNHGAPGVYTKVFDY
NDWIQSIIAGNTAATCPP
>E5L0E4
MVLIKVLANLLVLQLSYAQKSSELVVGGDECNINEHRSLVFLYNNSFGCSGTLINQQWVL
SAVHCDMENVRIYLGVHNLTLRNNAEIRLPEERFFCLSNKNYTKWDKDIMLIKLDRPVKT
STYIAPLSLPSSPPRVGSVCRIMGWGAITSPNETFPGVTHCANINILPYSVCRAAYKGLP
AQSRTLCGGILEGGIGSCMGDSGGPLICNGEMHGIVAWGDDTCAQPHKPVHYTKVYDYTD
WIQSIIAGNTAATCPP
>E0Y419
MVLIRVLANLLLLQLSHAQKSSELVVGGDECNINEHRSLVFLYNSSFGCGGTLINQEWVL
SAAHCDMENMRIYLGWHNFSLPNMNQKRRVAKEKFFCLSSKNYTEWDKDIMLIKMNRPVT
YSTHVAPLSLPSSPPSVGSVCRIMGWGAITSPNETYPDVPHCANINILNYTVCRAAHPWL
PAQSRTLCAGILQGGIDTCKGDSGGPLICNGQIQGIVSWGDNPCAQPLKPGHYTNVFDYT
DWIQSIIAGNTTATCPP
>E5L0E6
MVLIRVLANLLILHLSYAQKSSELVIGGDECNINEHRFLALVYANGSLCGGTLINQEWVL
TARHCDRGNMRIYLGMHNLKVLNKDALRRFPKEKYFCLNIRNDTIWDKDIMLIRLNRPVR
NSAHIAPLSLPSNPPSVGSVCRVMGWGTITSPNATLPDVPHCANINILDYAVCQAAYRGL
AATTLCSGILEGGKDTCKGDSGGPLICNGQFQGILSVGGNPCAQPRKPGVYTKVFDYTDW
IQSIISGNTDAACPP
>Q9PT51
VIGGDECNINEHRFLALLYSERFQCGGTLINEEWVLTAAHCDMGNMYIYLGVHNVSVQYD
DEQRRYPKKKYFCLSSRNYNQWDNDIMLIRLNRPVRNSAHIAPLSLPSGPPSVGSVCRVM
GWGTITSPNETYPDVPHCANINILDYEVCRAAYAGLPATSRTLCAGILEGGKDSCRGDSG
GPLICNGEIQGIVSWGGNICAQPREPGLYTKVFDYIDWIQSIIAGNTTVNCPP
>J3S832
MVLIRVLANLLILQLSYAQKSSELVVGGDECNINEHRSLVLVYSDGIQCGGTLINQEWML
TAAHCDGKKMKLQFGLHSKKVPNKDKQTRVPKEKFFCLSSKNNKEWDKDIMLIRLNRPVN
NSKHIAPLSLPSKPPSQDTVCNIMGWGTISPTEETYPDVPHCANINILDHAVCRAIYPGL
LEKSRVLCAGILEGGKDTCGGDSGGPLICNGEIQGLLSVGGDPCAQPHVPALYIKVFDYT
EWIQSIITGNTAATCPP
>O13062
MVLIRVLANLLILQLSYAQKSSELVIGGHPCNINEHPFLVLVYHDGYQCGGTLINEEWVL
TAAHCDGKKMKLQFGLHSKNVPNKDKQTRVPKEKFFCLSSKNFIKWGKDIMLIRLNRSVN
NSTHIAPLSLPSSPPSQNTVCNIMGWGTISPTKEIYPDVPHCANINILDHAVCRAFYPGL
LEKSKTLCAGILQGGKDICQGDSGGPLICNGQIQGIVSVGGNPCAEPRVPAIYTKVFDHL
DWIKSIIAGNTAATCPL
>P80899
VVGGDECNINEHRSL
>P0DJF6
MMLIRVLANLLILQLSYAQKSSELVIGGDECNINEHRSLVVLFNSSGALCGGTLINQEYV
LTAAHCDMPNMQILLGVHSASVLNDDEQARDPEEKYFCLSSNNDTKWDKDIMLIRLNRPV
NNSVHIAPLTLPSSPPRLGAICRIMGWGAITSPNETYPDASQCANINILRYSLCQAVYRG
MPAQSRIVCAGILRGGKGSCKGDSGGPLICNAQLQGIVSAGGDPCAQPRVPVLYIRVFDY
TDWIQSIIEGNRTVTCPP
>Q7SZE2
VIGGDECNINEHRSLVAFFNSTGFFCSGTLVNEEWVLSAAHCDSTNFQMKLGVHSKKVLN
EDEQTRNPKEKFICPNKKNDEVLDKDIMLIKLDSRVSNSEHIAPLSLPSSPPSVGSVCHI
MGWGSITPIKETYPDVPYCANINLLDDEVCQAGYPELLAEYRTLCAGILEGGKDTCGGDS
GGPLICNGQFQGIVSYGAHPCGQSLKPGIYTKVFDYSDWIQSIIAGNTDASCPP
>Q9DF67
MVLIRVLANLLILQLSYAQKSSELVFGGRPCNINEHRSLVVLFNSSGFLCGGTLINQDWV
VTAAHCDSENFQLLFGVHSKKILNEDEQTRDPKEKFFCPNRKNDDEVDKDIMLIKLDSSV
SNSTHIAPLSLPSSPPSVGSVCRIMGWGKTIPTKEIYPDVPHCANINILDHAVCRAAYSW
RTVANTTLCAGILQGGKDTCHADSGGPLICNGQVQGIVSWGGHPCGQPREPGVYTKVLDY
NDWVQSIIAGNTEATCPP
>O42207
MVLIRVLANLLILQLSYAQKSSELVIGGDECNINEHRFLALVFNSSGFLCSGTLINQEWV
LTAAHCDMENMRIYLGVHNESVQYDDEQTRVPEEKFFCLRSNNDTKWDKDIMLIRLDSPV
NNSAHIAPLNLPFNPPMLGSVCRIMGWGAITSPNEIYSSVPHCANINVLHYSMCRAVYPG
MPAQTRILCAGIQTGGIDTCSGDSGGPLICNGQFQGIVSWGRYPCAKPRAPGLYTRVFDY
TDWIENIIAGNTDASCPP
>P09872
VIGGDECNINEHRFLALVYANGSLCGGTLINQEWVLTARHCDRGNMRIYLGMHNLKVLNK
DALRRFPKEKYFCLNTRNDTIWDKDIMLIRLNRPVRNSAHIAPLSLPSNPPSVGSVCRIM
GWGTITSPNATLPDVPHCANINILDYAVCQAAYKGLAATTLCAGILEGGKDTCKGDSGGP
LICNGQFQGILSVGGNPCAQPRKPGIYTKVFDYTDWIQSIISGNTDATCPP
>P04971
MVLIRVIANLLILQVSYAQKSSELVIGGDECDINEHPFLAFMYYSPRYFCGMTLINQEWV
LTAAHCNRRFMRIHLGKHAGSVANYDEVVRYPKEKFICPNKKKNVITDKDIMLIRLDRPV
KNSEHIAPLSLPSNPPSVGSVCRIMGWGAITTSEDTYPDVPHCANINLFNNTVCREAYNG
LPAKTLCAGVLQGGIDTCGGDSGGPLICNGQFQGILSWGSDPCAEPRKPAFYTKVFDYLP
WIQSIIAGNKTATCP
>Q9YGS1
MVIGGDECDINEHRFLVAFFNTTGFFCGGTLINPEWVVTAAHCDSTNFQMQLGVHSKKVL
NEDEQTRNPKEKFICPNKNNNEVLDKDIMLIKLDKPISNSKHIAPLSLPSSPPSVGSVCR
IMGWGSITPVKETFPDVPYCANINLLDHAVCQTGYPSCWRNTTLCAGFLEGGKDTCGGDS
GGPLICNGQFQGIVSYGAHSCGQGPKPGIYTNVFDYTDWIQRNIAGNTDATCPP
>P33589
VIGGDECNINEHRFLVALYDGLSGTFLCGGTLINQEWVLTAQHCNRSLMNIYLGMHNKNV
KFDDEQRRYPKKKYFFRCNKNFTKWDEDIRLNRPVRFSAHIEPLSLPSNPPSEDSVCRVM
GWGQITSPPETLPDVPHCANINLFNYTVCRGAYPRMPTKVLCAGVLEGGIDTCNRDSGGP
LICNGQFQGIVFWGPDPCAQPDKPGVYTKVFDYLDWIQSVIAGNTTCS
>Q9PT41
MVLIRVLANLLVLQLSYAQKSSELVVGGDECDINEHPFLVALYTSSSSTVHCAGTLINQE
WVLTAVHCDRKNIRIKLGMHSKNIRNEDEQIRVPRRKFFCLNTKFPNGKDKDIMLIRLRR
PVKNSAHIAPISLPSSPSSPRSRCRIMGWGKISTTEETYPDVPHCAKIFIVKHAWCEALY
PWVPADSRTLCAGILQGGKDTCEGDSGGPLICNGQIQGIVSGGSDPCGQRLKPAVYTKVF
DYTDWIQSIIAGNTTATCP
>Q9YGJ9
MVLIRVLANLLILQLSYAQKSSELIIGGDECNINEHRSLVLMYYDGHQCDGTLINEEWVL
TAAHCDGENMEIQLGVHSKKVPNEDVQTRVPKEKFFCDSNKTYARWNKDIMLIRLDRPVS
NSAHIAPLSLPSSPPSVGSVCRIMGWGTFSTTQETYPDVPHCANINIHDFEVCQAAYPGL
PATNRILCAGILEGGKDTCKGDSGGPLICNGEIQGIVSWGGHLCGNVLEPGIYTKVFDHL
EWIRSIIAGNTDATCPL
>Q9PRP4
VIGGDECNINEHRFLVALYDGLSGTFLCGG
>P0DMU1
VIGGDECNINEHPFLVLVYY
>P0DJ86
VIGGDECDINEHPFLAFMYYSPRYFCGMTLINQEWVLTAAHCNRRFMRIXXXXHAGSVAN
YDEVVRXXXXXFICPNKKKNVITDKDIMLIRLDRPVKNSEHIAPLSLPSNPPSVGSVCRI
MGWGAITTSEDTYPDVPHCANINLFNNTVCREAYNGLPAKTLCAGVLQGGIDTCGGDSGG
PLICNGQFQGILSWGSDPCAEPRKPAFYTKVFDYLPWIQSIIAGNKTATCP
>E5L0E5
MVLIRVLANLLILQLSYAQKSSELVVGGDECNINEHRSLVVFFNSSGFLCGGTSINQEWV
LTAAHCDSKNFQMLFGVHSKKILNEDEQTRDPKEKFICPNRKKDDERDKDIMLIRLDSPV
SNSEHIAPLSLPSSPPSVGSVCRIMGWGTISPTKVTYPDVPHCANINILDHAVCRAAYPT
LLAESSTVCAGTQQEGKDTCGGDSGGPLICNGQIQGIVSWRAHPCGQGLKPGVYTKVFDY
TDWIQSIISGNTDVTCPP
>Q27J47
MVLITVLANLLILQLSYAQKSSKLVFGGDECNINEHRSLVVLFNSSGFLCAGTLINKEWV
LTAAHCDSENFQMQLGVHSKKVPNKDEETRDPKEKFICPNRKKNDEKDKDIMLIRLNRPV
SNSEHIALLSLPSSPPSVGSVCRIMGWGTISPTKEIYPDVPHCADINILDHAVCRAAYSG
WLATSTTLCAGILEGGKDSCHGDSGGPLICNGQFQGIVSLGRHPCGHPDEPGVYTKVFDY
TDWIQSIIAGNTDAACPP
>Q91516
MELIRVLANLLILQLSYAQKSSELVFGGDECNINEHRSLVVLFNSNGFLCGGTLINQDWV
VTAAHCDSNNFQLLFGVHSKKILNEDEQTRDPKEKFFCPNRKKDDEVDKDIMLIKLDSSV
SNSEHIAPLSLPSSPPSVGSVCRIMGWGKTIPTKEIYPDVPHCANINILDHAVCRTAYSW
RQVANTTLCAGILQGGRDTCHFDSGGPLICNGIFQGIVSWGGHPCGQPGEPGVYTKVFDY
LDWIKSIIAGNKDATCPP
>Q072L6
MVLIRVLANLLILQLSYAQKSSELVIGGDECNINEHRSLVVLFNSSGFLCAGTLVQDEWV
LTAANCDSKNFQMQLGVHSKKVLNEDEQTRDPKEEASLCPNRKKDDEVDKDIMLIKLDSR
VSNSEHIAPLSLPSSPPSVGSVCRIMGWGTISPTKETYPDVPHCANINILDHAVCRAAYP
WQPVSSTTLCAGILQGGKDTCWGDSGGPLICNGEFQGIVSWGAHPCGQPHNPGVYTKVSD
YTEWIKSIIAGNTAAACPP
>Q7SYF1
MVLISVLASLLVLQLSYAQKSSELVIGGAECNINEHRSLVLLYNSSRLFGGGTLINKEWV
LSAAHCDGENMKIYLGLHHFRLPNKDRQIRVAKEKYFCRDRKSIVDKDIMLIKLNKPVNN
STHIAPLSLPSSPPSVGSDCRIMGWGTITSPNDTYPKVPHCANINILEHSLCERAYNDLS
ASSRTLCAGIEKGGIDTCKGDSGGPLICNGQIQGIVSWGDEVCGKPNKPGVYTKVFDYTD
WIRNIIAGNTAATCPQ
>Q9I8X1
MVLIRVLANLLILQLSYAQKSSELVIGGNECDINEHRFLVAFFNTTGFFCGGTLINPEWV
VTAAHCDSTDFQMQLGVHSKKVLNEDEQTRNPKEKFICPNKNNNEVLDKDIMLIKLDKPI
SNSKHIAPLSLPSSPPSVGSVCRIMGWGSITPVKETFPDVPYCANINLLDHAVCQAGYPE
LLAEYRTLCAGIVQGGKDTCGGDSGGPLICNGQFQGIVSYGAHPCGQGPKPGIYTNVFDY
TDWIQRNIAGNTDATCPP
>P0DJF5
MVLIRVLANLLILQLSYAQKSSELVFGGRPCNINEHRSLVVLFNSSGFLCGGTLINQDWV
VTAAHCDSNNFQLLFGVHSKKTLNEDEQTRDPKEKFFCPNRKKDDEVDKDIMLIKLDSSV
NNSEHIAPLSLPSSPPSVGSVCRIMGWGKTIPTKDIYPDVPHCANINILDHAVCRTAYSW
RQVANTTLCAGILQGGKDTCHFDSGGPLICNEQFHGIVSWGGHPCGQPREPGVYTNVFDY
TDWIQSIIAGNKDATCPP
>Q802F0
MVLIRVLANLLILQLSYAQKSSELVIGGDECNINEHRFLALVFNSSGFLCSGTLINQEWV
LTAAHCDMENMRIYLGVHNESVQYDDEQTRVPEEKFFCLRSNNDTKWDKDIMLIRLDSPV
NNSAHIAPLNLPFNPPMLGSVCRIMGWGAITSPNEIYPDVPHCANINLLHYSMCQAVYPG
MPAQSRILCAGIQTGGIDTCSGDSGGPLICNGQFQGILHAGGNPCALPRAPGLYTRVFDY
TDWIENIIAGNTDASCPP
>Q71QH7
MVLIRVLANLLILQLSYAQKSPELVVGGDECNINEHRSLVAIFNSTGFFCSGTLINQEWV
VTAAHCDSNNFKMKFGAHSQKVLNEDEQIRNPKEKFICPNKKNNEVLDKDIMLIKLDSSV
SNSEHIAPLSLPSSPPSVGSVCRIMGWGSITPTKVTYPDVPYCANINLLDDAECKPGYPE
LLPEYRTLCAGIVQGGKDTCGGDSGGPLICNGQFHGIVSYGAHPCGQSLKPGIYTTVFDY
NDWIKSIIAGNTAATCPP
>Q9PTL3
MVLIRVLVNFLILQLSYAQKSSELVIGGDECNINEHRFLALLYSERFQCGGTLINEEWVL
TAAHCDMRNMYIYLGVHNVSVQYDDEQRRYPKKKYFRLSSRNYNQWDKDIMLIRLNRPLR
NSAHIAPLSLPSNPPSVGSVCRIMGWGTITSPQVTFPDVLHCANINIFDYEVCRAAYPEL
PATRRTLCAGILEGGKDSCNGDSGGPLICNGQFQGIAYWGADTCAQPREPGLYTKVFDYI
DWIQSIIAGNTAVTCPP
>Q8AY79
MELIRVLANLLILQLSYAQKSSELVVGGDECNINEHRSLVAIFNSTGFFCSGTLINQEWV
VTAAHCDSKNFKMKFGAHSKKLLNEDEQIRNPKEKFICPNKKNNDVLDKDIMLIKLDSSV
SNSEHIAPLSLPSSPPSVGSDCRIIGWGSITPIEVTYPDVPYCANINLLDDAECKPGYPE
LLPEYRTLCAGIVEGGKDTCGGDSGGPLICNGQFHGIVSYGGHPCGQSLKPGIYTKVFDY
NDWMKSIIAGNTAATCPP
>Q9YGJ8
MALIRVLANLLILQLSYAQKSSELVVGGDECNINEHRSLVVLFNSSGLICSGTLINQEWV
LTAAHCDSKNFQMLFGVHSKKILNEDEQTRDPKEKFICPNKKKDDEKDKDIMLIRLDSPV
SNSEHIAPLSLPSSSPTVDSVCRIMGWGTIKPADETYPDVPHCANINILDHTVCRAAYPV
LLAGSSTLCAGTQQGGKDTCVGDSGGPLICNGQIQGIVSWGAHPCGQGSKPGVYTKVFDH
LDWIKSIIAGNTAVTCPP
>Q7SZE1
MVLIRVLANLLILQLSYAQKSSELVIGGDECNINEHRSLVAFFNSTGFFCSGTLINEEWV
LTAAHCDNTNFQMKLGVHSKKVLNEDEQTRNPKEKFICPNKKNDEVLDKDIMLIKLDSRV
SNSEHIVPLSLPSSPPSVGSVCHIMGWGSITPIKVTYPDVPYCAYINLLDDAVCQAGYPE
LLTEYRTLCAGILEGGKDTCGGDSGGPLICNGQFQGIVSFGAHPCGQGLKPGVYTKVFDY
NHWIQSIIAGNTTVTCPQ
>Q6IWF1
VIGGDECDINEHRFLAFLYPGRFFCSGTLINQEWVLTVAHCDTISMRIYLGLHTRSVPND
DEEIRYPMEKFKCPNRKRSYIKDKDIMLIRLNRPVNDSPHIAPLSLPSNPPSVGSVCHVM
GWGTTSPSKATYPDVPHCANINLVNDTMCHGAYNGLPVTSRKFCAGVLQGGIDTCVGDSG
GPLICNGQFQGIVSWGGKVCARLPRPALYTKVFEYLPWIQSIIAGNTTATCPL
>Q8UUJ1
VIGGVECNINEHGFLALLYSRRFQCGGTLINEEWVLTAAHCDMRNMYIYLGVHNVSVQYD
DEQRRYPKKKYFCLSSRNYNQWDKDIMLIRLNRPVRNSAHIAPLSLPSNPPSVGSVCRVM
GWGTITSPQETLPDVPHCANINILDYEVCRAAYPELPVTRRTLCAGILEGGKDSCNGDSG
GPLICNGQFQGIAYWGADTCAQPREPGLYTKVFDYTDWIQSIISGNTDATCPQ
>P81883
VVGGDECNINEHRSLVAIF
>E0Y421
MVLIRVLANLLLLQLSYAQKSSELVVGGDECNINEHRSLVFLYNSSFGCGGTLINQQWVL
SAAHCDMENVQIYLGLHNLRLRNQDEQIRVAEEKFFCLSNKSYTKWDKDIMLIRLNSSVT
YNTHIAPLSLPSSPPRVGSVCRIMGWGAITSPNETFPNVPHCANINILRYSVCRAAYRGL
PAQSRTLCAGILQGGIGSCMGDSGGPLICNGEIQGIVSWGDDICAQPHKPVHYTKVFDYS
DWIQSIIAGNTTATCPL
>Q8UUJ2
VIGGVECNINEHRFLVALYTSRSRRFYCGGTLINQEWVLTAAHCDRKNIRIKLGMHSEKV
PNEDAQTRVPKEKFFCLSSKTYTKWDKDIMLMRLKRPVNNSTHIAPVSLPSNPPSVGSVC
RVMGWGTITSSQETHPDVPHCANINILDYEVCRAAYPELPVTRRTLCAGILEGGKDSCNG
DSGGPLICNGQFQGIAYWGADTCAQPREPGLYTKVFDYTDWIQSIISGNTDATCPQ
>P81884
VVGGDECNINEHRSLVAIF
>Q8QG86
MVLIRVIANLLILQVSYAQKSSELVVGGDECDINEHPFLAFLYSHGYFCGLTLINQEWVL
TAAHCDRRFMRIYLGIHARSVANDDEVIRYPKEKFICPNKNMSDEKDKDIMLIRLNRPVK
NSTHIAPISLPSNPPSVGSVCRVMGWGSITIPNDTYPDVPHCANINLVNDTVCRGAYKRF
PAKSRTLCAGVLQGGKDTCVGDSGGPLICNGTFQGIVSWGGKVCARPRKPALYTKVFDYL
PWIQSIIAGNKTATCPP
>K4LLQ2
APKELQVSYAHKSSELVIGGDECDINEHPFLAFLYSRGNFCGLTLINQEWVLTAAHCDRR
FMPIYLGIHTLSVPNDDEVIRYPKDNFICPNNNIIDEKDKDIMLIRLNRPVKNSEHIAPI
SLPSNLPSVGSVCRVMGWGSITAPNDTFPDVPHCANINLFNDTVCHGAYKRFPVKSRTLC
AGVLQGGKDKCMGDSGGPLICNGPFHGILFWGDDPCALPRKPALYTKGFEYPPWIQSIIA
KNTTETCPP
>U5YCR8
ANLLILQVSYAQKSSELVIGGDECNINEHRFLAFTYSRGFFCGGTLINQEWVLTATHCDR
IFMRIYLGLHNQSVRYDDQQIRYPKEKYFFPCSKNFTKWDKDIMLIRLDRPVKNSEHIAP
LSLPSNPPSVGSVCRVMGWGTITAPNDTYPDVPHCANINLFNYTVCRGAYKGLPATSRTL
CAGVLQGGIDTCVGDSGGPLICNGQFQGIVFWGGDPCAQPRKPALYTKVFDHLHWILSII
AGNTTATCPP
>B5U6Y3
MVLIRVLANLLVLQLSYAQMSSELVVGGGECNRNRHRSLALLYNSSGTLCGGTLIHEEWV
LSAAHCDMENMKIYLGLHNLSLPNKDQQKREPRETHFCLPSRNYTLWDKDIMLIKLNRPV
NNSPHIAPISLPSNPPRLRSVCHIMGWGAITSPNETYPDVPHCANINILRYSVCRAAFGR
LPAQSRTLCAGILRGGIDTCLGDSGGPLICNGQIQGIVSWGAEVCAKPHAPGLYTKVSDY
TDWIQSIIAGNTTATCPP
>E5AJX2
MVLIRVLANLLLLQLSYAQKSSELVIGGDECNINEHPFLAFVTSDRRRCAGTLINQEWVL
TAAHCNGKYMKIELGVHDKMVRNEDKQTRVPKQKFFCLSSKEYTMWDKDIMLIRLNTPVN
NSTHIAPVSLASRPPVVGSVCRIMGWGTISSPKVILPDVPHCANIEIIKYSKCQGVHPEL
PAKGRVVCAGIWQGGKDSCHGDSGAPLICNGQLQGLLSWGGDPCAQPLQPGLYTDIFDYS
DWIQSIIAGNTTATCPP
>Q072L7
MVLIRVLANLLILQLSYAQKSSELVIGGDECNINEHRSLALVYITSGFLCGGTLINQQWV
LTAAHCDRGNMLIFFDVHSLKGLNKDVQSRVAKEKFICPNRKKDDEKDKDIMLIKLDSPV
SNSEHIAPLSLPSNPPSVGSVCRIMGWGAITSPNVTLPGVPHCANINILDYEVCRKAYTG
LPATSRTLCAGILEGGKDSCKGDSGGPLICNGQFQGIVSWGAHPCGQSLKPGVYTKVFDY
TEWIQSILAGNADATCPP
>TRINITY_DN6773_c0_g1::TRINITY_DN6773_c0_g1_i1::g.1::m.1 type:complete len:320 gc:universal TRINITY_DN6773_c0_g1_i1:137-1096(+)
MVRFLWIEELALLSLLMGITEAQPPPACGRFIPSARIVGGTEAEVGSWPWQASIQILDSH
LCGGTLIASRWVLTAAHCFSSISNPSLFAVLLGSYNLSYPGPESVQVNVKQIIIHSNYSG
LSKGNDIALMELESSVNFTHLIQPACLPGLSIVFPPRLGCWVAGWGNIKSQVPLPEPEIL
QEVLLPLIDRATCETLYSDFKEPGMETIIKDDMICAGYMEGEKDACQGDSGGPLLCPWNG
DWVLAGVVSWGDVCAAPKRPGVYTRVSAHTTWILRHAPEVESTFISALNLIIPNNGCSLV
VIANIAMLLSLFINIISII*
>TRINITY_DN6773_c0_g2::TRINITY_DN6773_c0_g2_i1::g.2::m.2 type:complete len:191 gc:universal TRINITY_DN6773_c0_g2_i1:605-1177(+)
MELESSVNFTHLIQPACLPGLSIVFPPRLGCWVAGWGNIKSQVPLPEPEILQEVLLPLID
RATCETLYSDFKEPGMETIIKDDMICAGYMEGEKDACQGDSGGPLLCPWNGDWVLAGVVS
WGDVCAAPKRPGVYTRVSAHTTWILRHAPEVESTFISALNLIIPNNGCSLVVIANIAMLL
SLFINIISII*
>TRINITY_DN13321_c0_g1::TRINITY_DN13321_c0_g1_i1::g.3::m.3 type:5prime_partial len:269 gc:universal TRINITY_DN13321_c0_g1_i1:3-809(+)
EILYFDVEKYKKAMMVLLMGLWLSVVIFLLGIPRDHCAQIIGGKESVPHSKPFMAKIKGS
YLCGGTLIKSNWVLTAAHCNITKNTEVILGIHSEKDTTKQVFKVNKHISHPCYDRVTREN
DIMLLQLNKQAKLNKDVAIVKLPRVYSDLKAGTECLVAGWGITKKGSKTPSDVLREVNVS
VIARSTCNDQKHYNSQPLITMNMVCVGDKKGGKDACTGDSGGPLMCKGEQRGIVSFGKGC
ADSKYPGIYTLLTDRYSRWIKSVIQGSL*
>TRINITY_DN16858_c0_g1::TRINITY_DN16858_c0_g1_i1::g.4::m.4 type:complete len:253 gc:universal TRINITY_DN16858_c0_g1_i1:380-1138(+)
MLHLFFKLLAVILYMASSATAAEGERVLGGKPCRPNSQPWQAALFSGCRLICGGTLIHPS
WVLSAAHCRKSSIFPVRLGEHHLKRIDWSEQLKLSSKAIVHPEYNRQTLNNDIMLVKLLI
PATLNDKVKVLNLSTSCPEPGTKCLISGWGTTSSPQPKYPDVLHCANITIFSHNVCRLIY
PNYINENMVCAGKMEGGTDSCQGDSGGPLVCNGKLQGIVSWGPYICAQPNKPGVYVNVCR
YIDWIQETIQNN*
>TRINITY_DN17220_c0_g1::TRINITY_DN17220_c0_g1_i1::g.7::m.7 type:internal len:123 gc:universal TRINITY_DN17220_c0_g1_i1:366-1(-)
LSYAQKSSELVIGGAECNINEHRSLALVFNSSGFICGGTLINHEWVLSAAHCDVENMQIY
LGLHNFSPPNKEHKKRVAKEKFFCLSSKSYTLWDKDIMLIKLNKPVKNSAHIEPLSLPSN
PP
>TRINITY_DN17220_c0_g2::TRINITY_DN17220_c0_g2_i1::g.9::m.9 type:internal len:122 gc:universal TRINITY_DN17220_c0_g2_i1:363-1(-)
LSYAQKSSELVIGGAECNINEHRSLALIYNSTSMWFHCSGTLLNQEWVLTAAHCEMENMQ
IYLGVHNKTKRNKDQQKRFPKKKYFCLKSKNFTLWDKDIMLIKLNRPVKSSTHIEPFSLP
S
>TRINITY_DN19615_c1_g1::TRINITY_DN19615_c1_g1_i1::g.11::m.11 type:internal len:106 gc:universal TRINITY_DN19615_c1_g1_i1:316-2(-)
DINEHPFLVALHTARSKRFHCTGTLIDNQWVLTAARCDRKNIRIKVGVHNKNKRNKDEMM
RVPAEKFFCASSKTYTRWDKDIMLIRLKRPVNGSTHIAPLSLPSN
>TRINITY_DN20457_c0_g1::TRINITY_DN20457_c0_g1_i2::g.12::m.12 type:complete len:281 gc:universal TRINITY_DN20457_c0_g1_i2:1193-351(-)
MSQDFWVPVDLTKPMMKQLFWGLLLLSSTVLAQESSTDRIIGGYDCKTNSRPFQAALVTG
SKGDWRIYCGASLVHPCWVLTAAHCRARQKMKVCLGKHNLKKDEPTEQCVDVAQAIPHPG
YNRNKMNKDYMLLRLKPCAIITKAVNVAQLPTSCPKDGQQCTVSGWGTIKSPQNKLPAKM
QCANVSIVPSNQCNKAYSGKITSHMLCAGVPQGGIDSCQGDSGGPLICNGLVEGVVSWGT
YVCAQKGNPGVYAKVCCVVPWIQNTIKNWIRSFYDGLDGR*
>TRINITY_DN34184_c5_g1::TRINITY_DN34184_c5_g1_i1::g.13::m.13 type:complete len:259 gc:universal TRINITY_DN34184_c5_g1_i1:991-215(-)
MVLIRVLANLLVLQLSYAQKSSELVIGGSPCNITEHRSLVVMFNSSAFLCAGTLINQEWV
LTAAHCDSDNFQMLLGVHSKKVLNEDEETREPKEKVYCVSHEKNTDWAKDIMLIKLNRPV
NNSTHIAPISLPSNRPSLGSVCRIMGWGSIIATNETYPDVPHCTNINLLHYSVCRAAYPW
LPVNSRTFCAGVLQGGKDTCKGDSGGPLICNGQFQGILSWGWTPCAQLLEPALYTKVFDY
SDWIQSIIAGNTTASCPP*
>TRINITY_DN34184_c5_g1::TRINITY_DN34184_c5_g1_i2::g.14::m.14 type:complete len:261 gc:universal TRINITY_DN34184_c5_g1_i2:997-215(-)
MVLIRVLANLLVLQLSYAQKSSELIIGGAECNINDHRFLVALYNYRTRAFLCGGTLINQE
WVLSAAHCNRKSLQIKIGMHSKTAPNDDLQTRVPKETYFCLPNKNYTMWDKDIMLIKLNR
PVNNSTHIAPISLPSNRPSLGSVCRIMGWGSIIATNETYPDVPHCTNINLLHYSVCRAAY
PWLPVNSRTFCAGVLQGGKDTCKGDSGGPLICNGQFQGILSWGWTPCAQLLEPALYTKVF
DYSDWIQSIIAGNTTASCPP*
>TRINITY_DN34184_c5_g1::TRINITY_DN34184_c5_g1_i3::g.16::m.16 type:complete len:259 gc:universal TRINITY_DN34184_c5_g1_i3:991-215(-)
MVLIRVLANLLVLQLSYAQKSSELVIGGAECDINEHRSLVLVYNASGFFCGGTLINREWV
LSAAHCYMKNMRIYLGLHNFSLPNNDQQRRGARETYFCLPSRNYTKWDKDIMLIKLNRPV
NNSTHIAPISLPSNRPSLGSVCRIMGWGSIIATNETYPDVPHCTNINLLHYSVCRAAYPW
LPVNSRTFCAGVLQGGKDTCKGDSGGPLICNGQFQGILSWGWTPCAQLLEPALYTKVFDY
SDWIQSIIAGNTTASCPP*
>TRINITY_DN34184_c5_g1::TRINITY_DN34184_c5_g1_i4::g.17::m.17 type:complete len:261 gc:universal TRINITY_DN34184_c5_g1_i4:997-215(-)
MVLIRVLANLLVLQLSYAQKSSELIIGGAECNINDHRFLVALYNYRTRAFLCGGTLINQE
WVLSAAHCNRKSLQIKIGMHSKTAPNDDLQTRVPKETYFCLPNKNYTMWDKDIMLIKLNR
PVNNSTHIAPISLPSNRPSLGSVCRIMGWGSIIATNETYPDVPHCTNINLLHYSVCRAAY
PWLPVNSRTFCAGVLQGGKDTCKGDSGGPLICNGQFQGILSWGWTPCAQLLEPALYTKVF
DYSDWIQSIIAGNTTASCPP*
>TRINITY_DN77181_c0_g1::TRINITY_DN77181_c0_g1_i1::g.22::m.22 type:5prime_partial len:253 gc:universal TRINITY_DN77181_c0_g1_i1:935-177(-)
KEGNMKFTWLVAFLGAAAAFPIEDEDDDKIVGGYTCQKHSVPYQASLNDGQHICGGSILN
NQWIVSAAHCYKSRIQVRLGEHSLTKDDGSEQYIDAVKIILHPKYNPRTLDNDIMLIRLS
KPAALNSRVSAIRLPSSCPSTGAVCLVSGWGNTLSSGIDYPDLLQCLNVPVLSESECSGS
YKGKITNNMFCAGFLEGGKDSCQCDSGGPVVCNGELQGIVSWGEGCALRGKPGVYTKVCN
YISWIQETISSN*
>TRINITY_DN95282_c0_g1::TRINITY_DN95282_c0_g1_i1::g.24::m.24 type:internal len:139 gc:universal TRINITY_DN95282_c0_g1_i1:1-414(+)
EDEQIRVPKKKVFCHNSKFPNGMDKDIMLIKLRRPVNNSAHIAPISLPSSPSSPRSRCRI
MGWGKISSAEDTDSLVPHCANIFIVKHSWCEAIYPWVPADSRTLCAGILQGGKDTCHGDS
GGPLICNGQIQGIVSGGS
