# Supplementary material for: Venomix: a simple bioinformatic pipeline for identifying and characterizing toxin gene candidates from transcriptomic data
Source: PeerJ. 2018 Jul 31;6:e5361. doi: 10.7717/peerj.5361 (PMC6074769; doi:10.7717/peerj.5361)
Supplement: Supplemental Information 3 [file peerj-06-5361-s003.gz › FinalOutput_E-20/Factor_V_activator_RVV-V_gamma_142/aligned.fasta]

>Q76B45
----------------MC---FL------LLCLTLTLA---GTGAVP-------TGPS--
----------IEIHSRIIGGWECDKHSQPWQALLTFT------RKHNSVCGGVLVHSQWV
LTAAHC--IGDN---YKVLLGLHDRSSEESTVQEAR--VSARFPHPLYNMT--LLNLLLS
HKMNLTFFYKTFLGADFSHDLMLLRLDQPVQLTDAVQVLDLP---T--------QEPQVG
STCHVSGWGRTSQNYENSFVLPEKLQCVEFTLLSNNEC--SHAH--------MFKVTEA-
-MLCAGHMEGGKDSCVGDSGGPLICDGV----FQGIASWGSSPCGQQGRPGIYVKVFL-Y
ISW-------IQETIKAHS--------------------------------
>P43685
------------------------------------------------------------
----------------IIGGQECDETGHPWLALLHR--------SEGSTCSGVLLNQDWI
VTAAHC--FYLG--ELRIGLGVHNRRVLRGNEQ-------VRVSARKK--CYPATASIIT
NSSC----------SEYTDDIMLIKLDSSVEYTERVRPLSLP---T--------SPASEG
AECTVMGWGTTTPPDV---TYPAVPVCVRIEMLNNAVC--ELARD-------LWNITDS-
-VLCAGTWFGGKDSCKGDSGGPLICRGQ----LTGIVSWGGFPCEQPLEYGVYTKVIS-F
LFW-------IQSI-------------------------------------
>Q7M4I3
------------------------------------------------------------
----------------VVGGKPAKLGAWPWMVALGFHNYRQPKKSPEWKCGGSLRISRHV
LTAAHC--AIHR-SLYVVRIADLNLKRDDDGAHPIQMGIESKLIHPDY------------
------------VYSEHHDDIAILKLEKDVSFSEYIRPICLPIEESLRNNNFIGYNP---
---FVAGWGRLRYKGP--LSDA--LMEVQVPVVRNKVC--KRAYSD---------VSDT-
-VICAGYPKGRKDSCQGDSGGPLMIPQESTYYEIGVVSYG-HECALPKYPGVYTRVTS-Y
----------LDSFILPALKK------------------------------
>Q71QJ3
----------------MV---LIRVLAN-LLILQLSYA----------------QKSS--
--------------ELVVGGHPCNINEHRFLVLVY---------SDGIQCGGTLINKEWM
LTAAHC--DGKK---MKLQFGLHSKNVPNKDKQ-------TRVPKKKY-FF-------PC
SKNF----------TKWDKDIMLIRLNHPVNNSTHIAPLSLP---S--------KPPSQD
TVCNIMGWGTISPTKE---IYPDVPHCANINIVDHAVC--RAFYP-------GLLEKSK-
-TLCAGILEGGKDTCQGDSGGPLICNGQ----IQGIVSVGGDPCAEPRVPALYTKVFD-H
LDW-------IKSIIAGNTAATCPL--------------------------
>Q71QI5
----------------MV---LIRVLAN-LLILQLSYA----------------QKSS--
--------------KLVVGGDECNINEHPFLVLVY---------HDGYQCGGTLINEEWV
LTAAHC--DGKK---MKLRFGLHSKNVPNKDKQ-------TRVPKEKF-FC-------LS
SKYF----------IKWGKDIMLIRLNRPVNNSTHIAPLSLP---S--------SPPSQN
TVCNIMGWGTISPTKE---IYPDVPHCANISILDHAVC--RAFYP-------GLLEKSK-
-TLCAGILEGGKDICQGDSGGPLICNGQ----IQGIVSVGGNPCAEPRVPAIYTKVFD-H
LDW-------IKSIIAGNTAATCPL--------------------------
>Q71QJ1
----------------MV---LIRVLAN-LLILQLSYA----------------QKSS--
--------------ELVVGGDECNINEHRFLVLVY---------TDGIQCGGTLINKEWM
LTAAHC--DGKK---MKLQFGLHSKNVPNKDKQ-------TRVPKKKY-FF-------PC
SKNF----------TKWDKDIMLIRLNHPVNNSTHIAPLSLP---S--------KPPSQD
TVCNIMGWGTISPTKE---IYPDVPHCANINIVDHAVC--RAFYP-------GLLEKSK-
-TLCAGILEGGKDICQGDSGGPLICNGQ----IQGIVSVGGNPCAEPRVPAIYTKVFD-H
LDW-------IKSIIAGNTAATCPL--------------------------
>Q71QH5
----------------MV---LIRVLAN-LLILQLSYA----------------QKSS--
--------------ELVVGGLPCNINEHRFLVLVY---------SDGIQCGGTLINKEWM
LTAAHC--DGKK---MKLQFGLHSKNVPNKDKQ-------TRVPKKKY-FF-------PC
SKNF----------TKWDKDIMLIRLNHPVNNSTHIAPLSLP---S--------KPPSQD
TVCNIMGWGTISPTKE---IYPDVPHCAYINIVDHAVC--RAFYP-------GLLEKSK-
-TLCAGILEGGKDTCQGDSGGPLICNGQ----IQGIVSVGGDPCAEPRVSVLYTKVFD-H
LDW-------IKSIIAGNTAATCPL--------------------------
>Q71QI8
----------------MV---LIRVLAN-LLILQLSYA----------------QKSS--
--------------ELVVGGDECNINEHRFLVLVY---------TDGIQCGGTLINKEWM
LTAAHC--DGKK---MKLQFGLHSKNVPNKDKQ-------TRVPKKKY-FF-------PC
SKNF----------TKWDKDIMLIRLNHPVNNSTHIAPLSLP---S--------KPPSQD
TVCNIMGWGTISPTKE---IYPDVPHCANINIVDHAVC--RAFYP-------GLLEKSK-
-TLCAGILEGGKDTCQGVSGGPLICNGQ----IQGIVSVGGDPCAEPRVPALYTKVFD-H
LDW-------IKSIIAGNTAATCPL--------------------------
>Q71QJ0
----------------MV---LIRVLAN-LLILQLSYA----------------QKSS--
--------------ELVIGGHPCNINEHPFLVLVY---------HDGYQCGGTLINEEWV
LTAAHC--DGKK---MKLQFGLHSKNVPNKDKQ-------TRVPKEKF-FC-------LS
SKNF----------IKWGKDIMLIRLNRPVNNSTHIAPLSLP---S--------SPPSQN
TVCNIMGWGTISPTKE---IYPDVPHCANINILDHAVC--RAFYP-------GLLEKSK-
-TLCAGILQGGKDICQGDSGGPLICNGQ----IQGIVSVGGDPCAEPRVPAIYTKVFD-H
LDW-------IKSIIAGNTAATCPL--------------------------
>Q5W959
----------------MV---LVRVVAN-LLILQLSYA----------------QKVS--
--------------ELVVGGDECNINEHRSLVAIFN--------STGFFCSGILLNQEWV
LTASHC--DSTN---FQMKIGVHSKKTLNQDEQ-------TRNPKEKI-FC-------PN
KKND----------DALDKDLMLVRLDSPVSDSEHIAPLSLP---S--------SPPSVG
SVCRIMGWGSITPIQK---TNPDVPHCANINLLDDAVC--RAAYP-------ELPAEYR-
-TLCAGVPEGGIDTCNGDSGGPLICNGQ----FQGIVFYGAHPCGQAPKPGLYTKVID-Y
NTW-------IESVIAGNTAATCPP--------------------------
>Q5W960
----------------MV---LIRVIAN-LLILQLSYA----------------QKSS--
--------------ELVIGGDECDINEHRFLAFL-Y--------AGGYYCGGTLINQEWV
LSAAHC--DKRI---IRIYLGMHTRSVPNDDEE-------IRYPKEKF-IC-------PN
KKKN----------VITHKDIMLIRLNRPVKNSEHIAPLSLP---S--------NPPSVG
SVCRIMGWGSITTPDE---TSPNVPHCANINLFNNTVC--REAYN-------GLPAK---
-TLCAGVLQGGIDTCGGDSGGPLICNGQ----FQGILSWGGIPCAQPRKPAFYTKVFD-Y
LPW-------IQSIIAGNKTATCPP--------------------------
>Q71QI7
----------------MV---LIRVLAN-LLILQLSYA----------------QKSS--
--------------ELVTGGHPCNINEHPFLVLVY---------HDGYQCGGTLINEEWV
LTAAHC--DGKK---MKLQFGLHSKNEPNKDKQ-------TRVPKEKF-FC-------LS
SKNF----------IKWGKDIMLIRLNRPVNNSTHIAPLSLP---S--------SPPSQN
TVCNIMGWGTISPTKE---IYPDVPHCANINILDHAVC--RAFYP-------GLLEKSK-
-TLCAGILQGGKDICQGDSGGPLICNGQ----VQGIVSVGGNPCAEPRVPAIYTKVFD-H
LDW-------IKSIIAGNTAATCPL--------------------------
>B0FXM3
----------------MV---LIRVLAN-LLILQLSYA----------------QKSS--
--------------ELVIGGDECNINEHRLLAIVY---------TNSSQCAGTLINQEWV
LTAAHC--DGEN---MDIYLGVHNESVQYDDEE-------GRVAAEKF-FC-------LS
SRNY----------TKWDKDIMLIRLNIPVRNSTHIAPLSLP---S--------SPPSVG
SVCRVMGWGTITSPNE---TYPDVPHCANINLFDYEVC--LAAYPE-----FGLPATSR-
-TLCAGIQQGGKDTCGSDSGGSLICNGQ----FQGIVSWGDNPCAQPHKPALYTKVLD-D
TEW-------IQSIIAGNTAVTCPP--------------------------
>Q2PQJ3
------------------------------------------------------------
----------------VLGGDECDINEHPFL-AFLY--------SHGYFCGLTLINQEWV
VTAAHC--DSTN---FQMQLGVHSKKVLNEDEQ-------TRNPKEKF-IC-------PN
KNMS----------EVLDKDIMLIKLDKPISNSKHIAPLSLP---S--------NPPSVG
SVCRIMGWGSITIPNE---TYPDVPYCANINLVDYEVC--QGAYN-------GLPAK---
TTLCAGVLEGGKDTCVGDSGGPLICNGQ----FQGIVSYGAHSCGQGPKPGIYTNVFD-Y
TDW-------IQRNIAGNTDATCPP--------------------------
>P81824
---------------------------N-SLVI---------------------------
----------------VVGGRPCKINVHRSLVLLYN--------SSSLLCSGTLINQEWV
LTAAHC--DSKN---FKMKLGVHSIKIRNKNER-------TRHPKEKF-IC-------PN
RKKD----------DVLDKDIMLIRLNRPVSNSEHIAPLSLP---S--------SPPSVG
SVCYVMGWGKISSTKE---TYPDVPHCAKINILDHAVC--RAAYT-------WWPATST-
-TLCAGILQGGKDTCEGDSGGPLICNG-----LQGIVSGGGNPCGQPRKPALYTKVFD-Y
LPW-------IESIIAGTTTATCP---------------------------
>A8QL57
----------------MV---LIGVLAS-LLILQLSYSKSLDDGAKESAYDDEIQQSSWG
NSTVNTTLTETVVIQLIMGGSECYKSKHPFLVYLYN--------SAGFFCSGTLLNHEWV
LTAAHC--NRDD---IQLKLGVHNVHVHYEDEQ-------IRVPKEKL-CC-------LS
TKNC----------TQWSQDIMLIRLNSSVNNSKHIEPLSLP---S--------RPPSMG
SDCTVMGWGTITSPKV---TYPKVPHCVDIKILHNPVC--QAAYP----------TMSRK
NILCAGVLEGGKDSCKGDSGGPLICDGQ----IQGIVSWGRFPCAQLLEPGVYTKVFD-Y
IDW-------IKGIIAGN---------------------------------
>P85109
------------------------------------------------------------
----------------VIGGDECNINEHRFLVALYHS------RSRTFLCGGTLINQEWV
LTAAHC--DRFF---MYIRLGMHNKNVNFDDEQ-------RRSPKEKY-FF-------RC
SNNF----------TKWDKDIMLIRLDSPVNNSAHIAPLSLP---S--------NPPSVG
SVCRVMGWGQTTSPQE---DLSDVPRCANINLFNFTVC--RAAYP-------WLPATSR-
-VLCAGDMEGGIDTCNRDSGGPLICNGQ----FQGIVSKGQNLCAQPRKPALYTKVFD-H
LDW-------IQSIIAGNKTVTCPP--------------------------
>A8QL53
----------------MV---LIRVLAS-LLILQLSYSKSLDDGAKESAYDDEIQQSSWG
NSTVNTTLTETVVIQLIMGGSECYKSKHPFLVYLYN--------SAGFFCSGTLLNHEWV
LTAAHC--NRDD---IQLKLGVHNVHVHYEDEQ-------IRVPKEKL-CC-------LS
TKNC----------TQWSQDIMLIRLNSSVNNSKHIEPLSLP---S--------RPPSMG
SDCTVMGWGTITSPKV---TYPKVPHCVDIKILHNPVC--QAAYP----------TMSRK
NILCAGVLEGGKDSCKGDSGGPLICDGQ----IQGIVSWGRFPCAQLLEPGVYTKVFD-Y
IDW-------IRGIIAGN---------------------------------
>P84788
------------------------------------------------------------
----------------VIGGDECNINEHPFLVLVY---------YDDYQCGGTLINEEWV
LTAAHC--NGKN---MEIYLGVHSKKVPNKDVQ-------RRVPKEKF-FC-------DS
SKTY----------TKWNKDIMLIRLDRPVRKSAHIAPLSLP---S--------SPPSVG
SVCRVMGWGTITSPQE---TYPDVPHCAKINLLDYSEC--RAAYP-------GLPPKSR-
-TLCAGVLEGGKDTCGGDSGGPLICNGQ----FQGIVSWGGDPCAQPHEPGSYTNVFD-H
LDW-------IKGIIAGNTDATCPL--------------------------
>Q91507
----------------MV---LIRVLAN-LLILQLSYA----------------QKSS--
--------------ELVIGGDECNINEHPFLVLVY---------YDDYQCGGTLLNEEWV
LTAAHC--NGKD---MEIYLGVHSKKVPNKDVQ-------RRVPKEKF-FC-------DS
SKTY----------TKWNKDIMLIRLDRPVRKSAHIAPLSLP---S--------SPPSVG
SVCRVMGWGTITSPQE---TYPDVPHCANINLLDYEVC--RAAYA-------GLPATSR-
-TLCAGILEGGKDSCVGDSGGPLICNGQ----FQGIVSWGGDPCAQPREPGVCTNVFD-H
LDW-------IKGIIAGNTDVTCPL--------------------------
>O13059
----------------MV---LIRVLAN-LLILQLSYA----------------QKSS--
--------------ELVVGGDECNINEHRSLVAIFN--------STGFFCSGTLINQEWV
VTAAHC--DSNN---FKMKFGAHSQKVLNEDEQ-------IRNPKEKF-IC-------PN
KKNN----------EVLDKDIMLIKLDSSVSNSEHIAPLSLP---S--------SPPSVG
SVCRIMGWGSITPTKV---TYPDVPYCANINLLDDAEC--KPGYP-------ELLPEYR-
-TLCAGIVQGGKDTCGGDSGGPLICNGQ----FHGIVSYGAHPCGQSLKPGIYTTVFD-Y
NDW-------IKSIIAGNTAATCPP--------------------------
>Q5W958
----------------MV---LIRVIAN-LLILQLSYA----------------QKSS--
--------------ELVIGGDECNINEHPFLAFL-Y--------TGWIFCSGTLINKEWV
LTVKQC--NNRR--PMRIYLGMHTRSVPNDDEE-------IRYPKEMF-IC-------PN
KKKN---------------DIMLIRLNRPVNNSEHIAPLSLP---S--------NPPSVG
SVCRIMGWGTITPSKA---TYPDVPHCANINLFNYTVC--RGAHA-------GLPVTSR-
-KLCAGVLEGGIDTCSADSGGPLICNGQ----LQGIVSWRGGSCAQPHKPGLYTKVFD-Y
LPW-------IQSIIAGSTTATCPP--------------------------
>P0DL26
------------------------------------------------------------
----------------VVGGDECNINEHRSLVAIFN--------STGFFCSGILLNQEWV
LTASHC--DSTN---FQMK-----------------------------------------
------------------------------------------------------------
------------------------------------------------------------
------------------------------------------------------------
---------------------------------------------------
>Q8QHK2
----------------MV---LIRVLAN-LLILQLSYA----------------QKSS--
--------------ELVVGGDECNINEHRSLVAIFN--------STEFFCSGTLINQEWV
VTAAHC--DSTN---FKMKLGVHSKKVPNEDEQ-------TRNPKEKF-FC-------PN
KKKD----------DVLDKDIMLIKLDSPVSNSEHIAPLSLP---S--------SPPSVG
SVCHIMGWGSITPIEK---TLPDVPYCANIKLLDDAVC--QPPYP-------ELPATSR-
-TLCAGIPEGGKDTCGGDSGGPLICNGQ----FQGIVFYGAHPCGQALKPGVYTKVFD-Y
NDW-------IQSIIAGNTAATCPP--------------------------
>O13069
----------------MV---LIRVLAN-LLILQLSYA----------------QKAS--
--------------ELIIGGRPCDINEHRSLALVK---------YGNFQCSGTLINQEWV
LSAAHC--DGEK---MKIHLGVHSKKVPNKDKQ-------TRVAKEKF-FC-------LS
SKNY----------TKWDKDIMLIRLDSPVKNSAHIAPISLP---S--------SPPIVG
SVCRIMGWGTISTSKV---ILSDVPHCANINLLNYTVC--RAAYP-------ELPATSR-
-TLCAGILQGGKDTCVGDSGGPLICNGQ----FQGIVSWGSDVCGYVLEPALYTKVSD-Y
TEW-------INSIIAGNTTATCPP--------------------------
>P84787
------------------------------------------------------------
----------------VIGGDECNINEHPFLVLVY---------YDEYQCGGTLINEEWV
LTAAHC--DGEN---MEIHLGMHSKKVPNKDRR-------RRVPKEKF-FC-------DS
SKNY----------TKWNKDIMLIRLNRPVRKSAHIAPLSLP---S--------SPPSVG
SVCRIMGWGTISPTEE---TYPDVPHCANINLLDYEVC--RAAYP-------ELPATSR-
-TLCAGILEGGKDSCGGDSGGPLICNGQ----FQGIVSWGGDPCAQPHEPGSYTNVFD-H
LDW-------IKGIIAGNTDATCPL--------------------------
>P86531
------------------------------------------------------------
----------------VVGGDECNINEHRSL-----------------------------
------------------------------------------------------------
------------------------------------------------------------
------------------------------------------------------------
------------------------------------------------------------
---------------------------------------------------
>Q71QI2
----------------MV---LIRVLAN-LLIIQLSYA----------------QKSS--
--------------ELVIGGDECNINEHRSLVVLFN--------SSGALCGGTLINQEYV
LAAAHC--DMPN---MQILLGVHSASVLNDDEQ-------ARDPEEKY-FC-------LS
SNND----------TKWDKDIMLIRLNRPVNNSVHIAPLSLP---S--------SPPSVG
SVCRIMGWGKTIPTQE---THPDVPHCANIKLFHYSLC--RAVYV-------GMPAQSR-
-ILCAGILQGGIGSCQGDSGGPLICNGQ----FQGIVSATSKPCAHSLMPALYIKVFD-Y
TDW-------IKSIIAGNTTVTCPP--------------------------
>Q9PSN3
------------------------------------------------------------
----------------IIGGDECNINEHRFLVALYDV------WSGSFLCGGTLINQEWV
LTAAHC--NMSN---IYIYLGMHNQSVQFDDEE-------RRYPKEKY-LF-------RC
SKNF----------TKWDKDIMLIRLNKPVRNSEHIAPLSLP---S--------SPPIVG
SVCRVMGWGTITSPNE---TLPDVPRCVNINLFNYTVC--RGVFP-------RLPERSR-
-ILCAGVLEGGIDTCKRDSGGPLICNGQ----FQGIVSWGPKRCAQPRKPALYSKVFD-H
LDW-------IQSIIAGNKTVNCP---------------------------
>Q91508
----------------MV---LIRVLAN-LLILQLSYA----------------QKSS--
--------------ELVIGGDECNINEHPFLVLVY---------YDDYQCGGTLLNEEWV
LTAAHC--NGKD---MEIYLGVHSKKVPNKDVQ-------RRVPKEKF-FC-------DS
SKTY----------TKWNKDIMLIRLDRPVRKSAHIAPLSLP---S--------SPPSVG
SVCRVMGWGTITSPQV---TLPDVPRCANINLLDYEVC--RAAYP-------ELPATSR-
-TLCAGILEGGKDSCGGDSGGPLICNGQ----FQGIVSWGGDPCAQPHEPGLYTNVFD-H
LDW-------IKGIIAGNTDVTCPL--------------------------
>Q9PTU8
----------------MV---LIRVIAN-LLILQLSNA----------------QKSS--
--------------ELVIGGDECNITEHRFLVEIFN--------SSGLFCGGTLIDQEWV
LSAAHC--DMRN---MRIYLGVHNEGVQHADQQ-------RRFAREKF-FC-------LS
SRNY----------TKWDKDIMLIRLNRPVNNSEHIAPLSLP---S--------NPPSVG
SVCRIMGWGTITSPNA---TFPDVPHCANINLFNYTVC--RGAHA-------GLPATSR-
-TLCAGVLQGGIDTCGGDSGGPLICNGT----FQGIVSWGGHPCAQPGEPALYTKVFD-Y
LPW-------IQSIIAGNTTATCPP--------------------------
>O13058
----------------MV---LIRVLAN-LLILQLSYA----------------QKSS--
--------------ELVIGGDECNINEHRSLVVLFN--------SSGALCGGTLINQEWV
LTAAHC--DMPN---MQIYLGVHSASVPNDDEQ-------ARDPEEKY-FC-------LS
SNND----------TEWDKDIMLIRLNRSVRNSKHIAPLSLP---S--------SPPSVG
SVCRIMGWGAITSPNE---TYPDVPYCANIKLLRYSLC--R-VYQ-------RMPAQSR-
-ILCAGILQGGKGICKGDSGGPLICNGQ----FQGIVHGGGKTCAQPYEPGLYIKVFD-Y
TDW-------IQNIIAGNTTATCPP--------------------------
>Q9DF66
----------------MV---LIRVLAN-LLILQLSYA----------------QKSS--
--------------ELIIGGHPCNINEHRSLVVLFN--------SSGLLCSGTLINKEWV
LTAAHC--DSNN---FQLLFGVHSKKVLNEDEQ-------TRDPKEKF-IC-------PN
KKKD----------DEKDKDIMLIRLDSSVSNSEHIAPLSLP---S--------SPPSVG
SACRVMGWGKTIPTKD---TYPDVPHCANINILDHAVC--RAAYS-------NLLEKSK-
-TLCAGILQGGKDTCQFDSGGPLICNGQ----VQGIVSWGGHPCGQPHALGVYTNVFN-Y
TDW-------IQSIIAGNTDATCPP--------------------------
>Q91509
----------------MV---LIRVLAN-LLILQLSYA----------------QKSS--
--------------ELVIGGDECNINEHPFLVLVY---------YDDYQCGGTLLNEEWV
LTAAHC--NGKD---MEIYLGVHSKKVPNKDVQ-------RRVPKEKF-FC-------DS
SKTY----------TKWNKDIMLIRLDRPVRKSAHIAPLSLP---S--------SPPSVG
SVCRVMGWGTITSPQE---TYPDVPHCANINLLDYEVC--RAAYA-------GLPATSR-
-TLCAGILEGGKDSCVGDSGGPLICNGQ----FQGIVSWGGDPCAQPREPGVYTNVFD-H
LDW-------IKGIIAGNTDVTCPL--------------------------
>P0DL27
------------------------------------------------------------
----------------VVGGDECDINEHPFLAFL-Y--------SHGYFCGLTLINQEWV
LTAAHC--DRRF---MRIYL----------------------------------------
------------------------------------------------------------
------------------------------------------------------------
------------------------------------------------------------
---------------------------------------------------
>Q9I8X0
----------------MV---LIRVLAN-LLILQLSYA----------------QKSS--
--------------ELVIGGDECNINEHPFLVLVY---------YDDYQCGGTLLNEEWV
LTAAHC--NGKD---MEIYLGVHSKKVPNKDVQ-------RRVPKEKF-FC-------DS
SKTY----------TKWNKDIMLIRLDRPVRKSAHIAPLSLP---S--------SPPSVG
SVCRIMGWGSITPVEV---TFPDVPYCANINLLDDVEC--KPGYP-------ELLPEYK-
-TLCAGILEGGIDTCGFDSGAPLISNGQ----FQGIVSWGGDPCAQPREPGVYTNVFD-H
LDW-------IKGIIAGNTDVTCPP--------------------------
>Q91510
----------------MV---LIRVLAN-LLILQLSYA----------------QKSS--
--------------ELVIGGDECNINEHPFLVLVY---------YDDYQCGGTLINEEWV
LTAAHC--NGEN---MEIYLGMHSKKVPNKDRR-------RRVPKEKF-FC-------DS
SKTY----------TKWNKDIMLIRLDRPVRKSAHIAPLSLP---S--------SPPSVG
SVCRVMGWGTITSPQV---TLPDVPRCANINLLDYEVC--RAAYP-------ELPATSR-
-TLCAGILEGGKDSCGGDSGGPLICNGQ----FQGIVSWGGDPCAQPHEPGLYTNVFD-H
LDW-------IKGFIAGNTDVTCPP--------------------------
>P82981
------------------------------------------------------------
----------------VVGGDECNINEHRFLVAIFN--------SNGFVCSGTLINQEWV
LTAAHC--DSTD---FQIKLGAHSKKVLNEDEQ-------IRNPKEKF-IC-------PN
KKND----------EVLDKDIMLIKLDSRVSNSEHIAPLSLP---S--------SPPSVG
SVCHIMGWGSITPIEV---TFPDVPHCAYINLLDDAAC--QPGYP-------EVLPEYR-
-TLCAGILEGGKDTCNYDSGGPLICNGQ----FQGIVSYGAHPCGQSLKPGIYTKVFD-Y
NDW-------IQSIIAGNTAATCPP--------------------------
>E0Y420
----------------MV---LIRVLAN-LLVLQLSYA----------------QKSS--
--------------ELVIGGDECNINEHRSLVYLYN--------DSNFQCGGTLINQEWV
LSAAHC--DMEN---MEIYLGVHNLSLPNKDQK-------RRDPKEKF-FC-------LS
SKNY----------TKWDKDIMLIKLNRPVKTSTHIAPLSLP---S--------SPPSVG
SVCRIMGWGTVTSPNE---TLLDVPHCANINILNYTVC--RAASP-------RLPTQSR-
-TLCAGILQGGIDACKGDSGGPLICNGQ----IQGIVSWGNHPCAQPLKPGHYTHVFD-Y
TDW-------IQSIIAGNTTATCPP--------------------------
>Q71QI3
----------------MV---LIRVLAN-LLILQLSYA----------------QRSS--
--------------ELVIGGDECNINEHRFLALVY---------TDRFQCGGTLINPEWV
LTAAHC--DRRY---MHIYLGVHNESVQYDDEQ-------RRFPKKKY-FC-------LS
SKNY----------TRWDKDIMLIRLNRPVRNSAHIAHLSLP---S--------KPPSVG
SVCRVMGWGTITSPNE---TLPDVPRCANINLFNYTVC--RGVFP-------WLPARSR-
-ILCAGVLQGGIDTCKRDSGGPLICNGQ----FQGIVSWGPKPCAQPREPALYTKVFD-H
LDW-------IQSIIAGNTTVTCPP--------------------------
>O13063
----------------MV---LIRVLAN-LLILQLSYA----------------QKSS--
--------------ELVIGGDECNINEHRSLVVLFN--------SSGVLCGGTLINQEYV
LTAAHC--DMPN---MQILLGVHSASVLNDDEQ-------ARDPEEKY-FC-------LS
SNND----------TEWDKDIMLIRLNRSVNNSVHIAPLSLP---S--------SPPRLG
SVCRVMGWGAITSPNE---TYPDVPHCANINILRYSLC--RAVYL-------GMPVQSR-
-ILCAGILRGGKDSCKGDSGGPLICNGQ----LQGIVSAGSDPCAKPRVPNLYIKVFD-Y
TDW-------IQSIIAGNTTVTCPQ--------------------------
>Q91511
----------------MV---LIRVLAN-LLILQLSYA----------------QKSS--
--------------ELIIGGDECNINEHPFLVLVY---------YDDYQCGGTLINEEWV
LTAAHC--NGEN---MEIYLGMHSKKVPNKDRR-------RRVPKEKF-FC-------DS
SKNY----------TKWNKDIMLIRLNRPVRKSAHIAPLSLP---S--------SPPSVG
SVCRIMGWGTISPTKV---TLPDVPRCANINLLDYEVC--RAAYA-------GLPATSR-
-TLCAGILEGGKDSCGGDSGGPLICNGQ----FQGIVSWGGDPCAQPHEPGLYTNVFD-H
LDW-------IKGIIAGNTDATCPP--------------------------
>F8S116
----------------MV---LIRVLAN-LLILQLSYA----------------QKSS--
--------------ELVVGGDECNINEHRSLVAIFN--------STEFFCSGTLINQEWV
VTAAHC--DSTN---FKMKLGVHSKKVPNEDEQ-------TRNPKEKF-FC-------PN
KKKD----------DVLDKDIMLIKLDSPVSNSEHIAPLSLP---S--------SPPSVG
SVCHIMGWGSITPIEK---TLPDVPYCANINLLDDAVC--RPPYP-------ELPATSR-
-TLCAGILEGGKDTCVVDSGGPLICNGQ----FQGIVFYGAHPCGQALKPGVYTKVFD-Y
NDW-------IQSIIAGNTAATCPP--------------------------
>Q8AY78
----------------MV---LIRVLAN-LLILQLSYA----------------QKSS--
--------------ELVVGGRPCNINEHRSLVVLFN--------SSGFLCGGTLINQDWV
VTAAHC--DSNN---FQMIFGVHSKNVPNEDEQ-------RRVPKEKF-FC-------DS
NKNY----------TQWNKDIMLIRLNSPVNNSTHIAPLSLP---S--------SPPIVG
SVCRIMGWGTITFPNE---TYPDVPHCANINLFNYTVC--HGAHA-------GLPATSR-
-TLCAGVLEGGKDTCKGDSGGPLICNGQ----FQGIVSWGGHPCAQPREPGVYTKVFD-H
LDW-------IQNIIAGNTTATCPL--------------------------
>J3S835
----------------MV---LIRVLAN-LLILQLSYA----------------QKSS--
--------------ELVIGGDECNINEHRSLVAIFN--------STKFFCSGTLINQEWV
VTAAHC--DSTN---FKMKLGVHSKKVPNENEQ-------TRNPKEKF-FC-------PN
KKKD----------DVLDKDIMLIKLDSPVSNSEHIAPLSLP---S--------SPPSVG
SVCHIMGWGSITPIEK---TLPDVPYCANINLLDDAVC--RPPYP-------ELPATSR-
-TLCAGILEGGKDTCRGDSGGPLICNGQ----FQGIVFYGAHPCGQALKPGVYTKVFD-Y
NDW-------IQSIIAGNTAATCPP--------------------------
>P0CJ41
----------------MV---LIRVLAN-LLILQLSYA----------------QKSS--
--------------ELVVGGDECNINEHHSLVAIFN--------STGFFCSGTLINQEWV
VTAAHC--DSKN---FKMKFGAHSKKLLNEDEQ-------IRNPKEKF-IC-------PN
KKSN----------EILDKDIMLIKLDSPVSNSAHIAPLSLP---S--------SPPSVG
SVCRIMGWGSTTPIEV---TYPDVPYCANINLLDDAEC--KPGYP-------ELLPEYR-
-TLCAGIVQGGKDTCGGDSGGPLICNEK----LHGIVSYGGHPCGQSHKPGIYTNVFD-Y
NDW-------IQSIIAGNTDATCLS--------------------------
>P81661
------------------------------------------------------------
----------------VIGGDECDINEHPFLAFMYY--------SPQYFCGMTLINQEWV
LTAAHC--DKTY---MRIYLGIHTRSVANDDEV-------IRYPKEKF-IC-------PN
KKKN----------VITDKDIMLIRLNRPVKNSTHIAPISLP---S--------NPPSVG
SVCRIMGWGAITTSED---TYPDVPHCANINLFNNTVC--REAYN-------GLPAK---
-TLCAGVLQGGIDTCGGDSGGPLICNGQ----FQGILSWGSDPCAEPRKPAFYTKVFD-Y
LPW-------IQSIIAGNKTATCPP--------------------------
>Q9DG84
----------------MV---LIRVLAN-LLILQLSYA----------------QKSS--
--------------ELVIGGDECNINEHPFLVLVY---------YDDYQCGGTLINEEWV
LTAAHC--NGEN---MEIYLGMHSKKVPNKDRR-------RRVPKEKF-FC-------DS
SKNY----------TKWNKDIMLIRLNRPVRKSAHIAPLSLP---S--------SPPSVG
SVCRIMGWGTISPTKV---TLPDVPRCANINLLDYEVC--RAVYP-------ELPATSR-
-TLCAGILEGGKDSCGGDSGGPLICNGQ----FQGIVSWGGDPCAQPHEPGLYTNVFD-H
LDW-------IKGIIAGNTDVTCPL--------------------------
>Q8JH85
----------------MV---LIRVLAN-LVMLHLSYG----------------EKSS--
--------------ELVIGGRPCNINQHRSLALLYN--------SSGFLCGGTLINQQWV
LSAAHC--DMEN---MQIYLGLHNFSLPNMDQK-------RRVAEEKF-FC-------LS
NKSY----------TKWDKDIMLIKLNRRVKTSTHIAPLSLP---S--------NPPRLR
SVCRIMGWGSITSPRE---TLPYVPHCANIMILRYWVC--RAIYG-------SLPAKSR-
-TLCAGVPRRRIGSCLGDSGGPLICNGQ----IQGIASWGSDPCVNHGAPGVYTKVFD-Y
NDW-------IQSIIAGNTAATCPP--------------------------
>E5L0E4
----------------MV---LIKVLAN-LLVLQLSYA----------------QKSS--
--------------ELVVGGDECNINEHRSLVFLYN---------NSFGCSGTLINQQWV
LSAVHC--DMEN---VRIYLGVHNLTLRN-NAE-------IRLPEERF-FC-------LS
NKNY----------TKWDKDIMLIKLDRPVKTSTYIAPLSLP---S--------SPPRVG
SVCRIMGWGAITSPNE---TFPGVTHCANINILPYSVC--RAAYK-------GLPAQSR-
-TLCGGILEGGIGSCMGDSGGPLICNGE----MHGIVAWGDDTCAQPHKPVHYTKVYD-Y
TDW-------IQSIIAGNTAATCPP--------------------------
>E0Y419
----------------MV---LIRVLAN-LLLLQLSHA----------------QKSS--
--------------ELVVGGDECNINEHRSLVFLYN---------SSFGCGGTLINQEWV
LSAAHC--DMEN---MRIYLGWHNFSLPNMNQK-------RRVAKEKF-FC-------LS
SKNY----------TEWDKDIMLIKMNRPVTYSTHVAPLSLP---S--------SPPSVG
SVCRIMGWGAITSPNE---TYPDVPHCANINILNYTVC--RAAHP-------WLPAQSR-
-TLCAGILQGGIDTCKGDSGGPLICNGQ----IQGIVSWGDNPCAQPLKPGHYTNVFD-Y
TDW-------IQSIIAGNTTATCPP--------------------------
>E5L0E6
----------------MV---LIRVLAN-LLILHLSYA----------------QKSS--
--------------ELVIGGDECNINEHRFLALVY---------ANGSLCGGTLINQEWV
LTARHC--DRGN---MRIYLGMHNLKVLNKDAL-------RRFPKEKY-FC-------LN
IRND----------TIWDKDIMLIRLNRPVRNSAHIAPLSLP---S--------NPPSVG
SVCRVMGWGTITSPNA---TLPDVPHCANINILDYAVC--QAAYR-------GLAAT---
-TLCSGILEGGKDTCKGDSGGPLICNGQ----FQGILSVGGNPCAQPRKPGVYTKVFD-Y
TDW-------IQSIISGNTDAACPP--------------------------
>Q9PT51
------------------------------------------------------------
----------------VIGGDECNINEHRFLALLY---------SERFQCGGTLINEEWV
LTAAHC--DMGN---MYIYLGVHNVSVQYDDEQ-------RRYPKKKY-FC-------LS
SRNY----------NQWDNDIMLIRLNRPVRNSAHIAPLSLP---S--------GPPSVG
SVCRVMGWGTITSPNE---TYPDVPHCANINILDYEVC--RAAYA-------GLPATSR-
-TLCAGILEGGKDSCRGDSGGPLICNGE----IQGIVSWGGNICAQPREPGLYTKVFD-Y
IDW-------IQSIIAGNTTVNCPP--------------------------
>J3S832
----------------MV---LIRVLAN-LLILQLSYA----------------QKSS--
--------------ELVVGGDECNINEHRSLVLVY---------SDGIQCGGTLINQEWM
LTAAHC--DGKK---MKLQFGLHSKKVPNKDKQ-------TRVPKEKF-FC-------LS
SKNN----------KEWDKDIMLIRLNRPVNNSKHIAPLSLP---S--------KPPSQD
TVCNIMGWGTISPTEE---TYPDVPHCANINILDHAVC--RAIYP-------GLLEKSR-
-VLCAGILEGGKDTCGGDSGGPLICNGE----IQGLLSVGGDPCAQPHVPALYIKVFD-Y
TEW-------IQSIITGNTAATCPP--------------------------
>O13062
----------------MV---LIRVLAN-LLILQLSYA----------------QKSS--
--------------ELVIGGHPCNINEHPFLVLVY---------HDGYQCGGTLINEEWV
LTAAHC--DGKK---MKLQFGLHSKNVPNKDKQ-------TRVPKEKF-FC-------LS
SKNF----------IKWGKDIMLIRLNRSVNNSTHIAPLSLP---S--------SPPSQN
TVCNIMGWGTISPTKE---IYPDVPHCANINILDHAVC--RAFYP-------GLLEKSK-
-TLCAGILQGGKDICQGDSGGPLICNGQ----IQGIVSVGGNPCAEPRVPAIYTKVFD-H
LDW-------IKSIIAGNTAATCPL--------------------------
>P80899
------------------------------------------------------------
----------------VVGGDECNINEHRSL-----------------------------
------------------------------------------------------------
------------------------------------------------------------
------------------------------------------------------------
------------------------------------------------------------
---------------------------------------------------
>P0DJF6
----------------MM---LIRVLAN-LLILQLSYA----------------QKSS--
--------------ELVIGGDECNINEHRSLVVLFN--------SSGALCGGTLINQEYV
LTAAHC--DMPN---MQILLGVHSASVLNDDEQ-------ARDPEEKY-FC-------LS
SNND----------TKWDKDIMLIRLNRPVNNSVHIAPLTLP---S--------SPPRLG
AICRIMGWGAITSPNE---TYPDASQCANINILRYSLC--QAVYR-------GMPAQSR-
-IVCAGILRGGKGSCKGDSGGPLICNAQ----LQGIVSAGGDPCAQPRVPVLYIRVFD-Y
TDW-------IQSIIEGNRTVTCPP--------------------------
>Q7SZE2
------------------------------------------------------------
----------------VIGGDECNINEHRSLVAFFN--------STGFFCSGTLVNEEWV
LSAAHC--DSTN---FQMKLGVHSKKVLNEDEQ-------TRNPKEKF-IC-------PN
KKND----------EVLDKDIMLIKLDSRVSNSEHIAPLSLP---S--------SPPSVG
SVCHIMGWGSITPIKE---TYPDVPYCANINLLDDEVC--QAGYP-------ELLAEYR-
-TLCAGILEGGKDTCGGDSGGPLICNGQ----FQGIVSYGAHPCGQSLKPGIYTKVFD-Y
SDW-------IQSIIAGNTDASCPP--------------------------
>Q9DF67
----------------MV---LIRVLAN-LLILQLSYA----------------QKSS--
--------------ELVFGGRPCNINEHRSLVVLFN--------SSGFLCGGTLINQDWV
VTAAHC--DSEN---FQLLFGVHSKKILNEDEQ-------TRDPKEKF-FC-------PN
RKND----------DEVDKDIMLIKLDSSVSNSTHIAPLSLP---S--------SPPSVG
SVCRIMGWGKTIPTKE---IYPDVPHCANINILDHAVC--RAAYS-------WRTVANT-
-TLCAGILQGGKDTCHADSGGPLICNGQ----VQGIVSWGGHPCGQPREPGVYTKVLD-Y
NDW-------VQSIIAGNTEATCPP--------------------------
>O42207
----------------MV---LIRVLAN-LLILQLSYA----------------QKSS--
--------------ELVIGGDECNINEHRFLALVFN--------SSGFLCSGTLINQEWV
LTAAHC--DMEN---MRIYLGVHNESVQYDDEQ-------TRVPEEKF-FC-------LR
SNND----------TKWDKDIMLIRLDSPVNNSAHIAPLNLP---F--------NPPMLG
SVCRIMGWGAITSPNE---IYSSVPHCANINVLHYSMC--RAVYP-------GMPAQTR-
-ILCAGIQTGGIDTCSGDSGGPLICNGQ----FQGIVSWGRYPCAKPRAPGLYTRVFD-Y
TDW-------IENIIAGNTDASCPP--------------------------
>P09872
------------------------------------------------------------
----------------VIGGDECNINEHRFLALVY---------ANGSLCGGTLINQEWV
LTARHC--DRGN---MRIYLGMHNLKVLNKDAL-------RRFPKEKY-FC-------LN
TRND----------TIWDKDIMLIRLNRPVRNSAHIAPLSLP---S--------NPPSVG
SVCRIMGWGTITSPNA---TLPDVPHCANINILDYAVC--QAAYK-------GLAAT---
-TLCAGILEGGKDTCKGDSGGPLICNGQ----FQGILSVGGNPCAQPRKPGIYTKVFD-Y
TDW-------IQSIISGNTDATCPP--------------------------
>P04971
----------------MV---LIRVIAN-LLILQVSYA----------------QKSS--
--------------ELVIGGDECDINEHPFLAFMYY--------SPRYFCGMTLINQEWV
LTAAHC--NRRF---MRIHLGKHAGSVANYDEV-------VRYPKEKF-IC-------PN
KKKN----------VITDKDIMLIRLDRPVKNSEHIAPLSLP---S--------NPPSVG
SVCRIMGWGAITTSED---TYPDVPHCANINLFNNTVC--REAYN-------GLPAK---
-TLCAGVLQGGIDTCGGDSGGPLICNGQ----FQGILSWGSDPCAEPRKPAFYTKVFD-Y
LPW-------IQSIIAGNKTATCP---------------------------
>Q9YGS1
------------------------------------------------------------
---------------MVIGGDECDINEHRFLVAFFN--------TTGFFCGGTLINPEWV
VTAAHC--DSTN---FQMQLGVHSKKVLNEDEQ-------TRNPKEKF-IC-------PN
KNNN----------EVLDKDIMLIKLDKPISNSKHIAPLSLP---S--------SPPSVG
SVCRIMGWGSITPVKE---TFPDVPYCANINLLDHAVC--QTGYP-------SC---WRN
TTLCAGFLEGGKDTCGGDSGGPLICNGQ----FQGIVSYGAHSCGQGPKPGIYTNVFD-Y
TDW-------IQRNIAGNTDATCPP--------------------------
>P33589
------------------------------------------------------------
----------------VIGGDECNINEHRFLVALYDG------LSGTFLCGGTLINQEWV
LTAQHC--NRSL---MNIYLGMHNKNVKFDDEQ-------RRYPKKKY-FF-------RC
NKNF----------TKWDED---IRLNRPVRFSAHIEPLSLP---S--------NPPSED
SVCRVMGWGQITSPPE---TLPDVPHCANINLFNYTVC--RGAYP-------RMP--TK-
-VLCAGVLEGGIDTCNRDSGGPLICNGQ----FQGIVFWGPDPCAQPDKPGVYTKVFD-Y
LDW-------IQSVIAGNTTCS-----------------------------
>Q9PT41
----------------MV---LIRVLAN-LLVLQLSYA----------------QKSS--
--------------ELVVGGDECDINEHPFLVALYTS------SSSTVHCAGTLINQEWV
LTAVHC--DRKN---IRIKLGMHSKNIRNEDEQ-------IRVPRRKF-FC-------LN
TKFP----------NGKDKDIMLIRLRRPVKNSAHIAPISLP---S--------SPSSPR
SRCRIMGWGKISTTEE---TYPDVPHCAKIFIVKHAWC--EALYP-------WVPADSR-
-TLCAGILQGGKDTCEGDSGGPLICNGQ----IQGIVSGGSDPCGQRLKPAVYTKVFD-Y
TDW-------IQSIIAGNTTATCP---------------------------
>Q9YGJ9
----------------MV---LIRVLAN-LLILQLSYA----------------QKSS--
--------------ELIIGGDECNINEHRSLVLMY---------YDGHQCDGTLINEEWV
LTAAHC--DGEN---MEIQLGVHSKKVPNEDVQ-------TRVPKEKF-FC-------DS
NKTY----------ARWNKDIMLIRLDRPVSNSAHIAPLSLP---S--------SPPSVG
SVCRIMGWGTFSTTQE---TYPDVPHCANINIHDFEVC--QAAYP-------GLPATNR-
-ILCAGILEGGKDTCKGDSGGPLICNGE----IQGIVSWGGHLCGNVLEPGIYTKVFD-H
LEW-------IRSIIAGNTDATCPL--------------------------
>Q9PRP4
------------------------------------------------------------
----------------VIGGDECNINEHRFLVALYDG------LSGTFLCGG--------
------------------------------------------------------------
------------------------------------------------------------
------------------------------------------------------------
------------------------------------------------------------
---------------------------------------------------
>P0DMU1
------------------------------------------------------------
----------------VIGGDECNINEHPFLVLVY---------Y---------------
------------------------------------------------------------
------------------------------------------------------------
------------------------------------------------------------
------------------------------------------------------------
---------------------------------------------------
>P0DJ86
------------------------------------------------------------
----------------VIGGDECDINEHPFLAFMYY--------SPRYFCGMTLINQEWV
LTAAHC--NRRF---MRIXXXXHAGSVANYDEV-------VRXXXXXF-IC-------PN
KKKN----------VITDKDIMLIRLDRPVKNSEHIAPLSLP---S--------NPPSVG
SVCRIMGWGAITTSED---TYPDVPHCANINLFNNTVC--REAYN-------GLPAK---
-TLCAGVLQGGIDTCGGDSGGPLICNGQ----FQGILSWGSDPCAEPRKPAFYTKVFD-Y
LPW-------IQSIIAGNKTATCP---------------------------
>E5L0E5
----------------MV---LIRVLAN-LLILQLSYA----------------QKSS--
--------------ELVVGGDECNINEHRSLVVFFN--------SSGFLCGGTSINQEWV
LTAAHC--DSKN---FQMLFGVHSKKILNEDEQ-------TRDPKEKF-IC-------PN
RKKD----------DERDKDIMLIRLDSPVSNSEHIAPLSLP---S--------SPPSVG
SVCRIMGWGTISPTKV---TYPDVPHCANINILDHAVC--RAAYP-------TLLAESS-
-TVCAGTQQEGKDTCGGDSGGPLICNGQ----IQGIVSWRAHPCGQGLKPGVYTKVFD-Y
TDW-------IQSIISGNTDVTCPP--------------------------
>Q27J47
----------------MV---LITVLAN-LLILQLSYA----------------QKSS--
--------------KLVFGGDECNINEHRSLVVLFN--------SSGFLCAGTLINKEWV
LTAAHC--DSEN---FQMQLGVHSKKVPNKDEE-------TRDPKEKF-IC-------PN
RKKN----------DEKDKDIMLIRLNRPVSNSEHIALLSLP---S--------SPPSVG
SVCRIMGWGTISPTKE---IYPDVPHCADINILDHAVC--RAAYS-------GWLATST-
-TLCAGILEGGKDSCHGDSGGPLICNGQ----FQGIVSLGRHPCGHPDEPGVYTKVFD-Y
TDW-------IQSIIAGNTDAACPP--------------------------
>Q91516
----------------ME---LIRVLAN-LLILQLSYA----------------QKSS--
--------------ELVFGGDECNINEHRSLVVLFN--------SNGFLCGGTLINQDWV
VTAAHC--DSNN---FQLLFGVHSKKILNEDEQ-------TRDPKEKF-FC-------PN
RKKD----------DEVDKDIMLIKLDSSVSNSEHIAPLSLP---S--------SPPSVG
SVCRIMGWGKTIPTKE---IYPDVPHCANINILDHAVC--RTAYS-------WRQVANT-
-TLCAGILQGGRDTCHFDSGGPLICNGI----FQGIVSWGGHPCGQPGEPGVYTKVFD-Y
LDW-------IKSIIAGNKDATCPP--------------------------
>Q072L6
----------------MV---LIRVLAN-LLILQLSYA----------------QKSS--
--------------ELVIGGDECNINEHRSLVVLFN--------SSGFLCAGTLVQDEWV
LTAANC--DSKN---FQMQLGVHSKKVLNEDEQ-------TRDPKEEASLC-------PN
RKKD----------DEVDKDIMLIKLDSRVSNSEHIAPLSLP---S--------SPPSVG
SVCRIMGWGTISPTKE---TYPDVPHCANINILDHAVC--RAAYP-------WQPVSST-
-TLCAGILQGGKDTCWGDSGGPLICNGE----FQGIVSWGAHPCGQPHNPGVYTKVSD-Y
TEW-------IKSIIAGNTAAACPP--------------------------
>Q7SYF1
----------------MV---LISVLAS-LLVLQLSYA----------------QKSS--
--------------ELVIGGAECNINEHRSLVLLYN--------SSRLFGGGTLINKEWV
LSAAHC--DGEN---MKIYLGLHHFRLPNKDRQ-------IRVAKEKY-FC-------RD
RKSI----------V--DKDIMLIKLNKPVNNSTHIAPLSLP---S--------SPPSVG
SDCRIMGWGTITSPND---TYPKVPHCANINILEHSLC--ERAYN-------DLSASSR-
-TLCAGIEKGGIDTCKGDSGGPLICNGQ----IQGIVSWGDEVCGKPNKPGVYTKVFD-Y
TDW-------IRNIIAGNTAATCPQ--------------------------
>Q9I8X1
----------------MV---LIRVLAN-LLILQLSYA----------------QKSS--
--------------ELVIGGNECDINEHRFLVAFFN--------TTGFFCGGTLINPEWV
VTAAHC--DSTD---FQMQLGVHSKKVLNEDEQ-------TRNPKEKF-IC-------PN
KNNN----------EVLDKDIMLIKLDKPISNSKHIAPLSLP---S--------SPPSVG
SVCRIMGWGSITPVKE---TFPDVPYCANINLLDHAVC--QAGYP-------ELLAEYR-
-TLCAGIVQGGKDTCGGDSGGPLICNGQ----FQGIVSYGAHPCGQGPKPGIYTNVFD-Y
TDW-------IQRNIAGNTDATCPP--------------------------
>P0DJF5
----------------MV---LIRVLAN-LLILQLSYA----------------QKSS--
--------------ELVFGGRPCNINEHRSLVVLFN--------SSGFLCGGTLINQDWV
VTAAHC--DSNN---FQLLFGVHSKKTLNEDEQ-------TRDPKEKF-FC-------PN
RKKD----------DEVDKDIMLIKLDSSVNNSEHIAPLSLP---S--------SPPSVG
SVCRIMGWGKTIPTKD---IYPDVPHCANINILDHAVC--RTAYS-------WRQVANT-
-TLCAGILQGGKDTCHFDSGGPLICNEQ----FHGIVSWGGHPCGQPREPGVYTNVFD-Y
TDW-------IQSIIAGNKDATCPP--------------------------
>Q802F0
----------------MV---LIRVLAN-LLILQLSYA----------------QKSS--
--------------ELVIGGDECNINEHRFLALVFN--------SSGFLCSGTLINQEWV
LTAAHC--DMEN---MRIYLGVHNESVQYDDEQ-------TRVPEEKF-FC-------LR
SNND----------TKWDKDIMLIRLDSPVNNSAHIAPLNLP---F--------NPPMLG
SVCRIMGWGAITSPNE---IYPDVPHCANINLLHYSMC--QAVYP-------GMPAQSR-
-ILCAGIQTGGIDTCSGDSGGPLICNGQ----FQGILHAGGNPCALPRAPGLYTRVFD-Y
TDW-------IENIIAGNTDASCPP--------------------------
>Q71QH7
----------------MV---LIRVLAN-LLILQLSYA----------------QKSP--
--------------ELVVGGDECNINEHRSLVAIFN--------STGFFCSGTLINQEWV
VTAAHC--DSNN---FKMKFGAHSQKVLNEDEQ-------IRNPKEKF-IC-------PN
KKNN----------EVLDKDIMLIKLDSSVSNSEHIAPLSLP---S--------SPPSVG
SVCRIMGWGSITPTKV---TYPDVPYCANINLLDDAEC--KPGYP-------ELLPEYR-
-TLCAGIVQGGKDTCGGDSGGPLICNGQ----FHGIVSYGAHPCGQSLKPGIYTTVFD-Y
NDW-------IKSIIAGNTAATCPP--------------------------
>Q9PTL3
----------------MV---LIRVLVN-FLILQLSYA----------------QKSS--
--------------ELVIGGDECNINEHRFLALLY---------SERFQCGGTLINEEWV
LTAAHC--DMRN---MYIYLGVHNVSVQYDDEQ-------RRYPKKKY-FR-------LS
SRNY----------NQWDKDIMLIRLNRPLRNSAHIAPLSLP---S--------NPPSVG
SVCRIMGWGTITSPQV---TFPDVLHCANINIFDYEVC--RAAYP-------ELPATRR-
-TLCAGILEGGKDSCNGDSGGPLICNGQ----FQGIAYWGADTCAQPREPGLYTKVFD-Y
IDW-------IQSIIAGNTAVTCPP--------------------------
>Q8AY79
----------------ME---LIRVLAN-LLILQLSYA----------------QKSS--
--------------ELVVGGDECNINEHRSLVAIFN--------STGFFCSGTLINQEWV
VTAAHC--DSKN---FKMKFGAHSKKLLNEDEQ-------IRNPKEKF-IC-------PN
KKNN----------DVLDKDIMLIKLDSSVSNSEHIAPLSLP---S--------SPPSVG
SDCRIIGWGSITPIEV---TYPDVPYCANINLLDDAEC--KPGYP-------ELLPEYR-
-TLCAGIVEGGKDTCGGDSGGPLICNGQ----FHGIVSYGGHPCGQSLKPGIYTKVFD-Y
NDW-------MKSIIAGNTAATCPP--------------------------
>Q9YGJ8
----------------MA---LIRVLAN-LLILQLSYA----------------QKSS--
--------------ELVVGGDECNINEHRSLVVLFN--------SSGLICSGTLINQEWV
LTAAHC--DSKN---FQMLFGVHSKKILNEDEQ-------TRDPKEKF-IC-------PN
KKKD----------DEKDKDIMLIRLDSPVSNSEHIAPLSLP---S--------SSPTVD
SVCRIMGWGTIKPADE---TYPDVPHCANINILDHTVC--RAAYP-------VLLAGSS-
-TLCAGTQQGGKDTCVGDSGGPLICNGQ----IQGIVSWGAHPCGQGSKPGVYTKVFD-H
LDW-------IKSIIAGNTAVTCPP--------------------------
>Q7SZE1
----------------MV---LIRVLAN-LLILQLSYA----------------QKSS--
--------------ELVIGGDECNINEHRSLVAFFN--------STGFFCSGTLINEEWV
LTAAHC--DNTN---FQMKLGVHSKKVLNEDEQ-------TRNPKEKF-IC-------PN
KKND----------EVLDKDIMLIKLDSRVSNSEHIVPLSLP---S--------SPPSVG
SVCHIMGWGSITPIKV---TYPDVPYCAYINLLDDAVC--QAGYP-------ELLTEYR-
-TLCAGILEGGKDTCGGDSGGPLICNGQ----FQGIVSFGAHPCGQGLKPGVYTKVFD-Y
NHW-------IQSIIAGNTTVTCPQ--------------------------
>Q6IWF1
------------------------------------------------------------
----------------VIGGDECDINEHRFLAFLY---------PGRFFCSGTLINQEWV
LTVAHC--DTIS---MRIYLGLHTRSVPNDDEE-------IRYPMEKF-KC-------PN
RKRS----------YIKDKDIMLIRLNRPVNDSPHIAPLSLP---S--------NPPSVG
SVCHVMGWGTTSPSKA---TYPDVPHCANINLVNDTMC--HGAYN-------GLPVTSR-
-KFCAGVLQGGIDTCVGDSGGPLICNGQ----FQGIVSWGGKVCARLPRPALYTKVFE-Y
LPW-------IQSIIAGNTTATCPL--------------------------
>Q8UUJ1
------------------------------------------------------------
----------------VIGGVECNINEHGFLALLY---------SRRFQCGGTLINEEWV
LTAAHC--DMRN---MYIYLGVHNVSVQYDDEQ-------RRYPKKKY-FC-------LS
SRNY----------NQWDKDIMLIRLNRPVRNSAHIAPLSLP---S--------NPPSVG
SVCRVMGWGTITSPQE---TLPDVPHCANINILDYEVC--RAAYP-------ELPVTRR-
-TLCAGILEGGKDSCNGDSGGPLICNGQ----FQGIAYWGADTCAQPREPGLYTKVFD-Y
TDW-------IQSIISGNTDATCPQ--------------------------
>P81883
------------------------------------------------------------
----------------VVGGDECNINEHRSLVAIF-------------------------
------------------------------------------------------------
------------------------------------------------------------
------------------------------------------------------------
------------------------------------------------------------
---------------------------------------------------
>E0Y421
----------------MV---LIRVLAN-LLLLQLSYA----------------QKSS--
--------------ELVVGGDECNINEHRSLVFLYN---------SSFGCGGTLINQQWV
LSAAHC--DMEN---VQIYLGLHNLRLRNQDEQ-------IRVAEEKF-FC-------LS
NKSY----------TKWDKDIMLIRLNSSVTYNTHIAPLSLP---S--------SPPRVG
SVCRIMGWGAITSPNE---TFPNVPHCANINILRYSVC--RAAYR-------GLPAQSR-
-TLCAGILQGGIGSCMGDSGGPLICNGE----IQGIVSWGDDICAQPHKPVHYTKVFD-Y
SDW-------IQSIIAGNTTATCPL--------------------------
>Q8UUJ2
------------------------------------------------------------
----------------VIGGVECNINEHRFLVALYTS------RSRRFYCGGTLINQEWV
LTAAHC--DRKN---IRIKLGMHSEKVPNEDAQ-------TRVPKEKF-FC-------LS
SKTY----------TKWDKDIMLMRLKRPVNNSTHIAPVSLP---S--------NPPSVG
SVCRVMGWGTITSSQE---THPDVPHCANINILDYEVC--RAAYP-------ELPVTRR-
-TLCAGILEGGKDSCNGDSGGPLICNGQ----FQGIAYWGADTCAQPREPGLYTKVFD-Y
TDW-------IQSIISGNTDATCPQ--------------------------
>P81884
------------------------------------------------------------
----------------VVGGDECNINEHRSLVAIF-------------------------
------------------------------------------------------------
------------------------------------------------------------
------------------------------------------------------------
------------------------------------------------------------
---------------------------------------------------
>Q8QG86
----------------MV---LIRVIAN-LLILQVSYA----------------QKSS--
--------------ELVVGGDECDINEHPFLAFL-Y--------SHGYFCGLTLINQEWV
LTAAHC--DRRF---MRIYLGIHARSVANDDEV-------IRYPKEKF-IC-------PN
KNMS----------DEKDKDIMLIRLNRPVKNSTHIAPISLP---S--------NPPSVG
SVCRVMGWGSITIPND---TYPDVPHCANINLVNDTVC--RGAYK-------RFPAKSR-
-TLCAGVLQGGKDTCVGDSGGPLICNGT----FQGIVSWGGKVCARPRKPALYTKVFD-Y
LPW-------IQSIIAGNKTATCPP--------------------------
>K4LLQ2
---------------------------A-PKELQVSYA----------------HKSS--
--------------ELVIGGDECDINEHPFLAFL-Y--------SRGNFCGLTLINQEWV
LTAAHC--DRRF---MPIYLGIHTLSVPNDDEV-------IRYPKDNF-IC-------PN
NNII----------DEKDKDIMLIRLNRPVKNSEHIAPISLP---S--------NLPSVG
SVCRVMGWGSITAPND---TFPDVPHCANINLFNDTVC--HGAYK-------RFPVKSR-
-TLCAGVLQGGKDKCMGDSGGPLICNGP----FHGILFWGDDPCALPRKPALYTKGFE-Y
PPW-------IQSIIAKNTTETCPP--------------------------
>U5YCR8
--------------------------AN-LLILQVSYA----------------QKSS--
--------------ELVIGGDECNINEHRFLAFTY---------SRGFFCGGTLINQEWV
LTATHC--DRIF---MRIYLGLHNQSVRYDDQQ-------IRYPKEKY-FF-------PC
SKNF----------TKWDKDIMLIRLDRPVKNSEHIAPLSLP---S--------NPPSVG
SVCRVMGWGTITAPND---TYPDVPHCANINLFNYTVC--RGAYK-------GLPATSR-
-TLCAGVLQGGIDTCVGDSGGPLICNGQ----FQGIVFWGGDPCAQPRKPALYTKVFD-H
LHW-------ILSIIAGNTTATCPP--------------------------
>B5U6Y3
----------------MV---LIRVLAN-LLVLQLSYA----------------QMSS--
--------------ELVVGGGECNRNRHRSLALLYN--------SSGTLCGGTLIHEEWV
LSAAHC--DMEN---MKIYLGLHNLSLPNKDQQ-------KREPRETH-FC-------LP
SRNY----------TLWDKDIMLIKLNRPVNNSPHIAPISLP---S--------NPPRLR
SVCHIMGWGAITSPNE---TYPDVPHCANINILRYSVC--RAAFG-------RLPAQSR-
-TLCAGILRGGIDTCLGDSGGPLICNGQ----IQGIVSWGAEVCAKPHAPGLYTKVSD-Y
TDW-------IQSIIAGNTTATCPP--------------------------
>E5AJX2
----------------MV---LIRVLAN-LLLLQLSYA----------------QKSS--
--------------ELVIGGDECNINEHPFLAFVT---------SDRRRCAGTLINQEWV
LTAAHC--NGKY---MKIELGVHDKMVRNEDKQ-------TRVPKQKF-FC-------LS
SKEY----------TMWDKDIMLIRLNTPVNNSTHIAPVSLA---S--------RPPVVG
SVCRIMGWGTISSPKV---ILPDVPHCANIEIIKYSKC--QGVHP-------ELPAKGR-
-VVCAGIWQGGKDSCHGDSGAPLICNGQ----LQGLLSWGGDPCAQPLQPGLYTDIFD-Y
SDW-------IQSIIAGNTTATCPP--------------------------
>Q072L7
----------------MV---LIRVLAN-LLILQLSYA----------------QKSS--
--------------ELVIGGDECNINEHRSLALVYI--------TSGFLCGGTLINQQWV
LTAAHC--DRGN---MLIFFDVHSLKGLNKDVQ-------SRVAKEKF-IC-------PN
RKKD----------DEKDKDIMLIKLDSPVSNSEHIAPLSLP---S--------NPPSVG
SVCRIMGWGAITSPNV---TLPGVPHCANINILDYEVC--RKAYT-------GLPATSR-
-TLCAGILEGGKDSCKGDSGGPLICNGQ----FQGIVSWGAHPCGQSLKPGVYTKVFD-Y
TEW-------IQSILAGNADATCPP--------------------------
>TRINITY_DN6773_c0_g1::TRINITY_DN6773_c0_g1_i1::g.1::m.1 type:complete len:320 gc:universal TRINITY_DN6773_c0_g1_i1:137-1096(+)
----------------MVRFLWIEELALLSLLMGITEA----------------QPPPAC
GRFIPS--------ARIVGGTEAEVGSWPWQASIQILDSHL--------CGGTLIASRWV
LTAAHCFSSISNPSLFAVLLGSYNLSY--PGPESVQVNVKQIIIHSNY------------
------------SGLSKGNDIALMELESSVNFTHLIQPACLP---GLS----IVFPPRLG
--CWVAGWGNIKSQVP--LPEPEILQEVLLPLIDRATC--ETLYSDFKEPGMETIIKDD-
-MICAGYMEGEKDACQGDSGGPLLCPWNGDWVLAGVVSWG-DVCAAPKRPGVYTRVSA-H
TTWILRHAPEVESTFISALNLIIPN-NGCSLVVIANIAMLLSLFINIISII
>TRINITY_DN6773_c0_g2::TRINITY_DN6773_c0_g2_i1::g.2::m.2 type:complete len:191 gc:universal TRINITY_DN6773_c0_g2_i1:605-1177(+)
------------------------------------------------------------
------------------------------------------------------------
------------------------------------------------------------
-----------------------MELESSVNFTHLIQPACLP---GLS----IVFPPRLG
--CWVAGWGNIKSQVP--LPEPEILQEVLLPLIDRATC--ETLYSDFKEPGMETIIKDD-
-MICAGYMEGEKDACQGDSGGPLLCPWNGDWVLAGVVSWG-DVCAAPKRPGVYTRVSA-H
TTWILRHAPEVESTFISALNLIIPN-NGCSLVVIANIAMLLSLFINIISII
>TRINITY_DN13321_c0_g1::TRINITY_DN13321_c0_g1_i1::g.3::m.3 type:5prime_partial len:269 gc:universal TRINITY_DN13321_c0_g1_i1:3-809(+)
--EILYFDVEKYKKAMMV--LLMGLWLS-VVIFLLGIP----------------RDHC--
--------------AQIIGGKESVPHSKPFMAKI----------KGSYLCGGTLIKSNWV
LTAAHC--NITK--NTEVILGIHSEK--DTTKQVFK--VNKHISHPCY------------
------------DRVTRENDIMLLQLNKQAKLNKDVAIVKLP---RV------YSDLKAG
TECLVAGWGITKKGSK---TPSDVLREVNVSVIARSTCNDQKHYN-------SQPLITM-
NMVCVGDKKGGKDACTGDSGGPLMCKGE----QRGIVSFGKG-CADSKYPGIYTLLTDRY
SRW-------IKSVIQGSL--------------------------------
>TRINITY_DN16858_c0_g1::TRINITY_DN16858_c0_g1_i1::g.4::m.4 type:complete len:253 gc:universal TRINITY_DN16858_c0_g1_i1:380-1138(+)
----------------MLH-LFFKLLAVILYMASSATA----------------AEG---
--------------ERVLGGKPCRPNSQPWQAALFSGC--------RLICGGTLIHPSWV
LSAAHC--RKSS--IFPVRLGEHHLKRIDWSEQLKL--SSKAIVHPEY------------
------------NRQTLNNDIMLVKLLIPATLNDKVKVLNLS---T--------SCPEPG
TKCLISGWGTTSSPQP---KYPDVLHCANITIFSHNVC--RLIYPN--------YINEN-
-MVCAGKMEGGTDSCQGDSGGPLVCNGK----LQGIVSWGPYICAQPNKPGVYVNVCR-Y
IDW-------IQETIQNN---------------------------------
>TRINITY_DN17220_c0_g1::TRINITY_DN17220_c0_g1_i1::g.7::m.7 type:internal len:123 gc:universal TRINITY_DN17220_c0_g1_i1:366-1(-)
----------------------------------LSYA----------------QKSS--
--------------ELVIGGAECNINEHRSLALVFN--------SSGFICGGTLINHEWV
LSAAHC--DVEN---MQIYLGLHNFSPPNKEHK-------KRVAKEKF-FC-------LS
SKSY----------TLWDKDIMLIKLNKPVKNSAHIEPLSLP---S--------NPP---
------------------------------------------------------------
------------------------------------------------------------
---------------------------------------------------
>TRINITY_DN17220_c0_g2::TRINITY_DN17220_c0_g2_i1::g.9::m.9 type:internal len:122 gc:universal TRINITY_DN17220_c0_g2_i1:363-1(-)
----------------------------------LSYA----------------QKSS--
--------------ELVIGGAECNINEHRSLALIYNS------TSMWFHCSGTLLNQEWV
LTAAHC--EMEN---MQIYLGVHNKTKRNKDQQ-------KRFPKKKY-FC-------LK
SKNF----------TLWDKDIMLIKLNRPVKSSTHIEPFSLP---S--------------
------------------------------------------------------------
------------------------------------------------------------
---------------------------------------------------
>TRINITY_DN19615_c1_g1::TRINITY_DN19615_c1_g1_i1::g.11::m.11 type:internal len:106 gc:universal TRINITY_DN19615_c1_g1_i1:316-2(-)
------------------------------------------------------------
-----------------------DINEHPFLVALHTA------RSKRFHCTGTLIDNQWV
LTAARC--DRKN---IRIKVGVHNKNKRNKDEM-------MRVPAEKF-FC-------AS
SKTY----------TRWDKDIMLIRLKRPVNGSTHIAPLSLP---S--------N-----
------------------------------------------------------------
------------------------------------------------------------
---------------------------------------------------
>TRINITY_DN20457_c0_g1::TRINITY_DN20457_c0_g1_i2::g.12::m.12 type:complete len:281 gc:universal TRINITY_DN20457_c0_g1_i2:1193-351(-)
MSQDFWVPVD-LTKPMMKQ-LFWGL----LLLSSTVLA----------------QESS--
-----T--------DRIIGGYDCKTNSRPFQAALVTGS----KGDWRIYCGASLVHPCWV
LTAAHC--RARQ--KMKVCLGKHNLKKDEPTEQCVD--VAQAIPHPGY------------
------------NRNKMNKDYMLLRLKPCAIITKAVNVAQLP---T--------SCPKDG
QQCTVSGWGTIKSPQN---KLPAKMQCANVSIVPSNQC--NKAYSG--------KITSH-
-MLCAGVPQGGIDSCQGDSGGPLICNGL----VEGVVSWGTYVCAQKGNPGVYAKVCC-V
VPW-------IQNTIKNWIRSFYDGLDGR----------------------
>TRINITY_DN34184_c5_g1::TRINITY_DN34184_c5_g1_i1::g.13::m.13 type:complete len:259 gc:universal TRINITY_DN34184_c5_g1_i1:991-215(-)
----------------MV---LIRVLAN-LLVLQLSYA----------------QKSS--
--------------ELVIGGSPCNITEHRSLVVMFN--------SSAFLCAGTLINQEWV
LTAAHC--DSDN---FQMLLGVHSKKVLNEDEE-------TREPKEKV-YC-------VS
HEKN----------TDWAKDIMLIKLNRPVNNSTHIAPISLP---S--------NRPSLG
SVCRIMGWGSIIATNE---TYPDVPHCTNINLLHYSVC--RAAYP-------WLPVNSR-
-TFCAGVLQGGKDTCKGDSGGPLICNGQ----FQGILSWGWTPCAQLLEPALYTKVFD-Y
SDW-------IQSIIAGNTTASCPP--------------------------
>TRINITY_DN34184_c5_g1::TRINITY_DN34184_c5_g1_i2::g.14::m.14 type:complete len:261 gc:universal TRINITY_DN34184_c5_g1_i2:997-215(-)
----------------MV---LIRVLAN-LLVLQLSYA----------------QKSS--
--------------ELIIGGAECNINDHRFLVALYNY------RTRAFLCGGTLINQEWV
LSAAHC--NRKS---LQIKIGMHSKTAPNDDLQ-------TRVPKETY-FC-------LP
NKNY----------TMWDKDIMLIKLNRPVNNSTHIAPISLP---S--------NRPSLG
SVCRIMGWGSIIATNE---TYPDVPHCTNINLLHYSVC--RAAYP-------WLPVNSR-
-TFCAGVLQGGKDTCKGDSGGPLICNGQ----FQGILSWGWTPCAQLLEPALYTKVFD-Y
SDW-------IQSIIAGNTTASCPP--------------------------
>TRINITY_DN34184_c5_g1::TRINITY_DN34184_c5_g1_i3::g.16::m.16 type:complete len:259 gc:universal TRINITY_DN34184_c5_g1_i3:991-215(-)
----------------MV---LIRVLAN-LLVLQLSYA----------------QKSS--
--------------ELVIGGAECDINEHRSLVLVYN--------ASGFFCGGTLINREWV
LSAAHC--YMKN---MRIYLGLHNFSLPNNDQQ-------RRGARETY-FC-------LP
SRNY----------TKWDKDIMLIKLNRPVNNSTHIAPISLP---S--------NRPSLG
SVCRIMGWGSIIATNE---TYPDVPHCTNINLLHYSVC--RAAYP-------WLPVNSR-
-TFCAGVLQGGKDTCKGDSGGPLICNGQ----FQGILSWGWTPCAQLLEPALYTKVFD-Y
SDW-------IQSIIAGNTTASCPP--------------------------
>TRINITY_DN34184_c5_g1::TRINITY_DN34184_c5_g1_i4::g.17::m.17 type:complete len:261 gc:universal TRINITY_DN34184_c5_g1_i4:997-215(-)
----------------MV---LIRVLAN-LLVLQLSYA----------------QKSS--
--------------ELIIGGAECNINDHRFLVALYNY------RTRAFLCGGTLINQEWV
LSAAHC--NRKS---LQIKIGMHSKTAPNDDLQ-------TRVPKETY-FC-------LP
NKNY----------TMWDKDIMLIKLNRPVNNSTHIAPISLP---S--------NRPSLG
SVCRIMGWGSIIATNE---TYPDVPHCTNINLLHYSVC--RAAYP-------WLPVNSR-
-TFCAGVLQGGKDTCKGDSGGPLICNGQ----FQGILSWGWTPCAQLLEPALYTKVFD-Y
SDW-------IQSIIAGNTTASCPP--------------------------
>TRINITY_DN77181_c0_g1::TRINITY_DN77181_c0_g1_i1::g.22::m.22 type:5prime_partial len:253 gc:universal TRINITY_DN77181_c0_g1_i1:935-177(-)
------------KEGNMK---FTWLVA--FLGAAAAFP----------------IEDE--
----DD--------DKIVGGYTCQKHSVPYQASLNDG---------QHICGGSILNNQWI
VSAAHC--YKSR---IQVRLGEHSLTKDDGSEQYID--AVKIILHPKY------------
------------NPRTLDNDIMLIRLSKPAALNSRVSAIRLP---S--------SCPSTG
AVCLVSGWGNTLSSGI---DYPDLLQCLNVPVLSESEC--SGSYKG--------KITNN-
-MFCAGFLEGGKDSCQCDSGGPVVCNGE----LQGIVSWGEG-CALRGKPGVYTKVCN-Y
ISW-------IQETISSN---------------------------------
>TRINITY_DN95282_c0_g1::TRINITY_DN95282_c0_g1_i1::g.24::m.24 type:internal len:139 gc:universal TRINITY_DN95282_c0_g1_i1:1-414(+)
------------------------------------------------------------
------------------------------------------------------------
-----------------------------EDEQ-------IRVPKKKV-FC-------HN
SKFP----------NGMDKDIMLIKLRRPVNNSAHIAPISLP---S--------SPSSPR
SRCRIMGWGKISSAED---TDSLVPHCANIFIVKHSWC--EAIYP-------WVPADSR-
-TLCAGILQGGKDTCHGDSGGPLICNGQ----IQGIVSGGS-------------------
---------------------------------------------------
