# Supplementary material for: Venomix: a simple bioinformatic pipeline for identifying and characterizing toxin gene candidates from transcriptomic data
Source: PeerJ. 2018 Jul 31;6:e5361. doi: 10.7717/peerj.5361 (PMC6074769; doi:10.7717/peerj.5361)
Supplement: Supplemental Information 3 [file peerj-06-5361-s003.gz › FinalOutput_E-20/Thrombin-like_enzyme_TLBm_1/sequence.txt]

>TRINITY_DN13321_c0_g1::TRINITY_DN13321_c0_g1_i1::g.1::m.1 type:5prime_partial len:269 gc:universal TRINITY_DN13321_c0_g1_i1:3-809(+)
EILYFDVEKYKKAMMVLLMGLWLSVVIFLLGIPRDHCAQIIGGKESVPHSKPFMAKIKGS
YLCGGTLIKSNWVLTAAHCNITKNTEVILGIHSEKDTTKQVFKVNKHISHPCYDRVTREN
DIMLLQLNKQAKLNKDVAIVKLPRVYSDLKAGTECLVAGWGITKKGSKTPSDVLREVNVS
VIARSTCNDQKHYNSQPLITMNMVCVGDKKGGKDACTGDSGGPLMCKGEQRGIVSFGKGC
ADSKYPGIYTLLTDRYSRWIKSVIQGSL*
>TRINITY_DN16858_c0_g1::TRINITY_DN16858_c0_g1_i1::g.2::m.2 type:complete len:253 gc:universal TRINITY_DN16858_c0_g1_i1:380-1138(+)
MLHLFFKLLAVILYMASSATAAEGERVLGGKPCRPNSQPWQAALFSGCRLICGGTLIHPS
WVLSAAHCRKSSIFPVRLGEHHLKRIDWSEQLKLSSKAIVHPEYNRQTLNNDIMLVKLLI
PATLNDKVKVLNLSTSCPEPGTKCLISGWGTTSSPQPKYPDVLHCANITIFSHNVCRLIY
PNYINENMVCAGKMEGGTDSCQGDSGGPLVCNGKLQGIVSWGPYICAQPNKPGVYVNVCR
YIDWIQETIQNN*
>TRINITY_DN34184_c5_g1::TRINITY_DN34184_c5_g1_i1::g.4::m.4 type:complete len:259 gc:universal TRINITY_DN34184_c5_g1_i1:991-215(-)
MVLIRVLANLLVLQLSYAQKSSELVIGGSPCNITEHRSLVVMFNSSAFLCAGTLINQEWV
LTAAHCDSDNFQMLLGVHSKKVLNEDEETREPKEKVYCVSHEKNTDWAKDIMLIKLNRPV
NNSTHIAPISLPSNRPSLGSVCRIMGWGSIIATNETYPDVPHCTNINLLHYSVCRAAYPW
LPVNSRTFCAGVLQGGKDTCKGDSGGPLICNGQFQGILSWGWTPCAQLLEPALYTKVFDY
SDWIQSIIAGNTTASCPP*
>TRINITY_DN34184_c5_g1::TRINITY_DN34184_c5_g1_i2::g.5::m.5 type:complete len:261 gc:universal TRINITY_DN34184_c5_g1_i2:997-215(-)
MVLIRVLANLLVLQLSYAQKSSELIIGGAECNINDHRFLVALYNYRTRAFLCGGTLINQE
WVLSAAHCNRKSLQIKIGMHSKTAPNDDLQTRVPKETYFCLPNKNYTMWDKDIMLIKLNR
PVNNSTHIAPISLPSNRPSLGSVCRIMGWGSIIATNETYPDVPHCTNINLLHYSVCRAAY
PWLPVNSRTFCAGVLQGGKDTCKGDSGGPLICNGQFQGILSWGWTPCAQLLEPALYTKVF
DYSDWIQSIIAGNTTASCPP*
>TRINITY_DN34184_c5_g1::TRINITY_DN34184_c5_g1_i3::g.7::m.7 type:complete len:259 gc:universal TRINITY_DN34184_c5_g1_i3:991-215(-)
MVLIRVLANLLVLQLSYAQKSSELVIGGAECDINEHRSLVLVYNASGFFCGGTLINREWV
LSAAHCYMKNMRIYLGLHNFSLPNNDQQRRGARETYFCLPSRNYTKWDKDIMLIKLNRPV
NNSTHIAPISLPSNRPSLGSVCRIMGWGSIIATNETYPDVPHCTNINLLHYSVCRAAYPW
LPVNSRTFCAGVLQGGKDTCKGDSGGPLICNGQFQGILSWGWTPCAQLLEPALYTKVFDY
SDWIQSIIAGNTTASCPP*
>TRINITY_DN34184_c5_g1::TRINITY_DN34184_c5_g1_i4::g.8::m.8 type:complete len:261 gc:universal TRINITY_DN34184_c5_g1_i4:997-215(-)
MVLIRVLANLLVLQLSYAQKSSELIIGGAECNINDHRFLVALYNYRTRAFLCGGTLINQE
WVLSAAHCNRKSLQIKIGMHSKTAPNDDLQTRVPKETYFCLPNKNYTMWDKDIMLIKLNR
PVNNSTHIAPISLPSNRPSLGSVCRIMGWGSIIATNETYPDVPHCTNINLLHYSVCRAAY
PWLPVNSRTFCAGVLQGGKDTCKGDSGGPLICNGQFQGILSWGWTPCAQLLEPALYTKVF
DYSDWIQSIIAGNTTASCPP*
>TRINITY_DN34657_c3_g1::TRINITY_DN34657_c3_g1_i4::g.13::m.13 type:complete len:334 gc:universal TRINITY_DN34657_c3_g1_i4:1238-237(-)
MTYNYCNLNYCENNLNYADDIANIGRTIIQQHETFFDPKTFGAGEADCGIRPLFEKKNIA
DKTEDELLESYAQGRVVNGVDAEVGSAPWQVMLFKKKPQELVCGASLISNRWVLTAAHCI
FYPPWDKNYTTDDLLVRIGKHSRIRYEQGKEKIVFLDKIIIHPKYNWMENLDRDIALLRL
AKPVPFSDYIHPICLPTKQVVQSLLLTGYKGRVTGWGNLLDTWGTGSRQLPSVLQQVNLP
IVSRNVCKASTNIKVSDNMFCAGYSPEETKKGDACEGDSGGPFVMKDPTEERWYQIGIVS
WGEGCDRDGKYGFYTHLFRLKKWMQKIIEKHGR*
>TRINITY_DN34657_c3_g1::TRINITY_DN34657_c3_g1_i6::g.15::m.15 type:complete len:565 gc:universal TRINITY_DN34657_c3_g1_i6:1931-237(-)
MGEVLNGNLERECLEEVCVYEEAREAIESDIQTDMFWAQYSGCKTLVKKRAALDECLKDS
CALGTGQNYKGKISFTKSATECQFWSSKFPHKPQFNETTHPEANLTENYCRNPNNHTQGP
WCYTRNPAVQVEECAIPVCGENRTTVPFSPALPPLQEQTQREECVSEEGLLYTGTLSVTV
SGDPCLPWASEKVRQLSYRKNFLEEVPLVENYCRNPDHDEEGVWCYVDHPNMTYNYCNLN
YCENNLNYADDIANIGRTIIQQHETFFDPKTFGAGEADCGIRPLFEKKNIADKTEDELLE
SYAQGRVVNGVDAEVGSAPWQVMLFKKKPQELVCGASLISNRWVLTAAHCIFYPPWDKNY
TTDDLLVRIGKHSRIRYEQGKEKIVFLDKIIIHPKYNWMENLDRDIALLRLAKPVPFSDY
IHPICLPTKQVVQSLLLTGYKGRVTGWGNLLDTWGTGSRQLPSVLQQVNLPIVSRNVCKA
STNIKVSDNMFCAGYSPEETKKGDACEGDSGGPFVMKDPTEERWYQIGIVSWGEGCDRDG
KYGFYTHLFRLKKWMQKIIEKHGR*
>TRINITY_DN77181_c0_g1::TRINITY_DN77181_c0_g1_i1::g.17::m.17 type:5prime_partial len:253 gc:universal TRINITY_DN77181_c0_g1_i1:935-177(-)
KEGNMKFTWLVAFLGAAAAFPIEDEDDDKIVGGYTCQKHSVPYQASLNDGQHICGGSILN
NQWIVSAAHCYKSRIQVRLGEHSLTKDDGSEQYIDAVKIILHPKYNPRTLDNDIMLIRLS
KPAALNSRVSAIRLPSSCPSTGAVCLVSGWGNTLSSGIDYPDLLQCLNVPVLSESECSGS
YKGKITNNMFCAGFLEGGKDSCQCDSGGPVVCNGELQGIVSWGEGCALRGKPGVYTKVCN
YISWIQETISSN*
>TRINITY_DN95282_c0_g1::TRINITY_DN95282_c0_g1_i1::g.19::m.19 type:internal len:139 gc:universal TRINITY_DN95282_c0_g1_i1:1-414(+)
EDEQIRVPKKKVFCHNSKFPNGMDKDIMLIKLRRPVNNSAHIAPISLPSSPSSPRSRCRI
MGWGKISSAEDTDSLVPHCANIFIVKHSWCEAIYPWVPADSRTLCAGILQGGKDTCHGDS
GGPLICNGQIQGIVSGGS
