# Supplementary material for: Venomix: a simple bioinformatic pipeline for identifying and characterizing toxin gene candidates from transcriptomic data
Source: PeerJ. 2018 Jul 31;6:e5361. doi: 10.7717/peerj.5361 (PMC6074769; doi:10.7717/peerj.5361)
Supplement: Supplemental Information 3 [file peerj-06-5361-s003.gz › FinalOutput_E-20/Thrombin-like_enzyme_TLBm_1/mature.fasta]

>Q76B45 ; MatureChain: 18-282
VPTGPSIEIHSRIIGGWECDKHSQPWQALLTFTRKHNSVCGGVLVHSQWVLTAAHCIGDN
YKVLLGLHDRSSEESTVQEARVSARFPHPLYNMTLLNLLLSHKMNLTFFYKTFLGADFSH
DLMLLRLDQPVQLTDAVQVLDLPTQEPQVGSTCHVSGWGRTSQNYENSFVLPEKLQCVEF
TLLSNNECSHAHMFKVTEAMLCAGHMEGGKDSCVGDSGGPLICDGVFQGIASWGSSPCGQ
QGRPGIYVKVFLYISWIQETIKAHS
>Q4QXT9 ; MatureChain: 21-483
ESNVFLKSKVANRFLQRTKRANSLFEEFKAGNIERECIEERCSKEEAREAFEDNEKTETF
WNVYVDGDQCSSNPCHYGGTCKDGIGSYTCTCLAGYEGKNCQYVLYQSCRVDNGNCWHFC
KPVQNEIQCSCAESYLLGDDGYSCVAGGDFSCGRNIKARNKREASLPDFQTDFSDDYDAI
DENNFVETPTNFSGLVPTVQSQNATLLKKSDNPSPDIRVVNGTDCKLGECPWQALLINDQ
GDGFCGGTILSPIYVLTAAHCINQTKYIRVVVGEIDISRKKTGRLLSVDKIYVHQKFVPS
TYDYDIALIQMKTPIQFSENVVPACLPTADFANQVLMKQDFGIVSGFGRTRERGQTSNTL
KVVTLPYVDRHTCMLSSNFPITQNMFCAGYNTLPQDACQGDSGGPHITAYRDTHFITGII
SWGEGCAQTGKYGAYTKVSRFILWIKRIMRLKLPSTESSTGRL
>A6MFK7 ; MatureChain: 23-473
NVFLKSNVANRFLQRTKRANSGFEEIYPANFERECVEERCSKEEAREVFEDDEKTEAFWT
VYVDGDQCLSNPCHYGGTCKDGIGSYTCTCLAGYEGKNCEHDLLKSCRVDNGNCWHFCKP
VQNDTQCSCAEGYRLGDNGFSCIAEGEFSCGRNIKSRNKREASLPDFQTDFSDDYDAIDE
NNLIETVQSQSATLLKKSDNPNPDIRIVNGLDCKLGECPWQAVLIDEKGTAFGGGTILSP
YFVLTAAHCINKTKSIAVVVGQVDISRKETRRLLSVDKVYTHPKYVHVTNDYDIAIIQLK
TPIQFSENVVPACLPTADFANHVLMKQDFGIVSGFGRIEEKGPTSNILKVVMVPYVDRHT
CILSTKIPITRNMFCAGYGNQPEDACEGDSGGPHITAYKDTHFLTGIVSWGEGCGRDGKY
GIYTKVSNFLPWIKTIMRRKQPSTESSTGRL
>A6MFK8 ; MatureChain: 23-471
NVFLKSNVANRFLQRTKRANSIFEEIRPGNIERECVEEKCSKEEAREVFQDNEKTEAFWT
VYVDGDQCLSNPCHYRGTCKDGIGSYTCTCLPGYEGKNCEHVVVKSCRLFNGNCWHFCKT
VQNDTQCSCAEGYRLGVDGFSCIAEGDFSCGRIIKSRNKREASLPDFHFSDDYDAIDENN
LVETVQSQSATLLKKSDNPSPDIRIVSGLDCKLGECPWQAVLIDEHGKAFGGGTILSPYF
VLTAAHCLNQTKSIAVVVGQVDISRKETRHLLHVDKAYMHSKYVRATYDHDIAILRLRTP
IQFSENVVPACLPTADFADEVLMKQDFGIVSGFGRLHERGSTSDILKVIRVPYVDRYTCM
LSSNYRITPSMFCAGYGNQPQDACQGDSGGPHITAYGDTHFITGIISWGEGCGRKGKYGI
YTKVSNFIPWIKTIMRRNQPSTESSTGRL
>Q71QJ3 ; MatureChain: 19-257
QKSSELVVGGHPCNINEHRFLVLVYSDGIQCGGTLINKEWMLTAAHCDGKKMKLQFGLHS
KNVPNKDKQTRVPKKKYFFPCSKNFTKWDKDIMLIRLNHPVNNSTHIAPLSLPSKPPSQD
TVCNIMGWGTISPTKEIYPDVPHCANINIVDHAVCRAFYPGLLEKSKTLCAGILEGGKDT
CQGDSGGPLICNGQIQGIVSVGGDPCAEPRVPALYTKVFDHLDWIKSIIAGNTAATCPL
>Q71QI5 ; MatureChain: 19-257
QKSSKLVVGGDECNINEHPFLVLVYHDGYQCGGTLINEEWVLTAAHCDGKKMKLRFGLHS
KNVPNKDKQTRVPKEKFFCLSSKYFIKWGKDIMLIRLNRPVNNSTHIAPLSLPSSPPSQN
TVCNIMGWGTISPTKEIYPDVPHCANISILDHAVCRAFYPGLLEKSKTLCAGILEGGKDI
CQGDSGGPLICNGQIQGIVSVGGNPCAEPRVPAIYTKVFDHLDWIKSIIAGNTAATCPL
>Q71QJ1 ; MatureChain: 19-257
QKSSELVVGGDECNINEHRFLVLVYTDGIQCGGTLINKEWMLTAAHCDGKKMKLQFGLHS
KNVPNKDKQTRVPKKKYFFPCSKNFTKWDKDIMLIRLNHPVNNSTHIAPLSLPSKPPSQD
TVCNIMGWGTISPTKEIYPDVPHCANINIVDHAVCRAFYPGLLEKSKTLCAGILEGGKDI
CQGDSGGPLICNGQIQGIVSVGGNPCAEPRVPAIYTKVFDHLDWIKSIIAGNTAATCPL
>Q71QH5 ; MatureChain: 19-257
QKSSELVVGGLPCNINEHRFLVLVYSDGIQCGGTLINKEWMLTAAHCDGKKMKLQFGLHS
KNVPNKDKQTRVPKKKYFFPCSKNFTKWDKDIMLIRLNHPVNNSTHIAPLSLPSKPPSQD
TVCNIMGWGTISPTKEIYPDVPHCAYINIVDHAVCRAFYPGLLEKSKTLCAGILEGGKDT
CQGDSGGPLICNGQIQGIVSVGGDPCAEPRVSVLYTKVFDHLDWIKSIIAGNTAATCPL
>Q71QI8 ; MatureChain: 19-257
QKSSELVVGGDECNINEHRFLVLVYTDGIQCGGTLINKEWMLTAAHCDGKKMKLQFGLHS
KNVPNKDKQTRVPKKKYFFPCSKNFTKWDKDIMLIRLNHPVNNSTHIAPLSLPSKPPSQD
TVCNIMGWGTISPTKEIYPDVPHCANINIVDHAVCRAFYPGLLEKSKTLCAGILEGGKDT
CQGVSGGPLICNGQIQGIVSVGGDPCAEPRVPALYTKVFDHLDWIKSIIAGNTAATCPL
>Q71QJ0 ; MatureChain: 19-257
QKSSELVIGGHPCNINEHPFLVLVYHDGYQCGGTLINEEWVLTAAHCDGKKMKLQFGLHS
KNVPNKDKQTRVPKEKFFCLSSKNFIKWGKDIMLIRLNRPVNNSTHIAPLSLPSSPPSQN
TVCNIMGWGTISPTKEIYPDVPHCANINILDHAVCRAFYPGLLEKSKTLCAGILQGGKDI
CQGDSGGPLICNGQIQGIVSVGGDPCAEPRVPAIYTKVFDHLDWIKSIIAGNTAATCPL
>Q5W959 ; MatureChain: 19-258
QKVSELVVGGDECNINEHRSLVAIFNSTGFFCSGILLNQEWVLTASHCDSTNFQMKIGVH
SKKTLNQDEQTRNPKEKIFCPNKKNDDALDKDLMLVRLDSPVSDSEHIAPLSLPSSPPSV
GSVCRIMGWGSITPIQKTNPDVPHCANINLLDDAVCRAAYPELPAEYRTLCAGVPEGGID
TCNGDSGGPLICNGQFQGIVFYGAHPCGQAPKPGLYTKVIDYNTWIESVIAGNTAATCPP
>Q5W960 ; MatureChain: 19-255
QKSSELVIGGDECDINEHRFLAFLYAGGYYCGGTLINQEWVLSAAHCDKRIIRIYLGMHT
RSVPNDDEEIRYPKEKFICPNKKKNVITHKDIMLIRLNRPVKNSEHIAPLSLPSNPPSVG
SVCRIMGWGSITTPDETSPNVPHCANINLFNNTVCREAYNGLPAKTLCAGVLQGGIDTCG
GDSGGPLICNGQFQGILSWGGIPCAQPRKPAFYTKVFDYLPWIQSIIAGNKTATCPP
>Q71QI7 ; MatureChain: 19-257
QKSSELVTGGHPCNINEHPFLVLVYHDGYQCGGTLINEEWVLTAAHCDGKKMKLQFGLHS
KNEPNKDKQTRVPKEKFFCLSSKNFIKWGKDIMLIRLNRPVNNSTHIAPLSLPSSPPSQN
TVCNIMGWGTISPTKEIYPDVPHCANINILDHAVCRAFYPGLLEKSKTLCAGILQGGKDI
CQGDSGGPLICNGQVQGIVSVGGNPCAEPRVPAIYTKVFDHLDWIKSIIAGNTAATCPL
>B0FXM3 ; MatureChain: 19-259
QKSSELVIGGDECNINEHRLLAIVYTNSSQCAGTLINQEWVLTAAHCDGENMDIYLGVHN
ESVQYDDEEGRVAAEKFFCLSSRNYTKWDKDIMLIRLNIPVRNSTHIAPLSLPSSPPSVG
SVCRVMGWGTITSPNETYPDVPHCANINLFDYEVCLAAYPEFGLPATSRTLCAGIQQGGK
DTCGSDSGGSLICNGQFQGIVSWGDNPCAQPHKPALYTKVLDDTEWIQSIIAGNTAVTCP
P
>A8QL57 ; MatureChain: 19-282
KSLDDGAKESAYDDEIQQSSWGNSTVNTTLTETVVIQLIMGGSECYKSKHPFLVYLYNSA
GFFCSGTLLNHEWVLTAAHCNRDDIQLKLGVHNVHVHYEDEQIRVPKEKLCCLSTKNCTQ
WSQDIMLIRLNSSVNNSKHIEPLSLPSRPPSMGSDCTVMGWGTITSPKVTYPKVPHCVDI
KILHNPVCQAAYPTMSRKNILCAGVLEGGKDSCKGDSGGPLICDGQIQGIVSWGRFPCAQ
LLEPGVYTKVFDYIDWIKGIIAGN
>A8QL53 ; MatureChain: 19-282
KSLDDGAKESAYDDEIQQSSWGNSTVNTTLTETVVIQLIMGGSECYKSKHPFLVYLYNSA
GFFCSGTLLNHEWVLTAAHCNRDDIQLKLGVHNVHVHYEDEQIRVPKEKLCCLSTKNCTQ
WSQDIMLIRLNSSVNNSKHIEPLSLPSRPPSMGSDCTVMGWGTITSPKVTYPKVPHCVDI
KILHNPVCQAAYPTMSRKNILCAGVLEGGKDSCKGDSGGPLICDGQIQGIVSWGRFPCAQ
LLEPGVYTKVFDYIDWIRGIIAGN
>Q91507 ; MatureChain: 19-257
QKSSELVIGGDECNINEHPFLVLVYYDDYQCGGTLLNEEWVLTAAHCNGKDMEIYLGVHS
KKVPNKDVQRRVPKEKFFCDSSKTYTKWNKDIMLIRLDRPVRKSAHIAPLSLPSSPPSVG
SVCRVMGWGTITSPQETYPDVPHCANINLLDYEVCRAAYAGLPATSRTLCAGILEGGKDS
CVGDSGGPLICNGQFQGIVSWGGDPCAQPREPGVCTNVFDHLDWIKGIIAGNTDVTCPL
>O13059 ; MatureChain: 19-258
QKSSELVVGGDECNINEHRSLVAIFNSTGFFCSGTLINQEWVVTAAHCDSNNFKMKFGAH
SQKVLNEDEQIRNPKEKFICPNKKNNEVLDKDIMLIKLDSSVSNSEHIAPLSLPSSPPSV
GSVCRIMGWGSITPTKVTYPDVPYCANINLLDDAECKPGYPELLPEYRTLCAGIVQGGKD
TCGGDSGGPLICNGQFHGIVSYGAHPCGQSLKPGIYTTVFDYNDWIKSIIAGNTAATCPP
>Q5W958 ; MatureChain: 19-253
QKSSELVIGGDECNINEHPFLAFLYTGWIFCSGTLINKEWVLTVKQCNNRRPMRIYLGMH
TRSVPNDDEEIRYPKEMFICPNKKKNDIMLIRLNRPVNNSEHIAPLSLPSNPPSVGSVCR
IMGWGTITPSKATYPDVPHCANINLFNYTVCRGAHAGLPVTSRKLCAGVLEGGIDTCSAD
SGGPLICNGQLQGIVSWRGGSCAQPHKPGLYTKVFDYLPWIQSIIAGSTTATCPP
>Q8QHK2 ; MatureChain: 19-258
QKSSELVVGGDECNINEHRSLVAIFNSTEFFCSGTLINQEWVVTAAHCDSTNFKMKLGVH
SKKVPNEDEQTRNPKEKFFCPNKKKDDVLDKDIMLIKLDSPVSNSEHIAPLSLPSSPPSV
GSVCHIMGWGSITPIEKTLPDVPYCANIKLLDDAVCQPPYPELPATSRTLCAGIPEGGKD
TCGGDSGGPLICNGQFQGIVFYGAHPCGQALKPGVYTKVFDYNDWIQSIIAGNTAATCPP
>O13069 ; MatureChain: 19-257
QKASELIIGGRPCDINEHRSLALVKYGNFQCSGTLINQEWVLSAAHCDGEKMKIHLGVHS
KKVPNKDKQTRVAKEKFFCLSSKNYTKWDKDIMLIRLDSPVKNSAHIAPISLPSSPPIVG
SVCRIMGWGTISTSKVILSDVPHCANINLLNYTVCRAAYPELPATSRTLCAGILQGGKDT
CVGDSGGPLICNGQFQGIVSWGSDVCGYVLEPALYTKVSDYTEWINSIIAGNTTATCPP
>Q71QI2 ; MatureChain: 19-258
QKSSELVIGGDECNINEHRSLVVLFNSSGALCGGTLINQEYVLAAAHCDMPNMQILLGVH
SASVLNDDEQARDPEEKYFCLSSNNDTKWDKDIMLIRLNRPVNNSVHIAPLSLPSSPPSV
GSVCRIMGWGKTIPTQETHPDVPHCANIKLFHYSLCRAVYVGMPAQSRILCAGILQGGIG
SCQGDSGGPLICNGQFQGIVSATSKPCAHSLMPALYIKVFDYTDWIKSIIAGNTTVTCPP
>Q91508 ; MatureChain: 19-257
QKSSELVIGGDECNINEHPFLVLVYYDDYQCGGTLLNEEWVLTAAHCNGKDMEIYLGVHS
KKVPNKDVQRRVPKEKFFCDSSKTYTKWNKDIMLIRLDRPVRKSAHIAPLSLPSSPPSVG
SVCRVMGWGTITSPQVTLPDVPRCANINLLDYEVCRAAYPELPATSRTLCAGILEGGKDS
CGGDSGGPLICNGQFQGIVSWGGDPCAQPHEPGLYTNVFDHLDWIKGIIAGNTDVTCPL
>Q9PTU8 ; MatureChain: 19-258
QKSSELVIGGDECNITEHRFLVEIFNSSGLFCGGTLIDQEWVLSAAHCDMRNMRIYLGVH
NEGVQHADQQRRFAREKFFCLSSRNYTKWDKDIMLIRLNRPVNNSEHIAPLSLPSNPPSV
GSVCRIMGWGTITSPNATFPDVPHCANINLFNYTVCRGAHAGLPATSRTLCAGVLQGGID
TCGGDSGGPLICNGTFQGIVSWGGHPCAQPGEPALYTKVFDYLPWIQSIIAGNTTATCPP
>O13058 ; MatureChain: 19-257
QKSSELVIGGDECNINEHRSLVVLFNSSGALCGGTLINQEWVLTAAHCDMPNMQIYLGVH
SASVPNDDEQARDPEEKYFCLSSNNDTEWDKDIMLIRLNRSVRNSKHIAPLSLPSSPPSV
GSVCRIMGWGAITSPNETYPDVPYCANIKLLRYSLCRVYQRMPAQSRILCAGILQGGKGI
CKGDSGGPLICNGQFQGIVHGGGKTCAQPYEPGLYIKVFDYTDWIQNIIAGNTTATCPP
>Q9DF66 ; MatureChain: 19-258
QKSSELIIGGHPCNINEHRSLVVLFNSSGLLCSGTLINKEWVLTAAHCDSNNFQLLFGVH
SKKVLNEDEQTRDPKEKFICPNKKKDDEKDKDIMLIRLDSSVSNSEHIAPLSLPSSPPSV
GSACRVMGWGKTIPTKDTYPDVPHCANINILDHAVCRAAYSNLLEKSKTLCAGILQGGKD
TCQFDSGGPLICNGQVQGIVSWGGHPCGQPHALGVYTNVFNYTDWIQSIIAGNTDATCPP
>Q91509 ; MatureChain: 19-257
QKSSELVIGGDECNINEHPFLVLVYYDDYQCGGTLLNEEWVLTAAHCNGKDMEIYLGVHS
KKVPNKDVQRRVPKEKFFCDSSKTYTKWNKDIMLIRLDRPVRKSAHIAPLSLPSSPPSVG
SVCRVMGWGTITSPQETYPDVPHCANINLLDYEVCRAAYAGLPATSRTLCAGILEGGKDS
CVGDSGGPLICNGQFQGIVSWGGDPCAQPREPGVYTNVFDHLDWIKGIIAGNTDVTCPL
>Q9I8X0 ; MatureChain: 19-257
QKSSELVIGGDECNINEHPFLVLVYYDDYQCGGTLLNEEWVLTAAHCNGKDMEIYLGVHS
KKVPNKDVQRRVPKEKFFCDSSKTYTKWNKDIMLIRLDRPVRKSAHIAPLSLPSSPPSVG
SVCRIMGWGSITPVEVTFPDVPYCANINLLDDVECKPGYPELLPEYKTLCAGILEGGIDT
CGFDSGAPLISNGQFQGIVSWGGDPCAQPREPGVYTNVFDHLDWIKGIIAGNTDVTCPP
>Q91510 ; MatureChain: 19-257
QKSSELVIGGDECNINEHPFLVLVYYDDYQCGGTLINEEWVLTAAHCNGENMEIYLGMHS
KKVPNKDRRRRVPKEKFFCDSSKTYTKWNKDIMLIRLDRPVRKSAHIAPLSLPSSPPSVG
SVCRVMGWGTITSPQVTLPDVPRCANINLLDYEVCRAAYPELPATSRTLCAGILEGGKDS
CGGDSGGPLICNGQFQGIVSWGGDPCAQPHEPGLYTNVFDHLDWIKGFIAGNTDVTCPP
>E0Y420 ; MatureChain: 19-258
QKSSELVIGGDECNINEHRSLVYLYNDSNFQCGGTLINQEWVLSAAHCDMENMEIYLGVH
NLSLPNKDQKRRDPKEKFFCLSSKNYTKWDKDIMLIKLNRPVKTSTHIAPLSLPSSPPSV
GSVCRIMGWGTVTSPNETLLDVPHCANINILNYTVCRAASPRLPTQSRTLCAGILQGGID
ACKGDSGGPLICNGQIQGIVSWGNHPCAQPLKPGHYTHVFDYTDWIQSIIAGNTTATCPP
>Q71QI3 ; MatureChain: 19-257
QRSSELVIGGDECNINEHRFLALVYTDRFQCGGTLINPEWVLTAAHCDRRYMHIYLGVHN
ESVQYDDEQRRFPKKKYFCLSSKNYTRWDKDIMLIRLNRPVRNSAHIAHLSLPSKPPSVG
SVCRVMGWGTITSPNETLPDVPRCANINLFNYTVCRGVFPWLPARSRILCAGVLQGGIDT
CKRDSGGPLICNGQFQGIVSWGPKPCAQPREPALYTKVFDHLDWIQSIIAGNTTVTCPP
>O13063 ; MatureChain: 19-258
QKSSELVIGGDECNINEHRSLVVLFNSSGVLCGGTLINQEYVLTAAHCDMPNMQILLGVH
SASVLNDDEQARDPEEKYFCLSSNNDTEWDKDIMLIRLNRSVNNSVHIAPLSLPSSPPRL
GSVCRVMGWGAITSPNETYPDVPHCANINILRYSLCRAVYLGMPVQSRILCAGILRGGKD
SCKGDSGGPLICNGQLQGIVSAGSDPCAKPRVPNLYIKVFDYTDWIQSIIAGNTTVTCPQ
>Q91511 ; MatureChain: 19-257
QKSSELIIGGDECNINEHPFLVLVYYDDYQCGGTLINEEWVLTAAHCNGENMEIYLGMHS
KKVPNKDRRRRVPKEKFFCDSSKNYTKWNKDIMLIRLNRPVRKSAHIAPLSLPSSPPSVG
SVCRIMGWGTISPTKVTLPDVPRCANINLLDYEVCRAAYAGLPATSRTLCAGILEGGKDS
CGGDSGGPLICNGQFQGIVSWGGDPCAQPHEPGLYTNVFDHLDWIKGIIAGNTDATCPP
>F8S116 ; MatureChain: 19-258
QKSSELVVGGDECNINEHRSLVAIFNSTEFFCSGTLINQEWVVTAAHCDSTNFKMKLGVH
SKKVPNEDEQTRNPKEKFFCPNKKKDDVLDKDIMLIKLDSPVSNSEHIAPLSLPSSPPSV
GSVCHIMGWGSITPIEKTLPDVPYCANINLLDDAVCRPPYPELPATSRTLCAGILEGGKD
TCVVDSGGPLICNGQFQGIVFYGAHPCGQALKPGVYTKVFDYNDWIQSIIAGNTAATCPP
>Q8AY78 ; MatureChain: 19-258
QKSSELVVGGRPCNINEHRSLVVLFNSSGFLCGGTLINQDWVVTAAHCDSNNFQMIFGVH
SKNVPNEDEQRRVPKEKFFCDSNKNYTQWNKDIMLIRLNSPVNNSTHIAPLSLPSSPPIV
GSVCRIMGWGTITFPNETYPDVPHCANINLFNYTVCHGAHAGLPATSRTLCAGVLEGGKD
TCKGDSGGPLICNGQFQGIVSWGGHPCAQPREPGVYTKVFDHLDWIQNIIAGNTTATCPL
>J3S835 ; MatureChain: 19-258
QKSSELVIGGDECNINEHRSLVAIFNSTKFFCSGTLINQEWVVTAAHCDSTNFKMKLGVH
SKKVPNENEQTRNPKEKFFCPNKKKDDVLDKDIMLIKLDSPVSNSEHIAPLSLPSSPPSV
GSVCHIMGWGSITPIEKTLPDVPYCANINLLDDAVCRPPYPELPATSRTLCAGILEGGKD
TCRGDSGGPLICNGQFQGIVFYGAHPCGQALKPGVYTKVFDYNDWIQSIIAGNTAATCPP
>P0CJ41 ; MatureChain: 19-258
QKSSELVVGGDECNINEHHSLVAIFNSTGFFCSGTLINQEWVVTAAHCDSKNFKMKFGAH
SKKLLNEDEQIRNPKEKFICPNKKSNEILDKDIMLIKLDSPVSNSAHIAPLSLPSSPPSV
GSVCRIMGWGSTTPIEVTYPDVPYCANINLLDDAECKPGYPELLPEYRTLCAGIVQGGKD
TCGGDSGGPLICNEKLHGIVSYGGHPCGQSHKPGIYTNVFDYNDWIQSIIAGNTDATCLS
>Q9DG84 ; MatureChain: 19-257
QKSSELVIGGDECNINEHPFLVLVYYDDYQCGGTLINEEWVLTAAHCNGENMEIYLGMHS
KKVPNKDRRRRVPKEKFFCDSSKNYTKWNKDIMLIRLNRPVRKSAHIAPLSLPSSPPSVG
SVCRIMGWGTISPTKVTLPDVPRCANINLLDYEVCRAVYPELPATSRTLCAGILEGGKDS
CGGDSGGPLICNGQFQGIVSWGGDPCAQPHEPGLYTNVFDHLDWIKGIIAGNTDVTCPL
>Q8JH85 ; MatureChain: 19-258
EKSSELVIGGRPCNINQHRSLALLYNSSGFLCGGTLINQQWVLSAAHCDMENMQIYLGLH
NFSLPNMDQKRRVAEEKFFCLSNKSYTKWDKDIMLIKLNRRVKTSTHIAPLSLPSNPPRL
RSVCRIMGWGSITSPRETLPYVPHCANIMILRYWVCRAIYGSLPAKSRTLCAGVPRRRIG
SCLGDSGGPLICNGQIQGIASWGSDPCVNHGAPGVYTKVFDYNDWIQSIIAGNTAATCPP
>E5L0E4 ; MatureChain: 19-256
QKSSELVVGGDECNINEHRSLVFLYNNSFGCSGTLINQQWVLSAVHCDMENVRIYLGVHN
LTLRNNAEIRLPEERFFCLSNKNYTKWDKDIMLIKLDRPVKTSTYIAPLSLPSSPPRVGS
VCRIMGWGAITSPNETFPGVTHCANINILPYSVCRAAYKGLPAQSRTLCGGILEGGIGSC
MGDSGGPLICNGEMHGIVAWGDDTCAQPHKPVHYTKVYDYTDWIQSIIAGNTAATCPP
>E0Y419 ; MatureChain: 19-257
QKSSELVVGGDECNINEHRSLVFLYNSSFGCGGTLINQEWVLSAAHCDMENMRIYLGWHN
FSLPNMNQKRRVAKEKFFCLSSKNYTEWDKDIMLIKMNRPVTYSTHVAPLSLPSSPPSVG
SVCRIMGWGAITSPNETYPDVPHCANINILNYTVCRAAHPWLPAQSRTLCAGILQGGIDT
CKGDSGGPLICNGQIQGIVSWGDNPCAQPLKPGHYTNVFDYTDWIQSIIAGNTTATCPP
>E5L0E6 ; MatureChain: 19-255
QKSSELVIGGDECNINEHRFLALVYANGSLCGGTLINQEWVLTARHCDRGNMRIYLGMHN
LKVLNKDALRRFPKEKYFCLNIRNDTIWDKDIMLIRLNRPVRNSAHIAPLSLPSNPPSVG
SVCRVMGWGTITSPNATLPDVPHCANINILDYAVCQAAYRGLAATTLCSGILEGGKDTCK
GDSGGPLICNGQFQGILSVGGNPCAQPRKPGVYTKVFDYTDWIQSIISGNTDAACPP
>J3S832 ; MatureChain: 19-257
QKSSELVVGGDECNINEHRSLVLVYSDGIQCGGTLINQEWMLTAAHCDGKKMKLQFGLHS
KKVPNKDKQTRVPKEKFFCLSSKNNKEWDKDIMLIRLNRPVNNSKHIAPLSLPSKPPSQD
TVCNIMGWGTISPTEETYPDVPHCANINILDHAVCRAIYPGLLEKSRVLCAGILEGGKDT
CGGDSGGPLICNGEIQGLLSVGGDPCAQPHVPALYIKVFDYTEWIQSIITGNTAATCPP
>O13062 ; MatureChain: 19-257
QKSSELVIGGHPCNINEHPFLVLVYHDGYQCGGTLINEEWVLTAAHCDGKKMKLQFGLHS
KNVPNKDKQTRVPKEKFFCLSSKNFIKWGKDIMLIRLNRSVNNSTHIAPLSLPSSPPSQN
TVCNIMGWGTISPTKEIYPDVPHCANINILDHAVCRAFYPGLLEKSKTLCAGILQGGKDI
CQGDSGGPLICNGQIQGIVSVGGNPCAEPRVPAIYTKVFDHLDWIKSIIAGNTAATCPL
>P0DJF6 ; MatureChain: 19-258
QKSSELVIGGDECNINEHRSLVVLFNSSGALCGGTLINQEYVLTAAHCDMPNMQILLGVH
SASVLNDDEQARDPEEKYFCLSSNNDTKWDKDIMLIRLNRPVNNSVHIAPLTLPSSPPRL
GAICRIMGWGAITSPNETYPDASQCANINILRYSLCQAVYRGMPAQSRIVCAGILRGGKG
SCKGDSGGPLICNAQLQGIVSAGGDPCAQPRVPVLYIRVFDYTDWIQSIIEGNRTVTCPP
>Q9DF67 ; MatureChain: 19-258
QKSSELVFGGRPCNINEHRSLVVLFNSSGFLCGGTLINQDWVVTAAHCDSENFQLLFGVH
SKKILNEDEQTRDPKEKFFCPNRKNDDEVDKDIMLIKLDSSVSNSTHIAPLSLPSSPPSV
GSVCRIMGWGKTIPTKEIYPDVPHCANINILDHAVCRAAYSWRTVANTTLCAGILQGGKD
TCHADSGGPLICNGQVQGIVSWGGHPCGQPREPGVYTKVLDYNDWVQSIIAGNTEATCPP
>O42207 ; MatureChain: 19-258
QKSSELVIGGDECNINEHRFLALVFNSSGFLCSGTLINQEWVLTAAHCDMENMRIYLGVH
NESVQYDDEQTRVPEEKFFCLRSNNDTKWDKDIMLIRLDSPVNNSAHIAPLNLPFNPPML
GSVCRIMGWGAITSPNEIYSSVPHCANINVLHYSMCRAVYPGMPAQTRILCAGIQTGGID
TCSGDSGGPLICNGQFQGIVSWGRYPCAKPRAPGLYTRVFDYTDWIENIIAGNTDASCPP
>P04971 ; MatureChain: 19-255
QKSSELVIGGDECDINEHPFLAFMYYSPRYFCGMTLINQEWVLTAAHCNRRFMRIHLGKH
AGSVANYDEVVRYPKEKFICPNKKKNVITDKDIMLIRLDRPVKNSEHIAPLSLPSNPPSV
GSVCRIMGWGAITTSEDTYPDVPHCANINLFNNTVCREAYNGLPAKTLCAGVLQGGIDTC
GGDSGGPLICNGQFQGILSWGSDPCAEPRKPAFYTKVFDYLPWIQSIIAGNKTATCP
>Q9PT41 ; MatureChain: 19-259
QKSSELVVGGDECDINEHPFLVALYTSSSSTVHCAGTLINQEWVLTAVHCDRKNIRIKLG
MHSKNIRNEDEQIRVPRRKFFCLNTKFPNGKDKDIMLIRLRRPVKNSAHIAPISLPSSPS
SPRSRCRIMGWGKISTTEETYPDVPHCAKIFIVKHAWCEALYPWVPADSRTLCAGILQGG
KDTCEGDSGGPLICNGQIQGIVSGGSDPCGQRLKPAVYTKVFDYTDWIQSIIAGNTTATC
P
>Q9YGJ9 ; MatureChain: 19-257
QKSSELIIGGDECNINEHRSLVLMYYDGHQCDGTLINEEWVLTAAHCDGENMEIQLGVHS
KKVPNEDVQTRVPKEKFFCDSNKTYARWNKDIMLIRLDRPVSNSAHIAPLSLPSSPPSVG
SVCRIMGWGTFSTTQETYPDVPHCANINIHDFEVCQAAYPGLPATNRILCAGILEGGKDT
CKGDSGGPLICNGEIQGIVSWGGHLCGNVLEPGIYTKVFDHLEWIRSIIAGNTDATCPL
>E5L0E5 ; MatureChain: 19-258
QKSSELVVGGDECNINEHRSLVVFFNSSGFLCGGTSINQEWVLTAAHCDSKNFQMLFGVH
SKKILNEDEQTRDPKEKFICPNRKKDDERDKDIMLIRLDSPVSNSEHIAPLSLPSSPPSV
GSVCRIMGWGTISPTKVTYPDVPHCANINILDHAVCRAAYPTLLAESSTVCAGTQQEGKD
TCGGDSGGPLICNGQIQGIVSWRAHPCGQGLKPGVYTKVFDYTDWIQSIISGNTDVTCPP
>Q27J47 ; MatureChain: 19-258
QKSSKLVFGGDECNINEHRSLVVLFNSSGFLCAGTLINKEWVLTAAHCDSENFQMQLGVH
SKKVPNKDEETRDPKEKFICPNRKKNDEKDKDIMLIRLNRPVSNSEHIALLSLPSSPPSV
GSVCRIMGWGTISPTKEIYPDVPHCADINILDHAVCRAAYSGWLATSTTLCAGILEGGKD
SCHGDSGGPLICNGQFQGIVSLGRHPCGHPDEPGVYTKVFDYTDWIQSIIAGNTDAACPP
>Q91516 ; MatureChain: 19-258
QKSSELVFGGDECNINEHRSLVVLFNSNGFLCGGTLINQDWVVTAAHCDSNNFQLLFGVH
SKKILNEDEQTRDPKEKFFCPNRKKDDEVDKDIMLIKLDSSVSNSEHIAPLSLPSSPPSV
GSVCRIMGWGKTIPTKEIYPDVPHCANINILDHAVCRTAYSWRQVANTTLCAGILQGGRD
TCHFDSGGPLICNGIFQGIVSWGGHPCGQPGEPGVYTKVFDYLDWIKSIIAGNKDATCPP
>Q072L6 ; MatureChain: 19-259
QKSSELVIGGDECNINEHRSLVVLFNSSGFLCAGTLVQDEWVLTAANCDSKNFQMQLGVH
SKKVLNEDEQTRDPKEEASLCPNRKKDDEVDKDIMLIKLDSRVSNSEHIAPLSLPSSPPS
VGSVCRIMGWGTISPTKETYPDVPHCANINILDHAVCRAAYPWQPVSSTTLCAGILQGGK
DTCWGDSGGPLICNGEFQGIVSWGAHPCGQPHNPGVYTKVSDYTEWIKSIIAGNTAAACP
P
>Q7SYF1 ; MatureChain: 19-256
QKSSELVIGGAECNINEHRSLVLLYNSSRLFGGGTLINKEWVLSAAHCDGENMKIYLGLH
HFRLPNKDRQIRVAKEKYFCRDRKSIVDKDIMLIKLNKPVNNSTHIAPLSLPSSPPSVGS
DCRIMGWGTITSPNDTYPKVPHCANINILEHSLCERAYNDLSASSRTLCAGIEKGGIDTC
KGDSGGPLICNGQIQGIVSWGDEVCGKPNKPGVYTKVFDYTDWIRNIIAGNTAATCPQ
>Q9I8X1 ; MatureChain: 19-258
QKSSELVIGGNECDINEHRFLVAFFNTTGFFCGGTLINPEWVVTAAHCDSTDFQMQLGVH
SKKVLNEDEQTRNPKEKFICPNKNNNEVLDKDIMLIKLDKPISNSKHIAPLSLPSSPPSV
GSVCRIMGWGSITPVKETFPDVPYCANINLLDHAVCQAGYPELLAEYRTLCAGIVQGGKD
TCGGDSGGPLICNGQFQGIVSYGAHPCGQGPKPGIYTNVFDYTDWIQRNIAGNTDATCPP
>P0DJF5 ; MatureChain: 19-258
QKSSELVFGGRPCNINEHRSLVVLFNSSGFLCGGTLINQDWVVTAAHCDSNNFQLLFGVH
SKKTLNEDEQTRDPKEKFFCPNRKKDDEVDKDIMLIKLDSSVNNSEHIAPLSLPSSPPSV
GSVCRIMGWGKTIPTKDIYPDVPHCANINILDHAVCRTAYSWRQVANTTLCAGILQGGKD
TCHFDSGGPLICNEQFHGIVSWGGHPCGQPREPGVYTNVFDYTDWIQSIIAGNKDATCPP
>Q802F0 ; MatureChain: 19-258
QKSSELVIGGDECNINEHRFLALVFNSSGFLCSGTLINQEWVLTAAHCDMENMRIYLGVH
NESVQYDDEQTRVPEEKFFCLRSNNDTKWDKDIMLIRLDSPVNNSAHIAPLNLPFNPPML
GSVCRIMGWGAITSPNEIYPDVPHCANINLLHYSMCQAVYPGMPAQSRILCAGIQTGGID
TCSGDSGGPLICNGQFQGILHAGGNPCALPRAPGLYTRVFDYTDWIENIIAGNTDASCPP
>Q71QH7 ; MatureChain: 19-258
QKSPELVVGGDECNINEHRSLVAIFNSTGFFCSGTLINQEWVVTAAHCDSNNFKMKFGAH
SQKVLNEDEQIRNPKEKFICPNKKNNEVLDKDIMLIKLDSSVSNSEHIAPLSLPSSPPSV
GSVCRIMGWGSITPTKVTYPDVPYCANINLLDDAECKPGYPELLPEYRTLCAGIVQGGKD
TCGGDSGGPLICNGQFHGIVSYGAHPCGQSLKPGIYTTVFDYNDWIKSIIAGNTAATCPP
>Q9PTL3 ; MatureChain: 19-257
QKSSELVIGGDECNINEHRFLALLYSERFQCGGTLINEEWVLTAAHCDMRNMYIYLGVHN
VSVQYDDEQRRYPKKKYFRLSSRNYNQWDKDIMLIRLNRPLRNSAHIAPLSLPSNPPSVG
SVCRIMGWGTITSPQVTFPDVLHCANINIFDYEVCRAAYPELPATRRTLCAGILEGGKDS
CNGDSGGPLICNGQFQGIAYWGADTCAQPREPGLYTKVFDYIDWIQSIIAGNTAVTCPP
>Q8AY79 ; MatureChain: 19-258
QKSSELVVGGDECNINEHRSLVAIFNSTGFFCSGTLINQEWVVTAAHCDSKNFKMKFGAH
SKKLLNEDEQIRNPKEKFICPNKKNNDVLDKDIMLIKLDSSVSNSEHIAPLSLPSSPPSV
GSDCRIIGWGSITPIEVTYPDVPYCANINLLDDAECKPGYPELLPEYRTLCAGIVEGGKD
TCGGDSGGPLICNGQFHGIVSYGGHPCGQSLKPGIYTKVFDYNDWMKSIIAGNTAATCPP
>Q9YGJ8 ; MatureChain: 19-258
QKSSELVVGGDECNINEHRSLVVLFNSSGLICSGTLINQEWVLTAAHCDSKNFQMLFGVH
SKKILNEDEQTRDPKEKFICPNKKKDDEKDKDIMLIRLDSPVSNSEHIAPLSLPSSSPTV
DSVCRIMGWGTIKPADETYPDVPHCANINILDHTVCRAAYPVLLAGSSTLCAGTQQGGKD
TCVGDSGGPLICNGQIQGIVSWGAHPCGQGSKPGVYTKVFDHLDWIKSIIAGNTAVTCPP
>Q7SZE1 ; MatureChain: 19-258
QKSSELVIGGDECNINEHRSLVAFFNSTGFFCSGTLINEEWVLTAAHCDNTNFQMKLGVH
SKKVLNEDEQTRNPKEKFICPNKKNDEVLDKDIMLIKLDSRVSNSEHIVPLSLPSSPPSV
GSVCHIMGWGSITPIKVTYPDVPYCAYINLLDDAVCQAGYPELLTEYRTLCAGILEGGKD
TCGGDSGGPLICNGQFQGIVSFGAHPCGQGLKPGVYTKVFDYNHWIQSIIAGNTTVTCPQ
>E0Y421 ; MatureChain: 19-257
QKSSELVVGGDECNINEHRSLVFLYNSSFGCGGTLINQQWVLSAAHCDMENVQIYLGLHN
LRLRNQDEQIRVAEEKFFCLSNKSYTKWDKDIMLIRLNSSVTYNTHIAPLSLPSSPPRVG
SVCRIMGWGAITSPNETFPNVPHCANINILRYSVCRAAYRGLPAQSRTLCAGILQGGIGS
CMGDSGGPLICNGEIQGIVSWGDDICAQPHKPVHYTKVFDYSDWIQSIIAGNTTATCPL
>Q8QG86 ; MatureChain: 19-257
QKSSELVVGGDECDINEHPFLAFLYSHGYFCGLTLINQEWVLTAAHCDRRFMRIYLGIHA
RSVANDDEVIRYPKEKFICPNKNMSDEKDKDIMLIRLNRPVKNSTHIAPISLPSNPPSVG
SVCRVMGWGSITIPNDTYPDVPHCANINLVNDTVCRGAYKRFPAKSRTLCAGVLQGGKDT
CVGDSGGPLICNGTFQGIVSWGGKVCARPRKPALYTKVFDYLPWIQSIIAGNKTATCPP
>B5U6Y3 ; MatureChain: 19-258
QMSSELVVGGGECNRNRHRSLALLYNSSGTLCGGTLIHEEWVLSAAHCDMENMKIYLGLH
NLSLPNKDQQKREPRETHFCLPSRNYTLWDKDIMLIKLNRPVNNSPHIAPISLPSNPPRL
RSVCHIMGWGAITSPNETYPDVPHCANINILRYSVCRAAFGRLPAQSRTLCAGILRGGID
TCLGDSGGPLICNGQIQGIVSWGAEVCAKPHAPGLYTKVSDYTDWIQSIIAGNTTATCPP
>E5AJX2 ; MatureChain: 19-257
QKSSELVIGGDECNINEHPFLAFVTSDRRRCAGTLINQEWVLTAAHCNGKYMKIELGVHD
KMVRNEDKQTRVPKQKFFCLSSKEYTMWDKDIMLIRLNTPVNNSTHIAPVSLASRPPVVG
SVCRIMGWGTISSPKVILPDVPHCANIEIIKYSKCQGVHPELPAKGRVVCAGIWQGGKDS
CHGDSGAPLICNGQLQGLLSWGGDPCAQPLQPGLYTDIFDYSDWIQSIIAGNTTATCPP
>Q072L7 ; MatureChain: 19-258
QKSSELVIGGDECNINEHRSLALVYITSGFLCGGTLINQQWVLTAAHCDRGNMLIFFDVH
SLKGLNKDVQSRVAKEKFICPNRKKDDEKDKDIMLIKLDSPVSNSEHIAPLSLPSNPPSV
GSVCRIMGWGAITSPNVTLPGVPHCANINILDYEVCRKAYTGLPATSRTLCAGILEGGKD
SCKGDSGGPLICNGQFQGIVSWGAHPCGQSLKPGVYTKVFDYTEWIQSILAGNADATCPP
>TRINITY_DN16858_c0_g1::TRINITY_DN16858_c0_g1_i1::g.2::m.2  type:complete len:253 gc:universal TRINITY_DN16858_c0_g1_i1:380-1138(+); MatureChain: 22-253
AEGERVLGGKPCRPNSQPWQAALFSGCRLICGGTLIHPSWVLSAAHCRKSSIFPVRLGEH
HLKRIDWSEQLKLSSKAIVHPEYNRQTLNNDIMLVKLLIPATLNDKVKVLNLSTSCPEPG
TKCLISGWGTTSSPQPKYPDVLHCANITIFSHNVCRLIYPNYINENMVCAGKMEGGTDSC
QGDSGGPLVCNGKLQGIVSWGPYICAQPNKPGVYVNVCRYIDWIQETIQNN*
>TRINITY_DN34184_c5_g1::TRINITY_DN34184_c5_g1_i1::g.4::m.4  type:complete len:259 gc:universal TRINITY_DN34184_c5_g1_i1:991-215(-); MatureChain: 19-259
QKSSELVIGGSPCNITEHRSLVVMFNSSAFLCAGTLINQEWVLTAAHCDSDNFQMLLGVH
SKKVLNEDEETREPKEKVYCVSHEKNTDWAKDIMLIKLNRPVNNSTHIAPISLPSNRPSL
GSVCRIMGWGSIIATNETYPDVPHCTNINLLHYSVCRAAYPWLPVNSRTFCAGVLQGGKD
TCKGDSGGPLICNGQFQGILSWGWTPCAQLLEPALYTKVFDYSDWIQSIIAGNTTASCPP
*
>TRINITY_DN34184_c5_g1::TRINITY_DN34184_c5_g1_i2::g.5::m.5  type:complete len:261 gc:universal TRINITY_DN34184_c5_g1_i2:997-215(-); MatureChain: 19-261
QKSSELIIGGAECNINDHRFLVALYNYRTRAFLCGGTLINQEWVLSAAHCNRKSLQIKIG
MHSKTAPNDDLQTRVPKETYFCLPNKNYTMWDKDIMLIKLNRPVNNSTHIAPISLPSNRP
SLGSVCRIMGWGSIIATNETYPDVPHCTNINLLHYSVCRAAYPWLPVNSRTFCAGVLQGG
KDTCKGDSGGPLICNGQFQGILSWGWTPCAQLLEPALYTKVFDYSDWIQSIIAGNTTASC
PP*
>TRINITY_DN34184_c5_g1::TRINITY_DN34184_c5_g1_i3::g.7::m.7  type:complete len:259 gc:universal TRINITY_DN34184_c5_g1_i3:991-215(-); MatureChain: 19-259
QKSSELVIGGAECDINEHRSLVLVYNASGFFCGGTLINREWVLSAAHCYMKNMRIYLGLH
NFSLPNNDQQRRGARETYFCLPSRNYTKWDKDIMLIKLNRPVNNSTHIAPISLPSNRPSL
GSVCRIMGWGSIIATNETYPDVPHCTNINLLHYSVCRAAYPWLPVNSRTFCAGVLQGGKD
TCKGDSGGPLICNGQFQGILSWGWTPCAQLLEPALYTKVFDYSDWIQSIIAGNTTASCPP
*
>TRINITY_DN34184_c5_g1::TRINITY_DN34184_c5_g1_i4::g.8::m.8  type:complete len:261 gc:universal TRINITY_DN34184_c5_g1_i4:997-215(-); MatureChain: 19-261
QKSSELIIGGAECNINDHRFLVALYNYRTRAFLCGGTLINQEWVLSAAHCNRKSLQIKIG
MHSKTAPNDDLQTRVPKETYFCLPNKNYTMWDKDIMLIKLNRPVNNSTHIAPISLPSNRP
SLGSVCRIMGWGSIIATNETYPDVPHCTNINLLHYSVCRAAYPWLPVNSRTFCAGVLQGG
KDTCKGDSGGPLICNGQFQGILSWGWTPCAQLLEPALYTKVFDYSDWIQSIIAGNTTASC
PP*
