# Supplementary material for: Venomix: a simple bioinformatic pipeline for identifying and characterizing toxin gene candidates from transcriptomic data
Source: PeerJ. 2018 Jul 31;6:e5361. doi: 10.7717/peerj.5361 (PMC6074769; doi:10.7717/peerj.5361)
Supplement: Supplemental Information 3 [file peerj-06-5361-s003.gz › FinalOutput_E-20/Thrombin-like_enzyme_TLBm_1/genbankfile.txt]

VERSION     Q76B45.1  GI:75072482
DBSOURCE    UniProtKB: locus BLTX_BLABR, accession Q76B45;
            class: standard.
            created: Apr 3, 2007.
            sequence updated: Jul 5, 2004.
            annotation updated: Jan 7, 2015.
            xrefs: AB111919.1, BAD18893.1
            xrefs (non-sequence databases): ProteinModelPortal:Q76B45,
            SMR:Q76B45, MEROPS:S01.409, HOVERGEN:HBG013304, GO:0005576,
            GO:0004252, InterPro:IPR001254, InterPro:IPR018114,
            InterPro:IPR001314, InterPro:IPR009003, Pfam:PF00089,
            PRINTS:PR00722, SMART:SM00020, SUPFAM:SSF50494, PROSITE:PS50240,
            PROSITE:PS00134, PROSITE:PS00135
KEYWORDS    Direct protein sequencing; Disulfide bond; Glycoprotein; Hydrolase;
            Protease; Secreted; Serine protease; Signal; Toxin; Zymogen.
SOURCE      Blarina brevicauda (short-tailed shrew)
  ORGANISM  Blarina brevicauda
            Eukaryota; Metazoa; Chordata; Craniata; Vertebrata; Euteleostomi;
            Mammalia; Eutheria; Laurasiatheria; Insectivora; Soricidae;
            Soricinae; Blarina.
REFERENCE   1  (residues 1 to 282)
  AUTHORS   Kita,M., Nakamura,Y., Okumura,Y., Ohdachi,S.D., Oba,Y.,
            Yoshikuni,M., Kido,H. and Uemura,D.
  TITLE     Blarina toxin, a mammalian lethal venom from the short-tailed shrew
            Blarina brevicauda: Isolation and characterization
  JOURNAL   Proc. Natl. Acad. Sci. U.S.A. 101 (20), 7542-7547 (2004)
   PUBMED   15136743
  REMARK    NUCLEOTIDE SEQUENCE [MRNA], PROTEIN SEQUENCE OF 30-54, FUNCTION,
            CATALYTIC ACTIVITY, ENZYME REGULATION, BIOPHYSICOCHEMICAL
            PROPERTIES, AND TOXIC DOSE.;
            TISSUE=Saliva, and Salivary gland
COMMENT     [FUNCTION] Has kallikrein-like activity, converts kininogens to
            kinins, and has dilatory effects on the blood vessel walls.
            {ECO:0000269|PubMed:15136743}.
            [CATALYTIC ACTIVITY] Specificity similar to tissue-kallikrein and
            plasmin with highest activity toward Pro-Phe-Arg-MCA and
            Boc-Val-Leu-Lys-MCA. Has preference for Arg and Lys in position P1
            and hydrophobic residues in position P2.
            {ECO:0000269|PubMed:15136743}.
            [ENZYME REGULATION] Strongly inhibited by aprotinin, moderately
            inhibited by secretory leukoprotease inhibitor, the Kunitz-type
            soybean trypsin inhibitor, and leupeptin, and not inhibited by
            urinary trypsin inhibitor or alpha-1 protease inhibitor.
            {ECO:0000269|PubMed:15136743}.
            [BIOPHYSICOCHEMICAL PROPERTIES] pH dependence: Optimum pH is 9.0.
            {ECO:0000269|PubMed:15136743}.
            [SUBCELLULAR LOCATION] Secreted.
            [TISSUE SPECIFICITY] Submaxillary and sublingual salivary glands.
            [TOXIC DOSE] LD(50) is 1 mg/kg by intraperitoneal injection into
            mice. This injection causes irregular respiration, paralysis,
            convulsions and death. {ECO:0000269|PubMed:15136743}.
            [SIMILARITY] Belongs to the peptidase S1 family. Kallikrein
            subfamily. {ECO:0000255|PROSITE-ProRule:PRU00274}.
            [SIMILARITY] Contains 1 peptidase S1 domain.
            {ECO:0000255|PROSITE-ProRule:PRU00274}.
FEATURES             Location/Qualifiers
     source          1..282
                     /organism="Blarina brevicauda"
                     /db_xref="taxon:9387"
     gene            1..282
                     /gene="BTX"
     Protein         1..282
                     /gene="BTX"
                     /product="Blarina toxin"
                     /EC_number="3.4.21.-"
                     /note="BLTX"
                     /UniProtKB_evidence="Evidence at protein level"
     Region          1..17
                     /gene="BTX"
                     /region_name="Signal"
                     /experiment="experimental evidence, no additional details
                     recorded"
                     /note="{ECO:0000255}."
     Region          18..29
                     /gene="BTX"
                     /region_name="Propeptide"
                     /experiment="experimental evidence, no additional details
                     recorded"
                     /note="Activation peptide. {ECO:0000269|PubMed:15136743}.
                     /FTId=PRO_0000283773."
     Region          29..274
                     /gene="BTX"
                     /region_name="Tryp_SPc"
                     /note="Trypsin-like serine protease; smart00020"
                     /db_xref="CDD:214473"
     Region          30..282
                     /gene="BTX"
                     /region_name="Mature chain"
                     /experiment="experimental evidence, no additional details
                     recorded"
                     /note="Blarina toxin. /FTId=PRO_0000283774."
     Region          30..279
                     /gene="BTX"
                     /region_name="Domain"
                     /experiment="experimental evidence, no additional details
                     recorded"
                     /note="Peptidase S1.
                     {ECO:0000255|PROSITE-ProRule:PRU00274}."
     Region          30..277
                     /gene="BTX"
                     /region_name="Tryp_SPc"
                     /note="Trypsin-like serine protease; Many of these are
                     synthesized as inactive precursor zymogens that are
                     cleaved during limited proteolysis to generate their
                     active forms. Alignment contains also inactive enzymes
                     that have substitutions of the catalytic triad...;
                     cd00190"
                     /db_xref="CDD:238113"
     Site            30
                     /gene="BTX"
                     /site_type="cleavage"
                     /db_xref="CDD:238113"
     Bond            36..194
                     /gene="BTX"
                     /bond_type="disulfide"
                     /experiment="experimental evidence, no additional details
                     recorded"
                     /note="{ECO:0000255|PROSITE-ProRule:PRU00274}."
     Bond            57..73
                     /gene="BTX"
                     /bond_type="disulfide"
                     /experiment="experimental evidence, no additional details
                     recorded"
                     /note="{ECO:0000255|PROSITE-ProRule:PRU00274}."
     Site            order(72,138,234)
                     /gene="BTX"
                     /site_type="active"
                     /db_xref="CDD:238113"
     Site            72
                     /gene="BTX"
                     /site_type="active"
                     /experiment="experimental evidence, no additional details
                     recorded"
                     /note="Charge relay system. {ECO:0000250}."
     Site            100
                     /gene="BTX"
                     /site_type="glycosylation"
                     /experiment="experimental evidence, no additional details
                     recorded"
                     /note="O-linked (GalNAc...). {ECO:0000250}."
     Site            109
                     /gene="BTX"
                     /site_type="glycosylation"
                     /experiment="experimental evidence, no additional details
                     recorded"
                     /note="N-linked (GlcNAc...). {ECO:0000255}."
     Site            122
                     /gene="BTX"
                     /site_type="glycosylation"
                     /experiment="experimental evidence, no additional details
                     recorded"
                     /note="N-linked (GlcNAc...). {ECO:0000255}."
     Site            138
                     /gene="BTX"
                     /site_type="active"
                     /experiment="experimental evidence, no additional details
                     recorded"
                     /note="Charge relay system. {ECO:0000250}."
     Bond            170..240
                     /gene="BTX"
                     /bond_type="disulfide"
                     /experiment="experimental evidence, no additional details
                     recorded"
                     /note="{ECO:0000255|PROSITE-ProRule:PRU00274}."
     Bond            205..219
                     /gene="BTX"
                     /bond_type="disulfide"
                     /experiment="experimental evidence, no additional details
                     recorded"
                     /note="{ECO:0000255|PROSITE-ProRule:PRU00274}."
     Site            order(228,249,251)
                     /gene="BTX"
                     /site_type="other"
                     /note="substrate binding sites [chemical binding]"
                     /db_xref="CDD:238113"
     Bond            230..255
                     /gene="BTX"
                     /bond_type="disulfide"
                     /experiment="experimental evidence, no additional details
                     recorded"
                     /note="{ECO:0000255|PROSITE-ProRule:PRU00274}."
     Site            234
                     /gene="BTX"
                     /site_type="active"
                     /experiment="experimental evidence, no additional details
                     recorded"
                     /note="Charge relay system. {ECO:0000250}."
ORIGIN      
        1 mcflllcltl tlagtgavpt gpsieihsri iggwecdkhs qpwqalltft rkhnsvcggv
       61 lvhsqwvlta ahcigdnykv llglhdrsse estvqearvs arfphplynm tllnlllshk
      121 mnltffyktf lgadfshdlm llrldqpvql tdavqvldlp tqepqvgstc hvsgwgrtsq
      181 nyensfvlpe klqcveftll snnecshahm fkvteamlca ghmeggkdsc vgdsggplic
      241 dgvfqgiasw gsspcgqqgr pgiyvkvfly iswiqetika hs
//
VERSION     Q4QXT9.1  GI:82249869
DBSOURCE    UniProtKB: locus FA10_TROCA, accession Q4QXT9;
            class: standard.
            extra accessions:A5X459
            created: Dec 6, 2005.
            sequence updated: Jul 19, 2005.
            annotation updated: Jan 7, 2015.
            xrefs: AY651849.1, AAV65959.1, DQ533831.1, ABG02403.1
            xrefs (non-sequence databases): ProteinModelPortal:Q4QXT9,
            SMR:Q4QXT9, MEROPS:S01.396, HOVERGEN:HBG013304, GO:0005576,
            GO:0005509, GO:0016504, GO:0004252, GO:0007596, Gene3D:4.10.740.10,
            InterPro:IPR017857, InterPro:IPR000742, InterPro:IPR001881,
            InterPro:IPR013032, InterPro:IPR000152, InterPro:IPR018097,
            InterPro:IPR000294, InterPro:IPR012224, InterPro:IPR001254,
            InterPro:IPR018114, InterPro:IPR001314, InterPro:IPR009003,
            Pfam:PF00008, Pfam:PF00594, Pfam:PF00089, PIRSF:PIRSF001143,
            PRINTS:PR00722, PRINTS:PR00001, SMART:SM00181, SMART:SM00179,
            SMART:SM00069, SMART:SM00020, SUPFAM:SSF50494, SUPFAM:SSF57630,
            PROSITE:PS00010, PROSITE:PS00022, PROSITE:PS01186, PROSITE:PS50026,
            PROSITE:PS01187, PROSITE:PS00011, PROSITE:PS50998, PROSITE:PS50240,
            PROSITE:PS00134, PROSITE:PS00135
KEYWORDS    Calcium; Cleavage on pair of basic residues; Disulfide bond;
            EGF-like domain; Gamma-carboxyglutamic acid; Glycoprotein;
            Hemostasis; Hydrolase; Hydroxylation; Protease; Prothrombin
            activator; Repeat; Secreted; Serine protease; Signal; Toxin;
            Zymogen.
SOURCE      Tropidechis carinatus
  ORGANISM  Tropidechis carinatus
            Eukaryota; Metazoa; Chordata; Craniata; Vertebrata; Euteleostomi;
            Lepidosauria; Squamata; Bifurcata; Unidentata; Episquamata;
            Toxicofera; Serpentes; Colubroidea; Elapidae; Notechinae;
            Tropidechis.
REFERENCE   1  (residues 1 to 483)
  AUTHORS   Reza,A., Swarup,S. and Manjunatha Kini,R.
  TITLE     Two parallel prothrombin activator systems in Australian
            rough-scaled snake, Tropidechis carinatus. Structural comparison of
            venom prothrombin activator with blood coagulation factor X
  JOURNAL   Thromb. Haemost. 93 (1), 40-47 (2005)
   PUBMED   15630489
  REMARK    NUCLEOTIDE SEQUENCE [MRNA].;
            TISSUE=Liver
REFERENCE   2  (residues 1 to 483)
  AUTHORS   Reza,M.A., Swarup,S. and Kini,R.M.
  TITLE     Structure of two genes encoding parallel prothrombin activators in
            Tropidechis carinatus snake: gene duplication and recruitment of
            factor X gene to the venom gland
  JOURNAL   J. Thromb. Haemost. 5 (1), 117-126 (2007)
   PUBMED   17239167
  REMARK    NUCLEOTIDE SEQUENCE [GENOMIC DNA / MRNA].;
            TISSUE=Liver
COMMENT     [FUNCTION] Factor Xa is a vitamin K-dependent glycoprotein that
            converts prothrombin to thrombin in the presence of factor Va,
            calcium and phospholipid during blood clotting. {ECO:0000250}.
            [CATALYTIC ACTIVITY] Selective cleavage of Arg-|-Thr and then
            Arg-|-Ile bonds in prothrombin to form thrombin.
            [ENZYME REGULATION] Inhibited by SERPINA5. {ECO:0000250}.
            [SUBUNIT] The two chains are formed from a single-chain precursor
            by the excision of two Arg residues and are held together by 1 or
            more disulfide bonds. Forms a heterodimer with SERPINA5 (By
            similarity). {ECO:0000250}.
            [SUBCELLULAR LOCATION] Secreted {ECO:0000250}.
            [TISSUE SPECIFICITY] Plasma; synthesized in the liver.
            [PTM] Gamma-carboxyglutamate residues are formed by vitamin K
            dependent carboxylation. These residues are essential for the
            binding of calcium.
            [PTM] The activation peptide is cleaved by factor IXa (in the
            intrinsic pathway), or by factor VIIa (in the extrinsic pathway).
            {ECO:0000250}.
            [PTM] The iron and 2-oxoglutarate dependent 3-hydroxylation of
            aspartate and asparagine is (R) stereospecific within EGF domains.
            {ECO:0000250}.
            [SIMILARITY] Belongs to the peptidase S1 family. Snake venom
            subfamily. {ECO:0000255|PROSITE-ProRule:PRU00274}.
            [SIMILARITY] Contains 2 EGF-like domains.
            {ECO:0000255|PROSITE-ProRule:PRU00076}.
            [SIMILARITY] Contains 1 Gla (gamma-carboxy-glutamate) domain.
            {ECO:0000255|PROSITE-ProRule:PRU00463}.
            [SIMILARITY] Contains 1 peptidase S1 domain.
            {ECO:0000255|PROSITE-ProRule:PRU00274}.
            [WEB RESOURCE] Name=Wikipedia; Note=Factor X entry;
            URL='http://en.wikipedia.org/wiki/Factor_X'.
FEATURES             Location/Qualifiers
     source          1..483
                     /organism="Tropidechis carinatus"
                     /db_xref="taxon:100989"
     gene            1..483
                     /gene="F10"
                     /gene_synonym="TrFX"
     Protein         1..483
                     /gene="F10"
                     /gene_synonym="TrFX"
                     /product="Coagulation factor X"
                     /EC_number="3.4.21.6"
                     /UniProtKB_evidence="Evidence at transcript level"
     Region          1..20
                     /gene="F10"
                     /gene_synonym="TrFX"
                     /region_name="Signal"
                     /experiment="experimental evidence, no additional details
                     recorded"
                     /note="{ECO:0000255}."
     Region          21..40
                     /gene="F10"
                     /gene_synonym="TrFX"
                     /region_name="Propeptide"
                     /experiment="experimental evidence, no additional details
                     recorded"
                     /note="{ECO:0000250}. /FTId=PRO_0000043201."
     Region          23..85
                     /gene="F10"
                     /gene_synonym="TrFX"
                     /region_name="GLA"
                     /note="Domain containing Gla (gamma-carboxyglutamate)
                     residues; smart00069"
                     /db_xref="CDD:214503"
     Region          41..483
                     /gene="F10"
                     /gene_synonym="TrFX"
                     /region_name="Mature chain"
                     /experiment="experimental evidence, no additional details
                     recorded"
                     /note="Coagulation factor X. /FTId=PRO_0000043202."
     Region          41..180
                     /gene="F10"
                     /gene_synonym="TrFX"
                     /region_name="Mature chain"
                     /experiment="experimental evidence, no additional details
                     recorded"
                     /note="Factor X light chain. /FTId=PRO_0000043203."
     Region          41..86
                     /gene="F10"
                     /gene_synonym="TrFX"
                     /region_name="Domain"
                     /experiment="experimental evidence, no additional details
                     recorded"
                     /note="Gla. {ECO:0000255|PROSITE-ProRule:PRU00463}."
     Site            46
                     /gene="F10"
                     /gene_synonym="TrFX"
                     /site_type="modified"
                     /experiment="experimental evidence, no additional details
                     recorded"
                     /note="4-carboxyglutamate.
                     {ECO:0000255|PROSITE-ProRule:PRU00463}."
     Site            47
                     /gene="F10"
                     /gene_synonym="TrFX"
                     /site_type="modified"
                     /experiment="experimental evidence, no additional details
                     recorded"
                     /note="4-carboxyglutamate.
                     {ECO:0000255|PROSITE-ProRule:PRU00463}."
     Site            54
                     /gene="F10"
                     /gene_synonym="TrFX"
                     /site_type="modified"
                     /experiment="experimental evidence, no additional details
                     recorded"
                     /note="4-carboxyglutamate.
                     {ECO:0000255|PROSITE-ProRule:PRU00463}."
     Site            56
                     /gene="F10"
                     /gene_synonym="TrFX"
                     /site_type="modified"
                     /experiment="experimental evidence, no additional details
                     recorded"
                     /note="4-carboxyglutamate.
                     {ECO:0000255|PROSITE-ProRule:PRU00463}."
     Bond            57..62
                     /gene="F10"
                     /gene_synonym="TrFX"
                     /bond_type="disulfide"
                     /experiment="experimental evidence, no additional details
                     recorded"
                     /note="{ECO:0000250}."
     Site            59
                     /gene="F10"
                     /gene_synonym="TrFX"
                     /site_type="modified"
                     /experiment="experimental evidence, no additional details
                     recorded"
                     /note="4-carboxyglutamate.
                     {ECO:0000255|PROSITE-ProRule:PRU00463}."
     Site            60
                     /gene="F10"
                     /gene_synonym="TrFX"
                     /site_type="modified"
                     /experiment="experimental evidence, no additional details
                     recorded"
                     /note="4-carboxyglutamate.
                     {ECO:0000255|PROSITE-ProRule:PRU00463}."
     Site            65
                     /gene="F10"
                     /gene_synonym="TrFX"
                     /site_type="modified"
                     /experiment="experimental evidence, no additional details
                     recorded"
                     /note="4-carboxyglutamate.
                     {ECO:0000255|PROSITE-ProRule:PRU00463}."
     Site            66
                     /gene="F10"
                     /gene_synonym="TrFX"
                     /site_type="modified"
                     /experiment="experimental evidence, no additional details
                     recorded"
                     /note="4-carboxyglutamate.
                     {ECO:0000255|PROSITE-ProRule:PRU00463}."
     Site            69
                     /gene="F10"
                     /gene_synonym="TrFX"
                     /site_type="modified"
                     /experiment="experimental evidence, no additional details
                     recorded"
                     /note="4-carboxyglutamate.
                     {ECO:0000255|PROSITE-ProRule:PRU00463}."
     Site            72
                     /gene="F10"
                     /gene_synonym="TrFX"
                     /site_type="modified"
                     /experiment="experimental evidence, no additional details
                     recorded"
                     /note="4-carboxyglutamate.
                     {ECO:0000255|PROSITE-ProRule:PRU00463}."
     Site            75
                     /gene="F10"
                     /gene_synonym="TrFX"
                     /site_type="modified"
                     /experiment="experimental evidence, no additional details
                     recorded"
                     /note="4-carboxyglutamate.
                     {ECO:0000255|PROSITE-ProRule:PRU00463}."
     Region          86..122
                     /gene="F10"
                     /gene_synonym="TrFX"
                     /region_name="Domain"
                     /experiment="experimental evidence, no additional details
                     recorded"
                     /note="EGF-like 1; calcium-binding.
                     {ECO:0000255|PROSITE-ProRule:PRU00076}."
     Region          86..122
                     /gene="F10"
                     /gene_synonym="TrFX"
                     /region_name="EGF_CA"
                     /note="Calcium-binding EGF-like domain, present in a large
                     number of membrane-bound and extracellular (mostly animal)
                     proteins. Many of these proteins require calcium for their
                     biological function and calcium-binding sites have been
                     found to be located at the...; cd00054"
                     /db_xref="CDD:238011"
     Site            order(86,89,103)
                     /gene="F10"
                     /gene_synonym="TrFX"
                     /site_type="other"
                     /note="Ca2+ binding site [ion binding]"
                     /db_xref="CDD:238011"
     Bond            90..101
                     /gene="F10"
                     /gene_synonym="TrFX"
                     /bond_type="disulfide"
                     /experiment="experimental evidence, no additional details
                     recorded"
                     /note="{ECO:0000250}."
     Site            92
                     /gene="F10"
                     /gene_synonym="TrFX"
                     /site_type="glycosylation"
                     /experiment="experimental evidence, no additional details
                     recorded"
                     /note="O-linked (Hex...). {ECO:0000250}."
     Bond            95..110
                     /gene="F10"
                     /gene_synonym="TrFX"
                     /bond_type="disulfide"
                     /experiment="experimental evidence, no additional details
                     recorded"
                     /note="{ECO:0000250}."
     Site            103
                     /gene="F10"
                     /gene_synonym="TrFX"
                     /site_type="modified"
                     /experiment="experimental evidence, no additional details
                     recorded"
                     /note="(3R)-3-hydroxyaspartate. {ECO:0000250}."
     Bond            112..121
                     /gene="F10"
                     /gene_synonym="TrFX"
                     /bond_type="disulfide"
                     /experiment="experimental evidence, no additional details
                     recorded"
                     /note="{ECO:0000250}."
     Region          125..165
                     /gene="F10"
                     /gene_synonym="TrFX"
                     /region_name="Domain"
                     /experiment="experimental evidence, no additional details
                     recorded"
                     /note="EGF-like 2.
                     {ECO:0000255|PROSITE-ProRule:PRU00076}."
     Region          129..164
                     /gene="F10"
                     /gene_synonym="TrFX"
                     /region_name="FXa_inhibition"
                     /note="Coagulation Factor Xa inhibitory site; pfam14670"
                     /db_xref="CDD:258808"
     Bond            129..140
                     /gene="F10"
                     /gene_synonym="TrFX"
                     /bond_type="disulfide"
                     /experiment="experimental evidence, no additional details
                     recorded"
                     /note="{ECO:0000250}."
     Bond            136..149
                     /gene="F10"
                     /gene_synonym="TrFX"
                     /bond_type="disulfide"
                     /experiment="experimental evidence, no additional details
                     recorded"
                     /note="{ECO:0000250}."
     Bond            151..164
                     /gene="F10"
                     /gene_synonym="TrFX"
                     /bond_type="disulfide"
                     /experiment="experimental evidence, no additional details
                     recorded"
                     /note="{ECO:0000250}."
     Bond            172..345
                     /gene="F10"
                     /gene_synonym="TrFX"
                     /bond_type="disulfide"
                     /experiment="experimental evidence, no additional details
                     recorded"
                     /note="Interchain (between light and heavy chains).
                     {ECO:0000255|PROSITE-ProRule:PRU00076,
                     ECO:0000255|PROSITE-ProRule:PRU00274,
                     ECO:0000255|PROSITE-ProRule:PRU00463}."
     Region          183..483
                     /gene="F10"
                     /gene_synonym="TrFX"
                     /region_name="Mature chain"
                     /experiment="experimental evidence, no additional details
                     recorded"
                     /note="Factor X heavy chain. /FTId=PRO_0000043204."
     Region          183..238
                     /gene="F10"
                     /gene_synonym="TrFX"
                     /region_name="Propeptide"
                     /experiment="experimental evidence, no additional details
                     recorded"
                     /note="Activation peptide. {ECO:0000250}.
                     /FTId=PRO_0000043205."
     Site            211
                     /gene="F10"
                     /gene_synonym="TrFX"
                     /site_type="glycosylation"
                     /experiment="experimental evidence, no additional details
                     recorded"
                     /note="N-linked (GlcNAc...). {ECO:0000255}."
     Site            223
                     /gene="F10"
                     /gene_synonym="TrFX"
                     /site_type="glycosylation"
                     /experiment="experimental evidence, no additional details
                     recorded"
                     /note="N-linked (GlcNAc...). {ECO:0000255}."
     Region          238..465
                     /gene="F10"
                     /gene_synonym="TrFX"
                     /region_name="Tryp_SPc"
                     /note="Trypsin-like serine protease; smart00020"
                     /db_xref="CDD:214473"
     Region          239..483
                     /gene="F10"
                     /gene_synonym="TrFX"
                     /region_name="Mature chain"
                     /experiment="experimental evidence, no additional details
                     recorded"
                     /note="Activated factor Xa heavy chain.
                     /FTId=PRO_0000043206."
     Region          239..470
                     /gene="F10"
                     /gene_synonym="TrFX"
                     /region_name="Domain"
                     /experiment="experimental evidence, no additional details
                     recorded"
                     /note="Peptidase S1.
                     {ECO:0000255|PROSITE-ProRule:PRU00274}."
     Region          239..468
                     /gene="F10"
                     /gene_synonym="TrFX"
                     /region_name="Tryp_SPc"
                     /note="Trypsin-like serine protease; Many of these are
                     synthesized as inactive precursor zymogens that are
                     cleaved during limited proteolysis to generate their
                     active forms. Alignment contains also inactive enzymes
                     that have substitutions of the catalytic triad...;
                     cd00190"
                     /db_xref="CDD:238113"
     Site            239
                     /gene="F10"
                     /gene_synonym="TrFX"
                     /site_type="cleavage"
                     /db_xref="CDD:238113"
     Site            241
                     /gene="F10"
                     /gene_synonym="TrFX"
                     /site_type="glycosylation"
                     /experiment="experimental evidence, no additional details
                     recorded"
                     /note="N-linked (GlcNAc...). {ECO:0000255}."
     Bond            245..250
                     /gene="F10"
                     /gene_synonym="TrFX"
                     /bond_type="disulfide"
                     /experiment="experimental evidence, no additional details
                     recorded"
                     /note="{ECO:0000250}."
     Bond            265..281
                     /gene="F10"
                     /gene_synonym="TrFX"
                     /bond_type="disulfide"
                     /experiment="experimental evidence, no additional details
                     recorded"
                     /note="{ECO:0000250}."
     Site            order(280,325,422)
                     /gene="F10"
                     /gene_synonym="TrFX"
                     /site_type="active"
                     /db_xref="CDD:238113"
     Site            280
                     /gene="F10"
                     /gene_synonym="TrFX"
                     /site_type="active"
                     /experiment="experimental evidence, no additional details
                     recorded"
                     /note="Charge relay system. {ECO:0000250}."
     Site            283
                     /gene="F10"
                     /gene_synonym="TrFX"
                     /site_type="glycosylation"
                     /experiment="experimental evidence, no additional details
                     recorded"
                     /note="N-linked (GlcNAc...). {ECO:0000255}."
     Site            325
                     /gene="F10"
                     /gene_synonym="TrFX"
                     /site_type="active"
                     /experiment="experimental evidence, no additional details
                     recorded"
                     /note="Charge relay system. {ECO:0000250}."
     Bond            393..407
                     /gene="F10"
                     /gene_synonym="TrFX"
                     /bond_type="disulfide"
                     /experiment="experimental evidence, no additional details
                     recorded"
                     /note="{ECO:0000250}."
     Site            order(416,441,443)
                     /gene="F10"
                     /gene_synonym="TrFX"
                     /site_type="other"
                     /note="substrate binding sites [chemical binding]"
                     /db_xref="CDD:238113"
     Bond            418..446
                     /gene="F10"
                     /gene_synonym="TrFX"
                     /bond_type="disulfide"
                     /experiment="experimental evidence, no additional details
                     recorded"
                     /note="{ECO:0000250}."
     Site            422
                     /gene="F10"
                     /gene_synonym="TrFX"
                     /site_type="active"
                     /experiment="experimental evidence, no additional details
                     recorded"
                     /note="Charge relay system. {ECO:0000250}."
ORIGIN      
        1 mapqlllcli ltflwslsea esnvflkskv anrflqrtkr anslfeefka gniereciee
       61 rcskeearea fednektetf wnvyvdgdqc ssnpchyggt ckdgigsytc tclagyegkn
      121 cqyvlyqscr vdngncwhfc kpvqneiqcs caesyllgdd gyscvaggdf scgrnikarn
      181 kreaslpdfq tdfsddydai dennfvetpt nfsglvptvq sqnatllkks dnpspdirvv
      241 ngtdcklgec pwqallindq gdgfcggtil spiyvltaah cinqtkyirv vvgeidisrk
      301 ktgrllsvdk iyvhqkfvps tydydialiq mktpiqfsen vvpaclptad fanqvlmkqd
      361 fgivsgfgrt rergqtsntl kvvtlpyvdr htcmlssnfp itqnmfcagy ntlpqdacqg
      421 dsggphitay rdthfitgii swgegcaqtg kygaytkvsr filwikrimr lklpstesst
      481 grl
//
VERSION     A6MFK7.1  GI:338818097
DBSOURCE    UniProtKB: locus FAXD1_DEMVE, accession A6MFK7;
            class: standard.
            created: Jun 28, 2011.
            sequence updated: Jul 24, 2007.
            annotation updated: Oct 29, 2014.
            xrefs: DQ917518.1, ABK63547.1
            xrefs (non-sequence databases): ProteinModelPortal:A6MFK7,
            SMR:A6MFK7, MEROPS:S01.396, HOVERGEN:HBG013304, GO:0005576,
            GO:0005509, GO:0016504, GO:0004252, GO:0007596, GO:0044469,
            GO:0035807, Gene3D:4.10.740.10, InterPro:IPR017857,
            InterPro:IPR000742, InterPro:IPR001881, InterPro:IPR013032,
            InterPro:IPR000152, InterPro:IPR018097, InterPro:IPR000294,
            InterPro:IPR012224, InterPro:IPR001254, InterPro:IPR018114,
            InterPro:IPR001314, InterPro:IPR009003, Pfam:PF00008, Pfam:PF00594,
            Pfam:PF00089, PIRSF:PIRSF001143, PRINTS:PR00722, PRINTS:PR00001,
            SMART:SM00181, SMART:SM00179, SMART:SM00069, SMART:SM00020,
            SUPFAM:SSF50494, SUPFAM:SSF57630, PROSITE:PS00010, PROSITE:PS00022,
            PROSITE:PS01186, PROSITE:PS50026, PROSITE:PS01187, PROSITE:PS00011,
            PROSITE:PS50998, PROSITE:PS50240, PROSITE:PS00134, PROSITE:PS00135
KEYWORDS    Blood coagulation cascade activating toxin; Calcium; Cleavage on
            pair of basic residues; Direct protein sequencing; Disulfide bond;
            EGF-like domain; Gamma-carboxyglutamic acid; Glycoprotein;
            Hemostasis impairing toxin; Hydrolase; Protease; Prothrombin
            activator; Repeat; Secreted; Serine protease; Signal; Toxin.
SOURCE      Demansia vestigiata (black whip snake)
  ORGANISM  Demansia vestigiata
            Eukaryota; Metazoa; Chordata; Craniata; Vertebrata; Euteleostomi;
            Lepidosauria; Squamata; Bifurcata; Unidentata; Episquamata;
            Toxicofera; Serpentes; Colubroidea; Elapidae; Notechinae; Demansia.
REFERENCE   1  (residues 1 to 473)
  AUTHORS   St Pierre,L., Birrell,G.W., Earl,S.T., Wallis,T.P., Gorman,J.J., de
            Jersey,J., Masci,P.P. and Lavin,M.F.
  TITLE     Diversity of toxic components from the venom of the evolutionarily
            distinct black whip snake, Demansia vestigiata
  JOURNAL   J. Proteome Res. 6 (8), 3093-3107 (2007)
   PUBMED   17608513
  REMARK    NUCLEOTIDE SEQUENCE [MRNA], PROTEIN SEQUENCE OF 134-140; 163-174;
            348-359; 372-380 AND 427-434, SUBCELLULAR LOCATION, TISSUE
            SPECIFICITY, AND IDENTIFICATION BY MASS SPECTROMETRY.;
            TISSUE=Venom, and Venom gland
REFERENCE   2  (residues 1 to 473)
  AUTHORS   Manjunatha Kini,R., Morita,T. and Rosing,J.
  CONSRTM   Registry of Exogenous Hemostatic Factors of the Scientific and
            Standardization Committee of the International Society on
            Thrombosis and Haemostasis
  TITLE     Classification and nomenclature of prothrombin activators isolated
            from snake venoms
  JOURNAL   Thromb. Haemost. 86 (2), 710-711 (2001)
   PUBMED   11522026
  REMARK    NOMENCLATURE.
COMMENT     [FUNCTION] Snake prothrombin activator that attacks the hemostatic
            system of prey. This protein is functionally similar to blood
            coagulation factor Xa (By similarity). {ECO:0000250}.
            [CATALYTIC ACTIVITY] Selective cleavage of Arg-|-Thr and then
            Arg-|-Ile bonds in prothrombin to form thrombin.
            [SUBUNIT] Heterodimer of a light chain and a heavy chain;
            disulfide-linked. {ECO:0000250}.
            [SUBCELLULAR LOCATION] Secreted {ECO:0000269|PubMed:17608513}.
            [TISSUE SPECIFICITY] Expressed by the venom gland.
            {ECO:0000269|PubMed:17608513}.
            [PTM] The vitamin K-dependent, enzymatic carboxylation of some
            glutamate residues allows the modified protein to bind calcium.
            {ECO:0000250}.
            [MISCELLANEOUS] Is classified in the group D of snake venom
            prothrombin activators, since it requires the mammalian factor Va
            for maximal activity for the cleavage of prothrombin.
            [MISCELLANEOUS] In contrast to blood coagulation factors that
            circulate as inactive zymogen in plasma, venom prothrombin
            activators are always found in the active form in the venom.
            [SIMILARITY] Belongs to the peptidase S1 family. Snake venom
            subfamily. {ECO:0000255|PROSITE-ProRule:PRU00274}.
            [SIMILARITY] Contains 2 EGF-like domains.
            {ECO:0000255|PROSITE-ProRule:PRU00076}.
            [SIMILARITY] Contains 1 Gla (gamma-carboxy-glutamate) domain.
            {ECO:0000255|PROSITE-ProRule:PRU00463}.
            [SIMILARITY] Contains 1 peptidase S1 domain.
            {ECO:0000255|PROSITE-ProRule:PRU00274}.
            [CAUTION] Lacks the Cys residue in position 255 that is replaced by
            a Gly residue, resulting of a loss a disulfide bond. This may
            contribute to a probable lower procoagulant activity.
            {ECO:0000305}.
FEATURES             Location/Qualifiers
     source          1..473
                     /organism="Demansia vestigiata"
                     /db_xref="taxon:412038"
     Protein         1..473
                     /product="Venom prothrombin activator vestarin-D1"
                     /EC_number="3.4.21.6"
                     /note="vPA; Venom coagulation factor Xa-like protease"
                     /UniProtKB_evidence="Evidence at protein level"
     Region          1..20
                     /region_name="Signal"
                     /experiment="experimental evidence, no additional details
                     recorded"
                     /note="{ECO:0000255}."
     Region          21..40
                     /region_name="Propeptide"
                     /experiment="experimental evidence, no additional details
                     recorded"
                     /note="{ECO:0000250}. /FTId=PRO_0000409894."
     Region          23..85
                     /region_name="GLA"
                     /note="Domain containing Gla (gamma-carboxyglutamate)
                     residues; smart00069"
                     /db_xref="CDD:214503"
     Region          41..181
                     /region_name="Mature chain"
                     /experiment="experimental evidence, no additional details
                     recorded"
                     /note="Vestarin-D1 light chain. /FTId=PRO_5000254111."
     Region          41..86
                     /region_name="Domain"
                     /experiment="experimental evidence, no additional details
                     recorded"
                     /note="Gla. {ECO:0000255|PROSITE-ProRule:PRU00463}."
     Site            46
                     /site_type="modified"
                     /experiment="experimental evidence, no additional details
                     recorded"
                     /note="4-carboxyglutamate.
                     {ECO:0000255|PROSITE-ProRule:PRU00463}."
     Site            47
                     /site_type="modified"
                     /experiment="experimental evidence, no additional details
                     recorded"
                     /note="4-carboxyglutamate.
                     {ECO:0000255|PROSITE-ProRule:PRU00463}."
     Site            54
                     /site_type="modified"
                     /experiment="experimental evidence, no additional details
                     recorded"
                     /note="4-carboxyglutamate.
                     {ECO:0000255|PROSITE-ProRule:PRU00463}."
     Site            56
                     /site_type="modified"
                     /experiment="experimental evidence, no additional details
                     recorded"
                     /note="4-carboxyglutamate.
                     {ECO:0000255|PROSITE-ProRule:PRU00463}."
     Bond            57..62
                     /bond_type="disulfide"
                     /experiment="experimental evidence, no additional details
                     recorded"
                     /note="{ECO:0000250}."
     Site            59
                     /site_type="modified"
                     /experiment="experimental evidence, no additional details
                     recorded"
                     /note="4-carboxyglutamate.
                     {ECO:0000255|PROSITE-ProRule:PRU00463}."
     Site            60
                     /site_type="modified"
                     /experiment="experimental evidence, no additional details
                     recorded"
                     /note="4-carboxyglutamate.
                     {ECO:0000255|PROSITE-ProRule:PRU00463}."
     Site            65
                     /site_type="modified"
                     /experiment="experimental evidence, no additional details
                     recorded"
                     /note="4-carboxyglutamate.
                     {ECO:0000255|PROSITE-ProRule:PRU00463}."
     Site            66
                     /site_type="modified"
                     /experiment="experimental evidence, no additional details
                     recorded"
                     /note="4-carboxyglutamate.
                     {ECO:0000255|PROSITE-ProRule:PRU00463}."
     Site            69
                     /site_type="modified"
                     /experiment="experimental evidence, no additional details
                     recorded"
                     /note="4-carboxyglutamate.
                     {ECO:0000255|PROSITE-ProRule:PRU00463}."
     Site            72
                     /site_type="modified"
                     /experiment="experimental evidence, no additional details
                     recorded"
                     /note="4-carboxyglutamate.
                     {ECO:0000255|PROSITE-ProRule:PRU00463}."
     Site            75
                     /site_type="modified"
                     /experiment="experimental evidence, no additional details
                     recorded"
                     /note="4-carboxyglutamate.
                     {ECO:0000255|PROSITE-ProRule:PRU00463}."
     Region          86..122
                     /region_name="Domain"
                     /experiment="experimental evidence, no additional details
                     recorded"
                     /note="EGF-like 1; calcium-binding.
                     {ECO:0000255|PROSITE-ProRule:PRU00076}."
     Region          86..122
                     /region_name="EGF_CA"
                     /note="Calcium-binding EGF-like domain, present in a large
                     number of membrane-bound and extracellular (mostly animal)
                     proteins. Many of these proteins require calcium for their
                     biological function and calcium-binding sites have been
                     found to be located at the...; cd00054"
                     /db_xref="CDD:238011"
     Site            order(86,89,103)
                     /site_type="other"
                     /note="Ca2+ binding site [ion binding]"
                     /db_xref="CDD:238011"
     Bond            90..101
                     /bond_type="disulfide"
                     /experiment="experimental evidence, no additional details
                     recorded"
                     /note="{ECO:0000250}."
     Site            92
                     /site_type="glycosylation"
                     /experiment="experimental evidence, no additional details
                     recorded"
                     /note="O-linked (Hex...). {ECO:0000250}."
     Bond            95..110
                     /bond_type="disulfide"
                     /experiment="experimental evidence, no additional details
                     recorded"
                     /note="{ECO:0000250}."
     Bond            112..121
                     /bond_type="disulfide"
                     /experiment="experimental evidence, no additional details
                     recorded"
                     /note="{ECO:0000250}."
     Region          129..164
                     /region_name="Domain"
                     /experiment="experimental evidence, no additional details
                     recorded"
                     /note="EGF-like 2.
                     {ECO:0000255|PROSITE-ProRule:PRU00076}."
     Region          129..164
                     /region_name="FXa_inhibition"
                     /note="Coagulation Factor Xa inhibitory site; pfam14670"
                     /db_xref="CDD:258808"
     Bond            129..140
                     /bond_type="disulfide"
                     /experiment="experimental evidence, no additional details
                     recorded"
                     /note="{ECO:0000250}."
     Bond            136..149
                     /bond_type="disulfide"
                     /experiment="experimental evidence, no additional details
                     recorded"
                     /note="{ECO:0000250}."
     Bond            151..164
                     /bond_type="disulfide"
                     /experiment="experimental evidence, no additional details
                     recorded"
                     /note="{ECO:0000250}."
     Bond            172..335
                     /bond_type="disulfide"
                     /experiment="experimental evidence, no additional details
                     recorded"
                     /note="Interchain (between light and heavy chains).
                     {ECO:0000255|PROSITE-ProRule:PRU00076,
                     ECO:0000255|PROSITE-ProRule:PRU00274,
                     ECO:0000255|PROSITE-ProRule:PRU00463}."
     Region          182..228
                     /region_name="Propeptide"
                     /experiment="experimental evidence, no additional details
                     recorded"
                     /note="Activation peptide. {ECO:0000250}.
                     /FTId=PRO_0000409895."
     Region          228..455
                     /region_name="Tryp_SPc"
                     /note="Trypsin-like serine protease; smart00020"
                     /db_xref="CDD:214473"
     Region          229..473
                     /region_name="Mature chain"
                     /experiment="experimental evidence, no additional details
                     recorded"
                     /note="Vestarin-D1 heavy chain. /FTId=PRO_0000409896."
     Region          229..460
                     /region_name="Domain"
                     /experiment="experimental evidence, no additional details
                     recorded"
                     /note="Peptidase S1.
                     {ECO:0000255|PROSITE-ProRule:PRU00274}."
     Region          229..458
                     /region_name="Tryp_SPc"
                     /note="Trypsin-like serine protease; Many of these are
                     synthesized as inactive precursor zymogens that are
                     cleaved during limited proteolysis to generate their
                     active forms. Alignment contains also inactive enzymes
                     that have substitutions of the catalytic triad...;
                     cd00190"
                     /db_xref="CDD:238113"
     Site            229
                     /site_type="cleavage"
                     /db_xref="CDD:238113"
     Bond            235..240
                     /bond_type="disulfide"
                     /experiment="experimental evidence, no additional details
                     recorded"
                     /note="{ECO:0000250}."
     Site            order(270,315,412)
                     /site_type="active"
                     /db_xref="CDD:238113"
     Site            270
                     /site_type="active"
                     /experiment="experimental evidence, no additional details
                     recorded"
                     /note="Charge relay system. {ECO:0000250}."
     Site            273
                     /site_type="glycosylation"
                     /experiment="experimental evidence, no additional details
                     recorded"
                     /note="N-linked (GlcNAc...). {ECO:0000255}."
     Site            315
                     /site_type="active"
                     /experiment="experimental evidence, no additional details
                     recorded"
                     /note="Charge relay system. {ECO:0000250}."
     Bond            383..397
                     /bond_type="disulfide"
                     /experiment="experimental evidence, no additional details
                     recorded"
                     /note="{ECO:0000250}."
     Site            order(406,431,433)
                     /site_type="other"
                     /note="substrate binding sites [chemical binding]"
                     /db_xref="CDD:238113"
     Bond            408..436
                     /bond_type="disulfide"
                     /experiment="experimental evidence, no additional details
                     recorded"
                     /note="{ECO:0000250}."
     Site            412
                     /site_type="active"
                     /experiment="experimental evidence, no additional details
                     recorded"
                     /note="Charge relay system. {ECO:0000250}."
ORIGIN      
        1 mapqlllcli qtflwslpea esnvflksnv anrflqrtkr ansgfeeiyp anferecvee
       61 rcskeearev feddekteaf wtvyvdgdqc lsnpchyggt ckdgigsytc tclagyegkn
      121 cehdllkscr vdngncwhfc kpvqndtqcs caegyrlgdn gfsciaegef scgrniksrn
      181 kreaslpdfq tdfsddydai dennlietvq sqsatllkks dnpnpdiriv ngldcklgec
      241 pwqavlidek gtafgggtil spyfvltaah cinktksiav vvgqvdisrk etrrllsvdk
      301 vythpkyvhv tndydiaiiq lktpiqfsen vvpaclptad fanhvlmkqd fgivsgfgri
      361 eekgptsnil kvvmvpyvdr htcilstkip itrnmfcagy gnqpedaceg dsggphitay
      421 kdthfltgiv swgegcgrdg kygiytkvsn flpwiktimr rkqpstesst grl
//
VERSION     A6MFK8.1  GI:338818098
DBSOURCE    UniProtKB: locus FAXD2_DEMVE, accession A6MFK8;
            class: standard.
            created: Jun 28, 2011.
            sequence updated: Jul 24, 2007.
            annotation updated: Oct 29, 2014.
            xrefs: DQ917519.1, ABK63548.1
            xrefs (non-sequence databases): ProteinModelPortal:A6MFK8,
            SMR:A6MFK8, MEROPS:S01.396, HOVERGEN:HBG013304, GO:0005576,
            GO:0005509, GO:0016504, GO:0004252, GO:0007596, GO:0044469,
            GO:0035807, Gene3D:4.10.740.10, InterPro:IPR017857,
            InterPro:IPR000742, InterPro:IPR001881, InterPro:IPR013032,
            InterPro:IPR000152, InterPro:IPR018097, InterPro:IPR000294,
            InterPro:IPR012224, InterPro:IPR001254, InterPro:IPR018114,
            InterPro:IPR001314, InterPro:IPR009003, Pfam:PF00008, Pfam:PF00594,
            Pfam:PF00089, PIRSF:PIRSF001143, PRINTS:PR00722, PRINTS:PR00001,
            SMART:SM00181, SMART:SM00179, SMART:SM00069, SMART:SM00020,
            SUPFAM:SSF50494, SUPFAM:SSF57630, PROSITE:PS00010, PROSITE:PS00022,
            PROSITE:PS01186, PROSITE:PS50026, PROSITE:PS01187, PROSITE:PS00011,
            PROSITE:PS50998, PROSITE:PS50240, PROSITE:PS00134, PROSITE:PS00135
KEYWORDS    Blood coagulation cascade activating toxin; Calcium; Cleavage on
            pair of basic residues; Direct protein sequencing; Disulfide bond;
            EGF-like domain; Gamma-carboxyglutamic acid; Glycoprotein;
            Hemostasis impairing toxin; Hydrolase; Protease; Prothrombin
            activator; Repeat; Secreted; Serine protease; Signal; Toxin.
SOURCE      Demansia vestigiata (black whip snake)
  ORGANISM  Demansia vestigiata
            Eukaryota; Metazoa; Chordata; Craniata; Vertebrata; Euteleostomi;
            Lepidosauria; Squamata; Bifurcata; Unidentata; Episquamata;
            Toxicofera; Serpentes; Colubroidea; Elapidae; Notechinae; Demansia.
REFERENCE   1  (residues 1 to 471)
  AUTHORS   St Pierre,L., Birrell,G.W., Earl,S.T., Wallis,T.P., Gorman,J.J., de
            Jersey,J., Masci,P.P. and Lavin,M.F.
  TITLE     Diversity of toxic components from the venom of the evolutionarily
            distinct black whip snake, Demansia vestigiata
  JOURNAL   J. Proteome Res. 6 (8), 3093-3107 (2007)
   PUBMED   17608513
  REMARK    NUCLEOTIDE SEQUENCE [MRNA], PROTEIN SEQUENCE OF 134-140; 346-357
            AND 390-403, SUBCELLULAR LOCATION, TISSUE SPECIFICITY, AND
            IDENTIFICATION BY MASS SPECTROMETRY.;
            TISSUE=Venom, and Venom gland
REFERENCE   2  (residues 1 to 471)
  AUTHORS   Manjunatha Kini,R., Morita,T. and Rosing,J.
  CONSRTM   Registry of Exogenous Hemostatic Factors of the Scientific and
            Standardization Committee of the International Society on
            Thrombosis and Haemostasis
  TITLE     Classification and nomenclature of prothrombin activators isolated
            from snake venoms
  JOURNAL   Thromb. Haemost. 86 (2), 710-711 (2001)
   PUBMED   11522026
  REMARK    NOMENCLATURE.
COMMENT     [FUNCTION] Snake prothrombin activator that attacks the hemostatic
            system of prey. This protein is functionally similar to blood
            coagulation factor Xa (By similarity). {ECO:0000250}.
            [CATALYTIC ACTIVITY] Selective cleavage of Arg-|-Thr and then
            Arg-|-Ile bonds in prothrombin to form thrombin.
            [SUBUNIT] Heterodimer of a light chain and a heavy chain;
            disulfide-linked. {ECO:0000250}.
            [SUBCELLULAR LOCATION] Secreted {ECO:0000269|PubMed:17608513}.
            [TISSUE SPECIFICITY] Expressed by the venom gland.
            {ECO:0000269|PubMed:17608513}.
            [PTM] The vitamin K-dependent, enzymatic carboxylation of some
            glutamate residues allows the modified protein to bind calcium.
            {ECO:0000250}.
            [MISCELLANEOUS] Is classified in the group D of snake venom
            prothrombin activators, since it requires the mammalian factor Va
            for maximal activity for the cleavage of prothrombin.
            [MISCELLANEOUS] In contrast to blood coagulation factors that
            circulate as inactive zymogen in plasma, venom prothrombin
            activators are always found in the active form in the venom.
            [SIMILARITY] Belongs to the peptidase S1 family. Snake venom
            subfamily. {ECO:0000255|PROSITE-ProRule:PRU00274}.
            [SIMILARITY] Contains 2 EGF-like domains.
            {ECO:0000255|PROSITE-ProRule:PRU00076}.
            [SIMILARITY] Contains 1 Gla (gamma-carboxy-glutamate) domain.
            {ECO:0000255|PROSITE-ProRule:PRU00463}.
            [SIMILARITY] Contains 1 peptidase S1 domain.
            {ECO:0000255|PROSITE-ProRule:PRU00274}.
            [CAUTION] Lacks the Cys residue in position 253 that is replaced by
            a Gly residue, resulting of a loss a disulfide bond. This may
            contribute to a probable lower procoagulant activity.
            {ECO:0000305}.
FEATURES             Location/Qualifiers
     source          1..471
                     /organism="Demansia vestigiata"
                     /db_xref="taxon:412038"
     Protein         1..471
                     /product="Venom prothrombin activator vestarin-D2"
                     /EC_number="3.4.21.6"
                     /note="vPA; Venom coagulation factor Xa-like protease"
                     /UniProtKB_evidence="Evidence at protein level"
     Region          1..20
                     /region_name="Signal"
                     /experiment="experimental evidence, no additional details
                     recorded"
                     /note="{ECO:0000255}."
     Region          21..40
                     /region_name="Propeptide"
                     /experiment="experimental evidence, no additional details
                     recorded"
                     /note="{ECO:0000250}. /FTId=PRO_0000409897."
     Region          23..85
                     /region_name="GLA"
                     /note="Domain containing Gla (gamma-carboxyglutamate)
                     residues; smart00069"
                     /db_xref="CDD:214503"
     Region          41..181
                     /region_name="Mature chain"
                     /experiment="experimental evidence, no additional details
                     recorded"
                     /note="Vestarin-D2 light chain. /FTId=PRO_5000254112."
     Region          41..86
                     /region_name="Domain"
                     /experiment="experimental evidence, no additional details
                     recorded"
                     /note="Gla. {ECO:0000255|PROSITE-ProRule:PRU00463}."
     Site            46
                     /site_type="modified"
                     /experiment="experimental evidence, no additional details
                     recorded"
                     /note="4-carboxyglutamate.
                     {ECO:0000255|PROSITE-ProRule:PRU00463}."
     Site            47
                     /site_type="modified"
                     /experiment="experimental evidence, no additional details
                     recorded"
                     /note="4-carboxyglutamate.
                     {ECO:0000255|PROSITE-ProRule:PRU00463}."
     Site            54
                     /site_type="modified"
                     /experiment="experimental evidence, no additional details
                     recorded"
                     /note="4-carboxyglutamate.
                     {ECO:0000255|PROSITE-ProRule:PRU00463}."
     Site            56
                     /site_type="modified"
                     /experiment="experimental evidence, no additional details
                     recorded"
                     /note="4-carboxyglutamate.
                     {ECO:0000255|PROSITE-ProRule:PRU00463}."
     Bond            57..62
                     /bond_type="disulfide"
                     /experiment="experimental evidence, no additional details
                     recorded"
                     /note="{ECO:0000250}."
     Site            59
                     /site_type="modified"
                     /experiment="experimental evidence, no additional details
                     recorded"
                     /note="4-carboxyglutamate.
                     {ECO:0000255|PROSITE-ProRule:PRU00463}."
     Site            60
                     /site_type="modified"
                     /experiment="experimental evidence, no additional details
                     recorded"
                     /note="4-carboxyglutamate.
                     {ECO:0000255|PROSITE-ProRule:PRU00463}."
     Site            65
                     /site_type="modified"
                     /experiment="experimental evidence, no additional details
                     recorded"
                     /note="4-carboxyglutamate.
                     {ECO:0000255|PROSITE-ProRule:PRU00463}."
     Site            66
                     /site_type="modified"
                     /experiment="experimental evidence, no additional details
                     recorded"
                     /note="4-carboxyglutamate.
                     {ECO:0000255|PROSITE-ProRule:PRU00463}."
     Site            69
                     /site_type="modified"
                     /experiment="experimental evidence, no additional details
                     recorded"
                     /note="4-carboxyglutamate.
                     {ECO:0000255|PROSITE-ProRule:PRU00463}."
     Site            75
                     /site_type="modified"
                     /experiment="experimental evidence, no additional details
                     recorded"
                     /note="4-carboxyglutamate.
                     {ECO:0000255|PROSITE-ProRule:PRU00463}."
     Region          86..122
                     /region_name="Domain"
                     /experiment="experimental evidence, no additional details
                     recorded"
                     /note="EGF-like 1; calcium-binding.
                     {ECO:0000255|PROSITE-ProRule:PRU00076}."
     Region          86..122
                     /region_name="EGF_CA"
                     /note="Calcium-binding EGF-like domain, present in a large
                     number of membrane-bound and extracellular (mostly animal)
                     proteins. Many of these proteins require calcium for their
                     biological function and calcium-binding sites have been
                     found to be located at the...; cd00054"
                     /db_xref="CDD:238011"
     Site            order(86,89,103)
                     /site_type="other"
                     /note="Ca2+ binding site [ion binding]"
                     /db_xref="CDD:238011"
     Bond            90..101
                     /bond_type="disulfide"
                     /experiment="experimental evidence, no additional details
                     recorded"
                     /note="{ECO:0000250}."
     Site            92
                     /site_type="glycosylation"
                     /experiment="experimental evidence, no additional details
                     recorded"
                     /note="O-linked (Hex...). {ECO:0000250}."
     Bond            95..110
                     /bond_type="disulfide"
                     /experiment="experimental evidence, no additional details
                     recorded"
                     /note="{ECO:0000250}."
     Bond            112..121
                     /bond_type="disulfide"
                     /experiment="experimental evidence, no additional details
                     recorded"
                     /note="{ECO:0000250}."
     Region          129..164
                     /region_name="Domain"
                     /experiment="experimental evidence, no additional details
                     recorded"
                     /note="EGF-like 2.
                     {ECO:0000255|PROSITE-ProRule:PRU00076}."
     Region          129..164
                     /region_name="FXa_inhibition"
                     /note="Coagulation Factor Xa inhibitory site; pfam14670"
                     /db_xref="CDD:258808"
     Bond            129..140
                     /bond_type="disulfide"
                     /experiment="experimental evidence, no additional details
                     recorded"
                     /note="{ECO:0000250}."
     Bond            136..149
                     /bond_type="disulfide"
                     /experiment="experimental evidence, no additional details
                     recorded"
                     /note="{ECO:0000250}."
     Bond            151..164
                     /bond_type="disulfide"
                     /experiment="experimental evidence, no additional details
                     recorded"
                     /note="{ECO:0000250}."
     Bond            172..333
                     /bond_type="disulfide"
                     /experiment="experimental evidence, no additional details
                     recorded"
                     /note="Interchain (between light and heavy chains).
                     {ECO:0000255|PROSITE-ProRule:PRU00076,
                     ECO:0000255|PROSITE-ProRule:PRU00274,
                     ECO:0000255|PROSITE-ProRule:PRU00463}."
     Region          182..226
                     /region_name="Propeptide"
                     /experiment="experimental evidence, no additional details
                     recorded"
                     /note="Activation peptide. {ECO:0000250}.
                     /FTId=PRO_0000409898."
     Region          226..453
                     /region_name="Tryp_SPc"
                     /note="Trypsin-like serine protease; smart00020"
                     /db_xref="CDD:214473"
     Region          227..471
                     /region_name="Mature chain"
                     /experiment="experimental evidence, no additional details
                     recorded"
                     /note="Vestarin-D2 heavy chain. /FTId=PRO_0000409899."
     Region          227..458
                     /region_name="Domain"
                     /experiment="experimental evidence, no additional details
                     recorded"
                     /note="Peptidase S1.
                     {ECO:0000255|PROSITE-ProRule:PRU00274}."
     Region          227..456
                     /region_name="Tryp_SPc"
                     /note="Trypsin-like serine protease; Many of these are
                     synthesized as inactive precursor zymogens that are
                     cleaved during limited proteolysis to generate their
                     active forms. Alignment contains also inactive enzymes
                     that have substitutions of the catalytic triad...;
                     cd00190"
                     /db_xref="CDD:238113"
     Site            227
                     /site_type="cleavage"
                     /db_xref="CDD:238113"
     Bond            233..238
                     /bond_type="disulfide"
                     /experiment="experimental evidence, no additional details
                     recorded"
                     /note="{ECO:0000250}."
     Site            order(268,313,410)
                     /site_type="active"
                     /db_xref="CDD:238113"
     Site            268
                     /site_type="active"
                     /experiment="experimental evidence, no additional details
                     recorded"
                     /note="Charge relay system. {ECO:0000250}."
     Site            271
                     /site_type="glycosylation"
                     /experiment="experimental evidence, no additional details
                     recorded"
                     /note="N-linked (GlcNAc...). {ECO:0000255}."
     Site            313
                     /site_type="active"
                     /experiment="experimental evidence, no additional details
                     recorded"
                     /note="Charge relay system. {ECO:0000250}."
     Bond            381..395
                     /bond_type="disulfide"
                     /experiment="experimental evidence, no additional details
                     recorded"
                     /note="{ECO:0000250}."
     Site            order(404,429,431)
                     /site_type="other"
                     /note="substrate binding sites [chemical binding]"
                     /db_xref="CDD:238113"
     Bond            406..434
                     /bond_type="disulfide"
                     /experiment="experimental evidence, no additional details
                     recorded"
                     /note="{ECO:0000250}."
     Site            410
                     /site_type="active"
                     /experiment="experimental evidence, no additional details
                     recorded"
                     /note="Charge relay system. {ECO:0000250}."
ORIGIN      
        1 mapqlllcli ltflwslpea esnvflksnv anrflqrtkr ansifeeirp gnierecvee
       61 kcskeearev fqdnekteaf wtvyvdgdqc lsnpchyrgt ckdgigsytc tclpgyegkn
      121 cehvvvkscr lfngncwhfc ktvqndtqcs caegyrlgvd gfsciaegdf scgriiksrn
      181 kreaslpdfh fsddydaide nnlvetvqsq satllkksdn pspdirivsg ldcklgecpw
      241 qavlidehgk afgggtilsp yfvltaahcl nqtksiavvv gqvdisrket rhllhvdkay
      301 mhskyvraty dhdiailrlr tpiqfsenvv paclptadfa devlmkqdfg ivsgfgrlhe
      361 rgstsdilkv irvpyvdryt cmlssnyrit psmfcagygn qpqdacqgds ggphitaygd
      421 thfitgiisw gegcgrkgky giytkvsnfi pwiktimrrn qpstesstgr l
//
VERSION     P43685.2  GI:347595656
DBSOURCE    UniProtKB: locus GILX_HELHO, accession P43685;
            class: standard.
            extra accessions:E2I6G2
            created: Nov 1, 1995.
            sequence updated: Sep 21, 2011.
            annotation updated: Jan 7, 2015.
            xrefs: HM437246.1, ADK55606.1, A48598
            xrefs (non-sequence databases): ProteinModelPortal:P43685,
            MEROPS:S01.435, HOVERGEN:HBG013304, GO:0005576, GO:0004252,
            InterPro:IPR001254, InterPro:IPR018114, InterPro:IPR001314,
            InterPro:IPR009003, Pfam:PF00089, PRINTS:PR00722, SMART:SM00020,
            SUPFAM:SSF50494, PROSITE:PS50240, PROSITE:PS00134, PROSITE:PS00135
KEYWORDS    Direct protein sequencing; Disulfide bond; Glycoprotein; Hydrolase;
            Protease; Secreted; Serine protease; Toxin.
SOURCE      Heloderma horridum horridum (Mexican beaded lizard)
  ORGANISM  Heloderma horridum horridum
            Eukaryota; Metazoa; Chordata; Craniata; Vertebrata; Euteleostomi;
            Lepidosauria; Squamata; Bifurcata; Unidentata; Episquamata;
            Toxicofera; Anguimorpha; Neoanguimorpha; Helodermatidae; Heloderma.
REFERENCE   1  (residues 1 to 230)
  AUTHORS   Fry,B.G., Winter,K., Norman,J.A., Roelants,K., Nabuurs,R.J., van
            Osch,M.J., Teeuwisse,W.M., van der Weerd,L., McNaughtan,J.E.,
            Kwok,H.F., Scheib,H., Greisman,L., Kochva,E., Miller,L.J., Gao,F.,
            Karas,J., Scanlon,D., Lin,F., Kuruppu,S., Shaw,C., Wong,L. and
            Hodgson,W.C.
  TITLE     Functional and structural diversification of the Anguimorpha lizard
            venom system
  JOURNAL   Mol. Cell Proteomics 9 (11), 2369-2390 (2010)
   PUBMED   20631207
  REMARK    NUCLEOTIDE SEQUENCE [MRNA].;
            TISSUE=Venom gland
REFERENCE   2  (residues 1 to 230)
  AUTHORS   Utaisincharoen,P., Mackessy,S.P., Miller,R.A. and Tu,A.T.
  TITLE     Complete primary structure and biochemical properties of gilatoxin,
            a serine protease with kallikrein-like and angiotensin-degrading
            activities
  JOURNAL   J. Biol. Chem. 268 (29), 21975-21983 (1993)
   PUBMED   8408054
  REMARK    PROTEIN SEQUENCE, FUNCTION, GLYCOSYLATION, AND TOXIC DOSE.;
            TISSUE=Venom
REFERENCE   3  (residues 1 to 230)
  AUTHORS   Nikai,T., Imai,K., Sugihara,H. and Tu,A.T.
  TITLE     Isolation and characterization of horridum toxin with arginine
            ester hydrolase activity from Heloderma horridum (beaded lizard)
            venom
  JOURNAL   Arch. Biochem. Biophys. 264 (1), 270-280 (1988)
   PUBMED   3395124
  REMARK    PRELIMINARY PROTEIN SEQUENCE OF 1-37.;
            TISSUE=Venom
COMMENT     On Sep 23, 2011 this sequence version replaced gi:1169898.
            [FUNCTION] Has kallikrein-like activity, releases bradykinin from
            kininogen. Catalyzes the hydrolysis of various arginine ester
            substrates for trypsin and thrombin and degrades both angiotensin I
            and II by cleavage of the dipeptide Asp-Arg from the NH2-terminal
            end. Fibrinogen is also degraded but a fibrin clot is not produced.
            May have a potentiating effect on potent hemorrhagic toxins present
            in the venom. {ECO:0000269|PubMed:8408054}.
            [SUBCELLULAR LOCATION] Secreted.
            [TISSUE SPECIFICITY] Expressed by the mandibular venom gland.
            [PTM] Extensively glycosylated, contains approximately 8 mol of
            monosaccharide per mol of toxin. {ECO:0000269|PubMed:8408054}.
            [TOXIC DOSE] LD(50) is 2.5 mg/kg of body weight by intravenous
            injection into mice. {ECO:0000269|PubMed:8408054}.
            [SIMILARITY] Belongs to the peptidase S1 family.
            {ECO:0000255|PROSITE-ProRule:PRU00274}.
            [SIMILARITY] Contains 1 peptidase S1 domain.
            {ECO:0000255|PROSITE-ProRule:PRU00274}.
            [CAUTION] There is a significant difference between sequences of
            PubMed:20631207 and PubMed:8408054. The sequence of PubMed:8408054
            may contain multiple errors since its last cysteine is absent from
            all other lizard toxin sequences and an insertion of 6 amino acids
            is present that is missing in other varanid lizard kallikrein
            toxins. {ECO:0000305}.
FEATURES             Location/Qualifiers
     source          1..230
                     /organism="Heloderma horridum horridum"
                     /sub_species="horridum"
                     /db_xref="taxon:8552"
     Protein         1..230
                     /product="Gilatoxin"
                     /EC_number="3.4.21.-"
                     /note="GTX; Kallikrein-2"
                     /UniProtKB_evidence="Evidence at protein level"
     Region          1..230
                     /region_name="Mature chain"
                     /experiment="experimental evidence, no additional details
                     recorded"
                     /note="Gilatoxin. /FTId=PRO_0000088723."
     Region          1..230
                     /region_name="Domain"
                     /experiment="experimental evidence, no additional details
                     recorded"
                     /note="Peptidase S1.
                     {ECO:0000255|PROSITE-ProRule:PRU00274}."
     Region          1..230
                     /region_name="Tryp_SPc"
                     /note="Trypsin-like serine protease; Many of these are
                     synthesized as inactive precursor zymogens that are
                     cleaved during limited proteolysis to generate their
                     active forms. Alignment contains also inactive enzymes
                     that have substitutions of the catalytic triad...;
                     cd00190"
                     /db_xref="CDD:238113"
     Region          1..227
                     /region_name="Tryp_SPc"
                     /note="Trypsin-like serine protease; smart00020"
                     /db_xref="CDD:214473"
     Site            1
                     /site_type="cleavage"
                     /db_xref="CDD:238113"
     Bond            7..146
                     /bond_type="disulfide"
                     /experiment="experimental evidence, no additional details
                     recorded"
                     /note="{ECO:0000255|PROSITE-ProRule:PRU00274}."
     Bond            26..42
                     /bond_type="disulfide"
                     /experiment="experimental evidence, no additional details
                     recorded"
                     /note="{ECO:0000255|PROSITE-ProRule:PRU00274}."
     Region          26
                     /region_name="Conflict"
                     /experiment="experimental evidence, no additional details
                     recorded"
                     /note="C -> W (in Ref. 2; AA sequence). {ECO:0000305}."
     Region          33
                     /region_name="Conflict"
                     /experiment="experimental evidence, no additional details
                     recorded"
                     /note="Q -> R (in Ref. 2; AA sequence). {ECO:0000305}."
     Region          37
                     /region_name="Conflict"
                     /experiment="experimental evidence, no additional details
                     recorded"
                     /note="V -> L (in Ref. 2; AA sequence). {ECO:0000305}."
     Site            order(41,93,187)
                     /site_type="active"
                     /db_xref="CDD:238113"
     Site            41
                     /site_type="active"
                     /experiment="experimental evidence, no additional details
                     recorded"
                     /note="Charge relay system. {ECO:0000250}."
     Region          43..58
                     /region_name="Conflict"
                     /experiment="experimental evidence, no additional details
                     recorded"
                     /note="FYLGELRIGLGVHNRR -> EELGPMKICFGMKNRN (in Ref. 2; AA
                     sequence). {ECO:0000305}."
     Region          63
                     /region_name="Conflict"
                     /experiment="experimental evidence, no additional details
                     recorded"
                     /note="N -> D (in Ref. 2; AA sequence). {ECO:0000305}."
     Region          67..71
                     /region_name="Conflict"
                     /experiment="experimental evidence, no additional details
                     recorded"
                     /note="RVSAR -> KVAAV (in Ref. 2; AA sequence).
                     {ECO:0000305}."
     Region          80..94
                     /region_name="Conflict"
                     /experiment="experimental evidence, no additional details
                     recorded"
                     /note="SIITNSSCSEYTDDI -> GTIYNCNYVNTVLMNNDLLKRE LFP (in
                     Ref. 2; AA sequence). {ECO:0000305}."
     Site            84
                     /site_type="glycosylation"
                     /experiment="experimental evidence, no additional details
                     recorded"
                     /note="N-linked (GlcNAc...). {ECO:0000255}."
     Site            93
                     /site_type="active"
                     /experiment="experimental evidence, no additional details
                     recorded"
                     /note="Charge relay system. {ECO:0000250}."
     Region          104..106
                     /region_name="Conflict"
                     /experiment="experimental evidence, no additional details
                     recorded"
                     /note="EYT -> DYN (in Ref. 2; AA sequence).
                     {ECO:0000305}."
     Region          110
                     /region_name="Conflict"
                     /experiment="experimental evidence, no additional details
                     recorded"
                     /note="R -> A (in Ref. 2; AA sequence). {ECO:0000305}."
     Region          121
                     /region_name="Conflict"
                     /experiment="experimental evidence, no additional details
                     recorded"
                     /note="E -> L (in Ref. 2; AA sequence). {ECO:0000305}."
     Bond            125..193
                     /bond_type="disulfide"
                     /experiment="experimental evidence, no additional details
                     recorded"
                     /note="{ECO:0000255|PROSITE-ProRule:PRU00274}."
     Region          126..128
                     /region_name="Conflict"
                     /experiment="experimental evidence, no additional details
                     recorded"
                     /note="TVM -> SVL (in Ref. 2; AA sequence).
                     {ECO:0000305}."
     Region          136
                     /region_name="Conflict"
                     /experiment="experimental evidence, no additional details
                     recorded"
                     /note="P -> D (in Ref. 2; AA sequence). {ECO:0000305}."
     Region          140..142
                     /region_name="Conflict"
                     /experiment="experimental evidence, no additional details
                     recorded"
                     /note="YPA -> LPD (in Ref. 2; AA sequence).
                     {ECO:0000305}."
     Region          148
                     /region_name="Conflict"
                     /experiment="experimental evidence, no additional details
                     recorded"
                     /note="R -> N (in Ref. 2; AA sequence). {ECO:0000305}."
     Region          151..152
                     /region_name="Conflict"
                     /experiment="experimental evidence, no additional details
                     recorded"
                     /note="ML -> IF (in Ref. 2; AA sequence). {ECO:0000305}."
     Bond            157..172
                     /bond_type="disulfide"
                     /experiment="experimental evidence, no additional details
                     recorded"
                     /note="{ECO:0000255|PROSITE-ProRule:PRU00274}."
     Region          158..159
                     /region_name="Conflict"
                     /experiment="experimental evidence, no additional details
                     recorded"
                     /note="EL -> QV (in Ref. 2; AA sequence). {ECO:0000305}."
     Region          165..170
                     /region_name="Conflict"
                     /experiment="experimental evidence, no additional details
                     recorded"
                     /note="NITDSV -> KFTNK (in Ref. 2; AA sequence).
                     {ECO:0000305}."
     Region          175..176
                     /region_name="Conflict"
                     /experiment="experimental evidence, no additional details
                     recorded"
                     /note="TW -> VD (in Ref. 2; AA sequence). {ECO:0000305}."
     Site            order(181,202,205)
                     /site_type="other"
                     /note="substrate binding sites [chemical binding]"
                     /db_xref="CDD:238113"
     Bond            183..208
                     /bond_type="disulfide"
                     /experiment="experimental evidence, no additional details
                     recorded"
                     /note="{ECO:0000255|PROSITE-ProRule:PRU00274}."
     Site            187
                     /site_type="active"
                     /experiment="experimental evidence, no additional details
                     recorded"
                     /note="Charge relay system. {ECO:0000250}."
     Region          192..195
                     /region_name="Conflict"
                     /experiment="experimental evidence, no additional details
                     recorded"
                     /note="ICRG -> VCDN (in Ref. 2; AA sequence).
                     {ECO:0000305}."
     Region          200
                     /region_name="Conflict"
                     /experiment="experimental evidence, no additional details
                     recorded"
                     /note="I -> N (in Ref. 2; AA sequence). {ECO:0000305}."
     Region          204
                     /region_name="Conflict"
                     /experiment="experimental evidence, no additional details
                     recorded"
                     /note="Missing (in Ref. 2; AA sequence). {ECO:0000305}."
     Region          207
                     /region_name="Conflict"
                     /experiment="experimental evidence, no additional details
                     recorded"
                     /note="P -> N (in Ref. 2; AA sequence). {ECO:0000305}."
     Region          211..224
                     /region_name="Conflict"
                     /experiment="experimental evidence, no additional details
                     recorded"
                     /note="PLEYGVYTKVISFL -> GEKYGYIKLIKFN (in Ref. 2; AA
                     sequence). {ECO:0000305}."
     Region          229
                     /region_name="Conflict"
                     /experiment="experimental evidence, no additional details
                     recorded"
                     /note="S -> N (in Ref. 2; AA sequence). {ECO:0000305}."
     Region          230
                     /region_name="Conflict"
                     /experiment="experimental evidence, no additional details
                     recorded"
                     /note="I -> IIQGGTTCP (in Ref. 2; AA sequence).
                     {ECO:0000305}."
ORIGIN      
        1 iiggqecdet ghpwlallhr segstcsgvl lnqdwivtaa hcfylgelri glgvhnrrvl
       61 rgneqvrvsa rkkcypatas iitnsscsey tddimlikld ssveytervr plslptspas
      121 egaectvmgw gtttppdvty pavpvcvrie mlnnavcela rdlwnitdsv lcagtwfggk
      181 dsckgdsggp licrgqltgi vswggfpceq pleygvytkv isflfwiqsi
//
VERSION     Q71QJ3.1  GI:82239743
DBSOURCE    UniProtKB: locus VSP01_TRIST, accession Q71QJ3;
            class: standard.
            created: Jul 24, 2007.
            sequence updated: Jul 5, 2004.
            annotation updated: Jan 7, 2015.
            xrefs: AF395764.1, AAQ02894.1
            xrefs (non-sequence databases): ProteinModelPortal:Q71QJ3,
            SMR:Q71QJ3, HOVERGEN:HBG013304, GO:0005576, GO:0004252,
            InterPro:IPR001254, InterPro:IPR018114, InterPro:IPR001314,
            InterPro:IPR009003, Pfam:PF00089, PRINTS:PR00722, SMART:SM00020,
            SUPFAM:SSF50494, PROSITE:PS50240, PROSITE:PS00134, PROSITE:PS00135
KEYWORDS    Disulfide bond; Glycoprotein; Hemostasis impairing toxin;
            Hydrolase; Protease; Secreted; Serine protease; Signal; Toxin;
            Zymogen.
SOURCE      Trimeresurus stejnegeri (Stejneger's pit viper)
  ORGANISM  Trimeresurus stejnegeri
            Eukaryota; Metazoa; Chordata; Craniata; Vertebrata; Euteleostomi;
            Lepidosauria; Squamata; Bifurcata; Unidentata; Episquamata;
            Toxicofera; Serpentes; Colubroidea; Viperidae; Crotalinae;
            Trimeresurus.
REFERENCE   1  (residues 1 to 257)
  AUTHORS   Tsai,I.-H. and Wang,Y.-M.
  TITLE     Direct Submission
  JOURNAL   Submitted (??-JUN-2001)
  REMARK    NUCLEOTIDE SEQUENCE [MRNA].;
            TISSUE=Venom gland
COMMENT     [FUNCTION] Snake venom serine protease that may act in the
            hemostasis system of the prey. {ECO:0000250}.
            [SUBUNIT] Monomer. {ECO:0000250}.
            [SUBCELLULAR LOCATION] Secreted {ECO:0000250}.
            [TISSUE SPECIFICITY] Expressed by the venom gland.
            [SIMILARITY] Belongs to the peptidase S1 family. Snake venom
            subfamily. {ECO:0000255|PROSITE-ProRule:PRU00274}.
            [SIMILARITY] Contains 1 peptidase S1 domain.
            {ECO:0000255|PROSITE-ProRule:PRU00274}.
FEATURES             Location/Qualifiers
     source          1..257
                     /organism="Trimeresurus stejnegeri"
                     /db_xref="taxon:39682"
     Protein         1..257
                     /product="Snake venom serine protease KN1"
                     /EC_number="3.4.21.-"
                     /note="SVSP"
                     /UniProtKB_evidence="Evidence at transcript level"
     Region          1..18
                     /region_name="Signal"
                     /experiment="experimental evidence, no additional details
                     recorded"
                     /note="{ECO:0000255}."
     Region          19..24
                     /region_name="Propeptide"
                     /experiment="experimental evidence, no additional details
                     recorded"
                     /note="{ECO:0000250}. /FTId=PRO_0000295826."
     Region          25..257
                     /region_name="Mature chain"
                     /experiment="experimental evidence, no additional details
                     recorded"
                     /note="Snake venom serine protease KN1.
                     /FTId=PRO_5000061216."
     Region          25..248
                     /region_name="Domain"
                     /experiment="experimental evidence, no additional details
                     recorded"
                     /note="Peptidase S1.
                     {ECO:0000255|PROSITE-ProRule:PRU00274}."
     Region          25..246
                     /region_name="Tryp_SPc"
                     /note="Trypsin-like serine protease; Many of these are
                     synthesized as inactive precursor zymogens that are
                     cleaved during limited proteolysis to generate their
                     active forms. Alignment contains also inactive enzymes
                     that have substitutions of the catalytic triad...;
                     cd00190"
                     /db_xref="CDD:238113"
     Region          25..243
                     /region_name="Tryp_SPc"
                     /note="Trypsin-like serine protease; smart00020"
                     /db_xref="CDD:214473"
     Site            25
                     /site_type="cleavage"
                     /db_xref="CDD:238113"
     Bond            31..162
                     /bond_type="disulfide"
                     /experiment="experimental evidence, no additional details
                     recorded"
                     /note="{ECO:0000255|PROSITE-ProRule:PRU00274}."
     Bond            49..65
                     /bond_type="disulfide"
                     /experiment="experimental evidence, no additional details
                     recorded"
                     /note="{ECO:0000255|PROSITE-ProRule:PRU00274}."
     Site            order(64,109,203)
                     /site_type="active"
                     /db_xref="CDD:238113"
     Site            64
                     /site_type="active"
                     /experiment="experimental evidence, no additional details
                     recorded"
                     /note="Charge relay system. {ECO:0000250}."
     Site            102
                     /site_type="glycosylation"
                     /experiment="experimental evidence, no additional details
                     recorded"
                     /note="N-linked (GlcNAc...). {ECO:0000255}."
     Site            109
                     /site_type="active"
                     /experiment="experimental evidence, no additional details
                     recorded"
                     /note="Charge relay system. {ECO:0000250}."
     Site            120
                     /site_type="glycosylation"
                     /experiment="experimental evidence, no additional details
                     recorded"
                     /note="N-linked (GlcNAc...). {ECO:0000255}."
     Site            121
                     /site_type="glycosylation"
                     /experiment="experimental evidence, no additional details
                     recorded"
                     /note="N-linked (GlcNAc...). {ECO:0000255}."
     Bond            141..209
                     /bond_type="disulfide"
                     /experiment="experimental evidence, no additional details
                     recorded"
                     /note="{ECO:0000255|PROSITE-ProRule:PRU00274}."
     Bond            173..188
                     /bond_type="disulfide"
                     /experiment="experimental evidence, no additional details
                     recorded"
                     /note="{ECO:0000255|PROSITE-ProRule:PRU00274}."
     Site            order(197,218,221)
                     /site_type="other"
                     /note="substrate binding sites [chemical binding]"
                     /db_xref="CDD:238113"
     Bond            199..224
                     /bond_type="disulfide"
                     /experiment="experimental evidence, no additional details
                     recorded"
                     /note="{ECO:0000255|PROSITE-ProRule:PRU00274}."
     Site            203
                     /site_type="active"
                     /experiment="experimental evidence, no additional details
                     recorded"
                     /note="Charge relay system. {ECO:0000250}."
ORIGIN      
        1 mvlirvlanl lilqlsyaqk sselvvgghp cninehrflv lvysdgiqcg gtlinkewml
       61 taahcdgkkm klqfglhskn vpnkdkqtrv pkkkyffpcs knftkwdkdi mlirlnhpvn
      121 nsthiaplsl pskppsqdtv cnimgwgtis ptkeiypdvp hcaninivdh avcrafypgl
      181 leksktlcag ileggkdtcq gdsggplicn gqiqgivsvg gdpcaeprvp alytkvfdhl
      241 dwiksiiagn taatcpl
//
VERSION     Q71QI5.1  GI:82239735
DBSOURCE    UniProtKB: locus VSP03_TRIST, accession Q71QI5;
            class: standard.
            created: Jul 24, 2007.
            sequence updated: Jul 5, 2004.
            annotation updated: Jan 7, 2015.
            xrefs: AF395772.1, AAQ02902.1
            xrefs (non-sequence databases): ProteinModelPortal:Q71QI5,
            HOVERGEN:HBG013304, GO:0005576, GO:0004252, InterPro:IPR001254,
            InterPro:IPR018114, InterPro:IPR001314, InterPro:IPR009003,
            Pfam:PF00089, PRINTS:PR00722, SMART:SM00020, SUPFAM:SSF50494,
            PROSITE:PS50240, PROSITE:PS00134, PROSITE:PS00135
KEYWORDS    Disulfide bond; Glycoprotein; Hemostasis impairing toxin;
            Hydrolase; Protease; Secreted; Serine protease; Signal; Toxin;
            Zymogen.
SOURCE      Trimeresurus stejnegeri (Stejneger's pit viper)
  ORGANISM  Trimeresurus stejnegeri
            Eukaryota; Metazoa; Chordata; Craniata; Vertebrata; Euteleostomi;
            Lepidosauria; Squamata; Bifurcata; Unidentata; Episquamata;
            Toxicofera; Serpentes; Colubroidea; Viperidae; Crotalinae;
            Trimeresurus.
REFERENCE   1  (residues 1 to 257)
  AUTHORS   Tsai,I.-H. and Wang,Y.-M.
  TITLE     Direct Submission
  JOURNAL   Submitted (??-JUN-2001)
  REMARK    NUCLEOTIDE SEQUENCE [MRNA].;
            TISSUE=Venom gland
COMMENT     [FUNCTION] Snake venom serine protease that may act in the
            hemostasis system of the prey. {ECO:0000250}.
            [SUBUNIT] Monomer. {ECO:0000250}.
            [SUBCELLULAR LOCATION] Secreted {ECO:0000250}.
            [TISSUE SPECIFICITY] Expressed by the venom gland.
            [SIMILARITY] Belongs to the peptidase S1 family. Snake venom
            subfamily. {ECO:0000255|PROSITE-ProRule:PRU00274}.
            [SIMILARITY] Contains 1 peptidase S1 domain.
            {ECO:0000255|PROSITE-ProRule:PRU00274}.
FEATURES             Location/Qualifiers
     source          1..257
                     /organism="Trimeresurus stejnegeri"
                     /db_xref="taxon:39682"
     Protein         1..257
                     /product="Snake venom serine protease KN3"
                     /EC_number="3.4.21.-"
                     /note="SVSP"
                     /UniProtKB_evidence="Evidence at transcript level"
     Region          1..18
                     /region_name="Signal"
                     /experiment="experimental evidence, no additional details
                     recorded"
                     /note="{ECO:0000255}."
     Region          19..24
                     /region_name="Propeptide"
                     /experiment="experimental evidence, no additional details
                     recorded"
                     /note="{ECO:0000250}. /FTId=PRO_0000295828."
     Region          25..257
                     /region_name="Mature chain"
                     /experiment="experimental evidence, no additional details
                     recorded"
                     /note="Snake venom serine protease KN3.
                     /FTId=PRO_5000061224."
     Region          25..248
                     /region_name="Domain"
                     /experiment="experimental evidence, no additional details
                     recorded"
                     /note="Peptidase S1.
                     {ECO:0000255|PROSITE-ProRule:PRU00274}."
     Region          25..246
                     /region_name="Tryp_SPc"
                     /note="Trypsin-like serine protease; Many of these are
                     synthesized as inactive precursor zymogens that are
                     cleaved during limited proteolysis to generate their
                     active forms. Alignment contains also inactive enzymes
                     that have substitutions of the catalytic triad...;
                     cd00190"
                     /db_xref="CDD:238113"
     Region          25..243
                     /region_name="Tryp_SPc"
                     /note="Trypsin-like serine protease; smart00020"
                     /db_xref="CDD:214473"
     Site            25
                     /site_type="cleavage"
                     /db_xref="CDD:238113"
     Bond            31..162
                     /bond_type="disulfide"
                     /experiment="experimental evidence, no additional details
                     recorded"
                     /note="{ECO:0000255|PROSITE-ProRule:PRU00274}."
     Bond            49..65
                     /bond_type="disulfide"
                     /experiment="experimental evidence, no additional details
                     recorded"
                     /note="{ECO:0000255|PROSITE-ProRule:PRU00274}."
     Site            order(64,109,203)
                     /site_type="active"
                     /db_xref="CDD:238113"
     Site            64
                     /site_type="active"
                     /experiment="experimental evidence, no additional details
                     recorded"
                     /note="Charge relay system. {ECO:0000250}."
     Bond            97..255
                     /bond_type="disulfide"
                     /experiment="experimental evidence, no additional details
                     recorded"
                     /note="{ECO:0000255|PROSITE-ProRule:PRU00274}."
     Site            109
                     /site_type="active"
                     /experiment="experimental evidence, no additional details
                     recorded"
                     /note="Charge relay system. {ECO:0000250}."
     Site            120
                     /site_type="glycosylation"
                     /experiment="experimental evidence, no additional details
                     recorded"
                     /note="N-linked (GlcNAc...). {ECO:0000255}."
     Site            121
                     /site_type="glycosylation"
                     /experiment="experimental evidence, no additional details
                     recorded"
                     /note="N-linked (GlcNAc...). {ECO:0000255}."
     Bond            141..209
                     /bond_type="disulfide"
                     /experiment="experimental evidence, no additional details
                     recorded"
                     /note="{ECO:0000255|PROSITE-ProRule:PRU00274}."
     Site            164
                     /site_type="glycosylation"
                     /experiment="experimental evidence, no additional details
                     recorded"
                     /note="N-linked (GlcNAc...). {ECO:0000255}."
     Bond            173..188
                     /bond_type="disulfide"
                     /experiment="experimental evidence, no additional details
                     recorded"
                     /note="{ECO:0000255|PROSITE-ProRule:PRU00274}."
     Site            order(197,218,221)
                     /site_type="other"
                     /note="substrate binding sites [chemical binding]"
                     /db_xref="CDD:238113"
     Bond            199..224
                     /bond_type="disulfide"
                     /experiment="experimental evidence, no additional details
                     recorded"
                     /note="{ECO:0000255|PROSITE-ProRule:PRU00274}."
     Site            203
                     /site_type="active"
                     /experiment="experimental evidence, no additional details
                     recorded"
                     /note="Charge relay system. {ECO:0000250}."
ORIGIN      
        1 mvlirvlanl lilqlsyaqk ssklvvggde cninehpflv lvyhdgyqcg gtlineewvl
       61 taahcdgkkm klrfglhskn vpnkdkqtrv pkekffclss kyfikwgkdi mlirlnrpvn
      121 nsthiaplsl pssppsqntv cnimgwgtis ptkeiypdvp hcanisildh avcrafypgl
      181 leksktlcag ileggkdicq gdsggplicn gqiqgivsvg gnpcaeprvp aiytkvfdhl
      241 dwiksiiagn taatcpl
//
VERSION     Q71QJ1.1  GI:82239741
DBSOURCE    UniProtKB: locus VSP09_TRIST, accession Q71QJ1;
            class: standard.
            created: Jul 24, 2007.
            sequence updated: Jul 5, 2004.
            annotation updated: Jan 7, 2015.
            xrefs: AF395766.1, AAQ02896.1
            xrefs (non-sequence databases): ProteinModelPortal:Q71QJ1,
            SMR:Q71QJ1, HOVERGEN:HBG013304, GO:0005576, GO:0004252,
            InterPro:IPR001254, InterPro:IPR018114, InterPro:IPR001314,
            InterPro:IPR009003, Pfam:PF00089, PRINTS:PR00722, SMART:SM00020,
            SUPFAM:SSF50494, PROSITE:PS50240, PROSITE:PS00134, PROSITE:PS00135
KEYWORDS    Disulfide bond; Glycoprotein; Hemostasis impairing toxin;
            Hydrolase; Protease; Secreted; Serine protease; Signal; Toxin;
            Zymogen.
SOURCE      Trimeresurus stejnegeri (Stejneger's pit viper)
  ORGANISM  Trimeresurus stejnegeri
            Eukaryota; Metazoa; Chordata; Craniata; Vertebrata; Euteleostomi;
            Lepidosauria; Squamata; Bifurcata; Unidentata; Episquamata;
            Toxicofera; Serpentes; Colubroidea; Viperidae; Crotalinae;
            Trimeresurus.
REFERENCE   1  (residues 1 to 257)
  AUTHORS   Tsai,I.-H. and Wang,Y.-M.
  TITLE     Direct Submission
  JOURNAL   Submitted (??-JUN-2001)
  REMARK    NUCLEOTIDE SEQUENCE [MRNA].;
            TISSUE=Venom gland
COMMENT     [FUNCTION] Snake venom serine protease that may act in the
            hemostasis system of the prey. {ECO:0000250}.
            [SUBUNIT] Monomer. {ECO:0000250}.
            [SUBCELLULAR LOCATION] Secreted {ECO:0000250}.
            [TISSUE SPECIFICITY] Expressed by the venom gland.
            [SIMILARITY] Belongs to the peptidase S1 family. Snake venom
            subfamily. {ECO:0000255|PROSITE-ProRule:PRU00274}.
            [SIMILARITY] Contains 1 peptidase S1 domain.
            {ECO:0000255|PROSITE-ProRule:PRU00274}.
FEATURES             Location/Qualifiers
     source          1..257
                     /organism="Trimeresurus stejnegeri"
                     /db_xref="taxon:39682"
     Protein         1..257
                     /product="Snake venom serine protease KN9"
                     /EC_number="3.4.21.-"
                     /note="SVSP"
                     /UniProtKB_evidence="Evidence at transcript level"
     Region          1..18
                     /region_name="Signal"
                     /experiment="experimental evidence, no additional details
                     recorded"
                     /note="{ECO:0000255}."
     Region          19..24
                     /region_name="Propeptide"
                     /experiment="experimental evidence, no additional details
                     recorded"
                     /note="{ECO:0000250}. /FTId=PRO_0000295834."
     Region          25..257
                     /region_name="Mature chain"
                     /experiment="experimental evidence, no additional details
                     recorded"
                     /note="Snake venom serine protease KN9.
                     /FTId=PRO_5000061218."
     Region          25..248
                     /region_name="Domain"
                     /experiment="experimental evidence, no additional details
                     recorded"
                     /note="Peptidase S1.
                     {ECO:0000255|PROSITE-ProRule:PRU00274}."
     Region          25..246
                     /region_name="Tryp_SPc"
                     /note="Trypsin-like serine protease; Many of these are
                     synthesized as inactive precursor zymogens that are
                     cleaved during limited proteolysis to generate their
                     active forms. Alignment contains also inactive enzymes
                     that have substitutions of the catalytic triad...;
                     cd00190"
                     /db_xref="CDD:238113"
     Region          25..243
                     /region_name="Tryp_SPc"
                     /note="Trypsin-like serine protease; smart00020"
                     /db_xref="CDD:214473"
     Site            25
                     /site_type="cleavage"
                     /db_xref="CDD:238113"
     Bond            31..162
                     /bond_type="disulfide"
                     /experiment="experimental evidence, no additional details
                     recorded"
                     /note="{ECO:0000255|PROSITE-ProRule:PRU00274}."
     Bond            49..65
                     /bond_type="disulfide"
                     /experiment="experimental evidence, no additional details
                     recorded"
                     /note="{ECO:0000255|PROSITE-ProRule:PRU00274}."
     Site            order(64,109,203)
                     /site_type="active"
                     /db_xref="CDD:238113"
     Site            64
                     /site_type="active"
                     /experiment="experimental evidence, no additional details
                     recorded"
                     /note="Charge relay system. {ECO:0000250}."
     Site            102
                     /site_type="glycosylation"
                     /experiment="experimental evidence, no additional details
                     recorded"
                     /note="N-linked (GlcNAc...). {ECO:0000255}."
     Site            109
                     /site_type="active"
                     /experiment="experimental evidence, no additional details
                     recorded"
                     /note="Charge relay system. {ECO:0000250}."
     Site            120
                     /site_type="glycosylation"
                     /experiment="experimental evidence, no additional details
                     recorded"
                     /note="N-linked (GlcNAc...). {ECO:0000255}."
     Site            121
                     /site_type="glycosylation"
                     /experiment="experimental evidence, no additional details
                     recorded"
                     /note="N-linked (GlcNAc...). {ECO:0000255}."
     Bond            141..209
                     /bond_type="disulfide"
                     /experiment="experimental evidence, no additional details
                     recorded"
                     /note="{ECO:0000255|PROSITE-ProRule:PRU00274}."
     Bond            173..188
                     /bond_type="disulfide"
                     /experiment="experimental evidence, no additional details
                     recorded"
                     /note="{ECO:0000255|PROSITE-ProRule:PRU00274}."
     Site            order(197,218,221)
                     /site_type="other"
                     /note="substrate binding sites [chemical binding]"
                     /db_xref="CDD:238113"
     Bond            199..224
                     /bond_type="disulfide"
                     /experiment="experimental evidence, no additional details
                     recorded"
                     /note="{ECO:0000255|PROSITE-ProRule:PRU00274}."
     Site            203
                     /site_type="active"
                     /experiment="experimental evidence, no additional details
                     recorded"
                     /note="Charge relay system. {ECO:0000250}."
ORIGIN      
        1 mvlirvlanl lilqlsyaqk sselvvggde cninehrflv lvytdgiqcg gtlinkewml
       61 taahcdgkkm klqfglhskn vpnkdkqtrv pkkkyffpcs knftkwdkdi mlirlnhpvn
      121 nsthiaplsl pskppsqdtv cnimgwgtis ptkeiypdvp hcaninivdh avcrafypgl
      181 leksktlcag ileggkdicq gdsggplicn gqiqgivsvg gnpcaeprvp aiytkvfdhl
      241 dwiksiiagn taatcpl
//
VERSION     Q71QH5.1  GI:82239725
DBSOURCE    UniProtKB: locus VSP08_TRIST, accession Q71QH5;
            class: standard.
            created: Jul 24, 2007.
            sequence updated: Jul 5, 2004.
            annotation updated: Jan 7, 2015.
            xrefs: AF395782.1, AAQ02912.1
            xrefs (non-sequence databases): ProteinModelPortal:Q71QH5,
            SMR:Q71QH5, HOVERGEN:HBG013304, GO:0005576, GO:0004252,
            InterPro:IPR001254, InterPro:IPR018114, InterPro:IPR001314,
            InterPro:IPR009003, Pfam:PF00089, PRINTS:PR00722, SMART:SM00020,
            SUPFAM:SSF50494, PROSITE:PS50240, PROSITE:PS00134, PROSITE:PS00135
KEYWORDS    Disulfide bond; Glycoprotein; Hemostasis impairing toxin;
            Hydrolase; Protease; Secreted; Serine protease; Signal; Toxin;
            Zymogen.
SOURCE      Trimeresurus stejnegeri (Stejneger's pit viper)
  ORGANISM  Trimeresurus stejnegeri
            Eukaryota; Metazoa; Chordata; Craniata; Vertebrata; Euteleostomi;
            Lepidosauria; Squamata; Bifurcata; Unidentata; Episquamata;
            Toxicofera; Serpentes; Colubroidea; Viperidae; Crotalinae;
            Trimeresurus.
REFERENCE   1  (residues 1 to 257)
  AUTHORS   Tsai,I.-H. and Wang,Y.-M.
  TITLE     Direct Submission
  JOURNAL   Submitted (??-JUN-2001)
  REMARK    NUCLEOTIDE SEQUENCE [MRNA].;
            TISSUE=Venom gland
COMMENT     [FUNCTION] Snake venom serine protease that may act in the
            hemostasis system of the prey. {ECO:0000250}.
            [SUBUNIT] Monomer. {ECO:0000250}.
            [SUBCELLULAR LOCATION] Secreted {ECO:0000250}.
            [TISSUE SPECIFICITY] Expressed by the venom gland.
            [SIMILARITY] Belongs to the peptidase S1 family. Snake venom
            subfamily. {ECO:0000255|PROSITE-ProRule:PRU00274}.
            [SIMILARITY] Contains 1 peptidase S1 domain.
            {ECO:0000255|PROSITE-ProRule:PRU00274}.
FEATURES             Location/Qualifiers
     source          1..257
                     /organism="Trimeresurus stejnegeri"
                     /db_xref="taxon:39682"
     Protein         1..257
                     /product="Snake venom serine protease KN8"
                     /EC_number="3.4.21.-"
                     /note="SVSP"
                     /UniProtKB_evidence="Evidence at transcript level"
     Region          1..18
                     /region_name="Signal"
                     /experiment="experimental evidence, no additional details
                     recorded"
                     /note="{ECO:0000255}."
     Region          19..24
                     /region_name="Propeptide"
                     /experiment="experimental evidence, no additional details
                     recorded"
                     /note="{ECO:0000250}. /FTId=PRO_0000295833."
     Region          25..257
                     /region_name="Mature chain"
                     /experiment="experimental evidence, no additional details
                     recorded"
                     /note="Snake venom serine protease KN8.
                     /FTId=PRO_5000061234."
     Region          25..248
                     /region_name="Domain"
                     /experiment="experimental evidence, no additional details
                     recorded"
                     /note="Peptidase S1.
                     {ECO:0000255|PROSITE-ProRule:PRU00274}."
     Region          25..246
                     /region_name="Tryp_SPc"
                     /note="Trypsin-like serine protease; Many of these are
                     synthesized as inactive precursor zymogens that are
                     cleaved during limited proteolysis to generate their
                     active forms. Alignment contains also inactive enzymes
                     that have substitutions of the catalytic triad...;
                     cd00190"
                     /db_xref="CDD:238113"
     Region          25..243
                     /region_name="Tryp_SPc"
                     /note="Trypsin-like serine protease; smart00020"
                     /db_xref="CDD:214473"
     Site            25
                     /site_type="cleavage"
                     /db_xref="CDD:238113"
     Bond            31..162
                     /bond_type="disulfide"
                     /experiment="experimental evidence, no additional details
                     recorded"
                     /note="{ECO:0000255|PROSITE-ProRule:PRU00274}."
     Bond            49..65
                     /bond_type="disulfide"
                     /experiment="experimental evidence, no additional details
                     recorded"
                     /note="{ECO:0000255|PROSITE-ProRule:PRU00274}."
     Site            order(64,109,203)
                     /site_type="active"
                     /db_xref="CDD:238113"
     Site            64
                     /site_type="active"
                     /experiment="experimental evidence, no additional details
                     recorded"
                     /note="Charge relay system. {ECO:0000250}."
     Site            102
                     /site_type="glycosylation"
                     /experiment="experimental evidence, no additional details
                     recorded"
                     /note="N-linked (GlcNAc...). {ECO:0000255}."
     Site            109
                     /site_type="active"
                     /experiment="experimental evidence, no additional details
                     recorded"
                     /note="Charge relay system. {ECO:0000250}."
     Site            120
                     /site_type="glycosylation"
                     /experiment="experimental evidence, no additional details
                     recorded"
                     /note="N-linked (GlcNAc...). {ECO:0000255}."
     Site            121
                     /site_type="glycosylation"
                     /experiment="experimental evidence, no additional details
                     recorded"
                     /note="N-linked (GlcNAc...). {ECO:0000255}."
     Bond            141..209
                     /bond_type="disulfide"
                     /experiment="experimental evidence, no additional details
                     recorded"
                     /note="{ECO:0000255|PROSITE-ProRule:PRU00274}."
     Bond            173..188
                     /bond_type="disulfide"
                     /experiment="experimental evidence, no additional details
                     recorded"
                     /note="{ECO:0000255|PROSITE-ProRule:PRU00274}."
     Site            order(197,218,221)
                     /site_type="other"
                     /note="substrate binding sites [chemical binding]"
                     /db_xref="CDD:238113"
     Bond            199..224
                     /bond_type="disulfide"
                     /experiment="experimental evidence, no additional details
                     recorded"
                     /note="{ECO:0000255|PROSITE-ProRule:PRU00274}."
     Site            203
                     /site_type="active"
                     /experiment="experimental evidence, no additional details
                     recorded"
                     /note="Charge relay system. {ECO:0000250}."
ORIGIN      
        1 mvlirvlanl lilqlsyaqk sselvvgglp cninehrflv lvysdgiqcg gtlinkewml
       61 taahcdgkkm klqfglhskn vpnkdkqtrv pkkkyffpcs knftkwdkdi mlirlnhpvn
      121 nsthiaplsl pskppsqdtv cnimgwgtis ptkeiypdvp hcayinivdh avcrafypgl
      181 leksktlcag ileggkdtcq gdsggplicn gqiqgivsvg gdpcaeprvs vlytkvfdhl
      241 dwiksiiagn taatcpl
//
VERSION     Q71QI8.1  GI:82239738
DBSOURCE    UniProtKB: locus VSP10_TRIST, accession Q71QI8;
            class: standard.
            created: Jul 24, 2007.
            sequence updated: Jul 5, 2004.
            annotation updated: Mar 4, 2015.
            xrefs: AF395769.1, AAQ02899.1
            xrefs (non-sequence databases): ProteinModelPortal:Q71QI8,
            SMR:Q71QI8, MEROPS:S01.497, HOVERGEN:HBG013304, GO:0005576,
            GO:0004252, InterPro:IPR001254, InterPro:IPR018114,
            InterPro:IPR001314, InterPro:IPR009003, Pfam:PF00089,
            PRINTS:PR00722, SMART:SM00020, SUPFAM:SSF50494, PROSITE:PS50240,
            PROSITE:PS00134
KEYWORDS    Disulfide bond; Glycoprotein; Hemostasis impairing toxin;
            Hydrolase; Protease; Secreted; Serine protease; Signal; Toxin;
            Zymogen.
SOURCE      Trimeresurus stejnegeri (Stejneger's pit viper)
  ORGANISM  Trimeresurus stejnegeri
            Eukaryota; Metazoa; Chordata; Craniata; Vertebrata; Euteleostomi;
            Lepidosauria; Squamata; Bifurcata; Unidentata; Episquamata;
            Toxicofera; Serpentes; Colubroidea; Viperidae; Crotalinae;
            Trimeresurus.
REFERENCE   1  (residues 1 to 257)
  AUTHORS   Tsai,I.-H. and Wang,Y.-M.
  TITLE     Direct Submission
  JOURNAL   Submitted (??-JUN-2001)
  REMARK    NUCLEOTIDE SEQUENCE [MRNA].;
            TISSUE=Venom gland
COMMENT     [FUNCTION] Snake venom serine protease that may act in the
            hemostasis system of the prey. {ECO:0000250}.
            [SUBUNIT] Monomer. {ECO:0000250}.
            [SUBCELLULAR LOCATION] Secreted {ECO:0000250}.
            [TISSUE SPECIFICITY] Expressed by the venom gland.
            [SIMILARITY] Belongs to the peptidase S1 family. Snake venom
            subfamily. {ECO:0000255|PROSITE-ProRule:PRU00274}.
            [SIMILARITY] Contains 1 peptidase S1 domain.
            {ECO:0000255|PROSITE-ProRule:PRU00274}.
FEATURES             Location/Qualifiers
     source          1..257
                     /organism="Trimeresurus stejnegeri"
                     /db_xref="taxon:39682"
     Protein         1..257
                     /product="Snake venom serine protease KN10"
                     /EC_number="3.4.21.-"
                     /note="SVSP"
                     /UniProtKB_evidence="Evidence at transcript level"
     Region          1..18
                     /region_name="Signal"
                     /experiment="experimental evidence, no additional details
                     recorded"
                     /note="{ECO:0000255}."
     Region          19..24
                     /region_name="Propeptide"
                     /experiment="experimental evidence, no additional details
                     recorded"
                     /note="{ECO:0000250}. /FTId=PRO_0000296308."
     Region          25..257
                     /region_name="Mature chain"
                     /experiment="experimental evidence, no additional details
                     recorded"
                     /note="Snake venom serine protease KN10.
                     /FTId=PRO_5000061221."
     Region          25..248
                     /region_name="Domain"
                     /experiment="experimental evidence, no additional details
                     recorded"
                     /note="Peptidase S1.
                     {ECO:0000255|PROSITE-ProRule:PRU00274}."
     Region          25..246
                     /region_name="Tryp_SPc"
                     /note="Trypsin-like serine protease; Many of these are
                     synthesized as inactive precursor zymogens that are
                     cleaved during limited proteolysis to generate their
                     active forms. Alignment contains also inactive enzymes
                     that have substitutions of the catalytic triad...;
                     cd00190"
                     /db_xref="CDD:238113"
     Region          25..243
                     /region_name="Tryp_SPc"
                     /note="Trypsin-like serine protease; smart00020"
                     /db_xref="CDD:214473"
     Site            25
                     /site_type="cleavage"
                     /db_xref="CDD:238113"
     Bond            31..162
                     /bond_type="disulfide"
                     /experiment="experimental evidence, no additional details
                     recorded"
                     /note="{ECO:0000255|PROSITE-ProRule:PRU00274}."
     Bond            49..65
                     /bond_type="disulfide"
                     /experiment="experimental evidence, no additional details
                     recorded"
                     /note="{ECO:0000255|PROSITE-ProRule:PRU00274}."
     Site            order(64,109,203)
                     /site_type="active"
                     /db_xref="CDD:238113"
     Site            64
                     /site_type="active"
                     /experiment="experimental evidence, no additional details
                     recorded"
                     /note="Charge relay system. {ECO:0000250}."
     Site            102
                     /site_type="glycosylation"
                     /experiment="experimental evidence, no additional details
                     recorded"
                     /note="N-linked (GlcNAc...). {ECO:0000255}."
     Site            109
                     /site_type="active"
                     /experiment="experimental evidence, no additional details
                     recorded"
                     /note="Charge relay system. {ECO:0000250}."
     Site            120
                     /site_type="glycosylation"
                     /experiment="experimental evidence, no additional details
                     recorded"
                     /note="N-linked (GlcNAc...). {ECO:0000255}."
     Site            121
                     /site_type="glycosylation"
                     /experiment="experimental evidence, no additional details
                     recorded"
                     /note="N-linked (GlcNAc...). {ECO:0000255}."
     Bond            141..209
                     /bond_type="disulfide"
                     /experiment="experimental evidence, no additional details
                     recorded"
                     /note="{ECO:0000255|PROSITE-ProRule:PRU00274}."
     Bond            173..188
                     /bond_type="disulfide"
                     /experiment="experimental evidence, no additional details
                     recorded"
                     /note="{ECO:0000255|PROSITE-ProRule:PRU00274}."
     Site            order(197,218,221)
                     /site_type="other"
                     /note="substrate binding sites [chemical binding]"
                     /db_xref="CDD:238113"
     Bond            199..224
                     /bond_type="disulfide"
                     /experiment="experimental evidence, no additional details
                     recorded"
                     /note="{ECO:0000255|PROSITE-ProRule:PRU00274}."
     Site            203
                     /site_type="active"
                     /experiment="experimental evidence, no additional details
                     recorded"
                     /note="Charge relay system. {ECO:0000250}."
ORIGIN      
        1 mvlirvlanl lilqlsyaqk sselvvggde cninehrflv lvytdgiqcg gtlinkewml
       61 taahcdgkkm klqfglhskn vpnkdkqtrv pkkkyffpcs knftkwdkdi mlirlnhpvn
      121 nsthiaplsl pskppsqdtv cnimgwgtis ptkeiypdvp hcaninivdh avcrafypgl
      181 leksktlcag ileggkdtcq gvsggplicn gqiqgivsvg gdpcaeprvp alytkvfdhl
      241 dwiksiiagn taatcpl
//
VERSION     Q71QJ0.1  GI:82239740
DBSOURCE    UniProtKB: locus VSP02_TRIST, accession Q71QJ0;
            class: standard.
            created: Jul 24, 2007.
            sequence updated: Jul 5, 2004.
            annotation updated: Jan 7, 2015.
            xrefs: AF395767.1, AAQ02897.1
            xrefs (non-sequence databases): ProteinModelPortal:Q71QJ0,
            SMR:Q71QJ0, HOVERGEN:HBG013304, GO:0005576, GO:0004252,
            InterPro:IPR001254, InterPro:IPR018114, InterPro:IPR001314,
            InterPro:IPR009003, Pfam:PF00089, PRINTS:PR00722, SMART:SM00020,
            SUPFAM:SSF50494, PROSITE:PS50240, PROSITE:PS00134, PROSITE:PS00135
KEYWORDS    Disulfide bond; Glycoprotein; Hemostasis impairing toxin;
            Hydrolase; Protease; Secreted; Serine protease; Signal; Toxin;
            Zymogen.
SOURCE      Trimeresurus stejnegeri (Stejneger's pit viper)
  ORGANISM  Trimeresurus stejnegeri
            Eukaryota; Metazoa; Chordata; Craniata; Vertebrata; Euteleostomi;
            Lepidosauria; Squamata; Bifurcata; Unidentata; Episquamata;
            Toxicofera; Serpentes; Colubroidea; Viperidae; Crotalinae;
            Trimeresurus.
REFERENCE   1  (residues 1 to 257)
  AUTHORS   Tsai,I.-H. and Wang,Y.-M.
  TITLE     Direct Submission
  JOURNAL   Submitted (??-JUN-2001)
  REMARK    NUCLEOTIDE SEQUENCE [MRNA].;
            TISSUE=Venom gland
COMMENT     [FUNCTION] Snake venom serine protease that may act in the
            hemostasis system of the prey. {ECO:0000250}.
            [SUBUNIT] Monomer. {ECO:0000250}.
            [SUBCELLULAR LOCATION] Secreted {ECO:0000250}.
            [TISSUE SPECIFICITY] Expressed by the venom gland.
            [SIMILARITY] Belongs to the peptidase S1 family. Snake venom
            subfamily. {ECO:0000255|PROSITE-ProRule:PRU00274}.
            [SIMILARITY] Contains 1 peptidase S1 domain.
            {ECO:0000255|PROSITE-ProRule:PRU00274}.
FEATURES             Location/Qualifiers
     source          1..257
                     /organism="Trimeresurus stejnegeri"
                     /db_xref="taxon:39682"
     Protein         1..257
                     /product="Snake venom serine protease KN2"
                     /EC_number="3.4.21.-"
                     /note="SVSP"
                     /UniProtKB_evidence="Evidence at transcript level"
     Region          1..18
                     /region_name="Signal"
                     /experiment="experimental evidence, no additional details
                     recorded"
                     /note="{ECO:0000255}."
     Region          19..24
                     /region_name="Propeptide"
                     /experiment="experimental evidence, no additional details
                     recorded"
                     /note="{ECO:0000250}. /FTId=PRO_0000295827."
     Region          25..257
                     /region_name="Mature chain"
                     /experiment="experimental evidence, no additional details
                     recorded"
                     /note="Snake venom serine protease KN2.
                     /FTId=PRO_5000061219."
     Region          25..248
                     /region_name="Domain"
                     /experiment="experimental evidence, no additional details
                     recorded"
                     /note="Peptidase S1.
                     {ECO:0000255|PROSITE-ProRule:PRU00274}."
     Region          25..246
                     /region_name="Tryp_SPc"
                     /note="Trypsin-like serine protease; Many of these are
                     synthesized as inactive precursor zymogens that are
                     cleaved during limited proteolysis to generate their
                     active forms. Alignment contains also inactive enzymes
                     that have substitutions of the catalytic triad...;
                     cd00190"
                     /db_xref="CDD:238113"
     Region          25..243
                     /region_name="Tryp_SPc"
                     /note="Trypsin-like serine protease; smart00020"
                     /db_xref="CDD:214473"
     Site            25
                     /site_type="cleavage"
                     /db_xref="CDD:238113"
     Bond            31..162
                     /bond_type="disulfide"
                     /experiment="experimental evidence, no additional details
                     recorded"
                     /note="{ECO:0000255|PROSITE-ProRule:PRU00274}."
     Bond            49..65
                     /bond_type="disulfide"
                     /experiment="experimental evidence, no additional details
                     recorded"
                     /note="{ECO:0000255|PROSITE-ProRule:PRU00274}."
     Site            order(64,109,203)
                     /site_type="active"
                     /db_xref="CDD:238113"
     Site            64
                     /site_type="active"
                     /experiment="experimental evidence, no additional details
                     recorded"
                     /note="Charge relay system. {ECO:0000250}."
     Bond            97..255
                     /bond_type="disulfide"
                     /experiment="experimental evidence, no additional details
                     recorded"
                     /note="{ECO:0000255|PROSITE-ProRule:PRU00274}."
     Site            109
                     /site_type="active"
                     /experiment="experimental evidence, no additional details
                     recorded"
                     /note="Charge relay system. {ECO:0000250}."
     Site            120
                     /site_type="glycosylation"
                     /experiment="experimental evidence, no additional details
                     recorded"
                     /note="N-linked (GlcNAc...). {ECO:0000255}."
     Site            121
                     /site_type="glycosylation"
                     /experiment="experimental evidence, no additional details
                     recorded"
                     /note="N-linked (GlcNAc...). {ECO:0000255}."
     Bond            141..209
                     /bond_type="disulfide"
                     /experiment="experimental evidence, no additional details
                     recorded"
                     /note="{ECO:0000255|PROSITE-ProRule:PRU00274}."
     Bond            173..188
                     /bond_type="disulfide"
                     /experiment="experimental evidence, no additional details
                     recorded"
                     /note="{ECO:0000255|PROSITE-ProRule:PRU00274}."
     Site            order(197,218,221)
                     /site_type="other"
                     /note="substrate binding sites [chemical binding]"
                     /db_xref="CDD:238113"
     Bond            199..224
                     /bond_type="disulfide"
                     /experiment="experimental evidence, no additional details
                     recorded"
                     /note="{ECO:0000255|PROSITE-ProRule:PRU00274}."
     Site            203
                     /site_type="active"
                     /experiment="experimental evidence, no additional details
                     recorded"
                     /note="Charge relay system. {ECO:0000250}."
ORIGIN      
        1 mvlirvlanl lilqlsyaqk sselvigghp cninehpflv lvyhdgyqcg gtlineewvl
       61 taahcdgkkm klqfglhskn vpnkdkqtrv pkekffclss knfikwgkdi mlirlnrpvn
      121 nsthiaplsl pssppsqntv cnimgwgtis ptkeiypdvp hcaninildh avcrafypgl
      181 leksktlcag ilqggkdicq gdsggplicn gqiqgivsvg gdpcaeprvp aiytkvfdhl
      241 dwiksiiagn taatcpl
//
VERSION     Q5W959.1  GI:82233395
DBSOURCE    UniProtKB: locus VSP14_BOTJA, accession Q5W959;
            class: standard.
            created: Jul 10, 2007.
            sequence updated: Dec 7, 2004.
            annotation updated: Jan 7, 2015.
            xrefs: AB178322.1, BAD66928.1
            xrefs (non-sequence databases): ProteinModelPortal:Q5W959,
            MEROPS:S01.023, HOVERGEN:HBG013304, GO:0005576, GO:0004252,
            InterPro:IPR001254, InterPro:IPR018114, InterPro:IPR001314,
            InterPro:IPR009003, Pfam:PF00089, PRINTS:PR00722, SMART:SM00020,
            SUPFAM:SSF50494, PROSITE:PS50240, PROSITE:PS00134, PROSITE:PS00135
KEYWORDS    Disulfide bond; Glycoprotein; Hemostasis impairing toxin;
            Hydrolase; Protease; Secreted; Serine protease; Signal; Toxin;
            Zymogen.
SOURCE      Bothrops jararaca (jararaca)
  ORGANISM  Bothrops jararaca
            Eukaryota; Metazoa; Chordata; Craniata; Vertebrata; Euteleostomi;
            Lepidosauria; Squamata; Bifurcata; Unidentata; Episquamata;
            Toxicofera; Serpentes; Colubroidea; Viperidae; Crotalinae;
            Bothrops.
REFERENCE   1  (residues 1 to 258)
  AUTHORS   Saguchi,K., Hagiwara-Saguchi,Y., Murayama,N., Ohi,H., Fujita,Y.,
            Camargo,A.C., Serrano,S.M. and Higuchi,S.
  TITLE     Molecular cloning of serine proteinases from Bothrops jararaca
            venom gland
  JOURNAL   Toxicon 46 (1), 72-83 (2005)
   PUBMED   15876446
  REMARK    NUCLEOTIDE SEQUENCE [MRNA].;
            TISSUE=Venom gland
REFERENCE   2  (residues 1 to 258)
  AUTHORS   Zelanis,A., Tashima,A.K., Rocha,M.M., Furtado,M.F., Camargo,A.C.,
            Ho,P.L. and Serrano,S.M.
  TITLE     Analysis of the ontogenetic variation in the venom
            proteome/peptidome of Bothrops jararaca reveals different
            strategies to deal with prey
  JOURNAL   J. Proteome Res. 9 (5), 2278-2291 (2010)
   PUBMED   20146532
  REMARK    IDENTIFICATION BY MASS SPECTROMETRY, DEVELOPMENTAL STAGE, AND
            GLYCOSYLATION.;
            TISSUE=Venom
COMMENT     [FUNCTION] Snake venom serine protease that may act in the
            hemostasis system of the prey. {ECO:0000250}.
            [SUBUNIT] Monomer. {ECO:0000250}.
            [SUBCELLULAR LOCATION] Secreted.
            [TISSUE SPECIFICITY] Expressed by the venom gland.
            [DEVELOPMENTAL STAGE] This protein seems to be only found in adult
            B.jararaca venom (and not in newborn snakes).
            {ECO:0000269|PubMed:20146532}.
            [SIMILARITY] Belongs to the peptidase S1 family. Snake venom
            subfamily. {ECO:0000255|PROSITE-ProRule:PRU00274}.
            [SIMILARITY] Contains 1 peptidase S1 domain.
            {ECO:0000255|PROSITE-ProRule:PRU00274}.
FEATURES             Location/Qualifiers
     source          1..258
                     /organism="Bothrops jararaca"
                     /db_xref="taxon:8724"
     Protein         1..258
                     /product="Snake venom serine protease HS114"
                     /EC_number="3.4.21.-"
                     /note="SVSP"
                     /UniProtKB_evidence="Evidence at protein level"
     Region          1..18
                     /region_name="Signal"
                     /experiment="experimental evidence, no additional details
                     recorded"
                     /note="{ECO:0000255}."
     Region          19..24
                     /region_name="Propeptide"
                     /experiment="experimental evidence, no additional details
                     recorded"
                     /note="{ECO:0000250}. /FTId=PRO_0000294989."
     Region          25..258
                     /region_name="Mature chain"
                     /experiment="experimental evidence, no additional details
                     recorded"
                     /note="Snake venom serine protease HS114.
                     /FTId=PRO_5000051172."
     Region          25..249
                     /region_name="Domain"
                     /experiment="experimental evidence, no additional details
                     recorded"
                     /note="Peptidase S1.
                     {ECO:0000255|PROSITE-ProRule:PRU00274}."
     Region          25..247
                     /region_name="Tryp_SPc"
                     /note="Trypsin-like serine protease; Many of these are
                     synthesized as inactive precursor zymogens that are
                     cleaved during limited proteolysis to generate their
                     active forms. Alignment contains also inactive enzymes
                     that have substitutions of the catalytic triad...;
                     cd00190"
                     /db_xref="CDD:238113"
     Region          25..244
                     /region_name="Tryp_SPc"
                     /note="Trypsin-like serine protease; smart00020"
                     /db_xref="CDD:214473"
     Site            25
                     /site_type="cleavage"
                     /db_xref="CDD:238113"
     Bond            31..163
                     /bond_type="disulfide"
                     /experiment="experimental evidence, no additional details
                     recorded"
                     /note="{ECO:0000255|PROSITE-ProRule:PRU00274}."
     Site            44
                     /site_type="glycosylation"
                     /experiment="experimental evidence, no additional details
                     recorded"
                     /note="N-linked (GlcNAc...).
                     {ECO:0000305|PubMed:20146532}."
     Bond            50..66
                     /bond_type="disulfide"
                     /experiment="experimental evidence, no additional details
                     recorded"
                     /note="{ECO:0000255|PROSITE-ProRule:PRU00274}."
     Site            order(65,110,204)
                     /site_type="active"
                     /db_xref="CDD:238113"
     Site            65
                     /site_type="active"
                     /experiment="experimental evidence, no additional details
                     recorded"
                     /note="Charge relay system. {ECO:0000250}."
     Bond            98..256
                     /bond_type="disulfide"
                     /experiment="experimental evidence, no additional details
                     recorded"
                     /note="{ECO:0000255|PROSITE-ProRule:PRU00274}."
     Site            110
                     /site_type="active"
                     /experiment="experimental evidence, no additional details
                     recorded"
                     /note="Charge relay system. {ECO:0000250}."
     Bond            142..210
                     /bond_type="disulfide"
                     /experiment="experimental evidence, no additional details
                     recorded"
                     /note="{ECO:0000255|PROSITE-ProRule:PRU00274}."
     Bond            174..189
                     /bond_type="disulfide"
                     /experiment="experimental evidence, no additional details
                     recorded"
                     /note="{ECO:0000255|PROSITE-ProRule:PRU00274}."
     Site            order(198,219,221)
                     /site_type="other"
                     /note="substrate binding sites [chemical binding]"
                     /db_xref="CDD:238113"
     Bond            200..225
                     /bond_type="disulfide"
                     /experiment="experimental evidence, no additional details
                     recorded"
                     /note="{ECO:0000255|PROSITE-ProRule:PRU00274}."
     Site            204
                     /site_type="active"
                     /experiment="experimental evidence, no additional details
                     recorded"
                     /note="Charge relay system. {ECO:0000250}."
ORIGIN      
        1 mvlvrvvanl lilqlsyaqk vselvvggde cninehrslv aifnstgffc sgillnqewv
       61 ltashcdstn fqmkigvhsk ktlnqdeqtr npkekifcpn kknddaldkd lmlvrldspv
      121 sdsehiapls lpssppsvgs vcrimgwgsi tpiqktnpdv phcaninlld davcraaype
      181 lpaeyrtlca gvpeggidtc ngdsggplic ngqfqgivfy gahpcgqapk pglytkvidy
      241 ntwiesviag ntaatcpp
//
VERSION     Q5W960.1  GI:82233396
DBSOURCE    UniProtKB: locus VSP12_BOTJA, accession Q5W960;
            class: standard.
            created: Jul 10, 2007.
            sequence updated: Dec 7, 2004.
            annotation updated: Jan 7, 2015.
            xrefs: AB178321.1, BAD66927.1
            xrefs (non-sequence databases): ProteinModelPortal:Q5W960,
            SMR:Q5W960, MEROPS:S01.179, HOVERGEN:HBG013304, GO:0005576,
            GO:0004252, InterPro:IPR001254, InterPro:IPR018114,
            InterPro:IPR001314, InterPro:IPR009003, Pfam:PF00089,
            PRINTS:PR00722, SMART:SM00020, SUPFAM:SSF50494, PROSITE:PS50240,
            PROSITE:PS00134, PROSITE:PS00135
KEYWORDS    Disulfide bond; Glycoprotein; Hemostasis impairing toxin;
            Hydrolase; Protease; Secreted; Serine protease; Signal; Toxin;
            Zymogen.
SOURCE      Bothrops jararaca (jararaca)
  ORGANISM  Bothrops jararaca
            Eukaryota; Metazoa; Chordata; Craniata; Vertebrata; Euteleostomi;
            Lepidosauria; Squamata; Bifurcata; Unidentata; Episquamata;
            Toxicofera; Serpentes; Colubroidea; Viperidae; Crotalinae;
            Bothrops.
REFERENCE   1  (residues 1 to 255)
  AUTHORS   Saguchi,K., Hagiwara-Saguchi,Y., Murayama,N., Ohi,H., Fujita,Y.,
            Camargo,A.C., Serrano,S.M. and Higuchi,S.
  TITLE     Molecular cloning of serine proteinases from Bothrops jararaca
            venom gland
  JOURNAL   Toxicon 46 (1), 72-83 (2005)
   PUBMED   15876446
  REMARK    NUCLEOTIDE SEQUENCE [MRNA].;
            TISSUE=Venom gland
COMMENT     [FUNCTION] Snake venom serine protease that may act in the
            hemostasis system of the prey. {ECO:0000250}.
            [SUBUNIT] Monomer. {ECO:0000250}.
            [SUBCELLULAR LOCATION] Secreted {ECO:0000250}.
            [TISSUE SPECIFICITY] Expressed by the venom gland.
            [SIMILARITY] Belongs to the peptidase S1 family. Snake venom
            subfamily. {ECO:0000255|PROSITE-ProRule:PRU00274}.
            [SIMILARITY] Contains 1 peptidase S1 domain.
            {ECO:0000255|PROSITE-ProRule:PRU00274}.
FEATURES             Location/Qualifiers
     source          1..255
                     /organism="Bothrops jararaca"
                     /db_xref="taxon:8724"
     Protein         1..255
                     /product="Snake venom serine protease HS112"
                     /EC_number="3.4.21.-"
                     /note="SVSP"
                     /UniProtKB_evidence="Evidence at transcript level"
     Region          1..18
                     /region_name="Signal"
                     /experiment="experimental evidence, no additional details
                     recorded"
                     /note="{ECO:0000255}."
     Region          19..24
                     /region_name="Propeptide"
                     /experiment="experimental evidence, no additional details
                     recorded"
                     /note="{ECO:0000250}. /FTId=PRO_0000294988."
     Region          25..255
                     /region_name="Mature chain"
                     /experiment="experimental evidence, no additional details
                     recorded"
                     /note="Snake venom serine protease HS112.
                     /FTId=PRO_5000051171."
     Region          25..246
                     /region_name="Domain"
                     /experiment="experimental evidence, no additional details
                     recorded"
                     /note="Peptidase S1.
                     {ECO:0000255|PROSITE-ProRule:PRU00274}."
     Region          25..244
                     /region_name="Tryp_SPc"
                     /note="Trypsin-like serine protease; Many of these are
                     synthesized as inactive precursor zymogens that are
                     cleaved during limited proteolysis to generate their
                     active forms. Alignment contains also inactive enzymes
                     that have substitutions of the catalytic triad...;
                     cd00190"
                     /db_xref="CDD:238113"
     Region          25..241
                     /region_name="Tryp_SPc"
                     /note="Trypsin-like serine protease; smart00020"
                     /db_xref="CDD:214473"
     Site            25
                     /site_type="cleavage"
                     /db_xref="CDD:238113"
     Bond            31..162
                     /bond_type="disulfide"
                     /experiment="experimental evidence, no additional details
                     recorded"
                     /note="{ECO:0000255|PROSITE-ProRule:PRU00274}."
     Bond            49..65
                     /bond_type="disulfide"
                     /experiment="experimental evidence, no additional details
                     recorded"
                     /note="{ECO:0000255|PROSITE-ProRule:PRU00274}."
     Site            order(64,109,201)
                     /site_type="active"
                     /db_xref="CDD:238113"
     Site            64
                     /site_type="active"
                     /experiment="experimental evidence, no additional details
                     recorded"
                     /note="Charge relay system. {ECO:0000250}."
     Bond            97..253
                     /bond_type="disulfide"
                     /experiment="experimental evidence, no additional details
                     recorded"
                     /note="{ECO:0000255|PROSITE-ProRule:PRU00274}."
     Site            109
                     /site_type="active"
                     /experiment="experimental evidence, no additional details
                     recorded"
                     /note="Charge relay system. {ECO:0000250}."
     Bond            141..207
                     /bond_type="disulfide"
                     /experiment="experimental evidence, no additional details
                     recorded"
                     /note="{ECO:0000255|PROSITE-ProRule:PRU00274}."
     Site            169
                     /site_type="glycosylation"
                     /experiment="experimental evidence, no additional details
                     recorded"
                     /note="N-linked (GlcNAc...). {ECO:0000250}."
     Bond            173..186
                     /bond_type="disulfide"
                     /experiment="experimental evidence, no additional details
                     recorded"
                     /note="{ECO:0000255|PROSITE-ProRule:PRU00274}."
     Site            order(195,216,219)
                     /site_type="other"
                     /note="substrate binding sites [chemical binding]"
                     /db_xref="CDD:238113"
     Bond            197..222
                     /bond_type="disulfide"
                     /experiment="experimental evidence, no additional details
                     recorded"
                     /note="{ECO:0000255|PROSITE-ProRule:PRU00274}."
     Site            201
                     /site_type="active"
                     /experiment="experimental evidence, no additional details
                     recorded"
                     /note="Charge relay system. {ECO:0000250}."
     Site            248
                     /site_type="glycosylation"
                     /experiment="experimental evidence, no additional details
                     recorded"
                     /note="N-linked (GlcNAc...). {ECO:0000250}."
ORIGIN      
        1 mvlirvianl lilqlsyaqk sselviggde cdinehrfla flyaggyycg gtlinqewvl
       61 saahcdkrii riylgmhtrs vpnddeeiry pkekficpnk kknvithkdi mlirlnrpvk
      121 nsehiaplsl psnppsvgsv crimgwgsit tpdetspnvp hcaninlfnn tvcreayngl
      181 paktlcagvl qggidtcggd sggplicngq fqgilswggi pcaqprkpaf ytkvfdylpw
      241 iqsiiagnkt atcpp
//
VERSION     Q71QI7.1  GI:82239737
DBSOURCE    UniProtKB: locus VSP11_TRIST, accession Q71QI7;
            class: standard.
            created: Jul 24, 2007.
            sequence updated: Jul 5, 2004.
            annotation updated: Mar 4, 2015.
            xrefs: AF395770.1, AAQ02900.1
            xrefs (non-sequence databases): ProteinModelPortal:Q71QI7,
            MEROPS:S01.497, HOVERGEN:HBG013304, GO:0005576, GO:0004252,
            InterPro:IPR001254, InterPro:IPR018114, InterPro:IPR001314,
            InterPro:IPR009003, Pfam:PF00089, PRINTS:PR00722, SMART:SM00020,
            SUPFAM:SSF50494, PROSITE:PS50240, PROSITE:PS00134, PROSITE:PS00135
KEYWORDS    Disulfide bond; Glycoprotein; Hemostasis impairing toxin;
            Hydrolase; Protease; Secreted; Serine protease; Signal; Toxin;
            Zymogen.
SOURCE      Trimeresurus stejnegeri (Stejneger's pit viper)
  ORGANISM  Trimeresurus stejnegeri
            Eukaryota; Metazoa; Chordata; Craniata; Vertebrata; Euteleostomi;
            Lepidosauria; Squamata; Bifurcata; Unidentata; Episquamata;
            Toxicofera; Serpentes; Colubroidea; Viperidae; Crotalinae;
            Trimeresurus.
REFERENCE   1  (residues 1 to 257)
  AUTHORS   Tsai,I.-H. and Wang,Y.-M.
  TITLE     Direct Submission
  JOURNAL   Submitted (??-JUN-2001)
  REMARK    NUCLEOTIDE SEQUENCE [MRNA].;
            TISSUE=Venom gland
COMMENT     [FUNCTION] Snake venom serine protease that may act in the
            hemostasis system of the prey. {ECO:0000250}.
            [SUBUNIT] Monomer. {ECO:0000250}.
            [SUBCELLULAR LOCATION] Secreted {ECO:0000250}.
            [TISSUE SPECIFICITY] Expressed by the venom gland.
            [SIMILARITY] Belongs to the peptidase S1 family. Snake venom
            subfamily. {ECO:0000255|PROSITE-ProRule:PRU00274}.
            [SIMILARITY] Contains 1 peptidase S1 domain.
            {ECO:0000255|PROSITE-ProRule:PRU00274}.
FEATURES             Location/Qualifiers
     source          1..257
                     /organism="Trimeresurus stejnegeri"
                     /db_xref="taxon:39682"
     Protein         1..257
                     /product="Snake venom serine protease KN11"
                     /EC_number="3.4.21.-"
                     /note="SVSP"
                     /UniProtKB_evidence="Evidence at transcript level"
     Region          1..18
                     /region_name="Signal"
                     /experiment="experimental evidence, no additional details
                     recorded"
                     /note="{ECO:0000255}."
     Region          19..24
                     /region_name="Propeptide"
                     /experiment="experimental evidence, no additional details
                     recorded"
                     /note="{ECO:0000250}. /FTId=PRO_0000295835."
     Region          25..257
                     /region_name="Mature chain"
                     /experiment="experimental evidence, no additional details
                     recorded"
                     /note="Snake venom serine protease KN11.
                     /FTId=PRO_5000061222."
     Region          25..248
                     /region_name="Domain"
                     /experiment="experimental evidence, no additional details
                     recorded"
                     /note="Peptidase S1.
                     {ECO:0000255|PROSITE-ProRule:PRU00274}."
     Region          25..246
                     /region_name="Tryp_SPc"
                     /note="Trypsin-like serine protease; Many of these are
                     synthesized as inactive precursor zymogens that are
                     cleaved during limited proteolysis to generate their
                     active forms. Alignment contains also inactive enzymes
                     that have substitutions of the catalytic triad...;
                     cd00190"
                     /db_xref="CDD:238113"
     Region          25..243
                     /region_name="Tryp_SPc"
                     /note="Trypsin-like serine protease; smart00020"
                     /db_xref="CDD:214473"
     Site            25
                     /site_type="cleavage"
                     /db_xref="CDD:238113"
     Bond            31..162
                     /bond_type="disulfide"
                     /experiment="experimental evidence, no additional details
                     recorded"
                     /note="{ECO:0000255|PROSITE-ProRule:PRU00274}."
     Bond            49..65
                     /bond_type="disulfide"
                     /experiment="experimental evidence, no additional details
                     recorded"
                     /note="{ECO:0000255|PROSITE-ProRule:PRU00274}."
     Site            order(64,109,203)
                     /site_type="active"
                     /db_xref="CDD:238113"
     Site            64
                     /site_type="active"
                     /experiment="experimental evidence, no additional details
                     recorded"
                     /note="Charge relay system. {ECO:0000250}."
     Bond            97..255
                     /bond_type="disulfide"
                     /experiment="experimental evidence, no additional details
                     recorded"
                     /note="{ECO:0000255|PROSITE-ProRule:PRU00274}."
     Site            109
                     /site_type="active"
                     /experiment="experimental evidence, no additional details
                     recorded"
                     /note="Charge relay system. {ECO:0000250}."
     Site            120
                     /site_type="glycosylation"
                     /experiment="experimental evidence, no additional details
                     recorded"
                     /note="N-linked (GlcNAc...). {ECO:0000255}."
     Site            121
                     /site_type="glycosylation"
                     /experiment="experimental evidence, no additional details
                     recorded"
                     /note="N-linked (GlcNAc...). {ECO:0000255}."
     Bond            141..209
                     /bond_type="disulfide"
                     /experiment="experimental evidence, no additional details
                     recorded"
                     /note="{ECO:0000255|PROSITE-ProRule:PRU00274}."
     Bond            173..188
                     /bond_type="disulfide"
                     /experiment="experimental evidence, no additional details
                     recorded"
                     /note="{ECO:0000255|PROSITE-ProRule:PRU00274}."
     Site            order(197,218,221)
                     /site_type="other"
                     /note="substrate binding sites [chemical binding]"
                     /db_xref="CDD:238113"
     Bond            199..224
                     /bond_type="disulfide"
                     /experiment="experimental evidence, no additional details
                     recorded"
                     /note="{ECO:0000255|PROSITE-ProRule:PRU00274}."
     Site            203
                     /site_type="active"
                     /experiment="experimental evidence, no additional details
                     recorded"
                     /note="Charge relay system. {ECO:0000250}."
ORIGIN      
        1 mvlirvlanl lilqlsyaqk sselvtgghp cninehpflv lvyhdgyqcg gtlineewvl
       61 taahcdgkkm klqfglhskn epnkdkqtrv pkekffclss knfikwgkdi mlirlnrpvn
      121 nsthiaplsl pssppsqntv cnimgwgtis ptkeiypdvp hcaninildh avcrafypgl
      181 leksktlcag ilqggkdicq gdsggplicn gqvqgivsvg gnpcaeprvp aiytkvfdhl
      241 dwiksiiagn taatcpl
//
VERSION     B0FXM3.1  GI:380875412
DBSOURCE    UniProtKB: locus VSP17_CRODU, accession B0FXM3;
            class: standard.
            created: Mar 21, 2012.
            sequence updated: Feb 26, 2008.
            annotation updated: Jan 7, 2015.
            xrefs: EU360954.1, ABY65931.1
            xrefs (non-sequence databases): ProteinModelPortal:B0FXM3,
            SMR:B0FXM3, MEROPS:S01.497, HOVERGEN:HBG013304, GO:0005576,
            GO:0004252, InterPro:IPR001254, InterPro:IPR018114,
            InterPro:IPR001314, InterPro:IPR009003, Pfam:PF00089,
            PRINTS:PR00722, SMART:SM00020, SUPFAM:SSF50494, PROSITE:PS50240,
            PROSITE:PS00134
KEYWORDS    Blood coagulation cascade activating toxin; Disulfide bond;
            Glycoprotein; Hemostasis impairing toxin; Hydrolase; Protease;
            Secreted; Serine protease; Signal; Toxin.
SOURCE      Crotalus durissus terrificus (tropical rattlesnake)
  ORGANISM  Crotalus durissus terrificus
            Eukaryota; Metazoa; Chordata; Craniata; Vertebrata; Euteleostomi;
            Lepidosauria; Squamata; Bifurcata; Unidentata; Episquamata;
            Toxicofera; Serpentes; Colubroidea; Viperidae; Crotalinae;
            Crotalus.
REFERENCE   1  (residues 1 to 259)
  AUTHORS   Yonamine,C.M., Prieto-da-Silva,A.R., Magalhaes,G.S.,
            Radis-Baptista,G., Morganti,L., Ambiel,F.C., Chura-Chambi,R.M.,
            Yamane,T. and Camillo,M.A.
  TITLE     Cloning of serine protease cDNAs from Crotalus durissus terrificus
            venom gland and expression of a functional Gyroxin homologue in
            COS-7 cells
  JOURNAL   Toxicon 54 (2), 110-120 (2009)
   PUBMED   19341755
  REMARK    NUCLEOTIDE SEQUENCE [MRNA].;
            TISSUE=Venom gland
REFERENCE   2  (residues 1 to 259)
  AUTHORS   Camillo,M.A., Arruda Paes,P.C., Troncone,L.R. and Rogero,J.R.
  TITLE     Gyroxin fails to modify in vitro release of labelled dopamine and
            acetylcholine from rat and mouse striatal tissue
  JOURNAL   Toxicon 39 (6), 843-853 (2001)
   PUBMED   11137545
  REMARK    FUNCTION.
REFERENCE   3  (residues 1 to 259)
  AUTHORS   Alves da Silva,J.A., Oliveira,K.C. and Camillo,M.A.
  TITLE     Gyroxin increases blood-brain barrier permeability to Evans blue
            dye in mice
  JOURNAL   Toxicon 57 (1), 162-167 (2011)
   PUBMED   20637222
  REMARK    FUNCTION.
COMMENT     [FUNCTION] Thrombin-like snake venom serine protease. Displays a
            specificity similar to trypsin. Releases only fibrinopeptide A in
            the conversion of fibrinogen to fibrin. Shows coagulant, esterase
            and amidase activities (By similarity). Reversibly increases the
            permeability of the blood brain barrier (BBB) in mice. Induces the
            barrel rotation syndrome in mice, which is manifested by
            gyroxin-like, rapid rolling motions. This syndrome may be due to
            its effect on BBB permeability, and certainly also to other actions
            affecting endogenous substrates present in the endothelium, nervous
            tissues or blood. {ECO:0000250, ECO:0000269|PubMed:11137545,
            ECO:0000269|PubMed:20637222}.
            [SUBUNIT] Monomer. {ECO:0000250}.
            [SUBCELLULAR LOCATION] Secreted.
            [TISSUE SPECIFICITY] Expressed by the venom gland.
            [MISCELLANEOUS] Does not have phospholipase activity, does not
            aggregate platelet, and does not affect the release of the
            neurotransmitters dopamine and acetylcholine in the nervous system.
            {ECO:0000305|PubMed:11137545}.
            [SIMILARITY] Belongs to the peptidase S1 family. Snake venom
            subfamily. {ECO:0000255|PROSITE-ProRule:PRU00274}.
            [SIMILARITY] Contains 1 peptidase S1 domain.
            {ECO:0000255|PROSITE-ProRule:PRU00274}.
            [CAUTION] Information taken from PubMed:20637222 and
            PubMed:11137545 are not linked to a specific sequence. Hence, it is
            not sure whether the function corresponds to this protein or to a
            paralog. {ECO:0000305}.
FEATURES             Location/Qualifiers
     source          1..259
                     /organism="Crotalus durissus terrificus"
                     /sub_species="terrificus"
                     /db_xref="taxon:8732"
     Protein         1..259
                     /product="Thrombin-like enzyme gyroxin B1.7"
                     /EC_number="3.4.21.-"
                     /note="SVTLE gyroxin B1.7; Fibrinogen-clotting enzyme;
                     Snake venom serine protease; SVSP"
                     /UniProtKB_evidence="Evidence at transcript level"
     Region          1..18
                     /region_name="Signal"
                     /experiment="experimental evidence, no additional details
                     recorded"
                     /note="{ECO:0000255}."
     Region          19..259
                     /region_name="Propeptide"
                     /experiment="experimental evidence, no additional details
                     recorded"
                     /note="{ECO:0000250}. /FTId=PRO_5000301408."
     Region          25..259
                     /region_name="Mature chain"
                     /experiment="experimental evidence, no additional details
                     recorded"
                     /note="Thrombin-like enzyme gyroxin B1.7.
                     /FTId=PRO_5000301409."
     Region          25..250
                     /region_name="Domain"
                     /experiment="experimental evidence, no additional details
                     recorded"
                     /note="Peptidase S1.
                     {ECO:0000255|PROSITE-ProRule:PRU00274}."
     Region          25..248
                     /region_name="Tryp_SPc"
                     /note="Trypsin-like serine protease; Many of these are
                     synthesized as inactive precursor zymogens that are
                     cleaved during limited proteolysis to generate their
                     active forms. Alignment contains also inactive enzymes
                     that have substitutions of the catalytic triad...;
                     cd00190"
                     /db_xref="CDD:238113"
     Region          25..245
                     /region_name="Tryp_SPc"
                     /note="Trypsin-like serine protease; smart00020"
                     /db_xref="CDD:214473"
     Site            25
                     /site_type="cleavage"
                     /db_xref="CDD:238113"
     Bond            31..162
                     /bond_type="disulfide"
                     /experiment="experimental evidence, no additional details
                     recorded"
                     /note="{ECO:0000255|PROSITE-ProRule:PRU00274}."
     Bond            49..65
                     /bond_type="disulfide"
                     /experiment="experimental evidence, no additional details
                     recorded"
                     /note="{ECO:0000255|PROSITE-ProRule:PRU00274}."
     Site            order(64,109,205)
                     /site_type="active"
                     /db_xref="CDD:238113"
     Site            64
                     /site_type="active"
                     /experiment="experimental evidence, no additional details
                     recorded"
                     /note="Charge relay system. {ECO:0000250}."
     Site            102
                     /site_type="glycosylation"
                     /experiment="experimental evidence, no additional details
                     recorded"
                     /note="N-linked (GlcNAc...). {ECO:0000255}."
     Site            109
                     /site_type="active"
                     /experiment="experimental evidence, no additional details
                     recorded"
                     /note="Charge relay system. {ECO:0000250}."
     Bond            141..211
                     /bond_type="disulfide"
                     /experiment="experimental evidence, no additional details
                     recorded"
                     /note="{ECO:0000255|PROSITE-ProRule:PRU00274}."
     Bond            173..190
                     /bond_type="disulfide"
                     /experiment="experimental evidence, no additional details
                     recorded"
                     /note="{ECO:0000255|PROSITE-ProRule:PRU00274}."
     Site            order(199,220,222)
                     /site_type="other"
                     /note="substrate binding sites [chemical binding]"
                     /db_xref="CDD:238113"
     Bond            201..226
                     /bond_type="disulfide"
                     /experiment="experimental evidence, no additional details
                     recorded"
                     /note="{ECO:0000255|PROSITE-ProRule:PRU00274}."
     Site            205
                     /site_type="active"
                     /experiment="experimental evidence, no additional details
                     recorded"
                     /note="Charge relay system. {ECO:0000250}."
ORIGIN      
        1 mvlirvlanl lilqlsyaqk sselviggde cninehrlla ivytnssqca gtlinqewvl
       61 taahcdgenm diylgvhnes vqyddeegrv aaekffclss rnytkwdkdi mlirlnipvr
      121 nsthiaplsl pssppsvgsv crvmgwgtit spnetypdvp hcaninlfdy evclaaypef
      181 glpatsrtlc agiqqggkdt cgsdsggsli cngqfqgivs wgdnpcaqph kpalytkvld
      241 dtewiqsiia gntavtcpp
//
VERSION     Q2PQJ3.1  GI:123895619
DBSOURCE    UniProtKB: locus VSP1_BOTJR, accession Q2PQJ3;
            class: standard.
            created: Jul 24, 2007.
            sequence updated: Jan 24, 2006.
            annotation updated: Jan 7, 2015.
            xrefs: DQ307451.1, ABC24687.1, 4GSO_A
            xrefs (non-sequence databases): PDBsum:4GSO,
            ProteinModelPortal:Q2PQJ3, SMR:Q2PQJ3, MEROPS:S01.023,
            HOVERGEN:HBG013304, GO:0005576, GO:0004252, InterPro:IPR001254,
            InterPro:IPR018114, InterPro:IPR001314, InterPro:IPR009003,
            Pfam:PF00089, PRINTS:PR00722, SMART:SM00020, SUPFAM:SSF50494,
            PROSITE:PS50240, PROSITE:PS00134, PROSITE:PS00135
KEYWORDS    3D-structure; Blood coagulation cascade activating toxin; Direct
            protein sequencing; Disulfide bond; Fibrinolytic toxin;
            Glycoprotein; Hemostasis impairing toxin; Hydrolase; Protease;
            Secreted; Serine protease; Sialic acid; Toxin.
SOURCE      Bothrops jararacussu (jararacussu)
  ORGANISM  Bothrops jararacussu
            Eukaryota; Metazoa; Chordata; Craniata; Vertebrata; Euteleostomi;
            Lepidosauria; Squamata; Bifurcata; Unidentata; Episquamata;
            Toxicofera; Serpentes; Colubroidea; Viperidae; Crotalinae;
            Bothrops.
REFERENCE   1  (residues 1 to 232)
  AUTHORS   Sant'Ana,C.D., Bernardes,C.P., Izidoro,L.F., Mazzi,M.V.,
            Soares,S.G., Fuly,A.L., Zingali,R.B., Magro,A.J., Braz,A.S.,
            Fontes,M.R., Stabeli,R.G., Sampaio,S.V. and Soares,A.M.
  TITLE     Molecular characterization of BjussuSP-I, a new thrombin-like
            enzyme with procoagulant and kallikrein-like activity isolated from
            Bothrops jararacussu snake venom
  JOURNAL   Biochimie 90 (3), 500-507 (2008)
   PUBMED   17996740
  REMARK    NUCLEOTIDE SEQUENCE [MRNA], FUNCTION, ENZYME REGULATION, AND
            GLYCOSYLATION.;
            TISSUE=Venom gland
REFERENCE   2  (residues 1 to 232)
  AUTHORS   Sant'Ana,C.D., Ticli,F.K., Oliveira,L.L., Giglio,J.R., Rechia,C.G.,
            Fuly,A.L., Selistre de Araujo,H.S., Franco,J.J., Stabeli,R.G.,
            Soares,A.M. and Sampaio,S.V.
  TITLE     BjussuSP-I: a new thrombin-like enzyme isolated from Bothrops
            jararacussu snake venom
  JOURNAL   Comp. Biochem. Physiol., Part A Mol. Integr. Physiol. 151 (3),
            443-454 (2008)
   PUBMED   17466550
  REMARK    PROTEIN SEQUENCE OF 1-20, FUNCTION, SUBUNIT, ENZYME REGULATION,
            GLYCOSYLATION, AND SIALIC ACID.;
            TISSUE=Venom
REFERENCE   3  (residues 1 to 232)
  AUTHORS   Perez,A.V., Saravia,P., Rucavado,A., Sant'Ana,C.D., Soares,A.M. and
            Gutierrez,J.M.
  TITLE     Local and systemic pathophysiological alterations induced by a
            serine proteinase from the venom of the snake Bothrops jararacussu
  JOURNAL   Toxicon 49 (7), 1063-1069 (2007)
   PUBMED   17292935
  REMARK    FUNCTION.;
            TISSUE=Venom
REFERENCE   4  (residues 1 to 232)
  AUTHORS   Ullah,A., Souza,T.A., Zanphorlin,L.M., Mariutti,R.B., Santana,V.S.,
            Murakami,M.T. and Arni,R.K.
  TITLE     Crystal structure of Jararacussin-I: the highly negatively charged
            catalytic interface contributes to macromolecular selectivity in
            snake venom thrombin-like enzymes
  JOURNAL   Protein Sci. 22 (1), 128-132 (2013)
   PUBMED   23139169
  REMARK    X-RAY CRYSTALLOGRAPHY (2.6 ANGSTROMS), AND DISULFIDE BONDS.;
            TISSUE=Venom
COMMENT     [FUNCTION] Thrombin-like enzyme that shows clotting activity upon
            human plasma. Shows specific fibrinogenolytic activity for Aalpha
            chain (FGA). Hydrolyzes fibrin, BAPNA and TAME, as well as
            chromogenic artificial substrates of the blood coagulation
            cascasde: S-27654 for factor X (F10), S-2302 for kallikrein (KLK),
            factor XIa (F11), and XIIa (F12), and S-2266 for kallikrein and
            factor XIa (F11). Subcutaneous injection into mice induces a mild
            edema. Intravenous and intramuscular injection reduce plasma
            fibrinogen concentration and increase the levels of fibrin(ogen)
            degradation products. Intramuscular injection also promotes an
            increase in the expression of proMMP-9, but is unable to activate
            it. {ECO:0000269|PubMed:17292935, ECO:0000269|PubMed:17466550,
            ECO:0000269|PubMed:17996740}.
            [ENZYME REGULATION] Inhibited by leupeptin, heparin, and
            1.10-phenantroline. {ECO:0000269|PubMed:17466550,
            ECO:0000269|PubMed:17996740}.
            [SUBUNIT] Monomer. {ECO:0000269|PubMed:17466550}.
            [SUBCELLULAR LOCATION] Secreted.
            [TISSUE SPECIFICITY] Expressed by the venom gland.
            [PTM] N-glycosylated. Contains sialic acid residues.
            Deglycosylation reduces in 50% the formation of fibrin clot.
            {ECO:0000269|PubMed:17466550, ECO:0000269|PubMed:17996740}.
            [MISCELLANEOUS] Does not show hemorrhagic and myotoxic activities
            (PubMed:17466550), as well as activity on platelet aggregation and
            plasmin (represented by the chromogenic substrate S-2251)
            (PubMed:17996740). {ECO:0000305|PubMed:17466550,
            ECO:0000305|PubMed:17996740}.
            [SIMILARITY] Belongs to the peptidase S1 family. Snake venom
            subfamily. {ECO:0000255|PROSITE-ProRule:PRU00274}.
            [SIMILARITY] Contains 1 peptidase S1 domain.
            {ECO:0000255|PROSITE-ProRule:PRU00274}.
FEATURES             Location/Qualifiers
     source          1..232
                     /organism="Bothrops jararacussu"
                     /db_xref="taxon:8726"
     Protein         1..232
                     /product="Thrombin-like enzyme BjussuSP-1"
                     /EC_number="3.4.21.-"
                     /note="SVTLE BjussuSP-1; Fibrinogen-clotting enzyme;
                     Jararacussin-I; Snake venom serine protease 1;
                     Thrombin-like enzyme BjussuSP-I; SVSP; SVTLE BjussuSP-I"
                     /UniProtKB_evidence="Evidence at protein level"
     Region          1..232
                     /region_name="Mature chain"
                     /experiment="experimental evidence, no additional details
                     recorded"
                     /note="Thrombin-like enzyme BjussuSP-1.
                     /FTId=PRO_0000296362."
     Region          1..223
                     /region_name="Domain"
                     /experiment="experimental evidence, no additional details
                     recorded"
                     /note="Peptidase S1.
                     {ECO:0000255|PROSITE-ProRule:PRU00274}."
     Region          1..221
                     /region_name="Tryp_SPc"
                     /note="Trypsin-like serine protease; Many of these are
                     synthesized as inactive precursor zymogens that are
                     cleaved during limited proteolysis to generate their
                     active forms. Alignment contains also inactive enzymes
                     that have substitutions of the catalytic triad...;
                     cd00190"
                     /db_xref="CDD:238113"
     Region          1..218
                     /region_name="Tryp_SPc"
                     /note="Trypsin-like serine protease; smart00020"
                     /db_xref="CDD:214473"
     Site            1
                     /site_type="cleavage"
                     /db_xref="CDD:238113"
     Bond            7..138
                     /bond_type="disulfide"
                     /experiment="experimental evidence, no additional details
                     recorded"
                     /note="{ECO:0000255|PROSITE-ProRule:PRU00274,
                     ECO:0000269|PubMed:23139169}."
     Region          9..11
                     /region_name="Hydrogen bonded turn"
                     /experiment="experimental evidence, no additional details
                     recorded"
                     /note="{ECO:0000244|PDB:4GSO}."
     Region          15..29
                     /region_name="Beta-strand region"
                     /experiment="experimental evidence, no additional details
                     recorded"
                     /note="{ECO:0000244|PDB:4GSO}."
     Bond            25..41
                     /bond_type="disulfide"
                     /experiment="experimental evidence, no additional details
                     recorded"
                     /note="{ECO:0000255|PROSITE-ProRule:PRU00274,
                     ECO:0000269|PubMed:23139169}."
     Region          31..37
                     /region_name="Beta-strand region"
                     /experiment="experimental evidence, no additional details
                     recorded"
                     /note="{ECO:0000244|PDB:4GSO}."
     Region          39..41
                     /region_name="Helical region"
                     /experiment="experimental evidence, no additional details
                     recorded"
                     /note="{ECO:0000244|PDB:4GSO}."
     Site            order(40,85,178)
                     /site_type="active"
                     /db_xref="CDD:238113"
     Site            40
                     /site_type="active"
                     /experiment="experimental evidence, no additional details
                     recorded"
                     /note="Charge relay system. {ECO:0000250}."
     Region          47..51
                     /region_name="Beta-strand region"
                     /experiment="experimental evidence, no additional details
                     recorded"
                     /note="{ECO:0000244|PDB:4GSO}."
     Region          63..65
                     /region_name="Beta-strand region"
                     /experiment="experimental evidence, no additional details
                     recorded"
                     /note="{ECO:0000244|PDB:4GSO}."
     Region          67..72
                     /region_name="Beta-strand region"
                     /experiment="experimental evidence, no additional details
                     recorded"
                     /note="{ECO:0000244|PDB:4GSO}."
     Bond            73..230
                     /bond_type="disulfide"
                     /experiment="experimental evidence, no additional details
                     recorded"
                     /note="{ECO:0000255|PROSITE-ProRule:PRU00274,
                     ECO:0000269|PubMed:23139169}."
     Site            77
                     /site_type="glycosylation"
                     /experiment="experimental evidence, no additional details
                     recorded"
                     /note="N-linked (GlcNAc...). {ECO:0000255}."
     Site            85
                     /site_type="active"
                     /experiment="experimental evidence, no additional details
                     recorded"
                     /note="Charge relay system. {ECO:0000250}."
     Region          87..93
                     /region_name="Beta-strand region"
                     /experiment="experimental evidence, no additional details
                     recorded"
                     /note="{ECO:0000244|PDB:4GSO}."
     Region          116..123
                     /region_name="Beta-strand region"
                     /experiment="experimental evidence, no additional details
                     recorded"
                     /note="{ECO:0000244|PDB:4GSO}."
     Bond            117..184
                     /bond_type="disulfide"
                     /experiment="experimental evidence, no additional details
                     recorded"
                     /note="{ECO:0000255|PROSITE-ProRule:PRU00274,
                     ECO:0000269|PubMed:23139169}."
     Region          126..129
                     /region_name="Beta-strand region"
                     /experiment="experimental evidence, no additional details
                     recorded"
                     /note="{ECO:0000244|PDB:4GSO}."
     Site            129
                     /site_type="glycosylation"
                     /experiment="experimental evidence, no additional details
                     recorded"
                     /note="N-linked (GlcNAc...). {ECO:0000255}."
     Region          137..143
                     /region_name="Beta-strand region"
                     /experiment="experimental evidence, no additional details
                     recorded"
                     /note="{ECO:0000244|PDB:4GSO}."
     Region          147..150
                     /region_name="Helical region"
                     /experiment="experimental evidence, no additional details
                     recorded"
                     /note="{ECO:0000244|PDB:4GSO}."
     Bond            149..163
                     /bond_type="disulfide"
                     /experiment="experimental evidence, no additional details
                     recorded"
                     /note="{ECO:0000255|PROSITE-ProRule:PRU00274,
                     ECO:0000269|PubMed:23139169}."
     Region          161..165
                     /region_name="Beta-strand region"
                     /experiment="experimental evidence, no additional details
                     recorded"
                     /note="{ECO:0000244|PDB:4GSO}."
     Site            order(172,193,195)
                     /site_type="other"
                     /note="substrate binding sites [chemical binding]"
                     /db_xref="CDD:238113"
     Bond            174..199
                     /bond_type="disulfide"
                     /experiment="experimental evidence, no additional details
                     recorded"
                     /note="{ECO:0000255|PROSITE-ProRule:PRU00274,
                     ECO:0000269|PubMed:23139169}."
     Site            178
                     /site_type="active"
                     /experiment="experimental evidence, no additional details
                     recorded"
                     /note="Charge relay system. {ECO:0000250}."
     Region          181..184
                     /region_name="Beta-strand region"
                     /experiment="experimental evidence, no additional details
                     recorded"
                     /note="{ECO:0000244|PDB:4GSO}."
     Region          187..194
                     /region_name="Beta-strand region"
                     /experiment="experimental evidence, no additional details
                     recorded"
                     /note="{ECO:0000244|PDB:4GSO}."
     Region          206..210
                     /region_name="Beta-strand region"
                     /experiment="experimental evidence, no additional details
                     recorded"
                     /note="{ECO:0000244|PDB:4GSO}."
     Region          211..214
                     /region_name="Helical region"
                     /experiment="experimental evidence, no additional details
                     recorded"
                     /note="{ECO:0000244|PDB:4GSO}."
     Region          215..223
                     /region_name="Helical region"
                     /experiment="experimental evidence, no additional details
                     recorded"
                     /note="{ECO:0000244|PDB:4GSO}."
ORIGIN      
        1 vlggdecdin ehpflaflys hgyfcgltli nqewvvtaah cdstnfqmql gvhskkvlne
       61 deqtrnpkek ficpnknmse vldkdimlik ldkpisnskh iaplslpsnp psvgsvcrim
      121 gwgsitipne typdvpycan inlvdyevcq gaynglpakt tlcagvlegg kdtcvgdsgg
      181 plicngqfqg ivsygahscg qgpkpgiytn vfdytdwiqr niagntdatc pp
//
VERSION     P81824.2  GI:387912879
DBSOURCE    UniProtKB: locus VSP1_BOTJA, accession P81824;
            class: standard.
            extra accessions:Q6URK9
            created: Jul 15, 1999.
            sequence updated: May 16, 2012.
            annotation updated: Jan 7, 2015.
            xrefs: AY363221.1, AAQ62580.1, 1CXJ_A
            xrefs (non-sequence databases): PDBsum:1CXJ, MEROPS:S01.180,
            HOVERGEN:HBG013304, GO:0005576, GO:0004252, InterPro:IPR001254,
            InterPro:IPR018114, InterPro:IPR001314, InterPro:IPR009003,
            Pfam:PF00089, PRINTS:PR00722, SMART:SM00020, SUPFAM:SSF50494,
            PROSITE:PS50240, PROSITE:PS00134, PROSITE:PS00135
KEYWORDS    3D-structure; Direct protein sequencing; Disulfide bond;
            Glycoprotein; Hemostasis impairing toxin; Hydrolase; Platelet
            aggregation activating toxin; Protease; Secreted; Serine protease;
            Toxin.
SOURCE      Bothrops jararaca (jararaca)
  ORGANISM  Bothrops jararaca
            Eukaryota; Metazoa; Chordata; Craniata; Vertebrata; Euteleostomi;
            Lepidosauria; Squamata; Bifurcata; Unidentata; Episquamata;
            Toxicofera; Serpentes; Colubroidea; Viperidae; Crotalinae;
            Bothrops.
REFERENCE   1  (residues 1 to 237)
  AUTHORS   Serrano,S.M., Mentele,R., Sampaio,C.A. and Fink,E.
  TITLE     Purification, characterization, and amino acid sequence of a serine
            proteinase, PA-BJ, with platelet-aggregating activity from the
            venom of Bothrops jararaca
  JOURNAL   Biochemistry 34 (21), 7186-7193 (1995)
   PUBMED   7766629
  REMARK    PROTEIN SEQUENCE OF 6-237, FUNCTION, AND GLYCOSYLATION AT ASN-25
            AND SER-28.;
            TISSUE=Venom gland
REFERENCE   2  (residues 1 to 237)
  AUTHORS   Assakura,M.T., Teixeira,B.C., Camargo,A.C.M. and Serrano,S.M.T.
  TITLE     Direct Submission
  JOURNAL   Submitted (??-AUG-2003)
  REMARK    NUCLEOTIDE SEQUENCE [MRNA] OF 1-167.;
            TISSUE=Venom
REFERENCE   3  (residues 1 to 237)
  AUTHORS   Santos,B.F., Serrano,S.M., Kuliopulos,A. and Niewiarowski,S.
  TITLE     Interaction of viper venom serine peptidases with thrombin
            receptors on human platelets
  JOURNAL   FEBS Lett. 477 (3), 199-202 (2000)
   PUBMED   10908720
  REMARK    FUNCTION.
REFERENCE   4  (residues 1 to 237)
  AUTHORS   Zelanis,A., Tashima,A.K., Rocha,M.M., Furtado,M.F., Camargo,A.C.,
            Ho,P.L. and Serrano,S.M.
  TITLE     Analysis of the ontogenetic variation in the venom
            proteome/peptidome of Bothrops jararaca reveals different
            strategies to deal with prey
  JOURNAL   J. Proteome Res. 9 (5), 2278-2291 (2010)
   PUBMED   20146532
  REMARK    IDENTIFICATION BY MASS SPECTROMETRY, AND DEVELOPMENTAL STAGE.;
            TISSUE=Venom
REFERENCE   5  (residues 1 to 237)
  AUTHORS   Maroun,R.C. and Serrano,S.M.
  TITLE     Identification of the substrate-binding exosites of two snake venom
            serine proteinases: molecular basis for the partition of two
            essential functions of thrombin
  JOURNAL   J. Mol. Recognit. 17 (1), 51-61 (2004)
   PUBMED   14872537
  REMARK    3D-STRUCTURE MODELING.
COMMENT     On or before May 18, 2012 this sequence version replaced
            gi:82089489, gi:6093643.
            [FUNCTION] Snake venom serine protease that induces platelet
            aggregation through activation of protease-activated platelet
            receptors (PAR1/F2R and PAR4/F2RL3). On F2R, the cleavage occurs at
            Arg41-Ser42 (like thrombin cleavage), and Arg46-Asn47. In normal
            condition of hemostasis, the cleavage of the Arg41-Ser42 bond
            liberates a new N-terminus that functions as an agonist. However
            after envenomation, the cleavage of Arg46-Asn47 bond degrades this
            potential agonist. This may explain why the snake protease is less
            potent than thrombin in causing platelet aggregation and release
            reaction. On F2RL3, a thrombin-like activity has also been proven
            by calcium release from lung fibroblasts transfected with this
            receptor. Possesses amidolytic activities.
            {ECO:0000269|PubMed:10908720, ECO:0000269|PubMed:7766629}.
            [CATALYTIC ACTIVITY] Preferential cleavage: Arg-, Lys-.
            [ENZYME REGULATION] Inhibited by PMSF. The amidolytic activity is
            also inhibited by benzamidine derivatives.
            [SUBUNIT] Monomer. {ECO:0000250}.
            [SUBCELLULAR LOCATION] Secreted.
            [TISSUE SPECIFICITY] Expressed by the venom gland.
            [DEVELOPMENTAL STAGE] This protein seems to be found in both adult
            and newborn B.jararaca venoms. {ECO:0000269|PubMed:20146532}.
            [MISCELLANEOUS] Does not have fibrinogen-clotting activity.
            {ECO:0000305|PubMed:7766629}.
            [SIMILARITY] Belongs to the peptidase S1 family. Snake venom
            subfamily. {ECO:0000255|PROSITE-ProRule:PRU00274}.
            [SIMILARITY] Contains 1 peptidase S1 domain.
            {ECO:0000255|PROSITE-ProRule:PRU00274}.
FEATURES             Location/Qualifiers
     source          1..237
                     /organism="Bothrops jararaca"
                     /db_xref="taxon:8724"
     Protein         <1..237
                     /product="Platelet-aggregating proteinase PA-BJ"
                     /EC_number="3.4.21.-"
                     /note="Snake venom serine protease; SVSP"
                     /UniProtKB_evidence="Evidence at protein level"
     Region          <1..5
                     /region_name="Propeptide"
                     /experiment="experimental evidence, no additional details
                     recorded"
                     /note="{ECO:0000250}. /FTId=PRO_0000416999."
     Region          6..237
                     /region_name="Mature chain"
                     /experiment="experimental evidence, no additional details
                     recorded"
                     /note="Platelet-aggregating proteinase PA-BJ.
                     /FTId=PRO_0000088732."
     Region          6..229
                     /region_name="Domain"
                     /experiment="experimental evidence, no additional details
                     recorded"
                     /note="Peptidase S1.
                     {ECO:0000255|PROSITE-ProRule:PRU00274}."
     Region          6..227
                     /region_name="Tryp_SPc"
                     /note="Trypsin-like serine protease; Many of these are
                     synthesized as inactive precursor zymogens that are
                     cleaved during limited proteolysis to generate their
                     active forms. Alignment contains also inactive enzymes
                     that have substitutions of the catalytic triad...;
                     cd00190"
                     /db_xref="CDD:238113"
     Region          6..224
                     /region_name="Tryp_SPc"
                     /note="Trypsin-like serine protease; smart00020"
                     /db_xref="CDD:214473"
     Site            6
                     /site_type="cleavage"
                     /db_xref="CDD:238113"
     Bond            12..144
                     /bond_type="disulfide"
                     /experiment="experimental evidence, no additional details
                     recorded"
                     /note="{ECO:0000255|PROSITE-ProRule:PRU00274}."
     Region          18
                     /region_name="Conflict"
                     /experiment="experimental evidence, no additional details
                     recorded"
                     /note="R -> P (in Ref. 2; AAQ62580). {ECO:0000305}."
     Region          24
                     /region_name="Conflict"
                     /experiment="experimental evidence, no additional details
                     recorded"
                     /note="Y -> F (in Ref. 2; AAQ62580). {ECO:0000305}."
     Site            25
                     /site_type="glycosylation"
                     /experiment="experimental evidence, no additional details
                     recorded"
                     /note="N-linked (GlcNAc...).
                     {ECO:0000269|PubMed:7766629}."
     Site            28
                     /site_type="glycosylation"
                     /experiment="experimental evidence, no additional details
                     recorded"
                     /note="O-linked (GalNAc...).
                     {ECO:0000269|PubMed:7766629}."
     Bond            31..47
                     /bond_type="disulfide"
                     /experiment="experimental evidence, no additional details
                     recorded"
                     /note="{ECO:0000255|PROSITE-ProRule:PRU00274}."
     Site            order(46,91,185)
                     /site_type="active"
                     /db_xref="CDD:238113"
     Site            46
                     /site_type="active"
                     /experiment="experimental evidence, no additional details
                     recorded"
                     /note="Charge relay system. {ECO:0000250}."
     Bond            79..236
                     /bond_type="disulfide"
                     /experiment="experimental evidence, no additional details
                     recorded"
                     /note="{ECO:0000255|PROSITE-ProRule:PRU00274}."
     Region          82
                     /region_name="Conflict"
                     /experiment="experimental evidence, no additional details
                     recorded"
                     /note="R -> K (in Ref. 2; AAQ62580). {ECO:0000305}."
     Region          85
                     /region_name="Conflict"
                     /experiment="experimental evidence, no additional details
                     recorded"
                     /note="D -> N (in Ref. 2; AAQ62580). {ECO:0000305}."
     Site            91
                     /site_type="active"
                     /experiment="experimental evidence, no additional details
                     recorded"
                     /note="Charge relay system. {ECO:0000250}."
     Bond            123..191
                     /bond_type="disulfide"
                     /experiment="experimental evidence, no additional details
                     recorded"
                     /note="{ECO:0000255|PROSITE-ProRule:PRU00274}."
     Region          124
                     /region_name="Conflict"
                     /experiment="experimental evidence, no additional details
                     recorded"
                     /note="Y -> L (in Ref. 2; AAQ62580). {ECO:0000305}."
     Region          151
                     /region_name="Conflict"
                     /experiment="experimental evidence, no additional details
                     recorded"
                     /note="D -> N (in Ref. 2; AAQ62580). {ECO:0000305}."
     Bond            155..170
                     /bond_type="disulfide"
                     /experiment="experimental evidence, no additional details
                     recorded"
                     /note="{ECO:0000255|PROSITE-ProRule:PRU00274}."
     Region          166..167
                     /region_name="Conflict"
                     /experiment="experimental evidence, no additional details
                     recorded"
                     /note="ST -> ID (in Ref. 2; AAQ62580). {ECO:0000305}."
     Site            order(179,199,201)
                     /site_type="other"
                     /note="substrate binding sites [chemical binding]"
                     /db_xref="CDD:238113"
     Bond            181..205
                     /bond_type="disulfide"
                     /experiment="experimental evidence, no additional details
                     recorded"
                     /note="{ECO:0000255|PROSITE-ProRule:PRU00274}."
     Site            185
                     /site_type="active"
                     /experiment="experimental evidence, no additional details
                     recorded"
                     /note="Charge relay system. {ECO:0000250}."
ORIGIN      
        1 nslvivvggr pckinvhrsl vllynsssll csgtlinqew vltaahcdsk nfkmklgvhs
       61 ikirnknert rhpkekficp nrkkddvldk dimlirlnrp vsnsehiapl slpssppsvg
      121 svcyvmgwgk isstketypd vphcakinil dhavcraayt wwpatsttlc agilqggkdt
      181 cegdsggpli cnglqgivsg ggnpcgqprk palytkvfdy lpwiesiiag tttatcp
//
VERSION     A8QL57.1  GI:387935390
DBSOURCE    UniProtKB: locus VSP1_BUNMU, accession A8QL57;
            class: standard.
            created: May 16, 2012.
            sequence updated: Jan 15, 2008.
            annotation updated: Jan 7, 2015.
            xrefs: EF080838.1, ABN72545.1
            xrefs (non-sequence databases): MEROPS:S01.481, HOVERGEN:HBG013304,
            GO:0005576, GO:0004252, InterPro:IPR001254, InterPro:IPR018114,
            InterPro:IPR001314, InterPro:IPR009003, Pfam:PF00089,
            PRINTS:PR00722, SMART:SM00020, SUPFAM:SSF50494, PROSITE:PS50240,
            PROSITE:PS00134, PROSITE:PS00135
KEYWORDS    Disulfide bond; Glycoprotein; Hemostasis impairing toxin;
            Hydrolase; Protease; Secreted; Serine protease; Signal; Toxin.
SOURCE      Bungarus multicinctus (many-banded krait)
  ORGANISM  Bungarus multicinctus
            Eukaryota; Metazoa; Chordata; Craniata; Vertebrata; Euteleostomi;
            Lepidosauria; Squamata; Bifurcata; Unidentata; Episquamata;
            Toxicofera; Serpentes; Colubroidea; Elapidae; Bungarinae; Bungarus.
REFERENCE   1  (residues 1 to 282)
  AUTHORS   Jin,Y., Lee,W.H. and Zhang,Y.
  TITLE     Molecular cloning of serine proteases from elapid snake venoms
  JOURNAL   Toxicon 49 (8), 1200-1207 (2007)
   PUBMED   17408712
  REMARK    NUCLEOTIDE SEQUENCE [MRNA].;
            TISSUE=Venom gland
COMMENT     [FUNCTION] Snake venom serine protease that may act in the
            hemostasis system of the prey. {ECO:0000250}.
            [SUBUNIT] Monomer. {ECO:0000250}.
            [SUBCELLULAR LOCATION] Secreted {ECO:0000250}.
            [TISSUE SPECIFICITY] Expressed by the venom gland.
            [SIMILARITY] Belongs to the peptidase S1 family. Snake venom
            subfamily. {ECO:0000255|PROSITE-ProRule:PRU00274}.
            [SIMILARITY] Contains 1 peptidase S1 domain.
            {ECO:0000255|PROSITE-ProRule:PRU00274}.
FEATURES             Location/Qualifiers
     source          1..282
                     /organism="Bungarus multicinctus"
                     /db_xref="taxon:8616"
     Protein         1..>282
                     /product="Snake venom serine protease BmSP"
                     /EC_number="3.4.21.-"
                     /note="SVSP"
                     /UniProtKB_evidence="Evidence at transcript level"
     Region          1..18
                     /region_name="Signal"
                     /experiment="experimental evidence, no additional details
                     recorded"
                     /note="{ECO:0000255}."
     Region          19..56
                     /region_name="Propeptide"
                     /experiment="experimental evidence, no additional details
                     recorded"
                     /note="{ECO:0000250}. /FTId=PRO_0000417002."
     Site            41
                     /site_type="glycosylation"
                     /experiment="experimental evidence, no additional details
                     recorded"
                     /note="N-linked (GlcNAc...). {ECO:0000255}."
     Site            45
                     /site_type="glycosylation"
                     /experiment="experimental evidence, no additional details
                     recorded"
                     /note="N-linked (GlcNAc...). {ECO:0000255}."
     Region          57..>282
                     /region_name="Mature chain"
                     /experiment="experimental evidence, no additional details
                     recorded"
                     /note="Snake venom serine protease BmSP.
                     /FTId=PRO_0000417003."
     Region          57..280
                     /region_name="Domain"
                     /experiment="experimental evidence, no additional details
                     recorded"
                     /note="Peptidase S1.
                     {ECO:0000255|PROSITE-ProRule:PRU00274}."
     Region          57..278
                     /region_name="Tryp_SPc"
                     /note="Trypsin-like serine protease; Many of these are
                     synthesized as inactive precursor zymogens that are
                     cleaved during limited proteolysis to generate their
                     active forms. Alignment contains also inactive enzymes
                     that have substitutions of the catalytic triad...;
                     cd00190"
                     /db_xref="CDD:238113"
     Region          57..275
                     /region_name="Tryp_SPc"
                     /note="Trypsin-like serine protease; smart00020"
                     /db_xref="CDD:214473"
     Site            57
                     /site_type="cleavage"
                     /db_xref="CDD:238113"
     Bond            63..195
                     /bond_type="disulfide"
                     /experiment="experimental evidence, no additional details
                     recorded"
                     /note="{ECO:0000255|PROSITE-ProRule:PRU00274}."
     Bond            82..98
                     /bond_type="disulfide"
                     /experiment="experimental evidence, no additional details
                     recorded"
                     /note="{ECO:0000255|PROSITE-ProRule:PRU00274}."
     Site            order(97,142,235)
                     /site_type="active"
                     /db_xref="CDD:238113"
     Site            97
                     /site_type="active"
                     /experiment="experimental evidence, no additional details
                     recorded"
                     /note="Charge relay system. {ECO:0000250}."
     Site            135
                     /site_type="glycosylation"
                     /experiment="experimental evidence, no additional details
                     recorded"
                     /note="N-linked (GlcNAc...). {ECO:0000255}."
     Site            142
                     /site_type="active"
                     /experiment="experimental evidence, no additional details
                     recorded"
                     /note="Charge relay system. {ECO:0000250}."
     Site            149
                     /site_type="glycosylation"
                     /experiment="experimental evidence, no additional details
                     recorded"
                     /note="N-linked (GlcNAc...). {ECO:0000255}."
     Site            153
                     /site_type="glycosylation"
                     /experiment="experimental evidence, no additional details
                     recorded"
                     /note="N-linked (GlcNAc...). {ECO:0000255}."
     Bond            174..241
                     /bond_type="disulfide"
                     /experiment="experimental evidence, no additional details
                     recorded"
                     /note="{ECO:0000255|PROSITE-ProRule:PRU00274}."
     Bond            206..220
                     /bond_type="disulfide"
                     /experiment="experimental evidence, no additional details
                     recorded"
                     /note="{ECO:0000255|PROSITE-ProRule:PRU00274}."
     Site            order(229,250,252)
                     /site_type="other"
                     /note="substrate binding sites [chemical binding]"
                     /db_xref="CDD:238113"
     Bond            231..256
                     /bond_type="disulfide"
                     /experiment="experimental evidence, no additional details
                     recorded"
                     /note="{ECO:0000255|PROSITE-ProRule:PRU00274}."
     Site            235
                     /site_type="active"
                     /experiment="experimental evidence, no additional details
                     recorded"
                     /note="Charge relay system. {ECO:0000250}."
ORIGIN      
        1 mvligvlasl lilqlsysks lddgakesay ddeiqqsswg nstvnttlte tvviqlimgg
       61 secykskhpf lvylynsagf fcsgtllnhe wvltaahcnr ddiqlklgvh nvhvhyedeq
      121 irvpkeklcc lstknctqws qdimlirlns svnnskhiep lslpsrppsm gsdctvmgwg
      181 titspkvtyp kvphcvdiki lhnpvcqaay ptmsrknilc agvleggkds ckgdsggpli
      241 cdgqiqgivs wgrfpcaqll epgvytkvfd yidwikgiia gn
//
VERSION     P85109.1  GI:143681919
DBSOURCE    UniProtKB: locus VSP1_GLOBR, accession P85109;
            class: standard.
            created: Apr 3, 2007.
            sequence updated: Apr 3, 2007.
            annotation updated: May 27, 2015.
            
            xrefs (non-sequence databases): ProteinModelPortal:P85109,
            SMR:P85109, MEROPS:S01.524, HOVERGEN:HBG013304, GO:0005576,
            GO:0004252, GO:0030194, InterPro:IPR001254, InterPro:IPR018114,
            InterPro:IPR001314, InterPro:IPR009003, Pfam:PF00089,
            PRINTS:PR00722, SMART:SM00020, SUPFAM:SSF50494, PROSITE:PS50240,
            PROSITE:PS00134
KEYWORDS    Blood coagulation cascade activating toxin; Direct protein
            sequencing; Disulfide bond; Glycoprotein; Hemostasis impairing
            toxin; Hydrolase; Protease; Secreted; Serine protease; Toxin.
SOURCE      Gloydius brevicaudus (short-tailed mamushi)
  ORGANISM  Gloydius brevicaudus
            Eukaryota; Metazoa; Chordata; Craniata; Vertebrata; Euteleostomi;
            Lepidosauria; Squamata; Bifurcata; Unidentata; Episquamata;
            Toxicofera; Serpentes; Colubroidea; Viperidae; Crotalinae;
            Gloydius.
REFERENCE   1  (residues 1 to 236)
  AUTHORS   Sakai,J., Zhang,S., Chen,H., Atsumi,F., Matsui,T., Shiono,H.,
            Sanada,S. and Okada,T.
  TITLE     Primary structure of a thrombin-like serine protease, kangshuanmei,
            from the venom of Agkistrodon halys brevicaudus stejneger
  JOURNAL   Toxicon 48 (3), 313-322 (2006)
   PUBMED   16908038
  REMARK    PROTEIN SEQUENCE, FUNCTION, SUBCELLULAR LOCATION, TISSUE
            SPECIFICITY, MASS SPECTROMETRY, AND GLYCOSYLATION AT ASN-81;
            ASN-99; ASN-148 AND ASN-229.;
            TISSUE=Venom {ECO:0000269|PubMed:16908038}
REFERENCE   2  (residues 1 to 236)
  AUTHORS   Zhang,S., Ma,B., Sakai,J., Shiono,H., Matsui,T., Sugie,I. and
            Okada,T.
  TITLE     Characterization of a thrombin-like serine protease, Kangshuanmei,
            isolated from the venom of a Chinese snake, Agkistrodon halys
            brevicaudus stejneger
  JOURNAL   J Nat Toxins 10 (3), 221-238 (2001)
   PUBMED   11491462
  REMARK    PROTEIN SEQUENCE OF 1-50, FUNCTION, ENZYME REGULATION, SUBUNIT,
            SUBCELLULAR LOCATION, AND TISSUE SPECIFICITY.;
            TISSUE=Venom {ECO:0000269|PubMed:11491462}
COMMENT     [FUNCTION] Thrombin-like snake venom serine protease. Cleaves bonds
            after Arg and Lys, converts fibrinogen (FGA and FGB) to fibrin and
            releases both fibrinopeptides A and B, and fibrinogen peptide
            Bbeta1-42. Has a blood clotting activity.
            {ECO:0000269|PubMed:11491462, ECO:0000269|PubMed:16908038}.
            [ENZYME REGULATION] Inhibited by 4-(2-aminoethyl)-benzensulfonyl
            fluoride. Not inhibited by antithrombin-III.
            {ECO:0000269|PubMed:11491462}.
            [SUBUNIT] Monomer. {ECO:0000269|PubMed:11491462}.
            [SUBCELLULAR LOCATION] Secreted {ECO:0000269|PubMed:11491462,
            ECO:0000269|PubMed:16908038}.
            [TISSUE SPECIFICITY] Expressed by the venom gland.
            {ECO:0000269|PubMed:11491462, ECO:0000269|PubMed:16908038}.
            [PTM] N-glycosylated by units composed of Fuc, Man, GlcNAc, Gal and
            NeuAC residues. {ECO:0000269|PubMed:16908038}.
            [MASS SPECTROMETRY] Mass=26476; Method=MALDI; Range=1-236; Note=For
            the deglycosylated protein.;
            Evidence={ECO:0000269|PubMed:16908038}.
            [MASS SPECTROMETRY] Mass=32278; Method=MALDI; Range=1-236; Note=For
            the glycosylated protein.; Evidence={ECO:0000269|PubMed:16908038}.
            [SIMILARITY] Belongs to the peptidase S1 family. Snake venom
            subfamily. {ECO:0000255|PROSITE-ProRule:PRU00274}.
            [SIMILARITY] Contains 1 peptidase S1 domain.
            {ECO:0000255|PROSITE-ProRule:PRU00274}.
FEATURES             Location/Qualifiers
     source          1..236
                     /organism="Gloydius brevicaudus"
                     /db_xref="taxon:259325"
     Protein         1..236
                     /product="Thrombin-like enzyme kangshuanmei"
                     /EC_number="3.4.21.-"
                     /note="SVTLE; Fibrinogen-clotting enzyme; Snake venom
                     serine protease; SVSP"
                     /UniProtKB_evidence="Evidence at protein level"
     Region          1..236
                     /region_name="Mature chain"
                     /experiment="experimental evidence, no additional details
                     recorded"
                     /note="Thrombin-like enzyme kangshuanmei.
                     /FTId=PRO_0000283728."
     Region          1..227
                     /region_name="Domain"
                     /experiment="experimental evidence, no additional details
                     recorded"
                     /note="Peptidase S1.
                     {ECO:0000255|PROSITE-ProRule:PRU00274}."
     Region          1..225
                     /region_name="Tryp_SPc"
                     /note="Trypsin-like serine protease; Many of these are
                     synthesized as inactive precursor zymogens that are
                     cleaved during limited proteolysis to generate their
                     active forms. Alignment contains also inactive enzymes
                     that have substitutions of the catalytic triad...;
                     cd00190"
                     /db_xref="CDD:238113"
     Region          1..222
                     /region_name="Tryp_SPc"
                     /note="Trypsin-like serine protease; smart00020"
                     /db_xref="CDD:214473"
     Site            1
                     /site_type="cleavage"
                     /db_xref="CDD:238113"
     Bond            7..141
                     /bond_type="disulfide"
                     /experiment="experimental evidence, no additional details
                     recorded"
                     /note="{ECO:0000250|UniProtKB:Q9PSN3,
                     ECO:0000255|PROSITE-ProRule:PRU00274}."
     Bond            28..44
                     /bond_type="disulfide"
                     /experiment="experimental evidence, no additional details
                     recorded"
                     /note="{ECO:0000250|UniProtKB:Q9PSN3,
                     ECO:0000255|PROSITE-ProRule:PRU00274}."
     Site            order(43,88,182)
                     /site_type="active"
                     /db_xref="CDD:238113"
     Site            43
                     /site_type="active"
                     /experiment="experimental evidence, no additional details
                     recorded"
                     /note="Charge relay system.
                     {ECO:0000250|UniProtKB:P33589}."
     Bond            78..234
                     /bond_type="disulfide"
                     /experiment="experimental evidence, no additional details
                     recorded"
                     /note="{ECO:0000250|UniProtKB:Q9PSN3,
                     ECO:0000255|PROSITE-ProRule:PRU00274}."
     Site            81
                     /site_type="glycosylation"
                     /experiment="experimental evidence, no additional details
                     recorded"
                     /note="N-linked (GlcNAc...).
                     {ECO:0000269|PubMed:16908038}."
     Site            88
                     /site_type="active"
                     /experiment="experimental evidence, no additional details
                     recorded"
                     /note="Charge relay system.
                     {ECO:0000250|UniProtKB:P33589}."
     Site            99
                     /site_type="glycosylation"
                     /experiment="experimental evidence, no additional details
                     recorded"
                     /note="N-linked (GlcNAc...).
                     {ECO:0000269|PubMed:16908038}."
     Bond            120..188
                     /bond_type="disulfide"
                     /experiment="experimental evidence, no additional details
                     recorded"
                     /note="{ECO:0000250|UniProtKB:Q9PSN3,
                     ECO:0000255|PROSITE-ProRule:PRU00274}."
     Site            148
                     /site_type="glycosylation"
                     /experiment="experimental evidence, no additional details
                     recorded"
                     /note="N-linked (GlcNAc...).
                     {ECO:0000269|PubMed:16908038}."
     Bond            152..167
                     /bond_type="disulfide"
                     /experiment="experimental evidence, no additional details
                     recorded"
                     /note="{ECO:0000250|UniProtKB:Q9PSN3,
                     ECO:0000255|PROSITE-ProRule:PRU00274}."
     Site            order(176,197,199)
                     /site_type="other"
                     /note="substrate binding sites [chemical binding]"
                     /db_xref="CDD:238113"
     Bond            178..203
                     /bond_type="disulfide"
                     /experiment="experimental evidence, no additional details
                     recorded"
                     /note="{ECO:0000250|UniProtKB:Q9PSN3,
                     ECO:0000255|PROSITE-ProRule:PRU00274}."
     Site            182
                     /site_type="active"
                     /experiment="experimental evidence, no additional details
                     recorded"
                     /note="Charge relay system.
                     {ECO:0000250|UniProtKB:P33589}."
     Site            229
                     /site_type="glycosylation"
                     /experiment="experimental evidence, no additional details
                     recorded"
                     /note="N-linked (GlcNAc...).
                     {ECO:0000269|PubMed:16908038}."
ORIGIN      
        1 viggdecnin ehrflvalyh srsrtflcgg tlinqewvlt aahcdrffmy irlgmhnknv
       61 nfddeqrrsp kekyffrcsn nftkwdkdim lirldspvnn sahiaplslp snppsvgsvc
      121 rvmgwgqtts pqedlsdvpr caninlfnft vcraaypwlp atsrvlcagd meggidtcnr
      181 dsggplicng qfqgivskgq nlcaqprkpa lytkvfdhld wiqsiiagnk tvtcpp
//
VERSION     A8QL53.1  GI:387935403
DBSOURCE    UniProtKB: locus VSP1_NAJAT, accession A8QL53;
            class: standard.
            created: May 16, 2012.
            sequence updated: Jan 15, 2008.
            annotation updated: Jan 7, 2015.
            xrefs: EF080834.1, ABN72541.1
            xrefs (non-sequence databases): ProteinModelPortal:A8QL53,
            MEROPS:S01.481, HOVERGEN:HBG013304, GO:0005576, GO:0004252,
            InterPro:IPR001254, InterPro:IPR018114, InterPro:IPR001314,
            InterPro:IPR009003, Pfam:PF00089, PRINTS:PR00722, SMART:SM00020,
            SUPFAM:SSF50494, PROSITE:PS50240, PROSITE:PS00134, PROSITE:PS00135
KEYWORDS    Disulfide bond; Glycoprotein; Hemostasis impairing toxin;
            Hydrolase; Protease; Secreted; Serine protease; Signal; Toxin.
SOURCE      Naja atra (Chinese cobra)
  ORGANISM  Naja atra
            Eukaryota; Metazoa; Chordata; Craniata; Vertebrata; Euteleostomi;
            Lepidosauria; Squamata; Bifurcata; Unidentata; Episquamata;
            Toxicofera; Serpentes; Colubroidea; Elapidae; Elapinae; Naja.
REFERENCE   1  (residues 1 to 282)
  AUTHORS   Jin,Y., Lee,W.H. and Zhang,Y.
  TITLE     Molecular cloning of serine proteases from elapid snake venoms
  JOURNAL   Toxicon 49 (8), 1200-1207 (2007)
   PUBMED   17408712
  REMARK    NUCLEOTIDE SEQUENCE [MRNA].;
            TISSUE=Venom gland
COMMENT     [FUNCTION] Snake venom serine protease that may act in the
            hemostasis system of the prey. {ECO:0000250}.
            [SUBUNIT] Monomer. {ECO:0000250}.
            [SUBCELLULAR LOCATION] Secreted {ECO:0000250}.
            [TISSUE SPECIFICITY] Expressed by the venom gland.
            [SIMILARITY] Belongs to the peptidase S1 family. Snake venom
            subfamily. {ECO:0000255|PROSITE-ProRule:PRU00274}.
            [SIMILARITY] Contains 1 peptidase S1 domain.
            {ECO:0000255|PROSITE-ProRule:PRU00274}.
FEATURES             Location/Qualifiers
     source          1..282
                     /organism="Naja atra"
                     /db_xref="taxon:8656"
     Protein         1..>282
                     /product="Snake venom serine protease NaSP"
                     /EC_number="3.4.21.-"
                     /note="SVSP"
                     /UniProtKB_evidence="Evidence at transcript level"
     Region          1..18
                     /region_name="Signal"
                     /experiment="experimental evidence, no additional details
                     recorded"
                     /note="{ECO:0000255}."
     Region          19..56
                     /region_name="Propeptide"
                     /experiment="experimental evidence, no additional details
                     recorded"
                     /note="{ECO:0000250}. /FTId=PRO_0000417004."
     Site            41
                     /site_type="glycosylation"
                     /experiment="experimental evidence, no additional details
                     recorded"
                     /note="N-linked (GlcNAc...). {ECO:0000255}."
     Site            45
                     /site_type="glycosylation"
                     /experiment="experimental evidence, no additional details
                     recorded"
                     /note="N-linked (GlcNAc...). {ECO:0000255}."
     Region          57..>282
                     /region_name="Mature chain"
                     /experiment="experimental evidence, no additional details
                     recorded"
                     /note="Snake venom serine protease NaSP.
                     /FTId=PRO_0000417005."
     Region          57..280
                     /region_name="Domain"
                     /experiment="experimental evidence, no additional details
                     recorded"
                     /note="Peptidase S1.
                     {ECO:0000255|PROSITE-ProRule:PRU00274}."
     Region          57..278
                     /region_name="Tryp_SPc"
                     /note="Trypsin-like serine protease; Many of these are
                     synthesized as inactive precursor zymogens that are
                     cleaved during limited proteolysis to generate their
                     active forms. Alignment contains also inactive enzymes
                     that have substitutions of the catalytic triad...;
                     cd00190"
                     /db_xref="CDD:238113"
     Region          57..275
                     /region_name="Tryp_SPc"
                     /note="Trypsin-like serine protease; smart00020"
                     /db_xref="CDD:214473"
     Site            57
                     /site_type="cleavage"
                     /db_xref="CDD:238113"
     Bond            63..195
                     /bond_type="disulfide"
                     /experiment="experimental evidence, no additional details
                     recorded"
                     /note="{ECO:0000255|PROSITE-ProRule:PRU00274}."
     Bond            82..98
                     /bond_type="disulfide"
                     /experiment="experimental evidence, no additional details
                     recorded"
                     /note="{ECO:0000255|PROSITE-ProRule:PRU00274}."
     Site            order(97,142,235)
                     /site_type="active"
                     /db_xref="CDD:238113"
     Site            97
                     /site_type="active"
                     /experiment="experimental evidence, no additional details
                     recorded"
                     /note="Charge relay system. {ECO:0000250}."
     Site            135
                     /site_type="glycosylation"
                     /experiment="experimental evidence, no additional details
                     recorded"
                     /note="N-linked (GlcNAc...). {ECO:0000255}."
     Site            142
                     /site_type="active"
                     /experiment="experimental evidence, no additional details
                     recorded"
                     /note="Charge relay system. {ECO:0000250}."
     Site            149
                     /site_type="glycosylation"
                     /experiment="experimental evidence, no additional details
                     recorded"
                     /note="N-linked (GlcNAc...). {ECO:0000255}."
     Site            153
                     /site_type="glycosylation"
                     /experiment="experimental evidence, no additional details
                     recorded"
                     /note="N-linked (GlcNAc...). {ECO:0000255}."
     Bond            174..241
                     /bond_type="disulfide"
                     /experiment="experimental evidence, no additional details
                     recorded"
                     /note="{ECO:0000255|PROSITE-ProRule:PRU00274}."
     Bond            206..220
                     /bond_type="disulfide"
                     /experiment="experimental evidence, no additional details
                     recorded"
                     /note="{ECO:0000255|PROSITE-ProRule:PRU00274}."
     Site            order(229,250,252)
                     /site_type="other"
                     /note="substrate binding sites [chemical binding]"
                     /db_xref="CDD:238113"
     Bond            231..256
                     /bond_type="disulfide"
                     /experiment="experimental evidence, no additional details
                     recorded"
                     /note="{ECO:0000255|PROSITE-ProRule:PRU00274}."
     Site            235
                     /site_type="active"
                     /experiment="experimental evidence, no additional details
                     recorded"
                     /note="Charge relay system. {ECO:0000250}."
ORIGIN      
        1 mvlirvlasl lilqlsysks lddgakesay ddeiqqsswg nstvnttlte tvviqlimgg
       61 secykskhpf lvylynsagf fcsgtllnhe wvltaahcnr ddiqlklgvh nvhvhyedeq
      121 irvpkeklcc lstknctqws qdimlirlns svnnskhiep lslpsrppsm gsdctvmgwg
      181 titspkvtyp kvphcvdiki lhnpvcqaay ptmsrknilc agvleggkds ckgdsggpli
      241 cdgqiqgivs wgrfpcaqll epgvytkvfd yidwirgiia gn
//
VERSION     P84788.1  GI:90116798
DBSOURCE    UniProtKB: locus VSP1_PROEL, accession P84788;
            class: standard.
            created: Mar 7, 2006.
            sequence updated: Mar 7, 2006.
            annotation updated: Mar 4, 2015.
            
            xrefs (non-sequence databases): HOVERGEN:HBG013304, GO:0005576,
            GO:0004252, GO:0042730, GO:0030195, GO:0009405, InterPro:IPR001254,
            InterPro:IPR018114, InterPro:IPR001314, InterPro:IPR009003,
            Pfam:PF00089, PRINTS:PR00722, SMART:SM00020, SUPFAM:SSF50494,
            PROSITE:PS50240, PROSITE:PS00134, PROSITE:PS00135
KEYWORDS    Blood coagulation cascade activating toxin; Direct protein
            sequencing; Disulfide bond; Hemostasis impairing toxin; Hydrolase;
            Protease; Secreted; Serine protease; Toxin.
SOURCE      Protobothrops elegans
  ORGANISM  Protobothrops elegans
            Eukaryota; Metazoa; Chordata; Craniata; Vertebrata; Euteleostomi;
            Lepidosauria; Squamata; Bifurcata; Unidentata; Episquamata;
            Toxicofera; Serpentes; Colubroidea; Viperidae; Crotalinae;
            Protobothrops.
REFERENCE   1  (residues 1 to 233)
  AUTHORS   Oyama,E. and Takahashi,H.
  TITLE     Amino acid sequence of a thrombin like enzyme, elegaxobin, from the
            venom of Trimeresurus elegans (Sakishima-habu)
  JOURNAL   Toxicon 40 (7), 959-970 (2002)
   PUBMED   12076650
  REMARK    PROTEIN SEQUENCE, SUBCELLULAR LOCATION, AND TISSUE SPECIFICITY.;
            TISSUE=Venom {ECO:0000269|PubMed:12076650}
REFERENCE   2  (residues 1 to 233)
  AUTHORS   Oyama,E. and Takahashi,H.
  TITLE     Purification and characterization of a thrombin-like enzyme,
            elegaxobin, from the venom of Trimeresurus elegans (Sakishima-habu)
  JOURNAL   Toxicon 38 (8), 1087-1100 (2000)
   PUBMED   10708800
  REMARK    PROTEIN SEQUENCE OF 1-10, FUNCTION, SUBCELLULAR LOCATION, AND
            TISSUE SPECIFICITY.;
            TISSUE=Venom {ECO:0000269|PubMed:10708800}
COMMENT     [FUNCTION] Thrombin-like snake venom serine protease that clots
            rabbit fibrinogen. Only the beta chain of fibrinogen (FGB) is
            cleaved, releasing fibrinopeptide B. Incubation with human
            fibrinogen alpha and beta resulted in cleavage of both fibrinogen
            chains but generated neither fibrinopeptide A nor fibrinopeptide B.
            Promotes clotting of rabbit fibrinogen, but not bovine or human
            fibrinogen. {ECO:0000269|PubMed:10708800}.
            [SUBUNIT] Monomer. {ECO:0000250}.
            [SUBCELLULAR LOCATION] Secreted {ECO:0000269|PubMed:10708800,
            ECO:0000269|PubMed:12076650}.
            [TISSUE SPECIFICITY] Expressed by the venom gland.
            {ECO:0000269|PubMed:10708800, ECO:0000269|PubMed:12076650}.
            [SIMILARITY] Belongs to the peptidase S1 family. Snake venom
            subfamily. {ECO:0000255|PROSITE-ProRule:PRU00274}.
            [SIMILARITY] Contains 1 peptidase S1 domain.
            {ECO:0000255|PROSITE-ProRule:PRU00274}.
FEATURES             Location/Qualifiers
     source          1..233
                     /organism="Protobothrops elegans"
                     /db_xref="taxon:88086"
     Protein         1..233
                     /product="Thrombin-like enzyme elegaxobin-1"
                     /EC_number="3.4.21.-"
                     /note="SVTLE; Elegaxobin I; Fibrinogen-clotting enzyme;
                     Snake venom serine protease; SVSP"
                     /UniProtKB_evidence="Evidence at protein level"
     Region          1..233
                     /region_name="Mature chain"
                     /experiment="experimental evidence, no additional details
                     recorded"
                     /note="Thrombin-like enzyme elegaxobin-1.
                     /FTId=PRO_0000227535."
     Region          1..224
                     /region_name="Domain"
                     /experiment="experimental evidence, no additional details
                     recorded"
                     /note="Peptidase S1.
                     {ECO:0000255|PROSITE-ProRule:PRU00274}."
     Region          1..222
                     /region_name="Tryp_SPc"
                     /note="Trypsin-like serine protease; Many of these are
                     synthesized as inactive precursor zymogens that are
                     cleaved during limited proteolysis to generate their
                     active forms. Alignment contains also inactive enzymes
                     that have substitutions of the catalytic triad...;
                     cd00190"
                     /db_xref="CDD:238113"
     Region          1..219
                     /region_name="Tryp_SPc"
                     /note="Trypsin-like serine protease; smart00020"
                     /db_xref="CDD:214473"
     Site            1
                     /site_type="cleavage"
                     /db_xref="CDD:238113"
     Bond            7..138
                     /bond_type="disulfide"
                     /experiment="experimental evidence, no additional details
                     recorded"
                     /note="{ECO:0000250|UniProtKB:Q9PSN3,
                     ECO:0000255|PROSITE-ProRule:PRU00274}."
     Bond            25..41
                     /bond_type="disulfide"
                     /experiment="experimental evidence, no additional details
                     recorded"
                     /note="{ECO:0000250|UniProtKB:Q9PSN3,
                     ECO:0000255|PROSITE-ProRule:PRU00274}."
     Site            order(40,85,179)
                     /site_type="active"
                     /db_xref="CDD:238113"
     Site            40
                     /site_type="active"
                     /experiment="experimental evidence, no additional details
                     recorded"
                     /note="Charge relay system.
                     {ECO:0000250|UniProtKB:P12544}."
     Bond            73..231
                     /bond_type="disulfide"
                     /experiment="experimental evidence, no additional details
                     recorded"
                     /note="{ECO:0000250|UniProtKB:Q9PSN3,
                     ECO:0000255|PROSITE-ProRule:PRU00274}."
     Site            85
                     /site_type="active"
                     /experiment="experimental evidence, no additional details
                     recorded"
                     /note="Charge relay system.
                     {ECO:0000250|UniProtKB:P12544}."
     Bond            117..185
                     /bond_type="disulfide"
                     /experiment="experimental evidence, no additional details
                     recorded"
                     /note="{ECO:0000250|UniProtKB:Q9PSN3,
                     ECO:0000255|PROSITE-ProRule:PRU00274}."
     Bond            149..164
                     /bond_type="disulfide"
                     /experiment="experimental evidence, no additional details
                     recorded"
                     /note="{ECO:0000250|UniProtKB:Q9PSN3,
                     ECO:0000255|PROSITE-ProRule:PRU00274}."
     Site            order(173,194,197)
                     /site_type="other"
                     /note="substrate binding sites [chemical binding]"
                     /db_xref="CDD:238113"
     Bond            175..200
                     /bond_type="disulfide"
                     /experiment="experimental evidence, no additional details
                     recorded"
                     /note="{ECO:0000250|UniProtKB:Q9PSN3,
                     ECO:0000255|PROSITE-ProRule:PRU00274}."
     Site            179
                     /site_type="active"
                     /experiment="experimental evidence, no additional details
                     recorded"
                     /note="Charge relay system.
                     {ECO:0000250|UniProtKB:P12544}."
ORIGIN      
        1 viggdecnin ehpflvlvyy ddyqcggtli neewvltaah cngknmeiyl gvhskkvpnk
       61 dvqrrvpkek ffcdssktyt kwnkdimlir ldrpvrksah iaplslpssp psvgsvcrvm
      121 gwgtitspqe typdvphcak inlldysecr aaypglppks rtlcagvleg gkdtcggdsg
      181 gplicngqfq givswggdpc aqphepgsyt nvfdhldwik giiagntdat cpl
//
VERSION     Q91507.1  GI:13959631
DBSOURCE    UniProtKB: locus VSP1_PROMU, accession Q91507;
            class: standard.
            created: May 4, 2001.
            sequence updated: Nov 1, 1996.
            annotation updated: Jan 7, 2015.
            xrefs: X83221.1, CAA58221.1, JC2479
            xrefs (non-sequence databases): ProteinModelPortal:Q91507,
            HOVERGEN:HBG013304, GO:0005576, GO:0004252, GO:0008217,
            InterPro:IPR001254, InterPro:IPR018114, InterPro:IPR001314,
            InterPro:IPR009003, Pfam:PF00089, PRINTS:PR00722, SMART:SM00020,
            SUPFAM:SSF50494, PROSITE:PS50240, PROSITE:PS00134, PROSITE:PS00135
KEYWORDS    Disulfide bond; Fibrinogenolytic toxin; Hemostasis impairing toxin;
            Hydrolase; Hypotensive agent; Protease; Secreted; Serine protease;
            Signal; Toxin; Zymogen.
SOURCE      Protobothrops mucrosquamatus
  ORGANISM  Protobothrops mucrosquamatus
            Eukaryota; Metazoa; Chordata; Craniata; Vertebrata; Euteleostomi;
            Lepidosauria; Squamata; Bifurcata; Unidentata; Episquamata;
            Toxicofera; Serpentes; Colubroidea; Viperidae; Crotalinae;
            Protobothrops.
REFERENCE   1  (residues 1 to 257)
  AUTHORS   Hung,C.C., Huang,K.F. and Chiou,S.H.
  TITLE     Characterization of one novel venom protease with
            beta-fibrinogenase activity from the Taiwan habu (Trimeresurus
            mucrosquamatus): purification and cDNA sequence analysis
  JOURNAL   Biochem. Biophys. Res. Commun. 205 (3), 1707-1715 (1994)
   PUBMED   7811255
  REMARK    NUCLEOTIDE SEQUENCE [MRNA], FUNCTION, AND SUBUNIT.;
            TISSUE=Venom, and Venom gland
REFERENCE   2  (residues 1 to 257)
  AUTHORS   Hung,C.C. and Chiou,S.H.
  TITLE     Fibrinogenolytic proteases isolated from the snake venom of Taiwan
            habu: serine proteases with kallikrein-like and
            angiotensin-degrading activities
  JOURNAL   Biochem. Biophys. Res. Commun. 281 (4), 1012-1018 (2001)
   PUBMED   11237764
  REMARK    FUNCTION, AND BIOPHYSICOCHEMICAL PROPERTIES.;
            TISSUE=Venom
COMMENT     On Oct 25, 2005 this sequence version replaced gi:1079366.
            [FUNCTION] Snake venom serine protease with strong
            beta-fibrinogenolytic activities, angiotensin I (AGT)-degrading
            activities and strong kallikrein-like activities in vitro,
            releasing bradykinin from kininogen (KNG1). Intravenous injection
            strongly lowers blood pressure in experimental rats, which may be
            explained by the action on angiotensin I and kininogen.
            {ECO:0000269|PubMed:11237764, ECO:0000269|PubMed:7811255}.
            [BIOPHYSICOCHEMICAL PROPERTIES] Temperature dependence: Heat-stable
            to about 95 degrees Celsius. {ECO:0000269|PubMed:11237764}.
            [SUBUNIT] Monomer. {ECO:0000269|PubMed:7811255}.
            [SUBCELLULAR LOCATION] Secreted.
            [TISSUE SPECIFICITY] Expressed by the venom gland.
            [MISCELLANEOUS] Does not have activity on gamma-chains of
            fibrinogen (FGG) (PubMed:7811255), and does not coagulate human
            plasma. Does not induce or inhibit platelet aggregation
            (PubMed:11237764). {ECO:0000305|PubMed:11237764,
            ECO:0000305|PubMed:7811255}.
            [SIMILARITY] Belongs to the peptidase S1 family. Snake venom
            subfamily. {ECO:0000255|PROSITE-ProRule:PRU00274}.
            [SIMILARITY] Contains 1 peptidase S1 domain.
            {ECO:0000255|PROSITE-ProRule:PRU00274}.
            [CAUTION] The correspondance between the sequence (indicated in
            PubMed:7811255) and the function (from PubMed:11237764) has not
            been clearly demonstrated. {ECO:0000305}.
FEATURES             Location/Qualifiers
     source          1..257
                     /organism="Protobothrops mucrosquamatus"
                     /db_xref="taxon:103944"
     Protein         1..257
                     /product="Beta-fibrinogenase mucrofibrase-1"
                     /EC_number="3.4.21.-"
                     /note="Snake venom serine protease; Tm-VIG; SVSP"
                     /UniProtKB_evidence="Evidence at protein level"
     Region          1..18
                     /region_name="Signal"
                     /experiment="experimental evidence, no additional details
                     recorded"
                     /note="{ECO:0000250}."
     Region          19..24
                     /region_name="Propeptide"
                     /experiment="experimental evidence, no additional details
                     recorded"
                     /note="/FTId=PRO_0000028407."
     Region          25..257
                     /region_name="Mature chain"
                     /experiment="experimental evidence, no additional details
                     recorded"
                     /note="Beta-fibrinogenase mucrofibrase-1.
                     /FTId=PRO_0000028408."
     Region          25..248
                     /region_name="Domain"
                     /experiment="experimental evidence, no additional details
                     recorded"
                     /note="Peptidase S1.
                     {ECO:0000255|PROSITE-ProRule:PRU00274}."
     Region          25..246
                     /region_name="Tryp_SPc"
                     /note="Trypsin-like serine protease; Many of these are
                     synthesized as inactive precursor zymogens that are
                     cleaved during limited proteolysis to generate their
                     active forms. Alignment contains also inactive enzymes
                     that have substitutions of the catalytic triad...;
                     cd00190"
                     /db_xref="CDD:238113"
     Region          25..243
                     /region_name="Tryp_SPc"
                     /note="Trypsin-like serine protease; smart00020"
                     /db_xref="CDD:214473"
     Site            25
                     /site_type="cleavage"
                     /db_xref="CDD:238113"
     Bond            31..162
                     /bond_type="disulfide"
                     /experiment="experimental evidence, no additional details
                     recorded"
                     /note="{ECO:0000255|PROSITE-ProRule:PRU00274}."
     Bond            49..65
                     /bond_type="disulfide"
                     /experiment="experimental evidence, no additional details
                     recorded"
                     /note="{ECO:0000255|PROSITE-ProRule:PRU00274}."
     Site            order(64,109,203)
                     /site_type="active"
                     /db_xref="CDD:238113"
     Site            64
                     /site_type="active"
                     /experiment="experimental evidence, no additional details
                     recorded"
                     /note="Charge relay system. {ECO:0000250}."
     Bond            97..255
                     /bond_type="disulfide"
                     /experiment="experimental evidence, no additional details
                     recorded"
                     /note="{ECO:0000255|PROSITE-ProRule:PRU00274}."
     Site            109
                     /site_type="active"
                     /experiment="experimental evidence, no additional details
                     recorded"
                     /note="Charge relay system. {ECO:0000250}."
     Bond            141..209
                     /bond_type="disulfide"
                     /experiment="experimental evidence, no additional details
                     recorded"
                     /note="{ECO:0000255|PROSITE-ProRule:PRU00274}."
     Bond            173..188
                     /bond_type="disulfide"
                     /experiment="experimental evidence, no additional details
                     recorded"
                     /note="{ECO:0000255|PROSITE-ProRule:PRU00274}."
     Site            order(197,218,221)
                     /site_type="other"
                     /note="substrate binding sites [chemical binding]"
                     /db_xref="CDD:238113"
     Bond            199..224
                     /bond_type="disulfide"
                     /experiment="experimental evidence, no additional details
                     recorded"
                     /note="{ECO:0000255|PROSITE-ProRule:PRU00274}."
     Site            203
                     /site_type="active"
                     /experiment="experimental evidence, no additional details
                     recorded"
                     /note="Charge relay system. {ECO:0000250}."
ORIGIN      
        1 mvlirvlanl lilqlsyaqk sselviggde cninehpflv lvyyddyqcg gtllneewvl
       61 taahcngkdm eiylgvhskk vpnkdvqrrv pkekffcdss ktytkwnkdi mlirldrpvr
      121 ksahiaplsl pssppsvgsv crvmgwgtit spqetypdvp hcaninlldy evcraayagl
      181 patsrtlcag ileggkdscv gdsggplicn gqfqgivswg gdpcaqprep gvctnvfdhl
      241 dwikgiiagn tdvtcpl
//
VERSION     O13059.1  GI:13959617
DBSOURCE    UniProtKB: locus VSP1_TRIGA, accession O13059;
            class: standard.
            created: May 4, 2001.
            sequence updated: Jul 1, 1997.
            annotation updated: Jan 7, 2015.
            xrefs: D67081.1, BAA19979.1
            xrefs (non-sequence databases): ProteinModelPortal:O13059,
            SMR:O13059, MEROPS:S01.347, HOVERGEN:HBG013304, GO:0005576,
            GO:0004252, InterPro:IPR001254, InterPro:IPR018114,
            InterPro:IPR001314, InterPro:IPR009003, Pfam:PF00089,
            PRINTS:PR00722, SMART:SM00020, SUPFAM:SSF50494, PROSITE:PS50240,
            PROSITE:PS00134, PROSITE:PS00135
KEYWORDS    Disulfide bond; Glycoprotein; Hemostasis impairing toxin;
            Hydrolase; Protease; Secreted; Serine protease; Signal; Toxin;
            Zymogen.
SOURCE      Trimeresurus gramineus (Indian green tree viper)
  ORGANISM  Trimeresurus gramineus
            Eukaryota; Metazoa; Chordata; Craniata; Vertebrata; Euteleostomi;
            Lepidosauria; Squamata; Bifurcata; Unidentata; Episquamata;
            Toxicofera; Serpentes; Colubroidea; Viperidae; Crotalinae;
            Trimeresurus.
REFERENCE   1  (residues 1 to 258)
  AUTHORS   Deshimaru,M., Ogawa,T., Nakashima,K., Nobuhisa,I., Chijiwa,T.,
            Shimohigashi,Y., Fukumaki,Y., Niwa,M., Yamashina,I., Hattori,S. and
            Ohno,M.
  TITLE     Accelerated evolution of crotalinae snake venom gland serine
            proteases
  JOURNAL   FEBS Lett. 397 (1), 83-88 (1996)
   PUBMED   8941719
  REMARK    NUCLEOTIDE SEQUENCE [MRNA].;
            TISSUE=Venom gland
COMMENT     [FUNCTION] Snake venom serine protease that may act in the
            hemostasis system of the prey. {ECO:0000250}.
            [SUBUNIT] Monomer. {ECO:0000250}.
            [SUBCELLULAR LOCATION] Secreted.
            [TISSUE SPECIFICITY] Expressed by the venom gland.
            [SIMILARITY] Belongs to the peptidase S1 family. Snake venom
            subfamily. {ECO:0000255|PROSITE-ProRule:PRU00274}.
            [SIMILARITY] Contains 1 peptidase S1 domain.
            {ECO:0000255|PROSITE-ProRule:PRU00274}.
FEATURES             Location/Qualifiers
     source          1..258
                     /organism="Trimeresurus gramineus"
                     /db_xref="taxon:8767"
     gene            1..258
                     /gene="TLG1"
     Protein         1..258
                     /gene="TLG1"
                     /product="Snake venom serine protease 1"
                     /EC_number="3.4.21.-"
                     /note="SVSP 1"
                     /UniProtKB_evidence="Evidence at transcript level"
     Region          1..18
                     /gene="TLG1"
                     /region_name="Signal"
                     /experiment="experimental evidence, no additional details
                     recorded"
                     /note="{ECO:0000250}."
     Region          19..24
                     /gene="TLG1"
                     /region_name="Propeptide"
                     /experiment="experimental evidence, no additional details
                     recorded"
                     /note="{ECO:0000250}. /FTId=PRO_0000028391."
     Region          25..258
                     /gene="TLG1"
                     /region_name="Mature chain"
                     /experiment="experimental evidence, no additional details
                     recorded"
                     /note="Snake venom serine protease 1.
                     /FTId=PRO_0000028392."
     Region          25..249
                     /gene="TLG1"
                     /region_name="Domain"
                     /experiment="experimental evidence, no additional details
                     recorded"
                     /note="Peptidase S1.
                     {ECO:0000255|PROSITE-ProRule:PRU00274}."
     Region          25..247
                     /gene="TLG1"
                     /region_name="Tryp_SPc"
                     /note="Trypsin-like serine protease; Many of these are
                     synthesized as inactive precursor zymogens that are
                     cleaved during limited proteolysis to generate their
                     active forms. Alignment contains also inactive enzymes
                     that have substitutions of the catalytic triad...;
                     cd00190"
                     /db_xref="CDD:238113"
     Region          25..244
                     /gene="TLG1"
                     /region_name="Tryp_SPc"
                     /note="Trypsin-like serine protease; smart00020"
                     /db_xref="CDD:214473"
     Site            25
                     /gene="TLG1"
                     /site_type="cleavage"
                     /db_xref="CDD:238113"
     Bond            31..163
                     /gene="TLG1"
                     /bond_type="disulfide"
                     /experiment="experimental evidence, no additional details
                     recorded"
                     /note="{ECO:0000255|PROSITE-ProRule:PRU00274}."
     Site            44
                     /gene="TLG1"
                     /site_type="glycosylation"
                     /experiment="experimental evidence, no additional details
                     recorded"
                     /note="N-linked (GlcNAc...). {ECO:0000255}."
     Bond            50..66
                     /gene="TLG1"
                     /bond_type="disulfide"
                     /experiment="experimental evidence, no additional details
                     recorded"
                     /note="{ECO:0000255|PROSITE-ProRule:PRU00274}."
     Site            order(65,110,204)
                     /gene="TLG1"
                     /site_type="active"
                     /db_xref="CDD:238113"
     Site            65
                     /gene="TLG1"
                     /site_type="active"
                     /experiment="experimental evidence, no additional details
                     recorded"
                     /note="Charge relay system. {ECO:0000250}."
     Bond            98..256
                     /gene="TLG1"
                     /bond_type="disulfide"
                     /experiment="experimental evidence, no additional details
                     recorded"
                     /note="{ECO:0000255|PROSITE-ProRule:PRU00274}."
     Site            110
                     /gene="TLG1"
                     /site_type="active"
                     /experiment="experimental evidence, no additional details
                     recorded"
                     /note="Charge relay system. {ECO:0000250}."
     Bond            142..210
                     /gene="TLG1"
                     /bond_type="disulfide"
                     /experiment="experimental evidence, no additional details
                     recorded"
                     /note="{ECO:0000255|PROSITE-ProRule:PRU00274}."
     Bond            174..189
                     /gene="TLG1"
                     /bond_type="disulfide"
                     /experiment="experimental evidence, no additional details
                     recorded"
                     /note="{ECO:0000255|PROSITE-ProRule:PRU00274}."
     Site            order(198,219,221)
                     /gene="TLG1"
                     /site_type="other"
                     /note="substrate binding sites [chemical binding]"
                     /db_xref="CDD:238113"
     Bond            200..225
                     /gene="TLG1"
                     /bond_type="disulfide"
                     /experiment="experimental evidence, no additional details
                     recorded"
                     /note="{ECO:0000255|PROSITE-ProRule:PRU00274}."
     Site            204
                     /gene="TLG1"
                     /site_type="active"
                     /experiment="experimental evidence, no additional details
                     recorded"
                     /note="Charge relay system. {ECO:0000250}."
ORIGIN      
        1 mvlirvlanl lilqlsyaqk sselvvggde cninehrslv aifnstgffc sgtlinqewv
       61 vtaahcdsnn fkmkfgahsq kvlnedeqir npkekficpn kknnevldkd imlikldssv
      121 snsehiapls lpssppsvgs vcrimgwgsi tptkvtypdv pycaninlld daeckpgype
      181 llpeyrtlca givqggkdtc ggdsggplic ngqfhgivsy gahpcgqslk pgiyttvfdy
      241 ndwiksiiag ntaatcpp
//
VERSION     Q5W958.1  GI:82233394
DBSOURCE    UniProtKB: locus VSP20_BOTJA, accession Q5W958;
            class: standard.
            created: Jul 10, 2007.
            sequence updated: Dec 7, 2004.
            annotation updated: Jun 24, 2015.
            xrefs: AB178323.1, BAD66929.1
            xrefs (non-sequence databases): ProteinModelPortal:Q5W958,
            MEROPS:S01.456, HOVERGEN:HBG013304, GO:0005576, InterPro:IPR001254,
            InterPro:IPR001314, InterPro:IPR009003, Pfam:PF00089,
            PRINTS:PR00722, SMART:SM00020, SUPFAM:SSF50494, PROSITE:PS50240
KEYWORDS    Disulfide bond; Glycoprotein; Secreted; Serine protease homolog;
            Signal; Toxin.
SOURCE      Bothrops jararaca (jararaca)
  ORGANISM  Bothrops jararaca
            Eukaryota; Metazoa; Chordata; Craniata; Vertebrata; Euteleostomi;
            Lepidosauria; Squamata; Bifurcata; Unidentata; Episquamata;
            Toxicofera; Serpentes; Colubroidea; Viperidae; Crotalinae;
            Bothrops.
REFERENCE   1  (residues 1 to 253)
  AUTHORS   Saguchi,K., Hagiwara-Saguchi,Y., Murayama,N., Ohi,H., Fujita,Y.,
            Camargo,A.C., Serrano,S.M. and Higuchi,S.
  TITLE     Molecular cloning of serine proteinases from Bothrops jararaca
            venom gland
  JOURNAL   Toxicon 46 (1), 72-83 (2005)
   PUBMED   15876446
  REMARK    NUCLEOTIDE SEQUENCE [MRNA].;
            TISSUE=Venom gland
COMMENT     [SUBUNIT] Monomer. {ECO:0000250}.
            [SUBCELLULAR LOCATION] Secreted {ECO:0000250}.
            [TISSUE SPECIFICITY] Expressed by the venom gland.
            [SIMILARITY] Belongs to the peptidase S1 family. Snake venom
            subfamily. {ECO:0000255|PROSITE-ProRule:PRU00274}.
            [SIMILARITY] Contains 1 peptidase S1 domain.
            {ECO:0000255|PROSITE-ProRule:PRU00274}.
            [CAUTION] Lacks the conserved His residue in position 64 essential
            for protease activity. {ECO:0000305}.
FEATURES             Location/Qualifiers
     source          1..253
                     /organism="Bothrops jararaca"
                     /db_xref="taxon:8724"
     Protein         1..253
                     /product="Venom serine proteinase-like HS120"
                     /UniProtKB_evidence="Evidence at transcript level"
     Region          1..18
                     /region_name="Signal"
                     /experiment="experimental evidence, no additional details
                     recorded"
                     /note="{ECO:0000255}."
     Region          19..24
                     /region_name="Propeptide"
                     /experiment="experimental evidence, no additional details
                     recorded"
                     /note="{ECO:0000250}. /FTId=PRO_0000294990."
     Region          25..253
                     /region_name="Mature chain"
                     /experiment="experimental evidence, no additional details
                     recorded"
                     /note="Venom serine proteinase-like HS120.
                     /FTId=PRO_5000051173."
     Region          25..244
                     /region_name="Domain"
                     /experiment="experimental evidence, no additional details
                     recorded"
                     /note="Peptidase S1.
                     {ECO:0000255|PROSITE-ProRule:PRU00274}."
     Region          25..242
                     /region_name="Tryp_SPc"
                     /note="Trypsin-like serine protease; Many of these are
                     synthesized as inactive precursor zymogens that are
                     cleaved during limited proteolysis to generate their
                     active forms. Alignment contains also inactive enzymes
                     that have substitutions of the catalytic triad...;
                     cd00190"
                     /db_xref="CDD:238113"
     Region          25..239
                     /region_name="Tryp_SPc"
                     /note="Trypsin-like serine protease; smart00020"
                     /db_xref="CDD:214473"
     Site            25
                     /site_type="cleavage"
                     /db_xref="CDD:238113"
     Bond            31..158
                     /bond_type="disulfide"
                     /experiment="experimental evidence, no additional details
                     recorded"
                     /note="{ECO:0000255|PROSITE-ProRule:PRU00274}."
     Bond            49..65
                     /bond_type="disulfide"
                     /experiment="experimental evidence, no additional details
                     recorded"
                     /note="{ECO:0000255|PROSITE-ProRule:PRU00274}."
     Site            order(64,105,199)
                     /site_type="active"
                     /db_xref="CDD:238113"
     Bond            98..251
                     /bond_type="disulfide"
                     /experiment="experimental evidence, no additional details
                     recorded"
                     /note="{ECO:0000255|PROSITE-ProRule:PRU00274}."
     Site            116
                     /site_type="glycosylation"
                     /experiment="experimental evidence, no additional details
                     recorded"
                     /note="N-linked (GlcNAc...). {ECO:0000255}."
     Bond            137..205
                     /bond_type="disulfide"
                     /experiment="experimental evidence, no additional details
                     recorded"
                     /note="{ECO:0000255|PROSITE-ProRule:PRU00274}."
     Site            165
                     /site_type="glycosylation"
                     /experiment="experimental evidence, no additional details
                     recorded"
                     /note="N-linked (GlcNAc...). {ECO:0000250}."
     Bond            169..184
                     /bond_type="disulfide"
                     /experiment="experimental evidence, no additional details
                     recorded"
                     /note="{ECO:0000255|PROSITE-ProRule:PRU00274}."
     Site            order(193,214,217)
                     /site_type="other"
                     /note="substrate binding sites [chemical binding]"
                     /db_xref="CDD:238113"
     Bond            195..220
                     /bond_type="disulfide"
                     /experiment="experimental evidence, no additional details
                     recorded"
                     /note="{ECO:0000255|PROSITE-ProRule:PRU00274}."
ORIGIN      
        1 mvlirvianl lilqlsyaqk sselviggde cninehpfla flytgwifcs gtlinkewvl
       61 tvkqcnnrrp mriylgmhtr svpnddeeir ypkemficpn kkkndimlir lnrpvnnseh
      121 iaplslpsnp psvgsvcrim gwgtitpska typdvphcan inlfnytvcr gahaglpvts
      181 rklcagvleg gidtcsadsg gplicngqlq givswrggsc aqphkpglyt kvfdylpwiq
      241 siiagsttat cpp
//
VERSION     P0DL26.1  GI:487523685
DBSOURCE    UniProtKB: locus VSP27_BOTPI, accession P0DL26;
            class: standard.
            created: May 1, 2013.
            sequence updated: May 1, 2013.
            annotation updated: Jan 7, 2015.
            
            xrefs (non-sequence databases): GO:0005576, GO:0004252,
            InterPro:IPR001254, InterPro:IPR018114, InterPro:IPR009003,
            Pfam:PF00089, SUPFAM:SSF50494, PROSITE:PS00134
KEYWORDS    Blood coagulation cascade activating toxin; Complement system
            impairing toxin; Direct protein sequencing; Disulfide bond;
            Fibrinolytic toxin; Glycoprotein; Hemostasis impairing toxin;
            Hydrolase; Platelet aggregation activating toxin; Protease;
            Secreted; Serine protease; Toxin.
SOURCE      Bothrops pirajai
  ORGANISM  Bothrops pirajai
            Eukaryota; Metazoa; Chordata; Craniata; Vertebrata; Euteleostomi;
            Lepidosauria; Squamata; Bifurcata; Unidentata; Episquamata;
            Toxicofera; Serpentes; Colubroidea; Viperidae; Crotalinae;
            Bothrops.
REFERENCE   1  (residues 1 to 50)
  AUTHORS   Menaldo,D.L., Bernardes,C.P., Santos-Filho,N.A., Moura Lde,A.,
            Fuly,A.L., Arantes,E.C. and Sampaio,S.V.
  TITLE     Biochemical characterization and comparative analysis of two
            distinct serine proteases from Bothrops pirajai snake venom
  JOURNAL   Biochimie 94 (12), 2545-2558 (2012)
   PUBMED   22819993
  REMARK    PROTEIN SEQUENCE, FUNCTION, BIOPHYSICOCHEMICAL PROPERTIES, ENZYME
            REGULATION, AND MASS SPECTROMETRY.;
            TISSUE=Venom
REFERENCE   2  (residues 1 to 50)
  AUTHORS   Menaldo,D.L., Bernardes,C.P., Pereira,J.C., Silveira,D.S.,
            Mamede,C.C., Stanziola,L., Oliveira,Fd., Pereira-Crott,L.S.,
            Faccioli,L.H. and Sampaio,S.V.
  TITLE     Effects of two serine proteases from Bothrops pirajai snake venom
            on the complement system and the inflammatory response
  JOURNAL   Int. Immunopharmacol. 15 (4), 764-771 (2013)
   PUBMED   23499645
  REMARK    FUNCTION, AND BIOASSAY.
COMMENT     [FUNCTION] Snake venom serine protease that interferes with the
            hemostatic system of the prey. It preferentially degrades the Bbeta
            chain (FGB) of fibrinogen, with minor effects on the Aalpha chain
            (FGA). It presents a lower ability to degrade fibrin clots than
            BpirSP41. It hydrolyzes chromogenic substrates S-2238 (used for
            testing thrombin activity), S-2222 (factor Xa), S-2266 (glandular
            kallikrein and factor XIa), S-2302 (plasma kallikrein, factor XIa
            and XIIa), and S-2251 (plasmin). It shows a decrease in the
            clotting time of human plasma in the presence of increasing doses
            of the enzyme. Its minimum coagulant dose (MCD) is 3.5 ug. It also
            promotes platelet aggregation in a concentration-dependent manner
            in the presence or absence of calcium. It also shows 20% inhibition
            of the hemolytic activity promoted by the complement pathways and
            possess only a minor role in the induction of edema and pain in
            rat. {ECO:0000269|PubMed:22819993, ECO:0000269|PubMed:23499645}.
            [ENZYME REGULATION] Inhibited by serine protease inhibitors PMSF,
            benzamidine, leupeptin and aprotinin, as well as by copper (Cu2+)
            and manganese (Mn2+) ions. Not inhibited by metalloprotease
            inhibitors EDTA, EGTA and 1,10-phenanthroline, as well as by barium
            (Ba2+) and calcium ion (Ca2+). {ECO:0000269|PubMed:22819993}.
            [BIOPHYSICOCHEMICAL PROPERTIES] pH dependence: Optimum pH is
            6.0-10.5. {ECO:0000269|PubMed:22819993}; Temperature dependence:
            Optimum temperature is 4-60 degrees Celsius.
            {ECO:0000269|PubMed:22819993}.
            [SUBUNIT] Monomer. {ECO:0000250}.
            [SUBCELLULAR LOCATION] Secreted.
            [TISSUE SPECIFICITY] Expressed by the venom gland.
            [PTM] N-glycosylated. {ECO:0000269|PubMed:22819993}.
            [MASS SPECTROMETRY] Mass=27121; Method=MALDI; Range=1-?;
            Evidence={ECO:0000269|PubMed:22819993}.
            [MISCELLANEOUS] Acidic enzyme (pI is 4.7).
            {ECO:0000305|PubMed:22819993}.
            [MISCELLANEOUS] Does not degrade the gamma chain of fibrinogen
            (FGG). {ECO:0000305|PubMed:22819993}.
            [SIMILARITY] Belongs to the peptidase S1 family. Snake venom
            subfamily. {ECO:0000255|PROSITE-ProRule:PRU00274}.
            [SIMILARITY] Contains 1 peptidase S1 domain.
            {ECO:0000255|PROSITE-ProRule:PRU00274}.
FEATURES             Location/Qualifiers
     source          1..50
                     /organism="Bothrops pirajai"
                     /db_xref="taxon:113192"
     Protein         1..>50
                     /product="Thrombin-like enzyme BpirSP27"
                     /EC_number="3.4.21.-"
                     /note="SVTLE; Fibrinogen-clotting enzyme; Snake venom
                     serine protease; SVSP"
                     /UniProtKB_evidence="Evidence at protein level"
     Region          1..>50
                     /region_name="Mature chain"
                     /experiment="experimental evidence, no additional details
                     recorded"
                     /note="Thrombin-like enzyme BpirSP27.
                     /FTId=PRO_0000422276."
     Region          1..>50
                     /region_name="Domain"
                     /experiment="experimental evidence, no additional details
                     recorded"
                     /note="Peptidase S1.
                     {ECO:0000255|PROSITE-ProRule:PRU00274}."
     Region          1..>42
                     /region_name="Tryp_SPc"
                     /note="Trypsin-like serine protease; Many of these are
                     synthesized as inactive precursor zymogens that are
                     cleaved during limited proteolysis to generate their
                     active forms. Alignment contains also inactive enzymes
                     that have substitutions of the catalytic triad...;
                     cl21584"
                     /db_xref="CDD:277553"
     Site            1
                     /site_type="cleavage"
                     /db_xref="CDD:238113"
     Bond            7..50
                     /bond_type="disulfide"
                     /experiment="experimental evidence, no additional details
                     recorded"
                     /note="{ECO:0000255|PROSITE-ProRule:PRU00274}."
     Site            20
                     /site_type="glycosylation"
                     /experiment="experimental evidence, no additional details
                     recorded"
                     /note="N-linked (GlcNAc...). {ECO:0000255}."
     Bond            26..42
                     /bond_type="disulfide"
                     /experiment="experimental evidence, no additional details
                     recorded"
                     /note="{ECO:0000255|PROSITE-ProRule:PRU00274}."
     Site            41
                     /site_type="active"
                     /experiment="experimental evidence, no additional details
                     recorded"
                     /note="Charge relay system.
                     {ECO:0000255|PROSITE-ProRule:PRU00274,
                     ECO:0000255|PROSITE-ProRule:PRU10078,
                     ECO:0000255|PROSITE-ProRule:PRU10079}."
ORIGIN      
        1 vvggdecnin ehrslvaifn stgffcsgil lnqewvltas hcdstnfqmk
//
VERSION     Q8QHK2.1  GI:82244345
DBSOURCE    UniProtKB: locus VSP2_CROAT, accession Q8QHK2;
            class: standard.
            created: Jul 24, 2007.
            sequence updated: Jun 1, 2002.
            annotation updated: May 27, 2015.
            xrefs: AF227154.1, AAL77227.1, A20596
            xrefs (non-sequence databases): ProteinModelPortal:Q8QHK2,
            MEROPS:S01.023, HOVERGEN:HBG013304, GO:0005576, GO:0004252,
            InterPro:IPR001254, InterPro:IPR018114, InterPro:IPR001314,
            InterPro:IPR009003, Pfam:PF00089, PRINTS:PR00722, SMART:SM00020,
            SUPFAM:SSF50494, PROSITE:PS50240, PROSITE:PS00134, PROSITE:PS00135
KEYWORDS    Direct protein sequencing; Disulfide bond; Glycoprotein; Hemostasis
            impairing toxin; Hydrolase; Protease; Secreted; Serine protease;
            Signal; Toxin; Zymogen.
SOURCE      Crotalus atrox (western diamondback rattlesnake)
  ORGANISM  Crotalus atrox
            Eukaryota; Metazoa; Chordata; Craniata; Vertebrata; Euteleostomi;
            Lepidosauria; Squamata; Bifurcata; Unidentata; Episquamata;
            Toxicofera; Serpentes; Colubroidea; Viperidae; Crotalinae;
            Crotalus.
REFERENCE   1  (residues 1 to 258)
  AUTHORS   Tsai,I.-H., Hsu,J.-C. and Wang,Y.-M.
  TITLE     Direct Submission
  JOURNAL   Submitted (??-JAN-2000)
  REMARK    NUCLEOTIDE SEQUENCE [MRNA].;
            TISSUE=Venom gland
REFERENCE   2  (residues 1 to 258)
  AUTHORS   Bjarnason,J.B., Barish,A., Direnzo,G.S., Campbell,R. and Fox,J.W.
  TITLE     Kallikrein-like enzymes from Crotalus atrox venom
  JOURNAL   J. Biol. Chem. 258 (20), 12566-12573 (1983)
   PUBMED   6355088
  REMARK    PROTEIN SEQUENCE OF 25-49.;
            TISSUE=Venom
REFERENCE   3  (residues 1 to 258)
  AUTHORS   Calvete,J.J., Fasoli,E., Sanz,L., Boschetti,E. and Righetti,P.G.
  TITLE     Exploring the venom proteome of the western diamondback
            rattlesnake, Crotalus atrox, via snake venomics and combinatorial
            peptide ligand library approaches
  JOURNAL   J. Proteome Res. 8 (6), 3055-3067 (2009)
   PUBMED   19371136
  REMARK    PROTEIN SEQUENCE OF 25-39; 82-90 AND 187-197, AND IDENTIFICATION BY
            MASS SPECTROMETRY.;
            TISSUE=Venom
COMMENT     On Nov 12, 2005 this sequence version replaced gi:86019.
            [FUNCTION] Snake venom serine protease that may act in the
            hemostasis system of the prey. {ECO:0000250}.
            [SUBUNIT] Monomer. {ECO:0000250}.
            [SUBCELLULAR LOCATION] Secreted.
            [TISSUE SPECIFICITY] Expressed by the venom gland.
            [SIMILARITY] Belongs to the peptidase S1 family. Snake venom
            subfamily. {ECO:0000255|PROSITE-ProRule:PRU00274}.
            [SIMILARITY] Contains 1 peptidase S1 domain.
            {ECO:0000255|PROSITE-ProRule:PRU00274}.
FEATURES             Location/Qualifiers
     source          1..258
                     /organism="Crotalus atrox"
                     /db_xref="taxon:8730"
     Protein         1..258
                     /product="Snake venom serine protease catroxase-2"
                     /EC_number="3.4.21.-"
                     /note="SVSP; Catroxase II; Kallikrein-like EI"
                     /UniProtKB_evidence="Evidence at protein level"
     Region          1..18
                     /region_name="Signal"
                     /experiment="experimental evidence, no additional details
                     recorded"
                     /note="{ECO:0000255}."
     Region          19..24
                     /region_name="Propeptide"
                     /experiment="experimental evidence, no additional details
                     recorded"
                     /note="{ECO:0000269|PubMed:19371136,
                     ECO:0000269|PubMed:6355088}. /FTId=PRO_0000296305."
     Region          25..258
                     /region_name="Mature chain"
                     /experiment="experimental evidence, no additional details
                     recorded"
                     /note="Snake venom serine protease catroxase-2.
                     /FTId=PRO_5000057803."
     Region          25..249
                     /region_name="Domain"
                     /experiment="experimental evidence, no additional details
                     recorded"
                     /note="Peptidase S1.
                     {ECO:0000255|PROSITE-ProRule:PRU00274}."
     Region          25..247
                     /region_name="Tryp_SPc"
                     /note="Trypsin-like serine protease; Many of these are
                     synthesized as inactive precursor zymogens that are
                     cleaved during limited proteolysis to generate their
                     active forms. Alignment contains also inactive enzymes
                     that have substitutions of the catalytic triad...;
                     cd00190"
                     /db_xref="CDD:238113"
     Region          25..244
                     /region_name="Tryp_SPc"
                     /note="Trypsin-like serine protease; smart00020"
                     /db_xref="CDD:214473"
     Site            25
                     /site_type="cleavage"
                     /db_xref="CDD:238113"
     Bond            31..163
                     /bond_type="disulfide"
                     /experiment="experimental evidence, no additional details
                     recorded"
                     /note="{ECO:0000255|PROSITE-ProRule:PRU00274}."
     Site            44
                     /site_type="glycosylation"
                     /experiment="experimental evidence, no additional details
                     recorded"
                     /note="N-linked (GlcNAc...). {ECO:0000255}."
     Bond            50..66
                     /bond_type="disulfide"
                     /experiment="experimental evidence, no additional details
                     recorded"
                     /note="{ECO:0000255|PROSITE-ProRule:PRU00274}."
     Site            order(65,109,204)
                     /site_type="active"
                     /db_xref="CDD:238113"
     Site            65
                     /site_type="active"
                     /experiment="experimental evidence, no additional details
                     recorded"
                     /note="Charge relay system. {ECO:0000250}."
     Bond            98..256
                     /bond_type="disulfide"
                     /experiment="experimental evidence, no additional details
                     recorded"
                     /note="{ECO:0000255|PROSITE-ProRule:PRU00274}."
     Site            110
                     /site_type="active"
                     /experiment="experimental evidence, no additional details
                     recorded"
                     /note="Charge relay system. {ECO:0000250}."
     Bond            142..210
                     /bond_type="disulfide"
                     /experiment="experimental evidence, no additional details
                     recorded"
                     /note="{ECO:0000255|PROSITE-ProRule:PRU00274}."
     Bond            174..189
                     /bond_type="disulfide"
                     /experiment="experimental evidence, no additional details
                     recorded"
                     /note="{ECO:0000255|PROSITE-ProRule:PRU00274}."
     Site            order(198,219,221)
                     /site_type="other"
                     /note="substrate binding sites [chemical binding]"
                     /db_xref="CDD:238113"
     Bond            200..225
                     /bond_type="disulfide"
                     /experiment="experimental evidence, no additional details
                     recorded"
                     /note="{ECO:0000255|PROSITE-ProRule:PRU00274}."
     Site            204
                     /site_type="active"
                     /experiment="experimental evidence, no additional details
                     recorded"
                     /note="Charge relay system. {ECO:0000250}."
ORIGIN      
        1 mvlirvlanl lilqlsyaqk sselvvggde cninehrslv aifnsteffc sgtlinqewv
       61 vtaahcdstn fkmklgvhsk kvpnedeqtr npkekffcpn kkkddvldkd imlikldspv
      121 snsehiapls lpssppsvgs vchimgwgsi tpiektlpdv pycaniklld davcqppype
      181 lpatsrtlca gipeggkdtc ggdsggplic ngqfqgivfy gahpcgqalk pgvytkvfdy
      241 ndwiqsiiag ntaatcpp
//
VERSION     O13069.1  GI:13959622
DBSOURCE    UniProtKB: locus VSP2_BOTJA, accession O13069;
            class: standard.
            created: May 4, 2001.
            sequence updated: Jul 1, 1997.
            annotation updated: Jan 7, 2015.
            xrefs: AB004067.1, BAA20283.1
            xrefs (non-sequence databases): ProteinModelPortal:O13069,
            MEROPS:S01.354, HOVERGEN:HBG013304, GO:0005576, GO:0004252,
            GO:0008217, InterPro:IPR001254, InterPro:IPR018114,
            InterPro:IPR001314, InterPro:IPR009003, Pfam:PF00089,
            PRINTS:PR00722, SMART:SM00020, SUPFAM:SSF50494, PROSITE:PS50240,
            PROSITE:PS00134, PROSITE:PS00135
KEYWORDS    Blood coagulation cascade activating toxin; Direct protein
            sequencing; Disulfide bond; Glycoprotein; Hemostasis impairing
            toxin; Hydrolase; Hypotensive agent; Protease; Secreted; Serine
            protease; Signal; Toxin; Zymogen.
SOURCE      Bothrops jararaca (jararaca)
  ORGANISM  Bothrops jararaca
            Eukaryota; Metazoa; Chordata; Craniata; Vertebrata; Euteleostomi;
            Lepidosauria; Squamata; Bifurcata; Unidentata; Episquamata;
            Toxicofera; Serpentes; Colubroidea; Viperidae; Crotalinae;
            Bothrops.
REFERENCE   1  (residues 1 to 257)
  AUTHORS   Serrano,S.M., Hagiwara,Y., Murayama,N., Higuchi,S., Mentele,R.,
            Sampaio,C.A., Camargo,A.C. and Fink,E.
  TITLE     Purification and characterization of a kinin-releasing and
            fibrinogen-clotting serine proteinase (KN-BJ) from the venom of
            Bothrops jararaca, and molecular cloning and sequence analysis of
            its cDNA
  JOURNAL   Eur. J. Biochem. 251 (3), 845-853 (1998)
   PUBMED   9490060
  REMARK    NUCLEOTIDE SEQUENCE [MRNA], PARTIAL PROTEIN SEQUENCE, AND
            FUNCTION.;
            TISSUE=Venom, and Venom gland
REFERENCE   2  (residues 1 to 257)
  AUTHORS   Zelanis,A., Tashima,A.K., Rocha,M.M., Furtado,M.F., Camargo,A.C.,
            Ho,P.L. and Serrano,S.M.
  TITLE     Analysis of the ontogenetic variation in the venom
            proteome/peptidome of Bothrops jararaca reveals different
            strategies to deal with prey
  JOURNAL   J. Proteome Res. 9 (5), 2278-2291 (2010)
   PUBMED   20146532
  REMARK    IDENTIFICATION BY MASS SPECTROMETRY, DEVELOPMENTAL STAGE, AND
            GLYCOSYLATION.;
            TISSUE=Venom
COMMENT     [FUNCTION] Thrombin-like snake venom serine protease that clots
            fibrinogen (FGA) by releasing only fibrinopeptide A. Also releases
            bradykinin from bovine low-molecular-mass kininogen (KNG).
            {ECO:0000269|PubMed:9490060}.
            [SUBUNIT] Monomer. {ECO:0000250}.
            [SUBCELLULAR LOCATION] Secreted.
            [TISSUE SPECIFICITY] Expressed by the venom gland.
            [DEVELOPMENTAL STAGE] This protein seems to be only found in adult
            B.jararaca venom (and not in newborn snakes).
            {ECO:0000269|PubMed:20146532}.
            [SIMILARITY] Belongs to the peptidase S1 family. Snake venom
            subfamily. {ECO:0000255|PROSITE-ProRule:PRU00274}.
            [SIMILARITY] Contains 1 peptidase S1 domain.
            {ECO:0000255|PROSITE-ProRule:PRU00274}.
FEATURES             Location/Qualifiers
     source          1..257
                     /organism="Bothrops jararaca"
                     /db_xref="taxon:8724"
     Protein         1..257
                     /product="Thrombin-like enzyme KN-BJ 2"
                     /EC_number="3.4.21.-"
                     /note="SVTLE; Kinin-releasing and fibrinogen-clotting
                     serine protease 2"
                     /UniProtKB_evidence="Evidence at protein level"
     Region          1..18
                     /region_name="Signal"
                     /experiment="experimental evidence, no additional details
                     recorded"
                     /note="{ECO:0000250}."
     Region          19..24
                     /region_name="Propeptide"
                     /experiment="experimental evidence, no additional details
                     recorded"
                     /note="/FTId=PRO_0000028381."
     Region          25..257
                     /region_name="Mature chain"
                     /experiment="experimental evidence, no additional details
                     recorded"
                     /note="Thrombin-like enzyme KN-BJ 2.
                     /FTId=PRO_0000028382."
     Region          25..248
                     /region_name="Domain"
                     /experiment="experimental evidence, no additional details
                     recorded"
                     /note="Peptidase S1.
                     {ECO:0000255|PROSITE-ProRule:PRU00274}."
     Region          25..246
                     /region_name="Tryp_SPc"
                     /note="Trypsin-like serine protease; Many of these are
                     synthesized as inactive precursor zymogens that are
                     cleaved during limited proteolysis to generate their
                     active forms. Alignment contains also inactive enzymes
                     that have substitutions of the catalytic triad...;
                     cd00190"
                     /db_xref="CDD:238113"
     Region          25..243
                     /region_name="Tryp_SPc"
                     /note="Trypsin-like serine protease; smart00020"
                     /db_xref="CDD:214473"
     Site            25
                     /site_type="cleavage"
                     /db_xref="CDD:238113"
     Bond            31..162
                     /bond_type="disulfide"
                     /experiment="experimental evidence, no additional details
                     recorded"
                     /note="{ECO:0000255|PROSITE-ProRule:PRU00274}."
     Bond            49..65
                     /bond_type="disulfide"
                     /experiment="experimental evidence, no additional details
                     recorded"
                     /note="{ECO:0000255|PROSITE-ProRule:PRU00274}."
     Site            order(64,109,203)
                     /site_type="active"
                     /db_xref="CDD:238113"
     Site            64
                     /site_type="active"
                     /experiment="experimental evidence, no additional details
                     recorded"
                     /note="Charge relay system. {ECO:0000250}."
     Bond            97..255
                     /bond_type="disulfide"
                     /experiment="experimental evidence, no additional details
                     recorded"
                     /note="{ECO:0000255|PROSITE-ProRule:PRU00274}."
     Site            102
                     /site_type="glycosylation"
                     /experiment="experimental evidence, no additional details
                     recorded"
                     /note="N-linked (GlcNAc...).
                     {ECO:0000305|PubMed:20146532}."
     Site            109
                     /site_type="active"
                     /experiment="experimental evidence, no additional details
                     recorded"
                     /note="Charge relay system. {ECO:0000250}."
     Bond            141..209
                     /bond_type="disulfide"
                     /experiment="experimental evidence, no additional details
                     recorded"
                     /note="{ECO:0000255|PROSITE-ProRule:PRU00274}."
     Site            169
                     /site_type="glycosylation"
                     /experiment="experimental evidence, no additional details
                     recorded"
                     /note="N-linked (GlcNAc...).
                     {ECO:0000305|PubMed:20146532}."
     Bond            173..188
                     /bond_type="disulfide"
                     /experiment="experimental evidence, no additional details
                     recorded"
                     /note="{ECO:0000255|PROSITE-ProRule:PRU00274}."
     Site            order(197,218,220)
                     /site_type="other"
                     /note="substrate binding sites [chemical binding]"
                     /db_xref="CDD:238113"
     Bond            199..224
                     /bond_type="disulfide"
                     /experiment="experimental evidence, no additional details
                     recorded"
                     /note="{ECO:0000255|PROSITE-ProRule:PRU00274}."
     Site            203
                     /site_type="active"
                     /experiment="experimental evidence, no additional details
                     recorded"
                     /note="Charge relay system. {ECO:0000250}."
     Site            250
                     /site_type="glycosylation"
                     /experiment="experimental evidence, no additional details
                     recorded"
                     /note="N-linked (GlcNAc...).
                     {ECO:0000305|PubMed:20146532}."
ORIGIN      
        1 mvlirvlanl lilqlsyaqk aseliiggrp cdinehrsla lvkygnfqcs gtlinqewvl
       61 saahcdgekm kihlgvhskk vpnkdkqtrv akekffclss knytkwdkdi mlirldspvk
      121 nsahiapisl pssppivgsv crimgwgtis tskvilsdvp hcaninllny tvcraaypel
      181 patsrtlcag ilqggkdtcv gdsggplicn gqfqgivswg sdvcgyvlep alytkvsdyt
      241 ewinsiiagn ttatcpp
//
VERSION     P84787.1  GI:90116863
DBSOURCE    UniProtKB: locus VSP2_PROEL, accession P84787;
            class: standard.
            created: Mar 7, 2006.
            sequence updated: Mar 7, 2006.
            annotation updated: Oct 1, 2014.
            
            xrefs (non-sequence databases): MEROPS:S01.355, HOVERGEN:HBG013304,
            GO:0005576, GO:0004252, GO:0042730, GO:0030195, GO:0009405,
            GO:0008217, InterPro:IPR001254, InterPro:IPR018114,
            InterPro:IPR001314, InterPro:IPR009003, Pfam:PF00089,
            PRINTS:PR00722, SMART:SM00020, SUPFAM:SSF50494, PROSITE:PS50240,
            PROSITE:PS00134, PROSITE:PS00135
KEYWORDS    Blood coagulation cascade activating toxin; Direct protein
            sequencing; Disulfide bond; Glycoprotein; Hemostasis impairing
            toxin; Hydrolase; Hypotensive agent; Protease; Secreted; Serine
            protease; Toxin.
SOURCE      Protobothrops elegans
  ORGANISM  Protobothrops elegans
            Eukaryota; Metazoa; Chordata; Craniata; Vertebrata; Euteleostomi;
            Lepidosauria; Squamata; Bifurcata; Unidentata; Episquamata;
            Toxicofera; Serpentes; Colubroidea; Viperidae; Crotalinae;
            Protobothrops.
REFERENCE   1  (residues 1 to 233)
  AUTHORS   Oyama,E. and Takahashi,H.
  TITLE     Amino acid sequence of a thrombin like enzyme, elegaxobin II, from
            the venom of Trimeresurus elegans (Sakishima-Habu)
  JOURNAL   Toxicon 44 (7), 711-721 (2004)
   PUBMED   15500847
  REMARK    PROTEIN SEQUENCE, SUBCELLULAR LOCATION, AND TISSUE SPECIFICITY.;
            TISSUE=Venom {ECO:0000269|PubMed:15500847}
REFERENCE   2  (residues 1 to 233)
  AUTHORS   Oyama,E. and Takahashi,H.
  TITLE     Purification and characterization of a thrombin like enzyme,
            elegaxobin II, with lys-bradykinin releasing activity from the
            venom of Trimeresurus elegans (Sakishima-Habu)
  JOURNAL   Toxicon 41 (5), 559-568 (2003)
   PUBMED   12676434
  REMARK    FUNCTION, SUBUNIT, SUBCELLULAR LOCATION, AND TISSUE SPECIFICITY.
COMMENT     [FUNCTION] Thrombin-like snake venom serine protease that clots
            rabbit fibrinogen. Only the beta chain of fibrinogen (FGB) is
            cleaved, releasing fibrinopeptide B. Human and bovine fibrinogen
            are unaffected. Also cleaves Met-Lys and Arg-Ser bonds in
            heat-denatured bovine plasma kininogen to release Lys-bradykinin.
            {ECO:0000269|PubMed:12676434}.
            [SUBUNIT] Monomer. {ECO:0000269|PubMed:12676434}.
            [SUBCELLULAR LOCATION] Secreted {ECO:0000269|PubMed:12676434,
            ECO:0000269|PubMed:15500847}.
            [TISSUE SPECIFICITY] Expressed by the venom gland.
            {ECO:0000269|PubMed:12676434, ECO:0000269|PubMed:15500847}.
            [SIMILARITY] Belongs to the peptidase S1 family. Snake venom
            subfamily. {ECO:0000255|PROSITE-ProRule:PRU00274}.
            [SIMILARITY] Contains 1 peptidase S1 domain.
            {ECO:0000255|PROSITE-ProRule:PRU00274}.
FEATURES             Location/Qualifiers
     source          1..233
                     /organism="Protobothrops elegans"
                     /db_xref="taxon:88086"
     Protein         1..233
                     /product="Thrombin-like enzyme elegaxobin-2"
                     /EC_number="3.4.21.-"
                     /note="SVTLE; Elegaxobin II; Fibrinogen-clotting enzyme;
                     Snake venom serine protease; SVSP"
                     /UniProtKB_evidence="Evidence at protein level"
     Region          1..233
                     /region_name="Mature chain"
                     /experiment="experimental evidence, no additional details
                     recorded"
                     /note="Thrombin-like enzyme elegaxobin-2.
                     /FTId=PRO_0000227536."
     Region          1..224
                     /region_name="Domain"
                     /experiment="experimental evidence, no additional details
                     recorded"
                     /note="Peptidase S1.
                     {ECO:0000255|PROSITE-ProRule:PRU00274}."
     Region          1..222
                     /region_name="Tryp_SPc"
                     /note="Trypsin-like serine protease; Many of these are
                     synthesized as inactive precursor zymogens that are
                     cleaved during limited proteolysis to generate their
                     active forms. Alignment contains also inactive enzymes
                     that have substitutions of the catalytic triad...;
                     cd00190"
                     /db_xref="CDD:238113"
     Region          1..219
                     /region_name="Tryp_SPc"
                     /note="Trypsin-like serine protease; smart00020"
                     /db_xref="CDD:214473"
     Site            1
                     /site_type="cleavage"
                     /db_xref="CDD:238113"
     Bond            7..138
                     /bond_type="disulfide"
                     /experiment="experimental evidence, no additional details
                     recorded"
                     /note="{ECO:0000250|UniProtKB:Q9PSN3,
                     ECO:0000255|PROSITE-ProRule:PRU00274}."
     Bond            25..41
                     /bond_type="disulfide"
                     /experiment="experimental evidence, no additional details
                     recorded"
                     /note="{ECO:0000250|UniProtKB:Q9PSN3,
                     ECO:0000255|PROSITE-ProRule:PRU00274}."
     Site            order(40,85,179)
                     /site_type="active"
                     /db_xref="CDD:238113"
     Site            40
                     /site_type="active"
                     /experiment="experimental evidence, no additional details
                     recorded"
                     /note="Charge relay system.
                     {ECO:0000250|UniProtKB:P12544}."
     Bond            73..231
                     /bond_type="disulfide"
                     /experiment="experimental evidence, no additional details
                     recorded"
                     /note="{ECO:0000250|UniProtKB:Q9PSN3,
                     ECO:0000255|PROSITE-ProRule:PRU00274}."
     Site            78
                     /site_type="glycosylation"
                     /experiment="experimental evidence, no additional details
                     recorded"
                     /note="N-linked (GlcNAc...). {ECO:0000255}."
     Site            85
                     /site_type="active"
                     /experiment="experimental evidence, no additional details
                     recorded"
                     /note="Charge relay system.
                     {ECO:0000250|UniProtKB:P12544}."
     Bond            117..185
                     /bond_type="disulfide"
                     /experiment="experimental evidence, no additional details
                     recorded"
                     /note="{ECO:0000250|UniProtKB:Q9PSN3,
                     ECO:0000255|PROSITE-ProRule:PRU00274}."
     Bond            149..164
                     /bond_type="disulfide"
                     /experiment="experimental evidence, no additional details
                     recorded"
                     /note="{ECO:0000250|UniProtKB:Q9PSN3,
                     ECO:0000255|PROSITE-ProRule:PRU00274}."
     Site            order(173,194,197)
                     /site_type="other"
                     /note="substrate binding sites [chemical binding]"
                     /db_xref="CDD:238113"
     Bond            175..200
                     /bond_type="disulfide"
                     /experiment="experimental evidence, no additional details
                     recorded"
                     /note="{ECO:0000250|UniProtKB:Q9PSN3,
                     ECO:0000255|PROSITE-ProRule:PRU00274}."
     Site            179
                     /site_type="active"
                     /experiment="experimental evidence, no additional details
                     recorded"
                     /note="Charge relay system.
                     {ECO:0000250|UniProtKB:P12544}."
ORIGIN      
        1 viggdecnin ehpflvlvyy deyqcggtli neewvltaah cdgenmeihl gmhskkvpnk
       61 drrrrvpkek ffcdssknyt kwnkdimlir lnrpvrksah iaplslpssp psvgsvcrim
      121 gwgtisptee typdvphcan inlldyevcr aaypelpats rtlcagileg gkdscggdsg
      181 gplicngqfq givswggdpc aqphepgsyt nvfdhldwik giiagntdat cpl
//
VERSION     P86531.1  GI:298351879
DBSOURCE    UniProtKB: locus VSP2_DABRR, accession P86531;
            class: standard.
            created: Jun 15, 2010.
            sequence updated: Jun 15, 2010.
            annotation updated: Jan 7, 2015.
            
            xrefs (non-sequence databases): GO:0005576, GO:0008236
KEYWORDS    Direct protein sequencing; Disulfide bond; Hemostasis impairing
            toxin; Hydrolase; Protease; Secreted; Serine protease; Toxin.
SOURCE      Daboia russellii russellii
  ORGANISM  Daboia russellii russellii
            Eukaryota; Metazoa; Chordata; Craniata; Vertebrata; Euteleostomi;
            Lepidosauria; Squamata; Bifurcata; Unidentata; Episquamata;
            Toxicofera; Serpentes; Colubroidea; Viperidae; Viperinae; Daboia.
REFERENCE   1  (residues 1 to 15)
  AUTHORS   Suzuki,M., Itoh,T., Anuruddhe,B.M., Bandaranayake,I.K., Shirani
            Ranasinghe,J.G., Athauda,S.B. and Moriyama,A.
  TITLE     Molecular diversity in venom proteins of the Russell's viper
            (Daboia russellii russellii) and the Indian cobra (Naja naja) in
            Sri Lanka
  JOURNAL   Biomed. Res. 31 (1), 71-81 (2010)
   PUBMED   20203422
  REMARK    PROTEIN SEQUENCE, SUBCELLULAR LOCATION, AND TISSUE SPECIFICITY.;
            TISSUE=Venom {ECO:0000269|PubMed:20203422}
COMMENT     [FUNCTION] Snake venom serine protease that may act in the
            hemostasis system of the prey. {ECO:0000250}.
            [SUBUNIT] Monomer. {ECO:0000250}.
            [SUBCELLULAR LOCATION] Secreted {ECO:0000269|PubMed:20203422}.
            [TISSUE SPECIFICITY] Expressed by the venom gland.
            {ECO:0000269|PubMed:20203422}.
            [SIMILARITY] Belongs to the peptidase S1 family. Snake venom
            subfamily. {ECO:0000255|PROSITE-ProRule:PRU00274}.
            [SIMILARITY] Contains 1 peptidase S1 domain.
            {ECO:0000255|PROSITE-ProRule:PRU00274}.
FEATURES             Location/Qualifiers
     source          1..15
                     /organism="Daboia russellii russellii"
                     /sub_species="Daboia russellii russellii"
                     /db_xref="taxon:31159"
     Protein         1..>15
                     /product="Vipera russelli proteinase RVV-V homolog 2"
                     /EC_number="3.4.21.-"
                     /note="RVV-V 2; Snake venom serine protease; Vipera
                     russelli proteinase RVV-V homolog 3; SVSP; RVV-V 3"
                     /UniProtKB_evidence="Evidence at protein level"
     Region          1..>15
                     /region_name="Mature chain"
                     /experiment="experimental evidence, no additional details
                     recorded"
                     /note="Vipera russelli proteinase RVV-V homolog 2.
                     /FTId=PRO_0000394727."
     Bond            7..15
                     /bond_type="disulfide"
                     /experiment="experimental evidence, no additional details
                     recorded"
                     /note="{ECO:0000250|UniProtKB:Q91516,
                     ECO:0000255|PROSITE-ProRule:PRU00274}."
ORIGIN      
        1 vvggdecnin ehrsl
//
VERSION     Q71QI2.1  GI:82239732
DBSOURCE    UniProtKB: locus VSP2_TRIST, accession Q71QI2;
            class: standard.
            created: Jul 24, 2007.
            sequence updated: Jul 5, 2004.
            annotation updated: Mar 4, 2015.
            xrefs: AF395775.1, AAQ02905.1
            xrefs (non-sequence databases): ProteinModelPortal:Q71QI2,
            SMR:Q71QI2, MEROPS:S01.497, HOVERGEN:HBG013304, GO:0005576,
            GO:0004252, InterPro:IPR001254, InterPro:IPR018114,
            InterPro:IPR001314, InterPro:IPR009003, Pfam:PF00089,
            PRINTS:PR00722, SMART:SM00020, SUPFAM:SSF50494, PROSITE:PS50240,
            PROSITE:PS00135
KEYWORDS    Disulfide bond; Glycoprotein; Hemostasis impairing toxin;
            Hydrolase; Protease; Secreted; Serine protease; Signal; Toxin;
            Zymogen.
SOURCE      Trimeresurus stejnegeri (Stejneger's pit viper)
  ORGANISM  Trimeresurus stejnegeri
            Eukaryota; Metazoa; Chordata; Craniata; Vertebrata; Euteleostomi;
            Lepidosauria; Squamata; Bifurcata; Unidentata; Episquamata;
            Toxicofera; Serpentes; Colubroidea; Viperidae; Crotalinae;
            Trimeresurus.
REFERENCE   1  (residues 1 to 258)
  AUTHORS   Tsai,I.-H. and Wang,Y.-M.
  TITLE     Direct Submission
  JOURNAL   Submitted (??-JUN-2001)
  REMARK    NUCLEOTIDE SEQUENCE [MRNA].;
            TISSUE=Venom gland
COMMENT     [FUNCTION] Snake venom serine protease that may act in the
            hemostasis system of the prey. {ECO:0000250}.
            [SUBUNIT] Monomer. {ECO:0000250}.
            [SUBCELLULAR LOCATION] Secreted {ECO:0000250}.
            [TISSUE SPECIFICITY] Expressed by the venom gland.
            [SIMILARITY] Belongs to the peptidase S1 family. Snake venom
            subfamily. {ECO:0000255|PROSITE-ProRule:PRU00274}.
            [SIMILARITY] Contains 1 peptidase S1 domain.
            {ECO:0000255|PROSITE-ProRule:PRU00274}.
FEATURES             Location/Qualifiers
     source          1..258
                     /organism="Trimeresurus stejnegeri"
                     /db_xref="taxon:39682"
     Protein         1..258
                     /product="Snake venom serine protease CL2"
                     /EC_number="3.4.21.-"
                     /note="SVSP"
                     /UniProtKB_evidence="Evidence at transcript level"
     Region          1..18
                     /region_name="Signal"
                     /experiment="experimental evidence, no additional details
                     recorded"
                     /note="{ECO:0000255}."
     Region          19..24
                     /region_name="Propeptide"
                     /experiment="experimental evidence, no additional details
                     recorded"
                     /note="{ECO:0000250}. /FTId=PRO_0000295825."
     Region          25..258
                     /region_name="Mature chain"
                     /experiment="experimental evidence, no additional details
                     recorded"
                     /note="Snake venom serine protease CL2.
                     /FTId=PRO_5000061227."
     Region          25..249
                     /region_name="Domain"
                     /experiment="experimental evidence, no additional details
                     recorded"
                     /note="Peptidase S1.
                     {ECO:0000255|PROSITE-ProRule:PRU00274}."
     Region          25..247
                     /region_name="Tryp_SPc"
                     /note="Trypsin-like serine protease; Many of these are
                     synthesized as inactive precursor zymogens that are
                     cleaved during limited proteolysis to generate their
                     active forms. Alignment contains also inactive enzymes
                     that have substitutions of the catalytic triad...;
                     cd00190"
                     /db_xref="CDD:238113"
     Region          25..244
                     /region_name="Tryp_SPc"
                     /note="Trypsin-like serine protease; smart00020"
                     /db_xref="CDD:214473"
     Site            25
                     /site_type="cleavage"
                     /db_xref="CDD:238113"
     Bond            31..163
                     /bond_type="disulfide"
                     /experiment="experimental evidence, no additional details
                     recorded"
                     /note="{ECO:0000255|PROSITE-ProRule:PRU00274}."
     Site            44
                     /site_type="glycosylation"
                     /experiment="experimental evidence, no additional details
                     recorded"
                     /note="N-linked (GlcNAc...). {ECO:0000255}."
     Bond            50..66
                     /bond_type="disulfide"
                     /experiment="experimental evidence, no additional details
                     recorded"
                     /note="{ECO:0000255|PROSITE-ProRule:PRU00274}."
     Site            order(65,110,204)
                     /site_type="active"
                     /db_xref="CDD:238113"
     Site            65
                     /site_type="active"
                     /experiment="experimental evidence, no additional details
                     recorded"
                     /note="Charge relay system. {ECO:0000250}."
     Bond            98..256
                     /bond_type="disulfide"
                     /experiment="experimental evidence, no additional details
                     recorded"
                     /note="{ECO:0000255|PROSITE-ProRule:PRU00274}."
     Site            103
                     /site_type="glycosylation"
                     /experiment="experimental evidence, no additional details
                     recorded"
                     /note="N-linked (GlcNAc...). {ECO:0000255}."
     Site            110
                     /site_type="active"
                     /experiment="experimental evidence, no additional details
                     recorded"
                     /note="Charge relay system. {ECO:0000250}."
     Site            121
                     /site_type="glycosylation"
                     /experiment="experimental evidence, no additional details
                     recorded"
                     /note="N-linked (GlcNAc...). {ECO:0000255}."
     Bond            142..210
                     /bond_type="disulfide"
                     /experiment="experimental evidence, no additional details
                     recorded"
                     /note="{ECO:0000255|PROSITE-ProRule:PRU00274}."
     Bond            174..189
                     /bond_type="disulfide"
                     /experiment="experimental evidence, no additional details
                     recorded"
                     /note="{ECO:0000255|PROSITE-ProRule:PRU00274}."
     Site            order(198,219,221)
                     /site_type="other"
                     /note="substrate binding sites [chemical binding]"
                     /db_xref="CDD:238113"
     Bond            200..225
                     /bond_type="disulfide"
                     /experiment="experimental evidence, no additional details
                     recorded"
                     /note="{ECO:0000255|PROSITE-ProRule:PRU00274}."
     Site            204
                     /site_type="active"
                     /experiment="experimental evidence, no additional details
                     recorded"
                     /note="Charge relay system. {ECO:0000250}."
     Site            251
                     /site_type="glycosylation"
                     /experiment="experimental evidence, no additional details
                     recorded"
                     /note="N-linked (GlcNAc...). {ECO:0000255}."
ORIGIN      
        1 mvlirvlanl liiqlsyaqk sselviggde cninehrslv vlfnssgalc ggtlinqeyv
       61 laaahcdmpn mqillgvhsa svlnddeqar dpeekyfcls snndtkwdkd imlirlnrpv
      121 nnsvhiapls lpssppsvgs vcrimgwgkt iptqethpdv phcaniklfh yslcravyvg
      181 mpaqsrilca gilqggigsc qgdsggplic ngqfqgivsa tskpcahslm palyikvfdy
      241 tdwiksiiag nttvtcpp
//
VERSION     Q9PSN3.1  GI:13959654
DBSOURCE    UniProtKB: locus VSP2_AGKBI, accession Q9PSN3;
            class: standard.
            extra accessions:Q9PS18
            created: May 4, 2001.
            sequence updated: May 1, 2000.
            annotation updated: Jan 7, 2015.
            xrefs: S65621
            xrefs (non-sequence databases): ProteinModelPortal:Q9PSN3,
            MEROPS:S01.181, HOVERGEN:HBG013304, GO:0005576, GO:0004252,
            InterPro:IPR001254, InterPro:IPR018114, InterPro:IPR001314,
            InterPro:IPR009003, Pfam:PF00089, PRINTS:PR00722, SMART:SM00020,
            SUPFAM:SSF50494, PROSITE:PS50240, PROSITE:PS00134
KEYWORDS    Blood coagulation cascade activating toxin; Direct protein
            sequencing; Disulfide bond; Glycoprotein; Hemostasis impairing
            toxin; Hydrolase; Protease; Secreted; Serine protease; Toxin.
SOURCE      Agkistrodon bilineatus
  ORGANISM  Agkistrodon bilineatus
            Eukaryota; Metazoa; Chordata; Craniata; Vertebrata; Euteleostomi;
            Lepidosauria; Squamata; Bifurcata; Unidentata; Episquamata;
            Toxicofera; Serpentes; Colubroidea; Viperidae; Crotalinae;
            Agkistrodon.
REFERENCE   1  (residues 1 to 235)
  AUTHORS   Nikai,T., Ohara,A., Komori,Y., Fox,J.W. and Sugihara,H.
  TITLE     Primary structure of a coagulant enzyme, bilineobin, from
            Agkistrodon bilineatus venom
  JOURNAL   Arch. Biochem. Biophys. 318 (1), 89-96 (1995)
   PUBMED   7726578
  REMARK    PROTEIN SEQUENCE, AND DISULFIDE BONDS.;
            TISSUE=Venom
REFERENCE   2  (residues 1 to 235)
  AUTHORS   Komori,Y., Nikai,T., Ohara,A., Yagihashi,S. and Sugihara,H.
  TITLE     Effect of bilineobin, a thrombin-like proteinase from the venom of
            common cantil (Agkistrodon bilineatus)
  JOURNAL   Toxicon 31 (3), 257-270 (1993)
   PUBMED   8470131
  REMARK    PROTEIN SEQUENCE OF 1-24, FUNCTION, AND ENZYME REGULATION.;
            TISSUE=Venom
COMMENT     On Jan 24, 2006 this sequence version replaced gi:2134238.
            [FUNCTION] Thrombin-like snake venom serine protease that has
            coagulant activity by releasing fibrinopeptides A and B from
            fibrinogen alpha (FGA) and beta (FGB), with a preference for beta
            chain. {ECO:0000269|PubMed:8470131}.
            [ENZYME REGULATION] Not inhibited by hirudin.
            {ECO:0000269|PubMed:8470131}.
            [SUBUNIT] Monomer. {ECO:0000250}.
            [SUBCELLULAR LOCATION] Secreted.
            [TISSUE SPECIFICITY] Expressed by the venom gland.
            [SIMILARITY] Belongs to the peptidase S1 family. Snake venom
            subfamily. {ECO:0000255|PROSITE-ProRule:PRU00274}.
            [SIMILARITY] Contains 1 peptidase S1 domain.
            {ECO:0000255|PROSITE-ProRule:PRU00274}.
FEATURES             Location/Qualifiers
     source          1..235
                     /organism="Agkistrodon bilineatus"
                     /db_xref="taxon:8718"
     Protein         1..235
                     /product="Thrombin-like enzyme bilineobin"
                     /EC_number="3.4.21.-"
                     /note="SVTLE; Fibrinogen-clotting enzyme; Snake venom
                     serine protease; SVSP"
                     /UniProtKB_evidence="Evidence at protein level"
     Region          1..235
                     /region_name="Mature chain"
                     /experiment="experimental evidence, no additional details
                     recorded"
                     /note="Thrombin-like enzyme bilineobin.
                     /FTId=PRO_0000088725."
     Region          1..227
                     /region_name="Domain"
                     /experiment="experimental evidence, no additional details
                     recorded"
                     /note="Peptidase S1.
                     {ECO:0000255|PROSITE-ProRule:PRU00274}."
     Region          1..225
                     /region_name="Tryp_SPc"
                     /note="Trypsin-like serine protease; Many of these are
                     synthesized as inactive precursor zymogens that are
                     cleaved during limited proteolysis to generate their
                     active forms. Alignment contains also inactive enzymes
                     that have substitutions of the catalytic triad...;
                     cd00190"
                     /db_xref="CDD:238113"
     Region          1..222
                     /region_name="Tryp_SPc"
                     /note="Trypsin-like serine protease; smart00020"
                     /db_xref="CDD:214473"
     Region          1
                     /region_name="Conflict"
                     /experiment="experimental evidence, no additional details
                     recorded"
                     /note="I -> V (in Ref. 2; AA sequence). {ECO:0000305}."
     Site            1
                     /site_type="cleavage"
                     /db_xref="CDD:238113"
     Bond            7..141
                     /bond_type="disulfide"
                     /experiment="experimental evidence, no additional details
                     recorded"
                     /note="{ECO:0000255|PROSITE-ProRule:PRU00274,
                     ECO:0000269|PubMed:7726578}."
     Bond            28..44
                     /bond_type="disulfide"
                     /experiment="experimental evidence, no additional details
                     recorded"
                     /note="{ECO:0000255|PROSITE-ProRule:PRU00274,
                     ECO:0000269|PubMed:7726578}."
     Site            order(43,88,182)
                     /site_type="active"
                     /db_xref="CDD:238113"
     Site            43
                     /site_type="active"
                     /experiment="experimental evidence, no additional details
                     recorded"
                     /note="Charge relay system. {ECO:0000250}."
     Site            45
                     /site_type="glycosylation"
                     /experiment="experimental evidence, no additional details
                     recorded"
                     /note="N-linked (GlcNAc...).
                     {ECO:0000269|PubMed:7726578}."
     Site            57
                     /site_type="glycosylation"
                     /experiment="experimental evidence, no additional details
                     recorded"
                     /note="N-linked (GlcNAc...).
                     {ECO:0000269|PubMed:7726578}."
     Bond            78..234
                     /bond_type="disulfide"
                     /experiment="experimental evidence, no additional details
                     recorded"
                     /note="{ECO:0000255|PROSITE-ProRule:PRU00274,
                     ECO:0000269|PubMed:7726578}."
     Site            81
                     /site_type="glycosylation"
                     /experiment="experimental evidence, no additional details
                     recorded"
                     /note="N-linked (GlcNAc...).
                     {ECO:0000269|PubMed:7726578}."
     Site            88
                     /site_type="active"
                     /experiment="experimental evidence, no additional details
                     recorded"
                     /note="Charge relay system. {ECO:0000250}."
     Bond            120..188
                     /bond_type="disulfide"
                     /experiment="experimental evidence, no additional details
                     recorded"
                     /note="{ECO:0000255|PROSITE-ProRule:PRU00274,
                     ECO:0000269|PubMed:7726578}."
     Site            132
                     /site_type="glycosylation"
                     /experiment="experimental evidence, no additional details
                     recorded"
                     /note="N-linked (GlcNAc...).
                     {ECO:0000269|PubMed:7726578}."
     Site            148
                     /site_type="glycosylation"
                     /experiment="experimental evidence, no additional details
                     recorded"
                     /note="N-linked (GlcNAc...).
                     {ECO:0000269|PubMed:7726578}."
     Bond            152..167
                     /bond_type="disulfide"
                     /experiment="experimental evidence, no additional details
                     recorded"
                     /note="{ECO:0000255|PROSITE-ProRule:PRU00274,
                     ECO:0000269|PubMed:7726578}."
     Site            order(176,197,199)
                     /site_type="other"
                     /note="substrate binding sites [chemical binding]"
                     /db_xref="CDD:238113"
     Bond            178..203
                     /bond_type="disulfide"
                     /experiment="experimental evidence, no additional details
                     recorded"
                     /note="{ECO:0000255|PROSITE-ProRule:PRU00274,
                     ECO:0000269|PubMed:7726578}."
     Site            182
                     /site_type="active"
                     /experiment="experimental evidence, no additional details
                     recorded"
                     /note="Charge relay system. {ECO:0000250}."
     Site            229
                     /site_type="glycosylation"
                     /experiment="experimental evidence, no additional details
                     recorded"
                     /note="N-linked (GlcNAc...).
                     {ECO:0000269|PubMed:7726578}."
ORIGIN      
        1 iiggdecnin ehrflvalyd vwsgsflcgg tlinqewvlt aahcnmsniy iylgmhnqsv
       61 qfddeerryp kekylfrcsk nftkwdkdim lirlnkpvrn sehiaplslp ssppivgsvc
      121 rvmgwgtits pnetlpdvpr cvninlfnyt vcrgvfprlp ersrilcagv leggidtckr
      181 dsggplicng qfqgivswgp krcaqprkpa lyskvfdhld wiqsiiagnk tvncp
//
VERSION     Q91508.1  GI:13959632
DBSOURCE    UniProtKB: locus VSP2_PROMU, accession Q91508;
            class: standard.
            extra accessions:Q91500
            created: May 4, 2001.
            sequence updated: Nov 1, 1996.
            annotation updated: Jan 7, 2015.
            xrefs: X83222.1, CAA58222.1, U31417.1, AAB01070.1
            xrefs (non-sequence databases): ProteinModelPortal:Q91508,
            HOVERGEN:HBG013304, GO:0005576, GO:0004252, InterPro:IPR001254,
            InterPro:IPR018114, InterPro:IPR001314, InterPro:IPR009003,
            Pfam:PF00089, PRINTS:PR00722, SMART:SM00020, SUPFAM:SSF50494,
            PROSITE:PS50240, PROSITE:PS00134, PROSITE:PS00135
KEYWORDS    Disulfide bond; Fibrinogenolytic toxin; Hemostasis impairing toxin;
            Hydrolase; Protease; Secreted; Serine protease; Signal; Toxin;
            Zymogen.
SOURCE      Protobothrops mucrosquamatus
  ORGANISM  Protobothrops mucrosquamatus
            Eukaryota; Metazoa; Chordata; Craniata; Vertebrata; Euteleostomi;
            Lepidosauria; Squamata; Bifurcata; Unidentata; Episquamata;
            Toxicofera; Serpentes; Colubroidea; Viperidae; Crotalinae;
            Protobothrops.
REFERENCE   1  (residues 1 to 257)
  AUTHORS   Hung,C.C., Huang,K.F. and Chiou,S.H.
  TITLE     Characterization of one novel venom protease with
            beta-fibrinogenase activity from the Taiwan habu (Trimeresurus
            mucrosquamatus): purification and cDNA sequence analysis
  JOURNAL   Biochem. Biophys. Res. Commun. 205 (3), 1707-1715 (1994)
   PUBMED   7811255
  REMARK    NUCLEOTIDE SEQUENCE [MRNA], FUNCTION, AND SUBUNIT.;
            TISSUE=Venom, and Venom gland
REFERENCE   2  (residues 1 to 257)
  AUTHORS   Yaw-Wen,G., Tseng-Yuan,C., Mei-Chih,L., Hsi-Hu,W., Hwan-Wun,L. and
            Shou-Hsian,M.
  TITLE     Direct Submission
  JOURNAL   Submitted (??-JUL-1995)
  REMARK    NUCLEOTIDE SEQUENCE [MRNA].;
            TISSUE=Venom gland
COMMENT     [FUNCTION] Snake venom serine protease with fibrinogenolytic
            activities. Cleaves beta-chain of fibrinogen (FGB) efficiently and
            shows relatively lower activity on alpha-chain.
            {ECO:0000269|PubMed:7811255}.
            [SUBUNIT] Monomer. {ECO:0000269|PubMed:7811255}.
            [SUBCELLULAR LOCATION] Secreted.
            [TISSUE SPECIFICITY] Expressed by the venom gland.
            [MISCELLANEOUS] Does not have activity on gamma-chains of
            fibrinogen (FGG). {ECO:0000305|PubMed:7811255}.
            [SIMILARITY] Belongs to the peptidase S1 family. Snake venom
            subfamily. {ECO:0000255|PROSITE-ProRule:PRU00274}.
            [SIMILARITY] Contains 1 peptidase S1 domain.
            {ECO:0000255|PROSITE-ProRule:PRU00274}.
FEATURES             Location/Qualifiers
     source          1..257
                     /organism="Protobothrops mucrosquamatus"
                     /db_xref="taxon:103944"
     Protein         1..257
                     /product="Beta-fibrinogenase mucrofibrase-2"
                     /EC_number="3.4.21.-"
                     /note="Snake venom serine protease; Trimubin; SVSP"
                     /UniProtKB_evidence="Evidence at protein level"
     Region          1..18
                     /region_name="Signal"
                     /experiment="experimental evidence, no additional details
                     recorded"
                     /note="{ECO:0000250}."
     Region          19..24
                     /region_name="Propeptide"
                     /experiment="experimental evidence, no additional details
                     recorded"
                     /note="{ECO:0000250}. /FTId=PRO_0000028409."
     Region          25..257
                     /region_name="Mature chain"
                     /experiment="experimental evidence, no additional details
                     recorded"
                     /note="Beta-fibrinogenase mucrofibrase-2.
                     /FTId=PRO_0000028410."
     Region          25..248
                     /region_name="Domain"
                     /experiment="experimental evidence, no additional details
                     recorded"
                     /note="Peptidase S1.
                     {ECO:0000255|PROSITE-ProRule:PRU00274}."
     Region          25..246
                     /region_name="Tryp_SPc"
                     /note="Trypsin-like serine protease; Many of these are
                     synthesized as inactive precursor zymogens that are
                     cleaved during limited proteolysis to generate their
                     active forms. Alignment contains also inactive enzymes
                     that have substitutions of the catalytic triad...;
                     cd00190"
                     /db_xref="CDD:238113"
     Region          25..243
                     /region_name="Tryp_SPc"
                     /note="Trypsin-like serine protease; smart00020"
                     /db_xref="CDD:214473"
     Site            25
                     /site_type="cleavage"
                     /db_xref="CDD:238113"
     Bond            31..162
                     /bond_type="disulfide"
                     /experiment="experimental evidence, no additional details
                     recorded"
                     /note="{ECO:0000255|PROSITE-ProRule:PRU00274}."
     Bond            49..65
                     /bond_type="disulfide"
                     /experiment="experimental evidence, no additional details
                     recorded"
                     /note="{ECO:0000255|PROSITE-ProRule:PRU00274}."
     Site            order(64,109,203)
                     /site_type="active"
                     /db_xref="CDD:238113"
     Site            64
                     /site_type="active"
                     /experiment="experimental evidence, no additional details
                     recorded"
                     /note="Charge relay system. {ECO:0000250}."
     Bond            97..255
                     /bond_type="disulfide"
                     /experiment="experimental evidence, no additional details
                     recorded"
                     /note="{ECO:0000255|PROSITE-ProRule:PRU00274}."
     Site            109
                     /site_type="active"
                     /experiment="experimental evidence, no additional details
                     recorded"
                     /note="Charge relay system. {ECO:0000250}."
     Bond            141..209
                     /bond_type="disulfide"
                     /experiment="experimental evidence, no additional details
                     recorded"
                     /note="{ECO:0000255|PROSITE-ProRule:PRU00274}."
     Region          159
                     /region_name="Conflict"
                     /experiment="experimental evidence, no additional details
                     recorded"
                     /note="V -> I (in Ref. 2; AAB01070). {ECO:0000305}."
     Bond            173..188
                     /bond_type="disulfide"
                     /experiment="experimental evidence, no additional details
                     recorded"
                     /note="{ECO:0000255|PROSITE-ProRule:PRU00274}."
     Site            order(197,218,221)
                     /site_type="other"
                     /note="substrate binding sites [chemical binding]"
                     /db_xref="CDD:238113"
     Bond            199..224
                     /bond_type="disulfide"
                     /experiment="experimental evidence, no additional details
                     recorded"
                     /note="{ECO:0000255|PROSITE-ProRule:PRU00274}."
     Site            203
                     /site_type="active"
                     /experiment="experimental evidence, no additional details
                     recorded"
                     /note="Charge relay system. {ECO:0000250}."
ORIGIN      
        1 mvlirvlanl lilqlsyaqk sselviggde cninehpflv lvyyddyqcg gtllneewvl
       61 taahcngkdm eiylgvhskk vpnkdvqrrv pkekffcdss ktytkwnkdi mlirldrpvr
      121 ksahiaplsl pssppsvgsv crvmgwgtit spqvtlpdvp rcaninlldy evcraaypel
      181 patsrtlcag ileggkdscg gdsggplicn gqfqgivswg gdpcaqphep glytnvfdhl
      241 dwikgiiagn tdvtcpl
//
VERSION     Q9PTU8.1  GI:13959657
DBSOURCE    UniProtKB: locus VSP3_BOTJA, accession Q9PTU8;
            class: standard.
            created: May 4, 2001.
            sequence updated: May 1, 2000.
            annotation updated: Jan 7, 2015.
            xrefs: AB031394.1, BAA89310.1
            xrefs (non-sequence databases): ProteinModelPortal:Q9PTU8,
            SMR:Q9PTU8, MEROPS:S01.433, HOVERGEN:HBG013304, GO:0005576,
            GO:0004252, InterPro:IPR001254, InterPro:IPR018114,
            InterPro:IPR001314, InterPro:IPR009003, Pfam:PF00089,
            PRINTS:PR00722, SMART:SM00020, SUPFAM:SSF50494, PROSITE:PS50240,
            PROSITE:PS00134, PROSITE:PS00135
KEYWORDS    Direct protein sequencing; Disulfide bond; Fibrinogenolytic toxin;
            Glycoprotein; Hemostasis impairing toxin; Hydrolase; Protease;
            Secreted; Serine protease; Signal; Toxin; Zymogen.
SOURCE      Bothrops jararaca (jararaca)
  ORGANISM  Bothrops jararaca
            Eukaryota; Metazoa; Chordata; Craniata; Vertebrata; Euteleostomi;
            Lepidosauria; Squamata; Bifurcata; Unidentata; Episquamata;
            Toxicofera; Serpentes; Colubroidea; Viperidae; Crotalinae;
            Bothrops.
REFERENCE   1  (residues 1 to 258)
  AUTHORS   Murayama,N., Saguchi,K., Mentele,R., Assakura,M.T., Ohi,H.,
            Fujita,Y., Camargo,A.C., Higuchi,S. and Serrano,S.M.
  TITLE     The unusual high molecular mass of Bothrops protease A, a
            trypsin-like serine peptidase from the venom of Bothrops jararaca,
            is due to its high carbohydrate content
  JOURNAL   Biochim. Biophys. Acta 1652 (1), 1-6 (2003)
   PUBMED   14580991
  REMARK    NUCLEOTIDE SEQUENCE [MRNA], PROTEIN SEQUENCE OF 25-57; 109-120 AND
            236-248, BIOPHYSICOCHEMICAL PROPERTIES, AND SUBUNIT.;
            TISSUE=Venom, and Venom gland
REFERENCE   2  (residues 1 to 258)
  AUTHORS   MANDELBAUM,F.R. and HENRIQUES,O.B.
  TITLE     PURIFICATION AND PROPERTIES OF BOTHROPS PROTEASE A
  JOURNAL   Arch. Biochem. Biophys. 104, 369-374 (1964)
   PUBMED   14161003
  REMARK    FUNCTION.;
            TISSUE=Venom
REFERENCE   3  (residues 1 to 258)
  AUTHORS   Paes Leme,A.F., Prezoto,B.C., Yamashiro,E.T., Bertholim,L.,
            Tashima,A.K., Klitzke,C.F., Camargo,A.C. and Serrano,S.M.
  TITLE     Bothrops protease A, a unique highly glycosylated serine
            proteinase, is a potent, specific fibrinogenolytic agent
  JOURNAL   J. Thromb. Haemost. 6 (8), 1363-1372 (2008)
   PUBMED   18433459
  REMARK    FUNCTION, CATALYTIC ACTIVITY, ENZYME REGULATION, AND
            BIOPHYSICOCHEMICAL PROPERTIES.
COMMENT     [FUNCTION] Snake venom serine protease that has a potent and
            selective fibrinogenolytic activity. Preferentially cleaves the
            alpha-chain (FGA) of human and rat fibrinogen and slowly digests
            the beta-chain (FGB). In vivo, completely avoids thrombus formation
            induced in rat, decreases the fibrinogen plasma level and prolonges
            the recalcification time. Possesses esterolytic and amidolytic
            activities. {ECO:0000269|PubMed:14161003,
            ECO:0000269|PubMed:18433459}.
            [CATALYTIC ACTIVITY] Preferential cleavage: Arg-|-Gly bonds in
            fibrinogen alpha chains. Cleaves fibrinogen alpha chains
            preferentially to beta chains. {ECO:0000269|PubMed:18433459}.
            [ENZYME REGULATION] Inhibited by diisopropylfluorophosphate (DFP),
            but not by SBTI, Anti-thrombin III/heparin and BPTI, probably due
            to steric hindrance caused by its huge carbohydrate moietie.
            {ECO:0000269|PubMed:18433459}.
            [BIOPHYSICOCHEMICAL PROPERTIES] Kinetic parameters: KM=0.94 mM for
            Bz-Arg-pNa (at pH 3) {ECO:0000269|PubMed:14580991,
            ECO:0000269|PubMed:18433459}; KM=0.90 mM for Bz-Arg-pNa (at pH 7.2)
            {ECO:0000269|PubMed:14580991, ECO:0000269|PubMed:18433459}; KM=0.95
            mM for Bz-Arg-pNa (at pH 10) {ECO:0000269|PubMed:14580991,
            ECO:0000269|PubMed:18433459}; KM=0.29 mM for D-Phe-Pip-Arg-pNA
            {ECO:0000269|PubMed:14580991, ECO:0000269|PubMed:18433459}; KM=0.31
            mM for D-Val-Leu-Arg-pNA {ECO:0000269|PubMed:14580991,
            ECO:0000269|PubMed:18433459}; KM=0.53 mM for Tos-Gly-Pro-Arg-pNA
            {ECO:0000269|PubMed:14580991, ECO:0000269|PubMed:18433459}; KM=0.0
            mM for D-Val-Leu-Lys-pNA {ECO:0000269|PubMed:14580991,
            ECO:0000269|PubMed:18433459}; Vmax=0.76 umol/min/mg enzyme with
            Bz-Arg-pNa as substrate (at pH 3) {ECO:0000269|PubMed:14580991,
            ECO:0000269|PubMed:18433459}; Vmax=0.82 umol/min/mg enzyme with
            Bz-Arg-pNa as substrate (at pH 7.2) {ECO:0000269|PubMed:14580991,
            ECO:0000269|PubMed:18433459}; Vmax=0.75 umol/min/mg enzyme with
            Bz-Arg-pNa as substrate (at pH 10) {ECO:0000269|PubMed:14580991,
            ECO:0000269|PubMed:18433459}; Vmax=0.69 nmol/min/mg enzyme with
            D-Phe-Pip-Arg-pNA as substrate {ECO:0000269|PubMed:14580991,
            ECO:0000269|PubMed:18433459}; Vmax=0.134 nmol/min/mg enzyme with
            D-Val-Leu-Arg-pNA as substrate {ECO:0000269|PubMed:14580991,
            ECO:0000269|PubMed:18433459}; Vmax=0.044 nmol/min/mg enzyme with
            Tos-Gly-Pro-Arg-pNA as substrate {ECO:0000269|PubMed:14580991,
            ECO:0000269|PubMed:18433459}; Vmax=0.0 nmol/min/mg enzyme with
            D-Val-Leu-Lys-pNA as substrate {ECO:0000269|PubMed:14580991,
            ECO:0000269|PubMed:18433459}; pH dependence: Optimum pH is 3-9.
            {ECO:0000269|PubMed:14580991, ECO:0000269|PubMed:18433459};
            Temperature dependence: Thermostable. {ECO:0000269|PubMed:14580991,
            ECO:0000269|PubMed:18433459}.
            [SUBUNIT] Monomer. {ECO:0000269|PubMed:14580991}.
            [SUBCELLULAR LOCATION] Secreted {ECO:0000250}.
            [TISSUE SPECIFICITY] Expressed by the venom gland.
            [PTM] N- and O-glycosylated. The glycosylation has a stabilizing
            effect on the protein (PubMed:14580991). However, the removal of
            part of the carbohydrates enhances the proteolytic activity of the
            SVSP towards human and rat fibrinogen (PubMed:18433459).
            {ECO:0000269|PubMed:14580991, ECO:0000269|PubMed:18433459}.
            [MISCELLANEOUS] Does not have coagulant activities and does not
            cause unspecific degradation of plasma proteins. Does not degrade
            gamma chain of fibrinogen (FGG) and is not active towards fibrin
            clots. {ECO:0000305|PubMed:18433459}.
            [SIMILARITY] Belongs to the peptidase S1 family. Snake venom
            subfamily. {ECO:0000255|PROSITE-ProRule:PRU00274}.
            [SIMILARITY] Contains 1 peptidase S1 domain.
            {ECO:0000255|PROSITE-ProRule:PRU00274}.
FEATURES             Location/Qualifiers
     source          1..258
                     /organism="Bothrops jararaca"
                     /db_xref="taxon:8724"
     Protein         1..258
                     /product="Snake venom serine protease BPA"
                     /EC_number="3.4.21.-"
                     /note="SVSP; Bothrops protease A; BPA"
                     /UniProtKB_evidence="Evidence at protein level"
     Region          1..18
                     /region_name="Signal"
                     /experiment="experimental evidence, no additional details
                     recorded"
                     /note="{ECO:0000250}."
     Region          19..24
                     /region_name="Propeptide"
                     /experiment="experimental evidence, no additional details
                     recorded"
                     /note="{ECO:0000269|PubMed:14580991}.
                     /FTId=PRO_0000028383."
     Region          25..258
                     /region_name="Mature chain"
                     /experiment="experimental evidence, no additional details
                     recorded"
                     /note="Snake venom serine protease BPA.
                     /FTId=PRO_0000028384."
     Region          25..249
                     /region_name="Domain"
                     /experiment="experimental evidence, no additional details
                     recorded"
                     /note="Peptidase S1.
                     {ECO:0000255|PROSITE-ProRule:PRU00274}."
     Region          25..247
                     /region_name="Tryp_SPc"
                     /note="Trypsin-like serine protease; Many of these are
                     synthesized as inactive precursor zymogens that are
                     cleaved during limited proteolysis to generate their
                     active forms. Alignment contains also inactive enzymes
                     that have substitutions of the catalytic triad...;
                     cd00190"
                     /db_xref="CDD:238113"
     Region          25..244
                     /region_name="Tryp_SPc"
                     /note="Trypsin-like serine protease; smart00020"
                     /db_xref="CDD:214473"
     Site            25
                     /site_type="cleavage"
                     /db_xref="CDD:238113"
     Bond            31..163
                     /bond_type="disulfide"
                     /experiment="experimental evidence, no additional details
                     recorded"
                     /note="{ECO:0000255|PROSITE-ProRule:PRU00274}."
     Site            32
                     /site_type="glycosylation"
                     /experiment="experimental evidence, no additional details
                     recorded"
                     /note="N-linked (GlcNAc...). {ECO:0000255}."
     Site            44
                     /site_type="glycosylation"
                     /experiment="experimental evidence, no additional details
                     recorded"
                     /note="N-linked (GlcNAc...). {ECO:0000255}."
     Bond            50..66
                     /bond_type="disulfide"
                     /experiment="experimental evidence, no additional details
                     recorded"
                     /note="{ECO:0000255|PROSITE-ProRule:PRU00274}."
     Site            order(65,110,204)
                     /site_type="active"
                     /db_xref="CDD:238113"
     Site            65
                     /site_type="active"
                     /experiment="experimental evidence, no additional details
                     recorded"
                     /note="Charge relay system. {ECO:0000250}."
     Bond            98..256
                     /bond_type="disulfide"
                     /experiment="experimental evidence, no additional details
                     recorded"
                     /note="{ECO:0000255|PROSITE-ProRule:PRU00274}."
     Site            103
                     /site_type="glycosylation"
                     /experiment="experimental evidence, no additional details
                     recorded"
                     /note="N-linked (GlcNAc...). {ECO:0000255}."
     Site            110
                     /site_type="active"
                     /experiment="experimental evidence, no additional details
                     recorded"
                     /note="Charge relay system. {ECO:0000250}."
     Site            121
                     /site_type="glycosylation"
                     /experiment="experimental evidence, no additional details
                     recorded"
                     /note="N-linked (GlcNAc...). {ECO:0000255}."
     Site            133
                     /site_type="glycosylation"
                     /experiment="experimental evidence, no additional details
                     recorded"
                     /note="O-linked (GalNAc...). {ECO:0000255}."
     Bond            142..210
                     /bond_type="disulfide"
                     /experiment="experimental evidence, no additional details
                     recorded"
                     /note="{ECO:0000255|PROSITE-ProRule:PRU00274}."
     Site            154
                     /site_type="glycosylation"
                     /experiment="experimental evidence, no additional details
                     recorded"
                     /note="N-linked (GlcNAc...). {ECO:0000255}."
     Site            170
                     /site_type="glycosylation"
                     /experiment="experimental evidence, no additional details
                     recorded"
                     /note="N-linked (GlcNAc...). {ECO:0000255}."
     Bond            174..189
                     /bond_type="disulfide"
                     /experiment="experimental evidence, no additional details
                     recorded"
                     /note="{ECO:0000255|PROSITE-ProRule:PRU00274}."
     Site            order(198,219,222)
                     /site_type="other"
                     /note="substrate binding sites [chemical binding]"
                     /db_xref="CDD:238113"
     Bond            200..225
                     /bond_type="disulfide"
                     /experiment="experimental evidence, no additional details
                     recorded"
                     /note="{ECO:0000255|PROSITE-ProRule:PRU00274}."
     Site            204
                     /site_type="active"
                     /experiment="experimental evidence, no additional details
                     recorded"
                     /note="Charge relay system. {ECO:0000250}."
     Site            211
                     /site_type="glycosylation"
                     /experiment="experimental evidence, no additional details
                     recorded"
                     /note="N-linked (GlcNAc...). {ECO:0000255}."
     Site            251
                     /site_type="glycosylation"
                     /experiment="experimental evidence, no additional details
                     recorded"
                     /note="N-linked (GlcNAc...). {ECO:0000255}."
     Site            255
                     /site_type="glycosylation"
                     /experiment="experimental evidence, no additional details
                     recorded"
                     /note="O-linked (GalNAc...). {ECO:0000255}."
ORIGIN      
        1 mvlirvianl lilqlsnaqk sselviggde cnitehrflv eifnssglfc ggtlidqewv
       61 lsaahcdmrn mriylgvhne gvqhadqqrr farekffcls srnytkwdkd imlirlnrpv
      121 nnsehiapls lpsnppsvgs vcrimgwgti tspnatfpdv phcaninlfn ytvcrgahag
      181 lpatsrtlca gvlqggidtc ggdsggplic ngtfqgivsw gghpcaqpge palytkvfdy
      241 lpwiqsiiag nttatcpp
//
VERSION     O13058.1  GI:13959616
DBSOURCE    UniProtKB: locus VSP3_PROFL, accession O13058;
            class: standard.
            created: May 4, 2001.
            sequence updated: Jul 1, 1997.
            annotation updated: Jan 7, 2015.
            xrefs: D67080.1, BAA19978.1
            xrefs (non-sequence databases): ProteinModelPortal:O13058,
            SMR:O13058, MEROPS:S01.188, HOVERGEN:HBG013304, GO:0005576,
            GO:0004252, InterPro:IPR001254, InterPro:IPR018114,
            InterPro:IPR001314, InterPro:IPR009003, Pfam:PF00089,
            PRINTS:PR00722, SMART:SM00020, SUPFAM:SSF50494, PROSITE:PS50240,
            PROSITE:PS00134, PROSITE:PS00135
KEYWORDS    Disulfide bond; Glycoprotein; Hemostasis impairing toxin;
            Hydrolase; Protease; Secreted; Serine protease; Signal; Toxin;
            Zymogen.
SOURCE      Protobothrops flavoviridis
  ORGANISM  Protobothrops flavoviridis
            Eukaryota; Metazoa; Chordata; Craniata; Vertebrata; Euteleostomi;
            Lepidosauria; Squamata; Bifurcata; Unidentata; Episquamata;
            Toxicofera; Serpentes; Colubroidea; Viperidae; Crotalinae;
            Protobothrops.
REFERENCE   1  (residues 1 to 257)
  AUTHORS   Deshimaru,M., Ogawa,T., Nakashima,K., Nobuhisa,I., Chijiwa,T.,
            Shimohigashi,Y., Fukumaki,Y., Niwa,M., Yamashina,I., Hattori,S. and
            Ohno,M.
  TITLE     Accelerated evolution of crotalinae snake venom gland serine
            proteases
  JOURNAL   FEBS Lett. 397 (1), 83-88 (1996)
   PUBMED   8941719
  REMARK    NUCLEOTIDE SEQUENCE [MRNA].;
            TISSUE=Venom gland
COMMENT     [FUNCTION] Snake venom serine protease that may act in the
            hemostasis system of the prey. {ECO:0000250}.
            [SUBUNIT] Monomer. {ECO:0000250}.
            [SUBCELLULAR LOCATION] Secreted {ECO:0000250}.
            [TISSUE SPECIFICITY] Expressed by the venom gland.
            [SIMILARITY] Belongs to the peptidase S1 family. Snake venom
            subfamily. {ECO:0000255|PROSITE-ProRule:PRU00274}.
            [SIMILARITY] Contains 1 peptidase S1 domain.
            {ECO:0000255|PROSITE-ProRule:PRU00274}.
FEATURES             Location/Qualifiers
     source          1..257
                     /organism="Protobothrops flavoviridis"
                     /db_xref="taxon:88087"
     gene            1..257
                     /gene="TLF3"
     Protein         1..257
                     /gene="TLF3"
                     /product="Snake venom serine protease 3"
                     /EC_number="3.4.21.-"
                     /note="SVSP 3"
                     /UniProtKB_evidence="Evidence at transcript level"
     Region          1..18
                     /gene="TLF3"
                     /region_name="Signal"
                     /experiment="experimental evidence, no additional details
                     recorded"
                     /note="{ECO:0000250}."
     Region          19..24
                     /gene="TLF3"
                     /region_name="Propeptide"
                     /experiment="experimental evidence, no additional details
                     recorded"
                     /note="{ECO:0000250}. /FTId=PRO_0000028389."
     Region          25..257
                     /gene="TLF3"
                     /region_name="Mature chain"
                     /experiment="experimental evidence, no additional details
                     recorded"
                     /note="Snake venom serine protease 3.
                     /FTId=PRO_0000028390."
     Region          25..248
                     /gene="TLF3"
                     /region_name="Domain"
                     /experiment="experimental evidence, no additional details
                     recorded"
                     /note="Peptidase S1.
                     {ECO:0000255|PROSITE-ProRule:PRU00274}."
     Region          25..246
                     /gene="TLF3"
                     /region_name="Tryp_SPc"
                     /note="Trypsin-like serine protease; Many of these are
                     synthesized as inactive precursor zymogens that are
                     cleaved during limited proteolysis to generate their
                     active forms. Alignment contains also inactive enzymes
                     that have substitutions of the catalytic triad...;
                     cd00190"
                     /db_xref="CDD:238113"
     Region          25..243
                     /gene="TLF3"
                     /region_name="Tryp_SPc"
                     /note="Trypsin-like serine protease; smart00020"
                     /db_xref="CDD:214473"
     Site            25
                     /gene="TLF3"
                     /site_type="cleavage"
                     /db_xref="CDD:238113"
     Bond            31..163
                     /gene="TLF3"
                     /bond_type="disulfide"
                     /experiment="experimental evidence, no additional details
                     recorded"
                     /note="{ECO:0000255|PROSITE-ProRule:PRU00274}."
     Site            44
                     /gene="TLF3"
                     /site_type="glycosylation"
                     /experiment="experimental evidence, no additional details
                     recorded"
                     /note="N-linked (GlcNAc...). {ECO:0000255}."
     Bond            50..66
                     /gene="TLF3"
                     /bond_type="disulfide"
                     /experiment="experimental evidence, no additional details
                     recorded"
                     /note="{ECO:0000255|PROSITE-ProRule:PRU00274}."
     Site            order(65,110,203)
                     /gene="TLF3"
                     /site_type="active"
                     /db_xref="CDD:238113"
     Site            65
                     /gene="TLF3"
                     /site_type="active"
                     /experiment="experimental evidence, no additional details
                     recorded"
                     /note="Charge relay system. {ECO:0000250}."
     Bond            98..255
                     /gene="TLF3"
                     /bond_type="disulfide"
                     /experiment="experimental evidence, no additional details
                     recorded"
                     /note="{ECO:0000255|PROSITE-ProRule:PRU00274}."
     Site            103
                     /gene="TLF3"
                     /site_type="glycosylation"
                     /experiment="experimental evidence, no additional details
                     recorded"
                     /note="N-linked (GlcNAc...). {ECO:0000255}."
     Site            110
                     /gene="TLF3"
                     /site_type="active"
                     /experiment="experimental evidence, no additional details
                     recorded"
                     /note="Charge relay system. {ECO:0000250}."
     Site            117
                     /gene="TLF3"
                     /site_type="glycosylation"
                     /experiment="experimental evidence, no additional details
                     recorded"
                     /note="N-linked (GlcNAc...). {ECO:0000255}."
     Bond            142..209
                     /gene="TLF3"
                     /bond_type="disulfide"
                     /experiment="experimental evidence, no additional details
                     recorded"
                     /note="{ECO:0000255|PROSITE-ProRule:PRU00274}."
     Site            154
                     /gene="TLF3"
                     /site_type="glycosylation"
                     /experiment="experimental evidence, no additional details
                     recorded"
                     /note="N-linked (GlcNAc...). {ECO:0000255}."
     Bond            174..188
                     /gene="TLF3"
                     /bond_type="disulfide"
                     /experiment="experimental evidence, no additional details
                     recorded"
                     /note="{ECO:0000255|PROSITE-ProRule:PRU00274}."
     Site            order(197,221)
                     /gene="TLF3"
                     /site_type="other"
                     /note="substrate binding sites [chemical binding]"
                     /db_xref="CDD:238113"
     Bond            199..224
                     /gene="TLF3"
                     /bond_type="disulfide"
                     /experiment="experimental evidence, no additional details
                     recorded"
                     /note="{ECO:0000255|PROSITE-ProRule:PRU00274}."
     Site            203
                     /gene="TLF3"
                     /site_type="active"
                     /experiment="experimental evidence, no additional details
                     recorded"
                     /note="Charge relay system. {ECO:0000250}."
     Site            250
                     /gene="TLF3"
                     /site_type="glycosylation"
                     /experiment="experimental evidence, no additional details
                     recorded"
                     /note="N-linked (GlcNAc...). {ECO:0000255}."
ORIGIN      
        1 mvlirvlanl lilqlsyaqk sselviggde cninehrslv vlfnssgalc ggtlinqewv
       61 ltaahcdmpn mqiylgvhsa svpnddeqar dpeekyfcls snndtewdkd imlirlnrsv
      121 rnskhiapls lpssppsvgs vcrimgwgai tspnetypdv pycanikllr yslcrvyqrm
      181 paqsrilcag ilqggkgick gdsggplicn gqfqgivhgg gktcaqpyep glyikvfdyt
      241 dwiqniiagn ttatcpp
//
VERSION     Q9DF66.1  GI:13959638
DBSOURCE    UniProtKB: locus VSP3_PROJR, accession Q9DF66;
            class: standard.
            created: May 4, 2001.
            sequence updated: Mar 1, 2001.
            annotation updated: Jan 7, 2015.
            xrefs: AF292112.1, AAG10790.1
            xrefs (non-sequence databases): ProteinModelPortal:Q9DF66,
            MEROPS:S01.186, HOVERGEN:HBG013304, GO:0005576, GO:0004252,
            InterPro:IPR001254, InterPro:IPR018114, InterPro:IPR001314,
            InterPro:IPR009003, Pfam:PF00089, PRINTS:PR00722, SMART:SM00020,
            SUPFAM:SSF50494, PROSITE:PS50240, PROSITE:PS00134
KEYWORDS    Disulfide bond; Glycoprotein; Hemostasis impairing toxin;
            Hydrolase; Protease; Secreted; Serine protease; Signal; Toxin;
            Zymogen.
SOURCE      Protobothrops jerdonii
  ORGANISM  Protobothrops jerdonii
            Eukaryota; Metazoa; Chordata; Craniata; Vertebrata; Euteleostomi;
            Lepidosauria; Squamata; Bifurcata; Unidentata; Episquamata;
            Toxicofera; Serpentes; Colubroidea; Viperidae; Crotalinae;
            Protobothrops.
REFERENCE   1  (residues 1 to 258)
  AUTHORS   Lu,Q.M., Jin,Y., Wei,J.F., Wang,W.Y. and Xiong,Y.L.
  TITLE     Direct Submission
  JOURNAL   Submitted (??-AUG-2000)
  REMARK    NUCLEOTIDE SEQUENCE [MRNA].;
            TISSUE=Venom gland
COMMENT     [FUNCTION] Snake venom serine protease that may act in the
            hemostasis system of the prey. {ECO:0000250}.
            [SUBUNIT] Monomer. {ECO:0000250}.
            [SUBCELLULAR LOCATION] Secreted.
            [TISSUE SPECIFICITY] Expressed by the venom gland.
            [SIMILARITY] Belongs to the peptidase S1 family. Snake venom
            subfamily. {ECO:0000255|PROSITE-ProRule:PRU00274}.
            [SIMILARITY] Contains 1 peptidase S1 domain.
            {ECO:0000255|PROSITE-ProRule:PRU00274}.
FEATURES             Location/Qualifiers
     source          1..258
                     /organism="Protobothrops jerdonii"
                     /db_xref="taxon:242841"
     Protein         1..258
                     /product="Snake venom serine protease 3"
                     /EC_number="3.4.21.-"
                     /note="SP3; SVSP"
                     /UniProtKB_evidence="Evidence at transcript level"
     Region          1..18
                     /region_name="Signal"
                     /experiment="experimental evidence, no additional details
                     recorded"
                     /note="{ECO:0000250}."
     Region          19..24
                     /region_name="Propeptide"
                     /experiment="experimental evidence, no additional details
                     recorded"
                     /note="{ECO:0000250}. /FTId=PRO_0000028405."
     Region          25..258
                     /region_name="Mature chain"
                     /experiment="experimental evidence, no additional details
                     recorded"
                     /note="Snake venom serine protease 3.
                     /FTId=PRO_0000028406."
     Region          25..249
                     /region_name="Domain"
                     /experiment="experimental evidence, no additional details
                     recorded"
                     /note="Peptidase S1.
                     {ECO:0000255|PROSITE-ProRule:PRU00274}."
     Region          25..247
                     /region_name="Tryp_SPc"
                     /note="Trypsin-like serine protease; Many of these are
                     synthesized as inactive precursor zymogens that are
                     cleaved during limited proteolysis to generate their
                     active forms. Alignment contains also inactive enzymes
                     that have substitutions of the catalytic triad...;
                     cd00190"
                     /db_xref="CDD:238113"
     Region          25..244
                     /region_name="Tryp_SPc"
                     /note="Trypsin-like serine protease; smart00020"
                     /db_xref="CDD:214473"
     Site            25
                     /site_type="cleavage"
                     /db_xref="CDD:238113"
     Bond            31..163
                     /bond_type="disulfide"
                     /experiment="experimental evidence, no additional details
                     recorded"
                     /note="{ECO:0000255|PROSITE-ProRule:PRU00274}."
     Site            44
                     /site_type="glycosylation"
                     /experiment="experimental evidence, no additional details
                     recorded"
                     /note="N-linked (GlcNAc...). {ECO:0000255}."
     Bond            50..66
                     /bond_type="disulfide"
                     /experiment="experimental evidence, no additional details
                     recorded"
                     /note="{ECO:0000255|PROSITE-ProRule:PRU00274}."
     Site            order(65,109,204)
                     /site_type="active"
                     /db_xref="CDD:238113"
     Site            65
                     /site_type="active"
                     /experiment="experimental evidence, no additional details
                     recorded"
                     /note="Charge relay system. {ECO:0000250}."
     Bond            98..256
                     /bond_type="disulfide"
                     /experiment="experimental evidence, no additional details
                     recorded"
                     /note="{ECO:0000255|PROSITE-ProRule:PRU00274}."
     Site            110
                     /site_type="active"
                     /experiment="experimental evidence, no additional details
                     recorded"
                     /note="Charge relay system. {ECO:0000250}."
     Bond            142..210
                     /bond_type="disulfide"
                     /experiment="experimental evidence, no additional details
                     recorded"
                     /note="{ECO:0000255|PROSITE-ProRule:PRU00274}."
     Bond            174..189
                     /bond_type="disulfide"
                     /experiment="experimental evidence, no additional details
                     recorded"
                     /note="{ECO:0000255|PROSITE-ProRule:PRU00274}."
     Site            order(198,219,222)
                     /site_type="other"
                     /note="substrate binding sites [chemical binding]"
                     /db_xref="CDD:238113"
     Bond            200..225
                     /bond_type="disulfide"
                     /experiment="experimental evidence, no additional details
                     recorded"
                     /note="{ECO:0000255|PROSITE-ProRule:PRU00274}."
     Site            204
                     /site_type="active"
                     /experiment="experimental evidence, no additional details
                     recorded"
                     /note="Charge relay system. {ECO:0000250}."
     Site            239
                     /site_type="glycosylation"
                     /experiment="experimental evidence, no additional details
                     recorded"
                     /note="N-linked (GlcNAc...). {ECO:0000255}."
ORIGIN      
        1 mvlirvlanl lilqlsyaqk sseliigghp cninehrslv vlfnssgllc sgtlinkewv
       61 ltaahcdsnn fqllfgvhsk kvlnedeqtr dpkekficpn kkkddekdkd imlirldssv
      121 snsehiapls lpssppsvgs acrvmgwgkt iptkdtypdv phcaninild havcraaysn
      181 lleksktlca gilqggkdtc qfdsggplic ngqvqgivsw gghpcgqpha lgvytnvfny
      241 tdwiqsiiag ntdatcpp
//
VERSION     Q91509.1  GI:13959633
DBSOURCE    UniProtKB: locus VSP3_PROMU, accession Q91509;
            class: standard.
            created: May 4, 2001.
            sequence updated: Nov 1, 1996.
            annotation updated: Jan 7, 2015.
            xrefs: X83223.1, CAA58223.1
            xrefs (non-sequence databases): ProteinModelPortal:Q91509,
            MEROPS:S01.343, HOVERGEN:HBG013304, GO:0005576, GO:0004252,
            InterPro:IPR001254, InterPro:IPR018114, InterPro:IPR001314,
            InterPro:IPR009003, Pfam:PF00089, PRINTS:PR00722, SMART:SM00020,
            SUPFAM:SSF50494, PROSITE:PS50240, PROSITE:PS00134, PROSITE:PS00135
KEYWORDS    Disulfide bond; Fibrinogenolytic toxin; Hemostasis impairing toxin;
            Hydrolase; Protease; Secreted; Serine protease; Signal; Toxin;
            Zymogen.
SOURCE      Protobothrops mucrosquamatus
  ORGANISM  Protobothrops mucrosquamatus
            Eukaryota; Metazoa; Chordata; Craniata; Vertebrata; Euteleostomi;
            Lepidosauria; Squamata; Bifurcata; Unidentata; Episquamata;
            Toxicofera; Serpentes; Colubroidea; Viperidae; Crotalinae;
            Protobothrops.
REFERENCE   1  (residues 1 to 257)
  AUTHORS   Hung,C.C., Huang,K.F. and Chiou,S.H.
  TITLE     Characterization of one novel venom protease with
            beta-fibrinogenase activity from the Taiwan habu (Trimeresurus
            mucrosquamatus): purification and cDNA sequence analysis
  JOURNAL   Biochem. Biophys. Res. Commun. 205 (3), 1707-1715 (1994)
   PUBMED   7811255
  REMARK    NUCLEOTIDE SEQUENCE [MRNA], FUNCTION, AND SUBUNIT.;
            TISSUE=Venom, and Venom gland
COMMENT     [FUNCTION] Snake venom serine protease with fibrinogenolytic
            activities. Cleaves beta-chain of fibrinogen (FGB) efficiently and
            shows relatively lower activity on alpha-chain.
            {ECO:0000269|PubMed:7811255}.
            [SUBUNIT] Monomer. {ECO:0000269|PubMed:7811255}.
            [SUBCELLULAR LOCATION] Secreted.
            [TISSUE SPECIFICITY] Expressed by the venom gland.
            [MISCELLANEOUS] Does not have activity on gamma-chains of
            fibrinogen (FGG). {ECO:0000305|PubMed:7811255}.
            [SIMILARITY] Belongs to the peptidase S1 family. Snake venom
            subfamily. {ECO:0000255|PROSITE-ProRule:PRU00274}.
            [SIMILARITY] Contains 1 peptidase S1 domain.
            {ECO:0000255|PROSITE-ProRule:PRU00274}.
FEATURES             Location/Qualifiers
     source          1..257
                     /organism="Protobothrops mucrosquamatus"
                     /db_xref="taxon:103944"
     Protein         1..257
                     /product="Beta-fibrinogenase mucrofibrase-3"
                     /EC_number="3.4.21.-"
                     /note="Snake venom serine protease; SVSP"
                     /UniProtKB_evidence="Evidence at protein level"
     Region          1..18
                     /region_name="Signal"
                     /experiment="experimental evidence, no additional details
                     recorded"
                     /note="{ECO:0000250}."
     Region          19..24
                     /region_name="Propeptide"
                     /experiment="experimental evidence, no additional details
                     recorded"
                     /note="{ECO:0000250}. /FTId=PRO_0000028411."
     Region          25..257
                     /region_name="Mature chain"
                     /experiment="experimental evidence, no additional details
                     recorded"
                     /note="Beta-fibrinogenase mucrofibrase-3.
                     /FTId=PRO_0000028412."
     Region          25..248
                     /region_name="Domain"
                     /experiment="experimental evidence, no additional details
                     recorded"
                     /note="Peptidase S1.
                     {ECO:0000255|PROSITE-ProRule:PRU00274}."
     Region          25..246
                     /region_name="Tryp_SPc"
                     /note="Trypsin-like serine protease; Many of these are
                     synthesized as inactive precursor zymogens that are
                     cleaved during limited proteolysis to generate their
                     active forms. Alignment contains also inactive enzymes
                     that have substitutions of the catalytic triad...;
                     cd00190"
                     /db_xref="CDD:238113"
     Region          25..243
                     /region_name="Tryp_SPc"
                     /note="Trypsin-like serine protease; smart00020"
                     /db_xref="CDD:214473"
     Site            25
                     /site_type="cleavage"
                     /db_xref="CDD:238113"
     Bond            31..162
                     /bond_type="disulfide"
                     /experiment="experimental evidence, no additional details
                     recorded"
                     /note="{ECO:0000255|PROSITE-ProRule:PRU00274}."
     Bond            49..65
                     /bond_type="disulfide"
                     /experiment="experimental evidence, no additional details
                     recorded"
                     /note="{ECO:0000255|PROSITE-ProRule:PRU00274}."
     Site            order(64,109,203)
                     /site_type="active"
                     /db_xref="CDD:238113"
     Site            64
                     /site_type="active"
                     /experiment="experimental evidence, no additional details
                     recorded"
                     /note="Charge relay system. {ECO:0000250}."
     Bond            97..255
                     /bond_type="disulfide"
                     /experiment="experimental evidence, no additional details
                     recorded"
                     /note="{ECO:0000255|PROSITE-ProRule:PRU00274}."
     Site            109
                     /site_type="active"
                     /experiment="experimental evidence, no additional details
                     recorded"
                     /note="Charge relay system. {ECO:0000250}."
     Bond            141..209
                     /bond_type="disulfide"
                     /experiment="experimental evidence, no additional details
                     recorded"
                     /note="{ECO:0000255|PROSITE-ProRule:PRU00274}."
     Bond            173..188
                     /bond_type="disulfide"
                     /experiment="experimental evidence, no additional details
                     recorded"
                     /note="{ECO:0000255|PROSITE-ProRule:PRU00274}."
     Site            order(197,218,221)
                     /site_type="other"
                     /note="substrate binding sites [chemical binding]"
                     /db_xref="CDD:238113"
     Bond            199..224
                     /bond_type="disulfide"
                     /experiment="experimental evidence, no additional details
                     recorded"
                     /note="{ECO:0000255|PROSITE-ProRule:PRU00274}."
     Site            203
                     /site_type="active"
                     /experiment="experimental evidence, no additional details
                     recorded"
                     /note="Charge relay system. {ECO:0000250}."
ORIGIN      
        1 mvlirvlanl lilqlsyaqk sselviggde cninehpflv lvyyddyqcg gtllneewvl
       61 taahcngkdm eiylgvhskk vpnkdvqrrv pkekffcdss ktytkwnkdi mlirldrpvr
      121 ksahiaplsl pssppsvgsv crvmgwgtit spqetypdvp hcaninlldy evcraayagl
      181 patsrtlcag ileggkdscv gdsggplicn gqfqgivswg gdpcaqprep gvytnvfdhl
      241 dwikgiiagn tdvtcpl
//
VERSION     P0DL27.1  GI:487523471
DBSOURCE    UniProtKB: locus VSP41_BOTPI, accession P0DL27;
            class: standard.
            created: May 1, 2013.
            sequence updated: May 1, 2013.
            annotation updated: Jan 7, 2015.
            
            xrefs (non-sequence databases): GO:0005576, GO:0004252,
            InterPro:IPR001254, InterPro:IPR018114, InterPro:IPR009003,
            Pfam:PF00089, SUPFAM:SSF50494, PROSITE:PS00134
KEYWORDS    Blood coagulation cascade activating toxin; Complement system
            impairing toxin; Direct protein sequencing; Disulfide bond;
            Fibrinolytic toxin; Glycoprotein; Hemostasis impairing toxin;
            Hydrolase; Platelet aggregation activating toxin; Protease;
            Secreted; Serine protease; Toxin.
SOURCE      Bothrops pirajai
  ORGANISM  Bothrops pirajai
            Eukaryota; Metazoa; Chordata; Craniata; Vertebrata; Euteleostomi;
            Lepidosauria; Squamata; Bifurcata; Unidentata; Episquamata;
            Toxicofera; Serpentes; Colubroidea; Viperidae; Crotalinae;
            Bothrops.
REFERENCE   1  (residues 1 to 50)
  AUTHORS   Menaldo,D.L., Bernardes,C.P., Santos-Filho,N.A., Moura Lde,A.,
            Fuly,A.L., Arantes,E.C. and Sampaio,S.V.
  TITLE     Biochemical characterization and comparative analysis of two
            distinct serine proteases from Bothrops pirajai snake venom
  JOURNAL   Biochimie 94 (12), 2545-2558 (2012)
   PUBMED   22819993
  REMARK    PROTEIN SEQUENCE, FUNCTION, ENZYME REGULATION, BIOPHYSICOCHEMICAL
            PROPERTIES, AND MASS SPECTROMETRY.;
            TISSUE=Venom
REFERENCE   2  (residues 1 to 50)
  AUTHORS   Menaldo,D.L., Bernardes,C.P., Pereira,J.C., Silveira,D.S.,
            Mamede,C.C., Stanziola,L., Oliveira,Fd., Pereira-Crott,L.S.,
            Faccioli,L.H. and Sampaio,S.V.
  TITLE     Effects of two serine proteases from Bothrops pirajai snake venom
            on the complement system and the inflammatory response
  JOURNAL   Int. Immunopharmacol. 15 (4), 764-771 (2013)
   PUBMED   23499645
  REMARK    FUNCTION, AND BIOASSAY.
COMMENT     [FUNCTION] Snake venom serine protease that interferes with the
            hemostatic system of the prey. It almost completely degrades both
            Aalpha (FGA) and Bbeta (FGB) chains of fibrinogen. It presents a
            higher ability to degrade fibrin clots than BpirSP27. It hydrolyzes
            chromogenic substrates S-2238 (used for testing thrombin activity),
            S-2222 (factor Xa), S-2266 (glandular kallikrein and factor XIa),
            and S-2302 (plasma kallikrein, factor XIa and XIIa). It shows a
            decrease in the clotting time of human plasma in the presence of
            increasing doses of the enzyme. Its minimum coagulant dose (MCD) is
            20 ug. It promotes platelet aggregation with a maximum of
            aggregation of 20%, regardless of the concentration increase or the
            presence of calcium. It also shows 40% inhibition of the hemolytic
            activity promoted by the complement pathways and possess only a
            minor role in the induction of edema and pain in rat.
            {ECO:0000269|PubMed:22819993, ECO:0000269|PubMed:23499645}.
            [ENZYME REGULATION] Inhibited by serine protease inhibitors PMSF,
            benzamidine, leupeptin and aprotinin, as well as by copper ions
            (Cu2+). Not inhibited by metalloprotease inhibitors EDTA, EGTA and
            1,10-phenanthroline, as well as by barium (Ba2+) and calcium ion
            (Ca2+). {ECO:0000269|PubMed:22819993}.
            [BIOPHYSICOCHEMICAL PROPERTIES] pH dependence: Optimum pH is
            6.0-10.5. {ECO:0000269|PubMed:22819993}; Temperature dependence:
            Optimum temperature is 4-60 degrees Celsius.
            {ECO:0000269|PubMed:22819993}.
            [SUBUNIT] Monomer. {ECO:0000250}.
            [SUBCELLULAR LOCATION] Secreted.
            [TISSUE SPECIFICITY] Expressed by the venom gland.
            [PTM] N-glycosylated. {ECO:0000269|PubMed:22819993}.
            [MASS SPECTROMETRY] Mass=40639; Method=MALDI; Range=1-?;
            Evidence={ECO:0000269|PubMed:22819993}.
            [MISCELLANEOUS] Acidic enzyme (pI is 3.7).
            {ECO:0000305|PubMed:22819993}.
            [MISCELLANEOUS] Does not degrade the gamma chain of fibrinogen
            (FGG). It has no activity on S-2251 (used for testing plasmin
            activity) (PubMed:22819993). {ECO:0000305|PubMed:22819993}.
            [SIMILARITY] Belongs to the peptidase S1 family. Snake venom
            subfamily. {ECO:0000255|PROSITE-ProRule:PRU00274}.
            [SIMILARITY] Contains 1 peptidase S1 domain.
            {ECO:0000255|PROSITE-ProRule:PRU00274}.
FEATURES             Location/Qualifiers
     source          1..50
                     /organism="Bothrops pirajai"
                     /db_xref="taxon:113192"
     Protein         1..>50
                     /product="Thrombin-like enzyme BpirSP41"
                     /EC_number="3.4.21.-"
                     /note="SVTLE; Fibrinogen-clotting enzyme; Snake venom
                     serine protease; SVSP"
                     /UniProtKB_evidence="Evidence at protein level"
     Region          1..>50
                     /region_name="Mature chain"
                     /experiment="experimental evidence, no additional details
                     recorded"
                     /note="Thrombin-like enzyme BpirSP41.
                     /FTId=PRO_0000422277."
     Region          1..>50
                     /region_name="Domain"
                     /experiment="experimental evidence, no additional details
                     recorded"
                     /note="Peptidase S1.
                     {ECO:0000255|PROSITE-ProRule:PRU00274}."
     Region          1..>50
                     /region_name="Tryp_SPc"
                     /note="Trypsin-like serine protease; Many of these are
                     synthesized as inactive precursor zymogens that are
                     cleaved during limited proteolysis to generate their
                     active forms. Alignment contains also inactive enzymes
                     that have substitutions of the catalytic triad...;
                     cl21584"
                     /db_xref="CDD:277553"
     Site            1
                     /site_type="cleavage"
                     /db_xref="CDD:238113"
     Bond            7..50
                     /bond_type="disulfide"
                     /experiment="experimental evidence, no additional details
                     recorded"
                     /note="{ECO:0000255|PROSITE-ProRule:PRU00274}."
     Bond            25..41
                     /bond_type="disulfide"
                     /experiment="experimental evidence, no additional details
                     recorded"
                     /note="{ECO:0000255|PROSITE-ProRule:PRU00274}."
     Site            40
                     /site_type="active"
                     /experiment="experimental evidence, no additional details
                     recorded"
                     /note="Charge relay system.
                     {ECO:0000255|PROSITE-ProRule:PRU00274,
                     ECO:0000255|PROSITE-ProRule:PRU10078,
                     ECO:0000255|PROSITE-ProRule:PRU10079}."
ORIGIN      
        1 vvggdecdin ehpflaflys hgyfcgltli nqewvltaah cdrrfmriyl
//
VERSION     Q9I8X0.1  GI:13959648
DBSOURCE    UniProtKB: locus VSP3_DEIAC, accession Q9I8X0;
            class: standard.
            created: May 4, 2001.
            sequence updated: Oct 1, 2000.
            annotation updated: Jan 7, 2015.
            xrefs: AF159059.1, AAF76379.1
            xrefs (non-sequence databases): ProteinModelPortal:Q9I8X0,
            MEROPS:S01.344, HOVERGEN:HBG013304, GO:0005576, GO:0004252,
            InterPro:IPR001254, InterPro:IPR018114, InterPro:IPR001314,
            InterPro:IPR009003, Pfam:PF00089, PRINTS:PR00722, SMART:SM00020,
            SUPFAM:SSF50494, PROSITE:PS50240, PROSITE:PS00134
KEYWORDS    Disulfide bond; Hemostasis impairing toxin; Hydrolase; Protease;
            Secreted; Serine protease; Signal; Toxin; Zymogen.
SOURCE      Deinagkistrodon acutus (Chinese moccasin)
  ORGANISM  Deinagkistrodon acutus
            Eukaryota; Metazoa; Chordata; Craniata; Vertebrata; Euteleostomi;
            Lepidosauria; Squamata; Bifurcata; Unidentata; Episquamata;
            Toxicofera; Serpentes; Colubroidea; Viperidae; Crotalinae;
            Deinagkistrodon.
REFERENCE   1  (residues 1 to 257)
  AUTHORS   Wang,Y.M., Wang,S.R. and Tsai,I.H.
  TITLE     Serine protease isoforms of Deinagkistrodon acutus venom: cloning,
            sequencing and phylogenetic analysis
  JOURNAL   Biochem. J. 354 (PT 1), 161-168 (2001)
   PUBMED   11171091
  REMARK    NUCLEOTIDE SEQUENCE [MRNA].;
            TISSUE=Venom gland
COMMENT     [FUNCTION] Snake venom serine protease that may act in the
            hemostasis system of the prey. {ECO:0000250}.
            [SUBUNIT] Monomer. {ECO:0000250}.
            [SUBCELLULAR LOCATION] Secreted.
            [TISSUE SPECIFICITY] Expressed by the venom gland.
            [SIMILARITY] Belongs to the peptidase S1 family. Snake venom
            subfamily. {ECO:0000255|PROSITE-ProRule:PRU00274}.
            [SIMILARITY] Contains 1 peptidase S1 domain.
            {ECO:0000255|PROSITE-ProRule:PRU00274}.
FEATURES             Location/Qualifiers
     source          1..257
                     /organism="Deinagkistrodon acutus"
                     /db_xref="taxon:36307"
     Protein         1..257
                     /product="Snake venom serine protease Dav-KN"
                     /EC_number="3.4.21.-"
                     /note="SVSP"
                     /UniProtKB_evidence="Evidence at transcript level"
     Region          1..18
                     /region_name="Signal"
                     /experiment="experimental evidence, no additional details
                     recorded"
                     /note="{ECO:0000250}."
     Region          19..24
                     /region_name="Propeptide"
                     /experiment="experimental evidence, no additional details
                     recorded"
                     /note="{ECO:0000250}. /FTId=PRO_0000028365."
     Region          25..257
                     /region_name="Mature chain"
                     /experiment="experimental evidence, no additional details
                     recorded"
                     /note="Snake venom serine protease Dav-KN.
                     /FTId=PRO_0000028366."
     Region          25..248
                     /region_name="Domain"
                     /experiment="experimental evidence, no additional details
                     recorded"
                     /note="Peptidase S1.
                     {ECO:0000255|PROSITE-ProRule:PRU00274}."
     Region          25..246
                     /region_name="Tryp_SPc"
                     /note="Trypsin-like serine protease; Many of these are
                     synthesized as inactive precursor zymogens that are
                     cleaved during limited proteolysis to generate their
                     active forms. Alignment contains also inactive enzymes
                     that have substitutions of the catalytic triad...;
                     cd00190"
                     /db_xref="CDD:238113"
     Region          25..243
                     /region_name="Tryp_SPc"
                     /note="Trypsin-like serine protease; smart00020"
                     /db_xref="CDD:214473"
     Site            25
                     /site_type="cleavage"
                     /db_xref="CDD:238113"
     Bond            31..162
                     /bond_type="disulfide"
                     /experiment="experimental evidence, no additional details
                     recorded"
                     /note="{ECO:0000255|PROSITE-ProRule:PRU00274}."
     Bond            49..65
                     /bond_type="disulfide"
                     /experiment="experimental evidence, no additional details
                     recorded"
                     /note="{ECO:0000255|PROSITE-ProRule:PRU00274}."
     Site            order(64,109,203)
                     /site_type="active"
                     /db_xref="CDD:238113"
     Site            64
                     /site_type="active"
                     /experiment="experimental evidence, no additional details
                     recorded"
                     /note="Charge relay system. {ECO:0000250}."
     Bond            97..255
                     /bond_type="disulfide"
                     /experiment="experimental evidence, no additional details
                     recorded"
                     /note="{ECO:0000255|PROSITE-ProRule:PRU00274}."
     Site            109
                     /site_type="active"
                     /experiment="experimental evidence, no additional details
                     recorded"
                     /note="Charge relay system. {ECO:0000250}."
     Bond            173..188
                     /bond_type="disulfide"
                     /experiment="experimental evidence, no additional details
                     recorded"
                     /note="{ECO:0000255|PROSITE-ProRule:PRU00274}."
     Site            order(197,218,221)
                     /site_type="other"
                     /note="substrate binding sites [chemical binding]"
                     /db_xref="CDD:238113"
     Bond            199..224
                     /bond_type="disulfide"
                     /experiment="experimental evidence, no additional details
                     recorded"
                     /note="{ECO:0000255|PROSITE-ProRule:PRU00274}."
     Site            203
                     /site_type="active"
                     /experiment="experimental evidence, no additional details
                     recorded"
                     /note="Charge relay system. {ECO:0000250}."
ORIGIN      
        1 mvlirvlanl lilqlsyaqk sselviggde cninehpflv lvyyddyqcg gtllneewvl
       61 taahcngkdm eiylgvhskk vpnkdvqrrv pkekffcdss ktytkwnkdi mlirldrpvr
      121 ksahiaplsl pssppsvgsv crimgwgsit pvevtfpdvp ycaninlldd veckpgypel
      181 lpeyktlcag ileggidtcg fdsgaplisn gqfqgivswg gdpcaqprep gvytnvfdhl
      241 dwikgiiagn tdvtcpp
//
VERSION     Q91510.1  GI:13959634
DBSOURCE    UniProtKB: locus VSP4_PROMU, accession Q91510;
            class: standard.
            created: May 4, 2001.
            sequence updated: Nov 1, 1996.
            annotation updated: Jan 7, 2015.
            xrefs: X83224.1, CAA58224.1
            xrefs (non-sequence databases): ProteinModelPortal:Q91510,
            HOVERGEN:HBG013304, GO:0005576, GO:0004252, InterPro:IPR001254,
            InterPro:IPR018114, InterPro:IPR001314, InterPro:IPR009003,
            Pfam:PF00089, PRINTS:PR00722, SMART:SM00020, SUPFAM:SSF50494,
            PROSITE:PS50240, PROSITE:PS00134, PROSITE:PS00135
KEYWORDS    Disulfide bond; Fibrinogenolytic toxin; Hemostasis impairing toxin;
            Hydrolase; Protease; Secreted; Serine protease; Signal; Toxin;
            Zymogen.
SOURCE      Protobothrops mucrosquamatus
  ORGANISM  Protobothrops mucrosquamatus
            Eukaryota; Metazoa; Chordata; Craniata; Vertebrata; Euteleostomi;
            Lepidosauria; Squamata; Bifurcata; Unidentata; Episquamata;
            Toxicofera; Serpentes; Colubroidea; Viperidae; Crotalinae;
            Protobothrops.
REFERENCE   1  (residues 1 to 257)
  AUTHORS   Hung,C.C., Huang,K.F. and Chiou,S.H.
  TITLE     Characterization of one novel venom protease with
            beta-fibrinogenase activity from the Taiwan habu (Trimeresurus
            mucrosquamatus): purification and cDNA sequence analysis
  JOURNAL   Biochem. Biophys. Res. Commun. 205 (3), 1707-1715 (1994)
   PUBMED   7811255
  REMARK    NUCLEOTIDE SEQUENCE [MRNA], FUNCTION, AND SUBUNIT.;
            TISSUE=Venom, and Venom gland
COMMENT     [FUNCTION] Snake venom serine protease with fibrinogenolytic
            activities. Cleaves beta-chain of fibrinogen (FGB) efficiently and
            shows relatively lower activity on alpha-chain.
            {ECO:0000269|PubMed:7811255}.
            [SUBUNIT] Monomer. {ECO:0000269|PubMed:7811255}.
            [SUBCELLULAR LOCATION] Secreted.
            [TISSUE SPECIFICITY] Expressed by the venom gland.
            [MISCELLANEOUS] Does not have activity on gamma-chains of
            fibrinogen (FGG). {ECO:0000305|PubMed:7811255}.
            [SIMILARITY] Belongs to the peptidase S1 family. Snake venom
            subfamily. {ECO:0000255|PROSITE-ProRule:PRU00274}.
            [SIMILARITY] Contains 1 peptidase S1 domain.
            {ECO:0000255|PROSITE-ProRule:PRU00274}.
FEATURES             Location/Qualifiers
     source          1..257
                     /organism="Protobothrops mucrosquamatus"
                     /db_xref="taxon:103944"
     Protein         1..257
                     /product="Beta-fibrinogenase mucrofibrase-4"
                     /EC_number="3.4.21.-"
                     /note="Snake venom serine protease; SVSP"
                     /UniProtKB_evidence="Evidence at protein level"
     Region          1..18
                     /region_name="Signal"
                     /experiment="experimental evidence, no additional details
                     recorded"
                     /note="{ECO:0000250}."
     Region          19..24
                     /region_name="Propeptide"
                     /experiment="experimental evidence, no additional details
                     recorded"
                     /note="{ECO:0000250}. /FTId=PRO_0000028413."
     Region          25..257
                     /region_name="Mature chain"
                     /experiment="experimental evidence, no additional details
                     recorded"
                     /note="Beta-fibrinogenase mucrofibrase-4.
                     /FTId=PRO_0000028414."
     Region          25..248
                     /region_name="Domain"
                     /experiment="experimental evidence, no additional details
                     recorded"
                     /note="Peptidase S1.
                     {ECO:0000255|PROSITE-ProRule:PRU00274}."
     Region          25..244
                     /region_name="Tryp_SPc"
                     /note="Trypsin-like serine protease; Many of these are
                     synthesized as inactive precursor zymogens that are
                     cleaved during limited proteolysis to generate their
                     active forms. Alignment contains also inactive enzymes
                     that have substitutions of the catalytic triad...;
                     cd00190"
                     /db_xref="CDD:238113"
     Region          25..243
                     /region_name="Tryp_SPc"
                     /note="Trypsin-like serine protease; smart00020"
                     /db_xref="CDD:214473"
     Site            25
                     /site_type="cleavage"
                     /db_xref="CDD:238113"
     Bond            31..162
                     /bond_type="disulfide"
                     /experiment="experimental evidence, no additional details
                     recorded"
                     /note="{ECO:0000255|PROSITE-ProRule:PRU00274}."
     Bond            49..65
                     /bond_type="disulfide"
                     /experiment="experimental evidence, no additional details
                     recorded"
                     /note="{ECO:0000255|PROSITE-ProRule:PRU00274}."
     Site            order(64,109,203)
                     /site_type="active"
                     /db_xref="CDD:238113"
     Site            64
                     /site_type="active"
                     /experiment="experimental evidence, no additional details
                     recorded"
                     /note="Charge relay system. {ECO:0000250}."
     Bond            97..255
                     /bond_type="disulfide"
                     /experiment="experimental evidence, no additional details
                     recorded"
                     /note="{ECO:0000255|PROSITE-ProRule:PRU00274}."
     Site            109
                     /site_type="active"
                     /experiment="experimental evidence, no additional details
                     recorded"
                     /note="Charge relay system. {ECO:0000250}."
     Bond            141..209
                     /bond_type="disulfide"
                     /experiment="experimental evidence, no additional details
                     recorded"
                     /note="{ECO:0000255|PROSITE-ProRule:PRU00274}."
     Bond            173..188
                     /bond_type="disulfide"
                     /experiment="experimental evidence, no additional details
                     recorded"
                     /note="{ECO:0000255|PROSITE-ProRule:PRU00274}."
     Site            order(197,218,221)
                     /site_type="other"
                     /note="substrate binding sites [chemical binding]"
                     /db_xref="CDD:238113"
     Bond            199..224
                     /bond_type="disulfide"
                     /experiment="experimental evidence, no additional details
                     recorded"
                     /note="{ECO:0000255|PROSITE-ProRule:PRU00274}."
     Site            203
                     /site_type="active"
                     /experiment="experimental evidence, no additional details
                     recorded"
                     /note="Charge relay system. {ECO:0000250}."
ORIGIN      
        1 mvlirvlanl lilqlsyaqk sselviggde cninehpflv lvyyddyqcg gtlineewvl
       61 taahcngenm eiylgmhskk vpnkdrrrrv pkekffcdss ktytkwnkdi mlirldrpvr
      121 ksahiaplsl pssppsvgsv crvmgwgtit spqvtlpdvp rcaninlldy evcraaypel
      181 patsrtlcag ileggkdscg gdsggplicn gqfqgivswg gdpcaqphep glytnvfdhl
      241 dwikgfiagn tdvtcpp
//
VERSION     P82981.1  GI:32469800
DBSOURCE    UniProtKB: locus VSP2_AGKCO, accession P82981;
            class: standard.
            created: Jul 3, 2003.
            sequence updated: Jun 1, 2001.
            annotation updated: Jan 7, 2015.
            
            xrefs (non-sequence databases): ProteinModelPortal:P82981,
            MEROPS:S01.347, HOVERGEN:HBG013304, GO:0005576, GO:0004252,
            InterPro:IPR001254, InterPro:IPR018114, InterPro:IPR001314,
            InterPro:IPR009003, Pfam:PF00089, PRINTS:PR00722, SMART:SM00020,
            SUPFAM:SSF50494, PROSITE:PS50240, PROSITE:PS00134
KEYWORDS    Blood coagulation cascade activating toxin; Direct protein
            sequencing; Disulfide bond; Hemostasis impairing toxin; Hydrolase;
            Protease; Secreted; Serine protease; Toxin.
SOURCE      Agkistrodon contortrix contortrix (southern copperhead)
  ORGANISM  Agkistrodon contortrix contortrix
            Eukaryota; Metazoa; Chordata; Craniata; Vertebrata; Euteleostomi;
            Lepidosauria; Squamata; Bifurcata; Unidentata; Episquamata;
            Toxicofera; Serpentes; Colubroidea; Viperidae; Crotalinae;
            Agkistrodon.
REFERENCE   1  (residues 1 to 234)
  AUTHORS   Amiconi,G., Amoresano,A., Boumis,G., Brancaccio,A., De
            Cristofaro,R., De Pascalis,A., Di Girolamo,S., Maras,B. and
            Scaloni,A.
  TITLE     A novel venombin B from agkistrodon contortrix contortrix: evidence
            for recognition properties in the surface around the primary
            specificity pocket different from thrombin
  JOURNAL   Biochemistry 39 (33), 10294-10308 (2000)
   PUBMED   10956019
  REMARK    PROTEIN SEQUENCE, FUNCTION, ENZYME REGULATION, MASS SPECTROMETRY,
            AND DISULFIDE BONDS.;
            TISSUE=Venom
COMMENT     [FUNCTION] Thrombin-like snake venom serine protease that cleaves
            beta chain of fibrinogen (FGB), releasing fibrinopeptide B. Has a
            coagulant activity activating blood coagulation factors V (F5) and
            XIII (F13A1). {ECO:0000269|PubMed:10956019}.
            [ENZYME REGULATION] Strongly inhibited by
            diisopropylfluorophosphate (DFP) and to a lesser extent by PMSF,
            benzamidine and 4,6-diamidino-2-phenylindole. Low inhibition by
            hirudin. {ECO:0000269|PubMed:10956019}.
            [SUBUNIT] Monomer. {ECO:0000250}.
            [SUBCELLULAR LOCATION] Secreted.
            [TISSUE SPECIFICITY] Expressed by the venom gland.
            [PTM] Not glycosylated.
            [MASS SPECTROMETRY] Mass=25400.7; Method=MALDI; Range=1-234;
            Evidence={ECO:0000269|PubMed:10956019}.
            [SIMILARITY] Belongs to the peptidase S1 family. Snake venom
            subfamily. {ECO:0000255|PROSITE-ProRule:PRU00274}.
            [SIMILARITY] Contains 1 peptidase S1 domain.
            {ECO:0000255|PROSITE-ProRule:PRU00274}.
FEATURES             Location/Qualifiers
     source          1..234
                     /organism="Agkistrodon contortrix contortrix"
                     /sub_species="contortrix"
                     /db_xref="taxon:8713"
     Protein         1..234
                     /product="Thrombin-like enzyme contortrixobin"
                     /EC_number="3.4.21.-"
                     /note="SVTLE; Fibrinogen-clotting enzyme; Snake venom
                     serine protease; Venombin B; SVSP"
                     /UniProtKB_evidence="Evidence at protein level"
     Region          1..234
                     /region_name="Mature chain"
                     /experiment="experimental evidence, no additional details
                     recorded"
                     /note="Thrombin-like enzyme contortrixobin.
                     /FTId=PRO_0000088727."
     Region          1..225
                     /region_name="Domain"
                     /experiment="experimental evidence, no additional details
                     recorded"
                     /note="Peptidase S1.
                     {ECO:0000255|PROSITE-ProRule:PRU00274}."
     Region          1..223
                     /region_name="Tryp_SPc"
                     /note="Trypsin-like serine protease; Many of these are
                     synthesized as inactive precursor zymogens that are
                     cleaved during limited proteolysis to generate their
                     active forms. Alignment contains also inactive enzymes
                     that have substitutions of the catalytic triad...;
                     cd00190"
                     /db_xref="CDD:238113"
     Region          1..220
                     /region_name="Tryp_SPc"
                     /note="Trypsin-like serine protease; smart00020"
                     /db_xref="CDD:214473"
     Site            1
                     /site_type="cleavage"
                     /db_xref="CDD:238113"
     Bond            7..139
                     /bond_type="disulfide"
                     /experiment="experimental evidence, no additional details
                     recorded"
                     /note="{ECO:0000255|PROSITE-ProRule:PRU00274,
                     ECO:0000269|PubMed:10956019}."
     Bond            26..42
                     /bond_type="disulfide"
                     /experiment="experimental evidence, no additional details
                     recorded"
                     /note="{ECO:0000255|PROSITE-ProRule:PRU00274,
                     ECO:0000269|PubMed:10956019}."
     Site            order(41,86,180)
                     /site_type="active"
                     /db_xref="CDD:238113"
     Site            41
                     /site_type="active"
                     /experiment="experimental evidence, no additional details
                     recorded"
                     /note="Charge relay system. {ECO:0000250}."
     Bond            74..232
                     /bond_type="disulfide"
                     /experiment="experimental evidence, no additional details
                     recorded"
                     /note="{ECO:0000255|PROSITE-ProRule:PRU00274,
                     ECO:0000269|PubMed:10956019}."
     Site            86
                     /site_type="active"
                     /experiment="experimental evidence, no additional details
                     recorded"
                     /note="Charge relay system. {ECO:0000250}."
     Bond            118..186
                     /bond_type="disulfide"
                     /experiment="experimental evidence, no additional details
                     recorded"
                     /note="{ECO:0000255|PROSITE-ProRule:PRU00274,
                     ECO:0000269|PubMed:10956019}."
     Bond            150..165
                     /bond_type="disulfide"
                     /experiment="experimental evidence, no additional details
                     recorded"
                     /note="{ECO:0000255|PROSITE-ProRule:PRU00274,
                     ECO:0000269|PubMed:10956019}."
     Site            order(174,195,197)
                     /site_type="other"
                     /note="substrate binding sites [chemical binding]"
                     /db_xref="CDD:238113"
     Bond            176..201
                     /bond_type="disulfide"
                     /experiment="experimental evidence, no additional details
                     recorded"
                     /note="{ECO:0000255|PROSITE-ProRule:PRU00274,
                     ECO:0000269|PubMed:10956019}."
     Site            180
                     /site_type="active"
                     /experiment="experimental evidence, no additional details
                     recorded"
                     /note="Charge relay system. {ECO:0000250}."
     Region          234
                     /region_name="Variant"
                     /experiment="experimental evidence, no additional details
                     recorded"
                     /note="P -> D. {ECO:0000269|PubMed:10956019}."
ORIGIN      
        1 vvggdecnin ehrflvaifn sngfvcsgtl inqewvltaa hcdstdfqik lgahskkvln
       61 edeqirnpke kficpnkknd evldkdimli kldsrvsnse hiaplslpss ppsvgsvchi
      121 mgwgsitpie vtfpdvphca yinllddaac qpgypevlpe yrtlcagile ggkdtcnyds
      181 ggplicngqf qgivsygahp cgqslkpgiy tkvfdyndwi qsiiagntaa tcpp
//
VERSION     E0Y420.1  GI:380875417
DBSOURCE    UniProtKB: locus VSP3_MACLB, accession E0Y420;
            class: standard.
            created: Mar 21, 2012.
            sequence updated: Nov 2, 2010.
            annotation updated: Jan 7, 2015.
            xrefs: GU570567.1, ADN04918.1
            xrefs (non-sequence databases): ProteinModelPortal:E0Y420,
            GO:0005576, GO:0004252, InterPro:IPR001254, InterPro:IPR018114,
            InterPro:IPR001314, InterPro:IPR009003, Pfam:PF00089,
            PRINTS:PR00722, SMART:SM00020, SUPFAM:SSF50494, PROSITE:PS50240,
            PROSITE:PS00134, PROSITE:PS00135
KEYWORDS    Disulfide bond; Glycoprotein; Hemostasis impairing toxin;
            Hydrolase; Protease; Secreted; Serine protease; Signal; Toxin.
SOURCE      Macrovipera lebetina (Levantine viper)
  ORGANISM  Macrovipera lebetina
            Eukaryota; Metazoa; Chordata; Craniata; Vertebrata; Euteleostomi;
            Lepidosauria; Squamata; Bifurcata; Unidentata; Episquamata;
            Toxicofera; Serpentes; Colubroidea; Viperidae; Viperinae;
            Macrovipera.
REFERENCE   1  (residues 1 to 258)
  AUTHORS   Siigur,E., Aaspollu,A. and Siigur,J.
  TITLE     Direct Submission
  JOURNAL   Submitted (??-JAN-2010)
  REMARK    NUCLEOTIDE SEQUENCE [MRNA].;
            TISSUE=Venom gland
COMMENT     [FUNCTION] Snake venom serine protease that may act in the
            hemostasis system of the prey. {ECO:0000250}.
            [SUBUNIT] Monomer. {ECO:0000250}.
            [SUBCELLULAR LOCATION] Secreted {ECO:0000250}.
            [TISSUE SPECIFICITY] Expressed by the venom gland.
            [SIMILARITY] Belongs to the peptidase S1 family. Snake venom
            subfamily. {ECO:0000255|PROSITE-ProRule:PRU00274}.
            [SIMILARITY] Contains 1 peptidase S1 domain.
            {ECO:0000255|PROSITE-ProRule:PRU00274}.
FEATURES             Location/Qualifiers
     source          1..258
                     /organism="Macrovipera lebetina"
                     /db_xref="taxon:8709"
     Protein         1..258
                     /product="Serine protease VLSP-3"
                     /EC_number="3.4.21.-"
                     /note="Snake venom serine protease; SVSP"
                     /UniProtKB_evidence="Evidence at transcript level"
     Region          1..18
                     /region_name="Signal"
                     /experiment="experimental evidence, no additional details
                     recorded"
                     /note="{ECO:0000255}."
     Region          19..24
                     /region_name="Propeptide"
                     /experiment="experimental evidence, no additional details
                     recorded"
                     /note="{ECO:0000250}. /FTId=PRO_0000416399."
     Region          25..258
                     /region_name="Mature chain"
                     /experiment="experimental evidence, no additional details
                     recorded"
                     /note="Serine protease VLSP-3. /FTId=PRO_0000416400."
     Region          25..249
                     /region_name="Domain"
                     /experiment="experimental evidence, no additional details
                     recorded"
                     /note="Peptidase S1.
                     {ECO:0000255|PROSITE-ProRule:PRU00274}."
     Region          25..247
                     /region_name="Tryp_SPc"
                     /note="Trypsin-like serine protease; Many of these are
                     synthesized as inactive precursor zymogens that are
                     cleaved during limited proteolysis to generate their
                     active forms. Alignment contains also inactive enzymes
                     that have substitutions of the catalytic triad...;
                     cd00190"
                     /db_xref="CDD:238113"
     Region          25..244
                     /region_name="Tryp_SPc"
                     /note="Trypsin-like serine protease; smart00020"
                     /db_xref="CDD:214473"
     Site            25
                     /site_type="cleavage"
                     /db_xref="CDD:238113"
     Bond            31..163
                     /bond_type="disulfide"
                     /experiment="experimental evidence, no additional details
                     recorded"
                     /note="{ECO:0000255|PROSITE-ProRule:PRU00274}."
     Site            44
                     /site_type="glycosylation"
                     /experiment="experimental evidence, no additional details
                     recorded"
                     /note="N-linked (GlcNAc...). {ECO:0000255}."
     Bond            50..66
                     /bond_type="disulfide"
                     /experiment="experimental evidence, no additional details
                     recorded"
                     /note="{ECO:0000255|PROSITE-ProRule:PRU00274}."
     Site            order(65,110,204)
                     /site_type="active"
                     /db_xref="CDD:238113"
     Site            65
                     /site_type="active"
                     /experiment="experimental evidence, no additional details
                     recorded"
                     /note="Charge relay system. {ECO:0000250}."
     Site            79
                     /site_type="glycosylation"
                     /experiment="experimental evidence, no additional details
                     recorded"
                     /note="N-linked (GlcNAc...). {ECO:0000255}."
     Bond            98..256
                     /bond_type="disulfide"
                     /experiment="experimental evidence, no additional details
                     recorded"
                     /note="{ECO:0000255|PROSITE-ProRule:PRU00274}."
     Site            103
                     /site_type="glycosylation"
                     /experiment="experimental evidence, no additional details
                     recorded"
                     /note="N-linked (GlcNAc...). {ECO:0000255}."
     Site            110
                     /site_type="active"
                     /experiment="experimental evidence, no additional details
                     recorded"
                     /note="Charge relay system. {ECO:0000250}."
     Bond            142..210
                     /bond_type="disulfide"
                     /experiment="experimental evidence, no additional details
                     recorded"
                     /note="{ECO:0000255|PROSITE-ProRule:PRU00274}."
     Site            154
                     /site_type="glycosylation"
                     /experiment="experimental evidence, no additional details
                     recorded"
                     /note="N-linked (GlcNAc...). {ECO:0000255}."
     Site            170
                     /site_type="glycosylation"
                     /experiment="experimental evidence, no additional details
                     recorded"
                     /note="N-linked (GlcNAc...). {ECO:0000255}."
     Bond            174..189
                     /bond_type="disulfide"
                     /experiment="experimental evidence, no additional details
                     recorded"
                     /note="{ECO:0000255|PROSITE-ProRule:PRU00274}."
     Site            order(198,219,221)
                     /site_type="other"
                     /note="substrate binding sites [chemical binding]"
                     /db_xref="CDD:238113"
     Bond            200..225
                     /bond_type="disulfide"
                     /experiment="experimental evidence, no additional details
                     recorded"
                     /note="{ECO:0000255|PROSITE-ProRule:PRU00274}."
     Site            204
                     /site_type="active"
                     /experiment="experimental evidence, no additional details
                     recorded"
                     /note="Charge relay system. {ECO:0000250}."
     Site            251
                     /site_type="glycosylation"
                     /experiment="experimental evidence, no additional details
                     recorded"
                     /note="N-linked (GlcNAc...). {ECO:0000255}."
ORIGIN      
        1 mvlirvlanl lvlqlsyaqk sselviggde cninehrslv ylyndsnfqc ggtlinqewv
       61 lsaahcdmen meiylgvhnl slpnkdqkrr dpkekffcls sknytkwdkd imliklnrpv
      121 ktsthiapls lpssppsvgs vcrimgwgtv tspnetlldv phcaniniln ytvcraaspr
      181 lptqsrtlca gilqggidac kgdsggplic ngqiqgivsw gnhpcaqplk pghythvfdy
      241 tdwiqsiiag nttatcpp
//
VERSION     Q71QI3.1  GI:82239733
DBSOURCE    UniProtKB: locus VSP5_TRIST, accession Q71QI3;
            class: standard.
            created: Jul 24, 2007.
            sequence updated: Jul 5, 2004.
            annotation updated: Jan 7, 2015.
            xrefs: AF395774.1, AAQ02904.1
            xrefs (non-sequence databases): ProteinModelPortal:Q71QI3,
            MEROPS:S01.341, HOVERGEN:HBG013304, GO:0005576, GO:0004252,
            InterPro:IPR001254, InterPro:IPR018114, InterPro:IPR001314,
            InterPro:IPR009003, Pfam:PF00089, PRINTS:PR00722, SMART:SM00020,
            SUPFAM:SSF50494, PROSITE:PS50240, PROSITE:PS00134
KEYWORDS    Disulfide bond; Glycoprotein; Hemostasis impairing toxin;
            Hydrolase; Protease; Secreted; Serine protease; Signal; Toxin;
            Zymogen.
SOURCE      Trimeresurus stejnegeri (Stejneger's pit viper)
  ORGANISM  Trimeresurus stejnegeri
            Eukaryota; Metazoa; Chordata; Craniata; Vertebrata; Euteleostomi;
            Lepidosauria; Squamata; Bifurcata; Unidentata; Episquamata;
            Toxicofera; Serpentes; Colubroidea; Viperidae; Crotalinae;
            Trimeresurus.
REFERENCE   1  (residues 1 to 257)
  AUTHORS   Tsai,I.-H. and Wang,Y.-M.
  TITLE     Direct Submission
  JOURNAL   Submitted (??-JUN-2001)
  REMARK    NUCLEOTIDE SEQUENCE [MRNA].;
            TISSUE=Venom gland
COMMENT     [FUNCTION] Snake venom serine protease that may act in the
            hemostasis system of the prey. {ECO:0000250}.
            [SUBUNIT] Monomer. {ECO:0000250}.
            [SUBCELLULAR LOCATION] Secreted {ECO:0000250}.
            [TISSUE SPECIFICITY] Expressed by the venom gland.
            [SIMILARITY] Belongs to the peptidase S1 family. Snake venom
            subfamily. {ECO:0000255|PROSITE-ProRule:PRU00274}.
            [SIMILARITY] Contains 1 peptidase S1 domain.
            {ECO:0000255|PROSITE-ProRule:PRU00274}.
FEATURES             Location/Qualifiers
     source          1..257
                     /organism="Trimeresurus stejnegeri"
                     /db_xref="taxon:39682"
     Protein         1..257
                     /product="Snake venom serine protease CL5"
                     /EC_number="3.4.21.-"
                     /note="SVSP"
                     /UniProtKB_evidence="Evidence at transcript level"
     Region          1..18
                     /region_name="Signal"
                     /experiment="experimental evidence, no additional details
                     recorded"
                     /note="{ECO:0000255}."
     Region          19..24
                     /region_name="Propeptide"
                     /experiment="experimental evidence, no additional details
                     recorded"
                     /note="{ECO:0000250}. /FTId=PRO_0000296307."
     Region          25..257
                     /region_name="Mature chain"
                     /experiment="experimental evidence, no additional details
                     recorded"
                     /note="Snake venom serine protease CL5.
                     /FTId=PRO_5000061226."
     Region          25..248
                     /region_name="Domain"
                     /experiment="experimental evidence, no additional details
                     recorded"
                     /note="Peptidase S1.
                     {ECO:0000255|PROSITE-ProRule:PRU00274}."
     Region          25..246
                     /region_name="Tryp_SPc"
                     /note="Trypsin-like serine protease; Many of these are
                     synthesized as inactive precursor zymogens that are
                     cleaved during limited proteolysis to generate their
                     active forms. Alignment contains also inactive enzymes
                     that have substitutions of the catalytic triad...;
                     cd00190"
                     /db_xref="CDD:238113"
     Region          25..243
                     /region_name="Tryp_SPc"
                     /note="Trypsin-like serine protease; smart00020"
                     /db_xref="CDD:214473"
     Site            25
                     /site_type="cleavage"
                     /db_xref="CDD:238113"
     Bond            31..162
                     /bond_type="disulfide"
                     /experiment="experimental evidence, no additional details
                     recorded"
                     /note="{ECO:0000255|PROSITE-ProRule:PRU00274}."
     Bond            49..65
                     /bond_type="disulfide"
                     /experiment="experimental evidence, no additional details
                     recorded"
                     /note="{ECO:0000255|PROSITE-ProRule:PRU00274}."
     Site            order(64,109,203)
                     /site_type="active"
                     /db_xref="CDD:238113"
     Site            64
                     /site_type="active"
                     /experiment="experimental evidence, no additional details
                     recorded"
                     /note="Charge relay system. {ECO:0000250}."
     Site            78
                     /site_type="glycosylation"
                     /experiment="experimental evidence, no additional details
                     recorded"
                     /note="N-linked (GlcNAc...). {ECO:0000255}."
     Site            102
                     /site_type="glycosylation"
                     /experiment="experimental evidence, no additional details
                     recorded"
                     /note="N-linked (GlcNAc...). {ECO:0000255}."
     Site            109
                     /site_type="active"
                     /experiment="experimental evidence, no additional details
                     recorded"
                     /note="Charge relay system. {ECO:0000250}."
     Bond            141..209
                     /bond_type="disulfide"
                     /experiment="experimental evidence, no additional details
                     recorded"
                     /note="{ECO:0000255|PROSITE-ProRule:PRU00274}."
     Site            153
                     /site_type="glycosylation"
                     /experiment="experimental evidence, no additional details
                     recorded"
                     /note="N-linked (GlcNAc...). {ECO:0000255}."
     Site            169
                     /site_type="glycosylation"
                     /experiment="experimental evidence, no additional details
                     recorded"
                     /note="N-linked (GlcNAc...). {ECO:0000255}."
     Bond            173..188
                     /bond_type="disulfide"
                     /experiment="experimental evidence, no additional details
                     recorded"
                     /note="{ECO:0000255|PROSITE-ProRule:PRU00274}."
     Site            order(197,218,220)
                     /site_type="other"
                     /note="substrate binding sites [chemical binding]"
                     /db_xref="CDD:238113"
     Bond            199..224
                     /bond_type="disulfide"
                     /experiment="experimental evidence, no additional details
                     recorded"
                     /note="{ECO:0000255|PROSITE-ProRule:PRU00274}."
     Site            203
                     /site_type="active"
                     /experiment="experimental evidence, no additional details
                     recorded"
                     /note="Charge relay system. {ECO:0000250}."
     Site            250
                     /site_type="glycosylation"
                     /experiment="experimental evidence, no additional details
                     recorded"
                     /note="N-linked (GlcNAc...). {ECO:0000255}."
ORIGIN      
        1 mvlirvlanl lilqlsyaqr sselviggde cninehrfla lvytdrfqcg gtlinpewvl
       61 taahcdrrym hiylgvhnes vqyddeqrrf pkkkyfclss knytrwdkdi mlirlnrpvr
      121 nsahiahlsl pskppsvgsv crvmgwgtit spnetlpdvp rcaninlfny tvcrgvfpwl
      181 parsrilcag vlqggidtck rdsggplicn gqfqgivswg pkpcaqprep alytkvfdhl
      241 dwiqsiiagn ttvtcpp
//
VERSION     O13063.1  GI:13959621
DBSOURCE    UniProtKB: locus VSP3_TRIGA, accession O13063;
            class: standard.
            created: May 4, 2001.
            sequence updated: Jul 1, 1997.
            annotation updated: Jan 7, 2015.
            xrefs: D67085.1, BAA19983.1
            xrefs (non-sequence databases): ProteinModelPortal:O13063,
            MEROPS:S01.188, HOVERGEN:HBG013304, GO:0005576, GO:0004252,
            InterPro:IPR001254, InterPro:IPR018114, InterPro:IPR001314,
[truncated: 479,368 more chars]
