# Supplementary material for: Venomix: a simple bioinformatic pipeline for identifying and characterizing toxin gene candidates from transcriptomic data
Source: PeerJ. 2018 Jul 31;6:e5361. doi: 10.7717/peerj.5361 (PMC6074769; doi:10.7717/peerj.5361)
Supplement: Supplemental Information 3 [file peerj-06-5361-s003.gz › FinalOutput_E-20/Thrombin-like_enzyme_TLBm_1/rsemfile_expressioninfo.txt]

transcript_id	gene_id	length	effective_length	expected_count	TPM	FPKM	IsoPct
../../../DE_Analysis/Echis_coloratus_Scent_gland1/RSEM.isoforms.results	TRINITY_DN13321_c0_g1_i1	TRINITY_DN13321_c0_g1_i1	1211	983.20	358.00	17.36	16.81	100.00
../../../DE_Analysis/Echis_coloratus_Scent_gland1/RSEM.isoforms.results	TRINITY_DN16858_c0_g1_i1	TRINITY_DN16858_c0_g1_i1	1296	1068.20	318.34	14.21	13.76	100.00
../../../DE_Analysis/Echis_coloratus_Scent_gland1/RSEM.isoforms.results	TRINITY_DN34184_c5_g1_i1	TRINITY_DN34184_c5_g1_i1	1138	910.20	2.01	0.11	0.10	100.00
../../../DE_Analysis/Echis_coloratus_Scent_gland1/RSEM.isoforms.results	TRINITY_DN34184_c5_g1_i2	TRINITY_DN34184_c5_g1_i2	1715	1487.20	13.03	0.42	0.40	100.00
../../../DE_Analysis/Echis_coloratus_Scent_gland1/RSEM.isoforms.results	TRINITY_DN34184_c5_g1_i3	TRINITY_DN34184_c5_g1_i3	1176	948.20	0.00	0.00	0.00	0.00
../../../DE_Analysis/Echis_coloratus_Scent_gland1/RSEM.isoforms.results	TRINITY_DN34184_c5_g1_i4	TRINITY_DN34184_c5_g1_i4	6106	5878.20	1680.96	13.64	13.20	100.00
../../../DE_Analysis/Echis_coloratus_Scent_gland1/RSEM.isoforms.results	TRINITY_DN34657_c3_g1_i4	TRINITY_DN34657_c3_g1_i4	1623	1395.20	86.48	2.96	2.86	100.00
../../../DE_Analysis/Echis_coloratus_Scent_gland1/RSEM.isoforms.results	TRINITY_DN34657_c3_g1_i6	TRINITY_DN34657_c3_g1_i6	2143	1915.20	64.44	1.60	1.55	100.00
../../../DE_Analysis/Echis_coloratus_Scent_gland1/RSEM.isoforms.results	TRINITY_DN77181_c0_g1_i1	TRINITY_DN77181_c0_g1_i1	935	707.20	19.00	1.28	1.24	100.00
../../../DE_Analysis/Echis_coloratus_Scent_gland1/RSEM.isoforms.results	TRINITY_DN95282_c0_g1_i1	TRINITY_DN95282_c0_g1_i1	416	188.21	0.00	0.00	0.00	0.00
transcript_id	gene_id	length	effective_length	expected_count	TPM	FPKM	IsoPct
../../../DE_Analysis/Echis_coloratus_Skin1/RSEM.isoforms.results	TRINITY_DN13321_c0_g1_i1	TRINITY_DN13321_c0_g1_i1	1211	984.92	4.00	0.27	0.36	100.00
../../../DE_Analysis/Echis_coloratus_Skin1/RSEM.isoforms.results	TRINITY_DN16858_c0_g1_i1	TRINITY_DN16858_c0_g1_i1	1296	1069.92	1060.55	66.39	86.93	100.00
../../../DE_Analysis/Echis_coloratus_Skin1/RSEM.isoforms.results	TRINITY_DN34184_c5_g1_i1	TRINITY_DN34184_c5_g1_i1	1138	911.92	0.00	0.00	0.00	0.00
../../../DE_Analysis/Echis_coloratus_Skin1/RSEM.isoforms.results	TRINITY_DN34184_c5_g1_i2	TRINITY_DN34184_c5_g1_i2	1715	1488.92	88.00	3.96	5.18	100.00
../../../DE_Analysis/Echis_coloratus_Skin1/RSEM.isoforms.results	TRINITY_DN34184_c5_g1_i3	TRINITY_DN34184_c5_g1_i3	1176	949.92	0.00	0.00	0.00	0.00
../../../DE_Analysis/Echis_coloratus_Skin1/RSEM.isoforms.results	TRINITY_DN34184_c5_g1_i4	TRINITY_DN34184_c5_g1_i4	6106	5879.92	420.00	4.78	6.26	100.00
../../../DE_Analysis/Echis_coloratus_Skin1/RSEM.isoforms.results	TRINITY_DN34657_c3_g1_i4	TRINITY_DN34657_c3_g1_i4	1623	1396.92	34.13	1.64	2.14	100.00
../../../DE_Analysis/Echis_coloratus_Skin1/RSEM.isoforms.results	TRINITY_DN34657_c3_g1_i6	TRINITY_DN34657_c3_g1_i6	2143	1916.92	5.21	0.18	0.24	100.00
../../../DE_Analysis/Echis_coloratus_Skin1/RSEM.isoforms.results	TRINITY_DN77181_c0_g1_i1	TRINITY_DN77181_c0_g1_i1	935	708.92	0.00	0.00	0.00	0.00
../../../DE_Analysis/Echis_coloratus_Skin1/RSEM.isoforms.results	TRINITY_DN95282_c0_g1_i1	TRINITY_DN95282_c0_g1_i1	416	189.93	0.00	0.00	0.00	0.00
transcript_id	gene_id	length	effective_length	expected_count	TPM	FPKM	IsoPct
../../../DE_Analysis/Echis_coloratus_Venom_gland1/RSEM.isoforms.results	TRINITY_DN13321_c0_g1_i1	TRINITY_DN13321_c0_g1_i1	1211	962.26	1402.00	62.46	66.53	100.00
../../../DE_Analysis/Echis_coloratus_Venom_gland1/RSEM.isoforms.results	TRINITY_DN16858_c0_g1_i1	TRINITY_DN16858_c0_g1_i1	1296	1047.26	47.20	1.93	2.06	100.00
../../../DE_Analysis/Echis_coloratus_Venom_gland1/RSEM.isoforms.results	TRINITY_DN34184_c5_g1_i1	TRINITY_DN34184_c5_g1_i1	1138	889.26	2289.91	110.38	117.58	100.00
../../../DE_Analysis/Echis_coloratus_Venom_gland1/RSEM.isoforms.results	TRINITY_DN34184_c5_g1_i2	TRINITY_DN34184_c5_g1_i2	1715	1466.26	9603.63	280.76	299.08	100.00
../../../DE_Analysis/Echis_coloratus_Venom_gland1/RSEM.isoforms.results	TRINITY_DN34184_c5_g1_i3	TRINITY_DN34184_c5_g1_i3	1176	927.26	1367.49	63.22	67.34	100.00
../../../DE_Analysis/Echis_coloratus_Venom_gland1/RSEM.isoforms.results	TRINITY_DN34184_c5_g1_i4	TRINITY_DN34184_c5_g1_i4	6106	5857.26	3207.98	23.48	25.01	100.00
../../../DE_Analysis/Echis_coloratus_Venom_gland1/RSEM.isoforms.results	TRINITY_DN34657_c3_g1_i4	TRINITY_DN34657_c3_g1_i4	1623	1374.26	90.30	2.82	3.00	100.00
../../../DE_Analysis/Echis_coloratus_Venom_gland1/RSEM.isoforms.results	TRINITY_DN34657_c3_g1_i6	TRINITY_DN34657_c3_g1_i6	2143	1894.26	27.53	0.62	0.66	100.00
../../../DE_Analysis/Echis_coloratus_Venom_gland1/RSEM.isoforms.results	TRINITY_DN77181_c0_g1_i1	TRINITY_DN77181_c0_g1_i1	935	686.26	18.00	1.12	1.20	100.00
../../../DE_Analysis/Echis_coloratus_Venom_gland1/RSEM.isoforms.results	TRINITY_DN95282_c0_g1_i1	TRINITY_DN95282_c0_g1_i1	416	167.28	64.00	16.40	17.47	100.00
