# Supplementary material for: Venomix: a simple bioinformatic pipeline for identifying and characterizing toxin gene candidates from transcriptomic data
Source: PeerJ. 2018 Jul 31;6:e5361. doi: 10.7717/peerj.5361 (PMC6074769; doi:10.7717/peerj.5361)
Supplement: Supplemental Information 3 [file peerj-06-5361-s003.gz › FinalOutput_E-20/Thrombin-like_enzyme_TLBm_1/nucleotide.fasta]

>TRINITY_DN13321_c0_g1_i1 len=1211 path=[2497:0-52 2498:53-76 2512:77-252 2511:253-269 2510:270-310 2508:311-334 2507:335-1210] [-1, 2497, 2498, 2512, 2511, 2510, 2508, 2507, -2]
GAGAGATTCTCTACTTTGATGTGGAGAAATACAAAAAAGCAATGATGGTTCTTCTAATGG
GCTTGTGGTTATCTGTTGTGATTTTTCTCCTTGGCATTCCCAGAGATCACTGTGCCCAGA
TCATTGGAGGAAAAGAATCAGTTCCGCATTCAAAACCTTTTATGGCCAAGATCAAAGGCT
CATATCTTTGTGGGGGGACCCTGATCAAATCAAACTGGGTATTAACAGCAGCTCACTGCA
ACATAACAAAAAACACTGAAGTTATTCTTGGAATTCATTCAGAAAAAGACACAACAAAAC
AGGTTTTCAAGGTTAATAAGCACATTAGTCACCCGTGCTATGATCGCGTCACAAGGGAGA
ATGACATTATGCTTCTTCAGCTTAATAAACAAGCAAAACTTAACAAGGATGTGGCCATCG
TCAAGCTTCCTCGAGTGTATAGTGACCTCAAGGCTGGAACAGAATGTCTGGTAGCTGGTT
GGGGGATTACTAAGAAGGGAAGTAAGACACCATCAGATGTTCTCCGTGAAGTTAATGTCT
CTGTCATTGCAAGAAGCACCTGCAATGATCAAAAGCACTATAATTCTCAGCCTCTAATAA
CAATGAATATGGTCTGTGTGGGTGACAAGAAAGGAGGCAAGGATGCATGCACTGGTGATT
CAGGTGGTCCTTTGATGTGCAAAGGGGAACAAAGAGGCATCGTTTCCTTTGGCAAAGGAT
GTGCAGACTCTAAGTATCCTGGTATCTACACCCTTCTGACAGATAGATATTCTCGTTGGA
TAAAGAGTGTTATACAAGGCAGTTTATAGACTTATTGTTTGATGTTGACATTCTTTTTTG
TTATATTCATTCATTATTTCTTTAAAACAATCTTTTCCAACATTTTCCCTCCAGATGCAT
TTGACTAGTCACACCATACCCAACCATTGAGCCTGCCAGCTAAAAATAACATTGACTTCA
GATGAATTCATCTGGAGGTGAATTGATCAGCTTTGGTATTTAGGTTTTCTATTTAAATGC
AATTTTGTAACAAAGTTTTTTTCCCTTTATAAAAGATAAGGACAAGTTTCTAGAAATTCA
CTTTATTTTTCTTTCTCTCTCTGAACACTTACTCTGCTAGATAAAGTTATTCCCAAGTCT
ATTACAAAGGAAATGGTAGTTTATTTCCAGAAAGCAGAAGAAAATAAATCCTTGTTGAAA
ACCAAAAAAAA
>TRINITY_DN16858_c0_g1_i1 len=1296 path=[2912:0-847 2913:848-1295] [-1, 2912, 2913, -2]
ATTTGCGGCAAAGTTAGCCTGTCACTGGAGCAGATGATTCAGACAGCTTGTGCAAGAGAG
AACAATATCCATAATAAATGAGAAGATTTGTGTGATTCGACTTTCAATATGGCAAATTTT
GAGGGGCCTCTTCCTCCTTCTTTCACAGTCACCTCTTATATCATCAGATAGTTATTCAAT
CTGAAAAGTGGATTTGGACCTAGTCAATTGCTAAGAGAGATAAAGGCGGGGTGTTAAGAA
GCACTTCCTGATTAGCCCAAGATTGGCCAATCCAAGGCAGGACTTCAGATAAAAACTAGA
AGGGAACTGGAAGCCAAATCATTGAATTCCCACATCTTGGGGATCTTATTCTTGGGAACC
ATTATTGTGATTAACAACCATGTTACATCTTTTCTTCAAGTTACTGGCTGTCATTTTGTA
CATGGCATCTTCAGCCACTGCAGCGGAAGGAGAAAGAGTCCTGGGAGGCAAACCGTGTCG
GCCCAATTCCCAGCCATGGCAGGCTGCCCTATTCTCAGGATGCAGGCTGATCTGTGGAGG
GACTCTCATTCACCCATCCTGGGTGCTGAGTGCAGCCCACTGCAGAAAGTCATCCATTTT
TCCAGTGCGTCTTGGAGAACACCATCTGAAGCGCATAGACTGGTCAGAACAGCTCAAGTT
ATCATCCAAAGCCATTGTGCATCCTGAATACAACCGACAAACCTTGAACAATGATATTAT
GCTGGTTAAACTGCTGATCCCAGCTACCTTAAATGACAAAGTCAAAGTCCTGAATTTGAG
TACCAGCTGCCCGGAGCCTGGAACCAAATGCCTCATTTCAGGATGGGGTACAACAAGCAG
CCCACAACCCAAATATCCAGATGTTCTACACTGTGCCAACATCACCATCTTCAGTCACAA
TGTTTGCCGATTGATTTATCCCAATTATATCAATGAAAACATGGTCTGTGCTGGCAAGAT
GGAGGGAGGAACAGATTCGTGCCAGGGTGATTCGGGTGGACCCTTGGTCTGCAATGGGAA
ACTGCAAGGCATTGTATCCTGGGGCCCCTACATATGTGCACAGCCAAATAAGCCAGGAGT
TTATGTTAATGTCTGCAGATATATTGATTGGATCCAGGAGACTATCCAAAATAACTGAGG
ATCGTAGGACAATTCTGAACAAACTCCAAAGGAAGAAGAAACTTTGCTTCTCTTTTTAGT
CAAATTGGCATTGTATTATATTGATGGTGCTTTTGACACGCCTCTGGAACTATTAACATG
TGAATTAATAAAAGTCCCATTTGTGGCCAACAAAAA
>TRINITY_DN17504_c0_g1_i1 len=279 path=[830:0-200 831:201-220 832:221-278] [-1, 830, 831, 832, -2]
ATTGTGTGCAGGTATCCTGGAAGGAGGCATAGATTCATGTAAGGCTGACACTGGGGGACC
GCTCATCTGTAATGGACAATTCCAGGGCATTGCATCTTGGGGGGGAAAACCTTGTGCCCA
ACCTCTTAAGCCTGCCCTCTACACCAACGTCTTTGATTATAATGACTGGATCAAGAGCAT
TATTGCAGGAAATACAGATGCGACTTGCCCCCCATGAAAACTTTTGAAAAAGTTAAGAGG
AGGAAATTTAAAATATTAGTACATCTCTTCTATATCCCT
>TRINITY_DN34184_c5_g1_i1 len=1138 path=[16943:0-264 16944:265-268 17055:269-374 17076:375-395 17073:396-663 17078:664-667 17051:668-951 16963:952-975 17068:976-1002 17059:1003-1003 17046:1004-1012 17066:1013-1051 17057:1052-1079 17043:1080-1094 17034:1095-1137] [-1, 16943, 16944, 17055, 17076, 17073, 17078, 17051, 16963, 17068, 17059, 17046, 17066, 17057, 17043, 17034, -2]
TTTTTTTTTGATGATTTATACAATTTTATTGATGTGGATACCTGAAAACTTACATGAAAA
TATGATACTCAAAAGATTCTATTTAGTAATTGGGAAGTGGGAAGTGGGCATTAATCTGGG
ATCCTTTTAAGGCAACAGTGGAATCCGGGTATATGGATATGTTTTATTTGATCAAATTAA
AGTTAAATTCTCCTCTTAACTTTTTCAAAAAATGTTATGGGGGGCAACTCGCAGTTGTAT
TTCCTGCAATAATGCTCTGGATCCAGTCACTATAATCAAAGACCTTGGTGTAGAGGGCAG
GCTCAAGTAGTTGGGCACAAGGAGTCCACCCCCAAGATAAAATGCCCTGAAATTGTCCAT
TACAGATGAGGGGTCCCCCAGAGTCACCCTTACATGTATCTTTGCCTCCTTGCAGGACAC
CTGCACAAAATGTTCTGCTGTTCACTGGCAACCATGGGTAAGCTGCTCGACACACTGAAT
AATGGAGTAAATTAATGTTCGTACAATGAGGGACATCGGGATAAGTCTCGTTAGTAGCTA
TGATTGAGCCCCATCCCATAATACGGCAAACTGAGCCCAGACTCGGACGGTTGGAAGGCA
AGCTGATAGGCGCGATATGTGTACTGTTATTAACAGGTCTGTTCAGCTTGATCAACATGA
TGTCCTTGGCCCAGTCGGTATTCTTTTCATGACTGACACAATAGACCTTCTCCTTTGGTT
CTCTTGTCTCCTCATCTTCATTTAGTACTTTTTTGCTATGCACACCAAGCAGCATCTGGA
AATTGTCACTGTCACAGTGTGCAGCAGTGAGCACCCATTCCTGGTTTATCAAAGTCCCAG
CACACAGAAATGCGCTAGAGTTAAACATGACTACAAGGGAACGATGTTCCGTTATGTTAC
ATGGACTACCTCCAATGACTAGTTCAGATGACTTTTGTGCGTAAGAAAGCTGAAGTACCA
GAAGGTTTGCTAGCACTCTGATCAGCACCATAGCTTCAACTCTGCGTGGCAAGTTGTTTC
CCGTATCAATCTAATCAGATAACCCAAGTGGAGACTCCTTGATCAAGCAGCACTTTATTT
GATCAAATTAAGGAGCTGGGTGGCCAACAATCTGGAACACTGACAGAGTCACATCCAG
>TRINITY_DN34184_c5_g1_i2 len=1715 path=[16943:0-264 16944:265-268 17055:269-374 17076:375-395 17073:396-663 17052:664-957 17081:958-981 17079:982-1008 17080:1009-1009 17047:1010-1094 16947:1095-1122 16948:1123-1137 17044:1138-1269 17056:1270-1388 16936:1389-1396 17042:1397-1532 16939:1533-1556 16940:1557-1581 16941:1582-1714] [-1, 16943, 16944, 17055, 17076, 17073, 17052, 17081, 17079, 17080, 17047, 16947, 16948, 17044, 17056, 16936, 17042, 16939, 16940, 16941, -2]
TTTTTTTTTGATGATTTATACAATTTTATTGATGTGGATACCTGAAAACTTACATGAAAA
TATGATACTCAAAAGATTCTATTTAGTAATTGGGAAGTGGGAAGTGGGCATTAATCTGGG
ATCCTTTTAAGGCAACAGTGGAATCCGGGTATATGGATATGTTTTATTTGATCAAATTAA
AGTTAAATTCTCCTCTTAACTTTTTCAAAAAATGTTATGGGGGGCAACTCGCAGTTGTAT
TTCCTGCAATAATGCTCTGGATCCAGTCACTATAATCAAAGACCTTGGTGTAGAGGGCAG
GCTCAAGTAGTTGGGCACAAGGAGTCCACCCCCAAGATAAAATGCCCTGAAATTGTCCAT
TACAGATGAGGGGTCCCCCAGAGTCACCCTTACATGTATCTTTGCCTCCTTGCAGGACAC
CTGCACAAAATGTTCTGCTGTTCACTGGCAACCATGGGTAAGCTGCTCGACACACTGAAT
AATGGAGTAAATTAATGTTCGTACAATGAGGGACATCGGGATAAGTCTCGTTAGTAGCTA
TGATTGAGCCCCATCCCATAATACGGCAAACTGAGCCCAGACTCGGACGGTTGGAAGGCA
AGCTGATAGGCGCGATATGTGTACTGTTATTAACAGGTCTGTTCAGCTTGATCAACATGA
TGTCTTTGTCCCACATGGTATAGTTTTTGTTAGGGAGACAAAAGTACGTCTCCTTTGGGA
CTCTTGTCTGCAGATCGTCATTTGGTGCAGTTTTGCTATGCATACCAATCTTTATCTGGA
GACTTTTCCTATTGCAGTGTGCAGCGCTGAGCACCCATTCCTGGTTGATCAAAGTTCCAC
CGCACAAAAATGCCCTGGTCCGATAGTTATACAAGGCTACAAGGAAACGATGGTCATTTA
TGTTACATTCAGCACCTCCAATGATCAGTTCAGAAGACTTTTGTGCGTAAGAAAGCTGAA
GTACCAGAAGGTTTGCTAGCACTCTGATCAGCACCATAGCTTCAACTCTGTGTGGCAAGC
TGTTTGCCTGTAAGATTCCAGTCCCAAACTTAAAGCTGAGATTCTGTATCAGTCTAATCA
GATAACCCAAGTGGAGACTCCTTGATCAAGCAGCACTTTATTTGATCAAATTAAGGAGGT
GGGTGGTCTACAATCTGGAACGCTGACAGAGTCACCTCCAGAAGTGTCACATCTTAAAAT
GTTGGTAGCATTGCTTTATACACTTTGTTAGCCAATGACAATCAGAAAACAGAACCATTA
CATCATAAGAAAGACATCAATCATTCCTCTACACTCCCTTATTCCCTCCTTAAGTATATC
CTATCCAAGTATATGTTTCCCAAGTTTGCATGAAATTTTTCTACTGCAAAAGCTGATTAC
AAAAAGCAAGAAAGCAACGGTTAGACTAAACAATTTCCCTTTGCTCCAGAACCCTTCATT
CCCCCCTTTATTTTTTGTATAAAACTGAGGAGTGTGGCATAAGTCCCTCCCAAGGTCCTC
AAACTTAGAGCCAAGACAGCACCCACTGGAACCACCAAGGTTTTCCTTTCTCAGCAGAGG
TGGAGTCCAAAGAAGAACCGGGAAGCATGGAAGTGCAACATGGTACCCCTGACCAAGCGA
GCCGAACCTCAGCAACCGCTGTGCGTACTCTGCAAAACAGACTGACTCTGGGGTGGGCCA
ACCTGGTTAGGACAGCCAGAGAGTTTCGATTCCCT
>TRINITY_DN34184_c5_g1_i3 len=1176 path=[16943:0-264 16944:265-268 17055:269-374 17076:375-395 17073:396-663 17078:664-667 17072:668-975 17079:976-1002 17049:1003-1117 17026:1118-1132 17027:1133-1175] [-1, 16943, 16944, 17055, 17076, 17073, 17078, 17072, 17079, 17049, 17026, 17027, -2]
TTTTTTTTTGATGATTTATACAATTTTATTGATGTGGATACCTGAAAACTTACATGAAAA
TATGATACTCAAAAGATTCTATTTAGTAATTGGGAAGTGGGAAGTGGGCATTAATCTGGG
ATCCTTTTAAGGCAACAGTGGAATCCGGGTATATGGATATGTTTTATTTGATCAAATTAA
AGTTAAATTCTCCTCTTAACTTTTTCAAAAAATGTTATGGGGGGCAACTCGCAGTTGTAT
TTCCTGCAATAATGCTCTGGATCCAGTCACTATAATCAAAGACCTTGGTGTAGAGGGCAG
GCTCAAGTAGTTGGGCACAAGGAGTCCACCCCCAAGATAAAATGCCCTGAAATTGTCCAT
TACAGATGAGGGGTCCCCCAGAGTCACCCTTACATGTATCTTTGCCTCCTTGCAGGACAC
CTGCACAAAATGTTCTGCTGTTCACTGGCAACCATGGGTAAGCTGCTCGACACACTGAAT
AATGGAGTAAATTAATGTTCGTACAATGAGGGACATCGGGATAAGTCTCGTTAGTAGCTA
TGATTGAGCCCCATCCCATAATACGGCAAACTGAGCCCAGACTCGGACGGTTGGAAGGCA
AGCTGATAGGCGCGATATGTGTACTGTTATTAACAGGTCTGTTCAGCTTGATCAACATGA
TGTCCTTGTCCCATTTGGTATAGTTTCTGCTAGGGAGACAAAAGTACGTCTCCCTTGCTC
CTCGTCTCTGCTGATCATTATTTGGTAGACTGAAGTTATGCAAACCAAGATATATCCGCA
TATTTTTCATGTAACAGTGTGCAGCACTGAGCACCCATTCCCGGTTGATCAAAGTTCCAC
CACAGAAAAACCCGCTAGCATTATACACGAGTACAAGGGAACGATGTTCGTTTATGTCAC
ATTCAGCACCTCCAATGACCAGTTCAGAAGACTTTTGCGCGTAAGAAAGCTGTAGTACCA
GAAGGTTTGCTAGCACTCTGATCAGCACCATAGCTTCAACTCTATGTCAGCAAGCTGTTT
CCCTGTAAGATTCCAGTCCCAAACCTAAAGCTGAGATCTCATATCACTCTAATCAGATAA
CCGAAGCGGAGACTTCTTGATCAAGCAGCACTTTATTTGATCAAATTAAGGAGCTGGGTG
GCCAACAATCTGGAACACTGACAGAGTCACATCCAG
>TRINITY_DN34184_c5_g1_i4 len=6106 path=[16943:0-264 16944:265-268 17055:269-374 17076:375-395 17073:396-663 17052:664-957 17081:958-981 17079:982-1008 17080:1009-1009 17071:1010-1018 17067:1019-1077 17045:1078-1374 17011:1375-1382 17012:1383-6105] [-1, 16943, 16944, 17055, 17076, 17073, 17052, 17081, 17079, 17080, 17071, 17067, 17045, 17011, 17012, -2]
TTTTTTTTTGATGATTTATACAATTTTATTGATGTGGATACCTGAAAACTTACATGAAAA
TATGATACTCAAAAGATTCTATTTAGTAATTGGGAAGTGGGAAGTGGGCATTAATCTGGG
ATCCTTTTAAGGCAACAGTGGAATCCGGGTATATGGATATGTTTTATTTGATCAAATTAA
AGTTAAATTCTCCTCTTAACTTTTTCAAAAAATGTTATGGGGGGCAACTCGCAGTTGTAT
TTCCTGCAATAATGCTCTGGATCCAGTCACTATAATCAAAGACCTTGGTGTAGAGGGCAG
GCTCAAGTAGTTGGGCACAAGGAGTCCACCCCCAAGATAAAATGCCCTGAAATTGTCCAT
TACAGATGAGGGGTCCCCCAGAGTCACCCTTACATGTATCTTTGCCTCCTTGCAGGACAC
CTGCACAAAATGTTCTGCTGTTCACTGGCAACCATGGGTAAGCTGCTCGACACACTGAAT
AATGGAGTAAATTAATGTTCGTACAATGAGGGACATCGGGATAAGTCTCGTTAGTAGCTA
TGATTGAGCCCCATCCCATAATACGGCAAACTGAGCCCAGACTCGGACGGTTGGAAGGCA
AGCTGATAGGCGCGATATGTGTACTGTTATTAACAGGTCTGTTCAGCTTGATCAACATGA
TGTCTTTGTCCCACATGGTATAGTTTTTGTTAGGGAGACAAAAGTACGTCTCCTTTGGGA
CTCTTGTCTGCAGATCGTCATTTGGTGCAGTTTTGCTATGCATACCAATCTTTATCTGGA
GACTTTTCCTATTGCAGTGTGCAGCGCTGAGCACCCATTCCTGGTTGATCAAAGTTCCAC
CGCACAAAAATGCCCTGGTCCGATAGTTATACAAGGCTACAAGGAAACGATGGTCATTTA
TGTTACATTCAGCACCTCCAATGATCAGTTCAGAAGACTTTTGTGCGTAAGAAAGCTGAA
GTACCAGAAGGTTTGCTAGCACTCTGATCAGCACCATAGCTTCAACTCTGCGTGGCAAGC
TGTTTCCCAATAAACCTAAACTTGAGATTCCGTATCAATCTAATCAGATAATCCAAGCCG
AGGCTTCTTGATCAAGCAGCATTTTATTTGATAAAATCAAGCAGCAGGGTGGCCAACAAT
CTAGAATGCTGGCAGAGTTAGGTACAGAAGTGCCACATCTTAGAAATGGGTAGCATTGCT
TTATAAACTTTATTACCCAATGAAAATCAGACAACAAAGCCATTACATCATTAAGACAGA
CATCAATCATTCCTGTACACTCCCTTATTCCCTCCTACAGTATATCGCACCCATGTACAT
GTTTTCCACGCTTGCTTGAGATTTCCCTGGTACAAAAGCTGATTACAAAAAGCAAGAAAG
CAATAGTTAAGACTAAGCAATTTCCCTTTGTTCCAGAACCCTTCAATTTCAAGCATGATA
TGACAAAAACATAGGTTAATAACACATGCATTTTTAGTCTTAATAGCCAAGGACTTCAGC
CACTTCATTGCAAAGACATTTTAAAGATTTGAGCAGAGTAATACCCTCTTACGTTGCAAA
TGTGAACCTTGGTTTTAGGCTTGCTTATTTATAACATTTTACTGTACCCATTTGCTATTA
AGAAATCTTTCAATGTATTTCTAGACCTATATGAATTGATTTAAACATAGCTCTACTTTA
GAATTAATCTGAGAATTTTTTCATAAAAAATTCAGAACCAGCTTAATGGTTATTTCTTTA
GATAATTTATAAAGTGGGTAGGATTGAACTTGATCACTGAGAAGCCAAAGATTTCAAAGT
TCACCATACTCAAAACTACTAAGGTTACTAGAACTGTATTTTTGTTGTTTTTCTCCTGTT
CCAGCTTGATTTTTGTAAAAAAAATATTTTCCAATTGAGTTTAATGCCAAGTATTAAACT
ACAGTGTTGGTTAATAGAAATGTATACCGATTTGATATTGCTTGGGGATCAAAAGTTTGT
ACTTCTCTTTTTGATATTTGTTGTGAGTCCTTGCCTGCCAGCAGACCCGGCAGCCAAGTC
AGATGAATTAGATGAGGGGAAAGGGTTGCCTGGGGCCACATTGGAGTCTGTGGAAGGCTC
TGAGGAGCAGGAAGACTCAGAGCTAGATGTGACAACAGGCCCATCTACTCATGCTCAGGG
AGAGAGACAGCTGGGTTGGGGGCCAGAACTGAGCGAAGACGAAGAGCAGCTGGGGCATGC
GTAGAGAAAAATGGTGTGCAGGACAGCGAAAAACAGTGGGACAGCTATCCAAGAAAAGTA
AAACTCCAAGAAGCCACGTCCTGGCTGGATTATAAAGAGAGATGTGGGAGGGGCTGGTTG
TATTTCTTGCCTCAGGATTCTTGGACGTTTAACCAGGTTTATCGGCTTTGTGTGTTTTGA
GTGACTTAAACTTTGAGCATTCCAGTTGAGAACTCGAGAGACTAAATCTTGTTTGTTTCA
AGAGCTAAAGGACTGGTTGGAGTTTTGTTTCATAAAAGTTGTGTAAAAATAAAAGGGGTT
TATCTTACCAAGTCCTGCCCTGTTCAGTGCAAAGGGTTTTTTCCTTGTAAGTAAGCAGCT
GAGCAGTATTCACATAGGCTGGGACAGAACAATATTGGGTTTAGTGTAACAGAAGTATCC
ACGGTGGCTAGGATAGTGTTGAGGGGTCACATCTCCTTCCTTCAGAATCCAGGTGTACTG
AGAATTACTGCTGCAATTTATAGAAATGGATAAATTTCATCTCAAGCCTTACTTCAAATA
ATTATATATTATGGTTATGCTTGGTTTATAGTTCAAACTCAGATTATATTATTTCACCCT
TAGTATTTTCTTCTTTTGATCATATGGGACTTATTAGACATTTTCTGTTTTTAGTCCTGA
TATGAAAAGACCTGCTTGCACGAATGTCCCATGCCAGCAGCTAAACTTTTGTTCAATGTT
ACTCTATTGGTGATCTTAAAATATTTTTCCTCCCCTTAGTTTTGGGGCCAGATTAAAGCT
TTGTAAAATAACTTAATTCATTCCTACCTATAGGGTATACCTGCAGTTATATAACAATAT
AGGATGCAAAAGTACTGCTGCTATCCATTTCACAAGCTCCCAAAGTGGATGAACCAAGTA
TGTATCTTGTCTTATTTATAAGGAGAGGGACAGAGGTAGCTAAATGGATGCTCTAAGCCT
TGTAGTTTATTTAGGTTACTGTTAAAAAATTGGAGAAAAACCCACACAAATATTGGAAGC
CTGACCTTACTCACTGTTAAGAATATGCACTTTTGCATGCCACACACCAGATTTAACTAT
TGAGCTAACAAAGGTTGCACGCTTCTACTGTCATACCATTTAAATTCTCATGAAATCAAA
GACCGATTTATTGAAAAAATTTATATCATTTCCAAAGGGCTACCATTCTGTTAAATTCAT
TTTAAAATAAAATATCTGTACCATATCATTAAAACTCTTTAAAATCCATTGGAAGGCTGA
TTATCTCATTAATGGTCCGGGAAATCTGTCAGTTTCTAAGGTGCAAGTTCACTGTTTACT
ACCATAGCAAAAATGTGAATTTCAGTTGTGCCTTTCTACATATTATCCACAAGTAGAGCC
AAATGATGAAAATAATATCCCACTCTGTAAATTCCCATTTAAAATTACAAATATTTCCCG
GATTATGTACAACCCGAGTTACATAAACTCAGCTTTATTAAACATTTTCTTAATGCATAT
AAAAGTCAGTTTTGCACAGAATACAAAATAGTACAGCATCCAGATGAACATGCAACCTGT
GCTGTTATGCAAGGTTTTTCGGAACAGTACATAAGTTGGAGACTGGCTAGAAGTCACTGG
ACTTAGATTCAGTAATTAGATGCTATGGTTTATGTTGCAGCCTTTAATCATGGTCAGAGC
CTTCCTTGGGTGCAATATATAGTTAGCAACTGGTTGCTTTTCTTGGTATTTCAATTAAAG
AATTGCTATATCTACAAAGGAATTTTTTTATTACAAAAGTGTAAGTTAACTTAGCTCTGT
TACCATCCTATAAACTTACACTACTAAAAGTCTACATTCAATTATACTGGCTGTGAGTTA
AGTCTCTCAGCTTCTCTCAGCAGTATCAAAGTATGAAACACACTTATGAATCAAGAGAAC
AAAGGTCAATTTTGTTGAGACGCTATGCAATAGGCAGCAGTTGGAGGCTAAATATTTTTC
GTTTACCTCCAGCTCACCCTAATCTTTTATCTGTGTGTCATGTATGAGCTACACTTAGAA
CAGATGACTCAGAGTCAGTCTGGTTACTTCTAATCTTACAGAACAAGTATCATTACTTTA
AATGGAAGACACAAGGTGGATTCTGATAAGGAATACATAACCAGTGATGACAGTTTTTAT
AATTTTAGTGTATGTTTAAGACATCAAACTATGATACACTAATTTGGTAGAGGACTGATG
AAGCAAAAATGGTGGCCTAGCATTACTTAAATTTGATACAGTTCTTGTTGTTTCAAGTCC
ACCTCAATGTCCATACTAATTATTTCAAGATTAACTGTGTTGACTGTGACTGTGTTGTTA
TCATAAAATTTCCTCTTCCAAATAATATAATAAGATTCTTTTTGTTGTTATAACAATATA
ACAACAAGAGAACAAGCATGTTTTTGTTTATGCAATAACAAACATTGTAACCTTGGCTTT
AAGACATCGGAGCAATATATTTTGATAATAAAAGATAAGCATGAAGGCGTCAGAAAAAAA
ACTGTTTCAATTAAATCTATTATTTCCTGATAGAAAAGACTTTCTATTAAAGAACAGATA
TAATTCTCTTCGGCTTTTCAGTGACTTCACATATGGACAAACCAGATTTTATTTACATAA
CCTCCTAGAAATCTTACTTATTGAATGTTTGGTTTTGCTGAAACGTTCCATAGATTCTTT
CAGCCCCTTAACTGAAACCACACCAACGGCAGCCACTTCTGAACAGAAAACAATCAGCGT
GCTTCAGGTGGCATTCCGGTGAATACTGGGGAAAAATAATTATTTTCCTTATTGTGACTG
CTTGTATTAAGTTCTAAACATCATCTCATGAATAGATGAAAGCAAAAACAAAACAAAGGG
ACACATTTTTTTTTTCTTGTTCCAAGTCTGGATTGCCAAAGGGAAGGGAATTTAGAATAA
TATACTTTTGAAACTATGATTGTGGTAGAGACCTCTTTCTTGGACTGGAAGAATTTGCTT
GAGTAGTCAAGATCACAGTTTGGCATTTCACACCTGTAGTGTTTCTGGAGCATATTATGT
CAAGCTGTCAATCAAAGAATCTCTCATAGTGGTAGCAATGGTACTTGGCTGCGCTTCATT
AAGTTTGAAAACACTCTCAATAACAGATAATTCCGTGCTGGTTGTATCCAGGCCACAGAA
GGCACACCAATCATTCACAACCATTCCAGCTGCAATCACTTCACTGCCACGGTTAACCGT
TCCAGCCACAAGGGGGACTTGCAACAATGAAGAAAGCTCATCCTGGTCTTCTATAGATGT
CTTCGGGTGTACTAAGCCTCCCTGGTTGCTGAACGCACAATAACTTCCCACAAGTACTTG
GTCTGCTACTGTCTGTCTAAATACTTCGACTTTTAGTACATCAGCTAAAATCTCTTCTGT
CTCTCTGTCAATGTCTGGGTGGGCAAGTGCTACGTAATCATTGCATGCAGTGACATTGCC
CAATGCAGAAAGACGTTCTTCCACCCTCTGGATTCGCACTGAATCAGGAAGGCTGTTTCT
GATATGCTGAAGTTCCTGGTCAGTAGTATTGTTTGGGACTAGCAAACCATGTCTGTTACC
TACACACATTCTGCCAATGATTCGACATCCAGCAATAGAAGCATGAATTACAGGAATGGT
GTCAGAAAGCTCCCCTTCGAATACACTGTAGAAGCACTCAGAGCCTCCAATGGCCACCAG
ACAGTAGGCGTTGGTGAGCTTCGCGAAGCAGCCGATCTCGTTGTTGTTCTCGAAGCTCGC
CCGGACCGCCATAACCGTCAAAGAGCCGGCAAAAAAGAGGAAAAACGGCAAAAACGGAGC
CAACGAGACACGAGGTCAGGCGTCGACGACCGTAGCCCGGAAACCG
>TRINITY_DN34657_c3_g1_i4 len=1623 path=[26753:0-65 26754:66-66 27169:67-113 27221:114-150 27075:151-152 27300:153-452 26818:453-471 @27262@!:472-631 27154:632-979 26704:980-1003 27250:1004-1248 26680:1249-1272 27200:1273-1513 26744:1514-1622] [-1, 26753, 26754, 27169, 27221, 27075, 27300, 26818, 27262, 27154, 26704, 27250, 26680, 27200, 26744, -2]
AAAATATTCTGCTGCTTTTTTGTTTGAAAGACTTTATTATTTGGAACTGTAAATAAATTT
GGGTTGGTTTTTTTCCAGTCTATTCATTGTTAAAAGGAAAAAGGGGTTGTCCCTGACAAA
CAAACAGAGCCAGTCGTAGGCTGGAACAGAACACATTCATAGGCTTTTAGTATTGTACTG
TTGTGATTATTCTTATGTCTGTCAACCAAGGTGCAAATGCAAATTTTGATTCCTTTTTAA
CGGCCATGTTTTTCAATAATCTTTTGCATCCATTTCTTCAGACGGAACAGATGGGTGTAG
AATCCATATTTGCCATCACGATCACAACCTTCTCCCCAGGAAACAATACCTATTTGATAC
CACCTTTCTTCTGTTGGATCCTTCATGACAAAAGGGCCTCCACTGTCACCCTCACAAGCG
TCTCCTTTCTTGGTTTCTTCAGGACTATAACCTGCACAGAACATGTTGTCTGAGACTTTA
ATATTAGTGGATGCCTTACAGACGTTCCGGCTCACAATGGGAAGATTCACTTGTTGCAAC
ACACTAGGCAATTGTCGTGACCCTGTACCCCAGGTGTCAAGCAGATTACCCCAACCAGTA
ACACGACCTTTATATCCTGTTAGCAATAGGCTCTGAACAACCTGCTTGGTAGGCAGACAT
ATTGGGTGTATATAATCACTGAAAGGTACAGGCTTAGCCAGACGTAATAGTGCAATGTCC
CGATCCAGATTTTCCATCCAGTTATATTTGGGGTGGATGATGATTTTATCCAGGAAGACA
ATTTTCTCCTTGCCCTGCTCATATCGTATCCTGCTATGTTTGCCAATCCGTACAAGGAGG
TCATCAGTTGTGTAGTTTTTATCCCAGGGTGGATAGAAAATGCAATGTGCAGCAGTGAGG
ACCCAGCGATTGCTGATGAGACTAGCACCACATACCAGCTCCTGTGGTTTCTTCTTGAAT
AGCATGACTTGCCAAGGAGCGCTGCCCACCTCGGCATCTACCCCATTCACAACTCGGCCT
TGCGCATAGGATTCCAGTAGCTCATCCTCCGTTTTGTCAGCGATATTCTTTTTCTCAAAC
AGGGGACGGATGCCGCAATCTGCTTCACCTGCACCAAATGTCTTAGGATCAAAGAAAGTT
TCATGTTGCTGGATAATAGTTCGTCCTATATTAGCAATATCATCGGCATAATTTAGATTA
TTTTCACAGTAGTTCAAGTTGCAATAATTGTAGGTCATGTTTGGGTGGTCTACATAGCAC
CAAACCCCTTCCTCATCATGATCAGGGTTGCGGCAATAGTTCTCCACCAGGGGCACTTCT
TCCAGGAAGTTTTTTCTGTAGCTCAACTGTCTTACTTTTTCTGAAGCCCATGGCAAGCAC
GGGTCTCCAGACACTGTGACAGAAAGAGTCCCTGTATAAAGCAGTCCTTCCTCAGATACA
CATTCTTCCCGCTGTGTTTGCTCTTGCAAAGGAGGAAGTGCTGGAGAGAAGGGAACTGTT
GTCCGGTTCTCACCTAAAGGAAGAGCAAGATTACCATGACCATTGATGAAATAGCAATTC
AGAACTGATGCCGGTCAAAAGTTGGTTTTGAATCTCAGTTATAAATTTAAAAATGGCCAA
CCT
>TRINITY_DN34657_c3_g1_i6 len=2143 path=[26753:0-65 26754:66-66 27169:67-113 27221:114-150 27075:151-152 27300:153-452 26818:453-471 @27262@!:472-631 27154:632-979 26704:980-1003 27250:1004-1248 26680:1249-1272 27200:1273-1513 26707:1514-1530 26708:1531-2142] [-1, 26753, 26754, 27169, 27221, 27075, 27300, 26818, 27262, 27154, 26704, 27250, 26680, 27200, 26707, 26708, -2]
AAAATATTCTGCTGCTTTTTTGTTTGAAAGACTTTATTATTTGGAACTGTAAATAAATTT
GGGTTGGTTTTTTTCCAGTCTATTCATTGTTAAAAGGAAAAAGGGGTTGTCCCTGACAAA
CAAACAGAGCCAGTCGTAGGCTGGAACAGAACACATTCATAGGCTTTTAGTATTGTACTG
TTGTGATTATTCTTATGTCTGTCAACCAAGGTGCAAATGCAAATTTTGATTCCTTTTTAA
CGGCCATGTTTTTCAATAATCTTTTGCATCCATTTCTTCAGACGGAACAGATGGGTGTAG
AATCCATATTTGCCATCACGATCACAACCTTCTCCCCAGGAAACAATACCTATTTGATAC
CACCTTTCTTCTGTTGGATCCTTCATGACAAAAGGGCCTCCACTGTCACCCTCACAAGCG
TCTCCTTTCTTGGTTTCTTCAGGACTATAACCTGCACAGAACATGTTGTCTGAGACTTTA
ATATTAGTGGATGCCTTACAGACGTTCCGGCTCACAATGGGAAGATTCACTTGTTGCAAC
ACACTAGGCAATTGTCGTGACCCTGTACCCCAGGTGTCAAGCAGATTACCCCAACCAGTA
ACACGACCTTTATATCCTGTTAGCAATAGGCTCTGAACAACCTGCTTGGTAGGCAGACAT
ATTGGGTGTATATAATCACTGAAAGGTACAGGCTTAGCCAGACGTAATAGTGCAATGTCC
CGATCCAGATTTTCCATCCAGTTATATTTGGGGTGGATGATGATTTTATCCAGGAAGACA
ATTTTCTCCTTGCCCTGCTCATATCGTATCCTGCTATGTTTGCCAATCCGTACAAGGAGG
TCATCAGTTGTGTAGTTTTTATCCCAGGGTGGATAGAAAATGCAATGTGCAGCAGTGAGG
ACCCAGCGATTGCTGATGAGACTAGCACCACATACCAGCTCCTGTGGTTTCTTCTTGAAT
AGCATGACTTGCCAAGGAGCGCTGCCCACCTCGGCATCTACCCCATTCACAACTCGGCCT
TGCGCATAGGATTCCAGTAGCTCATCCTCCGTTTTGTCAGCGATATTCTTTTTCTCAAAC
AGGGGACGGATGCCGCAATCTGCTTCACCTGCACCAAATGTCTTAGGATCAAAGAAAGTT
TCATGTTGCTGGATAATAGTTCGTCCTATATTAGCAATATCATCGGCATAATTTAGATTA
TTTTCACAGTAGTTCAAGTTGCAATAATTGTAGGTCATGTTTGGGTGGTCTACATAGCAC
CAAACCCCTTCCTCATCATGATCAGGGTTGCGGCAATAGTTCTCCACCAGGGGCACTTCT
TCCAGGAAGTTTTTTCTGTAGCTCAACTGTCTTACTTTTTCTGAAGCCCATGGCAAGCAC
GGGTCTCCAGACACTGTGACAGAAAGAGTCCCTGTATAAAGCAGTCCTTCCTCAGATACA
CATTCTTCCCGCTGTGTTTGCTCTTGCAAAGGAGGAAGTGCTGGAGAGAAGGGAACTGTT
GTCCGGTTCTCACCACACACAGGAATAGCACATTCTTCTACTTGTACTGCTGGATTACGG
GTGTAGCACCAGGGTCCTTGAGTATGATTGTTGGGGTTCCTACAGTAGTTTTCAGTGAGA
TTGGCTTCTGGATGAGTTGTTTCATTGAACTGAGGTTTGTGAGGAAATTTGCTGGACCAG
AACTGACATTCAGTTGCTGACTTGGTGAAAGAAATCTTTCCCTTGTAATTCTGTCCTGTT
CCTAGGGCACAGGAATCTTTCAAACACTCATCCAGAGCTGCTCTCTTTTTCACTAAGGTT
TTACAACCTGAATACTGTGCCCAGAACATATCTGTTTGGATGTCGGACTCAATGGCTTCA
CGGGCCTCCTCATAGACACAGACCTCCTCTAGACACTCCCGCTCTAGATTACCATTAAGT
ACCTCTCCCATGAATTCCTTGTTAGCTCGCTTTGTGCGCCTCAGCAATGAAAGAGCTTCC
TTTTGCTCAAGAAAAACTCCTATAGTTGTCTAGTAGTCATGATAGGAAGCGGTGGCTCTG
TGGGTTAGAATGCTGAGCTTGTCGATCGGAAGGTTGGCAGTTTGGTGGGTCGAATCCCAG
GTGGCGCGTGGGAGAGTGGGTGCCTGTTGCTCGTCCCAGCTTC
>TRINITY_DN77181_c0_g1_i1 len=935 path=[1825:0-934] [-1, 1825, -2]
GAAAAGGATTTAAAGACCAAGACCTTTCTCCTCCATCAGAGAACGATACCAATTACCAGG
CTTGCTATAGCATAGTTTTTATTTTTACACAAGTAATCTCTCTCTTCTCAGTCTGTGAAA
TGTCAGCTGGAGATGTTAAATGTCAAAAAGGGAGCTTTCCAGACAGGAAGTGCAAATCAG
TTGGAACTGATGGTTTCTTGAATCCAGGAAATGTAGTTGCAAACCTTAGTGTAGACACCA
GGCTTCCCTCTCAGAGCACATCCCTCGCCCCAAGAAACAATTCCTTGGAGTTCCCCATTG
CAGACAACTGGACCACCAGAGTCACACTGACAAGAATCTTTTCCGCCTTCTAGGAATCCT
GCACAAAACATATTGTTGGTGATTTTCCCTTTATAAGACCCACTGCACTCACTCTCAGAA
AGTACAGGGACATTCAGGCACTGTAGGAGGTCTGGGTAGTCTATGCCACTGCTGAGGGTG
TTGCCCCAGCCAGAGACTAAACATACTGCTCCAGTGGATGGACAGCTGCTTGGTAAGCGG
ATTGCTGAAACACGGGAATTGAGGGCGGCTGGTTTGGATAGTCTGATGAGCATGATGTCA
TTGTCCAAAGTTCGGGGGTTGTATTTGGGATGGAGAATGATTTTGACTGCATCAATGTAT
TGCTCGGAGCCATCATCTTTGGTCAAACTGTGTTCCCCAAGTCTCACTTGGATGCGGGAT
TTATAGCAGTGAGCAGCTGAAACAATCCATTGGTTGTTTAGGATGGAGCCACCACAGATA
TGTTGCCCGTCATTCAGGGAGGCCTGATAGGGAACAGAATGCTTTTGGCAGGTGTAGCCA
CCCACAATCTTATCATCATCTTCATCTTCGATGGGAAAGGCAGCAGCTGCTCCCAAGAAT
GCTACAAGCCAAGTGAACTTCATGTTGCCTTCCTT
>TRINITY_DN95282_c0_g1_i1 len=416 path=[787:0-415] [-1, 787, -2]
GAGGATGAGCAGATAAGAGTTCCAAAGAAGAAGGTCTTTTGTCATAATAGCAAATTCCCC
AATGGAATGGATAAGGACATCATGTTGATCAAGCTGAGAAGACCTGTTAACAACAGTGCA
CACATTGCGCCTATCAGCTTGCCTTCCAGTCCTTCCAGTCCACGCTCACGTTGCCGTATT
ATGGGATGGGGCAAAATCTCAAGTGCTGAAGATACTGACTCTCTTGTCCCTCATTGTGCT
AACATTTTCATAGTCAAGCATTCGTGGTGTGAAGCAATTTACCCATGGGTACCTGCGGAT
AGCAGAACATTGTGTGCCGGTATCCTGCAAGGAGGCAAAGATACATGTCACGGTGACTCT
GGAGGACCACTCATCTGTAATGGACAAATCCAAGGCATTGTATCTGGGGGGTCCGA
