# Supplementary material for: Venomix: a simple bioinformatic pipeline for identifying and characterizing toxin gene candidates from transcriptomic data
Source: PeerJ. 2018 Jul 31;6:e5361. doi: 10.7717/peerj.5361 (PMC6074769; doi:10.7717/peerj.5361)
Supplement: Supplemental Information 3 [file peerj-06-5361-s003.gz › FinalOutput_E-20/Thrombin-like_enzyme_TLBm_1/signalp.txt]

# SignalP-4.1 euk predictions
# name                     Cmax  pos  Ymax  pos  Smax  pos  Smean   D     ?  Dmaxcut    Networks-used
Q76B45                     0.736  18  0.834  18  0.979   9  0.937   0.890 Y  0.450      SignalP-noTM
Q4QXT9                     0.899  21  0.913  21  0.959  12  0.926   0.920 Y  0.450      SignalP-noTM
A6MFK7                     0.611  23  0.652  23  0.854  14  0.696   0.676 Y  0.450      SignalP-noTM
A6MFK8                     0.815  23  0.842  23  0.950   2  0.870   0.857 Y  0.450      SignalP-noTM
P43685                     0.143  27  0.135  27  0.214  11  0.130   0.132 N  0.450      SignalP-noTM
Q71QJ3                     0.818  19  0.838  19  0.899  12  0.858   0.849 Y  0.450      SignalP-noTM
Q71QI5                     0.820  19  0.837  19  0.907  12  0.853   0.846 Y  0.450      SignalP-noTM
Q71QJ1                     0.818  19  0.842  19  0.920  12  0.869   0.857 Y  0.450      SignalP-noTM
Q71QH5                     0.818  19  0.835  19  0.890  15  0.851   0.844 Y  0.450      SignalP-noTM
Q71QI8                     0.818  19  0.842  19  0.920  12  0.869   0.857 Y  0.450      SignalP-noTM
Q71QJ0                     0.818  19  0.835  19  0.888  10  0.850   0.843 Y  0.450      SignalP-noTM
Q5W959                     0.841  19  0.831  19  0.905  14  0.829   0.830 Y  0.450      SignalP-noTM
Q5W960                     0.784  19  0.799  19  0.874  15  0.816   0.808 Y  0.450      SignalP-noTM
Q71QI7                     0.818  19  0.841  19  0.907  12  0.864   0.853 Y  0.450      SignalP-noTM
B0FXM3                     0.817  19  0.839  19  0.907  10  0.861   0.851 Y  0.450      SignalP-noTM
Q2PQJ3                     0.207  39  0.182  39  0.393  37  0.143   0.161 N  0.450      SignalP-noTM
P81824                     0.149  32  0.187  32  0.509  31  0.207   0.197 N  0.450      SignalP-noTM
A8QL57                     0.713  19  0.802  19  0.950  11  0.896   0.853 Y  0.450      SignalP-noTM
P85109                     0.154  43  0.138  43  0.227  40  0.118   0.127 N  0.450      SignalP-noTM
A8QL53                     0.700  19  0.791  19  0.942  11  0.889   0.844 Y  0.450      SignalP-noTM
P84788                     0.118  40  0.107  70  0.130  26  0.098   0.102 N  0.450      SignalP-noTM
Q91507                     0.818  19  0.839  19  0.910  12  0.861   0.851 Y  0.450      SignalP-noTM
O13059                     0.817  19  0.841  19  0.919  12  0.868   0.855 Y  0.450      SignalP-noTM
Q5W958                     0.790  19  0.798  19  0.898  12  0.809   0.802 Y  0.500      SignalP-TM
P0DL26                     0.115  41  0.125  39  0.223  11  0.134   0.130 N  0.450      SignalP-noTM
Q8QHK2                     0.817  19  0.841  19  0.918  12  0.867   0.855 Y  0.450      SignalP-noTM
O13069                     0.764  19  0.808  19  0.889  12  0.854   0.833 Y  0.450      SignalP-noTM
P84787                     0.115  40  0.109  68  0.113  54  0.098   0.103 N  0.450      SignalP-noTM
P86531                     0.106  11  0.106  11  0.109   1  0.102   0.104 N  0.450      SignalP-noTM
Q71QI2                     0.847  19  0.825  19  0.867  15  0.807   0.815 Y  0.450      SignalP-noTM
Q9PSN3                     0.185  43  0.160  43  0.262  12  0.152   0.156 N  0.450      SignalP-noTM
Q91508                     0.818  19  0.839  19  0.910  12  0.861   0.851 Y  0.450      SignalP-noTM
Q9PTU8                     0.771  19  0.767  19  0.840  15  0.769   0.768 Y  0.450      SignalP-noTM
O13058                     0.818  19  0.837  19  0.906  10  0.857   0.848 Y  0.450      SignalP-noTM
Q9DF66                     0.818  19  0.826  19  0.870   8  0.831   0.829 Y  0.450      SignalP-noTM
Q91509                     0.818  19  0.839  19  0.910  12  0.861   0.851 Y  0.450      SignalP-noTM
P0DL27                     0.132  40  0.121  40  0.156   9  0.113   0.117 N  0.450      SignalP-noTM
Q9I8X0                     0.818  19  0.839  19  0.910  12  0.861   0.851 Y  0.450      SignalP-noTM
Q91510                     0.818  19  0.839  19  0.910  12  0.861   0.851 Y  0.450      SignalP-noTM
P82981                     0.143  41  0.143  41  0.295  38  0.132   0.137 N  0.450      SignalP-noTM
E0Y420                     0.742  19  0.796  19  0.912  12  0.853   0.827 Y  0.450      SignalP-noTM
Q71QI3                     0.820  19  0.837  19  0.910  12  0.859   0.849 Y  0.450      SignalP-noTM
O13063                     0.818  19  0.837  19  0.906  10  0.858   0.848 Y  0.450      SignalP-noTM
Q91511                     0.818  19  0.835  19  0.895  10  0.850   0.843 Y  0.450      SignalP-noTM
F8S116                     0.817  19  0.841  19  0.918  12  0.867   0.855 Y  0.450      SignalP-noTM
Q8AY78                     0.818  19  0.839  19  0.904  12  0.861   0.851 Y  0.450      SignalP-noTM
J3S835                     0.817  19  0.837  19  0.907  10  0.859   0.849 Y  0.450      SignalP-noTM
P0CJ41                     0.817  19  0.840  19  0.919  12  0.866   0.854 Y  0.450      SignalP-noTM
P81661                     0.157  41  0.138  41  0.332  38  0.112   0.124 N  0.450      SignalP-noTM
Q9DG84                     0.818  19  0.839  19  0.910  12  0.861   0.851 Y  0.450      SignalP-noTM
Q8JH85                     0.713  19  0.700  19  0.772  15  0.687   0.693 Y  0.450      SignalP-noTM
E5L0E4                     0.743  19  0.795  19  0.918  12  0.857   0.829 Y  0.450      SignalP-noTM
E0Y419                     0.855  19  0.868  19  0.934  12  0.884   0.877 Y  0.450      SignalP-noTM
E5L0E6                     0.825  19  0.843  19  0.915  15  0.865   0.855 Y  0.450      SignalP-noTM
Q9PT51                     0.137  40  0.119  40  0.136  26  0.109   0.114 N  0.450      SignalP-noTM
J3S832                     0.818  19  0.842  19  0.919  12  0.868   0.856 Y  0.450      SignalP-noTM
O13062                     0.818  19  0.835  19  0.888  10  0.850   0.843 Y  0.450      SignalP-noTM
P80899                     0.106  11  0.106  11  0.109   1  0.102   0.104 N  0.450      SignalP-noTM
P0DJF6                     0.825  19  0.850  19  0.925  12  0.875   0.863 Y  0.450      SignalP-noTM
Q7SZE2                     0.118  41  0.131  41  0.287  38  0.143   0.138 N  0.450      SignalP-noTM
Q9DF67                     0.817  19  0.830  19  0.880  15  0.841   0.836 Y  0.450      SignalP-noTM
O42207                     0.817  19  0.836  19  0.904  10  0.855   0.846 Y  0.450      SignalP-noTM
P09872                     0.123  31  0.131  27  0.197  25  0.137   0.134 N  0.450      SignalP-noTM
P04971                     0.772  19  0.776  19  0.848  15  0.778   0.777 Y  0.450      SignalP-noTM
Q9YGS1                     0.154  41  0.159  41  0.358  39  0.155   0.157 N  0.450      SignalP-noTM
P33589                     0.128  31  0.135  31  0.209  12  0.140   0.138 N  0.450      SignalP-noTM
Q9PT41                     0.742  19  0.799  19  0.922  12  0.860   0.832 Y  0.450      SignalP-noTM
Q9YGJ9                     0.818  19  0.833  19  0.892  10  0.847   0.840 Y  0.450      SignalP-noTM
Q9PRP4                     0.109  21  0.114  21  0.163   8  0.120   0.117 N  0.450      SignalP-noTM
P0DMU1                     0.107  20  0.107  11  0.121   1  0.099   0.103 N  0.450      SignalP-noTM
P0DJ86                     0.188  41  0.156  41  0.391  38  0.117   0.135 N  0.450      SignalP-noTM
E5L0E5                     0.817  19  0.840  19  0.917  12  0.866   0.854 Y  0.450      SignalP-noTM
Q27J47                     0.843  19  0.858  19  0.910  10  0.866   0.863 Y  0.450      SignalP-noTM
Q91516                     0.734  19  0.718  19  0.847  15  0.715   0.716 Y  0.450      SignalP-noTM
Q072L6                     0.816  19  0.836  19  0.905  10  0.856   0.846 Y  0.450      SignalP-noTM
Q7SYF1                     0.800  19  0.852  19  0.949   8  0.900   0.878 Y  0.450      SignalP-noTM
Q9I8X1                     0.817  19  0.838  19  0.906  12  0.860   0.850 Y  0.450      SignalP-noTM
P0DJF5                     0.817  19  0.831  19  0.882  15  0.843   0.838 Y  0.450      SignalP-noTM
Q802F0                     0.817  19  0.836  19  0.904  10  0.855   0.846 Y  0.450      SignalP-noTM
Q71QH7                     0.834  19  0.849  19  0.919  12  0.866   0.858 Y  0.450      SignalP-noTM
Q9PTL3                     0.832  19  0.837  19  0.903  10  0.845   0.841 Y  0.450      SignalP-noTM
Q8AY79                     0.733  19  0.728  19  0.868  15  0.740   0.735 Y  0.450      SignalP-noTM
Q9YGJ8                     0.817  19  0.833  19  0.912  15  0.854   0.845 Y  0.450      SignalP-noTM
Q7SZE1                     0.817  19  0.837  19  0.907  10  0.859   0.849 Y  0.450      SignalP-noTM
Q6IWF1                     0.163  40  0.137  40  0.173   9  0.120   0.128 N  0.450      SignalP-noTM
Q8UUJ1                     0.147  40  0.129  40  0.151  37  0.117   0.123 N  0.450      SignalP-noTM
P81883                     0.106  11  0.106  11  0.114   1  0.098   0.102 N  0.450      SignalP-noTM
E0Y421                     0.831  19  0.865  19  0.947  12  0.898   0.883 Y  0.450      SignalP-noTM
Q8UUJ2                     0.138  43  0.125  43  0.210  40  0.109   0.116 N  0.450      SignalP-noTM
P81884                     0.106  11  0.106  11  0.114   1  0.098   0.102 N  0.450      SignalP-noTM
Q8QG86                     0.772  19  0.782  19  0.870  15  0.792   0.787 Y  0.450      SignalP-noTM
K4LLQ2                     0.133  56  0.119  56  0.151  53  0.101   0.109 N  0.450      SignalP-noTM
U5YCR8                     0.128  21  0.160  12  0.274  10  0.223   0.194 N  0.450      SignalP-noTM
B5U6Y3                     0.658  19  0.770  19  0.948  13  0.902   0.842 Y  0.450      SignalP-noTM
E5AJX2                     0.831  19  0.861  19  0.940  12  0.890   0.877 Y  0.450      SignalP-noTM
Q072L7                     0.818  19  0.834  19  0.922  12  0.855   0.843 Y  0.500      SignalP-TM
TRINITY_DN13321_c0_g1::TRINITY_DN13321_c0_g1_i1::g.1::m.1  0.312  38  0.346  38  0.518  28  0.244   0.305 N  0.500      SignalP-TM
TRINITY_DN16858_c0_g1::TRINITY_DN16858_c0_g1_i1::g.2::m.2  0.784  22  0.859  22  0.980  10  0.939   0.902 Y  0.450      SignalP-noTM
TRINITY_DN34184_c5_g1::TRINITY_DN34184_c5_g1_i1::g.4::m.4  0.741  19  0.792  19  0.898  12  0.844   0.820 Y  0.450      SignalP-noTM
TRINITY_DN34184_c5_g1::TRINITY_DN34184_c5_g1_i2::g.5::m.5  0.741  19  0.787  19  0.880   8  0.830   0.810 Y  0.450      SignalP-noTM
TRINITY_DN34184_c5_g1::TRINITY_DN34184_c5_g1_i3::g.7::m.7  0.741  19  0.791  19  0.899  12  0.842   0.818 Y  0.450      SignalP-noTM
TRINITY_DN34184_c5_g1::TRINITY_DN34184_c5_g1_i4::g.8::m.8  0.741  19  0.787  19  0.880   8  0.830   0.810 Y  0.450      SignalP-noTM
TRINITY_DN34657_c3_g1::TRINITY_DN34657_c3_g1_i4::g.13::m.1  0.105   1  0.000   1  0.140   1  0.000   0.000 N  0.450      SignalP-noTM
TRINITY_DN34657_c3_g1::TRINITY_DN34657_c3_g1_i4::g.13::m.1  0.103   1  0.000   1  0.166   1  0.000   0.000 N  0.450      SignalP-noTM
TRINITY_DN34657_c3_g1::TRINITY_DN34657_c3_g1_i4::g.13::m.1  0.104   1  0.000   1  0.161   1  0.000   0.000 N  0.450      SignalP-noTM
TRINITY_DN34657_c3_g1::TRINITY_DN34657_c3_g1_i4::g.13::m.1  0.103   1  0.000   1  0.145   1  0.000   0.000 N  0.450      SignalP-noTM
TRINITY_DN34657_c3_g1::TRINITY_DN34657_c3_g1_i4::g.13::m.1  0.104   1  0.000   1  0.161   1  0.000   0.000 N  0.450      SignalP-noTM
TRINITY_DN34657_c3_g1::TRINITY_DN34657_c3_g1_i4::g.13::m.1  0.103   1  0.000   1  0.198   1  0.000   0.000 N  0.450      SignalP-noTM
TRINITY_DN34657_c3_g1::TRINITY_DN34657_c3_g1_i4::g.13::m.1  0.103   1  0.000   1  0.145   1  0.000   0.000 N  0.450      SignalP-noTM
TRINITY_DN34657_c3_g1::TRINITY_DN34657_c3_g1_i4::g.13::m.1  0.104   1  0.000   1  0.140   1  0.000   0.000 N  0.450      SignalP-noTM
TRINITY_DN34657_c3_g1::TRINITY_DN34657_c3_g1_i4::g.13::m.1  0.103   1  0.000   1  0.145   1  0.000   0.000 N  0.450      SignalP-noTM
                           0.000   1  0.000   1  0.000   1  0.000   0.000 N  0.500      SignalP-TM
TRINITY_DN34657_c3_g1::TRINITY_DN34657_c3_g1_i4::g.13::m.1  0.000   1  0.000   1  0.000   1  0.000   0.000 N  0.450      SignalP-noTM
0.160560                   0.000   1  0.000   1  0.000   1  0.000   0.000 N  0.450      SignalP-noTM
TRINITY_DN34657_c3_g1::TRINITY_DN34657_c3_g1_i4::g.13::m.1  0.103   1  0.000   1  0.198   1  0.000   0.000 N  0.450      SignalP-noTM
TRINITY_DN34657_c3_g1::TRINITY_DN34657_c3_g1_i4::g.13::m.1  0.103   1  0.000   1  0.145   1  0.000   0.000 N  0.450      SignalP-noTM
TRINITY_DN34657_c3_g1::TRINITY_DN34657_c3_g1_i4::g.13::m.1  0.103   1  0.000   1  0.145   1  0.000   0.000 N  0.450      SignalP-noTM
TRINITY_DN34657_c3_g1::TRINITY_DN34657_c3_g1_i4::g.13::m.1  0.104   1  0.000   1  0.140   1  0.000   0.000 N  0.450      SignalP-noTM
TRINITY_DN34657_c3_g1::TRINITY_DN34657_c3_g1_i4::g.13::m.1  0.103   1  0.000   1  0.145   1  0.000   0.000 N  0.450      SignalP-noTM
TRINITY_DN34657_c3_g1::TRINITY_DN34657_c3_g1_i4::g.13::m.1  0.104   1  0.000   1  0.161   1  0.000   0.000 N  0.450      SignalP-noTM
TRINITY_DN34657_c3_g1::TRINITY_DN34657_c3_g1_i4::g.13::m.1  0.105   1  0.000   1  0.120   1  0.000   0.000 N  0.450      SignalP-noTM
TRINITY_DN34657_c3_g1::TRINITY_DN34657_c3_g1_i4::g.13::m.1  0.104   1  0.000   1  0.138   1  0.000   0.000 N  0.450      SignalP-noTM
TRINITY_DN34657_c3_g1::TRINITY_DN34657_c3_g1_i4::g.13::m.1  0.104   1  0.000   1  0.138   1  0.000   0.000 N  0.450      SignalP-noTM
TRINITY_DN34657_c3_g1::TRINITY_DN34657_c3_g1_i4::g.13::m.1  0.106   1  0.000   1  0.129   1  0.000   0.000 N  0.450      SignalP-noTM
TRINITY_DN34657_c3_g1::TRINITY_DN34657_c3_g1_i4::g.13::m.1  0.105   1  0.000   1  0.120   1  0.000   0.000 N  0.450      SignalP-noTM
TRINITY_DN34657_c3_g1::TRINITY_DN34657_c3_g1_i4::g.13::m.1  0.103   1  0.000   1  0.145   1  0.000   0.000 N  0.450      SignalP-noTM
TRINITY_DN34657_c3_g1::TRINITY_DN34657_c3_g1_i4::g.13::m.1  0.106   1  0.000   1  0.129   1  0.000   0.000 N  0.450      SignalP-noTM
TRINITY_DN34657_c3_g1::TRINITY_DN34657_c3_g1_i4::g.13::m.1  0.104   1  0.000   1  0.158   1  0.000   0.000 N  0.450      SignalP-noTM
TRINITY_DN34657_c3_g1::TRINITY_DN34657_c3_g1_i4::g.13::m.1  0.103   1  0.000   1  0.110   1  0.000   0.000 N  0.450      SignalP-noTM
TRINITY_DN34657_c3_g1::TRINITY_DN34657_c3_g1_i4::g.13::m.1  0.103   1  0.000   1  0.166   1  0.000   0.000 N  0.450      SignalP-noTM
TRINITY_DN34657_c3_g1::TRINITY_DN34657_c3_g1_i4::g.13::m.1  0.106   1  0.000   1  0.129   1  0.000   0.000 N  0.450      SignalP-noTM
TRINITY_DN34657_c3_g1::TRINITY_DN34657_c3_g1_i4::g.13::m.1  0.106   1  0.000   1  0.129   1  0.000   0.000 N  0.450      SignalP-noTM
TRINITY_DN34657_c3_g1::TRINITY_DN34657_c3_g1_i4::g.13::m.1  0.104   1  0.000   1  0.159   1  0.000   0.000 N  0.450      SignalP-noTM
TRINITY_DN34657_c3_g1::TRINITY_DN34657_c3_g1_i4::g.13::m.1  0.104   1  0.000   1  0.159   1  0.000   0.000 N  0.450      SignalP-noTM
TRINITY_DN34657_c3_g1::TRINITY_DN34657_c3_g1_i4::g.13::m.1  0.104   1  0.000   1  0.146   1  0.000   0.000 N  0.450      SignalP-noTM
TRINITY_DN34657_c3_g1::TRINITY_DN34657_c3_g1_i4::g.13::m.1!  0.102   1  0.000   1  0.120   1  0.000   0.000 N  0.450      SignalP-noTM
TRINITY_DN34657_c3_g1::TRINITY_DN34657_c3_g1_i4::g.13::m.1"  0.103   1  0.000   1  0.166   1  0.000   0.000 N  0.450      SignalP-noTM
TRINITY_DN34657_c3_g1::TRINITY_DN34657_c3_g1_i4::g.13::m.1#  0.104   1  0.000   1  0.131   1  0.000   0.000 N  0.450      SignalP-noTM
TRINITY_DN34657_c3_g1::TRINITY_DN34657_c3_g1_i4::g.13::m.1$  0.104   1  0.000   1  0.131   1  0.000   0.000 N  0.450      SignalP-noTM
TRINITY_DN34657_c3_g1::TRINITY_DN34657_c3_g1_i4::g.13::m.1%  0.104   1  0.000   1  0.138   1  0.000   0.000 N  0.450      SignalP-noTM
TRINITY_DN34657_c3_g1::TRINITY_DN34657_c3_g1_i4::g.13::m.1&  0.106   1  0.000   1  0.139   1  0.000   0.000 N  0.450      SignalP-noTM
TRINITY_DN34657_c3_g1::TRINITY_DN34657_c3_g1_i4::g.13::m.1'  0.104   1  0.000   1  0.121   1  0.000   0.000 N  0.450      SignalP-noTM
TRINITY_DN34657_c3_g1::TRINITY_DN34657_c3_g1_i4::g.13::m.1(  0.103   1  0.000   1  0.166   1  0.000   0.000 N  0.450      SignalP-noTM
TRINITY_DN34657_c3_g1::TRINITY_DN34657_c3_g1_i4::g.13::m.1)  0.104   1  0.000   1  0.131   1  0.000   0.000 N  0.450      SignalP-noTM
TRINITY_DN34657_c3_g1::TRINITY_DN34657_c3_g1_i4::g.13::m.1*  0.104   1  0.000   1  0.158   1  0.000   0.000 N  0.450      SignalP-noTM
TRINITY_DN34657_c3_g1::TRINITY_DN34657_c3_g1_i4::g.13::m.1+  0.105   1  0.000   1  0.120   1  0.000   0.000 N  0.450      SignalP-noTM
TRINITY_DN34657_c3_g1::TRINITY_DN34657_c3_g1_i4::g.13::m.1,  0.104   1  0.000   1  0.158   1  0.000   0.000 N  0.450      SignalP-noTM
TRINITY_DN34657_c3_g1::TRINITY_DN34657_c3_g1_i4::g.13::m.1-  0.102   1  0.000   1  0.120   1  0.000   0.000 N  0.450      SignalP-noTM
TRINITY_DN34657_c3_g1::TRINITY_DN34657_c3_g1_i4::g.13::m.1.  0.105   1  0.000   1  0.120   1  0.000   0.000 N  0.450      SignalP-noTM
TRINITY_DN34657_c3_g1::TRINITY_DN34657_c3_g1_i4::g.13::m.1/  0.104   1  0.000   1  0.138   1  0.000   0.000 N  0.450      SignalP-noTM
TRINITY_DN34657_c3_g1::TRINITY_DN34657_c3_g1_i4::g.13::m.10  0.103   1  0.000   1  0.198   1  0.000   0.000 N  0.450      SignalP-noTM
TRINITY_DN34657_c3_g1::TRINITY_DN34657_c3_g1_i4::g.13::m.11  0.104   1  0.000   1  0.158   1  0.000   0.000 N  0.450      SignalP-noTM
TRINITY_DN34657_c3_g1::TRINITY_DN34657_c3_g1_i4::g.13::m.12  0.106   1  0.000   1  0.129   1  0.000   0.000 N  0.450      SignalP-noTM
TRINITY_DN34657_c3_g1::TRINITY_DN34657_c3_g1_i4::g.13::m.13  0.101   1  0.000   1  0.106   1  0.000   0.000 N  0.450      SignalP-noTM
TRINITY_DN34657_c3_g1::TRINITY_DN34657_c3_g1_i4::g.13::m.14  0.105   2  0.000   1  0.106   1  0.000   0.000 N  0.450      SignalP-noTM
TRINITY_DN34657_c3_g1::TRINITY_DN34657_c3_g1_i4::g.13::m.15  0.105   2  0.000   1  0.106   1  0.000   0.000 N  0.450      SignalP-noTM
TRINITY_DN34657_c3_g1::TRINITY_DN34657_c3_g1_i4::g.13::m.16  0.105   2  0.000   1  0.106   1  0.000   0.000 N  0.450      SignalP-noTM
TRINITY_DN34657_c3_g1::TRINITY_DN34657_c3_g1_i4::g.13::m.17  0.105   2  0.000   1  0.106   1  0.000   0.000 N  0.450      SignalP-noTM
TRINITY_DN34657_c3_g1::TRINITY_DN34657_c3_g1_i4::g.13::m.18  0.105   2  0.000   1  0.106   1  0.000   0.000 N  0.450      SignalP-noTM
TRINITY_DN34657_c3_g1::TRINITY_DN34657_c3_g1_i4::g.13::m.19  0.105   2  0.000   1  0.106   1  0.000   0.000 N  0.450      SignalP-noTM
TRINITY_DN34657_c3_g1::TRINITY_DN34657_c3_g1_i4::g.13::m.1:  0.105   8  0.000   1  0.106   1  0.000   0.000 N  0.450      SignalP-noTM
TRINITY_DN34657_c3_g1::TRINITY_DN34657_c3_g1_i4::g.13::m.1;  0.109   9  0.000   1  0.106   1  0.000   0.000 N  0.450      SignalP-noTM
TRINITY_DN34657_c3_g1::TRINITY_DN34657_c3_g1_i4::g.13::m.1<  0.109   9  0.000   1  0.106   1  0.000   0.000 N  0.450      SignalP-noTM
TRINITY_DN34657_c3_g1::TRINITY_DN34657_c3_g1_i4::g.13::m.1=  0.109   9  0.098  11  0.106   1  0.090   0.094 N  0.450      SignalP-noTM
TRINITY_DN34657_c3_g1::TRINITY_DN34657_c3_g1_i4::g.13::m.1>  0.109   9  0.100  12  0.106   1  0.089   0.094 N  0.450      SignalP-noTM
TRINITY_DN34657_c3_g1::TRINITY_DN34657_c3_g1_i4::g.13::m.1?  0.109   9  0.100  12  0.106   1  0.089   0.094 N  0.450      SignalP-noTM
TRINITY_DN34657_c3_g1::TRINITY_DN34657_c3_g1_i4::g.13::m.1@  0.109   9  0.100  14  0.106   1  0.090   0.094 N  0.450      SignalP-noTM
TRINITY_DN34657_c3_g1::TRINITY_DN34657_c3_g1_i4::g.13::m.1A  0.109   9  0.100  15  0.106   1  0.090   0.095 N  0.450      SignalP-noTM
TRINITY_DN34657_c3_g1::TRINITY_DN34657_c3_g1_i4::g.13::m.1B  0.109   9  0.100  15  0.106   1  0.090   0.095 N  0.450      SignalP-noTM
TRINITY_DN34657_c3_g1::TRINITY_DN34657_c3_g1_i4::g.13::m.1C  0.109   9  0.100  15  0.106   1  0.090   0.095 N  0.450      SignalP-noTM
TRINITY_DN34657_c3_g1::TRINITY_DN34657_c3_g1_i4::g.13::m.1D  0.109   9  0.100  15  0.106   1  0.090   0.095 N  0.450      SignalP-noTM
TRINITY_DN34657_c3_g1::TRINITY_DN34657_c3_g1_i4::g.13::m.1E  0.109   9  0.100  15  0.106   1  0.090   0.095 N  0.450      SignalP-noTM
TRINITY_DN34657_c3_g1::TRINITY_DN34657_c3_g1_i4::g.13::m.1F  0.109   9  0.100  15  0.106   1  0.090   0.095 N  0.450      SignalP-noTM
TRINITY_DN34657_c3_g1::TRINITY_DN34657_c3_g1_i6::g.15::m.1  0.105   1  0.000   1  0.140   1  0.000   0.000 N  0.450      SignalP-noTM
TRINITY_DN34657_c3_g1::TRINITY_DN34657_c3_g1_i6::g.15::m.1  0.104   1  0.000   1  0.158   1  0.000   0.000 N  0.450      SignalP-noTM
TRINITY_DN34657_c3_g1::TRINITY_DN34657_c3_g1_i6::g.15::m.1  0.102   1  0.000   1  0.120   1  0.000   0.000 N  0.450      SignalP-noTM
TRINITY_DN34657_c3_g1::TRINITY_DN34657_c3_g1_i6::g.15::m.1  0.104   1  0.000   1  0.140   1  0.000   0.000 N  0.450      SignalP-noTM
TRINITY_DN34657_c3_g1::TRINITY_DN34657_c3_g1_i6::g.15::m.1  0.104   1  0.000   1  0.140   1  0.000   0.000 N  0.450      SignalP-noTM
TRINITY_DN34657_c3_g1::TRINITY_DN34657_c3_g1_i6::g.15::m.1  0.103   1  0.000   1  0.145   1  0.000   0.000 N  0.450      SignalP-noTM
TRINITY_DN34657_c3_g1::TRINITY_DN34657_c3_g1_i6::g.15::m.1  0.104   1  0.000   1  0.158   1  0.000   0.000 N  0.450      SignalP-noTM
TRINITY_DN34657_c3_g1::TRINITY_DN34657_c3_g1_i6::g.15::m.1  0.103   1  0.000   1  0.145   1  0.000   0.000 N  0.450      SignalP-noTM
TRINITY_DN34657_c3_g1::TRINITY_DN34657_c3_g1_i6::g.15::m.1  0.104   1  0.000   1  0.140   1  0.000   0.000 N  0.450      SignalP-noTM
                           0.000   1  0.000   1  0.000   1  0.000   0.000 N  0.500      SignalP-TM
TRINITY_DN34657_c3_g1::TRINITY_DN34657_c3_g1_i6::g.15::m.1  0.000   1  0.000   1  0.000   1  0.000   0.000 N  0.450      SignalP-noTM
0.119892                   0.000   1  0.000   1  0.000   1  0.000   0.000 N  0.450      SignalP-noTM
TRINITY_DN34657_c3_g1::TRINITY_DN34657_c3_g1_i6::g.15::m.1  0.103   1  0.000   1  0.110   1  0.000   0.000 N  0.450      SignalP-noTM
TRINITY_DN34657_c3_g1::TRINITY_DN34657_c3_g1_i6::g.15::m.1  0.103   1  0.000   1  0.198   1  0.000   0.000 N  0.450      SignalP-noTM
TRINITY_DN34657_c3_g1::TRINITY_DN34657_c3_g1_i6::g.15::m.1  0.104   1  0.000   1  0.140   1  0.000   0.000 N  0.450      SignalP-noTM
TRINITY_DN34657_c3_g1::TRINITY_DN34657_c3_g1_i6::g.15::m.1  0.102   1  0.000   1  0.120   1  0.000   0.000 N  0.450      SignalP-noTM
TRINITY_DN34657_c3_g1::TRINITY_DN34657_c3_g1_i6::g.15::m.1  0.102   1  0.000   1  0.120   1  0.000   0.000 N  0.450      SignalP-noTM
TRINITY_DN34657_c3_g1::TRINITY_DN34657_c3_g1_i6::g.15::m.1  0.104   1  0.000   1  0.140   1  0.000   0.000 N  0.450      SignalP-noTM
TRINITY_DN34657_c3_g1::TRINITY_DN34657_c3_g1_i6::g.15::m.1  0.103   1  0.000   1  0.198   1  0.000   0.000 N  0.450      SignalP-noTM
TRINITY_DN34657_c3_g1::TRINITY_DN34657_c3_g1_i6::g.15::m.1  0.104   1  0.000   1  0.140   1  0.000   0.000 N  0.450      SignalP-noTM
TRINITY_DN34657_c3_g1::TRINITY_DN34657_c3_g1_i6::g.15::m.1  0.104   1  0.000   1  0.161   1  0.000   0.000 N  0.450      SignalP-noTM
TRINITY_DN34657_c3_g1::TRINITY_DN34657_c3_g1_i6::g.15::m.1  0.102   1  0.000   1  0.120   1  0.000   0.000 N  0.450      SignalP-noTM
TRINITY_DN34657_c3_g1::TRINITY_DN34657_c3_g1_i6::g.15::m.1  0.102   1  0.000   1  0.120   1  0.000   0.000 N  0.450      SignalP-noTM
TRINITY_DN34657_c3_g1::TRINITY_DN34657_c3_g1_i6::g.15::m.1  0.105   1  0.000   1  0.120   1  0.000   0.000 N  0.450      SignalP-noTM
TRINITY_DN34657_c3_g1::TRINITY_DN34657_c3_g1_i6::g.15::m.1  0.103   1  0.000   1  0.110   1  0.000   0.000 N  0.450      SignalP-noTM
TRINITY_DN34657_c3_g1::TRINITY_DN34657_c3_g1_i6::g.15::m.1  0.102   1  0.000   1  0.120   1  0.000   0.000 N  0.450      SignalP-noTM
TRINITY_DN34657_c3_g1::TRINITY_DN34657_c3_g1_i6::g.15::m.1  0.105   1  0.000   1  0.120   1  0.000   0.000 N  0.450      SignalP-noTM
TRINITY_DN34657_c3_g1::TRINITY_DN34657_c3_g1_i6::g.15::m.1  0.106   1  0.000   1  0.129   1  0.000   0.000 N  0.450      SignalP-noTM
TRINITY_DN34657_c3_g1::TRINITY_DN34657_c3_g1_i6::g.15::m.1  0.102   1  0.000   1  0.120   1  0.000   0.000 N  0.450      SignalP-noTM
TRINITY_DN34657_c3_g1::TRINITY_DN34657_c3_g1_i6::g.15::m.1  0.104   1  0.000   1  0.130   1  0.000   0.000 N  0.450      SignalP-noTM
TRINITY_DN34657_c3_g1::TRINITY_DN34657_c3_g1_i6::g.15::m.1  0.104   1  0.000   1  0.138   1  0.000   0.000 N  0.450      SignalP-noTM
TRINITY_DN34657_c3_g1::TRINITY_DN34657_c3_g1_i6::g.15::m.1  0.106   1  0.000   1  0.129   1  0.000   0.000 N  0.450      SignalP-noTM
TRINITY_DN34657_c3_g1::TRINITY_DN34657_c3_g1_i6::g.15::m.1  0.104   1  0.000   1  0.159   1  0.000   0.000 N  0.450      SignalP-noTM
TRINITY_DN34657_c3_g1::TRINITY_DN34657_c3_g1_i6::g.15::m.1!  0.103   1  0.000   1  0.166   1  0.000   0.000 N  0.450      SignalP-noTM
TRINITY_DN34657_c3_g1::TRINITY_DN34657_c3_g1_i6::g.15::m.1"  0.104   1  0.000   1  0.138   1  0.000   0.000 N  0.450      SignalP-noTM
TRINITY_DN34657_c3_g1::TRINITY_DN34657_c3_g1_i6::g.15::m.1#  0.105   1  0.000   1  0.140   1  0.000   0.000 N  0.450      SignalP-noTM
TRINITY_DN34657_c3_g1::TRINITY_DN34657_c3_g1_i6::g.15::m.1$  0.104   1  0.000   1  0.131   1  0.000   0.000 N  0.450      SignalP-noTM
TRINITY_DN34657_c3_g1::TRINITY_DN34657_c3_g1_i6::g.15::m.1%  0.101   1  0.000   1  0.198   1  0.000   0.000 N  0.450      SignalP-noTM
TRINITY_DN34657_c3_g1::TRINITY_DN34657_c3_g1_i6::g.15::m.1&  0.105   1  0.000   1  0.120   1  0.000   0.000 N  0.450      SignalP-noTM
TRINITY_DN34657_c3_g1::TRINITY_DN34657_c3_g1_i6::g.15::m.1'  0.104   1  0.000   1  0.159   1  0.000   0.000 N  0.450      SignalP-noTM
TRINITY_DN34657_c3_g1::TRINITY_DN34657_c3_g1_i6::g.15::m.1(  0.104   1  0.000   1  0.161   1  0.000   0.000 N  0.450      SignalP-noTM
TRINITY_DN34657_c3_g1::TRINITY_DN34657_c3_g1_i6::g.15::m.1)  0.104   1  0.000   1  0.130   1  0.000   0.000 N  0.450      SignalP-noTM
TRINITY_DN34657_c3_g1::TRINITY_DN34657_c3_g1_i6::g.15::m.1*  0.104   1  0.000   1  0.158   1  0.000   0.000 N  0.450      SignalP-noTM
TRINITY_DN34657_c3_g1::TRINITY_DN34657_c3_g1_i6::g.15::m.1+  0.103   1  0.000   1  0.198   1  0.000   0.000 N  0.450      SignalP-noTM
TRINITY_DN34657_c3_g1::TRINITY_DN34657_c3_g1_i6::g.15::m.1,  0.104   1  0.000   1  0.121   1  0.000   0.000 N  0.450      SignalP-noTM
TRINITY_DN34657_c3_g1::TRINITY_DN34657_c3_g1_i6::g.15::m.1-  0.103   1  0.000   1  0.166   1  0.000   0.000 N  0.450      SignalP-noTM
TRINITY_DN34657_c3_g1::TRINITY_DN34657_c3_g1_i6::g.15::m.1.  0.104   1  0.000   1  0.140   1  0.000   0.000 N  0.450      SignalP-noTM
TRINITY_DN34657_c3_g1::TRINITY_DN34657_c3_g1_i6::g.15::m.1/  0.104   1  0.000   1  0.140   1  0.000   0.000 N  0.450      SignalP-noTM
TRINITY_DN34657_c3_g1::TRINITY_DN34657_c3_g1_i6::g.15::m.10  0.104   1  0.000   1  0.121   1  0.000   0.000 N  0.450      SignalP-noTM
TRINITY_DN34657_c3_g1::TRINITY_DN34657_c3_g1_i6::g.15::m.11  0.104   1  0.000   1  0.121   1  0.000   0.000 N  0.450      SignalP-noTM
TRINITY_DN34657_c3_g1::TRINITY_DN34657_c3_g1_i6::g.15::m.12  0.103   1  0.000   1  0.110   1  0.000   0.000 N  0.450      SignalP-noTM
TRINITY_DN34657_c3_g1::TRINITY_DN34657_c3_g1_i6::g.15::m.13  0.105   1  0.000   1  0.120   1  0.000   0.000 N  0.450      SignalP-noTM
TRINITY_DN34657_c3_g1::TRINITY_DN34657_c3_g1_i6::g.15::m.14  0.105   1  0.000   1  0.120   1  0.000   0.000 N  0.450      SignalP-noTM
TRINITY_DN34657_c3_g1::TRINITY_DN34657_c3_g1_i6::g.15::m.15  0.101   1  0.000   1  0.100   1  0.000   0.000 N  0.450      SignalP-noTM
TRINITY_DN34657_c3_g1::TRINITY_DN34657_c3_g1_i6::g.15::m.16  0.103   2  0.000   1  0.100   1  0.000   0.000 N  0.450      SignalP-noTM
TRINITY_DN34657_c3_g1::TRINITY_DN34657_c3_g1_i6::g.15::m.17  0.103   2  0.000   1  0.102   3  0.000   0.000 N  0.450      SignalP-noTM
TRINITY_DN34657_c3_g1::TRINITY_DN34657_c3_g1_i6::g.15::m.18  0.104   4  0.000   1  0.110   4  0.000   0.000 N  0.450      SignalP-noTM
TRINITY_DN34657_c3_g1::TRINITY_DN34657_c3_g1_i6::g.15::m.19  0.104   4  0.000   1  0.115   5  0.000   0.000 N  0.450      SignalP-noTM
TRINITY_DN34657_c3_g1::TRINITY_DN34657_c3_g1_i6::g.15::m.1:  0.104   4  0.000   1  0.115   5  0.000   0.000 N  0.450      SignalP-noTM
TRINITY_DN34657_c3_g1::TRINITY_DN34657_c3_g1_i6::g.15::m.1;  0.104   4  0.000   1  0.115   5  0.000   0.000 N  0.450      SignalP-noTM
TRINITY_DN34657_c3_g1::TRINITY_DN34657_c3_g1_i6::g.15::m.1<  0.104   4  0.000   1  0.115   5  0.000   0.000 N  0.450      SignalP-noTM
TRINITY_DN34657_c3_g1::TRINITY_DN34657_c3_g1_i6::g.15::m.1=  0.104   4  0.000   1  0.115   5  0.000   0.000 N  0.450      SignalP-noTM
TRINITY_DN34657_c3_g1::TRINITY_DN34657_c3_g1_i6::g.15::m.1>  0.104   4  0.000   1  0.115   5  0.000   0.000 N  0.450      SignalP-noTM
TRINITY_DN34657_c3_g1::TRINITY_DN34657_c3_g1_i6::g.15::m.1?  0.104   4  0.096  11  0.115   5  0.101   0.099 N  0.450      SignalP-noTM
TRINITY_DN34657_c3_g1::TRINITY_DN34657_c3_g1_i6::g.15::m.1@  0.104   4  0.099  12  0.115   5  0.100   0.100 N  0.450      SignalP-noTM
TRINITY_DN34657_c3_g1::TRINITY_DN34657_c3_g1_i6::g.15::m.1A  0.104   4  0.099  12  0.115   5  0.100   0.100 N  0.450      SignalP-noTM
TRINITY_DN34657_c3_g1::TRINITY_DN34657_c3_g1_i6::g.15::m.1B  0.108  14  0.104  14  0.115   5  0.100   0.102 N  0.450      SignalP-noTM
TRINITY_DN34657_c3_g1::TRINITY_DN34657_c3_g1_i6::g.15::m.1C  0.108  14  0.104  14  0.115   5  0.100   0.102 N  0.450      SignalP-noTM
TRINITY_DN34657_c3_g1::TRINITY_DN34657_c3_g1_i6::g.15::m.1D  0.108  14  0.104  14  0.115   5  0.100   0.102 N  0.450      SignalP-noTM
TRINITY_DN34657_c3_g1::TRINITY_DN34657_c3_g1_i6::g.15::m.1E  0.108  14  0.104  14  0.115   5  0.100   0.102 N  0.450      SignalP-noTM
TRINITY_DN34657_c3_g1::TRINITY_DN34657_c3_g1_i6::g.15::m.1F  0.108  14  0.104  14  0.115   5  0.100   0.102 N  0.450      SignalP-noTM
TRINITY_DN77181_c0_g1::TRINITY_DN77181_c0_g1_i1::g.17::m.1  0.104   1  0.000   1  0.121   1  0.000   0.000 N  0.450      SignalP-noTM
TRINITY_DN77181_c0_g1::TRINITY_DN77181_c0_g1_i1::g.17::m.1  0.102   1  0.000   1  0.120   1  0.000   0.000 N  0.450      SignalP-noTM
TRINITY_DN77181_c0_g1::TRINITY_DN77181_c0_g1_i1::g.17::m.1  0.104   1  0.000   1  0.158   1  0.000   0.000 N  0.450      SignalP-noTM
TRINITY_DN77181_c0_g1::TRINITY_DN77181_c0_g1_i1::g.17::m.1  0.103   1  0.000   1  0.145   1  0.000   0.000 N  0.450      SignalP-noTM
TRINITY_DN77181_c0_g1::TRINITY_DN77181_c0_g1_i1::g.17::m.1  0.105   1  0.000   1  0.140   1  0.000   0.000 N  0.450      SignalP-noTM
TRINITY_DN77181_c0_g1::TRINITY_DN77181_c0_g1_i1::g.17::m.1  0.104   1  0.000   1  0.121   1  0.000   0.000 N  0.450      SignalP-noTM
TRINITY_DN77181_c0_g1::TRINITY_DN77181_c0_g1_i1::g.17::m.1  0.104   1  0.000   1  0.131   1  0.000   0.000 N  0.450      SignalP-noTM
TRINITY_DN77181_c0_g1::TRINITY_DN77181_c0_g1_i1::g.17::m.1  0.103   1  0.000   1  0.166   1  0.000   0.000 N  0.450      SignalP-noTM
TRINITY_DN77181_c0_g1::TRINITY_DN77181_c0_g1_i1::g.17::m.1  0.101   1  0.000   1  0.198   1  0.000   0.000 N  0.450      SignalP-noTM
                           0.000   1  0.000   1  0.000   1  0.000   0.000 N  0.500      SignalP-TM
TRINITY_DN77181_c0_g1::TRINITY_DN77181_c0_g1_i1::g.17::m.1  0.000   1  0.000   1  0.000   1  0.000   0.000 N  0.450      SignalP-noTM
0.139856                   0.000   1  0.000   1  0.000   1  0.000   0.000 N  0.450      SignalP-noTM
TRINITY_DN77181_c0_g1::TRINITY_DN77181_c0_g1_i1::g.17::m.1  0.104   1  0.000   1  0.140   1  0.000   0.000 N  0.450      SignalP-noTM
TRINITY_DN77181_c0_g1::TRINITY_DN77181_c0_g1_i1::g.17::m.1  0.104   1  0.000   1  0.131   1  0.000   0.000 N  0.450      SignalP-noTM
TRINITY_DN77181_c0_g1::TRINITY_DN77181_c0_g1_i1::g.17::m.1  0.104   1  0.000   1  0.140   1  0.000   0.000 N  0.450      SignalP-noTM
TRINITY_DN77181_c0_g1::TRINITY_DN77181_c0_g1_i1::g.17::m.1  0.104   1  0.000   1  0.158   1  0.000   0.000 N  0.450      SignalP-noTM
TRINITY_DN77181_c0_g1::TRINITY_DN77181_c0_g1_i1::g.17::m.1  0.105   1  0.000   1  0.120   1  0.000   0.000 N  0.450      SignalP-noTM
TRINITY_DN77181_c0_g1::TRINITY_DN77181_c0_g1_i1::g.17::m.1  0.105   1  0.000   1  0.120   1  0.000   0.000 N  0.450      SignalP-noTM
TRINITY_DN77181_c0_g1::TRINITY_DN77181_c0_g1_i1::g.17::m.1  0.105   1  0.000   1  0.120   1  0.000   0.000 N  0.450      SignalP-noTM
TRINITY_DN77181_c0_g1::TRINITY_DN77181_c0_g1_i1::g.17::m.1  0.105   1  0.000   1  0.120   1  0.000   0.000 N  0.450      SignalP-noTM
TRINITY_DN77181_c0_g1::TRINITY_DN77181_c0_g1_i1::g.17::m.1  0.104   1  0.000   1  0.131   1  0.000   0.000 N  0.450      SignalP-noTM
TRINITY_DN77181_c0_g1::TRINITY_DN77181_c0_g1_i1::g.17::m.1  0.106   1  0.000   1  0.139   1  0.000   0.000 N  0.450      SignalP-noTM
TRINITY_DN77181_c0_g1::TRINITY_DN77181_c0_g1_i1::g.17::m.1  0.106   1  0.000   1  0.129   1  0.000   0.000 N  0.450      SignalP-noTM
TRINITY_DN77181_c0_g1::TRINITY_DN77181_c0_g1_i1::g.17::m.1  0.102   1  0.000   1  0.120   1  0.000   0.000 N  0.450      SignalP-noTM
TRINITY_DN77181_c0_g1::TRINITY_DN77181_c0_g1_i1::g.17::m.1  0.104   1  0.000   1  0.138   1  0.000   0.000 N  0.450      SignalP-noTM
TRINITY_DN77181_c0_g1::TRINITY_DN77181_c0_g1_i1::g.17::m.1  0.102   1  0.000   1  0.120   1  0.000   0.000 N  0.450      SignalP-noTM
TRINITY_DN77181_c0_g1::TRINITY_DN77181_c0_g1_i1::g.17::m.1  0.104   1  0.000   1  0.138   1  0.000   0.000 N  0.450      SignalP-noTM
TRINITY_DN77181_c0_g1::TRINITY_DN77181_c0_g1_i1::g.17::m.1  0.104   1  0.000   1  0.138   1  0.000   0.000 N  0.450      SignalP-noTM
TRINITY_DN77181_c0_g1::TRINITY_DN77181_c0_g1_i1::g.17::m.1  0.104   1  0.000   1  0.138   1  0.000   0.000 N  0.450      SignalP-noTM
TRINITY_DN77181_c0_g1::TRINITY_DN77181_c0_g1_i1::g.17::m.1  0.104   1  0.000   1  0.121   1  0.000   0.000 N  0.450      SignalP-noTM
TRINITY_DN77181_c0_g1::TRINITY_DN77181_c0_g1_i1::g.17::m.1  0.106   1  0.000   1  0.129   1  0.000   0.000 N  0.450      SignalP-noTM
TRINITY_DN77181_c0_g1::TRINITY_DN77181_c0_g1_i1::g.17::m.1  0.104   1  0.000   1  0.140   1  0.000   0.000 N  0.450      SignalP-noTM
TRINITY_DN77181_c0_g1::TRINITY_DN77181_c0_g1_i1::g.17::m.1  0.104   1  0.000   1  0.158   1  0.000   0.000 N  0.450      SignalP-noTM
TRINITY_DN77181_c0_g1::TRINITY_DN77181_c0_g1_i1::g.17::m.1!  0.104   1  0.000   1  0.158   1  0.000   0.000 N  0.450      SignalP-noTM
TRINITY_DN77181_c0_g1::TRINITY_DN77181_c0_g1_i1::g.17::m.1"  0.104   1  0.000   1  0.161   1  0.000   0.000 N  0.450      SignalP-noTM
TRINITY_DN77181_c0_g1::TRINITY_DN77181_c0_g1_i1::g.17::m.1#  0.103   1  0.000   1  0.166   1  0.000   0.000 N  0.450      SignalP-noTM
TRINITY_DN77181_c0_g1::TRINITY_DN77181_c0_g1_i1::g.17::m.1$  0.103   1  0.000   1  0.198   1  0.000   0.000 N  0.450      SignalP-noTM
TRINITY_DN77181_c0_g1::TRINITY_DN77181_c0_g1_i1::g.17::m.1%  0.104   1  0.000   1  0.159   1  0.000   0.000 N  0.450      SignalP-noTM
TRINITY_DN77181_c0_g1::TRINITY_DN77181_c0_g1_i1::g.17::m.1&  0.104   1  0.000   1  0.121   1  0.000   0.000 N  0.450      SignalP-noTM
TRINITY_DN77181_c0_g1::TRINITY_DN77181_c0_g1_i1::g.17::m.1'  0.104   1  0.000   1  0.146   1  0.000   0.000 N  0.450      SignalP-noTM
TRINITY_DN77181_c0_g1::TRINITY_DN77181_c0_g1_i1::g.17::m.1(  0.104   1  0.000   1  0.130   1  0.000   0.000 N  0.450      SignalP-noTM
TRINITY_DN77181_c0_g1::TRINITY_DN77181_c0_g1_i1::g.17::m.1)  0.104   1  0.000   1  0.140   1  0.000   0.000 N  0.450      SignalP-noTM
TRINITY_DN77181_c0_g1::TRINITY_DN77181_c0_g1_i1::g.17::m.1*  0.106   1  0.000   1  0.139   1  0.000   0.000 N  0.450      SignalP-noTM
TRINITY_DN77181_c0_g1::TRINITY_DN77181_c0_g1_i1::g.17::m.1+  0.104   1  0.000   1  0.161   1  0.000   0.000 N  0.450      SignalP-noTM
TRINITY_DN77181_c0_g1::TRINITY_DN77181_c0_g1_i1::g.17::m.1,  0.104   1  0.000   1  0.159   1  0.000   0.000 N  0.450      SignalP-noTM
TRINITY_DN77181_c0_g1::TRINITY_DN77181_c0_g1_i1::g.17::m.1-  0.105   1  0.000   1  0.120   1  0.000   0.000 N  0.450      SignalP-noTM
TRINITY_DN77181_c0_g1::TRINITY_DN77181_c0_g1_i1::g.17::m.1.  0.104   1  0.000   1  0.130   1  0.000   0.000 N  0.450      SignalP-noTM
TRINITY_DN77181_c0_g1::TRINITY_DN77181_c0_g1_i1::g.17::m.1/  0.104   1  0.000   1  0.140   1  0.000   0.000 N  0.450      SignalP-noTM
TRINITY_DN77181_c0_g1::TRINITY_DN77181_c0_g1_i1::g.17::m.10  0.103   1  0.000   1  0.145   1  0.000   0.000 N  0.450      SignalP-noTM
TRINITY_DN77181_c0_g1::TRINITY_DN77181_c0_g1_i1::g.17::m.11  0.104   1  0.000   1  0.138   1  0.000   0.000 N  0.450      SignalP-noTM
TRINITY_DN77181_c0_g1::TRINITY_DN77181_c0_g1_i1::g.17::m.12  0.104   1  0.000   1  0.158   1  0.000   0.000 N  0.450      SignalP-noTM
TRINITY_DN77181_c0_g1::TRINITY_DN77181_c0_g1_i1::g.17::m.13  0.104   1  0.000   1  0.159   1  0.000   0.000 N  0.450      SignalP-noTM
TRINITY_DN77181_c0_g1::TRINITY_DN77181_c0_g1_i1::g.17::m.14  0.104   1  0.000   1  0.146   1  0.000   0.000 N  0.450      SignalP-noTM
TRINITY_DN77181_c0_g1::TRINITY_DN77181_c0_g1_i1::g.17::m.15  0.106   1  0.000   1  0.129   1  0.000   0.000 N  0.450      SignalP-noTM
TRINITY_DN77181_c0_g1::TRINITY_DN77181_c0_g1_i1::g.17::m.16  0.103   1  0.000   1  0.198   1  0.000   0.000 N  0.450      SignalP-noTM
TRINITY_DN77181_c0_g1::TRINITY_DN77181_c0_g1_i1::g.17::m.17  0.103   1  0.000   1  0.157   1  0.000   0.000 N  0.450      SignalP-noTM
TRINITY_DN77181_c0_g1::TRINITY_DN77181_c0_g1_i1::g.17::m.18  0.103   1  0.000   1  0.157   1  0.000   0.000 N  0.450      SignalP-noTM
TRINITY_DN77181_c0_g1::TRINITY_DN77181_c0_g1_i1::g.17::m.19  0.103   1  0.000   1  0.159   3  0.000   0.000 N  0.450      SignalP-noTM
TRINITY_DN77181_c0_g1::TRINITY_DN77181_c0_g1_i1::g.17::m.1:  0.103   4  0.000   1  0.166   4  0.000   0.000 N  0.450      SignalP-noTM
TRINITY_DN77181_c0_g1::TRINITY_DN77181_c0_g1_i1::g.17::m.1;  0.103   4  0.000   1  0.172   5  0.000   0.000 N  0.450      SignalP-noTM
TRINITY_DN77181_c0_g1::TRINITY_DN77181_c0_g1_i1::g.17::m.1<  0.103   4  0.000   1  0.172   5  0.000   0.000 N  0.450      SignalP-noTM
TRINITY_DN77181_c0_g1::TRINITY_DN77181_c0_g1_i1::g.17::m.1=  0.103   4  0.000   1  0.172   5  0.000   0.000 N  0.450      SignalP-noTM
TRINITY_DN77181_c0_g1::TRINITY_DN77181_c0_g1_i1::g.17::m.1>  0.105   8  0.000   1  0.172   5  0.000   0.000 N  0.450      SignalP-noTM
TRINITY_DN77181_c0_g1::TRINITY_DN77181_c0_g1_i1::g.17::m.1?  0.105   8  0.000   1  0.172   5  0.000   0.000 N  0.450      SignalP-noTM
TRINITY_DN77181_c0_g1::TRINITY_DN77181_c0_g1_i1::g.17::m.1@  0.105   8  0.000   1  0.172   5  0.000   0.000 N  0.450      SignalP-noTM
TRINITY_DN77181_c0_g1::TRINITY_DN77181_c0_g1_i1::g.17::m.1A  0.105   8  0.120  11  0.172   5  0.142   0.132 N  0.450      SignalP-noTM
TRINITY_DN77181_c0_g1::TRINITY_DN77181_c0_g1_i1::g.17::m.1B  0.105   8  0.124  12  0.172   5  0.138   0.132 N  0.450      SignalP-noTM
TRINITY_DN77181_c0_g1::TRINITY_DN77181_c0_g1_i1::g.17::m.1C  0.105   8  0.124  12  0.172   5  0.138   0.132 N  0.450      SignalP-noTM
TRINITY_DN77181_c0_g1::TRINITY_DN77181_c0_g1_i1::g.17::m.1D  0.105   8  0.124  12  0.172   5  0.138   0.132 N  0.450      SignalP-noTM
TRINITY_DN77181_c0_g1::TRINITY_DN77181_c0_g1_i1::g.17::m.1E  0.105   8  0.124  12  0.172   5  0.138   0.132 N  0.450      SignalP-noTM
TRINITY_DN77181_c0_g1::TRINITY_DN77181_c0_g1_i1::g.17::m.1F  0.105   8  0.124  12  0.172   5  0.138   0.132 N  0.450      SignalP-noTM
TRINITY_DN95282_c0_g1::TRINITY_DN95282_c0_g1_i1::g.19::m.1  0.102   1  0.000   1  0.120   1  0.000   0.000 N  0.450      SignalP-noTM
TRINITY_DN95282_c0_g1::TRINITY_DN95282_c0_g1_i1::g.19::m.1  0.104   1  0.000   1  0.138   1  0.000   0.000 N  0.450      SignalP-noTM
TRINITY_DN95282_c0_g1::TRINITY_DN95282_c0_g1_i1::g.19::m.1  0.102   1  0.000   1  0.120   1  0.000   0.000 N  0.450      SignalP-noTM
TRINITY_DN95282_c0_g1::TRINITY_DN95282_c0_g1_i1::g.19::m.1  0.104   1  0.000   1  0.159   1  0.000   0.000 N  0.450      SignalP-noTM
TRINITY_DN95282_c0_g1::TRINITY_DN95282_c0_g1_i1::g.19::m.1  0.106   1  0.000   1  0.129   1  0.000   0.000 N  0.450      SignalP-noTM
TRINITY_DN95282_c0_g1::TRINITY_DN95282_c0_g1_i1::g.19::m.1  0.103   1  0.000   1  0.110   1  0.000   0.000 N  0.450      SignalP-noTM
TRINITY_DN95282_c0_g1::TRINITY_DN95282_c0_g1_i1::g.19::m.1  0.104   1  0.000   1  0.140   1  0.000   0.000 N  0.450      SignalP-noTM
TRINITY_DN95282_c0_g1::TRINITY_DN95282_c0_g1_i1::g.19::m.1  0.106   1  0.000   1  0.139   1  0.000   0.000 N  0.450      SignalP-noTM
TRINITY_DN95282_c0_g1::TRINITY_DN95282_c0_g1_i1::g.19::m.1  0.104   1  0.000   1  0.121   1  0.000   0.000 N  0.450      SignalP-noTM
                           0.000   1  0.000   1  0.000   1  0.000   0.000 N  0.500      SignalP-TM
TRINITY_DN95282_c0_g1::TRINITY_DN95282_c0_g1_i1::g.19::m.1  0.000   1  0.000   1  0.000   1  0.000   0.000 N  0.450      SignalP-noTM
0.120666                   0.000   1  0.000   1  0.000   1  0.000   0.000 N  0.450      SignalP-noTM
TRINITY_DN95282_c0_g1::TRINITY_DN95282_c0_g1_i1::g.19::m.1  0.104   1  0.000   1  0.121   1  0.000   0.000 N  0.450      SignalP-noTM
TRINITY_DN95282_c0_g1::TRINITY_DN95282_c0_g1_i1::g.19::m.1  0.104   1  0.000   1  0.131   1  0.000   0.000 N  0.450      SignalP-noTM
TRINITY_DN95282_c0_g1::TRINITY_DN95282_c0_g1_i1::g.19::m.1  0.103   1  0.000   1  0.198   1  0.000   0.000 N  0.450      SignalP-noTM
TRINITY_DN95282_c0_g1::TRINITY_DN95282_c0_g1_i1::g.19::m.1  0.104   1  0.000   1  0.146   1  0.000   0.000 N  0.450      SignalP-noTM
TRINITY_DN95282_c0_g1::TRINITY_DN95282_c0_g1_i1::g.19::m.1  0.103   1  0.000   1  0.145   1  0.000   0.000 N  0.450      SignalP-noTM
TRINITY_DN95282_c0_g1::TRINITY_DN95282_c0_g1_i1::g.19::m.1  0.104   1  0.000   1  0.130   1  0.000   0.000 N  0.450      SignalP-noTM
TRINITY_DN95282_c0_g1::TRINITY_DN95282_c0_g1_i1::g.19::m.1  0.104   1  0.000   1  0.121   1  0.000   0.000 N  0.450      SignalP-noTM
TRINITY_DN95282_c0_g1::TRINITY_DN95282_c0_g1_i1::g.19::m.1  0.104   1  0.000   1  0.131   1  0.000   0.000 N  0.450      SignalP-noTM
TRINITY_DN95282_c0_g1::TRINITY_DN95282_c0_g1_i1::g.19::m.1  0.106   1  0.000   1  0.139   1  0.000   0.000 N  0.450      SignalP-noTM
TRINITY_DN95282_c0_g1::TRINITY_DN95282_c0_g1_i1::g.19::m.1  0.103   1  0.000   1  0.145   1  0.000   0.000 N  0.450      SignalP-noTM
TRINITY_DN95282_c0_g1::TRINITY_DN95282_c0_g1_i1::g.19::m.1  0.104   1  0.000   1  0.158   1  0.000   0.000 N  0.450      SignalP-noTM
TRINITY_DN95282_c0_g1::TRINITY_DN95282_c0_g1_i1::g.19::m.1  0.105   1  0.000   1  0.140   1  0.000   0.000 N  0.450      SignalP-noTM
TRINITY_DN95282_c0_g1::TRINITY_DN95282_c0_g1_i1::g.19::m.1  0.104   1  0.000   1  0.138   1  0.000   0.000 N  0.450      SignalP-noTM
TRINITY_DN95282_c0_g1::TRINITY_DN95282_c0_g1_i1::g.19::m.1  0.104   1  0.000   1  0.121   1  0.000   0.000 N  0.450      SignalP-noTM
TRINITY_DN95282_c0_g1::TRINITY_DN95282_c0_g1_i1::g.19::m.1  0.104   1  0.000   1  0.138   1  0.000   0.000 N  0.450      SignalP-noTM
TRINITY_DN95282_c0_g1::TRINITY_DN95282_c0_g1_i1::g.19::m.1  0.106   1  0.000   1  0.129   1  0.000   0.000 N  0.450      SignalP-noTM
TRINITY_DN95282_c0_g1::TRINITY_DN95282_c0_g1_i1::g.19::m.1  0.105   1  0.000   1  0.140   1  0.000   0.000 N  0.450      SignalP-noTM
TRINITY_DN95282_c0_g1::TRINITY_DN95282_c0_g1_i1::g.19::m.1  0.104   1  0.000   1  0.140   1  0.000   0.000 N  0.450      SignalP-noTM
TRINITY_DN95282_c0_g1::TRINITY_DN95282_c0_g1_i1::g.19::m.1  0.106   1  0.000   1  0.129   1  0.000   0.000 N  0.450      SignalP-noTM
TRINITY_DN95282_c0_g1::TRINITY_DN95282_c0_g1_i1::g.19::m.1  0.104   1  0.000   1  0.121   1  0.000   0.000 N  0.450      SignalP-noTM
TRINITY_DN95282_c0_g1::TRINITY_DN95282_c0_g1_i1::g.19::m.1  0.104   1  0.000   1  0.140   1  0.000   0.000 N  0.450      SignalP-noTM
TRINITY_DN95282_c0_g1::TRINITY_DN95282_c0_g1_i1::g.19::m.1!  0.103   1  0.000   1  0.110   1  0.000   0.000 N  0.450      SignalP-noTM
TRINITY_DN95282_c0_g1::TRINITY_DN95282_c0_g1_i1::g.19::m.1"  0.103   1  0.000   1  0.110   1  0.000   0.000 N  0.450      SignalP-noTM
TRINITY_DN95282_c0_g1::TRINITY_DN95282_c0_g1_i1::g.19::m.1#  0.106   1  0.000   1  0.139   1  0.000   0.000 N  0.450      SignalP-noTM
TRINITY_DN95282_c0_g1::TRINITY_DN95282_c0_g1_i1::g.19::m.1$  0.104   1  0.000   1  0.140   1  0.000   0.000 N  0.450      SignalP-noTM
TRINITY_DN95282_c0_g1::TRINITY_DN95282_c0_g1_i1::g.19::m.1%  0.103   1  0.000   1  0.145   1  0.000   0.000 N  0.450      SignalP-noTM
TRINITY_DN95282_c0_g1::TRINITY_DN95282_c0_g1_i1::g.19::m.1&  0.103   1  0.000   1  0.145   1  0.000   0.000 N  0.450      SignalP-noTM
TRINITY_DN95282_c0_g1::TRINITY_DN95282_c0_g1_i1::g.19::m.1'  0.104   1  0.000   1  0.130   1  0.000   0.000 N  0.450      SignalP-noTM
TRINITY_DN95282_c0_g1::TRINITY_DN95282_c0_g1_i1::g.19::m.1(  0.105   1  0.000   1  0.120   1  0.000   0.000 N  0.450      SignalP-noTM
TRINITY_DN95282_c0_g1::TRINITY_DN95282_c0_g1_i1::g.19::m.1)  0.104   1  0.000   1  0.146   1  0.000   0.000 N  0.450      SignalP-noTM
TRINITY_DN95282_c0_g1::TRINITY_DN95282_c0_g1_i1::g.19::m.1*  0.106   1  0.000   1  0.129   1  0.000   0.000 N  0.450      SignalP-noTM
TRINITY_DN95282_c0_g1::TRINITY_DN95282_c0_g1_i1::g.19::m.1+  0.105   1  0.000   1  0.120   1  0.000   0.000 N  0.450      SignalP-noTM
TRINITY_DN95282_c0_g1::TRINITY_DN95282_c0_g1_i1::g.19::m.1,  0.106   1  0.000   1  0.139   1  0.000   0.000 N  0.450      SignalP-noTM
TRINITY_DN95282_c0_g1::TRINITY_DN95282_c0_g1_i1::g.19::m.1-  0.106   1  0.000   1  0.129   1  0.000   0.000 N  0.450      SignalP-noTM
TRINITY_DN95282_c0_g1::TRINITY_DN95282_c0_g1_i1::g.19::m.1.  0.104   1  0.000   1  0.130   1  0.000   0.000 N  0.450      SignalP-noTM
TRINITY_DN95282_c0_g1::TRINITY_DN95282_c0_g1_i1::g.19::m.1/  0.104   1  0.000   1  0.140   1  0.000   0.000 N  0.450      SignalP-noTM
TRINITY_DN95282_c0_g1::TRINITY_DN95282_c0_g1_i1::g.19::m.10  0.106   1  0.000   1  0.139   1  0.000   0.000 N  0.450      SignalP-noTM
TRINITY_DN95282_c0_g1::TRINITY_DN95282_c0_g1_i1::g.19::m.11  0.104   1  0.000   1  0.130   1  0.000   0.000 N  0.450      SignalP-noTM
TRINITY_DN95282_c0_g1::TRINITY_DN95282_c0_g1_i1::g.19::m.12  0.104   1  0.000   1  0.130   1  0.000   0.000 N  0.450      SignalP-noTM
TRINITY_DN95282_c0_g1::TRINITY_DN95282_c0_g1_i1::g.19::m.13  0.106   1  0.000   1  0.139   1  0.000   0.000 N  0.450      SignalP-noTM
TRINITY_DN95282_c0_g1::TRINITY_DN95282_c0_g1_i1::g.19::m.14  0.104   1  0.000   1  0.130   1  0.000   0.000 N  0.450      SignalP-noTM
TRINITY_DN95282_c0_g1::TRINITY_DN95282_c0_g1_i1::g.19::m.15  0.104   1  0.000   1  0.130   1  0.000   0.000 N  0.450      SignalP-noTM
TRINITY_DN95282_c0_g1::TRINITY_DN95282_c0_g1_i1::g.19::m.16  0.106   1  0.000   1  0.139   1  0.000   0.000 N  0.450      SignalP-noTM
TRINITY_DN95282_c0_g1::TRINITY_DN95282_c0_g1_i1::g.19::m.17  0.103   1  0.000   1  0.110   1  0.000   0.000 N  0.450      SignalP-noTM
TRINITY_DN95282_c0_g1::TRINITY_DN95282_c0_g1_i1::g.19::m.18  0.104   1  0.000   1  0.130   1  0.000   0.000 N  0.450      SignalP-noTM
TRINITY_DN95282_c0_g1::TRINITY_DN95282_c0_g1_i1::g.19::m.19  0.101   1  0.000   1  0.143   1  0.000   0.000 N  0.450      SignalP-noTM
TRINITY_DN95282_c0_g1::TRINITY_DN95282_c0_g1_i1::g.19::m.1:  0.104   2  0.000   1  0.143   1  0.000   0.000 N  0.450      SignalP-noTM
TRINITY_DN95282_c0_g1::TRINITY_DN95282_c0_g1_i1::g.19::m.1;  0.104   2  0.000   1  0.147   3  0.000   0.000 N  0.450      SignalP-noTM
TRINITY_DN95282_c0_g1::TRINITY_DN95282_c0_g1_i1::g.19::m.1<  0.105   4  0.000   1  0.147   3  0.000   0.000 N  0.450      SignalP-noTM
TRINITY_DN95282_c0_g1::TRINITY_DN95282_c0_g1_i1::g.19::m.1=  0.105   4  0.000   1  0.147   3  0.000   0.000 N  0.450      SignalP-noTM
TRINITY_DN95282_c0_g1::TRINITY_DN95282_c0_g1_i1::g.19::m.1>  0.105   4  0.000   1  0.147   3  0.000   0.000 N  0.450      SignalP-noTM
TRINITY_DN95282_c0_g1::TRINITY_DN95282_c0_g1_i1::g.19::m.1?  0.105   4  0.000   1  0.147   3  0.000   0.000 N  0.450      SignalP-noTM
TRINITY_DN95282_c0_g1::TRINITY_DN95282_c0_g1_i1::g.19::m.1@  0.105   4  0.000   1  0.147   3  0.000   0.000 N  0.450      SignalP-noTM
TRINITY_DN95282_c0_g1::TRINITY_DN95282_c0_g1_i1::g.19::m.1A  0.105   4  0.000   1  0.147   3  0.000   0.000 N  0.450      SignalP-noTM
TRINITY_DN95282_c0_g1::TRINITY_DN95282_c0_g1_i1::g.19::m.1B  0.105   4  0.000   1  0.147   3  0.000   0.000 N  0.450      SignalP-noTM
TRINITY_DN95282_c0_g1::TRINITY_DN95282_c0_g1_i1::g.19::m.1C  0.105   4  0.116  11  0.147   3  0.125   0.121 N  0.450      SignalP-noTM
TRINITY_DN95282_c0_g1::TRINITY_DN95282_c0_g1_i1::g.19::m.1D  0.108  12  0.119  12  0.147   3  0.121   0.120 N  0.450      SignalP-noTM
TRINITY_DN95282_c0_g1::TRINITY_DN95282_c0_g1_i1::g.19::m.1E  0.108  12  0.119  12  0.147   3  0.121   0.120 N  0.450      SignalP-noTM
TRINITY_DN95282_c0_g1::TRINITY_DN95282_c0_g1_i1::g.19::m.1F  0.108  12  0.119  12  0.147   3  0.121   0.120 N  0.450      SignalP-noTM
