# Supplementary material for: Venomix: a simple bioinformatic pipeline for identifying and characterizing toxin gene candidates from transcriptomic data
Source: PeerJ. 2018 Jul 31;6:e5361. doi: 10.7717/peerj.5361 (PMC6074769; doi:10.7717/peerj.5361)
Supplement: Supplemental Information 3 [file peerj-06-5361-s003.gz › FinalOutput_E-20/Thrombin-like_enzyme_TLBm_1/aligned.fasta]

>Q76B45
------------------------------------------------------------
------MCFLLLCLT---------------------------------------------
------------------------------------------------------------
------------------------------------------------------------
-------------------------LTLA-------------------------------
--------------------------------GTGAVP----------------------
--------------------------TGPS------------IEIHSRIIGGWECDKHSQ
PWQALLTFTRKHNSVCGGVLVHSQWVLTAAHC----------IGDN-YKVLLGLHDRSSE
ESTVQEARVSARFPHPLYNMT--LLNLLLSHKMNLTFFYKTFLGADFSHDLMLLRLDQPV
QLTDAVQVLDLPT-----QEPQVGSTCHVSGWGRTSQNYEN-SFVLPEKLQCVEFTLLSN
NEC--SHAHM---FKVTEA--MLCAG-----HMEGGKDSCVGDSGGPLICDGVFQ-----
-GIASWGSSPCGQQGRPGIYVKVFL-YISWIQETIKAHS----------
>Q4QXT9
-------------------------------------MAPQLLLCLILTFLWSLSEAESN
VFLKSKVANRF--LQ----------------RTKRANSL------------FEEF-----
--------KAGN---------------------------------------IERECIEER
CSKEEA-----------------------------REAFED------------NEKTETF
WNVYVDGDQCSSNPCHYGGTCKDGIGSYT-------CTCLAGYEGKNCQYVLYQSCRVDN
GNCWHFCKPVQNEIQCSCAESYLLGDDGYSCVAGGDFSCGRNIKARNKREASLPDFQTDF
SDDYDAIDENNFVETPTNFSGLVPTVQSQN---ATLLKKSDNPSPDIRVVNGTDCKLGEC
PWQALLIND-QGDGFCGGTILSPIYVLTAAHCI---------NQTKYIRVVVGEIDISRK
KTGRL-LSVDKIYVHQKF------------------------VPSTYDYDIALIQMKTPI
QFSENVVPACLPTADFANQVLMKQDFGIVSGFGRTRERGQT-----SNTLKVVTLPYVDR
HTCMLSSNFP-----ITQN--MFCAG-----YNTLPQDACQGDSGGPHITAYRDT--HFI
TGIISWGEG-CAQTGKYGAYTKVSR-FILWIKRIMRLKLPSTESSTGRL
>A6MFK7
-------------------------------------MAPQLLLCLIQTFLWSLPEAESN
VFLKSNVANRF--LQ----------------RTKRANSG------------FEEI-----
--------YPAN---------------------------------------FERECVEER
CSKEEA-----------------------------REVFED------------DEKTEAF
WTVYVDGDQCLSNPCHYGGTCKDGIGSYT-------CTCLAGYEGKNCEHDLLKSCRVDN
GNCWHFCKPVQNDTQCSCAEGYRLGDNGFSCIAEGEFSCGRNIKSRNKREASLPDFQTDF
SDDYDAIDENNLIE----------TVQSQS---ATLLKKSDNPNPDIRIVNGLDCKLGEC
PWQAVLIDE-KGTAFGGGTILSPYFVLTAAHCI---------NKTKSIAVVVGQVDISRK
ETRRL-LSVDKVYTHPKY------------------------VHVTNDYDIAIIQLKTPI
QFSENVVPACLPTADFANHVLMKQDFGIVSGFGRIEEKGPT-----SNILKVVMVPYVDR
HTCILSTKIP-----ITRN--MFCAG-----YGNQPEDACEGDSGGPHITAYKDT--HFL
TGIVSWGEG-CGRDGKYGIYTKVSN-FLPWIKTIMRRKQPSTESSTGRL
>A6MFK8
-------------------------------------MAPQLLLCLILTFLWSLPEAESN
VFLKSNVANRF--LQ----------------RTKRANSI------------FEEI-----
--------RPGN---------------------------------------IERECVEEK
CSKEEA-----------------------------REVFQD------------NEKTEAF
WTVYVDGDQCLSNPCHYRGTCKDGIGSYT-------CTCLPGYEGKNCEHVVVKSCRLFN
GNCWHFCKTVQNDTQCSCAEGYRLGVDGFSCIAEGDFSCGRIIKSRNKREASLPDFH--F
SDDYDAIDENNLVE----------TVQSQS---ATLLKKSDNPSPDIRIVSGLDCKLGEC
PWQAVLIDE-HGKAFGGGTILSPYFVLTAAHCL---------NQTKSIAVVVGQVDISRK
ETRHL-LHVDKAYMHSKY------------------------VRATYDHDIAILRLRTPI
QFSENVVPACLPTADFADEVLMKQDFGIVSGFGRLHERGST-----SDILKVIRVPYVDR
YTCMLSSNYR-----ITPS--MFCAG-----YGNQPQDACQGDSGGPHITAYGDT--HFI
TGIISWGEG-CGRKGKYGIYTKVSN-FIPWIKTIMRRNQPSTESSTGRL
>P43685
------------------------------------------------------------
------------------------------------------------------------
------------------------------------------------------------
------------------------------------------------------------
------------------------------------------------------------
------------------------------------------------------------
------------------------------------------------IIGGQECDETGH
PWLALLHR--SEGSTCSGVLLNQDWIVTAAHC----------FYLGELRIGLGVHNRRVL
RGNEQ-----VRVSARKK--CYPATASIITNSSC----------SEYTDDIMLIKLDSSV
EYTERVRPLSLPT-----SPASEGAECTVMGWGTTTPPDV----TYPAVPVCVRIEMLNN
AVC--ELARD--LWNITDS--VLCAG-----TWFGGKDSCKGDSGGPLICRGQLT-----
-GIVSWGGFPCEQPLEYGVYTKVIS-FLFWIQSI---------------
>Q71QJ3
-------------------------------------------MVLI-------------
----RVLANLL-ILQ---------------------------------------------
------------------------------------------------------------
------------------------------------------------------------
-------------------------LSYA-------------------------------
------------------------------------------------------------
--------------------------QKSS----------------ELVVGGHPCNINEH
RFLVLVY---SDGIQCGGTLINKEWMLTAAHC----------DGKK-MKLQFGLHSKNVP
NKDKQ-----TRVPKKKY-FF-------PCSKNF----------TKWDKDIMLIRLNHPV
NNSTHIAPLSLPS-----KPPSQDTVCNIMGWGTISPTKE----IYPDVPHCANINIVDH
AVC--RAFYP--GLLEKSK--TLCAG-----ILEGGKDTCQGDSGGPLICNGQIQ-----
-GIVSVGGDPCAEPRVPALYTKVFD-HLDWIKSIIAGNTAATCPL----
>Q71QI5
-------------------------------------------MVLI-------------
----RVLANLL-ILQ---------------------------------------------
------------------------------------------------------------
------------------------------------------------------------
-------------------------LSYA-------------------------------
------------------------------------------------------------
--------------------------QKSS----------------KLVVGGDECNINEH
PFLVLVY---HDGYQCGGTLINEEWVLTAAHC----------DGKK-MKLRFGLHSKNVP
NKDKQ-----TRVPKEKF-FC-------LSSKYF----------IKWGKDIMLIRLNRPV
NNSTHIAPLSLPS-----SPPSQNTVCNIMGWGTISPTKE----IYPDVPHCANISILDH
AVC--RAFYP--GLLEKSK--TLCAG-----ILEGGKDICQGDSGGPLICNGQIQ-----
-GIVSVGGNPCAEPRVPAIYTKVFD-HLDWIKSIIAGNTAATCPL----
>Q71QJ1
-------------------------------------------MVLI-------------
----RVLANLL-ILQ---------------------------------------------
------------------------------------------------------------
------------------------------------------------------------
-------------------------LSYA-------------------------------
------------------------------------------------------------
--------------------------QKSS----------------ELVVGGDECNINEH
RFLVLVY---TDGIQCGGTLINKEWMLTAAHC----------DGKK-MKLQFGLHSKNVP
NKDKQ-----TRVPKKKY-FF-------PCSKNF----------TKWDKDIMLIRLNHPV
NNSTHIAPLSLPS-----KPPSQDTVCNIMGWGTISPTKE----IYPDVPHCANINIVDH
AVC--RAFYP--GLLEKSK--TLCAG-----ILEGGKDICQGDSGGPLICNGQIQ-----
-GIVSVGGNPCAEPRVPAIYTKVFD-HLDWIKSIIAGNTAATCPL----
>Q71QH5
-------------------------------------------MVLI-------------
----RVLANLL-ILQ---------------------------------------------
------------------------------------------------------------
------------------------------------------------------------
-------------------------LSYA-------------------------------
------------------------------------------------------------
--------------------------QKSS----------------ELVVGGLPCNINEH
RFLVLVY---SDGIQCGGTLINKEWMLTAAHC----------DGKK-MKLQFGLHSKNVP
NKDKQ-----TRVPKKKY-FF-------PCSKNF----------TKWDKDIMLIRLNHPV
NNSTHIAPLSLPS-----KPPSQDTVCNIMGWGTISPTKE----IYPDVPHCAYINIVDH
AVC--RAFYP--GLLEKSK--TLCAG-----ILEGGKDTCQGDSGGPLICNGQIQ-----
-GIVSVGGDPCAEPRVSVLYTKVFD-HLDWIKSIIAGNTAATCPL----
>Q71QI8
-------------------------------------------MVLI-------------
----RVLANLL-ILQ---------------------------------------------
------------------------------------------------------------
------------------------------------------------------------
-------------------------LSYA-------------------------------
------------------------------------------------------------
--------------------------QKSS----------------ELVVGGDECNINEH
RFLVLVY---TDGIQCGGTLINKEWMLTAAHC----------DGKK-MKLQFGLHSKNVP
NKDKQ-----TRVPKKKY-FF-------PCSKNF----------TKWDKDIMLIRLNHPV
NNSTHIAPLSLPS-----KPPSQDTVCNIMGWGTISPTKE----IYPDVPHCANINIVDH
AVC--RAFYP--GLLEKSK--TLCAG-----ILEGGKDTCQGVSGGPLICNGQIQ-----
-GIVSVGGDPCAEPRVPALYTKVFD-HLDWIKSIIAGNTAATCPL----
>Q71QJ0
-------------------------------------------MVLI-------------
----RVLANLL-ILQ---------------------------------------------
------------------------------------------------------------
------------------------------------------------------------
-------------------------LSYA-------------------------------
------------------------------------------------------------
--------------------------QKSS----------------ELVIGGHPCNINEH
PFLVLVY---HDGYQCGGTLINEEWVLTAAHC----------DGKK-MKLQFGLHSKNVP
NKDKQ-----TRVPKEKF-FC-------LSSKNF----------IKWGKDIMLIRLNRPV
NNSTHIAPLSLPS-----SPPSQNTVCNIMGWGTISPTKE----IYPDVPHCANINILDH
AVC--RAFYP--GLLEKSK--TLCAG-----ILQGGKDICQGDSGGPLICNGQIQ-----
-GIVSVGGDPCAEPRVPAIYTKVFD-HLDWIKSIIAGNTAATCPL----
>Q5W959
-------------------------------------------MVLV-------------
----RVVANLL-ILQ---------------------------------------------
------------------------------------------------------------
------------------------------------------------------------
-------------------------LSYA-------------------------------
------------------------------------------------------------
--------------------------QKVS----------------ELVVGGDECNINEH
RSLVAIFN--STGFFCSGILLNQEWVLTASHC----------DSTN-FQMKIGVHSKKTL
NQDEQ-----TRNPKEKI-FC-------PNKKND----------DALDKDLMLVRLDSPV
SDSEHIAPLSLPS-----SPPSVGSVCRIMGWGSITPIQK----TNPDVPHCANINLLDD
AVC--RAAYP--ELPAEYR--TLCAG-----VPEGGIDTCNGDSGGPLICNGQFQ-----
-GIVFYGAHPCGQAPKPGLYTKVID-YNTWIESVIAGNTAATCPP----
>Q5W960
-------------------------------------------MVLI-------------
----RVIANLL-ILQ---------------------------------------------
------------------------------------------------------------
------------------------------------------------------------
-------------------------LSYA-------------------------------
------------------------------------------------------------
--------------------------QKSS----------------ELVIGGDECDINEH
RFLAFL-Y--AGGYYCGGTLINQEWVLSAAHC----------DKRI-IRIYLGMHTRSVP
NDDEE-----IRYPKEKF-IC-------PNKKKN----------VITHKDIMLIRLNRPV
KNSEHIAPLSLPS-----NPPSVGSVCRIMGWGSITTPDE----TSPNVPHCANINLFNN
TVC--REAYN--GLPAK----TLCAG-----VLQGGIDTCGGDSGGPLICNGQFQ-----
-GILSWGGIPCAQPRKPAFYTKVFD-YLPWIQSIIAGNKTATCPP----
>Q71QI7
-------------------------------------------MVLI-------------
----RVLANLL-ILQ---------------------------------------------
------------------------------------------------------------
------------------------------------------------------------
-------------------------LSYA-------------------------------
------------------------------------------------------------
--------------------------QKSS----------------ELVTGGHPCNINEH
PFLVLVY---HDGYQCGGTLINEEWVLTAAHC----------DGKK-MKLQFGLHSKNEP
NKDKQ-----TRVPKEKF-FC-------LSSKNF----------IKWGKDIMLIRLNRPV
NNSTHIAPLSLPS-----SPPSQNTVCNIMGWGTISPTKE----IYPDVPHCANINILDH
AVC--RAFYP--GLLEKSK--TLCAG-----ILQGGKDICQGDSGGPLICNGQVQ-----
-GIVSVGGNPCAEPRVPAIYTKVFD-HLDWIKSIIAGNTAATCPL----
>B0FXM3
-------------------------------------------MVLI-------------
----RVLANLL-ILQ---------------------------------------------
------------------------------------------------------------
------------------------------------------------------------
-------------------------LSYA-------------------------------
------------------------------------------------------------
--------------------------QKSS----------------ELVIGGDECNINEH
RLLAIVY---TNSSQCAGTLINQEWVLTAAHC----------DGEN-MDIYLGVHNESVQ
YDDEE-----GRVAAEKF-FC-------LSSRNY----------TKWDKDIMLIRLNIPV
RNSTHIAPLSLPS-----SPPSVGSVCRVMGWGTITSPNE----TYPDVPHCANINLFDY
EVC--LAAYPEFGLPATSR--TLCAG-----IQQGGKDTCGSDSGGSLICNGQFQ-----
-GIVSWGDNPCAQPHKPALYTKVLD-DTEWIQSIIAGNTAVTCPP----
>Q2PQJ3
------------------------------------------------------------
------------------------------------------------------------
------------------------------------------------------------
------------------------------------------------------------
------------------------------------------------------------
------------------------------------------------------------
------------------------------------------------VLGGDECDINEH
PFL-AFLY--SHGYFCGLTLINQEWVVTAAHC----------DSTN-FQMQLGVHSKKVL
NEDEQ-----TRNPKEKF-IC-------PNKNMS----------EVLDKDIMLIKLDKPI
SNSKHIAPLSLPS-----NPPSVGSVCRIMGWGSITIPNE----TYPDVPYCANINLVDY
EVC--QGAYN--GLPAK---TTLCAG-----VLEGGKDTCVGDSGGPLICNGQFQ-----
-GIVSYGAHSCGQGPKPGIYTNVFD-YTDWIQRNIAGNTDATCPP----
>P81824
------------------------------------------------------------
--------NSL-VI----------------------------------------------
------------------------------------------------------------
------------------------------------------------------------
------------------------------------------------------------
------------------------------------------------------------
------------------------------------------------VVGGRPCKINVH
RSLVLLYN--SSSLLCSGTLINQEWVLTAAHC----------DSKN-FKMKLGVHSIKIR
NKNER-----TRHPKEKF-IC-------PNRKKD----------DVLDKDIMLIRLNRPV
SNSEHIAPLSLPS-----SPPSVGSVCYVMGWGKISSTKE----TYPDVPHCAKINILDH
AVC--RAAYT--WWPATST--TLCAG-----ILQGGKDTCEGDSGGPLICNG-LQ-----
-GIVSGGGNPCGQPRKPALYTKVFD-YLPWIESIIAGTTTATCP-----
>A8QL57
-------------------------------------------MVLI-------------
----GVLASLL-ILQ---------------------------------------------
------------------------------------------------------------
------------------------------------------------------------
-------------------------LSYSK------------------------------
------------------------------SLDDGAKES---------------------
--------------------AYDDEIQQSSWGNSTVNTTLTETVVIQLIMGGSECYKSKH
PFLVYLYN--SAGFFCSGTLLNHEWVLTAAHC----------NRDD-IQLKLGVHNVHVH
YEDEQ-----IRVPKEKL-CC-------LSTKNC----------TQWSQDIMLIRLNSSV
NNSKHIEPLSLPS-----RPPSMGSDCTVMGWGTITSPKV----TYPKVPHCVDIKILHN
PVC--QAAYP-----TMSRKNILCAG-----VLEGGKDSCKGDSGGPLICDGQIQ-----
-GIVSWGRFPCAQLLEPGVYTKVFD-YIDWIKGIIAGN-----------
>P85109
------------------------------------------------------------
------------------------------------------------------------
------------------------------------------------------------
------------------------------------------------------------
------------------------------------------------------------
------------------------------------------------------------
------------------------------------------------VIGGDECNINEH
RFLVALYHSRSRTFLCGGTLINQEWVLTAAHC----------DRFF-MYIRLGMHNKNVN
FDDEQ-----RRSPKEKY-FF-------RCSNNF----------TKWDKDIMLIRLDSPV
NNSAHIAPLSLPS-----NPPSVGSVCRVMGWGQTTSPQE----DLSDVPRCANINLFNF
TVC--RAAYP--WLPATSR--VLCAG-----DMEGGIDTCNRDSGGPLICNGQFQ-----
-GIVSKGQNLCAQPRKPALYTKVFD-HLDWIQSIIAGNKTVTCPP----
>A8QL53
-------------------------------------------MVLI-------------
----RVLASLL-ILQ---------------------------------------------
------------------------------------------------------------
------------------------------------------------------------
-------------------------LSYSK------------------------------
------------------------------SLDDGAKES---------------------
--------------------AYDDEIQQSSWGNSTVNTTLTETVVIQLIMGGSECYKSKH
PFLVYLYN--SAGFFCSGTLLNHEWVLTAAHC----------NRDD-IQLKLGVHNVHVH
YEDEQ-----IRVPKEKL-CC-------LSTKNC----------TQWSQDIMLIRLNSSV
NNSKHIEPLSLPS-----RPPSMGSDCTVMGWGTITSPKV----TYPKVPHCVDIKILHN
PVC--QAAYP-----TMSRKNILCAG-----VLEGGKDSCKGDSGGPLICDGQIQ-----
-GIVSWGRFPCAQLLEPGVYTKVFD-YIDWIRGIIAGN-----------
>P84788
------------------------------------------------------------
------------------------------------------------------------
------------------------------------------------------------
------------------------------------------------------------
------------------------------------------------------------
------------------------------------------------------------
------------------------------------------------VIGGDECNINEH
PFLVLVY---YDDYQCGGTLINEEWVLTAAHC----------NGKN-MEIYLGVHSKKVP
NKDVQ-----RRVPKEKF-FC-------DSSKTY----------TKWNKDIMLIRLDRPV
RKSAHIAPLSLPS-----SPPSVGSVCRVMGWGTITSPQE----TYPDVPHCAKINLLDY
SEC--RAAYP--GLPPKSR--TLCAG-----VLEGGKDTCGGDSGGPLICNGQFQ-----
-GIVSWGGDPCAQPHEPGSYTNVFD-HLDWIKGIIAGNTDATCPL----
>Q91507
-------------------------------------------MVLI-------------
----RVLANLL-ILQ---------------------------------------------
------------------------------------------------------------
------------------------------------------------------------
-------------------------LSYA-------------------------------
------------------------------------------------------------
--------------------------QKSS----------------ELVIGGDECNINEH
PFLVLVY---YDDYQCGGTLLNEEWVLTAAHC----------NGKD-MEIYLGVHSKKVP
NKDVQ-----RRVPKEKF-FC-------DSSKTY----------TKWNKDIMLIRLDRPV
RKSAHIAPLSLPS-----SPPSVGSVCRVMGWGTITSPQE----TYPDVPHCANINLLDY
EVC--RAAYA--GLPATSR--TLCAG-----ILEGGKDSCVGDSGGPLICNGQFQ-----
-GIVSWGGDPCAQPREPGVCTNVFD-HLDWIKGIIAGNTDVTCPL----
>O13059
-------------------------------------------MVLI-------------
----RVLANLL-ILQ---------------------------------------------
------------------------------------------------------------
------------------------------------------------------------
-------------------------LSYA-------------------------------
------------------------------------------------------------
--------------------------QKSS----------------ELVVGGDECNINEH
RSLVAIFN--STGFFCSGTLINQEWVVTAAHC----------DSNN-FKMKFGAHSQKVL
NEDEQ-----IRNPKEKF-IC-------PNKKNN----------EVLDKDIMLIKLDSSV
SNSEHIAPLSLPS-----SPPSVGSVCRIMGWGSITPTKV----TYPDVPYCANINLLDD
AEC--KPGYP--ELLPEYR--TLCAG-----IVQGGKDTCGGDSGGPLICNGQFH-----
-GIVSYGAHPCGQSLKPGIYTTVFD-YNDWIKSIIAGNTAATCPP----
>Q5W958
-------------------------------------------MVLI-------------
----RVIANLL-ILQ---------------------------------------------
------------------------------------------------------------
------------------------------------------------------------
-------------------------LSYA-------------------------------
------------------------------------------------------------
--------------------------QKSS----------------ELVIGGDECNINEH
PFLAFL-Y--TGWIFCSGTLINKEWVLTVKQC----------NNRRPMRIYLGMHTRSVP
NDDEE-----IRYPKEMF-IC-------PNKKKN---------------DIMLIRLNRPV
NNSEHIAPLSLPS-----NPPSVGSVCRIMGWGTITPSKA----TYPDVPHCANINLFNY
TVC--RGAHA--GLPVTSR--KLCAG-----VLEGGIDTCSADSGGPLICNGQLQ-----
-GIVSWRGGSCAQPHKPGLYTKVFD-YLPWIQSIIAGSTTATCPP----
>P0DL26
------------------------------------------------------------
------------------------------------------------------------
------------------------------------------------------------
------------------------------------------------------------
------------------------------------------------------------
------------------------------------------------------------
------------------------------------------------VVGGDECNINEH
RSLVAIFN--STGFFCSGILLNQEWVLTASHC----------DSTN-FQMK---------
------------------------------------------------------------
------------------------------------------------------------
------------------------------------------------------------
-------------------------------------------------
>Q8QHK2
-------------------------------------------MVLI-------------
----RVLANLL-ILQ---------------------------------------------
------------------------------------------------------------
------------------------------------------------------------
-------------------------LSYA-------------------------------
------------------------------------------------------------
--------------------------QKSS----------------ELVVGGDECNINEH
RSLVAIFN--STEFFCSGTLINQEWVVTAAHC----------DSTN-FKMKLGVHSKKVP
NEDEQ-----TRNPKEKF-FC-------PNKKKD----------DVLDKDIMLIKLDSPV
SNSEHIAPLSLPS-----SPPSVGSVCHIMGWGSITPIEK----TLPDVPYCANIKLLDD
AVC--QPPYP--ELPATSR--TLCAG-----IPEGGKDTCGGDSGGPLICNGQFQ-----
-GIVFYGAHPCGQALKPGVYTKVFD-YNDWIQSIIAGNTAATCPP----
>O13069
-------------------------------------------MVLI-------------
----RVLANLL-ILQ---------------------------------------------
------------------------------------------------------------
------------------------------------------------------------
-------------------------LSYA-------------------------------
------------------------------------------------------------
--------------------------QKAS----------------ELIIGGRPCDINEH
RSLALVK---YGNFQCSGTLINQEWVLSAAHC----------DGEK-MKIHLGVHSKKVP
NKDKQ-----TRVAKEKF-FC-------LSSKNY----------TKWDKDIMLIRLDSPV
KNSAHIAPISLPS-----SPPIVGSVCRIMGWGTISTSKV----ILSDVPHCANINLLNY
TVC--RAAYP--ELPATSR--TLCAG-----ILQGGKDTCVGDSGGPLICNGQFQ-----
-GIVSWGSDVCGYVLEPALYTKVSD-YTEWINSIIAGNTTATCPP----
>P84787
------------------------------------------------------------
------------------------------------------------------------
------------------------------------------------------------
------------------------------------------------------------
------------------------------------------------------------
------------------------------------------------------------
------------------------------------------------VIGGDECNINEH
PFLVLVY---YDEYQCGGTLINEEWVLTAAHC----------DGEN-MEIHLGMHSKKVP
NKDRR-----RRVPKEKF-FC-------DSSKNY----------TKWNKDIMLIRLNRPV
RKSAHIAPLSLPS-----SPPSVGSVCRIMGWGTISPTEE----TYPDVPHCANINLLDY
EVC--RAAYP--ELPATSR--TLCAG-----ILEGGKDSCGGDSGGPLICNGQFQ-----
-GIVSWGGDPCAQPHEPGSYTNVFD-HLDWIKGIIAGNTDATCPL----
>P86531
------------------------------------------------------------
------------------------------------------------------------
------------------------------------------------------------
------------------------------------------------------------
------------------------------------------------------------
------------------------------------------------------------
------------------------------------------------VVGGDECNINEH
RSL---------------------------------------------------------
------------------------------------------------------------
------------------------------------------------------------
------------------------------------------------------------
-------------------------------------------------
>Q71QI2
-------------------------------------------MVLI-------------
----RVLANLL-IIQ---------------------------------------------
------------------------------------------------------------
------------------------------------------------------------
-------------------------LSYA-------------------------------
------------------------------------------------------------
--------------------------QKSS----------------ELVIGGDECNINEH
RSLVVLFN--SSGALCGGTLINQEYVLAAAHC----------DMPN-MQILLGVHSASVL
NDDEQ-----ARDPEEKY-FC-------LSSNND----------TKWDKDIMLIRLNRPV
NNSVHIAPLSLPS-----SPPSVGSVCRIMGWGKTIPTQE----THPDVPHCANIKLFHY
SLC--RAVYV--GMPAQSR--ILCAG-----ILQGGIGSCQGDSGGPLICNGQFQ-----
-GIVSATSKPCAHSLMPALYIKVFD-YTDWIKSIIAGNTTVTCPP----
>Q9PSN3
------------------------------------------------------------
------------------------------------------------------------
------------------------------------------------------------
------------------------------------------------------------
------------------------------------------------------------
------------------------------------------------------------
------------------------------------------------IIGGDECNINEH
RFLVALYDVWSGSFLCGGTLINQEWVLTAAHC----------NMSN-IYIYLGMHNQSVQ
FDDEE-----RRYPKEKY-LF-------RCSKNF----------TKWDKDIMLIRLNKPV
RNSEHIAPLSLPS-----SPPIVGSVCRVMGWGTITSPNE----TLPDVPRCVNINLFNY
TVC--RGVFP--RLPERSR--ILCAG-----VLEGGIDTCKRDSGGPLICNGQFQ-----
-GIVSWGPKRCAQPRKPALYSKVFD-HLDWIQSIIAGNKTVNCP-----
>Q91508
-------------------------------------------MVLI-------------
----RVLANLL-ILQ---------------------------------------------
------------------------------------------------------------
------------------------------------------------------------
-------------------------LSYA-------------------------------
------------------------------------------------------------
--------------------------QKSS----------------ELVIGGDECNINEH
PFLVLVY---YDDYQCGGTLLNEEWVLTAAHC----------NGKD-MEIYLGVHSKKVP
NKDVQ-----RRVPKEKF-FC-------DSSKTY----------TKWNKDIMLIRLDRPV
RKSAHIAPLSLPS-----SPPSVGSVCRVMGWGTITSPQV----TLPDVPRCANINLLDY
EVC--RAAYP--ELPATSR--TLCAG-----ILEGGKDSCGGDSGGPLICNGQFQ-----
-GIVSWGGDPCAQPHEPGLYTNVFD-HLDWIKGIIAGNTDVTCPL----
>Q9PTU8
-------------------------------------------MVLI-------------
----RVIANLL-ILQ---------------------------------------------
------------------------------------------------------------
------------------------------------------------------------
-------------------------LSNA-------------------------------
------------------------------------------------------------
--------------------------QKSS----------------ELVIGGDECNITEH
RFLVEIFN--SSGLFCGGTLIDQEWVLSAAHC----------DMRN-MRIYLGVHNEGVQ
HADQQ-----RRFAREKF-FC-------LSSRNY----------TKWDKDIMLIRLNRPV
NNSEHIAPLSLPS-----NPPSVGSVCRIMGWGTITSPNA----TFPDVPHCANINLFNY
TVC--RGAHA--GLPATSR--TLCAG-----VLQGGIDTCGGDSGGPLICNGTFQ-----
-GIVSWGGHPCAQPGEPALYTKVFD-YLPWIQSIIAGNTTATCPP----
>O13058
-------------------------------------------MVLI-------------
----RVLANLL-ILQ---------------------------------------------
------------------------------------------------------------
------------------------------------------------------------
-------------------------LSYA-------------------------------
------------------------------------------------------------
--------------------------QKSS----------------ELVIGGDECNINEH
RSLVVLFN--SSGALCGGTLINQEWVLTAAHC----------DMPN-MQIYLGVHSASVP
NDDEQ-----ARDPEEKY-FC-------LSSNND----------TEWDKDIMLIRLNRSV
RNSKHIAPLSLPS-----SPPSVGSVCRIMGWGAITSPNE----TYPDVPYCANIKLLRY
SLC--R-VYQ--RMPAQSR--ILCAG-----ILQGGKGICKGDSGGPLICNGQFQ-----
-GIVHGGGKTCAQPYEPGLYIKVFD-YTDWIQNIIAGNTTATCPP----
>Q9DF66
-------------------------------------------MVLI-------------
----RVLANLL-ILQ---------------------------------------------
------------------------------------------------------------
------------------------------------------------------------
-------------------------LSYA-------------------------------
------------------------------------------------------------
--------------------------QKSS----------------ELIIGGHPCNINEH
RSLVVLFN--SSGLLCSGTLINKEWVLTAAHC----------DSNN-FQLLFGVHSKKVL
NEDEQ-----TRDPKEKF-IC-------PNKKKD----------DEKDKDIMLIRLDSSV
SNSEHIAPLSLPS-----SPPSVGSACRVMGWGKTIPTKD----TYPDVPHCANINILDH
AVC--RAAYS--NLLEKSK--TLCAG-----ILQGGKDTCQFDSGGPLICNGQVQ-----
-GIVSWGGHPCGQPHALGVYTNVFN-YTDWIQSIIAGNTDATCPP----
>Q91509
-------------------------------------------MVLI-------------
----RVLANLL-ILQ---------------------------------------------
------------------------------------------------------------
------------------------------------------------------------
-------------------------LSYA-------------------------------
------------------------------------------------------------
--------------------------QKSS----------------ELVIGGDECNINEH
PFLVLVY---YDDYQCGGTLLNEEWVLTAAHC----------NGKD-MEIYLGVHSKKVP
NKDVQ-----RRVPKEKF-FC-------DSSKTY----------TKWNKDIMLIRLDRPV
RKSAHIAPLSLPS-----SPPSVGSVCRVMGWGTITSPQE----TYPDVPHCANINLLDY
EVC--RAAYA--GLPATSR--TLCAG-----ILEGGKDSCVGDSGGPLICNGQFQ-----
-GIVSWGGDPCAQPREPGVYTNVFD-HLDWIKGIIAGNTDVTCPL----
>P0DL27
------------------------------------------------------------
------------------------------------------------------------
------------------------------------------------------------
------------------------------------------------------------
------------------------------------------------------------
------------------------------------------------------------
------------------------------------------------VVGGDECDINEH
PFLAFL-Y--SHGYFCGLTLINQEWVLTAAHC----------DRRF-MRIYL--------
------------------------------------------------------------
------------------------------------------------------------
------------------------------------------------------------
-------------------------------------------------
>Q9I8X0
-------------------------------------------MVLI-------------
----RVLANLL-ILQ---------------------------------------------
------------------------------------------------------------
------------------------------------------------------------
-------------------------LSYA-------------------------------
------------------------------------------------------------
--------------------------QKSS----------------ELVIGGDECNINEH
PFLVLVY---YDDYQCGGTLLNEEWVLTAAHC----------NGKD-MEIYLGVHSKKVP
NKDVQ-----RRVPKEKF-FC-------DSSKTY----------TKWNKDIMLIRLDRPV
RKSAHIAPLSLPS-----SPPSVGSVCRIMGWGSITPVEV----TFPDVPYCANINLLDD
VEC--KPGYP--ELLPEYK--TLCAG-----ILEGGIDTCGFDSGAPLISNGQFQ-----
-GIVSWGGDPCAQPREPGVYTNVFD-HLDWIKGIIAGNTDVTCPP----
>Q91510
-------------------------------------------MVLI-------------
----RVLANLL-ILQ---------------------------------------------
------------------------------------------------------------
------------------------------------------------------------
-------------------------LSYA-------------------------------
------------------------------------------------------------
--------------------------QKSS----------------ELVIGGDECNINEH
PFLVLVY---YDDYQCGGTLINEEWVLTAAHC----------NGEN-MEIYLGMHSKKVP
NKDRR-----RRVPKEKF-FC-------DSSKTY----------TKWNKDIMLIRLDRPV
RKSAHIAPLSLPS-----SPPSVGSVCRVMGWGTITSPQV----TLPDVPRCANINLLDY
EVC--RAAYP--ELPATSR--TLCAG-----ILEGGKDSCGGDSGGPLICNGQFQ-----
-GIVSWGGDPCAQPHEPGLYTNVFD-HLDWIKGFIAGNTDVTCPP----
>P82981
------------------------------------------------------------
------------------------------------------------------------
------------------------------------------------------------
------------------------------------------------------------
------------------------------------------------------------
------------------------------------------------------------
------------------------------------------------VVGGDECNINEH
RFLVAIFN--SNGFVCSGTLINQEWVLTAAHC----------DSTD-FQIKLGAHSKKVL
NEDEQ-----IRNPKEKF-IC-------PNKKND----------EVLDKDIMLIKLDSRV
SNSEHIAPLSLPS-----SPPSVGSVCHIMGWGSITPIEV----TFPDVPHCAYINLLDD
AAC--QPGYP--EVLPEYR--TLCAG-----ILEGGKDTCNYDSGGPLICNGQFQ-----
-GIVSYGAHPCGQSLKPGIYTKVFD-YNDWIQSIIAGNTAATCPP----
>E0Y420
-------------------------------------------MVLI-------------
----RVLANLL-VLQ---------------------------------------------
------------------------------------------------------------
------------------------------------------------------------
-------------------------LSYA-------------------------------
------------------------------------------------------------
--------------------------QKSS----------------ELVIGGDECNINEH
RSLVYLYN--DSNFQCGGTLINQEWVLSAAHC----------DMEN-MEIYLGVHNLSLP
NKDQK-----RRDPKEKF-FC-------LSSKNY----------TKWDKDIMLIKLNRPV
KTSTHIAPLSLPS-----SPPSVGSVCRIMGWGTVTSPNE----TLLDVPHCANINILNY
TVC--RAASP--RLPTQSR--TLCAG-----ILQGGIDACKGDSGGPLICNGQIQ-----
-GIVSWGNHPCAQPLKPGHYTHVFD-YTDWIQSIIAGNTTATCPP----
>Q71QI3
-------------------------------------------MVLI-------------
----RVLANLL-ILQ---------------------------------------------
------------------------------------------------------------
------------------------------------------------------------
-------------------------LSYA-------------------------------
------------------------------------------------------------
--------------------------QRSS----------------ELVIGGDECNINEH
RFLALVY---TDRFQCGGTLINPEWVLTAAHC----------DRRY-MHIYLGVHNESVQ
YDDEQ-----RRFPKKKY-FC-------LSSKNY----------TRWDKDIMLIRLNRPV
RNSAHIAHLSLPS-----KPPSVGSVCRVMGWGTITSPNE----TLPDVPRCANINLFNY
TVC--RGVFP--WLPARSR--ILCAG-----VLQGGIDTCKRDSGGPLICNGQFQ-----
-GIVSWGPKPCAQPREPALYTKVFD-HLDWIQSIIAGNTTVTCPP----
>O13063
-------------------------------------------MVLI-------------
----RVLANLL-ILQ---------------------------------------------
------------------------------------------------------------
------------------------------------------------------------
-------------------------LSYA-------------------------------
------------------------------------------------------------
--------------------------QKSS----------------ELVIGGDECNINEH
RSLVVLFN--SSGVLCGGTLINQEYVLTAAHC----------DMPN-MQILLGVHSASVL
NDDEQ-----ARDPEEKY-FC-------LSSNND----------TEWDKDIMLIRLNRSV
NNSVHIAPLSLPS-----SPPRLGSVCRVMGWGAITSPNE----TYPDVPHCANINILRY
SLC--RAVYL--GMPVQSR--ILCAG-----ILRGGKDSCKGDSGGPLICNGQLQ-----
-GIVSAGSDPCAKPRVPNLYIKVFD-YTDWIQSIIAGNTTVTCPQ----
>Q91511
-------------------------------------------MVLI-------------
----RVLANLL-ILQ---------------------------------------------
------------------------------------------------------------
------------------------------------------------------------
-------------------------LSYA-------------------------------
------------------------------------------------------------
--------------------------QKSS----------------ELIIGGDECNINEH
PFLVLVY---YDDYQCGGTLINEEWVLTAAHC----------NGEN-MEIYLGMHSKKVP
NKDRR-----RRVPKEKF-FC-------DSSKNY----------TKWNKDIMLIRLNRPV
RKSAHIAPLSLPS-----SPPSVGSVCRIMGWGTISPTKV----TLPDVPRCANINLLDY
EVC--RAAYA--GLPATSR--TLCAG-----ILEGGKDSCGGDSGGPLICNGQFQ-----
-GIVSWGGDPCAQPHEPGLYTNVFD-HLDWIKGIIAGNTDATCPP----
>F8S116
-------------------------------------------MVLI-------------
----RVLANLL-ILQ---------------------------------------------
------------------------------------------------------------
------------------------------------------------------------
-------------------------LSYA-------------------------------
------------------------------------------------------------
--------------------------QKSS----------------ELVVGGDECNINEH
RSLVAIFN--STEFFCSGTLINQEWVVTAAHC----------DSTN-FKMKLGVHSKKVP
NEDEQ-----TRNPKEKF-FC-------PNKKKD----------DVLDKDIMLIKLDSPV
SNSEHIAPLSLPS-----SPPSVGSVCHIMGWGSITPIEK----TLPDVPYCANINLLDD
AVC--RPPYP--ELPATSR--TLCAG-----ILEGGKDTCVVDSGGPLICNGQFQ-----
-GIVFYGAHPCGQALKPGVYTKVFD-YNDWIQSIIAGNTAATCPP----
>Q8AY78
-------------------------------------------MVLI-------------
----RVLANLL-ILQ---------------------------------------------
------------------------------------------------------------
------------------------------------------------------------
-------------------------LSYA-------------------------------
------------------------------------------------------------
--------------------------QKSS----------------ELVVGGRPCNINEH
RSLVVLFN--SSGFLCGGTLINQDWVVTAAHC----------DSNN-FQMIFGVHSKNVP
NEDEQ-----RRVPKEKF-FC-------DSNKNY----------TQWNKDIMLIRLNSPV
NNSTHIAPLSLPS-----SPPIVGSVCRIMGWGTITFPNE----TYPDVPHCANINLFNY
TVC--HGAHA--GLPATSR--TLCAG-----VLEGGKDTCKGDSGGPLICNGQFQ-----
-GIVSWGGHPCAQPREPGVYTKVFD-HLDWIQNIIAGNTTATCPL----
>J3S835
-------------------------------------------MVLI-------------
----RVLANLL-ILQ---------------------------------------------
------------------------------------------------------------
------------------------------------------------------------
-------------------------LSYA-------------------------------
------------------------------------------------------------
--------------------------QKSS----------------ELVIGGDECNINEH
RSLVAIFN--STKFFCSGTLINQEWVVTAAHC----------DSTN-FKMKLGVHSKKVP
NENEQ-----TRNPKEKF-FC-------PNKKKD----------DVLDKDIMLIKLDSPV
SNSEHIAPLSLPS-----SPPSVGSVCHIMGWGSITPIEK----TLPDVPYCANINLLDD
AVC--RPPYP--ELPATSR--TLCAG-----ILEGGKDTCRGDSGGPLICNGQFQ-----
-GIVFYGAHPCGQALKPGVYTKVFD-YNDWIQSIIAGNTAATCPP----
>P0CJ41
-------------------------------------------MVLI-------------
----RVLANLL-ILQ---------------------------------------------
------------------------------------------------------------
------------------------------------------------------------
-------------------------LSYA-------------------------------
------------------------------------------------------------
--------------------------QKSS----------------ELVVGGDECNINEH
HSLVAIFN--STGFFCSGTLINQEWVVTAAHC----------DSKN-FKMKFGAHSKKLL
NEDEQ-----IRNPKEKF-IC-------PNKKSN----------EILDKDIMLIKLDSPV
SNSAHIAPLSLPS-----SPPSVGSVCRIMGWGSTTPIEV----TYPDVPYCANINLLDD
AEC--KPGYP--ELLPEYR--TLCAG-----IVQGGKDTCGGDSGGPLICNEKLH-----
-GIVSYGGHPCGQSHKPGIYTNVFD-YNDWIQSIIAGNTDATCLS----
>P81661
------------------------------------------------------------
------------------------------------------------------------
------------------------------------------------------------
------------------------------------------------------------
------------------------------------------------------------
------------------------------------------------------------
------------------------------------------------VIGGDECDINEH
PFLAFMYY--SPQYFCGMTLINQEWVLTAAHC----------DKTY-MRIYLGIHTRSVA
NDDEV-----IRYPKEKF-IC-------PNKKKN----------VITDKDIMLIRLNRPV
KNSTHIAPISLPS-----NPPSVGSVCRIMGWGAITTSED----TYPDVPHCANINLFNN
TVC--REAYN--GLPAK----TLCAG-----VLQGGIDTCGGDSGGPLICNGQFQ-----
-GILSWGSDPCAEPRKPAFYTKVFD-YLPWIQSIIAGNKTATCPP----
>Q9DG84
-------------------------------------------MVLI-------------
----RVLANLL-ILQ---------------------------------------------
------------------------------------------------------------
------------------------------------------------------------
-------------------------LSYA-------------------------------
------------------------------------------------------------
--------------------------QKSS----------------ELVIGGDECNINEH
PFLVLVY---YDDYQCGGTLINEEWVLTAAHC----------NGEN-MEIYLGMHSKKVP
NKDRR-----RRVPKEKF-FC-------DSSKNY----------TKWNKDIMLIRLNRPV
RKSAHIAPLSLPS-----SPPSVGSVCRIMGWGTISPTKV----TLPDVPRCANINLLDY
EVC--RAVYP--ELPATSR--TLCAG-----ILEGGKDSCGGDSGGPLICNGQFQ-----
-GIVSWGGDPCAQPHEPGLYTNVFD-HLDWIKGIIAGNTDVTCPL----
>Q8JH85
-------------------------------------------MVLI-------------
----RVLANLV-MLH---------------------------------------------
------------------------------------------------------------
------------------------------------------------------------
-------------------------LSYG-------------------------------
------------------------------------------------------------
--------------------------EKSS----------------ELVIGGRPCNINQH
RSLALLYN--SSGFLCGGTLINQQWVLSAAHC----------DMEN-MQIYLGLHNFSLP
NMDQK-----RRVAEEKF-FC-------LSNKSY----------TKWDKDIMLIKLNRRV
KTSTHIAPLSLPS-----NPPRLRSVCRIMGWGSITSPRE----TLPYVPHCANIMILRY
WVC--RAIYG--SLPAKSR--TLCAG-----VPRRRIGSCLGDSGGPLICNGQIQ-----
-GIASWGSDPCVNHGAPGVYTKVFD-YNDWIQSIIAGNTAATCPP----
>E5L0E4
-------------------------------------------MVLI-------------
----KVLANLL-VLQ---------------------------------------------
------------------------------------------------------------
------------------------------------------------------------
-------------------------LSYA-------------------------------
------------------------------------------------------------
--------------------------QKSS----------------ELVVGGDECNINEH
RSLVFLYN---NSFGCSGTLINQQWVLSAVHC----------DMEN-VRIYLGVHNLTLR
N-NAE-----IRLPEERF-FC-------LSNKNY----------TKWDKDIMLIKLDRPV
KTSTYIAPLSLPS-----SPPRVGSVCRIMGWGAITSPNE----TFPGVTHCANINILPY
SVC--RAAYK--GLPAQSR--TLCGG-----ILEGGIGSCMGDSGGPLICNGEMH-----
-GIVAWGDDTCAQPHKPVHYTKVYD-YTDWIQSIIAGNTAATCPP----
>E0Y419
-------------------------------------------MVLI-------------
----RVLANLL-LLQ---------------------------------------------
------------------------------------------------------------
------------------------------------------------------------
-------------------------LSHA-------------------------------
------------------------------------------------------------
--------------------------QKSS----------------ELVVGGDECNINEH
RSLVFLYN---SSFGCGGTLINQEWVLSAAHC----------DMEN-MRIYLGWHNFSLP
NMNQK-----RRVAKEKF-FC-------LSSKNY----------TEWDKDIMLIKMNRPV
TYSTHVAPLSLPS-----SPPSVGSVCRIMGWGAITSPNE----TYPDVPHCANINILNY
TVC--RAAHP--WLPAQSR--TLCAG-----ILQGGIDTCKGDSGGPLICNGQIQ-----
-GIVSWGDNPCAQPLKPGHYTNVFD-YTDWIQSIIAGNTTATCPP----
>E5L0E6
-------------------------------------------MVLI-------------
----RVLANLL-ILH---------------------------------------------
------------------------------------------------------------
------------------------------------------------------------
-------------------------LSYA-------------------------------
------------------------------------------------------------
--------------------------QKSS----------------ELVIGGDECNINEH
RFLALVY---ANGSLCGGTLINQEWVLTARHC----------DRGN-MRIYLGMHNLKVL
NKDAL-----RRFPKEKY-FC-------LNIRND----------TIWDKDIMLIRLNRPV
RNSAHIAPLSLPS-----NPPSVGSVCRVMGWGTITSPNA----TLPDVPHCANINILDY
AVC--QAAYR--GLAAT----TLCSG-----ILEGGKDTCKGDSGGPLICNGQFQ-----
-GILSVGGNPCAQPRKPGVYTKVFD-YTDWIQSIISGNTDAACPP----
>Q9PT51
------------------------------------------------------------
------------------------------------------------------------
------------------------------------------------------------
------------------------------------------------------------
------------------------------------------------------------
------------------------------------------------------------
------------------------------------------------VIGGDECNINEH
RFLALLY---SERFQCGGTLINEEWVLTAAHC----------DMGN-MYIYLGVHNVSVQ
YDDEQ-----RRYPKKKY-FC-------LSSRNY----------NQWDNDIMLIRLNRPV
RNSAHIAPLSLPS-----GPPSVGSVCRVMGWGTITSPNE----TYPDVPHCANINILDY
EVC--RAAYA--GLPATSR--TLCAG-----ILEGGKDSCRGDSGGPLICNGEIQ-----
-GIVSWGGNICAQPREPGLYTKVFD-YIDWIQSIIAGNTTVNCPP----
>J3S832
-------------------------------------------MVLI-------------
----RVLANLL-ILQ---------------------------------------------
------------------------------------------------------------
------------------------------------------------------------
-------------------------LSYA-------------------------------
------------------------------------------------------------
--------------------------QKSS----------------ELVVGGDECNINEH
RSLVLVY---SDGIQCGGTLINQEWMLTAAHC----------DGKK-MKLQFGLHSKKVP
NKDKQ-----TRVPKEKF-FC-------LSSKNN----------KEWDKDIMLIRLNRPV
NNSKHIAPLSLPS-----KPPSQDTVCNIMGWGTISPTEE----TYPDVPHCANINILDH
AVC--RAIYP--GLLEKSR--VLCAG-----ILEGGKDTCGGDSGGPLICNGEIQ-----
-GLLSVGGDPCAQPHVPALYIKVFD-YTEWIQSIITGNTAATCPP----
>O13062
-------------------------------------------MVLI-------------
----RVLANLL-ILQ---------------------------------------------
------------------------------------------------------------
------------------------------------------------------------
-------------------------LSYA-------------------------------
------------------------------------------------------------
--------------------------QKSS----------------ELVIGGHPCNINEH
PFLVLVY---HDGYQCGGTLINEEWVLTAAHC----------DGKK-MKLQFGLHSKNVP
NKDKQ-----TRVPKEKF-FC-------LSSKNF----------IKWGKDIMLIRLNRSV
NNSTHIAPLSLPS-----SPPSQNTVCNIMGWGTISPTKE----IYPDVPHCANINILDH
AVC--RAFYP--GLLEKSK--TLCAG-----ILQGGKDICQGDSGGPLICNGQIQ-----
-GIVSVGGNPCAEPRVPAIYTKVFD-HLDWIKSIIAGNTAATCPL----
>P80899
------------------------------------------------------------
------------------------------------------------------------
------------------------------------------------------------
------------------------------------------------------------
------------------------------------------------------------
------------------------------------------------------------
------------------------------------------------VVGGDECNINEH
RSL---------------------------------------------------------
------------------------------------------------------------
------------------------------------------------------------
------------------------------------------------------------
-------------------------------------------------
>P0DJF6
-------------------------------------------MMLI-------------
----RVLANLL-ILQ---------------------------------------------
------------------------------------------------------------
------------------------------------------------------------
-------------------------LSYA-------------------------------
------------------------------------------------------------
--------------------------QKSS----------------ELVIGGDECNINEH
RSLVVLFN--SSGALCGGTLINQEYVLTAAHC----------DMPN-MQILLGVHSASVL
NDDEQ-----ARDPEEKY-FC-------LSSNND----------TKWDKDIMLIRLNRPV
NNSVHIAPLTLPS-----SPPRLGAICRIMGWGAITSPNE----TYPDASQCANINILRY
SLC--QAVYR--GMPAQSR--IVCAG-----ILRGGKGSCKGDSGGPLICNAQLQ-----
-GIVSAGGDPCAQPRVPVLYIRVFD-YTDWIQSIIEGNRTVTCPP----
>Q7SZE2
------------------------------------------------------------
------------------------------------------------------------
------------------------------------------------------------
------------------------------------------------------------
------------------------------------------------------------
------------------------------------------------------------
------------------------------------------------VIGGDECNINEH
RSLVAFFN--STGFFCSGTLVNEEWVLSAAHC----------DSTN-FQMKLGVHSKKVL
NEDEQ-----TRNPKEKF-IC-------PNKKND----------EVLDKDIMLIKLDSRV
SNSEHIAPLSLPS-----SPPSVGSVCHIMGWGSITPIKE----TYPDVPYCANINLLDD
EVC--QAGYP--ELLAEYR--TLCAG-----ILEGGKDTCGGDSGGPLICNGQFQ-----
-GIVSYGAHPCGQSLKPGIYTKVFD-YSDWIQSIIAGNTDASCPP----
>Q9DF67
-------------------------------------------MVLI-------------
----RVLANLL-ILQ---------------------------------------------
------------------------------------------------------------
------------------------------------------------------------
-------------------------LSYA-------------------------------
------------------------------------------------------------
--------------------------QKSS----------------ELVFGGRPCNINEH
RSLVVLFN--SSGFLCGGTLINQDWVVTAAHC----------DSEN-FQLLFGVHSKKIL
NEDEQ-----TRDPKEKF-FC-------PNRKND----------DEVDKDIMLIKLDSSV
SNSTHIAPLSLPS-----SPPSVGSVCRIMGWGKTIPTKE----IYPDVPHCANINILDH
AVC--RAAYS--WRTVANT--TLCAG-----ILQGGKDTCHADSGGPLICNGQVQ-----
-GIVSWGGHPCGQPREPGVYTKVLD-YNDWVQSIIAGNTEATCPP----
>O42207
-------------------------------------------MVLI-------------
----RVLANLL-ILQ---------------------------------------------
------------------------------------------------------------
------------------------------------------------------------
-------------------------LSYA-------------------------------
------------------------------------------------------------
--------------------------QKSS----------------ELVIGGDECNINEH
RFLALVFN--SSGFLCSGTLINQEWVLTAAHC----------DMEN-MRIYLGVHNESVQ
YDDEQ-----TRVPEEKF-FC-------LRSNND----------TKWDKDIMLIRLDSPV
NNSAHIAPLNLPF-----NPPMLGSVCRIMGWGAITSPNE----IYSSVPHCANINVLHY
SMC--RAVYP--GMPAQTR--ILCAG-----IQTGGIDTCSGDSGGPLICNGQFQ-----
-GIVSWGRYPCAKPRAPGLYTRVFD-YTDWIENIIAGNTDASCPP----
>P09872
------------------------------------------------------------
------------------------------------------------------------
------------------------------------------------------------
------------------------------------------------------------
------------------------------------------------------------
------------------------------------------------------------
------------------------------------------------VIGGDECNINEH
RFLALVY---ANGSLCGGTLINQEWVLTARHC----------DRGN-MRIYLGMHNLKVL
NKDAL-----RRFPKEKY-FC-------LNTRND----------TIWDKDIMLIRLNRPV
RNSAHIAPLSLPS-----NPPSVGSVCRIMGWGTITSPNA----TLPDVPHCANINILDY
AVC--QAAYK--GLAAT----TLCAG-----ILEGGKDTCKGDSGGPLICNGQFQ-----
-GILSVGGNPCAQPRKPGIYTKVFD-YTDWIQSIISGNTDATCPP----
>P04971
-------------------------------------------MVLI-------------
----RVIANLL-ILQ---------------------------------------------
------------------------------------------------------------
------------------------------------------------------------
-------------------------VSYA-------------------------------
------------------------------------------------------------
--------------------------QKSS----------------ELVIGGDECDINEH
PFLAFMYY--SPRYFCGMTLINQEWVLTAAHC----------NRRF-MRIHLGKHAGSVA
NYDEV-----VRYPKEKF-IC-------PNKKKN----------VITDKDIMLIRLDRPV
KNSEHIAPLSLPS-----NPPSVGSVCRIMGWGAITTSED----TYPDVPHCANINLFNN
TVC--REAYN--GLPAK----TLCAG-----VLQGGIDTCGGDSGGPLICNGQFQ-----
-GILSWGSDPCAEPRKPAFYTKVFD-YLPWIQSIIAGNKTATCP-----
>Q9YGS1
------------------------------------------------------------
------------------------------------------------------------
------------------------------------------------------------
------------------------------------------------------------
------------------------------------------------------------
------------------------------------------------------------
-----------------------------------------------MVIGGDECDINEH
RFLVAFFN--TTGFFCGGTLINPEWVVTAAHC----------DSTN-FQMQLGVHSKKVL
NEDEQ-----TRNPKEKF-IC-------PNKNNN----------EVLDKDIMLIKLDKPI
SNSKHIAPLSLPS-----SPPSVGSVCRIMGWGSITPVKE----TFPDVPYCANINLLDH
AVC--QTGYP--SC---WRNTTLCAG-----FLEGGKDTCGGDSGGPLICNGQFQ-----
-GIVSYGAHSCGQGPKPGIYTNVFD-YTDWIQRNIAGNTDATCPP----
>P33589
------------------------------------------------------------
------------------------------------------------------------
------------------------------------------------------------
------------------------------------------------------------
------------------------------------------------------------
------------------------------------------------------------
------------------------------------------------VIGGDECNINEH
RFLVALYDGLSGTFLCGGTLINQEWVLTAQHC----------NRSL-MNIYLGMHNKNVK
FDDEQ-----RRYPKKKY-FF-------RCNKNF----------TKWDED---IRLNRPV
RFSAHIEPLSLPS-----NPPSEDSVCRVMGWGQITSPPE----TLPDVPHCANINLFNY
TVC--RGAYP--RMP--TK--VLCAG-----VLEGGIDTCNRDSGGPLICNGQFQ-----
-GIVFWGPDPCAQPDKPGVYTKVFD-YLDWIQSVIAGNTTCS-------
>Q9PT41
-------------------------------------------MVLI-------------
----RVLANLL-VLQ---------------------------------------------
------------------------------------------------------------
------------------------------------------------------------
-------------------------LSYA-------------------------------
------------------------------------------------------------
--------------------------QKSS----------------ELVVGGDECDINEH
PFLVALYTSSSSTVHCAGTLINQEWVLTAVHC----------DRKN-IRIKLGMHSKNIR
NEDEQ-----IRVPRRKF-FC-------LNTKFP----------NGKDKDIMLIRLRRPV
KNSAHIAPISLPS-----SPSSPRSRCRIMGWGKISTTEE----TYPDVPHCAKIFIVKH
AWC--EALYP--WVPADSR--TLCAG-----ILQGGKDTCEGDSGGPLICNGQIQ-----
-GIVSGGSDPCGQRLKPAVYTKVFD-YTDWIQSIIAGNTTATCP-----
>Q9YGJ9
-------------------------------------------MVLI-------------
----RVLANLL-ILQ---------------------------------------------
------------------------------------------------------------
------------------------------------------------------------
-------------------------LSYA-------------------------------
------------------------------------------------------------
--------------------------QKSS----------------ELIIGGDECNINEH
RSLVLMY---YDGHQCDGTLINEEWVLTAAHC----------DGEN-MEIQLGVHSKKVP
NEDVQ-----TRVPKEKF-FC-------DSNKTY----------ARWNKDIMLIRLDRPV
SNSAHIAPLSLPS-----SPPSVGSVCRIMGWGTFSTTQE----TYPDVPHCANINIHDF
EVC--QAAYP--GLPATNR--ILCAG-----ILEGGKDTCKGDSGGPLICNGEIQ-----
-GIVSWGGHLCGNVLEPGIYTKVFD-HLEWIRSIIAGNTDATCPL----
>Q9PRP4
------------------------------------------------------------
------------------------------------------------------------
------------------------------------------------------------
------------------------------------------------------------
------------------------------------------------------------
------------------------------------------------------------
------------------------------------------------VIGGDECNINEH
RFLVALYDGLSGTFLCGG------------------------------------------
------------------------------------------------------------
------------------------------------------------------------
------------------------------------------------------------
-------------------------------------------------
>P0DMU1
------------------------------------------------------------
------------------------------------------------------------
------------------------------------------------------------
------------------------------------------------------------
------------------------------------------------------------
------------------------------------------------------------
------------------------------------------------VIGGDECNINEH
PFLVLVY---Y-------------------------------------------------
------------------------------------------------------------
------------------------------------------------------------
------------------------------------------------------------
-------------------------------------------------
>P0DJ86
------------------------------------------------------------
------------------------------------------------------------
------------------------------------------------------------
------------------------------------------------------------
------------------------------------------------------------
------------------------------------------------------------
------------------------------------------------VIGGDECDINEH
PFLAFMYY--SPRYFCGMTLINQEWVLTAAHC----------NRRF-MRIXXXXHAGSVA
NYDEV-----VRXXXXXF-IC-------PNKKKN----------VITDKDIMLIRLDRPV
KNSEHIAPLSLPS-----NPPSVGSVCRIMGWGAITTSED----TYPDVPHCANINLFNN
TVC--REAYN--GLPAK----TLCAG-----VLQGGIDTCGGDSGGPLICNGQFQ-----
-GILSWGSDPCAEPRKPAFYTKVFD-YLPWIQSIIAGNKTATCP-----
>E5L0E5
-------------------------------------------MVLI-------------
----RVLANLL-ILQ---------------------------------------------
------------------------------------------------------------
------------------------------------------------------------
-------------------------LSYA-------------------------------
------------------------------------------------------------
--------------------------QKSS----------------ELVVGGDECNINEH
RSLVVFFN--SSGFLCGGTSINQEWVLTAAHC----------DSKN-FQMLFGVHSKKIL
NEDEQ-----TRDPKEKF-IC-------PNRKKD----------DERDKDIMLIRLDSPV
SNSEHIAPLSLPS-----SPPSVGSVCRIMGWGTISPTKV----TYPDVPHCANINILDH
AVC--RAAYP--TLLAESS--TVCAG-----TQQEGKDTCGGDSGGPLICNGQIQ-----
-GIVSWRAHPCGQGLKPGVYTKVFD-YTDWIQSIISGNTDVTCPP----
>Q27J47
-------------------------------------------MVLI-------------
----TVLANLL-ILQ---------------------------------------------
------------------------------------------------------------
------------------------------------------------------------
-------------------------LSYA-------------------------------
------------------------------------------------------------
--------------------------QKSS----------------KLVFGGDECNINEH
RSLVVLFN--SSGFLCAGTLINKEWVLTAAHC----------DSEN-FQMQLGVHSKKVP
NKDEE-----TRDPKEKF-IC-------PNRKKN----------DEKDKDIMLIRLNRPV
SNSEHIALLSLPS-----SPPSVGSVCRIMGWGTISPTKE----IYPDVPHCADINILDH
AVC--RAAYS--GWLATST--TLCAG-----ILEGGKDSCHGDSGGPLICNGQFQ-----
-GIVSLGRHPCGHPDEPGVYTKVFD-YTDWIQSIIAGNTDAACPP----
>Q91516
-------------------------------------------MELI-------------
----RVLANLL-ILQ---------------------------------------------
------------------------------------------------------------
------------------------------------------------------------
-------------------------LSYA-------------------------------
------------------------------------------------------------
--------------------------QKSS----------------ELVFGGDECNINEH
RSLVVLFN--SNGFLCGGTLINQDWVVTAAHC----------DSNN-FQLLFGVHSKKIL
NEDEQ-----TRDPKEKF-FC-------PNRKKD----------DEVDKDIMLIKLDSSV
SNSEHIAPLSLPS-----SPPSVGSVCRIMGWGKTIPTKE----IYPDVPHCANINILDH
AVC--RTAYS--WRQVANT--TLCAG-----ILQGGRDTCHFDSGGPLICNGIFQ-----
-GIVSWGGHPCGQPGEPGVYTKVFD-YLDWIKSIIAGNKDATCPP----
>Q072L6
-------------------------------------------MVLI-------------
----RVLANLL-ILQ---------------------------------------------
------------------------------------------------------------
------------------------------------------------------------
-------------------------LSYA-------------------------------
------------------------------------------------------------
--------------------------QKSS----------------ELVIGGDECNINEH
RSLVVLFN--SSGFLCAGTLVQDEWVLTAANC----------DSKN-FQMQLGVHSKKVL
NEDEQ-----TRDPKEEASLC-------PNRKKD----------DEVDKDIMLIKLDSRV
SNSEHIAPLSLPS-----SPPSVGSVCRIMGWGTISPTKE----TYPDVPHCANINILDH
AVC--RAAYP--WQPVSST--TLCAG-----ILQGGKDTCWGDSGGPLICNGEFQ-----
-GIVSWGAHPCGQPHNPGVYTKVSD-YTEWIKSIIAGNTAAACPP----
>Q7SYF1
-------------------------------------------MVLI-------------
----SVLASLL-VLQ---------------------------------------------
------------------------------------------------------------
------------------------------------------------------------
-------------------------LSYA-------------------------------
------------------------------------------------------------
--------------------------QKSS----------------ELVIGGAECNINEH
RSLVLLYN--SSRLFGGGTLINKEWVLSAAHC----------DGEN-MKIYLGLHHFRLP
NKDRQ-----IRVAKEKY-FC-------RDRKSI----------V--DKDIMLIKLNKPV
NNSTHIAPLSLPS-----SPPSVGSDCRIMGWGTITSPND----TYPKVPHCANINILEH
SLC--ERAYN--DLSASSR--TLCAG-----IEKGGIDTCKGDSGGPLICNGQIQ-----
-GIVSWGDEVCGKPNKPGVYTKVFD-YTDWIRNIIAGNTAATCPQ----
>Q9I8X1
-------------------------------------------MVLI-------------
----RVLANLL-ILQ---------------------------------------------
------------------------------------------------------------
------------------------------------------------------------
-------------------------LSYA-------------------------------
------------------------------------------------------------
--------------------------QKSS----------------ELVIGGNECDINEH
RFLVAFFN--TTGFFCGGTLINPEWVVTAAHC----------DSTD-FQMQLGVHSKKVL
NEDEQ-----TRNPKEKF-IC-------PNKNNN----------EVLDKDIMLIKLDKPI
SNSKHIAPLSLPS-----SPPSVGSVCRIMGWGSITPVKE----TFPDVPYCANINLLDH
AVC--QAGYP--ELLAEYR--TLCAG-----IVQGGKDTCGGDSGGPLICNGQFQ-----
-GIVSYGAHPCGQGPKPGIYTNVFD-YTDWIQRNIAGNTDATCPP----
>P0DJF5
-------------------------------------------MVLI-------------
----RVLANLL-ILQ---------------------------------------------
------------------------------------------------------------
------------------------------------------------------------
-------------------------LSYA-------------------------------
------------------------------------------------------------
--------------------------QKSS----------------ELVFGGRPCNINEH
RSLVVLFN--SSGFLCGGTLINQDWVVTAAHC----------DSNN-FQLLFGVHSKKTL
NEDEQ-----TRDPKEKF-FC-------PNRKKD----------DEVDKDIMLIKLDSSV
NNSEHIAPLSLPS-----SPPSVGSVCRIMGWGKTIPTKD----IYPDVPHCANINILDH
AVC--RTAYS--WRQVANT--TLCAG-----ILQGGKDTCHFDSGGPLICNEQFH-----
-GIVSWGGHPCGQPREPGVYTNVFD-YTDWIQSIIAGNKDATCPP----
>Q802F0
-------------------------------------------MVLI-------------
----RVLANLL-ILQ---------------------------------------------
------------------------------------------------------------
------------------------------------------------------------
-------------------------LSYA-------------------------------
------------------------------------------------------------
--------------------------QKSS----------------ELVIGGDECNINEH
RFLALVFN--SSGFLCSGTLINQEWVLTAAHC----------DMEN-MRIYLGVHNESVQ
YDDEQ-----TRVPEEKF-FC-------LRSNND----------TKWDKDIMLIRLDSPV
NNSAHIAPLNLPF-----NPPMLGSVCRIMGWGAITSPNE----IYPDVPHCANINLLHY
SMC--QAVYP--GMPAQSR--ILCAG-----IQTGGIDTCSGDSGGPLICNGQFQ-----
-GILHAGGNPCALPRAPGLYTRVFD-YTDWIENIIAGNTDASCPP----
>Q71QH7
-------------------------------------------MVLI-------------
----RVLANLL-ILQ---------------------------------------------
------------------------------------------------------------
------------------------------------------------------------
-------------------------LSYA-------------------------------
------------------------------------------------------------
--------------------------QKSP----------------ELVVGGDECNINEH
RSLVAIFN--STGFFCSGTLINQEWVVTAAHC----------DSNN-FKMKFGAHSQKVL
NEDEQ-----IRNPKEKF-IC-------PNKKNN----------EVLDKDIMLIKLDSSV
SNSEHIAPLSLPS-----SPPSVGSVCRIMGWGSITPTKV----TYPDVPYCANINLLDD
AEC--KPGYP--ELLPEYR--TLCAG-----IVQGGKDTCGGDSGGPLICNGQFH-----
-GIVSYGAHPCGQSLKPGIYTTVFD-YNDWIKSIIAGNTAATCPP----
>Q9PTL3
-------------------------------------------MVLI-------------
----RVLVNFL-ILQ---------------------------------------------
------------------------------------------------------------
------------------------------------------------------------
-------------------------LSYA-------------------------------
------------------------------------------------------------
--------------------------QKSS----------------ELVIGGDECNINEH
RFLALLY---SERFQCGGTLINEEWVLTAAHC----------DMRN-MYIYLGVHNVSVQ
YDDEQ-----RRYPKKKY-FR-------LSSRNY----------NQWDKDIMLIRLNRPL
RNSAHIAPLSLPS-----NPPSVGSVCRIMGWGTITSPQV----TFPDVLHCANINIFDY
EVC--RAAYP--ELPATRR--TLCAG-----ILEGGKDSCNGDSGGPLICNGQFQ-----
-GIAYWGADTCAQPREPGLYTKVFD-YIDWIQSIIAGNTAVTCPP----
>Q8AY79
-------------------------------------------MELI-------------
----RVLANLL-ILQ---------------------------------------------
------------------------------------------------------------
------------------------------------------------------------
-------------------------LSYA-------------------------------
------------------------------------------------------------
--------------------------QKSS----------------ELVVGGDECNINEH
RSLVAIFN--STGFFCSGTLINQEWVVTAAHC----------DSKN-FKMKFGAHSKKLL
NEDEQ-----IRNPKEKF-IC-------PNKKNN----------DVLDKDIMLIKLDSSV
SNSEHIAPLSLPS-----SPPSVGSDCRIIGWGSITPIEV----TYPDVPYCANINLLDD
AEC--KPGYP--ELLPEYR--TLCAG-----IVEGGKDTCGGDSGGPLICNGQFH-----
-GIVSYGGHPCGQSLKPGIYTKVFD-YNDWMKSIIAGNTAATCPP----
>Q9YGJ8
-------------------------------------------MALI-------------
----RVLANLL-ILQ---------------------------------------------
------------------------------------------------------------
------------------------------------------------------------
-------------------------LSYA-------------------------------
------------------------------------------------------------
--------------------------QKSS----------------ELVVGGDECNINEH
RSLVVLFN--SSGLICSGTLINQEWVLTAAHC----------DSKN-FQMLFGVHSKKIL
NEDEQ-----TRDPKEKF-IC-------PNKKKD----------DEKDKDIMLIRLDSPV
SNSEHIAPLSLPS-----SSPTVDSVCRIMGWGTIKPADE----TYPDVPHCANINILDH
TVC--RAAYP--VLLAGSS--TLCAG-----TQQGGKDTCVGDSGGPLICNGQIQ-----
-GIVSWGAHPCGQGSKPGVYTKVFD-HLDWIKSIIAGNTAVTCPP----
>Q7SZE1
-------------------------------------------MVLI-------------
----RVLANLL-ILQ---------------------------------------------
------------------------------------------------------------
------------------------------------------------------------
-------------------------LSYA-------------------------------
------------------------------------------------------------
--------------------------QKSS----------------ELVIGGDECNINEH
RSLVAFFN--STGFFCSGTLINEEWVLTAAHC----------DNTN-FQMKLGVHSKKVL
NEDEQ-----TRNPKEKF-IC-------PNKKND----------EVLDKDIMLIKLDSRV
SNSEHIVPLSLPS-----SPPSVGSVCHIMGWGSITPIKV----TYPDVPYCAYINLLDD
AVC--QAGYP--ELLTEYR--TLCAG-----ILEGGKDTCGGDSGGPLICNGQFQ-----
-GIVSFGAHPCGQGLKPGVYTKVFD-YNHWIQSIIAGNTTVTCPQ----
>Q6IWF1
------------------------------------------------------------
------------------------------------------------------------
------------------------------------------------------------
------------------------------------------------------------
------------------------------------------------------------
------------------------------------------------------------
------------------------------------------------VIGGDECDINEH
RFLAFLY---PGRFFCSGTLINQEWVLTVAHC----------DTIS-MRIYLGLHTRSVP
NDDEE-----IRYPMEKF-KC-------PNRKRS----------YIKDKDIMLIRLNRPV
NDSPHIAPLSLPS-----NPPSVGSVCHVMGWGTTSPSKA----TYPDVPHCANINLVND
TMC--HGAYN--GLPVTSR--KFCAG-----VLQGGIDTCVGDSGGPLICNGQFQ-----
-GIVSWGGKVCARLPRPALYTKVFE-YLPWIQSIIAGNTTATCPL----
>Q8UUJ1
------------------------------------------------------------
------------------------------------------------------------
------------------------------------------------------------
------------------------------------------------------------
------------------------------------------------------------
------------------------------------------------------------
------------------------------------------------VIGGVECNINEH
GFLALLY---SRRFQCGGTLINEEWVLTAAHC----------DMRN-MYIYLGVHNVSVQ
YDDEQ-----RRYPKKKY-FC-------LSSRNY----------NQWDKDIMLIRLNRPV
RNSAHIAPLSLPS-----NPPSVGSVCRVMGWGTITSPQE----TLPDVPHCANINILDY
EVC--RAAYP--ELPVTRR--TLCAG-----ILEGGKDSCNGDSGGPLICNGQFQ-----
-GIAYWGADTCAQPREPGLYTKVFD-YTDWIQSIISGNTDATCPQ----
>P81883
------------------------------------------------------------
------------------------------------------------------------
------------------------------------------------------------
------------------------------------------------------------
------------------------------------------------------------
------------------------------------------------------------
------------------------------------------------VVGGDECNINEH
RSLVAIF-----------------------------------------------------
------------------------------------------------------------
------------------------------------------------------------
------------------------------------------------------------
-------------------------------------------------
>E0Y421
-------------------------------------------MVLI-------------
----RVLANLL-LLQ---------------------------------------------
------------------------------------------------------------
------------------------------------------------------------
-------------------------LSYA-------------------------------
------------------------------------------------------------
--------------------------QKSS----------------ELVVGGDECNINEH
RSLVFLYN---SSFGCGGTLINQQWVLSAAHC----------DMEN-VQIYLGLHNLRLR
NQDEQ-----IRVAEEKF-FC-------LSNKSY----------TKWDKDIMLIRLNSSV
TYNTHIAPLSLPS-----SPPRVGSVCRIMGWGAITSPNE----TFPNVPHCANINILRY
SVC--RAAYR--GLPAQSR--TLCAG-----ILQGGIGSCMGDSGGPLICNGEIQ-----
-GIVSWGDDICAQPHKPVHYTKVFD-YSDWIQSIIAGNTTATCPL----
>Q8UUJ2
------------------------------------------------------------
------------------------------------------------------------
------------------------------------------------------------
------------------------------------------------------------
------------------------------------------------------------
------------------------------------------------------------
------------------------------------------------VIGGVECNINEH
RFLVALYTSRSRRFYCGGTLINQEWVLTAAHC----------DRKN-IRIKLGMHSEKVP
NEDAQ-----TRVPKEKF-FC-------LSSKTY----------TKWDKDIMLMRLKRPV
NNSTHIAPVSLPS-----NPPSVGSVCRVMGWGTITSSQE----THPDVPHCANINILDY
EVC--RAAYP--ELPVTRR--TLCAG-----ILEGGKDSCNGDSGGPLICNGQFQ-----
-GIAYWGADTCAQPREPGLYTKVFD-YTDWIQSIISGNTDATCPQ----
>P81884
------------------------------------------------------------
------------------------------------------------------------
------------------------------------------------------------
------------------------------------------------------------
------------------------------------------------------------
------------------------------------------------------------
------------------------------------------------VVGGDECNINEH
RSLVAIF-----------------------------------------------------
------------------------------------------------------------
------------------------------------------------------------
------------------------------------------------------------
-------------------------------------------------
>Q8QG86
-------------------------------------------MVLI-------------
----RVIANLL-ILQ---------------------------------------------
------------------------------------------------------------
------------------------------------------------------------
-------------------------VSYA-------------------------------
------------------------------------------------------------
--------------------------QKSS----------------ELVVGGDECDINEH
PFLAFL-Y--SHGYFCGLTLINQEWVLTAAHC----------DRRF-MRIYLGIHARSVA
NDDEV-----IRYPKEKF-IC-------PNKNMS----------DEKDKDIMLIRLNRPV
KNSTHIAPISLPS-----NPPSVGSVCRVMGWGSITIPND----TYPDVPHCANINLVND
TVC--RGAYK--RFPAKSR--TLCAG-----VLQGGKDTCVGDSGGPLICNGTFQ-----
-GIVSWGGKVCARPRKPALYTKVFD-YLPWIQSIIAGNKTATCPP----
>K4LLQ2
------------------------------------------------------------
--------APK-ELQ---------------------------------------------
------------------------------------------------------------
------------------------------------------------------------
-------------------------VSYA-------------------------------
------------------------------------------------------------
--------------------------HKSS----------------ELVIGGDECDINEH
PFLAFL-Y--SRGNFCGLTLINQEWVLTAAHC----------DRRF-MPIYLGIHTLSVP
NDDEV-----IRYPKDNF-IC-------PNNNII----------DEKDKDIMLIRLNRPV
KNSEHIAPISLPS-----NLPSVGSVCRVMGWGSITAPND----TFPDVPHCANINLFND
TVC--HGAYK--RFPVKSR--TLCAG-----VLQGGKDKCMGDSGGPLICNGPFH-----
-GILFWGDDPCALPRKPALYTKGFE-YPPWIQSIIAKNTTETCPP----
>U5YCR8
------------------------------------------------------------
-------ANLL-ILQ---------------------------------------------
------------------------------------------------------------
------------------------------------------------------------
-------------------------VSYA-------------------------------
------------------------------------------------------------
--------------------------QKSS----------------ELVIGGDECNINEH
RFLAFTY---SRGFFCGGTLINQEWVLTATHC----------DRIF-MRIYLGLHNQSVR
YDDQQ-----IRYPKEKY-FF-------PCSKNF----------TKWDKDIMLIRLDRPV
KNSEHIAPLSLPS-----NPPSVGSVCRVMGWGTITAPND----TYPDVPHCANINLFNY
TVC--RGAYK--GLPATSR--TLCAG-----VLQGGIDTCVGDSGGPLICNGQFQ-----
-GIVFWGGDPCAQPRKPALYTKVFD-HLHWILSIIAGNTTATCPP----
>B5U6Y3
-------------------------------------------MVLI-------------
----RVLANLL-VLQ---------------------------------------------
------------------------------------------------------------
------------------------------------------------------------
-------------------------LSYA-------------------------------
------------------------------------------------------------
--------------------------QMSS----------------ELVVGGGECNRNRH
RSLALLYN--SSGTLCGGTLIHEEWVLSAAHC----------DMEN-MKIYLGLHNLSLP
NKDQQ-----KREPRETH-FC-------LPSRNY----------TLWDKDIMLIKLNRPV
NNSPHIAPISLPS-----NPPRLRSVCHIMGWGAITSPNE----TYPDVPHCANINILRY
SVC--RAAFG--RLPAQSR--TLCAG-----ILRGGIDTCLGDSGGPLICNGQIQ-----
-GIVSWGAEVCAKPHAPGLYTKVSD-YTDWIQSIIAGNTTATCPP----
>E5AJX2
-------------------------------------------MVLI-------------
----RVLANLL-LLQ---------------------------------------------
------------------------------------------------------------
------------------------------------------------------------
-------------------------LSYA-------------------------------
------------------------------------------------------------
--------------------------QKSS----------------ELVIGGDECNINEH
PFLAFVT---SDRRRCAGTLINQEWVLTAAHC----------NGKY-MKIELGVHDKMVR
NEDKQ-----TRVPKQKF-FC-------LSSKEY----------TMWDKDIMLIRLNTPV
NNSTHIAPVSLAS-----RPPVVGSVCRIMGWGTISSPKV----ILPDVPHCANIEIIKY
SKC--QGVHP--ELPAKGR--VVCAG-----IWQGGKDSCHGDSGAPLICNGQLQ-----
-GLLSWGGDPCAQPLQPGLYTDIFD-YSDWIQSIIAGNTTATCPP----
>Q072L7
-------------------------------------------MVLI-------------
----RVLANLL-ILQ---------------------------------------------
------------------------------------------------------------
------------------------------------------------------------
-------------------------LSYA-------------------------------
------------------------------------------------------------
--------------------------QKSS----------------ELVIGGDECNINEH
RSLALVYI--TSGFLCGGTLINQQWVLTAAHC----------DRGN-MLIFFDVHSLKGL
NKDVQ-----SRVAKEKF-IC-------PNRKKD----------DEKDKDIMLIKLDSPV
SNSEHIAPLSLPS-----NPPSVGSVCRIMGWGAITSPNV----TLPGVPHCANINILDY
EVC--RKAYT--GLPATSR--TLCAG-----ILEGGKDSCKGDSGGPLICNGQFQ-----
-GIVSWGAHPCGQSLKPGVYTKVFD-YTEWIQSILAGNADATCPP----
>TRINITY_DN13321_c0_g1::TRINITY_DN13321_c0_g1_i1::g.1::m.1 type:5prime_partial len:269 gc:universal TRINITY_DN13321_c0_g1_i1:3-809(+)
-------------------------------------------EILYF-------DVEK-
--YKKAMMVLLMGLW---------------------------------------------
------------------------------------------------------------
------------------------------------------------------------
-------------------------LSVV-------------------------------
------------------------------------------------------------
--------------------IFLLGIPRDHC---------------AQIIGGKESVPHSK
PFMAKI----KGSYLCGGTLIKSNWVLTAAHC----------NITKNTEVILGIHSEK--
DTTKQ---V-FKVNKHISHPC-----------------YDR---VTRENDIMLLQLNKQA
KLNKDVAIVKLPRV---YSDLKAGTECLVAGWGITKKGSK----TPSDVLREVNVSVIAR
STCNDQKHYN--SQPLITM-NMVCVG-----DKKGGKDACTGDSGGPLMCKGEQR-----
-GIVSFGKG-CADSKYPGIYTLLTDRYSRWIKSVIQGSL----------
>TRINITY_DN16858_c0_g1::TRINITY_DN16858_c0_g1_i1::g.2::m.2 type:complete len:253 gc:universal TRINITY_DN16858_c0_g1_i1:380-1138(+)
-----------------------------------------MLHLFF-------------
----KLLAVILYMAS---------------------------------------------
------------------------------------------------------------
------------------------------------------------------------
-------------------------SATA-------------------------------
------------------------------------------------------------
-------------------------AEGE------------------RVLGGKPCRPNSQ
PWQAALFS--GCRLICGGTLIHPSWVLSAAHC----------RKSSIFPVRLGEHHLKRI
DWSEQ-----LKLSSKAI---------VHPEYNR----------QTLNNDIMLVKLLIPA
TLNDKVKVLNLST-----SCPEPGTKCLISGWGTTSSPQP----KYPDVLHCANITIFSH
NVC--RLIYPN---YINEN--MVCAG-----KMEGGTDSCQGDSGGPLVCNGKLQ-----
-GIVSWGPYICAQPNKPGVYVNVCR-YIDWIQETIQNN-----------
>TRINITY_DN34184_c5_g1::TRINITY_DN34184_c5_g1_i1::g.4::m.4 type:complete len:259 gc:universal TRINITY_DN34184_c5_g1_i1:991-215(-)
-------------------------------------------MVLI-------------
----RVLANLL-VLQ---------------------------------------------
------------------------------------------------------------
------------------------------------------------------------
-------------------------LSYA-------------------------------
------------------------------------------------------------
--------------------------QKSS----------------ELVIGGSPCNITEH
RSLVVMFN--SSAFLCAGTLINQEWVLTAAHC----------DSDN-FQMLLGVHSKKVL
NEDEE-----TREPKEKV-YC-------VSHEKN----------TDWAKDIMLIKLNRPV
NNSTHIAPISLPS-----NRPSLGSVCRIMGWGSIIATNE----TYPDVPHCTNINLLHY
SVC--RAAYP--WLPVNSR--TFCAG-----VLQGGKDTCKGDSGGPLICNGQFQ-----
-GILSWGWTPCAQLLEPALYTKVFD-YSDWIQSIIAGNTTASCPP----
>TRINITY_DN34184_c5_g1::TRINITY_DN34184_c5_g1_i2::g.5::m.5 type:complete len:261 gc:universal TRINITY_DN34184_c5_g1_i2:997-215(-)
-------------------------------------------MVLI-------------
----RVLANLL-VLQ---------------------------------------------
------------------------------------------------------------
------------------------------------------------------------
-------------------------LSYA-------------------------------
------------------------------------------------------------
--------------------------QKSS----------------ELIIGGAECNINDH
RFLVALYNYRTRAFLCGGTLINQEWVLSAAHC----------NRKS-LQIKIGMHSKTAP
NDDLQ-----TRVPKETY-FC-------LPNKNY----------TMWDKDIMLIKLNRPV
NNSTHIAPISLPS-----NRPSLGSVCRIMGWGSIIATNE----TYPDVPHCTNINLLHY
SVC--RAAYP--WLPVNSR--TFCAG-----VLQGGKDTCKGDSGGPLICNGQFQ-----
-GILSWGWTPCAQLLEPALYTKVFD-YSDWIQSIIAGNTTASCPP----
>TRINITY_DN34184_c5_g1::TRINITY_DN34184_c5_g1_i3::g.7::m.7 type:complete len:259 gc:universal TRINITY_DN34184_c5_g1_i3:991-215(-)
-------------------------------------------MVLI-------------
----RVLANLL-VLQ---------------------------------------------
------------------------------------------------------------
------------------------------------------------------------
-------------------------LSYA-------------------------------
------------------------------------------------------------
--------------------------QKSS----------------ELVIGGAECDINEH
RSLVLVYN--ASGFFCGGTLINREWVLSAAHC----------YMKN-MRIYLGLHNFSLP
NNDQQ-----RRGARETY-FC-------LPSRNY----------TKWDKDIMLIKLNRPV
NNSTHIAPISLPS-----NRPSLGSVCRIMGWGSIIATNE----TYPDVPHCTNINLLHY
SVC--RAAYP--WLPVNSR--TFCAG-----VLQGGKDTCKGDSGGPLICNGQFQ-----
-GILSWGWTPCAQLLEPALYTKVFD-YSDWIQSIIAGNTTASCPP----
>TRINITY_DN34184_c5_g1::TRINITY_DN34184_c5_g1_i4::g.8::m.8 type:complete len:261 gc:universal TRINITY_DN34184_c5_g1_i4:997-215(-)
-------------------------------------------MVLI-------------
----RVLANLL-VLQ---------------------------------------------
------------------------------------------------------------
------------------------------------------------------------
-------------------------LSYA-------------------------------
------------------------------------------------------------
--------------------------QKSS----------------ELIIGGAECNINDH
RFLVALYNYRTRAFLCGGTLINQEWVLSAAHC----------NRKS-LQIKIGMHSKTAP
NDDLQ-----TRVPKETY-FC-------LPNKNY----------TMWDKDIMLIKLNRPV
NNSTHIAPISLPS-----NRPSLGSVCRIMGWGSIIATNE----TYPDVPHCTNINLLHY
SVC--RAAYP--WLPVNSR--TFCAG-----VLQGGKDTCKGDSGGPLICNGQFQ-----
-GILSWGWTPCAQLLEPALYTKVFD-YSDWIQSIIAGNTTASCPP----
>TRINITY_DN34657_c3_g1::TRINITY_DN34657_c3_g1_i4::g.13::m.13 type:complete len:334 gc:universal TRINITY_DN34657_c3_g1_i4:1238-237(-)
------------------------------------------------------------
------------------------------------------------------------
------------------------------------------------------------
------------------------------------------------------------
---------MTYNYCNL-NYCEN-NLNYADDIANIGRTIIQQHET---------------
-----FFDP--------------------KTFGAGEADC---------------------
--------------------GIRPLFEKKNIADKT-EDELLESYAQGRVVNGVDAEVGSA
PWQVMLFKKKPQELVCGASLISNRWVLTAAHCIFYPPWDKNYTTDD-LLVRIGKHSR---
--------IRYEQGKEKIVFL--DKIIIHPKYNWM---------ENLDRDIALLRLAKPV
PFSDYIHPICLPTKQVVQSLLLTGYKGRVTGWGNLLDTWGTGSRQLPSVLQQVNLPIVSR
NVC--KASTN---IKVSDN--MFCAGYSPEETKKG--DACEGDSGGPFVMKDPTEERWYQ
IGIVSWGEG-CDRDGKYGFYTHLFR-LKKWMQKIIEKHGR---------
>TRINITY_DN34657_c3_g1::TRINITY_DN34657_c3_g1_i6::g.15::m.15 type:complete len:565 gc:universal TRINITY_DN34657_c3_g1_i6:1931-237(-)
MGEVLNGNLERECLEEVCVYEEAREAIESDIQTDMFWAQYSGCKTLV-------------
----KKRAALDECLKDSCALGTGQNYKGKISFTKSATECQFWSSKFPHKPQFNETTHPEA
NLTENYCRNPNNHTQGPWCYTRNPAVQVEECAIPVCGENRTTVPFSPALPPLQEQTQREE
CVSEEGLLYTGTLSVTVSGDPCLPWASEKVRQLSYRKNFLEEVPLVENYCRNPDHDEEGV
W-CYVDHPNMTYNYCNL-NYCEN-NLNYADDIANIGRTIIQQHET---------------
-----FFDP--------------------KTFGAGEADC---------------------
--------------------GIRPLFEKKNIADKT-EDELLESYAQGRVVNGVDAEVGSA
PWQVMLFKKKPQELVCGASLISNRWVLTAAHCIFYPPWDKNYTTDD-LLVRIGKHSR---
--------IRYEQGKEKIVFL--DKIIIHPKYNWM---------ENLDRDIALLRLAKPV
PFSDYIHPICLPTKQVVQSLLLTGYKGRVTGWGNLLDTWGTGSRQLPSVLQQVNLPIVSR
NVC--KASTN---IKVSDN--MFCAGYSPEETKKG--DACEGDSGGPFVMKDPTEERWYQ
IGIVSWGEG-CDRDGKYGFYTHLFR-LKKWMQKIIEKHGR---------
>TRINITY_DN77181_c0_g1::TRINITY_DN77181_c0_g1_i1::g.17::m.17 type:5prime_partial len:253 gc:universal TRINITY_DN77181_c0_g1_i1:935-177(-)
----------------------------------------KEGNMKF-------------
----TWLVAFL-GAA---------------------------------------------
------------------------------------------------------------
------------------------------------------------------------
-------------------------AAFP-------------------------------
------------------------------------------------------------
-------------------------IEDED---------------DDKIVGGYTCQKHSV
PYQASLND--G-QHICGGSILNNQWIVSAAHC----------YKSRI-QVRLGEHSLTKD
DGSEQ-----YIDAVKII---------LHPKYNP----------RTLDNDIMLIRLSKPA
ALNSRVSAIRLPS-----SCPSTGAVCLVSGWGNTLSSGI----DYPDLLQCLNVPVLSE
SEC--SGSYKG---KITNN--MFCAG-----FLEGGKDSCQCDSGGPVVCNGELQ-----
-GIVSWGEG-CALRGKPGVYTKVCN-YISWIQETISSN-----------
>TRINITY_DN95282_c0_g1::TRINITY_DN95282_c0_g1_i1::g.19::m.19 type:internal len:139 gc:universal TRINITY_DN95282_c0_g1_i1:1-414(+)
------------------------------------------------------------
------------------------------------------------------------
------------------------------------------------------------
------------------------------------------------------------
------------------------------------------------------------
------------------------------------------------------------
------------------------------------------------------------
------------------------------------------------------------
-EDEQ-----IRVPKKKV-FC-------HNSKFP----------NGMDKDIMLIKLRRPV
NNSAHIAPISLPS-----SPSSPRSRCRIMGWGKISSAED----TDSLVPHCANIFIVKH
SWC--EAIYP--WVPADSR--TLCAG-----ILQGGKDTCHGDSGGPLICNGQIQ-----
-GIVSGGS-----------------------------------------
