# Supplementary material for: Venomix: a simple bioinformatic pipeline for identifying and characterizing toxin gene candidates from transcriptomic data
Source: PeerJ. 2018 Jul 31;6:e5361. doi: 10.7717/peerj.5361 (PMC6074769; doi:10.7717/peerj.5361)
Supplement: Supplemental Information 3 [file peerj-06-5361-s003.gz › FinalOutput_E-20/Protease_inhibitor_1_6/mature.fasta]

>A5X2X1 ; MatureChain: 25-152
QDPPRFCSLPAETGECRGRIPRFYYNSASKQCEQFFYSGCGGNANNFETKDQCHYTCVEK
PGVCPPRPQQQGQEGKNCENDWKCPGQQKCCRYRGKTECKDAVFEKFASTTRTPTSIGST
PVGSSVPT
>TRINITY_DN29752_c0_g1::TRINITY_DN29752_c0_g1_i1::g.1::m.1  type:5prime_partial len:158 gc:universal TRINITY_DN29752_c0_g1_i1:2-475(+); MatureChain: 30-158
QGRPRLCYFPADPKICKVHVPHFYYDLASNQCKQFKFGECPSNANNFKTRDECHYTCVEK
PGVCPQGPQQQGQQDKIACRKNCENDWKCPGEKKCCRYGCVTECKDAVHVKFASTTSRPT
QTGSSVPT*
>TRINITY_DN29752_c0_g1::TRINITY_DN29752_c0_g1_i3::g.2::m.2  type:5prime_partial len:158 gc:universal TRINITY_DN29752_c0_g1_i3:2-475(+); MatureChain: 30-158
QGRPRLCYFPADPKICKVHVPHFYYDLASNQCKQFKFGECPSNANNFKTRDECHYTCVEK
PGVCPQGPQQQGQQDKIACRKNCENDWKCPGEKKCCRYGCMTECKNVVHVKFASPTTRPT
RTGSSVPT*
>TRINITY_DN29752_c0_g1::TRINITY_DN29752_c0_g1_i4::g.3::m.3  type:5prime_partial len:158 gc:universal TRINITY_DN29752_c0_g1_i4:2-475(+); MatureChain: 30-158
QDRPKFCYLPADPGPCRGAITRFYYNPASKQCQEFIYGGCKGNANNFKTKDKCHYTCVEK
PGVCPQGPQQQGQQDKIACRKNCENDWKCPGEKKCCRYGCMTECKNVVHVKFASPTTRPT
RTGSSVPT*
>TRINITY_DN29752_c0_g1::TRINITY_DN29752_c0_g1_i5::g.5::m.5  type:5prime_partial len:158 gc:universal TRINITY_DN29752_c0_g1_i5:2-475(+); MatureChain: 30-158
QDRPKFCYLPADPGPCRGAITRFYYNPASKQCQEFIYGGCKGNANNFKTKDKCHYTCVEK
PGVCPQGPQQQGQQDKIACRKNCENDWKCPGEKKCCRYGCVTECKDAVHVKFASTTSRPT
QTGSSVPT*
>TRINITY_DN60613_c0_g1::TRINITY_DN60613_c0_g1_i1::g.7::m.7  type:internal len:103 gc:universal TRINITY_DN60613_c0_g1_i1:2-307(+); MatureChain: 22-102
QDRPKFCYLPAEIGPCKAKMPRFYYNPASNQCQQFFYGGCKGNDNNFKTLDKCRYTCVEK
PGVCPKSPPKVITPCIVKCAN
