# Supplementary material for: Venomix: a simple bioinformatic pipeline for identifying and characterizing toxin gene candidates from transcriptomic data
Source: PeerJ. 2018 Jul 31;6:e5361. doi: 10.7717/peerj.5361 (PMC6074769; doi:10.7717/peerj.5361)
Supplement: Supplemental Information 3 [file peerj-06-5361-s003.gz › FinalOutput_E-20/Protease_inhibitor_1_6/signalp.txt]

# SignalP-4.1 euk predictions
# name                     Cmax  pos  Ymax  pos  Smax  pos  Smean   D     ?  Dmaxcut    Networks-used
A5X2X1                     0.881  25  0.887  25  0.978   4  0.898   0.893 Y  0.450      SignalP-noTM
TRINITY_DN29752_c0_g1::TRINITY_DN29752_c0_g1_i1::g.1::m.1  0.754  30  0.814  30  0.975  17  0.889   0.855 Y  0.450      SignalP-noTM
TRINITY_DN29752_c0_g1::TRINITY_DN29752_c0_g1_i3::g.2::m.2  0.754  30  0.814  30  0.975  17  0.889   0.855 Y  0.450      SignalP-noTM
TRINITY_DN29752_c0_g1::TRINITY_DN29752_c0_g1_i4::g.3::m.3  0.724  30  0.785  30  0.971  17  0.866   0.829 Y  0.450      SignalP-noTM
TRINITY_DN29752_c0_g1::TRINITY_DN29752_c0_g1_i5::g.5::m.5  0.724  30  0.785  30  0.971  17  0.866   0.829 Y  0.450      SignalP-noTM
TRINITY_DN60613_c0_g1::TRINITY_DN60613_c0_g1_i1::g.7::m.7  0.781  22  0.827  22  0.971   1  0.870   0.850 Y  0.450      SignalP-noTM
