# Supplementary material for: Venomix: a simple bioinformatic pipeline for identifying and characterizing toxin gene candidates from transcriptomic data
Source: PeerJ. 2018 Jul 31;6:e5361. doi: 10.7717/peerj.5361 (PMC6074769; doi:10.7717/peerj.5361)
Supplement: Supplemental Information 3 [file peerj-06-5361-s003.gz › FinalOutput_E-20/Cystatin_2/mature.fasta]

>J3RYX9 ; MatureChain: 23-139
ASMPGGLSPRDVTDPEVQEAAVFAVEEYNARSTNSNYFKALRLVQAESQVVSGAKYYLTM
ELVKTSCRKTNGNPKGYQEIQNCRLPPRNQQEKLTCHFEVWSRPWLNKTLLTKVTCN
>E3P6N3 ; MatureChain: 27-141
IPGGLSPRSVTDPDVQEAAEFAVQEYNALSANAYYYKQLRIVEAQSQVVTGAKYYLTMEL
MKTKCAKTTGKPKVYKEIQNCELPPKAQQEKLTCRFQVWSCPWLQKIELTKMSCN
>E3P6P0 ; MatureChain: 27-141
IPGGLSPRSVTDPDVQEAAEFAVQEYNALSANAYYYKQLRIVEAQSQVVTGAKYYLTMEL
MKTKCAKTTGKPKVYKEIQNCELPPKAQQEKLTCRFQVWSRPWLEKIELTKMSCN
>E3P6P4 ; MatureChain: 27-141
IPGGLSPRSVSDPDVQKAAAFAVQEYNARSANAHYYKELRVVEAQSQVVAGEKYYLMMEL
VKTKCAKTAGKPKVYKEIQNCELPPKAQQEKLTCHFQVWSRPWLDKTELTKMSCN
>E3P6P2 ; MatureChain: 27-141
IPGGLSPRSVTDPDVQEAAEFAVQEYNALSANAYYYKQLRIVEAQSQVVAGAKYYLTMEL
MKTKCAKTTGKPKVYKEIQNCELPPKAQQEKLTCRFQVWSRPWLQKIELTKMSCN
>E3P6P1 ; MatureChain: 27-141
IPGGLSPRSVTDPDVREAAEFAVQEYNALSANAYYYKQLRIVEAQSQVVAGAKYYLTMEL
MKTKCAKTTGKPKVYKEIQNCELPPKAQQEKLTCRFQVWSRPWLKKTELTKMSCN
>E3P6N7 ; MatureChain: 27-141
IPGGLSPRSVTDPDVQEAAEFAVQEYNALSANAYYYKQLRIVEAQSQVVSGAKYYLTMEL
MKTKCAKTTGKPKVYKEIQNCELPPKAQQEKLNCRFQVWSRPWLEKMELTKMSCN
>E3P6P3 ; MatureChain: 27-141
IPGGLSPRSVTDPDVQEAAAFSVQEYNALSANAYYYKELRIVEAQSQVVSGAKYYLTMEL
MKTKCAKATSKPKVYKEIQNCELPPKAQQEKLTCHFQVWSRPWLEKMELTKMSCN
>E3P6N5 ; MatureChain: 27-141
IPGGISPRSVTDPDVQKAAEFAVQEYNALSTNAYYYKQLRIVEAQSQVVAGAKYYLTMEL
MKTKCAKTTGKPKVYKEIQNCELPPKAQQEKLTCHFQVWSRPWLEKMELTKMSCN
>Q6T6T4 ; MatureChain: 25-140
ALKVGGLYPRDVMDPEVQEAAAFAVENYNAQSTNDNYFKARRIVEAQSQVVSGVKYYLKM
ELAKTTCKKIAGKPKLYQEIQNCNLPPENQQEEITCHFEVWSRPWLQKTVLTKDEL
>E3P6N4 ; MatureChain: 27-141
IPGGLSPRSVTDPDVQKAAEFAVQEYNSLSTNAYYYKQLRIVEAQSQVVAGAKYYLTMEL
MKTKCAKATGKPKVYKEIQNCELPPKAQQEKLTCHFQVWSRPWLEKMELTKMSCN
>E3P6N8 ; MatureChain: 27-141
IPGGLSPRSVTDPDVQEAAEFAVQEYNALSANAYYYKQLRIVEAQSQVVSGAKYYLTMEL
MKTKCAKTTGKPKVYKEIQNCELPPKAQQEKLTCHFQVWSRPWLGKIELTKMSCN
>E3P6N9 ; MatureChain: 27-141
IPGGLYPRSVTDPDVQEAAECAVQEYNALSANAYYYKQLRIVEAQSQVVTGAKYYLTMEL
MKTKCAKTTGKPKVYKEIQNCELPPKAQQEKLTCHFQVWSRPWLQKIELTKMSCN
>E3P6N6 ; MatureChain: 27-141
IPGGLSPRSVTDPDVQKAAEFAVQEYNALSTNAYYYKQLRIVEAQSQVVAGAKYYLTMEL
MKTKCAKTTGKPKVYKEIQNCELPPKAQQEKLTCHFQVWSRPWLEKVELTKMSCN
>TRINITY_DN28359_c0_g1::TRINITY_DN28359_c0_g1_i1::g.1::m.1  type:internal len:152 gc:universal TRINITY_DN28359_c0_g1_i1:2-454(+); MatureChain: 23-151
SPMARSQLPCPFFLLCSLLMLPSVLLQDVGMPGGLFPVPVTEKGVQEAAAFAVEQYNERS
DNPNYFKELRVVKAQSQVVSGAKYYLTVEIGKTVCEKSNGPMVFSEIQKCELLSEKLTCN
FQVWSRPWL
