# Supplementary material for: Venomix: a simple bioinformatic pipeline for identifying and characterizing toxin gene candidates from transcriptomic data
Source: PeerJ. 2018 Jul 31;6:e5361. doi: 10.7717/peerj.5361 (PMC6074769; doi:10.7717/peerj.5361)
Supplement: Supplemental Information 3 [file peerj-06-5361-s003.gz › FinalOutput_E-20/Cystatin_2/Species.txt]

Austrelaps superbus (Lowland copperhead snake) (Hoplocephalus superbus)Pseudonaja textilis (Eastern brown snake)Tropidechis carinatus (Australian rough-scaled snake)Pseudechis porphyriacus (Red-bellied black snake)Hoplocephalus stephensii (Stephens banded snake)Oxyuranus microlepidotus (Inland taipan)Pseudechis australis (Mulga snake) (King brown snake)Cryptophis nigrescens (Eastern small-eyed snake) (Rhinoplocephalus nigrescens)Oxyuranus scutellatus scutellatus (Australian taipan) (Coastal taipan)Micropechis ikaheka (New Guinean small-eyed snake)Notechis scutatus scutatus (Mainland tiger snake) (Common tiger snake)Echis coloratus (Carpet viper)Opheodrys aestivusPython bivittatus (Burmese python) (Python molurus bivittatus)Bitis gabonica (Gaboon adder) (Gaboon viper)Naja kaouthia (Monocled cobra) (Naja siamensis)Pantherophis guttatus (Corn snake)Crotalus adamanteus (Eastern diamondback rattlesnake)
