# Supplementary material for: Venomix: a simple bioinformatic pipeline for identifying and characterizing toxin gene candidates from transcriptomic data
Source: PeerJ. 2018 Jul 31;6:e5361. doi: 10.7717/peerj.5361 (PMC6074769; doi:10.7717/peerj.5361)
Supplement: Supplemental Information 3 [file peerj-06-5361-s003.gz › FinalOutput_E-20/Cystatin_2/genbankfile.txt]

VERSION     J3RYX9.1  GI:527525061
DBSOURCE    UniProtKB: locus CYT1_CROAD, accession J3RYX9;
            class: standard.
            created: Jul 24, 2013.
            sequence updated: Oct 31, 2012.
            annotation updated: Jan 7, 2015.
            xrefs: JU174278.1, AFJ49804.1
            xrefs (non-sequence databases): MEROPS:I25.012, GO:0005576,
            GO:0004869, InterPro:IPR027214, InterPro:IPR000010,
            InterPro:IPR018073, PANTHER:PTHR11413, Pfam:PF00031, SMART:SM00043,
            PROSITE:PS00287
KEYWORDS    Disulfide bond; Protease inhibitor; Secreted; Signal; Thiol
            protease inhibitor.
SOURCE      Crotalus adamanteus (eastern diamondback rattlesnake)
  ORGANISM  Crotalus adamanteus
            Eukaryota; Metazoa; Chordata; Craniata; Vertebrata; Euteleostomi;
            Lepidosauria; Squamata; Bifurcata; Unidentata; Episquamata;
            Toxicofera; Serpentes; Colubroidea; Viperidae; Crotalinae;
            Crotalus.
REFERENCE   1  (residues 1 to 139)
  AUTHORS   Rokyta,D.R., Lemmon,A.R., Margres,M.J. and Aronow,K.
  TITLE     The venom-gland transcriptome of the eastern diamondback
            rattlesnake (Crotalus adamanteus)
  JOURNAL   BMC Genomics 13, 312 (2012)
   PUBMED   23025625
  REMARK    NUCLEOTIDE SEQUENCE [MRNA].;
            TISSUE=Venom gland
            Publication Status: Online-Only
COMMENT     [FUNCTION] Inhibits various C1 cysteine proteases including
            cathepsin L, papain and cathepsin B. This protein has no toxic
            activity and its function in the venom is unknown. It may play a
            role as housekeeping or regulatory protein (By similarity).
            {ECO:0000250}.
            [SUBCELLULAR LOCATION] Secreted {ECO:0000250}.
            [TISSUE SPECIFICITY] Expressed by the venom gland.
            [SIMILARITY] Belongs to the cystatin family. {ECO:0000305}.
            [SIMILARITY] Contains 1 cystatin domain. {ECO:0000305}.
FEATURES             Location/Qualifiers
     source          1..139
                     /organism="Crotalus adamanteus"
                     /db_xref="taxon:8729"
     Protein         1..139
                     /product="Cystatin-1"
                     /UniProtKB_evidence="Evidence at transcript level"
     Region          1..22
                     /region_name="Signal"
                     /experiment="experimental evidence, no additional details
                     recorded"
                     /note="{ECO:0000255}."
     Region          23..139
                     /region_name="Mature chain"
                     /experiment="experimental evidence, no additional details
                     recorded"
                     /note="Cystatin-1. /FTId=PRO_0000423038."
     Region          27..138
                     /region_name="CY"
                     /note="Cystatin-like domain; Cystatins are a family of
                     cysteine protease inhibitors that occur mainly as single
                     domain proteins. However some extracellular proteins such
                     as kininogen, His-rich glycoprotein and fetuin also
                     contain these domains; cd00042"
                     /db_xref="CDD:238002"
     Region          27..127
                     /region_name="Domain"
                     /experiment="experimental evidence, no additional details
                     recorded"
                     /note="Cystatin."
     Site            order(27,71..73,75)
                     /site_type="other"
                     /note="putative proteinase inhibition site"
                     /db_xref="CDD:238002"
     Site            27
                     /site_type="other"
                     /experiment="experimental evidence, no additional details
                     recorded"
                     /note="Reactive site. {ECO:0000250}."
     Region          71..75
                     /region_name="Short sequence motif of biological interest"
                     /experiment="experimental evidence, no additional details
                     recorded"
                     /note="Secondary area of contact. {ECO:0000250}."
     Bond            89..105
                     /bond_type="disulfide"
                     /experiment="experimental evidence, no additional details
                     recorded"
                     /note="{ECO:0000250}."
     Bond            118..138
                     /bond_type="disulfide"
                     /experiment="experimental evidence, no additional details
                     recorded"
                     /note="{ECO:0000250}."
ORIGIN      
        1 mhsrlpvpas lclllllpsv lpasmpggls prdvtdpevq eaavfaveey narstnsnyf
       61 kalrlvqaes qvvsgakyyl tmelvktscr ktngnpkgyq eiqncrlppr nqqekltchf
      121 evwsrpwlnk tlltkvtcn
//
VERSION     E3P6N3.1  GI:527525065
DBSOURCE    UniProtKB: locus CYT_AUSSU, accession E3P6N3;
            class: standard.
            created: Jul 24, 2013.
            sequence updated: Jan 11, 2011.
            annotation updated: Jan 7, 2015.
            xrefs: FJ411278.1, ACR83839.1
            xrefs (non-sequence databases): MEROPS:I25.012, GO:0005576,
            GO:0004869, InterPro:IPR027214, InterPro:IPR000010,
            PANTHER:PTHR11413, Pfam:PF00031, SMART:SM00043
KEYWORDS    Disulfide bond; Protease inhibitor; Secreted; Signal; Thiol
            protease inhibitor.
SOURCE      Austrelaps superbus (Australian copperhead)
  ORGANISM  Austrelaps superbus
            Eukaryota; Metazoa; Chordata; Craniata; Vertebrata; Euteleostomi;
            Lepidosauria; Squamata; Bifurcata; Unidentata; Episquamata;
            Toxicofera; Serpentes; Colubroidea; Elapidae; Acanthophiinae;
            Austrelaps.
REFERENCE   1  (residues 1 to 141)
  AUTHORS   Richards,R., St Pierre,L., Trabi,M., Johnson,L.A., de Jersey,J.,
            Masci,P.P. and Lavin,M.F.
  TITLE     Cloning and characterisation of novel cystatins from elapid snake
            venom glands
  JOURNAL   Biochimie 93 (4), 659-668 (2011)
   PUBMED   21172403
  REMARK    NUCLEOTIDE SEQUENCE [MRNA], FUNCTION, LEVEL OF PROTEIN EXPRESSION,
            3D-STRUCTURE MODELING IN COMPLEX WITH A CYSTEIN PROTEASE, AND
            MUTAGENESIS OF GLY-29.;
            TISSUE=Venom, and Venom gland
COMMENT     [FUNCTION] Recombinant AsCystatin inhibits various C1 cysteine
            proteases including cathepsin L (Ki is 0.89 pM), papain (Ki is 1.74
            pM) and cathepsin B (Ki is 0.69 nM). This activity has also been
            observed in the crude venom. This protein has no toxic activity and
            its function in the venom is unknown. It may play a role as
            housekeeping or regulatory protein. {ECO:0000269|PubMed:21172403}.
            [SUBCELLULAR LOCATION] Secreted.
            [TISSUE SPECIFICITY] Expressed by the venom gland.
            [MISCELLANEOUS] Is expressed at low protein level.
            {ECO:0000305|PubMed:21172403}.
            [MISCELLANEOUS] The recombinant protein does not inhibit calpain-1
            (CAPN1), a C2 family cysteine protease and legumain (LGMN), a C13
            family cystein protease. Does not provoke cell death (PC3 prostate
            cancer cells) following continuous expaosure to 6 uM for 24 hours
            (PubMed:21172403). {ECO:0000305|PubMed:21172403}.
            [SIMILARITY] Belongs to the cystatin family. {ECO:0000305}.
            [SIMILARITY] Contains 1 cystatin domain. {ECO:0000305}.
FEATURES             Location/Qualifiers
     source          1..141
                     /organism="Austrelaps superbus"
                     /db_xref="taxon:29156"
     Protein         1..141
                     /product="AsCystatin"
                     /note="AsCys; Cystatin"
                     /UniProtKB_evidence="Evidence at protein level"
     Region          1..26
                     /region_name="Signal"
                     /experiment="experimental evidence, no additional details
                     recorded"
                     /note="{ECO:0000250}."
     Region          27..141
                     /region_name="Mature chain"
                     /experiment="experimental evidence, no additional details
                     recorded"
                     /note="AsCystatin. /FTId=PRO_5000654409."
     Region          29..140
                     /region_name="CY"
                     /note="Cystatin-like domain; Cystatins are a family of
                     cysteine protease inhibitors that occur mainly as single
                     domain proteins. However some extracellular proteins such
                     as kininogen, His-rich glycoprotein and fetuin also
                     contain these domains; cd00042"
                     /db_xref="CDD:238002"
     Region          29..129
                     /region_name="Domain"
                     /experiment="experimental evidence, no additional details
                     recorded"
                     /note="Cystatin."
     Site            order(29,73..75,77)
                     /site_type="other"
                     /note="putative proteinase inhibition site"
                     /db_xref="CDD:238002"
     Site            29
                     /site_type="mutagenized"
                     /experiment="experimental evidence, no additional details
                     recorded"
                     /note="G->S: 1000-fold reduction in inhibitory activity
                     tested on papain. {ECO:0000269|PubMed:21172403}."
     Site            29
                     /site_type="other"
                     /experiment="experimental evidence, no additional details
                     recorded"
                     /note="Reactive site. {ECO:0000250}."
     Region          73..77
                     /region_name="Short sequence motif of biological interest"
                     /experiment="experimental evidence, no additional details
                     recorded"
                     /note="Secondary area of contact. {ECO:0000250}."
     Bond            91..107
                     /bond_type="disulfide"
                     /experiment="experimental evidence, no additional details
                     recorded"
                     /note="{ECO:0000250}."
     Bond            120..140
                     /bond_type="disulfide"
                     /experiment="experimental evidence, no additional details
                     recorded"
                     /note="{ECO:0000250}."
ORIGIN      
        1 mvhsqlpvaa plrllcalll lplatmipgg lsprsvtdpd vqeaaefavq eynalsanay
       61 yykqlrivea qsqvvtgaky yltmelmktk cakttgkpkv ykeiqncelp pkaqqekltc
      121 rfqvwscpwl qkieltkmsc n
//
VERSION     E3P6P0.1  GI:527525071
DBSOURCE    UniProtKB: locus CYT_HOPST, accession E3P6P0;
            class: standard.
            created: Jul 24, 2013.
            sequence updated: Jan 11, 2011.
            annotation updated: Jan 7, 2015.
            xrefs: FJ411285.1, ACR83846.1
            xrefs (non-sequence databases): GO:0005576, GO:0004869,
            InterPro:IPR027214, InterPro:IPR000010, PANTHER:PTHR11413,
            Pfam:PF00031, SMART:SM00043
KEYWORDS    Disulfide bond; Protease inhibitor; Secreted; Signal; Thiol
            protease inhibitor.
SOURCE      Hoplocephalus stephensii
  ORGANISM  Hoplocephalus stephensii
            Eukaryota; Metazoa; Chordata; Craniata; Vertebrata; Euteleostomi;
            Lepidosauria; Squamata; Bifurcata; Unidentata; Episquamata;
            Toxicofera; Serpentes; Colubroidea; Elapidae; Notechinae;
            Hoplocephalus.
REFERENCE   1  (residues 1 to 141)
  AUTHORS   Richards,R., St Pierre,L., Trabi,M., Johnson,L.A., de Jersey,J.,
            Masci,P.P. and Lavin,M.F.
  TITLE     Cloning and characterisation of novel cystatins from elapid snake
            venom glands
  JOURNAL   Biochimie 93 (4), 659-668 (2011)
   PUBMED   21172403
  REMARK    NUCLEOTIDE SEQUENCE [MRNA], AND LEVEL OF PROTEIN EXPRESSION.;
            TISSUE=Venom, and Venom gland
COMMENT     [FUNCTION] Inhibits various C1 cysteine proteases including
            cathepsin L, papain and cathepsin B. This protein has no toxic
            activity and its function in the venom is unknown. It may play a
            role as housekeeping or regulatory protein (By similarity).
            {ECO:0000250}.
            [SUBCELLULAR LOCATION] Secreted.
            [TISSUE SPECIFICITY] Expressed by the venom gland.
            [MISCELLANEOUS] Is expressed at low protein level.
            {ECO:0000305|PubMed:21172403}.
            [MISCELLANEOUS] The recombinant protein does not inhibit calpain-1
            (CAPN1), a C2 family cysteine protease and legumain (LGMN), a C13
            family cystein protease. Does not provoke cell death (PC3 prostate
            cancer cells) (By similarity). {ECO:0000250}.
            [SIMILARITY] Belongs to the cystatin family. {ECO:0000305}.
            [SIMILARITY] Contains 1 cystatin domain. {ECO:0000305}.
FEATURES             Location/Qualifiers
     source          1..141
                     /organism="Hoplocephalus stephensii"
                     /db_xref="taxon:196418"
     Protein         1..141
                     /product="Cystatin"
                     /UniProtKB_evidence="Evidence at protein level"
     Region          1..26
                     /region_name="Signal"
                     /experiment="experimental evidence, no additional details
                     recorded"
                     /note="{ECO:0000250}."
     Region          27..141
                     /region_name="Mature chain"
                     /experiment="experimental evidence, no additional details
                     recorded"
                     /note="Cystatin. /FTId=PRO_5000654423."
     Region          29..140
                     /region_name="CY"
                     /note="Cystatin-like domain; Cystatins are a family of
                     cysteine protease inhibitors that occur mainly as single
                     domain proteins. However some extracellular proteins such
                     as kininogen, His-rich glycoprotein and fetuin also
                     contain these domains; cd00042"
                     /db_xref="CDD:238002"
     Region          29..129
                     /region_name="Domain"
                     /experiment="experimental evidence, no additional details
                     recorded"
                     /note="Cystatin."
     Site            order(29,73..75,77)
                     /site_type="other"
                     /note="putative proteinase inhibition site"
                     /db_xref="CDD:238002"
     Site            29
                     /site_type="other"
                     /experiment="experimental evidence, no additional details
                     recorded"
                     /note="Reactive site. {ECO:0000250}."
     Region          73..77
                     /region_name="Short sequence motif of biological interest"
                     /experiment="experimental evidence, no additional details
                     recorded"
                     /note="Secondary area of contact. {ECO:0000250}."
     Bond            91..107
                     /bond_type="disulfide"
                     /experiment="experimental evidence, no additional details
                     recorded"
                     /note="{ECO:0000250}."
     Bond            120..140
                     /bond_type="disulfide"
                     /experiment="experimental evidence, no additional details
                     recorded"
                     /note="{ECO:0000250}."
ORIGIN      
        1 mlhsqlpvaa plrllcalll lpsvtmipgg lsprsvtdpd vqeaaefavq eynalsanay
       61 yykqlrivea qsqvvtgaky yltmelmktk cakttgkpkv ykeiqncelp pkaqqekltc
      121 rfqvwsrpwl ekieltkmsc n
//
VERSION     E3P6P4.1  GI:527525075
DBSOURCE    UniProtKB: locus CYT_NAJKA, accession E3P6P4;
            class: standard.
            created: Jul 24, 2013.
            sequence updated: Jan 11, 2011.
            annotation updated: Jan 7, 2015.
            xrefs: FJ411289.1, ACR83850.1
            xrefs (non-sequence databases): MEROPS:I25.012, GO:0005576,
            GO:0004869, InterPro:IPR027214, InterPro:IPR000010,
            InterPro:IPR018073, PANTHER:PTHR11413, Pfam:PF00031, SMART:SM00043,
            PROSITE:PS00287
KEYWORDS    Disulfide bond; Protease inhibitor; Secreted; Signal; Thiol
            protease inhibitor.
SOURCE      Naja kaouthia (monocled cobra)
  ORGANISM  Naja kaouthia
            Eukaryota; Metazoa; Chordata; Craniata; Vertebrata; Euteleostomi;
            Lepidosauria; Squamata; Bifurcata; Unidentata; Episquamata;
            Toxicofera; Serpentes; Colubroidea; Elapidae; Elapinae; Naja.
REFERENCE   1  (residues 1 to 141)
  AUTHORS   Richards,R., St Pierre,L., Trabi,M., Johnson,L.A., de Jersey,J.,
            Masci,P.P. and Lavin,M.F.
  TITLE     Cloning and characterisation of novel cystatins from elapid snake
            venom glands
  JOURNAL   Biochimie 93 (4), 659-668 (2011)
   PUBMED   21172403
  REMARK    NUCLEOTIDE SEQUENCE [MRNA].;
            TISSUE=Venom gland
COMMENT     [FUNCTION] Inhibits various C1 cysteine proteases including
            cathepsin L, papain and cathepsin B. This protein has no toxic
            activity and its function in the venom is unknown. It may play a
            role as housekeeping or regulatory protein (By similarity).
            {ECO:0000250}.
            [SUBCELLULAR LOCATION] Secreted.
            [TISSUE SPECIFICITY] Expressed by the venom gland.
            [MISCELLANEOUS] Is expressed at low protein level.
            {ECO:0000305|PubMed:21172403}.
            [MISCELLANEOUS] The recombinant protein does not inhibit calpain-1
            (CAPN1), a C2 family cysteine protease and legumain (LGMN), a C13
            family cystein protease. Does not provoke cell death (PC3 prostate
            cancer cells) (By similarity). {ECO:0000250}.
            [SIMILARITY] Belongs to the cystatin family. {ECO:0000305}.
            [SIMILARITY] Contains 1 cystatin domain. {ECO:0000305}.
FEATURES             Location/Qualifiers
     source          1..141
                     /organism="Naja kaouthia"
                     /db_xref="taxon:8649"
     Protein         1..141
                     /product="Cystatin"
                     /UniProtKB_evidence="Evidence at transcript level"
     Region          1..26
                     /region_name="Signal"
                     /experiment="experimental evidence, no additional details
                     recorded"
                     /note="{ECO:0000250}."
     Region          27..141
                     /region_name="Mature chain"
                     /experiment="experimental evidence, no additional details
                     recorded"
                     /note="Cystatin. /FTId=PRO_5000654431."
     Region          29..140
                     /region_name="CY"
                     /note="Cystatin-like domain; Cystatins are a family of
                     cysteine protease inhibitors that occur mainly as single
                     domain proteins. However some extracellular proteins such
                     as kininogen, His-rich glycoprotein and fetuin also
                     contain these domains; cd00042"
                     /db_xref="CDD:238002"
     Region          29..129
                     /region_name="Domain"
                     /experiment="experimental evidence, no additional details
                     recorded"
                     /note="Cystatin."
     Site            order(29,73..75,77)
                     /site_type="other"
                     /note="putative proteinase inhibition site"
                     /db_xref="CDD:238002"
     Site            29
                     /site_type="other"
                     /experiment="experimental evidence, no additional details
                     recorded"
                     /note="Reactive site. {ECO:0000250}."
     Region          73..77
                     /region_name="Short sequence motif of biological interest"
                     /experiment="experimental evidence, no additional details
                     recorded"
                     /note="Secondary area of contact. {ECO:0000250}."
     Bond            91..107
                     /bond_type="disulfide"
                     /experiment="experimental evidence, no additional details
                     recorded"
                     /note="{ECO:0000250}."
     Bond            120..140
                     /bond_type="disulfide"
                     /experiment="experimental evidence, no additional details
                     recorded"
                     /note="{ECO:0000250}."
ORIGIN      
        1 mvhfqlpvaa plcllcalll lpsatmipgg lsprsvsdpd vqkaaafavq eynarsanah
       61 yykelrvvea qsqvvageky ylmmelvktk caktagkpkv ykeiqncelp pkaqqekltc
      121 hfqvwsrpwl dkteltkmsc n
//
VERSION     E3P6P2.1  GI:527525077
DBSOURCE    UniProtKB: locus CYT_NOTSC, accession E3P6P2;
            class: standard.
            created: Jul 24, 2013.
            sequence updated: Jan 11, 2011.
            annotation updated: Jan 7, 2015.
            xrefs: FJ411287.1, ACR83848.1
            xrefs (non-sequence databases): MEROPS:I25.012, GO:0005576,
            GO:0004869, InterPro:IPR027214, InterPro:IPR000010,
            InterPro:IPR018073, PANTHER:PTHR11413, Pfam:PF00031, SMART:SM00043,
            PROSITE:PS00287
KEYWORDS    Disulfide bond; Protease inhibitor; Secreted; Signal; Thiol
            protease inhibitor.
SOURCE      Notechis scutatus scutatus
  ORGANISM  Notechis scutatus scutatus
            Eukaryota; Metazoa; Chordata; Craniata; Vertebrata; Euteleostomi;
            Lepidosauria; Squamata; Bifurcata; Unidentata; Episquamata;
            Toxicofera; Serpentes; Colubroidea; Elapidae; Acanthophiinae;
            Notechis.
REFERENCE   1  (residues 1 to 141)
  AUTHORS   Richards,R., St Pierre,L., Trabi,M., Johnson,L.A., de Jersey,J.,
            Masci,P.P. and Lavin,M.F.
  TITLE     Cloning and characterisation of novel cystatins from elapid snake
            venom glands
  JOURNAL   Biochimie 93 (4), 659-668 (2011)
   PUBMED   21172403
  REMARK    NUCLEOTIDE SEQUENCE [MRNA], AND LEVEL OF PROTEIN EXPRESSION.;
            TISSUE=Venom, and Venom gland
COMMENT     [FUNCTION] Inhibits various C1 cysteine proteases including
            cathepsin L, papain and cathepsin B. This protein has no toxic
            activity and its function in the venom is unknown. It may play a
            role as housekeeping or regulatory protein (By similarity).
            {ECO:0000250}.
            [SUBCELLULAR LOCATION] Secreted.
            [TISSUE SPECIFICITY] Expressed by the venom gland.
            [MISCELLANEOUS] Is expressed at low protein level.
            {ECO:0000305|PubMed:21172403}.
            [MISCELLANEOUS] The recombinant protein does not inhibit calpain-1
            (CAPN1), a C2 family cysteine protease and legumain (LGMN), a C13
            family cystein protease. Does not provoke cell death (PC3 prostate
            cancer cells) (By similarity). {ECO:0000250}.
            [SIMILARITY] Belongs to the cystatin family. {ECO:0000305}.
            [SIMILARITY] Contains 1 cystatin domain. {ECO:0000305}.
FEATURES             Location/Qualifiers
     source          1..141
                     /organism="Notechis scutatus scutatus"
                     /sub_species="scutatus"
                     /db_xref="taxon:70142"
     Protein         1..141
                     /product="Cystatin"
                     /UniProtKB_evidence="Evidence at protein level"
     Region          1..26
                     /region_name="Signal"
                     /experiment="experimental evidence, no additional details
                     recorded"
                     /note="{ECO:0000250}."
     Region          27..141
                     /region_name="Mature chain"
                     /experiment="experimental evidence, no additional details
                     recorded"
                     /note="Cystatin. /FTId=PRO_5000654427."
     Region          29..140
                     /region_name="CY"
                     /note="Cystatin-like domain; Cystatins are a family of
                     cysteine protease inhibitors that occur mainly as single
                     domain proteins. However some extracellular proteins such
                     as kininogen, His-rich glycoprotein and fetuin also
                     contain these domains; cd00042"
                     /db_xref="CDD:238002"
     Region          29..129
                     /region_name="Domain"
                     /experiment="experimental evidence, no additional details
                     recorded"
                     /note="Cystatin."
     Site            order(29,73..75,77)
                     /site_type="other"
                     /note="putative proteinase inhibition site"
                     /db_xref="CDD:238002"
     Site            29
                     /site_type="other"
                     /experiment="experimental evidence, no additional details
                     recorded"
                     /note="Reactive site. {ECO:0000250}."
     Region          73..77
                     /region_name="Short sequence motif of biological interest"
                     /experiment="experimental evidence, no additional details
                     recorded"
                     /note="Secondary area of contact. {ECO:0000250}."
     Bond            91..107
                     /bond_type="disulfide"
                     /experiment="experimental evidence, no additional details
                     recorded"
                     /note="{ECO:0000250}."
     Bond            120..140
                     /bond_type="disulfide"
                     /experiment="experimental evidence, no additional details
                     recorded"
                     /note="{ECO:0000250}."
ORIGIN      
        1 mvhsqlpvva llrllcalll lpsatmipgg lsprsvtdpd vqeaaefavq eynalsanay
       61 yykqlrivea qsqvvagaky yltmelmktk cakttgkpkv ykeiqncelp pkaqqekltc
      121 rfqvwsrpwl qkieltkmsc n
//
VERSION     E3P6P1.1  GI:527525089
DBSOURCE    UniProtKB: locus CYT_CRYNI, accession E3P6P1;
            class: standard.
            created: Jul 24, 2013.
            sequence updated: Jan 11, 2011.
            annotation updated: Jul 22, 2015.
            xrefs: FJ411286.1, ACR83847.1
            xrefs (non-sequence databases): MEROPS:I25.012, GO:0005576,
            GO:0004869, InterPro:IPR027214, InterPro:IPR000010,
            InterPro:IPR018073, PANTHER:PTHR11413, Pfam:PF00031, SMART:SM00043,
            PROSITE:PS00287
KEYWORDS    Disulfide bond; Protease inhibitor; Secreted; Signal; Thiol
            protease inhibitor.
SOURCE      Cryptophis nigrescens
  ORGANISM  Cryptophis nigrescens
            Eukaryota; Metazoa; Chordata; Craniata; Vertebrata; Euteleostomi;
            Lepidosauria; Squamata; Bifurcata; Unidentata; Episquamata;
            Toxicofera; Serpentes; Colubroidea; Elapidae; Cryptophis.
REFERENCE   1  (residues 1 to 141)
  AUTHORS   Richards,R., St Pierre,L., Trabi,M., Johnson,L.A., de Jersey,J.,
            Masci,P.P. and Lavin,M.F.
  TITLE     Cloning and characterisation of novel cystatins from elapid snake
            venom glands
  JOURNAL   Biochimie 93 (4), 659-668 (2011)
   PUBMED   21172403
  REMARK    NUCLEOTIDE SEQUENCE [MRNA], AND LEVEL OF PROTEIN EXPRESSION.;
            TISSUE=Venom, and Venom gland
COMMENT     [FUNCTION] Inhibits various C1 cysteine proteases including
            cathepsin L, papain and cathepsin B. This protein has no toxic
            activity and its function in the venom is unknown. It may play a
            role as housekeeping or regulatory protein (By similarity).
            {ECO:0000250}.
            [SUBCELLULAR LOCATION] Secreted.
            [TISSUE SPECIFICITY] Expressed by the venom gland.
            [MISCELLANEOUS] Is expressed at extremely low protein level.
            {ECO:0000305|PubMed:21172403}.
            [MISCELLANEOUS] The recombinant protein does not inhibit calpain-1
            (CAPN1), a C2 family cysteine protease and legumain (LGMN), a C13
            family cystein protease. Does not provoke cell death (PC3 prostate
            cancer cells) (By similarity). {ECO:0000250}.
            [SIMILARITY] Belongs to the cystatin family. {ECO:0000305}.
            [SIMILARITY] Contains 1 cystatin domain. {ECO:0000305}.
FEATURES             Location/Qualifiers
     source          1..141
                     /organism="Cryptophis nigrescens"
                     /db_xref="taxon:292442"
     Protein         1..141
                     /product="Cystatin"
                     /UniProtKB_evidence="Evidence at protein level"
     Region          1..26
                     /region_name="Signal"
                     /experiment="experimental evidence, no additional details
                     recorded"
                     /note="{ECO:0000250}."
     Region          27..141
                     /region_name="Mature chain"
                     /experiment="experimental evidence, no additional details
                     recorded"
                     /note="Cystatin. /FTId=PRO_5000654425."
     Region          29..140
                     /region_name="CY"
                     /note="Cystatin-like domain; Cystatins are a family of
                     cysteine protease inhibitors that occur mainly as single
                     domain proteins. However some extracellular proteins such
                     as kininogen, His-rich glycoprotein and fetuin also
                     contain these domains; cd00042"
                     /db_xref="CDD:238002"
     Region          29..129
                     /region_name="Domain"
                     /experiment="experimental evidence, no additional details
                     recorded"
                     /note="Cystatin."
     Site            order(29,73..75,77)
                     /site_type="other"
                     /note="putative proteinase inhibition site"
                     /db_xref="CDD:238002"
     Site            29
                     /site_type="other"
                     /experiment="experimental evidence, no additional details
                     recorded"
                     /note="Reactive site. {ECO:0000250}."
     Region          73..77
                     /region_name="Short sequence motif of biological interest"
                     /experiment="experimental evidence, no additional details
                     recorded"
                     /note="Secondary area of contact. {ECO:0000250}."
     Bond            91..107
                     /bond_type="disulfide"
                     /experiment="experimental evidence, no additional details
                     recorded"
                     /note="{ECO:0000250}."
     Bond            120..140
                     /bond_type="disulfide"
                     /experiment="experimental evidence, no additional details
                     recorded"
                     /note="{ECO:0000250}."
ORIGIN      
        1 mvhsqlpvaa slrllcalll lpsatmipgg lsprsvtdpd vreaaefavq eynalsanay
       61 yykqlrivea qsqvvagaky yltmelmktk cakttgkpkv ykeiqncelp pkaqqekltc
      121 rfqvwsrpwl kkteltkmsc n
//
VERSION     E3P6N7.1  GI:527525085
DBSOURCE    UniProtKB: locus CYT_PSEPO, accession E3P6N7;
            class: standard.
            created: Jul 24, 2013.
            sequence updated: Jan 11, 2011.
            annotation updated: Jan 7, 2015.
            xrefs: FJ411282.1, ACR83843.1
            xrefs (non-sequence databases): MEROPS:I25.012, GO:0005576,
            GO:0004869, InterPro:IPR027214, InterPro:IPR000010,
            InterPro:IPR018073, PANTHER:PTHR11413, Pfam:PF00031, SMART:SM00043,
            PROSITE:PS00287
KEYWORDS    Disulfide bond; Protease inhibitor; Secreted; Signal; Thiol
            protease inhibitor.
SOURCE      Pseudechis porphyriacus (red-bellied black snake)
  ORGANISM  Pseudechis porphyriacus
            Eukaryota; Metazoa; Chordata; Craniata; Vertebrata; Euteleostomi;
            Lepidosauria; Squamata; Bifurcata; Unidentata; Episquamata;
            Toxicofera; Serpentes; Colubroidea; Elapidae; Acanthophiinae;
            Pseudechis.
REFERENCE   1  (residues 1 to 141)
  AUTHORS   Richards,R., St Pierre,L., Trabi,M., Johnson,L.A., de Jersey,J.,
            Masci,P.P. and Lavin,M.F.
  TITLE     Cloning and characterisation of novel cystatins from elapid snake
            venom glands
  JOURNAL   Biochimie 93 (4), 659-668 (2011)
   PUBMED   21172403
  REMARK    NUCLEOTIDE SEQUENCE [MRNA], AND LEVEL OF PROTEIN EXPRESSION.;
            TISSUE=Venom, and Venom gland
COMMENT     [FUNCTION] Inhibits various C1 cysteine proteases including
            cathepsin L, papain and cathepsin B. This protein has no toxic
            activity and its function in the venom is unknown. It may play a
            role as housekeeping or regulatory protein (By similarity).
            {ECO:0000250}.
            [SUBCELLULAR LOCATION] Secreted.
            [TISSUE SPECIFICITY] Expressed by the venom gland.
            [MISCELLANEOUS] Is expressed at low protein level.
            {ECO:0000305|PubMed:21172403}.
            [MISCELLANEOUS] The recombinant protein does not inhibit calpain-1
            (CAPN1), a C2 family cysteine protease and legumain (LGMN), a C13
            family cystein protease. Does not provoke cell death (PC3 prostate
            cancer cells) (By similarity). {ECO:0000250}.
            [SIMILARITY] Belongs to the cystatin family. {ECO:0000305}.
            [SIMILARITY] Contains 1 cystatin domain. {ECO:0000305}.
FEATURES             Location/Qualifiers
     source          1..141
                     /organism="Pseudechis porphyriacus"
                     /db_xref="taxon:8671"
     Protein         1..141
                     /product="Cystatin"
                     /UniProtKB_evidence="Evidence at protein level"
     Region          1..26
                     /region_name="Signal"
                     /experiment="experimental evidence, no additional details
                     recorded"
                     /note="{ECO:0000250}."
     Region          27..141
                     /region_name="Mature chain"
                     /experiment="experimental evidence, no additional details
                     recorded"
                     /note="Cystatin. /FTId=PRO_5000654417."
     Region          29..140
                     /region_name="CY"
                     /note="Cystatin-like domain; Cystatins are a family of
                     cysteine protease inhibitors that occur mainly as single
                     domain proteins. However some extracellular proteins such
                     as kininogen, His-rich glycoprotein and fetuin also
                     contain these domains; cd00042"
                     /db_xref="CDD:238002"
     Region          29..129
                     /region_name="Domain"
                     /experiment="experimental evidence, no additional details
                     recorded"
                     /note="Cystatin."
     Site            order(29,73..75,77)
                     /site_type="other"
                     /note="putative proteinase inhibition site"
                     /db_xref="CDD:238002"
     Site            29
                     /site_type="other"
                     /experiment="experimental evidence, no additional details
                     recorded"
                     /note="Reactive site. {ECO:0000250}."
     Region          73..77
                     /region_name="Short sequence motif of biological interest"
                     /experiment="experimental evidence, no additional details
                     recorded"
                     /note="Secondary area of contact. {ECO:0000250}."
     Bond            91..107
                     /bond_type="disulfide"
                     /experiment="experimental evidence, no additional details
                     recorded"
                     /note="{ECO:0000250}."
     Bond            120..140
                     /bond_type="disulfide"
                     /experiment="experimental evidence, no additional details
                     recorded"
                     /note="{ECO:0000250}."
ORIGIN      
        1 mvhsqlpvag plrllcalll lpsatmipgg lsprsvtdpd vqeaaefavq eynalsanay
       61 yykqlrivea qsqvvsgaky yltmelmktk cakttgkpkv ykeiqncelp pkaqqeklnc
      121 rfqvwsrpwl ekmeltkmsc n
//
VERSION     E3P6P3.1  GI:527525073
DBSOURCE    UniProtKB: locus CYT_MICIK, accession E3P6P3;
            class: standard.
            created: Jul 24, 2013.
            sequence updated: Jan 11, 2011.
            annotation updated: Jan 7, 2015.
            xrefs: FJ411288.1, ACR83849.1
            xrefs (non-sequence databases): MEROPS:I25.012, GO:0005576,
            GO:0004869, InterPro:IPR027214, InterPro:IPR000010,
            InterPro:IPR018073, PANTHER:PTHR11413, Pfam:PF00031, SMART:SM00043,
            PROSITE:PS00287
KEYWORDS    Disulfide bond; Protease inhibitor; Secreted; Signal; Thiol
            protease inhibitor.
SOURCE      Micropechis ikaheka
  ORGANISM  Micropechis ikaheka
            Eukaryota; Metazoa; Chordata; Craniata; Vertebrata; Euteleostomi;
            Lepidosauria; Squamata; Bifurcata; Unidentata; Episquamata;
            Toxicofera; Serpentes; Colubroidea; Elapidae; Notechinae;
            Micropechis.
REFERENCE   1  (residues 1 to 141)
  AUTHORS   Richards,R., St Pierre,L., Trabi,M., Johnson,L.A., de Jersey,J.,
            Masci,P.P. and Lavin,M.F.
  TITLE     Cloning and characterisation of novel cystatins from elapid snake
            venom glands
  JOURNAL   Biochimie 93 (4), 659-668 (2011)
   PUBMED   21172403
  REMARK    NUCLEOTIDE SEQUENCE [MRNA], AND LEVEL OF PROTEIN EXPRESSION.;
            TISSUE=Venom, and Venom gland
COMMENT     [FUNCTION] Inhibits various C1 cysteine proteases including
            cathepsin L, papain and cathepsin B. This protein has no toxic
            activity and its function in the venom is unknown. It may play a
            role as housekeeping or regulatory protein (By similarity).
            {ECO:0000250}.
            [SUBCELLULAR LOCATION] Secreted.
            [TISSUE SPECIFICITY] Expressed by the venom gland.
            [MISCELLANEOUS] Is expressed at low protein level.
            {ECO:0000305|PubMed:21172403}.
            [MISCELLANEOUS] The recombinant protein does not inhibit calpain-1
            (CAPN1), a C2 family cysteine protease and legumain (LGMN), a C13
            family cystein protease. Does not provoke cell death (PC3 prostate
            cancer cells) (By similarity). {ECO:0000250}.
            [SIMILARITY] Belongs to the cystatin family. {ECO:0000305}.
            [SIMILARITY] Contains 1 cystatin domain. {ECO:0000305}.
FEATURES             Location/Qualifiers
     source          1..141
                     /organism="Micropechis ikaheka"
                     /db_xref="taxon:66188"
     Protein         1..141
                     /product="Cystatin"
                     /UniProtKB_evidence="Evidence at protein level"
     Region          1..26
                     /region_name="Signal"
                     /experiment="experimental evidence, no additional details
                     recorded"
                     /note="{ECO:0000250}."
     Region          27..141
                     /region_name="Mature chain"
                     /experiment="experimental evidence, no additional details
                     recorded"
                     /note="Cystatin. /FTId=PRO_5000654429."
     Region          29..140
                     /region_name="CY"
                     /note="Cystatin-like domain; Cystatins are a family of
                     cysteine protease inhibitors that occur mainly as single
                     domain proteins. However some extracellular proteins such
                     as kininogen, His-rich glycoprotein and fetuin also
                     contain these domains; cd00042"
                     /db_xref="CDD:238002"
     Region          29..129
                     /region_name="Domain"
                     /experiment="experimental evidence, no additional details
                     recorded"
                     /note="Cystatin."
     Site            order(29,73..75,77)
                     /site_type="other"
                     /note="putative proteinase inhibition site"
                     /db_xref="CDD:238002"
     Site            29
                     /site_type="other"
                     /experiment="experimental evidence, no additional details
                     recorded"
                     /note="Reactive site. {ECO:0000250}."
     Region          73..77
                     /region_name="Short sequence motif of biological interest"
                     /experiment="experimental evidence, no additional details
                     recorded"
                     /note="Secondary area of contact. {ECO:0000250}."
     Bond            91..107
                     /bond_type="disulfide"
                     /experiment="experimental evidence, no additional details
                     recorded"
                     /note="{ECO:0000250}."
     Bond            120..140
                     /bond_type="disulfide"
                     /experiment="experimental evidence, no additional details
                     recorded"
                     /note="{ECO:0000250}."
ORIGIN      
        1 mvrsqlpvaa plrllcalll lpsatmipgg lsprsvtdpd vqeaaafsvq eynalsanay
       61 yykelrivea qsqvvsgaky yltmelmktk cakatskpkv ykeiqncelp pkaqqekltc
      121 hfqvwsrpwl ekmeltkmsc n
//
VERSION     E3P6N5.1  GI:527525078
DBSOURCE    UniProtKB: locus CYT_OXYMI, accession E3P6N5;
            class: standard.
            created: Jul 24, 2013.
            sequence updated: Jan 11, 2011.
            annotation updated: Jan 7, 2015.
            xrefs: FJ411280.1, ACR83841.1
            xrefs (non-sequence databases): MEROPS:I25.012, GO:0005576,
            GO:0004869, InterPro:IPR027214, InterPro:IPR000010,
            InterPro:IPR018073, PANTHER:PTHR11413, Pfam:PF00031, SMART:SM00043,
            PROSITE:PS00287
KEYWORDS    Disulfide bond; Protease inhibitor; Secreted; Signal; Thiol
            protease inhibitor.
SOURCE      Oxyuranus microlepidotus
  ORGANISM  Oxyuranus microlepidotus
            Eukaryota; Metazoa; Chordata; Craniata; Vertebrata; Euteleostomi;
            Lepidosauria; Squamata; Bifurcata; Unidentata; Episquamata;
            Toxicofera; Serpentes; Colubroidea; Elapidae; Acanthophiinae;
            Oxyuranus.
REFERENCE   1  (residues 1 to 141)
  AUTHORS   Richards,R., St Pierre,L., Trabi,M., Johnson,L.A., de Jersey,J.,
            Masci,P.P. and Lavin,M.F.
  TITLE     Cloning and characterisation of novel cystatins from elapid snake
            venom glands
  JOURNAL   Biochimie 93 (4), 659-668 (2011)
   PUBMED   21172403
  REMARK    NUCLEOTIDE SEQUENCE [MRNA], AND LEVEL OF PROTEIN EXPRESSION.;
            TISSUE=Venom, and Venom gland
COMMENT     [FUNCTION] Inhibits various C1 cysteine proteases including
            cathepsin L, papain and cathepsin B. This protein has no toxic
            activity and its function in the venom is unknown. It may play a
            role as housekeeping or regulatory protein (By similarity).
            {ECO:0000250}.
            [SUBCELLULAR LOCATION] Secreted.
            [TISSUE SPECIFICITY] Expressed by the venom gland.
            [MISCELLANEOUS] Is expressed at extremely low protein level.
            {ECO:0000305|PubMed:21172403}.
            [MISCELLANEOUS] The recombinant protein does not inhibit calpain-1
            (CAPN1), a C2 family cysteine protease and legumain (LGMN), a C13
            family cystein protease. Does not provoke cell death (PC3 prostate
            cancer cells) (By similarity). {ECO:0000250}.
            [SIMILARITY] Belongs to the cystatin family. {ECO:0000305}.
            [SIMILARITY] Contains 1 cystatin domain. {ECO:0000305}.
FEATURES             Location/Qualifiers
     source          1..141
                     /organism="Oxyuranus microlepidotus"
                     /db_xref="taxon:111177"
     Protein         1..141
                     /product="Cystatin"
                     /UniProtKB_evidence="Evidence at protein level"
     Region          1..26
                     /region_name="Signal"
                     /experiment="experimental evidence, no additional details
                     recorded"
                     /note="{ECO:0000250}."
     Region          27..141
                     /region_name="Mature chain"
                     /experiment="experimental evidence, no additional details
                     recorded"
                     /note="Cystatin. /FTId=PRO_5000654413."
     Region          29..140
                     /region_name="CY"
                     /note="Cystatin-like domain; Cystatins are a family of
                     cysteine protease inhibitors that occur mainly as single
                     domain proteins. However some extracellular proteins such
                     as kininogen, His-rich glycoprotein and fetuin also
                     contain these domains; cd00042"
                     /db_xref="CDD:238002"
     Region          29..129
                     /region_name="Domain"
                     /experiment="experimental evidence, no additional details
                     recorded"
                     /note="Cystatin."
     Site            order(29,73..75,77)
                     /site_type="other"
                     /note="putative proteinase inhibition site"
                     /db_xref="CDD:238002"
     Site            29
                     /site_type="other"
                     /experiment="experimental evidence, no additional details
                     recorded"
                     /note="Reactive site. {ECO:0000250}."
     Region          73..77
                     /region_name="Short sequence motif of biological interest"
                     /experiment="experimental evidence, no additional details
                     recorded"
                     /note="Secondary area of contact. {ECO:0000250}."
     Bond            91..107
                     /bond_type="disulfide"
                     /experiment="experimental evidence, no additional details
                     recorded"
                     /note="{ECO:0000250}."
     Bond            120..140
                     /bond_type="disulfide"
                     /experiment="experimental evidence, no additional details
                     recorded"
                     /note="{ECO:0000250}."
ORIGIN      
        1 mvhsqlpvaa plrllcalll lpsatmipgg isprsvtdpd vqkaaefavq eynalstnay
       61 yykqlrivea qsqvvagaky yltmelmktk cakttgkpkv ykeiqncelp pkaqqekltc
      121 hfqvwsrpwl ekmeltkmsc n
//
VERSION     Q6T6T4.1  GI:82132971
DBSOURCE    UniProtKB: locus CYT_BITGA, accession Q6T6T4;
            class: standard.
            created: Feb 26, 2008.
            sequence updated: Jul 5, 2004.
            annotation updated: Jan 7, 2015.
            xrefs: AY430403.1, AAR24527.1
            xrefs (non-sequence databases): ProteinModelPortal:Q6T6T4,
            MEROPS:I25.012, HOVERGEN:HBG009556, GO:0005576, GO:0004869,
            InterPro:IPR027214, InterPro:IPR000010, InterPro:IPR020381,
            InterPro:IPR018073, PANTHER:PTHR11413, Pfam:PF00031,
            ProDom:PD001231, SMART:SM00043, PROSITE:PS00287
KEYWORDS    Direct protein sequencing; Disulfide bond; Protease inhibitor;
            Secreted; Signal; Thiol protease inhibitor.
SOURCE      Bitis gabonica (Gaboon viper)
  ORGANISM  Bitis gabonica
            Eukaryota; Metazoa; Chordata; Craniata; Vertebrata; Euteleostomi;
            Lepidosauria; Squamata; Bifurcata; Unidentata; Episquamata;
            Toxicofera; Serpentes; Colubroidea; Viperidae; Viperinae; Bitis.
REFERENCE   1  (residues 1 to 140)
  AUTHORS   Francischetti,I.M., My-Pham,V., Harrison,J., Garfield,M.K. and
            Ribeiro,J.M.
  TITLE     Bitis gabonica (Gaboon viper) snake venom gland: toward a catalog
            for the full-length transcripts (cDNA) and proteins
  JOURNAL   Gene 337, 55-69 (2004)
   PUBMED   15276202
  REMARK    NUCLEOTIDE SEQUENCE [LARGE SCALE MRNA].;
            TISSUE=Venom gland
REFERENCE   2  (residues 1 to 140)
  AUTHORS   Calvete,J.J., Marcinkiewicz,C. and Sanz,L.
  TITLE     Snake venomics of Bitis gabonica gabonica. Protein family
            composition, subunit organization of venom toxins, and
            characterization of dimeric disintegrins bitisgabonin-1 and
            bitisgabonin-2
  JOURNAL   J. Proteome Res. 6 (1), 326-336 (2007)
   PUBMED   17203976
  REMARK    PROTEIN SEQUENCE OF 27-41, SUBCELLULAR LOCATION, TISSUE
            SPECIFICITY, AND IDENTIFICATION BY MASS SPECTROMETRY.;
            TISSUE=Venom
COMMENT     [FUNCTION] Inhibits various C1 cysteine proteases including
            cathepsin L, papain and cathepsin B. This protein has no toxic
            activity and its function in the venom is unknown. It may play a
            role as housekeeping or regulatory protein (By similarity).
            {ECO:0000250}.
            [SUBCELLULAR LOCATION] Secreted {ECO:0000269|PubMed:17203976}.
            [TISSUE SPECIFICITY] Expressed by the venom gland.
            {ECO:0000269|PubMed:17203976}.
            [SIMILARITY] Belongs to the cystatin family. {ECO:0000305}.
            [SIMILARITY] Contains 1 cystatin domain. {ECO:0000305}.
FEATURES             Location/Qualifiers
     source          1..140
                     /organism="Bitis gabonica"
                     /db_xref="taxon:8694"
     Protein         1..140
                     /product="Bitiscystatin"
                     /note="Cystatin"
                     /UniProtKB_evidence="Evidence at protein level"
     Region          1..26
                     /region_name="Signal"
                     /experiment="experimental evidence, no additional details
                     recorded"
                     /note="{ECO:0000269|PubMed:17203976}."
     Region          27..140
                     /region_name="Mature chain"
                     /experiment="experimental evidence, no additional details
                     recorded"
                     /note="Bitiscystatin. /FTId=PRO_0000319471."
     Region          29..137
                     /region_name="CY"
                     /note="Cystatin-like domain; Cystatins are a family of
                     cysteine protease inhibitors that occur mainly as single
                     domain proteins. However some extracellular proteins such
                     as kininogen, His-rich glycoprotein and fetuin also
                     contain these domains; cd00042"
                     /db_xref="CDD:238002"
     Region          29..129
                     /region_name="Domain"
                     /experiment="experimental evidence, no additional details
                     recorded"
                     /note="Cystatin."
     Site            order(29,73..75,77)
                     /site_type="other"
                     /note="putative proteinase inhibition site"
                     /db_xref="CDD:238002"
     Site            29
                     /site_type="other"
                     /experiment="experimental evidence, no additional details
                     recorded"
                     /note="Reactive site. {ECO:0000250}."
     Region          73..77
                     /region_name="Short sequence motif of biological interest"
                     /experiment="experimental evidence, no additional details
                     recorded"
                     /note="Secondary area of contact."
     Bond            91..107
                     /bond_type="disulfide"
                     /experiment="experimental evidence, no additional details
                     recorded"
                     /note="{ECO:0000250}."
ORIGIN      
        1 mhsrllvaap hclllllllp salpalkvgg lyprdvmdpe vqeaaafave nynaqstndn
       61 yfkarrivea qsqvvsgvky ylkmelaktt ckkiagkpkl yqeiqncnlp penqqeeitc
      121 hfevwsrpwl qktvltkdel
//
VERSION     E3P6N4.1  GI:527525087
DBSOURCE    UniProtKB: locus CYT_PSETE, accession E3P6N4;
            class: standard.
            created: Jul 24, 2013.
            sequence updated: Jan 11, 2011.
            annotation updated: Jan 7, 2015.
            xrefs: FJ411279.1, ACR83840.1
            xrefs (non-sequence databases): MEROPS:I25.012, GO:0005576,
            GO:0004869, InterPro:IPR027214, InterPro:IPR000010,
            InterPro:IPR018073, PANTHER:PTHR11413, Pfam:PF00031, SMART:SM00043,
            PROSITE:PS00287
KEYWORDS    Disulfide bond; Protease inhibitor; Secreted; Signal; Thiol
            protease inhibitor.
SOURCE      Pseudonaja textilis
  ORGANISM  Pseudonaja textilis
            Eukaryota; Metazoa; Chordata; Craniata; Vertebrata; Euteleostomi;
            Lepidosauria; Squamata; Bifurcata; Unidentata; Episquamata;
            Toxicofera; Serpentes; Colubroidea; Elapidae; Acanthophiinae;
            Pseudonaja.
REFERENCE   1  (residues 1 to 141)
  AUTHORS   Richards,R., St Pierre,L., Trabi,M., Johnson,L.A., de Jersey,J.,
            Masci,P.P. and Lavin,M.F.
  TITLE     Cloning and characterisation of novel cystatins from elapid snake
            venom glands
  JOURNAL   Biochimie 93 (4), 659-668 (2011)
   PUBMED   21172403
  REMARK    NUCLEOTIDE SEQUENCE [MRNA], AND LEVEL OF PROTEIN EXPRESSION.;
            TISSUE=Venom, and Venom gland
COMMENT     [FUNCTION] Inhibits various C1 cysteine proteases including
            cathepsin L, papain and cathepsin B. This protein has no toxic
            activity and its function in the venom is unknown. It may play a
            role as housekeeping or regulatory protein (By similarity).
            {ECO:0000250}.
            [SUBCELLULAR LOCATION] Secreted.
            [TISSUE SPECIFICITY] Expressed by the venom gland.
            [MISCELLANEOUS] Is expressed at low protein level.
            {ECO:0000305|PubMed:21172403}.
            [MISCELLANEOUS] The recombinant protein does not inhibit calpain-1
            (CAPN1), a C2 family cysteine protease and legumain (LGMN), a C13
            family cystein protease. Does not provoke cell death (PC3 prostate
            cancer cells) (By similarity). {ECO:0000250}.
            [SIMILARITY] Belongs to the cystatin family. {ECO:0000305}.
            [SIMILARITY] Contains 1 cystatin domain. {ECO:0000305}.
FEATURES             Location/Qualifiers
     source          1..141
                     /organism="Pseudonaja textilis"
                     /db_xref="taxon:8673"
     Protein         1..141
                     /product="Cystatin"
                     /UniProtKB_evidence="Evidence at protein level"
     Region          1..26
                     /region_name="Signal"
                     /experiment="experimental evidence, no additional details
                     recorded"
                     /note="{ECO:0000250}."
     Region          27..141
                     /region_name="Mature chain"
                     /experiment="experimental evidence, no additional details
                     recorded"
                     /note="Cystatin. /FTId=PRO_5000654411."
     Region          29..140
                     /region_name="CY"
                     /note="Cystatin-like domain; Cystatins are a family of
                     cysteine protease inhibitors that occur mainly as single
                     domain proteins. However some extracellular proteins such
                     as kininogen, His-rich glycoprotein and fetuin also
                     contain these domains; cd00042"
                     /db_xref="CDD:238002"
     Region          29..129
                     /region_name="Domain"
                     /experiment="experimental evidence, no additional details
                     recorded"
                     /note="Cystatin."
     Site            order(29,73..75,77)
                     /site_type="other"
                     /note="putative proteinase inhibition site"
                     /db_xref="CDD:238002"
     Site            29
                     /site_type="other"
                     /experiment="experimental evidence, no additional details
                     recorded"
                     /note="Reactive site. {ECO:0000250}."
     Region          73..77
                     /region_name="Short sequence motif of biological interest"
                     /experiment="experimental evidence, no additional details
                     recorded"
                     /note="Secondary area of contact. {ECO:0000250}."
     Bond            91..107
                     /bond_type="disulfide"
                     /experiment="experimental evidence, no additional details
                     recorded"
                     /note="{ECO:0000250}."
     Bond            120..140
                     /bond_type="disulfide"
                     /experiment="experimental evidence, no additional details
                     recorded"
                     /note="{ECO:0000250}."
ORIGIN      
        1 mvhsqlpvaa plrllcalll lpsatmipgg lsprsvtdpd vqkaaefavq eynslstnay
       61 yykqlrivea qsqvvagaky yltmelmktk cakatgkpkv ykeiqncelp pkaqqekltc
      121 hfqvwsrpwl ekmeltkmsc n
//
VERSION     E3P6N8.1  GI:527525084
DBSOURCE    UniProtKB: locus CYT_PSEAU, accession E3P6N8;
            class: standard.
            created: Jul 24, 2013.
            sequence updated: Jan 11, 2011.
            annotation updated: Jan 7, 2015.
            xrefs: FJ411283.1, ACR83844.1
            xrefs (non-sequence databases): MEROPS:I25.012, GO:0005576,
            GO:0004869, InterPro:IPR027214, InterPro:IPR000010,
            InterPro:IPR018073, PANTHER:PTHR11413, Pfam:PF00031, SMART:SM00043,
            PROSITE:PS00287
KEYWORDS    Disulfide bond; Protease inhibitor; Secreted; Signal; Thiol
            protease inhibitor.
SOURCE      Pseudechis australis (mulga snake)
  ORGANISM  Pseudechis australis
            Eukaryota; Metazoa; Chordata; Craniata; Vertebrata; Euteleostomi;
            Lepidosauria; Squamata; Bifurcata; Unidentata; Episquamata;
            Toxicofera; Serpentes; Colubroidea; Elapidae; Acanthophiinae;
            Pseudechis.
REFERENCE   1  (residues 1 to 141)
  AUTHORS   Richards,R., St Pierre,L., Trabi,M., Johnson,L.A., de Jersey,J.,
            Masci,P.P. and Lavin,M.F.
  TITLE     Cloning and characterisation of novel cystatins from elapid snake
            venom glands
  JOURNAL   Biochimie 93 (4), 659-668 (2011)
   PUBMED   21172403
  REMARK    NUCLEOTIDE SEQUENCE [MRNA], AND LEVEL OF PROTEIN EXPRESSION.;
            TISSUE=Venom, and Venom gland
COMMENT     [FUNCTION] Inhibits various C1 cysteine proteases including
            cathepsin L, papain and cathepsin B. This protein has no toxic
            activity and its function in the venom is unknown. It may play a
            role as housekeeping or regulatory protein (By similarity).
            {ECO:0000250}.
            [SUBCELLULAR LOCATION] Secreted.
            [TISSUE SPECIFICITY] Expressed by the venom gland.
            [MISCELLANEOUS] Is expressed at low protein level.
            {ECO:0000305|PubMed:21172403}.
            [MISCELLANEOUS] The recombinant protein does not inhibit calpain-1
            (CAPN1), a C2 family cysteine protease and legumain (LGMN), a C13
            family cystein protease. Does not provoke cell death (PC3 prostate
            cancer cells) (By similarity). {ECO:0000250}.
            [SIMILARITY] Belongs to the cystatin family. {ECO:0000305}.
            [SIMILARITY] Contains 1 cystatin domain. {ECO:0000305}.
FEATURES             Location/Qualifiers
     source          1..141
                     /organism="Pseudechis australis"
                     /db_xref="taxon:8670"
     Protein         1..141
                     /product="Cystatin"
                     /UniProtKB_evidence="Evidence at protein level"
     Region          1..26
                     /region_name="Signal"
                     /experiment="experimental evidence, no additional details
                     recorded"
                     /note="{ECO:0000250}."
     Region          27..141
                     /region_name="Mature chain"
                     /experiment="experimental evidence, no additional details
                     recorded"
                     /note="Cystatin. /FTId=PRO_5000654419."
     Region          29..140
                     /region_name="CY"
                     /note="Cystatin-like domain; Cystatins are a family of
                     cysteine protease inhibitors that occur mainly as single
                     domain proteins. However some extracellular proteins such
                     as kininogen, His-rich glycoprotein and fetuin also
                     contain these domains; cd00042"
                     /db_xref="CDD:238002"
     Region          29..129
                     /region_name="Domain"
                     /experiment="experimental evidence, no additional details
                     recorded"
                     /note="Cystatin."
     Site            order(29,73..75,77)
                     /site_type="other"
                     /note="putative proteinase inhibition site"
                     /db_xref="CDD:238002"
     Site            29
                     /site_type="other"
                     /experiment="experimental evidence, no additional details
                     recorded"
                     /note="Reactive site. {ECO:0000250}."
     Region          73..77
                     /region_name="Short sequence motif of biological interest"
                     /experiment="experimental evidence, no additional details
                     recorded"
                     /note="Secondary area of contact. {ECO:0000250}."
     Bond            91..107
                     /bond_type="disulfide"
                     /experiment="experimental evidence, no additional details
                     recorded"
                     /note="{ECO:0000250}."
     Bond            120..140
                     /bond_type="disulfide"
                     /experiment="experimental evidence, no additional details
                     recorded"
                     /note="{ECO:0000250}."
ORIGIN      
        1 mvhsqlpvag plrllcalll lpsatmipgg lsprsvtdpd vqeaaefavq eynalsanay
       61 yykqlrivea qsqvvsgaky yltmelmktk cakttgkpkv ykeiqncelp pkaqqekltc
      121 hfqvwsrpwl gkieltkmsc n
//
VERSION     E3P6N9.1  GI:527525091
DBSOURCE    UniProtKB: locus CYT_TROCA, accession E3P6N9;
            class: standard.
            created: Jul 24, 2013.
            sequence updated: Jan 11, 2011.
            annotation updated: Jan 7, 2015.
            xrefs: FJ411284.1, ACR83845.1
            xrefs (non-sequence databases): MEROPS:I25.012, GO:0005576,
            GO:0004869, InterPro:IPR027214, InterPro:IPR000010,
            PANTHER:PTHR11413, Pfam:PF00031, SMART:SM00043
KEYWORDS    Disulfide bond; Protease inhibitor; Secreted; Signal; Thiol
            protease inhibitor.
SOURCE      Tropidechis carinatus
  ORGANISM  Tropidechis carinatus
            Eukaryota; Metazoa; Chordata; Craniata; Vertebrata; Euteleostomi;
            Lepidosauria; Squamata; Bifurcata; Unidentata; Episquamata;
            Toxicofera; Serpentes; Colubroidea; Elapidae; Notechinae;
            Tropidechis.
REFERENCE   1  (residues 1 to 141)
  AUTHORS   Richards,R., St Pierre,L., Trabi,M., Johnson,L.A., de Jersey,J.,
            Masci,P.P. and Lavin,M.F.
  TITLE     Cloning and characterisation of novel cystatins from elapid snake
            venom glands
  JOURNAL   Biochimie 93 (4), 659-668 (2011)
   PUBMED   21172403
  REMARK    NUCLEOTIDE SEQUENCE [MRNA], AND LEVEL OF PROTEIN EXPRESSION.;
            TISSUE=Venom, and Venom gland
COMMENT     [FUNCTION] Inhibits various C1 cysteine proteases including
            cathepsin L, papain and cathepsin B. This protein has no toxic
            activity and its function in the venom is unknown. It may play a
            role as housekeeping or regulatory protein (By similarity).
            {ECO:0000250}.
            [SUBCELLULAR LOCATION] Secreted.
            [TISSUE SPECIFICITY] Expressed by the venom gland.
            [MISCELLANEOUS] Is expressed at extremely low protein level.
            {ECO:0000305|PubMed:21172403}.
            [MISCELLANEOUS] The recombinant protein does not inhibit calpain-1
            (CAPN1), a C2 family cysteine protease and legumain (LGMN), a C13
            family cystein protease. Does not provoke cell death (PC3 prostate
            cancer cells) (By similarity). {ECO:0000250}.
            [SIMILARITY] Belongs to the cystatin family. {ECO:0000305}.
            [SIMILARITY] Contains 1 cystatin domain. {ECO:0000305}.
FEATURES             Location/Qualifiers
     source          1..141
                     /organism="Tropidechis carinatus"
                     /db_xref="taxon:100989"
     Protein         1..141
                     /product="Cystatin"
                     /UniProtKB_evidence="Evidence at protein level"
     Region          1..26
                     /region_name="Signal"
                     /experiment="experimental evidence, no additional details
                     recorded"
                     /note="{ECO:0000250}."
     Region          27..141
                     /region_name="Mature chain"
                     /experiment="experimental evidence, no additional details
                     recorded"
                     /note="Cystatin. /FTId=PRO_5000654421."
     Region          29..140
                     /region_name="CY"
                     /note="Cystatin-like domain; Cystatins are a family of
                     cysteine protease inhibitors that occur mainly as single
                     domain proteins. However some extracellular proteins such
                     as kininogen, His-rich glycoprotein and fetuin also
                     contain these domains; cd00042"
                     /db_xref="CDD:238002"
     Region          29..129
                     /region_name="Domain"
                     /experiment="experimental evidence, no additional details
                     recorded"
                     /note="Cystatin."
     Site            order(29,73..75,77)
                     /site_type="other"
                     /note="putative proteinase inhibition site"
                     /db_xref="CDD:238002"
     Site            29
                     /site_type="other"
                     /experiment="experimental evidence, no additional details
                     recorded"
                     /note="Reactive site. {ECO:0000250}."
     Region          73..77
                     /region_name="Short sequence motif of biological interest"
                     /experiment="experimental evidence, no additional details
                     recorded"
                     /note="Secondary area of contact. {ECO:0000250}."
     Bond            91..107
                     /bond_type="disulfide"
                     /experiment="experimental evidence, no additional details
                     recorded"
                     /note="{ECO:0000250}."
     Bond            120..140
                     /bond_type="disulfide"
                     /experiment="experimental evidence, no additional details
                     recorded"
                     /note="{ECO:0000250}."
ORIGIN      
        1 mvhsqlpvaa plrllcalll lpsatmipgg lyprsvtdpd vqeaaecavq eynalsanay
       61 yykqlrivea qsqvvtgaky yltmelmktk cakttgkpkv ykeiqncelp pkaqqekltc
      121 hfqvwsrpwl qkieltkmsc n
//
VERSION     E3P6N6.1  GI:527525080
DBSOURCE    UniProtKB: locus CYT_OXYSC, accession E3P6N6;
            class: standard.
            created: Jul 24, 2013.
            sequence updated: Jan 11, 2011.
            annotation updated: Jan 7, 2015.
            xrefs: FJ411281.1, ACR83842.1
            xrefs (non-sequence databases): MEROPS:I25.012, GO:0005576,
            GO:0004869, InterPro:IPR027214, InterPro:IPR000010,
            InterPro:IPR018073, PANTHER:PTHR11413, Pfam:PF00031, SMART:SM00043,
            PROSITE:PS00287
KEYWORDS    Disulfide bond; Protease inhibitor; Secreted; Signal; Thiol
            protease inhibitor.
SOURCE      Oxyuranus scutellatus scutellatus (Australian taipan)
  ORGANISM  Oxyuranus scutellatus scutellatus
            Eukaryota; Metazoa; Chordata; Craniata; Vertebrata; Euteleostomi;
            Lepidosauria; Squamata; Bifurcata; Unidentata; Episquamata;
            Toxicofera; Serpentes; Colubroidea; Elapidae; Acanthophiinae;
            Oxyuranus.
REFERENCE   1  (residues 1 to 141)
  AUTHORS   Richards,R., St Pierre,L., Trabi,M., Johnson,L.A., de Jersey,J.,
            Masci,P.P. and Lavin,M.F.
  TITLE     Cloning and characterisation of novel cystatins from elapid snake
            venom glands
  JOURNAL   Biochimie 93 (4), 659-668 (2011)
   PUBMED   21172403
  REMARK    NUCLEOTIDE SEQUENCE [MRNA], AND LEVEL OF PROTEIN EXPRESSION.;
            TISSUE=Venom, and Venom gland
COMMENT     [FUNCTION] Inhibits various C1 cysteine proteases including
            cathepsin L, papain and cathepsin B. This protein has no toxic
            activity and its function in the venom is unknown. It may play a
            role as housekeeping or regulatory protein (By similarity).
            {ECO:0000250}.
            [SUBCELLULAR LOCATION] Secreted.
            [TISSUE SPECIFICITY] Expressed by the venom gland.
            [MISCELLANEOUS] Is expressed at low protein level.
            {ECO:0000305|PubMed:21172403}.
            [MISCELLANEOUS] The recombinant protein does not inhibit calpain-1
            (CAPN1), a C2 family cysteine protease and legumain (LGMN), a C13
            family cystein protease. Does not provoke cell death (PC3 prostate
            cancer cells) (By similarity). {ECO:0000250}.
            [SIMILARITY] Belongs to the cystatin family. {ECO:0000305}.
            [SIMILARITY] Contains 1 cystatin domain. {ECO:0000305}.
FEATURES             Location/Qualifiers
     source          1..141
                     /organism="Oxyuranus scutellatus scutellatus"
                     /sub_species="scutellatus"
                     /db_xref="taxon:8667"
     Protein         1..141
                     /product="Cystatin"
                     /UniProtKB_evidence="Evidence at protein level"
     Region          1..26
                     /region_name="Signal"
                     /experiment="experimental evidence, no additional details
                     recorded"
                     /note="{ECO:0000250}."
     Region          27..141
                     /region_name="Mature chain"
                     /experiment="experimental evidence, no additional details
                     recorded"
                     /note="Cystatin. /FTId=PRO_5000654415."
     Region          29..140
                     /region_name="CY"
                     /note="Cystatin-like domain; Cystatins are a family of
                     cysteine protease inhibitors that occur mainly as single
                     domain proteins. However some extracellular proteins such
                     as kininogen, His-rich glycoprotein and fetuin also
                     contain these domains; cd00042"
                     /db_xref="CDD:238002"
     Region          29..129
                     /region_name="Domain"
                     /experiment="experimental evidence, no additional details
                     recorded"
                     /note="Cystatin."
     Site            order(29,73..75,77)
                     /site_type="other"
                     /note="putative proteinase inhibition site"
                     /db_xref="CDD:238002"
     Site            29
                     /site_type="other"
                     /experiment="experimental evidence, no additional details
                     recorded"
                     /note="Reactive site. {ECO:0000250}."
     Region          73..77
                     /region_name="Short sequence motif of biological interest"
                     /experiment="experimental evidence, no additional details
                     recorded"
                     /note="Secondary area of contact. {ECO:0000250}."
     Bond            91..107
                     /bond_type="disulfide"
                     /experiment="experimental evidence, no additional details
                     recorded"
                     /note="{ECO:0000250}."
     Bond            120..140
                     /bond_type="disulfide"
                     /experiment="experimental evidence, no additional details
                     recorded"
                     /note="{ECO:0000250}."
ORIGIN      
        1 mvhsqlpvaa plrllcalll lpsatmipgg lsprsvtdpd vqkaaefavq eynalstnay
       61 yykqlrivea qsqvvagaky yltmelmktk cakttgkpkv ykeiqncelp pkaqqekltc
      121 hfqvwsrpwl ekveltkmsc n
//
