# Supplementary material for: Venomix: a simple bioinformatic pipeline for identifying and characterizing toxin gene candidates from transcriptomic data
Source: PeerJ. 2018 Jul 31;6:e5361. doi: 10.7717/peerj.5361 (PMC6074769; doi:10.7717/peerj.5361)
Supplement: Supplemental Information 3 [file peerj-06-5361-s003.gz › FinalOutput_E-20/Cystatin_2/rsemfile_expressioninfo.txt]

transcript_id	gene_id	length	effective_length	expected_count	TPM	FPKM	IsoPct
../../../DE_Analysis/Echis_coloratus_Scent_gland1/RSEM.isoforms.results	TRINITY_DN28359_c0_g1_i1	TRINITY_DN28359_c0_g1_i1	455	227.21	338.00	70.93	68.69	100.00
../../../DE_Analysis/Echis_coloratus_Scent_gland1/RSEM.isoforms.results	TRINITY_DN28359_c2_g1_i1	TRINITY_DN28359_c2_g1_i1	1089	861.20	3388.00	187.59	181.65	100.00
transcript_id	gene_id	length	effective_length	expected_count	TPM	FPKM	IsoPct
../../../DE_Analysis/Echis_coloratus_Skin1/RSEM.isoforms.results	TRINITY_DN28359_c0_g1_i1	TRINITY_DN28359_c0_g1_i1	455	228.93	0.00	0.00	0.00	0.00
../../../DE_Analysis/Echis_coloratus_Skin1/RSEM.isoforms.results	TRINITY_DN28359_c2_g1_i1	TRINITY_DN28359_c2_g1_i1	1089	862.92	5682.00	440.99	577.43	100.00
transcript_id	gene_id	length	effective_length	expected_count	TPM	FPKM	IsoPct
../../../DE_Analysis/Echis_coloratus_Venom_gland1/RSEM.isoforms.results	TRINITY_DN28359_c0_g1_i1	TRINITY_DN28359_c0_g1_i1	455	206.27	19.00	3.95	4.21	100.00
../../../DE_Analysis/Echis_coloratus_Venom_gland1/RSEM.isoforms.results	TRINITY_DN28359_c2_g1_i1	TRINITY_DN28359_c2_g1_i1	1089	840.26	2837.00	144.73	154.17	100.00
