# Supplementary material for: Venomix: a simple bioinformatic pipeline for identifying and characterizing toxin gene candidates from transcriptomic data
Source: PeerJ. 2018 Jul 31;6:e5361. doi: 10.7717/peerj.5361 (PMC6074769; doi:10.7717/peerj.5361)
Supplement: Supplemental Information 3 [file peerj-06-5361-s003.gz › FinalOutput_E-20/Cystatin_2/nucleotide.fasta]

>TRINITY_DN28359_c0_g1_i1 len=455 path=[939:0-39 940:40-63 947:64-110 946:111-134 945:135-454] [-1, 939, 940, 947, 946, 945, -2]
GTTCATTGTGACTGTTTGGGTTACCTGCTTGTTCTACTTGTGCACCTGCCAGCCTGTCTC
TCTCGCCAGCCCCATGGCGCGCTCTCAGCTGCCTTGCCCTTTCTTCCTCCTCTGCTCCCT
TCTGATGCTGCCCTCCGTGCTGCTCCAGGATGTGGGAATGCCCGGGGGACTTTTCCCCGT
ACCTGTTACCGAGAAGGGGGTGCAGGAAGCTGCCGCCTTTGCCGTGGAGCAGTACAACGA
GCGCAGCGACAACCCCAACTATTTCAAGGAGCTGCGTGTTGTAAAGGCACAGAGCCAGGT
GGTTTCAGGCGCGAAATACTATCTTACGGTGGAAATAGGGAAAACAGTGTGTGAAAAGAG
CAATGGGCCAATGGTGTTCAGTGAAATTCAGAAGTGCGAGCTCCTGTCGGAGAAACTAAC
CTGTAACTTTCAAGTCTGGTCCCGTCCTTGGCTGA
>TRINITY_DN28359_c2_g1_i1 len=1089 path=[2432:0-94 2433:95-98 2434:99-118 2445:119-122 2444:123-145 @2443@!:146-400 2422:401-473 2441:474-1060 2425:1061-1064 2426:1065-1068 2427:1069-1072 2428:1073-1076 2429:1077-1080 2430:1081-1084 2431:1085-1088] [-1, 2432, 2433, 2434, 2445, 2444, 2443, 2422, 2441, 2425, 2426, 2427, 2428, 2429, 2430, 2431, -2]
GCGTGGCCTCGGGCAAGTGGGCGGAGCTCTCCGCTTAAGAACTGGGGTATCTGCGTCAGG
TTTACTCCGGAGCGACGGTTGGCGTTGCTCGCTCTACTTCCCTGCCTGCCTGCCTGCCGG
ACCCATAATGCACTCCCGGCTGCCTGTCGCGGCCCCTCTGTGCCTCCTGCTGCTGCTGCC
CTCGGCCCTGCCGGCCATGATGCCCGGGGGTCTTTCCCCGCGAGCCGTCACGGATCCCGA
AGTGCAGGAAGCCGCCGCCTTCGCCGTGGAGGAATACAACGCGCGCTGCACGAACGACAA
CTATTTCAAGGCGCTGCGCGTCGTGGAGGCGCAGTCCCAGGTAGTTTCGGGGATGAAGTA
TTATCTTACGATGGAGTTGGAGAAAACAGCGTGCAGAAAGACGGCCGGCAAGTCAAAGGT
GTACCAAGAAATCCAGAACTGCAACCTCCCACCAGAGAATCAGCAGCAGGTACTATCTTG
CCATTTTGAAGTCTGGTCCCGTCCTTGGCTGAAGACCACACAGTTGACTAAGATGACCTG
TAACTAGTCTGGACAGCTGGGATGGACTTACGAGATGACCCCAATACTGATAAATGGTTC
TGTATGCATCTAGCAGTCGTTTGAGCTGAATTTATAACCAGCTTTGCTTTTTCTGTCATG
ATCCTATATATACATACACACATACATATGTATATGTATATGTATATATGGCCCTTCACA
AATCATGCATAAAATGATTTGCTTAAACCCCAGTTCACTTTTTCCACAACATACAGGATA
TGGGGTGGGGTGGTCTTCTGTTCTCTAGTTTTCTTTGCTATTGTTTTAGTTGTAGAGAAG
ACAGACCCATCTTTTACTGAGTTGGTTGTTAATTAGTCTTAATAAAGCTATCAGCATGAT
GCTCTGGTTTGTGTTCCTTTCTTATCCAAATCCCATCCGACCTTGATGATTTGACACCCA
CAACACAACGAGGAAGGAAGGGAGGAAGAAAAGAAGGAAGGGAAGGAAGGAGAGATGAGT
TGGGAGGGATGGAGGGAAGAAGGAAGGAAGGAAGGAAGGAAGGAAGGAAGGAAGGAAGGA
AGGAAGGAA
