# Supplementary material for: Venomix: a simple bioinformatic pipeline for identifying and characterizing toxin gene candidates from transcriptomic data
Source: PeerJ. 2018 Jul 31;6:e5361. doi: 10.7717/peerj.5361 (PMC6074769; doi:10.7717/peerj.5361)
Supplement: Supplemental Information 3 [file peerj-06-5361-s003.gz › FinalOutput_E-20/Cystatin_2/signalp.txt]

# SignalP-4.1 euk predictions
# name                     Cmax  pos  Ymax  pos  Smax  pos  Smean   D     ?  Dmaxcut    Networks-used
J3RYX9                     0.543  23  0.714  23  0.966  16  0.937   0.834 Y  0.450      SignalP-noTM
E3P6N3                     0.323  27  0.550  27  0.968  11  0.939   0.760 Y  0.450      SignalP-noTM
E3P6P0                     0.373  27  0.584  27  0.954   9  0.916   0.763 Y  0.450      SignalP-noTM
E3P6P4                     0.329  27  0.556  27  0.981   9  0.942   0.765 Y  0.450      SignalP-noTM
E3P6P2                     0.420  27  0.629  27  0.990  16  0.943   0.799 Y  0.450      SignalP-noTM
E3P6P1                     0.267  27  0.496  27  0.964  16  0.922   0.726 Y  0.450      SignalP-noTM
E3P6N7                     0.256  27  0.474  27  0.941   1  0.886   0.697 Y  0.450      SignalP-noTM
E3P6P3                     0.297  27  0.517  27  0.950   1  0.903   0.725 Y  0.450      SignalP-noTM
E3P6N5                     0.301  27  0.521  27  0.954  16  0.907   0.730 Y  0.450      SignalP-noTM
Q6T6T4                     0.387  25  0.612  25  0.990  16  0.965   0.803 Y  0.450      SignalP-noTM
E3P6N4                     0.299  27  0.520  27  0.950   1  0.908   0.729 Y  0.450      SignalP-noTM
E3P6N8                     0.256  27  0.474  27  0.941   1  0.886   0.697 Y  0.450      SignalP-noTM
E3P6N9                     0.298  27  0.519  27  0.955  16  0.907   0.728 Y  0.450      SignalP-noTM
E3P6N6                     0.298  27  0.519  27  0.950   1  0.908   0.729 Y  0.450      SignalP-noTM
TRINITY_DN28359_c0_g1::TRINITY_DN28359_c0_g1_i1::g.1::m.1  0.689  23  0.760  23  0.944   3  0.837   0.802 Y  0.450      SignalP-noTM
TRINITY_DN28359_c2_g1::TRINITY_DN28359_c2_g1_i1::g.3::m.3  0.194  19  0.202  65  0.516  51  0.242   0.218 N  0.500      SignalP-TM
