# Supplementary material for: Venomix: a simple bioinformatic pipeline for identifying and characterizing toxin gene candidates from transcriptomic data
Source: PeerJ. 2018 Jul 31;6:e5361. doi: 10.7717/peerj.5361 (PMC6074769; doi:10.7717/peerj.5361)
Supplement: Supplemental Information 3 [file peerj-06-5361-s003.gz › FinalOutput_E-20/Cystatin_2/final.txt]

>J3RYX9
MHSRLPVPASLCLLLLLPSVLPASMPGGLSPRDVTDPEVQEAAVFAVEEYNARSTNSNYF
KALRLVQAESQVVSGAKYYLTMELVKTSCRKTNGNPKGYQEIQNCRLPPRNQQEKLTCHF
EVWSRPWLNKTLLTKVTCN
>E3P6N3
MVHSQLPVAAPLRLLCALLLLPLATMIPGGLSPRSVTDPDVQEAAEFAVQEYNALSANAY
YYKQLRIVEAQSQVVTGAKYYLTMELMKTKCAKTTGKPKVYKEIQNCELPPKAQQEKLTC
RFQVWSCPWLQKIELTKMSCN
>E3P6P0
MLHSQLPVAAPLRLLCALLLLPSVTMIPGGLSPRSVTDPDVQEAAEFAVQEYNALSANAY
YYKQLRIVEAQSQVVTGAKYYLTMELMKTKCAKTTGKPKVYKEIQNCELPPKAQQEKLTC
RFQVWSRPWLEKIELTKMSCN
>E3P6P4
MVHFQLPVAAPLCLLCALLLLPSATMIPGGLSPRSVSDPDVQKAAAFAVQEYNARSANAH
YYKELRVVEAQSQVVAGEKYYLMMELVKTKCAKTAGKPKVYKEIQNCELPPKAQQEKLTC
HFQVWSRPWLDKTELTKMSCN
>E3P6P2
MVHSQLPVVALLRLLCALLLLPSATMIPGGLSPRSVTDPDVQEAAEFAVQEYNALSANAY
YYKQLRIVEAQSQVVAGAKYYLTMELMKTKCAKTTGKPKVYKEIQNCELPPKAQQEKLTC
RFQVWSRPWLQKIELTKMSCN
>E3P6P1
MVHSQLPVAASLRLLCALLLLPSATMIPGGLSPRSVTDPDVREAAEFAVQEYNALSANAY
YYKQLRIVEAQSQVVAGAKYYLTMELMKTKCAKTTGKPKVYKEIQNCELPPKAQQEKLTC
RFQVWSRPWLKKTELTKMSCN
>E3P6N7
MVHSQLPVAGPLRLLCALLLLPSATMIPGGLSPRSVTDPDVQEAAEFAVQEYNALSANAY
YYKQLRIVEAQSQVVSGAKYYLTMELMKTKCAKTTGKPKVYKEIQNCELPPKAQQEKLNC
RFQVWSRPWLEKMELTKMSCN
>E3P6P3
MVRSQLPVAAPLRLLCALLLLPSATMIPGGLSPRSVTDPDVQEAAAFSVQEYNALSANAY
YYKELRIVEAQSQVVSGAKYYLTMELMKTKCAKATSKPKVYKEIQNCELPPKAQQEKLTC
HFQVWSRPWLEKMELTKMSCN
>E3P6N5
MVHSQLPVAAPLRLLCALLLLPSATMIPGGISPRSVTDPDVQKAAEFAVQEYNALSTNAY
YYKQLRIVEAQSQVVAGAKYYLTMELMKTKCAKTTGKPKVYKEIQNCELPPKAQQEKLTC
HFQVWSRPWLEKMELTKMSCN
>Q6T6T4
MHSRLLVAAPHCLLLLLLLPSALPALKVGGLYPRDVMDPEVQEAAAFAVENYNAQSTNDN
YFKARRIVEAQSQVVSGVKYYLKMELAKTTCKKIAGKPKLYQEIQNCNLPPENQQEEITC
HFEVWSRPWLQKTVLTKDEL
>E3P6N4
MVHSQLPVAAPLRLLCALLLLPSATMIPGGLSPRSVTDPDVQKAAEFAVQEYNSLSTNAY
YYKQLRIVEAQSQVVAGAKYYLTMELMKTKCAKATGKPKVYKEIQNCELPPKAQQEKLTC
HFQVWSRPWLEKMELTKMSCN
>E3P6N8
MVHSQLPVAGPLRLLCALLLLPSATMIPGGLSPRSVTDPDVQEAAEFAVQEYNALSANAY
YYKQLRIVEAQSQVVSGAKYYLTMELMKTKCAKTTGKPKVYKEIQNCELPPKAQQEKLTC
HFQVWSRPWLGKIELTKMSCN
>E3P6N9
MVHSQLPVAAPLRLLCALLLLPSATMIPGGLYPRSVTDPDVQEAAECAVQEYNALSANAY
YYKQLRIVEAQSQVVTGAKYYLTMELMKTKCAKTTGKPKVYKEIQNCELPPKAQQEKLTC
HFQVWSRPWLQKIELTKMSCN
>E3P6N6
MVHSQLPVAAPLRLLCALLLLPSATMIPGGLSPRSVTDPDVQKAAEFAVQEYNALSTNAY
YYKQLRIVEAQSQVVAGAKYYLTMELMKTKCAKTTGKPKVYKEIQNCELPPKAQQEKLTC
HFQVWSRPWLEKVELTKMSCN
>TRINITY_DN28359_c0_g1::TRINITY_DN28359_c0_g1_i1::g.1::m.1 type:internal len:152 gc:universal TRINITY_DN28359_c0_g1_i1:2-454(+)
FIVTVWVTCLFYLCTCQPVSLASPMARSQLPCPFFLLCSLLMLPSVLLQDVGMPGGLFPV
PVTEKGVQEAAAFAVEQYNERSDNPNYFKELRVVKAQSQVVSGAKYYLTVEIGKTVCEKS
NGPMVFSEIQKCELLSEKLTCNFQVWSRPWL
>TRINITY_DN28359_c2_g1::TRINITY_DN28359_c2_g1_i1::g.3::m.3 type:5prime_partial len:182 gc:universal TRINITY_DN28359_c2_g1_i1:2-547(+)
RGLGQVGGALRLRTGVSASGLLRSDGWRCSLYFPACLPAGPIMHSRLPVAAPLCLLLLLP
SALPAMMPGGLSPRAVTDPEVQEAAAFAVEEYNARCTNDNYFKALRVVEAQSQVVSGMKY
YLTMELEKTACRKTAGKSKVYQEIQNCNLPPENQQQVLSCHFEVWSRPWLKTTQLTKMTC
N*
