# Supplementary material for: Venomix: a simple bioinformatic pipeline for identifying and characterizing toxin gene candidates from transcriptomic data
Source: PeerJ. 2018 Jul 31;6:e5361. doi: 10.7717/peerj.5361 (PMC6074769; doi:10.7717/peerj.5361)
Supplement: Supplemental Information 3 [file peerj-06-5361-s003.gz › FinalOutput_E-20/Cystatin_2/aligned.fasta]

>J3RYX9
----------------------------------------------MHSRLPVPASLC--
-LLLLLPSVL--PASMPGGLSPRDVTDPEVQEAAVFAVEEYNARSTNSNYFKALRLVQAE
SQVVSGAKYYLTMELVKTSCRKTNGNPKGYQEIQNCRLPPRNQQEKLTCHFEVWSRPWLN
KTLLTKVTCN
>E3P6N3
---------------------------------------------MVHSQLPVAAPLRLL
CALLLLPLA----TMIPGGLSPRSVTDPDVQEAAEFAVQEYNALSANAYYYKQLRIVEAQ
SQVVTGAKYYLTMELMKTKCAKTTGKPKVYKEIQNCELPPKAQQEKLTCRFQVWSCPWLQ
KIELTKMSCN
>E3P6P0
---------------------------------------------MLHSQLPVAAPLRLL
CALLLLPSV----TMIPGGLSPRSVTDPDVQEAAEFAVQEYNALSANAYYYKQLRIVEAQ
SQVVTGAKYYLTMELMKTKCAKTTGKPKVYKEIQNCELPPKAQQEKLTCRFQVWSRPWLE
KIELTKMSCN
>E3P6P4
---------------------------------------------MVHFQLPVAAPLCLL
CALLLLPSA----TMIPGGLSPRSVSDPDVQKAAAFAVQEYNARSANAHYYKELRVVEAQ
SQVVAGEKYYLMMELVKTKCAKTAGKPKVYKEIQNCELPPKAQQEKLTCHFQVWSRPWLD
KTELTKMSCN
>E3P6P2
---------------------------------------------MVHSQLPVVALLRLL
CALLLLPSA----TMIPGGLSPRSVTDPDVQEAAEFAVQEYNALSANAYYYKQLRIVEAQ
SQVVAGAKYYLTMELMKTKCAKTTGKPKVYKEIQNCELPPKAQQEKLTCRFQVWSRPWLQ
KIELTKMSCN
>E3P6P1
---------------------------------------------MVHSQLPVAASLRLL
CALLLLPSA----TMIPGGLSPRSVTDPDVREAAEFAVQEYNALSANAYYYKQLRIVEAQ
SQVVAGAKYYLTMELMKTKCAKTTGKPKVYKEIQNCELPPKAQQEKLTCRFQVWSRPWLK
KTELTKMSCN
>E3P6N7
---------------------------------------------MVHSQLPVAGPLRLL
CALLLLPSA----TMIPGGLSPRSVTDPDVQEAAEFAVQEYNALSANAYYYKQLRIVEAQ
SQVVSGAKYYLTMELMKTKCAKTTGKPKVYKEIQNCELPPKAQQEKLNCRFQVWSRPWLE
KMELTKMSCN
>E3P6P3
---------------------------------------------MVRSQLPVAAPLRLL
CALLLLPSA----TMIPGGLSPRSVTDPDVQEAAAFSVQEYNALSANAYYYKELRIVEAQ
SQVVSGAKYYLTMELMKTKCAKATSKPKVYKEIQNCELPPKAQQEKLTCHFQVWSRPWLE
KMELTKMSCN
>E3P6N5
---------------------------------------------MVHSQLPVAAPLRLL
CALLLLPSA----TMIPGGISPRSVTDPDVQKAAEFAVQEYNALSTNAYYYKQLRIVEAQ
SQVVAGAKYYLTMELMKTKCAKTTGKPKVYKEIQNCELPPKAQQEKLTCHFQVWSRPWLE
KMELTKMSCN
>Q6T6T4
----------------------------------------------MHSRLLVAAPHCL-
LLLLLLPSAL--PALKVGGLYPRDVMDPEVQEAAAFAVENYNAQSTNDNYFKARRIVEAQ
SQVVSGVKYYLKMELAKTTCKKIAGKPKLYQEIQNCNLPPENQQEEITCHFEVWSRPWLQ
KTVLTKDEL-
>E3P6N4
---------------------------------------------MVHSQLPVAAPLRLL
CALLLLPSA----TMIPGGLSPRSVTDPDVQKAAEFAVQEYNSLSTNAYYYKQLRIVEAQ
SQVVAGAKYYLTMELMKTKCAKATGKPKVYKEIQNCELPPKAQQEKLTCHFQVWSRPWLE
KMELTKMSCN
>E3P6N8
---------------------------------------------MVHSQLPVAGPLRLL
CALLLLPSA----TMIPGGLSPRSVTDPDVQEAAEFAVQEYNALSANAYYYKQLRIVEAQ
SQVVSGAKYYLTMELMKTKCAKTTGKPKVYKEIQNCELPPKAQQEKLTCHFQVWSRPWLG
KIELTKMSCN
>E3P6N9
---------------------------------------------MVHSQLPVAAPLRLL
CALLLLPSA----TMIPGGLYPRSVTDPDVQEAAECAVQEYNALSANAYYYKQLRIVEAQ
SQVVTGAKYYLTMELMKTKCAKTTGKPKVYKEIQNCELPPKAQQEKLTCHFQVWSRPWLQ
KIELTKMSCN
>E3P6N6
---------------------------------------------MVHSQLPVAAPLRLL
CALLLLPSA----TMIPGGLSPRSVTDPDVQKAAEFAVQEYNALSTNAYYYKQLRIVEAQ
SQVVAGAKYYLTMELMKTKCAKTTGKPKVYKEIQNCELPPKAQQEKLTCHFQVWSRPWLE
KVELTKMSCN
>TRINITY_DN28359_c0_g1::TRINITY_DN28359_c0_g1_i1::g.1::m.1 type:internal len:152 gc:universal TRINITY_DN28359_c0_g1_i1:2-454(+)
---------------------FIVTVWVTCLFYLCTCQPVSLASPMARSQLPC--PFFLL
CSLLMLPSVLLQDVGMPGGLFPVPVTEKGVQEAAAFAVEQYNERSDNPNYFKELRVVKAQ
SQVVSGAKYYLTVEIGKTVCEKSNG-PMVFSEIQKCEL----LSEKLTCNFQVWSRPWL-
----------
>TRINITY_DN28359_c2_g1::TRINITY_DN28359_c2_g1_i1::g.3::m.3 type:5prime_partial len:182 gc:universal TRINITY_DN28359_c2_g1_i1:2-547(+)
RGLGQVGGALRLRTGVSASGLLRSDGW-RCSLYFPACLP---AGPIMHSRLPVAAPLC--
-LLLLLPSAL--PAMMPGGLSPRAVTDPEVQEAAAFAVEEYNARCTNDNYFKALRVVEAQ
SQVVSGMKYYLTMELEKTACRKTAGKSKVYQEIQNCNLPPENQQQVLSCHFEVWSRPWLK
TTQLTKMTCN
