# Supplementary material for: Venomix: a simple bioinformatic pipeline for identifying and characterizing toxin gene candidates from transcriptomic data
Source: PeerJ. 2018 Jul 31;6:e5361. doi: 10.7717/peerj.5361 (PMC6074769; doi:10.7717/peerj.5361)
Supplement: Supplemental Information 3 [file peerj-06-5361-s003.gz › FinalOutput_E-20/Cysteine-rich_venom_protein_bucarin_1/sequence.txt]

>TRINITY_DN21521_c0_g1::TRINITY_DN21521_c0_g1_i1::g.1::m.1 type:complete len:241 gc:universal TRINITY_DN21521_c0_g1_i1:1295-573(-)
MIAFIVLLSLAAVLQQSSGTVDFASESTNKREKQKEILDKHNALRRSVRPTARNMLQMEW
SSNAAQNAKRWADRCSFAHSPQHLRTVGKLKCGENLFMSSHPSPWTRVIQIWYDEYKNFK
YGVGANPPNAVIGHYTQVVWYKSYLVGCAAARCPSSSYNYFYVCHYCPAGNIVGKIATPY
KSGRPCGDCPSACVNGLCTNPCRHENTFSNCNDLVKHYSCQNNNMKSNCPGSCFCRNEIK
*
