# Supplementary material for: Venomix: a simple bioinformatic pipeline for identifying and characterizing toxin gene candidates from transcriptomic data
Source: PeerJ. 2018 Jul 31;6:e5361. doi: 10.7717/peerj.5361 (PMC6074769; doi:10.7717/peerj.5361)
Supplement: Supplemental Information 3 [file peerj-06-5361-s003.gz › FinalOutput_E-20/Cysteine-rich_venom_protein_bucarin_1/Species.txt]

Pseudechis porphyriacus (Red-bellied black snake)Pseudechis australis (Mulga snake) (King brown snake)Pseudechis colletti (Colletts snake)Pseudechis guttatus (Spotted black snake) (Pseudechis mortonensis)Cynoglossus semilaevis (Tongue sole)Callorhinchus milii (Ghost shark)Calypte anna (Annas hummingbird) (Archilochus anna)Tarsius syrichta (Philippine tarsier)Nestor notabilis (Kea)Anolis carolinensis (Green anole) (American chameleon)Protobothrops flavoviridis (Habu) (Trimeresurus flavoviridis)Elephantulus edwardii (Cape long-eared elephant shrew)Lepisosteus oculatus (Spotted gar)Opisthocomus hoazin (Hoatzin) (Phasianus hoazin)Trimeresurus gracilis (Kikuchi habu)Melopsittacus undulatus (Budgerigar) (Psittacus undulatus)Tinamus guttatus (White-throated tinamou)Charadrius vociferus (Killdeer) (Aegialitis vocifera)Pelodiscus sinensis (Chinese softshell turtle) (Trionyx sinensis)Aptenodytes forsteri (Emperor penguin)Cariama cristata (Red-legged seriema)Tauraco erythrolophus (Red-crested turaco)Pelecanus crispus (Dalmatian pelican)Balearica regulorum gibbericeps (East African grey crowned-crane)Oreochromis niloticus (Nile tilapia) (Tilapia nilotica)Neolamprologus brichardi (Fairy cichlid) (Lamprologus brichardi)Haplochromis burtoni (Burtons mouthbrooder)Cylindrophis ruffus (Red-tailed pipe snake)Falco peregrinus (Peregrine falcon)Aquila chrysaetos canadensisHaliaeetus leucocephalus (Bald eagle)Haliaeetus albicilla (White-tailed sea-eagle)
