# Supplementary material for: Venomix: a simple bioinformatic pipeline for identifying and characterizing toxin gene candidates from transcriptomic data
Source: PeerJ. 2018 Jul 31;6:e5361. doi: 10.7717/peerj.5361 (PMC6074769; doi:10.7717/peerj.5361)
Supplement: Supplemental Information 3 [file peerj-06-5361-s003.gz › FinalOutput_E-20/Cysteine-rich_venom_protein_bucarin_1/genbankfile.txt]

VERSION     P0DL21.1  GI:487523562
DBSOURCE    UniProtKB: locus CRVPA_PSECT, accession P0DL21;
            class: standard.
            created: May 1, 2013.
            sequence updated: May 1, 2013.
            annotation updated: Jan 7, 2015.
            
            xrefs (non-sequence databases): GO:0005576
KEYWORDS    Direct protein sequencing; Disulfide bond; Secreted; Toxin.
SOURCE      Pseudechis colletti
  ORGANISM  Pseudechis colletti
            Eukaryota; Metazoa; Chordata; Craniata; Vertebrata; Euteleostomi;
            Lepidosauria; Squamata; Bifurcata; Unidentata; Episquamata;
            Toxicofera; Serpentes; Colubroidea; Elapidae; Acanthophiinae;
            Pseudechis.
REFERENCE   1  (residues 1 to 22)
  AUTHORS   Matsunaga,Y., Yamazaki,Y., Hyodo,F., Sugiyama,Y., Nozaki,M. and
            Morita,T.
  TITLE     Structural divergence of cysteine-rich secretory proteins in snake
            venoms
  JOURNAL   J. Biochem. 145 (3), 365-375 (2009)
   PUBMED   19106157
  REMARK    PROTEIN SEQUENCE.;
            TISSUE=Venom
COMMENT     [SUBCELLULAR LOCATION] Secreted.
            [TISSUE SPECIFICITY] Expressed by the venom gland.
            [PTM] Contains 8 disulfide bonds. {ECO:0000250}.
            [SIMILARITY] Belongs to the CRISP family. {ECO:0000305}.
FEATURES             Location/Qualifiers
     source          1..22
                     /organism="Pseudechis colletti"
                     /db_xref="taxon:239754"
     Protein         1..>22
                     /product="Cysteine-rich venom protein collettin-a"
                     /note="CRVP-a"
                     /UniProtKB_evidence="Evidence at protein level"
     Region          1..>22
                     /region_name="Mature chain"
                     /experiment="experimental evidence, no additional details
                     recorded"
                     /note="Cysteine-rich venom protein collettin-a.
                     /FTId=PRO_0000422151."
     Region          3..>22
                     /region_name="Mature chain"
                     /experiment="experimental evidence, no additional details
                     recorded"
                     /note="Cysteine-rich venom protein collettin-b.
                     /FTId=PRO_0000422152."
     Region          5..>22
                     /region_name="SCP"
                     /note="SCP: SCP-like extracellular protein domain, found
                     in eukaryotes and prokaryotes. This family includes plant
                     pathogenesis-related protein 1 (PR-1), which accumulates
                     after infections with pathogens, and may act as an
                     anti-fungal agent or be involved in...; cl00133"
                     /db_xref="CDD:260208"
ORIGIN      
        1 snkknyqkei vdkhnalrrs vk
//
VERSION     P0DL20.1  GI:487523388
DBSOURCE    UniProtKB: locus CRVPA_PSEGT, accession P0DL20;
            class: standard.
            created: May 1, 2013.
            sequence updated: May 1, 2013.
            annotation updated: Jan 7, 2015.
            
            xrefs (non-sequence databases): GO:0005576
KEYWORDS    Direct protein sequencing; Disulfide bond; Secreted; Toxin.
SOURCE      Pseudechis guttatus
  ORGANISM  Pseudechis guttatus
            Eukaryota; Metazoa; Chordata; Craniata; Vertebrata; Euteleostomi;
            Lepidosauria; Squamata; Bifurcata; Unidentata; Episquamata;
            Toxicofera; Serpentes; Colubroidea; Elapidae; Acanthophiinae;
            Pseudechis.
REFERENCE   1  (residues 1 to 22)
  AUTHORS   Matsunaga,Y., Yamazaki,Y., Hyodo,F., Sugiyama,Y., Nozaki,M. and
            Morita,T.
  TITLE     Structural divergence of cysteine-rich secretory proteins in snake
            venoms
  JOURNAL   J. Biochem. 145 (3), 365-375 (2009)
   PUBMED   19106157
  REMARK    PROTEIN SEQUENCE.;
            TISSUE=Venom
COMMENT     [SUBCELLULAR LOCATION] Secreted.
            [TISSUE SPECIFICITY] Expressed by the venom gland.
            [PTM] Contains 8 disulfide bonds. {ECO:0000250}.
            [SIMILARITY] Belongs to the CRISP family. {ECO:0000305}.
FEATURES             Location/Qualifiers
     source          1..22
                     /organism="Pseudechis guttatus"
                     /db_xref="taxon:239755"
     Protein         1..>22
                     /product="Cysteine-rich venom protein pseuguttin"
                     /note="CRVP"
                     /UniProtKB_evidence="Evidence at protein level"
     Region          1..>22
                     /region_name="Mature chain"
                     /experiment="experimental evidence, no additional details
                     recorded"
                     /note="Cysteine-rich venom protein pseuguttin.
                     /FTId=PRO_0000422150."
     Region          5..>22
                     /region_name="SCP"
                     /note="SCP: SCP-like extracellular protein domain, found
                     in eukaryotes and prokaryotes. This family includes plant
                     pathogenesis-related protein 1 (PR-1), which accumulates
                     after infections with pathogens, and may act as an
                     anti-fungal agent or be involved in...; cl00133"
                     /db_xref="CDD:260208"
ORIGIN      
        1 snkknyqkei vdkhnalrrs vk
//
VERSION     Q8AVA4.1  GI:48428844
DBSOURCE    UniProtKB: locus CRVP_PSEAU, accession Q8AVA4;
            class: standard.
            created: Mar 29, 2004.
            sequence updated: Mar 1, 2003.
            annotation updated: Jan 7, 2015.
            xrefs: AY072695.1, AAL65291.1, 2DDA_A, 2DDA_B, 2DDA_C, 2DDA_D
            xrefs (non-sequence databases): PDBsum:2DDA,
            ProteinModelPortal:Q8AVA4, SMR:Q8AVA4, HOVERGEN:HBG004184,
            EvolutionaryTrace:Q8AVA4, GO:0005576, GO:0046872,
            Gene3D:3.40.33.10, InterPro:IPR001283, InterPro:IPR018244,
            InterPro:IPR014044, InterPro:IPR013871, InterPro:IPR003582,
            PANTHER:PTHR10334, Pfam:PF00188, Pfam:PF08562, PRINTS:PR00837,
            SMART:SM00198, SUPFAM:SSF55797, PROSITE:PS01009, PROSITE:PS01010,
            PROSITE:PS51670
KEYWORDS    3D-structure; Direct protein sequencing; Disulfide bond; Ion
            channel impairing toxin; Metal-binding; Neurotoxin; Secreted;
            Signal; Toxin; Zinc.
SOURCE      Pseudechis australis (mulga snake)
  ORGANISM  Pseudechis australis
            Eukaryota; Metazoa; Chordata; Craniata; Vertebrata; Euteleostomi;
            Lepidosauria; Squamata; Bifurcata; Unidentata; Episquamata;
            Toxicofera; Serpentes; Colubroidea; Elapidae; Acanthophiinae;
            Pseudechis.
REFERENCE   1  (residues 1 to 238)
  AUTHORS   Yamazaki,Y., Brown,R.L. and Morita,T.
  TITLE     Purification and cloning of toxins from elapid venoms that target
            cyclic nucleotide-gated ion channels
  JOURNAL   Biochemistry 41 (38), 11331-11337 (2002)
   PUBMED   12234174
  REMARK    NUCLEOTIDE SEQUENCE [MRNA], PROTEIN SEQUENCE OF 28-35, FUNCTION,
            AND MASS SPECTROMETRY.;
            TISSUE=Venom, and Venom gland
REFERENCE   2  (residues 1 to 238)
  AUTHORS   Brown,R.L., Haley,T.L., West,K.A. and Crabb,J.W.
  TITLE     Pseudechetoxin: a peptide blocker of cyclic nucleotide-gated ion
            channels
  JOURNAL   Proc. Natl. Acad. Sci. U.S.A. 96 (2), 754-759 (1999)
   PUBMED   9892706
  REMARK    PROTEIN SEQUENCE OF 28-35 AND 39-57, FUNCTION, AND
            CHARACTERIZATION.;
            TISSUE=Venom
REFERENCE   3  (residues 1 to 238)
  AUTHORS   Brown,R.L., Lynch,L.L., Haley,T.L. and Arsanjani,R.
  TITLE     Pseudechetoxin binds to the pore turret of cyclic nucleotide-gated
            ion channels
  JOURNAL   J. Gen. Physiol. 122 (6), 749-760 (2003)
   PUBMED   14638933
  REMARK    FUNCTION.
REFERENCE   4  (residues 1 to 238)
  AUTHORS   Suzuki,N., Yamazaki,Y., Fujimoto,Z., Morita,T. and Mizuno,H.
  TITLE     Crystallization and preliminary X-ray diffraction analyses of
            pseudechetoxin and pseudecin, two snake-venom cysteine-rich
            secretory proteins that target cyclic nucleotide-gated ion channels
  JOURNAL   Acta Crystallogr. Sect. F Struct. Biol. Cryst. Commun. 61 (PT 8),
            750-752 (2005)
   PUBMED   16511147
  REMARK    CRYSTALLIZATION.
REFERENCE   5  (residues 1 to 238)
  AUTHORS   Suzuki,N., Yamazaki,Y., Brown,R.L., Fujimoto,Z., Morita,T. and
            Mizuno,H.
  TITLE     Structures of pseudechetoxin and pseudecin, two snake-venom
            cysteine-rich secretory proteins that target cyclic
            nucleotide-gated ion channels: implications for movement of the
            C-terminal cysteine-rich domain
  JOURNAL   Acta Crystallogr. D Biol. Crystallogr. 64 (PT 10), 1034-1042 (2008)
   PUBMED   18931410
  REMARK    X-RAY CRYSTALLOGRAPHY (2.25 ANGSTROMS) OF 28-238, AND DISULFIDE
            BONDS.
COMMENT     [FUNCTION] Blocks olfactory (CNGA2) and retinal (CNGA1) cyclic
            nucleotide-gated (CNG) ion channel currents. Does not inhibit
            retinal (CNGA3) currents. It forms high-affinity contacts with the
            pore turret region and most likely inhibits CNG channel current by
            blocking the external entrance to the transmembrane pore. Is really
            more potent that Pseudecin. Does not affect neither depolarization-
            nor caffeine-induced contraction arterial smooth muscle.
            {ECO:0000269|PubMed:12234174, ECO:0000269|PubMed:14638933,
            ECO:0000269|PubMed:9892706}.
            [SUBCELLULAR LOCATION] Secreted.
            [TISSUE SPECIFICITY] Expressed by the venom gland.
            [MASS SPECTROMETRY] Mass=23815.7; Mass_error=109.6; Method=MALDI;
            Range=28-238; Evidence={ECO:0000269|PubMed:12234174}.
            [SIMILARITY] Belongs to the CRISP family. {ECO:0000305}.
            [SIMILARITY] Contains 1 SCP domain. {ECO:0000305}.
            [SIMILARITY] Contains 1 ShKT domain.
            {ECO:0000255|PROSITE-ProRule:PRU01005}.
FEATURES             Location/Qualifiers
     source          1..238
                     /organism="Pseudechis australis"
                     /db_xref="taxon:8670"
     Protein         1..238
                     /product="Cysteine-rich venom protein pseudechetoxin"
                     /note="CRVP PsTx"
                     /UniProtKB_evidence="Evidence at protein level"
     Region          1..19
                     /region_name="Signal"
                     /experiment="experimental evidence, no additional details
                     recorded"
                     /note="{ECO:0000250}."
     Region          20..27
                     /region_name="Propeptide"
                     /experiment="experimental evidence, no additional details
                     recorded"
                     /note="{ECO:0000269|PubMed:12234174,
                     ECO:0000269|PubMed:9892706}. /FTId=PRO_0000006282."
     Region          28..238
                     /region_name="Mature chain"
                     /experiment="experimental evidence, no additional details
                     recorded"
                     /note="Cysteine-rich venom protein pseudechetoxin.
                     /FTId=PRO_0000006283."
     Region          32..167
                     /region_name="SCP_CRISP"
                     /note="SCP_CRISP: SCP-like extracellular protein domain,
                     CRISP-like sub-family. The wider family of SCP containing
                     proteins includes plant pathogenesis-related protein 1
                     (PR-1), CRISPs, mammalian cysteine-rich secretory
                     proteins, which combine SCP with a...; cd05383"
                     /db_xref="CDD:240183"
     Region          33..46
                     /region_name="Helical region"
                     /experiment="experimental evidence, no additional details
                     recorded"
                     /note="{ECO:0000244|PDB:2DDA}."
     Region          38..164
                     /region_name="Domain"
                     /experiment="experimental evidence, no additional details
                     recorded"
                     /note="SCP."
     Site            51
                     /site_type="metal-binding"
                     /experiment="experimental evidence, no additional details
                     recorded"
                     /note="Zinc. {ECO:0000250}."
     Region          52..54
                     /region_name="Beta-strand region"
                     /experiment="experimental evidence, no additional details
                     recorded"
                     /note="{ECO:0000244|PDB:2DDA}."
     Region          62..72
                     /region_name="Helical region"
                     /experiment="experimental evidence, no additional details
                     recorded"
                     /note="{ECO:0000244|PDB:2DDA}."
     Bond            75..153
                     /bond_type="disulfide"
                     /experiment="experimental evidence, no additional details
                     recorded"
                     /note="{ECO:0000255|PROSITE-ProRule:PRU01005,
                     ECO:0000269|PubMed:18931410}."
     Region          82..84
                     /region_name="Helical region"
                     /experiment="experimental evidence, no additional details
                     recorded"
                     /note="{ECO:0000244|PDB:2DDA}."
     Region          85..87
                     /region_name="Beta-strand region"
                     /experiment="experimental evidence, no additional details
                     recorded"
                     /note="{ECO:0000244|PDB:2DDA}."
     Bond            92..165
                     /bond_type="disulfide"
                     /experiment="experimental evidence, no additional details
                     recorded"
                     /note="{ECO:0000255|PROSITE-ProRule:PRU01005,
                     ECO:0000269|PubMed:18931410}."
     Region          93..101
                     /region_name="Beta-strand region"
                     /experiment="experimental evidence, no additional details
                     recorded"
                     /note="{ECO:0000244|PDB:2DDA}."
     Region          105..113
                     /region_name="Helical region"
                     /experiment="experimental evidence, no additional details
                     recorded"
                     /note="{ECO:0000244|PDB:2DDA}."
     Site            106
                     /site_type="metal-binding"
                     /experiment="experimental evidence, no additional details
                     recorded"
                     /note="Zinc. {ECO:0000250}."
     Region          114..118
                     /region_name="Helical region"
                     /experiment="experimental evidence, no additional details
                     recorded"
                     /note="{ECO:0000244|PDB:2DDA}."
     Region          121..123
                     /region_name="Hydrogen bonded turn"
                     /experiment="experimental evidence, no additional details
                     recorded"
                     /note="{ECO:0000244|PDB:2DDA}."
     Region          124..127
                     /region_name="Beta-strand region"
                     /experiment="experimental evidence, no additional details
                     recorded"
                     /note="{ECO:0000244|PDB:2DDA}."
     Region          133..138
                     /region_name="Helical region"
                     /experiment="experimental evidence, no additional details
                     recorded"
                     /note="{ECO:0000244|PDB:2DDA}."
     Region          145..154
                     /region_name="Beta-strand region"
                     /experiment="experimental evidence, no additional details
                     recorded"
                     /note="{ECO:0000244|PDB:2DDA}."
     Bond            148..162
                     /bond_type="disulfide"
                     /experiment="experimental evidence, no additional details
                     recorded"
                     /note="{ECO:0000255|PROSITE-ProRule:PRU01005,
                     ECO:0000269|PubMed:18931410}."
     Region          157..166
                     /region_name="Beta-strand region"
                     /experiment="experimental evidence, no additional details
                     recorded"
                     /note="{ECO:0000244|PDB:2DDA}."
     Region          171..174
                     /region_name="Hydrogen bonded turn"
                     /experiment="experimental evidence, no additional details
                     recorded"
                     /note="{ECO:0000244|PDB:2DDA}."
     Region          180..182
                     /region_name="Beta-strand region"
                     /experiment="experimental evidence, no additional details
                     recorded"
                     /note="{ECO:0000244|PDB:2DDA}."
     Region          183..186
                     /region_name="Hydrogen bonded turn"
                     /experiment="experimental evidence, no additional details
                     recorded"
                     /note="{ECO:0000244|PDB:2DDA}."
     Region          184..238
                     /region_name="Crisp"
                     /note="Crisp; pfam08562"
                     /db_xref="CDD:117137"
     Bond            184..191
                     /bond_type="disulfide"
                     /experiment="experimental evidence, no additional details
                     recorded"
                     /note="{ECO:0000255|PROSITE-ProRule:PRU01005,
                     ECO:0000269|PubMed:18931410}."
     Bond            187..196
                     /bond_type="disulfide"
                     /experiment="experimental evidence, no additional details
                     recorded"
                     /note="{ECO:0000255|PROSITE-ProRule:PRU01005,
                     ECO:0000269|PubMed:18931410}."
     Region          190..192
                     /region_name="Beta-strand region"
                     /experiment="experimental evidence, no additional details
                     recorded"
                     /note="{ECO:0000244|PDB:2DDA}."
     Region          200..233
                     /region_name="Domain"
                     /experiment="experimental evidence, no additional details
                     recorded"
                     /note="ShKT. {ECO:0000255|PROSITE-ProRule:PRU01005}."
     Bond            200..233
                     /bond_type="disulfide"
                     /experiment="experimental evidence, no additional details
                     recorded"
                     /note="{ECO:0000255|PROSITE-ProRule:PRU01005,
                     ECO:0000269|PubMed:18931410}."
     Bond            209..227
                     /bond_type="disulfide"
                     /experiment="experimental evidence, no additional details
                     recorded"
                     /note="{ECO:0000255|PROSITE-ProRule:PRU01005,
                     ECO:0000269|PubMed:18931410}."
     Region          209..216
                     /region_name="Helical region"
                     /experiment="experimental evidence, no additional details
                     recorded"
                     /note="{ECO:0000244|PDB:2DDA}."
     Bond            218..231
                     /bond_type="disulfide"
                     /experiment="experimental evidence, no additional details
                     recorded"
                     /note="{ECO:0000255|PROSITE-ProRule:PRU01005,
                     ECO:0000269|PubMed:18931410}."
     Region          221..226
                     /region_name="Helical region"
                     /experiment="experimental evidence, no additional details
                     recorded"
                     /note="{ECO:0000244|PDB:2DDA}."
     Region          228..232
                     /region_name="Helical region"
                     /experiment="experimental evidence, no additional details
                     recorded"
                     /note="{ECO:0000244|PDB:2DDA}."
     Region          234..237
                     /region_name="Beta-strand region"
                     /experiment="experimental evidence, no additional details
                     recorded"
                     /note="{ECO:0000244|PDB:2DDA}."
ORIGIN      
        1 miafivllsl aavlqqssgt adfasessnk knyqkeivdk hnalrrsvkp tarnmlqmkw
       61 nsraaqnakr wanrctfahs ppnkrtvgkl rcgenifmss qpfpwsgvvq awydeiknfv
      121 ygigakppgs vighytqvvw yksyligcas akcssskyly vcqycpagni rgsiatpyks
      181 gppcadcpsa cvnklctnpc krnndfsnck slakkskcqt ewikkkcpas cfchnkii
//
VERSION     Q8AVA3.1  GI:48428843
DBSOURCE    UniProtKB: locus CRVP_PSEPO, accession Q8AVA3;
            class: standard.
            created: Mar 29, 2004.
            sequence updated: Mar 1, 2003.
            annotation updated: Jan 7, 2015.
            xrefs: AY072696.1, AAL65292.1, 2DDB_A, 2DDB_B, 2DDB_C, 2DDB_D,
            2EPF_A, 2EPF_B, 2EPF_C, 2EPF_D
            xrefs (non-sequence databases): PDBsum:2DDB, PDBsum:2EPF,
            ProteinModelPortal:Q8AVA3, SMR:Q8AVA3, HOVERGEN:HBG004184,
            EvolutionaryTrace:Q8AVA3, GO:0005576, GO:0046872,
            Gene3D:3.40.33.10, InterPro:IPR001283, InterPro:IPR018244,
            InterPro:IPR014044, InterPro:IPR013871, InterPro:IPR003582,
            PANTHER:PTHR10334, Pfam:PF00188, Pfam:PF08562, PRINTS:PR00837,
            SMART:SM00198, SUPFAM:SSF55797, PROSITE:PS01009, PROSITE:PS01010,
            PROSITE:PS51670
KEYWORDS    3D-structure; Direct protein sequencing; Disulfide bond; Ion
            channel impairing toxin; Metal-binding; Neurotoxin; Secreted;
            Signal; Toxin; Zinc.
SOURCE      Pseudechis porphyriacus (red-bellied black snake)
  ORGANISM  Pseudechis porphyriacus
            Eukaryota; Metazoa; Chordata; Craniata; Vertebrata; Euteleostomi;
            Lepidosauria; Squamata; Bifurcata; Unidentata; Episquamata;
            Toxicofera; Serpentes; Colubroidea; Elapidae; Acanthophiinae;
            Pseudechis.
REFERENCE   1  (residues 1 to 238)
  AUTHORS   Yamazaki,Y., Brown,R.L. and Morita,T.
  TITLE     Purification and cloning of toxins from elapid venoms that target
            cyclic nucleotide-gated ion channels
  JOURNAL   Biochemistry 41 (38), 11331-11337 (2002)
   PUBMED   12234174
  REMARK    NUCLEOTIDE SEQUENCE [MRNA], PROTEIN SEQUENCE OF 29-34, FUNCTION,
            AND MASS SPECTROMETRY.;
            TISSUE=Venom, and Venom gland
REFERENCE   2  (residues 1 to 238)
  AUTHORS   Suzuki,N., Yamazaki,Y., Fujimoto,Z., Morita,T. and Mizuno,H.
  TITLE     Crystallization and preliminary X-ray diffraction analyses of
            pseudechetoxin and pseudecin, two snake-venom cysteine-rich
            secretory proteins that target cyclic nucleotide-gated ion channels
  JOURNAL   Acta Crystallogr. Sect. F Struct. Biol. Cryst. Commun. 61 (PT 8),
            750-752 (2005)
   PUBMED   16511147
  REMARK    CRYSTALLIZATION.
REFERENCE   3  (residues 1 to 238)
  AUTHORS   Suzuki,N., Yamazaki,Y., Brown,R.L., Fujimoto,Z., Morita,T. and
            Mizuno,H.
  TITLE     Structures of pseudechetoxin and pseudecin, two snake-venom
            cysteine-rich secretory proteins that target cyclic
            nucleotide-gated ion channels: implications for movement of the
            C-terminal cysteine-rich domain
  JOURNAL   Acta Crystallogr. D Biol. Crystallogr. 64 (PT 10), 1034-1042 (2008)
   PUBMED   18931410
  REMARK    X-RAY CRYSTALLOGRAPHY (1.9 ANGSTROMS) OF 29-238 ALONE AND IN
            COMPLEX WITH ZINC, ZINC BINDING SITES, AND DISULFIDE BONDS.
COMMENT     [FUNCTION] Blocks olfactory (CNGA2) and retinal (CNGA1) CNG channel
            currents. Is really less potent that Pseudechetoxin. Does not
            affect neither depolarization- nor caffeine-induced contraction of
            smooth muscle. {ECO:0000269|PubMed:12234174}.
            [SUBCELLULAR LOCATION] Secreted.
            [TISSUE SPECIFICITY] Expressed by the venom gland.
            [MASS SPECTROMETRY] Mass=23651.9; Mass_error=82.8; Method=MALDI;
            Range=29-238; Evidence={ECO:0000269|PubMed:12234174}.
            [SIMILARITY] Belongs to the CRISP family. {ECO:0000305}.
            [SIMILARITY] Contains 1 SCP domain. {ECO:0000305}.
            [SIMILARITY] Contains 1 ShKT domain.
            {ECO:0000255|PROSITE-ProRule:PRU01005}.
FEATURES             Location/Qualifiers
     source          1..238
                     /organism="Pseudechis porphyriacus"
                     /db_xref="taxon:8671"
     Protein         1..238
                     /product="Cysteine-rich venom protein pseudecin"
                     /note="CRVP Pdc"
                     /UniProtKB_evidence="Evidence at protein level"
     Region          1..19
                     /region_name="Signal"
                     /experiment="experimental evidence, no additional details
                     recorded"
                     /note="{ECO:0000250}."
     Region          20..28
                     /region_name="Propeptide"
                     /experiment="experimental evidence, no additional details
                     recorded"
                     /note="{ECO:0000269|PubMed:12234174}.
                     /FTId=PRO_0000006284."
     Region          29..238
                     /region_name="Mature chain"
                     /experiment="experimental evidence, no additional details
                     recorded"
                     /note="Cysteine-rich venom protein pseudecin.
                     /FTId=PRO_0000006285."
     Region          32..167
                     /region_name="SCP_CRISP"
                     /note="SCP_CRISP: SCP-like extracellular protein domain,
                     CRISP-like sub-family. The wider family of SCP containing
                     proteins includes plant pathogenesis-related protein 1
                     (PR-1), CRISPs, mammalian cysteine-rich secretory
                     proteins, which combine SCP with a...; cd05383"
                     /db_xref="CDD:240183"
     Region          33..45
                     /region_name="Helical region"
                     /experiment="experimental evidence, no additional details
                     recorded"
                     /note="{ECO:0000244|PDB:2DDB}."
     Region          38..164
                     /region_name="Domain"
                     /experiment="experimental evidence, no additional details
                     recorded"
                     /note="SCP."
     Site            51
                     /site_type="metal-binding"
                     /experiment="experimental evidence, no additional details
                     recorded"
                     /note="Zinc. {ECO:0000269|PubMed:18931410}."
     Region          52..54
                     /region_name="Beta-strand region"
                     /experiment="experimental evidence, no additional details
                     recorded"
                     /note="{ECO:0000244|PDB:2DDB}."
     Region          62..72
                     /region_name="Helical region"
                     /experiment="experimental evidence, no additional details
                     recorded"
                     /note="{ECO:0000244|PDB:2DDB}."
     Region          73..75
                     /region_name="Hydrogen bonded turn"
                     /experiment="experimental evidence, no additional details
                     recorded"
                     /note="{ECO:0000244|PDB:2DDB}."
     Bond            75..153
                     /bond_type="disulfide"
                     /experiment="experimental evidence, no additional details
                     recorded"
                     /note="{ECO:0000255|PROSITE-ProRule:PRU01005,
                     ECO:0000269|PubMed:18931410}."
     Region          82..84
                     /region_name="Helical region"
                     /experiment="experimental evidence, no additional details
                     recorded"
                     /note="{ECO:0000244|PDB:2DDB}."
     Region          85..87
                     /region_name="Beta-strand region"
                     /experiment="experimental evidence, no additional details
                     recorded"
                     /note="{ECO:0000244|PDB:2DDB}."
     Bond            92..165
                     /bond_type="disulfide"
                     /experiment="experimental evidence, no additional details
                     recorded"
                     /note="{ECO:0000255|PROSITE-ProRule:PRU01005,
                     ECO:0000269|PubMed:18931410}."
     Region          93..101
                     /region_name="Beta-strand region"
                     /experiment="experimental evidence, no additional details
                     recorded"
                     /note="{ECO:0000244|PDB:2DDB}."
     Region          105..113
                     /region_name="Helical region"
                     /experiment="experimental evidence, no additional details
                     recorded"
                     /note="{ECO:0000244|PDB:2DDB}."
     Site            106
                     /site_type="metal-binding"
                     /experiment="experimental evidence, no additional details
                     recorded"
                     /note="Zinc. {ECO:0000269|PubMed:18931410}."
     Region          114..118
                     /region_name="Helical region"
                     /experiment="experimental evidence, no additional details
                     recorded"
                     /note="{ECO:0000244|PDB:2DDB}."
     Region          121..123
                     /region_name="Hydrogen bonded turn"
                     /experiment="experimental evidence, no additional details
                     recorded"
                     /note="{ECO:0000244|PDB:2DDB}."
     Region          124..127
                     /region_name="Beta-strand region"
                     /experiment="experimental evidence, no additional details
                     recorded"
                     /note="{ECO:0000244|PDB:2DDB}."
     Region          133..138
                     /region_name="Helical region"
                     /experiment="experimental evidence, no additional details
                     recorded"
                     /note="{ECO:0000244|PDB:2DDB}."
     Region          145..154
                     /region_name="Beta-strand region"
                     /experiment="experimental evidence, no additional details
                     recorded"
                     /note="{ECO:0000244|PDB:2DDB}."
     Bond            148..162
                     /bond_type="disulfide"
                     /experiment="experimental evidence, no additional details
                     recorded"
                     /note="{ECO:0000255|PROSITE-ProRule:PRU01005,
                     ECO:0000269|PubMed:18931410}."
     Region          157..166
                     /region_name="Beta-strand region"
                     /experiment="experimental evidence, no additional details
                     recorded"
                     /note="{ECO:0000244|PDB:2DDB}."
     Region          168..170
                     /region_name="Beta-strand region"
                     /experiment="experimental evidence, no additional details
                     recorded"
                     /note="{ECO:0000244|PDB:2DDB}."
     Region          180..182
                     /region_name="Beta-strand region"
                     /experiment="experimental evidence, no additional details
                     recorded"
                     /note="{ECO:0000244|PDB:2DDB}."
     Region          183..186
                     /region_name="Hydrogen bonded turn"
                     /experiment="experimental evidence, no additional details
                     recorded"
                     /note="{ECO:0000244|PDB:2DDB}."
     Region          184..238
                     /region_name="Crisp"
                     /note="Crisp; pfam08562"
                     /db_xref="CDD:117137"
     Bond            184..191
                     /bond_type="disulfide"
                     /experiment="experimental evidence, no additional details
                     recorded"
                     /note="{ECO:0000255|PROSITE-ProRule:PRU01005,
                     ECO:0000269|PubMed:18931410}."
     Bond            187..196
                     /bond_type="disulfide"
                     /experiment="experimental evidence, no additional details
                     recorded"
                     /note="{ECO:0000255|PROSITE-ProRule:PRU01005,
                     ECO:0000269|PubMed:18931410}."
     Region          190..192
                     /region_name="Beta-strand region"
                     /experiment="experimental evidence, no additional details
                     recorded"
                     /note="{ECO:0000244|PDB:2DDB}."
     Region          200..233
                     /region_name="Domain"
                     /experiment="experimental evidence, no additional details
                     recorded"
                     /note="ShKT. {ECO:0000255|PROSITE-ProRule:PRU01005}."
     Bond            200..233
                     /bond_type="disulfide"
                     /experiment="experimental evidence, no additional details
                     recorded"
                     /note="{ECO:0000255|PROSITE-ProRule:PRU01005,
                     ECO:0000269|PubMed:18931410}."
     Bond            209..227
                     /bond_type="disulfide"
                     /experiment="experimental evidence, no additional details
                     recorded"
                     /note="{ECO:0000255|PROSITE-ProRule:PRU01005,
                     ECO:0000269|PubMed:18931410}."
     Region          209..216
                     /region_name="Helical region"
                     /experiment="experimental evidence, no additional details
                     recorded"
                     /note="{ECO:0000244|PDB:2DDB}."
     Bond            218..231
                     /bond_type="disulfide"
                     /experiment="experimental evidence, no additional details
                     recorded"
                     /note="{ECO:0000255|PROSITE-ProRule:PRU01005,
                     ECO:0000269|PubMed:18931410}."
     Region          221..226
                     /region_name="Helical region"
                     /experiment="experimental evidence, no additional details
                     recorded"
                     /note="{ECO:0000244|PDB:2DDB}."
     Region          228..232
                     /region_name="Helical region"
                     /experiment="experimental evidence, no additional details
                     recorded"
                     /note="{ECO:0000244|PDB:2DDB}."
     Region          234..237
                     /region_name="Beta-strand region"
                     /experiment="experimental evidence, no additional details
                     recorded"
                     /note="{ECO:0000244|PDB:2EPF}."
ORIGIN      
        1 miafivllsl aavlqqssgt vdfasessnk knyqkeivdk hnalrrsvkp tarnmlqmkw
       61 nshaaqnakr wadrctfahs ppntrtvgkl rcgenifmss qpfpwsgvvq awydeiknfv
      121 ygigakppgs vighytqvvw ykshligcas akcssskyly vcqycpagni rgsiatpyks
      181 gppcadcpsa cvnrlctnpc nynndfsnck slakkskcqt ewikkkcpas cfchnkii
//
