# Supplementary material for: Venomix: a simple bioinformatic pipeline for identifying and characterizing toxin gene candidates from transcriptomic data
Source: PeerJ. 2018 Jul 31;6:e5361. doi: 10.7717/peerj.5361 (PMC6074769; doi:10.7717/peerj.5361)
Supplement: Supplemental Information 3 [file peerj-06-5361-s003.gz › FinalOutput_E-20/Cysteine-rich_venom_protein_bucarin_1/nucleotide.fasta]

>TRINITY_DN21521_c0_g1_i1 len=1493 path=[4582:0-374 4583:375-389 4600:390-528 4592:529-552 4601:553-566 4599:567-584 4596:585-1297 4590:1298-1492] [-1, 4582, 4583, 4600, 4592, 4601, 4599, 4596, 4590, -2]
TTTTTTTTTTTTGCTCTTCTACAGAATTTATTTATTTGTTTGTTTATTTAATTATTTATT
ACATTTATAAAGCTGACCATCTTTCAATCAGTTCTGGGTGGCTCCCAATCAAAAATTAAA
AATCATATAAAATCATATCAAACTATGAACCTTAAACAATTTAAACATTAAAAACACTAA
TCCTGGCATATACTTGCATGAATGGCATTAGATGAGTACTAGATTAGTTTTACTATAAGC
ATTTAAGAAATCCTTGTGGTATAATTGGAGAGCCAAGAATTTTGGTGATGTTATTTTCAG
GCCTTCAGTATTTTCTTTTAATCAGCCTTGCATTGTGGCACTTTTTTGATGCTACATAGG
CCTGTGATTTTTTTTGTGACCCTTTGAACTTGCAGTTTTCATCCCTAGCCTCTACTCCTG
CTGATGCTTCCCTTAGGCATTCCTAGGACGTTCATGCAAAATATATGAAATCAAATGTCA
ACTAAGAATTTGCTGATACTAAACAATGCCATGATTTTAGTAGGAATTTTGATTTTTCAG
GCAAAGATAGAAAATATTGAATGAGAGATCCACTATTTTATTTCATTGCGGCAGAAGCAA
GAACCAGGGCAATTTGACTTCATATTATTATTCTGACAGCTGTAATGTTTCACTAAATCA
TTGCAGTTTGAGAACGTATTTTCATGTCTGCAAGGATTTGTGCACAGTCCGTTGACACAA
GCTGAAGGACAGTCCCCACAAGGTCGCCCAGATTTATATGGAGTAGCAATTTTACCTACG
ATATTTCCTGCTGGGCAATAGTGACAAACATAGAAGTAGTTGTATGAGGATGAAGGACAT
CTGGCAGCAGCACAACCAACAAGGTAACTTTTGTACCAGACTACCTGAGTATAATGGCCA
ATAACAGCATTTGGTGGGTTTGCTCCAACGCCATACTTGAAATTTTTGTATTCATCATAC
CAAATCTGAATTACTCTAGTCCATGGGGAAGGATGACTCGACATGAATAGATTTTCACCA
CATTTTAATTTTCCCACAGTTCTTAAGTGTTGTGGACTGTGAGCAAAAGAACATCTGTCT
GCCCAACGTTTTGCATTTTGAGCAGCATTAGAACTCCATTCCATTTGTAACATGTTTCTA
GCAGTTGGTCTCACTGATCTCCGTAGAGCATTGTGCTTGTCAAGAATCTCCTTTTGTTTT
TCTCTTTTGTTAGTTGACTCAGAAGCAAAGTCAACAGTTCCAGAAGATTGTTGCAGCACT
GCAGCAAGACTTAGCAAGACAATGAAGGCAATCATTTCTATTGTTTTGAATAAACCTAAG
GATAACTTCTTTGTTGCTTTCAGAAAATCGTGGAAGTCAGATAGACAGTACCATGTTTAT
ATACCTTCACTGTTACCAGTAGTTCAGAGTGACTCAGTGCTCAGAAGTGAACTATATCCA
TTAAGCCAAATTTGCAGATGACACTAAACTGGCAGGAATAGCCAACATCCCAG
