# Supplementary material for: Venomix: a simple bioinformatic pipeline for identifying and characterizing toxin gene candidates from transcriptomic data
Source: PeerJ. 2018 Jul 31;6:e5361. doi: 10.7717/peerj.5361 (PMC6074769; doi:10.7717/peerj.5361)
Supplement: Supplemental Information 3 [file peerj-06-5361-s003.gz › FinalOutput_E-20/Phospholipase_A1_19/uniprot.txt]

>J3RZ81
MRACPFLLLLLLPLLLSLGRIAAVRDAAGAGPERRQDDSVSQVQKLREEPSKVRDLQVKF
IVRTTPDLDDADCYITAGQDHLLDDCNFNVSAKTFFVIHGWTMGGMYERWLDTLVSALQE
REKEANVVVVNWLALAQQLYTIAVNNTRVVGKELAGLLDWLEEKKDFQLKNVHLIGYSLG
AHIAGYTGNYARGIIGRITGLDPAGPMFEGADPSRRLSPDDADFVDVLHTYTRETLGISI
GIQMPVGHIDIYPNGGDIQPGCGLTDILGTLALGEIGDLVICEHERSVHLFVDSLVNKDK
QSFAFQCTDSGRFKKGICLSCRKNRCNSIGYNIKKMRNKRNSKMYLKTRAGMPFKVFHYQ
LKIHVFSYKSLGETEPSFSVTFYGTSGDSEPLPLEVSDQIGLNYTNTFLVYTEEDVGDIL
RIKLTWESTTQSWYNFWSQMKNYWSKPDPSSKELQIRRIRVKSGETQKKAMLAVEFWELK
STCLKMVKVEKHCSRPL
