# Supplementary material for: Venomix: a simple bioinformatic pipeline for identifying and characterizing toxin gene candidates from transcriptomic data
Source: PeerJ. 2018 Jul 31;6:e5361. doi: 10.7717/peerj.5361 (PMC6074769; doi:10.7717/peerj.5361)
Supplement: Supplemental Information 3 [file peerj-06-5361-s003.gz › FinalOutput_E-20/Phospholipase_A1_19/sequence.txt]

>TRINITY_DN9019_c0_g1::TRINITY_DN9019_c0_g1_i1::g.1::m.1 type:5prime_partial len:463 gc:universal TRINITY_DN9019_c0_g1_i1:1-1389(+)
AAFRTLPMLGLCFFICFVAYYARAGQECPKFTDLNFGNAVIGTDLKMQLLLYTRKNKECA
ELLDEHNIATSTHFNVTKNIVVIIHGYRFTGSPPIWIDRIKNLLLEKQDFNIIIVDWNRG
ATTVNYFSAVASAKKVVPRLTHLIDQMLENGVAVDSIYMIGVSLGAHIAGFVGKAYNGKI
GRITGLDPAGPLFTRKLANERLDHTDAQFVDVIHTDTDGFGLKDPLGNIDFYPNGGTDQP
GCPKTILSGSAYFKCDHQRSVFLYMSSLQHKCDITAYPCESYMDYRNGKCVSCNFKSLPC
PLIGYYADKWKGYILEKNPPMTTAYFDTSDEDPFCMYHYSLDIITWNKRTRKGFINIKIT
DNSGNTIESRINSDAAVFQQYRQAKILAGFYMDFGNISTITLTFSTKSTVGPKYKLRVLE
MRLKSLSHPERIQLCRYDLILVENVETTFTPIPCYEINMQDN*
>TRINITY_DN13742_c0_g1::TRINITY_DN13742_c0_g1_i1::g.2::m.2 type:5prime_partial len:429 gc:universal TRINITY_DN13742_c0_g1_i1:1-1287(+)
EKPDEDICHLVPGQETSVADCNFNHTSKTFVVIHGWTVTGMFESWVPKLVKALYNREPDS
NVIVVNWLARASLHYTTSAYFTKEVGEDVAAFVDWMEEQFSYSLDNVHLLGYSLGAHVAG
IAGSLTNRKINRITGLDPAGPLFEYAEASRRLSPDDAVFVDVLHTFIRGSPDRSIGIQQP
VGHIDIYPNGGGFQPGCNLAEALRLIAQKGFQESDQLIKCSHERSIHLFIDSLLYEEKPI
MAYRCNSKETFERGLCLSCRKNRCNNLGYEVKRVGSKRSSKMYLKTRAYAPYKVFHFQVK
VHFFGKLNITKKNEPFLISFYGTKKESENIPFVMPEISTNKTSSFLVFTEVDIGELLIVK
LQWEKESFFSLRWWDTPEFSIRVVRIKAGETQKKLMFCSQNGSSFLQKGGEAAEFLRCNK
KKHNDTVS*
