# Supplementary material for: Venomix: a simple bioinformatic pipeline for identifying and characterizing toxin gene candidates from transcriptomic data
Source: PeerJ. 2018 Jul 31;6:e5361. doi: 10.7717/peerj.5361 (PMC6074769; doi:10.7717/peerj.5361)
Supplement: Supplemental Information 3 [file peerj-06-5361-s003.gz › FinalOutput_E-20/Phospholipase_A1_19/mature.fasta]

>J3RZ81 ; MatureChain: 24-497
VRDAAGAGPERRQDDSVSQVQKLREEPSKVRDLQVKFIVRTTPDLDDADCYITAGQDHLL
DDCNFNVSAKTFFVIHGWTMGGMYERWLDTLVSALQEREKEANVVVVNWLALAQQLYTIA
VNNTRVVGKELAGLLDWLEEKKDFQLKNVHLIGYSLGAHIAGYTGNYARGIIGRITGLDP
AGPMFEGADPSRRLSPDDADFVDVLHTYTRETLGISIGIQMPVGHIDIYPNGGDIQPGCG
LTDILGTLALGEIGDLVICEHERSVHLFVDSLVNKDKQSFAFQCTDSGRFKKGICLSCRK
NRCNSIGYNIKKMRNKRNSKMYLKTRAGMPFKVFHYQLKIHVFSYKSLGETEPSFSVTFY
GTSGDSEPLPLEVSDQIGLNYTNTFLVYTEEDVGDILRIKLTWESTTQSWYNFWSQMKNY
WSKPDPSSKELQIRRIRVKSGETQKKAMLAVEFWELKSTCLKMVKVEKHCSRPL
>TRINITY_DN9019_c0_g1::TRINITY_DN9019_c0_g1_i1::g.1::m.1  type:5prime_partial len:463 gc:universal TRINITY_DN9019_c0_g1_i1:1-1389(+); MatureChain: 25-463
GQECPKFTDLNFGNAVIGTDLKMQLLLYTRKNKECAELLDEHNIATSTHFNVTKNIVVII
HGYRFTGSPPIWIDRIKNLLLEKQDFNIIIVDWNRGATTVNYFSAVASAKKVVPRLTHLI
DQMLENGVAVDSIYMIGVSLGAHIAGFVGKAYNGKIGRITGLDPAGPLFTRKLANERLDH
TDAQFVDVIHTDTDGFGLKDPLGNIDFYPNGGTDQPGCPKTILSGSAYFKCDHQRSVFLY
MSSLQHKCDITAYPCESYMDYRNGKCVSCNFKSLPCPLIGYYADKWKGYILEKNPPMTTA
YFDTSDEDPFCMYHYSLDIITWNKRTRKGFINIKITDNSGNTIESRINSDAAVFQQYRQA
KILAGFYMDFGNISTITLTFSTKSTVGPKYKLRVLEMRLKSLSHPERIQLCRYDLILVEN
VETTFTPIPCYEINMQDN*
