# Supplementary material for: Venomix: a simple bioinformatic pipeline for identifying and characterizing toxin gene candidates from transcriptomic data
Source: PeerJ. 2018 Jul 31;6:e5361. doi: 10.7717/peerj.5361 (PMC6074769; doi:10.7717/peerj.5361)
Supplement: Supplemental Information 3 [file peerj-06-5361-s003.gz › FinalOutput_E-20/Phospholipase_A1_19/Species.txt]

Homo sapiens (Human)Papio anubis (Olive baboon)Chlorocebus sabaeus (Green monkey) (Cercopithecus sabaeus)Mandrillus leucophaeus (Drill) (Papio leucophaeus)Colobus angolensis palliatusPongo abelii (Sumatran orangutan) (Pongo pygmaeus abelii)Rhinopithecus roxellana (Golden snub-nosed monkey) (Pygathrix roxellana)Nomascus leucogenys (Northern white-cheeked gibbon) (Hylobates leucogenys)Macaca mulatta (Rhesus macaque)Papio hamadryas (Hamadryas baboon)Cercocebus atys (Sooty mangabey) (Cercocebus torquatus atys)Saimiri boliviensis boliviensis (Bolivian squirrel monkey)Macaca nemestrina (Pig-tailed macaque)Pan troglodytes (Chimpanzee)Aotus nancymaae (Mas night monkey)Macaca fascicularis (Crab-eating macaque) (Cynomolgus monkey)Ochotona princeps (Southern American pika)Buceros rhinoceros silvestrisCuculus canorus (common cuckoo)Apaloderma vittatum (Bar-tailed trogon)Acanthisitta chloris (rifleman)Haliaeetus albicilla (White-tailed sea-eagle)Oryctolagus cuniculus (Rabbit)Otolemur garnettii (Small-eared galago) (Garnetts greater bushbaby)Larimichthys crocea (Large yellow croaker) (Pseudosciaena crocea)Dasypus novemcinctus (Nine-banded armadillo)Esox lucius (Northern pike)Clupea harengus (Atlantic herring)Cynoglossus semilaevis (Tongue sole)Monodelphis domestica (Gray short-tailed opossum)Cariama cristata (Red-legged seriema)Geospiza fortis (Medium ground-finch)Corvus cornix cornixBalearica regulorum gibbericeps (East African grey crowned-crane)Cathartes aura (Turkey vulture) (Vultur aura)Nestor notabilis (Kea)Meleagris gallopavo (Common turkey)Aptenodytes forsteri (Emperor penguin)Colius striatus (Speckled mousebird)Corvus brachyrhynchos (American crow)Fulmarus glacialis (Northern fulmar)Taeniopygia guttata (Zebra finch) (Poephila guttata)Tarsius syrichta (Philippine tarsier)Bos mutusBos taurus (Bovine)Bubalus bubalis (Domestic water buffalo)Pantholops hodgsonii (Chiru)Ovis aries (Sheep)Bison bison bisonTinamus guttatus (White-throated tinamou)Poecilia formosa (Amazon molly) (Limia formosa)Poecilia reticulata (Guppy) (Acanthophacelus reticulatus)Xiphophorus maculatus (Southern platyfish) (Platypoecilus maculatus)Chlamydotis macqueenii (Macqueens bustard)Pygoscelis adeliae (Adelie penguin)Tauraco erythrolophus (Red-crested turaco)Phalacrocorax carbo (Great cormorant) (Pelecanus carbo)Takifugu rubripes (Japanese pufferfish) (Fugu rubripes)Tetraodon nigroviridis (Spotted green pufferfish) (Chelonodon nigroviridis)Maylandia zebra (zebra mbuna)Pundamilia nyerereiOreochromis niloticus (Nile tilapia) (Tilapia nilotica)Haplochromis burtoni (Burtons mouthbrooder)Neolamprologus brichardi (Fairy cichlid) (Lamprologus brichardi)Cavia porcellus (Guinea pig)Chinchilla lanigera (Long-tailed chinchilla) (Chinchilla villidera)Notothenia coriiceps (black rockcod)Heterocephalus glaber (Naked mole rat)Fukomys damarensis (Damaraland mole rat) (Cryptomys damarensis)Ailuropoda melanoleuca (Giant panda)Canis familiaris (Dog) (Canis lupus familiaris)Panthera tigris altaica (Siberian tiger)Mustela putorius furo (European domestic ferret) (Mustela furo)Pelodiscus sinensis (Chinese softshell turtle) (Trionyx sinensis)Microtus ochrogaster (Prairie vole)Columba livia (Rock dove)Camelus bactrianus (Bactrian camel)Sus scrofa (Pig)Python bivittatus (Burmese python) (Python molurus bivittatus)Condylura cristata (Star-nosed mole)Struthio camelus australisOpisthocomus hoazin (Hoatzin) (Phasianus hoazin)Trichechus manatus latirostris (Florida manatee)Gorilla gorilla gorilla (Western lowland gorilla)Nannospalax galili (Northern Israeli blind subterranean mole rat) (Spalax galili)Astyanax mexicanus (Blind cave fish) (Astyanax fasciatus mexicanus)Danio rerio (Zebrafish) (Brachydanio rerio)Cricetulus griseus (Chinese hamster) (Cricetulus barabensis griseus)Gasterosteus aculeatus (Three-spined stickleback)Peromyscus maniculatus bairdii (prairie deer mouse)Mesocricetus auratus (Golden hamster)Chelonia mydas (Green sea-turtle) (Chelonia agassizi)Chrysemys picta bellii (Western painted turtle) (Emys bellii)Pteropus alecto (Black flying fox)Pteropus vampyrus (Large flying fox)Xenopus laevis (African clawed frog)Xenopus tropicalis (Western clawed frog) (Silurana tropicalis)Nipponia nippon (Crested ibis) (Ibis nippon)Anolis carolinensis (Green anole) (American chameleon)Propithecus coquereli (Coquerels sifaka) (Propithecus verreauxi coquereli)Microcebus murinus (Lesser mouse lemur) (Gray Mouse Lemur)Callithrix jacchus (White-tufted-ear marmoset)Tupaia chinensis (Chinese tree shrew)Gallus gallus (Chicken)Myotis brandtii (Brandts bat)Myotis lucifugus (Little brown bat)Myotis davidii (Davids myotis)Eptesicus fuscus (Big brown bat) (Vespertilio fuscus)Fundulus heteroclitus (Killifish) (Mummichog)Aquila chrysaetos canadensisHaliaeetus leucocephalus (Bald eagle)Ornithorhynchus anatinus (Duckbill platypus)Serinus canaria (Island canary) (Fringilla canaria)Zonotrichia albicollis (White-throated sparrow)Ficedula albicollis (Collared flycatcher) (Muscicapa albicollis)Pseudopodoces humilis (Tibetan ground jay) (Podoces humilis)Leptosomus discolor (Madagascar cuckoo roller) (Cuculus discolor)Antrostomus carolinensis (Chuck-wills-widow) (Caprimulgus carolinensis)Manacus vitellinus (golden-collared manakin)Pelecanus crispus (Dalmatian pelican)Capra hircus (Goat)Orcinus orca (Killer whale)Lipotes vexillifer (Yangtze river dolphin)Tursiops truncatus (Atlantic bottle-nosed dolphin) (Delphinus truncatus)Balaenoptera acutorostrata scammoni (North Pacific minke whale) (Balaenoptera davidsoni)Physeter catodon (Sperm whale) (Physeter macrocephalus)Ceratotherium simum simum (southern white rhinoceros)Echinops telfairi (Lesser hedgehog tenrec)Erinaceus europaeus (Western European hedgehog)Oryzias latipes (Japanese rice fish) (Japanese killifish)Elephantulus edwardii (Cape long-eared elephant shrew)Crotalus adamanteus (Eastern diamondback rattlesnake)Stegastes partitus (bicolor damselfish)Salmo salar (Atlantic salmon)Oncorhynchus clarkii (Cutthroat trout) (Salmo clarkii)Mus musculus (Mouse)Rattus norvegicus (Rat)Spermophilus tridecemlineatus (Thirteen-lined ground squirrel) (Ictidomys tridecemlineatus)Oncorhynchus mykiss (Rainbow trout) (Salmo gairdneri)Lepisosteus oculatus (Spotted gar)
