# Supplementary material for: Venomix: a simple bioinformatic pipeline for identifying and characterizing toxin gene candidates from transcriptomic data
Source: PeerJ. 2018 Jul 31;6:e5361. doi: 10.7717/peerj.5361 (PMC6074769; doi:10.7717/peerj.5361)
Supplement: Supplemental Information 3 [file peerj-06-5361-s003.gz › FinalOutput_E-20/Phospholipase_A1_19/genbankfile.txt]

VERSION     J3RZ81.1  GI:519882087
DBSOURCE    UniProtKB: locus LIPE_CROAD, accession J3RZ81;
            class: standard.
            created: Jun 26, 2013.
            sequence updated: Oct 31, 2012.
            annotation updated: Jan 7, 2015.
            xrefs: JU174458.1, AFJ49984.1
            xrefs (non-sequence databases): GO:0005576, GO:0008201, GO:0004465,
            GO:0016042, Gene3D:2.60.60.20, Gene3D:3.40.50.1820,
            InterPro:IPR029058, InterPro:IPR016272, InterPro:IPR008976,
            InterPro:IPR013818, InterPro:IPR002330, InterPro:IPR001024,
            InterPro:IPR000734, PANTHER:PTHR11610, Pfam:PF00151, Pfam:PF01477,
            PIRSF:PIRSF000865, PRINTS:PR00822, PRINTS:PR00821, SUPFAM:SSF49723,
            SUPFAM:SSF53474, PROSITE:PS00120, PROSITE:PS50095
KEYWORDS    Disulfide bond; Glycoprotein; Heparin-binding; Hydrolase; Lipid
            degradation; Lipid metabolism; Secreted; Signal.
SOURCE      Crotalus adamanteus (eastern diamondback rattlesnake)
  ORGANISM  Crotalus adamanteus
            Eukaryota; Metazoa; Chordata; Craniata; Vertebrata; Euteleostomi;
            Lepidosauria; Squamata; Bifurcata; Unidentata; Episquamata;
            Toxicofera; Serpentes; Colubroidea; Viperidae; Crotalinae;
            Crotalus.
REFERENCE   1  (residues 1 to 497)
  AUTHORS   Rokyta,D.R., Lemmon,A.R., Margres,M.J. and Aronow,K.
  TITLE     The venom-gland transcriptome of the eastern diamondback
            rattlesnake (Crotalus adamanteus)
  JOURNAL   BMC Genomics 13, 312 (2012)
   PUBMED   23025625
  REMARK    NUCLEOTIDE SEQUENCE [MRNA].;
            TISSUE=Venom gland
            Publication Status: Online-Only
COMMENT     [FUNCTION] Has phospholipase and triglyceride lipase activities.
            {ECO:0000250}.
            [CATALYTIC ACTIVITY] Triacylglycerol + H(2)O = diacylglycerol + a
            carboxylate.
            [ENZYME REGULATION] Inhibited by serum.
            [SUBUNIT] Head to tail homodimer. {ECO:0000250}.
            [SUBCELLULAR LOCATION] Secreted {ECO:0000250}.
            [TISSUE SPECIFICITY] Expressed by the venom gland.
            [SIMILARITY] Belongs to the AB hydrolase superfamily. Lipase
            family. {ECO:0000305}.
            [SIMILARITY] Contains 1 PLAT domain.
            {ECO:0000255|PROSITE-ProRule:PRU00152}.
FEATURES             Location/Qualifiers
     source          1..497
                     /organism="Crotalus adamanteus"
                     /db_xref="taxon:8729"
     Protein         1..497
                     /product="Putative endothelial lipase"
                     /EC_number="3.1.1.3"
                     /UniProtKB_evidence="Evidence at transcript level"
     Region          1..23
                     /region_name="Signal"
                     /experiment="experimental evidence, no additional details
                     recorded"
                     /note="{ECO:0000255}."
     Region          24..497
                     /region_name="Mature chain"
                     /experiment="experimental evidence, no additional details
                     recorded"
                     /note="Putative endothelial lipase. /FTId=PRO_0000422919."
     Region          55..469
                     /region_name="lipo_lipase"
                     /note="lipoprotein lipase; TIGR03230"
                     /db_xref="CDD:132274"
     Region          56..350
                     /region_name="Pancreat_lipase_like"
                     /note="Pancreatic lipase-like enzymes. Lipases are
                     esterases that can hydrolyze long-chain acyl-triglycerides
                     into di- and monoglycerides, glycerol, and free fatty
                     acids at a water/lipid interface. A typical feature of
                     lipases is 'interfacial activation,' the...; cd00707"
                     /db_xref="CDD:238363"
     Bond            73..86
                     /bond_type="disulfide"
                     /experiment="experimental evidence, no additional details
                     recorded"
                     /note="{ECO:0000255|PROSITE-ProRule:PRU00152}."
     Site            89
                     /site_type="glycosylation"
                     /experiment="experimental evidence, no additional details
                     recorded"
                     /note="N-linked (GlcNAc...). {ECO:0000255}."
     Region          127..130
                     /region_name="Compositionally biased region"
                     /experiment="experimental evidence, no additional details
                     recorded"
                     /note="Poly-Val."
     Site            145
                     /site_type="glycosylation"
                     /experiment="experimental evidence, no additional details
                     recorded"
                     /note="N-linked (GlcNAc...). {ECO:0000255}."
     Site            176..180
                     /site_type="other"
                     /note="nucleophilic elbow"
                     /db_xref="CDD:238363"
     Site            order(178,202,284)
                     /site_type="active"
                     /note="catalytic triad [active]"
                     /db_xref="CDD:238363"
     Site            178
                     /site_type="active"
                     /experiment="experimental evidence, no additional details
                     recorded"
                     /note="Nucleophile. {ECO:0000250}."
     Site            202
                     /site_type="active"
                     /experiment="experimental evidence, no additional details
                     recorded"
                     /note="Charge relay system.
                     {ECO:0000255|PROSITE-ProRule:PRU10037}."
     Bond            262..282
                     /bond_type="disulfide"
                     /experiment="experimental evidence, no additional details
                     recorded"
                     /note="{ECO:0000255|PROSITE-ProRule:PRU00152}."
     Site            order(262..263,281..282)
                     /site_type="active"
                     /note="active site flap/lid"
                     /db_xref="CDD:238363"
     Site            284
                     /site_type="active"
                     /experiment="experimental evidence, no additional details
                     recorded"
                     /note="Charge relay system.
                     {ECO:0000255|PROSITE-ProRule:PRU10037}."
     Bond            307..326
                     /bond_type="disulfide"
                     /experiment="experimental evidence, no additional details
                     recorded"
                     /note="{ECO:0000255|PROSITE-ProRule:PRU00152}."
     Bond            318..321
                     /bond_type="disulfide"
                     /experiment="experimental evidence, no additional details
                     recorded"
                     /note="{ECO:0000255|PROSITE-ProRule:PRU00152}."
     Region          335..347
                     /region_name="Region of interest in the sequence"
                     /experiment="experimental evidence, no additional details
                     recorded"
                     /note="Heparin-binding. {ECO:0000250}."
     Region          357..492
                     /region_name="Domain"
                     /experiment="experimental evidence, no additional details
                     recorded"
                     /note="PLAT. {ECO:0000255|PROSITE-ProRule:PRU00152}."
     Region          357..475
                     /region_name="PLAT"
                     /note="PLAT (Polycystin-1, Lipoxygenase, Alpha-Toxin)
                     domain or LH2 (Lipoxygenase homology 2) domain. It
                     consists of an eight stranded beta-barrel. The domain can
                     be found in various domain architectures, in case of
                     lipoxygenases, alpha toxin, lipases and...; cl00011"
                     /db_xref="CDD:260136"
     Site            403
                     /site_type="glycosylation"
                     /experiment="experimental evidence, no additional details
                     recorded"
                     /note="N-linked (GlcNAc...). {ECO:0000255}."
ORIGIN      
        1 mracpfllll llplllslgr iaavrdaaga gperrqddsv sqvqklreep skvrdlqvkf
       61 ivrttpdldd adcyitagqd hllddcnfnv saktffvihg wtmggmyerw ldtlvsalqe
      121 rekeanvvvv nwlalaqqly tiavnntrvv gkelaglldw leekkdfqlk nvhligyslg
      181 ahiagytgny argiigritg ldpagpmfeg adpsrrlspd dadfvdvlht ytretlgisi
      241 giqmpvghid iypnggdiqp gcgltdilgt lalgeigdlv icehersvhl fvdslvnkdk
      301 qsfafqctds grfkkgicls crknrcnsig ynikkmrnkr nskmylktra gmpfkvfhyq
      361 lkihvfsyks lgetepsfsv tfygtsgdse plplevsdqi glnytntflv yteedvgdil
      421 rikltwestt qswynfwsqm knywskpdps skelqirrir vksgetqkka mlavefwelk
      481 stclkmvkve khcsrpl
//
