# Supplementary material for: Venomix: a simple bioinformatic pipeline for identifying and characterizing toxin gene candidates from transcriptomic data
Source: PeerJ. 2018 Jul 31;6:e5361. doi: 10.7717/peerj.5361 (PMC6074769; doi:10.7717/peerj.5361)
Supplement: Supplemental Information 3 [file peerj-06-5361-s003.gz › FinalOutput_E-20/Phospholipase_A1_19/rsemfile_expressioninfo.txt]

transcript_id	gene_id	length	effective_length	expected_count	TPM	FPKM	IsoPct
../../../DE_Analysis/Echis_coloratus_Scent_gland1/RSEM.isoforms.results	TRINITY_DN9019_c0_g1_i1	TRINITY_DN9019_c0_g1_i1	2625	2397.20	163.00	3.24	3.14	100.00
../../../DE_Analysis/Echis_coloratus_Scent_gland1/RSEM.isoforms.results	TRINITY_DN13742_c0_g1_i1	TRINITY_DN13742_c0_g1_i1	1922	1694.20	35.00	0.99	0.95	100.00
transcript_id	gene_id	length	effective_length	expected_count	TPM	FPKM	IsoPct
../../../DE_Analysis/Echis_coloratus_Skin1/RSEM.isoforms.results	TRINITY_DN9019_c0_g1_i1	TRINITY_DN9019_c0_g1_i1	2625	2398.92	12.00	0.34	0.44	100.00
../../../DE_Analysis/Echis_coloratus_Skin1/RSEM.isoforms.results	TRINITY_DN13742_c0_g1_i1	TRINITY_DN13742_c0_g1_i1	1922	1695.92	50.00	1.97	2.59	100.00
transcript_id	gene_id	length	effective_length	expected_count	TPM	FPKM	IsoPct
../../../DE_Analysis/Echis_coloratus_Venom_gland1/RSEM.isoforms.results	TRINITY_DN9019_c0_g1_i1	TRINITY_DN9019_c0_g1_i1	2625	2376.26	125.00	2.25	2.40	100.00
../../../DE_Analysis/Echis_coloratus_Venom_gland1/RSEM.isoforms.results	TRINITY_DN13742_c0_g1_i1	TRINITY_DN13742_c0_g1_i1	1922	1673.26	16.00	0.41	0.44	100.00
