# Supplementary material for: Venomix: a simple bioinformatic pipeline for identifying and characterizing toxin gene candidates from transcriptomic data
Source: PeerJ. 2018 Jul 31;6:e5361. doi: 10.7717/peerj.5361 (PMC6074769; doi:10.7717/peerj.5361)
Supplement: Supplemental Information 3 [file peerj-06-5361-s003.gz › FinalOutput_E-20/Phospholipase_A1_19/nucleotide.fasta]

>TRINITY_DN9019_c0_g1_i1 len=2625 path=[2603:0-2624] [-1, 2603, -2]
GCTGCTTTCCGAACACTGCCAATGTTGGGATTGTGTTTCTTCATTTGTTTTGTAGCATAC
TATGCAAGAGCAGGCCAAGAATGTCCTAAATTCACAGATCTTAATTTTGGCAATGCTGTG
ATTGGCACAGATCTGAAGATGCAACTGCTTTTGTACACAAGAAAAAATAAAGAGTGTGCT
GAGCTTCTTGATGAACATAACATAGCAACTTCTACACATTTTAATGTAACCAAGAATATT
GTTGTTATCATCCATGGGTATAGATTTACAGGTTCTCCCCCAATATGGATTGATAGAATT
AAAAATCTTCTGCTTGAAAAACAAGACTTCAACATCATTATAGTAGATTGGAATCGGGGT
GCAACAACAGTGAATTATTTTAGTGCTGTTGCTAGTGCGAAGAAAGTGGTACCCCGCTTA
ACACATCTTATTGATCAAATGTTGGAGAATGGTGTTGCTGTTGATTCTATTTATATGATT
GGTGTAAGCCTTGGGGCTCATATAGCTGGATTTGTTGGGAAGGCATACAATGGCAAAATT
GGAAGAATTACAGGTCTTGACCCAGCTGGTCCCTTATTTACCAGAAAGCTGGCTAATGAG
AGACTGGATCATACTGATGCCCAGTTTGTGGATGTCATTCATACTGATACTGATGGTTTT
GGTCTCAAAGATCCTTTGGGAAACATTGATTTCTATCCAAATGGAGGAACAGATCAGCCT
GGATGTCCAAAAACAATACTTAGTGGATCAGCGTATTTCAAATGTGATCATCAGAGATCT
GTTTTTTTGTACATGTCGTCCTTACAACATAAATGTGATATAACTGCATATCCTTGTGAA
TCGTATATGGATTACAGGAATGGAAAATGTGTGAGCTGTAATTTTAAATCCCTTCCATGC
CCACTAATAGGGTATTATGCTGATAAATGGAAGGGTTACATACTTGAAAAGAATCCTCCC
ATGACAACAGCTTACTTTGATACTTCAGATGAAGACCCATTTTGCATGTATCATTATTCT
TTGGATATTATTACCTGGAATAAAAGGACTAGGAAAGGTTTCATAAATATCAAAATAACA
GATAATTCAGGAAATACAATAGAATCCAGAATTAATAGCGATGCAGCTGTATTTCAACAA
TATAGGCAAGCAAAGATACTTGCTGGATTTTATATGGATTTTGGAAACATTTCAACAATT
ACTTTGACATTTTCTACAAAGAGTACAGTGGGCCCCAAGTACAAGCTTAGGGTTCTTGAA
ATGAGATTAAAATCCCTTTCGCATCCAGAAAGGATCCAGTTATGTAGATATGACTTGATA
CTTGTGGAAAATGTTGAAACAACTTTTACACCAATTCCATGCTATGAGATAAATATGCAA
GACAATTGATTATTTCAGGATATTGTGTGCAAGAAGTTAGAGAGCAACATGAACTGGTAA
CAAGTTTAATTGGCTTTCTTCAAGAAAGTTAATTTGCTAATTTTATGACTACCTCTGAAG
ATCACAGAATGAACTTTTAAAAGAAATTCAGATTTTTTTTCATGTGCCTAGTTGCATATA
TTAGCAATCAATTTCTAATTAATGAGTATTCAATGCTGTGAATTATTTTTTGAGAAGATT
TCAATTTCAGTCTTATGTACAGTAAGGCTGACATACCATTGAAATTAACAGTAATAACTT
CACTAAATGTAGAATCATAGCACACTAAATATGTTTGTTGATACGTTTATATTCGACAGA
TCTAATATCTTATTGTATGAACATGAAATGCTACAGTTTAGAGAAAAAGTTTCAGATCAG
CATTTGGGCACATGAACAAATATTCTCATTAATCGAGTATCTCTGTTCATAATGACACCG
ACAGGTTGGCAATAACTTGCTAAATAGAAACTGAAATTGAATCAATATAATAATGTGCAT
TATGATACATATGCAGTATAATGCAGATACAATTTGTAAATATTCAGAATACAGAAGCTG
CGGTTTTTAGCTCATCTTATTGATCCTAAAATCACACATAAACCATTTAGTAAAGCCAGT
CTCCTGGTAGCATCACTCAAGTCTCTCCGCAACATAATTATTTAATATCTTCTAAAAACC
ACCTTTTCATGTTCAGTATGTGTAGTTGCTACCTATCTGCATATTATTCATGCACATAAG
AAAGTATCTCTTAACAGGTGAATAACTTGACTGTATAATGATCAATATTATTTGAGTATG
TAAATATTATTAATTTAAATAAAATATTTATTAACATAGAGCAAATAATTACAAACACCT
TTGTAACTAATAAGAATGTTATCTACTTTTAATGGATGTTTCTTTCAAAGATCGCCATAG
CAATTTTAAGAGACAAATCCATTGTGATGGGACCATCACTCACAGATACGCAAAGCAAAA
AACTGAACCATTTTTTTATTTTTGTTTCCTCTCCTAACTCCGTTATTATATGTATTATAA
GGACCTGTGTATTGCACTATTTTTAAAACGTATTTGATGGTGTATTTTGCTGTGCTGTGC
AAATCTCACCATTGTAATTTGTTTTATGTTTAGTGAATGCAATTTTTAAACATTATTTTA
AAAGTTCTAGATAAATATTGGGGTTTTTTTGTATTTTAACAGCAA
>TRINITY_DN13742_c0_g1_i1 len=1922 path=[3848:0-1126 3849:1127-1150 3850:1151-1921] [-1, 3848, 3849, 3850, -2]
GAAAAGCCTGATGAAGACATTTGTCACCTAGTTCCTGGACAGGAAACAAGTGTAGCAGAT
TGCAACTTCAATCATACCAGTAAAACTTTTGTGGTTATACATGGATGGACGGTGACTGGC
ATGTTTGAGAGCTGGGTTCCTAAGCTGGTGAAGGCACTGTACAACAGGGAACCTGATTCT
AATGTCATTGTGGTTAACTGGTTAGCTCGAGCCAGTTTGCATTATACAACCTCTGCATAC
TTTACAAAGGAGGTGGGAGAAGACGTTGCTGCATTTGTTGATTGGATGGAGGAGCAGTTC
AGTTATTCTCTCGACAATGTCCATTTGCTGGGATACAGCCTCGGTGCCCATGTTGCCGGC
ATTGCTGGAAGTCTGACCAATAGAAAGATTAATAGAATTACAGGATTAGATCCTGCGGGG
CCCCTCTTTGAATACGCTGAGGCATCCAGGCGCCTTTCTCCAGATGATGCCGTCTTCGTA
GATGTCTTGCATACTTTCATCAGAGGCTCCCCAGACCGCAGCATTGGCATACAGCAGCCG
GTGGGCCACATTGATATCTATCCCAATGGAGGTGGCTTCCAGCCAGGTTGCAATTTAGCT
GAAGCCCTGCGCCTGATTGCCCAGAAAGGCTTCCAAGAATCTGATCAGCTGATAAAATGC
TCTCATGAACGCTCCATCCACCTCTTCATTGATTCCCTCTTGTACGAAGAAAAACCAATC
ATGGCGTATCGATGCAATTCAAAGGAAACATTTGAAAGAGGGCTTTGTTTGAGCTGCCGA
AAGAATCGTTGCAACAATTTAGGGTATGAAGTCAAAAGAGTGGGAAGCAAGAGGAGCAGC
AAAATGTATCTAAAGACTCGGGCATATGCGCCTTATAAAGTCTTTCATTTCCAGGTCAAG
GTACATTTTTTTGGAAAATTGAACATTACCAAGAAAAACGAGCCATTTCTTATTTCTTTT
TATGGCACCAAGAAGGAAAGTGAGAACATACCGTTTGTAATGCCTGAGATTTCCACTAAC
AAAACAAGTTCCTTCCTGGTATTTACCGAAGTTGATATTGGAGAGCTGCTTATAGTAAAG
CTTCAGTGGGAAAAAGAATCTTTTTTCAGTTTGAGATGGTGGGATACCCCTGAATTTAGC
ATACGAGTTGTCAGAATCAAAGCTGGAGAAACCCAGAAAAAGTTGATGTTCTGCTCACAG
AATGGATCTTCTTTCCTCCAAAAAGGAGGGGAAGCTGCAGAATTTCTGAGATGTAATAAG
AAAAAACATAATGACACAGTTTCATGAGACCAGGCCAGAATAATGCATGAATGAAGACGT
TCTATTTTGGGGAGGAAATTCTCCAGAGTGCTGACCAAACAGGAATAATTTACTGACATA
ATTATCTTCTATAATACTGTCAGCTGACATTGCCCTAGGAATTATTACATTCAGATTCAT
ATCTGACTGGAAACACTGAAGTGCAGATGGACATTATCTTCATCCAGATGAACATCTGAA
AGCACACTTGATTCCTGATTCAGTGAGCAACATGTATATAAAACCTACTTCTACAGATAG
ATCTCCTAATCTGGATCATCTCAGCATATACCAAAAACTACATAAACCAATTTTATTTTT
ATAATTAAGAAGAATTCTCTCACAGATGGTGATTTTTGTATTATTCAGAACAAATGTCAA
TAATTCTTATACCAACTTTGTTTTATAATGCACTTGTATAAAAAAAACTCTATTTATTGA
AGAATTGCTTATTTTTACATGCATTTGGTTTAAGGTTTTTGGTTGGTTTTTTTTAAATTC
TACAAATGGATGTTTTGCTGTGCAATGTCCATTTAGCTGATATTTGCAGTTTTGGAGCTT
TGGCTGGCTATAAATTACTTTTATAAGCAATTAAGAGCAATATTTAGACTTTTTATTCAA
TA
