# Supplementary material for: Venomix: a simple bioinformatic pipeline for identifying and characterizing toxin gene candidates from transcriptomic data
Source: PeerJ. 2018 Jul 31;6:e5361. doi: 10.7717/peerj.5361 (PMC6074769; doi:10.7717/peerj.5361)
Supplement: Supplemental Information 3 [file peerj-06-5361-s003.gz › FinalOutput_E-20/Phospholipase_A1_19/signalp.txt]

# SignalP-4.1 euk predictions
# name                     Cmax  pos  Ymax  pos  Smax  pos  Smean   D     ?  Dmaxcut    Networks-used
J3RZ81                     0.653  24  0.791  24  0.992  15  0.955   0.879 Y  0.450      SignalP-noTM
TRINITY_DN9019_c0_g1::TRINITY_DN9019_c0_g1_i1::g.1::m.1  0.651  25  0.760  25  0.951   5  0.889   0.830 Y  0.450      SignalP-noTM
TRINITY_DN13742_c0_g1::TRINITY_DN13742_c0_g1_i1::g.2::m.2  0.275  53  0.186  53  0.177  40  0.109   0.144 N  0.450      SignalP-noTM
