# Supplementary material for: Venomix: a simple bioinformatic pipeline for identifying and characterizing toxin gene candidates from transcriptomic data
Source: PeerJ. 2018 Jul 31;6:e5361. doi: 10.7717/peerj.5361 (PMC6074769; doi:10.7717/peerj.5361)
Supplement: Supplemental Information 3 [file peerj-06-5361-s003.gz › FinalOutput_E-20/Phospholipase_A1_19/aligned.fasta]

>J3RZ81
--MRACPFLLLLLLPLLLSLGRIAAVRDAAGAGPERRQDDSVSQVQKLREEPSKV-----
-----RDLQVKFIVRTTPDLDDADCYITAGQDHLLDDCNFNVSAKTFFVIHGWTMGGMYE
RWLDTLVSALQEREKEANVVVVNWLALA-QQLYTIAVNNTRVVGKELAGLLDWLEEKKDF
QLKNVHLIGYSLGAHIAGYTGNYARGIIGRITGLDPAGPMFEGADPSRRLSPDDADFVDV
LHTYTRETLGISIGIQMPVGHIDIYPNGGDIQPGCGLTDILGTLA---LGEIGDLVICEH
ERSVHLFVDSLVNKDKQSFAFQCTDSGRFKKGICLSC--RKNRCNSIGYNIKKMRN---K
RNSKM---YLKTRAGMPFKVFHYQLKIHVFSYKSLGETEPSFS-VTFYGTSGDSEPLPLE
VSDQIGLNYTNTFLVYTEE--------DVGDILRIKLTWESTTQSWYNFWSQMKNYWSKP
DPSSKELQIRRIRVKSGETQKKAML--------------AVEFWELKSTCLKMVKVEKH-
--CSRPL
>TRINITY_DN9019_c0_g1::TRINITY_DN9019_c0_g1_i1::g.1::m.1 type:5prime_partial len:463 gc:universal TRINITY_DN9019_c0_g1_i1:1-1389(+)
AAFRTLPMLGLCFF--------ICFVAYYARAGQ---------------ECPKFTDLNFG
NAVIGTDLKMQLLLYTR---KNKECAELLDEHNIATSTHFNVTKNIVVIIHGYRFTGSPP
IWIDRIKNLLLEKQ-DFNIIIVDWNRGATTVNYFSAVASAKKVVPRLTHLIDQMLEN-GV
AVDSIYMIGVSLGAHIAGFVGKAYNGKIGRITGLDPAGPLFTRKLANERLDHTDAQFVDV
IHTDTDG-----FGLKDPLGNIDFYPNGGTDQPGCPKT----------ILSGSAYFKCDH
QRSVFLYMSSLQHKCD-ITAYPCESYMDYRNGKCVSCNFKSLPCPLIGYYADKWKGYILE
KNPPMTTAYFDTSDEDPFCMYHYSLDIITWNK----RTRKGFINIKITDNSGNT------
IESRINSD-AAVFQQYRQAKILAGFYMDFGNISTITLTFST--KSTVGP-----KY----
-----KLRVLEMRLKSLSHPERIQLCRYD---LILVENVETTFTPIP--CYE-INMQDN-
-------
>TRINITY_DN13742_c0_g1::TRINITY_DN13742_c0_g1_i1::g.2::m.2 type:5prime_partial len:429 gc:universal TRINITY_DN13742_c0_g1_i1:1-1287(+)
-------------------------------------------------EKP--------
--------------------DEDICHLVPGQETSVADCNFNHTSKTFVVIHGWTVTGMFE
SWVPKLVKALYNREPDSNVIVVNWLARA-SLHYTTSAYFTKEVGEDVAAFVDWMEEQFSY
SLDNVHLLGYSLGAHVAGIAGSLTNRKINRITGLDPAGPLFEYAEASRRLSPDDAVFVDV
LHTFIRGSPDRSIGIQQPVGHIDIYPNGGGFQPGCNLAEALRLIAQKGFQESDQLIKCSH
ERSIHLFIDSLLYEEKPIMAYRCNSKETFERGLCLSC--RKNRCNNLGYEVKRVGS---K
RSSKM---YLKTRAYAPYKVFHFQVKVHFFGKLNITKKNEPFL-ISFYGTKKESENIPF-
VMPEISTNKTSSFLVFTEV--------DIGELLIVKLQWEK--ESFFSL-----RWWDTP
-----EFSIRVVRIKAGETQKKLMFCSQNGSSFLQKGGEAAEFLR----CNK----KKHN
DTVS---
