# Supplementary material for: Venomix: a simple bioinformatic pipeline for identifying and characterizing toxin gene candidates from transcriptomic data
Source: PeerJ. 2018 Jul 31;6:e5361. doi: 10.7717/peerj.5361 (PMC6074769; doi:10.7717/peerj.5361)
Supplement: Supplemental Information 3 [file peerj-06-5361-s003.gz › FinalOutput_E-20/Alpha-latroinsectotoxin-Lt1a_2/sequence.txt]

>TRINITY_DN11758_c0_g1::TRINITY_DN11758_c0_g1_i1::g.1::m.1 type:complete len:837 gc:universal TRINITY_DN11758_c0_g1_i1:159-2669(+)
MINVVKYLLDLGVDINEANAYGNTPLHIACFNGQDIVVNELIDRGANVNQMNKKGFTPLH
FAATSTHGALCLEVLVCNGADVNAKSKDGKTPLHMTAIHGRFSRSQTIIHNGAEIDCEDK
NGNTPLHIAARYGHELLINTLITSGADTAKQGIHGMFPLHLAALSGFSDCCRKLLSSGFE
IDTSDDFGRTCLHAAAAGGNLECLNLLLNTGADFNKKDKFGRTPLHYAAANCNYKCLFAL
VGSGASVNDLDERGCTPLHYAAASDTDGKCLKYLLRNDANPGIRDKQGYNAVHYAAAYGH
RLCLELIANETPLDVLMETSGSDMLNDSDNRAPISPLHLAAYHGHHQALEVLVQSLLDLD
VRNNNGRTPLDLAAFKGHVECVDVLINQGASILVKDYVIKRTPIHAAATNGHSECLRLLI
GNAEPQNAVDIQDGNGQTPLMLSVLNGHTDCVYSLLNKGANVDAKDKWGRTALHRGAVTG
HEECVEALLHHGAKATLRDCRGRTPIHLSAACGHIGVLGALLQSLSPGDMIPALTDNQGY
TSLHWACYNGHDYCVEFLLDQEHFQKMEGNSFSPLHCAVINDNEGAAEMLIDILGSGIVN
STDAKARTPLHAAAFTDHVECLQLLLSHNAQVNSVDSSGKTPLMMAAENGQTNTVEVLVS
SAKADLTLQDKCKNTALHLACSKGHENSALLILEKIRDRNLINATNTALQTPLHVAARNG
LTVVVQELLGKGASVLAVDENGYTPALACAPNKDVADCLALILATMMPVSSSSQIPSLTF
NSINHYTTSSKTVTFDSSPITRSEHSSYCSFNNIGREDGYPYTEEDELNDSDSETY*
>TRINITY_DN22087_c0_g1::TRINITY_DN22087_c0_g1_i1::g.2::m.2 type:5prime_partial len:1163 gc:universal TRINITY_DN22087_c0_g1_i1:4470-982(-)
FFSPSPPPSAARRRRCFDAPCRLAGKAAAGRGGRLAVSRRSPRRALGMAGRRGAGGGGAL
AIGPLGELLQQSPSCCVGGAASEPARELFEACRNGDVERVKRLVRPENVNGRDTAGRKSS
PLHFAAGFGRRDVVEYLLQSGANVHARDDGGLIPLHNACSFGHAEVVNLLLRHGADPNAR
DNWNYTPLHEAAIKGKIDVCIVLLQHGADPSIRNTDGRTALDLADPSAKAVLTGEYKKDE
LLESARSGNEEKLMALLTPLNVNCHASDGRKSTPLHLAAGYNRVKIVQLLLHHGADVHAK
DKGDLVPLHNACSYGHYEVTELLVKHGACVNAMDLWQFTPLHEAASKNRVEVCSLLLSYG
ADPTLLNCHNKSTIDLAPTPQLKERLAYEFKGHSLLQAARESDVNRVKKHLSLEIVNFKH
PQTHETPLHCAAASPYAKRKQVCELLLRKGANINEKTKDFLTPLHVASEKAHNDVVEVVV
KHEGKVNALDNLGQTSLHRAAHCGHLQTCRLLLSFGCDPSIVSLQGFTASQMGNESIQQL
LQEGVPLGNSEADRQLLEAAKAGDVDTVKKLCTTHSVNCRDIEGRQSTPLHFAAGYNRVS
VVEYLLQHGADVHAKDKGGLVPLHNACSYGHYEVAELLVKHGAVVNVADLWKFTPLHEAA
AKGKYEICKLLLQHGADPTKKNRDGNTPLDLVKDGDTDIQDLLRGDAALLDAAKKGCLAR
VKKLCSPDNVNCRDTQGRHSTPLHLAAGYNNLEVAEYLLQHGADVNAQDKGGLIPLHNAA
SYGADDVSALLAAAMPVSALPSCYKPQVINVSQNTGTSADSLSSMPSSPSNLSAASSLDS
LSGSFSELSVVNTNGAEGASSLEKKEVLSVDFSINQFVRNLGLEHLIDILEREQITLDVL
VEMGHRELKEIGINAYGHRHKIIKGVERLISGQQGLNTYLTLNTSGSGTILIDLSPDDKE
FQSVEDEMQSTVREHRDGGHAGGIFNRYNILKIQKVCNKKLWERYTHRRKEVSEENHNHA
NERMLFHGSPFVNAIIHKGFDERHAYIGGMFGAGIYFAENSSKSNQYVYGIGGGTGCPIH
KDRSCYICHRQLLFCRVTLGKSFLQFSAMKMAHSPPGHHSVTGRPSVNGLALAEYVIYRG
EQAYPEYLITYQIVKPEIATEA*
>TRINITY_DN22087_c0_g1::TRINITY_DN22087_c0_g1_i2::g.4::m.4 type:5prime_partial len:1226 gc:universal TRINITY_DN22087_c0_g1_i2:4659-982(-)
FFSPSPPPSAARRRRCFDAPCRLAGKAAAGRGGRLAVSRRSPRRALGMAGRRGAGGGGAL
AIGPLGELLQQSPSCCVGGAASEPARELFEACRNGDVERVKRLVRPENVNGRDTAGRKSS
PLHFAAGFGRRDVVEYLLQSGANVHARDDGGLIPLHNACSFGHAEVVNLLLRHGADPNAR
DNWNYTPLHEAAIKGKIDVCIVLLQHGADPSIRNTDGRTALDLADPSAKAVLTGEYKKDE
LLESARSGNEEKLMALLTPLNVNCHASDGRKSTPLHLAAGYNRVKIVQLLLHHGADVHAK
DKGDLVPLHNACSYGHYEVTELLVKHGACVNAMDLWQFTPLHEAASKNRVEVCSLLLSYG
ADPTLLNCHNKSTIDLAPTPQLKERLAYEFKGHSLLQAARESDVNRVKKHLSLEIVNFKH
PQTHETPLHCAAASPYAKRKQVCELLLRKGANINEKTKDFLTPLHVASEKAHNDVVEVVV
KHEGKVNALDNLGQTSLHRAAHCGHLQTCRLLLSFGCDPSIVSLQGFTASQMGNESIQQL
LQEGVPLGNSEADRQLLEAAKAGDVDTVKKLCTTHSVNCRDIEGRQSTPLHFAAGYNRVS
VVEYLLQHGADVHAKDKGGLVPLHNACSYGHYEVAELLVKHGAVVNVADLWKFTPLHEAA
AKGKYEICKLLLQHGADPTKKNRDGNTPLDLVKDGDTDIQDLLRGDAALLDAAKKGCLAR
VKKLCSPDNVNCRDTQGRHSTPLHLAAGYNNLEVAEYLLQHGADVNAQDKGGLIPLHNAA
SYGHVDVAALLIKYNACVNATDKWAFTPLHEAAQKGRTQLCALLLAHGADPTLKNQEGQT
PLDLVTADDVSALLAAAMPVSALPSCYKPQVINVSQNTGTSADSLSSMPSSPSNLSAASS
LDSLSGSFSELSVVNTNGAEGASSLEKKEVLSVDFSINQFVRNLGLEHLIDILEREQITL
DVLVEMGHRELKEIGINAYGHRHKIIKGVERLISGQQGLNTYLTLNTSGSGTILIDLSPD
DKEFQSVEDEMQSTVREHRDGGHAGGIFNRYNILKIQKVCNKKLWERYTHRRKEVSEENH
NHANERMLFHGSPFVNAIIHKGFDERHAYIGGMFGAGIYFAENSSKSNQYVYGIGGGTGC
PIHKDRSCYICHRQLLFCRVTLGKSFLQFSAMKMAHSPPGHHSVTGRPSVNGLALAEYVI
YRGEQAYPEYLITYQIVKPEIATEA*
>TRINITY_DN22029_c0_g1::TRINITY_DN22029_c0_g1_i1::g.6::m.6 type:5prime_partial len:829 gc:universal TRINITY_DN22029_c0_g1_i1:3584-1098(-)
REYTLSHLGKRDSGEKRGGQWVGCRRREPRCHAGERSEGPMETEGRSSWAMGLLKTFDAS
EFVSWHKIGSGGFGQVYKARHVHWKTCLAIKCSPSLHVDEKERMELLEEAKKMEMAKFRY
ILPVYGICKEPVGLVMEYMETGSLEKLLASEPLPWELRFRIIHETAVGMNFLHCMSPPLL
HLDLKPANILLDAHYHVKISDFGLAKCNGLSHSHDLSMDGLCGTIAYLPPERIKEKNRYF
DTKHDVYSFSIVIWGVLTQKKPFSEENNILHIMVKVVNGHRPELPPVSKSRPRAYNNLIK
LMQKCWQDDPSKRPTFKEITSETEELCEKTEYENKEMSVEEDAKASQTYSKEMSSISQLK
QDPDPASIKDYSLSELLSQLDSGISHTEQAEELSRSASESRLATSDKRLSGVSSVDSAFS
SRGSLSLSFERENSGSDIGTTDIQKRKLAEAIISGDTGKLMKILQPQDVDLILDGNGGLL
HLAIESGQEECVKWLLLNNANPNLTNRKNSTPLHIAVEKKNKSIVELLLTRKINVNAKDE
DQWTALHFAGQNGDELITRMLLEKNALLNEVDFKGRAPIHVACQHGQENVVRIFLRKGVY
VDVRGKDNWVPLHYAAWQGHLPIVKLLAKQPGVNVNAQTVDGRTPLHLAAQRGHYRVARI
LVELQSDVNIRNVFFQTALHVAAETGHTSTSRLLLNRGADLEATTAEGCTALHLAARNGH
LSTTKLLIEEGANILARGPLNRTALHLAAENGHDEVVDILANLENINDSDEEGLVALHLA
AKGGHTQTAEVLLKHGACINMQSFAFQTPLQLAKQNGSNTIITLLSQR*
>TRINITY_DN22355_c0_g1::TRINITY_DN22355_c0_g1_i1::g.7::m.7 type:5prime_partial len:670 gc:universal TRINITY_DN22355_c0_g1_i1:3-2012(+)
TERVCKERNMMSSFRWPWRADAATSFLRAARSGNLDKALDHLRNGVDINTCNQNGLNALH
LASKEGHVKMVAELLHKEIVLETTTKKGNTALHIAALAGQDDVVRELVNFGANVNAQSQK
GFTPLYMAAQENHLEVVKFLLENGANQNVATEDGFTPLAVALQQGHENVVAHLINYGTKG
KVRLPALHIAARNDDTRTAAVLLQNDPNADVLSKTGFTPLHIAAHYENLNVAQLLLNRGA
SVNFTPQNGITPLHIASRRGNIIMVRLLLDRGAHIEVRTKDELTPLHCAARNGHLRIAEI
LLDHGAPIQAKTKNGLSPIHMASQGDHLDCVRLLLQYNADIDDITLDHLTPLHVAAHCGH
HRVAKILLDKGAKPNARALNGFTPLHIACKKNHIRVMELLLKMGASIDAVTESGLTPLHV
ASFMGNLSIVKILLQRGASPNVSNVKVETPLHMAARAGHSEVAKYLLQNKAKVNATAKDD
QTPLHCASRLGHCAMVKLLLESGADANLSTTAGHTPLHITAREGHLDCVCALLEKEASQT
AMTKKGFTPLHVASKYGKVDVAEALLEHNAQPNAAGKNGLTPLHVSVHHNNLDVVKVLLP
KGASPHSVAWVRGRSAPSIPLGPGGSGWRGCPGGSCYLSVAQGNFRALAWESGVLGREVS
GFSGFTSFS*
>TRINITY_DN25614_c0_g1::TRINITY_DN25614_c0_g1_i1::g.11::m.11 type:5prime_partial len:549 gc:universal TRINITY_DN25614_c0_g1_i1:3-1649(+)
RLAALQEAASAGTAMEEIRSRAVKGLSDLKGFFNLTVKEGDSSKAAASVEAANAETLLPD
EIEFQHAAKTNNLDTMERLFRKKVNINAVNVLKRTALHFAVAGNHISAVDFLLHHKARVD
IADKHGLTAIHLAAWSGNLEIMLMLIKAGADQKAKNQEGMNVLHFAAKNNSVRIVNYFIQ
DLHLMELNKPDEKGRTPFLLAAEMGHEEMINELITLNLFTSEKDKEGNTALHLAAKNGHN
EVVEILLQQWEDINKFNQNGETPFYMAVEGGHEKCADLLLEAGSDINILNKHNASALHIA
TQNGHTPLVRFLISNNIDLDAQSQKNNSPLHLAITKNNLSVINSLIKANHSINCLNKRHE
TPLHLAADLGNVDVIETLLKAGCDFSIVDKQGKSALAVASRSNHALVVDMIIKAERYYIW
KQEHHCNVSDINLSFKQDHNIQTKQIRASLWNLAYNGLKMREWVKLAQFWKFTDEQIKAI
EEQWTGEKSYKEHGHRMFLIWLHGVLMAGQNPIKYLYEDLINVGFQQLAEKFRAENNAGT
ESKKCSVS*
>TRINITY_DN26236_c0_g1::TRINITY_DN26236_c0_g1_i1::g.12::m.12 type:complete len:552 gc:universal TRINITY_DN26236_c0_g1_i1:214-1869(+)
MTTQVTVTRAGTIGHEEYSLYSSMSEDELIQMAIEQSLTEDPAEQIAAQKTVTAAPPPSE
PYCQNFYLYPWERRAAQSGGQTSASGSGVRRRYDGSFFILPQAEVLDPVVLMIKEGDETA
LQNMIQAGKNLAQPNKDGWLPLHEAAYYGQEGCLKLLQRSFPGTIDQRTLQEETALYLAT
NRGNIDCMRSLLQAGAEPDIANKARETPLYKACERKNPEAVQMLLQYNADVNHRCNRGWT
ALHEAVARNDLEIIELLVQGGAKIESANCYGITSLFVAAESGHLEALRYLAKCGADINTQ
ASDKASALYEASKNGHEKIVEFLLSQGADANKTNKDGFLPIHMASKKGYYEIVKMLLPVT
SRTRIKRSGISPLHLAAERNHDDVLEELIDAGFDVNATLSFERSRLYEDRRSSILYFAVI
NNNIYATELLLEAGADPNVDLINPLLISIRHGCLKTMKLLLDYGANINAYVASHPTTFPA
TVMFSMKYLVLLKFLMDMGCDANSCFTCCYGCGPHPPIDIRRDRYSDPAVNNNNKIVQVN
LFVLAQIFYDI*
>TRINITY_DN26236_c0_g1::TRINITY_DN26236_c0_g1_i3::g.14::m.14 type:complete len:635 gc:universal TRINITY_DN26236_c0_g1_i3:214-2118(+)
MTTQVTVTRAGTIGHEEYSLYSSMSEDELIQMAIEQSLTEDPAEQIAAQKTVTAAPPPSE
PYCQNFYLYPWERRAAQSGGQTSASGSGVRRRYDGSFFILPQAEVLDPVVLMIKEGDETA
LQNMIQAGKNLAQPNKDGWLPLHEAAYYGQEGCLKLLQRSFPGTIDQRTLQEETALYLAT
NRGNIDCMRSLLQAGAEPDIANKARETPLYKACERKNPEAVQMLLQYNADVNHRCNRGWT
ALHEAVARNDLEIIELLVQGGAKIESANCYGITSLFVAAESGHLEALRYLAKCGADINTQ
ASDKASALYEASKNGHEKIVEFLLSQGADANKTNKDGFLPIHMASKKGYYEIVKMLLPVT
SRTRIKRSGISPLHLAAERNHDDVLEELIDAGFDVNATLSFERSRLYEDRRSSILYFAVI
NNNIYATELLLEAGADPNVDLINPLLISIRHGCLKTMKLLLDYGANINAYVASHPTTFPA
TVMFSMKYLVLLKFLMDMGCDANSCFTCCYGCGPHPPIDIRRDRYSDPAVNNNNKIVQFC
EMVSTPEMSRWAGPIIDVLLDYVGNVQLCSRLKEHIDSYEDWSNIKIKAEPPRPLAHLCR
IKIRIVIGKNRLSLIETLPLPRRLIRYLQYDFTQ*
>TRINITY_DN27197_c0_g2::TRINITY_DN27197_c0_g2_i2::g.16::m.16 type:internal len:1139 gc:universal TRINITY_DN27197_c0_g2_i2:1-3414(+)
ARAGHVCTVQFLISKGANVNRTTANNDHTVLSLACAGGHLAVVELLLAHGADPTHRLKDG
STMLIEAAKGGHTSVVCYLLDYPNNLLSAPPPESTQLTPPSHDLNRAPRVPVQALPMVVP
PQEPDKPPANVTTTLPIRNKATSKQKSSSHLQPSNPEVQGYIANQSPESIVEEAQGKLTE
LEQRIKEAIEKNAQLQSLELAHADQLTKEKIEELNKTREEQIQKKQKILEELQKVERELQ
LKTQQQLKKQYLEVKAQRIQLQQQQQSCQHLGILTPVEIEDQLTEEDYARIRQVDPYLLT
DEPMPTVSQMGFAPIQPLAMPQALPLSTSSLPPGSLANFSELQSVIVGQPVLGQAQLTGL
GQGILTDAQQGLMVASPAQTLNDTLDDIMAAVSGRASAVSNTPTHSKATCVSKPQTPAPS
PIISPSTMLPVYPAIDIDAQTESNHDTALTLACAGGHEELVQTLLERGASIEHRDKKGFT
PLILAATAGHVGVVEILLDNGADIEAQSERTKDTPLSLACSGGRQEVVELLLARGANKEH
RNVSDYTPLSLAASGGYVNIIKILLNAGAEINSRTGSKLGISPLMLAAMNGHTTAVKLLL
DMGSDINAQIETNRNTALTLACFQGRTEVVSLLLDRKANVEHRAKTGLTPLMEAASGGYA
EVGRVLLDKGADVNAPPVPSSRDTALTIAADKGHYKFCELLISRGAHIDVRNKKGNTPLW
LAANGGHLDVVQLLVQAGADVDAADNRKITPLMAAFRKGHVKVVRYLVKEVNQFPSDSEC
MRYIATVTDKEMLKKCHLCIESIVQAKDRQAAEANKNASILLEELDLEKLREESRRLALA
AKREKRKEKRRKKKEEQRRKLEEIEAKNKENFELQAAQEKEKNLKAEEDPGVPTEPPSAT
TTTTIGISATWTTLAGSHGKRSNNVTTSNSKRKSRKSKISQDTVQIIFDDQLPISYSQPE
KINGESKSSSTSESGDSDNMRISSCSDESSNSNNSHKSDRNTSTAVNNDQNSKKQPAVLV
TFSKEERKPMSSKSPLKLSEVIGEAPANSLSACTKSCSSPLSSPNGKISLASPKRGQKRE
EGWKEVVRRSKKVSVPSTVISRVIGRGGCNINAIREFTGAHIDIDKQKDKTGDRIITI
>TRINITY_DN27307_c0_g1::TRINITY_DN27307_c0_g1_i4::g.17::m.17 type:5prime_partial len:243 gc:universal TRINITY_DN27307_c0_g1_i4:863-135(-)
RRRARGSSGSVMEGQEGGGSVSNVELCNLAYAGRLEELKERLAANRSLATRADQDNRTAL
HWACSAGHSDVVDFLLNLGIPVNDKDDAGWSPLHIAASAGRDEIVKALLQKGAQVNAVNQ
NGCTPLHYAASKNKQEIALMLLENKANPDAKDHLASTPLHRAASKGNLKMTEILLKHKAS
VNLQDSEGNTPLHLACDEERVEEAKLLVAHGASIYIENKEEKTPLQVSKGGLGSILRRLV
EG*
>TRINITY_DN27961_c0_g1::TRINITY_DN27961_c0_g1_i1::g.18::m.18 type:5prime_partial len:1178 gc:universal TRINITY_DN27961_c0_g1_i1:3-3536(+)
SVRETAEANMAEEEVAKLEKHLMLLRQEYVKLQKKLTETERKCTLLAAQSNKENASDSFI
SRLLTIVAELYEQEQYSDLKIKVGDRYISAHKFVLAARSEAWSLANLVSTNELDLSDADP
EVAMAMLRWIYTDELELREDDVFLTELMKVANRFQLQLLRERCEKGVMSLVNVRNCIRFY
QTAEELNASTLMNYCAEIIANHWDDLRKEDFSSMSAQLLYKMIKSKTDYPLHKAIKVERE
DVVFLYLIEMDSQLPGKLNELDRNGDLALDLALCRRLESIATTLVNHKADVDMVDKKGWS
LLHKAIHRGDKFAANFLIKNGARVNAATLGDQETPLHLVASYNSKKHKPEVISEIAQIAE
SLLRAGANPNMQDSQGRTPLHSSIVVRNDQVFSQLLQCKQLDLELKDHEGSTALWLAVQY
ITMSSDPSVNPFEDVLVENGSSFDENSFAAKLIQRGSNTDAPDTVTGSCLLQRAAEAENE
AAALFLATHGATVDHRNKWGETPLHTACQHGLANLTAELLQQGANPNIQTEKAAPAPKGT
VMPGTADSVSLQTPLHMAIVYNHPDVVSIILEQKANALHATNNLQIIPDFSLKDSRDQTV
LGLALWTGMHTIAAQLLGSGASINDTMSDGQTLLHMAIQRQDSKSALFLLEHQADISART
QDGETALQLAIKNQLPLVVDAICTRGADMSVPDEKGNPPLWLALENNLEDIASTLVRHGC
DATCWGPGPSGCLQTLLHRAIDENSEQIACFLIRSGCDVNSPRQPGANGEGDEEAHDRQT
PLHLAACWGLEETVQCLLEFGANVNAQDAEGKTPIHVAIINQHNTIIQMMISHSAIQLSL
RDRQGLTPFACAMTYKNNKAAEAILRREPGAAEQVDNKGRNFLHLAVQNSDIESVLFLIS
VQADVNSRVQDTSKLTPLHLAVQAGSEIIVRNLLLAGARVNELNKHRQTALHLAAQQDLP
TICSVLLENGIDFAAVDENKNNALHLAVMHGRLSNIRVLLTECNIDAEAINARGQSPMHI
LGQYGKENAATIFDFFRECMPEYPLDKPDADGNTVLLLAYTKGNANLCRAIVRAGARLGI
NNNQGINIFNYQVATKQLLFRLLDMLFKEPPWCDGSNCYECGVKFGVTLRKHHCRHCGRL
LCHKCSTKEIPIIKFELNKPVRVCNTCFDVLTVGGVS*
>TRINITY_DN28023_c0_g1::TRINITY_DN28023_c0_g1_i1::g.21::m.21 type:5prime_partial len:418 gc:universal TRINITY_DN28023_c0_g1_i1:3-1256(+)
YAAAHGHRQCLELLLEKTNNFFEESDSTSARSPLHLAAYNGHHQALEVLLQSLVDLDIRD
EKGRTALDLAAFKGHTECVEVLISQGASVTVKDNITQRTPLHASVINGHTSCLRLLLEVT
DNPDVVDAKGQTPLMLAVAYGHIDAVSLLLEKEASVDAADILGCTALHRGIMTGHEECIQ
MLLEQEVLILCKDARGRTPLHYAAARGHATWLSELMQMALSEDYNFKDNQNYTPLHWASY
NGNENCIEVLLEHKAFCNFNGNSFSPLHCAVINDHENCASLLIGAFGAGIVNCKDEKGRT
PLHAAAFADHMECLQLLLSHNAQVNVADNSGKTPLTIAAEKGHVGTVDFLVNSAKADLTL
MDNDLNTSLHLASSKGHEKCALLILDKIQEPSLINAKKQCIANTSSYCCTEWLEDGS*
>TRINITY_DN28023_c0_g1::TRINITY_DN28023_c0_g1_i1::g.22::m.22 type:complete len:129 gc:universal TRINITY_DN28023_c0_g1_i1:1186-1572(+)
MQKNNALQTPLHIAAQNGLKMVVEELLAKGACVQAVDENGHTPALACAPNKDVADCLALI
LATMMPFSPSSAMTPLNFVSFKKDHLSRTLLCSSSNMSNTLNSYSKTLMNDEGAENGYND
NDSDSETF*
>TRINITY_DN29554_c0_g1::TRINITY_DN29554_c0_g1_i1::g.23::m.23 type:5prime_partial len:1703 gc:universal TRINITY_DN29554_c0_g1_i1:6914-1806(-)
SKMMVNRTTESGFTPLHIAAHYGNVNVATLLLNRGAVVDFTARNGITPLHVASKRGNTNM
VKLLLDRGGQIDAKTRDGLTPLHCAARSGHDQVVELLLERGAPLLARTKNGLSPLHMAAQ
GDHVECVKHLLQHKAPVDDVTLDYLTALHVAAHCGHYRVTKLLLDKRANPNARALNGFTP
LHIACKKNRIKVMELLVKYGASIQAITESGLTPIHVAAFMGHLNIVLLLLQNGASPDVTN
IRGETALHMAARAGQVEVVRCLLRNGALVDARAREEQTPLHIASRLGKTEIVQLLLQHMA
HPDAATTNGYTPLHISAREGQVDVASVLLEAGAAHSLATKKGFTPLHVASKYGSLDVAKL
LLQRRAPVDSAGKNGLTPLHVAAHYDNQKVALLLLEKGSSPHATAKNGYTPLHIAAKKNQ
MQIATTLLNYGAETNILTKQGVTPLHLASQEGHADMVNLLLEKGANIHVATKSGLTSLHL
AAQEDKVNVADMLIKHGANKDAQTKLGYTPLIVACHYGNIKMVNFLLKQGANVNAKTKNG
YTPLHQAAQQGHTHIINVLLQHGAKPNAVTANGNTALAIAKRLGYISVVDTLKVVTEEVI
TTTTTVTEKHKLNVPETMTEILDVSDEEGDDTMTGDGGEYLRPEDLKELGDDSLPSSQFL
DGMNYLRYSLEGGRSDSLRSFSSDRSRTLSHTSYLRDSTMIDDTVIIPSHQISTLTKEGE
RNSYRLSWSPDNLDNITLSASPIHSGCLSSKKDIGSLLTSHTSPYFDHENSSFLVSFMVD
ARGGAMRGCRHNGLRIIIPPRKCTAPTRVTCRLVKRHRLATMPPMVEGDGLASRLIEVGP
SGAQFLGPVIVEIPHFAALRGKERELVILRSENGDNWKEHFCEFTEDELNEILNGMDEVL
DTPEELEKKRICRIITRDFPQYFAVVSRIKQDSNLIGPEGGVLSSTVVPQVQAVFPEGAL
TKRIRVGLQAQPMHSELIKKILGNKATFSPIVTLEPRRRKFHKPITMTIPVPKASSDMMI
NGYGGETPTLRLLCSITGGTTPAQWEDITGTTPLTYVNECVSFTTNVSARFWLIDCRQIQ
ESVAFASQVYREIICVPYMAKFVVFAKSQDPIEARLRCFCMTDDKVDKTLEQQENFAEVA
RSRDVEVLEGKPIFVDCFGNLVPLTKSGQHHIFSFYAFKENRLPLFVKVRDTTQEPCGRL
SFMKEPKSSRGLVHQAICNLNITLPVYTKESESDQEQEEETDMTSEKQQQDDQERIEERL
AHIADHLGFSWTELARELDFTEEQIHQVRIENPNSLQDQSHALLKYWLERDGKHATDSGL
TECLKKINRMDIVHLMESSMEMSRDRSRTYAEIEQTMVLDHSEGFSALHEDLCSTKDKKE
EEYSFSKDSEPSDHPPLVSEEDLSLSCSPLHEGTSKAEAEVSVVELLHQIQKDHVKAEFS
GKPHELTEDSPTTQEYVITTCGADLTQVPQSVKTASIASDKSGDSAAGCEDLERPPFHTS
ASSDRTDSPIVEEPEDHHFHQEDTQPRKNSLVIVESTDEQPEELERHEEELLEKADDVPE
IPSEGVTEEQYVDEHGHIVVKKVTRKIIRRFVLPDGTEKEEVVMQGEPQDPVTVEEGDSF
SKVIKRVVLKSESEQSEVTFSEPSVLPSASEFQAEPVEGRKVSKVIKTTLVHGERMEKHH
GDSSLAVNLPSAKDDFEEDNNE*
>TRINITY_DN29554_c0_g1::TRINITY_DN29554_c0_g1_i2::g.26::m.26 type:5prime_partial len:1779 gc:universal TRINITY_DN29554_c0_g1_i2:6973-1637(-)
SKMMVNRTTESGFTPLHIAAHYGNVNVATLLLNRGAVVDFTARNGITPLHVASKRGNTNM
VKLLLDRGGQIDAKTRDGLTPLHCAARSGHDQVVELLLERGAPLLARTKNGLSPLHMAAQ
GDHVECVKHLLQHKAPVDDVTLDYLTALHVAAHCGHYRVTKLLLDKRANPNARALNGFTP
LHIACKKNRIKVMELLVKYGASIQAITESGLTPIHVAAFMGHLNIVLLLLQNGASPDVTN
IRGETALHMAARAGQVEVVRCLLRNGALVDARAREEQTPLHIASRLGKTEIVQLLLQHMA
HPDAATTNGYTPLHISAREGQVDVASVLLEAGAAHSLATKKGFTPLHVASKYGSLDVAKL
LLQRRAPVDSAGKNGLTPLHVAAHYDNQKVALLLLEKGSSPHATAKNGYTPLHIAAKKNQ
MQIATTLLNYGAETNILTKQGVTPLHLASQEGHADMVNLLLEKGANIHVATKSGLTSLHL
AAQEDKVNVADMLIKHGANKDAQTKLGYTPLIVACHYGNIKMVNFLLKQGANVNAKTKNG
YTPLHQAAQQGHTHIINVLLQHGAKPNAVTANGNTALAIAKRLGYISVVDTLKVVTEEVI
TTTTTVTEKHKLNVPETMTEILDVSDEEGDDTMTGDGGEYLRPEDLKELGDDSLPSSQFL
DGMNYLRYSLEGGRSDSLRSFSSDRSRTLSHTSYLRDSTMIDDTVIIPSHQISTLTKEGE
RNSYRLSWSPDNLDNITLSASPIHSGCLSSKKDIGSLLTSHTSPYFDHENSSFLVSFMVD
ARGGAMRGCRHNGLRIIIPPRKCTAPTRVTCRLVKRHRLATMPPMVEGDGLASRLIEVGP
SGAQFLGPVIVEIPHFAALRGKERELVILRSENGDNWKEHFCEFTEDELNEILNGMDEVL
DTPEELEKKRICRIITRDFPQYFAVVSRIKQDSNLIGPEGGVLSSTVVPQVQAVFPEGAL
TKRIRVGLQAQPMHSELIKKILGNKATFSPIVTLEPRRRKFHKPITMTIPVPKASSDMMI
NGYGGETPTLRLLCSITGGTTPAQWEDITGTTPLTYVNECVSFTTNVSARFWLIDCRQIQ
ESVAFASQVYREIICVPYMAKFVVFAKSQDPIEARLRCFCMTDDKVDKTLEQQENFAEVA
RSRDVEVLEGKPIFVDCFGNLVPLTKSGQHHIFSFYAFKENRLPLFVKVRDTTQEPCGRL
SFMKEPKSSRGLVHQAICNLNITLPVYTKTDMTSEKQQQDDQERIEERLAHIADHLGFSW
TELARELDFTEEQIHQVRIENPNSLQDQSHALLKYWLERDGKHATDSGLTECLKKINRMD
IVHLMESSMEMSRDRSRTYAEIEQTMVLDHSEGFSALHEDLCSTKDKKEEEYSFSKDSEP
SDHPPLVSEEDLSLSCSPLHEGTSKAEAEVSVVELLHQIQKDHVKAEFSGKPHELTEDSP
TTQEYVITTCGADLTQVPQSVKTASIASDKSGDSAAGCEDLERPPFHTSASSDRTDSPIV
EEPEDHHFHQEDTQPRKNSLVIVESTDEQPEELERHEEELLEKADDVPEIPSEGVTEEQY
VDEHGHIVVKKVTRKIIRRFVLPDGTEKEEVVMQGEPQDPVTVEEGDSFSKVIKRVVLKS
ESEQSEVTFSEPSVLPSASEFQAEPVEGRKVSKVIKTTLVHGERMEKHHGDSSLAVNLPS
AKDDFEEALSYIGNKVKIEVPPLVEKEVMKEDGSLIKRTTMSKASTQKRTVVKDQYGNRI
HVELLEDTPEALPQDDIQHDLQQLLRHFCKDDQKKEAK*
>TRINITY_DN29554_c0_g1::TRINITY_DN29554_c0_g1_i3::g.29::m.29 type:5prime_partial len:1723 gc:universal TRINITY_DN29554_c0_g1_i3:6974-1806(-)
SKMMVNRTTESGFTPLHIAAHYGNVNVATLLLNRGAVVDFTARNGITPLHVASKRGNTNM
VKLLLDRGGQIDAKTRDGLTPLHCAARSGHDQVVELLLERGAPLLARTKNGLSPLHMAAQ
GDHVECVKHLLQHKAPVDDVTLDYLTALHVAAHCGHYRVTKLLLDKRANPNARALNGFTP
LHIACKKNRIKVMELLVKYGASIQAITESGLTPIHVAAFMGHLNIVLLLLQNGASPDVTN
IRGETALHMAARAGQVEVVRCLLRNGALVDARAREEQTPLHIASRLGKTEIVQLLLQHMA
HPDAATTNGYTPLHISAREGQVDVASVLLEAGAAHSLATKKGFTPLHVASKYGSLDVAKL
LLQRRAPVDSAGKNGLTPLHVAAHYDNQKVALLLLEKGSSPHATAKNGYTPLHIAAKKNQ
MQIATTLLNYGAETNILTKQGVTPLHLASQEGHADMVNLLLEKGANIHVATKSGLTSLHL
AAQEDKVNVADMLIKHGANKDAQTKLGYTPLIVACHYGNIKMVNFLLKQGANVNAKTKNG
YTPLHQAAQQGHTHIINVLLQHGAKPNAVTANGNTALAIAKRLGYISVVDTLKVVTEEVI
TTTTTVTEKHKLNVPETMTEILDVSDEEGDDTMTGDGGEYLRPEDLKELGDDSLPSSQFL
DGMNYLRYSLEGGRSDSLRSFSSDRSRTLSHTSYLRDSTMIDDTVIIPSHQISTLTKEGE
RNSYRLSWSPDNLDNITLSASPIHSGCLSSKKDIGSLLTSHTSPYFDHENSSFLVSFMVD
ARGGAMRGCRHNGLRIIIPPRKCTAPTRVTCRLVKRHRLATMPPMVEGDGLASRLIEVGP
SGAQFLGPVIVEIPHFAALRGKERELVILRSENGDNWKEHFCEFTEDELNEILNGMDEVL
DTPEELEKKRICRIITRDFPQYFAVVSRIKQDSNLIGPEGGVLSSTVVPQVQAVFPEGAL
TKRIRVGLQAQPMHSELIKKILGNKATFSPIVTLEPRRRKFHKPITMTIPVPKASSDMMI
NGYGGETPTLRLLCSITGGTTPAQWEDITGTTPLTYVNECVSFTTNVSARFWLIDCRQIQ
ESVAFASQVYREIICVPYMAKFVVFAKSQDPIEARLRCFCMTDDKVDKTLEQQENFAEVA
RSRDVEVLEGKPIFVDCFGNLVPLTKSGQHHIFSFYAFKENRLPLFVKVRDTTQEPCGRL
SFMKEPKSSRGLVHQAICNLNITLPVYTKTDMTSEKQQQDDQERIEERLAHIADHLGFSW
TELARELDFTEEQIHQVRIENPNSLQDQSHALLKYWLERDGKHATDSGLTECLKKINRMD
IVHLMESSMEMSRDRSRTYAEIEQTMVLDHSEGFSALHEDLCSTKDKKEEEYSFSKDSEP
SDHPPLVSEEDLSLSCSPLHEGTSKAEAEVSVVELLHQIQKDHVKAEFSGKPHELTEDSP
TTQEYVITTCGADLTQVPQSVKTASIASDKSGDSAAGCEDLERPPFHTSASSDRTDSPIV
EEPEDHHFHQEDTQPRKNSLVIVESTDEQPEELERHEEELLEKELAEELGELEVSSDEEE
MVTTRVVRRRVIIQADDVPEIPSEGVTEEQYVDEHGHIVVKKVTRKIIRRFVLPDGTEKE
EVVMQGEPQDPVTVEEGDSFSKVIKRVVLKSESEQSEVTFSEPSVLPSASEFQAEPVEGR
KVSKVIKTTLVHGERMEKHHGDSSLAVNLPSAKDDFEEDNNE*
>TRINITY_DN29554_c0_g1::TRINITY_DN29554_c0_g1_i4::g.32::m.32 type:5prime_partial len:1790 gc:universal TRINITY_DN29554_c0_g1_i4:7006-1637(-)
SKMMVNRTTESGFTPLHIAAHYGNVNVATLLLNRGAVVDFTARNGITPLHVASKRGNTNM
VKLLLDRGGQIDAKTRDGLTPLHCAARSGHDQVVELLLERGAPLLARTKNGLSPLHMAAQ
GDHVECVKHLLQHKAPVDDVTLDYLTALHVAAHCGHYRVTKLLLDKRANPNARALNGFTP
LHIACKKNRIKVMELLVKYGASIQAITESGLTPIHVAAFMGHLNIVLLLLQNGASPDVTN
IRGETALHMAARAGQVEVVRCLLRNGALVDARAREEQTPLHIASRLGKTEIVQLLLQHMA
HPDAATTNGYTPLHISAREGQVDVASVLLEAGAAHSLATKKGFTPLHVASKYGSLDVAKL
LLQRRAPVDSAGKNGLTPLHVAAHYDNQKVALLLLEKGSSPHATAKNGYTPLHIAAKKNQ
MQIATTLLNYGAETNILTKQGVTPLHLASQEGHADMVNLLLEKGANIHVATKSGLTSLHL
AAQEDKVNVADMLIKHGANKDAQTKLGYTPLIVACHYGNIKMVNFLLKQGANVNAKTKNG
YTPLHQAAQQGHTHIINVLLQHGAKPNAVTANGNTALAIAKRLGYISVVDTLKVVTEEVI
TTTTTVTEKHKLNVPETMTEILDVSDEEGDDTMTGDGGEYLRPEDLKELGDDSLPSSQFL
DGMNYLRYSLEGGRSDSLRSFSSDRSRTLSHTSYLRDSTMIDDTVIIPSHQISTLTKEGE
RNSYRLSWSPDNLDNITLSASPIHSGCLSSKKDIGSLLTSHTSPYFDHENSSFLVSFMVD
ARGGAMRGCRHNGLRIIIPPRKCTAPTRVTCRLVKRHRLATMPPMVEGDGLASRLIEVGP
SGAQFLGPVIVEIPHFAALRGKERELVILRSENGDNWKEHFCEFTEDELNEILNGMDEVL
DTPEELEKKRICRIITRDFPQYFAVVSRIKQDSNLIGPEGGVLSSTVVPQVQAVFPEGAL
TKRIRVGLQAQPMHSELIKKILGNKATFSPIVTLEPRRRKFHKPITMTIPVPKASSDMMI
NGYGGETPTLRLLCSITGGTTPAQWEDITGTTPLTYVNECVSFTTNVSARFWLIDCRQIQ
ESVAFASQVYREIICVPYMAKFVVFAKSQDPIEARLRCFCMTDDKVDKTLEQQENFAEVA
RSRDVEVLEGKPIFVDCFGNLVPLTKSGQHHIFSFYAFKENRLPLFVKVRDTTQEPCGRL
SFMKEPKSSRGLVHQAICNLNITLPVYTKESESDQEQEEETDMTSEKQQQDDQERIEERL
AHIADHLGFSWTELARELDFTEEQIHQVRIENPNSLQDQSHALLKYWLERDGKHATDSGL
TECLKKINRMDIVHLMESSMEMSRDRSRTYAEIEQTMVLDHSEGFSALHEDLCSTKDKKE
EEYSFSKDSEPSDHPPLVSEEDLSLSCSPLHEGTSKAEAEVSVVELLHQIQKDHVKAEFS
GKPHELTEDSPTTQEYVITTCGADLTQVPQSVKTASIASDKSGDSAAGCEDLERPPFHTS
ASSDRTDSPIVEEPEDHHFHQEDTQPRKNSLVIVESTDEQPEELERHEEELLEKADDVPE
IPSEGVTEEQYVDEHGHIVVKKVTRKIIRRFVLPDGTEKEEVVMQGEPQDPVTVEEGDSF
SKVIKRVVLKSESEQSEVTFSEPSVLPSASEFQAEPVEGRKVSKVIKTTLVHGERMEKHH
GDSSLAVNLPSAKDDFEEALSYIGNKVKIEVPPLVEKEVMKEDGSLIKRTTMSKASTQKR
TVVKDQYGNRIHVELLEDTPEALPQDDIQHDLQQLLRHFCKDDQKKEAK*
>TRINITY_DN29554_c0_g1::TRINITY_DN29554_c0_g1_i5::g.35::m.35 type:5prime_partial len:1677 gc:universal TRINITY_DN29554_c0_g1_i5:6836-1806(-)
SKMMVNRTTESGFTPLHIAAHYGNVNVATLLLNRGAVVDFTARNGITPLHVASKRGNTNM
VKLLLDRGGQIDAKTRDGLTPLHCAARSGHDQVVELLLERGAPLLARTKNGLSPLHMAAQ
GDHVECVKHLLQHKAPVDDVTLDYLTALHVAAHCGHYRVTKLLLDKRANPNARALNGFTP
LHIACKKNRIKVMELLVKYGASIQAITESGLTPIHVAAFMGHLNIVLLLLQNGASPDVTN
IRGETALHMAARAGQVEVVRCLLRNGALVDARAREEQTPLHIASRLGKTEIVQLLLQHMA
HPDAATTNGYTPLHISAREGQVDVASVLLEAGAAHSLATKKGFTPLHVASKYGSLDVAKL
LLQRRAPVDSAGKNGLTPLHVAAHYDNQKVALLLLEKGSSPHATAKNGYTPLHIAAKKNQ
MQIATTLLNYGAETNILTKQGVTPLHLASQEGHADMVNLLLEKGANIHVATKSGLTSLHL
AAQEDKVNVADMLIKHGANKDAQTKLGYTPLIVACHYGNIKMVNFLLKQGANVNAKTKNG
YTPLHQAAQQGHTHIINVLLQHGAKPNAVTANGNTALAIAKRLGYISVVDTLKVVTEEVI
TTTTTVTEKHKLNVPETMTEILDVSDEEGDDTMTGDGGEYLRPEDLKELGDDSLPSSQFL
DGMNYLRYSLEGGRSDSLRSFSSDRSRTLSHTSYLRDSTMIDDTVIIPSHQISTLTKEGE
RNSYRLSWSPDNLDNITLSASPIHSGFLVSFMVDARGGAMRGCRHNGLRIIIPPRKCTAP
TRVTCRLVKRHRLATMPPMVEGDGLASRLIEVGPSGAQFLGPVIVEIPHFAALRGKEREL
VILRSENGDNWKEHFCEFTEDELNEILNGMDEVLDTPEELEKKRICRIITRDFPQYFAVV
SRIKQDSNLIGPEGGVLSSTVVPQVQAVFPEGALTKRIRVGLQAQPMHSELIKKILGNKA
TFSPIVTLEPRRRKFHKPITMTIPVPKASSDMMINGYGGETPTLRLLCSITGGTTPAQWE
DITGTTPLTYVNECVSFTTNVSARFWLIDCRQIQESVAFASQVYREIICVPYMAKFVVFA
KSQDPIEARLRCFCMTDDKVDKTLEQQENFAEVARSRDVEVLEGKPIFVDCFGNLVPLTK
SGQHHIFSFYAFKENRLPLFVKVRDTTQEPCGRLSFMKEPKSSRGLVHQAICNLNITLPV
YTKESESDQEQEEETDMTSEKQQQDDQERIEERLAHIADHLGFSWTELARELDFTEEQIH
QVRIENPNSLQDQSHALLKYWLERDGKHATDSGLTECLKKINRMDIVHLMESSMEMSRDR
SRTYAEIEQTMVLDHSEGFSALHEDLCSTKDKKEEEYSFSKDSEPSDHPPLVSEEDLSLS
CSPLHEGTSKAEAEVSVVELLHQIQKDHVKAEFSGKPHELTEDSPTTQEYVITTCGADLT
QVPQSVKTASIASDKSGDSAAGCEDLERPPFHTSASSDRTDSPIVEEPEDHHFHQEDTQP
RKNSLVIVESTDEQPEELERHEEELLEKADDVPEIPSEGVTEEQYVDEHGHIVVKKVTRK
IIRRFVLPDGTEKEEVVMQGEPQDPVTVEEGDSFSKVIKRVVLKSESEQSEVTFSEPSVL
PSASEFQAEPVEGRKVSKVIKTTLVHGERMEKHHGDSSLAVNLPSAKDDFEEDNNE*
>TRINITY_DN29554_c0_g1::TRINITY_DN29554_c0_g1_i6::g.38::m.38 type:5prime_partial len:1697 gc:universal TRINITY_DN29554_c0_g1_i6:6896-1806(-)
SKMMVNRTTESGFTPLHIAAHYGNVNVATLLLNRGAVVDFTARNGITPLHVASKRGNTNM
VKLLLDRGGQIDAKTRDGLTPLHCAARSGHDQVVELLLERGAPLLARTKNGLSPLHMAAQ
GDHVECVKHLLQHKAPVDDVTLDYLTALHVAAHCGHYRVTKLLLDKRANPNARALNGFTP
LHIACKKNRIKVMELLVKYGASIQAITESGLTPIHVAAFMGHLNIVLLLLQNGASPDVTN
IRGETALHMAARAGQVEVVRCLLRNGALVDARAREEQTPLHIASRLGKTEIVQLLLQHMA
HPDAATTNGYTPLHISAREGQVDVASVLLEAGAAHSLATKKGFTPLHVASKYGSLDVAKL
LLQRRAPVDSAGKNGLTPLHVAAHYDNQKVALLLLEKGSSPHATAKNGYTPLHIAAKKNQ
MQIATTLLNYGAETNILTKQGVTPLHLASQEGHADMVNLLLEKGANIHVATKSGLTSLHL
AAQEDKVNVADMLIKHGANKDAQTKLGYTPLIVACHYGNIKMVNFLLKQGANVNAKTKNG
YTPLHQAAQQGHTHIINVLLQHGAKPNAVTANGNTALAIAKRLGYISVVDTLKVVTEEVI
TTTTTVTEKHKLNVPETMTEILDVSDEEGDDTMTGDGGEYLRPEDLKELGDDSLPSSQFL
DGMNYLRYSLEGGRSDSLRSFSSDRSRTLSHTSYLRDSTMIDDTVIIPSHQISTLTKEGE
RNSYRLSWSPDNLDNITLSASPIHSGFLVSFMVDARGGAMRGCRHNGLRIIIPPRKCTAP
TRVTCRLVKRHRLATMPPMVEGDGLASRLIEVGPSGAQFLGPVIVEIPHFAALRGKEREL
VILRSENGDNWKEHFCEFTEDELNEILNGMDEVLDTPEELEKKRICRIITRDFPQYFAVV
SRIKQDSNLIGPEGGVLSSTVVPQVQAVFPEGALTKRIRVGLQAQPMHSELIKKILGNKA
TFSPIVTLEPRRRKFHKPITMTIPVPKASSDMMINGYGGETPTLRLLCSITGGTTPAQWE
DITGTTPLTYVNECVSFTTNVSARFWLIDCRQIQESVAFASQVYREIICVPYMAKFVVFA
KSQDPIEARLRCFCMTDDKVDKTLEQQENFAEVARSRDVEVLEGKPIFVDCFGNLVPLTK
SGQHHIFSFYAFKENRLPLFVKVRDTTQEPCGRLSFMKEPKSSRGLVHQAICNLNITLPV
YTKTDMTSEKQQQDDQERIEERLAHIADHLGFSWTELARELDFTEEQIHQVRIENPNSLQ
DQSHALLKYWLERDGKHATDSGLTECLKKINRMDIVHLMESSMEMSRDRSRTYAEIEQTM
VLDHSEGFSALHEDLCSTKDKKEEEYSFSKDSEPSDHPPLVSEEDLSLSCSPLHEGTSKA
EAEVSVVELLHQIQKDHVKAEFSGKPHELTEDSPTTQEYVITTCGADLTQVPQSVKTASI
ASDKSGDSAAGCEDLERPPFHTSASSDRTDSPIVEEPEDHHFHQEDTQPRKNSLVIVEST
DEQPEELERHEEELLEKELAEELGELEVSSDEEEMVTTRVVRRRVIIQADDVPEIPSEGV
TEEQYVDEHGHIVVKKVTRKIIRRFVLPDGTEKEEVVMQGEPQDPVTVEEGDSFSKVIKR
VVLKSESEQSEVTFSEPSVLPSASEFQAEPVEGRKVSKVIKTTLVHGERMEKHHGDSSLA
VNLPSAKDDFEEDNNE*
>TRINITY_DN29554_c0_g1::TRINITY_DN29554_c0_g1_i7::g.41::m.41 type:5prime_partial len:1764 gc:universal TRINITY_DN29554_c0_g1_i7:6928-1637(-)
SKMMVNRTTESGFTPLHIAAHYGNVNVATLLLNRGAVVDFTARNGITPLHVASKRGNTNM
VKLLLDRGGQIDAKTRDGLTPLHCAARSGHDQVVELLLERGAPLLARTKNGLSPLHMAAQ
GDHVECVKHLLQHKAPVDDVTLDYLTALHVAAHCGHYRVTKLLLDKRANPNARALNGFTP
LHIACKKNRIKVMELLVKYGASIQAITESGLTPIHVAAFMGHLNIVLLLLQNGASPDVTN
IRGETALHMAARAGQVEVVRCLLRNGALVDARAREEQTPLHIASRLGKTEIVQLLLQHMA
HPDAATTNGYTPLHISAREGQVDVASVLLEAGAAHSLATKKGFTPLHVASKYGSLDVAKL
LLQRRAPVDSAGKNGLTPLHVAAHYDNQKVALLLLEKGSSPHATAKNGYTPLHIAAKKNQ
MQIATTLLNYGAETNILTKQGVTPLHLASQEGHADMVNLLLEKGANIHVATKSGLTSLHL
AAQEDKVNVADMLIKHGANKDAQTKLGYTPLIVACHYGNIKMVNFLLKQGANVNAKTKNG
YTPLHQAAQQGHTHIINVLLQHGAKPNAVTANGNTALAIAKRLGYISVVDTLKVVTEEVI
TTTTTVTEKHKLNVPETMTEILDVSDEEGDDTMTGDGGEYLRPEDLKELGDDSLPSSQFL
DGMNYLRYSLEGGRSDSLRSFSSDRSRTLSHTSYLRDSTMIDDTVIIPSHQISTLTKEGE
RNSYRLSWSPDNLDNITLSASPIHSGFLVSFMVDARGGAMRGCRHNGLRIIIPPRKCTAP
TRVTCRLVKRHRLATMPPMVEGDGLASRLIEVGPSGAQFLGPVIVEIPHFAALRGKEREL
VILRSENGDNWKEHFCEFTEDELNEILNGMDEVLDTPEELEKKRICRIITRDFPQYFAVV
SRIKQDSNLIGPEGGVLSSTVVPQVQAVFPEGALTKRIRVGLQAQPMHSELIKKILGNKA
TFSPIVTLEPRRRKFHKPITMTIPVPKASSDMMINGYGGETPTLRLLCSITGGTTPAQWE
DITGTTPLTYVNECVSFTTNVSARFWLIDCRQIQESVAFASQVYREIICVPYMAKFVVFA
KSQDPIEARLRCFCMTDDKVDKTLEQQENFAEVARSRDVEVLEGKPIFVDCFGNLVPLTK
SGQHHIFSFYAFKENRLPLFVKVRDTTQEPCGRLSFMKEPKSSRGLVHQAICNLNITLPV
YTKESESDQEQEEETDMTSEKQQQDDQERIEERLAHIADHLGFSWTELARELDFTEEQIH
QVRIENPNSLQDQSHALLKYWLERDGKHATDSGLTECLKKINRMDIVHLMESSMEMSRDR
SRTYAEIEQTMVLDHSEGFSALHEDLCSTKDKKEEEYSFSKDSEPSDHPPLVSEEDLSLS
CSPLHEGTSKAEAEVSVVELLHQIQKDHVKAEFSGKPHELTEDSPTTQEYVITTCGADLT
QVPQSVKTASIASDKSGDSAAGCEDLERPPFHTSASSDRTDSPIVEEPEDHHFHQEDTQP
RKNSLVIVESTDEQPEELERHEEELLEKADDVPEIPSEGVTEEQYVDEHGHIVVKKVTRK
IIRRFVLPDGTEKEEVVMQGEPQDPVTVEEGDSFSKVIKRVVLKSESEQSEVTFSEPSVL
PSASEFQAEPVEGRKVSKVIKTTLVHGERMEKHHGDSSLAVNLPSAKDDFEEALSYIGNK
VKIEVPPLVEKEVMKEDGSLIKRTTMSKASTQKRTVVKDQYGNRIHVELLEDTPEALPQD
DIQHDLQQLLRHFCKDDQKKEAK*
>TRINITY_DN29554_c0_g1::TRINITY_DN29554_c0_g1_i8::g.44::m.44 type:5prime_partial len:1795 gc:universal TRINITY_DN29554_c0_g1_i8:7021-1637(-)
SKMMVNRTTESGFTPLHIAAHYGNVNVATLLLNRGAVVDFTARNGITPLHVASKRGNTNM
VKLLLDRGGQIDAKTRDGLTPLHCAARSGHDQVVELLLERGAPLLARTKNGLSPLHMAAQ
GDHVECVKHLLQHKAPVDDVTLDYLTALHVAAHCGHYRVTKLLLDKRANPNARALNGFTP
LHIACKKNRIKVMELLVKYGASIQAITESGLTPIHVAAFMGHLNIVLLLLQNGASPDVTN
IRGETALHMAARAGQVEVVRCLLRNGALVDARAREEQTPLHIASRLGKTEIVQLLLQHMA
HPDAATTNGYTPLHISAREGQVDVASVLLEAGAAHSLATKKGFTPLHVASKYGSLDVAKL
LLQRRAPVDSAGKNGLTPLHVAAHYDNQKVALLLLEKGSSPHATAKNGYTPLHIAAKKNQ
MQIATTLLNYGAETNILTKQGVTPLHLASQEGHADMVNLLLEKGANIHVATKSGLTSLHL
AAQEDKVNVADMLIKHGANKDAQTKLGYTPLIVACHYGNIKMVNFLLKQGANVNAKTKNG
YTPLHQAAQQGHTHIINVLLQHGAKPNAVTANGNTALAIAKRLGYISVVDTLKVVTEEVI
TTTTTVTEKHKLNVPETMTEILDVSDEEGDDTMTGDGGEYLRPEDLKELGDDSLPSSQFL
DGMNYLRYSLEGGRSDSLRSFSSDRSRTLSHTSYLRDSTMIDDTVIIPSHQISTLTKEGE
RNSYRLSWSPDNLDNITLSASPIHSGFLVSFMVDARGGAMRGCRHNGLRIIIPPRKCTAP
TRVTCRLVKRHRLATMPPMVEGDGLASRLIEVGPSGAQFLGPVIVEIPHFAALRGKEREL
VILRSENGDNWKEHFCEFTEDELNEILNGMDEVLDTPEELEKKRICRIITRDFPQYFAVV
SRIKQDSNLIGPEGGVLSSTVVPQVQAVFPEGALTKRIRVGLQAQPMHSELIKKILGNKA
TFSPIVTLEPRRRKFHKPITMTIPVPKASSDMMINGYGGETPTLRLLCSITGGTTPAQWE
DITGTTPLTYVNECVSFTTNVSARFWLIDCRQIQESVAFASQVYREIICVPYMAKFVVFA
KSQDPIEARLRCFCMTDDKVDKTLEQQENFAEVARSRDVEVLEGKPIFVDCFGNLVPLTK
SGQHHIFSFYAFKENRLPLFVKVRDTTQEPCGRLSFMKEPKSSRGLVHQAICNLNITLPV
YTKESESDQEQEEETDMTSEKQQQDDQERIEERLAHIADHLGFSWTELARELDFTEEQIH
QVRIENPNSLQDQSHALLKYWLERDGKHATDSGLTECLKKINRMDIVHLMESSMEMSRDR
SRTYAEIEQTMVLDHSEGFSALHEDLCSTKDKKEEEYSFSKDSEPSDHPPLVSEEDLSLS
CSPLHEGTSKAEAEVSVVELLHQIQKDHVKAEFSGKPHELTEDSPTTQEYVITTCGADLT
QVPQSVKTASIASDKSGDSAAGCEDLERPPFHTSASSDRTDSPIVEEPEDHHFHQEDTQP
RKNSLVIVESTDEQPEELERHEEELLEKELAEELGELEVSSDEEEMVTTRVVRRRVIIQA
DDVPEIPSEGVTEEQYVDEHGHIVVKKVTRKIIRRFVLPDGTEKEEVVMQGEPQDPVTVE
EGDSFSKVIKRVVLKSESEQSEVTFSEPSVLPSASEFQAEPVEGRKVSKVIKTTLVHGER
MEKHHGDSSLAVNLPSAKDDFEEALSYIGNKVKIEVPPLVEKEVMKEDGSLIKRTTMSKA
STQKRTVVKDQYGNRIHVELLEDTPEALPQDDIQHDLQQLLRHFCKDDQKKEAK*
>TRINITY_DN29554_c0_g1::TRINITY_DN29554_c0_g1_i9::g.47::m.47 type:5prime_partial len:1666 gc:universal TRINITY_DN29554_c0_g1_i9:6803-1806(-)
SKMMVNRTTESGFTPLHIAAHYGNVNVATLLLNRGAVVDFTARNGITPLHVASKRGNTNM
VKLLLDRGGQIDAKTRDGLTPLHCAARSGHDQVVELLLERGAPLLARTKNGLSPLHMAAQ
GDHVECVKHLLQHKAPVDDVTLDYLTALHVAAHCGHYRVTKLLLDKRANPNARALNGFTP
LHIACKKNRIKVMELLVKYGASIQAITESGLTPIHVAAFMGHLNIVLLLLQNGASPDVTN
IRGETALHMAARAGQVEVVRCLLRNGALVDARAREEQTPLHIASRLGKTEIVQLLLQHMA
HPDAATTNGYTPLHISAREGQVDVASVLLEAGAAHSLATKKGFTPLHVASKYGSLDVAKL
LLQRRAPVDSAGKNGLTPLHVAAHYDNQKVALLLLEKGSSPHATAKNGYTPLHIAAKKNQ
MQIATTLLNYGAETNILTKQGVTPLHLASQEGHADMVNLLLEKGANIHVATKSGLTSLHL
AAQEDKVNVADMLIKHGANKDAQTKLGYTPLIVACHYGNIKMVNFLLKQGANVNAKTKNG
YTPLHQAAQQGHTHIINVLLQHGAKPNAVTANGNTALAIAKRLGYISVVDTLKVVTEEVI
TTTTTVTEKHKLNVPETMTEILDVSDEEGDDTMTGDGGEYLRPEDLKELGDDSLPSSQFL
DGMNYLRYSLEGGRSDSLRSFSSDRSRTLSHTSYLRDSTMIDDTVIIPSHQISTLTKEGE
RNSYRLSWSPDNLDNITLSASPIHSGFLVSFMVDARGGAMRGCRHNGLRIIIPPRKCTAP
TRVTCRLVKRHRLATMPPMVEGDGLASRLIEVGPSGAQFLGPVIVEIPHFAALRGKEREL
VILRSENGDNWKEHFCEFTEDELNEILNGMDEVLDTPEELEKKRICRIITRDFPQYFAVV
SRIKQDSNLIGPEGGVLSSTVVPQVQAVFPEGALTKRIRVGLQAQPMHSELIKKILGNKA
TFSPIVTLEPRRRKFHKPITMTIPVPKASSDMMINGYGGETPTLRLLCSITGGTTPAQWE
DITGTTPLTYVNECVSFTTNVSARFWLIDCRQIQESVAFASQVYREIICVPYMAKFVVFA
KSQDPIEARLRCFCMTDDKVDKTLEQQENFAEVARSRDVEVLEGKPIFVDCFGNLVPLTK
SGQHHIFSFYAFKENRLPLFVKVRDTTQEPCGRLSFMKEPKSSRGLVHQAICNLNITLPV
YTKTDMTSEKQQQDDQERIEERLAHIADHLGFSWTELARELDFTEEQIHQVRIENPNSLQ
DQSHALLKYWLERDGKHATDSGLTECLKKINRMDIVHLMESSMEMSRDRSRTYAEIEQTM
VLDHSEGFSALHEDLCSTKDKKEEEYSFSKDSEPSDHPPLVSEEDLSLSCSPLHEGTSKA
EAEVSVVELLHQIQKDHVKAEFSGKPHELTEDSPTTQEYVITTCGADLTQVPQSVKTASI
ASDKSGDSAAGCEDLERPPFHTSASSDRTDSPIVEEPEDHHFHQEDTQPRKNSLVIVEST
DEQPEELERHEEELLEKADDVPEIPSEGVTEEQYVDEHGHIVVKKVTRKIIRRFVLPDGT
EKEEVVMQGEPQDPVTVEEGDSFSKVIKRVVLKSESEQSEVTFSEPSVLPSASEFQAEPV
EGRKVSKVIKTTLVHGERMEKHHGDSSLAVNLPSAKDDFEEDNNE*
>TRINITY_DN29554_c0_g1::TRINITY_DN29554_c0_g1_i10::g.50::m.50 type:5prime_partial len:1734 gc:universal TRINITY_DN29554_c0_g1_i10:7007-1806(-)
SKMMVNRTTESGFTPLHIAAHYGNVNVATLLLNRGAVVDFTARNGITPLHVASKRGNTNM
VKLLLDRGGQIDAKTRDGLTPLHCAARSGHDQVVELLLERGAPLLARTKNGLSPLHMAAQ
GDHVECVKHLLQHKAPVDDVTLDYLTALHVAAHCGHYRVTKLLLDKRANPNARALNGFTP
LHIACKKNRIKVMELLVKYGASIQAITESGLTPIHVAAFMGHLNIVLLLLQNGASPDVTN
IRGETALHMAARAGQVEVVRCLLRNGALVDARAREEQTPLHIASRLGKTEIVQLLLQHMA
HPDAATTNGYTPLHISAREGQVDVASVLLEAGAAHSLATKKGFTPLHVASKYGSLDVAKL
LLQRRAPVDSAGKNGLTPLHVAAHYDNQKVALLLLEKGSSPHATAKNGYTPLHIAAKKNQ
MQIATTLLNYGAETNILTKQGVTPLHLASQEGHADMVNLLLEKGANIHVATKSGLTSLHL
AAQEDKVNVADMLIKHGANKDAQTKLGYTPLIVACHYGNIKMVNFLLKQGANVNAKTKNG
YTPLHQAAQQGHTHIINVLLQHGAKPNAVTANGNTALAIAKRLGYISVVDTLKVVTEEVI
TTTTTVTEKHKLNVPETMTEILDVSDEEGDDTMTGDGGEYLRPEDLKELGDDSLPSSQFL
DGMNYLRYSLEGGRSDSLRSFSSDRSRTLSHTSYLRDSTMIDDTVIIPSHQISTLTKEGE
RNSYRLSWSPDNLDNITLSASPIHSGCLSSKKDIGSLLTSHTSPYFDHENSSFLVSFMVD
ARGGAMRGCRHNGLRIIIPPRKCTAPTRVTCRLVKRHRLATMPPMVEGDGLASRLIEVGP
SGAQFLGPVIVEIPHFAALRGKERELVILRSENGDNWKEHFCEFTEDELNEILNGMDEVL
DTPEELEKKRICRIITRDFPQYFAVVSRIKQDSNLIGPEGGVLSSTVVPQVQAVFPEGAL
TKRIRVGLQAQPMHSELIKKILGNKATFSPIVTLEPRRRKFHKPITMTIPVPKASSDMMI
NGYGGETPTLRLLCSITGGTTPAQWEDITGTTPLTYVNECVSFTTNVSARFWLIDCRQIQ
ESVAFASQVYREIICVPYMAKFVVFAKSQDPIEARLRCFCMTDDKVDKTLEQQENFAEVA
RSRDVEVLEGKPIFVDCFGNLVPLTKSGQHHIFSFYAFKENRLPLFVKVRDTTQEPCGRL
SFMKEPKSSRGLVHQAICNLNITLPVYTKESESDQEQEEETDMTSEKQQQDDQERIEERL
AHIADHLGFSWTELARELDFTEEQIHQVRIENPNSLQDQSHALLKYWLERDGKHATDSGL
TECLKKINRMDIVHLMESSMEMSRDRSRTYAEIEQTMVLDHSEGFSALHEDLCSTKDKKE
EEYSFSKDSEPSDHPPLVSEEDLSLSCSPLHEGTSKAEAEVSVVELLHQIQKDHVKAEFS
GKPHELTEDSPTTQEYVITTCGADLTQVPQSVKTASIASDKSGDSAAGCEDLERPPFHTS
ASSDRTDSPIVEEPEDHHFHQEDTQPRKNSLVIVESTDEQPEELERHEEELLEKELAEEL
GELEVSSDEEEMVTTRVVRRRVIIQADDVPEIPSEGVTEEQYVDEHGHIVVKKVTRKIIR
RFVLPDGTEKEEVVMQGEPQDPVTVEEGDSFSKVIKRVVLKSESEQSEVTFSEPSVLPSA
SEFQAEPVEGRKVSKVIKTTLVHGERMEKHHGDSSLAVNLPSAKDDFEEDNNE*
>TRINITY_DN29554_c0_g1::TRINITY_DN29554_c0_g1_i11::g.53::m.53 type:5prime_partial len:1708 gc:universal TRINITY_DN29554_c0_g1_i11:6929-1806(-)
SKMMVNRTTESGFTPLHIAAHYGNVNVATLLLNRGAVVDFTARNGITPLHVASKRGNTNM
VKLLLDRGGQIDAKTRDGLTPLHCAARSGHDQVVELLLERGAPLLARTKNGLSPLHMAAQ
GDHVECVKHLLQHKAPVDDVTLDYLTALHVAAHCGHYRVTKLLLDKRANPNARALNGFTP
LHIACKKNRIKVMELLVKYGASIQAITESGLTPIHVAAFMGHLNIVLLLLQNGASPDVTN
IRGETALHMAARAGQVEVVRCLLRNGALVDARAREEQTPLHIASRLGKTEIVQLLLQHMA
HPDAATTNGYTPLHISAREGQVDVASVLLEAGAAHSLATKKGFTPLHVASKYGSLDVAKL
LLQRRAPVDSAGKNGLTPLHVAAHYDNQKVALLLLEKGSSPHATAKNGYTPLHIAAKKNQ
MQIATTLLNYGAETNILTKQGVTPLHLASQEGHADMVNLLLEKGANIHVATKSGLTSLHL
AAQEDKVNVADMLIKHGANKDAQTKLGYTPLIVACHYGNIKMVNFLLKQGANVNAKTKNG
YTPLHQAAQQGHTHIINVLLQHGAKPNAVTANGNTALAIAKRLGYISVVDTLKVVTEEVI
TTTTTVTEKHKLNVPETMTEILDVSDEEGDDTMTGDGGEYLRPEDLKELGDDSLPSSQFL
DGMNYLRYSLEGGRSDSLRSFSSDRSRTLSHTSYLRDSTMIDDTVIIPSHQISTLTKEGE
RNSYRLSWSPDNLDNITLSASPIHSGFLVSFMVDARGGAMRGCRHNGLRIIIPPRKCTAP
TRVTCRLVKRHRLATMPPMVEGDGLASRLIEVGPSGAQFLGPVIVEIPHFAALRGKEREL
VILRSENGDNWKEHFCEFTEDELNEILNGMDEVLDTPEELEKKRICRIITRDFPQYFAVV
SRIKQDSNLIGPEGGVLSSTVVPQVQAVFPEGALTKRIRVGLQAQPMHSELIKKILGNKA
TFSPIVTLEPRRRKFHKPITMTIPVPKASSDMMINGYGGETPTLRLLCSITGGTTPAQWE
DITGTTPLTYVNECVSFTTNVSARFWLIDCRQIQESVAFASQVYREIICVPYMAKFVVFA
KSQDPIEARLRCFCMTDDKVDKTLEQQENFAEVARSRDVEVLEGKPIFVDCFGNLVPLTK
SGQHHIFSFYAFKENRLPLFVKVRDTTQEPCGRLSFMKEPKSSRGLVHQAICNLNITLPV
YTKESESDQEQEEETDMTSEKQQQDDQERIEERLAHIADHLGFSWTELARELDFTEEQIH
QVRIENPNSLQDQSHALLKYWLERDGKHATDSGLTECLKKINRMDIVHLMESSMEMSRDR
SRTYAEIEQTMVLDHSEGFSALHEDLCSTKDKKEEEYSFSKDSEPSDHPPLVSEEDLSLS
CSPLHEGTSKAEAEVSVVELLHQIQKDHVKAEFSGKPHELTEDSPTTQEYVITTCGADLT
QVPQSVKTASIASDKSGDSAAGCEDLERPPFHTSASSDRTDSPIVEEPEDHHFHQEDTQP
RKNSLVIVESTDEQPEELERHEEELLEKELAEELGELEVSSDEEEMVTTRVVRRRVIIQA
DDVPEIPSEGVTEEQYVDEHGHIVVKKVTRKIIRRFVLPDGTEKEEVVMQGEPQDPVTVE
EGDSFSKVIKRVVLKSESEQSEVTFSEPSVLPSASEFQAEPVEGRKVSKVIKTTLVHGER
MEKHHGDSSLAVNLPSAKDDFEEDNNE*
>TRINITY_DN29554_c0_g1::TRINITY_DN29554_c0_g1_i12::g.56::m.56 type:5prime_partial len:1821 gc:universal TRINITY_DN29554_c0_g1_i12:7099-1637(-)
SKMMVNRTTESGFTPLHIAAHYGNVNVATLLLNRGAVVDFTARNGITPLHVASKRGNTNM
VKLLLDRGGQIDAKTRDGLTPLHCAARSGHDQVVELLLERGAPLLARTKNGLSPLHMAAQ
GDHVECVKHLLQHKAPVDDVTLDYLTALHVAAHCGHYRVTKLLLDKRANPNARALNGFTP
LHIACKKNRIKVMELLVKYGASIQAITESGLTPIHVAAFMGHLNIVLLLLQNGASPDVTN
IRGETALHMAARAGQVEVVRCLLRNGALVDARAREEQTPLHIASRLGKTEIVQLLLQHMA
HPDAATTNGYTPLHISAREGQVDVASVLLEAGAAHSLATKKGFTPLHVASKYGSLDVAKL
LLQRRAPVDSAGKNGLTPLHVAAHYDNQKVALLLLEKGSSPHATAKNGYTPLHIAAKKNQ
MQIATTLLNYGAETNILTKQGVTPLHLASQEGHADMVNLLLEKGANIHVATKSGLTSLHL
AAQEDKVNVADMLIKHGANKDAQTKLGYTPLIVACHYGNIKMVNFLLKQGANVNAKTKNG
YTPLHQAAQQGHTHIINVLLQHGAKPNAVTANGNTALAIAKRLGYISVVDTLKVVTEEVI
TTTTTVTEKHKLNVPETMTEILDVSDEEGDDTMTGDGGEYLRPEDLKELGDDSLPSSQFL
DGMNYLRYSLEGGRSDSLRSFSSDRSRTLSHTSYLRDSTMIDDTVIIPSHQISTLTKEGE
RNSYRLSWSPDNLDNITLSASPIHSGCLSSKKDIGSLLTSHTSPYFDHENSSFLVSFMVD
ARGGAMRGCRHNGLRIIIPPRKCTAPTRVTCRLVKRHRLATMPPMVEGDGLASRLIEVGP
SGAQFLGPVIVEIPHFAALRGKERELVILRSENGDNWKEHFCEFTEDELNEILNGMDEVL
DTPEELEKKRICRIITRDFPQYFAVVSRIKQDSNLIGPEGGVLSSTVVPQVQAVFPEGAL
TKRIRVGLQAQPMHSELIKKILGNKATFSPIVTLEPRRRKFHKPITMTIPVPKASSDMMI
NGYGGETPTLRLLCSITGGTTPAQWEDITGTTPLTYVNECVSFTTNVSARFWLIDCRQIQ
ESVAFASQVYREIICVPYMAKFVVFAKSQDPIEARLRCFCMTDDKVDKTLEQQENFAEVA
RSRDVEVLEGKPIFVDCFGNLVPLTKSGQHHIFSFYAFKENRLPLFVKVRDTTQEPCGRL
SFMKEPKSSRGLVHQAICNLNITLPVYTKESESDQEQEEETDMTSEKQQQDDQERIEERL
AHIADHLGFSWTELARELDFTEEQIHQVRIENPNSLQDQSHALLKYWLERDGKHATDSGL
TECLKKINRMDIVHLMESSMEMSRDRSRTYAEIEQTMVLDHSEGFSALHEDLCSTKDKKE
EEYSFSKDSEPSDHPPLVSEEDLSLSCSPLHEGTSKAEAEVSVVELLHQIQKDHVKAEFS
GKPHELTEDSPTTQEYVITTCGADLTQVPQSVKTASIASDKSGDSAAGCEDLERPPFHTS
ASSDRTDSPIVEEPEDHHFHQEDTQPRKNSLVIVESTDEQPEELERHEEELLEKELAEEL
GELEVSSDEEEMVTTRVVRRRVIIQADDVPEIPSEGVTEEQYVDEHGHIVVKKVTRKIIR
RFVLPDGTEKEEVVMQGEPQDPVTVEEGDSFSKVIKRVVLKSESEQSEVTFSEPSVLPSA
SEFQAEPVEGRKVSKVIKTTLVHGERMEKHHGDSSLAVNLPSAKDDFEEALSYIGNKVKI
EVPPLVEKEVMKEDGSLIKRTTMSKASTQKRTVVKDQYGNRIHVELLEDTPEALPQDDIQ
HDLQQLLRHFCKDDQKKEAK*
>TRINITY_DN29554_c0_g1::TRINITY_DN29554_c0_g1_i13::g.59::m.59 type:5prime_partial len:1692 gc:universal TRINITY_DN29554_c0_g1_i13:6881-1806(-)
SKMMVNRTTESGFTPLHIAAHYGNVNVATLLLNRGAVVDFTARNGITPLHVASKRGNTNM
VKLLLDRGGQIDAKTRDGLTPLHCAARSGHDQVVELLLERGAPLLARTKNGLSPLHMAAQ
GDHVECVKHLLQHKAPVDDVTLDYLTALHVAAHCGHYRVTKLLLDKRANPNARALNGFTP
LHIACKKNRIKVMELLVKYGASIQAITESGLTPIHVAAFMGHLNIVLLLLQNGASPDVTN
IRGETALHMAARAGQVEVVRCLLRNGALVDARAREEQTPLHIASRLGKTEIVQLLLQHMA
HPDAATTNGYTPLHISAREGQVDVASVLLEAGAAHSLATKKGFTPLHVASKYGSLDVAKL
LLQRRAPVDSAGKNGLTPLHVAAHYDNQKVALLLLEKGSSPHATAKNGYTPLHIAAKKNQ
MQIATTLLNYGAETNILTKQGVTPLHLASQEGHADMVNLLLEKGANIHVATKSGLTSLHL
AAQEDKVNVADMLIKHGANKDAQTKLGYTPLIVACHYGNIKMVNFLLKQGANVNAKTKNG
YTPLHQAAQQGHTHIINVLLQHGAKPNAVTANGNTALAIAKRLGYISVVDTLKVVTEEVI
TTTTTVTEKHKLNVPETMTEILDVSDEEGDDTMTGDGGEYLRPEDLKELGDDSLPSSQFL
DGMNYLRYSLEGGRSDSLRSFSSDRSRTLSHTSYLRDSTMIDDTVIIPSHQISTLTKEGE
RNSYRLSWSPDNLDNITLSASPIHSGCLSSKKDIGSLLTSHTSPYFDHENSSFLVSFMVD
ARGGAMRGCRHNGLRIIIPPRKCTAPTRVTCRLVKRHRLATMPPMVEGDGLASRLIEVGP
SGAQFLGPVIVEIPHFAALRGKERELVILRSENGDNWKEHFCEFTEDELNEILNGMDEVL
DTPEELEKKRICRIITRDFPQYFAVVSRIKQDSNLIGPEGGVLSSTVVPQVQAVFPEGAL
TKRIRVGLQAQPMHSELIKKILGNKATFSPIVTLEPRRRKFHKPITMTIPVPKASSDMMI
NGYGGETPTLRLLCSITGGTTPAQWEDITGTTPLTYVNECVSFTTNVSARFWLIDCRQIQ
ESVAFASQVYREIICVPYMAKFVVFAKSQDPIEARLRCFCMTDDKVDKTLEQQENFAEVA
RSRDVEVLEGKPIFVDCFGNLVPLTKSGQHHIFSFYAFKENRLPLFVKVRDTTQEPCGRL
SFMKEPKSSRGLVHQAICNLNITLPVYTKTDMTSEKQQQDDQERIEERLAHIADHLGFSW
TELARELDFTEEQIHQVRIENPNSLQDQSHALLKYWLERDGKHATDSGLTECLKKINRMD
IVHLMESSMEMSRDRSRTYAEIEQTMVLDHSEGFSALHEDLCSTKDKKEEEYSFSKDSEP
SDHPPLVSEEDLSLSCSPLHEGTSKAEAEVSVVELLHQIQKDHVKAEFSGKPHELTEDSP
TTQEYVITTCGADLTQVPQSVKTASIASDKSGDSAAGCEDLERPPFHTSASSDRTDSPIV
EEPEDHHFHQEDTQPRKNSLVIVESTDEQPEELERHEEELLEKADDVPEIPSEGVTEEQY
VDEHGHIVVKKVTRKIIRRFVLPDGTEKEEVVMQGEPQDPVTVEEGDSFSKVIKRVVLKS
ESEQSEVTFSEPSVLPSASEFQAEPVEGRKVSKVIKTTLVHGERMEKHHGDSSLAVNLPS
AKDDFEEDNNE*
>TRINITY_DN29554_c0_g1::TRINITY_DN29554_c0_g1_i14::g.62::m.62 type:5prime_partial len:1810 gc:universal TRINITY_DN29554_c0_g1_i14:7066-1637(-)
SKMMVNRTTESGFTPLHIAAHYGNVNVATLLLNRGAVVDFTARNGITPLHVASKRGNTNM
VKLLLDRGGQIDAKTRDGLTPLHCAARSGHDQVVELLLERGAPLLARTKNGLSPLHMAAQ
GDHVECVKHLLQHKAPVDDVTLDYLTALHVAAHCGHYRVTKLLLDKRANPNARALNGFTP
LHIACKKNRIKVMELLVKYGASIQAITESGLTPIHVAAFMGHLNIVLLLLQNGASPDVTN
IRGETALHMAARAGQVEVVRCLLRNGALVDARAREEQTPLHIASRLGKTEIVQLLLQHMA
HPDAATTNGYTPLHISAREGQVDVASVLLEAGAAHSLATKKGFTPLHVASKYGSLDVAKL
LLQRRAPVDSAGKNGLTPLHVAAHYDNQKVALLLLEKGSSPHATAKNGYTPLHIAAKKNQ
MQIATTLLNYGAETNILTKQGVTPLHLASQEGHADMVNLLLEKGANIHVATKSGLTSLHL
AAQEDKVNVADMLIKHGANKDAQTKLGYTPLIVACHYGNIKMVNFLLKQGANVNAKTKNG
YTPLHQAAQQGHTHIINVLLQHGAKPNAVTANGNTALAIAKRLGYISVVDTLKVVTEEVI
TTTTTVTEKHKLNVPETMTEILDVSDEEGDDTMTGDGGEYLRPEDLKELGDDSLPSSQFL
DGMNYLRYSLEGGRSDSLRSFSSDRSRTLSHTSYLRDSTMIDDTVIIPSHQISTLTKEGE
RNSYRLSWSPDNLDNITLSASPIHSGCLSSKKDIGSLLTSHTSPYFDHENSSFLVSFMVD
ARGGAMRGCRHNGLRIIIPPRKCTAPTRVTCRLVKRHRLATMPPMVEGDGLASRLIEVGP
SGAQFLGPVIVEIPHFAALRGKERELVILRSENGDNWKEHFCEFTEDELNEILNGMDEVL
DTPEELEKKRICRIITRDFPQYFAVVSRIKQDSNLIGPEGGVLSSTVVPQVQAVFPEGAL
TKRIRVGLQAQPMHSELIKKILGNKATFSPIVTLEPRRRKFHKPITMTIPVPKASSDMMI
NGYGGETPTLRLLCSITGGTTPAQWEDITGTTPLTYVNECVSFTTNVSARFWLIDCRQIQ
ESVAFASQVYREIICVPYMAKFVVFAKSQDPIEARLRCFCMTDDKVDKTLEQQENFAEVA
RSRDVEVLEGKPIFVDCFGNLVPLTKSGQHHIFSFYAFKENRLPLFVKVRDTTQEPCGRL
SFMKEPKSSRGLVHQAICNLNITLPVYTKTDMTSEKQQQDDQERIEERLAHIADHLGFSW
TELARELDFTEEQIHQVRIENPNSLQDQSHALLKYWLERDGKHATDSGLTECLKKINRMD
IVHLMESSMEMSRDRSRTYAEIEQTMVLDHSEGFSALHEDLCSTKDKKEEEYSFSKDSEP
SDHPPLVSEEDLSLSCSPLHEGTSKAEAEVSVVELLHQIQKDHVKAEFSGKPHELTEDSP
TTQEYVITTCGADLTQVPQSVKTASIASDKSGDSAAGCEDLERPPFHTSASSDRTDSPIV
EEPEDHHFHQEDTQPRKNSLVIVESTDEQPEELERHEEELLEKELAEELGELEVSSDEEE
MVTTRVVRRRVIIQADDVPEIPSEGVTEEQYVDEHGHIVVKKVTRKIIRRFVLPDGTEKE
EVVMQGEPQDPVTVEEGDSFSKVIKRVVLKSESEQSEVTFSEPSVLPSASEFQAEPVEGR
KVSKVIKTTLVHGERMEKHHGDSSLAVNLPSAKDDFEEALSYIGNKVKIEVPPLVEKEVM
KEDGSLIKRTTMSKASTQKRTVVKDQYGNRIHVELLEDTPEALPQDDIQHDLQQLLRHFC
KDDQKKEAK*
>TRINITY_DN29554_c0_g1::TRINITY_DN29554_c0_g1_i15::g.65::m.65 type:5prime_partial len:1784 gc:universal TRINITY_DN29554_c0_g1_i15:6988-1637(-)
SKMMVNRTTESGFTPLHIAAHYGNVNVATLLLNRGAVVDFTARNGITPLHVASKRGNTNM
VKLLLDRGGQIDAKTRDGLTPLHCAARSGHDQVVELLLERGAPLLARTKNGLSPLHMAAQ
GDHVECVKHLLQHKAPVDDVTLDYLTALHVAAHCGHYRVTKLLLDKRANPNARALNGFTP
LHIACKKNRIKVMELLVKYGASIQAITESGLTPIHVAAFMGHLNIVLLLLQNGASPDVTN
IRGETALHMAARAGQVEVVRCLLRNGALVDARAREEQTPLHIASRLGKTEIVQLLLQHMA
HPDAATTNGYTPLHISAREGQVDVASVLLEAGAAHSLATKKGFTPLHVASKYGSLDVAKL
LLQRRAPVDSAGKNGLTPLHVAAHYDNQKVALLLLEKGSSPHATAKNGYTPLHIAAKKNQ
MQIATTLLNYGAETNILTKQGVTPLHLASQEGHADMVNLLLEKGANIHVATKSGLTSLHL
AAQEDKVNVADMLIKHGANKDAQTKLGYTPLIVACHYGNIKMVNFLLKQGANVNAKTKNG
YTPLHQAAQQGHTHIINVLLQHGAKPNAVTANGNTALAIAKRLGYISVVDTLKVVTEEVI
TTTTTVTEKHKLNVPETMTEILDVSDEEGDDTMTGDGGEYLRPEDLKELGDDSLPSSQFL
DGMNYLRYSLEGGRSDSLRSFSSDRSRTLSHTSYLRDSTMIDDTVIIPSHQISTLTKEGE
RNSYRLSWSPDNLDNITLSASPIHSGFLVSFMVDARGGAMRGCRHNGLRIIIPPRKCTAP
TRVTCRLVKRHRLATMPPMVEGDGLASRLIEVGPSGAQFLGPVIVEIPHFAALRGKEREL
VILRSENGDNWKEHFCEFTEDELNEILNGMDEVLDTPEELEKKRICRIITRDFPQYFAVV
SRIKQDSNLIGPEGGVLSSTVVPQVQAVFPEGALTKRIRVGLQAQPMHSELIKKILGNKA
TFSPIVTLEPRRRKFHKPITMTIPVPKASSDMMINGYGGETPTLRLLCSITGGTTPAQWE
DITGTTPLTYVNECVSFTTNVSARFWLIDCRQIQESVAFASQVYREIICVPYMAKFVVFA
KSQDPIEARLRCFCMTDDKVDKTLEQQENFAEVARSRDVEVLEGKPIFVDCFGNLVPLTK
SGQHHIFSFYAFKENRLPLFVKVRDTTQEPCGRLSFMKEPKSSRGLVHQAICNLNITLPV
YTKTDMTSEKQQQDDQERIEERLAHIADHLGFSWTELARELDFTEEQIHQVRIENPNSLQ
DQSHALLKYWLERDGKHATDSGLTECLKKINRMDIVHLMESSMEMSRDRSRTYAEIEQTM
VLDHSEGFSALHEDLCSTKDKKEEEYSFSKDSEPSDHPPLVSEEDLSLSCSPLHEGTSKA
EAEVSVVELLHQIQKDHVKAEFSGKPHELTEDSPTTQEYVITTCGADLTQVPQSVKTASI
ASDKSGDSAAGCEDLERPPFHTSASSDRTDSPIVEEPEDHHFHQEDTQPRKNSLVIVEST
DEQPEELERHEEELLEKELAEELGELEVSSDEEEMVTTRVVRRRVIIQADDVPEIPSEGV
TEEQYVDEHGHIVVKKVTRKIIRRFVLPDGTEKEEVVMQGEPQDPVTVEEGDSFSKVIKR
VVLKSESEQSEVTFSEPSVLPSASEFQAEPVEGRKVSKVIKTTLVHGERMEKHHGDSSLA
VNLPSAKDDFEEALSYIGNKVKIEVPPLVEKEVMKEDGSLIKRTTMSKASTQKRTVVKDQ
YGNRIHVELLEDTPEALPQDDIQHDLQQLLRHFCKDDQKKEAK*
>TRINITY_DN29554_c0_g1::TRINITY_DN29554_c0_g1_i16::g.68::m.68 type:5prime_partial len:1753 gc:universal TRINITY_DN29554_c0_g1_i16:6895-1637(-)
SKMMVNRTTESGFTPLHIAAHYGNVNVATLLLNRGAVVDFTARNGITPLHVASKRGNTNM
VKLLLDRGGQIDAKTRDGLTPLHCAARSGHDQVVELLLERGAPLLARTKNGLSPLHMAAQ
GDHVECVKHLLQHKAPVDDVTLDYLTALHVAAHCGHYRVTKLLLDKRANPNARALNGFTP
LHIACKKNRIKVMELLVKYGASIQAITESGLTPIHVAAFMGHLNIVLLLLQNGASPDVTN
IRGETALHMAARAGQVEVVRCLLRNGALVDARAREEQTPLHIASRLGKTEIVQLLLQHMA
HPDAATTNGYTPLHISAREGQVDVASVLLEAGAAHSLATKKGFTPLHVASKYGSLDVAKL
LLQRRAPVDSAGKNGLTPLHVAAHYDNQKVALLLLEKGSSPHATAKNGYTPLHIAAKKNQ
MQIATTLLNYGAETNILTKQGVTPLHLASQEGHADMVNLLLEKGANIHVATKSGLTSLHL
AAQEDKVNVADMLIKHGANKDAQTKLGYTPLIVACHYGNIKMVNFLLKQGANVNAKTKNG
YTPLHQAAQQGHTHIINVLLQHGAKPNAVTANGNTALAIAKRLGYISVVDTLKVVTEEVI
TTTTTVTEKHKLNVPETMTEILDVSDEEGDDTMTGDGGEYLRPEDLKELGDDSLPSSQFL
DGMNYLRYSLEGGRSDSLRSFSSDRSRTLSHTSYLRDSTMIDDTVIIPSHQISTLTKEGE
RNSYRLSWSPDNLDNITLSASPIHSGFLVSFMVDARGGAMRGCRHNGLRIIIPPRKCTAP
TRVTCRLVKRHRLATMPPMVEGDGLASRLIEVGPSGAQFLGPVIVEIPHFAALRGKEREL
VILRSENGDNWKEHFCEFTEDELNEILNGMDEVLDTPEELEKKRICRIITRDFPQYFAVV
SRIKQDSNLIGPEGGVLSSTVVPQVQAVFPEGALTKRIRVGLQAQPMHSELIKKILGNKA
TFSPIVTLEPRRRKFHKPITMTIPVPKASSDMMINGYGGETPTLRLLCSITGGTTPAQWE
DITGTTPLTYVNECVSFTTNVSARFWLIDCRQIQESVAFASQVYREIICVPYMAKFVVFA
KSQDPIEARLRCFCMTDDKVDKTLEQQENFAEVARSRDVEVLEGKPIFVDCFGNLVPLTK
SGQHHIFSFYAFKENRLPLFVKVRDTTQEPCGRLSFMKEPKSSRGLVHQAICNLNITLPV
YTKTDMTSEKQQQDDQERIEERLAHIADHLGFSWTELARELDFTEEQIHQVRIENPNSLQ
DQSHALLKYWLERDGKHATDSGLTECLKKINRMDIVHLMESSMEMSRDRSRTYAEIEQTM
VLDHSEGFSALHEDLCSTKDKKEEEYSFSKDSEPSDHPPLVSEEDLSLSCSPLHEGTSKA
EAEVSVVELLHQIQKDHVKAEFSGKPHELTEDSPTTQEYVITTCGADLTQVPQSVKTASI
ASDKSGDSAAGCEDLERPPFHTSASSDRTDSPIVEEPEDHHFHQEDTQPRKNSLVIVEST
DEQPEELERHEEELLEKADDVPEIPSEGVTEEQYVDEHGHIVVKKVTRKIIRRFVLPDGT
EKEEVVMQGEPQDPVTVEEGDSFSKVIKRVVLKSESEQSEVTFSEPSVLPSASEFQAEPV
EGRKVSKVIKTTLVHGERMEKHHGDSSLAVNLPSAKDDFEEALSYIGNKVKIEVPPLVEK
EVMKEDGSLIKRTTMSKASTQKRTVVKDQYGNRIHVELLEDTPEALPQDDIQHDLQQLLR
HFCKDDQKKEAK*
>TRINITY_DN30119_c0_g1::TRINITY_DN30119_c0_g1_i1::g.71::m.71 type:5prime_partial len:309 gc:universal TRINITY_DN30119_c0_g1_i1:1100-174(-)
LHVASLHSHLPLVKFLIQRGAVIRTDTKAGYTPLHHAAWSGHTQVADLLLARGAPAMDST
KEGLTPFHCAAANGHTLMTQLLLRHGTDPNACDCNQWTALHWATAGRQLHIMNGLIAQGL
NPNLQGKGGVTPLHIAAEIGRAETTRLLLVQGADVNLQDDCGRTALSVASKNSHHEIVKL
LLQSQADRDLADLHGCTPLHKAAGVGCLRSVCLLLRGSSPASVNRRDGLLLTPLHRAVLG
GHTDVASCLLEHGTDVNAAGWLGKTALHLAAEKKFFPLVELLIAKGADLSRKTWWKETAQ
EALTQSFL*
>TRINITY_DN30119_c0_g1::TRINITY_DN30119_c0_g1_i2::g.73::m.73 type:5prime_partial len:309 gc:universal TRINITY_DN30119_c0_g1_i2:1014-88(-)
LHVASLHSHLPLVKFLIQRGAVIRTDTKAGYTPLHHAAWSGHTQVADLLLARGAPAMDST
KEGLTPFHCAAANGHTLMTQLLLRHGTDPNACDCNQWTALHWATAGRQLHIMNGLIAQGL
NPNLQGKGGVTPLHIAAEIGRAETTRLLLVQGADVNLQDDCGRTALSVASKNSHHEIVKL
LLQSQADRDLADLHGCTPLHKAAGVGCLRSVCLLLRGSSPASVNRRDGLLLTPLHRAVLG
GHTDVASCLLEHGTDVNAAGWLGKTALHLAAEKKFFPLVELLIAKGADLSRKTWWKETAQ
EALTQSFL*
>TRINITY_DN31511_c0_g2::TRINITY_DN31511_c0_g2_i3::g.74::m.74 type:complete len:2520 gc:universal TRINITY_DN31511_c0_g2_i3:87-7646(+)
MLTDGTAAPTPTGDEEIDSVTPRAAPAAIVEASTAGPNPLGLRAVRLFGEAGPCGPIGSA
TTSGEAGAAAAAAALDFKLAAAVLRSGGGGGSGSDEDEVSEVESFILDQEDLDNPVLKTT
SEIFLSSAAEGADLRTVDPETQARLEALLEAAGIGKLSTADGKAFADPEVLRRLTSSVSC
ALDEAAAALTRMRAENNHNAGQVDNRSLAEACSDGDVNAVRKLLDEGRSVNEHTEEGESL
LCLACSAGYYELAQVLLAMHANVEDRGNKGDITPLMAAASGGYVDIVKLLLVHCADVNAQ
SSTGNTALTYACAGGFVDIVKVLLKAGANIEDHNENGHTPLMEAASAGHVEVARVLLEYG
AGINTHSNEFKESALTLACYKGHLDMVRFLLEAGADQEHKTDEMHTALMEACMDGHVEVA
RLLLDSGAQVNMPADSFESPLTLAACGGHVELAALLIERGANLEEVNDEGYTPLMEAARE
GHEEMVALLLAQGANINAQTEETQETALTLACCGGFSEVADFLIKAGADIELGCSTPLME
AAQEGHLELVKYLLAAGANVHATTATGDTALTYACENGHTDVADVLLQAGADLEHESEGG
RTPLMKAARAGHLCTVQFLISKGANVNRATANNDHTVVSLACAGGHLAVVELLLAHGADP
THRLKDGSTMLIEAAKGGHTNVVSYLLDYPNNVLSVPTTDMTQLTPPSQDQSQVPRVPMH
ALAMVVPPQEPDRAPQENPPPLLTLPKGTSKQKSTSLQVADQELLSPFHPYQPLECIVEE
TEGKLNELGQRISAIEKAQLKSLELIQGEPLNKDKIEELKKNREEQVQKKKKILKELQKV
ERQLQMKTQQQFTKEYLETKGQTEAPLSQQQQCPHTGVLPELEGNEGLPGDNLSELSQVD
SVLRKDEQQHSPSSPEQTEFAPLQPLATPQCNFSSNIGCNGTDSFELQKVLGNQQTIGQQ
QPIAGHVQGLLVQEPDGLMVASPAQTLTDTLDDLIAAVNSRVPTGSSSSHVMDSATPESC
SQTLSMTSQSVLPTYPSVDIDAHTESNHDTALTLACAGGHEELVSVLIARGASIEHRDKK
GFTPLILAATAGHVGVVEILLDKGGDIEAQSERTKDTPLSLACSGGRQEVVDLLLARGAN
KEHRNVSDYTPLSLAASGGYVNIIKILLNAGAEINSRTGSKLGISPLMLAAMNGHVPAVK
LLLDMGSDINAQIETNRNTALTLACFQGRAEVVSLLLDRKANVEHRAKTGLTPLMEAASG
GYAEVGRVLLDKGADVNAPPVPSSRDTALTIAADKGHYKFCELLINRGAHIDVRNKKGNT
PLWLAANGGHLDVVQLLVQAGADVDAADNRKITPLMSAFRKGHVRVVQFLVKEVNQFPSD
IECMRYIATIADKELLKKCHQCVETIVKAKDQQAAEANKNASILLKELDLEKSREESRKQ
ALAAKREKRKEKRKKKKEEQKRKQEEDEEHKPKETLELQEDEEEEENDDDVDSEIPLEPP
SATTTTTIGISATSATFTNAFGKKRANVITTPSTNRKNKKNKTKDTPQNVQIILPDQHIS
LAQQKADKNKINGEPRGGSAGGNSDSDNLDSTDCNSESSSGKSQELNFTMDTHSSGDKRY
ASVLLPSQEDKTNPSVSKVQTRVEGEANSSLATNYKSVSLPLTSPNIKLNLTSPKRGQKR
EEGWKEVVRRQVGRVLKDTSPSNPLQSTPVEQFQLQRGGRCCSGAKRSKKLSVPASVVSR
IMGRGGCNITAIQDVTGAHIDVDKQKDKNGERMITIRGGTESTRYAVQLINALIQDPAKE
LEDLIPKTHIRTPVSSTKSIHTNFSSGVSTASAPNKNSFSIGASSLVTSQSSTLSTFQSA
NKLSKNVPANVRSSFPVSLPLAYSHPHFALLAAQTMQQIRHPRLPMAQFGGTFSTSANTW
GPFPVRPVNPGSTNSSPKHNSSNRMGNQNGSILQSESTVLASSSPGGVPSAVPSSQPLCV
TNNRTPSSVRKQLFACIPKTSTMTTAISTVTTTCSTLPSTSPAHENTGNVPATFLLTNAP
QAQQSALKTDAIPPVSVPKEKASAPEQSVGIACVSSSVATSSSIISCNSPGVLEPCTSSS
PAPPDNVPNETLPANMPELSPPITMPFSSSSESAPLTLSSPRSVASENQDSGSLPQLAVP
APRVSHRMQPRGSFYSMVPNANLHQEAQSVFVTNAVPLAPSQGPSTTVHLSSPMNIMNGS
QMHINPSNKPLAPTFGPATLFNHFSSLFDSNQMPANQGWGDCPLSTRAADQSFTVQSTFL
SNSVLGHMESVHPDNSKAPGFRPPPQRVSTSPVDPSSSSSGSSSTPMAGFSANIQGARVY
LQGPVGTPSFNRQHFSPHPWTSATNSCESPIPSVSSGSSSPLSAVSAPSNLGQPKSGSTS
QDRKVPPPIGTERLARIRQGGSVTPTPLGSNFTAPVGHSGIWSFGVNNVSEGLSSWSQPV
MGNHAVHQQLSDPGTFSQHQPMERDDSGIVAPSNIFQQPMPNNFVDFSKVHFRVFFHVF*
>TRINITY_DN31511_c0_g2::TRINITY_DN31511_c0_g2_i4::g.76::m.76 type:complete len:2584 gc:universal TRINITY_DN31511_c0_g2_i4:87-7838(+)
MLTDGTAAPTPTGDEEIDSVTPRAAPAAIVEASTAGPNPLGLRAVRLFGEAGPCGPIGSA
TTSGEAGAAAAAAALDFKLAAAVLRSGGGGGSGSDEDEVSEVESFILDQEDLDNPVLKTT
SEIFLSSAAEGADLRTVDPETQARLEALLEAAGIGKLSTADGKAFADPEVLRRLTSSVSC
ALDEAAAALTRMRAENNHNAGQVDNRSLAEACSDGDVNAVRKLLDEGRSVNEHTEEGESL
LCLACSAGYYELAQVLLAMHANVEDRGNKGDITPLMAAASGGYVDIVKLLLVHCADVNAQ
SSTGNTALTYACAGGFVDIVKVLLKAGANIEDHNENGHTPLMEAASAGHVEVARVLLEYG
AGINTHSNEFKESALTLACYKGHLDMVRFLLEAGADQEHKTDEMHTALMEACMDGHVEVA
RLLLDSGAQVNMPADSFESPLTLAACGGHVELAALLIERGANLEEVNDEGYTPLMEAARE
GHEEMVALLLAQGANINAQTEETQETALTLACCGGFSEVADFLIKAGADIELGCSTPLME
AAQEGHLELVKYLLAAGANVHATTATGDTALTYACENGHTDVADVLLQAGADLEHESEGG
RTPLMKAARAGHLCTVQFLISKGANVNRATANNDHTVVSLACAGGHLAVVELLLAHGADP
THRLKDGSTMLIEAAKGGHTNVVSYLLDYPNNVLSVPTTDMTQLTPPSQDQSQVPRVPMH
ALAMVVPPQEPDRAPQENPPPLLTLPKGTSKQKSTSLQVADQELLSPFHPYQPLECIVEE
TEGKLNELGQRISAIEKAQLKSLELIQGEPLNKDKIEELKKNREEQVQKKKKILKELQKV
ERQLQMKTQQQFTKEYLETKGQTEAPLSQQQQCPHTGVLPELEGNEGLPGDNLSELSQVD
SVLRKDEQQHSPSSPEQTEFAPLQPLATPQCNFSSNIGCNGTDSFELQKVLGNQQTIGQQ
QPIAGHVQGLLVQEPDGLMVASPAQTLTDTLDDLIAAVNSRVPTGSSSSHVMDSATPESC
SQTLSMTSQSVLPTYPSVDIDAHTESNHDTALTLACAGGHEELVSVLIARGASIEHRDKK
GFTPLILAATAGHVGVVEILLDKGGDIEAQSERTKDTPLSLACSGGRQEVVDLLLARGAN
KEHRNVSDYTPLSLAASGGYVNIIKILLNAGAEINSRTGSKLGISPLMLAAMNGHVPAVK
LLLDMGSDINAQIETNRNTALTLACFQGRAEVVSLLLDRKANVEHRAKTGLTPLMEAASG
GYAEVGRVLLDKGADVNAPPVPSSRDTALTIAADKGHYKFCELLINRGAHIDVRNKKGNT
PLWLAANGGHLDVVQLLVQAGADVDAADNRKITPLMSAFRKGHVRVVQFLVKEVNQFPSD
IECMRYIATIADKELLKKCHQCVETIVKAKDQQAAEANKNASILLKELDLEKSREESRKQ
ALAAKREKRKEKRKKKKEEQKRKQEEDEEHKPKETLELQEDEEEEENDDDVDSEIPLEPP
SATTTTTIGISATSATFTNAFGKKRANVITTPSTNRKNKKNKTKDTPQNVQIILPDQHIS
LAQQKADKNKINGEPRGGSAGGNSDSDNLDSTDCNSESSSGKSQELNFTMDTHSSGDKRY
ASVLLPSQEDKTNPSVSKVQTRVEGEANSSLATNYKSVSLPLTSPNIKLNLTSPKRGQKR
EEGWKEVVRRQVGRVLKDTSPSNPLQSTPVEQFQLQRGGRCCSGAKRSKKLSVPASVVSR
IMGRGGCNITAIQDVTGAHIDVDKQKDKNGERMITIRGGTESTRYAVQLINALIQDPAKE
LEDLIPKTHIRTPVSSTKSIHTNFSSGVSTASAPNKNSFSIGASSLVTSQSSTLSTFQSA
NKLSKNVPANVRSSFPVSLPLAYSHPHFALLAAQTMQQIRHPRLPMAQFGGTFSTSANTW
GPFPVRPVNPGSTNSSPKHNSSNRMGNQNGSILQSESTVLASSSPGGVPSAVPSSQPLCV
TNNRTPSSVRKQLFACIPKTSTMTTAISTVTTTCSTLPSTSPAHENTGNVPATFLLTNAP
QAQQSALKTDAIPPVSVPKEKASAPEQSVGIACVSSSVATSSSIISCNSPGVLEPCTSSS
PAPPDNVPNETLPANMPELSPPITMPFSSSSESAPLTLSSPRSVASENQDSGSLPQLAVP
APRVSHRMQPRGSFYSMVPNANLHQEAQSVFVTNAVPLAPSQGPSTTVHLSSPMNIMNGS
QMHINPSNKPLAPTFGPATLFNHFSSLFDSNQMPANQGWGDCPLSTRAADQSFTVQSTFL
SNSVLGHMESVHPDNSKAPGFRPPPQRVSTSPVDPSSSSSGSSSTPMAGFSANIQGARVY
LQGPVGTPSFNRQHFSPHPWTSATNSCESPIPSVSSGSSSPLSAVSAPSNLGQPKSGSTS
QDRKVPPPIGTERLARIRQGGSVTPTPLGSNFTAPVGHSGIWSFGVNNVSEGLSSWSQPV
MGNHAVHQQLSDPGTFSQHQPMERDDSGIVAPSNIFQQPMPNSFVDFSKGLPISMYGGTI
IPSHPQLADGPGGPLFNGLHTPDPAWNPMIKVVQNSAECTEAQQIWPGTWAPHIGNMHLK
YVN*
>TRINITY_DN31511_c0_g2::TRINITY_DN31511_c0_g2_i6::g.78::m.78 type:complete len:2589 gc:universal TRINITY_DN31511_c0_g2_i6:87-7853(+)
MLTDGTAAPTPTGDEEIDSVTPRAAPAAIVEASTAGPNPLGLRAVRLFGEAGPCGPIGSA
TTSGEAGAAAAAAALDFKLAAAVLRSGGGGGSGSDEDEVSEVESFILDQEDLDNPVLKTT
SEIFLSSAAEGADLRTVDPETQARLEALLEAAGIGKLSTADGKAFADPEVLRRLTSSVSC
ALDEAAAALTRMRAENNHNAGQVDNRSLAEACSDGDVNAVRKLLDEGRSVNEHTEEGESL
LCLACSAGYYELAQVLLAMHANVEDRGNKGDITPLMAAASGGYVDIVKLLLVHCADVNAQ
SSTGNTALTYACAGGFVDIVKVLLKAGANIEDHNENGHTPLMEAASAGHVEVARVLLEYG
AGINTHSNEFKESALTLACYKGHLDMVRFLLEAGADQEHKTDEMHTALMEACMDGHVEVA
RLLLDSGAQVNMPADSFESPLTLAACGGHVELAALLIERGANLEEVNDEGYTPLMEAARE
GHEEMVALLLAQGANINAQTEETQETALTLACCGGFSEVADFLIKAGADIELGCSTPLME
AAQEGHLELVKYLLAAGANVHATTATGDTALTYACENGHTDVADVLLQAGADLEHESEGG
RTPLMKAARAGHLCTVQFLISKGANVNRATANNDHTVVSLACAGGHLAVVELLLAHGADP
THRLKDGSTMLIEAAKGGHTNVVSYLLDYPNNVLSVPTTDMTQLTPPSQDQSQVPRVPMH
ALAMVVPPQEPDRAPQENPPPLLTLPKGTSKQKSTSLQVADQELLSPFHPYQPLECIVEE
TEGKLNELGQRISAIEKAQLKSLELIQGEPLNKDKIEELKKNREEQVQKKKKILKELQKV
ERQLQMKTQQQFTKEYLETKGQTEAPLSQQQQCPHTGVLPELEGNEGLPGDNLSELSQVD
SVLRKDEQQHSPSSPEQTEFAPLQPLATPQCNFSSNIGCNGTDSFELQKVLGNQQTIGQQ
QPIAGHVQGLLVQEPDGLMVASPAQTLTDTLDDLIAAVNSRVPTGSSSSHVMDSATPESC
SQTLSMTSQSVLPTYPSVDIDAHTESNHDTALTLACAGGHEELVSVLIARGASIEHRDKK
GFTPLILAATAGHVGVVEILLDKGGDIEAQSERTKDTPLSLACSGGRQEVVDLLLARGAN
KEHRNVSDYTPLSLAASGGYVNIIKILLNAGAEINSRTGSKLGISPLMLAAMNGHVPAVK
LLLDMGSDINAQIETNRNTALTLACFQGRAEVVSLLLDRKANVEHRAKTGLTPLMEAASG
GYAEVGRVLLDKGADVNAPPVPSSRDTALTIAADKGHYKFCELLINRGAHIDVRNKKGNT
PLWLAANGGHLDVVQLLVQAGADVDAADNRKITPLMSAFRKGHVRVVQFLVKEVNQFPSD
IECMRYIATIADKELLKKCHQCVETIVKAKDQQAAEANKNASILLKELDLEKSREESRKQ
ALAAKREKRKEKRKKKKEEQKRKQEEDEEHKPKETLELQEDEEEEENDDDVDSEIPLEPP
SATTTTTIGISATSATFTNAFGKKRANVITTPSTNRKNKKNKTKDTPQNVQIILPDQHIS
LAQQKADKNKINGEPRGGSAGGNSDSDNLDSTDCNSESSSGKSQELNFTMDTHSSGDKRY
ASVLLPSQEDKTNPSVSKVQTRVEGEANSSLATNYKSVSLPLTSPNIKLNLTSPKRGQKR
EEGWKEVVRRQVGRVLKDTSPSNPLQSTPVEQFQLQRGGRCCSGAKRSKKLSVPASVVSR
IMGRGGCNITAIQDVTGAHIDVDKQKDKNGERMITIRGGTESTRYAVQLINALIQDPAKE
LEDLIPKTHIRTPVSSTKSIHTNFSSGVSTASAPNKNSFSIGASSLVTSQSSTLSTFQSA
NKLSKNVPANVRSSFPVSLPLAYSHPHFALLAAQTMQQIRHPRLPMAQFGGTFSTSANTW
GPFPVRPVNPGSTNSSPKHNSSNRMGNQNGSILQSESTVLASSSPGGVPSAVPSSQPLCV
TNNRTPSSVRKQLFACIPKTSTMTTAISTVTTTCSTLPSTSPAHENTGNVPATFLLTNAP
QAQQSALKTDAIPPVSVPKEKASAPEQSVGIACVSSSVATSSSIISCNSPGVLEPCTSSS
PAPPDNVPNETLPANMPELSPPITMPFSSSSESAPLTLSSPRSVASENQDSGSLPQLAVP
APRVSHRMQPRGSFYSMVPNANLHQEAQSVFVTNAVPLAPSQGPSTTVHLSSPMNIMNGS
QMHINPSNKPLAPTFGPATLFNHFSSLFDSNQMPANQGWGDCPLSTRAADQSFTVQSTFL
SNSVLGHMESVHPDNSKAPGFRPPPQRVSTSPVDPSSSSSGSSSTPMAGFSANIQGARVY
LQGPVGTPSFNRQHFSPHPWTSATNSCRSFDGESPIPSVSSGSSSPLSAVSAPSNLGQPK
SGSTSQDRKVPPPIGTERLARIRQGGSVTPTPLGSNFTAPVGHSGIWSFGVNNVSEGLSS
WSQPVMGNHAVHQQLSDPGTFSQHQPMERDDSGIVAPSNIFQQPMPNSFVDFSKGLPISM
YGGTIIPSHPQLADGPGGPLFNGLHTPDPAWNPMIKVVQNSAECTEAQQIWPGTWAPHIG
NMHLKYVN*
>TRINITY_DN35129_c0_g1::TRINITY_DN35129_c0_g1_i2::g.80::m.80 type:5prime_partial len:1097 gc:universal TRINITY_DN35129_c0_g1_i2:3-3293(+)
EERGCRRRCWGRRRRGEGRRGDPRGLGRKKAVGLIILVAPMAVYDEDLLRNPFYLTMQKR
RPDLCRKVAEFHGTILVPCKGSLSNSIISACQFDSYILKAADNNFRTLNGKEVFIQGNMI
ILGGEFNQRCSIPVLFEETFYNDREESFNILCIAHPLEKNDNKEPSSMASNSYSLKNMED
VKEFLGKHAEKFDKAIASFHRTFKEHDRKILRHYIDSVNALYTKCIQQLLRDSHLRMLAK
QELQMTLMKQAVDMYIHHSLYDVIFKYVGTIEASEDAAFNKITRSLQDLQQKDLGIKPEF
SFNIPRAKRELGQLNKCTSPQQKLLCLRKVVQIIMQSPSQRVNMETMCADDLLSVLLYLL
VKTEIPNWMANLSYIKNFRFCSSAKDELGYCLTSVEAAIEYIRLGNLSDRTPASEGFSEK
LFLRQRMNLLSQLSTTPIDCLFKHVASGNQEEVERLLSQGDGDKDALQNMCHPLCFCDKC
EKLVSGKLNDPSIVTPFSRDDQGFTPLHVAAIYGQASLIDLLVSKGAVVNATDYHGSTPL
HLACQKGYQNVTLLLLHYKSSTEAQDNNGNTALHLACTYGHEDCVKALVYYDVHSCKLDI
GNEKGDTPLHIAARWGYQGIIEVLLQNGANPGILNRMKETPVQCALNSTIVSLMELNYLT
FEKGQHASQSPVRSSCCEDTISQISSTSSLSSIILVTTVTPEEAKSNYKEVDKLLRAVAD
GDLEMVRYLLEWGDDDLEDPKETSNVRTPELCHPLCQCSRCSPLQKKFFRLPSNGLGVNV
TNQTGLTSLHVAALHGHVDLVALLLKHGANIEAKDVNQARPLHFACQNGHFQVVEFLIEC
TAKQNKKDIYGNTPLMYASLKGYQEIAAILLQHEASVNLSNNQGNTPLHKAVIGNYEAVV
QLLLQHGALVHLRNNRQCTPLDYAEPNSGLLKLLQAAASSEKDGQTLCKTHVTRKIRKKI
SFKTPETTDDLMARRLQLLESIHRFNKSRDLRKAITKDKSVPNFDEELLHQLAIKSFNNK
QNPVDALEQTQTHNLDAKSCEGPVTAEGDAGIAPFRKREVQRSHTVSVGLSTTGIGDFYS
LPRDANAAPTDNCPEN*
>TRINITY_DN35390_c1_g1::TRINITY_DN35390_c1_g1_i1::g.82::m.82 type:5prime_partial len:1246 gc:universal TRINITY_DN35390_c1_g1_i1:2-3739(+)
SVLLDHGASLSIITKKGFTPLHVAAKYGKIEVANLLLQKNASPDAAGKNGYTPLHIAAKK
NQMDIATTLLEYGADVNAVTRQGIAPVHLASQEGHVDMVSLLLTRNANVNVSNKSGLTPL
HLAAQEDRINVAEVLVNQGAVVDAPTKMGYTPLHVGCHYGNIKIVNFLLQQFAKVNAKTK
NGYTPLHQAAQQGHTHIINVLLQNGASPNELTVNGNTALAIAKRLGYISVVDTLKIVTEE
TMTTITVTEKHKMNVPETMNEVLDMSDDEGEDAMTGDTDKYLGPQDLKELGDDSLPAEGY
MGFSLGARSASLRSFSSDRSYTLNRSSFTRDSVMIEELLVPPKDTPLTFPREVDSDSLRH
YSWAAETLDNVNLVSSPIHSGFLVSFMVDARGGSMRGSRHHGMRIIIPPRKCTAPTRITC
RLVKRAKLASPPPMVEGEGLASRLIEMGPSGAQFLGPVVVEIPHFGSMRGKERELIVLRS
ENGETWKEHQYDSKHENLADILNGMNEEMDSVEELEKKRICRIVTKDFPQYFAVVSRIKQ
ESNQIGPEGGILSSTTLPRVQAAFPEGALTKRIRVGLQAQPVQDEMVKKILGNKATFSPI
VTVEPRRRKFHKPITMTIPVPPPSGEGVTNGYKGDTTPSLRLLCSITGGTSPAQWEDITG
TTPLTFVNDCVSFTTNVSARFWLADCHQVLETVGLATQLYRELICVPYMAKFVIFAKTND
AVESNLRCFCMTDDKVDKTLEQQENFEEVARSKDIEVLEGKPIYVDCYGNLAPLTKGGQQ
LVFNFYAFKENRLPFSIKIRDTSQEPCGRLSFLKEPKTSKGLPQTAVCNLNITLPAHKKT
EKTERRQNFVSLALRKRYSYLTEPGMSPQSPCERTDIRMAIVADHLGLSWTELARELNFS
VDEINQIRVENPNSLIAQSFMLLKKWVMRDGKNATTDALTSVLTKINRIDIVTLLEGPIF
DYGNISGTRSFADENNVFHDTVDGWQNEAARVMVEPTSSGRRISGELLNRLDDSPDQCRD
SITSYFKGEAGKLETNGSYSESALEAKAKTFVQDSVNSLGKQSDKETVKPKMQSSLRAEQ
QTISLTSHQKSLQEASKPAVDTPKTSVPVSMKKTSWNISDSSKPRSKAQEDDGIAAASEQ
KELSESDSECEVQSDSSSDEEQRIVTRVYRRRFILKGKEAQNIPGESVTQEQFTDEEGNT
VTRKVTRKVLRRLVVPHVKKPIRQGEGCKVKMKKEIRHAEKTTYS*
>TRINITY_DN35390_c1_g1::TRINITY_DN35390_c1_g1_i2::g.86::m.86 type:internal len:1088 gc:universal TRINITY_DN35390_c1_g1_i2:2-3262(+)
SVLLDHGASLSIITKKGFTPLHVAAKYGKIEVANLLLQKNASPDAAGKNGYTPLHIAAKK
NQMDIATTLLEYGADVNAVTRQGIAPVHLASQEGHVDMVSLLLTRNANVNVSNKSGLTPL
HLAAQEDRINVAEVLVNQGAVVDAPTKMGYTPLHVGCHYGNIKIVNFLLQQFAKVNAKTK
NGYTPLHQAAQQGHTHIINVLLQNGASPNELTVNGNTALAIAKRLGYISVVDTLKIVTEE
TMTTITVTEKHKMNVPETMNEVLDMSDDEGEDAMTGDTDKYLGPQDLKELGDDSLPAEGY
MGFSLGARSASLRSFSSDRSYTLNRSSFTRDSVMIEELLVPPKDTPLTFPREVDSDSLRH
YSWAAETLDNVNLVSSPIHSGFLVSFMVDARGGSMRGSRHHGMRIIIPPRKCTAPTRITC
RLVKRAKLASPPPMVEGEGLASRLIEMGPSGAQFLGPVVVEIPHFGSMRGKERELIVLRS
ENGETWKEHQYDSKHENLADILNGMNEEMDSVEELEKKRICRIVTKDFPQYFAVVSRIKQ
ESNQIGPEGGILSSTTLPRVQAAFPEGALTKRIRVGLQAQPVQDEMVKKILGNKATFSPI
VTVEPRRRKFHKPITMTIPVPPPSGEGVTNGYKGDTTPSLRLLCSITGGTSPAQWEDITG
TTPLTFVNDCVSFTTNVSARFWLADCHQVLETVGLATQLYRELICVPYMAKFVIFAKTND
AVESNLRCFCMTDDKVDKTLEQQENFEEVARSKDIEVLEGKPIYVDCYGNLAPLTKGGQQ
LVFNFYAFKENRLPFSIKIRDTSQEPCGRLSFLKEPKTSKGLPQTAVCNLNITLPAHKKE
TESDQDDETEKTERRQNFVSLALRKRYSYLTEPGMSPQSPCERTDIRMAIVADHLGLSWT
ELARELNFSVDEINQIRVENPNSLIAQSFMLLKKWVMRDGKNATTDALTSVLTKINRIDI
VTLLEGPIFDYGNISGTRSFADENNVFHDTVDGYPTFQMELETPPGLCFAPPSHFHQDDL
ASNYSSIESPLRTPSRLSDVLAASQGNLEETAAEPPVVIEEDTSLEEAKYNHSVPLEGAS
KDAGQSP
>TRINITY_DN35390_c1_g1::TRINITY_DN35390_c1_g1_i4::g.90::m.90 type:5prime_partial len:1255 gc:universal TRINITY_DN35390_c1_g1_i4:2-3766(+)
SVLLDHGASLSIITKKGFTPLHVAAKYGKIEVANLLLQKNASPDAAGKNGYTPLHIAAKK
NQMDIATTLLEYGADVNAVTRQGIAPVHLASQEGHVDMVSLLLTRNANVNVSNKSGLTPL
HLAAQEDRINVAEVLVNQGAVVDAPTKMGYTPLHVGCHYGNIKIVNFLLQQFAKVNAKTK
NGYTPLHQAAQQGHTHIINVLLQNGASPNELTVNGNTALAIAKRLGYISVVDTLKIVTEE
TMTTITVTEKHKMNVPETMNEVLDMSDDEGEDAMTGDTDKYLGPQDLKELGDDSLPAEGY
MGFSLGARSASLRSFSSDRSYTLNRSSFTRDSVMIEELLVPPKDTPLTFPREVDSDSLRH
YSWAAETLDNVNLVSSPIHSGFLVSFMVDARGGSMRGSRHHGMRIIIPPRKCTAPTRITC
RLVKRAKLASPPPMVEGEGLASRLIEMGPSGAQFLGPVVVEIPHFGSMRGKERELIVLRS
ENGETWKEHQYDSKHENLADILNGMNEEMDSVEELEKKRICRIVTKDFPQYFAVVSRIKQ
ESNQIGPEGGILSSTTLPRVQAAFPEGALTKRIRVGLQAQPVQDEMVKKILGNKATFSPI
VTVEPRRRKFHKPITMTIPVPPPSGEGVTNGYKGDTTPSLRLLCSITGGTSPAQWEDITG
TTPLTFVNDCVSFTTNVSARFWLADCHQVLETVGLATQLYRELICVPYMAKFVIFAKTND
AVESNLRCFCMTDDKVDKTLEQQENFEEVARSKDIEVLEGKPIYVDCYGNLAPLTKGGQQ
LVFNFYAFKENRLPFSIKIRDTSQEPCGRLSFLKEPKTSKGLPQTAVCNLNITLPAHKKE
TESDQDDETEKTERRQNFVSLALRKRYSYLTEPGMSPQSPCERTDIRMAIVADHLGLSWT
ELARELNFSVDEINQIRVENPNSLIAQSFMLLKKWVMRDGKNATTDALTSVLTKINRIDI
VTLLEGPIFDYGNISGTRSFADENNVFHDTVDGWQNEAARVKVEPTSSGRRISGELLNRL
DDSPDQCRDSITSYFKGEAGKLETNGSYSESALEAKAKTFVQDSVNSLGKQSDKETVKPK
MQSSLRAEQQTISLTSHQKSLQEASKPAVDTPKTSVPVSMKKTSWNISDSSKPRSKAQED
DGIAAASEQKELSESDSECEVQSDSSSDEEQRIVTRVYRRRFILKGKEAQNIPGESVTQE
QFTDEEGNTVTRKVTRKVLRRLVVPHVKKPIRQGEGCKVKMKKEIRHAEKTTYS*
>TRINITY_DN36146_c0_g1::TRINITY_DN36146_c0_g1_i1::g.94::m.94 type:5prime_partial len:950 gc:universal TRINITY_DN36146_c0_g1_i1:3456-607(-)
PVKDSLLTLIPKEQEVLQLLVKAGAHVNSEDDRTSCIVRQALEREDSIRTLLDNGASINQ
CDSNGRTLLANAAYSGNLDVVNLLVSRGADFEIEDTLGQTALTLSARQGHTKVVNCLIGC
GANINHTDHDGWTALRSAAWGGHTEVVSALLYAGVKVDCPDADSRTALRAAAWGGHEDIV
LNLLQHGAEVNKADNEGRTALIAAAYMGHKEIVEHLLDHGAEVNHEDVDGRTALSVAALC
VPASKGHASVVSLLIDRGAEVDHCDKDGMTPLLVAAYEGHVDVVDLLLEGGADVDHTDNN
GRTPLLAAASMGHASVVNTLLFWGAAVDSIDSEGRTVLSIASAQGNVEVVRTLLDRGLDE
NHRDDAGWTPLHMAAFEGHRLICEALIEQGARTSEIDNDGRIPFILAAQEGHYDCVQTLL
ENKSNIDHRGYDGRNALRVAALEGHRDIVELLFSHGADVNYKDADGRPTLYILALENQLS
MAEYFLENGANVEASDAEGRTALHVSCWQGHVEMVQMLITYHADVNASDNEKRSALQSAA
WQGHVKVVQLLIEQGSLVDHTCNQGATALCIAAQEGHIDVVRILLENSADPNHADQFGRT
AMRVAAKNGHTPIIKLLEKYGASSLNGCTPSPIHTMEQKPLQSAPSKMQSLTIKSNSSGS
TGGGDAQCTMRGLSNGPSHAFSSPSESPDSTVDRQKSSLSNNSLKSSKNSSLRTTSSTAT
AQTVPIDSFHNMSFTEQIQQHSLPRSRSRQSIVSPSSTTHSLSQNHSSPNSEFEWSQVKP
SLKSIKPNKTGKTENPNKSGSAGKKVKQSTPSQPKVLEYEMTQFDKQISVAKCGTTMPLK
SMPADTQCKILVPSAQQDVCRSQQQFLIHQQSGEQKKRNGIMTNPNYHLQNNQVFLGRVS
VPRTVQDRGHQEVLEGYPSSETEFNLKQALKLQIEGNDPSFSYKKETPL*
