# Supplementary material for: Venomix: a simple bioinformatic pipeline for identifying and characterizing toxin gene candidates from transcriptomic data
Source: PeerJ. 2018 Jul 31;6:e5361. doi: 10.7717/peerj.5361 (PMC6074769; doi:10.7717/peerj.5361)
Supplement: Supplemental Information 3 [file peerj-06-5361-s003.gz › FinalOutput_E-20/Alpha-latroinsectotoxin-Lt1a_2/genbankfile.txt]

VERSION     P0DJE3.2  GI:816380036
DBSOURCE    UniProtKB: locus LATA_LATHE, accession P0DJE3;
            class: standard.
            extra accessions:A0A089FYN5,L7XGA0
            created: Mar 21, 2012.
            sequence updated: Apr 29, 2015.
            annotation updated: Jul 22, 2015.
            xrefs: KM382064.1, AIP91371.1, KC414032.1, AGD80166.1
            xrefs (non-sequence databases): GO:0005623, GO:0005576, GO:0016021,
            GO:0072556, GO:0006887, Gene3D:1.25.40.20, InterPro:IPR002110,
            InterPro:IPR020683, InterPro:IPR028047, Pfam:PF12796, Pfam:PF15658,
            PRINTS:PR01415, SMART:SM00248, SUPFAM:SSF48403, PROSITE:PS50297,
            PROSITE:PS50088
KEYWORDS    ANK repeat; Direct protein sequencing; Disulfide bond; Exocytosis;
            Membrane; Neurotoxin; Presynaptic neurotoxin; Repeat; Secreted;
            Signal; Target cell membrane; Target membrane; Toxin;
            Transmembrane.
SOURCE      Latrodectus hesperus (western black widow)
  ORGANISM  Latrodectus hesperus
            Eukaryota; Metazoa; Ecdysozoa; Arthropoda; Chelicerata; Arachnida;
            Araneae; Araneomorphae; Entelegynae; Araneoidea; Theridiidae;
            Latrodectus.
REFERENCE   1  (residues 1 to 1418)
  AUTHORS   Bhere,K.V., Haney,R.A., Ayoub,N.A. and Garb,J.E.
  TITLE     Gene structure, regulatory control, and evolution of black widow
            venom latrotoxins
  JOURNAL   FEBS Lett. 588 (21), 3891-3897 (2014)
   PUBMED   25217831
  REMARK    NUCLEOTIDE SEQUENCE [GENOMIC DNA].
REFERENCE   2  (residues 1 to 1418)
  AUTHORS   Garb,J.E. and Hayashi,C.Y.
  TITLE     Molecular evolution of alpha-latrotoxin, the exceptionally potent
            vertebrate neurotoxin in black widow spider venom
  JOURNAL   Mol. Biol. Evol. 30 (5), 999-1014 (2013)
   PUBMED   23339183
  REMARK    NUCLEOTIDE SEQUENCE [GENOMIC DNA] OF 12-1390.;
            STRAIN=Riverside (California)
REFERENCE   3  (residues 1 to 1418)
  AUTHORS   Graudins,A., Little,M.J., Pineda,S.S., Hains,P.G., King,G.F.,
            Broady,K.W. and Nicholson,G.M.
  TITLE     Cloning and activity of a novel alpha-latrotoxin from red-back
            spider venom
  JOURNAL   Biochem. Pharmacol. 83 (1), 170-183 (2012)
   PUBMED   22001442
  REMARK    PROTEIN SEQUENCE OF 386-398 AND 582-590, AND IDENTIFICATION BY MASS
            SPECTROMETRY.;
            TISSUE=Venom
COMMENT     On May 1, 2015 this sequence version replaced gi:380876955.
            [FUNCTION] Presynaptic neurotoxin that induces exhaustive
            neurotransmitter release from vertebrate (but not invertebrate)
            nerve terminals and endocrine cells. Binds to neurexin-1-alpha
            (NRXN1), latrophilin-1 (LPHN1), and receptor-type tyrosine-protein
            phosphatase S (PTPRS), and induces neurotransmitter exocytosis
            through two calcium-dependent mechanisms (membrane pore formation
            and signaling via latrophilin) and a yet to be defined
            calcium-independent mechanism. Induces rapid muscle contracture and
            loss of twitch tension when added to the isolated and indirectly
            stimulated chick biventer cervicis nerve-muscle preparation.
            {ECO:0000250|UniProtKB:P23631}.
            [SUBUNIT] Homotetramer; Homotetramerization is triggered by calcium
            and is responsible for non-vesicular release and calcium-dependent
            vesicular exocytosis. {ECO:0000250|UniProtKB:P23631}.
            [SUBCELLULAR LOCATION] Secreted. Target cell membrane
            {ECO:0000250}. Note=Forms a membrane channel in the prey.
            [TISSUE SPECIFICITY] Expressed by the venom gland. {ECO:0000305}.
            [PTM] Processed by furin-like proteases at both the N- and
            C-termini.
            [PTM] Contains 1 disulfide bond. {ECO:0000250}.
            [MISCELLANEOUS] Is the main neurotoxin responsible for the human
            envenomation syndrome known as latrodectism that results from bites
            by Latrodectus species.
            [SIMILARITY] Belongs to the latrotoxin family. {ECO:0000305}.
            [SIMILARITY] Contains 22 ANK repeats.
            {ECO:0000250|UniProtKB:P23631}.
FEATURES             Location/Qualifiers
     source          1..1418
                     /organism="Latrodectus hesperus"
                     /db_xref="taxon:256737"
     Protein         1..1418
                     /product="Alpha-latrotoxin-Lhe1a"
                     /note="Alpha-LTX-Lhe1a; Alpha-latrotoxin"
                     /UniProtKB_evidence="Evidence at protein level"
     Region          1..20
                     /region_name="Signal"
                     /experiment="experimental evidence, no additional details
                     recorded"
                     /note="{ECO:0000250|UniProtKB:P23631}."
     Region          17..20
                     /region_name="Region of interest in the sequence"
                     /experiment="experimental evidence, no additional details
                     recorded"
                     /note="Furin-like endopeptidase recognition region.
                     {ECO:0000250|UniProtKB:P23631}."
     Region          21..1199
                     /region_name="Mature chain"
                     /experiment="experimental evidence, no additional details
                     recorded"
                     /note="Alpha-latrotoxin-Lhe1a. /FTId=PRO_0000415932."
     Bond            413..1066
                     /bond_type="disulfide"
                     /experiment="experimental evidence, no additional details
                     recorded"
                     /note="{ECO:0000250|UniProtKB:P23631}."
     Region          458..489
                     /region_name="Repetitive region"
                     /experiment="experimental evidence, no additional details
                     recorded"
                     /note="ANK 1. {ECO:0000250|UniProtKB:P23631}."
     Region          490..521
                     /region_name="Repetitive region"
                     /experiment="experimental evidence, no additional details
                     recorded"
                     /note="ANK 2. {ECO:0000255}."
     Region          491..546
                     /region_name="Ank_4"
                     /note="Ankyrin repeats (many copies); pfam13637"
                     /db_xref="CDD:257947"
     Region          520..647
                     /region_name="ANK"
                     /note="ankyrin repeats; ankyrin repeats mediate
                     protein-protein interactions in very diverse families of
                     proteins. The number of ANK repeats in a protein can range
                     from 2 to over 20 (ankyrins, for example). ANK repeats may
                     occur in combinations with other...; cd00204"
                     /db_xref="CDD:238125"
     Region          523..748
                     /region_name="ANKYR"
                     /note="Ankyrin repeat [Signal transduction mechanisms];
                     COG0666"
                     /db_xref="CDD:223738"
     Region          525..554
                     /region_name="Repetitive region"
                     /experiment="experimental evidence, no additional details
                     recorded"
                     /note="ANK 3. {ECO:0000255}."
     Region          559..589
                     /region_name="Repetitive region"
                     /experiment="experimental evidence, no additional details
                     recorded"
                     /note="ANK 4. {ECO:0000255}."
     Region          583
                     /region_name="Conflict"
                     /experiment="experimental evidence, no additional details
                     recorded"
                     /note="S -> P (in Ref. 3; AA sequence). {ECO:0000305}."
     Region          593..622
                     /region_name="Repetitive region"
                     /experiment="experimental evidence, no additional details
                     recorded"
                     /note="ANK 5. {ECO:0000255}."
     Region          626..656
                     /region_name="Repetitive region"
                     /experiment="experimental evidence, no additional details
                     recorded"
                     /note="ANK 6. {ECO:0000255}."
     Region          660..690
                     /region_name="Repetitive region"
                     /experiment="experimental evidence, no additional details
                     recorded"
                     /note="ANK 7. {ECO:0000255}."
     Region          695..723
                     /region_name="Repetitive region"
                     /experiment="experimental evidence, no additional details
                     recorded"
                     /note="ANK 8. {ECO:0000255}."
     Region          698..816
                     /region_name="ANK"
                     /note="ankyrin repeats; ankyrin repeats mediate
                     protein-protein interactions in very diverse families of
                     proteins. The number of ANK repeats in a protein can range
                     from 2 to over 20 (ankyrins, for example). ANK repeats may
                     occur in combinations with other...; cd00204"
                     /db_xref="CDD:238125"
     Region          729..758
                     /region_name="Repetitive region"
                     /experiment="experimental evidence, no additional details
                     recorded"
                     /note="ANK 9. {ECO:0000255}."
     Region          734..826
                     /region_name="Ank_2"
                     /note="Ankyrin repeats (3 copies); pfam12796"
                     /db_xref="CDD:257303"
     Region          762..791
                     /region_name="Repetitive region"
                     /experiment="experimental evidence, no additional details
                     recorded"
                     /note="ANK 10. {ECO:0000255}."
     Region          795..824
                     /region_name="Repetitive region"
                     /experiment="experimental evidence, no additional details
                     recorded"
                     /note="ANK 11. {ECO:0000255}."
     Region          825..947
                     /region_name="ANK"
                     /note="ankyrin repeats; ankyrin repeats mediate
                     protein-protein interactions in very diverse families of
                     proteins. The number of ANK repeats in a protein can range
                     from 2 to over 20 (ankyrins, for example). ANK repeats may
                     occur in combinations with other...; cd00204"
                     /db_xref="CDD:238125"
     Region          828..857
                     /region_name="Repetitive region"
                     /experiment="experimental evidence, no additional details
                     recorded"
                     /note="ANK 12. {ECO:0000255}."
     Region          833..926
                     /region_name="Ank_2"
                     /note="Ankyrin repeats (3 copies); pfam12796"
                     /db_xref="CDD:257303"
     Region          862..891
                     /region_name="Repetitive region"
                     /experiment="experimental evidence, no additional details
                     recorded"
                     /note="ANK 13. {ECO:0000255}."
     Region          895..924
                     /region_name="Repetitive region"
                     /experiment="experimental evidence, no additional details
                     recorded"
                     /note="ANK 14. {ECO:0000255}."
     Region          928..957
                     /region_name="Repetitive region"
                     /experiment="experimental evidence, no additional details
                     recorded"
                     /note="ANK 15. {ECO:0000255}."
     Region          971..1003
                     /region_name="Repetitive region"
                     /experiment="experimental evidence, no additional details
                     recorded"
                     /note="ANK 16. {ECO:0000255}."
     Region          1004..1033
                     /region_name="Repetitive region"
                     /experiment="experimental evidence, no additional details
                     recorded"
                     /note="ANK 17. {ECO:0000255}."
     Region          1008..1099
                     /region_name="Ank_2"
                     /note="Ankyrin repeats (3 copies); pfam12796"
                     /db_xref="CDD:257303"
     Region          1026..1032
                     /region_name="Region of interest in the sequence"
                     /experiment="experimental evidence, no additional details
                     recorded"
                     /note="4C4.1 epitope. {ECO:0000250|UniProtKB:P23631}."
     Region          1035..1064
                     /region_name="Repetitive region"
                     /experiment="experimental evidence, no additional details
                     recorded"
                     /note="ANK 18. {ECO:0000255}."
     Region          1038..1158
                     /region_name="ANK"
                     /note="ankyrin repeats; ankyrin repeats mediate
                     protein-protein interactions in very diverse families of
                     proteins. The number of ANK repeats in a protein can range
                     from 2 to over 20 (ankyrins, for example). ANK repeats may
                     occur in combinations with other...; cd00204"
                     /db_xref="CDD:238125"
     Region          1068..1097
                     /region_name="Repetitive region"
                     /experiment="experimental evidence, no additional details
                     recorded"
                     /note="ANK 19. {ECO:0000255}."
     Region          1101..1131
                     /region_name="Repetitive region"
                     /experiment="experimental evidence, no additional details
                     recorded"
                     /note="ANK 20. {ECO:0000255}."
     Region          1125..1178
                     /region_name="Ank_5"
                     /note="Ankyrin repeats (many copies); pfam13857"
                     /db_xref="CDD:258127"
     Region          1132..>1190
                     /region_name="ANK"
                     /note="ankyrin repeats; ankyrin repeats mediate
                     protein-protein interactions in very diverse families of
                     proteins. The number of ANK repeats in a protein can range
                     from 2 to over 20 (ankyrins, for example). ANK repeats may
                     occur in combinations with other...; cd00204"
                     /db_xref="CDD:238125"
     Region          1137..1166
                     /region_name="Repetitive region"
                     /experiment="experimental evidence, no additional details
                     recorded"
                     /note="ANK 21. {ECO:0000255}."
     Region          1170..1199
                     /region_name="Repetitive region"
                     /experiment="experimental evidence, no additional details
                     recorded"
                     /note="ANK 22. {ECO:0000255}."
     Region          1192
                     /region_name="Conflict"
                     /experiment="experimental evidence, no additional details
                     recorded"
                     /note="K -> T (in Ref. 2; AIP91371). {ECO:0000305}."
     Region          1196..1199
                     /region_name="Region of interest in the sequence"
                     /experiment="experimental evidence, no additional details
                     recorded"
                     /note="Furin-like endopeptidase recognition region.
                     {ECO:0000250|UniProtKB:P23631}."
     Region          1200..1418
                     /region_name="Propeptide"
                     /experiment="experimental evidence, no additional details
                     recorded"
                     /note="{ECO:0000250|UniProtKB:P23631}.
                     /FTId=PRO_0000432877."
     Region          1249..1355
                     /region_name="Latrotoxin_C"
                     /note="Latrotoxin C-terminal domain; pfam15658"
                     /db_xref="CDD:259788"
ORIGIN      
        1 mifvgetmer anhslvrlrr egeeltldek aeicselelq qkyvdiasni igdlsslpmv
       61 gkivgtiaaa amtvthvasg rldieqtllg csdlpfdqik evlekrfnev drkleshsaa
      121 leeitklvek sisavektrk qmnkrfdevm ksiqdakvsp ivskinnfar yfdtekerir
      181 glklndyilk leepngillh fkesrtpkdd slqaplfsii qegyavpksi ddesafkvly
      241 allygtqtyi svmfflleqy sflanhyyek gdlekydeyf nslnnvfldf ksslvgtgts
      301 nneglidkvl qvlmtfknse flglgkngvd emlnekinlf nkikeeiesk qrmtmsetpe
      361 nfaqisfdkd ittpigdwrd grevryavqy asetlfskig hwsdpvsvre kacptlrmpv
      421 dqtrrnvlvf rkfdnskpql vgeitpylsn fididrdlyn aasnpdsavg fkeftklnyd
      481 ganiratfdq grtifhavak sgndkilfgl tflvksteln qpdkkgytpi hvaadsgnag
      541 ivnlliqrgv sinsktyhfl qtplhlaaqr gfvntfqrlm esseininer dkdgftplhy
      601 avrggerile afmnqigidv naksnkgltp fhlaiikndw qvastllrnk kvdinavden
      661 nmtalhyaai lgylettkql inlkeinanv vsspgllsal hyailykhdd vasfllrssn
      721 vnvnlkalgg itplhlavmq grkqvlslmf nigvnieqqt dekytplhla amskypeliq
      781 illdqdsnfe aktnsgatpl hlatfkgksq aalillnnev nwrdtdengq mpihgaattg
      841 lldvaqaiis idatvldied knsdtplnla aqnshidavk yfidqgadin trnknghapl
      901 lafskkgnld mvkylfdkna nvyiadnngm nffyyavrng hlniikyams ekdkfewsni
      961 dnnrrdecpk eecaishfav cdavqfdkie ivkffigtlg nfnicgplhq aaryghlhiv
     1021 kylveeevls vdgsktdtpl cyasenghla vvqylvsnga kvnhdcangm taidkaitkn
     1081 hlqvvqflaa ngvdfrrkns rgatpfltav aenafdiaey lirekrqdin ineqnvdket
     1141 alhlavyykn lqmikllvky gidvtirnay dktvldiatd akfsnivkyl kknsgkfrre
     1201 ykssygehsf lqtneisrfi dgksiehdhp qfinadness qlfsgtaski dvigtlllid
     1261 vliryfskqg yiskesdsas dgitqaaals itekfedvln slpnksakeq vdladvhgkv
     1321 yaalksgrns qihqilcssl ksistlkped meklvsvimn shsslsmpea tdsaneayge
     1381 tlhlfgescr hsedyisqkf stnpfsfese kkiqkisi
//
VERSION     P23631.2  GI:21903438
DBSOURCE    UniProtKB: locus LATA_LATTR, accession P23631;
            class: standard.
            extra accessions:O76456,Q25328
            created: Nov 1, 1991.
            sequence updated: Jul 11, 2002.
            annotation updated: Jul 22, 2015.
            xrefs: X55009.1, CAA38753.1, AF069521.1, AAC78471.1
            xrefs (non-sequence databases): ProteinModelPortal:P23631,
            MINT:MINT-1506878, TCDB:1.C.63.1.1, ArachnoServer:AS000060,
            PRO:PR:P23631, GO:0005623, GO:0005576, GO:0016021, GO:0072556,
            GO:0006887, Gene3D:1.25.40.20, InterPro:IPR002110,
            InterPro:IPR020683, InterPro:IPR028047, Pfam:PF00023, Pfam:PF12796,
            Pfam:PF13606, Pfam:PF15658, PRINTS:PR01415, SMART:SM00248,
            SUPFAM:SSF48403, PROSITE:PS50297, PROSITE:PS50088
KEYWORDS    ANK repeat; Direct protein sequencing; Disulfide bond; Exocytosis;
            G-protein coupled receptor impairing toxin; Membrane; Neurotoxin;
            Presynaptic neurotoxin; Repeat; Secreted; Signal; Target cell
            membrane; Target membrane; Toxin; Transmembrane.
SOURCE      Latrodectus tredecimguttatus (black widow)
  ORGANISM  Latrodectus tredecimguttatus
            Eukaryota; Metazoa; Ecdysozoa; Arthropoda; Chelicerata; Arachnida;
            Araneae; Araneomorphae; Entelegynae; Araneoidea; Theridiidae;
            Latrodectus.
REFERENCE   1  (residues 1 to 1401)
  AUTHORS   Kiyatkin,N.I., Dulubova,I.E., Chekhovskaya,I.A. and Grishin,E.V.
  TITLE     Cloning and structure of cDNA encoding alpha-latrotoxin from black
            widow spider venom
  JOURNAL   FEBS Lett. 270 (1-2), 127-131 (1990)
   PUBMED   1977615
  REMARK    NUCLEOTIDE SEQUENCE [MRNA].;
            TISSUE=Venom gland
REFERENCE   2  (residues 1 to 1401)
  AUTHORS   Ichtchenko,K., Khvotchev,M., Kiyatkin,N., Simpson,L., Sugita,S. and
            Sudhof,T.C.
  TITLE     alpha-latrotoxin action probed with recombinant toxin: receptors
            recruit alpha-latrotoxin but do not transduce an exocytotic signal
  JOURNAL   EMBO J. 17 (21), 6188-6199 (1998)
   PUBMED   9799228
  REMARK    NUCLEOTIDE SEQUENCE [MRNA] OF 21-1197, FUNCTION, AND MUTAGENESIS OF
            CYS-34; CYS-91; CYS-413 AND LEU-448.;
            TISSUE=Venom gland
REFERENCE   3  (residues 1 to 1401)
  AUTHORS   Volkova,T.M., Galkina,T.G., Kudelin,A.B. and Grishin,E.V.
  TITLE     [Structure of tryptic fragments of a neurotoxin from black widow
            spider venom]
  JOURNAL   Bioorg. Khim. 17 (4), 437-441 (1991)
   PUBMED   1888339
  REMARK    PARTIAL PROTEIN SEQUENCE.;
            TISSUE=Venom
REFERENCE   4  (residues 1 to 1401)
  AUTHORS   Grishin,E.V.
  TITLE     Black widow spider toxins: the present and the future
  JOURNAL   Toxicon 36 (11), 1693-1701 (1998)
   PUBMED   9792186
  REMARK    PROTEIN SEQUENCE OF 21-39, AND TOXIC DOSE.
REFERENCE   5  (residues 1 to 1401)
  AUTHORS   Ashton,A.C., Rahman,M.A., Volynski,K.E., Manser,C., Orlova,E.V.,
            Matsushita,H., Davletov,B.A., van Heel,M., Grishin,E.V. and
            Ushkaryov,Y.A.
  TITLE     Tetramerisation of alpha-latrotoxin by divalent cations is
            responsible for toxin-induced non-vesicular release and contributes
            to the Ca(2+)-dependent vesicular exocytosis from synaptosomes
  JOURNAL   Biochimie 82 (5), 453-468 (2000)
   PUBMED   10865132
  REMARK    SUBUNIT.
REFERENCE   6  (residues 1 to 1401)
  AUTHORS   Pescatori,M. and Grasso,A.
  TITLE     Characterization of the epitope for 4C4.1 mAb on alpha-latrotoxin
            using phage display-peptide libraries: prevention of
            toxin-dependent 45Ca(2+) uptake in non-neuronal human embryonic
            cells transiently expressing latrophilin
  JOURNAL   Biochimie 82 (9-10), 909-914 (2000)
   PUBMED   11086220
  REMARK    EPITOPE FOR 4C4.1 MAB.
REFERENCE   7  (residues 1 to 1401)
  AUTHORS   Ushkaryov,Y.A., Rohou,A. and Sugita,S.
  TITLE     alpha-Latrotoxin and its receptors
  JOURNAL   Handb Exp Pharmacol 184, 171-206 (2008)
   PUBMED   18064415
  REMARK    REVIEW.
REFERENCE   8  (residues 1 to 1401)
  AUTHORS   Orlova,E.V., Rahman,M.A., Gowen,B., Volynski,K.E., Ashton,A.C.,
            Manser,C., van Heel,M. and Ushkaryov,Y.A.
  TITLE     Structure of alpha-latrotoxin oligomers reveals that divalent
            cation-dependent tetramers form membrane pores
  JOURNAL   Nat. Struct. Biol. 7 (1), 48-53 (2000)
   PUBMED   10625427
  REMARK    STRUCTURE BY ELECTRON CRYOMICROSCOPY, PROBABLE DISULFIDE BOND, AND
            SUBUNIT.
COMMENT     On Jul 18, 2002 this sequence version replaced gi:125981.
            [FUNCTION] Presynaptic neurotoxin that induces exhaustive
            neurotransmitter release from vertebrate (but not invertebrate)
            nerve terminals and endocrine cells. Binds to neurexin-1-alpha
            (NRXN1), latrophilin-1 (LPHN1), and receptor-type tyrosine-protein
            phosphatase S (PTPRS), and induces neurotransmitter exocytosis
            through two calcium-dependent mechanisms (membrane pore formation
            and signaling via latrophilin) and a yet to be defined
            calcium-independent mechanism. {ECO:0000269|PubMed:9799228}.
            [SUBUNIT] Homotetramer; Homotetramerization is triggered by calcium
            and is responsible for non-vesicular release and calcium-dependent
            vesicular exocytosis. {ECO:0000269|PubMed:10625427,
            ECO:0000269|PubMed:10865132}.
            [SUBCELLULAR LOCATION] Secreted. Target cell membrane. Note=Forms a
            membrane channel in the prey.
            [TISSUE SPECIFICITY] Expressed by the venom gland.
            [PTM] Processed by furin-like proteases at both the N- and
            C-termini.
            [TOXIC DOSE] LD(50)is 20 ug/kg by subcutaneous injection into mice.
            {ECO:0000269|PubMed:9792186}.
            [MISCELLANEOUS] Is the main neurotoxin responsible for the human
            envenomation syndrome known as latrodectism that results from bites
            by Latrodectus species.
            [MISCELLANEOUS] Anti-alpha-LTX monoclonal antibody 4C4.1 blocks
            neurotransmitter release induced by this protein by preventing
            tetramerization and ionophore activity once inserted into cell
            membranes. However, 4C4.1 is incapable of reversing pore formation
            (PubMed:11086220). {ECO:0000305|PubMed:11086220}.
            [SIMILARITY] Belongs to the latrotoxin family. {ECO:0000305}.
            [SIMILARITY] Contains 22 ANK repeats.
            {ECO:0000255|PROSITE-ProRule:PRU00023}.
FEATURES             Location/Qualifiers
     source          1..1401
                     /organism="Latrodectus tredecimguttatus"
                     /db_xref="taxon:6925"
     Protein         1..1401
                     /product="Alpha-latrotoxin-Lt1a"
                     /note="Alpha-LTX-Lt1a; Alpha-latrotoxin"
                     /UniProtKB_evidence="Evidence at protein level"
     Region          1..20
                     /region_name="Signal"
                     /experiment="experimental evidence, no additional details
                     recorded"
                     /note="{ECO:0000269|PubMed:9792186}."
     Region          17..20
                     /region_name="Region of interest in the sequence"
                     /experiment="experimental evidence, no additional details
                     recorded"
                     /note="Furin-like endopeptidase recognition region."
     Region          21..1199
                     /region_name="Mature chain"
                     /experiment="experimental evidence, no additional details
                     recorded"
                     /note="Alpha-latrotoxin-Lt1a. /FTId=PRO_0000001615."
     Site            34
                     /site_type="mutagenized"
                     /experiment="experimental evidence, no additional details
                     recorded"
                     /note="C->S: Loss of function.
                     {ECO:0000269|PubMed:9799228}."
     Region          60
                     /region_name="Conflict"
                     /experiment="experimental evidence, no additional details
                     recorded"
                     /note="A -> V (in Ref. 2; AAC78471). {ECO:0000305}."
     Site            91
                     /site_type="mutagenized"
                     /experiment="experimental evidence, no additional details
                     recorded"
                     /note="C->S: Loss of function.
                     {ECO:0000269|PubMed:9799228}."
     Region          148
                     /region_name="Conflict"
                     /experiment="experimental evidence, no additional details
                     recorded"
                     /note="E -> K (in Ref. 2; AAC78471). {ECO:0000305}."
     Region          162
                     /region_name="Conflict"
                     /experiment="experimental evidence, no additional details
                     recorded"
                     /note="I -> V (in Ref. 2; AAC78471). {ECO:0000305}."
     Region          201
                     /region_name="Conflict"
                     /experiment="experimental evidence, no additional details
                     recorded"
                     /note="F -> L (in Ref. 2; AAC78471). {ECO:0000305}."
     Bond            413..1066
                     /bond_type="disulfide"
                     /experiment="experimental evidence, no additional details
                     recorded"
                     /note="{ECO:0000305}."
     Site            413
                     /site_type="mutagenized"
                     /experiment="experimental evidence, no additional details
                     recorded"
                     /note="C->S: Loss of function.
                     {ECO:0000269|PubMed:9799228}."
     Site            448
                     /site_type="mutagenized"
                     /experiment="experimental evidence, no additional details
                     recorded"
                     /note="L->LVPRG: Loss of function; it however still binds
                     to receptors and stimulates synaptic hydrolysis of
                     phosphatidylinositolphosphates.
                     {ECO:0000269|PubMed:9799228}."
     Region          458..489
                     /region_name="Repetitive region"
                     /experiment="experimental evidence, no additional details
                     recorded"
                     /note="ANK 1."
     Region          467
                     /region_name="Conflict"
                     /experiment="experimental evidence, no additional details
                     recorded"
                     /note="S -> A (in Ref. 2; AAC78471). {ECO:0000305}."
     Region          490..521
                     /region_name="Repetitive region"
                     /experiment="experimental evidence, no additional details
                     recorded"
                     /note="ANK 2."
     Region          491..546
                     /region_name="Ank_4"
                     /note="Ankyrin repeats (many copies); pfam13637"
                     /db_xref="CDD:257947"
     Region          520..647
                     /region_name="ANK"
                     /note="ankyrin repeats; ankyrin repeats mediate
                     protein-protein interactions in very diverse families of
                     proteins. The number of ANK repeats in a protein can range
                     from 2 to over 20 (ankyrins, for example). ANK repeats may
                     occur in combinations with other...; cd00204"
                     /db_xref="CDD:238125"
     Region          525..554
                     /region_name="Repetitive region"
                     /experiment="experimental evidence, no additional details
                     recorded"
                     /note="ANK 3."
     Region          530..623
                     /region_name="Ank_2"
                     /note="Ankyrin repeats (3 copies); pfam12796"
                     /db_xref="CDD:257303"
     Region          559..589
                     /region_name="Repetitive region"
                     /experiment="experimental evidence, no additional details
                     recorded"
                     /note="ANK 4."
     Region          593..622
                     /region_name="Repetitive region"
                     /experiment="experimental evidence, no additional details
                     recorded"
                     /note="ANK 5."
     Region          598..691
                     /region_name="Ank_2"
                     /note="Ankyrin repeats (3 copies); pfam12796"
                     /db_xref="CDD:257303"
     Region          626..656
                     /region_name="Repetitive region"
                     /experiment="experimental evidence, no additional details
                     recorded"
                     /note="ANK 6."
     Region          660..690
                     /region_name="Repetitive region"
                     /experiment="experimental evidence, no additional details
                     recorded"
                     /note="ANK 7."
     Region          690
                     /region_name="Conflict"
                     /experiment="experimental evidence, no additional details
                     recorded"
                     /note="V -> L (in Ref. 2; AAC78471). {ECO:0000305}."
     Region          695..723
                     /region_name="Repetitive region"
                     /experiment="experimental evidence, no additional details
                     recorded"
                     /note="ANK 8."
     Region          697..748
                     /region_name="Ank_4"
                     /note="Ankyrin repeats (many copies); pfam13637"
                     /db_xref="CDD:257947"
     Region          698..816
                     /region_name="ANK"
                     /note="ankyrin repeats; ankyrin repeats mediate
                     protein-protein interactions in very diverse families of
                     proteins. The number of ANK repeats in a protein can range
                     from 2 to over 20 (ankyrins, for example). ANK repeats may
                     occur in combinations with other...; cd00204"
                     /db_xref="CDD:238125"
     Region          729..758
                     /region_name="Repetitive region"
                     /experiment="experimental evidence, no additional details
                     recorded"
                     /note="ANK 9."
     Region          734..826
                     /region_name="Ank_2"
                     /note="Ankyrin repeats (3 copies); pfam12796"
                     /db_xref="CDD:257303"
     Region          758..883
                     /region_name="ANK"
                     /note="ankyrin repeats; ankyrin repeats mediate
                     protein-protein interactions in very diverse families of
                     proteins. The number of ANK repeats in a protein can range
                     from 2 to over 20 (ankyrins, for example). ANK repeats may
                     occur in combinations with other...; cd00204"
                     /db_xref="CDD:238125"
     Region          762..791
                     /region_name="Repetitive region"
                     /experiment="experimental evidence, no additional details
                     recorded"
                     /note="ANK 10."
     Region          783
                     /region_name="Conflict"
                     /experiment="experimental evidence, no additional details
                     recorded"
                     /note="L -> I (in Ref. 2; AAC78471). {ECO:0000305}."
     Region          795..824
                     /region_name="Repetitive region"
                     /experiment="experimental evidence, no additional details
                     recorded"
                     /note="ANK 11."
     Region          825..947
                     /region_name="ANK"
                     /note="ankyrin repeats; ankyrin repeats mediate
                     protein-protein interactions in very diverse families of
                     proteins. The number of ANK repeats in a protein can range
                     from 2 to over 20 (ankyrins, for example). ANK repeats may
                     occur in combinations with other...; cd00204"
                     /db_xref="CDD:238125"
     Region          828..857
                     /region_name="Repetitive region"
                     /experiment="experimental evidence, no additional details
                     recorded"
                     /note="ANK 12."
     Region          833..926
                     /region_name="Ank_2"
                     /note="Ankyrin repeats (3 copies); pfam12796"
                     /db_xref="CDD:257303"
     Region          862..891
                     /region_name="Repetitive region"
                     /experiment="experimental evidence, no additional details
                     recorded"
                     /note="ANK 13."
     Region          879
                     /region_name="Conflict"
                     /experiment="experimental evidence, no additional details
                     recorded"
                     /note="I -> V (in Ref. 2; AAC78471). {ECO:0000305}."
     Region          895..924
                     /region_name="Repetitive region"
                     /experiment="experimental evidence, no additional details
                     recorded"
                     /note="ANK 14."
     Region          928..957
                     /region_name="Repetitive region"
                     /experiment="experimental evidence, no additional details
                     recorded"
                     /note="ANK 15."
     Region          971..1003
                     /region_name="Repetitive region"
                     /experiment="experimental evidence, no additional details
                     recorded"
                     /note="ANK 16."
     Region          1004..1033
                     /region_name="Repetitive region"
                     /experiment="experimental evidence, no additional details
                     recorded"
                     /note="ANK 17."
     Region          1007..>1025
                     /region_name="Ank"
                     /note="Ankyrin repeat; pfam00023"
                     /db_xref="CDD:249517"
     Region          1008..1099
                     /region_name="Ank_2"
                     /note="Ankyrin repeats (3 copies); pfam12796"
                     /db_xref="CDD:257303"
     Region          1026..1032
                     /region_name="Region of interest in the sequence"
                     /experiment="experimental evidence, no additional details
                     recorded"
                     /note="4C4.1 epitope."
     Region          1035..1064
                     /region_name="Repetitive region"
                     /experiment="experimental evidence, no additional details
                     recorded"
                     /note="ANK 18."
     Region          1038..1158
                     /region_name="ANK"
                     /note="ankyrin repeats; ankyrin repeats mediate
                     protein-protein interactions in very diverse families of
                     proteins. The number of ANK repeats in a protein can range
                     from 2 to over 20 (ankyrins, for example). ANK repeats may
                     occur in combinations with other...; cd00204"
                     /db_xref="CDD:238125"
     Region          1068..1097
                     /region_name="Repetitive region"
                     /experiment="experimental evidence, no additional details
                     recorded"
                     /note="ANK 19."
     Region          1101..1131
                     /region_name="Repetitive region"
                     /experiment="experimental evidence, no additional details
                     recorded"
                     /note="ANK 20."
     Region          1116
                     /region_name="Conflict"
                     /experiment="experimental evidence, no additional details
                     recorded"
                     /note="H -> D (in Ref. 2; AAC78471). {ECO:0000305}."
     Region          1125..1178
                     /region_name="Ank_5"
                     /note="Ankyrin repeats (many copies); pfam13857"
                     /db_xref="CDD:258127"
     Region          1132..>1190
                     /region_name="ANK"
                     /note="ankyrin repeats; ankyrin repeats mediate
                     protein-protein interactions in very diverse families of
                     proteins. The number of ANK repeats in a protein can range
                     from 2 to over 20 (ankyrins, for example). ANK repeats may
                     occur in combinations with other...; cd00204"
                     /db_xref="CDD:238125"
     Region          1137..1166
                     /region_name="Repetitive region"
                     /experiment="experimental evidence, no additional details
                     recorded"
                     /note="ANK 21."
     Region          1170..1199
                     /region_name="Repetitive region"
                     /experiment="experimental evidence, no additional details
                     recorded"
                     /note="ANK 22."
     Region          1196..1199
                     /region_name="Region of interest in the sequence"
                     /experiment="experimental evidence, no additional details
                     recorded"
                     /note="Furin-like endopeptidase recognition region."
     Region          1200..1401
                     /region_name="Propeptide"
                     /experiment="experimental evidence, no additional details
                     recorded"
                     /note="{ECO:0000305}. /FTId=PRO_0000391352."
     Region          1249..1354
                     /region_name="Latrotoxin_C"
                     /note="Latrotoxin C-terminal domain; pfam15658"
                     /db_xref="CDD:259788"
ORIGIN      
        1 misvgeimer anhslvrmrr egedltleek aeicselelq qkyvdiasni igdlsslpia
       61 gkiagtiaaa amtathvasg rldieqtllg csdlpfdqik evlenrfnei drkldshsaa
      121 leeitklvek sisvvektrk qmnkrfdevm ksiqdakvsp iiskinnfar yfdtekerir
      181 glklndyilk leepngillh fkesrtptdd slqaplfsii eegyavpksi ddelafkvly
      241 allygtqtyv svmfflleqy sflanhyyek gylekydeyf nslnnvfldf ksslvgtgts
      301 nneglldrvl qvlmtvknse flglekngvd emlnekinlf nkikeeiegk qkmtlsetpe
      361 nfaqisfdkd ittpigdwrd grevryavqy asetlfskis hwsdpvsvre kacptlrmpv
      421 dqtrrnvlvf rkfdsskpql vgeitpylsn fididrdlyn aasnpdsavg fkeftklnyd
      481 ganiratfdh grtvfhaaak sgndkimfgl tflaksteln qpdkkgytpi hvaadsgnag
      541 ivnlliqrgv sinsktyhfl qtplhlaaqr gfvttfqrlm espeininer dkdgftplhy
      601 airggerile aflnqisidv naksntgltp fhlaiikndw pvastllgsk kvdinavden
      661 nitalhyaai lgylettkql inlkeinanv vsspgllsal hyailykhdd vasflmrssn
      721 vnvnlkalgg itplhlaviq grkqilslmf digvnieqkt dekytplhla amskypeliq
      781 illdqgsnfe aktnsgatpl hlatfkgksq aalillnnev nwrdtdengq mpihgaamtg
      841 lldvaqaiis idatvvdied knsdtplnla aqnshidvik yfidqgadin trnkkglapl
      901 lafskkgnld mvkylfdkna nvyiadndgm nffyyavqng hlnivkyams ekdkfewsnt
      961 dnnrrdecpn eecaishfav cdavqfdrie ivkyfvgtlg nfaicgplhq aaryghldiv
     1021 kylveeefls vdgsktdtpl cyasenghft vvqylvsnga kvnhdcgngm taidkaitkn
     1081 hlqvvqflaa ngvdfrrkns rgttpfltav aenalhiaey lirekrqdin ineqnvdkdt
     1141 alhlavyykn lqmiklliky gidvtirnay dktaldiaid akfsniveyl ktksgkfrre
     1201 ykssygersl lqtnqisnfi drkniehdhp lfinadness elfsktasni dvigtlllid
     1261 vliryfskqg yiskesdsas dgitqaaals itekfedvln slhnesakeq vdlaevhgkv
     1321 yaalksgrns qihqilcssl nsistlkped meklesvimn shssvslpev tdsaneayge
     1381 tlhlfgescl hsdgiltkkl m
//
VERSION     G0LXV8.2  GI:380876979
DBSOURCE    UniProtKB: locus LATA_LATHA, accession G0LXV8;
            class: standard.
            created: Mar 21, 2012.
            sequence updated: Mar 21, 2012.
            annotation updated: Jul 22, 2015.
            xrefs: FR851877.1, CCA64564.1
            xrefs (non-sequence databases): GO:0005623, GO:0005576, GO:0016021,
            GO:0072556, GO:0006887, Gene3D:1.25.40.20, InterPro:IPR002110,
            InterPro:IPR020683, InterPro:IPR028047, Pfam:PF12796, Pfam:PF15658,
            PRINTS:PR01415, SMART:SM00248, SUPFAM:SSF48403, PROSITE:PS50297,
            PROSITE:PS50088
KEYWORDS    ANK repeat; Direct protein sequencing; Disulfide bond; Exocytosis;
            Membrane; Neurotoxin; Presynaptic neurotoxin; Repeat; Secreted;
            Signal; Target cell membrane; Target membrane; Toxin;
            Transmembrane.
SOURCE      Latrodectus hasseltii (redback spider)
  ORGANISM  Latrodectus hasseltii
            Eukaryota; Metazoa; Ecdysozoa; Arthropoda; Chelicerata; Arachnida;
            Araneae; Araneomorphae; Entelegynae; Araneoidea; Theridiidae;
            Latrodectus.
REFERENCE   1  (residues 1 to 1351)
  AUTHORS   Graudins,A., Little,M.J., Pineda,S.S., Hains,P.G., King,G.F.,
            Broady,K.W. and Nicholson,G.M.
  TITLE     Cloning and activity of a novel alpha-latrotoxin from red-back
            spider venom
  JOURNAL   Biochem. Pharmacol. 83 (1), 170-183 (2012)
   PUBMED   22001442
  REMARK    NUCLEOTIDE SEQUENCE [GENOMIC DNA], PARTIAL PROTEIN SEQUENCE,
            FUNCTION, AND IDENTIFICATION BY MASS SPECTROMETRY.;
            TISSUE=Venom, and Venom gland
COMMENT     [FUNCTION] Presynaptic neurotoxin that induces exhaustive
            neurotransmitter release from vertebrate (but not invertebrate)
            nerve terminals and endocrine cells. Binds to neurexin-1-alpha
            (NRXN1), latrophilin-1 (LPHN1), and receptor-type tyrosine-protein
            phosphatase S (PTPRS), and induces neurotransmitter exocytosis
            through two calcium-dependent mechanisms (membrane pore formation
            and signaling via latrophilin) and a yet to be defined
            calcium-independent mechanism (By similarity). Induces rapid muscle
            contracture and loss of twitch tension when added to the isolated
            and indirectly stimulated chick biventer cervicis nerve-muscle
            preparation. {ECO:0000250, ECO:0000269|PubMed:22001442}.
            [SUBUNIT] Homotetramer; Homotetramerization is triggered by calcium
            and is responsible for non-vesicular release and calcium-dependent
            vesicular exocytosis. {ECO:0000250}.
            [SUBCELLULAR LOCATION] Secreted. Target cell membrane
            {ECO:0000250}. Note=Forms a membrane channel in the prey.
            [TISSUE SPECIFICITY] Expressed by the venom gland.
            [PTM] Processed by furin-like proteases at both the N- and
            C-termini.
            [TOXIC DOSE] LD(50)is 20 ug/kg by subcutaneous injection into mice.
            [MISCELLANEOUS] Is the main neurotoxin responsible for the human
            envenomation syndrome known as latrodectism that results from bites
            by Latrodectus species.
            [SIMILARITY] Belongs to the latrotoxin family. {ECO:0000305}.
            [SIMILARITY] Contains 22 ANK repeats.
            {ECO:0000255|PROSITE-ProRule:PRU00023}.
FEATURES             Location/Qualifiers
     source          1..1351
                     /organism="Latrodectus hasseltii"
                     /db_xref="taxon:256736"
     Protein         <1..>1351
                     /product="Alpha-latrotoxin-Lh1a"
                     /note="Alpha-LTX-Lh1a; Alpha-latrotoxin"
                     /UniProtKB_evidence="Evidence at protein level"
     Region          <1..7
                     /region_name="Signal"
                     /experiment="experimental evidence, no additional details
                     recorded"
                     /note="{ECO:0000255}."
     Region          4..7
                     /region_name="Region of interest in the sequence"
                     /experiment="experimental evidence, no additional details
                     recorded"
                     /note="Furin-like endopeptidase recognition region."
     Region          8..1187
                     /region_name="Mature chain"
                     /experiment="experimental evidence, no additional details
                     recorded"
                     /note="Alpha-latrotoxin-Lh1a. /FTId=PRO_5000783570."
     Bond            401..1054
                     /bond_type="disulfide"
                     /experiment="experimental evidence, no additional details
                     recorded"
                     /note="{ECO:0000305}."
     Region          446..477
                     /region_name="Repetitive region"
                     /experiment="experimental evidence, no additional details
                     recorded"
                     /note="ANK 1."
     Region          478..509
                     /region_name="Repetitive region"
                     /experiment="experimental evidence, no additional details
                     recorded"
                     /note="ANK 2."
     Region          483..579
                     /region_name="Ank_2"
                     /note="Ankyrin repeats (3 copies); pfam12796"
                     /db_xref="CDD:257303"
     Region          508..635
                     /region_name="ANK"
                     /note="ankyrin repeats; ankyrin repeats mediate
                     protein-protein interactions in very diverse families of
                     proteins. The number of ANK repeats in a protein can range
                     from 2 to over 20 (ankyrins, for example). ANK repeats may
                     occur in combinations with other...; cd00204"
                     /db_xref="CDD:238125"
     Region          513..542
                     /region_name="Repetitive region"
                     /experiment="experimental evidence, no additional details
                     recorded"
                     /note="ANK 3."
     Region          547..577
                     /region_name="Repetitive region"
                     /experiment="experimental evidence, no additional details
                     recorded"
                     /note="ANK 4."
     Region          552..678
                     /region_name="Ank_2"
                     /note="Ankyrin repeats (3 copies); pfam12796"
                     /db_xref="CDD:257303"
     Region          581..610
                     /region_name="Repetitive region"
                     /experiment="experimental evidence, no additional details
                     recorded"
                     /note="ANK 5."
     Region          614..644
                     /region_name="Repetitive region"
                     /experiment="experimental evidence, no additional details
                     recorded"
                     /note="ANK 6."
     Region          648..678
                     /region_name="Repetitive region"
                     /experiment="experimental evidence, no additional details
                     recorded"
                     /note="ANK 7."
     Region          683..711
                     /region_name="Repetitive region"
                     /experiment="experimental evidence, no additional details
                     recorded"
                     /note="ANK 8."
     Region          685..736
                     /region_name="Ank_4"
                     /note="Ankyrin repeats (many copies); pfam13637"
                     /db_xref="CDD:257947"
     Region          686..804
                     /region_name="ANK"
                     /note="ankyrin repeats; ankyrin repeats mediate
                     protein-protein interactions in very diverse families of
                     proteins. The number of ANK repeats in a protein can range
                     from 2 to over 20 (ankyrins, for example). ANK repeats may
                     occur in combinations with other...; cd00204"
                     /db_xref="CDD:238125"
     Region          717..746
                     /region_name="Repetitive region"
                     /experiment="experimental evidence, no additional details
                     recorded"
                     /note="ANK 9."
     Region          722..814
                     /region_name="Ank_2"
                     /note="Ankyrin repeats (3 copies); pfam12796"
                     /db_xref="CDD:257303"
     Region          750..779
                     /region_name="Repetitive region"
                     /experiment="experimental evidence, no additional details
                     recorded"
                     /note="ANK 10."
     Region          783..812
                     /region_name="Repetitive region"
                     /experiment="experimental evidence, no additional details
                     recorded"
                     /note="ANK 11."
     Region          813..935
                     /region_name="ANK"
                     /note="ankyrin repeats; ankyrin repeats mediate
                     protein-protein interactions in very diverse families of
                     proteins. The number of ANK repeats in a protein can range
                     from 2 to over 20 (ankyrins, for example). ANK repeats may
                     occur in combinations with other...; cd00204"
                     /db_xref="CDD:238125"
     Region          816..846
                     /region_name="Repetitive region"
                     /experiment="experimental evidence, no additional details
                     recorded"
                     /note="ANK 12."
     Region          821..914
                     /region_name="Ank_2"
                     /note="Ankyrin repeats (3 copies); pfam12796"
                     /db_xref="CDD:257303"
     Region          850..879
                     /region_name="Repetitive region"
                     /experiment="experimental evidence, no additional details
                     recorded"
                     /note="ANK 13."
     Region          883..912
                     /region_name="Repetitive region"
                     /experiment="experimental evidence, no additional details
                     recorded"
                     /note="ANK 14."
     Region          912..1076
                     /region_name="ANK"
                     /note="ankyrin repeats; ankyrin repeats mediate
                     protein-protein interactions in very diverse families of
                     proteins. The number of ANK repeats in a protein can range
                     from 2 to over 20 (ankyrins, for example). ANK repeats may
                     occur in combinations with other...; cd00204"
                     /db_xref="CDD:238125"
     Region          916..945
                     /region_name="Repetitive region"
                     /experiment="experimental evidence, no additional details
                     recorded"
                     /note="ANK 15."
     Region          959..991
                     /region_name="Repetitive region"
                     /experiment="experimental evidence, no additional details
                     recorded"
                     /note="ANK 16."
     Region          992..1019
                     /region_name="Repetitive region"
                     /experiment="experimental evidence, no additional details
                     recorded"
                     /note="ANK 17."
     Region          996..1087
                     /region_name="Ank_2"
                     /note="Ankyrin repeats (3 copies); pfam12796"
                     /db_xref="CDD:257303"
     Region          1023..1052
                     /region_name="Repetitive region"
                     /experiment="experimental evidence, no additional details
                     recorded"
                     /note="ANK 18."
     Region          1026..1146
                     /region_name="ANK"
                     /note="ankyrin repeats; ankyrin repeats mediate
                     protein-protein interactions in very diverse families of
                     proteins. The number of ANK repeats in a protein can range
                     from 2 to over 20 (ankyrins, for example). ANK repeats may
                     occur in combinations with other...; cd00204"
                     /db_xref="CDD:238125"
     Region          1056..1085
                     /region_name="Repetitive region"
                     /experiment="experimental evidence, no additional details
                     recorded"
                     /note="ANK 19."
     Region          1089..1119
                     /region_name="Repetitive region"
                     /experiment="experimental evidence, no additional details
                     recorded"
                     /note="ANK 20."
     Region          1113..1166
                     /region_name="Ank_5"
                     /note="Ankyrin repeats (many copies); pfam13857"
                     /db_xref="CDD:258127"
     Region          1120..>1178
                     /region_name="ANK"
                     /note="ankyrin repeats; ankyrin repeats mediate
                     protein-protein interactions in very diverse families of
                     proteins. The number of ANK repeats in a protein can range
                     from 2 to over 20 (ankyrins, for example). ANK repeats may
                     occur in combinations with other...; cd00204"
                     /db_xref="CDD:238125"
     Region          1125..1154
                     /region_name="Repetitive region"
                     /experiment="experimental evidence, no additional details
                     recorded"
                     /note="ANK 21."
     Region          1158..1187
                     /region_name="Repetitive region"
                     /experiment="experimental evidence, no additional details
                     recorded"
                     /note="ANK 22."
     Region          1184..1187
                     /region_name="Region of interest in the sequence"
                     /experiment="experimental evidence, no additional details
                     recorded"
                     /note="Furin-like endopeptidase recognition region."
     Region          1188..>1351
                     /region_name="Propeptide"
                     /experiment="experimental evidence, no additional details
                     recorded"
                     /note="{ECO:0000250}. /FTId=PRO_0000415931."
     unsure          1202
                     /experiment="experimental evidence, no additional details
                     recorded"
                     /note="Assigned by comparison with orthologs."
     unsure          1215
                     /experiment="experimental evidence, no additional details
                     recorded"
                     /note="Assigned by comparison with orthologs."
     Region          1237..1342
                     /region_name="Latrotoxin_C"
                     /note="Latrotoxin C-terminal domain; pfam15658"
                     /db_xref="CDD:259788"
ORIGIN      
        1 slvrmrrege edltleekae lcselelqqk yvdigsniig dlsslpivgk ivgtiaaaam
       61 avthvasgrl dieqtlggcs dvpfdqikei leerfneidr kleshsaale eitklveksi
      121 savektrkqm nkrfdevmrs iqdakvsplv skinnfaryf dtekerirgl klsdyilkle
      181 epngillhfk esrtprddsl qaplfsiiqe ryavpksidd elafkvlyal lygtqtyvsv
      241 mfflleqysf lanhyyekgd lekydeyfns lnnvfldfks slvgtgtsnn eglldrvlqv
      301 lvtvknsefl glekngvnem lnekinlfnk ikveiegkqr mtlsetpenf aqisfdkdit
      361 tpigdwrdgr evryavqyas etlfskishw sdpvgvreka cptlrmpvdq trrnilvfrk
      421 fdsskpqlvg eitpyqsnfi didrdlynta nnpdsavgfk eftklnydga niratfeqgr
      481 tvfhaaaksg nsrimigltf lvksnelnqp dkkgytpihv aadsgnagiv nlliqrgvsi
      541 nsktynflqt plhlaaqrgf vttfqrlmes peininerdk dgftplhyav rggerileaf
      601 inqiridlna ksnkgltpfh laiikddwpv astllgskkv dvnavdennm talhyaailg
      661 ylettkqlin lkeinadvvs spgllsalhy ailykhddva sfllrssnvn vnlkalggit
      721 plhlaviqgr tqilslmfdi gvnieqqtde kytplhlaam skypeliqil ldqgsnfeak
      781 tnsgatplhl atfkgkskaa lillnnevnw rdtdengqmp ihgaamngll dvaqaiisid
      841 atvldikdkn sdtplnlaaq kshidvikyf idqgadintr nktghaplla fskkgnldmv
      901 kylfdknanv yiadndginf fyyavrnghl nivkyamsek dkfewsnidn nrrdecpkee
      961 caishfavcd avqfdkieiv kyfvttlgnf aicgplhqaa ryghldieky lveeedlnvd
     1021 gskpdtplcy asenghlavv qylvsngakv nhdcgngmta idkaitknhl qvvqflaang
     1081 vdfrrknklg atpfltavse nafdiaeyli renrqdidin eqnvdketal hlavyyknlq
     1141 mikllvkygi dmtirnaydk taldiatdlk nsniveylkt ksgkfrreyk ssygehsllq
     1201 tnkissfidg kniehdhpqf inadnessql fsdtasnidv igplllidvl iryfskqgyi
     1261 skesdsasdg itqaaalsit ekfedvlnsl hnesakeqvd laevhgkvya alksgrnsqi
     1321 hpilcsslks istlkpedme klgsvimnsh s
//
VERSION     Q9XZC0.2  GI:288558814
DBSOURCE    UniProtKB: locus LCTA_LATTR, accession Q9XZC0;
            class: standard.
            created: Jan 16, 2004.
            sequence updated: Feb 9, 2010.
            annotation updated: Jul 22, 2015.
            xrefs: AF134162.1, AAD33043.1
            xrefs (non-sequence databases): ProteinModelPortal:Q9XZC0,
            ArachnoServer:AS000061, GO:0005623, GO:0005576, GO:0016021,
            GO:0072556, GO:0006887, Gene3D:1.25.40.20, InterPro:IPR002110,
            InterPro:IPR020683, InterPro:IPR028047, Pfam:PF00023, Pfam:PF12796,
            Pfam:PF15658, PRINTS:PR01415, SMART:SM00248, SUPFAM:SSF48403,
            PROSITE:PS50297, PROSITE:PS50088
KEYWORDS    ANK repeat; Cleavage on pair of basic residues; Exocytosis;
            Membrane; Neurotoxin; Presynaptic neurotoxin; Repeat; Secreted;
            Target cell membrane; Target membrane; Toxin; Transmembrane.
SOURCE      Latrodectus tredecimguttatus (black widow)
  ORGANISM  Latrodectus tredecimguttatus
            Eukaryota; Metazoa; Ecdysozoa; Arthropoda; Chelicerata; Arachnida;
            Araneae; Araneomorphae; Entelegynae; Araneoidea; Theridiidae;
            Latrodectus.
REFERENCE   1  (residues 1 to 1413)
  AUTHORS   Danilevich,V.N., Luk'ianov,S.A. and Grishin,E.V.
  TITLE     [Cloning and structure of gene encoded alpha-latrocrustoxin from
            the Black widow spider venom]
  JOURNAL   Bioorg. Khim. 25 (7), 537-547 (1999)
   PUBMED   10563207
  REMARK    NUCLEOTIDE SEQUENCE [GENOMIC DNA].
REFERENCE   2  (residues 1 to 1413)
  AUTHORS   Danilevich,V.N. and Grishin,E.V.
  TITLE     [The chromosomal genes for black widow spider neurotoxins do not
            contain introns]
  JOURNAL   Bioorg. Khim. 26 (12), 933-939 (2000)
   PUBMED   11195592
  REMARK    NUCLEOTIDE SEQUENCE [GENOMIC DNA].
REFERENCE   3  (residues 1 to 1413)
  AUTHORS   Volynskii,K.E., Volkova,T.M., Galkina,T.G., Krasnoperov,V.G.,
            Pluzhnikov,K.A., Khvoshchev,M.V. and Grishin,E.V.
  TITLE     [Molecular cloning and primary structure of cDNA fragment for
            alpha-latrocrustatoxin from black widow spider venom]
  JOURNAL   Bioorg. Khim. 25 (1), 25-30 (1999)
   PUBMED   10234443
  REMARK    PARTIAL NUCLEOTIDE SEQUENCE [MRNA].
REFERENCE   4  (residues 1 to 1413)
  AUTHORS   Grishin,E.V.
  TITLE     Black widow spider toxins: the present and the future
  JOURNAL   Toxicon 36 (11), 1693-1701 (1998)
   PUBMED   9792186
  REMARK    TOXIC DOSE.
COMMENT     On Feb 9, 2010 this sequence version replaced gi:41017423.
            [FUNCTION] Crustacean-selective presynaptic neurotoxin that induces
            neurotransmitter exocytosis. Binds to neurexin-1-alpha (NRXN1),
            latrophilin-1 (LPHN1), and receptor-type tyrosine-protein
            phosphatase S (PTPRS), and induces neurotransmitter exocytosis
            through two calcium-dependent mechanisms (membrane pore formation
            and signaling via latrophilin) and a yet to be defined
            calcium-independent mechanism (By similarity). {ECO:0000250}.
            [SUBUNIT] Homodimer.
            [SUBCELLULAR LOCATION] Secreted. Target cell membrane
            {ECO:0000250}. Note=Forms a membrane channel in the prey.
            {ECO:0000250}.
            [TISSUE SPECIFICITY] Expressed by the venom gland.
            [PTM] Processed by furin-like proteases at both the N- and
            C-termini.
            [TOXIC DOSE] LD(50) is 100 ug/kg to the crayfish Procambarus
            cubensis. {ECO:0000269|PubMed:9792186}.
            [SIMILARITY] Belongs to the latrotoxin family. {ECO:0000305}.
            [SIMILARITY] Contains 20 ANK repeats.
            {ECO:0000255|PROSITE-ProRule:PRU00023}.
FEATURES             Location/Qualifiers
     source          1..1413
                     /organism="Latrodectus tredecimguttatus"
                     /db_xref="taxon:6925"
     Protein         <1..1413
                     /product="Alpha-latrocrustotoxin-Lt1a"
                     /note="Alpha-LCT-Lt1a; Alpha-latrocrustotoxin; Crusta1"
                     /UniProtKB_evidence="Evidence at transcript level"
     Region          <1..28
                     /region_name="Propeptide"
                     /experiment="experimental evidence, no additional details
                     recorded"
                     /note="{ECO:0000305}. /FTId=PRO_0000391353."
     Region          29..1192
                     /region_name="Mature chain"
                     /experiment="experimental evidence, no additional details
                     recorded"
                     /note="Alpha-latrocrustotoxin-Lt1a. {ECO:0000305}.
                     /FTId=PRO_0000067053."
     Region          457..490
                     /region_name="Repetitive region"
                     /experiment="experimental evidence, no additional details
                     recorded"
                     /note="ANK 1."
     Region          494..524
                     /region_name="Repetitive region"
                     /experiment="experimental evidence, no additional details
                     recorded"
                     /note="ANK 2."
     Region          495..549
                     /region_name="Ank_4"
                     /note="Ankyrin repeats (many copies); pfam13637"
                     /db_xref="CDD:257947"
     Region          523..650
                     /region_name="ANK"
                     /note="ankyrin repeats; ankyrin repeats mediate
                     protein-protein interactions in very diverse families of
                     proteins. The number of ANK repeats in a protein can range
                     from 2 to over 20 (ankyrins, for example). ANK repeats may
                     occur in combinations with other...; cd00204"
                     /db_xref="CDD:238125"
     Region          528..557
                     /region_name="Repetitive region"
                     /experiment="experimental evidence, no additional details
                     recorded"
                     /note="ANK 3."
     Region          533..625
                     /region_name="Ank_2"
                     /note="Ankyrin repeats (3 copies); pfam12796"
                     /db_xref="CDD:257303"
     Region          562..592
                     /region_name="Repetitive region"
                     /experiment="experimental evidence, no additional details
                     recorded"
                     /note="ANK 4."
     Region          596..625
                     /region_name="Repetitive region"
                     /experiment="experimental evidence, no additional details
                     recorded"
                     /note="ANK 5."
     Region          624..754
                     /region_name="ANK"
                     /note="ankyrin repeats; ankyrin repeats mediate
                     protein-protein interactions in very diverse families of
                     proteins. The number of ANK repeats in a protein can range
                     from 2 to over 20 (ankyrins, for example). ANK repeats may
                     occur in combinations with other...; cd00204"
                     /db_xref="CDD:238125"
     Region          629..658
                     /region_name="Repetitive region"
                     /experiment="experimental evidence, no additional details
                     recorded"
                     /note="ANK 6."
     Region          634..730
                     /region_name="Ank_2"
                     /note="Ankyrin repeats (3 copies); pfam12796"
                     /db_xref="CDD:257303"
     Region          664..694
                     /region_name="Repetitive region"
                     /experiment="experimental evidence, no additional details
                     recorded"
                     /note="ANK 7."
     Region          699..729
                     /region_name="Repetitive region"
                     /experiment="experimental evidence, no additional details
                     recorded"
                     /note="ANK 8."
     Region          733..762
                     /region_name="Repetitive region"
                     /experiment="experimental evidence, no additional details
                     recorded"
                     /note="ANK 9."
     Region          736..853
                     /region_name="ANK"
                     /note="ankyrin repeats; ankyrin repeats mediate
                     protein-protein interactions in very diverse families of
                     proteins. The number of ANK repeats in a protein can range
                     from 2 to over 20 (ankyrins, for example). ANK repeats may
                     occur in combinations with other...; cd00204"
                     /db_xref="CDD:238125"
     Region          738..830
                     /region_name="Ank_2"
                     /note="Ankyrin repeats (3 copies); pfam12796"
                     /db_xref="CDD:257303"
     Region          766..795
                     /region_name="Repetitive region"
                     /experiment="experimental evidence, no additional details
                     recorded"
                     /note="ANK 10."
     Region          799..828
                     /region_name="Repetitive region"
                     /experiment="experimental evidence, no additional details
                     recorded"
                     /note="ANK 11."
     Region          804..930
                     /region_name="Ank_2"
                     /note="Ankyrin repeats (3 copies); pfam12796"
                     /db_xref="CDD:257303"
     Region          832..861
                     /region_name="Repetitive region"
                     /experiment="experimental evidence, no additional details
                     recorded"
                     /note="ANK 12."
     Region          861..990
                     /region_name="ANK"
                     /note="ankyrin repeats; ankyrin repeats mediate
                     protein-protein interactions in very diverse families of
                     proteins. The number of ANK repeats in a protein can range
                     from 2 to over 20 (ankyrins, for example). ANK repeats may
                     occur in combinations with other...; cd00204"
                     /db_xref="CDD:238125"
     Region          866..895
                     /region_name="Repetitive region"
                     /experiment="experimental evidence, no additional details
                     recorded"
                     /note="ANK 13."
     Region          899..928
                     /region_name="Repetitive region"
                     /experiment="experimental evidence, no additional details
                     recorded"
                     /note="ANK 14."
     Region          965..995
                     /region_name="Repetitive region"
                     /experiment="experimental evidence, no additional details
                     recorded"
                     /note="ANK 15."
     Region          996..1026
                     /region_name="Repetitive region"
                     /experiment="experimental evidence, no additional details
                     recorded"
                     /note="ANK 16."
     Region          1001..1107
                     /region_name="Ank_2"
                     /note="Ankyrin repeats (3 copies); pfam12796"
                     /db_xref="CDD:257303"
     Region          1031..1072
                     /region_name="Repetitive region"
                     /experiment="experimental evidence, no additional details
                     recorded"
                     /note="ANK 17."
     Region          1073..1184
                     /region_name="ANK"
                     /note="ankyrin repeats; ankyrin repeats mediate
                     protein-protein interactions in very diverse families of
                     proteins. The number of ANK repeats in a protein can range
                     from 2 to over 20 (ankyrins, for example). ANK repeats may
                     occur in combinations with other...; cd00204"
                     /db_xref="CDD:238125"
     Region          1077..1106
                     /region_name="Repetitive region"
                     /experiment="experimental evidence, no additional details
                     recorded"
                     /note="ANK 18."
     Region          1085..1173
                     /region_name="Ank_2"
                     /note="Ankyrin repeats (3 copies); pfam12796"
                     /db_xref="CDD:257303"
     Region          1109..1139
                     /region_name="Repetitive region"
                     /experiment="experimental evidence, no additional details
                     recorded"
                     /note="ANK 19."
     Region          1143..1172
                     /region_name="Repetitive region"
                     /experiment="experimental evidence, no additional details
                     recorded"
                     /note="ANK 20."
     Region          1193..1413
                     /region_name="Propeptide"
                     /experiment="experimental evidence, no additional details
                     recorded"
                     /note="{ECO:0000305}. /FTId=PRO_0000391354."
     Region          1263..1376
                     /region_name="Latrotoxin_C"
                     /note="Latrotoxin C-terminal domain; pfam15658"
                     /db_xref="CDD:259788"
ORIGIN      
        1 vsififhfsa nilvrnsemk gkrviskrem skadqctfls yqsvaygtlg dvagdvssie
       61 gadlvatpia agghlakgat daamiamdcs sipfdeikqq lnqrfnevdk klqkgaeale
      121 nvtelaekty ssvekmrvem regfnhviat ienantkqii tginqiiqyf ndereninnr
      181 qkedyvaklq epasgnflly lrksrtsedg slhsllfkii nqelaipnna adnnairalf
      241 alfygtqtfi simfylvkqy syladyhyqn gnlaefnsnf dhmktvfqdf kftligints
      301 nskplvntvl siiedvknkr firnlrsnly qkiikstksl ldlrekitkm dlpiiedtpk
      361 ssvlinfrek sssvprietp ilkwtpgtvv kyaiqyeqdg kyskiskwsn pitvqrlanp
      421 yitidkdrrn rlvfrqfgne kpelisilds sqnefrdihr dlynaaqmpy ketalgicrk
      481 lidsgaqvga sfemgrksih asatagnddv arlllaknng llnvpdkngy tplhiaserk
      541 nndfvkflle kgadvnvrtf aneltplhla arqdftiivk tlmekrgidv nakeragftp
      601 lhlsitsnsr aartlinetp aginiksnsg ltplhlavlq nnlsaakvlv ksnkkvklne
      661 mdnngmtplh yasmlgnlef vkyftseqgi dvnaktkvkn wtplhlailf kkfdvaqsll
      721 qvrnidistr adqaitplhl aaatgnsqiv ktilnsgavv dqetangfta lhlaimnpnt
      781 etpqfliakg aninaktndg stplhfaaal gktnifqllm dkganikaen linqmpihea
      841 vvnghlaivk mlieqdsslm naknmrdeyp fylaaekryk dvfnyleskg advneknndg
      901 ntllhlfsin gevevvqfli qngadfrlrn kerksffdla vefghagivg yaieenkvdl
      961 qepyrgktil yhaicdsvky drievvryfv etlnedqcsp lqeaaayahl dlvkyfvqer
     1021 ginptafnnd nqvsplciai vgapcgfvks cdtperldvv eylvdktpdi nkecdtqqst
     1081 pvssavygnk vsilnylirn gadpnkkvrg dpplfiaami gqydivkslv eqhkidvntr
     1141 nkeqftplha aasndhidvv kyliqkgadv nakgdenlkp idlagekska ylrslgrrff
     1201 rnespsksfe idkfnaimpe vsmsgkvshd snfiqhissg trsksnfnsa knkmyaensh
     1261 vrsidvngal llldfmvrvf snrkmnyaas isgiksrsns eaqaealilt erfehllnal
     1321 iadqsidsld fsnvhsriyk aiingnpngi semlcsyake yseldpekie kllqefetlt
     1381 ftksseiqin ekfshalfet cglnrptnvl qik
//
VERSION     Q02989.1  GI:41017297
DBSOURCE    UniProtKB: locus LITA_LATTR, accession Q02989;
            class: standard.
            created: Jan 16, 2004.
            sequence updated: Nov 1, 1996.
            annotation updated: Jul 22, 2015.
            xrefs: Z14086.1, CAA78464.1, S30355
            xrefs (non-sequence databases): ProteinModelPortal:Q02989,
            TCDB:1.C.63.1.2, ArachnoServer:AS000062, GO:0005623, GO:0005576,
            GO:0016021, GO:0072556, GO:0006887, Gene3D:1.25.40.20,
            InterPro:IPR002110, InterPro:IPR020683, InterPro:IPR028047,
            Pfam:PF00023, Pfam:PF12796, Pfam:PF15658, PRINTS:PR01415,
            SMART:SM00248, SUPFAM:SSF48403, PROSITE:PS50297, PROSITE:PS50088
KEYWORDS    ANK repeat; Cleavage on pair of basic residues; Direct protein
            sequencing; Exocytosis; Membrane; Neurotoxin; Presynaptic
            neurotoxin; Repeat; Secreted; Target cell membrane; Target
            membrane; Toxin; Transmembrane.
SOURCE      Latrodectus tredecimguttatus (black widow)
  ORGANISM  Latrodectus tredecimguttatus
            Eukaryota; Metazoa; Ecdysozoa; Arthropoda; Chelicerata; Arachnida;
            Araneae; Araneomorphae; Entelegynae; Araneoidea; Theridiidae;
            Latrodectus.
REFERENCE   1  (residues 1 to 1411)
  AUTHORS   Kiyatkin,N., Dulubova,I. and Grishin,E.
  TITLE     Cloning and structural analysis of alpha-latroinsectotoxin cDNA.
            Abundance of ankyrin-like repeats
  JOURNAL   Eur. J. Biochem. 213 (1), 121-127 (1993)
   PUBMED   8477689
  REMARK    NUCLEOTIDE SEQUENCE [MRNA], PROTEIN SEQUENCE OF 36-48; 153-164;
            196-207; 335-341; 352-365; 377-386; 397-402; 441-453; 455-461;
            466-472; 485-488; 523-529; 566-572; 704-707; 722-730; 782-791;
            831-845; 971-990; 996-1010; 1018-1039; 1077-1090; 1123-1130;
            1148-1154; 1157-1162 AND 1165-1168, AND FUNCTION.;
            TISSUE=Venom gland
REFERENCE   2  (residues 1 to 1411)
  AUTHORS   Grishin,E.V.
  TITLE     Black widow spider toxins: the present and the future
  JOURNAL   Toxicon 36 (11), 1693-1701 (1998)
   PUBMED   9792186
  REMARK    TOXIC DOSE.;
            TISSUE=Venom
REFERENCE   3  (residues 1 to 1411)
  AUTHORS   Ashton,A.C., Rahman,M.A., Volynski,K.E., Manser,C., Orlova,E.V.,
            Matsushita,H., Davletov,B.A., van Heel,M., Grishin,E.V. and
            Ushkaryov,Y.A.
  TITLE     Tetramerisation of alpha-latrotoxin by divalent cations is
            responsible for toxin-induced non-vesicular release and contributes
            to the Ca(2+)-dependent vesicular exocytosis from synaptosomes
  JOURNAL   Biochimie 82 (5), 453-468 (2000)
   PUBMED   10865132
  REMARK    DIMERIZATION.
REFERENCE   4  (residues 1 to 1411)
  AUTHORS   Shatursky,O.Y., Volkova,T.M., Himmelreich,N.H. and Grishin,E.V.
  TITLE     The geometry of the ionic channel lumen formed by
            alpha-latroinsectotoxin from black widow spider venom in the
            bilayer lipid membranes
  JOURNAL   Biochim. Biophys. Acta 1768 (11), 2757-2763 (2007)
   PUBMED   17764656
  REMARK    FUNCTION.
COMMENT     On Oct 25, 2005 this sequence version replaced gi:419952.
            [FUNCTION] Insecticidal presynaptic neurotoxin that induces
            neurotransmitter exocytosis. Binds to neurexin-1-alpha (NRXN1),
            latrophilin-1 (LPHN1), and receptor-type tyrosine-protein
            phosphatase S (PTPRS), and induces neurotransmitter exocytosis
            through two calcium-dependent mechanisms (membrane pore formation
            and signaling via latrophilin) and a yet to be defined
            calcium-independent mechanism (By similarity). The toxin forms
            channels with 0.55-0.58 nm entrance diameter and a relatively small
            conductance in planar phospholipid membranes. {ECO:0000250,
            ECO:0000269|PubMed:17764656, ECO:0000269|PubMed:8477689}.
            [SUBUNIT] Homodimer.
            [SUBCELLULAR LOCATION] Secreted. Target cell membrane. Note=Forms a
            membrane channel in the prey.
            [TISSUE SPECIFICITY] Expressed by the venom gland.
            [PTM] Processed by furin-like proteases at both the N- and
            C-termini.
            [TOXIC DOSE] LD(50) is 15 ug/kg to insect (Galleria mellonella)
            larvae. {ECO:0000269|PubMed:9792186}.
            [SIMILARITY] Belongs to the latrotoxin family. {ECO:0000305}.
            [SIMILARITY] Contains 21 ANK repeats.
            {ECO:0000255|PROSITE-ProRule:PRU00023}.
FEATURES             Location/Qualifiers
     source          1..1411
                     /organism="Latrodectus tredecimguttatus"
                     /db_xref="taxon:6925"
     Protein         <1..1411
                     /product="Alpha-latroinsectotoxin-Lt1a"
                     /note="Alpha-LIT-Lt1a; Alpha-latroinsectotoxin"
                     /UniProtKB_evidence="Evidence at protein level"
     Region          <1..35
                     /region_name="Propeptide"
                     /experiment="experimental evidence, no additional details
                     recorded"
                     /note="{ECO:0000305|PubMed:8477689}.
                     /FTId=PRO_0000001616."
     Region          36..1195
                     /region_name="Mature chain"
                     /experiment="experimental evidence, no additional details
                     recorded"
                     /note="Alpha-latroinsectotoxin-Lt1a. {ECO:0000305}.
                     /FTId=PRO_0000001617."
     Region          462..495
                     /region_name="Repetitive region"
                     /experiment="experimental evidence, no additional details
                     recorded"
                     /note="ANK 1."
     Region          486..541
                     /region_name="Ank_5"
                     /note="Ankyrin repeats (many copies); pfam13857"
                     /db_xref="CDD:258127"
     Region          499..528
                     /region_name="Repetitive region"
                     /experiment="experimental evidence, no additional details
                     recorded"
                     /note="ANK 2."
     Region          500..621
                     /region_name="ANK"
                     /note="ankyrin repeats; ankyrin repeats mediate
                     protein-protein interactions in very diverse families of
                     proteins. The number of ANK repeats in a protein can range
                     from 2 to over 20 (ankyrins, for example). ANK repeats may
                     occur in combinations with other...; cd00204"
                     /db_xref="CDD:238125"
     Region          533..562
                     /region_name="Repetitive region"
                     /experiment="experimental evidence, no additional details
                     recorded"
                     /note="ANK 3."
     Region          538..631
                     /region_name="Ank_2"
                     /note="Ankyrin repeats (3 copies); pfam12796"
                     /db_xref="CDD:257303"
     Region          567..597
                     /region_name="Repetitive region"
                     /experiment="experimental evidence, no additional details
                     recorded"
                     /note="ANK 4."
     Region          596..723
                     /region_name="ANK"
                     /note="ankyrin repeats; ankyrin repeats mediate
                     protein-protein interactions in very diverse families of
                     proteins. The number of ANK repeats in a protein can range
                     from 2 to over 20 (ankyrins, for example). ANK repeats may
                     occur in combinations with other...; cd00204"
                     /db_xref="CDD:238125"
     Region          601..630
                     /region_name="Repetitive region"
                     /experiment="experimental evidence, no additional details
                     recorded"
                     /note="ANK 5."
     Region          606..697
                     /region_name="Ank_2"
                     /note="Ankyrin repeats (3 copies); pfam12796"
                     /db_xref="CDD:257303"
     Region          634..663
                     /region_name="Repetitive region"
                     /experiment="experimental evidence, no additional details
                     recorded"
                     /note="ANK 6."
     Region          667..697
                     /region_name="Repetitive region"
                     /experiment="experimental evidence, no additional details
                     recorded"
                     /note="ANK 7."
     Region          702..732
                     /region_name="Repetitive region"
                     /experiment="experimental evidence, no additional details
                     recorded"
                     /note="ANK 8."
     Region          722..776
                     /region_name="Ank_5"
                     /note="Ankyrin repeats (many copies); pfam13857"
                     /db_xref="CDD:258127"
     Region          736..765
                     /region_name="Repetitive region"
                     /experiment="experimental evidence, no additional details
                     recorded"
                     /note="ANK 9."
     Region          737..856
                     /region_name="ANK"
                     /note="ankyrin repeats; ankyrin repeats mediate
                     protein-protein interactions in very diverse families of
                     proteins. The number of ANK repeats in a protein can range
                     from 2 to over 20 (ankyrins, for example). ANK repeats may
                     occur in combinations with other...; cd00204"
                     /db_xref="CDD:238125"
     Region          769..798
                     /region_name="Repetitive region"
                     /experiment="experimental evidence, no additional details
                     recorded"
                     /note="ANK 10."
     Region          774..867
                     /region_name="Ank_2"
                     /note="Ankyrin repeats (3 copies); pfam12796"
                     /db_xref="CDD:257303"
     Region          797..923
                     /region_name="ANK"
                     /note="ankyrin repeats; ankyrin repeats mediate
                     protein-protein interactions in very diverse families of
                     proteins. The number of ANK repeats in a protein can range
                     from 2 to over 20 (ankyrins, for example). ANK repeats may
                     occur in combinations with other...; cd00204"
                     /db_xref="CDD:238125"
     Region          802..831
                     /region_name="Repetitive region"
                     /experiment="experimental evidence, no additional details
                     recorded"
                     /note="ANK 11."
     Region          835..864
                     /region_name="Repetitive region"
                     /experiment="experimental evidence, no additional details
                     recorded"
                     /note="ANK 12."
     Region          840..933
                     /region_name="Ank_2"
                     /note="Ankyrin repeats (3 copies); pfam12796"
                     /db_xref="CDD:257303"
     Region          869..898
                     /region_name="Repetitive region"
                     /experiment="experimental evidence, no additional details
                     recorded"
                     /note="ANK 13."
     Region          897..1020
                     /region_name="ANK"
                     /note="ankyrin repeats; ankyrin repeats mediate
                     protein-protein interactions in very diverse families of
                     proteins. The number of ANK repeats in a protein can range
                     from 2 to over 20 (ankyrins, for example). ANK repeats may
                     occur in combinations with other...; cd00204"
                     /db_xref="CDD:238125"
     Region          902..931
                     /region_name="Repetitive region"
                     /experiment="experimental evidence, no additional details
                     recorded"
                     /note="ANK 14."
     Region          907..995
                     /region_name="Ank_2"
                     /note="Ankyrin repeats (3 copies); pfam12796"
                     /db_xref="CDD:257303"
     Region          935..965
                     /region_name="Repetitive region"
                     /experiment="experimental evidence, no additional details
                     recorded"
                     /note="ANK 15."
     Region          968..999
                     /region_name="Repetitive region"
                     /experiment="experimental evidence, no additional details
                     recorded"
                     /note="ANK 16."
     Region          1000..1029
                     /region_name="Repetitive region"
                     /experiment="experimental evidence, no additional details
                     recorded"
                     /note="ANK 17."
     Region          1004..1110
                     /region_name="Ank_2"
                     /note="Ankyrin repeats (3 copies); pfam12796"
                     /db_xref="CDD:257303"
     Region          1077..1187
                     /region_name="ANK"
                     /note="ankyrin repeats; ankyrin repeats mediate
                     protein-protein interactions in very diverse families of
                     proteins. The number of ANK repeats in a protein can range
                     from 2 to over 20 (ankyrins, for example). ANK repeats may
                     occur in combinations with other...; cd00204"
                     /db_xref="CDD:238125"
     Region          1080..1109
                     /region_name="Repetitive region"
                     /experiment="experimental evidence, no additional details
                     recorded"
                     /note="ANK 18."
     Region          1087..1176
                     /region_name="Ank_2"
                     /note="Ankyrin repeats (3 copies); pfam12796"
                     /db_xref="CDD:257303"
     Region          1112..1142
                     /region_name="Repetitive region"
                     /experiment="experimental evidence, no additional details
                     recorded"
                     /note="ANK 19."
     Region          1146..1175
                     /region_name="Repetitive region"
                     /experiment="experimental evidence, no additional details
                     recorded"
                     /note="ANK 20."
     Region          1196..1411
                     /region_name="Propeptide"
                     /experiment="experimental evidence, no additional details
                     recorded"
                     /note="{ECO:0000305}. /FTId=PRO_0000391355."
     Region          1261..1374
                     /region_name="Latrotoxin_C"
                     /note="Latrotoxin C-terminal domain; pfam15658"
                     /db_xref="CDD:259788"
     Region          1331..1361
                     /region_name="Repetitive region"
                     /experiment="experimental evidence, no additional details
                     recorded"
                     /note="ANK 21."
ORIGIN      
        1 acsspevsif hffvyagsfv knfkkmkgss aiskremsra dqckllayta vgyetvgnva
       61 adiasiegan lvaapvaagg hlgkgltdaa miamdcssip feeikeilnk efkemgrkld
      121 kntealehvs klvsktlstv ekirvemreg fklvietien iatkeivfdi nkivqyfnne
      181 reninsrqke efvaklqepa pgnfllylrn srtsesgtly sllfriidqe laipnnagdn
      241 naiqalyalf ygtetfisim fylvkqysyl aeyhyqkgnl eefntnfdhm kivfqdfkfs
      301 liginqntkp lvdevlnvln nvknksfirn vqnklfydlm kqtesllelk keianmelpi
      361 idetprlsis isfkersddk pvdtpllkwd kgkevkyaiq feqdgkfski sswskpvtvq
      421 hlacpfisvd kdrrnrlifr qfgdqipelv gtlrgsqvef rdihrdlyna aqvpyareal
      481 sisrtliqng anvsetfelg rgaihaaasa gnydvgelll nkdinlleka dkngytplhi
      541 aadsnkndfv mflignnadv nvrtksdlft plhlaarrdl tdvtqtlidi teidlnaqdk
      601 sgftplhlsi sstsetaail irntnavini kskvgltplh latlqnnlsv skllagkgay
      661 lndgdangmt plhyaamtgn lemvdfllnq qyininaatk ekkwtplhla ilfkkndvae
      721 rllsdenlni rletngginp lhlasatgnk qlviellakn advtrltskg fsalhlgiig
      781 kneeipfflv ekganvndkt nsgvtplhfa aglgkanifr lllsrgadik aedinsqmpi
      841 heavsnghle ivriliekdp slmnvknirn eypfylavek rykdifdyfv skdanvnevd
      901 hngntllhlf sstgelevvq flmqnganfr lknnerktff dlaiengrln ivafaveknk
      961 vnlqaahrgk tilyhaicds akydkieivk yfieklnese cnplheaaay ahldlvkyfv
     1021 qerginpaef neenqaspfc itihgapcgy sldcdtpdrl evveylsdki pdingkcdvq
     1081 entpitvaif ankvsilnyl vgigadpnqq vdgdpplyia arqgrfeivr clievhkvdi
     1141 ntrnkerfta lhaaarndfm dvvkylvrqg advnakgidd lrpidiagek akaylqssrf
     1201 lrsghsfqsn eidsfgntih gismsartnd kltqqisskg trsdsnsteg kmhsenvhvr
     1261 sidvngalll ldfmirvfas kktnfapygs riktrsaaea qaealimter fenllsglig
     1321 dpipdsidfs nvhskiykai msgrrsvise mlcsfaeeys klnhesikql lsefetlttt
     1381 kaseihiees vpyapfeice lkvnsnvsqi k
//
VERSION     Q25338.1  GI:41017301
DBSOURCE    UniProtKB: locus LITD_LATTR, accession Q25338;
            class: standard.
            created: Jan 16, 2004.
            sequence updated: Nov 1, 1996.
            annotation updated: Jul 22, 2015.
            xrefs: X92679.1, CAA63363.1
            xrefs (non-sequence databases): ProteinModelPortal:Q25338,
            ArachnoServer:AS000063, GO:0005623, GO:0005576, GO:0016021,
            GO:0072556, GO:0006887, Gene3D:1.25.40.20, InterPro:IPR002110,
            InterPro:IPR020683, InterPro:IPR028047, Pfam:PF00023, Pfam:PF12796,
            Pfam:PF15658, PRINTS:PR01415, SMART:SM00248, SUPFAM:SSF48403,
            PROSITE:PS50297, PROSITE:PS50088
KEYWORDS    ANK repeat; Cleavage on pair of basic residues; Direct protein
            sequencing; Exocytosis; Membrane; Neurotoxin; Presynaptic
            neurotoxin; Repeat; Secreted; Signal; Target cell membrane; Target
            membrane; Toxin; Transmembrane.
SOURCE      Latrodectus tredecimguttatus (black widow)
  ORGANISM  Latrodectus tredecimguttatus
            Eukaryota; Metazoa; Ecdysozoa; Arthropoda; Chelicerata; Arachnida;
            Araneae; Araneomorphae; Entelegynae; Araneoidea; Theridiidae;
            Latrodectus.
REFERENCE   1  (residues 1 to 1214)
  AUTHORS   Dulubova,I.E., Krasnoperov,V.G., Khvotchev,M.V., Pluzhnikov,K.A.,
            Volkova,T.M., Grishin,E.V., Vais,H., Bell,D.R. and Usherwood,P.N.
  TITLE     Cloning and structure of delta-latroinsectotoxin, a novel
            insect-specific member of the latrotoxin family: functional
            expression requires C-terminal truncation
  JOURNAL   J. Biol. Chem. 271 (13), 7535-7543 (1996)
   PUBMED   8631785
  REMARK    NUCLEOTIDE SEQUENCE [MRNA], PROTEIN SEQUENCE OF 29-52; 409-420;
            481-487; 589-596; 598-617; 771-784; 880-886 AND 891-906, MASS
            SPECTROMETRY, AND PROTEOLYTIC PROCESSING OF C-TERMINAL.;
            TISSUE=Venom gland
REFERENCE   2  (residues 1 to 1214)
  AUTHORS   Dulubova,I.E., Khvoshchev,M.V., Krasnoperov,V.G., Galkina,T.G.,
            Pluzhnikov,K.A., Volkova,T.M. and Grishin,E.V.
  TITLE     [Primary structure of delta-latroinsectotoxin from venom of the
            Latrodectus mactans tredecimguttatus spider]
  JOURNAL   Bioorg. Khim. 22 (1), 68-73 (1996)
   PUBMED   8651958
  REMARK    NUCLEOTIDE SEQUENCE [MRNA].;
            TISSUE=Venom gland
REFERENCE   3  (residues 1 to 1214)
  AUTHORS   Grishin,E.V.
  TITLE     Black widow spider toxins: the present and the future
  JOURNAL   Toxicon 36 (11), 1693-1701 (1998)
   PUBMED   9792186
  REMARK    TOXIC DOSE.;
            TISSUE=Venom
REFERENCE   4  (residues 1 to 1214)
  AUTHORS   Ashton,A.C., Rahman,M.A., Volynski,K.E., Manser,C., Orlova,E.V.,
            Matsushita,H., Davletov,B.A., van Heel,M., Grishin,E.V. and
            Ushkaryov,Y.A.
  TITLE     Tetramerisation of alpha-latrotoxin by divalent cations is
            responsible for toxin-induced non-vesicular release and contributes
            to the Ca(2+)-dependent vesicular exocytosis from synaptosomes
  JOURNAL   Biochimie 82 (5), 453-468 (2000)
   PUBMED   10865132
  REMARK    DIMERIZATION.
COMMENT     [FUNCTION] Insecticidal toxin that induces massive neurotransmitter
            release at insect but not vertebrate neuromuscular junctions. Forms
            cation-permeable pores (with high permeability to calcium) in lipid
            membranes locust muscle membrane and artificial lipid bilayers.
            Binds to neurexin-1-alpha (NRXN1), latrophilin-1 (LPHN1), and
            receptor-type tyrosine-protein phosphatase S (PTPRS), and induces
            neurotransmitter exocytosis through two calcium-dependent
            mechanisms (membrane pore formation and signaling via latrophilin)
            and a yet to be defined calcium-independent mechanism (By
            similarity). {ECO:0000250}.
            [SUBUNIT] Homodimer.
            [SUBCELLULAR LOCATION] Secreted. Target cell membrane. Note=Forms a
            membrane channel in the prey.
            [TISSUE SPECIFICITY] Expressed by the venom gland.
            [PTM] Processed by furin-like proteases at both the N- and
            C-termini. Unprocessed protein is inactive.
            [MASS SPECTROMETRY] Mass=110916; Mass_error=100; Method=MALDI;
            Range=29-1019; Evidence={ECO:0000269|PubMed:8631785}.
            [TOXIC DOSE] LD(50) is 60 ug/kg to insect (Galleria mellonella)
            larvae. {ECO:0000269|PubMed:9792186}.
            [SIMILARITY] Belongs to the latrotoxin family. {ECO:0000305}.
            [SIMILARITY] Contains 15 ANK repeats.
            {ECO:0000255|PROSITE-ProRule:PRU00023}.
FEATURES             Location/Qualifiers
     source          1..1214
                     /organism="Latrodectus tredecimguttatus"
                     /db_xref="taxon:6925"
     Protein         1..1214
                     /product="Delta-latroinsectotoxin-Lt1a"
                     /note="Delta-LIT-Lt1a; Delta-latroinsectotoxin"
                     /UniProtKB_evidence="Evidence at protein level"
     Region          1..1214
                     /region_name="Signal"
                     /experiment="experimental evidence, no additional details
                     recorded"
     Region          1..28
                     /region_name="Propeptide"
                     /experiment="experimental evidence, no additional details
                     recorded"
                     /note="{ECO:0000305|PubMed:8631785}.
                     /FTId=PRO_0000001618."
     Region          29..1019
                     /region_name="Mature chain"
                     /experiment="experimental evidence, no additional details
                     recorded"
                     /note="Delta-latroinsectotoxin-Lt1a.
                     /FTId=PRO_0000001619."
     Region          461..591
                     /region_name="ANK"
                     /note="ankyrin repeats; ankyrin repeats mediate
                     protein-protein interactions in very diverse families of
                     proteins. The number of ANK repeats in a protein can range
                     from 2 to over 20 (ankyrins, for example). ANK repeats may
                     occur in combinations with other...; cd00204"
                     /db_xref="CDD:238125"
     Region          464..497
                     /region_name="Repetitive region"
                     /experiment="experimental evidence, no additional details
                     recorded"
                     /note="ANK 1."
     Region          469..566
                     /region_name="Ank_2"
                     /note="Ankyrin repeats (3 copies); pfam12796"
                     /db_xref="CDD:257303"
     Region          501..532
                     /region_name="Repetitive region"
                     /experiment="experimental evidence, no additional details
                     recorded"
                     /note="ANK 2."
     Region          533..658
                     /region_name="ANK"
                     /note="ankyrin repeats; ankyrin repeats mediate
                     protein-protein interactions in very diverse families of
                     proteins. The number of ANK repeats in a protein can range
                     from 2 to over 20 (ankyrins, for example). ANK repeats may
                     occur in combinations with other...; cd00204"
                     /db_xref="CDD:238125"
     Region          536..565
                     /region_name="Repetitive region"
                     /experiment="experimental evidence, no additional details
                     recorded"
                     /note="ANK 3."
     Region          541..634
                     /region_name="Ank_2"
                     /note="Ankyrin repeats (3 copies); pfam12796"
                     /db_xref="CDD:257303"
     Region          570..600
                     /region_name="Repetitive region"
                     /experiment="experimental evidence, no additional details
                     recorded"
                     /note="ANK 4."
     Region          604..633
                     /region_name="Repetitive region"
                     /experiment="experimental evidence, no additional details
                     recorded"
                     /note="ANK 5."
     Region          637..666
                     /region_name="Repetitive region"
                     /experiment="experimental evidence, no additional details
                     recorded"
                     /note="ANK 6."
     Region          642..735
                     /region_name="Ank_2"
                     /note="Ankyrin repeats (3 copies); pfam12796"
                     /db_xref="CDD:257303"
     Region          670..699
                     /region_name="Repetitive region"
                     /experiment="experimental evidence, no additional details
                     recorded"
                     /note="ANK 7."
     Region          705..827
                     /region_name="ANK"
                     /note="ankyrin repeats; ankyrin repeats mediate
                     protein-protein interactions in very diverse families of
                     proteins. The number of ANK repeats in a protein can range
                     from 2 to over 20 (ankyrins, for example). ANK repeats may
                     occur in combinations with other...; cd00204"
                     /db_xref="CDD:238125"
     Region          706..734
                     /region_name="Repetitive region"
                     /experiment="experimental evidence, no additional details
                     recorded"
                     /note="ANK 8."
     Region          740..769
                     /region_name="Repetitive region"
                     /experiment="experimental evidence, no additional details
                     recorded"
                     /note="ANK 9."
     Region          745..836
                     /region_name="Ank_2"
                     /note="Ankyrin repeats (3 copies); pfam12796"
                     /db_xref="CDD:257303"
     Region          773..893
                     /region_name="ANK"
                     /note="ankyrin repeats; ankyrin repeats mediate
                     protein-protein interactions in very diverse families of
                     proteins. The number of ANK repeats in a protein can range
                     from 2 to over 20 (ankyrins, for example). ANK repeats may
                     occur in combinations with other...; cd00204"
                     /db_xref="CDD:238125"
     Region          773..802
                     /region_name="Repetitive region"
                     /experiment="experimental evidence, no additional details
                     recorded"
                     /note="ANK 10."
     Region          806..835
                     /region_name="Repetitive region"
                     /experiment="experimental evidence, no additional details
                     recorded"
                     /note="ANK 11."
     Region          811..901
                     /region_name="Ank_2"
                     /note="Ankyrin repeats (3 copies); pfam12796"
                     /db_xref="CDD:257303"
     Region          839..868
                     /region_name="Repetitive region"
                     /experiment="experimental evidence, no additional details
                     recorded"
                     /note="ANK 12."
     Region          872..901
                     /region_name="Repetitive region"
                     /experiment="experimental evidence, no additional details
                     recorded"
                     /note="ANK 13."
     Region          906..936
                     /region_name="Repetitive region"
                     /experiment="experimental evidence, no additional details
                     recorded"
                     /note="ANK 14."
     Region          966..994
                     /region_name="Repetitive region"
                     /experiment="experimental evidence, no additional details
                     recorded"
                     /note="ANK 15."
     Region          1020..1214
                     /region_name="Propeptide"
                     /experiment="experimental evidence, no additional details
                     recorded"
                     /note="{ECO:0000305}. /FTId=PRO_0000001620."
     Region          1062..1179
                     /region_name="Latrotoxin_C"
                     /note="Latrotoxin C-terminal domain; pfam15658"
                     /db_xref="CDD:259788"
ORIGIN      
        1 mhskelqtis aavarkavpn tmvirlkrde edgemtleer qaqckaieys nsvfgmiadv
       61 andigsipvi gevvgivtap iaivshitsa gldiastald cddipfdeik eileerfnei
      121 drkldkntaa leevsklvsk tfvtvektrn emnenfklvl etieskeiks ivfkindfkk
      181 ffekerqrik glpkdryvak lleqkgilgs lkevrepsgn slssalnell dknnnyaipk
      241 vvddnkafqa lyalfygtqt yaavmfflle qhsyladyyy qkgddvnfna efnnvaiifd
      301 dfkssltggd dglidnviev lntvkalpfi knadsklyre lvtrtkalet lknqikttdl
      361 pliddipetl sqvnfpnden qlptpignwv dgvevryavq yeskgmyskf sewsepftvq
      421 gnacptikvr vdpkkrnrli frkfnsgkpq fagtmthsqt nfkdihrdly daalninklk
      481 avdeattlie kgadieakfd ndrsamhava yrgnnkialr fllknqsidi elkdkngftp
      541 lhiaaeagqa gfvkllinhg advnaktskt nltplhlatr sgfsktvrnl lespnikvne
      601 keddgftplh tavmstymvv dallnhpdid knaqstsglt pfhlaiines qevaeslves
      661 nadlniqdvn hmapihfaas mgsikmlryl isikdkvsin svtennnwtp lhfaiyfkke
      721 daakellkqd dinltivadg nltvlhlavs tgqiniikel lkrgsnieek tgegytslhi
      781 aamrkepeia vvliengadi earsadnltp lhsaakigrk stvlyllekg adigaktadg
      841 stalhlavsg rkmktvetll nkganlkeyd nnkylpihka iinddldmvr lflekdpslk
      901 ddeteegrts imlivqklll elynyfinny aetldeealf nrldeqgkle layifhnkeg
      961 dakeavkpti lvtiklmeyc lkklreesga pegsfdspss kqcistfsed emfrrtlpei
     1021 vketnsrylp lkgfsrslnk flpslkfaes knsyrsenfv snidsngall lldvfirkft
     1081 nekynltgke avpyleakas slriaskfee lltevkgipa gelinmaevs snihkaiasg
     1141 kpvskvlcsy ldtfselnsq qmeelvntyl stkpsvitsa sadyqklpnl ltatcleper
     1201 maqlidvhqk mflr
//
