# Supplementary material for: Venomix: a simple bioinformatic pipeline for identifying and characterizing toxin gene candidates from transcriptomic data
Source: PeerJ. 2018 Jul 31;6:e5361. doi: 10.7717/peerj.5361 (PMC6074769; doi:10.7717/peerj.5361)
Supplement: Supplemental Information 3 [file peerj-06-5361-s003.gz › FinalOutput_E-20/Alpha-latroinsectotoxin-Lt1a_2/rsemfile_expressioninfo.txt]

transcript_id	gene_id	length	effective_length	expected_count	TPM	FPKM	IsoPct
../../../DE_Analysis/Echis_coloratus_Scent_gland1/RSEM.isoforms.results	TRINITY_DN11758_c0_g1_i1	TRINITY_DN11758_c0_g1_i1	5260	5032.20	204.71	1.94	1.88	100.00
../../../DE_Analysis/Echis_coloratus_Scent_gland1/RSEM.isoforms.results	TRINITY_DN22087_c0_g1_i1	TRINITY_DN22087_c0_g1_i1	4471	4243.20	158.44	1.78	1.72	100.00
../../../DE_Analysis/Echis_coloratus_Scent_gland1/RSEM.isoforms.results	TRINITY_DN22087_c0_g1_i2	TRINITY_DN22087_c0_g1_i2	4660	4432.20	370.69	3.99	3.86	100.00
../../../DE_Analysis/Echis_coloratus_Scent_gland1/RSEM.isoforms.results	TRINITY_DN22029_c0_g1_i1	TRINITY_DN22029_c0_g1_i1	3586	3358.20	508.93	7.23	7.00	100.00
../../../DE_Analysis/Echis_coloratus_Scent_gland1/RSEM.isoforms.results	TRINITY_DN22355_c0_g1_i1	TRINITY_DN22355_c0_g1_i1	2037	1809.20	41.00	1.08	1.05	100.00
../../../DE_Analysis/Echis_coloratus_Scent_gland1/RSEM.isoforms.results	TRINITY_DN25614_c0_g1_i1	TRINITY_DN25614_c0_g1_i1	1692	1464.20	100.87	3.28	3.18	100.00
../../../DE_Analysis/Echis_coloratus_Scent_gland1/RSEM.isoforms.results	TRINITY_DN26236_c0_g1_i1	TRINITY_DN26236_c0_g1_i1	2492	2264.20	84.53	1.78	1.72	100.00
../../../DE_Analysis/Echis_coloratus_Scent_gland1/RSEM.isoforms.results	TRINITY_DN26236_c0_g1_i3	TRINITY_DN26236_c0_g1_i3	3856	3628.20	841.77	11.06	10.71	100.00
../../../DE_Analysis/Echis_coloratus_Scent_gland1/RSEM.isoforms.results	TRINITY_DN27197_c0_g2_i2	TRINITY_DN27197_c0_g2_i2	3416	3188.20	121.43	1.82	1.76	100.00
../../../DE_Analysis/Echis_coloratus_Scent_gland1/RSEM.isoforms.results	TRINITY_DN27307_c0_g1_i4	TRINITY_DN27307_c0_g1_i4	863	635.20	129.84	9.75	9.44	100.00
../../../DE_Analysis/Echis_coloratus_Scent_gland1/RSEM.isoforms.results	TRINITY_DN27961_c0_g1_i1	TRINITY_DN27961_c0_g1_i1	4879	4651.20	385.00	3.95	3.82	100.00
../../../DE_Analysis/Echis_coloratus_Scent_gland1/RSEM.isoforms.results	TRINITY_DN28023_c0_g1_i1	TRINITY_DN28023_c0_g1_i1	4916	4688.20	292.00	2.97	2.88	100.00
../../../DE_Analysis/Echis_coloratus_Scent_gland1/RSEM.isoforms.results	TRINITY_DN28023_c0_g1_i1	TRINITY_DN28023_c0_g1_i1	4916	4688.20	292.00	2.97	2.88	100.00
../../../DE_Analysis/Echis_coloratus_Scent_gland1/RSEM.isoforms.results	TRINITY_DN29554_c0_g1_i1	TRINITY_DN29554_c0_g1_i1	6915	6687.20	31.82	0.23	0.22	100.00
../../../DE_Analysis/Echis_coloratus_Scent_gland1/RSEM.isoforms.results	TRINITY_DN29554_c0_g1_i10	TRINITY_DN29554_c0_g1_i10	7008	6780.20	37.84	0.27	0.26	100.00
../../../DE_Analysis/Echis_coloratus_Scent_gland1/RSEM.isoforms.results	TRINITY_DN29554_c0_g1_i11	TRINITY_DN29554_c0_g1_i11	6930	6702.20	113.14	0.80	0.78	100.00
../../../DE_Analysis/Echis_coloratus_Scent_gland1/RSEM.isoforms.results	TRINITY_DN29554_c0_g1_i12	TRINITY_DN29554_c0_g1_i12	7100	6872.20	40.60	0.28	0.27	100.00
../../../DE_Analysis/Echis_coloratus_Scent_gland1/RSEM.isoforms.results	TRINITY_DN29554_c0_g1_i13	TRINITY_DN29554_c0_g1_i13	6882	6654.20	19.66	0.14	0.14	100.00
../../../DE_Analysis/Echis_coloratus_Scent_gland1/RSEM.isoforms.results	TRINITY_DN29554_c0_g1_i14	TRINITY_DN29554_c0_g1_i14	7067	6839.20	25.45	0.18	0.17	100.00
../../../DE_Analysis/Echis_coloratus_Scent_gland1/RSEM.isoforms.results	TRINITY_DN29554_c0_g1_i15	TRINITY_DN29554_c0_g1_i15	6989	6761.20	74.81	0.53	0.51	100.00
../../../DE_Analysis/Echis_coloratus_Scent_gland1/RSEM.isoforms.results	TRINITY_DN29554_c0_g1_i16	TRINITY_DN29554_c0_g1_i16	6896	6668.20	63.68	0.46	0.44	100.00
../../../DE_Analysis/Echis_coloratus_Scent_gland1/RSEM.isoforms.results	TRINITY_DN29554_c0_g1_i2	TRINITY_DN29554_c0_g1_i2	6974	6746.20	21.18	0.15	0.14	100.00
../../../DE_Analysis/Echis_coloratus_Scent_gland1/RSEM.isoforms.results	TRINITY_DN29554_c0_g1_i3	TRINITY_DN29554_c0_g1_i3	6975	6747.20	23.58	0.17	0.16	100.00
../../../DE_Analysis/Echis_coloratus_Scent_gland1/RSEM.isoforms.results	TRINITY_DN29554_c0_g1_i4	TRINITY_DN29554_c0_g1_i4	7007	6779.20	34.08	0.24	0.23	100.00
../../../DE_Analysis/Echis_coloratus_Scent_gland1/RSEM.isoforms.results	TRINITY_DN29554_c0_g1_i5	TRINITY_DN29554_c0_g1_i5	6837	6609.20	97.37	0.70	0.68	100.00
../../../DE_Analysis/Echis_coloratus_Scent_gland1/RSEM.isoforms.results	TRINITY_DN29554_c0_g1_i6	TRINITY_DN29554_c0_g1_i6	6897	6669.20	71.08	0.51	0.49	100.00
../../../DE_Analysis/Echis_coloratus_Scent_gland1/RSEM.isoforms.results	TRINITY_DN29554_c0_g1_i7	TRINITY_DN29554_c0_g1_i7	6929	6701.20	101.62	0.72	0.70	100.00
../../../DE_Analysis/Echis_coloratus_Scent_gland1/RSEM.isoforms.results	TRINITY_DN29554_c0_g1_i8	TRINITY_DN29554_c0_g1_i8	7022	6794.20	118.42	0.83	0.80	100.00
../../../DE_Analysis/Echis_coloratus_Scent_gland1/RSEM.isoforms.results	TRINITY_DN29554_c0_g1_i9	TRINITY_DN29554_c0_g1_i9	6804	6576.20	60.66	0.44	0.43	100.00
../../../DE_Analysis/Echis_coloratus_Scent_gland1/RSEM.isoforms.results	TRINITY_DN29554_c0_g1_i10	TRINITY_DN29554_c0_g1_i10	7008	6780.20	37.84	0.27	0.26	100.00
../../../DE_Analysis/Echis_coloratus_Scent_gland1/RSEM.isoforms.results	TRINITY_DN29554_c0_g1_i11	TRINITY_DN29554_c0_g1_i11	6930	6702.20	113.14	0.80	0.78	100.00
../../../DE_Analysis/Echis_coloratus_Scent_gland1/RSEM.isoforms.results	TRINITY_DN29554_c0_g1_i12	TRINITY_DN29554_c0_g1_i12	7100	6872.20	40.60	0.28	0.27	100.00
../../../DE_Analysis/Echis_coloratus_Scent_gland1/RSEM.isoforms.results	TRINITY_DN29554_c0_g1_i13	TRINITY_DN29554_c0_g1_i13	6882	6654.20	19.66	0.14	0.14	100.00
../../../DE_Analysis/Echis_coloratus_Scent_gland1/RSEM.isoforms.results	TRINITY_DN29554_c0_g1_i14	TRINITY_DN29554_c0_g1_i14	7067	6839.20	25.45	0.18	0.17	100.00
../../../DE_Analysis/Echis_coloratus_Scent_gland1/RSEM.isoforms.results	TRINITY_DN29554_c0_g1_i15	TRINITY_DN29554_c0_g1_i15	6989	6761.20	74.81	0.53	0.51	100.00
../../../DE_Analysis/Echis_coloratus_Scent_gland1/RSEM.isoforms.results	TRINITY_DN29554_c0_g1_i16	TRINITY_DN29554_c0_g1_i16	6896	6668.20	63.68	0.46	0.44	100.00
../../../DE_Analysis/Echis_coloratus_Scent_gland1/RSEM.isoforms.results	TRINITY_DN30119_c0_g1_i1	TRINITY_DN30119_c0_g1_i1	1100	872.20	6.10	0.33	0.32	100.00
../../../DE_Analysis/Echis_coloratus_Scent_gland1/RSEM.isoforms.results	TRINITY_DN30119_c0_g1_i2	TRINITY_DN30119_c0_g1_i2	1014	786.20	13.90	0.84	0.82	100.00
../../../DE_Analysis/Echis_coloratus_Scent_gland1/RSEM.isoforms.results	TRINITY_DN31511_c0_g2_i3	TRINITY_DN31511_c0_g2_i3	9180	8952.20	165.66	0.88	0.85	100.00
../../../DE_Analysis/Echis_coloratus_Scent_gland1/RSEM.isoforms.results	TRINITY_DN31511_c0_g2_i4	TRINITY_DN31511_c0_g2_i4	8334	8106.20	279.10	1.64	1.59	100.00
../../../DE_Analysis/Echis_coloratus_Scent_gland1/RSEM.isoforms.results	TRINITY_DN31511_c0_g2_i6	TRINITY_DN31511_c0_g2_i6	8349	8121.20	74.68	0.44	0.42	100.00
../../../DE_Analysis/Echis_coloratus_Scent_gland1/RSEM.isoforms.results	TRINITY_DN35129_c0_g1_i2	TRINITY_DN35129_c0_g1_i2	6469	6241.20	2024.35	15.47	14.98	100.00
../../../DE_Analysis/Echis_coloratus_Scent_gland1/RSEM.isoforms.results	TRINITY_DN35390_c1_g1_i1	TRINITY_DN35390_c1_g1_i1	5441	5213.20	224.78	2.06	1.99	100.00
../../../DE_Analysis/Echis_coloratus_Scent_gland1/RSEM.isoforms.results	TRINITY_DN35390_c1_g1_i2	TRINITY_DN35390_c1_g1_i2	3262	3034.20	7.55	0.12	0.11	100.00
../../../DE_Analysis/Echis_coloratus_Scent_gland1/RSEM.isoforms.results	TRINITY_DN35390_c1_g1_i4	TRINITY_DN35390_c1_g1_i4	5468	5240.20	672.45	6.12	5.93	100.00
../../../DE_Analysis/Echis_coloratus_Scent_gland1/RSEM.isoforms.results	TRINITY_DN36146_c0_g1_i1	TRINITY_DN36146_c0_g1_i1	3458	3230.20	117.00	1.73	1.67	100.00
transcript_id	gene_id	length	effective_length	expected_count	TPM	FPKM	IsoPct
../../../DE_Analysis/Echis_coloratus_Skin1/RSEM.isoforms.results	TRINITY_DN11758_c0_g1_i1	TRINITY_DN11758_c0_g1_i1	5260	5033.92	74.72	0.99	1.30	100.00
../../../DE_Analysis/Echis_coloratus_Skin1/RSEM.isoforms.results	TRINITY_DN22087_c0_g1_i1	TRINITY_DN22087_c0_g1_i1	4471	4244.92	235.88	3.72	4.87	100.00
../../../DE_Analysis/Echis_coloratus_Skin1/RSEM.isoforms.results	TRINITY_DN22087_c0_g1_i2	TRINITY_DN22087_c0_g1_i2	4660	4433.92	72.12	1.09	1.43	100.00
../../../DE_Analysis/Echis_coloratus_Skin1/RSEM.isoforms.results	TRINITY_DN22029_c0_g1_i1	TRINITY_DN22029_c0_g1_i1	3586	3359.92	506.93	10.10	13.23	100.00
../../../DE_Analysis/Echis_coloratus_Skin1/RSEM.isoforms.results	TRINITY_DN22355_c0_g1_i1	TRINITY_DN22355_c0_g1_i1	2037	1810.92	2.00	0.07	0.10	100.00
../../../DE_Analysis/Echis_coloratus_Skin1/RSEM.isoforms.results	TRINITY_DN25614_c0_g1_i1	TRINITY_DN25614_c0_g1_i1	1692	1465.92	19.91	0.91	1.19	100.00
../../../DE_Analysis/Echis_coloratus_Skin1/RSEM.isoforms.results	TRINITY_DN26236_c0_g1_i1	TRINITY_DN26236_c0_g1_i1	2492	2265.92	21.39	0.63	0.83	100.00
../../../DE_Analysis/Echis_coloratus_Skin1/RSEM.isoforms.results	TRINITY_DN26236_c0_g1_i3	TRINITY_DN26236_c0_g1_i3	3856	3629.92	53.91	0.99	1.30	100.00
../../../DE_Analysis/Echis_coloratus_Skin1/RSEM.isoforms.results	TRINITY_DN27197_c0_g2_i2	TRINITY_DN27197_c0_g2_i2	3416	3189.92	319.27	6.70	8.78	100.00
../../../DE_Analysis/Echis_coloratus_Skin1/RSEM.isoforms.results	TRINITY_DN27307_c0_g1_i4	TRINITY_DN27307_c0_g1_i4	863	636.92	26.35	2.77	3.63	100.00
../../../DE_Analysis/Echis_coloratus_Skin1/RSEM.isoforms.results	TRINITY_DN27961_c0_g1_i1	TRINITY_DN27961_c0_g1_i1	4879	4652.92	54.00	0.78	1.02	100.00
../../../DE_Analysis/Echis_coloratus_Skin1/RSEM.isoforms.results	TRINITY_DN28023_c0_g1_i1	TRINITY_DN28023_c0_g1_i1	4916	4689.92	62.00	0.89	1.16	100.00
../../../DE_Analysis/Echis_coloratus_Skin1/RSEM.isoforms.results	TRINITY_DN28023_c0_g1_i1	TRINITY_DN28023_c0_g1_i1	4916	4689.92	62.00	0.89	1.16	100.00
../../../DE_Analysis/Echis_coloratus_Skin1/RSEM.isoforms.results	TRINITY_DN29554_c0_g1_i1	TRINITY_DN29554_c0_g1_i1	6915	6688.92	0.00	0.00	0.00	100.00
../../../DE_Analysis/Echis_coloratus_Skin1/RSEM.isoforms.results	TRINITY_DN29554_c0_g1_i10	TRINITY_DN29554_c0_g1_i10	7008	6781.92	0.00	0.00	0.00	100.00
../../../DE_Analysis/Echis_coloratus_Skin1/RSEM.isoforms.results	TRINITY_DN29554_c0_g1_i11	TRINITY_DN29554_c0_g1_i11	6930	6703.92	0.00	0.00	0.00	100.00
../../../DE_Analysis/Echis_coloratus_Skin1/RSEM.isoforms.results	TRINITY_DN29554_c0_g1_i12	TRINITY_DN29554_c0_g1_i12	7100	6873.92	0.00	0.00	0.00	0.00
../../../DE_Analysis/Echis_coloratus_Skin1/RSEM.isoforms.results	TRINITY_DN29554_c0_g1_i13	TRINITY_DN29554_c0_g1_i13	6882	6655.92	0.00	0.00	0.00	100.00
../../../DE_Analysis/Echis_coloratus_Skin1/RSEM.isoforms.results	TRINITY_DN29554_c0_g1_i14	TRINITY_DN29554_c0_g1_i14	7067	6840.92	0.00	0.00	0.00	0.00
../../../DE_Analysis/Echis_coloratus_Skin1/RSEM.isoforms.results	TRINITY_DN29554_c0_g1_i15	TRINITY_DN29554_c0_g1_i15	6989	6762.92	0.00	0.00	0.00	100.00
../../../DE_Analysis/Echis_coloratus_Skin1/RSEM.isoforms.results	TRINITY_DN29554_c0_g1_i16	TRINITY_DN29554_c0_g1_i16	6896	6669.92	0.00	0.00	0.00	100.00
../../../DE_Analysis/Echis_coloratus_Skin1/RSEM.isoforms.results	TRINITY_DN29554_c0_g1_i2	TRINITY_DN29554_c0_g1_i2	6974	6747.92	0.00	0.00	0.00	0.00
../../../DE_Analysis/Echis_coloratus_Skin1/RSEM.isoforms.results	TRINITY_DN29554_c0_g1_i3	TRINITY_DN29554_c0_g1_i3	6975	6748.92	0.00	0.00	0.00	100.00
../../../DE_Analysis/Echis_coloratus_Skin1/RSEM.isoforms.results	TRINITY_DN29554_c0_g1_i4	TRINITY_DN29554_c0_g1_i4	7007	6780.92	0.00	0.00	0.00	0.00
../../../DE_Analysis/Echis_coloratus_Skin1/RSEM.isoforms.results	TRINITY_DN29554_c0_g1_i5	TRINITY_DN29554_c0_g1_i5	6837	6610.92	0.00	0.00	0.00	100.00
../../../DE_Analysis/Echis_coloratus_Skin1/RSEM.isoforms.results	TRINITY_DN29554_c0_g1_i6	TRINITY_DN29554_c0_g1_i6	6897	6670.92	0.00	0.00	0.00	100.00
../../../DE_Analysis/Echis_coloratus_Skin1/RSEM.isoforms.results	TRINITY_DN29554_c0_g1_i7	TRINITY_DN29554_c0_g1_i7	6929	6702.92	0.00	0.00	0.00	100.00
../../../DE_Analysis/Echis_coloratus_Skin1/RSEM.isoforms.results	TRINITY_DN29554_c0_g1_i8	TRINITY_DN29554_c0_g1_i8	7022	6795.92	0.00	0.00	0.00	100.00
../../../DE_Analysis/Echis_coloratus_Skin1/RSEM.isoforms.results	TRINITY_DN29554_c0_g1_i9	TRINITY_DN29554_c0_g1_i9	6804	6577.92	72.00	0.73	0.96	100.00
../../../DE_Analysis/Echis_coloratus_Skin1/RSEM.isoforms.results	TRINITY_DN29554_c0_g1_i10	TRINITY_DN29554_c0_g1_i10	7008	6781.92	0.00	0.00	0.00	100.00
../../../DE_Analysis/Echis_coloratus_Skin1/RSEM.isoforms.results	TRINITY_DN29554_c0_g1_i11	TRINITY_DN29554_c0_g1_i11	6930	6703.92	0.00	0.00	0.00	100.00
../../../DE_Analysis/Echis_coloratus_Skin1/RSEM.isoforms.results	TRINITY_DN29554_c0_g1_i12	TRINITY_DN29554_c0_g1_i12	7100	6873.92	0.00	0.00	0.00	0.00
../../../DE_Analysis/Echis_coloratus_Skin1/RSEM.isoforms.results	TRINITY_DN29554_c0_g1_i13	TRINITY_DN29554_c0_g1_i13	6882	6655.92	0.00	0.00	0.00	100.00
../../../DE_Analysis/Echis_coloratus_Skin1/RSEM.isoforms.results	TRINITY_DN29554_c0_g1_i14	TRINITY_DN29554_c0_g1_i14	7067	6840.92	0.00	0.00	0.00	0.00
../../../DE_Analysis/Echis_coloratus_Skin1/RSEM.isoforms.results	TRINITY_DN29554_c0_g1_i15	TRINITY_DN29554_c0_g1_i15	6989	6762.92	0.00	0.00	0.00	100.00
../../../DE_Analysis/Echis_coloratus_Skin1/RSEM.isoforms.results	TRINITY_DN29554_c0_g1_i16	TRINITY_DN29554_c0_g1_i16	6896	6669.92	0.00	0.00	0.00	100.00
../../../DE_Analysis/Echis_coloratus_Skin1/RSEM.isoforms.results	TRINITY_DN30119_c0_g1_i1	TRINITY_DN30119_c0_g1_i1	1100	873.92	0.00	0.00	0.00	100.00
../../../DE_Analysis/Echis_coloratus_Skin1/RSEM.isoforms.results	TRINITY_DN30119_c0_g1_i2	TRINITY_DN30119_c0_g1_i2	1014	787.92	8.00	0.68	0.89	100.00
../../../DE_Analysis/Echis_coloratus_Skin1/RSEM.isoforms.results	TRINITY_DN31511_c0_g2_i3	TRINITY_DN31511_c0_g2_i3	9180	8953.92	53.78	0.40	0.53	100.00
../../../DE_Analysis/Echis_coloratus_Skin1/RSEM.isoforms.results	TRINITY_DN31511_c0_g2_i4	TRINITY_DN31511_c0_g2_i4	8334	8107.92	173.72	1.43	1.88	100.00
../../../DE_Analysis/Echis_coloratus_Skin1/RSEM.isoforms.results	TRINITY_DN31511_c0_g2_i6	TRINITY_DN31511_c0_g2_i6	8349	8122.92	68.61	0.57	0.74	100.00
../../../DE_Analysis/Echis_coloratus_Skin1/RSEM.isoforms.results	TRINITY_DN35129_c0_g1_i2	TRINITY_DN35129_c0_g1_i2	6469	6242.92	515.24	5.53	7.24	100.00
../../../DE_Analysis/Echis_coloratus_Skin1/RSEM.isoforms.results	TRINITY_DN35390_c1_g1_i1	TRINITY_DN35390_c1_g1_i1	5441	5214.92	243.81	3.13	4.10	100.00
../../../DE_Analysis/Echis_coloratus_Skin1/RSEM.isoforms.results	TRINITY_DN35390_c1_g1_i2	TRINITY_DN35390_c1_g1_i2	3262	3035.92	15.91	0.35	0.46	100.00
../../../DE_Analysis/Echis_coloratus_Skin1/RSEM.isoforms.results	TRINITY_DN35390_c1_g1_i4	TRINITY_DN35390_c1_g1_i4	5468	5241.92	305.13	3.90	5.10	100.00
../../../DE_Analysis/Echis_coloratus_Skin1/RSEM.isoforms.results	TRINITY_DN36146_c0_g1_i1	TRINITY_DN36146_c0_g1_i1	3458	3231.92	52.00	1.08	1.41	100.00
transcript_id	gene_id	length	effective_length	expected_count	TPM	FPKM	IsoPct
../../../DE_Analysis/Echis_coloratus_Venom_gland1/RSEM.isoforms.results	TRINITY_DN11758_c0_g1_i1	TRINITY_DN11758_c0_g1_i1	5260	5011.26	52.02	0.45	0.47	100.00
../../../DE_Analysis/Echis_coloratus_Venom_gland1/RSEM.isoforms.results	TRINITY_DN22087_c0_g1_i1	TRINITY_DN22087_c0_g1_i1	4471	4222.26	123.19	1.25	1.33	100.00
../../../DE_Analysis/Echis_coloratus_Venom_gland1/RSEM.isoforms.results	TRINITY_DN22087_c0_g1_i2	TRINITY_DN22087_c0_g1_i2	4660	4411.26	158.24	1.54	1.64	100.00
../../../DE_Analysis/Echis_coloratus_Venom_gland1/RSEM.isoforms.results	TRINITY_DN22029_c0_g1_i1	TRINITY_DN22029_c0_g1_i1	3586	3337.26	339.00	4.35	4.64	100.00
../../../DE_Analysis/Echis_coloratus_Venom_gland1/RSEM.isoforms.results	TRINITY_DN22355_c0_g1_i1	TRINITY_DN22355_c0_g1_i1	2037	1788.26	6.00	0.14	0.15	100.00
../../../DE_Analysis/Echis_coloratus_Venom_gland1/RSEM.isoforms.results	TRINITY_DN25614_c0_g1_i1	TRINITY_DN25614_c0_g1_i1	1692	1443.26	115.18	3.42	3.64	100.00
../../../DE_Analysis/Echis_coloratus_Venom_gland1/RSEM.isoforms.results	TRINITY_DN26236_c0_g1_i1	TRINITY_DN26236_c0_g1_i1	2492	2243.26	86.92	1.66	1.77	100.00
../../../DE_Analysis/Echis_coloratus_Venom_gland1/RSEM.isoforms.results	TRINITY_DN26236_c0_g1_i3	TRINITY_DN26236_c0_g1_i3	3856	3607.26	258.65	3.07	3.27	100.00
../../../DE_Analysis/Echis_coloratus_Venom_gland1/RSEM.isoforms.results	TRINITY_DN27197_c0_g2_i2	TRINITY_DN27197_c0_g2_i2	3416	3167.26	101.01	1.37	1.46	100.00
../../../DE_Analysis/Echis_coloratus_Venom_gland1/RSEM.isoforms.results	TRINITY_DN27307_c0_g1_i4	TRINITY_DN27307_c0_g1_i4	863	614.26	84.51	5.90	6.28	100.00
../../../DE_Analysis/Echis_coloratus_Venom_gland1/RSEM.isoforms.results	TRINITY_DN27961_c0_g1_i1	TRINITY_DN27961_c0_g1_i1	4879	4630.26	101.00	0.94	1.00	100.00
../../../DE_Analysis/Echis_coloratus_Venom_gland1/RSEM.isoforms.results	TRINITY_DN28023_c0_g1_i1	TRINITY_DN28023_c0_g1_i1	4916	4667.26	37.00	0.34	0.36	100.00
../../../DE_Analysis/Echis_coloratus_Venom_gland1/RSEM.isoforms.results	TRINITY_DN28023_c0_g1_i1	TRINITY_DN28023_c0_g1_i1	4916	4667.26	37.00	0.34	0.36	100.00
../../../DE_Analysis/Echis_coloratus_Venom_gland1/RSEM.isoforms.results	TRINITY_DN29554_c0_g1_i1	TRINITY_DN29554_c0_g1_i1	6915	6666.26	0.00	0.00	0.00	100.00
../../../DE_Analysis/Echis_coloratus_Venom_gland1/RSEM.isoforms.results	TRINITY_DN29554_c0_g1_i10	TRINITY_DN29554_c0_g1_i10	7008	6759.26	0.00	0.00	0.00	100.00
../../../DE_Analysis/Echis_coloratus_Venom_gland1/RSEM.isoforms.results	TRINITY_DN29554_c0_g1_i11	TRINITY_DN29554_c0_g1_i11	6930	6681.26	0.00	0.00	0.00	100.00
../../../DE_Analysis/Echis_coloratus_Venom_gland1/RSEM.isoforms.results	TRINITY_DN29554_c0_g1_i12	TRINITY_DN29554_c0_g1_i12	7100	6851.26	0.00	0.00	0.00	100.00
../../../DE_Analysis/Echis_coloratus_Venom_gland1/RSEM.isoforms.results	TRINITY_DN29554_c0_g1_i13	TRINITY_DN29554_c0_g1_i13	6882	6633.26	0.00	0.00	0.00	100.00
../../../DE_Analysis/Echis_coloratus_Venom_gland1/RSEM.isoforms.results	TRINITY_DN29554_c0_g1_i14	TRINITY_DN29554_c0_g1_i14	7067	6818.26	0.00	0.00	0.00	100.00
../../../DE_Analysis/Echis_coloratus_Venom_gland1/RSEM.isoforms.results	TRINITY_DN29554_c0_g1_i15	TRINITY_DN29554_c0_g1_i15	6989	6740.26	2.80	0.02	0.02	100.00
../../../DE_Analysis/Echis_coloratus_Venom_gland1/RSEM.isoforms.results	TRINITY_DN29554_c0_g1_i16	TRINITY_DN29554_c0_g1_i16	6896	6647.26	8.98	0.06	0.06	100.00
../../../DE_Analysis/Echis_coloratus_Venom_gland1/RSEM.isoforms.results	TRINITY_DN29554_c0_g1_i2	TRINITY_DN29554_c0_g1_i2	6974	6725.26	0.00	0.00	0.00	100.00
../../../DE_Analysis/Echis_coloratus_Venom_gland1/RSEM.isoforms.results	TRINITY_DN29554_c0_g1_i3	TRINITY_DN29554_c0_g1_i3	6975	6726.26	0.00	0.00	0.00	100.00
../../../DE_Analysis/Echis_coloratus_Venom_gland1/RSEM.isoforms.results	TRINITY_DN29554_c0_g1_i4	TRINITY_DN29554_c0_g1_i4	7007	6758.26	0.00	0.00	0.00	100.00
../../../DE_Analysis/Echis_coloratus_Venom_gland1/RSEM.isoforms.results	TRINITY_DN29554_c0_g1_i5	TRINITY_DN29554_c0_g1_i5	6837	6588.26	0.00	0.00	0.00	100.00
../../../DE_Analysis/Echis_coloratus_Venom_gland1/RSEM.isoforms.results	TRINITY_DN29554_c0_g1_i6	TRINITY_DN29554_c0_g1_i6	6897	6648.26	25.10	0.16	0.17	100.00
../../../DE_Analysis/Echis_coloratus_Venom_gland1/RSEM.isoforms.results	TRINITY_DN29554_c0_g1_i7	TRINITY_DN29554_c0_g1_i7	6929	6680.26	0.00	0.00	0.00	100.00
../../../DE_Analysis/Echis_coloratus_Venom_gland1/RSEM.isoforms.results	TRINITY_DN29554_c0_g1_i8	TRINITY_DN29554_c0_g1_i8	7022	6773.26	0.00	0.00	0.00	100.00
../../../DE_Analysis/Echis_coloratus_Venom_gland1/RSEM.isoforms.results	TRINITY_DN29554_c0_g1_i9	TRINITY_DN29554_c0_g1_i9	6804	6555.26	81.12	0.53	0.57	100.00
../../../DE_Analysis/Echis_coloratus_Venom_gland1/RSEM.isoforms.results	TRINITY_DN29554_c0_g1_i10	TRINITY_DN29554_c0_g1_i10	7008	6759.26	0.00	0.00	0.00	100.00
../../../DE_Analysis/Echis_coloratus_Venom_gland1/RSEM.isoforms.results	TRINITY_DN29554_c0_g1_i11	TRINITY_DN29554_c0_g1_i11	6930	6681.26	0.00	0.00	0.00	100.00
../../../DE_Analysis/Echis_coloratus_Venom_gland1/RSEM.isoforms.results	TRINITY_DN29554_c0_g1_i12	TRINITY_DN29554_c0_g1_i12	7100	6851.26	0.00	0.00	0.00	100.00
../../../DE_Analysis/Echis_coloratus_Venom_gland1/RSEM.isoforms.results	TRINITY_DN29554_c0_g1_i13	TRINITY_DN29554_c0_g1_i13	6882	6633.26	0.00	0.00	0.00	100.00
../../../DE_Analysis/Echis_coloratus_Venom_gland1/RSEM.isoforms.results	TRINITY_DN29554_c0_g1_i14	TRINITY_DN29554_c0_g1_i14	7067	6818.26	0.00	0.00	0.00	100.00
../../../DE_Analysis/Echis_coloratus_Venom_gland1/RSEM.isoforms.results	TRINITY_DN29554_c0_g1_i15	TRINITY_DN29554_c0_g1_i15	6989	6740.26	2.80	0.02	0.02	100.00
../../../DE_Analysis/Echis_coloratus_Venom_gland1/RSEM.isoforms.results	TRINITY_DN29554_c0_g1_i16	TRINITY_DN29554_c0_g1_i16	6896	6647.26	8.98	0.06	0.06	100.00
../../../DE_Analysis/Echis_coloratus_Venom_gland1/RSEM.isoforms.results	TRINITY_DN30119_c0_g1_i1	TRINITY_DN30119_c0_g1_i1	1100	851.26	41.00	2.06	2.20	100.00
../../../DE_Analysis/Echis_coloratus_Venom_gland1/RSEM.isoforms.results	TRINITY_DN30119_c0_g1_i2	TRINITY_DN30119_c0_g1_i2	1014	765.26	0.00	0.00	0.00	0.00
../../../DE_Analysis/Echis_coloratus_Venom_gland1/RSEM.isoforms.results	TRINITY_DN31511_c0_g2_i3	TRINITY_DN31511_c0_g2_i3	9180	8931.26	32.47	0.16	0.17	100.00
../../../DE_Analysis/Echis_coloratus_Venom_gland1/RSEM.isoforms.results	TRINITY_DN31511_c0_g2_i4	TRINITY_DN31511_c0_g2_i4	8334	8085.26	44.09	0.23	0.25	100.00
../../../DE_Analysis/Echis_coloratus_Venom_gland1/RSEM.isoforms.results	TRINITY_DN31511_c0_g2_i6	TRINITY_DN31511_c0_g2_i6	8349	8100.26	10.66	0.06	0.06	100.00
../../../DE_Analysis/Echis_coloratus_Venom_gland1/RSEM.isoforms.results	TRINITY_DN35129_c0_g1_i2	TRINITY_DN35129_c0_g1_i2	6469	6220.26	1577.78	10.87	11.58	100.00
../../../DE_Analysis/Echis_coloratus_Venom_gland1/RSEM.isoforms.results	TRINITY_DN35390_c1_g1_i1	TRINITY_DN35390_c1_g1_i1	5441	5192.26	142.08	1.17	1.25	100.00
../../../DE_Analysis/Echis_coloratus_Venom_gland1/RSEM.isoforms.results	TRINITY_DN35390_c1_g1_i2	TRINITY_DN35390_c1_g1_i2	3262	3013.26	2.69	0.04	0.04	100.00
../../../DE_Analysis/Echis_coloratus_Venom_gland1/RSEM.isoforms.results	TRINITY_DN35390_c1_g1_i4	TRINITY_DN35390_c1_g1_i4	5468	5219.26	268.36	2.20	2.35	100.00
../../../DE_Analysis/Echis_coloratus_Venom_gland1/RSEM.isoforms.results	TRINITY_DN36146_c0_g1_i1	TRINITY_DN36146_c0_g1_i1	3458	3209.26	25.00	0.33	0.36	100.00
