# Supplementary material for: Venomix: a simple bioinformatic pipeline for identifying and characterizing toxin gene candidates from transcriptomic data
Source: PeerJ. 2018 Jul 31;6:e5361. doi: 10.7717/peerj.5361 (PMC6074769; doi:10.7717/peerj.5361)
Supplement: Supplemental Information 3 [file peerj-06-5361-s003.gz › FinalOutput_E-20/Alpha-latroinsectotoxin-Lt1a_2/signalp.txt]

# SignalP-4.1 euk predictions
# name                     Cmax  pos  Ymax  pos  Smax  pos  Smean   D     ?  Dmaxcut    Networks-used
P0DJE3                     0.108  21  0.108  21  0.134  14  0.107   0.107 N  0.450      SignalP-noTM
P23631                     0.109  68  0.107  20  0.142  14  0.109   0.108 N  0.450      SignalP-noTM
G0LXV8                     0.130  69  0.113  69  0.110   1  0.094   0.103 N  0.450      SignalP-noTM
Q9XZC0                     0.126  22  0.162  22  0.337   4  0.208   0.187 N  0.450      SignalP-noTM
Q02989                     0.111  62  0.142  11  0.229   1  0.164   0.154 N  0.450      SignalP-noTM
Q25338                     0.112  29  0.116  11  0.159   4  0.129   0.123 N  0.450      SignalP-noTM
TRINITY_DN11758_c0_g1::TRINITY_DN11758_c0_g1_i1::g.1::m.1  0.339  21  0.237  21  0.257   5  0.166   0.199 N  0.450      SignalP-noTM
TRINITY_DN22087_c0_g1::TRINITY_DN22087_c0_g1_i1::g.2::m.2  0.114  30  0.151  15  0.242  10  0.201   0.178 N  0.450      SignalP-noTM
TRINITY_DN22087_c0_g1::TRINITY_DN22087_c0_g1_i2::g.4::m.4  0.114  30  0.151  15  0.242  10  0.201   0.178 N  0.450      SignalP-noTM
TRINITY_DN22029_c0_g1::TRINITY_DN22029_c0_g1_i1::g.6::m.6  0.111  52  0.108  52  0.116  40  0.102   0.105 N  0.450      SignalP-noTM
TRINITY_DN22355_c0_g1::TRINITY_DN22355_c0_g1_i1::g.7::m.7  0.166  23  0.157  23  0.211   7  0.149   0.153 N  0.450      SignalP-noTM
TRINITY_DN25614_c0_g1::TRINITY_DN25614_c0_g1_i1::g.11::m.1  0.103   1  0.000   1  0.110   1  0.000   0.000 N  0.450      SignalP-noTM
TRINITY_DN25614_c0_g1::TRINITY_DN25614_c0_g1_i1::g.11::m.1  0.104   1  0.000   1  0.140   1  0.000   0.000 N  0.450      SignalP-noTM
TRINITY_DN25614_c0_g1::TRINITY_DN25614_c0_g1_i1::g.11::m.1  0.105   1  0.000   1  0.120   1  0.000   0.000 N  0.450      SignalP-noTM
TRINITY_DN25614_c0_g1::TRINITY_DN25614_c0_g1_i1::g.11::m.1  0.105   1  0.000   1  0.120   1  0.000   0.000 N  0.450      SignalP-noTM
TRINITY_DN25614_c0_g1::TRINITY_DN25614_c0_g1_i1::g.11::m.1  0.104   1  0.000   1  0.140   1  0.000   0.000 N  0.450      SignalP-noTM
TRINITY_DN25614_c0_g1::TRINITY_DN25614_c0_g1_i1::g.11::m.1  0.104   1  0.000   1  0.159   1  0.000   0.000 N  0.450      SignalP-noTM
TRINITY_DN25614_c0_g1::TRINITY_DN25614_c0_g1_i1::g.11::m.1  0.102   1  0.000   1  0.120   1  0.000   0.000 N  0.450      SignalP-noTM
TRINITY_DN25614_c0_g1::TRINITY_DN25614_c0_g1_i1::g.11::m.1  0.105   1  0.000   1  0.120   1  0.000   0.000 N  0.450      SignalP-noTM
TRINITY_DN25614_c0_g1::TRINITY_DN25614_c0_g1_i1::g.11::m.1  0.105   1  0.000   1  0.120   1  0.000   0.000 N  0.450      SignalP-noTM
                           0.000   1  0.000   1  0.000   1  0.000   0.000 N  0.500      SignalP-TM
TRINITY_DN25614_c0_g1::TRINITY_DN25614_c0_g1_i1::g.11::m.1  0.000   1  0.000   1  0.000   1  0.000   0.000 N  0.450      SignalP-noTM
0.130157                   0.000   1  0.000   1  0.000   1  0.000   0.000 N  0.450      SignalP-noTM
TRINITY_DN25614_c0_g1::TRINITY_DN25614_c0_g1_i1::g.11::m.1  0.105   1  0.000   1  0.120   1  0.000   0.000 N  0.450      SignalP-noTM
TRINITY_DN25614_c0_g1::TRINITY_DN25614_c0_g1_i1::g.11::m.1  0.103   1  0.000   1  0.166   1  0.000   0.000 N  0.450      SignalP-noTM
TRINITY_DN25614_c0_g1::TRINITY_DN25614_c0_g1_i1::g.11::m.1  0.105   1  0.000   1  0.120   1  0.000   0.000 N  0.450      SignalP-noTM
TRINITY_DN25614_c0_g1::TRINITY_DN25614_c0_g1_i1::g.11::m.1  0.105   1  0.000   1  0.140   1  0.000   0.000 N  0.450      SignalP-noTM
TRINITY_DN25614_c0_g1::TRINITY_DN25614_c0_g1_i1::g.11::m.1  0.102   1  0.000   1  0.120   1  0.000   0.000 N  0.450      SignalP-noTM
TRINITY_DN25614_c0_g1::TRINITY_DN25614_c0_g1_i1::g.11::m.1  0.102   1  0.000   1  0.120   1  0.000   0.000 N  0.450      SignalP-noTM
TRINITY_DN25614_c0_g1::TRINITY_DN25614_c0_g1_i1::g.11::m.1  0.106   1  0.000   1  0.129   1  0.000   0.000 N  0.450      SignalP-noTM
TRINITY_DN25614_c0_g1::TRINITY_DN25614_c0_g1_i1::g.11::m.1  0.103   1  0.000   1  0.110   1  0.000   0.000 N  0.450      SignalP-noTM
TRINITY_DN25614_c0_g1::TRINITY_DN25614_c0_g1_i1::g.11::m.1  0.104   1  0.000   1  0.130   1  0.000   0.000 N  0.450      SignalP-noTM
TRINITY_DN25614_c0_g1::TRINITY_DN25614_c0_g1_i1::g.11::m.1  0.103   1  0.000   1  0.110   1  0.000   0.000 N  0.450      SignalP-noTM
TRINITY_DN25614_c0_g1::TRINITY_DN25614_c0_g1_i1::g.11::m.1  0.105   1  0.000   1  0.120   1  0.000   0.000 N  0.450      SignalP-noTM
TRINITY_DN25614_c0_g1::TRINITY_DN25614_c0_g1_i1::g.11::m.1  0.104   1  0.000   1  0.140   1  0.000   0.000 N  0.450      SignalP-noTM
TRINITY_DN25614_c0_g1::TRINITY_DN25614_c0_g1_i1::g.11::m.1  0.104   1  0.000   1  0.121   1  0.000   0.000 N  0.450      SignalP-noTM
TRINITY_DN25614_c0_g1::TRINITY_DN25614_c0_g1_i1::g.11::m.1  0.104   1  0.000   1  0.158   1  0.000   0.000 N  0.450      SignalP-noTM
TRINITY_DN25614_c0_g1::TRINITY_DN25614_c0_g1_i1::g.11::m.1  0.104   1  0.000   1  0.140   1  0.000   0.000 N  0.450      SignalP-noTM
TRINITY_DN25614_c0_g1::TRINITY_DN25614_c0_g1_i1::g.11::m.1  0.104   1  0.000   1  0.130   1  0.000   0.000 N  0.450      SignalP-noTM
TRINITY_DN25614_c0_g1::TRINITY_DN25614_c0_g1_i1::g.11::m.1  0.104   1  0.000   1  0.138   1  0.000   0.000 N  0.450      SignalP-noTM
TRINITY_DN25614_c0_g1::TRINITY_DN25614_c0_g1_i1::g.11::m.1  0.104   1  0.000   1  0.140   1  0.000   0.000 N  0.450      SignalP-noTM
TRINITY_DN25614_c0_g1::TRINITY_DN25614_c0_g1_i1::g.11::m.1  0.104   1  0.000   1  0.121   1  0.000   0.000 N  0.450      SignalP-noTM
TRINITY_DN25614_c0_g1::TRINITY_DN25614_c0_g1_i1::g.11::m.1  0.104   1  0.000   1  0.158   1  0.000   0.000 N  0.450      SignalP-noTM
TRINITY_DN25614_c0_g1::TRINITY_DN25614_c0_g1_i1::g.11::m.1  0.104   1  0.000   1  0.131   1  0.000   0.000 N  0.450      SignalP-noTM
TRINITY_DN25614_c0_g1::TRINITY_DN25614_c0_g1_i1::g.11::m.1!  0.104   1  0.000   1  0.131   1  0.000   0.000 N  0.450      SignalP-noTM
TRINITY_DN25614_c0_g1::TRINITY_DN25614_c0_g1_i1::g.11::m.1"  0.103   1  0.000   1  0.145   1  0.000   0.000 N  0.450      SignalP-noTM
TRINITY_DN25614_c0_g1::TRINITY_DN25614_c0_g1_i1::g.11::m.1#  0.104   1  0.000   1  0.140   1  0.000   0.000 N  0.450      SignalP-noTM
TRINITY_DN25614_c0_g1::TRINITY_DN25614_c0_g1_i1::g.11::m.1$  0.103   1  0.000   1  0.166   1  0.000   0.000 N  0.450      SignalP-noTM
TRINITY_DN25614_c0_g1::TRINITY_DN25614_c0_g1_i1::g.11::m.1%  0.104   1  0.000   1  0.140   1  0.000   0.000 N  0.450      SignalP-noTM
TRINITY_DN25614_c0_g1::TRINITY_DN25614_c0_g1_i1::g.11::m.1&  0.104   1  0.000   1  0.121   1  0.000   0.000 N  0.450      SignalP-noTM
TRINITY_DN25614_c0_g1::TRINITY_DN25614_c0_g1_i1::g.11::m.1'  0.102   1  0.000   1  0.120   1  0.000   0.000 N  0.450      SignalP-noTM
TRINITY_DN25614_c0_g1::TRINITY_DN25614_c0_g1_i1::g.11::m.1(  0.104   1  0.000   1  0.158   1  0.000   0.000 N  0.450      SignalP-noTM
TRINITY_DN25614_c0_g1::TRINITY_DN25614_c0_g1_i1::g.11::m.1)  0.104   1  0.000   1  0.138   1  0.000   0.000 N  0.450      SignalP-noTM
TRINITY_DN25614_c0_g1::TRINITY_DN25614_c0_g1_i1::g.11::m.1*  0.104   1  0.000   1  0.130   1  0.000   0.000 N  0.450      SignalP-noTM
TRINITY_DN25614_c0_g1::TRINITY_DN25614_c0_g1_i1::g.11::m.1+  0.104   1  0.000   1  0.130   1  0.000   0.000 N  0.450      SignalP-noTM
TRINITY_DN25614_c0_g1::TRINITY_DN25614_c0_g1_i1::g.11::m.1,  0.104   1  0.000   1  0.121   1  0.000   0.000 N  0.450      SignalP-noTM
TRINITY_DN25614_c0_g1::TRINITY_DN25614_c0_g1_i1::g.11::m.1-  0.105   1  0.000   1  0.120   1  0.000   0.000 N  0.450      SignalP-noTM
TRINITY_DN25614_c0_g1::TRINITY_DN25614_c0_g1_i1::g.11::m.1.  0.105   1  0.000   1  0.120   1  0.000   0.000 N  0.450      SignalP-noTM
TRINITY_DN25614_c0_g1::TRINITY_DN25614_c0_g1_i1::g.11::m.1/  0.105   1  0.000   1  0.120   1  0.000   0.000 N  0.450      SignalP-noTM
TRINITY_DN25614_c0_g1::TRINITY_DN25614_c0_g1_i1::g.11::m.10  0.104   1  0.000   1  0.130   1  0.000   0.000 N  0.450      SignalP-noTM
TRINITY_DN25614_c0_g1::TRINITY_DN25614_c0_g1_i1::g.11::m.11  0.101   1  0.000   1  0.091   1  0.000   0.000 N  0.450      SignalP-noTM
TRINITY_DN25614_c0_g1::TRINITY_DN25614_c0_g1_i1::g.11::m.12  0.104   2  0.000   1  0.091   1  0.000   0.000 N  0.450      SignalP-noTM
TRINITY_DN25614_c0_g1::TRINITY_DN25614_c0_g1_i1::g.11::m.13  0.106   3  0.000   1  0.091   1  0.000   0.000 N  0.450      SignalP-noTM
TRINITY_DN25614_c0_g1::TRINITY_DN25614_c0_g1_i1::g.11::m.14  0.106   3  0.000   1  0.091   1  0.000   0.000 N  0.450      SignalP-noTM
TRINITY_DN25614_c0_g1::TRINITY_DN25614_c0_g1_i1::g.11::m.15  0.106   3  0.000   1  0.093   5  0.000   0.000 N  0.450      SignalP-noTM
TRINITY_DN25614_c0_g1::TRINITY_DN25614_c0_g1_i1::g.11::m.16  0.106   3  0.000   1  0.096   6  0.000   0.000 N  0.450      SignalP-noTM
TRINITY_DN25614_c0_g1::TRINITY_DN25614_c0_g1_i1::g.11::m.17  0.106   3  0.000   1  0.100   7  0.000   0.000 N  0.450      SignalP-noTM
TRINITY_DN25614_c0_g1::TRINITY_DN25614_c0_g1_i1::g.11::m.18  0.109   8  0.000   1  0.101   8  0.000   0.000 N  0.450      SignalP-noTM
TRINITY_DN25614_c0_g1::TRINITY_DN25614_c0_g1_i1::g.11::m.19  0.109   8  0.000   1  0.114   9  0.000   0.000 N  0.450      SignalP-noTM
TRINITY_DN25614_c0_g1::TRINITY_DN25614_c0_g1_i1::g.11::m.1:  0.109   8  0.000   1  0.114   9  0.000   0.000 N  0.450      SignalP-noTM
TRINITY_DN25614_c0_g1::TRINITY_DN25614_c0_g1_i1::g.11::m.1;  0.109   8  0.098  11  0.114   9  0.094   0.096 N  0.450      SignalP-noTM
TRINITY_DN25614_c0_g1::TRINITY_DN25614_c0_g1_i1::g.11::m.1<  0.109   8  0.099  12  0.114   9  0.093   0.096 N  0.450      SignalP-noTM
TRINITY_DN25614_c0_g1::TRINITY_DN25614_c0_g1_i1::g.11::m.1=  0.109   8  0.099  12  0.114   9  0.093   0.096 N  0.450      SignalP-noTM
TRINITY_DN25614_c0_g1::TRINITY_DN25614_c0_g1_i1::g.11::m.1>  0.109   8  0.099  14  0.114   9  0.095   0.097 N  0.450      SignalP-noTM
TRINITY_DN25614_c0_g1::TRINITY_DN25614_c0_g1_i1::g.11::m.1?  0.109   8  0.099  14  0.114   9  0.095   0.097 N  0.450      SignalP-noTM
TRINITY_DN25614_c0_g1::TRINITY_DN25614_c0_g1_i1::g.11::m.1@  0.109   8  0.099  14  0.114   9  0.095   0.097 N  0.450      SignalP-noTM
TRINITY_DN25614_c0_g1::TRINITY_DN25614_c0_g1_i1::g.11::m.1A  0.109   8  0.099  14  0.114   9  0.095   0.097 N  0.450      SignalP-noTM
TRINITY_DN25614_c0_g1::TRINITY_DN25614_c0_g1_i1::g.11::m.1B  0.109   8  0.099  18  0.114   9  0.095   0.097 N  0.450      SignalP-noTM
TRINITY_DN25614_c0_g1::TRINITY_DN25614_c0_g1_i1::g.11::m.1C  0.109   8  0.099  19  0.114   9  0.095   0.097 N  0.450      SignalP-noTM
TRINITY_DN25614_c0_g1::TRINITY_DN25614_c0_g1_i1::g.11::m.1D  0.109   8  0.099  19  0.114   9  0.095   0.097 N  0.450      SignalP-noTM
TRINITY_DN25614_c0_g1::TRINITY_DN25614_c0_g1_i1::g.11::m.1E  0.109   8  0.099  19  0.114   9  0.095   0.097 N  0.450      SignalP-noTM
TRINITY_DN25614_c0_g1::TRINITY_DN25614_c0_g1_i1::g.11::m.1F  0.109   8  0.099  19  0.114   9  0.095   0.097 N  0.450      SignalP-noTM
TRINITY_DN26236_c0_g1::TRINITY_DN26236_c0_g1_i1::g.12::m.1  0.105   1  0.000   1  0.140   1  0.000   0.000 N  0.450      SignalP-noTM
TRINITY_DN26236_c0_g1::TRINITY_DN26236_c0_g1_i1::g.12::m.1  0.103   1  0.000   1  0.166   1  0.000   0.000 N  0.450      SignalP-noTM
TRINITY_DN26236_c0_g1::TRINITY_DN26236_c0_g1_i1::g.12::m.1  0.103   1  0.000   1  0.166   1  0.000   0.000 N  0.450      SignalP-noTM
TRINITY_DN26236_c0_g1::TRINITY_DN26236_c0_g1_i1::g.12::m.1  0.104   1  0.000   1  0.159   1  0.000   0.000 N  0.450      SignalP-noTM
TRINITY_DN26236_c0_g1::TRINITY_DN26236_c0_g1_i1::g.12::m.1  0.104   1  0.000   1  0.140   1  0.000   0.000 N  0.450      SignalP-noTM
TRINITY_DN26236_c0_g1::TRINITY_DN26236_c0_g1_i1::g.12::m.1  0.103   1  0.000   1  0.166   1  0.000   0.000 N  0.450      SignalP-noTM
TRINITY_DN26236_c0_g1::TRINITY_DN26236_c0_g1_i1::g.12::m.1  0.104   1  0.000   1  0.140   1  0.000   0.000 N  0.450      SignalP-noTM
TRINITY_DN26236_c0_g1::TRINITY_DN26236_c0_g1_i1::g.12::m.1  0.103   1  0.000   1  0.166   1  0.000   0.000 N  0.450      SignalP-noTM
TRINITY_DN26236_c0_g1::TRINITY_DN26236_c0_g1_i1::g.12::m.1  0.103   1  0.000   1  0.110   1  0.000   0.000 N  0.450      SignalP-noTM
                           0.000   1  0.000   1  0.000   1  0.000   0.000 N  0.500      SignalP-TM
TRINITY_DN26236_c0_g1::TRINITY_DN26236_c0_g1_i1::g.12::m.1  0.000   1  0.000   1  0.000   1  0.000   0.000 N  0.450      SignalP-noTM
0.120431                   0.000   1  0.000   1  0.000   1  0.000   0.000 N  0.450      SignalP-noTM
TRINITY_DN26236_c0_g1::TRINITY_DN26236_c0_g1_i1::g.12::m.1  0.104   1  0.000   1  0.158   1  0.000   0.000 N  0.450      SignalP-noTM
TRINITY_DN26236_c0_g1::TRINITY_DN26236_c0_g1_i1::g.12::m.1  0.106   1  0.000   1  0.129   1  0.000   0.000 N  0.450      SignalP-noTM
TRINITY_DN26236_c0_g1::TRINITY_DN26236_c0_g1_i1::g.12::m.1  0.104   1  0.000   1  0.158   1  0.000   0.000 N  0.450      SignalP-noTM
TRINITY_DN26236_c0_g1::TRINITY_DN26236_c0_g1_i1::g.12::m.1  0.104   1  0.000   1  0.146   1  0.000   0.000 N  0.450      SignalP-noTM
TRINITY_DN26236_c0_g1::TRINITY_DN26236_c0_g1_i1::g.12::m.1  0.102   1  0.000   1  0.120   1  0.000   0.000 N  0.450      SignalP-noTM
TRINITY_DN26236_c0_g1::TRINITY_DN26236_c0_g1_i1::g.12::m.1  0.102   1  0.000   1  0.120   1  0.000   0.000 N  0.450      SignalP-noTM
TRINITY_DN26236_c0_g1::TRINITY_DN26236_c0_g1_i1::g.12::m.1  0.104   1  0.000   1  0.161   1  0.000   0.000 N  0.450      SignalP-noTM
TRINITY_DN26236_c0_g1::TRINITY_DN26236_c0_g1_i1::g.12::m.1  0.104   1  0.000   1  0.130   1  0.000   0.000 N  0.450      SignalP-noTM
TRINITY_DN26236_c0_g1::TRINITY_DN26236_c0_g1_i1::g.12::m.1  0.104   1  0.000   1  0.140   1  0.000   0.000 N  0.450      SignalP-noTM
TRINITY_DN26236_c0_g1::TRINITY_DN26236_c0_g1_i1::g.12::m.1  0.104   1  0.000   1  0.161   1  0.000   0.000 N  0.450      SignalP-noTM
TRINITY_DN26236_c0_g1::TRINITY_DN26236_c0_g1_i1::g.12::m.1  0.104   1  0.000   1  0.130   1  0.000   0.000 N  0.450      SignalP-noTM
TRINITY_DN26236_c0_g1::TRINITY_DN26236_c0_g1_i1::g.12::m.1  0.104   1  0.000   1  0.130   1  0.000   0.000 N  0.450      SignalP-noTM
TRINITY_DN26236_c0_g1::TRINITY_DN26236_c0_g1_i1::g.12::m.1  0.105   1  0.000   1  0.140   1  0.000   0.000 N  0.450      SignalP-noTM
TRINITY_DN26236_c0_g1::TRINITY_DN26236_c0_g1_i1::g.12::m.1  0.104   1  0.000   1  0.130   1  0.000   0.000 N  0.450      SignalP-noTM
TRINITY_DN26236_c0_g1::TRINITY_DN26236_c0_g1_i1::g.12::m.1  0.102   1  0.000   1  0.120   1  0.000   0.000 N  0.450      SignalP-noTM
TRINITY_DN26236_c0_g1::TRINITY_DN26236_c0_g1_i1::g.12::m.1  0.104   1  0.000   1  0.138   1  0.000   0.000 N  0.450      SignalP-noTM
TRINITY_DN26236_c0_g1::TRINITY_DN26236_c0_g1_i1::g.12::m.1  0.102   1  0.000   1  0.120   1  0.000   0.000 N  0.450      SignalP-noTM
TRINITY_DN26236_c0_g1::TRINITY_DN26236_c0_g1_i1::g.12::m.1  0.104   1  0.000   1  0.140   1  0.000   0.000 N  0.450      SignalP-noTM
TRINITY_DN26236_c0_g1::TRINITY_DN26236_c0_g1_i1::g.12::m.1  0.106   1  0.000   1  0.129   1  0.000   0.000 N  0.450      SignalP-noTM
TRINITY_DN26236_c0_g1::TRINITY_DN26236_c0_g1_i1::g.12::m.1  0.104   1  0.000   1  0.159   1  0.000   0.000 N  0.450      SignalP-noTM
TRINITY_DN26236_c0_g1::TRINITY_DN26236_c0_g1_i1::g.12::m.1  0.105   1  0.000   1  0.140   1  0.000   0.000 N  0.450      SignalP-noTM
TRINITY_DN26236_c0_g1::TRINITY_DN26236_c0_g1_i1::g.12::m.1!  0.105   1  0.000   1  0.120   1  0.000   0.000 N  0.450      SignalP-noTM
TRINITY_DN26236_c0_g1::TRINITY_DN26236_c0_g1_i1::g.12::m.1"  0.106   1  0.000   1  0.129   1  0.000   0.000 N  0.450      SignalP-noTM
TRINITY_DN26236_c0_g1::TRINITY_DN26236_c0_g1_i1::g.12::m.1#  0.102   1  0.000   1  0.120   1  0.000   0.000 N  0.450      SignalP-noTM
TRINITY_DN26236_c0_g1::TRINITY_DN26236_c0_g1_i1::g.12::m.1$  0.104   1  0.000   1  0.159   1  0.000   0.000 N  0.450      SignalP-noTM
TRINITY_DN26236_c0_g1::TRINITY_DN26236_c0_g1_i1::g.12::m.1%  0.104   1  0.000   1  0.130   1  0.000   0.000 N  0.450      SignalP-noTM
TRINITY_DN26236_c0_g1::TRINITY_DN26236_c0_g1_i1::g.12::m.1&  0.104   1  0.000   1  0.140   1  0.000   0.000 N  0.450      SignalP-noTM
TRINITY_DN26236_c0_g1::TRINITY_DN26236_c0_g1_i1::g.12::m.1'  0.103   1  0.000   1  0.166   1  0.000   0.000 N  0.450      SignalP-noTM
TRINITY_DN26236_c0_g1::TRINITY_DN26236_c0_g1_i1::g.12::m.1(  0.102   1  0.000   1  0.120   1  0.000   0.000 N  0.450      SignalP-noTM
TRINITY_DN26236_c0_g1::TRINITY_DN26236_c0_g1_i1::g.12::m.1)  0.104   1  0.000   1  0.138   1  0.000   0.000 N  0.450      SignalP-noTM
TRINITY_DN26236_c0_g1::TRINITY_DN26236_c0_g1_i1::g.12::m.1*  0.106   1  0.000   1  0.139   1  0.000   0.000 N  0.450      SignalP-noTM
TRINITY_DN26236_c0_g1::TRINITY_DN26236_c0_g1_i1::g.12::m.1+  0.105   1  0.000   1  0.120   1  0.000   0.000 N  0.450      SignalP-noTM
TRINITY_DN26236_c0_g1::TRINITY_DN26236_c0_g1_i1::g.12::m.1,  0.102   1  0.000   1  0.120   1  0.000   0.000 N  0.450      SignalP-noTM
TRINITY_DN26236_c0_g1::TRINITY_DN26236_c0_g1_i1::g.12::m.1-  0.104   1  0.000   1  0.159   1  0.000   0.000 N  0.450      SignalP-noTM
TRINITY_DN26236_c0_g1::TRINITY_DN26236_c0_g1_i1::g.12::m.1.  0.106   1  0.000   1  0.129   1  0.000   0.000 N  0.450      SignalP-noTM
TRINITY_DN26236_c0_g1::TRINITY_DN26236_c0_g1_i1::g.12::m.1/  0.105   1  0.000   1  0.120   1  0.000   0.000 N  0.450      SignalP-noTM
TRINITY_DN26236_c0_g1::TRINITY_DN26236_c0_g1_i1::g.12::m.10  0.105   1  0.000   1  0.120   1  0.000   0.000 N  0.450      SignalP-noTM
TRINITY_DN26236_c0_g1::TRINITY_DN26236_c0_g1_i1::g.12::m.11  0.104   1  0.000   1  0.159   1  0.000   0.000 N  0.450      SignalP-noTM
TRINITY_DN26236_c0_g1::TRINITY_DN26236_c0_g1_i1::g.12::m.12  0.101   1  0.000   1  0.121   1  0.000   0.000 N  0.450      SignalP-noTM
TRINITY_DN26236_c0_g1::TRINITY_DN26236_c0_g1_i1::g.12::m.13  0.102   2  0.000   1  0.121   1  0.000   0.000 N  0.450      SignalP-noTM
TRINITY_DN26236_c0_g1::TRINITY_DN26236_c0_g1_i1::g.12::m.14  0.102   2  0.000   1  0.121   1  0.000   0.000 N  0.450      SignalP-noTM
TRINITY_DN26236_c0_g1::TRINITY_DN26236_c0_g1_i1::g.12::m.15  0.107   4  0.000   1  0.121   1  0.000   0.000 N  0.450      SignalP-noTM
TRINITY_DN26236_c0_g1::TRINITY_DN26236_c0_g1_i1::g.12::m.16  0.107   5  0.000   1  0.121   1  0.000   0.000 N  0.450      SignalP-noTM
TRINITY_DN26236_c0_g1::TRINITY_DN26236_c0_g1_i1::g.12::m.17  0.107   5  0.000   1  0.121   1  0.000   0.000 N  0.450      SignalP-noTM
TRINITY_DN26236_c0_g1::TRINITY_DN26236_c0_g1_i1::g.12::m.18  0.107   5  0.000   1  0.121   1  0.000   0.000 N  0.450      SignalP-noTM
TRINITY_DN26236_c0_g1::TRINITY_DN26236_c0_g1_i1::g.12::m.19  0.107   5  0.000   1  0.121   1  0.000   0.000 N  0.450      SignalP-noTM
TRINITY_DN26236_c0_g1::TRINITY_DN26236_c0_g1_i1::g.12::m.1:  0.107   5  0.000   1  0.121   1  0.000   0.000 N  0.450      SignalP-noTM
TRINITY_DN26236_c0_g1::TRINITY_DN26236_c0_g1_i1::g.12::m.1;  0.109  10  0.000   1  0.121   1  0.000   0.000 N  0.450      SignalP-noTM
TRINITY_DN26236_c0_g1::TRINITY_DN26236_c0_g1_i1::g.12::m.1<  0.109  10  0.107  11  0.121   1  0.108   0.108 N  0.450      SignalP-noTM
TRINITY_DN26236_c0_g1::TRINITY_DN26236_c0_g1_i1::g.12::m.1=  0.109  10  0.107  11  0.121   1  0.108   0.108 N  0.450      SignalP-noTM
TRINITY_DN26236_c0_g1::TRINITY_DN26236_c0_g1_i1::g.12::m.1>  0.109  10  0.107  11  0.121   1  0.108   0.108 N  0.450      SignalP-noTM
TRINITY_DN26236_c0_g1::TRINITY_DN26236_c0_g1_i1::g.12::m.1?  0.109  10  0.107  11  0.121   1  0.108   0.108 N  0.450      SignalP-noTM
TRINITY_DN26236_c0_g1::TRINITY_DN26236_c0_g1_i1::g.12::m.1@  0.109  10  0.107  11  0.121   1  0.108   0.108 N  0.450      SignalP-noTM
TRINITY_DN26236_c0_g1::TRINITY_DN26236_c0_g1_i1::g.12::m.1A  0.109  10  0.107  11  0.121   1  0.108   0.108 N  0.450      SignalP-noTM
TRINITY_DN26236_c0_g1::TRINITY_DN26236_c0_g1_i1::g.12::m.1B  0.109  10  0.107  11  0.121   1  0.108   0.108 N  0.450      SignalP-noTM
TRINITY_DN26236_c0_g1::TRINITY_DN26236_c0_g1_i1::g.12::m.1C  0.109  10  0.107  11  0.121   1  0.108   0.108 N  0.450      SignalP-noTM
TRINITY_DN26236_c0_g1::TRINITY_DN26236_c0_g1_i1::g.12::m.1D  0.109  10  0.107  11  0.121   1  0.108   0.108 N  0.450      SignalP-noTM
TRINITY_DN26236_c0_g1::TRINITY_DN26236_c0_g1_i1::g.12::m.1E  0.109  10  0.107  11  0.121   1  0.108   0.108 N  0.450      SignalP-noTM
TRINITY_DN26236_c0_g1::TRINITY_DN26236_c0_g1_i1::g.12::m.1F  0.109  10  0.107  11  0.121   1  0.108   0.108 N  0.450      SignalP-noTM
TRINITY_DN26236_c0_g1::TRINITY_DN26236_c0_g1_i3::g.14::m.1  0.105   1  0.000   1  0.140   1  0.000   0.000 N  0.450      SignalP-noTM
TRINITY_DN26236_c0_g1::TRINITY_DN26236_c0_g1_i3::g.14::m.1  0.103   1  0.000   1  0.166   1  0.000   0.000 N  0.450      SignalP-noTM
TRINITY_DN26236_c0_g1::TRINITY_DN26236_c0_g1_i3::g.14::m.1  0.103   1  0.000   1  0.166   1  0.000   0.000 N  0.450      SignalP-noTM
TRINITY_DN26236_c0_g1::TRINITY_DN26236_c0_g1_i3::g.14::m.1  0.104   1  0.000   1  0.159   1  0.000   0.000 N  0.450      SignalP-noTM
TRINITY_DN26236_c0_g1::TRINITY_DN26236_c0_g1_i3::g.14::m.1  0.104   1  0.000   1  0.140   1  0.000   0.000 N  0.450      SignalP-noTM
TRINITY_DN26236_c0_g1::TRINITY_DN26236_c0_g1_i3::g.14::m.1  0.103   1  0.000   1  0.166   1  0.000   0.000 N  0.450      SignalP-noTM
TRINITY_DN26236_c0_g1::TRINITY_DN26236_c0_g1_i3::g.14::m.1  0.104   1  0.000   1  0.140   1  0.000   0.000 N  0.450      SignalP-noTM
TRINITY_DN26236_c0_g1::TRINITY_DN26236_c0_g1_i3::g.14::m.1  0.103   1  0.000   1  0.166   1  0.000   0.000 N  0.450      SignalP-noTM
TRINITY_DN26236_c0_g1::TRINITY_DN26236_c0_g1_i3::g.14::m.1  0.103   1  0.000   1  0.110   1  0.000   0.000 N  0.450      SignalP-noTM
                           0.000   1  0.000   1  0.000   1  0.000   0.000 N  0.500      SignalP-TM
TRINITY_DN26236_c0_g1::TRINITY_DN26236_c0_g1_i3::g.14::m.1  0.000   1  0.000   1  0.000   1  0.000   0.000 N  0.450      SignalP-noTM
0.120431                   0.000   1  0.000   1  0.000   1  0.000   0.000 N  0.450      SignalP-noTM
TRINITY_DN26236_c0_g1::TRINITY_DN26236_c0_g1_i3::g.14::m.1  0.104   1  0.000   1  0.158   1  0.000   0.000 N  0.450      SignalP-noTM
TRINITY_DN26236_c0_g1::TRINITY_DN26236_c0_g1_i3::g.14::m.1  0.106   1  0.000   1  0.129   1  0.000   0.000 N  0.450      SignalP-noTM
TRINITY_DN26236_c0_g1::TRINITY_DN26236_c0_g1_i3::g.14::m.1  0.104   1  0.000   1  0.158   1  0.000   0.000 N  0.450      SignalP-noTM
TRINITY_DN26236_c0_g1::TRINITY_DN26236_c0_g1_i3::g.14::m.1  0.104   1  0.000   1  0.146   1  0.000   0.000 N  0.450      SignalP-noTM
TRINITY_DN26236_c0_g1::TRINITY_DN26236_c0_g1_i3::g.14::m.1  0.102   1  0.000   1  0.120   1  0.000   0.000 N  0.450      SignalP-noTM
TRINITY_DN26236_c0_g1::TRINITY_DN26236_c0_g1_i3::g.14::m.1  0.102   1  0.000   1  0.120   1  0.000   0.000 N  0.450      SignalP-noTM
TRINITY_DN26236_c0_g1::TRINITY_DN26236_c0_g1_i3::g.14::m.1  0.104   1  0.000   1  0.161   1  0.000   0.000 N  0.450      SignalP-noTM
TRINITY_DN26236_c0_g1::TRINITY_DN26236_c0_g1_i3::g.14::m.1  0.104   1  0.000   1  0.130   1  0.000   0.000 N  0.450      SignalP-noTM
TRINITY_DN26236_c0_g1::TRINITY_DN26236_c0_g1_i3::g.14::m.1  0.104   1  0.000   1  0.140   1  0.000   0.000 N  0.450      SignalP-noTM
TRINITY_DN26236_c0_g1::TRINITY_DN26236_c0_g1_i3::g.14::m.1  0.104   1  0.000   1  0.161   1  0.000   0.000 N  0.450      SignalP-noTM
TRINITY_DN26236_c0_g1::TRINITY_DN26236_c0_g1_i3::g.14::m.1  0.104   1  0.000   1  0.130   1  0.000   0.000 N  0.450      SignalP-noTM
TRINITY_DN26236_c0_g1::TRINITY_DN26236_c0_g1_i3::g.14::m.1  0.104   1  0.000   1  0.130   1  0.000   0.000 N  0.450      SignalP-noTM
TRINITY_DN26236_c0_g1::TRINITY_DN26236_c0_g1_i3::g.14::m.1  0.105   1  0.000   1  0.140   1  0.000   0.000 N  0.450      SignalP-noTM
TRINITY_DN26236_c0_g1::TRINITY_DN26236_c0_g1_i3::g.14::m.1  0.104   1  0.000   1  0.130   1  0.000   0.000 N  0.450      SignalP-noTM
TRINITY_DN26236_c0_g1::TRINITY_DN26236_c0_g1_i3::g.14::m.1  0.102   1  0.000   1  0.120   1  0.000   0.000 N  0.450      SignalP-noTM
TRINITY_DN26236_c0_g1::TRINITY_DN26236_c0_g1_i3::g.14::m.1  0.104   1  0.000   1  0.138   1  0.000   0.000 N  0.450      SignalP-noTM
TRINITY_DN26236_c0_g1::TRINITY_DN26236_c0_g1_i3::g.14::m.1  0.102   1  0.000   1  0.120   1  0.000   0.000 N  0.450      SignalP-noTM
TRINITY_DN26236_c0_g1::TRINITY_DN26236_c0_g1_i3::g.14::m.1  0.104   1  0.000   1  0.140   1  0.000   0.000 N  0.450      SignalP-noTM
TRINITY_DN26236_c0_g1::TRINITY_DN26236_c0_g1_i3::g.14::m.1  0.106   1  0.000   1  0.129   1  0.000   0.000 N  0.450      SignalP-noTM
TRINITY_DN26236_c0_g1::TRINITY_DN26236_c0_g1_i3::g.14::m.1  0.104   1  0.000   1  0.159   1  0.000   0.000 N  0.450      SignalP-noTM
TRINITY_DN26236_c0_g1::TRINITY_DN26236_c0_g1_i3::g.14::m.1  0.105   1  0.000   1  0.140   1  0.000   0.000 N  0.450      SignalP-noTM
TRINITY_DN26236_c0_g1::TRINITY_DN26236_c0_g1_i3::g.14::m.1!  0.105   1  0.000   1  0.120   1  0.000   0.000 N  0.450      SignalP-noTM
TRINITY_DN26236_c0_g1::TRINITY_DN26236_c0_g1_i3::g.14::m.1"  0.106   1  0.000   1  0.129   1  0.000   0.000 N  0.450      SignalP-noTM
TRINITY_DN26236_c0_g1::TRINITY_DN26236_c0_g1_i3::g.14::m.1#  0.102   1  0.000   1  0.120   1  0.000   0.000 N  0.450      SignalP-noTM
TRINITY_DN26236_c0_g1::TRINITY_DN26236_c0_g1_i3::g.14::m.1$  0.104   1  0.000   1  0.159   1  0.000   0.000 N  0.450      SignalP-noTM
TRINITY_DN26236_c0_g1::TRINITY_DN26236_c0_g1_i3::g.14::m.1%  0.104   1  0.000   1  0.130   1  0.000   0.000 N  0.450      SignalP-noTM
TRINITY_DN26236_c0_g1::TRINITY_DN26236_c0_g1_i3::g.14::m.1&  0.104   1  0.000   1  0.140   1  0.000   0.000 N  0.450      SignalP-noTM
TRINITY_DN26236_c0_g1::TRINITY_DN26236_c0_g1_i3::g.14::m.1'  0.103   1  0.000   1  0.166   1  0.000   0.000 N  0.450      SignalP-noTM
TRINITY_DN26236_c0_g1::TRINITY_DN26236_c0_g1_i3::g.14::m.1(  0.102   1  0.000   1  0.120   1  0.000   0.000 N  0.450      SignalP-noTM
TRINITY_DN26236_c0_g1::TRINITY_DN26236_c0_g1_i3::g.14::m.1)  0.104   1  0.000   1  0.138   1  0.000   0.000 N  0.450      SignalP-noTM
TRINITY_DN26236_c0_g1::TRINITY_DN26236_c0_g1_i3::g.14::m.1*  0.106   1  0.000   1  0.139   1  0.000   0.000 N  0.450      SignalP-noTM
TRINITY_DN26236_c0_g1::TRINITY_DN26236_c0_g1_i3::g.14::m.1+  0.105   1  0.000   1  0.120   1  0.000   0.000 N  0.450      SignalP-noTM
TRINITY_DN26236_c0_g1::TRINITY_DN26236_c0_g1_i3::g.14::m.1,  0.102   1  0.000   1  0.120   1  0.000   0.000 N  0.450      SignalP-noTM
TRINITY_DN26236_c0_g1::TRINITY_DN26236_c0_g1_i3::g.14::m.1-  0.104   1  0.000   1  0.159   1  0.000   0.000 N  0.450      SignalP-noTM
TRINITY_DN26236_c0_g1::TRINITY_DN26236_c0_g1_i3::g.14::m.1.  0.106   1  0.000   1  0.129   1  0.000   0.000 N  0.450      SignalP-noTM
TRINITY_DN26236_c0_g1::TRINITY_DN26236_c0_g1_i3::g.14::m.1/  0.105   1  0.000   1  0.120   1  0.000   0.000 N  0.450      SignalP-noTM
TRINITY_DN26236_c0_g1::TRINITY_DN26236_c0_g1_i3::g.14::m.10  0.105   1  0.000   1  0.120   1  0.000   0.000 N  0.450      SignalP-noTM
TRINITY_DN26236_c0_g1::TRINITY_DN26236_c0_g1_i3::g.14::m.11  0.104   1  0.000   1  0.159   1  0.000   0.000 N  0.450      SignalP-noTM
TRINITY_DN26236_c0_g1::TRINITY_DN26236_c0_g1_i3::g.14::m.12  0.104   1  0.000   1  0.121   1  0.000   0.000 N  0.450      SignalP-noTM
TRINITY_DN26236_c0_g1::TRINITY_DN26236_c0_g1_i3::g.14::m.13  0.103   1  0.000   1  0.166   1  0.000   0.000 N  0.450      SignalP-noTM
TRINITY_DN26236_c0_g1::TRINITY_DN26236_c0_g1_i3::g.14::m.14  0.101   1  0.000   1  0.108   1  0.000   0.000 N  0.450      SignalP-noTM
TRINITY_DN26236_c0_g1::TRINITY_DN26236_c0_g1_i3::g.14::m.15  0.105   2  0.000   1  0.108   1  0.000   0.000 N  0.450      SignalP-noTM
TRINITY_DN26236_c0_g1::TRINITY_DN26236_c0_g1_i3::g.14::m.16  0.107   3  0.000   1  0.108   1  0.000   0.000 N  0.450      SignalP-noTM
TRINITY_DN26236_c0_g1::TRINITY_DN26236_c0_g1_i3::g.14::m.17  0.107   3  0.000   1  0.108   1  0.000   0.000 N  0.450      SignalP-noTM
TRINITY_DN26236_c0_g1::TRINITY_DN26236_c0_g1_i3::g.14::m.18  0.107   3  0.000   1  0.118   5  0.000   0.000 N  0.450      SignalP-noTM
TRINITY_DN26236_c0_g1::TRINITY_DN26236_c0_g1_i3::g.14::m.19  0.107   3  0.000   1  0.118   5  0.000   0.000 N  0.450      SignalP-noTM
TRINITY_DN26236_c0_g1::TRINITY_DN26236_c0_g1_i3::g.14::m.1:  0.107   3  0.000   1  0.119   7  0.000   0.000 N  0.450      SignalP-noTM
TRINITY_DN26236_c0_g1::TRINITY_DN26236_c0_g1_i3::g.14::m.1;  0.109   8  0.000   1  0.119   7  0.000   0.000 N  0.450      SignalP-noTM
TRINITY_DN26236_c0_g1::TRINITY_DN26236_c0_g1_i3::g.14::m.1<  0.109   8  0.000   1  0.119   7  0.000   0.000 N  0.450      SignalP-noTM
TRINITY_DN26236_c0_g1::TRINITY_DN26236_c0_g1_i3::g.14::m.1=  0.109   8  0.000   1  0.119   7  0.000   0.000 N  0.450      SignalP-noTM
TRINITY_DN26236_c0_g1::TRINITY_DN26236_c0_g1_i3::g.14::m.1>  0.109   8  0.104  11  0.119   7  0.107   0.106 N  0.450      SignalP-noTM
TRINITY_DN26236_c0_g1::TRINITY_DN26236_c0_g1_i3::g.14::m.1?  0.109   8  0.105  12  0.119   7  0.104   0.105 N  0.450      SignalP-noTM
TRINITY_DN26236_c0_g1::TRINITY_DN26236_c0_g1_i3::g.14::m.1@  0.109   8  0.105  12  0.119   7  0.104   0.105 N  0.450      SignalP-noTM
TRINITY_DN26236_c0_g1::TRINITY_DN26236_c0_g1_i3::g.14::m.1A  0.109   8  0.105  12  0.119   7  0.104   0.105 N  0.450      SignalP-noTM
TRINITY_DN26236_c0_g1::TRINITY_DN26236_c0_g1_i3::g.14::m.1B  0.109   8  0.105  12  0.119   7  0.104   0.105 N  0.450      SignalP-noTM
TRINITY_DN26236_c0_g1::TRINITY_DN26236_c0_g1_i3::g.14::m.1C  0.109   8  0.105  12  0.119   7  0.104   0.105 N  0.450      SignalP-noTM
TRINITY_DN26236_c0_g1::TRINITY_DN26236_c0_g1_i3::g.14::m.1D  0.109   8  0.105  12  0.119   7  0.104   0.105 N  0.450      SignalP-noTM
TRINITY_DN26236_c0_g1::TRINITY_DN26236_c0_g1_i3::g.14::m.1E  0.109   8  0.105  12  0.119   7  0.104   0.105 N  0.450      SignalP-noTM
TRINITY_DN26236_c0_g1::TRINITY_DN26236_c0_g1_i3::g.14::m.1F  0.109   8  0.105  12  0.119   7  0.104   0.105 N  0.450      SignalP-noTM
TRINITY_DN27197_c0_g2::TRINITY_DN27197_c0_g2_i2::g.16::m.1  0.105   1  0.000   1  0.120   1  0.000   0.000 N  0.450      SignalP-noTM
TRINITY_DN27197_c0_g2::TRINITY_DN27197_c0_g2_i2::g.16::m.1  0.103   1  0.000   1  0.110   1  0.000   0.000 N  0.450      SignalP-noTM
TRINITY_DN27197_c0_g2::TRINITY_DN27197_c0_g2_i2::g.16::m.1  0.105   1  0.000   1  0.120   1  0.000   0.000 N  0.450      SignalP-noTM
TRINITY_DN27197_c0_g2::TRINITY_DN27197_c0_g2_i2::g.16::m.1  0.104   1  0.000   1  0.158   1  0.000   0.000 N  0.450      SignalP-noTM
TRINITY_DN27197_c0_g2::TRINITY_DN27197_c0_g2_i2::g.16::m.1  0.104   1  0.000   1  0.146   1  0.000   0.000 N  0.450      SignalP-noTM
TRINITY_DN27197_c0_g2::TRINITY_DN27197_c0_g2_i2::g.16::m.1  0.104   1  0.000   1  0.140   1  0.000   0.000 N  0.450      SignalP-noTM
TRINITY_DN27197_c0_g2::TRINITY_DN27197_c0_g2_i2::g.16::m.1  0.103   1  0.000   1  0.198   1  0.000   0.000 N  0.450      SignalP-noTM
TRINITY_DN27197_c0_g2::TRINITY_DN27197_c0_g2_i2::g.16::m.1  0.103   1  0.000   1  0.166   1  0.000   0.000 N  0.450      SignalP-noTM
TRINITY_DN27197_c0_g2::TRINITY_DN27197_c0_g2_i2::g.16::m.1  0.104   1  0.000   1  0.140   1  0.000   0.000 N  0.450      SignalP-noTM
                           0.000   1  0.000   1  0.000   1  0.000   0.000 N  0.500      SignalP-TM
TRINITY_DN27197_c0_g2::TRINITY_DN27197_c0_g2_i2::g.16::m.1  0.000   1  0.000   1  0.000   1  0.000   0.000 N  0.450      SignalP-noTM
0.159331                   0.000   1  0.000   1  0.000   1  0.000   0.000 N  0.450      SignalP-noTM
TRINITY_DN27197_c0_g2::TRINITY_DN27197_c0_g2_i2::g.16::m.1  0.104   1  0.000   1  0.131   1  0.000   0.000 N  0.450      SignalP-noTM
TRINITY_DN27197_c0_g2::TRINITY_DN27197_c0_g2_i2::g.16::m.1  0.106   1  0.000   1  0.129   1  0.000   0.000 N  0.450      SignalP-noTM
TRINITY_DN27197_c0_g2::TRINITY_DN27197_c0_g2_i2::g.16::m.1  0.104   1  0.000   1  0.130   1  0.000   0.000 N  0.450      SignalP-noTM
TRINITY_DN27197_c0_g2::TRINITY_DN27197_c0_g2_i2::g.16::m.1  0.104   1  0.000   1  0.121   1  0.000   0.000 N  0.450      SignalP-noTM
TRINITY_DN27197_c0_g2::TRINITY_DN27197_c0_g2_i2::g.16::m.1  0.104   1  0.000   1  0.158   1  0.000   0.000 N  0.450      SignalP-noTM
TRINITY_DN27197_c0_g2::TRINITY_DN27197_c0_g2_i2::g.16::m.1  0.105   1  0.000   1  0.120   1  0.000   0.000 N  0.450      SignalP-noTM
TRINITY_DN27197_c0_g2::TRINITY_DN27197_c0_g2_i2::g.16::m.1  0.103   1  0.000   1  0.145   1  0.000   0.000 N  0.450      SignalP-noTM
TRINITY_DN27197_c0_g2::TRINITY_DN27197_c0_g2_i2::g.16::m.1  0.104   1  0.000   1  0.140   1  0.000   0.000 N  0.450      SignalP-noTM
TRINITY_DN27197_c0_g2::TRINITY_DN27197_c0_g2_i2::g.16::m.1  0.103   1  0.000   1  0.145   1  0.000   0.000 N  0.450      SignalP-noTM
TRINITY_DN27197_c0_g2::TRINITY_DN27197_c0_g2_i2::g.16::m.1  0.103   1  0.000   1  0.110   1  0.000   0.000 N  0.450      SignalP-noTM
TRINITY_DN27197_c0_g2::TRINITY_DN27197_c0_g2_i2::g.16::m.1  0.103   1  0.000   1  0.166   1  0.000   0.000 N  0.450      SignalP-noTM
TRINITY_DN27197_c0_g2::TRINITY_DN27197_c0_g2_i2::g.16::m.1  0.103   1  0.000   1  0.166   1  0.000   0.000 N  0.450      SignalP-noTM
TRINITY_DN27197_c0_g2::TRINITY_DN27197_c0_g2_i2::g.16::m.1  0.105   1  0.000   1  0.120   1  0.000   0.000 N  0.450      SignalP-noTM
TRINITY_DN27197_c0_g2::TRINITY_DN27197_c0_g2_i2::g.16::m.1  0.103   1  0.000   1  0.145   1  0.000   0.000 N  0.450      SignalP-noTM
TRINITY_DN27197_c0_g2::TRINITY_DN27197_c0_g2_i2::g.16::m.1  0.103   1  0.000   1  0.145   1  0.000   0.000 N  0.450      SignalP-noTM
TRINITY_DN27197_c0_g2::TRINITY_DN27197_c0_g2_i2::g.16::m.1  0.104   1  0.000   1  0.138   1  0.000   0.000 N  0.450      SignalP-noTM
TRINITY_DN27197_c0_g2::TRINITY_DN27197_c0_g2_i2::g.16::m.1  0.104   1  0.000   1  0.146   1  0.000   0.000 N  0.450      SignalP-noTM
TRINITY_DN27197_c0_g2::TRINITY_DN27197_c0_g2_i2::g.16::m.1  0.103   1  0.000   1  0.166   1  0.000   0.000 N  0.450      SignalP-noTM
TRINITY_DN27197_c0_g2::TRINITY_DN27197_c0_g2_i2::g.16::m.1  0.104   1  0.000   1  0.140   1  0.000   0.000 N  0.450      SignalP-noTM
TRINITY_DN27197_c0_g2::TRINITY_DN27197_c0_g2_i2::g.16::m.1  0.104   1  0.000   1  0.140   1  0.000   0.000 N  0.450      SignalP-noTM
TRINITY_DN27197_c0_g2::TRINITY_DN27197_c0_g2_i2::g.16::m.1  0.104   1  0.000   1  0.130   1  0.000   0.000 N  0.450      SignalP-noTM
TRINITY_DN27197_c0_g2::TRINITY_DN27197_c0_g2_i2::g.16::m.1!  0.104   1  0.000   1  0.140   1  0.000   0.000 N  0.450      SignalP-noTM
TRINITY_DN27197_c0_g2::TRINITY_DN27197_c0_g2_i2::g.16::m.1"  0.105   1  0.000   1  0.120   1  0.000   0.000 N  0.450      SignalP-noTM
TRINITY_DN27197_c0_g2::TRINITY_DN27197_c0_g2_i2::g.16::m.1#  0.103   1  0.000   1  0.198   1  0.000   0.000 N  0.450      SignalP-noTM
TRINITY_DN27197_c0_g2::TRINITY_DN27197_c0_g2_i2::g.16::m.1$  0.105   1  0.000   1  0.120   1  0.000   0.000 N  0.450      SignalP-noTM
TRINITY_DN27197_c0_g2::TRINITY_DN27197_c0_g2_i2::g.16::m.1%  0.104   1  0.000   1  0.158   1  0.000   0.000 N  0.450      SignalP-noTM
TRINITY_DN27197_c0_g2::TRINITY_DN27197_c0_g2_i2::g.16::m.1&  0.104   1  0.000   1  0.158   1  0.000   0.000 N  0.450      SignalP-noTM
TRINITY_DN27197_c0_g2::TRINITY_DN27197_c0_g2_i2::g.16::m.1'  0.104   1  0.000   1  0.146   1  0.000   0.000 N  0.450      SignalP-noTM
TRINITY_DN27197_c0_g2::TRINITY_DN27197_c0_g2_i2::g.16::m.1(  0.104   1  0.000   1  0.140   1  0.000   0.000 N  0.450      SignalP-noTM
TRINITY_DN27197_c0_g2::TRINITY_DN27197_c0_g2_i2::g.16::m.1)  0.105   1  0.000   1  0.120   1  0.000   0.000 N  0.450      SignalP-noTM
TRINITY_DN27197_c0_g2::TRINITY_DN27197_c0_g2_i2::g.16::m.1*  0.104   1  0.000   1  0.140   1  0.000   0.000 N  0.450      SignalP-noTM
TRINITY_DN27197_c0_g2::TRINITY_DN27197_c0_g2_i2::g.16::m.1+  0.104   1  0.000   1  0.140   1  0.000   0.000 N  0.450      SignalP-noTM
TRINITY_DN27197_c0_g2::TRINITY_DN27197_c0_g2_i2::g.16::m.1,  0.102   1  0.000   1  0.120   1  0.000   0.000 N  0.450      SignalP-noTM
TRINITY_DN27197_c0_g2::TRINITY_DN27197_c0_g2_i2::g.16::m.1-  0.104   1  0.000   1  0.140   1  0.000   0.000 N  0.450      SignalP-noTM
TRINITY_DN27197_c0_g2::TRINITY_DN27197_c0_g2_i2::g.16::m.1.  0.104   1  0.000   1  0.140   1  0.000   0.000 N  0.450      SignalP-noTM
TRINITY_DN27197_c0_g2::TRINITY_DN27197_c0_g2_i2::g.16::m.1/  0.104   1  0.000   1  0.140   1  0.000   0.000 N  0.450      SignalP-noTM
TRINITY_DN27197_c0_g2::TRINITY_DN27197_c0_g2_i2::g.16::m.10  0.105   1  0.000   1  0.120   1  0.000   0.000 N  0.450      SignalP-noTM
TRINITY_DN27197_c0_g2::TRINITY_DN27197_c0_g2_i2::g.16::m.11  0.104   1  0.000   1  0.146   1  0.000   0.000 N  0.450      SignalP-noTM
TRINITY_DN27197_c0_g2::TRINITY_DN27197_c0_g2_i2::g.16::m.12  0.104   1  0.000   1  0.158   1  0.000   0.000 N  0.450      SignalP-noTM
TRINITY_DN27197_c0_g2::TRINITY_DN27197_c0_g2_i2::g.16::m.13  0.105   1  0.000   1  0.120   1  0.000   0.000 N  0.450      SignalP-noTM
TRINITY_DN27197_c0_g2::TRINITY_DN27197_c0_g2_i2::g.16::m.14  0.104   1  0.000   1  0.138   1  0.000   0.000 N  0.450      SignalP-noTM
TRINITY_DN27197_c0_g2::TRINITY_DN27197_c0_g2_i2::g.16::m.15  0.106   1  0.000   1  0.139   1  0.000   0.000 N  0.450      SignalP-noTM
TRINITY_DN27197_c0_g2::TRINITY_DN27197_c0_g2_i2::g.16::m.16  0.103   1  0.000   1  0.117   1  0.000   0.000 N  0.450      SignalP-noTM
TRINITY_DN27197_c0_g2::TRINITY_DN27197_c0_g2_i2::g.16::m.17  0.103   1  0.000   1  0.117   1  0.000   0.000 N  0.450      SignalP-noTM
TRINITY_DN27197_c0_g2::TRINITY_DN27197_c0_g2_i2::g.16::m.18  0.103   1  0.000   1  0.117   1  0.000   0.000 N  0.450      SignalP-noTM
TRINITY_DN27197_c0_g2::TRINITY_DN27197_c0_g2_i2::g.16::m.19  0.103   1  0.000   1  0.117   1  0.000   0.000 N  0.450      SignalP-noTM
TRINITY_DN27197_c0_g2::TRINITY_DN27197_c0_g2_i2::g.16::m.1:  0.103   1  0.000   1  0.117   1  0.000   0.000 N  0.450      SignalP-noTM
TRINITY_DN27197_c0_g2::TRINITY_DN27197_c0_g2_i2::g.16::m.1;  0.103   1  0.000   1  0.117   1  0.000   0.000 N  0.450      SignalP-noTM
TRINITY_DN27197_c0_g2::TRINITY_DN27197_c0_g2_i2::g.16::m.1<  0.105   7  0.000   1  0.117   1  0.000   0.000 N  0.450      SignalP-noTM
TRINITY_DN27197_c0_g2::TRINITY_DN27197_c0_g2_i2::g.16::m.1=  0.105   7  0.000   1  0.117   1  0.000   0.000 N  0.450      SignalP-noTM
TRINITY_DN27197_c0_g2::TRINITY_DN27197_c0_g2_i2::g.16::m.1>  0.105   7  0.000   1  0.117   1  0.000   0.000 N  0.450      SignalP-noTM
TRINITY_DN27197_c0_g2::TRINITY_DN27197_c0_g2_i2::g.16::m.1?  0.105   7  0.000   1  0.117   1  0.000   0.000 N  0.450      SignalP-noTM
TRINITY_DN27197_c0_g2::TRINITY_DN27197_c0_g2_i2::g.16::m.1@  0.105   7  0.105  11  0.117   1  0.100   0.102 N  0.450      SignalP-noTM
TRINITY_DN27197_c0_g2::TRINITY_DN27197_c0_g2_i2::g.16::m.1A  0.105   7  0.105  11  0.117   1  0.100   0.102 N  0.450      SignalP-noTM
TRINITY_DN27197_c0_g2::TRINITY_DN27197_c0_g2_i2::g.16::m.1B  0.105   7  0.105  11  0.117   1  0.100   0.102 N  0.450      SignalP-noTM
TRINITY_DN27197_c0_g2::TRINITY_DN27197_c0_g2_i2::g.16::m.1C  0.108  14  0.107  14  0.117   1  0.097   0.101 N  0.450      SignalP-noTM
TRINITY_DN27197_c0_g2::TRINITY_DN27197_c0_g2_i2::g.16::m.1D  0.108  14  0.107  14  0.117   1  0.097   0.101 N  0.450      SignalP-noTM
TRINITY_DN27197_c0_g2::TRINITY_DN27197_c0_g2_i2::g.16::m.1E  0.108  14  0.107  14  0.117   1  0.097   0.101 N  0.450      SignalP-noTM
TRINITY_DN27197_c0_g2::TRINITY_DN27197_c0_g2_i2::g.16::m.1F  0.108  14  0.107  14  0.117   1  0.097   0.101 N  0.450      SignalP-noTM
TRINITY_DN27307_c0_g1::TRINITY_DN27307_c0_g1_i4::g.17::m.1  0.103   1  0.000   1  0.110   1  0.000   0.000 N  0.450      SignalP-noTM
TRINITY_DN27307_c0_g1::TRINITY_DN27307_c0_g1_i4::g.17::m.1  0.103   1  0.000   1  0.110   1  0.000   0.000 N  0.450      SignalP-noTM
TRINITY_DN27307_c0_g1::TRINITY_DN27307_c0_g1_i4::g.17::m.1  0.103   1  0.000   1  0.110   1  0.000   0.000 N  0.450      SignalP-noTM
TRINITY_DN27307_c0_g1::TRINITY_DN27307_c0_g1_i4::g.17::m.1  0.105   1  0.000   1  0.120   1  0.000   0.000 N  0.450      SignalP-noTM
TRINITY_DN27307_c0_g1::TRINITY_DN27307_c0_g1_i4::g.17::m.1  0.103   1  0.000   1  0.110   1  0.000   0.000 N  0.450      SignalP-noTM
TRINITY_DN27307_c0_g1::TRINITY_DN27307_c0_g1_i4::g.17::m.1  0.104   1  0.000   1  0.158   1  0.000   0.000 N  0.450      SignalP-noTM
TRINITY_DN27307_c0_g1::TRINITY_DN27307_c0_g1_i4::g.17::m.1  0.104   1  0.000   1  0.130   1  0.000   0.000 N  0.450      SignalP-noTM
TRINITY_DN27307_c0_g1::TRINITY_DN27307_c0_g1_i4::g.17::m.1  0.104   1  0.000   1  0.130   1  0.000   0.000 N  0.450      SignalP-noTM
TRINITY_DN27307_c0_g1::TRINITY_DN27307_c0_g1_i4::g.17::m.1  0.104   1  0.000   1  0.158   1  0.000   0.000 N  0.450      SignalP-noTM
                           0.000   1  0.000   1  0.000   1  0.000   0.000 N  0.500      SignalP-TM
TRINITY_DN27307_c0_g1::TRINITY_DN27307_c0_g1_i4::g.17::m.1  0.000   1  0.000   1  0.000   1  0.000   0.000 N  0.450      SignalP-noTM
0.130157                   0.000   1  0.000   1  0.000   1  0.000   0.000 N  0.450      SignalP-noTM
TRINITY_DN27307_c0_g1::TRINITY_DN27307_c0_g1_i4::g.17::m.1  0.104   1  0.000   1  0.140   1  0.000   0.000 N  0.450      SignalP-noTM
TRINITY_DN27307_c0_g1::TRINITY_DN27307_c0_g1_i4::g.17::m.1  0.102   1  0.000   1  0.120   1  0.000   0.000 N  0.450      SignalP-noTM
TRINITY_DN27307_c0_g1::TRINITY_DN27307_c0_g1_i4::g.17::m.1  0.104   1  0.000   1  0.158   1  0.000   0.000 N  0.450      SignalP-noTM
TRINITY_DN27307_c0_g1::TRINITY_DN27307_c0_g1_i4::g.17::m.1  0.104   1  0.000   1  0.159   1  0.000   0.000 N  0.450      SignalP-noTM
TRINITY_DN27307_c0_g1::TRINITY_DN27307_c0_g1_i4::g.17::m.1  0.102   1  0.000   1  0.120   1  0.000   0.000 N  0.450      SignalP-noTM
TRINITY_DN27307_c0_g1::TRINITY_DN27307_c0_g1_i4::g.17::m.1  0.104   1  0.000   1  0.158   1  0.000   0.000 N  0.450      SignalP-noTM
TRINITY_DN27307_c0_g1::TRINITY_DN27307_c0_g1_i4::g.17::m.1  0.104   1  0.000   1  0.158   1  0.000   0.000 N  0.450      SignalP-noTM
TRINITY_DN27307_c0_g1::TRINITY_DN27307_c0_g1_i4::g.17::m.1  0.104   1  0.000   1  0.158   1  0.000   0.000 N  0.450      SignalP-noTM
TRINITY_DN27307_c0_g1::TRINITY_DN27307_c0_g1_i4::g.17::m.1  0.104   1  0.000   1  0.130   1  0.000   0.000 N  0.450      SignalP-noTM
TRINITY_DN27307_c0_g1::TRINITY_DN27307_c0_g1_i4::g.17::m.1  0.104   1  0.000   1  0.140   1  0.000   0.000 N  0.450      SignalP-noTM
TRINITY_DN27307_c0_g1::TRINITY_DN27307_c0_g1_i4::g.17::m.1  0.104   1  0.000   1  0.130   1  0.000   0.000 N  0.450      SignalP-noTM
TRINITY_DN27307_c0_g1::TRINITY_DN27307_c0_g1_i4::g.17::m.1  0.103   1  0.000   1  0.145   1  0.000   0.000 N  0.450      SignalP-noTM
TRINITY_DN27307_c0_g1::TRINITY_DN27307_c0_g1_i4::g.17::m.1  0.104   1  0.000   1  0.140   1  0.000   0.000 N  0.450      SignalP-noTM
TRINITY_DN27307_c0_g1::TRINITY_DN27307_c0_g1_i4::g.17::m.1  0.102   1  0.000   1  0.120   1  0.000   0.000 N  0.450      SignalP-noTM
TRINITY_DN27307_c0_g1::TRINITY_DN27307_c0_g1_i4::g.17::m.1  0.104   1  0.000   1  0.140   1  0.000   0.000 N  0.450      SignalP-noTM
TRINITY_DN27307_c0_g1::TRINITY_DN27307_c0_g1_i4::g.17::m.1  0.103   1  0.000   1  0.198   1  0.000   0.000 N  0.450      SignalP-noTM
TRINITY_DN27307_c0_g1::TRINITY_DN27307_c0_g1_i4::g.17::m.1  0.103   1  0.000   1  0.145   1  0.000   0.000 N  0.450      SignalP-noTM
TRINITY_DN27307_c0_g1::TRINITY_DN27307_c0_g1_i4::g.17::m.1  0.104   1  0.000   1  0.140   1  0.000   0.000 N  0.450      SignalP-noTM
TRINITY_DN27307_c0_g1::TRINITY_DN27307_c0_g1_i4::g.17::m.1  0.105   1  0.000   1  0.120   1  0.000   0.000 N  0.450      SignalP-noTM
TRINITY_DN27307_c0_g1::TRINITY_DN27307_c0_g1_i4::g.17::m.1  0.104   1  0.000   1  0.161   1  0.000   0.000 N  0.450      SignalP-noTM
TRINITY_DN27307_c0_g1::TRINITY_DN27307_c0_g1_i4::g.17::m.1  0.105   1  0.000   1  0.120   1  0.000   0.000 N  0.450      SignalP-noTM
TRINITY_DN27307_c0_g1::TRINITY_DN27307_c0_g1_i4::g.17::m.1!  0.104   1  0.000   1  0.158   1  0.000   0.000 N  0.450      SignalP-noTM
TRINITY_DN27307_c0_g1::TRINITY_DN27307_c0_g1_i4::g.17::m.1"  0.103   1  0.000   1  0.110   1  0.000   0.000 N  0.450      SignalP-noTM
TRINITY_DN27307_c0_g1::TRINITY_DN27307_c0_g1_i4::g.17::m.1#  0.104   1  0.000   1  0.140   1  0.000   0.000 N  0.450      SignalP-noTM
TRINITY_DN27307_c0_g1::TRINITY_DN27307_c0_g1_i4::g.17::m.1$  0.102   1  0.000   1  0.120   1  0.000   0.000 N  0.450      SignalP-noTM
TRINITY_DN27307_c0_g1::TRINITY_DN27307_c0_g1_i4::g.17::m.1%  0.102   1  0.000   1  0.120   1  0.000   0.000 N  0.450      SignalP-noTM
TRINITY_DN27307_c0_g1::TRINITY_DN27307_c0_g1_i4::g.17::m.1&  0.104   1  0.000   1  0.140   1  0.000   0.000 N  0.450      SignalP-noTM
TRINITY_DN27307_c0_g1::TRINITY_DN27307_c0_g1_i4::g.17::m.1'  0.104   1  0.000   1  0.121   1  0.000   0.000 N  0.450      SignalP-noTM
TRINITY_DN27307_c0_g1::TRINITY_DN27307_c0_g1_i4::g.17::m.1(  0.102   1  0.000   1  0.120   1  0.000   0.000 N  0.450      SignalP-noTM
TRINITY_DN27307_c0_g1::TRINITY_DN27307_c0_g1_i4::g.17::m.1)  0.103   1  0.000   1  0.110   1  0.000   0.000 N  0.450      SignalP-noTM
TRINITY_DN27307_c0_g1::TRINITY_DN27307_c0_g1_i4::g.17::m.1*  0.104   1  0.000   1  0.140   1  0.000   0.000 N  0.450      SignalP-noTM
TRINITY_DN27307_c0_g1::TRINITY_DN27307_c0_g1_i4::g.17::m.1+  0.105   1  0.000   1  0.120   1  0.000   0.000 N  0.450      SignalP-noTM
TRINITY_DN27307_c0_g1::TRINITY_DN27307_c0_g1_i4::g.17::m.1,  0.105   1  0.000   1  0.120   1  0.000   0.000 N  0.450      SignalP-noTM
TRINITY_DN27307_c0_g1::TRINITY_DN27307_c0_g1_i4::g.17::m.1-  0.103   1  0.000   1  0.145   1  0.000   0.000 N  0.450      SignalP-noTM
TRINITY_DN27307_c0_g1::TRINITY_DN27307_c0_g1_i4::g.17::m.1.  0.103   1  0.000   1  0.110   1  0.000   0.000 N  0.450      SignalP-noTM
TRINITY_DN27307_c0_g1::TRINITY_DN27307_c0_g1_i4::g.17::m.1/  0.104   1  0.000   1  0.130   1  0.000   0.000 N  0.450      SignalP-noTM
TRINITY_DN27307_c0_g1::TRINITY_DN27307_c0_g1_i4::g.17::m.10  0.104   1  0.000   1  0.140   1  0.000   0.000 N  0.450      SignalP-noTM
TRINITY_DN27307_c0_g1::TRINITY_DN27307_c0_g1_i4::g.17::m.11  0.105   1  0.000   1  0.120   1  0.000   0.000 N  0.450      SignalP-noTM
TRINITY_DN27307_c0_g1::TRINITY_DN27307_c0_g1_i4::g.17::m.12  0.103   1  0.000   1  0.166   1  0.000   0.000 N  0.450      SignalP-noTM
TRINITY_DN27307_c0_g1::TRINITY_DN27307_c0_g1_i4::g.17::m.13  0.103   1  0.000   1  0.110   1  0.000   0.000 N  0.450      SignalP-noTM
TRINITY_DN27307_c0_g1::TRINITY_DN27307_c0_g1_i4::g.17::m.14  0.105   1  0.000   1  0.120   1  0.000   0.000 N  0.450      SignalP-noTM
TRINITY_DN27307_c0_g1::TRINITY_DN27307_c0_g1_i4::g.17::m.15  0.104   1  0.000   1  0.138   1  0.000   0.000 N  0.450      SignalP-noTM
TRINITY_DN27307_c0_g1::TRINITY_DN27307_c0_g1_i4::g.17::m.16  0.104   1  0.000   1  0.159   1  0.000   0.000 N  0.450      SignalP-noTM
TRINITY_DN27307_c0_g1::TRINITY_DN27307_c0_g1_i4::g.17::m.17  0.102   1  0.000   1  0.140   1  0.000   0.000 N  0.450      SignalP-noTM
TRINITY_DN27307_c0_g1::TRINITY_DN27307_c0_g1_i4::g.17::m.18  0.102   1  0.000   1  0.140   1  0.000   0.000 N  0.450      SignalP-noTM
TRINITY_DN27307_c0_g1::TRINITY_DN27307_c0_g1_i4::g.17::m.19  0.102   1  0.000   1  0.140   1  0.000   0.000 N  0.450      SignalP-noTM
TRINITY_DN27307_c0_g1::TRINITY_DN27307_c0_g1_i4::g.17::m.1:  0.108   4  0.000   1  0.141   4  0.000   0.000 N  0.450      SignalP-noTM
TRINITY_DN27307_c0_g1::TRINITY_DN27307_c0_g1_i4::g.17::m.1;  0.108   4  0.000   1  0.141   4  0.000   0.000 N  0.450      SignalP-noTM
TRINITY_DN27307_c0_g1::TRINITY_DN27307_c0_g1_i4::g.17::m.1<  0.108   4  0.000   1  0.146   6  0.000   0.000 N  0.450      SignalP-noTM
TRINITY_DN27307_c0_g1::TRINITY_DN27307_c0_g1_i4::g.17::m.1=  0.108   4  0.000   1  0.146   6  0.000   0.000 N  0.450      SignalP-noTM
TRINITY_DN27307_c0_g1::TRINITY_DN27307_c0_g1_i4::g.17::m.1>  0.108   4  0.000   1  0.146   6  0.000   0.000 N  0.450      SignalP-noTM
TRINITY_DN27307_c0_g1::TRINITY_DN27307_c0_g1_i4::g.17::m.1?  0.108   4  0.000   1  0.146   6  0.000   0.000 N  0.450      SignalP-noTM
TRINITY_DN27307_c0_g1::TRINITY_DN27307_c0_g1_i4::g.17::m.1@  0.108   4  0.000   1  0.146   6  0.000   0.000 N  0.450      SignalP-noTM
TRINITY_DN27307_c0_g1::TRINITY_DN27307_c0_g1_i4::g.17::m.1A  0.108  11  0.122  11  0.146   6  0.135   0.129 N  0.450      SignalP-noTM
TRINITY_DN27307_c0_g1::TRINITY_DN27307_c0_g1_i4::g.17::m.1B  0.108  11  0.122  11  0.146   6  0.135   0.129 N  0.450      SignalP-noTM
TRINITY_DN27307_c0_g1::TRINITY_DN27307_c0_g1_i4::g.17::m.1C  0.108  11  0.122  11  0.146   6  0.135   0.129 N  0.450      SignalP-noTM
TRINITY_DN27307_c0_g1::TRINITY_DN27307_c0_g1_i4::g.17::m.1D  0.108  11  0.122  11  0.146   6  0.135   0.129 N  0.450      SignalP-noTM
TRINITY_DN27307_c0_g1::TRINITY_DN27307_c0_g1_i4::g.17::m.1E  0.108  11  0.122  11  0.146   6  0.135   0.129 N  0.450      SignalP-noTM
TRINITY_DN27307_c0_g1::TRINITY_DN27307_c0_g1_i4::g.17::m.1F  0.108  11  0.122  11  0.146   6  0.135   0.129 N  0.450      SignalP-noTM
TRINITY_DN27961_c0_g1::TRINITY_DN27961_c0_g1_i1::g.18::m.1  0.104   1  0.000   1  0.130   1  0.000   0.000 N  0.450      SignalP-noTM
TRINITY_DN27961_c0_g1::TRINITY_DN27961_c0_g1_i1::g.18::m.1  0.104   1  0.000   1  0.140   1  0.000   0.000 N  0.450      SignalP-noTM
TRINITY_DN27961_c0_g1::TRINITY_DN27961_c0_g1_i1::g.18::m.1  0.103   1  0.000   1  0.110   1  0.000   0.000 N  0.450      SignalP-noTM
TRINITY_DN27961_c0_g1::TRINITY_DN27961_c0_g1_i1::g.18::m.1  0.102   1  0.000   1  0.120   1  0.000   0.000 N  0.450      SignalP-noTM
TRINITY_DN27961_c0_g1::TRINITY_DN27961_c0_g1_i1::g.18::m.1  0.103   1  0.000   1  0.166   1  0.000   0.000 N  0.450      SignalP-noTM
TRINITY_DN27961_c0_g1::TRINITY_DN27961_c0_g1_i1::g.18::m.1  0.105   1  0.000   1  0.120   1  0.000   0.000 N  0.450      SignalP-noTM
TRINITY_DN27961_c0_g1::TRINITY_DN27961_c0_g1_i1::g.18::m.1  0.102   1  0.000   1  0.120   1  0.000   0.000 N  0.450      SignalP-noTM
TRINITY_DN27961_c0_g1::TRINITY_DN27961_c0_g1_i1::g.18::m.1  0.105   1  0.000   1  0.120   1  0.000   0.000 N  0.450      SignalP-noTM
TRINITY_DN27961_c0_g1::TRINITY_DN27961_c0_g1_i1::g.18::m.1  0.103   1  0.000   1  0.145   1  0.000   0.000 N  0.450      SignalP-noTM
                           0.000   1  0.000   1  0.000   1  0.000   0.000 N  0.500      SignalP-TM
TRINITY_DN27961_c0_g1::TRINITY_DN27961_c0_g1_i1::g.18::m.1  0.000   1  0.000   1  0.000   1  0.000   0.000 N  0.450      SignalP-noTM
0.140229                   0.000   1  0.000   1  0.000   1  0.000   0.000 N  0.450      SignalP-noTM
TRINITY_DN27961_c0_g1::TRINITY_DN27961_c0_g1_i1::g.18::m.1  0.105   1  0.000   1  0.120   1  0.000   0.000 N  0.450      SignalP-noTM
TRINITY_DN27961_c0_g1::TRINITY_DN27961_c0_g1_i1::g.18::m.1  0.102   1  0.000   1  0.120   1  0.000   0.000 N  0.450      SignalP-noTM
TRINITY_DN27961_c0_g1::TRINITY_DN27961_c0_g1_i1::g.18::m.1  0.102   1  0.000   1  0.120   1  0.000   0.000 N  0.450      SignalP-noTM
TRINITY_DN27961_c0_g1::TRINITY_DN27961_c0_g1_i1::g.18::m.1  0.104   1  0.000   1  0.140   1  0.000   0.000 N  0.450      SignalP-noTM
TRINITY_DN27961_c0_g1::TRINITY_DN27961_c0_g1_i1::g.18::m.1  0.105   1  0.000   1  0.120   1  0.000   0.000 N  0.450      SignalP-noTM
TRINITY_DN27961_c0_g1::TRINITY_DN27961_c0_g1_i1::g.18::m.1  0.104   1  0.000   1  0.121   1  0.000   0.000 N  0.450      SignalP-noTM
TRINITY_DN27961_c0_g1::TRINITY_DN27961_c0_g1_i1::g.18::m.1  0.104   1  0.000   1  0.140   1  0.000   0.000 N  0.450      SignalP-noTM
TRINITY_DN27961_c0_g1::TRINITY_DN27961_c0_g1_i1::g.18::m.1  0.102   1  0.000   1  0.120   1  0.000   0.000 N  0.450      SignalP-noTM
TRINITY_DN27961_c0_g1::TRINITY_DN27961_c0_g1_i1::g.18::m.1  0.104   1  0.000   1  0.121   1  0.000   0.000 N  0.450      SignalP-noTM
TRINITY_DN27961_c0_g1::TRINITY_DN27961_c0_g1_i1::g.18::m.1  0.104   1  0.000   1  0.146   1  0.000   0.000 N  0.450      SignalP-noTM
TRINITY_DN27961_c0_g1::TRINITY_DN27961_c0_g1_i1::g.18::m.1  0.104   1  0.000   1  0.140   1  0.000   0.000 N  0.450      SignalP-noTM
TRINITY_DN27961_c0_g1::TRINITY_DN27961_c0_g1_i1::g.18::m.1  0.105   1  0.000   1  0.140   1  0.000   0.000 N  0.450      SignalP-noTM
TRINITY_DN27961_c0_g1::TRINITY_DN27961_c0_g1_i1::g.18::m.1  0.104   1  0.000   1  0.140   1  0.000   0.000 N  0.450      SignalP-noTM
TRINITY_DN27961_c0_g1::TRINITY_DN27961_c0_g1_i1::g.18::m.1  0.104   1  0.000   1  0.140   1  0.000   0.000 N  0.450      SignalP-noTM
TRINITY_DN27961_c0_g1::TRINITY_DN27961_c0_g1_i1::g.18::m.1  0.103   1  0.000   1  0.110   1  0.000   0.000 N  0.450      SignalP-noTM
TRINITY_DN27961_c0_g1::TRINITY_DN27961_c0_g1_i1::g.18::m.1  0.104   1  0.000   1  0.159   1  0.000   0.000 N  0.450      SignalP-noTM
TRINITY_DN27961_c0_g1::TRINITY_DN27961_c0_g1_i1::g.18::m.1  0.102   1  0.000   1  0.120   1  0.000   0.000 N  0.450      SignalP-noTM
TRINITY_DN27961_c0_g1::TRINITY_DN27961_c0_g1_i1::g.18::m.1  0.104   1  0.000   1  0.161   1  0.000   0.000 N  0.450      SignalP-noTM
TRINITY_DN27961_c0_g1::TRINITY_DN27961_c0_g1_i1::g.18::m.1  0.104   1  0.000   1  0.140   1  0.000   0.000 N  0.450      SignalP-noTM
TRINITY_DN27961_c0_g1::TRINITY_DN27961_c0_g1_i1::g.18::m.1  0.104   1  0.000   1  0.121   1  0.000   0.000 N  0.450      SignalP-noTM
TRINITY_DN27961_c0_g1::TRINITY_DN27961_c0_g1_i1::g.18::m.1  0.104   1  0.000   1  0.140   1  0.000   0.000 N  0.450      SignalP-noTM
TRINITY_DN27961_c0_g1::TRINITY_DN27961_c0_g1_i1::g.18::m.1!  0.104   1  0.000   1  0.159   1  0.000   0.000 N  0.450      SignalP-noTM
TRINITY_DN27961_c0_g1::TRINITY_DN27961_c0_g1_i1::g.18::m.1"  0.104   1  0.000   1  0.121   1  0.000   0.000 N  0.450      SignalP-noTM
TRINITY_DN27961_c0_g1::TRINITY_DN27961_c0_g1_i1::g.18::m.1#  0.104   1  0.000   1  0.121   1  0.000   0.000 N  0.450      SignalP-noTM
TRINITY_DN27961_c0_g1::TRINITY_DN27961_c0_g1_i1::g.18::m.1$  0.104   1  0.000   1  0.140   1  0.000   0.000 N  0.450      SignalP-noTM
TRINITY_DN27961_c0_g1::TRINITY_DN27961_c0_g1_i1::g.18::m.1%  0.103   1  0.000   1  0.166   1  0.000   0.000 N  0.450      SignalP-noTM
TRINITY_DN27961_c0_g1::TRINITY_DN27961_c0_g1_i1::g.18::m.1&  0.102   1  0.000   1  0.120   1  0.000   0.000 N  0.450      SignalP-noTM
TRINITY_DN27961_c0_g1::TRINITY_DN27961_c0_g1_i1::g.18::m.1'  0.103   1  0.000   1  0.166   1  0.000   0.000 N  0.450      SignalP-noTM
TRINITY_DN27961_c0_g1::TRINITY_DN27961_c0_g1_i1::g.18::m.1(  0.102   1  0.000   1  0.120   1  0.000   0.000 N  0.450      SignalP-noTM
TRINITY_DN27961_c0_g1::TRINITY_DN27961_c0_g1_i1::g.18::m.1)  0.103   1  0.000   1  0.110   1  0.000   0.000 N  0.450      SignalP-noTM
TRINITY_DN27961_c0_g1::TRINITY_DN27961_c0_g1_i1::g.18::m.1*  0.104   1  0.000   1  0.121   1  0.000   0.000 N  0.450      SignalP-noTM
TRINITY_DN27961_c0_g1::TRINITY_DN27961_c0_g1_i1::g.18::m.1+  0.103   1  0.000   1  0.198   1  0.000   0.000 N  0.450      SignalP-noTM
TRINITY_DN27961_c0_g1::TRINITY_DN27961_c0_g1_i1::g.18::m.1,  0.103   1  0.000   1  0.166   1  0.000   0.000 N  0.450      SignalP-noTM
TRINITY_DN27961_c0_g1::TRINITY_DN27961_c0_g1_i1::g.18::m.1-  0.104   1  0.000   1  0.140   1  0.000   0.000 N  0.450      SignalP-noTM
TRINITY_DN27961_c0_g1::TRINITY_DN27961_c0_g1_i1::g.18::m.1.  0.104   1  0.000   1  0.140   1  0.000   0.000 N  0.450      SignalP-noTM
TRINITY_DN27961_c0_g1::TRINITY_DN27961_c0_g1_i1::g.18::m.1/  0.105   1  0.000   1  0.120   1  0.000   0.000 N  0.450      SignalP-noTM
TRINITY_DN27961_c0_g1::TRINITY_DN27961_c0_g1_i1::g.18::m.10  0.105   1  0.000   1  0.120   1  0.000   0.000 N  0.450      SignalP-noTM
TRINITY_DN27961_c0_g1::TRINITY_DN27961_c0_g1_i1::g.18::m.11  0.104   1  0.000   1  0.159   1  0.000   0.000 N  0.450      SignalP-noTM
TRINITY_DN27961_c0_g1::TRINITY_DN27961_c0_g1_i1::g.18::m.12  0.104   1  0.000   1  0.130   1  0.000   0.000 N  0.450      SignalP-noTM
TRINITY_DN27961_c0_g1::TRINITY_DN27961_c0_g1_i1::g.18::m.13  0.103   1  0.000   1  0.145   1  0.000   0.000 N  0.450      SignalP-noTM
TRINITY_DN27961_c0_g1::TRINITY_DN27961_c0_g1_i1::g.18::m.14  0.104   1  0.000   1  0.121   1  0.000   0.000 N  0.450      SignalP-noTM
TRINITY_DN27961_c0_g1::TRINITY_DN27961_c0_g1_i1::g.18::m.15  0.102   1  0.000   1  0.120   1  0.000   0.000 N  0.450      SignalP-noTM
TRINITY_DN27961_c0_g1::TRINITY_DN27961_c0_g1_i1::g.18::m.16  0.103   1  0.000   1  0.145   1  0.000   0.000 N  0.450      SignalP-noTM
TRINITY_DN27961_c0_g1::TRINITY_DN27961_c0_g1_i1::g.18::m.17  0.105   1  0.000   1  0.120   1  0.000   0.000 N  0.450      SignalP-noTM
TRINITY_DN27961_c0_g1::TRINITY_DN27961_c0_g1_i1::g.18::m.18  0.101   1  0.000   1  0.160   1  0.000   0.000 N  0.450      SignalP-noTM
TRINITY_DN27961_c0_g1::TRINITY_DN27961_c0_g1_i1::g.18::m.19  0.101   1  0.000   1  0.160   1  0.000   0.000 N  0.450      SignalP-noTM
TRINITY_DN27961_c0_g1::TRINITY_DN27961_c0_g1_i1::g.18::m.1:  0.101   1  0.000   1  0.160   1  0.000   0.000 N  0.450      SignalP-noTM
TRINITY_DN27961_c0_g1::TRINITY_DN27961_c0_g1_i1::g.18::m.1;  0.101   1  0.000   1  0.160   1  0.000   0.000 N  0.450      SignalP-noTM
TRINITY_DN27961_c0_g1::TRINITY_DN27961_c0_g1_i1::g.18::m.1<  0.103   5  0.000   1  0.160   1  0.000   0.000 N  0.450      SignalP-noTM
TRINITY_DN27961_c0_g1::TRINITY_DN27961_c0_g1_i1::g.18::m.1=  0.103   5  0.000   1  0.160   1  0.000   0.000 N  0.450      SignalP-noTM
TRINITY_DN27961_c0_g1::TRINITY_DN27961_c0_g1_i1::g.18::m.1>  0.103   5  0.000   1  0.160   1  0.000   0.000 N  0.450      SignalP-noTM
TRINITY_DN27961_c0_g1::TRINITY_DN27961_c0_g1_i1::g.18::m.1?  0.103   8  0.000   1  0.160   1  0.000   0.000 N  0.450      SignalP-noTM
TRINITY_DN27961_c0_g1::TRINITY_DN27961_c0_g1_i1::g.18::m.1@  0.103   8  0.000   1  0.160   1  0.000   0.000 N  0.450      SignalP-noTM
TRINITY_DN27961_c0_g1::TRINITY_DN27961_c0_g1_i1::g.18::m.1A  0.103   8  0.000   1  0.160   1  0.000   0.000 N  0.450      SignalP-noTM
TRINITY_DN27961_c0_g1::TRINITY_DN27961_c0_g1_i1::g.18::m.1B  0.106  11  0.123  11  0.160   1  0.122   0.122 N  0.450      SignalP-noTM
TRINITY_DN27961_c0_g1::TRINITY_DN27961_c0_g1_i1::g.18::m.1C  0.106  11  0.123  11  0.160   1  0.122   0.122 N  0.450      SignalP-noTM
TRINITY_DN27961_c0_g1::TRINITY_DN27961_c0_g1_i1::g.18::m.1D  0.106  11  0.123  11  0.160   1  0.122   0.122 N  0.450      SignalP-noTM
TRINITY_DN27961_c0_g1::TRINITY_DN27961_c0_g1_i1::g.18::m.1E  0.106  11  0.123  11  0.160   1  0.122   0.122 N  0.450      SignalP-noTM
TRINITY_DN27961_c0_g1::TRINITY_DN27961_c0_g1_i1::g.18::m.1F  0.106  11  0.123  11  0.160   1  0.122   0.122 N  0.450      SignalP-noTM
TRINITY_DN28023_c0_g1::TRINITY_DN28023_c0_g1_i1::g.21::m.2  0.104   1  0.000   1  0.161   1  0.000   0.000 N  0.450      SignalP-noTM
TRINITY_DN28023_c0_g1::TRINITY_DN28023_c0_g1_i1::g.21::m.2  0.105   1  0.000   1  0.120   1  0.000   0.000 N  0.450      SignalP-noTM
TRINITY_DN28023_c0_g1::TRINITY_DN28023_c0_g1_i1::g.21::m.2  0.105   1  0.000   1  0.120   1  0.000   0.000 N  0.450      SignalP-noTM
TRINITY_DN28023_c0_g1::TRINITY_DN28023_c0_g1_i1::g.21::m.2  0.105   1  0.000   1  0.120   1  0.000   0.000 N  0.450      SignalP-noTM
TRINITY_DN28023_c0_g1::TRINITY_DN28023_c0_g1_i1::g.21::m.2  0.104   1  0.000   1  0.146   1  0.000   0.000 N  0.450      SignalP-noTM
TRINITY_DN28023_c0_g1::TRINITY_DN28023_c0_g1_i1::g.21::m.2  0.104   1  0.000   1  0.158   1  0.000   0.000 N  0.450      SignalP-noTM
TRINITY_DN28023_c0_g1::TRINITY_DN28023_c0_g1_i1::g.21::m.2  0.104   1  0.000   1  0.146   1  0.000   0.000 N  0.450      SignalP-noTM
TRINITY_DN28023_c0_g1::TRINITY_DN28023_c0_g1_i1::g.21::m.2  0.103   1  0.000   1  0.110   1  0.000   0.000 N  0.450      SignalP-noTM
TRINITY_DN28023_c0_g1::TRINITY_DN28023_c0_g1_i1::g.21::m.2  0.104   1  0.000   1  0.159   1  0.000   0.000 N  0.450      SignalP-noTM
                           0.000   1  0.000   1  0.000   1  0.000   0.000 N  0.500      SignalP-TM
TRINITY_DN28023_c0_g1::TRINITY_DN28023_c0_g1_i1::g.21::m.2  0.000   1  0.000   1  0.000   1  0.000   0.000 N  0.450      SignalP-noTM
0.197799                   0.000   1  0.000   1  0.000   1  0.000   0.000 N  0.450      SignalP-noTM
TRINITY_DN28023_c0_g1::TRINITY_DN28023_c0_g1_i1::g.21::m.2  0.104   1  0.000   1  0.140   1  0.000   0.000 N  0.450      SignalP-noTM
TRINITY_DN28023_c0_g1::TRINITY_DN28023_c0_g1_i1::g.21::m.2  0.104   1  0.000   1  0.140   1  0.000   0.000 N  0.450      SignalP-noTM
TRINITY_DN28023_c0_g1::TRINITY_DN28023_c0_g1_i1::g.21::m.2  0.104   1  0.000   1  0.140   1  0.000   0.000 N  0.450      SignalP-noTM
TRINITY_DN28023_c0_g1::TRINITY_DN28023_c0_g1_i1::g.21::m.2  0.104   1  0.000   1  0.140   1  0.000   0.000 N  0.450      SignalP-noTM
TRINITY_DN28023_c0_g1::TRINITY_DN28023_c0_g1_i1::g.21::m.2  0.102   1  0.000   1  0.120   1  0.000   0.000 N  0.450      SignalP-noTM
TRINITY_DN28023_c0_g1::TRINITY_DN28023_c0_g1_i1::g.21::m.2  0.104   1  0.000   1  0.121   1  0.000   0.000 N  0.450      SignalP-noTM
TRINITY_DN28023_c0_g1::TRINITY_DN28023_c0_g1_i1::g.21::m.2  0.103   1  0.000   1  0.166   1  0.000   0.000 N  0.450      SignalP-noTM
TRINITY_DN28023_c0_g1::TRINITY_DN28023_c0_g1_i1::g.21::m.2  0.103   1  0.000   1  0.145   1  0.000   0.000 N  0.450      SignalP-noTM
TRINITY_DN28023_c0_g1::TRINITY_DN28023_c0_g1_i1::g.21::m.2  0.103   1  0.000   1  0.145   1  0.000   0.000 N  0.450      SignalP-noTM
TRINITY_DN28023_c0_g1::TRINITY_DN28023_c0_g1_i1::g.21::m.2  0.104   1  0.000   1  0.131   1  0.000   0.000 N  0.450      SignalP-noTM
TRINITY_DN28023_c0_g1::TRINITY_DN28023_c0_g1_i1::g.21::m.2  0.104   1  0.000   1  0.131   1  0.000   0.000 N  0.450      SignalP-noTM
TRINITY_DN28023_c0_g1::TRINITY_DN28023_c0_g1_i1::g.21::m.2  0.102   1  0.000   1  0.120   1  0.000   0.000 N  0.450      SignalP-noTM
TRINITY_DN28023_c0_g1::TRINITY_DN28023_c0_g1_i1::g.21::m.2  0.102   1  0.000   1  0.120   1  0.000   0.000 N  0.450      SignalP-noTM
TRINITY_DN28023_c0_g1::TRINITY_DN28023_c0_g1_i1::g.21::m.2  0.104   1  0.000   1  0.130   1  0.000   0.000 N  0.450      SignalP-noTM
TRINITY_DN28023_c0_g1::TRINITY_DN28023_c0_g1_i1::g.21::m.2  0.104   1  0.000   1  0.138   1  0.000   0.000 N  0.450      SignalP-noTM
TRINITY_DN28023_c0_g1::TRINITY_DN28023_c0_g1_i1::g.21::m.2  0.104   1  0.000   1  0.130   1  0.000   0.000 N  0.450      SignalP-noTM
TRINITY_DN28023_c0_g1::TRINITY_DN28023_c0_g1_i1::g.21::m.2  0.103   1  0.000   1  0.166   1  0.000   0.000 N  0.450      SignalP-noTM
TRINITY_DN28023_c0_g1::TRINITY_DN28023_c0_g1_i1::g.21::m.2  0.104   1  0.000   1  0.130   1  0.000   0.000 N  0.450      SignalP-noTM
TRINITY_DN28023_c0_g1::TRINITY_DN28023_c0_g1_i1::g.21::m.2  0.105   1  0.000   1  0.120   1  0.000   0.000 N  0.450      SignalP-noTM
TRINITY_DN28023_c0_g1::TRINITY_DN28023_c0_g1_i1::g.21::m.2  0.103   1  0.000   1  0.110   1  0.000   0.000 N  0.450      SignalP-noTM
TRINITY_DN28023_c0_g1::TRINITY_DN28023_c0_g1_i1::g.21::m.2  0.104   1  0.000   1  0.130   1  0.000   0.000 N  0.450      SignalP-noTM
TRINITY_DN28023_c0_g1::TRINITY_DN28023_c0_g1_i1::g.21::m.2!  0.106   1  0.000   1  0.139   1  0.000   0.000 N  0.450      SignalP-noTM
TRINITY_DN28023_c0_g1::TRINITY_DN28023_c0_g1_i1::g.21::m.2"  0.104   1  0.000   1  0.140   1  0.000   0.000 N  0.450      SignalP-noTM
TRINITY_DN28023_c0_g1::TRINITY_DN28023_c0_g1_i1::g.21::m.2#  0.104   1  0.000   1  0.146   1  0.000   0.000 N  0.450      SignalP-noTM
TRINITY_DN28023_c0_g1::TRINITY_DN28023_c0_g1_i1::g.21::m.2$  0.104   1  0.000   1  0.140   1  0.000   0.000 N  0.450      SignalP-noTM
TRINITY_DN28023_c0_g1::TRINITY_DN28023_c0_g1_i1::g.21::m.2%  0.105   1  0.000   1  0.120   1  0.000   0.000 N  0.450      SignalP-noTM
TRINITY_DN28023_c0_g1::TRINITY_DN28023_c0_g1_i1::g.21::m.2&  0.105   1  0.000   1  0.120   1  0.000   0.000 N  0.450      SignalP-noTM
TRINITY_DN28023_c0_g1::TRINITY_DN28023_c0_g1_i1::g.21::m.2'  0.104   1  0.000   1  0.161   1  0.000   0.000 N  0.450      SignalP-noTM
TRINITY_DN28023_c0_g1::TRINITY_DN28023_c0_g1_i1::g.21::m.2(  0.103   1  0.000   1  0.145   1  0.000   0.000 N  0.450      SignalP-noTM
TRINITY_DN28023_c0_g1::TRINITY_DN28023_c0_g1_i1::g.21::m.2)  0.104   1  0.000   1  0.158   1  0.000   0.000 N  0.450      SignalP-noTM
TRINITY_DN28023_c0_g1::TRINITY_DN28023_c0_g1_i1::g.21::m.2*  0.104   1  0.000   1  0.146   1  0.000   0.000 N  0.450      SignalP-noTM
TRINITY_DN28023_c0_g1::TRINITY_DN28023_c0_g1_i1::g.21::m.2+  0.104   1  0.000   1  0.146   1  0.000   0.000 N  0.450      SignalP-noTM
TRINITY_DN28023_c0_g1::TRINITY_DN28023_c0_g1_i1::g.21::m.2,  0.104   1  0.000   1  0.159   1  0.000   0.000 N  0.450      SignalP-noTM
TRINITY_DN28023_c0_g1::TRINITY_DN28023_c0_g1_i1::g.21::m.2-  0.105   1  0.000   1  0.120   1  0.000   0.000 N  0.450      SignalP-noTM
TRINITY_DN28023_c0_g1::TRINITY_DN28023_c0_g1_i1::g.21::m.2.  0.104   1  0.000   1  0.140   1  0.000   0.000 N  0.450      SignalP-noTM
TRINITY_DN28023_c0_g1::TRINITY_DN28023_c0_g1_i1::g.21::m.2/  0.102   1  0.000   1  0.120   1  0.000   0.000 N  0.450      SignalP-noTM
TRINITY_DN28023_c0_g1::TRINITY_DN28023_c0_g1_i1::g.21::m.20  0.104   1  0.000   1  0.140   1  0.000   0.000 N  0.450      SignalP-noTM
TRINITY_DN28023_c0_g1::TRINITY_DN28023_c0_g1_i1::g.21::m.21  0.101   1  0.000   1  0.097   1  0.000   0.000 N  0.450      SignalP-noTM
TRINITY_DN28023_c0_g1::TRINITY_DN28023_c0_g1_i1::g.21::m.22  0.103   2  0.000   1  0.097   1  0.000   0.000 N  0.450      SignalP-noTM
TRINITY_DN28023_c0_g1::TRINITY_DN28023_c0_g1_i1::g.21::m.23  0.103   2  0.000   1  0.097   1  0.000   0.000 N  0.450      SignalP-noTM
TRINITY_DN28023_c0_g1::TRINITY_DN28023_c0_g1_i1::g.21::m.24  0.104   4  0.000   1  0.097   1  0.000   0.000 N  0.450      SignalP-noTM
TRINITY_DN28023_c0_g1::TRINITY_DN28023_c0_g1_i1::g.21::m.25  0.104   4  0.000   1  0.101   5  0.000   0.000 N  0.450      SignalP-noTM
TRINITY_DN28023_c0_g1::TRINITY_DN28023_c0_g1_i1::g.21::m.26  0.104   4  0.000   1  0.103   6  0.000   0.000 N  0.450      SignalP-noTM
TRINITY_DN28023_c0_g1::TRINITY_DN28023_c0_g1_i1::g.21::m.27  0.104   4  0.000   1  0.115   7  0.000   0.000 N  0.450      SignalP-noTM
TRINITY_DN28023_c0_g1::TRINITY_DN28023_c0_g1_i1::g.21::m.28  0.104   4  0.000   1  0.115   7  0.000   0.000 N  0.450      SignalP-noTM
TRINITY_DN28023_c0_g1::TRINITY_DN28023_c0_g1_i1::g.21::m.29  0.104   4  0.000   1  0.115   7  0.000   0.000 N  0.450      SignalP-noTM
TRINITY_DN28023_c0_g1::TRINITY_DN28023_c0_g1_i1::g.21::m.2:  0.104   4  0.000   1  0.115   7  0.000   0.000 N  0.450      SignalP-noTM
TRINITY_DN28023_c0_g1::TRINITY_DN28023_c0_g1_i1::g.21::m.2;  0.104   4  0.099  11  0.115   7  0.102   0.101 N  0.450      SignalP-noTM
TRINITY_DN28023_c0_g1::TRINITY_DN28023_c0_g1_i1::g.21::m.2<  0.104   4  0.099  11  0.115   7  0.102   0.101 N  0.450      SignalP-noTM
TRINITY_DN28023_c0_g1::TRINITY_DN28023_c0_g1_i1::g.21::m.2=  0.104   4  0.099  11  0.115   7  0.102   0.101 N  0.450      SignalP-noTM
TRINITY_DN28023_c0_g1::TRINITY_DN28023_c0_g1_i1::g.21::m.2>  0.104   4  0.099  14  0.115   7  0.101   0.100 N  0.450      SignalP-noTM
TRINITY_DN28023_c0_g1::TRINITY_DN28023_c0_g1_i1::g.21::m.2?  0.104   4  0.099  14  0.115   7  0.101   0.100 N  0.450      SignalP-noTM
TRINITY_DN28023_c0_g1::TRINITY_DN28023_c0_g1_i1::g.21::m.2@  0.104   4  0.099  14  0.115   7  0.101   0.100 N  0.450      SignalP-noTM
TRINITY_DN28023_c0_g1::TRINITY_DN28023_c0_g1_i1::g.21::m.2A  0.104   4  0.100  17  0.115   7  0.100   0.100 N  0.450      SignalP-noTM
TRINITY_DN28023_c0_g1::TRINITY_DN28023_c0_g1_i1::g.21::m.2B  0.104   4  0.100  18  0.115   7  0.100   0.100 N  0.450      SignalP-noTM
TRINITY_DN28023_c0_g1::TRINITY_DN28023_c0_g1_i1::g.21::m.2C  0.104   4  0.100  18  0.115   7  0.100   0.100 N  0.450      SignalP-noTM
TRINITY_DN28023_c0_g1::TRINITY_DN28023_c0_g1_i1::g.21::m.2D  0.104   4  0.101  20  0.115   7  0.100   0.101 N  0.450      SignalP-noTM
TRINITY_DN28023_c0_g1::TRINITY_DN28023_c0_g1_i1::g.21::m.2E  0.104   4  0.101  20  0.115   7  0.100   0.101 N  0.450      SignalP-noTM
TRINITY_DN28023_c0_g1::TRINITY_DN28023_c0_g1_i1::g.21::m.2F  0.110  22  0.105  22  0.115   7  0.101   0.103 N  0.450      SignalP-noTM
TRINITY_DN28023_c0_g1::TRINITY_DN28023_c0_g1_i1::g.22::m.2  0.105   1  0.000   1  0.140   1  0.000   0.000 N  0.450      SignalP-noTM
TRINITY_DN28023_c0_g1::TRINITY_DN28023_c0_g1_i1::g.22::m.2  0.104   1  0.000   1  0.159   1  0.000   0.000 N  0.450      SignalP-noTM
TRINITY_DN28023_c0_g1::TRINITY_DN28023_c0_g1_i1::g.22::m.2  0.104   1  0.000   1  0.121   1  0.000   0.000 N  0.450      SignalP-noTM
TRINITY_DN28023_c0_g1::TRINITY_DN28023_c0_g1_i1::g.22::m.2  0.103   1  0.000   1  0.145   1  0.000   0.000 N  0.450      SignalP-noTM
TRINITY_DN28023_c0_g1::TRINITY_DN28023_c0_g1_i1::g.22::m.2  0.103   1  0.000   1  0.145   1  0.000   0.000 N  0.450      SignalP-noTM
TRINITY_DN28023_c0_g1::TRINITY_DN28023_c0_g1_i1::g.22::m.2  0.105   1  0.000   1  0.120   1  0.000   0.000 N  0.450      SignalP-noTM
TRINITY_DN28023_c0_g1::TRINITY_DN28023_c0_g1_i1::g.22::m.2  0.104   1  0.000   1  0.140   1  0.000   0.000 N  0.450      SignalP-noTM
TRINITY_DN28023_c0_g1::TRINITY_DN28023_c0_g1_i1::g.22::m.2  0.104   1  0.000   1  0.159   1  0.000   0.000 N  0.450      SignalP-noTM
TRINITY_DN28023_c0_g1::TRINITY_DN28023_c0_g1_i1::g.22::m.2  0.103   1  0.000   1  0.166   1  0.000   0.000 N  0.450      SignalP-noTM
                           0.000   1  0.000   1  0.000   1  0.000   0.000 N  0.500      SignalP-TM
TRINITY_DN28023_c0_g1::TRINITY_DN28023_c0_g1_i1::g.22::m.2  0.000   1  0.000   1  0.000   1  0.000   0.000 N  0.450      SignalP-noTM
0.138913                   0.000   1  0.000   1  0.000   1  0.000   0.000 N  0.450      SignalP-noTM
TRINITY_DN28023_c0_g1::TRINITY_DN28023_c0_g1_i1::g.22::m.2  0.104   1  0.000   1  0.140   1  0.000   0.000 N  0.450      SignalP-noTM
TRINITY_DN28023_c0_g1::TRINITY_DN28023_c0_g1_i1::g.22::m.2  0.106   1  0.000   1  0.129   1  0.000   0.000 N  0.450      SignalP-noTM
TRINITY_DN28023_c0_g1::TRINITY_DN28023_c0_g1_i1::g.22::m.2  0.105   1  0.000   1  0.120   1  0.000   0.000 N  0.450      SignalP-noTM
TRINITY_DN28023_c0_g1::TRINITY_DN28023_c0_g1_i1::g.22::m.2  0.105   1  0.000   1  0.120   1  0.000   0.000 N  0.450      SignalP-noTM
TRINITY_DN28023_c0_g1::TRINITY_DN28023_c0_g1_i1::g.22::m.2  0.104   1  0.000   1  0.159   1  0.000   0.000 N  0.450      SignalP-noTM
TRINITY_DN28023_c0_g1::TRINITY_DN28023_c0_g1_i1::g.22::m.2  0.103   1  0.000   1  0.145   1  0.000   0.000 N  0.450      SignalP-noTM
TRINITY_DN28023_c0_g1::TRINITY_DN28023_c0_g1_i1::g.22::m.2  0.104   1  0.000   1  0.158   1  0.000   0.000 N  0.450      SignalP-noTM
TRINITY_DN28023_c0_g1::TRINITY_DN28023_c0_g1_i1::g.22::m.2  0.104   1  0.000   1  0.140   1  0.000   0.000 N  0.450      SignalP-noTM
TRINITY_DN28023_c0_g1::TRINITY_DN28023_c0_g1_i1::g.22::m.2  0.104   1  0.000   1  0.121   1  0.000   0.000 N  0.450      SignalP-noTM
TRINITY_DN28023_c0_g1::TRINITY_DN28023_c0_g1_i1::g.22::m.2  0.105   1  0.000   1  0.140   1  0.000   0.000 N  0.450      SignalP-noTM
TRINITY_DN28023_c0_g1::TRINITY_DN28023_c0_g1_i1::g.22::m.2  0.104   1  0.000   1  0.140   1  0.000   0.000 N  0.450      SignalP-noTM
TRINITY_DN28023_c0_g1::TRINITY_DN28023_c0_g1_i1::g.22::m.2  0.104   1  0.000   1  0.140   1  0.000   0.000 N  0.450      SignalP-noTM
TRINITY_DN28023_c0_g1::TRINITY_DN28023_c0_g1_i1::g.22::m.2  0.102   1  0.000   1  0.120   1  0.000   0.000 N  0.450      SignalP-noTM
TRINITY_DN28023_c0_g1::TRINITY_DN28023_c0_g1_i1::g.22::m.2  0.102   1  0.000   1  0.120   1  0.000   0.000 N  0.450      SignalP-noTM
TRINITY_DN28023_c0_g1::TRINITY_DN28023_c0_g1_i1::g.22::m.2  0.104   1  0.000   1  0.140   1  0.000   0.000 N  0.450      SignalP-noTM
TRINITY_DN28023_c0_g1::TRINITY_DN28023_c0_g1_i1::g.22::m.2  0.104   1  0.000   1  0.140   1  0.000   0.000 N  0.450      SignalP-noTM
TRINITY_DN28023_c0_g1::TRINITY_DN28023_c0_g1_i1::g.22::m.2  0.105   1  0.000   1  0.120   1  0.000   0.000 N  0.450      SignalP-noTM
TRINITY_DN28023_c0_g1::TRINITY_DN28023_c0_g1_i1::g.22::m.2  0.104   1  0.000   1  0.121   1  0.000   0.000 N  0.450      SignalP-noTM
TRINITY_DN28023_c0_g1::TRINITY_DN28023_c0_g1_i1::g.22::m.2  0.104   1  0.000   1  0.158   1  0.000   0.000 N  0.450      SignalP-noTM
TRINITY_DN28023_c0_g1::TRINITY_DN28023_c0_g1_i1::g.22::m.2  0.105   1  0.000   1  0.120   1  0.000   0.000 N  0.450      SignalP-noTM
TRINITY_DN28023_c0_g1::TRINITY_DN28023_c0_g1_i1::g.22::m.2  0.103   1  0.000   1  0.198   1  0.000   0.000 N  0.450      SignalP-noTM
TRINITY_DN28023_c0_g1::TRINITY_DN28023_c0_g1_i1::g.22::m.2!  0.104   1  0.000   1  0.140   1  0.000   0.000 N  0.450      SignalP-noTM
TRINITY_DN28023_c0_g1::TRINITY_DN28023_c0_g1_i1::g.22::m.2"  0.104   1  0.000   1  0.159   1  0.000   0.000 N  0.450      SignalP-noTM
TRINITY_DN28023_c0_g1::TRINITY_DN28023_c0_g1_i1::g.22::m.2#  0.105   1  0.000   1  0.120   1  0.000   0.000 N  0.450      SignalP-noTM
TRINITY_DN28023_c0_g1::TRINITY_DN28023_c0_g1_i1::g.22::m.2$  0.104   1  0.000   1  0.140   1  0.000   0.000 N  0.450      SignalP-noTM
TRINITY_DN28023_c0_g1::TRINITY_DN28023_c0_g1_i1::g.22::m.2%  0.104   1  0.000   1  0.138   1  0.000   0.000 N  0.450      SignalP-noTM
TRINITY_DN28023_c0_g1::TRINITY_DN28023_c0_g1_i1::g.22::m.2&  0.102   1  0.000   1  0.120   1  0.000   0.000 N  0.450      SignalP-noTM
TRINITY_DN28023_c0_g1::TRINITY_DN28023_c0_g1_i1::g.22::m.2'  0.103   1  0.000   1  0.145   1  0.000   0.000 N  0.450      SignalP-noTM
TRINITY_DN28023_c0_g1::TRINITY_DN28023_c0_g1_i1::g.22::m.2(  0.104   1  0.000   1  0.158   1  0.000   0.000 N  0.450      SignalP-noTM
TRINITY_DN28023_c0_g1::TRINITY_DN28023_c0_g1_i1::g.22::m.2)  0.104   1  0.000   1  0.146   1  0.000   0.000 N  0.450      SignalP-noTM
TRINITY_DN28023_c0_g1::TRINITY_DN28023_c0_g1_i1::g.22::m.2*  0.103   1  0.000   1  0.166   1  0.000   0.000 N  0.450      SignalP-noTM
TRINITY_DN28023_c0_g1::TRINITY_DN28023_c0_g1_i1::g.22::m.2+  0.106   1  0.000   1  0.139   1  0.000   0.000 N  0.450      SignalP-noTM
TRINITY_DN28023_c0_g1::TRINITY_DN28023_c0_g1_i1::g.22::m.2,  0.105   1  0.000   1  0.120   1  0.000   0.000 N  0.450      SignalP-noTM
TRINITY_DN28023_c0_g1::TRINITY_DN28023_c0_g1_i1::g.22::m.2-  0.104   1  0.000   1  0.140   1  0.000   0.000 N  0.450      SignalP-noTM
TRINITY_DN28023_c0_g1::TRINITY_DN28023_c0_g1_i1::g.22::m.2.  0.105   1  0.000   1  0.120   1  0.000   0.000 N  0.450      SignalP-noTM
TRINITY_DN28023_c0_g1::TRINITY_DN28023_c0_g1_i1::g.22::m.2/  0.103   1  0.000   1  0.198   1  0.000   0.000 N  0.450      SignalP-noTM
TRINITY_DN28023_c0_g1::TRINITY_DN28023_c0_g1_i1::g.22::m.20  0.105   1  0.000   1  0.120   1  0.000   0.000 N  0.450      SignalP-noTM
TRINITY_DN28023_c0_g1::TRINITY_DN28023_c0_g1_i1::g.22::m.21  0.106   1  0.000   1  0.139   1  0.000   0.000 N  0.450      SignalP-noTM
TRINITY_DN28023_c0_g1::TRINITY_DN28023_c0_g1_i1::g.22::m.22  0.100   1  0.000   1  0.469   1  0.000   0.000 N  0.450      SignalP-noTM
TRINITY_DN28023_c0_g1::TRINITY_DN28023_c0_g1_i1::g.22::m.23  0.100   1  0.000   1  0.469   1  0.000   0.000 N  0.450      SignalP-noTM
TRINITY_DN28023_c0_g1::TRINITY_DN28023_c0_g1_i1::g.22::m.24  0.103   3  0.000   1  0.469   1  0.000   0.000 N  0.450      SignalP-noTM
TRINITY_DN28023_c0_g1::TRINITY_DN28023_c0_g1_i1::g.22::m.25  0.104   4  0.000   1  0.469   1  0.000   0.000 N  0.450      SignalP-noTM
TRINITY_DN28023_c0_g1::TRINITY_DN28023_c0_g1_i1::g.22::m.26  0.105   5  0.000   1  0.469   1  0.000   0.000 N  0.450      SignalP-noTM
TRINITY_DN28023_c0_g1::TRINITY_DN28023_c0_g1_i1::g.22::m.27  0.105   5  0.000   1  0.469   1  0.000   0.000 N  0.450      SignalP-noTM
TRINITY_DN28023_c0_g1::TRINITY_DN28023_c0_g1_i1::g.22::m.28  0.105   5  0.000   1  0.469   1  0.000   0.000 N  0.450      SignalP-noTM
TRINITY_DN28023_c0_g1::TRINITY_DN28023_c0_g1_i1::g.22::m.29  0.105   5  0.000   1  0.469   1  0.000   0.000 N  0.450      SignalP-noTM
TRINITY_DN28023_c0_g1::TRINITY_DN28023_c0_g1_i1::g.22::m.2:  0.107   9  0.000   1  0.469   1  0.000   0.000 N  0.450      SignalP-noTM
TRINITY_DN28023_c0_g1::TRINITY_DN28023_c0_g1_i1::g.22::m.2;  0.107   9  0.000   1  0.469   1  0.000   0.000 N  0.450      SignalP-noTM
TRINITY_DN28023_c0_g1::TRINITY_DN28023_c0_g1_i1::g.22::m.2<  0.107   9  0.193  11  0.469   1  0.205   0.200 N  0.450      SignalP-noTM
TRINITY_DN28023_c0_g1::TRINITY_DN28023_c0_g1_i1::g.22::m.2=  0.107   9  0.193  11  0.469   1  0.205   0.200 N  0.450      SignalP-noTM
TRINITY_DN28023_c0_g1::TRINITY_DN28023_c0_g1_i1::g.22::m.2>  0.109  13  0.193  11  0.469   1  0.205   0.200 N  0.450      SignalP-noTM
TRINITY_DN28023_c0_g1::TRINITY_DN28023_c0_g1_i1::g.22::m.2?  0.109  13  0.193  11  0.469   1  0.205   0.200 N  0.450      SignalP-noTM
TRINITY_DN28023_c0_g1::TRINITY_DN28023_c0_g1_i1::g.22::m.2@  0.109  13  0.193  11  0.469   1  0.205   0.200 N  0.450      SignalP-noTM
TRINITY_DN28023_c0_g1::TRINITY_DN28023_c0_g1_i1::g.22::m.2A  0.109  13  0.193  11  0.469   1  0.205   0.200 N  0.450      SignalP-noTM
TRINITY_DN28023_c0_g1::TRINITY_DN28023_c0_g1_i1::g.22::m.2B  0.109  13  0.193  11  0.469   1  0.205   0.200 N  0.450      SignalP-noTM
TRINITY_DN28023_c0_g1::TRINITY_DN28023_c0_g1_i1::g.22::m.2C  0.109  13  0.193  11  0.469   1  0.205   0.200 N  0.450      SignalP-noTM
TRINITY_DN28023_c0_g1::TRINITY_DN28023_c0_g1_i1::g.22::m.2D  0.109  13  0.193  11  0.469   1  0.205   0.200 N  0.450      SignalP-noTM
TRINITY_DN28023_c0_g1::TRINITY_DN28023_c0_g1_i1::g.22::m.2E  0.109  13  0.193  11  0.469   1  0.205   0.200 N  0.450      SignalP-noTM
TRINITY_DN28023_c0_g1::TRINITY_DN28023_c0_g1_i1::g.22::m.2F  0.109  13  0.193  11  0.469   1  0.205   0.200 N  0.450      SignalP-noTM
TRINITY_DN29554_c0_g1::TRINITY_DN29554_c0_g1_i1::g.23::m.2  0.104   1  0.000   1  0.130   1  0.000   0.000 N  0.450      SignalP-noTM
TRINITY_DN29554_c0_g1::TRINITY_DN29554_c0_g1_i1::g.23::m.2  0.104   1  0.000   1  0.121   1  0.000   0.000 N  0.450      SignalP-noTM
TRINITY_DN29554_c0_g1::TRINITY_DN29554_c0_g1_i1::g.23::m.2  0.105   1  0.000   1  0.140   1  0.000   0.000 N  0.450      SignalP-noTM
TRINITY_DN29554_c0_g1::TRINITY_DN29554_c0_g1_i1::g.23::m.2  0.105   1  0.000   1  0.140   1  0.000   0.000 N  0.450      SignalP-noTM
TRINITY_DN29554_c0_g1::TRINITY_DN29554_c0_g1_i1::g.23::m.2  0.104   1  0.000   1  0.140   1  0.000   0.000 N  0.450      SignalP-noTM
TRINITY_DN29554_c0_g1::TRINITY_DN29554_c0_g1_i1::g.23::m.2  0.103   1  0.000   1  0.145   1  0.000   0.000 N  0.450      SignalP-noTM
TRINITY_DN29554_c0_g1::TRINITY_DN29554_c0_g1_i1::g.23::m.2  0.103   1  0.000   1  0.110   1  0.000   0.000 N  0.450      SignalP-noTM
TRINITY_DN29554_c0_g1::TRINITY_DN29554_c0_g1_i1::g.23::m.2  0.103   1  0.000   1  0.166   1  0.000   0.000 N  0.450      SignalP-noTM
TRINITY_DN29554_c0_g1::TRINITY_DN29554_c0_g1_i1::g.23::m.2  0.103   1  0.000   1  0.166   1  0.000   0.000 N  0.450      SignalP-noTM
                           0.000   1  0.000   1  0.000   1  0.000   0.000 N  0.500      SignalP-TM
TRINITY_DN29554_c0_g1::TRINITY_DN29554_c0_g1_i1::g.23::m.2  0.000   1  0.000   1  0.000   1  0.000   0.000 N  0.450      SignalP-noTM
0.119892                   0.000   1  0.000   1  0.000   1  0.000   0.000 N  0.450      SignalP-noTM
TRINITY_DN29554_c0_g1::TRINITY_DN29554_c0_g1_i1::g.23::m.2  0.104   1  0.000   1  0.130   1  0.000   0.000 N  0.450      SignalP-noTM
TRINITY_DN29554_c0_g1::TRINITY_DN29554_c0_g1_i1::g.23::m.2  0.104   1  0.000   1  0.131   1  0.000   0.000 N  0.450      SignalP-noTM
TRINITY_DN29554_c0_g1::TRINITY_DN29554_c0_g1_i1::g.23::m.2  0.103   1  0.000   1  0.166   1  0.000   0.000 N  0.450      SignalP-noTM
TRINITY_DN29554_c0_g1::TRINITY_DN29554_c0_g1_i1::g.23::m.2  0.106   1  0.000   1  0.139   1  0.000   0.000 N  0.450      SignalP-noTM
TRINITY_DN29554_c0_g1::TRINITY_DN29554_c0_g1_i1::g.23::m.2  0.104   1  0.000   1  0.140   1  0.000   0.000 N  0.450      SignalP-noTM
TRINITY_DN29554_c0_g1::TRINITY_DN29554_c0_g1_i1::g.23::m.2  0.104   1  0.000   1  0.146   1  0.000   0.000 N  0.450      SignalP-noTM
TRINITY_DN29554_c0_g1::TRINITY_DN29554_c0_g1_i1::g.23::m.2  0.106   1  0.000   1  0.129   1  0.000   0.000 N  0.450      SignalP-noTM
TRINITY_DN29554_c0_g1::TRINITY_DN29554_c0_g1_i1::g.23::m.2  0.105   1  0.000   1  0.120   1  0.000   0.000 N  0.450      SignalP-noTM
TRINITY_DN29554_c0_g1::TRINITY_DN29554_c0_g1_i1::g.23::m.2  0.105   1  0.000   1  0.120   1  0.000   0.000 N  0.450      SignalP-noTM
TRINITY_DN29554_c0_g1::TRINITY_DN29554_c0_g1_i1::g.23::m.2  0.104   1  0.000   1  0.146   1  0.000   0.000 N  0.450      SignalP-noTM
TRINITY_DN29554_c0_g1::TRINITY_DN29554_c0_g1_i1::g.23::m.2  0.104   1  0.000   1  0.161   1  0.000   0.000 N  0.450      SignalP-noTM
TRINITY_DN29554_c0_g1::TRINITY_DN29554_c0_g1_i1::g.23::m.2  0.104   1  0.000   1  0.158   1  0.000   0.000 N  0.450      SignalP-noTM
TRINITY_DN29554_c0_g1::TRINITY_DN29554_c0_g1_i1::g.23::m.2  0.103   1  0.000   1  0.145   1  0.000   0.000 N  0.450      SignalP-noTM
TRINITY_DN29554_c0_g1::TRINITY_DN29554_c0_g1_i1::g.23::m.2  0.104   1  0.000   1  0.140   1  0.000   0.000 N  0.450      SignalP-noTM
TRINITY_DN29554_c0_g1::TRINITY_DN29554_c0_g1_i1::g.23::m.2  0.103   1  0.000   1  0.145   1  0.000   0.000 N  0.450      SignalP-noTM
TRINITY_DN29554_c0_g1::TRINITY_DN29554_c0_g1_i1::g.23::m.2  0.104   1  0.000   1  0.140   1  0.000   0.000 N  0.450      SignalP-noTM
TRINITY_DN29554_c0_g1::TRINITY_DN29554_c0_g1_i1::g.23::m.2  0.105   1  0.000   1  0.120   1  0.000   0.000 N  0.450      SignalP-noTM
TRINITY_DN29554_c0_g1::TRINITY_DN29554_c0_g1_i1::g.23::m.2  0.103   1  0.000   1  0.166   1  0.000   0.000 N  0.450      SignalP-noTM
TRINITY_DN29554_c0_g1::TRINITY_DN29554_c0_g1_i1::g.23::m.2  0.104   1  0.000   1  0.140   1  0.000   0.000 N  0.450      SignalP-noTM
TRINITY_DN29554_c0_g1::TRINITY_DN29554_c0_g1_i1::g.23::m.2  0.104   1  0.000   1  0.140   1  0.000   0.000 N  0.450      SignalP-noTM
TRINITY_DN29554_c0_g1::TRINITY_DN29554_c0_g1_i1::g.23::m.2  0.104   1  0.000   1  0.140   1  0.000   0.000 N  0.450      SignalP-noTM
TRINITY_DN29554_c0_g1::TRINITY_DN29554_c0_g1_i1::g.23::m.2!  0.103   1  0.000   1  0.145   1  0.000   0.000 N  0.450      SignalP-noTM
TRINITY_DN29554_c0_g1::TRINITY_DN29554_c0_g1_i1::g.23::m.2"  0.103   1  0.000   1  0.110   1  0.000   0.000 N  0.450      SignalP-noTM
TRINITY_DN29554_c0_g1::TRINITY_DN29554_c0_g1_i1::g.23::m.2#  0.104   1  0.000   1  0.158   1  0.000   0.000 N  0.450      SignalP-noTM
TRINITY_DN29554_c0_g1::TRINITY_DN29554_c0_g1_i1::g.23::m.2$  0.105   1  0.000   1  0.120   1  0.000   0.000 N  0.450      SignalP-noTM
TRINITY_DN29554_c0_g1::TRINITY_DN29554_c0_g1_i1::g.23::m.2%  0.104   1  0.000   1  0.140   1  0.000   0.000 N  0.450      SignalP-noTM
TRINITY_DN29554_c0_g1::TRINITY_DN29554_c0_g1_i1::g.23::m.2&  0.104   1  0.000   1  0.140   1  0.000   0.000 N  0.450      SignalP-noTM
TRINITY_DN29554_c0_g1::TRINITY_DN29554_c0_g1_i1::g.23::m.2'  0.104   1  0.000   1  0.138   1  0.000   0.000 N  0.450      SignalP-noTM
TRINITY_DN29554_c0_g1::TRINITY_DN29554_c0_g1_i1::g.23::m.2(  0.104   1  0.000   1  0.131   1  0.000   0.000 N  0.450      SignalP-noTM
TRINITY_DN29554_c0_g1::TRINITY_DN29554_c0_g1_i1::g.23::m.2)  0.103   1  0.000   1  0.166   1  0.000   0.000 N  0.450      SignalP-noTM
TRINITY_DN29554_c0_g1::TRINITY_DN29554_c0_g1_i1::g.23::m.2*  0.105   1  0.000   1  0.120   1  0.000   0.000 N  0.450      SignalP-noTM
TRINITY_DN29554_c0_g1::TRINITY_DN29554_c0_g1_i1::g.23::m.2+  0.103   1  0.000   1  0.110   1  0.000   0.000 N  0.450      SignalP-noTM
TRINITY_DN29554_c0_g1::TRINITY_DN29554_c0_g1_i1::g.23::m.2,  0.103   1  0.000   1  0.145   1  0.000   0.000 N  0.450      SignalP-noTM
TRINITY_DN29554_c0_g1::TRINITY_DN29554_c0_g1_i1::g.23::m.2-  0.104   1  0.000   1  0.158   1  0.000   0.000 N  0.450      SignalP-noTM
TRINITY_DN29554_c0_g1::TRINITY_DN29554_c0_g1_i1::g.23::m.2.  0.106   1  0.000   1  0.129   1  0.000   0.000 N  0.450      SignalP-noTM
TRINITY_DN29554_c0_g1::TRINITY_DN29554_c0_g1_i1::g.23::m.2/  0.103   1  0.000   1  0.166   1  0.000   0.000 N  0.450      SignalP-noTM
TRINITY_DN29554_c0_g1::TRINITY_DN29554_c0_g1_i1::g.23::m.20  0.106   1  0.000   1  0.139   1  0.000   0.000 N  0.450      SignalP-noTM
TRINITY_DN29554_c0_g1::TRINITY_DN29554_c0_g1_i1::g.23::m.21  0.104   1  0.000   1  0.140   1  0.000   0.000 N  0.450      SignalP-noTM
TRINITY_DN29554_c0_g1::TRINITY_DN29554_c0_g1_i1::g.23::m.22  0.104   1  0.000   1  0.146   1  0.000   0.000 N  0.450      SignalP-noTM
TRINITY_DN29554_c0_g1::TRINITY_DN29554_c0_g1_i1::g.23::m.23  0.102   1  0.000   1  0.121   1  0.000   0.000 N  0.450      SignalP-noTM
TRINITY_DN29554_c0_g1::TRINITY_DN29554_c0_g1_i1::g.23::m.24  0.103   2  0.000   1  0.121   1  0.000   0.000 N  0.450      SignalP-noTM
TRINITY_DN29554_c0_g1::TRINITY_DN29554_c0_g1_i1::g.23::m.25  0.103   2  0.000   1  0.121   1  0.000   0.000 N  0.450      SignalP-noTM
TRINITY_DN29554_c0_g1::TRINITY_DN29554_c0_g1_i1::g.23::m.26  0.103   2  0.000   1  0.121   1  0.000   0.000 N  0.450      SignalP-noTM
TRINITY_DN29554_c0_g1::TRINITY_DN29554_c0_g1_i1::g.23::m.27  0.103   2  0.000   1  0.121   1  0.000   0.000 N  0.450      SignalP-noTM
TRINITY_DN29554_c0_g1::TRINITY_DN29554_c0_g1_i1::g.23::m.28  0.107   6  0.000   1  0.121   1  0.000   0.000 N  0.450      SignalP-noTM
TRINITY_DN29554_c0_g1::TRINITY_DN29554_c0_g1_i1::g.23::m.29  0.107   6  0.000   1  0.121   1  0.000   0.000 N  0.450      SignalP-noTM
TRINITY_DN29554_c0_g1::TRINITY_DN29554_c0_g1_i1::g.23::m.2:  0.107   6  0.000   1  0.121   1  0.000   0.000 N  0.450      SignalP-noTM
TRINITY_DN29554_c0_g1::TRINITY_DN29554_c0_g1_i1::g.23::m.2;  0.107   6  0.000   1  0.121   1  0.000   0.000 N  0.450      SignalP-noTM
TRINITY_DN29554_c0_g1::TRINITY_DN29554_c0_g1_i1::g.23::m.2<  0.107   6  0.000   1  0.121   1  0.000   0.000 N  0.450      SignalP-noTM
TRINITY_DN29554_c0_g1::TRINITY_DN29554_c0_g1_i1::g.23::m.2=  0.107   6  0.104  11  0.121   1  0.097   0.100 N  0.450      SignalP-noTM
TRINITY_DN29554_c0_g1::TRINITY_DN29554_c0_g1_i1::g.23::m.2>  0.107   6  0.107  12  0.121   1  0.095   0.100 N  0.450      SignalP-noTM
TRINITY_DN29554_c0_g1::TRINITY_DN29554_c0_g1_i1::g.23::m.2?  0.107   6  0.107  12  0.121   1  0.095   0.100 N  0.450      SignalP-noTM
TRINITY_DN29554_c0_g1::TRINITY_DN29554_c0_g1_i1::g.23::m.2@  0.107   6  0.107  12  0.121   1  0.095   0.100 N  0.450      SignalP-noTM
TRINITY_DN29554_c0_g1::TRINITY_DN29554_c0_g1_i1::g.23::m.2A  0.107   6  0.107  12  0.121   1  0.095   0.100 N  0.450      SignalP-noTM
TRINITY_DN29554_c0_g1::TRINITY_DN29554_c0_g1_i1::g.23::m.2B  0.107  16  0.107  12  0.121   1  0.095   0.100 N  0.450      SignalP-noTM
TRINITY_DN29554_c0_g1::TRINITY_DN29554_c0_g1_i1::g.23::m.2C  0.107  16  0.107  12  0.121   1  0.095   0.100 N  0.450      SignalP-noTM
TRINITY_DN29554_c0_g1::TRINITY_DN29554_c0_g1_i1::g.23::m.2D  0.109  18  0.107  12  0.121   1  0.095   0.100 N  0.450      SignalP-noTM
TRINITY_DN29554_c0_g1::TRINITY_DN29554_c0_g1_i1::g.23::m.2E  0.109  18  0.107  12  0.121   1  0.095   0.100 N  0.450      SignalP-noTM
TRINITY_DN29554_c0_g1::TRINITY_DN29554_c0_g1_i1::g.23::m.2F  0.109  18  0.107  12  0.121   1  0.095   0.100 N  0.450      SignalP-noTM
TRINITY_DN29554_c0_g1::TRINITY_DN29554_c0_g1_i2::g.26::m.2  0.104   1  0.000   1  0.130   1  0.000   0.000 N  0.450      SignalP-noTM
TRINITY_DN29554_c0_g1::TRINITY_DN29554_c0_g1_i2::g.26::m.2  0.104   1  0.000   1  0.121   1  0.000   0.000 N  0.450      SignalP-noTM
TRINITY_DN29554_c0_g1::TRINITY_DN29554_c0_g1_i2::g.26::m.2  0.105   1  0.000   1  0.140   1  0.000   0.000 N  0.450      SignalP-noTM
TRINITY_DN29554_c0_g1::TRINITY_DN29554_c0_g1_i2::g.26::m.2  0.105   1  0.000   1  0.140   1  0.000   0.000 N  0.450      SignalP-noTM
TRINITY_DN29554_c0_g1::TRINITY_DN29554_c0_g1_i2::g.26::m.2  0.104   1  0.000   1  0.140   1  0.000   0.000 N  0.450      SignalP-noTM
TRINITY_DN29554_c0_g1::TRINITY_DN29554_c0_g1_i2::g.26::m.2  0.103   1  0.000   1  0.145   1  0.000   0.000 N  0.450      SignalP-noTM
TRINITY_DN29554_c0_g1::TRINITY_DN29554_c0_g1_i2::g.26::m.2  0.103   1  0.000   1  0.110   1  0.000   0.000 N  0.450      SignalP-noTM
TRINITY_DN29554_c0_g1::TRINITY_DN29554_c0_g1_i2::g.26::m.2  0.103   1  0.000   1  0.166   1  0.000   0.000 N  0.450      SignalP-noTM
TRINITY_DN29554_c0_g1::TRINITY_DN29554_c0_g1_i2::g.26::m.2  0.103   1  0.000   1  0.166   1  0.000   0.000 N  0.450      SignalP-noTM
                           0.000   1  0.000   1  0.000   1  0.000   0.000 N  0.500      SignalP-TM
TRINITY_DN29554_c0_g1::TRINITY_DN29554_c0_g1_i2::g.26::m.2  0.000   1  0.000   1  0.000   1  0.000   0.000 N  0.450      SignalP-noTM
0.119892                   0.000   1  0.000   1  0.000   1  0.000   0.000 N  0.450      SignalP-noTM
TRINITY_DN29554_c0_g1::TRINITY_DN29554_c0_g1_i2::g.26::m.2  0.104   1  0.000   1  0.130   1  0.000   0.000 N  0.450      SignalP-noTM
TRINITY_DN29554_c0_g1::TRINITY_DN29554_c0_g1_i2::g.26::m.2  0.104   1  0.000   1  0.131   1  0.000   0.000 N  0.450      SignalP-noTM
TRINITY_DN29554_c0_g1::TRINITY_DN29554_c0_g1_i2::g.26::m.2  0.103   1  0.000   1  0.166   1  0.000   0.000 N  0.450      SignalP-noTM
TRINITY_DN29554_c0_g1::TRINITY_DN29554_c0_g1_i2::g.26::m.2  0.106   1  0.000   1  0.139   1  0.000   0.000 N  0.450      SignalP-noTM
TRINITY_DN29554_c0_g1::TRINITY_DN29554_c0_g1_i2::g.26::m.2  0.104   1  0.000   1  0.140   1  0.000   0.000 N  0.450      SignalP-noTM
TRINITY_DN29554_c0_g1::TRINITY_DN29554_c0_g1_i2::g.26::m.2  0.104   1  0.000   1  0.146   1  0.000   0.000 N  0.450      SignalP-noTM
TRINITY_DN29554_c0_g1::TRINITY_DN29554_c0_g1_i2::g.26::m.2  0.106   1  0.000   1  0.129   1  0.000   0.000 N  0.450      SignalP-noTM
TRINITY_DN29554_c0_g1::TRINITY_DN29554_c0_g1_i2::g.26::m.2  0.105   1  0.000   1  0.120   1  0.000   0.000 N  0.450      SignalP-noTM
TRINITY_DN29554_c0_g1::TRINITY_DN29554_c0_g1_i2::g.26::m.2  0.105   1  0.000   1  0.120   1  0.000   0.000 N  0.450      SignalP-noTM
TRINITY_DN29554_c0_g1::TRINITY_DN29554_c0_g1_i2::g.26::m.2  0.104   1  0.000   1  0.146   1  0.000   0.000 N  0.450      SignalP-noTM
TRINITY_DN29554_c0_g1::TRINITY_DN29554_c0_g1_i2::g.26::m.2  0.104   1  0.000   1  0.161   1  0.000   0.000 N  0.450      SignalP-noTM
TRINITY_DN29554_c0_g1::TRINITY_DN29554_c0_g1_i2::g.26::m.2  0.104   1  0.000   1  0.158   1  0.000   0.000 N  0.450      SignalP-noTM
TRINITY_DN29554_c0_g1::TRINITY_DN29554_c0_g1_i2::g.26::m.2  0.103   1  0.000   1  0.145   1  0.000   0.000 N  0.450      SignalP-noTM
TRINITY_DN29554_c0_g1::TRINITY_DN29554_c0_g1_i2::g.26::m.2  0.104   1  0.000   1  0.140   1  0.000   0.000 N  0.450      SignalP-noTM
TRINITY_DN29554_c0_g1::TRINITY_DN29554_c0_g1_i2::g.26::m.2  0.103   1  0.000   1  0.145   1  0.000   0.000 N  0.450      SignalP-noTM
TRINITY_DN29554_c0_g1::TRINITY_DN29554_c0_g1_i2::g.26::m.2  0.104   1  0.000   1  0.140   1  0.000   0.000 N  0.450      SignalP-noTM
TRINITY_DN29554_c0_g1::TRINITY_DN29554_c0_g1_i2::g.26::m.2  0.105   1  0.000   1  0.120   1  0.000   0.000 N  0.450      SignalP-noTM
TRINITY_DN29554_c0_g1::TRINITY_DN29554_c0_g1_i2::g.26::m.2  0.103   1  0.000   1  0.166   1  0.000   0.000 N  0.450      SignalP-noTM
TRINITY_DN29554_c0_g1::TRINITY_DN29554_c0_g1_i2::g.26::m.2  0.104   1  0.000   1  0.140   1  0.000   0.000 N  0.450      SignalP-noTM
TRINITY_DN29554_c0_g1::TRINITY_DN29554_c0_g1_i2::g.26::m.2  0.104   1  0.000   1  0.140   1  0.000   0.000 N  0.450      SignalP-noTM
TRINITY_DN29554_c0_g1::TRINITY_DN29554_c0_g1_i2::g.26::m.2  0.104   1  0.000   1  0.140   1  0.000   0.000 N  0.450      SignalP-noTM
TRINITY_DN29554_c0_g1::TRINITY_DN29554_c0_g1_i2::g.26::m.2!  0.103   1  0.000   1  0.145   1  0.000   0.000 N  0.450      SignalP-noTM
TRINITY_DN29554_c0_g1::TRINITY_DN29554_c0_g1_i2::g.26::m.2"  0.103   1  0.000   1  0.110   1  0.000   0.000 N  0.450      SignalP-noTM
TRINITY_DN29554_c0_g1::TRINITY_DN29554_c0_g1_i2::g.26::m.2#  0.104   1  0.000   1  0.158   1  0.000   0.000 N  0.450      SignalP-noTM
TRINITY_DN29554_c0_g1::TRINITY_DN29554_c0_g1_i2::g.26::m.2$  0.105   1  0.000   1  0.120   1  0.000   0.000 N  0.450      SignalP-noTM
TRINITY_DN29554_c0_g1::TRINITY_DN29554_c0_g1_i2::g.26::m.2%  0.104   1  0.000   1  0.140   1  0.000   0.000 N  0.450      SignalP-noTM
TRINITY_DN29554_c0_g1::TRINITY_DN29554_c0_g1_i2::g.26::m.2&  0.104   1  0.000   1  0.140   1  0.000   0.000 N  0.450      SignalP-noTM
TRINITY_DN29554_c0_g1::TRINITY_DN29554_c0_g1_i2::g.26::m.2'  0.104   1  0.000   1  0.138   1  0.000   0.000 N  0.450      SignalP-noTM
TRINITY_DN29554_c0_g1::TRINITY_DN29554_c0_g1_i2::g.26::m.2(  0.104   1  0.000   1  0.131   1  0.000   0.000 N  0.450      SignalP-noTM
TRINITY_DN29554_c0_g1::TRINITY_DN29554_c0_g1_i2::g.26::m.2)  0.103   1  0.000   1  0.166   1  0.000   0.000 N  0.450      SignalP-noTM
TRINITY_DN29554_c0_g1::TRINITY_DN29554_c0_g1_i2::g.26::m.2*  0.105   1  0.000   1  0.120   1  0.000   0.000 N  0.450      SignalP-noTM
TRINITY_DN29554_c0_g1::TRINITY_DN29554_c0_g1_i2::g.26::m.2+  0.103   1  0.000   1  0.110   1  0.000   0.000 N  0.450      SignalP-noTM
TRINITY_DN29554_c0_g1::TRINITY_DN29554_c0_g1_i2::g.26::m.2,  0.103   1  0.000   1  0.145   1  0.000   0.000 N  0.450      SignalP-noTM
TRINITY_DN29554_c0_g1::TRINITY_DN29554_c0_g1_i2::g.26::m.2-  0.104   1  0.000   1  0.158   1  0.000   0.000 N  0.450      SignalP-noTM
TRINITY_DN29554_c0_g1::TRINITY_DN29554_c0_g1_i2::g.26::m.2.  0.106   1  0.000   1  0.129   1  0.000   0.000 N  0.450      SignalP-noTM
TRINITY_DN29554_c0_g1::TRINITY_DN29554_c0_g1_i2::g.26::m.2/  0.103   1  0.000   1  0.166   1  0.000   0.000 N  0.450      SignalP-noTM
TRINITY_DN29554_c0_g1::TRINITY_DN29554_c0_g1_i2::g.26::m.20  0.106   1  0.000   1  0.139   1  0.000   0.000 N  0.450      SignalP-noTM
TRINITY_DN29554_c0_g1::TRINITY_DN29554_c0_g1_i2::g.26::m.21  0.104   1  0.000   1  0.140   1  0.000   0.000 N  0.450      SignalP-noTM
TRINITY_DN29554_c0_g1::TRINITY_DN29554_c0_g1_i2::g.26::m.22  0.104   1  0.000   1  0.146   1  0.000   0.000 N  0.450      SignalP-noTM
TRINITY_DN29554_c0_g1::TRINITY_DN29554_c0_g1_i2::g.26::m.23  0.104   1  0.000   1  0.140   1  0.000   0.000 N  0.450      SignalP-noTM
TRINITY_DN29554_c0_g1::TRINITY_DN29554_c0_g1_i2::g.26::m.24  0.105   1  0.000   1  0.120   1  0.000   0.000 N  0.450      SignalP-noTM
TRINITY_DN29554_c0_g1::TRINITY_DN29554_c0_g1_i2::g.26::m.25  0.104   1  0.000   1  0.130   1  0.000   0.000 N  0.450      SignalP-noTM
TRINITY_DN29554_c0_g1::TRINITY_DN29554_c0_g1_i2::g.26::m.26  0.101   1  0.000   1  0.126   1  0.000   0.000 N  0.450      SignalP-noTM
TRINITY_DN29554_c0_g1::TRINITY_DN29554_c0_g1_i2::g.26::m.27  0.101   1  0.000   1  0.126   1  0.000   0.000 N  0.450      SignalP-noTM
TRINITY_DN29554_c0_g1::TRINITY_DN29554_c0_g1_i2::g.26::m.28  0.105   3  0.000   1  0.126   1  0.000   0.000 N  0.450      SignalP-noTM
TRINITY_DN29554_c0_g1::TRINITY_DN29554_c0_g1_i2::g.26::m.29  0.105   3  0.000   1  0.126   1  0.000   0.000 N  0.450      SignalP-noTM
TRINITY_DN29554_c0_g1::TRINITY_DN29554_c0_g1_i2::g.26::m.2:  0.105   3  0.000   1  0.126   1  0.000   0.000 N  0.450      SignalP-noTM
TRINITY_DN29554_c0_g1::TRINITY_DN29554_c0_g1_i2::g.26::m.2;  0.105   3  0.000   1  0.126   1  0.000   0.000 N  0.450      SignalP-noTM
TRINITY_DN29554_c0_g1::TRINITY_DN29554_c0_g1_i2::g.26::m.2<  0.105   3  0.000   1  0.126   1  0.000   0.000 N  0.450      SignalP-noTM
TRINITY_DN29554_c0_g1::TRINITY_DN29554_c0_g1_i2::g.26::m.2=  0.105   3  0.000   1  0.126   1  0.000   0.000 N  0.450      SignalP-noTM
TRINITY_DN29554_c0_g1::TRINITY_DN29554_c0_g1_i2::g.26::m.2>  0.105   3  0.000   1  0.126   1  0.000   0.000 N  0.450      SignalP-noTM
TRINITY_DN29554_c0_g1::TRINITY_DN29554_c0_g1_i2::g.26::m.2?  0.105  10  0.000   1  0.126   1  0.000   0.000 N  0.450      SignalP-noTM
TRINITY_DN29554_c0_g1::TRINITY_DN29554_c0_g1_i2::g.26::m.2@  0.105  10  0.108  11  0.126   1  0.100   0.104 N  0.450      SignalP-noTM
TRINITY_DN29554_c0_g1::TRINITY_DN29554_c0_g1_i2::g.26::m.2A  0.105  10  0.109  12  0.126   1  0.100   0.104 N  0.450      SignalP-noTM
TRINITY_DN29554_c0_g1::TRINITY_DN29554_c0_g1_i2::g.26::m.2B  0.107  13  0.109  13  0.126   1  0.100   0.104 N  0.450      SignalP-noTM
TRINITY_DN29554_c0_g1::TRINITY_DN29554_c0_g1_i2::g.26::m.2C  0.107  13  0.109  13  0.126   1  0.100   0.104 N  0.450      SignalP-noTM
TRINITY_DN29554_c0_g1::TRINITY_DN29554_c0_g1_i2::g.26::m.2D  0.110  15  0.109  15  0.126   1  0.099   0.104 N  0.450      SignalP-noTM
TRINITY_DN29554_c0_g1::TRINITY_DN29554_c0_g1_i2::g.26::m.2E  0.110  15  0.109  15  0.126   1  0.099   0.104 N  0.450      SignalP-noTM
TRINITY_DN29554_c0_g1::TRINITY_DN29554_c0_g1_i2::g.26::m.2F  0.110  15  0.109  15  0.126   1  0.099   0.104 N  0.450      SignalP-noTM
TRINITY_DN29554_c0_g1::TRINITY_DN29554_c0_g1_i3::g.29::m.2  0.104   1  0.000   1  0.130   1  0.000   0.000 N  0.450      SignalP-noTM
TRINITY_DN29554_c0_g1::TRINITY_DN29554_c0_g1_i3::g.29::m.2  0.104   1  0.000   1  0.121   1  0.000   0.000 N  0.450      SignalP-noTM
TRINITY_DN29554_c0_g1::TRINITY_DN29554_c0_g1_i3::g.29::m.2  0.105   1  0.000   1  0.140   1  0.000   0.000 N  0.450      SignalP-noTM
TRINITY_DN29554_c0_g1::TRINITY_DN29554_c0_g1_i3::g.29::m.2  0.105   1  0.000   1  0.140   1  0.000   0.000 N  0.450      SignalP-noTM
TRINITY_DN29554_c0_g1::TRINITY_DN29554_c0_g1_i3::g.29::m.2  0.104   1  0.000   1  0.140   1  0.000   0.000 N  0.450      SignalP-noTM
TRINITY_DN29554_c0_g1::TRINITY_DN29554_c0_g1_i3::g.29::m.2  0.103   1  0.000   1  0.145   1  0.000   0.000 N  0.450      SignalP-noTM
TRINITY_DN29554_c0_g1::TRINITY_DN29554_c0_g1_i3::g.29::m.2  0.103   1  0.000   1  0.110   1  0.000   0.000 N  0.450      SignalP-noTM
TRINITY_DN29554_c0_g1::TRINITY_DN29554_c0_g1_i3::g.29::m.2  0.103   1  0.000   1  0.166   1  0.000   0.000 N  0.450      SignalP-noTM
TRINITY_DN29554_c0_g1::TRINITY_DN29554_c0_g1_i3::g.29::m.2  0.103   1  0.000   1  0.166   1  0.000   0.000 N  0.450      SignalP-noTM
                           0.000   1  0.000   1  0.000   1  0.000   0.000 N  0.500      SignalP-TM
TRINITY_DN29554_c0_g1::TRINITY_DN29554_c0_g1_i3::g.29::m.2  0.000   1  0.000   1  0.000   1  0.000   0.000 N  0.450      SignalP-noTM
0.119892                   0.000   1  0.000   1  0.000   1  0.000   0.000 N  0.450      SignalP-noTM
TRINITY_DN29554_c0_g1::TRINITY_DN29554_c0_g1_i3::g.29::m.2  0.104   1  0.000   1  0.130   1  0.000   0.000 N  0.450      SignalP-noTM
TRINITY_DN29554_c0_g1::TRINITY_DN29554_c0_g1_i3::g.29::m.2  0.104   1  0.000   1  0.131   1  0.000   0.000 N  0.450      SignalP-noTM
TRINITY_DN29554_c0_g1::TRINITY_DN29554_c0_g1_i3::g.29::m.2  0.103   1  0.000   1  0.166   1  0.000   0.000 N  0.450      SignalP-noTM
TRINITY_DN29554_c0_g1::TRINITY_DN29554_c0_g1_i3::g.29::m.2  0.106   1  0.000   1  0.139   1  0.000   0.000 N  0.450      SignalP-noTM
TRINITY_DN29554_c0_g1::TRINITY_DN29554_c0_g1_i3::g.29::m.2  0.104   1  0.000   1  0.140   1  0.000   0.000 N  0.450      SignalP-noTM
TRINITY_DN29554_c0_g1::TRINITY_DN29554_c0_g1_i3::g.29::m.2  0.104   1  0.000   1  0.146   1  0.000   0.000 N  0.450      SignalP-noTM
TRINITY_DN29554_c0_g1::TRINITY_DN29554_c0_g1_i3::g.29::m.2  0.106   1  0.000   1  0.129   1  0.000   0.000 N  0.450      SignalP-noTM
TRINITY_DN29554_c0_g1::TRINITY_DN29554_c0_g1_i3::g.29::m.2  0.105   1  0.000   1  0.120   1  0.000   0.000 N  0.450      SignalP-noTM
TRINITY_DN29554_c0_g1::TRINITY_DN29554_c0_g1_i3::g.29::m.2  0.105   1  0.000   1  0.120   1  0.000   0.000 N  0.450      SignalP-noTM
TRINITY_DN29554_c0_g1::TRINITY_DN29554_c0_g1_i3::g.29::m.2  0.104   1  0.000   1  0.146   1  0.000   0.000 N  0.450      SignalP-noTM
TRINITY_DN29554_c0_g1::TRINITY_DN29554_c0_g1_i3::g.29::m.2  0.104   1  0.000   1  0.161   1  0.000   0.000 N  0.450      SignalP-noTM
TRINITY_DN29554_c0_g1::TRINITY_DN29554_c0_g1_i3::g.29::m.2  0.104   1  0.000   1  0.158   1  0.000   0.000 N  0.450      SignalP-noTM
TRINITY_DN29554_c0_g1::TRINITY_DN29554_c0_g1_i3::g.29::m.2  0.103   1  0.000   1  0.145   1  0.000   0.000 N  0.450      SignalP-noTM
TRINITY_DN29554_c0_g1::TRINITY_DN29554_c0_g1_i3::g.29::m.2  0.104   1  0.000   1  0.140   1  0.000   0.000 N  0.450      SignalP-noTM
TRINITY_DN29554_c0_g1::TRINITY_DN29554_c0_g1_i3::g.29::m.2  0.103   1  0.000   1  0.145   1  0.000   0.000 N  0.450      SignalP-noTM
TRINITY_DN29554_c0_g1::TRINITY_DN29554_c0_g1_i3::g.29::m.2  0.104   1  0.000   1  0.140   1  0.000   0.000 N  0.450      SignalP-noTM
TRINITY_DN29554_c0_g1::TRINITY_DN29554_c0_g1_i3::g.29::m.2  0.105   1  0.000   1  0.120   1  0.000   0.000 N  0.450      SignalP-noTM
TRINITY_DN29554_c0_g1::TRINITY_DN29554_c0_g1_i3::g.29::m.2  0.103   1  0.000   1  0.166   1  0.000   0.000 N  0.450      SignalP-noTM
TRINITY_DN29554_c0_g1::TRINITY_DN29554_c0_g1_i3::g.29::m.2  0.104   1  0.000   1  0.140   1  0.000   0.000 N  0.450      SignalP-noTM
TRINITY_DN29554_c0_g1::TRINITY_DN29554_c0_g1_i3::g.29::m.2  0.104   1  0.000   1  0.140   1  0.000   0.000 N  0.450      SignalP-noTM
TRINITY_DN29554_c0_g1::TRINITY_DN29554_c0_g1_i3::g.29::m.2  0.104   1  0.000   1  0.140   1  0.000   0.000 N  0.450      SignalP-noTM
TRINITY_DN29554_c0_g1::TRINITY_DN29554_c0_g1_i3::g.29::m.2!  0.103   1  0.000   1  0.145   1  0.000   0.000 N  0.450      SignalP-noTM
TRINITY_DN29554_c0_g1::TRINITY_DN29554_c0_g1_i3::g.29::m.2"  0.103   1  0.000   1  0.110   1  0.000   0.000 N  0.450      SignalP-noTM
TRINITY_DN29554_c0_g1::TRINITY_DN29554_c0_g1_i3::g.29::m.2#  0.104   1  0.000   1  0.158   1  0.000   0.000 N  0.450      SignalP-noTM
TRINITY_DN29554_c0_g1::TRINITY_DN29554_c0_g1_i3::g.29::m.2$  0.105   1  0.000   1  0.120   1  0.000   0.000 N  0.450      SignalP-noTM
TRINITY_DN29554_c0_g1::TRINITY_DN29554_c0_g1_i3::g.29::m.2%  0.104   1  0.000   1  0.140   1  0.000   0.000 N  0.450      SignalP-noTM
TRINITY_DN29554_c0_g1::TRINITY_DN29554_c0_g1_i3::g.29::m.2&  0.104   1  0.000   1  0.140   1  0.000   0.000 N  0.450      SignalP-noTM
TRINITY_DN29554_c0_g1::TRINITY_DN29554_c0_g1_i3::g.29::m.2'  0.104   1  0.000   1  0.138   1  0.000   0.000 N  0.450      SignalP-noTM
TRINITY_DN29554_c0_g1::TRINITY_DN29554_c0_g1_i3::g.29::m.2(  0.104   1  0.000   1  0.131   1  0.000   0.000 N  0.450      SignalP-noTM
TRINITY_DN29554_c0_g1::TRINITY_DN29554_c0_g1_i3::g.29::m.2)  0.103   1  0.000   1  0.166   1  0.000   0.000 N  0.450      SignalP-noTM
TRINITY_DN29554_c0_g1::TRINITY_DN29554_c0_g1_i3::g.29::m.2*  0.105   1  0.000   1  0.120   1  0.000   0.000 N  0.450      SignalP-noTM
TRINITY_DN29554_c0_g1::TRINITY_DN29554_c0_g1_i3::g.29::m.2+  0.103   1  0.000   1  0.110   1  0.000   0.000 N  0.450      SignalP-noTM
TRINITY_DN29554_c0_g1::TRINITY_DN29554_c0_g1_i3::g.29::m.2,  0.103   1  0.000   1  0.145   1  0.000   0.000 N  0.450      SignalP-noTM
TRINITY_DN29554_c0_g1::TRINITY_DN29554_c0_g1_i3::g.29::m.2-  0.104   1  0.000   1  0.158   1  0.000   0.000 N  0.450      SignalP-noTM
TRINITY_DN29554_c0_g1::TRINITY_DN29554_c0_g1_i3::g.29::m.2.  0.106   1  0.000   1  0.129   1  0.000   0.000 N  0.450      SignalP-noTM
TRINITY_DN29554_c0_g1::TRINITY_DN29554_c0_g1_i3::g.29::m.2/  0.103   1  0.000   1  0.166   1  0.000   0.000 N  0.450      SignalP-noTM
TRINITY_DN29554_c0_g1::TRINITY_DN29554_c0_g1_i3::g.29::m.20  0.106   1  0.000   1  0.139   1  0.000   0.000 N  0.450      SignalP-noTM
TRINITY_DN29554_c0_g1::TRINITY_DN29554_c0_g1_i3::g.29::m.21  0.104   1  0.000   1  0.140   1  0.000   0.000 N  0.450      SignalP-noTM
TRINITY_DN29554_c0_g1::TRINITY_DN29554_c0_g1_i3::g.29::m.22  0.104   1  0.000   1  0.146   1  0.000   0.000 N  0.450      SignalP-noTM
TRINITY_DN29554_c0_g1::TRINITY_DN29554_c0_g1_i3::g.29::m.23  0.104   1  0.000   1  0.140   1  0.000   0.000 N  0.450      SignalP-noTM
TRINITY_DN29554_c0_g1::TRINITY_DN29554_c0_g1_i3::g.29::m.24  0.105   1  0.000   1  0.120   1  0.000   0.000 N  0.450      SignalP-noTM
TRINITY_DN29554_c0_g1::TRINITY_DN29554_c0_g1_i3::g.29::m.25  0.104   1  0.000   1  0.130   1  0.000   0.000 N  0.450      SignalP-noTM
TRINITY_DN29554_c0_g1::TRINITY_DN29554_c0_g1_i3::g.29::m.26  0.104   1  0.000   1  0.121   1  0.000   0.000 N  0.450      SignalP-noTM
TRINITY_DN29554_c0_g1::TRINITY_DN29554_c0_g1_i3::g.29::m.27  0.103   1  0.000   1  0.110   1  0.000   0.000 N  0.450      SignalP-noTM
TRINITY_DN29554_c0_g1::TRINITY_DN29554_c0_g1_i3::g.29::m.28  0.104   1  0.000   1  0.158   1  0.000   0.000 N  0.450      SignalP-noTM
TRINITY_DN29554_c0_g1::TRINITY_DN29554_c0_g1_i3::g.29::m.29  0.101   1  0.000   1  0.104   1  0.000   0.000 N  0.450      SignalP-noTM
TRINITY_DN29554_c0_g1::TRINITY_DN29554_c0_g1_i3::g.29::m.2:  0.102   2  0.000   1  0.104   1  0.000   0.000 N  0.450      SignalP-noTM
TRINITY_DN29554_c0_g1::TRINITY_DN29554_c0_g1_i3::g.29::m.2;  0.102   2  0.000   1  0.107   3  0.000   0.000 N  0.450      SignalP-noTM
TRINITY_DN29554_c0_g1::TRINITY_DN29554_c0_g1_i3::g.29::m.2<  0.104   4  0.000   1  0.111   4  0.000   0.000 N  0.450      SignalP-noTM
TRINITY_DN29554_c0_g1::TRINITY_DN29554_c0_g1_i3::g.29::m.2=  0.104   4  0.000   1  0.111   4  0.000   0.000 N  0.450      SignalP-noTM
TRINITY_DN29554_c0_g1::TRINITY_DN29554_c0_g1_i3::g.29::m.2>  0.104   4  0.000   1  0.111   4  0.000   0.000 N  0.450      SignalP-noTM
TRINITY_DN29554_c0_g1::TRINITY_DN29554_c0_g1_i3::g.29::m.2?  0.104   4  0.000   1  0.113   7  0.000   0.000 N  0.450      SignalP-noTM
TRINITY_DN29554_c0_g1::TRINITY_DN29554_c0_g1_i3::g.29::m.2@  0.104   4  0.000   1  0.115   8  0.000   0.000 N  0.450      SignalP-noTM
TRINITY_DN29554_c0_g1::TRINITY_DN29554_c0_g1_i3::g.29::m.2A  0.106   9  0.000   1  0.115   8  0.000   0.000 N  0.450      SignalP-noTM
TRINITY_DN29554_c0_g1::TRINITY_DN29554_c0_g1_i3::g.29::m.2B  0.106  10  0.000   1  0.115   8  0.000   0.000 N  0.450      SignalP-noTM
TRINITY_DN29554_c0_g1::TRINITY_DN29554_c0_g1_i3::g.29::m.2C  0.106  10  0.104  11  0.115   8  0.107   0.106 N  0.450      SignalP-noTM
TRINITY_DN29554_c0_g1::TRINITY_DN29554_c0_g1_i3::g.29::m.2D  0.111  12  0.108  12  0.115   8  0.106   0.107 N  0.450      SignalP-noTM
TRINITY_DN29554_c0_g1::TRINITY_DN29554_c0_g1_i3::g.29::m.2E  0.111  12  0.108  12  0.115   8  0.106   0.107 N  0.450      SignalP-noTM
TRINITY_DN29554_c0_g1::TRINITY_DN29554_c0_g1_i3::g.29::m.2F  0.111  12  0.108  12  0.115   8  0.106   0.107 N  0.450      SignalP-noTM
TRINITY_DN29554_c0_g1::TRINITY_DN29554_c0_g1_i4::g.32::m.3  0.104   1  0.000   1  0.130   1  0.000   0.000 N  0.450      SignalP-noTM
TRINITY_DN29554_c0_g1::TRINITY_DN29554_c0_g1_i4::g.32::m.3  0.104   1  0.000   1  0.121   1  0.000   0.000 N  0.450      SignalP-noTM
TRINITY_DN29554_c0_g1::TRINITY_DN29554_c0_g1_i4::g.32::m.3  0.105   1  0.000   1  0.140   1  0.000   0.000 N  0.450      SignalP-noTM
TRINITY_DN29554_c0_g1::TRINITY_DN29554_c0_g1_i4::g.32::m.3  0.105   1  0.000   1  0.140   1  0.000   0.000 N  0.450      SignalP-noTM
TRINITY_DN29554_c0_g1::TRINITY_DN29554_c0_g1_i4::g.32::m.3  0.104   1  0.000   1  0.140   1  0.000   0.000 N  0.450      SignalP-noTM
TRINITY_DN29554_c0_g1::TRINITY_DN29554_c0_g1_i4::g.32::m.3  0.103   1  0.000   1  0.145   1  0.000   0.000 N  0.450      SignalP-noTM
TRINITY_DN29554_c0_g1::TRINITY_DN29554_c0_g1_i4::g.32::m.3  0.103   1  0.000   1  0.110   1  0.000   0.000 N  0.450      SignalP-noTM
TRINITY_DN29554_c0_g1::TRINITY_DN29554_c0_g1_i4::g.32::m.3  0.103   1  0.000   1  0.166   1  0.000   0.000 N  0.450      SignalP-noTM
TRINITY_DN29554_c0_g1::TRINITY_DN29554_c0_g1_i4::g.32::m.3  0.103   1  0.000   1  0.166   1  0.000   0.000 N  0.450      SignalP-noTM
                           0.000   1  0.000   1  0.000   1  0.000   0.000 N  0.500      SignalP-TM
TRINITY_DN29554_c0_g1::TRINITY_DN29554_c0_g1_i4::g.32::m.3  0.000   1  0.000   1  0.000   1  0.000   0.000 N  0.450      SignalP-noTM
0.119892                   0.000   1  0.000   1  0.000   1  0.000   0.000 N  0.450      SignalP-noTM
TRINITY_DN29554_c0_g1::TRINITY_DN29554_c0_g1_i4::g.32::m.3  0.104   1  0.000   1  0.130   1  0.000   0.000 N  0.450      SignalP-noTM
TRINITY_DN29554_c0_g1::TRINITY_DN29554_c0_g1_i4::g.32::m.3  0.104   1  0.000   1  0.131   1  0.000   0.000 N  0.450      SignalP-noTM
TRINITY_DN29554_c0_g1::TRINITY_DN29554_c0_g1_i4::g.32::m.3  0.103   1  0.000   1  0.166   1  0.000   0.000 N  0.450      SignalP-noTM
TRINITY_DN29554_c0_g1::TRINITY_DN29554_c0_g1_i4::g.32::m.3  0.106   1  0.000   1  0.139   1  0.000   0.000 N  0.450      SignalP-noTM
TRINITY_DN29554_c0_g1::TRINITY_DN29554_c0_g1_i4::g.32::m.3  0.104   1  0.000   1  0.140   1  0.000   0.000 N  0.450      SignalP-noTM
TRINITY_DN29554_c0_g1::TRINITY_DN29554_c0_g1_i4::g.32::m.3  0.104   1  0.000   1  0.146   1  0.000   0.000 N  0.450      SignalP-noTM
TRINITY_DN29554_c0_g1::TRINITY_DN29554_c0_g1_i4::g.32::m.3  0.106   1  0.000   1  0.129   1  0.000   0.000 N  0.450      SignalP-noTM
TRINITY_DN29554_c0_g1::TRINITY_DN29554_c0_g1_i4::g.32::m.3  0.105   1  0.000   1  0.120   1  0.000   0.000 N  0.450      SignalP-noTM
TRINITY_DN29554_c0_g1::TRINITY_DN29554_c0_g1_i4::g.32::m.3  0.105   1  0.000   1  0.120   1  0.000   0.000 N  0.450      SignalP-noTM
TRINITY_DN29554_c0_g1::TRINITY_DN29554_c0_g1_i4::g.32::m.3  0.104   1  0.000   1  0.146   1  0.000   0.000 N  0.450      SignalP-noTM
TRINITY_DN29554_c0_g1::TRINITY_DN29554_c0_g1_i4::g.32::m.3  0.104   1  0.000   1  0.161   1  0.000   0.000 N  0.450      SignalP-noTM
TRINITY_DN29554_c0_g1::TRINITY_DN29554_c0_g1_i4::g.32::m.3  0.104   1  0.000   1  0.158   1  0.000   0.000 N  0.450      SignalP-noTM
TRINITY_DN29554_c0_g1::TRINITY_DN29554_c0_g1_i4::g.32::m.3  0.103   1  0.000   1  0.145   1  0.000   0.000 N  0.450      SignalP-noTM
TRINITY_DN29554_c0_g1::TRINITY_DN29554_c0_g1_i4::g.32::m.3  0.104   1  0.000   1  0.140   1  0.000   0.000 N  0.450      SignalP-noTM
TRINITY_DN29554_c0_g1::TRINITY_DN29554_c0_g1_i4::g.32::m.3  0.103   1  0.000   1  0.145   1  0.000   0.000 N  0.450      SignalP-noTM
TRINITY_DN29554_c0_g1::TRINITY_DN29554_c0_g1_i4::g.32::m.3  0.104   1  0.000   1  0.140   1  0.000   0.000 N  0.450      SignalP-noTM
TRINITY_DN29554_c0_g1::TRINITY_DN29554_c0_g1_i4::g.32::m.3  0.105   1  0.000   1  0.120   1  0.000   0.000 N  0.450      SignalP-noTM
TRINITY_DN29554_c0_g1::TRINITY_DN29554_c0_g1_i4::g.32::m.3  0.103   1  0.000   1  0.166   1  0.000   0.000 N  0.450      SignalP-noTM
TRINITY_DN29554_c0_g1::TRINITY_DN29554_c0_g1_i4::g.32::m.3  0.104   1  0.000   1  0.140   1  0.000   0.000 N  0.450      SignalP-noTM
TRINITY_DN29554_c0_g1::TRINITY_DN29554_c0_g1_i4::g.32::m.3  0.104   1  0.000   1  0.140   1  0.000   0.000 N  0.450      SignalP-noTM
TRINITY_DN29554_c0_g1::TRINITY_DN29554_c0_g1_i4::g.32::m.3  0.104   1  0.000   1  0.140   1  0.000   0.000 N  0.450      SignalP-noTM
TRINITY_DN29554_c0_g1::TRINITY_DN29554_c0_g1_i4::g.32::m.3!  0.103   1  0.000   1  0.145   1  0.000   0.000 N  0.450      SignalP-noTM
TRINITY_DN29554_c0_g1::TRINITY_DN29554_c0_g1_i4::g.32::m.3"  0.103   1  0.000   1  0.110   1  0.000   0.000 N  0.450      SignalP-noTM
TRINITY_DN29554_c0_g1::TRINITY_DN29554_c0_g1_i4::g.32::m.3#  0.104   1  0.000   1  0.158   1  0.000   0.000 N  0.450      SignalP-noTM
TRINITY_DN29554_c0_g1::TRINITY_DN29554_c0_g1_i4::g.32::m.3$  0.105   1  0.000   1  0.120   1  0.000   0.000 N  0.450      SignalP-noTM
TRINITY_DN29554_c0_g1::TRINITY_DN29554_c0_g1_i4::g.32::m.3%  0.104   1  0.000   1  0.140   1  0.000   0.000 N  0.450      SignalP-noTM
TRINITY_DN29554_c0_g1::TRINITY_DN29554_c0_g1_i4::g.32::m.3&  0.104   1  0.000   1  0.140   1  0.000   0.000 N  0.450      SignalP-noTM
TRINITY_DN29554_c0_g1::TRINITY_DN29554_c0_g1_i4::g.32::m.3'  0.104   1  0.000   1  0.138   1  0.000   0.000 N  0.450      SignalP-noTM
TRINITY_DN29554_c0_g1::TRINITY_DN29554_c0_g1_i4::g.32::m.3(  0.104   1  0.000   1  0.131   1  0.000   0.000 N  0.450      SignalP-noTM
TRINITY_DN29554_c0_g1::TRINITY_DN29554_c0_g1_i4::g.32::m.3)  0.103   1  0.000   1  0.166   1  0.000   0.000 N  0.450      SignalP-noTM
TRINITY_DN29554_c0_g1::TRINITY_DN29554_c0_g1_i4::g.32::m.3*  0.105   1  0.000   1  0.120   1  0.000   0.000 N  0.450      SignalP-noTM
TRINITY_DN29554_c0_g1::TRINITY_DN29554_c0_g1_i4::g.32::m.3+  0.103   1  0.000   1  0.110   1  0.000   0.000 N  0.450      SignalP-noTM
TRINITY_DN29554_c0_g1::TRINITY_DN29554_c0_g1_i4::g.32::m.3,  0.103   1  0.000   1  0.145   1  0.000   0.000 N  0.450      SignalP-noTM
TRINITY_DN29554_c0_g1::TRINITY_DN29554_c0_g1_i4::g.32::m.3-  0.104   1  0.000   1  0.158   1  0.000   0.000 N  0.450      SignalP-noTM
TRINITY_DN29554_c0_g1::TRINITY_DN29554_c0_g1_i4::g.32::m.3.  0.106   1  0.000   1  0.129   1  0.000   0.000 N  0.450      SignalP-noTM
TRINITY_DN29554_c0_g1::TRINITY_DN29554_c0_g1_i4::g.32::m.3/  0.103   1  0.000   1  0.166   1  0.000   0.000 N  0.450      SignalP-noTM
TRINITY_DN29554_c0_g1::TRINITY_DN29554_c0_g1_i4::g.32::m.30  0.106   1  0.000   1  0.139   1  0.000   0.000 N  0.450      SignalP-noTM
TRINITY_DN29554_c0_g1::TRINITY_DN29554_c0_g1_i4::g.32::m.31  0.104   1  0.000   1  0.140   1  0.000   0.000 N  0.450      SignalP-noTM
TRINITY_DN29554_c0_g1::TRINITY_DN29554_c0_g1_i4::g.32::m.32  0.101   1  0.000   1  0.149   1  0.000   0.000 N  0.450      SignalP-noTM
TRINITY_DN29554_c0_g1::TRINITY_DN29554_c0_g1_i4::g.32::m.33  0.103   2  0.000   1  0.149   1  0.000   0.000 N  0.450      SignalP-noTM
TRINITY_DN29554_c0_g1::TRINITY_DN29554_c0_g1_i4::g.32::m.34  0.103   2  0.000   1  0.149   1  0.000   0.000 N  0.450      SignalP-noTM
TRINITY_DN29554_c0_g1::TRINITY_DN29554_c0_g1_i4::g.32::m.35  0.103   2  0.000   1  0.149   1  0.000   0.000 N  0.450      SignalP-noTM
TRINITY_DN29554_c0_g1::TRINITY_DN29554_c0_g1_i4::g.32::m.36  0.103   2  0.000   1  0.149   1  0.000   0.000 N  0.450      SignalP-noTM
TRINITY_DN29554_c0_g1::TRINITY_DN29554_c0_g1_i4::g.32::m.37  0.103   2  0.000   1  0.149   1  0.000   0.000 N  0.450      SignalP-noTM
TRINITY_DN29554_c0_g1::TRINITY_DN29554_c0_g1_i4::g.32::m.38  0.107   7  0.000   1  0.149   1  0.000   0.000 N  0.450      SignalP-noTM
TRINITY_DN29554_c0_g1::TRINITY_DN29554_c0_g1_i4::g.32::m.39  0.107   7  0.000   1  0.149   1  0.000   0.000 N  0.450      SignalP-noTM
TRINITY_DN29554_c0_g1::TRINITY_DN29554_c0_g1_i4::g.32::m.3:  0.107   7  0.000   1  0.149   1  0.000   0.000 N  0.450      SignalP-noTM
TRINITY_DN29554_c0_g1::TRINITY_DN29554_c0_g1_i4::g.32::m.3;  0.107   7  0.000   1  0.149   1  0.000   0.000 N  0.450      SignalP-noTM
TRINITY_DN29554_c0_g1::TRINITY_DN29554_c0_g1_i4::g.32::m.3<  0.107   7  0.116  11  0.149   1  0.104   0.110 N  0.450      SignalP-noTM
TRINITY_DN29554_c0_g1::TRINITY_DN29554_c0_g1_i4::g.32::m.3=  0.107   7  0.116  11  0.149   1  0.104   0.110 N  0.450      SignalP-noTM
TRINITY_DN29554_c0_g1::TRINITY_DN29554_c0_g1_i4::g.32::m.3>  0.107   7  0.116  11  0.149   1  0.104   0.110 N  0.450      SignalP-noTM
TRINITY_DN29554_c0_g1::TRINITY_DN29554_c0_g1_i4::g.32::m.3?  0.107   7  0.116  11  0.149   1  0.104   0.110 N  0.450      SignalP-noTM
TRINITY_DN29554_c0_g1::TRINITY_DN29554_c0_g1_i4::g.32::m.3@  0.107   7  0.116  11  0.149   1  0.104   0.110 N  0.450      SignalP-noTM
TRINITY_DN29554_c0_g1::TRINITY_DN29554_c0_g1_i4::g.32::m.3A  0.107   7  0.116  11  0.149   1  0.104   0.110 N  0.450      SignalP-noTM
TRINITY_DN29554_c0_g1::TRINITY_DN29554_c0_g1_i4::g.32::m.3B  0.107   7  0.116  11  0.149   1  0.104   0.110 N  0.450      SignalP-noTM
TRINITY_DN29554_c0_g1::TRINITY_DN29554_c0_g1_i4::g.32::m.3C  0.107   7  0.116  11  0.149   1  0.104   0.110 N  0.450      SignalP-noTM
TRINITY_DN29554_c0_g1::TRINITY_DN29554_c0_g1_i4::g.32::m.3D  0.109  19  0.116  11  0.149   1  0.104   0.110 N  0.450      SignalP-noTM
TRINITY_DN29554_c0_g1::TRINITY_DN29554_c0_g1_i4::g.32::m.3E  0.109  19  0.116  11  0.149   1  0.104   0.110 N  0.450      SignalP-noTM
TRINITY_DN29554_c0_g1::TRINITY_DN29554_c0_g1_i4::g.32::m.3F  0.109  19  0.116  11  0.149   1  0.104   0.110 N  0.450      SignalP-noTM
TRINITY_DN29554_c0_g1::TRINITY_DN29554_c0_g1_i5::g.35::m.3  0.104   1  0.000   1  0.130   1  0.000   0.000 N  0.450      SignalP-noTM
TRINITY_DN29554_c0_g1::TRINITY_DN29554_c0_g1_i5::g.35::m.3  0.104   1  0.000   1  0.121   1  0.000   0.000 N  0.450      SignalP-noTM
TRINITY_DN29554_c0_g1::TRINITY_DN29554_c0_g1_i5::g.35::m.3  0.105   1  0.000   1  0.140   1  0.000   0.000 N  0.450      SignalP-noTM
TRINITY_DN29554_c0_g1::TRINITY_DN29554_c0_g1_i5::g.35::m.3  0.105   1  0.000   1  0.140   1  0.000   0.000 N  0.450      SignalP-noTM
TRINITY_DN29554_c0_g1::TRINITY_DN29554_c0_g1_i5::g.35::m.3  0.104   1  0.000   1  0.140   1  0.000   0.000 N  0.450      SignalP-noTM
TRINITY_DN29554_c0_g1::TRINITY_DN29554_c0_g1_i5::g.35::m.3  0.103   1  0.000   1  0.145   1  0.000   0.000 N  0.450      SignalP-noTM
TRINITY_DN29554_c0_g1::TRINITY_DN29554_c0_g1_i5::g.35::m.3  0.103   1  0.000   1  0.110   1  0.000   0.000 N  0.450      SignalP-noTM
TRINITY_DN29554_c0_g1::TRINITY_DN29554_c0_g1_i5::g.35::m.3  0.103   1  0.000   1  0.166   1  0.000   0.000 N  0.450      SignalP-noTM
TRINITY_DN29554_c0_g1::TRINITY_DN29554_c0_g1_i5::g.35::m.3  0.103   1  0.000   1  0.166   1  0.000   0.000 N  0.450      SignalP-noTM
                           0.000   1  0.000   1  0.000   1  0.000   0.000 N  0.500      SignalP-TM
TRINITY_DN29554_c0_g1::TRINITY_DN29554_c0_g1_i5::g.35::m.3  0.000   1  0.000   1  0.000   1  0.000   0.000 N  0.450      SignalP-noTM
0.119892                   0.000   1  0.000   1  0.000   1  0.000   0.000 N  0.450      SignalP-noTM
TRINITY_DN29554_c0_g1::TRINITY_DN29554_c0_g1_i5::g.35::m.3  0.104   1  0.000   1  0.130   1  0.000   0.000 N  0.450      SignalP-noTM
TRINITY_DN29554_c0_g1::TRINITY_DN29554_c0_g1_i5::g.35::m.3  0.104   1  0.000   1  0.131   1  0.000   0.000 N  0.450      SignalP-noTM
TRINITY_DN29554_c0_g1::TRINITY_DN29554_c0_g1_i5::g.35::m.3  0.103   1  0.000   1  0.166   1  0.000   0.000 N  0.450      SignalP-noTM
TRINITY_DN29554_c0_g1::TRINITY_DN29554_c0_g1_i5::g.35::m.3  0.106   1  0.000   1  0.139   1  0.000   0.000 N  0.450      SignalP-noTM
TRINITY_DN29554_c0_g1::TRINITY_DN29554_c0_g1_i5::g.35::m.3  0.104   1  0.000   1  0.140   1  0.000   0.000 N  0.450      SignalP-noTM
TRINITY_DN29554_c0_g1::TRINITY_DN29554_c0_g1_i5::g.35::m.3  0.104   1  0.000   1  0.146   1  0.000   0.000 N  0.450      SignalP-noTM
TRINITY_DN29554_c0_g1::TRINITY_DN29554_c0_g1_i5::g.35::m.3  0.106   1  0.000   1  0.129   1  0.000   0.000 N  0.450      SignalP-noTM
TRINITY_DN29554_c0_g1::TRINITY_DN29554_c0_g1_i5::g.35::m.3  0.105   1  0.000   1  0.120   1  0.000   0.000 N  0.450      SignalP-noTM
TRINITY_DN29554_c0_g1::TRINITY_DN29554_c0_g1_i5::g.35::m.3  0.105   1  0.000   1  0.120   1  0.000   0.000 N  0.450      SignalP-noTM
TRINITY_DN29554_c0_g1::TRINITY_DN29554_c0_g1_i5::g.35::m.3  0.104   1  0.000   1  0.146   1  0.000   0.000 N  0.450      SignalP-noTM
TRINITY_DN29554_c0_g1::TRINITY_DN29554_c0_g1_i5::g.35::m.3  0.104   1  0.000   1  0.161   1  0.000   0.000 N  0.450      SignalP-noTM
TRINITY_DN29554_c0_g1::TRINITY_DN29554_c0_g1_i5::g.35::m.3  0.104   1  0.000   1  0.158   1  0.000   0.000 N  0.450      SignalP-noTM
TRINITY_DN29554_c0_g1::TRINITY_DN29554_c0_g1_i5::g.35::m.3  0.103   1  0.000   1  0.145   1  0.000   0.000 N  0.450      SignalP-noTM
TRINITY_DN29554_c0_g1::TRINITY_DN29554_c0_g1_i5::g.35::m.3  0.104   1  0.000   1  0.140   1  0.000   0.000 N  0.450      SignalP-noTM
TRINITY_DN29554_c0_g1::TRINITY_DN29554_c0_g1_i5::g.35::m.3  0.103   1  0.000   1  0.145   1  0.000   0.000 N  0.450      SignalP-noTM
TRINITY_DN29554_c0_g1::TRINITY_DN29554_c0_g1_i5::g.35::m.3  0.104   1  0.000   1  0.140   1  0.000   0.000 N  0.450      SignalP-noTM
TRINITY_DN29554_c0_g1::TRINITY_DN29554_c0_g1_i5::g.35::m.3  0.105   1  0.000   1  0.120   1  0.000   0.000 N  0.450      SignalP-noTM
TRINITY_DN29554_c0_g1::TRINITY_DN29554_c0_g1_i5::g.35::m.3  0.103   1  0.000   1  0.166   1  0.000   0.000 N  0.450      SignalP-noTM
TRINITY_DN29554_c0_g1::TRINITY_DN29554_c0_g1_i5::g.35::m.3  0.104   1  0.000   1  0.140   1  0.000   0.000 N  0.450      SignalP-noTM
TRINITY_DN29554_c0_g1::TRINITY_DN29554_c0_g1_i5::g.35::m.3  0.104   1  0.000   1  0.140   1  0.000   0.000 N  0.450      SignalP-noTM
TRINITY_DN29554_c0_g1::TRINITY_DN29554_c0_g1_i5::g.35::m.3  0.104   1  0.000   1  0.140   1  0.000   0.000 N  0.450      SignalP-noTM
TRINITY_DN29554_c0_g1::TRINITY_DN29554_c0_g1_i5::g.35::m.3!  0.103   1  0.000   1  0.145   1  0.000   0.000 N  0.450      SignalP-noTM
TRINITY_DN29554_c0_g1::TRINITY_DN29554_c0_g1_i5::g.35::m.3"  0.103   1  0.000   1  0.110   1  0.000   0.000 N  0.450      SignalP-noTM
TRINITY_DN29554_c0_g1::TRINITY_DN29554_c0_g1_i5::g.35::m.3#  0.104   1  0.000   1  0.158   1  0.000   0.000 N  0.450      SignalP-noTM
TRINITY_DN29554_c0_g1::TRINITY_DN29554_c0_g1_i5::g.35::m.3$  0.105   1  0.000   1  0.120   1  0.000   0.000 N  0.450      SignalP-noTM
TRINITY_DN29554_c0_g1::TRINITY_DN29554_c0_g1_i5::g.35::m.3%  0.104   1  0.000   1  0.140   1  0.000   0.000 N  0.450      SignalP-noTM
TRINITY_DN29554_c0_g1::TRINITY_DN29554_c0_g1_i5::g.35::m.3&  0.104   1  0.000   1  0.140   1  0.000   0.000 N  0.450      SignalP-noTM
TRINITY_DN29554_c0_g1::TRINITY_DN29554_c0_g1_i5::g.35::m.3'  0.104   1  0.000   1  0.138   1  0.000   0.000 N  0.450      SignalP-noTM
TRINITY_DN29554_c0_g1::TRINITY_DN29554_c0_g1_i5::g.35::m.3(  0.104   1  0.000   1  0.131   1  0.000   0.000 N  0.450      SignalP-noTM
TRINITY_DN29554_c0_g1::TRINITY_DN29554_c0_g1_i5::g.35::m.3)  0.103   1  0.000   1  0.166   1  0.000   0.000 N  0.450      SignalP-noTM
TRINITY_DN29554_c0_g1::TRINITY_DN29554_c0_g1_i5::g.35::m.3*  0.105   1  0.000   1  0.120   1  0.000   0.000 N  0.450      SignalP-noTM
TRINITY_DN29554_c0_g1::TRINITY_DN29554_c0_g1_i5::g.35::m.3+  0.103   1  0.000   1  0.110   1  0.000   0.000 N  0.450      SignalP-noTM
TRINITY_DN29554_c0_g1::TRINITY_DN29554_c0_g1_i5::g.35::m.3,  0.103   1  0.000   1  0.145   1  0.000   0.000 N  0.450      SignalP-noTM
TRINITY_DN29554_c0_g1::TRINITY_DN29554_c0_g1_i5::g.35::m.3-  0.104   1  0.000   1  0.158   1  0.000   0.000 N  0.450      SignalP-noTM
TRINITY_DN29554_c0_g1::TRINITY_DN29554_c0_g1_i5::g.35::m.3.  0.106   1  0.000   1  0.129   1  0.000   0.000 N  0.450      SignalP-noTM
TRINITY_DN29554_c0_g1::TRINITY_DN29554_c0_g1_i5::g.35::m.3/  0.103   1  0.000   1  0.166   1  0.000   0.000 N  0.450      SignalP-noTM
TRINITY_DN29554_c0_g1::TRINITY_DN29554_c0_g1_i5::g.35::m.30  0.106   1  0.000   1  0.139   1  0.000   0.000 N  0.450      SignalP-noTM
TRINITY_DN29554_c0_g1::TRINITY_DN29554_c0_g1_i5::g.35::m.31  0.104   1  0.000   1  0.140   1  0.000   0.000 N  0.450      SignalP-noTM
TRINITY_DN29554_c0_g1::TRINITY_DN29554_c0_g1_i5::g.35::m.32  0.104   1  0.000   1  0.146   1  0.000   0.000 N  0.450      SignalP-noTM
TRINITY_DN29554_c0_g1::TRINITY_DN29554_c0_g1_i5::g.35::m.33  0.104   1  0.000   1  0.140   1  0.000   0.000 N  0.450      SignalP-noTM
TRINITY_DN29554_c0_g1::TRINITY_DN29554_c0_g1_i5::g.35::m.34  0.105   1  0.000   1  0.120   1  0.000   0.000 N  0.450      SignalP-noTM
TRINITY_DN29554_c0_g1::TRINITY_DN29554_c0_g1_i5::g.35::m.35  0.102   1  0.000   1  0.129   1  0.000   0.000 N  0.450      SignalP-noTM
TRINITY_DN29554_c0_g1::TRINITY_DN29554_c0_g1_i5::g.35::m.36  0.102   1  0.000   1  0.129   1  0.000   0.000 N  0.450      SignalP-noTM
TRINITY_DN29554_c0_g1::TRINITY_DN29554_c0_g1_i5::g.35::m.37  0.102   1  0.000   1  0.129   1  0.000   0.000 N  0.450      SignalP-noTM
TRINITY_DN29554_c0_g1::TRINITY_DN29554_c0_g1_i5::g.35::m.38  0.105   4  0.000   1  0.129   1  0.000   0.000 N  0.450      SignalP-noTM
TRINITY_DN29554_c0_g1::TRINITY_DN29554_c0_g1_i5::g.35::m.39  0.105   4  0.000   1  0.129   1  0.000   0.000 N  0.450      SignalP-noTM
TRINITY_DN29554_c0_g1::TRINITY_DN29554_c0_g1_i5::g.35::m.3:  0.105   4  0.000   1  0.129   1  0.000   0.000 N  0.450      SignalP-noTM
TRINITY_DN29554_c0_g1::TRINITY_DN29554_c0_g1_i5::g.35::m.3;  0.105   4  0.000   1  0.129   1  0.000   0.000 N  0.450      SignalP-noTM
TRINITY_DN29554_c0_g1::TRINITY_DN29554_c0_g1_i5::g.35::m.3<  0.105   4  0.000   1  0.129   1  0.000   0.000 N  0.450      SignalP-noTM
TRINITY_DN29554_c0_g1::TRINITY_DN29554_c0_g1_i5::g.35::m.3=  0.105   4  0.000   1  0.129   1  0.000   0.000 N  0.450      SignalP-noTM
TRINITY_DN29554_c0_g1::TRINITY_DN29554_c0_g1_i5::g.35::m.3>  0.105   4  0.000   1  0.129   1  0.000   0.000 N  0.450      SignalP-noTM
TRINITY_DN29554_c0_g1::TRINITY_DN29554_c0_g1_i5::g.35::m.3?  0.106  11  0.111  11  0.129   1  0.100   0.105 N  0.450      SignalP-noTM
TRINITY_DN29554_c0_g1::TRINITY_DN29554_c0_g1_i5::g.35::m.3@  0.106  11  0.111  11  0.129   1  0.100   0.105 N  0.450      SignalP-noTM
TRINITY_DN29554_c0_g1::TRINITY_DN29554_c0_g1_i5::g.35::m.3A  0.106  11  0.111  11  0.129   1  0.100   0.105 N  0.450      SignalP-noTM
TRINITY_DN29554_c0_g1::TRINITY_DN29554_c0_g1_i5::g.35::m.3B  0.107  14  0.111  11  0.129   1  0.100   0.105 N  0.450      SignalP-noTM
TRINITY_DN29554_c0_g1::TRINITY_DN29554_c0_g1_i5::g.35::m.3C  0.107  14  0.111  11  0.129   1  0.100   0.105 N  0.450      SignalP-noTM
TRINITY_DN29554_c0_g1::TRINITY_DN29554_c0_g1_i5::g.35::m.3D  0.110  16  0.111  11  0.129   1  0.100   0.105 N  0.450      SignalP-noTM
TRINITY_DN29554_c0_g1::TRINITY_DN29554_c0_g1_i5::g.35::m.3E  0.110  16  0.111  11  0.129   1  0.100   0.105 N  0.450      SignalP-noTM
TRINITY_DN29554_c0_g1::TRINITY_DN29554_c0_g1_i5::g.35::m.3F  0.110  16  0.111  11  0.129   1  0.100   0.105 N  0.450      SignalP-noTM
TRINITY_DN29554_c0_g1::TRINITY_DN29554_c0_g1_i6::g.38::m.3  0.104   1  0.000   1  0.130   1  0.000   0.000 N  0.450      SignalP-noTM
TRINITY_DN29554_c0_g1::TRINITY_DN29554_c0_g1_i6::g.38::m.3  0.104   1  0.000   1  0.121   1  0.000   0.000 N  0.450      SignalP-noTM
TRINITY_DN29554_c0_g1::TRINITY_DN29554_c0_g1_i6::g.38::m.3  0.105   1  0.000   1  0.140   1  0.000   0.000 N  0.450      SignalP-noTM
TRINITY_DN29554_c0_g1::TRINITY_DN29554_c0_g1_i6::g.38::m.3  0.105   1  0.000   1  0.140   1  0.000   0.000 N  0.450      SignalP-noTM
TRINITY_DN29554_c0_g1::TRINITY_DN29554_c0_g1_i6::g.38::m.3  0.104   1  0.000   1  0.140   1  0.000   0.000 N  0.450      SignalP-noTM
TRINITY_DN29554_c0_g1::TRINITY_DN29554_c0_g1_i6::g.38::m.3  0.103   1  0.000   1  0.145   1  0.000   0.000 N  0.450      SignalP-noTM
TRINITY_DN29554_c0_g1::TRINITY_DN29554_c0_g1_i6::g.38::m.3  0.103   1  0.000   1  0.110   1  0.000   0.000 N  0.450      SignalP-noTM
TRINITY_DN29554_c0_g1::TRINITY_DN29554_c0_g1_i6::g.38::m.3  0.103   1  0.000   1  0.166   1  0.000   0.000 N  0.450      SignalP-noTM
TRINITY_DN29554_c0_g1::TRINITY_DN29554_c0_g1_i6::g.38::m.3  0.103   1  0.000   1  0.166   1  0.000   0.000 N  0.450      SignalP-noTM
                           0.000   1  0.000   1  0.000   1  0.000   0.000 N  0.500      SignalP-TM
TRINITY_DN29554_c0_g1::TRINITY_DN29554_c0_g1_i6::g.38::m.3  0.000   1  0.000   1  0.000   1  0.000   0.000 N  0.450      SignalP-noTM
0.119892                   0.000   1  0.000   1  0.000   1  0.000   0.000 N  0.450      SignalP-noTM
TRINITY_DN29554_c0_g1::TRINITY_DN29554_c0_g1_i6::g.38::m.3  0.104   1  0.000   1  0.130   1  0.000   0.000 N  0.450      SignalP-noTM
TRINITY_DN29554_c0_g1::TRINITY_DN29554_c0_g1_i6::g.38::m.3  0.104   1  0.000   1  0.131   1  0.000   0.000 N  0.450      SignalP-noTM
TRINITY_DN29554_c0_g1::TRINITY_DN29554_c0_g1_i6::g.38::m.3  0.103   1  0.000   1  0.166   1  0.000   0.000 N  0.450      SignalP-noTM
TRINITY_DN29554_c0_g1::TRINITY_DN29554_c0_g1_i6::g.38::m.3  0.106   1  0.000   1  0.139   1  0.000   0.000 N  0.450      SignalP-noTM
TRINITY_DN29554_c0_g1::TRINITY_DN29554_c0_g1_i6::g.38::m.3  0.104   1  0.000   1  0.140   1  0.000   0.000 N  0.450      SignalP-noTM
TRINITY_DN29554_c0_g1::TRINITY_DN29554_c0_g1_i6::g.38::m.3  0.104   1  0.000   1  0.146   1  0.000   0.000 N  0.450      SignalP-noTM
TRINITY_DN29554_c0_g1::TRINITY_DN29554_c0_g1_i6::g.38::m.3  0.106   1  0.000   1  0.129   1  0.000   0.000 N  0.450      SignalP-noTM
TRINITY_DN29554_c0_g1::TRINITY_DN29554_c0_g1_i6::g.38::m.3  0.105   1  0.000   1  0.120   1  0.000   0.000 N  0.450      SignalP-noTM
TRINITY_DN29554_c0_g1::TRINITY_DN29554_c0_g1_i6::g.38::m.3  0.105   1  0.000   1  0.120   1  0.000   0.000 N  0.450      SignalP-noTM
TRINITY_DN29554_c0_g1::TRINITY_DN29554_c0_g1_i6::g.38::m.3  0.104   1  0.000   1  0.146   1  0.000   0.000 N  0.450      SignalP-noTM
TRINITY_DN29554_c0_g1::TRINITY_DN29554_c0_g1_i6::g.38::m.3  0.104   1  0.000   1  0.161   1  0.000   0.000 N  0.450      SignalP-noTM
TRINITY_DN29554_c0_g1::TRINITY_DN29554_c0_g1_i6::g.38::m.3  0.104   1  0.000   1  0.158   1  0.000   0.000 N  0.450      SignalP-noTM
TRINITY_DN29554_c0_g1::TRINITY_DN29554_c0_g1_i6::g.38::m.3  0.103   1  0.000   1  0.145   1  0.000   0.000 N  0.450      SignalP-noTM
TRINITY_DN29554_c0_g1::TRINITY_DN29554_c0_g1_i6::g.38::m.3  0.104   1  0.000   1  0.140   1  0.000   0.000 N  0.450      SignalP-noTM
TRINITY_DN29554_c0_g1::TRINITY_DN29554_c0_g1_i6::g.38::m.3  0.103   1  0.000   1  0.145   1  0.000   0.000 N  0.450      SignalP-noTM
TRINITY_DN29554_c0_g1::TRINITY_DN29554_c0_g1_i6::g.38::m.3  0.104   1  0.000   1  0.140   1  0.000   0.000 N  0.450      SignalP-noTM
TRINITY_DN29554_c0_g1::TRINITY_DN29554_c0_g1_i6::g.38::m.3  0.105   1  0.000   1  0.120   1  0.000   0.000 N  0.450      SignalP-noTM
TRINITY_DN29554_c0_g1::TRINITY_DN29554_c0_g1_i6::g.38::m.3  0.103   1  0.000   1  0.166   1  0.000   0.000 N  0.450      SignalP-noTM
TRINITY_DN29554_c0_g1::TRINITY_DN29554_c0_g1_i6::g.38::m.3  0.104   1  0.000   1  0.140   1  0.000   0.000 N  0.450      SignalP-noTM
TRINITY_DN29554_c0_g1::TRINITY_DN29554_c0_g1_i6::g.38::m.3  0.104   1  0.000   1  0.140   1  0.000   0.000 N  0.450      SignalP-noTM
TRINITY_DN29554_c0_g1::TRINITY_DN29554_c0_g1_i6::g.38::m.3  0.104   1  0.000   1  0.140   1  0.000   0.000 N  0.450      SignalP-noTM
TRINITY_DN29554_c0_g1::TRINITY_DN29554_c0_g1_i6::g.38::m.3!  0.103   1  0.000   1  0.145   1  0.000   0.000 N  0.450      SignalP-noTM
TRINITY_DN29554_c0_g1::TRINITY_DN29554_c0_g1_i6::g.38::m.3"  0.103   1  0.000   1  0.110   1  0.000   0.000 N  0.450      SignalP-noTM
TRINITY_DN29554_c0_g1::TRINITY_DN29554_c0_g1_i6::g.38::m.3#  0.104   1  0.000   1  0.158   1  0.000   0.000 N  0.450      SignalP-noTM
TRINITY_DN29554_c0_g1::TRINITY_DN29554_c0_g1_i6::g.38::m.3$  0.105   1  0.000   1  0.120   1  0.000   0.000 N  0.450      SignalP-noTM
TRINITY_DN29554_c0_g1::TRINITY_DN29554_c0_g1_i6::g.38::m.3%  0.104   1  0.000   1  0.140   1  0.000   0.000 N  0.450      SignalP-noTM
TRINITY_DN29554_c0_g1::TRINITY_DN29554_c0_g1_i6::g.38::m.3&  0.104   1  0.000   1  0.140   1  0.000   0.000 N  0.450      SignalP-noTM
TRINITY_DN29554_c0_g1::TRINITY_DN29554_c0_g1_i6::g.38::m.3'  0.104   1  0.000   1  0.138   1  0.000   0.000 N  0.450      SignalP-noTM
TRINITY_DN29554_c0_g1::TRINITY_DN29554_c0_g1_i6::g.38::m.3(  0.104   1  0.000   1  0.131   1  0.000   0.000 N  0.450      SignalP-noTM
TRINITY_DN29554_c0_g1::TRINITY_DN29554_c0_g1_i6::g.38::m.3)  0.103   1  0.000   1  0.166   1  0.000   0.000 N  0.450      SignalP-noTM
TRINITY_DN29554_c0_g1::TRINITY_DN29554_c0_g1_i6::g.38::m.3*  0.105   1  0.000   1  0.120   1  0.000   0.000 N  0.450      SignalP-noTM
TRINITY_DN29554_c0_g1::TRINITY_DN29554_c0_g1_i6::g.38::m.3+  0.103   1  0.000   1  0.110   1  0.000   0.000 N  0.450      SignalP-noTM
TRINITY_DN29554_c0_g1::TRINITY_DN29554_c0_g1_i6::g.38::m.3,  0.103   1  0.000   1  0.145   1  0.000   0.000 N  0.450      SignalP-noTM
TRINITY_DN29554_c0_g1::TRINITY_DN29554_c0_g1_i6::g.38::m.3-  0.104   1  0.000   1  0.158   1  0.000   0.000 N  0.450      SignalP-noTM
TRINITY_DN29554_c0_g1::TRINITY_DN29554_c0_g1_i6::g.38::m.3.  0.106   1  0.000   1  0.129   1  0.000   0.000 N  0.450      SignalP-noTM
TRINITY_DN29554_c0_g1::TRINITY_DN29554_c0_g1_i6::g.38::m.3/  0.103   1  0.000   1  0.166   1  0.000   0.000 N  0.450      SignalP-noTM
TRINITY_DN29554_c0_g1::TRINITY_DN29554_c0_g1_i6::g.38::m.30  0.106   1  0.000   1  0.139   1  0.000   0.000 N  0.450      SignalP-noTM
TRINITY_DN29554_c0_g1::TRINITY_DN29554_c0_g1_i6::g.38::m.31  0.104   1  0.000   1  0.140   1  0.000   0.000 N  0.450      SignalP-noTM
TRINITY_DN29554_c0_g1::TRINITY_DN29554_c0_g1_i6::g.38::m.32  0.104   1  0.000   1  0.146   1  0.000   0.000 N  0.450      SignalP-noTM
TRINITY_DN29554_c0_g1::TRINITY_DN29554_c0_g1_i6::g.38::m.33  0.104   1  0.000   1  0.140   1  0.000   0.000 N  0.450      SignalP-noTM
TRINITY_DN29554_c0_g1::TRINITY_DN29554_c0_g1_i6::g.38::m.34  0.105   1  0.000   1  0.120   1  0.000   0.000 N  0.450      SignalP-noTM
TRINITY_DN29554_c0_g1::TRINITY_DN29554_c0_g1_i6::g.38::m.35  0.104   1  0.000   1  0.130   1  0.000   0.000 N  0.450      SignalP-noTM
TRINITY_DN29554_c0_g1::TRINITY_DN29554_c0_g1_i6::g.38::m.36  0.104   1  0.000   1  0.121   1  0.000   0.000 N  0.450      SignalP-noTM
TRINITY_DN29554_c0_g1::TRINITY_DN29554_c0_g1_i6::g.38::m.37  0.103   1  0.000   1  0.110   1  0.000   0.000 N  0.450      SignalP-noTM
TRINITY_DN29554_c0_g1::TRINITY_DN29554_c0_g1_i6::g.38::m.38  0.102   1  0.000   1  0.104   1  0.000   0.000 N  0.450      SignalP-noTM
TRINITY_DN29554_c0_g1::TRINITY_DN29554_c0_g1_i6::g.38::m.39  0.102   1  0.000   1  0.104   1  0.000   0.000 N  0.450      SignalP-noTM
TRINITY_DN29554_c0_g1::TRINITY_DN29554_c0_g1_i6::g.38::m.3:  0.104   3  0.000   1  0.104   1  0.000   0.000 N  0.450      SignalP-noTM
TRINITY_DN29554_c0_g1::TRINITY_DN29554_c0_g1_i6::g.38::m.3;  0.104   3  0.000   1  0.104   4  0.000   0.000 N  0.450      SignalP-noTM
TRINITY_DN29554_c0_g1::TRINITY_DN29554_c0_g1_i6::g.38::m.3<  0.104   5  0.000   1  0.109   5  0.000   0.000 N  0.450      SignalP-noTM
TRINITY_DN29554_c0_g1::TRINITY_DN29554_c0_g1_i6::g.38::m.3=  0.104   5  0.000   1  0.109   5  0.000   0.000 N  0.450      SignalP-noTM
TRINITY_DN29554_c0_g1::TRINITY_DN29554_c0_g1_i6::g.38::m.3>  0.104   7  0.000   1  0.109   5  0.000   0.000 N  0.450      SignalP-noTM
TRINITY_DN29554_c0_g1::TRINITY_DN29554_c0_g1_i6::g.38::m.3?  0.105   8  0.000   1  0.109   8  0.000   0.000 N  0.450      SignalP-noTM
TRINITY_DN29554_c0_g1::TRINITY_DN29554_c0_g1_i6::g.38::m.3@  0.105   8  0.000   1  0.113   9  0.000   0.000 N  0.450      SignalP-noTM
TRINITY_DN29554_c0_g1::TRINITY_DN29554_c0_g1_i6::g.38::m.3A  0.105   8  0.000   1  0.113   9  0.000   0.000 N  0.450      SignalP-noTM
TRINITY_DN29554_c0_g1::TRINITY_DN29554_c0_g1_i6::g.38::m.3B  0.107  11  0.106  11  0.113   9  0.106   0.106 N  0.450      SignalP-noTM
TRINITY_DN29554_c0_g1::TRINITY_DN29554_c0_g1_i6::g.38::m.3C  0.107  11  0.106  11  0.113   9  0.106   0.106 N  0.450      SignalP-noTM
TRINITY_DN29554_c0_g1::TRINITY_DN29554_c0_g1_i6::g.38::m.3D  0.109  13  0.106  13  0.113   9  0.103   0.105 N  0.450      SignalP-noTM
TRINITY_DN29554_c0_g1::TRINITY_DN29554_c0_g1_i6::g.38::m.3E  0.109  13  0.106  13  0.113   9  0.103   0.105 N  0.450      SignalP-noTM
TRINITY_DN29554_c0_g1::TRINITY_DN29554_c0_g1_i6::g.38::m.3F  0.109  13  0.106  13  0.113   9  0.103   0.105 N  0.450      SignalP-noTM
TRINITY_DN29554_c0_g1::TRINITY_DN29554_c0_g1_i7::g.41::m.4  0.104   1  0.000   1  0.130   1  0.000   0.000 N  0.450      SignalP-noTM
TRINITY_DN29554_c0_g1::TRINITY_DN29554_c0_g1_i7::g.41::m.4  0.104   1  0.000   1  0.121   1  0.000   0.000 N  0.450      SignalP-noTM
TRINITY_DN29554_c0_g1::TRINITY_DN29554_c0_g1_i7::g.41::m.4  0.105   1  0.000   1  0.140   1  0.000   0.000 N  0.450      SignalP-noTM
TRINITY_DN29554_c0_g1::TRINITY_DN29554_c0_g1_i7::g.41::m.4  0.105   1  0.000   1  0.140   1  0.000   0.000 N  0.450      SignalP-noTM
TRINITY_DN29554_c0_g1::TRINITY_DN29554_c0_g1_i7::g.41::m.4  0.104   1  0.000   1  0.140   1  0.000   0.000 N  0.450      SignalP-noTM
TRINITY_DN29554_c0_g1::TRINITY_DN29554_c0_g1_i7::g.41::m.4  0.103   1  0.000   1  0.145   1  0.000   0.000 N  0.450      SignalP-noTM
TRINITY_DN29554_c0_g1::TRINITY_DN29554_c0_g1_i7::g.41::m.4  0.103   1  0.000   1  0.110   1  0.000   0.000 N  0.450      SignalP-noTM
TRINITY_DN29554_c0_g1::TRINITY_DN29554_c0_g1_i7::g.41::m.4  0.103   1  0.000   1  0.166   1  0.000   0.000 N  0.450      SignalP-noTM
TRINITY_DN29554_c0_g1::TRINITY_DN29554_c0_g1_i7::g.41::m.4  0.103   1  0.000   1  0.166   1  0.000   0.000 N  0.450      SignalP-noTM
                           0.000   1  0.000   1  0.000   1  0.000   0.000 N  0.500      SignalP-TM
TRINITY_DN29554_c0_g1::TRINITY_DN29554_c0_g1_i7::g.41::m.4  0.000   1  0.000   1  0.000   1  0.000   0.000 N  0.450      SignalP-noTM
0.119892                   0.000   1  0.000   1  0.000   1  0.000   0.000 N  0.450      SignalP-noTM
TRINITY_DN29554_c0_g1::TRINITY_DN29554_c0_g1_i7::g.41::m.4  0.104   1  0.000   1  0.130   1  0.000   0.000 N  0.450      SignalP-noTM
TRINITY_DN29554_c0_g1::TRINITY_DN29554_c0_g1_i7::g.41::m.4  0.104   1  0.000   1  0.131   1  0.000   0.000 N  0.450      SignalP-noTM
TRINITY_DN29554_c0_g1::TRINITY_DN29554_c0_g1_i7::g.41::m.4  0.103   1  0.000   1  0.166   1  0.000   0.000 N  0.450      SignalP-noTM
TRINITY_DN29554_c0_g1::TRINITY_DN29554_c0_g1_i7::g.41::m.4  0.106   1  0.000   1  0.139   1  0.000   0.000 N  0.450      SignalP-noTM
TRINITY_DN29554_c0_g1::TRINITY_DN29554_c0_g1_i7::g.41::m.4  0.104   1  0.000   1  0.140   1  0.000   0.000 N  0.450      SignalP-noTM
TRINITY_DN29554_c0_g1::TRINITY_DN29554_c0_g1_i7::g.41::m.4  0.104   1  0.000   1  0.146   1  0.000   0.000 N  0.450      SignalP-noTM
TRINITY_DN29554_c0_g1::TRINITY_DN29554_c0_g1_i7::g.41::m.4  0.106   1  0.000   1  0.129   1  0.000   0.000 N  0.450      SignalP-noTM
TRINITY_DN29554_c0_g1::TRINITY_DN29554_c0_g1_i7::g.41::m.4  0.105   1  0.000   1  0.120   1  0.000   0.000 N  0.450      SignalP-noTM
TRINITY_DN29554_c0_g1::TRINITY_DN29554_c0_g1_i7::g.41::m.4  0.105   1  0.000   1  0.120   1  0.000   0.000 N  0.450      SignalP-noTM
TRINITY_DN29554_c0_g1::TRINITY_DN29554_c0_g1_i7::g.41::m.4  0.104   1  0.000   1  0.146   1  0.000   0.000 N  0.450      SignalP-noTM
TRINITY_DN29554_c0_g1::TRINITY_DN29554_c0_g1_i7::g.41::m.4  0.104   1  0.000   1  0.161   1  0.000   0.000 N  0.450      SignalP-noTM
TRINITY_DN29554_c0_g1::TRINITY_DN29554_c0_g1_i7::g.41::m.4  0.104   1  0.000   1  0.158   1  0.000   0.000 N  0.450      SignalP-noTM
TRINITY_DN29554_c0_g1::TRINITY_DN29554_c0_g1_i7::g.41::m.4  0.103   1  0.000   1  0.145   1  0.000   0.000 N  0.450      SignalP-noTM
TRINITY_DN29554_c0_g1::TRINITY_DN29554_c0_g1_i7::g.41::m.4  0.104   1  0.000   1  0.140   1  0.000   0.000 N  0.450      SignalP-noTM
TRINITY_DN29554_c0_g1::TRINITY_DN29554_c0_g1_i7::g.41::m.4  0.103   1  0.000   1  0.145   1  0.000   0.000 N  0.450      SignalP-noTM
TRINITY_DN29554_c0_g1::TRINITY_DN29554_c0_g1_i7::g.41::m.4  0.104   1  0.000   1  0.140   1  0.000   0.000 N  0.450      SignalP-noTM
TRINITY_DN29554_c0_g1::TRINITY_DN29554_c0_g1_i7::g.41::m.4  0.105   1  0.000   1  0.120   1  0.000   0.000 N  0.450      SignalP-noTM
TRINITY_DN29554_c0_g1::TRINITY_DN29554_c0_g1_i7::g.41::m.4  0.103   1  0.000   1  0.166   1  0.000   0.000 N  0.450      SignalP-noTM
TRINITY_DN29554_c0_g1::TRINITY_DN29554_c0_g1_i7::g.41::m.4  0.104   1  0.000   1  0.140   1  0.000   0.000 N  0.450      SignalP-noTM
TRINITY_DN29554_c0_g1::TRINITY_DN29554_c0_g1_i7::g.41::m.4  0.104   1  0.000   1  0.140   1  0.000   0.000 N  0.450      SignalP-noTM
TRINITY_DN29554_c0_g1::TRINITY_DN29554_c0_g1_i7::g.41::m.4  0.104   1  0.000   1  0.140   1  0.000   0.000 N  0.450      SignalP-noTM
TRINITY_DN29554_c0_g1::TRINITY_DN29554_c0_g1_i7::g.41::m.4!  0.103   1  0.000   1  0.145   1  0.000   0.000 N  0.450      SignalP-noTM
TRINITY_DN29554_c0_g1::TRINITY_DN29554_c0_g1_i7::g.41::m.4"  0.103   1  0.000   1  0.110   1  0.000   0.000 N  0.450      SignalP-noTM
TRINITY_DN29554_c0_g1::TRINITY_DN29554_c0_g1_i7::g.41::m.4#  0.104   1  0.000   1  0.158   1  0.000   0.000 N  0.450      SignalP-noTM
TRINITY_DN29554_c0_g1::TRINITY_DN29554_c0_g1_i7::g.41::m.4$  0.105   1  0.000   1  0.120   1  0.000   0.000 N  0.450      SignalP-noTM
TRINITY_DN29554_c0_g1::TRINITY_DN29554_c0_g1_i7::g.41::m.4%  0.104   1  0.000   1  0.140   1  0.000   0.000 N  0.450      SignalP-noTM
TRINITY_DN29554_c0_g1::TRINITY_DN29554_c0_g1_i7::g.41::m.4&  0.104   1  0.000   1  0.140   1  0.000   0.000 N  0.450      SignalP-noTM
TRINITY_DN29554_c0_g1::TRINITY_DN29554_c0_g1_i7::g.41::m.4'  0.104   1  0.000   1  0.138   1  0.000   0.000 N  0.450      SignalP-noTM
TRINITY_DN29554_c0_g1::TRINITY_DN29554_c0_g1_i7::g.41::m.4(  0.104   1  0.000   1  0.131   1  0.000   0.000 N  0.450      SignalP-noTM
TRINITY_DN29554_c0_g1::TRINITY_DN29554_c0_g1_i7::g.41::m.4)  0.103   1  0.000   1  0.166   1  0.000   0.000 N  0.450      SignalP-noTM
TRINITY_DN29554_c0_g1::TRINITY_DN29554_c0_g1_i7::g.41::m.4*  0.105   1  0.000   1  0.120   1  0.000   0.000 N  0.450      SignalP-noTM
TRINITY_DN29554_c0_g1::TRINITY_DN29554_c0_g1_i7::g.41::m.4+  0.103   1  0.000   1  0.110   1  0.000   0.000 N  0.450      SignalP-noTM
TRINITY_DN29554_c0_g1::TRINITY_DN29554_c0_g1_i7::g.41::m.4,  0.103   1  0.000   1  0.145   1  0.000   0.000 N  0.450      SignalP-noTM
TRINITY_DN29554_c0_g1::TRINITY_DN29554_c0_g1_i7::g.41::m.4-  0.104   1  0.000   1  0.158   1  0.000   0.000 N  0.450      SignalP-noTM
TRINITY_DN29554_c0_g1::TRINITY_DN29554_c0_g1_i7::g.41::m.4.  0.106   1  0.000   1  0.129   1  0.000   0.000 N  0.450      SignalP-noTM
TRINITY_DN29554_c0_g1::TRINITY_DN29554_c0_g1_i7::g.41::m.4/  0.103   1  0.000   1  0.166   1  0.000   0.000 N  0.450      SignalP-noTM
TRINITY_DN29554_c0_g1::TRINITY_DN29554_c0_g1_i7::g.41::m.40  0.106   1  0.000   1  0.139   1  0.000   0.000 N  0.450      SignalP-noTM
TRINITY_DN29554_c0_g1::TRINITY_DN29554_c0_g1_i7::g.41::m.41  0.102   1  0.000   1  0.163   1  0.000   0.000 N  0.450      SignalP-noTM
TRINITY_DN29554_c0_g1::TRINITY_DN29554_c0_g1_i7::g.41::m.42  0.103   2  0.000   1  0.163   1  0.000   0.000 N  0.450      SignalP-noTM
TRINITY_DN29554_c0_g1::TRINITY_DN29554_c0_g1_i7::g.41::m.43  0.103   3  0.000   1  0.163   1  0.000   0.000 N  0.450      SignalP-noTM
TRINITY_DN29554_c0_g1::TRINITY_DN29554_c0_g1_i7::g.41::m.44  0.103   4  0.000   1  0.163   1  0.000   0.000 N  0.450      SignalP-noTM
TRINITY_DN29554_c0_g1::TRINITY_DN29554_c0_g1_i7::g.41::m.45  0.103   4  0.000   1  0.163   1  0.000   0.000 N  0.450      SignalP-noTM
TRINITY_DN29554_c0_g1::TRINITY_DN29554_c0_g1_i7::g.41::m.46  0.103   4  0.000   1  0.163   1  0.000   0.000 N  0.450      SignalP-noTM
TRINITY_DN29554_c0_g1::TRINITY_DN29554_c0_g1_i7::g.41::m.47  0.103   4  0.000   1  0.163   1  0.000   0.000 N  0.450      SignalP-noTM
TRINITY_DN29554_c0_g1::TRINITY_DN29554_c0_g1_i7::g.41::m.48  0.106   8  0.000   1  0.163   1  0.000   0.000 N  0.450      SignalP-noTM
TRINITY_DN29554_c0_g1::TRINITY_DN29554_c0_g1_i7::g.41::m.49  0.106   8  0.000   1  0.163   1  0.000   0.000 N  0.450      SignalP-noTM
TRINITY_DN29554_c0_g1::TRINITY_DN29554_c0_g1_i7::g.41::m.4:  0.106   8  0.000   1  0.163   1  0.000   0.000 N  0.450      SignalP-noTM
TRINITY_DN29554_c0_g1::TRINITY_DN29554_c0_g1_i7::g.41::m.4;  0.106   8  0.117  11  0.163   1  0.105   0.110 N  0.450      SignalP-noTM
TRINITY_DN29554_c0_g1::TRINITY_DN29554_c0_g1_i7::g.41::m.4<  0.106   8  0.118  12  0.163   1  0.102   0.109 N  0.450      SignalP-noTM
TRINITY_DN29554_c0_g1::TRINITY_DN29554_c0_g1_i7::g.41::m.4=  0.106   8  0.118  12  0.163   1  0.102   0.109 N  0.450      SignalP-noTM
TRINITY_DN29554_c0_g1::TRINITY_DN29554_c0_g1_i7::g.41::m.4>  0.106   8  0.118  12  0.163   1  0.102   0.109 N  0.450      SignalP-noTM
TRINITY_DN29554_c0_g1::TRINITY_DN29554_c0_g1_i7::g.41::m.4?  0.106   8  0.118  12  0.163   1  0.102   0.109 N  0.450      SignalP-noTM
TRINITY_DN29554_c0_g1::TRINITY_DN29554_c0_g1_i7::g.41::m.4@  0.106   8  0.118  12  0.163   1  0.102   0.109 N  0.450      SignalP-noTM
TRINITY_DN29554_c0_g1::TRINITY_DN29554_c0_g1_i7::g.41::m.4A  0.106   8  0.118  12  0.163   1  0.102   0.109 N  0.450      SignalP-noTM
TRINITY_DN29554_c0_g1::TRINITY_DN29554_c0_g1_i7::g.41::m.4B  0.106  18  0.118  12  0.163   1  0.102   0.109 N  0.450      SignalP-noTM
TRINITY_DN29554_c0_g1::TRINITY_DN29554_c0_g1_i7::g.41::m.4C  0.106  18  0.118  12  0.163   1  0.102   0.109 N  0.450      SignalP-noTM
TRINITY_DN29554_c0_g1::TRINITY_DN29554_c0_g1_i7::g.41::m.4D  0.109  20  0.118  12  0.163   1  0.102   0.109 N  0.450      SignalP-noTM
TRINITY_DN29554_c0_g1::TRINITY_DN29554_c0_g1_i7::g.41::m.4E  0.109  20  0.118  12  0.163   1  0.102   0.109 N  0.450      SignalP-noTM
TRINITY_DN29554_c0_g1::TRINITY_DN29554_c0_g1_i7::g.41::m.4F  0.109  20  0.118  12  0.163   1  0.102   0.109 N  0.450      SignalP-noTM
TRINITY_DN29554_c0_g1::TRINITY_DN29554_c0_g1_i8::g.44::m.4  0.104   1  0.000   1  0.130   1  0.000   0.000 N  0.450      SignalP-noTM
TRINITY_DN29554_c0_g1::TRINITY_DN29554_c0_g1_i8::g.44::m.4  0.104   1  0.000   1  0.121   1  0.000   0.000 N  0.450      SignalP-noTM
TRINITY_DN29554_c0_g1::TRINITY_DN29554_c0_g1_i8::g.44::m.4  0.105   1  0.000   1  0.140   1  0.000   0.000 N  0.450      SignalP-noTM
TRINITY_DN29554_c0_g1::TRINITY_DN29554_c0_g1_i8::g.44::m.4  0.105   1  0.000   1  0.140   1  0.000   0.000 N  0.450      SignalP-noTM
TRINITY_DN29554_c0_g1::TRINITY_DN29554_c0_g1_i8::g.44::m.4  0.104   1  0.000   1  0.140   1  0.000   0.000 N  0.450      SignalP-noTM
TRINITY_DN29554_c0_g1::TRINITY_DN29554_c0_g1_i8::g.44::m.4  0.103   1  0.000   1  0.145   1  0.000   0.000 N  0.450      SignalP-noTM
TRINITY_DN29554_c0_g1::TRINITY_DN29554_c0_g1_i8::g.44::m.4  0.103   1  0.000   1  0.110   1  0.000   0.000 N  0.450      SignalP-noTM
TRINITY_DN29554_c0_g1::TRINITY_DN29554_c0_g1_i8::g.44::m.4  0.103   1  0.000   1  0.166   1  0.000   0.000 N  0.450      SignalP-noTM
TRINITY_DN29554_c0_g1::TRINITY_DN29554_c0_g1_i8::g.44::m.4  0.103   1  0.000   1  0.166   1  0.000   0.000 N  0.450      SignalP-noTM
                           0.000   1  0.000   1  0.000   1  0.000   0.000 N  0.500      SignalP-TM
TRINITY_DN29554_c0_g1::TRINITY_DN29554_c0_g1_i8::g.44::m.4  0.000   1  0.000   1  0.000   1  0.000   0.000 N  0.450      SignalP-noTM
0.119892                   0.000   1  0.000   1  0.000   1  0.000   0.000 N  0.450      SignalP-noTM
TRINITY_DN29554_c0_g1::TRINITY_DN29554_c0_g1_i8::g.44::m.4  0.104   1  0.000   1  0.130   1  0.000   0.000 N  0.450      SignalP-noTM
TRINITY_DN29554_c0_g1::TRINITY_DN29554_c0_g1_i8::g.44::m.4  0.104   1  0.000   1  0.131   1  0.000   0.000 N  0.450      SignalP-noTM
TRINITY_DN29554_c0_g1::TRINITY_DN29554_c0_g1_i8::g.44::m.4  0.103   1  0.000   1  0.166   1  0.000   0.000 N  0.450      SignalP-noTM
TRINITY_DN29554_c0_g1::TRINITY_DN29554_c0_g1_i8::g.44::m.4  0.106   1  0.000   1  0.139   1  0.000   0.000 N  0.450      SignalP-noTM
TRINITY_DN29554_c0_g1::TRINITY_DN29554_c0_g1_i8::g.44::m.4  0.104   1  0.000   1  0.140   1  0.000   0.000 N  0.450      SignalP-noTM
TRINITY_DN29554_c0_g1::TRINITY_DN29554_c0_g1_i8::g.44::m.4  0.104   1  0.000   1  0.146   1  0.000   0.000 N  0.450      SignalP-noTM
TRINITY_DN29554_c0_g1::TRINITY_DN29554_c0_g1_i8::g.44::m.4  0.106   1  0.000   1  0.129   1  0.000   0.000 N  0.450      SignalP-noTM
TRINITY_DN29554_c0_g1::TRINITY_DN29554_c0_g1_i8::g.44::m.4  0.105   1  0.000   1  0.120   1  0.000   0.000 N  0.450      SignalP-noTM
TRINITY_DN29554_c0_g1::TRINITY_DN29554_c0_g1_i8::g.44::m.4  0.105   1  0.000   1  0.120   1  0.000   0.000 N  0.450      SignalP-noTM
TRINITY_DN29554_c0_g1::TRINITY_DN29554_c0_g1_i8::g.44::m.4  0.104   1  0.000   1  0.146   1  0.000   0.000 N  0.450      SignalP-noTM
TRINITY_DN29554_c0_g1::TRINITY_DN29554_c0_g1_i8::g.44::m.4  0.104   1  0.000   1  0.161   1  0.000   0.000 N  0.450      SignalP-noTM
TRINITY_DN29554_c0_g1::TRINITY_DN29554_c0_g1_i8::g.44::m.4  0.104   1  0.000   1  0.158   1  0.000   0.000 N  0.450      SignalP-noTM
TRINITY_DN29554_c0_g1::TRINITY_DN29554_c0_g1_i8::g.44::m.4  0.103   1  0.000   1  0.145   1  0.000   0.000 N  0.450      SignalP-noTM
TRINITY_DN29554_c0_g1::TRINITY_DN29554_c0_g1_i8::g.44::m.4  0.104   1  0.000   1  0.140   1  0.000   0.000 N  0.450      SignalP-noTM
TRINITY_DN29554_c0_g1::TRINITY_DN29554_c0_g1_i8::g.44::m.4  0.103   1  0.000   1  0.145   1  0.000   0.000 N  0.450      SignalP-noTM
TRINITY_DN29554_c0_g1::TRINITY_DN29554_c0_g1_i8::g.44::m.4  0.104   1  0.000   1  0.140   1  0.000   0.000 N  0.450      SignalP-noTM
TRINITY_DN29554_c0_g1::TRINITY_DN29554_c0_g1_i8::g.44::m.4  0.105   1  0.000   1  0.120   1  0.000   0.000 N  0.450      SignalP-noTM
TRINITY_DN29554_c0_g1::TRINITY_DN29554_c0_g1_i8::g.44::m.4  0.103   1  0.000   1  0.166   1  0.000   0.000 N  0.450      SignalP-noTM
TRINITY_DN29554_c0_g1::TRINITY_DN29554_c0_g1_i8::g.44::m.4  0.104   1  0.000   1  0.140   1  0.000   0.000 N  0.450      SignalP-noTM
TRINITY_DN29554_c0_g1::TRINITY_DN29554_c0_g1_i8::g.44::m.4  0.104   1  0.000   1  0.140   1  0.000   0.000 N  0.450      SignalP-noTM
TRINITY_DN29554_c0_g1::TRINITY_DN29554_c0_g1_i8::g.44::m.4  0.104   1  0.000   1  0.140   1  0.000   0.000 N  0.450      SignalP-noTM
TRINITY_DN29554_c0_g1::TRINITY_DN29554_c0_g1_i8::g.44::m.4!  0.103   1  0.000   1  0.145   1  0.000   0.000 N  0.450      SignalP-noTM
TRINITY_DN29554_c0_g1::TRINITY_DN29554_c0_g1_i8::g.44::m.4"  0.103   1  0.000   1  0.110   1  0.000   0.000 N  0.450      SignalP-noTM
TRINITY_DN29554_c0_g1::TRINITY_DN29554_c0_g1_i8::g.44::m.4#  0.104   1  0.000   1  0.158   1  0.000   0.000 N  0.450      SignalP-noTM
TRINITY_DN29554_c0_g1::TRINITY_DN29554_c0_g1_i8::g.44::m.4$  0.105   1  0.000   1  0.120   1  0.000   0.000 N  0.450      SignalP-noTM
TRINITY_DN29554_c0_g1::TRINITY_DN29554_c0_g1_i8::g.44::m.4%  0.104   1  0.000   1  0.140   1  0.000   0.000 N  0.450      SignalP-noTM
TRINITY_DN29554_c0_g1::TRINITY_DN29554_c0_g1_i8::g.44::m.4&  0.104   1  0.000   1  0.140   1  0.000   0.000 N  0.450      SignalP-noTM
TRINITY_DN29554_c0_g1::TRINITY_DN29554_c0_g1_i8::g.44::m.4'  0.104   1  0.000   1  0.138   1  0.000   0.000 N  0.450      SignalP-noTM
TRINITY_DN29554_c0_g1::TRINITY_DN29554_c0_g1_i8::g.44::m.4(  0.104   1  0.000   1  0.131   1  0.000   0.000 N  0.450      SignalP-noTM
TRINITY_DN29554_c0_g1::TRINITY_DN29554_c0_g1_i8::g.44::m.4)  0.103   1  0.000   1  0.166   1  0.000   0.000 N  0.450      SignalP-noTM
TRINITY_DN29554_c0_g1::TRINITY_DN29554_c0_g1_i8::g.44::m.4*  0.105   1  0.000   1  0.120   1  0.000   0.000 N  0.450      SignalP-noTM
TRINITY_DN29554_c0_g1::TRINITY_DN29554_c0_g1_i8::g.44::m.4+  0.103   1  0.000   1  0.110   1  0.000   0.000 N  0.450      SignalP-noTM
TRINITY_DN29554_c0_g1::TRINITY_DN29554_c0_g1_i8::g.44::m.4,  0.103   1  0.000   1  0.145   1  0.000   0.000 N  0.450      SignalP-noTM
TRINITY_DN29554_c0_g1::TRINITY_DN29554_c0_g1_i8::g.44::m.4-  0.104   1  0.000   1  0.158   1  0.000   0.000 N  0.450      SignalP-noTM
TRINITY_DN29554_c0_g1::TRINITY_DN29554_c0_g1_i8::g.44::m.4.  0.106   1  0.000   1  0.129   1  0.000   0.000 N  0.450      SignalP-noTM
TRINITY_DN29554_c0_g1::TRINITY_DN29554_c0_g1_i8::g.44::m.4/  0.103   1  0.000   1  0.166   1  0.000   0.000 N  0.450      SignalP-noTM
TRINITY_DN29554_c0_g1::TRINITY_DN29554_c0_g1_i8::g.44::m.40  0.106   1  0.000   1  0.139   1  0.000   0.000 N  0.450      SignalP-noTM
TRINITY_DN29554_c0_g1::TRINITY_DN29554_c0_g1_i8::g.44::m.41  0.104   1  0.000   1  0.140   1  0.000   0.000 N  0.450      SignalP-noTM
TRINITY_DN29554_c0_g1::TRINITY_DN29554_c0_g1_i8::g.44::m.42  0.104   1  0.000   1  0.146   1  0.000   0.000 N  0.450      SignalP-noTM
TRINITY_DN29554_c0_g1::TRINITY_DN29554_c0_g1_i8::g.44::m.43  0.104   1  0.000   1  0.140   1  0.000   0.000 N  0.450      SignalP-noTM
TRINITY_DN29554_c0_g1::TRINITY_DN29554_c0_g1_i8::g.44::m.44  0.102   1  0.000   1  0.120   1  0.000   0.000 N  0.450      SignalP-noTM
TRINITY_DN29554_c0_g1::TRINITY_DN29554_c0_g1_i8::g.44::m.45  0.102   1  0.000   1  0.124   2  0.000   0.000 N  0.450      SignalP-noTM
TRINITY_DN29554_c0_g1::TRINITY_DN29554_c0_g1_i8::g.44::m.46  0.102   1  0.000   1  0.124   2  0.000   0.000 N  0.450      SignalP-noTM
TRINITY_DN29554_c0_g1::TRINITY_DN29554_c0_g1_i8::g.44::m.47  0.102   1  0.000   1  0.124   2  0.000   0.000 N  0.450      SignalP-noTM
TRINITY_DN29554_c0_g1::TRINITY_DN29554_c0_g1_i8::g.44::m.48  0.106   5  0.000   1  0.124   2  0.000   0.000 N  0.450      SignalP-noTM
TRINITY_DN29554_c0_g1::TRINITY_DN29554_c0_g1_i8::g.44::m.49  0.106   5  0.000   1  0.124   2  0.000   0.000 N  0.450      SignalP-noTM
TRINITY_DN29554_c0_g1::TRINITY_DN29554_c0_g1_i8::g.44::m.4:  0.106   5  0.000   1  0.124   2  0.000   0.000 N  0.450      SignalP-noTM
TRINITY_DN29554_c0_g1::TRINITY_DN29554_c0_g1_i8::g.44::m.4;  0.106   5  0.000   1  0.124   2  0.000   0.000 N  0.450      SignalP-noTM
TRINITY_DN29554_c0_g1::TRINITY_DN29554_c0_g1_i8::g.44::m.4<  0.106   5  0.000   1  0.124   2  0.000   0.000 N  0.450      SignalP-noTM
TRINITY_DN29554_c0_g1::TRINITY_DN29554_c0_g1_i8::g.44::m.4=  0.106   5  0.000   1  0.124   2  0.000   0.000 N  0.450      SignalP-noTM
TRINITY_DN29554_c0_g1::TRINITY_DN29554_c0_g1_i8::g.44::m.4>  0.106   5  0.108  11  0.124   2  0.100   0.104 N  0.450      SignalP-noTM
TRINITY_DN29554_c0_g1::TRINITY_DN29554_c0_g1_i8::g.44::m.4?  0.107  12  0.108  12  0.124   2  0.099   0.103 N  0.450      SignalP-noTM
TRINITY_DN29554_c0_g1::TRINITY_DN29554_c0_g1_i8::g.44::m.4@  0.107  12  0.108  12  0.124   2  0.099   0.103 N  0.450      SignalP-noTM
TRINITY_DN29554_c0_g1::TRINITY_DN29554_c0_g1_i8::g.44::m.4A  0.107  12  0.108  12  0.124   2  0.099   0.103 N  0.450      SignalP-noTM
TRINITY_DN29554_c0_g1::TRINITY_DN29554_c0_g1_i8::g.44::m.4B  0.107  15  0.108  12  0.124   2  0.099   0.103 N  0.450      SignalP-noTM
TRINITY_DN29554_c0_g1::TRINITY_DN29554_c0_g1_i8::g.44::m.4C  0.107  15  0.108  12  0.124   2  0.099   0.103 N  0.450      SignalP-noTM
TRINITY_DN29554_c0_g1::TRINITY_DN29554_c0_g1_i8::g.44::m.4D  0.109  17  0.108  12  0.124   2  0.099   0.103 N  0.450      SignalP-noTM
TRINITY_DN29554_c0_g1::TRINITY_DN29554_c0_g1_i8::g.44::m.4E  0.109  17  0.108  12  0.124   2  0.099   0.103 N  0.450      SignalP-noTM
TRINITY_DN29554_c0_g1::TRINITY_DN29554_c0_g1_i8::g.44::m.4F  0.109  17  0.108  12  0.124   2  0.099   0.103 N  0.450      SignalP-noTM
TRINITY_DN29554_c0_g1::TRINITY_DN29554_c0_g1_i9::g.47::m.4  0.104   1  0.000   1  0.130   1  0.000   0.000 N  0.450      SignalP-noTM
TRINITY_DN29554_c0_g1::TRINITY_DN29554_c0_g1_i9::g.47::m.4  0.104   1  0.000   1  0.121   1  0.000   0.000 N  0.450      SignalP-noTM
TRINITY_DN29554_c0_g1::TRINITY_DN29554_c0_g1_i9::g.47::m.4  0.105   1  0.000   1  0.140   1  0.000   0.000 N  0.450      SignalP-noTM
TRINITY_DN29554_c0_g1::TRINITY_DN29554_c0_g1_i9::g.47::m.4  0.105   1  0.000   1  0.140   1  0.000   0.000 N  0.450      SignalP-noTM
TRINITY_DN29554_c0_g1::TRINITY_DN29554_c0_g1_i9::g.47::m.4  0.104   1  0.000   1  0.140   1  0.000   0.000 N  0.450      SignalP-noTM
TRINITY_DN29554_c0_g1::TRINITY_DN29554_c0_g1_i9::g.47::m.4  0.103   1  0.000   1  0.145   1  0.000   0.000 N  0.450      SignalP-noTM
TRINITY_DN29554_c0_g1::TRINITY_DN29554_c0_g1_i9::g.47::m.4  0.103   1  0.000   1  0.110   1  0.000   0.000 N  0.450      SignalP-noTM
TRINITY_DN29554_c0_g1::TRINITY_DN29554_c0_g1_i9::g.47::m.4  0.103   1  0.000   1  0.166   1  0.000   0.000 N  0.450      SignalP-noTM
TRINITY_DN29554_c0_g1::TRINITY_DN29554_c0_g1_i9::g.47::m.4  0.103   1  0.000   1  0.166   1  0.000   0.000 N  0.450      SignalP-noTM
                           0.000   1  0.000   1  0.000   1  0.000   0.000 N  0.500      SignalP-TM
TRINITY_DN29554_c0_g1::TRINITY_DN29554_c0_g1_i9::g.47::m.4  0.000   1  0.000   1  0.000   1  0.000   0.000 N  0.450      SignalP-noTM
0.119892                   0.000   1  0.000   1  0.000   1  0.000   0.000 N  0.450      SignalP-noTM
TRINITY_DN29554_c0_g1::TRINITY_DN29554_c0_g1_i9::g.47::m.4  0.104   1  0.000   1  0.130   1  0.000   0.000 N  0.450      SignalP-noTM
TRINITY_DN29554_c0_g1::TRINITY_DN29554_c0_g1_i9::g.47::m.4  0.104   1  0.000   1  0.131   1  0.000   0.000 N  0.450      SignalP-noTM
TRINITY_DN29554_c0_g1::TRINITY_DN29554_c0_g1_i9::g.47::m.4  0.103   1  0.000   1  0.166   1  0.000   0.000 N  0.450      SignalP-noTM
TRINITY_DN29554_c0_g1::TRINITY_DN29554_c0_g1_i9::g.47::m.4  0.106   1  0.000   1  0.139   1  0.000   0.000 N  0.450      SignalP-noTM
TRINITY_DN29554_c0_g1::TRINITY_DN29554_c0_g1_i9::g.47::m.4  0.104   1  0.000   1  0.140   1  0.000   0.000 N  0.450      SignalP-noTM
TRINITY_DN29554_c0_g1::TRINITY_DN29554_c0_g1_i9::g.47::m.4  0.104   1  0.000   1  0.146   1  0.000   0.000 N  0.450      SignalP-noTM
TRINITY_DN29554_c0_g1::TRINITY_DN29554_c0_g1_i9::g.47::m.4  0.106   1  0.000   1  0.129   1  0.000   0.000 N  0.450      SignalP-noTM
TRINITY_DN29554_c0_g1::TRINITY_DN29554_c0_g1_i9::g.47::m.4  0.105   1  0.000   1  0.120   1  0.000   0.000 N  0.450      SignalP-noTM
TRINITY_DN29554_c0_g1::TRINITY_DN29554_c0_g1_i9::g.47::m.4  0.105   1  0.000   1  0.120   1  0.000   0.000 N  0.450      SignalP-noTM
TRINITY_DN29554_c0_g1::TRINITY_DN29554_c0_g1_i9::g.47::m.4  0.104   1  0.000   1  0.146   1  0.000   0.000 N  0.450      SignalP-noTM
TRINITY_DN29554_c0_g1::TRINITY_DN29554_c0_g1_i9::g.47::m.4  0.104   1  0.000   1  0.161   1  0.000   0.000 N  0.450      SignalP-noTM
TRINITY_DN29554_c0_g1::TRINITY_DN29554_c0_g1_i9::g.47::m.4  0.104   1  0.000   1  0.158   1  0.000   0.000 N  0.450      SignalP-noTM
TRINITY_DN29554_c0_g1::TRINITY_DN29554_c0_g1_i9::g.47::m.4  0.103   1  0.000   1  0.145   1  0.000   0.000 N  0.450      SignalP-noTM
TRINITY_DN29554_c0_g1::TRINITY_DN29554_c0_g1_i9::g.47::m.4  0.104   1  0.000   1  0.140   1  0.000   0.000 N  0.450      SignalP-noTM
TRINITY_DN29554_c0_g1::TRINITY_DN29554_c0_g1_i9::g.47::m.4  0.103   1  0.000   1  0.145   1  0.000   0.000 N  0.450      SignalP-noTM
TRINITY_DN29554_c0_g1::TRINITY_DN29554_c0_g1_i9::g.47::m.4  0.104   1  0.000   1  0.140   1  0.000   0.000 N  0.450      SignalP-noTM
TRINITY_DN29554_c0_g1::TRINITY_DN29554_c0_g1_i9::g.47::m.4  0.105   1  0.000   1  0.120   1  0.000   0.000 N  0.450      SignalP-noTM
TRINITY_DN29554_c0_g1::TRINITY_DN29554_c0_g1_i9::g.47::m.4  0.103   1  0.000   1  0.166   1  0.000   0.000 N  0.450      SignalP-noTM
TRINITY_DN29554_c0_g1::TRINITY_DN29554_c0_g1_i9::g.47::m.4  0.104   1  0.000   1  0.140   1  0.000   0.000 N  0.450      SignalP-noTM
TRINITY_DN29554_c0_g1::TRINITY_DN29554_c0_g1_i9::g.47::m.4  0.104   1  0.000   1  0.140   1  0.000   0.000 N  0.450      SignalP-noTM
TRINITY_DN29554_c0_g1::TRINITY_DN29554_c0_g1_i9::g.47::m.4  0.104   1  0.000   1  0.140   1  0.000   0.000 N  0.450      SignalP-noTM
TRINITY_DN29554_c0_g1::TRINITY_DN29554_c0_g1_i9::g.47::m.4!  0.103   1  0.000   1  0.145   1  0.000   0.000 N  0.450      SignalP-noTM
TRINITY_DN29554_c0_g1::TRINITY_DN29554_c0_g1_i9::g.47::m.4"  0.103   1  0.000   1  0.110   1  0.000   0.000 N  0.450      SignalP-noTM
TRINITY_DN29554_c0_g1::TRINITY_DN29554_c0_g1_i9::g.47::m.4#  0.104   1  0.000   1  0.158   1  0.000   0.000 N  0.450      SignalP-noTM
TRINITY_DN29554_c0_g1::TRINITY_DN29554_c0_g1_i9::g.47::m.4$  0.105   1  0.000   1  0.120   1  0.000   0.000 N  0.450      SignalP-noTM
TRINITY_DN29554_c0_g1::TRINITY_DN29554_c0_g1_i9::g.47::m.4%  0.104   1  0.000   1  0.140   1  0.000   0.000 N  0.450      SignalP-noTM
TRINITY_DN29554_c0_g1::TRINITY_DN29554_c0_g1_i9::g.47::m.4&  0.104   1  0.000   1  0.140   1  0.000   0.000 N  0.450      SignalP-noTM
TRINITY_DN29554_c0_g1::TRINITY_DN29554_c0_g1_i9::g.47::m.4'  0.104   1  0.000   1  0.138   1  0.000   0.000 N  0.450      SignalP-noTM
TRINITY_DN29554_c0_g1::TRINITY_DN29554_c0_g1_i9::g.47::m.4(  0.104   1  0.000   1  0.131   1  0.000   0.000 N  0.450      SignalP-noTM
TRINITY_DN29554_c0_g1::TRINITY_DN29554_c0_g1_i9::g.47::m.4)  0.103   1  0.000   1  0.166   1  0.000   0.000 N  0.450      SignalP-noTM
TRINITY_DN29554_c0_g1::TRINITY_DN29554_c0_g1_i9::g.47::m.4*  0.105   1  0.000   1  0.120   1  0.000   0.000 N  0.450      SignalP-noTM
TRINITY_DN29554_c0_g1::TRINITY_DN29554_c0_g1_i9::g.47::m.4+  0.103   1  0.000   1  0.110   1  0.000   0.000 N  0.450      SignalP-noTM
TRINITY_DN29554_c0_g1::TRINITY_DN29554_c0_g1_i9::g.47::m.4,  0.103   1  0.000   1  0.145   1  0.000   0.000 N  0.450      SignalP-noTM
TRINITY_DN29554_c0_g1::TRINITY_DN29554_c0_g1_i9::g.47::m.4-  0.104   1  0.000   1  0.158   1  0.000   0.000 N  0.450      SignalP-noTM
TRINITY_DN29554_c0_g1::TRINITY_DN29554_c0_g1_i9::g.47::m.4.  0.106   1  0.000   1  0.129   1  0.000   0.000 N  0.450      SignalP-noTM
TRINITY_DN29554_c0_g1::TRINITY_DN29554_c0_g1_i9::g.47::m.4/  0.103   1  0.000   1  0.166   1  0.000   0.000 N  0.450      SignalP-noTM
TRINITY_DN29554_c0_g1::TRINITY_DN29554_c0_g1_i9::g.47::m.40  0.106   1  0.000   1  0.139   1  0.000   0.000 N  0.450      SignalP-noTM
TRINITY_DN29554_c0_g1::TRINITY_DN29554_c0_g1_i9::g.47::m.41  0.104   1  0.000   1  0.140   1  0.000   0.000 N  0.450      SignalP-noTM
TRINITY_DN29554_c0_g1::TRINITY_DN29554_c0_g1_i9::g.47::m.42  0.104   1  0.000   1  0.146   1  0.000   0.000 N  0.450      SignalP-noTM
TRINITY_DN29554_c0_g1::TRINITY_DN29554_c0_g1_i9::g.47::m.43  0.104   1  0.000   1  0.140   1  0.000   0.000 N  0.450      SignalP-noTM
TRINITY_DN29554_c0_g1::TRINITY_DN29554_c0_g1_i9::g.47::m.44  0.105   1  0.000   1  0.120   1  0.000   0.000 N  0.450      SignalP-noTM
TRINITY_DN29554_c0_g1::TRINITY_DN29554_c0_g1_i9::g.47::m.45  0.104   1  0.000   1  0.130   1  0.000   0.000 N  0.450      SignalP-noTM
TRINITY_DN29554_c0_g1::TRINITY_DN29554_c0_g1_i9::g.47::m.46  0.104   1  0.000   1  0.121   1  0.000   0.000 N  0.450      SignalP-noTM
TRINITY_DN29554_c0_g1::TRINITY_DN29554_c0_g1_i9::g.47::m.47  0.101   1  0.000   1  0.111   1  0.000   0.000 N  0.450      SignalP-noTM
TRINITY_DN29554_c0_g1::TRINITY_DN29554_c0_g1_i9::g.47::m.48  0.105   2  0.000   1  0.111   1  0.000   0.000 N  0.450      SignalP-noTM
TRINITY_DN29554_c0_g1::TRINITY_DN29554_c0_g1_i9::g.47::m.49  0.105   2  0.000   1  0.111   1  0.000   0.000 N  0.450      SignalP-noTM
TRINITY_DN29554_c0_g1::TRINITY_DN29554_c0_g1_i9::g.47::m.4:  0.105   2  0.000   1  0.111   1  0.000   0.000 N  0.450      SignalP-noTM
TRINITY_DN29554_c0_g1::TRINITY_DN29554_c0_g1_i9::g.47::m.4;  0.105   2  0.000   1  0.111   1  0.000   0.000 N  0.450      SignalP-noTM
TRINITY_DN29554_c0_g1::TRINITY_DN29554_c0_g1_i9::g.47::m.4<  0.105   2  0.000   1  0.111   1  0.000   0.000 N  0.450      SignalP-noTM
TRINITY_DN29554_c0_g1::TRINITY_DN29554_c0_g1_i9::g.47::m.4=  0.105   2  0.000   1  0.111   1  0.000   0.000 N  0.450      SignalP-noTM
TRINITY_DN29554_c0_g1::TRINITY_DN29554_c0_g1_i9::g.47::m.4>  0.105   2  0.000   1  0.111   1  0.000   0.000 N  0.450      SignalP-noTM
TRINITY_DN29554_c0_g1::TRINITY_DN29554_c0_g1_i9::g.47::m.4?  0.105   2  0.000   1  0.111   1  0.000   0.000 N  0.450      SignalP-noTM
TRINITY_DN29554_c0_g1::TRINITY_DN29554_c0_g1_i9::g.47::m.4@  0.105   2  0.000   1  0.111   1  0.000   0.000 N  0.450      SignalP-noTM
TRINITY_DN29554_c0_g1::TRINITY_DN29554_c0_g1_i9::g.47::m.4A  0.105   2  0.106  11  0.111   1  0.102   0.104 N  0.450      SignalP-noTM
TRINITY_DN29554_c0_g1::TRINITY_DN29554_c0_g1_i9::g.47::m.4B  0.108  12  0.107  12  0.111   1  0.101   0.104 N  0.450      SignalP-noTM
TRINITY_DN29554_c0_g1::TRINITY_DN29554_c0_g1_i9::g.47::m.4C  0.108  12  0.107  12  0.111   1  0.101   0.104 N  0.450      SignalP-noTM
TRINITY_DN29554_c0_g1::TRINITY_DN29554_c0_g1_i9::g.47::m.4D  0.109  14  0.107  14  0.111   1  0.100   0.103 N  0.450      SignalP-noTM
TRINITY_DN29554_c0_g1::TRINITY_DN29554_c0_g1_i9::g.47::m.4E  0.109  14  0.107  14  0.111   1  0.100   0.103 N  0.450      SignalP-noTM
TRINITY_DN29554_c0_g1::TRINITY_DN29554_c0_g1_i9::g.47::m.4F  0.109  14  0.107  14  0.111   1  0.100   0.103 N  0.450      SignalP-noTM
TRINITY_DN29554_c0_g1::TRINITY_DN29554_c0_g1_i10::g.50::m.  0.104   1  0.000   1  0.130   1  0.000   0.000 N  0.450      SignalP-noTM
TRINITY_DN29554_c0_g1::TRINITY_DN29554_c0_g1_i10::g.50::m.  0.104   1  0.000   1  0.121   1  0.000   0.000 N  0.450      SignalP-noTM
TRINITY_DN29554_c0_g1::TRINITY_DN29554_c0_g1_i10::g.50::m.  0.105   1  0.000   1  0.140   1  0.000   0.000 N  0.450      SignalP-noTM
TRINITY_DN29554_c0_g1::TRINITY_DN29554_c0_g1_i10::g.50::m.  0.105   1  0.000   1  0.140   1  0.000   0.000 N  0.450      SignalP-noTM
TRINITY_DN29554_c0_g1::TRINITY_DN29554_c0_g1_i10::g.50::m.  0.104   1  0.000   1  0.140   1  0.000   0.000 N  0.450      SignalP-noTM
TRINITY_DN29554_c0_g1::TRINITY_DN29554_c0_g1_i10::g.50::m.  0.103   1  0.000   1  0.145   1  0.000   0.000 N  0.450      SignalP-noTM
TRINITY_DN29554_c0_g1::TRINITY_DN29554_c0_g1_i10::g.50::m.  0.103   1  0.000   1  0.110   1  0.000   0.000 N  0.450      SignalP-noTM
TRINITY_DN29554_c0_g1::TRINITY_DN29554_c0_g1_i10::g.50::m.  0.103   1  0.000   1  0.166   1  0.000   0.000 N  0.450      SignalP-noTM
TRINITY_DN29554_c0_g1::TRINITY_DN29554_c0_g1_i10::g.50::m.  0.103   1  0.000   1  0.166   1  0.000   0.000 N  0.450      SignalP-noTM
                           0.000   1  0.000   1  0.000   1  0.000   0.000 N  0.500      SignalP-TM
TRINITY_DN29554_c0_g1::TRINITY_DN29554_c0_g1_i10::g.50::m.  0.000   1  0.000   1  0.000   1  0.000   0.000 N  0.450      SignalP-noTM
0.119892                   0.000   1  0.000   1  0.000   1  0.000   0.000 N  0.450      SignalP-noTM
TRINITY_DN29554_c0_g1::TRINITY_DN29554_c0_g1_i10::g.50::m.  0.104   1  0.000   1  0.130   1  0.000   0.000 N  0.450      SignalP-noTM
TRINITY_DN29554_c0_g1::TRINITY_DN29554_c0_g1_i10::g.50::m.  0.104   1  0.000   1  0.131   1  0.000   0.000 N  0.450      SignalP-noTM
TRINITY_DN29554_c0_g1::TRINITY_DN29554_c0_g1_i10::g.50::m.  0.103   1  0.000   1  0.166   1  0.000   0.000 N  0.450      SignalP-noTM
TRINITY_DN29554_c0_g1::TRINITY_DN29554_c0_g1_i10::g.50::m.  0.106   1  0.000   1  0.139   1  0.000   0.000 N  0.450      SignalP-noTM
TRINITY_DN29554_c0_g1::TRINITY_DN29554_c0_g1_i10::g.50::m.  0.104   1  0.000   1  0.140   1  0.000   0.000 N  0.450      SignalP-noTM
TRINITY_DN29554_c0_g1::TRINITY_DN29554_c0_g1_i10::g.50::m.  0.104   1  0.000   1  0.146   1  0.000   0.000 N  0.450      SignalP-noTM
TRINITY_DN29554_c0_g1::TRINITY_DN29554_c0_g1_i10::g.50::m.  0.106   1  0.000   1  0.129   1  0.000   0.000 N  0.450      SignalP-noTM
TRINITY_DN29554_c0_g1::TRINITY_DN29554_c0_g1_i10::g.50::m.  0.105   1  0.000   1  0.120   1  0.000   0.000 N  0.450      SignalP-noTM
TRINITY_DN29554_c0_g1::TRINITY_DN29554_c0_g1_i10::g.50::m.  0.105   1  0.000   1  0.120   1  0.000   0.000 N  0.450      SignalP-noTM
TRINITY_DN29554_c0_g1::TRINITY_DN29554_c0_g1_i10::g.50::m.  0.104   1  0.000   1  0.146   1  0.000   0.000 N  0.450      SignalP-noTM
TRINITY_DN29554_c0_g1::TRINITY_DN29554_c0_g1_i10::g.50::m.  0.104   1  0.000   1  0.161   1  0.000   0.000 N  0.450      SignalP-noTM
TRINITY_DN29554_c0_g1::TRINITY_DN29554_c0_g1_i10::g.50::m.  0.104   1  0.000   1  0.158   1  0.000   0.000 N  0.450      SignalP-noTM
TRINITY_DN29554_c0_g1::TRINITY_DN29554_c0_g1_i10::g.50::m.  0.103   1  0.000   1  0.145   1  0.000   0.000 N  0.450      SignalP-noTM
TRINITY_DN29554_c0_g1::TRINITY_DN29554_c0_g1_i10::g.50::m.  0.104   1  0.000   1  0.140   1  0.000   0.000 N  0.450      SignalP-noTM
TRINITY_DN29554_c0_g1::TRINITY_DN29554_c0_g1_i10::g.50::m.  0.103   1  0.000   1  0.145   1  0.000   0.000 N  0.450      SignalP-noTM
TRINITY_DN29554_c0_g1::TRINITY_DN29554_c0_g1_i10::g.50::m.  0.104   1  0.000   1  0.140   1  0.000   0.000 N  0.450      SignalP-noTM
TRINITY_DN29554_c0_g1::TRINITY_DN29554_c0_g1_i10::g.50::m.  0.105   1  0.000   1  0.120   1  0.000   0.000 N  0.450      SignalP-noTM
TRINITY_DN29554_c0_g1::TRINITY_DN29554_c0_g1_i10::g.50::m.  0.103   1  0.000   1  0.166   1  0.000   0.000 N  0.450      SignalP-noTM
TRINITY_DN29554_c0_g1::TRINITY_DN29554_c0_g1_i10::g.50::m.  0.104   1  0.000   1  0.140   1  0.000   0.000 N  0.450      SignalP-noTM
TRINITY_DN29554_c0_g1::TRINITY_DN29554_c0_g1_i10::g.50::m.  0.104   1  0.000   1  0.140   1  0.000   0.000 N  0.450      SignalP-noTM
TRINITY_DN29554_c0_g1::TRINITY_DN29554_c0_g1_i10::g.50::m.  0.104   1  0.000   1  0.140   1  0.000   0.000 N  0.450      SignalP-noTM
TRINITY_DN29554_c0_g1::TRINITY_DN29554_c0_g1_i10::g.50::m.!  0.103   1  0.000   1  0.145   1  0.000   0.000 N  0.450      SignalP-noTM
TRINITY_DN29554_c0_g1::TRINITY_DN29554_c0_g1_i10::g.50::m."  0.103   1  0.000   1  0.110   1  0.000   0.000 N  0.450      SignalP-noTM
TRINITY_DN29554_c0_g1::TRINITY_DN29554_c0_g1_i10::g.50::m.#  0.104   1  0.000   1  0.158   1  0.000   0.000 N  0.450      SignalP-noTM
TRINITY_DN29554_c0_g1::TRINITY_DN29554_c0_g1_i10::g.50::m.$  0.105   1  0.000   1  0.120   1  0.000   0.000 N  0.450      SignalP-noTM
TRINITY_DN29554_c0_g1::TRINITY_DN29554_c0_g1_i10::g.50::m.%  0.104   1  0.000   1  0.140   1  0.000   0.000 N  0.450      SignalP-noTM
TRINITY_DN29554_c0_g1::TRINITY_DN29554_c0_g1_i10::g.50::m.&  0.104   1  0.000   1  0.140   1  0.000   0.000 N  0.450      SignalP-noTM
TRINITY_DN29554_c0_g1::TRINITY_DN29554_c0_g1_i10::g.50::m.'  0.104   1  0.000   1  0.138   1  0.000   0.000 N  0.450      SignalP-noTM
TRINITY_DN29554_c0_g1::TRINITY_DN29554_c0_g1_i10::g.50::m.(  0.104   1  0.000   1  0.131   1  0.000   0.000 N  0.450      SignalP-noTM
TRINITY_DN29554_c0_g1::TRINITY_DN29554_c0_g1_i10::g.50::m.)  0.103   1  0.000   1  0.166   1  0.000   0.000 N  0.450      SignalP-noTM
TRINITY_DN29554_c0_g1::TRINITY_DN29554_c0_g1_i10::g.50::m.*  0.105   1  0.000   1  0.120   1  0.000   0.000 N  0.450      SignalP-noTM
TRINITY_DN29554_c0_g1::TRINITY_DN29554_c0_g1_i10::g.50::m.+  0.103   1  0.000   1  0.110   1  0.000   0.000 N  0.450      SignalP-noTM
TRINITY_DN29554_c0_g1::TRINITY_DN29554_c0_g1_i10::g.50::m.,  0.103   1  0.000   1  0.145   1  0.000   0.000 N  0.450      SignalP-noTM
TRINITY_DN29554_c0_g1::TRINITY_DN29554_c0_g1_i10::g.50::m.-  0.104   1  0.000   1  0.158   1  0.000   0.000 N  0.450      SignalP-noTM
TRINITY_DN29554_c0_g1::TRINITY_DN29554_c0_g1_i10::g.50::m..  0.106   1  0.000   1  0.129   1  0.000   0.000 N  0.450      SignalP-noTM
TRINITY_DN29554_c0_g1::TRINITY_DN29554_c0_g1_i10::g.50::m./  0.103   1  0.000   1  0.166   1  0.000   0.000 N  0.450      SignalP-noTM
TRINITY_DN29554_c0_g1::TRINITY_DN29554_c0_g1_i10::g.50::m.0  0.106   1  0.000   1  0.139   1  0.000   0.000 N  0.450      SignalP-noTM
TRINITY_DN29554_c0_g1::TRINITY_DN29554_c0_g1_i10::g.50::m.1  0.104   1  0.000   1  0.140   1  0.000   0.000 N  0.450      SignalP-noTM
TRINITY_DN29554_c0_g1::TRINITY_DN29554_c0_g1_i10::g.50::m.2  0.104   1  0.000   1  0.146   1  0.000   0.000 N  0.450      SignalP-noTM
TRINITY_DN29554_c0_g1::TRINITY_DN29554_c0_g1_i10::g.50::m.3  0.104   1  0.000   1  0.140   1  0.000   0.000 N  0.450      SignalP-noTM
TRINITY_DN29554_c0_g1::TRINITY_DN29554_c0_g1_i10::g.50::m.4  0.105   1  0.000   1  0.120   1  0.000   0.000 N  0.450      SignalP-noTM
TRINITY_DN29554_c0_g1::TRINITY_DN29554_c0_g1_i10::g.50::m.5  0.104   1  0.000   1  0.130   1  0.000   0.000 N  0.450      SignalP-noTM
TRINITY_DN29554_c0_g1::TRINITY_DN29554_c0_g1_i10::g.50::m.6  0.104   1  0.000   1  0.121   1  0.000   0.000 N  0.450      SignalP-noTM
TRINITY_DN29554_c0_g1::TRINITY_DN29554_c0_g1_i10::g.50::m.7  0.103   1  0.000   1  0.110   1  0.000   0.000 N  0.450      SignalP-noTM
TRINITY_DN29554_c0_g1::TRINITY_DN29554_c0_g1_i10::g.50::m.8  0.104   1  0.000   1  0.158   1  0.000   0.000 N  0.450      SignalP-noTM
TRINITY_DN29554_c0_g1::TRINITY_DN29554_c0_g1_i10::g.50::m.9  0.103   1  0.000   1  0.145   1  0.000   0.000 N  0.450      SignalP-noTM
TRINITY_DN29554_c0_g1::TRINITY_DN29554_c0_g1_i10::g.50::m.:  0.103   1  0.000   1  0.166   1  0.000   0.000 N  0.450      SignalP-noTM
TRINITY_DN29554_c0_g1::TRINITY_DN29554_c0_g1_i10::g.50::m.;  0.103   1  0.000   1  0.145   1  0.000   0.000 N  0.450      SignalP-noTM
TRINITY_DN29554_c0_g1::TRINITY_DN29554_c0_g1_i10::g.50::m.<  0.105   1  0.000   1  0.140   1  0.000   0.000 N  0.450      SignalP-noTM
TRINITY_DN29554_c0_g1::TRINITY_DN29554_c0_g1_i10::g.50::m.=  0.104   1  0.000   1  0.140   1  0.000   0.000 N  0.450      SignalP-noTM
TRINITY_DN29554_c0_g1::TRINITY_DN29554_c0_g1_i10::g.50::m.>  0.104   1  0.000   1  0.121   1  0.000   0.000 N  0.450      SignalP-noTM
TRINITY_DN29554_c0_g1::TRINITY_DN29554_c0_g1_i10::g.50::m.?  0.104   1  0.000   1  0.140   1  0.000   0.000 N  0.450      SignalP-noTM
TRINITY_DN29554_c0_g1::TRINITY_DN29554_c0_g1_i10::g.50::m.@  0.104   1  0.000   1  0.140   1  0.000   0.000 N  0.450      SignalP-noTM
TRINITY_DN29554_c0_g1::TRINITY_DN29554_c0_g1_i10::g.50::m.A  0.104   1  0.000   1  0.140   1  0.000   0.000 N  0.450      SignalP-noTM
TRINITY_DN29554_c0_g1::TRINITY_DN29554_c0_g1_i10::g.50::m.B  0.104   1  0.000   1  0.138   1  0.000   0.000 N  0.450      SignalP-noTM
TRINITY_DN29554_c0_g1::TRINITY_DN29554_c0_g1_i10::g.50::m.C  0.103   1  0.000   1  0.110   1  0.000   0.000 N  0.450      SignalP-noTM
TRINITY_DN29554_c0_g1::TRINITY_DN29554_c0_g1_i10::g.50::m.D  0.104   1  0.000   1  0.158   1  0.000   0.000 N  0.450      SignalP-noTM
TRINITY_DN29554_c0_g1::TRINITY_DN29554_c0_g1_i10::g.50::m.E  0.104   1  0.000   1  0.158   1  0.000   0.000 N  0.450      SignalP-noTM
TRINITY_DN29554_c0_g1::TRINITY_DN29554_c0_g1_i10::g.50::m.F  0.104   1  0.000   1  0.159   1  0.000   0.000 N  0.450      SignalP-noTM
TRINITY_DN29554_c0_g1::TRINITY_DN29554_c0_g1_i11::g.53::m.  0.104   1  0.000   1  0.130   1  0.000   0.000 N  0.450      SignalP-noTM
TRINITY_DN29554_c0_g1::TRINITY_DN29554_c0_g1_i11::g.53::m.  0.104   1  0.000   1  0.121   1  0.000   0.000 N  0.450      SignalP-noTM
TRINITY_DN29554_c0_g1::TRINITY_DN29554_c0_g1_i11::g.53::m.  0.105   1  0.000   1  0.140   1  0.000   0.000 N  0.450      SignalP-noTM
TRINITY_DN29554_c0_g1::TRINITY_DN29554_c0_g1_i11::g.53::m.  0.105   1  0.000   1  0.140   1  0.000   0.000 N  0.450      SignalP-noTM
TRINITY_DN29554_c0_g1::TRINITY_DN29554_c0_g1_i11::g.53::m.  0.104   1  0.000   1  0.140   1  0.000   0.000 N  0.450      SignalP-noTM
TRINITY_DN29554_c0_g1::TRINITY_DN29554_c0_g1_i11::g.53::m.  0.103   1  0.000   1  0.145   1  0.000   0.000 N  0.450      SignalP-noTM
TRINITY_DN29554_c0_g1::TRINITY_DN29554_c0_g1_i11::g.53::m.  0.103   1  0.000   1  0.110   1  0.000   0.000 N  0.450      SignalP-noTM
TRINITY_DN29554_c0_g1::TRINITY_DN29554_c0_g1_i11::g.53::m.  0.103   1  0.000   1  0.166   1  0.000   0.000 N  0.450      SignalP-noTM
TRINITY_DN29554_c0_g1::TRINITY_DN29554_c0_g1_i11::g.53::m.  0.103   1  0.000   1  0.166   1  0.000   0.000 N  0.450      SignalP-noTM
                           0.000   1  0.000   1  0.000   1  0.000   0.000 N  0.500      SignalP-TM
TRINITY_DN29554_c0_g1::TRINITY_DN29554_c0_g1_i11::g.53::m.  0.000   1  0.000   1  0.000   1  0.000   0.000 N  0.450      SignalP-noTM
0.119892                   0.000   1  0.000   1  0.000   1  0.000   0.000 N  0.450      SignalP-noTM
TRINITY_DN29554_c0_g1::TRINITY_DN29554_c0_g1_i11::g.53::m.  0.104   1  0.000   1  0.130   1  0.000   0.000 N  0.450      SignalP-noTM
TRINITY_DN29554_c0_g1::TRINITY_DN29554_c0_g1_i11::g.53::m.  0.104   1  0.000   1  0.131   1  0.000   0.000 N  0.450      SignalP-noTM
TRINITY_DN29554_c0_g1::TRINITY_DN29554_c0_g1_i11::g.53::m.  0.103   1  0.000   1  0.166   1  0.000   0.000 N  0.450      SignalP-noTM
TRINITY_DN29554_c0_g1::TRINITY_DN29554_c0_g1_i11::g.53::m.  0.106   1  0.000   1  0.139   1  0.000   0.000 N  0.450      SignalP-noTM
TRINITY_DN29554_c0_g1::TRINITY_DN29554_c0_g1_i11::g.53::m.  0.104   1  0.000   1  0.140   1  0.000   0.000 N  0.450      SignalP-noTM
TRINITY_DN29554_c0_g1::TRINITY_DN29554_c0_g1_i11::g.53::m.  0.104   1  0.000   1  0.146   1  0.000   0.000 N  0.450      SignalP-noTM
TRINITY_DN29554_c0_g1::TRINITY_DN29554_c0_g1_i11::g.53::m.  0.106   1  0.000   1  0.129   1  0.000   0.000 N  0.450      SignalP-noTM
TRINITY_DN29554_c0_g1::TRINITY_DN29554_c0_g1_i11::g.53::m.  0.105   1  0.000   1  0.120   1  0.000   0.000 N  0.450      SignalP-noTM
TRINITY_DN29554_c0_g1::TRINITY_DN29554_c0_g1_i11::g.53::m.  0.105   1  0.000   1  0.120   1  0.000   0.000 N  0.450      SignalP-noTM
TRINITY_DN29554_c0_g1::TRINITY_DN29554_c0_g1_i11::g.53::m.  0.104   1  0.000   1  0.146   1  0.000   0.000 N  0.450      SignalP-noTM
TRINITY_DN29554_c0_g1::TRINITY_DN29554_c0_g1_i11::g.53::m.  0.104   1  0.000   1  0.161   1  0.000   0.000 N  0.450      SignalP-noTM
TRINITY_DN29554_c0_g1::TRINITY_DN29554_c0_g1_i11::g.53::m.  0.104   1  0.000   1  0.158   1  0.000   0.000 N  0.450      SignalP-noTM
TRINITY_DN29554_c0_g1::TRINITY_DN29554_c0_g1_i11::g.53::m.  0.103   1  0.000   1  0.145   1  0.000   0.000 N  0.450      SignalP-noTM
TRINITY_DN29554_c0_g1::TRINITY_DN29554_c0_g1_i11::g.53::m.  0.104   1  0.000   1  0.140   1  0.000   0.000 N  0.450      SignalP-noTM
TRINITY_DN29554_c0_g1::TRINITY_DN29554_c0_g1_i11::g.53::m.  0.103   1  0.000   1  0.145   1  0.000   0.000 N  0.450      SignalP-noTM
TRINITY_DN29554_c0_g1::TRINITY_DN29554_c0_g1_i11::g.53::m.  0.104   1  0.000   1  0.140   1  0.000   0.000 N  0.450      SignalP-noTM
TRINITY_DN29554_c0_g1::TRINITY_DN29554_c0_g1_i11::g.53::m.  0.105   1  0.000   1  0.120   1  0.000   0.000 N  0.450      SignalP-noTM
TRINITY_DN29554_c0_g1::TRINITY_DN29554_c0_g1_i11::g.53::m.  0.103   1  0.000   1  0.166   1  0.000   0.000 N  0.450      SignalP-noTM
TRINITY_DN29554_c0_g1::TRINITY_DN29554_c0_g1_i11::g.53::m.  0.104   1  0.000   1  0.140   1  0.000   0.000 N  0.450      SignalP-noTM
TRINITY_DN29554_c0_g1::TRINITY_DN29554_c0_g1_i11::g.53::m.  0.104   1  0.000   1  0.140   1  0.000   0.000 N  0.450      SignalP-noTM
TRINITY_DN29554_c0_g1::TRINITY_DN29554_c0_g1_i11::g.53::m.  0.104   1  0.000   1  0.140   1  0.000   0.000 N  0.450      SignalP-noTM
TRINITY_DN29554_c0_g1::TRINITY_DN29554_c0_g1_i11::g.53::m.!  0.103   1  0.000   1  0.145   1  0.000   0.000 N  0.450      SignalP-noTM
TRINITY_DN29554_c0_g1::TRINITY_DN29554_c0_g1_i11::g.53::m."  0.103   1  0.000   1  0.110   1  0.000   0.000 N  0.450      SignalP-noTM
TRINITY_DN29554_c0_g1::TRINITY_DN29554_c0_g1_i11::g.53::m.#  0.104   1  0.000   1  0.158   1  0.000   0.000 N  0.450      SignalP-noTM
TRINITY_DN29554_c0_g1::TRINITY_DN29554_c0_g1_i11::g.53::m.$  0.105   1  0.000   1  0.120   1  0.000   0.000 N  0.450      SignalP-noTM
TRINITY_DN29554_c0_g1::TRINITY_DN29554_c0_g1_i11::g.53::m.%  0.104   1  0.000   1  0.140   1  0.000   0.000 N  0.450      SignalP-noTM
TRINITY_DN29554_c0_g1::TRINITY_DN29554_c0_g1_i11::g.53::m.&  0.104   1  0.000   1  0.140   1  0.000   0.000 N  0.450      SignalP-noTM
TRINITY_DN29554_c0_g1::TRINITY_DN29554_c0_g1_i11::g.53::m.'  0.104   1  0.000   1  0.138   1  0.000   0.000 N  0.450      SignalP-noTM
TRINITY_DN29554_c0_g1::TRINITY_DN29554_c0_g1_i11::g.53::m.(  0.104   1  0.000   1  0.131   1  0.000   0.000 N  0.450      SignalP-noTM
TRINITY_DN29554_c0_g1::TRINITY_DN29554_c0_g1_i11::g.53::m.)  0.103   1  0.000   1  0.166   1  0.000   0.000 N  0.450      SignalP-noTM
TRINITY_DN29554_c0_g1::TRINITY_DN29554_c0_g1_i11::g.53::m.*  0.105   1  0.000   1  0.120   1  0.000   0.000 N  0.450      SignalP-noTM
TRINITY_DN29554_c0_g1::TRINITY_DN29554_c0_g1_i11::g.53::m.+  0.103   1  0.000   1  0.110   1  0.000   0.000 N  0.450      SignalP-noTM
TRINITY_DN29554_c0_g1::TRINITY_DN29554_c0_g1_i11::g.53::m.,  0.103   1  0.000   1  0.145   1  0.000   0.000 N  0.450      SignalP-noTM
TRINITY_DN29554_c0_g1::TRINITY_DN29554_c0_g1_i11::g.53::m.-  0.104   1  0.000   1  0.158   1  0.000   0.000 N  0.450      SignalP-noTM
TRINITY_DN29554_c0_g1::TRINITY_DN29554_c0_g1_i11::g.53::m..  0.106   1  0.000   1  0.129   1  0.000   0.000 N  0.450      SignalP-noTM
TRINITY_DN29554_c0_g1::TRINITY_DN29554_c0_g1_i11::g.53::m./  0.103   1  0.000   1  0.166   1  0.000   0.000 N  0.450      SignalP-noTM
TRINITY_DN29554_c0_g1::TRINITY_DN29554_c0_g1_i11::g.53::m.0  0.106   1  0.000   1  0.139   1  0.000   0.000 N  0.450      SignalP-noTM
TRINITY_DN29554_c0_g1::TRINITY_DN29554_c0_g1_i11::g.53::m.1  0.104   1  0.000   1  0.140   1  0.000   0.000 N  0.450      SignalP-noTM
TRINITY_DN29554_c0_g1::TRINITY_DN29554_c0_g1_i11::g.53::m.2  0.104   1  0.000   1  0.146   1  0.000   0.000 N  0.450      SignalP-noTM
TRINITY_DN29554_c0_g1::TRINITY_DN29554_c0_g1_i11::g.53::m.3  0.104   1  0.000   1  0.140   1  0.000   0.000 N  0.450      SignalP-noTM
TRINITY_DN29554_c0_g1::TRINITY_DN29554_c0_g1_i11::g.53::m.4  0.105   1  0.000   1  0.120   1  0.000   0.000 N  0.450      SignalP-noTM
TRINITY_DN29554_c0_g1::TRINITY_DN29554_c0_g1_i11::g.53::m.5  0.104   1  0.000   1  0.130   1  0.000   0.000 N  0.450      SignalP-noTM
TRINITY_DN29554_c0_g1::TRINITY_DN29554_c0_g1_i11::g.53::m.6  0.104   1  0.000   1  0.121   1  0.000   0.000 N  0.450      SignalP-noTM
TRINITY_DN29554_c0_g1::TRINITY_DN29554_c0_g1_i11::g.53::m.7  0.103   1  0.000   1  0.110   1  0.000   0.000 N  0.450      SignalP-noTM
TRINITY_DN29554_c0_g1::TRINITY_DN29554_c0_g1_i11::g.53::m.8  0.104   1  0.000   1  0.158   1  0.000   0.000 N  0.450      SignalP-noTM
TRINITY_DN29554_c0_g1::TRINITY_DN29554_c0_g1_i11::g.53::m.9  0.103   1  0.000   1  0.145   1  0.000   0.000 N  0.450      SignalP-noTM
TRINITY_DN29554_c0_g1::TRINITY_DN29554_c0_g1_i11::g.53::m.:  0.103   1  0.000   1  0.166   1  0.000   0.000 N  0.450      SignalP-noTM
TRINITY_DN29554_c0_g1::TRINITY_DN29554_c0_g1_i11::g.53::m.;  0.103   1  0.000   1  0.145   1  0.000   0.000 N  0.450      SignalP-noTM
TRINITY_DN29554_c0_g1::TRINITY_DN29554_c0_g1_i11::g.53::m.<  0.105   1  0.000   1  0.140   1  0.000   0.000 N  0.450      SignalP-noTM
TRINITY_DN29554_c0_g1::TRINITY_DN29554_c0_g1_i11::g.53::m.=  0.104   1  0.000   1  0.140   1  0.000   0.000 N  0.450      SignalP-noTM
TRINITY_DN29554_c0_g1::TRINITY_DN29554_c0_g1_i11::g.53::m.>  0.104   1  0.000   1  0.121   1  0.000   0.000 N  0.450      SignalP-noTM
TRINITY_DN29554_c0_g1::TRINITY_DN29554_c0_g1_i11::g.53::m.?  0.104   1  0.000   1  0.140   1  0.000   0.000 N  0.450      SignalP-noTM
TRINITY_DN29554_c0_g1::TRINITY_DN29554_c0_g1_i11::g.53::m.@  0.104   1  0.000   1  0.140   1  0.000   0.000 N  0.450      SignalP-noTM
TRINITY_DN29554_c0_g1::TRINITY_DN29554_c0_g1_i11::g.53::m.A  0.104   1  0.000   1  0.140   1  0.000   0.000 N  0.450      SignalP-noTM
TRINITY_DN29554_c0_g1::TRINITY_DN29554_c0_g1_i11::g.53::m.B  0.104   1  0.000   1  0.138   1  0.000   0.000 N  0.450      SignalP-noTM
TRINITY_DN29554_c0_g1::TRINITY_DN29554_c0_g1_i11::g.53::m.C  0.103   1  0.000   1  0.110   1  0.000   0.000 N  0.450      SignalP-noTM
TRINITY_DN29554_c0_g1::TRINITY_DN29554_c0_g1_i11::g.53::m.D  0.104   1  0.000   1  0.158   1  0.000   0.000 N  0.450      SignalP-noTM
TRINITY_DN29554_c0_g1::TRINITY_DN29554_c0_g1_i11::g.53::m.E  0.104   1  0.000   1  0.158   1  0.000   0.000 N  0.450      SignalP-noTM
TRINITY_DN29554_c0_g1::TRINITY_DN29554_c0_g1_i11::g.53::m.F  0.104   1  0.000   1  0.159   1  0.000   0.000 N  0.450      SignalP-noTM
TRINITY_DN29554_c0_g1::TRINITY_DN29554_c0_g1_i12::g.56::m.  0.104   1  0.000   1  0.130   1  0.000   0.000 N  0.450      SignalP-noTM
TRINITY_DN29554_c0_g1::TRINITY_DN29554_c0_g1_i12::g.56::m.  0.104   1  0.000   1  0.121   1  0.000   0.000 N  0.450      SignalP-noTM
TRINITY_DN29554_c0_g1::TRINITY_DN29554_c0_g1_i12::g.56::m.  0.105   1  0.000   1  0.140   1  0.000   0.000 N  0.450      SignalP-noTM
TRINITY_DN29554_c0_g1::TRINITY_DN29554_c0_g1_i12::g.56::m.  0.105   1  0.000   1  0.140   1  0.000   0.000 N  0.450      SignalP-noTM
TRINITY_DN29554_c0_g1::TRINITY_DN29554_c0_g1_i12::g.56::m.  0.104   1  0.000   1  0.140   1  0.000   0.000 N  0.450      SignalP-noTM
TRINITY_DN29554_c0_g1::TRINITY_DN29554_c0_g1_i12::g.56::m.  0.103   1  0.000   1  0.145   1  0.000   0.000 N  0.450      SignalP-noTM
TRINITY_DN29554_c0_g1::TRINITY_DN29554_c0_g1_i12::g.56::m.  0.103   1  0.000   1  0.110   1  0.000   0.000 N  0.450      SignalP-noTM
TRINITY_DN29554_c0_g1::TRINITY_DN29554_c0_g1_i12::g.56::m.  0.103   1  0.000   1  0.166   1  0.000   0.000 N  0.450      SignalP-noTM
TRINITY_DN29554_c0_g1::TRINITY_DN29554_c0_g1_i12::g.56::m.  0.103   1  0.000   1  0.166   1  0.000   0.000 N  0.450      SignalP-noTM
                           0.000   1  0.000   1  0.000   1  0.000   0.000 N  0.500      SignalP-TM
TRINITY_DN29554_c0_g1::TRINITY_DN29554_c0_g1_i12::g.56::m.  0.000   1  0.000   1  0.000   1  0.000   0.000 N  0.450      SignalP-noTM
0.119892                   0.000   1  0.000   1  0.000   1  0.000   0.000 N  0.450      SignalP-noTM
TRINITY_DN29554_c0_g1::TRINITY_DN29554_c0_g1_i12::g.56::m.  0.104   1  0.000   1  0.130   1  0.000   0.000 N  0.450      SignalP-noTM
TRINITY_DN29554_c0_g1::TRINITY_DN29554_c0_g1_i12::g.56::m.  0.104   1  0.000   1  0.131   1  0.000   0.000 N  0.450      SignalP-noTM
TRINITY_DN29554_c0_g1::TRINITY_DN29554_c0_g1_i12::g.56::m.  0.103   1  0.000   1  0.166   1  0.000   0.000 N  0.450      SignalP-noTM
TRINITY_DN29554_c0_g1::TRINITY_DN29554_c0_g1_i12::g.56::m.  0.106   1  0.000   1  0.139   1  0.000   0.000 N  0.450      SignalP-noTM
TRINITY_DN29554_c0_g1::TRINITY_DN29554_c0_g1_i12::g.56::m.  0.104   1  0.000   1  0.140   1  0.000   0.000 N  0.450      SignalP-noTM
TRINITY_DN29554_c0_g1::TRINITY_DN29554_c0_g1_i12::g.56::m.  0.104   1  0.000   1  0.146   1  0.000   0.000 N  0.450      SignalP-noTM
TRINITY_DN29554_c0_g1::TRINITY_DN29554_c0_g1_i12::g.56::m.  0.106   1  0.000   1  0.129   1  0.000   0.000 N  0.450      SignalP-noTM
TRINITY_DN29554_c0_g1::TRINITY_DN29554_c0_g1_i12::g.56::m.  0.105   1  0.000   1  0.120   1  0.000   0.000 N  0.450      SignalP-noTM
TRINITY_DN29554_c0_g1::TRINITY_DN29554_c0_g1_i12::g.56::m.  0.105   1  0.000   1  0.120   1  0.000   0.000 N  0.450      SignalP-noTM
TRINITY_DN29554_c0_g1::TRINITY_DN29554_c0_g1_i12::g.56::m.  0.104   1  0.000   1  0.146   1  0.000   0.000 N  0.450      SignalP-noTM
TRINITY_DN29554_c0_g1::TRINITY_DN29554_c0_g1_i12::g.56::m.  0.104   1  0.000   1  0.161   1  0.000   0.000 N  0.450      SignalP-noTM
TRINITY_DN29554_c0_g1::TRINITY_DN29554_c0_g1_i12::g.56::m.  0.104   1  0.000   1  0.158   1  0.000   0.000 N  0.450      SignalP-noTM
TRINITY_DN29554_c0_g1::TRINITY_DN29554_c0_g1_i12::g.56::m.  0.103   1  0.000   1  0.145   1  0.000   0.000 N  0.450      SignalP-noTM
TRINITY_DN29554_c0_g1::TRINITY_DN29554_c0_g1_i12::g.56::m.  0.104   1  0.000   1  0.140   1  0.000   0.000 N  0.450      SignalP-noTM
TRINITY_DN29554_c0_g1::TRINITY_DN29554_c0_g1_i12::g.56::m.  0.103   1  0.000   1  0.145   1  0.000   0.000 N  0.450      SignalP-noTM
TRINITY_DN29554_c0_g1::TRINITY_DN29554_c0_g1_i12::g.56::m.  0.104   1  0.000   1  0.140   1  0.000   0.000 N  0.450      SignalP-noTM
TRINITY_DN29554_c0_g1::TRINITY_DN29554_c0_g1_i12::g.56::m.  0.105   1  0.000   1  0.120   1  0.000   0.000 N  0.450      SignalP-noTM
TRINITY_DN29554_c0_g1::TRINITY_DN29554_c0_g1_i12::g.56::m.  0.103   1  0.000   1  0.166   1  0.000   0.000 N  0.450      SignalP-noTM
TRINITY_DN29554_c0_g1::TRINITY_DN29554_c0_g1_i12::g.56::m.  0.104   1  0.000   1  0.140   1  0.000   0.000 N  0.450      SignalP-noTM
TRINITY_DN29554_c0_g1::TRINITY_DN29554_c0_g1_i12::g.56::m.  0.104   1  0.000   1  0.140   1  0.000   0.000 N  0.450      SignalP-noTM
TRINITY_DN29554_c0_g1::TRINITY_DN29554_c0_g1_i12::g.56::m.  0.104   1  0.000   1  0.140   1  0.000   0.000 N  0.450      SignalP-noTM
TRINITY_DN29554_c0_g1::TRINITY_DN29554_c0_g1_i12::g.56::m.!  0.103   1  0.000   1  0.145   1  0.000   0.000 N  0.450      SignalP-noTM
TRINITY_DN29554_c0_g1::TRINITY_DN29554_c0_g1_i12::g.56::m."  0.103   1  0.000   1  0.110   1  0.000   0.000 N  0.450      SignalP-noTM
TRINITY_DN29554_c0_g1::TRINITY_DN29554_c0_g1_i12::g.56::m.#  0.104   1  0.000   1  0.158   1  0.000   0.000 N  0.450      SignalP-noTM
TRINITY_DN29554_c0_g1::TRINITY_DN29554_c0_g1_i12::g.56::m.$  0.105   1  0.000   1  0.120   1  0.000   0.000 N  0.450      SignalP-noTM
TRINITY_DN29554_c0_g1::TRINITY_DN29554_c0_g1_i12::g.56::m.%  0.104   1  0.000   1  0.140   1  0.000   0.000 N  0.450      SignalP-noTM
TRINITY_DN29554_c0_g1::TRINITY_DN29554_c0_g1_i12::g.56::m.&  0.104   1  0.000   1  0.140   1  0.000   0.000 N  0.450      SignalP-noTM
TRINITY_DN29554_c0_g1::TRINITY_DN29554_c0_g1_i12::g.56::m.'  0.104   1  0.000   1  0.138   1  0.000   0.000 N  0.450      SignalP-noTM
TRINITY_DN29554_c0_g1::TRINITY_DN29554_c0_g1_i12::g.56::m.(  0.104   1  0.000   1  0.131   1  0.000   0.000 N  0.450      SignalP-noTM
TRINITY_DN29554_c0_g1::TRINITY_DN29554_c0_g1_i12::g.56::m.)  0.103   1  0.000   1  0.166   1  0.000   0.000 N  0.450      SignalP-noTM
TRINITY_DN29554_c0_g1::TRINITY_DN29554_c0_g1_i12::g.56::m.*  0.105   1  0.000   1  0.120   1  0.000   0.000 N  0.450      SignalP-noTM
TRINITY_DN29554_c0_g1::TRINITY_DN29554_c0_g1_i12::g.56::m.+  0.103   1  0.000   1  0.110   1  0.000   0.000 N  0.450      SignalP-noTM
TRINITY_DN29554_c0_g1::TRINITY_DN29554_c0_g1_i12::g.56::m.,  0.103   1  0.000   1  0.145   1  0.000   0.000 N  0.450      SignalP-noTM
TRINITY_DN29554_c0_g1::TRINITY_DN29554_c0_g1_i12::g.56::m.-  0.104   1  0.000   1  0.158   1  0.000   0.000 N  0.450      SignalP-noTM
TRINITY_DN29554_c0_g1::TRINITY_DN29554_c0_g1_i12::g.56::m..  0.106   1  0.000   1  0.129   1  0.000   0.000 N  0.450      SignalP-noTM
TRINITY_DN29554_c0_g1::TRINITY_DN29554_c0_g1_i12::g.56::m./  0.103   1  0.000   1  0.166   1  0.000   0.000 N  0.450      SignalP-noTM
TRINITY_DN29554_c0_g1::TRINITY_DN29554_c0_g1_i12::g.56::m.0  0.106   1  0.000   1  0.139   1  0.000   0.000 N  0.450      SignalP-noTM
TRINITY_DN29554_c0_g1::TRINITY_DN29554_c0_g1_i12::g.56::m.1  0.104   1  0.000   1  0.140   1  0.000   0.000 N  0.450      SignalP-noTM
TRINITY_DN29554_c0_g1::TRINITY_DN29554_c0_g1_i12::g.56::m.2  0.104   1  0.000   1  0.146   1  0.000   0.000 N  0.450      SignalP-noTM
TRINITY_DN29554_c0_g1::TRINITY_DN29554_c0_g1_i12::g.56::m.3  0.104   1  0.000   1  0.140   1  0.000   0.000 N  0.450      SignalP-noTM
TRINITY_DN29554_c0_g1::TRINITY_DN29554_c0_g1_i12::g.56::m.4  0.105   1  0.000   1  0.120   1  0.000   0.000 N  0.450      SignalP-noTM
TRINITY_DN29554_c0_g1::TRINITY_DN29554_c0_g1_i12::g.56::m.5  0.104   1  0.000   1  0.130   1  0.000   0.000 N  0.450      SignalP-noTM
TRINITY_DN29554_c0_g1::TRINITY_DN29554_c0_g1_i12::g.56::m.6  0.104   1  0.000   1  0.121   1  0.000   0.000 N  0.450      SignalP-noTM
TRINITY_DN29554_c0_g1::TRINITY_DN29554_c0_g1_i12::g.56::m.7  0.103   1  0.000   1  0.110   1  0.000   0.000 N  0.450      SignalP-noTM
TRINITY_DN29554_c0_g1::TRINITY_DN29554_c0_g1_i12::g.56::m.8  0.104   1  0.000   1  0.158   1  0.000   0.000 N  0.450      SignalP-noTM
TRINITY_DN29554_c0_g1::TRINITY_DN29554_c0_g1_i12::g.56::m.9  0.103   1  0.000   1  0.145   1  0.000   0.000 N  0.450      SignalP-noTM
TRINITY_DN29554_c0_g1::TRINITY_DN29554_c0_g1_i12::g.56::m.:  0.103   1  0.000   1  0.166   1  0.000   0.000 N  0.450      SignalP-noTM
TRINITY_DN29554_c0_g1::TRINITY_DN29554_c0_g1_i12::g.56::m.;  0.103   1  0.000   1  0.145   1  0.000   0.000 N  0.450      SignalP-noTM
TRINITY_DN29554_c0_g1::TRINITY_DN29554_c0_g1_i12::g.56::m.<  0.105   1  0.000   1  0.140   1  0.000   0.000 N  0.450      SignalP-noTM
TRINITY_DN29554_c0_g1::TRINITY_DN29554_c0_g1_i12::g.56::m.=  0.104   1  0.000   1  0.140   1  0.000   0.000 N  0.450      SignalP-noTM
TRINITY_DN29554_c0_g1::TRINITY_DN29554_c0_g1_i12::g.56::m.>  0.104   1  0.000   1  0.121   1  0.000   0.000 N  0.450      SignalP-noTM
TRINITY_DN29554_c0_g1::TRINITY_DN29554_c0_g1_i12::g.56::m.?  0.104   1  0.000   1  0.140   1  0.000   0.000 N  0.450      SignalP-noTM
TRINITY_DN29554_c0_g1::TRINITY_DN29554_c0_g1_i12::g.56::m.@  0.104   1  0.000   1  0.140   1  0.000   0.000 N  0.450      SignalP-noTM
TRINITY_DN29554_c0_g1::TRINITY_DN29554_c0_g1_i12::g.56::m.A  0.104   1  0.000   1  0.140   1  0.000   0.000 N  0.450      SignalP-noTM
TRINITY_DN29554_c0_g1::TRINITY_DN29554_c0_g1_i12::g.56::m.B  0.104   1  0.000   1  0.138   1  0.000   0.000 N  0.450      SignalP-noTM
TRINITY_DN29554_c0_g1::TRINITY_DN29554_c0_g1_i12::g.56::m.C  0.103   1  0.000   1  0.110   1  0.000   0.000 N  0.450      SignalP-noTM
TRINITY_DN29554_c0_g1::TRINITY_DN29554_c0_g1_i12::g.56::m.D  0.104   1  0.000   1  0.158   1  0.000   0.000 N  0.450      SignalP-noTM
TRINITY_DN29554_c0_g1::TRINITY_DN29554_c0_g1_i12::g.56::m.E  0.104   1  0.000   1  0.158   1  0.000   0.000 N  0.450      SignalP-noTM
TRINITY_DN29554_c0_g1::TRINITY_DN29554_c0_g1_i12::g.56::m.F  0.104   1  0.000   1  0.159   1  0.000   0.000 N  0.450      SignalP-noTM
TRINITY_DN29554_c0_g1::TRINITY_DN29554_c0_g1_i13::g.59::m.  0.104   1  0.000   1  0.130   1  0.000   0.000 N  0.450      SignalP-noTM
TRINITY_DN29554_c0_g1::TRINITY_DN29554_c0_g1_i13::g.59::m.  0.104   1  0.000   1  0.121   1  0.000   0.000 N  0.450      SignalP-noTM
TRINITY_DN29554_c0_g1::TRINITY_DN29554_c0_g1_i13::g.59::m.  0.105   1  0.000   1  0.140   1  0.000   0.000 N  0.450      SignalP-noTM
TRINITY_DN29554_c0_g1::TRINITY_DN29554_c0_g1_i13::g.59::m.  0.105   1  0.000   1  0.140   1  0.000   0.000 N  0.450      SignalP-noTM
TRINITY_DN29554_c0_g1::TRINITY_DN29554_c0_g1_i13::g.59::m.  0.104   1  0.000   1  0.140   1  0.000   0.000 N  0.450      SignalP-noTM
TRINITY_DN29554_c0_g1::TRINITY_DN29554_c0_g1_i13::g.59::m.  0.103   1  0.000   1  0.145   1  0.000   0.000 N  0.450      SignalP-noTM
TRINITY_DN29554_c0_g1::TRINITY_DN29554_c0_g1_i13::g.59::m.  0.103   1  0.000   1  0.110   1  0.000   0.000 N  0.450      SignalP-noTM
TRINITY_DN29554_c0_g1::TRINITY_DN29554_c0_g1_i13::g.59::m.  0.103   1  0.000   1  0.166   1  0.000   0.000 N  0.450      SignalP-noTM
TRINITY_DN29554_c0_g1::TRINITY_DN29554_c0_g1_i13::g.59::m.  0.103   1  0.000   1  0.166   1  0.000   0.000 N  0.450      SignalP-noTM
                           0.000   1  0.000   1  0.000   1  0.000   0.000 N  0.500      SignalP-TM
TRINITY_DN29554_c0_g1::TRINITY_DN29554_c0_g1_i13::g.59::m.  0.000   1  0.000   1  0.000   1  0.000   0.000 N  0.450      SignalP-noTM
0.119892                   0.000   1  0.000   1  0.000   1  0.000   0.000 N  0.450      SignalP-noTM
TRINITY_DN29554_c0_g1::TRINITY_DN29554_c0_g1_i13::g.59::m.  0.104   1  0.000   1  0.130   1  0.000   0.000 N  0.450      SignalP-noTM
TRINITY_DN29554_c0_g1::TRINITY_DN29554_c0_g1_i13::g.59::m.  0.104   1  0.000   1  0.131   1  0.000   0.000 N  0.450      SignalP-noTM
TRINITY_DN29554_c0_g1::TRINITY_DN29554_c0_g1_i13::g.59::m.  0.103   1  0.000   1  0.166   1  0.000   0.000 N  0.450      SignalP-noTM
TRINITY_DN29554_c0_g1::TRINITY_DN29554_c0_g1_i13::g.59::m.  0.106   1  0.000   1  0.139   1  0.000   0.000 N  0.450      SignalP-noTM
TRINITY_DN29554_c0_g1::TRINITY_DN29554_c0_g1_i13::g.59::m.  0.104   1  0.000   1  0.140   1  0.000   0.000 N  0.450      SignalP-noTM
TRINITY_DN29554_c0_g1::TRINITY_DN29554_c0_g1_i13::g.59::m.  0.104   1  0.000   1  0.146   1  0.000   0.000 N  0.450      SignalP-noTM
TRINITY_DN29554_c0_g1::TRINITY_DN29554_c0_g1_i13::g.59::m.  0.106   1  0.000   1  0.129   1  0.000   0.000 N  0.450      SignalP-noTM
TRINITY_DN29554_c0_g1::TRINITY_DN29554_c0_g1_i13::g.59::m.  0.105   1  0.000   1  0.120   1  0.000   0.000 N  0.450      SignalP-noTM
TRINITY_DN29554_c0_g1::TRINITY_DN29554_c0_g1_i13::g.59::m.  0.105   1  0.000   1  0.120   1  0.000   0.000 N  0.450      SignalP-noTM
TRINITY_DN29554_c0_g1::TRINITY_DN29554_c0_g1_i13::g.59::m.  0.104   1  0.000   1  0.146   1  0.000   0.000 N  0.450      SignalP-noTM
TRINITY_DN29554_c0_g1::TRINITY_DN29554_c0_g1_i13::g.59::m.  0.104   1  0.000   1  0.161   1  0.000   0.000 N  0.450      SignalP-noTM
TRINITY_DN29554_c0_g1::TRINITY_DN29554_c0_g1_i13::g.59::m.  0.104   1  0.000   1  0.158   1  0.000   0.000 N  0.450      SignalP-noTM
TRINITY_DN29554_c0_g1::TRINITY_DN29554_c0_g1_i13::g.59::m.  0.103   1  0.000   1  0.145   1  0.000   0.000 N  0.450      SignalP-noTM
TRINITY_DN29554_c0_g1::TRINITY_DN29554_c0_g1_i13::g.59::m.  0.104   1  0.000   1  0.140   1  0.000   0.000 N  0.450      SignalP-noTM
TRINITY_DN29554_c0_g1::TRINITY_DN29554_c0_g1_i13::g.59::m.  0.103   1  0.000   1  0.145   1  0.000   0.000 N  0.450      SignalP-noTM
TRINITY_DN29554_c0_g1::TRINITY_DN29554_c0_g1_i13::g.59::m.  0.104   1  0.000   1  0.140   1  0.000   0.000 N  0.450      SignalP-noTM
TRINITY_DN29554_c0_g1::TRINITY_DN29554_c0_g1_i13::g.59::m.  0.105   1  0.000   1  0.120   1  0.000   0.000 N  0.450      SignalP-noTM
TRINITY_DN29554_c0_g1::TRINITY_DN29554_c0_g1_i13::g.59::m.  0.103   1  0.000   1  0.166   1  0.000   0.000 N  0.450      SignalP-noTM
TRINITY_DN29554_c0_g1::TRINITY_DN29554_c0_g1_i13::g.59::m.  0.104   1  0.000   1  0.140   1  0.000   0.000 N  0.450      SignalP-noTM
TRINITY_DN29554_c0_g1::TRINITY_DN29554_c0_g1_i13::g.59::m.  0.104   1  0.000   1  0.140   1  0.000   0.000 N  0.450      SignalP-noTM
TRINITY_DN29554_c0_g1::TRINITY_DN29554_c0_g1_i13::g.59::m.  0.104   1  0.000   1  0.140   1  0.000   0.000 N  0.450      SignalP-noTM
TRINITY_DN29554_c0_g1::TRINITY_DN29554_c0_g1_i13::g.59::m.!  0.103   1  0.000   1  0.145   1  0.000   0.000 N  0.450      SignalP-noTM
TRINITY_DN29554_c0_g1::TRINITY_DN29554_c0_g1_i13::g.59::m."  0.103   1  0.000   1  0.110   1  0.000   0.000 N  0.450      SignalP-noTM
TRINITY_DN29554_c0_g1::TRINITY_DN29554_c0_g1_i13::g.59::m.#  0.104   1  0.000   1  0.158   1  0.000   0.000 N  0.450      SignalP-noTM
TRINITY_DN29554_c0_g1::TRINITY_DN29554_c0_g1_i13::g.59::m.$  0.105   1  0.000   1  0.120   1  0.000   0.000 N  0.450      SignalP-noTM
TRINITY_DN29554_c0_g1::TRINITY_DN29554_c0_g1_i13::g.59::m.%  0.104   1  0.000   1  0.140   1  0.000   0.000 N  0.450      SignalP-noTM
TRINITY_DN29554_c0_g1::TRINITY_DN29554_c0_g1_i13::g.59::m.&  0.104   1  0.000   1  0.140   1  0.000   0.000 N  0.450      SignalP-noTM
TRINITY_DN29554_c0_g1::TRINITY_DN29554_c0_g1_i13::g.59::m.'  0.104   1  0.000   1  0.138   1  0.000   0.000 N  0.450      SignalP-noTM
TRINITY_DN29554_c0_g1::TRINITY_DN29554_c0_g1_i13::g.59::m.(  0.104   1  0.000   1  0.131   1  0.000   0.000 N  0.450      SignalP-noTM
TRINITY_DN29554_c0_g1::TRINITY_DN29554_c0_g1_i13::g.59::m.)  0.103   1  0.000   1  0.166   1  0.000   0.000 N  0.450      SignalP-noTM
TRINITY_DN29554_c0_g1::TRINITY_DN29554_c0_g1_i13::g.59::m.*  0.105   1  0.000   1  0.120   1  0.000   0.000 N  0.450      SignalP-noTM
TRINITY_DN29554_c0_g1::TRINITY_DN29554_c0_g1_i13::g.59::m.+  0.103   1  0.000   1  0.110   1  0.000   0.000 N  0.450      SignalP-noTM
TRINITY_DN29554_c0_g1::TRINITY_DN29554_c0_g1_i13::g.59::m.,  0.103   1  0.000   1  0.145   1  0.000   0.000 N  0.450      SignalP-noTM
TRINITY_DN29554_c0_g1::TRINITY_DN29554_c0_g1_i13::g.59::m.-  0.104   1  0.000   1  0.158   1  0.000   0.000 N  0.450      SignalP-noTM
TRINITY_DN29554_c0_g1::TRINITY_DN29554_c0_g1_i13::g.59::m..  0.106   1  0.000   1  0.129   1  0.000   0.000 N  0.450      SignalP-noTM
TRINITY_DN29554_c0_g1::TRINITY_DN29554_c0_g1_i13::g.59::m./  0.103   1  0.000   1  0.166   1  0.000   0.000 N  0.450      SignalP-noTM
TRINITY_DN29554_c0_g1::TRINITY_DN29554_c0_g1_i13::g.59::m.0  0.106   1  0.000   1  0.139   1  0.000   0.000 N  0.450      SignalP-noTM
TRINITY_DN29554_c0_g1::TRINITY_DN29554_c0_g1_i13::g.59::m.1  0.104   1  0.000   1  0.140   1  0.000   0.000 N  0.450      SignalP-noTM
TRINITY_DN29554_c0_g1::TRINITY_DN29554_c0_g1_i13::g.59::m.2  0.104   1  0.000   1  0.146   1  0.000   0.000 N  0.450      SignalP-noTM
TRINITY_DN29554_c0_g1::TRINITY_DN29554_c0_g1_i13::g.59::m.3  0.104   1  0.000   1  0.140   1  0.000   0.000 N  0.450      SignalP-noTM
TRINITY_DN29554_c0_g1::TRINITY_DN29554_c0_g1_i13::g.59::m.4  0.105   1  0.000   1  0.120   1  0.000   0.000 N  0.450      SignalP-noTM
TRINITY_DN29554_c0_g1::TRINITY_DN29554_c0_g1_i13::g.59::m.5  0.104   1  0.000   1  0.130   1  0.000   0.000 N  0.450      SignalP-noTM
TRINITY_DN29554_c0_g1::TRINITY_DN29554_c0_g1_i13::g.59::m.6  0.104   1  0.000   1  0.121   1  0.000   0.000 N  0.450      SignalP-noTM
TRINITY_DN29554_c0_g1::TRINITY_DN29554_c0_g1_i13::g.59::m.7  0.103   1  0.000   1  0.110   1  0.000   0.000 N  0.450      SignalP-noTM
TRINITY_DN29554_c0_g1::TRINITY_DN29554_c0_g1_i13::g.59::m.8  0.104   1  0.000   1  0.158   1  0.000   0.000 N  0.450      SignalP-noTM
TRINITY_DN29554_c0_g1::TRINITY_DN29554_c0_g1_i13::g.59::m.9  0.103   1  0.000   1  0.145   1  0.000   0.000 N  0.450      SignalP-noTM
TRINITY_DN29554_c0_g1::TRINITY_DN29554_c0_g1_i13::g.59::m.:  0.103   1  0.000   1  0.166   1  0.000   0.000 N  0.450      SignalP-noTM
TRINITY_DN29554_c0_g1::TRINITY_DN29554_c0_g1_i13::g.59::m.;  0.103   1  0.000   1  0.145   1  0.000   0.000 N  0.450      SignalP-noTM
TRINITY_DN29554_c0_g1::TRINITY_DN29554_c0_g1_i13::g.59::m.<  0.105   1  0.000   1  0.140   1  0.000   0.000 N  0.450      SignalP-noTM
TRINITY_DN29554_c0_g1::TRINITY_DN29554_c0_g1_i13::g.59::m.=  0.104   1  0.000   1  0.140   1  0.000   0.000 N  0.450      SignalP-noTM
TRINITY_DN29554_c0_g1::TRINITY_DN29554_c0_g1_i13::g.59::m.>  0.104   1  0.000   1  0.121   1  0.000   0.000 N  0.450      SignalP-noTM
TRINITY_DN29554_c0_g1::TRINITY_DN29554_c0_g1_i13::g.59::m.?  0.104   1  0.000   1  0.140   1  0.000   0.000 N  0.450      SignalP-noTM
TRINITY_DN29554_c0_g1::TRINITY_DN29554_c0_g1_i13::g.59::m.@  0.104   1  0.000   1  0.140   1  0.000   0.000 N  0.450      SignalP-noTM
TRINITY_DN29554_c0_g1::TRINITY_DN29554_c0_g1_i13::g.59::m.A  0.104   1  0.000   1  0.140   1  0.000   0.000 N  0.450      SignalP-noTM
TRINITY_DN29554_c0_g1::TRINITY_DN29554_c0_g1_i13::g.59::m.B  0.104   1  0.000   1  0.138   1  0.000   0.000 N  0.450      SignalP-noTM
TRINITY_DN29554_c0_g1::TRINITY_DN29554_c0_g1_i13::g.59::m.C  0.103   1  0.000   1  0.110   1  0.000   0.000 N  0.450      SignalP-noTM
TRINITY_DN29554_c0_g1::TRINITY_DN29554_c0_g1_i13::g.59::m.D  0.104   1  0.000   1  0.158   1  0.000   0.000 N  0.450      SignalP-noTM
TRINITY_DN29554_c0_g1::TRINITY_DN29554_c0_g1_i13::g.59::m.E  0.104   1  0.000   1  0.158   1  0.000   0.000 N  0.450      SignalP-noTM
TRINITY_DN29554_c0_g1::TRINITY_DN29554_c0_g1_i13::g.59::m.F  0.104   1  0.000   1  0.159   1  0.000   0.000 N  0.450      SignalP-noTM
TRINITY_DN29554_c0_g1::TRINITY_DN29554_c0_g1_i14::g.62::m.  0.104   1  0.000   1  0.130   1  0.000   0.000 N  0.450      SignalP-noTM
TRINITY_DN29554_c0_g1::TRINITY_DN29554_c0_g1_i14::g.62::m.  0.104   1  0.000   1  0.121   1  0.000   0.000 N  0.450      SignalP-noTM
TRINITY_DN29554_c0_g1::TRINITY_DN29554_c0_g1_i14::g.62::m.  0.105   1  0.000   1  0.140   1  0.000   0.000 N  0.450      SignalP-noTM
TRINITY_DN29554_c0_g1::TRINITY_DN29554_c0_g1_i14::g.62::m.  0.105   1  0.000   1  0.140   1  0.000   0.000 N  0.450      SignalP-noTM
TRINITY_DN29554_c0_g1::TRINITY_DN29554_c0_g1_i14::g.62::m.  0.104   1  0.000   1  0.140   1  0.000   0.000 N  0.450      SignalP-noTM
TRINITY_DN29554_c0_g1::TRINITY_DN29554_c0_g1_i14::g.62::m.  0.103   1  0.000   1  0.145   1  0.000   0.000 N  0.450      SignalP-noTM
TRINITY_DN29554_c0_g1::TRINITY_DN29554_c0_g1_i14::g.62::m.  0.103   1  0.000   1  0.110   1  0.000   0.000 N  0.450      SignalP-noTM
TRINITY_DN29554_c0_g1::TRINITY_DN29554_c0_g1_i14::g.62::m.  0.103   1  0.000   1  0.166   1  0.000   0.000 N  0.450      SignalP-noTM
TRINITY_DN29554_c0_g1::TRINITY_DN29554_c0_g1_i14::g.62::m.  0.103   1  0.000   1  0.166   1  0.000   0.000 N  0.450      SignalP-noTM
                           0.000   1  0.000   1  0.000   1  0.000   0.000 N  0.500      SignalP-TM
TRINITY_DN29554_c0_g1::TRINITY_DN29554_c0_g1_i14::g.62::m.  0.000   1  0.000   1  0.000   1  0.000   0.000 N  0.450      SignalP-noTM
0.119892                   0.000   1  0.000   1  0.000   1  0.000   0.000 N  0.450      SignalP-noTM
TRINITY_DN29554_c0_g1::TRINITY_DN29554_c0_g1_i14::g.62::m.  0.104   1  0.000   1  0.130   1  0.000   0.000 N  0.450      SignalP-noTM
TRINITY_DN29554_c0_g1::TRINITY_DN29554_c0_g1_i14::g.62::m.  0.104   1  0.000   1  0.131   1  0.000   0.000 N  0.450      SignalP-noTM
TRINITY_DN29554_c0_g1::TRINITY_DN29554_c0_g1_i14::g.62::m.  0.103   1  0.000   1  0.166   1  0.000   0.000 N  0.450      SignalP-noTM
TRINITY_DN29554_c0_g1::TRINITY_DN29554_c0_g1_i14::g.62::m.  0.106   1  0.000   1  0.139   1  0.000   0.000 N  0.450      SignalP-noTM
TRINITY_DN29554_c0_g1::TRINITY_DN29554_c0_g1_i14::g.62::m.  0.104   1  0.000   1  0.140   1  0.000   0.000 N  0.450      SignalP-noTM
TRINITY_DN29554_c0_g1::TRINITY_DN29554_c0_g1_i14::g.62::m.  0.104   1  0.000   1  0.146   1  0.000   0.000 N  0.450      SignalP-noTM
TRINITY_DN29554_c0_g1::TRINITY_DN29554_c0_g1_i14::g.62::m.  0.106   1  0.000   1  0.129   1  0.000   0.000 N  0.450      SignalP-noTM
TRINITY_DN29554_c0_g1::TRINITY_DN29554_c0_g1_i14::g.62::m.  0.105   1  0.000   1  0.120   1  0.000   0.000 N  0.450      SignalP-noTM
TRINITY_DN29554_c0_g1::TRINITY_DN29554_c0_g1_i14::g.62::m.  0.105   1  0.000   1  0.120   1  0.000   0.000 N  0.450      SignalP-noTM
TRINITY_DN29554_c0_g1::TRINITY_DN29554_c0_g1_i14::g.62::m.  0.104   1  0.000   1  0.146   1  0.000   0.000 N  0.450      SignalP-noTM
TRINITY_DN29554_c0_g1::TRINITY_DN29554_c0_g1_i14::g.62::m.  0.104   1  0.000   1  0.161   1  0.000   0.000 N  0.450      SignalP-noTM
TRINITY_DN29554_c0_g1::TRINITY_DN29554_c0_g1_i14::g.62::m.  0.104   1  0.000   1  0.158   1  0.000   0.000 N  0.450      SignalP-noTM
TRINITY_DN29554_c0_g1::TRINITY_DN29554_c0_g1_i14::g.62::m.  0.103   1  0.000   1  0.145   1  0.000   0.000 N  0.450      SignalP-noTM
TRINITY_DN29554_c0_g1::TRINITY_DN29554_c0_g1_i14::g.62::m.  0.104   1  0.000   1  0.140   1  0.000   0.000 N  0.450      SignalP-noTM
TRINITY_DN29554_c0_g1::TRINITY_DN29554_c0_g1_i14::g.62::m.  0.103   1  0.000   1  0.145   1  0.000   0.000 N  0.450      SignalP-noTM
TRINITY_DN29554_c0_g1::TRINITY_DN29554_c0_g1_i14::g.62::m.  0.104   1  0.000   1  0.140   1  0.000   0.000 N  0.450      SignalP-noTM
TRINITY_DN29554_c0_g1::TRINITY_DN29554_c0_g1_i14::g.62::m.  0.105   1  0.000   1  0.120   1  0.000   0.000 N  0.450      SignalP-noTM
TRINITY_DN29554_c0_g1::TRINITY_DN29554_c0_g1_i14::g.62::m.  0.103   1  0.000   1  0.166   1  0.000   0.000 N  0.450      SignalP-noTM
TRINITY_DN29554_c0_g1::TRINITY_DN29554_c0_g1_i14::g.62::m.  0.104   1  0.000   1  0.140   1  0.000   0.000 N  0.450      SignalP-noTM
TRINITY_DN29554_c0_g1::TRINITY_DN29554_c0_g1_i14::g.62::m.  0.104   1  0.000   1  0.140   1  0.000   0.000 N  0.450      SignalP-noTM
TRINITY_DN29554_c0_g1::TRINITY_DN29554_c0_g1_i14::g.62::m.  0.104   1  0.000   1  0.140   1  0.000   0.000 N  0.450      SignalP-noTM
TRINITY_DN29554_c0_g1::TRINITY_DN29554_c0_g1_i14::g.62::m.!  0.103   1  0.000   1  0.145   1  0.000   0.000 N  0.450      SignalP-noTM
TRINITY_DN29554_c0_g1::TRINITY_DN29554_c0_g1_i14::g.62::m."  0.103   1  0.000   1  0.110   1  0.000   0.000 N  0.450      SignalP-noTM
TRINITY_DN29554_c0_g1::TRINITY_DN29554_c0_g1_i14::g.62::m.#  0.104   1  0.000   1  0.158   1  0.000   0.000 N  0.450      SignalP-noTM
TRINITY_DN29554_c0_g1::TRINITY_DN29554_c0_g1_i14::g.62::m.$  0.105   1  0.000   1  0.120   1  0.000   0.000 N  0.450      SignalP-noTM
TRINITY_DN29554_c0_g1::TRINITY_DN29554_c0_g1_i14::g.62::m.%  0.104   1  0.000   1  0.140   1  0.000   0.000 N  0.450      SignalP-noTM
TRINITY_DN29554_c0_g1::TRINITY_DN29554_c0_g1_i14::g.62::m.&  0.104   1  0.000   1  0.140   1  0.000   0.000 N  0.450      SignalP-noTM
TRINITY_DN29554_c0_g1::TRINITY_DN29554_c0_g1_i14::g.62::m.'  0.104   1  0.000   1  0.138   1  0.000   0.000 N  0.450      SignalP-noTM
TRINITY_DN29554_c0_g1::TRINITY_DN29554_c0_g1_i14::g.62::m.(  0.104   1  0.000   1  0.131   1  0.000   0.000 N  0.450      SignalP-noTM
TRINITY_DN29554_c0_g1::TRINITY_DN29554_c0_g1_i14::g.62::m.)  0.103   1  0.000   1  0.166   1  0.000   0.000 N  0.450      SignalP-noTM
TRINITY_DN29554_c0_g1::TRINITY_DN29554_c0_g1_i14::g.62::m.*  0.105   1  0.000   1  0.120   1  0.000   0.000 N  0.450      SignalP-noTM
TRINITY_DN29554_c0_g1::TRINITY_DN29554_c0_g1_i14::g.62::m.+  0.103   1  0.000   1  0.110   1  0.000   0.000 N  0.450      SignalP-noTM
TRINITY_DN29554_c0_g1::TRINITY_DN29554_c0_g1_i14::g.62::m.,  0.103   1  0.000   1  0.145   1  0.000   0.000 N  0.450      SignalP-noTM
TRINITY_DN29554_c0_g1::TRINITY_DN29554_c0_g1_i14::g.62::m.-  0.104   1  0.000   1  0.158   1  0.000   0.000 N  0.450      SignalP-noTM
TRINITY_DN29554_c0_g1::TRINITY_DN29554_c0_g1_i14::g.62::m..  0.106   1  0.000   1  0.129   1  0.000   0.000 N  0.450      SignalP-noTM
TRINITY_DN29554_c0_g1::TRINITY_DN29554_c0_g1_i14::g.62::m./  0.103   1  0.000   1  0.166   1  0.000   0.000 N  0.450      SignalP-noTM
TRINITY_DN29554_c0_g1::TRINITY_DN29554_c0_g1_i14::g.62::m.0  0.106   1  0.000   1  0.139   1  0.000   0.000 N  0.450      SignalP-noTM
TRINITY_DN29554_c0_g1::TRINITY_DN29554_c0_g1_i14::g.62::m.1  0.104   1  0.000   1  0.140   1  0.000   0.000 N  0.450      SignalP-noTM
TRINITY_DN29554_c0_g1::TRINITY_DN29554_c0_g1_i14::g.62::m.2  0.104   1  0.000   1  0.146   1  0.000   0.000 N  0.450      SignalP-noTM
TRINITY_DN29554_c0_g1::TRINITY_DN29554_c0_g1_i14::g.62::m.3  0.104   1  0.000   1  0.140   1  0.000   0.000 N  0.450      SignalP-noTM
TRINITY_DN29554_c0_g1::TRINITY_DN29554_c0_g1_i14::g.62::m.4  0.105   1  0.000   1  0.120   1  0.000   0.000 N  0.450      SignalP-noTM
TRINITY_DN29554_c0_g1::TRINITY_DN29554_c0_g1_i14::g.62::m.5  0.104   1  0.000   1  0.130   1  0.000   0.000 N  0.450      SignalP-noTM
TRINITY_DN29554_c0_g1::TRINITY_DN29554_c0_g1_i14::g.62::m.6  0.104   1  0.000   1  0.121   1  0.000   0.000 N  0.450      SignalP-noTM
TRINITY_DN29554_c0_g1::TRINITY_DN29554_c0_g1_i14::g.62::m.7  0.103   1  0.000   1  0.110   1  0.000   0.000 N  0.450      SignalP-noTM
TRINITY_DN29554_c0_g1::TRINITY_DN29554_c0_g1_i14::g.62::m.8  0.104   1  0.000   1  0.158   1  0.000   0.000 N  0.450      SignalP-noTM
TRINITY_DN29554_c0_g1::TRINITY_DN29554_c0_g1_i14::g.62::m.9  0.103   1  0.000   1  0.145   1  0.000   0.000 N  0.450      SignalP-noTM
TRINITY_DN29554_c0_g1::TRINITY_DN29554_c0_g1_i14::g.62::m.:  0.103   1  0.000   1  0.166   1  0.000   0.000 N  0.450      SignalP-noTM
TRINITY_DN29554_c0_g1::TRINITY_DN29554_c0_g1_i14::g.62::m.;  0.103   1  0.000   1  0.145   1  0.000   0.000 N  0.450      SignalP-noTM
TRINITY_DN29554_c0_g1::TRINITY_DN29554_c0_g1_i14::g.62::m.<  0.105   1  0.000   1  0.140   1  0.000   0.000 N  0.450      SignalP-noTM
TRINITY_DN29554_c0_g1::TRINITY_DN29554_c0_g1_i14::g.62::m.=  0.104   1  0.000   1  0.140   1  0.000   0.000 N  0.450      SignalP-noTM
TRINITY_DN29554_c0_g1::TRINITY_DN29554_c0_g1_i14::g.62::m.>  0.104   1  0.000   1  0.121   1  0.000   0.000 N  0.450      SignalP-noTM
TRINITY_DN29554_c0_g1::TRINITY_DN29554_c0_g1_i14::g.62::m.?  0.104   1  0.000   1  0.140   1  0.000   0.000 N  0.450      SignalP-noTM
TRINITY_DN29554_c0_g1::TRINITY_DN29554_c0_g1_i14::g.62::m.@  0.104   1  0.000   1  0.140   1  0.000   0.000 N  0.450      SignalP-noTM
TRINITY_DN29554_c0_g1::TRINITY_DN29554_c0_g1_i14::g.62::m.A  0.104   1  0.000   1  0.140   1  0.000   0.000 N  0.450      SignalP-noTM
TRINITY_DN29554_c0_g1::TRINITY_DN29554_c0_g1_i14::g.62::m.B  0.104   1  0.000   1  0.138   1  0.000   0.000 N  0.450      SignalP-noTM
TRINITY_DN29554_c0_g1::TRINITY_DN29554_c0_g1_i14::g.62::m.C  0.103   1  0.000   1  0.110   1  0.000   0.000 N  0.450      SignalP-noTM
TRINITY_DN29554_c0_g1::TRINITY_DN29554_c0_g1_i14::g.62::m.D  0.104   1  0.000   1  0.158   1  0.000   0.000 N  0.450      SignalP-noTM
TRINITY_DN29554_c0_g1::TRINITY_DN29554_c0_g1_i14::g.62::m.E  0.104   1  0.000   1  0.158   1  0.000   0.000 N  0.450      SignalP-noTM
TRINITY_DN29554_c0_g1::TRINITY_DN29554_c0_g1_i14::g.62::m.F  0.104   1  0.000   1  0.159   1  0.000   0.000 N  0.450      SignalP-noTM
TRINITY_DN29554_c0_g1::TRINITY_DN29554_c0_g1_i15::g.65::m.  0.104   1  0.000   1  0.130   1  0.000   0.000 N  0.450      SignalP-noTM
TRINITY_DN29554_c0_g1::TRINITY_DN29554_c0_g1_i15::g.65::m.  0.104   1  0.000   1  0.121   1  0.000   0.000 N  0.450      SignalP-noTM
TRINITY_DN29554_c0_g1::TRINITY_DN29554_c0_g1_i15::g.65::m.  0.105   1  0.000   1  0.140   1  0.000   0.000 N  0.450      SignalP-noTM
TRINITY_DN29554_c0_g1::TRINITY_DN29554_c0_g1_i15::g.65::m.  0.105   1  0.000   1  0.140   1  0.000   0.000 N  0.450      SignalP-noTM
TRINITY_DN29554_c0_g1::TRINITY_DN29554_c0_g1_i15::g.65::m.  0.104   1  0.000   1  0.140   1  0.000   0.000 N  0.450      SignalP-noTM
TRINITY_DN29554_c0_g1::TRINITY_DN29554_c0_g1_i15::g.65::m.  0.103   1  0.000   1  0.145   1  0.000   0.000 N  0.450      SignalP-noTM
TRINITY_DN29554_c0_g1::TRINITY_DN29554_c0_g1_i15::g.65::m.  0.103   1  0.000   1  0.110   1  0.000   0.000 N  0.450      SignalP-noTM
TRINITY_DN29554_c0_g1::TRINITY_DN29554_c0_g1_i15::g.65::m.  0.103   1  0.000   1  0.166   1  0.000   0.000 N  0.450      SignalP-noTM
TRINITY_DN29554_c0_g1::TRINITY_DN29554_c0_g1_i15::g.65::m.  0.103   1  0.000   1  0.166   1  0.000   0.000 N  0.450      SignalP-noTM
                           0.000   1  0.000   1  0.000   1  0.000   0.000 N  0.500      SignalP-TM
TRINITY_DN29554_c0_g1::TRINITY_DN29554_c0_g1_i15::g.65::m.  0.000   1  0.000   1  0.000   1  0.000   0.000 N  0.450      SignalP-noTM
0.119892                   0.000   1  0.000   1  0.000   1  0.000   0.000 N  0.450      SignalP-noTM
TRINITY_DN29554_c0_g1::TRINITY_DN29554_c0_g1_i15::g.65::m.  0.104   1  0.000   1  0.130   1  0.000   0.000 N  0.450      SignalP-noTM
TRINITY_DN29554_c0_g1::TRINITY_DN29554_c0_g1_i15::g.65::m.  0.104   1  0.000   1  0.131   1  0.000   0.000 N  0.450      SignalP-noTM
TRINITY_DN29554_c0_g1::TRINITY_DN29554_c0_g1_i15::g.65::m.  0.103   1  0.000   1  0.166   1  0.000   0.000 N  0.450      SignalP-noTM
TRINITY_DN29554_c0_g1::TRINITY_DN29554_c0_g1_i15::g.65::m.  0.106   1  0.000   1  0.139   1  0.000   0.000 N  0.450      SignalP-noTM
TRINITY_DN29554_c0_g1::TRINITY_DN29554_c0_g1_i15::g.65::m.  0.104   1  0.000   1  0.140   1  0.000   0.000 N  0.450      SignalP-noTM
TRINITY_DN29554_c0_g1::TRINITY_DN29554_c0_g1_i15::g.65::m.  0.104   1  0.000   1  0.146   1  0.000   0.000 N  0.450      SignalP-noTM
TRINITY_DN29554_c0_g1::TRINITY_DN29554_c0_g1_i15::g.65::m.  0.106   1  0.000   1  0.129   1  0.000   0.000 N  0.450      SignalP-noTM
TRINITY_DN29554_c0_g1::TRINITY_DN29554_c0_g1_i15::g.65::m.  0.105   1  0.000   1  0.120   1  0.000   0.000 N  0.450      SignalP-noTM
TRINITY_DN29554_c0_g1::TRINITY_DN29554_c0_g1_i15::g.65::m.  0.105   1  0.000   1  0.120   1  0.000   0.000 N  0.450      SignalP-noTM
TRINITY_DN29554_c0_g1::TRINITY_DN29554_c0_g1_i15::g.65::m.  0.104   1  0.000   1  0.146   1  0.000   0.000 N  0.450      SignalP-noTM
TRINITY_DN29554_c0_g1::TRINITY_DN29554_c0_g1_i15::g.65::m.  0.104   1  0.000   1  0.161   1  0.000   0.000 N  0.450      SignalP-noTM
TRINITY_DN29554_c0_g1::TRINITY_DN29554_c0_g1_i15::g.65::m.  0.104   1  0.000   1  0.158   1  0.000   0.000 N  0.450      SignalP-noTM
TRINITY_DN29554_c0_g1::TRINITY_DN29554_c0_g1_i15::g.65::m.  0.103   1  0.000   1  0.145   1  0.000   0.000 N  0.450      SignalP-noTM
TRINITY_DN29554_c0_g1::TRINITY_DN29554_c0_g1_i15::g.65::m.  0.104   1  0.000   1  0.140   1  0.000   0.000 N  0.450      SignalP-noTM
TRINITY_DN29554_c0_g1::TRINITY_DN29554_c0_g1_i15::g.65::m.  0.103   1  0.000   1  0.145   1  0.000   0.000 N  0.450      SignalP-noTM
TRINITY_DN29554_c0_g1::TRINITY_DN29554_c0_g1_i15::g.65::m.  0.104   1  0.000   1  0.140   1  0.000   0.000 N  0.450      SignalP-noTM
TRINITY_DN29554_c0_g1::TRINITY_DN29554_c0_g1_i15::g.65::m.  0.105   1  0.000   1  0.120   1  0.000   0.000 N  0.450      SignalP-noTM
TRINITY_DN29554_c0_g1::TRINITY_DN29554_c0_g1_i15::g.65::m.  0.103   1  0.000   1  0.166   1  0.000   0.000 N  0.450      SignalP-noTM
TRINITY_DN29554_c0_g1::TRINITY_DN29554_c0_g1_i15::g.65::m.  0.104   1  0.000   1  0.140   1  0.000   0.000 N  0.450      SignalP-noTM
TRINITY_DN29554_c0_g1::TRINITY_DN29554_c0_g1_i15::g.65::m.  0.104   1  0.000   1  0.140   1  0.000   0.000 N  0.450      SignalP-noTM
TRINITY_DN29554_c0_g1::TRINITY_DN29554_c0_g1_i15::g.65::m.  0.104   1  0.000   1  0.140   1  0.000   0.000 N  0.450      SignalP-noTM
TRINITY_DN29554_c0_g1::TRINITY_DN29554_c0_g1_i15::g.65::m.!  0.103   1  0.000   1  0.145   1  0.000   0.000 N  0.450      SignalP-noTM
TRINITY_DN29554_c0_g1::TRINITY_DN29554_c0_g1_i15::g.65::m."  0.103   1  0.000   1  0.110   1  0.000   0.000 N  0.450      SignalP-noTM
TRINITY_DN29554_c0_g1::TRINITY_DN29554_c0_g1_i15::g.65::m.#  0.104   1  0.000   1  0.158   1  0.000   0.000 N  0.450      SignalP-noTM
TRINITY_DN29554_c0_g1::TRINITY_DN29554_c0_g1_i15::g.65::m.$  0.105   1  0.000   1  0.120   1  0.000   0.000 N  0.450      SignalP-noTM
TRINITY_DN29554_c0_g1::TRINITY_DN29554_c0_g1_i15::g.65::m.%  0.104   1  0.000   1  0.140   1  0.000   0.000 N  0.450      SignalP-noTM
TRINITY_DN29554_c0_g1::TRINITY_DN29554_c0_g1_i15::g.65::m.&  0.104   1  0.000   1  0.140   1  0.000   0.000 N  0.450      SignalP-noTM
TRINITY_DN29554_c0_g1::TRINITY_DN29554_c0_g1_i15::g.65::m.'  0.104   1  0.000   1  0.138   1  0.000   0.000 N  0.450      SignalP-noTM
TRINITY_DN29554_c0_g1::TRINITY_DN29554_c0_g1_i15::g.65::m.(  0.104   1  0.000   1  0.131   1  0.000   0.000 N  0.450      SignalP-noTM
TRINITY_DN29554_c0_g1::TRINITY_DN29554_c0_g1_i15::g.65::m.)  0.103   1  0.000   1  0.166   1  0.000   0.000 N  0.450      SignalP-noTM
TRINITY_DN29554_c0_g1::TRINITY_DN29554_c0_g1_i15::g.65::m.*  0.105   1  0.000   1  0.120   1  0.000   0.000 N  0.450      SignalP-noTM
TRINITY_DN29554_c0_g1::TRINITY_DN29554_c0_g1_i15::g.65::m.+  0.103   1  0.000   1  0.110   1  0.000   0.000 N  0.450      SignalP-noTM
TRINITY_DN29554_c0_g1::TRINITY_DN29554_c0_g1_i15::g.65::m.,  0.103   1  0.000   1  0.145   1  0.000   0.000 N  0.450      SignalP-noTM
TRINITY_DN29554_c0_g1::TRINITY_DN29554_c0_g1_i15::g.65::m.-  0.104   1  0.000   1  0.158   1  0.000   0.000 N  0.450      SignalP-noTM
TRINITY_DN29554_c0_g1::TRINITY_DN29554_c0_g1_i15::g.65::m..  0.106   1  0.000   1  0.129   1  0.000   0.000 N  0.450      SignalP-noTM
TRINITY_DN29554_c0_g1::TRINITY_DN29554_c0_g1_i15::g.65::m./  0.103   1  0.000   1  0.166   1  0.000   0.000 N  0.450      SignalP-noTM
TRINITY_DN29554_c0_g1::TRINITY_DN29554_c0_g1_i15::g.65::m.0  0.106   1  0.000   1  0.139   1  0.000   0.000 N  0.450      SignalP-noTM
TRINITY_DN29554_c0_g1::TRINITY_DN29554_c0_g1_i15::g.65::m.1  0.104   1  0.000   1  0.140   1  0.000   0.000 N  0.450      SignalP-noTM
TRINITY_DN29554_c0_g1::TRINITY_DN29554_c0_g1_i15::g.65::m.2  0.104   1  0.000   1  0.146   1  0.000   0.000 N  0.450      SignalP-noTM
TRINITY_DN29554_c0_g1::TRINITY_DN29554_c0_g1_i15::g.65::m.3  0.104   1  0.000   1  0.140   1  0.000   0.000 N  0.450      SignalP-noTM
TRINITY_DN29554_c0_g1::TRINITY_DN29554_c0_g1_i15::g.65::m.4  0.105   1  0.000   1  0.120   1  0.000   0.000 N  0.450      SignalP-noTM
TRINITY_DN29554_c0_g1::TRINITY_DN29554_c0_g1_i15::g.65::m.5  0.104   1  0.000   1  0.130   1  0.000   0.000 N  0.450      SignalP-noTM
TRINITY_DN29554_c0_g1::TRINITY_DN29554_c0_g1_i15::g.65::m.6  0.104   1  0.000   1  0.121   1  0.000   0.000 N  0.450      SignalP-noTM
TRINITY_DN29554_c0_g1::TRINITY_DN29554_c0_g1_i15::g.65::m.7  0.103   1  0.000   1  0.110   1  0.000   0.000 N  0.450      SignalP-noTM
TRINITY_DN29554_c0_g1::TRINITY_DN29554_c0_g1_i15::g.65::m.8  0.104   1  0.000   1  0.158   1  0.000   0.000 N  0.450      SignalP-noTM
TRINITY_DN29554_c0_g1::TRINITY_DN29554_c0_g1_i15::g.65::m.9  0.103   1  0.000   1  0.145   1  0.000   0.000 N  0.450      SignalP-noTM
TRINITY_DN29554_c0_g1::TRINITY_DN29554_c0_g1_i15::g.65::m.:  0.103   1  0.000   1  0.166   1  0.000   0.000 N  0.450      SignalP-noTM
TRINITY_DN29554_c0_g1::TRINITY_DN29554_c0_g1_i15::g.65::m.;  0.103   1  0.000   1  0.145   1  0.000   0.000 N  0.450      SignalP-noTM
TRINITY_DN29554_c0_g1::TRINITY_DN29554_c0_g1_i15::g.65::m.<  0.105   1  0.000   1  0.140   1  0.000   0.000 N  0.450      SignalP-noTM
TRINITY_DN29554_c0_g1::TRINITY_DN29554_c0_g1_i15::g.65::m.=  0.104   1  0.000   1  0.140   1  0.000   0.000 N  0.450      SignalP-noTM
TRINITY_DN29554_c0_g1::TRINITY_DN29554_c0_g1_i15::g.65::m.>  0.104   1  0.000   1  0.121   1  0.000   0.000 N  0.450      SignalP-noTM
TRINITY_DN29554_c0_g1::TRINITY_DN29554_c0_g1_i15::g.65::m.?  0.104   1  0.000   1  0.140   1  0.000   0.000 N  0.450      SignalP-noTM
TRINITY_DN29554_c0_g1::TRINITY_DN29554_c0_g1_i15::g.65::m.@  0.104   1  0.000   1  0.140   1  0.000   0.000 N  0.450      SignalP-noTM
TRINITY_DN29554_c0_g1::TRINITY_DN29554_c0_g1_i15::g.65::m.A  0.104   1  0.000   1  0.140   1  0.000   0.000 N  0.450      SignalP-noTM
TRINITY_DN29554_c0_g1::TRINITY_DN29554_c0_g1_i15::g.65::m.B  0.104   1  0.000   1  0.138   1  0.000   0.000 N  0.450      SignalP-noTM
TRINITY_DN29554_c0_g1::TRINITY_DN29554_c0_g1_i15::g.65::m.C  0.103   1  0.000   1  0.110   1  0.000   0.000 N  0.450      SignalP-noTM
TRINITY_DN29554_c0_g1::TRINITY_DN29554_c0_g1_i15::g.65::m.D  0.104   1  0.000   1  0.158   1  0.000   0.000 N  0.450      SignalP-noTM
TRINITY_DN29554_c0_g1::TRINITY_DN29554_c0_g1_i15::g.65::m.E  0.104   1  0.000   1  0.158   1  0.000   0.000 N  0.450      SignalP-noTM
TRINITY_DN29554_c0_g1::TRINITY_DN29554_c0_g1_i15::g.65::m.F  0.104   1  0.000   1  0.159   1  0.000   0.000 N  0.450      SignalP-noTM
TRINITY_DN29554_c0_g1::TRINITY_DN29554_c0_g1_i16::g.68::m.  0.104   1  0.000   1  0.130   1  0.000   0.000 N  0.450      SignalP-noTM
TRINITY_DN29554_c0_g1::TRINITY_DN29554_c0_g1_i16::g.68::m.  0.104   1  0.000   1  0.121   1  0.000   0.000 N  0.450      SignalP-noTM
TRINITY_DN29554_c0_g1::TRINITY_DN29554_c0_g1_i16::g.68::m.  0.105   1  0.000   1  0.140   1  0.000   0.000 N  0.450      SignalP-noTM
TRINITY_DN29554_c0_g1::TRINITY_DN29554_c0_g1_i16::g.68::m.  0.105   1  0.000   1  0.140   1  0.000   0.000 N  0.450      SignalP-noTM
TRINITY_DN29554_c0_g1::TRINITY_DN29554_c0_g1_i16::g.68::m.  0.104   1  0.000   1  0.140   1  0.000   0.000 N  0.450      SignalP-noTM
TRINITY_DN29554_c0_g1::TRINITY_DN29554_c0_g1_i16::g.68::m.  0.103   1  0.000   1  0.145   1  0.000   0.000 N  0.450      SignalP-noTM
TRINITY_DN29554_c0_g1::TRINITY_DN29554_c0_g1_i16::g.68::m.  0.103   1  0.000   1  0.110   1  0.000   0.000 N  0.450      SignalP-noTM
TRINITY_DN29554_c0_g1::TRINITY_DN29554_c0_g1_i16::g.68::m.  0.103   1  0.000   1  0.166   1  0.000   0.000 N  0.450      SignalP-noTM
TRINITY_DN29554_c0_g1::TRINITY_DN29554_c0_g1_i16::g.68::m.  0.103   1  0.000   1  0.166   1  0.000   0.000 N  0.450      SignalP-noTM
                           0.000   1  0.000   1  0.000   1  0.000   0.000 N  0.500      SignalP-TM
TRINITY_DN29554_c0_g1::TRINITY_DN29554_c0_g1_i16::g.68::m.  0.000   1  0.000   1  0.000   1  0.000   0.000 N  0.450      SignalP-noTM
0.119892                   0.000   1  0.000   1  0.000   1  0.000   0.000 N  0.450      SignalP-noTM
TRINITY_DN29554_c0_g1::TRINITY_DN29554_c0_g1_i16::g.68::m.  0.104   1  0.000   1  0.130   1  0.000   0.000 N  0.450      SignalP-noTM
TRINITY_DN29554_c0_g1::TRINITY_DN29554_c0_g1_i16::g.68::m.  0.104   1  0.000   1  0.131   1  0.000   0.000 N  0.450      SignalP-noTM
TRINITY_DN29554_c0_g1::TRINITY_DN29554_c0_g1_i16::g.68::m.  0.103   1  0.000   1  0.166   1  0.000   0.000 N  0.450      SignalP-noTM
TRINITY_DN29554_c0_g1::TRINITY_DN29554_c0_g1_i16::g.68::m.  0.106   1  0.000   1  0.139   1  0.000   0.000 N  0.450      SignalP-noTM
TRINITY_DN29554_c0_g1::TRINITY_DN29554_c0_g1_i16::g.68::m.  0.104   1  0.000   1  0.140   1  0.000   0.000 N  0.450      SignalP-noTM
TRINITY_DN29554_c0_g1::TRINITY_DN29554_c0_g1_i16::g.68::m.  0.104   1  0.000   1  0.146   1  0.000   0.000 N  0.450      SignalP-noTM
TRINITY_DN29554_c0_g1::TRINITY_DN29554_c0_g1_i16::g.68::m.  0.106   1  0.000   1  0.129   1  0.000   0.000 N  0.450      SignalP-noTM
TRINITY_DN29554_c0_g1::TRINITY_DN29554_c0_g1_i16::g.68::m.  0.105   1  0.000   1  0.120   1  0.000   0.000 N  0.450      SignalP-noTM
TRINITY_DN29554_c0_g1::TRINITY_DN29554_c0_g1_i16::g.68::m.  0.105   1  0.000   1  0.120   1  0.000   0.000 N  0.450      SignalP-noTM
TRINITY_DN29554_c0_g1::TRINITY_DN29554_c0_g1_i16::g.68::m.  0.104   1  0.000   1  0.146   1  0.000   0.000 N  0.450      SignalP-noTM
TRINITY_DN29554_c0_g1::TRINITY_DN29554_c0_g1_i16::g.68::m.  0.104   1  0.000   1  0.161   1  0.000   0.000 N  0.450      SignalP-noTM
TRINITY_DN29554_c0_g1::TRINITY_DN29554_c0_g1_i16::g.68::m.  0.104   1  0.000   1  0.158   1  0.000   0.000 N  0.450      SignalP-noTM
TRINITY_DN29554_c0_g1::TRINITY_DN29554_c0_g1_i16::g.68::m.  0.103   1  0.000   1  0.145   1  0.000   0.000 N  0.450      SignalP-noTM
TRINITY_DN29554_c0_g1::TRINITY_DN29554_c0_g1_i16::g.68::m.  0.104   1  0.000   1  0.140   1  0.000   0.000 N  0.450      SignalP-noTM
TRINITY_DN29554_c0_g1::TRINITY_DN29554_c0_g1_i16::g.68::m.  0.103   1  0.000   1  0.145   1  0.000   0.000 N  0.450      SignalP-noTM
TRINITY_DN29554_c0_g1::TRINITY_DN29554_c0_g1_i16::g.68::m.  0.104   1  0.000   1  0.140   1  0.000   0.000 N  0.450      SignalP-noTM
TRINITY_DN29554_c0_g1::TRINITY_DN29554_c0_g1_i16::g.68::m.  0.105   1  0.000   1  0.120   1  0.000   0.000 N  0.450      SignalP-noTM
TRINITY_DN29554_c0_g1::TRINITY_DN29554_c0_g1_i16::g.68::m.  0.103   1  0.000   1  0.166   1  0.000   0.000 N  0.450      SignalP-noTM
TRINITY_DN29554_c0_g1::TRINITY_DN29554_c0_g1_i16::g.68::m.  0.104   1  0.000   1  0.140   1  0.000   0.000 N  0.450      SignalP-noTM
TRINITY_DN29554_c0_g1::TRINITY_DN29554_c0_g1_i16::g.68::m.  0.104   1  0.000   1  0.140   1  0.000   0.000 N  0.450      SignalP-noTM
TRINITY_DN29554_c0_g1::TRINITY_DN29554_c0_g1_i16::g.68::m.  0.104   1  0.000   1  0.140   1  0.000   0.000 N  0.450      SignalP-noTM
TRINITY_DN29554_c0_g1::TRINITY_DN29554_c0_g1_i16::g.68::m.!  0.103   1  0.000   1  0.145   1  0.000   0.000 N  0.450      SignalP-noTM
TRINITY_DN29554_c0_g1::TRINITY_DN29554_c0_g1_i16::g.68::m."  0.103   1  0.000   1  0.110   1  0.000   0.000 N  0.450      SignalP-noTM
TRINITY_DN29554_c0_g1::TRINITY_DN29554_c0_g1_i16::g.68::m.#  0.104   1  0.000   1  0.158   1  0.000   0.000 N  0.450      SignalP-noTM
TRINITY_DN29554_c0_g1::TRINITY_DN29554_c0_g1_i16::g.68::m.$  0.105   1  0.000   1  0.120   1  0.000   0.000 N  0.450      SignalP-noTM
TRINITY_DN29554_c0_g1::TRINITY_DN29554_c0_g1_i16::g.68::m.%  0.104   1  0.000   1  0.140   1  0.000   0.000 N  0.450      SignalP-noTM
TRINITY_DN29554_c0_g1::TRINITY_DN29554_c0_g1_i16::g.68::m.&  0.104   1  0.000   1  0.140   1  0.000   0.000 N  0.450      SignalP-noTM
TRINITY_DN29554_c0_g1::TRINITY_DN29554_c0_g1_i16::g.68::m.'  0.104   1  0.000   1  0.138   1  0.000   0.000 N  0.450      SignalP-noTM
TRINITY_DN29554_c0_g1::TRINITY_DN29554_c0_g1_i16::g.68::m.(  0.104   1  0.000   1  0.131   1  0.000   0.000 N  0.450      SignalP-noTM
TRINITY_DN29554_c0_g1::TRINITY_DN29554_c0_g1_i16::g.68::m.)  0.103   1  0.000   1  0.166   1  0.000   0.000 N  0.450      SignalP-noTM
TRINITY_DN29554_c0_g1::TRINITY_DN29554_c0_g1_i16::g.68::m.*  0.105   1  0.000   1  0.120   1  0.000   0.000 N  0.450      SignalP-noTM
TRINITY_DN29554_c0_g1::TRINITY_DN29554_c0_g1_i16::g.68::m.+  0.103   1  0.000   1  0.110   1  0.000   0.000 N  0.450      SignalP-noTM
TRINITY_DN29554_c0_g1::TRINITY_DN29554_c0_g1_i16::g.68::m.,  0.103   1  0.000   1  0.145   1  0.000   0.000 N  0.450      SignalP-noTM
TRINITY_DN29554_c0_g1::TRINITY_DN29554_c0_g1_i16::g.68::m.-  0.104   1  0.000   1  0.158   1  0.000   0.000 N  0.450      SignalP-noTM
TRINITY_DN29554_c0_g1::TRINITY_DN29554_c0_g1_i16::g.68::m..  0.106   1  0.000   1  0.129   1  0.000   0.000 N  0.450      SignalP-noTM
TRINITY_DN29554_c0_g1::TRINITY_DN29554_c0_g1_i16::g.68::m./  0.103   1  0.000   1  0.166   1  0.000   0.000 N  0.450      SignalP-noTM
TRINITY_DN29554_c0_g1::TRINITY_DN29554_c0_g1_i16::g.68::m.0  0.106   1  0.000   1  0.139   1  0.000   0.000 N  0.450      SignalP-noTM
TRINITY_DN29554_c0_g1::TRINITY_DN29554_c0_g1_i16::g.68::m.1  0.104   1  0.000   1  0.140   1  0.000   0.000 N  0.450      SignalP-noTM
TRINITY_DN29554_c0_g1::TRINITY_DN29554_c0_g1_i16::g.68::m.2  0.104   1  0.000   1  0.146   1  0.000   0.000 N  0.450      SignalP-noTM
TRINITY_DN29554_c0_g1::TRINITY_DN29554_c0_g1_i16::g.68::m.3  0.104   1  0.000   1  0.140   1  0.000   0.000 N  0.450      SignalP-noTM
TRINITY_DN29554_c0_g1::TRINITY_DN29554_c0_g1_i16::g.68::m.4  0.105   1  0.000   1  0.120   1  0.000   0.000 N  0.450      SignalP-noTM
TRINITY_DN29554_c0_g1::TRINITY_DN29554_c0_g1_i16::g.68::m.5  0.104   1  0.000   1  0.130   1  0.000   0.000 N  0.450      SignalP-noTM
TRINITY_DN29554_c0_g1::TRINITY_DN29554_c0_g1_i16::g.68::m.6  0.104   1  0.000   1  0.121   1  0.000   0.000 N  0.450      SignalP-noTM
TRINITY_DN29554_c0_g1::TRINITY_DN29554_c0_g1_i16::g.68::m.7  0.103   1  0.000   1  0.110   1  0.000   0.000 N  0.450      SignalP-noTM
TRINITY_DN29554_c0_g1::TRINITY_DN29554_c0_g1_i16::g.68::m.8  0.104   1  0.000   1  0.158   1  0.000   0.000 N  0.450      SignalP-noTM
TRINITY_DN29554_c0_g1::TRINITY_DN29554_c0_g1_i16::g.68::m.9  0.103   1  0.000   1  0.145   1  0.000   0.000 N  0.450      SignalP-noTM
TRINITY_DN29554_c0_g1::TRINITY_DN29554_c0_g1_i16::g.68::m.:  0.103   1  0.000   1  0.166   1  0.000   0.000 N  0.450      SignalP-noTM
TRINITY_DN29554_c0_g1::TRINITY_DN29554_c0_g1_i16::g.68::m.;  0.103   1  0.000   1  0.145   1  0.000   0.000 N  0.450      SignalP-noTM
TRINITY_DN29554_c0_g1::TRINITY_DN29554_c0_g1_i16::g.68::m.<  0.105   1  0.000   1  0.140   1  0.000   0.000 N  0.450      SignalP-noTM
TRINITY_DN29554_c0_g1::TRINITY_DN29554_c0_g1_i16::g.68::m.=  0.104   1  0.000   1  0.140   1  0.000   0.000 N  0.450      SignalP-noTM
TRINITY_DN29554_c0_g1::TRINITY_DN29554_c0_g1_i16::g.68::m.>  0.104   1  0.000   1  0.121   1  0.000   0.000 N  0.450      SignalP-noTM
TRINITY_DN29554_c0_g1::TRINITY_DN29554_c0_g1_i16::g.68::m.?  0.104   1  0.000   1  0.140   1  0.000   0.000 N  0.450      SignalP-noTM
TRINITY_DN29554_c0_g1::TRINITY_DN29554_c0_g1_i16::g.68::m.@  0.104   1  0.000   1  0.140   1  0.000   0.000 N  0.450      SignalP-noTM
TRINITY_DN29554_c0_g1::TRINITY_DN29554_c0_g1_i16::g.68::m.A  0.104   1  0.000   1  0.140   1  0.000   0.000 N  0.450      SignalP-noTM
TRINITY_DN29554_c0_g1::TRINITY_DN29554_c0_g1_i16::g.68::m.B  0.104   1  0.000   1  0.138   1  0.000   0.000 N  0.450      SignalP-noTM
TRINITY_DN29554_c0_g1::TRINITY_DN29554_c0_g1_i16::g.68::m.C  0.103   1  0.000   1  0.110   1  0.000   0.000 N  0.450      SignalP-noTM
TRINITY_DN29554_c0_g1::TRINITY_DN29554_c0_g1_i16::g.68::m.D  0.104   1  0.000   1  0.158   1  0.000   0.000 N  0.450      SignalP-noTM
TRINITY_DN29554_c0_g1::TRINITY_DN29554_c0_g1_i16::g.68::m.E  0.104   1  0.000   1  0.158   1  0.000   0.000 N  0.450      SignalP-noTM
TRINITY_DN29554_c0_g1::TRINITY_DN29554_c0_g1_i16::g.68::m.F  0.104   1  0.000   1  0.159   1  0.000   0.000 N  0.450      SignalP-noTM
TRINITY_DN30119_c0_g1::TRINITY_DN30119_c0_g1_i1::g.71::m.7  0.104   1  0.000   1  0.140   1  0.000   0.000 N  0.450      SignalP-noTM
TRINITY_DN30119_c0_g1::TRINITY_DN30119_c0_g1_i1::g.71::m.7  0.104   1  0.000   1  0.146   1  0.000   0.000 N  0.450      SignalP-noTM
TRINITY_DN30119_c0_g1::TRINITY_DN30119_c0_g1_i1::g.71::m.7  0.104   1  0.000   1  0.140   1  0.000   0.000 N  0.450      SignalP-noTM
TRINITY_DN30119_c0_g1::TRINITY_DN30119_c0_g1_i1::g.71::m.7  0.105   1  0.000   1  0.120   1  0.000   0.000 N  0.450      SignalP-noTM
TRINITY_DN30119_c0_g1::TRINITY_DN30119_c0_g1_i1::g.71::m.7  0.104   1  0.000   1  0.130   1  0.000   0.000 N  0.450      SignalP-noTM
TRINITY_DN30119_c0_g1::TRINITY_DN30119_c0_g1_i1::g.71::m.7  0.104   1  0.000   1  0.140   1  0.000   0.000 N  0.450      SignalP-noTM
TRINITY_DN30119_c0_g1::TRINITY_DN30119_c0_g1_i1::g.71::m.7  0.104   1  0.000   1  0.146   1  0.000   0.000 N  0.450      SignalP-noTM
TRINITY_DN30119_c0_g1::TRINITY_DN30119_c0_g1_i1::g.71::m.7  0.104   1  0.000   1  0.130   1  0.000   0.000 N  0.450      SignalP-noTM
TRINITY_DN30119_c0_g1::TRINITY_DN30119_c0_g1_i1::g.71::m.7  0.104   1  0.000   1  0.146   1  0.000   0.000 N  0.450      SignalP-noTM
                           0.000   1  0.000   1  0.000   1  0.000   0.000 N  0.500      SignalP-TM
TRINITY_DN30119_c0_g1::TRINITY_DN30119_c0_g1_i1::g.71::m.7  0.000   1  0.000   1  0.000   1  0.000   0.000 N  0.450      SignalP-noTM
0.139856                   0.000   1  0.000   1  0.000   1  0.000   0.000 N  0.450      SignalP-noTM
TRINITY_DN30119_c0_g1::TRINITY_DN30119_c0_g1_i1::g.71::m.7  0.106   1  0.000   1  0.139   1  0.000   0.000 N  0.450      SignalP-noTM
TRINITY_DN30119_c0_g1::TRINITY_DN30119_c0_g1_i1::g.71::m.7  0.104   1  0.000   1  0.140   1  0.000   0.000 N  0.450      SignalP-noTM
TRINITY_DN30119_c0_g1::TRINITY_DN30119_c0_g1_i1::g.71::m.7  0.104   1  0.000   1  0.121   1  0.000   0.000 N  0.450      SignalP-noTM
TRINITY_DN30119_c0_g1::TRINITY_DN30119_c0_g1_i1::g.71::m.7  0.104   1  0.000   1  0.131   1  0.000   0.000 N  0.450      SignalP-noTM
TRINITY_DN30119_c0_g1::TRINITY_DN30119_c0_g1_i1::g.71::m.7  0.104   1  0.000   1  0.140   1  0.000   0.000 N  0.450      SignalP-noTM
TRINITY_DN30119_c0_g1::TRINITY_DN30119_c0_g1_i1::g.71::m.7  0.106   1  0.000   1  0.129   1  0.000   0.000 N  0.450      SignalP-noTM
TRINITY_DN30119_c0_g1::TRINITY_DN30119_c0_g1_i1::g.71::m.7  0.104   1  0.000   1  0.159   1  0.000   0.000 N  0.450      SignalP-noTM
TRINITY_DN30119_c0_g1::TRINITY_DN30119_c0_g1_i1::g.71::m.7  0.103   1  0.000   1  0.110   1  0.000   0.000 N  0.450      SignalP-noTM
TRINITY_DN30119_c0_g1::TRINITY_DN30119_c0_g1_i1::g.71::m.7  0.104   1  0.000   1  0.158   1  0.000   0.000 N  0.450      SignalP-noTM
TRINITY_DN30119_c0_g1::TRINITY_DN30119_c0_g1_i1::g.71::m.7  0.105   1  0.000   1  0.120   1  0.000   0.000 N  0.450      SignalP-noTM
TRINITY_DN30119_c0_g1::TRINITY_DN30119_c0_g1_i1::g.71::m.7  0.104   1  0.000   1  0.140   1  0.000   0.000 N  0.450      SignalP-noTM
TRINITY_DN30119_c0_g1::TRINITY_DN30119_c0_g1_i1::g.71::m.7  0.106   1  0.000   1  0.129   1  0.000   0.000 N  0.450      SignalP-noTM
TRINITY_DN30119_c0_g1::TRINITY_DN30119_c0_g1_i1::g.71::m.7  0.103   1  0.000   1  0.110   1  0.000   0.000 N  0.450      SignalP-noTM
TRINITY_DN30119_c0_g1::TRINITY_DN30119_c0_g1_i1::g.71::m.7  0.103   1  0.000   1  0.166   1  0.000   0.000 N  0.450      SignalP-noTM
TRINITY_DN30119_c0_g1::TRINITY_DN30119_c0_g1_i1::g.71::m.7  0.104   1  0.000   1  0.138   1  0.000   0.000 N  0.450      SignalP-noTM
TRINITY_DN30119_c0_g1::TRINITY_DN30119_c0_g1_i1::g.71::m.7  0.103   1  0.000   1  0.166   1  0.000   0.000 N  0.450      SignalP-noTM
TRINITY_DN30119_c0_g1::TRINITY_DN30119_c0_g1_i1::g.71::m.7  0.104   1  0.000   1  0.121   1  0.000   0.000 N  0.450      SignalP-noTM
TRINITY_DN30119_c0_g1::TRINITY_DN30119_c0_g1_i1::g.71::m.7  0.105   1  0.000   1  0.120   1  0.000   0.000 N  0.450      SignalP-noTM
TRINITY_DN30119_c0_g1::TRINITY_DN30119_c0_g1_i1::g.71::m.7  0.104   1  0.000   1  0.158   1  0.000   0.000 N  0.450      SignalP-noTM
TRINITY_DN30119_c0_g1::TRINITY_DN30119_c0_g1_i1::g.71::m.7  0.104   1  0.000   1  0.161   1  0.000   0.000 N  0.450      SignalP-noTM
TRINITY_DN30119_c0_g1::TRINITY_DN30119_c0_g1_i1::g.71::m.7  0.103   1  0.000   1  0.166   1  0.000   0.000 N  0.450      SignalP-noTM
TRINITY_DN30119_c0_g1::TRINITY_DN30119_c0_g1_i1::g.71::m.7!  0.106   1  0.000   1  0.139   1  0.000   0.000 N  0.450      SignalP-noTM
TRINITY_DN30119_c0_g1::TRINITY_DN30119_c0_g1_i1::g.71::m.7"  0.104   1  0.000   1  0.140   1  0.000   0.000 N  0.450      SignalP-noTM
TRINITY_DN30119_c0_g1::TRINITY_DN30119_c0_g1_i1::g.71::m.7#  0.104   1  0.000   1  0.146   1  0.000   0.000 N  0.450      SignalP-noTM
TRINITY_DN30119_c0_g1::TRINITY_DN30119_c0_g1_i1::g.71::m.7$  0.104   1  0.000   1  0.146   1  0.000   0.000 N  0.450      SignalP-noTM
TRINITY_DN30119_c0_g1::TRINITY_DN30119_c0_g1_i1::g.71::m.7%  0.105   1  0.000   1  0.120   1  0.000   0.000 N  0.450      SignalP-noTM
TRINITY_DN30119_c0_g1::TRINITY_DN30119_c0_g1_i1::g.71::m.7&  0.105   1  0.000   1  0.120   1  0.000   0.000 N  0.450      SignalP-noTM
TRINITY_DN30119_c0_g1::TRINITY_DN30119_c0_g1_i1::g.71::m.7'  0.101   1  0.000   1  0.198   1  0.000   0.000 N  0.450      SignalP-noTM
TRINITY_DN30119_c0_g1::TRINITY_DN30119_c0_g1_i1::g.71::m.7(  0.104   1  0.000   1  0.130   1  0.000   0.000 N  0.450      SignalP-noTM
TRINITY_DN30119_c0_g1::TRINITY_DN30119_c0_g1_i1::g.71::m.7)  0.104   1  0.000   1  0.158   1  0.000   0.000 N  0.450      SignalP-noTM
TRINITY_DN30119_c0_g1::TRINITY_DN30119_c0_g1_i1::g.71::m.7*  0.104   1  0.000   1  0.146   1  0.000   0.000 N  0.450      SignalP-noTM
TRINITY_DN30119_c0_g1::TRINITY_DN30119_c0_g1_i1::g.71::m.7+  0.103   1  0.000   1  0.166   1  0.000   0.000 N  0.450      SignalP-noTM
TRINITY_DN30119_c0_g1::TRINITY_DN30119_c0_g1_i1::g.71::m.7,  0.104   1  0.000   1  0.159   1  0.000   0.000 N  0.450      SignalP-noTM
TRINITY_DN30119_c0_g1::TRINITY_DN30119_c0_g1_i1::g.71::m.7-  0.104   1  0.000   1  0.140   1  0.000   0.000 N  0.450      SignalP-noTM
TRINITY_DN30119_c0_g1::TRINITY_DN30119_c0_g1_i1::g.71::m.7.  0.105   1  0.000   1  0.120   1  0.000   0.000 N  0.450      SignalP-noTM
TRINITY_DN30119_c0_g1::TRINITY_DN30119_c0_g1_i1::g.71::m.7/  0.104   1  0.000   1  0.138   1  0.000   0.000 N  0.450      SignalP-noTM
TRINITY_DN30119_c0_g1::TRINITY_DN30119_c0_g1_i1::g.71::m.70  0.104   1  0.000   1  0.140   1  0.000   0.000 N  0.450      SignalP-noTM
TRINITY_DN30119_c0_g1::TRINITY_DN30119_c0_g1_i1::g.71::m.71  0.102   1  0.000   1  0.118   1  0.000   0.000 N  0.450      SignalP-noTM
TRINITY_DN30119_c0_g1::TRINITY_DN30119_c0_g1_i1::g.71::m.72  0.105   2  0.000   1  0.118   1  0.000   0.000 N  0.450      SignalP-noTM
TRINITY_DN30119_c0_g1::TRINITY_DN30119_c0_g1_i1::g.71::m.73  0.105   2  0.000   1  0.118   1  0.000   0.000 N  0.450      SignalP-noTM
TRINITY_DN30119_c0_g1::TRINITY_DN30119_c0_g1_i1::g.71::m.74  0.105   2  0.000   1  0.118   1  0.000   0.000 N  0.450      SignalP-noTM
TRINITY_DN30119_c0_g1::TRINITY_DN30119_c0_g1_i1::g.71::m.75  0.110   5  0.000   1  0.118   1  0.000   0.000 N  0.450      SignalP-noTM
TRINITY_DN30119_c0_g1::TRINITY_DN30119_c0_g1_i1::g.71::m.76  0.110   5  0.000   1  0.118   1  0.000   0.000 N  0.450      SignalP-noTM
TRINITY_DN30119_c0_g1::TRINITY_DN30119_c0_g1_i1::g.71::m.77  0.110   5  0.000   1  0.118   1  0.000   0.000 N  0.450      SignalP-noTM
TRINITY_DN30119_c0_g1::TRINITY_DN30119_c0_g1_i1::g.71::m.78  0.110   5  0.000   1  0.119   8  0.000   0.000 N  0.450      SignalP-noTM
TRINITY_DN30119_c0_g1::TRINITY_DN30119_c0_g1_i1::g.71::m.79  0.110   5  0.000   1  0.137   9  0.000   0.000 N  0.450      SignalP-noTM
TRINITY_DN30119_c0_g1::TRINITY_DN30119_c0_g1_i1::g.71::m.7:  0.110   5  0.000   1  0.137   9  0.000   0.000 N  0.450      SignalP-noTM
TRINITY_DN30119_c0_g1::TRINITY_DN30119_c0_g1_i1::g.71::m.7;  0.110   5  0.107  11  0.137   9  0.115   0.111 N  0.450      SignalP-noTM
TRINITY_DN30119_c0_g1::TRINITY_DN30119_c0_g1_i1::g.71::m.7<  0.110   5  0.107  12  0.137   9  0.114   0.111 N  0.450      SignalP-noTM
TRINITY_DN30119_c0_g1::TRINITY_DN30119_c0_g1_i1::g.71::m.7=  0.110   5  0.108  13  0.137   9  0.114   0.111 N  0.450      SignalP-noTM
TRINITY_DN30119_c0_g1::TRINITY_DN30119_c0_g1_i1::g.71::m.7>  0.110   5  0.108  13  0.137   9  0.114   0.111 N  0.450      SignalP-noTM
TRINITY_DN30119_c0_g1::TRINITY_DN30119_c0_g1_i1::g.71::m.7?  0.110   5  0.108  13  0.137   9  0.114   0.111 N  0.450      SignalP-noTM
TRINITY_DN30119_c0_g1::TRINITY_DN30119_c0_g1_i1::g.71::m.7@  0.110   5  0.108  13  0.137   9  0.114   0.111 N  0.450      SignalP-noTM
TRINITY_DN30119_c0_g1::TRINITY_DN30119_c0_g1_i1::g.71::m.7A  0.110   5  0.108  13  0.137   9  0.114   0.111 N  0.450      SignalP-noTM
TRINITY_DN30119_c0_g1::TRINITY_DN30119_c0_g1_i1::g.71::m.7B  0.110   5  0.108  13  0.137   9  0.114   0.111 N  0.450      SignalP-noTM
TRINITY_DN30119_c0_g1::TRINITY_DN30119_c0_g1_i1::g.71::m.7C  0.110   5  0.109  19  0.137   9  0.110   0.109 N  0.450      SignalP-noTM
TRINITY_DN30119_c0_g1::TRINITY_DN30119_c0_g1_i1::g.71::m.7D  0.110   5  0.109  19  0.137   9  0.110   0.109 N  0.450      SignalP-noTM
TRINITY_DN30119_c0_g1::TRINITY_DN30119_c0_g1_i1::g.71::m.7E  0.113  21  0.111  21  0.137   9  0.109   0.110 N  0.450      SignalP-noTM
TRINITY_DN30119_c0_g1::TRINITY_DN30119_c0_g1_i1::g.71::m.7F  0.113  21  0.111  21  0.137   9  0.109   0.110 N  0.450      SignalP-noTM
TRINITY_DN30119_c0_g1::TRINITY_DN30119_c0_g1_i2::g.73::m.7  0.104   1  0.000   1  0.140   1  0.000   0.000 N  0.450      SignalP-noTM
TRINITY_DN30119_c0_g1::TRINITY_DN30119_c0_g1_i2::g.73::m.7  0.104   1  0.000   1  0.146   1  0.000   0.000 N  0.450      SignalP-noTM
TRINITY_DN30119_c0_g1::TRINITY_DN30119_c0_g1_i2::g.73::m.7  0.104   1  0.000   1  0.140   1  0.000   0.000 N  0.450      SignalP-noTM
TRINITY_DN30119_c0_g1::TRINITY_DN30119_c0_g1_i2::g.73::m.7  0.105   1  0.000   1  0.120   1  0.000   0.000 N  0.450      SignalP-noTM
TRINITY_DN30119_c0_g1::TRINITY_DN30119_c0_g1_i2::g.73::m.7  0.104   1  0.000   1  0.130   1  0.000   0.000 N  0.450      SignalP-noTM
TRINITY_DN30119_c0_g1::TRINITY_DN30119_c0_g1_i2::g.73::m.7  0.104   1  0.000   1  0.140   1  0.000   0.000 N  0.450      SignalP-noTM
TRINITY_DN30119_c0_g1::TRINITY_DN30119_c0_g1_i2::g.73::m.7  0.104   1  0.000   1  0.146   1  0.000   0.000 N  0.450      SignalP-noTM
TRINITY_DN30119_c0_g1::TRINITY_DN30119_c0_g1_i2::g.73::m.7  0.104   1  0.000   1  0.130   1  0.000   0.000 N  0.450      SignalP-noTM
TRINITY_DN30119_c0_g1::TRINITY_DN30119_c0_g1_i2::g.73::m.7  0.104   1  0.000   1  0.146   1  0.000   0.000 N  0.450      SignalP-noTM
                           0.000   1  0.000   1  0.000   1  0.000   0.000 N  0.500      SignalP-TM
TRINITY_DN30119_c0_g1::TRINITY_DN30119_c0_g1_i2::g.73::m.7  0.000   1  0.000   1  0.000   1  0.000   0.000 N  0.450      SignalP-noTM
0.139856                   0.000   1  0.000   1  0.000   1  0.000   0.000 N  0.450      SignalP-noTM
TRINITY_DN30119_c0_g1::TRINITY_DN30119_c0_g1_i2::g.73::m.7  0.106   1  0.000   1  0.139   1  0.000   0.000 N  0.450      SignalP-noTM
TRINITY_DN30119_c0_g1::TRINITY_DN30119_c0_g1_i2::g.73::m.7  0.104   1  0.000   1  0.140   1  0.000   0.000 N  0.450      SignalP-noTM
TRINITY_DN30119_c0_g1::TRINITY_DN30119_c0_g1_i2::g.73::m.7  0.104   1  0.000   1  0.121   1  0.000   0.000 N  0.450      SignalP-noTM
TRINITY_DN30119_c0_g1::TRINITY_DN30119_c0_g1_i2::g.73::m.7  0.104   1  0.000   1  0.131   1  0.000   0.000 N  0.450      SignalP-noTM
TRINITY_DN30119_c0_g1::TRINITY_DN30119_c0_g1_i2::g.73::m.7  0.104   1  0.000   1  0.140   1  0.000   0.000 N  0.450      SignalP-noTM
TRINITY_DN30119_c0_g1::TRINITY_DN30119_c0_g1_i2::g.73::m.7  0.106   1  0.000   1  0.129   1  0.000   0.000 N  0.450      SignalP-noTM
TRINITY_DN30119_c0_g1::TRINITY_DN30119_c0_g1_i2::g.73::m.7  0.104   1  0.000   1  0.159   1  0.000   0.000 N  0.450      SignalP-noTM
TRINITY_DN30119_c0_g1::TRINITY_DN30119_c0_g1_i2::g.73::m.7  0.103   1  0.000   1  0.110   1  0.000   0.000 N  0.450      SignalP-noTM
TRINITY_DN30119_c0_g1::TRINITY_DN30119_c0_g1_i2::g.73::m.7  0.104   1  0.000   1  0.158   1  0.000   0.000 N  0.450      SignalP-noTM
TRINITY_DN30119_c0_g1::TRINITY_DN30119_c0_g1_i2::g.73::m.7  0.105   1  0.000   1  0.120   1  0.000   0.000 N  0.450      SignalP-noTM
TRINITY_DN30119_c0_g1::TRINITY_DN30119_c0_g1_i2::g.73::m.7  0.104   1  0.000   1  0.140   1  0.000   0.000 N  0.450      SignalP-noTM
TRINITY_DN30119_c0_g1::TRINITY_DN30119_c0_g1_i2::g.73::m.7  0.106   1  0.000   1  0.129   1  0.000   0.000 N  0.450      SignalP-noTM
TRINITY_DN30119_c0_g1::TRINITY_DN30119_c0_g1_i2::g.73::m.7  0.103   1  0.000   1  0.110   1  0.000   0.000 N  0.450      SignalP-noTM
TRINITY_DN30119_c0_g1::TRINITY_DN30119_c0_g1_i2::g.73::m.7  0.103   1  0.000   1  0.166   1  0.000   0.000 N  0.450      SignalP-noTM
TRINITY_DN30119_c0_g1::TRINITY_DN30119_c0_g1_i2::g.73::m.7  0.104   1  0.000   1  0.138   1  0.000   0.000 N  0.450      SignalP-noTM
TRINITY_DN30119_c0_g1::TRINITY_DN30119_c0_g1_i2::g.73::m.7  0.103   1  0.000   1  0.166   1  0.000   0.000 N  0.450      SignalP-noTM
TRINITY_DN30119_c0_g1::TRINITY_DN30119_c0_g1_i2::g.73::m.7  0.104   1  0.000   1  0.121   1  0.000   0.000 N  0.450      SignalP-noTM
TRINITY_DN30119_c0_g1::TRINITY_DN30119_c0_g1_i2::g.73::m.7  0.105   1  0.000   1  0.120   1  0.000   0.000 N  0.450      SignalP-noTM
TRINITY_DN30119_c0_g1::TRINITY_DN30119_c0_g1_i2::g.73::m.7  0.104   1  0.000   1  0.158   1  0.000   0.000 N  0.450      SignalP-noTM
TRINITY_DN30119_c0_g1::TRINITY_DN30119_c0_g1_i2::g.73::m.7  0.104   1  0.000   1  0.161   1  0.000   0.000 N  0.450      SignalP-noTM
TRINITY_DN30119_c0_g1::TRINITY_DN30119_c0_g1_i2::g.73::m.7  0.103   1  0.000   1  0.166   1  0.000   0.000 N  0.450      SignalP-noTM
TRINITY_DN30119_c0_g1::TRINITY_DN30119_c0_g1_i2::g.73::m.7!  0.106   1  0.000   1  0.139   1  0.000   0.000 N  0.450      SignalP-noTM
TRINITY_DN30119_c0_g1::TRINITY_DN30119_c0_g1_i2::g.73::m.7"  0.104   1  0.000   1  0.140   1  0.000   0.000 N  0.450      SignalP-noTM
TRINITY_DN30119_c0_g1::TRINITY_DN30119_c0_g1_i2::g.73::m.7#  0.104   1  0.000   1  0.146   1  0.000   0.000 N  0.450      SignalP-noTM
TRINITY_DN30119_c0_g1::TRINITY_DN30119_c0_g1_i2::g.73::m.7$  0.104   1  0.000   1  0.146   1  0.000   0.000 N  0.450      SignalP-noTM
TRINITY_DN30119_c0_g1::TRINITY_DN30119_c0_g1_i2::g.73::m.7%  0.105   1  0.000   1  0.120   1  0.000   0.000 N  0.450      SignalP-noTM
TRINITY_DN30119_c0_g1::TRINITY_DN30119_c0_g1_i2::g.73::m.7&  0.105   1  0.000   1  0.120   1  0.000   0.000 N  0.450      SignalP-noTM
TRINITY_DN30119_c0_g1::TRINITY_DN30119_c0_g1_i2::g.73::m.7'  0.101   1  0.000   1  0.198   1  0.000   0.000 N  0.450      SignalP-noTM
TRINITY_DN30119_c0_g1::TRINITY_DN30119_c0_g1_i2::g.73::m.7(  0.104   1  0.000   1  0.130   1  0.000   0.000 N  0.450      SignalP-noTM
TRINITY_DN30119_c0_g1::TRINITY_DN30119_c0_g1_i2::g.73::m.7)  0.104   1  0.000   1  0.158   1  0.000   0.000 N  0.450      SignalP-noTM
TRINITY_DN30119_c0_g1::TRINITY_DN30119_c0_g1_i2::g.73::m.7*  0.104   1  0.000   1  0.146   1  0.000   0.000 N  0.450      SignalP-noTM
TRINITY_DN30119_c0_g1::TRINITY_DN30119_c0_g1_i2::g.73::m.7+  0.103   1  0.000   1  0.166   1  0.000   0.000 N  0.450      SignalP-noTM
TRINITY_DN30119_c0_g1::TRINITY_DN30119_c0_g1_i2::g.73::m.7,  0.104   1  0.000   1  0.159   1  0.000   0.000 N  0.450      SignalP-noTM
TRINITY_DN30119_c0_g1::TRINITY_DN30119_c0_g1_i2::g.73::m.7-  0.104   1  0.000   1  0.140   1  0.000   0.000 N  0.450      SignalP-noTM
TRINITY_DN30119_c0_g1::TRINITY_DN30119_c0_g1_i2::g.73::m.7.  0.105   1  0.000   1  0.120   1  0.000   0.000 N  0.450      SignalP-noTM
TRINITY_DN30119_c0_g1::TRINITY_DN30119_c0_g1_i2::g.73::m.7/  0.104   1  0.000   1  0.138   1  0.000   0.000 N  0.450      SignalP-noTM
TRINITY_DN30119_c0_g1::TRINITY_DN30119_c0_g1_i2::g.73::m.70  0.104   1  0.000   1  0.140   1  0.000   0.000 N  0.450      SignalP-noTM
TRINITY_DN30119_c0_g1::TRINITY_DN30119_c0_g1_i2::g.73::m.71  0.104   1  0.000   1  0.140   1  0.000   0.000 N  0.450      SignalP-noTM
TRINITY_DN30119_c0_g1::TRINITY_DN30119_c0_g1_i2::g.73::m.72  0.104   1  0.000   1  0.140   1  0.000   0.000 N  0.450      SignalP-noTM
TRINITY_DN30119_c0_g1::TRINITY_DN30119_c0_g1_i2::g.73::m.73  0.102   1  0.000   1  0.118   1  0.000   0.000 N  0.450      SignalP-noTM
TRINITY_DN30119_c0_g1::TRINITY_DN30119_c0_g1_i2::g.73::m.74  0.102   1  0.000   1  0.120   2  0.000   0.000 N  0.450      SignalP-noTM
TRINITY_DN30119_c0_g1::TRINITY_DN30119_c0_g1_i2::g.73::m.75  0.108   3  0.000   1  0.120   2  0.000   0.000 N  0.450      SignalP-noTM
TRINITY_DN30119_c0_g1::TRINITY_DN30119_c0_g1_i2::g.73::m.76  0.108   3  0.000   1  0.120   2  0.000   0.000 N  0.450      SignalP-noTM
TRINITY_DN30119_c0_g1::TRINITY_DN30119_c0_g1_i2::g.73::m.77  0.108   3  0.000   1  0.120   2  0.000   0.000 N  0.450      SignalP-noTM
TRINITY_DN30119_c0_g1::TRINITY_DN30119_c0_g1_i2::g.73::m.78  0.108   3  0.000   1  0.120   2  0.000   0.000 N  0.450      SignalP-noTM
TRINITY_DN30119_c0_g1::TRINITY_DN30119_c0_g1_i2::g.73::m.79  0.108   3  0.000   1  0.139   7  0.000   0.000 N  0.450      SignalP-noTM
TRINITY_DN30119_c0_g1::TRINITY_DN30119_c0_g1_i2::g.73::m.7:  0.108   3  0.000   1  0.139   7  0.000   0.000 N  0.450      SignalP-noTM
TRINITY_DN30119_c0_g1::TRINITY_DN30119_c0_g1_i2::g.73::m.7;  0.108   3  0.000   1  0.139   7  0.000   0.000 N  0.450      SignalP-noTM
TRINITY_DN30119_c0_g1::TRINITY_DN30119_c0_g1_i2::g.73::m.7<  0.108   3  0.000   1  0.139   7  0.000   0.000 N  0.450      SignalP-noTM
TRINITY_DN30119_c0_g1::TRINITY_DN30119_c0_g1_i2::g.73::m.7=  0.108   3  0.111  11  0.139   7  0.115   0.113 N  0.450      SignalP-noTM
TRINITY_DN30119_c0_g1::TRINITY_DN30119_c0_g1_i2::g.73::m.7>  0.108   3  0.111  11  0.139   7  0.115   0.113 N  0.450      SignalP-noTM
TRINITY_DN30119_c0_g1::TRINITY_DN30119_c0_g1_i2::g.73::m.7?  0.108   3  0.111  11  0.139   7  0.115   0.113 N  0.450      SignalP-noTM
TRINITY_DN30119_c0_g1::TRINITY_DN30119_c0_g1_i2::g.73::m.7@  0.108   3  0.111  11  0.139   7  0.115   0.113 N  0.450      SignalP-noTM
TRINITY_DN30119_c0_g1::TRINITY_DN30119_c0_g1_i2::g.73::m.7A  0.108   3  0.111  11  0.139   7  0.115   0.113 N  0.450      SignalP-noTM
TRINITY_DN30119_c0_g1::TRINITY_DN30119_c0_g1_i2::g.73::m.7B  0.108   3  0.111  11  0.139   7  0.115   0.113 N  0.450      SignalP-noTM
TRINITY_DN30119_c0_g1::TRINITY_DN30119_c0_g1_i2::g.73::m.7C  0.108   3  0.111  11  0.139   7  0.115   0.113 N  0.450      SignalP-noTM
TRINITY_DN30119_c0_g1::TRINITY_DN30119_c0_g1_i2::g.73::m.7D  0.108   3  0.111  11  0.139   7  0.115   0.113 N  0.450      SignalP-noTM
TRINITY_DN30119_c0_g1::TRINITY_DN30119_c0_g1_i2::g.73::m.7E  0.111  19  0.111  11  0.139   7  0.115   0.113 N  0.450      SignalP-noTM
TRINITY_DN30119_c0_g1::TRINITY_DN30119_c0_g1_i2::g.73::m.7F  0.111  19  0.111  11  0.139   7  0.115   0.113 N  0.450      SignalP-noTM
TRINITY_DN31511_c0_g2::TRINITY_DN31511_c0_g2_i3::g.74::m.7  0.105   1  0.000   1  0.140   1  0.000   0.000 N  0.450      SignalP-noTM
TRINITY_DN31511_c0_g2::TRINITY_DN31511_c0_g2_i3::g.74::m.7  0.104   1  0.000   1  0.140   1  0.000   0.000 N  0.450      SignalP-noTM
TRINITY_DN31511_c0_g2::TRINITY_DN31511_c0_g2_i3::g.74::m.7  0.103   1  0.000   1  0.166   1  0.000   0.000 N  0.450      SignalP-noTM
TRINITY_DN31511_c0_g2::TRINITY_DN31511_c0_g2_i3::g.74::m.7  0.104   1  0.000   1  0.138   1  0.000   0.000 N  0.450      SignalP-noTM
TRINITY_DN31511_c0_g2::TRINITY_DN31511_c0_g2_i3::g.74::m.7  0.104   1  0.000   1  0.158   1  0.000   0.000 N  0.450      SignalP-noTM
TRINITY_DN31511_c0_g2::TRINITY_DN31511_c0_g2_i3::g.74::m.7  0.103   1  0.000   1  0.166   1  0.000   0.000 N  0.450      SignalP-noTM
TRINITY_DN31511_c0_g2::TRINITY_DN31511_c0_g2_i3::g.74::m.7  0.105   1  0.000   1  0.120   1  0.000   0.000 N  0.450      SignalP-noTM
TRINITY_DN31511_c0_g2::TRINITY_DN31511_c0_g2_i3::g.74::m.7  0.105   1  0.000   1  0.120   1  0.000   0.000 N  0.450      SignalP-noTM
TRINITY_DN31511_c0_g2::TRINITY_DN31511_c0_g2_i3::g.74::m.7  0.106   1  0.000   1  0.139   1  0.000   0.000 N  0.450      SignalP-noTM
                           0.000   1  0.000   1  0.000   1  0.000   0.000 N  0.500      SignalP-TM
TRINITY_DN31511_c0_g2::TRINITY_DN31511_c0_g2_i3::g.74::m.7  0.000   1  0.000   1  0.000   1  0.000   0.000 N  0.450      SignalP-noTM
0.165857                   0.000   1  0.000   1  0.000   1  0.000   0.000 N  0.450      SignalP-noTM
TRINITY_DN31511_c0_g2::TRINITY_DN31511_c0_g2_i3::g.74::m.7  0.106   1  0.000   1  0.139   1  0.000   0.000 N  0.450      SignalP-noTM
TRINITY_DN31511_c0_g2::TRINITY_DN31511_c0_g2_i3::g.74::m.7  0.104   1  0.000   1  0.158   1  0.000   0.000 N  0.450      SignalP-noTM
TRINITY_DN31511_c0_g2::TRINITY_DN31511_c0_g2_i3::g.74::m.7  0.104   1  0.000   1  0.138   1  0.000   0.000 N  0.450      SignalP-noTM
TRINITY_DN31511_c0_g2::TRINITY_DN31511_c0_g2_i3::g.74::m.7  0.102   1  0.000   1  0.120   1  0.000   0.000 N  0.450      SignalP-noTM
TRINITY_DN31511_c0_g2::TRINITY_DN31511_c0_g2_i3::g.74::m.7  0.102   1  0.000   1  0.120   1  0.000   0.000 N  0.450      SignalP-noTM
TRINITY_DN31511_c0_g2::TRINITY_DN31511_c0_g2_i3::g.74::m.7  0.106   1  0.000   1  0.129   1  0.000   0.000 N  0.450      SignalP-noTM
TRINITY_DN31511_c0_g2::TRINITY_DN31511_c0_g2_i3::g.74::m.7  0.104   1  0.000   1  0.138   1  0.000   0.000 N  0.450      SignalP-noTM
TRINITY_DN31511_c0_g2::TRINITY_DN31511_c0_g2_i3::g.74::m.7  0.104   1  0.000   1  0.130   1  0.000   0.000 N  0.450      SignalP-noTM
TRINITY_DN31511_c0_g2::TRINITY_DN31511_c0_g2_i3::g.74::m.7  0.104   1  0.000   1  0.140   1  0.000   0.000 N  0.450      SignalP-noTM
TRINITY_DN31511_c0_g2::TRINITY_DN31511_c0_g2_i3::g.74::m.7  0.103   1  0.000   1  0.166   1  0.000   0.000 N  0.450      SignalP-noTM
TRINITY_DN31511_c0_g2::TRINITY_DN31511_c0_g2_i3::g.74::m.7  0.106   1  0.000   1  0.139   1  0.000   0.000 N  0.450      SignalP-noTM
TRINITY_DN31511_c0_g2::TRINITY_DN31511_c0_g2_i3::g.74::m.7  0.103   1  0.000   1  0.110   1  0.000   0.000 N  0.450      SignalP-noTM
TRINITY_DN31511_c0_g2::TRINITY_DN31511_c0_g2_i3::g.74::m.7  0.105   1  0.000   1  0.120   1  0.000   0.000 N  0.450      SignalP-noTM
TRINITY_DN31511_c0_g2::TRINITY_DN31511_c0_g2_i3::g.74::m.7  0.105   1  0.000   1  0.120   1  0.000   0.000 N  0.450      SignalP-noTM
TRINITY_DN31511_c0_g2::TRINITY_DN31511_c0_g2_i3::g.74::m.7  0.106   1  0.000   1  0.139   1  0.000   0.000 N  0.450      SignalP-noTM
TRINITY_DN31511_c0_g2::TRINITY_DN31511_c0_g2_i3::g.74::m.7  0.105   1  0.000   1  0.120   1  0.000   0.000 N  0.450      SignalP-noTM
TRINITY_DN31511_c0_g2::TRINITY_DN31511_c0_g2_i3::g.74::m.7  0.105   1  0.000   1  0.120   1  0.000   0.000 N  0.450      SignalP-noTM
TRINITY_DN31511_c0_g2::TRINITY_DN31511_c0_g2_i3::g.74::m.7  0.106   1  0.000   1  0.129   1  0.000   0.000 N  0.450      SignalP-noTM
TRINITY_DN31511_c0_g2::TRINITY_DN31511_c0_g2_i3::g.74::m.7  0.104   1  0.000   1  0.140   1  0.000   0.000 N  0.450      SignalP-noTM
TRINITY_DN31511_c0_g2::TRINITY_DN31511_c0_g2_i3::g.74::m.7  0.102   1  0.000   1  0.120   1  0.000   0.000 N  0.450      SignalP-noTM
TRINITY_DN31511_c0_g2::TRINITY_DN31511_c0_g2_i3::g.74::m.7  0.105   1  0.000   1  0.120   1  0.000   0.000 N  0.450      SignalP-noTM
TRINITY_DN31511_c0_g2::TRINITY_DN31511_c0_g2_i3::g.74::m.7!  0.104   1  0.000   1  0.130   1  0.000   0.000 N  0.450      SignalP-noTM
TRINITY_DN31511_c0_g2::TRINITY_DN31511_c0_g2_i3::g.74::m.7"  0.103   1  0.000   1  0.166   1  0.000   0.000 N  0.450      SignalP-noTM
TRINITY_DN31511_c0_g2::TRINITY_DN31511_c0_g2_i3::g.74::m.7#  0.105   1  0.000   1  0.120   1  0.000   0.000 N  0.450      SignalP-noTM
TRINITY_DN31511_c0_g2::TRINITY_DN31511_c0_g2_i3::g.74::m.7$  0.104   1  0.000   1  0.158   1  0.000   0.000 N  0.450      SignalP-noTM
TRINITY_DN31511_c0_g2::TRINITY_DN31511_c0_g2_i3::g.74::m.7%  0.106   1  0.000   1  0.139   1  0.000   0.000 N  0.450      SignalP-noTM
TRINITY_DN31511_c0_g2::TRINITY_DN31511_c0_g2_i3::g.74::m.7&  0.103   1  0.000   1  0.145   1  0.000   0.000 N  0.450      SignalP-noTM
TRINITY_DN31511_c0_g2::TRINITY_DN31511_c0_g2_i3::g.74::m.7'  0.106   1  0.000   1  0.139   1  0.000   0.000 N  0.450      SignalP-noTM
TRINITY_DN31511_c0_g2::TRINITY_DN31511_c0_g2_i3::g.74::m.7(  0.104   1  0.000   1  0.140   1  0.000   0.000 N  0.450      SignalP-noTM
TRINITY_DN31511_c0_g2::TRINITY_DN31511_c0_g2_i3::g.74::m.7)  0.104   1  0.000   1  0.158   1  0.000   0.000 N  0.450      SignalP-noTM
TRINITY_DN31511_c0_g2::TRINITY_DN31511_c0_g2_i3::g.74::m.7*  0.104   1  0.000   1  0.140   1  0.000   0.000 N  0.450      SignalP-noTM
TRINITY_DN31511_c0_g2::TRINITY_DN31511_c0_g2_i3::g.74::m.7+  0.103   1  0.000   1  0.110   1  0.000   0.000 N  0.450      SignalP-noTM
TRINITY_DN31511_c0_g2::TRINITY_DN31511_c0_g2_i3::g.74::m.7,  0.105   1  0.000   1  0.120   1  0.000   0.000 N  0.450      SignalP-noTM
TRINITY_DN31511_c0_g2::TRINITY_DN31511_c0_g2_i3::g.74::m.7-  0.104   1  0.000   1  0.140   1  0.000   0.000 N  0.450      SignalP-noTM
TRINITY_DN31511_c0_g2::TRINITY_DN31511_c0_g2_i3::g.74::m.7.  0.103   1  0.000   1  0.110   1  0.000   0.000 N  0.450      SignalP-noTM
TRINITY_DN31511_c0_g2::TRINITY_DN31511_c0_g2_i3::g.74::m.7/  0.104   1  0.000   1  0.140   1  0.000   0.000 N  0.450      SignalP-noTM
TRINITY_DN31511_c0_g2::TRINITY_DN31511_c0_g2_i3::g.74::m.70  0.104   1  0.000   1  0.131   1  0.000   0.000 N  0.450      SignalP-noTM
TRINITY_DN31511_c0_g2::TRINITY_DN31511_c0_g2_i3::g.74::m.71  0.104   1  0.000   1  0.158   1  0.000   0.000 N  0.450      SignalP-noTM
TRINITY_DN31511_c0_g2::TRINITY_DN31511_c0_g2_i3::g.74::m.72  0.102   1  0.000   1  0.120   1  0.000   0.000 N  0.450      SignalP-noTM
TRINITY_DN31511_c0_g2::TRINITY_DN31511_c0_g2_i3::g.74::m.73  0.105   1  0.000   1  0.120   1  0.000   0.000 N  0.450      SignalP-noTM
TRINITY_DN31511_c0_g2::TRINITY_DN31511_c0_g2_i3::g.74::m.74  0.103   1  0.000   1  0.119   1  0.000   0.000 N  0.450      SignalP-noTM
TRINITY_DN31511_c0_g2::TRINITY_DN31511_c0_g2_i3::g.74::m.75  0.103   1  0.000   1  0.134   2  0.000   0.000 N  0.450      SignalP-noTM
TRINITY_DN31511_c0_g2::TRINITY_DN31511_c0_g2_i3::g.74::m.76  0.105   3  0.000   1  0.134   2  0.000   0.000 N  0.450      SignalP-noTM
TRINITY_DN31511_c0_g2::TRINITY_DN31511_c0_g2_i3::g.74::m.77  0.105   3  0.000   1  0.134   2  0.000   0.000 N  0.450      SignalP-noTM
TRINITY_DN31511_c0_g2::TRINITY_DN31511_c0_g2_i3::g.74::m.78  0.105   3  0.000   1  0.134   2  0.000   0.000 N  0.450      SignalP-noTM
TRINITY_DN31511_c0_g2::TRINITY_DN31511_c0_g2_i3::g.74::m.79  0.105   3  0.000   1  0.134   2  0.000   0.000 N  0.450      SignalP-noTM
TRINITY_DN31511_c0_g2::TRINITY_DN31511_c0_g2_i3::g.74::m.7:  0.105   3  0.000   1  0.134   2  0.000   0.000 N  0.450      SignalP-noTM
TRINITY_DN31511_c0_g2::TRINITY_DN31511_c0_g2_i3::g.74::m.7;  0.105   3  0.000   1  0.134   2  0.000   0.000 N  0.450      SignalP-noTM
TRINITY_DN31511_c0_g2::TRINITY_DN31511_c0_g2_i3::g.74::m.7<  0.105   3  0.000   1  0.134   2  0.000   0.000 N  0.450      SignalP-noTM
TRINITY_DN31511_c0_g2::TRINITY_DN31511_c0_g2_i3::g.74::m.7=  0.105   3  0.000   1  0.134   2  0.000   0.000 N  0.450      SignalP-noTM
TRINITY_DN31511_c0_g2::TRINITY_DN31511_c0_g2_i3::g.74::m.7>  0.105   3  0.109  11  0.134   2  0.111   0.110 N  0.450      SignalP-noTM
TRINITY_DN31511_c0_g2::TRINITY_DN31511_c0_g2_i3::g.74::m.7?  0.105   3  0.109  11  0.134   2  0.111   0.110 N  0.450      SignalP-noTM
TRINITY_DN31511_c0_g2::TRINITY_DN31511_c0_g2_i3::g.74::m.7@  0.105   3  0.109  11  0.134   2  0.111   0.110 N  0.450      SignalP-noTM
TRINITY_DN31511_c0_g2::TRINITY_DN31511_c0_g2_i3::g.74::m.7A  0.105   3  0.109  11  0.134   2  0.111   0.110 N  0.450      SignalP-noTM
TRINITY_DN31511_c0_g2::TRINITY_DN31511_c0_g2_i3::g.74::m.7B  0.105   3  0.109  11  0.134   2  0.111   0.110 N  0.450      SignalP-noTM
TRINITY_DN31511_c0_g2::TRINITY_DN31511_c0_g2_i3::g.74::m.7C  0.105   3  0.109  11  0.134   2  0.111   0.110 N  0.450      SignalP-noTM
TRINITY_DN31511_c0_g2::TRINITY_DN31511_c0_g2_i3::g.74::m.7D  0.105   3  0.109  11  0.134   2  0.111   0.110 N  0.450      SignalP-noTM
TRINITY_DN31511_c0_g2::TRINITY_DN31511_c0_g2_i3::g.74::m.7E  0.105   3  0.109  11  0.134   2  0.111   0.110 N  0.450      SignalP-noTM
TRINITY_DN31511_c0_g2::TRINITY_DN31511_c0_g2_i3::g.74::m.7F  0.105   3  0.109  11  0.134   2  0.111   0.110 N  0.450      SignalP-noTM
TRINITY_DN31511_c0_g2::TRINITY_DN31511_c0_g2_i4::g.76::m.7  0.105   1  0.000   1  0.140   1  0.000   0.000 N  0.450      SignalP-noTM
TRINITY_DN31511_c0_g2::TRINITY_DN31511_c0_g2_i4::g.76::m.7  0.104   1  0.000   1  0.140   1  0.000   0.000 N  0.450      SignalP-noTM
TRINITY_DN31511_c0_g2::TRINITY_DN31511_c0_g2_i4::g.76::m.7  0.103   1  0.000   1  0.166   1  0.000   0.000 N  0.450      SignalP-noTM
TRINITY_DN31511_c0_g2::TRINITY_DN31511_c0_g2_i4::g.76::m.7  0.104   1  0.000   1  0.138   1  0.000   0.000 N  0.450      SignalP-noTM
TRINITY_DN31511_c0_g2::TRINITY_DN31511_c0_g2_i4::g.76::m.7  0.104   1  0.000   1  0.158   1  0.000   0.000 N  0.450      SignalP-noTM
TRINITY_DN31511_c0_g2::TRINITY_DN31511_c0_g2_i4::g.76::m.7  0.103   1  0.000   1  0.166   1  0.000   0.000 N  0.450      SignalP-noTM
TRINITY_DN31511_c0_g2::TRINITY_DN31511_c0_g2_i4::g.76::m.7  0.105   1  0.000   1  0.120   1  0.000   0.000 N  0.450      SignalP-noTM
TRINITY_DN31511_c0_g2::TRINITY_DN31511_c0_g2_i4::g.76::m.7  0.105   1  0.000   1  0.120   1  0.000   0.000 N  0.450      SignalP-noTM
TRINITY_DN31511_c0_g2::TRINITY_DN31511_c0_g2_i4::g.76::m.7  0.106   1  0.000   1  0.139   1  0.000   0.000 N  0.450      SignalP-noTM
                           0.000   1  0.000   1  0.000   1  0.000   0.000 N  0.500      SignalP-TM
TRINITY_DN31511_c0_g2::TRINITY_DN31511_c0_g2_i4::g.76::m.7  0.000   1  0.000   1  0.000   1  0.000   0.000 N  0.450      SignalP-noTM
0.165857                   0.000   1  0.000   1  0.000   1  0.000   0.000 N  0.450      SignalP-noTM
TRINITY_DN31511_c0_g2::TRINITY_DN31511_c0_g2_i4::g.76::m.7  0.106   1  0.000   1  0.139   1  0.000   0.000 N  0.450      SignalP-noTM
TRINITY_DN31511_c0_g2::TRINITY_DN31511_c0_g2_i4::g.76::m.7  0.104   1  0.000   1  0.158   1  0.000   0.000 N  0.450      SignalP-noTM
TRINITY_DN31511_c0_g2::TRINITY_DN31511_c0_g2_i4::g.76::m.7  0.104   1  0.000   1  0.138   1  0.000   0.000 N  0.450      SignalP-noTM
TRINITY_DN31511_c0_g2::TRINITY_DN31511_c0_g2_i4::g.76::m.7  0.102   1  0.000   1  0.120   1  0.000   0.000 N  0.450      SignalP-noTM
TRINITY_DN31511_c0_g2::TRINITY_DN31511_c0_g2_i4::g.76::m.7  0.102   1  0.000   1  0.120   1  0.000   0.000 N  0.450      SignalP-noTM
TRINITY_DN31511_c0_g2::TRINITY_DN31511_c0_g2_i4::g.76::m.7  0.106   1  0.000   1  0.129   1  0.000   0.000 N  0.450      SignalP-noTM
TRINITY_DN31511_c0_g2::TRINITY_DN31511_c0_g2_i4::g.76::m.7  0.104   1  0.000   1  0.138   1  0.000   0.000 N  0.450      SignalP-noTM
TRINITY_DN31511_c0_g2::TRINITY_DN31511_c0_g2_i4::g.76::m.7  0.104   1  0.000   1  0.130   1  0.000   0.000 N  0.450      SignalP-noTM
TRINITY_DN31511_c0_g2::TRINITY_DN31511_c0_g2_i4::g.76::m.7  0.104   1  0.000   1  0.140   1  0.000   0.000 N  0.450      SignalP-noTM
TRINITY_DN31511_c0_g2::TRINITY_DN31511_c0_g2_i4::g.76::m.7  0.103   1  0.000   1  0.166   1  0.000   0.000 N  0.450      SignalP-noTM
TRINITY_DN31511_c0_g2::TRINITY_DN31511_c0_g2_i4::g.76::m.7  0.106   1  0.000   1  0.139   1  0.000   0.000 N  0.450      SignalP-noTM
TRINITY_DN31511_c0_g2::TRINITY_DN31511_c0_g2_i4::g.76::m.7  0.103   1  0.000   1  0.110   1  0.000   0.000 N  0.450      SignalP-noTM
TRINITY_DN31511_c0_g2::TRINITY_DN31511_c0_g2_i4::g.76::m.7  0.105   1  0.000   1  0.120   1  0.000   0.000 N  0.450      SignalP-noTM
TRINITY_DN31511_c0_g2::TRINITY_DN31511_c0_g2_i4::g.76::m.7  0.105   1  0.000   1  0.120   1  0.000   0.000 N  0.450      SignalP-noTM
TRINITY_DN31511_c0_g2::TRINITY_DN31511_c0_g2_i4::g.76::m.7  0.106   1  0.000   1  0.139   1  0.000   0.000 N  0.450      SignalP-noTM
TRINITY_DN31511_c0_g2::TRINITY_DN31511_c0_g2_i4::g.76::m.7  0.105   1  0.000   1  0.120   1  0.000   0.000 N  0.450      SignalP-noTM
TRINITY_DN31511_c0_g2::TRINITY_DN31511_c0_g2_i4::g.76::m.7  0.105   1  0.000   1  0.120   1  0.000   0.000 N  0.450      SignalP-noTM
TRINITY_DN31511_c0_g2::TRINITY_DN31511_c0_g2_i4::g.76::m.7  0.106   1  0.000   1  0.129   1  0.000   0.000 N  0.450      SignalP-noTM
TRINITY_DN31511_c0_g2::TRINITY_DN31511_c0_g2_i4::g.76::m.7  0.104   1  0.000   1  0.140   1  0.000   0.000 N  0.450      SignalP-noTM
TRINITY_DN31511_c0_g2::TRINITY_DN31511_c0_g2_i4::g.76::m.7  0.102   1  0.000   1  0.120   1  0.000   0.000 N  0.450      SignalP-noTM
TRINITY_DN31511_c0_g2::TRINITY_DN31511_c0_g2_i4::g.76::m.7  0.105   1  0.000   1  0.120   1  0.000   0.000 N  0.450      SignalP-noTM
TRINITY_DN31511_c0_g2::TRINITY_DN31511_c0_g2_i4::g.76::m.7!  0.104   1  0.000   1  0.130   1  0.000   0.000 N  0.450      SignalP-noTM
TRINITY_DN31511_c0_g2::TRINITY_DN31511_c0_g2_i4::g.76::m.7"  0.103   1  0.000   1  0.166   1  0.000   0.000 N  0.450      SignalP-noTM
TRINITY_DN31511_c0_g2::TRINITY_DN31511_c0_g2_i4::g.76::m.7#  0.105   1  0.000   1  0.120   1  0.000   0.000 N  0.450      SignalP-noTM
TRINITY_DN31511_c0_g2::TRINITY_DN31511_c0_g2_i4::g.76::m.7$  0.104   1  0.000   1  0.158   1  0.000   0.000 N  0.450      SignalP-noTM
TRINITY_DN31511_c0_g2::TRINITY_DN31511_c0_g2_i4::g.76::m.7%  0.106   1  0.000   1  0.139   1  0.000   0.000 N  0.450      SignalP-noTM
TRINITY_DN31511_c0_g2::TRINITY_DN31511_c0_g2_i4::g.76::m.7&  0.103   1  0.000   1  0.145   1  0.000   0.000 N  0.450      SignalP-noTM
TRINITY_DN31511_c0_g2::TRINITY_DN31511_c0_g2_i4::g.76::m.7'  0.106   1  0.000   1  0.139   1  0.000   0.000 N  0.450      SignalP-noTM
TRINITY_DN31511_c0_g2::TRINITY_DN31511_c0_g2_i4::g.76::m.7(  0.104   1  0.000   1  0.140   1  0.000   0.000 N  0.450      SignalP-noTM
TRINITY_DN31511_c0_g2::TRINITY_DN31511_c0_g2_i4::g.76::m.7)  0.104   1  0.000   1  0.158   1  0.000   0.000 N  0.450      SignalP-noTM
TRINITY_DN31511_c0_g2::TRINITY_DN31511_c0_g2_i4::g.76::m.7*  0.104   1  0.000   1  0.140   1  0.000   0.000 N  0.450      SignalP-noTM
TRINITY_DN31511_c0_g2::TRINITY_DN31511_c0_g2_i4::g.76::m.7+  0.103   1  0.000   1  0.110   1  0.000   0.000 N  0.450      SignalP-noTM
TRINITY_DN31511_c0_g2::TRINITY_DN31511_c0_g2_i4::g.76::m.7,  0.105   1  0.000   1  0.120   1  0.000   0.000 N  0.450      SignalP-noTM
TRINITY_DN31511_c0_g2::TRINITY_DN31511_c0_g2_i4::g.76::m.7-  0.104   1  0.000   1  0.140   1  0.000   0.000 N  0.450      SignalP-noTM
TRINITY_DN31511_c0_g2::TRINITY_DN31511_c0_g2_i4::g.76::m.7.  0.103   1  0.000   1  0.110   1  0.000   0.000 N  0.450      SignalP-noTM
TRINITY_DN31511_c0_g2::TRINITY_DN31511_c0_g2_i4::g.76::m.7/  0.104   1  0.000   1  0.140   1  0.000   0.000 N  0.450      SignalP-noTM
TRINITY_DN31511_c0_g2::TRINITY_DN31511_c0_g2_i4::g.76::m.70  0.104   1  0.000   1  0.131   1  0.000   0.000 N  0.450      SignalP-noTM
TRINITY_DN31511_c0_g2::TRINITY_DN31511_c0_g2_i4::g.76::m.71  0.104   1  0.000   1  0.158   1  0.000   0.000 N  0.450      SignalP-noTM
TRINITY_DN31511_c0_g2::TRINITY_DN31511_c0_g2_i4::g.76::m.72  0.102   1  0.000   1  0.120   1  0.000   0.000 N  0.450      SignalP-noTM
TRINITY_DN31511_c0_g2::TRINITY_DN31511_c0_g2_i4::g.76::m.73  0.105   1  0.000   1  0.120   1  0.000   0.000 N  0.450      SignalP-noTM
TRINITY_DN31511_c0_g2::TRINITY_DN31511_c0_g2_i4::g.76::m.74  0.104   1  0.000   1  0.158   1  0.000   0.000 N  0.450      SignalP-noTM
TRINITY_DN31511_c0_g2::TRINITY_DN31511_c0_g2_i4::g.76::m.75  0.106   1  0.000   1  0.139   1  0.000   0.000 N  0.450      SignalP-noTM
TRINITY_DN31511_c0_g2::TRINITY_DN31511_c0_g2_i4::g.76::m.76  0.101   1  0.000   1  0.124   1  0.000   0.000 N  0.450      SignalP-noTM
TRINITY_DN31511_c0_g2::TRINITY_DN31511_c0_g2_i4::g.76::m.77  0.103   2  0.000   1  0.124   1  0.000   0.000 N  0.450      SignalP-noTM
TRINITY_DN31511_c0_g2::TRINITY_DN31511_c0_g2_i4::g.76::m.78  0.103   2  0.000   1  0.128   3  0.000   0.000 N  0.450      SignalP-noTM
TRINITY_DN31511_c0_g2::TRINITY_DN31511_c0_g2_i4::g.76::m.79  0.104   4  0.000   1  0.128   4  0.000   0.000 N  0.450      SignalP-noTM
TRINITY_DN31511_c0_g2::TRINITY_DN31511_c0_g2_i4::g.76::m.7:  0.104   4  0.000   1  0.128   4  0.000   0.000 N  0.450      SignalP-noTM
TRINITY_DN31511_c0_g2::TRINITY_DN31511_c0_g2_i4::g.76::m.7;  0.104   4  0.000   1  0.128   4  0.000   0.000 N  0.450      SignalP-noTM
TRINITY_DN31511_c0_g2::TRINITY_DN31511_c0_g2_i4::g.76::m.7<  0.104   4  0.000   1  0.128   4  0.000   0.000 N  0.450      SignalP-noTM
TRINITY_DN31511_c0_g2::TRINITY_DN31511_c0_g2_i4::g.76::m.7=  0.104   4  0.000   1  0.128   4  0.000   0.000 N  0.450      SignalP-noTM
TRINITY_DN31511_c0_g2::TRINITY_DN31511_c0_g2_i4::g.76::m.7>  0.104   4  0.000   1  0.128   4  0.000   0.000 N  0.450      SignalP-noTM
TRINITY_DN31511_c0_g2::TRINITY_DN31511_c0_g2_i4::g.76::m.7?  0.104   4  0.000   1  0.128   4  0.000   0.000 N  0.450      SignalP-noTM
TRINITY_DN31511_c0_g2::TRINITY_DN31511_c0_g2_i4::g.76::m.7@  0.104   4  0.111  11  0.128   4  0.115   0.113 N  0.450      SignalP-noTM
TRINITY_DN31511_c0_g2::TRINITY_DN31511_c0_g2_i4::g.76::m.7A  0.104   4  0.111  11  0.128   4  0.115   0.113 N  0.450      SignalP-noTM
TRINITY_DN31511_c0_g2::TRINITY_DN31511_c0_g2_i4::g.76::m.7B  0.104   4  0.111  11  0.128   4  0.115   0.113 N  0.450      SignalP-noTM
TRINITY_DN31511_c0_g2::TRINITY_DN31511_c0_g2_i4::g.76::m.7C  0.104   4  0.111  11  0.128   4  0.115   0.113 N  0.450      SignalP-noTM
TRINITY_DN31511_c0_g2::TRINITY_DN31511_c0_g2_i4::g.76::m.7D  0.105  15  0.111  11  0.128   4  0.115   0.113 N  0.450      SignalP-noTM
TRINITY_DN31511_c0_g2::TRINITY_DN31511_c0_g2_i4::g.76::m.7E  0.105  15  0.111  11  0.128   4  0.115   0.113 N  0.450      SignalP-noTM
TRINITY_DN31511_c0_g2::TRINITY_DN31511_c0_g2_i4::g.76::m.7F  0.105  15  0.111  11  0.128   4  0.115   0.113 N  0.450      SignalP-noTM
TRINITY_DN31511_c0_g2::TRINITY_DN31511_c0_g2_i6::g.78::m.7  0.105   1  0.000   1  0.140   1  0.000   0.000 N  0.450      SignalP-noTM
TRINITY_DN31511_c0_g2::TRINITY_DN31511_c0_g2_i6::g.78::m.7  0.104   1  0.000   1  0.140   1  0.000   0.000 N  0.450      SignalP-noTM
TRINITY_DN31511_c0_g2::TRINITY_DN31511_c0_g2_i6::g.78::m.7  0.103   1  0.000   1  0.166   1  0.000   0.000 N  0.450      SignalP-noTM
TRINITY_DN31511_c0_g2::TRINITY_DN31511_c0_g2_i6::g.78::m.7  0.104   1  0.000   1  0.138   1  0.000   0.000 N  0.450      SignalP-noTM
TRINITY_DN31511_c0_g2::TRINITY_DN31511_c0_g2_i6::g.78::m.7  0.104   1  0.000   1  0.158   1  0.000   0.000 N  0.450      SignalP-noTM
TRINITY_DN31511_c0_g2::TRINITY_DN31511_c0_g2_i6::g.78::m.7  0.103   1  0.000   1  0.166   1  0.000   0.000 N  0.450      SignalP-noTM
TRINITY_DN31511_c0_g2::TRINITY_DN31511_c0_g2_i6::g.78::m.7  0.105   1  0.000   1  0.120   1  0.000   0.000 N  0.450      SignalP-noTM
TRINITY_DN31511_c0_g2::TRINITY_DN31511_c0_g2_i6::g.78::m.7  0.105   1  0.000   1  0.120   1  0.000   0.000 N  0.450      SignalP-noTM
TRINITY_DN31511_c0_g2::TRINITY_DN31511_c0_g2_i6::g.78::m.7  0.106   1  0.000   1  0.139   1  0.000   0.000 N  0.450      SignalP-noTM
                           0.000   1  0.000   1  0.000   1  0.000   0.000 N  0.500      SignalP-TM
TRINITY_DN31511_c0_g2::TRINITY_DN31511_c0_g2_i6::g.78::m.7  0.000   1  0.000   1  0.000   1  0.000   0.000 N  0.450      SignalP-noTM
0.165857                   0.000   1  0.000   1  0.000   1  0.000   0.000 N  0.450      SignalP-noTM
TRINITY_DN31511_c0_g2::TRINITY_DN31511_c0_g2_i6::g.78::m.7  0.106   1  0.000   1  0.139   1  0.000   0.000 N  0.450      SignalP-noTM
TRINITY_DN31511_c0_g2::TRINITY_DN31511_c0_g2_i6::g.78::m.7  0.104   1  0.000   1  0.158   1  0.000   0.000 N  0.450      SignalP-noTM
TRINITY_DN31511_c0_g2::TRINITY_DN31511_c0_g2_i6::g.78::m.7  0.104   1  0.000   1  0.138   1  0.000   0.000 N  0.450      SignalP-noTM
TRINITY_DN31511_c0_g2::TRINITY_DN31511_c0_g2_i6::g.78::m.7  0.102   1  0.000   1  0.120   1  0.000   0.000 N  0.450      SignalP-noTM
TRINITY_DN31511_c0_g2::TRINITY_DN31511_c0_g2_i6::g.78::m.7  0.102   1  0.000   1  0.120   1  0.000   0.000 N  0.450      SignalP-noTM
TRINITY_DN31511_c0_g2::TRINITY_DN31511_c0_g2_i6::g.78::m.7  0.106   1  0.000   1  0.129   1  0.000   0.000 N  0.450      SignalP-noTM
TRINITY_DN31511_c0_g2::TRINITY_DN31511_c0_g2_i6::g.78::m.7  0.104   1  0.000   1  0.138   1  0.000   0.000 N  0.450      SignalP-noTM
TRINITY_DN31511_c0_g2::TRINITY_DN31511_c0_g2_i6::g.78::m.7  0.104   1  0.000   1  0.130   1  0.000   0.000 N  0.450      SignalP-noTM
TRINITY_DN31511_c0_g2::TRINITY_DN31511_c0_g2_i6::g.78::m.7  0.104   1  0.000   1  0.140   1  0.000   0.000 N  0.450      SignalP-noTM
TRINITY_DN31511_c0_g2::TRINITY_DN31511_c0_g2_i6::g.78::m.7  0.103   1  0.000   1  0.166   1  0.000   0.000 N  0.450      SignalP-noTM
TRINITY_DN31511_c0_g2::TRINITY_DN31511_c0_g2_i6::g.78::m.7  0.106   1  0.000   1  0.139   1  0.000   0.000 N  0.450      SignalP-noTM
TRINITY_DN31511_c0_g2::TRINITY_DN31511_c0_g2_i6::g.78::m.7  0.103   1  0.000   1  0.110   1  0.000   0.000 N  0.450      SignalP-noTM
TRINITY_DN31511_c0_g2::TRINITY_DN31511_c0_g2_i6::g.78::m.7  0.105   1  0.000   1  0.120   1  0.000   0.000 N  0.450      SignalP-noTM
TRINITY_DN31511_c0_g2::TRINITY_DN31511_c0_g2_i6::g.78::m.7  0.105   1  0.000   1  0.120   1  0.000   0.000 N  0.450      SignalP-noTM
TRINITY_DN31511_c0_g2::TRINITY_DN31511_c0_g2_i6::g.78::m.7  0.106   1  0.000   1  0.139   1  0.000   0.000 N  0.450      SignalP-noTM
TRINITY_DN31511_c0_g2::TRINITY_DN31511_c0_g2_i6::g.78::m.7  0.105   1  0.000   1  0.120   1  0.000   0.000 N  0.450      SignalP-noTM
TRINITY_DN31511_c0_g2::TRINITY_DN31511_c0_g2_i6::g.78::m.7  0.105   1  0.000   1  0.120   1  0.000   0.000 N  0.450      SignalP-noTM
TRINITY_DN31511_c0_g2::TRINITY_DN31511_c0_g2_i6::g.78::m.7  0.106   1  0.000   1  0.129   1  0.000   0.000 N  0.450      SignalP-noTM
TRINITY_DN31511_c0_g2::TRINITY_DN31511_c0_g2_i6::g.78::m.7  0.104   1  0.000   1  0.140   1  0.000   0.000 N  0.450      SignalP-noTM
TRINITY_DN31511_c0_g2::TRINITY_DN31511_c0_g2_i6::g.78::m.7  0.102   1  0.000   1  0.120   1  0.000   0.000 N  0.450      SignalP-noTM
TRINITY_DN31511_c0_g2::TRINITY_DN31511_c0_g2_i6::g.78::m.7  0.105   1  0.000   1  0.120   1  0.000   0.000 N  0.450      SignalP-noTM
TRINITY_DN31511_c0_g2::TRINITY_DN31511_c0_g2_i6::g.78::m.7!  0.104   1  0.000   1  0.130   1  0.000   0.000 N  0.450      SignalP-noTM
TRINITY_DN31511_c0_g2::TRINITY_DN31511_c0_g2_i6::g.78::m.7"  0.103   1  0.000   1  0.166   1  0.000   0.000 N  0.450      SignalP-noTM
TRINITY_DN31511_c0_g2::TRINITY_DN31511_c0_g2_i6::g.78::m.7#  0.105   1  0.000   1  0.120   1  0.000   0.000 N  0.450      SignalP-noTM
TRINITY_DN31511_c0_g2::TRINITY_DN31511_c0_g2_i6::g.78::m.7$  0.104   1  0.000   1  0.158   1  0.000   0.000 N  0.450      SignalP-noTM
TRINITY_DN31511_c0_g2::TRINITY_DN31511_c0_g2_i6::g.78::m.7%  0.106   1  0.000   1  0.139   1  0.000   0.000 N  0.450      SignalP-noTM
TRINITY_DN31511_c0_g2::TRINITY_DN31511_c0_g2_i6::g.78::m.7&  0.103   1  0.000   1  0.145   1  0.000   0.000 N  0.450      SignalP-noTM
TRINITY_DN31511_c0_g2::TRINITY_DN31511_c0_g2_i6::g.78::m.7'  0.106   1  0.000   1  0.139   1  0.000   0.000 N  0.450      SignalP-noTM
TRINITY_DN31511_c0_g2::TRINITY_DN31511_c0_g2_i6::g.78::m.7(  0.104   1  0.000   1  0.140   1  0.000   0.000 N  0.450      SignalP-noTM
TRINITY_DN31511_c0_g2::TRINITY_DN31511_c0_g2_i6::g.78::m.7)  0.104   1  0.000   1  0.158   1  0.000   0.000 N  0.450      SignalP-noTM
TRINITY_DN31511_c0_g2::TRINITY_DN31511_c0_g2_i6::g.78::m.7*  0.104   1  0.000   1  0.140   1  0.000   0.000 N  0.450      SignalP-noTM
TRINITY_DN31511_c0_g2::TRINITY_DN31511_c0_g2_i6::g.78::m.7+  0.103   1  0.000   1  0.110   1  0.000   0.000 N  0.450      SignalP-noTM
TRINITY_DN31511_c0_g2::TRINITY_DN31511_c0_g2_i6::g.78::m.7,  0.105   1  0.000   1  0.120   1  0.000   0.000 N  0.450      SignalP-noTM
TRINITY_DN31511_c0_g2::TRINITY_DN31511_c0_g2_i6::g.78::m.7-  0.104   1  0.000   1  0.140   1  0.000   0.000 N  0.450      SignalP-noTM
TRINITY_DN31511_c0_g2::TRINITY_DN31511_c0_g2_i6::g.78::m.7.  0.103   1  0.000   1  0.110   1  0.000   0.000 N  0.450      SignalP-noTM
TRINITY_DN31511_c0_g2::TRINITY_DN31511_c0_g2_i6::g.78::m.7/  0.104   1  0.000   1  0.140   1  0.000   0.000 N  0.450      SignalP-noTM
TRINITY_DN31511_c0_g2::TRINITY_DN31511_c0_g2_i6::g.78::m.70  0.104   1  0.000   1  0.131   1  0.000   0.000 N  0.450      SignalP-noTM
TRINITY_DN31511_c0_g2::TRINITY_DN31511_c0_g2_i6::g.78::m.71  0.104   1  0.000   1  0.158   1  0.000   0.000 N  0.450      SignalP-noTM
TRINITY_DN31511_c0_g2::TRINITY_DN31511_c0_g2_i6::g.78::m.72  0.102   1  0.000   1  0.120   1  0.000   0.000 N  0.450      SignalP-noTM
TRINITY_DN31511_c0_g2::TRINITY_DN31511_c0_g2_i6::g.78::m.73  0.105   1  0.000   1  0.120   1  0.000   0.000 N  0.450      SignalP-noTM
TRINITY_DN31511_c0_g2::TRINITY_DN31511_c0_g2_i6::g.78::m.74  0.104   1  0.000   1  0.158   1  0.000   0.000 N  0.450      SignalP-noTM
TRINITY_DN31511_c0_g2::TRINITY_DN31511_c0_g2_i6::g.78::m.75  0.106   1  0.000   1  0.139   1  0.000   0.000 N  0.450      SignalP-noTM
TRINITY_DN31511_c0_g2::TRINITY_DN31511_c0_g2_i6::g.78::m.76  0.103   1  0.000   1  0.198   1  0.000   0.000 N  0.450      SignalP-noTM
TRINITY_DN31511_c0_g2::TRINITY_DN31511_c0_g2_i6::g.78::m.77  0.104   1  0.000   1  0.158   1  0.000   0.000 N  0.450      SignalP-noTM
TRINITY_DN31511_c0_g2::TRINITY_DN31511_c0_g2_i6::g.78::m.78  0.102   1  0.000   1  0.135   1  0.000   0.000 N  0.450      SignalP-noTM
TRINITY_DN31511_c0_g2::TRINITY_DN31511_c0_g2_i6::g.78::m.79  0.104   2  0.000   1  0.138   2  0.000   0.000 N  0.450      SignalP-noTM
TRINITY_DN31511_c0_g2::TRINITY_DN31511_c0_g2_i6::g.78::m.7:  0.104   2  0.000   1  0.138   2  0.000   0.000 N  0.450      SignalP-noTM
TRINITY_DN31511_c0_g2::TRINITY_DN31511_c0_g2_i6::g.78::m.7;  0.104   2  0.000   1  0.138   2  0.000   0.000 N  0.450      SignalP-noTM
TRINITY_DN31511_c0_g2::TRINITY_DN31511_c0_g2_i6::g.78::m.7<  0.104   2  0.000   1  0.138   2  0.000   0.000 N  0.450      SignalP-noTM
TRINITY_DN31511_c0_g2::TRINITY_DN31511_c0_g2_i6::g.78::m.7=  0.104   2  0.000   1  0.138   2  0.000   0.000 N  0.450      SignalP-noTM
TRINITY_DN31511_c0_g2::TRINITY_DN31511_c0_g2_i6::g.78::m.7>  0.104   2  0.000   1  0.138   2  0.000   0.000 N  0.450      SignalP-noTM
TRINITY_DN31511_c0_g2::TRINITY_DN31511_c0_g2_i6::g.78::m.7?  0.104   2  0.000   1  0.138   2  0.000   0.000 N  0.450      SignalP-noTM
TRINITY_DN31511_c0_g2::TRINITY_DN31511_c0_g2_i6::g.78::m.7@  0.104   2  0.000   1  0.138   2  0.000   0.000 N  0.450      SignalP-noTM
TRINITY_DN31511_c0_g2::TRINITY_DN31511_c0_g2_i6::g.78::m.7A  0.104   2  0.000   1  0.138   2  0.000   0.000 N  0.450      SignalP-noTM
TRINITY_DN31511_c0_g2::TRINITY_DN31511_c0_g2_i6::g.78::m.7B  0.105  11  0.115  11  0.138   2  0.116   0.116 N  0.450      SignalP-noTM
TRINITY_DN31511_c0_g2::TRINITY_DN31511_c0_g2_i6::g.78::m.7C  0.105  11  0.115  11  0.138   2  0.116   0.116 N  0.450      SignalP-noTM
TRINITY_DN31511_c0_g2::TRINITY_DN31511_c0_g2_i6::g.78::m.7D  0.105  11  0.115  11  0.138   2  0.116   0.116 N  0.450      SignalP-noTM
TRINITY_DN31511_c0_g2::TRINITY_DN31511_c0_g2_i6::g.78::m.7E  0.105  11  0.115  11  0.138   2  0.116   0.116 N  0.450      SignalP-noTM
TRINITY_DN31511_c0_g2::TRINITY_DN31511_c0_g2_i6::g.78::m.7F  0.105  15  0.115  11  0.138   2  0.116   0.116 N  0.450      SignalP-noTM
TRINITY_DN35129_c0_g1::TRINITY_DN35129_c0_g1_i2::g.80::m.8  0.102   1  0.000   1  0.120   1  0.000   0.000 N  0.450      SignalP-noTM
TRINITY_DN35129_c0_g1::TRINITY_DN35129_c0_g1_i2::g.80::m.8  0.102   1  0.000   1  0.120   1  0.000   0.000 N  0.450      SignalP-noTM
TRINITY_DN35129_c0_g1::TRINITY_DN35129_c0_g1_i2::g.80::m.8  0.103   1  0.000   1  0.110   1  0.000   0.000 N  0.450      SignalP-noTM
TRINITY_DN35129_c0_g1::TRINITY_DN35129_c0_g1_i2::g.80::m.8  0.104   1  0.000   1  0.158   1  0.000   0.000 N  0.450      SignalP-noTM
TRINITY_DN35129_c0_g1::TRINITY_DN35129_c0_g1_i2::g.80::m.8  0.103   1  0.000   1  0.198   1  0.000   0.000 N  0.450      SignalP-noTM
TRINITY_DN35129_c0_g1::TRINITY_DN35129_c0_g1_i2::g.80::m.8  0.103   1  0.000   1  0.110   1  0.000   0.000 N  0.450      SignalP-noTM
TRINITY_DN35129_c0_g1::TRINITY_DN35129_c0_g1_i2::g.80::m.8  0.103   1  0.000   1  0.110   1  0.000   0.000 N  0.450      SignalP-noTM
TRINITY_DN35129_c0_g1::TRINITY_DN35129_c0_g1_i2::g.80::m.8  0.103   1  0.000   1  0.110   1  0.000   0.000 N  0.450      SignalP-noTM
TRINITY_DN35129_c0_g1::TRINITY_DN35129_c0_g1_i2::g.80::m.8  0.103   1  0.000   1  0.198   1  0.000   0.000 N  0.450      SignalP-noTM
                           0.000   1  0.000   1  0.000   1  0.000   0.000 N  0.500      SignalP-TM
TRINITY_DN35129_c0_g1::TRINITY_DN35129_c0_g1_i2::g.80::m.8  0.000   1  0.000   1  0.000   1  0.000   0.000 N  0.450      SignalP-noTM
0.197933                   0.000   1  0.000   1  0.000   1  0.000   0.000 N  0.450      SignalP-noTM
TRINITY_DN35129_c0_g1::TRINITY_DN35129_c0_g1_i2::g.80::m.8  0.104   1  0.000   1  0.158   1  0.000   0.000 N  0.450      SignalP-noTM
TRINITY_DN35129_c0_g1::TRINITY_DN35129_c0_g1_i2::g.80::m.8  0.103   1  0.000   1  0.110   1  0.000   0.000 N  0.450      SignalP-noTM
TRINITY_DN35129_c0_g1::TRINITY_DN35129_c0_g1_i2::g.80::m.8  0.103   1  0.000   1  0.110   1  0.000   0.000 N  0.450      SignalP-noTM
TRINITY_DN35129_c0_g1::TRINITY_DN35129_c0_g1_i2::g.80::m.8  0.103   1  0.000   1  0.110   1  0.000   0.000 N  0.450      SignalP-noTM
TRINITY_DN35129_c0_g1::TRINITY_DN35129_c0_g1_i2::g.80::m.8  0.104   1  0.000   1  0.158   1  0.000   0.000 N  0.450      SignalP-noTM
TRINITY_DN35129_c0_g1::TRINITY_DN35129_c0_g1_i2::g.80::m.8  0.102   1  0.000   1  0.120   1  0.000   0.000 N  0.450      SignalP-noTM
TRINITY_DN35129_c0_g1::TRINITY_DN35129_c0_g1_i2::g.80::m.8  0.104   1  0.000   1  0.158   1  0.000   0.000 N  0.450      SignalP-noTM
TRINITY_DN35129_c0_g1::TRINITY_DN35129_c0_g1_i2::g.80::m.8  0.103   1  0.000   1  0.110   1  0.000   0.000 N  0.450      SignalP-noTM
TRINITY_DN35129_c0_g1::TRINITY_DN35129_c0_g1_i2::g.80::m.8  0.103   1  0.000   1  0.110   1  0.000   0.000 N  0.450      SignalP-noTM
TRINITY_DN35129_c0_g1::TRINITY_DN35129_c0_g1_i2::g.80::m.8  0.104   1  0.000   1  0.158   1  0.000   0.000 N  0.450      SignalP-noTM
TRINITY_DN35129_c0_g1::TRINITY_DN35129_c0_g1_i2::g.80::m.8  0.104   1  0.000   1  0.138   1  0.000   0.000 N  0.450      SignalP-noTM
TRINITY_DN35129_c0_g1::TRINITY_DN35129_c0_g1_i2::g.80::m.8  0.106   1  0.000   1  0.139   1  0.000   0.000 N  0.450      SignalP-noTM
TRINITY_DN35129_c0_g1::TRINITY_DN35129_c0_g1_i2::g.80::m.8  0.103   1  0.000   1  0.110   1  0.000   0.000 N  0.450      SignalP-noTM
TRINITY_DN35129_c0_g1::TRINITY_DN35129_c0_g1_i2::g.80::m.8  0.104   1  0.000   1  0.158   1  0.000   0.000 N  0.450      SignalP-noTM
TRINITY_DN35129_c0_g1::TRINITY_DN35129_c0_g1_i2::g.80::m.8  0.104   1  0.000   1  0.140   1  0.000   0.000 N  0.450      SignalP-noTM
TRINITY_DN35129_c0_g1::TRINITY_DN35129_c0_g1_i2::g.80::m.8  0.104   1  0.000   1  0.158   1  0.000   0.000 N  0.450      SignalP-noTM
TRINITY_DN35129_c0_g1::TRINITY_DN35129_c0_g1_i2::g.80::m.8  0.103   1  0.000   1  0.110   1  0.000   0.000 N  0.450      SignalP-noTM
TRINITY_DN35129_c0_g1::TRINITY_DN35129_c0_g1_i2::g.80::m.8  0.104   1  0.000   1  0.121   1  0.000   0.000 N  0.450      SignalP-noTM
TRINITY_DN35129_c0_g1::TRINITY_DN35129_c0_g1_i2::g.80::m.8  0.104   1  0.000   1  0.121   1  0.000   0.000 N  0.450      SignalP-noTM
TRINITY_DN35129_c0_g1::TRINITY_DN35129_c0_g1_i2::g.80::m.8  0.105   1  0.000   1  0.120   1  0.000   0.000 N  0.450      SignalP-noTM
TRINITY_DN35129_c0_g1::TRINITY_DN35129_c0_g1_i2::g.80::m.8  0.104   1  0.000   1  0.140   1  0.000   0.000 N  0.450      SignalP-noTM
TRINITY_DN35129_c0_g1::TRINITY_DN35129_c0_g1_i2::g.80::m.8!  0.104   1  0.000   1  0.158   1  0.000   0.000 N  0.450      SignalP-noTM
TRINITY_DN35129_c0_g1::TRINITY_DN35129_c0_g1_i2::g.80::m.8"  0.104   1  0.000   1  0.140   1  0.000   0.000 N  0.450      SignalP-noTM
TRINITY_DN35129_c0_g1::TRINITY_DN35129_c0_g1_i2::g.80::m.8#  0.106   1  0.000   1  0.129   1  0.000   0.000 N  0.450      SignalP-noTM
TRINITY_DN35129_c0_g1::TRINITY_DN35129_c0_g1_i2::g.80::m.8$  0.106   1  0.000   1  0.129   1  0.000   0.000 N  0.450      SignalP-noTM
TRINITY_DN35129_c0_g1::TRINITY_DN35129_c0_g1_i2::g.80::m.8%  0.104   1  0.000   1  0.140   1  0.000   0.000 N  0.450      SignalP-noTM
TRINITY_DN35129_c0_g1::TRINITY_DN35129_c0_g1_i2::g.80::m.8&  0.104   1  0.000   1  0.140   1  0.000   0.000 N  0.450      SignalP-noTM
TRINITY_DN35129_c0_g1::TRINITY_DN35129_c0_g1_i2::g.80::m.8'  0.105   1  0.000   1  0.120   1  0.000   0.000 N  0.450      SignalP-noTM
TRINITY_DN35129_c0_g1::TRINITY_DN35129_c0_g1_i2::g.80::m.8(  0.106   1  0.000   1  0.139   1  0.000   0.000 N  0.450      SignalP-noTM
TRINITY_DN35129_c0_g1::TRINITY_DN35129_c0_g1_i2::g.80::m.8)  0.105   1  0.000   1  0.140   1  0.000   0.000 N  0.450      SignalP-noTM
TRINITY_DN35129_c0_g1::TRINITY_DN35129_c0_g1_i2::g.80::m.8*  0.105   1  0.000   1  0.120   1  0.000   0.000 N  0.450      SignalP-noTM
TRINITY_DN35129_c0_g1::TRINITY_DN35129_c0_g1_i2::g.80::m.8+  0.104   1  0.000   1  0.140   1  0.000   0.000 N  0.450      SignalP-noTM
TRINITY_DN35129_c0_g1::TRINITY_DN35129_c0_g1_i2::g.80::m.8,  0.104   1  0.000   1  0.161   1  0.000   0.000 N  0.450      SignalP-noTM
TRINITY_DN35129_c0_g1::TRINITY_DN35129_c0_g1_i2::g.80::m.8-  0.104   1  0.000   1  0.138   1  0.000   0.000 N  0.450      SignalP-noTM
TRINITY_DN35129_c0_g1::TRINITY_DN35129_c0_g1_i2::g.80::m.8.  0.102   1  0.000   1  0.120   1  0.000   0.000 N  0.450      SignalP-noTM
TRINITY_DN35129_c0_g1::TRINITY_DN35129_c0_g1_i2::g.80::m.8/  0.104   1  0.000   1  0.138   1  0.000   0.000 N  0.450      SignalP-noTM
TRINITY_DN35129_c0_g1::TRINITY_DN35129_c0_g1_i2::g.80::m.80  0.102   1  0.000   1  0.094   1  0.000   0.000 N  0.450      SignalP-noTM
TRINITY_DN35129_c0_g1::TRINITY_DN35129_c0_g1_i2::g.80::m.81  0.102   1  0.000   1  0.097   2  0.000   0.000 N  0.450      SignalP-noTM
TRINITY_DN35129_c0_g1::TRINITY_DN35129_c0_g1_i2::g.80::m.82  0.102   1  0.000   1  0.102   3  0.000   0.000 N  0.450      SignalP-noTM
TRINITY_DN35129_c0_g1::TRINITY_DN35129_c0_g1_i2::g.80::m.83  0.106   4  0.000   1  0.111   4  0.000   0.000 N  0.450      SignalP-noTM
TRINITY_DN35129_c0_g1::TRINITY_DN35129_c0_g1_i2::g.80::m.84  0.106   4  0.000   1  0.123   5  0.000   0.000 N  0.450      SignalP-noTM
TRINITY_DN35129_c0_g1::TRINITY_DN35129_c0_g1_i2::g.80::m.85  0.106   4  0.000   1  0.123   5  0.000   0.000 N  0.450      SignalP-noTM
TRINITY_DN35129_c0_g1::TRINITY_DN35129_c0_g1_i2::g.80::m.86  0.107   7  0.000   1  0.123   5  0.000   0.000 N  0.450      SignalP-noTM
TRINITY_DN35129_c0_g1::TRINITY_DN35129_c0_g1_i2::g.80::m.87  0.107   7  0.000   1  0.123   5  0.000   0.000 N  0.450      SignalP-noTM
TRINITY_DN35129_c0_g1::TRINITY_DN35129_c0_g1_i2::g.80::m.88  0.107   7  0.000   1  0.123   5  0.000   0.000 N  0.450      SignalP-noTM
TRINITY_DN35129_c0_g1::TRINITY_DN35129_c0_g1_i2::g.80::m.89  0.107   7  0.000   1  0.123   5  0.000   0.000 N  0.450      SignalP-noTM
TRINITY_DN35129_c0_g1::TRINITY_DN35129_c0_g1_i2::g.80::m.8:  0.107   7  0.100  11  0.123   5  0.106   0.103 N  0.450      SignalP-noTM
TRINITY_DN35129_c0_g1::TRINITY_DN35129_c0_g1_i2::g.80::m.8;  0.107   7  0.100  11  0.123   5  0.106   0.103 N  0.450      SignalP-noTM
TRINITY_DN35129_c0_g1::TRINITY_DN35129_c0_g1_i2::g.80::m.8<  0.107   7  0.100  11  0.123   5  0.106   0.103 N  0.450      SignalP-noTM
TRINITY_DN35129_c0_g1::TRINITY_DN35129_c0_g1_i2::g.80::m.8=  0.107   7  0.101  14  0.123   5  0.104   0.103 N  0.450      SignalP-noTM
TRINITY_DN35129_c0_g1::TRINITY_DN35129_c0_g1_i2::g.80::m.8>  0.107   7  0.101  15  0.123   5  0.104   0.103 N  0.450      SignalP-noTM
TRINITY_DN35129_c0_g1::TRINITY_DN35129_c0_g1_i2::g.80::m.8?  0.107   7  0.101  16  0.123   5  0.104   0.103 N  0.450      SignalP-noTM
TRINITY_DN35129_c0_g1::TRINITY_DN35129_c0_g1_i2::g.80::m.8@  0.107   7  0.101  16  0.123   5  0.104   0.103 N  0.450      SignalP-noTM
TRINITY_DN35129_c0_g1::TRINITY_DN35129_c0_g1_i2::g.80::m.8A  0.107   7  0.101  16  0.123   5  0.104   0.103 N  0.450      SignalP-noTM
TRINITY_DN35129_c0_g1::TRINITY_DN35129_c0_g1_i2::g.80::m.8B  0.107   7  0.101  16  0.123   5  0.104   0.103 N  0.450      SignalP-noTM
TRINITY_DN35129_c0_g1::TRINITY_DN35129_c0_g1_i2::g.80::m.8C  0.107   7  0.104  20  0.123   5  0.103   0.103 N  0.450      SignalP-noTM
TRINITY_DN35129_c0_g1::TRINITY_DN35129_c0_g1_i2::g.80::m.8D  0.107   7  0.104  20  0.123   5  0.103   0.103 N  0.450      SignalP-noTM
TRINITY_DN35129_c0_g1::TRINITY_DN35129_c0_g1_i2::g.80::m.8E  0.107   7  0.105  22  0.123   5  0.103   0.104 N  0.450      SignalP-noTM
TRINITY_DN35129_c0_g1::TRINITY_DN35129_c0_g1_i2::g.80::m.8F  0.107   7  0.105  22  0.123   5  0.103   0.104 N  0.450      SignalP-noTM
TRINITY_DN35390_c1_g1::TRINITY_DN35390_c1_g1_i1::g.82::m.8  0.104   1  0.000   1  0.130   1  0.000   0.000 N  0.450      SignalP-noTM
TRINITY_DN35390_c1_g1::TRINITY_DN35390_c1_g1_i1::g.82::m.8  0.104   1  0.000   1  0.140   1  0.000   0.000 N  0.450      SignalP-noTM
TRINITY_DN35390_c1_g1::TRINITY_DN35390_c1_g1_i1::g.82::m.8  0.104   1  0.000   1  0.140   1  0.000   0.000 N  0.450      SignalP-noTM
TRINITY_DN35390_c1_g1::TRINITY_DN35390_c1_g1_i1::g.82::m.8  0.104   1  0.000   1  0.140   1  0.000   0.000 N  0.450      SignalP-noTM
TRINITY_DN35390_c1_g1::TRINITY_DN35390_c1_g1_i1::g.82::m.8  0.104   1  0.000   1  0.138   1  0.000   0.000 N  0.450      SignalP-noTM
TRINITY_DN35390_c1_g1::TRINITY_DN35390_c1_g1_i1::g.82::m.8  0.104   1  0.000   1  0.146   1  0.000   0.000 N  0.450      SignalP-noTM
TRINITY_DN35390_c1_g1::TRINITY_DN35390_c1_g1_i1::g.82::m.8  0.104   1  0.000   1  0.158   1  0.000   0.000 N  0.450      SignalP-noTM
TRINITY_DN35390_c1_g1::TRINITY_DN35390_c1_g1_i1::g.82::m.8  0.105   1  0.000   1  0.120   1  0.000   0.000 N  0.450      SignalP-noTM
TRINITY_DN35390_c1_g1::TRINITY_DN35390_c1_g1_i1::g.82::m.8  0.104   1  0.000   1  0.130   1  0.000   0.000 N  0.450      SignalP-noTM
                           0.000   1  0.000   1  0.000   1  0.000   0.000 N  0.500      SignalP-TM
TRINITY_DN35390_c1_g1::TRINITY_DN35390_c1_g1_i1::g.82::m.8  0.000   1  0.000   1  0.000   1  0.000   0.000 N  0.450      SignalP-noTM
0.139856                   0.000   1  0.000   1  0.000   1  0.000   0.000 N  0.450      SignalP-noTM
TRINITY_DN35390_c1_g1::TRINITY_DN35390_c1_g1_i1::g.82::m.8  0.104   1  0.000   1  0.130   1  0.000   0.000 N  0.450      SignalP-noTM
TRINITY_DN35390_c1_g1::TRINITY_DN35390_c1_g1_i1::g.82::m.8  0.106   1  0.000   1  0.129   1  0.000   0.000 N  0.450      SignalP-noTM
TRINITY_DN35390_c1_g1::TRINITY_DN35390_c1_g1_i1::g.82::m.8  0.103   1  0.000   1  0.166   1  0.000   0.000 N  0.450      SignalP-noTM
TRINITY_DN35390_c1_g1::TRINITY_DN35390_c1_g1_i1::g.82::m.8  0.104   1  0.000   1  0.121   1  0.000   0.000 N  0.450      SignalP-noTM
TRINITY_DN35390_c1_g1::TRINITY_DN35390_c1_g1_i1::g.82::m.8  0.104   1  0.000   1  0.121   1  0.000   0.000 N  0.450      SignalP-noTM
TRINITY_DN35390_c1_g1::TRINITY_DN35390_c1_g1_i1::g.82::m.8  0.104   1  0.000   1  0.158   1  0.000   0.000 N  0.450      SignalP-noTM
TRINITY_DN35390_c1_g1::TRINITY_DN35390_c1_g1_i1::g.82::m.8  0.104   1  0.000   1  0.131   1  0.000   0.000 N  0.450      SignalP-noTM
TRINITY_DN35390_c1_g1::TRINITY_DN35390_c1_g1_i1::g.82::m.8  0.103   1  0.000   1  0.166   1  0.000   0.000 N  0.450      SignalP-noTM
TRINITY_DN35390_c1_g1::TRINITY_DN35390_c1_g1_i1::g.82::m.8  0.106   1  0.000   1  0.139   1  0.000   0.000 N  0.450      SignalP-noTM
TRINITY_DN35390_c1_g1::TRINITY_DN35390_c1_g1_i1::g.82::m.8  0.104   1  0.000   1  0.140   1  0.000   0.000 N  0.450      SignalP-noTM
TRINITY_DN35390_c1_g1::TRINITY_DN35390_c1_g1_i1::g.82::m.8  0.104   1  0.000   1  0.146   1  0.000   0.000 N  0.450      SignalP-noTM
TRINITY_DN35390_c1_g1::TRINITY_DN35390_c1_g1_i1::g.82::m.8  0.104   1  0.000   1  0.140   1  0.000   0.000 N  0.450      SignalP-noTM
TRINITY_DN35390_c1_g1::TRINITY_DN35390_c1_g1_i1::g.82::m.8  0.105   1  0.000   1  0.120   1  0.000   0.000 N  0.450      SignalP-noTM
TRINITY_DN35390_c1_g1::TRINITY_DN35390_c1_g1_i1::g.82::m.8  0.105   1  0.000   1  0.120   1  0.000   0.000 N  0.450      SignalP-noTM
TRINITY_DN35390_c1_g1::TRINITY_DN35390_c1_g1_i1::g.82::m.8  0.104   1  0.000   1  0.121   1  0.000   0.000 N  0.450      SignalP-noTM
TRINITY_DN35390_c1_g1::TRINITY_DN35390_c1_g1_i1::g.82::m.8  0.104   1  0.000   1  0.161   1  0.000   0.000 N  0.450      SignalP-noTM
TRINITY_DN35390_c1_g1::TRINITY_DN35390_c1_g1_i1::g.82::m.8  0.104   1  0.000   1  0.158   1  0.000   0.000 N  0.450      SignalP-noTM
TRINITY_DN35390_c1_g1::TRINITY_DN35390_c1_g1_i1::g.82::m.8  0.104   1  0.000   1  0.121   1  0.000   0.000 N  0.450      SignalP-noTM
TRINITY_DN35390_c1_g1::TRINITY_DN35390_c1_g1_i1::g.82::m.8  0.106   1  0.000   1  0.129   1  0.000   0.000 N  0.450      SignalP-noTM
TRINITY_DN35390_c1_g1::TRINITY_DN35390_c1_g1_i1::g.82::m.8  0.102   1  0.000   1  0.120   1  0.000   0.000 N  0.450      SignalP-noTM
TRINITY_DN35390_c1_g1::TRINITY_DN35390_c1_g1_i1::g.82::m.8  0.104   1  0.000   1  0.140   1  0.000   0.000 N  0.450      SignalP-noTM
TRINITY_DN35390_c1_g1::TRINITY_DN35390_c1_g1_i1::g.82::m.8!  0.105   1  0.000   1  0.120   1  0.000   0.000 N  0.450      SignalP-noTM
TRINITY_DN35390_c1_g1::TRINITY_DN35390_c1_g1_i1::g.82::m.8"  0.103   1  0.000   1  0.145   1  0.000   0.000 N  0.450      SignalP-noTM
TRINITY_DN35390_c1_g1::TRINITY_DN35390_c1_g1_i1::g.82::m.8#  0.104   1  0.000   1  0.140   1  0.000   0.000 N  0.450      SignalP-noTM
TRINITY_DN35390_c1_g1::TRINITY_DN35390_c1_g1_i1::g.82::m.8$  0.104   1  0.000   1  0.140   1  0.000   0.000 N  0.450      SignalP-noTM
TRINITY_DN35390_c1_g1::TRINITY_DN35390_c1_g1_i1::g.82::m.8%  0.104   1  0.000   1  0.140   1  0.000   0.000 N  0.450      SignalP-noTM
TRINITY_DN35390_c1_g1::TRINITY_DN35390_c1_g1_i1::g.82::m.8&  0.104   1  0.000   1  0.159   1  0.000   0.000 N  0.450      SignalP-noTM
TRINITY_DN35390_c1_g1::TRINITY_DN35390_c1_g1_i1::g.82::m.8'  0.104   1  0.000   1  0.121   1  0.000   0.000 N  0.450      SignalP-noTM
TRINITY_DN35390_c1_g1::TRINITY_DN35390_c1_g1_i1::g.82::m.8(  0.103   1  0.000   1  0.145   1  0.000   0.000 N  0.450      SignalP-noTM
TRINITY_DN35390_c1_g1::TRINITY_DN35390_c1_g1_i1::g.82::m.8)  0.105   1  0.000   1  0.120   1  0.000   0.000 N  0.450      SignalP-noTM
TRINITY_DN35390_c1_g1::TRINITY_DN35390_c1_g1_i1::g.82::m.8*  0.104   1  0.000   1  0.130   1  0.000   0.000 N  0.450      SignalP-noTM
TRINITY_DN35390_c1_g1::TRINITY_DN35390_c1_g1_i1::g.82::m.8+  0.106   1  0.000   1  0.139   1  0.000   0.000 N  0.450      SignalP-noTM
TRINITY_DN35390_c1_g1::TRINITY_DN35390_c1_g1_i1::g.82::m.8,  0.104   1  0.000   1  0.138   1  0.000   0.000 N  0.450      SignalP-noTM
TRINITY_DN35390_c1_g1::TRINITY_DN35390_c1_g1_i1::g.82::m.8-  0.105   1  0.000   1  0.120   1  0.000   0.000 N  0.450      SignalP-noTM
TRINITY_DN35390_c1_g1::TRINITY_DN35390_c1_g1_i1::g.82::m.8.  0.105   1  0.000   1  0.120   1  0.000   0.000 N  0.450      SignalP-noTM
TRINITY_DN35390_c1_g1::TRINITY_DN35390_c1_g1_i1::g.82::m.8/  0.104   1  0.000   1  0.158   1  0.000   0.000 N  0.450      SignalP-noTM
TRINITY_DN35390_c1_g1::TRINITY_DN35390_c1_g1_i1::g.82::m.80  0.104   1  0.000   1  0.121   1  0.000   0.000 N  0.450      SignalP-noTM
TRINITY_DN35390_c1_g1::TRINITY_DN35390_c1_g1_i1::g.82::m.81  0.103   1  0.000   1  0.145   1  0.000   0.000 N  0.450      SignalP-noTM
TRINITY_DN35390_c1_g1::TRINITY_DN35390_c1_g1_i1::g.82::m.82  0.102   1  0.000   1  0.177   1  0.000   0.000 N  0.450      SignalP-noTM
TRINITY_DN35390_c1_g1::TRINITY_DN35390_c1_g1_i1::g.82::m.83  0.102   1  0.000   1  0.177   1  0.000   0.000 N  0.450      SignalP-noTM
TRINITY_DN35390_c1_g1::TRINITY_DN35390_c1_g1_i1::g.82::m.84  0.104   3  0.000   1  0.177   1  0.000   0.000 N  0.450      SignalP-noTM
TRINITY_DN35390_c1_g1::TRINITY_DN35390_c1_g1_i1::g.82::m.85  0.104   3  0.000   1  0.177   1  0.000   0.000 N  0.450      SignalP-noTM
TRINITY_DN35390_c1_g1::TRINITY_DN35390_c1_g1_i1::g.82::m.86  0.104   5  0.000   1  0.177   1  0.000   0.000 N  0.450      SignalP-noTM
TRINITY_DN35390_c1_g1::TRINITY_DN35390_c1_g1_i1::g.82::m.87  0.104   5  0.000   1  0.177   1  0.000   0.000 N  0.450      SignalP-noTM
TRINITY_DN35390_c1_g1::TRINITY_DN35390_c1_g1_i1::g.82::m.88  0.106   7  0.000   1  0.177   1  0.000   0.000 N  0.450      SignalP-noTM
TRINITY_DN35390_c1_g1::TRINITY_DN35390_c1_g1_i1::g.82::m.89  0.106   7  0.000   1  0.177   1  0.000   0.000 N  0.450      SignalP-noTM
TRINITY_DN35390_c1_g1::TRINITY_DN35390_c1_g1_i1::g.82::m.8:  0.106   7  0.000   1  0.177   1  0.000   0.000 N  0.450      SignalP-noTM
TRINITY_DN35390_c1_g1::TRINITY_DN35390_c1_g1_i1::g.82::m.8;  0.106   7  0.000   1  0.177   1  0.000   0.000 N  0.450      SignalP-noTM
TRINITY_DN35390_c1_g1::TRINITY_DN35390_c1_g1_i1::g.82::m.8<  0.106   7  0.127  11  0.177   1  0.129   0.128 N  0.450      SignalP-noTM
TRINITY_DN35390_c1_g1::TRINITY_DN35390_c1_g1_i1::g.82::m.8=  0.106   7  0.127  11  0.177   1  0.129   0.128 N  0.450      SignalP-noTM
TRINITY_DN35390_c1_g1::TRINITY_DN35390_c1_g1_i1::g.82::m.8>  0.106   7  0.127  11  0.177   1  0.129   0.128 N  0.450      SignalP-noTM
TRINITY_DN35390_c1_g1::TRINITY_DN35390_c1_g1_i1::g.82::m.8?  0.106   7  0.127  11  0.177   1  0.129   0.128 N  0.450      SignalP-noTM
TRINITY_DN35390_c1_g1::TRINITY_DN35390_c1_g1_i1::g.82::m.8@  0.106   7  0.127  11  0.177   1  0.129   0.128 N  0.450      SignalP-noTM
TRINITY_DN35390_c1_g1::TRINITY_DN35390_c1_g1_i1::g.82::m.8A  0.107  16  0.127  11  0.177   1  0.129   0.128 N  0.450      SignalP-noTM
TRINITY_DN35390_c1_g1::TRINITY_DN35390_c1_g1_i1::g.82::m.8B  0.107  16  0.127  11  0.177   1  0.129   0.128 N  0.450      SignalP-noTM
TRINITY_DN35390_c1_g1::TRINITY_DN35390_c1_g1_i1::g.82::m.8C  0.107  16  0.127  11  0.177   1  0.129   0.128 N  0.450      SignalP-noTM
TRINITY_DN35390_c1_g1::TRINITY_DN35390_c1_g1_i1::g.82::m.8D  0.107  16  0.127  11  0.177   1  0.129   0.128 N  0.450      SignalP-noTM
TRINITY_DN35390_c1_g1::TRINITY_DN35390_c1_g1_i1::g.82::m.8E  0.107  16  0.127  11  0.177   1  0.129   0.128 N  0.450      SignalP-noTM
TRINITY_DN35390_c1_g1::TRINITY_DN35390_c1_g1_i1::g.82::m.8F  0.107  16  0.127  11  0.177   1  0.129   0.128 N  0.450      SignalP-noTM
TRINITY_DN35390_c1_g1::TRINITY_DN35390_c1_g1_i2::g.86::m.8  0.104   1  0.000   1  0.130   1  0.000   0.000 N  0.450      SignalP-noTM
TRINITY_DN35390_c1_g1::TRINITY_DN35390_c1_g1_i2::g.86::m.8  0.104   1  0.000   1  0.140   1  0.000   0.000 N  0.450      SignalP-noTM
TRINITY_DN35390_c1_g1::TRINITY_DN35390_c1_g1_i2::g.86::m.8  0.104   1  0.000   1  0.140   1  0.000   0.000 N  0.450      SignalP-noTM
TRINITY_DN35390_c1_g1::TRINITY_DN35390_c1_g1_i2::g.86::m.8  0.104   1  0.000   1  0.140   1  0.000   0.000 N  0.450      SignalP-noTM
TRINITY_DN35390_c1_g1::TRINITY_DN35390_c1_g1_i2::g.86::m.8  0.104   1  0.000   1  0.138   1  0.000   0.000 N  0.450      SignalP-noTM
TRINITY_DN35390_c1_g1::TRINITY_DN35390_c1_g1_i2::g.86::m.8  0.104   1  0.000   1  0.146   1  0.000   0.000 N  0.450      SignalP-noTM
TRINITY_DN35390_c1_g1::TRINITY_DN35390_c1_g1_i2::g.86::m.8  0.104   1  0.000   1  0.158   1  0.000   0.000 N  0.450      SignalP-noTM
TRINITY_DN35390_c1_g1::TRINITY_DN35390_c1_g1_i2::g.86::m.8  0.105   1  0.000   1  0.120   1  0.000   0.000 N  0.450      SignalP-noTM
TRINITY_DN35390_c1_g1::TRINITY_DN35390_c1_g1_i2::g.86::m.8  0.104   1  0.000   1  0.130   1  0.000   0.000 N  0.450      SignalP-noTM
                           0.000   1  0.000   1  0.000   1  0.000   0.000 N  0.500      SignalP-TM
TRINITY_DN35390_c1_g1::TRINITY_DN35390_c1_g1_i2::g.86::m.8  0.000   1  0.000   1  0.000   1  0.000   0.000 N  0.450      SignalP-noTM
0.139856                   0.000   1  0.000   1  0.000   1  0.000   0.000 N  0.450      SignalP-noTM
TRINITY_DN35390_c1_g1::TRINITY_DN35390_c1_g1_i2::g.86::m.8  0.104   1  0.000   1  0.130   1  0.000   0.000 N  0.450      SignalP-noTM
TRINITY_DN35390_c1_g1::TRINITY_DN35390_c1_g1_i2::g.86::m.8  0.106   1  0.000   1  0.129   1  0.000   0.000 N  0.450      SignalP-noTM
TRINITY_DN35390_c1_g1::TRINITY_DN35390_c1_g1_i2::g.86::m.8  0.103   1  0.000   1  0.166   1  0.000   0.000 N  0.450      SignalP-noTM
TRINITY_DN35390_c1_g1::TRINITY_DN35390_c1_g1_i2::g.86::m.8  0.104   1  0.000   1  0.121   1  0.000   0.000 N  0.450      SignalP-noTM
TRINITY_DN35390_c1_g1::TRINITY_DN35390_c1_g1_i2::g.86::m.8  0.104   1  0.000   1  0.121   1  0.000   0.000 N  0.450      SignalP-noTM
TRINITY_DN35390_c1_g1::TRINITY_DN35390_c1_g1_i2::g.86::m.8  0.104   1  0.000   1  0.158   1  0.000   0.000 N  0.450      SignalP-noTM
TRINITY_DN35390_c1_g1::TRINITY_DN35390_c1_g1_i2::g.86::m.8  0.104   1  0.000   1  0.131   1  0.000   0.000 N  0.450      SignalP-noTM
TRINITY_DN35390_c1_g1::TRINITY_DN35390_c1_g1_i2::g.86::m.8  0.103   1  0.000   1  0.166   1  0.000   0.000 N  0.450      SignalP-noTM
TRINITY_DN35390_c1_g1::TRINITY_DN35390_c1_g1_i2::g.86::m.8  0.106   1  0.000   1  0.139   1  0.000   0.000 N  0.450      SignalP-noTM
TRINITY_DN35390_c1_g1::TRINITY_DN35390_c1_g1_i2::g.86::m.8  0.104   1  0.000   1  0.140   1  0.000   0.000 N  0.450      SignalP-noTM
TRINITY_DN35390_c1_g1::TRINITY_DN35390_c1_g1_i2::g.86::m.8  0.104   1  0.000   1  0.146   1  0.000   0.000 N  0.450      SignalP-noTM
TRINITY_DN35390_c1_g1::TRINITY_DN35390_c1_g1_i2::g.86::m.8  0.104   1  0.000   1  0.140   1  0.000   0.000 N  0.450      SignalP-noTM
TRINITY_DN35390_c1_g1::TRINITY_DN35390_c1_g1_i2::g.86::m.8  0.105   1  0.000   1  0.120   1  0.000   0.000 N  0.450      SignalP-noTM
TRINITY_DN35390_c1_g1::TRINITY_DN35390_c1_g1_i2::g.86::m.8  0.105   1  0.000   1  0.120   1  0.000   0.000 N  0.450      SignalP-noTM
TRINITY_DN35390_c1_g1::TRINITY_DN35390_c1_g1_i2::g.86::m.8  0.104   1  0.000   1  0.121   1  0.000   0.000 N  0.450      SignalP-noTM
TRINITY_DN35390_c1_g1::TRINITY_DN35390_c1_g1_i2::g.86::m.8  0.104   1  0.000   1  0.161   1  0.000   0.000 N  0.450      SignalP-noTM
TRINITY_DN35390_c1_g1::TRINITY_DN35390_c1_g1_i2::g.86::m.8  0.104   1  0.000   1  0.158   1  0.000   0.000 N  0.450      SignalP-noTM
TRINITY_DN35390_c1_g1::TRINITY_DN35390_c1_g1_i2::g.86::m.8  0.104   1  0.000   1  0.121   1  0.000   0.000 N  0.450      SignalP-noTM
TRINITY_DN35390_c1_g1::TRINITY_DN35390_c1_g1_i2::g.86::m.8  0.106   1  0.000   1  0.129   1  0.000   0.000 N  0.450      SignalP-noTM
TRINITY_DN35390_c1_g1::TRINITY_DN35390_c1_g1_i2::g.86::m.8  0.102   1  0.000   1  0.120   1  0.000   0.000 N  0.450      SignalP-noTM
TRINITY_DN35390_c1_g1::TRINITY_DN35390_c1_g1_i2::g.86::m.8  0.104   1  0.000   1  0.140   1  0.000   0.000 N  0.450      SignalP-noTM
TRINITY_DN35390_c1_g1::TRINITY_DN35390_c1_g1_i2::g.86::m.8!  0.105   1  0.000   1  0.120   1  0.000   0.000 N  0.450      SignalP-noTM
TRINITY_DN35390_c1_g1::TRINITY_DN35390_c1_g1_i2::g.86::m.8"  0.103   1  0.000   1  0.145   1  0.000   0.000 N  0.450      SignalP-noTM
TRINITY_DN35390_c1_g1::TRINITY_DN35390_c1_g1_i2::g.86::m.8#  0.104   1  0.000   1  0.140   1  0.000   0.000 N  0.450      SignalP-noTM
TRINITY_DN35390_c1_g1::TRINITY_DN35390_c1_g1_i2::g.86::m.8$  0.104   1  0.000   1  0.140   1  0.000   0.000 N  0.450      SignalP-noTM
TRINITY_DN35390_c1_g1::TRINITY_DN35390_c1_g1_i2::g.86::m.8%  0.104   1  0.000   1  0.140   1  0.000   0.000 N  0.450      SignalP-noTM
TRINITY_DN35390_c1_g1::TRINITY_DN35390_c1_g1_i2::g.86::m.8&  0.104   1  0.000   1  0.159   1  0.000   0.000 N  0.450      SignalP-noTM
TRINITY_DN35390_c1_g1::TRINITY_DN35390_c1_g1_i2::g.86::m.8'  0.104   1  0.000   1  0.121   1  0.000   0.000 N  0.450      SignalP-noTM
TRINITY_DN35390_c1_g1::TRINITY_DN35390_c1_g1_i2::g.86::m.8(  0.103   1  0.000   1  0.145   1  0.000   0.000 N  0.450      SignalP-noTM
TRINITY_DN35390_c1_g1::TRINITY_DN35390_c1_g1_i2::g.86::m.8)  0.105   1  0.000   1  0.120   1  0.000   0.000 N  0.450      SignalP-noTM
TRINITY_DN35390_c1_g1::TRINITY_DN35390_c1_g1_i2::g.86::m.8*  0.104   1  0.000   1  0.130   1  0.000   0.000 N  0.450      SignalP-noTM
TRINITY_DN35390_c1_g1::TRINITY_DN35390_c1_g1_i2::g.86::m.8+  0.106   1  0.000   1  0.139   1  0.000   0.000 N  0.450      SignalP-noTM
TRINITY_DN35390_c1_g1::TRINITY_DN35390_c1_g1_i2::g.86::m.8,  0.104   1  0.000   1  0.138   1  0.000   0.000 N  0.450      SignalP-noTM
TRINITY_DN35390_c1_g1::TRINITY_DN35390_c1_g1_i2::g.86::m.8-  0.105   1  0.000   1  0.120   1  0.000   0.000 N  0.450      SignalP-noTM
TRINITY_DN35390_c1_g1::TRINITY_DN35390_c1_g1_i2::g.86::m.8.  0.105   1  0.000   1  0.120   1  0.000   0.000 N  0.450      SignalP-noTM
TRINITY_DN35390_c1_g1::TRINITY_DN35390_c1_g1_i2::g.86::m.8/  0.104   1  0.000   1  0.158   1  0.000   0.000 N  0.450      SignalP-noTM
TRINITY_DN35390_c1_g1::TRINITY_DN35390_c1_g1_i2::g.86::m.80  0.104   1  0.000   1  0.121   1  0.000   0.000 N  0.450      SignalP-noTM
TRINITY_DN35390_c1_g1::TRINITY_DN35390_c1_g1_i2::g.86::m.81  0.103   1  0.000   1  0.145   1  0.000   0.000 N  0.450      SignalP-noTM
TRINITY_DN35390_c1_g1::TRINITY_DN35390_c1_g1_i2::g.86::m.82  0.104   1  0.000   1  0.158   1  0.000   0.000 N  0.450      SignalP-noTM
TRINITY_DN35390_c1_g1::TRINITY_DN35390_c1_g1_i2::g.86::m.83  0.104   1  0.000   1  0.161   1  0.000   0.000 N  0.450      SignalP-noTM
TRINITY_DN35390_c1_g1::TRINITY_DN35390_c1_g1_i2::g.86::m.84  0.103   1  0.000   1  0.166   1  0.000   0.000 N  0.450      SignalP-noTM
TRINITY_DN35390_c1_g1::TRINITY_DN35390_c1_g1_i2::g.86::m.85  0.106   1  0.000   1  0.139   1  0.000   0.000 N  0.450      SignalP-noTM
TRINITY_DN35390_c1_g1::TRINITY_DN35390_c1_g1_i2::g.86::m.86  0.102   1  0.000   1  0.165   1  0.000   0.000 N  0.450      SignalP-noTM
TRINITY_DN35390_c1_g1::TRINITY_DN35390_c1_g1_i2::g.86::m.87  0.103   2  0.000   1  0.165   1  0.000   0.000 N  0.450      SignalP-noTM
TRINITY_DN35390_c1_g1::TRINITY_DN35390_c1_g1_i2::g.86::m.88  0.106   3  0.000   1  0.165   1  0.000   0.000 N  0.450      SignalP-noTM
TRINITY_DN35390_c1_g1::TRINITY_DN35390_c1_g1_i2::g.86::m.89  0.106   4  0.000   1  0.165   1  0.000   0.000 N  0.450      SignalP-noTM
TRINITY_DN35390_c1_g1::TRINITY_DN35390_c1_g1_i2::g.86::m.8:  0.106   4  0.000   1  0.165   1  0.000   0.000 N  0.450      SignalP-noTM
TRINITY_DN35390_c1_g1::TRINITY_DN35390_c1_g1_i2::g.86::m.8;  0.106   4  0.000   1  0.165   1  0.000   0.000 N  0.450      SignalP-noTM
TRINITY_DN35390_c1_g1::TRINITY_DN35390_c1_g1_i2::g.86::m.8<  0.106   4  0.000   1  0.165   1  0.000   0.000 N  0.450      SignalP-noTM
TRINITY_DN35390_c1_g1::TRINITY_DN35390_c1_g1_i2::g.86::m.8=  0.106   4  0.000   1  0.165   1  0.000   0.000 N  0.450      SignalP-noTM
TRINITY_DN35390_c1_g1::TRINITY_DN35390_c1_g1_i2::g.86::m.8>  0.106   4  0.000   1  0.165   1  0.000   0.000 N  0.450      SignalP-noTM
TRINITY_DN35390_c1_g1::TRINITY_DN35390_c1_g1_i2::g.86::m.8?  0.106   4  0.000   1  0.165   1  0.000   0.000 N  0.450      SignalP-noTM
TRINITY_DN35390_c1_g1::TRINITY_DN35390_c1_g1_i2::g.86::m.8@  0.106   4  0.123  11  0.165   1  0.124   0.124 N  0.450      SignalP-noTM
TRINITY_DN35390_c1_g1::TRINITY_DN35390_c1_g1_i2::g.86::m.8A  0.106  12  0.123  12  0.165   1  0.121   0.122 N  0.450      SignalP-noTM
TRINITY_DN35390_c1_g1::TRINITY_DN35390_c1_g1_i2::g.86::m.8B  0.106  12  0.123  12  0.165   1  0.121   0.122 N  0.450      SignalP-noTM
TRINITY_DN35390_c1_g1::TRINITY_DN35390_c1_g1_i2::g.86::m.8C  0.106  12  0.123  12  0.165   1  0.121   0.122 N  0.450      SignalP-noTM
TRINITY_DN35390_c1_g1::TRINITY_DN35390_c1_g1_i2::g.86::m.8D  0.106  12  0.123  12  0.165   1  0.121   0.122 N  0.450      SignalP-noTM
TRINITY_DN35390_c1_g1::TRINITY_DN35390_c1_g1_i2::g.86::m.8E  0.106  12  0.123  12  0.165   1  0.121   0.122 N  0.450      SignalP-noTM
TRINITY_DN35390_c1_g1::TRINITY_DN35390_c1_g1_i2::g.86::m.8F  0.106  12  0.123  12  0.165   1  0.121   0.122 N  0.450      SignalP-noTM
TRINITY_DN35390_c1_g1::TRINITY_DN35390_c1_g1_i4::g.90::m.9  0.104   1  0.000   1  0.130   1  0.000   0.000 N  0.450      SignalP-noTM
TRINITY_DN35390_c1_g1::TRINITY_DN35390_c1_g1_i4::g.90::m.9  0.104   1  0.000   1  0.140   1  0.000   0.000 N  0.450      SignalP-noTM
TRINITY_DN35390_c1_g1::TRINITY_DN35390_c1_g1_i4::g.90::m.9  0.104   1  0.000   1  0.140   1  0.000   0.000 N  0.450      SignalP-noTM
TRINITY_DN35390_c1_g1::TRINITY_DN35390_c1_g1_i4::g.90::m.9  0.104   1  0.000   1  0.140   1  0.000   0.000 N  0.450      SignalP-noTM
TRINITY_DN35390_c1_g1::TRINITY_DN35390_c1_g1_i4::g.90::m.9  0.104   1  0.000   1  0.138   1  0.000   0.000 N  0.450      SignalP-noTM
TRINITY_DN35390_c1_g1::TRINITY_DN35390_c1_g1_i4::g.90::m.9  0.104   1  0.000   1  0.146   1  0.000   0.000 N  0.450      SignalP-noTM
TRINITY_DN35390_c1_g1::TRINITY_DN35390_c1_g1_i4::g.90::m.9  0.104   1  0.000   1  0.158   1  0.000   0.000 N  0.450      SignalP-noTM
TRINITY_DN35390_c1_g1::TRINITY_DN35390_c1_g1_i4::g.90::m.9  0.105   1  0.000   1  0.120   1  0.000   0.000 N  0.450      SignalP-noTM
TRINITY_DN35390_c1_g1::TRINITY_DN35390_c1_g1_i4::g.90::m.9  0.104   1  0.000   1  0.130   1  0.000   0.000 N  0.450      SignalP-noTM
                           0.000   1  0.000   1  0.000   1  0.000   0.000 N  0.500      SignalP-TM
TRINITY_DN35390_c1_g1::TRINITY_DN35390_c1_g1_i4::g.90::m.9  0.000   1  0.000   1  0.000   1  0.000   0.000 N  0.450      SignalP-noTM
0.139856                   0.000   1  0.000   1  0.000   1  0.000   0.000 N  0.450      SignalP-noTM
TRINITY_DN35390_c1_g1::TRINITY_DN35390_c1_g1_i4::g.90::m.9  0.104   1  0.000   1  0.130   1  0.000   0.000 N  0.450      SignalP-noTM
TRINITY_DN35390_c1_g1::TRINITY_DN35390_c1_g1_i4::g.90::m.9  0.106   1  0.000   1  0.129   1  0.000   0.000 N  0.450      SignalP-noTM
TRINITY_DN35390_c1_g1::TRINITY_DN35390_c1_g1_i4::g.90::m.9  0.103   1  0.000   1  0.166   1  0.000   0.000 N  0.450      SignalP-noTM
TRINITY_DN35390_c1_g1::TRINITY_DN35390_c1_g1_i4::g.90::m.9  0.104   1  0.000   1  0.121   1  0.000   0.000 N  0.450      SignalP-noTM
TRINITY_DN35390_c1_g1::TRINITY_DN35390_c1_g1_i4::g.90::m.9  0.104   1  0.000   1  0.121   1  0.000   0.000 N  0.450      SignalP-noTM
TRINITY_DN35390_c1_g1::TRINITY_DN35390_c1_g1_i4::g.90::m.9  0.104   1  0.000   1  0.158   1  0.000   0.000 N  0.450      SignalP-noTM
TRINITY_DN35390_c1_g1::TRINITY_DN35390_c1_g1_i4::g.90::m.9  0.104   1  0.000   1  0.131   1  0.000   0.000 N  0.450      SignalP-noTM
TRINITY_DN35390_c1_g1::TRINITY_DN35390_c1_g1_i4::g.90::m.9  0.103   1  0.000   1  0.166   1  0.000   0.000 N  0.450      SignalP-noTM
TRINITY_DN35390_c1_g1::TRINITY_DN35390_c1_g1_i4::g.90::m.9  0.106   1  0.000   1  0.139   1  0.000   0.000 N  0.450      SignalP-noTM
TRINITY_DN35390_c1_g1::TRINITY_DN35390_c1_g1_i4::g.90::m.9  0.104   1  0.000   1  0.140   1  0.000   0.000 N  0.450      SignalP-noTM
TRINITY_DN35390_c1_g1::TRINITY_DN35390_c1_g1_i4::g.90::m.9  0.104   1  0.000   1  0.146   1  0.000   0.000 N  0.450      SignalP-noTM
TRINITY_DN35390_c1_g1::TRINITY_DN35390_c1_g1_i4::g.90::m.9  0.104   1  0.000   1  0.140   1  0.000   0.000 N  0.450      SignalP-noTM
TRINITY_DN35390_c1_g1::TRINITY_DN35390_c1_g1_i4::g.90::m.9  0.105   1  0.000   1  0.120   1  0.000   0.000 N  0.450      SignalP-noTM
TRINITY_DN35390_c1_g1::TRINITY_DN35390_c1_g1_i4::g.90::m.9  0.105   1  0.000   1  0.120   1  0.000   0.000 N  0.450      SignalP-noTM
TRINITY_DN35390_c1_g1::TRINITY_DN35390_c1_g1_i4::g.90::m.9  0.104   1  0.000   1  0.121   1  0.000   0.000 N  0.450      SignalP-noTM
TRINITY_DN35390_c1_g1::TRINITY_DN35390_c1_g1_i4::g.90::m.9  0.104   1  0.000   1  0.161   1  0.000   0.000 N  0.450      SignalP-noTM
TRINITY_DN35390_c1_g1::TRINITY_DN35390_c1_g1_i4::g.90::m.9  0.104   1  0.000   1  0.158   1  0.000   0.000 N  0.450      SignalP-noTM
TRINITY_DN35390_c1_g1::TRINITY_DN35390_c1_g1_i4::g.90::m.9  0.104   1  0.000   1  0.121   1  0.000   0.000 N  0.450      SignalP-noTM
TRINITY_DN35390_c1_g1::TRINITY_DN35390_c1_g1_i4::g.90::m.9  0.106   1  0.000   1  0.129   1  0.000   0.000 N  0.450      SignalP-noTM
TRINITY_DN35390_c1_g1::TRINITY_DN35390_c1_g1_i4::g.90::m.9  0.102   1  0.000   1  0.120   1  0.000   0.000 N  0.450      SignalP-noTM
TRINITY_DN35390_c1_g1::TRINITY_DN35390_c1_g1_i4::g.90::m.9  0.104   1  0.000   1  0.140   1  0.000   0.000 N  0.450      SignalP-noTM
TRINITY_DN35390_c1_g1::TRINITY_DN35390_c1_g1_i4::g.90::m.9!  0.105   1  0.000   1  0.120   1  0.000   0.000 N  0.450      SignalP-noTM
TRINITY_DN35390_c1_g1::TRINITY_DN35390_c1_g1_i4::g.90::m.9"  0.103   1  0.000   1  0.145   1  0.000   0.000 N  0.450      SignalP-noTM
TRINITY_DN35390_c1_g1::TRINITY_DN35390_c1_g1_i4::g.90::m.9#  0.104   1  0.000   1  0.140   1  0.000   0.000 N  0.450      SignalP-noTM
TRINITY_DN35390_c1_g1::TRINITY_DN35390_c1_g1_i4::g.90::m.9$  0.104   1  0.000   1  0.140   1  0.000   0.000 N  0.450      SignalP-noTM
TRINITY_DN35390_c1_g1::TRINITY_DN35390_c1_g1_i4::g.90::m.9%  0.104   1  0.000   1  0.140   1  0.000   0.000 N  0.450      SignalP-noTM
TRINITY_DN35390_c1_g1::TRINITY_DN35390_c1_g1_i4::g.90::m.9&  0.104   1  0.000   1  0.159   1  0.000   0.000 N  0.450      SignalP-noTM
TRINITY_DN35390_c1_g1::TRINITY_DN35390_c1_g1_i4::g.90::m.9'  0.104   1  0.000   1  0.121   1  0.000   0.000 N  0.450      SignalP-noTM
TRINITY_DN35390_c1_g1::TRINITY_DN35390_c1_g1_i4::g.90::m.9(  0.103   1  0.000   1  0.145   1  0.000   0.000 N  0.450      SignalP-noTM
TRINITY_DN35390_c1_g1::TRINITY_DN35390_c1_g1_i4::g.90::m.9)  0.105   1  0.000   1  0.120   1  0.000   0.000 N  0.450      SignalP-noTM
TRINITY_DN35390_c1_g1::TRINITY_DN35390_c1_g1_i4::g.90::m.9*  0.104   1  0.000   1  0.130   1  0.000   0.000 N  0.450      SignalP-noTM
TRINITY_DN35390_c1_g1::TRINITY_DN35390_c1_g1_i4::g.90::m.9+  0.106   1  0.000   1  0.139   1  0.000   0.000 N  0.450      SignalP-noTM
TRINITY_DN35390_c1_g1::TRINITY_DN35390_c1_g1_i4::g.90::m.9,  0.104   1  0.000   1  0.138   1  0.000   0.000 N  0.450      SignalP-noTM
TRINITY_DN35390_c1_g1::TRINITY_DN35390_c1_g1_i4::g.90::m.9-  0.105   1  0.000   1  0.120   1  0.000   0.000 N  0.450      SignalP-noTM
TRINITY_DN35390_c1_g1::TRINITY_DN35390_c1_g1_i4::g.90::m.9.  0.105   1  0.000   1  0.120   1  0.000   0.000 N  0.450      SignalP-noTM
TRINITY_DN35390_c1_g1::TRINITY_DN35390_c1_g1_i4::g.90::m.9/  0.104   1  0.000   1  0.158   1  0.000   0.000 N  0.450      SignalP-noTM
TRINITY_DN35390_c1_g1::TRINITY_DN35390_c1_g1_i4::g.90::m.90  0.102   1  0.000   1  0.103   1  0.000   0.000 N  0.450      SignalP-noTM
TRINITY_DN35390_c1_g1::TRINITY_DN35390_c1_g1_i4::g.90::m.91  0.102   2  0.000   1  0.118   2  0.000   0.000 N  0.450      SignalP-noTM
TRINITY_DN35390_c1_g1::TRINITY_DN35390_c1_g1_i4::g.90::m.92  0.102   3  0.000   1  0.150   3  0.000   0.000 N  0.450      SignalP-noTM
TRINITY_DN35390_c1_g1::TRINITY_DN35390_c1_g1_i4::g.90::m.93  0.102   3  0.000   1  0.150   3  0.000   0.000 N  0.450      SignalP-noTM
TRINITY_DN35390_c1_g1::TRINITY_DN35390_c1_g1_i4::g.90::m.94  0.106   5  0.000   1  0.150   3  0.000   0.000 N  0.450      SignalP-noTM
TRINITY_DN35390_c1_g1::TRINITY_DN35390_c1_g1_i4::g.90::m.95  0.106   5  0.000   1  0.150   3  0.000   0.000 N  0.450      SignalP-noTM
TRINITY_DN35390_c1_g1::TRINITY_DN35390_c1_g1_i4::g.90::m.96  0.106   5  0.000   1  0.150   3  0.000   0.000 N  0.450      SignalP-noTM
TRINITY_DN35390_c1_g1::TRINITY_DN35390_c1_g1_i4::g.90::m.97  0.106   5  0.000   1  0.150   3  0.000   0.000 N  0.450      SignalP-noTM
TRINITY_DN35390_c1_g1::TRINITY_DN35390_c1_g1_i4::g.90::m.98  0.108   9  0.000   1  0.150   3  0.000   0.000 N  0.450      SignalP-noTM
TRINITY_DN35390_c1_g1::TRINITY_DN35390_c1_g1_i4::g.90::m.99  0.108   9  0.000   1  0.150   3  0.000   0.000 N  0.450      SignalP-noTM
TRINITY_DN35390_c1_g1::TRINITY_DN35390_c1_g1_i4::g.90::m.9:  0.108   9  0.104  11  0.150   3  0.119   0.112 N  0.450      SignalP-noTM
TRINITY_DN35390_c1_g1::TRINITY_DN35390_c1_g1_i4::g.90::m.9;  0.108   9  0.104  11  0.150   3  0.119   0.112 N  0.450      SignalP-noTM
TRINITY_DN35390_c1_g1::TRINITY_DN35390_c1_g1_i4::g.90::m.9<  0.108   9  0.107  13  0.150   3  0.118   0.113 N  0.450      SignalP-noTM
TRINITY_DN35390_c1_g1::TRINITY_DN35390_c1_g1_i4::g.90::m.9=  0.108   9  0.107  13  0.150   3  0.118   0.113 N  0.450      SignalP-noTM
TRINITY_DN35390_c1_g1::TRINITY_DN35390_c1_g1_i4::g.90::m.9>  0.108   9  0.107  13  0.150   3  0.118   0.113 N  0.450      SignalP-noTM
TRINITY_DN35390_c1_g1::TRINITY_DN35390_c1_g1_i4::g.90::m.9?  0.108   9  0.107  13  0.150   3  0.118   0.113 N  0.450      SignalP-noTM
TRINITY_DN35390_c1_g1::TRINITY_DN35390_c1_g1_i4::g.90::m.9@  0.108   9  0.107  13  0.150   3  0.118   0.113 N  0.450      SignalP-noTM
TRINITY_DN35390_c1_g1::TRINITY_DN35390_c1_g1_i4::g.90::m.9A  0.108   9  0.107  13  0.150   3  0.118   0.113 N  0.450      SignalP-noTM
TRINITY_DN35390_c1_g1::TRINITY_DN35390_c1_g1_i4::g.90::m.9B  0.108   9  0.107  13  0.150   3  0.118   0.113 N  0.450      SignalP-noTM
TRINITY_DN35390_c1_g1::TRINITY_DN35390_c1_g1_i4::g.90::m.9C  0.108   9  0.107  13  0.150   3  0.118   0.113 N  0.450      SignalP-noTM
TRINITY_DN35390_c1_g1::TRINITY_DN35390_c1_g1_i4::g.90::m.9D  0.108   9  0.107  13  0.150   3  0.118   0.113 N  0.450      SignalP-noTM
TRINITY_DN35390_c1_g1::TRINITY_DN35390_c1_g1_i4::g.90::m.9E  0.108   9  0.107  13  0.150   3  0.118   0.113 N  0.450      SignalP-noTM
TRINITY_DN35390_c1_g1::TRINITY_DN35390_c1_g1_i4::g.90::m.9F  0.108   9  0.107  13  0.150   3  0.118   0.113 N  0.450      SignalP-noTM
TRINITY_DN36146_c0_g1::TRINITY_DN36146_c0_g1_i1::g.94::m.9  0.106   1  0.000   1  0.139   1  0.000   0.000 N  0.450      SignalP-noTM
TRINITY_DN36146_c0_g1::TRINITY_DN36146_c0_g1_i1::g.94::m.9  0.104   1  0.000   1  0.140   1  0.000   0.000 N  0.450      SignalP-noTM
TRINITY_DN36146_c0_g1::TRINITY_DN36146_c0_g1_i1::g.94::m.9  0.104   1  0.000   1  0.121   1  0.000   0.000 N  0.450      SignalP-noTM
TRINITY_DN36146_c0_g1::TRINITY_DN36146_c0_g1_i1::g.94::m.9  0.104   1  0.000   1  0.138   1  0.000   0.000 N  0.450      SignalP-noTM
TRINITY_DN36146_c0_g1::TRINITY_DN36146_c0_g1_i1::g.94::m.9  0.104   1  0.000   1  0.130   1  0.000   0.000 N  0.450      SignalP-noTM
TRINITY_DN36146_c0_g1::TRINITY_DN36146_c0_g1_i1::g.94::m.9  0.104   1  0.000   1  0.140   1  0.000   0.000 N  0.450      SignalP-noTM
TRINITY_DN36146_c0_g1::TRINITY_DN36146_c0_g1_i1::g.94::m.9  0.104   1  0.000   1  0.140   1  0.000   0.000 N  0.450      SignalP-noTM
TRINITY_DN36146_c0_g1::TRINITY_DN36146_c0_g1_i1::g.94::m.9  0.103   1  0.000   1  0.166   1  0.000   0.000 N  0.450      SignalP-noTM
TRINITY_DN36146_c0_g1::TRINITY_DN36146_c0_g1_i1::g.94::m.9  0.104   1  0.000   1  0.140   1  0.000   0.000 N  0.450      SignalP-noTM
                           0.000   1  0.000   1  0.000   1  0.000   0.000 N  0.500      SignalP-TM
TRINITY_DN36146_c0_g1::TRINITY_DN36146_c0_g1_i1::g.94::m.9  0.000   1  0.000   1  0.000   1  0.000   0.000 N  0.450      SignalP-noTM
0.129414                   0.000   1  0.000   1  0.000   1  0.000   0.000 N  0.450      SignalP-noTM
TRINITY_DN36146_c0_g1::TRINITY_DN36146_c0_g1_i1::g.94::m.9  0.106   1  0.000   1  0.139   1  0.000   0.000 N  0.450      SignalP-noTM
TRINITY_DN36146_c0_g1::TRINITY_DN36146_c0_g1_i1::g.94::m.9  0.102   1  0.000   1  0.120   1  0.000   0.000 N  0.450      SignalP-noTM
TRINITY_DN36146_c0_g1::TRINITY_DN36146_c0_g1_i1::g.94::m.9  0.104   1  0.000   1  0.159   1  0.000   0.000 N  0.450      SignalP-noTM
TRINITY_DN36146_c0_g1::TRINITY_DN36146_c0_g1_i1::g.94::m.9  0.102   1  0.000   1  0.120   1  0.000   0.000 N  0.450      SignalP-noTM
TRINITY_DN36146_c0_g1::TRINITY_DN36146_c0_g1_i1::g.94::m.9  0.104   1  0.000   1  0.140   1  0.000   0.000 N  0.450      SignalP-noTM
TRINITY_DN36146_c0_g1::TRINITY_DN36146_c0_g1_i1::g.94::m.9  0.104   1  0.000   1  0.140   1  0.000   0.000 N  0.450      SignalP-noTM
TRINITY_DN36146_c0_g1::TRINITY_DN36146_c0_g1_i1::g.94::m.9  0.104   1  0.000   1  0.159   1  0.000   0.000 N  0.450      SignalP-noTM
TRINITY_DN36146_c0_g1::TRINITY_DN36146_c0_g1_i1::g.94::m.9  0.104   1  0.000   1  0.140   1  0.000   0.000 N  0.450      SignalP-noTM
TRINITY_DN36146_c0_g1::TRINITY_DN36146_c0_g1_i1::g.94::m.9  0.104   1  0.000   1  0.140   1  0.000   0.000 N  0.450      SignalP-noTM
TRINITY_DN36146_c0_g1::TRINITY_DN36146_c0_g1_i1::g.94::m.9  0.104   1  0.000   1  0.140   1  0.000   0.000 N  0.450      SignalP-noTM
TRINITY_DN36146_c0_g1::TRINITY_DN36146_c0_g1_i1::g.94::m.9  0.104   1  0.000   1  0.121   1  0.000   0.000 N  0.450      SignalP-noTM
TRINITY_DN36146_c0_g1::TRINITY_DN36146_c0_g1_i1::g.94::m.9  0.105   1  0.000   1  0.120   1  0.000   0.000 N  0.450      SignalP-noTM
TRINITY_DN36146_c0_g1::TRINITY_DN36146_c0_g1_i1::g.94::m.9  0.104   1  0.000   1  0.158   1  0.000   0.000 N  0.450      SignalP-noTM
TRINITY_DN36146_c0_g1::TRINITY_DN36146_c0_g1_i1::g.94::m.9  0.105   1  0.000   1  0.120   1  0.000   0.000 N  0.450      SignalP-noTM
TRINITY_DN36146_c0_g1::TRINITY_DN36146_c0_g1_i1::g.94::m.9  0.104   1  0.000   1  0.146   1  0.000   0.000 N  0.450      SignalP-noTM
TRINITY_DN36146_c0_g1::TRINITY_DN36146_c0_g1_i1::g.94::m.9  0.104   1  0.000   1  0.140   1  0.000   0.000 N  0.450      SignalP-noTM
TRINITY_DN36146_c0_g1::TRINITY_DN36146_c0_g1_i1::g.94::m.9  0.103   1  0.000   1  0.145   1  0.000   0.000 N  0.450      SignalP-noTM
TRINITY_DN36146_c0_g1::TRINITY_DN36146_c0_g1_i1::g.94::m.9  0.104   1  0.000   1  0.130   1  0.000   0.000 N  0.450      SignalP-noTM
TRINITY_DN36146_c0_g1::TRINITY_DN36146_c0_g1_i1::g.94::m.9  0.102   1  0.000   1  0.120   1  0.000   0.000 N  0.450      SignalP-noTM
TRINITY_DN36146_c0_g1::TRINITY_DN36146_c0_g1_i1::g.94::m.9  0.104   1  0.000   1  0.138   1  0.000   0.000 N  0.450      SignalP-noTM
TRINITY_DN36146_c0_g1::TRINITY_DN36146_c0_g1_i1::g.94::m.9  0.104   1  0.000   1  0.138   1  0.000   0.000 N  0.450      SignalP-noTM
TRINITY_DN36146_c0_g1::TRINITY_DN36146_c0_g1_i1::g.94::m.9!  0.103   1  0.000   1  0.110   1  0.000   0.000 N  0.450      SignalP-noTM
TRINITY_DN36146_c0_g1::TRINITY_DN36146_c0_g1_i1::g.94::m.9"  0.103   1  0.000   1  0.166   1  0.000   0.000 N  0.450      SignalP-noTM
TRINITY_DN36146_c0_g1::TRINITY_DN36146_c0_g1_i1::g.94::m.9#  0.104   1  0.000   1  0.130   1  0.000   0.000 N  0.450      SignalP-noTM
TRINITY_DN36146_c0_g1::TRINITY_DN36146_c0_g1_i1::g.94::m.9$  0.103   1  0.000   1  0.198   1  0.000   0.000 N  0.450      SignalP-noTM
TRINITY_DN36146_c0_g1::TRINITY_DN36146_c0_g1_i1::g.94::m.9%  0.106   1  0.000   1  0.129   1  0.000   0.000 N  0.450      SignalP-noTM
TRINITY_DN36146_c0_g1::TRINITY_DN36146_c0_g1_i1::g.94::m.9&  0.104   1  0.000   1  0.140   1  0.000   0.000 N  0.450      SignalP-noTM
TRINITY_DN36146_c0_g1::TRINITY_DN36146_c0_g1_i1::g.94::m.9'  0.103   1  0.000   1  0.110   1  0.000   0.000 N  0.450      SignalP-noTM
TRINITY_DN36146_c0_g1::TRINITY_DN36146_c0_g1_i1::g.94::m.9(  0.104   1  0.000   1  0.159   1  0.000   0.000 N  0.450      SignalP-noTM
TRINITY_DN36146_c0_g1::TRINITY_DN36146_c0_g1_i1::g.94::m.9)  0.105   1  0.000   1  0.120   1  0.000   0.000 N  0.450      SignalP-noTM
TRINITY_DN36146_c0_g1::TRINITY_DN36146_c0_g1_i1::g.94::m.9*  0.104   1  0.000   1  0.140   1  0.000   0.000 N  0.450      SignalP-noTM
TRINITY_DN36146_c0_g1::TRINITY_DN36146_c0_g1_i1::g.94::m.9+  0.102   1  0.000   1  0.120   1  0.000   0.000 N  0.450      SignalP-noTM
TRINITY_DN36146_c0_g1::TRINITY_DN36146_c0_g1_i1::g.94::m.9,  0.103   1  0.000   1  0.110   1  0.000   0.000 N  0.450      SignalP-noTM
TRINITY_DN36146_c0_g1::TRINITY_DN36146_c0_g1_i1::g.94::m.9-  0.102   1  0.000   1  0.120   1  0.000   0.000 N  0.450      SignalP-noTM
TRINITY_DN36146_c0_g1::TRINITY_DN36146_c0_g1_i1::g.94::m.9.  0.104   1  0.000   1  0.138   1  0.000   0.000 N  0.450      SignalP-noTM
TRINITY_DN36146_c0_g1::TRINITY_DN36146_c0_g1_i1::g.94::m.9/  0.104   1  0.000   1  0.130   1  0.000   0.000 N  0.450      SignalP-noTM
TRINITY_DN36146_c0_g1::TRINITY_DN36146_c0_g1_i1::g.94::m.90  0.106   1  0.000   1  0.129   1  0.000   0.000 N  0.450      SignalP-noTM
TRINITY_DN36146_c0_g1::TRINITY_DN36146_c0_g1_i1::g.94::m.91  0.103   1  0.000   1  0.110   1  0.000   0.000 N  0.450      SignalP-noTM
TRINITY_DN36146_c0_g1::TRINITY_DN36146_c0_g1_i1::g.94::m.92  0.103   1  0.000   1  0.166   1  0.000   0.000 N  0.450      SignalP-noTM
TRINITY_DN36146_c0_g1::TRINITY_DN36146_c0_g1_i1::g.94::m.93  0.104   1  0.000   1  0.140   1  0.000   0.000 N  0.450      SignalP-noTM
TRINITY_DN36146_c0_g1::TRINITY_DN36146_c0_g1_i1::g.94::m.94  0.100   1  0.000   1  0.138   1  0.000   0.000 N  0.450      SignalP-noTM
TRINITY_DN36146_c0_g1::TRINITY_DN36146_c0_g1_i1::g.94::m.95  0.103   2  0.000   1  0.141   2  0.000   0.000 N  0.450      SignalP-noTM
TRINITY_DN36146_c0_g1::TRINITY_DN36146_c0_g1_i1::g.94::m.96  0.103   2  0.000   1  0.141   2  0.000   0.000 N  0.450      SignalP-noTM
TRINITY_DN36146_c0_g1::TRINITY_DN36146_c0_g1_i1::g.94::m.97  0.107   4  0.000   1  0.141   2  0.000   0.000 N  0.450      SignalP-noTM
TRINITY_DN36146_c0_g1::TRINITY_DN36146_c0_g1_i1::g.94::m.98  0.107   4  0.000   1  0.141   2  0.000   0.000 N  0.450      SignalP-noTM
TRINITY_DN36146_c0_g1::TRINITY_DN36146_c0_g1_i1::g.94::m.99  0.107   4  0.000   1  0.141   2  0.000   0.000 N  0.450      SignalP-noTM
TRINITY_DN36146_c0_g1::TRINITY_DN36146_c0_g1_i1::g.94::m.9:  0.107   4  0.000   1  0.141   2  0.000   0.000 N  0.450      SignalP-noTM
TRINITY_DN36146_c0_g1::TRINITY_DN36146_c0_g1_i1::g.94::m.9;  0.107   4  0.000   1  0.141   2  0.000   0.000 N  0.450      SignalP-noTM
TRINITY_DN36146_c0_g1::TRINITY_DN36146_c0_g1_i1::g.94::m.9<  0.107   4  0.000   1  0.141   2  0.000   0.000 N  0.450      SignalP-noTM
TRINITY_DN36146_c0_g1::TRINITY_DN36146_c0_g1_i1::g.94::m.9=  0.107   4  0.000   1  0.141   2  0.000   0.000 N  0.450      SignalP-noTM
TRINITY_DN36146_c0_g1::TRINITY_DN36146_c0_g1_i1::g.94::m.9>  0.107   4  0.113  11  0.141   2  0.119   0.117 N  0.450      SignalP-noTM
TRINITY_DN36146_c0_g1::TRINITY_DN36146_c0_g1_i1::g.94::m.9?  0.107   4  0.115  12  0.141   2  0.116   0.116 N  0.450      SignalP-noTM
TRINITY_DN36146_c0_g1::TRINITY_DN36146_c0_g1_i1::g.94::m.9@  0.107   4  0.115  12  0.141   2  0.116   0.116 N  0.450      SignalP-noTM
TRINITY_DN36146_c0_g1::TRINITY_DN36146_c0_g1_i1::g.94::m.9A  0.107   4  0.115  12  0.141   2  0.116   0.116 N  0.450      SignalP-noTM
TRINITY_DN36146_c0_g1::TRINITY_DN36146_c0_g1_i1::g.94::m.9B  0.107   4  0.115  12  0.141   2  0.116   0.116 N  0.450      SignalP-noTM
TRINITY_DN36146_c0_g1::TRINITY_DN36146_c0_g1_i1::g.94::m.9C  0.107   4  0.115  12  0.141   2  0.116   0.116 N  0.450      SignalP-noTM
TRINITY_DN36146_c0_g1::TRINITY_DN36146_c0_g1_i1::g.94::m.9D  0.107   4  0.115  12  0.141   2  0.116   0.116 N  0.450      SignalP-noTM
TRINITY_DN36146_c0_g1::TRINITY_DN36146_c0_g1_i1::g.94::m.9E  0.107   4  0.115  12  0.141   2  0.116   0.116 N  0.450      SignalP-noTM
TRINITY_DN36146_c0_g1::TRINITY_DN36146_c0_g1_i1::g.94::m.9F  0.107   4  0.115  12  0.141   2  0.116   0.116 N  0.450      SignalP-noTM
