# Supplementary material for: Venomix: a simple bioinformatic pipeline for identifying and characterizing toxin gene candidates from transcriptomic data
Source: PeerJ. 2018 Jul 31;6:e5361. doi: 10.7717/peerj.5361 (PMC6074769; doi:10.7717/peerj.5361)
Supplement: Supplemental Information 3 [file peerj-06-5361-s003.gz › FinalOutput_E-20/Alpha-latroinsectotoxin-Lt1a_2/aligned.fasta]

>P0DJE3
------------------------------MIFVGETMER---ANHSLVRL---------
--RREG-EE--LTLDEKAEICSELELQQKYVDIASNII----------GDLSSLPMVGKI
VGTIAAAAMTVTHVASGRL----------------DIEQTLLGCSD--------------
------------LP-------FDQIKEVLE---------KRFNEVDRKLESHSAAL---E
EITKLV-------EKSISAVEKTRKQMNKRFDEVMKSI--QDAKVSPIVSKINNFARYFD
TEKERIRGLKLNDY---------------------------------ILKLEEP--NGIL
LH-----------FKESRTPKDDSLQAPLFSIIQE--GYAVPKSID--------------
-DESAFKVLYALLYGTQTYISVMFFLLEQYS-------FLANHYY---------------
---EKGDLEKYD--------------EYFNSLNNVFLDFKSSLVGTGTSNNEGLIDKVLQ
V--LM---TFKNSEFLGLGKNGVDEMLNE---KINLFNKIKEEIESKQRMTMSETPENF-
-------AQISFDKD------ITTPIGDWRDGREVRYAVQYASETLFSKIGHW-------
-----SDPVS----VREKACPTLRM-PVDQTRRNVLVFRKFDNSKPQLVGEITPYLSNFI
DIDRDLYNAASNPDSAVGFKEFTKLNYDGANIRATFD-----QGR----TIFHAVAKSGN
DKILFGLTFLVK--------------------------STELN--------QPDKKG-YT
PIHVAAD--------------SGNAGIVNLLIQRGVSINSKTYHFL-QTPLHLAAQRGFV
NTFQRLMESSE-------------------------------------------------
------------------------------------------------------------
------------------------------------------------------------
------------------------------------------------------------
---ININERDKDGFTPLHYAVRGGE------------------------RILEAFMNQIG
ID------------------------------------------------------VNAK
-------------------------------------------------SNKGLTPFHLA
---------------------IIKNDWQVASTLL--RNKKVDINAVDENNMTALHYA---
------------------------------AILGYLETTKQLINLKE-INANVVSSPGL-
----------------LSALHYAILYKHDDVASFL-------------------------
--------------------------LRSSNVNVNLKALGGITP------------LHLA
VMQGRKQVLSLMFNIGVNI---EQQTDE--------------------------------
-------------------KYTPLHLAAMS------------------------------
----------------------------------------KYPELIQILLDQ-DSNFEA-
-----------KTNSGATPLHLATFKGKSQAALILLN--NEVNWRDTDENGQMPIHGAAT
TGLLD-------------------------------------------------------
--------------------------------------VAQAIISIDATVLDIEDKNSD-
----------TP----------------------------------LNLAAQNSHIDAVK
YFIDQG-ADINTR--NKNGHAPLLAFSKKGNLDMVKYLFDKNANVYIADNNG---MNFFY
YAV-RNGHLNIIKYAM--------SEKDKFEWSNIDNNRRDECPKEECAISHFAVCDAVQ
FDKIEIVKFFIGTLGNFNICGP----------------LHQAARYGHLHIVKYLVEEEVL
S---VDGSKTDTPLCYA------------SENGHLAVVQYLV------------------
--------------------SNGAKVNHD-C-ANG-------MTAIDKAITKNHLQVVQF
LAANGVDFRRKNSRGATPFLTAVAEN-------AFDI---AEYLIREKRQ--------D-
--------------ININEQNV--DKETALHLAVYYKNL---------------------
---------------QMIKLLVKYGIDVTIRN-AYDKTVLDIAT----------------
------------------------------------------------------------
---------------------DAKFSNIVKYLKKNSGKFRREYKSSYGEHS---------
----------------FLQTNEISRFI------------------------------DGK
SIEHDHPQFINA------------------------------------------------
------------------------------------------------------------
--------------------------------------------------DNE-SSQ---
---LFSGTASK---------------------------------IDV-------------
------------------------------------------------------------
--------------IGTLLLI---------------------------------------
---------------DVL------------------------------------------
-------------------------------------------------IRYFSKQGYIS
KES---------DSAS----------------------------DGITQAAALSITEKFE
-----------------DVLNSLPN---KSAKEQV-------DLADVHGKVYAALK----
SGRNSQIHQILCSSL-----KSISTLKPEDMEK-------LVS-----------------
-------VIMNSHS----SLSM--------------------------------------
------------------------------------------------------------
----------PEA--------------------TDSANEA--------------------
--------------------------------YGETLHLFGESCRHS-------------
------------------------------------------------------------
--------------------EDY-----ISQKFSTNPF--------------SFES----
---------------EKKI------------------QK---------------------
-ISI----------------------------------------
>P23631
------------------------------MISVGEIMER---ANHSLVRM---------
--RREG-ED--LTLEEKAEICSELELQQKYVDIASNII----------GDLSSLPIAGKI
AGTIAAAAMTATHVASGRL----------------DIEQTLLGCSD--------------
------------LP-------FDQIKEVLE---------NRFNEIDRKLDSHSAAL---E
EITKLV-------EKSISVVEKTRKQMNKRFDEVMKSI--QDAKVSPIISKINNFARYFD
TEKERIRGLKLNDY---------------------------------ILKLEEP--NGIL
LH-----------FKESRTPTDDSLQAPLFSIIEE--GYAVPKSID--------------
-DELAFKVLYALLYGTQTYVSVMFFLLEQYS-------FLANHYY---------------
---EKGYLEKYD--------------EYFNSLNNVFLDFKSSLVGTGTSNNEGLLDRVLQ
V--LM---TVKNSEFLGLEKNGVDEMLNE---KINLFNKIKEEIEGKQKMTLSETPENF-
-------AQISFDKD------ITTPIGDWRDGREVRYAVQYASETLFSKISHW-------
-----SDPVS----VREKACPTLRM-PVDQTRRNVLVFRKFDSSKPQLVGEITPYLSNFI
DIDRDLYNAASNPDSAVGFKEFTKLNYDGANIRATFD-----HGR----TVFHAAAKSGN
DKIMFGLTFLAK--------------------------STELN--------QPDKKG-YT
PIHVAAD--------------SGNAGIVNLLIQRGVSINSKTYHFL-QTPLHLAAQRGFV
TTFQRLMESPE-------------------------------------------------
------------------------------------------------------------
------------------------------------------------------------
------------------------------------------------------------
---ININERDKDGFTPLHYAIRGGE------------------------RILEAFLNQIS
ID------------------------------------------------------VNAK
-------------------------------------------------SNTGLTPFHLA
---------------------IIKNDWPVASTLL--GSKKVDINAVDENNITALHYA---
------------------------------AILGYLETTKQLINLKE-INANVVSSPGL-
----------------LSALHYAILYKHDDVASFL-------------------------
--------------------------MRSSNVNVNLKALGGITP------------LHLA
VIQGRKQILSLMFDIGVNI---EQKTDE--------------------------------
-------------------KYTPLHLAAMS------------------------------
----------------------------------------KYPELIQILLDQ-GSNFEA-
-----------KTNSGATPLHLATFKGKSQAALILLN--NEVNWRDTDENGQMPIHGAAM
TGLLD-------------------------------------------------------
--------------------------------------VAQAIISIDATVVDIEDKNSD-
----------TP----------------------------------LNLAAQNSHIDVIK
YFIDQG-ADINTR--NKKGLAPLLAFSKKGNLDMVKYLFDKNANVYIADNDG---MNFFY
YAV-QNGHLNIVKYAM--------SEKDKFEWSNTDNNRRDECPNEECAISHFAVCDAVQ
FDRIEIVKYFVGTLGNFAICGP----------------LHQAARYGHLDIVKYLVEEEFL
S---VDGSKTDTPLCYA------------SENGHFTVVQYLV------------------
--------------------SNGAKVNHD-C-GNG-------MTAIDKAITKNHLQVVQF
LAANGVDFRRKNSRGTTPFLTAVAEN-------ALHI---AEYLIREKRQ--------D-
--------------ININEQNV--DKDTALHLAVYYKNL---------------------
---------------QMIKLLIKYGIDVTIRN-AYDKTALDIAI----------------
------------------------------------------------------------
---------------------DAKFSNIVEYLKTKSGKFRREYKSSYGERS---------
----------------LLQTNQISNFI------------------------------DRK
NIEHDHPLFINA------------------------------------------------
------------------------------------------------------------
--------------------------------------------------DNE-SSE---
---LFSKTASN---------------------------------IDV-------------
------------------------------------------------------------
--------------IGTLLLI---------------------------------------
---------------DVL------------------------------------------
-------------------------------------------------IRYFSKQGYIS
KES---------DSAS----------------------------DGITQAAALSITEKFE
-----------------DVLNSLHN---ESAKEQV-------DLAEVHGKVYAALK----
SGRNSQIHQILCSSL-----NSISTLKPEDMEK-------LES-----------------
-------VIMNSHS----SVSL--------------------------------------
------------------------------------------------------------
----------PEV--------------------TDSANEA--------------------
--------------------------------YGETLHLFGESCLHS-------------
------------------------------------------------------------
--------------------DGI-----LTKKLM--------------------------
------------------------------------------------------------
--------------------------------------------
>G0LXV8
----------------------------------------------SLVRM---------
--RREGEED--LTLEEKAELCSELELQQKYVDIGSNII----------GDLSSLPIVGKI
VGTIAAAAMAVTHVASGRL----------------DIEQTLGGCSD--------------
------------VP-------FDQIKEILE---------ERFNEIDRKLESHSAAL---E
EITKLV-------EKSISAVEKTRKQMNKRFDEVMRSI--QDAKVSPLVSKINNFARYFD
TEKERIRGLKLSDY---------------------------------ILKLEEP--NGIL
LH-----------FKESRTPRDDSLQAPLFSIIQE--RYAVPKSID--------------
-DELAFKVLYALLYGTQTYVSVMFFLLEQYS-------FLANHYY---------------
---EKGDLEKYD--------------EYFNSLNNVFLDFKSSLVGTGTSNNEGLLDRVLQ
V--LV---TVKNSEFLGLEKNGVNEMLNE---KINLFNKIKVEIEGKQRMTLSETPENF-
-------AQISFDKD------ITTPIGDWRDGREVRYAVQYASETLFSKISHW-------
-----SDPVG----VREKACPTLRM-PVDQTRRNILVFRKFDSSKPQLVGEITPYQSNFI
DIDRDLYNTANNPDSAVGFKEFTKLNYDGANIRATFE-----QGR----TVFHAAAKSGN
SRIMIGLTFLVK--------------------------SNELN--------QPDKKG-YT
PIHVAAD--------------SGNAGIVNLLIQRGVSINSKTYNFL-QTPLHLAAQRGFV
TTFQRLMESPE-------------------------------------------------
------------------------------------------------------------
------------------------------------------------------------
------------------------------------------------------------
---ININERDKDGFTPLHYAVRGGE------------------------RILEAFINQIR
ID------------------------------------------------------LNAK
-------------------------------------------------SNKGLTPFHLA
---------------------IIKDDWPVASTLL--GSKKVDVNAVDENNMTALHYA---
------------------------------AILGYLETTKQLINLKE-INADVVSSPGL-
----------------LSALHYAILYKHDDVASFL-------------------------
--------------------------LRSSNVNVNLKALGGITP------------LHLA
VIQGRTQILSLMFDIGVNI---EQQTDE--------------------------------
-------------------KYTPLHLAAMS------------------------------
----------------------------------------KYPELIQILLDQ-GSNFEA-
-----------KTNSGATPLHLATFKGKSKAALILLN--NEVNWRDTDENGQMPIHGAAM
NGLLD-------------------------------------------------------
--------------------------------------VAQAIISIDATVLDIKDKNSD-
----------TP----------------------------------LNLAAQKSHIDVIK
YFIDQG-ADINTR--NKTGHAPLLAFSKKGNLDMVKYLFDKNANVYIADNDG---INFFY
YAV-RNGHLNIVKYAM--------SEKDKFEWSNIDNNRRDECPKEECAISHFAVCDAVQ
FDKIEIVKYFVTTLGNFAICGP----------------LHQAARYGHLDIEKYLVEEEDL
N---VDGSKPDTPLCYA------------SENGHLAVVQYLV------------------
--------------------SNGAKVNHD-C-GNG-------MTAIDKAITKNHLQVVQF
LAANGVDFRRKNKLGATPFLTAVSEN-------AFDI---AEYLIRENRQ--------D-
--------------IDINEQNV--DKETALHLAVYYKNL---------------------
---------------QMIKLLVKYGIDMTIRN-AYDKTALDIAT----------------
------------------------------------------------------------
---------------------DLKNSNIVEYLKTKSGKFRREYKSSYGEHS---------
----------------LLQTNKISSFI------------------------------DGK
NIEHDHPQFINA------------------------------------------------
------------------------------------------------------------
--------------------------------------------------DNE-SSQ---
---LFSDTASN---------------------------------IDV-------------
------------------------------------------------------------
--------------IGPLLLI---------------------------------------
---------------DVL------------------------------------------
-------------------------------------------------IRYFSKQGYIS
KES---------DSAS----------------------------DGITQAAALSITEKFE
-----------------DVLNSLHN---ESAKEQV-------DLAEVHGKVYAALK----
SGRNSQIHPILCSSL-----KSISTLKPEDMEK-------LGS-----------------
-------VIMNSHS----------------------------------------------
------------------------------------------------------------
------------------------------------------------------------
------------------------------------------------------------
------------------------------------------------------------
------------------------------------------------------------
------------------------------------------------------------
--------------------------------------------
>Q9XZC0
-----------------------------------VSIFIFHFSANILVRN-SEMKGKRV
ISKREM---------SKADQCTFLSYQSVAYGTLGDVA----------GDVSSI----EG
ADLVATPIAAGGHLAKGAT----------------DAAMIAMDCSS--------------
------------IP-------FDEIKQQLN---------QRFNEVDKKLQKGAEAL---E
NVTELA-------EKTYSSVEKMRVEMREGFNHVIATI--ENANTKQIITGINQIIQYFN
DERENINNRQKEDY---------------------------------VAKLQEPASGNFL
LY-----------LRKSRTSEDGSLHSLLFKIINQ--ELAIPNNAA--------------
-DNNAIRALFALFYGTQTFISIMFYLVKQYS-------YLADYHY---------------
---QNGNLAEFN--------------SNFDHMKTVFQDFKFTLIGINTSNSKPLVNTVLS
I--IE---DVKNKRFI---RNLRSNLYQKIIKSTKSLLDLREKITKMDLPIIEDTPKSS-
-------VLINFREKSSSVPRIETPILKWTPGTVVKYAIQYEQDGKYSKISKW-------
-----SNPIT----VQRLANPYIT---IDKDRRNRLVFRQFGNEKPELISILDSSQNEFR
DIHRDLYNAAQMPYKETALGICRKLIDSGAQVGASFE-----MGR----KSIHASATAGN
DDV--ARLLLAKN-------------------------NGLLN--------VPDKNG-YT
PLHIASE--------------RKNNDFVKFLLEKGADVNVRTFANE-LTPLHLAARQDFT
IIVKTLMEKRG-------------------------------------------------
------------------------------------------------------------
------------------------------------------------------------
------------------------------------------------------------
---IDVNAKERAGFTPLHLSITSNS------------------------RAARTLINETP
AG------------------------------------------------------INIK
-------------------------------------------------SNSGLTPLHLA
---------------------VLQNNLSAAKVLV-KSNKKVKLNEMDNNGMTPLHYA---
------------------------------SMLGNLEFVKYFTSEQG-IDVNAKTKVKN-
----------------WTPLHLAILFKKFDVAQSL-------------------------
--------------------------LQVRNIDISTRADQAITP------------LHLA
AATGNSQIVKTILNSGAVV---DQETAN--------------------------------
-------------------GFTALHLAIMN------------------------------
----------------------------------------PNTETPQFLIAK-GANINA-
-----------KTNDGSTPLHFAAALGKTNIFQLLMD--KGANIKAENLINQMPIHEAVV
NGHLA-------------------------------------------------------
--------------------------------------IVKMLIEQDSSLMNAKNMRDE-
----------YP----------------------------------FYLAAEKRYKDVFN
YLESKG-ADVNEK--NNDGNTLLHLFSINGEVEVVQFLIQNGADFRLRNKER---KSFFD
LAV-EFGHAGIVGYA---------IEENKVDL--------QEPYRGKTILYHA-ICDSVK
YDRIEVVRYFVETL-NEDQCSP----------------LQEAAAYAHLDLVKYFVQERGI
NPTAFNNDNQVSPLCIAIVGAPCGFVKSCDTPERLDVVEYLV------------------
--------------------DKTPDINKE-CDTQQ-------STPVSSAVYGNKVSILNY
LIRNGAD-PNKKVRGDPPLFIAAMIG-------QYDI---VKSLVEQHK-----------
--------------IDVNTRNK--EQFTPLHAAASNDHI---------------------
---------------DVVKYLIQKGADVNAKG-DENLKPIDL------------------
------------------------------------------------------------
----------------------AGEKS-KAYLRSLGRRFFRNESPS--------------
------------------KSFEIDKFNA----------------IMPEVSMSGKVSHDSN
FIQHISS-GTRS------------------------------------------------
------------------------------------------------------------
--------------------------------------------------KSNFNSA---
---KNKMYAENS----------------------------HVRSIDV-------------
------------------------------------------------------------
--------------NGALLLL---------------------------------------
---------------DFM------------------------------------------
-------------------------------------------------VRVFSNRKMNY
AASIS-----GIKSRS----------------------------NSEAQAEALILTERFE
-----------------HLLNALIA---DQSIDSL-------DFSNVHSRIYKAII----
NGNPNGISEMLCSYA-----KEYSELDPEKIEK-------LLQEF---------------
------ETLTFTKS----SEIQ--------------------------------------
------------------------------------------------------------
----------IN------------------------------------------------
---------------------------------EKFSHALFETC----------------
------------------------------------------------------------
---------------------GLNRPTNVLQIK---------------------------
------------------------------------------------------------
--------------------------------------------
>Q02989
-----------------------------ACSSPEVSIFHFFVYAGSFVKNFKKMKGSSA
ISKREM---------SRADQCKLLAYTAVGYETVGNVA----------ADIASI----EG
ANLVAAPVAAGGHLGKGLT----------------DAAMIAMDCSS--------------
------------IP-------FEEIKEILN---------KEFKEMGRKLDKNTEAL---E
HVSKLV-------SKTLSTVEKIRVEMREGFKLVIETI--ENIATKEIVFDINKIVQYFN
NERENINSRQKEEF---------------------------------VAKLQEPAPGNFL
LY-----------LRNSRTSESGTLYSLLFRIIDQ--ELAIPNNAG--------------
-DNNAIQALYALFYGTETFISIMFYLVKQYS-------YLAEYHY---------------
---QKGNLEEFN--------------TNFDHMKIVFQDFKFSLIGIN-QNTKPLVDEVLN
V--LN---NVKNKSFI---RNVQNKLFYDLMKQTESLLELKKEIANMELPIIDETPRLS-
-------ISISFKERSDDKP-VDTPLLKWDKGKEVKYAIQFEQDGKFSKISSW-------
-----SKPVT----VQHLACPFIS---VDKDRRNRLIFRQFGDQIPELVGTLRGSQVEFR
DIHRDLYNAAQVPYAREALSISRTLIQNGANVSETFE-----LGR----GAIHAAASAGN
YDV--GELLLNKD-------------------------INLLE--------KADKNG-YT
PLHIAAD--------------SNKNDFVMFLIGNNADVNVRTKSDL-FTPLHLAARRDLT
DVTQTLIDITE-------------------------------------------------
------------------------------------------------------------
------------------------------------------------------------
------------------------------------------------------------
---IDLNAQDKSGFTPLHLSISSTS------------------------ETAAILIRNTN
AV------------------------------------------------------INIK
-------------------------------------------------SKVGLTPLHLA
---------------------TLQNNLSVSKLL---AGKGAYLNDGDANGMTPLHYA---
------------------------------AMTGNLEMVDFLLNQQY-ININAATKEKK-
----------------WTPLHLAILFKKNDVAERL-------------------------
--------------------------LSDENLNIRLETNGGINP------------LHLA
SATGNKQLVIELLAKNADV---TRLTSK--------------------------------
-------------------GFSALHLGIIG------------------------------
----------------------------------------KNEEIPFFLVEK-GANVND-
-----------KTNSGVTPLHFAAGLGKANIFRLLLS--RGADIKAEDINSQMPIHEAVS
NGHLE-------------------------------------------------------
--------------------------------------IVRILIEKDPSLMNVKNIRNE-
----------YP----------------------------------FYLAVEKRYKDIFD
YFVSKD-ANVNEV--DHNGNTLLHLFSSTGELEVVQFLMQNGANFRLKNNER---KTFFD
LAI-ENGRLNIVAFA---------VEKNKVNL--------QAAHRGKTILYHA-ICDSAK
YDKIEIVKYFIEKL-NESECNP----------------LHEAAAYAHLDLVKYFVQERGI
NPAEFNEENQASPFCITIHGAPCGYSLDCDTPDRLEVVEYLS------------------
--------------------DKIPDINGK-CDVQE-------NTPITVAIFANKVSILNY
LVGIGAD-PNQQVDGDPPLYIAARQG-------RFEI---VRCLIEVHK-----------
--------------VDINTRNK--ERFTALHAAARNDFM---------------------
---------------DVVKYLVRQGADVNAKG-IDDLRPIDI------------------
------------------------------------------------------------
----------------------AGEKA-KAYLQS--SRFLRSGHSF--------------
------------------QSNEIDSFGN----------------TIHGISMSART--NDK
LTQQISSKGTRS------------------------------------------------
------------------------------------------------------------
--------------------------------------------------DS--NST---
---EGKMHSENV----------------------------HVRSIDV-------------
------------------------------------------------------------
--------------NGALLLL---------------------------------------
---------------DFM------------------------------------------
-------------------------------------------------IRVFASKKTNF
APYGS-----RIKTRS----------------------------AAEAQAEALIMTERFE
-----------------NLLSGLIG---DPIPDSI-------DFSNVHSKIYKAIM----
SGRRSVISEMLCSFA-----EEYSKLNHESIKQ-------LLSEF---------------
------ETLTTTKA----SEIH--------------------------------------
------------------------------------------------------------
----------IE------------------------------------------------
---------------------------------ESVPYAPFEIC----------------
------------------------------------------------------------
---------------------ELKVNSNVSQIK---------------------------
------------------------------------------------------------
--------------------------------------------
>Q25338
-------------------------MHSKELQTISAAVARKAVPNTMVIRL---------
--KRDE-EDGEMTLEERQAQCKAIEYSNSVFGMIADVA----------NDIGSIPVIGEV
VGIVTAPIAIVSHITSAGL----------------DIASTALDCDD--------------
------------IP-------FDEIKEILE---------ERFNEIDRKLDKNTAAL---E
EVSKLV-------SKTFVTVEKTRNEMNENFKLVLETI--ESKEIKSIVFKINDFKKFFE
KERQRIKGLPKDRY---------------------------------VAKLLEQ--KGIL
GS-----------LKEVREPSGNSLSSALNELLDKNNNYAIPKVVD--------------
-DNKAFQALYALFYGTQTYAAVMFFLLEQHS-------YLADYYY---------------
---QKGDDVNFN--------------AEFNNVAIIFDDFKSSLTG----GDDGLIDNVIE
V--LN---TVKALPFI---KNADSKLYRELVTRTKALETLKNQIKTTDLPLIDDIPETL-
-------SQVNFPNDENQ---LPTPIGNWVDGVEVRYAVQYESKGMYSKFSEW-------
-----SEPFT----VQGNACPTIKV-RVDPKKRNRLIFRKFNSGKPQFAGTMTHSQTNFK
DIHRDLYDAALNINKLKAVDEATTLIEKGADIEAKFD-----NDR----SAMHAVAYRGN
NKI--ALRFLLKNQ------------------------SIDIE--------LKDKNG-FT
PLHIAAE--------------AGQAGFVKLLINHGADVNAKTSKTN-LTPLHLATRSGFS
KTVRNLLESPN-------------------------------------------------
------------------------------------------------------------
------------------------------------------------------------
------------------------------------------------------------
---IKVNEKEDDGFTPLHTAVMSTY------------------------MVVDALLNHPD
ID------------------------------------------------------KNAQ
-------------------------------------------------STSGLTPFHLA
---------------------IINESQEVAESLV--ES-NADLNIQDVNHMAPIHFA---
------------------------------ASMGSIKMLRYLISIKDKVSINSVTENNN-
----------------WTPLHFAIYFKKEDAAKEL-------------------------
--------------------------LKQDDINLTIVADGNLTV------------LHLA
VSTGQINIIKELLKRGSNI---EEKTGE--------------------------------
-------------------GYTSLHIAAMR------------------------------
----------------------------------------KEPEIAVVLIEN-GADIEA-
-----------RSADNLTPLHSAAKIGRKSTVLYLLE--K----------------GA--
------------------------------------------------------------
---------------------------------------------------DIGAKTADG
S---------TA----------------------------------LHLAVSGRKMKTVE
TLLNKG-ANLKEY--DNNKYLPIHKAIINDDLDMVRLFLEKDP-----------------
------------------------SLKD------------DETEEGRTSIMLI-----VQ
KLLLELYNYFIN---NYA--ET----------------LDEEALFNRLD-----------
------------------------------EQGKLELA-YIF------------------
--------------------HNKE--------GDA-------KEAVKPTI----LVTIKL
M----------------------------------------EYCLKKLRE--------E-
--------------SGAPEGSF--DSPSSKQCISTFSED---------------------
---------------EMFR-----------------RTLPEI------------------
------------------------------------------------------------
----------------------VKETN-SRYLPLKG--FSR-------------------
---------------------SLNKFL---------------------------------
------PSLKFA------------------------------------------------
------------------------------------------------------------
--------------------------------------------------ESK-NSY---
---RSENFVSN---------------------------------IDS-------------
------------------------------------------------------------
--------------NGALLLL---------------------------------------
---------------DVF------------------------------------------
-------------------------------------------------IRKFTNEKYNL
TGK---------EAVP----------------------------YLEAKASSLRIASKFE
-----------------ELLTEVKG---IPAGELI-------NMAEVSSNIHKAIA----
SGK--PVSKVLCSYL-----DTFSELNSQQMEE-------LVN-----------------
-------TYLSTKP----SV----------------------------------------
------------------------------------------------------------
---------------------------------ITSASAD--------------------
--------------------------------YQKLPNLLTATCLEP-------------
------------------------------------------------------------
--------------------ERMAQLIDVHQKMFLR------------------------
------------------------------------------------------------
--------------------------------------------
>TRINITY_DN11758_c0_g1::TRINITY_DN11758_c0_g1_i1::g.1::m.1 type:complete len:837 gc:universal TRINITY_DN11758_c0_g1_i1:159-2669(+)
------------------------------------------------------------
------------------------------------------------------------
------------------------------------------------------------
------------------------MINVVKYLLDLG-----VDINEANAYGNTP------
------------------------------------------LHIACFNGQDIVVNELID
RGA-NVNQMNKKG----------------------------------FTPLHFAATSTHG
ALCLEVLVCNGADVNAKSKDGKTPLH-----------MTAIHGRFSRSQTIIHNGAEIDC
EDKNGNTPLHIAA-----------------------------------------------
---RYGHELLINTLITSGADTAKQGIHGMFPLHLA------ALSGFS-DCCRKLLSSGFE
IDTSD---DFGRTCLHAAAAGGNLECLNLLLNTGADFNKKDKFGRTPLHYAA--------
-------ANCNYKC-------------------------LFALVGSGASVNDLDER----
-------------------------------------------------GCTPLH-----
------YAAASDTD----GKCLKYLLRNDANPGIRDK-----QGY----NAVHYAAAYGH
RLC--LELIANETP---------------LDVLMETSGSDMLN--------DSDNRAPIS
PLHLAAY--------------HGHHQALEVLVQSLLDLDVRNNNGR--TPLDLAAFKGHV
ECVDVLINQ---------------------------------------------------
------------------------------------------------------------
------------------------------------------------------------
------------------------------------------------------------
-----------------------------------------------------------G
AS------------------------------------------------------ILVK
D------------------------------------------------YVIKRTPIHAA
---------------------ATNGHSECLRLLIGNAEPQNAVDIQDGNGQTPLMLS---
------------------------------VLNGHTDCVYSLLNKG--ANVDAKDKWGR-
-----------------TALHRGAVTGHEECVEAL-------------------------
--------------------------LHH-GAKATLRDCRGRTP------------IHLS
AACGHIGVLGALLQSLSPGDMIPALTDNQ-------------------------------
-------------------GYTSLHWACYN------------------------------
----------------------------------------GHDYCVEFLLDQ-EHFQK--
-----------MEGNSFSPLHCAVINDNEGAAEMLIDILGSGIVNSTDAKARTPLHAAAF
TDHVE-------------------------------------------------------
--------------------------------------CLQLLLSHNA---QVNSVDSSG
K---------TP----------------------------------LMMAAENGQTNTVE
VLVSSAKADLTLQ--DKCKNTALHLACSKGHENSALLILEKIRDRNLINATNTALQTPLH
VAA-RNGLTVVVQELLGKGASVLAVDENG---------------------YTPALA----
-------------------CAP------------------------NKDVADCLALILAT
------------------------------------------------------------
------------------------------------------MMPVS-SSSQIPSLTF--
------------------------------------------------------------
--------------NSI--NHYTTSSKTVTFDSSPITR----------------------
------------------------------------------------------------
------------------------------------------------------------
------------------------------------------------------------
------------------------------------------------------------
------------------------------------------------------------
------------------------------------------------------------
---------------------------------------------------SEHSSYCSF
------------------------------------------------------------
------------------------------------------------------------
------------------------------------------------------------
---------------N--------------------------------------------
------------------------------------------------------------
------------------------------------------------------------
----------------------------NIGRE---------------------------
DGYP-----------------YTEEDELNDSDS---------------------------
------ETY---------------------------------------------------
------------------------------------------------------------
------------------------------------------------------------
------------------------------------------------------------
------------------------------------------------------------
------------------------------------------------------------
------------------------------------------------------------
--------------------------------------------
>TRINITY_DN22087_c0_g1::TRINITY_DN22087_c0_g1_i1::g.2::m.2 type:5prime_partial len:1163 gc:universal TRINITY_DN22087_c0_g1_i1:4470-982(-)
--------------------------------------------------------FFSP
SPPPSA------------------------------------------------------
------------------------------------------------------------
------------------------------------------------------------
----------------------------------------------------ARRRRCFD
------------------------------------------------AP----------
---------------------------------------C--------------------
------RLAGKAAAG---------------------------------------------
---RGGRLAVSR------------------------------------------------
-----------RSPR---------RALGMAGRRGA-------------------------
--------------------------------------------GG-----------GGA
LAIG---PLGE--LLQQS-------------------------PSCCVGGAASEPA----
---RELFEACRNGD----VERVKRLVRPE-NVNGRDT-----AGRK--SSPLHFAAGFGR
RDV--VEYLLQS--------------------------GANVH--------AR-DDGGLI
PLHNACS--------------FGHAEVVNLLLRHGADPNARDN--WNYTPLHEAAIKGKI
DVCIVLLQH---------------------------------------------------
------------------------------------------------------------
------------------------------------------------------------
------------------------------------------------------------
-----------------------------------------------------------G
AD------------------------------------------------------PSIR
-------------------------------------------------NTDGRTALDLA
DPSAKAVLTGEYKKDELLESARSGNEEKLMALLT---PLNVNCHASDGRKSTPLHLA---
------------------------------AGYNRVKIVQLLLHHG--ADVHAKDKGDL-
-----------------VPLHNACSYGHYEVTELL-------------------------
--------------------------VKH-GACVNAMDLWQFTP------------LHEA
ASKNRVEVCSLLLSYGADPTLLNCHNKSTIDLAPTPQLKERLAYEFKGHSLLQAARESDV
NRVKKHLSLEIVNFKHPQTHETPLHCAAASPY----------------------------
---------------------------------------AKRKQVCELLLRK-GANINE-
-----------KTKDFLTPLHVASEKAHNDVVEVVVK--HEGKVNALDNLGQTSLHRAAH
CGHLQTCRLLLSFGCDPSIVSLQGFTASQMGNESIQQLLQEGVPLGNSEADRQLLEAAKA
GDVDTVKKLCTTHSVNCRDIEGRQSTPLHFAAGYNRVSVVEYLLQHGA---DVHAKDKGG
L---------VP----------------------------------LHNACSYGHYEVAE
LLVKHG-AVVNVA--DLWKFTPLHEAAAKGKYEICKLLLQHGADPTKKNRDG---NTPLD
LV--KDGDTDIQDLLR---------------------------GD-------AALLDAAK
--KGCLAR-------VKKLCSPDNVNCRDTQGRHSTP-LHLAAGYNNLEVAEYLLQHGAD
V--NAQDKGGLIPLHNA--------ASYG-------------------------------
--------------------------------ADDVSALLAAAMPVSALPSCYKPQVINV
SQNTGTSADSLSSMPSSPSNLSAAS--------SLDS-----------------------
--------------LSGSFSEL---SVVNTNGAEGASS--LEKKEV--------------
----LSVDF------SINQFVRNLGLEHLIDILEREQITLDVLVEMGHRELKEIGINAYG
HRHKIIKGVERLISGQQGLNTYLTLNTSGSGTILIDLSPDDKEF---QSVEDEMQSTVRE
HRDGGHAGGIFNRYNILKIQKVCNKKLWERYTH---------------------------
------------------RRKEVSE----EN---------------HNHANERMLFHGSP
FVNAIIHKGFDERHAYIGG--MFGAGIYFAENSSKSNQYVYGIG----------------
--------------GGT-------------------------------------------
----------------------------------------------GCPIHKDRSCY---
------------------------------------------------------------
------------------------------------------------------------
---IC---------HRQLLFC---------------------------------------
------------------------------------------------------------
--------------------------------------------------RVTLGKSFLQ
FSAMKMAH-----------------------SPPG-----------HHSVTG--------
----------------------------RPS----------------VNGLALAEYVIY-
RGEQAY------------------------------------------------------
------PEYLITYQI---------------------------------------------
------------------------------------------------------------
-----------VKPE------------------IATEA----------------------
------------------------------------------------------------
------------------------------------------------------------
------------------------------------------------------------
------------------------------------------------------------
--------------------------------------------
>TRINITY_DN22087_c0_g1::TRINITY_DN22087_c0_g1_i2::g.4::m.4 type:5prime_partial len:1226 gc:universal TRINITY_DN22087_c0_g1_i2:4659-982(-)
--------------------------------------------------------FFSP
SPPPSA------------------------------------------------------
------------------------------------------------------------
------------------------------------------------------------
----------------------------------------------------ARRRRCFD
------------------------------------------------AP----------
---------------------------------------C--------------------
------RLAGKAAAG---------------------------------------------
---RGGRLAVSR------------------------------------------------
-----------RSPR---------RALGMAGRRGA-------------------------
--------------------------------------------GG-----------GGA
LAIG---PLGE--LLQQS-------------------------PSCCVGGAASEPA----
---RELFEACRNGD----VERVKRLVRPE-NVNGRDT-----AGRK--SSPLHFAAGFGR
RDV--VEYLLQS--------------------------GANVH--------AR-DDGGLI
PLHNACS--------------FGHAEVVNLLLRHGADPNARDN--WNYTPLHEAAIKGKI
DVCIVLLQH---------------------------------------------------
------------------------------------------------------------
------------------------------------------------------------
------------------------------------------------------------
-----------------------------------------------------------G
AD------------------------------------------------------PSIR
-------------------------------------------------NTDGRTALDLA
DPSAKAVLTGEYKKDELLESARSGNEEKLMALLT---PLNVNCHASDGRKSTPLHLA---
------------------------------AGYNRVKIVQLLLHHG--ADVHAKDKGDL-
-----------------VPLHNACSYGHYEVTELL-------------------------
--------------------------VKH-GACVNAMDLWQFTP------------LHEA
ASKNRVEVCSLLLSYGADPTLLNCHNKSTIDLAPTPQLKERLAYEFKGHSLLQAARESDV
NRVKKHLSLEIVNFKHPQTHETPLHCAAASPY----------------------------
---------------------------------------AKRKQVCELLLRK-GANINE-
-----------KTKDFLTPLHVASEKAHNDVVEVVVK--HEGKVNALDNLGQTSLHRAAH
CGHLQTCRLLLSFGCDPSIVSLQGFTASQMGNESIQQLLQEGVPLGNSEADRQLLEAAKA
GDVDTVKKLCTTHSVNCRDIEGRQSTPLHFAAGYNRVSVVEYLLQHGA---DVHAKDKGG
L---------VP----------------------------------LHNACSYGHYEVAE
LLVKHG-AVVNVA--DLWKFTPLHEAAAKGKYEICKLLLQHGADPTKKNRDG---NTPLD
LV--KDGDTDIQDLLR---------------------------GD-------AALLDAAK
--KGCLAR-------VKKLCSPDNVNCRDTQGRHSTP-LHLAAGYNNLEVAEYLLQHGAD
V--NAQDKGGLIPLHNA--------ASYGHVDVAALLIKYNACVNATDKWAFTPLHEAAQ
KGRTQLCALLLAHGADPTLKNQEGQTPLDLVTADDVSALLAAAMPVSALPSCYKPQVINV
SQNTGTSADSLSSMPSSPSNLSAAS--------SLDS-----------------------
--------------LSGSFSEL---SVVNTNGAEGASS--LEKKEV--------------
----LSVDF------SINQFVRNLGLEHLIDILEREQITLDVLVEMGHRELKEIGINAYG
HRHKIIKGVERLISGQQGLNTYLTLNTSGSGTILIDLSPDDKEF---QSVEDEMQSTVRE
HRDGGHAGGIFNRYNILKIQKVCNKKLWERYTH---------------------------
------------------RRKEVSE----EN---------------HNHANERMLFHGSP
FVNAIIHKGFDERHAYIGG--MFGAGIYFAENSSKSNQYVYGIG----------------
--------------GGT-------------------------------------------
----------------------------------------------GCPIHKDRSCY---
------------------------------------------------------------
------------------------------------------------------------
---IC---------HRQLLFC---------------------------------------
------------------------------------------------------------
--------------------------------------------------RVTLGKSFLQ
FSAMKMAH-----------------------SPPG-----------HHSVTG--------
----------------------------RPS----------------VNGLALAEYVIY-
RGEQAY------------------------------------------------------
------PEYLITYQI---------------------------------------------
------------------------------------------------------------
-----------VKPE------------------IATEA----------------------
------------------------------------------------------------
------------------------------------------------------------
------------------------------------------------------------
------------------------------------------------------------
--------------------------------------------
>TRINITY_DN22029_c0_g1::TRINITY_DN22029_c0_g1_i1::g.6::m.6 type:5prime_partial len:829 gc:universal TRINITY_DN22029_c0_g1_i1:3584-1098(-)
-------------------------------------------------RE----YTLSH
LGKRDS---------------------------------------------------GE-
------------------------------------------------------------
---------------------------------KRGG-----------------------
---QWVG--CRRREPRCHAGERSEGPMETEGRSSWA----------------MGLLKTFD
--------------------------------------------ASEFVSWHKIGSGGFG
QV-----------YKARHVHWKTCLA-----------IKCSPS--------LHV------
-DEKERMELLEEAKK--MEMAKFRYILPVYGICKEPVGLVMEYM----------------
---ETGSLEKLL------------------------------------------------
----------ASEPLPW-------ELRFRIIHETA-------------------------
------------------------------------------------------------
------------------------------------------------VGMNFLHC----
-----MSPPLLHLD----LKPANILLDAHYHVKISDFGLAKCNGL----SHSHDLSMDGL
CGT--IAYLPPERIKEKNRYFDTKHDVYSFSIVIW---GVLTQ--------KKPFSEENN
ILHIMVKV------------VNGHRPEL--------------------PPVSKSRPRAYN
NLIKLMQKC------------------WQD-------------------DPSKRP-----
--------TFKEITSE------------------TEELCEKTEYENKEMSV---EEDAKA
SQTYSKEMSSISQLKQD---------PDPASIKDYSLSEL--------------------
--------------------------------------LSQLDSGISHTEQAEELSRSAS
ESRLATSDKRLSGVSSVDSAFSSRGS-----------------------LSLSFERENSG
SD---------------------------------------------------IGTTDIQ
KRKLAEAIISGDTGKLMKILQPQ--------------------DVDLILDGNG-GLLHLA
---------------------IESGQEECVKWLL---LNNANPNLTNRKNSTPLHIA---
------------------------------VEKKNKSIVELLLTRK--INVNAKDEDQW-
-----------------TALHFAGQNGDELITRML-------------------------
--------------------------LEK-NALLNEVDFKGRAP------------IHVA
CQHGQENVVRIFLRKGVYV---DVRGKD--------------------------------
-------------------NWVPLHYAAWQ------------------------------
----------------------------------------GHLPIVKLLAKQPGVNVNA-
-----------QTVDGRTPLHLAAQRGHYRVARILVE--LQSDVNIRNVFFQTALHVAAE
TGHTS-------------------------------------------------------
--------------------------------------TSRLLLNRGA---DLEATTAEG
C---------TA----------------------------------LHLAARNGHLSTTK
LLIEEG-ANILAR--GPLNRTALHLAAENGHDEVVD-ILANLENINDSDEEG---LVALH
LAA-KGGHTQTAEVLLKHGA----------------------------------------
-------------------CIN--------------------------------------
------------------------------------------------------------
---MQ-------------------------------------SFAFQ-------------
------------------------------------------------------------
------------------------------------------------------------
------------------------------------------------------------
------------------------------------------------------------
------------------------------------------------------------
------------------------------------------------------------
------------------------------------------------------------
------------------------------------------------TPL---------
------------------------------------------------------------
------------------------------------------------------------
------------------------------------------------------------
------------------------------------------------------------
------------------------------------------------------------
------------------------------------------------------------
------------------------------------------------------------
----------------------------QLAKQ---------------------------
NGSNTI------------------------------------------------------
------ITLLSQR-----------------------------------------------
------------------------------------------------------------
------------------------------------------------------------
------------------------------------------------------------
------------------------------------------------------------
------------------------------------------------------------
------------------------------------------------------------
--------------------------------------------
>TRINITY_DN22355_c0_g1::TRINITY_DN22355_c0_g1_i1::g.7::m.7 type:5prime_partial len:670 gc:universal TRINITY_DN22355_c0_g1_i1:3-2012(+)
------------------------------------------------------------
------------------------------------------------------------
------------------------------------------------------------
------------------------------------------------------------
-------------------TERVCKERNMM----------------------SSFR----
------------------------------------------------WPW---------
------------------------------------------------------------
-RADAATSFLRAA-----------------------------------------------
---RSGNLDKAL------------------------------------------------
----------------------------DHLRNGVDINTCNQN-----------------
------------------------------------------------------------
-------------------------------------------------GLNAL------
------HLASKEGH----VKMVAELLHKEIVLETTTK-----KGN----TALHIAALAGQ
DDV--VRELVNF--------------------------GANVN--------AQSQKG-FT
PLYMAAQ--------------ENHLEVVKFLLENGANQNVATEDGF--TPLAVALQQGHE
NVVAHLINY---------------------------------------------------
----------------------------------------GTKGKVR-------------
------------------------------------LPALHIAARNDDTRTAAVL-----
---------------------------------------------LQNDPNADVLS----
----------KTGFTPLHIAAHYEN------------------------LNVAQLLLNRG
AS------------------------------------------------------VNFT
-------------------------------------------------PQNGITPLHIA
---------------------SRRGNIIMVRLLL---DRGAHIEVRTKDELTPLHCA---
------------------------------ARNGHLRIAEILLDHG--APIQAKTKNGL-
-----------------SPIHMASQGDHLDCVRLL-------------------------
--------------------------LQY-NADIDDITLDHLTP------------LHVA
AHCGHHRVAKILLDKGAKP---NARALN--------------------------------
-------------------GFTPLHIACKK------------------------------
----------------------------------------NHIRVMELLLKM-GASIDA-
-----------VTESGLTPLHVASFMGNLSIVKILLQ--RGASPNVSNVKVETPLHMAAR
AGHSE-------------------------------------------------------
--------------------------------------VAKYLLQNKA---KVNATAKDD
Q---------TP----------------------------------LHCASRLGHCAMVK
LLLESG-ADANLS--TTAGHTPLHITAREGHLDCVCALLEKEASQTAMTKKG---FTPLH
VAS-KYG-----------------------------------------------------
----------------------------------------------KVDVAEALLEHNAQ
P--NAAGKNGLT------------------------------------------------
------------------------------------------------------------
------------------------------------------------------------
---------------------------------PLHVS----------------------
--------------------VHHNNLDVV-----KVLLP---------------------
----------------KGASPHSVAWVRGRSAPSIPLGPGGS------------------
------------------------------------------------------------
------------------------------------------------------------
---------------------------------------------------------GWR
G--CP---------GGS-------------------------------------------
-------------------------------------------------------CY---
--------------------------------------------LSVAQG----------
-----------------------------------------NFRA---------------
------------------------------------------------------------
------------------------------------------------------------
------------------------------LAW---------------------------
------------------------------------------------------------
-----------------------------------------------ESGVLGREV----
SGFSGF------------------------------------------------------
------TSFS--------------------------------------------------
------------------------------------------------------------
------------------------------------------------------------
------------------------------------------------------------
------------------------------------------------------------
------------------------------------------------------------
------------------------------------------------------------
--------------------------------------------
>TRINITY_DN25614_c0_g1::TRINITY_DN25614_c0_g1_i1::g.11::m.11 type:5prime_partial len:549 gc:universal TRINITY_DN25614_c0_g1_i1:3-1649(+)
-------------------------------------------------RL---------
------------------------------------------------------------
----------------AAL-----------------------------------------
----------------------------------------------QEAASAGTAM---E
EIRSRA------------------------------------------VKGLSDLKGFFN
------------------------------------------------------------
------------------------------------------------------------
------------------------------------------------------------
LTVKEGDSSKAA------------------------------------------------
------------------------------------------------------------
-------ASVE-------------------------------------------------
------------------------------------------------------------
------------------AANAETLLPDE--------------------IEFQHAAKTNN
LDT--MERLFRK--------------------------KVNINAVNVLK---------RT
ALHFAVA--------------GNHISAVDFLLHHKARVDIADKHGL--TAIHLAAWSGNL
EIMLMLIKA---------------------------------------------------
------------------------------------------------------------
------------------------------------------------------------
------------------------------------------------------------
-----------------------------------------------------------G
AD------------------------------------------------------QKAK
-------------------------------------------------NQEGMNVLHFA
---------------------AKNNSVRIVNYFI-QDLHLMELNKPDEKGRTPFLLA---
------------------------------AEMGHEEMINELITLN--LFTSEKDKEGN-
-----------------TALHLAAKNGHNEVVEIL-------------------------
--------------------------LQQ-------------------------------
------------------------------------------------------------
------------------------------------------------------------
-----------------------------------------------------WEDINK-
-----------FNQNGETPFYMAVEGGHEKCADLLLE--AGSDINILNKHNASALHIATQ
NGHTP-------------------------------------------------------
--------------------------------------LVRFLISNNI---DLDAQSQKN
N---------SP----------------------------------LHLAITKNNLSVIN
SLIKAN-HSINCL--NKRHETPLHLAADLGNVDVIETLLKAGCDFSIVDKQG---KSALA
VAS-RSNHALVVDMII-------------------------------------------K
AERYYIWK-------QEHHCNVS-------------------------DI----------
------------------------------------------------------------
------------------------------------------NLSFK-------------
--------------------------------------Q-------------------D-
--------------HNIQTKQIR-------------------------------------
---------------ASLWNLAYNGLKM--------------------------------
------------------------------------------------------------
-------------------------REWVKLAQ---------------------------
---------FWKF--------------------------------------------TDE
QIKAIEEQWTGE------------------------------------------------
------------------------------------------------------------
------------------------------------------------------KSY---
------------------------------------------------------------
------------------------------------------------------------
------------KEHGHRMFL---------------------------------------
------------------------------------------------------------
------------------------------------------------------------
-------------------------------------------IWLHGVLMA--------
---GQNP--------IKYLYEDLIN-----------------------------------
VGFQQL-------------AEKFRAENNAGTESKK-------------------------
------CSVS--------------------------------------------------
------------------------------------------------------------
------------------------------------------------------------
------------------------------------------------------------
------------------------------------------------------------
------------------------------------------------------------
------------------------------------------------------------
--------------------------------------------
>TRINITY_DN26236_c0_g1::TRINITY_DN26236_c0_g1_i1::g.12::m.12 type:complete len:552 gc:universal TRINITY_DN26236_c0_g1_i1:214-1869(+)
------------------------------------------------------------
------------------------------------------------------------
------------------------------------------------------------
------------------------------------------------------------
-MTTQVT-----------------------------------------------------
------------------------------------------------------------
------------------------------------------------------------
------------------------------------------------------------
VT-RAGTIGHEE-------------YSLYSSMS---------------------------
----------------------EDELIQMAIEQSLT------------------------
------------------------------------------------------------
-----EDPAEQ-IAAQKT------------------------------------------
------VTAAPPPS------------------------EPYCQNFYLYPWERRAAQSGGQ
TSAS----------------------------------GSGV---------RRRYDGSFF
ILPQAEVLD-----PVVLMIKEGDETALQNMIQAGKNLAQPNKDGW--LPLHEAAYYGQE
GCLKLLQRS---------------------------------------------------
------------------------------------------------------------
------------------------------------------------------------
------------------------------------------------------------
------------------------------------------------------------
----------------------------------------------------FPGTIDQR
-------------------------------------------------TLQEETALYLA
---------------------TNRGNIDCMRSLL---QAGAEPDIANKARETPLYKA---
------------------------------CERKNPEAVQMLLQYN--ADVNHRCNRGW-
-----------------TALHEAVARNDLEIIELL-------------------------
--------------------------VQG-GAKIESANCYGITS------------LFVA
AESGHLEALRYLAKCGADI---NTQASD--------------------------------
-------------------KASALYEASKN------------------------------
----------------------------------------GHEKIVEFLLSQ-GADANK-
-----------TNKDGFLPIHMASKKGYYEIVKMLLPVTSRTRIK---RSGISPLHLAAE
RNHDD-------------------------------------------------------
--------------------------------------VLEELIDAGF---DVNATLSFE
RSRLYEDRRSSI----------------------------------LYFAVINNNIYATE
LLLEAG-ADPNV-----DLINPLLISIRHGCLKTMKLLLDYGANINAYVASHP--TTFPA
TVMFSMKYLVLLKFLMDMG-----CDANS---CFT-------------------------
---------------CCYGCGP--------------------------------------
------------------------------------------------------------
------------------------------------------HPPID-------------
--------------------------------IRRDRYS-------------------D-
--------------PAVNNNNKI-VQV---------------------------------
------------------------------------------------------------
------------------------------------------------------------
------------------------------------------------------------
------------------------------------------------------------
------------------------------------------------------------
------------------------------------------------------------
------------------------------------------------------------
------------------------------------------------------------
------------------------------------------------------------
------------------------------------------------------------
---------------NLF------------------------------------------
-------------------------------------------------VLAQ-------
------------------------------------------------------------
------------------------------------------------------------
------------------------------------------------------------
------------------------------------------------------------
-------------------------------------I----------------------
------------------------------------------------------------
--------------------------------FYDI------------------------
------------------------------------------------------------
------------------------------------------------------------
------------------------------------------------------------
--------------------------------------------
>TRINITY_DN26236_c0_g1::TRINITY_DN26236_c0_g1_i3::g.14::m.14 type:complete len:635 gc:universal TRINITY_DN26236_c0_g1_i3:214-2118(+)
------------------------------------------------------------
------------------------------------------------------------
------------------------------------------------------------
------------------------------------------------------------
-MTTQVT-----------------------------------------------------
------------------------------------------------------------
------------------------------------------------------------
------------------------------------------------------------
VT-RAGTIGHEE-------------YSLYSSMS---------------------------
----------------------EDELIQMAIEQSLT------------------------
------------------------------------------------------------
-----EDPAEQ-IAAQKT------------------------------------------
------VTAAPPPS------------------------EPYCQNFYLYPWERRAAQSGGQ
TSAS----------------------------------GSGV---------RRRYDGSFF
ILPQAEVLD-----PVVLMIKEGDETALQNMIQAGKNLAQPNKDGW--LPLHEAAYYGQE
GCLKLLQRS---------------------------------------------------
------------------------------------------------------------
------------------------------------------------------------
------------------------------------------------------------
------------------------------------------------------------
----------------------------------------------------FPGTIDQR
-------------------------------------------------TLQEETALYLA
---------------------TNRGNIDCMRSLL---QAGAEPDIANKARETPLYKA---
------------------------------CERKNPEAVQMLLQYN--ADVNHRCNRGW-
-----------------TALHEAVARNDLEIIELL-------------------------
--------------------------VQG-GAKIESANCYGITS------------LFVA
AESGHLEALRYLAKCGADI---NTQASD--------------------------------
-------------------KASALYEASKN------------------------------
----------------------------------------GHEKIVEFLLSQ-GADANK-
-----------TNKDGFLPIHMASKKGYYEIVKMLLPVTSRTRIK---RSGISPLHLAAE
RNHDD-------------------------------------------------------
--------------------------------------VLEELIDAGF---DVNATLSFE
RSRLYEDRRSSI----------------------------------LYFAVINNNIYATE
LLLEAG-ADPNV-----DLINPLLISIRHGCLKTMKLLLDYGANINAYVASHP--TTFPA
TVMFSMKYLVLLKFLMDMG-----CDANS---CFT-------------------------
---------------CCYGCGP--------------------------------------
------------------------------------------------------------
------------------------------------------HPPID-------------
--------------------------------IRRDRYS-------------------D-
--------------PAVNNNNKI-VQFCEMVSTPEMSRW--------------AGPI---
---------------------------------------IDVLLD---------------
------------------------------------------------------------
------------------------------------------------------------
--------------------------------------------YVGNVQLCSRL-----
------------------------------------------------------------
------------------------------------------------------------
--------------------------------------------------KEHIDSY---
--------------------------EDW-------------------------------
------------------------------------------------------------
------------------------------------------------------------
--------------SNIK------------------------------------------
-------------------------------------------------IKAEPPRPLAH
LCRIKIR--------------------------------IV-------------------
------------------------------------------------------------
IGKNRL---------------------------------SLI------------------
------ETLPLPRRLIR-------------------------------------------
------------------------------------YL----------------------
------------------------------------------------------------
--------------------------------QYDFTQ----------------------
------------------------------------------------------------
------------------------------------------------------------
------------------------------------------------------------
--------------------------------------------
>TRINITY_DN27197_c0_g2::TRINITY_DN27197_c0_g2_i2::g.16::m.16 type:internal len:1139 gc:universal TRINITY_DN27197_c0_g2_i2:1-3414(+)
------------------------------------------------------------
------------------------------------------------------------
------------------------------------------------------------
------------------------------------------------------------
------------------------------------------------------------
------------------------------------------------------------
------------------------------------------------------------
------------------------------------------------------------
------------------------------------------------------------
------------------------------------------------------------
------------------------------------------------------------
------------------------------------------------------------
-------------------------------------------------------ARAGH
VCT--VQFLISK--------------------------GANVN--------RTTANNDHT
VLSLACA--------------GGHLAVVELLLAHGADPTHRLKDGS--TMLIEAAKGGHT
SVVCYLLDYPNNLLSAPPPESTQLTPPSHDLNRAPRVPVQALPMVVPPQEPDKPPANVTT
TLPIRNKATSKQKSSSHLQPSNPEVQGYIANQSP-ESIVEEAQGKLTELEQRIKEAIEKN
AQLQSLELAHADQLTKEKIEELNKTREEQIQKKQKILEELQKVERELQLKTQQQLKKQYL
EVKAQRIQLQQQQQSCQHLGILTPVEIEDQLTEEDYARIRQVDPYLLTDEPMPTVS----
----------QMGFAPIQPLAMPQALPLSTSSLPP--------GS---LANFS-------
----ELQSVIVGQPVLGQAQ-LTGLGQGILTDAQQGLMVASPAQTLNDTLDDIMAAVSGR
ASAVSNTPTHSKATCVSKPQTP---APSPIISPSTMLPVYPAIDIDAQTESNHDTALTLA
---------------------CAGGHEELVQTLL---ERGASIEHRDKKGFTPLILA---
------------------------------ATAGHVGVVEILLDNG--ADIEAQSERTK-
----------------DTPLSLACSGGRQEVVELL-------------------------
--------------------------LAR-GANKEHRNVSDYTP------------LSLA
ASGGYVNIIKILLNAGAEI---NSRTGSK-------------------------------
------------------LGISPLMLAAMN------------------------------
----------------------------------------GHTTAVKLLLDM-GSDINA-
----------QIETNRNTALTLACFQGRTEVVSLLLD--RKANVEHRAKTGLTPLMEAAS
GGYAE-------------------------------------------------------
--------------------------------------VGRVLLDKGA---DVNAPPVPS
SR-------DTA----------------------------------LTIAADKGHYKFCE
LLISRG-AHIDVR--NKKGNTPLWLAANGGHLDVVQLLVQAGADVDAADNRK---ITPLM
AAF-RKGHVKVVRYL---------VKEVN-----------QFPSDSECMRYIATVTDKE-
-----MLK-------KCHLCIESIVQAKDRQAAEANKNASILLEE--LDLEKLREESRRL
A--LAAKREKRKEKRRK--------KKEEQRRKLEEIEA-------------KNKENFEL
QA------------------AQEKEKNLK-AEEDP-------GVPTE-PPSATTTTTIGI
SATWTTLAGSHG-KRSNNVTTSNSKRKSRKSKISQDT---VQIIFDDQLPISYSQPE---
-KINGESKSSSTS-ESGDSDNM---RISSCSDESSNSN----------------------
---------------NSHKSDRNTSTAVNNDQNSKKQPAV--------------------
-----------LVTFSKEERKPMSSKSPLKLSEVIGEAPANSLSACTKSCSSPLSSPNGK
ISLASPKRGQKRE------------EGWKEVVR---------------------------
------------------RSKKVSV---------------------PSTVISRVIGRGGC
NINAIRE--------------FTGAHIDIDKQKDKTGDRIITI-----------------
------------------------------------------------------------
------------------------------------------------------------
------------------------------------------------------------
------------------------------------------------------------
------------------------------------------------------------
------------------------------------------------------------
------------------------------------------------------------
------------------------------------------------------------
------------------------------------------------------------
------------------------------------------------------------
------------------------------------------------------------
------------------------------------------------------------
------------------------------------------------------------
------------------------------------------------------------
------------------------------------------------------------
------------------------------------------------------------
------------------------------------------------------------
--------------------------------------------
>TRINITY_DN27307_c0_g1::TRINITY_DN27307_c0_g1_i4::g.17::m.17 type:5prime_partial len:243 gc:universal TRINITY_DN27307_c0_g1_i4:863-135(-)
------------------------------------------------------------
------------------------------------------------------------
------------------------------------------------------------
------------------------------------------------------------
------------------------------------------------------RRR---
------------------------------------------------------------
------------------------------------------------------------
------------ARG---------------------------------------------
---SSGSV----------------------------------------------------
----------------------------MEGQEG--------------------------
------------------------------------------------------------
------------------------------------------------GGSVSN------
------VELCN----------------------------------------LAYA---GR
LEE--LKERLAA--------------------------NRSLA--------TRADQDNRT
ALHWACS--------------AGHSDVVDFLLNLGIPVNDKDDAGW--------------
------------------------------------------------------------
------------------------------------------------------------
------------------------------------------------------------
------------------------------------------------------------
------------------------------------------------------------
------------------------------------------------------------
------------------------------------------------------------
---------------------------------------------------SPLHIA---
------------------------------ASAGRDEIVKALLQKG--AQVNAVNQ----
---------------------NGC------------------------------------
------------------------------------------TP------------LHYA
ASKNKQEIALMLLENKANP-----------------------------------------
------------------------------------------------------------
------------------------------------------------------------
--------------------------------------------DAKDHLASTPLHRAAS
KGNLK-------------------------------------------------------
--------------------------------------MTEILLKHKA---SVNLQDSEG
N---------TP----------------------------------LHLACDEERVEEAK
LLVAHG-ASIYI-----------------------------------ENKEE---KTPLQ
V-----------------------------------------------------------
------------------------------------------------------------
------SKGGL-------------------------------------------------
------------------------------------------------------------
------------------------------------------------------------
------------------------------------------------------------
------------------------------------------------------------
------------------------------GSIL--------------------------
------------------------------------------------------------
----------------------------------------------------RRLVEG--
------------------------------------------------------------
------------------------------------------------------------
------------------------------------------------------------
------------------------------------------------------------
------------------------------------------------------------
------------------------------------------------------------
------------------------------------------------------------
------------------------------------------------------------
------------------------------------------------------------
------------------------------------------------------------
------------------------------------------------------------
------------------------------------------------------------
------------------------------------------------------------
------------------------------------------------------------
------------------------------------------------------------
------------------------------------------------------------
------------------------------------------------------------
------------------------------------------------------------
--------------------------------------------
>TRINITY_DN27961_c0_g1::TRINITY_DN27961_c0_g1_i1::g.18::m.18 type:5prime_partial len:1178 gc:universal TRINITY_DN27961_c0_g1_i1:3-3536(+)
------------------------------------------------------------
-SVRET------------------------------------------------------
--------------AEANMAE---------------------------------------
-----------------------------------------------------------E
EVAKLEK-HLMLLRQEYVKLQKKLTETERKCTLLAAQSNKENASDSFISRLLTIVAELYE
QEQ----------------------Y----------------------------------
-----------SDLKIKVGDRYISAHKFVLAARSE--AWSLANLVSTNELDLSDA-----
-DPEVAMAMLRWIYTDELEL-------------REDDVFLTELMKV----ANRFQLQLLR
ERCEKGVMSLVN------VRNCIRFYQTAEELNAS-----------------TLMNYCAE
I-IANHWDDLRKEDFSSM----SAQLLYKMIKSKTDY-----------------------
------------------------------------------------------------
-------PLHKAIKVEREDVVFLYLIEMDSQLPGKL-------NELDRNGDLALDLALCR
RL----------------ESIATTLVNHKADVDMVDK-----KGW----SLLHKAIHRGD
KFA--ANFLIKN--------------------------GARVN--------AATLGDQET
PLHLVASYNSKKHKPEVI---SEIAQIAESLLRAGANPNMQDSQGR--TPLHSSIVVRND
QVFSQLLQCKQ-------------------------------------------------
------------------------------------------------------------
------------------------------------------------------------
------------------------------------------------------------
---LDLELKDHEGSTALWLAVQYITMS-SDPSVNPFEDVLVENGSSFDENSFAAKLIQRG
SN------------------------------------------------------TDAP
D------------------------------------------------TVTGSCLLQRA
---------------------AEAENEAAALFLA---THGATVDHRNKWGETPLHTA---
------------------------------CQHGLANLTAELLQQG--ANPNIQTEKAAP
APKGTVMPGTADSVSLQTPLHMAIVYNHPDVVSII------LEQKANALHATNNLQIIPD
FSLKDSRDQTVLGLALWTGMHTIAAQLLGSGASINDTMSDGQTL------------LHMA
IQRQDSKSALFLLEHQADI---SARTQD--------------------------------
-------------------GETALQLAIKNQLPLVVDAICTRGADMSVPDEKGNPPLWLA
LENNLEDIASTLVRHGCDATCWGPGPSGCLQTLLHRAIDENSEQIACFLIRS-GCDVNSP
RQPGANGEGDEEAHDRQTPLHLAACWGLEETVQCLLE--FGANVNAQDAEGKTPIHVAII
NQHNT-------------------------------------------------------
--------------------------------------IIQMMISHSA--IQLSLRDRQG
L---------TPFACAMTYKNNKAAEAILRREPGAAEQVDNKGRNFLHLAVQNSDIESVL
FLISVQ-ADVNSRVQDTSKLTPLHLAVQAGSEIIVRNLLLAGARVNELNKHR---QTALH
LAA-QQDLPTICSVLLENGIDFAAVDENKNNA----------------------------
--------------------------------------LHLAVMHGRLSNIRVLLTECNI
D-AEAINARGQSPMHIL-------------------------------------------
--------------------GQYGKENAA-TIFDFFRECMP-EYPLD-------------
---------------------------------KPDA-----------------------
------------------------DGNTVLLLAYTKGNA---------------------
---------------NLCRAIVRAGARLGINN----------------------------
------------------------------------------------------------
------------------------------------------------------------
------------------------------------------------------------
------------------------------------------------------------
------------------------------------------------------------
--------------------------------------------------NQGINIF---
-------------------------------------------NYQVA------------
------------------------------------------------------------
--------------TKQLLFR---------------------------------------
-------------LLDML----------------------------------FKEP----
-------------------------------PWC--------------------------
------------------------------------------------------------
------------------------------------------------------------
DGSNCY----ECGVK---------------------------------------------
----FGVTLRKHHC----------------------------------------------
-RHCGRLL----------------------------------------------------
--CHKCST--KEIPI------------------IKFELNKPVRVC---------------
-----------------------------------------NTCFDV-------------
------------------------------------------------------------
-----------------LTVGGVS------------------------------------
------------------------------------------------------------
--------------------------------------------
>TRINITY_DN28023_c0_g1::TRINITY_DN28023_c0_g1_i1::g.21::m.21 type:5prime_partial len:418 gc:universal TRINITY_DN28023_c0_g1_i1:3-1256(+)
------------------------------------------------------------
------------------------------------------------------------
------------------------------------------------------------
------------------------------------------------------------
------------------------------------------------------------
------------------------------------------------------------
------------------------------------------------------------
------------------------------------------------------------
------------------------------------------------------------
------------------------------------------------------------
------------------------------------------------------------
------------------------------------------------------------
-----------------------------------------------------YAAAHGH
RQC--LELLLEKT-------------------------NNFFE--------ESDSTSARS
PLHLAAY--------------NGHHQALEVLLQSLVDLDIRDEKGR--TALDLAAFKGHT
ECVEVLISQ---------------------------------------------------
------------------------------------------------------------
------------------------------------------------------------
------------------------------------------------------------
-----------------------------------------------------------G
AS------------------------------------------------------VTVK
D------------------------------------------------NITQRTPLHAS
---------------------VINGHTSCLRLLL---EVTDNPDVVDAKGQTPLMLA---
------------------------------VAYGHIDAVSLLLEKE--ASVDAADILGC-
-----------------TALHRGIMTGHEECIQML-------------------------
--------------------------LEQ-EVLILCKDARGRTP------------LHYA
AARGHATWLSELMQMALSEDY--NFKDNQ-------------------------------
-------------------NYTPLHWASYN------------------------------
----------------------------------------GNENCIEVLLEH-KAFCN--
-----------FNGNSFSPLHCAVINDHENCASLLIGAFGAGIVNCKDEKGRTPLHAAAF
ADHME-------------------------------------------------------
--------------------------------------CLQLLLSHNA---QVNVADNSG
K---------TP----------------------------------LTIAAEKGHVGTVD
FLVNSAKADLTLM--DNDLNTSLHLASSKGHEKCALLILDKIQEPSLINAKK--------
------------------------------------------------------------
---------------------------------------------------QCIA-----
------------------------------------------------------------
------------------------------------------------------------
------------------------------------------------------------
------------------------------------------------------------
------------------------------------------------------------
------------------------------------------------------------
------------------------------------------------------------
------------------------------------------------------------
------------------------------------------------------------
------------------------------------------------------------
----------------------------------------------------NTSSYCCT
------------------------------------------------------------
------------------------------------------------------------
------------------------------------------------------------
---------------E--------------------------------------------
------------------------------------------------------------
------------------------------------------------------------
----------------------------WL--E---------------------------
DGS---------------------------------------------------------
------------------------------------------------------------
------------------------------------------------------------
------------------------------------------------------------
------------------------------------------------------------
------------------------------------------------------------
------------------------------------------------------------
------------------------------------------------------------
--------------------------------------------
>TRINITY_DN28023_c0_g1::TRINITY_DN28023_c0_g1_i1::g.22::m.22 type:complete len:129 gc:universal TRINITY_DN28023_c0_g1_i1:1186-1572(+)
------------------------------------------------------------
------------------------------------------------------------
------------------------------------------------------------
------------------------------------------------------------
------------------------------------------------------------
--------MQK-------------------------------------------------
------------------------------------------------------------
------------------------------------------------------------
------------------------------------------------------------
------------------------------------------------------------
------------------------------------------------------------
------------------------------------------------------------
------------------------------------------------------------
--------------------------------------NNALQ----------------T
PLHIAAQ--------------NG-------------------------------------
------------------------------------------------------------
------------------------------------------------------------
------------------------------------------------------------
------------------------------------------------------------
------------------------------------------------------------
------------------------------------------------------------
------------------------------------------------------------
-----------------------------LKMVV--------------------------
------------------------------------------------------------
----------------------------EE------------------------------
------------------------------------------------------------
------------------------------------------------------------
------------------------------------------------------------
------------------------------------------------------------
------------------------------------------------------------
------------------------------------------------------------
------------------------------------------LLAKGA---CVQAVDENG
H---------TP------------------------------------------------
------------------------------------------------------------
-----------------------------------------------------ALA----
-------------------CAP------------------------NKDVADCLALILAT
------------------------------------------------------------
------------------------------------------MMPFS-PSSAMTPLNF--
------------------------------------------------------------
--------------VSFKKDHL---SRTLLCSSSNMSN----------------------
------------------------------------------------------------
------------------------------------------------------------
------------------------------------------------------------
------------------------------------------------------------
------------------------------------------------------------
------------------------------------------------------------
----------------------------------------------------TLNSYSKT
L-----------------------------------------------------------
------------------------------------------------------------
------------------------------------------------------------
--------------MN--------------------------------------------
------------------------------------------------------------
------------------------------------------------------------
----------------------------DEGAE---------------------------
NGY-----------------------NDNDSDS---------------------------
------ETF---------------------------------------------------
------------------------------------------------------------
------------------------------------------------------------
------------------------------------------------------------
------------------------------------------------------------
------------------------------------------------------------
------------------------------------------------------------
--------------------------------------------
>TRINITY_DN29554_c0_g1::TRINITY_DN29554_c0_g1_i1::g.23::m.23 type:5prime_partial len:1703 gc:universal TRINITY_DN29554_c0_g1_i1:6914-1806(-)
------------------------------------------------------------
------------------------------------------------------------
------------------------------------------------------------
------------------------------------------------------------
--------------------SKMMVNRTTE----------------------SGF-----
------------------------------------------------------------
------------------------------------------------------------
------TPLHIAA-----------------------------------------------
---HYGNVNVAT------------------------------------------------
----------------------------LLLNRGAVVDFTARN-----------------
------------------------------------------------------------
-------------------------------------------------GITPL------
------HVASKRGN----TNMVKLLLDRGGQIDAKTR-----DGL----TPLHCAARSGH
DQV--VELLLER--------------------------GAPLL--------ARTKNG-LS
PLHMAAQ--------------GDHVECVKHLLQHKAPVDDVTLDYL--TALHVAAHCGHY
RVTKLLLDK---------------------------------------------------
----------------------------------------RANPNARAL-----------
----------------------------------NGFTPLHIACKKNRIKVMELL-----
---------------------------------------------VKYGASIQAIT----
----------ESGLTPIHVAAFMGH------------------------LNIVLLLLQNG
AS------------------------------------------------------PDVT
-------------------------------------------------NIRGETALHMA
---------------------ARAGQVEVVRCLL---RNGALVDARAREEQTPLHIASRL
GKTEIVQLLLQHMAHPDAATTNGYTPLHISAREGQVDVASVLLEAG--AAHSLATKKGF-
-----------------TPLHVASKYGSLDVAKLL-------------------------
--------------------------LQR-RAPVDSAGKNGLTP------------LHVA
AHYDNQKVALLLLEKGSSP---HATAKN--------------------------------
-------------------GYTPLHIAAKK------------------------------
----------------------------------------NQMQIATTLLNY-GAETNI-
-----------LTKQGVTPLHLASQEGHADMVNLLLE--KGANIHVATKSGLTSLHLAAQ
EDKVN-------------------------------------------------------
--------------------------------------VADMLIKHGA---NKDAQTKLG
Y---------TP----------------------------------LIVACHYGNIKMVN
FLLKQG-ANVNAK--TKNGYTPLHQAAQQGHTHIINVLLQHGAKPNAVTANG---NTALA
IAK-RLGYISVVDTLK-------VVTE-------------------EVITTTTTVTEK--
-----------------H----------------------------KLNVPETMTEILDV
S--DEEGDDTMTG----------------------DGGEYL-----------RPEDLKEL
G--------------------------------DD-------SLPSSQFLDGMNYLRYSL
EGGRSDSLRSFSSDRSRTLSHTSY---------LRDS-----TMIDDTVIIPSHQIS---
-TLTKEGERNSYR-LSWSPDNL---DNITLSASPIHSGCLSSKKDIGSLLTSHTSPYFDH
ENSSFLVSFMVDARGGAMRGCRHNGLRIIIPP-RKCTAPTRV------------------
--------TCRLVKRHRLATMPPMVEGDGLASRLIEVGPSGAQFLGPVIVEIPH------
---FAALRGKERELVILRSE---NGDNWKEHFCEFTEDELNEILNGMDEVLDTPEELEKK
RICRIITRDFPQYFAVVSRIKQDSNLIGPEGGVLSSTVVPQVQAVFPEGALTKRI-RVGL
QAQPMHSELIKK----ILGNKATFSPIVTLEPRRRKFHKPITMTIPVPKASSDMMINGYG
GE-TPTLRLLCSITGGTTPAQW--------------------EDITGTTPLTYVNECVSF
TTNVSARFWLIDCRQIQESVAFASQVYREIICVPYMAKFVVFAKS-QDPIEARLRCFCMT
DDKVDKTLEQQ---------------ENFAEVA-------RSRDVEVLEGKPIFVDCFGN
LVPL---------TKS-------------------GQHHIFSFYAFKENRLPLFVKVRDT
TQEPC----------GRLSFMKEPKSSR-----GLVHQAICNLNITLPVYTKESE-----
----SDQEQEE--ETD----------MTSEKQQ---------------------------
---------QD--DQERIEERLAHIADHLGFSWTELARELDFTEEQIHQVRIENPNSLQD
QSHALLKYWLERDGK-------------------------------HATDSG--LTECL-
--------KKINRMDIVHLMESSM----EMSRD------RSRTYAEIEQTMVLDHS----
EGFSALHED-LCSTKDKKEEEYSFSKDSEPS--------------DHPPLVSEEDLSLSC
SPLHEGTSKAEAEV----SVVELLHQIQKDHVKAEFSGKPHELTEDSPTT------QEYV
ITTCGADLTQVPQSVKTASIASDKSGDSA------------AGCEDLERPPFHTSASSDR
T--DSPIV---EEPEDHHFHQEDTQPRKNSLVIVESTDEQPEELERHEEELLEK------
------------------------------A--DDVPEIPSEGVTEEQYVDEHGHIVVKK
VTRKIIRRFVLPDGTEKEEVVMQGEPQDPVTVEEGDSFSKVIKRVVLKSESEQSEVTFSE
PSVLPSASEFQAEPVEGRKVSKVIKTTLVHGERMEKHHGDSSLAVNLPSAKDDFE-----
------------------------------------------------------------
-----EDNNE----------------------------------
>TRINITY_DN29554_c0_g1::TRINITY_DN29554_c0_g1_i2::g.26::m.26 type:5prime_partial len:1779 gc:universal TRINITY_DN29554_c0_g1_i2:6973-1637(-)
------------------------------------------------------------
------------------------------------------------------------
------------------------------------------------------------
------------------------------------------------------------
--------------------SKMMVNRTTE----------------------SGF-----
------------------------------------------------------------
------------------------------------------------------------
------TPLHIAA-----------------------------------------------
---HYGNVNVAT------------------------------------------------
----------------------------LLLNRGAVVDFTARN-----------------
------------------------------------------------------------
-------------------------------------------------GITPL------
------HVASKRGN----TNMVKLLLDRGGQIDAKTR-----DGL----TPLHCAARSGH
DQV--VELLLER--------------------------GAPLL--------ARTKNG-LS
PLHMAAQ--------------GDHVECVKHLLQHKAPVDDVTLDYL--TALHVAAHCGHY
RVTKLLLDK---------------------------------------------------
----------------------------------------RANPNARAL-----------
----------------------------------NGFTPLHIACKKNRIKVMELL-----
---------------------------------------------VKYGASIQAIT----
----------ESGLTPIHVAAFMGH------------------------LNIVLLLLQNG
AS------------------------------------------------------PDVT
-------------------------------------------------NIRGETALHMA
---------------------ARAGQVEVVRCLL---RNGALVDARAREEQTPLHIASRL
GKTEIVQLLLQHMAHPDAATTNGYTPLHISAREGQVDVASVLLEAG--AAHSLATKKGF-
-----------------TPLHVASKYGSLDVAKLL-------------------------
--------------------------LQR-RAPVDSAGKNGLTP------------LHVA
AHYDNQKVALLLLEKGSSP---HATAKN--------------------------------
-------------------GYTPLHIAAKK------------------------------
----------------------------------------NQMQIATTLLNY-GAETNI-
-----------LTKQGVTPLHLASQEGHADMVNLLLE--KGANIHVATKSGLTSLHLAAQ
EDKVN-------------------------------------------------------
--------------------------------------VADMLIKHGA---NKDAQTKLG
Y---------TP----------------------------------LIVACHYGNIKMVN
FLLKQG-ANVNAK--TKNGYTPLHQAAQQGHTHIINVLLQHGAKPNAVTANG---NTALA
IAK-RLGYISVVDTLK-------VVTE-------------------EVITTTTTVTEK--
-----------------H----------------------------KLNVPETMTEILDV
S--DEEGDDTMTG----------------------DGGEYL-----------RPEDLKEL
G--------------------------------DD-------SLPSSQFLDGMNYLRYSL
EGGRSDSLRSFSSDRSRTLSHTSY---------LRDS-----TMIDDTVIIPSHQIS---
-TLTKEGERNSYR-LSWSPDNL---DNITLSASPIHSGCLSSKKDIGSLLTSHTSPYFDH
ENSSFLVSFMVDARGGAMRGCRHNGLRIIIPP-RKCTAPTRV------------------
--------TCRLVKRHRLATMPPMVEGDGLASRLIEVGPSGAQFLGPVIVEIPH------
---FAALRGKERELVILRSE---NGDNWKEHFCEFTEDELNEILNGMDEVLDTPEELEKK
RICRIITRDFPQYFAVVSRIKQDSNLIGPEGGVLSSTVVPQVQAVFPEGALTKRI-RVGL
QAQPMHSELIKK----ILGNKATFSPIVTLEPRRRKFHKPITMTIPVPKASSDMMINGYG
GE-TPTLRLLCSITGGTTPAQW--------------------EDITGTTPLTYVNECVSF
TTNVSARFWLIDCRQIQESVAFASQVYREIICVPYMAKFVVFAKS-QDPIEARLRCFCMT
DDKVDKTLEQQ---------------ENFAEVA-------RSRDVEVLEGKPIFVDCFGN
LVPL---------TKS-------------------GQHHIFSFYAFKENRLPLFVKVRDT
TQEPC----------GRLSFMKEPKSSR-----GLVHQAICNLNITLPVYTK--------
--------------TD----------MTSEKQQ---------------------------
---------QD--DQERIEERLAHIADHLGFSWTELARELDFTEEQIHQVRIENPNSLQD
QSHALLKYWLERDGK-------------------------------HATDSG--LTECL-
--------KKINRMDIVHLMESSM----EMSRD------RSRTYAEIEQTMVLDHS----
EGFSALHED-LCSTKDKKEEEYSFSKDSEPS--------------DHPPLVSEEDLSLSC
SPLHEGTSKAEAEV----SVVELLHQIQKDHVKAEFSGKPHELTEDSPTT------QEYV
ITTCGADLTQVPQSVKTASIASDKSGDSA------------AGCEDLERPPFHTSASSDR
T--DSPIV---EEPEDHHFHQEDTQPRKNSLVIVESTDEQPEELERHEEELLEK------
------------------------------A--DDVPEIPSEGVTEEQYVDEHGHIVVKK
VTRKIIRRFVLPDGTEKEEVVMQGEPQDPVTVEEGDSFSKVIKRVVLKSESEQSEVTFSE
PSVLPSASEFQAEPVEGRKVSKVIKTTLVHGERMEKHHGDSSLAVNLPSAKDDFEEAL--
SYIGNKVKIEVPPLVEKEVMKEDGSLIKRTTMSKASTQKRTVVKDQYGNRIH--------
-VELLEDTPEALPQDDI------QHDLQQLLRHFCKDDQKKEAK
>TRINITY_DN29554_c0_g1::TRINITY_DN29554_c0_g1_i3::g.29::m.29 type:5prime_partial len:1723 gc:universal TRINITY_DN29554_c0_g1_i3:6974-1806(-)
------------------------------------------------------------
------------------------------------------------------------
------------------------------------------------------------
------------------------------------------------------------
--------------------SKMMVNRTTE----------------------SGF-----
------------------------------------------------------------
------------------------------------------------------------
------TPLHIAA-----------------------------------------------
---HYGNVNVAT------------------------------------------------
----------------------------LLLNRGAVVDFTARN-----------------
------------------------------------------------------------
-------------------------------------------------GITPL------
------HVASKRGN----TNMVKLLLDRGGQIDAKTR-----DGL----TPLHCAARSGH
DQV--VELLLER--------------------------GAPLL--------ARTKNG-LS
PLHMAAQ--------------GDHVECVKHLLQHKAPVDDVTLDYL--TALHVAAHCGHY
RVTKLLLDK---------------------------------------------------
----------------------------------------RANPNARAL-----------
----------------------------------NGFTPLHIACKKNRIKVMELL-----
---------------------------------------------VKYGASIQAIT----
----------ESGLTPIHVAAFMGH------------------------LNIVLLLLQNG
AS------------------------------------------------------PDVT
-------------------------------------------------NIRGETALHMA
---------------------ARAGQVEVVRCLL---RNGALVDARAREEQTPLHIASRL
GKTEIVQLLLQHMAHPDAATTNGYTPLHISAREGQVDVASVLLEAG--AAHSLATKKGF-
-----------------TPLHVASKYGSLDVAKLL-------------------------
--------------------------LQR-RAPVDSAGKNGLTP------------LHVA
AHYDNQKVALLLLEKGSSP---HATAKN--------------------------------
-------------------GYTPLHIAAKK------------------------------
----------------------------------------NQMQIATTLLNY-GAETNI-
-----------LTKQGVTPLHLASQEGHADMVNLLLE--KGANIHVATKSGLTSLHLAAQ
EDKVN-------------------------------------------------------
--------------------------------------VADMLIKHGA---NKDAQTKLG
Y---------TP----------------------------------LIVACHYGNIKMVN
FLLKQG-ANVNAK--TKNGYTPLHQAAQQGHTHIINVLLQHGAKPNAVTANG---NTALA
IAK-RLGYISVVDTLK-------VVTE-------------------EVITTTTTVTEK--
-----------------H----------------------------KLNVPETMTEILDV
S--DEEGDDTMTG----------------------DGGEYL-----------RPEDLKEL
G--------------------------------DD-------SLPSSQFLDGMNYLRYSL
EGGRSDSLRSFSSDRSRTLSHTSY---------LRDS-----TMIDDTVIIPSHQIS---
-TLTKEGERNSYR-LSWSPDNL---DNITLSASPIHSGCLSSKKDIGSLLTSHTSPYFDH
ENSSFLVSFMVDARGGAMRGCRHNGLRIIIPP-RKCTAPTRV------------------
--------TCRLVKRHRLATMPPMVEGDGLASRLIEVGPSGAQFLGPVIVEIPH------
---FAALRGKERELVILRSE---NGDNWKEHFCEFTEDELNEILNGMDEVLDTPEELEKK
RICRIITRDFPQYFAVVSRIKQDSNLIGPEGGVLSSTVVPQVQAVFPEGALTKRI-RVGL
QAQPMHSELIKK----ILGNKATFSPIVTLEPRRRKFHKPITMTIPVPKASSDMMINGYG
GE-TPTLRLLCSITGGTTPAQW--------------------EDITGTTPLTYVNECVSF
TTNVSARFWLIDCRQIQESVAFASQVYREIICVPYMAKFVVFAKS-QDPIEARLRCFCMT
DDKVDKTLEQQ---------------ENFAEVA-------RSRDVEVLEGKPIFVDCFGN
LVPL---------TKS-------------------GQHHIFSFYAFKENRLPLFVKVRDT
TQEPC----------GRLSFMKEPKSSR-----GLVHQAICNLNITLPVYTK--------
--------------TD----------MTSEKQQ---------------------------
---------QD--DQERIEERLAHIADHLGFSWTELARELDFTEEQIHQVRIENPNSLQD
QSHALLKYWLERDGK-------------------------------HATDSG--LTECL-
--------KKINRMDIVHLMESSM----EMSRD------RSRTYAEIEQTMVLDHS----
EGFSALHED-LCSTKDKKEEEYSFSKDSEPS--------------DHPPLVSEEDLSLSC
SPLHEGTSKAEAEV----SVVELLHQIQKDHVKAEFSGKPHELTEDSPTT------QEYV
ITTCGADLTQVPQSVKTASIASDKSGDSA------------AGCEDLERPPFHTSASSDR
T--DSPIV---EEPEDHHFHQEDTQPRKNSLVIVESTDEQPEELERHEEELLEKELAEEL
GELEVSSDEEEMV-----TTRVVRRRVIIQA--DDVPEIPSEGVTEEQYVDEHGHIVVKK
VTRKIIRRFVLPDGTEKEEVVMQGEPQDPVTVEEGDSFSKVIKRVVLKSESEQSEVTFSE
PSVLPSASEFQAEPVEGRKVSKVIKTTLVHGERMEKHHGDSSLAVNLPSAKDDFE-----
------------------------------------------------------------
-----EDNNE----------------------------------
>TRINITY_DN29554_c0_g1::TRINITY_DN29554_c0_g1_i4::g.32::m.32 type:5prime_partial len:1790 gc:universal TRINITY_DN29554_c0_g1_i4:7006-1637(-)
------------------------------------------------------------
------------------------------------------------------------
------------------------------------------------------------
------------------------------------------------------------
--------------------SKMMVNRTTE----------------------SGF-----
------------------------------------------------------------
------------------------------------------------------------
------TPLHIAA-----------------------------------------------
---HYGNVNVAT------------------------------------------------
----------------------------LLLNRGAVVDFTARN-----------------
------------------------------------------------------------
-------------------------------------------------GITPL------
------HVASKRGN----TNMVKLLLDRGGQIDAKTR-----DGL----TPLHCAARSGH
DQV--VELLLER--------------------------GAPLL--------ARTKNG-LS
PLHMAAQ--------------GDHVECVKHLLQHKAPVDDVTLDYL--TALHVAAHCGHY
RVTKLLLDK---------------------------------------------------
----------------------------------------RANPNARAL-----------
----------------------------------NGFTPLHIACKKNRIKVMELL-----
---------------------------------------------VKYGASIQAIT----
----------ESGLTPIHVAAFMGH------------------------LNIVLLLLQNG
AS------------------------------------------------------PDVT
-------------------------------------------------NIRGETALHMA
---------------------ARAGQVEVVRCLL---RNGALVDARAREEQTPLHIASRL
GKTEIVQLLLQHMAHPDAATTNGYTPLHISAREGQVDVASVLLEAG--AAHSLATKKGF-
-----------------TPLHVASKYGSLDVAKLL-------------------------
--------------------------LQR-RAPVDSAGKNGLTP------------LHVA
AHYDNQKVALLLLEKGSSP---HATAKN--------------------------------
-------------------GYTPLHIAAKK------------------------------
----------------------------------------NQMQIATTLLNY-GAETNI-
-----------LTKQGVTPLHLASQEGHADMVNLLLE--KGANIHVATKSGLTSLHLAAQ
EDKVN-------------------------------------------------------
--------------------------------------VADMLIKHGA---NKDAQTKLG
Y---------TP----------------------------------LIVACHYGNIKMVN
FLLKQG-ANVNAK--TKNGYTPLHQAAQQGHTHIINVLLQHGAKPNAVTANG---NTALA
IAK-RLGYISVVDTLK-------VVTE-------------------EVITTTTTVTEK--
-----------------H----------------------------KLNVPETMTEILDV
S--DEEGDDTMTG----------------------DGGEYL-----------RPEDLKEL
G--------------------------------DD-------SLPSSQFLDGMNYLRYSL
EGGRSDSLRSFSSDRSRTLSHTSY---------LRDS-----TMIDDTVIIPSHQIS---
-TLTKEGERNSYR-LSWSPDNL---DNITLSASPIHSGCLSSKKDIGSLLTSHTSPYFDH
ENSSFLVSFMVDARGGAMRGCRHNGLRIIIPP-RKCTAPTRV------------------
--------TCRLVKRHRLATMPPMVEGDGLASRLIEVGPSGAQFLGPVIVEIPH------
---FAALRGKERELVILRSE---NGDNWKEHFCEFTEDELNEILNGMDEVLDTPEELEKK
RICRIITRDFPQYFAVVSRIKQDSNLIGPEGGVLSSTVVPQVQAVFPEGALTKRI-RVGL
QAQPMHSELIKK----ILGNKATFSPIVTLEPRRRKFHKPITMTIPVPKASSDMMINGYG
GE-TPTLRLLCSITGGTTPAQW--------------------EDITGTTPLTYVNECVSF
TTNVSARFWLIDCRQIQESVAFASQVYREIICVPYMAKFVVFAKS-QDPIEARLRCFCMT
DDKVDKTLEQQ---------------ENFAEVA-------RSRDVEVLEGKPIFVDCFGN
LVPL---------TKS-------------------GQHHIFSFYAFKENRLPLFVKVRDT
TQEPC----------GRLSFMKEPKSSR-----GLVHQAICNLNITLPVYTKESE-----
----SDQEQEE--ETD----------MTSEKQQ---------------------------
---------QD--DQERIEERLAHIADHLGFSWTELARELDFTEEQIHQVRIENPNSLQD
QSHALLKYWLERDGK-------------------------------HATDSG--LTECL-
--------KKINRMDIVHLMESSM----EMSRD------RSRTYAEIEQTMVLDHS----
EGFSALHED-LCSTKDKKEEEYSFSKDSEPS--------------DHPPLVSEEDLSLSC
SPLHEGTSKAEAEV----SVVELLHQIQKDHVKAEFSGKPHELTEDSPTT------QEYV
ITTCGADLTQVPQSVKTASIASDKSGDSA------------AGCEDLERPPFHTSASSDR
T--DSPIV---EEPEDHHFHQEDTQPRKNSLVIVESTDEQPEELERHEEELLEK------
------------------------------A--DDVPEIPSEGVTEEQYVDEHGHIVVKK
VTRKIIRRFVLPDGTEKEEVVMQGEPQDPVTVEEGDSFSKVIKRVVLKSESEQSEVTFSE
PSVLPSASEFQAEPVEGRKVSKVIKTTLVHGERMEKHHGDSSLAVNLPSAKDDFEEAL--
SYIGNKVKIEVPPLVEKEVMKEDGSLIKRTTMSKASTQKRTVVKDQYGNRIH--------
-VELLEDTPEALPQDDI------QHDLQQLLRHFCKDDQKKEAK
>TRINITY_DN29554_c0_g1::TRINITY_DN29554_c0_g1_i5::g.35::m.35 type:5prime_partial len:1677 gc:universal TRINITY_DN29554_c0_g1_i5:6836-1806(-)
------------------------------------------------------------
------------------------------------------------------------
------------------------------------------------------------
------------------------------------------------------------
--------------------SKMMVNRTTE----------------------SGF-----
------------------------------------------------------------
------------------------------------------------------------
------TPLHIAA-----------------------------------------------
---HYGNVNVAT------------------------------------------------
----------------------------LLLNRGAVVDFTARN-----------------
------------------------------------------------------------
-------------------------------------------------GITPL------
------HVASKRGN----TNMVKLLLDRGGQIDAKTR-----DGL----TPLHCAARSGH
DQV--VELLLER--------------------------GAPLL--------ARTKNG-LS
PLHMAAQ--------------GDHVECVKHLLQHKAPVDDVTLDYL--TALHVAAHCGHY
RVTKLLLDK---------------------------------------------------
----------------------------------------RANPNARAL-----------
----------------------------------NGFTPLHIACKKNRIKVMELL-----
---------------------------------------------VKYGASIQAIT----
----------ESGLTPIHVAAFMGH------------------------LNIVLLLLQNG
AS------------------------------------------------------PDVT
-------------------------------------------------NIRGETALHMA
---------------------ARAGQVEVVRCLL---RNGALVDARAREEQTPLHIASRL
GKTEIVQLLLQHMAHPDAATTNGYTPLHISAREGQVDVASVLLEAG--AAHSLATKKGF-
-----------------TPLHVASKYGSLDVAKLL-------------------------
--------------------------LQR-RAPVDSAGKNGLTP------------LHVA
AHYDNQKVALLLLEKGSSP---HATAKN--------------------------------
-------------------GYTPLHIAAKK------------------------------
----------------------------------------NQMQIATTLLNY-GAETNI-
-----------LTKQGVTPLHLASQEGHADMVNLLLE--KGANIHVATKSGLTSLHLAAQ
EDKVN-------------------------------------------------------
--------------------------------------VADMLIKHGA---NKDAQTKLG
Y---------TP----------------------------------LIVACHYGNIKMVN
FLLKQG-ANVNAK--TKNGYTPLHQAAQQGHTHIINVLLQHGAKPNAVTANG---NTALA
IAK-RLGYISVVDTLK-------VVTE-------------------EVITTTTTVTEK--
-----------------H----------------------------KLNVPETMTEILDV
S--DEEGDDTMTG----------------------DGGEYL-----------RPEDLKEL
G--------------------------------DD-------SLPSSQFLDGMNYLRYSL
EGGRSDSLRSFSSDRSRTLSHTSY---------LRDS-----TMIDDTVIIPSHQIS---
-TLTKEGERNSYR-LSWSPDNL---DNITLSASPIHSG----------------------
----FLVSFMVDARGGAMRGCRHNGLRIIIPP-RKCTAPTRV------------------
--------TCRLVKRHRLATMPPMVEGDGLASRLIEVGPSGAQFLGPVIVEIPH------
---FAALRGKERELVILRSE---NGDNWKEHFCEFTEDELNEILNGMDEVLDTPEELEKK
RICRIITRDFPQYFAVVSRIKQDSNLIGPEGGVLSSTVVPQVQAVFPEGALTKRI-RVGL
QAQPMHSELIKK----ILGNKATFSPIVTLEPRRRKFHKPITMTIPVPKASSDMMINGYG
GE-TPTLRLLCSITGGTTPAQW--------------------EDITGTTPLTYVNECVSF
TTNVSARFWLIDCRQIQESVAFASQVYREIICVPYMAKFVVFAKS-QDPIEARLRCFCMT
DDKVDKTLEQQ---------------ENFAEVA-------RSRDVEVLEGKPIFVDCFGN
LVPL---------TKS-------------------GQHHIFSFYAFKENRLPLFVKVRDT
TQEPC----------GRLSFMKEPKSSR-----GLVHQAICNLNITLPVYTKESE-----
----SDQEQEE--ETD----------MTSEKQQ---------------------------
---------QD--DQERIEERLAHIADHLGFSWTELARELDFTEEQIHQVRIENPNSLQD
QSHALLKYWLERDGK-------------------------------HATDSG--LTECL-
--------KKINRMDIVHLMESSM----EMSRD------RSRTYAEIEQTMVLDHS----
EGFSALHED-LCSTKDKKEEEYSFSKDSEPS--------------DHPPLVSEEDLSLSC
SPLHEGTSKAEAEV----SVVELLHQIQKDHVKAEFSGKPHELTEDSPTT------QEYV
ITTCGADLTQVPQSVKTASIASDKSGDSA------------AGCEDLERPPFHTSASSDR
T--DSPIV---EEPEDHHFHQEDTQPRKNSLVIVESTDEQPEELERHEEELLEK------
------------------------------A--DDVPEIPSEGVTEEQYVDEHGHIVVKK
VTRKIIRRFVLPDGTEKEEVVMQGEPQDPVTVEEGDSFSKVIKRVVLKSESEQSEVTFSE
PSVLPSASEFQAEPVEGRKVSKVIKTTLVHGERMEKHHGDSSLAVNLPSAKDDFE-----
------------------------------------------------------------
-----EDNNE----------------------------------
>TRINITY_DN29554_c0_g1::TRINITY_DN29554_c0_g1_i6::g.38::m.38 type:5prime_partial len:1697 gc:universal TRINITY_DN29554_c0_g1_i6:6896-1806(-)
------------------------------------------------------------
------------------------------------------------------------
------------------------------------------------------------
------------------------------------------------------------
--------------------SKMMVNRTTE----------------------SGF-----
------------------------------------------------------------
------------------------------------------------------------
------TPLHIAA-----------------------------------------------
---HYGNVNVAT------------------------------------------------
----------------------------LLLNRGAVVDFTARN-----------------
------------------------------------------------------------
-------------------------------------------------GITPL------
------HVASKRGN----TNMVKLLLDRGGQIDAKTR-----DGL----TPLHCAARSGH
DQV--VELLLER--------------------------GAPLL--------ARTKNG-LS
PLHMAAQ--------------GDHVECVKHLLQHKAPVDDVTLDYL--TALHVAAHCGHY
RVTKLLLDK---------------------------------------------------
----------------------------------------RANPNARAL-----------
----------------------------------NGFTPLHIACKKNRIKVMELL-----
---------------------------------------------VKYGASIQAIT----
----------ESGLTPIHVAAFMGH------------------------LNIVLLLLQNG
AS------------------------------------------------------PDVT
-------------------------------------------------NIRGETALHMA
---------------------ARAGQVEVVRCLL---RNGALVDARAREEQTPLHIASRL
GKTEIVQLLLQHMAHPDAATTNGYTPLHISAREGQVDVASVLLEAG--AAHSLATKKGF-
-----------------TPLHVASKYGSLDVAKLL-------------------------
--------------------------LQR-RAPVDSAGKNGLTP------------LHVA
AHYDNQKVALLLLEKGSSP---HATAKN--------------------------------
-------------------GYTPLHIAAKK------------------------------
----------------------------------------NQMQIATTLLNY-GAETNI-
-----------LTKQGVTPLHLASQEGHADMVNLLLE--KGANIHVATKSGLTSLHLAAQ
EDKVN-------------------------------------------------------
--------------------------------------VADMLIKHGA---NKDAQTKLG
Y---------TP----------------------------------LIVACHYGNIKMVN
FLLKQG-ANVNAK--TKNGYTPLHQAAQQGHTHIINVLLQHGAKPNAVTANG---NTALA
IAK-RLGYISVVDTLK-------VVTE-------------------EVITTTTTVTEK--
-----------------H----------------------------KLNVPETMTEILDV
S--DEEGDDTMTG----------------------DGGEYL-----------RPEDLKEL
G--------------------------------DD-------SLPSSQFLDGMNYLRYSL
EGGRSDSLRSFSSDRSRTLSHTSY---------LRDS-----TMIDDTVIIPSHQIS---
-TLTKEGERNSYR-LSWSPDNL---DNITLSASPIHSG----------------------
----FLVSFMVDARGGAMRGCRHNGLRIIIPP-RKCTAPTRV------------------
--------TCRLVKRHRLATMPPMVEGDGLASRLIEVGPSGAQFLGPVIVEIPH------
---FAALRGKERELVILRSE---NGDNWKEHFCEFTEDELNEILNGMDEVLDTPEELEKK
RICRIITRDFPQYFAVVSRIKQDSNLIGPEGGVLSSTVVPQVQAVFPEGALTKRI-RVGL
QAQPMHSELIKK----ILGNKATFSPIVTLEPRRRKFHKPITMTIPVPKASSDMMINGYG
GE-TPTLRLLCSITGGTTPAQW--------------------EDITGTTPLTYVNECVSF
TTNVSARFWLIDCRQIQESVAFASQVYREIICVPYMAKFVVFAKS-QDPIEARLRCFCMT
DDKVDKTLEQQ---------------ENFAEVA-------RSRDVEVLEGKPIFVDCFGN
LVPL---------TKS-------------------GQHHIFSFYAFKENRLPLFVKVRDT
TQEPC----------GRLSFMKEPKSSR-----GLVHQAICNLNITLPVYTK--------
--------------TD----------MTSEKQQ---------------------------
---------QD--DQERIEERLAHIADHLGFSWTELARELDFTEEQIHQVRIENPNSLQD
QSHALLKYWLERDGK-------------------------------HATDSG--LTECL-
--------KKINRMDIVHLMESSM----EMSRD------RSRTYAEIEQTMVLDHS----
EGFSALHED-LCSTKDKKEEEYSFSKDSEPS--------------DHPPLVSEEDLSLSC
SPLHEGTSKAEAEV----SVVELLHQIQKDHVKAEFSGKPHELTEDSPTT------QEYV
ITTCGADLTQVPQSVKTASIASDKSGDSA------------AGCEDLERPPFHTSASSDR
T--DSPIV---EEPEDHHFHQEDTQPRKNSLVIVESTDEQPEELERHEEELLEKELAEEL
GELEVSSDEEEMV-----TTRVVRRRVIIQA--DDVPEIPSEGVTEEQYVDEHGHIVVKK
VTRKIIRRFVLPDGTEKEEVVMQGEPQDPVTVEEGDSFSKVIKRVVLKSESEQSEVTFSE
PSVLPSASEFQAEPVEGRKVSKVIKTTLVHGERMEKHHGDSSLAVNLPSAKDDFE-----
------------------------------------------------------------
-----EDNNE----------------------------------
>TRINITY_DN29554_c0_g1::TRINITY_DN29554_c0_g1_i7::g.41::m.41 type:5prime_partial len:1764 gc:universal TRINITY_DN29554_c0_g1_i7:6928-1637(-)
------------------------------------------------------------
------------------------------------------------------------
------------------------------------------------------------
------------------------------------------------------------
--------------------SKMMVNRTTE----------------------SGF-----
------------------------------------------------------------
------------------------------------------------------------
------TPLHIAA-----------------------------------------------
---HYGNVNVAT------------------------------------------------
----------------------------LLLNRGAVVDFTARN-----------------
------------------------------------------------------------
-------------------------------------------------GITPL------
------HVASKRGN----TNMVKLLLDRGGQIDAKTR-----DGL----TPLHCAARSGH
DQV--VELLLER--------------------------GAPLL--------ARTKNG-LS
PLHMAAQ--------------GDHVECVKHLLQHKAPVDDVTLDYL--TALHVAAHCGHY
RVTKLLLDK---------------------------------------------------
----------------------------------------RANPNARAL-----------
----------------------------------NGFTPLHIACKKNRIKVMELL-----
---------------------------------------------VKYGASIQAIT----
----------ESGLTPIHVAAFMGH------------------------LNIVLLLLQNG
AS------------------------------------------------------PDVT
-------------------------------------------------NIRGETALHMA
---------------------ARAGQVEVVRCLL---RNGALVDARAREEQTPLHIASRL
GKTEIVQLLLQHMAHPDAATTNGYTPLHISAREGQVDVASVLLEAG--AAHSLATKKGF-
-----------------TPLHVASKYGSLDVAKLL-------------------------
--------------------------LQR-RAPVDSAGKNGLTP------------LHVA
AHYDNQKVALLLLEKGSSP---HATAKN--------------------------------
-------------------GYTPLHIAAKK------------------------------
----------------------------------------NQMQIATTLLNY-GAETNI-
-----------LTKQGVTPLHLASQEGHADMVNLLLE--KGANIHVATKSGLTSLHLAAQ
EDKVN-------------------------------------------------------
--------------------------------------VADMLIKHGA---NKDAQTKLG
Y---------TP----------------------------------LIVACHYGNIKMVN
FLLKQG-ANVNAK--TKNGYTPLHQAAQQGHTHIINVLLQHGAKPNAVTANG---NTALA
IAK-RLGYISVVDTLK-------VVTE-------------------EVITTTTTVTEK--
-----------------H----------------------------KLNVPETMTEILDV
S--DEEGDDTMTG----------------------DGGEYL-----------RPEDLKEL
G--------------------------------DD-------SLPSSQFLDGMNYLRYSL
EGGRSDSLRSFSSDRSRTLSHTSY---------LRDS-----TMIDDTVIIPSHQIS---
-TLTKEGERNSYR-LSWSPDNL---DNITLSASPIHSG----------------------
----FLVSFMVDARGGAMRGCRHNGLRIIIPP-RKCTAPTRV------------------
--------TCRLVKRHRLATMPPMVEGDGLASRLIEVGPSGAQFLGPVIVEIPH------
---FAALRGKERELVILRSE---NGDNWKEHFCEFTEDELNEILNGMDEVLDTPEELEKK
RICRIITRDFPQYFAVVSRIKQDSNLIGPEGGVLSSTVVPQVQAVFPEGALTKRI-RVGL
QAQPMHSELIKK----ILGNKATFSPIVTLEPRRRKFHKPITMTIPVPKASSDMMINGYG
GE-TPTLRLLCSITGGTTPAQW--------------------EDITGTTPLTYVNECVSF
TTNVSARFWLIDCRQIQESVAFASQVYREIICVPYMAKFVVFAKS-QDPIEARLRCFCMT
DDKVDKTLEQQ---------------ENFAEVA-------RSRDVEVLEGKPIFVDCFGN
LVPL---------TKS-------------------GQHHIFSFYAFKENRLPLFVKVRDT
TQEPC----------GRLSFMKEPKSSR-----GLVHQAICNLNITLPVYTKESE-----
----SDQEQEE--ETD----------MTSEKQQ---------------------------
---------QD--DQERIEERLAHIADHLGFSWTELARELDFTEEQIHQVRIENPNSLQD
QSHALLKYWLERDGK-------------------------------HATDSG--LTECL-
--------KKINRMDIVHLMESSM----EMSRD------RSRTYAEIEQTMVLDHS----
EGFSALHED-LCSTKDKKEEEYSFSKDSEPS--------------DHPPLVSEEDLSLSC
SPLHEGTSKAEAEV----SVVELLHQIQKDHVKAEFSGKPHELTEDSPTT------QEYV
ITTCGADLTQVPQSVKTASIASDKSGDSA------------AGCEDLERPPFHTSASSDR
T--DSPIV---EEPEDHHFHQEDTQPRKNSLVIVESTDEQPEELERHEEELLEK------
------------------------------A--DDVPEIPSEGVTEEQYVDEHGHIVVKK
VTRKIIRRFVLPDGTEKEEVVMQGEPQDPVTVEEGDSFSKVIKRVVLKSESEQSEVTFSE
PSVLPSASEFQAEPVEGRKVSKVIKTTLVHGERMEKHHGDSSLAVNLPSAKDDFEEAL--
SYIGNKVKIEVPPLVEKEVMKEDGSLIKRTTMSKASTQKRTVVKDQYGNRIH--------
-VELLEDTPEALPQDDI------QHDLQQLLRHFCKDDQKKEAK
>TRINITY_DN29554_c0_g1::TRINITY_DN29554_c0_g1_i8::g.44::m.44 type:5prime_partial len:1795 gc:universal TRINITY_DN29554_c0_g1_i8:7021-1637(-)
------------------------------------------------------------
------------------------------------------------------------
------------------------------------------------------------
------------------------------------------------------------
--------------------SKMMVNRTTE----------------------SGF-----
------------------------------------------------------------
------------------------------------------------------------
------TPLHIAA-----------------------------------------------
---HYGNVNVAT------------------------------------------------
----------------------------LLLNRGAVVDFTARN-----------------
------------------------------------------------------------
-------------------------------------------------GITPL------
------HVASKRGN----TNMVKLLLDRGGQIDAKTR-----DGL----TPLHCAARSGH
DQV--VELLLER--------------------------GAPLL--------ARTKNG-LS
PLHMAAQ--------------GDHVECVKHLLQHKAPVDDVTLDYL--TALHVAAHCGHY
RVTKLLLDK---------------------------------------------------
----------------------------------------RANPNARAL-----------
----------------------------------NGFTPLHIACKKNRIKVMELL-----
---------------------------------------------VKYGASIQAIT----
----------ESGLTPIHVAAFMGH------------------------LNIVLLLLQNG
AS------------------------------------------------------PDVT
-------------------------------------------------NIRGETALHMA
---------------------ARAGQVEVVRCLL---RNGALVDARAREEQTPLHIASRL
GKTEIVQLLLQHMAHPDAATTNGYTPLHISAREGQVDVASVLLEAG--AAHSLATKKGF-
-----------------TPLHVASKYGSLDVAKLL-------------------------
--------------------------LQR-RAPVDSAGKNGLTP------------LHVA
AHYDNQKVALLLLEKGSSP---HATAKN--------------------------------
-------------------GYTPLHIAAKK------------------------------
----------------------------------------NQMQIATTLLNY-GAETNI-
-----------LTKQGVTPLHLASQEGHADMVNLLLE--KGANIHVATKSGLTSLHLAAQ
EDKVN-------------------------------------------------------
--------------------------------------VADMLIKHGA---NKDAQTKLG
Y---------TP----------------------------------LIVACHYGNIKMVN
FLLKQG-ANVNAK--TKNGYTPLHQAAQQGHTHIINVLLQHGAKPNAVTANG---NTALA
IAK-RLGYISVVDTLK-------VVTE-------------------EVITTTTTVTEK--
-----------------H----------------------------KLNVPETMTEILDV
S--DEEGDDTMTG----------------------DGGEYL-----------RPEDLKEL
G--------------------------------DD-------SLPSSQFLDGMNYLRYSL
EGGRSDSLRSFSSDRSRTLSHTSY---------LRDS-----TMIDDTVIIPSHQIS---
-TLTKEGERNSYR-LSWSPDNL---DNITLSASPIHSG----------------------
----FLVSFMVDARGGAMRGCRHNGLRIIIPP-RKCTAPTRV------------------
--------TCRLVKRHRLATMPPMVEGDGLASRLIEVGPSGAQFLGPVIVEIPH------
---FAALRGKERELVILRSE---NGDNWKEHFCEFTEDELNEILNGMDEVLDTPEELEKK
RICRIITRDFPQYFAVVSRIKQDSNLIGPEGGVLSSTVVPQVQAVFPEGALTKRI-RVGL
QAQPMHSELIKK----ILGNKATFSPIVTLEPRRRKFHKPITMTIPVPKASSDMMINGYG
GE-TPTLRLLCSITGGTTPAQW--------------------EDITGTTPLTYVNECVSF
TTNVSARFWLIDCRQIQESVAFASQVYREIICVPYMAKFVVFAKS-QDPIEARLRCFCMT
DDKVDKTLEQQ---------------ENFAEVA-------RSRDVEVLEGKPIFVDCFGN
LVPL---------TKS-------------------GQHHIFSFYAFKENRLPLFVKVRDT
TQEPC----------GRLSFMKEPKSSR-----GLVHQAICNLNITLPVYTKESE-----
----SDQEQEE--ETD----------MTSEKQQ---------------------------
---------QD--DQERIEERLAHIADHLGFSWTELARELDFTEEQIHQVRIENPNSLQD
QSHALLKYWLERDGK-------------------------------HATDSG--LTECL-
--------KKINRMDIVHLMESSM----EMSRD------RSRTYAEIEQTMVLDHS----
EGFSALHED-LCSTKDKKEEEYSFSKDSEPS--------------DHPPLVSEEDLSLSC
SPLHEGTSKAEAEV----SVVELLHQIQKDHVKAEFSGKPHELTEDSPTT------QEYV
ITTCGADLTQVPQSVKTASIASDKSGDSA------------AGCEDLERPPFHTSASSDR
T--DSPIV---EEPEDHHFHQEDTQPRKNSLVIVESTDEQPEELERHEEELLEKELAEEL
GELEVSSDEEEMV-----TTRVVRRRVIIQA--DDVPEIPSEGVTEEQYVDEHGHIVVKK
VTRKIIRRFVLPDGTEKEEVVMQGEPQDPVTVEEGDSFSKVIKRVVLKSESEQSEVTFSE
PSVLPSASEFQAEPVEGRKVSKVIKTTLVHGERMEKHHGDSSLAVNLPSAKDDFEEAL--
SYIGNKVKIEVPPLVEKEVMKEDGSLIKRTTMSKASTQKRTVVKDQYGNRIH--------
-VELLEDTPEALPQDDI------QHDLQQLLRHFCKDDQKKEAK
>TRINITY_DN29554_c0_g1::TRINITY_DN29554_c0_g1_i9::g.47::m.47 type:5prime_partial len:1666 gc:universal TRINITY_DN29554_c0_g1_i9:6803-1806(-)
------------------------------------------------------------
------------------------------------------------------------
------------------------------------------------------------
------------------------------------------------------------
--------------------SKMMVNRTTE----------------------SGF-----
------------------------------------------------------------
------------------------------------------------------------
------TPLHIAA-----------------------------------------------
---HYGNVNVAT------------------------------------------------
----------------------------LLLNRGAVVDFTARN-----------------
------------------------------------------------------------
-------------------------------------------------GITPL------
------HVASKRGN----TNMVKLLLDRGGQIDAKTR-----DGL----TPLHCAARSGH
DQV--VELLLER--------------------------GAPLL--------ARTKNG-LS
PLHMAAQ--------------GDHVECVKHLLQHKAPVDDVTLDYL--TALHVAAHCGHY
RVTKLLLDK---------------------------------------------------
----------------------------------------RANPNARAL-----------
----------------------------------NGFTPLHIACKKNRIKVMELL-----
---------------------------------------------VKYGASIQAIT----
----------ESGLTPIHVAAFMGH------------------------LNIVLLLLQNG
AS------------------------------------------------------PDVT
-------------------------------------------------NIRGETALHMA
---------------------ARAGQVEVVRCLL---RNGALVDARAREEQTPLHIASRL
GKTEIVQLLLQHMAHPDAATTNGYTPLHISAREGQVDVASVLLEAG--AAHSLATKKGF-
-----------------TPLHVASKYGSLDVAKLL-------------------------
--------------------------LQR-RAPVDSAGKNGLTP------------LHVA
AHYDNQKVALLLLEKGSSP---HATAKN--------------------------------
-------------------GYTPLHIAAKK------------------------------
----------------------------------------NQMQIATTLLNY-GAETNI-
-----------LTKQGVTPLHLASQEGHADMVNLLLE--KGANIHVATKSGLTSLHLAAQ
EDKVN-------------------------------------------------------
--------------------------------------VADMLIKHGA---NKDAQTKLG
Y---------TP----------------------------------LIVACHYGNIKMVN
FLLKQG-ANVNAK--TKNGYTPLHQAAQQGHTHIINVLLQHGAKPNAVTANG---NTALA
IAK-RLGYISVVDTLK-------VVTE-------------------EVITTTTTVTEK--
-----------------H----------------------------KLNVPETMTEILDV
S--DEEGDDTMTG----------------------DGGEYL-----------RPEDLKEL
G--------------------------------DD-------SLPSSQFLDGMNYLRYSL
EGGRSDSLRSFSSDRSRTLSHTSY---------LRDS-----TMIDDTVIIPSHQIS---
-TLTKEGERNSYR-LSWSPDNL---DNITLSASPIHSG----------------------
----FLVSFMVDARGGAMRGCRHNGLRIIIPP-RKCTAPTRV------------------
--------TCRLVKRHRLATMPPMVEGDGLASRLIEVGPSGAQFLGPVIVEIPH------
---FAALRGKERELVILRSE---NGDNWKEHFCEFTEDELNEILNGMDEVLDTPEELEKK
RICRIITRDFPQYFAVVSRIKQDSNLIGPEGGVLSSTVVPQVQAVFPEGALTKRI-RVGL
QAQPMHSELIKK----ILGNKATFSPIVTLEPRRRKFHKPITMTIPVPKASSDMMINGYG
GE-TPTLRLLCSITGGTTPAQW--------------------EDITGTTPLTYVNECVSF
TTNVSARFWLIDCRQIQESVAFASQVYREIICVPYMAKFVVFAKS-QDPIEARLRCFCMT
DDKVDKTLEQQ---------------ENFAEVA-------RSRDVEVLEGKPIFVDCFGN
LVPL---------TKS-------------------GQHHIFSFYAFKENRLPLFVKVRDT
TQEPC----------GRLSFMKEPKSSR-----GLVHQAICNLNITLPVYTK--------
--------------TD----------MTSEKQQ---------------------------
---------QD--DQERIEERLAHIADHLGFSWTELARELDFTEEQIHQVRIENPNSLQD
QSHALLKYWLERDGK-------------------------------HATDSG--LTECL-
--------KKINRMDIVHLMESSM----EMSRD------RSRTYAEIEQTMVLDHS----
EGFSALHED-LCSTKDKKEEEYSFSKDSEPS--------------DHPPLVSEEDLSLSC
SPLHEGTSKAEAEV----SVVELLHQIQKDHVKAEFSGKPHELTEDSPTT------QEYV
ITTCGADLTQVPQSVKTASIASDKSGDSA------------AGCEDLERPPFHTSASSDR
T--DSPIV---EEPEDHHFHQEDTQPRKNSLVIVESTDEQPEELERHEEELLEK------
------------------------------A--DDVPEIPSEGVTEEQYVDEHGHIVVKK
VTRKIIRRFVLPDGTEKEEVVMQGEPQDPVTVEEGDSFSKVIKRVVLKSESEQSEVTFSE
PSVLPSASEFQAEPVEGRKVSKVIKTTLVHGERMEKHHGDSSLAVNLPSAKDDFE-----
------------------------------------------------------------
-----EDNNE----------------------------------
>TRINITY_DN29554_c0_g1::TRINITY_DN29554_c0_g1_i10::g.50::m.50 type:5prime_partial len:1734 gc:universal TRINITY_DN29554_c0_g1_i10:7007-1806(-)
------------------------------------------------------------
------------------------------------------------------------
------------------------------------------------------------
------------------------------------------------------------
--------------------SKMMVNRTTE----------------------SGF-----
------------------------------------------------------------
------------------------------------------------------------
------TPLHIAA-----------------------------------------------
---HYGNVNVAT------------------------------------------------
----------------------------LLLNRGAVVDFTARN-----------------
------------------------------------------------------------
-------------------------------------------------GITPL------
------HVASKRGN----TNMVKLLLDRGGQIDAKTR-----DGL----TPLHCAARSGH
DQV--VELLLER--------------------------GAPLL--------ARTKNG-LS
PLHMAAQ--------------GDHVECVKHLLQHKAPVDDVTLDYL--TALHVAAHCGHY
RVTKLLLDK---------------------------------------------------
----------------------------------------RANPNARAL-----------
----------------------------------NGFTPLHIACKKNRIKVMELL-----
---------------------------------------------VKYGASIQAIT----
----------ESGLTPIHVAAFMGH------------------------LNIVLLLLQNG
AS------------------------------------------------------PDVT
-------------------------------------------------NIRGETALHMA
---------------------ARAGQVEVVRCLL---RNGALVDARAREEQTPLHIASRL
GKTEIVQLLLQHMAHPDAATTNGYTPLHISAREGQVDVASVLLEAG--AAHSLATKKGF-
-----------------TPLHVASKYGSLDVAKLL-------------------------
--------------------------LQR-RAPVDSAGKNGLTP------------LHVA
AHYDNQKVALLLLEKGSSP---HATAKN--------------------------------
-------------------GYTPLHIAAKK------------------------------
----------------------------------------NQMQIATTLLNY-GAETNI-
-----------LTKQGVTPLHLASQEGHADMVNLLLE--KGANIHVATKSGLTSLHLAAQ
EDKVN-------------------------------------------------------
--------------------------------------VADMLIKHGA---NKDAQTKLG
Y---------TP----------------------------------LIVACHYGNIKMVN
FLLKQG-ANVNAK--TKNGYTPLHQAAQQGHTHIINVLLQHGAKPNAVTANG---NTALA
IAK-RLGYISVVDTLK-------VVTE-------------------EVITTTTTVTEK--
-----------------H----------------------------KLNVPETMTEILDV
S--DEEGDDTMTG----------------------DGGEYL-----------RPEDLKEL
G--------------------------------DD-------SLPSSQFLDGMNYLRYSL
EGGRSDSLRSFSSDRSRTLSHTSY---------LRDS-----TMIDDTVIIPSHQIS---
-TLTKEGERNSYR-LSWSPDNL---DNITLSASPIHSGCLSSKKDIGSLLTSHTSPYFDH
ENSSFLVSFMVDARGGAMRGCRHNGLRIIIPP-RKCTAPTRV------------------
--------TCRLVKRHRLATMPPMVEGDGLASRLIEVGPSGAQFLGPVIVEIPH------
---FAALRGKERELVILRSE---NGDNWKEHFCEFTEDELNEILNGMDEVLDTPEELEKK
RICRIITRDFPQYFAVVSRIKQDSNLIGPEGGVLSSTVVPQVQAVFPEGALTKRI-RVGL
QAQPMHSELIKK----ILGNKATFSPIVTLEPRRRKFHKPITMTIPVPKASSDMMINGYG
GE-TPTLRLLCSITGGTTPAQW--------------------EDITGTTPLTYVNECVSF
TTNVSARFWLIDCRQIQESVAFASQVYREIICVPYMAKFVVFAKS-QDPIEARLRCFCMT
DDKVDKTLEQQ---------------ENFAEVA-------RSRDVEVLEGKPIFVDCFGN
LVPL---------TKS-------------------GQHHIFSFYAFKENRLPLFVKVRDT
TQEPC----------GRLSFMKEPKSSR-----GLVHQAICNLNITLPVYTKESE-----
----SDQEQEE--ETD----------MTSEKQQ---------------------------
---------QD--DQERIEERLAHIADHLGFSWTELARELDFTEEQIHQVRIENPNSLQD
QSHALLKYWLERDGK-------------------------------HATDSG--LTECL-
--------KKINRMDIVHLMESSM----EMSRD------RSRTYAEIEQTMVLDHS----
EGFSALHED-LCSTKDKKEEEYSFSKDSEPS--------------DHPPLVSEEDLSLSC
SPLHEGTSKAEAEV----SVVELLHQIQKDHVKAEFSGKPHELTEDSPTT------QEYV
ITTCGADLTQVPQSVKTASIASDKSGDSA------------AGCEDLERPPFHTSASSDR
T--DSPIV---EEPEDHHFHQEDTQPRKNSLVIVESTDEQPEELERHEEELLEKELAEEL
GELEVSSDEEEMV-----TTRVVRRRVIIQA--DDVPEIPSEGVTEEQYVDEHGHIVVKK
VTRKIIRRFVLPDGTEKEEVVMQGEPQDPVTVEEGDSFSKVIKRVVLKSESEQSEVTFSE
PSVLPSASEFQAEPVEGRKVSKVIKTTLVHGERMEKHHGDSSLAVNLPSAKDDFE-----
------------------------------------------------------------
-----EDNNE----------------------------------
>TRINITY_DN29554_c0_g1::TRINITY_DN29554_c0_g1_i11::g.53::m.53 type:5prime_partial len:1708 gc:universal TRINITY_DN29554_c0_g1_i11:6929-1806(-)
------------------------------------------------------------
------------------------------------------------------------
------------------------------------------------------------
------------------------------------------------------------
--------------------SKMMVNRTTE----------------------SGF-----
------------------------------------------------------------
------------------------------------------------------------
------TPLHIAA-----------------------------------------------
---HYGNVNVAT------------------------------------------------
----------------------------LLLNRGAVVDFTARN-----------------
------------------------------------------------------------
-------------------------------------------------GITPL------
------HVASKRGN----TNMVKLLLDRGGQIDAKTR-----DGL----TPLHCAARSGH
DQV--VELLLER--------------------------GAPLL--------ARTKNG-LS
PLHMAAQ--------------GDHVECVKHLLQHKAPVDDVTLDYL--TALHVAAHCGHY
RVTKLLLDK---------------------------------------------------
----------------------------------------RANPNARAL-----------
----------------------------------NGFTPLHIACKKNRIKVMELL-----
---------------------------------------------VKYGASIQAIT----
----------ESGLTPIHVAAFMGH------------------------LNIVLLLLQNG
AS------------------------------------------------------PDVT
-------------------------------------------------NIRGETALHMA
---------------------ARAGQVEVVRCLL---RNGALVDARAREEQTPLHIASRL
GKTEIVQLLLQHMAHPDAATTNGYTPLHISAREGQVDVASVLLEAG--AAHSLATKKGF-
-----------------TPLHVASKYGSLDVAKLL-------------------------
--------------------------LQR-RAPVDSAGKNGLTP------------LHVA
AHYDNQKVALLLLEKGSSP---HATAKN--------------------------------
-------------------GYTPLHIAAKK------------------------------
----------------------------------------NQMQIATTLLNY-GAETNI-
-----------LTKQGVTPLHLASQEGHADMVNLLLE--KGANIHVATKSGLTSLHLAAQ
EDKVN-------------------------------------------------------
--------------------------------------VADMLIKHGA---NKDAQTKLG
Y---------TP----------------------------------LIVACHYGNIKMVN
FLLKQG-ANVNAK--TKNGYTPLHQAAQQGHTHIINVLLQHGAKPNAVTANG---NTALA
IAK-RLGYISVVDTLK-------VVTE-------------------EVITTTTTVTEK--
-----------------H----------------------------KLNVPETMTEILDV
S--DEEGDDTMTG----------------------DGGEYL-----------RPEDLKEL
G--------------------------------DD-------SLPSSQFLDGMNYLRYSL
EGGRSDSLRSFSSDRSRTLSHTSY---------LRDS-----TMIDDTVIIPSHQIS---
-TLTKEGERNSYR-LSWSPDNL---DNITLSASPIHSG----------------------
----FLVSFMVDARGGAMRGCRHNGLRIIIPP-RKCTAPTRV------------------
--------TCRLVKRHRLATMPPMVEGDGLASRLIEVGPSGAQFLGPVIVEIPH------
---FAALRGKERELVILRSE---NGDNWKEHFCEFTEDELNEILNGMDEVLDTPEELEKK
RICRIITRDFPQYFAVVSRIKQDSNLIGPEGGVLSSTVVPQVQAVFPEGALTKRI-RVGL
QAQPMHSELIKK----ILGNKATFSPIVTLEPRRRKFHKPITMTIPVPKASSDMMINGYG
GE-TPTLRLLCSITGGTTPAQW--------------------EDITGTTPLTYVNECVSF
TTNVSARFWLIDCRQIQESVAFASQVYREIICVPYMAKFVVFAKS-QDPIEARLRCFCMT
DDKVDKTLEQQ---------------ENFAEVA-------RSRDVEVLEGKPIFVDCFGN
LVPL---------TKS-------------------GQHHIFSFYAFKENRLPLFVKVRDT
TQEPC----------GRLSFMKEPKSSR-----GLVHQAICNLNITLPVYTKESE-----
----SDQEQEE--ETD----------MTSEKQQ---------------------------
---------QD--DQERIEERLAHIADHLGFSWTELARELDFTEEQIHQVRIENPNSLQD
QSHALLKYWLERDGK-------------------------------HATDSG--LTECL-
--------KKINRMDIVHLMESSM----EMSRD------RSRTYAEIEQTMVLDHS----
EGFSALHED-LCSTKDKKEEEYSFSKDSEPS--------------DHPPLVSEEDLSLSC
SPLHEGTSKAEAEV----SVVELLHQIQKDHVKAEFSGKPHELTEDSPTT------QEYV
ITTCGADLTQVPQSVKTASIASDKSGDSA------------AGCEDLERPPFHTSASSDR
T--DSPIV---EEPEDHHFHQEDTQPRKNSLVIVESTDEQPEELERHEEELLEKELAEEL
GELEVSSDEEEMV-----TTRVVRRRVIIQA--DDVPEIPSEGVTEEQYVDEHGHIVVKK
VTRKIIRRFVLPDGTEKEEVVMQGEPQDPVTVEEGDSFSKVIKRVVLKSESEQSEVTFSE
PSVLPSASEFQAEPVEGRKVSKVIKTTLVHGERMEKHHGDSSLAVNLPSAKDDFE-----
------------------------------------------------------------
-----EDNNE----------------------------------
>TRINITY_DN29554_c0_g1::TRINITY_DN29554_c0_g1_i12::g.56::m.56 type:5prime_partial len:1821 gc:universal TRINITY_DN29554_c0_g1_i12:7099-1637(-)
------------------------------------------------------------
------------------------------------------------------------
------------------------------------------------------------
------------------------------------------------------------
--------------------SKMMVNRTTE----------------------SGF-----
------------------------------------------------------------
------------------------------------------------------------
------TPLHIAA-----------------------------------------------
---HYGNVNVAT------------------------------------------------
----------------------------LLLNRGAVVDFTARN-----------------
------------------------------------------------------------
-------------------------------------------------GITPL------
------HVASKRGN----TNMVKLLLDRGGQIDAKTR-----DGL----TPLHCAARSGH
DQV--VELLLER--------------------------GAPLL--------ARTKNG-LS
PLHMAAQ--------------GDHVECVKHLLQHKAPVDDVTLDYL--TALHVAAHCGHY
RVTKLLLDK---------------------------------------------------
----------------------------------------RANPNARAL-----------
----------------------------------NGFTPLHIACKKNRIKVMELL-----
---------------------------------------------VKYGASIQAIT----
----------ESGLTPIHVAAFMGH------------------------LNIVLLLLQNG
AS------------------------------------------------------PDVT
-------------------------------------------------NIRGETALHMA
---------------------ARAGQVEVVRCLL---RNGALVDARAREEQTPLHIASRL
GKTEIVQLLLQHMAHPDAATTNGYTPLHISAREGQVDVASVLLEAG--AAHSLATKKGF-
-----------------TPLHVASKYGSLDVAKLL-------------------------
--------------------------LQR-RAPVDSAGKNGLTP------------LHVA
AHYDNQKVALLLLEKGSSP---HATAKN--------------------------------
-------------------GYTPLHIAAKK------------------------------
----------------------------------------NQMQIATTLLNY-GAETNI-
-----------LTKQGVTPLHLASQEGHADMVNLLLE--KGANIHVATKSGLTSLHLAAQ
EDKVN-------------------------------------------------------
--------------------------------------VADMLIKHGA---NKDAQTKLG
Y---------TP----------------------------------LIVACHYGNIKMVN
FLLKQG-ANVNAK--TKNGYTPLHQAAQQGHTHIINVLLQHGAKPNAVTANG---NTALA
IAK-RLGYISVVDTLK-------VVTE-------------------EVITTTTTVTEK--
-----------------H----------------------------KLNVPETMTEILDV
S--DEEGDDTMTG----------------------DGGEYL-----------RPEDLKEL
G--------------------------------DD-------SLPSSQFLDGMNYLRYSL
EGGRSDSLRSFSSDRSRTLSHTSY---------LRDS-----TMIDDTVIIPSHQIS---
-TLTKEGERNSYR-LSWSPDNL---DNITLSASPIHSGCLSSKKDIGSLLTSHTSPYFDH
ENSSFLVSFMVDARGGAMRGCRHNGLRIIIPP-RKCTAPTRV------------------
--------TCRLVKRHRLATMPPMVEGDGLASRLIEVGPSGAQFLGPVIVEIPH------
---FAALRGKERELVILRSE---NGDNWKEHFCEFTEDELNEILNGMDEVLDTPEELEKK
RICRIITRDFPQYFAVVSRIKQDSNLIGPEGGVLSSTVVPQVQAVFPEGALTKRI-RVGL
QAQPMHSELIKK----ILGNKATFSPIVTLEPRRRKFHKPITMTIPVPKASSDMMINGYG
GE-TPTLRLLCSITGGTTPAQW--------------------EDITGTTPLTYVNECVSF
TTNVSARFWLIDCRQIQESVAFASQVYREIICVPYMAKFVVFAKS-QDPIEARLRCFCMT
DDKVDKTLEQQ---------------ENFAEVA-------RSRDVEVLEGKPIFVDCFGN
LVPL---------TKS-------------------GQHHIFSFYAFKENRLPLFVKVRDT
TQEPC----------GRLSFMKEPKSSR-----GLVHQAICNLNITLPVYTKESE-----
----SDQEQEE--ETD----------MTSEKQQ---------------------------
---------QD--DQERIEERLAHIADHLGFSWTELARELDFTEEQIHQVRIENPNSLQD
QSHALLKYWLERDGK-------------------------------HATDSG--LTECL-
--------KKINRMDIVHLMESSM----EMSRD------RSRTYAEIEQTMVLDHS----
EGFSALHED-LCSTKDKKEEEYSFSKDSEPS--------------DHPPLVSEEDLSLSC
SPLHEGTSKAEAEV----SVVELLHQIQKDHVKAEFSGKPHELTEDSPTT------QEYV
ITTCGADLTQVPQSVKTASIASDKSGDSA------------AGCEDLERPPFHTSASSDR
T--DSPIV---EEPEDHHFHQEDTQPRKNSLVIVESTDEQPEELERHEEELLEKELAEEL
GELEVSSDEEEMV-----TTRVVRRRVIIQA--DDVPEIPSEGVTEEQYVDEHGHIVVKK
VTRKIIRRFVLPDGTEKEEVVMQGEPQDPVTVEEGDSFSKVIKRVVLKSESEQSEVTFSE
PSVLPSASEFQAEPVEGRKVSKVIKTTLVHGERMEKHHGDSSLAVNLPSAKDDFEEAL--
SYIGNKVKIEVPPLVEKEVMKEDGSLIKRTTMSKASTQKRTVVKDQYGNRIH--------
-VELLEDTPEALPQDDI------QHDLQQLLRHFCKDDQKKEAK
>TRINITY_DN29554_c0_g1::TRINITY_DN29554_c0_g1_i13::g.59::m.59 type:5prime_partial len:1692 gc:universal TRINITY_DN29554_c0_g1_i13:6881-1806(-)
------------------------------------------------------------
------------------------------------------------------------
------------------------------------------------------------
------------------------------------------------------------
--------------------SKMMVNRTTE----------------------SGF-----
------------------------------------------------------------
------------------------------------------------------------
------TPLHIAA-----------------------------------------------
---HYGNVNVAT------------------------------------------------
----------------------------LLLNRGAVVDFTARN-----------------
------------------------------------------------------------
-------------------------------------------------GITPL------
------HVASKRGN----TNMVKLLLDRGGQIDAKTR-----DGL----TPLHCAARSGH
DQV--VELLLER--------------------------GAPLL--------ARTKNG-LS
PLHMAAQ--------------GDHVECVKHLLQHKAPVDDVTLDYL--TALHVAAHCGHY
RVTKLLLDK---------------------------------------------------
----------------------------------------RANPNARAL-----------
----------------------------------NGFTPLHIACKKNRIKVMELL-----
---------------------------------------------VKYGASIQAIT----
----------ESGLTPIHVAAFMGH------------------------LNIVLLLLQNG
AS------------------------------------------------------PDVT
-------------------------------------------------NIRGETALHMA
---------------------ARAGQVEVVRCLL---RNGALVDARAREEQTPLHIASRL
GKTEIVQLLLQHMAHPDAATTNGYTPLHISAREGQVDVASVLLEAG--AAHSLATKKGF-
-----------------TPLHVASKYGSLDVAKLL-------------------------
--------------------------LQR-RAPVDSAGKNGLTP------------LHVA
AHYDNQKVALLLLEKGSSP---HATAKN--------------------------------
-------------------GYTPLHIAAKK------------------------------
----------------------------------------NQMQIATTLLNY-GAETNI-
-----------LTKQGVTPLHLASQEGHADMVNLLLE--KGANIHVATKSGLTSLHLAAQ
EDKVN-------------------------------------------------------
--------------------------------------VADMLIKHGA---NKDAQTKLG
Y---------TP----------------------------------LIVACHYGNIKMVN
FLLKQG-ANVNAK--TKNGYTPLHQAAQQGHTHIINVLLQHGAKPNAVTANG---NTALA
IAK-RLGYISVVDTLK-------VVTE-------------------EVITTTTTVTEK--
-----------------H----------------------------KLNVPETMTEILDV
S--DEEGDDTMTG----------------------DGGEYL-----------RPEDLKEL
G--------------------------------DD-------SLPSSQFLDGMNYLRYSL
EGGRSDSLRSFSSDRSRTLSHTSY---------LRDS-----TMIDDTVIIPSHQIS---
-TLTKEGERNSYR-LSWSPDNL---DNITLSASPIHSGCLSSKKDIGSLLTSHTSPYFDH
ENSSFLVSFMVDARGGAMRGCRHNGLRIIIPP-RKCTAPTRV------------------
--------TCRLVKRHRLATMPPMVEGDGLASRLIEVGPSGAQFLGPVIVEIPH------
---FAALRGKERELVILRSE---NGDNWKEHFCEFTEDELNEILNGMDEVLDTPEELEKK
RICRIITRDFPQYFAVVSRIKQDSNLIGPEGGVLSSTVVPQVQAVFPEGALTKRI-RVGL
QAQPMHSELIKK----ILGNKATFSPIVTLEPRRRKFHKPITMTIPVPKASSDMMINGYG
GE-TPTLRLLCSITGGTTPAQW--------------------EDITGTTPLTYVNECVSF
TTNVSARFWLIDCRQIQESVAFASQVYREIICVPYMAKFVVFAKS-QDPIEARLRCFCMT
DDKVDKTLEQQ---------------ENFAEVA-------RSRDVEVLEGKPIFVDCFGN
LVPL---------TKS-------------------GQHHIFSFYAFKENRLPLFVKVRDT
TQEPC----------GRLSFMKEPKSSR-----GLVHQAICNLNITLPVYTK--------
--------------TD----------MTSEKQQ---------------------------
---------QD--DQERIEERLAHIADHLGFSWTELARELDFTEEQIHQVRIENPNSLQD
QSHALLKYWLERDGK-------------------------------HATDSG--LTECL-
--------KKINRMDIVHLMESSM----EMSRD------RSRTYAEIEQTMVLDHS----
EGFSALHED-LCSTKDKKEEEYSFSKDSEPS--------------DHPPLVSEEDLSLSC
SPLHEGTSKAEAEV----SVVELLHQIQKDHVKAEFSGKPHELTEDSPTT------QEYV
ITTCGADLTQVPQSVKTASIASDKSGDSA------------AGCEDLERPPFHTSASSDR
T--DSPIV---EEPEDHHFHQEDTQPRKNSLVIVESTDEQPEELERHEEELLEK------
------------------------------A--DDVPEIPSEGVTEEQYVDEHGHIVVKK
VTRKIIRRFVLPDGTEKEEVVMQGEPQDPVTVEEGDSFSKVIKRVVLKSESEQSEVTFSE
PSVLPSASEFQAEPVEGRKVSKVIKTTLVHGERMEKHHGDSSLAVNLPSAKDDFE-----
------------------------------------------------------------
-----EDNNE----------------------------------
>TRINITY_DN29554_c0_g1::TRINITY_DN29554_c0_g1_i14::g.62::m.62 type:5prime_partial len:1810 gc:universal TRINITY_DN29554_c0_g1_i14:7066-1637(-)
------------------------------------------------------------
------------------------------------------------------------
------------------------------------------------------------
------------------------------------------------------------
--------------------SKMMVNRTTE----------------------SGF-----
------------------------------------------------------------
------------------------------------------------------------
------TPLHIAA-----------------------------------------------
---HYGNVNVAT------------------------------------------------
----------------------------LLLNRGAVVDFTARN-----------------
------------------------------------------------------------
-------------------------------------------------GITPL------
------HVASKRGN----TNMVKLLLDRGGQIDAKTR-----DGL----TPLHCAARSGH
DQV--VELLLER--------------------------GAPLL--------ARTKNG-LS
PLHMAAQ--------------GDHVECVKHLLQHKAPVDDVTLDYL--TALHVAAHCGHY
RVTKLLLDK---------------------------------------------------
----------------------------------------RANPNARAL-----------
----------------------------------NGFTPLHIACKKNRIKVMELL-----
---------------------------------------------VKYGASIQAIT----
----------ESGLTPIHVAAFMGH------------------------LNIVLLLLQNG
AS------------------------------------------------------PDVT
-------------------------------------------------NIRGETALHMA
---------------------ARAGQVEVVRCLL---RNGALVDARAREEQTPLHIASRL
GKTEIVQLLLQHMAHPDAATTNGYTPLHISAREGQVDVASVLLEAG--AAHSLATKKGF-
-----------------TPLHVASKYGSLDVAKLL-------------------------
--------------------------LQR-RAPVDSAGKNGLTP------------LHVA
AHYDNQKVALLLLEKGSSP---HATAKN--------------------------------
-------------------GYTPLHIAAKK------------------------------
----------------------------------------NQMQIATTLLNY-GAETNI-
-----------LTKQGVTPLHLASQEGHADMVNLLLE--KGANIHVATKSGLTSLHLAAQ
EDKVN-------------------------------------------------------
--------------------------------------VADMLIKHGA---NKDAQTKLG
Y---------TP----------------------------------LIVACHYGNIKMVN
FLLKQG-ANVNAK--TKNGYTPLHQAAQQGHTHIINVLLQHGAKPNAVTANG---NTALA
IAK-RLGYISVVDTLK-------VVTE-------------------EVITTTTTVTEK--
-----------------H----------------------------KLNVPETMTEILDV
S--DEEGDDTMTG----------------------DGGEYL-----------RPEDLKEL
G--------------------------------DD-------SLPSSQFLDGMNYLRYSL
EGGRSDSLRSFSSDRSRTLSHTSY---------LRDS-----TMIDDTVIIPSHQIS---
-TLTKEGERNSYR-LSWSPDNL---DNITLSASPIHSGCLSSKKDIGSLLTSHTSPYFDH
ENSSFLVSFMVDARGGAMRGCRHNGLRIIIPP-RKCTAPTRV------------------
--------TCRLVKRHRLATMPPMVEGDGLASRLIEVGPSGAQFLGPVIVEIPH------
---FAALRGKERELVILRSE---NGDNWKEHFCEFTEDELNEILNGMDEVLDTPEELEKK
RICRIITRDFPQYFAVVSRIKQDSNLIGPEGGVLSSTVVPQVQAVFPEGALTKRI-RVGL
QAQPMHSELIKK----ILGNKATFSPIVTLEPRRRKFHKPITMTIPVPKASSDMMINGYG
GE-TPTLRLLCSITGGTTPAQW--------------------EDITGTTPLTYVNECVSF
TTNVSARFWLIDCRQIQESVAFASQVYREIICVPYMAKFVVFAKS-QDPIEARLRCFCMT
DDKVDKTLEQQ---------------ENFAEVA-------RSRDVEVLEGKPIFVDCFGN
LVPL---------TKS-------------------GQHHIFSFYAFKENRLPLFVKVRDT
TQEPC----------GRLSFMKEPKSSR-----GLVHQAICNLNITLPVYTK--------
--------------TD----------MTSEKQQ---------------------------
---------QD--DQERIEERLAHIADHLGFSWTELARELDFTEEQIHQVRIENPNSLQD
QSHALLKYWLERDGK-------------------------------HATDSG--LTECL-
--------KKINRMDIVHLMESSM----EMSRD------RSRTYAEIEQTMVLDHS----
EGFSALHED-LCSTKDKKEEEYSFSKDSEPS--------------DHPPLVSEEDLSLSC
SPLHEGTSKAEAEV----SVVELLHQIQKDHVKAEFSGKPHELTEDSPTT------QEYV
ITTCGADLTQVPQSVKTASIASDKSGDSA------------AGCEDLERPPFHTSASSDR
T--DSPIV---EEPEDHHFHQEDTQPRKNSLVIVESTDEQPEELERHEEELLEKELAEEL
GELEVSSDEEEMV-----TTRVVRRRVIIQA--DDVPEIPSEGVTEEQYVDEHGHIVVKK
VTRKIIRRFVLPDGTEKEEVVMQGEPQDPVTVEEGDSFSKVIKRVVLKSESEQSEVTFSE
PSVLPSASEFQAEPVEGRKVSKVIKTTLVHGERMEKHHGDSSLAVNLPSAKDDFEEAL--
SYIGNKVKIEVPPLVEKEVMKEDGSLIKRTTMSKASTQKRTVVKDQYGNRIH--------
-VELLEDTPEALPQDDI------QHDLQQLLRHFCKDDQKKEAK
>TRINITY_DN29554_c0_g1::TRINITY_DN29554_c0_g1_i15::g.65::m.65 type:5prime_partial len:1784 gc:universal TRINITY_DN29554_c0_g1_i15:6988-1637(-)
------------------------------------------------------------
------------------------------------------------------------
------------------------------------------------------------
------------------------------------------------------------
--------------------SKMMVNRTTE----------------------SGF-----
------------------------------------------------------------
------------------------------------------------------------
------TPLHIAA-----------------------------------------------
---HYGNVNVAT------------------------------------------------
----------------------------LLLNRGAVVDFTARN-----------------
------------------------------------------------------------
-------------------------------------------------GITPL------
------HVASKRGN----TNMVKLLLDRGGQIDAKTR-----DGL----TPLHCAARSGH
DQV--VELLLER--------------------------GAPLL--------ARTKNG-LS
PLHMAAQ--------------GDHVECVKHLLQHKAPVDDVTLDYL--TALHVAAHCGHY
RVTKLLLDK---------------------------------------------------
----------------------------------------RANPNARAL-----------
----------------------------------NGFTPLHIACKKNRIKVMELL-----
---------------------------------------------VKYGASIQAIT----
----------ESGLTPIHVAAFMGH------------------------LNIVLLLLQNG
AS------------------------------------------------------PDVT
-------------------------------------------------NIRGETALHMA
---------------------ARAGQVEVVRCLL---RNGALVDARAREEQTPLHIASRL
GKTEIVQLLLQHMAHPDAATTNGYTPLHISAREGQVDVASVLLEAG--AAHSLATKKGF-
-----------------TPLHVASKYGSLDVAKLL-------------------------
--------------------------LQR-RAPVDSAGKNGLTP------------LHVA
AHYDNQKVALLLLEKGSSP---HATAKN--------------------------------
-------------------GYTPLHIAAKK------------------------------
----------------------------------------NQMQIATTLLNY-GAETNI-
-----------LTKQGVTPLHLASQEGHADMVNLLLE--KGANIHVATKSGLTSLHLAAQ
EDKVN-------------------------------------------------------
--------------------------------------VADMLIKHGA---NKDAQTKLG
Y---------TP----------------------------------LIVACHYGNIKMVN
FLLKQG-ANVNAK--TKNGYTPLHQAAQQGHTHIINVLLQHGAKPNAVTANG---NTALA
IAK-RLGYISVVDTLK-------VVTE-------------------EVITTTTTVTEK--
-----------------H----------------------------KLNVPETMTEILDV
S--DEEGDDTMTG----------------------DGGEYL-----------RPEDLKEL
G--------------------------------DD-------SLPSSQFLDGMNYLRYSL
EGGRSDSLRSFSSDRSRTLSHTSY---------LRDS-----TMIDDTVIIPSHQIS---
-TLTKEGERNSYR-LSWSPDNL---DNITLSASPIHSG----------------------
----FLVSFMVDARGGAMRGCRHNGLRIIIPP-RKCTAPTRV------------------
--------TCRLVKRHRLATMPPMVEGDGLASRLIEVGPSGAQFLGPVIVEIPH------
---FAALRGKERELVILRSE---NGDNWKEHFCEFTEDELNEILNGMDEVLDTPEELEKK
RICRIITRDFPQYFAVVSRIKQDSNLIGPEGGVLSSTVVPQVQAVFPEGALTKRI-RVGL
QAQPMHSELIKK----ILGNKATFSPIVTLEPRRRKFHKPITMTIPVPKASSDMMINGYG
GE-TPTLRLLCSITGGTTPAQW--------------------EDITGTTPLTYVNECVSF
TTNVSARFWLIDCRQIQESVAFASQVYREIICVPYMAKFVVFAKS-QDPIEARLRCFCMT
DDKVDKTLEQQ---------------ENFAEVA-------RSRDVEVLEGKPIFVDCFGN
LVPL---------TKS-------------------GQHHIFSFYAFKENRLPLFVKVRDT
TQEPC----------GRLSFMKEPKSSR-----GLVHQAICNLNITLPVYTK--------
--------------TD----------MTSEKQQ---------------------------
---------QD--DQERIEERLAHIADHLGFSWTELARELDFTEEQIHQVRIENPNSLQD
QSHALLKYWLERDGK-------------------------------HATDSG--LTECL-
--------KKINRMDIVHLMESSM----EMSRD------RSRTYAEIEQTMVLDHS----
EGFSALHED-LCSTKDKKEEEYSFSKDSEPS--------------DHPPLVSEEDLSLSC
SPLHEGTSKAEAEV----SVVELLHQIQKDHVKAEFSGKPHELTEDSPTT------QEYV
ITTCGADLTQVPQSVKTASIASDKSGDSA------------AGCEDLERPPFHTSASSDR
T--DSPIV---EEPEDHHFHQEDTQPRKNSLVIVESTDEQPEELERHEEELLEKELAEEL
GELEVSSDEEEMV-----TTRVVRRRVIIQA--DDVPEIPSEGVTEEQYVDEHGHIVVKK
VTRKIIRRFVLPDGTEKEEVVMQGEPQDPVTVEEGDSFSKVIKRVVLKSESEQSEVTFSE
PSVLPSASEFQAEPVEGRKVSKVIKTTLVHGERMEKHHGDSSLAVNLPSAKDDFEEAL--
SYIGNKVKIEVPPLVEKEVMKEDGSLIKRTTMSKASTQKRTVVKDQYGNRIH--------
-VELLEDTPEALPQDDI------QHDLQQLLRHFCKDDQKKEAK
>TRINITY_DN29554_c0_g1::TRINITY_DN29554_c0_g1_i16::g.68::m.68 type:5prime_partial len:1753 gc:universal TRINITY_DN29554_c0_g1_i16:6895-1637(-)
------------------------------------------------------------
------------------------------------------------------------
------------------------------------------------------------
------------------------------------------------------------
--------------------SKMMVNRTTE----------------------SGF-----
------------------------------------------------------------
------------------------------------------------------------
------TPLHIAA-----------------------------------------------
---HYGNVNVAT------------------------------------------------
----------------------------LLLNRGAVVDFTARN-----------------
------------------------------------------------------------
-------------------------------------------------GITPL------
------HVASKRGN----TNMVKLLLDRGGQIDAKTR-----DGL----TPLHCAARSGH
DQV--VELLLER--------------------------GAPLL--------ARTKNG-LS
PLHMAAQ--------------GDHVECVKHLLQHKAPVDDVTLDYL--TALHVAAHCGHY
RVTKLLLDK---------------------------------------------------
----------------------------------------RANPNARAL-----------
----------------------------------NGFTPLHIACKKNRIKVMELL-----
---------------------------------------------VKYGASIQAIT----
----------ESGLTPIHVAAFMGH------------------------LNIVLLLLQNG
AS------------------------------------------------------PDVT
-------------------------------------------------NIRGETALHMA
---------------------ARAGQVEVVRCLL---RNGALVDARAREEQTPLHIASRL
GKTEIVQLLLQHMAHPDAATTNGYTPLHISAREGQVDVASVLLEAG--AAHSLATKKGF-
-----------------TPLHVASKYGSLDVAKLL-------------------------
--------------------------LQR-RAPVDSAGKNGLTP------------LHVA
AHYDNQKVALLLLEKGSSP---HATAKN--------------------------------
-------------------GYTPLHIAAKK------------------------------
----------------------------------------NQMQIATTLLNY-GAETNI-
-----------LTKQGVTPLHLASQEGHADMVNLLLE--KGANIHVATKSGLTSLHLAAQ
EDKVN-------------------------------------------------------
--------------------------------------VADMLIKHGA---NKDAQTKLG
Y---------TP----------------------------------LIVACHYGNIKMVN
FLLKQG-ANVNAK--TKNGYTPLHQAAQQGHTHIINVLLQHGAKPNAVTANG---NTALA
IAK-RLGYISVVDTLK-------VVTE-------------------EVITTTTTVTEK--
-----------------H----------------------------KLNVPETMTEILDV
S--DEEGDDTMTG----------------------DGGEYL-----------RPEDLKEL
G--------------------------------DD-------SLPSSQFLDGMNYLRYSL
EGGRSDSLRSFSSDRSRTLSHTSY---------LRDS-----TMIDDTVIIPSHQIS---
-TLTKEGERNSYR-LSWSPDNL---DNITLSASPIHSG----------------------
----FLVSFMVDARGGAMRGCRHNGLRIIIPP-RKCTAPTRV------------------
--------TCRLVKRHRLATMPPMVEGDGLASRLIEVGPSGAQFLGPVIVEIPH------
---FAALRGKERELVILRSE---NGDNWKEHFCEFTEDELNEILNGMDEVLDTPEELEKK
RICRIITRDFPQYFAVVSRIKQDSNLIGPEGGVLSSTVVPQVQAVFPEGALTKRI-RVGL
QAQPMHSELIKK----ILGNKATFSPIVTLEPRRRKFHKPITMTIPVPKASSDMMINGYG
GE-TPTLRLLCSITGGTTPAQW--------------------EDITGTTPLTYVNECVSF
TTNVSARFWLIDCRQIQESVAFASQVYREIICVPYMAKFVVFAKS-QDPIEARLRCFCMT
DDKVDKTLEQQ---------------ENFAEVA-------RSRDVEVLEGKPIFVDCFGN
LVPL---------TKS-------------------GQHHIFSFYAFKENRLPLFVKVRDT
TQEPC----------GRLSFMKEPKSSR-----GLVHQAICNLNITLPVYTK--------
--------------TD----------MTSEKQQ---------------------------
---------QD--DQERIEERLAHIADHLGFSWTELARELDFTEEQIHQVRIENPNSLQD
QSHALLKYWLERDGK-------------------------------HATDSG--LTECL-
--------KKINRMDIVHLMESSM----EMSRD------RSRTYAEIEQTMVLDHS----
EGFSALHED-LCSTKDKKEEEYSFSKDSEPS--------------DHPPLVSEEDLSLSC
SPLHEGTSKAEAEV----SVVELLHQIQKDHVKAEFSGKPHELTEDSPTT------QEYV
ITTCGADLTQVPQSVKTASIASDKSGDSA------------AGCEDLERPPFHTSASSDR
T--DSPIV---EEPEDHHFHQEDTQPRKNSLVIVESTDEQPEELERHEEELLEK------
------------------------------A--DDVPEIPSEGVTEEQYVDEHGHIVVKK
VTRKIIRRFVLPDGTEKEEVVMQGEPQDPVTVEEGDSFSKVIKRVVLKSESEQSEVTFSE
PSVLPSASEFQAEPVEGRKVSKVIKTTLVHGERMEKHHGDSSLAVNLPSAKDDFEEAL--
SYIGNKVKIEVPPLVEKEVMKEDGSLIKRTTMSKASTQKRTVVKDQYGNRIH--------
-VELLEDTPEALPQDDI------QHDLQQLLRHFCKDDQKKEAK
>TRINITY_DN30119_c0_g1::TRINITY_DN30119_c0_g1_i1::g.71::m.71 type:5prime_partial len:309 gc:universal TRINITY_DN30119_c0_g1_i1:1100-174(-)
------------------------------------------------------------
------------------------------------------------------------
------------------------------------------------------------
------------------------------------------------------------
------------------------------------------------------------
------------------------------------------------------------
------------------------------------------------------------
------------------------------------------------------------
-------------------------------LHVA-------------------------
------------------------------------------------------------
------------------------------------------------------------
------------------------------------------------------------
-------------------------------------------------------SLHSH
LPL--VKFLIQR--------------------------GA-VI--------RTDTKAGYT
PLHHAAW--------------SGHTQVADLLLARGAPAMDSTKEGL--TPFHCAAANGHT
LMTQLLLRH---------------------------------------------------
------------------------------------------------------------
------------------------------------------------------------
------------------------------------------------------------
-----------------------------------------------------------G
TD----------------------------------------------------------
---------------------PNAC------------------------DCNQWTALHWA
---------------------TAGRQLHIMNGLI---AQGLNPNLQGKGGVTPLHIA---
------------------------------AEIGRAETTRLLLVQG--ADVNLQDDCGR-
-----------------TALSVASKNSHHEIVKLL-------------------------
--------------------------LQS-QADRDLADLHGCTP------------LHKA
AGVGCLRSVCLLLR----------------------------------------------
-------------------GSSP-------------------------------------
------------------------------------------------------------
-----------------------------------------ASVNRRDGLLLTPLHRAVL
GGHTD-------------------------------------------------------
--------------------------------------VASCLLEHGT---DVNAAGWLG
K---------TA----------------------------------LHLAAEKKFFPLVE
LLIAKG-A----------------------------------------------------
------------------------------------------------------------
------------------------------------------------DL----------
------------------------------------------------------------
------------------------------------------------------------
---------------------------------SRKT-----------------------
------------------------------------------------------------
------------------------------------------------------------
------------------------------------------------------------
--------------------------WWKETAQ---------------------------
------------------------------------------------------------
------------------------------------------------------------
------------------------------------------------------------
------------------------------------------------------------
------------------------------------------------------------
------------------------------------------------------------
------------------------------------------------------------
------------------------------------------------------------
------------------------------------------------------------
------------------------------------------------------------
------------------------------------------------------------
----------------------------EALT----------------------------
------QSFL--------------------------------------------------
------------------------------------------------------------
------------------------------------------------------------
------------------------------------------------------------
------------------------------------------------------------
------------------------------------------------------------
------------------------------------------------------------
--------------------------------------------
>TRINITY_DN30119_c0_g1::TRINITY_DN30119_c0_g1_i2::g.73::m.73 type:5prime_partial len:309 gc:universal TRINITY_DN30119_c0_g1_i2:1014-88(-)
------------------------------------------------------------
------------------------------------------------------------
------------------------------------------------------------
------------------------------------------------------------
------------------------------------------------------------
------------------------------------------------------------
------------------------------------------------------------
------------------------------------------------------------
-------------------------------LHVA-------------------------
------------------------------------------------------------
------------------------------------------------------------
------------------------------------------------------------
-------------------------------------------------------SLHSH
LPL--VKFLIQR--------------------------GA-VI--------RTDTKAGYT
PLHHAAW--------------SGHTQVADLLLARGAPAMDSTKEGL--TPFHCAAANGHT
LMTQLLLRH---------------------------------------------------
------------------------------------------------------------
------------------------------------------------------------
------------------------------------------------------------
-----------------------------------------------------------G
TD----------------------------------------------------------
---------------------PNAC------------------------DCNQWTALHWA
---------------------TAGRQLHIMNGLI---AQGLNPNLQGKGGVTPLHIA---
------------------------------AEIGRAETTRLLLVQG--ADVNLQDDCGR-
-----------------TALSVASKNSHHEIVKLL-------------------------
--------------------------LQS-QADRDLADLHGCTP------------LHKA
AGVGCLRSVCLLLR----------------------------------------------
-------------------GSSP-------------------------------------
------------------------------------------------------------
-----------------------------------------ASVNRRDGLLLTPLHRAVL
GGHTD-------------------------------------------------------
--------------------------------------VASCLLEHGT---DVNAAGWLG
K---------TA----------------------------------LHLAAEKKFFPLVE
LLIAKG-A----------------------------------------------------
------------------------------------------------------------
------------------------------------------------DL----------
------------------------------------------------------------
------------------------------------------------------------
---------------------------------SRKT-----------------------
------------------------------------------------------------
------------------------------------------------------------
------------------------------------------------------------
--------------------------WWKETAQ---------------------------
------------------------------------------------------------
------------------------------------------------------------
------------------------------------------------------------
------------------------------------------------------------
------------------------------------------------------------
------------------------------------------------------------
------------------------------------------------------------
------------------------------------------------------------
------------------------------------------------------------
------------------------------------------------------------
------------------------------------------------------------
----------------------------EALT----------------------------
------QSFL--------------------------------------------------
------------------------------------------------------------
------------------------------------------------------------
------------------------------------------------------------
------------------------------------------------------------
------------------------------------------------------------
------------------------------------------------------------
--------------------------------------------
>TRINITY_DN31511_c0_g2::TRINITY_DN31511_c0_g2_i3::g.74::m.74 type:complete len:2520 gc:universal TRINITY_DN31511_c0_g2_i3:87-7646(+)
-----------------------------------------------MLTD----GTAAP
TPTGDEEID---SVTPRAAPAAIVEASTAGPNPLGLRAVRLFGEAGPCGPIGSATTSGEA
-GAAAAAAALDFKLAAAVLRSGGGGGSGSDEDEVSEVESFILDQEDLDNPVLKTTSEIFL
SSAAEGADLRTVDP---------ETQARLEALLEAAG-IGKLSTADGKAFADPEVL---R
RLTSSVS--C-ALDEAAAALTRMRAENNHNAGQVDNR----SLAEACSDGDVNAVRKLLD
EGR-SVNEHTEEGESLLCLACSAGYYELAQVLLAMHANVEDRGNKGDITPLMAAASGGYV
DI-VKLLLVHCADVNAQSSTGNTALT-----------YACAGGFVDIVKVLLKAGANIED
HNENGHTPLMEAASAGHVEVAR----------------VLLEYGAGINTHSNEFKESALT
LACYKGHLDMVRFLLEAGADQE----HKTDEMHTALME--ACMDGHV-EVARLLLDSGAQ
VNMPA---DSFESPLTLAACGGHVELAALLIERGANLEEVNDEGYTPLMEAAREGHEEMV
ALLLAQGANINAQTEETQ-----------------ETALTLACCGGFSEVADFLIKAGAD
IELGCSTPLME--AAQEGHLELVK----------YLLAAGANVHATTATGDTAL------
------TYACENGH----TDVADVLLQAGADLEHESE-----GGR----TPLMKAARAGH
LCT--VQFLISK--------------------------GANVN--------RATANNDHT
VVSLACA--------------GGHLAVVELLLAHGADPTHRLKDGS--TMLIEAAKGGHT
NVVSYLLDYPNNVLSVPTTDMTQLTPPSQDQSQVPRVPMHALAMVVPPQEPDRAPQENPP
PLLTLPKGTSKQKSTS-LQVADQELLSPFHPYQPLECIVEETEGKLNELGQRI-SAIEK-
AQLKSLELIQGEPLNKDKIEELKKNREEQVQKKKKILKELQKVERQLQMKTQQQFTKEYL
ETKGQTEAPLSQQQQCPHTGVLPELEGNEGLPGDNLSELSQVDSVLRKDEQQHSPSSP--
---------EQTEFAPLQPLATPQ-------------------------CNFSSNIGCNG
TDSFELQKVLGNQQTIGQQQPIAGHVQGLLVQEPDGLMVASPAQTLTDTLDDLIAAVNSR
------VPTGSSSSHVMDSATPESCSQTLSMTSQSVLPTYPSVDIDAHTESNHDTALTLA
---------------------CAGGHEELVSVLI---ARGASIEHRDKKGFTPLILA---
------------------------------ATAGHVGVVEILLDKG--GDIEAQSERTK-
----------------DTPLSLACSGGRQEVVDLL-------------------------
--------------------------LAR-GANKEHRNVSDYTP------------LSLA
ASGGYVNIIKILLNAGAEI---NSRTGSK-------------------------------
------------------LGISPLMLAAMN------------------------------
----------------------------------------GHVPAVKLLLDM-GSDINA-
----------QIETNRNTALTLACFQGRAEVVSLLLD--RKANVEHRAKTGLTPLMEAAS
GGYAE-------------------------------------------------------
--------------------------------------VGRVLLDKGA---DVNAPPVPS
SR-------DTA----------------------------------LTIAADKGHYKFCE
LLINRG-AHIDVR--NKKGNTPLWLAANGGHLDVVQLLVQAGADVDAADNRK---ITPLM
SAF-RKGHVRVVQFL---------VKEVN-----------QFPSDIECMRYIATIADKE-
-----LLK-------KCHQCVETIVKAKDQQAAEANKNASILLKE--LDLEKSREESRKQ
A--LAAKREKRKEKRKK--------KKEEQKRKQEEDEEH------------KPKETLEL
QE------------------DEEEEEN-D-DDVDS-------EIPLE-PPSATTTTTIGI
SATSATFTNAFGKKRANVITTPSTNRKNKKNK-TKDTPQNVQIILPDQ-HISLAQQKADK
NKINGEPRGGSAG-GNSDSDNL---DSTDCNSESS-------------------------
----------------SGKSQELNFTMDTHSSGDKRYASV--------------------
-----------LLPSQEDKTNPSVSKVQ---TRVEGEANS-SLATNYKSVSLPLTSPNIK
LNLTSPKRGQKRE------------EGWKEVVRRQVGRVLKDTSPSNPLQSTPVEQFQLQ
RGGRCCSG--------AKRSKKLSV---------------------PASVVSRIMGRGGC
NITAIQD--------------VTGAHIDVDKQKDKNGERMITIR----------------
--------------GGTESTRYAVQLINALIQDPAKELEDLIPKTHIRTPVSSTK---SI
HTNFSS------------GVSTAS--------APNKNSFSIGASSLVTSQSSTLSTF-QS
ANKLSKNVPANVRSSFPVSLPLAYSHPHFALLAAQTMQQIRHPRLPMAQFGGTFSTSANT
WGPFPVRPVNPGSTNSSPKHNSSNRMGNQNGSILQSESTVLASSS--PGGVPSAV---PS
SQPLCVTNNRTPSSVRKQLFACIPKTSTMTTAISTVTTTCSTLPSTSPAHENTGNVPATF
LLTNAPQAQQSALKTDAIPPVSVPKEKASAPEQSVGIACVSSSVATSSSIISCNSPGVLE
PCTSSSPAPPDNVPNETLPANMPELSPPITMPFS--------SSSESAPLTLSSPRSVAS
E---------NQDSGSLPQLAVPAPRVSHRMQPRGSFYSMVPNANLHQEAQSVFVTNAVP
LAPSQGPSTTVHLSSPMNIMNGSQM-HINPSNKPLAPTFGPATLFNHFSSLFDSNQMPAN
QGWG------------------DCPLSTRAAD----------------------------
------QSFTVQSTFLSNSVLGHMESVHPDNSKAPGFRPPPQRVSTSPVD----------
-----------PSSSSSGSSSTPMAGFSANIQGARVYLQGPVGTPSFNRQHFSPHPWTSA
T--NSC-----ESPIPS----------------VSSGSSSPLSAVSAPSNLGQPK-----
---SGSTSQDRKVPPPIGTERLARIR---QG--GSVTPTP------------LGSNFTAP
VGHSGIWSFGVNN------------------VSEGLS---SWSQPVMGNHAVHQQ--LSD
PGTFS-----QHQPME-RDDSGIVAPSNIFQQPM-------------PNNFVDFSK----
------------------------------------------------------------
----------------------------VHFRVFFHVF------
>TRINITY_DN31511_c0_g2::TRINITY_DN31511_c0_g2_i4::g.76::m.76 type:complete len:2584 gc:universal TRINITY_DN31511_c0_g2_i4:87-7838(+)
-----------------------------------------------MLTD----GTAAP
TPTGDEEID---SVTPRAAPAAIVEASTAGPNPLGLRAVRLFGEAGPCGPIGSATTSGEA
-GAAAAAAALDFKLAAAVLRSGGGGGSGSDEDEVSEVESFILDQEDLDNPVLKTTSEIFL
SSAAEGADLRTVDP---------ETQARLEALLEAAG-IGKLSTADGKAFADPEVL---R
RLTSSVS--C-ALDEAAAALTRMRAENNHNAGQVDNR----SLAEACSDGDVNAVRKLLD
EGR-SVNEHTEEGESLLCLACSAGYYELAQVLLAMHANVEDRGNKGDITPLMAAASGGYV
DI-VKLLLVHCADVNAQSSTGNTALT-----------YACAGGFVDIVKVLLKAGANIED
HNENGHTPLMEAASAGHVEVAR----------------VLLEYGAGINTHSNEFKESALT
LACYKGHLDMVRFLLEAGADQE----HKTDEMHTALME--ACMDGHV-EVARLLLDSGAQ
VNMPA---DSFESPLTLAACGGHVELAALLIERGANLEEVNDEGYTPLMEAAREGHEEMV
ALLLAQGANINAQTEETQ-----------------ETALTLACCGGFSEVADFLIKAGAD
IELGCSTPLME--AAQEGHLELVK----------YLLAAGANVHATTATGDTAL------
------TYACENGH----TDVADVLLQAGADLEHESE-----GGR----TPLMKAARAGH
LCT--VQFLISK--------------------------GANVN--------RATANNDHT
VVSLACA--------------GGHLAVVELLLAHGADPTHRLKDGS--TMLIEAAKGGHT
NVVSYLLDYPNNVLSVPTTDMTQLTPPSQDQSQVPRVPMHALAMVVPPQEPDRAPQENPP
PLLTLPKGTSKQKSTS-LQVADQELLSPFHPYQPLECIVEETEGKLNELGQRI-SAIEK-
AQLKSLELIQGEPLNKDKIEELKKNREEQVQKKKKILKELQKVERQLQMKTQQQFTKEYL
ETKGQTEAPLSQQQQCPHTGVLPELEGNEGLPGDNLSELSQVDSVLRKDEQQHSPSSP--
---------EQTEFAPLQPLATPQ-------------------------CNFSSNIGCNG
TDSFELQKVLGNQQTIGQQQPIAGHVQGLLVQEPDGLMVASPAQTLTDTLDDLIAAVNSR
------VPTGSSSSHVMDSATPESCSQTLSMTSQSVLPTYPSVDIDAHTESNHDTALTLA
---------------------CAGGHEELVSVLI---ARGASIEHRDKKGFTPLILA---
------------------------------ATAGHVGVVEILLDKG--GDIEAQSERTK-
----------------DTPLSLACSGGRQEVVDLL-------------------------
--------------------------LAR-GANKEHRNVSDYTP------------LSLA
ASGGYVNIIKILLNAGAEI---NSRTGSK-------------------------------
------------------LGISPLMLAAMN------------------------------
----------------------------------------GHVPAVKLLLDM-GSDINA-
----------QIETNRNTALTLACFQGRAEVVSLLLD--RKANVEHRAKTGLTPLMEAAS
GGYAE-------------------------------------------------------
--------------------------------------VGRVLLDKGA---DVNAPPVPS
SR-------DTA----------------------------------LTIAADKGHYKFCE
LLINRG-AHIDVR--NKKGNTPLWLAANGGHLDVVQLLVQAGADVDAADNRK---ITPLM
SAF-RKGHVRVVQFL---------VKEVN-----------QFPSDIECMRYIATIADKE-
-----LLK-------KCHQCVETIVKAKDQQAAEANKNASILLKE--LDLEKSREESRKQ
A--LAAKREKRKEKRKK--------KKEEQKRKQEEDEEH------------KPKETLEL
QE------------------DEEEEEN-D-DDVDS-------EIPLE-PPSATTTTTIGI
SATSATFTNAFGKKRANVITTPSTNRKNKKNK-TKDTPQNVQIILPDQ-HISLAQQKADK
NKINGEPRGGSAG-GNSDSDNL---DSTDCNSESS-------------------------
----------------SGKSQELNFTMDTHSSGDKRYASV--------------------
-----------LLPSQEDKTNPSVSKVQ---TRVEGEANS-SLATNYKSVSLPLTSPNIK
LNLTSPKRGQKRE------------EGWKEVVRRQVGRVLKDTSPSNPLQSTPVEQFQLQ
RGGRCCSG--------AKRSKKLSV---------------------PASVVSRIMGRGGC
NITAIQD--------------VTGAHIDVDKQKDKNGERMITIR----------------
--------------GGTESTRYAVQLINALIQDPAKELEDLIPKTHIRTPVSSTK---SI
HTNFSS------------GVSTAS--------APNKNSFSIGASSLVTSQSSTLSTF-QS
ANKLSKNVPANVRSSFPVSLPLAYSHPHFALLAAQTMQQIRHPRLPMAQFGGTFSTSANT
WGPFPVRPVNPGSTNSSPKHNSSNRMGNQNGSILQSESTVLASSS--PGGVPSAV---PS
SQPLCVTNNRTPSSVRKQLFACIPKTSTMTTAISTVTTTCSTLPSTSPAHENTGNVPATF
LLTNAPQAQQSALKTDAIPPVSVPKEKASAPEQSVGIACVSSSVATSSSIISCNSPGVLE
PCTSSSPAPPDNVPNETLPANMPELSPPITMPFS--------SSSESAPLTLSSPRSVAS
E---------NQDSGSLPQLAVPAPRVSHRMQPRGSFYSMVPNANLHQEAQSVFVTNAVP
LAPSQGPSTTVHLSSPMNIMNGSQM-HINPSNKPLAPTFGPATLFNHFSSLFDSNQMPAN
QGWG------------------DCPLSTRAAD----------------------------
------QSFTVQSTFLSNSVLGHMESVHPDNSKAPGFRPPPQRVSTSPVD----------
-----------PSSSSSGSSSTPMAGFSANIQGARVYLQGPVGTPSFNRQHFSPHPWTSA
T--NSC-----ESPIPS----------------VSSGSSSPLSAVSAPSNLGQPK-----
---SGSTSQDRKVPPPIGTERLARIR---QG--GSVTPTP------------LGSNFTAP
VGHSGIWSFGVNN------------------VSEGLS---SWSQPVMGNHAVHQQ--LSD
PGTFS-----QHQPME-RDDSGIVAPSNIFQQPM-------------PNSFVDFSKGLPI
SMYGGTIIPSHPQLAD----GPGGPLF---------------------NGLHTPDPAWNP
MIKVVQNSAECTEAQQIWPGTWAPHIGNMHLKYVN---------
>TRINITY_DN31511_c0_g2::TRINITY_DN31511_c0_g2_i6::g.78::m.78 type:complete len:2589 gc:universal TRINITY_DN31511_c0_g2_i6:87-7853(+)
-----------------------------------------------MLTD----GTAAP
TPTGDEEID---SVTPRAAPAAIVEASTAGPNPLGLRAVRLFGEAGPCGPIGSATTSGEA
-GAAAAAAALDFKLAAAVLRSGGGGGSGSDEDEVSEVESFILDQEDLDNPVLKTTSEIFL
SSAAEGADLRTVDP---------ETQARLEALLEAAG-IGKLSTADGKAFADPEVL---R
RLTSSVS--C-ALDEAAAALTRMRAENNHNAGQVDNR----SLAEACSDGDVNAVRKLLD
EGR-SVNEHTEEGESLLCLACSAGYYELAQVLLAMHANVEDRGNKGDITPLMAAASGGYV
DI-VKLLLVHCADVNAQSSTGNTALT-----------YACAGGFVDIVKVLLKAGANIED
HNENGHTPLMEAASAGHVEVAR----------------VLLEYGAGINTHSNEFKESALT
LACYKGHLDMVRFLLEAGADQE----HKTDEMHTALME--ACMDGHV-EVARLLLDSGAQ
VNMPA---DSFESPLTLAACGGHVELAALLIERGANLEEVNDEGYTPLMEAAREGHEEMV
ALLLAQGANINAQTEETQ-----------------ETALTLACCGGFSEVADFLIKAGAD
IELGCSTPLME--AAQEGHLELVK----------YLLAAGANVHATTATGDTAL------
------TYACENGH----TDVADVLLQAGADLEHESE-----GGR----TPLMKAARAGH
LCT--VQFLISK--------------------------GANVN--------RATANNDHT
VVSLACA--------------GGHLAVVELLLAHGADPTHRLKDGS--TMLIEAAKGGHT
NVVSYLLDYPNNVLSVPTTDMTQLTPPSQDQSQVPRVPMHALAMVVPPQEPDRAPQENPP
PLLTLPKGTSKQKSTS-LQVADQELLSPFHPYQPLECIVEETEGKLNELGQRI-SAIEK-
AQLKSLELIQGEPLNKDKIEELKKNREEQVQKKKKILKELQKVERQLQMKTQQQFTKEYL
ETKGQTEAPLSQQQQCPHTGVLPELEGNEGLPGDNLSELSQVDSVLRKDEQQHSPSSP--
---------EQTEFAPLQPLATPQ-------------------------CNFSSNIGCNG
TDSFELQKVLGNQQTIGQQQPIAGHVQGLLVQEPDGLMVASPAQTLTDTLDDLIAAVNSR
------VPTGSSSSHVMDSATPESCSQTLSMTSQSVLPTYPSVDIDAHTESNHDTALTLA
---------------------CAGGHEELVSVLI---ARGASIEHRDKKGFTPLILA---
------------------------------ATAGHVGVVEILLDKG--GDIEAQSERTK-
----------------DTPLSLACSGGRQEVVDLL-------------------------
--------------------------LAR-GANKEHRNVSDYTP------------LSLA
ASGGYVNIIKILLNAGAEI---NSRTGSK-------------------------------
------------------LGISPLMLAAMN------------------------------
----------------------------------------GHVPAVKLLLDM-GSDINA-
----------QIETNRNTALTLACFQGRAEVVSLLLD--RKANVEHRAKTGLTPLMEAAS
GGYAE-------------------------------------------------------
--------------------------------------VGRVLLDKGA---DVNAPPVPS
SR-------DTA----------------------------------LTIAADKGHYKFCE
LLINRG-AHIDVR--NKKGNTPLWLAANGGHLDVVQLLVQAGADVDAADNRK---ITPLM
SAF-RKGHVRVVQFL---------VKEVN-----------QFPSDIECMRYIATIADKE-
-----LLK-------KCHQCVETIVKAKDQQAAEANKNASILLKE--LDLEKSREESRKQ
A--LAAKREKRKEKRKK--------KKEEQKRKQEEDEEH------------KPKETLEL
QE------------------DEEEEEN-D-DDVDS-------EIPLE-PPSATTTTTIGI
SATSATFTNAFGKKRANVITTPSTNRKNKKNK-TKDTPQNVQIILPDQ-HISLAQQKADK
NKINGEPRGGSAG-GNSDSDNL---DSTDCNSESS-------------------------
----------------SGKSQELNFTMDTHSSGDKRYASV--------------------
-----------LLPSQEDKTNPSVSKVQ---TRVEGEANS-SLATNYKSVSLPLTSPNIK
LNLTSPKRGQKRE------------EGWKEVVRRQVGRVLKDTSPSNPLQSTPVEQFQLQ
RGGRCCSG--------AKRSKKLSV---------------------PASVVSRIMGRGGC
NITAIQD--------------VTGAHIDVDKQKDKNGERMITIR----------------
--------------GGTESTRYAVQLINALIQDPAKELEDLIPKTHIRTPVSSTK---SI
HTNFSS------------GVSTAS--------APNKNSFSIGASSLVTSQSSTLSTF-QS
ANKLSKNVPANVRSSFPVSLPLAYSHPHFALLAAQTMQQIRHPRLPMAQFGGTFSTSANT
WGPFPVRPVNPGSTNSSPKHNSSNRMGNQNGSILQSESTVLASSS--PGGVPSAV---PS
SQPLCVTNNRTPSSVRKQLFACIPKTSTMTTAISTVTTTCSTLPSTSPAHENTGNVPATF
LLTNAPQAQQSALKTDAIPPVSVPKEKASAPEQSVGIACVSSSVATSSSIISCNSPGVLE
PCTSSSPAPPDNVPNETLPANMPELSPPITMPFS--------SSSESAPLTLSSPRSVAS
E---------NQDSGSLPQLAVPAPRVSHRMQPRGSFYSMVPNANLHQEAQSVFVTNAVP
LAPSQGPSTTVHLSSPMNIMNGSQM-HINPSNKPLAPTFGPATLFNHFSSLFDSNQMPAN
QGWG------------------DCPLSTRAAD----------------------------
------QSFTVQSTFLSNSVLGHMESVHPDNSKAPGFRPPPQRVSTSPVD----------
-----------PSSSSSGSSSTPMAGFSANIQGARVYLQGPVGTPSFNRQHFSPHPWTSA
T--NSCRSFDGESPIPS----------------VSSGSSSPLSAVSAPSNLGQPK-----
---SGSTSQDRKVPPPIGTERLARIR---QG--GSVTPTP------------LGSNFTAP
VGHSGIWSFGVNN------------------VSEGLS---SWSQPVMGNHAVHQQ--LSD
PGTFS-----QHQPME-RDDSGIVAPSNIFQQPM-------------PNSFVDFSKGLPI
SMYGGTIIPSHPQLAD----GPGGPLF---------------------NGLHTPDPAWNP
MIKVVQNSAECTEAQQIWPGTWAPHIGNMHLKYVN---------
>TRINITY_DN35129_c0_g1::TRINITY_DN35129_c0_g1_i2::g.80::m.80 type:5prime_partial len:1097 gc:universal TRINITY_DN35129_c0_g1_i2:3-3293(+)
EERGCRRRCWGRRRRGEGRRGDPRGLGRKKAVGLIILVAPMAVYDEDLLRN----PFYLT
MQKRRP------------DLCRKVA------EFHGTIL---------------VPCKGSL
SNSIISACQFDSYILKAA-----------------DNNFRTLNGKE----VFIQGNMIIL
GGE---FNQRCSIPVLFEETFYNDREESFNILCIAHPLEKNDNKEPSSMASNSYSLKNME
DVKEFLGKHAEKFDKAIASFHRTFKEHDR-----------------------KILRHYID
----SVNAL----------------Y----------------------------------
-------------------------------------TKCIQQLLR--------------
-DSHLRMLAKQELQMTLMKQAVDMYI--HHS--------LYDVIFK--------------
---YVGTIEASE-------------DAAFNKITRSLQDLQQKDLGIKPEFSFNIPRAKRE
LGQLNK-CTSPQQKLLCL-----RKVVQIIMQSPSQRVNMETMCADDLLSVL--------
-LYLL----------------VKTEIPNWM--------------ANLSYIKNFRFCSSA-
-----KDELGYCLTSVEAAIEYIR------------------------LGNLSD------
------RTPASEGFSE------KLFLRQRMNLLSQLSTTPI--------DCLFKHVASGN
QEE--VERLLSQGDGDKDALQNMCHPL-CFCDKCEKLVSGKLNDPSIVTPFSRDDQG-FT
PLHVAAI--------------YGQASLIDLLVSKGAVVNATDYHGS--TPLHLACQKGYQ
NVTLLLLHY---------------------------------------------------
------------------------------------------------------------
------------------------------------------------------------
------------------------------------------------------------
-----------------------------------------------------------K
SS------------------------------------------------------TEAQ
-------------------------------------------------DNNGNTALHLA
---------------------CTYGHEDCVKALVYYDVHSCKLDIGNEKGDTPLHIA---
------------------------------ARWGYQGIIEVLLQNG--ANPGILNRMKE-
-----------------TPVQCAL---NSTIVSLMELNYLTFEKGQHASQSPVRSSCCED
---------------------TI-SQISSTSSLSSIILVTTVTPEEAKSNYKEVDKLLRA
VADGDLEMVRYLLEWGDDDLEDPKETSNV----RTPEL---------CHPLCQCS-----
-------------------RCSPLQKKFFR------------------------------
------------------------------------------------LPSN-GLGVNV-
-----------TNQTGLTSLHVAALHGHVDLVALLLK--HGANIEAKDVNQARPLHFACQ
NGHFQ-------------------------------------------------------
--------------------------------------VVEFLIECTA---KQNKKDIYG
N---------TP----------------------------------LMYASLKGYQEIAA
ILLQHE-ASVNLS--NNQGNTPLHKAVIGNYEAVVQLLLQHGALVHLRNNRQ---CTPLD
YAEPNSGLLKLLQAAA-------SSEKDGQTLCKT---HVTRKIRKKISFKTPETTDDLM
ARRLQLLE-------SIHRFNK------------------------SRDLRKAITKDKSV
P-----------------------------------------------------------
-------------------------------NFDE--ELLH-QLAIK-------------
------------------------------------------------------------
------------------------------------------------------------
-------SF------------------------NNKQNPVDA------------------
------------------------------------------------------------
------------------------------------------------------------
------------------------------------------------------------
------------------------------------------------------------
------------------------------------------------------------
------------------------------------------------------------
---LEQTQTHNL------------------------------------------------
------------------------------------------------------------
------------------------------------------------------------
------------------------------------------------------------
------------------------------------------------------------
------------DAKSC-----------------------------EGPVTA--------
------------------------------------------------------------
EGDAGI--------------APFRKREVQRSHT---------------------------
------VSVGLSTT----------------------------------------------
------------------------------------------GIGDF-------------
----------YSLP----------------------------------------------
---------------------------------RDANAAPTDNCPEN-------------
------------------------------------------------------------
------------------------------------------------------------
------------------------------------------------------------
--------------------------------------------
>TRINITY_DN35390_c1_g1::TRINITY_DN35390_c1_g1_i1::g.82::m.82 type:5prime_partial len:1246 gc:universal TRINITY_DN35390_c1_g1_i1:2-3739(+)
------------------------------------------------------------
------------------------------------------------------------
------------------------------------------------------------
------------------------------------------------------------
------------------------------------------------------------
------------------------------------------------------------
------------------------------------------------------------
------------------------------------------------------------
------------------------------------------------------------
------------------------------------------------------------
------------------------------------------------------------
------------------------------------------------------------
------------------------------------------------------------
------------------------------------------------------------
------------------------------------------------------------
------------------------------------------------------------
------------------------------------------------------------
------------------------------------------------------------
------------------------------------------------------------
------------------------------------------------------------
------------------------------------------------------------
------------------------------------------------------------
------------------------------------------------------------
---------------------------------------SVLLDHG--ASLSIITKKGF-
-----------------TPLHVAAKYGKIEVANLL-------------------------
--------------------------LQ--------------------------------
--------------KNASP---DAAGKN--------------------------------
-------------------GYTPLHIAAKK------------------------------
----------------------------------------NQMDIATTLLEY-GADVNA-
-----------VTRQGIAPVHLASQEGHVDMVSLLLT--RNANVNVSNKSGLTPLHLAAQ
EDRIN-------------------------------------------------------
--------------------------------------VAEVLVNQGA---VVDAPTKMG
Y---------TP----------------------------------LHVGCHYGNIKIVN
FLLQQF-AKVNAK--TKNGYTPLHQAAQQGHTHIINVLLQNGASPNELTVNG---NTALA
IAK-RLGYISVVDTLK-------IVTE-------------------ETM-TTITVTEK--
-----------------H----------------------------KMNVPETMNEVLDM
S--DDEGEDAMTG----------------------DTDKYL-----------GPQDLKEL
G--------------------------------DD-------SLPAE------GYMGFSL
-GARSASLRSFSSDRSYTLNRSSF---------TRDS-----VMIEELLVPPKDTPL---
-TFPREVDSDSLRHYSWAAETL---DNVNLVSSPIHSG----------------------
----FLVSFMVDARGGSMRGSRHHGMRIIIPP-RKCTAPTRI------------------
--------TCRLVKRAKLASPPPMVEGEGLASRLIEMGPSGAQFLGPVVVEIPH------
---FGSMRGKERELIVLRSE---NGETWKEHQYDSKHENLADILNGMNEEMDSVEELEKK
RICRIVTKDFPQYFAVVSRIKQESNQIGPEGGILSSTTLPRVQAAFPEGALTKRI-RVGL
QAQPVQDEMVKK----ILGNKATFSPIVTVEPRRRKFHKPITMTIPVPPPSGEGVTNGYK
GDTTPSLRLLCSITGGTSPAQW--------------------EDITGTTPLTFVNDCVSF
TTNVSARFWLADCHQVLETVGLATQLYRELICVPYMAKFVIFAKT-NDAVESNLRCFCMT
DDKVDKTLEQQ---------------ENFEEVA-------RSKDIEVLEGKPIYVDCYGN
LAPL---------TKG-------------------GQQLVFNFYAFKENRLPFSIKIRDT
SQEPC----------GRLSFLKEPKTSK-----GLPQTAVCNLNITLPAHKK--------
--------------TE----------KTERRQNFV-------SLALRKRYSYLTEPGM--
-------SPQS--PCERTDIRMAIVADHLGLSWTELARELNFSVDEINQIRVENPNSLIA
QSFMLLKKWVMRDGK-------------------------------NATTDA--LTSVL-
--------TKINRIDIVTLLEGPIFDYGNIS--------GTRSFAD-ENNVFHDTV----
DGWQ----------------NEAARVMVEPTSSGRRISGELLNRLDDSPDQCRDSI----
------TSYFKGEA----GKLE----TNGSYSESALEAKAKTFVQDSVNSLGKQSDKETV
KPKMQSSLRAEQQTI---SLTSHQKSLQE------------ASKPAVDTPKTSVPVSMKK
TSWNISDS---SKP-RSKAQEDDG---------IAAASEQKELSESDSECEVQS------
---DSSSDEEQRI-----VTRVYRRRFILKG--KEAQNIPGESVTQEQFTDEEGNTVTRK
VTRKVLRRLVVP------------HVKKPIRQGEG-------CKVKMKKEIRHAE-----
------------------------KTTYS-------------------------------
------------------------------------------------------------
--------------------------------------------
>TRINITY_DN35390_c1_g1::TRINITY_DN35390_c1_g1_i2::g.86::m.86 type:internal len:1088 gc:universal TRINITY_DN35390_c1_g1_i2:2-3262(+)
------------------------------------------------------------
------------------------------------------------------------
------------------------------------------------------------
------------------------------------------------------------
------------------------------------------------------------
------------------------------------------------------------
------------------------------------------------------------
------------------------------------------------------------
------------------------------------------------------------
------------------------------------------------------------
------------------------------------------------------------
------------------------------------------------------------
------------------------------------------------------------
------------------------------------------------------------
------------------------------------------------------------
------------------------------------------------------------
------------------------------------------------------------
------------------------------------------------------------
------------------------------------------------------------
------------------------------------------------------------
------------------------------------------------------------
------------------------------------------------------------
------------------------------------------------------------
---------------------------------------SVLLDHG--ASLSIITKKGF-
-----------------TPLHVAAKYGKIEVANLL-------------------------
--------------------------LQ--------------------------------
--------------KNASP---DAAGKN--------------------------------
-------------------GYTPLHIAAKK------------------------------
----------------------------------------NQMDIATTLLEY-GADVNA-
-----------VTRQGIAPVHLASQEGHVDMVSLLLT--RNANVNVSNKSGLTPLHLAAQ
EDRIN-------------------------------------------------------
--------------------------------------VAEVLVNQGA---VVDAPTKMG
Y---------TP----------------------------------LHVGCHYGNIKIVN
FLLQQF-AKVNAK--TKNGYTPLHQAAQQGHTHIINVLLQNGASPNELTVNG---NTALA
IAK-RLGYISVVDTLK-------IVTE-------------------ETM-TTITVTEK--
-----------------H----------------------------KMNVPETMNEVLDM
S--DDEGEDAMTG----------------------DTDKYL-----------GPQDLKEL
G--------------------------------DD-------SLPAE------GYMGFSL
-GARSASLRSFSSDRSYTLNRSSF---------TRDS-----VMIEELLVPPKDTPL---
-TFPREVDSDSLRHYSWAAETL---DNVNLVSSPIHSG----------------------
----FLVSFMVDARGGSMRGSRHHGMRIIIPP-RKCTAPTRI------------------
--------TCRLVKRAKLASPPPMVEGEGLASRLIEMGPSGAQFLGPVVVEIPH------
---FGSMRGKERELIVLRSE---NGETWKEHQYDSKHENLADILNGMNEEMDSVEELEKK
RICRIVTKDFPQYFAVVSRIKQESNQIGPEGGILSSTTLPRVQAAFPEGALTKRI-RVGL
QAQPVQDEMVKK----ILGNKATFSPIVTVEPRRRKFHKPITMTIPVPPPSGEGVTNGYK
GDTTPSLRLLCSITGGTSPAQW--------------------EDITGTTPLTFVNDCVSF
TTNVSARFWLADCHQVLETVGLATQLYRELICVPYMAKFVIFAKT-NDAVESNLRCFCMT
DDKVDKTLEQQ---------------ENFEEVA-------RSKDIEVLEGKPIYVDCYGN
LAPL---------TKG-------------------GQQLVFNFYAFKENRLPFSIKIRDT
SQEPC----------GRLSFLKEPKTSK-----GLPQTAVCNLNITLPAHKKETE-----
----SDQDDE----TE----------KTERRQNFV-------SLALRKRYSYLTEPGM--
-------SPQS--PCERTDIRMAIVADHLGLSWTELARELNFSVDEINQIRVENPNSLIA
QSFMLLKKWVMRDGK-------------------------------NATTDA--LTSVL-
--------TKINRIDIVTLLEGPIFDYGNIS--------GTRSFAD-ENNVFHDTV----
DGY--------------------------PT---------FQMELETPPGLCF-------
-------------------------------------APPSHFHQDDLAS----------
------------------------------------------------------------
---NYSSI---ESPLRTPSRLSDV---------LAASQGNLEETAAEPPVVIEE------
---DTSLEEAK-----------YNHSVPLEGASKDAGQSP--------------------
------------------------------------------------------------
------------------------------------------------------------
------------------------------------------------------------
--------------------------------------------
>TRINITY_DN35390_c1_g1::TRINITY_DN35390_c1_g1_i4::g.90::m.90 type:5prime_partial len:1255 gc:universal TRINITY_DN35390_c1_g1_i4:2-3766(+)
------------------------------------------------------------
------------------------------------------------------------
------------------------------------------------------------
------------------------------------------------------------
------------------------------------------------------------
------------------------------------------------------------
------------------------------------------------------------
------------------------------------------------------------
------------------------------------------------------------
------------------------------------------------------------
------------------------------------------------------------
------------------------------------------------------------
------------------------------------------------------------
------------------------------------------------------------
------------------------------------------------------------
------------------------------------------------------------
------------------------------------------------------------
------------------------------------------------------------
------------------------------------------------------------
------------------------------------------------------------
------------------------------------------------------------
------------------------------------------------------------
------------------------------------------------------------
---------------------------------------SVLLDHG--ASLSIITKKGF-
-----------------TPLHVAAKYGKIEVANLL-------------------------
--------------------------LQ--------------------------------
--------------KNASP---DAAGKN--------------------------------
-------------------GYTPLHIAAKK------------------------------
----------------------------------------NQMDIATTLLEY-GADVNA-
-----------VTRQGIAPVHLASQEGHVDMVSLLLT--RNANVNVSNKSGLTPLHLAAQ
EDRIN-------------------------------------------------------
--------------------------------------VAEVLVNQGA---VVDAPTKMG
Y---------TP----------------------------------LHVGCHYGNIKIVN
FLLQQF-AKVNAK--TKNGYTPLHQAAQQGHTHIINVLLQNGASPNELTVNG---NTALA
IAK-RLGYISVVDTLK-------IVTE-------------------ETM-TTITVTEK--
-----------------H----------------------------KMNVPETMNEVLDM
S--DDEGEDAMTG----------------------DTDKYL-----------GPQDLKEL
G--------------------------------DD-------SLPAE------GYMGFSL
-GARSASLRSFSSDRSYTLNRSSF---------TRDS-----VMIEELLVPPKDTPL---
-TFPREVDSDSLRHYSWAAETL---DNVNLVSSPIHSG----------------------
----FLVSFMVDARGGSMRGSRHHGMRIIIPP-RKCTAPTRI------------------
--------TCRLVKRAKLASPPPMVEGEGLASRLIEMGPSGAQFLGPVVVEIPH------
---FGSMRGKERELIVLRSE---NGETWKEHQYDSKHENLADILNGMNEEMDSVEELEKK
RICRIVTKDFPQYFAVVSRIKQESNQIGPEGGILSSTTLPRVQAAFPEGALTKRI-RVGL
QAQPVQDEMVKK----ILGNKATFSPIVTVEPRRRKFHKPITMTIPVPPPSGEGVTNGYK
GDTTPSLRLLCSITGGTSPAQW--------------------EDITGTTPLTFVNDCVSF
TTNVSARFWLADCHQVLETVGLATQLYRELICVPYMAKFVIFAKT-NDAVESNLRCFCMT
DDKVDKTLEQQ---------------ENFEEVA-------RSKDIEVLEGKPIYVDCYGN
LAPL---------TKG-------------------GQQLVFNFYAFKENRLPFSIKIRDT
SQEPC----------GRLSFLKEPKTSK-----GLPQTAVCNLNITLPAHKKETE-----
----SDQDDE----TE----------KTERRQNFV-------SLALRKRYSYLTEPGM--
-------SPQS--PCERTDIRMAIVADHLGLSWTELARELNFSVDEINQIRVENPNSLIA
QSFMLLKKWVMRDGK-------------------------------NATTDA--LTSVL-
--------TKINRIDIVTLLEGPIFDYGNIS--------GTRSFAD-ENNVFHDTV----
DGWQ----------------NEAARVKVEPTSSGRRISGELLNRLDDSPDQCRDSI----
------TSYFKGEA----GKLE----TNGSYSESALEAKAKTFVQDSVNSLGKQSDKETV
KPKMQSSLRAEQQTI---SLTSHQKSLQE------------ASKPAVDTPKTSVPVSMKK
TSWNISDS---SKP-RSKAQEDDG---------IAAASEQKELSESDSECEVQS------
---DSSSDEEQRI-----VTRVYRRRFILKG--KEAQNIPGESVTQEQFTDEEGNTVTRK
VTRKVLRRLVVP------------HVKKPIRQGEG-------CKVKMKKEIRHAE-----
------------------------KTTYS-------------------------------
------------------------------------------------------------
--------------------------------------------
>TRINITY_DN36146_c0_g1::TRINITY_DN36146_c0_g1_i1::g.94::m.94 type:5prime_partial len:950 gc:universal TRINITY_DN36146_c0_g1_i1:3456-607(-)
------------------------------------------------------------
-PVKDS------------------------------------------------------
------------------------------------------------------------
--------LLTLIP---------KEQEVLQLLVKAG------------AHVNSE------
-------------DDRTSCIVRQALERE------------------------DSIRTLLD
NGA-SINQ----------------------------------------------------
---------------------------------------C--------------------
-DSNGRTLLANAA-----------------------------------------------
---YSGNLDVVN------------------------------------------------
----------------------------LLVSRGADF-----------------------
------------------------------------------------EIEDTL------
-------------------------------------------------GQTAL------
------TLSARQGH----TKVVNCLIGCGANINHTDH-----DGW----TALRSAAWGGH
TEV--VSALLYA--------------------------GVKVD--------CPDADS-RT
ALRAAAW--------------GGHEDIVLNLLQHGAEVNKADNEGR--TALIAAAYMGHK
EIVEHLLDH---------------------------------------------------
------------------------------------------------------------
------------------------------------------------------------
------------------------------------------------------------
-----------------------------------------------------------G
AE------------------------------------------------------VNHE
-------------------------------------------------DVDGRTALSVA
A----------------LCVPASKGHASVVSLLI---DRGAEVDHCDKDGMTPLLVA---
------------------------------AYEGHVDVVDLLLEGG--ADVDHTDNNGR-
-----------------TPLLAAASMGHASVVNTL-------------------------
--------------------------LFW-GAAVDSIDSEGRTV------------LSIA
SAQGNVEVVRTLLDRGLDE---NHRDDA--------------------------------
-------------------GWTPLHMAAFE------------------------------
----------------------------------------GHRLICEALIEQ-GAR-TS-
----------EIDNDGRIPFILAAQEGHYDCVQTLLE--NKSNIDHRGYDGRNALRVAAL
EGHRD-------------------------------------------------------
--------------------------------------IVELLFSHGA---DVNYKDADG
R---------PT----------------------------------LYILALENQLSMAE
YFLENG-ANVEAS--DAEGRTALHVSCWQGHVEMVQMLITYHADVNASDNEK---RSALQ
SAA-WQGHVKVVQLL---------IEQ-------------------------GSLVD---
-----------------HTC---------NQGATA---LCIAAQEGHIDVVRILLENSAD
P--NHADQFGRTAMRVA--------AKNGHTPIIKLLEKYGA--SSLNGCTPSPIHTMEQ
K-------------------------------------------PLQSAPSKMQSLTIKS
NSSGSTGGGD-----------------------AQCT-----------------------
--MRGLSNGPSHA-FSSPSESP---DSTVDRQKSSLSN----------------------
---------------NSLKSSKNSSLRTTSSTATAQTVPID-------------------
--------SFHNMSFTEQIQQHSLPRSRSRQSIV-------SPSSTTHSLSQNHSSPNSE
F-------------------------EWSQVKP-----SLKSIKPN--------------
------------------KTGKTEN---------------------PN--------KSGS
AGKKVKQ--------------STPSQPKVLEYEMTQFDKQISV-----------------
------------------------------------------AKCGTTMPL---------
------------------------------------------------------------
-----KSMPAD-------------------------------------------------
-----------------------------------TQCKIL---------VPSA------
QQDVCRS---------QQQFL---------------------------IHQQSGE-----
------QKKRNGIMTN--------------------------------------------
-------------PNYHLQNNQVFLG------------------------RVSVPRTV--
-----------QDRG-------------------------------HQE-----------
------------------VLEG------YPSSE---------TEFNLKQAL---------
------------------------KLQIEGND----------------------------
------PSFSYKK-----------------------------------------------
------------------------------------------------------------
-----------ETPL---------------------------------------------
------------------------------------------------------------
------------------------------------------------------------
------------------------------------------------------------
------------------------------------------------------------
--------------------------------------------
