# Supplementary material for: Venomix: a simple bioinformatic pipeline for identifying and characterizing toxin gene candidates from transcriptomic data
Source: PeerJ. 2018 Jul 31;6:e5361. doi: 10.7717/peerj.5361 (PMC6074769; doi:10.7717/peerj.5361)
Supplement: Supplemental Information 3 [file peerj-06-5361-s003.gz › FinalOutput_E-20/Delta-latroinsectotoxin-Lt1a_1/nucleotide.fasta]

>TRINITY_DN11758_c0_g1_i1 len=5260 path=[10884:0-2227 10891:2228-2925 10887:2926-2949 10888:2950-5259] [-1, 10884, 10891, 10887, 10888, -2]
ATTTGAGATGGGTAGTCACATTGAATGAATGAATTTTATTTTATTTTATTTGTTGAGGTT
ATATTGATGTGGTAAAACTGCTTGTAGCTCACGGAGCAGAAGTGACGTGTAAAGACAAGA
AATCATATACACCATTACATGCTGCAGCATCTGCTGATATGATTAATGTAGTCAAGTACC
TTCTTGATCTTGGTGTTGATATCAATGAAGCAAATGCATATGGCAATACACCTCTTCATA
TTGCTTGCTTCAATGGACAAGATATTGTAGTAAATGAATTGATAGACCGTGGTGCTAATG
TAAATCAAATGAATAAGAAGGGATTTACACCTTTACATTTTGCTGCTACATCAACTCATG
GAGCATTATGTTTAGAGGTTCTGGTTTGTAATGGTGCAGATGTAAATGCGAAGAGTAAAG
ATGGGAAAACACCATTACATATGACAGCTATTCATGGAAGATTTTCAAGATCACAAACCA
TCATCCACAATGGAGCGGAAATAGACTGTGAAGATAAAAATGGCAATACACCATTACACA
TAGCAGCCAGATACGGCCATGAACTGCTCATTAACACACTGATTACAAGTGGTGCTGATA
CAGCAAAGCAAGGAATACATGGAATGTTTCCTCTCCATTTGGCAGCATTAAGTGGATTTT
CAGACTGTTGCAGAAAGCTGCTTTCATCAGGCTTTGAAATAGATACTTCAGATGACTTTG
GCAGGACTTGCCTTCATGCAGCTGCAGCTGGGGGAAATTTGGAGTGCCTTAATCTGCTGC
TCAACACAGGTGCGGATTTTAATAAAAAAGACAAATTTGGAAGAACTCCACTCCACTATG
CCGCTGCCAATTGTAATTACAAGTGTCTGTTTGCCCTTGTGGGTTCTGGAGCTAGTGTAA
ATGATCTTGATGAAAGAGGTTGTACACCACTACATTATGCAGCTGCATCAGACACTGATG
GAAAGTGCCTGAAATACTTACTTCGAAATGATGCAAACCCAGGGATTCGAGATAAACAAG
GTTACAATGCCGTTCATTATGCTGCTGCTTATGGACATCGTTTATGCCTTGAATTGATTG
CCAATGAAACACCTTTAGATGTTTTAATGGAAACATCAGGGTCTGACATGCTGAATGATT
CAGACAACAGAGCACCAATTAGTCCATTGCATTTAGCTGCCTATCATGGACATCATCAAG
CTTTGGAAGTATTAGTGCAGTCTTTGTTGGATCTTGATGTCCGGAACAATAATGGAAGAA
CACCTTTGGATCTTGCAGCTTTTAAGGGACATGTTGAATGTGTGGATGTACTCATTAATC
AGGGAGCCTCTATCTTGGTAAAAGACTACGTTATAAAGAGAACACCAATACATGCTGCTG
CTACAAATGGTCATTCAGAATGCCTGCGGTTGTTAATTGGAAATGCAGAACCACAGAATG
CTGTGGACATTCAAGATGGAAATGGACAGACTCCTTTGATGTTGTCTGTTCTTAATGGGC
ATACAGACTGTGTCTATTCCCTCCTCAACAAAGGAGCAAATGTAGATGCCAAAGATAAAT
GGGGAAGAACAGCATTACACAGAGGGGCTGTTACTGGGCATGAGGAATGCGTAGAAGCAC
TGCTTCATCATGGTGCAAAAGCCACCCTACGAGACTGCAGAGGACGTACACCTATACATT
TATCTGCTGCTTGTGGACATATTGGGGTATTAGGAGCACTCTTACAATCATTGTCACCTG
GGGATATGATACCTGCTCTGACAGACAATCAGGGATATACATCATTGCATTGGGCATGTT
ACAATGGTCATGACTATTGTGTGGAATTTCTTTTGGATCAGGAACATTTTCAGAAAATGG
AGGGAAATTCTTTCAGTCCATTACATTGTGCAGTGATAAATGATAACGAGGGTGCTGCTG
AAATGCTAATTGATATACTGGGATCAGGAATTGTAAATTCTACAGATGCAAAGGCAAGAA
CTCCCCTCCATGCAGCAGCCTTTACAGATCATGTAGAGTGTTTACAGCTTTTGCTTAGCC
ATAATGCACAAGTAAATTCTGTAGATTCTTCTGGGAAGACACCTTTAATGATGGCTGCAG
AAAATGGGCAAACAAATACAGTTGAGGTATTGGTTAGCAGTGCTAAAGCTGATCTGACTT
TGCAAGATAAGTGTAAAAACACTGCACTACATCTGGCCTGCAGTAAGGGTCATGAAAATA
GTGCCTTGTTAATATTAGAGAAGATTAGAGATAGAAATCTGATCAATGCCACCAATACAG
CGTTGCAGACGCCTTTACATGTTGCTGCACGAAATGGTTTAACAGTTGTAGTTCAAGAAC
TTCTGGGGAAAGGAGCAAGTGTACTTGCAGTAGATGAAAATGGTTATACACCAGCATTGG
CCTGTGCTCCCAATAAAGATGTGGCTGACTGCTTGGCTCTCATTCTGGCTACAATGATGC
CTGTTTCATCAAGCAGCCAAATACCTTCTCTTACATTTAATTCCATTAATCATTATACCA
CCAGTTCAAAAACAGTCACCTTTGATTCTTCACCAATTACCCGAAGTGAACATAGTTCTT
ATTGTAGTTTCAACAACATTGGGAGGGAAGATGGCTATCCATATACAGAAGAAGATGAAC
TTAATGACTCAGATTCTGAAACATATTAAAAAGCTTCATTAGTGGTCTGAAAAGTGAACT
TGCTGAATTTCCAGTTTTTTATCTGAGAAAGCAGTCTTGCTGAATAGAAAAAAAAAAGGA
TAGCCCAAGAAAAATATTTCTTTAATGAAAGTATGGGGACACAACAATGAATATGACTCA
AGAGATTTTTAAAAGCAGGTTATGCAAAAGAAATGGTTGGAATCTGTGGTGAAAATAGTT
ACCTAGAATGTTATTTAATTGCAATGTATTGGTTTCAGTGAATAATCCCAATAAGGCTGT
GCATCTTTGTATAAGCAAATATGCAATTATACAACAAAATGGACAATACATTCAAATCTT
AACTACAAAAAACTAAGATCATTTTGAAGGCAATAATTGAGTTTGGGACAGGAGGCATTG
TTTATGCTGCAAATTGCCAAAGGACCAAATAACTTAAGACTTTTTTTAAATTTAAAAAAC
TCTTTTTGAGAACACTTGAACAGCTTAAATAATAGTCTTAACCATCCCTTAAATTACTAC
TAGTAATTAATCTCACATTGGTTTTAACTGTTGATTTGTCGTTAATCATCTGATATCCTT
CCAACACCATTAAATGTACCATAAAAATACAGCTTTTAATTTGTTAGGCTCTTAAGGTAT
TAAAATTGTTACTAGGTAAATCAAGAATTGTTAAGGTAAAATTAGTACAAAAACAGCAAT
GTAGTAAATCACTGCCTAGCTTTCTTTTATTTATCACACAAATAGAAAAAAGAGAGAGGG
ATGCAAAGATACACAAACAAACACACCAACAGGAATTCTTTGAATAGTCAAACTGCATCA
AAAATAAAACTGCAATATCCTGATACATTGTTAGACGCCTTATAAGAATACTATTTCTTA
CAATTCACCCAATGTTTTACTAAATTTAGTGAATGATATTGGTGCCTCAATTTGTGTACA
TATAATTAAAATGTTTTTAAGGCTAAGAATATGACTGAAATTAATATGATAAAATATTGT
TACTCCATTACCAAAAAGGTACAATGTCAGATTTTGGAAACATACAGAAGTGCTTCATTT
ATAATTCTTTCAAATGATGCAGATCCTTCTGTTACAGTTAAAAACTTTACCTGTGTTTGT
CTAATTTATAATATGCTCTTGAAAAGAACTACAAATGGAAGAATGGCATTTTCCCCTCAA
GTTGTTTTGTTAAAATAGAAGTATTTATTTGGTTCTGCTTTAATTGAAAAACAAAACTAA
TTATTACTTGCTTTGGTTATGTACATGTGAGACTATCTTGCTTGATAAGGTTATAGCAAA
TGGATCCTTATCTTTTATCTTTTTTTGTATTGTGAAACTGGAAACCTTAATACCATTGTA
AACTATCAGCTTGTTTTCTGAACATAGTGTGAAAACACAGGACAGTATTTTGATCTATTT
GATAATTTTGTGGATTTTTTGAAGAATTAATGAGCATGTACATAGAAATAGCATTTGCTT
GAATACTGTACTTACCTGCACTCCTTTCAGTACATGAAGAATCCTGTGTATATTTTACAG
AGTATAATAAAATCCAAATGTGAGAGTTGTATTTAATGAACAATTTATGTATCATTATGG
AGTATTGAGAATTAATTCAAATTTGTTGTATTTAAACCTCAGATTTATAAATCTTATTGT
GCAATGCTTTTTAATTTTCTGATTCTAAAGCAATAATTAGCTTAACTAATATTTGAATTA
GCAGTAATTCAGATATTTATATATTTTGGAAAACCCATCTTTTTATTTTAACTGGATTTA
ATTTCTGAAAGAATCAGAACTTGGGTAGTTGAAAATATTGAAAGTCAAGGTTTTCTTTTC
TGTATCACTTTATATACATAATGTCTAAAATGGAAAAGATATAAAAGTCTAGTAATTAGC
TGGGTATGAACATGGTCTTCATAAGACTCCTTTTTTACTTCACAATTAACCCTGAAGCTA
TCAACTTCTGGAACACTTGAATAATGATGAACTATGAGGCCTTTAGTTACTTGTTTTACT
CAATAATCAAATCATTGTCTTGTATTTTTCTCAAAATCTTTAGGCAGGCAAAAGAGAACA
CAATAAAGCAATAAAGTCATATTTACCCTATTTAAATAATATCCTCCAATAGCTTTCATT
GATTGATATATCAGCAATTAACAACAAAATAAAATATATGTTTTAAAAAGACACAATTCT
ATTCAGACCCTTATAAATCAATCCAGAGCAGCTAAAATCAACTAAAATGGATAAATAATG
TATTCCTTATTTCGTCATTTAGATCTGATTTTTCTGGTCCGACATGGTTAGGACATAGTG
TCTTTTGGAATATAAGCGGGAAATACAAGGAAGGTAGACAAAAGATAACTCTTTGATAAT
TTAGAAGAATATACCTGACACACAGTTCAAACAAAAGTTATTCTGGAATCATTAAAACAG
TAATGAGTACAATATTTGCAAAGAATAAAAAATACTGTAATATATTCCAAAATTTAATTA
ATTTAATTTTTAATTTAATTTTATTAGATTTCTATACCGCCCTTCTCCCGAAGGACTCAG
GGCTGTTCACAGGGAAACAATAAAAACCGATATACAAAAA
>TRINITY_DN22087_c0_g1_i1 len=4471 path=[9484:0-1516 @9495@!:1517-2120 9478:2121-2143 9492:2144-3679 9489:3680-4470] [-1, 9484, 9495, 9478, 9492, 9489, -2]
CACACACACACACATACAGATATATATTTTACATATGAACCTGCAAAGATGAAAAATATC
TTGATTGAACTGAAGGAATAAGGAAACTACATTTTAGAAAAGGCTGAGTGAAAAAGTTTT
CAGTGTTTTGAAGGGGGTGGGTACCCCCTTTATCCCCATGTATTTTGATTTTACAGCATA
CCATTTTATACCTAAGCAGAAATCAGGAAGATATGCTTGTTCAATCTTAAATACCCTGTT
ATAATGAGAATCAAAAAGTTTCTCTACATTAGACAAATAATCAGCTAACCTATCCCCATT
CAAAAAGATATTTTAAGTAGCGATCAATGTGATGAGTAAGTGGAATGTTTACTGGATTCC
TCAGGAATGTGTACAATCTGGAACCATCTCCTGGAATACATTTTCCTCCTTAAACTCAAC
TAACTGAAGAAAAGCCAAATGACACAAGACTCTCAAGGGGTCCTTTTCACAGCTGCTTGT
GATGAAATGCAGGCGAGGGTGTGAAATTTAAATGAAGTTTTCCATGTACTGCAGTTCTGA
AACATTTTACAAATACAATGCAAATAAATATCAGGCTAGTAGAAAAGCTCTTATTTACAG
TTTTACAAATGCAATCATTCTCTGTGTAAATGTAGTGTTTTAAAGAACAGTTTTAATAAA
ATGAGTTCCTGTATAGCAACAATTTGTTAGGTTTCACTGAAATGGCAAATAGAAAACAAA
GTTCAAGTTAATATCTGTTTTATAATTTAGTACAGACAAACCAGTGTGTCACCTGGCATG
AGATCTGTTAAAGTGCTGAAAAAGTTTCTGAATTTTTAGAAAACTTACTATACAGTTATT
AAAGCTTCATCTGTCAAAAATGTTAGATTTTATTCACATTTTCTACCACCAAGTTAGGGA
AGAGGGGAGGGAATAATACAAGTGTATATATTAGCAATTAAGAGTACTGCTAAATTTGTT
CTTTGTAAAATAGCTGGAATTTCAAGCTTCTGTGGCAATTTCAGGCTTCACAATCTGGTA
GGTAATCAAATATTCTGGATAGGCCTGTTCTCCTCTGTAGATGACATATTCTGCTAAAGC
TAGCCCATTCACACTAGGTCGTCCAGTAACTGAATGGTGTCCTGGGGGAGAATGAGCCAT
TTTCATGGCACTGAACTGTAGGAATGATTTGCCCAAAGTTACCCGGCAAAAAAGCAACTG
CCTATGGCAGATGTAACAGGACCTATCTTTGTGAATGGGGCAACCTGTGCCACCCCCAAT
ACCATAGACATACTGGTTGCTTTTGGAAGAATTTTCAGCAAAATAAATTCCTGCTCCAAA
CATTCCTCCTATGTAGGCATGCCTCTCATCAAAGCCTTTATGAATAATTGCATTCACAAA
AGGAGAGCCATGAAACAACATCCTTTCATTAGCATGATTATGATTCTCTTCAGAAACCTC
TTTCCTCCTGTGAGTATATCTTTCCCAAAGCTTTTTGTTACATACTTTTTGTATCTTTAA
GATGTTGTATCTGTTGAAAATTCCACCAGCATGGCCACCATCTCTGTGTTCTCGTACAGT
GCTTTGCATCTCATCCTCCACCGACTGAAACTCTTTATCATCAGGAGAGAGATCTATAAG
AATTGTCCCGCTACCCGAAGTATTCAATGTTAGATAAGTGTTAAGACCTTGCTGTCCAGA
GATCAATCTCTCAACTCCTTTAATTATTTTGTGTCTATGACCATAAGCATTAATTCCAAT
TTCCTTTAATTCTCTGTGCCCCATTTCAACAAGGACATCTAATGTTATCTGCTCTCTTTC
AAGTATGTCAATCAAATGTTCAAGTCCAAGGTTTCTCACAAATTGATTGATGCTAAAATC
TACACTGAGAACTTCTTTCTTTTCCAAACTAGAAGCTCCTTCAGCACCATTTGTATTAAC
AACTGAGAGTTCAGAAAAGCTACCAGACAAGCTGTCCAGACTACTGGCAGCTGACAAATT
AGATGGGCTGGACGGCATGGAAGAAAGTGAATCAGCTGAAGTTCCTGTATTCTGAGAGAC
ATTTATAACCTGAGGCTTATAACAAGACGGCAAGGCGGAAACTGGCATGGCAGCTGCCAA
GAGTGCGCTAACATCATCGGCCCCATAGGATGCTGCGTTATGTAAAGGAATTAAACCTCC
TTTGTCCTGTGCATTTACATCAGCACCGTGTTGTAATAAGTATTCAGCAACTTCCAAATT
GTTGTAACCAGCTGCTAAATGGAGTGGAGTAGAATGCCGGCCTTGTGTATCACGACAGTT
TACATTATCAGGTGAACACAATTTTTTCACCCTAGCCAAACAGCCCTTCTTTGCAGCATC
AAGCAAAGCTGCATCTCCTCTAAGGAGATCTTGAATATCTGTATCGCCATCTTTAACAAG
GTCTAATGGGGTATTTCCATCTCTGTTTTTCTTTGTGGGGTCAGCACCATGCTGTAATAG
TAATTTACAAATTTCATATTTTCCTTTTGCTGCAGCTTCATGCAAAGGGGTGAATTTCCA
TAAATCAGCCACATTCACAACTGCACCATGTTTAACAAGAAGTTCTGCCACCTCGTAGTG
TCCGTAAGAACAAGCATTGTGCAAAGGAACCAGGCCACCTTTGTCTTTTGCATGGACATC
AGCCCCATGCTGCAAAAGATATTCAACTACAGACACTCTATTGTATCCTGCTGCAAAATG
AAGCGGAGTGGACTGGCGCCCTTCAATATCCCGGCAATTCACACTGTGCGTTGTGCATAA
CTTCTTTACTGTGTCTACATCTCCTGCCTTTGCAGCTTCCAATAACTGTCGATCTGCTTC
TGAATTGCCCAAAGGAACACCTTCTTGTAACAACTGCTGAATGCTTTCATTTCCCATCTG
AGAGGCTGTGAAACCCTGCAGTGATACAATTGAGGGATCACAGCCAAAACTCAACAACAA
CCGGCATGTCTGTAGATGGCCACAGTGCGCCGCTCTATGCAAAGACGTCTGGCCAAGATT
ATCCAAAGCATTGACCTTTCCTTCATGCTTCACAACTACTTCAACAACATCATTATGAGC
TTTTTCTGATGCCACATGAAGAGGTGTCAGGAAGTCTTTTGTCTTTTCATTGATGTTGGC
TCCTTTTCTTAGAAGTAACTCGCAGACTTGCTTTCGCTTAGCATATGGAGATGCAGCAGC
ACAGTGCAAAGGAGTTTCGTGAGTCTGAGGATGTTTGAAATTAACAATTTCAAGAGAGAG
ATGCTTTTTTACACGATTCACATCCGATTCCCTTGCAGCCTGTAGTAATGAATGGCCTTT
GAATTCATATGCCAATCGTTCTTTTAACTGAGGTGTAGGGGCCAAGTCAATCGTGCTTTT
ATTATGACAGTTTAACAGTGTAGGGTCAGCACCGTAACTCAGCAAGAGGGAGCACACTTC
AACTCTGTTCTTAGAAGCTGCTTCGTGAAGAGGAGTGAACTGCCACAGATCCATTGCATT
TACACATGCTCCATGCTTTACCAGAAGTTCGGTTACTTCATAGTGCCCATAAGAACAGGC
ATTGTGAAGAGGCACTAGATCTCCTTTATCCTTTGCATGAACATCTGCTCCGTGATGTAG
TAATAGCTGGACTATTTTAACACGGTTATAGCCAGCAGCTAAGTGTAATGGAGTTGACTT
TCTGCCATCACTTGCATGGCAATTGACATTTAACGGCGTTAGAAGAGCCATTAATTTTTC
TTCATTTCCACTCCTGGCACTTTCCAACAGTTCATCTTTCTTGTATTCACCTGTAAGCAC
TGCTTTTGCTGATGGATCTGCTAAGTCAAGTGCTGTTCTTCCATCAGTATTACGGATACT
CGGATCAGCACCATGCTGCAACAATACTATGCAGACATCAATTTTGCCTTTGATGGCAGC
TTCATGAAGAGGAGTATAGTTCCAATTATCTCTTGCATTTGGATCTGCACCATGGCGTAG
GAGAAGATTGACAACTTCAGCATGACCAAATGAGCAAGCATTATGAAGTGGAATGAGTCC
TCCATCATCTCGTGCATGTACATTAGCACCACTCTGAAGCAAGTATTCTACTACATCCCG
CCGACCAAAACCTGCGGCGAAATGGAGGGGGCTGGACTTCCTGCCGGCCGTGTCTCTGCC
GTTGACGTTCTCAGGCCTCACCAGCCGCTTCACGCGCTCCACGTCGCCATTCCGGCAAGC
CTCGAAAAGCTCGCGGGCGGGCTCCGACGCGGCTCCCCCAACGCAGCACGACGGCGACTG
CTGCAGCAGTTCCCCCAAGGGACCAATCGCCAACGCCCCGCCGCCCCCCGCGCCGCGCCG
CCCGGCCATGCCTAATGCCCTCCGTGGAGACCGCCTGCTCACAGCCAAACGCCCGCCACG
GCCGGCGGCAGCCTTCCCGGCCAGGCGGCAGGGAGCGTCAAAGCAGCGGCGGCGGCGGGC
GGCGGAGGGGGGAGGAGAAGGGGAAAAGAAG
>TRINITY_DN22087_c0_g1_i2 len=4660 path=[9484:0-1516 @9495@!:1517-2120 9493:2121-2332 9492:2333-3868 9489:3869-4659] [-1, 9484, 9495, 9493, 9492, 9489, -2]
CACACACACACACATACAGATATATATTTTACATATGAACCTGCAAAGATGAAAAATATC
TTGATTGAACTGAAGGAATAAGGAAACTACATTTTAGAAAAGGCTGAGTGAAAAAGTTTT
CAGTGTTTTGAAGGGGGTGGGTACCCCCTTTATCCCCATGTATTTTGATTTTACAGCATA
CCATTTTATACCTAAGCAGAAATCAGGAAGATATGCTTGTTCAATCTTAAATACCCTGTT
ATAATGAGAATCAAAAAGTTTCTCTACATTAGACAAATAATCAGCTAACCTATCCCCATT
CAAAAAGATATTTTAAGTAGCGATCAATGTGATGAGTAAGTGGAATGTTTACTGGATTCC
TCAGGAATGTGTACAATCTGGAACCATCTCCTGGAATACATTTTCCTCCTTAAACTCAAC
TAACTGAAGAAAAGCCAAATGACACAAGACTCTCAAGGGGTCCTTTTCACAGCTGCTTGT
GATGAAATGCAGGCGAGGGTGTGAAATTTAAATGAAGTTTTCCATGTACTGCAGTTCTGA
AACATTTTACAAATACAATGCAAATAAATATCAGGCTAGTAGAAAAGCTCTTATTTACAG
TTTTACAAATGCAATCATTCTCTGTGTAAATGTAGTGTTTTAAAGAACAGTTTTAATAAA
ATGAGTTCCTGTATAGCAACAATTTGTTAGGTTTCACTGAAATGGCAAATAGAAAACAAA
GTTCAAGTTAATATCTGTTTTATAATTTAGTACAGACAAACCAGTGTGTCACCTGGCATG
AGATCTGTTAAAGTGCTGAAAAAGTTTCTGAATTTTTAGAAAACTTACTATACAGTTATT
AAAGCTTCATCTGTCAAAAATGTTAGATTTTATTCACATTTTCTACCACCAAGTTAGGGA
AGAGGGGAGGGAATAATACAAGTGTATATATTAGCAATTAAGAGTACTGCTAAATTTGTT
CTTTGTAAAATAGCTGGAATTTCAAGCTTCTGTGGCAATTTCAGGCTTCACAATCTGGTA
GGTAATCAAATATTCTGGATAGGCCTGTTCTCCTCTGTAGATGACATATTCTGCTAAAGC
TAGCCCATTCACACTAGGTCGTCCAGTAACTGAATGGTGTCCTGGGGGAGAATGAGCCAT
TTTCATGGCACTGAACTGTAGGAATGATTTGCCCAAAGTTACCCGGCAAAAAAGCAACTG
CCTATGGCAGATGTAACAGGACCTATCTTTGTGAATGGGGCAACCTGTGCCACCCCCAAT
ACCATAGACATACTGGTTGCTTTTGGAAGAATTTTCAGCAAAATAAATTCCTGCTCCAAA
CATTCCTCCTATGTAGGCATGCCTCTCATCAAAGCCTTTATGAATAATTGCATTCACAAA
AGGAGAGCCATGAAACAACATCCTTTCATTAGCATGATTATGATTCTCTTCAGAAACCTC
TTTCCTCCTGTGAGTATATCTTTCCCAAAGCTTTTTGTTACATACTTTTTGTATCTTTAA
GATGTTGTATCTGTTGAAAATTCCACCAGCATGGCCACCATCTCTGTGTTCTCGTACAGT
GCTTTGCATCTCATCCTCCACCGACTGAAACTCTTTATCATCAGGAGAGAGATCTATAAG
AATTGTCCCGCTACCCGAAGTATTCAATGTTAGATAAGTGTTAAGACCTTGCTGTCCAGA
GATCAATCTCTCAACTCCTTTAATTATTTTGTGTCTATGACCATAAGCATTAATTCCAAT
TTCCTTTAATTCTCTGTGCCCCATTTCAACAAGGACATCTAATGTTATCTGCTCTCTTTC
AAGTATGTCAATCAAATGTTCAAGTCCAAGGTTTCTCACAAATTGATTGATGCTAAAATC
TACACTGAGAACTTCTTTCTTTTCCAAACTAGAAGCTCCTTCAGCACCATTTGTATTAAC
AACTGAGAGTTCAGAAAAGCTACCAGACAAGCTGTCCAGACTACTGGCAGCTGACAAATT
AGATGGGCTGGACGGCATGGAAGAAAGTGAATCAGCTGAAGTTCCTGTATTCTGAGAGAC
ATTTATAACCTGAGGCTTATAACAAGACGGCAAGGCGGAAACTGGCATGGCAGCTGCCAA
GAGTGCGCTAACATCATCGGCGGTGACTAGGTCTAATGGCGTTTGTCCTTCCTGGTTTTT
CAGAGTAGGATCAGCTCCATGGGCCAATAATAAGGCACAAAGCTGTGTCCTTCCTTTCTG
GGCGGCTTCATGCAAAGGTGTGAAAGCCCATTTGTCTGTAGCATTTACACACGCATTATA
CTTTATAAGCAAAGCTGCTACATCTACATGCCCATAGGATGCTGCGTTATGTAAAGGAAT
TAAACCTCCTTTGTCCTGTGCATTTACATCAGCACCGTGTTGTAATAAGTATTCAGCAAC
TTCCAAATTGTTGTAACCAGCTGCTAAATGGAGTGGAGTAGAATGCCGGCCTTGTGTATC
ACGACAGTTTACATTATCAGGTGAACACAATTTTTTCACCCTAGCCAAACAGCCCTTCTT
TGCAGCATCAAGCAAAGCTGCATCTCCTCTAAGGAGATCTTGAATATCTGTATCGCCATC
TTTAACAAGGTCTAATGGGGTATTTCCATCTCTGTTTTTCTTTGTGGGGTCAGCACCATG
CTGTAATAGTAATTTACAAATTTCATATTTTCCTTTTGCTGCAGCTTCATGCAAAGGGGT
GAATTTCCATAAATCAGCCACATTCACAACTGCACCATGTTTAACAAGAAGTTCTGCCAC
CTCGTAGTGTCCGTAAGAACAAGCATTGTGCAAAGGAACCAGGCCACCTTTGTCTTTTGC
ATGGACATCAGCCCCATGCTGCAAAAGATATTCAACTACAGACACTCTATTGTATCCTGC
TGCAAAATGAAGCGGAGTGGACTGGCGCCCTTCAATATCCCGGCAATTCACACTGTGCGT
TGTGCATAACTTCTTTACTGTGTCTACATCTCCTGCCTTTGCAGCTTCCAATAACTGTCG
ATCTGCTTCTGAATTGCCCAAAGGAACACCTTCTTGTAACAACTGCTGAATGCTTTCATT
TCCCATCTGAGAGGCTGTGAAACCCTGCAGTGATACAATTGAGGGATCACAGCCAAAACT
CAACAACAACCGGCATGTCTGTAGATGGCCACAGTGCGCCGCTCTATGCAAAGACGTCTG
GCCAAGATTATCCAAAGCATTGACCTTTCCTTCATGCTTCACAACTACTTCAACAACATC
ATTATGAGCTTTTTCTGATGCCACATGAAGAGGTGTCAGGAAGTCTTTTGTCTTTTCATT
GATGTTGGCTCCTTTTCTTAGAAGTAACTCGCAGACTTGCTTTCGCTTAGCATATGGAGA
TGCAGCAGCACAGTGCAAAGGAGTTTCGTGAGTCTGAGGATGTTTGAAATTAACAATTTC
AAGAGAGAGATGCTTTTTTACACGATTCACATCCGATTCCCTTGCAGCCTGTAGTAATGA
ATGGCCTTTGAATTCATATGCCAATCGTTCTTTTAACTGAGGTGTAGGGGCCAAGTCAAT
CGTGCTTTTATTATGACAGTTTAACAGTGTAGGGTCAGCACCGTAACTCAGCAAGAGGGA
GCACACTTCAACTCTGTTCTTAGAAGCTGCTTCGTGAAGAGGAGTGAACTGCCACAGATC
CATTGCATTTACACATGCTCCATGCTTTACCAGAAGTTCGGTTACTTCATAGTGCCCATA
AGAACAGGCATTGTGAAGAGGCACTAGATCTCCTTTATCCTTTGCATGAACATCTGCTCC
GTGATGTAGTAATAGCTGGACTATTTTAACACGGTTATAGCCAGCAGCTAAGTGTAATGG
AGTTGACTTTCTGCCATCACTTGCATGGCAATTGACATTTAACGGCGTTAGAAGAGCCAT
TAATTTTTCTTCATTTCCACTCCTGGCACTTTCCAACAGTTCATCTTTCTTGTATTCACC
TGTAAGCACTGCTTTTGCTGATGGATCTGCTAAGTCAAGTGCTGTTCTTCCATCAGTATT
ACGGATACTCGGATCAGCACCATGCTGCAACAATACTATGCAGACATCAATTTTGCCTTT
GATGGCAGCTTCATGAAGAGGAGTATAGTTCCAATTATCTCTTGCATTTGGATCTGCACC
ATGGCGTAGGAGAAGATTGACAACTTCAGCATGACCAAATGAGCAAGCATTATGAAGTGG
AATGAGTCCTCCATCATCTCGTGCATGTACATTAGCACCACTCTGAAGCAAGTATTCTAC
TACATCCCGCCGACCAAAACCTGCGGCGAAATGGAGGGGGCTGGACTTCCTGCCGGCCGT
GTCTCTGCCGTTGACGTTCTCAGGCCTCACCAGCCGCTTCACGCGCTCCACGTCGCCATT
CCGGCAAGCCTCGAAAAGCTCGCGGGCGGGCTCCGACGCGGCTCCCCCAACGCAGCACGA
CGGCGACTGCTGCAGCAGTTCCCCCAAGGGACCAATCGCCAACGCCCCGCCGCCCCCCGC
GCCGCGCCGCCCGGCCATGCCTAATGCCCTCCGTGGAGACCGCCTGCTCACAGCCAAACG
CCCGCCACGGCCGGCGGCAGCCTTCCCGGCCAGGCGGCAGGGAGCGTCAAAGCAGCGGCG
GCGGCGGGCGGCGGAGGGGGGAGGAGAAGGGGAAAAGAAG
>TRINITY_DN22029_c0_g1_i1 len=3586 path=[7387:0-118 7388:119-134 7408:135-563 7409:564-686 7391:687-701 7407:702-2595 7385:2596-2619 7405:2620-3303 7402:3304-3585] [-1, 7387, 7388, 7408, 7409, 7391, 7407, 7385, 7405, 7402, -2]
TTTTTTTTTTTTTTTGCCATTTTACAACTTATTTTATTGGTAAAACAGATCACATGTGAA
CTTCTGAAAACAATGAACATTACAAAAGGTGTATTAAAACATACTCCAACCTAAAAAAAC
TCCATTTTCTTCTGTAGAAAAAAGAGCATGCAATGTCCTGAATTATATACACAGTATATT
TTTATATTAGTCTATTATACAAATAAATCTGTTTTGGAGACATTGCTATACCTGTGGTTC
TGTAATTTACAACACTTAAAAAGAAACATATAGATACAAACTATTCTTAAATTTAATGAA
ATAAAATTTTCATGTGCTTATGCACACTTGTACAAATGTACTTGTGCTTTCTTCCATTTA
ATCACACGTTGAAGATTGAAATATTATGCATATACACTGTATATATACAGAAGTTGGTAC
TGCATGTTAGAAATGATTTTCTAATTAACACAGGGGTGCTTATAGTTATTGTAAGCATTA
GCTGATAGTAATGATCATGGAAAAACTGACCATCAGAAAACTAGAAATGTGTAGTTTTGA
AACAGGCACTTCCTACTTTTTTTTCAATAATAAAACTGGGATTTTAATTTCTATGTGGCT
TTAGGACAATTAGCCCTGCAGTACTTTTTAAGGAATGCAGACATTGTATTAATTGTAAAT
AGTCAAGGAAAAATCAATTAAAAAAAACATTCCAGAGTGACATTTAAAGATACCTCACCC
ATTGAATGTAAAGAATGATTGAAATATTAGAAACTGACTTTACACTGAAAAAAACAAGGG
ATAACCCTGTCTCTTTTTTTAATCTCTTCATATCATCTATCCAGTGAGCCAACACCCATG
ATGTTGAAGTATGGGGAAAGAACATCATGTCTTCACTAAAGGCTTACTCAGCGCTCCTTT
ATCCGGAAGTGTGAGATCGAACACAGAACTTTATGACTCTTACTCCCTTGTCTGCTCAGT
TTATTAAACTGAATTGCCACATCAAGAAGTAGCTTCTGCTAAGATGTAAGTCAGACTTAT
ATGTGAAGTTTAAGCAGATACTCATGCTATAGTCATCATTAGCCTGTCCCATATACTGTA
TATTAGAAAGCAAACACCTATCTCTGGCTGAGCAGCGTGATAATAGTATTGCTCCCATTT
TGTTTAGCCAACTGTAGTGGGGTCTGAAATGCAAAGCTCTGCATATTGATGCAGGCACCG
TGCTTTAACAGAACTTCAGCTGTTTGTGTGTGTCCACCTTTTGCAGCAAGATGCAGAGCC
ACCAACCCTTCCTCATCTGAATCATTTATATTTTCTAGGTTGGCAAGGATGTCTACCACC
TCATCATGTCCATTTTCAGCAGCAAGATGTAGTGCTGTCCTGTTTAAAGGACCCCTTGCC
AGGATATTGGCACCTTCTTCGATCAACAGCTTGGTTGTGGATAAATGGCCATTACGGGCT
GCTAGGTGAAGGGCAGTACAGCCTTCTGCTGTTGTTGCTTCTAGATCTGCTCCACGGTTA
AGAAGCAGCCTGGAAGTACTAGTGTGGCCAGTTTCAGCAGCTACATGAAGGGCAGTCTGA
AAAAACACATTTCTTATATTGACATCTGACTGGAGTTCTACTAGTATTCGAGCAACTCTG
TAATGTCCTCTCTGGGCTGCCAAATGAAGAGGGGTCCTTCCATCTACAGTCTGTGCGTTC
ACATTGACTCCAGGCTGCTTGGCCAGAAGCTTCACAATGGGTAAGTGGCCTTGCCATGCA
GCGTAATGTAAAGGCACCCAATTATCTTTTCCTCTAACATCAACATAAACCCCTTTTCTC
AGAAAGATACGCACTACATTCTCTTGACCATGCTGGCAAGCAACATGGATTGGTGCTCTT
CCTTTAAAGTCCACTTCATTCAGCAAAGCATTCTTTTCAAGCAACATTCTTGTGATCAGT
TCATCCCCATTTTGGCCAGCAAAATGAAGAGCTGTCCACTGGTCCTCATCTTTGGCATTC
ACATTAATTTTCCTTGTAAGAAGCAGCTCAACAATGCTTTTGTTCTTCTTCTCTACTGCA
ATATGGAGGGGTGTAGAGTTTTTCCTATTGGTCAGATTGGGATTGGCATTGTTCAGTAGT
AGCCACTTAACACATTCTTCTTGGCCTGATTCAATAGCCAAATGGAGAAGGCCACCGTTC
CCATCCAAAATGAGGTCTACATCTTGAGGCTGAAGAATTTTCATCAGTTTACCAGTGTCT
CCAGATATGATTGCCTCAGCCAGTTTTCTTTTCTGGATATCTGTGGTACCAATGTCACTT
CCAGAATTCTCTCTCTCAAATGACAGTGACAGGGAACCTCGTGAAGAAAAGGCCGAGTCA
ACGGAGGACACTCCTGATAATCTCTTGTCACTGGTAGCAAGCCTAGATTCAGAGGCACTG
CGACTGAGTTCCTCGGCCTGTTCTGTGTGTGAAATTCCTGAGTCTAGCTGGGATAATAAT
TCAGAGAGGCTGTAATCCTTAATTGAAGCAGGATCAGGGTCTTGTTTTAGCTGGGAAATA
CTGGACATCTCCTTGGAATAGGTCTGTGAAGCCTTTGCATCCTCCTCAACTGACATTTCC
TTATTCTCATACTCTGTTTTTTCACAGAGCTCTTCTGTTTCAGAAGTAATTTCTTTAAAC
GTTGGCCTCTTGCTAGGGTCATCTTGCCAGCACTTTTGCATCAGCTTGATCAAGTTATTA
TATGCACGAGGTCTGGATTTGGAAACAGGTGGCAGCTCTGGGCGATGACCATTAACCACT
TTTACCATAATGTGCAGAATGTTATTTTCTTCTGAAAAAGGCTTCTTCTGTGTCAGAACT
CCCCAGATAACAATGGAAAAGCTATATACATCATGCTTTGTATCAAAGTATCTGTTCTTC
TCTTTAATTCGTTCTGGTGGCAGATATGCAATAGTGCCACAAAGTCCATCCATACTGAGA
TCATGAGAATGAGAAAGCCCATTGCACTTGGCCAATCCAAAGTCTGAAATCTTAACATGA
TAGTGAGCATCAAGCAGGATGTTGGCTGGCTTAAGATCCAGATGAAGTAAGGGTGGAGAC
ATGCAATGAAGGAAGTTCATGCCCACAGCTGTTTCATGAATGATTCGAAAACGTAGTTCC
CAGGGAAGTGGTTCAGAGGCCAAGAGCTTCTCCAAAGATCCTGTTTCCATATATTCCATG
ACCAACCCTACAGGTTCTTTACAAATGCCATAAACTGGAAGAATGTAACGAAATTTTGCC
ATTTCCATTTTCTTTGCTTCCTCCAATAATTCCATTCGTTCCTTCTCATCCACATGCAAG
CTGGGCGAACACTTGATGGCGAGGCATGTTTTCCAGTGGACGTGGCGGGCTTTGTAAACC
TGCCCGAAGCCCCCGGAGCCGATCTTATGCCAGCTCACGAACTCGCTGGCGTCGAACGTT
TTCAGCAGCCCCATGGCCCACGAGGAGCGACCCTCCGTTTCCATGGGGCCCTCGGAGCGC
TCCCCAGCGTGGCAGCGTGGCTCTCTCCTCCGGCACCCAACCCACTGTCCGCCTCGCTTC
TCGCCACTGTCTCTTTTCCCCAGGTGACTCAAGGTGTACTCACGCA
>TRINITY_DN22355_c0_g1_i1 len=2037 path=[4105:0-501 4107:502-1218 4101:1219-1242 4102:1243-2036] [-1, 4105, 4107, 4101, 4102, -2]
CAACAGAAAGGGTGTGCAAGGAAAGGAACATGATGTCCAGTTTCAGGTGGCCCTGGAGGG
CTGATGCTGCAACCAGCTTCCTCCGAGCAGCACGATCAGGGAATCTGGACAAAGCTCTGG
ACCATCTTAGGAACGGTGTGGATATTAATACCTGCAACCAGAATGGATTGAATGCTTTAC
ATCTGGCCTCTAAGGAGGGCCATGTAAAGATGGTGGCTGAGCTGTTACACAAGGAAATTG
TGCTGGAAACAACAACCAAGAAAGGGAACACAGCTTTACACATTGCTGCTTTGGCAGGGC
AAGATGATGTTGTACGGGAGCTGGTGAACTTTGGGGCAAATGTCAATGCACAATCACAGA
AAGGCTTCACACCCCTGTATATGGCCGCCCAAGAGAATCACCTGGAGGTAGTCAAGTTCT
TACTGGAAAATGGTGCCAATCAAAACGTGGCCACAGAGGATGGCTTTACTCCGTTGGCAG
TGGCTCTGCAGCAGGGCCATGAAAATGTGGTGGCCCACTTGATCAACTACGGGACGAAGG
GGAAGGTGCGCCTCCCGGCGTTACACATAGCCGCCCGCAATGATGACACGCGAACAGCTG
CCGTGCTTCTGCAAAACGACCCCAATGCCGATGTCCTTTCCAAGACTGGCTTCACCCCCC
TTCACATCGCAGCGCATTACGAGAACCTCAACGTGGCCCAGCTTCTACTCAATCGTGGAG
CAAGTGTCAATTTCACCCCCCAGAATGGCATCACCCCATTGCACATCGCCTCTCGACGCG
GCAACATCATAATGGTGAGGTTGCTGCTTGACCGGGGAGCCCACATTGAGGTTCGCACCA
AGGATGAGCTAACCCCATTGCACTGTGCCGCCCGCAATGGACATCTACGAATTGCTGAAA
TCTTGCTGGACCATGGAGCACCCATCCAAGCAAAGACCAAGAACGGCCTCTCCCCCATCC
ACATGGCCTCCCAAGGTGACCACTTGGACTGTGTTCGGCTTCTGTTGCAATATAACGCAG
ACATCGATGACATCACATTGGATCACTTGACCCCGCTGCATGTGGCTGCCCACTGTGGCC
ACCATCGGGTGGCCAAGATCCTGCTTGATAAGGGAGCTAAGCCTAATGCACGGGCCCTGA
ATGGCTTCACTCCACTGCACATTGCCTGTAAGAAGAACCACATCAGGGTGATGGAGCTTC
TTCTGAAGATGGGAGCCTCTATCGACGCAGTGACGGAGTCGGGCCTCACTCCTCTTCATG
TGGCCTCCTTCATGGGAAATCTTTCCATTGTCAAGATCCTGCTCCAACGGGGAGCCTCTC
CCAATGTTTCCAATGTGAAAGTAGAGACACCTCTCCACATGGCTGCTCGGGCCGGGCACA
GCGAGGTGGCAAAGTATCTCCTCCAGAACAAAGCCAAGGTCAATGCCACAGCTAAGGATG
ATCAGACGCCCTTGCACTGTGCCAGCCGCCTTGGGCACTGCGCCATGGTGAAGCTGCTCC
TGGAGAGCGGCGCTGATGCTAACCTCTCCACAACCGCTGGACACACACCGCTGCACATCA
CGGCTCGTGAGGGGCACCTGGACTGTGTTTGTGCTCTCCTGGAGAAAGAGGCATCCCAGA
CTGCCATGACTAAGAAAGGATTTACCCCTCTCCACGTTGCTTCCAAATACGGGAAGGTGG
ATGTGGCCGAGGCTCTGTTGGAACACAATGCACAACCCAACGCGGCAGGGAAGAACGGCC
TGACACCTCTGCACGTCTCTGTCCACCACAATAACCTGGACGTAGTGAAAGTGCTGCTTC
CCAAGGGCGCCTCTCCGCACAGCGTGGCCTGGGTAAGAGGCAGGTCGGCACCCAGCATCC
CTCTTGGCCCAGGTGGGAGTGGGTGGCGAGGATGCCCAGGGGGCAGTTGTTACCTGTCTG
TGGCACAGGGCAACTTTCGGGCTCTGGCGTGGGAATCTGGAGTTTTGGGGAGAGAGGTCT
CAGGGTTCTCTGGCTTCACTTCCTTCTCTTAACCTCACCCAAAACATGAAAGAAGAA
>TRINITY_DN25614_c0_g1_i1 len=1692 path=[4116:0-973 4117:974-997 4136:998-1092 4134:1093-1192 4135:1193-1381 4122:1382-1405 4133:1406-1462 4131:1463-1486 4132:1487-1691] [-1, 4116, 4117, 4136, 4134, 4135, 4122, 4133, 4131, 4132, -2]
CTCGGCTGGCCGCGCTCCAGGAGGCTGCTTCGGCAGGTACCGCGATGGAGGAAATCCGGA
GCCGCGCCGTGAAAGGCCTCTCTGATTTGAAGGGATTTTTCAACCTGACTGTGAAGGAAG
GCGACAGCTCGAAGGCGGCAGCCTCAGTAGAAGCGGCCAACGCGGAAACTTTGCTTCCAG
ATGAGATTGAATTTCAGCATGCTGCTAAAACTAATAATCTGGACACTATGGAAAGATTAT
TTAGGAAAAAAGTTAATATTAATGCTGTAAATGTTTTGAAACGCACAGCTCTCCATTTTG
CTGTTGCAGGAAATCATATATCAGCAGTTGACTTTCTTCTTCATCACAAAGCTAGAGTTG
ATATTGCAGATAAGCATGGCCTTACTGCAATTCATCTTGCTGCATGGTCTGGTAATTTGG
AAATAATGCTGATGTTAATTAAAGCAGGAGCTGATCAAAAAGCAAAGAACCAGGAAGGCA
TGAATGTCCTACATTTTGCTGCTAAGAATAATAGTGTTAGAATAGTGAATTATTTTATTC
AAGATCTTCACCTGATGGAACTCAATAAACCTGATGAGAAAGGGAGAACGCCATTCCTCC
TGGCAGCTGAAATGGGCCATGAAGAAATGATAAATGAGTTGATTACTCTTAATTTATTTA
CCTCCGAAAAGGATAAGGAAGGAAACACTGCCTTGCATCTAGCAGCTAAAAACGGCCACA
ATGAAGTGGTAGAGATTCTTCTTCAGCAGTGGGAAGATATAAACAAATTCAATCAGAATG
GTGAAACACCATTTTATATGGCTGTTGAAGGAGGCCATGAAAAATGTGCTGACCTCTTAC
TGGAAGCTGGAAGTGACATCAATATTTTGAACAAACACAATGCCAGTGCATTGCATATTG
CAACCCAAAATGGACATACACCTTTAGTCAGATTTCTTATCAGTAATAATATTGATCTGG
ATGCTCAGTCTCAGAAAAATAATTCTCCTCTACATTTGGCTATCACAAAAAATAACTTAT
CAGTAATAAATAGCTTAATAAAGGCAAACCATAGTATAAATTGCCTAAATAAGAGACATG
AAACACCTTTACATCTGGCAGCAGACCTTGGAAATGTGGACGTAATAGAAACATTACTAA
AGGCAGGCTGTGACTTCAGCATAGTAGATAAGCAAGGAAAATCTGCGCTTGCTGTAGCAT
CTAGAAGCAATCACGCCTTAGTTGTAGACATGATTATAAAAGCAGAGAGGTACTACATCT
GGAAACAGGAGCATCACTGTAATGTGTCAGATATTAATCTATCTTTTAAACAAGATCACA
ACATACAGACCAAACAGATCCGTGCATCTCTTTGGAATCTAGCATATAATGGGTTAAAAA
TGCGTGAATGGGTAAAACTGGCACAATTTTGGAAGTTTACAGATGAACAAATCAAAGCAA
TAGAAGAACAGTGGACAGGGGAAAAGAGCTACAAGGAACATGGACACAGAATGTTTCTTA
TCTGGTTACATGGTGTTCTGATGGCTGGCCAGAATCCCATTAAATATTTATATGAAGATC
TGATAAATGTGGGATTTCAACAACTGGCTGAAAAGTTCAGAGCAGAAAATAATGCTGGCA
CAGAATCCAAGAAATGTTCAGTTTCATAAAATTCAAGGGAACTTGAAGCAATAAAATTGG
ATCATGAGTATA
>TRINITY_DN27197_c0_g2_i2 len=3416 path=[15311:0-2509 @15363@!:2510-2602 15367:2603-2619 15368:2620-2662 15350:2663-2898 15359:2899-3291 15326:3292-3415] [-1, 15311, 15363, 15367, 15368, 15350, 15359, 15326]
GCAAGAGCCGGCCATGTCTGTACTGTCCAGTTTTTAATCAGTAAAGGAGCAAATGTGAAC
AGGACCACTGCTAACAATGATCATACAGTATTATCGCTTGCCTGTGCTGGAGGCCACCTG
GCTGTTGTGGAATTGTTATTAGCTCATGGAGCTGATCCTACACACAGACTAAAAGATGGT
TCAACCATGCTAATAGAAGCTGCTAAAGGTGGCCATACAAGTGTAGTTTGTTATCTGTTG
GATTATCCTAACAACCTACTTTCTGCTCCTCCACCTGAATCTACACAGTTGACTCCTCCA
TCTCATGATTTAAATAGGGCTCCTCGTGTACCAGTGCAGGCACTTCCCATGGTAGTTCCA
CCTCAAGAGCCTGACAAACCTCCTGCCAATGTTACCACCACACTTCCCATCAGAAACAAA
GCCACTTCCAAACAAAAGTCCAGCAGCCATTTGCAGCCATCCAATCCAGAAGTACAAGGT
TACATCGCTAATCAGTCTCCAGAAAGCATTGTTGAGGAGGCTCAGGGCAAGTTGACGGAA
TTAGAGCAAAGGATAAAGGAAGCCATAGAAAAGAATGCACAGCTACAGTCTTTGGAATTG
GCACATGCTGACCAGCTCACTAAGGAGAAAATTGAGGAGCTAAACAAAACTAGAGAAGAA
CAAATTCAGAAGAAGCAAAAGATCTTAGAAGAGTTGCAGAAAGTAGAGCGAGAGCTGCAA
CTGAAAACACAACAGCAGCTGAAAAAACAGTATTTGGAAGTTAAAGCGCAGAGAATTCAG
TTGCAACAGCAACAACAATCTTGTCAGCATTTGGGAATATTAACTCCTGTTGAGATAGAA
GACCAACTTACTGAAGAAGATTATGCCCGCATACGACAAGTGGATCCATACTTACTCACT
GACGAGCCTATGCCAACTGTAAGCCAGATGGGTTTTGCTCCAATTCAGCCTCTGGCAATG
CCACAAGCTTTGCCTCTCTCTACAAGTTCTTTACCACCAGGTTCCCTTGCAAATTTTTCA
GAACTCCAAAGTGTCATAGTTGGACAGCCAGTACTGGGCCAAGCACAACTTACAGGGCTG
GGACAAGGAATTCTGACAGATGCACAGCAAGGGTTAATGGTTGCCAGCCCTGCCCAAACC
CTCAATGACACACTGGATGACATCATGGCAGCAGTGAGTGGAAGAGCATCTGCAGTCTCA
AATACCCCTACTCACAGCAAAGCAACATGTGTTTCCAAACCTCAGACACCTGCTCCTAGT
CCTATCATTTCTCCTTCAACCATGCTACCAGTTTATCCTGCCATTGACATTGATGCACAG
ACTGAAAGTAACCATGACACAGCACTGACTCTTGCTTGTGCTGGCGGACACGAAGAACTA
GTACAAACTCTTTTAGAGAGGGGAGCTAGTATAGAACACAGGGACAAAAAGGGGTTTACT
CCACTTATTTTGGCTGCTACTGCTGGTCACGTTGGTGTTGTAGAAATTTTGTTAGATAAT
GGTGCGGATATTGAAGCTCAGTCTGAAAGGACCAAGGACACACCATTATCTCTAGCTTGC
TCTGGAGGAAGACAAGAGGTGGTGGAACTTCTGTTAGCACGAGGTGCAAACAAAGAACAC
AGAAATGTTTCCGATTATACACCTCTAAGTTTAGCTGCTTCTGGTGGGTATGTGAATATC
ATCAAAATATTATTGAATGCTGGTGCAGAGATCAATTCAAGAACTGGAAGCAAGCTGGGC
ATCTCTCCATTAATGTTGGCAGCCATGAATGGCCATACTACAGCTGTTAAGTTGCTTCTA
GACATGGGTTCTGATATTAACGCACAGATAGAGACAAATAGAAATACTGCCTTGACACTA
GCCTGTTTCCAAGGAAGAACGGAAGTGGTTAGTCTTCTCCTTGATAGAAAAGCTAATGTT
GAGCATAGAGCTAAGACTGGACTGACACCATTAATGGAAGCTGCTTCTGGTGGCTATGCT
GAAGTAGGCAGAGTTCTTCTCGACAAAGGTGCTGATGTAAATGCACCACCAGTCCCTTCT
TCAAGAGATACAGCTTTAACCATTGCAGCTGACAAAGGACACTACAAATTCTGTGAGCTG
CTTATTAGCAGGGGAGCTCACATTGATGTTCGTAACAAGAAAGGAAATACTCCGTTATGG
CTTGCTGCAAATGGTGGTCATTTAGATGTTGTCCAGTTATTAGTACAAGCAGGAGCAGAT
GTAGATGCCGCTGATAATAGGAAAATAACTCCTCTAATGGCAGCTTTTCGAAAGGGTCAT
GTGAAAGTTGTACGCTATCTAGTAAAAGAAGTCAACCAATTTCCATCAGATTCGGAATGT
ATGCGATACATAGCAACAGTTACTGATAAGGAAATGTTGAAAAAGTGCCATCTATGTATA
GAATCAATTGTTCAAGCCAAAGACAGACAGGCTGCAGAAGCAAACAAAAACGCAAGCATT
CTTTTGGAAGAGTTGGATCTGGAAAAATTAAGGGAAGAAAGTAGACGGCTAGCACTAGCT
GCTAAAAGAGAGAAAAGAAAAGAAAAAAGAAGAAAGAAAAAAGAGGAACAGAGGAGGAAG
CTAGAAGAAATTGAGGCAAAAAACAAAGAAAATTTTGAACTACAAGCTGCTCAAGAAAAG
GAAAAAAACCTAAAAGCTGAAGAAGACCCAGGGGTCCCAACAGAACCCCCCAGTGCTACC
ACAACCACCACTATAGGTATATCTGCAACATGGACAACTTTGGCAGGTTCCCATGGGAAA
AGAAGTAATAATGTAACTACAAGCAATTCTAAGAGAAAAAGCAGAAAAAGTAAAATCAGC
CAAGATACAGTTCAGATAATATTTGATGATCAGCTTCCAATCTCATATTCTCAACCAGAG
AAAATAAATGGTGAATCGAAAAGCAGCAGTACAAGCGAAAGTGGTGACAGTGACAACATG
AGGATTTCCAGCTGTAGTGATGAAAGCAGCAATAGTAATAACAGCCACAAAAGCGATAGA
AATACATCCACAGCAGTCAATAATGATCAGAACAGCAAGAAGCAGCCAGCAGTGCTTGTT
ACCTTCTCAAAAGAAGAGCGAAAACCAATGTCTAGCAAATCTCCACTCAAGTTATCAGAG
GTTATTGGGGAAGCACCTGCTAATTCCTTATCTGCTTGCACAAAGTCTTGTTCATCACCT
CTTTCTTCTCCTAATGGAAAAATCAGCTTAGCTAGTCCTAAACGTGGTCAGAAGAGAGAA
GAAGGATGGAAAGAAGTTGTAAGAAGATCGAAGAAGGTTTCTGTTCCATCAACTGTTATT
TCCAGAGTAATTGGAAGAGGTGGTTGTAACATCAATGCTATCAGAGAATTTACAGGAGCA
CACATAGATATTGATAAACAGAAAGATAAAACAGGAGACAGAATCATAACAATAAG
>TRINITY_DN27961_c0_g1_i1 len=4879 path=[9940:0-1371 9941:1372-1395 9948:1396-3060 9949:3061-3474 9935:3475-3498 9947:3499-4485 9938:4486-4509 9939:4510-4878] [-1, 9940, 9941, 9948, 9949, 9935, 9947, 9938, 9939, -2]
GCTCTGTCCGAGAAACGGCGGAGGCCAACATGGCGGAAGAAGAGGTGGCAAAACTGGAAA
AACACTTGATGCTTCTCCGTCAGGAATATGTCAAACTGCAGAAAAAACTGACAGAAACAG
AGAGAAAATGTACCCTCCTAGCTGCTCAGTCAAACAAAGAGAATGCCAGTGACTCTTTCA
TCAGTCGACTCCTTACCATTGTGGCAGAATTGTATGAGCAGGAGCAATATAGTGACCTGA
AGATCAAGGTGGGAGACAGGTACATCAGCGCTCACAAATTTGTATTGGCAGCCCGGAGTG
AGGCTTGGAGTCTGGCCAACTTAGTGTCAACAAATGAGCTAGATCTGTCAGACGCTGATC
CTGAGGTGGCCATGGCAATGCTGCGTTGGATTTACACAGATGAGCTGGAGCTGCGAGAAG
ACGATGTATTCCTGACAGAGCTGATGAAAGTAGCAAACAGGTTTCAGCTGCAACTCCTGA
GGGAAAGGTGTGAAAAAGGAGTCATGTCACTTGTAAATGTAAGGAATTGTATCCGCTTCT
ATCAAACAGCAGAAGAGCTGAATGCCAGCACTTTAATGAACTACTGTGCTGAGATAATTG
CTAATCATTGGGATGATTTGAGGAAAGAAGACTTCAGTAGCATGAGTGCTCAGCTCTTGT
ATAAAATGATCAAATCTAAAACGGATTACCCTTTGCACAAAGCTATTAAAGTGGAGAGAG
AAGATGTTGTTTTCCTATACCTTATAGAAATGGATTCACAGCTACCTGGAAAGTTGAATG
AACTGGATCGTAATGGAGACCTTGCTTTAGACTTAGCACTTTGTCGAAGGCTGGAAAGTA
TTGCAACTACCTTGGTGAATCACAAAGCAGATGTGGATATGGTGGACAAGAAAGGCTGGA
GTTTGTTGCACAAAGCAATTCATAGGGGAGATAAGTTTGCTGCTAATTTCCTGATTAAAA
ATGGTGCCCGGGTGAATGCTGCAACACTGGGAGATCAAGAAACTCCCCTGCATCTTGTGG
CATCCTATAACTCCAAGAAGCACAAACCAGAAGTAATATCGGAGATTGCGCAGATTGCGG
AGTCCCTGCTAAGGGCAGGAGCCAATCCCAACATGCAAGATAGTCAAGGAAGAACTCCTT
TGCACTCATCTATTGTTGTGAGAAATGACCAAGTATTCAGTCAGCTGCTGCAGTGCAAAC
AACTTGATCTGGAACTGAAGGACCACGAAGGAAGTACCGCCCTATGGCTTGCGGTTCAAT
ATATTACCATGTCTTCTGACCCATCTGTCAACCCTTTTGAGGATGTCCTGGTGGAGAACG
GCAGTTCCTTTGACGAGAACAGCTTTGCCGCCAAACTCATCCAACGAGGGAGCAATACTG
ATGCTCCAGATACAGTGACAGGAAGCTGCTTGCTACAGAGAGCTGCGGAGGCTGAAAATG
AAGCTGCAGCACTCTTCCTAGCCACTCATGGGGCCACAGTTGATCACAGGAATAAATGGG
GTGAAACACCGCTGCACACAGCCTGCCAGCATGGTCTAGCCAATCTCACAGCTGAGTTGC
TGCAGCAAGGAGCTAACCCTAATATCCAGACAGAGAAAGCTGCACCTGCCCCGAAGGGGA
CTGTCATGCCTGGCACCGCGGATAGTGTTAGTTTGCAAACTCCTCTTCATATGGCAATAG
TCTATAACCACCCAGATGTGGTATCGATCATCCTGGAGCAAAAAGCTAACGCTCTCCATG
CGACCAACAACTTGCAAATCATTCCAGACTTCAGTCTCAAGGACTCCAGAGATCAAACTG
TGCTGGGATTAGCATTATGGACAGGTATGCACACGATCGCAGCTCAGCTCCTGGGTTCTG
GGGCCTCCATCAATGACACGATGTCAGACGGACAAACTTTGCTACACATGGCGATACAGA
GACAGGATAGCAAGAGTGCCCTGTTCCTCCTGGAGCATCAAGCCGATATCAGCGCCAGGA
CTCAAGATGGTGAGACAGCCCTTCAATTAGCTATCAAAAACCAGTTGCCCTTGGTAGTTG
ATGCAATCTGCACTAGAGGAGCAGACATGTCTGTGCCGGATGAGAAGGGGAACCCTCCCC
TCTGGCTTGCCCTTGAAAATAATCTGGAAGATATCGCTTCAACCCTGGTAAGGCATGGCT
GTGATGCAACTTGCTGGGGCCCAGGACCAAGTGGTTGTTTACAGACGCTGCTGCACCGGG
CCATTGATGAGAACAGCGAACAGATTGCCTGCTTCTTGATCCGCAGTGGCTGTGATGTGA
ACAGCCCAAGGCAGCCAGGTGCCAATGGAGAAGGTGATGAGGAGGCTCATGATAGGCAGA
CGCCATTGCACTTGGCAGCTTGCTGGGGACTTGAAGAAACAGTACAATGCCTTTTGGAGT
TTGGTGCCAATGTAAATGCACAGGATGCAGAAGGAAAAACCCCAATCCATGTTGCCATTA
TCAATCAGCACAACACCATTATCCAGATGATGATCTCACATTCTGCCATCCAGCTCAGCT
TGAGGGACCGACAAGGGTTGACCCCCTTTGCCTGCGCTATGACATACAAGAACAACAAGG
CAGCAGAAGCAATCCTCAGGCGAGAGCCTGGAGCTGCTGAGCAGGTGGACAATAAAGGCC
GGAATTTCCTCCATCTGGCCGTTCAGAATTCAGACATTGAAAGCGTACTCTTCTTGATCA
GTGTCCAAGCAGATGTGAATTCCAGAGTCCAGGACACTTCCAAGCTGACCCCATTACACC
TTGCTGTTCAGGCCGGCTCTGAAATTATTGTGCGCAATCTGCTGCTGGCAGGTGCCAGAG
TCAACGAGTTGAACAAGCACCGCCAAACTGCCCTCCATCTTGCAGCCCAGCAAGACTTGC
CCACAATTTGCTCAGTCCTTCTGGAGAATGGCATTGACTTCGCTGCTGTGGATGAAAATA
AAAACAATGCTCTCCATTTGGCAGTCATGCATGGTCGTCTGTCAAATATTCGTGTCCTTT
TGACAGAGTGTAATATAGATGCAGAAGCAATTAATGCCAGAGGCCAGTCCCCCATGCACA
TCCTGGGGCAATATGGGAAAGAGAATGCAGCAACGATCTTTGATTTTTTCCGGGAATGTA
TGCCAGAATATCCACTTGACAAACCAGATGCTGATGGAAACACGGTGCTCCTTTTGGCCT
ACACGAAGGGAAATGCCAATCTGTGTCGGGCTATAGTGAGAGCTGGTGCTCGCTTGGGCA
TCAACAACAATCAAGGGATCAACATTTTCAACTATCAAGTAGCAACTAAACAGCTTCTCT
TCCGGCTTCTGGACATGCTGTTCAAGGAACCTCCCTGGTGTGACGGCTCCAACTGTTACG
AATGCGGTGTCAAGTTTGGGGTCACTTTGAGAAAGCATCACTGCCGGCACTGTGGGCGTC
TGCTCTGCCATAAGTGTTCCACCAAGGAGATTCCTATCATCAAATTTGAACTGAACAAGC
CTGTCCGTGTTTGCAACACCTGCTTTGACGTCTTGACTGTTGGGGGTGTTTCCTAGTTGG
CTGTGAGGAGGGAAATAACTCCCAAGGAGTGCTTCCCCTTCCACCTGTAACAGGCCTATC
CCAAGTCATGTCTCATGGAGAAGGGGAAGCTCATACTTTGTCTTCCTGTTACAGTAGACT
CTGACCAACTTAAGGGACCATGCAAATGCTATATTCCAGTATATATGAATTTTTTTTGGG
GGGGTGTATTAATGTTAACAATGGATAATGTTAGAAACTGCATTGGGAACAAACTGGGAC
TGCTACAGAGATTCTGTGGGAAAAACACCATGATTTGGTTGAGCTGCTCTGTTTCCAGTT
CAGAGCATTGCAAACGAAGATTTTTGTACTTGCTGATCATGCAACAAAAAAAGGCCTTCC
TTGGTGATAAAACTTGTGACTTGGATGTTCTAAAGTCTTATCACATTTTTTTTAAAGAAA
AGAAATGATATTGTTACCACTTACATTTCTGGGTAAGTATGTGCTGATTTGCCCCATTTG
TTACTTCTTGGTGAGAACGTTCTGGTGATTCTCTTAACTTTTTTTCTTTTTGTTTTTTAC
GAAAGGGCAGCTGTGCCAGGCATAGTGACTGCTTTTGCCCAAAAAGAGATTGATCGCAAG
TTAAGTTTTTGTGTAACACATTGCTGAAAATGTTGTGTGGCCTTATAATGAAAGCTTTAC
CACTTCTCCTGTTGAAAAGGAGGCTGATTAAAGCTCCTGGATTTTCAGAACCCTTGTTTG
CTCTCCTGTGTCAAAATCAGGGAGTGATGAGGTCAACTTTGTTACCAAATTCGATCTGGT
TTTCTTAAGAAATAATAATAATCCAAGCCGTCTTTCAGTAACGTAACAAAAACTTTGCAA
ATAGTCCTATGTTTACAGTCATGTTGAAGGAAGGTCTAATGCTATGGGACTAACCCAGAA
TGCAGTGGTGATGCTACTAGGGAGCGTGTGAAGATGGCTAAATGCCGAGATGATGAGACA
GGGGTAATAAGGGGAGATAGAATAGTGCCAGTAGAGCAATCCAGTAAATCAGTGACCCTT
GGAGTTGGTCTCTGTCCATAAATCTTGGGACAGACCAAGGTGATTTCTTACAAAATCCTC
ATGCATTAAGACGACTGTTGCAGCTCCATATCAAATCCATGCTTGTGGAGATGCCTGTCT
TGAACCAGATAAAATAGAATTGGCTTGCAGTCTTGTCTCCTGTGAGTCTCTTTCCTTGGC
CATTTTATTGTTGTCAGGTGCCACAGCAGGTCCCTCCTAAAATATTGGAATGTATACAAT
GGACTATTTTAACACAGCAAAAAAAAAAAAAAAAGGGGGGGGATCTCTTGGGTTCAAACC
ATCATGTACTTTAATGTAG
>TRINITY_DN28023_c0_g1_i1 len=4916 path=[10066:0-627 10067:628-651 10092:652-1194 10073:1195-1212 10091:1213-1618 10076:1619-1642 10088:1643-2881 10082:2882-2905 10090:2906-3521 10085:3522-3545 10087:3546-4123 10070:4124-4147 10071:4148-4915] [-1, 10066, 10067, 10092, 10073, 10091, 10076, 10088, 10082, 10090, 10085, 10087, 10070, 10071, -2]
ACTATGCTGCTGCCCATGGACACAGGCAGTGTCTAGAACTGCTTCTGGAGAAAACAAATA
ACTTTTTTGAGGAATCAGATTCAACATCAGCAAGAAGTCCTTTGCACTTAGCTGCTTATA
ATGGTCACCATCAAGCATTAGAGGTGCTGCTTCAGTCATTAGTAGACCTGGATATCAGAG
ATGAAAAAGGACGTACTGCCCTAGACCTAGCTGCATTTAAAGGACACACGGAATGTGTTG
AAGTGCTCATCAGTCAGGGTGCTTCTGTCACAGTGAAAGACAACATCACACAACGAACCC
CACTCCATGCCTCAGTCATCAATGGGCATACATCATGTCTACGACTTTTATTAGAGGTAA
CAGATAACCCTGATGTAGTGGATGCCAAAGGACAAACTCCGCTGATGCTAGCTGTAGCTT
ATGGGCACATAGACGCTGTTTCTTTGTTACTTGAAAAAGAGGCATCCGTTGATGCAGCTG
ATATCCTGGGATGTACTGCTTTACATCGAGGGATTATGACAGGGCACGAGGAATGCATTC
AGATGCTGTTGGAACAAGAAGTATTAATTCTATGTAAGGATGCCAGAGGCAGGACACCTC
TACATTATGCAGCAGCTCGTGGTCATGCAACATGGCTGAGTGAATTAATGCAGATGGCAC
TTTCAGAAGACTACAATTTTAAAGATAATCAGAATTATACACCATTGCACTGGGCTTCTT
ATAATGGAAATGAAAACTGTATAGAGGTACTGCTGGAACATAAAGCTTTTTGCAACTTTA
ATGGAAACTCTTTTTCTCCATTGCACTGTGCGGTAATAAATGATCATGAAAATTGTGCTT
CACTACTCATTGGGGCATTTGGTGCTGGCATTGTCAATTGCAAAGATGAAAAAGGAAGAA
CTCCACTTCATGCAGCAGCCTTTGCTGATCACATGGAATGCTTGCAGTTACTCTTAAGTC
ACAATGCACAAGTAAATGTTGCAGATAATTCAGGGAAAACTCCACTTACCATCGCTGCTG
AAAAGGGGCATGTAGGGACTGTAGATTTTTTGGTGAACAGTGCTAAAGCTGATTTAACCT
TGATGGATAATGACTTGAATACGTCATTGCACTTGGCTAGCAGTAAAGGTCATGAAAAAT
GTGCCTTGTTGATACTTGACAAGATACAAGAACCGAGCCTTATTAATGCAAAAAAACAAT
GCATTGCAAACACCTCTTCATATTGCTGCACAGAATGGCTTGAAGATGGTAGTTGAGGAA
TTGTTAGCAAAGGGTGCATGTGTACAGGCAGTAGATGAAAATGGTCATACACCAGCCCTG
GCTTGCGCTCCTAACAAAGACGTGGCTGACTGCCTGGCACTCATTTTGGCTACCATGATG
CCTTTTTCTCCTTCCAGTGCAATGACGCCGCTCAACTTCGTTTCTTTTAAAAAAGACCAT
TTGAGCAGGACTCTTCTCTGCAGTAGCTCCAATATGAGCAACACTCTTAATTCATATAGT
AAAACCTTAATGAATGATGAAGGAGCAGAAAATGGATACAATGACAATGATTCTGATTCT
GAAACATTTTGACTTTTTAACATTCAGTGCCCCTTTCTTGATTGCATTTGTATTTAATCT
GAAATTTTCTTTAGAAACACCCAAATTCCTGAGTTTCACCTGACCTTCATTTATGAATGA
GAACAGCAAAGACTAAAATTTGCAATTAAATAGAGCCTTTTAGAAAATTTAAGGATTTTT
TTTCTTAAAAAAATGCACTCTAATTAATGTTTTGCTTCCGGCACTACTGTGCTTTCCATA
AATTCTAAGGGCTCTTCTGGAAGTCTCTACCTCCTATTATATGCAGAAAAAAAGAAGCTG
CCTTTTTCTGTTTTGACAGCACAAGTAAACAGGGAACTGTTATGTTTATATTAATATGTT
AGCTATATTATATTGCTGATATAAAGTCATTTTTCAAGTAGGGTGCTTCTGGATTGTCAG
AAGACCTTTCCATCTCTAGTATCTCTTGTATAGATATATAGTCTTCATTTTTAGCTATCT
TTGTTATAAAAACCAAAGGTAAAGCCACAAATTTTGATTTGGGTTTGAACAAATACTGCC
AATATCATCATTTTGTGTGGCAATCCAGACTTCTAAATTCATCACAGTAATACCCAATAG
GTGTTTTTAGAACAATAGATATTTGCTGCTTCCATTTGCAATTTAAAATCATTAGGATCA
AATCTTGTTTGTCTCGGTCACCACATACCCACCTGCAGCTGCAGCAAAGAGATTATTGTA
AAGGCTGATGAGACTTGGCCTTATTTTTGTTACCATTCAGCACAAGCATGCATGGTTTAT
TTGCACTCTCCAAGTAGAGATCCTTGGGAACTTGTCTTACCTGTGCTGTCCAGCAATTAT
TTGTTTTAGGAAAAACCAGTTCTAAATATAATGCCTAATGCACCTAAATGTTTCACCCTG
CTCATTTGAATTGACTTTTTGTTATCTTTATGTGTAATGTGATTTTTATCATAAGCATTG
TCTGACTTTTTTGGAAAGTATACAACAAGATAGATTGCAGTCCTTCATATTTACCATTGC
CGTGCTAAGATGCAAACAGGAGACAAAACCAAAACATAAAGTGGAAAAGTTATCATACAA
AAGGGAACTGGGTTGTACTAAACAGTCCTGCTGGCATCAATTTACTTTTTAAACATTTGC
ATTATGAATATCTACTCCTTCTGCCAAAGCTTCTAGGTCAAACGGACCCTTTTCCTCGCC
TGAGAAAGGTGTACAGAAAGAAGAGTGAGACTCTTAAAATATAAAGAACTAACCAGATCT
ACCATGAGGACCAAAAGGCTTCAGAAGACTTGATTATTTTTTTAATAATGCAAGGGAAAA
AAACAAGTAACTTTTCTAATCACAAATGCACAAATAGTGTTTTCTGTAATTAAGAGTCTT
GGGTTATTTCTAGTAGATACTTTGACATTTGTAACTGATGATGATGTGTTGATCACAGTT
TATTTTTCCAGACCAGTGTTCATACTTGTAATGTTAAATGTGTTTATATTTATTTGAAAT
GAAACAAGTGCCCAGAAAAATTGACCATGGTTTGTCCTCCTTCTTTATTCTATAATATGT
TATTAGCTATGAATTTAAGCAAATTTAGTGTGCTGAGTTTGATGGAACAAATGCACATAG
TTATCATTTTCAGCTCTTATATAGCCAATTGGGAATAGCTTCAAAAGCCAAGTGCTATTC
ATGCACATTTTATCAAATGCAGTGGACGAGTACATTGCATAATATCTGTTGGCAGAGCAA
AGGCGAACATATTAAAAAAAAGTGTGATTTAGTCTTTAAAAGGGGTTGAAAATTTGTCAA
AGTTCAAAAGGAGACTTGTAGAATAAAGAGGGAAATGTCCTTCCTCACTTATGGAAGCAA
AAACATTTTTTTTACCTGATATACAAGCAGTAGCCTGCTGCTTTGTTATCTATTCTACAC
AGGTATTTGAAATAATTTAATATAACCATTCATTGCTATATATTGAAGTACCTTAGAGAC
AGAATATGTGAATTTATTCTTGGATGATCAGTAAAATGTAACAAACGGCAGCACAACAGT
TTCGTTCTGCTTCTATCAAAAAGATTTGCAAGAAAAGCTTCCATCTTGAAACTGCACCTT
CCTCTAAGTCAAATGTATTTTCATTCTGGGTTGTATATTGCAAAAAATAGACAGAAATAG
ACATCTTGCATTCTAATGGAATTTACAAATATTTCCAATTTGAAACAGCTGTTTCTGCAC
AATATTGTTCTGATTTCACTGAAAGTGTTCTGTTGCTGTACTGTGCCAGTATCTGAAGAA
ATGTTACAAATTCAAAATGCTTTGCACATATCTAAAATGTAATCCTTGCAGGAGACCCTT
TATTTTCAGACAAGTGACAGTGTTCCTCAAATTTCAGCCATTTTGAAGTTACACTCTCAC
ACAAAAATGCCTGATGAAAAGGTACCATTAAAACTGACCGAAACTCTCAGTTGTTTCTTT
TTTTAATCCCCAGCCAATGTATCTATTGAGAGAAAAAATTCCCAGCAAATACTACTGTGA
CAGATATTTCTTTCTTTCTCAACCCCCACCAAAAAGAAAAACTATGACCAGAAGTACTCC
CATAAATTAATTGATTAATTGATCTTTCTGCCACATGGCTGATTTTTTTTGTCCCAAATA
CTGATTAACATATCAGCAGTTAATTTTTCTCTCACCATATAAATAAGCACAAAGTTATGC
ACTTCTTTTCTAGGAACATTTACTACCCCAAGCTCTATTTGAATGAAGTAGGGTAATGAA
ATATGCTCGAGTTGTAATTTGATCCATGATAATTAACAAAATTCTTCATCATGACACACT
TTTAACCAGATCTTAGAAAAGTTTTTCATACTACAATTTGCATTCTCTAGCAATGGTAAA
ATAAAAAGAGACTATTTTTCTTAAGAATGCAAGTGTGTATAAATTGTCACAGACCTCTAA
AACACAAAATGTTAATTATGAGTTTTTAAGTAAAAGGCAATATTTATGCACATATTTTGA
AATTGCAATATTAGCAGATATCTATTTTTAAATGATATTTGTATTTGACTAGGAACTATA
AGAGGCCCTCACTAGTTATTGCCTTGATTCCTATTAAATATAGAGGATGTTAAATCCTCT
TGTGAGTTTTAAGGTATTTATTAAATCCTGAGGACTACTGGGTGTTCCTTAAAACCCACA
AATAAAAAAGTTTTGTAGTGAAACTATGGATGCTTCCCAGCAGAAAAATCTTAATCATTT
ATAAAAAGTAGTTTTACAGCTTAGTTGTTTTTGAAAAAAGAAAAGGAAATGAAACAAGTG
AGGAATAGGAATAGGAATAGGAATAGGAAGGTTAATCAGCTCATGAGGGATTTTTG
>TRINITY_DN29554_c0_g1_i1 len=6915 path=[14530:0-906 14531:907-930 14561:931-1270 14521:1271-1285 @14563@!:1286-1821 14550:1822-1841 @14564@!:1842-2251 14534:2252-2273 @14562@!:2274-3195 14524:3196-3249 @14559@!:3250-4599 14552:4600-4699 14545:4700-6914] [-1, 14530, 14531, 14561, 14521, 14563, 14550, 14564, 14534, 14562, 14524, 14559, 14552, 14545, -2]
TGCCCCTCCTTGAGAAAAAGCCTTAAAGAATTACCCCACATTCATTTAAGGAGTCTATGG
CTAAGTCAGGATTTGAACCCAAATCCAAACTTTGCTCTCGAAGTGGCAGGCCCTGCTGCC
TTTCTTCCAAAGTTTCTGATTTTGTTTCCAAGAGCCAAGGAGACTTTCTGCACTGGTAAC
TGAGGGGAAAAAAACTCTGTAATCCCTTAATTCAGGGTAGAGTCAAGGCAACTGGATGGA
GCTAAGAATTTACTGTCCAGATGCCTTTCTTGATGCCATGCAGAGTTCACCGCAGGTTTT
ATATATATGTATGTATGTATGTATGTATGCTACAGAGCTTCGGACCATTATTAGAATTAG
GTACAGACCACAAAATAATTCCAGGGTCATATATGCCTTCTTGGAAAATCAAAGTGCAGA
CATTAACATGAATAATGCTTGAAAGGTGGTTAAGCACTATAAATAAAATAGCAAGAAAAA
AAACTAAACAAATGCTCAGTGGATTCCTGTCTACTTATAACTAAAAATCCAGAGAAAAAC
CTCAAACACGATGATAATGTCTATTTGCTCAGTGCTAGGAAGGATGAGAAGCAATTGGCA
TGATTATAGAAAGGTCATGTTTTTATATTCCAATGCCACATGCATGTTCCAGATTAAGAG
ACAATCTTGACAGAATGTGATAAATCAATTTTTCTGAAAAGTAAAGGTTTCTTTTCCCCC
ATCAAAATGTCTATAGTGCAGTGGGCAGCATAAACAACCACTTCTAAGAAAGCATGGTTA
AAGGAGTGATCAAAACAGGATAAAAATCAGAACTATTGAATGCACCCATTTCATGTCCCT
GATCTAAAAGATTTAAATACAGTATGCAAAAGTGCCACAGATACAGGTGCTAGCACATTA
TATCTAACTGGGTATATTTGTCTTAAGGAAATCTTGAAGTGGCTTTCCCAGGAAGCAAAG
AAGCAGTAATGGCTGCAATCAACTGTCTTGTAAGGAAAACAGCTGAAATTTGAGGCTTTG
TTCTGACTCTTTTTAGTCAAGTAATTTATTACACTGGAAGTGCTATGAACACAGGAGGAT
TGATTTGCTTCGTTCTTTATAGAGCCATGTCCTAGCTGTAATGGATTTTGTTAGCAATAT
TACATGAATTATTCTCCAATGAATCTTATAGTCCTGATGCTAAAAGTATTTGCAATAGGC
AGTGCTTCTTTCTTTCTGTCTTGTGAATCCACATATTTTCTCTATTTACAGTTTAAAGTT
AATAAAAAAAACCACACATGTACACTGTCATTTCAAGAGGCCTGTGGAAGAAACGTATGT
GTTTATGGATCTGGTGCAAAAACAAAGAACAATAAAAATGCCAAGGTTGACAGACAGTCA
GGAGAGCACGAAGTCTATGATTTAGTCAATAAAACCATCCAGAATGAAGGATGTGGTCTT
TGGTCACAAATTAGCTTACAGATATTTAGAAACAAAGAAAATGAAATGGAAAACCTGCCC
TATATGCTCAAAGTAGAAACAACAGTGATCCCTGATGATTATGTTAAATAATAATACCTA
TGATAAAAGAGAATTGGATAAAGCTGGACAGTTAATGGATATGCGTGGTGGTCTATGGGT
GAGATTTAGCAGCATCTCATTTGGCCTCTTTCTTCTGGTCATCTTTGCAGAAATGCCTTA
ATAATTGTTGAAGGTCATGCTGAATGTCATCCTGGGGTAACGCTTCTGGTGTGTCCTCCA
GCAGCTCCACATGAATCCGGTTTCCATATTGATCCTTAACCACAGTCCTCTTCTGTGTAC
TAGCTTTACTCATTGTTGTCCTCTTCGAAGTCATCTTTGGCTGATGGAAGATTCACTGCT
AAACTAGAATCTCCATGATGTTTTTCCATTCTCTCCCCATGCACTAAGGTAGTTTTTATA
ACTTTGCTGACCTTGCGGCCTTCAACTGGTTCAGCCTGGAATTCTGAGGCACTTGGTAAT
ACACTTGGCTCAGAAAAGGTCACCTCGGATTGTTCACTTTCACTCTTCAACACCACCCGC
TTTATAACTTTGGAGAAACTGTCTCCCTCTTCCACTGTGACAGGATCTTGGGGCTCTCCC
TGCATCACCACTTCTTCTTTTTCTGTGCCATCTGGTAAAACGAATCGCCTGATGATTTTC
CTAGTGACCTTCTTCACCACAATATGGCCATGTTCATCCACATACTGTTCCTCCGTTACA
CCTTCTGATGGTATTTCAGGCACATCATCAGCTTTTTCTAATAATTCTTCTTCATGTCTT
TCTAATTCTTCAGGCTGTTCATCAGTGGATTCAACAATTACCAGGCTGTTTTTTCTCGGC
TGTGTATCTTCTTGGTGAAAGTGATGGTCTTCAGGTTCTTCCACAATGGGGGAATCAGTT
CGATCACTAGATGCTGAAGTATGAAATGGTGGCCTTTCAAGGTCTTCACATCCTGCGGCG
GAGTCCCCAGACTTGTCACTGGCAATGCTGGCTGTTTTCACACTTTGGGGCACTTGTGTC
AAATCTGCTCCACAAGTTGTGATAACATATTCCTGTGTAGTAGGTGAATCTTCTGTCAGT
TCATGAGGCTTCCCTGAGAATTCAGCTTTCACATGATCTTTCTGTATTTGGTGTAGTAGT
TCTACCACAGATACTTCTGCCTCAGCCTTAGATGTGCCTTCGTGCAAGGGTGAGCAACTG
AGAGAAAGGTCTTCTTCTGAAACAAGGGGAGGGTGATCTGATGGCTCACTGTCTTTAGAA
AAAGAATATTCTTCCTCTTTTTTATCTTTTGTGCTGCATAGATCTTCATGAAGTGCAGAG
AATCCTTCACTGTGATCCAGTACCATTGTCTGTTCAATTTCTGCATAGGTGCGGCTGCGA
TCTCTGGACATTTCCATGCTACTTTCCATTAGATGAACAATATCCATTCGATTAATTTTT
TTAAGACACTCTGTGAGACCTGAATCAGTGGCATGTTTTCCATCTCTTTCCAGCCAGTAT
TTCAGTAATGCATGACTCTGATCCTGAAGGGAATTAGGATTCTCAATTCGAACTTGATGA
ATTTGTTCTTCGGTGAAATCCAGTTCTCTTGCTAGCTCTGTCCAGCTGAATCCAAGATGA
TCAGCAATATGTGCTAGTCTTTCTTCTATTCTTTCCTGATCATCTTGTTGCTGTTTTTCT
GATGTCATGTCAGTCTCTTCTTCCTGTTCTTGATCTGATTCTGATTCCTTTGTGTATACT
GGTAATGTGATATTCAGATTACAGATAGCTTGATGTACCAAACCTCTTGAAGATTTAGGC
TCTTTCATAAATGATAGACGTCCACAAGGTTCTTGTGTTGTATCCCGAACCTTAACAAAC
AATGGAAGCCTGTTTTCTTTGAAGGCATAAAAACTGAATATGTGATGTTGGCCACTCTTT
GTTAATGGTACTAAATTCCCAAAGCAGTCCACAAATATAGGTTTTCCTTCTAATACCTCT
ACATCCCTGCTTCGAGCAACTTCAGCAAAGTTTTCTTGTTGCTCTAGTGTTTTATCCACT
TTATCATCAGTCATGCAGAAACATCTTAGTCGGGCTTCTATGGGATCTTGAGATTTGGCA
AACACTACAAATTTGGCCATGTAAGGTACACATATAATTTCTCTATATACTTGGGAAGCA
AATGCTACAGATTCTTGTATCTGTCGACAATCTATCAACCAAAATCTGGCAGACACGTTT
GTGGTGAAGGAAACACATTCATTTACATATGTTAATGGTGTTGTTCCTGTTATGTCTTCC
CACTGAGCAGGTGTTGTTCCACCTGTTATGCTGCATAGTAGTCTTAGAGTAGGAGTCTCA
CCTCCATAACCATTTATCATCATATCACTGGAAGCTTTTGGAACAGGAATGGTCATAGTT
ATTGGCTTATGGAATTTTCTTCGCCTAGGTTCTAATGTGACAATAGGGCTGAAAGTGGCT
TTGTTGCCTAAAATTTTCTTTATAAGTTCACTGTGCATAGGTTGGGCCTGAAGACCAACA
CGAATTCTCTTAGTTAATGCTCCCTCTGGAAAGACTGCTTGCACTTGCGGTACTACAGTA
CTGCTTAGTACACCACCCTCAGGTCCAATGAGGTTACTGTCTTGTTTAATCCGGGACACC
ACTGCAAAGTACTGTGGGAAATCTCTGGTGATAATACGGCAAATACGCTTCTTCTCCAGC
TCTTCTGGGGTGTCAAGCACTTCATCCATTCCATTTAGTATTTCATTTAACTCATCTTCT
GTAAATTCACAGAAATGTTCTTTCCAGTTGTCCCCGTTCTCACTACGCAAAATCACCAGC
TCTCTTTCTTTACCACGTAATGCCGCAAAGTGAGGAATTTCAACAATCACAGGCCCAAGA
AATTGAGCACCAGAAGGCCCAACTTCAATAAGGCGACTGGCAAGACCATCTCCTTCCACC
ATTGGAGGCATTGTGGCGAGTCTATGGCGTTTGACCAATCGGCAAGTAACTCGAGTTGGA
GCAGTGCATTTCCGAGGTGGAATAATGATTCGAAGTCCATTGTGTCTGCAACCCCGCATA
GCACCACCTCGAGCATCAACCATAAAACTGACCAGAAAACTGCTGTTTTCATGGTCAAAA
TATGGAGAGGTGTGGCTTGTTAGCAATGATCCAATATCCTTTTTGGAAGACAGGCAGCCA
GAATGAATAGGGCTAGCAGAAAGTGTTATGTTGTCCAGGTTATCGGGGCTCCAACTTAAA
CGATATGAATTTCTCTCACCTTCTTTGGTTAATGTGGATATCTGGTGACTTGGGATAATG
ACAGTGTCATCAATCATAGTGCTGTCCCTCAAGTACGACGTATGGCTCAGTGTACGGGAC
CTGTCTGAACTGAAGGATCGCAGGCTGTCAGAGCGGCCTCCTTCCAGGCTGTATCTCAGG
TAGTTCATGCCATCCAAGAACTGACTGCTAGGTAAAGAATCATCACCTAGTTCTTTCAGA
TCTTCAGGTCTCAGATATTCTCCCCCATCTCCTGTCATTGTGTCATCACCTTCCTCATCA
GAAACATCCAAAATTTCAGTCATAGTCTCAGGTACATTGAGCTTGTGCTTCTCTGTGACA
GTAGTTGTAGTGGTGATTACTTCCTCTGTTACAACCTTTAACGTATCTACCACTGAAATG
TATCCTAGACGCTTAGCAATTGCTAAGGCAGTGTTGCCATTCGCAGTGACTGCATTTGGT
TTGGCCCCATGTTGAAGAAGAACATTGATGATGTGAGTATGGCCTTGCTGAGCAGCTTGG
TGCAGAGGGGTGTATCCATTCTTTGTCTTAGCATTGACATTAGCTCCTTGTTTCAGAAGG
AAGTTCACCATCTTGATGTTTCCATAGTGACAAGCCACAATTAGTGGAGTGTAACCCAGC
TTTGTCTGGGCATCTTTGTTTGCTCCATGCTTTATCAGCATATCAGCTACATTTACTTTA
TCTTCTTGAGCTGCTAAATGTAAAGATGTCAATCCGCTCTTTGTGGCCACATGAATATTA
GCTCCCTTCTCCAAAAGTAAGTTCACCATATCAGCATGACCTTCTTGAGAGGCCAAGTGA
AGTGGAGTCACTCCTTGTTTGGTCAAAATATTGGTCTCTGCTCCATAGTTCAGTAGAGTT
GTGGCTATCTGCATCTGATTCTTCTTAGCGGCAATGTGTAGAGGAGTATACCCATTCTTG
GCAGTAGCATGAGGAGAAGACCCTTTCTCCAGTAATAGAAGTGCCACTTTCTGATTATCA
TAGTGGGCAGCAACATGGAGGGGAGTGAGACCATTCTTCCCAGCTGAATCAACAGGTGCA
CGACGCTGCAACAGGAGCTTTGCCACATCAAGACTTCCATACTTTGATGCCACGTGTAGT
GGTGTGAATCCCTTCTTGGTAGCCAAAGAATGTGCTGCACCTGCCTCCAGTAGAACTGAT
GCTACATCAACTTGGCCTTCTCGGGCAGAGATGTGTAGTGGTGTGTATCCATTGGTTGTT
GCAGCATCTGGGTGTGCCATGTGTTGCAGAAGTAGCTGCACAATTTCTGTTTTACCCAAG
CGAGAAGCAATATGCAGTGGTGTCTGTTCCTCCCTGGCTCGTGCATCAACCAAAGCACCA
TTCCTCAGGAGACAGCGCACCACTTCTACTTGTCCTGCACGAGCTGCCATGTGTAAAGCA
GTCTCCCCACGAATGTTAGTGACATCTGGAGAAGCACCATTTTGCAGTAGAAGGAGAACT
ATGTTCAAATGCCCCATAAATGCAGCCACATGAATTGGTGTCAGGCCTGACTCTGTTATA
GCTTGGATTGAAGCCCCATATTTCACCAGCAGTTCCATTACTTTAATGCGATTTTTCTTG
CAAGCAATGTGCAGTGGAGTAAAACCATTCAAAGCACGGGCATTTGGATTTGCTCTCTTA
TCCAGCAGAAGCTTGGTGACACGATAGTGACCACAGTGTGCAGCAACATGGAGGGCAGTC
AGGTAATCCAGTGTAACATCATCAACAGGAGCCTTGTGCTGCAGTAGGTGTTTGACACAC
TCCACATGGTCACCCTGAGCAGCCATATGAAGTGGAGACAGTCCATTCTTGGTTCTGGCA
AGCAGTGGGGCACCTCGTTCCAGGAGAAGCTCTACAACTTGGTCATGTCCACTTCGTGCA
GCACAGTGCAGTGGGGTCAGCCCATCCCTGGTTTTGGCATCGATCTGCCCTCCACGATCC
AACAAGAGCTTCACCATGTTAGTGTTCCCCCTTTTGGAAGCCACATGCAGTGGGGTGATT
CCATTCCTTGCTGTGAAGTCTACAACAGCTCCTCGGTTGAGTAGAAGTGTCGCTACATTA
ACATTTCCATAATGTGCCGCTATATGCAAAGGTGTGAAGCCACTCTCAGTTGTTCTATTC
ACCATCATCTTAGAC
>TRINITY_DN29554_c0_g1_i2 len=6974 path=[14530:0-906 14531:907-930 14561:931-1270 14521:1271-1285 @14563@!:1286-1821 14554:1822-1933 @14564@!:1934-2343 14534:2344-2365 @14562@!:2366-3287 14547:3288-3308 @14559@!:3309-4658 14552:4659-4758 14545:4759-6973] [-1, 14530, 14531, 14561, 14521, 14563, 14554, 14564, 14534, 14562, 14547, 14559, 14552, 14545, -2]
TGCCCCTCCTTGAGAAAAAGCCTTAAAGAATTACCCCACATTCATTTAAGGAGTCTATGG
CTAAGTCAGGATTTGAACCCAAATCCAAACTTTGCTCTCGAAGTGGCAGGCCCTGCTGCC
TTTCTTCCAAAGTTTCTGATTTTGTTTCCAAGAGCCAAGGAGACTTTCTGCACTGGTAAC
TGAGGGGAAAAAAACTCTGTAATCCCTTAATTCAGGGTAGAGTCAAGGCAACTGGATGGA
GCTAAGAATTTACTGTCCAGATGCCTTTCTTGATGCCATGCAGAGTTCACCGCAGGTTTT
ATATATATGTATGTATGTATGTATGTATGCTACAGAGCTTCGGACCATTATTAGAATTAG
GTACAGACCACAAAATAATTCCAGGGTCATATATGCCTTCTTGGAAAATCAAAGTGCAGA
CATTAACATGAATAATGCTTGAAAGGTGGTTAAGCACTATAAATAAAATAGCAAGAAAAA
AAACTAAACAAATGCTCAGTGGATTCCTGTCTACTTATAACTAAAAATCCAGAGAAAAAC
CTCAAACACGATGATAATGTCTATTTGCTCAGTGCTAGGAAGGATGAGAAGCAATTGGCA
TGATTATAGAAAGGTCATGTTTTTATATTCCAATGCCACATGCATGTTCCAGATTAAGAG
ACAATCTTGACAGAATGTGATAAATCAATTTTTCTGAAAAGTAAAGGTTTCTTTTCCCCC
ATCAAAATGTCTATAGTGCAGTGGGCAGCATAAACAACCACTTCTAAGAAAGCATGGTTA
AAGGAGTGATCAAAACAGGATAAAAATCAGAACTATTGAATGCACCCATTTCATGTCCCT
GATCTAAAAGATTTAAATACAGTATGCAAAAGTGCCACAGATACAGGTGCTAGCACATTA
TATCTAACTGGGTATATTTGTCTTAAGGAAATCTTGAAGTGGCTTTCCCAGGAAGCAAAG
AAGCAGTAATGGCTGCAATCAACTGTCTTGTAAGGAAAACAGCTGAAATTTGAGGCTTTG
TTCTGACTCTTTTTAGTCAAGTAATTTATTACACTGGAAGTGCTATGAACACAGGAGGAT
TGATTTGCTTCGTTCTTTATAGAGCCATGTCCTAGCTGTAATGGATTTTGTTAGCAATAT
TACATGAATTATTCTCCAATGAATCTTATAGTCCTGATGCTAAAAGTATTTGCAATAGGC
AGTGCTTCTTTCTTTCTGTCTTGTGAATCCACATATTTTCTCTATTTACAGTTTAAAGTT
AATAAAAAAAACCACACATGTACACTGTCATTTCAAGAGGCCTGTGGAAGAAACGTATGT
GTTTATGGATCTGGTGCAAAAACAAAGAACAATAAAAATGCCAAGGTTGACAGACAGTCA
GGAGAGCACGAAGTCTATGATTTAGTCAATAAAACCATCCAGAATGAAGGATGTGGTCTT
TGGTCACAAATTAGCTTACAGATATTTAGAAACAAAGAAAATGAAATGGAAAACCTGCCC
TATATGCTCAAAGTAGAAACAACAGTGATCCCTGATGATTATGTTAAATAATAATACCTA
TGATAAAAGAGAATTGGATAAAGCTGGACAGTTAATGGATATGCGTGGTGGTCTATGGGT
GAGATTTAGCAGCATCTCATTTGGCCTCTTTCTTCTGGTCATCTTTGCAGAAATGCCTTA
ATAATTGTTGAAGGTCATGCTGAATGTCATCCTGGGGTAACGCTTCTGGTGTGTCCTCCA
GCAGCTCCACATGAATCCGGTTTCCATATTGATCCTTAACCACAGTCCTCTTCTGTGTAC
TAGCTTTACTCATTGTTGTCCTTTTAATAAGTGACCCATCCTCTTTCATGACCTCTTTCT
CTACTAATGGGGGGACTTCAATTTTCACTTTGTTACCTATGTAACTCAGGGCCTCTTCGA
AGTCATCTTTGGCTGATGGAAGATTCACTGCTAAACTAGAATCTCCATGATGTTTTTCCA
TTCTCTCCCCATGCACTAAGGTAGTTTTTATAACTTTGCTGACCTTGCGGCCTTCAACTG
GTTCAGCCTGGAATTCTGAGGCACTTGGTAATACACTTGGCTCAGAAAAGGTCACCTCGG
ATTGTTCACTTTCACTCTTCAACACCACCCGCTTTATAACTTTGGAGAAACTGTCTCCCT
CTTCCACTGTGACAGGATCTTGGGGCTCTCCCTGCATCACCACTTCTTCTTTTTCTGTGC
CATCTGGTAAAACGAATCGCCTGATGATTTTCCTAGTGACCTTCTTCACCACAATATGGC
CATGTTCATCCACATACTGTTCCTCCGTTACACCTTCTGATGGTATTTCAGGCACATCAT
CAGCTTTTTCTAATAATTCTTCTTCATGTCTTTCTAATTCTTCAGGCTGTTCATCAGTGG
ATTCAACAATTACCAGGCTGTTTTTTCTCGGCTGTGTATCTTCTTGGTGAAAGTGATGGT
CTTCAGGTTCTTCCACAATGGGGGAATCAGTTCGATCACTAGATGCTGAAGTATGAAATG
GTGGCCTTTCAAGGTCTTCACATCCTGCGGCGGAGTCCCCAGACTTGTCACTGGCAATGC
TGGCTGTTTTCACACTTTGGGGCACTTGTGTCAAATCTGCTCCACAAGTTGTGATAACAT
ATTCCTGTGTAGTAGGTGAATCTTCTGTCAGTTCATGAGGCTTCCCTGAGAATTCAGCTT
TCACATGATCTTTCTGTATTTGGTGTAGTAGTTCTACCACAGATACTTCTGCCTCAGCCT
TAGATGTGCCTTCGTGCAAGGGTGAGCAACTGAGAGAAAGGTCTTCTTCTGAAACAAGGG
GAGGGTGATCTGATGGCTCACTGTCTTTAGAAAAAGAATATTCTTCCTCTTTTTTATCTT
TTGTGCTGCATAGATCTTCATGAAGTGCAGAGAATCCTTCACTGTGATCCAGTACCATTG
TCTGTTCAATTTCTGCATAGGTGCGGCTGCGATCTCTGGACATTTCCATGCTACTTTCCA
TTAGATGAACAATATCCATTCGATTAATTTTTTTAAGACACTCTGTGAGACCTGAATCAG
TGGCATGTTTTCCATCTCTTTCCAGCCAGTATTTCAGTAATGCATGACTCTGATCCTGAA
GGGAATTAGGATTCTCAATTCGAACTTGATGAATTTGTTCTTCGGTGAAATCCAGTTCTC
TTGCTAGCTCTGTCCAGCTGAATCCAAGATGATCAGCAATATGTGCTAGTCTTTCTTCTA
TTCTTTCCTGATCATCTTGTTGCTGTTTTTCTGATGTCATGTCAGTCTTTGTGTATACTG
GTAATGTGATATTCAGATTACAGATAGCTTGATGTACCAAACCTCTTGAAGATTTAGGCT
CTTTCATAAATGATAGACGTCCACAAGGTTCTTGTGTTGTATCCCGAACCTTAACAAACA
ATGGAAGCCTGTTTTCTTTGAAGGCATAAAAACTGAATATGTGATGTTGGCCACTCTTTG
TTAATGGTACTAAATTCCCAAAGCAGTCCACAAATATAGGTTTTCCTTCTAATACCTCTA
CATCCCTGCTTCGAGCAACTTCAGCAAAGTTTTCTTGTTGCTCTAGTGTTTTATCCACTT
TATCATCAGTCATGCAGAAACATCTTAGTCGGGCTTCTATGGGATCTTGAGATTTGGCAA
ACACTACAAATTTGGCCATGTAAGGTACACATATAATTTCTCTATATACTTGGGAAGCAA
ATGCTACAGATTCTTGTATCTGTCGACAATCTATCAACCAAAATCTGGCAGACACGTTTG
TGGTGAAGGAAACACATTCATTTACATATGTTAATGGTGTTGTTCCTGTTATGTCTTCCC
ACTGAGCAGGTGTTGTTCCACCTGTTATGCTGCATAGTAGTCTTAGAGTAGGAGTCTCAC
CTCCATAACCATTTATCATCATATCACTGGAAGCTTTTGGAACAGGAATGGTCATAGTTA
TTGGCTTATGGAATTTTCTTCGCCTAGGTTCTAATGTGACAATAGGGCTGAAAGTGGCTT
TGTTGCCTAAAATTTTCTTTATAAGTTCACTGTGCATAGGTTGGGCCTGAAGACCAACAC
GAATTCTCTTAGTTAATGCTCCCTCTGGAAAGACTGCTTGCACTTGCGGTACTACAGTAC
TGCTTAGTACACCACCCTCAGGTCCAATGAGGTTACTGTCTTGTTTAATCCGGGACACCA
CTGCAAAGTACTGTGGGAAATCTCTGGTGATAATACGGCAAATACGCTTCTTCTCCAGCT
CTTCTGGGGTGTCAAGCACTTCATCCATTCCATTTAGTATTTCATTTAACTCATCTTCTG
TAAATTCACAGAAATGTTCTTTCCAGTTGTCCCCGTTCTCACTACGCAAAATCACCAGCT
CTCTTTCTTTACCACGTAATGCCGCAAAGTGAGGAATTTCAACAATCACAGGCCCAAGAA
ATTGAGCACCAGAAGGCCCAACTTCAATAAGGCGACTGGCAAGACCATCTCCTTCCACCA
TTGGAGGCATTGTGGCGAGTCTATGGCGTTTGACCAATCGGCAAGTAACTCGAGTTGGAG
CAGTGCATTTCCGAGGTGGAATAATGATTCGAAGTCCATTGTGTCTGCAACCCCGCATAG
CACCACCTCGAGCATCAACCATAAAACTGACCAGAAAACTGCTGTTTTCATGGTCAAAAT
ATGGAGAGGTGTGGCTTGTTAGCAATGATCCAATATCCTTTTTGGAAGACAGGCAGCCAG
AATGAATAGGGCTAGCAGAAAGTGTTATGTTGTCCAGGTTATCGGGGCTCCAACTTAAAC
GATATGAATTTCTCTCACCTTCTTTGGTTAATGTGGATATCTGGTGACTTGGGATAATGA
CAGTGTCATCAATCATAGTGCTGTCCCTCAAGTACGACGTATGGCTCAGTGTACGGGACC
TGTCTGAACTGAAGGATCGCAGGCTGTCAGAGCGGCCTCCTTCCAGGCTGTATCTCAGGT
AGTTCATGCCATCCAAGAACTGACTGCTAGGTAAAGAATCATCACCTAGTTCTTTCAGAT
CTTCAGGTCTCAGATATTCTCCCCCATCTCCTGTCATTGTGTCATCACCTTCCTCATCAG
AAACATCCAAAATTTCAGTCATAGTCTCAGGTACATTGAGCTTGTGCTTCTCTGTGACAG
TAGTTGTAGTGGTGATTACTTCCTCTGTTACAACCTTTAACGTATCTACCACTGAAATGT
ATCCTAGACGCTTAGCAATTGCTAAGGCAGTGTTGCCATTCGCAGTGACTGCATTTGGTT
TGGCCCCATGTTGAAGAAGAACATTGATGATGTGAGTATGGCCTTGCTGAGCAGCTTGGT
GCAGAGGGGTGTATCCATTCTTTGTCTTAGCATTGACATTAGCTCCTTGTTTCAGAAGGA
AGTTCACCATCTTGATGTTTCCATAGTGACAAGCCACAATTAGTGGAGTGTAACCCAGCT
TTGTCTGGGCATCTTTGTTTGCTCCATGCTTTATCAGCATATCAGCTACATTTACTTTAT
CTTCTTGAGCTGCTAAATGTAAAGATGTCAATCCGCTCTTTGTGGCCACATGAATATTAG
CTCCCTTCTCCAAAAGTAAGTTCACCATATCAGCATGACCTTCTTGAGAGGCCAAGTGAA
GTGGAGTCACTCCTTGTTTGGTCAAAATATTGGTCTCTGCTCCATAGTTCAGTAGAGTTG
TGGCTATCTGCATCTGATTCTTCTTAGCGGCAATGTGTAGAGGAGTATACCCATTCTTGG
CAGTAGCATGAGGAGAAGACCCTTTCTCCAGTAATAGAAGTGCCACTTTCTGATTATCAT
AGTGGGCAGCAACATGGAGGGGAGTGAGACCATTCTTCCCAGCTGAATCAACAGGTGCAC
GACGCTGCAACAGGAGCTTTGCCACATCAAGACTTCCATACTTTGATGCCACGTGTAGTG
GTGTGAATCCCTTCTTGGTAGCCAAAGAATGTGCTGCACCTGCCTCCAGTAGAACTGATG
CTACATCAACTTGGCCTTCTCGGGCAGAGATGTGTAGTGGTGTGTATCCATTGGTTGTTG
CAGCATCTGGGTGTGCCATGTGTTGCAGAAGTAGCTGCACAATTTCTGTTTTACCCAAGC
GAGAAGCAATATGCAGTGGTGTCTGTTCCTCCCTGGCTCGTGCATCAACCAAAGCACCAT
TCCTCAGGAGACAGCGCACCACTTCTACTTGTCCTGCACGAGCTGCCATGTGTAAAGCAG
TCTCCCCACGAATGTTAGTGACATCTGGAGAAGCACCATTTTGCAGTAGAAGGAGAACTA
TGTTCAAATGCCCCATAAATGCAGCCACATGAATTGGTGTCAGGCCTGACTCTGTTATAG
CTTGGATTGAAGCCCCATATTTCACCAGCAGTTCCATTACTTTAATGCGATTTTTCTTGC
AAGCAATGTGCAGTGGAGTAAAACCATTCAAAGCACGGGCATTTGGATTTGCTCTCTTAT
CCAGCAGAAGCTTGGTGACACGATAGTGACCACAGTGTGCAGCAACATGGAGGGCAGTCA
GGTAATCCAGTGTAACATCATCAACAGGAGCCTTGTGCTGCAGTAGGTGTTTGACACACT
CCACATGGTCACCCTGAGCAGCCATATGAAGTGGAGACAGTCCATTCTTGGTTCTGGCAA
GCAGTGGGGCACCTCGTTCCAGGAGAAGCTCTACAACTTGGTCATGTCCACTTCGTGCAG
CACAGTGCAGTGGGGTCAGCCCATCCCTGGTTTTGGCATCGATCTGCCCTCCACGATCCA
ACAAGAGCTTCACCATGTTAGTGTTCCCCCTTTTGGAAGCCACATGCAGTGGGGTGATTC
CATTCCTTGCTGTGAAGTCTACAACAGCTCCTCGGTTGAGTAGAAGTGTCGCTACATTAA
CATTTCCATAATGTGCCGCTATATGCAAAGGTGTGAAGCCACTCTCAGTTGTTCTATTCA
CCATCATCTTAGAC
>TRINITY_DN29554_c0_g1_i3 len=6975 path=[14530:0-906 14531:907-930 14561:931-1270 14521:1271-1285 @14563@!:1286-1821 14550:1822-1841 @14564@!:1842-2251 14557:2252-2366 @14562@!:2367-3288 14547:3289-3309 @14559@!:3310-4659 14552:4660-4759 14545:4760-6974] [-1, 14530, 14531, 14561, 14521, 14563, 14550, 14564, 14557, 14562, 14547, 14559, 14552, 14545, -2]
TGCCCCTCCTTGAGAAAAAGCCTTAAAGAATTACCCCACATTCATTTAAGGAGTCTATGG
CTAAGTCAGGATTTGAACCCAAATCCAAACTTTGCTCTCGAAGTGGCAGGCCCTGCTGCC
TTTCTTCCAAAGTTTCTGATTTTGTTTCCAAGAGCCAAGGAGACTTTCTGCACTGGTAAC
TGAGGGGAAAAAAACTCTGTAATCCCTTAATTCAGGGTAGAGTCAAGGCAACTGGATGGA
GCTAAGAATTTACTGTCCAGATGCCTTTCTTGATGCCATGCAGAGTTCACCGCAGGTTTT
ATATATATGTATGTATGTATGTATGTATGCTACAGAGCTTCGGACCATTATTAGAATTAG
GTACAGACCACAAAATAATTCCAGGGTCATATATGCCTTCTTGGAAAATCAAAGTGCAGA
CATTAACATGAATAATGCTTGAAAGGTGGTTAAGCACTATAAATAAAATAGCAAGAAAAA
AAACTAAACAAATGCTCAGTGGATTCCTGTCTACTTATAACTAAAAATCCAGAGAAAAAC
CTCAAACACGATGATAATGTCTATTTGCTCAGTGCTAGGAAGGATGAGAAGCAATTGGCA
TGATTATAGAAAGGTCATGTTTTTATATTCCAATGCCACATGCATGTTCCAGATTAAGAG
ACAATCTTGACAGAATGTGATAAATCAATTTTTCTGAAAAGTAAAGGTTTCTTTTCCCCC
ATCAAAATGTCTATAGTGCAGTGGGCAGCATAAACAACCACTTCTAAGAAAGCATGGTTA
AAGGAGTGATCAAAACAGGATAAAAATCAGAACTATTGAATGCACCCATTTCATGTCCCT
GATCTAAAAGATTTAAATACAGTATGCAAAAGTGCCACAGATACAGGTGCTAGCACATTA
TATCTAACTGGGTATATTTGTCTTAAGGAAATCTTGAAGTGGCTTTCCCAGGAAGCAAAG
AAGCAGTAATGGCTGCAATCAACTGTCTTGTAAGGAAAACAGCTGAAATTTGAGGCTTTG
TTCTGACTCTTTTTAGTCAAGTAATTTATTACACTGGAAGTGCTATGAACACAGGAGGAT
TGATTTGCTTCGTTCTTTATAGAGCCATGTCCTAGCTGTAATGGATTTTGTTAGCAATAT
TACATGAATTATTCTCCAATGAATCTTATAGTCCTGATGCTAAAAGTATTTGCAATAGGC
AGTGCTTCTTTCTTTCTGTCTTGTGAATCCACATATTTTCTCTATTTACAGTTTAAAGTT
AATAAAAAAAACCACACATGTACACTGTCATTTCAAGAGGCCTGTGGAAGAAACGTATGT
GTTTATGGATCTGGTGCAAAAACAAAGAACAATAAAAATGCCAAGGTTGACAGACAGTCA
GGAGAGCACGAAGTCTATGATTTAGTCAATAAAACCATCCAGAATGAAGGATGTGGTCTT
TGGTCACAAATTAGCTTACAGATATTTAGAAACAAAGAAAATGAAATGGAAAACCTGCCC
TATATGCTCAAAGTAGAAACAACAGTGATCCCTGATGATTATGTTAAATAATAATACCTA
TGATAAAAGAGAATTGGATAAAGCTGGACAGTTAATGGATATGCGTGGTGGTCTATGGGT
GAGATTTAGCAGCATCTCATTTGGCCTCTTTCTTCTGGTCATCTTTGCAGAAATGCCTTA
ATAATTGTTGAAGGTCATGCTGAATGTCATCCTGGGGTAACGCTTCTGGTGTGTCCTCCA
GCAGCTCCACATGAATCCGGTTTCCATATTGATCCTTAACCACAGTCCTCTTCTGTGTAC
TAGCTTTACTCATTGTTGTCCTCTTCGAAGTCATCTTTGGCTGATGGAAGATTCACTGCT
AAACTAGAATCTCCATGATGTTTTTCCATTCTCTCCCCATGCACTAAGGTAGTTTTTATA
ACTTTGCTGACCTTGCGGCCTTCAACTGGTTCAGCCTGGAATTCTGAGGCACTTGGTAAT
ACACTTGGCTCAGAAAAGGTCACCTCGGATTGTTCACTTTCACTCTTCAACACCACCCGC
TTTATAACTTTGGAGAAACTGTCTCCCTCTTCCACTGTGACAGGATCTTGGGGCTCTCCC
TGCATCACCACTTCTTCTTTTTCTGTGCCATCTGGTAAAACGAATCGCCTGATGATTTTC
CTAGTGACCTTCTTCACCACAATATGGCCATGTTCATCCACATACTGTTCCTCCGTTACA
CCTTCTGATGGTATTTCAGGCACATCATCAGCCTGAATAATTACCCGGCGGCGAACGACC
CTGGTAGTTACCATCTCTTCCTCATCTGAGCTGACCTCCAGCTCACCTAATTCCTCTGCT
AGCTCTTTTTCTAATAATTCTTCTTCATGTCTTTCTAATTCTTCAGGCTGTTCATCAGTG
GATTCAACAATTACCAGGCTGTTTTTTCTCGGCTGTGTATCTTCTTGGTGAAAGTGATGG
TCTTCAGGTTCTTCCACAATGGGGGAATCAGTTCGATCACTAGATGCTGAAGTATGAAAT
GGTGGCCTTTCAAGGTCTTCACATCCTGCGGCGGAGTCCCCAGACTTGTCACTGGCAATG
CTGGCTGTTTTCACACTTTGGGGCACTTGTGTCAAATCTGCTCCACAAGTTGTGATAACA
TATTCCTGTGTAGTAGGTGAATCTTCTGTCAGTTCATGAGGCTTCCCTGAGAATTCAGCT
TTCACATGATCTTTCTGTATTTGGTGTAGTAGTTCTACCACAGATACTTCTGCCTCAGCC
TTAGATGTGCCTTCGTGCAAGGGTGAGCAACTGAGAGAAAGGTCTTCTTCTGAAACAAGG
GGAGGGTGATCTGATGGCTCACTGTCTTTAGAAAAAGAATATTCTTCCTCTTTTTTATCT
TTTGTGCTGCATAGATCTTCATGAAGTGCAGAGAATCCTTCACTGTGATCCAGTACCATT
GTCTGTTCAATTTCTGCATAGGTGCGGCTGCGATCTCTGGACATTTCCATGCTACTTTCC
ATTAGATGAACAATATCCATTCGATTAATTTTTTTAAGACACTCTGTGAGACCTGAATCA
GTGGCATGTTTTCCATCTCTTTCCAGCCAGTATTTCAGTAATGCATGACTCTGATCCTGA
AGGGAATTAGGATTCTCAATTCGAACTTGATGAATTTGTTCTTCGGTGAAATCCAGTTCT
CTTGCTAGCTCTGTCCAGCTGAATCCAAGATGATCAGCAATATGTGCTAGTCTTTCTTCT
ATTCTTTCCTGATCATCTTGTTGCTGTTTTTCTGATGTCATGTCAGTCTTTGTGTATACT
GGTAATGTGATATTCAGATTACAGATAGCTTGATGTACCAAACCTCTTGAAGATTTAGGC
TCTTTCATAAATGATAGACGTCCACAAGGTTCTTGTGTTGTATCCCGAACCTTAACAAAC
AATGGAAGCCTGTTTTCTTTGAAGGCATAAAAACTGAATATGTGATGTTGGCCACTCTTT
GTTAATGGTACTAAATTCCCAAAGCAGTCCACAAATATAGGTTTTCCTTCTAATACCTCT
ACATCCCTGCTTCGAGCAACTTCAGCAAAGTTTTCTTGTTGCTCTAGTGTTTTATCCACT
TTATCATCAGTCATGCAGAAACATCTTAGTCGGGCTTCTATGGGATCTTGAGATTTGGCA
AACACTACAAATTTGGCCATGTAAGGTACACATATAATTTCTCTATATACTTGGGAAGCA
AATGCTACAGATTCTTGTATCTGTCGACAATCTATCAACCAAAATCTGGCAGACACGTTT
GTGGTGAAGGAAACACATTCATTTACATATGTTAATGGTGTTGTTCCTGTTATGTCTTCC
CACTGAGCAGGTGTTGTTCCACCTGTTATGCTGCATAGTAGTCTTAGAGTAGGAGTCTCA
CCTCCATAACCATTTATCATCATATCACTGGAAGCTTTTGGAACAGGAATGGTCATAGTT
ATTGGCTTATGGAATTTTCTTCGCCTAGGTTCTAATGTGACAATAGGGCTGAAAGTGGCT
TTGTTGCCTAAAATTTTCTTTATAAGTTCACTGTGCATAGGTTGGGCCTGAAGACCAACA
CGAATTCTCTTAGTTAATGCTCCCTCTGGAAAGACTGCTTGCACTTGCGGTACTACAGTA
CTGCTTAGTACACCACCCTCAGGTCCAATGAGGTTACTGTCTTGTTTAATCCGGGACACC
ACTGCAAAGTACTGTGGGAAATCTCTGGTGATAATACGGCAAATACGCTTCTTCTCCAGC
TCTTCTGGGGTGTCAAGCACTTCATCCATTCCATTTAGTATTTCATTTAACTCATCTTCT
GTAAATTCACAGAAATGTTCTTTCCAGTTGTCCCCGTTCTCACTACGCAAAATCACCAGC
TCTCTTTCTTTACCACGTAATGCCGCAAAGTGAGGAATTTCAACAATCACAGGCCCAAGA
AATTGAGCACCAGAAGGCCCAACTTCAATAAGGCGACTGGCAAGACCATCTCCTTCCACC
ATTGGAGGCATTGTGGCGAGTCTATGGCGTTTGACCAATCGGCAAGTAACTCGAGTTGGA
GCAGTGCATTTCCGAGGTGGAATAATGATTCGAAGTCCATTGTGTCTGCAACCCCGCATA
GCACCACCTCGAGCATCAACCATAAAACTGACCAGAAAACTGCTGTTTTCATGGTCAAAA
TATGGAGAGGTGTGGCTTGTTAGCAATGATCCAATATCCTTTTTGGAAGACAGGCAGCCA
GAATGAATAGGGCTAGCAGAAAGTGTTATGTTGTCCAGGTTATCGGGGCTCCAACTTAAA
CGATATGAATTTCTCTCACCTTCTTTGGTTAATGTGGATATCTGGTGACTTGGGATAATG
ACAGTGTCATCAATCATAGTGCTGTCCCTCAAGTACGACGTATGGCTCAGTGTACGGGAC
CTGTCTGAACTGAAGGATCGCAGGCTGTCAGAGCGGCCTCCTTCCAGGCTGTATCTCAGG
TAGTTCATGCCATCCAAGAACTGACTGCTAGGTAAAGAATCATCACCTAGTTCTTTCAGA
TCTTCAGGTCTCAGATATTCTCCCCCATCTCCTGTCATTGTGTCATCACCTTCCTCATCA
GAAACATCCAAAATTTCAGTCATAGTCTCAGGTACATTGAGCTTGTGCTTCTCTGTGACA
GTAGTTGTAGTGGTGATTACTTCCTCTGTTACAACCTTTAACGTATCTACCACTGAAATG
TATCCTAGACGCTTAGCAATTGCTAAGGCAGTGTTGCCATTCGCAGTGACTGCATTTGGT
TTGGCCCCATGTTGAAGAAGAACATTGATGATGTGAGTATGGCCTTGCTGAGCAGCTTGG
TGCAGAGGGGTGTATCCATTCTTTGTCTTAGCATTGACATTAGCTCCTTGTTTCAGAAGG
AAGTTCACCATCTTGATGTTTCCATAGTGACAAGCCACAATTAGTGGAGTGTAACCCAGC
TTTGTCTGGGCATCTTTGTTTGCTCCATGCTTTATCAGCATATCAGCTACATTTACTTTA
TCTTCTTGAGCTGCTAAATGTAAAGATGTCAATCCGCTCTTTGTGGCCACATGAATATTA
GCTCCCTTCTCCAAAAGTAAGTTCACCATATCAGCATGACCTTCTTGAGAGGCCAAGTGA
AGTGGAGTCACTCCTTGTTTGGTCAAAATATTGGTCTCTGCTCCATAGTTCAGTAGAGTT
GTGGCTATCTGCATCTGATTCTTCTTAGCGGCAATGTGTAGAGGAGTATACCCATTCTTG
GCAGTAGCATGAGGAGAAGACCCTTTCTCCAGTAATAGAAGTGCCACTTTCTGATTATCA
TAGTGGGCAGCAACATGGAGGGGAGTGAGACCATTCTTCCCAGCTGAATCAACAGGTGCA
CGACGCTGCAACAGGAGCTTTGCCACATCAAGACTTCCATACTTTGATGCCACGTGTAGT
GGTGTGAATCCCTTCTTGGTAGCCAAAGAATGTGCTGCACCTGCCTCCAGTAGAACTGAT
GCTACATCAACTTGGCCTTCTCGGGCAGAGATGTGTAGTGGTGTGTATCCATTGGTTGTT
GCAGCATCTGGGTGTGCCATGTGTTGCAGAAGTAGCTGCACAATTTCTGTTTTACCCAAG
CGAGAAGCAATATGCAGTGGTGTCTGTTCCTCCCTGGCTCGTGCATCAACCAAAGCACCA
TTCCTCAGGAGACAGCGCACCACTTCTACTTGTCCTGCACGAGCTGCCATGTGTAAAGCA
GTCTCCCCACGAATGTTAGTGACATCTGGAGAAGCACCATTTTGCAGTAGAAGGAGAACT
ATGTTCAAATGCCCCATAAATGCAGCCACATGAATTGGTGTCAGGCCTGACTCTGTTATA
GCTTGGATTGAAGCCCCATATTTCACCAGCAGTTCCATTACTTTAATGCGATTTTTCTTG
CAAGCAATGTGCAGTGGAGTAAAACCATTCAAAGCACGGGCATTTGGATTTGCTCTCTTA
TCCAGCAGAAGCTTGGTGACACGATAGTGACCACAGTGTGCAGCAACATGGAGGGCAGTC
AGGTAATCCAGTGTAACATCATCAACAGGAGCCTTGTGCTGCAGTAGGTGTTTGACACAC
TCCACATGGTCACCCTGAGCAGCCATATGAAGTGGAGACAGTCCATTCTTGGTTCTGGCA
AGCAGTGGGGCACCTCGTTCCAGGAGAAGCTCTACAACTTGGTCATGTCCACTTCGTGCA
GCACAGTGCAGTGGGGTCAGCCCATCCCTGGTTTTGGCATCGATCTGCCCTCCACGATCC
AACAAGAGCTTCACCATGTTAGTGTTCCCCCTTTTGGAAGCCACATGCAGTGGGGTGATT
CCATTCCTTGCTGTGAAGTCTACAACAGCTCCTCGGTTGAGTAGAAGTGTCGCTACATTA
ACATTTCCATAATGTGCCGCTATATGCAAAGGTGTGAAGCCACTCTCAGTTGTTCTATTC
ACCATCATCTTAGAC
>TRINITY_DN29554_c0_g1_i4 len=7007 path=[14530:0-906 14531:907-930 14561:931-1270 14521:1271-1285 @14563@!:1286-1821 14554:1822-1933 @14564@!:1934-2343 14534:2344-2365 @14562@!:2366-3287 14524:3288-3341 @14559@!:3342-4691 14552:4692-4791 14545:4792-7006] [-1, 14530, 14531, 14561, 14521, 14563, 14554, 14564, 14534, 14562, 14524, 14559, 14552, 14545, -2]
TGCCCCTCCTTGAGAAAAAGCCTTAAAGAATTACCCCACATTCATTTAAGGAGTCTATGG
CTAAGTCAGGATTTGAACCCAAATCCAAACTTTGCTCTCGAAGTGGCAGGCCCTGCTGCC
TTTCTTCCAAAGTTTCTGATTTTGTTTCCAAGAGCCAAGGAGACTTTCTGCACTGGTAAC
TGAGGGGAAAAAAACTCTGTAATCCCTTAATTCAGGGTAGAGTCAAGGCAACTGGATGGA
GCTAAGAATTTACTGTCCAGATGCCTTTCTTGATGCCATGCAGAGTTCACCGCAGGTTTT
ATATATATGTATGTATGTATGTATGTATGCTACAGAGCTTCGGACCATTATTAGAATTAG
GTACAGACCACAAAATAATTCCAGGGTCATATATGCCTTCTTGGAAAATCAAAGTGCAGA
CATTAACATGAATAATGCTTGAAAGGTGGTTAAGCACTATAAATAAAATAGCAAGAAAAA
AAACTAAACAAATGCTCAGTGGATTCCTGTCTACTTATAACTAAAAATCCAGAGAAAAAC
CTCAAACACGATGATAATGTCTATTTGCTCAGTGCTAGGAAGGATGAGAAGCAATTGGCA
TGATTATAGAAAGGTCATGTTTTTATATTCCAATGCCACATGCATGTTCCAGATTAAGAG
ACAATCTTGACAGAATGTGATAAATCAATTTTTCTGAAAAGTAAAGGTTTCTTTTCCCCC
ATCAAAATGTCTATAGTGCAGTGGGCAGCATAAACAACCACTTCTAAGAAAGCATGGTTA
AAGGAGTGATCAAAACAGGATAAAAATCAGAACTATTGAATGCACCCATTTCATGTCCCT
GATCTAAAAGATTTAAATACAGTATGCAAAAGTGCCACAGATACAGGTGCTAGCACATTA
TATCTAACTGGGTATATTTGTCTTAAGGAAATCTTGAAGTGGCTTTCCCAGGAAGCAAAG
AAGCAGTAATGGCTGCAATCAACTGTCTTGTAAGGAAAACAGCTGAAATTTGAGGCTTTG
TTCTGACTCTTTTTAGTCAAGTAATTTATTACACTGGAAGTGCTATGAACACAGGAGGAT
TGATTTGCTTCGTTCTTTATAGAGCCATGTCCTAGCTGTAATGGATTTTGTTAGCAATAT
TACATGAATTATTCTCCAATGAATCTTATAGTCCTGATGCTAAAAGTATTTGCAATAGGC
AGTGCTTCTTTCTTTCTGTCTTGTGAATCCACATATTTTCTCTATTTACAGTTTAAAGTT
AATAAAAAAAACCACACATGTACACTGTCATTTCAAGAGGCCTGTGGAAGAAACGTATGT
GTTTATGGATCTGGTGCAAAAACAAAGAACAATAAAAATGCCAAGGTTGACAGACAGTCA
GGAGAGCACGAAGTCTATGATTTAGTCAATAAAACCATCCAGAATGAAGGATGTGGTCTT
TGGTCACAAATTAGCTTACAGATATTTAGAAACAAAGAAAATGAAATGGAAAACCTGCCC
TATATGCTCAAAGTAGAAACAACAGTGATCCCTGATGATTATGTTAAATAATAATACCTA
TGATAAAAGAGAATTGGATAAAGCTGGACAGTTAATGGATATGCGTGGTGGTCTATGGGT
GAGATTTAGCAGCATCTCATTTGGCCTCTTTCTTCTGGTCATCTTTGCAGAAATGCCTTA
ATAATTGTTGAAGGTCATGCTGAATGTCATCCTGGGGTAACGCTTCTGGTGTGTCCTCCA
GCAGCTCCACATGAATCCGGTTTCCATATTGATCCTTAACCACAGTCCTCTTCTGTGTAC
TAGCTTTACTCATTGTTGTCCTTTTAATAAGTGACCCATCCTCTTTCATGACCTCTTTCT
CTACTAATGGGGGGACTTCAATTTTCACTTTGTTACCTATGTAACTCAGGGCCTCTTCGA
AGTCATCTTTGGCTGATGGAAGATTCACTGCTAAACTAGAATCTCCATGATGTTTTTCCA
TTCTCTCCCCATGCACTAAGGTAGTTTTTATAACTTTGCTGACCTTGCGGCCTTCAACTG
GTTCAGCCTGGAATTCTGAGGCACTTGGTAATACACTTGGCTCAGAAAAGGTCACCTCGG
ATTGTTCACTTTCACTCTTCAACACCACCCGCTTTATAACTTTGGAGAAACTGTCTCCCT
CTTCCACTGTGACAGGATCTTGGGGCTCTCCCTGCATCACCACTTCTTCTTTTTCTGTGC
CATCTGGTAAAACGAATCGCCTGATGATTTTCCTAGTGACCTTCTTCACCACAATATGGC
CATGTTCATCCACATACTGTTCCTCCGTTACACCTTCTGATGGTATTTCAGGCACATCAT
CAGCTTTTTCTAATAATTCTTCTTCATGTCTTTCTAATTCTTCAGGCTGTTCATCAGTGG
ATTCAACAATTACCAGGCTGTTTTTTCTCGGCTGTGTATCTTCTTGGTGAAAGTGATGGT
CTTCAGGTTCTTCCACAATGGGGGAATCAGTTCGATCACTAGATGCTGAAGTATGAAATG
GTGGCCTTTCAAGGTCTTCACATCCTGCGGCGGAGTCCCCAGACTTGTCACTGGCAATGC
TGGCTGTTTTCACACTTTGGGGCACTTGTGTCAAATCTGCTCCACAAGTTGTGATAACAT
ATTCCTGTGTAGTAGGTGAATCTTCTGTCAGTTCATGAGGCTTCCCTGAGAATTCAGCTT
TCACATGATCTTTCTGTATTTGGTGTAGTAGTTCTACCACAGATACTTCTGCCTCAGCCT
TAGATGTGCCTTCGTGCAAGGGTGAGCAACTGAGAGAAAGGTCTTCTTCTGAAACAAGGG
GAGGGTGATCTGATGGCTCACTGTCTTTAGAAAAAGAATATTCTTCCTCTTTTTTATCTT
TTGTGCTGCATAGATCTTCATGAAGTGCAGAGAATCCTTCACTGTGATCCAGTACCATTG
TCTGTTCAATTTCTGCATAGGTGCGGCTGCGATCTCTGGACATTTCCATGCTACTTTCCA
TTAGATGAACAATATCCATTCGATTAATTTTTTTAAGACACTCTGTGAGACCTGAATCAG
TGGCATGTTTTCCATCTCTTTCCAGCCAGTATTTCAGTAATGCATGACTCTGATCCTGAA
GGGAATTAGGATTCTCAATTCGAACTTGATGAATTTGTTCTTCGGTGAAATCCAGTTCTC
TTGCTAGCTCTGTCCAGCTGAATCCAAGATGATCAGCAATATGTGCTAGTCTTTCTTCTA
TTCTTTCCTGATCATCTTGTTGCTGTTTTTCTGATGTCATGTCAGTCTCTTCTTCCTGTT
CTTGATCTGATTCTGATTCCTTTGTGTATACTGGTAATGTGATATTCAGATTACAGATAG
CTTGATGTACCAAACCTCTTGAAGATTTAGGCTCTTTCATAAATGATAGACGTCCACAAG
GTTCTTGTGTTGTATCCCGAACCTTAACAAACAATGGAAGCCTGTTTTCTTTGAAGGCAT
AAAAACTGAATATGTGATGTTGGCCACTCTTTGTTAATGGTACTAAATTCCCAAAGCAGT
CCACAAATATAGGTTTTCCTTCTAATACCTCTACATCCCTGCTTCGAGCAACTTCAGCAA
AGTTTTCTTGTTGCTCTAGTGTTTTATCCACTTTATCATCAGTCATGCAGAAACATCTTA
GTCGGGCTTCTATGGGATCTTGAGATTTGGCAAACACTACAAATTTGGCCATGTAAGGTA
CACATATAATTTCTCTATATACTTGGGAAGCAAATGCTACAGATTCTTGTATCTGTCGAC
AATCTATCAACCAAAATCTGGCAGACACGTTTGTGGTGAAGGAAACACATTCATTTACAT
ATGTTAATGGTGTTGTTCCTGTTATGTCTTCCCACTGAGCAGGTGTTGTTCCACCTGTTA
TGCTGCATAGTAGTCTTAGAGTAGGAGTCTCACCTCCATAACCATTTATCATCATATCAC
TGGAAGCTTTTGGAACAGGAATGGTCATAGTTATTGGCTTATGGAATTTTCTTCGCCTAG
GTTCTAATGTGACAATAGGGCTGAAAGTGGCTTTGTTGCCTAAAATTTTCTTTATAAGTT
CACTGTGCATAGGTTGGGCCTGAAGACCAACACGAATTCTCTTAGTTAATGCTCCCTCTG
GAAAGACTGCTTGCACTTGCGGTACTACAGTACTGCTTAGTACACCACCCTCAGGTCCAA
TGAGGTTACTGTCTTGTTTAATCCGGGACACCACTGCAAAGTACTGTGGGAAATCTCTGG
TGATAATACGGCAAATACGCTTCTTCTCCAGCTCTTCTGGGGTGTCAAGCACTTCATCCA
TTCCATTTAGTATTTCATTTAACTCATCTTCTGTAAATTCACAGAAATGTTCTTTCCAGT
TGTCCCCGTTCTCACTACGCAAAATCACCAGCTCTCTTTCTTTACCACGTAATGCCGCAA
AGTGAGGAATTTCAACAATCACAGGCCCAAGAAATTGAGCACCAGAAGGCCCAACTTCAA
TAAGGCGACTGGCAAGACCATCTCCTTCCACCATTGGAGGCATTGTGGCGAGTCTATGGC
GTTTGACCAATCGGCAAGTAACTCGAGTTGGAGCAGTGCATTTCCGAGGTGGAATAATGA
TTCGAAGTCCATTGTGTCTGCAACCCCGCATAGCACCACCTCGAGCATCAACCATAAAAC
TGACCAGAAAACTGCTGTTTTCATGGTCAAAATATGGAGAGGTGTGGCTTGTTAGCAATG
ATCCAATATCCTTTTTGGAAGACAGGCAGCCAGAATGAATAGGGCTAGCAGAAAGTGTTA
TGTTGTCCAGGTTATCGGGGCTCCAACTTAAACGATATGAATTTCTCTCACCTTCTTTGG
TTAATGTGGATATCTGGTGACTTGGGATAATGACAGTGTCATCAATCATAGTGCTGTCCC
TCAAGTACGACGTATGGCTCAGTGTACGGGACCTGTCTGAACTGAAGGATCGCAGGCTGT
CAGAGCGGCCTCCTTCCAGGCTGTATCTCAGGTAGTTCATGCCATCCAAGAACTGACTGC
TAGGTAAAGAATCATCACCTAGTTCTTTCAGATCTTCAGGTCTCAGATATTCTCCCCCAT
CTCCTGTCATTGTGTCATCACCTTCCTCATCAGAAACATCCAAAATTTCAGTCATAGTCT
CAGGTACATTGAGCTTGTGCTTCTCTGTGACAGTAGTTGTAGTGGTGATTACTTCCTCTG
TTACAACCTTTAACGTATCTACCACTGAAATGTATCCTAGACGCTTAGCAATTGCTAAGG
CAGTGTTGCCATTCGCAGTGACTGCATTTGGTTTGGCCCCATGTTGAAGAAGAACATTGA
TGATGTGAGTATGGCCTTGCTGAGCAGCTTGGTGCAGAGGGGTGTATCCATTCTTTGTCT
TAGCATTGACATTAGCTCCTTGTTTCAGAAGGAAGTTCACCATCTTGATGTTTCCATAGT
GACAAGCCACAATTAGTGGAGTGTAACCCAGCTTTGTCTGGGCATCTTTGTTTGCTCCAT
GCTTTATCAGCATATCAGCTACATTTACTTTATCTTCTTGAGCTGCTAAATGTAAAGATG
TCAATCCGCTCTTTGTGGCCACATGAATATTAGCTCCCTTCTCCAAAAGTAAGTTCACCA
TATCAGCATGACCTTCTTGAGAGGCCAAGTGAAGTGGAGTCACTCCTTGTTTGGTCAAAA
TATTGGTCTCTGCTCCATAGTTCAGTAGAGTTGTGGCTATCTGCATCTGATTCTTCTTAG
CGGCAATGTGTAGAGGAGTATACCCATTCTTGGCAGTAGCATGAGGAGAAGACCCTTTCT
CCAGTAATAGAAGTGCCACTTTCTGATTATCATAGTGGGCAGCAACATGGAGGGGAGTGA
GACCATTCTTCCCAGCTGAATCAACAGGTGCACGACGCTGCAACAGGAGCTTTGCCACAT
CAAGACTTCCATACTTTGATGCCACGTGTAGTGGTGTGAATCCCTTCTTGGTAGCCAAAG
AATGTGCTGCACCTGCCTCCAGTAGAACTGATGCTACATCAACTTGGCCTTCTCGGGCAG
AGATGTGTAGTGGTGTGTATCCATTGGTTGTTGCAGCATCTGGGTGTGCCATGTGTTGCA
GAAGTAGCTGCACAATTTCTGTTTTACCCAAGCGAGAAGCAATATGCAGTGGTGTCTGTT
CCTCCCTGGCTCGTGCATCAACCAAAGCACCATTCCTCAGGAGACAGCGCACCACTTCTA
CTTGTCCTGCACGAGCTGCCATGTGTAAAGCAGTCTCCCCACGAATGTTAGTGACATCTG
GAGAAGCACCATTTTGCAGTAGAAGGAGAACTATGTTCAAATGCCCCATAAATGCAGCCA
CATGAATTGGTGTCAGGCCTGACTCTGTTATAGCTTGGATTGAAGCCCCATATTTCACCA
GCAGTTCCATTACTTTAATGCGATTTTTCTTGCAAGCAATGTGCAGTGGAGTAAAACCAT
TCAAAGCACGGGCATTTGGATTTGCTCTCTTATCCAGCAGAAGCTTGGTGACACGATAGT
GACCACAGTGTGCAGCAACATGGAGGGCAGTCAGGTAATCCAGTGTAACATCATCAACAG
GAGCCTTGTGCTGCAGTAGGTGTTTGACACACTCCACATGGTCACCCTGAGCAGCCATAT
GAAGTGGAGACAGTCCATTCTTGGTTCTGGCAAGCAGTGGGGCACCTCGTTCCAGGAGAA
GCTCTACAACTTGGTCATGTCCACTTCGTGCAGCACAGTGCAGTGGGGTCAGCCCATCCC
TGGTTTTGGCATCGATCTGCCCTCCACGATCCAACAAGAGCTTCACCATGTTAGTGTTCC
CCCTTTTGGAAGCCACATGCAGTGGGGTGATTCCATTCCTTGCTGTGAAGTCTACAACAG
CTCCTCGGTTGAGTAGAAGTGTCGCTACATTAACATTTCCATAATGTGCCGCTATATGCA
AAGGTGTGAAGCCACTCTCAGTTGTTCTATTCACCATCATCTTAGAC
>TRINITY_DN29554_c0_g1_i5 len=6837 path=[14530:0-906 14531:907-930 14561:931-1270 14521:1271-1285 @14563@!:1286-1821 14550:1822-1841 @14564@!:1842-2251 14534:2252-2273 @14562@!:2274-3195 14524:3196-3249 @14559@!:3250-4599 14542:4600-4621 14543:4622-6836] [-1, 14530, 14531, 14561, 14521, 14563, 14550, 14564, 14534, 14562, 14524, 14559, 14542, 14543, -2]
TGCCCCTCCTTGAGAAAAAGCCTTAAAGAATTACCCCACATTCATTTAAGGAGTCTATGG
CTAAGTCAGGATTTGAACCCAAATCCAAACTTTGCTCTCGAAGTGGCAGGCCCTGCTGCC
TTTCTTCCAAAGTTTCTGATTTTGTTTCCAAGAGCCAAGGAGACTTTCTGCACTGGTAAC
TGAGGGGAAAAAAACTCTGTAATCCCTTAATTCAGGGTAGAGTCAAGGCAACTGGATGGA
GCTAAGAATTTACTGTCCAGATGCCTTTCTTGATGCCATGCAGAGTTCACCGCAGGTTTT
ATATATATGTATGTATGTATGTATGTATGCTACAGAGCTTCGGACCATTATTAGAATTAG
GTACAGACCACAAAATAATTCCAGGGTCATATATGCCTTCTTGGAAAATCAAAGTGCAGA
CATTAACATGAATAATGCTTGAAAGGTGGTTAAGCACTATAAATAAAATAGCAAGAAAAA
AAACTAAACAAATGCTCAGTGGATTCCTGTCTACTTATAACTAAAAATCCAGAGAAAAAC
CTCAAACACGATGATAATGTCTATTTGCTCAGTGCTAGGAAGGATGAGAAGCAATTGGCA
TGATTATAGAAAGGTCATGTTTTTATATTCCAATGCCACATGCATGTTCCAGATTAAGAG
ACAATCTTGACAGAATGTGATAAATCAATTTTTCTGAAAAGTAAAGGTTTCTTTTCCCCC
ATCAAAATGTCTATAGTGCAGTGGGCAGCATAAACAACCACTTCTAAGAAAGCATGGTTA
AAGGAGTGATCAAAACAGGATAAAAATCAGAACTATTGAATGCACCCATTTCATGTCCCT
GATCTAAAAGATTTAAATACAGTATGCAAAAGTGCCACAGATACAGGTGCTAGCACATTA
TATCTAACTGGGTATATTTGTCTTAAGGAAATCTTGAAGTGGCTTTCCCAGGAAGCAAAG
AAGCAGTAATGGCTGCAATCAACTGTCTTGTAAGGAAAACAGCTGAAATTTGAGGCTTTG
TTCTGACTCTTTTTAGTCAAGTAATTTATTACACTGGAAGTGCTATGAACACAGGAGGAT
TGATTTGCTTCGTTCTTTATAGAGCCATGTCCTAGCTGTAATGGATTTTGTTAGCAATAT
TACATGAATTATTCTCCAATGAATCTTATAGTCCTGATGCTAAAAGTATTTGCAATAGGC
AGTGCTTCTTTCTTTCTGTCTTGTGAATCCACATATTTTCTCTATTTACAGTTTAAAGTT
AATAAAAAAAACCACACATGTACACTGTCATTTCAAGAGGCCTGTGGAAGAAACGTATGT
GTTTATGGATCTGGTGCAAAAACAAAGAACAATAAAAATGCCAAGGTTGACAGACAGTCA
GGAGAGCACGAAGTCTATGATTTAGTCAATAAAACCATCCAGAATGAAGGATGTGGTCTT
TGGTCACAAATTAGCTTACAGATATTTAGAAACAAAGAAAATGAAATGGAAAACCTGCCC
TATATGCTCAAAGTAGAAACAACAGTGATCCCTGATGATTATGTTAAATAATAATACCTA
TGATAAAAGAGAATTGGATAAAGCTGGACAGTTAATGGATATGCGTGGTGGTCTATGGGT
GAGATTTAGCAGCATCTCATTTGGCCTCTTTCTTCTGGTCATCTTTGCAGAAATGCCTTA
ATAATTGTTGAAGGTCATGCTGAATGTCATCCTGGGGTAACGCTTCTGGTGTGTCCTCCA
GCAGCTCCACATGAATCCGGTTTCCATATTGATCCTTAACCACAGTCCTCTTCTGTGTAC
TAGCTTTACTCATTGTTGTCCTCTTCGAAGTCATCTTTGGCTGATGGAAGATTCACTGCT
AAACTAGAATCTCCATGATGTTTTTCCATTCTCTCCCCATGCACTAAGGTAGTTTTTATA
ACTTTGCTGACCTTGCGGCCTTCAACTGGTTCAGCCTGGAATTCTGAGGCACTTGGTAAT
ACACTTGGCTCAGAAAAGGTCACCTCGGATTGTTCACTTTCACTCTTCAACACCACCCGC
TTTATAACTTTGGAGAAACTGTCTCCCTCTTCCACTGTGACAGGATCTTGGGGCTCTCCC
TGCATCACCACTTCTTCTTTTTCTGTGCCATCTGGTAAAACGAATCGCCTGATGATTTTC
CTAGTGACCTTCTTCACCACAATATGGCCATGTTCATCCACATACTGTTCCTCCGTTACA
CCTTCTGATGGTATTTCAGGCACATCATCAGCTTTTTCTAATAATTCTTCTTCATGTCTT
TCTAATTCTTCAGGCTGTTCATCAGTGGATTCAACAATTACCAGGCTGTTTTTTCTCGGC
TGTGTATCTTCTTGGTGAAAGTGATGGTCTTCAGGTTCTTCCACAATGGGGGAATCAGTT
CGATCACTAGATGCTGAAGTATGAAATGGTGGCCTTTCAAGGTCTTCACATCCTGCGGCG
GAGTCCCCAGACTTGTCACTGGCAATGCTGGCTGTTTTCACACTTTGGGGCACTTGTGTC
AAATCTGCTCCACAAGTTGTGATAACATATTCCTGTGTAGTAGGTGAATCTTCTGTCAGT
TCATGAGGCTTCCCTGAGAATTCAGCTTTCACATGATCTTTCTGTATTTGGTGTAGTAGT
TCTACCACAGATACTTCTGCCTCAGCCTTAGATGTGCCTTCGTGCAAGGGTGAGCAACTG
AGAGAAAGGTCTTCTTCTGAAACAAGGGGAGGGTGATCTGATGGCTCACTGTCTTTAGAA
AAAGAATATTCTTCCTCTTTTTTATCTTTTGTGCTGCATAGATCTTCATGAAGTGCAGAG
AATCCTTCACTGTGATCCAGTACCATTGTCTGTTCAATTTCTGCATAGGTGCGGCTGCGA
TCTCTGGACATTTCCATGCTACTTTCCATTAGATGAACAATATCCATTCGATTAATTTTT
TTAAGACACTCTGTGAGACCTGAATCAGTGGCATGTTTTCCATCTCTTTCCAGCCAGTAT
TTCAGTAATGCATGACTCTGATCCTGAAGGGAATTAGGATTCTCAATTCGAACTTGATGA
ATTTGTTCTTCGGTGAAATCCAGTTCTCTTGCTAGCTCTGTCCAGCTGAATCCAAGATGA
TCAGCAATATGTGCTAGTCTTTCTTCTATTCTTTCCTGATCATCTTGTTGCTGTTTTTCT
GATGTCATGTCAGTCTCTTCTTCCTGTTCTTGATCTGATTCTGATTCCTTTGTGTATACT
GGTAATGTGATATTCAGATTACAGATAGCTTGATGTACCAAACCTCTTGAAGATTTAGGC
TCTTTCATAAATGATAGACGTCCACAAGGTTCTTGTGTTGTATCCCGAACCTTAACAAAC
AATGGAAGCCTGTTTTCTTTGAAGGCATAAAAACTGAATATGTGATGTTGGCCACTCTTT
GTTAATGGTACTAAATTCCCAAAGCAGTCCACAAATATAGGTTTTCCTTCTAATACCTCT
ACATCCCTGCTTCGAGCAACTTCAGCAAAGTTTTCTTGTTGCTCTAGTGTTTTATCCACT
TTATCATCAGTCATGCAGAAACATCTTAGTCGGGCTTCTATGGGATCTTGAGATTTGGCA
AACACTACAAATTTGGCCATGTAAGGTACACATATAATTTCTCTATATACTTGGGAAGCA
AATGCTACAGATTCTTGTATCTGTCGACAATCTATCAACCAAAATCTGGCAGACACGTTT
GTGGTGAAGGAAACACATTCATTTACATATGTTAATGGTGTTGTTCCTGTTATGTCTTCC
CACTGAGCAGGTGTTGTTCCACCTGTTATGCTGCATAGTAGTCTTAGAGTAGGAGTCTCA
CCTCCATAACCATTTATCATCATATCACTGGAAGCTTTTGGAACAGGAATGGTCATAGTT
ATTGGCTTATGGAATTTTCTTCGCCTAGGTTCTAATGTGACAATAGGGCTGAAAGTGGCT
TTGTTGCCTAAAATTTTCTTTATAAGTTCACTGTGCATAGGTTGGGCCTGAAGACCAACA
CGAATTCTCTTAGTTAATGCTCCCTCTGGAAAGACTGCTTGCACTTGCGGTACTACAGTA
CTGCTTAGTACACCACCCTCAGGTCCAATGAGGTTACTGTCTTGTTTAATCCGGGACACC
ACTGCAAAGTACTGTGGGAAATCTCTGGTGATAATACGGCAAATACGCTTCTTCTCCAGC
TCTTCTGGGGTGTCAAGCACTTCATCCATTCCATTTAGTATTTCATTTAACTCATCTTCT
GTAAATTCACAGAAATGTTCTTTCCAGTTGTCCCCGTTCTCACTACGCAAAATCACCAGC
TCTCTTTCTTTACCACGTAATGCCGCAAAGTGAGGAATTTCAACAATCACAGGCCCAAGA
AATTGAGCACCAGAAGGCCCAACTTCAATAAGGCGACTGGCAAGACCATCTCCTTCCACC
ATTGGAGGCATTGTGGCGAGTCTATGGCGTTTGACCAATCGGCAAGTAACTCGAGTTGGA
GCAGTGCATTTCCGAGGTGGAATAATGATTCGAAGTCCATTGTGTCTGCAACCCCGCATA
GCACCACCTCGAGCATCAACCATAAAACTGACCAGAAAACCAGAATGAATAGGGCTAGCA
GAAAGTGTTATGTTGTCCAGGTTATCGGGGCTCCAACTTAAACGATATGAATTTCTCTCA
CCTTCTTTGGTTAATGTGGATATCTGGTGACTTGGGATAATGACAGTGTCATCAATCATA
GTGCTGTCCCTCAAGTACGACGTATGGCTCAGTGTACGGGACCTGTCTGAACTGAAGGAT
CGCAGGCTGTCAGAGCGGCCTCCTTCCAGGCTGTATCTCAGGTAGTTCATGCCATCCAAG
AACTGACTGCTAGGTAAAGAATCATCACCTAGTTCTTTCAGATCTTCAGGTCTCAGATAT
TCTCCCCCATCTCCTGTCATTGTGTCATCACCTTCCTCATCAGAAACATCCAAAATTTCA
GTCATAGTCTCAGGTACATTGAGCTTGTGCTTCTCTGTGACAGTAGTTGTAGTGGTGATT
ACTTCCTCTGTTACAACCTTTAACGTATCTACCACTGAAATGTATCCTAGACGCTTAGCA
ATTGCTAAGGCAGTGTTGCCATTCGCAGTGACTGCATTTGGTTTGGCCCCATGTTGAAGA
AGAACATTGATGATGTGAGTATGGCCTTGCTGAGCAGCTTGGTGCAGAGGGGTGTATCCA
TTCTTTGTCTTAGCATTGACATTAGCTCCTTGTTTCAGAAGGAAGTTCACCATCTTGATG
TTTCCATAGTGACAAGCCACAATTAGTGGAGTGTAACCCAGCTTTGTCTGGGCATCTTTG
TTTGCTCCATGCTTTATCAGCATATCAGCTACATTTACTTTATCTTCTTGAGCTGCTAAA
TGTAAAGATGTCAATCCGCTCTTTGTGGCCACATGAATATTAGCTCCCTTCTCCAAAAGT
AAGTTCACCATATCAGCATGACCTTCTTGAGAGGCCAAGTGAAGTGGAGTCACTCCTTGT
TTGGTCAAAATATTGGTCTCTGCTCCATAGTTCAGTAGAGTTGTGGCTATCTGCATCTGA
TTCTTCTTAGCGGCAATGTGTAGAGGAGTATACCCATTCTTGGCAGTAGCATGAGGAGAA
GACCCTTTCTCCAGTAATAGAAGTGCCACTTTCTGATTATCATAGTGGGCAGCAACATGG
AGGGGAGTGAGACCATTCTTCCCAGCTGAATCAACAGGTGCACGACGCTGCAACAGGAGC
TTTGCCACATCAAGACTTCCATACTTTGATGCCACGTGTAGTGGTGTGAATCCCTTCTTG
GTAGCCAAAGAATGTGCTGCACCTGCCTCCAGTAGAACTGATGCTACATCAACTTGGCCT
TCTCGGGCAGAGATGTGTAGTGGTGTGTATCCATTGGTTGTTGCAGCATCTGGGTGTGCC
ATGTGTTGCAGAAGTAGCTGCACAATTTCTGTTTTACCCAAGCGAGAAGCAATATGCAGT
GGTGTCTGTTCCTCCCTGGCTCGTGCATCAACCAAAGCACCATTCCTCAGGAGACAGCGC
ACCACTTCTACTTGTCCTGCACGAGCTGCCATGTGTAAAGCAGTCTCCCCACGAATGTTA
GTGACATCTGGAGAAGCACCATTTTGCAGTAGAAGGAGAACTATGTTCAAATGCCCCATA
AATGCAGCCACATGAATTGGTGTCAGGCCTGACTCTGTTATAGCTTGGATTGAAGCCCCA
TATTTCACCAGCAGTTCCATTACTTTAATGCGATTTTTCTTGCAAGCAATGTGCAGTGGA
GTAAAACCATTCAAAGCACGGGCATTTGGATTTGCTCTCTTATCCAGCAGAAGCTTGGTG
ACACGATAGTGACCACAGTGTGCAGCAACATGGAGGGCAGTCAGGTAATCCAGTGTAACA
TCATCAACAGGAGCCTTGTGCTGCAGTAGGTGTTTGACACACTCCACATGGTCACCCTGA
GCAGCCATATGAAGTGGAGACAGTCCATTCTTGGTTCTGGCAAGCAGTGGGGCACCTCGT
TCCAGGAGAAGCTCTACAACTTGGTCATGTCCACTTCGTGCAGCACAGTGCAGTGGGGTC
AGCCCATCCCTGGTTTTGGCATCGATCTGCCCTCCACGATCCAACAAGAGCTTCACCATG
TTAGTGTTCCCCCTTTTGGAAGCCACATGCAGTGGGGTGATTCCATTCCTTGCTGTGAAG
TCTACAACAGCTCCTCGGTTGAGTAGAAGTGTCGCTACATTAACATTTCCATAATGTGCC
GCTATATGCAAAGGTGTGAAGCCACTCTCAGTTGTTCTATTCACCATCATCTTAGAC
>TRINITY_DN29554_c0_g1_i6 len=6897 path=[14530:0-906 14531:907-930 14561:931-1270 14521:1271-1285 @14563@!:1286-1821 14550:1822-1841 @14564@!:1842-2251 14557:2252-2366 @14562@!:2367-3288 14547:3289-3309 @14559@!:3310-4659 14542:4660-4681 14543:4682-6896] [-1, 14530, 14531, 14561, 14521, 14563, 14550, 14564, 14557, 14562, 14547, 14559, 14542, 14543, -2]
TGCCCCTCCTTGAGAAAAAGCCTTAAAGAATTACCCCACATTCATTTAAGGAGTCTATGG
CTAAGTCAGGATTTGAACCCAAATCCAAACTTTGCTCTCGAAGTGGCAGGCCCTGCTGCC
TTTCTTCCAAAGTTTCTGATTTTGTTTCCAAGAGCCAAGGAGACTTTCTGCACTGGTAAC
TGAGGGGAAAAAAACTCTGTAATCCCTTAATTCAGGGTAGAGTCAAGGCAACTGGATGGA
GCTAAGAATTTACTGTCCAGATGCCTTTCTTGATGCCATGCAGAGTTCACCGCAGGTTTT
ATATATATGTATGTATGTATGTATGTATGCTACAGAGCTTCGGACCATTATTAGAATTAG
GTACAGACCACAAAATAATTCCAGGGTCATATATGCCTTCTTGGAAAATCAAAGTGCAGA
CATTAACATGAATAATGCTTGAAAGGTGGTTAAGCACTATAAATAAAATAGCAAGAAAAA
AAACTAAACAAATGCTCAGTGGATTCCTGTCTACTTATAACTAAAAATCCAGAGAAAAAC
CTCAAACACGATGATAATGTCTATTTGCTCAGTGCTAGGAAGGATGAGAAGCAATTGGCA
TGATTATAGAAAGGTCATGTTTTTATATTCCAATGCCACATGCATGTTCCAGATTAAGAG
ACAATCTTGACAGAATGTGATAAATCAATTTTTCTGAAAAGTAAAGGTTTCTTTTCCCCC
ATCAAAATGTCTATAGTGCAGTGGGCAGCATAAACAACCACTTCTAAGAAAGCATGGTTA
AAGGAGTGATCAAAACAGGATAAAAATCAGAACTATTGAATGCACCCATTTCATGTCCCT
GATCTAAAAGATTTAAATACAGTATGCAAAAGTGCCACAGATACAGGTGCTAGCACATTA
TATCTAACTGGGTATATTTGTCTTAAGGAAATCTTGAAGTGGCTTTCCCAGGAAGCAAAG
AAGCAGTAATGGCTGCAATCAACTGTCTTGTAAGGAAAACAGCTGAAATTTGAGGCTTTG
TTCTGACTCTTTTTAGTCAAGTAATTTATTACACTGGAAGTGCTATGAACACAGGAGGAT
TGATTTGCTTCGTTCTTTATAGAGCCATGTCCTAGCTGTAATGGATTTTGTTAGCAATAT
TACATGAATTATTCTCCAATGAATCTTATAGTCCTGATGCTAAAAGTATTTGCAATAGGC
AGTGCTTCTTTCTTTCTGTCTTGTGAATCCACATATTTTCTCTATTTACAGTTTAAAGTT
AATAAAAAAAACCACACATGTACACTGTCATTTCAAGAGGCCTGTGGAAGAAACGTATGT
GTTTATGGATCTGGTGCAAAAACAAAGAACAATAAAAATGCCAAGGTTGACAGACAGTCA
GGAGAGCACGAAGTCTATGATTTAGTCAATAAAACCATCCAGAATGAAGGATGTGGTCTT
TGGTCACAAATTAGCTTACAGATATTTAGAAACAAAGAAAATGAAATGGAAAACCTGCCC
TATATGCTCAAAGTAGAAACAACAGTGATCCCTGATGATTATGTTAAATAATAATACCTA
TGATAAAAGAGAATTGGATAAAGCTGGACAGTTAATGGATATGCGTGGTGGTCTATGGGT
GAGATTTAGCAGCATCTCATTTGGCCTCTTTCTTCTGGTCATCTTTGCAGAAATGCCTTA
ATAATTGTTGAAGGTCATGCTGAATGTCATCCTGGGGTAACGCTTCTGGTGTGTCCTCCA
GCAGCTCCACATGAATCCGGTTTCCATATTGATCCTTAACCACAGTCCTCTTCTGTGTAC
TAGCTTTACTCATTGTTGTCCTCTTCGAAGTCATCTTTGGCTGATGGAAGATTCACTGCT
AAACTAGAATCTCCATGATGTTTTTCCATTCTCTCCCCATGCACTAAGGTAGTTTTTATA
ACTTTGCTGACCTTGCGGCCTTCAACTGGTTCAGCCTGGAATTCTGAGGCACTTGGTAAT
ACACTTGGCTCAGAAAAGGTCACCTCGGATTGTTCACTTTCACTCTTCAACACCACCCGC
TTTATAACTTTGGAGAAACTGTCTCCCTCTTCCACTGTGACAGGATCTTGGGGCTCTCCC
TGCATCACCACTTCTTCTTTTTCTGTGCCATCTGGTAAAACGAATCGCCTGATGATTTTC
CTAGTGACCTTCTTCACCACAATATGGCCATGTTCATCCACATACTGTTCCTCCGTTACA
CCTTCTGATGGTATTTCAGGCACATCATCAGCCTGAATAATTACCCGGCGGCGAACGACC
CTGGTAGTTACCATCTCTTCCTCATCTGAGCTGACCTCCAGCTCACCTAATTCCTCTGCT
AGCTCTTTTTCTAATAATTCTTCTTCATGTCTTTCTAATTCTTCAGGCTGTTCATCAGTG
GATTCAACAATTACCAGGCTGTTTTTTCTCGGCTGTGTATCTTCTTGGTGAAAGTGATGG
TCTTCAGGTTCTTCCACAATGGGGGAATCAGTTCGATCACTAGATGCTGAAGTATGAAAT
GGTGGCCTTTCAAGGTCTTCACATCCTGCGGCGGAGTCCCCAGACTTGTCACTGGCAATG
CTGGCTGTTTTCACACTTTGGGGCACTTGTGTCAAATCTGCTCCACAAGTTGTGATAACA
TATTCCTGTGTAGTAGGTGAATCTTCTGTCAGTTCATGAGGCTTCCCTGAGAATTCAGCT
TTCACATGATCTTTCTGTATTTGGTGTAGTAGTTCTACCACAGATACTTCTGCCTCAGCC
TTAGATGTGCCTTCGTGCAAGGGTGAGCAACTGAGAGAAAGGTCTTCTTCTGAAACAAGG
GGAGGGTGATCTGATGGCTCACTGTCTTTAGAAAAAGAATATTCTTCCTCTTTTTTATCT
TTTGTGCTGCATAGATCTTCATGAAGTGCAGAGAATCCTTCACTGTGATCCAGTACCATT
GTCTGTTCAATTTCTGCATAGGTGCGGCTGCGATCTCTGGACATTTCCATGCTACTTTCC
ATTAGATGAACAATATCCATTCGATTAATTTTTTTAAGACACTCTGTGAGACCTGAATCA
GTGGCATGTTTTCCATCTCTTTCCAGCCAGTATTTCAGTAATGCATGACTCTGATCCTGA
AGGGAATTAGGATTCTCAATTCGAACTTGATGAATTTGTTCTTCGGTGAAATCCAGTTCT
CTTGCTAGCTCTGTCCAGCTGAATCCAAGATGATCAGCAATATGTGCTAGTCTTTCTTCT
ATTCTTTCCTGATCATCTTGTTGCTGTTTTTCTGATGTCATGTCAGTCTTTGTGTATACT
GGTAATGTGATATTCAGATTACAGATAGCTTGATGTACCAAACCTCTTGAAGATTTAGGC
TCTTTCATAAATGATAGACGTCCACAAGGTTCTTGTGTTGTATCCCGAACCTTAACAAAC
AATGGAAGCCTGTTTTCTTTGAAGGCATAAAAACTGAATATGTGATGTTGGCCACTCTTT
GTTAATGGTACTAAATTCCCAAAGCAGTCCACAAATATAGGTTTTCCTTCTAATACCTCT
ACATCCCTGCTTCGAGCAACTTCAGCAAAGTTTTCTTGTTGCTCTAGTGTTTTATCCACT
TTATCATCAGTCATGCAGAAACATCTTAGTCGGGCTTCTATGGGATCTTGAGATTTGGCA
AACACTACAAATTTGGCCATGTAAGGTACACATATAATTTCTCTATATACTTGGGAAGCA
AATGCTACAGATTCTTGTATCTGTCGACAATCTATCAACCAAAATCTGGCAGACACGTTT
GTGGTGAAGGAAACACATTCATTTACATATGTTAATGGTGTTGTTCCTGTTATGTCTTCC
CACTGAGCAGGTGTTGTTCCACCTGTTATGCTGCATAGTAGTCTTAGAGTAGGAGTCTCA
CCTCCATAACCATTTATCATCATATCACTGGAAGCTTTTGGAACAGGAATGGTCATAGTT
ATTGGCTTATGGAATTTTCTTCGCCTAGGTTCTAATGTGACAATAGGGCTGAAAGTGGCT
TTGTTGCCTAAAATTTTCTTTATAAGTTCACTGTGCATAGGTTGGGCCTGAAGACCAACA
CGAATTCTCTTAGTTAATGCTCCCTCTGGAAAGACTGCTTGCACTTGCGGTACTACAGTA
CTGCTTAGTACACCACCCTCAGGTCCAATGAGGTTACTGTCTTGTTTAATCCGGGACACC
ACTGCAAAGTACTGTGGGAAATCTCTGGTGATAATACGGCAAATACGCTTCTTCTCCAGC
TCTTCTGGGGTGTCAAGCACTTCATCCATTCCATTTAGTATTTCATTTAACTCATCTTCT
GTAAATTCACAGAAATGTTCTTTCCAGTTGTCCCCGTTCTCACTACGCAAAATCACCAGC
TCTCTTTCTTTACCACGTAATGCCGCAAAGTGAGGAATTTCAACAATCACAGGCCCAAGA
AATTGAGCACCAGAAGGCCCAACTTCAATAAGGCGACTGGCAAGACCATCTCCTTCCACC
ATTGGAGGCATTGTGGCGAGTCTATGGCGTTTGACCAATCGGCAAGTAACTCGAGTTGGA
GCAGTGCATTTCCGAGGTGGAATAATGATTCGAAGTCCATTGTGTCTGCAACCCCGCATA
GCACCACCTCGAGCATCAACCATAAAACTGACCAGAAAACCAGAATGAATAGGGCTAGCA
GAAAGTGTTATGTTGTCCAGGTTATCGGGGCTCCAACTTAAACGATATGAATTTCTCTCA
CCTTCTTTGGTTAATGTGGATATCTGGTGACTTGGGATAATGACAGTGTCATCAATCATA
GTGCTGTCCCTCAAGTACGACGTATGGCTCAGTGTACGGGACCTGTCTGAACTGAAGGAT
CGCAGGCTGTCAGAGCGGCCTCCTTCCAGGCTGTATCTCAGGTAGTTCATGCCATCCAAG
AACTGACTGCTAGGTAAAGAATCATCACCTAGTTCTTTCAGATCTTCAGGTCTCAGATAT
TCTCCCCCATCTCCTGTCATTGTGTCATCACCTTCCTCATCAGAAACATCCAAAATTTCA
GTCATAGTCTCAGGTACATTGAGCTTGTGCTTCTCTGTGACAGTAGTTGTAGTGGTGATT
ACTTCCTCTGTTACAACCTTTAACGTATCTACCACTGAAATGTATCCTAGACGCTTAGCA
ATTGCTAAGGCAGTGTTGCCATTCGCAGTGACTGCATTTGGTTTGGCCCCATGTTGAAGA
AGAACATTGATGATGTGAGTATGGCCTTGCTGAGCAGCTTGGTGCAGAGGGGTGTATCCA
TTCTTTGTCTTAGCATTGACATTAGCTCCTTGTTTCAGAAGGAAGTTCACCATCTTGATG
TTTCCATAGTGACAAGCCACAATTAGTGGAGTGTAACCCAGCTTTGTCTGGGCATCTTTG
TTTGCTCCATGCTTTATCAGCATATCAGCTACATTTACTTTATCTTCTTGAGCTGCTAAA
TGTAAAGATGTCAATCCGCTCTTTGTGGCCACATGAATATTAGCTCCCTTCTCCAAAAGT
AAGTTCACCATATCAGCATGACCTTCTTGAGAGGCCAAGTGAAGTGGAGTCACTCCTTGT
TTGGTCAAAATATTGGTCTCTGCTCCATAGTTCAGTAGAGTTGTGGCTATCTGCATCTGA
TTCTTCTTAGCGGCAATGTGTAGAGGAGTATACCCATTCTTGGCAGTAGCATGAGGAGAA
GACCCTTTCTCCAGTAATAGAAGTGCCACTTTCTGATTATCATAGTGGGCAGCAACATGG
AGGGGAGTGAGACCATTCTTCCCAGCTGAATCAACAGGTGCACGACGCTGCAACAGGAGC
TTTGCCACATCAAGACTTCCATACTTTGATGCCACGTGTAGTGGTGTGAATCCCTTCTTG
GTAGCCAAAGAATGTGCTGCACCTGCCTCCAGTAGAACTGATGCTACATCAACTTGGCCT
TCTCGGGCAGAGATGTGTAGTGGTGTGTATCCATTGGTTGTTGCAGCATCTGGGTGTGCC
ATGTGTTGCAGAAGTAGCTGCACAATTTCTGTTTTACCCAAGCGAGAAGCAATATGCAGT
GGTGTCTGTTCCTCCCTGGCTCGTGCATCAACCAAAGCACCATTCCTCAGGAGACAGCGC
ACCACTTCTACTTGTCCTGCACGAGCTGCCATGTGTAAAGCAGTCTCCCCACGAATGTTA
GTGACATCTGGAGAAGCACCATTTTGCAGTAGAAGGAGAACTATGTTCAAATGCCCCATA
AATGCAGCCACATGAATTGGTGTCAGGCCTGACTCTGTTATAGCTTGGATTGAAGCCCCA
TATTTCACCAGCAGTTCCATTACTTTAATGCGATTTTTCTTGCAAGCAATGTGCAGTGGA
GTAAAACCATTCAAAGCACGGGCATTTGGATTTGCTCTCTTATCCAGCAGAAGCTTGGTG
ACACGATAGTGACCACAGTGTGCAGCAACATGGAGGGCAGTCAGGTAATCCAGTGTAACA
TCATCAACAGGAGCCTTGTGCTGCAGTAGGTGTTTGACACACTCCACATGGTCACCCTGA
GCAGCCATATGAAGTGGAGACAGTCCATTCTTGGTTCTGGCAAGCAGTGGGGCACCTCGT
TCCAGGAGAAGCTCTACAACTTGGTCATGTCCACTTCGTGCAGCACAGTGCAGTGGGGTC
AGCCCATCCCTGGTTTTGGCATCGATCTGCCCTCCACGATCCAACAAGAGCTTCACCATG
TTAGTGTTCCCCCTTTTGGAAGCCACATGCAGTGGGGTGATTCCATTCCTTGCTGTGAAG
TCTACAACAGCTCCTCGGTTGAGTAGAAGTGTCGCTACATTAACATTTCCATAATGTGCC
GCTATATGCAAAGGTGTGAAGCCACTCTCAGTTGTTCTATTCACCATCATCTTAGAC
>TRINITY_DN29554_c0_g1_i7 len=6929 path=[14530:0-906 14531:907-930 14561:931-1270 14521:1271-1285 @14563@!:1286-1821 14554:1822-1933 @14564@!:1934-2343 14534:2344-2365 @14562@!:2366-3287 14524:3288-3341 @14559@!:3342-4691 14542:4692-4713 14543:4714-6928] [-1, 14530, 14531, 14561, 14521, 14563, 14554, 14564, 14534, 14562, 14524, 14559, 14542, 14543, -2]
TGCCCCTCCTTGAGAAAAAGCCTTAAAGAATTACCCCACATTCATTTAAGGAGTCTATGG
CTAAGTCAGGATTTGAACCCAAATCCAAACTTTGCTCTCGAAGTGGCAGGCCCTGCTGCC
TTTCTTCCAAAGTTTCTGATTTTGTTTCCAAGAGCCAAGGAGACTTTCTGCACTGGTAAC
TGAGGGGAAAAAAACTCTGTAATCCCTTAATTCAGGGTAGAGTCAAGGCAACTGGATGGA
GCTAAGAATTTACTGTCCAGATGCCTTTCTTGATGCCATGCAGAGTTCACCGCAGGTTTT
ATATATATGTATGTATGTATGTATGTATGCTACAGAGCTTCGGACCATTATTAGAATTAG
GTACAGACCACAAAATAATTCCAGGGTCATATATGCCTTCTTGGAAAATCAAAGTGCAGA
CATTAACATGAATAATGCTTGAAAGGTGGTTAAGCACTATAAATAAAATAGCAAGAAAAA
AAACTAAACAAATGCTCAGTGGATTCCTGTCTACTTATAACTAAAAATCCAGAGAAAAAC
CTCAAACACGATGATAATGTCTATTTGCTCAGTGCTAGGAAGGATGAGAAGCAATTGGCA
TGATTATAGAAAGGTCATGTTTTTATATTCCAATGCCACATGCATGTTCCAGATTAAGAG
ACAATCTTGACAGAATGTGATAAATCAATTTTTCTGAAAAGTAAAGGTTTCTTTTCCCCC
ATCAAAATGTCTATAGTGCAGTGGGCAGCATAAACAACCACTTCTAAGAAAGCATGGTTA
AAGGAGTGATCAAAACAGGATAAAAATCAGAACTATTGAATGCACCCATTTCATGTCCCT
GATCTAAAAGATTTAAATACAGTATGCAAAAGTGCCACAGATACAGGTGCTAGCACATTA
TATCTAACTGGGTATATTTGTCTTAAGGAAATCTTGAAGTGGCTTTCCCAGGAAGCAAAG
AAGCAGTAATGGCTGCAATCAACTGTCTTGTAAGGAAAACAGCTGAAATTTGAGGCTTTG
TTCTGACTCTTTTTAGTCAAGTAATTTATTACACTGGAAGTGCTATGAACACAGGAGGAT
TGATTTGCTTCGTTCTTTATAGAGCCATGTCCTAGCTGTAATGGATTTTGTTAGCAATAT
TACATGAATTATTCTCCAATGAATCTTATAGTCCTGATGCTAAAAGTATTTGCAATAGGC
AGTGCTTCTTTCTTTCTGTCTTGTGAATCCACATATTTTCTCTATTTACAGTTTAAAGTT
AATAAAAAAAACCACACATGTACACTGTCATTTCAAGAGGCCTGTGGAAGAAACGTATGT
GTTTATGGATCTGGTGCAAAAACAAAGAACAATAAAAATGCCAAGGTTGACAGACAGTCA
GGAGAGCACGAAGTCTATGATTTAGTCAATAAAACCATCCAGAATGAAGGATGTGGTCTT
TGGTCACAAATTAGCTTACAGATATTTAGAAACAAAGAAAATGAAATGGAAAACCTGCCC
TATATGCTCAAAGTAGAAACAACAGTGATCCCTGATGATTATGTTAAATAATAATACCTA
TGATAAAAGAGAATTGGATAAAGCTGGACAGTTAATGGATATGCGTGGTGGTCTATGGGT
GAGATTTAGCAGCATCTCATTTGGCCTCTTTCTTCTGGTCATCTTTGCAGAAATGCCTTA
ATAATTGTTGAAGGTCATGCTGAATGTCATCCTGGGGTAACGCTTCTGGTGTGTCCTCCA
GCAGCTCCACATGAATCCGGTTTCCATATTGATCCTTAACCACAGTCCTCTTCTGTGTAC
TAGCTTTACTCATTGTTGTCCTTTTAATAAGTGACCCATCCTCTTTCATGACCTCTTTCT
CTACTAATGGGGGGACTTCAATTTTCACTTTGTTACCTATGTAACTCAGGGCCTCTTCGA
AGTCATCTTTGGCTGATGGAAGATTCACTGCTAAACTAGAATCTCCATGATGTTTTTCCA
TTCTCTCCCCATGCACTAAGGTAGTTTTTATAACTTTGCTGACCTTGCGGCCTTCAACTG
GTTCAGCCTGGAATTCTGAGGCACTTGGTAATACACTTGGCTCAGAAAAGGTCACCTCGG
ATTGTTCACTTTCACTCTTCAACACCACCCGCTTTATAACTTTGGAGAAACTGTCTCCCT
CTTCCACTGTGACAGGATCTTGGGGCTCTCCCTGCATCACCACTTCTTCTTTTTCTGTGC
CATCTGGTAAAACGAATCGCCTGATGATTTTCCTAGTGACCTTCTTCACCACAATATGGC
CATGTTCATCCACATACTGTTCCTCCGTTACACCTTCTGATGGTATTTCAGGCACATCAT
CAGCTTTTTCTAATAATTCTTCTTCATGTCTTTCTAATTCTTCAGGCTGTTCATCAGTGG
ATTCAACAATTACCAGGCTGTTTTTTCTCGGCTGTGTATCTTCTTGGTGAAAGTGATGGT
CTTCAGGTTCTTCCACAATGGGGGAATCAGTTCGATCACTAGATGCTGAAGTATGAAATG
GTGGCCTTTCAAGGTCTTCACATCCTGCGGCGGAGTCCCCAGACTTGTCACTGGCAATGC
TGGCTGTTTTCACACTTTGGGGCACTTGTGTCAAATCTGCTCCACAAGTTGTGATAACAT
ATTCCTGTGTAGTAGGTGAATCTTCTGTCAGTTCATGAGGCTTCCCTGAGAATTCAGCTT
TCACATGATCTTTCTGTATTTGGTGTAGTAGTTCTACCACAGATACTTCTGCCTCAGCCT
TAGATGTGCCTTCGTGCAAGGGTGAGCAACTGAGAGAAAGGTCTTCTTCTGAAACAAGGG
GAGGGTGATCTGATGGCTCACTGTCTTTAGAAAAAGAATATTCTTCCTCTTTTTTATCTT
TTGTGCTGCATAGATCTTCATGAAGTGCAGAGAATCCTTCACTGTGATCCAGTACCATTG
TCTGTTCAATTTCTGCATAGGTGCGGCTGCGATCTCTGGACATTTCCATGCTACTTTCCA
TTAGATGAACAATATCCATTCGATTAATTTTTTTAAGACACTCTGTGAGACCTGAATCAG
TGGCATGTTTTCCATCTCTTTCCAGCCAGTATTTCAGTAATGCATGACTCTGATCCTGAA
GGGAATTAGGATTCTCAATTCGAACTTGATGAATTTGTTCTTCGGTGAAATCCAGTTCTC
TTGCTAGCTCTGTCCAGCTGAATCCAAGATGATCAGCAATATGTGCTAGTCTTTCTTCTA
TTCTTTCCTGATCATCTTGTTGCTGTTTTTCTGATGTCATGTCAGTCTCTTCTTCCTGTT
CTTGATCTGATTCTGATTCCTTTGTGTATACTGGTAATGTGATATTCAGATTACAGATAG
CTTGATGTACCAAACCTCTTGAAGATTTAGGCTCTTTCATAAATGATAGACGTCCACAAG
GTTCTTGTGTTGTATCCCGAACCTTAACAAACAATGGAAGCCTGTTTTCTTTGAAGGCAT
AAAAACTGAATATGTGATGTTGGCCACTCTTTGTTAATGGTACTAAATTCCCAAAGCAGT
CCACAAATATAGGTTTTCCTTCTAATACCTCTACATCCCTGCTTCGAGCAACTTCAGCAA
AGTTTTCTTGTTGCTCTAGTGTTTTATCCACTTTATCATCAGTCATGCAGAAACATCTTA
GTCGGGCTTCTATGGGATCTTGAGATTTGGCAAACACTACAAATTTGGCCATGTAAGGTA
CACATATAATTTCTCTATATACTTGGGAAGCAAATGCTACAGATTCTTGTATCTGTCGAC
AATCTATCAACCAAAATCTGGCAGACACGTTTGTGGTGAAGGAAACACATTCATTTACAT
ATGTTAATGGTGTTGTTCCTGTTATGTCTTCCCACTGAGCAGGTGTTGTTCCACCTGTTA
TGCTGCATAGTAGTCTTAGAGTAGGAGTCTCACCTCCATAACCATTTATCATCATATCAC
TGGAAGCTTTTGGAACAGGAATGGTCATAGTTATTGGCTTATGGAATTTTCTTCGCCTAG
GTTCTAATGTGACAATAGGGCTGAAAGTGGCTTTGTTGCCTAAAATTTTCTTTATAAGTT
CACTGTGCATAGGTTGGGCCTGAAGACCAACACGAATTCTCTTAGTTAATGCTCCCTCTG
GAAAGACTGCTTGCACTTGCGGTACTACAGTACTGCTTAGTACACCACCCTCAGGTCCAA
TGAGGTTACTGTCTTGTTTAATCCGGGACACCACTGCAAAGTACTGTGGGAAATCTCTGG
TGATAATACGGCAAATACGCTTCTTCTCCAGCTCTTCTGGGGTGTCAAGCACTTCATCCA
TTCCATTTAGTATTTCATTTAACTCATCTTCTGTAAATTCACAGAAATGTTCTTTCCAGT
TGTCCCCGTTCTCACTACGCAAAATCACCAGCTCTCTTTCTTTACCACGTAATGCCGCAA
AGTGAGGAATTTCAACAATCACAGGCCCAAGAAATTGAGCACCAGAAGGCCCAACTTCAA
TAAGGCGACTGGCAAGACCATCTCCTTCCACCATTGGAGGCATTGTGGCGAGTCTATGGC
GTTTGACCAATCGGCAAGTAACTCGAGTTGGAGCAGTGCATTTCCGAGGTGGAATAATGA
TTCGAAGTCCATTGTGTCTGCAACCCCGCATAGCACCACCTCGAGCATCAACCATAAAAC
TGACCAGAAAACCAGAATGAATAGGGCTAGCAGAAAGTGTTATGTTGTCCAGGTTATCGG
GGCTCCAACTTAAACGATATGAATTTCTCTCACCTTCTTTGGTTAATGTGGATATCTGGT
GACTTGGGATAATGACAGTGTCATCAATCATAGTGCTGTCCCTCAAGTACGACGTATGGC
TCAGTGTACGGGACCTGTCTGAACTGAAGGATCGCAGGCTGTCAGAGCGGCCTCCTTCCA
GGCTGTATCTCAGGTAGTTCATGCCATCCAAGAACTGACTGCTAGGTAAAGAATCATCAC
CTAGTTCTTTCAGATCTTCAGGTCTCAGATATTCTCCCCCATCTCCTGTCATTGTGTCAT
CACCTTCCTCATCAGAAACATCCAAAATTTCAGTCATAGTCTCAGGTACATTGAGCTTGT
GCTTCTCTGTGACAGTAGTTGTAGTGGTGATTACTTCCTCTGTTACAACCTTTAACGTAT
CTACCACTGAAATGTATCCTAGACGCTTAGCAATTGCTAAGGCAGTGTTGCCATTCGCAG
TGACTGCATTTGGTTTGGCCCCATGTTGAAGAAGAACATTGATGATGTGAGTATGGCCTT
GCTGAGCAGCTTGGTGCAGAGGGGTGTATCCATTCTTTGTCTTAGCATTGACATTAGCTC
CTTGTTTCAGAAGGAAGTTCACCATCTTGATGTTTCCATAGTGACAAGCCACAATTAGTG
GAGTGTAACCCAGCTTTGTCTGGGCATCTTTGTTTGCTCCATGCTTTATCAGCATATCAG
CTACATTTACTTTATCTTCTTGAGCTGCTAAATGTAAAGATGTCAATCCGCTCTTTGTGG
CCACATGAATATTAGCTCCCTTCTCCAAAAGTAAGTTCACCATATCAGCATGACCTTCTT
GAGAGGCCAAGTGAAGTGGAGTCACTCCTTGTTTGGTCAAAATATTGGTCTCTGCTCCAT
AGTTCAGTAGAGTTGTGGCTATCTGCATCTGATTCTTCTTAGCGGCAATGTGTAGAGGAG
TATACCCATTCTTGGCAGTAGCATGAGGAGAAGACCCTTTCTCCAGTAATAGAAGTGCCA
CTTTCTGATTATCATAGTGGGCAGCAACATGGAGGGGAGTGAGACCATTCTTCCCAGCTG
AATCAACAGGTGCACGACGCTGCAACAGGAGCTTTGCCACATCAAGACTTCCATACTTTG
ATGCCACGTGTAGTGGTGTGAATCCCTTCTTGGTAGCCAAAGAATGTGCTGCACCTGCCT
CCAGTAGAACTGATGCTACATCAACTTGGCCTTCTCGGGCAGAGATGTGTAGTGGTGTGT
ATCCATTGGTTGTTGCAGCATCTGGGTGTGCCATGTGTTGCAGAAGTAGCTGCACAATTT
CTGTTTTACCCAAGCGAGAAGCAATATGCAGTGGTGTCTGTTCCTCCCTGGCTCGTGCAT
CAACCAAAGCACCATTCCTCAGGAGACAGCGCACCACTTCTACTTGTCCTGCACGAGCTG
CCATGTGTAAAGCAGTCTCCCCACGAATGTTAGTGACATCTGGAGAAGCACCATTTTGCA
GTAGAAGGAGAACTATGTTCAAATGCCCCATAAATGCAGCCACATGAATTGGTGTCAGGC
CTGACTCTGTTATAGCTTGGATTGAAGCCCCATATTTCACCAGCAGTTCCATTACTTTAA
TGCGATTTTTCTTGCAAGCAATGTGCAGTGGAGTAAAACCATTCAAAGCACGGGCATTTG
GATTTGCTCTCTTATCCAGCAGAAGCTTGGTGACACGATAGTGACCACAGTGTGCAGCAA
CATGGAGGGCAGTCAGGTAATCCAGTGTAACATCATCAACAGGAGCCTTGTGCTGCAGTA
GGTGTTTGACACACTCCACATGGTCACCCTGAGCAGCCATATGAAGTGGAGACAGTCCAT
TCTTGGTTCTGGCAAGCAGTGGGGCACCTCGTTCCAGGAGAAGCTCTACAACTTGGTCAT
GTCCACTTCGTGCAGCACAGTGCAGTGGGGTCAGCCCATCCCTGGTTTTGGCATCGATCT
GCCCTCCACGATCCAACAAGAGCTTCACCATGTTAGTGTTCCCCCTTTTGGAAGCCACAT
GCAGTGGGGTGATTCCATTCCTTGCTGTGAAGTCTACAACAGCTCCTCGGTTGAGTAGAA
GTGTCGCTACATTAACATTTCCATAATGTGCCGCTATATGCAAAGGTGTGAAGCCACTCT
CAGTTGTTCTATTCACCATCATCTTAGAC
>TRINITY_DN29554_c0_g1_i8 len=7022 path=[14530:0-906 14531:907-930 14561:931-1270 14521:1271-1285 @14563@!:1286-1821 14554:1822-1933 @14564@!:1934-2343 14557:2344-2458 @14562@!:2459-3380 14524:3381-3434 @14559@!:3435-4784 14542:4785-4806 14543:4807-7021] [-1, 14530, 14531, 14561, 14521, 14563, 14554, 14564, 14557, 14562, 14524, 14559, 14542, 14543, -2]
TGCCCCTCCTTGAGAAAAAGCCTTAAAGAATTACCCCACATTCATTTAAGGAGTCTATGG
CTAAGTCAGGATTTGAACCCAAATCCAAACTTTGCTCTCGAAGTGGCAGGCCCTGCTGCC
TTTCTTCCAAAGTTTCTGATTTTGTTTCCAAGAGCCAAGGAGACTTTCTGCACTGGTAAC
TGAGGGGAAAAAAACTCTGTAATCCCTTAATTCAGGGTAGAGTCAAGGCAACTGGATGGA
GCTAAGAATTTACTGTCCAGATGCCTTTCTTGATGCCATGCAGAGTTCACCGCAGGTTTT
ATATATATGTATGTATGTATGTATGTATGCTACAGAGCTTCGGACCATTATTAGAATTAG
GTACAGACCACAAAATAATTCCAGGGTCATATATGCCTTCTTGGAAAATCAAAGTGCAGA
CATTAACATGAATAATGCTTGAAAGGTGGTTAAGCACTATAAATAAAATAGCAAGAAAAA
AAACTAAACAAATGCTCAGTGGATTCCTGTCTACTTATAACTAAAAATCCAGAGAAAAAC
CTCAAACACGATGATAATGTCTATTTGCTCAGTGCTAGGAAGGATGAGAAGCAATTGGCA
TGATTATAGAAAGGTCATGTTTTTATATTCCAATGCCACATGCATGTTCCAGATTAAGAG
ACAATCTTGACAGAATGTGATAAATCAATTTTTCTGAAAAGTAAAGGTTTCTTTTCCCCC
ATCAAAATGTCTATAGTGCAGTGGGCAGCATAAACAACCACTTCTAAGAAAGCATGGTTA
AAGGAGTGATCAAAACAGGATAAAAATCAGAACTATTGAATGCACCCATTTCATGTCCCT
GATCTAAAAGATTTAAATACAGTATGCAAAAGTGCCACAGATACAGGTGCTAGCACATTA
TATCTAACTGGGTATATTTGTCTTAAGGAAATCTTGAAGTGGCTTTCCCAGGAAGCAAAG
AAGCAGTAATGGCTGCAATCAACTGTCTTGTAAGGAAAACAGCTGAAATTTGAGGCTTTG
TTCTGACTCTTTTTAGTCAAGTAATTTATTACACTGGAAGTGCTATGAACACAGGAGGAT
TGATTTGCTTCGTTCTTTATAGAGCCATGTCCTAGCTGTAATGGATTTTGTTAGCAATAT
TACATGAATTATTCTCCAATGAATCTTATAGTCCTGATGCTAAAAGTATTTGCAATAGGC
AGTGCTTCTTTCTTTCTGTCTTGTGAATCCACATATTTTCTCTATTTACAGTTTAAAGTT
AATAAAAAAAACCACACATGTACACTGTCATTTCAAGAGGCCTGTGGAAGAAACGTATGT
GTTTATGGATCTGGTGCAAAAACAAAGAACAATAAAAATGCCAAGGTTGACAGACAGTCA
GGAGAGCACGAAGTCTATGATTTAGTCAATAAAACCATCCAGAATGAAGGATGTGGTCTT
TGGTCACAAATTAGCTTACAGATATTTAGAAACAAAGAAAATGAAATGGAAAACCTGCCC
TATATGCTCAAAGTAGAAACAACAGTGATCCCTGATGATTATGTTAAATAATAATACCTA
TGATAAAAGAGAATTGGATAAAGCTGGACAGTTAATGGATATGCGTGGTGGTCTATGGGT
GAGATTTAGCAGCATCTCATTTGGCCTCTTTCTTCTGGTCATCTTTGCAGAAATGCCTTA
ATAATTGTTGAAGGTCATGCTGAATGTCATCCTGGGGTAACGCTTCTGGTGTGTCCTCCA
GCAGCTCCACATGAATCCGGTTTCCATATTGATCCTTAACCACAGTCCTCTTCTGTGTAC
TAGCTTTACTCATTGTTGTCCTTTTAATAAGTGACCCATCCTCTTTCATGACCTCTTTCT
CTACTAATGGGGGGACTTCAATTTTCACTTTGTTACCTATGTAACTCAGGGCCTCTTCGA
AGTCATCTTTGGCTGATGGAAGATTCACTGCTAAACTAGAATCTCCATGATGTTTTTCCA
TTCTCTCCCCATGCACTAAGGTAGTTTTTATAACTTTGCTGACCTTGCGGCCTTCAACTG
GTTCAGCCTGGAATTCTGAGGCACTTGGTAATACACTTGGCTCAGAAAAGGTCACCTCGG
ATTGTTCACTTTCACTCTTCAACACCACCCGCTTTATAACTTTGGAGAAACTGTCTCCCT
CTTCCACTGTGACAGGATCTTGGGGCTCTCCCTGCATCACCACTTCTTCTTTTTCTGTGC
CATCTGGTAAAACGAATCGCCTGATGATTTTCCTAGTGACCTTCTTCACCACAATATGGC
CATGTTCATCCACATACTGTTCCTCCGTTACACCTTCTGATGGTATTTCAGGCACATCAT
CAGCCTGAATAATTACCCGGCGGCGAACGACCCTGGTAGTTACCATCTCTTCCTCATCTG
AGCTGACCTCCAGCTCACCTAATTCCTCTGCTAGCTCTTTTTCTAATAATTCTTCTTCAT
GTCTTTCTAATTCTTCAGGCTGTTCATCAGTGGATTCAACAATTACCAGGCTGTTTTTTC
TCGGCTGTGTATCTTCTTGGTGAAAGTGATGGTCTTCAGGTTCTTCCACAATGGGGGAAT
CAGTTCGATCACTAGATGCTGAAGTATGAAATGGTGGCCTTTCAAGGTCTTCACATCCTG
CGGCGGAGTCCCCAGACTTGTCACTGGCAATGCTGGCTGTTTTCACACTTTGGGGCACTT
GTGTCAAATCTGCTCCACAAGTTGTGATAACATATTCCTGTGTAGTAGGTGAATCTTCTG
TCAGTTCATGAGGCTTCCCTGAGAATTCAGCTTTCACATGATCTTTCTGTATTTGGTGTA
GTAGTTCTACCACAGATACTTCTGCCTCAGCCTTAGATGTGCCTTCGTGCAAGGGTGAGC
AACTGAGAGAAAGGTCTTCTTCTGAAACAAGGGGAGGGTGATCTGATGGCTCACTGTCTT
TAGAAAAAGAATATTCTTCCTCTTTTTTATCTTTTGTGCTGCATAGATCTTCATGAAGTG
CAGAGAATCCTTCACTGTGATCCAGTACCATTGTCTGTTCAATTTCTGCATAGGTGCGGC
TGCGATCTCTGGACATTTCCATGCTACTTTCCATTAGATGAACAATATCCATTCGATTAA
TTTTTTTAAGACACTCTGTGAGACCTGAATCAGTGGCATGTTTTCCATCTCTTTCCAGCC
AGTATTTCAGTAATGCATGACTCTGATCCTGAAGGGAATTAGGATTCTCAATTCGAACTT
GATGAATTTGTTCTTCGGTGAAATCCAGTTCTCTTGCTAGCTCTGTCCAGCTGAATCCAA
GATGATCAGCAATATGTGCTAGTCTTTCTTCTATTCTTTCCTGATCATCTTGTTGCTGTT
TTTCTGATGTCATGTCAGTCTCTTCTTCCTGTTCTTGATCTGATTCTGATTCCTTTGTGT
ATACTGGTAATGTGATATTCAGATTACAGATAGCTTGATGTACCAAACCTCTTGAAGATT
TAGGCTCTTTCATAAATGATAGACGTCCACAAGGTTCTTGTGTTGTATCCCGAACCTTAA
CAAACAATGGAAGCCTGTTTTCTTTGAAGGCATAAAAACTGAATATGTGATGTTGGCCAC
TCTTTGTTAATGGTACTAAATTCCCAAAGCAGTCCACAAATATAGGTTTTCCTTCTAATA
CCTCTACATCCCTGCTTCGAGCAACTTCAGCAAAGTTTTCTTGTTGCTCTAGTGTTTTAT
CCACTTTATCATCAGTCATGCAGAAACATCTTAGTCGGGCTTCTATGGGATCTTGAGATT
TGGCAAACACTACAAATTTGGCCATGTAAGGTACACATATAATTTCTCTATATACTTGGG
AAGCAAATGCTACAGATTCTTGTATCTGTCGACAATCTATCAACCAAAATCTGGCAGACA
CGTTTGTGGTGAAGGAAACACATTCATTTACATATGTTAATGGTGTTGTTCCTGTTATGT
CTTCCCACTGAGCAGGTGTTGTTCCACCTGTTATGCTGCATAGTAGTCTTAGAGTAGGAG
TCTCACCTCCATAACCATTTATCATCATATCACTGGAAGCTTTTGGAACAGGAATGGTCA
TAGTTATTGGCTTATGGAATTTTCTTCGCCTAGGTTCTAATGTGACAATAGGGCTGAAAG
TGGCTTTGTTGCCTAAAATTTTCTTTATAAGTTCACTGTGCATAGGTTGGGCCTGAAGAC
CAACACGAATTCTCTTAGTTAATGCTCCCTCTGGAAAGACTGCTTGCACTTGCGGTACTA
CAGTACTGCTTAGTACACCACCCTCAGGTCCAATGAGGTTACTGTCTTGTTTAATCCGGG
ACACCACTGCAAAGTACTGTGGGAAATCTCTGGTGATAATACGGCAAATACGCTTCTTCT
CCAGCTCTTCTGGGGTGTCAAGCACTTCATCCATTCCATTTAGTATTTCATTTAACTCAT
CTTCTGTAAATTCACAGAAATGTTCTTTCCAGTTGTCCCCGTTCTCACTACGCAAAATCA
CCAGCTCTCTTTCTTTACCACGTAATGCCGCAAAGTGAGGAATTTCAACAATCACAGGCC
CAAGAAATTGAGCACCAGAAGGCCCAACTTCAATAAGGCGACTGGCAAGACCATCTCCTT
CCACCATTGGAGGCATTGTGGCGAGTCTATGGCGTTTGACCAATCGGCAAGTAACTCGAG
TTGGAGCAGTGCATTTCCGAGGTGGAATAATGATTCGAAGTCCATTGTGTCTGCAACCCC
GCATAGCACCACCTCGAGCATCAACCATAAAACTGACCAGAAAACCAGAATGAATAGGGC
TAGCAGAAAGTGTTATGTTGTCCAGGTTATCGGGGCTCCAACTTAAACGATATGAATTTC
TCTCACCTTCTTTGGTTAATGTGGATATCTGGTGACTTGGGATAATGACAGTGTCATCAA
TCATAGTGCTGTCCCTCAAGTACGACGTATGGCTCAGTGTACGGGACCTGTCTGAACTGA
AGGATCGCAGGCTGTCAGAGCGGCCTCCTTCCAGGCTGTATCTCAGGTAGTTCATGCCAT
CCAAGAACTGACTGCTAGGTAAAGAATCATCACCTAGTTCTTTCAGATCTTCAGGTCTCA
GATATTCTCCCCCATCTCCTGTCATTGTGTCATCACCTTCCTCATCAGAAACATCCAAAA
TTTCAGTCATAGTCTCAGGTACATTGAGCTTGTGCTTCTCTGTGACAGTAGTTGTAGTGG
TGATTACTTCCTCTGTTACAACCTTTAACGTATCTACCACTGAAATGTATCCTAGACGCT
TAGCAATTGCTAAGGCAGTGTTGCCATTCGCAGTGACTGCATTTGGTTTGGCCCCATGTT
GAAGAAGAACATTGATGATGTGAGTATGGCCTTGCTGAGCAGCTTGGTGCAGAGGGGTGT
ATCCATTCTTTGTCTTAGCATTGACATTAGCTCCTTGTTTCAGAAGGAAGTTCACCATCT
TGATGTTTCCATAGTGACAAGCCACAATTAGTGGAGTGTAACCCAGCTTTGTCTGGGCAT
CTTTGTTTGCTCCATGCTTTATCAGCATATCAGCTACATTTACTTTATCTTCTTGAGCTG
CTAAATGTAAAGATGTCAATCCGCTCTTTGTGGCCACATGAATATTAGCTCCCTTCTCCA
AAAGTAAGTTCACCATATCAGCATGACCTTCTTGAGAGGCCAAGTGAAGTGGAGTCACTC
CTTGTTTGGTCAAAATATTGGTCTCTGCTCCATAGTTCAGTAGAGTTGTGGCTATCTGCA
TCTGATTCTTCTTAGCGGCAATGTGTAGAGGAGTATACCCATTCTTGGCAGTAGCATGAG
GAGAAGACCCTTTCTCCAGTAATAGAAGTGCCACTTTCTGATTATCATAGTGGGCAGCAA
CATGGAGGGGAGTGAGACCATTCTTCCCAGCTGAATCAACAGGTGCACGACGCTGCAACA
GGAGCTTTGCCACATCAAGACTTCCATACTTTGATGCCACGTGTAGTGGTGTGAATCCCT
TCTTGGTAGCCAAAGAATGTGCTGCACCTGCCTCCAGTAGAACTGATGCTACATCAACTT
GGCCTTCTCGGGCAGAGATGTGTAGTGGTGTGTATCCATTGGTTGTTGCAGCATCTGGGT
GTGCCATGTGTTGCAGAAGTAGCTGCACAATTTCTGTTTTACCCAAGCGAGAAGCAATAT
GCAGTGGTGTCTGTTCCTCCCTGGCTCGTGCATCAACCAAAGCACCATTCCTCAGGAGAC
AGCGCACCACTTCTACTTGTCCTGCACGAGCTGCCATGTGTAAAGCAGTCTCCCCACGAA
TGTTAGTGACATCTGGAGAAGCACCATTTTGCAGTAGAAGGAGAACTATGTTCAAATGCC
CCATAAATGCAGCCACATGAATTGGTGTCAGGCCTGACTCTGTTATAGCTTGGATTGAAG
CCCCATATTTCACCAGCAGTTCCATTACTTTAATGCGATTTTTCTTGCAAGCAATGTGCA
GTGGAGTAAAACCATTCAAAGCACGGGCATTTGGATTTGCTCTCTTATCCAGCAGAAGCT
TGGTGACACGATAGTGACCACAGTGTGCAGCAACATGGAGGGCAGTCAGGTAATCCAGTG
TAACATCATCAACAGGAGCCTTGTGCTGCAGTAGGTGTTTGACACACTCCACATGGTCAC
CCTGAGCAGCCATATGAAGTGGAGACAGTCCATTCTTGGTTCTGGCAAGCAGTGGGGCAC
CTCGTTCCAGGAGAAGCTCTACAACTTGGTCATGTCCACTTCGTGCAGCACAGTGCAGTG
GGGTCAGCCCATCCCTGGTTTTGGCATCGATCTGCCCTCCACGATCCAACAAGAGCTTCA
CCATGTTAGTGTTCCCCCTTTTGGAAGCCACATGCAGTGGGGTGATTCCATTCCTTGCTG
TGAAGTCTACAACAGCTCCTCGGTTGAGTAGAAGTGTCGCTACATTAACATTTCCATAAT
GTGCCGCTATATGCAAAGGTGTGAAGCCACTCTCAGTTGTTCTATTCACCATCATCTTAG
AC
>TRINITY_DN29554_c0_g1_i9 len=6804 path=[14530:0-906 14531:907-930 14561:931-1270 14521:1271-1285 @14563@!:1286-1821 14550:1822-1841 @14564@!:1842-2251 14534:2252-2273 @14562@!:2274-3195 14547:3196-3216 @14559@!:3217-4566 14542:4567-4588 14543:4589-6803] [-1, 14530, 14531, 14561, 14521, 14563, 14550, 14564, 14534, 14562, 14547, 14559, 14542, 14543, -2]
TGCCCCTCCTTGAGAAAAAGCCTTAAAGAATTACCCCACATTCATTTAAGGAGTCTATGG
CTAAGTCAGGATTTGAACCCAAATCCAAACTTTGCTCTCGAAGTGGCAGGCCCTGCTGCC
TTTCTTCCAAAGTTTCTGATTTTGTTTCCAAGAGCCAAGGAGACTTTCTGCACTGGTAAC
TGAGGGGAAAAAAACTCTGTAATCCCTTAATTCAGGGTAGAGTCAAGGCAACTGGATGGA
GCTAAGAATTTACTGTCCAGATGCCTTTCTTGATGCCATGCAGAGTTCACCGCAGGTTTT
ATATATATGTATGTATGTATGTATGTATGCTACAGAGCTTCGGACCATTATTAGAATTAG
GTACAGACCACAAAATAATTCCAGGGTCATATATGCCTTCTTGGAAAATCAAAGTGCAGA
CATTAACATGAATAATGCTTGAAAGGTGGTTAAGCACTATAAATAAAATAGCAAGAAAAA
AAACTAAACAAATGCTCAGTGGATTCCTGTCTACTTATAACTAAAAATCCAGAGAAAAAC
CTCAAACACGATGATAATGTCTATTTGCTCAGTGCTAGGAAGGATGAGAAGCAATTGGCA
TGATTATAGAAAGGTCATGTTTTTATATTCCAATGCCACATGCATGTTCCAGATTAAGAG
ACAATCTTGACAGAATGTGATAAATCAATTTTTCTGAAAAGTAAAGGTTTCTTTTCCCCC
ATCAAAATGTCTATAGTGCAGTGGGCAGCATAAACAACCACTTCTAAGAAAGCATGGTTA
AAGGAGTGATCAAAACAGGATAAAAATCAGAACTATTGAATGCACCCATTTCATGTCCCT
GATCTAAAAGATTTAAATACAGTATGCAAAAGTGCCACAGATACAGGTGCTAGCACATTA
TATCTAACTGGGTATATTTGTCTTAAGGAAATCTTGAAGTGGCTTTCCCAGGAAGCAAAG
AAGCAGTAATGGCTGCAATCAACTGTCTTGTAAGGAAAACAGCTGAAATTTGAGGCTTTG
TTCTGACTCTTTTTAGTCAAGTAATTTATTACACTGGAAGTGCTATGAACACAGGAGGAT
TGATTTGCTTCGTTCTTTATAGAGCCATGTCCTAGCTGTAATGGATTTTGTTAGCAATAT
TACATGAATTATTCTCCAATGAATCTTATAGTCCTGATGCTAAAAGTATTTGCAATAGGC
AGTGCTTCTTTCTTTCTGTCTTGTGAATCCACATATTTTCTCTATTTACAGTTTAAAGTT
AATAAAAAAAACCACACATGTACACTGTCATTTCAAGAGGCCTGTGGAAGAAACGTATGT
GTTTATGGATCTGGTGCAAAAACAAAGAACAATAAAAATGCCAAGGTTGACAGACAGTCA
GGAGAGCACGAAGTCTATGATTTAGTCAATAAAACCATCCAGAATGAAGGATGTGGTCTT
TGGTCACAAATTAGCTTACAGATATTTAGAAACAAAGAAAATGAAATGGAAAACCTGCCC
TATATGCTCAAAGTAGAAACAACAGTGATCCCTGATGATTATGTTAAATAATAATACCTA
TGATAAAAGAGAATTGGATAAAGCTGGACAGTTAATGGATATGCGTGGTGGTCTATGGGT
GAGATTTAGCAGCATCTCATTTGGCCTCTTTCTTCTGGTCATCTTTGCAGAAATGCCTTA
ATAATTGTTGAAGGTCATGCTGAATGTCATCCTGGGGTAACGCTTCTGGTGTGTCCTCCA
GCAGCTCCACATGAATCCGGTTTCCATATTGATCCTTAACCACAGTCCTCTTCTGTGTAC
TAGCTTTACTCATTGTTGTCCTCTTCGAAGTCATCTTTGGCTGATGGAAGATTCACTGCT
AAACTAGAATCTCCATGATGTTTTTCCATTCTCTCCCCATGCACTAAGGTAGTTTTTATA
ACTTTGCTGACCTTGCGGCCTTCAACTGGTTCAGCCTGGAATTCTGAGGCACTTGGTAAT
ACACTTGGCTCAGAAAAGGTCACCTCGGATTGTTCACTTTCACTCTTCAACACCACCCGC
TTTATAACTTTGGAGAAACTGTCTCCCTCTTCCACTGTGACAGGATCTTGGGGCTCTCCC
TGCATCACCACTTCTTCTTTTTCTGTGCCATCTGGTAAAACGAATCGCCTGATGATTTTC
CTAGTGACCTTCTTCACCACAATATGGCCATGTTCATCCACATACTGTTCCTCCGTTACA
CCTTCTGATGGTATTTCAGGCACATCATCAGCTTTTTCTAATAATTCTTCTTCATGTCTT
TCTAATTCTTCAGGCTGTTCATCAGTGGATTCAACAATTACCAGGCTGTTTTTTCTCGGC
TGTGTATCTTCTTGGTGAAAGTGATGGTCTTCAGGTTCTTCCACAATGGGGGAATCAGTT
CGATCACTAGATGCTGAAGTATGAAATGGTGGCCTTTCAAGGTCTTCACATCCTGCGGCG
GAGTCCCCAGACTTGTCACTGGCAATGCTGGCTGTTTTCACACTTTGGGGCACTTGTGTC
AAATCTGCTCCACAAGTTGTGATAACATATTCCTGTGTAGTAGGTGAATCTTCTGTCAGT
TCATGAGGCTTCCCTGAGAATTCAGCTTTCACATGATCTTTCTGTATTTGGTGTAGTAGT
TCTACCACAGATACTTCTGCCTCAGCCTTAGATGTGCCTTCGTGCAAGGGTGAGCAACTG
AGAGAAAGGTCTTCTTCTGAAACAAGGGGAGGGTGATCTGATGGCTCACTGTCTTTAGAA
AAAGAATATTCTTCCTCTTTTTTATCTTTTGTGCTGCATAGATCTTCATGAAGTGCAGAG
AATCCTTCACTGTGATCCAGTACCATTGTCTGTTCAATTTCTGCATAGGTGCGGCTGCGA
TCTCTGGACATTTCCATGCTACTTTCCATTAGATGAACAATATCCATTCGATTAATTTTT
TTAAGACACTCTGTGAGACCTGAATCAGTGGCATGTTTTCCATCTCTTTCCAGCCAGTAT
TTCAGTAATGCATGACTCTGATCCTGAAGGGAATTAGGATTCTCAATTCGAACTTGATGA
ATTTGTTCTTCGGTGAAATCCAGTTCTCTTGCTAGCTCTGTCCAGCTGAATCCAAGATGA
TCAGCAATATGTGCTAGTCTTTCTTCTATTCTTTCCTGATCATCTTGTTGCTGTTTTTCT
GATGTCATGTCAGTCTTTGTGTATACTGGTAATGTGATATTCAGATTACAGATAGCTTGA
TGTACCAAACCTCTTGAAGATTTAGGCTCTTTCATAAATGATAGACGTCCACAAGGTTCT
TGTGTTGTATCCCGAACCTTAACAAACAATGGAAGCCTGTTTTCTTTGAAGGCATAAAAA
CTGAATATGTGATGTTGGCCACTCTTTGTTAATGGTACTAAATTCCCAAAGCAGTCCACA
AATATAGGTTTTCCTTCTAATACCTCTACATCCCTGCTTCGAGCAACTTCAGCAAAGTTT
TCTTGTTGCTCTAGTGTTTTATCCACTTTATCATCAGTCATGCAGAAACATCTTAGTCGG
GCTTCTATGGGATCTTGAGATTTGGCAAACACTACAAATTTGGCCATGTAAGGTACACAT
ATAATTTCTCTATATACTTGGGAAGCAAATGCTACAGATTCTTGTATCTGTCGACAATCT
ATCAACCAAAATCTGGCAGACACGTTTGTGGTGAAGGAAACACATTCATTTACATATGTT
AATGGTGTTGTTCCTGTTATGTCTTCCCACTGAGCAGGTGTTGTTCCACCTGTTATGCTG
CATAGTAGTCTTAGAGTAGGAGTCTCACCTCCATAACCATTTATCATCATATCACTGGAA
GCTTTTGGAACAGGAATGGTCATAGTTATTGGCTTATGGAATTTTCTTCGCCTAGGTTCT
AATGTGACAATAGGGCTGAAAGTGGCTTTGTTGCCTAAAATTTTCTTTATAAGTTCACTG
TGCATAGGTTGGGCCTGAAGACCAACACGAATTCTCTTAGTTAATGCTCCCTCTGGAAAG
ACTGCTTGCACTTGCGGTACTACAGTACTGCTTAGTACACCACCCTCAGGTCCAATGAGG
TTACTGTCTTGTTTAATCCGGGACACCACTGCAAAGTACTGTGGGAAATCTCTGGTGATA
ATACGGCAAATACGCTTCTTCTCCAGCTCTTCTGGGGTGTCAAGCACTTCATCCATTCCA
TTTAGTATTTCATTTAACTCATCTTCTGTAAATTCACAGAAATGTTCTTTCCAGTTGTCC
CCGTTCTCACTACGCAAAATCACCAGCTCTCTTTCTTTACCACGTAATGCCGCAAAGTGA
GGAATTTCAACAATCACAGGCCCAAGAAATTGAGCACCAGAAGGCCCAACTTCAATAAGG
CGACTGGCAAGACCATCTCCTTCCACCATTGGAGGCATTGTGGCGAGTCTATGGCGTTTG
ACCAATCGGCAAGTAACTCGAGTTGGAGCAGTGCATTTCCGAGGTGGAATAATGATTCGA
AGTCCATTGTGTCTGCAACCCCGCATAGCACCACCTCGAGCATCAACCATAAAACTGACC
AGAAAACCAGAATGAATAGGGCTAGCAGAAAGTGTTATGTTGTCCAGGTTATCGGGGCTC
CAACTTAAACGATATGAATTTCTCTCACCTTCTTTGGTTAATGTGGATATCTGGTGACTT
GGGATAATGACAGTGTCATCAATCATAGTGCTGTCCCTCAAGTACGACGTATGGCTCAGT
GTACGGGACCTGTCTGAACTGAAGGATCGCAGGCTGTCAGAGCGGCCTCCTTCCAGGCTG
TATCTCAGGTAGTTCATGCCATCCAAGAACTGACTGCTAGGTAAAGAATCATCACCTAGT
TCTTTCAGATCTTCAGGTCTCAGATATTCTCCCCCATCTCCTGTCATTGTGTCATCACCT
TCCTCATCAGAAACATCCAAAATTTCAGTCATAGTCTCAGGTACATTGAGCTTGTGCTTC
TCTGTGACAGTAGTTGTAGTGGTGATTACTTCCTCTGTTACAACCTTTAACGTATCTACC
ACTGAAATGTATCCTAGACGCTTAGCAATTGCTAAGGCAGTGTTGCCATTCGCAGTGACT
GCATTTGGTTTGGCCCCATGTTGAAGAAGAACATTGATGATGTGAGTATGGCCTTGCTGA
GCAGCTTGGTGCAGAGGGGTGTATCCATTCTTTGTCTTAGCATTGACATTAGCTCCTTGT
TTCAGAAGGAAGTTCACCATCTTGATGTTTCCATAGTGACAAGCCACAATTAGTGGAGTG
TAACCCAGCTTTGTCTGGGCATCTTTGTTTGCTCCATGCTTTATCAGCATATCAGCTACA
TTTACTTTATCTTCTTGAGCTGCTAAATGTAAAGATGTCAATCCGCTCTTTGTGGCCACA
TGAATATTAGCTCCCTTCTCCAAAAGTAAGTTCACCATATCAGCATGACCTTCTTGAGAG
GCCAAGTGAAGTGGAGTCACTCCTTGTTTGGTCAAAATATTGGTCTCTGCTCCATAGTTC
AGTAGAGTTGTGGCTATCTGCATCTGATTCTTCTTAGCGGCAATGTGTAGAGGAGTATAC
CCATTCTTGGCAGTAGCATGAGGAGAAGACCCTTTCTCCAGTAATAGAAGTGCCACTTTC
TGATTATCATAGTGGGCAGCAACATGGAGGGGAGTGAGACCATTCTTCCCAGCTGAATCA
ACAGGTGCACGACGCTGCAACAGGAGCTTTGCCACATCAAGACTTCCATACTTTGATGCC
ACGTGTAGTGGTGTGAATCCCTTCTTGGTAGCCAAAGAATGTGCTGCACCTGCCTCCAGT
AGAACTGATGCTACATCAACTTGGCCTTCTCGGGCAGAGATGTGTAGTGGTGTGTATCCA
TTGGTTGTTGCAGCATCTGGGTGTGCCATGTGTTGCAGAAGTAGCTGCACAATTTCTGTT
TTACCCAAGCGAGAAGCAATATGCAGTGGTGTCTGTTCCTCCCTGGCTCGTGCATCAACC
AAAGCACCATTCCTCAGGAGACAGCGCACCACTTCTACTTGTCCTGCACGAGCTGCCATG
TGTAAAGCAGTCTCCCCACGAATGTTAGTGACATCTGGAGAAGCACCATTTTGCAGTAGA
AGGAGAACTATGTTCAAATGCCCCATAAATGCAGCCACATGAATTGGTGTCAGGCCTGAC
TCTGTTATAGCTTGGATTGAAGCCCCATATTTCACCAGCAGTTCCATTACTTTAATGCGA
TTTTTCTTGCAAGCAATGTGCAGTGGAGTAAAACCATTCAAAGCACGGGCATTTGGATTT
GCTCTCTTATCCAGCAGAAGCTTGGTGACACGATAGTGACCACAGTGTGCAGCAACATGG
AGGGCAGTCAGGTAATCCAGTGTAACATCATCAACAGGAGCCTTGTGCTGCAGTAGGTGT
TTGACACACTCCACATGGTCACCCTGAGCAGCCATATGAAGTGGAGACAGTCCATTCTTG
GTTCTGGCAAGCAGTGGGGCACCTCGTTCCAGGAGAAGCTCTACAACTTGGTCATGTCCA
CTTCGTGCAGCACAGTGCAGTGGGGTCAGCCCATCCCTGGTTTTGGCATCGATCTGCCCT
CCACGATCCAACAAGAGCTTCACCATGTTAGTGTTCCCCCTTTTGGAAGCCACATGCAGT
GGGGTGATTCCATTCCTTGCTGTGAAGTCTACAACAGCTCCTCGGTTGAGTAGAAGTGTC
GCTACATTAACATTTCCATAATGTGCCGCTATATGCAAAGGTGTGAAGCCACTCTCAGTT
GTTCTATTCACCATCATCTTAGAC
>TRINITY_DN29554_c0_g1_i10 len=7008 path=[14530:0-906 14531:907-930 14561:931-1270 14521:1271-1285 @14563@!:1286-1821 14550:1822-1841 @14564@!:1842-2251 14557:2252-2366 @14562@!:2367-3288 14524:3289-3342 @14559@!:3343-4692 14552:4693-4792 14545:4793-7007] [-1, 14530, 14531, 14561, 14521, 14563, 14550, 14564, 14557, 14562, 14524, 14559, 14552, 14545, -2]
TGCCCCTCCTTGAGAAAAAGCCTTAAAGAATTACCCCACATTCATTTAAGGAGTCTATGG
CTAAGTCAGGATTTGAACCCAAATCCAAACTTTGCTCTCGAAGTGGCAGGCCCTGCTGCC
TTTCTTCCAAAGTTTCTGATTTTGTTTCCAAGAGCCAAGGAGACTTTCTGCACTGGTAAC
TGAGGGGAAAAAAACTCTGTAATCCCTTAATTCAGGGTAGAGTCAAGGCAACTGGATGGA
GCTAAGAATTTACTGTCCAGATGCCTTTCTTGATGCCATGCAGAGTTCACCGCAGGTTTT
ATATATATGTATGTATGTATGTATGTATGCTACAGAGCTTCGGACCATTATTAGAATTAG
GTACAGACCACAAAATAATTCCAGGGTCATATATGCCTTCTTGGAAAATCAAAGTGCAGA
CATTAACATGAATAATGCTTGAAAGGTGGTTAAGCACTATAAATAAAATAGCAAGAAAAA
AAACTAAACAAATGCTCAGTGGATTCCTGTCTACTTATAACTAAAAATCCAGAGAAAAAC
CTCAAACACGATGATAATGTCTATTTGCTCAGTGCTAGGAAGGATGAGAAGCAATTGGCA
TGATTATAGAAAGGTCATGTTTTTATATTCCAATGCCACATGCATGTTCCAGATTAAGAG
ACAATCTTGACAGAATGTGATAAATCAATTTTTCTGAAAAGTAAAGGTTTCTTTTCCCCC
ATCAAAATGTCTATAGTGCAGTGGGCAGCATAAACAACCACTTCTAAGAAAGCATGGTTA
AAGGAGTGATCAAAACAGGATAAAAATCAGAACTATTGAATGCACCCATTTCATGTCCCT
GATCTAAAAGATTTAAATACAGTATGCAAAAGTGCCACAGATACAGGTGCTAGCACATTA
TATCTAACTGGGTATATTTGTCTTAAGGAAATCTTGAAGTGGCTTTCCCAGGAAGCAAAG
AAGCAGTAATGGCTGCAATCAACTGTCTTGTAAGGAAAACAGCTGAAATTTGAGGCTTTG
TTCTGACTCTTTTTAGTCAAGTAATTTATTACACTGGAAGTGCTATGAACACAGGAGGAT
TGATTTGCTTCGTTCTTTATAGAGCCATGTCCTAGCTGTAATGGATTTTGTTAGCAATAT
TACATGAATTATTCTCCAATGAATCTTATAGTCCTGATGCTAAAAGTATTTGCAATAGGC
AGTGCTTCTTTCTTTCTGTCTTGTGAATCCACATATTTTCTCTATTTACAGTTTAAAGTT
AATAAAAAAAACCACACATGTACACTGTCATTTCAAGAGGCCTGTGGAAGAAACGTATGT
GTTTATGGATCTGGTGCAAAAACAAAGAACAATAAAAATGCCAAGGTTGACAGACAGTCA
GGAGAGCACGAAGTCTATGATTTAGTCAATAAAACCATCCAGAATGAAGGATGTGGTCTT
TGGTCACAAATTAGCTTACAGATATTTAGAAACAAAGAAAATGAAATGGAAAACCTGCCC
TATATGCTCAAAGTAGAAACAACAGTGATCCCTGATGATTATGTTAAATAATAATACCTA
TGATAAAAGAGAATTGGATAAAGCTGGACAGTTAATGGATATGCGTGGTGGTCTATGGGT
GAGATTTAGCAGCATCTCATTTGGCCTCTTTCTTCTGGTCATCTTTGCAGAAATGCCTTA
ATAATTGTTGAAGGTCATGCTGAATGTCATCCTGGGGTAACGCTTCTGGTGTGTCCTCCA
GCAGCTCCACATGAATCCGGTTTCCATATTGATCCTTAACCACAGTCCTCTTCTGTGTAC
TAGCTTTACTCATTGTTGTCCTCTTCGAAGTCATCTTTGGCTGATGGAAGATTCACTGCT
AAACTAGAATCTCCATGATGTTTTTCCATTCTCTCCCCATGCACTAAGGTAGTTTTTATA
ACTTTGCTGACCTTGCGGCCTTCAACTGGTTCAGCCTGGAATTCTGAGGCACTTGGTAAT
ACACTTGGCTCAGAAAAGGTCACCTCGGATTGTTCACTTTCACTCTTCAACACCACCCGC
TTTATAACTTTGGAGAAACTGTCTCCCTCTTCCACTGTGACAGGATCTTGGGGCTCTCCC
TGCATCACCACTTCTTCTTTTTCTGTGCCATCTGGTAAAACGAATCGCCTGATGATTTTC
CTAGTGACCTTCTTCACCACAATATGGCCATGTTCATCCACATACTGTTCCTCCGTTACA
CCTTCTGATGGTATTTCAGGCACATCATCAGCCTGAATAATTACCCGGCGGCGAACGACC
CTGGTAGTTACCATCTCTTCCTCATCTGAGCTGACCTCCAGCTCACCTAATTCCTCTGCT
AGCTCTTTTTCTAATAATTCTTCTTCATGTCTTTCTAATTCTTCAGGCTGTTCATCAGTG
GATTCAACAATTACCAGGCTGTTTTTTCTCGGCTGTGTATCTTCTTGGTGAAAGTGATGG
TCTTCAGGTTCTTCCACAATGGGGGAATCAGTTCGATCACTAGATGCTGAAGTATGAAAT
GGTGGCCTTTCAAGGTCTTCACATCCTGCGGCGGAGTCCCCAGACTTGTCACTGGCAATG
CTGGCTGTTTTCACACTTTGGGGCACTTGTGTCAAATCTGCTCCACAAGTTGTGATAACA
TATTCCTGTGTAGTAGGTGAATCTTCTGTCAGTTCATGAGGCTTCCCTGAGAATTCAGCT
TTCACATGATCTTTCTGTATTTGGTGTAGTAGTTCTACCACAGATACTTCTGCCTCAGCC
TTAGATGTGCCTTCGTGCAAGGGTGAGCAACTGAGAGAAAGGTCTTCTTCTGAAACAAGG
GGAGGGTGATCTGATGGCTCACTGTCTTTAGAAAAAGAATATTCTTCCTCTTTTTTATCT
TTTGTGCTGCATAGATCTTCATGAAGTGCAGAGAATCCTTCACTGTGATCCAGTACCATT
GTCTGTTCAATTTCTGCATAGGTGCGGCTGCGATCTCTGGACATTTCCATGCTACTTTCC
ATTAGATGAACAATATCCATTCGATTAATTTTTTTAAGACACTCTGTGAGACCTGAATCA
GTGGCATGTTTTCCATCTCTTTCCAGCCAGTATTTCAGTAATGCATGACTCTGATCCTGA
AGGGAATTAGGATTCTCAATTCGAACTTGATGAATTTGTTCTTCGGTGAAATCCAGTTCT
CTTGCTAGCTCTGTCCAGCTGAATCCAAGATGATCAGCAATATGTGCTAGTCTTTCTTCT
ATTCTTTCCTGATCATCTTGTTGCTGTTTTTCTGATGTCATGTCAGTCTCTTCTTCCTGT
TCTTGATCTGATTCTGATTCCTTTGTGTATACTGGTAATGTGATATTCAGATTACAGATA
GCTTGATGTACCAAACCTCTTGAAGATTTAGGCTCTTTCATAAATGATAGACGTCCACAA
GGTTCTTGTGTTGTATCCCGAACCTTAACAAACAATGGAAGCCTGTTTTCTTTGAAGGCA
TAAAAACTGAATATGTGATGTTGGCCACTCTTTGTTAATGGTACTAAATTCCCAAAGCAG
TCCACAAATATAGGTTTTCCTTCTAATACCTCTACATCCCTGCTTCGAGCAACTTCAGCA
AAGTTTTCTTGTTGCTCTAGTGTTTTATCCACTTTATCATCAGTCATGCAGAAACATCTT
AGTCGGGCTTCTATGGGATCTTGAGATTTGGCAAACACTACAAATTTGGCCATGTAAGGT
ACACATATAATTTCTCTATATACTTGGGAAGCAAATGCTACAGATTCTTGTATCTGTCGA
CAATCTATCAACCAAAATCTGGCAGACACGTTTGTGGTGAAGGAAACACATTCATTTACA
TATGTTAATGGTGTTGTTCCTGTTATGTCTTCCCACTGAGCAGGTGTTGTTCCACCTGTT
ATGCTGCATAGTAGTCTTAGAGTAGGAGTCTCACCTCCATAACCATTTATCATCATATCA
CTGGAAGCTTTTGGAACAGGAATGGTCATAGTTATTGGCTTATGGAATTTTCTTCGCCTA
GGTTCTAATGTGACAATAGGGCTGAAAGTGGCTTTGTTGCCTAAAATTTTCTTTATAAGT
TCACTGTGCATAGGTTGGGCCTGAAGACCAACACGAATTCTCTTAGTTAATGCTCCCTCT
GGAAAGACTGCTTGCACTTGCGGTACTACAGTACTGCTTAGTACACCACCCTCAGGTCCA
ATGAGGTTACTGTCTTGTTTAATCCGGGACACCACTGCAAAGTACTGTGGGAAATCTCTG
GTGATAATACGGCAAATACGCTTCTTCTCCAGCTCTTCTGGGGTGTCAAGCACTTCATCC
ATTCCATTTAGTATTTCATTTAACTCATCTTCTGTAAATTCACAGAAATGTTCTTTCCAG
TTGTCCCCGTTCTCACTACGCAAAATCACCAGCTCTCTTTCTTTACCACGTAATGCCGCA
AAGTGAGGAATTTCAACAATCACAGGCCCAAGAAATTGAGCACCAGAAGGCCCAACTTCA
ATAAGGCGACTGGCAAGACCATCTCCTTCCACCATTGGAGGCATTGTGGCGAGTCTATGG
CGTTTGACCAATCGGCAAGTAACTCGAGTTGGAGCAGTGCATTTCCGAGGTGGAATAATG
ATTCGAAGTCCATTGTGTCTGCAACCCCGCATAGCACCACCTCGAGCATCAACCATAAAA
CTGACCAGAAAACTGCTGTTTTCATGGTCAAAATATGGAGAGGTGTGGCTTGTTAGCAAT
GATCCAATATCCTTTTTGGAAGACAGGCAGCCAGAATGAATAGGGCTAGCAGAAAGTGTT
ATGTTGTCCAGGTTATCGGGGCTCCAACTTAAACGATATGAATTTCTCTCACCTTCTTTG
GTTAATGTGGATATCTGGTGACTTGGGATAATGACAGTGTCATCAATCATAGTGCTGTCC
CTCAAGTACGACGTATGGCTCAGTGTACGGGACCTGTCTGAACTGAAGGATCGCAGGCTG
TCAGAGCGGCCTCCTTCCAGGCTGTATCTCAGGTAGTTCATGCCATCCAAGAACTGACTG
CTAGGTAAAGAATCATCACCTAGTTCTTTCAGATCTTCAGGTCTCAGATATTCTCCCCCA
TCTCCTGTCATTGTGTCATCACCTTCCTCATCAGAAACATCCAAAATTTCAGTCATAGTC
TCAGGTACATTGAGCTTGTGCTTCTCTGTGACAGTAGTTGTAGTGGTGATTACTTCCTCT
GTTACAACCTTTAACGTATCTACCACTGAAATGTATCCTAGACGCTTAGCAATTGCTAAG
GCAGTGTTGCCATTCGCAGTGACTGCATTTGGTTTGGCCCCATGTTGAAGAAGAACATTG
ATGATGTGAGTATGGCCTTGCTGAGCAGCTTGGTGCAGAGGGGTGTATCCATTCTTTGTC
TTAGCATTGACATTAGCTCCTTGTTTCAGAAGGAAGTTCACCATCTTGATGTTTCCATAG
TGACAAGCCACAATTAGTGGAGTGTAACCCAGCTTTGTCTGGGCATCTTTGTTTGCTCCA
TGCTTTATCAGCATATCAGCTACATTTACTTTATCTTCTTGAGCTGCTAAATGTAAAGAT
GTCAATCCGCTCTTTGTGGCCACATGAATATTAGCTCCCTTCTCCAAAAGTAAGTTCACC
ATATCAGCATGACCTTCTTGAGAGGCCAAGTGAAGTGGAGTCACTCCTTGTTTGGTCAAA
ATATTGGTCTCTGCTCCATAGTTCAGTAGAGTTGTGGCTATCTGCATCTGATTCTTCTTA
GCGGCAATGTGTAGAGGAGTATACCCATTCTTGGCAGTAGCATGAGGAGAAGACCCTTTC
TCCAGTAATAGAAGTGCCACTTTCTGATTATCATAGTGGGCAGCAACATGGAGGGGAGTG
AGACCATTCTTCCCAGCTGAATCAACAGGTGCACGACGCTGCAACAGGAGCTTTGCCACA
TCAAGACTTCCATACTTTGATGCCACGTGTAGTGGTGTGAATCCCTTCTTGGTAGCCAAA
GAATGTGCTGCACCTGCCTCCAGTAGAACTGATGCTACATCAACTTGGCCTTCTCGGGCA
GAGATGTGTAGTGGTGTGTATCCATTGGTTGTTGCAGCATCTGGGTGTGCCATGTGTTGC
AGAAGTAGCTGCACAATTTCTGTTTTACCCAAGCGAGAAGCAATATGCAGTGGTGTCTGT
TCCTCCCTGGCTCGTGCATCAACCAAAGCACCATTCCTCAGGAGACAGCGCACCACTTCT
ACTTGTCCTGCACGAGCTGCCATGTGTAAAGCAGTCTCCCCACGAATGTTAGTGACATCT
GGAGAAGCACCATTTTGCAGTAGAAGGAGAACTATGTTCAAATGCCCCATAAATGCAGCC
ACATGAATTGGTGTCAGGCCTGACTCTGTTATAGCTTGGATTGAAGCCCCATATTTCACC
AGCAGTTCCATTACTTTAATGCGATTTTTCTTGCAAGCAATGTGCAGTGGAGTAAAACCA
TTCAAAGCACGGGCATTTGGATTTGCTCTCTTATCCAGCAGAAGCTTGGTGACACGATAG
TGACCACAGTGTGCAGCAACATGGAGGGCAGTCAGGTAATCCAGTGTAACATCATCAACA
GGAGCCTTGTGCTGCAGTAGGTGTTTGACACACTCCACATGGTCACCCTGAGCAGCCATA
TGAAGTGGAGACAGTCCATTCTTGGTTCTGGCAAGCAGTGGGGCACCTCGTTCCAGGAGA
AGCTCTACAACTTGGTCATGTCCACTTCGTGCAGCACAGTGCAGTGGGGTCAGCCCATCC
CTGGTTTTGGCATCGATCTGCCCTCCACGATCCAACAAGAGCTTCACCATGTTAGTGTTC
CCCCTTTTGGAAGCCACATGCAGTGGGGTGATTCCATTCCTTGCTGTGAAGTCTACAACA
GCTCCTCGGTTGAGTAGAAGTGTCGCTACATTAACATTTCCATAATGTGCCGCTATATGC
AAAGGTGTGAAGCCACTCTCAGTTGTTCTATTCACCATCATCTTAGAC
>TRINITY_DN29554_c0_g1_i11 len=6930 path=[14530:0-906 14531:907-930 14561:931-1270 14521:1271-1285 @14563@!:1286-1821 14550:1822-1841 @14564@!:1842-2251 14557:2252-2366 @14562@!:2367-3288 14524:3289-3342 @14559@!:3343-4692 14542:4693-4714 14543:4715-6929] [-1, 14530, 14531, 14561, 14521, 14563, 14550, 14564, 14557, 14562, 14524, 14559, 14542, 14543, -2]
TGCCCCTCCTTGAGAAAAAGCCTTAAAGAATTACCCCACATTCATTTAAGGAGTCTATGG
CTAAGTCAGGATTTGAACCCAAATCCAAACTTTGCTCTCGAAGTGGCAGGCCCTGCTGCC
TTTCTTCCAAAGTTTCTGATTTTGTTTCCAAGAGCCAAGGAGACTTTCTGCACTGGTAAC
TGAGGGGAAAAAAACTCTGTAATCCCTTAATTCAGGGTAGAGTCAAGGCAACTGGATGGA
GCTAAGAATTTACTGTCCAGATGCCTTTCTTGATGCCATGCAGAGTTCACCGCAGGTTTT
ATATATATGTATGTATGTATGTATGTATGCTACAGAGCTTCGGACCATTATTAGAATTAG
GTACAGACCACAAAATAATTCCAGGGTCATATATGCCTTCTTGGAAAATCAAAGTGCAGA
CATTAACATGAATAATGCTTGAAAGGTGGTTAAGCACTATAAATAAAATAGCAAGAAAAA
AAACTAAACAAATGCTCAGTGGATTCCTGTCTACTTATAACTAAAAATCCAGAGAAAAAC
CTCAAACACGATGATAATGTCTATTTGCTCAGTGCTAGGAAGGATGAGAAGCAATTGGCA
TGATTATAGAAAGGTCATGTTTTTATATTCCAATGCCACATGCATGTTCCAGATTAAGAG
ACAATCTTGACAGAATGTGATAAATCAATTTTTCTGAAAAGTAAAGGTTTCTTTTCCCCC
ATCAAAATGTCTATAGTGCAGTGGGCAGCATAAACAACCACTTCTAAGAAAGCATGGTTA
AAGGAGTGATCAAAACAGGATAAAAATCAGAACTATTGAATGCACCCATTTCATGTCCCT
GATCTAAAAGATTTAAATACAGTATGCAAAAGTGCCACAGATACAGGTGCTAGCACATTA
TATCTAACTGGGTATATTTGTCTTAAGGAAATCTTGAAGTGGCTTTCCCAGGAAGCAAAG
AAGCAGTAATGGCTGCAATCAACTGTCTTGTAAGGAAAACAGCTGAAATTTGAGGCTTTG
TTCTGACTCTTTTTAGTCAAGTAATTTATTACACTGGAAGTGCTATGAACACAGGAGGAT
TGATTTGCTTCGTTCTTTATAGAGCCATGTCCTAGCTGTAATGGATTTTGTTAGCAATAT
TACATGAATTATTCTCCAATGAATCTTATAGTCCTGATGCTAAAAGTATTTGCAATAGGC
AGTGCTTCTTTCTTTCTGTCTTGTGAATCCACATATTTTCTCTATTTACAGTTTAAAGTT
AATAAAAAAAACCACACATGTACACTGTCATTTCAAGAGGCCTGTGGAAGAAACGTATGT
GTTTATGGATCTGGTGCAAAAACAAAGAACAATAAAAATGCCAAGGTTGACAGACAGTCA
GGAGAGCACGAAGTCTATGATTTAGTCAATAAAACCATCCAGAATGAAGGATGTGGTCTT
TGGTCACAAATTAGCTTACAGATATTTAGAAACAAAGAAAATGAAATGGAAAACCTGCCC
TATATGCTCAAAGTAGAAACAACAGTGATCCCTGATGATTATGTTAAATAATAATACCTA
TGATAAAAGAGAATTGGATAAAGCTGGACAGTTAATGGATATGCGTGGTGGTCTATGGGT
GAGATTTAGCAGCATCTCATTTGGCCTCTTTCTTCTGGTCATCTTTGCAGAAATGCCTTA
ATAATTGTTGAAGGTCATGCTGAATGTCATCCTGGGGTAACGCTTCTGGTGTGTCCTCCA
GCAGCTCCACATGAATCCGGTTTCCATATTGATCCTTAACCACAGTCCTCTTCTGTGTAC
TAGCTTTACTCATTGTTGTCCTCTTCGAAGTCATCTTTGGCTGATGGAAGATTCACTGCT
AAACTAGAATCTCCATGATGTTTTTCCATTCTCTCCCCATGCACTAAGGTAGTTTTTATA
ACTTTGCTGACCTTGCGGCCTTCAACTGGTTCAGCCTGGAATTCTGAGGCACTTGGTAAT
ACACTTGGCTCAGAAAAGGTCACCTCGGATTGTTCACTTTCACTCTTCAACACCACCCGC
TTTATAACTTTGGAGAAACTGTCTCCCTCTTCCACTGTGACAGGATCTTGGGGCTCTCCC
TGCATCACCACTTCTTCTTTTTCTGTGCCATCTGGTAAAACGAATCGCCTGATGATTTTC
CTAGTGACCTTCTTCACCACAATATGGCCATGTTCATCCACATACTGTTCCTCCGTTACA
CCTTCTGATGGTATTTCAGGCACATCATCAGCCTGAATAATTACCCGGCGGCGAACGACC
CTGGTAGTTACCATCTCTTCCTCATCTGAGCTGACCTCCAGCTCACCTAATTCCTCTGCT
AGCTCTTTTTCTAATAATTCTTCTTCATGTCTTTCTAATTCTTCAGGCTGTTCATCAGTG
GATTCAACAATTACCAGGCTGTTTTTTCTCGGCTGTGTATCTTCTTGGTGAAAGTGATGG
TCTTCAGGTTCTTCCACAATGGGGGAATCAGTTCGATCACTAGATGCTGAAGTATGAAAT
GGTGGCCTTTCAAGGTCTTCACATCCTGCGGCGGAGTCCCCAGACTTGTCACTGGCAATG
CTGGCTGTTTTCACACTTTGGGGCACTTGTGTCAAATCTGCTCCACAAGTTGTGATAACA
TATTCCTGTGTAGTAGGTGAATCTTCTGTCAGTTCATGAGGCTTCCCTGAGAATTCAGCT
TTCACATGATCTTTCTGTATTTGGTGTAGTAGTTCTACCACAGATACTTCTGCCTCAGCC
TTAGATGTGCCTTCGTGCAAGGGTGAGCAACTGAGAGAAAGGTCTTCTTCTGAAACAAGG
GGAGGGTGATCTGATGGCTCACTGTCTTTAGAAAAAGAATATTCTTCCTCTTTTTTATCT
TTTGTGCTGCATAGATCTTCATGAAGTGCAGAGAATCCTTCACTGTGATCCAGTACCATT
GTCTGTTCAATTTCTGCATAGGTGCGGCTGCGATCTCTGGACATTTCCATGCTACTTTCC
ATTAGATGAACAATATCCATTCGATTAATTTTTTTAAGACACTCTGTGAGACCTGAATCA
GTGGCATGTTTTCCATCTCTTTCCAGCCAGTATTTCAGTAATGCATGACTCTGATCCTGA
AGGGAATTAGGATTCTCAATTCGAACTTGATGAATTTGTTCTTCGGTGAAATCCAGTTCT
CTTGCTAGCTCTGTCCAGCTGAATCCAAGATGATCAGCAATATGTGCTAGTCTTTCTTCT
ATTCTTTCCTGATCATCTTGTTGCTGTTTTTCTGATGTCATGTCAGTCTCTTCTTCCTGT
TCTTGATCTGATTCTGATTCCTTTGTGTATACTGGTAATGTGATATTCAGATTACAGATA
GCTTGATGTACCAAACCTCTTGAAGATTTAGGCTCTTTCATAAATGATAGACGTCCACAA
GGTTCTTGTGTTGTATCCCGAACCTTAACAAACAATGGAAGCCTGTTTTCTTTGAAGGCA
TAAAAACTGAATATGTGATGTTGGCCACTCTTTGTTAATGGTACTAAATTCCCAAAGCAG
TCCACAAATATAGGTTTTCCTTCTAATACCTCTACATCCCTGCTTCGAGCAACTTCAGCA
AAGTTTTCTTGTTGCTCTAGTGTTTTATCCACTTTATCATCAGTCATGCAGAAACATCTT
AGTCGGGCTTCTATGGGATCTTGAGATTTGGCAAACACTACAAATTTGGCCATGTAAGGT
ACACATATAATTTCTCTATATACTTGGGAAGCAAATGCTACAGATTCTTGTATCTGTCGA
CAATCTATCAACCAAAATCTGGCAGACACGTTTGTGGTGAAGGAAACACATTCATTTACA
TATGTTAATGGTGTTGTTCCTGTTATGTCTTCCCACTGAGCAGGTGTTGTTCCACCTGTT
ATGCTGCATAGTAGTCTTAGAGTAGGAGTCTCACCTCCATAACCATTTATCATCATATCA
CTGGAAGCTTTTGGAACAGGAATGGTCATAGTTATTGGCTTATGGAATTTTCTTCGCCTA
GGTTCTAATGTGACAATAGGGCTGAAAGTGGCTTTGTTGCCTAAAATTTTCTTTATAAGT
TCACTGTGCATAGGTTGGGCCTGAAGACCAACACGAATTCTCTTAGTTAATGCTCCCTCT
GGAAAGACTGCTTGCACTTGCGGTACTACAGTACTGCTTAGTACACCACCCTCAGGTCCA
ATGAGGTTACTGTCTTGTTTAATCCGGGACACCACTGCAAAGTACTGTGGGAAATCTCTG
GTGATAATACGGCAAATACGCTTCTTCTCCAGCTCTTCTGGGGTGTCAAGCACTTCATCC
ATTCCATTTAGTATTTCATTTAACTCATCTTCTGTAAATTCACAGAAATGTTCTTTCCAG
TTGTCCCCGTTCTCACTACGCAAAATCACCAGCTCTCTTTCTTTACCACGTAATGCCGCA
AAGTGAGGAATTTCAACAATCACAGGCCCAAGAAATTGAGCACCAGAAGGCCCAACTTCA
ATAAGGCGACTGGCAAGACCATCTCCTTCCACCATTGGAGGCATTGTGGCGAGTCTATGG
CGTTTGACCAATCGGCAAGTAACTCGAGTTGGAGCAGTGCATTTCCGAGGTGGAATAATG
ATTCGAAGTCCATTGTGTCTGCAACCCCGCATAGCACCACCTCGAGCATCAACCATAAAA
CTGACCAGAAAACCAGAATGAATAGGGCTAGCAGAAAGTGTTATGTTGTCCAGGTTATCG
GGGCTCCAACTTAAACGATATGAATTTCTCTCACCTTCTTTGGTTAATGTGGATATCTGG
TGACTTGGGATAATGACAGTGTCATCAATCATAGTGCTGTCCCTCAAGTACGACGTATGG
CTCAGTGTACGGGACCTGTCTGAACTGAAGGATCGCAGGCTGTCAGAGCGGCCTCCTTCC
AGGCTGTATCTCAGGTAGTTCATGCCATCCAAGAACTGACTGCTAGGTAAAGAATCATCA
CCTAGTTCTTTCAGATCTTCAGGTCTCAGATATTCTCCCCCATCTCCTGTCATTGTGTCA
TCACCTTCCTCATCAGAAACATCCAAAATTTCAGTCATAGTCTCAGGTACATTGAGCTTG
TGCTTCTCTGTGACAGTAGTTGTAGTGGTGATTACTTCCTCTGTTACAACCTTTAACGTA
TCTACCACTGAAATGTATCCTAGACGCTTAGCAATTGCTAAGGCAGTGTTGCCATTCGCA
GTGACTGCATTTGGTTTGGCCCCATGTTGAAGAAGAACATTGATGATGTGAGTATGGCCT
TGCTGAGCAGCTTGGTGCAGAGGGGTGTATCCATTCTTTGTCTTAGCATTGACATTAGCT
CCTTGTTTCAGAAGGAAGTTCACCATCTTGATGTTTCCATAGTGACAAGCCACAATTAGT
GGAGTGTAACCCAGCTTTGTCTGGGCATCTTTGTTTGCTCCATGCTTTATCAGCATATCA
GCTACATTTACTTTATCTTCTTGAGCTGCTAAATGTAAAGATGTCAATCCGCTCTTTGTG
GCCACATGAATATTAGCTCCCTTCTCCAAAAGTAAGTTCACCATATCAGCATGACCTTCT
TGAGAGGCCAAGTGAAGTGGAGTCACTCCTTGTTTGGTCAAAATATTGGTCTCTGCTCCA
TAGTTCAGTAGAGTTGTGGCTATCTGCATCTGATTCTTCTTAGCGGCAATGTGTAGAGGA
GTATACCCATTCTTGGCAGTAGCATGAGGAGAAGACCCTTTCTCCAGTAATAGAAGTGCC
ACTTTCTGATTATCATAGTGGGCAGCAACATGGAGGGGAGTGAGACCATTCTTCCCAGCT
GAATCAACAGGTGCACGACGCTGCAACAGGAGCTTTGCCACATCAAGACTTCCATACTTT
GATGCCACGTGTAGTGGTGTGAATCCCTTCTTGGTAGCCAAAGAATGTGCTGCACCTGCC
TCCAGTAGAACTGATGCTACATCAACTTGGCCTTCTCGGGCAGAGATGTGTAGTGGTGTG
TATCCATTGGTTGTTGCAGCATCTGGGTGTGCCATGTGTTGCAGAAGTAGCTGCACAATT
TCTGTTTTACCCAAGCGAGAAGCAATATGCAGTGGTGTCTGTTCCTCCCTGGCTCGTGCA
TCAACCAAAGCACCATTCCTCAGGAGACAGCGCACCACTTCTACTTGTCCTGCACGAGCT
GCCATGTGTAAAGCAGTCTCCCCACGAATGTTAGTGACATCTGGAGAAGCACCATTTTGC
AGTAGAAGGAGAACTATGTTCAAATGCCCCATAAATGCAGCCACATGAATTGGTGTCAGG
CCTGACTCTGTTATAGCTTGGATTGAAGCCCCATATTTCACCAGCAGTTCCATTACTTTA
ATGCGATTTTTCTTGCAAGCAATGTGCAGTGGAGTAAAACCATTCAAAGCACGGGCATTT
GGATTTGCTCTCTTATCCAGCAGAAGCTTGGTGACACGATAGTGACCACAGTGTGCAGCA
ACATGGAGGGCAGTCAGGTAATCCAGTGTAACATCATCAACAGGAGCCTTGTGCTGCAGT
AGGTGTTTGACACACTCCACATGGTCACCCTGAGCAGCCATATGAAGTGGAGACAGTCCA
TTCTTGGTTCTGGCAAGCAGTGGGGCACCTCGTTCCAGGAGAAGCTCTACAACTTGGTCA
TGTCCACTTCGTGCAGCACAGTGCAGTGGGGTCAGCCCATCCCTGGTTTTGGCATCGATC
TGCCCTCCACGATCCAACAAGAGCTTCACCATGTTAGTGTTCCCCCTTTTGGAAGCCACA
TGCAGTGGGGTGATTCCATTCCTTGCTGTGAAGTCTACAACAGCTCCTCGGTTGAGTAGA
AGTGTCGCTACATTAACATTTCCATAATGTGCCGCTATATGCAAAGGTGTGAAGCCACTC
TCAGTTGTTCTATTCACCATCATCTTAGAC
>TRINITY_DN29554_c0_g1_i12 len=7100 path=[14530:0-906 14531:907-930 14561:931-1270 14521:1271-1285 @14563@!:1286-1821 14554:1822-1933 @14564@!:1934-2343 14557:2344-2458 @14562@!:2459-3380 14524:3381-3434 @14559@!:3435-4784 14552:4785-4884 14545:4885-7099] [-1, 14530, 14531, 14561, 14521, 14563, 14554, 14564, 14557, 14562, 14524, 14559, 14552, 14545, -2]
TGCCCCTCCTTGAGAAAAAGCCTTAAAGAATTACCCCACATTCATTTAAGGAGTCTATGG
CTAAGTCAGGATTTGAACCCAAATCCAAACTTTGCTCTCGAAGTGGCAGGCCCTGCTGCC
TTTCTTCCAAAGTTTCTGATTTTGTTTCCAAGAGCCAAGGAGACTTTCTGCACTGGTAAC
TGAGGGGAAAAAAACTCTGTAATCCCTTAATTCAGGGTAGAGTCAAGGCAACTGGATGGA
GCTAAGAATTTACTGTCCAGATGCCTTTCTTGATGCCATGCAGAGTTCACCGCAGGTTTT
ATATATATGTATGTATGTATGTATGTATGCTACAGAGCTTCGGACCATTATTAGAATTAG
GTACAGACCACAAAATAATTCCAGGGTCATATATGCCTTCTTGGAAAATCAAAGTGCAGA
CATTAACATGAATAATGCTTGAAAGGTGGTTAAGCACTATAAATAAAATAGCAAGAAAAA
AAACTAAACAAATGCTCAGTGGATTCCTGTCTACTTATAACTAAAAATCCAGAGAAAAAC
CTCAAACACGATGATAATGTCTATTTGCTCAGTGCTAGGAAGGATGAGAAGCAATTGGCA
TGATTATAGAAAGGTCATGTTTTTATATTCCAATGCCACATGCATGTTCCAGATTAAGAG
ACAATCTTGACAGAATGTGATAAATCAATTTTTCTGAAAAGTAAAGGTTTCTTTTCCCCC
ATCAAAATGTCTATAGTGCAGTGGGCAGCATAAACAACCACTTCTAAGAAAGCATGGTTA
AAGGAGTGATCAAAACAGGATAAAAATCAGAACTATTGAATGCACCCATTTCATGTCCCT
GATCTAAAAGATTTAAATACAGTATGCAAAAGTGCCACAGATACAGGTGCTAGCACATTA
TATCTAACTGGGTATATTTGTCTTAAGGAAATCTTGAAGTGGCTTTCCCAGGAAGCAAAG
AAGCAGTAATGGCTGCAATCAACTGTCTTGTAAGGAAAACAGCTGAAATTTGAGGCTTTG
TTCTGACTCTTTTTAGTCAAGTAATTTATTACACTGGAAGTGCTATGAACACAGGAGGAT
TGATTTGCTTCGTTCTTTATAGAGCCATGTCCTAGCTGTAATGGATTTTGTTAGCAATAT
TACATGAATTATTCTCCAATGAATCTTATAGTCCTGATGCTAAAAGTATTTGCAATAGGC
AGTGCTTCTTTCTTTCTGTCTTGTGAATCCACATATTTTCTCTATTTACAGTTTAAAGTT
AATAAAAAAAACCACACATGTACACTGTCATTTCAAGAGGCCTGTGGAAGAAACGTATGT
GTTTATGGATCTGGTGCAAAAACAAAGAACAATAAAAATGCCAAGGTTGACAGACAGTCA
GGAGAGCACGAAGTCTATGATTTAGTCAATAAAACCATCCAGAATGAAGGATGTGGTCTT
TGGTCACAAATTAGCTTACAGATATTTAGAAACAAAGAAAATGAAATGGAAAACCTGCCC
TATATGCTCAAAGTAGAAACAACAGTGATCCCTGATGATTATGTTAAATAATAATACCTA
TGATAAAAGAGAATTGGATAAAGCTGGACAGTTAATGGATATGCGTGGTGGTCTATGGGT
GAGATTTAGCAGCATCTCATTTGGCCTCTTTCTTCTGGTCATCTTTGCAGAAATGCCTTA
ATAATTGTTGAAGGTCATGCTGAATGTCATCCTGGGGTAACGCTTCTGGTGTGTCCTCCA
GCAGCTCCACATGAATCCGGTTTCCATATTGATCCTTAACCACAGTCCTCTTCTGTGTAC
TAGCTTTACTCATTGTTGTCCTTTTAATAAGTGACCCATCCTCTTTCATGACCTCTTTCT
CTACTAATGGGGGGACTTCAATTTTCACTTTGTTACCTATGTAACTCAGGGCCTCTTCGA
AGTCATCTTTGGCTGATGGAAGATTCACTGCTAAACTAGAATCTCCATGATGTTTTTCCA
TTCTCTCCCCATGCACTAAGGTAGTTTTTATAACTTTGCTGACCTTGCGGCCTTCAACTG
GTTCAGCCTGGAATTCTGAGGCACTTGGTAATACACTTGGCTCAGAAAAGGTCACCTCGG
ATTGTTCACTTTCACTCTTCAACACCACCCGCTTTATAACTTTGGAGAAACTGTCTCCCT
CTTCCACTGTGACAGGATCTTGGGGCTCTCCCTGCATCACCACTTCTTCTTTTTCTGTGC
CATCTGGTAAAACGAATCGCCTGATGATTTTCCTAGTGACCTTCTTCACCACAATATGGC
CATGTTCATCCACATACTGTTCCTCCGTTACACCTTCTGATGGTATTTCAGGCACATCAT
CAGCCTGAATAATTACCCGGCGGCGAACGACCCTGGTAGTTACCATCTCTTCCTCATCTG
AGCTGACCTCCAGCTCACCTAATTCCTCTGCTAGCTCTTTTTCTAATAATTCTTCTTCAT
GTCTTTCTAATTCTTCAGGCTGTTCATCAGTGGATTCAACAATTACCAGGCTGTTTTTTC
TCGGCTGTGTATCTTCTTGGTGAAAGTGATGGTCTTCAGGTTCTTCCACAATGGGGGAAT
CAGTTCGATCACTAGATGCTGAAGTATGAAATGGTGGCCTTTCAAGGTCTTCACATCCTG
CGGCGGAGTCCCCAGACTTGTCACTGGCAATGCTGGCTGTTTTCACACTTTGGGGCACTT
GTGTCAAATCTGCTCCACAAGTTGTGATAACATATTCCTGTGTAGTAGGTGAATCTTCTG
TCAGTTCATGAGGCTTCCCTGAGAATTCAGCTTTCACATGATCTTTCTGTATTTGGTGTA
GTAGTTCTACCACAGATACTTCTGCCTCAGCCTTAGATGTGCCTTCGTGCAAGGGTGAGC
AACTGAGAGAAAGGTCTTCTTCTGAAACAAGGGGAGGGTGATCTGATGGCTCACTGTCTT
TAGAAAAAGAATATTCTTCCTCTTTTTTATCTTTTGTGCTGCATAGATCTTCATGAAGTG
CAGAGAATCCTTCACTGTGATCCAGTACCATTGTCTGTTCAATTTCTGCATAGGTGCGGC
TGCGATCTCTGGACATTTCCATGCTACTTTCCATTAGATGAACAATATCCATTCGATTAA
TTTTTTTAAGACACTCTGTGAGACCTGAATCAGTGGCATGTTTTCCATCTCTTTCCAGCC
AGTATTTCAGTAATGCATGACTCTGATCCTGAAGGGAATTAGGATTCTCAATTCGAACTT
GATGAATTTGTTCTTCGGTGAAATCCAGTTCTCTTGCTAGCTCTGTCCAGCTGAATCCAA
GATGATCAGCAATATGTGCTAGTCTTTCTTCTATTCTTTCCTGATCATCTTGTTGCTGTT
TTTCTGATGTCATGTCAGTCTCTTCTTCCTGTTCTTGATCTGATTCTGATTCCTTTGTGT
ATACTGGTAATGTGATATTCAGATTACAGATAGCTTGATGTACCAAACCTCTTGAAGATT
TAGGCTCTTTCATAAATGATAGACGTCCACAAGGTTCTTGTGTTGTATCCCGAACCTTAA
CAAACAATGGAAGCCTGTTTTCTTTGAAGGCATAAAAACTGAATATGTGATGTTGGCCAC
TCTTTGTTAATGGTACTAAATTCCCAAAGCAGTCCACAAATATAGGTTTTCCTTCTAATA
CCTCTACATCCCTGCTTCGAGCAACTTCAGCAAAGTTTTCTTGTTGCTCTAGTGTTTTAT
CCACTTTATCATCAGTCATGCAGAAACATCTTAGTCGGGCTTCTATGGGATCTTGAGATT
TGGCAAACACTACAAATTTGGCCATGTAAGGTACACATATAATTTCTCTATATACTTGGG
AAGCAAATGCTACAGATTCTTGTATCTGTCGACAATCTATCAACCAAAATCTGGCAGACA
CGTTTGTGGTGAAGGAAACACATTCATTTACATATGTTAATGGTGTTGTTCCTGTTATGT
CTTCCCACTGAGCAGGTGTTGTTCCACCTGTTATGCTGCATAGTAGTCTTAGAGTAGGAG
TCTCACCTCCATAACCATTTATCATCATATCACTGGAAGCTTTTGGAACAGGAATGGTCA
TAGTTATTGGCTTATGGAATTTTCTTCGCCTAGGTTCTAATGTGACAATAGGGCTGAAAG
TGGCTTTGTTGCCTAAAATTTTCTTTATAAGTTCACTGTGCATAGGTTGGGCCTGAAGAC
CAACACGAATTCTCTTAGTTAATGCTCCCTCTGGAAAGACTGCTTGCACTTGCGGTACTA
CAGTACTGCTTAGTACACCACCCTCAGGTCCAATGAGGTTACTGTCTTGTTTAATCCGGG
ACACCACTGCAAAGTACTGTGGGAAATCTCTGGTGATAATACGGCAAATACGCTTCTTCT
CCAGCTCTTCTGGGGTGTCAAGCACTTCATCCATTCCATTTAGTATTTCATTTAACTCAT
CTTCTGTAAATTCACAGAAATGTTCTTTCCAGTTGTCCCCGTTCTCACTACGCAAAATCA
CCAGCTCTCTTTCTTTACCACGTAATGCCGCAAAGTGAGGAATTTCAACAATCACAGGCC
CAAGAAATTGAGCACCAGAAGGCCCAACTTCAATAAGGCGACTGGCAAGACCATCTCCTT
CCACCATTGGAGGCATTGTGGCGAGTCTATGGCGTTTGACCAATCGGCAAGTAACTCGAG
TTGGAGCAGTGCATTTCCGAGGTGGAATAATGATTCGAAGTCCATTGTGTCTGCAACCCC
GCATAGCACCACCTCGAGCATCAACCATAAAACTGACCAGAAAACTGCTGTTTTCATGGT
CAAAATATGGAGAGGTGTGGCTTGTTAGCAATGATCCAATATCCTTTTTGGAAGACAGGC
AGCCAGAATGAATAGGGCTAGCAGAAAGTGTTATGTTGTCCAGGTTATCGGGGCTCCAAC
TTAAACGATATGAATTTCTCTCACCTTCTTTGGTTAATGTGGATATCTGGTGACTTGGGA
TAATGACAGTGTCATCAATCATAGTGCTGTCCCTCAAGTACGACGTATGGCTCAGTGTAC
GGGACCTGTCTGAACTGAAGGATCGCAGGCTGTCAGAGCGGCCTCCTTCCAGGCTGTATC
TCAGGTAGTTCATGCCATCCAAGAACTGACTGCTAGGTAAAGAATCATCACCTAGTTCTT
TCAGATCTTCAGGTCTCAGATATTCTCCCCCATCTCCTGTCATTGTGTCATCACCTTCCT
CATCAGAAACATCCAAAATTTCAGTCATAGTCTCAGGTACATTGAGCTTGTGCTTCTCTG
TGACAGTAGTTGTAGTGGTGATTACTTCCTCTGTTACAACCTTTAACGTATCTACCACTG
AAATGTATCCTAGACGCTTAGCAATTGCTAAGGCAGTGTTGCCATTCGCAGTGACTGCAT
TTGGTTTGGCCCCATGTTGAAGAAGAACATTGATGATGTGAGTATGGCCTTGCTGAGCAG
CTTGGTGCAGAGGGGTGTATCCATTCTTTGTCTTAGCATTGACATTAGCTCCTTGTTTCA
GAAGGAAGTTCACCATCTTGATGTTTCCATAGTGACAAGCCACAATTAGTGGAGTGTAAC
CCAGCTTTGTCTGGGCATCTTTGTTTGCTCCATGCTTTATCAGCATATCAGCTACATTTA
CTTTATCTTCTTGAGCTGCTAAATGTAAAGATGTCAATCCGCTCTTTGTGGCCACATGAA
TATTAGCTCCCTTCTCCAAAAGTAAGTTCACCATATCAGCATGACCTTCTTGAGAGGCCA
AGTGAAGTGGAGTCACTCCTTGTTTGGTCAAAATATTGGTCTCTGCTCCATAGTTCAGTA
GAGTTGTGGCTATCTGCATCTGATTCTTCTTAGCGGCAATGTGTAGAGGAGTATACCCAT
TCTTGGCAGTAGCATGAGGAGAAGACCCTTTCTCCAGTAATAGAAGTGCCACTTTCTGAT
TATCATAGTGGGCAGCAACATGGAGGGGAGTGAGACCATTCTTCCCAGCTGAATCAACAG
GTGCACGACGCTGCAACAGGAGCTTTGCCACATCAAGACTTCCATACTTTGATGCCACGT
GTAGTGGTGTGAATCCCTTCTTGGTAGCCAAAGAATGTGCTGCACCTGCCTCCAGTAGAA
CTGATGCTACATCAACTTGGCCTTCTCGGGCAGAGATGTGTAGTGGTGTGTATCCATTGG
TTGTTGCAGCATCTGGGTGTGCCATGTGTTGCAGAAGTAGCTGCACAATTTCTGTTTTAC
CCAAGCGAGAAGCAATATGCAGTGGTGTCTGTTCCTCCCTGGCTCGTGCATCAACCAAAG
CACCATTCCTCAGGAGACAGCGCACCACTTCTACTTGTCCTGCACGAGCTGCCATGTGTA
AAGCAGTCTCCCCACGAATGTTAGTGACATCTGGAGAAGCACCATTTTGCAGTAGAAGGA
GAACTATGTTCAAATGCCCCATAAATGCAGCCACATGAATTGGTGTCAGGCCTGACTCTG
TTATAGCTTGGATTGAAGCCCCATATTTCACCAGCAGTTCCATTACTTTAATGCGATTTT
TCTTGCAAGCAATGTGCAGTGGAGTAAAACCATTCAAAGCACGGGCATTTGGATTTGCTC
TCTTATCCAGCAGAAGCTTGGTGACACGATAGTGACCACAGTGTGCAGCAACATGGAGGG
CAGTCAGGTAATCCAGTGTAACATCATCAACAGGAGCCTTGTGCTGCAGTAGGTGTTTGA
CACACTCCACATGGTCACCCTGAGCAGCCATATGAAGTGGAGACAGTCCATTCTTGGTTC
TGGCAAGCAGTGGGGCACCTCGTTCCAGGAGAAGCTCTACAACTTGGTCATGTCCACTTC
GTGCAGCACAGTGCAGTGGGGTCAGCCCATCCCTGGTTTTGGCATCGATCTGCCCTCCAC
GATCCAACAAGAGCTTCACCATGTTAGTGTTCCCCCTTTTGGAAGCCACATGCAGTGGGG
TGATTCCATTCCTTGCTGTGAAGTCTACAACAGCTCCTCGGTTGAGTAGAAGTGTCGCTA
CATTAACATTTCCATAATGTGCCGCTATATGCAAAGGTGTGAAGCCACTCTCAGTTGTTC
TATTCACCATCATCTTAGAC
>TRINITY_DN29554_c0_g1_i13 len=6882 path=[14530:0-906 14531:907-930 14561:931-1270 14521:1271-1285 @14563@!:1286-1821 14550:1822-1841 @14564@!:1842-2251 14534:2252-2273 @14562@!:2274-3195 14547:3196-3216 @14559@!:3217-4566 14552:4567-4666 14545:4667-6881] [-1, 14530, 14531, 14561, 14521, 14563, 14550, 14564, 14534, 14562, 14547, 14559, 14552, 14545, -2]
TGCCCCTCCTTGAGAAAAAGCCTTAAAGAATTACCCCACATTCATTTAAGGAGTCTATGG
CTAAGTCAGGATTTGAACCCAAATCCAAACTTTGCTCTCGAAGTGGCAGGCCCTGCTGCC
TTTCTTCCAAAGTTTCTGATTTTGTTTCCAAGAGCCAAGGAGACTTTCTGCACTGGTAAC
TGAGGGGAAAAAAACTCTGTAATCCCTTAATTCAGGGTAGAGTCAAGGCAACTGGATGGA
GCTAAGAATTTACTGTCCAGATGCCTTTCTTGATGCCATGCAGAGTTCACCGCAGGTTTT
ATATATATGTATGTATGTATGTATGTATGCTACAGAGCTTCGGACCATTATTAGAATTAG
GTACAGACCACAAAATAATTCCAGGGTCATATATGCCTTCTTGGAAAATCAAAGTGCAGA
CATTAACATGAATAATGCTTGAAAGGTGGTTAAGCACTATAAATAAAATAGCAAGAAAAA
AAACTAAACAAATGCTCAGTGGATTCCTGTCTACTTATAACTAAAAATCCAGAGAAAAAC
CTCAAACACGATGATAATGTCTATTTGCTCAGTGCTAGGAAGGATGAGAAGCAATTGGCA
TGATTATAGAAAGGTCATGTTTTTATATTCCAATGCCACATGCATGTTCCAGATTAAGAG
ACAATCTTGACAGAATGTGATAAATCAATTTTTCTGAAAAGTAAAGGTTTCTTTTCCCCC
ATCAAAATGTCTATAGTGCAGTGGGCAGCATAAACAACCACTTCTAAGAAAGCATGGTTA
AAGGAGTGATCAAAACAGGATAAAAATCAGAACTATTGAATGCACCCATTTCATGTCCCT
GATCTAAAAGATTTAAATACAGTATGCAAAAGTGCCACAGATACAGGTGCTAGCACATTA
TATCTAACTGGGTATATTTGTCTTAAGGAAATCTTGAAGTGGCTTTCCCAGGAAGCAAAG
AAGCAGTAATGGCTGCAATCAACTGTCTTGTAAGGAAAACAGCTGAAATTTGAGGCTTTG
TTCTGACTCTTTTTAGTCAAGTAATTTATTACACTGGAAGTGCTATGAACACAGGAGGAT
TGATTTGCTTCGTTCTTTATAGAGCCATGTCCTAGCTGTAATGGATTTTGTTAGCAATAT
TACATGAATTATTCTCCAATGAATCTTATAGTCCTGATGCTAAAAGTATTTGCAATAGGC
AGTGCTTCTTTCTTTCTGTCTTGTGAATCCACATATTTTCTCTATTTACAGTTTAAAGTT
AATAAAAAAAACCACACATGTACACTGTCATTTCAAGAGGCCTGTGGAAGAAACGTATGT
GTTTATGGATCTGGTGCAAAAACAAAGAACAATAAAAATGCCAAGGTTGACAGACAGTCA
GGAGAGCACGAAGTCTATGATTTAGTCAATAAAACCATCCAGAATGAAGGATGTGGTCTT
TGGTCACAAATTAGCTTACAGATATTTAGAAACAAAGAAAATGAAATGGAAAACCTGCCC
TATATGCTCAAAGTAGAAACAACAGTGATCCCTGATGATTATGTTAAATAATAATACCTA
TGATAAAAGAGAATTGGATAAAGCTGGACAGTTAATGGATATGCGTGGTGGTCTATGGGT
GAGATTTAGCAGCATCTCATTTGGCCTCTTTCTTCTGGTCATCTTTGCAGAAATGCCTTA
ATAATTGTTGAAGGTCATGCTGAATGTCATCCTGGGGTAACGCTTCTGGTGTGTCCTCCA
GCAGCTCCACATGAATCCGGTTTCCATATTGATCCTTAACCACAGTCCTCTTCTGTGTAC
TAGCTTTACTCATTGTTGTCCTCTTCGAAGTCATCTTTGGCTGATGGAAGATTCACTGCT
AAACTAGAATCTCCATGATGTTTTTCCATTCTCTCCCCATGCACTAAGGTAGTTTTTATA
ACTTTGCTGACCTTGCGGCCTTCAACTGGTTCAGCCTGGAATTCTGAGGCACTTGGTAAT
ACACTTGGCTCAGAAAAGGTCACCTCGGATTGTTCACTTTCACTCTTCAACACCACCCGC
TTTATAACTTTGGAGAAACTGTCTCCCTCTTCCACTGTGACAGGATCTTGGGGCTCTCCC
TGCATCACCACTTCTTCTTTTTCTGTGCCATCTGGTAAAACGAATCGCCTGATGATTTTC
CTAGTGACCTTCTTCACCACAATATGGCCATGTTCATCCACATACTGTTCCTCCGTTACA
CCTTCTGATGGTATTTCAGGCACATCATCAGCTTTTTCTAATAATTCTTCTTCATGTCTT
TCTAATTCTTCAGGCTGTTCATCAGTGGATTCAACAATTACCAGGCTGTTTTTTCTCGGC
TGTGTATCTTCTTGGTGAAAGTGATGGTCTTCAGGTTCTTCCACAATGGGGGAATCAGTT
CGATCACTAGATGCTGAAGTATGAAATGGTGGCCTTTCAAGGTCTTCACATCCTGCGGCG
GAGTCCCCAGACTTGTCACTGGCAATGCTGGCTGTTTTCACACTTTGGGGCACTTGTGTC
AAATCTGCTCCACAAGTTGTGATAACATATTCCTGTGTAGTAGGTGAATCTTCTGTCAGT
TCATGAGGCTTCCCTGAGAATTCAGCTTTCACATGATCTTTCTGTATTTGGTGTAGTAGT
TCTACCACAGATACTTCTGCCTCAGCCTTAGATGTGCCTTCGTGCAAGGGTGAGCAACTG
AGAGAAAGGTCTTCTTCTGAAACAAGGGGAGGGTGATCTGATGGCTCACTGTCTTTAGAA
AAAGAATATTCTTCCTCTTTTTTATCTTTTGTGCTGCATAGATCTTCATGAAGTGCAGAG
AATCCTTCACTGTGATCCAGTACCATTGTCTGTTCAATTTCTGCATAGGTGCGGCTGCGA
TCTCTGGACATTTCCATGCTACTTTCCATTAGATGAACAATATCCATTCGATTAATTTTT
TTAAGACACTCTGTGAGACCTGAATCAGTGGCATGTTTTCCATCTCTTTCCAGCCAGTAT
TTCAGTAATGCATGACTCTGATCCTGAAGGGAATTAGGATTCTCAATTCGAACTTGATGA
ATTTGTTCTTCGGTGAAATCCAGTTCTCTTGCTAGCTCTGTCCAGCTGAATCCAAGATGA
TCAGCAATATGTGCTAGTCTTTCTTCTATTCTTTCCTGATCATCTTGTTGCTGTTTTTCT
GATGTCATGTCAGTCTTTGTGTATACTGGTAATGTGATATTCAGATTACAGATAGCTTGA
TGTACCAAACCTCTTGAAGATTTAGGCTCTTTCATAAATGATAGACGTCCACAAGGTTCT
TGTGTTGTATCCCGAACCTTAACAAACAATGGAAGCCTGTTTTCTTTGAAGGCATAAAAA
CTGAATATGTGATGTTGGCCACTCTTTGTTAATGGTACTAAATTCCCAAAGCAGTCCACA
AATATAGGTTTTCCTTCTAATACCTCTACATCCCTGCTTCGAGCAACTTCAGCAAAGTTT
TCTTGTTGCTCTAGTGTTTTATCCACTTTATCATCAGTCATGCAGAAACATCTTAGTCGG
GCTTCTATGGGATCTTGAGATTTGGCAAACACTACAAATTTGGCCATGTAAGGTACACAT
ATAATTTCTCTATATACTTGGGAAGCAAATGCTACAGATTCTTGTATCTGTCGACAATCT
ATCAACCAAAATCTGGCAGACACGTTTGTGGTGAAGGAAACACATTCATTTACATATGTT
AATGGTGTTGTTCCTGTTATGTCTTCCCACTGAGCAGGTGTTGTTCCACCTGTTATGCTG
CATAGTAGTCTTAGAGTAGGAGTCTCACCTCCATAACCATTTATCATCATATCACTGGAA
GCTTTTGGAACAGGAATGGTCATAGTTATTGGCTTATGGAATTTTCTTCGCCTAGGTTCT
AATGTGACAATAGGGCTGAAAGTGGCTTTGTTGCCTAAAATTTTCTTTATAAGTTCACTG
TGCATAGGTTGGGCCTGAAGACCAACACGAATTCTCTTAGTTAATGCTCCCTCTGGAAAG
ACTGCTTGCACTTGCGGTACTACAGTACTGCTTAGTACACCACCCTCAGGTCCAATGAGG
TTACTGTCTTGTTTAATCCGGGACACCACTGCAAAGTACTGTGGGAAATCTCTGGTGATA
ATACGGCAAATACGCTTCTTCTCCAGCTCTTCTGGGGTGTCAAGCACTTCATCCATTCCA
TTTAGTATTTCATTTAACTCATCTTCTGTAAATTCACAGAAATGTTCTTTCCAGTTGTCC
CCGTTCTCACTACGCAAAATCACCAGCTCTCTTTCTTTACCACGTAATGCCGCAAAGTGA
GGAATTTCAACAATCACAGGCCCAAGAAATTGAGCACCAGAAGGCCCAACTTCAATAAGG
CGACTGGCAAGACCATCTCCTTCCACCATTGGAGGCATTGTGGCGAGTCTATGGCGTTTG
ACCAATCGGCAAGTAACTCGAGTTGGAGCAGTGCATTTCCGAGGTGGAATAATGATTCGA
AGTCCATTGTGTCTGCAACCCCGCATAGCACCACCTCGAGCATCAACCATAAAACTGACC
AGAAAACTGCTGTTTTCATGGTCAAAATATGGAGAGGTGTGGCTTGTTAGCAATGATCCA
ATATCCTTTTTGGAAGACAGGCAGCCAGAATGAATAGGGCTAGCAGAAAGTGTTATGTTG
TCCAGGTTATCGGGGCTCCAACTTAAACGATATGAATTTCTCTCACCTTCTTTGGTTAAT
GTGGATATCTGGTGACTTGGGATAATGACAGTGTCATCAATCATAGTGCTGTCCCTCAAG
TACGACGTATGGCTCAGTGTACGGGACCTGTCTGAACTGAAGGATCGCAGGCTGTCAGAG
CGGCCTCCTTCCAGGCTGTATCTCAGGTAGTTCATGCCATCCAAGAACTGACTGCTAGGT
AAAGAATCATCACCTAGTTCTTTCAGATCTTCAGGTCTCAGATATTCTCCCCCATCTCCT
GTCATTGTGTCATCACCTTCCTCATCAGAAACATCCAAAATTTCAGTCATAGTCTCAGGT
ACATTGAGCTTGTGCTTCTCTGTGACAGTAGTTGTAGTGGTGATTACTTCCTCTGTTACA
ACCTTTAACGTATCTACCACTGAAATGTATCCTAGACGCTTAGCAATTGCTAAGGCAGTG
TTGCCATTCGCAGTGACTGCATTTGGTTTGGCCCCATGTTGAAGAAGAACATTGATGATG
TGAGTATGGCCTTGCTGAGCAGCTTGGTGCAGAGGGGTGTATCCATTCTTTGTCTTAGCA
TTGACATTAGCTCCTTGTTTCAGAAGGAAGTTCACCATCTTGATGTTTCCATAGTGACAA
GCCACAATTAGTGGAGTGTAACCCAGCTTTGTCTGGGCATCTTTGTTTGCTCCATGCTTT
ATCAGCATATCAGCTACATTTACTTTATCTTCTTGAGCTGCTAAATGTAAAGATGTCAAT
CCGCTCTTTGTGGCCACATGAATATTAGCTCCCTTCTCCAAAAGTAAGTTCACCATATCA
GCATGACCTTCTTGAGAGGCCAAGTGAAGTGGAGTCACTCCTTGTTTGGTCAAAATATTG
GTCTCTGCTCCATAGTTCAGTAGAGTTGTGGCTATCTGCATCTGATTCTTCTTAGCGGCA
ATGTGTAGAGGAGTATACCCATTCTTGGCAGTAGCATGAGGAGAAGACCCTTTCTCCAGT
AATAGAAGTGCCACTTTCTGATTATCATAGTGGGCAGCAACATGGAGGGGAGTGAGACCA
TTCTTCCCAGCTGAATCAACAGGTGCACGACGCTGCAACAGGAGCTTTGCCACATCAAGA
CTTCCATACTTTGATGCCACGTGTAGTGGTGTGAATCCCTTCTTGGTAGCCAAAGAATGT
GCTGCACCTGCCTCCAGTAGAACTGATGCTACATCAACTTGGCCTTCTCGGGCAGAGATG
TGTAGTGGTGTGTATCCATTGGTTGTTGCAGCATCTGGGTGTGCCATGTGTTGCAGAAGT
AGCTGCACAATTTCTGTTTTACCCAAGCGAGAAGCAATATGCAGTGGTGTCTGTTCCTCC
CTGGCTCGTGCATCAACCAAAGCACCATTCCTCAGGAGACAGCGCACCACTTCTACTTGT
CCTGCACGAGCTGCCATGTGTAAAGCAGTCTCCCCACGAATGTTAGTGACATCTGGAGAA
GCACCATTTTGCAGTAGAAGGAGAACTATGTTCAAATGCCCCATAAATGCAGCCACATGA
ATTGGTGTCAGGCCTGACTCTGTTATAGCTTGGATTGAAGCCCCATATTTCACCAGCAGT
TCCATTACTTTAATGCGATTTTTCTTGCAAGCAATGTGCAGTGGAGTAAAACCATTCAAA
GCACGGGCATTTGGATTTGCTCTCTTATCCAGCAGAAGCTTGGTGACACGATAGTGACCA
CAGTGTGCAGCAACATGGAGGGCAGTCAGGTAATCCAGTGTAACATCATCAACAGGAGCC
TTGTGCTGCAGTAGGTGTTTGACACACTCCACATGGTCACCCTGAGCAGCCATATGAAGT
GGAGACAGTCCATTCTTGGTTCTGGCAAGCAGTGGGGCACCTCGTTCCAGGAGAAGCTCT
ACAACTTGGTCATGTCCACTTCGTGCAGCACAGTGCAGTGGGGTCAGCCCATCCCTGGTT
TTGGCATCGATCTGCCCTCCACGATCCAACAAGAGCTTCACCATGTTAGTGTTCCCCCTT
TTGGAAGCCACATGCAGTGGGGTGATTCCATTCCTTGCTGTGAAGTCTACAACAGCTCCT
CGGTTGAGTAGAAGTGTCGCTACATTAACATTTCCATAATGTGCCGCTATATGCAAAGGT
GTGAAGCCACTCTCAGTTGTTCTATTCACCATCATCTTAGAC
>TRINITY_DN29554_c0_g1_i14 len=7067 path=[14530:0-906 14531:907-930 14561:931-1270 14521:1271-1285 @14563@!:1286-1821 14554:1822-1933 @14564@!:1934-2343 14557:2344-2458 @14562@!:2459-3380 14547:3381-3401 @14559@!:3402-4751 14552:4752-4851 14545:4852-7066] [-1, 14530, 14531, 14561, 14521, 14563, 14554, 14564, 14557, 14562, 14547, 14559, 14552, 14545, -2]
TGCCCCTCCTTGAGAAAAAGCCTTAAAGAATTACCCCACATTCATTTAAGGAGTCTATGG
CTAAGTCAGGATTTGAACCCAAATCCAAACTTTGCTCTCGAAGTGGCAGGCCCTGCTGCC
TTTCTTCCAAAGTTTCTGATTTTGTTTCCAAGAGCCAAGGAGACTTTCTGCACTGGTAAC
TGAGGGGAAAAAAACTCTGTAATCCCTTAATTCAGGGTAGAGTCAAGGCAACTGGATGGA
GCTAAGAATTTACTGTCCAGATGCCTTTCTTGATGCCATGCAGAGTTCACCGCAGGTTTT
ATATATATGTATGTATGTATGTATGTATGCTACAGAGCTTCGGACCATTATTAGAATTAG
GTACAGACCACAAAATAATTCCAGGGTCATATATGCCTTCTTGGAAAATCAAAGTGCAGA
CATTAACATGAATAATGCTTGAAAGGTGGTTAAGCACTATAAATAAAATAGCAAGAAAAA
AAACTAAACAAATGCTCAGTGGATTCCTGTCTACTTATAACTAAAAATCCAGAGAAAAAC
CTCAAACACGATGATAATGTCTATTTGCTCAGTGCTAGGAAGGATGAGAAGCAATTGGCA
TGATTATAGAAAGGTCATGTTTTTATATTCCAATGCCACATGCATGTTCCAGATTAAGAG
ACAATCTTGACAGAATGTGATAAATCAATTTTTCTGAAAAGTAAAGGTTTCTTTTCCCCC
ATCAAAATGTCTATAGTGCAGTGGGCAGCATAAACAACCACTTCTAAGAAAGCATGGTTA
AAGGAGTGATCAAAACAGGATAAAAATCAGAACTATTGAATGCACCCATTTCATGTCCCT
GATCTAAAAGATTTAAATACAGTATGCAAAAGTGCCACAGATACAGGTGCTAGCACATTA
TATCTAACTGGGTATATTTGTCTTAAGGAAATCTTGAAGTGGCTTTCCCAGGAAGCAAAG
AAGCAGTAATGGCTGCAATCAACTGTCTTGTAAGGAAAACAGCTGAAATTTGAGGCTTTG
TTCTGACTCTTTTTAGTCAAGTAATTTATTACACTGGAAGTGCTATGAACACAGGAGGAT
TGATTTGCTTCGTTCTTTATAGAGCCATGTCCTAGCTGTAATGGATTTTGTTAGCAATAT
TACATGAATTATTCTCCAATGAATCTTATAGTCCTGATGCTAAAAGTATTTGCAATAGGC
AGTGCTTCTTTCTTTCTGTCTTGTGAATCCACATATTTTCTCTATTTACAGTTTAAAGTT
AATAAAAAAAACCACACATGTACACTGTCATTTCAAGAGGCCTGTGGAAGAAACGTATGT
GTTTATGGATCTGGTGCAAAAACAAAGAACAATAAAAATGCCAAGGTTGACAGACAGTCA
GGAGAGCACGAAGTCTATGATTTAGTCAATAAAACCATCCAGAATGAAGGATGTGGTCTT
TGGTCACAAATTAGCTTACAGATATTTAGAAACAAAGAAAATGAAATGGAAAACCTGCCC
TATATGCTCAAAGTAGAAACAACAGTGATCCCTGATGATTATGTTAAATAATAATACCTA
TGATAAAAGAGAATTGGATAAAGCTGGACAGTTAATGGATATGCGTGGTGGTCTATGGGT
GAGATTTAGCAGCATCTCATTTGGCCTCTTTCTTCTGGTCATCTTTGCAGAAATGCCTTA
ATAATTGTTGAAGGTCATGCTGAATGTCATCCTGGGGTAACGCTTCTGGTGTGTCCTCCA
GCAGCTCCACATGAATCCGGTTTCCATATTGATCCTTAACCACAGTCCTCTTCTGTGTAC
TAGCTTTACTCATTGTTGTCCTTTTAATAAGTGACCCATCCTCTTTCATGACCTCTTTCT
CTACTAATGGGGGGACTTCAATTTTCACTTTGTTACCTATGTAACTCAGGGCCTCTTCGA
AGTCATCTTTGGCTGATGGAAGATTCACTGCTAAACTAGAATCTCCATGATGTTTTTCCA
TTCTCTCCCCATGCACTAAGGTAGTTTTTATAACTTTGCTGACCTTGCGGCCTTCAACTG
GTTCAGCCTGGAATTCTGAGGCACTTGGTAATACACTTGGCTCAGAAAAGGTCACCTCGG
ATTGTTCACTTTCACTCTTCAACACCACCCGCTTTATAACTTTGGAGAAACTGTCTCCCT
CTTCCACTGTGACAGGATCTTGGGGCTCTCCCTGCATCACCACTTCTTCTTTTTCTGTGC
CATCTGGTAAAACGAATCGCCTGATGATTTTCCTAGTGACCTTCTTCACCACAATATGGC
CATGTTCATCCACATACTGTTCCTCCGTTACACCTTCTGATGGTATTTCAGGCACATCAT
CAGCCTGAATAATTACCCGGCGGCGAACGACCCTGGTAGTTACCATCTCTTCCTCATCTG
AGCTGACCTCCAGCTCACCTAATTCCTCTGCTAGCTCTTTTTCTAATAATTCTTCTTCAT
GTCTTTCTAATTCTTCAGGCTGTTCATCAGTGGATTCAACAATTACCAGGCTGTTTTTTC
TCGGCTGTGTATCTTCTTGGTGAAAGTGATGGTCTTCAGGTTCTTCCACAATGGGGGAAT
CAGTTCGATCACTAGATGCTGAAGTATGAAATGGTGGCCTTTCAAGGTCTTCACATCCTG
CGGCGGAGTCCCCAGACTTGTCACTGGCAATGCTGGCTGTTTTCACACTTTGGGGCACTT
GTGTCAAATCTGCTCCACAAGTTGTGATAACATATTCCTGTGTAGTAGGTGAATCTTCTG
TCAGTTCATGAGGCTTCCCTGAGAATTCAGCTTTCACATGATCTTTCTGTATTTGGTGTA
GTAGTTCTACCACAGATACTTCTGCCTCAGCCTTAGATGTGCCTTCGTGCAAGGGTGAGC
AACTGAGAGAAAGGTCTTCTTCTGAAACAAGGGGAGGGTGATCTGATGGCTCACTGTCTT
TAGAAAAAGAATATTCTTCCTCTTTTTTATCTTTTGTGCTGCATAGATCTTCATGAAGTG
CAGAGAATCCTTCACTGTGATCCAGTACCATTGTCTGTTCAATTTCTGCATAGGTGCGGC
TGCGATCTCTGGACATTTCCATGCTACTTTCCATTAGATGAACAATATCCATTCGATTAA
TTTTTTTAAGACACTCTGTGAGACCTGAATCAGTGGCATGTTTTCCATCTCTTTCCAGCC
AGTATTTCAGTAATGCATGACTCTGATCCTGAAGGGAATTAGGATTCTCAATTCGAACTT
GATGAATTTGTTCTTCGGTGAAATCCAGTTCTCTTGCTAGCTCTGTCCAGCTGAATCCAA
GATGATCAGCAATATGTGCTAGTCTTTCTTCTATTCTTTCCTGATCATCTTGTTGCTGTT
TTTCTGATGTCATGTCAGTCTTTGTGTATACTGGTAATGTGATATTCAGATTACAGATAG
CTTGATGTACCAAACCTCTTGAAGATTTAGGCTCTTTCATAAATGATAGACGTCCACAAG
GTTCTTGTGTTGTATCCCGAACCTTAACAAACAATGGAAGCCTGTTTTCTTTGAAGGCAT
AAAAACTGAATATGTGATGTTGGCCACTCTTTGTTAATGGTACTAAATTCCCAAAGCAGT
CCACAAATATAGGTTTTCCTTCTAATACCTCTACATCCCTGCTTCGAGCAACTTCAGCAA
AGTTTTCTTGTTGCTCTAGTGTTTTATCCACTTTATCATCAGTCATGCAGAAACATCTTA
GTCGGGCTTCTATGGGATCTTGAGATTTGGCAAACACTACAAATTTGGCCATGTAAGGTA
CACATATAATTTCTCTATATACTTGGGAAGCAAATGCTACAGATTCTTGTATCTGTCGAC
AATCTATCAACCAAAATCTGGCAGACACGTTTGTGGTGAAGGAAACACATTCATTTACAT
ATGTTAATGGTGTTGTTCCTGTTATGTCTTCCCACTGAGCAGGTGTTGTTCCACCTGTTA
TGCTGCATAGTAGTCTTAGAGTAGGAGTCTCACCTCCATAACCATTTATCATCATATCAC
TGGAAGCTTTTGGAACAGGAATGGTCATAGTTATTGGCTTATGGAATTTTCTTCGCCTAG
GTTCTAATGTGACAATAGGGCTGAAAGTGGCTTTGTTGCCTAAAATTTTCTTTATAAGTT
CACTGTGCATAGGTTGGGCCTGAAGACCAACACGAATTCTCTTAGTTAATGCTCCCTCTG
GAAAGACTGCTTGCACTTGCGGTACTACAGTACTGCTTAGTACACCACCCTCAGGTCCAA
TGAGGTTACTGTCTTGTTTAATCCGGGACACCACTGCAAAGTACTGTGGGAAATCTCTGG
TGATAATACGGCAAATACGCTTCTTCTCCAGCTCTTCTGGGGTGTCAAGCACTTCATCCA
TTCCATTTAGTATTTCATTTAACTCATCTTCTGTAAATTCACAGAAATGTTCTTTCCAGT
TGTCCCCGTTCTCACTACGCAAAATCACCAGCTCTCTTTCTTTACCACGTAATGCCGCAA
AGTGAGGAATTTCAACAATCACAGGCCCAAGAAATTGAGCACCAGAAGGCCCAACTTCAA
TAAGGCGACTGGCAAGACCATCTCCTTCCACCATTGGAGGCATTGTGGCGAGTCTATGGC
GTTTGACCAATCGGCAAGTAACTCGAGTTGGAGCAGTGCATTTCCGAGGTGGAATAATGA
TTCGAAGTCCATTGTGTCTGCAACCCCGCATAGCACCACCTCGAGCATCAACCATAAAAC
TGACCAGAAAACTGCTGTTTTCATGGTCAAAATATGGAGAGGTGTGGCTTGTTAGCAATG
ATCCAATATCCTTTTTGGAAGACAGGCAGCCAGAATGAATAGGGCTAGCAGAAAGTGTTA
TGTTGTCCAGGTTATCGGGGCTCCAACTTAAACGATATGAATTTCTCTCACCTTCTTTGG
TTAATGTGGATATCTGGTGACTTGGGATAATGACAGTGTCATCAATCATAGTGCTGTCCC
TCAAGTACGACGTATGGCTCAGTGTACGGGACCTGTCTGAACTGAAGGATCGCAGGCTGT
CAGAGCGGCCTCCTTCCAGGCTGTATCTCAGGTAGTTCATGCCATCCAAGAACTGACTGC
TAGGTAAAGAATCATCACCTAGTTCTTTCAGATCTTCAGGTCTCAGATATTCTCCCCCAT
CTCCTGTCATTGTGTCATCACCTTCCTCATCAGAAACATCCAAAATTTCAGTCATAGTCT
CAGGTACATTGAGCTTGTGCTTCTCTGTGACAGTAGTTGTAGTGGTGATTACTTCCTCTG
TTACAACCTTTAACGTATCTACCACTGAAATGTATCCTAGACGCTTAGCAATTGCTAAGG
CAGTGTTGCCATTCGCAGTGACTGCATTTGGTTTGGCCCCATGTTGAAGAAGAACATTGA
TGATGTGAGTATGGCCTTGCTGAGCAGCTTGGTGCAGAGGGGTGTATCCATTCTTTGTCT
TAGCATTGACATTAGCTCCTTGTTTCAGAAGGAAGTTCACCATCTTGATGTTTCCATAGT
GACAAGCCACAATTAGTGGAGTGTAACCCAGCTTTGTCTGGGCATCTTTGTTTGCTCCAT
GCTTTATCAGCATATCAGCTACATTTACTTTATCTTCTTGAGCTGCTAAATGTAAAGATG
TCAATCCGCTCTTTGTGGCCACATGAATATTAGCTCCCTTCTCCAAAAGTAAGTTCACCA
TATCAGCATGACCTTCTTGAGAGGCCAAGTGAAGTGGAGTCACTCCTTGTTTGGTCAAAA
TATTGGTCTCTGCTCCATAGTTCAGTAGAGTTGTGGCTATCTGCATCTGATTCTTCTTAG
CGGCAATGTGTAGAGGAGTATACCCATTCTTGGCAGTAGCATGAGGAGAAGACCCTTTCT
CCAGTAATAGAAGTGCCACTTTCTGATTATCATAGTGGGCAGCAACATGGAGGGGAGTGA
GACCATTCTTCCCAGCTGAATCAACAGGTGCACGACGCTGCAACAGGAGCTTTGCCACAT
CAAGACTTCCATACTTTGATGCCACGTGTAGTGGTGTGAATCCCTTCTTGGTAGCCAAAG
AATGTGCTGCACCTGCCTCCAGTAGAACTGATGCTACATCAACTTGGCCTTCTCGGGCAG
AGATGTGTAGTGGTGTGTATCCATTGGTTGTTGCAGCATCTGGGTGTGCCATGTGTTGCA
GAAGTAGCTGCACAATTTCTGTTTTACCCAAGCGAGAAGCAATATGCAGTGGTGTCTGTT
CCTCCCTGGCTCGTGCATCAACCAAAGCACCATTCCTCAGGAGACAGCGCACCACTTCTA
CTTGTCCTGCACGAGCTGCCATGTGTAAAGCAGTCTCCCCACGAATGTTAGTGACATCTG
GAGAAGCACCATTTTGCAGTAGAAGGAGAACTATGTTCAAATGCCCCATAAATGCAGCCA
CATGAATTGGTGTCAGGCCTGACTCTGTTATAGCTTGGATTGAAGCCCCATATTTCACCA
GCAGTTCCATTACTTTAATGCGATTTTTCTTGCAAGCAATGTGCAGTGGAGTAAAACCAT
TCAAAGCACGGGCATTTGGATTTGCTCTCTTATCCAGCAGAAGCTTGGTGACACGATAGT
GACCACAGTGTGCAGCAACATGGAGGGCAGTCAGGTAATCCAGTGTAACATCATCAACAG
GAGCCTTGTGCTGCAGTAGGTGTTTGACACACTCCACATGGTCACCCTGAGCAGCCATAT
GAAGTGGAGACAGTCCATTCTTGGTTCTGGCAAGCAGTGGGGCACCTCGTTCCAGGAGAA
GCTCTACAACTTGGTCATGTCCACTTCGTGCAGCACAGTGCAGTGGGGTCAGCCCATCCC
TGGTTTTGGCATCGATCTGCCCTCCACGATCCAACAAGAGCTTCACCATGTTAGTGTTCC
CCCTTTTGGAAGCCACATGCAGTGGGGTGATTCCATTCCTTGCTGTGAAGTCTACAACAG
CTCCTCGGTTGAGTAGAAGTGTCGCTACATTAACATTTCCATAATGTGCCGCTATATGCA
AAGGTGTGAAGCCACTCTCAGTTGTTCTATTCACCATCATCTTAGAC
>TRINITY_DN29554_c0_g1_i15 len=6989 path=[14530:0-906 14531:907-930 14561:931-1270 14521:1271-1285 @14563@!:1286-1821 14554:1822-1933 @14564@!:1934-2343 14557:2344-2458 @14562@!:2459-3380 14547:3381-3401 @14559@!:3402-4751 14542:4752-4773 14543:4774-6988] [-1, 14530, 14531, 14561, 14521, 14563, 14554, 14564, 14557, 14562, 14547, 14559, 14542, 14543, -2]
TGCCCCTCCTTGAGAAAAAGCCTTAAAGAATTACCCCACATTCATTTAAGGAGTCTATGG
CTAAGTCAGGATTTGAACCCAAATCCAAACTTTGCTCTCGAAGTGGCAGGCCCTGCTGCC
TTTCTTCCAAAGTTTCTGATTTTGTTTCCAAGAGCCAAGGAGACTTTCTGCACTGGTAAC
TGAGGGGAAAAAAACTCTGTAATCCCTTAATTCAGGGTAGAGTCAAGGCAACTGGATGGA
GCTAAGAATTTACTGTCCAGATGCCTTTCTTGATGCCATGCAGAGTTCACCGCAGGTTTT
ATATATATGTATGTATGTATGTATGTATGCTACAGAGCTTCGGACCATTATTAGAATTAG
GTACAGACCACAAAATAATTCCAGGGTCATATATGCCTTCTTGGAAAATCAAAGTGCAGA
CATTAACATGAATAATGCTTGAAAGGTGGTTAAGCACTATAAATAAAATAGCAAGAAAAA
AAACTAAACAAATGCTCAGTGGATTCCTGTCTACTTATAACTAAAAATCCAGAGAAAAAC
CTCAAACACGATGATAATGTCTATTTGCTCAGTGCTAGGAAGGATGAGAAGCAATTGGCA
TGATTATAGAAAGGTCATGTTTTTATATTCCAATGCCACATGCATGTTCCAGATTAAGAG
ACAATCTTGACAGAATGTGATAAATCAATTTTTCTGAAAAGTAAAGGTTTCTTTTCCCCC
ATCAAAATGTCTATAGTGCAGTGGGCAGCATAAACAACCACTTCTAAGAAAGCATGGTTA
AAGGAGTGATCAAAACAGGATAAAAATCAGAACTATTGAATGCACCCATTTCATGTCCCT
GATCTAAAAGATTTAAATACAGTATGCAAAAGTGCCACAGATACAGGTGCTAGCACATTA
TATCTAACTGGGTATATTTGTCTTAAGGAAATCTTGAAGTGGCTTTCCCAGGAAGCAAAG
AAGCAGTAATGGCTGCAATCAACTGTCTTGTAAGGAAAACAGCTGAAATTTGAGGCTTTG
TTCTGACTCTTTTTAGTCAAGTAATTTATTACACTGGAAGTGCTATGAACACAGGAGGAT
TGATTTGCTTCGTTCTTTATAGAGCCATGTCCTAGCTGTAATGGATTTTGTTAGCAATAT
TACATGAATTATTCTCCAATGAATCTTATAGTCCTGATGCTAAAAGTATTTGCAATAGGC
AGTGCTTCTTTCTTTCTGTCTTGTGAATCCACATATTTTCTCTATTTACAGTTTAAAGTT
AATAAAAAAAACCACACATGTACACTGTCATTTCAAGAGGCCTGTGGAAGAAACGTATGT
GTTTATGGATCTGGTGCAAAAACAAAGAACAATAAAAATGCCAAGGTTGACAGACAGTCA
GGAGAGCACGAAGTCTATGATTTAGTCAATAAAACCATCCAGAATGAAGGATGTGGTCTT
TGGTCACAAATTAGCTTACAGATATTTAGAAACAAAGAAAATGAAATGGAAAACCTGCCC
TATATGCTCAAAGTAGAAACAACAGTGATCCCTGATGATTATGTTAAATAATAATACCTA
TGATAAAAGAGAATTGGATAAAGCTGGACAGTTAATGGATATGCGTGGTGGTCTATGGGT
GAGATTTAGCAGCATCTCATTTGGCCTCTTTCTTCTGGTCATCTTTGCAGAAATGCCTTA
ATAATTGTTGAAGGTCATGCTGAATGTCATCCTGGGGTAACGCTTCTGGTGTGTCCTCCA
GCAGCTCCACATGAATCCGGTTTCCATATTGATCCTTAACCACAGTCCTCTTCTGTGTAC
TAGCTTTACTCATTGTTGTCCTTTTAATAAGTGACCCATCCTCTTTCATGACCTCTTTCT
CTACTAATGGGGGGACTTCAATTTTCACTTTGTTACCTATGTAACTCAGGGCCTCTTCGA
AGTCATCTTTGGCTGATGGAAGATTCACTGCTAAACTAGAATCTCCATGATGTTTTTCCA
TTCTCTCCCCATGCACTAAGGTAGTTTTTATAACTTTGCTGACCTTGCGGCCTTCAACTG
GTTCAGCCTGGAATTCTGAGGCACTTGGTAATACACTTGGCTCAGAAAAGGTCACCTCGG
ATTGTTCACTTTCACTCTTCAACACCACCCGCTTTATAACTTTGGAGAAACTGTCTCCCT
CTTCCACTGTGACAGGATCTTGGGGCTCTCCCTGCATCACCACTTCTTCTTTTTCTGTGC
CATCTGGTAAAACGAATCGCCTGATGATTTTCCTAGTGACCTTCTTCACCACAATATGGC
CATGTTCATCCACATACTGTTCCTCCGTTACACCTTCTGATGGTATTTCAGGCACATCAT
CAGCCTGAATAATTACCCGGCGGCGAACGACCCTGGTAGTTACCATCTCTTCCTCATCTG
AGCTGACCTCCAGCTCACCTAATTCCTCTGCTAGCTCTTTTTCTAATAATTCTTCTTCAT
GTCTTTCTAATTCTTCAGGCTGTTCATCAGTGGATTCAACAATTACCAGGCTGTTTTTTC
TCGGCTGTGTATCTTCTTGGTGAAAGTGATGGTCTTCAGGTTCTTCCACAATGGGGGAAT
CAGTTCGATCACTAGATGCTGAAGTATGAAATGGTGGCCTTTCAAGGTCTTCACATCCTG
CGGCGGAGTCCCCAGACTTGTCACTGGCAATGCTGGCTGTTTTCACACTTTGGGGCACTT
GTGTCAAATCTGCTCCACAAGTTGTGATAACATATTCCTGTGTAGTAGGTGAATCTTCTG
TCAGTTCATGAGGCTTCCCTGAGAATTCAGCTTTCACATGATCTTTCTGTATTTGGTGTA
GTAGTTCTACCACAGATACTTCTGCCTCAGCCTTAGATGTGCCTTCGTGCAAGGGTGAGC
AACTGAGAGAAAGGTCTTCTTCTGAAACAAGGGGAGGGTGATCTGATGGCTCACTGTCTT
TAGAAAAAGAATATTCTTCCTCTTTTTTATCTTTTGTGCTGCATAGATCTTCATGAAGTG
CAGAGAATCCTTCACTGTGATCCAGTACCATTGTCTGTTCAATTTCTGCATAGGTGCGGC
TGCGATCTCTGGACATTTCCATGCTACTTTCCATTAGATGAACAATATCCATTCGATTAA
TTTTTTTAAGACACTCTGTGAGACCTGAATCAGTGGCATGTTTTCCATCTCTTTCCAGCC
AGTATTTCAGTAATGCATGACTCTGATCCTGAAGGGAATTAGGATTCTCAATTCGAACTT
GATGAATTTGTTCTTCGGTGAAATCCAGTTCTCTTGCTAGCTCTGTCCAGCTGAATCCAA
GATGATCAGCAATATGTGCTAGTCTTTCTTCTATTCTTTCCTGATCATCTTGTTGCTGTT
TTTCTGATGTCATGTCAGTCTTTGTGTATACTGGTAATGTGATATTCAGATTACAGATAG
CTTGATGTACCAAACCTCTTGAAGATTTAGGCTCTTTCATAAATGATAGACGTCCACAAG
GTTCTTGTGTTGTATCCCGAACCTTAACAAACAATGGAAGCCTGTTTTCTTTGAAGGCAT
AAAAACTGAATATGTGATGTTGGCCACTCTTTGTTAATGGTACTAAATTCCCAAAGCAGT
CCACAAATATAGGTTTTCCTTCTAATACCTCTACATCCCTGCTTCGAGCAACTTCAGCAA
AGTTTTCTTGTTGCTCTAGTGTTTTATCCACTTTATCATCAGTCATGCAGAAACATCTTA
GTCGGGCTTCTATGGGATCTTGAGATTTGGCAAACACTACAAATTTGGCCATGTAAGGTA
CACATATAATTTCTCTATATACTTGGGAAGCAAATGCTACAGATTCTTGTATCTGTCGAC
AATCTATCAACCAAAATCTGGCAGACACGTTTGTGGTGAAGGAAACACATTCATTTACAT
ATGTTAATGGTGTTGTTCCTGTTATGTCTTCCCACTGAGCAGGTGTTGTTCCACCTGTTA
TGCTGCATAGTAGTCTTAGAGTAGGAGTCTCACCTCCATAACCATTTATCATCATATCAC
TGGAAGCTTTTGGAACAGGAATGGTCATAGTTATTGGCTTATGGAATTTTCTTCGCCTAG
GTTCTAATGTGACAATAGGGCTGAAAGTGGCTTTGTTGCCTAAAATTTTCTTTATAAGTT
CACTGTGCATAGGTTGGGCCTGAAGACCAACACGAATTCTCTTAGTTAATGCTCCCTCTG
GAAAGACTGCTTGCACTTGCGGTACTACAGTACTGCTTAGTACACCACCCTCAGGTCCAA
TGAGGTTACTGTCTTGTTTAATCCGGGACACCACTGCAAAGTACTGTGGGAAATCTCTGG
TGATAATACGGCAAATACGCTTCTTCTCCAGCTCTTCTGGGGTGTCAAGCACTTCATCCA
TTCCATTTAGTATTTCATTTAACTCATCTTCTGTAAATTCACAGAAATGTTCTTTCCAGT
TGTCCCCGTTCTCACTACGCAAAATCACCAGCTCTCTTTCTTTACCACGTAATGCCGCAA
AGTGAGGAATTTCAACAATCACAGGCCCAAGAAATTGAGCACCAGAAGGCCCAACTTCAA
TAAGGCGACTGGCAAGACCATCTCCTTCCACCATTGGAGGCATTGTGGCGAGTCTATGGC
GTTTGACCAATCGGCAAGTAACTCGAGTTGGAGCAGTGCATTTCCGAGGTGGAATAATGA
TTCGAAGTCCATTGTGTCTGCAACCCCGCATAGCACCACCTCGAGCATCAACCATAAAAC
TGACCAGAAAACCAGAATGAATAGGGCTAGCAGAAAGTGTTATGTTGTCCAGGTTATCGG
GGCTCCAACTTAAACGATATGAATTTCTCTCACCTTCTTTGGTTAATGTGGATATCTGGT
GACTTGGGATAATGACAGTGTCATCAATCATAGTGCTGTCCCTCAAGTACGACGTATGGC
TCAGTGTACGGGACCTGTCTGAACTGAAGGATCGCAGGCTGTCAGAGCGGCCTCCTTCCA
GGCTGTATCTCAGGTAGTTCATGCCATCCAAGAACTGACTGCTAGGTAAAGAATCATCAC
CTAGTTCTTTCAGATCTTCAGGTCTCAGATATTCTCCCCCATCTCCTGTCATTGTGTCAT
CACCTTCCTCATCAGAAACATCCAAAATTTCAGTCATAGTCTCAGGTACATTGAGCTTGT
GCTTCTCTGTGACAGTAGTTGTAGTGGTGATTACTTCCTCTGTTACAACCTTTAACGTAT
CTACCACTGAAATGTATCCTAGACGCTTAGCAATTGCTAAGGCAGTGTTGCCATTCGCAG
TGACTGCATTTGGTTTGGCCCCATGTTGAAGAAGAACATTGATGATGTGAGTATGGCCTT
GCTGAGCAGCTTGGTGCAGAGGGGTGTATCCATTCTTTGTCTTAGCATTGACATTAGCTC
CTTGTTTCAGAAGGAAGTTCACCATCTTGATGTTTCCATAGTGACAAGCCACAATTAGTG
GAGTGTAACCCAGCTTTGTCTGGGCATCTTTGTTTGCTCCATGCTTTATCAGCATATCAG
CTACATTTACTTTATCTTCTTGAGCTGCTAAATGTAAAGATGTCAATCCGCTCTTTGTGG
CCACATGAATATTAGCTCCCTTCTCCAAAAGTAAGTTCACCATATCAGCATGACCTTCTT
GAGAGGCCAAGTGAAGTGGAGTCACTCCTTGTTTGGTCAAAATATTGGTCTCTGCTCCAT
AGTTCAGTAGAGTTGTGGCTATCTGCATCTGATTCTTCTTAGCGGCAATGTGTAGAGGAG
TATACCCATTCTTGGCAGTAGCATGAGGAGAAGACCCTTTCTCCAGTAATAGAAGTGCCA
CTTTCTGATTATCATAGTGGGCAGCAACATGGAGGGGAGTGAGACCATTCTTCCCAGCTG
AATCAACAGGTGCACGACGCTGCAACAGGAGCTTTGCCACATCAAGACTTCCATACTTTG
ATGCCACGTGTAGTGGTGTGAATCCCTTCTTGGTAGCCAAAGAATGTGCTGCACCTGCCT
CCAGTAGAACTGATGCTACATCAACTTGGCCTTCTCGGGCAGAGATGTGTAGTGGTGTGT
ATCCATTGGTTGTTGCAGCATCTGGGTGTGCCATGTGTTGCAGAAGTAGCTGCACAATTT
CTGTTTTACCCAAGCGAGAAGCAATATGCAGTGGTGTCTGTTCCTCCCTGGCTCGTGCAT
CAACCAAAGCACCATTCCTCAGGAGACAGCGCACCACTTCTACTTGTCCTGCACGAGCTG
CCATGTGTAAAGCAGTCTCCCCACGAATGTTAGTGACATCTGGAGAAGCACCATTTTGCA
GTAGAAGGAGAACTATGTTCAAATGCCCCATAAATGCAGCCACATGAATTGGTGTCAGGC
CTGACTCTGTTATAGCTTGGATTGAAGCCCCATATTTCACCAGCAGTTCCATTACTTTAA
TGCGATTTTTCTTGCAAGCAATGTGCAGTGGAGTAAAACCATTCAAAGCACGGGCATTTG
GATTTGCTCTCTTATCCAGCAGAAGCTTGGTGACACGATAGTGACCACAGTGTGCAGCAA
CATGGAGGGCAGTCAGGTAATCCAGTGTAACATCATCAACAGGAGCCTTGTGCTGCAGTA
GGTGTTTGACACACTCCACATGGTCACCCTGAGCAGCCATATGAAGTGGAGACAGTCCAT
TCTTGGTTCTGGCAAGCAGTGGGGCACCTCGTTCCAGGAGAAGCTCTACAACTTGGTCAT
GTCCACTTCGTGCAGCACAGTGCAGTGGGGTCAGCCCATCCCTGGTTTTGGCATCGATCT
GCCCTCCACGATCCAACAAGAGCTTCACCATGTTAGTGTTCCCCCTTTTGGAAGCCACAT
GCAGTGGGGTGATTCCATTCCTTGCTGTGAAGTCTACAACAGCTCCTCGGTTGAGTAGAA
GTGTCGCTACATTAACATTTCCATAATGTGCCGCTATATGCAAAGGTGTGAAGCCACTCT
CAGTTGTTCTATTCACCATCATCTTAGAC
>TRINITY_DN29554_c0_g1_i16 len=6896 path=[14530:0-906 14531:907-930 14561:931-1270 14521:1271-1285 @14563@!:1286-1821 14554:1822-1933 @14564@!:1934-2343 14534:2344-2365 @14562@!:2366-3287 14547:3288-3308 @14559@!:3309-4658 14542:4659-4680 14543:4681-6895] [-1, 14530, 14531, 14561, 14521, 14563, 14554, 14564, 14534, 14562, 14547, 14559, 14542, 14543, -2]
TGCCCCTCCTTGAGAAAAAGCCTTAAAGAATTACCCCACATTCATTTAAGGAGTCTATGG
CTAAGTCAGGATTTGAACCCAAATCCAAACTTTGCTCTCGAAGTGGCAGGCCCTGCTGCC
TTTCTTCCAAAGTTTCTGATTTTGTTTCCAAGAGCCAAGGAGACTTTCTGCACTGGTAAC
TGAGGGGAAAAAAACTCTGTAATCCCTTAATTCAGGGTAGAGTCAAGGCAACTGGATGGA
GCTAAGAATTTACTGTCCAGATGCCTTTCTTGATGCCATGCAGAGTTCACCGCAGGTTTT
ATATATATGTATGTATGTATGTATGTATGCTACAGAGCTTCGGACCATTATTAGAATTAG
GTACAGACCACAAAATAATTCCAGGGTCATATATGCCTTCTTGGAAAATCAAAGTGCAGA
CATTAACATGAATAATGCTTGAAAGGTGGTTAAGCACTATAAATAAAATAGCAAGAAAAA
AAACTAAACAAATGCTCAGTGGATTCCTGTCTACTTATAACTAAAAATCCAGAGAAAAAC
CTCAAACACGATGATAATGTCTATTTGCTCAGTGCTAGGAAGGATGAGAAGCAATTGGCA
TGATTATAGAAAGGTCATGTTTTTATATTCCAATGCCACATGCATGTTCCAGATTAAGAG
ACAATCTTGACAGAATGTGATAAATCAATTTTTCTGAAAAGTAAAGGTTTCTTTTCCCCC
ATCAAAATGTCTATAGTGCAGTGGGCAGCATAAACAACCACTTCTAAGAAAGCATGGTTA
AAGGAGTGATCAAAACAGGATAAAAATCAGAACTATTGAATGCACCCATTTCATGTCCCT
GATCTAAAAGATTTAAATACAGTATGCAAAAGTGCCACAGATACAGGTGCTAGCACATTA
TATCTAACTGGGTATATTTGTCTTAAGGAAATCTTGAAGTGGCTTTCCCAGGAAGCAAAG
AAGCAGTAATGGCTGCAATCAACTGTCTTGTAAGGAAAACAGCTGAAATTTGAGGCTTTG
TTCTGACTCTTTTTAGTCAAGTAATTTATTACACTGGAAGTGCTATGAACACAGGAGGAT
TGATTTGCTTCGTTCTTTATAGAGCCATGTCCTAGCTGTAATGGATTTTGTTAGCAATAT
TACATGAATTATTCTCCAATGAATCTTATAGTCCTGATGCTAAAAGTATTTGCAATAGGC
AGTGCTTCTTTCTTTCTGTCTTGTGAATCCACATATTTTCTCTATTTACAGTTTAAAGTT
AATAAAAAAAACCACACATGTACACTGTCATTTCAAGAGGCCTGTGGAAGAAACGTATGT
GTTTATGGATCTGGTGCAAAAACAAAGAACAATAAAAATGCCAAGGTTGACAGACAGTCA
GGAGAGCACGAAGTCTATGATTTAGTCAATAAAACCATCCAGAATGAAGGATGTGGTCTT
TGGTCACAAATTAGCTTACAGATATTTAGAAACAAAGAAAATGAAATGGAAAACCTGCCC
TATATGCTCAAAGTAGAAACAACAGTGATCCCTGATGATTATGTTAAATAATAATACCTA
TGATAAAAGAGAATTGGATAAAGCTGGACAGTTAATGGATATGCGTGGTGGTCTATGGGT
GAGATTTAGCAGCATCTCATTTGGCCTCTTTCTTCTGGTCATCTTTGCAGAAATGCCTTA
ATAATTGTTGAAGGTCATGCTGAATGTCATCCTGGGGTAACGCTTCTGGTGTGTCCTCCA
GCAGCTCCACATGAATCCGGTTTCCATATTGATCCTTAACCACAGTCCTCTTCTGTGTAC
TAGCTTTACTCATTGTTGTCCTTTTAATAAGTGACCCATCCTCTTTCATGACCTCTTTCT
CTACTAATGGGGGGACTTCAATTTTCACTTTGTTACCTATGTAACTCAGGGCCTCTTCGA
AGTCATCTTTGGCTGATGGAAGATTCACTGCTAAACTAGAATCTCCATGATGTTTTTCCA
TTCTCTCCCCATGCACTAAGGTAGTTTTTATAACTTTGCTGACCTTGCGGCCTTCAACTG
GTTCAGCCTGGAATTCTGAGGCACTTGGTAATACACTTGGCTCAGAAAAGGTCACCTCGG
ATTGTTCACTTTCACTCTTCAACACCACCCGCTTTATAACTTTGGAGAAACTGTCTCCCT
CTTCCACTGTGACAGGATCTTGGGGCTCTCCCTGCATCACCACTTCTTCTTTTTCTGTGC
CATCTGGTAAAACGAATCGCCTGATGATTTTCCTAGTGACCTTCTTCACCACAATATGGC
CATGTTCATCCACATACTGTTCCTCCGTTACACCTTCTGATGGTATTTCAGGCACATCAT
CAGCTTTTTCTAATAATTCTTCTTCATGTCTTTCTAATTCTTCAGGCTGTTCATCAGTGG
ATTCAACAATTACCAGGCTGTTTTTTCTCGGCTGTGTATCTTCTTGGTGAAAGTGATGGT
CTTCAGGTTCTTCCACAATGGGGGAATCAGTTCGATCACTAGATGCTGAAGTATGAAATG
GTGGCCTTTCAAGGTCTTCACATCCTGCGGCGGAGTCCCCAGACTTGTCACTGGCAATGC
TGGCTGTTTTCACACTTTGGGGCACTTGTGTCAAATCTGCTCCACAAGTTGTGATAACAT
ATTCCTGTGTAGTAGGTGAATCTTCTGTCAGTTCATGAGGCTTCCCTGAGAATTCAGCTT
TCACATGATCTTTCTGTATTTGGTGTAGTAGTTCTACCACAGATACTTCTGCCTCAGCCT
TAGATGTGCCTTCGTGCAAGGGTGAGCAACTGAGAGAAAGGTCTTCTTCTGAAACAAGGG
GAGGGTGATCTGATGGCTCACTGTCTTTAGAAAAAGAATATTCTTCCTCTTTTTTATCTT
TTGTGCTGCATAGATCTTCATGAAGTGCAGAGAATCCTTCACTGTGATCCAGTACCATTG
TCTGTTCAATTTCTGCATAGGTGCGGCTGCGATCTCTGGACATTTCCATGCTACTTTCCA
TTAGATGAACAATATCCATTCGATTAATTTTTTTAAGACACTCTGTGAGACCTGAATCAG
TGGCATGTTTTCCATCTCTTTCCAGCCAGTATTTCAGTAATGCATGACTCTGATCCTGAA
GGGAATTAGGATTCTCAATTCGAACTTGATGAATTTGTTCTTCGGTGAAATCCAGTTCTC
TTGCTAGCTCTGTCCAGCTGAATCCAAGATGATCAGCAATATGTGCTAGTCTTTCTTCTA
TTCTTTCCTGATCATCTTGTTGCTGTTTTTCTGATGTCATGTCAGTCTTTGTGTATACTG
GTAATGTGATATTCAGATTACAGATAGCTTGATGTACCAAACCTCTTGAAGATTTAGGCT
CTTTCATAAATGATAGACGTCCACAAGGTTCTTGTGTTGTATCCCGAACCTTAACAAACA
ATGGAAGCCTGTTTTCTTTGAAGGCATAAAAACTGAATATGTGATGTTGGCCACTCTTTG
TTAATGGTACTAAATTCCCAAAGCAGTCCACAAATATAGGTTTTCCTTCTAATACCTCTA
CATCCCTGCTTCGAGCAACTTCAGCAAAGTTTTCTTGTTGCTCTAGTGTTTTATCCACTT
TATCATCAGTCATGCAGAAACATCTTAGTCGGGCTTCTATGGGATCTTGAGATTTGGCAA
ACACTACAAATTTGGCCATGTAAGGTACACATATAATTTCTCTATATACTTGGGAAGCAA
ATGCTACAGATTCTTGTATCTGTCGACAATCTATCAACCAAAATCTGGCAGACACGTTTG
TGGTGAAGGAAACACATTCATTTACATATGTTAATGGTGTTGTTCCTGTTATGTCTTCCC
ACTGAGCAGGTGTTGTTCCACCTGTTATGCTGCATAGTAGTCTTAGAGTAGGAGTCTCAC
CTCCATAACCATTTATCATCATATCACTGGAAGCTTTTGGAACAGGAATGGTCATAGTTA
TTGGCTTATGGAATTTTCTTCGCCTAGGTTCTAATGTGACAATAGGGCTGAAAGTGGCTT
TGTTGCCTAAAATTTTCTTTATAAGTTCACTGTGCATAGGTTGGGCCTGAAGACCAACAC
GAATTCTCTTAGTTAATGCTCCCTCTGGAAAGACTGCTTGCACTTGCGGTACTACAGTAC
TGCTTAGTACACCACCCTCAGGTCCAATGAGGTTACTGTCTTGTTTAATCCGGGACACCA
CTGCAAAGTACTGTGGGAAATCTCTGGTGATAATACGGCAAATACGCTTCTTCTCCAGCT
CTTCTGGGGTGTCAAGCACTTCATCCATTCCATTTAGTATTTCATTTAACTCATCTTCTG
TAAATTCACAGAAATGTTCTTTCCAGTTGTCCCCGTTCTCACTACGCAAAATCACCAGCT
CTCTTTCTTTACCACGTAATGCCGCAAAGTGAGGAATTTCAACAATCACAGGCCCAAGAA
ATTGAGCACCAGAAGGCCCAACTTCAATAAGGCGACTGGCAAGACCATCTCCTTCCACCA
TTGGAGGCATTGTGGCGAGTCTATGGCGTTTGACCAATCGGCAAGTAACTCGAGTTGGAG
CAGTGCATTTCCGAGGTGGAATAATGATTCGAAGTCCATTGTGTCTGCAACCCCGCATAG
CACCACCTCGAGCATCAACCATAAAACTGACCAGAAAACCAGAATGAATAGGGCTAGCAG
AAAGTGTTATGTTGTCCAGGTTATCGGGGCTCCAACTTAAACGATATGAATTTCTCTCAC
CTTCTTTGGTTAATGTGGATATCTGGTGACTTGGGATAATGACAGTGTCATCAATCATAG
TGCTGTCCCTCAAGTACGACGTATGGCTCAGTGTACGGGACCTGTCTGAACTGAAGGATC
GCAGGCTGTCAGAGCGGCCTCCTTCCAGGCTGTATCTCAGGTAGTTCATGCCATCCAAGA
ACTGACTGCTAGGTAAAGAATCATCACCTAGTTCTTTCAGATCTTCAGGTCTCAGATATT
CTCCCCCATCTCCTGTCATTGTGTCATCACCTTCCTCATCAGAAACATCCAAAATTTCAG
TCATAGTCTCAGGTACATTGAGCTTGTGCTTCTCTGTGACAGTAGTTGTAGTGGTGATTA
CTTCCTCTGTTACAACCTTTAACGTATCTACCACTGAAATGTATCCTAGACGCTTAGCAA
TTGCTAAGGCAGTGTTGCCATTCGCAGTGACTGCATTTGGTTTGGCCCCATGTTGAAGAA
GAACATTGATGATGTGAGTATGGCCTTGCTGAGCAGCTTGGTGCAGAGGGGTGTATCCAT
TCTTTGTCTTAGCATTGACATTAGCTCCTTGTTTCAGAAGGAAGTTCACCATCTTGATGT
TTCCATAGTGACAAGCCACAATTAGTGGAGTGTAACCCAGCTTTGTCTGGGCATCTTTGT
TTGCTCCATGCTTTATCAGCATATCAGCTACATTTACTTTATCTTCTTGAGCTGCTAAAT
GTAAAGATGTCAATCCGCTCTTTGTGGCCACATGAATATTAGCTCCCTTCTCCAAAAGTA
AGTTCACCATATCAGCATGACCTTCTTGAGAGGCCAAGTGAAGTGGAGTCACTCCTTGTT
TGGTCAAAATATTGGTCTCTGCTCCATAGTTCAGTAGAGTTGTGGCTATCTGCATCTGAT
TCTTCTTAGCGGCAATGTGTAGAGGAGTATACCCATTCTTGGCAGTAGCATGAGGAGAAG
ACCCTTTCTCCAGTAATAGAAGTGCCACTTTCTGATTATCATAGTGGGCAGCAACATGGA
GGGGAGTGAGACCATTCTTCCCAGCTGAATCAACAGGTGCACGACGCTGCAACAGGAGCT
TTGCCACATCAAGACTTCCATACTTTGATGCCACGTGTAGTGGTGTGAATCCCTTCTTGG
TAGCCAAAGAATGTGCTGCACCTGCCTCCAGTAGAACTGATGCTACATCAACTTGGCCTT
CTCGGGCAGAGATGTGTAGTGGTGTGTATCCATTGGTTGTTGCAGCATCTGGGTGTGCCA
TGTGTTGCAGAAGTAGCTGCACAATTTCTGTTTTACCCAAGCGAGAAGCAATATGCAGTG
GTGTCTGTTCCTCCCTGGCTCGTGCATCAACCAAAGCACCATTCCTCAGGAGACAGCGCA
CCACTTCTACTTGTCCTGCACGAGCTGCCATGTGTAAAGCAGTCTCCCCACGAATGTTAG
TGACATCTGGAGAAGCACCATTTTGCAGTAGAAGGAGAACTATGTTCAAATGCCCCATAA
ATGCAGCCACATGAATTGGTGTCAGGCCTGACTCTGTTATAGCTTGGATTGAAGCCCCAT
ATTTCACCAGCAGTTCCATTACTTTAATGCGATTTTTCTTGCAAGCAATGTGCAGTGGAG
TAAAACCATTCAAAGCACGGGCATTTGGATTTGCTCTCTTATCCAGCAGAAGCTTGGTGA
CACGATAGTGACCACAGTGTGCAGCAACATGGAGGGCAGTCAGGTAATCCAGTGTAACAT
CATCAACAGGAGCCTTGTGCTGCAGTAGGTGTTTGACACACTCCACATGGTCACCCTGAG
CAGCCATATGAAGTGGAGACAGTCCATTCTTGGTTCTGGCAAGCAGTGGGGCACCTCGTT
CCAGGAGAAGCTCTACAACTTGGTCATGTCCACTTCGTGCAGCACAGTGCAGTGGGGTCA
GCCCATCCCTGGTTTTGGCATCGATCTGCCCTCCACGATCCAACAAGAGCTTCACCATGT
TAGTGTTCCCCCTTTTGGAAGCCACATGCAGTGGGGTGATTCCATTCCTTGCTGTGAAGT
CTACAACAGCTCCTCGGTTGAGTAGAAGTGTCGCTACATTAACATTTCCATAATGTGCCG
CTATATGCAAAGGTGTGAAGCCACTCTCAGTTGTTCTATTCACCATCATCTTAGAC
>TRINITY_DN30119_c0_g1_i1 len=1100 path=[2508:0-50 2509:51-54 2510:55-72 2538:73-78 2536:79-168 2540:169-169 2539:170-193 2537:194-364 2514:365-388 2535:389-499 2517:500-523 2518:524-1099] [-1, 2508, 2509, 2510, 2538, 2536, 2540, 2539, 2537, 2514, 2535, 2517, 2518, -2]
TCCACTCAACAACCGTGTTAATAACTTAACAACTGTGGGGATTTTCTCAACAACGACGGC
TAGAAAGTTGGCAAAAGGGCCGCAGAAGGGGGCAGAAATTCACTTAAACAACAGAAGTTC
AATTATGGTCGTAAGTCCAGCACTACCTATGCACATAGCCAGGGAGAGCACAGCTAGAGA
AAGCTCTGGGTTAGGGCCTCTTGGGCGGTCTCCTTCCACCAAGTCTTCCGGCTCAGGTCT
GCGCCCTTGGCGATCAAAAGTTCCACCAAGGGAAAGAATTTCTTCTCCGCAGCCAAATGC
AACGCGGTTTTGCCTAGCCACCCAGCCGCATTAACGTCCGTTCCGTGCTCTAAGAGGCAA
CTGGCGACGTCGGTGTGACCGCCCAGGACTGCGCGGTGAAGTGGTGTGAGCAGGAGGCCA
TCTCTTCGATTAACGCTTGCCGGGGAGCTTCCTCTGAGTAAAAGGCAGACAGACCGCAGG
CATCCGACGCCTGCCGCCTTGTGGAGCGGGGTGCAGCCATGGAGGTCTGCTAAGTCTCGA
TCCGCTTGGCTCTGGAGCAACAGCTTCACGATCTCATGATGGCTGTTCTTAGAAGCGACA
GAGAGTGCCGTTCTTCCACAGTCGTCTTGGAGATTCACGTCGGCCCCTTGGACGAGCAAG
AGACGTGTCGTTTCGGCTCTCCCAATCTCAGCAGCTATGTGTAAAGGGGTGACCCCTCCC
TTGCCTTGGAGATTGGGGTTCAGCCCTTGGGCAATCAACCCGTTCATTATGTGAAGCTGG
CGGCCAGCTGTGGCCCAGTGCAGGGCTGTCCACTGGTTACAGTCACAAGCGTTGGGATCT
GTCCCGTGCCGTAGAAGCAGTTGGGTCATCAAGGTGTGGCCGTTGGCGGCCGCGCAATGA
AACGGGGTAAGGCCCTCTTTGGTTGAGTCCATCGCTGGCGCCCCCCGGGCCAAGAGGAGA
TCCGCCACTTGGGTATGGCCGCTCCAAGCAGCATGGTGCAGAGGTGTGTAGCCGGCCTTG
GTGTCGGTACGGATCACGGCTCCACGCTGGATGAGAAACTTGACCAAGGGGAGGTGGCTA
TGCAAGGAAGCGACGTGCAG
>TRINITY_DN30119_c0_g1_i2 len=1014 path=[2523:0-82 2540:83-83 2539:84-107 2537:108-278 2514:279-302 2535:303-413 2517:414-437 2518:438-1013] [-1, 2523, 2540, 2539, 2537, 2514, 2535, 2517, 2518, -2]
TGCCCTCCGGACAGCTCGGTATGCCAAGCTGTAACAACGGTTCTTCCGCCCACGAAAATG
CTATGCACATAGCCAGGGAGAGCACAGCTAGAGAAAGCTCTGGGTTAGGGCCTCTTGGGC
GGTCTCCTTCCACCAAGTCTTCCGGCTCAGGTCTGCGCCCTTGGCGATCAAAAGTTCCAC
CAAGGGAAAGAATTTCTTCTCCGCAGCCAAATGCAACGCGGTTTTGCCTAGCCACCCAGC
CGCATTAACGTCCGTTCCGTGCTCTAAGAGGCAACTGGCGACGTCGGTGTGACCGCCCAG
GACTGCGCGGTGAAGTGGTGTGAGCAGGAGGCCATCTCTTCGATTAACGCTTGCCGGGGA
GCTTCCTCTGAGTAAAAGGCAGACAGACCGCAGGCATCCGACGCCTGCCGCCTTGTGGAG
CGGGGTGCAGCCATGGAGGTCTGCTAAGTCTCGATCCGCTTGGCTCTGGAGCAACAGCTT
CACGATCTCATGATGGCTGTTCTTAGAAGCGACAGAGAGTGCCGTTCTTCCACAGTCGTC
TTGGAGATTCACGTCGGCCCCTTGGACGAGCAAGAGACGTGTCGTTTCGGCTCTCCCAAT
CTCAGCAGCTATGTGTAAAGGGGTGACCCCTCCCTTGCCTTGGAGATTGGGGTTCAGCCC
TTGGGCAATCAACCCGTTCATTATGTGAAGCTGGCGGCCAGCTGTGGCCCAGTGCAGGGC
TGTCCACTGGTTACAGTCACAAGCGTTGGGATCTGTCCCGTGCCGTAGAAGCAGTTGGGT
CATCAAGGTGTGGCCGTTGGCGGCCGCGCAATGAAACGGGGTAAGGCCCTCTTTGGTTGA
GTCCATCGCTGGCGCCCCCCGGGCCAAGAGGAGATCCGCCACTTGGGTATGGCCGCTCCA
AGCAGCATGGTGCAGAGGTGTGTAGCCGGCCTTGGTGTCGGTACGGATCACGGCTCCACG
CTGGATGAGAAACTTGACCAAGGGGAGGTGGCTATGCAAGGAAGCGACGTGCAG
>TRINITY_DN31511_c0_g2_i3 len=9180 path=[19631:0-2327 19667:2328-3095 19673:3096-3153 19675:3154-3177 19666:3178-4027 19672:4028-4344 19655:4345-4368 19665:4369-4965 19634:4966-4989 19677:4990-7186 19629:7187-7207 @19674@!:7208-7592 19678:7593-7613 19663:7614-7905 19639:7906-7929 19670:7930-8481 19662:8482-8644 19616:8645-9179] [-1, 19631, 19667, 19673, 19675, 19666, 19672, 19655, 19665, 19634, 19677, 19629, 19674, 19678, 19663, 19639, 19670, 19662, 19616, -2]
GATGAAAGTTAGTGGCGCCGCTGCTGTGAGGGGACGGAGACGGCGTTCCCCCCCCCTCCC
ACGGCTGAAGCTTGGATCAACGCGCGATGCTTACGGACGGCACAGCCGCCCCGACTCCCA
CCGGCGATGAGGAAATAGACTCGGTGACGCCCCGTGCTGCCCCGGCCGCCATCGTTGAGG
CCTCCACGGCCGGGCCTAACCCGTTGGGGTTGCGGGCCGTGCGCCTCTTCGGAGAGGCTG
GGCCCTGTGGGCCGATAGGCTCGGCAACAACTTCGGGAGAGGCCGGGGCTGCTGCCGCCG
CTGCCGCCCTCGACTTTAAACTGGCGGCCGCTGTCCTGAGAAGTGGGGGCGGCGGTGGAT
CCGGCAGCGACGAGGACGAAGTGTCTGAGGTCGAATCATTTATTTTGGACCAAGAAGATC
TGGATAACCCAGTGCTTAAAACAACATCTGAGATATTTTTGTCAAGTGCTGCTGAAGGAG
CAGACCTACGGACAGTGGATCCAGAAACACAAGCAAGATTAGAAGCTTTATTGGAAGCAG
CAGGGATTGGTAAATTGTCCACTGCCGATGGTAAAGCCTTCGCAGATCCTGAGGTGCTCC
GAAGATTGACTTCTTCTGTCAGCTGTGCATTGGATGAAGCTGCTGCTGCACTGACCCGGA
TGAGAGCAGAGAACAATCACAATGCAGGACAAGTGGACAATCGCAGTTTGGCAGAAGCTT
GTTCAGATGGGGATGTAAATGCTGTTCGGAAATTGCTTGATGAAGGAAGAAGTGTAAATG
AACATACAGAAGAAGGAGAGAGTTTACTTTGCTTGGCTTGTTCAGCTGGATATTATGAAT
TGGCACAAGTGTTGCTCGCCATGCACGCAAATGTTGAAGACAGAGGGAATAAAGGAGATA
TAACTCCACTCATGGCAGCAGCCAGTGGAGGTTATGTGGACATCGTAAAACTGCTCCTTG
TTCATTGTGCTGACGTTAATGCCCAATCATCTACAGGGAACACTGCACTCACTTATGCCT
GTGCTGGGGGATTTGTTGACATTGTCAAAGTCTTGTTGAAAGCAGGAGCAAATATTGAAG
ATCATAATGAAAATGGACATACTCCCTTAATGGAAGCAGCCAGTGCAGGTCATGTTGAGG
TTGCAAGAGTACTTCTGGAATATGGTGCTGGAATCAACACTCACTCTAATGAATTCAAAG
AAAGTGCCCTTACACTTGCTTGTTATAAAGGTCACTTAGATATGGTTCGTTTTTTGCTTG
AAGCAGGAGCTGACCAAGAGCACAAAACAGATGAGATGCACACTGCTTTAATGGAGGCTT
GTATGGATGGGCATGTAGAAGTAGCTCGTCTATTGCTTGACAGTGGTGCTCAAGTGAACA
TGCCTGCTGATTCATTTGAATCTCCACTAACACTTGCTGCTTGTGGTGGTCATGTGGAAT
TAGCAGCTCTGTTGATAGAAAGAGGAGCAAACCTTGAGGAAGTTAATGATGAAGGGTATA
CGCCATTGATGGAAGCTGCAAGGGAAGGTCATGAGGAGATGGTGGCTCTATTACTAGCAC
AAGGTGCTAATATAAATGCACAGACAGAAGAGACACAGGAAACAGCTCTAACTTTGGCAT
GCTGTGGAGGATTTTCAGAAGTAGCTGATTTTCTCATTAAGGCAGGAGCTGACATAGAAC
TTGGTTGTTCTACACCTTTGATGGAAGCAGCACAAGAGGGCCACTTAGAGCTGGTGAAAT
ACTTACTAGCAGCAGGTGCTAATGTCCATGCTACAACTGCAACAGGAGACACAGCTTTGA
CTTATGCTTGTGAAAATGGACATACTGATGTTGCAGATGTTCTACTTCAAGCTGGTGCAG
ATTTAGAACATGAATCTGAAGGTGGAAGGACCCCATTAATGAAGGCTGCAAGAGCTGGTC
ATCTATGCACTGTACAATTTCTTATTAGTAAAGGTGCCAATGTTAATCGGGCTACAGCTA
ATAATGATCATACAGTGGTATCATTGGCATGCGCTGGCGGCCATCTTGCTGTTGTTGAGC
TACTACTAGCTCATGGTGCCGATCCCACTCATCGTCTTAAGGATGGCTCAACTATGCTCA
TTGAAGCTGCCAAGGGTGGTCACACAAACGTTGTTTCCTACTTATTGGATTACCCAAATA
ATGTTCTGTCGGTTCCAACTACAGACATGACACAACTTACACCACCATCTCAGGATCAGT
CTCAGGTTCCACGTGTACCAATGCATGCACTTGCCATGGTTGTACCTCCCCAGGAACCCG
ACAGAGCTCCTCAAGAAAATCCCCCTCCACTTTTGACTCTCCCAAAAGGTACATCCAAGC
AGAAGTCAACTTCCCTTCAGGTAGCAGATCAGGAACTACTATCACCTTTTCACCCATACC
AGCCTTTGGAATGTATAGTAGAAGAAACTGAAGGCAAACTCAATGAACTTGGACAGAGAA
TTAGTGCAATTGAAAAAGCACAACTTAAATCATTGGAATTAATTCAAGGTGAACCTTTGA
ATAAAGATAAAATTGAAGAGCTCAAAAAGAACAGAGAAGAACAAGTACAAAAGAAAAAGA
AAATACTCAAGGAGCTGCAGAAGGTGGAAAGGCAGTTGCAGATGAAAACACAGCAGCAAT
TTACCAAAGAATATTTGGAGACCAAAGGTCAGACAGAGGCTCCACTTTCTCAGCAGCAGC
AGTGTCCACATACAGGTGTCCTCCCAGAACTGGAAGGAAATGAGGGCCTTCCTGGGGATA
ACCTTTCAGAGTTGTCACAGGTTGACAGTGTCCTGCGTAAAGATGAGCAACAACATTCTC
CTTCATCTCCTGAGCAAACTGAGTTTGCCCCTCTTCAGCCTCTTGCAACACCGCAGTGTA
ATTTTTCAAGTAACATAGGTTGTAATGGGACGGATTCTTTTGAACTTCAGAAAGTATTAG
GTAATCAGCAAACTATAGGACAGCAGCAACCAATTGCTGGACATGTTCAGGGACTATTAG
TTCAAGAACCAGATGGATTAATGGTTGCCTCGCCAGCACAGACGCTTACCGACACTCTTG
ATGACCTGATAGCAGCCGTCAATAGCAGAGTGCCTACTGGCTCCAGTTCCTCACATGTCA
TGGATTCGGCTACACCTGAGTCCTGTTCACAAACACTCAGTATGACTTCTCAGTCTGTGC
TTCCTACCTACCCTTCTGTTGATATCGATGCCCATACGGAGAGTAATCATGATACTGCGC
TGACTCTTGCATGTGCTGGTGGGCATGAAGAACTTGTCTCTGTGTTGATAGCACGAGGTG
CCAGTATAGAACATAGAGACAAAAAGGGGTTTACACCACTAATTTTAGCTGCAACTGCTG
GACATGTTGGTGTTGTAGAAATACTCCTAGATAAAGGTGGAGACATAGAAGCCCAGTCTG
AGCGTACTAAGGACACCCCACTTTCGTTAGCATGCTCTGGTGGCCGTCAAGAAGTGGTAG
ATCTTCTTCTAGCACGAGGAGCAAACAAAGAACACAGAAATGTGTCTGATTATACTCCTC
TAAGTCTTGCTGCATCTGGTGGATATGTTAACATTATTAAGATACTACTCAATGCTGGAG
CAGAAATTAATTCAAGGACCGGGAGTAAATTAGGCATTTCTCCTCTGATGCTGGCAGCTA
TGAACGGTCATGTTCCTGCAGTAAAACTGTTGCTTGACATGGGTTCTGATATTAATGCTC
AGATTGAAACCAATCGGAATACTGCACTTACTTTAGCCTGCTTCCAGGGCAGAGCGGAGG
TAGTCAGTTTGCTTTTGGACAGGAAAGCCAATGTTGAACATAGGGCAAAGACTGGACTCA
CACCTCTAATGGAAGCTGCATCAGGAGGTTACGCAGAAGTTGGAAGAGTTCTTCTTGATA
AAGGAGCAGATGTCAATGCTCCTCCTGTGCCTTCTTCAAGAGACACTGCTTTAACTATTG
CTGCAGATAAAGGCCATTACAAGTTTTGTGAGCTCCTGATTAATCGGGGAGCACATATTG
ATGTTCGCAATAAGAAAGGAAACACACCACTCTGGTTGGCAGCAAATGGTGGTCACCTTG
ACGTAGTGCAGCTACTTGTGCAGGCAGGAGCTGATGTGGATGCTGCGGATAATCGGAAAA
TCACACCCCTTATGTCTGCATTTCGCAAGGGTCACGTGAGAGTAGTTCAATTTTTGGTGA
AAGAGGTTAACCAGTTTCCTTCGGATATTGAATGCATGAGATACATAGCAACTATAGCAG
ACAAGGAACTGTTGAAAAAGTGTCACCAGTGTGTTGAAACCATTGTGAAGGCCAAGGACC
AACAAGCAGCTGAAGCAAACAAGAATGCAAGCATCCTGTTGAAAGAGCTAGATTTGGAAA
AGTCAAGAGAAGAGAGTAGAAAGCAGGCTCTTGCTGCAAAAAGAGAGAAGAGAAAAGAGA
AGAGAAAGAAGAAAAAAGAAGAACAGAAGCGAAAACAGGAGGAAGATGAGGAACACAAAC
CAAAGGAAACACTAGAGCTGCAAGAAGATGAAGAGGAAGAGGAAAATGATGATGATGTTG
ATTCAGAAATTCCTTTAGAGCCTCCAAGCGCAACTACTACAACTACTATTGGAATATCTG
CAACTTCGGCTACTTTTACAAATGCTTTTGGCAAGAAGAGAGCCAATGTGATAACAACTC
CGAGCACAAATAGAAAAAATAAGAAGAATAAAACGAAGGACACTCCTCAGAATGTGCAGA
TAATTTTGCCAGATCAGCATATAAGTCTAGCACAGCAAAAAGCAGATAAAAACAAGATTA
ACGGTGAGCCAAGAGGTGGCAGCGCTGGTGGGAATAGTGATTCTGACAACTTAGACAGCA
CGGATTGCAATAGCGAAAGCAGCAGTGGTAAAAGCCAAGAACTGAACTTCACTATGGACA
CGCATTCTTCAGGTGATAAGCGATATGCCTCTGTACTGCTCCCTTCTCAGGAAGATAAGA
CTAACCCCTCAGTTTCCAAAGTTCAAACCAGAGTTGAAGGAGAAGCTAACTCAAGCTTAG
CAACAAATTATAAATCGGTATCCTTGCCTCTGACATCTCCAAATATAAAGCTGAATCTGA
CTAGTCCAAAAAGAGGCCAAAAGAGAGAAGAAGGATGGAAAGAAGTAGTAAGAAGGCAAG
TGGGCAGAGTTTTGAAAGATACATCGCCTAGCAACCCTCTACAGTCAACTCCAGTCGAAC
AATTTCAGTTGCAAAGGGGAGGACGCTGCTGTTCAGGAGCAAAAAGGTCAAAGAAGCTGT
CTGTTCCGGCATCAGTTGTATCTCGAATAATGGGAAGAGGTGGGTGCAATATCACAGCAA
TTCAGGATGTTACCGGTGCTCACATTGATGTGGACAAGCAAAAAGATAAAAACGGAGAAA
GAATGATCACCATAAGGGGTGGAACAGAATCGACGAGATACGCAGTACAGCTTATTAACG
CCCTTATTCAAGATCCTGCTAAGGAACTGGAAGATTTAATTCCTAAGACTCATATAAGAA
CACCTGTTTCCAGCACTAAATCAATCCATACTAATTTTTCATCTGGCGTCAGTACTGCTT
CAGCTCCAAACAAAAACTCGTTTTCTATTGGAGCTTCATCTCTGGTCACGTCTCAGTCAT
CCACACTATCCACTTTCCAGTCTGCTAACAAATTAAGCAAAAATGTCCCAGCAAATGTGC
GTTCTTCTTTTCCGGTCTCTTTGCCTTTAGCCTATTCCCATCCTCACTTTGCTTTATTGG
CTGCTCAAACTATGCAACAAATTCGACACCCTCGTTTGCCGATGGCCCAGTTTGGAGGAA
CGTTTTCCACCTCTGCAAATACCTGGGGACCATTCCCCGTGAGACCAGTCAACCCGGGCA
GCACAAACAGCTCCCCAAAGCATAACAGTTCAAATCGCATGGGTAACCAGAATGGTAGTA
TTTTGCAGTCTGAATCTACGGTTTTAGCTTCTAGCAGTCCTGGCGGCGTCCCTTCAGCAG
TTCCATCCTCTCAGCCGCTTTGTGTGACAAATAATCGGACTCCGTCATCAGTCAGGAAGC
AGCTGTTTGCTTGCATTCCTAAAACGAGTACCATGACGACGGCAATCTCAACTGTGACAA
CAACATGTAGCACACTGCCTTCAACCTCTCCTGCACATGAAAATACTGGGAACGTTCCCG
CTACATTTTTACTCACTAATGCTCCACAGGCACAGCAATCTGCACTTAAAACAGATGCTA
TTCCTCCTGTTTCCGTACCCAAAGAAAAAGCATCAGCGCCAGAACAATCCGTTGGCATCG
CGTGTGTGTCGTCATCGGTAGCTACTAGCAGCAGTATCATCTCTTGCAACAGCCCAGGAG
TCCTAGAGCCCTGCACCTCCAGCAGTCCTGCACCTCCAGATAACGTCCCAAATGAAACAC
TGCCAGCTAATATGCCTGAATTAAGTCCTCCCATAACTATGCCTTTTTCTTCAAGTTCAG
AATCTGCTCCATTAACTCTGTCGTCGCCTAGATCGGTTGCTTCGGAAAATCAGGACAGTG
GTAGCTTACCTCAGTTGGCTGTACCAGCACCAAGAGTTTCTCACAGAATGCAGCCTAGAG
GTTCTTTTTATTCAATGGTACCAAATGCAAATCTCCATCAAGAAGCCCAGTCTGTTTTTG
TGACAAATGCCGTACCTTTAGCACCGTCTCAAGGTCCGTCTACCACCGTTCACTTGTCGT
CGCCCATGAACATTATGAATGGTTCTCAGATGCATATTAATCCATCAAACAAACCTTTGG
CTCCTACCTTTGGGCCAGCAACACTCTTTAATCACTTTAGCAGTCTTTTTGATAGCAACC
AGATGCCAGCTAACCAAGGATGGGGAGATTGCCCATTGTCCACACGAGCAGCAGATCAGT
CTTTCACTGTCCAGTCTACTTTCTTGAGTAACTCTGTATTGGGGCACATGGAAAGTGTAC
ATCCCGATAACTCTAAGGCTCCAGGGTTCCGACCTCCTCCTCAGAGGGTTTCAACAAGTC
CTGTCGATCCATCCAGCAGTTCCTCAGGCTCTTCTTCAACACCGATGGCAGGTTTTTCTG
CAAACATTCAAGGAGCACGAGTTTATCTTCAAGGACCTGTTGGGACTCCCAGCTTTAACA
GGCAACATTTTTCTCCCCATCCTTGGACAAGTGCTACAAATTCATGTGAATCGCCTATTC
CATCAGTTTCCTCGGGATCATCTTCTCCTCTTTCAGCTGTATCTGCGCCTTCTAATCTGG
GGCAGCCAAAATCAGGGAGCACAAGTCAAGATCGAAAGGTGCCACCACCTATTGGAACGG
AACGACTTGCTAGAATCAGGCAAGGAGGTTCTGTAACCCCTACGCCTCTGGGAAGTAATT
TCACAGCTCCTGTAGGACACAGTGGGATCTGGTCGTTTGGCGTTAACAATGTTTCAGAAG
GCCTGTCCAGTTGGTCCCAGCCTGTAATGGGAAATCATGCAGTACATCAACAACTTTCTG
ATCCAGGCACTTTTTCCCAGCATCAACCAATGGAGAGAGATGATTCTGGAATAGTGGCTC
CCTCCAATATTTTCCAGCAGCCTATGCCAAACAATTTTGTGGATTTCTCTAAAGTACATT
TTCGTGTATTTTTCCATGTATTTTAATTTGTCTTTTCTCACATACATGCTGCATTTTCTA
CAAAATTTCTACAGTAGAGTTAATAAGTTTCATTTCATTTTCATACTTTCTGCAAGTCAT
AGTATTTTCAGTGAATTTTTCTGTTTCAGACTCATGAGTTTCAAAATCCTTGCAGTTACC
TAAATAAATTTTAAACTTTTTCTCCAGTCATTACACTTACAGAGATAATACAGTCTCATC
TGGTTTCACTCAGAATAGTTGCTAGTAAATTCATTTTAAAAGGGCAATTAGGTGTTGTCA
ATGTTATATGAGCTAATTATAAGAAGCAGCAATATTCAAATCCATAGTAGGCAAGGATGC
TCAGGAAAATAGGTGGGCATTGACAGGGAATAACCAAGCATTGCTGTTCTATCCCCAAAA
GTGCTGCAATTCTCCTGAATCTTTTTAAATTATTATTAGAAATAAAATTTTAAGTTGCAA
AGAAAGCTTTGGTATCTTAGTTTAGAGGAAGGAATTTGAGGACAAGCCAAATAAATAGGA
CTTTATTGAGTTACCAGTTTCACATAAATGAAACTAAACTGGCCCTATATGGAAAATGCA
TCTCCATCTGAAATAGGTTTAAAATTTACCTTTAAATTGTATGAAAATCTGGGAATTACA
ATGCCTTTTTGTATGTTTCCTAGCCTTTTAGAATGTGATAGACCTGTTCCGTTGTCTCAT
TCAACTGTATTGCAACAAATAGAAAGAGACTTCCATCTTTGTATCTTTACTTATTCTAAA
TAATAGTAGGCCAGGTTCTCTCCTGTTAAATGTAAATTAATACTCCTTTCCTGTTCCAGG
GCCTACCAATTTCCATGTACGGAGGCACTATAATACCCTCTCATCCTCAGCTTGCTGATG
GACCAGGTGGTCCTCTTTTCAATGGACTCCATACTCCAGATCCAGCATGGAATCCCATGA
TAAAGGTTGTTCAAAATTCAGCTGAATGTACTGAAGCTCAGCAGATTTGGCCTGGTACCT
GGGCACCTCACATTGGAAACATGCACCTCAAATATGTCAACTAATCTAGGAGGGCCTATA
TTTCCTTTTCTTTTACTTTTTTTAAAACTTTGTTTGGAGAAGTCTCTGACCTTGGAAGAA
CTTGGGATTTTTTTTAATGTGCCTAACTAAACTATTTTTTCCACTGTGGGCTGTTACAAG
AAACTTGTTAGCCCATTGTTATAAGAACAAATTGAGTTACCTATTCAGCTGATTCTGTTC
TCCAGTTAGTTTAGCCATTTTGAACTCAAATCGGATAAAGCTAGTGCTTTTGGCTAAACA
CTACTGAATGCTACTTGTATGCAACAGAGAACTAGATGATTACATGATTTCAACCTTTTA
GGGTGGTAAATACATGTATAATTGTTTACATACTTAAAAGGAAAAATGTTGAGTAAATTT
CATGTCGTATAGTGGCTCTACTTTATGTAGCCTGTATTAATGTGAAATATTTACCTGAAT
ATTCAATAAAAAGATGAACATTACAGGATTTTGTCTACTAATCTTAATAATATATTGATT
>TRINITY_DN31511_c0_g2_i4 len=8334 path=[19631:0-2327 19667:2328-3095 19673:3096-3153 19675:3154-3177 19666:3178-4027 19672:4028-4344 19655:4345-4368 19665:4369-4965 19634:4966-4989 19677:4990-7186 19629:7187-7207 @19674@!:7208-7592 19612:7593-7616 19669:7617-7635 19662:7636-7798 19616:7799-8333] [-1, 19631, 19667, 19673, 19675, 19666, 19672, 19655, 19665, 19634, 19677, 19629, 19674, 19612, 19669, 19662, 19616, -2]
GATGAAAGTTAGTGGCGCCGCTGCTGTGAGGGGACGGAGACGGCGTTCCCCCCCCCTCCC
ACGGCTGAAGCTTGGATCAACGCGCGATGCTTACGGACGGCACAGCCGCCCCGACTCCCA
CCGGCGATGAGGAAATAGACTCGGTGACGCCCCGTGCTGCCCCGGCCGCCATCGTTGAGG
CCTCCACGGCCGGGCCTAACCCGTTGGGGTTGCGGGCCGTGCGCCTCTTCGGAGAGGCTG
GGCCCTGTGGGCCGATAGGCTCGGCAACAACTTCGGGAGAGGCCGGGGCTGCTGCCGCCG
CTGCCGCCCTCGACTTTAAACTGGCGGCCGCTGTCCTGAGAAGTGGGGGCGGCGGTGGAT
CCGGCAGCGACGAGGACGAAGTGTCTGAGGTCGAATCATTTATTTTGGACCAAGAAGATC
TGGATAACCCAGTGCTTAAAACAACATCTGAGATATTTTTGTCAAGTGCTGCTGAAGGAG
CAGACCTACGGACAGTGGATCCAGAAACACAAGCAAGATTAGAAGCTTTATTGGAAGCAG
CAGGGATTGGTAAATTGTCCACTGCCGATGGTAAAGCCTTCGCAGATCCTGAGGTGCTCC
GAAGATTGACTTCTTCTGTCAGCTGTGCATTGGATGAAGCTGCTGCTGCACTGACCCGGA
TGAGAGCAGAGAACAATCACAATGCAGGACAAGTGGACAATCGCAGTTTGGCAGAAGCTT
GTTCAGATGGGGATGTAAATGCTGTTCGGAAATTGCTTGATGAAGGAAGAAGTGTAAATG
AACATACAGAAGAAGGAGAGAGTTTACTTTGCTTGGCTTGTTCAGCTGGATATTATGAAT
TGGCACAAGTGTTGCTCGCCATGCACGCAAATGTTGAAGACAGAGGGAATAAAGGAGATA
TAACTCCACTCATGGCAGCAGCCAGTGGAGGTTATGTGGACATCGTAAAACTGCTCCTTG
TTCATTGTGCTGACGTTAATGCCCAATCATCTACAGGGAACACTGCACTCACTTATGCCT
GTGCTGGGGGATTTGTTGACATTGTCAAAGTCTTGTTGAAAGCAGGAGCAAATATTGAAG
ATCATAATGAAAATGGACATACTCCCTTAATGGAAGCAGCCAGTGCAGGTCATGTTGAGG
TTGCAAGAGTACTTCTGGAATATGGTGCTGGAATCAACACTCACTCTAATGAATTCAAAG
AAAGTGCCCTTACACTTGCTTGTTATAAAGGTCACTTAGATATGGTTCGTTTTTTGCTTG
AAGCAGGAGCTGACCAAGAGCACAAAACAGATGAGATGCACACTGCTTTAATGGAGGCTT
GTATGGATGGGCATGTAGAAGTAGCTCGTCTATTGCTTGACAGTGGTGCTCAAGTGAACA
TGCCTGCTGATTCATTTGAATCTCCACTAACACTTGCTGCTTGTGGTGGTCATGTGGAAT
TAGCAGCTCTGTTGATAGAAAGAGGAGCAAACCTTGAGGAAGTTAATGATGAAGGGTATA
CGCCATTGATGGAAGCTGCAAGGGAAGGTCATGAGGAGATGGTGGCTCTATTACTAGCAC
AAGGTGCTAATATAAATGCACAGACAGAAGAGACACAGGAAACAGCTCTAACTTTGGCAT
GCTGTGGAGGATTTTCAGAAGTAGCTGATTTTCTCATTAAGGCAGGAGCTGACATAGAAC
TTGGTTGTTCTACACCTTTGATGGAAGCAGCACAAGAGGGCCACTTAGAGCTGGTGAAAT
ACTTACTAGCAGCAGGTGCTAATGTCCATGCTACAACTGCAACAGGAGACACAGCTTTGA
CTTATGCTTGTGAAAATGGACATACTGATGTTGCAGATGTTCTACTTCAAGCTGGTGCAG
ATTTAGAACATGAATCTGAAGGTGGAAGGACCCCATTAATGAAGGCTGCAAGAGCTGGTC
ATCTATGCACTGTACAATTTCTTATTAGTAAAGGTGCCAATGTTAATCGGGCTACAGCTA
ATAATGATCATACAGTGGTATCATTGGCATGCGCTGGCGGCCATCTTGCTGTTGTTGAGC
TACTACTAGCTCATGGTGCCGATCCCACTCATCGTCTTAAGGATGGCTCAACTATGCTCA
TTGAAGCTGCCAAGGGTGGTCACACAAACGTTGTTTCCTACTTATTGGATTACCCAAATA
ATGTTCTGTCGGTTCCAACTACAGACATGACACAACTTACACCACCATCTCAGGATCAGT
CTCAGGTTCCACGTGTACCAATGCATGCACTTGCCATGGTTGTACCTCCCCAGGAACCCG
ACAGAGCTCCTCAAGAAAATCCCCCTCCACTTTTGACTCTCCCAAAAGGTACATCCAAGC
AGAAGTCAACTTCCCTTCAGGTAGCAGATCAGGAACTACTATCACCTTTTCACCCATACC
AGCCTTTGGAATGTATAGTAGAAGAAACTGAAGGCAAACTCAATGAACTTGGACAGAGAA
TTAGTGCAATTGAAAAAGCACAACTTAAATCATTGGAATTAATTCAAGGTGAACCTTTGA
ATAAAGATAAAATTGAAGAGCTCAAAAAGAACAGAGAAGAACAAGTACAAAAGAAAAAGA
AAATACTCAAGGAGCTGCAGAAGGTGGAAAGGCAGTTGCAGATGAAAACACAGCAGCAAT
TTACCAAAGAATATTTGGAGACCAAAGGTCAGACAGAGGCTCCACTTTCTCAGCAGCAGC
AGTGTCCACATACAGGTGTCCTCCCAGAACTGGAAGGAAATGAGGGCCTTCCTGGGGATA
ACCTTTCAGAGTTGTCACAGGTTGACAGTGTCCTGCGTAAAGATGAGCAACAACATTCTC
CTTCATCTCCTGAGCAAACTGAGTTTGCCCCTCTTCAGCCTCTTGCAACACCGCAGTGTA
ATTTTTCAAGTAACATAGGTTGTAATGGGACGGATTCTTTTGAACTTCAGAAAGTATTAG
GTAATCAGCAAACTATAGGACAGCAGCAACCAATTGCTGGACATGTTCAGGGACTATTAG
TTCAAGAACCAGATGGATTAATGGTTGCCTCGCCAGCACAGACGCTTACCGACACTCTTG
ATGACCTGATAGCAGCCGTCAATAGCAGAGTGCCTACTGGCTCCAGTTCCTCACATGTCA
TGGATTCGGCTACACCTGAGTCCTGTTCACAAACACTCAGTATGACTTCTCAGTCTGTGC
TTCCTACCTACCCTTCTGTTGATATCGATGCCCATACGGAGAGTAATCATGATACTGCGC
TGACTCTTGCATGTGCTGGTGGGCATGAAGAACTTGTCTCTGTGTTGATAGCACGAGGTG
CCAGTATAGAACATAGAGACAAAAAGGGGTTTACACCACTAATTTTAGCTGCAACTGCTG
GACATGTTGGTGTTGTAGAAATACTCCTAGATAAAGGTGGAGACATAGAAGCCCAGTCTG
AGCGTACTAAGGACACCCCACTTTCGTTAGCATGCTCTGGTGGCCGTCAAGAAGTGGTAG
ATCTTCTTCTAGCACGAGGAGCAAACAAAGAACACAGAAATGTGTCTGATTATACTCCTC
TAAGTCTTGCTGCATCTGGTGGATATGTTAACATTATTAAGATACTACTCAATGCTGGAG
CAGAAATTAATTCAAGGACCGGGAGTAAATTAGGCATTTCTCCTCTGATGCTGGCAGCTA
TGAACGGTCATGTTCCTGCAGTAAAACTGTTGCTTGACATGGGTTCTGATATTAATGCTC
AGATTGAAACCAATCGGAATACTGCACTTACTTTAGCCTGCTTCCAGGGCAGAGCGGAGG
TAGTCAGTTTGCTTTTGGACAGGAAAGCCAATGTTGAACATAGGGCAAAGACTGGACTCA
CACCTCTAATGGAAGCTGCATCAGGAGGTTACGCAGAAGTTGGAAGAGTTCTTCTTGATA
AAGGAGCAGATGTCAATGCTCCTCCTGTGCCTTCTTCAAGAGACACTGCTTTAACTATTG
CTGCAGATAAAGGCCATTACAAGTTTTGTGAGCTCCTGATTAATCGGGGAGCACATATTG
ATGTTCGCAATAAGAAAGGAAACACACCACTCTGGTTGGCAGCAAATGGTGGTCACCTTG
ACGTAGTGCAGCTACTTGTGCAGGCAGGAGCTGATGTGGATGCTGCGGATAATCGGAAAA
TCACACCCCTTATGTCTGCATTTCGCAAGGGTCACGTGAGAGTAGTTCAATTTTTGGTGA
AAGAGGTTAACCAGTTTCCTTCGGATATTGAATGCATGAGATACATAGCAACTATAGCAG
ACAAGGAACTGTTGAAAAAGTGTCACCAGTGTGTTGAAACCATTGTGAAGGCCAAGGACC
AACAAGCAGCTGAAGCAAACAAGAATGCAAGCATCCTGTTGAAAGAGCTAGATTTGGAAA
AGTCAAGAGAAGAGAGTAGAAAGCAGGCTCTTGCTGCAAAAAGAGAGAAGAGAAAAGAGA
AGAGAAAGAAGAAAAAAGAAGAACAGAAGCGAAAACAGGAGGAAGATGAGGAACACAAAC
CAAAGGAAACACTAGAGCTGCAAGAAGATGAAGAGGAAGAGGAAAATGATGATGATGTTG
ATTCAGAAATTCCTTTAGAGCCTCCAAGCGCAACTACTACAACTACTATTGGAATATCTG
CAACTTCGGCTACTTTTACAAATGCTTTTGGCAAGAAGAGAGCCAATGTGATAACAACTC
CGAGCACAAATAGAAAAAATAAGAAGAATAAAACGAAGGACACTCCTCAGAATGTGCAGA
TAATTTTGCCAGATCAGCATATAAGTCTAGCACAGCAAAAAGCAGATAAAAACAAGATTA
ACGGTGAGCCAAGAGGTGGCAGCGCTGGTGGGAATAGTGATTCTGACAACTTAGACAGCA
CGGATTGCAATAGCGAAAGCAGCAGTGGTAAAAGCCAAGAACTGAACTTCACTATGGACA
CGCATTCTTCAGGTGATAAGCGATATGCCTCTGTACTGCTCCCTTCTCAGGAAGATAAGA
CTAACCCCTCAGTTTCCAAAGTTCAAACCAGAGTTGAAGGAGAAGCTAACTCAAGCTTAG
CAACAAATTATAAATCGGTATCCTTGCCTCTGACATCTCCAAATATAAAGCTGAATCTGA
CTAGTCCAAAAAGAGGCCAAAAGAGAGAAGAAGGATGGAAAGAAGTAGTAAGAAGGCAAG
TGGGCAGAGTTTTGAAAGATACATCGCCTAGCAACCCTCTACAGTCAACTCCAGTCGAAC
AATTTCAGTTGCAAAGGGGAGGACGCTGCTGTTCAGGAGCAAAAAGGTCAAAGAAGCTGT
CTGTTCCGGCATCAGTTGTATCTCGAATAATGGGAAGAGGTGGGTGCAATATCACAGCAA
TTCAGGATGTTACCGGTGCTCACATTGATGTGGACAAGCAAAAAGATAAAAACGGAGAAA
GAATGATCACCATAAGGGGTGGAACAGAATCGACGAGATACGCAGTACAGCTTATTAACG
CCCTTATTCAAGATCCTGCTAAGGAACTGGAAGATTTAATTCCTAAGACTCATATAAGAA
CACCTGTTTCCAGCACTAAATCAATCCATACTAATTTTTCATCTGGCGTCAGTACTGCTT
CAGCTCCAAACAAAAACTCGTTTTCTATTGGAGCTTCATCTCTGGTCACGTCTCAGTCAT
CCACACTATCCACTTTCCAGTCTGCTAACAAATTAAGCAAAAATGTCCCAGCAAATGTGC
GTTCTTCTTTTCCGGTCTCTTTGCCTTTAGCCTATTCCCATCCTCACTTTGCTTTATTGG
CTGCTCAAACTATGCAACAAATTCGACACCCTCGTTTGCCGATGGCCCAGTTTGGAGGAA
CGTTTTCCACCTCTGCAAATACCTGGGGACCATTCCCCGTGAGACCAGTCAACCCGGGCA
GCACAAACAGCTCCCCAAAGCATAACAGTTCAAATCGCATGGGTAACCAGAATGGTAGTA
TTTTGCAGTCTGAATCTACGGTTTTAGCTTCTAGCAGTCCTGGCGGCGTCCCTTCAGCAG
TTCCATCCTCTCAGCCGCTTTGTGTGACAAATAATCGGACTCCGTCATCAGTCAGGAAGC
AGCTGTTTGCTTGCATTCCTAAAACGAGTACCATGACGACGGCAATCTCAACTGTGACAA
CAACATGTAGCACACTGCCTTCAACCTCTCCTGCACATGAAAATACTGGGAACGTTCCCG
CTACATTTTTACTCACTAATGCTCCACAGGCACAGCAATCTGCACTTAAAACAGATGCTA
TTCCTCCTGTTTCCGTACCCAAAGAAAAAGCATCAGCGCCAGAACAATCCGTTGGCATCG
CGTGTGTGTCGTCATCGGTAGCTACTAGCAGCAGTATCATCTCTTGCAACAGCCCAGGAG
TCCTAGAGCCCTGCACCTCCAGCAGTCCTGCACCTCCAGATAACGTCCCAAATGAAACAC
TGCCAGCTAATATGCCTGAATTAAGTCCTCCCATAACTATGCCTTTTTCTTCAAGTTCAG
AATCTGCTCCATTAACTCTGTCGTCGCCTAGATCGGTTGCTTCGGAAAATCAGGACAGTG
GTAGCTTACCTCAGTTGGCTGTACCAGCACCAAGAGTTTCTCACAGAATGCAGCCTAGAG
GTTCTTTTTATTCAATGGTACCAAATGCAAATCTCCATCAAGAAGCCCAGTCTGTTTTTG
TGACAAATGCCGTACCTTTAGCACCGTCTCAAGGTCCGTCTACCACCGTTCACTTGTCGT
CGCCCATGAACATTATGAATGGTTCTCAGATGCATATTAATCCATCAAACAAACCTTTGG
CTCCTACCTTTGGGCCAGCAACACTCTTTAATCACTTTAGCAGTCTTTTTGATAGCAACC
AGATGCCAGCTAACCAAGGATGGGGAGATTGCCCATTGTCCACACGAGCAGCAGATCAGT
CTTTCACTGTCCAGTCTACTTTCTTGAGTAACTCTGTATTGGGGCACATGGAAAGTGTAC
ATCCCGATAACTCTAAGGCTCCAGGGTTCCGACCTCCTCCTCAGAGGGTTTCAACAAGTC
CTGTCGATCCATCCAGCAGTTCCTCAGGCTCTTCTTCAACACCGATGGCAGGTTTTTCTG
CAAACATTCAAGGAGCACGAGTTTATCTTCAAGGACCTGTTGGGACTCCCAGCTTTAACA
GGCAACATTTTTCTCCCCATCCTTGGACAAGTGCTACAAATTCATGTGAATCGCCTATTC
CATCAGTTTCCTCGGGATCATCTTCTCCTCTTTCAGCTGTATCTGCGCCTTCTAATCTGG
GGCAGCCAAAATCAGGGAGCACAAGTCAAGATCGAAAGGTGCCACCACCTATTGGAACGG
AACGACTTGCTAGAATCAGGCAAGGAGGTTCTGTAACCCCTACGCCTCTGGGAAGTAATT
TCACAGCTCCTGTAGGACACAGTGGGATCTGGTCGTTTGGCGTTAACAATGTTTCAGAAG
GCCTGTCCAGTTGGTCCCAGCCTGTAATGGGAAATCATGCAGTACATCAACAACTTTCTG
ATCCAGGCACTTTTTCCCAGCATCAACCAATGGAGAGAGATGATTCTGGAATAGTGGCTC
CCTCCAATATTTTCCAGCAGCCTATGCCAAACAGTTTTGTGGATTTCTCTAAAGGCCTAC
CAATTTCCATGTACGGAGGCACTATAATACCCTCTCATCCTCAGCTTGCTGATGGACCAG
GTGGTCCTCTTTTCAATGGACTCCATACTCCAGATCCAGCATGGAATCCCATGATAAAGG
TTGTTCAAAATTCAGCTGAATGTACTGAAGCTCAGCAGATTTGGCCTGGTACCTGGGCAC
CTCACATTGGAAACATGCACCTCAAATATGTCAACTAATCTAGGAGGGCCTATATTTCCT
TTTCTTTTACTTTTTTTAAAACTTTGTTTGGAGAAGTCTCTGACCTTGGAAGAACTTGGG
ATTTTTTTTAATGTGCCTAACTAAACTATTTTTTCCACTGTGGGCTGTTACAAGAAACTT
GTTAGCCCATTGTTATAAGAACAAATTGAGTTACCTATTCAGCTGATTCTGTTCTCCAGT
TAGTTTAGCCATTTTGAACTCAAATCGGATAAAGCTAGTGCTTTTGGCTAAACACTACTG
AATGCTACTTGTATGCAACAGAGAACTAGATGATTACATGATTTCAACCTTTTAGGGTGG
TAAATACATGTATAATTGTTTACATACTTAAAAGGAAAAATGTTGAGTAAATTTCATGTC
GTATAGTGGCTCTACTTTATGTAGCCTGTATTAATGTGAAATATTTACCTGAATATTCAA
TAAAAAGATGAACATTACAGGATTTTGTCTACTAATCTTAATAATATATTGATT
>TRINITY_DN31511_c0_g2_i6 len=8349 path=[19631:0-2327 19667:2328-3095 19673:3096-3153 19675:3154-3177 19666:3178-4027 19672:4028-4344 19655:4345-4368 19665:4369-4965 19634:4966-4989 19677:4990-7186 19650:7187-7222 @19674@!:7223-7607 19612:7608-7631 19669:7632-7650 19662:7651-7813 19616:7814-8348] [-1, 19631, 19667, 19673, 19675, 19666, 19672, 19655, 19665, 19634, 19677, 19650, 19674, 19612, 19669, 19662, 19616, -2]
GATGAAAGTTAGTGGCGCCGCTGCTGTGAGGGGACGGAGACGGCGTTCCCCCCCCCTCCC
ACGGCTGAAGCTTGGATCAACGCGCGATGCTTACGGACGGCACAGCCGCCCCGACTCCCA
CCGGCGATGAGGAAATAGACTCGGTGACGCCCCGTGCTGCCCCGGCCGCCATCGTTGAGG
CCTCCACGGCCGGGCCTAACCCGTTGGGGTTGCGGGCCGTGCGCCTCTTCGGAGAGGCTG
GGCCCTGTGGGCCGATAGGCTCGGCAACAACTTCGGGAGAGGCCGGGGCTGCTGCCGCCG
CTGCCGCCCTCGACTTTAAACTGGCGGCCGCTGTCCTGAGAAGTGGGGGCGGCGGTGGAT
CCGGCAGCGACGAGGACGAAGTGTCTGAGGTCGAATCATTTATTTTGGACCAAGAAGATC
TGGATAACCCAGTGCTTAAAACAACATCTGAGATATTTTTGTCAAGTGCTGCTGAAGGAG
CAGACCTACGGACAGTGGATCCAGAAACACAAGCAAGATTAGAAGCTTTATTGGAAGCAG
CAGGGATTGGTAAATTGTCCACTGCCGATGGTAAAGCCTTCGCAGATCCTGAGGTGCTCC
GAAGATTGACTTCTTCTGTCAGCTGTGCATTGGATGAAGCTGCTGCTGCACTGACCCGGA
TGAGAGCAGAGAACAATCACAATGCAGGACAAGTGGACAATCGCAGTTTGGCAGAAGCTT
GTTCAGATGGGGATGTAAATGCTGTTCGGAAATTGCTTGATGAAGGAAGAAGTGTAAATG
AACATACAGAAGAAGGAGAGAGTTTACTTTGCTTGGCTTGTTCAGCTGGATATTATGAAT
TGGCACAAGTGTTGCTCGCCATGCACGCAAATGTTGAAGACAGAGGGAATAAAGGAGATA
TAACTCCACTCATGGCAGCAGCCAGTGGAGGTTATGTGGACATCGTAAAACTGCTCCTTG
TTCATTGTGCTGACGTTAATGCCCAATCATCTACAGGGAACACTGCACTCACTTATGCCT
GTGCTGGGGGATTTGTTGACATTGTCAAAGTCTTGTTGAAAGCAGGAGCAAATATTGAAG
ATCATAATGAAAATGGACATACTCCCTTAATGGAAGCAGCCAGTGCAGGTCATGTTGAGG
TTGCAAGAGTACTTCTGGAATATGGTGCTGGAATCAACACTCACTCTAATGAATTCAAAG
AAAGTGCCCTTACACTTGCTTGTTATAAAGGTCACTTAGATATGGTTCGTTTTTTGCTTG
AAGCAGGAGCTGACCAAGAGCACAAAACAGATGAGATGCACACTGCTTTAATGGAGGCTT
GTATGGATGGGCATGTAGAAGTAGCTCGTCTATTGCTTGACAGTGGTGCTCAAGTGAACA
TGCCTGCTGATTCATTTGAATCTCCACTAACACTTGCTGCTTGTGGTGGTCATGTGGAAT
TAGCAGCTCTGTTGATAGAAAGAGGAGCAAACCTTGAGGAAGTTAATGATGAAGGGTATA
CGCCATTGATGGAAGCTGCAAGGGAAGGTCATGAGGAGATGGTGGCTCTATTACTAGCAC
AAGGTGCTAATATAAATGCACAGACAGAAGAGACACAGGAAACAGCTCTAACTTTGGCAT
GCTGTGGAGGATTTTCAGAAGTAGCTGATTTTCTCATTAAGGCAGGAGCTGACATAGAAC
TTGGTTGTTCTACACCTTTGATGGAAGCAGCACAAGAGGGCCACTTAGAGCTGGTGAAAT
ACTTACTAGCAGCAGGTGCTAATGTCCATGCTACAACTGCAACAGGAGACACAGCTTTGA
CTTATGCTTGTGAAAATGGACATACTGATGTTGCAGATGTTCTACTTCAAGCTGGTGCAG
ATTTAGAACATGAATCTGAAGGTGGAAGGACCCCATTAATGAAGGCTGCAAGAGCTGGTC
ATCTATGCACTGTACAATTTCTTATTAGTAAAGGTGCCAATGTTAATCGGGCTACAGCTA
ATAATGATCATACAGTGGTATCATTGGCATGCGCTGGCGGCCATCTTGCTGTTGTTGAGC
TACTACTAGCTCATGGTGCCGATCCCACTCATCGTCTTAAGGATGGCTCAACTATGCTCA
TTGAAGCTGCCAAGGGTGGTCACACAAACGTTGTTTCCTACTTATTGGATTACCCAAATA
ATGTTCTGTCGGTTCCAACTACAGACATGACACAACTTACACCACCATCTCAGGATCAGT
CTCAGGTTCCACGTGTACCAATGCATGCACTTGCCATGGTTGTACCTCCCCAGGAACCCG
ACAGAGCTCCTCAAGAAAATCCCCCTCCACTTTTGACTCTCCCAAAAGGTACATCCAAGC
AGAAGTCAACTTCCCTTCAGGTAGCAGATCAGGAACTACTATCACCTTTTCACCCATACC
AGCCTTTGGAATGTATAGTAGAAGAAACTGAAGGCAAACTCAATGAACTTGGACAGAGAA
TTAGTGCAATTGAAAAAGCACAACTTAAATCATTGGAATTAATTCAAGGTGAACCTTTGA
ATAAAGATAAAATTGAAGAGCTCAAAAAGAACAGAGAAGAACAAGTACAAAAGAAAAAGA
AAATACTCAAGGAGCTGCAGAAGGTGGAAAGGCAGTTGCAGATGAAAACACAGCAGCAAT
TTACCAAAGAATATTTGGAGACCAAAGGTCAGACAGAGGCTCCACTTTCTCAGCAGCAGC
AGTGTCCACATACAGGTGTCCTCCCAGAACTGGAAGGAAATGAGGGCCTTCCTGGGGATA
ACCTTTCAGAGTTGTCACAGGTTGACAGTGTCCTGCGTAAAGATGAGCAACAACATTCTC
CTTCATCTCCTGAGCAAACTGAGTTTGCCCCTCTTCAGCCTCTTGCAACACCGCAGTGTA
ATTTTTCAAGTAACATAGGTTGTAATGGGACGGATTCTTTTGAACTTCAGAAAGTATTAG
GTAATCAGCAAACTATAGGACAGCAGCAACCAATTGCTGGACATGTTCAGGGACTATTAG
TTCAAGAACCAGATGGATTAATGGTTGCCTCGCCAGCACAGACGCTTACCGACACTCTTG
ATGACCTGATAGCAGCCGTCAATAGCAGAGTGCCTACTGGCTCCAGTTCCTCACATGTCA
TGGATTCGGCTACACCTGAGTCCTGTTCACAAACACTCAGTATGACTTCTCAGTCTGTGC
TTCCTACCTACCCTTCTGTTGATATCGATGCCCATACGGAGAGTAATCATGATACTGCGC
TGACTCTTGCATGTGCTGGTGGGCATGAAGAACTTGTCTCTGTGTTGATAGCACGAGGTG
CCAGTATAGAACATAGAGACAAAAAGGGGTTTACACCACTAATTTTAGCTGCAACTGCTG
GACATGTTGGTGTTGTAGAAATACTCCTAGATAAAGGTGGAGACATAGAAGCCCAGTCTG
AGCGTACTAAGGACACCCCACTTTCGTTAGCATGCTCTGGTGGCCGTCAAGAAGTGGTAG
ATCTTCTTCTAGCACGAGGAGCAAACAAAGAACACAGAAATGTGTCTGATTATACTCCTC
TAAGTCTTGCTGCATCTGGTGGATATGTTAACATTATTAAGATACTACTCAATGCTGGAG
CAGAAATTAATTCAAGGACCGGGAGTAAATTAGGCATTTCTCCTCTGATGCTGGCAGCTA
TGAACGGTCATGTTCCTGCAGTAAAACTGTTGCTTGACATGGGTTCTGATATTAATGCTC
AGATTGAAACCAATCGGAATACTGCACTTACTTTAGCCTGCTTCCAGGGCAGAGCGGAGG
TAGTCAGTTTGCTTTTGGACAGGAAAGCCAATGTTGAACATAGGGCAAAGACTGGACTCA
CACCTCTAATGGAAGCTGCATCAGGAGGTTACGCAGAAGTTGGAAGAGTTCTTCTTGATA
AAGGAGCAGATGTCAATGCTCCTCCTGTGCCTTCTTCAAGAGACACTGCTTTAACTATTG
CTGCAGATAAAGGCCATTACAAGTTTTGTGAGCTCCTGATTAATCGGGGAGCACATATTG
ATGTTCGCAATAAGAAAGGAAACACACCACTCTGGTTGGCAGCAAATGGTGGTCACCTTG
ACGTAGTGCAGCTACTTGTGCAGGCAGGAGCTGATGTGGATGCTGCGGATAATCGGAAAA
TCACACCCCTTATGTCTGCATTTCGCAAGGGTCACGTGAGAGTAGTTCAATTTTTGGTGA
AAGAGGTTAACCAGTTTCCTTCGGATATTGAATGCATGAGATACATAGCAACTATAGCAG
ACAAGGAACTGTTGAAAAAGTGTCACCAGTGTGTTGAAACCATTGTGAAGGCCAAGGACC
AACAAGCAGCTGAAGCAAACAAGAATGCAAGCATCCTGTTGAAAGAGCTAGATTTGGAAA
AGTCAAGAGAAGAGAGTAGAAAGCAGGCTCTTGCTGCAAAAAGAGAGAAGAGAAAAGAGA
AGAGAAAGAAGAAAAAAGAAGAACAGAAGCGAAAACAGGAGGAAGATGAGGAACACAAAC
CAAAGGAAACACTAGAGCTGCAAGAAGATGAAGAGGAAGAGGAAAATGATGATGATGTTG
ATTCAGAAATTCCTTTAGAGCCTCCAAGCGCAACTACTACAACTACTATTGGAATATCTG
CAACTTCGGCTACTTTTACAAATGCTTTTGGCAAGAAGAGAGCCAATGTGATAACAACTC
CGAGCACAAATAGAAAAAATAAGAAGAATAAAACGAAGGACACTCCTCAGAATGTGCAGA
TAATTTTGCCAGATCAGCATATAAGTCTAGCACAGCAAAAAGCAGATAAAAACAAGATTA
ACGGTGAGCCAAGAGGTGGCAGCGCTGGTGGGAATAGTGATTCTGACAACTTAGACAGCA
CGGATTGCAATAGCGAAAGCAGCAGTGGTAAAAGCCAAGAACTGAACTTCACTATGGACA
CGCATTCTTCAGGTGATAAGCGATATGCCTCTGTACTGCTCCCTTCTCAGGAAGATAAGA
CTAACCCCTCAGTTTCCAAAGTTCAAACCAGAGTTGAAGGAGAAGCTAACTCAAGCTTAG
CAACAAATTATAAATCGGTATCCTTGCCTCTGACATCTCCAAATATAAAGCTGAATCTGA
CTAGTCCAAAAAGAGGCCAAAAGAGAGAAGAAGGATGGAAAGAAGTAGTAAGAAGGCAAG
TGGGCAGAGTTTTGAAAGATACATCGCCTAGCAACCCTCTACAGTCAACTCCAGTCGAAC
AATTTCAGTTGCAAAGGGGAGGACGCTGCTGTTCAGGAGCAAAAAGGTCAAAGAAGCTGT
CTGTTCCGGCATCAGTTGTATCTCGAATAATGGGAAGAGGTGGGTGCAATATCACAGCAA
TTCAGGATGTTACCGGTGCTCACATTGATGTGGACAAGCAAAAAGATAAAAACGGAGAAA
GAATGATCACCATAAGGGGTGGAACAGAATCGACGAGATACGCAGTACAGCTTATTAACG
CCCTTATTCAAGATCCTGCTAAGGAACTGGAAGATTTAATTCCTAAGACTCATATAAGAA
CACCTGTTTCCAGCACTAAATCAATCCATACTAATTTTTCATCTGGCGTCAGTACTGCTT
CAGCTCCAAACAAAAACTCGTTTTCTATTGGAGCTTCATCTCTGGTCACGTCTCAGTCAT
CCACACTATCCACTTTCCAGTCTGCTAACAAATTAAGCAAAAATGTCCCAGCAAATGTGC
GTTCTTCTTTTCCGGTCTCTTTGCCTTTAGCCTATTCCCATCCTCACTTTGCTTTATTGG
CTGCTCAAACTATGCAACAAATTCGACACCCTCGTTTGCCGATGGCCCAGTTTGGAGGAA
CGTTTTCCACCTCTGCAAATACCTGGGGACCATTCCCCGTGAGACCAGTCAACCCGGGCA
GCACAAACAGCTCCCCAAAGCATAACAGTTCAAATCGCATGGGTAACCAGAATGGTAGTA
TTTTGCAGTCTGAATCTACGGTTTTAGCTTCTAGCAGTCCTGGCGGCGTCCCTTCAGCAG
TTCCATCCTCTCAGCCGCTTTGTGTGACAAATAATCGGACTCCGTCATCAGTCAGGAAGC
AGCTGTTTGCTTGCATTCCTAAAACGAGTACCATGACGACGGCAATCTCAACTGTGACAA
CAACATGTAGCACACTGCCTTCAACCTCTCCTGCACATGAAAATACTGGGAACGTTCCCG
CTACATTTTTACTCACTAATGCTCCACAGGCACAGCAATCTGCACTTAAAACAGATGCTA
TTCCTCCTGTTTCCGTACCCAAAGAAAAAGCATCAGCGCCAGAACAATCCGTTGGCATCG
CGTGTGTGTCGTCATCGGTAGCTACTAGCAGCAGTATCATCTCTTGCAACAGCCCAGGAG
TCCTAGAGCCCTGCACCTCCAGCAGTCCTGCACCTCCAGATAACGTCCCAAATGAAACAC
TGCCAGCTAATATGCCTGAATTAAGTCCTCCCATAACTATGCCTTTTTCTTCAAGTTCAG
AATCTGCTCCATTAACTCTGTCGTCGCCTAGATCGGTTGCTTCGGAAAATCAGGACAGTG
GTAGCTTACCTCAGTTGGCTGTACCAGCACCAAGAGTTTCTCACAGAATGCAGCCTAGAG
GTTCTTTTTATTCAATGGTACCAAATGCAAATCTCCATCAAGAAGCCCAGTCTGTTTTTG
TGACAAATGCCGTACCTTTAGCACCGTCTCAAGGTCCGTCTACCACCGTTCACTTGTCGT
CGCCCATGAACATTATGAATGGTTCTCAGATGCATATTAATCCATCAAACAAACCTTTGG
CTCCTACCTTTGGGCCAGCAACACTCTTTAATCACTTTAGCAGTCTTTTTGATAGCAACC
AGATGCCAGCTAACCAAGGATGGGGAGATTGCCCATTGTCCACACGAGCAGCAGATCAGT
CTTTCACTGTCCAGTCTACTTTCTTGAGTAACTCTGTATTGGGGCACATGGAAAGTGTAC
ATCCCGATAACTCTAAGGCTCCAGGGTTCCGACCTCCTCCTCAGAGGGTTTCAACAAGTC
CTGTCGATCCATCCAGCAGTTCCTCAGGCTCTTCTTCAACACCGATGGCAGGTTTTTCTG
CAAACATTCAAGGAGCACGAGTTTATCTTCAAGGACCTGTTGGGACTCCCAGCTTTAACA
GGCAACATTTTTCTCCCCATCCTTGGACAAGTGCTACAAATTCATGTAGGAGCTTTGACG
GTGAATCGCCTATTCCATCAGTTTCCTCGGGATCATCTTCTCCTCTTTCAGCTGTATCTG
CGCCTTCTAATCTGGGGCAGCCAAAATCAGGGAGCACAAGTCAAGATCGAAAGGTGCCAC
CACCTATTGGAACGGAACGACTTGCTAGAATCAGGCAAGGAGGTTCTGTAACCCCTACGC
CTCTGGGAAGTAATTTCACAGCTCCTGTAGGACACAGTGGGATCTGGTCGTTTGGCGTTA
ACAATGTTTCAGAAGGCCTGTCCAGTTGGTCCCAGCCTGTAATGGGAAATCATGCAGTAC
ATCAACAACTTTCTGATCCAGGCACTTTTTCCCAGCATCAACCAATGGAGAGAGATGATT
CTGGAATAGTGGCTCCCTCCAATATTTTCCAGCAGCCTATGCCAAACAGTTTTGTGGATT
TCTCTAAAGGCCTACCAATTTCCATGTACGGAGGCACTATAATACCCTCTCATCCTCAGC
TTGCTGATGGACCAGGTGGTCCTCTTTTCAATGGACTCCATACTCCAGATCCAGCATGGA
ATCCCATGATAAAGGTTGTTCAAAATTCAGCTGAATGTACTGAAGCTCAGCAGATTTGGC
CTGGTACCTGGGCACCTCACATTGGAAACATGCACCTCAAATATGTCAACTAATCTAGGA
GGGCCTATATTTCCTTTTCTTTTACTTTTTTTAAAACTTTGTTTGGAGAAGTCTCTGACC
TTGGAAGAACTTGGGATTTTTTTTAATGTGCCTAACTAAACTATTTTTTCCACTGTGGGC
TGTTACAAGAAACTTGTTAGCCCATTGTTATAAGAACAAATTGAGTTACCTATTCAGCTG
ATTCTGTTCTCCAGTTAGTTTAGCCATTTTGAACTCAAATCGGATAAAGCTAGTGCTTTT
GGCTAAACACTACTGAATGCTACTTGTATGCAACAGAGAACTAGATGATTACATGATTTC
AACCTTTTAGGGTGGTAAATACATGTATAATTGTTTACATACTTAAAAGGAAAAATGTTG
AGTAAATTTCATGTCGTATAGTGGCTCTACTTTATGTAGCCTGTATTAATGTGAAATATT
TACCTGAATATTCAATAAAAAGATGAACATTACAGGATTTTGTCTACTAATCTTAATAAT
ATATTGATT
>TRINITY_DN36146_c0_g1_i1 len=3458 path=[6871:0-3457] [-1, 6871, -2]
GTCTAACTAGGAATCACATGCTGCAAAGCTGCTGGTGCAAGCATAAAATGGAAAAATGGT
ATTCAATTGGTGTTTAAAAGGCTTATTAAAAGAAATAATCAGATGTATATATATTTGTGA
GATGAGGTTGTTTCATTCTTTTATGTAGTCAAAGATACTGCTTATCTTTTTGGCTGAAAT
ATTTTTTTTGCTGTATTAAAATAAAATAAATACATAAGGCAATGCCTTTCAGCGCAAGCC
ACCATGGCCCCTTTACCCTGATGATGTTTTTTGAAAAGAAGCTTACATTTCTAATTCTTA
AAACTTTTCAGTTGCATGAGGAATACATGGTATTATCTTGTTCTGTTATTAAGGAAGAAA
GTGCTCATTCTATGTATTAAGTATAAAGTACACAAAATACAATTTCTGAAGCACAGAAGG
TTACATTAAGAAGGCAGCCTTAACTTTTAGGCACATTGCAGTAAATCAAGATAACTGTGC
TGCAGTGTTAACATTCAGAATTTTCAACGTAGTTTGATGAGTAAGAAATGCTTTTATCCC
AGTCTAGTTGACAAACCATTTTTGGAAACCTCTTCTTTTTGTTCCTGGTGTTTGGAAAAC
TGCCTTTTACAACGGTGTTTCTTTCTTGTAACTGAAGCTTGGGTCATTTCCCTCAATTTG
AAGCTTTAAGGCTTGTTTAAGGTTAAATTCTGTTTCTGAAGATGGATAGCCTTCTAAAAC
CTCCTGATGTCCTCGATCCTGGACTGTTCGTGGTACAGACACTCTACCAAGAAAAACCTG
ATTGTTCTGAAGATGGTAGTTTGGATTTGTCATTATTCCATTTCTTTTTTTCTGCTCTCC
ACTTTGTTGGTGGATCAGGAACTGCTGTTGGGATCGACAAACGTCTTGCTGGGCTGAAGG
GACTAAAATTTTGCACTGTGTATCAGCAGGCATACTTTTAAGAGGCATGGTAGTGCCACA
TTTGGCAACAGATATCTGTTTATCAAATTGAGTCATTTCATATTCTAAAACTTTTGGTTG
TGAGGGAGTGCTTTGTTTTACTTTTTTCCCAGCAGACCCAGATTTGTTGGGGTTCTCAGT
TTTCCCTGTTTTGTTTGGTTTTATTGATTTTAGGCTGGGTTTCACTTGGCTCCATTCAAA
TTCACTATTTGGTGAACTATGATTCTGGCTTAAAGAATGAGTAGTGGAAGAAGGTGAAAC
AATGGACTGTCTACTTCTACTGCGAGGCAGTGAATGCTGCTGAATTTGTTCTGTAAAGGA
CATATTATGGAAACTATCAATAGGTACTGTTTGGGCAGTTGCTGTAGATGACGTTGTACG
AAGTGAAGAGTTTTTTGAACTTTTCAGTGAATTATTAGATAAAGAGGACTTCTGTCGGTC
AACTGTTGAATCTGGGGATTCAGAGGGAGAACTAAAAGCATGAGATGGCCCATTTGACAA
ACCACGCATTGTACATTGTGCATCACCCCCACCAGTGCTCCCCGAACTGTTTGATTTTAT
GGTTAAGGATTGCATTTTTGAAGGTGCTGATTGTAAAGGTTTTTGCTCCATTGTATGGAT
TGGGGAAGGAGTGCATCCATTTAAACTAGAAGCACCATATTTTTCCAGTAGTTTAATTAT
TGGCGTGTGCCCGTTCTTTGCAGCAACACGCATTGCTGTGCGCCCAAACTGATCTGCATG
ATTTGGATCAGCACTATTTTCCAGTAATATCCGCACAACATCAATATGTCCTTCTTGGGC
TGCAATGCAGAGTGCTGTAGCGCCTTGATTGCATGTATGATCAACTAAGGACCCTTGCTC
AATCAAAAGCTGAACTACTTTGACGTGACCCTGCCATGCTGCCGACTGTAAAGCTGACCG
TTTCTCATTGTCTGATGCATTTACATCAGCGTGGTATGTTATCAGCATCTGTACCATCTC
CACATGGCCCTGCCAGCAGGAAACATGGAGTGCCGTCCTTCCTTCAGCATCACTTGCTTC
TACATTGGCACCATTTTCTAGGAAATACTCAGCCATTGATAGCTGGTTCTCTAAGGCCAG
GATGTAAAGTGTTGGCCGGCCATCAGCATCTTTATAGTTCACATCAGCTCCATGGCTAAA
AAGTAGTTCAACTATATCTCTGTGTCCTTCTAAAGCAGCAACACGGAGTGCATTTCTCCC
ATCATAGCCTCTATGATCAATATTAGATTTATTTTCCAGTAAAGTCTGCACACAGTCATA
GTGGCCCTCCTGGGCTGCCAATATGAATGGTATACGTCCATCATTATCAATTTCACTAGT
CCGAGCACCTTGTTCTATAAGTGCTTCACATATTAATCTGTGACCTTCAAAAGCAGCCAT
ATGCAAAGGCGTCCATCCTGCATCATCCCTATGGTTTTCATCTAATCCTCTATCTAGCAG
AGTCCGTACAACTTCAACATTACCTTGAGCAGATGCTATGCTAAGAACTGTCCGTCCTTC
ACTATCAATACTATCCACAGCTGCTCCCCAAAATAATAAAGTATTTACAACTGAAGCATG
GCCCATTGAAGCTGCAGCAAGAAGAGGAGTGCGGCCATTGTTGTCAGTATGATCTACATC
TGCTCCACCTTCTAGAAGCAAATCAACAACATCTACATGCCCTTCATAGGCTGCTACTAG
CAGTGGAGTCATTCCATCTTTGTCACAATGATCCACCTCAGCTCCCCTGTCTATTAAAAG
GCTCACAACTGAAGCATGTCCCTTGCTAGCAGGAACACAAAGAGCAGCAACAGAGAGAGC
AGTCCTTCCATCCACATCCTCATGATTTACCTCTGCACCATGGTCTAGAAGATGCTCTAC
AATTTCTTTATGCCCCATGTATGCCGCAGCAATTAAAGCAGTTCTCCCTTCATTATCTGC
TTTGTTCACCTCAGCCCCATGTTGCAACAAATTCAGTACAATATCTTCATGTCCTCCCCA
GGCTGCTGCTCTCAAAGCTGTTCGACTGTCAGCATCTGGACAGTCCACTTTTACGCCAGC
ATACAGAAGTGCAGAAACAACCTCAGTATGTCCACCCCAAGCTGCAGATCGCAATGCTGT
CCATCCATCATGGTCAGTATGATTTATGTTAGCGCCACATCCAATCAAACAATTTACAAC
TTTGGTGTGCCCTTGCCGTGCAGATAAGGTAAGTGCTGTCTGCCCAAGGGTATCTTCAAT
TTCAAAATCTGCTCCTCTAGAAACTAACAAATTCACTACATCAAGATTGCCACTGTAGGC
AGCATTGGCCAGCAATGTTCTTCCATTTGAATCACACTGATTTATTGAAGCACCGTTATC
CAATAAAGTTCGAATAGAATCTTCTCTTTCTAATGCTTGTCGCACAATGCAAGATGTCCG
ATCGTCTTCACTATTAACATGAGCACCAGCTTTTACTAGCAATTGTAAAACCTCCTGCTC
TTTGGGGATCAACGTCAACAAAGAATCTTTAACAGGAG
>TRINITY_DN47133_c0_g1_i1 len=1081 path=[1059:0-1080] [-1, 1059, -2]
GATAACTGGACAGCTCTTATCTCTGCAGCTAAAGAGGGGCATACTCTTATTGTAAAAGAA
CTCCTTGCATGCAATGTGAATATAGAACATCGAGACATGGGTGGCTGGACAGCCCTTATG
TGGGCATGCTACAAAGGTTGTACTGAAGTAGCTGAACTGCTTCTTGAAAGAGGAGCAAAT
CCAAACGTCACTGGCATACAATATAGTGTGTATCCAATAATTTGGGCAGCAGGTCGAGGC
CATTCTCGTATAGTGCAACTGTTGCTGCAGCACGGAGGTAAAGTCAACTGCTCTGACAAG
TATGGTACTACACCATTGATATGGGCAGCAAGAAAAGGACATCTGGACTGCGTAAAGTAT
TTGTTGCAGATGGGAGCAGATGTAGATCAGGAAGGAGCTAATTCTATGACTGCTCTTATT
GTAGCAGTAAAAGGTGGCTTTACAGATTCAGTGAAAGAAATCCTGAAAAGAAATCCAAAT
GTGAACTTAACAGATAAAGATGGAAATACAGCTTTGATGATTGCTTCAAAGGAGGGACAC
ATAGAAATTGTGCAGGATCTCCTAGATGTAGGAACTTATGTGAATATTCCTGATCGAAGT
GGAGATACCGTGCTGATTGGGGCTGTCAGAGGTGGGCATGTTGAAATTGTGAGAGCATTG
CTTCATAAATACGCTGATATAGACATTAGAGGACAGGATAATAAAACAGCTTTATATTGG
GCTGTTGAAAAGGGAAATGCTACTATGGTAAGAGATATTTTGCAGTGTAATCCAGACACT
GAAATATGTACAAAGGATGGTGAAACACCTCTTATAAAGGCAACCAAAATGAGAAATATT
GAAATAGTTGAGCTTCTACTGGACAAAGGAGCAAAAGTTTCTGCTGTAGATAAGAAAGGA
GATACTCCACTTCATATTGCTATTCGTGGCAGGAGCCGTAGGCTTGCAGAATTGCTTTTA
CGAAATCCTAAAGATGGCAGGCTACTTTATAGGCCTAATAAAGCTGGTGAAACCCCTTAC
AACATTGATTGCAGCCATCAGAAAAGTATTTTAACTCAAATCTTTGGTGCTAGGCACTTA
T
>TRINITY_DN106579_c0_g1_i1 len=960 path=[1875:0-959] [-1, 1875, -2]
TACAGACATGGCCGGCTCTTGCAGCTTTCATCAATGGAGTTCTTCCCCCTTCAGATTCAT
GTTCCAAATCAGCATCTGCTTGAAGCAATACATCTGCAACATCGGTATGACCATTTTCAC
AGGCATATGTTAGTGCTGTGTCGCCTGTTGCTGTTGTTGCATGCACATTAGCTCCTGCAG
CTAATAAATATTTAACTAGCTCCAAGTGACCCTCTTGAGCAGCTTCCATTAAAGGTGTTG
AACAGCCAAATTCTATATCAGCTCCTGCTTTGATTAGGAAGTCAGCTACTTCCAAAAAAC
CACCACAGCATGCTAAAGTTAAGGCAGTTTCTTGAGTTTCTTCTGTCTGAGCATTGATGT
TAGCTCCTTGACCAAGAAGCAATGCTACCATCTCCTCGTGACCCTCTCGGGCAGCTTCCA
TTAATGGTGTATATCCTTCATCATTTACTTCCTCTAAGTTTGCCCCCCTCTCAATTAATA
AGGCAGCCAGCTCTACATGTCCACCACAGGCTGCTAAAGTCAATGGAGATTCAAAGGAAT
CAGCAGGCATGTTTACTTGAGCACCACTATCAAGGAGTAAACGAGCAACTTCTACATGTC
CATCCATGCATGCCTCCATTAATGCAGTATGCATTTCATCTGTTTTATGTTCCTGATCCG
CACCAGCTTCCAGCAAAAACCTCACCATTTCTAAATGGCCTTTATAGCAAGCCAGTGTAA
GTGCACTTTCCTTAAATTCATTGGAATGGGTATTGATTCCAGCTCCATTTTCTAATAGAA
CTCTAGCAACTTCTACATGTCCAGCACTCCCTGCCTCCATAAGAGGAGTGTGGCCGTTTT
CATTATGGTCCTCGATACTAGCACCTGATTCTAATAGGCCCTTCACAACATCTACATAGC
CTCCAGCACAAGCATAAGTGAGTGCTGTATTGCCTGTTGAAGATTGTGCATTGACATCAG
