# Supplementary material for: Venomix: a simple bioinformatic pipeline for identifying and characterizing toxin gene candidates from transcriptomic data
Source: PeerJ. 2018 Jul 31;6:e5361. doi: 10.7717/peerj.5361 (PMC6074769; doi:10.7717/peerj.5361)
Supplement: Supplemental Information 3 [file peerj-06-5361-s003.gz › FinalOutput_E-20/Delta-latroinsectotoxin-Lt1a_1/signalp.txt]

# SignalP-4.1 euk predictions
# name                     Cmax  pos  Ymax  pos  Smax  pos  Smean   D     ?  Dmaxcut    Networks-used
P0DJE3                     0.108  21  0.108  21  0.134  14  0.107   0.107 N  0.450      SignalP-noTM
P23631                     0.109  68  0.107  20  0.142  14  0.109   0.108 N  0.450      SignalP-noTM
G0LXV8                     0.130  69  0.113  69  0.110   1  0.094   0.103 N  0.450      SignalP-noTM
Q9XZC0                     0.126  22  0.162  22  0.337   4  0.208   0.187 N  0.450      SignalP-noTM
Q02989                     0.111  62  0.142  11  0.229   1  0.164   0.154 N  0.450      SignalP-noTM
Q25338                     0.112  29  0.116  11  0.159   4  0.129   0.123 N  0.450      SignalP-noTM
TRINITY_DN11758_c0_g1::TRINITY_DN11758_c0_g1_i1::g.1::m.1  0.339  21  0.237  21  0.257   5  0.166   0.199 N  0.450      SignalP-noTM
TRINITY_DN22087_c0_g1::TRINITY_DN22087_c0_g1_i1::g.2::m.2  0.114  30  0.151  15  0.242  10  0.201   0.178 N  0.450      SignalP-noTM
TRINITY_DN22087_c0_g1::TRINITY_DN22087_c0_g1_i2::g.4::m.4  0.114  30  0.151  15  0.242  10  0.201   0.178 N  0.450      SignalP-noTM
TRINITY_DN22029_c0_g1::TRINITY_DN22029_c0_g1_i1::g.6::m.6  0.111  52  0.108  52  0.116  40  0.102   0.105 N  0.450      SignalP-noTM
TRINITY_DN22355_c0_g1::TRINITY_DN22355_c0_g1_i1::g.7::m.7  0.166  23  0.157  23  0.211   7  0.149   0.153 N  0.450      SignalP-noTM
TRINITY_DN25614_c0_g1::TRINITY_DN25614_c0_g1_i1::g.11::m.1  0.103   1  0.000   1  0.110   1  0.000   0.000 N  0.450      SignalP-noTM
TRINITY_DN25614_c0_g1::TRINITY_DN25614_c0_g1_i1::g.11::m.1  0.104   1  0.000   1  0.140   1  0.000   0.000 N  0.450      SignalP-noTM
TRINITY_DN25614_c0_g1::TRINITY_DN25614_c0_g1_i1::g.11::m.1  0.105   1  0.000   1  0.120   1  0.000   0.000 N  0.450      SignalP-noTM
TRINITY_DN25614_c0_g1::TRINITY_DN25614_c0_g1_i1::g.11::m.1  0.105   1  0.000   1  0.120   1  0.000   0.000 N  0.450      SignalP-noTM
TRINITY_DN25614_c0_g1::TRINITY_DN25614_c0_g1_i1::g.11::m.1  0.104   1  0.000   1  0.140   1  0.000   0.000 N  0.450      SignalP-noTM
TRINITY_DN25614_c0_g1::TRINITY_DN25614_c0_g1_i1::g.11::m.1  0.104   1  0.000   1  0.159   1  0.000   0.000 N  0.450      SignalP-noTM
TRINITY_DN25614_c0_g1::TRINITY_DN25614_c0_g1_i1::g.11::m.1  0.102   1  0.000   1  0.120   1  0.000   0.000 N  0.450      SignalP-noTM
TRINITY_DN25614_c0_g1::TRINITY_DN25614_c0_g1_i1::g.11::m.1  0.105   1  0.000   1  0.120   1  0.000   0.000 N  0.450      SignalP-noTM
TRINITY_DN25614_c0_g1::TRINITY_DN25614_c0_g1_i1::g.11::m.1  0.105   1  0.000   1  0.120   1  0.000   0.000 N  0.450      SignalP-noTM
                           0.000   1  0.000   1  0.000   1  0.000   0.000 N  0.500      SignalP-TM
TRINITY_DN25614_c0_g1::TRINITY_DN25614_c0_g1_i1::g.11::m.1  0.000   1  0.000   1  0.000   1  0.000   0.000 N  0.450      SignalP-noTM
0.130157                   0.000   1  0.000   1  0.000   1  0.000   0.000 N  0.450      SignalP-noTM
TRINITY_DN25614_c0_g1::TRINITY_DN25614_c0_g1_i1::g.11::m.1  0.105   1  0.000   1  0.120   1  0.000   0.000 N  0.450      SignalP-noTM
TRINITY_DN25614_c0_g1::TRINITY_DN25614_c0_g1_i1::g.11::m.1  0.103   1  0.000   1  0.166   1  0.000   0.000 N  0.450      SignalP-noTM
TRINITY_DN25614_c0_g1::TRINITY_DN25614_c0_g1_i1::g.11::m.1  0.105   1  0.000   1  0.120   1  0.000   0.000 N  0.450      SignalP-noTM
TRINITY_DN25614_c0_g1::TRINITY_DN25614_c0_g1_i1::g.11::m.1  0.105   1  0.000   1  0.140   1  0.000   0.000 N  0.450      SignalP-noTM
TRINITY_DN25614_c0_g1::TRINITY_DN25614_c0_g1_i1::g.11::m.1  0.102   1  0.000   1  0.120   1  0.000   0.000 N  0.450      SignalP-noTM
TRINITY_DN25614_c0_g1::TRINITY_DN25614_c0_g1_i1::g.11::m.1  0.102   1  0.000   1  0.120   1  0.000   0.000 N  0.450      SignalP-noTM
TRINITY_DN25614_c0_g1::TRINITY_DN25614_c0_g1_i1::g.11::m.1  0.106   1  0.000   1  0.129   1  0.000   0.000 N  0.450      SignalP-noTM
TRINITY_DN25614_c0_g1::TRINITY_DN25614_c0_g1_i1::g.11::m.1  0.103   1  0.000   1  0.110   1  0.000   0.000 N  0.450      SignalP-noTM
TRINITY_DN25614_c0_g1::TRINITY_DN25614_c0_g1_i1::g.11::m.1  0.104   1  0.000   1  0.130   1  0.000   0.000 N  0.450      SignalP-noTM
TRINITY_DN25614_c0_g1::TRINITY_DN25614_c0_g1_i1::g.11::m.1  0.103   1  0.000   1  0.110   1  0.000   0.000 N  0.450      SignalP-noTM
TRINITY_DN25614_c0_g1::TRINITY_DN25614_c0_g1_i1::g.11::m.1  0.105   1  0.000   1  0.120   1  0.000   0.000 N  0.450      SignalP-noTM
TRINITY_DN25614_c0_g1::TRINITY_DN25614_c0_g1_i1::g.11::m.1  0.104   1  0.000   1  0.140   1  0.000   0.000 N  0.450      SignalP-noTM
TRINITY_DN25614_c0_g1::TRINITY_DN25614_c0_g1_i1::g.11::m.1  0.104   1  0.000   1  0.121   1  0.000   0.000 N  0.450      SignalP-noTM
TRINITY_DN25614_c0_g1::TRINITY_DN25614_c0_g1_i1::g.11::m.1  0.104   1  0.000   1  0.158   1  0.000   0.000 N  0.450      SignalP-noTM
TRINITY_DN25614_c0_g1::TRINITY_DN25614_c0_g1_i1::g.11::m.1  0.104   1  0.000   1  0.140   1  0.000   0.000 N  0.450      SignalP-noTM
TRINITY_DN25614_c0_g1::TRINITY_DN25614_c0_g1_i1::g.11::m.1  0.104   1  0.000   1  0.130   1  0.000   0.000 N  0.450      SignalP-noTM
TRINITY_DN25614_c0_g1::TRINITY_DN25614_c0_g1_i1::g.11::m.1  0.104   1  0.000   1  0.138   1  0.000   0.000 N  0.450      SignalP-noTM
TRINITY_DN25614_c0_g1::TRINITY_DN25614_c0_g1_i1::g.11::m.1  0.104   1  0.000   1  0.140   1  0.000   0.000 N  0.450      SignalP-noTM
TRINITY_DN25614_c0_g1::TRINITY_DN25614_c0_g1_i1::g.11::m.1  0.104   1  0.000   1  0.121   1  0.000   0.000 N  0.450      SignalP-noTM
TRINITY_DN25614_c0_g1::TRINITY_DN25614_c0_g1_i1::g.11::m.1  0.104   1  0.000   1  0.158   1  0.000   0.000 N  0.450      SignalP-noTM
TRINITY_DN25614_c0_g1::TRINITY_DN25614_c0_g1_i1::g.11::m.1  0.104   1  0.000   1  0.131   1  0.000   0.000 N  0.450      SignalP-noTM
TRINITY_DN25614_c0_g1::TRINITY_DN25614_c0_g1_i1::g.11::m.1!  0.104   1  0.000   1  0.131   1  0.000   0.000 N  0.450      SignalP-noTM
TRINITY_DN25614_c0_g1::TRINITY_DN25614_c0_g1_i1::g.11::m.1"  0.103   1  0.000   1  0.145   1  0.000   0.000 N  0.450      SignalP-noTM
TRINITY_DN25614_c0_g1::TRINITY_DN25614_c0_g1_i1::g.11::m.1#  0.104   1  0.000   1  0.140   1  0.000   0.000 N  0.450      SignalP-noTM
TRINITY_DN25614_c0_g1::TRINITY_DN25614_c0_g1_i1::g.11::m.1$  0.103   1  0.000   1  0.166   1  0.000   0.000 N  0.450      SignalP-noTM
TRINITY_DN25614_c0_g1::TRINITY_DN25614_c0_g1_i1::g.11::m.1%  0.104   1  0.000   1  0.140   1  0.000   0.000 N  0.450      SignalP-noTM
TRINITY_DN25614_c0_g1::TRINITY_DN25614_c0_g1_i1::g.11::m.1&  0.104   1  0.000   1  0.121   1  0.000   0.000 N  0.450      SignalP-noTM
TRINITY_DN25614_c0_g1::TRINITY_DN25614_c0_g1_i1::g.11::m.1'  0.102   1  0.000   1  0.120   1  0.000   0.000 N  0.450      SignalP-noTM
TRINITY_DN25614_c0_g1::TRINITY_DN25614_c0_g1_i1::g.11::m.1(  0.104   1  0.000   1  0.158   1  0.000   0.000 N  0.450      SignalP-noTM
TRINITY_DN25614_c0_g1::TRINITY_DN25614_c0_g1_i1::g.11::m.1)  0.104   1  0.000   1  0.138   1  0.000   0.000 N  0.450      SignalP-noTM
TRINITY_DN25614_c0_g1::TRINITY_DN25614_c0_g1_i1::g.11::m.1*  0.104   1  0.000   1  0.130   1  0.000   0.000 N  0.450      SignalP-noTM
TRINITY_DN25614_c0_g1::TRINITY_DN25614_c0_g1_i1::g.11::m.1+  0.104   1  0.000   1  0.130   1  0.000   0.000 N  0.450      SignalP-noTM
TRINITY_DN25614_c0_g1::TRINITY_DN25614_c0_g1_i1::g.11::m.1,  0.104   1  0.000   1  0.121   1  0.000   0.000 N  0.450      SignalP-noTM
TRINITY_DN25614_c0_g1::TRINITY_DN25614_c0_g1_i1::g.11::m.1-  0.105   1  0.000   1  0.120   1  0.000   0.000 N  0.450      SignalP-noTM
TRINITY_DN25614_c0_g1::TRINITY_DN25614_c0_g1_i1::g.11::m.1.  0.105   1  0.000   1  0.120   1  0.000   0.000 N  0.450      SignalP-noTM
TRINITY_DN25614_c0_g1::TRINITY_DN25614_c0_g1_i1::g.11::m.1/  0.105   1  0.000   1  0.120   1  0.000   0.000 N  0.450      SignalP-noTM
TRINITY_DN25614_c0_g1::TRINITY_DN25614_c0_g1_i1::g.11::m.10  0.104   1  0.000   1  0.130   1  0.000   0.000 N  0.450      SignalP-noTM
TRINITY_DN25614_c0_g1::TRINITY_DN25614_c0_g1_i1::g.11::m.11  0.101   1  0.000   1  0.091   1  0.000   0.000 N  0.450      SignalP-noTM
TRINITY_DN25614_c0_g1::TRINITY_DN25614_c0_g1_i1::g.11::m.12  0.104   2  0.000   1  0.091   1  0.000   0.000 N  0.450      SignalP-noTM
TRINITY_DN25614_c0_g1::TRINITY_DN25614_c0_g1_i1::g.11::m.13  0.106   3  0.000   1  0.091   1  0.000   0.000 N  0.450      SignalP-noTM
TRINITY_DN25614_c0_g1::TRINITY_DN25614_c0_g1_i1::g.11::m.14  0.106   3  0.000   1  0.091   1  0.000   0.000 N  0.450      SignalP-noTM
TRINITY_DN25614_c0_g1::TRINITY_DN25614_c0_g1_i1::g.11::m.15  0.106   3  0.000   1  0.093   5  0.000   0.000 N  0.450      SignalP-noTM
TRINITY_DN25614_c0_g1::TRINITY_DN25614_c0_g1_i1::g.11::m.16  0.106   3  0.000   1  0.096   6  0.000   0.000 N  0.450      SignalP-noTM
TRINITY_DN25614_c0_g1::TRINITY_DN25614_c0_g1_i1::g.11::m.17  0.106   3  0.000   1  0.100   7  0.000   0.000 N  0.450      SignalP-noTM
TRINITY_DN25614_c0_g1::TRINITY_DN25614_c0_g1_i1::g.11::m.18  0.109   8  0.000   1  0.101   8  0.000   0.000 N  0.450      SignalP-noTM
TRINITY_DN25614_c0_g1::TRINITY_DN25614_c0_g1_i1::g.11::m.19  0.109   8  0.000   1  0.114   9  0.000   0.000 N  0.450      SignalP-noTM
TRINITY_DN25614_c0_g1::TRINITY_DN25614_c0_g1_i1::g.11::m.1:  0.109   8  0.000   1  0.114   9  0.000   0.000 N  0.450      SignalP-noTM
TRINITY_DN25614_c0_g1::TRINITY_DN25614_c0_g1_i1::g.11::m.1;  0.109   8  0.098  11  0.114   9  0.094   0.096 N  0.450      SignalP-noTM
TRINITY_DN25614_c0_g1::TRINITY_DN25614_c0_g1_i1::g.11::m.1<  0.109   8  0.099  12  0.114   9  0.093   0.096 N  0.450      SignalP-noTM
TRINITY_DN25614_c0_g1::TRINITY_DN25614_c0_g1_i1::g.11::m.1=  0.109   8  0.099  12  0.114   9  0.093   0.096 N  0.450      SignalP-noTM
TRINITY_DN25614_c0_g1::TRINITY_DN25614_c0_g1_i1::g.11::m.1>  0.109   8  0.099  14  0.114   9  0.095   0.097 N  0.450      SignalP-noTM
TRINITY_DN25614_c0_g1::TRINITY_DN25614_c0_g1_i1::g.11::m.1?  0.109   8  0.099  14  0.114   9  0.095   0.097 N  0.450      SignalP-noTM
TRINITY_DN25614_c0_g1::TRINITY_DN25614_c0_g1_i1::g.11::m.1@  0.109   8  0.099  14  0.114   9  0.095   0.097 N  0.450      SignalP-noTM
TRINITY_DN25614_c0_g1::TRINITY_DN25614_c0_g1_i1::g.11::m.1A  0.109   8  0.099  14  0.114   9  0.095   0.097 N  0.450      SignalP-noTM
TRINITY_DN25614_c0_g1::TRINITY_DN25614_c0_g1_i1::g.11::m.1B  0.109   8  0.099  18  0.114   9  0.095   0.097 N  0.450      SignalP-noTM
TRINITY_DN25614_c0_g1::TRINITY_DN25614_c0_g1_i1::g.11::m.1C  0.109   8  0.099  19  0.114   9  0.095   0.097 N  0.450      SignalP-noTM
TRINITY_DN25614_c0_g1::TRINITY_DN25614_c0_g1_i1::g.11::m.1D  0.109   8  0.099  19  0.114   9  0.095   0.097 N  0.450      SignalP-noTM
TRINITY_DN25614_c0_g1::TRINITY_DN25614_c0_g1_i1::g.11::m.1E  0.109   8  0.099  19  0.114   9  0.095   0.097 N  0.450      SignalP-noTM
TRINITY_DN25614_c0_g1::TRINITY_DN25614_c0_g1_i1::g.11::m.1F  0.109   8  0.099  19  0.114   9  0.095   0.097 N  0.450      SignalP-noTM
TRINITY_DN27197_c0_g2::TRINITY_DN27197_c0_g2_i2::g.12::m.1  0.105   1  0.000   1  0.120   1  0.000   0.000 N  0.450      SignalP-noTM
TRINITY_DN27197_c0_g2::TRINITY_DN27197_c0_g2_i2::g.12::m.1  0.103   1  0.000   1  0.110   1  0.000   0.000 N  0.450      SignalP-noTM
TRINITY_DN27197_c0_g2::TRINITY_DN27197_c0_g2_i2::g.12::m.1  0.105   1  0.000   1  0.120   1  0.000   0.000 N  0.450      SignalP-noTM
TRINITY_DN27197_c0_g2::TRINITY_DN27197_c0_g2_i2::g.12::m.1  0.104   1  0.000   1  0.158   1  0.000   0.000 N  0.450      SignalP-noTM
TRINITY_DN27197_c0_g2::TRINITY_DN27197_c0_g2_i2::g.12::m.1  0.104   1  0.000   1  0.146   1  0.000   0.000 N  0.450      SignalP-noTM
TRINITY_DN27197_c0_g2::TRINITY_DN27197_c0_g2_i2::g.12::m.1  0.104   1  0.000   1  0.140   1  0.000   0.000 N  0.450      SignalP-noTM
TRINITY_DN27197_c0_g2::TRINITY_DN27197_c0_g2_i2::g.12::m.1  0.103   1  0.000   1  0.198   1  0.000   0.000 N  0.450      SignalP-noTM
TRINITY_DN27197_c0_g2::TRINITY_DN27197_c0_g2_i2::g.12::m.1  0.103   1  0.000   1  0.166   1  0.000   0.000 N  0.450      SignalP-noTM
TRINITY_DN27197_c0_g2::TRINITY_DN27197_c0_g2_i2::g.12::m.1  0.104   1  0.000   1  0.140   1  0.000   0.000 N  0.450      SignalP-noTM
                           0.000   1  0.000   1  0.000   1  0.000   0.000 N  0.500      SignalP-TM
TRINITY_DN27197_c0_g2::TRINITY_DN27197_c0_g2_i2::g.12::m.1  0.000   1  0.000   1  0.000   1  0.000   0.000 N  0.450      SignalP-noTM
0.159331                   0.000   1  0.000   1  0.000   1  0.000   0.000 N  0.450      SignalP-noTM
TRINITY_DN27197_c0_g2::TRINITY_DN27197_c0_g2_i2::g.12::m.1  0.104   1  0.000   1  0.131   1  0.000   0.000 N  0.450      SignalP-noTM
TRINITY_DN27197_c0_g2::TRINITY_DN27197_c0_g2_i2::g.12::m.1  0.106   1  0.000   1  0.129   1  0.000   0.000 N  0.450      SignalP-noTM
TRINITY_DN27197_c0_g2::TRINITY_DN27197_c0_g2_i2::g.12::m.1  0.104   1  0.000   1  0.130   1  0.000   0.000 N  0.450      SignalP-noTM
TRINITY_DN27197_c0_g2::TRINITY_DN27197_c0_g2_i2::g.12::m.1  0.104   1  0.000   1  0.121   1  0.000   0.000 N  0.450      SignalP-noTM
TRINITY_DN27197_c0_g2::TRINITY_DN27197_c0_g2_i2::g.12::m.1  0.104   1  0.000   1  0.158   1  0.000   0.000 N  0.450      SignalP-noTM
TRINITY_DN27197_c0_g2::TRINITY_DN27197_c0_g2_i2::g.12::m.1  0.105   1  0.000   1  0.120   1  0.000   0.000 N  0.450      SignalP-noTM
TRINITY_DN27197_c0_g2::TRINITY_DN27197_c0_g2_i2::g.12::m.1  0.103   1  0.000   1  0.145   1  0.000   0.000 N  0.450      SignalP-noTM
TRINITY_DN27197_c0_g2::TRINITY_DN27197_c0_g2_i2::g.12::m.1  0.104   1  0.000   1  0.140   1  0.000   0.000 N  0.450      SignalP-noTM
TRINITY_DN27197_c0_g2::TRINITY_DN27197_c0_g2_i2::g.12::m.1  0.103   1  0.000   1  0.145   1  0.000   0.000 N  0.450      SignalP-noTM
TRINITY_DN27197_c0_g2::TRINITY_DN27197_c0_g2_i2::g.12::m.1  0.103   1  0.000   1  0.110   1  0.000   0.000 N  0.450      SignalP-noTM
TRINITY_DN27197_c0_g2::TRINITY_DN27197_c0_g2_i2::g.12::m.1  0.103   1  0.000   1  0.166   1  0.000   0.000 N  0.450      SignalP-noTM
TRINITY_DN27197_c0_g2::TRINITY_DN27197_c0_g2_i2::g.12::m.1  0.103   1  0.000   1  0.166   1  0.000   0.000 N  0.450      SignalP-noTM
TRINITY_DN27197_c0_g2::TRINITY_DN27197_c0_g2_i2::g.12::m.1  0.105   1  0.000   1  0.120   1  0.000   0.000 N  0.450      SignalP-noTM
TRINITY_DN27197_c0_g2::TRINITY_DN27197_c0_g2_i2::g.12::m.1  0.103   1  0.000   1  0.145   1  0.000   0.000 N  0.450      SignalP-noTM
TRINITY_DN27197_c0_g2::TRINITY_DN27197_c0_g2_i2::g.12::m.1  0.103   1  0.000   1  0.145   1  0.000   0.000 N  0.450      SignalP-noTM
TRINITY_DN27197_c0_g2::TRINITY_DN27197_c0_g2_i2::g.12::m.1  0.104   1  0.000   1  0.138   1  0.000   0.000 N  0.450      SignalP-noTM
TRINITY_DN27197_c0_g2::TRINITY_DN27197_c0_g2_i2::g.12::m.1  0.104   1  0.000   1  0.146   1  0.000   0.000 N  0.450      SignalP-noTM
TRINITY_DN27197_c0_g2::TRINITY_DN27197_c0_g2_i2::g.12::m.1  0.103   1  0.000   1  0.166   1  0.000   0.000 N  0.450      SignalP-noTM
TRINITY_DN27197_c0_g2::TRINITY_DN27197_c0_g2_i2::g.12::m.1  0.104   1  0.000   1  0.140   1  0.000   0.000 N  0.450      SignalP-noTM
TRINITY_DN27197_c0_g2::TRINITY_DN27197_c0_g2_i2::g.12::m.1  0.104   1  0.000   1  0.140   1  0.000   0.000 N  0.450      SignalP-noTM
TRINITY_DN27197_c0_g2::TRINITY_DN27197_c0_g2_i2::g.12::m.1  0.104   1  0.000   1  0.130   1  0.000   0.000 N  0.450      SignalP-noTM
TRINITY_DN27197_c0_g2::TRINITY_DN27197_c0_g2_i2::g.12::m.1!  0.104   1  0.000   1  0.140   1  0.000   0.000 N  0.450      SignalP-noTM
TRINITY_DN27197_c0_g2::TRINITY_DN27197_c0_g2_i2::g.12::m.1"  0.105   1  0.000   1  0.120   1  0.000   0.000 N  0.450      SignalP-noTM
TRINITY_DN27197_c0_g2::TRINITY_DN27197_c0_g2_i2::g.12::m.1#  0.103   1  0.000   1  0.198   1  0.000   0.000 N  0.450      SignalP-noTM
TRINITY_DN27197_c0_g2::TRINITY_DN27197_c0_g2_i2::g.12::m.1$  0.105   1  0.000   1  0.120   1  0.000   0.000 N  0.450      SignalP-noTM
TRINITY_DN27197_c0_g2::TRINITY_DN27197_c0_g2_i2::g.12::m.1%  0.104   1  0.000   1  0.158   1  0.000   0.000 N  0.450      SignalP-noTM
TRINITY_DN27197_c0_g2::TRINITY_DN27197_c0_g2_i2::g.12::m.1&  0.104   1  0.000   1  0.158   1  0.000   0.000 N  0.450      SignalP-noTM
TRINITY_DN27197_c0_g2::TRINITY_DN27197_c0_g2_i2::g.12::m.1'  0.104   1  0.000   1  0.146   1  0.000   0.000 N  0.450      SignalP-noTM
TRINITY_DN27197_c0_g2::TRINITY_DN27197_c0_g2_i2::g.12::m.1(  0.104   1  0.000   1  0.140   1  0.000   0.000 N  0.450      SignalP-noTM
TRINITY_DN27197_c0_g2::TRINITY_DN27197_c0_g2_i2::g.12::m.1)  0.105   1  0.000   1  0.120   1  0.000   0.000 N  0.450      SignalP-noTM
TRINITY_DN27197_c0_g2::TRINITY_DN27197_c0_g2_i2::g.12::m.1*  0.104   1  0.000   1  0.140   1  0.000   0.000 N  0.450      SignalP-noTM
TRINITY_DN27197_c0_g2::TRINITY_DN27197_c0_g2_i2::g.12::m.1+  0.104   1  0.000   1  0.140   1  0.000   0.000 N  0.450      SignalP-noTM
TRINITY_DN27197_c0_g2::TRINITY_DN27197_c0_g2_i2::g.12::m.1,  0.102   1  0.000   1  0.120   1  0.000   0.000 N  0.450      SignalP-noTM
TRINITY_DN27197_c0_g2::TRINITY_DN27197_c0_g2_i2::g.12::m.1-  0.104   1  0.000   1  0.140   1  0.000   0.000 N  0.450      SignalP-noTM
TRINITY_DN27197_c0_g2::TRINITY_DN27197_c0_g2_i2::g.12::m.1.  0.104   1  0.000   1  0.140   1  0.000   0.000 N  0.450      SignalP-noTM
TRINITY_DN27197_c0_g2::TRINITY_DN27197_c0_g2_i2::g.12::m.1/  0.104   1  0.000   1  0.140   1  0.000   0.000 N  0.450      SignalP-noTM
TRINITY_DN27197_c0_g2::TRINITY_DN27197_c0_g2_i2::g.12::m.10  0.105   1  0.000   1  0.120   1  0.000   0.000 N  0.450      SignalP-noTM
TRINITY_DN27197_c0_g2::TRINITY_DN27197_c0_g2_i2::g.12::m.11  0.104   1  0.000   1  0.146   1  0.000   0.000 N  0.450      SignalP-noTM
TRINITY_DN27197_c0_g2::TRINITY_DN27197_c0_g2_i2::g.12::m.12  0.104   1  0.000   1  0.124   1  0.000   0.000 N  0.450      SignalP-noTM
TRINITY_DN27197_c0_g2::TRINITY_DN27197_c0_g2_i2::g.12::m.13  0.104   1  0.000   1  0.124   1  0.000   0.000 N  0.450      SignalP-noTM
TRINITY_DN27197_c0_g2::TRINITY_DN27197_c0_g2_i2::g.12::m.14  0.104   1  0.000   1  0.126   3  0.000   0.000 N  0.450      SignalP-noTM
TRINITY_DN27197_c0_g2::TRINITY_DN27197_c0_g2_i2::g.12::m.15  0.104   1  0.000   1  0.126   3  0.000   0.000 N  0.450      SignalP-noTM
TRINITY_DN27197_c0_g2::TRINITY_DN27197_c0_g2_i2::g.12::m.16  0.104   1  0.000   1  0.126   3  0.000   0.000 N  0.450      SignalP-noTM
TRINITY_DN27197_c0_g2::TRINITY_DN27197_c0_g2_i2::g.12::m.17  0.104   1  0.000   1  0.126   3  0.000   0.000 N  0.450      SignalP-noTM
TRINITY_DN27197_c0_g2::TRINITY_DN27197_c0_g2_i2::g.12::m.18  0.106   7  0.000   1  0.126   3  0.000   0.000 N  0.450      SignalP-noTM
TRINITY_DN27197_c0_g2::TRINITY_DN27197_c0_g2_i2::g.12::m.19  0.106   7  0.000   1  0.126   3  0.000   0.000 N  0.450      SignalP-noTM
TRINITY_DN27197_c0_g2::TRINITY_DN27197_c0_g2_i2::g.12::m.1:  0.106   7  0.000   1  0.126   3  0.000   0.000 N  0.450      SignalP-noTM
TRINITY_DN27197_c0_g2::TRINITY_DN27197_c0_g2_i2::g.12::m.1;  0.106   7  0.000   1  0.126   3  0.000   0.000 N  0.450      SignalP-noTM
TRINITY_DN27197_c0_g2::TRINITY_DN27197_c0_g2_i2::g.12::m.1<  0.107  11  0.111  11  0.126   3  0.105   0.108 N  0.450      SignalP-noTM
TRINITY_DN27197_c0_g2::TRINITY_DN27197_c0_g2_i2::g.12::m.1=  0.107  11  0.111  11  0.126   3  0.105   0.108 N  0.450      SignalP-noTM
TRINITY_DN27197_c0_g2::TRINITY_DN27197_c0_g2_i2::g.12::m.1>  0.107  11  0.111  11  0.126   3  0.105   0.108 N  0.450      SignalP-noTM
TRINITY_DN27197_c0_g2::TRINITY_DN27197_c0_g2_i2::g.12::m.1?  0.107  11  0.111  11  0.126   3  0.105   0.108 N  0.450      SignalP-noTM
TRINITY_DN27197_c0_g2::TRINITY_DN27197_c0_g2_i2::g.12::m.1@  0.107  11  0.111  11  0.126   3  0.105   0.108 N  0.450      SignalP-noTM
TRINITY_DN27197_c0_g2::TRINITY_DN27197_c0_g2_i2::g.12::m.1A  0.107  11  0.111  11  0.126   3  0.105   0.108 N  0.450      SignalP-noTM
TRINITY_DN27197_c0_g2::TRINITY_DN27197_c0_g2_i2::g.12::m.1B  0.107  11  0.111  11  0.126   3  0.105   0.108 N  0.450      SignalP-noTM
TRINITY_DN27197_c0_g2::TRINITY_DN27197_c0_g2_i2::g.12::m.1C  0.108  18  0.111  11  0.126   3  0.105   0.108 N  0.450      SignalP-noTM
TRINITY_DN27197_c0_g2::TRINITY_DN27197_c0_g2_i2::g.12::m.1D  0.108  18  0.111  11  0.126   3  0.105   0.108 N  0.450      SignalP-noTM
TRINITY_DN27197_c0_g2::TRINITY_DN27197_c0_g2_i2::g.12::m.1E  0.108  18  0.111  11  0.126   3  0.105   0.108 N  0.450      SignalP-noTM
TRINITY_DN27197_c0_g2::TRINITY_DN27197_c0_g2_i2::g.12::m.1F  0.108  18  0.111  11  0.126   3  0.105   0.108 N  0.450      SignalP-noTM
TRINITY_DN27961_c0_g1::TRINITY_DN27961_c0_g1_i1::g.13::m.1  0.104   1  0.000   1  0.130   1  0.000   0.000 N  0.450      SignalP-noTM
TRINITY_DN27961_c0_g1::TRINITY_DN27961_c0_g1_i1::g.13::m.1  0.104   1  0.000   1  0.140   1  0.000   0.000 N  0.450      SignalP-noTM
TRINITY_DN27961_c0_g1::TRINITY_DN27961_c0_g1_i1::g.13::m.1  0.103   1  0.000   1  0.110   1  0.000   0.000 N  0.450      SignalP-noTM
TRINITY_DN27961_c0_g1::TRINITY_DN27961_c0_g1_i1::g.13::m.1  0.102   1  0.000   1  0.120   1  0.000   0.000 N  0.450      SignalP-noTM
TRINITY_DN27961_c0_g1::TRINITY_DN27961_c0_g1_i1::g.13::m.1  0.103   1  0.000   1  0.166   1  0.000   0.000 N  0.450      SignalP-noTM
TRINITY_DN27961_c0_g1::TRINITY_DN27961_c0_g1_i1::g.13::m.1  0.105   1  0.000   1  0.120   1  0.000   0.000 N  0.450      SignalP-noTM
TRINITY_DN27961_c0_g1::TRINITY_DN27961_c0_g1_i1::g.13::m.1  0.102   1  0.000   1  0.120   1  0.000   0.000 N  0.450      SignalP-noTM
TRINITY_DN27961_c0_g1::TRINITY_DN27961_c0_g1_i1::g.13::m.1  0.105   1  0.000   1  0.120   1  0.000   0.000 N  0.450      SignalP-noTM
TRINITY_DN27961_c0_g1::TRINITY_DN27961_c0_g1_i1::g.13::m.1  0.103   1  0.000   1  0.145   1  0.000   0.000 N  0.450      SignalP-noTM
                           0.000   1  0.000   1  0.000   1  0.000   0.000 N  0.500      SignalP-TM
TRINITY_DN27961_c0_g1::TRINITY_DN27961_c0_g1_i1::g.13::m.1  0.000   1  0.000   1  0.000   1  0.000   0.000 N  0.450      SignalP-noTM
0.140229                   0.000   1  0.000   1  0.000   1  0.000   0.000 N  0.450      SignalP-noTM
TRINITY_DN27961_c0_g1::TRINITY_DN27961_c0_g1_i1::g.13::m.1  0.105   1  0.000   1  0.120   1  0.000   0.000 N  0.450      SignalP-noTM
TRINITY_DN27961_c0_g1::TRINITY_DN27961_c0_g1_i1::g.13::m.1  0.102   1  0.000   1  0.120   1  0.000   0.000 N  0.450      SignalP-noTM
TRINITY_DN27961_c0_g1::TRINITY_DN27961_c0_g1_i1::g.13::m.1  0.102   1  0.000   1  0.120   1  0.000   0.000 N  0.450      SignalP-noTM
TRINITY_DN27961_c0_g1::TRINITY_DN27961_c0_g1_i1::g.13::m.1  0.104   1  0.000   1  0.140   1  0.000   0.000 N  0.450      SignalP-noTM
TRINITY_DN27961_c0_g1::TRINITY_DN27961_c0_g1_i1::g.13::m.1  0.105   1  0.000   1  0.120   1  0.000   0.000 N  0.450      SignalP-noTM
TRINITY_DN27961_c0_g1::TRINITY_DN27961_c0_g1_i1::g.13::m.1  0.104   1  0.000   1  0.121   1  0.000   0.000 N  0.450      SignalP-noTM
TRINITY_DN27961_c0_g1::TRINITY_DN27961_c0_g1_i1::g.13::m.1  0.104   1  0.000   1  0.140   1  0.000   0.000 N  0.450      SignalP-noTM
TRINITY_DN27961_c0_g1::TRINITY_DN27961_c0_g1_i1::g.13::m.1  0.102   1  0.000   1  0.120   1  0.000   0.000 N  0.450      SignalP-noTM
TRINITY_DN27961_c0_g1::TRINITY_DN27961_c0_g1_i1::g.13::m.1  0.104   1  0.000   1  0.121   1  0.000   0.000 N  0.450      SignalP-noTM
TRINITY_DN27961_c0_g1::TRINITY_DN27961_c0_g1_i1::g.13::m.1  0.104   1  0.000   1  0.146   1  0.000   0.000 N  0.450      SignalP-noTM
TRINITY_DN27961_c0_g1::TRINITY_DN27961_c0_g1_i1::g.13::m.1  0.104   1  0.000   1  0.140   1  0.000   0.000 N  0.450      SignalP-noTM
TRINITY_DN27961_c0_g1::TRINITY_DN27961_c0_g1_i1::g.13::m.1  0.105   1  0.000   1  0.140   1  0.000   0.000 N  0.450      SignalP-noTM
TRINITY_DN27961_c0_g1::TRINITY_DN27961_c0_g1_i1::g.13::m.1  0.104   1  0.000   1  0.140   1  0.000   0.000 N  0.450      SignalP-noTM
TRINITY_DN27961_c0_g1::TRINITY_DN27961_c0_g1_i1::g.13::m.1  0.104   1  0.000   1  0.140   1  0.000   0.000 N  0.450      SignalP-noTM
TRINITY_DN27961_c0_g1::TRINITY_DN27961_c0_g1_i1::g.13::m.1  0.103   1  0.000   1  0.110   1  0.000   0.000 N  0.450      SignalP-noTM
TRINITY_DN27961_c0_g1::TRINITY_DN27961_c0_g1_i1::g.13::m.1  0.104   1  0.000   1  0.159   1  0.000   0.000 N  0.450      SignalP-noTM
TRINITY_DN27961_c0_g1::TRINITY_DN27961_c0_g1_i1::g.13::m.1  0.102   1  0.000   1  0.120   1  0.000   0.000 N  0.450      SignalP-noTM
TRINITY_DN27961_c0_g1::TRINITY_DN27961_c0_g1_i1::g.13::m.1  0.104   1  0.000   1  0.161   1  0.000   0.000 N  0.450      SignalP-noTM
TRINITY_DN27961_c0_g1::TRINITY_DN27961_c0_g1_i1::g.13::m.1  0.104   1  0.000   1  0.140   1  0.000   0.000 N  0.450      SignalP-noTM
TRINITY_DN27961_c0_g1::TRINITY_DN27961_c0_g1_i1::g.13::m.1  0.104   1  0.000   1  0.121   1  0.000   0.000 N  0.450      SignalP-noTM
TRINITY_DN27961_c0_g1::TRINITY_DN27961_c0_g1_i1::g.13::m.1  0.104   1  0.000   1  0.140   1  0.000   0.000 N  0.450      SignalP-noTM
TRINITY_DN27961_c0_g1::TRINITY_DN27961_c0_g1_i1::g.13::m.1!  0.104   1  0.000   1  0.159   1  0.000   0.000 N  0.450      SignalP-noTM
TRINITY_DN27961_c0_g1::TRINITY_DN27961_c0_g1_i1::g.13::m.1"  0.104   1  0.000   1  0.121   1  0.000   0.000 N  0.450      SignalP-noTM
TRINITY_DN27961_c0_g1::TRINITY_DN27961_c0_g1_i1::g.13::m.1#  0.104   1  0.000   1  0.121   1  0.000   0.000 N  0.450      SignalP-noTM
TRINITY_DN27961_c0_g1::TRINITY_DN27961_c0_g1_i1::g.13::m.1$  0.104   1  0.000   1  0.140   1  0.000   0.000 N  0.450      SignalP-noTM
TRINITY_DN27961_c0_g1::TRINITY_DN27961_c0_g1_i1::g.13::m.1%  0.103   1  0.000   1  0.166   1  0.000   0.000 N  0.450      SignalP-noTM
TRINITY_DN27961_c0_g1::TRINITY_DN27961_c0_g1_i1::g.13::m.1&  0.102   1  0.000   1  0.120   1  0.000   0.000 N  0.450      SignalP-noTM
TRINITY_DN27961_c0_g1::TRINITY_DN27961_c0_g1_i1::g.13::m.1'  0.103   1  0.000   1  0.166   1  0.000   0.000 N  0.450      SignalP-noTM
TRINITY_DN27961_c0_g1::TRINITY_DN27961_c0_g1_i1::g.13::m.1(  0.102   1  0.000   1  0.120   1  0.000   0.000 N  0.450      SignalP-noTM
TRINITY_DN27961_c0_g1::TRINITY_DN27961_c0_g1_i1::g.13::m.1)  0.103   1  0.000   1  0.110   1  0.000   0.000 N  0.450      SignalP-noTM
TRINITY_DN27961_c0_g1::TRINITY_DN27961_c0_g1_i1::g.13::m.1*  0.104   1  0.000   1  0.121   1  0.000   0.000 N  0.450      SignalP-noTM
TRINITY_DN27961_c0_g1::TRINITY_DN27961_c0_g1_i1::g.13::m.1+  0.103   1  0.000   1  0.198   1  0.000   0.000 N  0.450      SignalP-noTM
TRINITY_DN27961_c0_g1::TRINITY_DN27961_c0_g1_i1::g.13::m.1,  0.103   1  0.000   1  0.166   1  0.000   0.000 N  0.450      SignalP-noTM
TRINITY_DN27961_c0_g1::TRINITY_DN27961_c0_g1_i1::g.13::m.1-  0.104   1  0.000   1  0.140   1  0.000   0.000 N  0.450      SignalP-noTM
TRINITY_DN27961_c0_g1::TRINITY_DN27961_c0_g1_i1::g.13::m.1.  0.104   1  0.000   1  0.140   1  0.000   0.000 N  0.450      SignalP-noTM
TRINITY_DN27961_c0_g1::TRINITY_DN27961_c0_g1_i1::g.13::m.1/  0.105   1  0.000   1  0.120   1  0.000   0.000 N  0.450      SignalP-noTM
TRINITY_DN27961_c0_g1::TRINITY_DN27961_c0_g1_i1::g.13::m.10  0.105   1  0.000   1  0.120   1  0.000   0.000 N  0.450      SignalP-noTM
TRINITY_DN27961_c0_g1::TRINITY_DN27961_c0_g1_i1::g.13::m.11  0.104   1  0.000   1  0.159   1  0.000   0.000 N  0.450      SignalP-noTM
TRINITY_DN27961_c0_g1::TRINITY_DN27961_c0_g1_i1::g.13::m.12  0.104   1  0.000   1  0.130   1  0.000   0.000 N  0.450      SignalP-noTM
TRINITY_DN27961_c0_g1::TRINITY_DN27961_c0_g1_i1::g.13::m.13  0.101   1  0.000   1  0.341   1  0.000   0.000 N  0.450      SignalP-noTM
TRINITY_DN27961_c0_g1::TRINITY_DN27961_c0_g1_i1::g.13::m.14  0.101   1  0.000   1  0.341   1  0.000   0.000 N  0.450      SignalP-noTM
TRINITY_DN27961_c0_g1::TRINITY_DN27961_c0_g1_i1::g.13::m.15  0.101   1  0.000   1  0.341   1  0.000   0.000 N  0.450      SignalP-noTM
TRINITY_DN27961_c0_g1::TRINITY_DN27961_c0_g1_i1::g.13::m.16  0.105   4  0.000   1  0.341   1  0.000   0.000 N  0.450      SignalP-noTM
TRINITY_DN27961_c0_g1::TRINITY_DN27961_c0_g1_i1::g.13::m.17  0.105   4  0.000   1  0.341   1  0.000   0.000 N  0.450      SignalP-noTM
TRINITY_DN27961_c0_g1::TRINITY_DN27961_c0_g1_i1::g.13::m.18  0.105   4  0.000   1  0.341   1  0.000   0.000 N  0.450      SignalP-noTM
TRINITY_DN27961_c0_g1::TRINITY_DN27961_c0_g1_i1::g.13::m.19  0.105   4  0.000   1  0.341   1  0.000   0.000 N  0.450      SignalP-noTM
TRINITY_DN27961_c0_g1::TRINITY_DN27961_c0_g1_i1::g.13::m.1:  0.105   4  0.000   1  0.341   1  0.000   0.000 N  0.450      SignalP-noTM
TRINITY_DN27961_c0_g1::TRINITY_DN27961_c0_g1_i1::g.13::m.1;  0.105   4  0.000   1  0.341   1  0.000   0.000 N  0.450      SignalP-noTM
TRINITY_DN27961_c0_g1::TRINITY_DN27961_c0_g1_i1::g.13::m.1<  0.105   4  0.000   1  0.341   1  0.000   0.000 N  0.450      SignalP-noTM
TRINITY_DN27961_c0_g1::TRINITY_DN27961_c0_g1_i1::g.13::m.1=  0.105   4  0.164  11  0.341   1  0.174   0.169 N  0.450      SignalP-noTM
TRINITY_DN27961_c0_g1::TRINITY_DN27961_c0_g1_i1::g.13::m.1>  0.105   4  0.164  11  0.341   1  0.174   0.169 N  0.450      SignalP-noTM
TRINITY_DN27961_c0_g1::TRINITY_DN27961_c0_g1_i1::g.13::m.1?  0.105   4  0.164  11  0.341   1  0.174   0.169 N  0.450      SignalP-noTM
TRINITY_DN27961_c0_g1::TRINITY_DN27961_c0_g1_i1::g.13::m.1@  0.105   4  0.164  11  0.341   1  0.174   0.169 N  0.450      SignalP-noTM
TRINITY_DN27961_c0_g1::TRINITY_DN27961_c0_g1_i1::g.13::m.1A  0.105   4  0.164  11  0.341   1  0.174   0.169 N  0.450      SignalP-noTM
TRINITY_DN27961_c0_g1::TRINITY_DN27961_c0_g1_i1::g.13::m.1B  0.106  16  0.164  11  0.341   1  0.174   0.169 N  0.450      SignalP-noTM
TRINITY_DN27961_c0_g1::TRINITY_DN27961_c0_g1_i1::g.13::m.1C  0.106  16  0.164  11  0.341   1  0.174   0.169 N  0.450      SignalP-noTM
TRINITY_DN27961_c0_g1::TRINITY_DN27961_c0_g1_i1::g.13::m.1D  0.106  16  0.164  11  0.341   1  0.174   0.169 N  0.450      SignalP-noTM
TRINITY_DN27961_c0_g1::TRINITY_DN27961_c0_g1_i1::g.13::m.1E  0.106  16  0.164  11  0.341   1  0.174   0.169 N  0.450      SignalP-noTM
TRINITY_DN27961_c0_g1::TRINITY_DN27961_c0_g1_i1::g.13::m.1F  0.106  16  0.164  11  0.341   1  0.174   0.169 N  0.450      SignalP-noTM
TRINITY_DN28023_c0_g1::TRINITY_DN28023_c0_g1_i1::g.16::m.1  0.104   1  0.000   1  0.161   1  0.000   0.000 N  0.450      SignalP-noTM
TRINITY_DN28023_c0_g1::TRINITY_DN28023_c0_g1_i1::g.16::m.1  0.105   1  0.000   1  0.120   1  0.000   0.000 N  0.450      SignalP-noTM
TRINITY_DN28023_c0_g1::TRINITY_DN28023_c0_g1_i1::g.16::m.1  0.105   1  0.000   1  0.120   1  0.000   0.000 N  0.450      SignalP-noTM
TRINITY_DN28023_c0_g1::TRINITY_DN28023_c0_g1_i1::g.16::m.1  0.105   1  0.000   1  0.120   1  0.000   0.000 N  0.450      SignalP-noTM
TRINITY_DN28023_c0_g1::TRINITY_DN28023_c0_g1_i1::g.16::m.1  0.104   1  0.000   1  0.146   1  0.000   0.000 N  0.450      SignalP-noTM
TRINITY_DN28023_c0_g1::TRINITY_DN28023_c0_g1_i1::g.16::m.1  0.104   1  0.000   1  0.158   1  0.000   0.000 N  0.450      SignalP-noTM
TRINITY_DN28023_c0_g1::TRINITY_DN28023_c0_g1_i1::g.16::m.1  0.104   1  0.000   1  0.146   1  0.000   0.000 N  0.450      SignalP-noTM
TRINITY_DN28023_c0_g1::TRINITY_DN28023_c0_g1_i1::g.16::m.1  0.103   1  0.000   1  0.110   1  0.000   0.000 N  0.450      SignalP-noTM
TRINITY_DN28023_c0_g1::TRINITY_DN28023_c0_g1_i1::g.16::m.1  0.104   1  0.000   1  0.159   1  0.000   0.000 N  0.450      SignalP-noTM
                           0.000   1  0.000   1  0.000   1  0.000   0.000 N  0.500      SignalP-TM
TRINITY_DN28023_c0_g1::TRINITY_DN28023_c0_g1_i1::g.16::m.1  0.000   1  0.000   1  0.000   1  0.000   0.000 N  0.450      SignalP-noTM
0.197799                   0.000   1  0.000   1  0.000   1  0.000   0.000 N  0.450      SignalP-noTM
TRINITY_DN28023_c0_g1::TRINITY_DN28023_c0_g1_i1::g.16::m.1  0.104   1  0.000   1  0.140   1  0.000   0.000 N  0.450      SignalP-noTM
TRINITY_DN28023_c0_g1::TRINITY_DN28023_c0_g1_i1::g.16::m.1  0.104   1  0.000   1  0.140   1  0.000   0.000 N  0.450      SignalP-noTM
TRINITY_DN28023_c0_g1::TRINITY_DN28023_c0_g1_i1::g.16::m.1  0.104   1  0.000   1  0.140   1  0.000   0.000 N  0.450      SignalP-noTM
TRINITY_DN28023_c0_g1::TRINITY_DN28023_c0_g1_i1::g.16::m.1  0.104   1  0.000   1  0.140   1  0.000   0.000 N  0.450      SignalP-noTM
TRINITY_DN28023_c0_g1::TRINITY_DN28023_c0_g1_i1::g.16::m.1  0.102   1  0.000   1  0.120   1  0.000   0.000 N  0.450      SignalP-noTM
TRINITY_DN28023_c0_g1::TRINITY_DN28023_c0_g1_i1::g.16::m.1  0.104   1  0.000   1  0.121   1  0.000   0.000 N  0.450      SignalP-noTM
TRINITY_DN28023_c0_g1::TRINITY_DN28023_c0_g1_i1::g.16::m.1  0.103   1  0.000   1  0.166   1  0.000   0.000 N  0.450      SignalP-noTM
TRINITY_DN28023_c0_g1::TRINITY_DN28023_c0_g1_i1::g.16::m.1  0.103   1  0.000   1  0.145   1  0.000   0.000 N  0.450      SignalP-noTM
TRINITY_DN28023_c0_g1::TRINITY_DN28023_c0_g1_i1::g.16::m.1  0.103   1  0.000   1  0.145   1  0.000   0.000 N  0.450      SignalP-noTM
TRINITY_DN28023_c0_g1::TRINITY_DN28023_c0_g1_i1::g.16::m.1  0.104   1  0.000   1  0.131   1  0.000   0.000 N  0.450      SignalP-noTM
TRINITY_DN28023_c0_g1::TRINITY_DN28023_c0_g1_i1::g.16::m.1  0.104   1  0.000   1  0.131   1  0.000   0.000 N  0.450      SignalP-noTM
TRINITY_DN28023_c0_g1::TRINITY_DN28023_c0_g1_i1::g.16::m.1  0.102   1  0.000   1  0.120   1  0.000   0.000 N  0.450      SignalP-noTM
TRINITY_DN28023_c0_g1::TRINITY_DN28023_c0_g1_i1::g.16::m.1  0.102   1  0.000   1  0.120   1  0.000   0.000 N  0.450      SignalP-noTM
TRINITY_DN28023_c0_g1::TRINITY_DN28023_c0_g1_i1::g.16::m.1  0.104   1  0.000   1  0.130   1  0.000   0.000 N  0.450      SignalP-noTM
TRINITY_DN28023_c0_g1::TRINITY_DN28023_c0_g1_i1::g.16::m.1  0.104   1  0.000   1  0.138   1  0.000   0.000 N  0.450      SignalP-noTM
TRINITY_DN28023_c0_g1::TRINITY_DN28023_c0_g1_i1::g.16::m.1  0.104   1  0.000   1  0.130   1  0.000   0.000 N  0.450      SignalP-noTM
TRINITY_DN28023_c0_g1::TRINITY_DN28023_c0_g1_i1::g.16::m.1  0.103   1  0.000   1  0.166   1  0.000   0.000 N  0.450      SignalP-noTM
TRINITY_DN28023_c0_g1::TRINITY_DN28023_c0_g1_i1::g.16::m.1  0.104   1  0.000   1  0.130   1  0.000   0.000 N  0.450      SignalP-noTM
TRINITY_DN28023_c0_g1::TRINITY_DN28023_c0_g1_i1::g.16::m.1  0.105   1  0.000   1  0.120   1  0.000   0.000 N  0.450      SignalP-noTM
TRINITY_DN28023_c0_g1::TRINITY_DN28023_c0_g1_i1::g.16::m.1  0.103   1  0.000   1  0.110   1  0.000   0.000 N  0.450      SignalP-noTM
TRINITY_DN28023_c0_g1::TRINITY_DN28023_c0_g1_i1::g.16::m.1  0.104   1  0.000   1  0.130   1  0.000   0.000 N  0.450      SignalP-noTM
TRINITY_DN28023_c0_g1::TRINITY_DN28023_c0_g1_i1::g.16::m.1!  0.106   1  0.000   1  0.139   1  0.000   0.000 N  0.450      SignalP-noTM
TRINITY_DN28023_c0_g1::TRINITY_DN28023_c0_g1_i1::g.16::m.1"  0.104   1  0.000   1  0.140   1  0.000   0.000 N  0.450      SignalP-noTM
TRINITY_DN28023_c0_g1::TRINITY_DN28023_c0_g1_i1::g.16::m.1#  0.104   1  0.000   1  0.146   1  0.000   0.000 N  0.450      SignalP-noTM
TRINITY_DN28023_c0_g1::TRINITY_DN28023_c0_g1_i1::g.16::m.1$  0.104   1  0.000   1  0.140   1  0.000   0.000 N  0.450      SignalP-noTM
TRINITY_DN28023_c0_g1::TRINITY_DN28023_c0_g1_i1::g.16::m.1%  0.105   1  0.000   1  0.120   1  0.000   0.000 N  0.450      SignalP-noTM
TRINITY_DN28023_c0_g1::TRINITY_DN28023_c0_g1_i1::g.16::m.1&  0.105   1  0.000   1  0.120   1  0.000   0.000 N  0.450      SignalP-noTM
TRINITY_DN28023_c0_g1::TRINITY_DN28023_c0_g1_i1::g.16::m.1'  0.104   1  0.000   1  0.161   1  0.000   0.000 N  0.450      SignalP-noTM
TRINITY_DN28023_c0_g1::TRINITY_DN28023_c0_g1_i1::g.16::m.1(  0.103   1  0.000   1  0.145   1  0.000   0.000 N  0.450      SignalP-noTM
TRINITY_DN28023_c0_g1::TRINITY_DN28023_c0_g1_i1::g.16::m.1)  0.104   1  0.000   1  0.158   1  0.000   0.000 N  0.450      SignalP-noTM
TRINITY_DN28023_c0_g1::TRINITY_DN28023_c0_g1_i1::g.16::m.1*  0.104   1  0.000   1  0.146   1  0.000   0.000 N  0.450      SignalP-noTM
TRINITY_DN28023_c0_g1::TRINITY_DN28023_c0_g1_i1::g.16::m.1+  0.104   1  0.000   1  0.146   1  0.000   0.000 N  0.450      SignalP-noTM
TRINITY_DN28023_c0_g1::TRINITY_DN28023_c0_g1_i1::g.16::m.1,  0.104   1  0.000   1  0.159   1  0.000   0.000 N  0.450      SignalP-noTM
TRINITY_DN28023_c0_g1::TRINITY_DN28023_c0_g1_i1::g.16::m.1-  0.105   1  0.000   1  0.120   1  0.000   0.000 N  0.450      SignalP-noTM
TRINITY_DN28023_c0_g1::TRINITY_DN28023_c0_g1_i1::g.16::m.1.  0.104   1  0.000   1  0.140   1  0.000   0.000 N  0.450      SignalP-noTM
TRINITY_DN28023_c0_g1::TRINITY_DN28023_c0_g1_i1::g.16::m.1/  0.102   1  0.000   1  0.120   1  0.000   0.000 N  0.450      SignalP-noTM
TRINITY_DN28023_c0_g1::TRINITY_DN28023_c0_g1_i1::g.16::m.10  0.104   1  0.000   1  0.140   1  0.000   0.000 N  0.450      SignalP-noTM
TRINITY_DN28023_c0_g1::TRINITY_DN28023_c0_g1_i1::g.16::m.11  0.104   1  0.000   1  0.140   1  0.000   0.000 N  0.450      SignalP-noTM
TRINITY_DN28023_c0_g1::TRINITY_DN28023_c0_g1_i1::g.16::m.12  0.104   1  0.000   1  0.140   1  0.000   0.000 N  0.450      SignalP-noTM
TRINITY_DN28023_c0_g1::TRINITY_DN28023_c0_g1_i1::g.16::m.13  0.104   1  0.000   1  0.159   1  0.000   0.000 N  0.450      SignalP-noTM
TRINITY_DN28023_c0_g1::TRINITY_DN28023_c0_g1_i1::g.16::m.14  0.104   1  0.000   1  0.130   1  0.000   0.000 N  0.450      SignalP-noTM
TRINITY_DN28023_c0_g1::TRINITY_DN28023_c0_g1_i1::g.16::m.15  0.104   1  0.000   1  0.140   1  0.000   0.000 N  0.450      SignalP-noTM
TRINITY_DN28023_c0_g1::TRINITY_DN28023_c0_g1_i1::g.16::m.16  0.100   1  0.000   1  0.117   1  0.000   0.000 N  0.450      SignalP-noTM
TRINITY_DN28023_c0_g1::TRINITY_DN28023_c0_g1_i1::g.16::m.17  0.102   2  0.000   1  0.117   1  0.000   0.000 N  0.450      SignalP-noTM
TRINITY_DN28023_c0_g1::TRINITY_DN28023_c0_g1_i1::g.16::m.18  0.102   3  0.000   1  0.117   1  0.000   0.000 N  0.450      SignalP-noTM
TRINITY_DN28023_c0_g1::TRINITY_DN28023_c0_g1_i1::g.16::m.19  0.102   4  0.000   1  0.119   4  0.000   0.000 N  0.450      SignalP-noTM
TRINITY_DN28023_c0_g1::TRINITY_DN28023_c0_g1_i1::g.16::m.1:  0.103   5  0.000   1  0.120   5  0.000   0.000 N  0.450      SignalP-noTM
TRINITY_DN28023_c0_g1::TRINITY_DN28023_c0_g1_i1::g.16::m.1;  0.103   5  0.000   1  0.120   5  0.000   0.000 N  0.450      SignalP-noTM
TRINITY_DN28023_c0_g1::TRINITY_DN28023_c0_g1_i1::g.16::m.1<  0.105   7  0.000   1  0.120   5  0.000   0.000 N  0.450      SignalP-noTM
TRINITY_DN28023_c0_g1::TRINITY_DN28023_c0_g1_i1::g.16::m.1=  0.105   7  0.000   1  0.120   5  0.000   0.000 N  0.450      SignalP-noTM
TRINITY_DN28023_c0_g1::TRINITY_DN28023_c0_g1_i1::g.16::m.1>  0.105   7  0.000   1  0.120   5  0.000   0.000 N  0.450      SignalP-noTM
TRINITY_DN28023_c0_g1::TRINITY_DN28023_c0_g1_i1::g.16::m.1?  0.105   7  0.000   1  0.120   5  0.000   0.000 N  0.450      SignalP-noTM
TRINITY_DN28023_c0_g1::TRINITY_DN28023_c0_g1_i1::g.16::m.1@  0.105   7  0.103  11  0.120   5  0.103   0.103 N  0.450      SignalP-noTM
TRINITY_DN28023_c0_g1::TRINITY_DN28023_c0_g1_i1::g.16::m.1A  0.107  12  0.108  12  0.120   5  0.100   0.104 N  0.450      SignalP-noTM
TRINITY_DN28023_c0_g1::TRINITY_DN28023_c0_g1_i1::g.16::m.1B  0.107  12  0.108  12  0.120   5  0.100   0.104 N  0.450      SignalP-noTM
TRINITY_DN28023_c0_g1::TRINITY_DN28023_c0_g1_i1::g.16::m.1C  0.107  12  0.108  12  0.120   5  0.100   0.104 N  0.450      SignalP-noTM
TRINITY_DN28023_c0_g1::TRINITY_DN28023_c0_g1_i1::g.16::m.1D  0.107  12  0.108  12  0.120   5  0.100   0.104 N  0.450      SignalP-noTM
TRINITY_DN28023_c0_g1::TRINITY_DN28023_c0_g1_i1::g.16::m.1E  0.107  12  0.108  12  0.120   5  0.100   0.104 N  0.450      SignalP-noTM
TRINITY_DN28023_c0_g1::TRINITY_DN28023_c0_g1_i1::g.16::m.1F  0.109  17  0.108  12  0.120   5  0.100   0.104 N  0.450      SignalP-noTM
TRINITY_DN28023_c0_g1::TRINITY_DN28023_c0_g1_i1::g.17::m.1  0.105   1  0.000   1  0.140   1  0.000   0.000 N  0.450      SignalP-noTM
TRINITY_DN28023_c0_g1::TRINITY_DN28023_c0_g1_i1::g.17::m.1  0.104   1  0.000   1  0.159   1  0.000   0.000 N  0.450      SignalP-noTM
TRINITY_DN28023_c0_g1::TRINITY_DN28023_c0_g1_i1::g.17::m.1  0.104   1  0.000   1  0.121   1  0.000   0.000 N  0.450      SignalP-noTM
TRINITY_DN28023_c0_g1::TRINITY_DN28023_c0_g1_i1::g.17::m.1  0.103   1  0.000   1  0.145   1  0.000   0.000 N  0.450      SignalP-noTM
TRINITY_DN28023_c0_g1::TRINITY_DN28023_c0_g1_i1::g.17::m.1  0.103   1  0.000   1  0.145   1  0.000   0.000 N  0.450      SignalP-noTM
TRINITY_DN28023_c0_g1::TRINITY_DN28023_c0_g1_i1::g.17::m.1  0.105   1  0.000   1  0.120   1  0.000   0.000 N  0.450      SignalP-noTM
TRINITY_DN28023_c0_g1::TRINITY_DN28023_c0_g1_i1::g.17::m.1  0.104   1  0.000   1  0.140   1  0.000   0.000 N  0.450      SignalP-noTM
TRINITY_DN28023_c0_g1::TRINITY_DN28023_c0_g1_i1::g.17::m.1  0.104   1  0.000   1  0.159   1  0.000   0.000 N  0.450      SignalP-noTM
TRINITY_DN28023_c0_g1::TRINITY_DN28023_c0_g1_i1::g.17::m.1  0.103   1  0.000   1  0.166   1  0.000   0.000 N  0.450      SignalP-noTM
                           0.000   1  0.000   1  0.000   1  0.000   0.000 N  0.500      SignalP-TM
TRINITY_DN28023_c0_g1::TRINITY_DN28023_c0_g1_i1::g.17::m.1  0.000   1  0.000   1  0.000   1  0.000   0.000 N  0.450      SignalP-noTM
0.138913                   0.000   1  0.000   1  0.000   1  0.000   0.000 N  0.450      SignalP-noTM
TRINITY_DN28023_c0_g1::TRINITY_DN28023_c0_g1_i1::g.17::m.1  0.104   1  0.000   1  0.140   1  0.000   0.000 N  0.450      SignalP-noTM
TRINITY_DN28023_c0_g1::TRINITY_DN28023_c0_g1_i1::g.17::m.1  0.106   1  0.000   1  0.129   1  0.000   0.000 N  0.450      SignalP-noTM
TRINITY_DN28023_c0_g1::TRINITY_DN28023_c0_g1_i1::g.17::m.1  0.105   1  0.000   1  0.120   1  0.000   0.000 N  0.450      SignalP-noTM
TRINITY_DN28023_c0_g1::TRINITY_DN28023_c0_g1_i1::g.17::m.1  0.105   1  0.000   1  0.120   1  0.000   0.000 N  0.450      SignalP-noTM
TRINITY_DN28023_c0_g1::TRINITY_DN28023_c0_g1_i1::g.17::m.1  0.104   1  0.000   1  0.159   1  0.000   0.000 N  0.450      SignalP-noTM
TRINITY_DN28023_c0_g1::TRINITY_DN28023_c0_g1_i1::g.17::m.1  0.103   1  0.000   1  0.145   1  0.000   0.000 N  0.450      SignalP-noTM
TRINITY_DN28023_c0_g1::TRINITY_DN28023_c0_g1_i1::g.17::m.1  0.104   1  0.000   1  0.158   1  0.000   0.000 N  0.450      SignalP-noTM
TRINITY_DN28023_c0_g1::TRINITY_DN28023_c0_g1_i1::g.17::m.1  0.104   1  0.000   1  0.140   1  0.000   0.000 N  0.450      SignalP-noTM
TRINITY_DN28023_c0_g1::TRINITY_DN28023_c0_g1_i1::g.17::m.1  0.104   1  0.000   1  0.121   1  0.000   0.000 N  0.450      SignalP-noTM
TRINITY_DN28023_c0_g1::TRINITY_DN28023_c0_g1_i1::g.17::m.1  0.105   1  0.000   1  0.140   1  0.000   0.000 N  0.450      SignalP-noTM
TRINITY_DN28023_c0_g1::TRINITY_DN28023_c0_g1_i1::g.17::m.1  0.104   1  0.000   1  0.140   1  0.000   0.000 N  0.450      SignalP-noTM
TRINITY_DN28023_c0_g1::TRINITY_DN28023_c0_g1_i1::g.17::m.1  0.104   1  0.000   1  0.140   1  0.000   0.000 N  0.450      SignalP-noTM
TRINITY_DN28023_c0_g1::TRINITY_DN28023_c0_g1_i1::g.17::m.1  0.102   1  0.000   1  0.120   1  0.000   0.000 N  0.450      SignalP-noTM
TRINITY_DN28023_c0_g1::TRINITY_DN28023_c0_g1_i1::g.17::m.1  0.102   1  0.000   1  0.120   1  0.000   0.000 N  0.450      SignalP-noTM
TRINITY_DN28023_c0_g1::TRINITY_DN28023_c0_g1_i1::g.17::m.1  0.104   1  0.000   1  0.140   1  0.000   0.000 N  0.450      SignalP-noTM
TRINITY_DN28023_c0_g1::TRINITY_DN28023_c0_g1_i1::g.17::m.1  0.104   1  0.000   1  0.140   1  0.000   0.000 N  0.450      SignalP-noTM
TRINITY_DN28023_c0_g1::TRINITY_DN28023_c0_g1_i1::g.17::m.1  0.105   1  0.000   1  0.120   1  0.000   0.000 N  0.450      SignalP-noTM
TRINITY_DN28023_c0_g1::TRINITY_DN28023_c0_g1_i1::g.17::m.1  0.104   1  0.000   1  0.121   1  0.000   0.000 N  0.450      SignalP-noTM
TRINITY_DN28023_c0_g1::TRINITY_DN28023_c0_g1_i1::g.17::m.1  0.104   1  0.000   1  0.158   1  0.000   0.000 N  0.450      SignalP-noTM
TRINITY_DN28023_c0_g1::TRINITY_DN28023_c0_g1_i1::g.17::m.1  0.105   1  0.000   1  0.120   1  0.000   0.000 N  0.450      SignalP-noTM
TRINITY_DN28023_c0_g1::TRINITY_DN28023_c0_g1_i1::g.17::m.1  0.103   1  0.000   1  0.198   1  0.000   0.000 N  0.450      SignalP-noTM
TRINITY_DN28023_c0_g1::TRINITY_DN28023_c0_g1_i1::g.17::m.1!  0.104   1  0.000   1  0.140   1  0.000   0.000 N  0.450      SignalP-noTM
TRINITY_DN28023_c0_g1::TRINITY_DN28023_c0_g1_i1::g.17::m.1"  0.104   1  0.000   1  0.159   1  0.000   0.000 N  0.450      SignalP-noTM
TRINITY_DN28023_c0_g1::TRINITY_DN28023_c0_g1_i1::g.17::m.1#  0.105   1  0.000   1  0.120   1  0.000   0.000 N  0.450      SignalP-noTM
TRINITY_DN28023_c0_g1::TRINITY_DN28023_c0_g1_i1::g.17::m.1$  0.104   1  0.000   1  0.140   1  0.000   0.000 N  0.450      SignalP-noTM
TRINITY_DN28023_c0_g1::TRINITY_DN28023_c0_g1_i1::g.17::m.1%  0.104   1  0.000   1  0.138   1  0.000   0.000 N  0.450      SignalP-noTM
TRINITY_DN28023_c0_g1::TRINITY_DN28023_c0_g1_i1::g.17::m.1&  0.102   1  0.000   1  0.120   1  0.000   0.000 N  0.450      SignalP-noTM
TRINITY_DN28023_c0_g1::TRINITY_DN28023_c0_g1_i1::g.17::m.1'  0.103   1  0.000   1  0.145   1  0.000   0.000 N  0.450      SignalP-noTM
TRINITY_DN28023_c0_g1::TRINITY_DN28023_c0_g1_i1::g.17::m.1(  0.104   1  0.000   1  0.158   1  0.000   0.000 N  0.450      SignalP-noTM
TRINITY_DN28023_c0_g1::TRINITY_DN28023_c0_g1_i1::g.17::m.1)  0.104   1  0.000   1  0.146   1  0.000   0.000 N  0.450      SignalP-noTM
TRINITY_DN28023_c0_g1::TRINITY_DN28023_c0_g1_i1::g.17::m.1*  0.103   1  0.000   1  0.166   1  0.000   0.000 N  0.450      SignalP-noTM
TRINITY_DN28023_c0_g1::TRINITY_DN28023_c0_g1_i1::g.17::m.1+  0.106   1  0.000   1  0.139   1  0.000   0.000 N  0.450      SignalP-noTM
TRINITY_DN28023_c0_g1::TRINITY_DN28023_c0_g1_i1::g.17::m.1,  0.105   1  0.000   1  0.120   1  0.000   0.000 N  0.450      SignalP-noTM
TRINITY_DN28023_c0_g1::TRINITY_DN28023_c0_g1_i1::g.17::m.1-  0.104   1  0.000   1  0.140   1  0.000   0.000 N  0.450      SignalP-noTM
TRINITY_DN28023_c0_g1::TRINITY_DN28023_c0_g1_i1::g.17::m.1.  0.105   1  0.000   1  0.120   1  0.000   0.000 N  0.450      SignalP-noTM
TRINITY_DN28023_c0_g1::TRINITY_DN28023_c0_g1_i1::g.17::m.1/  0.103   1  0.000   1  0.198   1  0.000   0.000 N  0.450      SignalP-noTM
TRINITY_DN28023_c0_g1::TRINITY_DN28023_c0_g1_i1::g.17::m.10  0.105   1  0.000   1  0.120   1  0.000   0.000 N  0.450      SignalP-noTM
TRINITY_DN28023_c0_g1::TRINITY_DN28023_c0_g1_i1::g.17::m.11  0.106   1  0.000   1  0.139   1  0.000   0.000 N  0.450      SignalP-noTM
TRINITY_DN28023_c0_g1::TRINITY_DN28023_c0_g1_i1::g.17::m.12  0.103   1  0.000   1  0.145   1  0.000   0.000 N  0.450      SignalP-noTM
TRINITY_DN28023_c0_g1::TRINITY_DN28023_c0_g1_i1::g.17::m.13  0.104   1  0.000   1  0.121   1  0.000   0.000 N  0.450      SignalP-noTM
TRINITY_DN28023_c0_g1::TRINITY_DN28023_c0_g1_i1::g.17::m.14  0.104   1  0.000   1  0.138   1  0.000   0.000 N  0.450      SignalP-noTM
TRINITY_DN28023_c0_g1::TRINITY_DN28023_c0_g1_i1::g.17::m.15  0.104   1  0.000   1  0.140   1  0.000   0.000 N  0.450      SignalP-noTM
TRINITY_DN28023_c0_g1::TRINITY_DN28023_c0_g1_i1::g.17::m.16  0.105   1  0.000   1  0.120   1  0.000   0.000 N  0.450      SignalP-noTM
TRINITY_DN28023_c0_g1::TRINITY_DN28023_c0_g1_i1::g.17::m.17  0.101   1  0.000   1  0.175   1  0.000   0.000 N  0.450      SignalP-noTM
TRINITY_DN28023_c0_g1::TRINITY_DN28023_c0_g1_i1::g.17::m.18  0.103   2  0.000   1  0.175   1  0.000   0.000 N  0.450      SignalP-noTM
TRINITY_DN28023_c0_g1::TRINITY_DN28023_c0_g1_i1::g.17::m.19  0.104   3  0.000   1  0.175   1  0.000   0.000 N  0.450      SignalP-noTM
TRINITY_DN28023_c0_g1::TRINITY_DN28023_c0_g1_i1::g.17::m.1:  0.105   4  0.000   1  0.175   1  0.000   0.000 N  0.450      SignalP-noTM
TRINITY_DN28023_c0_g1::TRINITY_DN28023_c0_g1_i1::g.17::m.1;  0.105   4  0.000   1  0.225   5  0.000   0.000 N  0.450      SignalP-noTM
TRINITY_DN28023_c0_g1::TRINITY_DN28023_c0_g1_i1::g.17::m.1<  0.106   6  0.000   1  0.225   5  0.000   0.000 N  0.450      SignalP-noTM
TRINITY_DN28023_c0_g1::TRINITY_DN28023_c0_g1_i1::g.17::m.1=  0.106   6  0.000   1  0.225   5  0.000   0.000 N  0.450      SignalP-noTM
TRINITY_DN28023_c0_g1::TRINITY_DN28023_c0_g1_i1::g.17::m.1>  0.110   8  0.000   1  0.225   5  0.000   0.000 N  0.450      SignalP-noTM
TRINITY_DN28023_c0_g1::TRINITY_DN28023_c0_g1_i1::g.17::m.1?  0.110   8  0.000   1  0.225   5  0.000   0.000 N  0.450      SignalP-noTM
TRINITY_DN28023_c0_g1::TRINITY_DN28023_c0_g1_i1::g.17::m.1@  0.110   8  0.000   1  0.225   5  0.000   0.000 N  0.450      SignalP-noTM
TRINITY_DN28023_c0_g1::TRINITY_DN28023_c0_g1_i1::g.17::m.1A  0.110   8  0.128  11  0.225   5  0.152   0.141 N  0.450      SignalP-noTM
TRINITY_DN28023_c0_g1::TRINITY_DN28023_c0_g1_i1::g.17::m.1B  0.110   8  0.129  12  0.225   5  0.147   0.139 N  0.450      SignalP-noTM
TRINITY_DN28023_c0_g1::TRINITY_DN28023_c0_g1_i1::g.17::m.1C  0.110   8  0.129  12  0.225   5  0.147   0.139 N  0.450      SignalP-noTM
TRINITY_DN28023_c0_g1::TRINITY_DN28023_c0_g1_i1::g.17::m.1D  0.110   8  0.129  12  0.225   5  0.147   0.139 N  0.450      SignalP-noTM
TRINITY_DN28023_c0_g1::TRINITY_DN28023_c0_g1_i1::g.17::m.1E  0.110   8  0.129  12  0.225   5  0.147   0.139 N  0.450      SignalP-noTM
TRINITY_DN28023_c0_g1::TRINITY_DN28023_c0_g1_i1::g.17::m.1F  0.110   8  0.129  12  0.225   5  0.147   0.139 N  0.450      SignalP-noTM
TRINITY_DN29554_c0_g1::TRINITY_DN29554_c0_g1_i1::g.18::m.1  0.104   1  0.000   1  0.130   1  0.000   0.000 N  0.450      SignalP-noTM
TRINITY_DN29554_c0_g1::TRINITY_DN29554_c0_g1_i1::g.18::m.1  0.104   1  0.000   1  0.121   1  0.000   0.000 N  0.450      SignalP-noTM
TRINITY_DN29554_c0_g1::TRINITY_DN29554_c0_g1_i1::g.18::m.1  0.105   1  0.000   1  0.140   1  0.000   0.000 N  0.450      SignalP-noTM
TRINITY_DN29554_c0_g1::TRINITY_DN29554_c0_g1_i1::g.18::m.1  0.105   1  0.000   1  0.140   1  0.000   0.000 N  0.450      SignalP-noTM
TRINITY_DN29554_c0_g1::TRINITY_DN29554_c0_g1_i1::g.18::m.1  0.104   1  0.000   1  0.140   1  0.000   0.000 N  0.450      SignalP-noTM
TRINITY_DN29554_c0_g1::TRINITY_DN29554_c0_g1_i1::g.18::m.1  0.103   1  0.000   1  0.145   1  0.000   0.000 N  0.450      SignalP-noTM
TRINITY_DN29554_c0_g1::TRINITY_DN29554_c0_g1_i1::g.18::m.1  0.103   1  0.000   1  0.110   1  0.000   0.000 N  0.450      SignalP-noTM
TRINITY_DN29554_c0_g1::TRINITY_DN29554_c0_g1_i1::g.18::m.1  0.103   1  0.000   1  0.166   1  0.000   0.000 N  0.450      SignalP-noTM
TRINITY_DN29554_c0_g1::TRINITY_DN29554_c0_g1_i1::g.18::m.1  0.103   1  0.000   1  0.166   1  0.000   0.000 N  0.450      SignalP-noTM
                           0.000   1  0.000   1  0.000   1  0.000   0.000 N  0.500      SignalP-TM
TRINITY_DN29554_c0_g1::TRINITY_DN29554_c0_g1_i1::g.18::m.1  0.000   1  0.000   1  0.000   1  0.000   0.000 N  0.450      SignalP-noTM
0.119892                   0.000   1  0.000   1  0.000   1  0.000   0.000 N  0.450      SignalP-noTM
TRINITY_DN29554_c0_g1::TRINITY_DN29554_c0_g1_i1::g.18::m.1  0.104   1  0.000   1  0.130   1  0.000   0.000 N  0.450      SignalP-noTM
TRINITY_DN29554_c0_g1::TRINITY_DN29554_c0_g1_i1::g.18::m.1  0.104   1  0.000   1  0.131   1  0.000   0.000 N  0.450      SignalP-noTM
TRINITY_DN29554_c0_g1::TRINITY_DN29554_c0_g1_i1::g.18::m.1  0.103   1  0.000   1  0.166   1  0.000   0.000 N  0.450      SignalP-noTM
TRINITY_DN29554_c0_g1::TRINITY_DN29554_c0_g1_i1::g.18::m.1  0.106   1  0.000   1  0.139   1  0.000   0.000 N  0.450      SignalP-noTM
TRINITY_DN29554_c0_g1::TRINITY_DN29554_c0_g1_i1::g.18::m.1  0.104   1  0.000   1  0.140   1  0.000   0.000 N  0.450      SignalP-noTM
TRINITY_DN29554_c0_g1::TRINITY_DN29554_c0_g1_i1::g.18::m.1  0.104   1  0.000   1  0.146   1  0.000   0.000 N  0.450      SignalP-noTM
TRINITY_DN29554_c0_g1::TRINITY_DN29554_c0_g1_i1::g.18::m.1  0.106   1  0.000   1  0.129   1  0.000   0.000 N  0.450      SignalP-noTM
TRINITY_DN29554_c0_g1::TRINITY_DN29554_c0_g1_i1::g.18::m.1  0.105   1  0.000   1  0.120   1  0.000   0.000 N  0.450      SignalP-noTM
TRINITY_DN29554_c0_g1::TRINITY_DN29554_c0_g1_i1::g.18::m.1  0.105   1  0.000   1  0.120   1  0.000   0.000 N  0.450      SignalP-noTM
TRINITY_DN29554_c0_g1::TRINITY_DN29554_c0_g1_i1::g.18::m.1  0.104   1  0.000   1  0.146   1  0.000   0.000 N  0.450      SignalP-noTM
TRINITY_DN29554_c0_g1::TRINITY_DN29554_c0_g1_i1::g.18::m.1  0.104   1  0.000   1  0.161   1  0.000   0.000 N  0.450      SignalP-noTM
TRINITY_DN29554_c0_g1::TRINITY_DN29554_c0_g1_i1::g.18::m.1  0.104   1  0.000   1  0.158   1  0.000   0.000 N  0.450      SignalP-noTM
TRINITY_DN29554_c0_g1::TRINITY_DN29554_c0_g1_i1::g.18::m.1  0.103   1  0.000   1  0.145   1  0.000   0.000 N  0.450      SignalP-noTM
TRINITY_DN29554_c0_g1::TRINITY_DN29554_c0_g1_i1::g.18::m.1  0.104   1  0.000   1  0.140   1  0.000   0.000 N  0.450      SignalP-noTM
TRINITY_DN29554_c0_g1::TRINITY_DN29554_c0_g1_i1::g.18::m.1  0.103   1  0.000   1  0.145   1  0.000   0.000 N  0.450      SignalP-noTM
TRINITY_DN29554_c0_g1::TRINITY_DN29554_c0_g1_i1::g.18::m.1  0.104   1  0.000   1  0.140   1  0.000   0.000 N  0.450      SignalP-noTM
TRINITY_DN29554_c0_g1::TRINITY_DN29554_c0_g1_i1::g.18::m.1  0.105   1  0.000   1  0.120   1  0.000   0.000 N  0.450      SignalP-noTM
TRINITY_DN29554_c0_g1::TRINITY_DN29554_c0_g1_i1::g.18::m.1  0.103   1  0.000   1  0.166   1  0.000   0.000 N  0.450      SignalP-noTM
TRINITY_DN29554_c0_g1::TRINITY_DN29554_c0_g1_i1::g.18::m.1  0.104   1  0.000   1  0.140   1  0.000   0.000 N  0.450      SignalP-noTM
TRINITY_DN29554_c0_g1::TRINITY_DN29554_c0_g1_i1::g.18::m.1  0.104   1  0.000   1  0.140   1  0.000   0.000 N  0.450      SignalP-noTM
TRINITY_DN29554_c0_g1::TRINITY_DN29554_c0_g1_i1::g.18::m.1  0.104   1  0.000   1  0.140   1  0.000   0.000 N  0.450      SignalP-noTM
TRINITY_DN29554_c0_g1::TRINITY_DN29554_c0_g1_i1::g.18::m.1!  0.103   1  0.000   1  0.145   1  0.000   0.000 N  0.450      SignalP-noTM
TRINITY_DN29554_c0_g1::TRINITY_DN29554_c0_g1_i1::g.18::m.1"  0.103   1  0.000   1  0.110   1  0.000   0.000 N  0.450      SignalP-noTM
TRINITY_DN29554_c0_g1::TRINITY_DN29554_c0_g1_i1::g.18::m.1#  0.104   1  0.000   1  0.158   1  0.000   0.000 N  0.450      SignalP-noTM
TRINITY_DN29554_c0_g1::TRINITY_DN29554_c0_g1_i1::g.18::m.1$  0.105   1  0.000   1  0.120   1  0.000   0.000 N  0.450      SignalP-noTM
TRINITY_DN29554_c0_g1::TRINITY_DN29554_c0_g1_i1::g.18::m.1%  0.104   1  0.000   1  0.140   1  0.000   0.000 N  0.450      SignalP-noTM
TRINITY_DN29554_c0_g1::TRINITY_DN29554_c0_g1_i1::g.18::m.1&  0.104   1  0.000   1  0.140   1  0.000   0.000 N  0.450      SignalP-noTM
TRINITY_DN29554_c0_g1::TRINITY_DN29554_c0_g1_i1::g.18::m.1'  0.104   1  0.000   1  0.138   1  0.000   0.000 N  0.450      SignalP-noTM
TRINITY_DN29554_c0_g1::TRINITY_DN29554_c0_g1_i1::g.18::m.1(  0.104   1  0.000   1  0.131   1  0.000   0.000 N  0.450      SignalP-noTM
TRINITY_DN29554_c0_g1::TRINITY_DN29554_c0_g1_i1::g.18::m.1)  0.103   1  0.000   1  0.166   1  0.000   0.000 N  0.450      SignalP-noTM
TRINITY_DN29554_c0_g1::TRINITY_DN29554_c0_g1_i1::g.18::m.1*  0.105   1  0.000   1  0.120   1  0.000   0.000 N  0.450      SignalP-noTM
TRINITY_DN29554_c0_g1::TRINITY_DN29554_c0_g1_i1::g.18::m.1+  0.103   1  0.000   1  0.110   1  0.000   0.000 N  0.450      SignalP-noTM
TRINITY_DN29554_c0_g1::TRINITY_DN29554_c0_g1_i1::g.18::m.1,  0.103   1  0.000   1  0.145   1  0.000   0.000 N  0.450      SignalP-noTM
TRINITY_DN29554_c0_g1::TRINITY_DN29554_c0_g1_i1::g.18::m.1-  0.104   1  0.000   1  0.158   1  0.000   0.000 N  0.450      SignalP-noTM
TRINITY_DN29554_c0_g1::TRINITY_DN29554_c0_g1_i1::g.18::m.1.  0.106   1  0.000   1  0.129   1  0.000   0.000 N  0.450      SignalP-noTM
TRINITY_DN29554_c0_g1::TRINITY_DN29554_c0_g1_i1::g.18::m.1/  0.103   1  0.000   1  0.166   1  0.000   0.000 N  0.450      SignalP-noTM
TRINITY_DN29554_c0_g1::TRINITY_DN29554_c0_g1_i1::g.18::m.10  0.106   1  0.000   1  0.139   1  0.000   0.000 N  0.450      SignalP-noTM
TRINITY_DN29554_c0_g1::TRINITY_DN29554_c0_g1_i1::g.18::m.11  0.104   1  0.000   1  0.140   1  0.000   0.000 N  0.450      SignalP-noTM
TRINITY_DN29554_c0_g1::TRINITY_DN29554_c0_g1_i1::g.18::m.12  0.104   1  0.000   1  0.146   1  0.000   0.000 N  0.450      SignalP-noTM
TRINITY_DN29554_c0_g1::TRINITY_DN29554_c0_g1_i1::g.18::m.13  0.104   1  0.000   1  0.140   1  0.000   0.000 N  0.450      SignalP-noTM
TRINITY_DN29554_c0_g1::TRINITY_DN29554_c0_g1_i1::g.18::m.14  0.105   1  0.000   1  0.120   1  0.000   0.000 N  0.450      SignalP-noTM
TRINITY_DN29554_c0_g1::TRINITY_DN29554_c0_g1_i1::g.18::m.15  0.104   1  0.000   1  0.130   1  0.000   0.000 N  0.450      SignalP-noTM
TRINITY_DN29554_c0_g1::TRINITY_DN29554_c0_g1_i1::g.18::m.16  0.104   1  0.000   1  0.121   1  0.000   0.000 N  0.450      SignalP-noTM
TRINITY_DN29554_c0_g1::TRINITY_DN29554_c0_g1_i1::g.18::m.17  0.103   1  0.000   1  0.110   1  0.000   0.000 N  0.450      SignalP-noTM
TRINITY_DN29554_c0_g1::TRINITY_DN29554_c0_g1_i1::g.18::m.18  0.102   1  0.000   1  0.104   1  0.000   0.000 N  0.450      SignalP-noTM
TRINITY_DN29554_c0_g1::TRINITY_DN29554_c0_g1_i1::g.18::m.19  0.102   1  0.000   1  0.104   1  0.000   0.000 N  0.450      SignalP-noTM
TRINITY_DN29554_c0_g1::TRINITY_DN29554_c0_g1_i1::g.18::m.1:  0.104   3  0.000   1  0.104   1  0.000   0.000 N  0.450      SignalP-noTM
TRINITY_DN29554_c0_g1::TRINITY_DN29554_c0_g1_i1::g.18::m.1;  0.104   3  0.000   1  0.104   4  0.000   0.000 N  0.450      SignalP-noTM
TRINITY_DN29554_c0_g1::TRINITY_DN29554_c0_g1_i1::g.18::m.1<  0.104   5  0.000   1  0.109   5  0.000   0.000 N  0.450      SignalP-noTM
TRINITY_DN29554_c0_g1::TRINITY_DN29554_c0_g1_i1::g.18::m.1=  0.104   5  0.000   1  0.109   5  0.000   0.000 N  0.450      SignalP-noTM
TRINITY_DN29554_c0_g1::TRINITY_DN29554_c0_g1_i1::g.18::m.1>  0.104   7  0.000   1  0.109   5  0.000   0.000 N  0.450      SignalP-noTM
TRINITY_DN29554_c0_g1::TRINITY_DN29554_c0_g1_i1::g.18::m.1?  0.105   8  0.000   1  0.109   8  0.000   0.000 N  0.450      SignalP-noTM
TRINITY_DN29554_c0_g1::TRINITY_DN29554_c0_g1_i1::g.18::m.1@  0.105   8  0.000   1  0.113   9  0.000   0.000 N  0.450      SignalP-noTM
TRINITY_DN29554_c0_g1::TRINITY_DN29554_c0_g1_i1::g.18::m.1A  0.105   8  0.000   1  0.113   9  0.000   0.000 N  0.450      SignalP-noTM
TRINITY_DN29554_c0_g1::TRINITY_DN29554_c0_g1_i1::g.18::m.1B  0.107  11  0.106  11  0.113   9  0.106   0.106 N  0.450      SignalP-noTM
TRINITY_DN29554_c0_g1::TRINITY_DN29554_c0_g1_i1::g.18::m.1C  0.107  11  0.106  11  0.113   9  0.106   0.106 N  0.450      SignalP-noTM
TRINITY_DN29554_c0_g1::TRINITY_DN29554_c0_g1_i1::g.18::m.1D  0.109  13  0.106  13  0.113   9  0.103   0.105 N  0.450      SignalP-noTM
TRINITY_DN29554_c0_g1::TRINITY_DN29554_c0_g1_i1::g.18::m.1E  0.109  13  0.106  13  0.113   9  0.103   0.105 N  0.450      SignalP-noTM
TRINITY_DN29554_c0_g1::TRINITY_DN29554_c0_g1_i1::g.18::m.1F  0.109  13  0.106  13  0.113   9  0.103   0.105 N  0.450      SignalP-noTM
TRINITY_DN29554_c0_g1::TRINITY_DN29554_c0_g1_i2::g.21::m.2  0.104   1  0.000   1  0.130   1  0.000   0.000 N  0.450      SignalP-noTM
TRINITY_DN29554_c0_g1::TRINITY_DN29554_c0_g1_i2::g.21::m.2  0.104   1  0.000   1  0.121   1  0.000   0.000 N  0.450      SignalP-noTM
TRINITY_DN29554_c0_g1::TRINITY_DN29554_c0_g1_i2::g.21::m.2  0.105   1  0.000   1  0.140   1  0.000   0.000 N  0.450      SignalP-noTM
TRINITY_DN29554_c0_g1::TRINITY_DN29554_c0_g1_i2::g.21::m.2  0.105   1  0.000   1  0.140   1  0.000   0.000 N  0.450      SignalP-noTM
TRINITY_DN29554_c0_g1::TRINITY_DN29554_c0_g1_i2::g.21::m.2  0.104   1  0.000   1  0.140   1  0.000   0.000 N  0.450      SignalP-noTM
TRINITY_DN29554_c0_g1::TRINITY_DN29554_c0_g1_i2::g.21::m.2  0.103   1  0.000   1  0.145   1  0.000   0.000 N  0.450      SignalP-noTM
TRINITY_DN29554_c0_g1::TRINITY_DN29554_c0_g1_i2::g.21::m.2  0.103   1  0.000   1  0.110   1  0.000   0.000 N  0.450      SignalP-noTM
TRINITY_DN29554_c0_g1::TRINITY_DN29554_c0_g1_i2::g.21::m.2  0.103   1  0.000   1  0.166   1  0.000   0.000 N  0.450      SignalP-noTM
TRINITY_DN29554_c0_g1::TRINITY_DN29554_c0_g1_i2::g.21::m.2  0.103   1  0.000   1  0.166   1  0.000   0.000 N  0.450      SignalP-noTM
                           0.000   1  0.000   1  0.000   1  0.000   0.000 N  0.500      SignalP-TM
TRINITY_DN29554_c0_g1::TRINITY_DN29554_c0_g1_i2::g.21::m.2  0.000   1  0.000   1  0.000   1  0.000   0.000 N  0.450      SignalP-noTM
0.119892                   0.000   1  0.000   1  0.000   1  0.000   0.000 N  0.450      SignalP-noTM
TRINITY_DN29554_c0_g1::TRINITY_DN29554_c0_g1_i2::g.21::m.2  0.104   1  0.000   1  0.130   1  0.000   0.000 N  0.450      SignalP-noTM
TRINITY_DN29554_c0_g1::TRINITY_DN29554_c0_g1_i2::g.21::m.2  0.104   1  0.000   1  0.131   1  0.000   0.000 N  0.450      SignalP-noTM
TRINITY_DN29554_c0_g1::TRINITY_DN29554_c0_g1_i2::g.21::m.2  0.103   1  0.000   1  0.166   1  0.000   0.000 N  0.450      SignalP-noTM
TRINITY_DN29554_c0_g1::TRINITY_DN29554_c0_g1_i2::g.21::m.2  0.106   1  0.000   1  0.139   1  0.000   0.000 N  0.450      SignalP-noTM
TRINITY_DN29554_c0_g1::TRINITY_DN29554_c0_g1_i2::g.21::m.2  0.104   1  0.000   1  0.140   1  0.000   0.000 N  0.450      SignalP-noTM
TRINITY_DN29554_c0_g1::TRINITY_DN29554_c0_g1_i2::g.21::m.2  0.104   1  0.000   1  0.146   1  0.000   0.000 N  0.450      SignalP-noTM
TRINITY_DN29554_c0_g1::TRINITY_DN29554_c0_g1_i2::g.21::m.2  0.106   1  0.000   1  0.129   1  0.000   0.000 N  0.450      SignalP-noTM
TRINITY_DN29554_c0_g1::TRINITY_DN29554_c0_g1_i2::g.21::m.2  0.105   1  0.000   1  0.120   1  0.000   0.000 N  0.450      SignalP-noTM
TRINITY_DN29554_c0_g1::TRINITY_DN29554_c0_g1_i2::g.21::m.2  0.105   1  0.000   1  0.120   1  0.000   0.000 N  0.450      SignalP-noTM
TRINITY_DN29554_c0_g1::TRINITY_DN29554_c0_g1_i2::g.21::m.2  0.104   1  0.000   1  0.146   1  0.000   0.000 N  0.450      SignalP-noTM
TRINITY_DN29554_c0_g1::TRINITY_DN29554_c0_g1_i2::g.21::m.2  0.104   1  0.000   1  0.161   1  0.000   0.000 N  0.450      SignalP-noTM
TRINITY_DN29554_c0_g1::TRINITY_DN29554_c0_g1_i2::g.21::m.2  0.104   1  0.000   1  0.158   1  0.000   0.000 N  0.450      SignalP-noTM
TRINITY_DN29554_c0_g1::TRINITY_DN29554_c0_g1_i2::g.21::m.2  0.103   1  0.000   1  0.145   1  0.000   0.000 N  0.450      SignalP-noTM
TRINITY_DN29554_c0_g1::TRINITY_DN29554_c0_g1_i2::g.21::m.2  0.104   1  0.000   1  0.140   1  0.000   0.000 N  0.450      SignalP-noTM
TRINITY_DN29554_c0_g1::TRINITY_DN29554_c0_g1_i2::g.21::m.2  0.103   1  0.000   1  0.145   1  0.000   0.000 N  0.450      SignalP-noTM
TRINITY_DN29554_c0_g1::TRINITY_DN29554_c0_g1_i2::g.21::m.2  0.104   1  0.000   1  0.140   1  0.000   0.000 N  0.450      SignalP-noTM
TRINITY_DN29554_c0_g1::TRINITY_DN29554_c0_g1_i2::g.21::m.2  0.105   1  0.000   1  0.120   1  0.000   0.000 N  0.450      SignalP-noTM
TRINITY_DN29554_c0_g1::TRINITY_DN29554_c0_g1_i2::g.21::m.2  0.103   1  0.000   1  0.166   1  0.000   0.000 N  0.450      SignalP-noTM
TRINITY_DN29554_c0_g1::TRINITY_DN29554_c0_g1_i2::g.21::m.2  0.104   1  0.000   1  0.140   1  0.000   0.000 N  0.450      SignalP-noTM
TRINITY_DN29554_c0_g1::TRINITY_DN29554_c0_g1_i2::g.21::m.2  0.104   1  0.000   1  0.140   1  0.000   0.000 N  0.450      SignalP-noTM
TRINITY_DN29554_c0_g1::TRINITY_DN29554_c0_g1_i2::g.21::m.2  0.104   1  0.000   1  0.140   1  0.000   0.000 N  0.450      SignalP-noTM
TRINITY_DN29554_c0_g1::TRINITY_DN29554_c0_g1_i2::g.21::m.2!  0.103   1  0.000   1  0.145   1  0.000   0.000 N  0.450      SignalP-noTM
TRINITY_DN29554_c0_g1::TRINITY_DN29554_c0_g1_i2::g.21::m.2"  0.103   1  0.000   1  0.110   1  0.000   0.000 N  0.450      SignalP-noTM
TRINITY_DN29554_c0_g1::TRINITY_DN29554_c0_g1_i2::g.21::m.2#  0.104   1  0.000   1  0.158   1  0.000   0.000 N  0.450      SignalP-noTM
TRINITY_DN29554_c0_g1::TRINITY_DN29554_c0_g1_i2::g.21::m.2$  0.105   1  0.000   1  0.120   1  0.000   0.000 N  0.450      SignalP-noTM
TRINITY_DN29554_c0_g1::TRINITY_DN29554_c0_g1_i2::g.21::m.2%  0.104   1  0.000   1  0.140   1  0.000   0.000 N  0.450      SignalP-noTM
TRINITY_DN29554_c0_g1::TRINITY_DN29554_c0_g1_i2::g.21::m.2&  0.104   1  0.000   1  0.140   1  0.000   0.000 N  0.450      SignalP-noTM
TRINITY_DN29554_c0_g1::TRINITY_DN29554_c0_g1_i2::g.21::m.2'  0.104   1  0.000   1  0.138   1  0.000   0.000 N  0.450      SignalP-noTM
TRINITY_DN29554_c0_g1::TRINITY_DN29554_c0_g1_i2::g.21::m.2(  0.104   1  0.000   1  0.131   1  0.000   0.000 N  0.450      SignalP-noTM
TRINITY_DN29554_c0_g1::TRINITY_DN29554_c0_g1_i2::g.21::m.2)  0.103   1  0.000   1  0.166   1  0.000   0.000 N  0.450      SignalP-noTM
TRINITY_DN29554_c0_g1::TRINITY_DN29554_c0_g1_i2::g.21::m.2*  0.105   1  0.000   1  0.120   1  0.000   0.000 N  0.450      SignalP-noTM
TRINITY_DN29554_c0_g1::TRINITY_DN29554_c0_g1_i2::g.21::m.2+  0.103   1  0.000   1  0.110   1  0.000   0.000 N  0.450      SignalP-noTM
TRINITY_DN29554_c0_g1::TRINITY_DN29554_c0_g1_i2::g.21::m.2,  0.103   1  0.000   1  0.145   1  0.000   0.000 N  0.450      SignalP-noTM
TRINITY_DN29554_c0_g1::TRINITY_DN29554_c0_g1_i2::g.21::m.2-  0.104   1  0.000   1  0.158   1  0.000   0.000 N  0.450      SignalP-noTM
TRINITY_DN29554_c0_g1::TRINITY_DN29554_c0_g1_i2::g.21::m.2.  0.106   1  0.000   1  0.129   1  0.000   0.000 N  0.450      SignalP-noTM
TRINITY_DN29554_c0_g1::TRINITY_DN29554_c0_g1_i2::g.21::m.2/  0.103   1  0.000   1  0.166   1  0.000   0.000 N  0.450      SignalP-noTM
TRINITY_DN29554_c0_g1::TRINITY_DN29554_c0_g1_i2::g.21::m.20  0.106   1  0.000   1  0.139   1  0.000   0.000 N  0.450      SignalP-noTM
TRINITY_DN29554_c0_g1::TRINITY_DN29554_c0_g1_i2::g.21::m.21  0.102   1  0.000   1  0.163   1  0.000   0.000 N  0.450      SignalP-noTM
TRINITY_DN29554_c0_g1::TRINITY_DN29554_c0_g1_i2::g.21::m.22  0.103   2  0.000   1  0.163   1  0.000   0.000 N  0.450      SignalP-noTM
TRINITY_DN29554_c0_g1::TRINITY_DN29554_c0_g1_i2::g.21::m.23  0.103   3  0.000   1  0.163   1  0.000   0.000 N  0.450      SignalP-noTM
TRINITY_DN29554_c0_g1::TRINITY_DN29554_c0_g1_i2::g.21::m.24  0.103   4  0.000   1  0.163   1  0.000   0.000 N  0.450      SignalP-noTM
TRINITY_DN29554_c0_g1::TRINITY_DN29554_c0_g1_i2::g.21::m.25  0.103   4  0.000   1  0.163   1  0.000   0.000 N  0.450      SignalP-noTM
TRINITY_DN29554_c0_g1::TRINITY_DN29554_c0_g1_i2::g.21::m.26  0.103   4  0.000   1  0.163   1  0.000   0.000 N  0.450      SignalP-noTM
TRINITY_DN29554_c0_g1::TRINITY_DN29554_c0_g1_i2::g.21::m.27  0.103   4  0.000   1  0.163   1  0.000   0.000 N  0.450      SignalP-noTM
TRINITY_DN29554_c0_g1::TRINITY_DN29554_c0_g1_i2::g.21::m.28  0.106   8  0.000   1  0.163   1  0.000   0.000 N  0.450      SignalP-noTM
TRINITY_DN29554_c0_g1::TRINITY_DN29554_c0_g1_i2::g.21::m.29  0.106   8  0.000   1  0.163   1  0.000   0.000 N  0.450      SignalP-noTM
TRINITY_DN29554_c0_g1::TRINITY_DN29554_c0_g1_i2::g.21::m.2:  0.106   8  0.000   1  0.163   1  0.000   0.000 N  0.450      SignalP-noTM
TRINITY_DN29554_c0_g1::TRINITY_DN29554_c0_g1_i2::g.21::m.2;  0.106   8  0.117  11  0.163   1  0.105   0.110 N  0.450      SignalP-noTM
TRINITY_DN29554_c0_g1::TRINITY_DN29554_c0_g1_i2::g.21::m.2<  0.106   8  0.118  12  0.163   1  0.102   0.109 N  0.450      SignalP-noTM
TRINITY_DN29554_c0_g1::TRINITY_DN29554_c0_g1_i2::g.21::m.2=  0.106   8  0.118  12  0.163   1  0.102   0.109 N  0.450      SignalP-noTM
TRINITY_DN29554_c0_g1::TRINITY_DN29554_c0_g1_i2::g.21::m.2>  0.106   8  0.118  12  0.163   1  0.102   0.109 N  0.450      SignalP-noTM
TRINITY_DN29554_c0_g1::TRINITY_DN29554_c0_g1_i2::g.21::m.2?  0.106   8  0.118  12  0.163   1  0.102   0.109 N  0.450      SignalP-noTM
TRINITY_DN29554_c0_g1::TRINITY_DN29554_c0_g1_i2::g.21::m.2@  0.106   8  0.118  12  0.163   1  0.102   0.109 N  0.450      SignalP-noTM
TRINITY_DN29554_c0_g1::TRINITY_DN29554_c0_g1_i2::g.21::m.2A  0.106   8  0.118  12  0.163   1  0.102   0.109 N  0.450      SignalP-noTM
TRINITY_DN29554_c0_g1::TRINITY_DN29554_c0_g1_i2::g.21::m.2B  0.106  18  0.118  12  0.163   1  0.102   0.109 N  0.450      SignalP-noTM
TRINITY_DN29554_c0_g1::TRINITY_DN29554_c0_g1_i2::g.21::m.2C  0.106  18  0.118  12  0.163   1  0.102   0.109 N  0.450      SignalP-noTM
TRINITY_DN29554_c0_g1::TRINITY_DN29554_c0_g1_i2::g.21::m.2D  0.109  20  0.118  12  0.163   1  0.102   0.109 N  0.450      SignalP-noTM
TRINITY_DN29554_c0_g1::TRINITY_DN29554_c0_g1_i2::g.21::m.2E  0.109  20  0.118  12  0.163   1  0.102   0.109 N  0.450      SignalP-noTM
TRINITY_DN29554_c0_g1::TRINITY_DN29554_c0_g1_i2::g.21::m.2F  0.109  20  0.118  12  0.163   1  0.102   0.109 N  0.450      SignalP-noTM
TRINITY_DN29554_c0_g1::TRINITY_DN29554_c0_g1_i3::g.24::m.2  0.104   1  0.000   1  0.130   1  0.000   0.000 N  0.450      SignalP-noTM
TRINITY_DN29554_c0_g1::TRINITY_DN29554_c0_g1_i3::g.24::m.2  0.104   1  0.000   1  0.121   1  0.000   0.000 N  0.450      SignalP-noTM
TRINITY_DN29554_c0_g1::TRINITY_DN29554_c0_g1_i3::g.24::m.2  0.105   1  0.000   1  0.140   1  0.000   0.000 N  0.450      SignalP-noTM
TRINITY_DN29554_c0_g1::TRINITY_DN29554_c0_g1_i3::g.24::m.2  0.105   1  0.000   1  0.140   1  0.000   0.000 N  0.450      SignalP-noTM
TRINITY_DN29554_c0_g1::TRINITY_DN29554_c0_g1_i3::g.24::m.2  0.104   1  0.000   1  0.140   1  0.000   0.000 N  0.450      SignalP-noTM
TRINITY_DN29554_c0_g1::TRINITY_DN29554_c0_g1_i3::g.24::m.2  0.103   1  0.000   1  0.145   1  0.000   0.000 N  0.450      SignalP-noTM
TRINITY_DN29554_c0_g1::TRINITY_DN29554_c0_g1_i3::g.24::m.2  0.103   1  0.000   1  0.110   1  0.000   0.000 N  0.450      SignalP-noTM
TRINITY_DN29554_c0_g1::TRINITY_DN29554_c0_g1_i3::g.24::m.2  0.103   1  0.000   1  0.166   1  0.000   0.000 N  0.450      SignalP-noTM
TRINITY_DN29554_c0_g1::TRINITY_DN29554_c0_g1_i3::g.24::m.2  0.103   1  0.000   1  0.166   1  0.000   0.000 N  0.450      SignalP-noTM
                           0.000   1  0.000   1  0.000   1  0.000   0.000 N  0.500      SignalP-TM
TRINITY_DN29554_c0_g1::TRINITY_DN29554_c0_g1_i3::g.24::m.2  0.000   1  0.000   1  0.000   1  0.000   0.000 N  0.450      SignalP-noTM
0.119892                   0.000   1  0.000   1  0.000   1  0.000   0.000 N  0.450      SignalP-noTM
TRINITY_DN29554_c0_g1::TRINITY_DN29554_c0_g1_i3::g.24::m.2  0.104   1  0.000   1  0.130   1  0.000   0.000 N  0.450      SignalP-noTM
TRINITY_DN29554_c0_g1::TRINITY_DN29554_c0_g1_i3::g.24::m.2  0.104   1  0.000   1  0.131   1  0.000   0.000 N  0.450      SignalP-noTM
TRINITY_DN29554_c0_g1::TRINITY_DN29554_c0_g1_i3::g.24::m.2  0.103   1  0.000   1  0.166   1  0.000   0.000 N  0.450      SignalP-noTM
TRINITY_DN29554_c0_g1::TRINITY_DN29554_c0_g1_i3::g.24::m.2  0.106   1  0.000   1  0.139   1  0.000   0.000 N  0.450      SignalP-noTM
TRINITY_DN29554_c0_g1::TRINITY_DN29554_c0_g1_i3::g.24::m.2  0.104   1  0.000   1  0.140   1  0.000   0.000 N  0.450      SignalP-noTM
TRINITY_DN29554_c0_g1::TRINITY_DN29554_c0_g1_i3::g.24::m.2  0.104   1  0.000   1  0.146   1  0.000   0.000 N  0.450      SignalP-noTM
TRINITY_DN29554_c0_g1::TRINITY_DN29554_c0_g1_i3::g.24::m.2  0.106   1  0.000   1  0.129   1  0.000   0.000 N  0.450      SignalP-noTM
TRINITY_DN29554_c0_g1::TRINITY_DN29554_c0_g1_i3::g.24::m.2  0.105   1  0.000   1  0.120   1  0.000   0.000 N  0.450      SignalP-noTM
TRINITY_DN29554_c0_g1::TRINITY_DN29554_c0_g1_i3::g.24::m.2  0.105   1  0.000   1  0.120   1  0.000   0.000 N  0.450      SignalP-noTM
TRINITY_DN29554_c0_g1::TRINITY_DN29554_c0_g1_i3::g.24::m.2  0.104   1  0.000   1  0.146   1  0.000   0.000 N  0.450      SignalP-noTM
TRINITY_DN29554_c0_g1::TRINITY_DN29554_c0_g1_i3::g.24::m.2  0.104   1  0.000   1  0.161   1  0.000   0.000 N  0.450      SignalP-noTM
TRINITY_DN29554_c0_g1::TRINITY_DN29554_c0_g1_i3::g.24::m.2  0.104   1  0.000   1  0.158   1  0.000   0.000 N  0.450      SignalP-noTM
TRINITY_DN29554_c0_g1::TRINITY_DN29554_c0_g1_i3::g.24::m.2  0.103   1  0.000   1  0.145   1  0.000   0.000 N  0.450      SignalP-noTM
TRINITY_DN29554_c0_g1::TRINITY_DN29554_c0_g1_i3::g.24::m.2  0.104   1  0.000   1  0.140   1  0.000   0.000 N  0.450      SignalP-noTM
TRINITY_DN29554_c0_g1::TRINITY_DN29554_c0_g1_i3::g.24::m.2  0.103   1  0.000   1  0.145   1  0.000   0.000 N  0.450      SignalP-noTM
TRINITY_DN29554_c0_g1::TRINITY_DN29554_c0_g1_i3::g.24::m.2  0.104   1  0.000   1  0.140   1  0.000   0.000 N  0.450      SignalP-noTM
TRINITY_DN29554_c0_g1::TRINITY_DN29554_c0_g1_i3::g.24::m.2  0.105   1  0.000   1  0.120   1  0.000   0.000 N  0.450      SignalP-noTM
TRINITY_DN29554_c0_g1::TRINITY_DN29554_c0_g1_i3::g.24::m.2  0.103   1  0.000   1  0.166   1  0.000   0.000 N  0.450      SignalP-noTM
TRINITY_DN29554_c0_g1::TRINITY_DN29554_c0_g1_i3::g.24::m.2  0.104   1  0.000   1  0.140   1  0.000   0.000 N  0.450      SignalP-noTM
TRINITY_DN29554_c0_g1::TRINITY_DN29554_c0_g1_i3::g.24::m.2  0.104   1  0.000   1  0.140   1  0.000   0.000 N  0.450      SignalP-noTM
TRINITY_DN29554_c0_g1::TRINITY_DN29554_c0_g1_i3::g.24::m.2  0.104   1  0.000   1  0.140   1  0.000   0.000 N  0.450      SignalP-noTM
TRINITY_DN29554_c0_g1::TRINITY_DN29554_c0_g1_i3::g.24::m.2!  0.103   1  0.000   1  0.145   1  0.000   0.000 N  0.450      SignalP-noTM
TRINITY_DN29554_c0_g1::TRINITY_DN29554_c0_g1_i3::g.24::m.2"  0.103   1  0.000   1  0.110   1  0.000   0.000 N  0.450      SignalP-noTM
TRINITY_DN29554_c0_g1::TRINITY_DN29554_c0_g1_i3::g.24::m.2#  0.104   1  0.000   1  0.158   1  0.000   0.000 N  0.450      SignalP-noTM
TRINITY_DN29554_c0_g1::TRINITY_DN29554_c0_g1_i3::g.24::m.2$  0.105   1  0.000   1  0.120   1  0.000   0.000 N  0.450      SignalP-noTM
TRINITY_DN29554_c0_g1::TRINITY_DN29554_c0_g1_i3::g.24::m.2%  0.104   1  0.000   1  0.140   1  0.000   0.000 N  0.450      SignalP-noTM
TRINITY_DN29554_c0_g1::TRINITY_DN29554_c0_g1_i3::g.24::m.2&  0.104   1  0.000   1  0.140   1  0.000   0.000 N  0.450      SignalP-noTM
TRINITY_DN29554_c0_g1::TRINITY_DN29554_c0_g1_i3::g.24::m.2'  0.104   1  0.000   1  0.138   1  0.000   0.000 N  0.450      SignalP-noTM
TRINITY_DN29554_c0_g1::TRINITY_DN29554_c0_g1_i3::g.24::m.2(  0.104   1  0.000   1  0.131   1  0.000   0.000 N  0.450      SignalP-noTM
TRINITY_DN29554_c0_g1::TRINITY_DN29554_c0_g1_i3::g.24::m.2)  0.103   1  0.000   1  0.166   1  0.000   0.000 N  0.450      SignalP-noTM
TRINITY_DN29554_c0_g1::TRINITY_DN29554_c0_g1_i3::g.24::m.2*  0.105   1  0.000   1  0.120   1  0.000   0.000 N  0.450      SignalP-noTM
TRINITY_DN29554_c0_g1::TRINITY_DN29554_c0_g1_i3::g.24::m.2+  0.103   1  0.000   1  0.110   1  0.000   0.000 N  0.450      SignalP-noTM
TRINITY_DN29554_c0_g1::TRINITY_DN29554_c0_g1_i3::g.24::m.2,  0.103   1  0.000   1  0.145   1  0.000   0.000 N  0.450      SignalP-noTM
TRINITY_DN29554_c0_g1::TRINITY_DN29554_c0_g1_i3::g.24::m.2-  0.104   1  0.000   1  0.158   1  0.000   0.000 N  0.450      SignalP-noTM
TRINITY_DN29554_c0_g1::TRINITY_DN29554_c0_g1_i3::g.24::m.2.  0.106   1  0.000   1  0.129   1  0.000   0.000 N  0.450      SignalP-noTM
TRINITY_DN29554_c0_g1::TRINITY_DN29554_c0_g1_i3::g.24::m.2/  0.103   1  0.000   1  0.166   1  0.000   0.000 N  0.450      SignalP-noTM
TRINITY_DN29554_c0_g1::TRINITY_DN29554_c0_g1_i3::g.24::m.20  0.106   1  0.000   1  0.139   1  0.000   0.000 N  0.450      SignalP-noTM
TRINITY_DN29554_c0_g1::TRINITY_DN29554_c0_g1_i3::g.24::m.21  0.104   1  0.000   1  0.140   1  0.000   0.000 N  0.450      SignalP-noTM
TRINITY_DN29554_c0_g1::TRINITY_DN29554_c0_g1_i3::g.24::m.22  0.104   1  0.000   1  0.146   1  0.000   0.000 N  0.450      SignalP-noTM
TRINITY_DN29554_c0_g1::TRINITY_DN29554_c0_g1_i3::g.24::m.23  0.104   1  0.000   1  0.140   1  0.000   0.000 N  0.450      SignalP-noTM
TRINITY_DN29554_c0_g1::TRINITY_DN29554_c0_g1_i3::g.24::m.24  0.102   1  0.000   1  0.120   1  0.000   0.000 N  0.450      SignalP-noTM
TRINITY_DN29554_c0_g1::TRINITY_DN29554_c0_g1_i3::g.24::m.25  0.102   1  0.000   1  0.124   2  0.000   0.000 N  0.450      SignalP-noTM
TRINITY_DN29554_c0_g1::TRINITY_DN29554_c0_g1_i3::g.24::m.26  0.102   1  0.000   1  0.124   2  0.000   0.000 N  0.450      SignalP-noTM
TRINITY_DN29554_c0_g1::TRINITY_DN29554_c0_g1_i3::g.24::m.27  0.102   1  0.000   1  0.124   2  0.000   0.000 N  0.450      SignalP-noTM
TRINITY_DN29554_c0_g1::TRINITY_DN29554_c0_g1_i3::g.24::m.28  0.106   5  0.000   1  0.124   2  0.000   0.000 N  0.450      SignalP-noTM
TRINITY_DN29554_c0_g1::TRINITY_DN29554_c0_g1_i3::g.24::m.29  0.106   5  0.000   1  0.124   2  0.000   0.000 N  0.450      SignalP-noTM
TRINITY_DN29554_c0_g1::TRINITY_DN29554_c0_g1_i3::g.24::m.2:  0.106   5  0.000   1  0.124   2  0.000   0.000 N  0.450      SignalP-noTM
TRINITY_DN29554_c0_g1::TRINITY_DN29554_c0_g1_i3::g.24::m.2;  0.106   5  0.000   1  0.124   2  0.000   0.000 N  0.450      SignalP-noTM
TRINITY_DN29554_c0_g1::TRINITY_DN29554_c0_g1_i3::g.24::m.2<  0.106   5  0.000   1  0.124   2  0.000   0.000 N  0.450      SignalP-noTM
TRINITY_DN29554_c0_g1::TRINITY_DN29554_c0_g1_i3::g.24::m.2=  0.106   5  0.000   1  0.124   2  0.000   0.000 N  0.450      SignalP-noTM
TRINITY_DN29554_c0_g1::TRINITY_DN29554_c0_g1_i3::g.24::m.2>  0.106   5  0.108  11  0.124   2  0.100   0.104 N  0.450      SignalP-noTM
TRINITY_DN29554_c0_g1::TRINITY_DN29554_c0_g1_i3::g.24::m.2?  0.107  12  0.108  12  0.124   2  0.099   0.103 N  0.450      SignalP-noTM
TRINITY_DN29554_c0_g1::TRINITY_DN29554_c0_g1_i3::g.24::m.2@  0.107  12  0.108  12  0.124   2  0.099   0.103 N  0.450      SignalP-noTM
TRINITY_DN29554_c0_g1::TRINITY_DN29554_c0_g1_i3::g.24::m.2A  0.107  12  0.108  12  0.124   2  0.099   0.103 N  0.450      SignalP-noTM
TRINITY_DN29554_c0_g1::TRINITY_DN29554_c0_g1_i3::g.24::m.2B  0.107  15  0.108  12  0.124   2  0.099   0.103 N  0.450      SignalP-noTM
TRINITY_DN29554_c0_g1::TRINITY_DN29554_c0_g1_i3::g.24::m.2C  0.107  15  0.108  12  0.124   2  0.099   0.103 N  0.450      SignalP-noTM
TRINITY_DN29554_c0_g1::TRINITY_DN29554_c0_g1_i3::g.24::m.2D  0.109  17  0.108  12  0.124   2  0.099   0.103 N  0.450      SignalP-noTM
TRINITY_DN29554_c0_g1::TRINITY_DN29554_c0_g1_i3::g.24::m.2E  0.109  17  0.108  12  0.124   2  0.099   0.103 N  0.450      SignalP-noTM
TRINITY_DN29554_c0_g1::TRINITY_DN29554_c0_g1_i3::g.24::m.2F  0.109  17  0.108  12  0.124   2  0.099   0.103 N  0.450      SignalP-noTM
TRINITY_DN29554_c0_g1::TRINITY_DN29554_c0_g1_i4::g.27::m.2  0.104   1  0.000   1  0.130   1  0.000   0.000 N  0.450      SignalP-noTM
TRINITY_DN29554_c0_g1::TRINITY_DN29554_c0_g1_i4::g.27::m.2  0.104   1  0.000   1  0.121   1  0.000   0.000 N  0.450      SignalP-noTM
TRINITY_DN29554_c0_g1::TRINITY_DN29554_c0_g1_i4::g.27::m.2  0.105   1  0.000   1  0.140   1  0.000   0.000 N  0.450      SignalP-noTM
TRINITY_DN29554_c0_g1::TRINITY_DN29554_c0_g1_i4::g.27::m.2  0.105   1  0.000   1  0.140   1  0.000   0.000 N  0.450      SignalP-noTM
TRINITY_DN29554_c0_g1::TRINITY_DN29554_c0_g1_i4::g.27::m.2  0.104   1  0.000   1  0.140   1  0.000   0.000 N  0.450      SignalP-noTM
TRINITY_DN29554_c0_g1::TRINITY_DN29554_c0_g1_i4::g.27::m.2  0.103   1  0.000   1  0.145   1  0.000   0.000 N  0.450      SignalP-noTM
TRINITY_DN29554_c0_g1::TRINITY_DN29554_c0_g1_i4::g.27::m.2  0.103   1  0.000   1  0.110   1  0.000   0.000 N  0.450      SignalP-noTM
TRINITY_DN29554_c0_g1::TRINITY_DN29554_c0_g1_i4::g.27::m.2  0.103   1  0.000   1  0.166   1  0.000   0.000 N  0.450      SignalP-noTM
TRINITY_DN29554_c0_g1::TRINITY_DN29554_c0_g1_i4::g.27::m.2  0.103   1  0.000   1  0.166   1  0.000   0.000 N  0.450      SignalP-noTM
                           0.000   1  0.000   1  0.000   1  0.000   0.000 N  0.500      SignalP-TM
TRINITY_DN29554_c0_g1::TRINITY_DN29554_c0_g1_i4::g.27::m.2  0.000   1  0.000   1  0.000   1  0.000   0.000 N  0.450      SignalP-noTM
0.119892                   0.000   1  0.000   1  0.000   1  0.000   0.000 N  0.450      SignalP-noTM
TRINITY_DN29554_c0_g1::TRINITY_DN29554_c0_g1_i4::g.27::m.2  0.104   1  0.000   1  0.130   1  0.000   0.000 N  0.450      SignalP-noTM
TRINITY_DN29554_c0_g1::TRINITY_DN29554_c0_g1_i4::g.27::m.2  0.104   1  0.000   1  0.131   1  0.000   0.000 N  0.450      SignalP-noTM
TRINITY_DN29554_c0_g1::TRINITY_DN29554_c0_g1_i4::g.27::m.2  0.103   1  0.000   1  0.166   1  0.000   0.000 N  0.450      SignalP-noTM
TRINITY_DN29554_c0_g1::TRINITY_DN29554_c0_g1_i4::g.27::m.2  0.106   1  0.000   1  0.139   1  0.000   0.000 N  0.450      SignalP-noTM
TRINITY_DN29554_c0_g1::TRINITY_DN29554_c0_g1_i4::g.27::m.2  0.104   1  0.000   1  0.140   1  0.000   0.000 N  0.450      SignalP-noTM
TRINITY_DN29554_c0_g1::TRINITY_DN29554_c0_g1_i4::g.27::m.2  0.104   1  0.000   1  0.146   1  0.000   0.000 N  0.450      SignalP-noTM
TRINITY_DN29554_c0_g1::TRINITY_DN29554_c0_g1_i4::g.27::m.2  0.106   1  0.000   1  0.129   1  0.000   0.000 N  0.450      SignalP-noTM
TRINITY_DN29554_c0_g1::TRINITY_DN29554_c0_g1_i4::g.27::m.2  0.105   1  0.000   1  0.120   1  0.000   0.000 N  0.450      SignalP-noTM
TRINITY_DN29554_c0_g1::TRINITY_DN29554_c0_g1_i4::g.27::m.2  0.105   1  0.000   1  0.120   1  0.000   0.000 N  0.450      SignalP-noTM
TRINITY_DN29554_c0_g1::TRINITY_DN29554_c0_g1_i4::g.27::m.2  0.104   1  0.000   1  0.146   1  0.000   0.000 N  0.450      SignalP-noTM
TRINITY_DN29554_c0_g1::TRINITY_DN29554_c0_g1_i4::g.27::m.2  0.104   1  0.000   1  0.161   1  0.000   0.000 N  0.450      SignalP-noTM
TRINITY_DN29554_c0_g1::TRINITY_DN29554_c0_g1_i4::g.27::m.2  0.104   1  0.000   1  0.158   1  0.000   0.000 N  0.450      SignalP-noTM
TRINITY_DN29554_c0_g1::TRINITY_DN29554_c0_g1_i4::g.27::m.2  0.103   1  0.000   1  0.145   1  0.000   0.000 N  0.450      SignalP-noTM
TRINITY_DN29554_c0_g1::TRINITY_DN29554_c0_g1_i4::g.27::m.2  0.104   1  0.000   1  0.140   1  0.000   0.000 N  0.450      SignalP-noTM
TRINITY_DN29554_c0_g1::TRINITY_DN29554_c0_g1_i4::g.27::m.2  0.103   1  0.000   1  0.145   1  0.000   0.000 N  0.450      SignalP-noTM
TRINITY_DN29554_c0_g1::TRINITY_DN29554_c0_g1_i4::g.27::m.2  0.104   1  0.000   1  0.140   1  0.000   0.000 N  0.450      SignalP-noTM
TRINITY_DN29554_c0_g1::TRINITY_DN29554_c0_g1_i4::g.27::m.2  0.105   1  0.000   1  0.120   1  0.000   0.000 N  0.450      SignalP-noTM
TRINITY_DN29554_c0_g1::TRINITY_DN29554_c0_g1_i4::g.27::m.2  0.103   1  0.000   1  0.166   1  0.000   0.000 N  0.450      SignalP-noTM
TRINITY_DN29554_c0_g1::TRINITY_DN29554_c0_g1_i4::g.27::m.2  0.104   1  0.000   1  0.140   1  0.000   0.000 N  0.450      SignalP-noTM
TRINITY_DN29554_c0_g1::TRINITY_DN29554_c0_g1_i4::g.27::m.2  0.104   1  0.000   1  0.140   1  0.000   0.000 N  0.450      SignalP-noTM
TRINITY_DN29554_c0_g1::TRINITY_DN29554_c0_g1_i4::g.27::m.2  0.104   1  0.000   1  0.140   1  0.000   0.000 N  0.450      SignalP-noTM
TRINITY_DN29554_c0_g1::TRINITY_DN29554_c0_g1_i4::g.27::m.2!  0.103   1  0.000   1  0.145   1  0.000   0.000 N  0.450      SignalP-noTM
TRINITY_DN29554_c0_g1::TRINITY_DN29554_c0_g1_i4::g.27::m.2"  0.103   1  0.000   1  0.110   1  0.000   0.000 N  0.450      SignalP-noTM
TRINITY_DN29554_c0_g1::TRINITY_DN29554_c0_g1_i4::g.27::m.2#  0.104   1  0.000   1  0.158   1  0.000   0.000 N  0.450      SignalP-noTM
TRINITY_DN29554_c0_g1::TRINITY_DN29554_c0_g1_i4::g.27::m.2$  0.105   1  0.000   1  0.120   1  0.000   0.000 N  0.450      SignalP-noTM
TRINITY_DN29554_c0_g1::TRINITY_DN29554_c0_g1_i4::g.27::m.2%  0.104   1  0.000   1  0.140   1  0.000   0.000 N  0.450      SignalP-noTM
TRINITY_DN29554_c0_g1::TRINITY_DN29554_c0_g1_i4::g.27::m.2&  0.104   1  0.000   1  0.140   1  0.000   0.000 N  0.450      SignalP-noTM
TRINITY_DN29554_c0_g1::TRINITY_DN29554_c0_g1_i4::g.27::m.2'  0.104   1  0.000   1  0.138   1  0.000   0.000 N  0.450      SignalP-noTM
TRINITY_DN29554_c0_g1::TRINITY_DN29554_c0_g1_i4::g.27::m.2(  0.104   1  0.000   1  0.131   1  0.000   0.000 N  0.450      SignalP-noTM
TRINITY_DN29554_c0_g1::TRINITY_DN29554_c0_g1_i4::g.27::m.2)  0.103   1  0.000   1  0.166   1  0.000   0.000 N  0.450      SignalP-noTM
TRINITY_DN29554_c0_g1::TRINITY_DN29554_c0_g1_i4::g.27::m.2*  0.105   1  0.000   1  0.120   1  0.000   0.000 N  0.450      SignalP-noTM
TRINITY_DN29554_c0_g1::TRINITY_DN29554_c0_g1_i4::g.27::m.2+  0.103   1  0.000   1  0.110   1  0.000   0.000 N  0.450      SignalP-noTM
TRINITY_DN29554_c0_g1::TRINITY_DN29554_c0_g1_i4::g.27::m.2,  0.103   1  0.000   1  0.145   1  0.000   0.000 N  0.450      SignalP-noTM
TRINITY_DN29554_c0_g1::TRINITY_DN29554_c0_g1_i4::g.27::m.2-  0.104   1  0.000   1  0.158   1  0.000   0.000 N  0.450      SignalP-noTM
TRINITY_DN29554_c0_g1::TRINITY_DN29554_c0_g1_i4::g.27::m.2.  0.106   1  0.000   1  0.129   1  0.000   0.000 N  0.450      SignalP-noTM
TRINITY_DN29554_c0_g1::TRINITY_DN29554_c0_g1_i4::g.27::m.2/  0.103   1  0.000   1  0.166   1  0.000   0.000 N  0.450      SignalP-noTM
TRINITY_DN29554_c0_g1::TRINITY_DN29554_c0_g1_i4::g.27::m.20  0.106   1  0.000   1  0.139   1  0.000   0.000 N  0.450      SignalP-noTM
TRINITY_DN29554_c0_g1::TRINITY_DN29554_c0_g1_i4::g.27::m.21  0.104   1  0.000   1  0.140   1  0.000   0.000 N  0.450      SignalP-noTM
TRINITY_DN29554_c0_g1::TRINITY_DN29554_c0_g1_i4::g.27::m.22  0.104   1  0.000   1  0.146   1  0.000   0.000 N  0.450      SignalP-noTM
TRINITY_DN29554_c0_g1::TRINITY_DN29554_c0_g1_i4::g.27::m.23  0.104   1  0.000   1  0.140   1  0.000   0.000 N  0.450      SignalP-noTM
TRINITY_DN29554_c0_g1::TRINITY_DN29554_c0_g1_i4::g.27::m.24  0.105   1  0.000   1  0.120   1  0.000   0.000 N  0.450      SignalP-noTM
TRINITY_DN29554_c0_g1::TRINITY_DN29554_c0_g1_i4::g.27::m.25  0.104   1  0.000   1  0.130   1  0.000   0.000 N  0.450      SignalP-noTM
TRINITY_DN29554_c0_g1::TRINITY_DN29554_c0_g1_i4::g.27::m.26  0.104   1  0.000   1  0.121   1  0.000   0.000 N  0.450      SignalP-noTM
TRINITY_DN29554_c0_g1::TRINITY_DN29554_c0_g1_i4::g.27::m.27  0.101   1  0.000   1  0.111   1  0.000   0.000 N  0.450      SignalP-noTM
TRINITY_DN29554_c0_g1::TRINITY_DN29554_c0_g1_i4::g.27::m.28  0.105   2  0.000   1  0.111   1  0.000   0.000 N  0.450      SignalP-noTM
TRINITY_DN29554_c0_g1::TRINITY_DN29554_c0_g1_i4::g.27::m.29  0.105   2  0.000   1  0.111   1  0.000   0.000 N  0.450      SignalP-noTM
TRINITY_DN29554_c0_g1::TRINITY_DN29554_c0_g1_i4::g.27::m.2:  0.105   2  0.000   1  0.111   1  0.000   0.000 N  0.450      SignalP-noTM
TRINITY_DN29554_c0_g1::TRINITY_DN29554_c0_g1_i4::g.27::m.2;  0.105   2  0.000   1  0.111   1  0.000   0.000 N  0.450      SignalP-noTM
TRINITY_DN29554_c0_g1::TRINITY_DN29554_c0_g1_i4::g.27::m.2<  0.105   2  0.000   1  0.111   1  0.000   0.000 N  0.450      SignalP-noTM
TRINITY_DN29554_c0_g1::TRINITY_DN29554_c0_g1_i4::g.27::m.2=  0.105   2  0.000   1  0.111   1  0.000   0.000 N  0.450      SignalP-noTM
TRINITY_DN29554_c0_g1::TRINITY_DN29554_c0_g1_i4::g.27::m.2>  0.105   2  0.000   1  0.111   1  0.000   0.000 N  0.450      SignalP-noTM
TRINITY_DN29554_c0_g1::TRINITY_DN29554_c0_g1_i4::g.27::m.2?  0.105   2  0.000   1  0.111   1  0.000   0.000 N  0.450      SignalP-noTM
TRINITY_DN29554_c0_g1::TRINITY_DN29554_c0_g1_i4::g.27::m.2@  0.105   2  0.000   1  0.111   1  0.000   0.000 N  0.450      SignalP-noTM
TRINITY_DN29554_c0_g1::TRINITY_DN29554_c0_g1_i4::g.27::m.2A  0.105   2  0.106  11  0.111   1  0.102   0.104 N  0.450      SignalP-noTM
TRINITY_DN29554_c0_g1::TRINITY_DN29554_c0_g1_i4::g.27::m.2B  0.108  12  0.107  12  0.111   1  0.101   0.104 N  0.450      SignalP-noTM
TRINITY_DN29554_c0_g1::TRINITY_DN29554_c0_g1_i4::g.27::m.2C  0.108  12  0.107  12  0.111   1  0.101   0.104 N  0.450      SignalP-noTM
TRINITY_DN29554_c0_g1::TRINITY_DN29554_c0_g1_i4::g.27::m.2D  0.109  14  0.107  14  0.111   1  0.100   0.103 N  0.450      SignalP-noTM
TRINITY_DN29554_c0_g1::TRINITY_DN29554_c0_g1_i4::g.27::m.2E  0.109  14  0.107  14  0.111   1  0.100   0.103 N  0.450      SignalP-noTM
TRINITY_DN29554_c0_g1::TRINITY_DN29554_c0_g1_i4::g.27::m.2F  0.109  14  0.107  14  0.111   1  0.100   0.103 N  0.450      SignalP-noTM
TRINITY_DN29554_c0_g1::TRINITY_DN29554_c0_g1_i5::g.30::m.3  0.104   1  0.000   1  0.130   1  0.000   0.000 N  0.450      SignalP-noTM
TRINITY_DN29554_c0_g1::TRINITY_DN29554_c0_g1_i5::g.30::m.3  0.104   1  0.000   1  0.121   1  0.000   0.000 N  0.450      SignalP-noTM
TRINITY_DN29554_c0_g1::TRINITY_DN29554_c0_g1_i5::g.30::m.3  0.105   1  0.000   1  0.140   1  0.000   0.000 N  0.450      SignalP-noTM
TRINITY_DN29554_c0_g1::TRINITY_DN29554_c0_g1_i5::g.30::m.3  0.105   1  0.000   1  0.140   1  0.000   0.000 N  0.450      SignalP-noTM
TRINITY_DN29554_c0_g1::TRINITY_DN29554_c0_g1_i5::g.30::m.3  0.104   1  0.000   1  0.140   1  0.000   0.000 N  0.450      SignalP-noTM
TRINITY_DN29554_c0_g1::TRINITY_DN29554_c0_g1_i5::g.30::m.3  0.103   1  0.000   1  0.145   1  0.000   0.000 N  0.450      SignalP-noTM
TRINITY_DN29554_c0_g1::TRINITY_DN29554_c0_g1_i5::g.30::m.3  0.103   1  0.000   1  0.110   1  0.000   0.000 N  0.450      SignalP-noTM
TRINITY_DN29554_c0_g1::TRINITY_DN29554_c0_g1_i5::g.30::m.3  0.103   1  0.000   1  0.166   1  0.000   0.000 N  0.450      SignalP-noTM
TRINITY_DN29554_c0_g1::TRINITY_DN29554_c0_g1_i5::g.30::m.3  0.103   1  0.000   1  0.166   1  0.000   0.000 N  0.450      SignalP-noTM
                           0.000   1  0.000   1  0.000   1  0.000   0.000 N  0.500      SignalP-TM
TRINITY_DN29554_c0_g1::TRINITY_DN29554_c0_g1_i5::g.30::m.3  0.000   1  0.000   1  0.000   1  0.000   0.000 N  0.450      SignalP-noTM
0.119892                   0.000   1  0.000   1  0.000   1  0.000   0.000 N  0.450      SignalP-noTM
TRINITY_DN29554_c0_g1::TRINITY_DN29554_c0_g1_i5::g.30::m.3  0.104   1  0.000   1  0.130   1  0.000   0.000 N  0.450      SignalP-noTM
TRINITY_DN29554_c0_g1::TRINITY_DN29554_c0_g1_i5::g.30::m.3  0.104   1  0.000   1  0.131   1  0.000   0.000 N  0.450      SignalP-noTM
TRINITY_DN29554_c0_g1::TRINITY_DN29554_c0_g1_i5::g.30::m.3  0.103   1  0.000   1  0.166   1  0.000   0.000 N  0.450      SignalP-noTM
TRINITY_DN29554_c0_g1::TRINITY_DN29554_c0_g1_i5::g.30::m.3  0.106   1  0.000   1  0.139   1  0.000   0.000 N  0.450      SignalP-noTM
TRINITY_DN29554_c0_g1::TRINITY_DN29554_c0_g1_i5::g.30::m.3  0.104   1  0.000   1  0.140   1  0.000   0.000 N  0.450      SignalP-noTM
TRINITY_DN29554_c0_g1::TRINITY_DN29554_c0_g1_i5::g.30::m.3  0.104   1  0.000   1  0.146   1  0.000   0.000 N  0.450      SignalP-noTM
TRINITY_DN29554_c0_g1::TRINITY_DN29554_c0_g1_i5::g.30::m.3  0.106   1  0.000   1  0.129   1  0.000   0.000 N  0.450      SignalP-noTM
TRINITY_DN29554_c0_g1::TRINITY_DN29554_c0_g1_i5::g.30::m.3  0.105   1  0.000   1  0.120   1  0.000   0.000 N  0.450      SignalP-noTM
TRINITY_DN29554_c0_g1::TRINITY_DN29554_c0_g1_i5::g.30::m.3  0.105   1  0.000   1  0.120   1  0.000   0.000 N  0.450      SignalP-noTM
TRINITY_DN29554_c0_g1::TRINITY_DN29554_c0_g1_i5::g.30::m.3  0.104   1  0.000   1  0.146   1  0.000   0.000 N  0.450      SignalP-noTM
TRINITY_DN29554_c0_g1::TRINITY_DN29554_c0_g1_i5::g.30::m.3  0.104   1  0.000   1  0.161   1  0.000   0.000 N  0.450      SignalP-noTM
TRINITY_DN29554_c0_g1::TRINITY_DN29554_c0_g1_i5::g.30::m.3  0.104   1  0.000   1  0.158   1  0.000   0.000 N  0.450      SignalP-noTM
TRINITY_DN29554_c0_g1::TRINITY_DN29554_c0_g1_i5::g.30::m.3  0.103   1  0.000   1  0.145   1  0.000   0.000 N  0.450      SignalP-noTM
TRINITY_DN29554_c0_g1::TRINITY_DN29554_c0_g1_i5::g.30::m.3  0.104   1  0.000   1  0.140   1  0.000   0.000 N  0.450      SignalP-noTM
TRINITY_DN29554_c0_g1::TRINITY_DN29554_c0_g1_i5::g.30::m.3  0.103   1  0.000   1  0.145   1  0.000   0.000 N  0.450      SignalP-noTM
TRINITY_DN29554_c0_g1::TRINITY_DN29554_c0_g1_i5::g.30::m.3  0.104   1  0.000   1  0.140   1  0.000   0.000 N  0.450      SignalP-noTM
TRINITY_DN29554_c0_g1::TRINITY_DN29554_c0_g1_i5::g.30::m.3  0.105   1  0.000   1  0.120   1  0.000   0.000 N  0.450      SignalP-noTM
TRINITY_DN29554_c0_g1::TRINITY_DN29554_c0_g1_i5::g.30::m.3  0.103   1  0.000   1  0.166   1  0.000   0.000 N  0.450      SignalP-noTM
TRINITY_DN29554_c0_g1::TRINITY_DN29554_c0_g1_i5::g.30::m.3  0.104   1  0.000   1  0.140   1  0.000   0.000 N  0.450      SignalP-noTM
TRINITY_DN29554_c0_g1::TRINITY_DN29554_c0_g1_i5::g.30::m.3  0.104   1  0.000   1  0.140   1  0.000   0.000 N  0.450      SignalP-noTM
TRINITY_DN29554_c0_g1::TRINITY_DN29554_c0_g1_i5::g.30::m.3  0.104   1  0.000   1  0.140   1  0.000   0.000 N  0.450      SignalP-noTM
TRINITY_DN29554_c0_g1::TRINITY_DN29554_c0_g1_i5::g.30::m.3!  0.103   1  0.000   1  0.145   1  0.000   0.000 N  0.450      SignalP-noTM
TRINITY_DN29554_c0_g1::TRINITY_DN29554_c0_g1_i5::g.30::m.3"  0.103   1  0.000   1  0.110   1  0.000   0.000 N  0.450      SignalP-noTM
TRINITY_DN29554_c0_g1::TRINITY_DN29554_c0_g1_i5::g.30::m.3#  0.104   1  0.000   1  0.158   1  0.000   0.000 N  0.450      SignalP-noTM
TRINITY_DN29554_c0_g1::TRINITY_DN29554_c0_g1_i5::g.30::m.3$  0.105   1  0.000   1  0.120   1  0.000   0.000 N  0.450      SignalP-noTM
TRINITY_DN29554_c0_g1::TRINITY_DN29554_c0_g1_i5::g.30::m.3%  0.104   1  0.000   1  0.140   1  0.000   0.000 N  0.450      SignalP-noTM
TRINITY_DN29554_c0_g1::TRINITY_DN29554_c0_g1_i5::g.30::m.3&  0.104   1  0.000   1  0.140   1  0.000   0.000 N  0.450      SignalP-noTM
TRINITY_DN29554_c0_g1::TRINITY_DN29554_c0_g1_i5::g.30::m.3'  0.104   1  0.000   1  0.138   1  0.000   0.000 N  0.450      SignalP-noTM
TRINITY_DN29554_c0_g1::TRINITY_DN29554_c0_g1_i5::g.30::m.3(  0.104   1  0.000   1  0.131   1  0.000   0.000 N  0.450      SignalP-noTM
TRINITY_DN29554_c0_g1::TRINITY_DN29554_c0_g1_i5::g.30::m.3)  0.103   1  0.000   1  0.166   1  0.000   0.000 N  0.450      SignalP-noTM
TRINITY_DN29554_c0_g1::TRINITY_DN29554_c0_g1_i5::g.30::m.3*  0.105   1  0.000   1  0.120   1  0.000   0.000 N  0.450      SignalP-noTM
TRINITY_DN29554_c0_g1::TRINITY_DN29554_c0_g1_i5::g.30::m.3+  0.103   1  0.000   1  0.110   1  0.000   0.000 N  0.450      SignalP-noTM
TRINITY_DN29554_c0_g1::TRINITY_DN29554_c0_g1_i5::g.30::m.3,  0.103   1  0.000   1  0.145   1  0.000   0.000 N  0.450      SignalP-noTM
TRINITY_DN29554_c0_g1::TRINITY_DN29554_c0_g1_i5::g.30::m.3-  0.104   1  0.000   1  0.158   1  0.000   0.000 N  0.450      SignalP-noTM
TRINITY_DN29554_c0_g1::TRINITY_DN29554_c0_g1_i5::g.30::m.3.  0.106   1  0.000   1  0.129   1  0.000   0.000 N  0.450      SignalP-noTM
TRINITY_DN29554_c0_g1::TRINITY_DN29554_c0_g1_i5::g.30::m.3/  0.103   1  0.000   1  0.166   1  0.000   0.000 N  0.450      SignalP-noTM
TRINITY_DN29554_c0_g1::TRINITY_DN29554_c0_g1_i5::g.30::m.30  0.102   1  0.000   1  0.151   1  0.000   0.000 N  0.450      SignalP-noTM
TRINITY_DN29554_c0_g1::TRINITY_DN29554_c0_g1_i5::g.30::m.31  0.104   2  0.000   1  0.153   2  0.000   0.000 N  0.450      SignalP-noTM
TRINITY_DN29554_c0_g1::TRINITY_DN29554_c0_g1_i5::g.30::m.32  0.104   3  0.000   1  0.153   2  0.000   0.000 N  0.450      SignalP-noTM
TRINITY_DN29554_c0_g1::TRINITY_DN29554_c0_g1_i5::g.30::m.33  0.104   4  0.000   1  0.153   2  0.000   0.000 N  0.450      SignalP-noTM
TRINITY_DN29554_c0_g1::TRINITY_DN29554_c0_g1_i5::g.30::m.34  0.104   4  0.000   1  0.153   2  0.000   0.000 N  0.450      SignalP-noTM
TRINITY_DN29554_c0_g1::TRINITY_DN29554_c0_g1_i5::g.30::m.35  0.104   4  0.000   1  0.153   2  0.000   0.000 N  0.450      SignalP-noTM
TRINITY_DN29554_c0_g1::TRINITY_DN29554_c0_g1_i5::g.30::m.36  0.104   4  0.000   1  0.153   2  0.000   0.000 N  0.450      SignalP-noTM
TRINITY_DN29554_c0_g1::TRINITY_DN29554_c0_g1_i5::g.30::m.37  0.104   4  0.000   1  0.153   2  0.000   0.000 N  0.450      SignalP-noTM
TRINITY_DN29554_c0_g1::TRINITY_DN29554_c0_g1_i5::g.30::m.38  0.106   9  0.000   1  0.153   2  0.000   0.000 N  0.450      SignalP-noTM
TRINITY_DN29554_c0_g1::TRINITY_DN29554_c0_g1_i5::g.30::m.39  0.106   9  0.000   1  0.153   2  0.000   0.000 N  0.450      SignalP-noTM
TRINITY_DN29554_c0_g1::TRINITY_DN29554_c0_g1_i5::g.30::m.3:  0.106   9  0.116  11  0.153   2  0.108   0.112 N  0.450      SignalP-noTM
TRINITY_DN29554_c0_g1::TRINITY_DN29554_c0_g1_i5::g.30::m.3;  0.106   9  0.116  11  0.153   2  0.108   0.112 N  0.450      SignalP-noTM
TRINITY_DN29554_c0_g1::TRINITY_DN29554_c0_g1_i5::g.30::m.3<  0.106   9  0.116  11  0.153   2  0.108   0.112 N  0.450      SignalP-noTM
TRINITY_DN29554_c0_g1::TRINITY_DN29554_c0_g1_i5::g.30::m.3=  0.106   9  0.116  11  0.153   2  0.108   0.112 N  0.450      SignalP-noTM
TRINITY_DN29554_c0_g1::TRINITY_DN29554_c0_g1_i5::g.30::m.3>  0.106   9  0.116  11  0.153   2  0.108   0.112 N  0.450      SignalP-noTM
TRINITY_DN29554_c0_g1::TRINITY_DN29554_c0_g1_i5::g.30::m.3?  0.106   9  0.116  11  0.153   2  0.108   0.112 N  0.450      SignalP-noTM
TRINITY_DN29554_c0_g1::TRINITY_DN29554_c0_g1_i5::g.30::m.3@  0.106   9  0.116  11  0.153   2  0.108   0.112 N  0.450      SignalP-noTM
TRINITY_DN29554_c0_g1::TRINITY_DN29554_c0_g1_i5::g.30::m.3A  0.106   9  0.116  11  0.153   2  0.108   0.112 N  0.450      SignalP-noTM
TRINITY_DN29554_c0_g1::TRINITY_DN29554_c0_g1_i5::g.30::m.3B  0.106  19  0.116  11  0.153   2  0.108   0.112 N  0.450      SignalP-noTM
TRINITY_DN29554_c0_g1::TRINITY_DN29554_c0_g1_i5::g.30::m.3C  0.106  19  0.116  11  0.153   2  0.108   0.112 N  0.450      SignalP-noTM
TRINITY_DN29554_c0_g1::TRINITY_DN29554_c0_g1_i5::g.30::m.3D  0.109  21  0.116  11  0.153   2  0.108   0.112 N  0.450      SignalP-noTM
TRINITY_DN29554_c0_g1::TRINITY_DN29554_c0_g1_i5::g.30::m.3E  0.109  21  0.116  11  0.153   2  0.108   0.112 N  0.450      SignalP-noTM
TRINITY_DN29554_c0_g1::TRINITY_DN29554_c0_g1_i5::g.30::m.3F  0.109  21  0.116  11  0.153   2  0.108   0.112 N  0.450      SignalP-noTM
TRINITY_DN29554_c0_g1::TRINITY_DN29554_c0_g1_i6::g.33::m.3  0.104   1  0.000   1  0.130   1  0.000   0.000 N  0.450      SignalP-noTM
TRINITY_DN29554_c0_g1::TRINITY_DN29554_c0_g1_i6::g.33::m.3  0.104   1  0.000   1  0.121   1  0.000   0.000 N  0.450      SignalP-noTM
TRINITY_DN29554_c0_g1::TRINITY_DN29554_c0_g1_i6::g.33::m.3  0.105   1  0.000   1  0.140   1  0.000   0.000 N  0.450      SignalP-noTM
TRINITY_DN29554_c0_g1::TRINITY_DN29554_c0_g1_i6::g.33::m.3  0.105   1  0.000   1  0.140   1  0.000   0.000 N  0.450      SignalP-noTM
TRINITY_DN29554_c0_g1::TRINITY_DN29554_c0_g1_i6::g.33::m.3  0.104   1  0.000   1  0.140   1  0.000   0.000 N  0.450      SignalP-noTM
TRINITY_DN29554_c0_g1::TRINITY_DN29554_c0_g1_i6::g.33::m.3  0.103   1  0.000   1  0.145   1  0.000   0.000 N  0.450      SignalP-noTM
TRINITY_DN29554_c0_g1::TRINITY_DN29554_c0_g1_i6::g.33::m.3  0.103   1  0.000   1  0.110   1  0.000   0.000 N  0.450      SignalP-noTM
TRINITY_DN29554_c0_g1::TRINITY_DN29554_c0_g1_i6::g.33::m.3  0.103   1  0.000   1  0.166   1  0.000   0.000 N  0.450      SignalP-noTM
TRINITY_DN29554_c0_g1::TRINITY_DN29554_c0_g1_i6::g.33::m.3  0.103   1  0.000   1  0.166   1  0.000   0.000 N  0.450      SignalP-noTM
                           0.000   1  0.000   1  0.000   1  0.000   0.000 N  0.500      SignalP-TM
TRINITY_DN29554_c0_g1::TRINITY_DN29554_c0_g1_i6::g.33::m.3  0.000   1  0.000   1  0.000   1  0.000   0.000 N  0.450      SignalP-noTM
0.119892                   0.000   1  0.000   1  0.000   1  0.000   0.000 N  0.450      SignalP-noTM
TRINITY_DN29554_c0_g1::TRINITY_DN29554_c0_g1_i6::g.33::m.3  0.104   1  0.000   1  0.130   1  0.000   0.000 N  0.450      SignalP-noTM
TRINITY_DN29554_c0_g1::TRINITY_DN29554_c0_g1_i6::g.33::m.3  0.104   1  0.000   1  0.131   1  0.000   0.000 N  0.450      SignalP-noTM
TRINITY_DN29554_c0_g1::TRINITY_DN29554_c0_g1_i6::g.33::m.3  0.103   1  0.000   1  0.166   1  0.000   0.000 N  0.450      SignalP-noTM
TRINITY_DN29554_c0_g1::TRINITY_DN29554_c0_g1_i6::g.33::m.3  0.106   1  0.000   1  0.139   1  0.000   0.000 N  0.450      SignalP-noTM
TRINITY_DN29554_c0_g1::TRINITY_DN29554_c0_g1_i6::g.33::m.3  0.104   1  0.000   1  0.140   1  0.000   0.000 N  0.450      SignalP-noTM
TRINITY_DN29554_c0_g1::TRINITY_DN29554_c0_g1_i6::g.33::m.3  0.104   1  0.000   1  0.146   1  0.000   0.000 N  0.450      SignalP-noTM
TRINITY_DN29554_c0_g1::TRINITY_DN29554_c0_g1_i6::g.33::m.3  0.106   1  0.000   1  0.129   1  0.000   0.000 N  0.450      SignalP-noTM
TRINITY_DN29554_c0_g1::TRINITY_DN29554_c0_g1_i6::g.33::m.3  0.105   1  0.000   1  0.120   1  0.000   0.000 N  0.450      SignalP-noTM
TRINITY_DN29554_c0_g1::TRINITY_DN29554_c0_g1_i6::g.33::m.3  0.105   1  0.000   1  0.120   1  0.000   0.000 N  0.450      SignalP-noTM
TRINITY_DN29554_c0_g1::TRINITY_DN29554_c0_g1_i6::g.33::m.3  0.104   1  0.000   1  0.146   1  0.000   0.000 N  0.450      SignalP-noTM
TRINITY_DN29554_c0_g1::TRINITY_DN29554_c0_g1_i6::g.33::m.3  0.104   1  0.000   1  0.161   1  0.000   0.000 N  0.450      SignalP-noTM
TRINITY_DN29554_c0_g1::TRINITY_DN29554_c0_g1_i6::g.33::m.3  0.104   1  0.000   1  0.158   1  0.000   0.000 N  0.450      SignalP-noTM
TRINITY_DN29554_c0_g1::TRINITY_DN29554_c0_g1_i6::g.33::m.3  0.103   1  0.000   1  0.145   1  0.000   0.000 N  0.450      SignalP-noTM
TRINITY_DN29554_c0_g1::TRINITY_DN29554_c0_g1_i6::g.33::m.3  0.104   1  0.000   1  0.140   1  0.000   0.000 N  0.450      SignalP-noTM
TRINITY_DN29554_c0_g1::TRINITY_DN29554_c0_g1_i6::g.33::m.3  0.103   1  0.000   1  0.145   1  0.000   0.000 N  0.450      SignalP-noTM
TRINITY_DN29554_c0_g1::TRINITY_DN29554_c0_g1_i6::g.33::m.3  0.104   1  0.000   1  0.140   1  0.000   0.000 N  0.450      SignalP-noTM
TRINITY_DN29554_c0_g1::TRINITY_DN29554_c0_g1_i6::g.33::m.3  0.105   1  0.000   1  0.120   1  0.000   0.000 N  0.450      SignalP-noTM
TRINITY_DN29554_c0_g1::TRINITY_DN29554_c0_g1_i6::g.33::m.3  0.103   1  0.000   1  0.166   1  0.000   0.000 N  0.450      SignalP-noTM
TRINITY_DN29554_c0_g1::TRINITY_DN29554_c0_g1_i6::g.33::m.3  0.104   1  0.000   1  0.140   1  0.000   0.000 N  0.450      SignalP-noTM
TRINITY_DN29554_c0_g1::TRINITY_DN29554_c0_g1_i6::g.33::m.3  0.104   1  0.000   1  0.140   1  0.000   0.000 N  0.450      SignalP-noTM
TRINITY_DN29554_c0_g1::TRINITY_DN29554_c0_g1_i6::g.33::m.3  0.104   1  0.000   1  0.140   1  0.000   0.000 N  0.450      SignalP-noTM
TRINITY_DN29554_c0_g1::TRINITY_DN29554_c0_g1_i6::g.33::m.3!  0.103   1  0.000   1  0.145   1  0.000   0.000 N  0.450      SignalP-noTM
TRINITY_DN29554_c0_g1::TRINITY_DN29554_c0_g1_i6::g.33::m.3"  0.103   1  0.000   1  0.110   1  0.000   0.000 N  0.450      SignalP-noTM
TRINITY_DN29554_c0_g1::TRINITY_DN29554_c0_g1_i6::g.33::m.3#  0.104   1  0.000   1  0.158   1  0.000   0.000 N  0.450      SignalP-noTM
TRINITY_DN29554_c0_g1::TRINITY_DN29554_c0_g1_i6::g.33::m.3$  0.105   1  0.000   1  0.120   1  0.000   0.000 N  0.450      SignalP-noTM
TRINITY_DN29554_c0_g1::TRINITY_DN29554_c0_g1_i6::g.33::m.3%  0.104   1  0.000   1  0.140   1  0.000   0.000 N  0.450      SignalP-noTM
TRINITY_DN29554_c0_g1::TRINITY_DN29554_c0_g1_i6::g.33::m.3&  0.104   1  0.000   1  0.140   1  0.000   0.000 N  0.450      SignalP-noTM
TRINITY_DN29554_c0_g1::TRINITY_DN29554_c0_g1_i6::g.33::m.3'  0.104   1  0.000   1  0.138   1  0.000   0.000 N  0.450      SignalP-noTM
TRINITY_DN29554_c0_g1::TRINITY_DN29554_c0_g1_i6::g.33::m.3(  0.104   1  0.000   1  0.131   1  0.000   0.000 N  0.450      SignalP-noTM
TRINITY_DN29554_c0_g1::TRINITY_DN29554_c0_g1_i6::g.33::m.3)  0.103   1  0.000   1  0.166   1  0.000   0.000 N  0.450      SignalP-noTM
TRINITY_DN29554_c0_g1::TRINITY_DN29554_c0_g1_i6::g.33::m.3*  0.105   1  0.000   1  0.120   1  0.000   0.000 N  0.450      SignalP-noTM
TRINITY_DN29554_c0_g1::TRINITY_DN29554_c0_g1_i6::g.33::m.3+  0.103   1  0.000   1  0.110   1  0.000   0.000 N  0.450      SignalP-noTM
TRINITY_DN29554_c0_g1::TRINITY_DN29554_c0_g1_i6::g.33::m.3,  0.103   1  0.000   1  0.145   1  0.000   0.000 N  0.450      SignalP-noTM
TRINITY_DN29554_c0_g1::TRINITY_DN29554_c0_g1_i6::g.33::m.3-  0.104   1  0.000   1  0.158   1  0.000   0.000 N  0.450      SignalP-noTM
TRINITY_DN29554_c0_g1::TRINITY_DN29554_c0_g1_i6::g.33::m.3.  0.106   1  0.000   1  0.129   1  0.000   0.000 N  0.450      SignalP-noTM
TRINITY_DN29554_c0_g1::TRINITY_DN29554_c0_g1_i6::g.33::m.3/  0.103   1  0.000   1  0.166   1  0.000   0.000 N  0.450      SignalP-noTM
TRINITY_DN29554_c0_g1::TRINITY_DN29554_c0_g1_i6::g.33::m.30  0.106   1  0.000   1  0.139   1  0.000   0.000 N  0.450      SignalP-noTM
TRINITY_DN29554_c0_g1::TRINITY_DN29554_c0_g1_i6::g.33::m.31  0.104   1  0.000   1  0.140   1  0.000   0.000 N  0.450      SignalP-noTM
TRINITY_DN29554_c0_g1::TRINITY_DN29554_c0_g1_i6::g.33::m.32  0.104   1  0.000   1  0.146   1  0.000   0.000 N  0.450      SignalP-noTM
TRINITY_DN29554_c0_g1::TRINITY_DN29554_c0_g1_i6::g.33::m.33  0.102   1  0.000   1  0.121   1  0.000   0.000 N  0.450      SignalP-noTM
TRINITY_DN29554_c0_g1::TRINITY_DN29554_c0_g1_i6::g.33::m.34  0.103   2  0.000   1  0.121   1  0.000   0.000 N  0.450      SignalP-noTM
TRINITY_DN29554_c0_g1::TRINITY_DN29554_c0_g1_i6::g.33::m.35  0.103   2  0.000   1  0.121   1  0.000   0.000 N  0.450      SignalP-noTM
TRINITY_DN29554_c0_g1::TRINITY_DN29554_c0_g1_i6::g.33::m.36  0.103   2  0.000   1  0.121   1  0.000   0.000 N  0.450      SignalP-noTM
TRINITY_DN29554_c0_g1::TRINITY_DN29554_c0_g1_i6::g.33::m.37  0.103   2  0.000   1  0.121   1  0.000   0.000 N  0.450      SignalP-noTM
TRINITY_DN29554_c0_g1::TRINITY_DN29554_c0_g1_i6::g.33::m.38  0.107   6  0.000   1  0.121   1  0.000   0.000 N  0.450      SignalP-noTM
TRINITY_DN29554_c0_g1::TRINITY_DN29554_c0_g1_i6::g.33::m.39  0.107   6  0.000   1  0.121   1  0.000   0.000 N  0.450      SignalP-noTM
TRINITY_DN29554_c0_g1::TRINITY_DN29554_c0_g1_i6::g.33::m.3:  0.107   6  0.000   1  0.121   1  0.000   0.000 N  0.450      SignalP-noTM
TRINITY_DN29554_c0_g1::TRINITY_DN29554_c0_g1_i6::g.33::m.3;  0.107   6  0.000   1  0.121   1  0.000   0.000 N  0.450      SignalP-noTM
TRINITY_DN29554_c0_g1::TRINITY_DN29554_c0_g1_i6::g.33::m.3<  0.107   6  0.000   1  0.121   1  0.000   0.000 N  0.450      SignalP-noTM
TRINITY_DN29554_c0_g1::TRINITY_DN29554_c0_g1_i6::g.33::m.3=  0.107   6  0.104  11  0.121   1  0.097   0.100 N  0.450      SignalP-noTM
TRINITY_DN29554_c0_g1::TRINITY_DN29554_c0_g1_i6::g.33::m.3>  0.107   6  0.107  12  0.121   1  0.095   0.100 N  0.450      SignalP-noTM
TRINITY_DN29554_c0_g1::TRINITY_DN29554_c0_g1_i6::g.33::m.3?  0.107   6  0.107  12  0.121   1  0.095   0.100 N  0.450      SignalP-noTM
TRINITY_DN29554_c0_g1::TRINITY_DN29554_c0_g1_i6::g.33::m.3@  0.107   6  0.107  12  0.121   1  0.095   0.100 N  0.450      SignalP-noTM
TRINITY_DN29554_c0_g1::TRINITY_DN29554_c0_g1_i6::g.33::m.3A  0.107   6  0.107  12  0.121   1  0.095   0.100 N  0.450      SignalP-noTM
TRINITY_DN29554_c0_g1::TRINITY_DN29554_c0_g1_i6::g.33::m.3B  0.107  16  0.107  12  0.121   1  0.095   0.100 N  0.450      SignalP-noTM
TRINITY_DN29554_c0_g1::TRINITY_DN29554_c0_g1_i6::g.33::m.3C  0.107  16  0.107  12  0.121   1  0.095   0.100 N  0.450      SignalP-noTM
TRINITY_DN29554_c0_g1::TRINITY_DN29554_c0_g1_i6::g.33::m.3D  0.109  18  0.107  12  0.121   1  0.095   0.100 N  0.450      SignalP-noTM
TRINITY_DN29554_c0_g1::TRINITY_DN29554_c0_g1_i6::g.33::m.3E  0.109  18  0.107  12  0.121   1  0.095   0.100 N  0.450      SignalP-noTM
TRINITY_DN29554_c0_g1::TRINITY_DN29554_c0_g1_i6::g.33::m.3F  0.109  18  0.107  12  0.121   1  0.095   0.100 N  0.450      SignalP-noTM
TRINITY_DN29554_c0_g1::TRINITY_DN29554_c0_g1_i7::g.36::m.3  0.104   1  0.000   1  0.130   1  0.000   0.000 N  0.450      SignalP-noTM
TRINITY_DN29554_c0_g1::TRINITY_DN29554_c0_g1_i7::g.36::m.3  0.104   1  0.000   1  0.121   1  0.000   0.000 N  0.450      SignalP-noTM
TRINITY_DN29554_c0_g1::TRINITY_DN29554_c0_g1_i7::g.36::m.3  0.105   1  0.000   1  0.140   1  0.000   0.000 N  0.450      SignalP-noTM
TRINITY_DN29554_c0_g1::TRINITY_DN29554_c0_g1_i7::g.36::m.3  0.105   1  0.000   1  0.140   1  0.000   0.000 N  0.450      SignalP-noTM
TRINITY_DN29554_c0_g1::TRINITY_DN29554_c0_g1_i7::g.36::m.3  0.104   1  0.000   1  0.140   1  0.000   0.000 N  0.450      SignalP-noTM
TRINITY_DN29554_c0_g1::TRINITY_DN29554_c0_g1_i7::g.36::m.3  0.103   1  0.000   1  0.145   1  0.000   0.000 N  0.450      SignalP-noTM
TRINITY_DN29554_c0_g1::TRINITY_DN29554_c0_g1_i7::g.36::m.3  0.103   1  0.000   1  0.110   1  0.000   0.000 N  0.450      SignalP-noTM
TRINITY_DN29554_c0_g1::TRINITY_DN29554_c0_g1_i7::g.36::m.3  0.103   1  0.000   1  0.166   1  0.000   0.000 N  0.450      SignalP-noTM
TRINITY_DN29554_c0_g1::TRINITY_DN29554_c0_g1_i7::g.36::m.3  0.103   1  0.000   1  0.166   1  0.000   0.000 N  0.450      SignalP-noTM
                           0.000   1  0.000   1  0.000   1  0.000   0.000 N  0.500      SignalP-TM
TRINITY_DN29554_c0_g1::TRINITY_DN29554_c0_g1_i7::g.36::m.3  0.000   1  0.000   1  0.000   1  0.000   0.000 N  0.450      SignalP-noTM
0.119892                   0.000   1  0.000   1  0.000   1  0.000   0.000 N  0.450      SignalP-noTM
TRINITY_DN29554_c0_g1::TRINITY_DN29554_c0_g1_i7::g.36::m.3  0.104   1  0.000   1  0.130   1  0.000   0.000 N  0.450      SignalP-noTM
TRINITY_DN29554_c0_g1::TRINITY_DN29554_c0_g1_i7::g.36::m.3  0.104   1  0.000   1  0.131   1  0.000   0.000 N  0.450      SignalP-noTM
TRINITY_DN29554_c0_g1::TRINITY_DN29554_c0_g1_i7::g.36::m.3  0.103   1  0.000   1  0.166   1  0.000   0.000 N  0.450      SignalP-noTM
TRINITY_DN29554_c0_g1::TRINITY_DN29554_c0_g1_i7::g.36::m.3  0.106   1  0.000   1  0.139   1  0.000   0.000 N  0.450      SignalP-noTM
TRINITY_DN29554_c0_g1::TRINITY_DN29554_c0_g1_i7::g.36::m.3  0.104   1  0.000   1  0.140   1  0.000   0.000 N  0.450      SignalP-noTM
TRINITY_DN29554_c0_g1::TRINITY_DN29554_c0_g1_i7::g.36::m.3  0.104   1  0.000   1  0.146   1  0.000   0.000 N  0.450      SignalP-noTM
TRINITY_DN29554_c0_g1::TRINITY_DN29554_c0_g1_i7::g.36::m.3  0.106   1  0.000   1  0.129   1  0.000   0.000 N  0.450      SignalP-noTM
TRINITY_DN29554_c0_g1::TRINITY_DN29554_c0_g1_i7::g.36::m.3  0.105   1  0.000   1  0.120   1  0.000   0.000 N  0.450      SignalP-noTM
TRINITY_DN29554_c0_g1::TRINITY_DN29554_c0_g1_i7::g.36::m.3  0.105   1  0.000   1  0.120   1  0.000   0.000 N  0.450      SignalP-noTM
TRINITY_DN29554_c0_g1::TRINITY_DN29554_c0_g1_i7::g.36::m.3  0.104   1  0.000   1  0.146   1  0.000   0.000 N  0.450      SignalP-noTM
TRINITY_DN29554_c0_g1::TRINITY_DN29554_c0_g1_i7::g.36::m.3  0.104   1  0.000   1  0.161   1  0.000   0.000 N  0.450      SignalP-noTM
TRINITY_DN29554_c0_g1::TRINITY_DN29554_c0_g1_i7::g.36::m.3  0.104   1  0.000   1  0.158   1  0.000   0.000 N  0.450      SignalP-noTM
TRINITY_DN29554_c0_g1::TRINITY_DN29554_c0_g1_i7::g.36::m.3  0.103   1  0.000   1  0.145   1  0.000   0.000 N  0.450      SignalP-noTM
TRINITY_DN29554_c0_g1::TRINITY_DN29554_c0_g1_i7::g.36::m.3  0.104   1  0.000   1  0.140   1  0.000   0.000 N  0.450      SignalP-noTM
TRINITY_DN29554_c0_g1::TRINITY_DN29554_c0_g1_i7::g.36::m.3  0.103   1  0.000   1  0.145   1  0.000   0.000 N  0.450      SignalP-noTM
TRINITY_DN29554_c0_g1::TRINITY_DN29554_c0_g1_i7::g.36::m.3  0.104   1  0.000   1  0.140   1  0.000   0.000 N  0.450      SignalP-noTM
TRINITY_DN29554_c0_g1::TRINITY_DN29554_c0_g1_i7::g.36::m.3  0.105   1  0.000   1  0.120   1  0.000   0.000 N  0.450      SignalP-noTM
TRINITY_DN29554_c0_g1::TRINITY_DN29554_c0_g1_i7::g.36::m.3  0.103   1  0.000   1  0.166   1  0.000   0.000 N  0.450      SignalP-noTM
TRINITY_DN29554_c0_g1::TRINITY_DN29554_c0_g1_i7::g.36::m.3  0.104   1  0.000   1  0.140   1  0.000   0.000 N  0.450      SignalP-noTM
TRINITY_DN29554_c0_g1::TRINITY_DN29554_c0_g1_i7::g.36::m.3  0.104   1  0.000   1  0.140   1  0.000   0.000 N  0.450      SignalP-noTM
TRINITY_DN29554_c0_g1::TRINITY_DN29554_c0_g1_i7::g.36::m.3  0.104   1  0.000   1  0.140   1  0.000   0.000 N  0.450      SignalP-noTM
TRINITY_DN29554_c0_g1::TRINITY_DN29554_c0_g1_i7::g.36::m.3!  0.103   1  0.000   1  0.145   1  0.000   0.000 N  0.450      SignalP-noTM
TRINITY_DN29554_c0_g1::TRINITY_DN29554_c0_g1_i7::g.36::m.3"  0.103   1  0.000   1  0.110   1  0.000   0.000 N  0.450      SignalP-noTM
TRINITY_DN29554_c0_g1::TRINITY_DN29554_c0_g1_i7::g.36::m.3#  0.104   1  0.000   1  0.158   1  0.000   0.000 N  0.450      SignalP-noTM
TRINITY_DN29554_c0_g1::TRINITY_DN29554_c0_g1_i7::g.36::m.3$  0.105   1  0.000   1  0.120   1  0.000   0.000 N  0.450      SignalP-noTM
TRINITY_DN29554_c0_g1::TRINITY_DN29554_c0_g1_i7::g.36::m.3%  0.104   1  0.000   1  0.140   1  0.000   0.000 N  0.450      SignalP-noTM
TRINITY_DN29554_c0_g1::TRINITY_DN29554_c0_g1_i7::g.36::m.3&  0.104   1  0.000   1  0.140   1  0.000   0.000 N  0.450      SignalP-noTM
TRINITY_DN29554_c0_g1::TRINITY_DN29554_c0_g1_i7::g.36::m.3'  0.104   1  0.000   1  0.138   1  0.000   0.000 N  0.450      SignalP-noTM
TRINITY_DN29554_c0_g1::TRINITY_DN29554_c0_g1_i7::g.36::m.3(  0.104   1  0.000   1  0.131   1  0.000   0.000 N  0.450      SignalP-noTM
TRINITY_DN29554_c0_g1::TRINITY_DN29554_c0_g1_i7::g.36::m.3)  0.103   1  0.000   1  0.166   1  0.000   0.000 N  0.450      SignalP-noTM
TRINITY_DN29554_c0_g1::TRINITY_DN29554_c0_g1_i7::g.36::m.3*  0.105   1  0.000   1  0.120   1  0.000   0.000 N  0.450      SignalP-noTM
TRINITY_DN29554_c0_g1::TRINITY_DN29554_c0_g1_i7::g.36::m.3+  0.103   1  0.000   1  0.110   1  0.000   0.000 N  0.450      SignalP-noTM
TRINITY_DN29554_c0_g1::TRINITY_DN29554_c0_g1_i7::g.36::m.3,  0.103   1  0.000   1  0.145   1  0.000   0.000 N  0.450      SignalP-noTM
TRINITY_DN29554_c0_g1::TRINITY_DN29554_c0_g1_i7::g.36::m.3-  0.104   1  0.000   1  0.158   1  0.000   0.000 N  0.450      SignalP-noTM
TRINITY_DN29554_c0_g1::TRINITY_DN29554_c0_g1_i7::g.36::m.3.  0.106   1  0.000   1  0.129   1  0.000   0.000 N  0.450      SignalP-noTM
TRINITY_DN29554_c0_g1::TRINITY_DN29554_c0_g1_i7::g.36::m.3/  0.103   1  0.000   1  0.166   1  0.000   0.000 N  0.450      SignalP-noTM
TRINITY_DN29554_c0_g1::TRINITY_DN29554_c0_g1_i7::g.36::m.30  0.106   1  0.000   1  0.139   1  0.000   0.000 N  0.450      SignalP-noTM
TRINITY_DN29554_c0_g1::TRINITY_DN29554_c0_g1_i7::g.36::m.31  0.104   1  0.000   1  0.140   1  0.000   0.000 N  0.450      SignalP-noTM
TRINITY_DN29554_c0_g1::TRINITY_DN29554_c0_g1_i7::g.36::m.32  0.104   1  0.000   1  0.146   1  0.000   0.000 N  0.450      SignalP-noTM
TRINITY_DN29554_c0_g1::TRINITY_DN29554_c0_g1_i7::g.36::m.33  0.104   1  0.000   1  0.140   1  0.000   0.000 N  0.450      SignalP-noTM
TRINITY_DN29554_c0_g1::TRINITY_DN29554_c0_g1_i7::g.36::m.34  0.105   1  0.000   1  0.120   1  0.000   0.000 N  0.450      SignalP-noTM
TRINITY_DN29554_c0_g1::TRINITY_DN29554_c0_g1_i7::g.36::m.35  0.104   1  0.000   1  0.130   1  0.000   0.000 N  0.450      SignalP-noTM
TRINITY_DN29554_c0_g1::TRINITY_DN29554_c0_g1_i7::g.36::m.36  0.101   1  0.000   1  0.126   1  0.000   0.000 N  0.450      SignalP-noTM
TRINITY_DN29554_c0_g1::TRINITY_DN29554_c0_g1_i7::g.36::m.37  0.101   1  0.000   1  0.126   1  0.000   0.000 N  0.450      SignalP-noTM
TRINITY_DN29554_c0_g1::TRINITY_DN29554_c0_g1_i7::g.36::m.38  0.105   3  0.000   1  0.126   1  0.000   0.000 N  0.450      SignalP-noTM
TRINITY_DN29554_c0_g1::TRINITY_DN29554_c0_g1_i7::g.36::m.39  0.105   3  0.000   1  0.126   1  0.000   0.000 N  0.450      SignalP-noTM
TRINITY_DN29554_c0_g1::TRINITY_DN29554_c0_g1_i7::g.36::m.3:  0.105   3  0.000   1  0.126   1  0.000   0.000 N  0.450      SignalP-noTM
TRINITY_DN29554_c0_g1::TRINITY_DN29554_c0_g1_i7::g.36::m.3;  0.105   3  0.000   1  0.126   1  0.000   0.000 N  0.450      SignalP-noTM
TRINITY_DN29554_c0_g1::TRINITY_DN29554_c0_g1_i7::g.36::m.3<  0.105   3  0.000   1  0.126   1  0.000   0.000 N  0.450      SignalP-noTM
TRINITY_DN29554_c0_g1::TRINITY_DN29554_c0_g1_i7::g.36::m.3=  0.105   3  0.000   1  0.126   1  0.000   0.000 N  0.450      SignalP-noTM
TRINITY_DN29554_c0_g1::TRINITY_DN29554_c0_g1_i7::g.36::m.3>  0.105   3  0.000   1  0.126   1  0.000   0.000 N  0.450      SignalP-noTM
TRINITY_DN29554_c0_g1::TRINITY_DN29554_c0_g1_i7::g.36::m.3?  0.105  10  0.000   1  0.126   1  0.000   0.000 N  0.450      SignalP-noTM
TRINITY_DN29554_c0_g1::TRINITY_DN29554_c0_g1_i7::g.36::m.3@  0.105  10  0.108  11  0.126   1  0.100   0.104 N  0.450      SignalP-noTM
TRINITY_DN29554_c0_g1::TRINITY_DN29554_c0_g1_i7::g.36::m.3A  0.105  10  0.109  12  0.126   1  0.100   0.104 N  0.450      SignalP-noTM
TRINITY_DN29554_c0_g1::TRINITY_DN29554_c0_g1_i7::g.36::m.3B  0.107  13  0.109  13  0.126   1  0.100   0.104 N  0.450      SignalP-noTM
TRINITY_DN29554_c0_g1::TRINITY_DN29554_c0_g1_i7::g.36::m.3C  0.107  13  0.109  13  0.126   1  0.100   0.104 N  0.450      SignalP-noTM
TRINITY_DN29554_c0_g1::TRINITY_DN29554_c0_g1_i7::g.36::m.3D  0.110  15  0.109  15  0.126   1  0.099   0.104 N  0.450      SignalP-noTM
TRINITY_DN29554_c0_g1::TRINITY_DN29554_c0_g1_i7::g.36::m.3E  0.110  15  0.109  15  0.126   1  0.099   0.104 N  0.450      SignalP-noTM
TRINITY_DN29554_c0_g1::TRINITY_DN29554_c0_g1_i7::g.36::m.3F  0.110  15  0.109  15  0.126   1  0.099   0.104 N  0.450      SignalP-noTM
TRINITY_DN29554_c0_g1::TRINITY_DN29554_c0_g1_i8::g.39::m.3  0.104   1  0.000   1  0.130   1  0.000   0.000 N  0.450      SignalP-noTM
TRINITY_DN29554_c0_g1::TRINITY_DN29554_c0_g1_i8::g.39::m.3  0.104   1  0.000   1  0.121   1  0.000   0.000 N  0.450      SignalP-noTM
TRINITY_DN29554_c0_g1::TRINITY_DN29554_c0_g1_i8::g.39::m.3  0.105   1  0.000   1  0.140   1  0.000   0.000 N  0.450      SignalP-noTM
TRINITY_DN29554_c0_g1::TRINITY_DN29554_c0_g1_i8::g.39::m.3  0.105   1  0.000   1  0.140   1  0.000   0.000 N  0.450      SignalP-noTM
TRINITY_DN29554_c0_g1::TRINITY_DN29554_c0_g1_i8::g.39::m.3  0.104   1  0.000   1  0.140   1  0.000   0.000 N  0.450      SignalP-noTM
TRINITY_DN29554_c0_g1::TRINITY_DN29554_c0_g1_i8::g.39::m.3  0.103   1  0.000   1  0.145   1  0.000   0.000 N  0.450      SignalP-noTM
TRINITY_DN29554_c0_g1::TRINITY_DN29554_c0_g1_i8::g.39::m.3  0.103   1  0.000   1  0.110   1  0.000   0.000 N  0.450      SignalP-noTM
TRINITY_DN29554_c0_g1::TRINITY_DN29554_c0_g1_i8::g.39::m.3  0.103   1  0.000   1  0.166   1  0.000   0.000 N  0.450      SignalP-noTM
TRINITY_DN29554_c0_g1::TRINITY_DN29554_c0_g1_i8::g.39::m.3  0.103   1  0.000   1  0.166   1  0.000   0.000 N  0.450      SignalP-noTM
                           0.000   1  0.000   1  0.000   1  0.000   0.000 N  0.500      SignalP-TM
TRINITY_DN29554_c0_g1::TRINITY_DN29554_c0_g1_i8::g.39::m.3  0.000   1  0.000   1  0.000   1  0.000   0.000 N  0.450      SignalP-noTM
0.119892                   0.000   1  0.000   1  0.000   1  0.000   0.000 N  0.450      SignalP-noTM
TRINITY_DN29554_c0_g1::TRINITY_DN29554_c0_g1_i8::g.39::m.3  0.104   1  0.000   1  0.130   1  0.000   0.000 N  0.450      SignalP-noTM
TRINITY_DN29554_c0_g1::TRINITY_DN29554_c0_g1_i8::g.39::m.3  0.104   1  0.000   1  0.131   1  0.000   0.000 N  0.450      SignalP-noTM
TRINITY_DN29554_c0_g1::TRINITY_DN29554_c0_g1_i8::g.39::m.3  0.103   1  0.000   1  0.166   1  0.000   0.000 N  0.450      SignalP-noTM
TRINITY_DN29554_c0_g1::TRINITY_DN29554_c0_g1_i8::g.39::m.3  0.106   1  0.000   1  0.139   1  0.000   0.000 N  0.450      SignalP-noTM
TRINITY_DN29554_c0_g1::TRINITY_DN29554_c0_g1_i8::g.39::m.3  0.104   1  0.000   1  0.140   1  0.000   0.000 N  0.450      SignalP-noTM
TRINITY_DN29554_c0_g1::TRINITY_DN29554_c0_g1_i8::g.39::m.3  0.104   1  0.000   1  0.146   1  0.000   0.000 N  0.450      SignalP-noTM
TRINITY_DN29554_c0_g1::TRINITY_DN29554_c0_g1_i8::g.39::m.3  0.106   1  0.000   1  0.129   1  0.000   0.000 N  0.450      SignalP-noTM
TRINITY_DN29554_c0_g1::TRINITY_DN29554_c0_g1_i8::g.39::m.3  0.105   1  0.000   1  0.120   1  0.000   0.000 N  0.450      SignalP-noTM
TRINITY_DN29554_c0_g1::TRINITY_DN29554_c0_g1_i8::g.39::m.3  0.105   1  0.000   1  0.120   1  0.000   0.000 N  0.450      SignalP-noTM
TRINITY_DN29554_c0_g1::TRINITY_DN29554_c0_g1_i8::g.39::m.3  0.104   1  0.000   1  0.146   1  0.000   0.000 N  0.450      SignalP-noTM
TRINITY_DN29554_c0_g1::TRINITY_DN29554_c0_g1_i8::g.39::m.3  0.104   1  0.000   1  0.161   1  0.000   0.000 N  0.450      SignalP-noTM
TRINITY_DN29554_c0_g1::TRINITY_DN29554_c0_g1_i8::g.39::m.3  0.104   1  0.000   1  0.158   1  0.000   0.000 N  0.450      SignalP-noTM
TRINITY_DN29554_c0_g1::TRINITY_DN29554_c0_g1_i8::g.39::m.3  0.103   1  0.000   1  0.145   1  0.000   0.000 N  0.450      SignalP-noTM
TRINITY_DN29554_c0_g1::TRINITY_DN29554_c0_g1_i8::g.39::m.3  0.104   1  0.000   1  0.140   1  0.000   0.000 N  0.450      SignalP-noTM
TRINITY_DN29554_c0_g1::TRINITY_DN29554_c0_g1_i8::g.39::m.3  0.103   1  0.000   1  0.145   1  0.000   0.000 N  0.450      SignalP-noTM
TRINITY_DN29554_c0_g1::TRINITY_DN29554_c0_g1_i8::g.39::m.3  0.104   1  0.000   1  0.140   1  0.000   0.000 N  0.450      SignalP-noTM
TRINITY_DN29554_c0_g1::TRINITY_DN29554_c0_g1_i8::g.39::m.3  0.105   1  0.000   1  0.120   1  0.000   0.000 N  0.450      SignalP-noTM
TRINITY_DN29554_c0_g1::TRINITY_DN29554_c0_g1_i8::g.39::m.3  0.103   1  0.000   1  0.166   1  0.000   0.000 N  0.450      SignalP-noTM
TRINITY_DN29554_c0_g1::TRINITY_DN29554_c0_g1_i8::g.39::m.3  0.104   1  0.000   1  0.140   1  0.000   0.000 N  0.450      SignalP-noTM
TRINITY_DN29554_c0_g1::TRINITY_DN29554_c0_g1_i8::g.39::m.3  0.104   1  0.000   1  0.140   1  0.000   0.000 N  0.450      SignalP-noTM
TRINITY_DN29554_c0_g1::TRINITY_DN29554_c0_g1_i8::g.39::m.3  0.104   1  0.000   1  0.140   1  0.000   0.000 N  0.450      SignalP-noTM
TRINITY_DN29554_c0_g1::TRINITY_DN29554_c0_g1_i8::g.39::m.3!  0.103   1  0.000   1  0.145   1  0.000   0.000 N  0.450      SignalP-noTM
TRINITY_DN29554_c0_g1::TRINITY_DN29554_c0_g1_i8::g.39::m.3"  0.103   1  0.000   1  0.110   1  0.000   0.000 N  0.450      SignalP-noTM
TRINITY_DN29554_c0_g1::TRINITY_DN29554_c0_g1_i8::g.39::m.3#  0.104   1  0.000   1  0.158   1  0.000   0.000 N  0.450      SignalP-noTM
TRINITY_DN29554_c0_g1::TRINITY_DN29554_c0_g1_i8::g.39::m.3$  0.105   1  0.000   1  0.120   1  0.000   0.000 N  0.450      SignalP-noTM
TRINITY_DN29554_c0_g1::TRINITY_DN29554_c0_g1_i8::g.39::m.3%  0.104   1  0.000   1  0.140   1  0.000   0.000 N  0.450      SignalP-noTM
TRINITY_DN29554_c0_g1::TRINITY_DN29554_c0_g1_i8::g.39::m.3&  0.104   1  0.000   1  0.140   1  0.000   0.000 N  0.450      SignalP-noTM
TRINITY_DN29554_c0_g1::TRINITY_DN29554_c0_g1_i8::g.39::m.3'  0.104   1  0.000   1  0.138   1  0.000   0.000 N  0.450      SignalP-noTM
TRINITY_DN29554_c0_g1::TRINITY_DN29554_c0_g1_i8::g.39::m.3(  0.104   1  0.000   1  0.131   1  0.000   0.000 N  0.450      SignalP-noTM
TRINITY_DN29554_c0_g1::TRINITY_DN29554_c0_g1_i8::g.39::m.3)  0.103   1  0.000   1  0.166   1  0.000   0.000 N  0.450      SignalP-noTM
TRINITY_DN29554_c0_g1::TRINITY_DN29554_c0_g1_i8::g.39::m.3*  0.105   1  0.000   1  0.120   1  0.000   0.000 N  0.450      SignalP-noTM
TRINITY_DN29554_c0_g1::TRINITY_DN29554_c0_g1_i8::g.39::m.3+  0.103   1  0.000   1  0.110   1  0.000   0.000 N  0.450      SignalP-noTM
TRINITY_DN29554_c0_g1::TRINITY_DN29554_c0_g1_i8::g.39::m.3,  0.103   1  0.000   1  0.145   1  0.000   0.000 N  0.450      SignalP-noTM
TRINITY_DN29554_c0_g1::TRINITY_DN29554_c0_g1_i8::g.39::m.3-  0.104   1  0.000   1  0.158   1  0.000   0.000 N  0.450      SignalP-noTM
TRINITY_DN29554_c0_g1::TRINITY_DN29554_c0_g1_i8::g.39::m.3.  0.106   1  0.000   1  0.129   1  0.000   0.000 N  0.450      SignalP-noTM
TRINITY_DN29554_c0_g1::TRINITY_DN29554_c0_g1_i8::g.39::m.3/  0.103   1  0.000   1  0.166   1  0.000   0.000 N  0.450      SignalP-noTM
TRINITY_DN29554_c0_g1::TRINITY_DN29554_c0_g1_i8::g.39::m.30  0.106   1  0.000   1  0.139   1  0.000   0.000 N  0.450      SignalP-noTM
TRINITY_DN29554_c0_g1::TRINITY_DN29554_c0_g1_i8::g.39::m.31  0.104   1  0.000   1  0.140   1  0.000   0.000 N  0.450      SignalP-noTM
TRINITY_DN29554_c0_g1::TRINITY_DN29554_c0_g1_i8::g.39::m.32  0.104   1  0.000   1  0.146   1  0.000   0.000 N  0.450      SignalP-noTM
TRINITY_DN29554_c0_g1::TRINITY_DN29554_c0_g1_i8::g.39::m.33  0.104   1  0.000   1  0.140   1  0.000   0.000 N  0.450      SignalP-noTM
TRINITY_DN29554_c0_g1::TRINITY_DN29554_c0_g1_i8::g.39::m.34  0.105   1  0.000   1  0.120   1  0.000   0.000 N  0.450      SignalP-noTM
TRINITY_DN29554_c0_g1::TRINITY_DN29554_c0_g1_i8::g.39::m.35  0.104   1  0.000   1  0.130   1  0.000   0.000 N  0.450      SignalP-noTM
TRINITY_DN29554_c0_g1::TRINITY_DN29554_c0_g1_i8::g.39::m.36  0.104   1  0.000   1  0.121   1  0.000   0.000 N  0.450      SignalP-noTM
TRINITY_DN29554_c0_g1::TRINITY_DN29554_c0_g1_i8::g.39::m.37  0.103   1  0.000   1  0.110   1  0.000   0.000 N  0.450      SignalP-noTM
TRINITY_DN29554_c0_g1::TRINITY_DN29554_c0_g1_i8::g.39::m.38  0.104   1  0.000   1  0.158   1  0.000   0.000 N  0.450      SignalP-noTM
TRINITY_DN29554_c0_g1::TRINITY_DN29554_c0_g1_i8::g.39::m.39  0.101   1  0.000   1  0.104   1  0.000   0.000 N  0.450      SignalP-noTM
TRINITY_DN29554_c0_g1::TRINITY_DN29554_c0_g1_i8::g.39::m.3:  0.102   2  0.000   1  0.104   1  0.000   0.000 N  0.450      SignalP-noTM
TRINITY_DN29554_c0_g1::TRINITY_DN29554_c0_g1_i8::g.39::m.3;  0.102   2  0.000   1  0.107   3  0.000   0.000 N  0.450      SignalP-noTM
TRINITY_DN29554_c0_g1::TRINITY_DN29554_c0_g1_i8::g.39::m.3<  0.104   4  0.000   1  0.111   4  0.000   0.000 N  0.450      SignalP-noTM
TRINITY_DN29554_c0_g1::TRINITY_DN29554_c0_g1_i8::g.39::m.3=  0.104   4  0.000   1  0.111   4  0.000   0.000 N  0.450      SignalP-noTM
TRINITY_DN29554_c0_g1::TRINITY_DN29554_c0_g1_i8::g.39::m.3>  0.104   4  0.000   1  0.111   4  0.000   0.000 N  0.450      SignalP-noTM
TRINITY_DN29554_c0_g1::TRINITY_DN29554_c0_g1_i8::g.39::m.3?  0.104   4  0.000   1  0.113   7  0.000   0.000 N  0.450      SignalP-noTM
TRINITY_DN29554_c0_g1::TRINITY_DN29554_c0_g1_i8::g.39::m.3@  0.104   4  0.000   1  0.115   8  0.000   0.000 N  0.450      SignalP-noTM
TRINITY_DN29554_c0_g1::TRINITY_DN29554_c0_g1_i8::g.39::m.3A  0.106   9  0.000   1  0.115   8  0.000   0.000 N  0.450      SignalP-noTM
TRINITY_DN29554_c0_g1::TRINITY_DN29554_c0_g1_i8::g.39::m.3B  0.106  10  0.000   1  0.115   8  0.000   0.000 N  0.450      SignalP-noTM
TRINITY_DN29554_c0_g1::TRINITY_DN29554_c0_g1_i8::g.39::m.3C  0.106  10  0.104  11  0.115   8  0.107   0.106 N  0.450      SignalP-noTM
TRINITY_DN29554_c0_g1::TRINITY_DN29554_c0_g1_i8::g.39::m.3D  0.111  12  0.108  12  0.115   8  0.106   0.107 N  0.450      SignalP-noTM
TRINITY_DN29554_c0_g1::TRINITY_DN29554_c0_g1_i8::g.39::m.3E  0.111  12  0.108  12  0.115   8  0.106   0.107 N  0.450      SignalP-noTM
TRINITY_DN29554_c0_g1::TRINITY_DN29554_c0_g1_i8::g.39::m.3F  0.111  12  0.108  12  0.115   8  0.106   0.107 N  0.450      SignalP-noTM
TRINITY_DN29554_c0_g1::TRINITY_DN29554_c0_g1_i9::g.42::m.4  0.104   1  0.000   1  0.130   1  0.000   0.000 N  0.450      SignalP-noTM
TRINITY_DN29554_c0_g1::TRINITY_DN29554_c0_g1_i9::g.42::m.4  0.104   1  0.000   1  0.121   1  0.000   0.000 N  0.450      SignalP-noTM
TRINITY_DN29554_c0_g1::TRINITY_DN29554_c0_g1_i9::g.42::m.4  0.105   1  0.000   1  0.140   1  0.000   0.000 N  0.450      SignalP-noTM
TRINITY_DN29554_c0_g1::TRINITY_DN29554_c0_g1_i9::g.42::m.4  0.105   1  0.000   1  0.140   1  0.000   0.000 N  0.450      SignalP-noTM
TRINITY_DN29554_c0_g1::TRINITY_DN29554_c0_g1_i9::g.42::m.4  0.104   1  0.000   1  0.140   1  0.000   0.000 N  0.450      SignalP-noTM
TRINITY_DN29554_c0_g1::TRINITY_DN29554_c0_g1_i9::g.42::m.4  0.103   1  0.000   1  0.145   1  0.000   0.000 N  0.450      SignalP-noTM
TRINITY_DN29554_c0_g1::TRINITY_DN29554_c0_g1_i9::g.42::m.4  0.103   1  0.000   1  0.110   1  0.000   0.000 N  0.450      SignalP-noTM
TRINITY_DN29554_c0_g1::TRINITY_DN29554_c0_g1_i9::g.42::m.4  0.103   1  0.000   1  0.166   1  0.000   0.000 N  0.450      SignalP-noTM
TRINITY_DN29554_c0_g1::TRINITY_DN29554_c0_g1_i9::g.42::m.4  0.103   1  0.000   1  0.166   1  0.000   0.000 N  0.450      SignalP-noTM
                           0.000   1  0.000   1  0.000   1  0.000   0.000 N  0.500      SignalP-TM
TRINITY_DN29554_c0_g1::TRINITY_DN29554_c0_g1_i9::g.42::m.4  0.000   1  0.000   1  0.000   1  0.000   0.000 N  0.450      SignalP-noTM
0.119892                   0.000   1  0.000   1  0.000   1  0.000   0.000 N  0.450      SignalP-noTM
TRINITY_DN29554_c0_g1::TRINITY_DN29554_c0_g1_i9::g.42::m.4  0.104   1  0.000   1  0.130   1  0.000   0.000 N  0.450      SignalP-noTM
TRINITY_DN29554_c0_g1::TRINITY_DN29554_c0_g1_i9::g.42::m.4  0.104   1  0.000   1  0.131   1  0.000   0.000 N  0.450      SignalP-noTM
TRINITY_DN29554_c0_g1::TRINITY_DN29554_c0_g1_i9::g.42::m.4  0.103   1  0.000   1  0.166   1  0.000   0.000 N  0.450      SignalP-noTM
TRINITY_DN29554_c0_g1::TRINITY_DN29554_c0_g1_i9::g.42::m.4  0.106   1  0.000   1  0.139   1  0.000   0.000 N  0.450      SignalP-noTM
TRINITY_DN29554_c0_g1::TRINITY_DN29554_c0_g1_i9::g.42::m.4  0.104   1  0.000   1  0.140   1  0.000   0.000 N  0.450      SignalP-noTM
TRINITY_DN29554_c0_g1::TRINITY_DN29554_c0_g1_i9::g.42::m.4  0.104   1  0.000   1  0.146   1  0.000   0.000 N  0.450      SignalP-noTM
TRINITY_DN29554_c0_g1::TRINITY_DN29554_c0_g1_i9::g.42::m.4  0.106   1  0.000   1  0.129   1  0.000   0.000 N  0.450      SignalP-noTM
TRINITY_DN29554_c0_g1::TRINITY_DN29554_c0_g1_i9::g.42::m.4  0.105   1  0.000   1  0.120   1  0.000   0.000 N  0.450      SignalP-noTM
TRINITY_DN29554_c0_g1::TRINITY_DN29554_c0_g1_i9::g.42::m.4  0.105   1  0.000   1  0.120   1  0.000   0.000 N  0.450      SignalP-noTM
TRINITY_DN29554_c0_g1::TRINITY_DN29554_c0_g1_i9::g.42::m.4  0.104   1  0.000   1  0.146   1  0.000   0.000 N  0.450      SignalP-noTM
TRINITY_DN29554_c0_g1::TRINITY_DN29554_c0_g1_i9::g.42::m.4  0.104   1  0.000   1  0.161   1  0.000   0.000 N  0.450      SignalP-noTM
TRINITY_DN29554_c0_g1::TRINITY_DN29554_c0_g1_i9::g.42::m.4  0.104   1  0.000   1  0.158   1  0.000   0.000 N  0.450      SignalP-noTM
TRINITY_DN29554_c0_g1::TRINITY_DN29554_c0_g1_i9::g.42::m.4  0.103   1  0.000   1  0.145   1  0.000   0.000 N  0.450      SignalP-noTM
TRINITY_DN29554_c0_g1::TRINITY_DN29554_c0_g1_i9::g.42::m.4  0.104   1  0.000   1  0.140   1  0.000   0.000 N  0.450      SignalP-noTM
TRINITY_DN29554_c0_g1::TRINITY_DN29554_c0_g1_i9::g.42::m.4  0.103   1  0.000   1  0.145   1  0.000   0.000 N  0.450      SignalP-noTM
TRINITY_DN29554_c0_g1::TRINITY_DN29554_c0_g1_i9::g.42::m.4  0.104   1  0.000   1  0.140   1  0.000   0.000 N  0.450      SignalP-noTM
TRINITY_DN29554_c0_g1::TRINITY_DN29554_c0_g1_i9::g.42::m.4  0.105   1  0.000   1  0.120   1  0.000   0.000 N  0.450      SignalP-noTM
TRINITY_DN29554_c0_g1::TRINITY_DN29554_c0_g1_i9::g.42::m.4  0.103   1  0.000   1  0.166   1  0.000   0.000 N  0.450      SignalP-noTM
TRINITY_DN29554_c0_g1::TRINITY_DN29554_c0_g1_i9::g.42::m.4  0.104   1  0.000   1  0.140   1  0.000   0.000 N  0.450      SignalP-noTM
TRINITY_DN29554_c0_g1::TRINITY_DN29554_c0_g1_i9::g.42::m.4  0.104   1  0.000   1  0.140   1  0.000   0.000 N  0.450      SignalP-noTM
TRINITY_DN29554_c0_g1::TRINITY_DN29554_c0_g1_i9::g.42::m.4  0.104   1  0.000   1  0.140   1  0.000   0.000 N  0.450      SignalP-noTM
TRINITY_DN29554_c0_g1::TRINITY_DN29554_c0_g1_i9::g.42::m.4!  0.103   1  0.000   1  0.145   1  0.000   0.000 N  0.450      SignalP-noTM
TRINITY_DN29554_c0_g1::TRINITY_DN29554_c0_g1_i9::g.42::m.4"  0.103   1  0.000   1  0.110   1  0.000   0.000 N  0.450      SignalP-noTM
TRINITY_DN29554_c0_g1::TRINITY_DN29554_c0_g1_i9::g.42::m.4#  0.104   1  0.000   1  0.158   1  0.000   0.000 N  0.450      SignalP-noTM
TRINITY_DN29554_c0_g1::TRINITY_DN29554_c0_g1_i9::g.42::m.4$  0.105   1  0.000   1  0.120   1  0.000   0.000 N  0.450      SignalP-noTM
TRINITY_DN29554_c0_g1::TRINITY_DN29554_c0_g1_i9::g.42::m.4%  0.104   1  0.000   1  0.140   1  0.000   0.000 N  0.450      SignalP-noTM
TRINITY_DN29554_c0_g1::TRINITY_DN29554_c0_g1_i9::g.42::m.4&  0.104   1  0.000   1  0.140   1  0.000   0.000 N  0.450      SignalP-noTM
TRINITY_DN29554_c0_g1::TRINITY_DN29554_c0_g1_i9::g.42::m.4'  0.104   1  0.000   1  0.138   1  0.000   0.000 N  0.450      SignalP-noTM
TRINITY_DN29554_c0_g1::TRINITY_DN29554_c0_g1_i9::g.42::m.4(  0.104   1  0.000   1  0.131   1  0.000   0.000 N  0.450      SignalP-noTM
TRINITY_DN29554_c0_g1::TRINITY_DN29554_c0_g1_i9::g.42::m.4)  0.103   1  0.000   1  0.166   1  0.000   0.000 N  0.450      SignalP-noTM
TRINITY_DN29554_c0_g1::TRINITY_DN29554_c0_g1_i9::g.42::m.4*  0.105   1  0.000   1  0.120   1  0.000   0.000 N  0.450      SignalP-noTM
TRINITY_DN29554_c0_g1::TRINITY_DN29554_c0_g1_i9::g.42::m.4+  0.103   1  0.000   1  0.110   1  0.000   0.000 N  0.450      SignalP-noTM
TRINITY_DN29554_c0_g1::TRINITY_DN29554_c0_g1_i9::g.42::m.4,  0.103   1  0.000   1  0.145   1  0.000   0.000 N  0.450      SignalP-noTM
TRINITY_DN29554_c0_g1::TRINITY_DN29554_c0_g1_i9::g.42::m.4-  0.104   1  0.000   1  0.158   1  0.000   0.000 N  0.450      SignalP-noTM
TRINITY_DN29554_c0_g1::TRINITY_DN29554_c0_g1_i9::g.42::m.4.  0.106   1  0.000   1  0.129   1  0.000   0.000 N  0.450      SignalP-noTM
TRINITY_DN29554_c0_g1::TRINITY_DN29554_c0_g1_i9::g.42::m.4/  0.103   1  0.000   1  0.166   1  0.000   0.000 N  0.450      SignalP-noTM
TRINITY_DN29554_c0_g1::TRINITY_DN29554_c0_g1_i9::g.42::m.40  0.106   1  0.000   1  0.139   1  0.000   0.000 N  0.450      SignalP-noTM
TRINITY_DN29554_c0_g1::TRINITY_DN29554_c0_g1_i9::g.42::m.41  0.104   1  0.000   1  0.140   1  0.000   0.000 N  0.450      SignalP-noTM
TRINITY_DN29554_c0_g1::TRINITY_DN29554_c0_g1_i9::g.42::m.42  0.101   1  0.000   1  0.149   1  0.000   0.000 N  0.450      SignalP-noTM
TRINITY_DN29554_c0_g1::TRINITY_DN29554_c0_g1_i9::g.42::m.43  0.103   2  0.000   1  0.149   1  0.000   0.000 N  0.450      SignalP-noTM
TRINITY_DN29554_c0_g1::TRINITY_DN29554_c0_g1_i9::g.42::m.44  0.103   2  0.000   1  0.149   1  0.000   0.000 N  0.450      SignalP-noTM
TRINITY_DN29554_c0_g1::TRINITY_DN29554_c0_g1_i9::g.42::m.45  0.103   2  0.000   1  0.149   1  0.000   0.000 N  0.450      SignalP-noTM
TRINITY_DN29554_c0_g1::TRINITY_DN29554_c0_g1_i9::g.42::m.46  0.103   2  0.000   1  0.149   1  0.000   0.000 N  0.450      SignalP-noTM
TRINITY_DN29554_c0_g1::TRINITY_DN29554_c0_g1_i9::g.42::m.47  0.103   2  0.000   1  0.149   1  0.000   0.000 N  0.450      SignalP-noTM
TRINITY_DN29554_c0_g1::TRINITY_DN29554_c0_g1_i9::g.42::m.48  0.107   7  0.000   1  0.149   1  0.000   0.000 N  0.450      SignalP-noTM
TRINITY_DN29554_c0_g1::TRINITY_DN29554_c0_g1_i9::g.42::m.49  0.107   7  0.000   1  0.149   1  0.000   0.000 N  0.450      SignalP-noTM
TRINITY_DN29554_c0_g1::TRINITY_DN29554_c0_g1_i9::g.42::m.4:  0.107   7  0.000   1  0.149   1  0.000   0.000 N  0.450      SignalP-noTM
TRINITY_DN29554_c0_g1::TRINITY_DN29554_c0_g1_i9::g.42::m.4;  0.107   7  0.000   1  0.149   1  0.000   0.000 N  0.450      SignalP-noTM
TRINITY_DN29554_c0_g1::TRINITY_DN29554_c0_g1_i9::g.42::m.4<  0.107   7  0.116  11  0.149   1  0.104   0.110 N  0.450      SignalP-noTM
TRINITY_DN29554_c0_g1::TRINITY_DN29554_c0_g1_i9::g.42::m.4=  0.107   7  0.116  11  0.149   1  0.104   0.110 N  0.450      SignalP-noTM
TRINITY_DN29554_c0_g1::TRINITY_DN29554_c0_g1_i9::g.42::m.4>  0.107   7  0.116  11  0.149   1  0.104   0.110 N  0.450      SignalP-noTM
TRINITY_DN29554_c0_g1::TRINITY_DN29554_c0_g1_i9::g.42::m.4?  0.107   7  0.116  11  0.149   1  0.104   0.110 N  0.450      SignalP-noTM
TRINITY_DN29554_c0_g1::TRINITY_DN29554_c0_g1_i9::g.42::m.4@  0.107   7  0.116  11  0.149   1  0.104   0.110 N  0.450      SignalP-noTM
TRINITY_DN29554_c0_g1::TRINITY_DN29554_c0_g1_i9::g.42::m.4A  0.107   7  0.116  11  0.149   1  0.104   0.110 N  0.450      SignalP-noTM
TRINITY_DN29554_c0_g1::TRINITY_DN29554_c0_g1_i9::g.42::m.4B  0.107   7  0.116  11  0.149   1  0.104   0.110 N  0.450      SignalP-noTM
TRINITY_DN29554_c0_g1::TRINITY_DN29554_c0_g1_i9::g.42::m.4C  0.107   7  0.116  11  0.149   1  0.104   0.110 N  0.450      SignalP-noTM
TRINITY_DN29554_c0_g1::TRINITY_DN29554_c0_g1_i9::g.42::m.4D  0.109  19  0.116  11  0.149   1  0.104   0.110 N  0.450      SignalP-noTM
TRINITY_DN29554_c0_g1::TRINITY_DN29554_c0_g1_i9::g.42::m.4E  0.109  19  0.116  11  0.149   1  0.104   0.110 N  0.450      SignalP-noTM
TRINITY_DN29554_c0_g1::TRINITY_DN29554_c0_g1_i9::g.42::m.4F  0.109  19  0.116  11  0.149   1  0.104   0.110 N  0.450      SignalP-noTM
TRINITY_DN29554_c0_g1::TRINITY_DN29554_c0_g1_i10::g.45::m.  0.104   1  0.000   1  0.130   1  0.000   0.000 N  0.450      SignalP-noTM
TRINITY_DN29554_c0_g1::TRINITY_DN29554_c0_g1_i10::g.45::m.  0.104   1  0.000   1  0.121   1  0.000   0.000 N  0.450      SignalP-noTM
TRINITY_DN29554_c0_g1::TRINITY_DN29554_c0_g1_i10::g.45::m.  0.105   1  0.000   1  0.140   1  0.000   0.000 N  0.450      SignalP-noTM
TRINITY_DN29554_c0_g1::TRINITY_DN29554_c0_g1_i10::g.45::m.  0.105   1  0.000   1  0.140   1  0.000   0.000 N  0.450      SignalP-noTM
TRINITY_DN29554_c0_g1::TRINITY_DN29554_c0_g1_i10::g.45::m.  0.104   1  0.000   1  0.140   1  0.000   0.000 N  0.450      SignalP-noTM
TRINITY_DN29554_c0_g1::TRINITY_DN29554_c0_g1_i10::g.45::m.  0.103   1  0.000   1  0.145   1  0.000   0.000 N  0.450      SignalP-noTM
TRINITY_DN29554_c0_g1::TRINITY_DN29554_c0_g1_i10::g.45::m.  0.103   1  0.000   1  0.110   1  0.000   0.000 N  0.450      SignalP-noTM
TRINITY_DN29554_c0_g1::TRINITY_DN29554_c0_g1_i10::g.45::m.  0.103   1  0.000   1  0.166   1  0.000   0.000 N  0.450      SignalP-noTM
TRINITY_DN29554_c0_g1::TRINITY_DN29554_c0_g1_i10::g.45::m.  0.103   1  0.000   1  0.166   1  0.000   0.000 N  0.450      SignalP-noTM
                           0.000   1  0.000   1  0.000   1  0.000   0.000 N  0.500      SignalP-TM
TRINITY_DN29554_c0_g1::TRINITY_DN29554_c0_g1_i10::g.45::m.  0.000   1  0.000   1  0.000   1  0.000   0.000 N  0.450      SignalP-noTM
0.119892                   0.000   1  0.000   1  0.000   1  0.000   0.000 N  0.450      SignalP-noTM
TRINITY_DN29554_c0_g1::TRINITY_DN29554_c0_g1_i10::g.45::m.  0.104   1  0.000   1  0.130   1  0.000   0.000 N  0.450      SignalP-noTM
TRINITY_DN29554_c0_g1::TRINITY_DN29554_c0_g1_i10::g.45::m.  0.104   1  0.000   1  0.131   1  0.000   0.000 N  0.450      SignalP-noTM
TRINITY_DN29554_c0_g1::TRINITY_DN29554_c0_g1_i10::g.45::m.  0.103   1  0.000   1  0.166   1  0.000   0.000 N  0.450      SignalP-noTM
TRINITY_DN29554_c0_g1::TRINITY_DN29554_c0_g1_i10::g.45::m.  0.106   1  0.000   1  0.139   1  0.000   0.000 N  0.450      SignalP-noTM
TRINITY_DN29554_c0_g1::TRINITY_DN29554_c0_g1_i10::g.45::m.  0.104   1  0.000   1  0.140   1  0.000   0.000 N  0.450      SignalP-noTM
TRINITY_DN29554_c0_g1::TRINITY_DN29554_c0_g1_i10::g.45::m.  0.104   1  0.000   1  0.146   1  0.000   0.000 N  0.450      SignalP-noTM
TRINITY_DN29554_c0_g1::TRINITY_DN29554_c0_g1_i10::g.45::m.  0.106   1  0.000   1  0.129   1  0.000   0.000 N  0.450      SignalP-noTM
TRINITY_DN29554_c0_g1::TRINITY_DN29554_c0_g1_i10::g.45::m.  0.105   1  0.000   1  0.120   1  0.000   0.000 N  0.450      SignalP-noTM
TRINITY_DN29554_c0_g1::TRINITY_DN29554_c0_g1_i10::g.45::m.  0.105   1  0.000   1  0.120   1  0.000   0.000 N  0.450      SignalP-noTM
TRINITY_DN29554_c0_g1::TRINITY_DN29554_c0_g1_i10::g.45::m.  0.104   1  0.000   1  0.146   1  0.000   0.000 N  0.450      SignalP-noTM
TRINITY_DN29554_c0_g1::TRINITY_DN29554_c0_g1_i10::g.45::m.  0.104   1  0.000   1  0.161   1  0.000   0.000 N  0.450      SignalP-noTM
TRINITY_DN29554_c0_g1::TRINITY_DN29554_c0_g1_i10::g.45::m.  0.104   1  0.000   1  0.158   1  0.000   0.000 N  0.450      SignalP-noTM
TRINITY_DN29554_c0_g1::TRINITY_DN29554_c0_g1_i10::g.45::m.  0.103   1  0.000   1  0.145   1  0.000   0.000 N  0.450      SignalP-noTM
TRINITY_DN29554_c0_g1::TRINITY_DN29554_c0_g1_i10::g.45::m.  0.104   1  0.000   1  0.140   1  0.000   0.000 N  0.450      SignalP-noTM
TRINITY_DN29554_c0_g1::TRINITY_DN29554_c0_g1_i10::g.45::m.  0.103   1  0.000   1  0.145   1  0.000   0.000 N  0.450      SignalP-noTM
TRINITY_DN29554_c0_g1::TRINITY_DN29554_c0_g1_i10::g.45::m.  0.104   1  0.000   1  0.140   1  0.000   0.000 N  0.450      SignalP-noTM
TRINITY_DN29554_c0_g1::TRINITY_DN29554_c0_g1_i10::g.45::m.  0.105   1  0.000   1  0.120   1  0.000   0.000 N  0.450      SignalP-noTM
TRINITY_DN29554_c0_g1::TRINITY_DN29554_c0_g1_i10::g.45::m.  0.103   1  0.000   1  0.166   1  0.000   0.000 N  0.450      SignalP-noTM
TRINITY_DN29554_c0_g1::TRINITY_DN29554_c0_g1_i10::g.45::m.  0.104   1  0.000   1  0.140   1  0.000   0.000 N  0.450      SignalP-noTM
TRINITY_DN29554_c0_g1::TRINITY_DN29554_c0_g1_i10::g.45::m.  0.104   1  0.000   1  0.140   1  0.000   0.000 N  0.450      SignalP-noTM
TRINITY_DN29554_c0_g1::TRINITY_DN29554_c0_g1_i10::g.45::m.  0.104   1  0.000   1  0.140   1  0.000   0.000 N  0.450      SignalP-noTM
TRINITY_DN29554_c0_g1::TRINITY_DN29554_c0_g1_i10::g.45::m.!  0.103   1  0.000   1  0.145   1  0.000   0.000 N  0.450      SignalP-noTM
TRINITY_DN29554_c0_g1::TRINITY_DN29554_c0_g1_i10::g.45::m."  0.103   1  0.000   1  0.110   1  0.000   0.000 N  0.450      SignalP-noTM
TRINITY_DN29554_c0_g1::TRINITY_DN29554_c0_g1_i10::g.45::m.#  0.104   1  0.000   1  0.158   1  0.000   0.000 N  0.450      SignalP-noTM
TRINITY_DN29554_c0_g1::TRINITY_DN29554_c0_g1_i10::g.45::m.$  0.105   1  0.000   1  0.120   1  0.000   0.000 N  0.450      SignalP-noTM
TRINITY_DN29554_c0_g1::TRINITY_DN29554_c0_g1_i10::g.45::m.%  0.104   1  0.000   1  0.140   1  0.000   0.000 N  0.450      SignalP-noTM
TRINITY_DN29554_c0_g1::TRINITY_DN29554_c0_g1_i10::g.45::m.&  0.104   1  0.000   1  0.140   1  0.000   0.000 N  0.450      SignalP-noTM
TRINITY_DN29554_c0_g1::TRINITY_DN29554_c0_g1_i10::g.45::m.'  0.104   1  0.000   1  0.138   1  0.000   0.000 N  0.450      SignalP-noTM
TRINITY_DN29554_c0_g1::TRINITY_DN29554_c0_g1_i10::g.45::m.(  0.104   1  0.000   1  0.131   1  0.000   0.000 N  0.450      SignalP-noTM
TRINITY_DN29554_c0_g1::TRINITY_DN29554_c0_g1_i10::g.45::m.)  0.103   1  0.000   1  0.166   1  0.000   0.000 N  0.450      SignalP-noTM
TRINITY_DN29554_c0_g1::TRINITY_DN29554_c0_g1_i10::g.45::m.*  0.105   1  0.000   1  0.120   1  0.000   0.000 N  0.450      SignalP-noTM
TRINITY_DN29554_c0_g1::TRINITY_DN29554_c0_g1_i10::g.45::m.+  0.103   1  0.000   1  0.110   1  0.000   0.000 N  0.450      SignalP-noTM
TRINITY_DN29554_c0_g1::TRINITY_DN29554_c0_g1_i10::g.45::m.,  0.103   1  0.000   1  0.145   1  0.000   0.000 N  0.450      SignalP-noTM
TRINITY_DN29554_c0_g1::TRINITY_DN29554_c0_g1_i10::g.45::m.-  0.104   1  0.000   1  0.158   1  0.000   0.000 N  0.450      SignalP-noTM
TRINITY_DN29554_c0_g1::TRINITY_DN29554_c0_g1_i10::g.45::m..  0.106   1  0.000   1  0.129   1  0.000   0.000 N  0.450      SignalP-noTM
TRINITY_DN29554_c0_g1::TRINITY_DN29554_c0_g1_i10::g.45::m./  0.103   1  0.000   1  0.166   1  0.000   0.000 N  0.450      SignalP-noTM
TRINITY_DN29554_c0_g1::TRINITY_DN29554_c0_g1_i10::g.45::m.0  0.106   1  0.000   1  0.139   1  0.000   0.000 N  0.450      SignalP-noTM
TRINITY_DN29554_c0_g1::TRINITY_DN29554_c0_g1_i10::g.45::m.1  0.104   1  0.000   1  0.140   1  0.000   0.000 N  0.450      SignalP-noTM
TRINITY_DN29554_c0_g1::TRINITY_DN29554_c0_g1_i10::g.45::m.2  0.104   1  0.000   1  0.146   1  0.000   0.000 N  0.450      SignalP-noTM
TRINITY_DN29554_c0_g1::TRINITY_DN29554_c0_g1_i10::g.45::m.3  0.104   1  0.000   1  0.140   1  0.000   0.000 N  0.450      SignalP-noTM
TRINITY_DN29554_c0_g1::TRINITY_DN29554_c0_g1_i10::g.45::m.4  0.105   1  0.000   1  0.120   1  0.000   0.000 N  0.450      SignalP-noTM
TRINITY_DN29554_c0_g1::TRINITY_DN29554_c0_g1_i10::g.45::m.5  0.104   1  0.000   1  0.130   1  0.000   0.000 N  0.450      SignalP-noTM
TRINITY_DN29554_c0_g1::TRINITY_DN29554_c0_g1_i10::g.45::m.6  0.104   1  0.000   1  0.121   1  0.000   0.000 N  0.450      SignalP-noTM
TRINITY_DN29554_c0_g1::TRINITY_DN29554_c0_g1_i10::g.45::m.7  0.103   1  0.000   1  0.110   1  0.000   0.000 N  0.450      SignalP-noTM
TRINITY_DN29554_c0_g1::TRINITY_DN29554_c0_g1_i10::g.45::m.8  0.104   1  0.000   1  0.158   1  0.000   0.000 N  0.450      SignalP-noTM
TRINITY_DN29554_c0_g1::TRINITY_DN29554_c0_g1_i10::g.45::m.9  0.103   1  0.000   1  0.145   1  0.000   0.000 N  0.450      SignalP-noTM
TRINITY_DN29554_c0_g1::TRINITY_DN29554_c0_g1_i10::g.45::m.:  0.103   1  0.000   1  0.166   1  0.000   0.000 N  0.450      SignalP-noTM
TRINITY_DN29554_c0_g1::TRINITY_DN29554_c0_g1_i10::g.45::m.;  0.103   1  0.000   1  0.145   1  0.000   0.000 N  0.450      SignalP-noTM
TRINITY_DN29554_c0_g1::TRINITY_DN29554_c0_g1_i10::g.45::m.<  0.105   1  0.000   1  0.140   1  0.000   0.000 N  0.450      SignalP-noTM
TRINITY_DN29554_c0_g1::TRINITY_DN29554_c0_g1_i10::g.45::m.=  0.104   1  0.000   1  0.140   1  0.000   0.000 N  0.450      SignalP-noTM
TRINITY_DN29554_c0_g1::TRINITY_DN29554_c0_g1_i10::g.45::m.>  0.104   1  0.000   1  0.121   1  0.000   0.000 N  0.450      SignalP-noTM
TRINITY_DN29554_c0_g1::TRINITY_DN29554_c0_g1_i10::g.45::m.?  0.104   1  0.000   1  0.140   1  0.000   0.000 N  0.450      SignalP-noTM
TRINITY_DN29554_c0_g1::TRINITY_DN29554_c0_g1_i10::g.45::m.@  0.104   1  0.000   1  0.140   1  0.000   0.000 N  0.450      SignalP-noTM
TRINITY_DN29554_c0_g1::TRINITY_DN29554_c0_g1_i10::g.45::m.A  0.104   1  0.000   1  0.140   1  0.000   0.000 N  0.450      SignalP-noTM
TRINITY_DN29554_c0_g1::TRINITY_DN29554_c0_g1_i10::g.45::m.B  0.104   1  0.000   1  0.138   1  0.000   0.000 N  0.450      SignalP-noTM
TRINITY_DN29554_c0_g1::TRINITY_DN29554_c0_g1_i10::g.45::m.C  0.103   1  0.000   1  0.110   1  0.000   0.000 N  0.450      SignalP-noTM
TRINITY_DN29554_c0_g1::TRINITY_DN29554_c0_g1_i10::g.45::m.D  0.104   1  0.000   1  0.158   1  0.000   0.000 N  0.450      SignalP-noTM
TRINITY_DN29554_c0_g1::TRINITY_DN29554_c0_g1_i10::g.45::m.E  0.104   1  0.000   1  0.158   1  0.000   0.000 N  0.450      SignalP-noTM
TRINITY_DN29554_c0_g1::TRINITY_DN29554_c0_g1_i10::g.45::m.F  0.104   1  0.000   1  0.159   1  0.000   0.000 N  0.450      SignalP-noTM
TRINITY_DN29554_c0_g1::TRINITY_DN29554_c0_g1_i11::g.48::m.  0.104   1  0.000   1  0.130   1  0.000   0.000 N  0.450      SignalP-noTM
TRINITY_DN29554_c0_g1::TRINITY_DN29554_c0_g1_i11::g.48::m.  0.104   1  0.000   1  0.121   1  0.000   0.000 N  0.450      SignalP-noTM
TRINITY_DN29554_c0_g1::TRINITY_DN29554_c0_g1_i11::g.48::m.  0.105   1  0.000   1  0.140   1  0.000   0.000 N  0.450      SignalP-noTM
TRINITY_DN29554_c0_g1::TRINITY_DN29554_c0_g1_i11::g.48::m.  0.105   1  0.000   1  0.140   1  0.000   0.000 N  0.450      SignalP-noTM
TRINITY_DN29554_c0_g1::TRINITY_DN29554_c0_g1_i11::g.48::m.  0.104   1  0.000   1  0.140   1  0.000   0.000 N  0.450      SignalP-noTM
TRINITY_DN29554_c0_g1::TRINITY_DN29554_c0_g1_i11::g.48::m.  0.103   1  0.000   1  0.145   1  0.000   0.000 N  0.450      SignalP-noTM
TRINITY_DN29554_c0_g1::TRINITY_DN29554_c0_g1_i11::g.48::m.  0.103   1  0.000   1  0.110   1  0.000   0.000 N  0.450      SignalP-noTM
TRINITY_DN29554_c0_g1::TRINITY_DN29554_c0_g1_i11::g.48::m.  0.103   1  0.000   1  0.166   1  0.000   0.000 N  0.450      SignalP-noTM
TRINITY_DN29554_c0_g1::TRINITY_DN29554_c0_g1_i11::g.48::m.  0.103   1  0.000   1  0.166   1  0.000   0.000 N  0.450      SignalP-noTM
                           0.000   1  0.000   1  0.000   1  0.000   0.000 N  0.500      SignalP-TM
TRINITY_DN29554_c0_g1::TRINITY_DN29554_c0_g1_i11::g.48::m.  0.000   1  0.000   1  0.000   1  0.000   0.000 N  0.450      SignalP-noTM
0.119892                   0.000   1  0.000   1  0.000   1  0.000   0.000 N  0.450      SignalP-noTM
TRINITY_DN29554_c0_g1::TRINITY_DN29554_c0_g1_i11::g.48::m.  0.104   1  0.000   1  0.130   1  0.000   0.000 N  0.450      SignalP-noTM
TRINITY_DN29554_c0_g1::TRINITY_DN29554_c0_g1_i11::g.48::m.  0.104   1  0.000   1  0.131   1  0.000   0.000 N  0.450      SignalP-noTM
TRINITY_DN29554_c0_g1::TRINITY_DN29554_c0_g1_i11::g.48::m.  0.103   1  0.000   1  0.166   1  0.000   0.000 N  0.450      SignalP-noTM
TRINITY_DN29554_c0_g1::TRINITY_DN29554_c0_g1_i11::g.48::m.  0.106   1  0.000   1  0.139   1  0.000   0.000 N  0.450      SignalP-noTM
TRINITY_DN29554_c0_g1::TRINITY_DN29554_c0_g1_i11::g.48::m.  0.104   1  0.000   1  0.140   1  0.000   0.000 N  0.450      SignalP-noTM
TRINITY_DN29554_c0_g1::TRINITY_DN29554_c0_g1_i11::g.48::m.  0.104   1  0.000   1  0.146   1  0.000   0.000 N  0.450      SignalP-noTM
TRINITY_DN29554_c0_g1::TRINITY_DN29554_c0_g1_i11::g.48::m.  0.106   1  0.000   1  0.129   1  0.000   0.000 N  0.450      SignalP-noTM
TRINITY_DN29554_c0_g1::TRINITY_DN29554_c0_g1_i11::g.48::m.  0.105   1  0.000   1  0.120   1  0.000   0.000 N  0.450      SignalP-noTM
TRINITY_DN29554_c0_g1::TRINITY_DN29554_c0_g1_i11::g.48::m.  0.105   1  0.000   1  0.120   1  0.000   0.000 N  0.450      SignalP-noTM
TRINITY_DN29554_c0_g1::TRINITY_DN29554_c0_g1_i11::g.48::m.  0.104   1  0.000   1  0.146   1  0.000   0.000 N  0.450      SignalP-noTM
TRINITY_DN29554_c0_g1::TRINITY_DN29554_c0_g1_i11::g.48::m.  0.104   1  0.000   1  0.161   1  0.000   0.000 N  0.450      SignalP-noTM
TRINITY_DN29554_c0_g1::TRINITY_DN29554_c0_g1_i11::g.48::m.  0.104   1  0.000   1  0.158   1  0.000   0.000 N  0.450      SignalP-noTM
TRINITY_DN29554_c0_g1::TRINITY_DN29554_c0_g1_i11::g.48::m.  0.103   1  0.000   1  0.145   1  0.000   0.000 N  0.450      SignalP-noTM
TRINITY_DN29554_c0_g1::TRINITY_DN29554_c0_g1_i11::g.48::m.  0.104   1  0.000   1  0.140   1  0.000   0.000 N  0.450      SignalP-noTM
TRINITY_DN29554_c0_g1::TRINITY_DN29554_c0_g1_i11::g.48::m.  0.103   1  0.000   1  0.145   1  0.000   0.000 N  0.450      SignalP-noTM
TRINITY_DN29554_c0_g1::TRINITY_DN29554_c0_g1_i11::g.48::m.  0.104   1  0.000   1  0.140   1  0.000   0.000 N  0.450      SignalP-noTM
TRINITY_DN29554_c0_g1::TRINITY_DN29554_c0_g1_i11::g.48::m.  0.105   1  0.000   1  0.120   1  0.000   0.000 N  0.450      SignalP-noTM
TRINITY_DN29554_c0_g1::TRINITY_DN29554_c0_g1_i11::g.48::m.  0.103   1  0.000   1  0.166   1  0.000   0.000 N  0.450      SignalP-noTM
TRINITY_DN29554_c0_g1::TRINITY_DN29554_c0_g1_i11::g.48::m.  0.104   1  0.000   1  0.140   1  0.000   0.000 N  0.450      SignalP-noTM
TRINITY_DN29554_c0_g1::TRINITY_DN29554_c0_g1_i11::g.48::m.  0.104   1  0.000   1  0.140   1  0.000   0.000 N  0.450      SignalP-noTM
TRINITY_DN29554_c0_g1::TRINITY_DN29554_c0_g1_i11::g.48::m.  0.104   1  0.000   1  0.140   1  0.000   0.000 N  0.450      SignalP-noTM
TRINITY_DN29554_c0_g1::TRINITY_DN29554_c0_g1_i11::g.48::m.!  0.103   1  0.000   1  0.145   1  0.000   0.000 N  0.450      SignalP-noTM
TRINITY_DN29554_c0_g1::TRINITY_DN29554_c0_g1_i11::g.48::m."  0.103   1  0.000   1  0.110   1  0.000   0.000 N  0.450      SignalP-noTM
TRINITY_DN29554_c0_g1::TRINITY_DN29554_c0_g1_i11::g.48::m.#  0.104   1  0.000   1  0.158   1  0.000   0.000 N  0.450      SignalP-noTM
TRINITY_DN29554_c0_g1::TRINITY_DN29554_c0_g1_i11::g.48::m.$  0.105   1  0.000   1  0.120   1  0.000   0.000 N  0.450      SignalP-noTM
TRINITY_DN29554_c0_g1::TRINITY_DN29554_c0_g1_i11::g.48::m.%  0.104   1  0.000   1  0.140   1  0.000   0.000 N  0.450      SignalP-noTM
TRINITY_DN29554_c0_g1::TRINITY_DN29554_c0_g1_i11::g.48::m.&  0.104   1  0.000   1  0.140   1  0.000   0.000 N  0.450      SignalP-noTM
TRINITY_DN29554_c0_g1::TRINITY_DN29554_c0_g1_i11::g.48::m.'  0.104   1  0.000   1  0.138   1  0.000   0.000 N  0.450      SignalP-noTM
TRINITY_DN29554_c0_g1::TRINITY_DN29554_c0_g1_i11::g.48::m.(  0.104   1  0.000   1  0.131   1  0.000   0.000 N  0.450      SignalP-noTM
TRINITY_DN29554_c0_g1::TRINITY_DN29554_c0_g1_i11::g.48::m.)  0.103   1  0.000   1  0.166   1  0.000   0.000 N  0.450      SignalP-noTM
TRINITY_DN29554_c0_g1::TRINITY_DN29554_c0_g1_i11::g.48::m.*  0.105   1  0.000   1  0.120   1  0.000   0.000 N  0.450      SignalP-noTM
TRINITY_DN29554_c0_g1::TRINITY_DN29554_c0_g1_i11::g.48::m.+  0.103   1  0.000   1  0.110   1  0.000   0.000 N  0.450      SignalP-noTM
TRINITY_DN29554_c0_g1::TRINITY_DN29554_c0_g1_i11::g.48::m.,  0.103   1  0.000   1  0.145   1  0.000   0.000 N  0.450      SignalP-noTM
TRINITY_DN29554_c0_g1::TRINITY_DN29554_c0_g1_i11::g.48::m.-  0.104   1  0.000   1  0.158   1  0.000   0.000 N  0.450      SignalP-noTM
TRINITY_DN29554_c0_g1::TRINITY_DN29554_c0_g1_i11::g.48::m..  0.106   1  0.000   1  0.129   1  0.000   0.000 N  0.450      SignalP-noTM
TRINITY_DN29554_c0_g1::TRINITY_DN29554_c0_g1_i11::g.48::m./  0.103   1  0.000   1  0.166   1  0.000   0.000 N  0.450      SignalP-noTM
TRINITY_DN29554_c0_g1::TRINITY_DN29554_c0_g1_i11::g.48::m.0  0.106   1  0.000   1  0.139   1  0.000   0.000 N  0.450      SignalP-noTM
TRINITY_DN29554_c0_g1::TRINITY_DN29554_c0_g1_i11::g.48::m.1  0.104   1  0.000   1  0.140   1  0.000   0.000 N  0.450      SignalP-noTM
TRINITY_DN29554_c0_g1::TRINITY_DN29554_c0_g1_i11::g.48::m.2  0.104   1  0.000   1  0.146   1  0.000   0.000 N  0.450      SignalP-noTM
TRINITY_DN29554_c0_g1::TRINITY_DN29554_c0_g1_i11::g.48::m.3  0.104   1  0.000   1  0.140   1  0.000   0.000 N  0.450      SignalP-noTM
TRINITY_DN29554_c0_g1::TRINITY_DN29554_c0_g1_i11::g.48::m.4  0.105   1  0.000   1  0.120   1  0.000   0.000 N  0.450      SignalP-noTM
TRINITY_DN29554_c0_g1::TRINITY_DN29554_c0_g1_i11::g.48::m.5  0.104   1  0.000   1  0.130   1  0.000   0.000 N  0.450      SignalP-noTM
TRINITY_DN29554_c0_g1::TRINITY_DN29554_c0_g1_i11::g.48::m.6  0.104   1  0.000   1  0.121   1  0.000   0.000 N  0.450      SignalP-noTM
TRINITY_DN29554_c0_g1::TRINITY_DN29554_c0_g1_i11::g.48::m.7  0.103   1  0.000   1  0.110   1  0.000   0.000 N  0.450      SignalP-noTM
TRINITY_DN29554_c0_g1::TRINITY_DN29554_c0_g1_i11::g.48::m.8  0.104   1  0.000   1  0.158   1  0.000   0.000 N  0.450      SignalP-noTM
TRINITY_DN29554_c0_g1::TRINITY_DN29554_c0_g1_i11::g.48::m.9  0.103   1  0.000   1  0.145   1  0.000   0.000 N  0.450      SignalP-noTM
TRINITY_DN29554_c0_g1::TRINITY_DN29554_c0_g1_i11::g.48::m.:  0.103   1  0.000   1  0.166   1  0.000   0.000 N  0.450      SignalP-noTM
TRINITY_DN29554_c0_g1::TRINITY_DN29554_c0_g1_i11::g.48::m.;  0.103   1  0.000   1  0.145   1  0.000   0.000 N  0.450      SignalP-noTM
TRINITY_DN29554_c0_g1::TRINITY_DN29554_c0_g1_i11::g.48::m.<  0.105   1  0.000   1  0.140   1  0.000   0.000 N  0.450      SignalP-noTM
TRINITY_DN29554_c0_g1::TRINITY_DN29554_c0_g1_i11::g.48::m.=  0.104   1  0.000   1  0.140   1  0.000   0.000 N  0.450      SignalP-noTM
TRINITY_DN29554_c0_g1::TRINITY_DN29554_c0_g1_i11::g.48::m.>  0.104   1  0.000   1  0.121   1  0.000   0.000 N  0.450      SignalP-noTM
TRINITY_DN29554_c0_g1::TRINITY_DN29554_c0_g1_i11::g.48::m.?  0.104   1  0.000   1  0.140   1  0.000   0.000 N  0.450      SignalP-noTM
TRINITY_DN29554_c0_g1::TRINITY_DN29554_c0_g1_i11::g.48::m.@  0.104   1  0.000   1  0.140   1  0.000   0.000 N  0.450      SignalP-noTM
TRINITY_DN29554_c0_g1::TRINITY_DN29554_c0_g1_i11::g.48::m.A  0.104   1  0.000   1  0.140   1  0.000   0.000 N  0.450      SignalP-noTM
TRINITY_DN29554_c0_g1::TRINITY_DN29554_c0_g1_i11::g.48::m.B  0.104   1  0.000   1  0.138   1  0.000   0.000 N  0.450      SignalP-noTM
TRINITY_DN29554_c0_g1::TRINITY_DN29554_c0_g1_i11::g.48::m.C  0.103   1  0.000   1  0.110   1  0.000   0.000 N  0.450      SignalP-noTM
TRINITY_DN29554_c0_g1::TRINITY_DN29554_c0_g1_i11::g.48::m.D  0.104   1  0.000   1  0.158   1  0.000   0.000 N  0.450      SignalP-noTM
TRINITY_DN29554_c0_g1::TRINITY_DN29554_c0_g1_i11::g.48::m.E  0.104   1  0.000   1  0.158   1  0.000   0.000 N  0.450      SignalP-noTM
TRINITY_DN29554_c0_g1::TRINITY_DN29554_c0_g1_i11::g.48::m.F  0.104   1  0.000   1  0.159   1  0.000   0.000 N  0.450      SignalP-noTM
TRINITY_DN29554_c0_g1::TRINITY_DN29554_c0_g1_i12::g.51::m.  0.104   1  0.000   1  0.130   1  0.000   0.000 N  0.450      SignalP-noTM
TRINITY_DN29554_c0_g1::TRINITY_DN29554_c0_g1_i12::g.51::m.  0.104   1  0.000   1  0.121   1  0.000   0.000 N  0.450      SignalP-noTM
TRINITY_DN29554_c0_g1::TRINITY_DN29554_c0_g1_i12::g.51::m.  0.105   1  0.000   1  0.140   1  0.000   0.000 N  0.450      SignalP-noTM
TRINITY_DN29554_c0_g1::TRINITY_DN29554_c0_g1_i12::g.51::m.  0.105   1  0.000   1  0.140   1  0.000   0.000 N  0.450      SignalP-noTM
TRINITY_DN29554_c0_g1::TRINITY_DN29554_c0_g1_i12::g.51::m.  0.104   1  0.000   1  0.140   1  0.000   0.000 N  0.450      SignalP-noTM
TRINITY_DN29554_c0_g1::TRINITY_DN29554_c0_g1_i12::g.51::m.  0.103   1  0.000   1  0.145   1  0.000   0.000 N  0.450      SignalP-noTM
TRINITY_DN29554_c0_g1::TRINITY_DN29554_c0_g1_i12::g.51::m.  0.103   1  0.000   1  0.110   1  0.000   0.000 N  0.450      SignalP-noTM
TRINITY_DN29554_c0_g1::TRINITY_DN29554_c0_g1_i12::g.51::m.  0.103   1  0.000   1  0.166   1  0.000   0.000 N  0.450      SignalP-noTM
TRINITY_DN29554_c0_g1::TRINITY_DN29554_c0_g1_i12::g.51::m.  0.103   1  0.000   1  0.166   1  0.000   0.000 N  0.450      SignalP-noTM
                           0.000   1  0.000   1  0.000   1  0.000   0.000 N  0.500      SignalP-TM
TRINITY_DN29554_c0_g1::TRINITY_DN29554_c0_g1_i12::g.51::m.  0.000   1  0.000   1  0.000   1  0.000   0.000 N  0.450      SignalP-noTM
0.119892                   0.000   1  0.000   1  0.000   1  0.000   0.000 N  0.450      SignalP-noTM
TRINITY_DN29554_c0_g1::TRINITY_DN29554_c0_g1_i12::g.51::m.  0.104   1  0.000   1  0.130   1  0.000   0.000 N  0.450      SignalP-noTM
TRINITY_DN29554_c0_g1::TRINITY_DN29554_c0_g1_i12::g.51::m.  0.104   1  0.000   1  0.131   1  0.000   0.000 N  0.450      SignalP-noTM
TRINITY_DN29554_c0_g1::TRINITY_DN29554_c0_g1_i12::g.51::m.  0.103   1  0.000   1  0.166   1  0.000   0.000 N  0.450      SignalP-noTM
TRINITY_DN29554_c0_g1::TRINITY_DN29554_c0_g1_i12::g.51::m.  0.106   1  0.000   1  0.139   1  0.000   0.000 N  0.450      SignalP-noTM
TRINITY_DN29554_c0_g1::TRINITY_DN29554_c0_g1_i12::g.51::m.  0.104   1  0.000   1  0.140   1  0.000   0.000 N  0.450      SignalP-noTM
TRINITY_DN29554_c0_g1::TRINITY_DN29554_c0_g1_i12::g.51::m.  0.104   1  0.000   1  0.146   1  0.000   0.000 N  0.450      SignalP-noTM
TRINITY_DN29554_c0_g1::TRINITY_DN29554_c0_g1_i12::g.51::m.  0.106   1  0.000   1  0.129   1  0.000   0.000 N  0.450      SignalP-noTM
TRINITY_DN29554_c0_g1::TRINITY_DN29554_c0_g1_i12::g.51::m.  0.105   1  0.000   1  0.120   1  0.000   0.000 N  0.450      SignalP-noTM
TRINITY_DN29554_c0_g1::TRINITY_DN29554_c0_g1_i12::g.51::m.  0.105   1  0.000   1  0.120   1  0.000   0.000 N  0.450      SignalP-noTM
TRINITY_DN29554_c0_g1::TRINITY_DN29554_c0_g1_i12::g.51::m.  0.104   1  0.000   1  0.146   1  0.000   0.000 N  0.450      SignalP-noTM
TRINITY_DN29554_c0_g1::TRINITY_DN29554_c0_g1_i12::g.51::m.  0.104   1  0.000   1  0.161   1  0.000   0.000 N  0.450      SignalP-noTM
TRINITY_DN29554_c0_g1::TRINITY_DN29554_c0_g1_i12::g.51::m.  0.104   1  0.000   1  0.158   1  0.000   0.000 N  0.450      SignalP-noTM
TRINITY_DN29554_c0_g1::TRINITY_DN29554_c0_g1_i12::g.51::m.  0.103   1  0.000   1  0.145   1  0.000   0.000 N  0.450      SignalP-noTM
TRINITY_DN29554_c0_g1::TRINITY_DN29554_c0_g1_i12::g.51::m.  0.104   1  0.000   1  0.140   1  0.000   0.000 N  0.450      SignalP-noTM
TRINITY_DN29554_c0_g1::TRINITY_DN29554_c0_g1_i12::g.51::m.  0.103   1  0.000   1  0.145   1  0.000   0.000 N  0.450      SignalP-noTM
TRINITY_DN29554_c0_g1::TRINITY_DN29554_c0_g1_i12::g.51::m.  0.104   1  0.000   1  0.140   1  0.000   0.000 N  0.450      SignalP-noTM
TRINITY_DN29554_c0_g1::TRINITY_DN29554_c0_g1_i12::g.51::m.  0.105   1  0.000   1  0.120   1  0.000   0.000 N  0.450      SignalP-noTM
TRINITY_DN29554_c0_g1::TRINITY_DN29554_c0_g1_i12::g.51::m.  0.103   1  0.000   1  0.166   1  0.000   0.000 N  0.450      SignalP-noTM
TRINITY_DN29554_c0_g1::TRINITY_DN29554_c0_g1_i12::g.51::m.  0.104   1  0.000   1  0.140   1  0.000   0.000 N  0.450      SignalP-noTM
TRINITY_DN29554_c0_g1::TRINITY_DN29554_c0_g1_i12::g.51::m.  0.104   1  0.000   1  0.140   1  0.000   0.000 N  0.450      SignalP-noTM
TRINITY_DN29554_c0_g1::TRINITY_DN29554_c0_g1_i12::g.51::m.  0.104   1  0.000   1  0.140   1  0.000   0.000 N  0.450      SignalP-noTM
TRINITY_DN29554_c0_g1::TRINITY_DN29554_c0_g1_i12::g.51::m.!  0.103   1  0.000   1  0.145   1  0.000   0.000 N  0.450      SignalP-noTM
TRINITY_DN29554_c0_g1::TRINITY_DN29554_c0_g1_i12::g.51::m."  0.103   1  0.000   1  0.110   1  0.000   0.000 N  0.450      SignalP-noTM
TRINITY_DN29554_c0_g1::TRINITY_DN29554_c0_g1_i12::g.51::m.#  0.104   1  0.000   1  0.158   1  0.000   0.000 N  0.450      SignalP-noTM
TRINITY_DN29554_c0_g1::TRINITY_DN29554_c0_g1_i12::g.51::m.$  0.105   1  0.000   1  0.120   1  0.000   0.000 N  0.450      SignalP-noTM
TRINITY_DN29554_c0_g1::TRINITY_DN29554_c0_g1_i12::g.51::m.%  0.104   1  0.000   1  0.140   1  0.000   0.000 N  0.450      SignalP-noTM
TRINITY_DN29554_c0_g1::TRINITY_DN29554_c0_g1_i12::g.51::m.&  0.104   1  0.000   1  0.140   1  0.000   0.000 N  0.450      SignalP-noTM
TRINITY_DN29554_c0_g1::TRINITY_DN29554_c0_g1_i12::g.51::m.'  0.104   1  0.000   1  0.138   1  0.000   0.000 N  0.450      SignalP-noTM
TRINITY_DN29554_c0_g1::TRINITY_DN29554_c0_g1_i12::g.51::m.(  0.104   1  0.000   1  0.131   1  0.000   0.000 N  0.450      SignalP-noTM
TRINITY_DN29554_c0_g1::TRINITY_DN29554_c0_g1_i12::g.51::m.)  0.103   1  0.000   1  0.166   1  0.000   0.000 N  0.450      SignalP-noTM
TRINITY_DN29554_c0_g1::TRINITY_DN29554_c0_g1_i12::g.51::m.*  0.105   1  0.000   1  0.120   1  0.000   0.000 N  0.450      SignalP-noTM
TRINITY_DN29554_c0_g1::TRINITY_DN29554_c0_g1_i12::g.51::m.+  0.103   1  0.000   1  0.110   1  0.000   0.000 N  0.450      SignalP-noTM
TRINITY_DN29554_c0_g1::TRINITY_DN29554_c0_g1_i12::g.51::m.,  0.103   1  0.000   1  0.145   1  0.000   0.000 N  0.450      SignalP-noTM
TRINITY_DN29554_c0_g1::TRINITY_DN29554_c0_g1_i12::g.51::m.-  0.104   1  0.000   1  0.158   1  0.000   0.000 N  0.450      SignalP-noTM
TRINITY_DN29554_c0_g1::TRINITY_DN29554_c0_g1_i12::g.51::m..  0.106   1  0.000   1  0.129   1  0.000   0.000 N  0.450      SignalP-noTM
TRINITY_DN29554_c0_g1::TRINITY_DN29554_c0_g1_i12::g.51::m./  0.103   1  0.000   1  0.166   1  0.000   0.000 N  0.450      SignalP-noTM
TRINITY_DN29554_c0_g1::TRINITY_DN29554_c0_g1_i12::g.51::m.0  0.106   1  0.000   1  0.139   1  0.000   0.000 N  0.450      SignalP-noTM
TRINITY_DN29554_c0_g1::TRINITY_DN29554_c0_g1_i12::g.51::m.1  0.104   1  0.000   1  0.140   1  0.000   0.000 N  0.450      SignalP-noTM
TRINITY_DN29554_c0_g1::TRINITY_DN29554_c0_g1_i12::g.51::m.2  0.104   1  0.000   1  0.146   1  0.000   0.000 N  0.450      SignalP-noTM
TRINITY_DN29554_c0_g1::TRINITY_DN29554_c0_g1_i12::g.51::m.3  0.104   1  0.000   1  0.140   1  0.000   0.000 N  0.450      SignalP-noTM
TRINITY_DN29554_c0_g1::TRINITY_DN29554_c0_g1_i12::g.51::m.4  0.105   1  0.000   1  0.120   1  0.000   0.000 N  0.450      SignalP-noTM
TRINITY_DN29554_c0_g1::TRINITY_DN29554_c0_g1_i12::g.51::m.5  0.104   1  0.000   1  0.130   1  0.000   0.000 N  0.450      SignalP-noTM
TRINITY_DN29554_c0_g1::TRINITY_DN29554_c0_g1_i12::g.51::m.6  0.104   1  0.000   1  0.121   1  0.000   0.000 N  0.450      SignalP-noTM
TRINITY_DN29554_c0_g1::TRINITY_DN29554_c0_g1_i12::g.51::m.7  0.103   1  0.000   1  0.110   1  0.000   0.000 N  0.450      SignalP-noTM
TRINITY_DN29554_c0_g1::TRINITY_DN29554_c0_g1_i12::g.51::m.8  0.104   1  0.000   1  0.158   1  0.000   0.000 N  0.450      SignalP-noTM
TRINITY_DN29554_c0_g1::TRINITY_DN29554_c0_g1_i12::g.51::m.9  0.103   1  0.000   1  0.145   1  0.000   0.000 N  0.450      SignalP-noTM
TRINITY_DN29554_c0_g1::TRINITY_DN29554_c0_g1_i12::g.51::m.:  0.103   1  0.000   1  0.166   1  0.000   0.000 N  0.450      SignalP-noTM
TRINITY_DN29554_c0_g1::TRINITY_DN29554_c0_g1_i12::g.51::m.;  0.103   1  0.000   1  0.145   1  0.000   0.000 N  0.450      SignalP-noTM
TRINITY_DN29554_c0_g1::TRINITY_DN29554_c0_g1_i12::g.51::m.<  0.105   1  0.000   1  0.140   1  0.000   0.000 N  0.450      SignalP-noTM
TRINITY_DN29554_c0_g1::TRINITY_DN29554_c0_g1_i12::g.51::m.=  0.104   1  0.000   1  0.140   1  0.000   0.000 N  0.450      SignalP-noTM
TRINITY_DN29554_c0_g1::TRINITY_DN29554_c0_g1_i12::g.51::m.>  0.104   1  0.000   1  0.121   1  0.000   0.000 N  0.450      SignalP-noTM
TRINITY_DN29554_c0_g1::TRINITY_DN29554_c0_g1_i12::g.51::m.?  0.104   1  0.000   1  0.140   1  0.000   0.000 N  0.450      SignalP-noTM
TRINITY_DN29554_c0_g1::TRINITY_DN29554_c0_g1_i12::g.51::m.@  0.104   1  0.000   1  0.140   1  0.000   0.000 N  0.450      SignalP-noTM
TRINITY_DN29554_c0_g1::TRINITY_DN29554_c0_g1_i12::g.51::m.A  0.104   1  0.000   1  0.140   1  0.000   0.000 N  0.450      SignalP-noTM
TRINITY_DN29554_c0_g1::TRINITY_DN29554_c0_g1_i12::g.51::m.B  0.104   1  0.000   1  0.138   1  0.000   0.000 N  0.450      SignalP-noTM
TRINITY_DN29554_c0_g1::TRINITY_DN29554_c0_g1_i12::g.51::m.C  0.103   1  0.000   1  0.110   1  0.000   0.000 N  0.450      SignalP-noTM
TRINITY_DN29554_c0_g1::TRINITY_DN29554_c0_g1_i12::g.51::m.D  0.104   1  0.000   1  0.158   1  0.000   0.000 N  0.450      SignalP-noTM
TRINITY_DN29554_c0_g1::TRINITY_DN29554_c0_g1_i12::g.51::m.E  0.104   1  0.000   1  0.158   1  0.000   0.000 N  0.450      SignalP-noTM
TRINITY_DN29554_c0_g1::TRINITY_DN29554_c0_g1_i12::g.51::m.F  0.104   1  0.000   1  0.159   1  0.000   0.000 N  0.450      SignalP-noTM
TRINITY_DN29554_c0_g1::TRINITY_DN29554_c0_g1_i13::g.54::m.  0.104   1  0.000   1  0.130   1  0.000   0.000 N  0.450      SignalP-noTM
TRINITY_DN29554_c0_g1::TRINITY_DN29554_c0_g1_i13::g.54::m.  0.104   1  0.000   1  0.121   1  0.000   0.000 N  0.450      SignalP-noTM
TRINITY_DN29554_c0_g1::TRINITY_DN29554_c0_g1_i13::g.54::m.  0.105   1  0.000   1  0.140   1  0.000   0.000 N  0.450      SignalP-noTM
TRINITY_DN29554_c0_g1::TRINITY_DN29554_c0_g1_i13::g.54::m.  0.105   1  0.000   1  0.140   1  0.000   0.000 N  0.450      SignalP-noTM
TRINITY_DN29554_c0_g1::TRINITY_DN29554_c0_g1_i13::g.54::m.  0.104   1  0.000   1  0.140   1  0.000   0.000 N  0.450      SignalP-noTM
TRINITY_DN29554_c0_g1::TRINITY_DN29554_c0_g1_i13::g.54::m.  0.103   1  0.000   1  0.145   1  0.000   0.000 N  0.450      SignalP-noTM
TRINITY_DN29554_c0_g1::TRINITY_DN29554_c0_g1_i13::g.54::m.  0.103   1  0.000   1  0.110   1  0.000   0.000 N  0.450      SignalP-noTM
TRINITY_DN29554_c0_g1::TRINITY_DN29554_c0_g1_i13::g.54::m.  0.103   1  0.000   1  0.166   1  0.000   0.000 N  0.450      SignalP-noTM
TRINITY_DN29554_c0_g1::TRINITY_DN29554_c0_g1_i13::g.54::m.  0.103   1  0.000   1  0.166   1  0.000   0.000 N  0.450      SignalP-noTM
                           0.000   1  0.000   1  0.000   1  0.000   0.000 N  0.500      SignalP-TM
TRINITY_DN29554_c0_g1::TRINITY_DN29554_c0_g1_i13::g.54::m.  0.000   1  0.000   1  0.000   1  0.000   0.000 N  0.450      SignalP-noTM
0.119892                   0.000   1  0.000   1  0.000   1  0.000   0.000 N  0.450      SignalP-noTM
TRINITY_DN29554_c0_g1::TRINITY_DN29554_c0_g1_i13::g.54::m.  0.104   1  0.000   1  0.130   1  0.000   0.000 N  0.450      SignalP-noTM
TRINITY_DN29554_c0_g1::TRINITY_DN29554_c0_g1_i13::g.54::m.  0.104   1  0.000   1  0.131   1  0.000   0.000 N  0.450      SignalP-noTM
TRINITY_DN29554_c0_g1::TRINITY_DN29554_c0_g1_i13::g.54::m.  0.103   1  0.000   1  0.166   1  0.000   0.000 N  0.450      SignalP-noTM
TRINITY_DN29554_c0_g1::TRINITY_DN29554_c0_g1_i13::g.54::m.  0.106   1  0.000   1  0.139   1  0.000   0.000 N  0.450      SignalP-noTM
TRINITY_DN29554_c0_g1::TRINITY_DN29554_c0_g1_i13::g.54::m.  0.104   1  0.000   1  0.140   1  0.000   0.000 N  0.450      SignalP-noTM
TRINITY_DN29554_c0_g1::TRINITY_DN29554_c0_g1_i13::g.54::m.  0.104   1  0.000   1  0.146   1  0.000   0.000 N  0.450      SignalP-noTM
TRINITY_DN29554_c0_g1::TRINITY_DN29554_c0_g1_i13::g.54::m.  0.106   1  0.000   1  0.129   1  0.000   0.000 N  0.450      SignalP-noTM
TRINITY_DN29554_c0_g1::TRINITY_DN29554_c0_g1_i13::g.54::m.  0.105   1  0.000   1  0.120   1  0.000   0.000 N  0.450      SignalP-noTM
TRINITY_DN29554_c0_g1::TRINITY_DN29554_c0_g1_i13::g.54::m.  0.105   1  0.000   1  0.120   1  0.000   0.000 N  0.450      SignalP-noTM
TRINITY_DN29554_c0_g1::TRINITY_DN29554_c0_g1_i13::g.54::m.  0.104   1  0.000   1  0.146   1  0.000   0.000 N  0.450      SignalP-noTM
TRINITY_DN29554_c0_g1::TRINITY_DN29554_c0_g1_i13::g.54::m.  0.104   1  0.000   1  0.161   1  0.000   0.000 N  0.450      SignalP-noTM
TRINITY_DN29554_c0_g1::TRINITY_DN29554_c0_g1_i13::g.54::m.  0.104   1  0.000   1  0.158   1  0.000   0.000 N  0.450      SignalP-noTM
TRINITY_DN29554_c0_g1::TRINITY_DN29554_c0_g1_i13::g.54::m.  0.103   1  0.000   1  0.145   1  0.000   0.000 N  0.450      SignalP-noTM
TRINITY_DN29554_c0_g1::TRINITY_DN29554_c0_g1_i13::g.54::m.  0.104   1  0.000   1  0.140   1  0.000   0.000 N  0.450      SignalP-noTM
TRINITY_DN29554_c0_g1::TRINITY_DN29554_c0_g1_i13::g.54::m.  0.103   1  0.000   1  0.145   1  0.000   0.000 N  0.450      SignalP-noTM
TRINITY_DN29554_c0_g1::TRINITY_DN29554_c0_g1_i13::g.54::m.  0.104   1  0.000   1  0.140   1  0.000   0.000 N  0.450      SignalP-noTM
TRINITY_DN29554_c0_g1::TRINITY_DN29554_c0_g1_i13::g.54::m.  0.105   1  0.000   1  0.120   1  0.000   0.000 N  0.450      SignalP-noTM
TRINITY_DN29554_c0_g1::TRINITY_DN29554_c0_g1_i13::g.54::m.  0.103   1  0.000   1  0.166   1  0.000   0.000 N  0.450      SignalP-noTM
TRINITY_DN29554_c0_g1::TRINITY_DN29554_c0_g1_i13::g.54::m.  0.104   1  0.000   1  0.140   1  0.000   0.000 N  0.450      SignalP-noTM
TRINITY_DN29554_c0_g1::TRINITY_DN29554_c0_g1_i13::g.54::m.  0.104   1  0.000   1  0.140   1  0.000   0.000 N  0.450      SignalP-noTM
TRINITY_DN29554_c0_g1::TRINITY_DN29554_c0_g1_i13::g.54::m.  0.104   1  0.000   1  0.140   1  0.000   0.000 N  0.450      SignalP-noTM
TRINITY_DN29554_c0_g1::TRINITY_DN29554_c0_g1_i13::g.54::m.!  0.103   1  0.000   1  0.145   1  0.000   0.000 N  0.450      SignalP-noTM
TRINITY_DN29554_c0_g1::TRINITY_DN29554_c0_g1_i13::g.54::m."  0.103   1  0.000   1  0.110   1  0.000   0.000 N  0.450      SignalP-noTM
TRINITY_DN29554_c0_g1::TRINITY_DN29554_c0_g1_i13::g.54::m.#  0.104   1  0.000   1  0.158   1  0.000   0.000 N  0.450      SignalP-noTM
TRINITY_DN29554_c0_g1::TRINITY_DN29554_c0_g1_i13::g.54::m.$  0.105   1  0.000   1  0.120   1  0.000   0.000 N  0.450      SignalP-noTM
TRINITY_DN29554_c0_g1::TRINITY_DN29554_c0_g1_i13::g.54::m.%  0.104   1  0.000   1  0.140   1  0.000   0.000 N  0.450      SignalP-noTM
TRINITY_DN29554_c0_g1::TRINITY_DN29554_c0_g1_i13::g.54::m.&  0.104   1  0.000   1  0.140   1  0.000   0.000 N  0.450      SignalP-noTM
TRINITY_DN29554_c0_g1::TRINITY_DN29554_c0_g1_i13::g.54::m.'  0.104   1  0.000   1  0.138   1  0.000   0.000 N  0.450      SignalP-noTM
TRINITY_DN29554_c0_g1::TRINITY_DN29554_c0_g1_i13::g.54::m.(  0.104   1  0.000   1  0.131   1  0.000   0.000 N  0.450      SignalP-noTM
TRINITY_DN29554_c0_g1::TRINITY_DN29554_c0_g1_i13::g.54::m.)  0.103   1  0.000   1  0.166   1  0.000   0.000 N  0.450      SignalP-noTM
TRINITY_DN29554_c0_g1::TRINITY_DN29554_c0_g1_i13::g.54::m.*  0.105   1  0.000   1  0.120   1  0.000   0.000 N  0.450      SignalP-noTM
TRINITY_DN29554_c0_g1::TRINITY_DN29554_c0_g1_i13::g.54::m.+  0.103   1  0.000   1  0.110   1  0.000   0.000 N  0.450      SignalP-noTM
TRINITY_DN29554_c0_g1::TRINITY_DN29554_c0_g1_i13::g.54::m.,  0.103   1  0.000   1  0.145   1  0.000   0.000 N  0.450      SignalP-noTM
TRINITY_DN29554_c0_g1::TRINITY_DN29554_c0_g1_i13::g.54::m.-  0.104   1  0.000   1  0.158   1  0.000   0.000 N  0.450      SignalP-noTM
TRINITY_DN29554_c0_g1::TRINITY_DN29554_c0_g1_i13::g.54::m..  0.106   1  0.000   1  0.129   1  0.000   0.000 N  0.450      SignalP-noTM
TRINITY_DN29554_c0_g1::TRINITY_DN29554_c0_g1_i13::g.54::m./  0.103   1  0.000   1  0.166   1  0.000   0.000 N  0.450      SignalP-noTM
TRINITY_DN29554_c0_g1::TRINITY_DN29554_c0_g1_i13::g.54::m.0  0.106   1  0.000   1  0.139   1  0.000   0.000 N  0.450      SignalP-noTM
TRINITY_DN29554_c0_g1::TRINITY_DN29554_c0_g1_i13::g.54::m.1  0.104   1  0.000   1  0.140   1  0.000   0.000 N  0.450      SignalP-noTM
TRINITY_DN29554_c0_g1::TRINITY_DN29554_c0_g1_i13::g.54::m.2  0.104   1  0.000   1  0.146   1  0.000   0.000 N  0.450      SignalP-noTM
TRINITY_DN29554_c0_g1::TRINITY_DN29554_c0_g1_i13::g.54::m.3  0.104   1  0.000   1  0.140   1  0.000   0.000 N  0.450      SignalP-noTM
TRINITY_DN29554_c0_g1::TRINITY_DN29554_c0_g1_i13::g.54::m.4  0.105   1  0.000   1  0.120   1  0.000   0.000 N  0.450      SignalP-noTM
TRINITY_DN29554_c0_g1::TRINITY_DN29554_c0_g1_i13::g.54::m.5  0.104   1  0.000   1  0.130   1  0.000   0.000 N  0.450      SignalP-noTM
TRINITY_DN29554_c0_g1::TRINITY_DN29554_c0_g1_i13::g.54::m.6  0.104   1  0.000   1  0.121   1  0.000   0.000 N  0.450      SignalP-noTM
TRINITY_DN29554_c0_g1::TRINITY_DN29554_c0_g1_i13::g.54::m.7  0.103   1  0.000   1  0.110   1  0.000   0.000 N  0.450      SignalP-noTM
TRINITY_DN29554_c0_g1::TRINITY_DN29554_c0_g1_i13::g.54::m.8  0.104   1  0.000   1  0.158   1  0.000   0.000 N  0.450      SignalP-noTM
TRINITY_DN29554_c0_g1::TRINITY_DN29554_c0_g1_i13::g.54::m.9  0.103   1  0.000   1  0.145   1  0.000   0.000 N  0.450      SignalP-noTM
TRINITY_DN29554_c0_g1::TRINITY_DN29554_c0_g1_i13::g.54::m.:  0.103   1  0.000   1  0.166   1  0.000   0.000 N  0.450      SignalP-noTM
TRINITY_DN29554_c0_g1::TRINITY_DN29554_c0_g1_i13::g.54::m.;  0.103   1  0.000   1  0.145   1  0.000   0.000 N  0.450      SignalP-noTM
TRINITY_DN29554_c0_g1::TRINITY_DN29554_c0_g1_i13::g.54::m.<  0.105   1  0.000   1  0.140   1  0.000   0.000 N  0.450      SignalP-noTM
TRINITY_DN29554_c0_g1::TRINITY_DN29554_c0_g1_i13::g.54::m.=  0.104   1  0.000   1  0.140   1  0.000   0.000 N  0.450      SignalP-noTM
TRINITY_DN29554_c0_g1::TRINITY_DN29554_c0_g1_i13::g.54::m.>  0.104   1  0.000   1  0.121   1  0.000   0.000 N  0.450      SignalP-noTM
TRINITY_DN29554_c0_g1::TRINITY_DN29554_c0_g1_i13::g.54::m.?  0.104   1  0.000   1  0.140   1  0.000   0.000 N  0.450      SignalP-noTM
TRINITY_DN29554_c0_g1::TRINITY_DN29554_c0_g1_i13::g.54::m.@  0.104   1  0.000   1  0.140   1  0.000   0.000 N  0.450      SignalP-noTM
TRINITY_DN29554_c0_g1::TRINITY_DN29554_c0_g1_i13::g.54::m.A  0.104   1  0.000   1  0.140   1  0.000   0.000 N  0.450      SignalP-noTM
TRINITY_DN29554_c0_g1::TRINITY_DN29554_c0_g1_i13::g.54::m.B  0.104   1  0.000   1  0.138   1  0.000   0.000 N  0.450      SignalP-noTM
TRINITY_DN29554_c0_g1::TRINITY_DN29554_c0_g1_i13::g.54::m.C  0.103   1  0.000   1  0.110   1  0.000   0.000 N  0.450      SignalP-noTM
TRINITY_DN29554_c0_g1::TRINITY_DN29554_c0_g1_i13::g.54::m.D  0.104   1  0.000   1  0.158   1  0.000   0.000 N  0.450      SignalP-noTM
TRINITY_DN29554_c0_g1::TRINITY_DN29554_c0_g1_i13::g.54::m.E  0.104   1  0.000   1  0.158   1  0.000   0.000 N  0.450      SignalP-noTM
TRINITY_DN29554_c0_g1::TRINITY_DN29554_c0_g1_i13::g.54::m.F  0.104   1  0.000   1  0.159   1  0.000   0.000 N  0.450      SignalP-noTM
TRINITY_DN29554_c0_g1::TRINITY_DN29554_c0_g1_i14::g.57::m.  0.104   1  0.000   1  0.130   1  0.000   0.000 N  0.450      SignalP-noTM
TRINITY_DN29554_c0_g1::TRINITY_DN29554_c0_g1_i14::g.57::m.  0.104   1  0.000   1  0.121   1  0.000   0.000 N  0.450      SignalP-noTM
TRINITY_DN29554_c0_g1::TRINITY_DN29554_c0_g1_i14::g.57::m.  0.105   1  0.000   1  0.140   1  0.000   0.000 N  0.450      SignalP-noTM
TRINITY_DN29554_c0_g1::TRINITY_DN29554_c0_g1_i14::g.57::m.  0.105   1  0.000   1  0.140   1  0.000   0.000 N  0.450      SignalP-noTM
TRINITY_DN29554_c0_g1::TRINITY_DN29554_c0_g1_i14::g.57::m.  0.104   1  0.000   1  0.140   1  0.000   0.000 N  0.450      SignalP-noTM
TRINITY_DN29554_c0_g1::TRINITY_DN29554_c0_g1_i14::g.57::m.  0.103   1  0.000   1  0.145   1  0.000   0.000 N  0.450      SignalP-noTM
TRINITY_DN29554_c0_g1::TRINITY_DN29554_c0_g1_i14::g.57::m.  0.103   1  0.000   1  0.110   1  0.000   0.000 N  0.450      SignalP-noTM
TRINITY_DN29554_c0_g1::TRINITY_DN29554_c0_g1_i14::g.57::m.  0.103   1  0.000   1  0.166   1  0.000   0.000 N  0.450      SignalP-noTM
TRINITY_DN29554_c0_g1::TRINITY_DN29554_c0_g1_i14::g.57::m.  0.103   1  0.000   1  0.166   1  0.000   0.000 N  0.450      SignalP-noTM
                           0.000   1  0.000   1  0.000   1  0.000   0.000 N  0.500      SignalP-TM
TRINITY_DN29554_c0_g1::TRINITY_DN29554_c0_g1_i14::g.57::m.  0.000   1  0.000   1  0.000   1  0.000   0.000 N  0.450      SignalP-noTM
0.119892                   0.000   1  0.000   1  0.000   1  0.000   0.000 N  0.450      SignalP-noTM
TRINITY_DN29554_c0_g1::TRINITY_DN29554_c0_g1_i14::g.57::m.  0.104   1  0.000   1  0.130   1  0.000   0.000 N  0.450      SignalP-noTM
TRINITY_DN29554_c0_g1::TRINITY_DN29554_c0_g1_i14::g.57::m.  0.104   1  0.000   1  0.131   1  0.000   0.000 N  0.450      SignalP-noTM
TRINITY_DN29554_c0_g1::TRINITY_DN29554_c0_g1_i14::g.57::m.  0.103   1  0.000   1  0.166   1  0.000   0.000 N  0.450      SignalP-noTM
TRINITY_DN29554_c0_g1::TRINITY_DN29554_c0_g1_i14::g.57::m.  0.106   1  0.000   1  0.139   1  0.000   0.000 N  0.450      SignalP-noTM
TRINITY_DN29554_c0_g1::TRINITY_DN29554_c0_g1_i14::g.57::m.  0.104   1  0.000   1  0.140   1  0.000   0.000 N  0.450      SignalP-noTM
TRINITY_DN29554_c0_g1::TRINITY_DN29554_c0_g1_i14::g.57::m.  0.104   1  0.000   1  0.146   1  0.000   0.000 N  0.450      SignalP-noTM
TRINITY_DN29554_c0_g1::TRINITY_DN29554_c0_g1_i14::g.57::m.  0.106   1  0.000   1  0.129   1  0.000   0.000 N  0.450      SignalP-noTM
TRINITY_DN29554_c0_g1::TRINITY_DN29554_c0_g1_i14::g.57::m.  0.105   1  0.000   1  0.120   1  0.000   0.000 N  0.450      SignalP-noTM
TRINITY_DN29554_c0_g1::TRINITY_DN29554_c0_g1_i14::g.57::m.  0.105   1  0.000   1  0.120   1  0.000   0.000 N  0.450      SignalP-noTM
TRINITY_DN29554_c0_g1::TRINITY_DN29554_c0_g1_i14::g.57::m.  0.104   1  0.000   1  0.146   1  0.000   0.000 N  0.450      SignalP-noTM
TRINITY_DN29554_c0_g1::TRINITY_DN29554_c0_g1_i14::g.57::m.  0.104   1  0.000   1  0.161   1  0.000   0.000 N  0.450      SignalP-noTM
TRINITY_DN29554_c0_g1::TRINITY_DN29554_c0_g1_i14::g.57::m.  0.104   1  0.000   1  0.158   1  0.000   0.000 N  0.450      SignalP-noTM
TRINITY_DN29554_c0_g1::TRINITY_DN29554_c0_g1_i14::g.57::m.  0.103   1  0.000   1  0.145   1  0.000   0.000 N  0.450      SignalP-noTM
TRINITY_DN29554_c0_g1::TRINITY_DN29554_c0_g1_i14::g.57::m.  0.104   1  0.000   1  0.140   1  0.000   0.000 N  0.450      SignalP-noTM
TRINITY_DN29554_c0_g1::TRINITY_DN29554_c0_g1_i14::g.57::m.  0.103   1  0.000   1  0.145   1  0.000   0.000 N  0.450      SignalP-noTM
TRINITY_DN29554_c0_g1::TRINITY_DN29554_c0_g1_i14::g.57::m.  0.104   1  0.000   1  0.140   1  0.000   0.000 N  0.450      SignalP-noTM
TRINITY_DN29554_c0_g1::TRINITY_DN29554_c0_g1_i14::g.57::m.  0.105   1  0.000   1  0.120   1  0.000   0.000 N  0.450      SignalP-noTM
TRINITY_DN29554_c0_g1::TRINITY_DN29554_c0_g1_i14::g.57::m.  0.103   1  0.000   1  0.166   1  0.000   0.000 N  0.450      SignalP-noTM
TRINITY_DN29554_c0_g1::TRINITY_DN29554_c0_g1_i14::g.57::m.  0.104   1  0.000   1  0.140   1  0.000   0.000 N  0.450      SignalP-noTM
TRINITY_DN29554_c0_g1::TRINITY_DN29554_c0_g1_i14::g.57::m.  0.104   1  0.000   1  0.140   1  0.000   0.000 N  0.450      SignalP-noTM
TRINITY_DN29554_c0_g1::TRINITY_DN29554_c0_g1_i14::g.57::m.  0.104   1  0.000   1  0.140   1  0.000   0.000 N  0.450      SignalP-noTM
TRINITY_DN29554_c0_g1::TRINITY_DN29554_c0_g1_i14::g.57::m.!  0.103   1  0.000   1  0.145   1  0.000   0.000 N  0.450      SignalP-noTM
TRINITY_DN29554_c0_g1::TRINITY_DN29554_c0_g1_i14::g.57::m."  0.103   1  0.000   1  0.110   1  0.000   0.000 N  0.450      SignalP-noTM
TRINITY_DN29554_c0_g1::TRINITY_DN29554_c0_g1_i14::g.57::m.#  0.104   1  0.000   1  0.158   1  0.000   0.000 N  0.450      SignalP-noTM
TRINITY_DN29554_c0_g1::TRINITY_DN29554_c0_g1_i14::g.57::m.$  0.105   1  0.000   1  0.120   1  0.000   0.000 N  0.450      SignalP-noTM
TRINITY_DN29554_c0_g1::TRINITY_DN29554_c0_g1_i14::g.57::m.%  0.104   1  0.000   1  0.140   1  0.000   0.000 N  0.450      SignalP-noTM
TRINITY_DN29554_c0_g1::TRINITY_DN29554_c0_g1_i14::g.57::m.&  0.104   1  0.000   1  0.140   1  0.000   0.000 N  0.450      SignalP-noTM
TRINITY_DN29554_c0_g1::TRINITY_DN29554_c0_g1_i14::g.57::m.'  0.104   1  0.000   1  0.138   1  0.000   0.000 N  0.450      SignalP-noTM
TRINITY_DN29554_c0_g1::TRINITY_DN29554_c0_g1_i14::g.57::m.(  0.104   1  0.000   1  0.131   1  0.000   0.000 N  0.450      SignalP-noTM
TRINITY_DN29554_c0_g1::TRINITY_DN29554_c0_g1_i14::g.57::m.)  0.103   1  0.000   1  0.166   1  0.000   0.000 N  0.450      SignalP-noTM
TRINITY_DN29554_c0_g1::TRINITY_DN29554_c0_g1_i14::g.57::m.*  0.105   1  0.000   1  0.120   1  0.000   0.000 N  0.450      SignalP-noTM
TRINITY_DN29554_c0_g1::TRINITY_DN29554_c0_g1_i14::g.57::m.+  0.103   1  0.000   1  0.110   1  0.000   0.000 N  0.450      SignalP-noTM
TRINITY_DN29554_c0_g1::TRINITY_DN29554_c0_g1_i14::g.57::m.,  0.103   1  0.000   1  0.145   1  0.000   0.000 N  0.450      SignalP-noTM
TRINITY_DN29554_c0_g1::TRINITY_DN29554_c0_g1_i14::g.57::m.-  0.104   1  0.000   1  0.158   1  0.000   0.000 N  0.450      SignalP-noTM
TRINITY_DN29554_c0_g1::TRINITY_DN29554_c0_g1_i14::g.57::m..  0.106   1  0.000   1  0.129   1  0.000   0.000 N  0.450      SignalP-noTM
TRINITY_DN29554_c0_g1::TRINITY_DN29554_c0_g1_i14::g.57::m./  0.103   1  0.000   1  0.166   1  0.000   0.000 N  0.450      SignalP-noTM
TRINITY_DN29554_c0_g1::TRINITY_DN29554_c0_g1_i14::g.57::m.0  0.106   1  0.000   1  0.139   1  0.000   0.000 N  0.450      SignalP-noTM
TRINITY_DN29554_c0_g1::TRINITY_DN29554_c0_g1_i14::g.57::m.1  0.104   1  0.000   1  0.140   1  0.000   0.000 N  0.450      SignalP-noTM
TRINITY_DN29554_c0_g1::TRINITY_DN29554_c0_g1_i14::g.57::m.2  0.104   1  0.000   1  0.146   1  0.000   0.000 N  0.450      SignalP-noTM
TRINITY_DN29554_c0_g1::TRINITY_DN29554_c0_g1_i14::g.57::m.3  0.104   1  0.000   1  0.140   1  0.000   0.000 N  0.450      SignalP-noTM
TRINITY_DN29554_c0_g1::TRINITY_DN29554_c0_g1_i14::g.57::m.4  0.105   1  0.000   1  0.120   1  0.000   0.000 N  0.450      SignalP-noTM
TRINITY_DN29554_c0_g1::TRINITY_DN29554_c0_g1_i14::g.57::m.5  0.104   1  0.000   1  0.130   1  0.000   0.000 N  0.450      SignalP-noTM
TRINITY_DN29554_c0_g1::TRINITY_DN29554_c0_g1_i14::g.57::m.6  0.104   1  0.000   1  0.121   1  0.000   0.000 N  0.450      SignalP-noTM
TRINITY_DN29554_c0_g1::TRINITY_DN29554_c0_g1_i14::g.57::m.7  0.103   1  0.000   1  0.110   1  0.000   0.000 N  0.450      SignalP-noTM
TRINITY_DN29554_c0_g1::TRINITY_DN29554_c0_g1_i14::g.57::m.8  0.104   1  0.000   1  0.158   1  0.000   0.000 N  0.450      SignalP-noTM
TRINITY_DN29554_c0_g1::TRINITY_DN29554_c0_g1_i14::g.57::m.9  0.103   1  0.000   1  0.145   1  0.000   0.000 N  0.450      SignalP-noTM
TRINITY_DN29554_c0_g1::TRINITY_DN29554_c0_g1_i14::g.57::m.:  0.103   1  0.000   1  0.166   1  0.000   0.000 N  0.450      SignalP-noTM
TRINITY_DN29554_c0_g1::TRINITY_DN29554_c0_g1_i14::g.57::m.;  0.103   1  0.000   1  0.145   1  0.000   0.000 N  0.450      SignalP-noTM
TRINITY_DN29554_c0_g1::TRINITY_DN29554_c0_g1_i14::g.57::m.<  0.105   1  0.000   1  0.140   1  0.000   0.000 N  0.450      SignalP-noTM
TRINITY_DN29554_c0_g1::TRINITY_DN29554_c0_g1_i14::g.57::m.=  0.104   1  0.000   1  0.140   1  0.000   0.000 N  0.450      SignalP-noTM
TRINITY_DN29554_c0_g1::TRINITY_DN29554_c0_g1_i14::g.57::m.>  0.104   1  0.000   1  0.121   1  0.000   0.000 N  0.450      SignalP-noTM
TRINITY_DN29554_c0_g1::TRINITY_DN29554_c0_g1_i14::g.57::m.?  0.104   1  0.000   1  0.140   1  0.000   0.000 N  0.450      SignalP-noTM
TRINITY_DN29554_c0_g1::TRINITY_DN29554_c0_g1_i14::g.57::m.@  0.104   1  0.000   1  0.140   1  0.000   0.000 N  0.450      SignalP-noTM
TRINITY_DN29554_c0_g1::TRINITY_DN29554_c0_g1_i14::g.57::m.A  0.104   1  0.000   1  0.140   1  0.000   0.000 N  0.450      SignalP-noTM
TRINITY_DN29554_c0_g1::TRINITY_DN29554_c0_g1_i14::g.57::m.B  0.104   1  0.000   1  0.138   1  0.000   0.000 N  0.450      SignalP-noTM
TRINITY_DN29554_c0_g1::TRINITY_DN29554_c0_g1_i14::g.57::m.C  0.103   1  0.000   1  0.110   1  0.000   0.000 N  0.450      SignalP-noTM
TRINITY_DN29554_c0_g1::TRINITY_DN29554_c0_g1_i14::g.57::m.D  0.104   1  0.000   1  0.158   1  0.000   0.000 N  0.450      SignalP-noTM
TRINITY_DN29554_c0_g1::TRINITY_DN29554_c0_g1_i14::g.57::m.E  0.104   1  0.000   1  0.158   1  0.000   0.000 N  0.450      SignalP-noTM
TRINITY_DN29554_c0_g1::TRINITY_DN29554_c0_g1_i14::g.57::m.F  0.104   1  0.000   1  0.159   1  0.000   0.000 N  0.450      SignalP-noTM
TRINITY_DN29554_c0_g1::TRINITY_DN29554_c0_g1_i15::g.60::m.  0.104   1  0.000   1  0.130   1  0.000   0.000 N  0.450      SignalP-noTM
TRINITY_DN29554_c0_g1::TRINITY_DN29554_c0_g1_i15::g.60::m.  0.104   1  0.000   1  0.121   1  0.000   0.000 N  0.450      SignalP-noTM
TRINITY_DN29554_c0_g1::TRINITY_DN29554_c0_g1_i15::g.60::m.  0.105   1  0.000   1  0.140   1  0.000   0.000 N  0.450      SignalP-noTM
TRINITY_DN29554_c0_g1::TRINITY_DN29554_c0_g1_i15::g.60::m.  0.105   1  0.000   1  0.140   1  0.000   0.000 N  0.450      SignalP-noTM
TRINITY_DN29554_c0_g1::TRINITY_DN29554_c0_g1_i15::g.60::m.  0.104   1  0.000   1  0.140   1  0.000   0.000 N  0.450      SignalP-noTM
TRINITY_DN29554_c0_g1::TRINITY_DN29554_c0_g1_i15::g.60::m.  0.103   1  0.000   1  0.145   1  0.000   0.000 N  0.450      SignalP-noTM
TRINITY_DN29554_c0_g1::TRINITY_DN29554_c0_g1_i15::g.60::m.  0.103   1  0.000   1  0.110   1  0.000   0.000 N  0.450      SignalP-noTM
TRINITY_DN29554_c0_g1::TRINITY_DN29554_c0_g1_i15::g.60::m.  0.103   1  0.000   1  0.166   1  0.000   0.000 N  0.450      SignalP-noTM
TRINITY_DN29554_c0_g1::TRINITY_DN29554_c0_g1_i15::g.60::m.  0.103   1  0.000   1  0.166   1  0.000   0.000 N  0.450      SignalP-noTM
                           0.000   1  0.000   1  0.000   1  0.000   0.000 N  0.500      SignalP-TM
TRINITY_DN29554_c0_g1::TRINITY_DN29554_c0_g1_i15::g.60::m.  0.000   1  0.000   1  0.000   1  0.000   0.000 N  0.450      SignalP-noTM
0.119892                   0.000   1  0.000   1  0.000   1  0.000   0.000 N  0.450      SignalP-noTM
TRINITY_DN29554_c0_g1::TRINITY_DN29554_c0_g1_i15::g.60::m.  0.104   1  0.000   1  0.130   1  0.000   0.000 N  0.450      SignalP-noTM
TRINITY_DN29554_c0_g1::TRINITY_DN29554_c0_g1_i15::g.60::m.  0.104   1  0.000   1  0.131   1  0.000   0.000 N  0.450      SignalP-noTM
TRINITY_DN29554_c0_g1::TRINITY_DN29554_c0_g1_i15::g.60::m.  0.103   1  0.000   1  0.166   1  0.000   0.000 N  0.450      SignalP-noTM
TRINITY_DN29554_c0_g1::TRINITY_DN29554_c0_g1_i15::g.60::m.  0.106   1  0.000   1  0.139   1  0.000   0.000 N  0.450      SignalP-noTM
TRINITY_DN29554_c0_g1::TRINITY_DN29554_c0_g1_i15::g.60::m.  0.104   1  0.000   1  0.140   1  0.000   0.000 N  0.450      SignalP-noTM
TRINITY_DN29554_c0_g1::TRINITY_DN29554_c0_g1_i15::g.60::m.  0.104   1  0.000   1  0.146   1  0.000   0.000 N  0.450      SignalP-noTM
TRINITY_DN29554_c0_g1::TRINITY_DN29554_c0_g1_i15::g.60::m.  0.106   1  0.000   1  0.129   1  0.000   0.000 N  0.450      SignalP-noTM
TRINITY_DN29554_c0_g1::TRINITY_DN29554_c0_g1_i15::g.60::m.  0.105   1  0.000   1  0.120   1  0.000   0.000 N  0.450      SignalP-noTM
TRINITY_DN29554_c0_g1::TRINITY_DN29554_c0_g1_i15::g.60::m.  0.105   1  0.000   1  0.120   1  0.000   0.000 N  0.450      SignalP-noTM
TRINITY_DN29554_c0_g1::TRINITY_DN29554_c0_g1_i15::g.60::m.  0.104   1  0.000   1  0.146   1  0.000   0.000 N  0.450      SignalP-noTM
TRINITY_DN29554_c0_g1::TRINITY_DN29554_c0_g1_i15::g.60::m.  0.104   1  0.000   1  0.161   1  0.000   0.000 N  0.450      SignalP-noTM
TRINITY_DN29554_c0_g1::TRINITY_DN29554_c0_g1_i15::g.60::m.  0.104   1  0.000   1  0.158   1  0.000   0.000 N  0.450      SignalP-noTM
TRINITY_DN29554_c0_g1::TRINITY_DN29554_c0_g1_i15::g.60::m.  0.103   1  0.000   1  0.145   1  0.000   0.000 N  0.450      SignalP-noTM
TRINITY_DN29554_c0_g1::TRINITY_DN29554_c0_g1_i15::g.60::m.  0.104   1  0.000   1  0.140   1  0.000   0.000 N  0.450      SignalP-noTM
TRINITY_DN29554_c0_g1::TRINITY_DN29554_c0_g1_i15::g.60::m.  0.103   1  0.000   1  0.145   1  0.000   0.000 N  0.450      SignalP-noTM
TRINITY_DN29554_c0_g1::TRINITY_DN29554_c0_g1_i15::g.60::m.  0.104   1  0.000   1  0.140   1  0.000   0.000 N  0.450      SignalP-noTM
TRINITY_DN29554_c0_g1::TRINITY_DN29554_c0_g1_i15::g.60::m.  0.105   1  0.000   1  0.120   1  0.000   0.000 N  0.450      SignalP-noTM
TRINITY_DN29554_c0_g1::TRINITY_DN29554_c0_g1_i15::g.60::m.  0.103   1  0.000   1  0.166   1  0.000   0.000 N  0.450      SignalP-noTM
TRINITY_DN29554_c0_g1::TRINITY_DN29554_c0_g1_i15::g.60::m.  0.104   1  0.000   1  0.140   1  0.000   0.000 N  0.450      SignalP-noTM
TRINITY_DN29554_c0_g1::TRINITY_DN29554_c0_g1_i15::g.60::m.  0.104   1  0.000   1  0.140   1  0.000   0.000 N  0.450      SignalP-noTM
TRINITY_DN29554_c0_g1::TRINITY_DN29554_c0_g1_i15::g.60::m.  0.104   1  0.000   1  0.140   1  0.000   0.000 N  0.450      SignalP-noTM
TRINITY_DN29554_c0_g1::TRINITY_DN29554_c0_g1_i15::g.60::m.!  0.103   1  0.000   1  0.145   1  0.000   0.000 N  0.450      SignalP-noTM
TRINITY_DN29554_c0_g1::TRINITY_DN29554_c0_g1_i15::g.60::m."  0.103   1  0.000   1  0.110   1  0.000   0.000 N  0.450      SignalP-noTM
TRINITY_DN29554_c0_g1::TRINITY_DN29554_c0_g1_i15::g.60::m.#  0.104   1  0.000   1  0.158   1  0.000   0.000 N  0.450      SignalP-noTM
TRINITY_DN29554_c0_g1::TRINITY_DN29554_c0_g1_i15::g.60::m.$  0.105   1  0.000   1  0.120   1  0.000   0.000 N  0.450      SignalP-noTM
TRINITY_DN29554_c0_g1::TRINITY_DN29554_c0_g1_i15::g.60::m.%  0.104   1  0.000   1  0.140   1  0.000   0.000 N  0.450      SignalP-noTM
TRINITY_DN29554_c0_g1::TRINITY_DN29554_c0_g1_i15::g.60::m.&  0.104   1  0.000   1  0.140   1  0.000   0.000 N  0.450      SignalP-noTM
TRINITY_DN29554_c0_g1::TRINITY_DN29554_c0_g1_i15::g.60::m.'  0.104   1  0.000   1  0.138   1  0.000   0.000 N  0.450      SignalP-noTM
TRINITY_DN29554_c0_g1::TRINITY_DN29554_c0_g1_i15::g.60::m.(  0.104   1  0.000   1  0.131   1  0.000   0.000 N  0.450      SignalP-noTM
TRINITY_DN29554_c0_g1::TRINITY_DN29554_c0_g1_i15::g.60::m.)  0.103   1  0.000   1  0.166   1  0.000   0.000 N  0.450      SignalP-noTM
TRINITY_DN29554_c0_g1::TRINITY_DN29554_c0_g1_i15::g.60::m.*  0.105   1  0.000   1  0.120   1  0.000   0.000 N  0.450      SignalP-noTM
TRINITY_DN29554_c0_g1::TRINITY_DN29554_c0_g1_i15::g.60::m.+  0.103   1  0.000   1  0.110   1  0.000   0.000 N  0.450      SignalP-noTM
TRINITY_DN29554_c0_g1::TRINITY_DN29554_c0_g1_i15::g.60::m.,  0.103   1  0.000   1  0.145   1  0.000   0.000 N  0.450      SignalP-noTM
TRINITY_DN29554_c0_g1::TRINITY_DN29554_c0_g1_i15::g.60::m.-  0.104   1  0.000   1  0.158   1  0.000   0.000 N  0.450      SignalP-noTM
TRINITY_DN29554_c0_g1::TRINITY_DN29554_c0_g1_i15::g.60::m..  0.106   1  0.000   1  0.129   1  0.000   0.000 N  0.450      SignalP-noTM
TRINITY_DN29554_c0_g1::TRINITY_DN29554_c0_g1_i15::g.60::m./  0.103   1  0.000   1  0.166   1  0.000   0.000 N  0.450      SignalP-noTM
TRINITY_DN29554_c0_g1::TRINITY_DN29554_c0_g1_i15::g.60::m.0  0.106   1  0.000   1  0.139   1  0.000   0.000 N  0.450      SignalP-noTM
TRINITY_DN29554_c0_g1::TRINITY_DN29554_c0_g1_i15::g.60::m.1  0.104   1  0.000   1  0.140   1  0.000   0.000 N  0.450      SignalP-noTM
TRINITY_DN29554_c0_g1::TRINITY_DN29554_c0_g1_i15::g.60::m.2  0.104   1  0.000   1  0.146   1  0.000   0.000 N  0.450      SignalP-noTM
TRINITY_DN29554_c0_g1::TRINITY_DN29554_c0_g1_i15::g.60::m.3  0.104   1  0.000   1  0.140   1  0.000   0.000 N  0.450      SignalP-noTM
TRINITY_DN29554_c0_g1::TRINITY_DN29554_c0_g1_i15::g.60::m.4  0.105   1  0.000   1  0.120   1  0.000   0.000 N  0.450      SignalP-noTM
TRINITY_DN29554_c0_g1::TRINITY_DN29554_c0_g1_i15::g.60::m.5  0.104   1  0.000   1  0.130   1  0.000   0.000 N  0.450      SignalP-noTM
TRINITY_DN29554_c0_g1::TRINITY_DN29554_c0_g1_i15::g.60::m.6  0.104   1  0.000   1  0.121   1  0.000   0.000 N  0.450      SignalP-noTM
TRINITY_DN29554_c0_g1::TRINITY_DN29554_c0_g1_i15::g.60::m.7  0.103   1  0.000   1  0.110   1  0.000   0.000 N  0.450      SignalP-noTM
TRINITY_DN29554_c0_g1::TRINITY_DN29554_c0_g1_i15::g.60::m.8  0.104   1  0.000   1  0.158   1  0.000   0.000 N  0.450      SignalP-noTM
TRINITY_DN29554_c0_g1::TRINITY_DN29554_c0_g1_i15::g.60::m.9  0.103   1  0.000   1  0.145   1  0.000   0.000 N  0.450      SignalP-noTM
TRINITY_DN29554_c0_g1::TRINITY_DN29554_c0_g1_i15::g.60::m.:  0.103   1  0.000   1  0.166   1  0.000   0.000 N  0.450      SignalP-noTM
TRINITY_DN29554_c0_g1::TRINITY_DN29554_c0_g1_i15::g.60::m.;  0.103   1  0.000   1  0.145   1  0.000   0.000 N  0.450      SignalP-noTM
TRINITY_DN29554_c0_g1::TRINITY_DN29554_c0_g1_i15::g.60::m.<  0.105   1  0.000   1  0.140   1  0.000   0.000 N  0.450      SignalP-noTM
TRINITY_DN29554_c0_g1::TRINITY_DN29554_c0_g1_i15::g.60::m.=  0.104   1  0.000   1  0.140   1  0.000   0.000 N  0.450      SignalP-noTM
TRINITY_DN29554_c0_g1::TRINITY_DN29554_c0_g1_i15::g.60::m.>  0.104   1  0.000   1  0.121   1  0.000   0.000 N  0.450      SignalP-noTM
TRINITY_DN29554_c0_g1::TRINITY_DN29554_c0_g1_i15::g.60::m.?  0.104   1  0.000   1  0.140   1  0.000   0.000 N  0.450      SignalP-noTM
TRINITY_DN29554_c0_g1::TRINITY_DN29554_c0_g1_i15::g.60::m.@  0.104   1  0.000   1  0.140   1  0.000   0.000 N  0.450      SignalP-noTM
TRINITY_DN29554_c0_g1::TRINITY_DN29554_c0_g1_i15::g.60::m.A  0.104   1  0.000   1  0.140   1  0.000   0.000 N  0.450      SignalP-noTM
TRINITY_DN29554_c0_g1::TRINITY_DN29554_c0_g1_i15::g.60::m.B  0.104   1  0.000   1  0.138   1  0.000   0.000 N  0.450      SignalP-noTM
TRINITY_DN29554_c0_g1::TRINITY_DN29554_c0_g1_i15::g.60::m.C  0.103   1  0.000   1  0.110   1  0.000   0.000 N  0.450      SignalP-noTM
TRINITY_DN29554_c0_g1::TRINITY_DN29554_c0_g1_i15::g.60::m.D  0.104   1  0.000   1  0.158   1  0.000   0.000 N  0.450      SignalP-noTM
TRINITY_DN29554_c0_g1::TRINITY_DN29554_c0_g1_i15::g.60::m.E  0.104   1  0.000   1  0.158   1  0.000   0.000 N  0.450      SignalP-noTM
TRINITY_DN29554_c0_g1::TRINITY_DN29554_c0_g1_i15::g.60::m.F  0.104   1  0.000   1  0.159   1  0.000   0.000 N  0.450      SignalP-noTM
TRINITY_DN29554_c0_g1::TRINITY_DN29554_c0_g1_i16::g.63::m.  0.104   1  0.000   1  0.130   1  0.000   0.000 N  0.450      SignalP-noTM
TRINITY_DN29554_c0_g1::TRINITY_DN29554_c0_g1_i16::g.63::m.  0.104   1  0.000   1  0.121   1  0.000   0.000 N  0.450      SignalP-noTM
TRINITY_DN29554_c0_g1::TRINITY_DN29554_c0_g1_i16::g.63::m.  0.105   1  0.000   1  0.140   1  0.000   0.000 N  0.450      SignalP-noTM
TRINITY_DN29554_c0_g1::TRINITY_DN29554_c0_g1_i16::g.63::m.  0.105   1  0.000   1  0.140   1  0.000   0.000 N  0.450      SignalP-noTM
TRINITY_DN29554_c0_g1::TRINITY_DN29554_c0_g1_i16::g.63::m.  0.104   1  0.000   1  0.140   1  0.000   0.000 N  0.450      SignalP-noTM
TRINITY_DN29554_c0_g1::TRINITY_DN29554_c0_g1_i16::g.63::m.  0.103   1  0.000   1  0.145   1  0.000   0.000 N  0.450      SignalP-noTM
TRINITY_DN29554_c0_g1::TRINITY_DN29554_c0_g1_i16::g.63::m.  0.103   1  0.000   1  0.110   1  0.000   0.000 N  0.450      SignalP-noTM
TRINITY_DN29554_c0_g1::TRINITY_DN29554_c0_g1_i16::g.63::m.  0.103   1  0.000   1  0.166   1  0.000   0.000 N  0.450      SignalP-noTM
TRINITY_DN29554_c0_g1::TRINITY_DN29554_c0_g1_i16::g.63::m.  0.103   1  0.000   1  0.166   1  0.000   0.000 N  0.450      SignalP-noTM
                           0.000   1  0.000   1  0.000   1  0.000   0.000 N  0.500      SignalP-TM
TRINITY_DN29554_c0_g1::TRINITY_DN29554_c0_g1_i16::g.63::m.  0.000   1  0.000   1  0.000   1  0.000   0.000 N  0.450      SignalP-noTM
0.119892                   0.000   1  0.000   1  0.000   1  0.000   0.000 N  0.450      SignalP-noTM
TRINITY_DN29554_c0_g1::TRINITY_DN29554_c0_g1_i16::g.63::m.  0.104   1  0.000   1  0.130   1  0.000   0.000 N  0.450      SignalP-noTM
TRINITY_DN29554_c0_g1::TRINITY_DN29554_c0_g1_i16::g.63::m.  0.104   1  0.000   1  0.131   1  0.000   0.000 N  0.450      SignalP-noTM
TRINITY_DN29554_c0_g1::TRINITY_DN29554_c0_g1_i16::g.63::m.  0.103   1  0.000   1  0.166   1  0.000   0.000 N  0.450      SignalP-noTM
TRINITY_DN29554_c0_g1::TRINITY_DN29554_c0_g1_i16::g.63::m.  0.106   1  0.000   1  0.139   1  0.000   0.000 N  0.450      SignalP-noTM
TRINITY_DN29554_c0_g1::TRINITY_DN29554_c0_g1_i16::g.63::m.  0.104   1  0.000   1  0.140   1  0.000   0.000 N  0.450      SignalP-noTM
TRINITY_DN29554_c0_g1::TRINITY_DN29554_c0_g1_i16::g.63::m.  0.104   1  0.000   1  0.146   1  0.000   0.000 N  0.450      SignalP-noTM
TRINITY_DN29554_c0_g1::TRINITY_DN29554_c0_g1_i16::g.63::m.  0.106   1  0.000   1  0.129   1  0.000   0.000 N  0.450      SignalP-noTM
TRINITY_DN29554_c0_g1::TRINITY_DN29554_c0_g1_i16::g.63::m.  0.105   1  0.000   1  0.120   1  0.000   0.000 N  0.450      SignalP-noTM
TRINITY_DN29554_c0_g1::TRINITY_DN29554_c0_g1_i16::g.63::m.  0.105   1  0.000   1  0.120   1  0.000   0.000 N  0.450      SignalP-noTM
TRINITY_DN29554_c0_g1::TRINITY_DN29554_c0_g1_i16::g.63::m.  0.104   1  0.000   1  0.146   1  0.000   0.000 N  0.450      SignalP-noTM
TRINITY_DN29554_c0_g1::TRINITY_DN29554_c0_g1_i16::g.63::m.  0.104   1  0.000   1  0.161   1  0.000   0.000 N  0.450      SignalP-noTM
TRINITY_DN29554_c0_g1::TRINITY_DN29554_c0_g1_i16::g.63::m.  0.104   1  0.000   1  0.158   1  0.000   0.000 N  0.450      SignalP-noTM
TRINITY_DN29554_c0_g1::TRINITY_DN29554_c0_g1_i16::g.63::m.  0.103   1  0.000   1  0.145   1  0.000   0.000 N  0.450      SignalP-noTM
TRINITY_DN29554_c0_g1::TRINITY_DN29554_c0_g1_i16::g.63::m.  0.104   1  0.000   1  0.140   1  0.000   0.000 N  0.450      SignalP-noTM
TRINITY_DN29554_c0_g1::TRINITY_DN29554_c0_g1_i16::g.63::m.  0.103   1  0.000   1  0.145   1  0.000   0.000 N  0.450      SignalP-noTM
TRINITY_DN29554_c0_g1::TRINITY_DN29554_c0_g1_i16::g.63::m.  0.104   1  0.000   1  0.140   1  0.000   0.000 N  0.450      SignalP-noTM
TRINITY_DN29554_c0_g1::TRINITY_DN29554_c0_g1_i16::g.63::m.  0.105   1  0.000   1  0.120   1  0.000   0.000 N  0.450      SignalP-noTM
TRINITY_DN29554_c0_g1::TRINITY_DN29554_c0_g1_i16::g.63::m.  0.103   1  0.000   1  0.166   1  0.000   0.000 N  0.450      SignalP-noTM
TRINITY_DN29554_c0_g1::TRINITY_DN29554_c0_g1_i16::g.63::m.  0.104   1  0.000   1  0.140   1  0.000   0.000 N  0.450      SignalP-noTM
TRINITY_DN29554_c0_g1::TRINITY_DN29554_c0_g1_i16::g.63::m.  0.104   1  0.000   1  0.140   1  0.000   0.000 N  0.450      SignalP-noTM
TRINITY_DN29554_c0_g1::TRINITY_DN29554_c0_g1_i16::g.63::m.  0.104   1  0.000   1  0.140   1  0.000   0.000 N  0.450      SignalP-noTM
TRINITY_DN29554_c0_g1::TRINITY_DN29554_c0_g1_i16::g.63::m.!  0.103   1  0.000   1  0.145   1  0.000   0.000 N  0.450      SignalP-noTM
TRINITY_DN29554_c0_g1::TRINITY_DN29554_c0_g1_i16::g.63::m."  0.103   1  0.000   1  0.110   1  0.000   0.000 N  0.450      SignalP-noTM
TRINITY_DN29554_c0_g1::TRINITY_DN29554_c0_g1_i16::g.63::m.#  0.104   1  0.000   1  0.158   1  0.000   0.000 N  0.450      SignalP-noTM
TRINITY_DN29554_c0_g1::TRINITY_DN29554_c0_g1_i16::g.63::m.$  0.105   1  0.000   1  0.120   1  0.000   0.000 N  0.450      SignalP-noTM
TRINITY_DN29554_c0_g1::TRINITY_DN29554_c0_g1_i16::g.63::m.%  0.104   1  0.000   1  0.140   1  0.000   0.000 N  0.450      SignalP-noTM
TRINITY_DN29554_c0_g1::TRINITY_DN29554_c0_g1_i16::g.63::m.&  0.104   1  0.000   1  0.140   1  0.000   0.000 N  0.450      SignalP-noTM
TRINITY_DN29554_c0_g1::TRINITY_DN29554_c0_g1_i16::g.63::m.'  0.104   1  0.000   1  0.138   1  0.000   0.000 N  0.450      SignalP-noTM
TRINITY_DN29554_c0_g1::TRINITY_DN29554_c0_g1_i16::g.63::m.(  0.104   1  0.000   1  0.131   1  0.000   0.000 N  0.450      SignalP-noTM
TRINITY_DN29554_c0_g1::TRINITY_DN29554_c0_g1_i16::g.63::m.)  0.103   1  0.000   1  0.166   1  0.000   0.000 N  0.450      SignalP-noTM
TRINITY_DN29554_c0_g1::TRINITY_DN29554_c0_g1_i16::g.63::m.*  0.105   1  0.000   1  0.120   1  0.000   0.000 N  0.450      SignalP-noTM
TRINITY_DN29554_c0_g1::TRINITY_DN29554_c0_g1_i16::g.63::m.+  0.103   1  0.000   1  0.110   1  0.000   0.000 N  0.450      SignalP-noTM
TRINITY_DN29554_c0_g1::TRINITY_DN29554_c0_g1_i16::g.63::m.,  0.103   1  0.000   1  0.145   1  0.000   0.000 N  0.450      SignalP-noTM
TRINITY_DN29554_c0_g1::TRINITY_DN29554_c0_g1_i16::g.63::m.-  0.104   1  0.000   1  0.158   1  0.000   0.000 N  0.450      SignalP-noTM
TRINITY_DN29554_c0_g1::TRINITY_DN29554_c0_g1_i16::g.63::m..  0.106   1  0.000   1  0.129   1  0.000   0.000 N  0.450      SignalP-noTM
TRINITY_DN29554_c0_g1::TRINITY_DN29554_c0_g1_i16::g.63::m./  0.103   1  0.000   1  0.166   1  0.000   0.000 N  0.450      SignalP-noTM
TRINITY_DN29554_c0_g1::TRINITY_DN29554_c0_g1_i16::g.63::m.0  0.106   1  0.000   1  0.139   1  0.000   0.000 N  0.450      SignalP-noTM
TRINITY_DN29554_c0_g1::TRINITY_DN29554_c0_g1_i16::g.63::m.1  0.104   1  0.000   1  0.140   1  0.000   0.000 N  0.450      SignalP-noTM
TRINITY_DN29554_c0_g1::TRINITY_DN29554_c0_g1_i16::g.63::m.2  0.104   1  0.000   1  0.146   1  0.000   0.000 N  0.450      SignalP-noTM
TRINITY_DN29554_c0_g1::TRINITY_DN29554_c0_g1_i16::g.63::m.3  0.104   1  0.000   1  0.140   1  0.000   0.000 N  0.450      SignalP-noTM
TRINITY_DN29554_c0_g1::TRINITY_DN29554_c0_g1_i16::g.63::m.4  0.105   1  0.000   1  0.120   1  0.000   0.000 N  0.450      SignalP-noTM
TRINITY_DN29554_c0_g1::TRINITY_DN29554_c0_g1_i16::g.63::m.5  0.104   1  0.000   1  0.130   1  0.000   0.000 N  0.450      SignalP-noTM
TRINITY_DN29554_c0_g1::TRINITY_DN29554_c0_g1_i16::g.63::m.6  0.104   1  0.000   1  0.121   1  0.000   0.000 N  0.450      SignalP-noTM
TRINITY_DN29554_c0_g1::TRINITY_DN29554_c0_g1_i16::g.63::m.7  0.103   1  0.000   1  0.110   1  0.000   0.000 N  0.450      SignalP-noTM
TRINITY_DN29554_c0_g1::TRINITY_DN29554_c0_g1_i16::g.63::m.8  0.104   1  0.000   1  0.158   1  0.000   0.000 N  0.450      SignalP-noTM
TRINITY_DN29554_c0_g1::TRINITY_DN29554_c0_g1_i16::g.63::m.9  0.103   1  0.000   1  0.145   1  0.000   0.000 N  0.450      SignalP-noTM
TRINITY_DN29554_c0_g1::TRINITY_DN29554_c0_g1_i16::g.63::m.:  0.103   1  0.000   1  0.166   1  0.000   0.000 N  0.450      SignalP-noTM
TRINITY_DN29554_c0_g1::TRINITY_DN29554_c0_g1_i16::g.63::m.;  0.103   1  0.000   1  0.145   1  0.000   0.000 N  0.450      SignalP-noTM
TRINITY_DN29554_c0_g1::TRINITY_DN29554_c0_g1_i16::g.63::m.<  0.105   1  0.000   1  0.140   1  0.000   0.000 N  0.450      SignalP-noTM
TRINITY_DN29554_c0_g1::TRINITY_DN29554_c0_g1_i16::g.63::m.=  0.104   1  0.000   1  0.140   1  0.000   0.000 N  0.450      SignalP-noTM
TRINITY_DN29554_c0_g1::TRINITY_DN29554_c0_g1_i16::g.63::m.>  0.104   1  0.000   1  0.121   1  0.000   0.000 N  0.450      SignalP-noTM
TRINITY_DN29554_c0_g1::TRINITY_DN29554_c0_g1_i16::g.63::m.?  0.104   1  0.000   1  0.140   1  0.000   0.000 N  0.450      SignalP-noTM
TRINITY_DN29554_c0_g1::TRINITY_DN29554_c0_g1_i16::g.63::m.@  0.104   1  0.000   1  0.140   1  0.000   0.000 N  0.450      SignalP-noTM
TRINITY_DN29554_c0_g1::TRINITY_DN29554_c0_g1_i16::g.63::m.A  0.104   1  0.000   1  0.140   1  0.000   0.000 N  0.450      SignalP-noTM
TRINITY_DN29554_c0_g1::TRINITY_DN29554_c0_g1_i16::g.63::m.B  0.104   1  0.000   1  0.138   1  0.000   0.000 N  0.450      SignalP-noTM
TRINITY_DN29554_c0_g1::TRINITY_DN29554_c0_g1_i16::g.63::m.C  0.103   1  0.000   1  0.110   1  0.000   0.000 N  0.450      SignalP-noTM
TRINITY_DN29554_c0_g1::TRINITY_DN29554_c0_g1_i16::g.63::m.D  0.104   1  0.000   1  0.158   1  0.000   0.000 N  0.450      SignalP-noTM
TRINITY_DN29554_c0_g1::TRINITY_DN29554_c0_g1_i16::g.63::m.E  0.104   1  0.000   1  0.158   1  0.000   0.000 N  0.450      SignalP-noTM
TRINITY_DN29554_c0_g1::TRINITY_DN29554_c0_g1_i16::g.63::m.F  0.104   1  0.000   1  0.159   1  0.000   0.000 N  0.450      SignalP-noTM
TRINITY_DN30119_c0_g1::TRINITY_DN30119_c0_g1_i1::g.66::m.6  0.104   1  0.000   1  0.140   1  0.000   0.000 N  0.450      SignalP-noTM
TRINITY_DN30119_c0_g1::TRINITY_DN30119_c0_g1_i1::g.66::m.6  0.104   1  0.000   1  0.146   1  0.000   0.000 N  0.450      SignalP-noTM
TRINITY_DN30119_c0_g1::TRINITY_DN30119_c0_g1_i1::g.66::m.6  0.104   1  0.000   1  0.140   1  0.000   0.000 N  0.450      SignalP-noTM
TRINITY_DN30119_c0_g1::TRINITY_DN30119_c0_g1_i1::g.66::m.6  0.105   1  0.000   1  0.120   1  0.000   0.000 N  0.450      SignalP-noTM
TRINITY_DN30119_c0_g1::TRINITY_DN30119_c0_g1_i1::g.66::m.6  0.104   1  0.000   1  0.130   1  0.000   0.000 N  0.450      SignalP-noTM
TRINITY_DN30119_c0_g1::TRINITY_DN30119_c0_g1_i1::g.66::m.6  0.104   1  0.000   1  0.140   1  0.000   0.000 N  0.450      SignalP-noTM
TRINITY_DN30119_c0_g1::TRINITY_DN30119_c0_g1_i1::g.66::m.6  0.104   1  0.000   1  0.146   1  0.000   0.000 N  0.450      SignalP-noTM
TRINITY_DN30119_c0_g1::TRINITY_DN30119_c0_g1_i1::g.66::m.6  0.104   1  0.000   1  0.130   1  0.000   0.000 N  0.450      SignalP-noTM
TRINITY_DN30119_c0_g1::TRINITY_DN30119_c0_g1_i1::g.66::m.6  0.104   1  0.000   1  0.146   1  0.000   0.000 N  0.450      SignalP-noTM
                           0.000   1  0.000   1  0.000   1  0.000   0.000 N  0.500      SignalP-TM
TRINITY_DN30119_c0_g1::TRINITY_DN30119_c0_g1_i1::g.66::m.6  0.000   1  0.000   1  0.000   1  0.000   0.000 N  0.450      SignalP-noTM
0.139856                   0.000   1  0.000   1  0.000   1  0.000   0.000 N  0.450      SignalP-noTM
TRINITY_DN30119_c0_g1::TRINITY_DN30119_c0_g1_i1::g.66::m.6  0.106   1  0.000   1  0.139   1  0.000   0.000 N  0.450      SignalP-noTM
TRINITY_DN30119_c0_g1::TRINITY_DN30119_c0_g1_i1::g.66::m.6  0.104   1  0.000   1  0.140   1  0.000   0.000 N  0.450      SignalP-noTM
TRINITY_DN30119_c0_g1::TRINITY_DN30119_c0_g1_i1::g.66::m.6  0.104   1  0.000   1  0.121   1  0.000   0.000 N  0.450      SignalP-noTM
TRINITY_DN30119_c0_g1::TRINITY_DN30119_c0_g1_i1::g.66::m.6  0.104   1  0.000   1  0.131   1  0.000   0.000 N  0.450      SignalP-noTM
TRINITY_DN30119_c0_g1::TRINITY_DN30119_c0_g1_i1::g.66::m.6  0.104   1  0.000   1  0.140   1  0.000   0.000 N  0.450      SignalP-noTM
TRINITY_DN30119_c0_g1::TRINITY_DN30119_c0_g1_i1::g.66::m.6  0.106   1  0.000   1  0.129   1  0.000   0.000 N  0.450      SignalP-noTM
TRINITY_DN30119_c0_g1::TRINITY_DN30119_c0_g1_i1::g.66::m.6  0.104   1  0.000   1  0.159   1  0.000   0.000 N  0.450      SignalP-noTM
TRINITY_DN30119_c0_g1::TRINITY_DN30119_c0_g1_i1::g.66::m.6  0.103   1  0.000   1  0.110   1  0.000   0.000 N  0.450      SignalP-noTM
TRINITY_DN30119_c0_g1::TRINITY_DN30119_c0_g1_i1::g.66::m.6  0.104   1  0.000   1  0.158   1  0.000   0.000 N  0.450      SignalP-noTM
TRINITY_DN30119_c0_g1::TRINITY_DN30119_c0_g1_i1::g.66::m.6  0.105   1  0.000   1  0.120   1  0.000   0.000 N  0.450      SignalP-noTM
TRINITY_DN30119_c0_g1::TRINITY_DN30119_c0_g1_i1::g.66::m.6  0.104   1  0.000   1  0.140   1  0.000   0.000 N  0.450      SignalP-noTM
TRINITY_DN30119_c0_g1::TRINITY_DN30119_c0_g1_i1::g.66::m.6  0.106   1  0.000   1  0.129   1  0.000   0.000 N  0.450      SignalP-noTM
TRINITY_DN30119_c0_g1::TRINITY_DN30119_c0_g1_i1::g.66::m.6  0.103   1  0.000   1  0.110   1  0.000   0.000 N  0.450      SignalP-noTM
TRINITY_DN30119_c0_g1::TRINITY_DN30119_c0_g1_i1::g.66::m.6  0.103   1  0.000   1  0.166   1  0.000   0.000 N  0.450      SignalP-noTM
TRINITY_DN30119_c0_g1::TRINITY_DN30119_c0_g1_i1::g.66::m.6  0.104   1  0.000   1  0.138   1  0.000   0.000 N  0.450      SignalP-noTM
TRINITY_DN30119_c0_g1::TRINITY_DN30119_c0_g1_i1::g.66::m.6  0.103   1  0.000   1  0.166   1  0.000   0.000 N  0.450      SignalP-noTM
TRINITY_DN30119_c0_g1::TRINITY_DN30119_c0_g1_i1::g.66::m.6  0.104   1  0.000   1  0.121   1  0.000   0.000 N  0.450      SignalP-noTM
TRINITY_DN30119_c0_g1::TRINITY_DN30119_c0_g1_i1::g.66::m.6  0.105   1  0.000   1  0.120   1  0.000   0.000 N  0.450      SignalP-noTM
TRINITY_DN30119_c0_g1::TRINITY_DN30119_c0_g1_i1::g.66::m.6  0.104   1  0.000   1  0.158   1  0.000   0.000 N  0.450      SignalP-noTM
TRINITY_DN30119_c0_g1::TRINITY_DN30119_c0_g1_i1::g.66::m.6  0.104   1  0.000   1  0.161   1  0.000   0.000 N  0.450      SignalP-noTM
TRINITY_DN30119_c0_g1::TRINITY_DN30119_c0_g1_i1::g.66::m.6  0.103   1  0.000   1  0.166   1  0.000   0.000 N  0.450      SignalP-noTM
TRINITY_DN30119_c0_g1::TRINITY_DN30119_c0_g1_i1::g.66::m.6!  0.106   1  0.000   1  0.139   1  0.000   0.000 N  0.450      SignalP-noTM
TRINITY_DN30119_c0_g1::TRINITY_DN30119_c0_g1_i1::g.66::m.6"  0.104   1  0.000   1  0.140   1  0.000   0.000 N  0.450      SignalP-noTM
TRINITY_DN30119_c0_g1::TRINITY_DN30119_c0_g1_i1::g.66::m.6#  0.104   1  0.000   1  0.146   1  0.000   0.000 N  0.450      SignalP-noTM
TRINITY_DN30119_c0_g1::TRINITY_DN30119_c0_g1_i1::g.66::m.6$  0.104   1  0.000   1  0.146   1  0.000   0.000 N  0.450      SignalP-noTM
TRINITY_DN30119_c0_g1::TRINITY_DN30119_c0_g1_i1::g.66::m.6%  0.105   1  0.000   1  0.120   1  0.000   0.000 N  0.450      SignalP-noTM
TRINITY_DN30119_c0_g1::TRINITY_DN30119_c0_g1_i1::g.66::m.6&  0.105   1  0.000   1  0.120   1  0.000   0.000 N  0.450      SignalP-noTM
TRINITY_DN30119_c0_g1::TRINITY_DN30119_c0_g1_i1::g.66::m.6'  0.101   1  0.000   1  0.198   1  0.000   0.000 N  0.450      SignalP-noTM
TRINITY_DN30119_c0_g1::TRINITY_DN30119_c0_g1_i1::g.66::m.6(  0.104   1  0.000   1  0.130   1  0.000   0.000 N  0.450      SignalP-noTM
TRINITY_DN30119_c0_g1::TRINITY_DN30119_c0_g1_i1::g.66::m.6)  0.104   1  0.000   1  0.158   1  0.000   0.000 N  0.450      SignalP-noTM
TRINITY_DN30119_c0_g1::TRINITY_DN30119_c0_g1_i1::g.66::m.6*  0.104   1  0.000   1  0.146   1  0.000   0.000 N  0.450      SignalP-noTM
TRINITY_DN30119_c0_g1::TRINITY_DN30119_c0_g1_i1::g.66::m.6+  0.103   1  0.000   1  0.166   1  0.000   0.000 N  0.450      SignalP-noTM
TRINITY_DN30119_c0_g1::TRINITY_DN30119_c0_g1_i1::g.66::m.6,  0.104   1  0.000   1  0.159   1  0.000   0.000 N  0.450      SignalP-noTM
TRINITY_DN30119_c0_g1::TRINITY_DN30119_c0_g1_i1::g.66::m.6-  0.104   1  0.000   1  0.140   1  0.000   0.000 N  0.450      SignalP-noTM
TRINITY_DN30119_c0_g1::TRINITY_DN30119_c0_g1_i1::g.66::m.6.  0.105   1  0.000   1  0.120   1  0.000   0.000 N  0.450      SignalP-noTM
TRINITY_DN30119_c0_g1::TRINITY_DN30119_c0_g1_i1::g.66::m.6/  0.104   1  0.000   1  0.138   1  0.000   0.000 N  0.450      SignalP-noTM
TRINITY_DN30119_c0_g1::TRINITY_DN30119_c0_g1_i1::g.66::m.60  0.104   1  0.000   1  0.140   1  0.000   0.000 N  0.450      SignalP-noTM
TRINITY_DN30119_c0_g1::TRINITY_DN30119_c0_g1_i1::g.66::m.61  0.104   1  0.000   1  0.140   1  0.000   0.000 N  0.450      SignalP-noTM
TRINITY_DN30119_c0_g1::TRINITY_DN30119_c0_g1_i1::g.66::m.62  0.104   1  0.000   1  0.140   1  0.000   0.000 N  0.450      SignalP-noTM
TRINITY_DN30119_c0_g1::TRINITY_DN30119_c0_g1_i1::g.66::m.63  0.105   1  0.000   1  0.120   1  0.000   0.000 N  0.450      SignalP-noTM
TRINITY_DN30119_c0_g1::TRINITY_DN30119_c0_g1_i1::g.66::m.64  0.103   1  0.000   1  0.110   1  0.000   0.000 N  0.450      SignalP-noTM
TRINITY_DN30119_c0_g1::TRINITY_DN30119_c0_g1_i1::g.66::m.65  0.104   1  0.000   1  0.158   1  0.000   0.000 N  0.450      SignalP-noTM
TRINITY_DN30119_c0_g1::TRINITY_DN30119_c0_g1_i1::g.66::m.66  0.104   1  0.000   1  0.108   1  0.000   0.000 N  0.450      SignalP-noTM
TRINITY_DN30119_c0_g1::TRINITY_DN30119_c0_g1_i1::g.66::m.67  0.104   1  0.000   1  0.119   2  0.000   0.000 N  0.450      SignalP-noTM
TRINITY_DN30119_c0_g1::TRINITY_DN30119_c0_g1_i1::g.66::m.68  0.105   3  0.000   1  0.130   3  0.000   0.000 N  0.450      SignalP-noTM
TRINITY_DN30119_c0_g1::TRINITY_DN30119_c0_g1_i1::g.66::m.69  0.105   3  0.000   1  0.152   4  0.000   0.000 N  0.450      SignalP-noTM
TRINITY_DN30119_c0_g1::TRINITY_DN30119_c0_g1_i1::g.66::m.6:  0.106   5  0.000   1  0.152   4  0.000   0.000 N  0.450      SignalP-noTM
TRINITY_DN30119_c0_g1::TRINITY_DN30119_c0_g1_i1::g.66::m.6;  0.106   5  0.000   1  0.152   4  0.000   0.000 N  0.450      SignalP-noTM
TRINITY_DN30119_c0_g1::TRINITY_DN30119_c0_g1_i1::g.66::m.6<  0.106   5  0.000   1  0.152   4  0.000   0.000 N  0.450      SignalP-noTM
TRINITY_DN30119_c0_g1::TRINITY_DN30119_c0_g1_i1::g.66::m.6=  0.106   5  0.000   1  0.152   4  0.000   0.000 N  0.450      SignalP-noTM
TRINITY_DN30119_c0_g1::TRINITY_DN30119_c0_g1_i1::g.66::m.6>  0.106   5  0.000   1  0.152   4  0.000   0.000 N  0.450      SignalP-noTM
TRINITY_DN30119_c0_g1::TRINITY_DN30119_c0_g1_i1::g.66::m.6?  0.106   5  0.000   1  0.152   4  0.000   0.000 N  0.450      SignalP-noTM
TRINITY_DN30119_c0_g1::TRINITY_DN30119_c0_g1_i1::g.66::m.6@  0.106   5  0.105  11  0.152   4  0.118   0.112 N  0.450      SignalP-noTM
TRINITY_DN30119_c0_g1::TRINITY_DN30119_c0_g1_i1::g.66::m.6A  0.107  12  0.109  12  0.152   4  0.115   0.113 N  0.450      SignalP-noTM
TRINITY_DN30119_c0_g1::TRINITY_DN30119_c0_g1_i1::g.66::m.6B  0.107  12  0.109  12  0.152   4  0.115   0.113 N  0.450      SignalP-noTM
TRINITY_DN30119_c0_g1::TRINITY_DN30119_c0_g1_i1::g.66::m.6C  0.107  12  0.109  12  0.152   4  0.115   0.113 N  0.450      SignalP-noTM
TRINITY_DN30119_c0_g1::TRINITY_DN30119_c0_g1_i1::g.66::m.6D  0.107  12  0.109  12  0.152   4  0.115   0.113 N  0.450      SignalP-noTM
TRINITY_DN30119_c0_g1::TRINITY_DN30119_c0_g1_i1::g.66::m.6E  0.112  16  0.110  16  0.152   4  0.109   0.110 N  0.450      SignalP-noTM
TRINITY_DN30119_c0_g1::TRINITY_DN30119_c0_g1_i1::g.66::m.6F  0.112  16  0.110  16  0.152   4  0.109   0.110 N  0.450      SignalP-noTM
TRINITY_DN30119_c0_g1::TRINITY_DN30119_c0_g1_i2::g.68::m.6  0.104   1  0.000   1  0.140   1  0.000   0.000 N  0.450      SignalP-noTM
TRINITY_DN30119_c0_g1::TRINITY_DN30119_c0_g1_i2::g.68::m.6  0.104   1  0.000   1  0.146   1  0.000   0.000 N  0.450      SignalP-noTM
TRINITY_DN30119_c0_g1::TRINITY_DN30119_c0_g1_i2::g.68::m.6  0.104   1  0.000   1  0.140   1  0.000   0.000 N  0.450      SignalP-noTM
TRINITY_DN30119_c0_g1::TRINITY_DN30119_c0_g1_i2::g.68::m.6  0.105   1  0.000   1  0.120   1  0.000   0.000 N  0.450      SignalP-noTM
TRINITY_DN30119_c0_g1::TRINITY_DN30119_c0_g1_i2::g.68::m.6  0.104   1  0.000   1  0.130   1  0.000   0.000 N  0.450      SignalP-noTM
TRINITY_DN30119_c0_g1::TRINITY_DN30119_c0_g1_i2::g.68::m.6  0.104   1  0.000   1  0.140   1  0.000   0.000 N  0.450      SignalP-noTM
TRINITY_DN30119_c0_g1::TRINITY_DN30119_c0_g1_i2::g.68::m.6  0.104   1  0.000   1  0.146   1  0.000   0.000 N  0.450      SignalP-noTM
TRINITY_DN30119_c0_g1::TRINITY_DN30119_c0_g1_i2::g.68::m.6  0.104   1  0.000   1  0.130   1  0.000   0.000 N  0.450      SignalP-noTM
TRINITY_DN30119_c0_g1::TRINITY_DN30119_c0_g1_i2::g.68::m.6  0.104   1  0.000   1  0.146   1  0.000   0.000 N  0.450      SignalP-noTM
                           0.000   1  0.000   1  0.000   1  0.000   0.000 N  0.500      SignalP-TM
TRINITY_DN30119_c0_g1::TRINITY_DN30119_c0_g1_i2::g.68::m.6  0.000   1  0.000   1  0.000   1  0.000   0.000 N  0.450      SignalP-noTM
0.139856                   0.000   1  0.000   1  0.000   1  0.000   0.000 N  0.450      SignalP-noTM
TRINITY_DN30119_c0_g1::TRINITY_DN30119_c0_g1_i2::g.68::m.6  0.106   1  0.000   1  0.139   1  0.000   0.000 N  0.450      SignalP-noTM
TRINITY_DN30119_c0_g1::TRINITY_DN30119_c0_g1_i2::g.68::m.6  0.104   1  0.000   1  0.140   1  0.000   0.000 N  0.450      SignalP-noTM
TRINITY_DN30119_c0_g1::TRINITY_DN30119_c0_g1_i2::g.68::m.6  0.104   1  0.000   1  0.121   1  0.000   0.000 N  0.450      SignalP-noTM
TRINITY_DN30119_c0_g1::TRINITY_DN30119_c0_g1_i2::g.68::m.6  0.104   1  0.000   1  0.131   1  0.000   0.000 N  0.450      SignalP-noTM
TRINITY_DN30119_c0_g1::TRINITY_DN30119_c0_g1_i2::g.68::m.6  0.104   1  0.000   1  0.140   1  0.000   0.000 N  0.450      SignalP-noTM
TRINITY_DN30119_c0_g1::TRINITY_DN30119_c0_g1_i2::g.68::m.6  0.106   1  0.000   1  0.129   1  0.000   0.000 N  0.450      SignalP-noTM
TRINITY_DN30119_c0_g1::TRINITY_DN30119_c0_g1_i2::g.68::m.6  0.104   1  0.000   1  0.159   1  0.000   0.000 N  0.450      SignalP-noTM
TRINITY_DN30119_c0_g1::TRINITY_DN30119_c0_g1_i2::g.68::m.6  0.103   1  0.000   1  0.110   1  0.000   0.000 N  0.450      SignalP-noTM
TRINITY_DN30119_c0_g1::TRINITY_DN30119_c0_g1_i2::g.68::m.6  0.104   1  0.000   1  0.158   1  0.000   0.000 N  0.450      SignalP-noTM
TRINITY_DN30119_c0_g1::TRINITY_DN30119_c0_g1_i2::g.68::m.6  0.105   1  0.000   1  0.120   1  0.000   0.000 N  0.450      SignalP-noTM
TRINITY_DN30119_c0_g1::TRINITY_DN30119_c0_g1_i2::g.68::m.6  0.104   1  0.000   1  0.140   1  0.000   0.000 N  0.450      SignalP-noTM
TRINITY_DN30119_c0_g1::TRINITY_DN30119_c0_g1_i2::g.68::m.6  0.106   1  0.000   1  0.129   1  0.000   0.000 N  0.450      SignalP-noTM
TRINITY_DN30119_c0_g1::TRINITY_DN30119_c0_g1_i2::g.68::m.6  0.103   1  0.000   1  0.110   1  0.000   0.000 N  0.450      SignalP-noTM
TRINITY_DN30119_c0_g1::TRINITY_DN30119_c0_g1_i2::g.68::m.6  0.103   1  0.000   1  0.166   1  0.000   0.000 N  0.450      SignalP-noTM
TRINITY_DN30119_c0_g1::TRINITY_DN30119_c0_g1_i2::g.68::m.6  0.104   1  0.000   1  0.138   1  0.000   0.000 N  0.450      SignalP-noTM
TRINITY_DN30119_c0_g1::TRINITY_DN30119_c0_g1_i2::g.68::m.6  0.103   1  0.000   1  0.166   1  0.000   0.000 N  0.450      SignalP-noTM
TRINITY_DN30119_c0_g1::TRINITY_DN30119_c0_g1_i2::g.68::m.6  0.104   1  0.000   1  0.121   1  0.000   0.000 N  0.450      SignalP-noTM
TRINITY_DN30119_c0_g1::TRINITY_DN30119_c0_g1_i2::g.68::m.6  0.105   1  0.000   1  0.120   1  0.000   0.000 N  0.450      SignalP-noTM
TRINITY_DN30119_c0_g1::TRINITY_DN30119_c0_g1_i2::g.68::m.6  0.104   1  0.000   1  0.158   1  0.000   0.000 N  0.450      SignalP-noTM
TRINITY_DN30119_c0_g1::TRINITY_DN30119_c0_g1_i2::g.68::m.6  0.104   1  0.000   1  0.161   1  0.000   0.000 N  0.450      SignalP-noTM
TRINITY_DN30119_c0_g1::TRINITY_DN30119_c0_g1_i2::g.68::m.6  0.103   1  0.000   1  0.166   1  0.000   0.000 N  0.450      SignalP-noTM
TRINITY_DN30119_c0_g1::TRINITY_DN30119_c0_g1_i2::g.68::m.6!  0.106   1  0.000   1  0.139   1  0.000   0.000 N  0.450      SignalP-noTM
TRINITY_DN30119_c0_g1::TRINITY_DN30119_c0_g1_i2::g.68::m.6"  0.104   1  0.000   1  0.140   1  0.000   0.000 N  0.450      SignalP-noTM
TRINITY_DN30119_c0_g1::TRINITY_DN30119_c0_g1_i2::g.68::m.6#  0.104   1  0.000   1  0.146   1  0.000   0.000 N  0.450      SignalP-noTM
TRINITY_DN30119_c0_g1::TRINITY_DN30119_c0_g1_i2::g.68::m.6$  0.104   1  0.000   1  0.146   1  0.000   0.000 N  0.450      SignalP-noTM
TRINITY_DN30119_c0_g1::TRINITY_DN30119_c0_g1_i2::g.68::m.6%  0.105   1  0.000   1  0.120   1  0.000   0.000 N  0.450      SignalP-noTM
TRINITY_DN30119_c0_g1::TRINITY_DN30119_c0_g1_i2::g.68::m.6&  0.105   1  0.000   1  0.120   1  0.000   0.000 N  0.450      SignalP-noTM
TRINITY_DN30119_c0_g1::TRINITY_DN30119_c0_g1_i2::g.68::m.6'  0.101   1  0.000   1  0.198   1  0.000   0.000 N  0.450      SignalP-noTM
TRINITY_DN30119_c0_g1::TRINITY_DN30119_c0_g1_i2::g.68::m.6(  0.104   1  0.000   1  0.130   1  0.000   0.000 N  0.450      SignalP-noTM
TRINITY_DN30119_c0_g1::TRINITY_DN30119_c0_g1_i2::g.68::m.6)  0.104   1  0.000   1  0.158   1  0.000   0.000 N  0.450      SignalP-noTM
TRINITY_DN30119_c0_g1::TRINITY_DN30119_c0_g1_i2::g.68::m.6*  0.104   1  0.000   1  0.146   1  0.000   0.000 N  0.450      SignalP-noTM
TRINITY_DN30119_c0_g1::TRINITY_DN30119_c0_g1_i2::g.68::m.6+  0.103   1  0.000   1  0.166   1  0.000   0.000 N  0.450      SignalP-noTM
TRINITY_DN30119_c0_g1::TRINITY_DN30119_c0_g1_i2::g.68::m.6,  0.104   1  0.000   1  0.159   1  0.000   0.000 N  0.450      SignalP-noTM
TRINITY_DN30119_c0_g1::TRINITY_DN30119_c0_g1_i2::g.68::m.6-  0.104   1  0.000   1  0.140   1  0.000   0.000 N  0.450      SignalP-noTM
TRINITY_DN30119_c0_g1::TRINITY_DN30119_c0_g1_i2::g.68::m.6.  0.105   1  0.000   1  0.120   1  0.000   0.000 N  0.450      SignalP-noTM
TRINITY_DN30119_c0_g1::TRINITY_DN30119_c0_g1_i2::g.68::m.6/  0.104   1  0.000   1  0.138   1  0.000   0.000 N  0.450      SignalP-noTM
TRINITY_DN30119_c0_g1::TRINITY_DN30119_c0_g1_i2::g.68::m.60  0.104   1  0.000   1  0.140   1  0.000   0.000 N  0.450      SignalP-noTM
TRINITY_DN30119_c0_g1::TRINITY_DN30119_c0_g1_i2::g.68::m.61  0.104   1  0.000   1  0.140   1  0.000   0.000 N  0.450      SignalP-noTM
TRINITY_DN30119_c0_g1::TRINITY_DN30119_c0_g1_i2::g.68::m.62  0.104   1  0.000   1  0.140   1  0.000   0.000 N  0.450      SignalP-noTM
TRINITY_DN30119_c0_g1::TRINITY_DN30119_c0_g1_i2::g.68::m.63  0.105   1  0.000   1  0.120   1  0.000   0.000 N  0.450      SignalP-noTM
TRINITY_DN30119_c0_g1::TRINITY_DN30119_c0_g1_i2::g.68::m.64  0.103   1  0.000   1  0.110   1  0.000   0.000 N  0.450      SignalP-noTM
TRINITY_DN30119_c0_g1::TRINITY_DN30119_c0_g1_i2::g.68::m.65  0.104   1  0.000   1  0.158   1  0.000   0.000 N  0.450      SignalP-noTM
TRINITY_DN30119_c0_g1::TRINITY_DN30119_c0_g1_i2::g.68::m.66  0.105   1  0.000   1  0.120   1  0.000   0.000 N  0.450      SignalP-noTM
TRINITY_DN30119_c0_g1::TRINITY_DN30119_c0_g1_i2::g.68::m.67  0.106   1  0.000   1  0.139   1  0.000   0.000 N  0.450      SignalP-noTM
TRINITY_DN30119_c0_g1::TRINITY_DN30119_c0_g1_i2::g.68::m.68  0.101   1  0.000   1  0.136   1  0.000   0.000 N  0.450      SignalP-noTM
TRINITY_DN30119_c0_g1::TRINITY_DN30119_c0_g1_i2::g.68::m.69  0.101   1  0.000   1  0.166   2  0.000   0.000 N  0.450      SignalP-noTM
TRINITY_DN30119_c0_g1::TRINITY_DN30119_c0_g1_i2::g.68::m.6:  0.103   3  0.000   1  0.166   2  0.000   0.000 N  0.450      SignalP-noTM
TRINITY_DN30119_c0_g1::TRINITY_DN30119_c0_g1_i2::g.68::m.6;  0.103   3  0.000   1  0.166   2  0.000   0.000 N  0.450      SignalP-noTM
TRINITY_DN30119_c0_g1::TRINITY_DN30119_c0_g1_i2::g.68::m.6<  0.103   3  0.000   1  0.166   2  0.000   0.000 N  0.450      SignalP-noTM
TRINITY_DN30119_c0_g1::TRINITY_DN30119_c0_g1_i2::g.68::m.6=  0.103   6  0.000   1  0.166   2  0.000   0.000 N  0.450      SignalP-noTM
TRINITY_DN30119_c0_g1::TRINITY_DN30119_c0_g1_i2::g.68::m.6>  0.103   6  0.000   1  0.166   2  0.000   0.000 N  0.450      SignalP-noTM
TRINITY_DN30119_c0_g1::TRINITY_DN30119_c0_g1_i2::g.68::m.6?  0.103   6  0.000   1  0.166   2  0.000   0.000 N  0.450      SignalP-noTM
TRINITY_DN30119_c0_g1::TRINITY_DN30119_c0_g1_i2::g.68::m.6@  0.103   6  0.000   1  0.166   2  0.000   0.000 N  0.450      SignalP-noTM
TRINITY_DN30119_c0_g1::TRINITY_DN30119_c0_g1_i2::g.68::m.6A  0.106  10  0.000   1  0.166   2  0.000   0.000 N  0.450      SignalP-noTM
TRINITY_DN30119_c0_g1::TRINITY_DN30119_c0_g1_i2::g.68::m.6B  0.106  10  0.116  11  0.166   2  0.125   0.121 N  0.450      SignalP-noTM
TRINITY_DN30119_c0_g1::TRINITY_DN30119_c0_g1_i2::g.68::m.6C  0.106  12  0.117  12  0.166   2  0.121   0.119 N  0.450      SignalP-noTM
TRINITY_DN30119_c0_g1::TRINITY_DN30119_c0_g1_i2::g.68::m.6D  0.106  12  0.117  12  0.166   2  0.121   0.119 N  0.450      SignalP-noTM
TRINITY_DN30119_c0_g1::TRINITY_DN30119_c0_g1_i2::g.68::m.6E  0.111  14  0.117  14  0.166   2  0.115   0.116 N  0.450      SignalP-noTM
TRINITY_DN30119_c0_g1::TRINITY_DN30119_c0_g1_i2::g.68::m.6F  0.111  14  0.117  14  0.166   2  0.115   0.116 N  0.450      SignalP-noTM
TRINITY_DN31511_c0_g2::TRINITY_DN31511_c0_g2_i3::g.69::m.6  0.105   1  0.000   1  0.140   1  0.000   0.000 N  0.450      SignalP-noTM
TRINITY_DN31511_c0_g2::TRINITY_DN31511_c0_g2_i3::g.69::m.6  0.104   1  0.000   1  0.140   1  0.000   0.000 N  0.450      SignalP-noTM
TRINITY_DN31511_c0_g2::TRINITY_DN31511_c0_g2_i3::g.69::m.6  0.103   1  0.000   1  0.166   1  0.000   0.000 N  0.450      SignalP-noTM
TRINITY_DN31511_c0_g2::TRINITY_DN31511_c0_g2_i3::g.69::m.6  0.104   1  0.000   1  0.138   1  0.000   0.000 N  0.450      SignalP-noTM
TRINITY_DN31511_c0_g2::TRINITY_DN31511_c0_g2_i3::g.69::m.6  0.104   1  0.000   1  0.158   1  0.000   0.000 N  0.450      SignalP-noTM
TRINITY_DN31511_c0_g2::TRINITY_DN31511_c0_g2_i3::g.69::m.6  0.103   1  0.000   1  0.166   1  0.000   0.000 N  0.450      SignalP-noTM
TRINITY_DN31511_c0_g2::TRINITY_DN31511_c0_g2_i3::g.69::m.6  0.105   1  0.000   1  0.120   1  0.000   0.000 N  0.450      SignalP-noTM
TRINITY_DN31511_c0_g2::TRINITY_DN31511_c0_g2_i3::g.69::m.6  0.105   1  0.000   1  0.120   1  0.000   0.000 N  0.450      SignalP-noTM
TRINITY_DN31511_c0_g2::TRINITY_DN31511_c0_g2_i3::g.69::m.6  0.106   1  0.000   1  0.139   1  0.000   0.000 N  0.450      SignalP-noTM
                           0.000   1  0.000   1  0.000   1  0.000   0.000 N  0.500      SignalP-TM
TRINITY_DN31511_c0_g2::TRINITY_DN31511_c0_g2_i3::g.69::m.6  0.000   1  0.000   1  0.000   1  0.000   0.000 N  0.450      SignalP-noTM
0.165857                   0.000   1  0.000   1  0.000   1  0.000   0.000 N  0.450      SignalP-noTM
TRINITY_DN31511_c0_g2::TRINITY_DN31511_c0_g2_i3::g.69::m.6  0.106   1  0.000   1  0.139   1  0.000   0.000 N  0.450      SignalP-noTM
TRINITY_DN31511_c0_g2::TRINITY_DN31511_c0_g2_i3::g.69::m.6  0.104   1  0.000   1  0.158   1  0.000   0.000 N  0.450      SignalP-noTM
TRINITY_DN31511_c0_g2::TRINITY_DN31511_c0_g2_i3::g.69::m.6  0.104   1  0.000   1  0.138   1  0.000   0.000 N  0.450      SignalP-noTM
TRINITY_DN31511_c0_g2::TRINITY_DN31511_c0_g2_i3::g.69::m.6  0.102   1  0.000   1  0.120   1  0.000   0.000 N  0.450      SignalP-noTM
TRINITY_DN31511_c0_g2::TRINITY_DN31511_c0_g2_i3::g.69::m.6  0.102   1  0.000   1  0.120   1  0.000   0.000 N  0.450      SignalP-noTM
TRINITY_DN31511_c0_g2::TRINITY_DN31511_c0_g2_i3::g.69::m.6  0.106   1  0.000   1  0.129   1  0.000   0.000 N  0.450      SignalP-noTM
TRINITY_DN31511_c0_g2::TRINITY_DN31511_c0_g2_i3::g.69::m.6  0.104   1  0.000   1  0.138   1  0.000   0.000 N  0.450      SignalP-noTM
TRINITY_DN31511_c0_g2::TRINITY_DN31511_c0_g2_i3::g.69::m.6  0.104   1  0.000   1  0.130   1  0.000   0.000 N  0.450      SignalP-noTM
TRINITY_DN31511_c0_g2::TRINITY_DN31511_c0_g2_i3::g.69::m.6  0.104   1  0.000   1  0.140   1  0.000   0.000 N  0.450      SignalP-noTM
TRINITY_DN31511_c0_g2::TRINITY_DN31511_c0_g2_i3::g.69::m.6  0.103   1  0.000   1  0.166   1  0.000   0.000 N  0.450      SignalP-noTM
TRINITY_DN31511_c0_g2::TRINITY_DN31511_c0_g2_i3::g.69::m.6  0.106   1  0.000   1  0.139   1  0.000   0.000 N  0.450      SignalP-noTM
TRINITY_DN31511_c0_g2::TRINITY_DN31511_c0_g2_i3::g.69::m.6  0.103   1  0.000   1  0.110   1  0.000   0.000 N  0.450      SignalP-noTM
TRINITY_DN31511_c0_g2::TRINITY_DN31511_c0_g2_i3::g.69::m.6  0.105   1  0.000   1  0.120   1  0.000   0.000 N  0.450      SignalP-noTM
TRINITY_DN31511_c0_g2::TRINITY_DN31511_c0_g2_i3::g.69::m.6  0.105   1  0.000   1  0.120   1  0.000   0.000 N  0.450      SignalP-noTM
TRINITY_DN31511_c0_g2::TRINITY_DN31511_c0_g2_i3::g.69::m.6  0.106   1  0.000   1  0.139   1  0.000   0.000 N  0.450      SignalP-noTM
TRINITY_DN31511_c0_g2::TRINITY_DN31511_c0_g2_i3::g.69::m.6  0.105   1  0.000   1  0.120   1  0.000   0.000 N  0.450      SignalP-noTM
TRINITY_DN31511_c0_g2::TRINITY_DN31511_c0_g2_i3::g.69::m.6  0.105   1  0.000   1  0.120   1  0.000   0.000 N  0.450      SignalP-noTM
TRINITY_DN31511_c0_g2::TRINITY_DN31511_c0_g2_i3::g.69::m.6  0.106   1  0.000   1  0.129   1  0.000   0.000 N  0.450      SignalP-noTM
TRINITY_DN31511_c0_g2::TRINITY_DN31511_c0_g2_i3::g.69::m.6  0.104   1  0.000   1  0.140   1  0.000   0.000 N  0.450      SignalP-noTM
TRINITY_DN31511_c0_g2::TRINITY_DN31511_c0_g2_i3::g.69::m.6  0.102   1  0.000   1  0.120   1  0.000   0.000 N  0.450      SignalP-noTM
TRINITY_DN31511_c0_g2::TRINITY_DN31511_c0_g2_i3::g.69::m.6  0.105   1  0.000   1  0.120   1  0.000   0.000 N  0.450      SignalP-noTM
TRINITY_DN31511_c0_g2::TRINITY_DN31511_c0_g2_i3::g.69::m.6!  0.104   1  0.000   1  0.130   1  0.000   0.000 N  0.450      SignalP-noTM
TRINITY_DN31511_c0_g2::TRINITY_DN31511_c0_g2_i3::g.69::m.6"  0.103   1  0.000   1  0.166   1  0.000   0.000 N  0.450      SignalP-noTM
TRINITY_DN31511_c0_g2::TRINITY_DN31511_c0_g2_i3::g.69::m.6#  0.105   1  0.000   1  0.120   1  0.000   0.000 N  0.450      SignalP-noTM
TRINITY_DN31511_c0_g2::TRINITY_DN31511_c0_g2_i3::g.69::m.6$  0.104   1  0.000   1  0.158   1  0.000   0.000 N  0.450      SignalP-noTM
TRINITY_DN31511_c0_g2::TRINITY_DN31511_c0_g2_i3::g.69::m.6%  0.106   1  0.000   1  0.139   1  0.000   0.000 N  0.450      SignalP-noTM
TRINITY_DN31511_c0_g2::TRINITY_DN31511_c0_g2_i3::g.69::m.6&  0.103   1  0.000   1  0.145   1  0.000   0.000 N  0.450      SignalP-noTM
TRINITY_DN31511_c0_g2::TRINITY_DN31511_c0_g2_i3::g.69::m.6'  0.106   1  0.000   1  0.139   1  0.000   0.000 N  0.450      SignalP-noTM
TRINITY_DN31511_c0_g2::TRINITY_DN31511_c0_g2_i3::g.69::m.6(  0.104   1  0.000   1  0.140   1  0.000   0.000 N  0.450      SignalP-noTM
TRINITY_DN31511_c0_g2::TRINITY_DN31511_c0_g2_i3::g.69::m.6)  0.104   1  0.000   1  0.158   1  0.000   0.000 N  0.450      SignalP-noTM
TRINITY_DN31511_c0_g2::TRINITY_DN31511_c0_g2_i3::g.69::m.6*  0.104   1  0.000   1  0.140   1  0.000   0.000 N  0.450      SignalP-noTM
TRINITY_DN31511_c0_g2::TRINITY_DN31511_c0_g2_i3::g.69::m.6+  0.103   1  0.000   1  0.110   1  0.000   0.000 N  0.450      SignalP-noTM
TRINITY_DN31511_c0_g2::TRINITY_DN31511_c0_g2_i3::g.69::m.6,  0.105   1  0.000   1  0.120   1  0.000   0.000 N  0.450      SignalP-noTM
TRINITY_DN31511_c0_g2::TRINITY_DN31511_c0_g2_i3::g.69::m.6-  0.104   1  0.000   1  0.140   1  0.000   0.000 N  0.450      SignalP-noTM
TRINITY_DN31511_c0_g2::TRINITY_DN31511_c0_g2_i3::g.69::m.6.  0.103   1  0.000   1  0.110   1  0.000   0.000 N  0.450      SignalP-noTM
TRINITY_DN31511_c0_g2::TRINITY_DN31511_c0_g2_i3::g.69::m.6/  0.104   1  0.000   1  0.140   1  0.000   0.000 N  0.450      SignalP-noTM
TRINITY_DN31511_c0_g2::TRINITY_DN31511_c0_g2_i3::g.69::m.60  0.104   1  0.000   1  0.131   1  0.000   0.000 N  0.450      SignalP-noTM
TRINITY_DN31511_c0_g2::TRINITY_DN31511_c0_g2_i3::g.69::m.61  0.104   1  0.000   1  0.158   1  0.000   0.000 N  0.450      SignalP-noTM
TRINITY_DN31511_c0_g2::TRINITY_DN31511_c0_g2_i3::g.69::m.62  0.102   1  0.000   1  0.120   1  0.000   0.000 N  0.450      SignalP-noTM
TRINITY_DN31511_c0_g2::TRINITY_DN31511_c0_g2_i3::g.69::m.63  0.105   1  0.000   1  0.120   1  0.000   0.000 N  0.450      SignalP-noTM
TRINITY_DN31511_c0_g2::TRINITY_DN31511_c0_g2_i3::g.69::m.64  0.104   1  0.000   1  0.158   1  0.000   0.000 N  0.450      SignalP-noTM
TRINITY_DN31511_c0_g2::TRINITY_DN31511_c0_g2_i3::g.69::m.65  0.106   1  0.000   1  0.139   1  0.000   0.000 N  0.450      SignalP-noTM
TRINITY_DN31511_c0_g2::TRINITY_DN31511_c0_g2_i3::g.69::m.66  0.103   1  0.000   1  0.198   1  0.000   0.000 N  0.450      SignalP-noTM
TRINITY_DN31511_c0_g2::TRINITY_DN31511_c0_g2_i3::g.69::m.67  0.104   1  0.000   1  0.158   1  0.000   0.000 N  0.450      SignalP-noTM
TRINITY_DN31511_c0_g2::TRINITY_DN31511_c0_g2_i3::g.69::m.68  0.106   1  0.000   1  0.139   1  0.000   0.000 N  0.450      SignalP-noTM
TRINITY_DN31511_c0_g2::TRINITY_DN31511_c0_g2_i3::g.69::m.69  0.102   1  0.000   1  0.145   1  0.000   0.000 N  0.450      SignalP-noTM
TRINITY_DN31511_c0_g2::TRINITY_DN31511_c0_g2_i3::g.69::m.6:  0.102   1  0.000   1  0.145   1  0.000   0.000 N  0.450      SignalP-noTM
TRINITY_DN31511_c0_g2::TRINITY_DN31511_c0_g2_i3::g.69::m.6;  0.102   1  0.000   1  0.145   1  0.000   0.000 N  0.450      SignalP-noTM
TRINITY_DN31511_c0_g2::TRINITY_DN31511_c0_g2_i3::g.69::m.6<  0.102   4  0.000   1  0.145   1  0.000   0.000 N  0.450      SignalP-noTM
TRINITY_DN31511_c0_g2::TRINITY_DN31511_c0_g2_i3::g.69::m.6=  0.102   4  0.000   1  0.145   1  0.000   0.000 N  0.450      SignalP-noTM
TRINITY_DN31511_c0_g2::TRINITY_DN31511_c0_g2_i3::g.69::m.6>  0.102   6  0.000   1  0.145   1  0.000   0.000 N  0.450      SignalP-noTM
TRINITY_DN31511_c0_g2::TRINITY_DN31511_c0_g2_i3::g.69::m.6?  0.102   6  0.000   1  0.145   1  0.000   0.000 N  0.450      SignalP-noTM
TRINITY_DN31511_c0_g2::TRINITY_DN31511_c0_g2_i3::g.69::m.6@  0.103   8  0.000   1  0.145   1  0.000   0.000 N  0.450      SignalP-noTM
TRINITY_DN31511_c0_g2::TRINITY_DN31511_c0_g2_i3::g.69::m.6A  0.103   8  0.000   1  0.145   1  0.000   0.000 N  0.450      SignalP-noTM
TRINITY_DN31511_c0_g2::TRINITY_DN31511_c0_g2_i3::g.69::m.6B  0.104  10  0.000   1  0.145   1  0.000   0.000 N  0.450      SignalP-noTM
TRINITY_DN31511_c0_g2::TRINITY_DN31511_c0_g2_i3::g.69::m.6C  0.104  10  0.114  11  0.145   1  0.119   0.116 N  0.450      SignalP-noTM
TRINITY_DN31511_c0_g2::TRINITY_DN31511_c0_g2_i3::g.69::m.6D  0.104  10  0.117  12  0.145   1  0.117   0.117 N  0.450      SignalP-noTM
TRINITY_DN31511_c0_g2::TRINITY_DN31511_c0_g2_i3::g.69::m.6E  0.104  10  0.117  12  0.145   1  0.117   0.117 N  0.450      SignalP-noTM
TRINITY_DN31511_c0_g2::TRINITY_DN31511_c0_g2_i3::g.69::m.6F  0.104  10  0.117  12  0.145   1  0.117   0.117 N  0.450      SignalP-noTM
TRINITY_DN31511_c0_g2::TRINITY_DN31511_c0_g2_i4::g.71::m.7  0.105   1  0.000   1  0.140   1  0.000   0.000 N  0.450      SignalP-noTM
TRINITY_DN31511_c0_g2::TRINITY_DN31511_c0_g2_i4::g.71::m.7  0.104   1  0.000   1  0.140   1  0.000   0.000 N  0.450      SignalP-noTM
TRINITY_DN31511_c0_g2::TRINITY_DN31511_c0_g2_i4::g.71::m.7  0.103   1  0.000   1  0.166   1  0.000   0.000 N  0.450      SignalP-noTM
TRINITY_DN31511_c0_g2::TRINITY_DN31511_c0_g2_i4::g.71::m.7  0.104   1  0.000   1  0.138   1  0.000   0.000 N  0.450      SignalP-noTM
TRINITY_DN31511_c0_g2::TRINITY_DN31511_c0_g2_i4::g.71::m.7  0.104   1  0.000   1  0.158   1  0.000   0.000 N  0.450      SignalP-noTM
TRINITY_DN31511_c0_g2::TRINITY_DN31511_c0_g2_i4::g.71::m.7  0.103   1  0.000   1  0.166   1  0.000   0.000 N  0.450      SignalP-noTM
TRINITY_DN31511_c0_g2::TRINITY_DN31511_c0_g2_i4::g.71::m.7  0.105   1  0.000   1  0.120   1  0.000   0.000 N  0.450      SignalP-noTM
TRINITY_DN31511_c0_g2::TRINITY_DN31511_c0_g2_i4::g.71::m.7  0.105   1  0.000   1  0.120   1  0.000   0.000 N  0.450      SignalP-noTM
TRINITY_DN31511_c0_g2::TRINITY_DN31511_c0_g2_i4::g.71::m.7  0.106   1  0.000   1  0.139   1  0.000   0.000 N  0.450      SignalP-noTM
                           0.000   1  0.000   1  0.000   1  0.000   0.000 N  0.500      SignalP-TM
TRINITY_DN31511_c0_g2::TRINITY_DN31511_c0_g2_i4::g.71::m.7  0.000   1  0.000   1  0.000   1  0.000   0.000 N  0.450      SignalP-noTM
0.165857                   0.000   1  0.000   1  0.000   1  0.000   0.000 N  0.450      SignalP-noTM
TRINITY_DN31511_c0_g2::TRINITY_DN31511_c0_g2_i4::g.71::m.7  0.106   1  0.000   1  0.139   1  0.000   0.000 N  0.450      SignalP-noTM
TRINITY_DN31511_c0_g2::TRINITY_DN31511_c0_g2_i4::g.71::m.7  0.104   1  0.000   1  0.158   1  0.000   0.000 N  0.450      SignalP-noTM
TRINITY_DN31511_c0_g2::TRINITY_DN31511_c0_g2_i4::g.71::m.7  0.104   1  0.000   1  0.138   1  0.000   0.000 N  0.450      SignalP-noTM
TRINITY_DN31511_c0_g2::TRINITY_DN31511_c0_g2_i4::g.71::m.7  0.102   1  0.000   1  0.120   1  0.000   0.000 N  0.450      SignalP-noTM
TRINITY_DN31511_c0_g2::TRINITY_DN31511_c0_g2_i4::g.71::m.7  0.102   1  0.000   1  0.120   1  0.000   0.000 N  0.450      SignalP-noTM
TRINITY_DN31511_c0_g2::TRINITY_DN31511_c0_g2_i4::g.71::m.7  0.106   1  0.000   1  0.129   1  0.000   0.000 N  0.450      SignalP-noTM
TRINITY_DN31511_c0_g2::TRINITY_DN31511_c0_g2_i4::g.71::m.7  0.104   1  0.000   1  0.138   1  0.000   0.000 N  0.450      SignalP-noTM
TRINITY_DN31511_c0_g2::TRINITY_DN31511_c0_g2_i4::g.71::m.7  0.104   1  0.000   1  0.130   1  0.000   0.000 N  0.450      SignalP-noTM
TRINITY_DN31511_c0_g2::TRINITY_DN31511_c0_g2_i4::g.71::m.7  0.104   1  0.000   1  0.140   1  0.000   0.000 N  0.450      SignalP-noTM
TRINITY_DN31511_c0_g2::TRINITY_DN31511_c0_g2_i4::g.71::m.7  0.103   1  0.000   1  0.166   1  0.000   0.000 N  0.450      SignalP-noTM
TRINITY_DN31511_c0_g2::TRINITY_DN31511_c0_g2_i4::g.71::m.7  0.106   1  0.000   1  0.139   1  0.000   0.000 N  0.450      SignalP-noTM
TRINITY_DN31511_c0_g2::TRINITY_DN31511_c0_g2_i4::g.71::m.7  0.103   1  0.000   1  0.110   1  0.000   0.000 N  0.450      SignalP-noTM
TRINITY_DN31511_c0_g2::TRINITY_DN31511_c0_g2_i4::g.71::m.7  0.105   1  0.000   1  0.120   1  0.000   0.000 N  0.450      SignalP-noTM
TRINITY_DN31511_c0_g2::TRINITY_DN31511_c0_g2_i4::g.71::m.7  0.105   1  0.000   1  0.120   1  0.000   0.000 N  0.450      SignalP-noTM
TRINITY_DN31511_c0_g2::TRINITY_DN31511_c0_g2_i4::g.71::m.7  0.106   1  0.000   1  0.139   1  0.000   0.000 N  0.450      SignalP-noTM
TRINITY_DN31511_c0_g2::TRINITY_DN31511_c0_g2_i4::g.71::m.7  0.105   1  0.000   1  0.120   1  0.000   0.000 N  0.450      SignalP-noTM
TRINITY_DN31511_c0_g2::TRINITY_DN31511_c0_g2_i4::g.71::m.7  0.105   1  0.000   1  0.120   1  0.000   0.000 N  0.450      SignalP-noTM
TRINITY_DN31511_c0_g2::TRINITY_DN31511_c0_g2_i4::g.71::m.7  0.106   1  0.000   1  0.129   1  0.000   0.000 N  0.450      SignalP-noTM
TRINITY_DN31511_c0_g2::TRINITY_DN31511_c0_g2_i4::g.71::m.7  0.104   1  0.000   1  0.140   1  0.000   0.000 N  0.450      SignalP-noTM
TRINITY_DN31511_c0_g2::TRINITY_DN31511_c0_g2_i4::g.71::m.7  0.102   1  0.000   1  0.120   1  0.000   0.000 N  0.450      SignalP-noTM
TRINITY_DN31511_c0_g2::TRINITY_DN31511_c0_g2_i4::g.71::m.7  0.105   1  0.000   1  0.120   1  0.000   0.000 N  0.450      SignalP-noTM
TRINITY_DN31511_c0_g2::TRINITY_DN31511_c0_g2_i4::g.71::m.7!  0.104   1  0.000   1  0.130   1  0.000   0.000 N  0.450      SignalP-noTM
TRINITY_DN31511_c0_g2::TRINITY_DN31511_c0_g2_i4::g.71::m.7"  0.103   1  0.000   1  0.166   1  0.000   0.000 N  0.450      SignalP-noTM
TRINITY_DN31511_c0_g2::TRINITY_DN31511_c0_g2_i4::g.71::m.7#  0.105   1  0.000   1  0.120   1  0.000   0.000 N  0.450      SignalP-noTM
TRINITY_DN31511_c0_g2::TRINITY_DN31511_c0_g2_i4::g.71::m.7$  0.104   1  0.000   1  0.158   1  0.000   0.000 N  0.450      SignalP-noTM
TRINITY_DN31511_c0_g2::TRINITY_DN31511_c0_g2_i4::g.71::m.7%  0.106   1  0.000   1  0.139   1  0.000   0.000 N  0.450      SignalP-noTM
TRINITY_DN31511_c0_g2::TRINITY_DN31511_c0_g2_i4::g.71::m.7&  0.103   1  0.000   1  0.145   1  0.000   0.000 N  0.450      SignalP-noTM
TRINITY_DN31511_c0_g2::TRINITY_DN31511_c0_g2_i4::g.71::m.7'  0.106   1  0.000   1  0.139   1  0.000   0.000 N  0.450      SignalP-noTM
TRINITY_DN31511_c0_g2::TRINITY_DN31511_c0_g2_i4::g.71::m.7(  0.104   1  0.000   1  0.140   1  0.000   0.000 N  0.450      SignalP-noTM
TRINITY_DN31511_c0_g2::TRINITY_DN31511_c0_g2_i4::g.71::m.7)  0.104   1  0.000   1  0.158   1  0.000   0.000 N  0.450      SignalP-noTM
TRINITY_DN31511_c0_g2::TRINITY_DN31511_c0_g2_i4::g.71::m.7*  0.104   1  0.000   1  0.140   1  0.000   0.000 N  0.450      SignalP-noTM
TRINITY_DN31511_c0_g2::TRINITY_DN31511_c0_g2_i4::g.71::m.7+  0.103   1  0.000   1  0.110   1  0.000   0.000 N  0.450      SignalP-noTM
TRINITY_DN31511_c0_g2::TRINITY_DN31511_c0_g2_i4::g.71::m.7,  0.105   1  0.000   1  0.120   1  0.000   0.000 N  0.450      SignalP-noTM
TRINITY_DN31511_c0_g2::TRINITY_DN31511_c0_g2_i4::g.71::m.7-  0.104   1  0.000   1  0.140   1  0.000   0.000 N  0.450      SignalP-noTM
TRINITY_DN31511_c0_g2::TRINITY_DN31511_c0_g2_i4::g.71::m.7.  0.103   1  0.000   1  0.110   1  0.000   0.000 N  0.450      SignalP-noTM
TRINITY_DN31511_c0_g2::TRINITY_DN31511_c0_g2_i4::g.71::m.7/  0.104   1  0.000   1  0.140   1  0.000   0.000 N  0.450      SignalP-noTM
TRINITY_DN31511_c0_g2::TRINITY_DN31511_c0_g2_i4::g.71::m.70  0.104   1  0.000   1  0.131   1  0.000   0.000 N  0.450      SignalP-noTM
TRINITY_DN31511_c0_g2::TRINITY_DN31511_c0_g2_i4::g.71::m.71  0.103   1  0.000   1  0.107   1  0.000   0.000 N  0.450      SignalP-noTM
TRINITY_DN31511_c0_g2::TRINITY_DN31511_c0_g2_i4::g.71::m.72  0.103   1  0.000   1  0.112   2  0.000   0.000 N  0.450      SignalP-noTM
TRINITY_DN31511_c0_g2::TRINITY_DN31511_c0_g2_i4::g.71::m.73  0.105   3  0.000   1  0.112   2  0.000   0.000 N  0.450      SignalP-noTM
TRINITY_DN31511_c0_g2::TRINITY_DN31511_c0_g2_i4::g.71::m.74  0.105   3  0.000   1  0.114   4  0.000   0.000 N  0.450      SignalP-noTM
TRINITY_DN31511_c0_g2::TRINITY_DN31511_c0_g2_i4::g.71::m.75  0.105   3  0.000   1  0.121   5  0.000   0.000 N  0.450      SignalP-noTM
TRINITY_DN31511_c0_g2::TRINITY_DN31511_c0_g2_i4::g.71::m.76  0.105   3  0.000   1  0.121   5  0.000   0.000 N  0.450      SignalP-noTM
TRINITY_DN31511_c0_g2::TRINITY_DN31511_c0_g2_i4::g.71::m.77  0.106   7  0.000   1  0.121   5  0.000   0.000 N  0.450      SignalP-noTM
TRINITY_DN31511_c0_g2::TRINITY_DN31511_c0_g2_i4::g.71::m.78  0.106   7  0.000   1  0.121   5  0.000   0.000 N  0.450      SignalP-noTM
TRINITY_DN31511_c0_g2::TRINITY_DN31511_c0_g2_i4::g.71::m.79  0.106   7  0.000   1  0.121   5  0.000   0.000 N  0.450      SignalP-noTM
TRINITY_DN31511_c0_g2::TRINITY_DN31511_c0_g2_i4::g.71::m.7:  0.106   7  0.000   1  0.121   5  0.000   0.000 N  0.450      SignalP-noTM
TRINITY_DN31511_c0_g2::TRINITY_DN31511_c0_g2_i4::g.71::m.7;  0.106   7  0.104  11  0.121   5  0.105   0.105 N  0.450      SignalP-noTM
TRINITY_DN31511_c0_g2::TRINITY_DN31511_c0_g2_i4::g.71::m.7<  0.106   7  0.104  11  0.121   5  0.105   0.105 N  0.450      SignalP-noTM
TRINITY_DN31511_c0_g2::TRINITY_DN31511_c0_g2_i4::g.71::m.7=  0.106   7  0.104  11  0.121   5  0.105   0.105 N  0.450      SignalP-noTM
TRINITY_DN31511_c0_g2::TRINITY_DN31511_c0_g2_i4::g.71::m.7>  0.106   7  0.104  11  0.121   5  0.105   0.105 N  0.450      SignalP-noTM
TRINITY_DN31511_c0_g2::TRINITY_DN31511_c0_g2_i4::g.71::m.7?  0.106   7  0.104  11  0.121   5  0.105   0.105 N  0.450      SignalP-noTM
TRINITY_DN31511_c0_g2::TRINITY_DN31511_c0_g2_i4::g.71::m.7@  0.106   7  0.104  11  0.121   5  0.105   0.105 N  0.450      SignalP-noTM
TRINITY_DN31511_c0_g2::TRINITY_DN31511_c0_g2_i4::g.71::m.7A  0.106   7  0.104  11  0.121   5  0.105   0.105 N  0.450      SignalP-noTM
TRINITY_DN31511_c0_g2::TRINITY_DN31511_c0_g2_i4::g.71::m.7B  0.106   7  0.104  11  0.121   5  0.105   0.105 N  0.450      SignalP-noTM
TRINITY_DN31511_c0_g2::TRINITY_DN31511_c0_g2_i4::g.71::m.7C  0.106   7  0.104  11  0.121   5  0.105   0.105 N  0.450      SignalP-noTM
TRINITY_DN31511_c0_g2::TRINITY_DN31511_c0_g2_i4::g.71::m.7D  0.106   7  0.104  11  0.121   5  0.105   0.105 N  0.450      SignalP-noTM
TRINITY_DN31511_c0_g2::TRINITY_DN31511_c0_g2_i4::g.71::m.7E  0.106   7  0.104  11  0.121   5  0.105   0.105 N  0.450      SignalP-noTM
TRINITY_DN31511_c0_g2::TRINITY_DN31511_c0_g2_i4::g.71::m.7F  0.106  22  0.104  11  0.121   5  0.105   0.105 N  0.450      SignalP-noTM
TRINITY_DN31511_c0_g2::TRINITY_DN31511_c0_g2_i6::g.73::m.7  0.105   1  0.000   1  0.140   1  0.000   0.000 N  0.450      SignalP-noTM
TRINITY_DN31511_c0_g2::TRINITY_DN31511_c0_g2_i6::g.73::m.7  0.104   1  0.000   1  0.140   1  0.000   0.000 N  0.450      SignalP-noTM
TRINITY_DN31511_c0_g2::TRINITY_DN31511_c0_g2_i6::g.73::m.7  0.103   1  0.000   1  0.166   1  0.000   0.000 N  0.450      SignalP-noTM
TRINITY_DN31511_c0_g2::TRINITY_DN31511_c0_g2_i6::g.73::m.7  0.104   1  0.000   1  0.138   1  0.000   0.000 N  0.450      SignalP-noTM
TRINITY_DN31511_c0_g2::TRINITY_DN31511_c0_g2_i6::g.73::m.7  0.104   1  0.000   1  0.158   1  0.000   0.000 N  0.450      SignalP-noTM
TRINITY_DN31511_c0_g2::TRINITY_DN31511_c0_g2_i6::g.73::m.7  0.103   1  0.000   1  0.166   1  0.000   0.000 N  0.450      SignalP-noTM
TRINITY_DN31511_c0_g2::TRINITY_DN31511_c0_g2_i6::g.73::m.7  0.105   1  0.000   1  0.120   1  0.000   0.000 N  0.450      SignalP-noTM
TRINITY_DN31511_c0_g2::TRINITY_DN31511_c0_g2_i6::g.73::m.7  0.105   1  0.000   1  0.120   1  0.000   0.000 N  0.450      SignalP-noTM
TRINITY_DN31511_c0_g2::TRINITY_DN31511_c0_g2_i6::g.73::m.7  0.106   1  0.000   1  0.139   1  0.000   0.000 N  0.450      SignalP-noTM
                           0.000   1  0.000   1  0.000   1  0.000   0.000 N  0.500      SignalP-TM
TRINITY_DN31511_c0_g2::TRINITY_DN31511_c0_g2_i6::g.73::m.7  0.000   1  0.000   1  0.000   1  0.000   0.000 N  0.450      SignalP-noTM
0.165857                   0.000   1  0.000   1  0.000   1  0.000   0.000 N  0.450      SignalP-noTM
TRINITY_DN31511_c0_g2::TRINITY_DN31511_c0_g2_i6::g.73::m.7  0.106   1  0.000   1  0.139   1  0.000   0.000 N  0.450      SignalP-noTM
TRINITY_DN31511_c0_g2::TRINITY_DN31511_c0_g2_i6::g.73::m.7  0.104   1  0.000   1  0.158   1  0.000   0.000 N  0.450      SignalP-noTM
TRINITY_DN31511_c0_g2::TRINITY_DN31511_c0_g2_i6::g.73::m.7  0.104   1  0.000   1  0.138   1  0.000   0.000 N  0.450      SignalP-noTM
TRINITY_DN31511_c0_g2::TRINITY_DN31511_c0_g2_i6::g.73::m.7  0.102   1  0.000   1  0.120   1  0.000   0.000 N  0.450      SignalP-noTM
TRINITY_DN31511_c0_g2::TRINITY_DN31511_c0_g2_i6::g.73::m.7  0.102   1  0.000   1  0.120   1  0.000   0.000 N  0.450      SignalP-noTM
TRINITY_DN31511_c0_g2::TRINITY_DN31511_c0_g2_i6::g.73::m.7  0.106   1  0.000   1  0.129   1  0.000   0.000 N  0.450      SignalP-noTM
TRINITY_DN31511_c0_g2::TRINITY_DN31511_c0_g2_i6::g.73::m.7  0.104   1  0.000   1  0.138   1  0.000   0.000 N  0.450      SignalP-noTM
TRINITY_DN31511_c0_g2::TRINITY_DN31511_c0_g2_i6::g.73::m.7  0.104   1  0.000   1  0.130   1  0.000   0.000 N  0.450      SignalP-noTM
TRINITY_DN31511_c0_g2::TRINITY_DN31511_c0_g2_i6::g.73::m.7  0.104   1  0.000   1  0.140   1  0.000   0.000 N  0.450      SignalP-noTM
TRINITY_DN31511_c0_g2::TRINITY_DN31511_c0_g2_i6::g.73::m.7  0.103   1  0.000   1  0.166   1  0.000   0.000 N  0.450      SignalP-noTM
TRINITY_DN31511_c0_g2::TRINITY_DN31511_c0_g2_i6::g.73::m.7  0.106   1  0.000   1  0.139   1  0.000   0.000 N  0.450      SignalP-noTM
TRINITY_DN31511_c0_g2::TRINITY_DN31511_c0_g2_i6::g.73::m.7  0.103   1  0.000   1  0.110   1  0.000   0.000 N  0.450      SignalP-noTM
TRINITY_DN31511_c0_g2::TRINITY_DN31511_c0_g2_i6::g.73::m.7  0.105   1  0.000   1  0.120   1  0.000   0.000 N  0.450      SignalP-noTM
TRINITY_DN31511_c0_g2::TRINITY_DN31511_c0_g2_i6::g.73::m.7  0.105   1  0.000   1  0.120   1  0.000   0.000 N  0.450      SignalP-noTM
TRINITY_DN31511_c0_g2::TRINITY_DN31511_c0_g2_i6::g.73::m.7  0.106   1  0.000   1  0.139   1  0.000   0.000 N  0.450      SignalP-noTM
TRINITY_DN31511_c0_g2::TRINITY_DN31511_c0_g2_i6::g.73::m.7  0.105   1  0.000   1  0.120   1  0.000   0.000 N  0.450      SignalP-noTM
TRINITY_DN31511_c0_g2::TRINITY_DN31511_c0_g2_i6::g.73::m.7  0.105   1  0.000   1  0.120   1  0.000   0.000 N  0.450      SignalP-noTM
TRINITY_DN31511_c0_g2::TRINITY_DN31511_c0_g2_i6::g.73::m.7  0.106   1  0.000   1  0.129   1  0.000   0.000 N  0.450      SignalP-noTM
TRINITY_DN31511_c0_g2::TRINITY_DN31511_c0_g2_i6::g.73::m.7  0.104   1  0.000   1  0.140   1  0.000   0.000 N  0.450      SignalP-noTM
TRINITY_DN31511_c0_g2::TRINITY_DN31511_c0_g2_i6::g.73::m.7  0.102   1  0.000   1  0.120   1  0.000   0.000 N  0.450      SignalP-noTM
TRINITY_DN31511_c0_g2::TRINITY_DN31511_c0_g2_i6::g.73::m.7  0.105   1  0.000   1  0.120   1  0.000   0.000 N  0.450      SignalP-noTM
TRINITY_DN31511_c0_g2::TRINITY_DN31511_c0_g2_i6::g.73::m.7!  0.104   1  0.000   1  0.130   1  0.000   0.000 N  0.450      SignalP-noTM
TRINITY_DN31511_c0_g2::TRINITY_DN31511_c0_g2_i6::g.73::m.7"  0.103   1  0.000   1  0.166   1  0.000   0.000 N  0.450      SignalP-noTM
TRINITY_DN31511_c0_g2::TRINITY_DN31511_c0_g2_i6::g.73::m.7#  0.105   1  0.000   1  0.120   1  0.000   0.000 N  0.450      SignalP-noTM
TRINITY_DN31511_c0_g2::TRINITY_DN31511_c0_g2_i6::g.73::m.7$  0.104   1  0.000   1  0.158   1  0.000   0.000 N  0.450      SignalP-noTM
TRINITY_DN31511_c0_g2::TRINITY_DN31511_c0_g2_i6::g.73::m.7%  0.106   1  0.000   1  0.139   1  0.000   0.000 N  0.450      SignalP-noTM
TRINITY_DN31511_c0_g2::TRINITY_DN31511_c0_g2_i6::g.73::m.7&  0.103   1  0.000   1  0.145   1  0.000   0.000 N  0.450      SignalP-noTM
TRINITY_DN31511_c0_g2::TRINITY_DN31511_c0_g2_i6::g.73::m.7'  0.106   1  0.000   1  0.139   1  0.000   0.000 N  0.450      SignalP-noTM
TRINITY_DN31511_c0_g2::TRINITY_DN31511_c0_g2_i6::g.73::m.7(  0.104   1  0.000   1  0.140   1  0.000   0.000 N  0.450      SignalP-noTM
TRINITY_DN31511_c0_g2::TRINITY_DN31511_c0_g2_i6::g.73::m.7)  0.104   1  0.000   1  0.158   1  0.000   0.000 N  0.450      SignalP-noTM
TRINITY_DN31511_c0_g2::TRINITY_DN31511_c0_g2_i6::g.73::m.7*  0.104   1  0.000   1  0.140   1  0.000   0.000 N  0.450      SignalP-noTM
TRINITY_DN31511_c0_g2::TRINITY_DN31511_c0_g2_i6::g.73::m.7+  0.103   1  0.000   1  0.110   1  0.000   0.000 N  0.450      SignalP-noTM
TRINITY_DN31511_c0_g2::TRINITY_DN31511_c0_g2_i6::g.73::m.7,  0.105   1  0.000   1  0.120   1  0.000   0.000 N  0.450      SignalP-noTM
TRINITY_DN31511_c0_g2::TRINITY_DN31511_c0_g2_i6::g.73::m.7-  0.104   1  0.000   1  0.140   1  0.000   0.000 N  0.450      SignalP-noTM
TRINITY_DN31511_c0_g2::TRINITY_DN31511_c0_g2_i6::g.73::m.7.  0.103   1  0.000   1  0.110   1  0.000   0.000 N  0.450      SignalP-noTM
TRINITY_DN31511_c0_g2::TRINITY_DN31511_c0_g2_i6::g.73::m.7/  0.104   1  0.000   1  0.140   1  0.000   0.000 N  0.450      SignalP-noTM
TRINITY_DN31511_c0_g2::TRINITY_DN31511_c0_g2_i6::g.73::m.70  0.104   1  0.000   1  0.131   1  0.000   0.000 N  0.450      SignalP-noTM
TRINITY_DN31511_c0_g2::TRINITY_DN31511_c0_g2_i6::g.73::m.71  0.104   1  0.000   1  0.158   1  0.000   0.000 N  0.450      SignalP-noTM
TRINITY_DN31511_c0_g2::TRINITY_DN31511_c0_g2_i6::g.73::m.72  0.102   1  0.000   1  0.120   1  0.000   0.000 N  0.450      SignalP-noTM
TRINITY_DN31511_c0_g2::TRINITY_DN31511_c0_g2_i6::g.73::m.73  0.103   1  0.000   1  0.116   1  0.000   0.000 N  0.450      SignalP-noTM
TRINITY_DN31511_c0_g2::TRINITY_DN31511_c0_g2_i6::g.73::m.74  0.103   1  0.000   1  0.118   2  0.000   0.000 N  0.450      SignalP-noTM
TRINITY_DN31511_c0_g2::TRINITY_DN31511_c0_g2_i6::g.73::m.75  0.103   1  0.000   1  0.129   3  0.000   0.000 N  0.450      SignalP-noTM
TRINITY_DN31511_c0_g2::TRINITY_DN31511_c0_g2_i6::g.73::m.76  0.103   4  0.000   1  0.129   3  0.000   0.000 N  0.450      SignalP-noTM
TRINITY_DN31511_c0_g2::TRINITY_DN31511_c0_g2_i6::g.73::m.77  0.104   5  0.000   1  0.129   3  0.000   0.000 N  0.450      SignalP-noTM
TRINITY_DN31511_c0_g2::TRINITY_DN31511_c0_g2_i6::g.73::m.78  0.104   5  0.000   1  0.129   3  0.000   0.000 N  0.450      SignalP-noTM
TRINITY_DN31511_c0_g2::TRINITY_DN31511_c0_g2_i6::g.73::m.79  0.104   5  0.000   1  0.129   3  0.000   0.000 N  0.450      SignalP-noTM
TRINITY_DN31511_c0_g2::TRINITY_DN31511_c0_g2_i6::g.73::m.7:  0.105   8  0.000   1  0.129   3  0.000   0.000 N  0.450      SignalP-noTM
TRINITY_DN31511_c0_g2::TRINITY_DN31511_c0_g2_i6::g.73::m.7;  0.105   8  0.000   1  0.129   3  0.000   0.000 N  0.450      SignalP-noTM
TRINITY_DN31511_c0_g2::TRINITY_DN31511_c0_g2_i6::g.73::m.7<  0.105   8  0.000   1  0.129   3  0.000   0.000 N  0.450      SignalP-noTM
TRINITY_DN31511_c0_g2::TRINITY_DN31511_c0_g2_i6::g.73::m.7=  0.105   8  0.104  11  0.129   3  0.109   0.107 N  0.450      SignalP-noTM
TRINITY_DN31511_c0_g2::TRINITY_DN31511_c0_g2_i6::g.73::m.7>  0.105   8  0.108  12  0.129   3  0.108   0.108 N  0.450      SignalP-noTM
TRINITY_DN31511_c0_g2::TRINITY_DN31511_c0_g2_i6::g.73::m.7?  0.105   8  0.108  12  0.129   3  0.108   0.108 N  0.450      SignalP-noTM
TRINITY_DN31511_c0_g2::TRINITY_DN31511_c0_g2_i6::g.73::m.7@  0.105   8  0.108  12  0.129   3  0.108   0.108 N  0.450      SignalP-noTM
TRINITY_DN31511_c0_g2::TRINITY_DN31511_c0_g2_i6::g.73::m.7A  0.105   8  0.108  12  0.129   3  0.108   0.108 N  0.450      SignalP-noTM
TRINITY_DN31511_c0_g2::TRINITY_DN31511_c0_g2_i6::g.73::m.7B  0.105  16  0.108  12  0.129   3  0.108   0.108 N  0.450      SignalP-noTM
TRINITY_DN31511_c0_g2::TRINITY_DN31511_c0_g2_i6::g.73::m.7C  0.105  16  0.108  12  0.129   3  0.108   0.108 N  0.450      SignalP-noTM
TRINITY_DN31511_c0_g2::TRINITY_DN31511_c0_g2_i6::g.73::m.7D  0.105  16  0.108  12  0.129   3  0.108   0.108 N  0.450      SignalP-noTM
TRINITY_DN31511_c0_g2::TRINITY_DN31511_c0_g2_i6::g.73::m.7E  0.105  16  0.108  12  0.129   3  0.108   0.108 N  0.450      SignalP-noTM
TRINITY_DN31511_c0_g2::TRINITY_DN31511_c0_g2_i6::g.73::m.7F  0.105  20  0.108  12  0.129   3  0.108   0.108 N  0.450      SignalP-noTM
TRINITY_DN36146_c0_g1::TRINITY_DN36146_c0_g1_i1::g.75::m.7  0.106   1  0.000   1  0.139   1  0.000   0.000 N  0.450      SignalP-noTM
TRINITY_DN36146_c0_g1::TRINITY_DN36146_c0_g1_i1::g.75::m.7  0.104   1  0.000   1  0.140   1  0.000   0.000 N  0.450      SignalP-noTM
TRINITY_DN36146_c0_g1::TRINITY_DN36146_c0_g1_i1::g.75::m.7  0.104   1  0.000   1  0.121   1  0.000   0.000 N  0.450      SignalP-noTM
TRINITY_DN36146_c0_g1::TRINITY_DN36146_c0_g1_i1::g.75::m.7  0.104   1  0.000   1  0.138   1  0.000   0.000 N  0.450      SignalP-noTM
TRINITY_DN36146_c0_g1::TRINITY_DN36146_c0_g1_i1::g.75::m.7  0.104   1  0.000   1  0.130   1  0.000   0.000 N  0.450      SignalP-noTM
TRINITY_DN36146_c0_g1::TRINITY_DN36146_c0_g1_i1::g.75::m.7  0.104   1  0.000   1  0.140   1  0.000   0.000 N  0.450      SignalP-noTM
TRINITY_DN36146_c0_g1::TRINITY_DN36146_c0_g1_i1::g.75::m.7  0.104   1  0.000   1  0.140   1  0.000   0.000 N  0.450      SignalP-noTM
TRINITY_DN36146_c0_g1::TRINITY_DN36146_c0_g1_i1::g.75::m.7  0.103   1  0.000   1  0.166   1  0.000   0.000 N  0.450      SignalP-noTM
TRINITY_DN36146_c0_g1::TRINITY_DN36146_c0_g1_i1::g.75::m.7  0.104   1  0.000   1  0.140   1  0.000   0.000 N  0.450      SignalP-noTM
                           0.000   1  0.000   1  0.000   1  0.000   0.000 N  0.500      SignalP-TM
TRINITY_DN36146_c0_g1::TRINITY_DN36146_c0_g1_i1::g.75::m.7  0.000   1  0.000   1  0.000   1  0.000   0.000 N  0.450      SignalP-noTM
0.129414                   0.000   1  0.000   1  0.000   1  0.000   0.000 N  0.450      SignalP-noTM
TRINITY_DN36146_c0_g1::TRINITY_DN36146_c0_g1_i1::g.75::m.7  0.106   1  0.000   1  0.139   1  0.000   0.000 N  0.450      SignalP-noTM
TRINITY_DN36146_c0_g1::TRINITY_DN36146_c0_g1_i1::g.75::m.7  0.102   1  0.000   1  0.120   1  0.000   0.000 N  0.450      SignalP-noTM
TRINITY_DN36146_c0_g1::TRINITY_DN36146_c0_g1_i1::g.75::m.7  0.104   1  0.000   1  0.159   1  0.000   0.000 N  0.450      SignalP-noTM
TRINITY_DN36146_c0_g1::TRINITY_DN36146_c0_g1_i1::g.75::m.7  0.102   1  0.000   1  0.120   1  0.000   0.000 N  0.450      SignalP-noTM
TRINITY_DN36146_c0_g1::TRINITY_DN36146_c0_g1_i1::g.75::m.7  0.104   1  0.000   1  0.140   1  0.000   0.000 N  0.450      SignalP-noTM
TRINITY_DN36146_c0_g1::TRINITY_DN36146_c0_g1_i1::g.75::m.7  0.104   1  0.000   1  0.140   1  0.000   0.000 N  0.450      SignalP-noTM
TRINITY_DN36146_c0_g1::TRINITY_DN36146_c0_g1_i1::g.75::m.7  0.104   1  0.000   1  0.159   1  0.000   0.000 N  0.450      SignalP-noTM
TRINITY_DN36146_c0_g1::TRINITY_DN36146_c0_g1_i1::g.75::m.7  0.104   1  0.000   1  0.140   1  0.000   0.000 N  0.450      SignalP-noTM
TRINITY_DN36146_c0_g1::TRINITY_DN36146_c0_g1_i1::g.75::m.7  0.104   1  0.000   1  0.140   1  0.000   0.000 N  0.450      SignalP-noTM
TRINITY_DN36146_c0_g1::TRINITY_DN36146_c0_g1_i1::g.75::m.7  0.104   1  0.000   1  0.140   1  0.000   0.000 N  0.450      SignalP-noTM
TRINITY_DN36146_c0_g1::TRINITY_DN36146_c0_g1_i1::g.75::m.7  0.104   1  0.000   1  0.121   1  0.000   0.000 N  0.450      SignalP-noTM
TRINITY_DN36146_c0_g1::TRINITY_DN36146_c0_g1_i1::g.75::m.7  0.105   1  0.000   1  0.120   1  0.000   0.000 N  0.450      SignalP-noTM
TRINITY_DN36146_c0_g1::TRINITY_DN36146_c0_g1_i1::g.75::m.7  0.104   1  0.000   1  0.158   1  0.000   0.000 N  0.450      SignalP-noTM
TRINITY_DN36146_c0_g1::TRINITY_DN36146_c0_g1_i1::g.75::m.7  0.105   1  0.000   1  0.120   1  0.000   0.000 N  0.450      SignalP-noTM
TRINITY_DN36146_c0_g1::TRINITY_DN36146_c0_g1_i1::g.75::m.7  0.104   1  0.000   1  0.146   1  0.000   0.000 N  0.450      SignalP-noTM
TRINITY_DN36146_c0_g1::TRINITY_DN36146_c0_g1_i1::g.75::m.7  0.104   1  0.000   1  0.140   1  0.000   0.000 N  0.450      SignalP-noTM
TRINITY_DN36146_c0_g1::TRINITY_DN36146_c0_g1_i1::g.75::m.7  0.103   1  0.000   1  0.145   1  0.000   0.000 N  0.450      SignalP-noTM
TRINITY_DN36146_c0_g1::TRINITY_DN36146_c0_g1_i1::g.75::m.7  0.104   1  0.000   1  0.130   1  0.000   0.000 N  0.450      SignalP-noTM
TRINITY_DN36146_c0_g1::TRINITY_DN36146_c0_g1_i1::g.75::m.7  0.102   1  0.000   1  0.120   1  0.000   0.000 N  0.450      SignalP-noTM
TRINITY_DN36146_c0_g1::TRINITY_DN36146_c0_g1_i1::g.75::m.7  0.104   1  0.000   1  0.138   1  0.000   0.000 N  0.450      SignalP-noTM
TRINITY_DN36146_c0_g1::TRINITY_DN36146_c0_g1_i1::g.75::m.7  0.104   1  0.000   1  0.138   1  0.000   0.000 N  0.450      SignalP-noTM
TRINITY_DN36146_c0_g1::TRINITY_DN36146_c0_g1_i1::g.75::m.7!  0.103   1  0.000   1  0.110   1  0.000   0.000 N  0.450      SignalP-noTM
TRINITY_DN36146_c0_g1::TRINITY_DN36146_c0_g1_i1::g.75::m.7"  0.103   1  0.000   1  0.166   1  0.000   0.000 N  0.450      SignalP-noTM
TRINITY_DN36146_c0_g1::TRINITY_DN36146_c0_g1_i1::g.75::m.7#  0.104   1  0.000   1  0.130   1  0.000   0.000 N  0.450      SignalP-noTM
TRINITY_DN36146_c0_g1::TRINITY_DN36146_c0_g1_i1::g.75::m.7$  0.103   1  0.000   1  0.198   1  0.000   0.000 N  0.450      SignalP-noTM
TRINITY_DN36146_c0_g1::TRINITY_DN36146_c0_g1_i1::g.75::m.7%  0.106   1  0.000   1  0.129   1  0.000   0.000 N  0.450      SignalP-noTM
TRINITY_DN36146_c0_g1::TRINITY_DN36146_c0_g1_i1::g.75::m.7&  0.104   1  0.000   1  0.140   1  0.000   0.000 N  0.450      SignalP-noTM
TRINITY_DN36146_c0_g1::TRINITY_DN36146_c0_g1_i1::g.75::m.7'  0.103   1  0.000   1  0.110   1  0.000   0.000 N  0.450      SignalP-noTM
TRINITY_DN36146_c0_g1::TRINITY_DN36146_c0_g1_i1::g.75::m.7(  0.104   1  0.000   1  0.159   1  0.000   0.000 N  0.450      SignalP-noTM
TRINITY_DN36146_c0_g1::TRINITY_DN36146_c0_g1_i1::g.75::m.7)  0.105   1  0.000   1  0.120   1  0.000   0.000 N  0.450      SignalP-noTM
TRINITY_DN36146_c0_g1::TRINITY_DN36146_c0_g1_i1::g.75::m.7*  0.104   1  0.000   1  0.140   1  0.000   0.000 N  0.450      SignalP-noTM
TRINITY_DN36146_c0_g1::TRINITY_DN36146_c0_g1_i1::g.75::m.7+  0.102   1  0.000   1  0.120   1  0.000   0.000 N  0.450      SignalP-noTM
TRINITY_DN36146_c0_g1::TRINITY_DN36146_c0_g1_i1::g.75::m.7,  0.103   1  0.000   1  0.110   1  0.000   0.000 N  0.450      SignalP-noTM
TRINITY_DN36146_c0_g1::TRINITY_DN36146_c0_g1_i1::g.75::m.7-  0.102   1  0.000   1  0.120   1  0.000   0.000 N  0.450      SignalP-noTM
TRINITY_DN36146_c0_g1::TRINITY_DN36146_c0_g1_i1::g.75::m.7.  0.104   1  0.000   1  0.138   1  0.000   0.000 N  0.450      SignalP-noTM
TRINITY_DN36146_c0_g1::TRINITY_DN36146_c0_g1_i1::g.75::m.7/  0.104   1  0.000   1  0.130   1  0.000   0.000 N  0.450      SignalP-noTM
TRINITY_DN36146_c0_g1::TRINITY_DN36146_c0_g1_i1::g.75::m.70  0.106   1  0.000   1  0.129   1  0.000   0.000 N  0.450      SignalP-noTM
TRINITY_DN36146_c0_g1::TRINITY_DN36146_c0_g1_i1::g.75::m.71  0.103   1  0.000   1  0.110   1  0.000   0.000 N  0.450      SignalP-noTM
TRINITY_DN36146_c0_g1::TRINITY_DN36146_c0_g1_i1::g.75::m.72  0.103   1  0.000   1  0.166   1  0.000   0.000 N  0.450      SignalP-noTM
TRINITY_DN36146_c0_g1::TRINITY_DN36146_c0_g1_i1::g.75::m.73  0.104   1  0.000   1  0.140   1  0.000   0.000 N  0.450      SignalP-noTM
TRINITY_DN36146_c0_g1::TRINITY_DN36146_c0_g1_i1::g.75::m.74  0.104   1  0.000   1  0.140   1  0.000   0.000 N  0.450      SignalP-noTM
TRINITY_DN36146_c0_g1::TRINITY_DN36146_c0_g1_i1::g.75::m.75  0.102   1  0.000   1  0.157   1  0.000   0.000 N  0.450      SignalP-noTM
TRINITY_DN36146_c0_g1::TRINITY_DN36146_c0_g1_i1::g.75::m.76  0.102   1  0.000   1  0.157   1  0.000   0.000 N  0.450      SignalP-noTM
TRINITY_DN36146_c0_g1::TRINITY_DN36146_c0_g1_i1::g.75::m.77  0.105   3  0.000   1  0.157   1  0.000   0.000 N  0.450      SignalP-noTM
TRINITY_DN36146_c0_g1::TRINITY_DN36146_c0_g1_i1::g.75::m.78  0.105   3  0.000   1  0.157   1  0.000   0.000 N  0.450      SignalP-noTM
TRINITY_DN36146_c0_g1::TRINITY_DN36146_c0_g1_i1::g.75::m.79  0.105   3  0.000   1  0.157   1  0.000   0.000 N  0.450      SignalP-noTM
TRINITY_DN36146_c0_g1::TRINITY_DN36146_c0_g1_i1::g.75::m.7:  0.105   3  0.000   1  0.157   1  0.000   0.000 N  0.450      SignalP-noTM
TRINITY_DN36146_c0_g1::TRINITY_DN36146_c0_g1_i1::g.75::m.7;  0.105   3  0.000   1  0.157   1  0.000   0.000 N  0.450      SignalP-noTM
TRINITY_DN36146_c0_g1::TRINITY_DN36146_c0_g1_i1::g.75::m.7<  0.105   3  0.000   1  0.157   1  0.000   0.000 N  0.450      SignalP-noTM
TRINITY_DN36146_c0_g1::TRINITY_DN36146_c0_g1_i1::g.75::m.7=  0.105   3  0.000   1  0.157   1  0.000   0.000 N  0.450      SignalP-noTM
TRINITY_DN36146_c0_g1::TRINITY_DN36146_c0_g1_i1::g.75::m.7>  0.105   3  0.000   1  0.157   1  0.000   0.000 N  0.450      SignalP-noTM
TRINITY_DN36146_c0_g1::TRINITY_DN36146_c0_g1_i1::g.75::m.7?  0.105   3  0.121  11  0.157   1  0.119   0.120 N  0.450      SignalP-noTM
TRINITY_DN36146_c0_g1::TRINITY_DN36146_c0_g1_i1::g.75::m.7@  0.105   3  0.121  11  0.157   1  0.119   0.120 N  0.450      SignalP-noTM
TRINITY_DN36146_c0_g1::TRINITY_DN36146_c0_g1_i1::g.75::m.7A  0.105   3  0.121  11  0.157   1  0.119   0.120 N  0.450      SignalP-noTM
TRINITY_DN36146_c0_g1::TRINITY_DN36146_c0_g1_i1::g.75::m.7B  0.105   3  0.121  11  0.157   1  0.119   0.120 N  0.450      SignalP-noTM
TRINITY_DN36146_c0_g1::TRINITY_DN36146_c0_g1_i1::g.75::m.7C  0.108  15  0.121  11  0.157   1  0.119   0.120 N  0.450      SignalP-noTM
TRINITY_DN36146_c0_g1::TRINITY_DN36146_c0_g1_i1::g.75::m.7D  0.108  15  0.121  11  0.157   1  0.119   0.120 N  0.450      SignalP-noTM
TRINITY_DN36146_c0_g1::TRINITY_DN36146_c0_g1_i1::g.75::m.7E  0.108  15  0.121  11  0.157   1  0.119   0.120 N  0.450      SignalP-noTM
TRINITY_DN36146_c0_g1::TRINITY_DN36146_c0_g1_i1::g.75::m.7F  0.108  15  0.121  11  0.157   1  0.119   0.120 N  0.450      SignalP-noTM
TRINITY_DN47133_c0_g1::TRINITY_DN47133_c0_g1_i1::g.76::m.7  0.104   1  0.000   1  0.138   1  0.000   0.000 N  0.450      SignalP-noTM
TRINITY_DN47133_c0_g1::TRINITY_DN47133_c0_g1_i1::g.76::m.7  0.103   1  0.000   1  0.145   1  0.000   0.000 N  0.450      SignalP-noTM
TRINITY_DN47133_c0_g1::TRINITY_DN47133_c0_g1_i1::g.76::m.7  0.101   1  0.000   1  0.198   1  0.000   0.000 N  0.450      SignalP-noTM
TRINITY_DN47133_c0_g1::TRINITY_DN47133_c0_g1_i1::g.76::m.7  0.103   1  0.000   1  0.166   1  0.000   0.000 N  0.450      SignalP-noTM
TRINITY_DN47133_c0_g1::TRINITY_DN47133_c0_g1_i1::g.76::m.7  0.105   1  0.000   1  0.120   1  0.000   0.000 N  0.450      SignalP-noTM
TRINITY_DN47133_c0_g1::TRINITY_DN47133_c0_g1_i1::g.76::m.7  0.104   1  0.000   1  0.140   1  0.000   0.000 N  0.450      SignalP-noTM
TRINITY_DN47133_c0_g1::TRINITY_DN47133_c0_g1_i1::g.76::m.7  0.106   1  0.000   1  0.129   1  0.000   0.000 N  0.450      SignalP-noTM
TRINITY_DN47133_c0_g1::TRINITY_DN47133_c0_g1_i1::g.76::m.7  0.104   1  0.000   1  0.130   1  0.000   0.000 N  0.450      SignalP-noTM
TRINITY_DN47133_c0_g1::TRINITY_DN47133_c0_g1_i1::g.76::m.7  0.105   1  0.000   1  0.120   1  0.000   0.000 N  0.450      SignalP-noTM
                           0.000   1  0.000   1  0.000   1  0.000   0.000 N  0.500      SignalP-TM
TRINITY_DN47133_c0_g1::TRINITY_DN47133_c0_g1_i1::g.76::m.7  0.000   1  0.000   1  0.000   1  0.000   0.000 N  0.450      SignalP-noTM
0.120431                   0.000   1  0.000   1  0.000   1  0.000   0.000 N  0.450      SignalP-noTM
TRINITY_DN47133_c0_g1::TRINITY_DN47133_c0_g1_i1::g.76::m.7  0.104   1  0.000   1  0.121   1  0.000   0.000 N  0.450      SignalP-noTM
TRINITY_DN47133_c0_g1::TRINITY_DN47133_c0_g1_i1::g.76::m.7  0.104   1  0.000   1  0.158   1  0.000   0.000 N  0.450      SignalP-noTM
TRINITY_DN47133_c0_g1::TRINITY_DN47133_c0_g1_i1::g.76::m.7  0.104   1  0.000   1  0.146   1  0.000   0.000 N  0.450      SignalP-noTM
TRINITY_DN47133_c0_g1::TRINITY_DN47133_c0_g1_i1::g.76::m.7  0.103   1  0.000   1  0.166   1  0.000   0.000 N  0.450      SignalP-noTM
TRINITY_DN47133_c0_g1::TRINITY_DN47133_c0_g1_i1::g.76::m.7  0.104   1  0.000   1  0.140   1  0.000   0.000 N  0.450      SignalP-noTM
TRINITY_DN47133_c0_g1::TRINITY_DN47133_c0_g1_i1::g.76::m.7  0.106   1  0.000   1  0.129   1  0.000   0.000 N  0.450      SignalP-noTM
TRINITY_DN47133_c0_g1::TRINITY_DN47133_c0_g1_i1::g.76::m.7  0.104   1  0.000   1  0.140   1  0.000   0.000 N  0.450      SignalP-noTM
TRINITY_DN47133_c0_g1::TRINITY_DN47133_c0_g1_i1::g.76::m.7  0.104   1  0.000   1  0.121   1  0.000   0.000 N  0.450      SignalP-noTM
TRINITY_DN47133_c0_g1::TRINITY_DN47133_c0_g1_i1::g.76::m.7  0.102   1  0.000   1  0.120   1  0.000   0.000 N  0.450      SignalP-noTM
TRINITY_DN47133_c0_g1::TRINITY_DN47133_c0_g1_i1::g.76::m.7  0.104   1  0.000   1  0.140   1  0.000   0.000 N  0.450      SignalP-noTM
TRINITY_DN47133_c0_g1::TRINITY_DN47133_c0_g1_i1::g.76::m.7  0.104   1  0.000   1  0.140   1  0.000   0.000 N  0.450      SignalP-noTM
TRINITY_DN47133_c0_g1::TRINITY_DN47133_c0_g1_i1::g.76::m.7  0.105   1  0.000   1  0.120   1  0.000   0.000 N  0.450      SignalP-noTM
TRINITY_DN47133_c0_g1::TRINITY_DN47133_c0_g1_i1::g.76::m.7  0.103   1  0.000   1  0.198   1  0.000   0.000 N  0.450      SignalP-noTM
TRINITY_DN47133_c0_g1::TRINITY_DN47133_c0_g1_i1::g.76::m.7  0.103   1  0.000   1  0.145   1  0.000   0.000 N  0.450      SignalP-noTM
TRINITY_DN47133_c0_g1::TRINITY_DN47133_c0_g1_i1::g.76::m.7  0.104   1  0.000   1  0.140   1  0.000   0.000 N  0.450      SignalP-noTM
TRINITY_DN47133_c0_g1::TRINITY_DN47133_c0_g1_i1::g.76::m.7  0.103   1  0.000   1  0.145   1  0.000   0.000 N  0.450      SignalP-noTM
TRINITY_DN47133_c0_g1::TRINITY_DN47133_c0_g1_i1::g.76::m.7  0.106   1  0.000   1  0.129   1  0.000   0.000 N  0.450      SignalP-noTM
TRINITY_DN47133_c0_g1::TRINITY_DN47133_c0_g1_i1::g.76::m.7  0.102   1  0.000   1  0.120   1  0.000   0.000 N  0.450      SignalP-noTM
TRINITY_DN47133_c0_g1::TRINITY_DN47133_c0_g1_i1::g.76::m.7  0.104   1  0.000   1  0.146   1  0.000   0.000 N  0.450      SignalP-noTM
TRINITY_DN47133_c0_g1::TRINITY_DN47133_c0_g1_i1::g.76::m.7  0.103   1  0.000   1  0.110   1  0.000   0.000 N  0.450      SignalP-noTM
TRINITY_DN47133_c0_g1::TRINITY_DN47133_c0_g1_i1::g.76::m.7  0.104   1  0.000   1  0.138   1  0.000   0.000 N  0.450      SignalP-noTM
TRINITY_DN47133_c0_g1::TRINITY_DN47133_c0_g1_i1::g.76::m.7!  0.105   1  0.000   1  0.140   1  0.000   0.000 N  0.450      SignalP-noTM
TRINITY_DN47133_c0_g1::TRINITY_DN47133_c0_g1_i1::g.76::m.7"  0.104   1  0.000   1  0.158   1  0.000   0.000 N  0.450      SignalP-noTM
TRINITY_DN47133_c0_g1::TRINITY_DN47133_c0_g1_i1::g.76::m.7#  0.104   1  0.000   1  0.158   1  0.000   0.000 N  0.450      SignalP-noTM
TRINITY_DN47133_c0_g1::TRINITY_DN47133_c0_g1_i1::g.76::m.7$  0.101   1  0.000   1  0.198   1  0.000   0.000 N  0.450      SignalP-noTM
TRINITY_DN47133_c0_g1::TRINITY_DN47133_c0_g1_i1::g.76::m.7%  0.103   1  0.000   1  0.166   1  0.000   0.000 N  0.450      SignalP-noTM
TRINITY_DN47133_c0_g1::TRINITY_DN47133_c0_g1_i1::g.76::m.7&  0.105   1  0.000   1  0.120   1  0.000   0.000 N  0.450      SignalP-noTM
TRINITY_DN47133_c0_g1::TRINITY_DN47133_c0_g1_i1::g.76::m.7'  0.104   1  0.000   1  0.140   1  0.000   0.000 N  0.450      SignalP-noTM
TRINITY_DN47133_c0_g1::TRINITY_DN47133_c0_g1_i1::g.76::m.7(  0.105   1  0.000   1  0.140   1  0.000   0.000 N  0.450      SignalP-noTM
TRINITY_DN47133_c0_g1::TRINITY_DN47133_c0_g1_i1::g.76::m.7)  0.101   1  0.000   1  0.198   1  0.000   0.000 N  0.450      SignalP-noTM
TRINITY_DN47133_c0_g1::TRINITY_DN47133_c0_g1_i1::g.76::m.7*  0.105   1  0.000   1  0.120   1  0.000   0.000 N  0.450      SignalP-noTM
TRINITY_DN47133_c0_g1::TRINITY_DN47133_c0_g1_i1::g.76::m.7+  0.103   1  0.000   1  0.198   1  0.000   0.000 N  0.450      SignalP-noTM
TRINITY_DN47133_c0_g1::TRINITY_DN47133_c0_g1_i1::g.76::m.7,  0.104   1  0.000   1  0.161   1  0.000   0.000 N  0.450      SignalP-noTM
TRINITY_DN47133_c0_g1::TRINITY_DN47133_c0_g1_i1::g.76::m.7-  0.104   1  0.000   1  0.121   1  0.000   0.000 N  0.450      SignalP-noTM
TRINITY_DN47133_c0_g1::TRINITY_DN47133_c0_g1_i1::g.76::m.7.  0.104   1  0.000   1  0.158   1  0.000   0.000 N  0.450      SignalP-noTM
TRINITY_DN47133_c0_g1::TRINITY_DN47133_c0_g1_i1::g.76::m.7/  0.103   1  0.000   1  0.198   1  0.000   0.000 N  0.450      SignalP-noTM
TRINITY_DN47133_c0_g1::TRINITY_DN47133_c0_g1_i1::g.76::m.70  0.103   1  0.000   1  0.166   1  0.000   0.000 N  0.450      SignalP-noTM
TRINITY_DN47133_c0_g1::TRINITY_DN47133_c0_g1_i1::g.76::m.71  0.102   1  0.000   1  0.120   1  0.000   0.000 N  0.450      SignalP-noTM
TRINITY_DN47133_c0_g1::TRINITY_DN47133_c0_g1_i1::g.76::m.72  0.104   1  0.000   1  0.140   1  0.000   0.000 N  0.450      SignalP-noTM
TRINITY_DN47133_c0_g1::TRINITY_DN47133_c0_g1_i1::g.76::m.73  0.105   1  0.000   1  0.120   1  0.000   0.000 N  0.450      SignalP-noTM
TRINITY_DN47133_c0_g1::TRINITY_DN47133_c0_g1_i1::g.76::m.74  0.102   1  0.000   1  0.120   1  0.000   0.000 N  0.450      SignalP-noTM
TRINITY_DN47133_c0_g1::TRINITY_DN47133_c0_g1_i1::g.76::m.75  0.104   1  0.000   1  0.140   1  0.000   0.000 N  0.450      SignalP-noTM
TRINITY_DN47133_c0_g1::TRINITY_DN47133_c0_g1_i1::g.76::m.76  0.102   1  0.000   1  0.128   1  0.000   0.000 N  0.450      SignalP-noTM
TRINITY_DN47133_c0_g1::TRINITY_DN47133_c0_g1_i1::g.76::m.77  0.103   2  0.000   1  0.128   1  0.000   0.000 N  0.450      SignalP-noTM
TRINITY_DN47133_c0_g1::TRINITY_DN47133_c0_g1_i1::g.76::m.78  0.103   2  0.000   1  0.128   1  0.000   0.000 N  0.450      SignalP-noTM
TRINITY_DN47133_c0_g1::TRINITY_DN47133_c0_g1_i1::g.76::m.79  0.105   4  0.000   1  0.128   1  0.000   0.000 N  0.450      SignalP-noTM
TRINITY_DN47133_c0_g1::TRINITY_DN47133_c0_g1_i1::g.76::m.7:  0.109   5  0.000   1  0.128   1  0.000   0.000 N  0.450      SignalP-noTM
TRINITY_DN47133_c0_g1::TRINITY_DN47133_c0_g1_i1::g.76::m.7;  0.109   5  0.000   1  0.128   1  0.000   0.000 N  0.450      SignalP-noTM
TRINITY_DN47133_c0_g1::TRINITY_DN47133_c0_g1_i1::g.76::m.7<  0.109   5  0.000   1  0.128   1  0.000   0.000 N  0.450      SignalP-noTM
TRINITY_DN47133_c0_g1::TRINITY_DN47133_c0_g1_i1::g.76::m.7=  0.109   5  0.000   1  0.128   1  0.000   0.000 N  0.450      SignalP-noTM
TRINITY_DN47133_c0_g1::TRINITY_DN47133_c0_g1_i1::g.76::m.7>  0.109   5  0.000   1  0.128   1  0.000   0.000 N  0.450      SignalP-noTM
TRINITY_DN47133_c0_g1::TRINITY_DN47133_c0_g1_i1::g.76::m.7?  0.109   5  0.000   1  0.128   1  0.000   0.000 N  0.450      SignalP-noTM
TRINITY_DN47133_c0_g1::TRINITY_DN47133_c0_g1_i1::g.76::m.7@  0.109   5  0.109  11  0.128   1  0.106   0.107 N  0.450      SignalP-noTM
TRINITY_DN47133_c0_g1::TRINITY_DN47133_c0_g1_i1::g.76::m.7A  0.109   5  0.110  12  0.128   1  0.103   0.106 N  0.450      SignalP-noTM
TRINITY_DN47133_c0_g1::TRINITY_DN47133_c0_g1_i1::g.76::m.7B  0.109   5  0.110  12  0.128   1  0.103   0.106 N  0.450      SignalP-noTM
TRINITY_DN47133_c0_g1::TRINITY_DN47133_c0_g1_i1::g.76::m.7C  0.109   5  0.110  12  0.128   1  0.103   0.106 N  0.450      SignalP-noTM
TRINITY_DN47133_c0_g1::TRINITY_DN47133_c0_g1_i1::g.76::m.7D  0.109   5  0.110  12  0.128   1  0.103   0.106 N  0.450      SignalP-noTM
TRINITY_DN47133_c0_g1::TRINITY_DN47133_c0_g1_i1::g.76::m.7E  0.109   5  0.110  12  0.128   1  0.103   0.106 N  0.450      SignalP-noTM
TRINITY_DN47133_c0_g1::TRINITY_DN47133_c0_g1_i1::g.76::m.7F  0.109   5  0.110  12  0.128   1  0.103   0.106 N  0.450      SignalP-noTM
TRINITY_DN106579_c0_g1::TRINITY_DN106579_c0_g1_i1::g.78::m  0.104   1  0.000   1  0.138   1  0.000   0.000 N  0.450      SignalP-noTM
TRINITY_DN106579_c0_g1::TRINITY_DN106579_c0_g1_i1::g.78::m  0.104   1  0.000   1  0.140   1  0.000   0.000 N  0.450      SignalP-noTM
TRINITY_DN106579_c0_g1::TRINITY_DN106579_c0_g1_i1::g.78::m  0.103   1  0.000   1  0.145   1  0.000   0.000 N  0.450      SignalP-noTM
TRINITY_DN106579_c0_g1::TRINITY_DN106579_c0_g1_i1::g.78::m  0.105   1  0.000   1  0.120   1  0.000   0.000 N  0.450      SignalP-noTM
TRINITY_DN106579_c0_g1::TRINITY_DN106579_c0_g1_i1::g.78::m  0.104   1  0.000   1  0.159   1  0.000   0.000 N  0.450      SignalP-noTM
TRINITY_DN106579_c0_g1::TRINITY_DN106579_c0_g1_i1::g.78::m  0.104   1  0.000   1  0.130   1  0.000   0.000 N  0.450      SignalP-noTM
TRINITY_DN106579_c0_g1::TRINITY_DN106579_c0_g1_i1::g.78::m  0.104   1  0.000   1  0.130   1  0.000   0.000 N  0.450      SignalP-noTM
TRINITY_DN106579_c0_g1::TRINITY_DN106579_c0_g1_i1::g.78::m  0.103   1  0.000   1  0.166   1  0.000   0.000 N  0.450      SignalP-noTM
TRINITY_DN106579_c0_g1::TRINITY_DN106579_c0_g1_i1::g.78::m  0.104   1  0.000   1  0.158   1  0.000   0.000 N  0.450      SignalP-noTM
                           0.000   1  0.000   1  0.000   1  0.000   0.000 N  0.500      SignalP-TM
TRINITY_DN106579_c0_g1::TRINITY_DN106579_c0_g1_i1::g.78::m  0.000   1  0.000   1  0.000   1  0.000   0.000 N  0.450      SignalP-noTM
0.145028                   0.000   1  0.000   1  0.000   1  0.000   0.000 N  0.450      SignalP-noTM
TRINITY_DN106579_c0_g1::TRINITY_DN106579_c0_g1_i1::g.78::m  0.103   1  0.000   1  0.166   1  0.000   0.000 N  0.450      SignalP-noTM
TRINITY_DN106579_c0_g1::TRINITY_DN106579_c0_g1_i1::g.78::m  0.104   1  0.000   1  0.140   1  0.000   0.000 N  0.450      SignalP-noTM
TRINITY_DN106579_c0_g1::TRINITY_DN106579_c0_g1_i1::g.78::m  0.103   1  0.000   1  0.166   1  0.000   0.000 N  0.450      SignalP-noTM
TRINITY_DN106579_c0_g1::TRINITY_DN106579_c0_g1_i1::g.78::m  0.104   1  0.000   1  0.161   1  0.000   0.000 N  0.450      SignalP-noTM
TRINITY_DN106579_c0_g1::TRINITY_DN106579_c0_g1_i1::g.78::m  0.105   1  0.000   1  0.120   1  0.000   0.000 N  0.450      SignalP-noTM
TRINITY_DN106579_c0_g1::TRINITY_DN106579_c0_g1_i1::g.78::m  0.103   1  0.000   1  0.198   1  0.000   0.000 N  0.450      SignalP-noTM
TRINITY_DN106579_c0_g1::TRINITY_DN106579_c0_g1_i1::g.78::m  0.105   1  0.000   1  0.120   1  0.000   0.000 N  0.450      SignalP-noTM
TRINITY_DN106579_c0_g1::TRINITY_DN106579_c0_g1_i1::g.78::m  0.104   1  0.000   1  0.158   1  0.000   0.000 N  0.450      SignalP-noTM
TRINITY_DN106579_c0_g1::TRINITY_DN106579_c0_g1_i1::g.78::m  0.104   1  0.000   1  0.158   1  0.000   0.000 N  0.450      SignalP-noTM
TRINITY_DN106579_c0_g1::TRINITY_DN106579_c0_g1_i1::g.78::m  0.104   1  0.000   1  0.161   1  0.000   0.000 N  0.450      SignalP-noTM
TRINITY_DN106579_c0_g1::TRINITY_DN106579_c0_g1_i1::g.78::m  0.104   1  0.000   1  0.140   1  0.000   0.000 N  0.450      SignalP-noTM
TRINITY_DN106579_c0_g1::TRINITY_DN106579_c0_g1_i1::g.78::m  0.104   1  0.000   1  0.138   1  0.000   0.000 N  0.450      SignalP-noTM
TRINITY_DN106579_c0_g1::TRINITY_DN106579_c0_g1_i1::g.78::m  0.104   1  0.000   1  0.140   1  0.000   0.000 N  0.450      SignalP-noTM
TRINITY_DN106579_c0_g1::TRINITY_DN106579_c0_g1_i1::g.78::m  0.104   1  0.000   1  0.140   1  0.000   0.000 N  0.450      SignalP-noTM
TRINITY_DN106579_c0_g1::TRINITY_DN106579_c0_g1_i1::g.78::m  0.104   1  0.000   1  0.121   1  0.000   0.000 N  0.450      SignalP-noTM
TRINITY_DN106579_c0_g1::TRINITY_DN106579_c0_g1_i1::g.78::m  0.104   1  0.000   1  0.158   1  0.000   0.000 N  0.450      SignalP-noTM
TRINITY_DN106579_c0_g1::TRINITY_DN106579_c0_g1_i1::g.78::m  0.104   1  0.000   1  0.140   1  0.000   0.000 N  0.450      SignalP-noTM
TRINITY_DN106579_c0_g1::TRINITY_DN106579_c0_g1_i1::g.78::m  0.104   1  0.000   1  0.140   1  0.000   0.000 N  0.450      SignalP-noTM
TRINITY_DN106579_c0_g1::TRINITY_DN106579_c0_g1_i1::g.78::m  0.102   1  0.000   1  0.120   1  0.000   0.000 N  0.450      SignalP-noTM
TRINITY_DN106579_c0_g1::TRINITY_DN106579_c0_g1_i1::g.78::m  0.104   1  0.000   1  0.130   1  0.000   0.000 N  0.450      SignalP-noTM
TRINITY_DN106579_c0_g1::TRINITY_DN106579_c0_g1_i1::g.78::m  0.104   1  0.000   1  0.158   1  0.000   0.000 N  0.450      SignalP-noTM
TRINITY_DN106579_c0_g1::TRINITY_DN106579_c0_g1_i1::g.78::m!  0.105   1  0.000   1  0.120   1  0.000   0.000 N  0.450      SignalP-noTM
TRINITY_DN106579_c0_g1::TRINITY_DN106579_c0_g1_i1::g.78::m"  0.104   1  0.000   1  0.130   1  0.000   0.000 N  0.450      SignalP-noTM
TRINITY_DN106579_c0_g1::TRINITY_DN106579_c0_g1_i1::g.78::m#  0.106   1  0.000   1  0.129   1  0.000   0.000 N  0.450      SignalP-noTM
TRINITY_DN106579_c0_g1::TRINITY_DN106579_c0_g1_i1::g.78::m$  0.102   1  0.000   1  0.120   1  0.000   0.000 N  0.450      SignalP-noTM
TRINITY_DN106579_c0_g1::TRINITY_DN106579_c0_g1_i1::g.78::m%  0.104   1  0.000   1  0.138   1  0.000   0.000 N  0.450      SignalP-noTM
TRINITY_DN106579_c0_g1::TRINITY_DN106579_c0_g1_i1::g.78::m&  0.104   1  0.000   1  0.146   1  0.000   0.000 N  0.450      SignalP-noTM
TRINITY_DN106579_c0_g1::TRINITY_DN106579_c0_g1_i1::g.78::m'  0.103   1  0.000   1  0.145   1  0.000   0.000 N  0.450      SignalP-noTM
TRINITY_DN106579_c0_g1::TRINITY_DN106579_c0_g1_i1::g.78::m(  0.102   1  0.000   1  0.120   1  0.000   0.000 N  0.450      SignalP-noTM
TRINITY_DN106579_c0_g1::TRINITY_DN106579_c0_g1_i1::g.78::m)  0.103   1  0.000   1  0.145   1  0.000   0.000 N  0.450      SignalP-noTM
TRINITY_DN106579_c0_g1::TRINITY_DN106579_c0_g1_i1::g.78::m*  0.104   1  0.000   1  0.158   1  0.000   0.000 N  0.450      SignalP-noTM
TRINITY_DN106579_c0_g1::TRINITY_DN106579_c0_g1_i1::g.78::m+  0.104   1  0.000   1  0.146   1  0.000   0.000 N  0.450      SignalP-noTM
TRINITY_DN106579_c0_g1::TRINITY_DN106579_c0_g1_i1::g.78::m,  0.103   1  0.000   1  0.166   1  0.000   0.000 N  0.450      SignalP-noTM
TRINITY_DN106579_c0_g1::TRINITY_DN106579_c0_g1_i1::g.78::m-  0.106   1  0.000   1  0.139   1  0.000   0.000 N  0.450      SignalP-noTM
TRINITY_DN106579_c0_g1::TRINITY_DN106579_c0_g1_i1::g.78::m.  0.104   1  0.000   1  0.140   1  0.000   0.000 N  0.450      SignalP-noTM
TRINITY_DN106579_c0_g1::TRINITY_DN106579_c0_g1_i1::g.78::m/  0.105   1  0.000   1  0.140   1  0.000   0.000 N  0.450      SignalP-noTM
TRINITY_DN106579_c0_g1::TRINITY_DN106579_c0_g1_i1::g.78::m0  0.102   1  0.000   1  0.120   1  0.000   0.000 N  0.450      SignalP-noTM
TRINITY_DN106579_c0_g1::TRINITY_DN106579_c0_g1_i1::g.78::m1  0.105   1  0.000   1  0.120   1  0.000   0.000 N  0.450      SignalP-noTM
TRINITY_DN106579_c0_g1::TRINITY_DN106579_c0_g1_i1::g.78::m2  0.104   1  0.000   1  0.158   1  0.000   0.000 N  0.450      SignalP-noTM
TRINITY_DN106579_c0_g1::TRINITY_DN106579_c0_g1_i1::g.78::m3  0.104   1  0.000   1  0.130   1  0.000   0.000 N  0.450      SignalP-noTM
TRINITY_DN106579_c0_g1::TRINITY_DN106579_c0_g1_i1::g.78::m4  0.105   1  0.000   1  0.120   1  0.000   0.000 N  0.450      SignalP-noTM
TRINITY_DN106579_c0_g1::TRINITY_DN106579_c0_g1_i1::g.78::m5  0.104   1  0.000   1  0.158   1  0.000   0.000 N  0.450      SignalP-noTM
TRINITY_DN106579_c0_g1::TRINITY_DN106579_c0_g1_i1::g.78::m6  0.104   1  0.000   1  0.146   1  0.000   0.000 N  0.450      SignalP-noTM
TRINITY_DN106579_c0_g1::TRINITY_DN106579_c0_g1_i1::g.78::m7  0.104   1  0.000   1  0.140   1  0.000   0.000 N  0.450      SignalP-noTM
TRINITY_DN106579_c0_g1::TRINITY_DN106579_c0_g1_i1::g.78::m8  0.102   1  0.000   1  0.120   1  0.000   0.000 N  0.450      SignalP-noTM
TRINITY_DN106579_c0_g1::TRINITY_DN106579_c0_g1_i1::g.78::m9  0.104   1  0.000   1  0.140   1  0.000   0.000 N  0.450      SignalP-noTM
TRINITY_DN106579_c0_g1::TRINITY_DN106579_c0_g1_i1::g.78::m:  0.105   1  0.000   1  0.120   1  0.000   0.000 N  0.450      SignalP-noTM
TRINITY_DN106579_c0_g1::TRINITY_DN106579_c0_g1_i1::g.78::m;  0.103   1  0.000   1  0.110   1  0.000   0.000 N  0.450      SignalP-noTM
TRINITY_DN106579_c0_g1::TRINITY_DN106579_c0_g1_i1::g.78::m<  0.104   1  0.000   1  0.140   1  0.000   0.000 N  0.450      SignalP-noTM
TRINITY_DN106579_c0_g1::TRINITY_DN106579_c0_g1_i1::g.78::m=  0.104   1  0.000   1  0.140   1  0.000   0.000 N  0.450      SignalP-noTM
TRINITY_DN106579_c0_g1::TRINITY_DN106579_c0_g1_i1::g.78::m>  0.104   1  0.000   1  0.140   1  0.000   0.000 N  0.450      SignalP-noTM
TRINITY_DN106579_c0_g1::TRINITY_DN106579_c0_g1_i1::g.78::m?  0.102   1  0.000   1  0.120   1  0.000   0.000 N  0.450      SignalP-noTM
TRINITY_DN106579_c0_g1::TRINITY_DN106579_c0_g1_i1::g.78::m@  0.103   1  0.000   1  0.145   1  0.000   0.000 N  0.450      SignalP-noTM
TRINITY_DN106579_c0_g1::TRINITY_DN106579_c0_g1_i1::g.78::mA  0.104   1  0.000   1  0.158   1  0.000   0.000 N  0.450      SignalP-noTM
TRINITY_DN106579_c0_g1::TRINITY_DN106579_c0_g1_i1::g.78::mB  0.105   1  0.000   1  0.120   1  0.000   0.000 N  0.450      SignalP-noTM
TRINITY_DN106579_c0_g1::TRINITY_DN106579_c0_g1_i1::g.78::mC  0.104   1  0.000   1  0.158   1  0.000   0.000 N  0.450      SignalP-noTM
TRINITY_DN106579_c0_g1::TRINITY_DN106579_c0_g1_i1::g.78::mD  0.106   1  0.000   1  0.129   1  0.000   0.000 N  0.450      SignalP-noTM
TRINITY_DN106579_c0_g1::TRINITY_DN106579_c0_g1_i1::g.78::mE  0.103   1  0.000   1  0.145   1  0.000   0.000 N  0.450      SignalP-noTM
TRINITY_DN106579_c0_g1::TRINITY_DN106579_c0_g1_i1::g.78::mF  0.103   1  0.000   1  0.166   1  0.000   0.000 N  0.450      SignalP-noTM
