# Supplementary material for: Venomix: a simple bioinformatic pipeline for identifying and characterizing toxin gene candidates from transcriptomic data
Source: PeerJ. 2018 Jul 31;6:e5361. doi: 10.7717/peerj.5361 (PMC6074769; doi:10.7717/peerj.5361)
Supplement: Supplemental Information 3 [file peerj-06-5361-s003.gz › FinalOutput_E-20/Delta-latroinsectotoxin-Lt1a_1/final.txt]

>P0DJE3
MIFVGETMERANHSLVRLRREGEELTLDEKAEICSELELQQKYVDIASNIIGDLSSLPMV
GKIVGTIAAAAMTVTHVASGRLDIEQTLLGCSDLPFDQIKEVLEKRFNEVDRKLESHSAA
LEEITKLVEKSISAVEKTRKQMNKRFDEVMKSIQDAKVSPIVSKINNFARYFDTEKERIR
GLKLNDYILKLEEPNGILLHFKESRTPKDDSLQAPLFSIIQEGYAVPKSIDDESAFKVLY
ALLYGTQTYISVMFFLLEQYSFLANHYYEKGDLEKYDEYFNSLNNVFLDFKSSLVGTGTS
NNEGLIDKVLQVLMTFKNSEFLGLGKNGVDEMLNEKINLFNKIKEEIESKQRMTMSETPE
NFAQISFDKDITTPIGDWRDGREVRYAVQYASETLFSKIGHWSDPVSVREKACPTLRMPV
DQTRRNVLVFRKFDNSKPQLVGEITPYLSNFIDIDRDLYNAASNPDSAVGFKEFTKLNYD
GANIRATFDQGRTIFHAVAKSGNDKILFGLTFLVKSTELNQPDKKGYTPIHVAADSGNAG
IVNLLIQRGVSINSKTYHFLQTPLHLAAQRGFVNTFQRLMESSEININERDKDGFTPLHY
AVRGGERILEAFMNQIGIDVNAKSNKGLTPFHLAIIKNDWQVASTLLRNKKVDINAVDEN
NMTALHYAAILGYLETTKQLINLKEINANVVSSPGLLSALHYAILYKHDDVASFLLRSSN
VNVNLKALGGITPLHLAVMQGRKQVLSLMFNIGVNIEQQTDEKYTPLHLAAMSKYPELIQ
ILLDQDSNFEAKTNSGATPLHLATFKGKSQAALILLNNEVNWRDTDENGQMPIHGAATTG
LLDVAQAIISIDATVLDIEDKNSDTPLNLAAQNSHIDAVKYFIDQGADINTRNKNGHAPL
LAFSKKGNLDMVKYLFDKNANVYIADNNGMNFFYYAVRNGHLNIIKYAMSEKDKFEWSNI
DNNRRDECPKEECAISHFAVCDAVQFDKIEIVKFFIGTLGNFNICGPLHQAARYGHLHIV
KYLVEEEVLSVDGSKTDTPLCYASENGHLAVVQYLVSNGAKVNHDCANGMTAIDKAITKN
HLQVVQFLAANGVDFRRKNSRGATPFLTAVAENAFDIAEYLIREKRQDININEQNVDKET
ALHLAVYYKNLQMIKLLVKYGIDVTIRNAYDKTVLDIATDAKFSNIVKYLKKNSGKFRRE
YKSSYGEHSFLQTNEISRFIDGKSIEHDHPQFINADNESSQLFSGTASKIDVIGTLLLID
VLIRYFSKQGYISKESDSASDGITQAAALSITEKFEDVLNSLPNKSAKEQVDLADVHGKV
YAALKSGRNSQIHQILCSSLKSISTLKPEDMEKLVSVIMNSHSSLSMPEATDSANEAYGE
TLHLFGESCRHSEDYISQKFSTNPFSFESEKKIQKISI
>P23631
MISVGEIMERANHSLVRMRREGEDLTLEEKAEICSELELQQKYVDIASNIIGDLSSLPIA
GKIAGTIAAAAMTATHVASGRLDIEQTLLGCSDLPFDQIKEVLENRFNEIDRKLDSHSAA
LEEITKLVEKSISVVEKTRKQMNKRFDEVMKSIQDAKVSPIISKINNFARYFDTEKERIR
GLKLNDYILKLEEPNGILLHFKESRTPTDDSLQAPLFSIIEEGYAVPKSIDDELAFKVLY
ALLYGTQTYVSVMFFLLEQYSFLANHYYEKGYLEKYDEYFNSLNNVFLDFKSSLVGTGTS
NNEGLLDRVLQVLMTVKNSEFLGLEKNGVDEMLNEKINLFNKIKEEIEGKQKMTLSETPE
NFAQISFDKDITTPIGDWRDGREVRYAVQYASETLFSKISHWSDPVSVREKACPTLRMPV
DQTRRNVLVFRKFDSSKPQLVGEITPYLSNFIDIDRDLYNAASNPDSAVGFKEFTKLNYD
GANIRATFDHGRTVFHAAAKSGNDKIMFGLTFLAKSTELNQPDKKGYTPIHVAADSGNAG
IVNLLIQRGVSINSKTYHFLQTPLHLAAQRGFVTTFQRLMESPEININERDKDGFTPLHY
AIRGGERILEAFLNQISIDVNAKSNTGLTPFHLAIIKNDWPVASTLLGSKKVDINAVDEN
NITALHYAAILGYLETTKQLINLKEINANVVSSPGLLSALHYAILYKHDDVASFLMRSSN
VNVNLKALGGITPLHLAVIQGRKQILSLMFDIGVNIEQKTDEKYTPLHLAAMSKYPELIQ
ILLDQGSNFEAKTNSGATPLHLATFKGKSQAALILLNNEVNWRDTDENGQMPIHGAAMTG
LLDVAQAIISIDATVVDIEDKNSDTPLNLAAQNSHIDVIKYFIDQGADINTRNKKGLAPL
LAFSKKGNLDMVKYLFDKNANVYIADNDGMNFFYYAVQNGHLNIVKYAMSEKDKFEWSNT
DNNRRDECPNEECAISHFAVCDAVQFDRIEIVKYFVGTLGNFAICGPLHQAARYGHLDIV
KYLVEEEFLSVDGSKTDTPLCYASENGHFTVVQYLVSNGAKVNHDCGNGMTAIDKAITKN
HLQVVQFLAANGVDFRRKNSRGTTPFLTAVAENALHIAEYLIREKRQDININEQNVDKDT
ALHLAVYYKNLQMIKLLIKYGIDVTIRNAYDKTALDIAIDAKFSNIVEYLKTKSGKFRRE
YKSSYGERSLLQTNQISNFIDRKNIEHDHPLFINADNESSELFSKTASNIDVIGTLLLID
VLIRYFSKQGYISKESDSASDGITQAAALSITEKFEDVLNSLHNESAKEQVDLAEVHGKV
YAALKSGRNSQIHQILCSSLNSISTLKPEDMEKLESVIMNSHSSVSLPEVTDSANEAYGE
TLHLFGESCLHSDGILTKKLM
>G0LXV8
SLVRMRREGEEDLTLEEKAELCSELELQQKYVDIGSNIIGDLSSLPIVGKIVGTIAAAAM
AVTHVASGRLDIEQTLGGCSDVPFDQIKEILEERFNEIDRKLESHSAALEEITKLVEKSI
SAVEKTRKQMNKRFDEVMRSIQDAKVSPLVSKINNFARYFDTEKERIRGLKLSDYILKLE
EPNGILLHFKESRTPRDDSLQAPLFSIIQERYAVPKSIDDELAFKVLYALLYGTQTYVSV
MFFLLEQYSFLANHYYEKGDLEKYDEYFNSLNNVFLDFKSSLVGTGTSNNEGLLDRVLQV
LVTVKNSEFLGLEKNGVNEMLNEKINLFNKIKVEIEGKQRMTLSETPENFAQISFDKDIT
TPIGDWRDGREVRYAVQYASETLFSKISHWSDPVGVREKACPTLRMPVDQTRRNILVFRK
FDSSKPQLVGEITPYQSNFIDIDRDLYNTANNPDSAVGFKEFTKLNYDGANIRATFEQGR
TVFHAAAKSGNSRIMIGLTFLVKSNELNQPDKKGYTPIHVAADSGNAGIVNLLIQRGVSI
NSKTYNFLQTPLHLAAQRGFVTTFQRLMESPEININERDKDGFTPLHYAVRGGERILEAF
INQIRIDLNAKSNKGLTPFHLAIIKDDWPVASTLLGSKKVDVNAVDENNMTALHYAAILG
YLETTKQLINLKEINADVVSSPGLLSALHYAILYKHDDVASFLLRSSNVNVNLKALGGIT
PLHLAVIQGRTQILSLMFDIGVNIEQQTDEKYTPLHLAAMSKYPELIQILLDQGSNFEAK
TNSGATPLHLATFKGKSKAALILLNNEVNWRDTDENGQMPIHGAAMNGLLDVAQAIISID
ATVLDIKDKNSDTPLNLAAQKSHIDVIKYFIDQGADINTRNKTGHAPLLAFSKKGNLDMV
KYLFDKNANVYIADNDGINFFYYAVRNGHLNIVKYAMSEKDKFEWSNIDNNRRDECPKEE
CAISHFAVCDAVQFDKIEIVKYFVTTLGNFAICGPLHQAARYGHLDIEKYLVEEEDLNVD
GSKPDTPLCYASENGHLAVVQYLVSNGAKVNHDCGNGMTAIDKAITKNHLQVVQFLAANG
VDFRRKNKLGATPFLTAVSENAFDIAEYLIRENRQDIDINEQNVDKETALHLAVYYKNLQ
MIKLLVKYGIDMTIRNAYDKTALDIATDLKNSNIVEYLKTKSGKFRREYKSSYGEHSLLQ
TNKISSFIDGKNIEHDHPQFINADNESSQLFSDTASNIDVIGPLLLIDVLIRYFSKQGYI
SKESDSASDGITQAAALSITEKFEDVLNSLHNESAKEQVDLAEVHGKVYAALKSGRNSQI
HPILCSSLKSISTLKPEDMEKLGSVIMNSHS
>Q9XZC0
VSIFIFHFSANILVRNSEMKGKRVISKREMSKADQCTFLSYQSVAYGTLGDVAGDVSSIE
GADLVATPIAAGGHLAKGATDAAMIAMDCSSIPFDEIKQQLNQRFNEVDKKLQKGAEALE
NVTELAEKTYSSVEKMRVEMREGFNHVIATIENANTKQIITGINQIIQYFNDERENINNR
QKEDYVAKLQEPASGNFLLYLRKSRTSEDGSLHSLLFKIINQELAIPNNAADNNAIRALF
ALFYGTQTFISIMFYLVKQYSYLADYHYQNGNLAEFNSNFDHMKTVFQDFKFTLIGINTS
NSKPLVNTVLSIIEDVKNKRFIRNLRSNLYQKIIKSTKSLLDLREKITKMDLPIIEDTPK
SSVLINFREKSSSVPRIETPILKWTPGTVVKYAIQYEQDGKYSKISKWSNPITVQRLANP
YITIDKDRRNRLVFRQFGNEKPELISILDSSQNEFRDIHRDLYNAAQMPYKETALGICRK
LIDSGAQVGASFEMGRKSIHASATAGNDDVARLLLAKNNGLLNVPDKNGYTPLHIASERK
NNDFVKFLLEKGADVNVRTFANELTPLHLAARQDFTIIVKTLMEKRGIDVNAKERAGFTP
LHLSITSNSRAARTLINETPAGINIKSNSGLTPLHLAVLQNNLSAAKVLVKSNKKVKLNE
MDNNGMTPLHYASMLGNLEFVKYFTSEQGIDVNAKTKVKNWTPLHLAILFKKFDVAQSLL
QVRNIDISTRADQAITPLHLAAATGNSQIVKTILNSGAVVDQETANGFTALHLAIMNPNT
ETPQFLIAKGANINAKTNDGSTPLHFAAALGKTNIFQLLMDKGANIKAENLINQMPIHEA
VVNGHLAIVKMLIEQDSSLMNAKNMRDEYPFYLAAEKRYKDVFNYLESKGADVNEKNNDG
NTLLHLFSINGEVEVVQFLIQNGADFRLRNKERKSFFDLAVEFGHAGIVGYAIEENKVDL
QEPYRGKTILYHAICDSVKYDRIEVVRYFVETLNEDQCSPLQEAAAYAHLDLVKYFVQER
GINPTAFNNDNQVSPLCIAIVGAPCGFVKSCDTPERLDVVEYLVDKTPDINKECDTQQST
PVSSAVYGNKVSILNYLIRNGADPNKKVRGDPPLFIAAMIGQYDIVKSLVEQHKIDVNTR
NKEQFTPLHAAASNDHIDVVKYLIQKGADVNAKGDENLKPIDLAGEKSKAYLRSLGRRFF
RNESPSKSFEIDKFNAIMPEVSMSGKVSHDSNFIQHISSGTRSKSNFNSAKNKMYAENSH
VRSIDVNGALLLLDFMVRVFSNRKMNYAASISGIKSRSNSEAQAEALILTERFEHLLNAL
IADQSIDSLDFSNVHSRIYKAIINGNPNGISEMLCSYAKEYSELDPEKIEKLLQEFETLT
FTKSSEIQINEKFSHALFETCGLNRPTNVLQIK
>Q02989
ACSSPEVSIFHFFVYAGSFVKNFKKMKGSSAISKREMSRADQCKLLAYTAVGYETVGNVA
ADIASIEGANLVAAPVAAGGHLGKGLTDAAMIAMDCSSIPFEEIKEILNKEFKEMGRKLD
KNTEALEHVSKLVSKTLSTVEKIRVEMREGFKLVIETIENIATKEIVFDINKIVQYFNNE
RENINSRQKEEFVAKLQEPAPGNFLLYLRNSRTSESGTLYSLLFRIIDQELAIPNNAGDN
NAIQALYALFYGTETFISIMFYLVKQYSYLAEYHYQKGNLEEFNTNFDHMKIVFQDFKFS
LIGINQNTKPLVDEVLNVLNNVKNKSFIRNVQNKLFYDLMKQTESLLELKKEIANMELPI
IDETPRLSISISFKERSDDKPVDTPLLKWDKGKEVKYAIQFEQDGKFSKISSWSKPVTVQ
HLACPFISVDKDRRNRLIFRQFGDQIPELVGTLRGSQVEFRDIHRDLYNAAQVPYAREAL
SISRTLIQNGANVSETFELGRGAIHAAASAGNYDVGELLLNKDINLLEKADKNGYTPLHI
AADSNKNDFVMFLIGNNADVNVRTKSDLFTPLHLAARRDLTDVTQTLIDITEIDLNAQDK
SGFTPLHLSISSTSETAAILIRNTNAVINIKSKVGLTPLHLATLQNNLSVSKLLAGKGAY
LNDGDANGMTPLHYAAMTGNLEMVDFLLNQQYININAATKEKKWTPLHLAILFKKNDVAE
RLLSDENLNIRLETNGGINPLHLASATGNKQLVIELLAKNADVTRLTSKGFSALHLGIIG
KNEEIPFFLVEKGANVNDKTNSGVTPLHFAAGLGKANIFRLLLSRGADIKAEDINSQMPI
HEAVSNGHLEIVRILIEKDPSLMNVKNIRNEYPFYLAVEKRYKDIFDYFVSKDANVNEVD
HNGNTLLHLFSSTGELEVVQFLMQNGANFRLKNNERKTFFDLAIENGRLNIVAFAVEKNK
VNLQAAHRGKTILYHAICDSAKYDKIEIVKYFIEKLNESECNPLHEAAAYAHLDLVKYFV
QERGINPAEFNEENQASPFCITIHGAPCGYSLDCDTPDRLEVVEYLSDKIPDINGKCDVQ
ENTPITVAIFANKVSILNYLVGIGADPNQQVDGDPPLYIAARQGRFEIVRCLIEVHKVDI
NTRNKERFTALHAAARNDFMDVVKYLVRQGADVNAKGIDDLRPIDIAGEKAKAYLQSSRF
LRSGHSFQSNEIDSFGNTIHGISMSARTNDKLTQQISSKGTRSDSNSTEGKMHSENVHVR
SIDVNGALLLLDFMIRVFASKKTNFAPYGSRIKTRSAAEAQAEALIMTERFENLLSGLIG
DPIPDSIDFSNVHSKIYKAIMSGRRSVISEMLCSFAEEYSKLNHESIKQLLSEFETLTTT
KASEIHIEESVPYAPFEICELKVNSNVSQIK
>Q25338
MHSKELQTISAAVARKAVPNTMVIRLKRDEEDGEMTLEERQAQCKAIEYSNSVFGMIADV
ANDIGSIPVIGEVVGIVTAPIAIVSHITSAGLDIASTALDCDDIPFDEIKEILEERFNEI
DRKLDKNTAALEEVSKLVSKTFVTVEKTRNEMNENFKLVLETIESKEIKSIVFKINDFKK
FFEKERQRIKGLPKDRYVAKLLEQKGILGSLKEVREPSGNSLSSALNELLDKNNNYAIPK
VVDDNKAFQALYALFYGTQTYAAVMFFLLEQHSYLADYYYQKGDDVNFNAEFNNVAIIFD
DFKSSLTGGDDGLIDNVIEVLNTVKALPFIKNADSKLYRELVTRTKALETLKNQIKTTDL
PLIDDIPETLSQVNFPNDENQLPTPIGNWVDGVEVRYAVQYESKGMYSKFSEWSEPFTVQ
GNACPTIKVRVDPKKRNRLIFRKFNSGKPQFAGTMTHSQTNFKDIHRDLYDAALNINKLK
AVDEATTLIEKGADIEAKFDNDRSAMHAVAYRGNNKIALRFLLKNQSIDIELKDKNGFTP
LHIAAEAGQAGFVKLLINHGADVNAKTSKTNLTPLHLATRSGFSKTVRNLLESPNIKVNE
KEDDGFTPLHTAVMSTYMVVDALLNHPDIDKNAQSTSGLTPFHLAIINESQEVAESLVES
NADLNIQDVNHMAPIHFAASMGSIKMLRYLISIKDKVSINSVTENNNWTPLHFAIYFKKE
DAAKELLKQDDINLTIVADGNLTVLHLAVSTGQINIIKELLKRGSNIEEKTGEGYTSLHI
AAMRKEPEIAVVLIENGADIEARSADNLTPLHSAAKIGRKSTVLYLLEKGADIGAKTADG
STALHLAVSGRKMKTVETLLNKGANLKEYDNNKYLPIHKAIINDDLDMVRLFLEKDPSLK
DDETEEGRTSIMLIVQKLLLELYNYFINNYAETLDEEALFNRLDEQGKLELAYIFHNKEG
DAKEAVKPTILVTIKLMEYCLKKLREESGAPEGSFDSPSSKQCISTFSEDEMFRRTLPEI
VKETNSRYLPLKGFSRSLNKFLPSLKFAESKNSYRSENFVSNIDSNGALLLLDVFIRKFT
NEKYNLTGKEAVPYLEAKASSLRIASKFEELLTEVKGIPAGELINMAEVSSNIHKAIASG
KPVSKVLCSYLDTFSELNSQQMEELVNTYLSTKPSVITSASADYQKLPNLLTATCLEPER
MAQLIDVHQKMFLR
>TRINITY_DN11758_c0_g1::TRINITY_DN11758_c0_g1_i1::g.1::m.1 type:complete len:837 gc:universal TRINITY_DN11758_c0_g1_i1:159-2669(+)
MINVVKYLLDLGVDINEANAYGNTPLHIACFNGQDIVVNELIDRGANVNQMNKKGFTPLH
FAATSTHGALCLEVLVCNGADVNAKSKDGKTPLHMTAIHGRFSRSQTIIHNGAEIDCEDK
NGNTPLHIAARYGHELLINTLITSGADTAKQGIHGMFPLHLAALSGFSDCCRKLLSSGFE
IDTSDDFGRTCLHAAAAGGNLECLNLLLNTGADFNKKDKFGRTPLHYAAANCNYKCLFAL
VGSGASVNDLDERGCTPLHYAAASDTDGKCLKYLLRNDANPGIRDKQGYNAVHYAAAYGH
RLCLELIANETPLDVLMETSGSDMLNDSDNRAPISPLHLAAYHGHHQALEVLVQSLLDLD
VRNNNGRTPLDLAAFKGHVECVDVLINQGASILVKDYVIKRTPIHAAATNGHSECLRLLI
GNAEPQNAVDIQDGNGQTPLMLSVLNGHTDCVYSLLNKGANVDAKDKWGRTALHRGAVTG
HEECVEALLHHGAKATLRDCRGRTPIHLSAACGHIGVLGALLQSLSPGDMIPALTDNQGY
TSLHWACYNGHDYCVEFLLDQEHFQKMEGNSFSPLHCAVINDNEGAAEMLIDILGSGIVN
STDAKARTPLHAAAFTDHVECLQLLLSHNAQVNSVDSSGKTPLMMAAENGQTNTVEVLVS
SAKADLTLQDKCKNTALHLACSKGHENSALLILEKIRDRNLINATNTALQTPLHVAARNG
LTVVVQELLGKGASVLAVDENGYTPALACAPNKDVADCLALILATMMPVSSSSQIPSLTF
NSINHYTTSSKTVTFDSSPITRSEHSSYCSFNNIGREDGYPYTEEDELNDSDSETY*
>TRINITY_DN22087_c0_g1::TRINITY_DN22087_c0_g1_i1::g.2::m.2 type:5prime_partial len:1163 gc:universal TRINITY_DN22087_c0_g1_i1:4470-982(-)
FFSPSPPPSAARRRRCFDAPCRLAGKAAAGRGGRLAVSRRSPRRALGMAGRRGAGGGGAL
AIGPLGELLQQSPSCCVGGAASEPARELFEACRNGDVERVKRLVRPENVNGRDTAGRKSS
PLHFAAGFGRRDVVEYLLQSGANVHARDDGGLIPLHNACSFGHAEVVNLLLRHGADPNAR
DNWNYTPLHEAAIKGKIDVCIVLLQHGADPSIRNTDGRTALDLADPSAKAVLTGEYKKDE
LLESARSGNEEKLMALLTPLNVNCHASDGRKSTPLHLAAGYNRVKIVQLLLHHGADVHAK
DKGDLVPLHNACSYGHYEVTELLVKHGACVNAMDLWQFTPLHEAASKNRVEVCSLLLSYG
ADPTLLNCHNKSTIDLAPTPQLKERLAYEFKGHSLLQAARESDVNRVKKHLSLEIVNFKH
PQTHETPLHCAAASPYAKRKQVCELLLRKGANINEKTKDFLTPLHVASEKAHNDVVEVVV
KHEGKVNALDNLGQTSLHRAAHCGHLQTCRLLLSFGCDPSIVSLQGFTASQMGNESIQQL
LQEGVPLGNSEADRQLLEAAKAGDVDTVKKLCTTHSVNCRDIEGRQSTPLHFAAGYNRVS
VVEYLLQHGADVHAKDKGGLVPLHNACSYGHYEVAELLVKHGAVVNVADLWKFTPLHEAA
AKGKYEICKLLLQHGADPTKKNRDGNTPLDLVKDGDTDIQDLLRGDAALLDAAKKGCLAR
VKKLCSPDNVNCRDTQGRHSTPLHLAAGYNNLEVAEYLLQHGADVNAQDKGGLIPLHNAA
SYGADDVSALLAAAMPVSALPSCYKPQVINVSQNTGTSADSLSSMPSSPSNLSAASSLDS
LSGSFSELSVVNTNGAEGASSLEKKEVLSVDFSINQFVRNLGLEHLIDILEREQITLDVL
VEMGHRELKEIGINAYGHRHKIIKGVERLISGQQGLNTYLTLNTSGSGTILIDLSPDDKE
FQSVEDEMQSTVREHRDGGHAGGIFNRYNILKIQKVCNKKLWERYTHRRKEVSEENHNHA
NERMLFHGSPFVNAIIHKGFDERHAYIGGMFGAGIYFAENSSKSNQYVYGIGGGTGCPIH
KDRSCYICHRQLLFCRVTLGKSFLQFSAMKMAHSPPGHHSVTGRPSVNGLALAEYVIYRG
EQAYPEYLITYQIVKPEIATEA*
>TRINITY_DN22087_c0_g1::TRINITY_DN22087_c0_g1_i2::g.4::m.4 type:5prime_partial len:1226 gc:universal TRINITY_DN22087_c0_g1_i2:4659-982(-)
FFSPSPPPSAARRRRCFDAPCRLAGKAAAGRGGRLAVSRRSPRRALGMAGRRGAGGGGAL
AIGPLGELLQQSPSCCVGGAASEPARELFEACRNGDVERVKRLVRPENVNGRDTAGRKSS
PLHFAAGFGRRDVVEYLLQSGANVHARDDGGLIPLHNACSFGHAEVVNLLLRHGADPNAR
DNWNYTPLHEAAIKGKIDVCIVLLQHGADPSIRNTDGRTALDLADPSAKAVLTGEYKKDE
LLESARSGNEEKLMALLTPLNVNCHASDGRKSTPLHLAAGYNRVKIVQLLLHHGADVHAK
DKGDLVPLHNACSYGHYEVTELLVKHGACVNAMDLWQFTPLHEAASKNRVEVCSLLLSYG
ADPTLLNCHNKSTIDLAPTPQLKERLAYEFKGHSLLQAARESDVNRVKKHLSLEIVNFKH
PQTHETPLHCAAASPYAKRKQVCELLLRKGANINEKTKDFLTPLHVASEKAHNDVVEVVV
KHEGKVNALDNLGQTSLHRAAHCGHLQTCRLLLSFGCDPSIVSLQGFTASQMGNESIQQL
LQEGVPLGNSEADRQLLEAAKAGDVDTVKKLCTTHSVNCRDIEGRQSTPLHFAAGYNRVS
VVEYLLQHGADVHAKDKGGLVPLHNACSYGHYEVAELLVKHGAVVNVADLWKFTPLHEAA
AKGKYEICKLLLQHGADPTKKNRDGNTPLDLVKDGDTDIQDLLRGDAALLDAAKKGCLAR
VKKLCSPDNVNCRDTQGRHSTPLHLAAGYNNLEVAEYLLQHGADVNAQDKGGLIPLHNAA
SYGHVDVAALLIKYNACVNATDKWAFTPLHEAAQKGRTQLCALLLAHGADPTLKNQEGQT
PLDLVTADDVSALLAAAMPVSALPSCYKPQVINVSQNTGTSADSLSSMPSSPSNLSAASS
LDSLSGSFSELSVVNTNGAEGASSLEKKEVLSVDFSINQFVRNLGLEHLIDILEREQITL
DVLVEMGHRELKEIGINAYGHRHKIIKGVERLISGQQGLNTYLTLNTSGSGTILIDLSPD
DKEFQSVEDEMQSTVREHRDGGHAGGIFNRYNILKIQKVCNKKLWERYTHRRKEVSEENH
NHANERMLFHGSPFVNAIIHKGFDERHAYIGGMFGAGIYFAENSSKSNQYVYGIGGGTGC
PIHKDRSCYICHRQLLFCRVTLGKSFLQFSAMKMAHSPPGHHSVTGRPSVNGLALAEYVI
YRGEQAYPEYLITYQIVKPEIATEA*
>TRINITY_DN22029_c0_g1::TRINITY_DN22029_c0_g1_i1::g.6::m.6 type:5prime_partial len:829 gc:universal TRINITY_DN22029_c0_g1_i1:3584-1098(-)
REYTLSHLGKRDSGEKRGGQWVGCRRREPRCHAGERSEGPMETEGRSSWAMGLLKTFDAS
EFVSWHKIGSGGFGQVYKARHVHWKTCLAIKCSPSLHVDEKERMELLEEAKKMEMAKFRY
ILPVYGICKEPVGLVMEYMETGSLEKLLASEPLPWELRFRIIHETAVGMNFLHCMSPPLL
HLDLKPANILLDAHYHVKISDFGLAKCNGLSHSHDLSMDGLCGTIAYLPPERIKEKNRYF
DTKHDVYSFSIVIWGVLTQKKPFSEENNILHIMVKVVNGHRPELPPVSKSRPRAYNNLIK
LMQKCWQDDPSKRPTFKEITSETEELCEKTEYENKEMSVEEDAKASQTYSKEMSSISQLK
QDPDPASIKDYSLSELLSQLDSGISHTEQAEELSRSASESRLATSDKRLSGVSSVDSAFS
SRGSLSLSFERENSGSDIGTTDIQKRKLAEAIISGDTGKLMKILQPQDVDLILDGNGGLL
HLAIESGQEECVKWLLLNNANPNLTNRKNSTPLHIAVEKKNKSIVELLLTRKINVNAKDE
DQWTALHFAGQNGDELITRMLLEKNALLNEVDFKGRAPIHVACQHGQENVVRIFLRKGVY
VDVRGKDNWVPLHYAAWQGHLPIVKLLAKQPGVNVNAQTVDGRTPLHLAAQRGHYRVARI
LVELQSDVNIRNVFFQTALHVAAETGHTSTSRLLLNRGADLEATTAEGCTALHLAARNGH
LSTTKLLIEEGANILARGPLNRTALHLAAENGHDEVVDILANLENINDSDEEGLVALHLA
AKGGHTQTAEVLLKHGACINMQSFAFQTPLQLAKQNGSNTIITLLSQR*
>TRINITY_DN22355_c0_g1::TRINITY_DN22355_c0_g1_i1::g.7::m.7 type:5prime_partial len:670 gc:universal TRINITY_DN22355_c0_g1_i1:3-2012(+)
TERVCKERNMMSSFRWPWRADAATSFLRAARSGNLDKALDHLRNGVDINTCNQNGLNALH
LASKEGHVKMVAELLHKEIVLETTTKKGNTALHIAALAGQDDVVRELVNFGANVNAQSQK
GFTPLYMAAQENHLEVVKFLLENGANQNVATEDGFTPLAVALQQGHENVVAHLINYGTKG
KVRLPALHIAARNDDTRTAAVLLQNDPNADVLSKTGFTPLHIAAHYENLNVAQLLLNRGA
SVNFTPQNGITPLHIASRRGNIIMVRLLLDRGAHIEVRTKDELTPLHCAARNGHLRIAEI
LLDHGAPIQAKTKNGLSPIHMASQGDHLDCVRLLLQYNADIDDITLDHLTPLHVAAHCGH
HRVAKILLDKGAKPNARALNGFTPLHIACKKNHIRVMELLLKMGASIDAVTESGLTPLHV
ASFMGNLSIVKILLQRGASPNVSNVKVETPLHMAARAGHSEVAKYLLQNKAKVNATAKDD
QTPLHCASRLGHCAMVKLLLESGADANLSTTAGHTPLHITAREGHLDCVCALLEKEASQT
AMTKKGFTPLHVASKYGKVDVAEALLEHNAQPNAAGKNGLTPLHVSVHHNNLDVVKVLLP
KGASPHSVAWVRGRSAPSIPLGPGGSGWRGCPGGSCYLSVAQGNFRALAWESGVLGREVS
GFSGFTSFS*
>TRINITY_DN25614_c0_g1::TRINITY_DN25614_c0_g1_i1::g.11::m.11 type:5prime_partial len:549 gc:universal TRINITY_DN25614_c0_g1_i1:3-1649(+)
RLAALQEAASAGTAMEEIRSRAVKGLSDLKGFFNLTVKEGDSSKAAASVEAANAETLLPD
EIEFQHAAKTNNLDTMERLFRKKVNINAVNVLKRTALHFAVAGNHISAVDFLLHHKARVD
IADKHGLTAIHLAAWSGNLEIMLMLIKAGADQKAKNQEGMNVLHFAAKNNSVRIVNYFIQ
DLHLMELNKPDEKGRTPFLLAAEMGHEEMINELITLNLFTSEKDKEGNTALHLAAKNGHN
EVVEILLQQWEDINKFNQNGETPFYMAVEGGHEKCADLLLEAGSDINILNKHNASALHIA
TQNGHTPLVRFLISNNIDLDAQSQKNNSPLHLAITKNNLSVINSLIKANHSINCLNKRHE
TPLHLAADLGNVDVIETLLKAGCDFSIVDKQGKSALAVASRSNHALVVDMIIKAERYYIW
KQEHHCNVSDINLSFKQDHNIQTKQIRASLWNLAYNGLKMREWVKLAQFWKFTDEQIKAI
EEQWTGEKSYKEHGHRMFLIWLHGVLMAGQNPIKYLYEDLINVGFQQLAEKFRAENNAGT
ESKKCSVS*
>TRINITY_DN27197_c0_g2::TRINITY_DN27197_c0_g2_i2::g.12::m.12 type:internal len:1139 gc:universal TRINITY_DN27197_c0_g2_i2:1-3414(+)
ARAGHVCTVQFLISKGANVNRTTANNDHTVLSLACAGGHLAVVELLLAHGADPTHRLKDG
STMLIEAAKGGHTSVVCYLLDYPNNLLSAPPPESTQLTPPSHDLNRAPRVPVQALPMVVP
PQEPDKPPANVTTTLPIRNKATSKQKSSSHLQPSNPEVQGYIANQSPESIVEEAQGKLTE
LEQRIKEAIEKNAQLQSLELAHADQLTKEKIEELNKTREEQIQKKQKILEELQKVERELQ
LKTQQQLKKQYLEVKAQRIQLQQQQQSCQHLGILTPVEIEDQLTEEDYARIRQVDPYLLT
DEPMPTVSQMGFAPIQPLAMPQALPLSTSSLPPGSLANFSELQSVIVGQPVLGQAQLTGL
GQGILTDAQQGLMVASPAQTLNDTLDDIMAAVSGRASAVSNTPTHSKATCVSKPQTPAPS
PIISPSTMLPVYPAIDIDAQTESNHDTALTLACAGGHEELVQTLLERGASIEHRDKKGFT
PLILAATAGHVGVVEILLDNGADIEAQSERTKDTPLSLACSGGRQEVVELLLARGANKEH
RNVSDYTPLSLAASGGYVNIIKILLNAGAEINSRTGSKLGISPLMLAAMNGHTTAVKLLL
DMGSDINAQIETNRNTALTLACFQGRTEVVSLLLDRKANVEHRAKTGLTPLMEAASGGYA
EVGRVLLDKGADVNAPPVPSSRDTALTIAADKGHYKFCELLISRGAHIDVRNKKGNTPLW
LAANGGHLDVVQLLVQAGADVDAADNRKITPLMAAFRKGHVKVVRYLVKEVNQFPSDSEC
MRYIATVTDKEMLKKCHLCIESIVQAKDRQAAEANKNASILLEELDLEKLREESRRLALA
AKREKRKEKRRKKKEEQRRKLEEIEAKNKENFELQAAQEKEKNLKAEEDPGVPTEPPSAT
TTTTIGISATWTTLAGSHGKRSNNVTTSNSKRKSRKSKISQDTVQIIFDDQLPISYSQPE
KINGESKSSSTSESGDSDNMRISSCSDESSNSNNSHKSDRNTSTAVNNDQNSKKQPAVLV
TFSKEERKPMSSKSPLKLSEVIGEAPANSLSACTKSCSSPLSSPNGKISLASPKRGQKRE
EGWKEVVRRSKKVSVPSTVISRVIGRGGCNINAIREFTGAHIDIDKQKDKTGDRIITI
>TRINITY_DN27961_c0_g1::TRINITY_DN27961_c0_g1_i1::g.13::m.13 type:5prime_partial len:1178 gc:universal TRINITY_DN27961_c0_g1_i1:3-3536(+)
SVRETAEANMAEEEVAKLEKHLMLLRQEYVKLQKKLTETERKCTLLAAQSNKENASDSFI
SRLLTIVAELYEQEQYSDLKIKVGDRYISAHKFVLAARSEAWSLANLVSTNELDLSDADP
EVAMAMLRWIYTDELELREDDVFLTELMKVANRFQLQLLRERCEKGVMSLVNVRNCIRFY
QTAEELNASTLMNYCAEIIANHWDDLRKEDFSSMSAQLLYKMIKSKTDYPLHKAIKVERE
DVVFLYLIEMDSQLPGKLNELDRNGDLALDLALCRRLESIATTLVNHKADVDMVDKKGWS
LLHKAIHRGDKFAANFLIKNGARVNAATLGDQETPLHLVASYNSKKHKPEVISEIAQIAE
SLLRAGANPNMQDSQGRTPLHSSIVVRNDQVFSQLLQCKQLDLELKDHEGSTALWLAVQY
ITMSSDPSVNPFEDVLVENGSSFDENSFAAKLIQRGSNTDAPDTVTGSCLLQRAAEAENE
AAALFLATHGATVDHRNKWGETPLHTACQHGLANLTAELLQQGANPNIQTEKAAPAPKGT
VMPGTADSVSLQTPLHMAIVYNHPDVVSIILEQKANALHATNNLQIIPDFSLKDSRDQTV
LGLALWTGMHTIAAQLLGSGASINDTMSDGQTLLHMAIQRQDSKSALFLLEHQADISART
QDGETALQLAIKNQLPLVVDAICTRGADMSVPDEKGNPPLWLALENNLEDIASTLVRHGC
DATCWGPGPSGCLQTLLHRAIDENSEQIACFLIRSGCDVNSPRQPGANGEGDEEAHDRQT
PLHLAACWGLEETVQCLLEFGANVNAQDAEGKTPIHVAIINQHNTIIQMMISHSAIQLSL
RDRQGLTPFACAMTYKNNKAAEAILRREPGAAEQVDNKGRNFLHLAVQNSDIESVLFLIS
VQADVNSRVQDTSKLTPLHLAVQAGSEIIVRNLLLAGARVNELNKHRQTALHLAAQQDLP
TICSVLLENGIDFAAVDENKNNALHLAVMHGRLSNIRVLLTECNIDAEAINARGQSPMHI
LGQYGKENAATIFDFFRECMPEYPLDKPDADGNTVLLLAYTKGNANLCRAIVRAGARLGI
NNNQGINIFNYQVATKQLLFRLLDMLFKEPPWCDGSNCYECGVKFGVTLRKHHCRHCGRL
LCHKCSTKEIPIIKFELNKPVRVCNTCFDVLTVGGVS*
>TRINITY_DN28023_c0_g1::TRINITY_DN28023_c0_g1_i1::g.16::m.16 type:5prime_partial len:418 gc:universal TRINITY_DN28023_c0_g1_i1:3-1256(+)
YAAAHGHRQCLELLLEKTNNFFEESDSTSARSPLHLAAYNGHHQALEVLLQSLVDLDIRD
EKGRTALDLAAFKGHTECVEVLISQGASVTVKDNITQRTPLHASVINGHTSCLRLLLEVT
DNPDVVDAKGQTPLMLAVAYGHIDAVSLLLEKEASVDAADILGCTALHRGIMTGHEECIQ
MLLEQEVLILCKDARGRTPLHYAAARGHATWLSELMQMALSEDYNFKDNQNYTPLHWASY
NGNENCIEVLLEHKAFCNFNGNSFSPLHCAVINDHENCASLLIGAFGAGIVNCKDEKGRT
PLHAAAFADHMECLQLLLSHNAQVNVADNSGKTPLTIAAEKGHVGTVDFLVNSAKADLTL
MDNDLNTSLHLASSKGHEKCALLILDKIQEPSLINAKKQCIANTSSYCCTEWLEDGS*
>TRINITY_DN28023_c0_g1::TRINITY_DN28023_c0_g1_i1::g.17::m.17 type:complete len:129 gc:universal TRINITY_DN28023_c0_g1_i1:1186-1572(+)
MQKNNALQTPLHIAAQNGLKMVVEELLAKGACVQAVDENGHTPALACAPNKDVADCLALI
LATMMPFSPSSAMTPLNFVSFKKDHLSRTLLCSSSNMSNTLNSYSKTLMNDEGAENGYND
NDSDSETF*
>TRINITY_DN29554_c0_g1::TRINITY_DN29554_c0_g1_i1::g.18::m.18 type:5prime_partial len:1703 gc:universal TRINITY_DN29554_c0_g1_i1:6914-1806(-)
SKMMVNRTTESGFTPLHIAAHYGNVNVATLLLNRGAVVDFTARNGITPLHVASKRGNTNM
VKLLLDRGGQIDAKTRDGLTPLHCAARSGHDQVVELLLERGAPLLARTKNGLSPLHMAAQ
GDHVECVKHLLQHKAPVDDVTLDYLTALHVAAHCGHYRVTKLLLDKRANPNARALNGFTP
LHIACKKNRIKVMELLVKYGASIQAITESGLTPIHVAAFMGHLNIVLLLLQNGASPDVTN
IRGETALHMAARAGQVEVVRCLLRNGALVDARAREEQTPLHIASRLGKTEIVQLLLQHMA
HPDAATTNGYTPLHISAREGQVDVASVLLEAGAAHSLATKKGFTPLHVASKYGSLDVAKL
LLQRRAPVDSAGKNGLTPLHVAAHYDNQKVALLLLEKGSSPHATAKNGYTPLHIAAKKNQ
MQIATTLLNYGAETNILTKQGVTPLHLASQEGHADMVNLLLEKGANIHVATKSGLTSLHL
AAQEDKVNVADMLIKHGANKDAQTKLGYTPLIVACHYGNIKMVNFLLKQGANVNAKTKNG
YTPLHQAAQQGHTHIINVLLQHGAKPNAVTANGNTALAIAKRLGYISVVDTLKVVTEEVI
TTTTTVTEKHKLNVPETMTEILDVSDEEGDDTMTGDGGEYLRPEDLKELGDDSLPSSQFL
DGMNYLRYSLEGGRSDSLRSFSSDRSRTLSHTSYLRDSTMIDDTVIIPSHQISTLTKEGE
RNSYRLSWSPDNLDNITLSASPIHSGCLSSKKDIGSLLTSHTSPYFDHENSSFLVSFMVD
ARGGAMRGCRHNGLRIIIPPRKCTAPTRVTCRLVKRHRLATMPPMVEGDGLASRLIEVGP
SGAQFLGPVIVEIPHFAALRGKERELVILRSENGDNWKEHFCEFTEDELNEILNGMDEVL
DTPEELEKKRICRIITRDFPQYFAVVSRIKQDSNLIGPEGGVLSSTVVPQVQAVFPEGAL
TKRIRVGLQAQPMHSELIKKILGNKATFSPIVTLEPRRRKFHKPITMTIPVPKASSDMMI
NGYGGETPTLRLLCSITGGTTPAQWEDITGTTPLTYVNECVSFTTNVSARFWLIDCRQIQ
ESVAFASQVYREIICVPYMAKFVVFAKSQDPIEARLRCFCMTDDKVDKTLEQQENFAEVA
RSRDVEVLEGKPIFVDCFGNLVPLTKSGQHHIFSFYAFKENRLPLFVKVRDTTQEPCGRL
SFMKEPKSSRGLVHQAICNLNITLPVYTKESESDQEQEEETDMTSEKQQQDDQERIEERL
AHIADHLGFSWTELARELDFTEEQIHQVRIENPNSLQDQSHALLKYWLERDGKHATDSGL
TECLKKINRMDIVHLMESSMEMSRDRSRTYAEIEQTMVLDHSEGFSALHEDLCSTKDKKE
EEYSFSKDSEPSDHPPLVSEEDLSLSCSPLHEGTSKAEAEVSVVELLHQIQKDHVKAEFS
GKPHELTEDSPTTQEYVITTCGADLTQVPQSVKTASIASDKSGDSAAGCEDLERPPFHTS
ASSDRTDSPIVEEPEDHHFHQEDTQPRKNSLVIVESTDEQPEELERHEEELLEKADDVPE
IPSEGVTEEQYVDEHGHIVVKKVTRKIIRRFVLPDGTEKEEVVMQGEPQDPVTVEEGDSF
SKVIKRVVLKSESEQSEVTFSEPSVLPSASEFQAEPVEGRKVSKVIKTTLVHGERMEKHH
GDSSLAVNLPSAKDDFEEDNNE*
>TRINITY_DN29554_c0_g1::TRINITY_DN29554_c0_g1_i2::g.21::m.21 type:5prime_partial len:1779 gc:universal TRINITY_DN29554_c0_g1_i2:6973-1637(-)
SKMMVNRTTESGFTPLHIAAHYGNVNVATLLLNRGAVVDFTARNGITPLHVASKRGNTNM
VKLLLDRGGQIDAKTRDGLTPLHCAARSGHDQVVELLLERGAPLLARTKNGLSPLHMAAQ
GDHVECVKHLLQHKAPVDDVTLDYLTALHVAAHCGHYRVTKLLLDKRANPNARALNGFTP
LHIACKKNRIKVMELLVKYGASIQAITESGLTPIHVAAFMGHLNIVLLLLQNGASPDVTN
IRGETALHMAARAGQVEVVRCLLRNGALVDARAREEQTPLHIASRLGKTEIVQLLLQHMA
HPDAATTNGYTPLHISAREGQVDVASVLLEAGAAHSLATKKGFTPLHVASKYGSLDVAKL
LLQRRAPVDSAGKNGLTPLHVAAHYDNQKVALLLLEKGSSPHATAKNGYTPLHIAAKKNQ
MQIATTLLNYGAETNILTKQGVTPLHLASQEGHADMVNLLLEKGANIHVATKSGLTSLHL
AAQEDKVNVADMLIKHGANKDAQTKLGYTPLIVACHYGNIKMVNFLLKQGANVNAKTKNG
YTPLHQAAQQGHTHIINVLLQHGAKPNAVTANGNTALAIAKRLGYISVVDTLKVVTEEVI
TTTTTVTEKHKLNVPETMTEILDVSDEEGDDTMTGDGGEYLRPEDLKELGDDSLPSSQFL
DGMNYLRYSLEGGRSDSLRSFSSDRSRTLSHTSYLRDSTMIDDTVIIPSHQISTLTKEGE
RNSYRLSWSPDNLDNITLSASPIHSGCLSSKKDIGSLLTSHTSPYFDHENSSFLVSFMVD
ARGGAMRGCRHNGLRIIIPPRKCTAPTRVTCRLVKRHRLATMPPMVEGDGLASRLIEVGP
SGAQFLGPVIVEIPHFAALRGKERELVILRSENGDNWKEHFCEFTEDELNEILNGMDEVL
DTPEELEKKRICRIITRDFPQYFAVVSRIKQDSNLIGPEGGVLSSTVVPQVQAVFPEGAL
TKRIRVGLQAQPMHSELIKKILGNKATFSPIVTLEPRRRKFHKPITMTIPVPKASSDMMI
NGYGGETPTLRLLCSITGGTTPAQWEDITGTTPLTYVNECVSFTTNVSARFWLIDCRQIQ
ESVAFASQVYREIICVPYMAKFVVFAKSQDPIEARLRCFCMTDDKVDKTLEQQENFAEVA
RSRDVEVLEGKPIFVDCFGNLVPLTKSGQHHIFSFYAFKENRLPLFVKVRDTTQEPCGRL
SFMKEPKSSRGLVHQAICNLNITLPVYTKTDMTSEKQQQDDQERIEERLAHIADHLGFSW
TELARELDFTEEQIHQVRIENPNSLQDQSHALLKYWLERDGKHATDSGLTECLKKINRMD
IVHLMESSMEMSRDRSRTYAEIEQTMVLDHSEGFSALHEDLCSTKDKKEEEYSFSKDSEP
SDHPPLVSEEDLSLSCSPLHEGTSKAEAEVSVVELLHQIQKDHVKAEFSGKPHELTEDSP
TTQEYVITTCGADLTQVPQSVKTASIASDKSGDSAAGCEDLERPPFHTSASSDRTDSPIV
EEPEDHHFHQEDTQPRKNSLVIVESTDEQPEELERHEEELLEKADDVPEIPSEGVTEEQY
VDEHGHIVVKKVTRKIIRRFVLPDGTEKEEVVMQGEPQDPVTVEEGDSFSKVIKRVVLKS
ESEQSEVTFSEPSVLPSASEFQAEPVEGRKVSKVIKTTLVHGERMEKHHGDSSLAVNLPS
AKDDFEEALSYIGNKVKIEVPPLVEKEVMKEDGSLIKRTTMSKASTQKRTVVKDQYGNRI
HVELLEDTPEALPQDDIQHDLQQLLRHFCKDDQKKEAK*
>TRINITY_DN29554_c0_g1::TRINITY_DN29554_c0_g1_i3::g.24::m.24 type:5prime_partial len:1723 gc:universal TRINITY_DN29554_c0_g1_i3:6974-1806(-)
SKMMVNRTTESGFTPLHIAAHYGNVNVATLLLNRGAVVDFTARNGITPLHVASKRGNTNM
VKLLLDRGGQIDAKTRDGLTPLHCAARSGHDQVVELLLERGAPLLARTKNGLSPLHMAAQ
GDHVECVKHLLQHKAPVDDVTLDYLTALHVAAHCGHYRVTKLLLDKRANPNARALNGFTP
LHIACKKNRIKVMELLVKYGASIQAITESGLTPIHVAAFMGHLNIVLLLLQNGASPDVTN
IRGETALHMAARAGQVEVVRCLLRNGALVDARAREEQTPLHIASRLGKTEIVQLLLQHMA
HPDAATTNGYTPLHISAREGQVDVASVLLEAGAAHSLATKKGFTPLHVASKYGSLDVAKL
LLQRRAPVDSAGKNGLTPLHVAAHYDNQKVALLLLEKGSSPHATAKNGYTPLHIAAKKNQ
MQIATTLLNYGAETNILTKQGVTPLHLASQEGHADMVNLLLEKGANIHVATKSGLTSLHL
AAQEDKVNVADMLIKHGANKDAQTKLGYTPLIVACHYGNIKMVNFLLKQGANVNAKTKNG
YTPLHQAAQQGHTHIINVLLQHGAKPNAVTANGNTALAIAKRLGYISVVDTLKVVTEEVI
TTTTTVTEKHKLNVPETMTEILDVSDEEGDDTMTGDGGEYLRPEDLKELGDDSLPSSQFL
DGMNYLRYSLEGGRSDSLRSFSSDRSRTLSHTSYLRDSTMIDDTVIIPSHQISTLTKEGE
RNSYRLSWSPDNLDNITLSASPIHSGCLSSKKDIGSLLTSHTSPYFDHENSSFLVSFMVD
ARGGAMRGCRHNGLRIIIPPRKCTAPTRVTCRLVKRHRLATMPPMVEGDGLASRLIEVGP
SGAQFLGPVIVEIPHFAALRGKERELVILRSENGDNWKEHFCEFTEDELNEILNGMDEVL
DTPEELEKKRICRIITRDFPQYFAVVSRIKQDSNLIGPEGGVLSSTVVPQVQAVFPEGAL
TKRIRVGLQAQPMHSELIKKILGNKATFSPIVTLEPRRRKFHKPITMTIPVPKASSDMMI
NGYGGETPTLRLLCSITGGTTPAQWEDITGTTPLTYVNECVSFTTNVSARFWLIDCRQIQ
ESVAFASQVYREIICVPYMAKFVVFAKSQDPIEARLRCFCMTDDKVDKTLEQQENFAEVA
RSRDVEVLEGKPIFVDCFGNLVPLTKSGQHHIFSFYAFKENRLPLFVKVRDTTQEPCGRL
SFMKEPKSSRGLVHQAICNLNITLPVYTKTDMTSEKQQQDDQERIEERLAHIADHLGFSW
TELARELDFTEEQIHQVRIENPNSLQDQSHALLKYWLERDGKHATDSGLTECLKKINRMD
IVHLMESSMEMSRDRSRTYAEIEQTMVLDHSEGFSALHEDLCSTKDKKEEEYSFSKDSEP
SDHPPLVSEEDLSLSCSPLHEGTSKAEAEVSVVELLHQIQKDHVKAEFSGKPHELTEDSP
TTQEYVITTCGADLTQVPQSVKTASIASDKSGDSAAGCEDLERPPFHTSASSDRTDSPIV
EEPEDHHFHQEDTQPRKNSLVIVESTDEQPEELERHEEELLEKELAEELGELEVSSDEEE
MVTTRVVRRRVIIQADDVPEIPSEGVTEEQYVDEHGHIVVKKVTRKIIRRFVLPDGTEKE
EVVMQGEPQDPVTVEEGDSFSKVIKRVVLKSESEQSEVTFSEPSVLPSASEFQAEPVEGR
KVSKVIKTTLVHGERMEKHHGDSSLAVNLPSAKDDFEEDNNE*
>TRINITY_DN29554_c0_g1::TRINITY_DN29554_c0_g1_i4::g.27::m.27 type:5prime_partial len:1790 gc:universal TRINITY_DN29554_c0_g1_i4:7006-1637(-)
SKMMVNRTTESGFTPLHIAAHYGNVNVATLLLNRGAVVDFTARNGITPLHVASKRGNTNM
VKLLLDRGGQIDAKTRDGLTPLHCAARSGHDQVVELLLERGAPLLARTKNGLSPLHMAAQ
GDHVECVKHLLQHKAPVDDVTLDYLTALHVAAHCGHYRVTKLLLDKRANPNARALNGFTP
LHIACKKNRIKVMELLVKYGASIQAITESGLTPIHVAAFMGHLNIVLLLLQNGASPDVTN
IRGETALHMAARAGQVEVVRCLLRNGALVDARAREEQTPLHIASRLGKTEIVQLLLQHMA
HPDAATTNGYTPLHISAREGQVDVASVLLEAGAAHSLATKKGFTPLHVASKYGSLDVAKL
LLQRRAPVDSAGKNGLTPLHVAAHYDNQKVALLLLEKGSSPHATAKNGYTPLHIAAKKNQ
MQIATTLLNYGAETNILTKQGVTPLHLASQEGHADMVNLLLEKGANIHVATKSGLTSLHL
AAQEDKVNVADMLIKHGANKDAQTKLGYTPLIVACHYGNIKMVNFLLKQGANVNAKTKNG
YTPLHQAAQQGHTHIINVLLQHGAKPNAVTANGNTALAIAKRLGYISVVDTLKVVTEEVI
TTTTTVTEKHKLNVPETMTEILDVSDEEGDDTMTGDGGEYLRPEDLKELGDDSLPSSQFL
DGMNYLRYSLEGGRSDSLRSFSSDRSRTLSHTSYLRDSTMIDDTVIIPSHQISTLTKEGE
RNSYRLSWSPDNLDNITLSASPIHSGCLSSKKDIGSLLTSHTSPYFDHENSSFLVSFMVD
ARGGAMRGCRHNGLRIIIPPRKCTAPTRVTCRLVKRHRLATMPPMVEGDGLASRLIEVGP
SGAQFLGPVIVEIPHFAALRGKERELVILRSENGDNWKEHFCEFTEDELNEILNGMDEVL
DTPEELEKKRICRIITRDFPQYFAVVSRIKQDSNLIGPEGGVLSSTVVPQVQAVFPEGAL
TKRIRVGLQAQPMHSELIKKILGNKATFSPIVTLEPRRRKFHKPITMTIPVPKASSDMMI
NGYGGETPTLRLLCSITGGTTPAQWEDITGTTPLTYVNECVSFTTNVSARFWLIDCRQIQ
ESVAFASQVYREIICVPYMAKFVVFAKSQDPIEARLRCFCMTDDKVDKTLEQQENFAEVA
RSRDVEVLEGKPIFVDCFGNLVPLTKSGQHHIFSFYAFKENRLPLFVKVRDTTQEPCGRL
SFMKEPKSSRGLVHQAICNLNITLPVYTKESESDQEQEEETDMTSEKQQQDDQERIEERL
AHIADHLGFSWTELARELDFTEEQIHQVRIENPNSLQDQSHALLKYWLERDGKHATDSGL
TECLKKINRMDIVHLMESSMEMSRDRSRTYAEIEQTMVLDHSEGFSALHEDLCSTKDKKE
EEYSFSKDSEPSDHPPLVSEEDLSLSCSPLHEGTSKAEAEVSVVELLHQIQKDHVKAEFS
GKPHELTEDSPTTQEYVITTCGADLTQVPQSVKTASIASDKSGDSAAGCEDLERPPFHTS
ASSDRTDSPIVEEPEDHHFHQEDTQPRKNSLVIVESTDEQPEELERHEEELLEKADDVPE
IPSEGVTEEQYVDEHGHIVVKKVTRKIIRRFVLPDGTEKEEVVMQGEPQDPVTVEEGDSF
SKVIKRVVLKSESEQSEVTFSEPSVLPSASEFQAEPVEGRKVSKVIKTTLVHGERMEKHH
GDSSLAVNLPSAKDDFEEALSYIGNKVKIEVPPLVEKEVMKEDGSLIKRTTMSKASTQKR
TVVKDQYGNRIHVELLEDTPEALPQDDIQHDLQQLLRHFCKDDQKKEAK*
>TRINITY_DN29554_c0_g1::TRINITY_DN29554_c0_g1_i5::g.30::m.30 type:5prime_partial len:1677 gc:universal TRINITY_DN29554_c0_g1_i5:6836-1806(-)
SKMMVNRTTESGFTPLHIAAHYGNVNVATLLLNRGAVVDFTARNGITPLHVASKRGNTNM
VKLLLDRGGQIDAKTRDGLTPLHCAARSGHDQVVELLLERGAPLLARTKNGLSPLHMAAQ
GDHVECVKHLLQHKAPVDDVTLDYLTALHVAAHCGHYRVTKLLLDKRANPNARALNGFTP
LHIACKKNRIKVMELLVKYGASIQAITESGLTPIHVAAFMGHLNIVLLLLQNGASPDVTN
IRGETALHMAARAGQVEVVRCLLRNGALVDARAREEQTPLHIASRLGKTEIVQLLLQHMA
HPDAATTNGYTPLHISAREGQVDVASVLLEAGAAHSLATKKGFTPLHVASKYGSLDVAKL
LLQRRAPVDSAGKNGLTPLHVAAHYDNQKVALLLLEKGSSPHATAKNGYTPLHIAAKKNQ
MQIATTLLNYGAETNILTKQGVTPLHLASQEGHADMVNLLLEKGANIHVATKSGLTSLHL
AAQEDKVNVADMLIKHGANKDAQTKLGYTPLIVACHYGNIKMVNFLLKQGANVNAKTKNG
YTPLHQAAQQGHTHIINVLLQHGAKPNAVTANGNTALAIAKRLGYISVVDTLKVVTEEVI
TTTTTVTEKHKLNVPETMTEILDVSDEEGDDTMTGDGGEYLRPEDLKELGDDSLPSSQFL
DGMNYLRYSLEGGRSDSLRSFSSDRSRTLSHTSYLRDSTMIDDTVIIPSHQISTLTKEGE
RNSYRLSWSPDNLDNITLSASPIHSGFLVSFMVDARGGAMRGCRHNGLRIIIPPRKCTAP
TRVTCRLVKRHRLATMPPMVEGDGLASRLIEVGPSGAQFLGPVIVEIPHFAALRGKEREL
VILRSENGDNWKEHFCEFTEDELNEILNGMDEVLDTPEELEKKRICRIITRDFPQYFAVV
SRIKQDSNLIGPEGGVLSSTVVPQVQAVFPEGALTKRIRVGLQAQPMHSELIKKILGNKA
TFSPIVTLEPRRRKFHKPITMTIPVPKASSDMMINGYGGETPTLRLLCSITGGTTPAQWE
DITGTTPLTYVNECVSFTTNVSARFWLIDCRQIQESVAFASQVYREIICVPYMAKFVVFA
KSQDPIEARLRCFCMTDDKVDKTLEQQENFAEVARSRDVEVLEGKPIFVDCFGNLVPLTK
SGQHHIFSFYAFKENRLPLFVKVRDTTQEPCGRLSFMKEPKSSRGLVHQAICNLNITLPV
YTKESESDQEQEEETDMTSEKQQQDDQERIEERLAHIADHLGFSWTELARELDFTEEQIH
QVRIENPNSLQDQSHALLKYWLERDGKHATDSGLTECLKKINRMDIVHLMESSMEMSRDR
SRTYAEIEQTMVLDHSEGFSALHEDLCSTKDKKEEEYSFSKDSEPSDHPPLVSEEDLSLS
CSPLHEGTSKAEAEVSVVELLHQIQKDHVKAEFSGKPHELTEDSPTTQEYVITTCGADLT
QVPQSVKTASIASDKSGDSAAGCEDLERPPFHTSASSDRTDSPIVEEPEDHHFHQEDTQP
RKNSLVIVESTDEQPEELERHEEELLEKADDVPEIPSEGVTEEQYVDEHGHIVVKKVTRK
IIRRFVLPDGTEKEEVVMQGEPQDPVTVEEGDSFSKVIKRVVLKSESEQSEVTFSEPSVL
PSASEFQAEPVEGRKVSKVIKTTLVHGERMEKHHGDSSLAVNLPSAKDDFEEDNNE*
>TRINITY_DN29554_c0_g1::TRINITY_DN29554_c0_g1_i6::g.33::m.33 type:5prime_partial len:1697 gc:universal TRINITY_DN29554_c0_g1_i6:6896-1806(-)
SKMMVNRTTESGFTPLHIAAHYGNVNVATLLLNRGAVVDFTARNGITPLHVASKRGNTNM
VKLLLDRGGQIDAKTRDGLTPLHCAARSGHDQVVELLLERGAPLLARTKNGLSPLHMAAQ
GDHVECVKHLLQHKAPVDDVTLDYLTALHVAAHCGHYRVTKLLLDKRANPNARALNGFTP
LHIACKKNRIKVMELLVKYGASIQAITESGLTPIHVAAFMGHLNIVLLLLQNGASPDVTN
IRGETALHMAARAGQVEVVRCLLRNGALVDARAREEQTPLHIASRLGKTEIVQLLLQHMA
HPDAATTNGYTPLHISAREGQVDVASVLLEAGAAHSLATKKGFTPLHVASKYGSLDVAKL
LLQRRAPVDSAGKNGLTPLHVAAHYDNQKVALLLLEKGSSPHATAKNGYTPLHIAAKKNQ
MQIATTLLNYGAETNILTKQGVTPLHLASQEGHADMVNLLLEKGANIHVATKSGLTSLHL
AAQEDKVNVADMLIKHGANKDAQTKLGYTPLIVACHYGNIKMVNFLLKQGANVNAKTKNG
YTPLHQAAQQGHTHIINVLLQHGAKPNAVTANGNTALAIAKRLGYISVVDTLKVVTEEVI
TTTTTVTEKHKLNVPETMTEILDVSDEEGDDTMTGDGGEYLRPEDLKELGDDSLPSSQFL
DGMNYLRYSLEGGRSDSLRSFSSDRSRTLSHTSYLRDSTMIDDTVIIPSHQISTLTKEGE
RNSYRLSWSPDNLDNITLSASPIHSGFLVSFMVDARGGAMRGCRHNGLRIIIPPRKCTAP
TRVTCRLVKRHRLATMPPMVEGDGLASRLIEVGPSGAQFLGPVIVEIPHFAALRGKEREL
VILRSENGDNWKEHFCEFTEDELNEILNGMDEVLDTPEELEKKRICRIITRDFPQYFAVV
SRIKQDSNLIGPEGGVLSSTVVPQVQAVFPEGALTKRIRVGLQAQPMHSELIKKILGNKA
TFSPIVTLEPRRRKFHKPITMTIPVPKASSDMMINGYGGETPTLRLLCSITGGTTPAQWE
DITGTTPLTYVNECVSFTTNVSARFWLIDCRQIQESVAFASQVYREIICVPYMAKFVVFA
KSQDPIEARLRCFCMTDDKVDKTLEQQENFAEVARSRDVEVLEGKPIFVDCFGNLVPLTK
SGQHHIFSFYAFKENRLPLFVKVRDTTQEPCGRLSFMKEPKSSRGLVHQAICNLNITLPV
YTKTDMTSEKQQQDDQERIEERLAHIADHLGFSWTELARELDFTEEQIHQVRIENPNSLQ
DQSHALLKYWLERDGKHATDSGLTECLKKINRMDIVHLMESSMEMSRDRSRTYAEIEQTM
VLDHSEGFSALHEDLCSTKDKKEEEYSFSKDSEPSDHPPLVSEEDLSLSCSPLHEGTSKA
EAEVSVVELLHQIQKDHVKAEFSGKPHELTEDSPTTQEYVITTCGADLTQVPQSVKTASI
ASDKSGDSAAGCEDLERPPFHTSASSDRTDSPIVEEPEDHHFHQEDTQPRKNSLVIVEST
DEQPEELERHEEELLEKELAEELGELEVSSDEEEMVTTRVVRRRVIIQADDVPEIPSEGV
TEEQYVDEHGHIVVKKVTRKIIRRFVLPDGTEKEEVVMQGEPQDPVTVEEGDSFSKVIKR
VVLKSESEQSEVTFSEPSVLPSASEFQAEPVEGRKVSKVIKTTLVHGERMEKHHGDSSLA
VNLPSAKDDFEEDNNE*
>TRINITY_DN29554_c0_g1::TRINITY_DN29554_c0_g1_i7::g.36::m.36 type:5prime_partial len:1764 gc:universal TRINITY_DN29554_c0_g1_i7:6928-1637(-)
SKMMVNRTTESGFTPLHIAAHYGNVNVATLLLNRGAVVDFTARNGITPLHVASKRGNTNM
VKLLLDRGGQIDAKTRDGLTPLHCAARSGHDQVVELLLERGAPLLARTKNGLSPLHMAAQ
GDHVECVKHLLQHKAPVDDVTLDYLTALHVAAHCGHYRVTKLLLDKRANPNARALNGFTP
LHIACKKNRIKVMELLVKYGASIQAITESGLTPIHVAAFMGHLNIVLLLLQNGASPDVTN
IRGETALHMAARAGQVEVVRCLLRNGALVDARAREEQTPLHIASRLGKTEIVQLLLQHMA
HPDAATTNGYTPLHISAREGQVDVASVLLEAGAAHSLATKKGFTPLHVASKYGSLDVAKL
LLQRRAPVDSAGKNGLTPLHVAAHYDNQKVALLLLEKGSSPHATAKNGYTPLHIAAKKNQ
MQIATTLLNYGAETNILTKQGVTPLHLASQEGHADMVNLLLEKGANIHVATKSGLTSLHL
AAQEDKVNVADMLIKHGANKDAQTKLGYTPLIVACHYGNIKMVNFLLKQGANVNAKTKNG
YTPLHQAAQQGHTHIINVLLQHGAKPNAVTANGNTALAIAKRLGYISVVDTLKVVTEEVI
TTTTTVTEKHKLNVPETMTEILDVSDEEGDDTMTGDGGEYLRPEDLKELGDDSLPSSQFL
DGMNYLRYSLEGGRSDSLRSFSSDRSRTLSHTSYLRDSTMIDDTVIIPSHQISTLTKEGE
RNSYRLSWSPDNLDNITLSASPIHSGFLVSFMVDARGGAMRGCRHNGLRIIIPPRKCTAP
TRVTCRLVKRHRLATMPPMVEGDGLASRLIEVGPSGAQFLGPVIVEIPHFAALRGKEREL
VILRSENGDNWKEHFCEFTEDELNEILNGMDEVLDTPEELEKKRICRIITRDFPQYFAVV
SRIKQDSNLIGPEGGVLSSTVVPQVQAVFPEGALTKRIRVGLQAQPMHSELIKKILGNKA
TFSPIVTLEPRRRKFHKPITMTIPVPKASSDMMINGYGGETPTLRLLCSITGGTTPAQWE
DITGTTPLTYVNECVSFTTNVSARFWLIDCRQIQESVAFASQVYREIICVPYMAKFVVFA
KSQDPIEARLRCFCMTDDKVDKTLEQQENFAEVARSRDVEVLEGKPIFVDCFGNLVPLTK
SGQHHIFSFYAFKENRLPLFVKVRDTTQEPCGRLSFMKEPKSSRGLVHQAICNLNITLPV
YTKESESDQEQEEETDMTSEKQQQDDQERIEERLAHIADHLGFSWTELARELDFTEEQIH
QVRIENPNSLQDQSHALLKYWLERDGKHATDSGLTECLKKINRMDIVHLMESSMEMSRDR
SRTYAEIEQTMVLDHSEGFSALHEDLCSTKDKKEEEYSFSKDSEPSDHPPLVSEEDLSLS
CSPLHEGTSKAEAEVSVVELLHQIQKDHVKAEFSGKPHELTEDSPTTQEYVITTCGADLT
QVPQSVKTASIASDKSGDSAAGCEDLERPPFHTSASSDRTDSPIVEEPEDHHFHQEDTQP
RKNSLVIVESTDEQPEELERHEEELLEKADDVPEIPSEGVTEEQYVDEHGHIVVKKVTRK
IIRRFVLPDGTEKEEVVMQGEPQDPVTVEEGDSFSKVIKRVVLKSESEQSEVTFSEPSVL
PSASEFQAEPVEGRKVSKVIKTTLVHGERMEKHHGDSSLAVNLPSAKDDFEEALSYIGNK
VKIEVPPLVEKEVMKEDGSLIKRTTMSKASTQKRTVVKDQYGNRIHVELLEDTPEALPQD
DIQHDLQQLLRHFCKDDQKKEAK*
>TRINITY_DN29554_c0_g1::TRINITY_DN29554_c0_g1_i8::g.39::m.39 type:5prime_partial len:1795 gc:universal TRINITY_DN29554_c0_g1_i8:7021-1637(-)
SKMMVNRTTESGFTPLHIAAHYGNVNVATLLLNRGAVVDFTARNGITPLHVASKRGNTNM
VKLLLDRGGQIDAKTRDGLTPLHCAARSGHDQVVELLLERGAPLLARTKNGLSPLHMAAQ
GDHVECVKHLLQHKAPVDDVTLDYLTALHVAAHCGHYRVTKLLLDKRANPNARALNGFTP
LHIACKKNRIKVMELLVKYGASIQAITESGLTPIHVAAFMGHLNIVLLLLQNGASPDVTN
IRGETALHMAARAGQVEVVRCLLRNGALVDARAREEQTPLHIASRLGKTEIVQLLLQHMA
HPDAATTNGYTPLHISAREGQVDVASVLLEAGAAHSLATKKGFTPLHVASKYGSLDVAKL
LLQRRAPVDSAGKNGLTPLHVAAHYDNQKVALLLLEKGSSPHATAKNGYTPLHIAAKKNQ
MQIATTLLNYGAETNILTKQGVTPLHLASQEGHADMVNLLLEKGANIHVATKSGLTSLHL
AAQEDKVNVADMLIKHGANKDAQTKLGYTPLIVACHYGNIKMVNFLLKQGANVNAKTKNG
YTPLHQAAQQGHTHIINVLLQHGAKPNAVTANGNTALAIAKRLGYISVVDTLKVVTEEVI
TTTTTVTEKHKLNVPETMTEILDVSDEEGDDTMTGDGGEYLRPEDLKELGDDSLPSSQFL
DGMNYLRYSLEGGRSDSLRSFSSDRSRTLSHTSYLRDSTMIDDTVIIPSHQISTLTKEGE
RNSYRLSWSPDNLDNITLSASPIHSGFLVSFMVDARGGAMRGCRHNGLRIIIPPRKCTAP
TRVTCRLVKRHRLATMPPMVEGDGLASRLIEVGPSGAQFLGPVIVEIPHFAALRGKEREL
VILRSENGDNWKEHFCEFTEDELNEILNGMDEVLDTPEELEKKRICRIITRDFPQYFAVV
SRIKQDSNLIGPEGGVLSSTVVPQVQAVFPEGALTKRIRVGLQAQPMHSELIKKILGNKA
TFSPIVTLEPRRRKFHKPITMTIPVPKASSDMMINGYGGETPTLRLLCSITGGTTPAQWE
DITGTTPLTYVNECVSFTTNVSARFWLIDCRQIQESVAFASQVYREIICVPYMAKFVVFA
KSQDPIEARLRCFCMTDDKVDKTLEQQENFAEVARSRDVEVLEGKPIFVDCFGNLVPLTK
SGQHHIFSFYAFKENRLPLFVKVRDTTQEPCGRLSFMKEPKSSRGLVHQAICNLNITLPV
YTKESESDQEQEEETDMTSEKQQQDDQERIEERLAHIADHLGFSWTELARELDFTEEQIH
QVRIENPNSLQDQSHALLKYWLERDGKHATDSGLTECLKKINRMDIVHLMESSMEMSRDR
SRTYAEIEQTMVLDHSEGFSALHEDLCSTKDKKEEEYSFSKDSEPSDHPPLVSEEDLSLS
CSPLHEGTSKAEAEVSVVELLHQIQKDHVKAEFSGKPHELTEDSPTTQEYVITTCGADLT
QVPQSVKTASIASDKSGDSAAGCEDLERPPFHTSASSDRTDSPIVEEPEDHHFHQEDTQP
RKNSLVIVESTDEQPEELERHEEELLEKELAEELGELEVSSDEEEMVTTRVVRRRVIIQA
DDVPEIPSEGVTEEQYVDEHGHIVVKKVTRKIIRRFVLPDGTEKEEVVMQGEPQDPVTVE
EGDSFSKVIKRVVLKSESEQSEVTFSEPSVLPSASEFQAEPVEGRKVSKVIKTTLVHGER
MEKHHGDSSLAVNLPSAKDDFEEALSYIGNKVKIEVPPLVEKEVMKEDGSLIKRTTMSKA
STQKRTVVKDQYGNRIHVELLEDTPEALPQDDIQHDLQQLLRHFCKDDQKKEAK*
>TRINITY_DN29554_c0_g1::TRINITY_DN29554_c0_g1_i9::g.42::m.42 type:5prime_partial len:1666 gc:universal TRINITY_DN29554_c0_g1_i9:6803-1806(-)
SKMMVNRTTESGFTPLHIAAHYGNVNVATLLLNRGAVVDFTARNGITPLHVASKRGNTNM
VKLLLDRGGQIDAKTRDGLTPLHCAARSGHDQVVELLLERGAPLLARTKNGLSPLHMAAQ
GDHVECVKHLLQHKAPVDDVTLDYLTALHVAAHCGHYRVTKLLLDKRANPNARALNGFTP
LHIACKKNRIKVMELLVKYGASIQAITESGLTPIHVAAFMGHLNIVLLLLQNGASPDVTN
IRGETALHMAARAGQVEVVRCLLRNGALVDARAREEQTPLHIASRLGKTEIVQLLLQHMA
HPDAATTNGYTPLHISAREGQVDVASVLLEAGAAHSLATKKGFTPLHVASKYGSLDVAKL
LLQRRAPVDSAGKNGLTPLHVAAHYDNQKVALLLLEKGSSPHATAKNGYTPLHIAAKKNQ
MQIATTLLNYGAETNILTKQGVTPLHLASQEGHADMVNLLLEKGANIHVATKSGLTSLHL
AAQEDKVNVADMLIKHGANKDAQTKLGYTPLIVACHYGNIKMVNFLLKQGANVNAKTKNG
YTPLHQAAQQGHTHIINVLLQHGAKPNAVTANGNTALAIAKRLGYISVVDTLKVVTEEVI
TTTTTVTEKHKLNVPETMTEILDVSDEEGDDTMTGDGGEYLRPEDLKELGDDSLPSSQFL
DGMNYLRYSLEGGRSDSLRSFSSDRSRTLSHTSYLRDSTMIDDTVIIPSHQISTLTKEGE
RNSYRLSWSPDNLDNITLSASPIHSGFLVSFMVDARGGAMRGCRHNGLRIIIPPRKCTAP
TRVTCRLVKRHRLATMPPMVEGDGLASRLIEVGPSGAQFLGPVIVEIPHFAALRGKEREL
VILRSENGDNWKEHFCEFTEDELNEILNGMDEVLDTPEELEKKRICRIITRDFPQYFAVV
SRIKQDSNLIGPEGGVLSSTVVPQVQAVFPEGALTKRIRVGLQAQPMHSELIKKILGNKA
TFSPIVTLEPRRRKFHKPITMTIPVPKASSDMMINGYGGETPTLRLLCSITGGTTPAQWE
DITGTTPLTYVNECVSFTTNVSARFWLIDCRQIQESVAFASQVYREIICVPYMAKFVVFA
KSQDPIEARLRCFCMTDDKVDKTLEQQENFAEVARSRDVEVLEGKPIFVDCFGNLVPLTK
SGQHHIFSFYAFKENRLPLFVKVRDTTQEPCGRLSFMKEPKSSRGLVHQAICNLNITLPV
YTKTDMTSEKQQQDDQERIEERLAHIADHLGFSWTELARELDFTEEQIHQVRIENPNSLQ
DQSHALLKYWLERDGKHATDSGLTECLKKINRMDIVHLMESSMEMSRDRSRTYAEIEQTM
VLDHSEGFSALHEDLCSTKDKKEEEYSFSKDSEPSDHPPLVSEEDLSLSCSPLHEGTSKA
EAEVSVVELLHQIQKDHVKAEFSGKPHELTEDSPTTQEYVITTCGADLTQVPQSVKTASI
ASDKSGDSAAGCEDLERPPFHTSASSDRTDSPIVEEPEDHHFHQEDTQPRKNSLVIVEST
DEQPEELERHEEELLEKADDVPEIPSEGVTEEQYVDEHGHIVVKKVTRKIIRRFVLPDGT
EKEEVVMQGEPQDPVTVEEGDSFSKVIKRVVLKSESEQSEVTFSEPSVLPSASEFQAEPV
EGRKVSKVIKTTLVHGERMEKHHGDSSLAVNLPSAKDDFEEDNNE*
>TRINITY_DN29554_c0_g1::TRINITY_DN29554_c0_g1_i10::g.45::m.45 type:5prime_partial len:1734 gc:universal TRINITY_DN29554_c0_g1_i10:7007-1806(-)
SKMMVNRTTESGFTPLHIAAHYGNVNVATLLLNRGAVVDFTARNGITPLHVASKRGNTNM
VKLLLDRGGQIDAKTRDGLTPLHCAARSGHDQVVELLLERGAPLLARTKNGLSPLHMAAQ
GDHVECVKHLLQHKAPVDDVTLDYLTALHVAAHCGHYRVTKLLLDKRANPNARALNGFTP
LHIACKKNRIKVMELLVKYGASIQAITESGLTPIHVAAFMGHLNIVLLLLQNGASPDVTN
IRGETALHMAARAGQVEVVRCLLRNGALVDARAREEQTPLHIASRLGKTEIVQLLLQHMA
HPDAATTNGYTPLHISAREGQVDVASVLLEAGAAHSLATKKGFTPLHVASKYGSLDVAKL
LLQRRAPVDSAGKNGLTPLHVAAHYDNQKVALLLLEKGSSPHATAKNGYTPLHIAAKKNQ
MQIATTLLNYGAETNILTKQGVTPLHLASQEGHADMVNLLLEKGANIHVATKSGLTSLHL
AAQEDKVNVADMLIKHGANKDAQTKLGYTPLIVACHYGNIKMVNFLLKQGANVNAKTKNG
YTPLHQAAQQGHTHIINVLLQHGAKPNAVTANGNTALAIAKRLGYISVVDTLKVVTEEVI
TTTTTVTEKHKLNVPETMTEILDVSDEEGDDTMTGDGGEYLRPEDLKELGDDSLPSSQFL
DGMNYLRYSLEGGRSDSLRSFSSDRSRTLSHTSYLRDSTMIDDTVIIPSHQISTLTKEGE
RNSYRLSWSPDNLDNITLSASPIHSGCLSSKKDIGSLLTSHTSPYFDHENSSFLVSFMVD
ARGGAMRGCRHNGLRIIIPPRKCTAPTRVTCRLVKRHRLATMPPMVEGDGLASRLIEVGP
SGAQFLGPVIVEIPHFAALRGKERELVILRSENGDNWKEHFCEFTEDELNEILNGMDEVL
DTPEELEKKRICRIITRDFPQYFAVVSRIKQDSNLIGPEGGVLSSTVVPQVQAVFPEGAL
TKRIRVGLQAQPMHSELIKKILGNKATFSPIVTLEPRRRKFHKPITMTIPVPKASSDMMI
NGYGGETPTLRLLCSITGGTTPAQWEDITGTTPLTYVNECVSFTTNVSARFWLIDCRQIQ
ESVAFASQVYREIICVPYMAKFVVFAKSQDPIEARLRCFCMTDDKVDKTLEQQENFAEVA
RSRDVEVLEGKPIFVDCFGNLVPLTKSGQHHIFSFYAFKENRLPLFVKVRDTTQEPCGRL
SFMKEPKSSRGLVHQAICNLNITLPVYTKESESDQEQEEETDMTSEKQQQDDQERIEERL
AHIADHLGFSWTELARELDFTEEQIHQVRIENPNSLQDQSHALLKYWLERDGKHATDSGL
TECLKKINRMDIVHLMESSMEMSRDRSRTYAEIEQTMVLDHSEGFSALHEDLCSTKDKKE
EEYSFSKDSEPSDHPPLVSEEDLSLSCSPLHEGTSKAEAEVSVVELLHQIQKDHVKAEFS
GKPHELTEDSPTTQEYVITTCGADLTQVPQSVKTASIASDKSGDSAAGCEDLERPPFHTS
ASSDRTDSPIVEEPEDHHFHQEDTQPRKNSLVIVESTDEQPEELERHEEELLEKELAEEL
GELEVSSDEEEMVTTRVVRRRVIIQADDVPEIPSEGVTEEQYVDEHGHIVVKKVTRKIIR
RFVLPDGTEKEEVVMQGEPQDPVTVEEGDSFSKVIKRVVLKSESEQSEVTFSEPSVLPSA
SEFQAEPVEGRKVSKVIKTTLVHGERMEKHHGDSSLAVNLPSAKDDFEEDNNE*
>TRINITY_DN29554_c0_g1::TRINITY_DN29554_c0_g1_i11::g.48::m.48 type:5prime_partial len:1708 gc:universal TRINITY_DN29554_c0_g1_i11:6929-1806(-)
SKMMVNRTTESGFTPLHIAAHYGNVNVATLLLNRGAVVDFTARNGITPLHVASKRGNTNM
VKLLLDRGGQIDAKTRDGLTPLHCAARSGHDQVVELLLERGAPLLARTKNGLSPLHMAAQ
GDHVECVKHLLQHKAPVDDVTLDYLTALHVAAHCGHYRVTKLLLDKRANPNARALNGFTP
LHIACKKNRIKVMELLVKYGASIQAITESGLTPIHVAAFMGHLNIVLLLLQNGASPDVTN
IRGETALHMAARAGQVEVVRCLLRNGALVDARAREEQTPLHIASRLGKTEIVQLLLQHMA
HPDAATTNGYTPLHISAREGQVDVASVLLEAGAAHSLATKKGFTPLHVASKYGSLDVAKL
LLQRRAPVDSAGKNGLTPLHVAAHYDNQKVALLLLEKGSSPHATAKNGYTPLHIAAKKNQ
MQIATTLLNYGAETNILTKQGVTPLHLASQEGHADMVNLLLEKGANIHVATKSGLTSLHL
AAQEDKVNVADMLIKHGANKDAQTKLGYTPLIVACHYGNIKMVNFLLKQGANVNAKTKNG
YTPLHQAAQQGHTHIINVLLQHGAKPNAVTANGNTALAIAKRLGYISVVDTLKVVTEEVI
TTTTTVTEKHKLNVPETMTEILDVSDEEGDDTMTGDGGEYLRPEDLKELGDDSLPSSQFL
DGMNYLRYSLEGGRSDSLRSFSSDRSRTLSHTSYLRDSTMIDDTVIIPSHQISTLTKEGE
RNSYRLSWSPDNLDNITLSASPIHSGFLVSFMVDARGGAMRGCRHNGLRIIIPPRKCTAP
TRVTCRLVKRHRLATMPPMVEGDGLASRLIEVGPSGAQFLGPVIVEIPHFAALRGKEREL
VILRSENGDNWKEHFCEFTEDELNEILNGMDEVLDTPEELEKKRICRIITRDFPQYFAVV
SRIKQDSNLIGPEGGVLSSTVVPQVQAVFPEGALTKRIRVGLQAQPMHSELIKKILGNKA
TFSPIVTLEPRRRKFHKPITMTIPVPKASSDMMINGYGGETPTLRLLCSITGGTTPAQWE
DITGTTPLTYVNECVSFTTNVSARFWLIDCRQIQESVAFASQVYREIICVPYMAKFVVFA
KSQDPIEARLRCFCMTDDKVDKTLEQQENFAEVARSRDVEVLEGKPIFVDCFGNLVPLTK
SGQHHIFSFYAFKENRLPLFVKVRDTTQEPCGRLSFMKEPKSSRGLVHQAICNLNITLPV
YTKESESDQEQEEETDMTSEKQQQDDQERIEERLAHIADHLGFSWTELARELDFTEEQIH
QVRIENPNSLQDQSHALLKYWLERDGKHATDSGLTECLKKINRMDIVHLMESSMEMSRDR
SRTYAEIEQTMVLDHSEGFSALHEDLCSTKDKKEEEYSFSKDSEPSDHPPLVSEEDLSLS
CSPLHEGTSKAEAEVSVVELLHQIQKDHVKAEFSGKPHELTEDSPTTQEYVITTCGADLT
QVPQSVKTASIASDKSGDSAAGCEDLERPPFHTSASSDRTDSPIVEEPEDHHFHQEDTQP
RKNSLVIVESTDEQPEELERHEEELLEKELAEELGELEVSSDEEEMVTTRVVRRRVIIQA
DDVPEIPSEGVTEEQYVDEHGHIVVKKVTRKIIRRFVLPDGTEKEEVVMQGEPQDPVTVE
EGDSFSKVIKRVVLKSESEQSEVTFSEPSVLPSASEFQAEPVEGRKVSKVIKTTLVHGER
MEKHHGDSSLAVNLPSAKDDFEEDNNE*
>TRINITY_DN29554_c0_g1::TRINITY_DN29554_c0_g1_i12::g.51::m.51 type:5prime_partial len:1821 gc:universal TRINITY_DN29554_c0_g1_i12:7099-1637(-)
SKMMVNRTTESGFTPLHIAAHYGNVNVATLLLNRGAVVDFTARNGITPLHVASKRGNTNM
VKLLLDRGGQIDAKTRDGLTPLHCAARSGHDQVVELLLERGAPLLARTKNGLSPLHMAAQ
GDHVECVKHLLQHKAPVDDVTLDYLTALHVAAHCGHYRVTKLLLDKRANPNARALNGFTP
LHIACKKNRIKVMELLVKYGASIQAITESGLTPIHVAAFMGHLNIVLLLLQNGASPDVTN
IRGETALHMAARAGQVEVVRCLLRNGALVDARAREEQTPLHIASRLGKTEIVQLLLQHMA
HPDAATTNGYTPLHISAREGQVDVASVLLEAGAAHSLATKKGFTPLHVASKYGSLDVAKL
LLQRRAPVDSAGKNGLTPLHVAAHYDNQKVALLLLEKGSSPHATAKNGYTPLHIAAKKNQ
MQIATTLLNYGAETNILTKQGVTPLHLASQEGHADMVNLLLEKGANIHVATKSGLTSLHL
AAQEDKVNVADMLIKHGANKDAQTKLGYTPLIVACHYGNIKMVNFLLKQGANVNAKTKNG
YTPLHQAAQQGHTHIINVLLQHGAKPNAVTANGNTALAIAKRLGYISVVDTLKVVTEEVI
TTTTTVTEKHKLNVPETMTEILDVSDEEGDDTMTGDGGEYLRPEDLKELGDDSLPSSQFL
DGMNYLRYSLEGGRSDSLRSFSSDRSRTLSHTSYLRDSTMIDDTVIIPSHQISTLTKEGE
RNSYRLSWSPDNLDNITLSASPIHSGCLSSKKDIGSLLTSHTSPYFDHENSSFLVSFMVD
ARGGAMRGCRHNGLRIIIPPRKCTAPTRVTCRLVKRHRLATMPPMVEGDGLASRLIEVGP
SGAQFLGPVIVEIPHFAALRGKERELVILRSENGDNWKEHFCEFTEDELNEILNGMDEVL
DTPEELEKKRICRIITRDFPQYFAVVSRIKQDSNLIGPEGGVLSSTVVPQVQAVFPEGAL
TKRIRVGLQAQPMHSELIKKILGNKATFSPIVTLEPRRRKFHKPITMTIPVPKASSDMMI
NGYGGETPTLRLLCSITGGTTPAQWEDITGTTPLTYVNECVSFTTNVSARFWLIDCRQIQ
ESVAFASQVYREIICVPYMAKFVVFAKSQDPIEARLRCFCMTDDKVDKTLEQQENFAEVA
RSRDVEVLEGKPIFVDCFGNLVPLTKSGQHHIFSFYAFKENRLPLFVKVRDTTQEPCGRL
SFMKEPKSSRGLVHQAICNLNITLPVYTKESESDQEQEEETDMTSEKQQQDDQERIEERL
AHIADHLGFSWTELARELDFTEEQIHQVRIENPNSLQDQSHALLKYWLERDGKHATDSGL
TECLKKINRMDIVHLMESSMEMSRDRSRTYAEIEQTMVLDHSEGFSALHEDLCSTKDKKE
EEYSFSKDSEPSDHPPLVSEEDLSLSCSPLHEGTSKAEAEVSVVELLHQIQKDHVKAEFS
GKPHELTEDSPTTQEYVITTCGADLTQVPQSVKTASIASDKSGDSAAGCEDLERPPFHTS
ASSDRTDSPIVEEPEDHHFHQEDTQPRKNSLVIVESTDEQPEELERHEEELLEKELAEEL
GELEVSSDEEEMVTTRVVRRRVIIQADDVPEIPSEGVTEEQYVDEHGHIVVKKVTRKIIR
RFVLPDGTEKEEVVMQGEPQDPVTVEEGDSFSKVIKRVVLKSESEQSEVTFSEPSVLPSA
SEFQAEPVEGRKVSKVIKTTLVHGERMEKHHGDSSLAVNLPSAKDDFEEALSYIGNKVKI
EVPPLVEKEVMKEDGSLIKRTTMSKASTQKRTVVKDQYGNRIHVELLEDTPEALPQDDIQ
HDLQQLLRHFCKDDQKKEAK*
>TRINITY_DN29554_c0_g1::TRINITY_DN29554_c0_g1_i13::g.54::m.54 type:5prime_partial len:1692 gc:universal TRINITY_DN29554_c0_g1_i13:6881-1806(-)
SKMMVNRTTESGFTPLHIAAHYGNVNVATLLLNRGAVVDFTARNGITPLHVASKRGNTNM
VKLLLDRGGQIDAKTRDGLTPLHCAARSGHDQVVELLLERGAPLLARTKNGLSPLHMAAQ
GDHVECVKHLLQHKAPVDDVTLDYLTALHVAAHCGHYRVTKLLLDKRANPNARALNGFTP
LHIACKKNRIKVMELLVKYGASIQAITESGLTPIHVAAFMGHLNIVLLLLQNGASPDVTN
IRGETALHMAARAGQVEVVRCLLRNGALVDARAREEQTPLHIASRLGKTEIVQLLLQHMA
HPDAATTNGYTPLHISAREGQVDVASVLLEAGAAHSLATKKGFTPLHVASKYGSLDVAKL
LLQRRAPVDSAGKNGLTPLHVAAHYDNQKVALLLLEKGSSPHATAKNGYTPLHIAAKKNQ
MQIATTLLNYGAETNILTKQGVTPLHLASQEGHADMVNLLLEKGANIHVATKSGLTSLHL
AAQEDKVNVADMLIKHGANKDAQTKLGYTPLIVACHYGNIKMVNFLLKQGANVNAKTKNG
YTPLHQAAQQGHTHIINVLLQHGAKPNAVTANGNTALAIAKRLGYISVVDTLKVVTEEVI
TTTTTVTEKHKLNVPETMTEILDVSDEEGDDTMTGDGGEYLRPEDLKELGDDSLPSSQFL
DGMNYLRYSLEGGRSDSLRSFSSDRSRTLSHTSYLRDSTMIDDTVIIPSHQISTLTKEGE
RNSYRLSWSPDNLDNITLSASPIHSGCLSSKKDIGSLLTSHTSPYFDHENSSFLVSFMVD
ARGGAMRGCRHNGLRIIIPPRKCTAPTRVTCRLVKRHRLATMPPMVEGDGLASRLIEVGP
SGAQFLGPVIVEIPHFAALRGKERELVILRSENGDNWKEHFCEFTEDELNEILNGMDEVL
DTPEELEKKRICRIITRDFPQYFAVVSRIKQDSNLIGPEGGVLSSTVVPQVQAVFPEGAL
TKRIRVGLQAQPMHSELIKKILGNKATFSPIVTLEPRRRKFHKPITMTIPVPKASSDMMI
NGYGGETPTLRLLCSITGGTTPAQWEDITGTTPLTYVNECVSFTTNVSARFWLIDCRQIQ
ESVAFASQVYREIICVPYMAKFVVFAKSQDPIEARLRCFCMTDDKVDKTLEQQENFAEVA
RSRDVEVLEGKPIFVDCFGNLVPLTKSGQHHIFSFYAFKENRLPLFVKVRDTTQEPCGRL
SFMKEPKSSRGLVHQAICNLNITLPVYTKTDMTSEKQQQDDQERIEERLAHIADHLGFSW
TELARELDFTEEQIHQVRIENPNSLQDQSHALLKYWLERDGKHATDSGLTECLKKINRMD
IVHLMESSMEMSRDRSRTYAEIEQTMVLDHSEGFSALHEDLCSTKDKKEEEYSFSKDSEP
SDHPPLVSEEDLSLSCSPLHEGTSKAEAEVSVVELLHQIQKDHVKAEFSGKPHELTEDSP
TTQEYVITTCGADLTQVPQSVKTASIASDKSGDSAAGCEDLERPPFHTSASSDRTDSPIV
EEPEDHHFHQEDTQPRKNSLVIVESTDEQPEELERHEEELLEKADDVPEIPSEGVTEEQY
VDEHGHIVVKKVTRKIIRRFVLPDGTEKEEVVMQGEPQDPVTVEEGDSFSKVIKRVVLKS
ESEQSEVTFSEPSVLPSASEFQAEPVEGRKVSKVIKTTLVHGERMEKHHGDSSLAVNLPS
AKDDFEEDNNE*
>TRINITY_DN29554_c0_g1::TRINITY_DN29554_c0_g1_i14::g.57::m.57 type:5prime_partial len:1810 gc:universal TRINITY_DN29554_c0_g1_i14:7066-1637(-)
SKMMVNRTTESGFTPLHIAAHYGNVNVATLLLNRGAVVDFTARNGITPLHVASKRGNTNM
VKLLLDRGGQIDAKTRDGLTPLHCAARSGHDQVVELLLERGAPLLARTKNGLSPLHMAAQ
GDHVECVKHLLQHKAPVDDVTLDYLTALHVAAHCGHYRVTKLLLDKRANPNARALNGFTP
LHIACKKNRIKVMELLVKYGASIQAITESGLTPIHVAAFMGHLNIVLLLLQNGASPDVTN
IRGETALHMAARAGQVEVVRCLLRNGALVDARAREEQTPLHIASRLGKTEIVQLLLQHMA
HPDAATTNGYTPLHISAREGQVDVASVLLEAGAAHSLATKKGFTPLHVASKYGSLDVAKL
LLQRRAPVDSAGKNGLTPLHVAAHYDNQKVALLLLEKGSSPHATAKNGYTPLHIAAKKNQ
MQIATTLLNYGAETNILTKQGVTPLHLASQEGHADMVNLLLEKGANIHVATKSGLTSLHL
AAQEDKVNVADMLIKHGANKDAQTKLGYTPLIVACHYGNIKMVNFLLKQGANVNAKTKNG
YTPLHQAAQQGHTHIINVLLQHGAKPNAVTANGNTALAIAKRLGYISVVDTLKVVTEEVI
TTTTTVTEKHKLNVPETMTEILDVSDEEGDDTMTGDGGEYLRPEDLKELGDDSLPSSQFL
DGMNYLRYSLEGGRSDSLRSFSSDRSRTLSHTSYLRDSTMIDDTVIIPSHQISTLTKEGE
RNSYRLSWSPDNLDNITLSASPIHSGCLSSKKDIGSLLTSHTSPYFDHENSSFLVSFMVD
ARGGAMRGCRHNGLRIIIPPRKCTAPTRVTCRLVKRHRLATMPPMVEGDGLASRLIEVGP
SGAQFLGPVIVEIPHFAALRGKERELVILRSENGDNWKEHFCEFTEDELNEILNGMDEVL
DTPEELEKKRICRIITRDFPQYFAVVSRIKQDSNLIGPEGGVLSSTVVPQVQAVFPEGAL
TKRIRVGLQAQPMHSELIKKILGNKATFSPIVTLEPRRRKFHKPITMTIPVPKASSDMMI
NGYGGETPTLRLLCSITGGTTPAQWEDITGTTPLTYVNECVSFTTNVSARFWLIDCRQIQ
ESVAFASQVYREIICVPYMAKFVVFAKSQDPIEARLRCFCMTDDKVDKTLEQQENFAEVA
RSRDVEVLEGKPIFVDCFGNLVPLTKSGQHHIFSFYAFKENRLPLFVKVRDTTQEPCGRL
SFMKEPKSSRGLVHQAICNLNITLPVYTKTDMTSEKQQQDDQERIEERLAHIADHLGFSW
TELARELDFTEEQIHQVRIENPNSLQDQSHALLKYWLERDGKHATDSGLTECLKKINRMD
IVHLMESSMEMSRDRSRTYAEIEQTMVLDHSEGFSALHEDLCSTKDKKEEEYSFSKDSEP
SDHPPLVSEEDLSLSCSPLHEGTSKAEAEVSVVELLHQIQKDHVKAEFSGKPHELTEDSP
TTQEYVITTCGADLTQVPQSVKTASIASDKSGDSAAGCEDLERPPFHTSASSDRTDSPIV
EEPEDHHFHQEDTQPRKNSLVIVESTDEQPEELERHEEELLEKELAEELGELEVSSDEEE
MVTTRVVRRRVIIQADDVPEIPSEGVTEEQYVDEHGHIVVKKVTRKIIRRFVLPDGTEKE
EVVMQGEPQDPVTVEEGDSFSKVIKRVVLKSESEQSEVTFSEPSVLPSASEFQAEPVEGR
KVSKVIKTTLVHGERMEKHHGDSSLAVNLPSAKDDFEEALSYIGNKVKIEVPPLVEKEVM
KEDGSLIKRTTMSKASTQKRTVVKDQYGNRIHVELLEDTPEALPQDDIQHDLQQLLRHFC
KDDQKKEAK*
>TRINITY_DN29554_c0_g1::TRINITY_DN29554_c0_g1_i15::g.60::m.60 type:5prime_partial len:1784 gc:universal TRINITY_DN29554_c0_g1_i15:6988-1637(-)
SKMMVNRTTESGFTPLHIAAHYGNVNVATLLLNRGAVVDFTARNGITPLHVASKRGNTNM
VKLLLDRGGQIDAKTRDGLTPLHCAARSGHDQVVELLLERGAPLLARTKNGLSPLHMAAQ
GDHVECVKHLLQHKAPVDDVTLDYLTALHVAAHCGHYRVTKLLLDKRANPNARALNGFTP
LHIACKKNRIKVMELLVKYGASIQAITESGLTPIHVAAFMGHLNIVLLLLQNGASPDVTN
IRGETALHMAARAGQVEVVRCLLRNGALVDARAREEQTPLHIASRLGKTEIVQLLLQHMA
HPDAATTNGYTPLHISAREGQVDVASVLLEAGAAHSLATKKGFTPLHVASKYGSLDVAKL
LLQRRAPVDSAGKNGLTPLHVAAHYDNQKVALLLLEKGSSPHATAKNGYTPLHIAAKKNQ
MQIATTLLNYGAETNILTKQGVTPLHLASQEGHADMVNLLLEKGANIHVATKSGLTSLHL
AAQEDKVNVADMLIKHGANKDAQTKLGYTPLIVACHYGNIKMVNFLLKQGANVNAKTKNG
YTPLHQAAQQGHTHIINVLLQHGAKPNAVTANGNTALAIAKRLGYISVVDTLKVVTEEVI
TTTTTVTEKHKLNVPETMTEILDVSDEEGDDTMTGDGGEYLRPEDLKELGDDSLPSSQFL
DGMNYLRYSLEGGRSDSLRSFSSDRSRTLSHTSYLRDSTMIDDTVIIPSHQISTLTKEGE
RNSYRLSWSPDNLDNITLSASPIHSGFLVSFMVDARGGAMRGCRHNGLRIIIPPRKCTAP
TRVTCRLVKRHRLATMPPMVEGDGLASRLIEVGPSGAQFLGPVIVEIPHFAALRGKEREL
VILRSENGDNWKEHFCEFTEDELNEILNGMDEVLDTPEELEKKRICRIITRDFPQYFAVV
SRIKQDSNLIGPEGGVLSSTVVPQVQAVFPEGALTKRIRVGLQAQPMHSELIKKILGNKA
TFSPIVTLEPRRRKFHKPITMTIPVPKASSDMMINGYGGETPTLRLLCSITGGTTPAQWE
DITGTTPLTYVNECVSFTTNVSARFWLIDCRQIQESVAFASQVYREIICVPYMAKFVVFA
KSQDPIEARLRCFCMTDDKVDKTLEQQENFAEVARSRDVEVLEGKPIFVDCFGNLVPLTK
SGQHHIFSFYAFKENRLPLFVKVRDTTQEPCGRLSFMKEPKSSRGLVHQAICNLNITLPV
YTKTDMTSEKQQQDDQERIEERLAHIADHLGFSWTELARELDFTEEQIHQVRIENPNSLQ
DQSHALLKYWLERDGKHATDSGLTECLKKINRMDIVHLMESSMEMSRDRSRTYAEIEQTM
VLDHSEGFSALHEDLCSTKDKKEEEYSFSKDSEPSDHPPLVSEEDLSLSCSPLHEGTSKA
EAEVSVVELLHQIQKDHVKAEFSGKPHELTEDSPTTQEYVITTCGADLTQVPQSVKTASI
ASDKSGDSAAGCEDLERPPFHTSASSDRTDSPIVEEPEDHHFHQEDTQPRKNSLVIVEST
DEQPEELERHEEELLEKELAEELGELEVSSDEEEMVTTRVVRRRVIIQADDVPEIPSEGV
TEEQYVDEHGHIVVKKVTRKIIRRFVLPDGTEKEEVVMQGEPQDPVTVEEGDSFSKVIKR
VVLKSESEQSEVTFSEPSVLPSASEFQAEPVEGRKVSKVIKTTLVHGERMEKHHGDSSLA
VNLPSAKDDFEEALSYIGNKVKIEVPPLVEKEVMKEDGSLIKRTTMSKASTQKRTVVKDQ
YGNRIHVELLEDTPEALPQDDIQHDLQQLLRHFCKDDQKKEAK*
>TRINITY_DN29554_c0_g1::TRINITY_DN29554_c0_g1_i16::g.63::m.63 type:5prime_partial len:1753 gc:universal TRINITY_DN29554_c0_g1_i16:6895-1637(-)
SKMMVNRTTESGFTPLHIAAHYGNVNVATLLLNRGAVVDFTARNGITPLHVASKRGNTNM
VKLLLDRGGQIDAKTRDGLTPLHCAARSGHDQVVELLLERGAPLLARTKNGLSPLHMAAQ
GDHVECVKHLLQHKAPVDDVTLDYLTALHVAAHCGHYRVTKLLLDKRANPNARALNGFTP
LHIACKKNRIKVMELLVKYGASIQAITESGLTPIHVAAFMGHLNIVLLLLQNGASPDVTN
IRGETALHMAARAGQVEVVRCLLRNGALVDARAREEQTPLHIASRLGKTEIVQLLLQHMA
HPDAATTNGYTPLHISAREGQVDVASVLLEAGAAHSLATKKGFTPLHVASKYGSLDVAKL
LLQRRAPVDSAGKNGLTPLHVAAHYDNQKVALLLLEKGSSPHATAKNGYTPLHIAAKKNQ
MQIATTLLNYGAETNILTKQGVTPLHLASQEGHADMVNLLLEKGANIHVATKSGLTSLHL
AAQEDKVNVADMLIKHGANKDAQTKLGYTPLIVACHYGNIKMVNFLLKQGANVNAKTKNG
YTPLHQAAQQGHTHIINVLLQHGAKPNAVTANGNTALAIAKRLGYISVVDTLKVVTEEVI
TTTTTVTEKHKLNVPETMTEILDVSDEEGDDTMTGDGGEYLRPEDLKELGDDSLPSSQFL
DGMNYLRYSLEGGRSDSLRSFSSDRSRTLSHTSYLRDSTMIDDTVIIPSHQISTLTKEGE
RNSYRLSWSPDNLDNITLSASPIHSGFLVSFMVDARGGAMRGCRHNGLRIIIPPRKCTAP
TRVTCRLVKRHRLATMPPMVEGDGLASRLIEVGPSGAQFLGPVIVEIPHFAALRGKEREL
VILRSENGDNWKEHFCEFTEDELNEILNGMDEVLDTPEELEKKRICRIITRDFPQYFAVV
SRIKQDSNLIGPEGGVLSSTVVPQVQAVFPEGALTKRIRVGLQAQPMHSELIKKILGNKA
TFSPIVTLEPRRRKFHKPITMTIPVPKASSDMMINGYGGETPTLRLLCSITGGTTPAQWE
DITGTTPLTYVNECVSFTTNVSARFWLIDCRQIQESVAFASQVYREIICVPYMAKFVVFA
KSQDPIEARLRCFCMTDDKVDKTLEQQENFAEVARSRDVEVLEGKPIFVDCFGNLVPLTK
SGQHHIFSFYAFKENRLPLFVKVRDTTQEPCGRLSFMKEPKSSRGLVHQAICNLNITLPV
YTKTDMTSEKQQQDDQERIEERLAHIADHLGFSWTELARELDFTEEQIHQVRIENPNSLQ
DQSHALLKYWLERDGKHATDSGLTECLKKINRMDIVHLMESSMEMSRDRSRTYAEIEQTM
VLDHSEGFSALHEDLCSTKDKKEEEYSFSKDSEPSDHPPLVSEEDLSLSCSPLHEGTSKA
EAEVSVVELLHQIQKDHVKAEFSGKPHELTEDSPTTQEYVITTCGADLTQVPQSVKTASI
ASDKSGDSAAGCEDLERPPFHTSASSDRTDSPIVEEPEDHHFHQEDTQPRKNSLVIVEST
DEQPEELERHEEELLEKADDVPEIPSEGVTEEQYVDEHGHIVVKKVTRKIIRRFVLPDGT
EKEEVVMQGEPQDPVTVEEGDSFSKVIKRVVLKSESEQSEVTFSEPSVLPSASEFQAEPV
EGRKVSKVIKTTLVHGERMEKHHGDSSLAVNLPSAKDDFEEALSYIGNKVKIEVPPLVEK
EVMKEDGSLIKRTTMSKASTQKRTVVKDQYGNRIHVELLEDTPEALPQDDIQHDLQQLLR
HFCKDDQKKEAK*
>TRINITY_DN30119_c0_g1::TRINITY_DN30119_c0_g1_i1::g.66::m.66 type:5prime_partial len:309 gc:universal TRINITY_DN30119_c0_g1_i1:1100-174(-)
LHVASLHSHLPLVKFLIQRGAVIRTDTKAGYTPLHHAAWSGHTQVADLLLARGAPAMDST
KEGLTPFHCAAANGHTLMTQLLLRHGTDPNACDCNQWTALHWATAGRQLHIMNGLIAQGL
NPNLQGKGGVTPLHIAAEIGRAETTRLLLVQGADVNLQDDCGRTALSVASKNSHHEIVKL
LLQSQADRDLADLHGCTPLHKAAGVGCLRSVCLLLRGSSPASVNRRDGLLLTPLHRAVLG
GHTDVASCLLEHGTDVNAAGWLGKTALHLAAEKKFFPLVELLIAKGADLSRKTWWKETAQ
EALTQSFL*
>TRINITY_DN30119_c0_g1::TRINITY_DN30119_c0_g1_i2::g.68::m.68 type:5prime_partial len:309 gc:universal TRINITY_DN30119_c0_g1_i2:1014-88(-)
LHVASLHSHLPLVKFLIQRGAVIRTDTKAGYTPLHHAAWSGHTQVADLLLARGAPAMDST
KEGLTPFHCAAANGHTLMTQLLLRHGTDPNACDCNQWTALHWATAGRQLHIMNGLIAQGL
NPNLQGKGGVTPLHIAAEIGRAETTRLLLVQGADVNLQDDCGRTALSVASKNSHHEIVKL
LLQSQADRDLADLHGCTPLHKAAGVGCLRSVCLLLRGSSPASVNRRDGLLLTPLHRAVLG
GHTDVASCLLEHGTDVNAAGWLGKTALHLAAEKKFFPLVELLIAKGADLSRKTWWKETAQ
EALTQSFL*
>TRINITY_DN31511_c0_g2::TRINITY_DN31511_c0_g2_i3::g.69::m.69 type:complete len:2520 gc:universal TRINITY_DN31511_c0_g2_i3:87-7646(+)
MLTDGTAAPTPTGDEEIDSVTPRAAPAAIVEASTAGPNPLGLRAVRLFGEAGPCGPIGSA
TTSGEAGAAAAAAALDFKLAAAVLRSGGGGGSGSDEDEVSEVESFILDQEDLDNPVLKTT
SEIFLSSAAEGADLRTVDPETQARLEALLEAAGIGKLSTADGKAFADPEVLRRLTSSVSC
ALDEAAAALTRMRAENNHNAGQVDNRSLAEACSDGDVNAVRKLLDEGRSVNEHTEEGESL
LCLACSAGYYELAQVLLAMHANVEDRGNKGDITPLMAAASGGYVDIVKLLLVHCADVNAQ
SSTGNTALTYACAGGFVDIVKVLLKAGANIEDHNENGHTPLMEAASAGHVEVARVLLEYG
AGINTHSNEFKESALTLACYKGHLDMVRFLLEAGADQEHKTDEMHTALMEACMDGHVEVA
RLLLDSGAQVNMPADSFESPLTLAACGGHVELAALLIERGANLEEVNDEGYTPLMEAARE
GHEEMVALLLAQGANINAQTEETQETALTLACCGGFSEVADFLIKAGADIELGCSTPLME
AAQEGHLELVKYLLAAGANVHATTATGDTALTYACENGHTDVADVLLQAGADLEHESEGG
RTPLMKAARAGHLCTVQFLISKGANVNRATANNDHTVVSLACAGGHLAVVELLLAHGADP
THRLKDGSTMLIEAAKGGHTNVVSYLLDYPNNVLSVPTTDMTQLTPPSQDQSQVPRVPMH
ALAMVVPPQEPDRAPQENPPPLLTLPKGTSKQKSTSLQVADQELLSPFHPYQPLECIVEE
TEGKLNELGQRISAIEKAQLKSLELIQGEPLNKDKIEELKKNREEQVQKKKKILKELQKV
ERQLQMKTQQQFTKEYLETKGQTEAPLSQQQQCPHTGVLPELEGNEGLPGDNLSELSQVD
SVLRKDEQQHSPSSPEQTEFAPLQPLATPQCNFSSNIGCNGTDSFELQKVLGNQQTIGQQ
QPIAGHVQGLLVQEPDGLMVASPAQTLTDTLDDLIAAVNSRVPTGSSSSHVMDSATPESC
SQTLSMTSQSVLPTYPSVDIDAHTESNHDTALTLACAGGHEELVSVLIARGASIEHRDKK
GFTPLILAATAGHVGVVEILLDKGGDIEAQSERTKDTPLSLACSGGRQEVVDLLLARGAN
KEHRNVSDYTPLSLAASGGYVNIIKILLNAGAEINSRTGSKLGISPLMLAAMNGHVPAVK
LLLDMGSDINAQIETNRNTALTLACFQGRAEVVSLLLDRKANVEHRAKTGLTPLMEAASG
GYAEVGRVLLDKGADVNAPPVPSSRDTALTIAADKGHYKFCELLINRGAHIDVRNKKGNT
PLWLAANGGHLDVVQLLVQAGADVDAADNRKITPLMSAFRKGHVRVVQFLVKEVNQFPSD
IECMRYIATIADKELLKKCHQCVETIVKAKDQQAAEANKNASILLKELDLEKSREESRKQ
ALAAKREKRKEKRKKKKEEQKRKQEEDEEHKPKETLELQEDEEEEENDDDVDSEIPLEPP
SATTTTTIGISATSATFTNAFGKKRANVITTPSTNRKNKKNKTKDTPQNVQIILPDQHIS
LAQQKADKNKINGEPRGGSAGGNSDSDNLDSTDCNSESSSGKSQELNFTMDTHSSGDKRY
ASVLLPSQEDKTNPSVSKVQTRVEGEANSSLATNYKSVSLPLTSPNIKLNLTSPKRGQKR
EEGWKEVVRRQVGRVLKDTSPSNPLQSTPVEQFQLQRGGRCCSGAKRSKKLSVPASVVSR
IMGRGGCNITAIQDVTGAHIDVDKQKDKNGERMITIRGGTESTRYAVQLINALIQDPAKE
LEDLIPKTHIRTPVSSTKSIHTNFSSGVSTASAPNKNSFSIGASSLVTSQSSTLSTFQSA
NKLSKNVPANVRSSFPVSLPLAYSHPHFALLAAQTMQQIRHPRLPMAQFGGTFSTSANTW
GPFPVRPVNPGSTNSSPKHNSSNRMGNQNGSILQSESTVLASSSPGGVPSAVPSSQPLCV
TNNRTPSSVRKQLFACIPKTSTMTTAISTVTTTCSTLPSTSPAHENTGNVPATFLLTNAP
QAQQSALKTDAIPPVSVPKEKASAPEQSVGIACVSSSVATSSSIISCNSPGVLEPCTSSS
PAPPDNVPNETLPANMPELSPPITMPFSSSSESAPLTLSSPRSVASENQDSGSLPQLAVP
APRVSHRMQPRGSFYSMVPNANLHQEAQSVFVTNAVPLAPSQGPSTTVHLSSPMNIMNGS
QMHINPSNKPLAPTFGPATLFNHFSSLFDSNQMPANQGWGDCPLSTRAADQSFTVQSTFL
SNSVLGHMESVHPDNSKAPGFRPPPQRVSTSPVDPSSSSSGSSSTPMAGFSANIQGARVY
LQGPVGTPSFNRQHFSPHPWTSATNSCESPIPSVSSGSSSPLSAVSAPSNLGQPKSGSTS
QDRKVPPPIGTERLARIRQGGSVTPTPLGSNFTAPVGHSGIWSFGVNNVSEGLSSWSQPV
MGNHAVHQQLSDPGTFSQHQPMERDDSGIVAPSNIFQQPMPNNFVDFSKVHFRVFFHVF*
>TRINITY_DN31511_c0_g2::TRINITY_DN31511_c0_g2_i4::g.71::m.71 type:complete len:2584 gc:universal TRINITY_DN31511_c0_g2_i4:87-7838(+)
MLTDGTAAPTPTGDEEIDSVTPRAAPAAIVEASTAGPNPLGLRAVRLFGEAGPCGPIGSA
TTSGEAGAAAAAAALDFKLAAAVLRSGGGGGSGSDEDEVSEVESFILDQEDLDNPVLKTT
SEIFLSSAAEGADLRTVDPETQARLEALLEAAGIGKLSTADGKAFADPEVLRRLTSSVSC
ALDEAAAALTRMRAENNHNAGQVDNRSLAEACSDGDVNAVRKLLDEGRSVNEHTEEGESL
LCLACSAGYYELAQVLLAMHANVEDRGNKGDITPLMAAASGGYVDIVKLLLVHCADVNAQ
SSTGNTALTYACAGGFVDIVKVLLKAGANIEDHNENGHTPLMEAASAGHVEVARVLLEYG
AGINTHSNEFKESALTLACYKGHLDMVRFLLEAGADQEHKTDEMHTALMEACMDGHVEVA
RLLLDSGAQVNMPADSFESPLTLAACGGHVELAALLIERGANLEEVNDEGYTPLMEAARE
GHEEMVALLLAQGANINAQTEETQETALTLACCGGFSEVADFLIKAGADIELGCSTPLME
AAQEGHLELVKYLLAAGANVHATTATGDTALTYACENGHTDVADVLLQAGADLEHESEGG
RTPLMKAARAGHLCTVQFLISKGANVNRATANNDHTVVSLACAGGHLAVVELLLAHGADP
THRLKDGSTMLIEAAKGGHTNVVSYLLDYPNNVLSVPTTDMTQLTPPSQDQSQVPRVPMH
ALAMVVPPQEPDRAPQENPPPLLTLPKGTSKQKSTSLQVADQELLSPFHPYQPLECIVEE
TEGKLNELGQRISAIEKAQLKSLELIQGEPLNKDKIEELKKNREEQVQKKKKILKELQKV
ERQLQMKTQQQFTKEYLETKGQTEAPLSQQQQCPHTGVLPELEGNEGLPGDNLSELSQVD
SVLRKDEQQHSPSSPEQTEFAPLQPLATPQCNFSSNIGCNGTDSFELQKVLGNQQTIGQQ
QPIAGHVQGLLVQEPDGLMVASPAQTLTDTLDDLIAAVNSRVPTGSSSSHVMDSATPESC
SQTLSMTSQSVLPTYPSVDIDAHTESNHDTALTLACAGGHEELVSVLIARGASIEHRDKK
GFTPLILAATAGHVGVVEILLDKGGDIEAQSERTKDTPLSLACSGGRQEVVDLLLARGAN
KEHRNVSDYTPLSLAASGGYVNIIKILLNAGAEINSRTGSKLGISPLMLAAMNGHVPAVK
LLLDMGSDINAQIETNRNTALTLACFQGRAEVVSLLLDRKANVEHRAKTGLTPLMEAASG
GYAEVGRVLLDKGADVNAPPVPSSRDTALTIAADKGHYKFCELLINRGAHIDVRNKKGNT
PLWLAANGGHLDVVQLLVQAGADVDAADNRKITPLMSAFRKGHVRVVQFLVKEVNQFPSD
IECMRYIATIADKELLKKCHQCVETIVKAKDQQAAEANKNASILLKELDLEKSREESRKQ
ALAAKREKRKEKRKKKKEEQKRKQEEDEEHKPKETLELQEDEEEEENDDDVDSEIPLEPP
SATTTTTIGISATSATFTNAFGKKRANVITTPSTNRKNKKNKTKDTPQNVQIILPDQHIS
LAQQKADKNKINGEPRGGSAGGNSDSDNLDSTDCNSESSSGKSQELNFTMDTHSSGDKRY
ASVLLPSQEDKTNPSVSKVQTRVEGEANSSLATNYKSVSLPLTSPNIKLNLTSPKRGQKR
EEGWKEVVRRQVGRVLKDTSPSNPLQSTPVEQFQLQRGGRCCSGAKRSKKLSVPASVVSR
IMGRGGCNITAIQDVTGAHIDVDKQKDKNGERMITIRGGTESTRYAVQLINALIQDPAKE
LEDLIPKTHIRTPVSSTKSIHTNFSSGVSTASAPNKNSFSIGASSLVTSQSSTLSTFQSA
NKLSKNVPANVRSSFPVSLPLAYSHPHFALLAAQTMQQIRHPRLPMAQFGGTFSTSANTW
GPFPVRPVNPGSTNSSPKHNSSNRMGNQNGSILQSESTVLASSSPGGVPSAVPSSQPLCV
TNNRTPSSVRKQLFACIPKTSTMTTAISTVTTTCSTLPSTSPAHENTGNVPATFLLTNAP
QAQQSALKTDAIPPVSVPKEKASAPEQSVGIACVSSSVATSSSIISCNSPGVLEPCTSSS
PAPPDNVPNETLPANMPELSPPITMPFSSSSESAPLTLSSPRSVASENQDSGSLPQLAVP
APRVSHRMQPRGSFYSMVPNANLHQEAQSVFVTNAVPLAPSQGPSTTVHLSSPMNIMNGS
QMHINPSNKPLAPTFGPATLFNHFSSLFDSNQMPANQGWGDCPLSTRAADQSFTVQSTFL
SNSVLGHMESVHPDNSKAPGFRPPPQRVSTSPVDPSSSSSGSSSTPMAGFSANIQGARVY
LQGPVGTPSFNRQHFSPHPWTSATNSCESPIPSVSSGSSSPLSAVSAPSNLGQPKSGSTS
QDRKVPPPIGTERLARIRQGGSVTPTPLGSNFTAPVGHSGIWSFGVNNVSEGLSSWSQPV
MGNHAVHQQLSDPGTFSQHQPMERDDSGIVAPSNIFQQPMPNSFVDFSKGLPISMYGGTI
IPSHPQLADGPGGPLFNGLHTPDPAWNPMIKVVQNSAECTEAQQIWPGTWAPHIGNMHLK
YVN*
>TRINITY_DN31511_c0_g2::TRINITY_DN31511_c0_g2_i6::g.73::m.73 type:complete len:2589 gc:universal TRINITY_DN31511_c0_g2_i6:87-7853(+)
MLTDGTAAPTPTGDEEIDSVTPRAAPAAIVEASTAGPNPLGLRAVRLFGEAGPCGPIGSA
TTSGEAGAAAAAAALDFKLAAAVLRSGGGGGSGSDEDEVSEVESFILDQEDLDNPVLKTT
SEIFLSSAAEGADLRTVDPETQARLEALLEAAGIGKLSTADGKAFADPEVLRRLTSSVSC
ALDEAAAALTRMRAENNHNAGQVDNRSLAEACSDGDVNAVRKLLDEGRSVNEHTEEGESL
LCLACSAGYYELAQVLLAMHANVEDRGNKGDITPLMAAASGGYVDIVKLLLVHCADVNAQ
SSTGNTALTYACAGGFVDIVKVLLKAGANIEDHNENGHTPLMEAASAGHVEVARVLLEYG
AGINTHSNEFKESALTLACYKGHLDMVRFLLEAGADQEHKTDEMHTALMEACMDGHVEVA
RLLLDSGAQVNMPADSFESPLTLAACGGHVELAALLIERGANLEEVNDEGYTPLMEAARE
GHEEMVALLLAQGANINAQTEETQETALTLACCGGFSEVADFLIKAGADIELGCSTPLME
AAQEGHLELVKYLLAAGANVHATTATGDTALTYACENGHTDVADVLLQAGADLEHESEGG
RTPLMKAARAGHLCTVQFLISKGANVNRATANNDHTVVSLACAGGHLAVVELLLAHGADP
THRLKDGSTMLIEAAKGGHTNVVSYLLDYPNNVLSVPTTDMTQLTPPSQDQSQVPRVPMH
ALAMVVPPQEPDRAPQENPPPLLTLPKGTSKQKSTSLQVADQELLSPFHPYQPLECIVEE
TEGKLNELGQRISAIEKAQLKSLELIQGEPLNKDKIEELKKNREEQVQKKKKILKELQKV
ERQLQMKTQQQFTKEYLETKGQTEAPLSQQQQCPHTGVLPELEGNEGLPGDNLSELSQVD
SVLRKDEQQHSPSSPEQTEFAPLQPLATPQCNFSSNIGCNGTDSFELQKVLGNQQTIGQQ
QPIAGHVQGLLVQEPDGLMVASPAQTLTDTLDDLIAAVNSRVPTGSSSSHVMDSATPESC
SQTLSMTSQSVLPTYPSVDIDAHTESNHDTALTLACAGGHEELVSVLIARGASIEHRDKK
GFTPLILAATAGHVGVVEILLDKGGDIEAQSERTKDTPLSLACSGGRQEVVDLLLARGAN
KEHRNVSDYTPLSLAASGGYVNIIKILLNAGAEINSRTGSKLGISPLMLAAMNGHVPAVK
LLLDMGSDINAQIETNRNTALTLACFQGRAEVVSLLLDRKANVEHRAKTGLTPLMEAASG
GYAEVGRVLLDKGADVNAPPVPSSRDTALTIAADKGHYKFCELLINRGAHIDVRNKKGNT
PLWLAANGGHLDVVQLLVQAGADVDAADNRKITPLMSAFRKGHVRVVQFLVKEVNQFPSD
IECMRYIATIADKELLKKCHQCVETIVKAKDQQAAEANKNASILLKELDLEKSREESRKQ
ALAAKREKRKEKRKKKKEEQKRKQEEDEEHKPKETLELQEDEEEEENDDDVDSEIPLEPP
SATTTTTIGISATSATFTNAFGKKRANVITTPSTNRKNKKNKTKDTPQNVQIILPDQHIS
LAQQKADKNKINGEPRGGSAGGNSDSDNLDSTDCNSESSSGKSQELNFTMDTHSSGDKRY
ASVLLPSQEDKTNPSVSKVQTRVEGEANSSLATNYKSVSLPLTSPNIKLNLTSPKRGQKR
EEGWKEVVRRQVGRVLKDTSPSNPLQSTPVEQFQLQRGGRCCSGAKRSKKLSVPASVVSR
IMGRGGCNITAIQDVTGAHIDVDKQKDKNGERMITIRGGTESTRYAVQLINALIQDPAKE
LEDLIPKTHIRTPVSSTKSIHTNFSSGVSTASAPNKNSFSIGASSLVTSQSSTLSTFQSA
NKLSKNVPANVRSSFPVSLPLAYSHPHFALLAAQTMQQIRHPRLPMAQFGGTFSTSANTW
GPFPVRPVNPGSTNSSPKHNSSNRMGNQNGSILQSESTVLASSSPGGVPSAVPSSQPLCV
TNNRTPSSVRKQLFACIPKTSTMTTAISTVTTTCSTLPSTSPAHENTGNVPATFLLTNAP
QAQQSALKTDAIPPVSVPKEKASAPEQSVGIACVSSSVATSSSIISCNSPGVLEPCTSSS
PAPPDNVPNETLPANMPELSPPITMPFSSSSESAPLTLSSPRSVASENQDSGSLPQLAVP
APRVSHRMQPRGSFYSMVPNANLHQEAQSVFVTNAVPLAPSQGPSTTVHLSSPMNIMNGS
QMHINPSNKPLAPTFGPATLFNHFSSLFDSNQMPANQGWGDCPLSTRAADQSFTVQSTFL
SNSVLGHMESVHPDNSKAPGFRPPPQRVSTSPVDPSSSSSGSSSTPMAGFSANIQGARVY
LQGPVGTPSFNRQHFSPHPWTSATNSCRSFDGESPIPSVSSGSSSPLSAVSAPSNLGQPK
SGSTSQDRKVPPPIGTERLARIRQGGSVTPTPLGSNFTAPVGHSGIWSFGVNNVSEGLSS
WSQPVMGNHAVHQQLSDPGTFSQHQPMERDDSGIVAPSNIFQQPMPNSFVDFSKGLPISM
YGGTIIPSHPQLADGPGGPLFNGLHTPDPAWNPMIKVVQNSAECTEAQQIWPGTWAPHIG
NMHLKYVN*
>TRINITY_DN36146_c0_g1::TRINITY_DN36146_c0_g1_i1::g.75::m.75 type:5prime_partial len:950 gc:universal TRINITY_DN36146_c0_g1_i1:3456-607(-)
PVKDSLLTLIPKEQEVLQLLVKAGAHVNSEDDRTSCIVRQALEREDSIRTLLDNGASINQ
CDSNGRTLLANAAYSGNLDVVNLLVSRGADFEIEDTLGQTALTLSARQGHTKVVNCLIGC
GANINHTDHDGWTALRSAAWGGHTEVVSALLYAGVKVDCPDADSRTALRAAAWGGHEDIV
LNLLQHGAEVNKADNEGRTALIAAAYMGHKEIVEHLLDHGAEVNHEDVDGRTALSVAALC
VPASKGHASVVSLLIDRGAEVDHCDKDGMTPLLVAAYEGHVDVVDLLLEGGADVDHTDNN
GRTPLLAAASMGHASVVNTLLFWGAAVDSIDSEGRTVLSIASAQGNVEVVRTLLDRGLDE
NHRDDAGWTPLHMAAFEGHRLICEALIEQGARTSEIDNDGRIPFILAAQEGHYDCVQTLL
ENKSNIDHRGYDGRNALRVAALEGHRDIVELLFSHGADVNYKDADGRPTLYILALENQLS
MAEYFLENGANVEASDAEGRTALHVSCWQGHVEMVQMLITYHADVNASDNEKRSALQSAA
WQGHVKVVQLLIEQGSLVDHTCNQGATALCIAAQEGHIDVVRILLENSADPNHADQFGRT
AMRVAAKNGHTPIIKLLEKYGASSLNGCTPSPIHTMEQKPLQSAPSKMQSLTIKSNSSGS
TGGGDAQCTMRGLSNGPSHAFSSPSESPDSTVDRQKSSLSNNSLKSSKNSSLRTTSSTAT
AQTVPIDSFHNMSFTEQIQQHSLPRSRSRQSIVSPSSTTHSLSQNHSSPNSEFEWSQVKP
SLKSIKPNKTGKTENPNKSGSAGKKVKQSTPSQPKVLEYEMTQFDKQISVAKCGTTMPLK
SMPADTQCKILVPSAQQDVCRSQQQFLIHQQSGEQKKRNGIMTNPNYHLQNNQVFLGRVS
VPRTVQDRGHQEVLEGYPSSETEFNLKQALKLQIEGNDPSFSYKKETPL*
>TRINITY_DN47133_c0_g1::TRINITY_DN47133_c0_g1_i1::g.76::m.76 type:internal len:361 gc:universal TRINITY_DN47133_c0_g1_i1:1-1080(+)
DNWTALISAAKEGHTLIVKELLACNVNIEHRDMGGWTALMWACYKGCTEVAELLLERGAN
PNVTGIQYSVYPIIWAAGRGHSRIVQLLLQHGGKVNCSDKYGTTPLIWAARKGHLDCVKY
LLQMGADVDQEGANSMTALIVAVKGGFTDSVKEILKRNPNVNLTDKDGNTALMIASKEGH
IEIVQDLLDVGTYVNIPDRSGDTVLIGAVRGGHVEIVRALLHKYADIDIRGQDNKTALYW
AVEKGNATMVRDILQCNPDTEICTKDGETPLIKATKMRNIEIVELLLDKGAKVSAVDKKG
DTPLHIAIRGRSRRLAELLLRNPKDGRLLYRPNKAGETPYNIDCSHQKSILTQIFGARHL
>TRINITY_DN106579_c0_g1::TRINITY_DN106579_c0_g1_i1::g.78::m.78 type:internal len:320 gc:universal TRINITY_DN106579_c0_g1_i1:958-2(-)
DVNAQSSTGNTALTYACAGGYVDVVKGLLESGASIEDHNENGHTPLMEAGSAGHVEVARV
LLENGAGINTHSNEFKESALTLACYKGHLEMVRFLLEAGADQEHKTDEMHTALMEACMDG
HVEVARLLLDSGAQVNMPADSFESPLTLAACGGHVELAALLIERGANLEEVNDEGYTPLM
EAAREGHEEMVALLLGQGANINAQTEETQETALTLACCGGFLEVADFLIKAGADIEFGCS
TPLMEAAQEGHLELVKYLLAAGANVHATTATGDTALTYACENGHTDVADVLLQADADLEH
ESEGGRTPLMKAARAGHVC
