# Supplementary material for: Venomix: a simple bioinformatic pipeline for identifying and characterizing toxin gene candidates from transcriptomic data
Source: PeerJ. 2018 Jul 31;6:e5361. doi: 10.7717/peerj.5361 (PMC6074769; doi:10.7717/peerj.5361)
Supplement: Supplemental Information 3 [file peerj-06-5361-s003.gz › FinalOutput_E-20/Delta-latroinsectotoxin-Lt1a_1/aligned.fasta]

>P0DJE3
-----MIFVGETMER---ANHSLVRL-----------RREG-EE-----LTLDEKAEICS
ELELQQKYVDIASNIIGDLSSLPMVGKIVGTIAAAAMTVTHVASGRLDIEQTLL------
-GCSDLPFDQIKEVLEKRFNEVDRKLESHSAALEEITKLVEKSISAVEKTRKQMNKRFDE
VMKSIQDAKVSPIVSKINNFARYFDTEKERIRGLKLNDYILKL----EEP--NGILLHFK
ESRTPKDDSLQAPLFSIIQE-------------GYAV-----------------------
PKSI-------------------------------------------DDESAFKVL----
---------------YALLYGTQTYISVMFFLLEQYSFLANHYY-------------EKG
DLEKYDEYFNSLNNVFLDFKSSLVGTGT-----SNNEGLID-----KVLQVLMTFKNSEF
LGLGKNGVDEMLNE---KINLFNKIKEEIESKQRMTMSETPENFAQISFDKD------IT
TPIGDWRDGREVRYAVQYASETLFSKIGHWSDPVSVREKACPTLRMPVDQTRRNVLVFRK
FDNSKPQLVGEITPYLSNFIDIDRDLYNAASNPDSAVGFKEFTKLNYDG-----------
----------ANIR------ATF--DQGRTIFHAVAKSGNDKILFGLTF-----------
-------------------------------------------------------LVK--
-STELNQPD-K--KGYTPIHVA-ADSGN-----------AGIVNLLIQRGVSINSKTYHF
L------------------------------QTPLHLAAQRGFVNTFQRLMESS------
---------------EININ-------------ERDKD-GFTPLHYAVRG----------
-------------GE-RILEAFMNQI----------GIDVNAKSNKG-LTPFHLAIIKND
WQVASTLL-RNKKVDINAVDENNMTALHYAAILGYLETTKQLINL---------------
------------------------------------------------------------
------------------------------------------------------------
------------------------------------------------------------
------------------------------------------------------------
KE-INAN-----------------------------------------------------
------------------------------------------------------------
VVSSPGLLSALHYA-----ILYKHDDVASFLL------------RSSNVNVNLKALGGIT
PLHLAVMQGRKQVLSLMFNI-GVNIEQQTDEKY-TPLHLAAMSKYPELIQILLDQDSNFE
AKTNSGATP-----------LHLATFKGKSQAALILLNNEVN--------WRDTDE----
----NGQMPIHGAATTGLLDVAQAIISIDATVLDIEDKNSD---TPLNLAAQNSHIDAVK
YFIDQGAD---INTRNKNG------------HAPLLAFSKKGNLDMVKYLFDKNANVYIA
DNNGMNFFYYAVRNGHLNIIKYAMSEKDKFEWSNIDNNRRDECPKEECAISHFA-----V
CDAVQFDKIEIVKFFIGTLGNFNICGPLHQAARYGHLHIVKYLVEEEVLS---VDGSKT-
DTP----------------------------------LCYA------------SENGHLA
VVQYLVSNGAK---VNHDC--ANGMTAIDKAITKNHLQVVQFLAAN--------------
GVDFRRKNSRGATPFLTAVAENAFDIAEYLIREKRQDININEQNVDKETALHLAVYYKNL
QMIKLLVKYGIDVTIRNAYDKTVLDIATDAKFSNIVKYLKKNSGKFRREYKSSY------
-----------------------------------------------G------------
---EHSFLQTNEISRFI-------------------------------------------
----------DGKSIEH--------DHPQFINADNE-SSQL--FSGTASK-----IDVIG
TL-------------------------LLIDVLIR-------------------------
-YFSKQGYISKES----------------------------------------DSA----
-----------------------SDGITQAAA----------------LSIT-----EKF
EDVLNSLPNKSAKEQ-------VDLAD---------------------------------
---VHGKV---------YAALKSGRNSQ--------------------------------
------------------------------------------------------------
------------------------------------------------------------
------------------------------------------------------------
------------------------------------------------------------
--------------------------------------------------------IHQI
LCSS---------------------------------------------LKSIS------
------------------------------------------------------------
------------------------------------------------------------
------------------------------------------------------------
------------------------------------------------------------
-----------------------------------------------------TLKPED-
------------------------------------------------------------
------------------------------------------------------------
------------------------------------------------------------
--MEKLV-------S---------VIM------------------------NSHSSLSMP
EATDSANE------------------AYGETLHLFGESCRHSEDY---------------
-------------------------------------------------ISQKFSTNPFS
FESEKKIQKISI------------------------------------------------
------------------------------------------------------------
-------------
>P23631
-----MISVGEIMER---ANHSLVRM-----------RREG-ED-----LTLEEKAEICS
ELELQQKYVDIASNIIGDLSSLPIAGKIAGTIAAAAMTATHVASGRLDIEQTLL------
-GCSDLPFDQIKEVLENRFNEIDRKLDSHSAALEEITKLVEKSISVVEKTRKQMNKRFDE
VMKSIQDAKVSPIISKINNFARYFDTEKERIRGLKLNDYILKL----EEP--NGILLHFK
ESRTPTDDSLQAPLFSIIEE-------------GYAV-----------------------
PKSI-------------------------------------------DDELAFKVL----
---------------YALLYGTQTYVSVMFFLLEQYSFLANHYY-------------EKG
YLEKYDEYFNSLNNVFLDFKSSLVGTGT-----SNNEGLLD-----RVLQVLMTVKNSEF
LGLEKNGVDEMLNE---KINLFNKIKEEIEGKQKMTLSETPENFAQISFDKD------IT
TPIGDWRDGREVRYAVQYASETLFSKISHWSDPVSVREKACPTLRMPVDQTRRNVLVFRK
FDSSKPQLVGEITPYLSNFIDIDRDLYNAASNPDSAVGFKEFTKLNYDG-----------
----------ANIR------ATF--DHGRTVFHAAAKSGNDKIMFGLTF-----------
-------------------------------------------------------LAK--
-STELNQPD-K--KGYTPIHVA-ADSGN-----------AGIVNLLIQRGVSINSKTYHF
L------------------------------QTPLHLAAQRGFVTTFQRLMESP------
---------------EININ-------------ERDKD-GFTPLHYAIRG----------
-------------GE-RILEAFLNQI----------SIDVNAKSNTG-LTPFHLAIIKND
WPVASTLL-GSKKVDINAVDENNITALHYAAILGYLETTKQLINL---------------
------------------------------------------------------------
------------------------------------------------------------
------------------------------------------------------------
------------------------------------------------------------
KE-INAN-----------------------------------------------------
------------------------------------------------------------
VVSSPGLLSALHYA-----ILYKHDDVASFLM------------RSSNVNVNLKALGGIT
PLHLAVIQGRKQILSLMFDI-GVNIEQKTDEKY-TPLHLAAMSKYPELIQILLDQGSNFE
AKTNSGATP-----------LHLATFKGKSQAALILLNNEVN--------WRDTDE----
----NGQMPIHGAAMTGLLDVAQAIISIDATVVDIEDKNSD---TPLNLAAQNSHIDVIK
YFIDQGAD---INTRNKKG------------LAPLLAFSKKGNLDMVKYLFDKNANVYIA
DNDGMNFFYYAVQNGHLNIVKYAMSEKDKFEWSNTDNNRRDECPNEECAISHFA-----V
CDAVQFDRIEIVKYFVGTLGNFAICGPLHQAARYGHLDIVKYLVEEEFLS---VDGSKT-
DTP----------------------------------LCYA------------SENGHFT
VVQYLVSNGAK---VNHDC--GNGMTAIDKAITKNHLQVVQFLAAN--------------
GVDFRRKNSRGTTPFLTAVAENALHIAEYLIREKRQDININEQNVDKDTALHLAVYYKNL
QMIKLLIKYGIDVTIRNAYDKTALDIAIDAKFSNIVEYLKTKSGKFRREYKSSY------
-----------------------------------------------G------------
---ERSLLQTNQISNFI-------------------------------------------
----------DRKNIEH--------DHPLFINADNE-SSEL--FSKTASN-----IDVIG
TL-------------------------LLIDVLIR-------------------------
-YFSKQGYISKES----------------------------------------DSA----
-----------------------SDGITQAAA----------------LSIT-----EKF
EDVLNSLHNESAKEQ-------VDLAE---------------------------------
---VHGKV---------YAALKSGRNSQ--------------------------------
------------------------------------------------------------
------------------------------------------------------------
------------------------------------------------------------
------------------------------------------------------------
--------------------------------------------------------IHQI
LCSS---------------------------------------------LNSIS------
------------------------------------------------------------
------------------------------------------------------------
------------------------------------------------------------
------------------------------------------------------------
-----------------------------------------------------TLKPED-
------------------------------------------------------------
------------------------------------------------------------
------------------------------------------------------------
--MEKLE-------S---------VIM------------------------NSHSSVSLP
EVTDSANE------------------AYGETLHLFGESCLHSDGI---------------
-------------------------------------------------LTKKLM-----
------------------------------------------------------------
------------------------------------------------------------
-------------
>G0LXV8
---------------------SLVRM-----------RREGEED-----LTLEEKAELCS
ELELQQKYVDIGSNIIGDLSSLPIVGKIVGTIAAAAMAVTHVASGRLDIEQTLG------
-GCSDVPFDQIKEILEERFNEIDRKLESHSAALEEITKLVEKSISAVEKTRKQMNKRFDE
VMRSIQDAKVSPLVSKINNFARYFDTEKERIRGLKLSDYILKL----EEP--NGILLHFK
ESRTPRDDSLQAPLFSIIQE-------------RYAV-----------------------
PKSI-------------------------------------------DDELAFKVL----
---------------YALLYGTQTYVSVMFFLLEQYSFLANHYY-------------EKG
DLEKYDEYFNSLNNVFLDFKSSLVGTGT-----SNNEGLLD-----RVLQVLVTVKNSEF
LGLEKNGVNEMLNE---KINLFNKIKVEIEGKQRMTLSETPENFAQISFDKD------IT
TPIGDWRDGREVRYAVQYASETLFSKISHWSDPVGVREKACPTLRMPVDQTRRNILVFRK
FDSSKPQLVGEITPYQSNFIDIDRDLYNTANNPDSAVGFKEFTKLNYDG-----------
----------ANIR------ATF--EQGRTVFHAAAKSGNSRIMIGLTF-----------
-------------------------------------------------------LVK--
-SNELNQPD-K--KGYTPIHVA-ADSGN-----------AGIVNLLIQRGVSINSKTYNF
L------------------------------QTPLHLAAQRGFVTTFQRLMESP------
---------------EININ-------------ERDKD-GFTPLHYAVRG----------
-------------GE-RILEAFINQI----------RIDLNAKSNKG-LTPFHLAIIKDD
WPVASTLL-GSKKVDVNAVDENNMTALHYAAILGYLETTKQLINL---------------
------------------------------------------------------------
------------------------------------------------------------
------------------------------------------------------------
------------------------------------------------------------
KE-INAD-----------------------------------------------------
------------------------------------------------------------
VVSSPGLLSALHYA-----ILYKHDDVASFLL------------RSSNVNVNLKALGGIT
PLHLAVIQGRTQILSLMFDI-GVNIEQQTDEKY-TPLHLAAMSKYPELIQILLDQGSNFE
AKTNSGATP-----------LHLATFKGKSKAALILLNNEVN--------WRDTDE----
----NGQMPIHGAAMNGLLDVAQAIISIDATVLDIKDKNSD---TPLNLAAQKSHIDVIK
YFIDQGAD---INTRNKTG------------HAPLLAFSKKGNLDMVKYLFDKNANVYIA
DNDGINFFYYAVRNGHLNIVKYAMSEKDKFEWSNIDNNRRDECPKEECAISHFA-----V
CDAVQFDKIEIVKYFVTTLGNFAICGPLHQAARYGHLDIEKYLVEEEDLN---VDGSKP-
DTP----------------------------------LCYA------------SENGHLA
VVQYLVSNGAK---VNHDC--GNGMTAIDKAITKNHLQVVQFLAAN--------------
GVDFRRKNKLGATPFLTAVSENAFDIAEYLIRENRQDIDINEQNVDKETALHLAVYYKNL
QMIKLLVKYGIDMTIRNAYDKTALDIATDLKNSNIVEYLKTKSGKFRREYKSSY------
-----------------------------------------------G------------
---EHSLLQTNKISSFI-------------------------------------------
----------DGKNIEH--------DHPQFINADNE-SSQL--FSDTASN-----IDVIG
PL-------------------------LLIDVLIR-------------------------
-YFSKQGYISKES----------------------------------------DSA----
-----------------------SDGITQAAA----------------LSIT-----EKF
EDVLNSLHNESAKEQ-------VDLAE---------------------------------
---VHGKV---------YAALKSGRNSQ--------------------------------
------------------------------------------------------------
------------------------------------------------------------
------------------------------------------------------------
------------------------------------------------------------
--------------------------------------------------------IHPI
LCSS---------------------------------------------LKSIS------
------------------------------------------------------------
------------------------------------------------------------
------------------------------------------------------------
------------------------------------------------------------
-----------------------------------------------------TLKPED-
------------------------------------------------------------
------------------------------------------------------------
------------------------------------------------------------
--MEKLG-------S---------VIM------------------------NSHS-----
------------------------------------------------------------
------------------------------------------------------------
------------------------------------------------------------
------------------------------------------------------------
-------------
>Q9XZC0
----------VSIFIFHFSANILVRN-SEMKGKRVISKREM------------SKADQCT
FLSYQSVAYGTLGDVAGDVSSI----EGADLVATPIAAGGHLAKGATDAAMIAM------
-DCSSIPFDEIKQQLNQRFNEVDKKLQKGAEALENVTELAEKTYSSVEKMRVEMREGFNH
VIATIENANTKQIITGINQIIQYFNDERENINNRQKEDYVAKL----QEPASGNFLLYLR
KSRTSEDGSLHSLLFKIINQ-------------ELAI-----------------------
PNNA-------------------------------------------ADNNAIRAL----
---------------FALFYGTQTFISIMFYLVKQYSYLADYHY-------------QNG
NLAEFNSNFDHMKTVFQDFKFTLIGINT-----SNSKPLVN-----TVLSIIEDVKNKRF
I---RNLRSNLYQKIIKSTKSLLDLREKITKMDLPIIEDTPKSSVLINFREKSSSVPRIE
TPILKWTPGTVVKYAIQYEQDGKYSKISKWSNPITVQRLANPYIT--IDKDRRNRLVFRQ
FGNEKPELISILDSSQNEFRDIHRDLYNAAQMPYKETALGICRKLIDSG-----------
----------AQVG------ASF--EMGRKSIHASATAGNDDV--ARLL-----------
-------------------------------------------------------LAKN-
-NGLLNVPD-K--NGYTPLHIA-SERKN-----------NDFVKFLLEKGADVNVRTFAN
E------------------------------LTPLHLAARQDFTIIVKTLMEKR------
---------------GIDVN-------------AKERA-GFTPLHLSITS----------
-------------NS-RAARTLINET----------PAGINIKSNSG-LTPLHLAVLQNN
LSAAKVLVKSNKKVKLNEMDNNGMTPLHYASMLGNLEFVKYFTSE---------------
------------------------------------------------------------
------------------------------------------------------------
------------------------------------------------------------
------------------------------------------------------------
QG-IDVN-----------------------------------------------------
------------------------------------------------------------
AKTKVKNWTPLHLA-----ILFKKFDVAQSLL------------QVRNIDISTRADQAIT
PLHLAAATGNSQIVKTILNS-GAVVDQETANGF-TALHLAIMNPNTETPQFLIAKGANIN
AKTNDGSTP-----------LHFAAALGKTNIFQLLMDKGAN--------IKAENL----
----INQMPIHEAVVNGHLAIVKMLIEQDSSLMNAKNMRDE---YPFYLAAEKRYKDVFN
YLESKGAD---VNEKNNDG------------NTLLHLFSINGEVEVVQFLIQNGADFRLR
NKERKSFFDLAVEFGHAGIVGYA-IEENKVDL--------QEPYRGKTILYHA------I
CDSVKYDRIEVVRYFVETL-NEDQCSPLQEAAAYAHLDLVKYFVQERGINPTAFNNDNQ-
VSP----------------------------------LCIAIVGAPCGFVKSCDTPERLD
VVEYLVDKTPD---INKEC-DTQQSTPVSSAVYGNKVSILNYLIRN--------------
GAD-PNKKVRGDPPLFIAAMIGQYDIVKSLVEQHK--IDVNTRNKEQFTPLHAAASNDHI
DVVKYLIQKGADVNAKGDENLKPIDL---AGEKS-KAYLRSLGRRFFRNESPS-------
------------------------------------------------------------
--------KSFEIDKFNAIMPEVSMS-------------------GKV------------
--------SHDSNFIQH--------ISS-GTRSKSNFNSAK--NKMYAENSHVRSIDVNG
AL-------------------------LLLDFMVR-------------------------
-VFSNRKMNYAASI------------------------------------SGIKSR----
-----------------------SNSEAQAEA----------------LILT-----ERF
EHLLNALIADQSIDS-------LDFSN---------------------------------
---VHSRI---------YKAIINGNPNG--------------------------------
------------------------------------------------------------
------------------------------------------------------------
------------------------------------------------------------
------------------------------------------------------------
--------------------------------------------------------ISEM
LCSY---------------------------------------------AKEYS------
------------------------------------------------------------
------------------------------------------------------------
------------------------------------------------------------
------------------------------------------------------------
-----------------------------------------------------ELDPEK-
------------------------------------------------------------
------------------------------------------------------------
------------------------------------------------------------
--IEKLL-------QEF------ETLT------------------------FTKSSEIQI
N---------------------------EKFSHALFETC----GLNRPTN----------
-------------------------------------------------VLQIK------
------------------------------------------------------------
------------------------------------------------------------
-------------
>Q02989
----ACSSPEVSIFHFFVYAGSFVKNFKKMKGSSAISKREM------------SRADQCK
LLAYTAVGYETVGNVAADIASI----EGANLVAAPVAAGGHLGKGLTDAAMIAM------
-DCSSIPFEEIKEILNKEFKEMGRKLDKNTEALEHVSKLVSKTLSTVEKIRVEMREGFKL
VIETIENIATKEIVFDINKIVQYFNNERENINSRQKEEFVAKL----QEPAPGNFLLYLR
NSRTSESGTLYSLLFRIIDQ-------------ELAI-----------------------
PNNA-------------------------------------------GDNNAIQAL----
---------------YALFYGTETFISIMFYLVKQYSYLAEYHY-------------QKG
NLEEFNTNFDHMKIVFQDFKFSLIGIN------QNTKPLVD-----EVLNVLNNVKNKSF
I---RNVQNKLFYDLMKQTESLLELKKEIANMELPIIDETPRLSISISFKERSDDKP-VD
TPLLKWDKGKEVKYAIQFEQDGKFSKISSWSKPVTVQHLACPFIS--VDKDRRNRLIFRQ
FGDQIPELVGTLRGSQVEFRDIHRDLYNAAQVPYAREALSISRTLIQNG-----------
----------ANVS------ETF--ELGRGAIHAAASAGNYDV--GELL-----------
-------------------------------------------------------LNKD-
-INLLEKAD-K--NGYTPLHIA-ADSNK-----------NDFVMFLIGNNADVNVRTKSD
L------------------------------FTPLHLAARRDLTDVTQTLIDIT------
---------------EIDLN-------------AQDKS-GFTPLHLSISS----------
-------------TS-ETAAILIRNT----------NAVINIKSKVG-LTPLHLATLQNN
LSVSKLL--AGKGAYLNDGDANGMTPLHYAAMTGNLEMVDFLLNQ---------------
------------------------------------------------------------
------------------------------------------------------------
------------------------------------------------------------
------------------------------------------------------------
QY-ININ-----------------------------------------------------
------------------------------------------------------------
AATKEKKWTPLHLA-----ILFKKNDVAERLL------------SDENLNIRLETNGGIN
PLHLASATGNKQLVIELLAK-NADVTRLTSKGF-SALHLGIIGKNEEIPFFLVEKGANVN
DKTNSGVTP-----------LHFAAGLGKANIFRLLLSRGAD--------IKAEDI----
----NSQMPIHEAVSNGHLEIVRILIEKDPSLMNVKNIRNE---YPFYLAVEKRYKDIFD
YFVSKDAN---VNEVDHNG------------NTLLHLFSSTGELEVVQFLMQNGANFRLK
NNERKTFFDLAIENGRLNIVAFA-VEKNKVNL--------QAAHRGKTILYHA------I
CDSAKYDKIEIVKYFIEKL-NESECNPLHEAAAYAHLDLVKYFVQERGINPAEFNEENQ-
ASP----------------------------------FCITIHGAPCGYSLDCDTPDRLE
VVEYLSDKIPD---INGKC-DVQENTPITVAIFANKVSILNYLVGI--------------
GAD-PNQQVDGDPPLYIAARQGRFEIVRCLIEVHK--VDINTRNKERFTALHAAARNDFM
DVVKYLVRQGADVNAKGIDDLRPIDI---AGEKA-KAYLQS--SRFLRSGHSF-------
------------------------------------------------------------
--------QSNEIDSFGNTIHGISMS-------------------ART------------
----------NDKLTQQ--------ISSKGTRSDS--NSTE--GKMHSENVHVRSIDVNG
AL-------------------------LLLDFMIR-------------------------
-VFASKKTNFAPYG------------------------------------SRIKTR----
-----------------------SAAEAQAEA----------------LIMT-----ERF
ENLLSGLIGDPIPDS-------IDFSN---------------------------------
---VHSKI---------YKAIMSGRRSV--------------------------------
------------------------------------------------------------
------------------------------------------------------------
------------------------------------------------------------
------------------------------------------------------------
--------------------------------------------------------ISEM
LCSF---------------------------------------------AEEYS------
------------------------------------------------------------
------------------------------------------------------------
------------------------------------------------------------
------------------------------------------------------------
-----------------------------------------------------KLNHES-
------------------------------------------------------------
------------------------------------------------------------
------------------------------------------------------------
--IKQLL-------SEF------ETLT------------------------TTKASEIHI
E---------------------------ESVPYAPFEIC----ELKVNSN----------
-------------------------------------------------VSQIK------
------------------------------------------------------------
------------------------------------------------------------
-------------
>Q25338
MHSKELQTISAAVARKAVPNTMVIRL-----------KRDE-EDG---EMTLEERQAQCK
AIEYSNSVFGMIADVANDIGSIPVIGEVVGIVTAPIAIVSHITSAGLDIASTAL------
-DCDDIPFDEIKEILEERFNEIDRKLDKNTAALEEVSKLVSKTFVTVEKTRNEMNENFKL
VLETIESKEIKSIVFKINDFKKFFEKERQRIKGLPKDRYVAKL----LEQ--KGILGSLK
EVREPSGNSLSSALNELLDKN-----------NNYAI-----------------------
PKVV-------------------------------------------DDNKAFQAL----
---------------YALFYGTQTYAAVMFFLLEQHSYLADYYY-------------QKG
DDVNFNAEFNNVAIIFDDFKSSLTG---------GDDGLID-----NVIEVLNTVKALPF
I---KNADSKLYRELVTRTKALETLKNQIKTTDLPLIDDIPETLSQVNFPNDENQ---LP
TPIGNWVDGVEVRYAVQYESKGMYSKFSEWSEPFTVQGNACPTIKVRVDPKKRNRLIFRK
FNSGKPQFAGTMTHSQTNFKDIHRDLYDAALNINKLKAVDEATTLIEKG-----------
----------ADIE------AKF--DNDRSAMHAVAYRGNNKI--ALRF-----------
-------------------------------------------------------LLKN-
QSIDIELKD-K--NGFTPLHIA-AEAGQ-----------AGFVKLLINHGADVNAKTSKT
N------------------------------LTPLHLATRSGFSKTVRNLLESP------
---------------NIKVN-------------EKEDD-GFTPLHTAVMS----------
-------------TY-MVVDALLNHP----------DIDKNAQSTSG-LTPFHLAIINES
QEVAESLV-ES-NADLNIQDVNHMAPIHFAASMGSIKMLRYLISI---------------
------------------------------------------------------------
------------------------------------------------------------
------------------------------------------------------------
------------------------------------------------------------
KDKVSIN-----------------------------------------------------
------------------------------------------------------------
SVTENNNWTPLHFA-----IYFKKEDAAKELL------------KQDDINLTIVADGNLT
VLHLAVSTGQINIIKELLKR-GSNIEEKTGEGY-TSLHIAAMRKEPEIAVVLIENGADIE
ARSADNLTP-----------LHSAAKIGRKSTVLYLLEK---------------------
-----------GA--------------------DIGAKTADG-STALHLAVSGRKMKTVE
TLLNKGAN---LKEYDNNK------------YLPIHKAIINDDLDMVRLFLEKDP-----
------------------------SLKD------------DETEEGRTSIMLI-------
---VQKLLLELYNYFIN---NYA--ETLDEEALFNRLD----------------------
------------------------------------------------------EQGKLE
LA-YIFHNKE-----------GDAKEAVKPTI----LVTIKLM-----------------
---------------------------EYCLKKLREESGAPEGSFDSPSSKQCISTFSED
EMFR----------------RTLPEI---VKETN-SRYLPLKG--FSR------------
------------------------------------------------------------
-----------SLNKFL-------------------------------------------
---------------------------PSLKFAESK-NSYR--SENFVSN-----IDSNG
AL-------------------------LLLDVFIR-------------------------
-KFTNEKYNLTGK----------------------------------------EAV----
-----------------------PYLEAKASS----------------LRIA-----SKF
EELLTEVKGIPAGEL-------INMAE---------------------------------
---VSSNI---------HKAIASGK--P--------------------------------
------------------------------------------------------------
------------------------------------------------------------
------------------------------------------------------------
------------------------------------------------------------
--------------------------------------------------------VSKV
LCSY---------------------------------------------LDTFS------
------------------------------------------------------------
------------------------------------------------------------
------------------------------------------------------------
------------------------------------------------------------
-----------------------------------------------------ELNSQQ-
------------------------------------------------------------
------------------------------------------------------------
------------------------------------------------------------
--MEELV-------N---------TYL------------------------STKPSV---
--ITSASA------------------DYQKLPNLLTATCLEPERMAQLID----------
-------------------------------------------------VHQKMFLR---
------------------------------------------------------------
------------------------------------------------------------
-------------
>TRINITY_DN11758_c0_g1::TRINITY_DN11758_c0_g1_i1::g.1::m.1 type:complete len:837 gc:universal TRINITY_DN11758_c0_g1_i1:159-2669(+)
------------------------------------------------------------
-------------------------------------MINVVK-----------------
-----------------------------------------------YLLDLG-------
--------------VDINEAN---------------------------------------
------------------------------------------------------------
------------------------------------------------------------
---------------------------------------------------------AYG
N--------------------------------------------------------TPL
HIACFNGQDIVVNELI-------------------------DRGANVNQMNKKG-----F
TPL---------HFAATSTHG---------------------------------------
-----ALCLEVLVCNGADVNAKSKDGKTPLHMTAIHGRFSRSQTIIHNG-----------
----------AEIDCED--------KNGNTPLHIAARYGHELL--INTLITSGADTAKQG
--IHGMF-------------------------------PLHLAALSGFSDCCRKLLSS--
-GFEIDTSD-D--FGRTCLHAA-AAGGN-----------LECLNLLLNTGADFNKKDKFG
R-------------------------------TPLHYAAANCNYKCLFALVGSGASVNDL
DERGCTPLHYAAAS-DTDGKCLKYLLRNDANPGIRDKQ-GYNAVHYAAAY----------
-------------GHRLCLELIANETPLDVLMETSGSDMLNDSDNRAPISPLHLAAYHGH
HQALEVLV-QS-LLDLDVRNNNGRTPLDLAAFKGHVECVDVLINQ---------------
------------------------------------------------------------
------------------------------------------------------------
------------------------------------------------------------
------------------------------------------------------------
GASILVK--------D--------------------------------------------
------------------------------------------------------------
---YVIKRTPIHAA-----ATNGHSECLRLLIG----------NAEPQNAVDIQDGNGQT
PLMLSVLNGHTDCVYSLLNK-GANVDAKDKWGR-TALHRGAVTGHEECVEALLHHGAKAT
LRDCRGRTP-----------IHLSAACGHIGVLGALLQSLSPGDMI----PALTDN----
----QGYTSLHWACYNGHDYCVEFLLDQEH--FQKMEGNSF---SPLHCAVINDNEGAAE
MLIDILGSG-IVNSTDAKA------------RTPLHAAAFTDHVECLQLLLSHNAQVNSV
DSSGK------------------------------------------TPLMM--------
------------------------------AAENGQTNTVEVLVSSAKADLTLQDKCKN-
-TA----------------------------------LHLA------------CSKGHEN
SALLILEKIRDRNLINATN--TALQTPLHVAARNGLTVVVQELLGK--------------
------------------------------------GASV--------------------
-------------LAVDENGYT--------------------------------------
PALACA---------------P--------------------------------------
---------NKDVADCLALILATMMPVS--------------------------------
----------SSSQIPS--------LTFNSI--NHY-TT-------SSKTVTFDSSPITR
S-----------------------------------------------------------
---------------------------------------------------EHSS-----
-----------------------------------------------------------Y
CSF---------------------------------------------------------
------------NNIGREDGYPYTE-----------------------------------
------------------------------------------------------------
------------------------------------------------------------
------------------------------------------------------------
------------------------------------------------------------
------------------------------------------------------------
------------------------------------------------------------
------------------------------------------------------------
------------------------------------------------------------
------------------------------------------------------------
------------------------------------------------------------
-------------------------------------------------------EDEL-
------------------------------------------------------------
------------------------------------------------------------
------------------------------------------------------------
--------------NDS----DSETY----------------------------------
------------------------------------------------------------
------------------------------------------------------------
------------------------------------------------------------
------------------------------------------------------------
-------------
>TRINITY_DN22087_c0_g1::TRINITY_DN22087_c0_g1_i1::g.2::m.2 type:5prime_partial len:1163 gc:universal TRINITY_DN22087_c0_g1_i1:4470-982(-)
------------FFS---PSPPPSAA-----------RRRR-----------------C-
----------------FDA---------------PCRLAGKAAAGRG--GRLAV------
-----------------SRRSPRRALGMA--------------------GRRGAGGG---
----------------------------------------------------GALAIGP-
-------------LGELLQQ-------------SPSC-----------------------
------------------------------------------------------------
-----------------CVGG------------------------------------AAS
EPA------------------------------------------------------REL
FEACRNGDVERVKRLV--------------------------RPENVNGRDTAGR---KS
SPL---------HFAAGFGR----------------------------------------
-----RDVVEYLLQSGANV--HARD-----------------------------------
-------------------------DGGLIPLHNACSFGHAEV--VNLL-----------
-------------------------------------------------------LRH--
-GADPNARD-N--WNYTPLHEA-AIKGK-----------IDVCIVLLQHGADPSIRNTDG
R-TALDL---------ADPSAKAVLTGEYK-KDELLESARSGNEEKLMALL---------
-----TPLNVNCH--ASDGR-------------------KSTPLHLAAGY----------
-------------NRVKIVQLLLHH-----------GADVHAKDKGD-LVPLHNACSYGH
YEVTELLV-KH-GACVNAMDLWQFTPLHEAASKNRVEVCSLLLSY--------GADPTLL
--------------------------------------------NCHNKSTIDLAPT---
---------P-------------QLKERLAYEFKGHSLLQA-------------------
ARESDVNRVKKHLS----------------------------------------------
------------------------------------------------------------
LEIVNFKH----------------------------------------------------
------------------------------------------------------------
---PQTHETPLHCAAAS--PYAKRKQVCELLL-------------RKGANINEKTKDFLT
PLHVASEKAHNDVVEVVVKH-EGKVNALDNLGQ-TSLHRAAHCGHLQTCRLLLSFGCDPS
IVSLQGFTASQMGNESIQQLLQEGVPLGNSEADRQLLEAAKAGDVDTVKKLCTTHSVNCR
DIEGRQSTPLHFAAGYNRVSVVEYLLQHGAD-VHAKDKGGL---VPLHNACSYGHYEVAE
LLVKHGAV---VNVADLWK------------FTPLHEAAAKGKYEICKLLLQHGADPTKK
NRDGN------------------------------------------TPLDLVKDGDTDI
QDLLRGD------------------AALLDAAKKGCLARVKKLCSPD--NVNCRDTQGRH
STP----------------------------------LHLA------------AGYNNLE
VAEYLLQHGAD---VNAQD--KGGLIPLHNAASYG-------------------------
------------------------------------------------------------
------------------------------------------------------------
------------------------------------------------------------
---------ADDVSA----LLAAAMPVSALPSCYKPQVINVSQNTGTSADSLSSMPSSPS
NLSAASSLDSLSGSFSE--------LSVVNTNGAEG-ASSL-----EKKEVLSVDFSINQ
F----VRNLG---------------LEHLIDILEREQITLDVLVEMGHRELK--------
-EIGINAYGHRHK----II---------KGVERLISGQQGLNTYL------TLNTSGSGT
ILIDLSPDDKEFQS---VE----DEMQSTVREHRDGGHAGGIFNRYNILKIQKVCNKKLW
ERYTH-----RRKEV---------SEENHNHAN-----------------ERMLFHGSPF
VNAII------------HKGFDERHAY-----------------IG--------------
---GMFGAGIYFAENSSKSNQYVYGI----------------GG----------------
-------------GTGCPIH----------------------------------------
------------------------------------------------------------
------------------------------------------------------------
---------------------------------KDRSCYICH--------------RQLL
FCRVTLGKSF----------------------------------------LQFS------
------------AMKM------AHS-----P-----------------------------
------------------------------------------------------------
-------------------------PGHH----------------------------SVT
------------------GRP---------------------------SV----------
------------------------------------------------------------
----NGLALAEYV-------------------IYRGEQA---------------------
-------------YPEYLI-----------------------------------------
------------------------------------------------------------
------------------------TYQ-IVKPEI-----------------ATEA-----
------------------------------------------------------------
------------------------------------------------------------
------------------------------------------------------------
------------------------------------------------------------
-------------
>TRINITY_DN22087_c0_g1::TRINITY_DN22087_c0_g1_i2::g.4::m.4 type:5prime_partial len:1226 gc:universal TRINITY_DN22087_c0_g1_i2:4659-982(-)
------------FFS---PSPPPSAA-----------RRRR-----------------C-
----------------FDA---------------PCRLAGKAAAGRG--GRLAV------
-----------------SRRSPRRALGMA--------------------GRRGAGGG---
----------------------------------------------------GALAIGP-
-------------LGELLQQ-------------SPSC-----------------------
------------------------------------------------------------
-----------------CVGG------------------------------------AAS
EPA------------------------------------------------------REL
FEACRNGDVERVKRLV--------------------------RPENVNGRDTAGR---KS
SPL---------HFAAGFGR----------------------------------------
-----RDVVEYLLQSGANV--HARD-----------------------------------
-------------------------DGGLIPLHNACSFGHAEV--VNLL-----------
-------------------------------------------------------LRH--
-GADPNARD-N--WNYTPLHEA-AIKGK-----------IDVCIVLLQHGADPSIRNTDG
R-TALDL---------ADPSAKAVLTGEYK-KDELLESARSGNEEKLMALL---------
-----TPLNVNCH--ASDGR-------------------KSTPLHLAAGY----------
-------------NRVKIVQLLLHH-----------GADVHAKDKGD-LVPLHNACSYGH
YEVTELLV-KH-GACVNAMDLWQFTPLHEAASKNRVEVCSLLLSY--------GADPTLL
--------------------------------------------NCHNKSTIDLAPT---
---------P-------------QLKERLAYEFKGHSLLQA-------------------
ARESDVNRVKKHLS----------------------------------------------
------------------------------------------------------------
LEIVNFKH----------------------------------------------------
------------------------------------------------------------
---PQTHETPLHCAAAS--PYAKRKQVCELLL-------------RKGANINEKTKDFLT
PLHVASEKAHNDVVEVVVKH-EGKVNALDNLGQ-TSLHRAAHCGHLQTCRLLLSFGCDPS
IVSLQGFTASQMGNESIQQLLQEGVPLGNSEADRQLLEAAKAGDVDTVKKLCTTHSVNCR
DIEGRQSTPLHFAAGYNRVSVVEYLLQHGAD-VHAKDKGGL---VPLHNACSYGHYEVAE
LLVKHGAV---VNVADLWK------------FTPLHEAAAKGKYEICKLLLQHGADPTKK
NRDGN------------------------------------------TPLDLVKDGDTDI
QDLLRGD------------------AALLDAAKKGCLARVKKLCSPD--NVNCRDTQGRH
STP----------------------------------LHLA------------AGYNNLE
VAEYLLQHGAD---VNAQD--KGGLIPLHNAASYGHVDVAALLIKY--------------
------------------------------------NACVNATDKWAFTPLHEAAQKGRT
QLCALLLAHGADPTLKNQEGQT--------------------------------------
---------------------PL-------------------------------------
-----DLVTADDVSA----LLAAAMPVSALPSCYKPQVINVSQNTGTSADSLSSMPSSPS
NLSAASSLDSLSGSFSE--------LSVVNTNGAEG-ASSL-----EKKEVLSVDFSINQ
F----VRNLG---------------LEHLIDILEREQITLDVLVEMGHRELK--------
-EIGINAYGHRHK----II---------KGVERLISGQQGLNTYL------TLNTSGSGT
ILIDLSPDDKEFQS---VE----DEMQSTVREHRDGGHAGGIFNRYNILKIQKVCNKKLW
ERYTH-----RRKEV---------SEENHNHAN-----------------ERMLFHGSPF
VNAII------------HKGFDERHAY-----------------IG--------------
---GMFGAGIYFAENSSKSNQYVYGI----------------GG----------------
-------------GTGCPIH----------------------------------------
------------------------------------------------------------
------------------------------------------------------------
---------------------------------KDRSCYICH--------------RQLL
FCRVTLGKSF----------------------------------------LQFS------
------------AMKM------AHS-----P-----------------------------
------------------------------------------------------------
-------------------------PGHH----------------------------SVT
------------------GRP---------------------------SV----------
------------------------------------------------------------
----NGLALAEYV-------------------IYRGEQA---------------------
-------------YPEYLI-----------------------------------------
------------------------------------------------------------
------------------------TYQ-IVKPEI-----------------ATEA-----
------------------------------------------------------------
------------------------------------------------------------
------------------------------------------------------------
------------------------------------------------------------
-------------
>TRINITY_DN22029_c0_g1::TRINITY_DN22029_c0_g1_i1::g.6::m.6 type:5prime_partial len:829 gc:universal TRINITY_DN22029_c0_g1_i1:3584-1098(-)
------------------------REYT----LSHLGKRDSGEKRGGQWVGCRRREPRCH
---------------AGERSEGPME-----------------TEGRSSWAMGLLKTF---
-DASE--FVSWHKIGSGGFGQVYKARHVHWKTCLAIK--CSPSLHVDEKERMELLEE---
--------------AKKMEMAKF--------------RYILPVYGICKEP--VGLVMEYM
ETGS---------LEKLLASEPLPWELRFRIIHETAV--------GMNFLHCMS------
PPLLH------------------------------------------LDLKPANILLDA-
----------------------HYHVKISDFGLAKCNGLSHSHDLSMDGLCGTIAYLPPE
RIKEKNRYFDTKHDVY-SFSIVIWGVLTQKKPFSEENNILH-----IMVKVVNG--HRPE
LPPVSKSRPRAYNNLIKLMQKCWQDDPSKRPTFKEITSETEELCEKTEYENKEMS-----
-----------------------------------------------VEED---------
-----AKASQTYSKEMSSISQLKQD-----------------------------------
-----PDP--ASIK-----------DYSLSELLSQLDSGISHT-----------EQAEE-
-------------------------------------------------------LSRSA
SESRLATSD-KRLSGVSSVDSAFSSRGS-----------LSLSFERENSGSDIGTTDIQK
R--------------------------------KLAEAIISGDTGKLMKILQPQ------
---------------DVDL--------------ILDGNGGL--LHLAIES----------
-------------GQEECVKWLLLN-----------NANPNLTNRKN-STPLHIAVEKKN
KSIVELLL-TR-KINVNAKDEDQWTALHFAGQNGDELITRMLLEK---------------
------------------------------------------------------------
------------------------------------------------------------
------------------------------------------------------------
------------------------------------------------------------
NALLNEV-----------------------------------------------------
------------------------------------------------------------
---DFKGRAPIHVA-----CQHGQENVVRIFL-------------RKGVYVDVRGKDNWV
PLHYAAWQGHLPIVKLLAKQPGVNVNAQTVDGR-TPLHLAAQRGHYRVARILVELQSDVN
IRNVFFQTA-----------LHVAAETGHTSTSRLLLNRGADLE-------ATTAE----
-----GCTALHLAARNGHLSTTKLLIEEGANILARGPLNR----TALHLAAENGHDEVVD
IL----ANLENINDSDEEG------------LVALHLAAKGGHTQTAEVLLKHGACINMQ
SFAFQ-------------------------------------------------------
------------------------------------------------------------
-TP----------------------------------LQLA------------KQNGSNT
IITLLSQR----------------------------------------------------
------------------------------------------------------------
------------------------------------------------------------
------------------------------------------------------------
------------------------------------------------------------
------------------------------------------------------------
------------------------------------------------------------
------------------------------------------------------------
------------------------------------------------------------
------------------------------------------------------------
------------------------------------------------------------
------------------------------------------------------------
------------------------------------------------------------
------------------------------------------------------------
------------------------------------------------------------
------------------------------------------------------------
------------------------------------------------------------
------------------------------------------------------------
------------------------------------------------------------
------------------------------------------------------------
------------------------------------------------------------
------------------------------------------------------------
------------------------------------------------------------
------------------------------------------------------------
------------------------------------------------------------
------------------------------------------------------------
------------------------------------------------------------
------------------------------------------------------------
------------------------------------------------------------
------------------------------------------------------------
-------------
>TRINITY_DN22355_c0_g1::TRINITY_DN22355_c0_g1_i1::g.7::m.7 type:5prime_partial len:670 gc:universal TRINITY_DN22355_c0_g1_i1:3-2012(+)
---TERVCKERNMMS---SFRWPWRA----------------------------------
-----------------DA---------------ATSFLRAARSGN--------------
---------------------LDKALDH---------------------LRNG-------
--------------VDINTCNQ---------NGL------------------NALHLASK
EGHVKMVAEL---LHKEIVL-------------ETTT-----------------------
------------------------------------------------------------
---------------------------------------------------------KKG
N--------------------------------------------------------TAL
HIAALAGQDDVVRELV-------------------------NFGANVNAQSQKG-----F
TPL---------YMAAQENH----------------------------------------
-----LEVVKFLLENGANQNVATEDGFTPLAVALQQGHENVVAHLINYGTKGKVRLPALH
IAARNDDTRTAAVLLQNDPNADVLSKTGFTPLHIAAHYENLNV--AQLL-----------
-------------------------------------------------------LNR--
-GASVNFTP-Q--NGITPLHIA-SRRGN-----------IIMVRLLLDRGAHIEVRTKD-
------------------------------------------------------------
---------------------------------------ELTPLHCAARN----------
-------------GHLRIAEILLDH-----------GAPIQAKTKNG-LSPIHMASQGDH
LDCVRLLL-QY-NADIDDITLDHLTPLHVAAHCGHHRVAKILLDK---------------
------------------------------------------------------------
------------------------------------------------------------
------------------------------------------------------------
------------------------------------------------------------
GAKPNAR-----------------------------------------------------
------------------------------------------------------------
---ALNGFTPLHIA-----CKKNHIRVMELLL-------------KMGASIDAVTESGLT
PLHVASFMGNLSIVKILLQR-GASPNVSNVKVE-TPLHMAARAGHSEVAKYLLQNKAKVN
ATAKDDQTP-----------LHCASRLGHCAMVKLLLESGADANL------STTA-----
-----GHTPLHITAREGHLDCVCALLEKEAS-QTAMTKKGF---TPLHVASKYGKVDVAE
ALLEHNAQ---PNAAGKNG------------LTPLHVSVHHNNLDVVKVLLPKGASPHSV
A-----------------------------------------------------------
------------------------------------------------------------
------------------------------------------------------------
------------------------------------------------------------
------------------------------------------------------------
------------------------------------------------------------
------------------------------------------------------------
-------------------------------------WVR-----GRS------------
-------------------------------------------AP---------SIPLGP
G-----------------------------------------------------------
---GSGWRGC--------------------------------------------------
------PGGSCYL----------SVAQGNFRA----------------LA---------W
------------------------------------------------------------
-----------------ESGVLGREVS---------------------------------
------------------------------------------------------------
------------------------------------------------------------
------------------------------------------------------------
------------------------------------------------------------
------------------------------------------------------------
---------------------------------------------------GFS------
------------------------------------------------------------
-----------------------------------------------GFT----------
------------------------------------------------------------
------------------------------------------------------------
------------------------------------------------------------
------------------------------------------------------------
------------------------------------------------------------
------------------------------------------------------------
------------------------SFS---------------------------------
------------------------------------------------------------
------------------------------------------------------------
------------------------------------------------------------
------------------------------------------------------------
-------------
>TRINITY_DN25614_c0_g1::TRINITY_DN25614_c0_g1_i1::g.11::m.11 type:5prime_partial len:549 gc:universal TRINITY_DN25614_c0_g1_i1:3-1649(+)
------------------------RL----------------------------------
-----------------------------------AALQEAASAG---------------
--------------------------------------------TAMEEIRSRAVKG---
----------------LSDLKGFF------------------------------------
---------------------------------NLTV-----------------------
------------------------------------------------------------
---------------------------------------------------------KEG
DSSK--------------------------------------------------------
------------------------------------------------------------
------------------------------------------------------------
------------------------------------------------------------
-AA-------ASVE------AAN----------------------AETL-----------
-------------------------------------------------------LPDEI
----------E-------FQHA-AKTNN-----------LDTMERLFRKKVNIN------
------------------------------------------------------------
---------------AVNVL-------------------KRTALHFAVAG----------
-------------NHISAVDFLLHH-----------KARVDIADKHG-LTAIHLAAWSGN
LEIMLMLI-KA-GADQKAKNQEGMNVLHFAAKNNSVRIVNYFIQD---------------
------------------------------------------------------------
------------------------------------------------------------
------------------------------------------------------------
------------------------------------------------------------
------------------------------------------------------------
------------------------------------------------------------
----------LHLM-----------------------------------ELNKPDEKGRT
PFLLAAEMGHEEMINELITL-NLFTSEKDKEGN-TALHLAAKNGHNEVVEILLQQWEDIN
KFNQNGETP-----------FYMAVEGGHEKCADLLLEAGSDINI---------------
-LNKHNASALHIATQNGHTPLVRFLISNNID-LDAQSQKNN---SPLHLAITKNNLSVIN
SLIKANHS---INCLNKRH------------ETPLHLAADLGNVDVIETLLKAGCDFSIV
DKQGK------------------------------------------SALAV--------
------------------------------ASRSNHALVVDMIIKAE-------------
-----------------------------------------------RYYIW-KQEHHCN
VSDINLSFKQD-------------------------------------------------
------------------------------------------------------------
------------------------------------------------------------
------------------------------------------------------------
-----HNIQTKQIRASL-------------------------------------------
-----------------------WNLAYNGLKMREW------------------------
------------------------------------------------------------
--------------------------------------------------VKLAQF----
--------------------WKFTDEQIKAIE-------------------------EQW
TGEKS-------------------YKEH---------------------GHRM-------
------------FLIWLHGVLMAGQ-----------------------------------
-------------------------------------------------------N----
-----------------PIKY---------------------------------------
------------------------------------------------------------
------------------------------------------------------------
--------------------------------------------------------LYED
LINV-----------------------------------------------GFQ------
------------------------------------------------------------
------------------------------------------------------------
---------------------------------------------------------QLA
------------------------------------------------------------
----------------------------------------------------EKFRAEN-
------------------------------------------------------------
------------------------------------------------------------
------------------------------------------------------------
--------------N-----------------------------------AGTESKKCSV
S-----------------------------------------------------------
------------------------------------------------------------
------------------------------------------------------------
------------------------------------------------------------
-------------
>TRINITY_DN27197_c0_g2::TRINITY_DN27197_c0_g2_i2::g.12::m.12 type:internal len:1139 gc:universal TRINITY_DN27197_c0_g2_i2:1-3414(+)
------------------------------------------------------------
------------------------------------------------------------
------------------------------------------------------------
------------------------------------------------------------
------------------------------------------------------------
------------------------------------------------------------
------------------------------------------------------------
------------------------------------------------------------
------------------------------------------------------------
------------------------------------------------------------
------------------------------------------------------------
------------------------------------------------------------
------------------------------------------------------------
------------------------------------------------------------
------------------------------------------------------------
-----------------------------------------------ARA----------
-------------GHVCTVQFLISK-----------GANVNRTTANNDHTVLSLACAGGH
LAVVELLL-AH-GADPTHRLKDGSTMLIEAAKGGHTSVVCYLLDYPNNLLSAPPPESTQL
TPPSHDLNRAPRVPVQALPMVVPPQEPDKPPANVTTTLPIRNKATSKQKSSSHLQPSNPE
VQGYIANQSP-ESIVEEAQGKLTELEQRIKEAIEKNAQLQSLELAHADQLTKEKIEELNK
TREEQIQKKQKILEELQKVERELQLKTQQQLKKQYLEVKAQRIQLQQQQQSCQHLGILTP
VEIEDQLTEEDYARIRQVDPYLLTDEPMPTVS---QMGFAPIQPLAMPQALPLSTSSLPP
GSLANFS-----------ELQSVIVGQPVLGQAQ-LTGLGQGILTDAQQGLMVASPAQTL
NDTLDDIMAAVSGRASAVSNTPTHSKATCVSKPQTP---APSPIISPSTMLPVYPAIDID
AQTESNHDTALTLA-----CAGGHEELVQTLL-------------ERGASIEHRDKKGFT
PLILAATAGHVGVVEILLDN-GADIEAQSERTKDTPLSLACSGGRQEVVELLLARGANKE
HRNVSDYTP-----------LSLAASGGYVNIIKILLNAGAEINS------RTGSK----
----LGISPLMLAAMNGHTTAVKLLLDMGSDINAQIETNRN---TALTLACFQGRTEVVS
LLLDRKAN---VEHRAKTG------------LTPLMEAASGGYAEVGRVLLDKGADVNAP
PVPSSR----------------------------------------DTALTI--------
------------------------------AADKGHYKFCELLISRG-AHIDVRNKKGN-
-TP----------------------------------LWLA------------ANGGHLD
VVQLLVQAGAD---VDAAD--NRKITPLMAAFRKGHVKVVRYLVKEVNQFPSDSECMRYI
ATVTDKE-------MLKKCHLCIESIVQA---KDRQAAEAN-------KNASILLEE--L
DLEKLREESRRLALAAKREKRKEKRRKKKEEQRRKLEEIEA--------------KNKEN
FELQAAQEKEKNLKAEEDPGVPTEPPSATTTTTIGISATWTTLAGSHG-KRSNNVTTSNS
KRKSRKSKISQDT---VQIIFDDQLPISYSQPE----KIN-----GES-KSSSTSESGDS
DNMRISSCSDESS------------NSNNSHKSDRN-TS----TAVNNDQNSKKQPAV--
----------------------------LVTFSKEERKPMSSKSPLKLSEVIGEAP---A
NSLSACTKSCSSP---------------------------------------LSS-----
------PNGKISLA---------SPKRGQKRE-------------------------EGW
KEVVR----------------------------------------------RSKKVSVPS
T--VISRV------IG-RGGCNINAIR---------------------------------
---EFTGAHIDIDKQKDKTGDRIITI----------------------------------
------------------------------------------------------------
------------------------------------------------------------
------------------------------------------------------------
------------------------------------------------------------
------------------------------------------------------------
------------------------------------------------------------
------------------------------------------------------------
------------------------------------------------------------
------------------------------------------------------------
------------------------------------------------------------
------------------------------------------------------------
------------------------------------------------------------
------------------------------------------------------------
------------------------------------------------------------
------------------------------------------------------------
------------------------------------------------------------
------------------------------------------------------------
------------------------------------------------------------
-------------
>TRINITY_DN27961_c0_g1::TRINITY_DN27961_c0_g1_i1::g.13::m.13 type:5prime_partial len:1178 gc:universal TRINITY_DN27961_c0_g1_i1:3-3536(+)
----------------------SVRE----------------------------------
-----------------------------------TAEANMAEEEVAKLEKHLM------
-------------LLRQEYVKLQKKLTETERKC---------TLLAAQSNKENASDSFIS
RLLTI--------VAELYEQEQYSD-----LKIKVGDRYISAH---------KFVLAARS
EAWS---------LANLVST------------NELDL-------------------SDAD
PEVA--------------------------------------------------------
---------------MAMLRWIYT---------------------------------DEL
ELREDDVFLTELMKVANRFQLQLLRERCE----KGVMSLVNVRNCIRFYQTAEELNASTL
MNYCAEIIANHWDDLRK--------------------EDFSSMSAQLLYKMIKSK---TD
YPL---------HKAIKVERED---------------------------------VVF--
-----LYLIEMDSQLPGKLNELDRNGDLALDLALCRRLESIATTLVNHK-----------
----------ADVD-MVD-------KKGWSLLHKAIHRGDKFA--ANFL-----------
-------------------------------------------------------IKN--
-GARVNAATLG--DQETPLHLV-ASYNSKKHKPEVISEIAQIAESLLRAGANPNMQDSQG
R-------------------------------TPLHSSIVVRNDQVFSQLLQCK------
---------------QLDLE-------------LKDHE-GSTALWLAVQYITMSSDPSVN
PFEDVLVENGSSFDENSFAAKLIQR-----------GSNTDAPDTVTGSCLLQRAAEAEN
EAAALFLA-TH-GATVDHRNKWGETPLHTACQHGLANLTAELLQQ---------------
------------------------------------------------------------
------------------------------------------------------------
------------------------------------------------------------
------------------------------------------------------------
GANPNIQ-------TEK------------------------------------AAPA---
-----------------------------------PKG----------TVMP-------G
TADSVSLQTPLHMA-----IVYNHPDVVSIILEQKANALHATNNLQIIPDFSLKDSRDQT
VLGLALWTGMHTIAAQLLGS-GASINDTMSDGQ-TLLHMAIQRQDSKSALFLLEHQADIS
ARTQDGETA-----------LQLAIKNQLPLVVDAICTRGADMSV---------------
-PDEKGNPPLWLALENNLEDIASTLVRHGCDATCWGPGPSGCLQTLLHRAIDENSEQIAC
FLIRSGCD---VNSPRQPGANGEGDEEAHDRQTPLHLAACWGLEETVQCLLEFGANVNAQ
DAEGK------------------------------------------TPIHV--------
------------------------------AIINQHNTIIQMMISHSAIQLSLRDRQGL-
-TPFACAMTYKNNKAAEAILRREPGAAEQVDNKGRNFLHLA------------VQNSDIE
SVLFLISVQAD---VNSRVQDTSKLTPLHLAVQAGSEIIVRNLLLA--------------
------------------------------------GARVNELNKHRQTALHLAAQQDLP
TICSVLLENGIDFAAVDENKNNALHLAVMHGRLSNIRVLLT-------------------
------------------------------------------------------------
----ECNIDAEAINA-----------------------------RGQS------------
---------------------P---MHILGQYGKENAATIFDFFRECMPEYPLDKPDADG
NTV------------------------LLLAYTKG------------------NANLCRA
IVRAGARLGINNN-------------------------QGINIFN-----YQVATK---Q
LLFRL-------------------------------------------LDMLFKE--PPW
CDGSN----------------------------------------C--------------
------------YECGVKFGVTLRKHH---------------------------------
------------------------------------------------------------
---------------------------------------------------CRH------
------------------------------------------------------------
------------------------------------------------------------
--------------------------------------------------------CGRL
LCHKCSTKEI--------------------------------------PIIKFE------
----------------------LNK-----P-----------------------------
------------------------------------------------------------
--------------------------------------------------------VRVC
------------------------------------------------------------
------------------------------------------------------------
------------------------------------------------------------
------------------------------------------------------------
------------------------------------------------------------
--------------NTCF-----DVLT-----------------------VGGVS-----
------------------------------------------------------------
------------------------------------------------------------
------------------------------------------------------------
------------------------------------------------------------
-------------
>TRINITY_DN28023_c0_g1::TRINITY_DN28023_c0_g1_i1::g.16::m.16 type:5prime_partial len:418 gc:universal TRINITY_DN28023_c0_g1_i1:3-1256(+)
------------------------------------------------------------
------------------------------------------------------------
------------------------------------------------------------
------------------------------------------------------------
------------------------------------------------------------
------------------------------------------------------------
------------------------------------------------------------
------------------------------------------------------------
------------------------------------------------------------
------------------------------------------------------------
------------------------------------------------------------
------------------------------------------------------------
------------------------------------------------------------
------------------------------------------------------------
------------------------------------------------------------
---------------------------------------------YAAAH----------
-------------GHRQCLELLLEKT----------NNFFEESDSTSARSPLHLAAYNGH
HQALEVLL-QS-LVDLDIRDEKGRTALDLAAFKGHTECVEVLISQ---------------
------------------------------------------------------------
------------------------------------------------------------
------------------------------------------------------------
------------------------------------------------------------
GASVTVK--------D--------------------------------------------
------------------------------------------------------------
---NITQRTPLHAS-----VINGHTSCLRLLL-------------EVTDNPDVVDAKGQT
PLMLAVAYGHIDAVSLLLEK-EASVDAADILGC-TALHRGIMTGHEECIQMLLEQEVLIL
CKDARGRTP-----------LHYAAARGHATWLSELMQMALSEDY------NFKDN----
----QNYTPLHWASYNGNENCIEVLLEHKA--FCNFNGNSF---SPLHCAVINDHENCAS
LLIGAFGAG-IVNCKDEKG------------RTPLHAAAFADHMECLQLLLSHNAQVNVA
DNSGK------------------------------------------TPLTI--------
------------------------------AAEKGHVGTVDFLVNSAKADLTLMDNDLN-
-TS----------------------------------LHLA------------SSKGHEK
CALLILDKIQEPSLINAKK-----------------------------------------
------------------------------------------------------------
------------------------------------------------------------
------------------------------------------------------------
--------------QCIA------------------------------------------
------------------------------------------------------------
------------------------------------------------------------
---------------------------------------------------NTSS-----
-----------------------------------------------------------Y
CCT---------------------------------------------------------
------------EWL--EDGS---------------------------------------
------------------------------------------------------------
------------------------------------------------------------
------------------------------------------------------------
------------------------------------------------------------
------------------------------------------------------------
------------------------------------------------------------
------------------------------------------------------------
------------------------------------------------------------
------------------------------------------------------------
------------------------------------------------------------
------------------------------------------------------------
------------------------------------------------------------
------------------------------------------------------------
------------------------------------------------------------
------------------------------------------------------------
------------------------------------------------------------
------------------------------------------------------------
------------------------------------------------------------
------------------------------------------------------------
-------------
>TRINITY_DN28023_c0_g1::TRINITY_DN28023_c0_g1_i1::g.17::m.17 type:complete len:129 gc:universal TRINITY_DN28023_c0_g1_i1:1186-1572(+)
------------------------------------------------------------
------------------------------------------------------------
------------------------------------------------------------
------------------------------------------------------------
------------------------------------------------------------
------------------------------------------------------------
------------------------------------------------------------
------------------------------------------------------------
-------------------------------------------------MQK--------
------------------------------------------------------------
------------------------------------------------------------
------------------------------------------------------------
------------------------------------------------------------
------------------------------------------------------------
------------------------------------------------------------
------------------------------------------------------------
------------------------------------NNALQ--------TPLHIAAQNG-
------------------------------------------------------------
------------------------------------------------------------
------------------------------------------------------------
------------------------------------------------------------
------------------------------------------------------------
------------------------------------------------------------
------------------------------------------------------------
---------------------------LKMVV----------------------------
---------------------------------------------EE-------------
------------------------------------------------------------
------------------------------------------------------------
-------------------------------------------------LLAKGACVQAV
DENGH------------------------------------------TP-----------
------------------------------------------------------------
------------------------------------------------------------
------------------------------------------------------------
------------------------------------------------------------
------------------------------------------------------------
-ALACA---------------P--------------------------------------
---------NKDVADCLALILATMMPFS--------------------------------
----------PSSAMTP--------LNFVSFKKDHL-----------SRTLLCSSSNMSN
------------------------------------------------------------
---------------------------------------------------TLNS-----
-----------------------------------------------------------Y
SKTLM-------------------------------------------------------
------------NDEGAENGY---------------------------------------
------------------------------------------------------------
------------------------------------------------------------
------------------------------------------------------------
------------------------------------------------------------
------------------------------------------------------------
------------------------------------------------------------
------------------------------------------------------------
------------------------------------------------------------
------------------------------------------------------------
------------------------------------------------------------
---------------------------------------------------------ND-
------------------------------------------------------------
------------------------------------------------------------
------------------------------------------------------------
--------------NDS----DSETF----------------------------------
------------------------------------------------------------
------------------------------------------------------------
------------------------------------------------------------
------------------------------------------------------------
-------------
>TRINITY_DN29554_c0_g1::TRINITY_DN29554_c0_g1_i1::g.18::m.18 type:5prime_partial len:1703 gc:universal TRINITY_DN29554_c0_g1_i1:6914-1806(-)
------------------------------------------------------------
------------------------------------------------------------
------------------------------------------------------------
------------------------------------------------------------
--------------SKMMVN-------------RTT------------------------
------------------------------------------------------------
------------------------------------------------------------
------------------------------------------------------------
------------------------------------------------------------
------------------------------------------------------------
------------------------------------------------------------
-------------------------ESGFTPLHIAAHYGNVNV--ATLL-----------
-------------------------------------------------------LNR--
-GAVVDFTA-R--NGITPLHVA-SKRGN-----------TNMVKLLLDRGGQIDAKTRD-
------------------------------------------------------------
---------------------------------------GLTPLHCAARS----------
-------------GHDQVVELLLER-----------GAPLLARTKNG-LSPLHMAAQGDH
VECVKHLL-QH-KAPVDDVTLDYLTALHVAAHCGHYRVTKLLLDK---------------
------------------------------------------------------------
------------------------------------------------------------
------------------------------------------------------------
------------------------------------------------------------
RANPNAR-----------------------------------------------------
------------------------------------------------------------
---ALNGFTPLHIA-----CKKNRIKVMELLV-------------KYGASIQAITESGLT
PIHVAAFMGHLNIVLLLLQN-GASPDVTNIRGE-TALHMAARAGQVEVVRCLLRNGALVD
ARAREEQTP-----------LHIASRLGKTEIVQLLLQHMAHPDA------ATTN-----
-----GYTPLHISAREGQVDVASVLLEAGAA-HSLATKKGF---TPLHVASKYGSLDVAK
LLLQRRAP---VDSAGKNG------------LTPLHVAAHYDNQKVALLLLEKGSSPHAT
AKNGY------------------------------------------TPLHI--------
------------------------------AAKKNQMQIATTLLNYG-AETNILTKQGV-
-TP----------------------------------LHLA------------SQEGHAD
MVNLLLEKGAN---IHVAT--KSGLTSLHLAAQEDKVNVADMLIKH--------------
GANKDAQTKLGYTPLIVACHYGNIKMVNF---LLKQGANVNAKTKNGYTPLHQAAQQGHT
HIINVLLQHGAKPNAVTANGNTALAIAKRLGYISVVDTLKVVTEEVITTTT----TVTEK
HKLNV-------------------PETMTEILDVSDEEGDDTMTGDGG------------
-----EYLRPEDLKE----LGDDSLPSSQFLDG--MNYLRYSLEGGRS-DSLRSFSSDRS
RTLSHTSYLRDSTMIDDTVIIPSHQISTLTKEGERN-SYRLSWSPDNLDNITLSASPIHS
GCLSSKKDIGSLLTSHTSPYFDHENSSFLVSFMVD-------------------------
-ARGGAMRGCRHNGLRIIIPPRKCTAPTRVTCRLVK-RHRLATMPPMVEGDGLASR----
-LIEVGPSGAQFLGPVIVEIPHFAALRGKERE----------------LVILRSENGDNW
KEHFCEFTEDELNEILNGMDEVLDTPE-----------ELEKKRIC-----RIITRDFPQ
YFAVVSRIKQDSNLIGPEGGVLSSTVVPQVQAVFPEGALTKRIRVGLQAQPMHSELIKKI
LGNKATFSPIVTLEPRRRKFHKPITMTIPVPKASSDMMINGYGGETPT------------
-----LRLLCSITGGTTPAQWEDITGTTPLTYVNECVSFTTNVSARFWLIDCRQIQESVA
FASQVYREIICVPYMAKFVVFAKSQDPIEARLRCFCMTDDKVDKTLEQQENFAEVARSRD
VEVLEGKPIFVDCFGNLVPLTKSGQHHIFSFYA------FKENRLPL------FVKVRDT
---------------------------------TQEPCGRLSFMK---EPKSSRGLVHQA
ICNLNITLPVYTKESESDQEQEEETDMTSEKQQQDDQERIEERLAHIADHLGFSW-----
---------TELARELDFTEEQIHQVRIENP------NSLQDQSHALLKYWLERDGKHAT
DSGLTECLKKINRMDIVHLMESSMEMSRDRSRTYAEIEQTMVLDHSEGFSALHEDL----
----CSTKDKKEEEYSFS---KDSEPSDHPPLVSEEDLSLS---CSPLHEGTSKAEAEVS
VVELLHQIQKDHVKAEFSGKPHELTEDSPTTQEYVITTCGADLTQVPQSVKTASIASDKS
GDSAAGCEDLERPPFHTSASSDRTDSP--IVEEPEDHH----------------FHQEDT
QPRKNSLVIVESTDEQPEE---LERHEEE---LLEK------------------------
-------ADDVPEIPSEG--------VTEEQYVD----------EHGHIVVKKVTRKIIR
RFVLPDGTEKEEVV----------------------------------------------
--MQG------EP-QDPVTVEEGDSFSKVIKRVVLKSESEQSEVTFSE-----PSVLPSA
SEFQAEPV------------------EGRKVSKVIKTTLVHGERMEK-------------
--------HHGDSSLAVNLPSAKDDFE---------------------------------
-------------------------------EDNNE------------------------
------------------------------------------------------------
-------------
>TRINITY_DN29554_c0_g1::TRINITY_DN29554_c0_g1_i2::g.21::m.21 type:5prime_partial len:1779 gc:universal TRINITY_DN29554_c0_g1_i2:6973-1637(-)
------------------------------------------------------------
------------------------------------------------------------
------------------------------------------------------------
------------------------------------------------------------
--------------SKMMVN-------------RTT------------------------
------------------------------------------------------------
------------------------------------------------------------
------------------------------------------------------------
------------------------------------------------------------
------------------------------------------------------------
------------------------------------------------------------
-------------------------ESGFTPLHIAAHYGNVNV--ATLL-----------
-------------------------------------------------------LNR--
-GAVVDFTA-R--NGITPLHVA-SKRGN-----------TNMVKLLLDRGGQIDAKTRD-
------------------------------------------------------------
---------------------------------------GLTPLHCAARS----------
-------------GHDQVVELLLER-----------GAPLLARTKNG-LSPLHMAAQGDH
VECVKHLL-QH-KAPVDDVTLDYLTALHVAAHCGHYRVTKLLLDK---------------
------------------------------------------------------------
------------------------------------------------------------
------------------------------------------------------------
------------------------------------------------------------
RANPNAR-----------------------------------------------------
------------------------------------------------------------
---ALNGFTPLHIA-----CKKNRIKVMELLV-------------KYGASIQAITESGLT
PIHVAAFMGHLNIVLLLLQN-GASPDVTNIRGE-TALHMAARAGQVEVVRCLLRNGALVD
ARAREEQTP-----------LHIASRLGKTEIVQLLLQHMAHPDA------ATTN-----
-----GYTPLHISAREGQVDVASVLLEAGAA-HSLATKKGF---TPLHVASKYGSLDVAK
LLLQRRAP---VDSAGKNG------------LTPLHVAAHYDNQKVALLLLEKGSSPHAT
AKNGY------------------------------------------TPLHI--------
------------------------------AAKKNQMQIATTLLNYG-AETNILTKQGV-
-TP----------------------------------LHLA------------SQEGHAD
MVNLLLEKGAN---IHVAT--KSGLTSLHLAAQEDKVNVADMLIKH--------------
GANKDAQTKLGYTPLIVACHYGNIKMVNF---LLKQGANVNAKTKNGYTPLHQAAQQGHT
HIINVLLQHGAKPNAVTANGNTALAIAKRLGYISVVDTLKVVTEEVITTTT----TVTEK
HKLNV-------------------PETMTEILDVSDEEGDDTMTGDGG------------
-----EYLRPEDLKE----LGDDSLPSSQFLDG--MNYLRYSLEGGRS-DSLRSFSSDRS
RTLSHTSYLRDSTMIDDTVIIPSHQISTLTKEGERN-SYRLSWSPDNLDNITLSASPIHS
GCLSSKKDIGSLLTSHTSPYFDHENSSFLVSFMVD-------------------------
-ARGGAMRGCRHNGLRIIIPPRKCTAPTRVTCRLVK-RHRLATMPPMVEGDGLASR----
-LIEVGPSGAQFLGPVIVEIPHFAALRGKERE----------------LVILRSENGDNW
KEHFCEFTEDELNEILNGMDEVLDTPE-----------ELEKKRIC-----RIITRDFPQ
YFAVVSRIKQDSNLIGPEGGVLSSTVVPQVQAVFPEGALTKRIRVGLQAQPMHSELIKKI
LGNKATFSPIVTLEPRRRKFHKPITMTIPVPKASSDMMINGYGGETPT------------
-----LRLLCSITGGTTPAQWEDITGTTPLTYVNECVSFTTNVSARFWLIDCRQIQESVA
FASQVYREIICVPYMAKFVVFAKSQDPIEARLRCFCMTDDKVDKTLEQQENFAEVARSRD
VEVLEGKPIFVDCFGNLVPLTKSGQHHIFSFYA------FKENRLPL------FVKVRDT
---------------------------------TQEPCGRLSFMK---EPKSSRGLVHQA
ICNLNITLPVYTK-----------TDMTSEKQQQDDQERIEERLAHIADHLGFSW-----
---------TELARELDFTEEQIHQVRIENP------NSLQDQSHALLKYWLERDGKHAT
DSGLTECLKKINRMDIVHLMESSMEMSRDRSRTYAEIEQTMVLDHSEGFSALHEDL----
----CSTKDKKEEEYSFS---KDSEPSDHPPLVSEEDLSLS---CSPLHEGTSKAEAEVS
VVELLHQIQKDHVKAEFSGKPHELTEDSPTTQEYVITTCGADLTQVPQSVKTASIASDKS
GDSAAGCEDLERPPFHTSASSDRTDSP--IVEEPEDHH----------------FHQEDT
QPRKNSLVIVESTDEQPEE---LERHEEE---LLEK------------------------
-------ADDVPEIPSEG--------VTEEQYVD----------EHGHIVVKKVTRKIIR
RFVLPDGTEKEEVV----------------------------------------------
--MQG------EP-QDPVTVEEGDSFSKVIKRVVLKSESEQSEVTFSE-----PSVLPSA
SEFQAEPV------------------EGRKVSKVIKTTLVHGERMEK-------------
--------HHGDSSLAVNLPSAKDDFEEALS-----YIGNKVKIEVPPLVEKEVMKEDGS
LIKRTTMSKASTQKRTVVKDQYGNRIHVELLEDTPEALPQDDIQHDLQQLLRHFCK----
------------------------------------------DDQKKEAK----------
-------------
>TRINITY_DN29554_c0_g1::TRINITY_DN29554_c0_g1_i3::g.24::m.24 type:5prime_partial len:1723 gc:universal TRINITY_DN29554_c0_g1_i3:6974-1806(-)
------------------------------------------------------------
------------------------------------------------------------
------------------------------------------------------------
------------------------------------------------------------
--------------SKMMVN-------------RTT------------------------
------------------------------------------------------------
------------------------------------------------------------
------------------------------------------------------------
------------------------------------------------------------
------------------------------------------------------------
------------------------------------------------------------
-------------------------ESGFTPLHIAAHYGNVNV--ATLL-----------
-------------------------------------------------------LNR--
-GAVVDFTA-R--NGITPLHVA-SKRGN-----------TNMVKLLLDRGGQIDAKTRD-
------------------------------------------------------------
---------------------------------------GLTPLHCAARS----------
-------------GHDQVVELLLER-----------GAPLLARTKNG-LSPLHMAAQGDH
VECVKHLL-QH-KAPVDDVTLDYLTALHVAAHCGHYRVTKLLLDK---------------
------------------------------------------------------------
------------------------------------------------------------
------------------------------------------------------------
------------------------------------------------------------
RANPNAR-----------------------------------------------------
------------------------------------------------------------
---ALNGFTPLHIA-----CKKNRIKVMELLV-------------KYGASIQAITESGLT
PIHVAAFMGHLNIVLLLLQN-GASPDVTNIRGE-TALHMAARAGQVEVVRCLLRNGALVD
ARAREEQTP-----------LHIASRLGKTEIVQLLLQHMAHPDA------ATTN-----
-----GYTPLHISAREGQVDVASVLLEAGAA-HSLATKKGF---TPLHVASKYGSLDVAK
LLLQRRAP---VDSAGKNG------------LTPLHVAAHYDNQKVALLLLEKGSSPHAT
AKNGY------------------------------------------TPLHI--------
------------------------------AAKKNQMQIATTLLNYG-AETNILTKQGV-
-TP----------------------------------LHLA------------SQEGHAD
MVNLLLEKGAN---IHVAT--KSGLTSLHLAAQEDKVNVADMLIKH--------------
GANKDAQTKLGYTPLIVACHYGNIKMVNF---LLKQGANVNAKTKNGYTPLHQAAQQGHT
HIINVLLQHGAKPNAVTANGNTALAIAKRLGYISVVDTLKVVTEEVITTTT----TVTEK
HKLNV-------------------PETMTEILDVSDEEGDDTMTGDGG------------
-----EYLRPEDLKE----LGDDSLPSSQFLDG--MNYLRYSLEGGRS-DSLRSFSSDRS
RTLSHTSYLRDSTMIDDTVIIPSHQISTLTKEGERN-SYRLSWSPDNLDNITLSASPIHS
GCLSSKKDIGSLLTSHTSPYFDHENSSFLVSFMVD-------------------------
-ARGGAMRGCRHNGLRIIIPPRKCTAPTRVTCRLVK-RHRLATMPPMVEGDGLASR----
-LIEVGPSGAQFLGPVIVEIPHFAALRGKERE----------------LVILRSENGDNW
KEHFCEFTEDELNEILNGMDEVLDTPE-----------ELEKKRIC-----RIITRDFPQ
YFAVVSRIKQDSNLIGPEGGVLSSTVVPQVQAVFPEGALTKRIRVGLQAQPMHSELIKKI
LGNKATFSPIVTLEPRRRKFHKPITMTIPVPKASSDMMINGYGGETPT------------
-----LRLLCSITGGTTPAQWEDITGTTPLTYVNECVSFTTNVSARFWLIDCRQIQESVA
FASQVYREIICVPYMAKFVVFAKSQDPIEARLRCFCMTDDKVDKTLEQQENFAEVARSRD
VEVLEGKPIFVDCFGNLVPLTKSGQHHIFSFYA------FKENRLPL------FVKVRDT
---------------------------------TQEPCGRLSFMK---EPKSSRGLVHQA
ICNLNITLPVYTK-----------TDMTSEKQQQDDQERIEERLAHIADHLGFSW-----
---------TELARELDFTEEQIHQVRIENP------NSLQDQSHALLKYWLERDGKHAT
DSGLTECLKKINRMDIVHLMESSMEMSRDRSRTYAEIEQTMVLDHSEGFSALHEDL----
----CSTKDKKEEEYSFS---KDSEPSDHPPLVSEEDLSLS---CSPLHEGTSKAEAEVS
VVELLHQIQKDHVKAEFSGKPHELTEDSPTTQEYVITTCGADLTQVPQSVKTASIASDKS
GDSAAGCEDLERPPFHTSASSDRTDSP--IVEEPEDHH----------------FHQEDT
QPRKNSLVIVESTDEQPEE---LERHEEE---LLEKELAEELGELEVSSDEEEMVTTRVV
RRRVIIQADDVPEIPSEG--------VTEEQYVD----------EHGHIVVKKVTRKIIR
RFVLPDGTEKEEVV----------------------------------------------
--MQG------EP-QDPVTVEEGDSFSKVIKRVVLKSESEQSEVTFSE-----PSVLPSA
SEFQAEPV------------------EGRKVSKVIKTTLVHGERMEK-------------
--------HHGDSSLAVNLPSAKDDFE---------------------------------
-------------------------------EDNNE------------------------
------------------------------------------------------------
-------------
>TRINITY_DN29554_c0_g1::TRINITY_DN29554_c0_g1_i4::g.27::m.27 type:5prime_partial len:1790 gc:universal TRINITY_DN29554_c0_g1_i4:7006-1637(-)
------------------------------------------------------------
------------------------------------------------------------
------------------------------------------------------------
------------------------------------------------------------
--------------SKMMVN-------------RTT------------------------
------------------------------------------------------------
------------------------------------------------------------
------------------------------------------------------------
------------------------------------------------------------
------------------------------------------------------------
------------------------------------------------------------
-------------------------ESGFTPLHIAAHYGNVNV--ATLL-----------
-------------------------------------------------------LNR--
-GAVVDFTA-R--NGITPLHVA-SKRGN-----------TNMVKLLLDRGGQIDAKTRD-
------------------------------------------------------------
---------------------------------------GLTPLHCAARS----------
-------------GHDQVVELLLER-----------GAPLLARTKNG-LSPLHMAAQGDH
VECVKHLL-QH-KAPVDDVTLDYLTALHVAAHCGHYRVTKLLLDK---------------
------------------------------------------------------------
------------------------------------------------------------
------------------------------------------------------------
------------------------------------------------------------
RANPNAR-----------------------------------------------------
------------------------------------------------------------
---ALNGFTPLHIA-----CKKNRIKVMELLV-------------KYGASIQAITESGLT
PIHVAAFMGHLNIVLLLLQN-GASPDVTNIRGE-TALHMAARAGQVEVVRCLLRNGALVD
ARAREEQTP-----------LHIASRLGKTEIVQLLLQHMAHPDA------ATTN-----
-----GYTPLHISAREGQVDVASVLLEAGAA-HSLATKKGF---TPLHVASKYGSLDVAK
LLLQRRAP---VDSAGKNG------------LTPLHVAAHYDNQKVALLLLEKGSSPHAT
AKNGY------------------------------------------TPLHI--------
------------------------------AAKKNQMQIATTLLNYG-AETNILTKQGV-
-TP----------------------------------LHLA------------SQEGHAD
MVNLLLEKGAN---IHVAT--KSGLTSLHLAAQEDKVNVADMLIKH--------------
GANKDAQTKLGYTPLIVACHYGNIKMVNF---LLKQGANVNAKTKNGYTPLHQAAQQGHT
HIINVLLQHGAKPNAVTANGNTALAIAKRLGYISVVDTLKVVTEEVITTTT----TVTEK
HKLNV-------------------PETMTEILDVSDEEGDDTMTGDGG------------
-----EYLRPEDLKE----LGDDSLPSSQFLDG--MNYLRYSLEGGRS-DSLRSFSSDRS
RTLSHTSYLRDSTMIDDTVIIPSHQISTLTKEGERN-SYRLSWSPDNLDNITLSASPIHS
GCLSSKKDIGSLLTSHTSPYFDHENSSFLVSFMVD-------------------------
-ARGGAMRGCRHNGLRIIIPPRKCTAPTRVTCRLVK-RHRLATMPPMVEGDGLASR----
-LIEVGPSGAQFLGPVIVEIPHFAALRGKERE----------------LVILRSENGDNW
KEHFCEFTEDELNEILNGMDEVLDTPE-----------ELEKKRIC-----RIITRDFPQ
YFAVVSRIKQDSNLIGPEGGVLSSTVVPQVQAVFPEGALTKRIRVGLQAQPMHSELIKKI
LGNKATFSPIVTLEPRRRKFHKPITMTIPVPKASSDMMINGYGGETPT------------
-----LRLLCSITGGTTPAQWEDITGTTPLTYVNECVSFTTNVSARFWLIDCRQIQESVA
FASQVYREIICVPYMAKFVVFAKSQDPIEARLRCFCMTDDKVDKTLEQQENFAEVARSRD
VEVLEGKPIFVDCFGNLVPLTKSGQHHIFSFYA------FKENRLPL------FVKVRDT
---------------------------------TQEPCGRLSFMK---EPKSSRGLVHQA
ICNLNITLPVYTKESESDQEQEEETDMTSEKQQQDDQERIEERLAHIADHLGFSW-----
---------TELARELDFTEEQIHQVRIENP------NSLQDQSHALLKYWLERDGKHAT
DSGLTECLKKINRMDIVHLMESSMEMSRDRSRTYAEIEQTMVLDHSEGFSALHEDL----
----CSTKDKKEEEYSFS---KDSEPSDHPPLVSEEDLSLS---CSPLHEGTSKAEAEVS
VVELLHQIQKDHVKAEFSGKPHELTEDSPTTQEYVITTCGADLTQVPQSVKTASIASDKS
GDSAAGCEDLERPPFHTSASSDRTDSP--IVEEPEDHH----------------FHQEDT
QPRKNSLVIVESTDEQPEE---LERHEEE---LLEK------------------------
-------ADDVPEIPSEG--------VTEEQYVD----------EHGHIVVKKVTRKIIR
RFVLPDGTEKEEVV----------------------------------------------
--MQG------EP-QDPVTVEEGDSFSKVIKRVVLKSESEQSEVTFSE-----PSVLPSA
SEFQAEPV------------------EGRKVSKVIKTTLVHGERMEK-------------
--------HHGDSSLAVNLPSAKDDFEEALS-----YIGNKVKIEVPPLVEKEVMKEDGS
LIKRTTMSKASTQKRTVVKDQYGNRIHVELLEDTPEALPQDDIQHDLQQLLRHFCK----
------------------------------------------DDQKKEAK----------
-------------
>TRINITY_DN29554_c0_g1::TRINITY_DN29554_c0_g1_i5::g.30::m.30 type:5prime_partial len:1677 gc:universal TRINITY_DN29554_c0_g1_i5:6836-1806(-)
------------------------------------------------------------
------------------------------------------------------------
------------------------------------------------------------
------------------------------------------------------------
--------------SKMMVN-------------RTT------------------------
------------------------------------------------------------
------------------------------------------------------------
------------------------------------------------------------
------------------------------------------------------------
------------------------------------------------------------
------------------------------------------------------------
-------------------------ESGFTPLHIAAHYGNVNV--ATLL-----------
-------------------------------------------------------LNR--
-GAVVDFTA-R--NGITPLHVA-SKRGN-----------TNMVKLLLDRGGQIDAKTRD-
------------------------------------------------------------
---------------------------------------GLTPLHCAARS----------
-------------GHDQVVELLLER-----------GAPLLARTKNG-LSPLHMAAQGDH
VECVKHLL-QH-KAPVDDVTLDYLTALHVAAHCGHYRVTKLLLDK---------------
------------------------------------------------------------
------------------------------------------------------------
------------------------------------------------------------
------------------------------------------------------------
RANPNAR-----------------------------------------------------
------------------------------------------------------------
---ALNGFTPLHIA-----CKKNRIKVMELLV-------------KYGASIQAITESGLT
PIHVAAFMGHLNIVLLLLQN-GASPDVTNIRGE-TALHMAARAGQVEVVRCLLRNGALVD
ARAREEQTP-----------LHIASRLGKTEIVQLLLQHMAHPDA------ATTN-----
-----GYTPLHISAREGQVDVASVLLEAGAA-HSLATKKGF---TPLHVASKYGSLDVAK
LLLQRRAP---VDSAGKNG------------LTPLHVAAHYDNQKVALLLLEKGSSPHAT
AKNGY------------------------------------------TPLHI--------
------------------------------AAKKNQMQIATTLLNYG-AETNILTKQGV-
-TP----------------------------------LHLA------------SQEGHAD
MVNLLLEKGAN---IHVAT--KSGLTSLHLAAQEDKVNVADMLIKH--------------
GANKDAQTKLGYTPLIVACHYGNIKMVNF---LLKQGANVNAKTKNGYTPLHQAAQQGHT
HIINVLLQHGAKPNAVTANGNTALAIAKRLGYISVVDTLKVVTEEVITTTT----TVTEK
HKLNV-------------------PETMTEILDVSDEEGDDTMTGDGG------------
-----EYLRPEDLKE----LGDDSLPSSQFLDG--MNYLRYSLEGGRS-DSLRSFSSDRS
RTLSHTSYLRDSTMIDDTVIIPSHQISTLTKEGERN-SYRLSWSPDNLDNITLSASPIHS
G--------------------------FLVSFMVD-------------------------
-ARGGAMRGCRHNGLRIIIPPRKCTAPTRVTCRLVK-RHRLATMPPMVEGDGLASR----
-LIEVGPSGAQFLGPVIVEIPHFAALRGKERE----------------LVILRSENGDNW
KEHFCEFTEDELNEILNGMDEVLDTPE-----------ELEKKRIC-----RIITRDFPQ
YFAVVSRIKQDSNLIGPEGGVLSSTVVPQVQAVFPEGALTKRIRVGLQAQPMHSELIKKI
LGNKATFSPIVTLEPRRRKFHKPITMTIPVPKASSDMMINGYGGETPT------------
-----LRLLCSITGGTTPAQWEDITGTTPLTYVNECVSFTTNVSARFWLIDCRQIQESVA
FASQVYREIICVPYMAKFVVFAKSQDPIEARLRCFCMTDDKVDKTLEQQENFAEVARSRD
VEVLEGKPIFVDCFGNLVPLTKSGQHHIFSFYA------FKENRLPL------FVKVRDT
---------------------------------TQEPCGRLSFMK---EPKSSRGLVHQA
ICNLNITLPVYTKESESDQEQEEETDMTSEKQQQDDQERIEERLAHIADHLGFSW-----
---------TELARELDFTEEQIHQVRIENP------NSLQDQSHALLKYWLERDGKHAT
DSGLTECLKKINRMDIVHLMESSMEMSRDRSRTYAEIEQTMVLDHSEGFSALHEDL----
----CSTKDKKEEEYSFS---KDSEPSDHPPLVSEEDLSLS---CSPLHEGTSKAEAEVS
VVELLHQIQKDHVKAEFSGKPHELTEDSPTTQEYVITTCGADLTQVPQSVKTASIASDKS
GDSAAGCEDLERPPFHTSASSDRTDSP--IVEEPEDHH----------------FHQEDT
QPRKNSLVIVESTDEQPEE---LERHEEE---LLEK------------------------
-------ADDVPEIPSEG--------VTEEQYVD----------EHGHIVVKKVTRKIIR
RFVLPDGTEKEEVV----------------------------------------------
--MQG------EP-QDPVTVEEGDSFSKVIKRVVLKSESEQSEVTFSE-----PSVLPSA
SEFQAEPV------------------EGRKVSKVIKTTLVHGERMEK-------------
--------HHGDSSLAVNLPSAKDDFE---------------------------------
-------------------------------EDNNE------------------------
------------------------------------------------------------
-------------
>TRINITY_DN29554_c0_g1::TRINITY_DN29554_c0_g1_i6::g.33::m.33 type:5prime_partial len:1697 gc:universal TRINITY_DN29554_c0_g1_i6:6896-1806(-)
------------------------------------------------------------
------------------------------------------------------------
------------------------------------------------------------
------------------------------------------------------------
--------------SKMMVN-------------RTT------------------------
------------------------------------------------------------
------------------------------------------------------------
------------------------------------------------------------
------------------------------------------------------------
------------------------------------------------------------
------------------------------------------------------------
-------------------------ESGFTPLHIAAHYGNVNV--ATLL-----------
-------------------------------------------------------LNR--
-GAVVDFTA-R--NGITPLHVA-SKRGN-----------TNMVKLLLDRGGQIDAKTRD-
------------------------------------------------------------
---------------------------------------GLTPLHCAARS----------
-------------GHDQVVELLLER-----------GAPLLARTKNG-LSPLHMAAQGDH
VECVKHLL-QH-KAPVDDVTLDYLTALHVAAHCGHYRVTKLLLDK---------------
------------------------------------------------------------
------------------------------------------------------------
------------------------------------------------------------
------------------------------------------------------------
RANPNAR-----------------------------------------------------
------------------------------------------------------------
---ALNGFTPLHIA-----CKKNRIKVMELLV-------------KYGASIQAITESGLT
PIHVAAFMGHLNIVLLLLQN-GASPDVTNIRGE-TALHMAARAGQVEVVRCLLRNGALVD
ARAREEQTP-----------LHIASRLGKTEIVQLLLQHMAHPDA------ATTN-----
-----GYTPLHISAREGQVDVASVLLEAGAA-HSLATKKGF---TPLHVASKYGSLDVAK
LLLQRRAP---VDSAGKNG------------LTPLHVAAHYDNQKVALLLLEKGSSPHAT
AKNGY------------------------------------------TPLHI--------
------------------------------AAKKNQMQIATTLLNYG-AETNILTKQGV-
-TP----------------------------------LHLA------------SQEGHAD
MVNLLLEKGAN---IHVAT--KSGLTSLHLAAQEDKVNVADMLIKH--------------
GANKDAQTKLGYTPLIVACHYGNIKMVNF---LLKQGANVNAKTKNGYTPLHQAAQQGHT
HIINVLLQHGAKPNAVTANGNTALAIAKRLGYISVVDTLKVVTEEVITTTT----TVTEK
HKLNV-------------------PETMTEILDVSDEEGDDTMTGDGG------------
-----EYLRPEDLKE----LGDDSLPSSQFLDG--MNYLRYSLEGGRS-DSLRSFSSDRS
RTLSHTSYLRDSTMIDDTVIIPSHQISTLTKEGERN-SYRLSWSPDNLDNITLSASPIHS
G--------------------------FLVSFMVD-------------------------
-ARGGAMRGCRHNGLRIIIPPRKCTAPTRVTCRLVK-RHRLATMPPMVEGDGLASR----
-LIEVGPSGAQFLGPVIVEIPHFAALRGKERE----------------LVILRSENGDNW
KEHFCEFTEDELNEILNGMDEVLDTPE-----------ELEKKRIC-----RIITRDFPQ
YFAVVSRIKQDSNLIGPEGGVLSSTVVPQVQAVFPEGALTKRIRVGLQAQPMHSELIKKI
LGNKATFSPIVTLEPRRRKFHKPITMTIPVPKASSDMMINGYGGETPT------------
-----LRLLCSITGGTTPAQWEDITGTTPLTYVNECVSFTTNVSARFWLIDCRQIQESVA
FASQVYREIICVPYMAKFVVFAKSQDPIEARLRCFCMTDDKVDKTLEQQENFAEVARSRD
VEVLEGKPIFVDCFGNLVPLTKSGQHHIFSFYA------FKENRLPL------FVKVRDT
---------------------------------TQEPCGRLSFMK---EPKSSRGLVHQA
ICNLNITLPVYTK-----------TDMTSEKQQQDDQERIEERLAHIADHLGFSW-----
---------TELARELDFTEEQIHQVRIENP------NSLQDQSHALLKYWLERDGKHAT
DSGLTECLKKINRMDIVHLMESSMEMSRDRSRTYAEIEQTMVLDHSEGFSALHEDL----
----CSTKDKKEEEYSFS---KDSEPSDHPPLVSEEDLSLS---CSPLHEGTSKAEAEVS
VVELLHQIQKDHVKAEFSGKPHELTEDSPTTQEYVITTCGADLTQVPQSVKTASIASDKS
GDSAAGCEDLERPPFHTSASSDRTDSP--IVEEPEDHH----------------FHQEDT
QPRKNSLVIVESTDEQPEE---LERHEEE---LLEKELAEELGELEVSSDEEEMVTTRVV
RRRVIIQADDVPEIPSEG--------VTEEQYVD----------EHGHIVVKKVTRKIIR
RFVLPDGTEKEEVV----------------------------------------------
--MQG------EP-QDPVTVEEGDSFSKVIKRVVLKSESEQSEVTFSE-----PSVLPSA
SEFQAEPV------------------EGRKVSKVIKTTLVHGERMEK-------------
--------HHGDSSLAVNLPSAKDDFE---------------------------------
-------------------------------EDNNE------------------------
------------------------------------------------------------
-------------
>TRINITY_DN29554_c0_g1::TRINITY_DN29554_c0_g1_i7::g.36::m.36 type:5prime_partial len:1764 gc:universal TRINITY_DN29554_c0_g1_i7:6928-1637(-)
------------------------------------------------------------
------------------------------------------------------------
------------------------------------------------------------
------------------------------------------------------------
--------------SKMMVN-------------RTT------------------------
------------------------------------------------------------
------------------------------------------------------------
------------------------------------------------------------
------------------------------------------------------------
------------------------------------------------------------
------------------------------------------------------------
-------------------------ESGFTPLHIAAHYGNVNV--ATLL-----------
-------------------------------------------------------LNR--
-GAVVDFTA-R--NGITPLHVA-SKRGN-----------TNMVKLLLDRGGQIDAKTRD-
------------------------------------------------------------
---------------------------------------GLTPLHCAARS----------
-------------GHDQVVELLLER-----------GAPLLARTKNG-LSPLHMAAQGDH
VECVKHLL-QH-KAPVDDVTLDYLTALHVAAHCGHYRVTKLLLDK---------------
------------------------------------------------------------
------------------------------------------------------------
------------------------------------------------------------
------------------------------------------------------------
RANPNAR-----------------------------------------------------
------------------------------------------------------------
---ALNGFTPLHIA-----CKKNRIKVMELLV-------------KYGASIQAITESGLT
PIHVAAFMGHLNIVLLLLQN-GASPDVTNIRGE-TALHMAARAGQVEVVRCLLRNGALVD
ARAREEQTP-----------LHIASRLGKTEIVQLLLQHMAHPDA------ATTN-----
-----GYTPLHISAREGQVDVASVLLEAGAA-HSLATKKGF---TPLHVASKYGSLDVAK
LLLQRRAP---VDSAGKNG------------LTPLHVAAHYDNQKVALLLLEKGSSPHAT
AKNGY------------------------------------------TPLHI--------
------------------------------AAKKNQMQIATTLLNYG-AETNILTKQGV-
-TP----------------------------------LHLA------------SQEGHAD
MVNLLLEKGAN---IHVAT--KSGLTSLHLAAQEDKVNVADMLIKH--------------
GANKDAQTKLGYTPLIVACHYGNIKMVNF---LLKQGANVNAKTKNGYTPLHQAAQQGHT
HIINVLLQHGAKPNAVTANGNTALAIAKRLGYISVVDTLKVVTEEVITTTT----TVTEK
HKLNV-------------------PETMTEILDVSDEEGDDTMTGDGG------------
-----EYLRPEDLKE----LGDDSLPSSQFLDG--MNYLRYSLEGGRS-DSLRSFSSDRS
RTLSHTSYLRDSTMIDDTVIIPSHQISTLTKEGERN-SYRLSWSPDNLDNITLSASPIHS
G--------------------------FLVSFMVD-------------------------
-ARGGAMRGCRHNGLRIIIPPRKCTAPTRVTCRLVK-RHRLATMPPMVEGDGLASR----
-LIEVGPSGAQFLGPVIVEIPHFAALRGKERE----------------LVILRSENGDNW
KEHFCEFTEDELNEILNGMDEVLDTPE-----------ELEKKRIC-----RIITRDFPQ
YFAVVSRIKQDSNLIGPEGGVLSSTVVPQVQAVFPEGALTKRIRVGLQAQPMHSELIKKI
LGNKATFSPIVTLEPRRRKFHKPITMTIPVPKASSDMMINGYGGETPT------------
-----LRLLCSITGGTTPAQWEDITGTTPLTYVNECVSFTTNVSARFWLIDCRQIQESVA
FASQVYREIICVPYMAKFVVFAKSQDPIEARLRCFCMTDDKVDKTLEQQENFAEVARSRD
VEVLEGKPIFVDCFGNLVPLTKSGQHHIFSFYA------FKENRLPL------FVKVRDT
---------------------------------TQEPCGRLSFMK---EPKSSRGLVHQA
ICNLNITLPVYTKESESDQEQEEETDMTSEKQQQDDQERIEERLAHIADHLGFSW-----
---------TELARELDFTEEQIHQVRIENP------NSLQDQSHALLKYWLERDGKHAT
DSGLTECLKKINRMDIVHLMESSMEMSRDRSRTYAEIEQTMVLDHSEGFSALHEDL----
----CSTKDKKEEEYSFS---KDSEPSDHPPLVSEEDLSLS---CSPLHEGTSKAEAEVS
VVELLHQIQKDHVKAEFSGKPHELTEDSPTTQEYVITTCGADLTQVPQSVKTASIASDKS
GDSAAGCEDLERPPFHTSASSDRTDSP--IVEEPEDHH----------------FHQEDT
QPRKNSLVIVESTDEQPEE---LERHEEE---LLEK------------------------
-------ADDVPEIPSEG--------VTEEQYVD----------EHGHIVVKKVTRKIIR
RFVLPDGTEKEEVV----------------------------------------------
--MQG------EP-QDPVTVEEGDSFSKVIKRVVLKSESEQSEVTFSE-----PSVLPSA
SEFQAEPV------------------EGRKVSKVIKTTLVHGERMEK-------------
--------HHGDSSLAVNLPSAKDDFEEALS-----YIGNKVKIEVPPLVEKEVMKEDGS
LIKRTTMSKASTQKRTVVKDQYGNRIHVELLEDTPEALPQDDIQHDLQQLLRHFCK----
------------------------------------------DDQKKEAK----------
-------------
>TRINITY_DN29554_c0_g1::TRINITY_DN29554_c0_g1_i8::g.39::m.39 type:5prime_partial len:1795 gc:universal TRINITY_DN29554_c0_g1_i8:7021-1637(-)
------------------------------------------------------------
------------------------------------------------------------
------------------------------------------------------------
------------------------------------------------------------
--------------SKMMVN-------------RTT------------------------
------------------------------------------------------------
------------------------------------------------------------
------------------------------------------------------------
------------------------------------------------------------
------------------------------------------------------------
------------------------------------------------------------
-------------------------ESGFTPLHIAAHYGNVNV--ATLL-----------
-------------------------------------------------------LNR--
-GAVVDFTA-R--NGITPLHVA-SKRGN-----------TNMVKLLLDRGGQIDAKTRD-
------------------------------------------------------------
---------------------------------------GLTPLHCAARS----------
-------------GHDQVVELLLER-----------GAPLLARTKNG-LSPLHMAAQGDH
VECVKHLL-QH-KAPVDDVTLDYLTALHVAAHCGHYRVTKLLLDK---------------
------------------------------------------------------------
------------------------------------------------------------
------------------------------------------------------------
------------------------------------------------------------
RANPNAR-----------------------------------------------------
------------------------------------------------------------
---ALNGFTPLHIA-----CKKNRIKVMELLV-------------KYGASIQAITESGLT
PIHVAAFMGHLNIVLLLLQN-GASPDVTNIRGE-TALHMAARAGQVEVVRCLLRNGALVD
ARAREEQTP-----------LHIASRLGKTEIVQLLLQHMAHPDA------ATTN-----
-----GYTPLHISAREGQVDVASVLLEAGAA-HSLATKKGF---TPLHVASKYGSLDVAK
LLLQRRAP---VDSAGKNG------------LTPLHVAAHYDNQKVALLLLEKGSSPHAT
AKNGY------------------------------------------TPLHI--------
------------------------------AAKKNQMQIATTLLNYG-AETNILTKQGV-
-TP----------------------------------LHLA------------SQEGHAD
MVNLLLEKGAN---IHVAT--KSGLTSLHLAAQEDKVNVADMLIKH--------------
GANKDAQTKLGYTPLIVACHYGNIKMVNF---LLKQGANVNAKTKNGYTPLHQAAQQGHT
HIINVLLQHGAKPNAVTANGNTALAIAKRLGYISVVDTLKVVTEEVITTTT----TVTEK
HKLNV-------------------PETMTEILDVSDEEGDDTMTGDGG------------
-----EYLRPEDLKE----LGDDSLPSSQFLDG--MNYLRYSLEGGRS-DSLRSFSSDRS
RTLSHTSYLRDSTMIDDTVIIPSHQISTLTKEGERN-SYRLSWSPDNLDNITLSASPIHS
G--------------------------FLVSFMVD-------------------------
-ARGGAMRGCRHNGLRIIIPPRKCTAPTRVTCRLVK-RHRLATMPPMVEGDGLASR----
-LIEVGPSGAQFLGPVIVEIPHFAALRGKERE----------------LVILRSENGDNW
KEHFCEFTEDELNEILNGMDEVLDTPE-----------ELEKKRIC-----RIITRDFPQ
YFAVVSRIKQDSNLIGPEGGVLSSTVVPQVQAVFPEGALTKRIRVGLQAQPMHSELIKKI
LGNKATFSPIVTLEPRRRKFHKPITMTIPVPKASSDMMINGYGGETPT------------
-----LRLLCSITGGTTPAQWEDITGTTPLTYVNECVSFTTNVSARFWLIDCRQIQESVA
FASQVYREIICVPYMAKFVVFAKSQDPIEARLRCFCMTDDKVDKTLEQQENFAEVARSRD
VEVLEGKPIFVDCFGNLVPLTKSGQHHIFSFYA------FKENRLPL------FVKVRDT
---------------------------------TQEPCGRLSFMK---EPKSSRGLVHQA
ICNLNITLPVYTKESESDQEQEEETDMTSEKQQQDDQERIEERLAHIADHLGFSW-----
---------TELARELDFTEEQIHQVRIENP------NSLQDQSHALLKYWLERDGKHAT
DSGLTECLKKINRMDIVHLMESSMEMSRDRSRTYAEIEQTMVLDHSEGFSALHEDL----
----CSTKDKKEEEYSFS---KDSEPSDHPPLVSEEDLSLS---CSPLHEGTSKAEAEVS
VVELLHQIQKDHVKAEFSGKPHELTEDSPTTQEYVITTCGADLTQVPQSVKTASIASDKS
GDSAAGCEDLERPPFHTSASSDRTDSP--IVEEPEDHH----------------FHQEDT
QPRKNSLVIVESTDEQPEE---LERHEEE---LLEKELAEELGELEVSSDEEEMVTTRVV
RRRVIIQADDVPEIPSEG--------VTEEQYVD----------EHGHIVVKKVTRKIIR
RFVLPDGTEKEEVV----------------------------------------------
--MQG------EP-QDPVTVEEGDSFSKVIKRVVLKSESEQSEVTFSE-----PSVLPSA
SEFQAEPV------------------EGRKVSKVIKTTLVHGERMEK-------------
--------HHGDSSLAVNLPSAKDDFEEALS-----YIGNKVKIEVPPLVEKEVMKEDGS
LIKRTTMSKASTQKRTVVKDQYGNRIHVELLEDTPEALPQDDIQHDLQQLLRHFCK----
------------------------------------------DDQKKEAK----------
-------------
>TRINITY_DN29554_c0_g1::TRINITY_DN29554_c0_g1_i9::g.42::m.42 type:5prime_partial len:1666 gc:universal TRINITY_DN29554_c0_g1_i9:6803-1806(-)
------------------------------------------------------------
------------------------------------------------------------
------------------------------------------------------------
------------------------------------------------------------
--------------SKMMVN-------------RTT------------------------
------------------------------------------------------------
------------------------------------------------------------
------------------------------------------------------------
------------------------------------------------------------
------------------------------------------------------------
------------------------------------------------------------
-------------------------ESGFTPLHIAAHYGNVNV--ATLL-----------
-------------------------------------------------------LNR--
-GAVVDFTA-R--NGITPLHVA-SKRGN-----------TNMVKLLLDRGGQIDAKTRD-
------------------------------------------------------------
---------------------------------------GLTPLHCAARS----------
-------------GHDQVVELLLER-----------GAPLLARTKNG-LSPLHMAAQGDH
VECVKHLL-QH-KAPVDDVTLDYLTALHVAAHCGHYRVTKLLLDK---------------
------------------------------------------------------------
------------------------------------------------------------
------------------------------------------------------------
------------------------------------------------------------
RANPNAR-----------------------------------------------------
------------------------------------------------------------
---ALNGFTPLHIA-----CKKNRIKVMELLV-------------KYGASIQAITESGLT
PIHVAAFMGHLNIVLLLLQN-GASPDVTNIRGE-TALHMAARAGQVEVVRCLLRNGALVD
ARAREEQTP-----------LHIASRLGKTEIVQLLLQHMAHPDA------ATTN-----
-----GYTPLHISAREGQVDVASVLLEAGAA-HSLATKKGF---TPLHVASKYGSLDVAK
LLLQRRAP---VDSAGKNG------------LTPLHVAAHYDNQKVALLLLEKGSSPHAT
AKNGY------------------------------------------TPLHI--------
------------------------------AAKKNQMQIATTLLNYG-AETNILTKQGV-
-TP----------------------------------LHLA------------SQEGHAD
MVNLLLEKGAN---IHVAT--KSGLTSLHLAAQEDKVNVADMLIKH--------------
GANKDAQTKLGYTPLIVACHYGNIKMVNF---LLKQGANVNAKTKNGYTPLHQAAQQGHT
HIINVLLQHGAKPNAVTANGNTALAIAKRLGYISVVDTLKVVTEEVITTTT----TVTEK
HKLNV-------------------PETMTEILDVSDEEGDDTMTGDGG------------
-----EYLRPEDLKE----LGDDSLPSSQFLDG--MNYLRYSLEGGRS-DSLRSFSSDRS
RTLSHTSYLRDSTMIDDTVIIPSHQISTLTKEGERN-SYRLSWSPDNLDNITLSASPIHS
G--------------------------FLVSFMVD-------------------------
-ARGGAMRGCRHNGLRIIIPPRKCTAPTRVTCRLVK-RHRLATMPPMVEGDGLASR----
-LIEVGPSGAQFLGPVIVEIPHFAALRGKERE----------------LVILRSENGDNW
KEHFCEFTEDELNEILNGMDEVLDTPE-----------ELEKKRIC-----RIITRDFPQ
YFAVVSRIKQDSNLIGPEGGVLSSTVVPQVQAVFPEGALTKRIRVGLQAQPMHSELIKKI
LGNKATFSPIVTLEPRRRKFHKPITMTIPVPKASSDMMINGYGGETPT------------
-----LRLLCSITGGTTPAQWEDITGTTPLTYVNECVSFTTNVSARFWLIDCRQIQESVA
FASQVYREIICVPYMAKFVVFAKSQDPIEARLRCFCMTDDKVDKTLEQQENFAEVARSRD
VEVLEGKPIFVDCFGNLVPLTKSGQHHIFSFYA------FKENRLPL------FVKVRDT
---------------------------------TQEPCGRLSFMK---EPKSSRGLVHQA
ICNLNITLPVYTK-----------TDMTSEKQQQDDQERIEERLAHIADHLGFSW-----
---------TELARELDFTEEQIHQVRIENP------NSLQDQSHALLKYWLERDGKHAT
DSGLTECLKKINRMDIVHLMESSMEMSRDRSRTYAEIEQTMVLDHSEGFSALHEDL----
----CSTKDKKEEEYSFS---KDSEPSDHPPLVSEEDLSLS---CSPLHEGTSKAEAEVS
VVELLHQIQKDHVKAEFSGKPHELTEDSPTTQEYVITTCGADLTQVPQSVKTASIASDKS
GDSAAGCEDLERPPFHTSASSDRTDSP--IVEEPEDHH----------------FHQEDT
QPRKNSLVIVESTDEQPEE---LERHEEE---LLEK------------------------
-------ADDVPEIPSEG--------VTEEQYVD----------EHGHIVVKKVTRKIIR
RFVLPDGTEKEEVV----------------------------------------------
--MQG------EP-QDPVTVEEGDSFSKVIKRVVLKSESEQSEVTFSE-----PSVLPSA
SEFQAEPV------------------EGRKVSKVIKTTLVHGERMEK-------------
--------HHGDSSLAVNLPSAKDDFE---------------------------------
-------------------------------EDNNE------------------------
------------------------------------------------------------
-------------
>TRINITY_DN29554_c0_g1::TRINITY_DN29554_c0_g1_i10::g.45::m.45 type:5prime_partial len:1734 gc:universal TRINITY_DN29554_c0_g1_i10:7007-1806(-)
------------------------------------------------------------
------------------------------------------------------------
------------------------------------------------------------
------------------------------------------------------------
--------------SKMMVN-------------RTT------------------------
------------------------------------------------------------
------------------------------------------------------------
------------------------------------------------------------
------------------------------------------------------------
------------------------------------------------------------
------------------------------------------------------------
-------------------------ESGFTPLHIAAHYGNVNV--ATLL-----------
-------------------------------------------------------LNR--
-GAVVDFTA-R--NGITPLHVA-SKRGN-----------TNMVKLLLDRGGQIDAKTRD-
------------------------------------------------------------
---------------------------------------GLTPLHCAARS----------
-------------GHDQVVELLLER-----------GAPLLARTKNG-LSPLHMAAQGDH
VECVKHLL-QH-KAPVDDVTLDYLTALHVAAHCGHYRVTKLLLDK---------------
------------------------------------------------------------
------------------------------------------------------------
------------------------------------------------------------
------------------------------------------------------------
RANPNAR-----------------------------------------------------
------------------------------------------------------------
---ALNGFTPLHIA-----CKKNRIKVMELLV-------------KYGASIQAITESGLT
PIHVAAFMGHLNIVLLLLQN-GASPDVTNIRGE-TALHMAARAGQVEVVRCLLRNGALVD
ARAREEQTP-----------LHIASRLGKTEIVQLLLQHMAHPDA------ATTN-----
-----GYTPLHISAREGQVDVASVLLEAGAA-HSLATKKGF---TPLHVASKYGSLDVAK
LLLQRRAP---VDSAGKNG------------LTPLHVAAHYDNQKVALLLLEKGSSPHAT
AKNGY------------------------------------------TPLHI--------
------------------------------AAKKNQMQIATTLLNYG-AETNILTKQGV-
-TP----------------------------------LHLA------------SQEGHAD
MVNLLLEKGAN---IHVAT--KSGLTSLHLAAQEDKVNVADMLIKH--------------
GANKDAQTKLGYTPLIVACHYGNIKMVNF---LLKQGANVNAKTKNGYTPLHQAAQQGHT
HIINVLLQHGAKPNAVTANGNTALAIAKRLGYISVVDTLKVVTEEVITTTT----TVTEK
HKLNV-------------------PETMTEILDVSDEEGDDTMTGDGG------------
-----EYLRPEDLKE----LGDDSLPSSQFLDG--MNYLRYSLEGGRS-DSLRSFSSDRS
RTLSHTSYLRDSTMIDDTVIIPSHQISTLTKEGERN-SYRLSWSPDNLDNITLSASPIHS
GCLSSKKDIGSLLTSHTSPYFDHENSSFLVSFMVD-------------------------
-ARGGAMRGCRHNGLRIIIPPRKCTAPTRVTCRLVK-RHRLATMPPMVEGDGLASR----
-LIEVGPSGAQFLGPVIVEIPHFAALRGKERE----------------LVILRSENGDNW
KEHFCEFTEDELNEILNGMDEVLDTPE-----------ELEKKRIC-----RIITRDFPQ
YFAVVSRIKQDSNLIGPEGGVLSSTVVPQVQAVFPEGALTKRIRVGLQAQPMHSELIKKI
LGNKATFSPIVTLEPRRRKFHKPITMTIPVPKASSDMMINGYGGETPT------------
-----LRLLCSITGGTTPAQWEDITGTTPLTYVNECVSFTTNVSARFWLIDCRQIQESVA
FASQVYREIICVPYMAKFVVFAKSQDPIEARLRCFCMTDDKVDKTLEQQENFAEVARSRD
VEVLEGKPIFVDCFGNLVPLTKSGQHHIFSFYA------FKENRLPL------FVKVRDT
---------------------------------TQEPCGRLSFMK---EPKSSRGLVHQA
ICNLNITLPVYTKESESDQEQEEETDMTSEKQQQDDQERIEERLAHIADHLGFSW-----
---------TELARELDFTEEQIHQVRIENP------NSLQDQSHALLKYWLERDGKHAT
DSGLTECLKKINRMDIVHLMESSMEMSRDRSRTYAEIEQTMVLDHSEGFSALHEDL----
----CSTKDKKEEEYSFS---KDSEPSDHPPLVSEEDLSLS---CSPLHEGTSKAEAEVS
VVELLHQIQKDHVKAEFSGKPHELTEDSPTTQEYVITTCGADLTQVPQSVKTASIASDKS
GDSAAGCEDLERPPFHTSASSDRTDSP--IVEEPEDHH----------------FHQEDT
QPRKNSLVIVESTDEQPEE---LERHEEE---LLEKELAEELGELEVSSDEEEMVTTRVV
RRRVIIQADDVPEIPSEG--------VTEEQYVD----------EHGHIVVKKVTRKIIR
RFVLPDGTEKEEVV----------------------------------------------
--MQG------EP-QDPVTVEEGDSFSKVIKRVVLKSESEQSEVTFSE-----PSVLPSA
SEFQAEPV------------------EGRKVSKVIKTTLVHGERMEK-------------
--------HHGDSSLAVNLPSAKDDFE---------------------------------
-------------------------------EDNNE------------------------
------------------------------------------------------------
-------------
>TRINITY_DN29554_c0_g1::TRINITY_DN29554_c0_g1_i11::g.48::m.48 type:5prime_partial len:1708 gc:universal TRINITY_DN29554_c0_g1_i11:6929-1806(-)
------------------------------------------------------------
------------------------------------------------------------
------------------------------------------------------------
------------------------------------------------------------
--------------SKMMVN-------------RTT------------------------
------------------------------------------------------------
------------------------------------------------------------
------------------------------------------------------------
------------------------------------------------------------
------------------------------------------------------------
------------------------------------------------------------
-------------------------ESGFTPLHIAAHYGNVNV--ATLL-----------
-------------------------------------------------------LNR--
-GAVVDFTA-R--NGITPLHVA-SKRGN-----------TNMVKLLLDRGGQIDAKTRD-
------------------------------------------------------------
---------------------------------------GLTPLHCAARS----------
-------------GHDQVVELLLER-----------GAPLLARTKNG-LSPLHMAAQGDH
VECVKHLL-QH-KAPVDDVTLDYLTALHVAAHCGHYRVTKLLLDK---------------
------------------------------------------------------------
------------------------------------------------------------
------------------------------------------------------------
------------------------------------------------------------
RANPNAR-----------------------------------------------------
------------------------------------------------------------
---ALNGFTPLHIA-----CKKNRIKVMELLV-------------KYGASIQAITESGLT
PIHVAAFMGHLNIVLLLLQN-GASPDVTNIRGE-TALHMAARAGQVEVVRCLLRNGALVD
ARAREEQTP-----------LHIASRLGKTEIVQLLLQHMAHPDA------ATTN-----
-----GYTPLHISAREGQVDVASVLLEAGAA-HSLATKKGF---TPLHVASKYGSLDVAK
LLLQRRAP---VDSAGKNG------------LTPLHVAAHYDNQKVALLLLEKGSSPHAT
AKNGY------------------------------------------TPLHI--------
------------------------------AAKKNQMQIATTLLNYG-AETNILTKQGV-
-TP----------------------------------LHLA------------SQEGHAD
MVNLLLEKGAN---IHVAT--KSGLTSLHLAAQEDKVNVADMLIKH--------------
GANKDAQTKLGYTPLIVACHYGNIKMVNF---LLKQGANVNAKTKNGYTPLHQAAQQGHT
HIINVLLQHGAKPNAVTANGNTALAIAKRLGYISVVDTLKVVTEEVITTTT----TVTEK
HKLNV-------------------PETMTEILDVSDEEGDDTMTGDGG------------
-----EYLRPEDLKE----LGDDSLPSSQFLDG--MNYLRYSLEGGRS-DSLRSFSSDRS
RTLSHTSYLRDSTMIDDTVIIPSHQISTLTKEGERN-SYRLSWSPDNLDNITLSASPIHS
G--------------------------FLVSFMVD-------------------------
-ARGGAMRGCRHNGLRIIIPPRKCTAPTRVTCRLVK-RHRLATMPPMVEGDGLASR----
-LIEVGPSGAQFLGPVIVEIPHFAALRGKERE----------------LVILRSENGDNW
KEHFCEFTEDELNEILNGMDEVLDTPE-----------ELEKKRIC-----RIITRDFPQ
YFAVVSRIKQDSNLIGPEGGVLSSTVVPQVQAVFPEGALTKRIRVGLQAQPMHSELIKKI
LGNKATFSPIVTLEPRRRKFHKPITMTIPVPKASSDMMINGYGGETPT------------
-----LRLLCSITGGTTPAQWEDITGTTPLTYVNECVSFTTNVSARFWLIDCRQIQESVA
FASQVYREIICVPYMAKFVVFAKSQDPIEARLRCFCMTDDKVDKTLEQQENFAEVARSRD
VEVLEGKPIFVDCFGNLVPLTKSGQHHIFSFYA------FKENRLPL------FVKVRDT
---------------------------------TQEPCGRLSFMK---EPKSSRGLVHQA
ICNLNITLPVYTKESESDQEQEEETDMTSEKQQQDDQERIEERLAHIADHLGFSW-----
---------TELARELDFTEEQIHQVRIENP------NSLQDQSHALLKYWLERDGKHAT
DSGLTECLKKINRMDIVHLMESSMEMSRDRSRTYAEIEQTMVLDHSEGFSALHEDL----
----CSTKDKKEEEYSFS---KDSEPSDHPPLVSEEDLSLS---CSPLHEGTSKAEAEVS
VVELLHQIQKDHVKAEFSGKPHELTEDSPTTQEYVITTCGADLTQVPQSVKTASIASDKS
GDSAAGCEDLERPPFHTSASSDRTDSP--IVEEPEDHH----------------FHQEDT
QPRKNSLVIVESTDEQPEE---LERHEEE---LLEKELAEELGELEVSSDEEEMVTTRVV
RRRVIIQADDVPEIPSEG--------VTEEQYVD----------EHGHIVVKKVTRKIIR
RFVLPDGTEKEEVV----------------------------------------------
--MQG------EP-QDPVTVEEGDSFSKVIKRVVLKSESEQSEVTFSE-----PSVLPSA
SEFQAEPV------------------EGRKVSKVIKTTLVHGERMEK-------------
--------HHGDSSLAVNLPSAKDDFE---------------------------------
-------------------------------EDNNE------------------------
------------------------------------------------------------
-------------
>TRINITY_DN29554_c0_g1::TRINITY_DN29554_c0_g1_i12::g.51::m.51 type:5prime_partial len:1821 gc:universal TRINITY_DN29554_c0_g1_i12:7099-1637(-)
------------------------------------------------------------
------------------------------------------------------------
------------------------------------------------------------
------------------------------------------------------------
--------------SKMMVN-------------RTT------------------------
------------------------------------------------------------
------------------------------------------------------------
------------------------------------------------------------
------------------------------------------------------------
------------------------------------------------------------
------------------------------------------------------------
-------------------------ESGFTPLHIAAHYGNVNV--ATLL-----------
-------------------------------------------------------LNR--
-GAVVDFTA-R--NGITPLHVA-SKRGN-----------TNMVKLLLDRGGQIDAKTRD-
------------------------------------------------------------
---------------------------------------GLTPLHCAARS----------
-------------GHDQVVELLLER-----------GAPLLARTKNG-LSPLHMAAQGDH
VECVKHLL-QH-KAPVDDVTLDYLTALHVAAHCGHYRVTKLLLDK---------------
------------------------------------------------------------
------------------------------------------------------------
------------------------------------------------------------
------------------------------------------------------------
RANPNAR-----------------------------------------------------
------------------------------------------------------------
---ALNGFTPLHIA-----CKKNRIKVMELLV-------------KYGASIQAITESGLT
PIHVAAFMGHLNIVLLLLQN-GASPDVTNIRGE-TALHMAARAGQVEVVRCLLRNGALVD
ARAREEQTP-----------LHIASRLGKTEIVQLLLQHMAHPDA------ATTN-----
-----GYTPLHISAREGQVDVASVLLEAGAA-HSLATKKGF---TPLHVASKYGSLDVAK
LLLQRRAP---VDSAGKNG------------LTPLHVAAHYDNQKVALLLLEKGSSPHAT
AKNGY------------------------------------------TPLHI--------
------------------------------AAKKNQMQIATTLLNYG-AETNILTKQGV-
-TP----------------------------------LHLA------------SQEGHAD
MVNLLLEKGAN---IHVAT--KSGLTSLHLAAQEDKVNVADMLIKH--------------
GANKDAQTKLGYTPLIVACHYGNIKMVNF---LLKQGANVNAKTKNGYTPLHQAAQQGHT
HIINVLLQHGAKPNAVTANGNTALAIAKRLGYISVVDTLKVVTEEVITTTT----TVTEK
HKLNV-------------------PETMTEILDVSDEEGDDTMTGDGG------------
-----EYLRPEDLKE----LGDDSLPSSQFLDG--MNYLRYSLEGGRS-DSLRSFSSDRS
RTLSHTSYLRDSTMIDDTVIIPSHQISTLTKEGERN-SYRLSWSPDNLDNITLSASPIHS
GCLSSKKDIGSLLTSHTSPYFDHENSSFLVSFMVD-------------------------
-ARGGAMRGCRHNGLRIIIPPRKCTAPTRVTCRLVK-RHRLATMPPMVEGDGLASR----
-LIEVGPSGAQFLGPVIVEIPHFAALRGKERE----------------LVILRSENGDNW
KEHFCEFTEDELNEILNGMDEVLDTPE-----------ELEKKRIC-----RIITRDFPQ
YFAVVSRIKQDSNLIGPEGGVLSSTVVPQVQAVFPEGALTKRIRVGLQAQPMHSELIKKI
LGNKATFSPIVTLEPRRRKFHKPITMTIPVPKASSDMMINGYGGETPT------------
-----LRLLCSITGGTTPAQWEDITGTTPLTYVNECVSFTTNVSARFWLIDCRQIQESVA
FASQVYREIICVPYMAKFVVFAKSQDPIEARLRCFCMTDDKVDKTLEQQENFAEVARSRD
VEVLEGKPIFVDCFGNLVPLTKSGQHHIFSFYA------FKENRLPL------FVKVRDT
---------------------------------TQEPCGRLSFMK---EPKSSRGLVHQA
ICNLNITLPVYTKESESDQEQEEETDMTSEKQQQDDQERIEERLAHIADHLGFSW-----
---------TELARELDFTEEQIHQVRIENP------NSLQDQSHALLKYWLERDGKHAT
DSGLTECLKKINRMDIVHLMESSMEMSRDRSRTYAEIEQTMVLDHSEGFSALHEDL----
----CSTKDKKEEEYSFS---KDSEPSDHPPLVSEEDLSLS---CSPLHEGTSKAEAEVS
VVELLHQIQKDHVKAEFSGKPHELTEDSPTTQEYVITTCGADLTQVPQSVKTASIASDKS
GDSAAGCEDLERPPFHTSASSDRTDSP--IVEEPEDHH----------------FHQEDT
QPRKNSLVIVESTDEQPEE---LERHEEE---LLEKELAEELGELEVSSDEEEMVTTRVV
RRRVIIQADDVPEIPSEG--------VTEEQYVD----------EHGHIVVKKVTRKIIR
RFVLPDGTEKEEVV----------------------------------------------
--MQG------EP-QDPVTVEEGDSFSKVIKRVVLKSESEQSEVTFSE-----PSVLPSA
SEFQAEPV------------------EGRKVSKVIKTTLVHGERMEK-------------
--------HHGDSSLAVNLPSAKDDFEEALS-----YIGNKVKIEVPPLVEKEVMKEDGS
LIKRTTMSKASTQKRTVVKDQYGNRIHVELLEDTPEALPQDDIQHDLQQLLRHFCK----
------------------------------------------DDQKKEAK----------
-------------
>TRINITY_DN29554_c0_g1::TRINITY_DN29554_c0_g1_i13::g.54::m.54 type:5prime_partial len:1692 gc:universal TRINITY_DN29554_c0_g1_i13:6881-1806(-)
------------------------------------------------------------
------------------------------------------------------------
------------------------------------------------------------
------------------------------------------------------------
--------------SKMMVN-------------RTT------------------------
------------------------------------------------------------
------------------------------------------------------------
------------------------------------------------------------
------------------------------------------------------------
------------------------------------------------------------
------------------------------------------------------------
-------------------------ESGFTPLHIAAHYGNVNV--ATLL-----------
-------------------------------------------------------LNR--
-GAVVDFTA-R--NGITPLHVA-SKRGN-----------TNMVKLLLDRGGQIDAKTRD-
------------------------------------------------------------
---------------------------------------GLTPLHCAARS----------
-------------GHDQVVELLLER-----------GAPLLARTKNG-LSPLHMAAQGDH
VECVKHLL-QH-KAPVDDVTLDYLTALHVAAHCGHYRVTKLLLDK---------------
------------------------------------------------------------
------------------------------------------------------------
------------------------------------------------------------
------------------------------------------------------------
RANPNAR-----------------------------------------------------
------------------------------------------------------------
---ALNGFTPLHIA-----CKKNRIKVMELLV-------------KYGASIQAITESGLT
PIHVAAFMGHLNIVLLLLQN-GASPDVTNIRGE-TALHMAARAGQVEVVRCLLRNGALVD
ARAREEQTP-----------LHIASRLGKTEIVQLLLQHMAHPDA------ATTN-----
-----GYTPLHISAREGQVDVASVLLEAGAA-HSLATKKGF---TPLHVASKYGSLDVAK
LLLQRRAP---VDSAGKNG------------LTPLHVAAHYDNQKVALLLLEKGSSPHAT
AKNGY------------------------------------------TPLHI--------
------------------------------AAKKNQMQIATTLLNYG-AETNILTKQGV-
-TP----------------------------------LHLA------------SQEGHAD
MVNLLLEKGAN---IHVAT--KSGLTSLHLAAQEDKVNVADMLIKH--------------
GANKDAQTKLGYTPLIVACHYGNIKMVNF---LLKQGANVNAKTKNGYTPLHQAAQQGHT
HIINVLLQHGAKPNAVTANGNTALAIAKRLGYISVVDTLKVVTEEVITTTT----TVTEK
HKLNV-------------------PETMTEILDVSDEEGDDTMTGDGG------------
-----EYLRPEDLKE----LGDDSLPSSQFLDG--MNYLRYSLEGGRS-DSLRSFSSDRS
RTLSHTSYLRDSTMIDDTVIIPSHQISTLTKEGERN-SYRLSWSPDNLDNITLSASPIHS
GCLSSKKDIGSLLTSHTSPYFDHENSSFLVSFMVD-------------------------
-ARGGAMRGCRHNGLRIIIPPRKCTAPTRVTCRLVK-RHRLATMPPMVEGDGLASR----
-LIEVGPSGAQFLGPVIVEIPHFAALRGKERE----------------LVILRSENGDNW
KEHFCEFTEDELNEILNGMDEVLDTPE-----------ELEKKRIC-----RIITRDFPQ
YFAVVSRIKQDSNLIGPEGGVLSSTVVPQVQAVFPEGALTKRIRVGLQAQPMHSELIKKI
LGNKATFSPIVTLEPRRRKFHKPITMTIPVPKASSDMMINGYGGETPT------------
-----LRLLCSITGGTTPAQWEDITGTTPLTYVNECVSFTTNVSARFWLIDCRQIQESVA
FASQVYREIICVPYMAKFVVFAKSQDPIEARLRCFCMTDDKVDKTLEQQENFAEVARSRD
VEVLEGKPIFVDCFGNLVPLTKSGQHHIFSFYA------FKENRLPL------FVKVRDT
---------------------------------TQEPCGRLSFMK---EPKSSRGLVHQA
ICNLNITLPVYTK-----------TDMTSEKQQQDDQERIEERLAHIADHLGFSW-----
---------TELARELDFTEEQIHQVRIENP------NSLQDQSHALLKYWLERDGKHAT
DSGLTECLKKINRMDIVHLMESSMEMSRDRSRTYAEIEQTMVLDHSEGFSALHEDL----
----CSTKDKKEEEYSFS---KDSEPSDHPPLVSEEDLSLS---CSPLHEGTSKAEAEVS
VVELLHQIQKDHVKAEFSGKPHELTEDSPTTQEYVITTCGADLTQVPQSVKTASIASDKS
GDSAAGCEDLERPPFHTSASSDRTDSP--IVEEPEDHH----------------FHQEDT
QPRKNSLVIVESTDEQPEE---LERHEEE---LLEK------------------------
-------ADDVPEIPSEG--------VTEEQYVD----------EHGHIVVKKVTRKIIR
RFVLPDGTEKEEVV----------------------------------------------
--MQG------EP-QDPVTVEEGDSFSKVIKRVVLKSESEQSEVTFSE-----PSVLPSA
SEFQAEPV------------------EGRKVSKVIKTTLVHGERMEK-------------
--------HHGDSSLAVNLPSAKDDFE---------------------------------
-------------------------------EDNNE------------------------
------------------------------------------------------------
-------------
>TRINITY_DN29554_c0_g1::TRINITY_DN29554_c0_g1_i14::g.57::m.57 type:5prime_partial len:1810 gc:universal TRINITY_DN29554_c0_g1_i14:7066-1637(-)
------------------------------------------------------------
------------------------------------------------------------
------------------------------------------------------------
------------------------------------------------------------
--------------SKMMVN-------------RTT------------------------
------------------------------------------------------------
------------------------------------------------------------
------------------------------------------------------------
------------------------------------------------------------
------------------------------------------------------------
------------------------------------------------------------
-------------------------ESGFTPLHIAAHYGNVNV--ATLL-----------
-------------------------------------------------------LNR--
-GAVVDFTA-R--NGITPLHVA-SKRGN-----------TNMVKLLLDRGGQIDAKTRD-
------------------------------------------------------------
---------------------------------------GLTPLHCAARS----------
-------------GHDQVVELLLER-----------GAPLLARTKNG-LSPLHMAAQGDH
VECVKHLL-QH-KAPVDDVTLDYLTALHVAAHCGHYRVTKLLLDK---------------
------------------------------------------------------------
------------------------------------------------------------
------------------------------------------------------------
------------------------------------------------------------
RANPNAR-----------------------------------------------------
------------------------------------------------------------
---ALNGFTPLHIA-----CKKNRIKVMELLV-------------KYGASIQAITESGLT
PIHVAAFMGHLNIVLLLLQN-GASPDVTNIRGE-TALHMAARAGQVEVVRCLLRNGALVD
ARAREEQTP-----------LHIASRLGKTEIVQLLLQHMAHPDA------ATTN-----
-----GYTPLHISAREGQVDVASVLLEAGAA-HSLATKKGF---TPLHVASKYGSLDVAK
LLLQRRAP---VDSAGKNG------------LTPLHVAAHYDNQKVALLLLEKGSSPHAT
AKNGY------------------------------------------TPLHI--------
------------------------------AAKKNQMQIATTLLNYG-AETNILTKQGV-
-TP----------------------------------LHLA------------SQEGHAD
MVNLLLEKGAN---IHVAT--KSGLTSLHLAAQEDKVNVADMLIKH--------------
GANKDAQTKLGYTPLIVACHYGNIKMVNF---LLKQGANVNAKTKNGYTPLHQAAQQGHT
HIINVLLQHGAKPNAVTANGNTALAIAKRLGYISVVDTLKVVTEEVITTTT----TVTEK
HKLNV-------------------PETMTEILDVSDEEGDDTMTGDGG------------
-----EYLRPEDLKE----LGDDSLPSSQFLDG--MNYLRYSLEGGRS-DSLRSFSSDRS
RTLSHTSYLRDSTMIDDTVIIPSHQISTLTKEGERN-SYRLSWSPDNLDNITLSASPIHS
GCLSSKKDIGSLLTSHTSPYFDHENSSFLVSFMVD-------------------------
-ARGGAMRGCRHNGLRIIIPPRKCTAPTRVTCRLVK-RHRLATMPPMVEGDGLASR----
-LIEVGPSGAQFLGPVIVEIPHFAALRGKERE----------------LVILRSENGDNW
KEHFCEFTEDELNEILNGMDEVLDTPE-----------ELEKKRIC-----RIITRDFPQ
YFAVVSRIKQDSNLIGPEGGVLSSTVVPQVQAVFPEGALTKRIRVGLQAQPMHSELIKKI
LGNKATFSPIVTLEPRRRKFHKPITMTIPVPKASSDMMINGYGGETPT------------
-----LRLLCSITGGTTPAQWEDITGTTPLTYVNECVSFTTNVSARFWLIDCRQIQESVA
FASQVYREIICVPYMAKFVVFAKSQDPIEARLRCFCMTDDKVDKTLEQQENFAEVARSRD
VEVLEGKPIFVDCFGNLVPLTKSGQHHIFSFYA------FKENRLPL------FVKVRDT
---------------------------------TQEPCGRLSFMK---EPKSSRGLVHQA
ICNLNITLPVYTK-----------TDMTSEKQQQDDQERIEERLAHIADHLGFSW-----
---------TELARELDFTEEQIHQVRIENP------NSLQDQSHALLKYWLERDGKHAT
DSGLTECLKKINRMDIVHLMESSMEMSRDRSRTYAEIEQTMVLDHSEGFSALHEDL----
----CSTKDKKEEEYSFS---KDSEPSDHPPLVSEEDLSLS---CSPLHEGTSKAEAEVS
VVELLHQIQKDHVKAEFSGKPHELTEDSPTTQEYVITTCGADLTQVPQSVKTASIASDKS
GDSAAGCEDLERPPFHTSASSDRTDSP--IVEEPEDHH----------------FHQEDT
QPRKNSLVIVESTDEQPEE---LERHEEE---LLEKELAEELGELEVSSDEEEMVTTRVV
RRRVIIQADDVPEIPSEG--------VTEEQYVD----------EHGHIVVKKVTRKIIR
RFVLPDGTEKEEVV----------------------------------------------
--MQG------EP-QDPVTVEEGDSFSKVIKRVVLKSESEQSEVTFSE-----PSVLPSA
SEFQAEPV------------------EGRKVSKVIKTTLVHGERMEK-------------
--------HHGDSSLAVNLPSAKDDFEEALS-----YIGNKVKIEVPPLVEKEVMKEDGS
LIKRTTMSKASTQKRTVVKDQYGNRIHVELLEDTPEALPQDDIQHDLQQLLRHFCK----
------------------------------------------DDQKKEAK----------
-------------
>TRINITY_DN29554_c0_g1::TRINITY_DN29554_c0_g1_i15::g.60::m.60 type:5prime_partial len:1784 gc:universal TRINITY_DN29554_c0_g1_i15:6988-1637(-)
------------------------------------------------------------
------------------------------------------------------------
------------------------------------------------------------
------------------------------------------------------------
--------------SKMMVN-------------RTT------------------------
------------------------------------------------------------
------------------------------------------------------------
------------------------------------------------------------
------------------------------------------------------------
------------------------------------------------------------
------------------------------------------------------------
-------------------------ESGFTPLHIAAHYGNVNV--ATLL-----------
-------------------------------------------------------LNR--
-GAVVDFTA-R--NGITPLHVA-SKRGN-----------TNMVKLLLDRGGQIDAKTRD-
------------------------------------------------------------
---------------------------------------GLTPLHCAARS----------
-------------GHDQVVELLLER-----------GAPLLARTKNG-LSPLHMAAQGDH
VECVKHLL-QH-KAPVDDVTLDYLTALHVAAHCGHYRVTKLLLDK---------------
------------------------------------------------------------
------------------------------------------------------------
------------------------------------------------------------
------------------------------------------------------------
RANPNAR-----------------------------------------------------
------------------------------------------------------------
---ALNGFTPLHIA-----CKKNRIKVMELLV-------------KYGASIQAITESGLT
PIHVAAFMGHLNIVLLLLQN-GASPDVTNIRGE-TALHMAARAGQVEVVRCLLRNGALVD
ARAREEQTP-----------LHIASRLGKTEIVQLLLQHMAHPDA------ATTN-----
-----GYTPLHISAREGQVDVASVLLEAGAA-HSLATKKGF---TPLHVASKYGSLDVAK
LLLQRRAP---VDSAGKNG------------LTPLHVAAHYDNQKVALLLLEKGSSPHAT
AKNGY------------------------------------------TPLHI--------
------------------------------AAKKNQMQIATTLLNYG-AETNILTKQGV-
-TP----------------------------------LHLA------------SQEGHAD
MVNLLLEKGAN---IHVAT--KSGLTSLHLAAQEDKVNVADMLIKH--------------
GANKDAQTKLGYTPLIVACHYGNIKMVNF---LLKQGANVNAKTKNGYTPLHQAAQQGHT
HIINVLLQHGAKPNAVTANGNTALAIAKRLGYISVVDTLKVVTEEVITTTT----TVTEK
HKLNV-------------------PETMTEILDVSDEEGDDTMTGDGG------------
-----EYLRPEDLKE----LGDDSLPSSQFLDG--MNYLRYSLEGGRS-DSLRSFSSDRS
RTLSHTSYLRDSTMIDDTVIIPSHQISTLTKEGERN-SYRLSWSPDNLDNITLSASPIHS
G--------------------------FLVSFMVD-------------------------
-ARGGAMRGCRHNGLRIIIPPRKCTAPTRVTCRLVK-RHRLATMPPMVEGDGLASR----
-LIEVGPSGAQFLGPVIVEIPHFAALRGKERE----------------LVILRSENGDNW
KEHFCEFTEDELNEILNGMDEVLDTPE-----------ELEKKRIC-----RIITRDFPQ
YFAVVSRIKQDSNLIGPEGGVLSSTVVPQVQAVFPEGALTKRIRVGLQAQPMHSELIKKI
LGNKATFSPIVTLEPRRRKFHKPITMTIPVPKASSDMMINGYGGETPT------------
-----LRLLCSITGGTTPAQWEDITGTTPLTYVNECVSFTTNVSARFWLIDCRQIQESVA
FASQVYREIICVPYMAKFVVFAKSQDPIEARLRCFCMTDDKVDKTLEQQENFAEVARSRD
VEVLEGKPIFVDCFGNLVPLTKSGQHHIFSFYA------FKENRLPL------FVKVRDT
---------------------------------TQEPCGRLSFMK---EPKSSRGLVHQA
ICNLNITLPVYTK-----------TDMTSEKQQQDDQERIEERLAHIADHLGFSW-----
---------TELARELDFTEEQIHQVRIENP------NSLQDQSHALLKYWLERDGKHAT
DSGLTECLKKINRMDIVHLMESSMEMSRDRSRTYAEIEQTMVLDHSEGFSALHEDL----
----CSTKDKKEEEYSFS---KDSEPSDHPPLVSEEDLSLS---CSPLHEGTSKAEAEVS
VVELLHQIQKDHVKAEFSGKPHELTEDSPTTQEYVITTCGADLTQVPQSVKTASIASDKS
GDSAAGCEDLERPPFHTSASSDRTDSP--IVEEPEDHH----------------FHQEDT
QPRKNSLVIVESTDEQPEE---LERHEEE---LLEKELAEELGELEVSSDEEEMVTTRVV
RRRVIIQADDVPEIPSEG--------VTEEQYVD----------EHGHIVVKKVTRKIIR
RFVLPDGTEKEEVV----------------------------------------------
--MQG------EP-QDPVTVEEGDSFSKVIKRVVLKSESEQSEVTFSE-----PSVLPSA
SEFQAEPV------------------EGRKVSKVIKTTLVHGERMEK-------------
--------HHGDSSLAVNLPSAKDDFEEALS-----YIGNKVKIEVPPLVEKEVMKEDGS
LIKRTTMSKASTQKRTVVKDQYGNRIHVELLEDTPEALPQDDIQHDLQQLLRHFCK----
------------------------------------------DDQKKEAK----------
-------------
>TRINITY_DN29554_c0_g1::TRINITY_DN29554_c0_g1_i16::g.63::m.63 type:5prime_partial len:1753 gc:universal TRINITY_DN29554_c0_g1_i16:6895-1637(-)
------------------------------------------------------------
------------------------------------------------------------
------------------------------------------------------------
------------------------------------------------------------
--------------SKMMVN-------------RTT------------------------
------------------------------------------------------------
------------------------------------------------------------
------------------------------------------------------------
------------------------------------------------------------
------------------------------------------------------------
------------------------------------------------------------
-------------------------ESGFTPLHIAAHYGNVNV--ATLL-----------
-------------------------------------------------------LNR--
-GAVVDFTA-R--NGITPLHVA-SKRGN-----------TNMVKLLLDRGGQIDAKTRD-
------------------------------------------------------------
---------------------------------------GLTPLHCAARS----------
-------------GHDQVVELLLER-----------GAPLLARTKNG-LSPLHMAAQGDH
VECVKHLL-QH-KAPVDDVTLDYLTALHVAAHCGHYRVTKLLLDK---------------
------------------------------------------------------------
------------------------------------------------------------
------------------------------------------------------------
------------------------------------------------------------
RANPNAR-----------------------------------------------------
------------------------------------------------------------
---ALNGFTPLHIA-----CKKNRIKVMELLV-------------KYGASIQAITESGLT
PIHVAAFMGHLNIVLLLLQN-GASPDVTNIRGE-TALHMAARAGQVEVVRCLLRNGALVD
ARAREEQTP-----------LHIASRLGKTEIVQLLLQHMAHPDA------ATTN-----
-----GYTPLHISAREGQVDVASVLLEAGAA-HSLATKKGF---TPLHVASKYGSLDVAK
LLLQRRAP---VDSAGKNG------------LTPLHVAAHYDNQKVALLLLEKGSSPHAT
AKNGY------------------------------------------TPLHI--------
------------------------------AAKKNQMQIATTLLNYG-AETNILTKQGV-
-TP----------------------------------LHLA------------SQEGHAD
MVNLLLEKGAN---IHVAT--KSGLTSLHLAAQEDKVNVADMLIKH--------------
GANKDAQTKLGYTPLIVACHYGNIKMVNF---LLKQGANVNAKTKNGYTPLHQAAQQGHT
HIINVLLQHGAKPNAVTANGNTALAIAKRLGYISVVDTLKVVTEEVITTTT----TVTEK
HKLNV-------------------PETMTEILDVSDEEGDDTMTGDGG------------
-----EYLRPEDLKE----LGDDSLPSSQFLDG--MNYLRYSLEGGRS-DSLRSFSSDRS
RTLSHTSYLRDSTMIDDTVIIPSHQISTLTKEGERN-SYRLSWSPDNLDNITLSASPIHS
G--------------------------FLVSFMVD-------------------------
-ARGGAMRGCRHNGLRIIIPPRKCTAPTRVTCRLVK-RHRLATMPPMVEGDGLASR----
-LIEVGPSGAQFLGPVIVEIPHFAALRGKERE----------------LVILRSENGDNW
KEHFCEFTEDELNEILNGMDEVLDTPE-----------ELEKKRIC-----RIITRDFPQ
YFAVVSRIKQDSNLIGPEGGVLSSTVVPQVQAVFPEGALTKRIRVGLQAQPMHSELIKKI
LGNKATFSPIVTLEPRRRKFHKPITMTIPVPKASSDMMINGYGGETPT------------
-----LRLLCSITGGTTPAQWEDITGTTPLTYVNECVSFTTNVSARFWLIDCRQIQESVA
FASQVYREIICVPYMAKFVVFAKSQDPIEARLRCFCMTDDKVDKTLEQQENFAEVARSRD
VEVLEGKPIFVDCFGNLVPLTKSGQHHIFSFYA------FKENRLPL------FVKVRDT
---------------------------------TQEPCGRLSFMK---EPKSSRGLVHQA
ICNLNITLPVYTK-----------TDMTSEKQQQDDQERIEERLAHIADHLGFSW-----
---------TELARELDFTEEQIHQVRIENP------NSLQDQSHALLKYWLERDGKHAT
DSGLTECLKKINRMDIVHLMESSMEMSRDRSRTYAEIEQTMVLDHSEGFSALHEDL----
----CSTKDKKEEEYSFS---KDSEPSDHPPLVSEEDLSLS---CSPLHEGTSKAEAEVS
VVELLHQIQKDHVKAEFSGKPHELTEDSPTTQEYVITTCGADLTQVPQSVKTASIASDKS
GDSAAGCEDLERPPFHTSASSDRTDSP--IVEEPEDHH----------------FHQEDT
QPRKNSLVIVESTDEQPEE---LERHEEE---LLEK------------------------
-------ADDVPEIPSEG--------VTEEQYVD----------EHGHIVVKKVTRKIIR
RFVLPDGTEKEEVV----------------------------------------------
--MQG------EP-QDPVTVEEGDSFSKVIKRVVLKSESEQSEVTFSE-----PSVLPSA
SEFQAEPV------------------EGRKVSKVIKTTLVHGERMEK-------------
--------HHGDSSLAVNLPSAKDDFEEALS-----YIGNKVKIEVPPLVEKEVMKEDGS
LIKRTTMSKASTQKRTVVKDQYGNRIHVELLEDTPEALPQDDIQHDLQQLLRHFCK----
------------------------------------------DDQKKEAK----------
-------------
>TRINITY_DN30119_c0_g1::TRINITY_DN30119_c0_g1_i1::g.66::m.66 type:5prime_partial len:309 gc:universal TRINITY_DN30119_c0_g1_i1:1100-174(-)
------------------------------------------------------------
------------------------------------------------------------
------------------------------------------------------------
------------------------------------------------------------
------------------------------------------------------------
------------------------------------------------------------
------------------------------------------------------------
------------------------------------------------------------
------------------------------------------------------------
------------------------------------------------------------
------------------------------------------------------------
-------------------------------LHVASLHSHLPL--VKFL-----------
-------------------------------------------------------IQR--
-GAVIRTDT-K--AGYTPLHHA-AWSGH-----------TQVADLLLARGA---------
---------------------------------PAMDSTKE-------------------
---------------------------------------GLTPFHCAAAN----------
-------------GHTLMTQ----------------------------------------
-----LLL-RH-GTDP--------------------------------------------
------------------------------------------------------------
------------------------------------------------------------
-------------------------------------------------NAC--------
------------------------------------------------------------
------------------------------------------------------------
------------------------------------------------------------
---DCNQWTALHWA-----TAGRQLHIMNGLI-------------AQGLNPNLQGKGGVT
PLHIAAEIGRAETTRLLLVQ-GADVNLQDDCGR-TALSVASKNSHHEIVKLLLQSQADRD
LADLHGCTP-----------LHKAAGVGCLRSVCLLLR----------------------
-----GSSP---------------------------------------------------
------AS---VNRRDGLL------------LTPLHRAVLGGHTDVASCLLEHGTDVNAA
GWLGK------------------------------------------TALHL--------
------------------------------AAEKKFFPLVELLIAKG-A-----------
------------------------------------------------------------
------------------------------------------------------------
------------------------------------------------------------
DL------SRK-------------------------------------------------
--------------------------------------TW--------------------
------------------------------------------------------------
------------------------------------------------------------
------------------------------------------------------------
------------------------------------------------------------
-----------------------------------------------------------W
KETAQ-------------------------------------------------------
--------------------------E---------------------------------
---ALTQSFL--------------------------------------------------
------------------------------------------------------------
------------------------------------------------------------
------------------------------------------------------------
------------------------------------------------------------
------------------------------------------------------------
------------------------------------------------------------
------------------------------------------------------------
------------------------------------------------------------
------------------------------------------------------------
------------------------------------------------------------
------------------------------------------------------------
------------------------------------------------------------
------------------------------------------------------------
------------------------------------------------------------
------------------------------------------------------------
------------------------------------------------------------
------------------------------------------------------------
------------------------------------------------------------
-------------
>TRINITY_DN30119_c0_g1::TRINITY_DN30119_c0_g1_i2::g.68::m.68 type:5prime_partial len:309 gc:universal TRINITY_DN30119_c0_g1_i2:1014-88(-)
------------------------------------------------------------
------------------------------------------------------------
------------------------------------------------------------
------------------------------------------------------------
------------------------------------------------------------
------------------------------------------------------------
------------------------------------------------------------
------------------------------------------------------------
------------------------------------------------------------
------------------------------------------------------------
------------------------------------------------------------
-------------------------------LHVASLHSHLPL--VKFL-----------
-------------------------------------------------------IQR--
-GAVIRTDT-K--AGYTPLHHA-AWSGH-----------TQVADLLLARGA---------
---------------------------------PAMDSTKE-------------------
---------------------------------------GLTPFHCAAAN----------
-------------GHTLMTQ----------------------------------------
-----LLL-RH-GTDP--------------------------------------------
------------------------------------------------------------
------------------------------------------------------------
-------------------------------------------------NAC--------
------------------------------------------------------------
------------------------------------------------------------
------------------------------------------------------------
---DCNQWTALHWA-----TAGRQLHIMNGLI-------------AQGLNPNLQGKGGVT
PLHIAAEIGRAETTRLLLVQ-GADVNLQDDCGR-TALSVASKNSHHEIVKLLLQSQADRD
LADLHGCTP-----------LHKAAGVGCLRSVCLLLR----------------------
-----GSSP---------------------------------------------------
------AS---VNRRDGLL------------LTPLHRAVLGGHTDVASCLLEHGTDVNAA
GWLGK------------------------------------------TALHL--------
------------------------------AAEKKFFPLVELLIAKG-A-----------
------------------------------------------------------------
------------------------------------------------------------
------------------------------------------------------------
DL------SRK-------------------------------------------------
--------------------------------------TW--------------------
------------------------------------------------------------
------------------------------------------------------------
------------------------------------------------------------
------------------------------------------------------------
-----------------------------------------------------------W
KETAQ-------------------------------------------------------
--------------------------E---------------------------------
---ALTQSFL--------------------------------------------------
------------------------------------------------------------
------------------------------------------------------------
------------------------------------------------------------
------------------------------------------------------------
------------------------------------------------------------
------------------------------------------------------------
------------------------------------------------------------
------------------------------------------------------------
------------------------------------------------------------
------------------------------------------------------------
------------------------------------------------------------
------------------------------------------------------------
------------------------------------------------------------
------------------------------------------------------------
------------------------------------------------------------
------------------------------------------------------------
------------------------------------------------------------
------------------------------------------------------------
-------------
>TRINITY_DN31511_c0_g2::TRINITY_DN31511_c0_g2_i3::g.69::m.69 type:complete len:2520 gc:universal TRINITY_DN31511_c0_g2_i3:87-7646(+)
------------MLTDGTAAPTPTG-----------------------------------
-----------------DEEI-----DSVTPRAAPAAIVEASTAGPNPLGLRAVRLFGEA
GPCG--PIGSATTSGEAGAAAAAAALDFKLA---------------AAVLRSGGGGGSGS
DEDEVS-------EVESFILDQ---------EDLD-----------------NPVLKTTS
EIFLSSAAEGA-DLRTVDPE-------------TQARLEALLEAAGIGKLSTADGKAFAD
PEVLRRLTSSVSCALDEAAAALTRMRAENNHNAGQVDNRSLAEACSDGDVNAVRKLLDEG
RSVNEHTEEGESLLCLACSAGYYELAQVL---------LAMHANV-----------EDRG
NKGD----------------------------------------------------ITPL
MAAASGGYVDIVKLLL-------------------------VHCADVNAQSSTG-----N
TAL---------TYACAGGF----------------------------------------
-----VDIVKVLLKAGANIEDHNENGHTPLMEAASAGHVEVARVLLEYG-----------
----------AGINTHSN-------EFKESALTLACYKGHLDM--VRFLLEAGADQEHKT
DEMHTALMEACMDGHVEVARLLLDSGAQVNMPADSFESPLTLAACGGHVELAALLIER--
-GANLEEVN-D--EGYTPLMEA-AREGH-----------EEMVALLLAQGANINAQTEET
QETALTLACCGGFSEVADFLIKAGADIELGCSTPLMEAAQEGHLELVKYLLAAGANVHAT
TATGDTALTYACENGHTDVA--DVLLQAGADL-EHESEGGRTPLMKAARA----------
-------------GHLCTVQFLISK-----------GANVNRATANNDHTVVSLACAGGH
LAVVELLL-AH-GADPTHRLKDGSTMLIEAAKGGHTNVVSYLLDYPNNVLSVPTTDMTQL
TPPSQDQSQVPRVPMHALAMVVPPQEPDRAPQENPPPLLTLPKGTSKQKSTS-LQVADQE
LLSPFHPYQPLECIVEETEGKLNELGQRI-SAIEK-AQLKSLELIQGEPLNKDKIEELKK
NREEQVQKKKKILKELQKVERQLQMKTQQQFTKEYLETKGQTEAPLSQQQQCPHTGVLPE
LEGNEGLPGDNLSELSQVDSVLRKDEQQHSPSSPEQTEFAPLQPLATPQ-----------
---CNFSSNIGCNGTDSFELQKVLGNQQTIGQQQPIAGHVQGLLVQEPDGLMVASPAQTL
TDTLDDLIAAVNSR------VPTGSSSSHVMDSATPESCSQTLSMTSQSVLPTYPSVDID
AHTESNHDTALTLA-----CAGGHEELVSVLI-------------ARGASIEHRDKKGFT
PLILAATAGHVGVVEILLDK-GGDIEAQSERTKDTPLSLACSGGRQEVVDLLLARGANKE
HRNVSDYTP-----------LSLAASGGYVNIIKILLNAGAEINS------RTGSK----
----LGISPLMLAAMNGHVPAVKLLLDMGSDINAQIETNRN---TALTLACFQGRAEVVS
LLLDRKAN---VEHRAKTG------------LTPLMEAASGGYAEVGRVLLDKGADVNAP
PVPSSR----------------------------------------DTALTI--------
------------------------------AADKGHYKFCELLINRG-AHIDVRNKKGN-
-TP----------------------------------LWLA------------ANGGHLD
VVQLLVQAGAD---VDAAD--NRKITPLMSAFRKGHVRVVQFLVKEVNQFPSDIECMRYI
ATIADKE-------LLKKCHQCVETIVKA---KDQQAAEAN-------KNASILLKE--L
DLEKSREESRKQALAAKREKRKEKRKKKKEEQKRKQEEDEEH-------------KPKET
LELQEDEEEEEN-DDDVDSEIPLEPPSATTTTTIGISATSATFTNAFGKKRANVITTPST
NRKNKKNK-TKDTPQNVQIILPDQ-HISLAQQKADKNKIN-----GEP-RGGSAGGNSDS
DNLDSTDCNSESS----------------SGKSQEL-NF----TMDTHSSGDKRYASV--
----------------------------LLPSQEDKTNPSVSKVQ---TRVEGEAN---S
-SLATNYKSVSLP---------------------------------------LTS-----
------PNIKLNLT---------SPKRGQKRE-------------------------EGW
KEVVRRQVGRVLKDT---------SPSNPLQSTPVEQFQLQRGGRCCSGAKRSKKLSVPA
S--VVSRI------MG-RGGCNITAIQ---------------------------------
---DVTGAHIDVDKQKDKNGERMITIR---------------GGTESTRYAVQLINALIQ
DPAKELEDLIPKTHIRTPVS--------------STKSIHTNFSS------------GVS
TAS--------APNKNSFSIGASS-----------LVTSQ--SSTLSTFQSANKLSKNVP
ANVRSSFPV-------SLPLAYSHPH--FALLAAQTMQQIRHPRLPMAQFGGTFSTSANT
WGPFPVRPVNPGSTNSSPKHNSSNRMGNQNGSILQSESTVLASSSPGGVPSAVP--SSQP
LCVTNNRTP------------------SSVRKQ------------------LFACIPKTS
TMTTAISTVTTTCSTLPST-SPAHENTGNVPATFLLTNAPQAQQSALK-----------T
DAIPPVSVPK---------------------------EKASAPEQSVGIACVSSSVATSS
SIISCNSPGVLEPCTSSSPAPPDNVPNET---LPANMPELSPPITMPFSSSSESAPLTLS
---------------------------------------------SPRSVA---------
-----------------SENQDSGSLPQLAVPAPRVSHRMQPRGSFYSMVPNANLHQEA-
----QSVFVTNAVPLAPSQGPSTTVHLSSPMNIMNGS-----------------------
---------QMHINPSNKPLAPTFGPATLFNHFSSLFDSNQMPANQGWGDCPLSTRAADQ
SFTVQSTFLSNSVLGHMESVHPDNSKAPGFRPPPQRVSTSPVDPSSSSSGSSSTPMAGFS
ANIQGARVYLQGPVGTP-------SFN--RQHF---SPHPWTSATNSC-----ESPIPSV
SSGSSSPLSAVSAPSNLGQPKSGSTSQDRKVPPPIGT-----ERLARIRQGGSVTPTPLG
SNFTAPVGHSGIWSFGVN------NVSEGLSSWSQPVMGNHA-------VHQQ-LSDPGT
FSQHQPMER----------------------DDSGIVAPSNIFQQPMPNNFVDFSK----
------------------------------------------------------------
---VHFRVFFHVF
>TRINITY_DN31511_c0_g2::TRINITY_DN31511_c0_g2_i4::g.71::m.71 type:complete len:2584 gc:universal TRINITY_DN31511_c0_g2_i4:87-7838(+)
------------MLTDGTAAPTPTG-----------------------------------
-----------------DEEI-----DSVTPRAAPAAIVEASTAGPNPLGLRAVRLFGEA
GPCG--PIGSATTSGEAGAAAAAAALDFKLA---------------AAVLRSGGGGGSGS
DEDEVS-------EVESFILDQ---------EDLD-----------------NPVLKTTS
EIFLSSAAEGA-DLRTVDPE-------------TQARLEALLEAAGIGKLSTADGKAFAD
PEVLRRLTSSVSCALDEAAAALTRMRAENNHNAGQVDNRSLAEACSDGDVNAVRKLLDEG
RSVNEHTEEGESLLCLACSAGYYELAQVL---------LAMHANV-----------EDRG
NKGD----------------------------------------------------ITPL
MAAASGGYVDIVKLLL-------------------------VHCADVNAQSSTG-----N
TAL---------TYACAGGF----------------------------------------
-----VDIVKVLLKAGANIEDHNENGHTPLMEAASAGHVEVARVLLEYG-----------
----------AGINTHSN-------EFKESALTLACYKGHLDM--VRFLLEAGADQEHKT
DEMHTALMEACMDGHVEVARLLLDSGAQVNMPADSFESPLTLAACGGHVELAALLIER--
-GANLEEVN-D--EGYTPLMEA-AREGH-----------EEMVALLLAQGANINAQTEET
QETALTLACCGGFSEVADFLIKAGADIELGCSTPLMEAAQEGHLELVKYLLAAGANVHAT
TATGDTALTYACENGHTDVA--DVLLQAGADL-EHESEGGRTPLMKAARA----------
-------------GHLCTVQFLISK-----------GANVNRATANNDHTVVSLACAGGH
LAVVELLL-AH-GADPTHRLKDGSTMLIEAAKGGHTNVVSYLLDYPNNVLSVPTTDMTQL
TPPSQDQSQVPRVPMHALAMVVPPQEPDRAPQENPPPLLTLPKGTSKQKSTS-LQVADQE
LLSPFHPYQPLECIVEETEGKLNELGQRI-SAIEK-AQLKSLELIQGEPLNKDKIEELKK
NREEQVQKKKKILKELQKVERQLQMKTQQQFTKEYLETKGQTEAPLSQQQQCPHTGVLPE
LEGNEGLPGDNLSELSQVDSVLRKDEQQHSPSSPEQTEFAPLQPLATPQ-----------
---CNFSSNIGCNGTDSFELQKVLGNQQTIGQQQPIAGHVQGLLVQEPDGLMVASPAQTL
TDTLDDLIAAVNSR------VPTGSSSSHVMDSATPESCSQTLSMTSQSVLPTYPSVDID
AHTESNHDTALTLA-----CAGGHEELVSVLI-------------ARGASIEHRDKKGFT
PLILAATAGHVGVVEILLDK-GGDIEAQSERTKDTPLSLACSGGRQEVVDLLLARGANKE
HRNVSDYTP-----------LSLAASGGYVNIIKILLNAGAEINS------RTGSK----
----LGISPLMLAAMNGHVPAVKLLLDMGSDINAQIETNRN---TALTLACFQGRAEVVS
LLLDRKAN---VEHRAKTG------------LTPLMEAASGGYAEVGRVLLDKGADVNAP
PVPSSR----------------------------------------DTALTI--------
------------------------------AADKGHYKFCELLINRG-AHIDVRNKKGN-
-TP----------------------------------LWLA------------ANGGHLD
VVQLLVQAGAD---VDAAD--NRKITPLMSAFRKGHVRVVQFLVKEVNQFPSDIECMRYI
ATIADKE-------LLKKCHQCVETIVKA---KDQQAAEAN-------KNASILLKE--L
DLEKSREESRKQALAAKREKRKEKRKKKKEEQKRKQEEDEEH-------------KPKET
LELQEDEEEEEN-DDDVDSEIPLEPPSATTTTTIGISATSATFTNAFGKKRANVITTPST
NRKNKKNK-TKDTPQNVQIILPDQ-HISLAQQKADKNKIN-----GEP-RGGSAGGNSDS
DNLDSTDCNSESS----------------SGKSQEL-NF----TMDTHSSGDKRYASV--
----------------------------LLPSQEDKTNPSVSKVQ---TRVEGEAN---S
-SLATNYKSVSLP---------------------------------------LTS-----
------PNIKLNLT---------SPKRGQKRE-------------------------EGW
KEVVRRQVGRVLKDT---------SPSNPLQSTPVEQFQLQRGGRCCSGAKRSKKLSVPA
S--VVSRI------MG-RGGCNITAIQ---------------------------------
---DVTGAHIDVDKQKDKNGERMITIR---------------GGTESTRYAVQLINALIQ
DPAKELEDLIPKTHIRTPVS--------------STKSIHTNFSS------------GVS
TAS--------APNKNSFSIGASS-----------LVTSQ--SSTLSTFQSANKLSKNVP
ANVRSSFPV-------SLPLAYSHPH--FALLAAQTMQQIRHPRLPMAQFGGTFSTSANT
WGPFPVRPVNPGSTNSSPKHNSSNRMGNQNGSILQSESTVLASSSPGGVPSAVP--SSQP
LCVTNNRTP------------------SSVRKQ------------------LFACIPKTS
TMTTAISTVTTTCSTLPST-SPAHENTGNVPATFLLTNAPQAQQSALK-----------T
DAIPPVSVPK---------------------------EKASAPEQSVGIACVSSSVATSS
SIISCNSPGVLEPCTSSSPAPPDNVPNET---LPANMPELSPPITMPFSSSSESAPLTLS
---------------------------------------------SPRSVA---------
-----------------SENQDSGSLPQLAVPAPRVSHRMQPRGSFYSMVPNANLHQEA-
----QSVFVTNAVPLAPSQGPSTTVHLSSPMNIMNGS-----------------------
---------QMHINPSNKPLAPTFGPATLFNHFSSLFDSNQMPANQGWGDCPLSTRAADQ
SFTVQSTFLSNSVLGHMESVHPDNSKAPGFRPPPQRVSTSPVDPSSSSSGSSSTPMAGFS
ANIQGARVYLQGPVGTP-------SFN--RQHF---SPHPWTSATNSC-----ESPIPSV
SSGSSSPLSAVSAPSNLGQPKSGSTSQDRKVPPPIGT-----ERLARIRQGGSVTPTPLG
SNFTAPVGHSGIWSFGVN------NVSEGLSSWSQPVMGNHA-------VHQQ-LSDPGT
FSQHQPMER----------------------DDSGIVAPSNIFQQPMPNSFVDFSKGLPI
SMYGGTIIPSHPQLADGPGGPLFNGLHTPDPAWNPMIKVVQNSAECTEAQQIWPGTWAPH
IGNMHLKYVN---
>TRINITY_DN31511_c0_g2::TRINITY_DN31511_c0_g2_i6::g.73::m.73 type:complete len:2589 gc:universal TRINITY_DN31511_c0_g2_i6:87-7853(+)
------------MLTDGTAAPTPTG-----------------------------------
-----------------DEEI-----DSVTPRAAPAAIVEASTAGPNPLGLRAVRLFGEA
GPCG--PIGSATTSGEAGAAAAAAALDFKLA---------------AAVLRSGGGGGSGS
DEDEVS-------EVESFILDQ---------EDLD-----------------NPVLKTTS
EIFLSSAAEGA-DLRTVDPE-------------TQARLEALLEAAGIGKLSTADGKAFAD
PEVLRRLTSSVSCALDEAAAALTRMRAENNHNAGQVDNRSLAEACSDGDVNAVRKLLDEG
RSVNEHTEEGESLLCLACSAGYYELAQVL---------LAMHANV-----------EDRG
NKGD----------------------------------------------------ITPL
MAAASGGYVDIVKLLL-------------------------VHCADVNAQSSTG-----N
TAL---------TYACAGGF----------------------------------------
-----VDIVKVLLKAGANIEDHNENGHTPLMEAASAGHVEVARVLLEYG-----------
----------AGINTHSN-------EFKESALTLACYKGHLDM--VRFLLEAGADQEHKT
DEMHTALMEACMDGHVEVARLLLDSGAQVNMPADSFESPLTLAACGGHVELAALLIER--
-GANLEEVN-D--EGYTPLMEA-AREGH-----------EEMVALLLAQGANINAQTEET
QETALTLACCGGFSEVADFLIKAGADIELGCSTPLMEAAQEGHLELVKYLLAAGANVHAT
TATGDTALTYACENGHTDVA--DVLLQAGADL-EHESEGGRTPLMKAARA----------
-------------GHLCTVQFLISK-----------GANVNRATANNDHTVVSLACAGGH
LAVVELLL-AH-GADPTHRLKDGSTMLIEAAKGGHTNVVSYLLDYPNNVLSVPTTDMTQL
TPPSQDQSQVPRVPMHALAMVVPPQEPDRAPQENPPPLLTLPKGTSKQKSTS-LQVADQE
LLSPFHPYQPLECIVEETEGKLNELGQRI-SAIEK-AQLKSLELIQGEPLNKDKIEELKK
NREEQVQKKKKILKELQKVERQLQMKTQQQFTKEYLETKGQTEAPLSQQQQCPHTGVLPE
LEGNEGLPGDNLSELSQVDSVLRKDEQQHSPSSPEQTEFAPLQPLATPQ-----------
---CNFSSNIGCNGTDSFELQKVLGNQQTIGQQQPIAGHVQGLLVQEPDGLMVASPAQTL
TDTLDDLIAAVNSR------VPTGSSSSHVMDSATPESCSQTLSMTSQSVLPTYPSVDID
AHTESNHDTALTLA-----CAGGHEELVSVLI-------------ARGASIEHRDKKGFT
PLILAATAGHVGVVEILLDK-GGDIEAQSERTKDTPLSLACSGGRQEVVDLLLARGANKE
HRNVSDYTP-----------LSLAASGGYVNIIKILLNAGAEINS------RTGSK----
----LGISPLMLAAMNGHVPAVKLLLDMGSDINAQIETNRN---TALTLACFQGRAEVVS
LLLDRKAN---VEHRAKTG------------LTPLMEAASGGYAEVGRVLLDKGADVNAP
PVPSSR----------------------------------------DTALTI--------
------------------------------AADKGHYKFCELLINRG-AHIDVRNKKGN-
-TP----------------------------------LWLA------------ANGGHLD
VVQLLVQAGAD---VDAAD--NRKITPLMSAFRKGHVRVVQFLVKEVNQFPSDIECMRYI
ATIADKE-------LLKKCHQCVETIVKA---KDQQAAEAN-------KNASILLKE--L
DLEKSREESRKQALAAKREKRKEKRKKKKEEQKRKQEEDEEH-------------KPKET
LELQEDEEEEEN-DDDVDSEIPLEPPSATTTTTIGISATSATFTNAFGKKRANVITTPST
NRKNKKNK-TKDTPQNVQIILPDQ-HISLAQQKADKNKIN-----GEP-RGGSAGGNSDS
DNLDSTDCNSESS----------------SGKSQEL-NF----TMDTHSSGDKRYASV--
----------------------------LLPSQEDKTNPSVSKVQ---TRVEGEAN---S
-SLATNYKSVSLP---------------------------------------LTS-----
------PNIKLNLT---------SPKRGQKRE-------------------------EGW
KEVVRRQVGRVLKDT---------SPSNPLQSTPVEQFQLQRGGRCCSGAKRSKKLSVPA
S--VVSRI------MG-RGGCNITAIQ---------------------------------
---DVTGAHIDVDKQKDKNGERMITIR---------------GGTESTRYAVQLINALIQ
DPAKELEDLIPKTHIRTPVS--------------STKSIHTNFSS------------GVS
TAS--------APNKNSFSIGASS-----------LVTSQ--SSTLSTFQSANKLSKNVP
ANVRSSFPV-------SLPLAYSHPH--FALLAAQTMQQIRHPRLPMAQFGGTFSTSANT
WGPFPVRPVNPGSTNSSPKHNSSNRMGNQNGSILQSESTVLASSSPGGVPSAVP--SSQP
LCVTNNRTP------------------SSVRKQ------------------LFACIPKTS
TMTTAISTVTTTCSTLPST-SPAHENTGNVPATFLLTNAPQAQQSALK-----------T
DAIPPVSVPK---------------------------EKASAPEQSVGIACVSSSVATSS
SIISCNSPGVLEPCTSSSPAPPDNVPNET---LPANMPELSPPITMPFSSSSESAPLTLS
---------------------------------------------SPRSVA---------
-----------------SENQDSGSLPQLAVPAPRVSHRMQPRGSFYSMVPNANLHQEA-
----QSVFVTNAVPLAPSQGPSTTVHLSSPMNIMNGS-----------------------
---------QMHINPSNKPLAPTFGPATLFNHFSSLFDSNQMPANQGWGDCPLSTRAADQ
SFTVQSTFLSNSVLGHMESVHPDNSKAPGFRPPPQRVSTSPVDPSSSSSGSSSTPMAGFS
ANIQGARVYLQGPVGTP-------SFN--RQHF---SPHPWTSATNSCRSFDGESPIPSV
SSGSSSPLSAVSAPSNLGQPKSGSTSQDRKVPPPIGT-----ERLARIRQGGSVTPTPLG
SNFTAPVGHSGIWSFGVN------NVSEGLSSWSQPVMGNHA-------VHQQ-LSDPGT
FSQHQPMER----------------------DDSGIVAPSNIFQQPMPNSFVDFSKGLPI
SMYGGTIIPSHPQLADGPGGPLFNGLHTPDPAWNPMIKVVQNSAECTEAQQIWPGTWAPH
IGNMHLKYVN---
>TRINITY_DN36146_c0_g1::TRINITY_DN36146_c0_g1_i1::g.75::m.75 type:5prime_partial len:950 gc:universal TRINITY_DN36146_c0_g1_i1:3456-607(-)
----------------------PVK-----------------------------------
-----------------DS-----------------------------------------
------------------------------------------------------------
------------------------------------------------------------
-------------LLTLIPK-------------EQ-------------------------
------------------------------------------------------------
------------------------------------------------------------
------------------------------------------------------------
------------------------------------------------------------
------------------------------------------------------------
------EVLQLLVKAGAHV--NSEDDRTSCIVRQALEREDSIRTLLDNG-----------
----------ASIN-QCD-------SNGRTLLANAAYSGNLDV--VNLL-----------
-------------------------------------------------------VSR--
-GADFEIED-T--LGQTALTLS-ARQGH-----------TKVVNCLIGCGANIN------
------------------------------------------------------------
---------------HTD----------------HD---GWTALRSAAWG----------
-------------GHTEVVSALLYA-----------GVKVDCPDADS-RTALRAAAWGGH
EDIVLNLL-QH-GAEVNKADNEGRTALIAAAYMGHKEIVEHLLDH---------------
------------------------------------------------------------
------------------------------------------------------------
------------------------------------------------------------
------------------------------------------------------------
GAEVNHE-----------------------------------------------------
------------------------------------------------------------
---DVDGRTALSVAALCVPASKGHASVVSLLI-------------DRGAEVDHCDKDGMT
PLLVAAYEGHVDVVDLLLEG-GADVDHTDNNGR-TPLLAAASMGHASVVNTLLFWGAAVD
SIDSEGRTV-----------LSIASAQGNVEVVRTLLDRGLDENH------RDDA-----
-----GWTPLHMAAFEGHRLICEALIEQGAR-TSEIDNDGR---IPFILAAQEGHYDCVQ
TLLENKSN---IDHRGYDG------------RNALRVAALEGHRDIVELLFSHGADVNYK
DADGR------------------------------------------PTLYI--------
------------------------------LALENQLSMAEYFLENG-ANVEASDAEGR-
-TA----------------------------------LHVS------------CWQGHVE
MVQMLITYHAD---VNASD--NEKRSALQSAAWQGHVKVVQLLIEQ--------------
GSLVD--------------HTC------------NQGATA----------LCIAAQEGHI
DVVRILLENSADPNHADQFGRTAMRVAAKNGHTPIIKLLEKYGASSLNGCTPSPIHTMEQ
KPLQSA-------------------PSKMQSLTIKSNSSGSTGGGD--------------
---------AQCT-------------------------MR-----GLS-NGPSHAFSSPS
ESPDSTVDRQKSS------------LSNNSLKSSKN-SS----LRTTSSTATAQTVPIDS
F--------------------------HNMSFTEQIQQHSLPRSRSRQSIV---------
-SPSSTTHSLSQN---------------------------------------HSS-----
------PNSEFE-----------------------------------------------W
SQVKP-----SLKSI---------KPN------------------------KTGKTENPN
-----------------KSGSAGKKVK---------------------------------
---QSTPSQPKVLEYEMTQFDKQISV----------------------------------
----------AKCGTTMPL-----------------------------------------
--------------------------------------------------------KSMP
AD----------------------------------------------------------
-----------------------------------TQCKIL-------VPSA-----QQD
VCRS---------------------------QQ------------------QFL------
----------------------IHQQSGE-----------QKKRNGIM-----------T
N-----------------------------------------------------------
-------------------------PNYH---LQNNQVFLG----------------RVS
---------------------------------------------VPRTV----------
--------------------QDRG-------------------------------HQE--
--------------------------------VLEG------------------------
-------------YPSSE---------TEFN--------------------------LKQ
ALKLQ-------------------------------------------------------
--IEG---------NDP-------SFS--YKK---------------------ETPL---
------------------------------------------------------------
------------------------------------------------------------
------------------------------------------------------------
------------------------------------------------------------
-------------
>TRINITY_DN47133_c0_g1::TRINITY_DN47133_c0_g1_i1::g.76::m.76 type:internal len:361 gc:universal TRINITY_DN47133_c0_g1_i1:1-1080(+)
------------------------------------------------------------
-----------------DN---------------WTALISAAKEG---------------
------------------------------------------------------------
------------------------------------------------------------
--------------HTLIVK-------------ELL------------------------
------------------------------------------------------------
------------------------------------------------------------
------------------------------------------------------------
------------------------------------------------------------
------------------------------------------------------------
---------------ACNVNIEHRD-----------------------------------
-------------------------MGGWTALMWACYKGCTEV--AELL-----------
-------------------------------------------------------LER--
-GANPNVTGIQ--YSVYPIIWA-AGRGH-----------SRIVQLLLQHGGKVNCSDKY-
------------------------------------------------------------
---------------------------------------GTTPLIWAARK----------
-------------G---------------------------------------------H
LDCVKYLL-QM-GADVDQEGANSMTALIVAVKGGFTDSVKEILKR---------------
------------------------------------------------------------
------------------------------------------------------------
------------------------------------------------------------
------------------------------------------------------------
NPNVNLT-----------------------------------------------------
------------------------------------------------------------
---DKDGNTALMIA-----SKE--------------------------------------
--------GHIEIVQDLLDV-GTYVNIPDRSGD-TVLIGAVRGGHVEIVRALLHKYADID
IRGQDNKTA-----------LYWAVEKGNATMVRDILQCNPDTEI------CTKD-----
-----GETPLIKATKMRNIEIVELLLDKGAK-VSAVDKKGD---TPLHIAIRGRSRRLAE
LLLRN-------------------------------------------------------
------------------------------------------------------------
------------------------------------------------------------
------------------------------------------------------------
------------------------------------------------------------
------------------------------------------------------------
------------------------------------------------------------
------------------------------------------------------------
---------PKD---------------------------------GRL------------
-------------------------LYRPNKAGE---------TPYNID-----------
------------------------------------------------------------
---------CSH------------------------------------------------
------------------------------------------------------------
------------------------------------------------------------
-----------------QKSILTQ------------------------------------
------------------------------------------------------------
------------------------------------------------------------
------------------------------------------------------------
------------------------------------------------------------
------------------------------------------------------------
---------------------------------------------------IFG------
------------ARHL--------------------------------------------
------------------------------------------------------------
------------------------------------------------------------
------------------------------------------------------------
------------------------------------------------------------
------------------------------------------------------------
------------------------------------------------------------
------------------------------------------------------------
------------------------------------------------------------
------------------------------------------------------------
------------------------------------------------------------
------------------------------------------------------------
------------------------------------------------------------
-------------
>TRINITY_DN106579_c0_g1::TRINITY_DN106579_c0_g1_i1::g.78::m.78 type:internal len:320 gc:universal TRINITY_DN106579_c0_g1_i1:958-2(-)
------------------------------------------------------------
------------------------------------------------------------
------------------------------------------------------------
------------------------------------------------------------
------------------------------------------------------------
------------------------------------------------------------
------------------------------------------------------------
------------------------------------------------------------
---------------------------------------------DVNAQSSTG-----N
TAL---------TYACAGGY----------------------------------------
-----VDVVKGLLESGASIEDHNENGHTPLMEAGSAGHVEVARVLLENG-----------
----------AGINTHSN-------EFKESALTLACYKGHLEM--VRFLLEAGADQEHKT
DEMHTALMEACMDGHVEVARLLLDSGAQVNMPADSFESPLTLAACGGHVELAALLIER--
-GANLEEVN-D--EGYTPLMEA-AREGH-----------EEMVALLLGQGANINAQTEET
QETALTLACCGGFLEVADFLIKAGADIEFGCSTPLMEAAQEGHLELVKYLLAAGANVHAT
TATGDTALTYACENGHTDVA--DVLLQADADL-EHESEGGRTPLMKAARA----------
-------------GHVC-------------------------------------------
------------------------------------------------------------
------------------------------------------------------------
------------------------------------------------------------
------------------------------------------------------------
------------------------------------------------------------
------------------------------------------------------------
------------------------------------------------------------
------------------------------------------------------------
------------------------------------------------------------
------------------------------------------------------------
------------------------------------------------------------
------------------------------------------------------------
------------------------------------------------------------
------------------------------------------------------------
------------------------------------------------------------
------------------------------------------------------------
------------------------------------------------------------
------------------------------------------------------------
------------------------------------------------------------
------------------------------------------------------------
------------------------------------------------------------
------------------------------------------------------------
------------------------------------------------------------
------------------------------------------------------------
------------------------------------------------------------
------------------------------------------------------------
------------------------------------------------------------
------------------------------------------------------------
------------------------------------------------------------
------------------------------------------------------------
------------------------------------------------------------
------------------------------------------------------------
------------------------------------------------------------
------------------------------------------------------------
------------------------------------------------------------
------------------------------------------------------------
------------------------------------------------------------
------------------------------------------------------------
------------------------------------------------------------
------------------------------------------------------------
------------------------------------------------------------
------------------------------------------------------------
------------------------------------------------------------
------------------------------------------------------------
------------------------------------------------------------
-------------
