# Supplementary material for: Venomix: a simple bioinformatic pipeline for identifying and characterizing toxin gene candidates from transcriptomic data
Source: PeerJ. 2018 Jul 31;6:e5361. doi: 10.7717/peerj.5361 (PMC6074769; doi:10.7717/peerj.5361)
Supplement: Supplemental Information 3 [file peerj-06-5361-s003.gz › FinalOutput_E-20/Hyaluronidase_CdtHya1_1/uniprot.txt]

>A3QVN3
MYHIWIKFLAAWIFLKRFNGVHVMQAKAPMYRNEPFLVFWNAPTTQCRLRYKVDLDLKTF
HIVSNANDSLSGSAVTIFYPNHLGVYPHIDDRGHFFHGIIPQNESLTKHLNKSKSDINRI
IPLKAFHGLGVIDWENWRPQWDRNWGSKNVYRNRSIQFARDLHPELSEDKIRRLAKKEYE
KAAKSFMRDTLLLAEEMRPDGYWGYYLYPDCQNYDYKTKGDQYTGKCPEIEMSRNDQLLW
LWRDSTALFPNVYLEIILRSSDNALKFVHHRLKEAMRIASMAREDYALPVFAYARPFYAY
TFEPLTQEDLVTTVGETAAMGAAGIVFWGSMQYASTVDSCQKVKKYMNGPLGRYIVNVTT
AAKICSRVLCRKNGRCVRKHSDSNAFLHLFPESFRIMVYANATEKKVIVKGKLELENLIY
LRENFMCQCYQGWKGLYCEEYSIKDIRKI
>A3QVN9
MYHLWIKCLAAWIFLKRCNGVHAMPAKAPMYPNEPFIVLWNAPTTQCPLRYKVDLDLKTF
HIVANPNDSLSGSVVTIFYPNHLGVYPHIDERGHFFHGIIPQNESLTKHLNKSKSDINRM
IPLKTFHGLGVIDWENWRPQWDRNWGSKNVYRNRSIQFAKELHPELSEDKIKRLAKKEYE
KAAKSFMRDTLLLAEEMRPNGYWGYYLYPDCQNYDYKTKGDQYTGKCPDIEMSRNDQLLW
LWRDSTALFPNVYLEIILRSSDNALKFVHHRLKESMRIASMAREDYALPVFVYARPFYAY
TFEPLTQEDLVTTVGETAAMGAAGIVFWGSMQYASTVDSCQKVKTYMNGPLGRYIVNVTT
AAKICSHALCRKNGRCVRKHSDSNAFLHLFPESFRIMVHANATEKKAIVKGKLELKDLIY
LRKNFMCQCYQGWKGLYCEEYSIKDIRKI
>A3QVP0
MYHLWIKCLAAWIFLKRCNGVHAMPAKAPMYPNEPFIVLWNAPTTQCPLRYKVDLDLKTF
HIVANANDSLSGSVVAIFYPNHLGVYPHIDERGHFFHGIIPQNESLTKHLNKSKSDINRM
IPLKTFHGLGVIDWENWRPQWDRNWGSKNVYRNRSIQFAKKLHPELSEDKIKRLAKKEYE
KAAKSFMRDTLLLAEEMRPNGYWGYYLYPDCQNYDYKTKGDQYTGKCPDIEMSRNDQLLW
LWRDSTALFPNVYLEIILRSSDNALKFVHHRLKESMRIASMAREDYALPVFVYARPFYAY
TFEPLTQEDLVTTVGETAAMGAAGIVFWGSMQYASTVDSCQKVKTYMNGPLGRYIVNVTT
AAKICSHALCRKNGRCVRKHSDSNAFLHLFPESFRIMVHANATEKKAIVKGKLELKDLIY
LRKNFMCQCYQGWKGLYCEEYSIKDIRKI
>A3QVN4
MYHIWIKFLAAWIFLKKFNGVHVMQAKAPMYRNEPFLVFWNAPTTQCRLRYKVDLDLKTF
HIVSNANDSLSGSAVTIFYPNHLGVYPHIDDRGHFFHGIIPQNESLTKHLNKSKSDINRI
IPLKAFHGLGVIDWENWRPQWDRNWGSKNVYRNRSIQFARDLHPELSEDKIRRLAKKEYE
KAAKSFMRDTLLLAEEMRPDGYWGYYLYSDCQNYDYKTKGDQYTGKCPEIEMSRNDQLLW
LWRDSTALFPNVYLEIILRSSDNALKFVHHRLKEAMRIASMAREDYALPVFAYARPFYAY
TFEPLTQEDLVTTVGETAAMGAAGIVFWGSMQYASTVDSCQKVKKYMNGPLGRYIVNVTT
AAKICSRVLCRKNGRCVRKHSDSNAFLHLFPESFRIMVYANATEKKVIVKGKLELENLIY
LRENFMCQCYQGWKGLYCEEYSIKDIRKI
>A3QVN5
MYHIWIKFLAAWIFLKRFNGVHVMQAKAPMYRNEPFLVFWNAPTTQCRLRYKVDLDLKTF
HIVSNANDSLSGSAVTIFYPNHLGVYPHIDDRGHFFHGIIPQNESLTKHLNKSKSDINRI
IPLKAFHGLGVIDWENWRPQWDRNWGSKNVYRNRSIQFARDLHPELSEDKIRRLAKKEYE
KAAKSFMRDTLLLAEEMRPDGYWGYYLYPDCQNYDYKTKGDQYTGKCPEIEMSRNDQLLW
LWRDSTALFPNVYLEIILRSSDNALKFVHHRLKEAMRIASMAREDYALPVFAYARPFYAY
TFEPLTQEDLVTTVGETAAMGAAGIVFWGSVQYASTVDSCQKVKKYMNGPLGRYIVNVTT
AAKICSRVLCRKNGRCVRKHSDSNAFLHLFPESFRIMVYANATEKKVIVKGKLELENLIY
LRENFMCQCYQGWKGLYCEEYSIKDIRKI
>A3QVN6
MYHIWIKFLAAWIFLKRFNGVHVMQAKAPMYRNEPFLVFWNAPTTQCRLRYKVDLDLKTF
HIVSNANDSLSGSAVTIFYPNHLGVYPHIDDRGHFFHGIIPQNESLTKHLNKSKSDINRI
IPLKAFHGLGVIDWENWRPQWDRNWGSKNVYRNRSIQFARDLHPELSEDKIRRLAKKEYE
KAAKSFMRDTLLLAEEMRPDGYWGYYLYPDCQNYDYKTKGDQYTGKCPEIEMSRNDQLLW
LWRDSTALFPNVYLEIILRSSDNALKFVHHRLKEAMRIASMAREDYALPVFAYARPFYAY
TFEPLTQEDLVTTVGETAAMGAAGIVFWGSMQYASTVDSCQKVKKYMNGPLGRYIVNVTT
AAKICSRVFCRKNGRCVRKHSDSNAFLHLFPESFRIMVYANATEKKVIVKGKLELENLIY
LRENFMCQCYQGWKGLYCEEYSIKDIRKI
