# Supplementary material for: Venomix: a simple bioinformatic pipeline for identifying and characterizing toxin gene candidates from transcriptomic data
Source: PeerJ. 2018 Jul 31;6:e5361. doi: 10.7717/peerj.5361 (PMC6074769; doi:10.7717/peerj.5361)
Supplement: Supplemental Information 3 [file peerj-06-5361-s003.gz › FinalOutput_E-20/Hyaluronidase_CdtHya1_1/sequence.txt]

>TRINITY_DN33354_c2_g3::TRINITY_DN33354_c2_g3_i1::g.1::m.1 type:complete len:450 gc:universal TRINITY_DN33354_c2_g3_i1:1587-238(-)
MYHLWIKCLAAWIFLKRFNGVHVMHAKAPMYPNEPFLVFWNAPTTQCRLRYKVDLDLKTF
HIVTNANDSLSGSAVTIFYPNHLGIYPHIDDRGHFFHGIIPQNESLTKHLDKSKSDINRM
IPLKTFHGLGVIDWENWRPQWDRNWGNKNVYRNRSIQFARDLHPELSEDKIRRLAKAEYE
KAAKSFMRDTLLLAEEMRPDGYWGYYLYPDCQNYDYKTKGDQYTGKCPDIEMSRNDQLLW
LWRESTALFPNVYLEIILRSSDNALKFVHHRLKESMRIASMAREDYALPVFAYARPFYAY
TFEPLTQEDLVTTVGETAAMGAAGIVFWGSMQYASTVDSCQKVKKYMNGPLGRYIVNVTT
AAKICSHALCRKNGRCVRKHSDSNAFLHLFPESFRIMVHANATEKKVTVKGKLELENLIY
LRENFMCQCYQGWKGLYCEEYSIRDIRKI*
>TRINITY_DN33354_c2_g3::TRINITY_DN33354_c2_g3_i4::g.2::m.2 type:5prime_partial len:531 gc:universal TRINITY_DN33354_c2_g3_i4:1830-238(-)
VTCGSCCLPCLIWKVALLILFWTSFFSGGLRLVFASLRLWNGFFSGICSDCPCLVPGPCL
VDWTWNPGTCPELTVPEKLHIMYHLWIKCLAAWIFLKRFNGVHVMHAKAPMYPNEPFLVF
WNAPTTQCRLRYKVDLDLKTFHIVTNANDSLSGSAVTIFYPNHLGIYPHIDDRGHFFHGI
IPQNESLTKHLDKSKSDINRMIPLKTFHGLGVIDWENWRPQWDRNWGNKNVYRNRSIQFA
RDLHPELSEDKIRRLAKAEYEKAAKSFMRDTLLLAEEMRPDGYWGYYLYPDCQNYDYKTK
GDQYTGKCPDIEMSRNDQLLWLWRESTALFPNVYLEIILRSSDNALKFVHHRLKESMRIA
SMAREDYALPVFAYARPFYAYTFEPLTQEDLVTTVGETAAMGAAGIVFWGSMQYASTVDS
CQKVKKYMNGPLGRYIVNVTTAAKICSHALCRKNGRCVRKHSDSNAFLHLFPESFRIMVH
ANATEKKVTVKGKLELENLIYLRENFMCQCYQGWKGLYCEEYSIRDIRKI*
