# Supplementary material for: Venomix: a simple bioinformatic pipeline for identifying and characterizing toxin gene candidates from transcriptomic data
Source: PeerJ. 2018 Jul 31;6:e5361. doi: 10.7717/peerj.5361 (PMC6074769; doi:10.7717/peerj.5361)
Supplement: Supplemental Information 3 [file peerj-06-5361-s003.gz › FinalOutput_E-20/Hyaluronidase_CdtHya1_1/mature.fasta]

>A3QVN3 ; MatureChain: 21-449
VHVMQAKAPMYRNEPFLVFWNAPTTQCRLRYKVDLDLKTFHIVSNANDSLSGSAVTIFYP
NHLGVYPHIDDRGHFFHGIIPQNESLTKHLNKSKSDINRIIPLKAFHGLGVIDWENWRPQ
WDRNWGSKNVYRNRSIQFARDLHPELSEDKIRRLAKKEYEKAAKSFMRDTLLLAEEMRPD
GYWGYYLYPDCQNYDYKTKGDQYTGKCPEIEMSRNDQLLWLWRDSTALFPNVYLEIILRS
SDNALKFVHHRLKEAMRIASMAREDYALPVFAYARPFYAYTFEPLTQEDLVTTVGETAAM
GAAGIVFWGSMQYASTVDSCQKVKKYMNGPLGRYIVNVTTAAKICSRVLCRKNGRCVRKH
SDSNAFLHLFPESFRIMVYANATEKKVIVKGKLELENLIYLRENFMCQCYQGWKGLYCEE
YSIKDIRKI
>A3QVN9 ; MatureChain: 24-449
MPAKAPMYPNEPFIVLWNAPTTQCPLRYKVDLDLKTFHIVANPNDSLSGSVVTIFYPNHL
GVYPHIDERGHFFHGIIPQNESLTKHLNKSKSDINRMIPLKTFHGLGVIDWENWRPQWDR
NWGSKNVYRNRSIQFAKELHPELSEDKIKRLAKKEYEKAAKSFMRDTLLLAEEMRPNGYW
GYYLYPDCQNYDYKTKGDQYTGKCPDIEMSRNDQLLWLWRDSTALFPNVYLEIILRSSDN
ALKFVHHRLKESMRIASMAREDYALPVFVYARPFYAYTFEPLTQEDLVTTVGETAAMGAA
GIVFWGSMQYASTVDSCQKVKTYMNGPLGRYIVNVTTAAKICSHALCRKNGRCVRKHSDS
NAFLHLFPESFRIMVHANATEKKAIVKGKLELKDLIYLRKNFMCQCYQGWKGLYCEEYSI
KDIRKI
>A3QVP0 ; MatureChain: 24-449
MPAKAPMYPNEPFIVLWNAPTTQCPLRYKVDLDLKTFHIVANANDSLSGSVVAIFYPNHL
GVYPHIDERGHFFHGIIPQNESLTKHLNKSKSDINRMIPLKTFHGLGVIDWENWRPQWDR
NWGSKNVYRNRSIQFAKKLHPELSEDKIKRLAKKEYEKAAKSFMRDTLLLAEEMRPNGYW
GYYLYPDCQNYDYKTKGDQYTGKCPDIEMSRNDQLLWLWRDSTALFPNVYLEIILRSSDN
ALKFVHHRLKESMRIASMAREDYALPVFVYARPFYAYTFEPLTQEDLVTTVGETAAMGAA
GIVFWGSMQYASTVDSCQKVKTYMNGPLGRYIVNVTTAAKICSHALCRKNGRCVRKHSDS
NAFLHLFPESFRIMVHANATEKKAIVKGKLELKDLIYLRKNFMCQCYQGWKGLYCEEYSI
KDIRKI
>A3QVN4 ; MatureChain: 21-449
VHVMQAKAPMYRNEPFLVFWNAPTTQCRLRYKVDLDLKTFHIVSNANDSLSGSAVTIFYP
NHLGVYPHIDDRGHFFHGIIPQNESLTKHLNKSKSDINRIIPLKAFHGLGVIDWENWRPQ
WDRNWGSKNVYRNRSIQFARDLHPELSEDKIRRLAKKEYEKAAKSFMRDTLLLAEEMRPD
GYWGYYLYSDCQNYDYKTKGDQYTGKCPEIEMSRNDQLLWLWRDSTALFPNVYLEIILRS
SDNALKFVHHRLKEAMRIASMAREDYALPVFAYARPFYAYTFEPLTQEDLVTTVGETAAM
GAAGIVFWGSMQYASTVDSCQKVKKYMNGPLGRYIVNVTTAAKICSRVLCRKNGRCVRKH
SDSNAFLHLFPESFRIMVYANATEKKVIVKGKLELENLIYLRENFMCQCYQGWKGLYCEE
YSIKDIRKI
>A3QVN5 ; MatureChain: 21-449
VHVMQAKAPMYRNEPFLVFWNAPTTQCRLRYKVDLDLKTFHIVSNANDSLSGSAVTIFYP
NHLGVYPHIDDRGHFFHGIIPQNESLTKHLNKSKSDINRIIPLKAFHGLGVIDWENWRPQ
WDRNWGSKNVYRNRSIQFARDLHPELSEDKIRRLAKKEYEKAAKSFMRDTLLLAEEMRPD
GYWGYYLYPDCQNYDYKTKGDQYTGKCPEIEMSRNDQLLWLWRDSTALFPNVYLEIILRS
SDNALKFVHHRLKEAMRIASMAREDYALPVFAYARPFYAYTFEPLTQEDLVTTVGETAAM
GAAGIVFWGSVQYASTVDSCQKVKKYMNGPLGRYIVNVTTAAKICSRVLCRKNGRCVRKH
SDSNAFLHLFPESFRIMVYANATEKKVIVKGKLELENLIYLRENFMCQCYQGWKGLYCEE
YSIKDIRKI
>A3QVN6 ; MatureChain: 21-449
VHVMQAKAPMYRNEPFLVFWNAPTTQCRLRYKVDLDLKTFHIVSNANDSLSGSAVTIFYP
NHLGVYPHIDDRGHFFHGIIPQNESLTKHLNKSKSDINRIIPLKAFHGLGVIDWENWRPQ
WDRNWGSKNVYRNRSIQFARDLHPELSEDKIRRLAKKEYEKAAKSFMRDTLLLAEEMRPD
GYWGYYLYPDCQNYDYKTKGDQYTGKCPEIEMSRNDQLLWLWRDSTALFPNVYLEIILRS
SDNALKFVHHRLKEAMRIASMAREDYALPVFAYARPFYAYTFEPLTQEDLVTTVGETAAM
GAAGIVFWGSMQYASTVDSCQKVKKYMNGPLGRYIVNVTTAAKICSRVFCRKNGRCVRKH
SDSNAFLHLFPESFRIMVYANATEKKVIVKGKLELENLIYLRENFMCQCYQGWKGLYCEE
YSIKDIRKI
>TRINITY_DN33354_c2_g3::TRINITY_DN33354_c2_g3_i1::g.1::m.1  type:complete len:450 gc:universal TRINITY_DN33354_c2_g3_i1:1587-238(-); MatureChain: 21-450
VHVMHAKAPMYPNEPFLVFWNAPTTQCRLRYKVDLDLKTFHIVTNANDSLSGSAVTIFYP
NHLGIYPHIDDRGHFFHGIIPQNESLTKHLDKSKSDINRMIPLKTFHGLGVIDWENWRPQ
WDRNWGNKNVYRNRSIQFARDLHPELSEDKIRRLAKAEYEKAAKSFMRDTLLLAEEMRPD
GYWGYYLYPDCQNYDYKTKGDQYTGKCPDIEMSRNDQLLWLWRESTALFPNVYLEIILRS
SDNALKFVHHRLKESMRIASMAREDYALPVFAYARPFYAYTFEPLTQEDLVTTVGETAAM
GAAGIVFWGSMQYASTVDSCQKVKKYMNGPLGRYIVNVTTAAKICSHALCRKNGRCVRKH
SDSNAFLHLFPESFRIMVHANATEKKVTVKGKLELENLIYLRENFMCQCYQGWKGLYCEE
YSIRDIRKI*
