# Supplementary material for: Venomix: a simple bioinformatic pipeline for identifying and characterizing toxin gene candidates from transcriptomic data
Source: PeerJ. 2018 Jul 31;6:e5361. doi: 10.7717/peerj.5361 (PMC6074769; doi:10.7717/peerj.5361)
Supplement: Supplemental Information 3 [file peerj-06-5361-s003.gz › FinalOutput_E-20/Hyaluronidase_CdtHya1_1/Species.txt]

Cerastes cerastes (Horned desert viper)Bitis arietans (African puff adder)Echis pyramidum leakeyi (Leakeys carpet viper) (Echis carinatus leakeyi)Boiga irregularis (Brown tree snake)Mustela putorius furo (European domestic ferret) (Mustela furo)Monodelphis domestica (Gray short-tailed opossum)Anolis carolinensis (Green anole) (American chameleon)Sarcophilus harrisii (Tasmanian devil) (Sarcophilus laniarius)
