# Supplementary material for: Venomix: a simple bioinformatic pipeline for identifying and characterizing toxin gene candidates from transcriptomic data
Source: PeerJ. 2018 Jul 31;6:e5361. doi: 10.7717/peerj.5361 (PMC6074769; doi:10.7717/peerj.5361)
Supplement: Supplemental Information 3 [file peerj-06-5361-s003.gz › FinalOutput_E-20/Hyaluronidase_CdtHya1_1/genbankfile.txt]

VERSION     A3QVN3.1  GI:426020946
DBSOURCE    UniProtKB: locus HYAL1_CERCE, accession A3QVN3;
            class: standard.
            created: Nov 28, 2012.
            sequence updated: Apr 3, 2007.
            annotation updated: May 27, 2015.
            xrefs: DQ840250.1, ABI33938.1
            xrefs (non-sequence databases): ProteinModelPortal:A3QVN3,
            CAZy:GH56, HOVERGEN:HBG052053, GO:0005576, GO:0004415, GO:0005975,
            Gene3D:3.20.20.70, InterPro:IPR013785, InterPro:IPR000742,
            InterPro:IPR017853, InterPro:IPR018155, PANTHER:PTHR11769,
            Pfam:PF01630, PIRSF:PIRSF038193, PRINTS:PR00846, SMART:SM00181,
            SUPFAM:SSF51445, PROSITE:PS00022, PROSITE:PS01186
KEYWORDS    Disulfide bond; EGF-like domain; Glycoprotein; Glycosidase;
            Hydrolase; Secreted; Signal.
SOURCE      Cerastes cerastes (horn viper)
  ORGANISM  Cerastes cerastes
            Eukaryota; Metazoa; Chordata; Craniata; Vertebrata; Euteleostomi;
            Lepidosauria; Squamata; Bifurcata; Unidentata; Episquamata;
            Toxicofera; Serpentes; Colubroidea; Viperidae; Viperinae; Cerastes.
REFERENCE   1  (residues 1 to 449)
  AUTHORS   Harrison,R.A., Ibison,F., Wilbraham,D. and Wagstaff,S.C.
  TITLE     Identification of cDNAs encoding viper venom hyaluronidases:
            cross-generic sequence conservation of full-length and unusually
            short variant transcripts
  JOURNAL   Gene 392 (1-2), 22-33 (2007)
   PUBMED   17210232
  REMARK    NUCLEOTIDE SEQUENCE [MRNA].;
            TISSUE=Venom gland
COMMENT     [FUNCTION] Snake venom endo-hyaluronidase that degrades hyaluronan
            to smaller oligosaccharide fragments. In venom, it is not toxic by
            itself, but increases the diffusion of other venom proteins by
            degrading the extracellular matrix. In addition, it displays
            antiedematogenic activity (By similarity). {ECO:0000250}.
            [CATALYTIC ACTIVITY] Random hydrolysis of (1->4)-linkages between
            N-acetyl-beta-D-glucosamine and D-glucuronate residues in
            hyaluronate.
            [SUBUNIT] Monomer. {ECO:0000250}.
            [SUBCELLULAR LOCATION] Secreted {ECO:0000250}.
            [TISSUE SPECIFICITY] Expressed by the venom gland.
            [SIMILARITY] Belongs to the glycosyl hydrolase 56 family.
            {ECO:0000305}.
            [SIMILARITY] Contains 1 EGF-like domain. {ECO:0000305}.
FEATURES             Location/Qualifiers
     source          1..449
                     /organism="Cerastes cerastes"
                     /db_xref="taxon:8697"
     Protein         1..449
                     /product="Hyaluronidase-1"
                     /EC_number="3.2.1.35"
                     /note="Hy-1; Hyaluronoglucosaminidase-1; Venom spreading
                     factor"
                     /UniProtKB_evidence="Evidence at transcript level"
     Region          1..23
                     /region_name="Signal"
                     /experiment="experimental evidence, no additional details
                     recorded"
                     /note="{ECO:0000250}."
     Region          24..449
                     /region_name="Mature chain"
                     /experiment="experimental evidence, no additional details
                     recorded"
                     /note="Hyaluronidase-1. /FTId=PRO_0000420458."
     Region          28..363
                     /region_name="Glyco_hydro_56"
                     /note="Hyaluronidase; pfam01630"
                     /db_xref="CDD:250758"
     Bond            47..340
                     /bond_type="disulfide"
                     /experiment="experimental evidence, no additional details
                     recorded"
                     /note="{ECO:0000250}."
     Site            67
                     /site_type="glycosylation"
                     /experiment="experimental evidence, no additional details
                     recorded"
                     /note="N-linked (GlcNAc...). {ECO:0000255}."
     Site            103
                     /site_type="glycosylation"
                     /experiment="experimental evidence, no additional details
                     recorded"
                     /note="N-linked (GlcNAc...). {ECO:0000255}."
     Site            111
                     /site_type="glycosylation"
                     /experiment="experimental evidence, no additional details
                     recorded"
                     /note="N-linked (GlcNAc...). {ECO:0000255}."
     Site            135
                     /site_type="active"
                     /experiment="experimental evidence, no additional details
                     recorded"
                     /note="Proton donor. {ECO:0000250}."
     Site            153
                     /site_type="glycosylation"
                     /experiment="experimental evidence, no additional details
                     recorded"
                     /note="N-linked (GlcNAc...). {ECO:0000255}."
     Bond            211..227
                     /bond_type="disulfide"
                     /experiment="experimental evidence, no additional details
                     recorded"
                     /note="{ECO:0000250}."
     Site            357
                     /site_type="glycosylation"
                     /experiment="experimental evidence, no additional details
                     recorded"
                     /note="N-linked (GlcNAc...). {ECO:0000255}."
     Bond            365..376
                     /bond_type="disulfide"
                     /experiment="experimental evidence, no additional details
                     recorded"
                     /note="{ECO:0000250}."
     Bond            370..427
                     /bond_type="disulfide"
                     /experiment="experimental evidence, no additional details
                     recorded"
                     /note="{ECO:0000250}."
     Site            401
                     /site_type="glycosylation"
                     /experiment="experimental evidence, no additional details
                     recorded"
                     /note="N-linked (GlcNAc...). {ECO:0000255}."
     Region          427..438
                     /region_name="Domain"
                     /experiment="experimental evidence, no additional details
                     recorded"
                     /note="EGF-like."
     Bond            429..438
                     /bond_type="disulfide"
                     /experiment="experimental evidence, no additional details
                     recorded"
                     /note="{ECO:0000250}."
ORIGIN      
        1 myhiwikfla awiflkrfng vhvmqakapm yrnepflvfw napttqcrlr ykvdldlktf
       61 hivsnandsl sgsavtifyp nhlgvyphid drghffhgii pqnesltkhl nksksdinri
      121 iplkafhglg vidwenwrpq wdrnwgsknv yrnrsiqfar dlhpelsedk irrlakkeye
      181 kaaksfmrdt lllaeemrpd gywgyylypd cqnydyktkg dqytgkcpei emsrndqllw
      241 lwrdstalfp nvyleiilrs sdnalkfvhh rlkeamrias maredyalpv fayarpfyay
      301 tfepltqedl vttvgetaam gaagivfwgs mqyastvdsc qkvkkymngp lgryivnvtt
      361 aakicsrvlc rkngrcvrkh sdsnaflhlf pesfrimvya natekkvivk gklelenliy
      421 lrenfmcqcy qgwkglycee ysikdirki
//
VERSION     A3QVN9.1  GI:426020943
DBSOURCE    UniProtKB: locus HYAL1_BITAR, accession A3QVN9;
            class: standard.
            created: Nov 28, 2012.
            sequence updated: Apr 3, 2007.
            annotation updated: May 27, 2015.
            xrefs: DQ840256.1, ABI33944.1
            xrefs (non-sequence databases): ProteinModelPortal:A3QVN9,
            CAZy:GH56, HOVERGEN:HBG052053, GO:0005576, GO:0004415, GO:0005975,
            Gene3D:3.20.20.70, InterPro:IPR013785, InterPro:IPR000742,
            InterPro:IPR017853, InterPro:IPR018155, PANTHER:PTHR11769,
            Pfam:PF01630, PIRSF:PIRSF038193, PRINTS:PR00846, SMART:SM00181,
            SUPFAM:SSF51445, PROSITE:PS00022, PROSITE:PS01186
KEYWORDS    Disulfide bond; EGF-like domain; Glycoprotein; Glycosidase;
            Hydrolase; Secreted; Signal.
SOURCE      Bitis arietans (puff adder)
  ORGANISM  Bitis arietans
            Eukaryota; Metazoa; Chordata; Craniata; Vertebrata; Euteleostomi;
            Lepidosauria; Squamata; Bifurcata; Unidentata; Episquamata;
            Toxicofera; Serpentes; Colubroidea; Viperidae; Viperinae; Bitis.
REFERENCE   1  (residues 1 to 449)
  AUTHORS   Harrison,R.A., Ibison,F., Wilbraham,D. and Wagstaff,S.C.
  TITLE     Identification of cDNAs encoding viper venom hyaluronidases:
            cross-generic sequence conservation of full-length and unusually
            short variant transcripts
  JOURNAL   Gene 392 (1-2), 22-33 (2007)
   PUBMED   17210232
  REMARK    NUCLEOTIDE SEQUENCE [MRNA].;
            TISSUE=Venom gland
COMMENT     [FUNCTION] Snake venom endo-hyaluronidase that degrades hyaluronan
            to smaller oligosaccharide fragments. In venom, it is not toxic by
            itself, but increases the diffusion of other venom proteins by
            degrading the extracellular matrix. In addition, it displays
            antiedematogenic activity (By similarity). {ECO:0000250}.
            [CATALYTIC ACTIVITY] Random hydrolysis of (1->4)-linkages between
            N-acetyl-beta-D-glucosamine and D-glucuronate residues in
            hyaluronate.
            [SUBUNIT] Monomer. {ECO:0000250}.
            [SUBCELLULAR LOCATION] Secreted {ECO:0000250}.
            [TISSUE SPECIFICITY] Expressed by the venom gland.
            [SIMILARITY] Belongs to the glycosyl hydrolase 56 family.
            {ECO:0000305}.
            [SIMILARITY] Contains 1 EGF-like domain. {ECO:0000305}.
FEATURES             Location/Qualifiers
     source          1..449
                     /organism="Bitis arietans"
                     /db_xref="taxon:8692"
     Protein         1..449
                     /product="Hyaluronidase-1"
                     /EC_number="3.2.1.35"
                     /note="Hy-1; Hyaluronoglucosaminidase-1; Venom spreading
                     factor"
                     /UniProtKB_evidence="Evidence at transcript level"
     Region          1..23
                     /region_name="Signal"
                     /experiment="experimental evidence, no additional details
                     recorded"
                     /note="{ECO:0000250}."
     Region          24..449
                     /region_name="Mature chain"
                     /experiment="experimental evidence, no additional details
                     recorded"
                     /note="Hyaluronidase-1. /FTId=PRO_0000420461."
     Region          28..363
                     /region_name="Glyco_hydro_56"
                     /note="Hyaluronidase; pfam01630"
                     /db_xref="CDD:250758"
     Bond            47..340
                     /bond_type="disulfide"
                     /experiment="experimental evidence, no additional details
                     recorded"
                     /note="{ECO:0000250}."
     Site            67
                     /site_type="glycosylation"
                     /experiment="experimental evidence, no additional details
                     recorded"
                     /note="N-linked (GlcNAc...). {ECO:0000255}."
     Site            103
                     /site_type="glycosylation"
                     /experiment="experimental evidence, no additional details
                     recorded"
                     /note="N-linked (GlcNAc...). {ECO:0000255}."
     Site            111
                     /site_type="glycosylation"
                     /experiment="experimental evidence, no additional details
                     recorded"
                     /note="N-linked (GlcNAc...). {ECO:0000255}."
     Site            135
                     /site_type="active"
                     /experiment="experimental evidence, no additional details
                     recorded"
                     /note="Proton donor. {ECO:0000250}."
     Site            153
                     /site_type="glycosylation"
                     /experiment="experimental evidence, no additional details
                     recorded"
                     /note="N-linked (GlcNAc...). {ECO:0000255}."
     Bond            211..227
                     /bond_type="disulfide"
                     /experiment="experimental evidence, no additional details
                     recorded"
                     /note="{ECO:0000250}."
     Site            357
                     /site_type="glycosylation"
                     /experiment="experimental evidence, no additional details
                     recorded"
                     /note="N-linked (GlcNAc...). {ECO:0000255}."
     Bond            365..376
                     /bond_type="disulfide"
                     /experiment="experimental evidence, no additional details
                     recorded"
                     /note="{ECO:0000250}."
     Bond            370..427
                     /bond_type="disulfide"
                     /experiment="experimental evidence, no additional details
                     recorded"
                     /note="{ECO:0000250}."
     Site            401
                     /site_type="glycosylation"
                     /experiment="experimental evidence, no additional details
                     recorded"
                     /note="N-linked (GlcNAc...). {ECO:0000255}."
     Region          427..438
                     /region_name="Domain"
                     /experiment="experimental evidence, no additional details
                     recorded"
                     /note="EGF-like."
     Bond            429..438
                     /bond_type="disulfide"
                     /experiment="experimental evidence, no additional details
                     recorded"
                     /note="{ECO:0000250}."
ORIGIN      
        1 myhlwikcla awiflkrcng vhampakapm ypnepfivlw napttqcplr ykvdldlktf
       61 hivanpndsl sgsvvtifyp nhlgvyphid erghffhgii pqnesltkhl nksksdinrm
      121 iplktfhglg vidwenwrpq wdrnwgsknv yrnrsiqfak elhpelsedk ikrlakkeye
      181 kaaksfmrdt lllaeemrpn gywgyylypd cqnydyktkg dqytgkcpdi emsrndqllw
      241 lwrdstalfp nvyleiilrs sdnalkfvhh rlkesmrias maredyalpv fvyarpfyay
      301 tfepltqedl vttvgetaam gaagivfwgs mqyastvdsc qkvktymngp lgryivnvtt
      361 aakicshalc rkngrcvrkh sdsnaflhlf pesfrimvha natekkaivk gklelkdliy
      421 lrknfmcqcy qgwkglycee ysikdirki
//
VERSION     A3QVP0.1  GI:426020950
DBSOURCE    UniProtKB: locus HYAL2_BITAR, accession A3QVP0;
            class: standard.
            created: Nov 28, 2012.
            sequence updated: Apr 3, 2007.
            annotation updated: May 27, 2015.
            xrefs: DQ840257.1, ABI33945.1
            xrefs (non-sequence databases): ProteinModelPortal:A3QVP0,
            HOVERGEN:HBG052053, GO:0005576, GO:0004415, GO:0005975,
            Gene3D:3.20.20.70, InterPro:IPR013785, InterPro:IPR000742,
            InterPro:IPR017853, InterPro:IPR018155, PANTHER:PTHR11769,
            Pfam:PF01630, PIRSF:PIRSF038193, PRINTS:PR00846, SMART:SM00181,
            SUPFAM:SSF51445, PROSITE:PS00022, PROSITE:PS01186
KEYWORDS    Disulfide bond; EGF-like domain; Glycoprotein; Glycosidase;
            Hydrolase; Secreted; Signal.
SOURCE      Bitis arietans (puff adder)
  ORGANISM  Bitis arietans
            Eukaryota; Metazoa; Chordata; Craniata; Vertebrata; Euteleostomi;
            Lepidosauria; Squamata; Bifurcata; Unidentata; Episquamata;
            Toxicofera; Serpentes; Colubroidea; Viperidae; Viperinae; Bitis.
REFERENCE   1  (residues 1 to 449)
  AUTHORS   Harrison,R.A., Ibison,F., Wilbraham,D. and Wagstaff,S.C.
  TITLE     Identification of cDNAs encoding viper venom hyaluronidases:
            cross-generic sequence conservation of full-length and unusually
            short variant transcripts
  JOURNAL   Gene 392 (1-2), 22-33 (2007)
   PUBMED   17210232
  REMARK    NUCLEOTIDE SEQUENCE [MRNA].;
            TISSUE=Venom gland
COMMENT     [FUNCTION] Snake venom endo-hyaluronidase that degrades hyaluronan
            to smaller oligosaccharide fragments. In venom, it is not toxic by
            itself, but increases the diffusion of other venom proteins by
            degrading the extracellular matrix. In addition, it displays
            antiedematogenic activity (By similarity). {ECO:0000250}.
            [CATALYTIC ACTIVITY] Random hydrolysis of (1->4)-linkages between
            N-acetyl-beta-D-glucosamine and D-glucuronate residues in
            hyaluronate.
            [SUBUNIT] Monomer. {ECO:0000250}.
            [SUBCELLULAR LOCATION] Secreted {ECO:0000250}.
            [TISSUE SPECIFICITY] Expressed by the venom gland.
            [SIMILARITY] Belongs to the glycosyl hydrolase 56 family.
            {ECO:0000305}.
            [SIMILARITY] Contains 1 EGF-like domain. {ECO:0000305}.
FEATURES             Location/Qualifiers
     source          1..449
                     /organism="Bitis arietans"
                     /db_xref="taxon:8692"
     Protein         1..449
                     /product="Hyaluronidase-2"
                     /EC_number="3.2.1.35"
                     /note="Hy-2; Hyaluronoglucosaminidase-2; Venom spreading
                     factor"
                     /UniProtKB_evidence="Evidence at transcript level"
     Region          1..23
                     /region_name="Signal"
                     /experiment="experimental evidence, no additional details
                     recorded"
                     /note="{ECO:0000250}."
     Region          24..449
                     /region_name="Mature chain"
                     /experiment="experimental evidence, no additional details
                     recorded"
                     /note="Hyaluronidase-2. /FTId=PRO_0000420462."
     Region          28..363
                     /region_name="Glyco_hydro_56"
                     /note="Hyaluronidase; pfam01630"
                     /db_xref="CDD:250758"
     Bond            47..340
                     /bond_type="disulfide"
                     /experiment="experimental evidence, no additional details
                     recorded"
                     /note="{ECO:0000250}."
     Site            67
                     /site_type="glycosylation"
                     /experiment="experimental evidence, no additional details
                     recorded"
                     /note="N-linked (GlcNAc...). {ECO:0000255}."
     Site            103
                     /site_type="glycosylation"
                     /experiment="experimental evidence, no additional details
                     recorded"
                     /note="N-linked (GlcNAc...). {ECO:0000255}."
     Site            111
                     /site_type="glycosylation"
                     /experiment="experimental evidence, no additional details
                     recorded"
                     /note="N-linked (GlcNAc...). {ECO:0000255}."
     Site            135
                     /site_type="active"
                     /experiment="experimental evidence, no additional details
                     recorded"
                     /note="Proton donor. {ECO:0000250}."
     Site            153
                     /site_type="glycosylation"
                     /experiment="experimental evidence, no additional details
                     recorded"
                     /note="N-linked (GlcNAc...). {ECO:0000255}."
     Bond            211..227
                     /bond_type="disulfide"
                     /experiment="experimental evidence, no additional details
                     recorded"
                     /note="{ECO:0000250}."
     Site            357
                     /site_type="glycosylation"
                     /experiment="experimental evidence, no additional details
                     recorded"
                     /note="N-linked (GlcNAc...). {ECO:0000255}."
     Bond            365..376
                     /bond_type="disulfide"
                     /experiment="experimental evidence, no additional details
                     recorded"
                     /note="{ECO:0000250}."
     Bond            370..427
                     /bond_type="disulfide"
                     /experiment="experimental evidence, no additional details
                     recorded"
                     /note="{ECO:0000250}."
     Site            401
                     /site_type="glycosylation"
                     /experiment="experimental evidence, no additional details
                     recorded"
                     /note="N-linked (GlcNAc...). {ECO:0000255}."
     Region          427..438
                     /region_name="Domain"
                     /experiment="experimental evidence, no additional details
                     recorded"
                     /note="EGF-like."
     Bond            429..438
                     /bond_type="disulfide"
                     /experiment="experimental evidence, no additional details
                     recorded"
                     /note="{ECO:0000250}."
ORIGIN      
        1 myhlwikcla awiflkrcng vhampakapm ypnepfivlw napttqcplr ykvdldlktf
       61 hivanandsl sgsvvaifyp nhlgvyphid erghffhgii pqnesltkhl nksksdinrm
      121 iplktfhglg vidwenwrpq wdrnwgsknv yrnrsiqfak klhpelsedk ikrlakkeye
      181 kaaksfmrdt lllaeemrpn gywgyylypd cqnydyktkg dqytgkcpdi emsrndqllw
      241 lwrdstalfp nvyleiilrs sdnalkfvhh rlkesmrias maredyalpv fvyarpfyay
      301 tfepltqedl vttvgetaam gaagivfwgs mqyastvdsc qkvktymngp lgryivnvtt
      361 aakicshalc rkngrcvrkh sdsnaflhlf pesfrimvha natekkaivk gklelkdliy
      421 lrknfmcqcy qgwkglycee ysikdirki
//
VERSION     A3QVN4.1  GI:426020953
DBSOURCE    UniProtKB: locus HYAL3_CERCE, accession A3QVN4;
            class: standard.
            created: Nov 28, 2012.
            sequence updated: Apr 3, 2007.
            annotation updated: May 27, 2015.
            xrefs: DQ840251.1, ABI33939.1
            xrefs (non-sequence databases): ProteinModelPortal:A3QVN4,
            HOVERGEN:HBG052053, GO:0005576, GO:0004415, GO:0005975,
            Gene3D:3.20.20.70, InterPro:IPR013785, InterPro:IPR000742,
            InterPro:IPR017853, InterPro:IPR018155, PANTHER:PTHR11769,
            Pfam:PF01630, PIRSF:PIRSF038193, PRINTS:PR00846, SMART:SM00181,
            SUPFAM:SSF51445, PROSITE:PS00022, PROSITE:PS01186
KEYWORDS    Disulfide bond; EGF-like domain; Glycoprotein; Glycosidase;
            Hydrolase; Secreted; Signal.
SOURCE      Cerastes cerastes (horn viper)
  ORGANISM  Cerastes cerastes
            Eukaryota; Metazoa; Chordata; Craniata; Vertebrata; Euteleostomi;
            Lepidosauria; Squamata; Bifurcata; Unidentata; Episquamata;
            Toxicofera; Serpentes; Colubroidea; Viperidae; Viperinae; Cerastes.
REFERENCE   1  (residues 1 to 449)
  AUTHORS   Harrison,R.A., Ibison,F., Wilbraham,D. and Wagstaff,S.C.
  TITLE     Identification of cDNAs encoding viper venom hyaluronidases:
            cross-generic sequence conservation of full-length and unusually
            short variant transcripts
  JOURNAL   Gene 392 (1-2), 22-33 (2007)
   PUBMED   17210232
  REMARK    NUCLEOTIDE SEQUENCE [MRNA].;
            TISSUE=Venom gland
COMMENT     [FUNCTION] Snake venom endo-hyaluronidase that degrades hyaluronan
            to smaller oligosaccharide fragments. In venom, it is not toxic by
            itself, but increases the diffusion of other venom proteins by
            degrading the extracellular matrix. In addition, it displays
            antiedematogenic activity (By similarity). {ECO:0000250}.
            [CATALYTIC ACTIVITY] Random hydrolysis of (1->4)-linkages between
            N-acetyl-beta-D-glucosamine and D-glucuronate residues in
            hyaluronate.
            [SUBUNIT] Monomer. {ECO:0000250}.
            [SUBCELLULAR LOCATION] Secreted {ECO:0000250}.
            [TISSUE SPECIFICITY] Expressed by the venom gland.
            [SIMILARITY] Belongs to the glycosyl hydrolase 56 family.
            {ECO:0000305}.
            [SIMILARITY] Contains 1 EGF-like domain. {ECO:0000305}.
FEATURES             Location/Qualifiers
     source          1..449
                     /organism="Cerastes cerastes"
                     /db_xref="taxon:8697"
     Protein         1..449
                     /product="Hyaluronidase-3"
                     /EC_number="3.2.1.35"
                     /note="Hy-3; Hyaluronoglucosaminidase-3; Venom spreading
                     factor"
                     /UniProtKB_evidence="Evidence at transcript level"
     Region          1..23
                     /region_name="Signal"
                     /experiment="experimental evidence, no additional details
                     recorded"
                     /note="{ECO:0000250}."
     Region          24..449
                     /region_name="Mature chain"
                     /experiment="experimental evidence, no additional details
                     recorded"
                     /note="Hyaluronidase-3. /FTId=PRO_0000420459."
     Region          28..363
                     /region_name="Glyco_hydro_56"
                     /note="Hyaluronidase; pfam01630"
                     /db_xref="CDD:250758"
     Bond            47..340
                     /bond_type="disulfide"
                     /experiment="experimental evidence, no additional details
                     recorded"
                     /note="{ECO:0000250}."
     Site            67
                     /site_type="glycosylation"
                     /experiment="experimental evidence, no additional details
                     recorded"
                     /note="N-linked (GlcNAc...). {ECO:0000255}."
     Site            103
                     /site_type="glycosylation"
                     /experiment="experimental evidence, no additional details
                     recorded"
                     /note="N-linked (GlcNAc...). {ECO:0000255}."
     Site            111
                     /site_type="glycosylation"
                     /experiment="experimental evidence, no additional details
                     recorded"
                     /note="N-linked (GlcNAc...). {ECO:0000255}."
     Site            135
                     /site_type="active"
                     /experiment="experimental evidence, no additional details
                     recorded"
                     /note="Proton donor. {ECO:0000250}."
     Site            153
                     /site_type="glycosylation"
                     /experiment="experimental evidence, no additional details
                     recorded"
                     /note="N-linked (GlcNAc...). {ECO:0000255}."
     Bond            211..227
                     /bond_type="disulfide"
                     /experiment="experimental evidence, no additional details
                     recorded"
                     /note="{ECO:0000250}."
     Site            357
                     /site_type="glycosylation"
                     /experiment="experimental evidence, no additional details
                     recorded"
                     /note="N-linked (GlcNAc...). {ECO:0000255}."
     Bond            365..376
                     /bond_type="disulfide"
                     /experiment="experimental evidence, no additional details
                     recorded"
                     /note="{ECO:0000250}."
     Bond            370..427
                     /bond_type="disulfide"
                     /experiment="experimental evidence, no additional details
                     recorded"
                     /note="{ECO:0000250}."
     Site            401
                     /site_type="glycosylation"
                     /experiment="experimental evidence, no additional details
                     recorded"
                     /note="N-linked (GlcNAc...). {ECO:0000255}."
     Region          427..438
                     /region_name="Domain"
                     /experiment="experimental evidence, no additional details
                     recorded"
                     /note="EGF-like."
     Bond            429..438
                     /bond_type="disulfide"
                     /experiment="experimental evidence, no additional details
                     recorded"
                     /note="{ECO:0000250}."
ORIGIN      
        1 myhiwikfla awiflkkfng vhvmqakapm yrnepflvfw napttqcrlr ykvdldlktf
       61 hivsnandsl sgsavtifyp nhlgvyphid drghffhgii pqnesltkhl nksksdinri
      121 iplkafhglg vidwenwrpq wdrnwgsknv yrnrsiqfar dlhpelsedk irrlakkeye
      181 kaaksfmrdt lllaeemrpd gywgyylysd cqnydyktkg dqytgkcpei emsrndqllw
      241 lwrdstalfp nvyleiilrs sdnalkfvhh rlkeamrias maredyalpv fayarpfyay
      301 tfepltqedl vttvgetaam gaagivfwgs mqyastvdsc qkvkkymngp lgryivnvtt
      361 aakicsrvlc rkngrcvrkh sdsnaflhlf pesfrimvya natekkvivk gklelenliy
      421 lrenfmcqcy qgwkglycee ysikdirki
//
VERSION     A3QVN5.1  GI:425936093
DBSOURCE    UniProtKB: locus HYAL4_CERCE, accession A3QVN5;
            class: standard.
            created: Nov 28, 2012.
            sequence updated: Apr 3, 2007.
            annotation updated: May 27, 2015.
            xrefs: DQ840252.1, ABI33940.1
            xrefs (non-sequence databases): ProteinModelPortal:A3QVN5,
            HOVERGEN:HBG052053, GO:0005576, GO:0004415, GO:0005975,
            Gene3D:3.20.20.70, InterPro:IPR013785, InterPro:IPR000742,
            InterPro:IPR017853, InterPro:IPR018155, PANTHER:PTHR11769,
            Pfam:PF01630, PIRSF:PIRSF038193, PRINTS:PR00846, SMART:SM00181,
            SUPFAM:SSF51445, PROSITE:PS00022, PROSITE:PS01186
KEYWORDS    Disulfide bond; EGF-like domain; Glycoprotein; Glycosidase;
            Hydrolase; Secreted; Signal.
SOURCE      Cerastes cerastes (horn viper)
  ORGANISM  Cerastes cerastes
            Eukaryota; Metazoa; Chordata; Craniata; Vertebrata; Euteleostomi;
            Lepidosauria; Squamata; Bifurcata; Unidentata; Episquamata;
            Toxicofera; Serpentes; Colubroidea; Viperidae; Viperinae; Cerastes.
REFERENCE   1  (residues 1 to 449)
  AUTHORS   Harrison,R.A., Ibison,F., Wilbraham,D. and Wagstaff,S.C.
  TITLE     Identification of cDNAs encoding viper venom hyaluronidases:
            cross-generic sequence conservation of full-length and unusually
            short variant transcripts
  JOURNAL   Gene 392 (1-2), 22-33 (2007)
   PUBMED   17210232
  REMARK    NUCLEOTIDE SEQUENCE [MRNA].;
            TISSUE=Venom gland
COMMENT     [FUNCTION] Snake venom endo-hyaluronidase that degrades hyaluronan
            to smaller oligosaccharide fragments. In venom, it is not toxic by
            itself, but increases the diffusion of other venom proteins by
            degrading the extracellular matrix. In addition, it displays
            antiedematogenic activity (By similarity). {ECO:0000250}.
            [CATALYTIC ACTIVITY] Random hydrolysis of (1->4)-linkages between
            N-acetyl-beta-D-glucosamine and D-glucuronate residues in
            hyaluronate.
            [SUBUNIT] Monomer. {ECO:0000250}.
            [SUBCELLULAR LOCATION] Secreted {ECO:0000250}.
            [TISSUE SPECIFICITY] Expressed by the venom gland.
            [SIMILARITY] Belongs to the glycosyl hydrolase 56 family.
            {ECO:0000305}.
            [SIMILARITY] Contains 1 EGF-like domain. {ECO:0000305}.
FEATURES             Location/Qualifiers
     source          1..449
                     /organism="Cerastes cerastes"
                     /db_xref="taxon:8697"
     Protein         1..449
                     /product="Hyaluronidase-4"
                     /EC_number="3.2.1.35"
                     /note="Hy-4; Hyaluronoglucosaminidase-4; Venom spreading
                     factor"
                     /UniProtKB_evidence="Evidence at transcript level"
     Region          1..23
                     /region_name="Signal"
                     /experiment="experimental evidence, no additional details
                     recorded"
                     /note="{ECO:0000250}."
     Region          24..449
                     /region_name="Mature chain"
                     /experiment="experimental evidence, no additional details
                     recorded"
                     /note="Hyaluronidase-4. /FTId=PRO_0000420460."
     Region          28..363
                     /region_name="Glyco_hydro_56"
                     /note="Hyaluronidase; pfam01630"
                     /db_xref="CDD:250758"
     Bond            47..340
                     /bond_type="disulfide"
                     /experiment="experimental evidence, no additional details
                     recorded"
                     /note="{ECO:0000250}."
     Site            67
                     /site_type="glycosylation"
                     /experiment="experimental evidence, no additional details
                     recorded"
                     /note="N-linked (GlcNAc...). {ECO:0000255}."
     Site            103
                     /site_type="glycosylation"
                     /experiment="experimental evidence, no additional details
                     recorded"
                     /note="N-linked (GlcNAc...). {ECO:0000255}."
     Site            111
                     /site_type="glycosylation"
                     /experiment="experimental evidence, no additional details
                     recorded"
                     /note="N-linked (GlcNAc...). {ECO:0000255}."
     Site            135
                     /site_type="active"
                     /experiment="experimental evidence, no additional details
                     recorded"
                     /note="Proton donor. {ECO:0000250}."
     Site            153
                     /site_type="glycosylation"
                     /experiment="experimental evidence, no additional details
                     recorded"
                     /note="N-linked (GlcNAc...). {ECO:0000255}."
     Bond            211..227
                     /bond_type="disulfide"
                     /experiment="experimental evidence, no additional details
                     recorded"
                     /note="{ECO:0000250}."
     Site            357
                     /site_type="glycosylation"
                     /experiment="experimental evidence, no additional details
                     recorded"
                     /note="N-linked (GlcNAc...). {ECO:0000255}."
     Bond            365..376
                     /bond_type="disulfide"
                     /experiment="experimental evidence, no additional details
                     recorded"
                     /note="{ECO:0000250}."
     Bond            370..427
                     /bond_type="disulfide"
                     /experiment="experimental evidence, no additional details
                     recorded"
                     /note="{ECO:0000250}."
     Site            401
                     /site_type="glycosylation"
                     /experiment="experimental evidence, no additional details
                     recorded"
                     /note="N-linked (GlcNAc...). {ECO:0000255}."
     Region          427..438
                     /region_name="Domain"
                     /experiment="experimental evidence, no additional details
                     recorded"
                     /note="EGF-like."
     Bond            429..438
                     /bond_type="disulfide"
                     /experiment="experimental evidence, no additional details
                     recorded"
                     /note="{ECO:0000250}."
ORIGIN      
        1 myhiwikfla awiflkrfng vhvmqakapm yrnepflvfw napttqcrlr ykvdldlktf
       61 hivsnandsl sgsavtifyp nhlgvyphid drghffhgii pqnesltkhl nksksdinri
      121 iplkafhglg vidwenwrpq wdrnwgsknv yrnrsiqfar dlhpelsedk irrlakkeye
      181 kaaksfmrdt lllaeemrpd gywgyylypd cqnydyktkg dqytgkcpei emsrndqllw
      241 lwrdstalfp nvyleiilrs sdnalkfvhh rlkeamrias maredyalpv fayarpfyay
      301 tfepltqedl vttvgetaam gaagivfwgs vqyastvdsc qkvkkymngp lgryivnvtt
      361 aakicsrvlc rkngrcvrkh sdsnaflhlf pesfrimvya natekkvivk gklelenliy
      421 lrenfmcqcy qgwkglycee ysikdirki
//
VERSION     A3QVN6.1  GI:425936140
DBSOURCE    UniProtKB: locus HYAL_ECHPL, accession A3QVN6;
            class: standard.
            created: Nov 28, 2012.
            sequence updated: Apr 3, 2007.
            annotation updated: May 27, 2015.
            xrefs: DQ840253.1, ABI33941.1
            xrefs (non-sequence databases): ProteinModelPortal:A3QVN6,
            CAZy:GH56, HOVERGEN:HBG052053, GO:0005576, GO:0004415, GO:0005975,
            Gene3D:3.20.20.70, InterPro:IPR013785, InterPro:IPR000742,
            InterPro:IPR017853, InterPro:IPR018155, PANTHER:PTHR11769,
            Pfam:PF01630, PIRSF:PIRSF038193, PRINTS:PR00846, SMART:SM00181,
            SUPFAM:SSF51445, PROSITE:PS00022, PROSITE:PS01186
KEYWORDS    Disulfide bond; EGF-like domain; Glycoprotein; Glycosidase;
            Hydrolase; Secreted; Signal.
SOURCE      Echis pyramidum leakeyi (Leakey's carpet viper)
  ORGANISM  Echis pyramidum leakeyi
            Eukaryota; Metazoa; Chordata; Craniata; Vertebrata; Euteleostomi;
            Lepidosauria; Squamata; Bifurcata; Unidentata; Episquamata;
            Toxicofera; Serpentes; Colubroidea; Viperidae; Viperinae; Echis.
REFERENCE   1  (residues 1 to 449)
  AUTHORS   Harrison,R.A., Ibison,F., Wilbraham,D. and Wagstaff,S.C.
  TITLE     Identification of cDNAs encoding viper venom hyaluronidases:
            cross-generic sequence conservation of full-length and unusually
            short variant transcripts
  JOURNAL   Gene 392 (1-2), 22-33 (2007)
   PUBMED   17210232
  REMARK    NUCLEOTIDE SEQUENCE [MRNA].;
            TISSUE=Venom gland
COMMENT     [FUNCTION] Snake venom endo-hyaluronidase that degrades hyaluronan
            to smaller oligosaccharide fragments. In venom, it is not toxic by
            itself, but increases the diffusion of other venom proteins by
            degrading the extracellular matrix. In addition, it displays
            antiedematogenic activity (By similarity). {ECO:0000250}.
            [CATALYTIC ACTIVITY] Random hydrolysis of (1->4)-linkages between
            N-acetyl-beta-D-glucosamine and D-glucuronate residues in
            hyaluronate.
            [SUBUNIT] Monomer. {ECO:0000250}.
            [SUBCELLULAR LOCATION] Secreted {ECO:0000250}.
            [TISSUE SPECIFICITY] Expressed by the venom gland.
            [SIMILARITY] Belongs to the glycosyl hydrolase 56 family.
            {ECO:0000305}.
            [SIMILARITY] Contains 1 EGF-like domain. {ECO:0000305}.
FEATURES             Location/Qualifiers
     source          1..449
                     /organism="Echis pyramidum leakeyi"
                     /sub_species="leakeyi"
                     /db_xref="taxon:38415"
     Protein         1..449
                     /product="Hyaluronidase"
                     /EC_number="3.2.1.35"
                     /note="Hy; Hyaluronoglucosaminidase; Venom spreading
                     factor"
                     /UniProtKB_evidence="Evidence at transcript level"
     Region          1..23
                     /region_name="Signal"
                     /experiment="experimental evidence, no additional details
                     recorded"
                     /note="{ECO:0000250}."
     Region          24..449
                     /region_name="Mature chain"
                     /experiment="experimental evidence, no additional details
                     recorded"
                     /note="Hyaluronidase. /FTId=PRO_0000420457."
     Region          28..363
                     /region_name="Glyco_hydro_56"
                     /note="Hyaluronidase; pfam01630"
                     /db_xref="CDD:250758"
     Bond            47..340
                     /bond_type="disulfide"
                     /experiment="experimental evidence, no additional details
                     recorded"
                     /note="{ECO:0000250}."
     Site            67
                     /site_type="glycosylation"
                     /experiment="experimental evidence, no additional details
                     recorded"
                     /note="N-linked (GlcNAc...). {ECO:0000255}."
     Site            103
                     /site_type="glycosylation"
                     /experiment="experimental evidence, no additional details
                     recorded"
                     /note="N-linked (GlcNAc...). {ECO:0000255}."
     Site            111
                     /site_type="glycosylation"
                     /experiment="experimental evidence, no additional details
                     recorded"
                     /note="N-linked (GlcNAc...). {ECO:0000255}."
     Site            135
                     /site_type="active"
                     /experiment="experimental evidence, no additional details
                     recorded"
                     /note="Proton donor. {ECO:0000250}."
     Site            153
                     /site_type="glycosylation"
                     /experiment="experimental evidence, no additional details
                     recorded"
                     /note="N-linked (GlcNAc...). {ECO:0000255}."
     Bond            211..227
                     /bond_type="disulfide"
                     /experiment="experimental evidence, no additional details
                     recorded"
                     /note="{ECO:0000250}."
     Site            357
                     /site_type="glycosylation"
                     /experiment="experimental evidence, no additional details
                     recorded"
                     /note="N-linked (GlcNAc...). {ECO:0000255}."
     Bond            365..376
                     /bond_type="disulfide"
                     /experiment="experimental evidence, no additional details
                     recorded"
                     /note="{ECO:0000250}."
     Bond            370..427
                     /bond_type="disulfide"
                     /experiment="experimental evidence, no additional details
                     recorded"
                     /note="{ECO:0000250}."
     Site            401
                     /site_type="glycosylation"
                     /experiment="experimental evidence, no additional details
                     recorded"
                     /note="N-linked (GlcNAc...). {ECO:0000255}."
     Region          427..438
                     /region_name="Domain"
                     /experiment="experimental evidence, no additional details
                     recorded"
                     /note="EGF-like."
     Bond            429..438
                     /bond_type="disulfide"
                     /experiment="experimental evidence, no additional details
                     recorded"
                     /note="{ECO:0000250}."
ORIGIN      
        1 myhiwikfla awiflkrfng vhvmqakapm yrnepflvfw napttqcrlr ykvdldlktf
       61 hivsnandsl sgsavtifyp nhlgvyphid drghffhgii pqnesltkhl nksksdinri
      121 iplkafhglg vidwenwrpq wdrnwgsknv yrnrsiqfar dlhpelsedk irrlakkeye
      181 kaaksfmrdt lllaeemrpd gywgyylypd cqnydyktkg dqytgkcpei emsrndqllw
      241 lwrdstalfp nvyleiilrs sdnalkfvhh rlkeamrias maredyalpv fayarpfyay
      301 tfepltqedl vttvgetaam gaagivfwgs mqyastvdsc qkvkkymngp lgryivnvtt
      361 aakicsrvfc rkngrcvrkh sdsnaflhlf pesfrimvya natekkvivk gklelenliy
      421 lrenfmcqcy qgwkglycee ysikdirki
//
