# Supplementary material for: Venomix: a simple bioinformatic pipeline for identifying and characterizing toxin gene candidates from transcriptomic data
Source: PeerJ. 2018 Jul 31;6:e5361. doi: 10.7717/peerj.5361 (PMC6074769; doi:10.7717/peerj.5361)
Supplement: Supplemental Information 4 [file peerj-06-5361-s004.gz]

Archive with 1,360 entries (1,244 files):
- FinalOutput_E-20
- FinalOutput_E-20/Zinc_metalloproteinase-disintegrin-like_VAP2B_272
- FinalOutput_E-20/Zinc_metalloproteinase-disintegrin-like_VAP2B_272/uniprot.txt
- FinalOutput_E-20/Zinc_metalloproteinase-disintegrin-like_VAP2B_272/finaltree.pdf
- FinalOutput_E-20/Zinc_metalloproteinase-disintegrin-like_VAP2B_272/sequence.txt
- FinalOutput_E-20/Zinc_metalloproteinase-disintegrin-like_VAP2B_272/mature.fasta
- FinalOutput_E-20/Zinc_metalloproteinase-disintegrin-like_VAP2B_272/Species.txt
- FinalOutput_E-20/Zinc_metalloproteinase-disintegrin-like_VAP2B_272/genbankfile.txt
- FinalOutput_E-20/Zinc_metalloproteinase-disintegrin-like_VAP2B_272/rsemfile_expressioninfo.txt
- FinalOutput_E-20/Zinc_metalloproteinase-disintegrin-like_VAP2B_272/nucleotide.fasta
- FinalOutput_E-20/Zinc_metalloproteinase-disintegrin-like_VAP2B_272/signalp.txt
- FinalOutput_E-20/Zinc_metalloproteinase-disintegrin-like_VAP2B_272/final.txt
- FinalOutput_E-20/Zinc_metalloproteinase-disintegrin-like_VAP2B_272/aligned.fasta
- FinalOutput_E-20/Astacin-like_metalloprotease_toxin_4_1
- FinalOutput_E-20/Astacin-like_metalloprotease_toxin_4_1/uniprot.txt
- FinalOutput_E-20/Astacin-like_metalloprotease_toxin_4_1/finaltree.pdf
- FinalOutput_E-20/Astacin-like_metalloprotease_toxin_4_1/sequence.txt
- FinalOutput_E-20/Astacin-like_metalloprotease_toxin_4_1/mature.fasta
- FinalOutput_E-20/Astacin-like_metalloprotease_toxin_4_1/Species.txt
- FinalOutput_E-20/Astacin-like_metalloprotease_toxin_4_1/genbankfile.txt
- FinalOutput_E-20/Astacin-like_metalloprotease_toxin_4_1/rsemfile_expressioninfo.txt
- FinalOutput_E-20/Astacin-like_metalloprotease_toxin_4_1/nucleotide.fasta
- FinalOutput_E-20/Astacin-like_metalloprotease_toxin_4_1/signalp.txt
- FinalOutput_E-20/Astacin-like_metalloprotease_toxin_4_1/final.txt
- FinalOutput_E-20/Astacin-like_metalloprotease_toxin_4_1/aligned.fasta
- FinalOutput_E-20/Factor_V_activator_RVV-V_gamma_142
- FinalOutput_E-20/Factor_V_activator_RVV-V_gamma_142/uniprot.txt
- FinalOutput_E-20/Factor_V_activator_RVV-V_gamma_142/finaltree.pdf
- FinalOutput_E-20/Factor_V_activator_RVV-V_gamma_142/sequence.txt
- FinalOutput_E-20/Factor_V_activator_RVV-V_gamma_142/mature.fasta
- FinalOutput_E-20/Factor_V_activator_RVV-V_gamma_142/Species.txt
- FinalOutput_E-20/Factor_V_activator_RVV-V_gamma_142/genbankfile.txt
- FinalOutput_E-20/Factor_V_activator_RVV-V_gamma_142/rsemfile_expressioninfo.txt
- FinalOutput_E-20/Factor_V_activator_RVV-V_gamma_142/nucleotide.fasta
- FinalOutput_E-20/Factor_V_activator_RVV-V_gamma_142/signalp.txt
- FinalOutput_E-20/Factor_V_activator_RVV-V_gamma_142/final.txt
- FinalOutput_E-20/Factor_V_activator_RVV-V_gamma_142/aligned.fasta
- FinalOutput_E-20/Phospholipase_A1_19
- FinalOutput_E-20/Phospholipase_A1_19/uniprot.txt
- FinalOutput_E-20/Phospholipase_A1_19/finaltree.pdf
- FinalOutput_E-20/Phospholipase_A1_19/sequence.txt
- FinalOutput_E-20/Phospholipase_A1_19/mature.fasta
- FinalOutput_E-20/Phospholipase_A1_19/Species.txt
- FinalOutput_E-20/Phospholipase_A1_19/genbankfile.txt
- FinalOutput_E-20/Phospholipase_A1_19/rsemfile_expressioninfo.txt
- FinalOutput_E-20/Phospholipase_A1_19/nucleotide.fasta
- FinalOutput_E-20/Phospholipase_A1_19/signalp.txt
- FinalOutput_E-20/Phospholipase_A1_19/final.txt
- FinalOutput_E-20/Phospholipase_A1_19/aligned.fasta
- FinalOutput_E-20/Alpha-latroinsectotoxin-Lt1a_2
- FinalOutput_E-20/Alpha-latroinsectotoxin-Lt1a_2/uniprot.txt
- FinalOutput_E-20/Alpha-latroinsectotoxin-Lt1a_2/finaltree.pdf
- FinalOutput_E-20/Alpha-latroinsectotoxin-Lt1a_2/sequence.txt
- FinalOutput_E-20/Alpha-latroinsectotoxin-Lt1a_2/Species.txt
- FinalOutput_E-20/Alpha-latroinsectotoxin-Lt1a_2/genbankfile.txt
- FinalOutput_E-20/Alpha-latroinsectotoxin-Lt1a_2/rsemfile_expressioninfo.txt
- FinalOutput_E-20/Alpha-latroinsectotoxin-Lt1a_2/nucleotide.fasta
- FinalOutput_E-20/Alpha-latroinsectotoxin-Lt1a_2/signalp.txt
- FinalOutput_E-20/Alpha-latroinsectotoxin-Lt1a_2/final.txt
- FinalOutput_E-20/Alpha-latroinsectotoxin-Lt1a_2/aligned.fasta
- FinalOutput_E-20/Delta-latroinsectotoxin-Lt1a_1
- FinalOutput_E-20/Delta-latroinsectotoxin-Lt1a_1/uniprot.txt
- FinalOutput_E-20/Delta-latroinsectotoxin-Lt1a_1/finaltree.pdf
- FinalOutput_E-20/Delta-latroinsectotoxin-Lt1a_1/sequence.txt
- FinalOutput_E-20/Delta-latroinsectotoxin-Lt1a_1/Species.txt
- FinalOutput_E-20/Delta-latroinsectotoxin-Lt1a_1/genbankfile.txt
- FinalOutput_E-20/Delta-latroinsectotoxin-Lt1a_1/rsemfile_expressioninfo.txt
- FinalOutput_E-20/Delta-latroinsectotoxin-Lt1a_1/nucleotide.fasta
- FinalOutput_E-20/Delta-latroinsectotoxin-Lt1a_1/signalp.txt
- FinalOutput_E-20/Delta-latroinsectotoxin-Lt1a_1/final.txt
- FinalOutput_E-20/Delta-latroinsectotoxin-Lt1a_1/aligned.fasta
- FinalOutput_E-20/SCREENING
- FinalOutput_E-20/SCREENING/uniqe.pl
- FinalOutput_E-20/SCREENING/UNIPROT_SCREEN
- FinalOutput_E-20/SCREENING/busco_err
- FinalOutput_E-20/SCREENING/err
- FinalOutput_E-20/SCREENING/ToxP_SCREEN_TPM100
- FinalOutput_E-20/SCREENING/busco_log
- FinalOutput_E-20/SCREENING/calculate.py
- FinalOutput_E-20/SCREENING/ToxP_SCREEN
- FinalOutput_E-20/SCREENING/Prot.fasta
- FinalOutput_E-20/SCREENING/Prot.fasta.uniq
- FinalOutput_E-20/SCREENING/GAS_TOXINS.fasta
- FinalOutput_E-20/SCREENING/nucleotide.fasta.uniq
- FinalOutput_E-20/SCREENING/1000.fasta
- FinalOutput_E-20/SCREENING/list.txt
- FinalOutput_E-20/SCREENING/UNIPROT_SCREEN_TPM100
- FinalOutput_E-20/SCREENING/Busco.sh
- FinalOutput_E-20/SCREENING/Busco_GAS-362565.out
- FinalOutput_E-20/SCREENING/ToxProt_SCREEN
- FinalOutput_E-20/SCREENING/nucleotide.fasta
- FinalOutput_E-20/SCREENING/Busco_TRIN-362564.out
- FinalOutput_E-20/SCREENING/TPM_100.fasta
- FinalOutput_E-20/SCREENING/GASM_STATS.txt
- FinalOutput_E-20/Cysteine-rich_venom_protein_Mr30_2
- FinalOutput_E-20/Cysteine-rich_venom_protein_Mr30_2/uniprot.txt
- FinalOutput_E-20/Cysteine-rich_venom_protein_Mr30_2/finaltree.pdf
- FinalOutput_E-20/Cysteine-rich_venom_protein_Mr30_2/sequence.txt
- FinalOutput_E-20/Cysteine-rich_venom_protein_Mr30_2/mature.fasta
- FinalOutput_E-20/Cysteine-rich_venom_protein_Mr30_2/Species.txt
- FinalOutput_E-20/Cysteine-rich_venom_protein_Mr30_2/genbankfile.txt
- FinalOutput_E-20/Cysteine-rich_venom_protein_Mr30_2/rsemfile_expressioninfo.txt
- FinalOutput_E-20/Cysteine-rich_venom_protein_Mr30_2/nucleotide.fasta
- FinalOutput_E-20/Cysteine-rich_venom_protein_Mr30_2/signalp.txt
- FinalOutput_E-20/Cysteine-rich_venom_protein_Mr30_2/final.txt
- FinalOutput_E-20/Cysteine-rich_venom_protein_Mr30_2/aligned.fasta
- FinalOutput_E-20/Putative_protein-glutamate_O-methyltransferase_1
- FinalOutput_E-20/Putative_protein-glutamate_O-methyltransferase_1/uniprot.txt
- FinalOutput_E-20/Putative_protein-glutamate_O-methyltransferase_1/finaltree.pdf
- FinalOutput_E-20/Putative_protein-glutamate_O-methyltransferase_1/sequence.txt
- FinalOutput_E-20/Putative_protein-glutamate_O-methyltransferase_1/mature.fasta
- FinalOutput_E-20/Putative_protein-glutamate_O-methyltransferase_1/Species.txt
- FinalOutput_E-20/Putative_protein-glutamate_O-methyltransferase_1/genbankfile.txt
- FinalOutput_E-20/Putative_protein-glutamate_O-methyltransferase_1/rsemfile_expressioninfo.txt
- FinalOutput_E-20/Putative_protein-glutamate_O-methyltransferase_1/nucleotide.fasta
- FinalOutput_E-20/Putative_protein-glutamate_O-methyltransferase_1/signalp.txt
- FinalOutput_E-20/Putative_protein-glutamate_O-methyltransferase_1/final.txt
- FinalOutput_E-20/Putative_protein-glutamate_O-methyltransferase_1/aligned.fasta
- FinalOutput_E-20/Venom_peptide_isomerase_heavy_chain_2
- FinalOutput_E-20/Venom_peptide_isomerase_heavy_chain_2/uniprot.txt
- FinalOutput_E-20/Venom_peptide_isomerase_heavy_chain_2/finaltree.pdf
- FinalOutput_E-20/Venom_peptide_isomerase_heavy_chain_2/sequence.txt
- FinalOutput_E-20/Venom_peptide_isomerase_heavy_chain_2/mature.fasta
- FinalOutput_E-20/Venom_peptide_isomerase_heavy_chain_2/Species.txt
- FinalOutput_E-20/Venom_peptide_isomerase_heavy_chain_2/genbankfile.txt
- FinalOutput_E-20/Venom_peptide_isomerase_heavy_chain_2/rsemfile_expressioninfo.txt
- FinalOutput_E-20/Venom_peptide_isomerase_heavy_chain_2/nucleotide.fasta
- FinalOutput_E-20/Venom_peptide_isomerase_heavy_chain_2/signalp.txt
- FinalOutput_E-20/Venom_peptide_isomerase_heavy_chain_2/final.txt
- FinalOutput_E-20/Venom_peptide_isomerase_heavy_chain_2/aligned.fasta
- FinalOutput_E-20/Snake_venom_metalloproteinase_acutolysin-C_1
- FinalOutput_E-20/Snake_venom_metalloproteinase_acutolysin-C_1/uniprot.txt
- FinalOutput_E-20/Snake_venom_metalloproteinase_acutolysin-C_1/finaltree.pdf
- FinalOutput_E-20/Snake_venom_metalloproteinase_acutolysin-C_1/sequence.txt
- FinalOutput_E-20/Snake_venom_metalloproteinase_acutolysin-C_1/mature.fasta
- FinalOutput_E-20/Snake_venom_metalloproteinase_acutolysin-C_1/Species.txt
- FinalOutput_E-20/Snake_venom_metalloproteinase_acutolysin-C_1/genbankfile.txt
- FinalOutput_E-20/Snake_venom_metalloproteinase_acutolysin-C_1/rsemfile_expressioninfo.txt
- FinalOutput_E-20/Snake_venom_metalloproteinase_acutolysin-C_1/nucleotide.fasta
- FinalOutput_E-20/Snake_venom_metalloproteinase_acutolysin-C_1/signalp.txt
- FinalOutput_E-20/Snake_venom_metalloproteinase_acutolysin-C_1/final.txt
- FinalOutput_E-20/Snake_venom_metalloproteinase_acutolysin-C_1/aligned.fasta
- FinalOutput_E-20/Hyaluronidase_conohyal-ad1_1
- FinalOutput_E-20/Hyaluronidase_conohyal-ad1_1/uniprot.txt
- FinalOutput_E-20/Hyaluronidase_conohyal-ad1_1/finaltree.pdf
- FinalOutput_E-20/Hyaluronidase_conohyal-ad1_1/sequence.txt
- FinalOutput_E-20/Hyaluronidase_conohyal-ad1_1/mature.fasta
- FinalOutput_E-20/Hyaluronidase_conohyal-ad1_1/Species.txt
- FinalOutput_E-20/Hyaluronidase_conohyal-ad1_1/genbankfile.txt
- FinalOutput_E-20/Hyaluronidase_conohyal-ad1_1/rsemfile_expressioninfo.txt
- FinalOutput_E-20/Hyaluronidase_conohyal-ad1_1/nucleotide.fasta
- FinalOutput_E-20/Hyaluronidase_conohyal-ad1_1/signalp.txt
- FinalOutput_E-20/Hyaluronidase_conohyal-ad1_1/final.txt
- FinalOutput_E-20/Hyaluronidase_conohyal-ad1_1/aligned.fasta
- FinalOutput_E-20/Zinc_metalloproteinase@disintegrin_107
- FinalOutput_E-20/Zinc_metalloproteinase@disintegrin_107/uniprot.txt
- FinalOutput_E-20/Zinc_metalloproteinase@disintegrin_107/finaltree.pdf
- FinalOutput_E-20/Zinc_metalloproteinase@disintegrin_107/sequence.txt
- FinalOutput_E-20/Zinc_metalloproteinase@disintegrin_107/mature.fasta
- FinalOutput_E-20/Zinc_metalloproteinase@disintegrin_107/Species.txt
- FinalOutput_E-20/Zinc_metalloproteinase@disintegrin_107/genbankfile.txt
- FinalOutput_E-20/Zinc_metalloproteinase@disintegrin_107/rsemfile_expressioninfo.txt
- FinalOutput_E-20/Zinc_metalloproteinase@disintegrin_107/nucleotide.fasta
- FinalOutput_E-20/Zinc_metalloproteinase@disintegrin_107/signalp.txt
- FinalOutput_E-20/Zinc_metalloproteinase@disintegrin_107/final.txt
- FinalOutput_E-20/Zinc_metalloproteinase@disintegrin_107/aligned.fasta
- FinalOutput_E-20/Thrombin-like_enzyme_ancrod_11
- FinalOutput_E-20/Thrombin-like_enzyme_ancrod_11/uniprot.txt
- FinalOutput_E-20/Thrombin-like_enzyme_ancrod_11/finaltree.pdf
- FinalOutput_E-20/Thrombin-like_enzyme_ancrod_11/sequence.txt
- FinalOutput_E-20/Thrombin-like_enzyme_ancrod_11/mature.fasta
- FinalOutput_E-20/Thrombin-like_enzyme_ancrod_11/Species.txt
- FinalOutput_E-20/Thrombin-like_enzyme_ancrod_11/genbankfile.txt
- FinalOutput_E-20/Thrombin-like_enzyme_ancrod_11/rsemfile_expressioninfo.txt
- FinalOutput_E-20/Thrombin-like_enzyme_ancrod_11/nucleotide.fasta
- FinalOutput_E-20/Thrombin-like_enzyme_ancrod_11/signalp.txt
- FinalOutput_E-20/Thrombin-like_enzyme_ancrod_11/final.txt
- FinalOutput_E-20/Thrombin-like_enzyme_ancrod_11/aligned.fasta
- FinalOutput_E-20/Nematocyte_expressed_protein_6_1
- FinalOutput_E-20/Nematocyte_expressed_protein_6_1/uniprot.txt
- FinalOutput_E-20/Nematocyte_expressed_protein_6_1/finaltree.pdf
- FinalOutput_E-20/Nematocyte_expressed_protein_6_1/sequence.txt
- FinalOutput_E-20/Nematocyte_expressed_protein_6_1/mature.fasta
- FinalOutput_E-20/Nematocyte_expressed_protein_6_1/Species.txt
- FinalOutput_E-20/Nematocyte_expressed_protein_6_1/genbankfile.txt
- FinalOutput_E-20/Nematocyte_expressed_protein_6_1/rsemfile_expressioninfo.txt
- FinalOutput_E-20/Nematocyte_expressed_protein_6_1/nucleotide.fasta
- FinalOutput_E-20/Nematocyte_expressed_protein_6_1/signalp.txt
- FinalOutput_E-20/Nematocyte_expressed_protein_6_1/final.txt
- FinalOutput_E-20/Nematocyte_expressed_protein_6_1/aligned.fasta
- FinalOutput_E-20/Zinc_metalloproteinase_recombinant_fibrinogenase_II_1
- FinalOutput_E-20/Zinc_metalloproteinase_recombinant_fibrinogenase_II_1/uniprot.txt
- FinalOutput_E-20/Zinc_metalloproteinase_recombinant_fibrinogenase_II_1/finaltree.pdf
- FinalOutput_E-20/Zinc_metalloproteinase_recombinant_fibrinogenase_II_1/sequence.txt
- FinalOutput_E-20/Zinc_metalloproteinase_recombinant_fibrinogenase_II_1/mature.fasta
- FinalOutput_E-20/Zinc_metalloproteinase_recombinant_fibrinogenase_II_1/Species.txt
- FinalOutput_E-20/Zinc_metalloproteinase_recombinant_fibrinogenase_II_1/genbankfile.txt
- FinalOutput_E-20/Zinc_metalloproteinase_recombinant_fibrinogenase_II_1/rsemfile_expressioninfo.txt
- FinalOutput_E-20/Zinc_metalloproteinase_recombinant_fibrinogenase_II_1/nucleotide.fasta
- FinalOutput_E-20/Zinc_metalloproteinase_recombinant_fibrinogenase_II_1/signalp.txt
- FinalOutput_E-20/Zinc_metalloproteinase_recombinant_fibrinogenase_II_1/final.txt
- FinalOutput_E-20/Zinc_metalloproteinase_recombinant_fibrinogenase_II_1/aligned.fasta
- FinalOutput_E-20/Venom_allergen_5
- FinalOutput_E-20/Venom_allergen_5/uniprot.txt
- FinalOutput_E-20/Venom_allergen_5/finaltree.pdf
- FinalOutput_E-20/Venom_allergen_5/sequence.txt
- FinalOutput_E-20/Venom_allergen_5/mature.fasta
- FinalOutput_E-20/Venom_allergen_5/Species.txt
- FinalOutput_E-20/Venom_allergen_5/genbankfile.txt
- FinalOutput_E-20/Venom_allergen_5/rsemfile_expressioninfo.txt
- FinalOutput_E-20/Venom_allergen_5/nucleotide.fasta
- FinalOutput_E-20/Venom_allergen_5/signalp.txt
- FinalOutput_E-20/Venom_allergen_5/final.txt
- FinalOutput_E-20/Venom_allergen_5/aligned.fasta
- FinalOutput_E-20/Venom_prothrombin_activator_pseutarin-C_catalytic_subunit_12
- FinalOutput_E-20/Venom_prothrombin_activator_pseutarin-C_catalytic_subunit_12/uniprot.txt
- FinalOutput_E-20/Venom_prothrombin_activator_pseutarin-C_catalytic_subunit_12/finaltree.pdf
- FinalOutput_E-20/Venom_prothrombin_activator_pseutarin-C_catalytic_subunit_12/sequence.txt
- FinalOutput_E-20/Venom_prothrombin_activator_pseutarin-C_catalytic_subunit_12/mature.fasta
- FinalOutput_E-20/Venom_prothrombin_activator_pseutarin-C_catalytic_subunit_12/Species.txt
- FinalOutput_E-20/Venom_prothrombin_activator_pseutarin-C_catalytic_subunit_12/genbankfile.txt
- FinalOutput_E-20/Venom_prothrombin_activator_pseutarin-C_catalytic_subunit_12/rsemfile_expressioninfo.txt
- FinalOutput_E-20/Venom_prothrombin_activator_pseutarin-C_catalytic_subunit_12/nucleotide.fasta
- FinalOutput_E-20/Venom_prothrombin_activator_pseutarin-C_catalytic_subunit_12/signalp.txt
- FinalOutput_E-20/Venom_prothrombin_activator_pseutarin-C_catalytic_subunit_12/final.txt
- FinalOutput_E-20/Venom_prothrombin_activator_pseutarin-C_catalytic_subunit_12/aligned.fasta
- FinalOutput_E-20/Disintegrin-like_leberagin-C_8
- FinalOutput_E-20/Disintegrin-like_leberagin-C_8/uniprot.txt
- FinalOutput_E-20/Disintegrin-like_leberagin-C_8/finaltree.pdf
- FinalOutput_E-20/Disintegrin-like_leberagin-C_8/sequence.txt
- FinalOutput_E-20/Disintegrin-like_leberagin-C_8/mature.fasta
- FinalOutput_E-20/Disintegrin-like_leberagin-C_8/Species.txt
- FinalOutput_E-20/Disintegrin-like_leberagin-C_8/genbankfile.txt
- FinalOutput_E-20/Disintegrin-like_leberagin-C_8/rsemfile_expressioninfo.txt
- FinalOutput_E-20/Disintegrin-like_leberagin-C_8/nucleotide.fasta
- FinalOutput_E-20/Disintegrin-like_leberagin-C_8/signalp.txt
- FinalOutput_E-20/Disintegrin-like_leberagin-C_8/final.txt
- FinalOutput_E-20/Disintegrin-like_leberagin-C_8/aligned.fasta
- FinalOutput_E-20/Snake_venom_metalloproteinase_fibrolase_19
- FinalOutput_E-20/Snake_venom_metalloproteinase_fibrolase_19/uniprot.txt
- FinalOutput_E-20/Snake_venom_metalloproteinase_fibrolase_19/finaltree.pdf
- FinalOutput_E-20/Snake_venom_metalloproteinase_fibrolase_19/sequence.txt
- FinalOutput_E-20/Snake_venom_metalloproteinase_fibrolase_19/mature.fasta
- FinalOutput_E-20/Snake_venom_metalloproteinase_fibrolase_19/Species.txt
- FinalOutput_E-20/Snake_venom_metalloproteinase_fibrolase_19/genbankfile.txt
- FinalOutput_E-20/Snake_venom_metalloproteinase_fibrolase_19/rsemfile_expressioninfo.txt
- FinalOutput_E-20/Snake_venom_metalloproteinase_fibrolase_19/nucleotide.fasta
- FinalOutput_E-20/Snake_venom_metalloproteinase_fibrolase_19/signalp.txt
- FinalOutput_E-20/Snake_venom_metalloproteinase_fibrolase_19/final.txt
- FinalOutput_E-20/Snake_venom_metalloproteinase_fibrolase_19/aligned.fasta
- FinalOutput_E-20/Venom_allergen_5_2_1
- FinalOutput_E-20/Venom_allergen_5_2_1/uniprot.txt
- FinalOutput_E-20/Venom_allergen_5_2_1/finaltree.pdf
- FinalOutput_E-20/Venom_allergen_5_2_1/sequence.txt
- FinalOutput_E-20/Venom_allergen_5_2_1/mature.fasta
- FinalOutput_E-20/Venom_allergen_5_2_1/Species.txt
- FinalOutput_E-20/Venom_allergen_5_2_1/genbankfile.txt
- FinalOutput_E-20/Venom_allergen_5_2_1/rsemfile_expressioninfo.txt
- FinalOutput_E-20/Venom_allergen_5_2_1/nucleotide.fasta
- FinalOutput_E-20/Venom_allergen_5_2_1/signalp.txt
- FinalOutput_E-20/Venom_allergen_5_2_1/final.txt
- FinalOutput_E-20/Venom_allergen_5_2_1/aligned.fasta
- FinalOutput_E-20/Hyaluronidase_1
- FinalOutput_E-20/Hyaluronidase_1/uniprot.txt
- FinalOutput_E-20/Hyaluronidase_1/finaltree.pdf
- FinalOutput_E-20/Hyaluronidase_1/sequence.txt
- FinalOutput_E-20/Hyaluronidase_1/mature.fasta
- FinalOutput_E-20/Hyaluronidase_1/Species.txt
- FinalOutput_E-20/Hyaluronidase_1/genbankfile.txt
- FinalOutput_E-20/Hyaluronidase_1/rsemfile_expressioninfo.txt
- FinalOutput_E-20/Hyaluronidase_1/nucleotide.fasta
- FinalOutput_E-20/Hyaluronidase_1/signalp.txt
- FinalOutput_E-20/Hyaluronidase_1/final.txt
- FinalOutput_E-20/Hyaluronidase_1/aligned.fasta
- FinalOutput_E-20/Kunitz-type_serine_protease_inhibitor_bitisilin-3_1
- FinalOutput_E-20/Kunitz-type_serine_protease_inhibitor_bitisilin-3_1/uniprot.txt
- FinalOutput_E-20/Kunitz-type_serine_protease_inhibitor_bitisilin-3_1/finaltree.pdf
- FinalOutput_E-20/Kunitz-type_serine_protease_inhibitor_bitisilin-3_1/sequence.txt
- FinalOutput_E-20/Kunitz-type_serine_protease_inhibitor_bitisilin-3_1/Species.txt
- FinalOutput_E-20/Kunitz-type_serine_protease_inhibitor_bitisilin-3_1/genbankfile.txt
- FinalOutput_E-20/Kunitz-type_serine_protease_inhibitor_bitisilin-3_1/rsemfile_expressioninfo.txt
- FinalOutput_E-20/Kunitz-type_serine_protease_inhibitor_bitisilin-3_1/nucleotide.fasta
- FinalOutput_E-20/Kunitz-type_serine_protease_inhibitor_bitisilin-3_1/signalp.txt
- FinalOutput_E-20/Kunitz-type_serine_protease_inhibitor_bitisilin-3_1/final.txt
- FinalOutput_E-20/Kunitz-type_serine_protease_inhibitor_bitisilin-3_1/aligned.fasta
- FinalOutput_E-20/Astacin-like_metalloprotease_toxin_3_2
- FinalOutput_E-20/Astacin-like_metalloprotease_toxin_3_2/uniprot.txt
- FinalOutput_E-20/Astacin-like_metalloprotease_toxin_3_2/finaltree.pdf
- FinalOutput_E-20/Astacin-like_metalloprotease_toxin_3_2/sequence.txt
- FinalOutput_E-20/Astacin-like_metalloprotease_toxin_3_2/mature.fasta
- FinalOutput_E-20/Astacin-like_metalloprotease_toxin_3_2/Species.txt
- FinalOutput_E-20/Astacin-like_metalloprotease_toxin_3_2/genbankfile.txt
- FinalOutput_E-20/Astacin-like_metalloprotease_toxin_3_2/rsemfile_expressioninfo.txt
- FinalOutput_E-20/Astacin-like_metalloprotease_toxin_3_2/nucleotide.fasta
- FinalOutput_E-20/Astacin-like_metalloprotease_toxin_3_2/signalp.txt
- FinalOutput_E-20/Astacin-like_metalloprotease_toxin_3_2/final.txt
- FinalOutput_E-20/Astacin-like_metalloprotease_toxin_3_2/aligned.fasta
- FinalOutput_E-20/Snake_venom_metalloproteinase_Ac1_1
- FinalOutput_E-20/Snake_venom_metalloproteinase_Ac1_1/uniprot.txt
- FinalOutput_E-20/Snake_venom_metalloproteinase_Ac1_1/finaltree.pdf
[truncated: 1,060 more entries]
