# Supplementary material for: Venomix: a simple bioinformatic pipeline for identifying and characterizing toxin gene candidates from transcriptomic data
Source: PeerJ. 2018 Jul 31;6:e5361. doi: 10.7717/peerj.5361 (PMC6074769; doi:10.7717/peerj.5361)
Supplement: Supplemental Information 4 [file peerj-06-5361-s004.gz › FinalOutput_E-20/Factor_V_activator_RVV-V_gamma_142/sequence.txt]

>TRINITY_DN29651_c0_g1::TRINITY_DN29651_c0_g1_i2::g.1::m.1 type:5prime_partial len:275 gc:universal TRINITY_DN29651_c0_g1_i2:1263-439(-)
LFDELFGFDIVDSSDSDEERLRNCTCECGLSNQENRIVGGRPTSPNRYPWVARLVYDGRF
HCGASLLNNDYVITAAHCVRNLKRSKIRVVLGDYDQYVNTDGVPIMRAVSVVIRHRNFDM
NSYNHDVALLKLRKSVKFSKKIRPICLPLSGTDPAGKEGTVVGWGRTSEGGMLPGKVHEV
QVPIYSLTQCRKMKYRANRITDNMICAGRGNQDSCQGDSGGPLLVQEADKLEIAGIVSWG
VGCGRAGYPGVYTRVSRYLKWIHANMKEGCLCVN*
>TRINITY_DN37278_c0_g1::TRINITY_DN37278_c0_g1_i1::g.2::m.2 type:5prime_partial len:251 gc:universal TRINITY_DN37278_c0_g1_i1:854-102(-)
PPFLSLHSPQVVGGEEAPVGGYPFIVSLQAYSQHFCAGSILNERWILTAGHCVQAVSSAR
DITVKAGKHNINNNEDSEQTVQAKRGIVHKDFGGNVGPWDIALIELASPLKLTNRVQPID
LPVPGSDPTGEAWLCGWGSISSTRYPEMPAKLQHVKMEWVDYATCTEAVKRLTGSSPVHE
KSNICTGPLYETISACSGDSGGPLISRNENEAVLVGIVSWGIIPCGSPGAPSVYTKVSSF
NSWIADQINN*
