# Supplementary material for: Venomix: a simple bioinformatic pipeline for identifying and characterizing toxin gene candidates from transcriptomic data
Source: PeerJ. 2018 Jul 31;6:e5361. doi: 10.7717/peerj.5361 (PMC6074769; doi:10.7717/peerj.5361)
Supplement: Supplemental Information 4 [file peerj-06-5361-s004.gz › FinalOutput_E-20/Factor_V_activator_RVV-V_gamma_142/nucleotide.fasta]

>TRINITY_DN29651_c0_g1_i2 len=1264 path=[3110:0-560 3119:561-561 3118:562-581 3116:582-846 3115:847-1020 3109:1021-1263] [-1, 3110, 3119, 3118, 3116, 3115, 3109, -2]
AATTACTAACTGCGCATACAAAGATGCTATTGCATGTGAAGTGCATTTGCATGCATCAAC
TTTAGCCCGGTTTGACAGTGAACCGTTACTGGTTACTAATTATTCCGGAAACGTGCGACC
GCTATTCATACGGTTAAAGGTGATGGAAACGTGTGAAGCGAACTAAACATAGTTGCGCTC
TAAATCGCACTTAAATTAAATTTTTTTATACAGATGTACTTCTCATATTATAAATATATA
AGCAATAATAGCTAATTAATAACGATAATAATGGCCTCTATATAAGGAACTATATTTAAT
AATTCAGTATTTAATAAAAAATTGTACTCAATTTCCATCAAATAAATCGTTTATGAATGA
CAACGTGAAATGTCGCAGCGATAATTATAACCGTAATATGTGAAATTTTATATACAAGGC
GGAGGTGAAAGCAGATCCTCAATTGACACACAAACAGCCTTCCTTCATGTTTGCGTGAAT
CCATTTGAGATATCGAGATACTCTTGTATAAACTCCGGGGTAGCCTGCTCTACCACACCC
TACTCCCCACGATACTATGCCTGCTATTTCAAGCTTATCGGCTTCTTGAACAAGAAGAGG
ACCACCACTGTCTCCTTGACAGGAGTCCTGATTACCTCGACCGGCACAAATCATATTATC
GGTAATTCGATTTGCTCGATATTTCATTTTTCGACATTGCGTCAAGCTATATATGGGAAC
TTGCACTTCATGCACTTTTCCTGGTAACATGCCTCCTTCCGAAGTACGACCCCATCCTAC
TACTGTTCCTTCCTTTCCGGCAGGATCGGTTCCTGATAGGGGTAAACAGATTGGTCGAAT
CTTCTTTGAAAATTTCACGGACTTGCGTAATTTTAATAAAGCTACGTCATGATTGTAGGA
ATTCATATCGAAATTTCTATGACGTATCACAACACTCACTGCTCTCATAATAGGAACTCC
ATCAGTATTTACGTATTGATCGTAATCACCAAGTACCACTCTAATTTTCGATCGCTTTAA
ATTCCGCACACAATGAGCAGCTGTAATTACGTAATCGTTGTTCAACAAACTAGCACCACA
GTGAAAACGACCGTCGTATACCAGCCTCGCAACCCAGGGATATCTATTCGGTGACGTAGG
ACGTCCACCAACTATTCGATTCTCTTGATTAGATAAACCGCATTCGCACGTGCAGTTTCT
TAATCTTTCTTCATCTGAATCACTACTATCAACGATGTCGAAACCGAATAGTTCATCAAA
TAAA
>TRINITY_DN37278_c0_g1_i1 len=854 path=[2399:0-146 2429:147-187 2439:188-215 2435:216-246 2432:247-436 2408:437-479 2409:480-503 2426:504-664 2388:665-688 2437:689-741 2425:742-754 2433:755-778 2430:779-797 2423:798-821 2422:822-853] [-1, 2399, 2429, 2439, 2435, 2432, 2408, 2409, 2426, 2388, 2437, 2425, 2433, 2430, 2423, 2422, -2]
TTTTTTTTTTTTTTTTTTATGCTGAATATTTATTTATGTTAAAGGACGTATAATAATTCG
TCATCAGTATGCATTACTACGTCGCCATTACATTGCCGTCATTAATTATTGATCTGGTCT
GCAATCCAACTGTTGAATGAGGATACCTTAGTATAAACGGAAGGCGCGCCTGGACTACCA
CATGGAATAATACCCCAAGATACTATTCCAACAAGCACTGCTTCGTTTTCATTACGCGAG
ATTAAAGGGCCACCAGAATCACCGCTGCATGCAGAGATTGTTTCGTACAATGGTCCAGTA
CAGATATTGGATTTTTCGTGAACGGGAGAAGATCCTGTCAAGCGCTTAACAGCTTCAGTA
CAAGTAGCATAATCGACCCACTCCATCTTAACATGCTGAAGCTTAGCTGGCATTTCCGGG
TAACGGGTAGAGGAGATGGAACCCCATCCACAAAGCCATGCCTCTCCTGTTGGATCACTT
CCTGGTACTGGTAAATCAATGGGTTGTACTCGATTCGTAAGTTTTAATGGGGATGCAAGT
TCAATTAGAGCGATGTCCCATGGGCCAACGTTACCTCCGAAATCTTTATGTACGATACCT
CGCTTTGCTTGAACCGTCTGTTCGGAATCTTCATTATTGTTAATATTGTGCTTTCCAGCT
TTAACAGTAATATCTCTTGCAGAAGAAACTGCCTGAACGCAATGTCCTGCAGTTAAGATC
CATCGTTCGTTCAAGATAGATCCGGCGCAAAAGTGTTGGCTGTAAGCTTGAAGAGAGACT
ATGAACGGATAACCACCTACTGGTGCCTCTTCACCACCAACCACTTGAGGGGAATGAAGT
GACAAGAATGGTGG
