# Supplementary material for: Venomix: a simple bioinformatic pipeline for identifying and characterizing toxin gene candidates from transcriptomic data
Source: PeerJ. 2018 Jul 31;6:e5361. doi: 10.7717/peerj.5361 (PMC6074769; doi:10.7717/peerj.5361)
Supplement: Supplemental Information 4 [file peerj-06-5361-s004.gz › FinalOutput_E-20/Factor_V_activator_RVV-V_gamma_142/aligned.fasta]

>Q4QXT9
MAPQLLLCLILTFLWSLSEAESNVFLKSKVANRFLQRTKRANSLFEEFKAGNIERECIEE
RCSKEEAREAFEDNEKTETFWNVYVDGDQCSSNPCHYGGTCKDGIGSYTCTCLAGYEGKN
CQYVLYQSCRVDNGNCWHFCKPVQNEIQCSCAESYLLGDDGYSCVAGGDFSCGRNIKARN
KREASLPDFQTDFSDDYDAIDENNFVETPTNFSGLVPTVQSQNATLLKKSDNPSPDIRVV
NGTDCKLGECPWQALLINDQGDGFCGGTILSPIYVLTAAHCINQTKY---IRVVVGEIDI
SRKKTG-RLLSVDKIYV-HQKFVPSTYDYDIALIQMKTPIQFSENVVPACLPTADFANQV
LMKQD----FGIVSGFGRTRERGQ--TSNTLKVVTLPYVDRHTCMLSS--NFPIT-----
--QNMFCAGYNTLPQDACQGDSGGPHITAYRDTHFITGIISWG-EGCAQTGKYGAYTKVS
RFILWIKRIMRLKLPSTESSTGRL
>A6MFK7
MAPQLLLCLIQTFLWSLPEAESNVFLKSNVANRFLQRTKRANSGFEEIYPANFERECVEE
RCSKEEAREVFEDDEKTEAFWTVYVDGDQCLSNPCHYGGTCKDGIGSYTCTCLAGYEGKN
CEHDLLKSCRVDNGNCWHFCKPVQNDTQCSCAEGYRLGDNGFSCIAEGEFSCGRNIKSRN
KREASLPDFQTDFSDDYDAIDENNLIE----------TVQSQSATLLKKSDNPNPDIRIV
NGLDCKLGECPWQAVLIDEKGTAFGGGTILSPYFVLTAAHCINKTKS---IAVVVGQVDI
SRKETR-RLLSVDKVYT-HPKYVHVTNDYDIAIIQLKTPIQFSENVVPACLPTADFANHV
LMKQD----FGIVSGFGRIEEKGP--TSNILKVVMVPYVDRHTCILST--KIPIT-----
--RNMFCAGYGNQPEDACEGDSGGPHITAYKDTHFLTGIVSWG-EGCGRDGKYGIYTKVS
NFLPWIKTIMRRKQPSTESSTGRL
>A6MFK8
MAPQLLLCLILTFLWSLPEAESNVFLKSNVANRFLQRTKRANSIFEEIRPGNIERECVEE
KCSKEEAREVFQDNEKTEAFWTVYVDGDQCLSNPCHYRGTCKDGIGSYTCTCLPGYEGKN
CEHVVVKSCRLFNGNCWHFCKTVQNDTQCSCAEGYRLGVDGFSCIAEGDFSCGRIIKSRN
KREASLPDFH--FSDDYDAIDENNLVE----------TVQSQSATLLKKSDNPSPDIRIV
SGLDCKLGECPWQAVLIDEHGKAFGGGTILSPYFVLTAAHCLNQTKS---IAVVVGQVDI
SRKETR-HLLHVDKAYM-HSKYVRATYDHDIAILRLRTPIQFSENVVPACLPTADFADEV
LMKQD----FGIVSGFGRLHERGS--TSDILKVIRVPYVDRYTCMLSS--NYRIT-----
--PSMFCAGYGNQPQDACQGDSGGPHITAYGDTHFITGIISWG-EGCGRKGKYGIYTKVS
NFIPWIKTIMRRNQPSTESSTGRL
>TRINITY_DN29651_c0_g1::TRINITY_DN29651_c0_g1_i2::g.1::m.1 type:5prime_partial len:275 gc:universal TRINITY_DN29651_c0_g1_i2:1263-439(-)
-------------------------------------------LFDELFGFDI----VDS
SDSDEE------------------------------------------------------
---------RLRN---------------CTC-------------------ECG-------
------------------------------------LSNQEN---------------RIV
GGRPTSPNRYPWVARL-VYDGRFHCGASLLNNDYVITAAHCVRNLKRSK-IRVVLGDYDQ
YVNTDGVPIMRAVSVVIRHRNFDMNSYNHDVALLKLRKSVKFSKKIRPICLP--------
LSGTDPAGKEGTVVGWGRTSEGGM--LPGKVHEVQVPIYSLTQCRKMKYRANRIT-----
--DNMICAGRGNQ--DSCQGDSGGPLLVQEADKLEIAGIVSWG-VGCGRAGYPGVYTRVS
RYLKWIHANMKEGCLCVN------
>TRINITY_DN37278_c0_g1::TRINITY_DN37278_c0_g1_i1::g.2::m.2 type:5prime_partial len:251 gc:universal TRINITY_DN37278_c0_g1_i1:854-102(-)
------------------------------------------PPF---------------
------------------------------------------------------------
------------------------------------------------------------
------------------------------------LSLHSP---------------QVV
GGEEAPVGGYPFIVSLQAYSQHF-CAGSILNERWILTAGHCVQAVSSARDITVKAGKHNI
NNNEDSEQTVQAKRGIV-HKDFGGNVGPWDIALIELASPLKLTNRVQPIDLP--------
VPGSDPTG-EAWLCGWGSISSTRYPEMPAKLQHVKMEWVDYATCTEA---VKRLTGSSPV
HEKSNICTGPLYETISACSGDSGGPLISRNENEAVLVGIVSWGIIPCGSPGAPSVYTKVS
SFNSWIADQINN------------
