# Supplementary material for: Venomix: a simple bioinformatic pipeline for identifying and characterizing toxin gene candidates from transcriptomic data
Source: PeerJ. 2018 Jul 31;6:e5361. doi: 10.7717/peerj.5361 (PMC6074769; doi:10.7717/peerj.5361)
Supplement: Supplemental Information 4 [file peerj-06-5361-s004.gz › FinalOutput_E-20/Phospholipase_A1_19/mature.fasta]

>J3RZ81 ; MatureChain: 24-497
VRDAAGAGPERRQDDSVSQVQKLREEPSKVRDLQVKFIVRTTPDLDDADCYITAGQDHLL
DDCNFNVSAKTFFVIHGWTMGGMYERWLDTLVSALQEREKEANVVVVNWLALAQQLYTIA
VNNTRVVGKELAGLLDWLEEKKDFQLKNVHLIGYSLGAHIAGYTGNYARGIIGRITGLDP
AGPMFEGADPSRRLSPDDADFVDVLHTYTRETLGISIGIQMPVGHIDIYPNGGDIQPGCG
LTDILGTLALGEIGDLVICEHERSVHLFVDSLVNKDKQSFAFQCTDSGRFKKGICLSCRK
NRCNSIGYNIKKMRNKRNSKMYLKTRAGMPFKVFHYQLKIHVFSYKSLGETEPSFSVTFY
GTSGDSEPLPLEVSDQIGLNYTNTFLVYTEEDVGDILRIKLTWESTTQSWYNFWSQMKNY
WSKPDPSSKELQIRRIRVKSGETQKKAMLAVEFWELKSTCLKMVKVEKHCSRPL
>Q6Q252 ; MatureChain: 22-337
ADDLTTLRNGTLDRGITPDCTFNEKDIELHVYSRDKRNGIILKKEILKNYDLFQKSQISH
QIAILIHGFLSTGNNENFDAMAKALIEIDNFLVISVDWKKGACNAFASTNDVLGYSQAVG
NTRHVGKYVADFTKLLVEQYKVPMSNIRLIGHSLGAHTSGFAGKEVQRLKLGKYKEIIGL
DPAGPSFLTNKCPNRLCETDAEYVQAIHTSAILGVYYNVGSVDFYVNYGKSQPGCSEPSC
SHTKAVKYLTECIKRECCLIGTPWKSYFSTPKPISQCKRDTCVCVGLNAQSYPAKGSFYV
PVDKDAPYCHNEGIKL
>P0DMB5 ; MatureChain: 22-334
YGDPSLSNELDRFNPCPYSDDTVKMIILTRENKKHDFYTLNTIKNHNEFKKSTIKHQVVF
ITHGFTSTATAENFLAMAEALLDKGNYLVILIDWRVAACTNEMAGVKLAYYSYAASNTRL
VGNYIATVTKMLVQQYNVPMANIRLVGHSLGAHTSGFAGKKVQELRLGKYSEIIGLDPAG
PSFKSQECSQRICETDANYVQIIHTSNHLGTLVTLGTVDFYMNNGYNQPGCGLPIIGETC
SHTRAVKYFTECIRHECCLIGVPQSKNPQPVSKCTRNQCVCVGLNAKTYPKTGSFYVPVE
SKAPYCNNKGKII
>P0DMB4 ; MatureChain: 22-334
YGDPSLSNELDRFNPCPYSDDTVKMIILTRENKKHDFYTLNTIKNHNEFKKSTIKHQVVF
ITHGFTSTATAENFLAMAEALLDKGNYLVILIDWRVAACTNEMAGVKLAYYSYAASNTRL
VGNYIATVTKMLVQQYNVPMANIRLIGHSLGAHTSGFAGKKVQELRLGKYSEIIGLDPAG
PSFKSQECSQRICETDANYVQIIHTSNHLGTLVTLGTVDFYMNNGYNQPGCGLPIIGETC
SHTRAVKYFTECIRHECCLIGVPQSKNPQPVSKCTRNECVCVGLNAKTYPKTGSFYVPVE
SKAPYCNNKGKII
>P0CH47 ; MatureChain: 22-337
HGDPSLSNELDRGLIPKCKLVPEQISFVLSTRENQNGVFLTLDNLSKGGILPKSDLSSIP
VIFLIHGFISSANNSNYVDMTKALLEKNDCMVISIDWRDGACTHEFKILKFIGYPNAVKN
TRAVGKYIADFTKLLMQKYKVSLANIRLIGHSLGAQIAGFAGKEYQKFKLGKYPEIIGLD
PAGPLFKSNDCSERICETDAHYVQIIHTSNNLGTERTLGTVDFYVNNGYNQPGCYLSFLG
EACSHTRAVKYFTECIRHECCLIGVPQSKNPQPVSKCTRKECVCIGLNAKTYPKTGSFYV
PVESKAPYCNNKGKKI
>P49369 ; MatureChain: 26-336
HGDPLSYELDRGPKCPFNSDTVSIIIETRENRNRDLYTLQTLQNHPEFKKKTITRPVVFI
THGFTSSASETNFINLAKALVDKDNYMVISIDWQTAACTNEAAGLKYLYYPTAARNTRLV
GQYIATITQKLVKHYKISMANIRLIGHSLGAHASGFAGKKVQELKLGKYSEIIGLDPARP
SFDSNHCSERLCETDAEYVQIIHTSNYLGTEKTLGTVDFYMNNGKNQPGCGRFFSEVCSH
SRAVIYMAECIKHECCLIGIPKSKSSQPISSCTKQECVCVGLNAKKYPSRGSFYVPVEST
APFCNNKGKII
