# Supplementary material for: Venomix: a simple bioinformatic pipeline for identifying and characterizing toxin gene candidates from transcriptomic data
Source: PeerJ. 2018 Jul 31;6:e5361. doi: 10.7717/peerj.5361 (PMC6074769; doi:10.7717/peerj.5361)
Supplement: Supplemental Information 4 [file peerj-06-5361-s004.gz › FinalOutput_E-20/Phospholipase_A1_19/genbankfile.txt]

VERSION     J3RZ81.1  GI:519882087
DBSOURCE    UniProtKB: locus LIPE_CROAD, accession J3RZ81;
            class: standard.
            created: Jun 26, 2013.
            sequence updated: Oct 31, 2012.
            annotation updated: Jan 7, 2015.
            xrefs: JU174458.1, AFJ49984.1
            xrefs (non-sequence databases): GO:0005576, GO:0008201, GO:0004465,
            GO:0016042, Gene3D:2.60.60.20, Gene3D:3.40.50.1820,
            InterPro:IPR029058, InterPro:IPR016272, InterPro:IPR008976,
            InterPro:IPR013818, InterPro:IPR002330, InterPro:IPR001024,
            InterPro:IPR000734, PANTHER:PTHR11610, Pfam:PF00151, Pfam:PF01477,
            PIRSF:PIRSF000865, PRINTS:PR00822, PRINTS:PR00821, SUPFAM:SSF49723,
            SUPFAM:SSF53474, PROSITE:PS00120, PROSITE:PS50095
KEYWORDS    Disulfide bond; Glycoprotein; Heparin-binding; Hydrolase; Lipid
            degradation; Lipid metabolism; Secreted; Signal.
SOURCE      Crotalus adamanteus (eastern diamondback rattlesnake)
  ORGANISM  Crotalus adamanteus
            Eukaryota; Metazoa; Chordata; Craniata; Vertebrata; Euteleostomi;
            Lepidosauria; Squamata; Bifurcata; Unidentata; Episquamata;
            Toxicofera; Serpentes; Colubroidea; Viperidae; Crotalinae;
            Crotalus.
REFERENCE   1  (residues 1 to 497)
  AUTHORS   Rokyta,D.R., Lemmon,A.R., Margres,M.J. and Aronow,K.
  TITLE     The venom-gland transcriptome of the eastern diamondback
            rattlesnake (Crotalus adamanteus)
  JOURNAL   BMC Genomics 13, 312 (2012)
   PUBMED   23025625
  REMARK    NUCLEOTIDE SEQUENCE [MRNA].;
            TISSUE=Venom gland
            Publication Status: Online-Only
COMMENT     [FUNCTION] Has phospholipase and triglyceride lipase activities.
            {ECO:0000250}.
            [CATALYTIC ACTIVITY] Triacylglycerol + H(2)O = diacylglycerol + a
            carboxylate.
            [ENZYME REGULATION] Inhibited by serum.
            [SUBUNIT] Head to tail homodimer. {ECO:0000250}.
            [SUBCELLULAR LOCATION] Secreted {ECO:0000250}.
            [TISSUE SPECIFICITY] Expressed by the venom gland.
            [SIMILARITY] Belongs to the AB hydrolase superfamily. Lipase
            family. {ECO:0000305}.
            [SIMILARITY] Contains 1 PLAT domain.
            {ECO:0000255|PROSITE-ProRule:PRU00152}.
FEATURES             Location/Qualifiers
     source          1..497
                     /organism="Crotalus adamanteus"
                     /db_xref="taxon:8729"
     Protein         1..497
                     /product="Putative endothelial lipase"
                     /EC_number="3.1.1.3"
                     /UniProtKB_evidence="Evidence at transcript level"
     Region          1..23
                     /region_name="Signal"
                     /experiment="experimental evidence, no additional details
                     recorded"
                     /note="{ECO:0000255}."
     Region          24..497
                     /region_name="Mature chain"
                     /experiment="experimental evidence, no additional details
                     recorded"
                     /note="Putative endothelial lipase. /FTId=PRO_0000422919."
     Region          55..469
                     /region_name="lipo_lipase"
                     /note="lipoprotein lipase; TIGR03230"
                     /db_xref="CDD:132274"
     Region          56..350
                     /region_name="Pancreat_lipase_like"
                     /note="Pancreatic lipase-like enzymes. Lipases are
                     esterases that can hydrolyze long-chain acyl-triglycerides
                     into di- and monoglycerides, glycerol, and free fatty
                     acids at a water/lipid interface. A typical feature of
                     lipases is 'interfacial activation,' the...; cd00707"
                     /db_xref="CDD:238363"
     Bond            73..86
                     /bond_type="disulfide"
                     /experiment="experimental evidence, no additional details
                     recorded"
                     /note="{ECO:0000255|PROSITE-ProRule:PRU00152}."
     Site            89
                     /site_type="glycosylation"
                     /experiment="experimental evidence, no additional details
                     recorded"
                     /note="N-linked (GlcNAc...). {ECO:0000255}."
     Region          127..130
                     /region_name="Compositionally biased region"
                     /experiment="experimental evidence, no additional details
                     recorded"
                     /note="Poly-Val."
     Site            145
                     /site_type="glycosylation"
                     /experiment="experimental evidence, no additional details
                     recorded"
                     /note="N-linked (GlcNAc...). {ECO:0000255}."
     Site            176..180
                     /site_type="other"
                     /note="nucleophilic elbow"
                     /db_xref="CDD:238363"
     Site            order(178,202,284)
                     /site_type="active"
                     /note="catalytic triad [active]"
                     /db_xref="CDD:238363"
     Site            178
                     /site_type="active"
                     /experiment="experimental evidence, no additional details
                     recorded"
                     /note="Nucleophile. {ECO:0000250}."
     Site            202
                     /site_type="active"
                     /experiment="experimental evidence, no additional details
                     recorded"
                     /note="Charge relay system.
                     {ECO:0000255|PROSITE-ProRule:PRU10037}."
     Bond            262..282
                     /bond_type="disulfide"
                     /experiment="experimental evidence, no additional details
                     recorded"
                     /note="{ECO:0000255|PROSITE-ProRule:PRU00152}."
     Site            order(262..263,281..282)
                     /site_type="active"
                     /note="active site flap/lid"
                     /db_xref="CDD:238363"
     Site            284
                     /site_type="active"
                     /experiment="experimental evidence, no additional details
                     recorded"
                     /note="Charge relay system.
                     {ECO:0000255|PROSITE-ProRule:PRU10037}."
     Bond            307..326
                     /bond_type="disulfide"
                     /experiment="experimental evidence, no additional details
                     recorded"
                     /note="{ECO:0000255|PROSITE-ProRule:PRU00152}."
     Bond            318..321
                     /bond_type="disulfide"
                     /experiment="experimental evidence, no additional details
                     recorded"
                     /note="{ECO:0000255|PROSITE-ProRule:PRU00152}."
     Region          335..347
                     /region_name="Region of interest in the sequence"
                     /experiment="experimental evidence, no additional details
                     recorded"
                     /note="Heparin-binding. {ECO:0000250}."
     Region          357..492
                     /region_name="Domain"
                     /experiment="experimental evidence, no additional details
                     recorded"
                     /note="PLAT. {ECO:0000255|PROSITE-ProRule:PRU00152}."
     Region          357..475
                     /region_name="PLAT"
                     /note="PLAT (Polycystin-1, Lipoxygenase, Alpha-Toxin)
                     domain or LH2 (Lipoxygenase homology 2) domain. It
                     consists of an eight stranded beta-barrel. The domain can
                     be found in various domain architectures, in case of
                     lipoxygenases, alpha toxin, lipases and...; cl00011"
                     /db_xref="CDD:260136"
     Site            403
                     /site_type="glycosylation"
                     /experiment="experimental evidence, no additional details
                     recorded"
                     /note="N-linked (GlcNAc...). {ECO:0000255}."
ORIGIN      
        1 mracpfllll llplllslgr iaavrdaaga gperrqddsv sqvqklreep skvrdlqvkf
       61 ivrttpdldd adcyitagqd hllddcnfnv saktffvihg wtmggmyerw ldtlvsalqe
      121 rekeanvvvv nwlalaqqly tiavnntrvv gkelaglldw leekkdfqlk nvhligyslg
      181 ahiagytgny argiigritg ldpagpmfeg adpsrrlspd dadfvdvlht ytretlgisi
      241 giqmpvghid iypnggdiqp gcgltdilgt lalgeigdlv icehersvhl fvdslvnkdk
      301 qsfafqctds grfkkgicls crknrcnsig ynikkmrnkr nskmylktra gmpfkvfhyq
      361 lkihvfsyks lgetepsfsv tfygtsgdse plplevsdqi glnytntflv yteedvgdil
      421 rikltwestt qswynfwsqm knywskpdps skelqirrir vksgetqkka mlavefwelk
      481 stclkmvkve khcsrpl
//
VERSION     Q06478.1  GI:548449
DBSOURCE    UniProtKB: locus PA11_DOLMA, accession Q06478;
            class: standard.
            created: Jun 1, 1994.
            sequence updated: Jun 1, 1994.
            annotation updated: Jun 24, 2015.
            xrefs: X66869.1, CAA47341.1, S32406
            xrefs (non-sequence databases): ProteinModelPortal:Q06478,
            Allergome:1667, Allergome:328, ESTHER:dolma-ppla1, GO:0005576,
            GO:0052740, GO:0008970, GO:0052739, GO:0004623, GO:0016042,
            Gene3D:3.40.50.1820, InterPro:IPR029058, InterPro:IPR002334,
            InterPro:IPR013818, InterPro:IPR000734, PANTHER:PTHR11610,
            Pfam:PF00151, PRINTS:PR00825, SUPFAM:SSF53474, PROSITE:PS00120
KEYWORDS    Allergen; Direct protein sequencing; Disulfide bond; Glycoprotein;
            Hydrolase; Lipid degradation; Lipid metabolism; Secreted; Signal.
SOURCE      Dolichovespula maculata (bald-faced hornet)
  ORGANISM  Dolichovespula maculata
            Eukaryota; Metazoa; Ecdysozoa; Arthropoda; Hexapoda; Insecta;
            Pterygota; Neoptera; Endopterygota; Hymenoptera; Apocrita;
            Aculeata; Vespoidea; Vespidae; Vespinae; Dolichovespula.
REFERENCE   1  (residues 1 to 317)
  AUTHORS   Soldatova,L., Kochoumian,L. and King,T.P.
  TITLE     Sequence similarity of a hornet (D. maculata) venom allergen
            phospholipase A1 with mammalian lipases
  JOURNAL   FEBS Lett. 320 (2), 145-149 (1993)
   PUBMED   8458431
  REMARK    NUCLEOTIDE SEQUENCE [MRNA], AND PARTIAL PROTEIN SEQUENCE.;
            TISSUE=Venom, and Venom gland
COMMENT     On Oct 25, 2005 this sequence version replaced gi:1079187.
            [FUNCTION] Hydrolysis of phosphatidylcholine with phospholipase A2
            (EC 3.1.1.4) and phospholipase A1 (EC 3.1.1.32) activities.
            [CATALYTIC ACTIVITY] Phosphatidylcholine + H(2)O =
            2-acylglycerophosphocholine + a carboxylate.
            [CATALYTIC ACTIVITY] Phosphatidylcholine + H(2)O =
            1-acylglycerophosphocholine + a carboxylate.
            [SUBUNIT] Monomer. {ECO:0000250}.
            [SUBCELLULAR LOCATION] Secreted.
            [TISSUE SPECIFICITY] Expressed by the venom gland.
            [ALLERGEN] Causes an allergic reaction in human.
            [SIMILARITY] Belongs to the AB hydrolase superfamily. Lipase
            family. {ECO:0000305}.
FEATURES             Location/Qualifiers
     source          1..317
                     /organism="Dolichovespula maculata"
                     /db_xref="taxon:7441"
     Protein         <1..317
                     /product="Phospholipase A1 1"
                     /EC_number="3.1.1.32"
                     /EC_number="3.1.1.4"
                     /note="Allergen Dol m I"
                     /UniProtKB_evidence="Evidence at protein level"
     Region          <1..7
                     /region_name="Signal"
                     /experiment="experimental evidence, no additional details
                     recorded"
                     /note="{ECO:0000255}."
     Region          8..17
                     /region_name="Propeptide"
                     /experiment="experimental evidence, no additional details
                     recorded"
                     /note="/FTId=PRO_0000425186."
     Region          18..317
                     /region_name="Mature chain"
                     /experiment="experimental evidence, no additional details
                     recorded"
                     /note="Phospholipase A1 1. /FTId=PRO_0000017812."
     Bond            21..261
                     /bond_type="disulfide"
                     /experiment="experimental evidence, no additional details
                     recorded"
                     /note="{ECO:0000250}."
     Site            25
                     /site_type="glycosylation"
                     /experiment="experimental evidence, no additional details
                     recorded"
                     /note="N-linked (GlcNAc...)."
     Region          28..305
                     /region_name="Pancreat_lipase_like"
                     /note="Pancreatic lipase-like enzymes. Lipases are
                     esterases that can hydrolyze long-chain acyl-triglycerides
                     into di- and monoglycerides, glycerol, and free fatty
                     acids at a water/lipid interface. A typical feature of
                     lipases is 'interfacial activation,' the...; cd00707"
                     /db_xref="CDD:238363"
     Bond            104..244
                     /bond_type="disulfide"
                     /experiment="experimental evidence, no additional details
                     recorded"
                     /note="{ECO:0000250}."
     Site            152..156
                     /site_type="other"
                     /note="nucleophilic elbow"
                     /db_xref="CDD:238363"
     Site            order(154,182,246)
                     /site_type="active"
                     /note="catalytic triad [active]"
                     /db_xref="CDD:238363"
     Site            154
                     /site_type="active"
                     /experiment="experimental evidence, no additional details
                     recorded"
                     /note="Nucleophile. {ECO:0000250}."
     Site            182
                     /site_type="active"
                     /experiment="experimental evidence, no additional details
                     recorded"
                     /note="Charge relay system.
                     {ECO:0000255|PROSITE-ProRule:PRU10037}."
     Bond            193..236
                     /bond_type="disulfide"
                     /experiment="experimental evidence, no additional details
                     recorded"
                     /note="{ECO:0000250}."
     Bond            198..278
                     /bond_type="disulfide"
                     /experiment="experimental evidence, no additional details
                     recorded"
                     /note="{ECO:0000250}."
     Site            229
                     /site_type="glycosylation"
                     /experiment="experimental evidence, no additional details
                     recorded"
                     /note="N-linked (GlcNAc...). {ECO:0000255}."
     Site            order(236..237,243..244)
                     /site_type="active"
                     /note="active site flap/lid"
                     /db_xref="CDD:238363"
     Site            246
                     /site_type="active"
                     /experiment="experimental evidence, no additional details
                     recorded"
                     /note="Charge relay system.
                     {ECO:0000255|PROSITE-ProRule:PRU10037}."
     Bond            256..262
                     /bond_type="disulfide"
                     /experiment="experimental evidence, no additional details
                     recorded"
                     /note="{ECO:0000250}."
     Region          271
                     /region_name="Variant"
                     /experiment="experimental evidence, no additional details
                     recorded"
                     /note="N -> S."
     Bond            285..310
                     /bond_type="disulfide"
                     /experiment="experimental evidence, no additional details
                     recorded"
                     /note="{ECO:0000250}."
ORIGIN      
        1 rlimfvgdps ssneldrfsv cpfsndtvkm ifltrenrkh dfytldtmnr hnefkksiik
       61 rpvvfithgf tssateknfv amsealmhtg dfliimvdwr maactdeypg lkymfykaav
      121 gntrlvgnfi amiakklveq ykvpmtnirl vghslgahis gfagkrvqel klgkfseiig
      181 ldpagpsfkk ndcsericet dahyvqilht ssnlgtertl gtvdfyinng snqpgcryii
      241 getcshtrav kyftecirre ccligvpqsk npqpvskctr necvcvglna kkypkrgsfy
      301 vpveaeapyc nnngkii
//
VERSION     Q6Q252.1  GI:75007953
DBSOURCE    UniProtKB: locus PA11_POLDO, accession Q6Q252;
            class: standard.
            created: Jan 15, 2008.
            sequence updated: Jul 5, 2004.
            annotation updated: Jun 24, 2015.
            xrefs: AY566645.1, AAS67041.1
            xrefs (non-sequence databases): ProteinModelPortal:Q6Q252,
            Allergome:3433, Allergome:586, ESTHER:poldo-q6q252, GO:0005576,
            GO:0052740, GO:0008970, GO:0052739, GO:0044179, GO:0016042,
            Gene3D:3.40.50.1820, InterPro:IPR029058, InterPro:IPR002334,
            InterPro:IPR013818, InterPro:IPR000734, PANTHER:PTHR11610,
            Pfam:PF00151, PRINTS:PR00825, SUPFAM:SSF53474, PROSITE:PS00120
KEYWORDS    Allergen; Cytolysis; Disulfide bond; Hemolysis; Hydrolase; Lipid
            degradation; Lipid metabolism; Secreted; Signal.
SOURCE      Polistes dominula
  ORGANISM  Polistes dominula
            Eukaryota; Metazoa; Ecdysozoa; Arthropoda; Hexapoda; Insecta;
            Pterygota; Neoptera; Endopterygota; Hymenoptera; Apocrita;
            Aculeata; Vespoidea; Vespidae; Polistinae; Polistini; Polistes.
REFERENCE   1  (residues 1 to 337)
  AUTHORS   Moawad,T.I.S. and Hoffman,D.R.
  TITLE     Direct Submission
  JOURNAL   Submitted (??-MAR-2004)
  REMARK    NUCLEOTIDE SEQUENCE [MRNA].;
            TISSUE=Venom gland
COMMENT     [FUNCTION] Hydrolysis of phosphatidylcholine with phospholipase A1
            (EC 3.1.1.32) activity. Has weak hemolytic activity (By
            similarity). {ECO:0000250}.
            [CATALYTIC ACTIVITY] Phosphatidylcholine + H(2)O =
            2-acylglycerophosphocholine + a carboxylate.
            [SUBUNIT] Monomer. {ECO:0000250}.
            [SUBCELLULAR LOCATION] Secreted {ECO:0000250}.
            [TISSUE SPECIFICITY] Expressed by the venom gland.
            [ALLERGEN] Causes an allergic reaction in human. Binds to IgE (By
            similarity). {ECO:0000250}.
            [SIMILARITY] Belongs to the AB hydrolase superfamily. Lipase
            family. {ECO:0000305}.
FEATURES             Location/Qualifiers
     source          1..337
                     /organism="Polistes dominula"
                     /db_xref="taxon:743375"
     Protein         1..337
                     /product="Phospholipase A1 1"
                     /EC_number="3.1.1.32"
                     /UniProtKB_evidence="Evidence at transcript level"
     Region          1..21
                     /region_name="Signal"
                     /experiment="experimental evidence, no additional details
                     recorded"
                     /note="{ECO:0000255}."
     Region          22..35
                     /region_name="Propeptide"
                     /experiment="experimental evidence, no additional details
                     recorded"
                     /note="{ECO:0000250}. /FTId=PRO_5000093090."
     Region          36..337
                     /region_name="Mature chain"
                     /experiment="experimental evidence, no additional details
                     recorded"
                     /note="Phospholipase A1 1. /FTId=PRO_5000093091."
     Bond            41..278
                     /bond_type="disulfide"
                     /experiment="experimental evidence, no additional details
                     recorded"
                     /note="{ECO:0000250}."
     Region          78..323
                     /region_name="Pancreat_lipase_like"
                     /note="Pancreatic lipase-like enzymes. Lipases are
                     esterases that can hydrolyze long-chain acyl-triglycerides
                     into di- and monoglycerides, glycerol, and free fatty
                     acids at a water/lipid interface. A typical feature of
                     lipases is 'interfacial activation,' the...; cd00707"
                     /db_xref="CDD:238363"
     Bond            124..261
                     /bond_type="disulfide"
                     /experiment="experimental evidence, no additional details
                     recorded"
                     /note="{ECO:0000250}."
     Site            172..176
                     /site_type="other"
                     /note="nucleophilic elbow"
                     /db_xref="CDD:238363"
     Site            order(174,202,263)
                     /site_type="active"
                     /note="catalytic triad [active]"
                     /db_xref="CDD:238363"
     Site            174
                     /site_type="active"
                     /experiment="experimental evidence, no additional details
                     recorded"
                     /note="Nucleophile. {ECO:0000250}."
     Site            202
                     /site_type="active"
                     /experiment="experimental evidence, no additional details
                     recorded"
                     /note="Charge relay system.
                     {ECO:0000255|PROSITE-ProRule:PRU10037}."
     Bond            213..256
                     /bond_type="disulfide"
                     /experiment="experimental evidence, no additional details
                     recorded"
                     /note="{ECO:0000250}."
     Bond            218..298
                     /bond_type="disulfide"
                     /experiment="experimental evidence, no additional details
                     recorded"
                     /note="{ECO:0000250}."
     Site            order(256..257,260..261)
                     /site_type="active"
                     /note="active site flap/lid"
                     /db_xref="CDD:238363"
     Site            263
                     /site_type="active"
                     /experiment="experimental evidence, no additional details
                     recorded"
                     /note="Charge relay system.
                     {ECO:0000255|PROSITE-ProRule:PRU10037}."
     Bond            273..279
                     /bond_type="disulfide"
                     /experiment="experimental evidence, no additional details
                     recorded"
                     /note="{ECO:0000250}."
     Bond            305..330
                     /bond_type="disulfide"
                     /experiment="experimental evidence, no additional details
                     recorded"
                     /note="{ECO:0000250}."
ORIGIN      
        1 mnfkysilfi cfvkvldncy aaddlttlrn gtldrgitpd ctfnekdiel hvysrdkrng
       61 iilkkeilkn ydlfqksqis hqiailihgf lstgnnenfd amakalieid nflvisvdwk
      121 kgacnafast ndvlgysqav gntrhvgkyv adftkllveq ykvpmsnirl ighslgahts
      181 gfagkevqrl klgkykeiig ldpagpsflt nkcpnrlcet daeyvqaiht sailgvyynv
      241 gsvdfyvnyg ksqpgcseps cshtkavkyl tecikreccl igtpwksyfs tpkpisqckr
      301 dtcvcvglna qsypakgsfy vpvdkdapyc hnegikl
//
VERSION     P0DMB5.1  GI:576011175
DBSOURCE    UniProtKB: locus PA12_VESAF, accession P0DMB5;
            class: standard.
            created: Jan 22, 2014.
            sequence updated: Jan 22, 2014.
            annotation updated: Jul 22, 2015.
            
            xrefs (non-sequence databases): Allergome:11764, GO:0005576,
            GO:0052740, GO:0008970, GO:0052739, GO:0044179, GO:0016042,
            Gene3D:3.40.50.1820, InterPro:IPR029058, InterPro:IPR002334,
            InterPro:IPR013818, InterPro:IPR000734, PANTHER:PTHR11610,
            Pfam:PF00151, PRINTS:PR00825, SUPFAM:SSF53474, PROSITE:PS00120
KEYWORDS    Allergen; Cytolysis; Disulfide bond; Hemolysis; Hydrolase; Lipid
            degradation; Lipid metabolism; Secreted; Signal.
SOURCE      Vespa affinis (lesser banded hornet)
  ORGANISM  Vespa affinis
            Eukaryota; Metazoa; Ecdysozoa; Arthropoda; Hexapoda; Insecta;
            Pterygota; Neoptera; Endopterygota; Hymenoptera; Apocrita;
            Aculeata; Vespoidea; Vespidae; Vespinae; Vespa.
REFERENCE   1  (residues 1 to 334)
  AUTHORS   Sukprasert,S., Rungsa,P., Uawonggul,N., Incamnoi,P.,
            Thammasirirak,S., Daduang,J. and Daduang,S.
  TITLE     Purification and structural characterisation of phospholipase A1
            (Vespapase, Ves a 1) from Thai banded tiger wasp (Vespa affinis)
            venom
  JOURNAL   Toxicon 61, 151-164 (2013)
   PUBMED   23159790
  REMARK    NUCLEOTIDE SEQUENCE [MRNA], CATALYTIC ACTIVITY, FUNCTION, BIOASSAY,
            BIOPHYSICOCHEMICAL PROPERTIES, PARALYTIC DOSE, 3D-STRUCTURE
            MODELING, AND MASS SPECTROMETRY.;
            TISSUE=Venom, and Venom gland
COMMENT     [FUNCTION] Hydrolysis of phosphatidylcholine with phospholipase A1
            (EC 3.1.1.32) activity. Has weak hemolytic activity (By
            similarity). Shows a phospholipase A1 enzymatic activity of 6.3
            U/ml. {ECO:0000250, ECO:0000269|PubMed:23159790}.
            [CATALYTIC ACTIVITY] Phosphatidylcholine + H(2)O =
            2-acylglycerophosphocholine + a carboxylate.
            {ECO:0000269|PubMed:23159790}.
            [BIOPHYSICOCHEMICAL PROPERTIES] Temperature dependence: Loses its
            activity after heat treatment. {ECO:0000269|PubMed:23159790}.
            [SUBCELLULAR LOCATION] Secreted.
            [TISSUE SPECIFICITY] Expressed by the venom gland.
            [PTM] Not glycosylated. {ECO:0000269|PubMed:23159790}.
            [MASS SPECTROMETRY] Mass=33441.5; Method=MALDI; Range=34-334;
            Evidence={ECO:0000269|PubMed:23159790}.
            [ALLERGEN] Causes an allergic reaction in human. {ECO:0000250}.
            [TOXIC DOSE] 120 mg/kg body weight concentration is able to
            paralyze 67% of the crickets (PD(67) is 120 mg/kg).
            {ECO:0000269|PubMed:23159790}.
            [SIMILARITY] Belongs to the AB hydrolase superfamily. Lipase
            family. {ECO:0000305}.
FEATURES             Location/Qualifiers
     source          1..334
                     /organism="Vespa affinis"
                     /db_xref="taxon:882735"
     Protein         1..334
                     /product="Phospholipase A1 2"
                     /EC_number="3.1.1.32"
                     /note="Vespapase"
                     /UniProtKB_evidence="Evidence at protein level"
     Region          1..23
                     /region_name="Signal"
                     /experiment="experimental evidence, no additional details
                     recorded"
                     /note="{ECO:0000255}."
     Region          24..33
                     /region_name="Propeptide"
                     /experiment="experimental evidence, no additional details
                     recorded"
                     /note="{ECO:0000250}. /FTId=PRO_0000425194."
     Region          34..334
                     /region_name="Mature chain"
                     /experiment="experimental evidence, no additional details
                     recorded"
                     /note="Phospholipase A1 2. /FTId=PRO_0000425195."
     Bond            37..278
                     /bond_type="disulfide"
                     /experiment="experimental evidence, no additional details
                     recorded"
                     /note="{ECO:0000250}."
     Region          44..322
                     /region_name="Esterase_lipase"
                     /note="Esterases and lipases (includes fungal lipases,
                     cholinesterases, etc.) These enzymes act on carboxylic
                     esters (EC: 3.1.1.-). The catalytic apparatus involves
                     three residues (catalytic triad): a serine, a glutamate or
                     aspartate and a histidine.These...; cl21494"
                     /db_xref="CDD:277541"
     Bond            120..261
                     /bond_type="disulfide"
                     /experiment="experimental evidence, no additional details
                     recorded"
                     /note="{ECO:0000250}."
     Site            168..172
                     /site_type="other"
                     /note="nucleophilic elbow"
                     /db_xref="CDD:238382"
     Site            order(170,263)
                     /site_type="other"
                     /note="catalytic triad"
                     /db_xref="CDD:238382"
     Site            170
                     /site_type="active"
                     /experiment="experimental evidence, no additional details
                     recorded"
                     /note="Nucleophile. {ECO:0000250}."
     Site            198
                     /site_type="active"
                     /experiment="experimental evidence, no additional details
                     recorded"
                     /note="Charge relay system.
                     {ECO:0000255|PROSITE-ProRule:PRU10037}."
     Bond            209..252
                     /bond_type="disulfide"
                     /experiment="experimental evidence, no additional details
                     recorded"
                     /note="{ECO:0000250}."
     Bond            214..295
                     /bond_type="disulfide"
                     /experiment="experimental evidence, no additional details
                     recorded"
                     /note="{ECO:0000250}."
     Site            263
                     /site_type="active"
                     /experiment="experimental evidence, no additional details
                     recorded"
                     /note="Charge relay system.
                     {ECO:0000255|PROSITE-ProRule:PRU10037}."
     Bond            273..279
                     /bond_type="disulfide"
                     /experiment="experimental evidence, no additional details
                     recorded"
                     /note="{ECO:0000250}."
     Bond            302..327
                     /bond_type="disulfide"
                     /experiment="experimental evidence, no additional details
                     recorded"
                     /note="{ECO:0000250}."
ORIGIN      
        1 mmnlkyllff clvqalhycy aygdpslsne ldrfnpcpys ddtvkmiilt renkkhdfyt
       61 lntiknhnef kkstikhqvv fithgftsta taenflamae alldkgnylv ilidwrvaac
      121 tnemagvkla yysyaasntr lvgnyiatvt kmlvqqynvp manirlvghs lgahtsgfag
      181 kkvqelrlgk yseiigldpa gpsfksqecs qricetdany vqiihtsnhl gtlvtlgtvd
      241 fymnngynqp gcglpiiget cshtravkyf tecirheccl igvpqsknpq pvskctrnqc
      301 vcvglnakty pktgsfyvpv eskapycnnk gkii
//
VERSION     Q6Q251.1  GI:75007952
DBSOURCE    UniProtKB: locus PA12_POLDO, accession Q6Q251;
            class: standard.
            created: Jan 15, 2008.
            sequence updated: Jul 5, 2004.
            annotation updated: Jun 24, 2015.
            xrefs: AY566646.1, AAS67042.1
            xrefs (non-sequence databases): ProteinModelPortal:Q6Q251,
            Allergome:3434, Allergome:586, ESTHER:poldo-q6q252, GO:0005576,
            GO:0052740, GO:0008970, GO:0052739, GO:0044179, GO:0016042,
            Gene3D:3.40.50.1820, InterPro:IPR029058, InterPro:IPR002334,
            InterPro:IPR013818, InterPro:IPR000734, PANTHER:PTHR11610,
            Pfam:PF00151, PRINTS:PR00825, SUPFAM:SSF53474, PROSITE:PS00120
KEYWORDS    Allergen; Cytolysis; Disulfide bond; Hemolysis; Hydrolase; Lipid
            degradation; Lipid metabolism; Secreted; Signal.
SOURCE      Polistes dominula
  ORGANISM  Polistes dominula
            Eukaryota; Metazoa; Ecdysozoa; Arthropoda; Hexapoda; Insecta;
            Pterygota; Neoptera; Endopterygota; Hymenoptera; Apocrita;
            Aculeata; Vespoidea; Vespidae; Polistinae; Polistini; Polistes.
REFERENCE   1  (residues 1 to 316)
  AUTHORS   Moawad,T.I.S. and Hoffman,D.R.
  TITLE     Direct Submission
  JOURNAL   Submitted (??-MAR-2004)
  REMARK    NUCLEOTIDE SEQUENCE [MRNA].;
            TISSUE=Venom gland
COMMENT     [FUNCTION] Hydrolysis of phosphatidylcholine with phospholipase A1
            (EC 3.1.1.32) activity. Has weak hemolytic activity (By
            similarity). {ECO:0000250}.
            [CATALYTIC ACTIVITY] Phosphatidylcholine + H(2)O =
            2-acylglycerophosphocholine + a carboxylate.
            [SUBUNIT] Monomer. {ECO:0000250}.
            [SUBCELLULAR LOCATION] Secreted {ECO:0000250}.
            [TISSUE SPECIFICITY] Expressed by the venom gland.
            [ALLERGEN] Causes an allergic reaction in human. Binds to IgE (By
            similarity). {ECO:0000250}.
            [SIMILARITY] Belongs to the AB hydrolase superfamily. Lipase
            family. {ECO:0000305}.
FEATURES             Location/Qualifiers
     source          1..316
                     /organism="Polistes dominula"
                     /db_xref="taxon:743375"
     Protein         <1..316
                     /product="Phospholipase A1 2"
                     /EC_number="3.1.1.32"
                     /UniProtKB_evidence="Evidence at transcript level"
     Region          <1..4
                     /region_name="Signal"
                     /experiment="experimental evidence, no additional details
                     recorded"
                     /note="{ECO:0000255}."
     Region          5..14
                     /region_name="Propeptide"
                     /experiment="experimental evidence, no additional details
                     recorded"
                     /note="/FTId=PRO_0000425187."
     Region          15..316
                     /region_name="Mature chain"
                     /experiment="experimental evidence, no additional details
                     recorded"
                     /note="Phospholipase A1 2. /FTId=PRO_5000093092."
     Bond            20..257
                     /bond_type="disulfide"
                     /experiment="experimental evidence, no additional details
                     recorded"
                     /note="{ECO:0000250}."
     Region          57..302
                     /region_name="Pancreat_lipase_like"
                     /note="Pancreatic lipase-like enzymes. Lipases are
                     esterases that can hydrolyze long-chain acyl-triglycerides
                     into di- and monoglycerides, glycerol, and free fatty
                     acids at a water/lipid interface. A typical feature of
                     lipases is 'interfacial activation,' the...; cd00707"
                     /db_xref="CDD:238363"
     Bond            103..240
                     /bond_type="disulfide"
                     /experiment="experimental evidence, no additional details
                     recorded"
                     /note="{ECO:0000250}."
     Site            151..155
                     /site_type="other"
                     /note="nucleophilic elbow"
                     /db_xref="CDD:238363"
     Site            order(153,181,242)
                     /site_type="active"
                     /note="catalytic triad [active]"
                     /db_xref="CDD:238363"
     Site            153
                     /site_type="active"
                     /experiment="experimental evidence, no additional details
                     recorded"
                     /note="Nucleophile. {ECO:0000250}."
     Site            181
                     /site_type="active"
                     /experiment="experimental evidence, no additional details
                     recorded"
                     /note="Charge relay system.
                     {ECO:0000255|PROSITE-ProRule:PRU10037}."
     Bond            192..235
                     /bond_type="disulfide"
                     /experiment="experimental evidence, no additional details
                     recorded"
                     /note="{ECO:0000250}."
     Bond            197..277
                     /bond_type="disulfide"
                     /experiment="experimental evidence, no additional details
                     recorded"
                     /note="{ECO:0000250}."
     Site            order(235..236,239..240)
                     /site_type="active"
                     /note="active site flap/lid"
                     /db_xref="CDD:238363"
     Site            242
                     /site_type="active"
                     /experiment="experimental evidence, no additional details
                     recorded"
                     /note="Charge relay system.
                     {ECO:0000255|PROSITE-ProRule:PRU10037}."
     Bond            252..258
                     /bond_type="disulfide"
                     /experiment="experimental evidence, no additional details
                     recorded"
                     /note="{ECO:0000250}."
     Bond            284..309
                     /bond_type="disulfide"
                     /experiment="experimental evidence, no additional details
                     recorded"
                     /note="{ECO:0000250}."
ORIGIN      
        1 addlttlrng tldrgitpdc tfnekdielh vysrdkrngi ilkkeilkny dlfqksqish
       61 qiailihgfl stgnnenfda makalieidn flvisvdwkk gacnafastn dvlgysqavg
      121 ntrhvgkyva dftkllveqy kvpmsnirli ghslgahtsg fagkevqrlk lgkykeiigl
      181 dpagpsfltn kcpnrlcetd aeyvqaihts ailgvyynvg svdfyvnygk sqpgcsepsc
      241 shtkavkylt ecikreccli gtpwksyfst pkpisqckrd tcvcvglnaq sypakgsfyv
      301 pvekdapych negikl
//
VERSION     P0DMB7.1  GI:576011173
DBSOURCE    UniProtKB: locus PA12A_VESVE, accession P0DMB7;
            class: standard.
            created: Jan 22, 2014.
            sequence updated: Jan 22, 2014.
            annotation updated: Jan 7, 2015.
            
            xrefs (non-sequence databases): GO:0005576, GO:0052740, GO:0008970,
            GO:0052739, GO:0044179, GO:0016042
KEYWORDS    Allergen; Cytolysis; Direct protein sequencing; Disulfide bond;
            Hemolysis; Hydrolase; Lipid degradation; Lipid metabolism;
            Secreted.
SOURCE      Vespa velutina
  ORGANISM  Vespa velutina
            Eukaryota; Metazoa; Ecdysozoa; Arthropoda; Hexapoda; Insecta;
            Pterygota; Neoptera; Endopterygota; Hymenoptera; Apocrita;
            Aculeata; Vespoidea; Vespidae; Vespinae; Vespa.
REFERENCE   1  (residues 1 to 25)
  AUTHORS   Ho,C.L., Lin,Y.L. and Li,S.F.
  TITLE     Three toxins with phospholipase activity isolated from the
            yellow-legged hornet (Vespa verutina) venom
  JOURNAL   Toxicon 37 (7), 1015-1024 (1999)
   PUBMED   10484737
  REMARK    PROTEIN SEQUENCE, FUNCTION, CATALYTIC ACTIVITY, ENZYME REGULATION,
            LETHAL DOSE, AND MASS SPECTROMETRY.;
            TISSUE=Venom
COMMENT     [FUNCTION] Catalyzes the hydrolysis of emulsified
            phosphatidylcholine (2258 umol/min/mg) and has a moderate activity
            to hydrolyze lysophosphatidylcholine (1018 umol/min/mg), but is
            unable to hydrolyze sphingomyelin. Shows a potent direct hemolytic
            activity on red blood cells of mice (98.8% of hemolysis at 3.0
            ug/ml). {ECO:0000269|PubMed:10484737}.
            [CATALYTIC ACTIVITY] Phosphatidylcholine + H(2)O =
            2-acylglycerophosphocholine + a carboxylate.
            {ECO:0000269|PubMed:10484737}.
            [ENZYME REGULATION] Activity is maximal in the presence of calcium.
            However, unlike phospholipases A2 whose catalytic activity is
            strictly calcium-dependent, this enzyme shows considerable
            catalytic activity on phosphatidylcholine emulsified in calcium
            free solution; the catalytic activity of VT-2a assayed in the
            absence of calcium ions is 18-20% of that assayed in solution
            containing calcium ions. {ECO:0000269|PubMed:10484737}.
            [SUBUNIT] Monomer. {ECO:0000250}.
            [SUBCELLULAR LOCATION] Secreted.
            [TISSUE SPECIFICITY] Expressed by the venom gland.
            [PTM] Contains six disulfide bonds. {ECO:0000250}.
            [MASS SPECTROMETRY] Mass=33360.0; Method=Electrospray; Range=1-?;
            Evidence={ECO:0000269|PubMed:10484737}.
            [ALLERGEN] Causes an allergic reaction in human. {ECO:0000250}.
            [TOXIC DOSE] LD(50) is 0.87 mg/kg by intravenous injection into
            mice (tail vein). {ECO:0000269|PubMed:10484737}.
            [MISCELLANEOUS] Is about 0.95% of the total proteins in the venom.
            {ECO:0000305|PubMed:10484737}.
            [SIMILARITY] Belongs to the AB hydrolase superfamily. Lipase
            family. {ECO:0000305}.
FEATURES             Location/Qualifiers
     source          1..25
                     /organism="Vespa velutina"
                     /db_xref="taxon:202808"
     Protein         1..>25
                     /product="Phospholipase A1 verutoxin-2a"
                     /EC_number="3.1.1.32"
                     /note="VT-2a"
                     /UniProtKB_evidence="Evidence at protein level"
     Region          1..>25
                     /region_name="Mature chain"
                     /experiment="experimental evidence, no additional details
                     recorded"
                     /note="Phospholipase A1 verutoxin-2a.
                     /FTId=PRO_0000425197."
ORIGIN      
        1 fnpcpysddt vkmiiltren kkhdf
//
VERSION     Q6Q249.1  GI:75007950
DBSOURCE    UniProtKB: locus PA14_POLDO, accession Q6Q249;
            class: standard.
            created: Jan 15, 2008.
            sequence updated: Jul 5, 2004.
            annotation updated: Jun 24, 2015.
            xrefs: AY566649.1, AAS67044.1
            xrefs (non-sequence databases): ProteinModelPortal:Q6Q249,
            Allergome:3436, Allergome:586, ESTHER:poldo-q6q252, GO:0005576,
            GO:0052740, GO:0008970, GO:0052739, GO:0044179, GO:0016042,
            Gene3D:3.40.50.1820, InterPro:IPR029058, InterPro:IPR002334,
            InterPro:IPR013818, InterPro:IPR000734, PANTHER:PTHR11610,
            Pfam:PF00151, PRINTS:PR00825, SUPFAM:SSF53474, PROSITE:PS00120
KEYWORDS    Allergen; Cytolysis; Disulfide bond; Hemolysis; Hydrolase; Lipid
            degradation; Lipid metabolism; Secreted; Signal.
SOURCE      Polistes dominula
  ORGANISM  Polistes dominula
            Eukaryota; Metazoa; Ecdysozoa; Arthropoda; Hexapoda; Insecta;
            Pterygota; Neoptera; Endopterygota; Hymenoptera; Apocrita;
            Aculeata; Vespoidea; Vespidae; Polistinae; Polistini; Polistes.
REFERENCE   1  (residues 1 to 316)
  AUTHORS   Moawad,T.I.S. and Hoffman,D.R.
  TITLE     Direct Submission
  JOURNAL   Submitted (??-MAR-2004)
  REMARK    NUCLEOTIDE SEQUENCE [MRNA].;
            TISSUE=Venom gland
COMMENT     [FUNCTION] Hydrolysis of phosphatidylcholine with phospholipase A1
            (EC 3.1.1.32) activity. Has weak hemolytic activity (By
            similarity). {ECO:0000250}.
            [CATALYTIC ACTIVITY] Phosphatidylcholine + H(2)O =
            2-acylglycerophosphocholine + a carboxylate.
            [SUBUNIT] Monomer. {ECO:0000250}.
            [SUBCELLULAR LOCATION] Secreted {ECO:0000250}.
            [TISSUE SPECIFICITY] Expressed by the venom gland.
            [ALLERGEN] Causes an allergic reaction in human. Binds to IgE (By
            similarity). {ECO:0000250}.
            [SIMILARITY] Belongs to the AB hydrolase superfamily. Lipase
            family. {ECO:0000305}.
FEATURES             Location/Qualifiers
     source          1..316
                     /organism="Polistes dominula"
                     /db_xref="taxon:743375"
     Protein         <1..316
                     /product="Phospholipase A1 4"
                     /EC_number="3.1.1.32"
                     /UniProtKB_evidence="Evidence at transcript level"
     Region          <1..4
                     /region_name="Signal"
                     /experiment="experimental evidence, no additional details
                     recorded"
                     /note="{ECO:0000255}."
     Region          5..14
                     /region_name="Propeptide"
                     /experiment="experimental evidence, no additional details
                     recorded"
                     /note="{ECO:0000250}. /FTId=PRO_0000425189."
     Region          15..316
                     /region_name="Mature chain"
                     /experiment="experimental evidence, no additional details
                     recorded"
                     /note="Phospholipase A1 4. /FTId=PRO_5000093094."
     Bond            20..257
                     /bond_type="disulfide"
                     /experiment="experimental evidence, no additional details
                     recorded"
                     /note="{ECO:0000250}."
     Region          57..302
                     /region_name="Pancreat_lipase_like"
                     /note="Pancreatic lipase-like enzymes. Lipases are
                     esterases that can hydrolyze long-chain acyl-triglycerides
                     into di- and monoglycerides, glycerol, and free fatty
                     acids at a water/lipid interface. A typical feature of
                     lipases is 'interfacial activation,' the...; cd00707"
                     /db_xref="CDD:238363"
     Bond            103..240
                     /bond_type="disulfide"
                     /experiment="experimental evidence, no additional details
                     recorded"
                     /note="{ECO:0000250}."
     Site            151..155
                     /site_type="other"
                     /note="nucleophilic elbow"
                     /db_xref="CDD:238363"
     Site            order(153,181,242)
                     /site_type="active"
                     /note="catalytic triad [active]"
                     /db_xref="CDD:238363"
     Site            153
                     /site_type="active"
                     /experiment="experimental evidence, no additional details
                     recorded"
                     /note="Nucleophile. {ECO:0000250}."
     Site            181
                     /site_type="active"
                     /experiment="experimental evidence, no additional details
                     recorded"
                     /note="Charge relay system.
                     {ECO:0000255|PROSITE-ProRule:PRU10037}."
     Bond            192..235
                     /bond_type="disulfide"
                     /experiment="experimental evidence, no additional details
                     recorded"
                     /note="{ECO:0000250}."
     Bond            197..277
                     /bond_type="disulfide"
                     /experiment="experimental evidence, no additional details
                     recorded"
                     /note="{ECO:0000250}."
     Site            order(235..236,239..240)
                     /site_type="active"
                     /note="active site flap/lid"
                     /db_xref="CDD:238363"
     Site            242
                     /site_type="active"
                     /experiment="experimental evidence, no additional details
                     recorded"
                     /note="Charge relay system.
                     {ECO:0000255|PROSITE-ProRule:PRU10037}."
     Bond            252..258
                     /bond_type="disulfide"
                     /experiment="experimental evidence, no additional details
                     recorded"
                     /note="{ECO:0000250}."
     Bond            284..309
                     /bond_type="disulfide"
                     /experiment="experimental evidence, no additional details
                     recorded"
                     /note="{ECO:0000250}."
ORIGIN      
        1 addlttlrng tldrgitpdc tfnekdielh vysrdkrngi ilkkeilkny dlfqksqish
       61 qiailihgfl stgnnenfda makalieidn flvisvdwkk gacnafastn dvlgysqavg
      121 ntrhvgkyva dftkllveqy kvpmsnirli ghslgahtsg fagkevqrlk lgkykeiigl
      181 dpagpsflts kcpdrlcetd aeyvqaihts ailgvyynvg svdfyvnygk sqpgcsepsc
      241 shtkavkylt ecikreccli gtpwksyfst pksisqckrd tcvcvglnaq sypakgsfyv
      301 pvekdapych negikl
//
VERSION     P0DMB8.1  GI:576011174
DBSOURCE    UniProtKB: locus PA12B_VESVE, accession P0DMB8;
            class: standard.
            created: Jan 22, 2014.
            sequence updated: Jan 22, 2014.
            annotation updated: Jan 7, 2015.
            
            xrefs (non-sequence databases): GO:0005576, GO:0052740, GO:0008970,
            GO:0052739, GO:0044179, GO:0016042
KEYWORDS    Allergen; Cytolysis; Direct protein sequencing; Disulfide bond;
            Hemolysis; Hydrolase; Lipid degradation; Lipid metabolism;
            Secreted.
SOURCE      Vespa velutina
  ORGANISM  Vespa velutina
            Eukaryota; Metazoa; Ecdysozoa; Arthropoda; Hexapoda; Insecta;
            Pterygota; Neoptera; Endopterygota; Hymenoptera; Apocrita;
            Aculeata; Vespoidea; Vespidae; Vespinae; Vespa.
REFERENCE   1  (residues 1 to 25)
  AUTHORS   Ho,C.L., Lin,Y.L. and Li,S.F.
  TITLE     Three toxins with phospholipase activity isolated from the
            yellow-legged hornet (Vespa verutina) venom
  JOURNAL   Toxicon 37 (7), 1015-1024 (1999)
   PUBMED   10484737
  REMARK    PROTEIN SEQUENCE, FUNCTION, CATALYTIC ACTIVITY, ENZYME REGULATION,
            LETHAL DOSE, AND MASS SPECTROMETRY.;
            TISSUE=Venom
COMMENT     [FUNCTION] Catalyzes the hydrolysis of emulsified
            phosphatidylcholine (2719 umol/min/mg) and has a moderate activity
            to hydrolyze lysophosphatidyl-choline (991 umol/min/mg), but is
            unable to hydrolyze sphingomyelin. Shows a potent direct hemolytic
            activity on red blood cells of mice (99.3% of hemolysis at 3.0
            ug/ml). {ECO:0000269|PubMed:10484737}.
            [CATALYTIC ACTIVITY] Phosphatidylcholine + H(2)O =
            2-acylglycerophosphocholine + a carboxylate.
            {ECO:0000269|PubMed:10484737}.
            [ENZYME REGULATION] Activity is maximal in the presence of calcium.
            However, unlike phospholipases A2 whose catalytic activity is
            strictly calcium-dependent, this enzyme shows considerable
            catalytic activity on phosphatidylcholine emulsified in calcium
            free solution. {ECO:0000269|PubMed:10484737}.
            [SUBUNIT] Monomer. {ECO:0000250}.
            [SUBCELLULAR LOCATION] Secreted.
            [TISSUE SPECIFICITY] Expressed by the venom gland.
            [PTM] Contains six disulfide bonds. {ECO:0000250}.
            [MASS SPECTROMETRY] Mass=33374.0; Method=Electrospray; Range=1-?;
            Evidence={ECO:0000269|PubMed:10484737}.
            [ALLERGEN] Causes an allergic reaction in human. {ECO:0000250}.
            [TOXIC DOSE] LD(50) is 0.87 mg/kg by intravenous injection into
            mice (tail vein). {ECO:0000269|PubMed:10484737}.
            [MISCELLANEOUS] Is about 0.55% of the total proteins in the venom.
            {ECO:0000305|PubMed:10484737}.
            [SIMILARITY] Belongs to the AB hydrolase superfamily. Lipase
            family. {ECO:0000305}.
FEATURES             Location/Qualifiers
     source          1..25
                     /organism="Vespa velutina"
                     /db_xref="taxon:202808"
     Protein         1..>25
                     /product="Phospholipase A1 verutoxin-2b"
                     /EC_number="3.1.1.32"
                     /note="VT-2b"
                     /UniProtKB_evidence="Evidence at protein level"
     Region          1..>25
                     /region_name="Mature chain"
                     /experiment="experimental evidence, no additional details
                     recorded"
                     /note="Phospholipase A1 verutoxin-2b.
                     /FTId=PRO_0000425198."
ORIGIN      
        1 fnpcpysddt vkmiiltren kkhdf
//
VERSION     P0DMB4.1  GI:576011171
DBSOURCE    UniProtKB: locus PA11_VESAF, accession P0DMB4;
            class: standard.
            created: Jan 22, 2014.
            sequence updated: Jan 22, 2014.
            annotation updated: Jul 22, 2015.
            
            xrefs (non-sequence databases): Allergome:11764, GO:0005576,
            GO:0052740, GO:0008970, GO:0052739, GO:0044179, GO:0016042,
            Gene3D:3.40.50.1820, InterPro:IPR029058, InterPro:IPR002334,
            InterPro:IPR013818, InterPro:IPR000734, PANTHER:PTHR11610,
            Pfam:PF00151, PRINTS:PR00825, SUPFAM:SSF53474, PROSITE:PS00120
KEYWORDS    Allergen; Cytolysis; Disulfide bond; Hemolysis; Hydrolase; Lipid
            degradation; Lipid metabolism; Secreted; Signal.
SOURCE      Vespa affinis (lesser banded hornet)
  ORGANISM  Vespa affinis
            Eukaryota; Metazoa; Ecdysozoa; Arthropoda; Hexapoda; Insecta;
            Pterygota; Neoptera; Endopterygota; Hymenoptera; Apocrita;
            Aculeata; Vespoidea; Vespidae; Vespinae; Vespa.
REFERENCE   1  (residues 1 to 334)
  AUTHORS   Sukprasert,S., Rungsa,P., Uawonggul,N., Incamnoi,P.,
            Thammasirirak,S., Daduang,J. and Daduang,S.
  TITLE     Purification and structural characterisation of phospholipase A1
            (Vespapase, Ves a 1) from Thai banded tiger wasp (Vespa affinis)
            venom
  JOURNAL   Toxicon 61, 151-164 (2013)
   PUBMED   23159790
  REMARK    NUCLEOTIDE SEQUENCE [MRNA], CATALYTIC ACTIVITY, FUNCTION, BIOASSAY,
            BIOPHYSICOCHEMICAL PROPERTIES, PARALYTIC DOSE, 3D-STRUCTURE
            MODELING, PROBABLE DISULFIDE BONDS, AND MASS SPECTROMETRY.;
            TISSUE=Venom, and Venom gland
COMMENT     [FUNCTION] Hydrolysis of phosphatidylcholine with phospholipase A1
            (EC 3.1.1.32) activity. Has weak hemolytic activity (By
            similarity). Shows a phospholipase A1 enzymatic activity of 3.6
            U/ml. {ECO:0000250, ECO:0000269|PubMed:23159790}.
            [CATALYTIC ACTIVITY] Phosphatidylcholine + H(2)O =
            2-acylglycerophosphocholine + a carboxylate.
            {ECO:0000269|PubMed:23159790}.
            [BIOPHYSICOCHEMICAL PROPERTIES] Temperature dependence: Loses its
            activity after heat treatment. {ECO:0000269|PubMed:23159790}.
            [SUBCELLULAR LOCATION] Secreted.
            [TISSUE SPECIFICITY] Expressed by the venom gland.
            [PTM] Not glycosylated. {ECO:0000269|PubMed:23159790}.
            [MASS SPECTROMETRY] Mass=33441.5; Method=MALDI; Range=34-334;
            Evidence={ECO:0000269|PubMed:23159790}.
            [ALLERGEN] Causes an allergic reaction in human. {ECO:0000250}.
            [TOXIC DOSE] 60 mg/kg body weight of a mixture of this protein and
            Ves a 1.02 is able to paralyze 33% of the crickets.
            {ECO:0000269|PubMed:23159790}.
            [SIMILARITY] Belongs to the AB hydrolase superfamily. Lipase
            family. {ECO:0000305}.
FEATURES             Location/Qualifiers
     source          1..334
                     /organism="Vespa affinis"
                     /db_xref="taxon:882735"
     Protein         1..334
                     /product="Phospholipase A1 1"
                     /EC_number="3.1.1.32"
                     /note="Vespapase"
                     /UniProtKB_evidence="Evidence at protein level"
     Region          1..23
                     /region_name="Signal"
                     /experiment="experimental evidence, no additional details
                     recorded"
                     /note="{ECO:0000255}."
     Region          24..33
                     /region_name="Propeptide"
                     /experiment="experimental evidence, no additional details
                     recorded"
                     /note="{ECO:0000250}. /FTId=PRO_0000425192."
     Region          34..334
                     /region_name="Mature chain"
                     /experiment="experimental evidence, no additional details
                     recorded"
                     /note="Phospholipase A1 1. /FTId=PRO_0000425193."
     Bond            37..278
                     /bond_type="disulfide"
                     /experiment="experimental evidence, no additional details
                     recorded"
                     /note="{ECO:0000305}."
     Region          44..322
                     /region_name="Esterase_lipase"
                     /note="Esterases and lipases (includes fungal lipases,
                     cholinesterases, etc.) These enzymes act on carboxylic
                     esters (EC: 3.1.1.-). The catalytic apparatus involves
                     three residues (catalytic triad): a serine, a glutamate or
                     aspartate and a histidine.These...; cl21494"
                     /db_xref="CDD:277541"
     Bond            120..261
                     /bond_type="disulfide"
                     /experiment="experimental evidence, no additional details
                     recorded"
                     /note="{ECO:0000305}."
     Site            168..172
                     /site_type="other"
                     /note="nucleophilic elbow"
                     /db_xref="CDD:238382"
     Site            order(170,263)
                     /site_type="other"
                     /note="catalytic triad"
                     /db_xref="CDD:238382"
     Site            170
                     /site_type="active"
                     /experiment="experimental evidence, no additional details
                     recorded"
                     /note="Nucleophile. {ECO:0000250}."
     Site            198
                     /site_type="active"
                     /experiment="experimental evidence, no additional details
                     recorded"
                     /note="Charge relay system.
                     {ECO:0000255|PROSITE-ProRule:PRU10037}."
     Bond            209..252
                     /bond_type="disulfide"
                     /experiment="experimental evidence, no additional details
                     recorded"
                     /note="{ECO:0000305}."
     Bond            214..295
                     /bond_type="disulfide"
                     /experiment="experimental evidence, no additional details
                     recorded"
                     /note="{ECO:0000305}."
     Site            263
                     /site_type="active"
                     /experiment="experimental evidence, no additional details
                     recorded"
                     /note="Charge relay system.
                     {ECO:0000255|PROSITE-ProRule:PRU10037}."
     Bond            273..279
                     /bond_type="disulfide"
                     /experiment="experimental evidence, no additional details
                     recorded"
                     /note="{ECO:0000305}."
     Bond            302..327
                     /bond_type="disulfide"
                     /experiment="experimental evidence, no additional details
                     recorded"
                     /note="{ECO:0000305}."
ORIGIN      
        1 mmnlkyllff clvqalhycy aygdpslsne ldrfnpcpys ddtvkmiilt renkkhdfyt
       61 lntiknhnef kkstikhqvv fithgftsta taenflamae alldkgnylv ilidwrvaac
      121 tnemagvkla yysyaasntr lvgnyiatvt kmlvqqynvp manirlighs lgahtsgfag
      181 kkvqelrlgk yseiigldpa gpsfksqecs qricetdany vqiihtsnhl gtlvtlgtvd
      241 fymnngynqp gcglpiiget cshtravkyf tecirheccl igvpqsknpq pvskctrnec
      301 vcvglnakty pktgsfyvpv eskapycnnk gkii
//
VERSION     P53357.1  GI:1709542
DBSOURCE    UniProtKB: locus PA12_DOLMA, accession P53357;
            class: standard.
            created: Oct 1, 1996.
            sequence updated: Oct 1, 1996.
            annotation updated: Jun 24, 2015.
            xrefs: A44563
            xrefs (non-sequence databases): ProteinModelPortal:P53357,
            Allergome:1668, Allergome:328, ESTHER:dolma-ppla12, GO:0005576,
            GO:0052740, GO:0008970, GO:0052739, GO:0004623, GO:0016042,
            Gene3D:3.40.50.1820, InterPro:IPR029058, InterPro:IPR002334,
            InterPro:IPR013818, InterPro:IPR000734, PANTHER:PTHR11610,
            Pfam:PF00151, PRINTS:PR00825, PRINTS:PR00821, SUPFAM:SSF53474,
            PROSITE:PS00120
KEYWORDS    Allergen; Direct protein sequencing; Disulfide bond; Hydrolase;
            Lipid degradation; Lipid metabolism; Secreted.
SOURCE      Dolichovespula maculata (bald-faced hornet)
  ORGANISM  Dolichovespula maculata
            Eukaryota; Metazoa; Ecdysozoa; Arthropoda; Hexapoda; Insecta;
            Pterygota; Neoptera; Endopterygota; Hymenoptera; Apocrita;
            Aculeata; Vespoidea; Vespidae; Vespinae; Dolichovespula.
REFERENCE   1  (residues 1 to 303)
  AUTHORS   Hoffman,D.R.
  TITLE     Allergens in hymenoptera venom. XXVI: The complete amino acid
            sequences of two vespid venom phospholipases
  JOURNAL   Int. Arch. Allergy Immunol. 104 (2), 184-190 (1994)
   PUBMED   8199462
  REMARK    PROTEIN SEQUENCE.;
            TISSUE=Venom
COMMENT     On Jan 20, 2006 this sequence version replaced gi:482381.
            [FUNCTION] Hydrolysis of phosphatidylcholine with phospholipase A2
            (EC 3.1.1.4) and phospholipase A1 (EC 3.1.1.32) activities.
            [CATALYTIC ACTIVITY] Phosphatidylcholine + H(2)O =
            2-acylglycerophosphocholine + a carboxylate.
            [CATALYTIC ACTIVITY] Phosphatidylcholine + H(2)O =
            1-acylglycerophosphocholine + a carboxylate.
            [SUBUNIT] Monomer. {ECO:0000250}.
            [SUBCELLULAR LOCATION] Secreted.
            [TISSUE SPECIFICITY] Expressed by the venom gland.
            [ALLERGEN] Causes an allergic reaction in human.
            [SIMILARITY] Belongs to the AB hydrolase superfamily. Lipase
            family. {ECO:0000305}.
FEATURES             Location/Qualifiers
     source          1..303
                     /organism="Dolichovespula maculata"
                     /db_xref="taxon:7441"
     Protein         1..303
                     /product="Phospholipase A1 2"
                     /EC_number="3.1.1.32"
                     /EC_number="3.1.1.4"
                     /note="Allergen Dol m I"
                     /UniProtKB_evidence="Evidence at protein level"
     Region          1..303
                     /region_name="Mature chain"
                     /experiment="experimental evidence, no additional details
                     recorded"
                     /note="Phospholipase A1 2. /FTId=PRO_0000090375."
     Bond            6..247
                     /bond_type="disulfide"
                     /experiment="experimental evidence, no additional details
                     recorded"
                     /note="{ECO:0000250}."
     Region          12..291
                     /region_name="Pancreat_lipase_like"
                     /note="Pancreatic lipase-like enzymes. Lipases are
                     esterases that can hydrolyze long-chain acyl-triglycerides
                     into di- and monoglycerides, glycerol, and free fatty
                     acids at a water/lipid interface. A typical feature of
                     lipases is 'interfacial activation,' the...; cd00707"
                     /db_xref="CDD:238363"
     Region          55
                     /region_name="Variant"
                     /experiment="experimental evidence, no additional details
                     recorded"
                     /note="G -> E."
     Bond            90..230
                     /bond_type="disulfide"
                     /experiment="experimental evidence, no additional details
                     recorded"
                     /note="{ECO:0000250}."
     Site            138..142
                     /site_type="other"
                     /note="nucleophilic elbow"
                     /db_xref="CDD:238363"
     Site            order(140,168,232)
                     /site_type="active"
                     /note="catalytic triad [active]"
                     /db_xref="CDD:238363"
     Site            140
                     /site_type="active"
                     /experiment="experimental evidence, no additional details
                     recorded"
                     /note="Nucleophile. {ECO:0000250}."
     Site            168
                     /site_type="active"
                     /experiment="experimental evidence, no additional details
                     recorded"
                     /note="Charge relay system.
                     {ECO:0000255|PROSITE-ProRule:PRU10037}."
     Bond            179..222
                     /bond_type="disulfide"
                     /experiment="experimental evidence, no additional details
                     recorded"
                     /note="{ECO:0000250}."
     Bond            184..264
                     /bond_type="disulfide"
                     /experiment="experimental evidence, no additional details
                     recorded"
                     /note="{ECO:0000250}."
     Site            order(222..223,229..230)
                     /site_type="active"
                     /note="active site flap/lid"
                     /db_xref="CDD:238363"
     Site            232
                     /site_type="active"
                     /experiment="experimental evidence, no additional details
                     recorded"
                     /note="Charge relay system.
                     {ECO:0000255|PROSITE-ProRule:PRU10037}."
     Bond            242..248
                     /bond_type="disulfide"
                     /experiment="experimental evidence, no additional details
                     recorded"
                     /note="{ECO:0000250}."
     Bond            271..296
                     /bond_type="disulfide"
                     /experiment="experimental evidence, no additional details
                     recorded"
                     /note="{ECO:0000250}."
     Region          295
                     /region_name="Variant"
                     /experiment="experimental evidence, no additional details
                     recorded"
                     /note="F -> Y."
ORIGIN      
        1 gilpecklvp eeisfvlstr enrdgvyltl qklkngkmfk nsdlsskkvp flihgfissa
       61 tnknyadmtr alldkddimv isidwrdgac snefallkfi gypkaventr avgkyiadfs
      121 kiliqkykvl lenirlighs lgaqiagfag kefqrfklgk ypeiigldpa gpsfkkkdcp
      181 ericetdahy vqilhtssnl gtertlgtvd fyindgsnqp gctyiigetc shtravkylt
      241 ecirreccli gvpqsknpqp vskctrnecv cvglnakeyp kkgsfyvpve akapfcnnng
      301 kii
//
VERSION     Q6Q250.1  GI:75007951
DBSOURCE    UniProtKB: locus PA13_POLDO, accession Q6Q250;
            class: standard.
            created: Jan 15, 2008.
            sequence updated: Jul 5, 2004.
            annotation updated: Jun 24, 2015.
            xrefs: AY566647.1, AAS67043.1
            xrefs (non-sequence databases): ProteinModelPortal:Q6Q250,
            Allergome:3435, Allergome:586, ESTHER:poldo-q6q252, GO:0005576,
            GO:0052740, GO:0008970, GO:0052739, GO:0044179, GO:0016042,
            Gene3D:3.40.50.1820, InterPro:IPR029058, InterPro:IPR002334,
            InterPro:IPR013818, InterPro:IPR000734, PANTHER:PTHR11610,
            Pfam:PF00151, PRINTS:PR00825, SUPFAM:SSF53474, PROSITE:PS00120
KEYWORDS    Allergen; Cytolysis; Disulfide bond; Hemolysis; Hydrolase; Lipid
            degradation; Lipid metabolism; Secreted; Signal.
SOURCE      Polistes dominula
  ORGANISM  Polistes dominula
            Eukaryota; Metazoa; Ecdysozoa; Arthropoda; Hexapoda; Insecta;
            Pterygota; Neoptera; Endopterygota; Hymenoptera; Apocrita;
            Aculeata; Vespoidea; Vespidae; Polistinae; Polistini; Polistes.
REFERENCE   1  (residues 1 to 316)
  AUTHORS   Moawad,T.I.S. and Hoffman,D.R.
  TITLE     Direct Submission
  JOURNAL   Submitted (??-MAR-2004)
  REMARK    NUCLEOTIDE SEQUENCE [MRNA].;
            TISSUE=Venom gland
COMMENT     [FUNCTION] Hydrolysis of phosphatidylcholine with phospholipase A1
            (EC 3.1.1.32) activity. Has weak hemolytic activity (By
            similarity). {ECO:0000250}.
            [CATALYTIC ACTIVITY] Phosphatidylcholine + H(2)O =
            2-acylglycerophosphocholine + a carboxylate.
            [SUBUNIT] Monomer. {ECO:0000250}.
            [SUBCELLULAR LOCATION] Secreted {ECO:0000250}.
            [TISSUE SPECIFICITY] Expressed by the venom gland.
            [ALLERGEN] Causes an allergic reaction in human. Binds to IgE (By
            similarity). {ECO:0000250}.
            [SIMILARITY] Belongs to the AB hydrolase superfamily. Lipase
            family. {ECO:0000305}.
FEATURES             Location/Qualifiers
     source          1..316
                     /organism="Polistes dominula"
                     /db_xref="taxon:743375"
     Protein         <1..316
                     /product="Phospholipase A1 3"
                     /EC_number="3.1.1.32"
                     /UniProtKB_evidence="Evidence at transcript level"
     Region          <1..4
                     /region_name="Signal"
                     /experiment="experimental evidence, no additional details
                     recorded"
                     /note="{ECO:0000255}."
     Region          5..14
                     /region_name="Propeptide"
                     /experiment="experimental evidence, no additional details
                     recorded"
                     /note="{ECO:0000250}. /FTId=PRO_0000425188."
     Region          15..316
                     /region_name="Mature chain"
                     /experiment="experimental evidence, no additional details
                     recorded"
                     /note="Phospholipase A1 3. /FTId=PRO_5000093093."
     Bond            20..257
                     /bond_type="disulfide"
                     /experiment="experimental evidence, no additional details
                     recorded"
                     /note="{ECO:0000250}."
     Region          57..302
                     /region_name="Pancreat_lipase_like"
                     /note="Pancreatic lipase-like enzymes. Lipases are
                     esterases that can hydrolyze long-chain acyl-triglycerides
                     into di- and monoglycerides, glycerol, and free fatty
                     acids at a water/lipid interface. A typical feature of
                     lipases is 'interfacial activation,' the...; cd00707"
                     /db_xref="CDD:238363"
     Bond            103..240
                     /bond_type="disulfide"
                     /experiment="experimental evidence, no additional details
                     recorded"
                     /note="{ECO:0000250}."
     Site            151..155
                     /site_type="other"
                     /note="nucleophilic elbow"
                     /db_xref="CDD:238363"
     Site            order(153,181,242)
                     /site_type="active"
                     /note="catalytic triad [active]"
                     /db_xref="CDD:238363"
     Site            153
                     /site_type="active"
                     /experiment="experimental evidence, no additional details
                     recorded"
                     /note="Nucleophile. {ECO:0000250}."
     Site            181
                     /site_type="active"
                     /experiment="experimental evidence, no additional details
                     recorded"
                     /note="Charge relay system.
                     {ECO:0000255|PROSITE-ProRule:PRU10037}."
     Bond            192..235
                     /bond_type="disulfide"
                     /experiment="experimental evidence, no additional details
                     recorded"
                     /note="{ECO:0000250}."
     Bond            197..277
                     /bond_type="disulfide"
                     /experiment="experimental evidence, no additional details
                     recorded"
                     /note="{ECO:0000250}."
     Site            order(235..236,239..240)
                     /site_type="active"
                     /note="active site flap/lid"
                     /db_xref="CDD:238363"
     Site            242
                     /site_type="active"
                     /experiment="experimental evidence, no additional details
                     recorded"
                     /note="Charge relay system.
                     {ECO:0000255|PROSITE-ProRule:PRU10037}."
     Bond            252..258
                     /bond_type="disulfide"
                     /experiment="experimental evidence, no additional details
                     recorded"
                     /note="{ECO:0000250}."
     Bond            284..309
                     /bond_type="disulfide"
                     /experiment="experimental evidence, no additional details
                     recorded"
                     /note="{ECO:0000250}."
ORIGIN      
        1 addlttlrng tldrgitpdc tfnekdielh vysrdkrngi ilkkeilkny dlfqksqish
       61 qiailihgfl stgnnenfda makalieidn flvisvdwkk gacnafastn dvlgysqavg
      121 ntrhvgkyva dftkllveqy kvpmsnirli ghslgahtsg fagkevqrlk lgkykeiigl
      181 dpagpsflts kcpdrlcetd aeyvqaihts ailgvyynvg svdfyvnygk sqpgcsepsc
      241 shtkavkylt ecikreccli gtpwksyfst pkpisqckrd tcvcvglnaq sypakgsfyv
      301 pvdkdapych negikl
//
VERSION     Q9U6W0.1  GI:14423833
DBSOURCE    UniProtKB: locus PA1_POLAN, accession Q9U6W0;
            class: standard.
            created: Jun 20, 2001.
            sequence updated: May 1, 2000.
            annotation updated: Jun 24, 2015.
            xrefs: AF174527.1, AAD52615.1
            xrefs (non-sequence databases): ProteinModelPortal:Q9U6W0,
            Allergome:3430, Allergome:583, ESTHER:polan-pla1, GO:0005576,
            GO:0052740, GO:0008970, GO:0052739, GO:0044179, GO:0016042,
            Gene3D:3.40.50.1820, InterPro:IPR029058, InterPro:IPR002334,
            InterPro:IPR013818, InterPro:IPR000734, PANTHER:PTHR11610,
            Pfam:PF00151, PRINTS:PR00825, PRINTS:PR00821, SUPFAM:SSF53474,
            PROSITE:PS00120
KEYWORDS    Allergen; Cytolysis; Disulfide bond; Hemolysis; Hydrolase; Lipid
            degradation; Lipid metabolism; Secreted.
SOURCE      Polistes annularis
  ORGANISM  Polistes annularis
            Eukaryota; Metazoa; Ecdysozoa; Arthropoda; Hexapoda; Insecta;
            Pterygota; Neoptera; Endopterygota; Hymenoptera; Apocrita;
            Aculeata; Vespoidea; Vespidae; Polistinae; Polistini; Polistes.
REFERENCE   1  (residues 1 to 301)
  AUTHORS   King,T.P. and Lu,G.
  TITLE     Direct Submission
  JOURNAL   Submitted (??-AUG-1999)
  REMARK    NUCLEOTIDE SEQUENCE [MRNA].;
            TISSUE=Venom gland
COMMENT     [FUNCTION] Hydrolysis of phosphatidylcholine with phospholipase A1
            (EC 3.1.1.32) activity. Has weak hemolytic activity (By
            similarity). {ECO:0000250}.
            [CATALYTIC ACTIVITY] Phosphatidylcholine + H(2)O =
            2-acylglycerophosphocholine + a carboxylate.
            [SUBUNIT] Monomer. {ECO:0000250}.
            [SUBCELLULAR LOCATION] Secreted {ECO:0000250}.
            [TISSUE SPECIFICITY] Expressed by the venom gland.
            [ALLERGEN] Causes an allergic reaction in human. Binds to IgE (By
            similarity). {ECO:0000250}.
            [SIMILARITY] Belongs to the AB hydrolase superfamily. Lipase
            family. {ECO:0000305}.
FEATURES             Location/Qualifiers
     source          1..301
                     /organism="Polistes annularis"
                     /db_xref="taxon:27505"
     Protein         1..301
                     /product="Phospholipase A1"
                     /EC_number="3.1.1.32"
                     /UniProtKB_evidence="Evidence at transcript level"
     Region          1..301
                     /region_name="Mature chain"
                     /experiment="experimental evidence, no additional details
                     recorded"
                     /note="Phospholipase A1. /FTId=PRO_0000090376."
     Bond            5..242
                     /bond_type="disulfide"
                     /experiment="experimental evidence, no additional details
                     recorded"
                     /note="{ECO:0000250}."
     Region          11..284
                     /region_name="Pancreat_lipase_like"
                     /note="Pancreatic lipase-like enzymes. Lipases are
                     esterases that can hydrolyze long-chain acyl-triglycerides
                     into di- and monoglycerides, glycerol, and free fatty
                     acids at a water/lipid interface. A typical feature of
                     lipases is 'interfacial activation,' the...; cd00707"
                     /db_xref="CDD:238363"
     Bond            88..225
                     /bond_type="disulfide"
                     /experiment="experimental evidence, no additional details
                     recorded"
                     /note="{ECO:0000250}."
     Site            136..140
                     /site_type="other"
                     /note="nucleophilic elbow"
                     /db_xref="CDD:238363"
     Site            order(138,166,227)
                     /site_type="active"
                     /note="catalytic triad [active]"
                     /db_xref="CDD:238363"
     Site            138
                     /site_type="active"
                     /experiment="experimental evidence, no additional details
                     recorded"
                     /note="Nucleophile. {ECO:0000250}."
     Site            166
                     /site_type="active"
                     /experiment="experimental evidence, no additional details
                     recorded"
                     /note="Charge relay system.
                     {ECO:0000255|PROSITE-ProRule:PRU10037}."
     Bond            177..220
                     /bond_type="disulfide"
                     /experiment="experimental evidence, no additional details
                     recorded"
                     /note="{ECO:0000250}."
     Bond            182..262
                     /bond_type="disulfide"
                     /experiment="experimental evidence, no additional details
                     recorded"
                     /note="{ECO:0000250}."
     Site            order(220..221,224..225)
                     /site_type="active"
                     /note="active site flap/lid"
                     /db_xref="CDD:238363"
     Site            227
                     /site_type="active"
                     /experiment="experimental evidence, no additional details
                     recorded"
                     /note="Charge relay system.
                     {ECO:0000255|PROSITE-ProRule:PRU10037}."
     Bond            237..243
                     /bond_type="disulfide"
                     /experiment="experimental evidence, no additional details
                     recorded"
                     /note="{ECO:0000250}."
     Bond            269..294
                     /bond_type="disulfide"
                     /experiment="experimental evidence, no additional details
                     recorded"
                     /note="{ECO:0000250}."
ORIGIN      
        1 mspdctfnek divfyvysrd krdgiilkke tltnydlftk stiskqvvfl ihgflstgnn
       61 enfvamskal iekddflvis vdwkkgacna fastkdalgy skavgntrhv gkfvadftkl
      121 lvekykvlis nirlighslg ahtsgfagke vqklklgkyk eiigldpagp yfhrsdcpdr
      181 lcvtdaeyvq vihtsiilgv yynvgsvdfy vnygknqpgc nepscshtka vkyltecikh
      241 eccligtpwk kyfstpkpis qcrgdtcvcv glnaksypar gafyapvean apychnegik
      301 l
//
VERSION     A2VBC4.1  GI:166216292
DBSOURCE    UniProtKB: locus PA1_POLPI, accession A2VBC4;
            class: standard.
            created: Jan 15, 2008.
            sequence updated: Mar 20, 2007.
            annotation updated: Jun 24, 2015.
            xrefs: EF101736.1, ABN13879.1, AM491805.1, CAM33429.1
            xrefs (non-sequence databases): ProteinModelPortal:A2VBC4,
            Allergome:3608, Allergome:3609, ESTHER:polpi-pa1, BRENDA:3.1.1.32,
            GO:0005576, GO:0052740, GO:0008970, GO:0052739, GO:0044179,
            GO:0016042, Gene3D:3.40.50.1820, InterPro:IPR029058,
            InterPro:IPR002334, InterPro:IPR013818, InterPro:IPR000734,
            PANTHER:PTHR11610, Pfam:PF00151, PRINTS:PR00825, SUPFAM:SSF53474,
            PROSITE:PS00120
KEYWORDS    Allergen; Cytolysis; Direct protein sequencing; Disulfide bond;
            Hemolysis; Hydrolase; Lipid degradation; Lipid metabolism;
            Secreted; Signal.
SOURCE      Polybia paulista
  ORGANISM  Polybia paulista
            Eukaryota; Metazoa; Ecdysozoa; Arthropoda; Hexapoda; Insecta;
            Pterygota; Neoptera; Endopterygota; Hymenoptera; Apocrita;
            Aculeata; Vespoidea; Vespidae; Polistinae; Epiponini; Polybia.
REFERENCE   1  (residues 1 to 322)
  AUTHORS   Santos,L.D., Santos,K.S., de Souza,B.M., Neto,E.C., Castro,F.M.,
            Kalil,J.E. and Palma,M.S.
  TITLE     Direct Submission
  JOURNAL   Submitted (??-NOV-2006)
  REMARK    NUCLEOTIDE SEQUENCE [MRNA].;
            TISSUE=Venom gland
REFERENCE   2  (residues 1 to 322)
  AUTHORS   Santos,L.D.
  TITLE     Proteomic analysis of immunodominant allergens from the venom of
            the social wasp Polybia paulista
  JOURNAL   Thesis (2007)
  REMARK    NUCLEOTIDE SEQUENCE [MRNA].;
            TISSUE=Venom gland
REFERENCE   3  (residues 1 to 322)
  AUTHORS   Santos,L.D., Santos,K.S., de Souza,B.M., Arcuri,H.A.,
            Cunha-Neto,E., Castro,F.M., Kalil,J.E. and Palma,M.S.
  TITLE     Purification, sequencing and structural characterization of the
            phospholipase A1 from the venom of the social wasp Polybia paulista
            (Hymenoptera, Vespidae)
  JOURNAL   Toxicon 50 (7), 923-937 (2007)
   PUBMED   17761205
  REMARK    PROTEIN SEQUENCE OF 19-322, CATALYTIC ACTIVITY, SUBCELLULAR
            LOCATION, TISSUE SPECIFICITY, MASS SPECTROMETRY, ALLERGEN, AND
            3D-STRUCTURE MODELING.;
            TISSUE=Venom
COMMENT     [FUNCTION] Hydrolysis of phosphatidylcholine with phospholipase A1
            (EC 3.1.1.32) activity. Has weak hemolytic activity.
            [CATALYTIC ACTIVITY] Phosphatidylcholine + H(2)O =
            2-acylglycerophosphocholine + a carboxylate.
            {ECO:0000269|PubMed:17761205}.
            [SUBUNIT] Monomer. {ECO:0000250}.
            [SUBCELLULAR LOCATION] Secreted {ECO:0000269|PubMed:17761205}.
            [TISSUE SPECIFICITY] Expressed by the venom gland.
            {ECO:0000269|PubMed:17761205}.
            [PTM] Contains six disulfide bonds. {ECO:0000269|PubMed:17761205}.
            [PTM] Is not glycosylated. {ECO:0000269|PubMed:17761205}.
            [MASS SPECTROMETRY] Mass=33961; Method=Electrospray; Range=19-322;
            Evidence={ECO:0000269|PubMed:17761205}.
            [ALLERGEN] Causes an allergic reaction in human. Binds to IgE.
            {ECO:0000269|PubMed:17761205}.
            [SIMILARITY] Belongs to the AB hydrolase superfamily. Lipase
            family. {ECO:0000305}.
FEATURES             Location/Qualifiers
     source          1..322
                     /organism="Polybia paulista"
                     /db_xref="taxon:291283"
     Protein         1..322
                     /product="Phospholipase A1"
                     /EC_number="3.1.1.32"
                     /UniProtKB_evidence="Evidence at protein level"
     Region          1..18
                     /region_name="Signal"
                     /experiment="experimental evidence, no additional details
                     recorded"
                     /note="{ECO:0000269|PubMed:17761205}."
     Region          19..322
                     /region_name="Mature chain"
                     /experiment="experimental evidence, no additional details
                     recorded"
                     /note="Phospholipase A1. /FTId=PRO_5000223755."
     Bond            23..263
                     /bond_type="disulfide"
                     /experiment="experimental evidence, no additional details
                     recorded"
                     /note="{ECO:0000250}."
     Region          32..310
                     /region_name="Pancreat_lipase_like"
                     /note="Pancreatic lipase-like enzymes. Lipases are
                     esterases that can hydrolyze long-chain acyl-triglycerides
                     into di- and monoglycerides, glycerol, and free fatty
                     acids at a water/lipid interface. A typical feature of
                     lipases is 'interfacial activation,' the...; cd00707"
                     /db_xref="CDD:238363"
     Bond            106..246
                     /bond_type="disulfide"
                     /experiment="experimental evidence, no additional details
                     recorded"
                     /note="{ECO:0000250}."
     Site            154..158
                     /site_type="other"
                     /note="nucleophilic elbow"
                     /db_xref="CDD:238363"
     Site            order(156,184,248)
                     /site_type="active"
                     /note="catalytic triad [active]"
                     /db_xref="CDD:238363"
     Site            156
                     /site_type="active"
                     /experiment="experimental evidence, no additional details
                     recorded"
                     /note="Nucleophile. {ECO:0000250}."
     Site            184
                     /site_type="active"
                     /experiment="experimental evidence, no additional details
                     recorded"
                     /note="Charge relay system.
                     {ECO:0000255|PROSITE-ProRule:PRU10037}."
     Bond            195..238
                     /bond_type="disulfide"
                     /experiment="experimental evidence, no additional details
                     recorded"
                     /note="{ECO:0000250}."
     Bond            200..283
                     /bond_type="disulfide"
                     /experiment="experimental evidence, no additional details
                     recorded"
                     /note="{ECO:0000250}."
     Site            order(238..239,245..246)
                     /site_type="active"
                     /note="active site flap/lid"
                     /db_xref="CDD:238363"
     Site            248
                     /site_type="active"
                     /experiment="experimental evidence, no additional details
                     recorded"
                     /note="Charge relay system.
                     {ECO:0000255|PROSITE-ProRule:PRU10037}."
     Bond            258..264
                     /bond_type="disulfide"
                     /experiment="experimental evidence, no additional details
                     recorded"
                     /note="{ECO:0000250}."
     Bond            290..315
                     /bond_type="disulfide"
                     /experiment="experimental evidence, no additional details
                     recorded"
                     /note="{ECO:0000250}."
ORIGIN      
        1 mnfkysilfi cfgtldrgli pecpfneydi lffvytrqqr dgivlteetl qnydlfkkst
       61 isrqvvfidh gflsngnnen fiamakalie kdnflvisvd wkkgacnafa stldylgyst
      121 avgntrhvgk yvadftkllv eqykvsmsni rlighslgah tsgfagkevq elklnkysni
      181 dgldpagpsf dsndcperlc etdaeyvqii htsnilgvys kigtvdfymn ygshqpgcgr
      241 ffspscshtk avkyltecik heccligtpw kkyfstpkpi sqctkdtcvc vglnaksypa
      301 rgsfyvpvea tapychnegi kl
//
VERSION     P0CH87.1  GI:313471397
DBSOURCE    UniProtKB: locus PA1_VESCR, accession P0CH87;
            class: standard.
            created: Nov 30, 2010.
            sequence updated: Nov 30, 2010.
            annotation updated: Jan 7, 2015.
            
            xrefs (non-sequence databases): ProteinModelPortal:P0CH87,
            Allergome:3525, Allergome:672, GO:0005576, GO:0052740, GO:0008970,
            GO:0052739, GO:0044179, GO:0016042, Gene3D:3.40.50.1820,
            InterPro:IPR029058, InterPro:IPR002334, InterPro:IPR013818,
            InterPro:IPR000734, PANTHER:PTHR11610, Pfam:PF00151,
            PRINTS:PR00825, PRINTS:PR00821, SUPFAM:SSF53474, PROSITE:PS00120
KEYWORDS    Allergen; Cytolysis; Direct protein sequencing; Disulfide bond;
            Hemolysis; Hydrolase; Lipid degradation; Lipid metabolism;
            Secreted.
SOURCE      Vespa crabro (European hornet)
  ORGANISM  Vespa crabro
            Eukaryota; Metazoa; Ecdysozoa; Arthropoda; Hexapoda; Insecta;
            Pterygota; Neoptera; Endopterygota; Hymenoptera; Apocrita;
            Aculeata; Vespoidea; Vespidae; Vespinae; Vespa.
REFERENCE   1  (residues 1 to 301)
  AUTHORS   Hoffman,D.R., Sakell,R.H. and Schmidt,M.
  TITLE     Sol i 1, the phospholipase allergen of imported fire ant venom
  JOURNAL   J. Allergy Clin. Immunol. 115 (3), 611-616 (2005)
   PUBMED   15753912
  REMARK    PROTEIN SEQUENCE, SUBCELLULAR LOCATION, AND TISSUE SPECIFICITY.;
            TISSUE=Venom
COMMENT     [FUNCTION] Hydrolysis of phosphatidylcholine with phospholipase A1
            (EC 3.1.1.32) activity. Has weak hemolytic activity (By
            similarity). {ECO:0000250}.
            [CATALYTIC ACTIVITY] Phosphatidylcholine + H(2)O =
            2-acylglycerophosphocholine + a carboxylate.
            [SUBCELLULAR LOCATION] Secreted {ECO:0000269|PubMed:15753912}.
            [TISSUE SPECIFICITY] Expressed by the venom gland.
            {ECO:0000269|PubMed:15753912}.
            [ALLERGEN] Causes an allergic reaction in human. {ECO:0000250}.
            [SIMILARITY] Belongs to the AB hydrolase superfamily. Lipase
            family. {ECO:0000305}.
FEATURES             Location/Qualifiers
     source          1..301
                     /organism="Vespa crabro"
                     /db_xref="taxon:7445"
     Protein         1..301
                     /product="Phospholipase A1"
                     /EC_number="3.1.1.32"
                     /UniProtKB_evidence="Evidence at protein level"
     Region          1..301
                     /region_name="Mature chain"
                     /experiment="experimental evidence, no additional details
                     recorded"
                     /note="Phospholipase A1. /FTId=PRO_0000401920."
     Bond            4..245
                     /bond_type="disulfide"
                     /experiment="experimental evidence, no additional details
                     recorded"
                     /note="{ECO:0000250}."
     Region          11..289
                     /region_name="Pancreat_lipase_like"
                     /note="Pancreatic lipase-like enzymes. Lipases are
                     esterases that can hydrolyze long-chain acyl-triglycerides
                     into di- and monoglycerides, glycerol, and free fatty
                     acids at a water/lipid interface. A typical feature of
                     lipases is 'interfacial activation,' the...; cd00707"
                     /db_xref="CDD:238363"
     Bond            87..228
                     /bond_type="disulfide"
                     /experiment="experimental evidence, no additional details
                     recorded"
                     /note="{ECO:0000250}."
     Site            135..139
                     /site_type="other"
                     /note="nucleophilic elbow"
                     /db_xref="CDD:238363"
     Site            order(137,165,230)
                     /site_type="active"
                     /note="catalytic triad [active]"
                     /db_xref="CDD:238363"
     Site            137
                     /site_type="active"
                     /experiment="experimental evidence, no additional details
                     recorded"
                     /note="Nucleophile. {ECO:0000250}."
     Site            165
                     /site_type="active"
                     /experiment="experimental evidence, no additional details
                     recorded"
                     /note="Charge relay system.
                     {ECO:0000255|PROSITE-ProRule:PRU10037}."
     Bond            176..219
                     /bond_type="disulfide"
                     /experiment="experimental evidence, no additional details
                     recorded"
                     /note="{ECO:0000250}."
     Bond            181..262
                     /bond_type="disulfide"
                     /experiment="experimental evidence, no additional details
                     recorded"
                     /note="{ECO:0000250}."
     Site            order(219..220,227..228)
                     /site_type="active"
                     /note="active site flap/lid"
                     /db_xref="CDD:238363"
     Site            230
                     /site_type="active"
                     /experiment="experimental evidence, no additional details
                     recorded"
                     /note="Charge relay system.
                     {ECO:0000255|PROSITE-ProRule:PRU10037}."
     Bond            240..246
                     /bond_type="disulfide"
                     /experiment="experimental evidence, no additional details
                     recorded"
                     /note="{ECO:0000250}."
     Bond            269..294
                     /bond_type="disulfide"
                     /experiment="experimental evidence, no additional details
                     recorded"
                     /note="{ECO:0000250}."
ORIGIN      
        1 fnpcpysddt vkmivltren kkydfytldt iknhnefkdt itlkphvfit hgftssatae
       61 nfvvmakall dkgnylvilt dwrmaactne iaglklayyp yaasntrlvg nyiatvtkml
      121 vqkynvpman irlighslga hisgfagkkv qelglgkype iigldpagps fksndcsqri
      181 cetdanyvqi ihtsnrlgte rtlgtvdfym nngynqpgcg lpiigetcsh travkyftec
      241 ikheccligv pksknpqpvs kctrnecvcv glnaktypkt gsfyvpvesk apycnnkgki
      301 i
//
VERSION     Q3ZU95.1  GI:122112895
DBSOURCE    UniProtKB: locus PA1_VESGE, accession Q3ZU95;
            class: standard.
            created: Jan 15, 2008.
            sequence updated: Sep 27, 2005.
            annotation updated: Jun 24, 2015.
            xrefs: AM083318.1, CAJ28931.1
            xrefs (non-sequence databases): ProteinModelPortal:Q3ZU95,
            Allergome:659, ESTHER:vesge-PA1, GO:0005576, GO:0052740,
            GO:0008970, GO:0052739, GO:0004623, GO:0016042,
            Gene3D:3.40.50.1820, InterPro:IPR029058, InterPro:IPR002334,
            InterPro:IPR013818, InterPro:IPR000734, PANTHER:PTHR11610,
            Pfam:PF00151, PRINTS:PR00825, SUPFAM:SSF53474, PROSITE:PS00120
KEYWORDS    Allergen; Disulfide bond; Hydrolase; Lipid degradation; Lipid
            metabolism; Secreted.
SOURCE      Vespula germanica
  ORGANISM  Vespula germanica
            Eukaryota; Metazoa; Ecdysozoa; Arthropoda; Hexapoda; Insecta;
            Pterygota; Neoptera; Endopterygota; Hymenoptera; Apocrita;
            Aculeata; Vespoidea; Vespidae; Vespinae; Vespula.
REFERENCE   1  (residues 1 to 300)
  AUTHORS   Suck,R., Fiebig,H. and Cromwell,O.
  TITLE     Direct Submission
  JOURNAL   Submitted (??-AUG-2005)
  REMARK    NUCLEOTIDE SEQUENCE [MRNA].;
            TISSUE=Venom gland
COMMENT     [FUNCTION] Hydrolysis of phosphatidylcholine with phospholipase A2
            (EC 3.1.1.4) and phospholipase A1 (EC 3.1.1.32) activities.
            {ECO:0000250}.
            [CATALYTIC ACTIVITY] Phosphatidylcholine + H(2)O =
            2-acylglycerophosphocholine + a carboxylate.
            [CATALYTIC ACTIVITY] Phosphatidylcholine + H(2)O =
            1-acylglycerophosphocholine + a carboxylate.
            [SUBUNIT] Monomer. {ECO:0000250}.
            [SUBCELLULAR LOCATION] Secreted {ECO:0000250}.
            [TISSUE SPECIFICITY] Expressed by the venom gland.
            [ALLERGEN] Causes an allergic reaction in human. {ECO:0000250}.
            [SIMILARITY] Belongs to the AB hydrolase superfamily. Lipase
            family. {ECO:0000305}.
FEATURES             Location/Qualifiers
     source          1..300
                     /organism="Vespula germanica"
                     /db_xref="taxon:30212"
     Protein         1..300
                     /product="Phospholipase A1"
                     /EC_number="3.1.1.32"
                     /EC_number="3.1.1.4"
                     /UniProtKB_evidence="Evidence at transcript level"
     Region          1..300
                     /region_name="Mature chain"
                     /experiment="experimental evidence, no additional details
                     recorded"
                     /note="Phospholipase A1. /FTId=PRO_5000076445."
     Bond            4..244
                     /bond_type="disulfide"
                     /experiment="experimental evidence, no additional details
                     recorded"
                     /note="{ECO:0000250}."
     Region          17..288
                     /region_name="Pancreat_lipase_like"
                     /note="Pancreatic lipase-like enzymes. Lipases are
                     esterases that can hydrolyze long-chain acyl-triglycerides
                     into di- and monoglycerides, glycerol, and free fatty
                     acids at a water/lipid interface. A typical feature of
                     lipases is 'interfacial activation,' the...; cd00707"
                     /db_xref="CDD:238363"
     Bond            87..227
                     /bond_type="disulfide"
                     /experiment="experimental evidence, no additional details
                     recorded"
                     /note="{ECO:0000250}."
     Site            135..139
                     /site_type="other"
                     /note="nucleophilic elbow"
                     /db_xref="CDD:238363"
     Site            order(137,165,229)
                     /site_type="active"
                     /note="catalytic triad [active]"
                     /db_xref="CDD:238363"
     Site            137
                     /site_type="active"
                     /experiment="experimental evidence, no additional details
                     recorded"
                     /note="Nucleophile. {ECO:0000250}."
     Site            165
                     /site_type="active"
                     /experiment="experimental evidence, no additional details
                     recorded"
                     /note="Charge relay system.
                     {ECO:0000255|PROSITE-ProRule:PRU10037}."
     Bond            176..219
                     /bond_type="disulfide"
                     /experiment="experimental evidence, no additional details
                     recorded"
                     /note="{ECO:0000250}."
     Bond            181..261
                     /bond_type="disulfide"
                     /experiment="experimental evidence, no additional details
                     recorded"
                     /note="{ECO:0000250}."
     Site            order(219..220,226..227)
                     /site_type="active"
                     /note="active site flap/lid"
                     /db_xref="CDD:238363"
     Site            229
                     /site_type="active"
                     /experiment="experimental evidence, no additional details
                     recorded"
                     /note="Charge relay system.
                     {ECO:0000255|PROSITE-ProRule:PRU10037}."
     Bond            239..245
                     /bond_type="disulfide"
                     /experiment="experimental evidence, no additional details
                     recorded"
                     /note="{ECO:0000250}."
     Bond            268..293
                     /bond_type="disulfide"
                     /experiment="experimental evidence, no additional details
                     recorded"
                     /note="{ECO:0000250}."
ORIGIN      
        1 gpkcpfntdt vsmiietren rnrdlytlqt lqnhpefkek titrpvvfit hgftssaset
       61 nfinlskalv dkdnymvisi dwqtaactne aaglkylyyp taasntrlvg qyiatitqkl
      121 vkqykisman irlighslga hvsgfagkkv qelklgkyse iigldpagps fssnkcsdrl
      181 cetdaeyvqi lhtsnhlgte rilgtvdfym nngknqpgcg rfftevcshs raviymaeci
      241 kheccligip kskssqpiss ctkqecvcvg lnakkypsrg sfyvpvesta pfcnnkgkii
//
VERSION     P0CH47.1  GI:306755926
DBSOURCE    UniProtKB: locus PA1_VESMG, accession P0CH47;
            class: standard.
            created: Oct 5, 2010.
            sequence updated: Oct 5, 2010.
            annotation updated: Jun 24, 2015.
            
            xrefs (non-sequence databases): ESTHER:vesmg-pa1, GO:0005576,
            GO:0008970, GO:0016042, Gene3D:3.40.50.1820, InterPro:IPR029058,
            InterPro:IPR002334, InterPro:IPR013818, InterPro:IPR000734,
            PANTHER:PTHR11610, Pfam:PF00151, PRINTS:PR00825, PRINTS:PR00821,
            SUPFAM:SSF53474, PROSITE:PS00120
KEYWORDS    Allergen; Direct protein sequencing; Disulfide bond; Hemostasis
            impairing toxin; Hydrolase; Lipid degradation; Lipid metabolism;
            Platelet aggregation activating toxin; Secreted; Signal; Toxin.
SOURCE      Vespa magnifica
  ORGANISM  Vespa magnifica
            Eukaryota; Metazoa; Ecdysozoa; Arthropoda; Hexapoda; Insecta;
            Pterygota; Neoptera; Endopterygota; Hymenoptera; Apocrita;
            Aculeata; Vespoidea; Vespidae; Vespinae; Vespa.
REFERENCE   1  (residues 1 to 337)
  AUTHORS   Yang,H., Xu,X., Ma,D., Zhang,K. and Lai,R.
  TITLE     A phospholipase A1 platelet activator from the wasp venom of Vespa
            magnifica (Smith)
  JOURNAL   Toxicon 51 (2), 289-296 (2008)
   PUBMED   18023835
  REMARK    NUCLEOTIDE SEQUENCE [MRNA], PROTEIN SEQUENCE OF 34-48; 75-88;
            169-180 AND 238-257, FUNCTION, SUBUNIT, SUBCELLULAR LOCATION, AND
            TISSUE SPECIFICITY.;
            TISSUE=Venom, and Venom gland
COMMENT     [FUNCTION] Has phospholipase activity, induces dose-dependently
            platelet aggregation at nanomolar concentration and induces
            thrombosis in vivo. {ECO:0000269|PubMed:18023835}.
            [SUBUNIT] Monomer. {ECO:0000269|PubMed:18023835}.
            [SUBCELLULAR LOCATION] Secreted {ECO:0000269|PubMed:18023835}.
            [TISSUE SPECIFICITY] Expressed by the venom gland.
            {ECO:0000269|PubMed:18023835}.
            [PTM] May contain 7 disulfide bonds.
            [ALLERGEN] Causes an allergic reaction in human. {ECO:0000250}.
            [SIMILARITY] Belongs to the AB hydrolase superfamily. Lipase
            family. {ECO:0000305}.
FEATURES             Location/Qualifiers
     source          1..337
                     /organism="Vespa magnifica"
                     /db_xref="taxon:202807"
     Protein         1..337
                     /product="Probable phospholipase A1 magnifin"
                     /EC_number="3.1.1.-"
                     /UniProtKB_evidence="Evidence at protein level"
     Region          1..21
                     /region_name="Signal"
                     /experiment="experimental evidence, no additional details
                     recorded"
                     /note="{ECO:0000255}."
     Region          22..33
                     /region_name="Propeptide"
                     /experiment="experimental evidence, no additional details
                     recorded"
                     /note="{ECO:0000269|PubMed:18023835}.
                     /FTId=PRO_0000425191."
     Region          34..337
                     /region_name="Mature chain"
                     /experiment="experimental evidence, no additional details
                     recorded"
                     /note="Probable phospholipase A1 magnifin.
                     /FTId=PRO_0000398340."
     Bond            39..281
                     /bond_type="disulfide"
                     /experiment="experimental evidence, no additional details
                     recorded"
                     /note="{ECO:0000250}."
     Region          45..325
                     /region_name="Pancreat_lipase_like"
                     /note="Pancreatic lipase-like enzymes. Lipases are
                     esterases that can hydrolyze long-chain acyl-triglycerides
                     into di- and monoglycerides, glycerol, and free fatty
                     acids at a water/lipid interface. A typical feature of
                     lipases is 'interfacial activation,' the...; cd00707"
                     /db_xref="CDD:238363"
     Bond            111..303
                     /bond_type="disulfide"
                     /experiment="experimental evidence, no additional details
                     recorded"
                     /note="{ECO:0000305}."
     Bond            123..264
                     /bond_type="disulfide"
                     /experiment="experimental evidence, no additional details
                     recorded"
                     /note="{ECO:0000250}."
     Site            171..175
                     /site_type="other"
                     /note="nucleophilic elbow"
                     /db_xref="CDD:238363"
     Site            order(173,201,266)
                     /site_type="active"
                     /note="catalytic triad [active]"
                     /db_xref="CDD:238363"
     Site            173
                     /site_type="active"
                     /experiment="experimental evidence, no additional details
                     recorded"
                     /note="Nucleophile. {ECO:0000250}."
     Site            201
                     /site_type="active"
                     /experiment="experimental evidence, no additional details
                     recorded"
                     /note="Charge relay system.
                     {ECO:0000255|PROSITE-ProRule:PRU10037}."
     Bond            212..255
                     /bond_type="disulfide"
                     /experiment="experimental evidence, no additional details
                     recorded"
                     /note="{ECO:0000250}."
     Bond            217..298
                     /bond_type="disulfide"
                     /experiment="experimental evidence, no additional details
                     recorded"
                     /note="{ECO:0000250}."
     Site            order(255..256,263..264)
                     /site_type="active"
                     /note="active site flap/lid"
                     /db_xref="CDD:238363"
     Site            266
                     /site_type="active"
                     /experiment="experimental evidence, no additional details
                     recorded"
                     /note="Charge relay system.
                     {ECO:0000255|PROSITE-ProRule:PRU10037}."
     Bond            276..282
                     /bond_type="disulfide"
                     /experiment="experimental evidence, no additional details
                     recorded"
                     /note="{ECO:0000250}."
     Bond            305..330
                     /bond_type="disulfide"
                     /experiment="experimental evidence, no additional details
                     recorded"
                     /note="{ECO:0000250}."
ORIGIN      
        1 mnlkylllff clvqvlhycy shgdpslsne ldrglipkck lvpeqisfvl strenqngvf
       61 ltldnlskgg ilpksdlssi pviflihgfi ssannsnyvd mtkalleknd cmvisidwrd
      121 gacthefkil kfigypnavk ntravgkyia dftkllmqky kvslanirli ghslgaqiag
      181 fagkeyqkfk lgkypeiigl dpagplfksn dcsericetd ahyvqiihts nnlgtertlg
      241 tvdfyvnngy nqpgcylsfl geacshtrav kyftecirhe ccligvpqsk npqpvskctr
      301 kecvciglna ktypktgsfy vpveskapyc nnkgkki
//
VERSION     P49369.1  GI:1352699
DBSOURCE    UniProtKB: locus PA1_VESVU, accession P49369;
            class: standard.
            created: Feb 1, 1996.
            sequence updated: Feb 1, 1996.
            annotation updated: Jun 24, 2015.
            xrefs: L43561.1, AAB48072.1
            xrefs (non-sequence databases): ProteinModelPortal:P49369,
            Allergome:3520, Allergome:668, ESTHER:vesvu-pa1, GO:0005576,
            GO:0052740, GO:0008970, GO:0052739, GO:0004623, GO:0016042,
            Gene3D:3.40.50.1820, InterPro:IPR029058, InterPro:IPR002334,
            InterPro:IPR013818, InterPro:IPR000734, PANTHER:PTHR11610,
            Pfam:PF00151, PRINTS:PR00825, SUPFAM:SSF53474, PROSITE:PS00120
KEYWORDS    Allergen; Direct protein sequencing; Disulfide bond; Hydrolase;
            Lipid degradation; Lipid metabolism; Secreted; Signal.
SOURCE      Vespula vulgaris
  ORGANISM  Vespula vulgaris
            Eukaryota; Metazoa; Ecdysozoa; Arthropoda; Hexapoda; Insecta;
            Pterygota; Neoptera; Endopterygota; Hymenoptera; Apocrita;
            Aculeata; Vespoidea; Vespidae; Vespinae; Vespula.
REFERENCE   1  (residues 1 to 336)
  AUTHORS   King,T.P., Lu,G., Gonzalez,M., Qian,N. and Soldatova,L.
  TITLE     Yellow jacket venom allergens, hyaluronidase and phospholipase:
            sequence similarity and antigenic cross-reactivity with their
            hornet and wasp homologs and possible implications for clinical
            allergy
  JOURNAL   J. Allergy Clin. Immunol. 98 (3), 588-600 (1996)
   PUBMED   8828537
  REMARK    NUCLEOTIDE SEQUENCE [MRNA], AND PROTEIN SEQUENCE OF 37-65; 165-183;
            247-263 AND 273-294.;
            TISSUE=Venom, and Venom gland
COMMENT     [FUNCTION] Hydrolysis of phosphatidylcholine with phospholipase A2
            (EC 3.1.1.4) and phospholipase A1 (EC 3.1.1.32) activities.
            {ECO:0000250}.
            [CATALYTIC ACTIVITY] Phosphatidylcholine + H(2)O =
            2-acylglycerophosphocholine + a carboxylate.
            [CATALYTIC ACTIVITY] Phosphatidylcholine + H(2)O =
            1-acylglycerophosphocholine + a carboxylate.
            [SUBUNIT] Monomer. {ECO:0000250}.
            [SUBCELLULAR LOCATION] Secreted.
            [TISSUE SPECIFICITY] Expressed by the venom gland.
            [ALLERGEN] Causes an allergic reaction in human.
            [SIMILARITY] Belongs to the AB hydrolase superfamily. Lipase
            family. {ECO:0000305}.
FEATURES             Location/Qualifiers
     source          1..336
                     /organism="Vespula vulgaris"
                     /db_xref="taxon:7454"
     Protein         1..336
                     /product="Phospholipase A1"
                     /EC_number="3.1.1.32"
                     /EC_number="3.1.1.4"
                     /note="Allergen Ves v I"
                     /UniProtKB_evidence="Evidence at protein level"
     Region          1..27
                     /region_name="Signal"
                     /experiment="experimental evidence, no additional details
                     recorded"
                     /note="{ECO:0000255}."
     Region          28..36
                     /region_name="Propeptide"
                     /experiment="experimental evidence, no additional details
                     recorded"
                     /note="{ECO:0000269|PubMed:8828537}.
                     /FTId=PRO_0000425190."
     Region          37..336
                     /region_name="Mature chain"
                     /experiment="experimental evidence, no additional details
                     recorded"
                     /note="Phospholipase A1. /FTId=PRO_0000017813."
     Region          37
                     /region_name="Conflict"
                     /experiment="experimental evidence, no additional details
                     recorded"
                     /note="G -> F (in Ref. 1; AA sequence). {ECO:0000305}."
     Bond            40..280
                     /bond_type="disulfide"
                     /experiment="experimental evidence, no additional details
                     recorded"
                     /note="{ECO:0000250}."
     Region          53..324
                     /region_name="Pancreat_lipase_like"
                     /note="Pancreatic lipase-like enzymes. Lipases are
                     esterases that can hydrolyze long-chain acyl-triglycerides
                     into di- and monoglycerides, glycerol, and free fatty
                     acids at a water/lipid interface. A typical feature of
                     lipases is 'interfacial activation,' the...; cd00707"
                     /db_xref="CDD:238363"
     Bond            123..263
                     /bond_type="disulfide"
                     /experiment="experimental evidence, no additional details
                     recorded"
                     /note="{ECO:0000250}."
     Site            171..175
                     /site_type="other"
                     /note="nucleophilic elbow"
                     /db_xref="CDD:238363"
     Site            order(173,201,265)
                     /site_type="active"
                     /note="catalytic triad [active]"
                     /db_xref="CDD:238363"
     Site            173
                     /site_type="active"
                     /experiment="experimental evidence, no additional details
                     recorded"
                     /note="Nucleophile. {ECO:0000250}."
     Site            201
                     /site_type="active"
                     /experiment="experimental evidence, no additional details
                     recorded"
                     /note="Charge relay system.
                     {ECO:0000255|PROSITE-ProRule:PRU10037}."
     Bond            212..255
                     /bond_type="disulfide"
                     /experiment="experimental evidence, no additional details
                     recorded"
                     /note="{ECO:0000250}."
     Bond            217..297
                     /bond_type="disulfide"
                     /experiment="experimental evidence, no additional details
                     recorded"
                     /note="{ECO:0000250}."
     Site            order(255..256,262..263)
                     /site_type="active"
                     /note="active site flap/lid"
                     /db_xref="CDD:238363"
     Site            265
                     /site_type="active"
                     /experiment="experimental evidence, no additional details
                     recorded"
                     /note="Charge relay system.
                     {ECO:0000255|PROSITE-ProRule:PRU10037}."
     Bond            275..281
                     /bond_type="disulfide"
                     /experiment="experimental evidence, no additional details
                     recorded"
                     /note="{ECO:0000250}."
     Bond            304..329
                     /bond_type="disulfide"
                     /experiment="experimental evidence, no additional details
                     recorded"
                     /note="{ECO:0000250}."
ORIGIN      
        1 meenmnlkyl llfvyfvqvl nccyghgdpl syeldrgpkc pfnsdtvsii ietrenrnrd
       61 lytlqtlqnh pefkkktitr pvvfithgft ssasetnfin lakalvdkdn ymvisidwqt
      121 aactneaagl kylyyptaar ntrlvgqyia titqklvkhy kismanirli ghslgahasg
      181 fagkkvqelk lgkyseiigl dparpsfdsn hcserlcetd aeyvqiihts nylgtektlg
      241 tvdfymnngk nqpgcgrffs evcshsravi ymaecikhec cligipksks sqpissctkq
      301 ecvcvglnak kypsrgsfyv pvestapfcn nkgkii
//
VERSION     P0CH86.1  GI:313471398
DBSOURCE    UniProtKB: locus PA1_VESSQ, accession P0CH86;
            class: standard.
            created: Nov 30, 2010.
            sequence updated: Nov 30, 2010.
            annotation updated: Jan 7, 2015.
            
            xrefs (non-sequence databases): Allergome:3518, Allergome:665,
            PRIDE:P0CH86, GO:0005576, GO:0052740, GO:0008970, GO:0052739,
            GO:0044179, GO:0016042, Gene3D:3.40.50.1820, InterPro:IPR029058,
            InterPro:IPR002334, InterPro:IPR013818, InterPro:IPR000734,
            PANTHER:PTHR11610, Pfam:PF00151, PRINTS:PR00825, PRINTS:PR00821,
            SUPFAM:SSF53474, PROSITE:PS00120
KEYWORDS    Allergen; Cytolysis; Direct protein sequencing; Disulfide bond;
            Glycoprotein; Hemolysis; Hydrolase; Lipid degradation; Lipid
            metabolism; Secreted.
SOURCE      Vespula squamosa
  ORGANISM  Vespula squamosa
            Eukaryota; Metazoa; Ecdysozoa; Arthropoda; Hexapoda; Insecta;
            Pterygota; Neoptera; Endopterygota; Hymenoptera; Apocrita;
            Aculeata; Vespoidea; Vespidae; Vespinae; Vespula.
REFERENCE   1  (residues 1 to 298)
  AUTHORS   Hoffman,D.R., Sakell,R.H. and Schmidt,M.
  TITLE     Sol i 1, the phospholipase allergen of imported fire ant venom
  JOURNAL   J. Allergy Clin. Immunol. 115 (3), 611-616 (2005)
   PUBMED   15753912
  REMARK    PROTEIN SEQUENCE, SUBCELLULAR LOCATION, TISSUE SPECIFICITY, AND
            ALLERGEN.;
            TISSUE=Venom
COMMENT     [FUNCTION] Hydrolysis of phosphatidylcholine with phospholipase A1
            (EC 3.1.1.32) activity. Has weak hemolytic activity (By
            similarity). {ECO:0000250}.
            [CATALYTIC ACTIVITY] Phosphatidylcholine + H(2)O =
            2-acylglycerophosphocholine + a carboxylate.
            [SUBCELLULAR LOCATION] Secreted {ECO:0000269|PubMed:15753912}.
            [TISSUE SPECIFICITY] Expressed by the venom gland.
            {ECO:0000269|PubMed:15753912}.
            [ALLERGEN] Causes an allergic reaction in human.
            {ECO:0000269|PubMed:15753912}.
            [SIMILARITY] Belongs to the AB hydrolase superfamily. Lipase
            family. {ECO:0000305}.
FEATURES             Location/Qualifiers
     source          1..298
                     /organism="Vespula squamosa"
                     /db_xref="taxon:30214"
     Protein         1..298
                     /product="Phospholipase A1"
                     /EC_number="3.1.1.32"
                     /UniProtKB_evidence="Evidence at protein level"
     Region          1..298
                     /region_name="Mature chain"
                     /experiment="experimental evidence, no additional details
                     recorded"
                     /note="Phospholipase A1. /FTId=PRO_0000401921."
     Bond            4..242
                     /bond_type="disulfide"
                     /experiment="experimental evidence, no additional details
                     recorded"
                     /note="{ECO:0000250}."
     Region          17..286
                     /region_name="Esterase_lipase"
                     /note="Esterases and lipases (includes fungal lipases,
                     cholinesterases, etc.) These enzymes act on carboxylic
                     esters (EC: 3.1.1.-). The catalytic apparatus involves
                     three residues (catalytic triad): a serine, a glutamate or
                     aspartate and a histidine.These...; cl21494"
                     /db_xref="CDD:277541"
     Bond            87..225
                     /bond_type="disulfide"
                     /experiment="experimental evidence, no additional details
                     recorded"
                     /note="{ECO:0000250}."
     Site            88
                     /site_type="glycosylation"
                     /experiment="experimental evidence, no additional details
                     recorded"
                     /note="N-linked (GlcNAc...). {ECO:0000255}."
     Site            122
                     /site_type="glycosylation"
                     /experiment="experimental evidence, no additional details
                     recorded"
                     /note="N-linked (GlcNAc...). {ECO:0000255}."
     Site            132..136
                     /site_type="other"
                     /note="nucleophilic elbow"
                     /db_xref="CDD:238382"
     Site            order(134,227)
                     /site_type="other"
                     /note="catalytic triad"
                     /db_xref="CDD:238382"
     Site            134
                     /site_type="active"
                     /experiment="experimental evidence, no additional details
                     recorded"
                     /note="Nucleophile. {ECO:0000250}."
     Site            162
                     /site_type="active"
                     /experiment="experimental evidence, no additional details
                     recorded"
                     /note="Charge relay system.
                     {ECO:0000255|PROSITE-ProRule:PRU10037}."
     Bond            173..216
                     /bond_type="disulfide"
                     /experiment="experimental evidence, no additional details
                     recorded"
                     /note="{ECO:0000250}."
     Bond            178..259
                     /bond_type="disulfide"
                     /experiment="experimental evidence, no additional details
                     recorded"
                     /note="{ECO:0000250}."
     Site            227
                     /site_type="active"
                     /experiment="experimental evidence, no additional details
                     recorded"
                     /note="Charge relay system.
                     {ECO:0000255|PROSITE-ProRule:PRU10037}."
     Bond            237..243
                     /bond_type="disulfide"
                     /experiment="experimental evidence, no additional details
                     recorded"
                     /note="{ECO:0000250}."
     Bond            266..291
                     /bond_type="disulfide"
                     /experiment="experimental evidence, no additional details
                     recorded"
                     /note="{ECO:0000250}."
ORIGIN      
        1 gskcpfsddt vamvivtren rnrdfytlqt lrnhdefkkk aitrpvvfit hgftssatve
       61 sfvdlqtail exxxxkvtvs dwrvaacnrt tgllyyvtav sntrlvgryi atvtkklvtd
      121 ynvsmadirl ighslgahvs gfagkevqkl klekyseiig ldpagpsfes ndcaerlckt
      181 dahyvqiiht skkfgieksi ghvdfyvnqg nnqpgcgiip lkdvcshsra itymtecikr
      241 eccligipqs kssksissct rqecvcvglk aksypntgsf yvpvestapf cnnkgkii
//
VERSION     P51528.1  GI:1709545
DBSOURCE    UniProtKB: locus PA1_VESMC, accession P51528;
            class: standard.
            created: Oct 1, 1996.
            sequence updated: Oct 1, 1996.
            annotation updated: Jun 24, 2015.
            xrefs: A44564
            xrefs (non-sequence databases): ProteinModelPortal:P51528,
            Allergome:3514, Allergome:661, ESTHER:vesmc-ppla1, GO:0005576,
            GO:0052740, GO:0008970, GO:0052739, GO:0004623, GO:0016042,
            Gene3D:3.40.50.1820, InterPro:IPR029058, InterPro:IPR002334,
            InterPro:IPR013818, InterPro:IPR000734, PANTHER:PTHR11610,
            Pfam:PF00151, PRINTS:PR00825, PRINTS:PR00821, SUPFAM:SSF53474,
            PROSITE:PS00120
KEYWORDS    Allergen; Direct protein sequencing; Disulfide bond; Hydrolase;
            Lipid degradation; Lipid metabolism; Secreted.
SOURCE      Vespula maculifrons (eastern yellowjacket)
  ORGANISM  Vespula maculifrons
            Eukaryota; Metazoa; Ecdysozoa; Arthropoda; Hexapoda; Insecta;
            Pterygota; Neoptera; Endopterygota; Hymenoptera; Apocrita;
            Aculeata; Vespoidea; Vespidae; Vespinae; Vespula.
REFERENCE   1  (residues 1 to 300)
  AUTHORS   Hoffman,D.R.
  TITLE     Allergens in hymenoptera venom. XXVI: The complete amino acid
            sequences of two vespid venom phospholipases
  JOURNAL   Int. Arch. Allergy Immunol. 104 (2), 184-190 (1994)
   PUBMED   8199462
  REMARK    PROTEIN SEQUENCE.;
            TISSUE=Venom
COMMENT     On Sep 23, 2006 this sequence version replaced gi:482382.
            [FUNCTION] Hydrolysis of phosphatidylcholine with phospholipase A2
            (EC 3.1.1.4) and phospholipase A1 (EC 3.1.1.32) activities.
            {ECO:0000250}.
            [CATALYTIC ACTIVITY] Phosphatidylcholine + H(2)O =
            2-acylglycerophosphocholine + a carboxylate.
            [CATALYTIC ACTIVITY] Phosphatidylcholine + H(2)O =
            1-acylglycerophosphocholine + a carboxylate.
            [SUBUNIT] Monomer.
            [SUBCELLULAR LOCATION] Secreted.
            [TISSUE SPECIFICITY] Expressed by the venom gland.
            [ALLERGEN] Causes an allergic reaction in human.
            [SIMILARITY] Belongs to the AB hydrolase superfamily. Lipase
            family. {ECO:0000305}.
FEATURES             Location/Qualifiers
     source          1..300
                     /organism="Vespula maculifrons"
                     /db_xref="taxon:7453"
     Protein         1..300
                     /product="Phospholipase A1"
                     /EC_number="3.1.1.32"
                     /EC_number="3.1.1.4"
                     /note="Allergen Ves m I"
                     /UniProtKB_evidence="Evidence at protein level"
     Region          1..300
                     /region_name="Mature chain"
                     /experiment="experimental evidence, no additional details
                     recorded"
                     /note="Phospholipase A1. /FTId=PRO_0000090378."
     Bond            4..244
                     /bond_type="disulfide"
                     /experiment="experimental evidence, no additional details
                     recorded"
                     /note="{ECO:0000250}."
     Region          17..288
                     /region_name="Pancreat_lipase_like"
                     /note="Pancreatic lipase-like enzymes. Lipases are
                     esterases that can hydrolyze long-chain acyl-triglycerides
                     into di- and monoglycerides, glycerol, and free fatty
                     acids at a water/lipid interface. A typical feature of
                     lipases is 'interfacial activation,' the...; cd00707"
                     /db_xref="CDD:238363"
     Bond            87..227
                     /bond_type="disulfide"
                     /experiment="experimental evidence, no additional details
                     recorded"
                     /note="{ECO:0000250}."
     Region          97
                     /region_name="Variant"
                     /experiment="experimental evidence, no additional details
                     recorded"
                     /note="A -> M."
     Site            135..139
                     /site_type="other"
                     /note="nucleophilic elbow"
                     /db_xref="CDD:238363"
     Site            order(137,165,229)
                     /site_type="active"
                     /note="catalytic triad [active]"
                     /db_xref="CDD:238363"
     Site            137
                     /site_type="active"
                     /experiment="experimental evidence, no additional details
                     recorded"
                     /note="Nucleophile. {ECO:0000250}."
     Site            165
                     /site_type="active"
                     /experiment="experimental evidence, no additional details
                     recorded"
                     /note="Charge relay system.
                     {ECO:0000255|PROSITE-ProRule:PRU10037}."
     Bond            176..219
                     /bond_type="disulfide"
                     /experiment="experimental evidence, no additional details
                     recorded"
                     /note="{ECO:0000250}."
     Bond            181..261
                     /bond_type="disulfide"
                     /experiment="experimental evidence, no additional details
                     recorded"
                     /note="{ECO:0000250}."
     Region          191
                     /region_name="Variant"
                     /experiment="experimental evidence, no additional details
                     recorded"
                     /note="I -> P."
     Region          202
                     /region_name="Variant"
                     /experiment="experimental evidence, no additional details
                     recorded"
                     /note="I -> L."
     Site            order(219..220,226..227)
                     /site_type="active"
                     /note="active site flap/lid"
                     /db_xref="CDD:238363"
     Site            229
                     /site_type="active"
                     /experiment="experimental evidence, no additional details
                     recorded"
                     /note="Charge relay system.
                     {ECO:0000255|PROSITE-ProRule:PRU10037}."
     Bond            239..245
                     /bond_type="disulfide"
                     /experiment="experimental evidence, no additional details
                     recorded"
                     /note="{ECO:0000250}."
     Bond            268..293
                     /bond_type="disulfide"
                     /experiment="experimental evidence, no additional details
                     recorded"
                     /note="{ECO:0000250}."
ORIGIN      
        1 gpkcpfnsdt vsiiietren rnrdlytlqt lqnhpefkkk titrpvvfit hgftssasek
       61 nfinlakalv dkdnymvisi dwqtaactne ypglkyayyp taasntrlvg qyiatitqkl
      121 vkdykisman irlighslga hvsgfagkrv qelklgkyse iigldparps fdsnhcserl
      181 cetdaeyvqi ihtsnylgte kilgtvdfym nngknnpgcg rffsevcsht raviymaeci
      241 kheccligip rskssqpisr ctkqecvcvg lnakkypsrg sfyvpvesta pfcnnkgkii
//
