# Supplementary material for: Venomix: a simple bioinformatic pipeline for identifying and characterizing toxin gene candidates from transcriptomic data
Source: PeerJ. 2018 Jul 31;6:e5361. doi: 10.7717/peerj.5361 (PMC6074769; doi:10.7717/peerj.5361)
Supplement: Supplemental Information 4 [file peerj-06-5361-s004.gz › FinalOutput_E-20/Phospholipase_A1_19/rsemfile_expressioninfo.txt]

transcript_id	gene_id	length	effective_length	expected_count	TPM	FPKM	IsoPct
../INPUTS/AB_RSEM.txt	TRINITY_DN36877_c1_g2_i3	TRINITY_DN36877_c1_g2	774	497.28	138.00	1.91	3.41	100.00
../INPUTS/AB_RSEM.txt	TRINITY_DN36877_c1_g2_i4	TRINITY_DN36877_c1_g2	789	512.28	0.00	0.00	0.00	0.00
../INPUTS/AB_RSEM.txt	TRINITY_DN43678_c1_g2_i3	TRINITY_DN43678_c1_g2	3282	3005.28	215.79	0.49	0.88	8.49
../INPUTS/AB_RSEM.txt	TRINITY_DN42179_c0_g2_i1	TRINITY_DN42179_c0_g2	1669	1392.28	58.93	0.29	0.52	25.01
../INPUTS/AB_RSEM.txt	TRINITY_DN42179_c0_g2_i10	TRINITY_DN42179_c0_g2	1075	798.28	0.00	0.00	0.00	0.00
../INPUTS/AB_RSEM.txt	TRINITY_DN42179_c0_g2_i11	TRINITY_DN42179_c0_g2	936	659.28	0.00	0.00	0.00	0.00
../INPUTS/AB_RSEM.txt	TRINITY_DN42179_c0_g2_i3	TRINITY_DN42179_c0_g2	1601	1324.28	67.24	0.35	0.62	30.00
../INPUTS/AB_RSEM.txt	TRINITY_DN42179_c0_g2_i4	TRINITY_DN42179_c0_g2	1663	1386.28	0.00	0.00	0.00	0.00
../INPUTS/AB_RSEM.txt	TRINITY_DN42179_c0_g2_i5	TRINITY_DN42179_c0_g2	1557	1280.28	53.33	0.29	0.51	24.61
../INPUTS/AB_RSEM.txt	TRINITY_DN42179_c0_g2_i6	TRINITY_DN42179_c0_g2	1495	1218.28	5.43	0.03	0.05	2.63
../INPUTS/AB_RSEM.txt	TRINITY_DN42179_c0_g2_i7	TRINITY_DN42179_c0_g2	1563	1286.28	3.13	0.02	0.03	1.44
../INPUTS/AB_RSEM.txt	TRINITY_DN42179_c0_g2_i11	TRINITY_DN42179_c0_g2	936	659.28	0.00	0.00	0.00	0.00
../INPUTS/AB_RSEM.txt	TRINITY_DN39348_c0_g1_i2	TRINITY_DN39348_c0_g1	1711	1434.28	0.00	0.00	0.00	0.00
../INPUTS/AB_RSEM.txt	TRINITY_DN39348_c0_g1_i3	TRINITY_DN39348_c0_g1	2411	2134.28	0.00	0.00	0.00	0.00
../INPUTS/AB_RSEM.txt	TRINITY_DN39348_c0_g1_i3	TRINITY_DN39348_c0_g1	2411	2134.28	0.00	0.00	0.00	0.00
../INPUTS/AB_RSEM.txt	TRINITY_DN39348_c0_g1_i4	TRINITY_DN39348_c0_g1	1641	1364.28	327.80	1.65	2.95	38.21
../INPUTS/AB_RSEM.txt	TRINITY_DN39348_c0_g1_i5	TRINITY_DN39348_c0_g1	2277	2000.28	87.81	0.30	0.54	6.98
../INPUTS/AB_RSEM.txt	TRINITY_DN39348_c0_g1_i6	TRINITY_DN39348_c0_g1	2149	1872.28	306.51	1.13	2.01	26.03
../INPUTS/AB_RSEM.txt	TRINITY_DN39348_c0_g1_i7	TRINITY_DN39348_c0_g1	2461	2184.28	0.00	0.00	0.00	0.00
../INPUTS/AB_RSEM.txt	TRINITY_DN39348_c0_g1_i8	TRINITY_DN39348_c0_g1	2189	1912.28	0.00	0.00	0.00	0.00
../INPUTS/AB_RSEM.txt	TRINITY_DN39348_c0_g1_i9	TRINITY_DN39348_c0_g1	2511	2234.28	0.00	0.00	0.00	0.00
../INPUTS/AB_RSEM.txt	TRINITY_DN39348_c0_g1_i9	TRINITY_DN39348_c0_g1	2511	2234.28	0.00	0.00	0.00	0.00
../INPUTS/AB_RSEM.txt	TRINITY_DN39348_c0_g1_i10	TRINITY_DN39348_c0_g1	2529	2252.28	0.00	0.00	0.00	0.00
../INPUTS/AB_RSEM.txt	TRINITY_DN39348_c0_g1_i10	TRINITY_DN39348_c0_g1	2529	2252.28	0.00	0.00	0.00	0.00
../INPUTS/AB_RSEM.txt	TRINITY_DN39348_c0_g1_i11	TRINITY_DN39348_c0_g1	2391	2114.28	22.96	0.07	0.13	1.73
../INPUTS/AB_RSEM.txt	TRINITY_DN39348_c0_g1_i13	TRINITY_DN39348_c0_g1	2219	1942.28	0.00	0.00	0.00	0.00
../INPUTS/AB_RSEM.txt	TRINITY_DN39348_c0_g1_i14	TRINITY_DN39348_c0_g1	1611	1334.28	2.09	0.01	0.02	0.25
../INPUTS/AB_RSEM.txt	TRINITY_DN39348_c0_g1_i15	TRINITY_DN39348_c0_g1	2361	2084.28	54.76	0.18	0.32	4.18
../INPUTS/AB_RSEM.txt	TRINITY_DN39348_c0_g1_i16	TRINITY_DN39348_c0_g1	2119	1842.28	262.07	0.98	1.75	22.62
../INPUTS/AB_RSEM.txt	TRINITY_DN39348_c0_g1_i17	TRINITY_DN39348_c0_g1	2441	2164.28	0.00	0.00	0.00	0.00
../INPUTS/AB_RSEM.txt	TRINITY_DN39348_c0_g1_i17	TRINITY_DN39348_c0_g1	2441	2164.28	0.00	0.00	0.00	0.00
../INPUTS/AB_RSEM.txt	TRINITY_DN91928_c0_g1_i1	TRINITY_DN91928_c0_g1	738	461.28	12.00	0.18	0.32	100.00
../INPUTS/AB_RSEM.txt	TRINITY_DN42913_c2_g1_i2	TRINITY_DN42913_c2_g1	1300	1023.28	1105.97	7.44	13.26	29.20
../INPUTS/AB_RSEM.txt	TRINITY_DN42913_c2_g1_i3	TRINITY_DN42913_c2_g1	1294	1017.28	616.78	4.18	7.44	16.38
../INPUTS/AB_RSEM.txt	TRINITY_DN42913_c2_g1_i4	TRINITY_DN42913_c2_g1	1295	1018.28	198.49	1.34	2.39	5.27
../INPUTS/AB_RSEM.txt	TRINITY_DN29149_c0_g1_i1	TRINITY_DN29149_c0_g1	1196	919.28	132.89	1.00	1.77	75.72
../INPUTS/AB_RSEM.txt	TRINITY_DN29149_c0_g1_i3	TRINITY_DN29149_c0_g1	1703	1426.28	66.11	0.32	0.57	24.28
../INPUTS/AB_RSEM.txt	TRINITY_DN42675_c1_g3_i1	TRINITY_DN42675_c1_g3	1135	858.28	68.04	0.55	0.97	2.81
../INPUTS/AB_RSEM.txt	TRINITY_DN42675_c1_g3_i10	TRINITY_DN42675_c1_g3	1468	1191.28	602.27	3.48	6.20	17.92
../INPUTS/AB_RSEM.txt	TRINITY_DN42675_c1_g3_i11	TRINITY_DN42675_c1_g3	1078	801.28	546.84	4.70	8.37	24.19
../INPUTS/AB_RSEM.txt	TRINITY_DN42675_c1_g3_i2	TRINITY_DN42675_c1_g3	2107	1830.28	587.55	2.21	3.94	11.38
../INPUTS/AB_RSEM.txt	TRINITY_DN42675_c1_g3_i3	TRINITY_DN42675_c1_g3	966	689.28	381.66	3.81	6.79	19.62
../INPUTS/AB_RSEM.txt	TRINITY_DN42675_c1_g3_i5	TRINITY_DN42675_c1_g3	3345	3068.28	252.26	0.57	1.01	2.91
../INPUTS/AB_RSEM.txt	TRINITY_DN42675_c1_g3_i6	TRINITY_DN42675_c1_g3	3837	3560.28	0.00	0.00	0.00	0.00
../INPUTS/AB_RSEM.txt	TRINITY_DN42675_c1_g3_i9	TRINITY_DN42675_c1_g3	3743	3466.28	1735.66	3.45	6.14	17.75
../INPUTS/AB_RSEM.txt	TRINITY_DN42675_c1_g3_i11	TRINITY_DN42675_c1_g3	1078	801.28	546.84	4.70	8.37	24.19
../INPUTS/AB_RSEM.txt	TRINITY_DN39575_c0_g2_i2	TRINITY_DN39575_c0_g2	1283	1006.28	0.00	0.00	0.00	0.00
../INPUTS/AB_RSEM.txt	TRINITY_DN39575_c0_g2_i3	TRINITY_DN39575_c0_g2	1259	982.28	0.00	0.00	0.00	0.00
../INPUTS/AB_RSEM.txt	TRINITY_DN39575_c0_g2_i4	TRINITY_DN39575_c0_g2	1437	1160.28	0.00	0.00	0.00	0.00
../INPUTS/AB_RSEM.txt	TRINITY_DN39575_c0_g2_i6	TRINITY_DN39575_c0_g2	1522	1245.28	22.81	0.13	0.22	20.78
../INPUTS/AB_RSEM.txt	TRINITY_DN39575_c0_g2_i7	TRINITY_DN39575_c0_g2	1327	1050.28	9.95	0.07	0.12	10.74
../INPUTS/AB_RSEM.txt	TRINITY_DN39575_c0_g2_i8	TRINITY_DN39575_c0_g2	1478	1201.28	0.00	0.00	0.00	0.00
../INPUTS/AB_RSEM.txt	TRINITY_DN39575_c0_g2_i8	TRINITY_DN39575_c0_g2	1478	1201.28	0.00	0.00	0.00	0.00
../INPUTS/AB_RSEM.txt	TRINITY_DN39575_c0_g2_i9	TRINITY_DN39575_c0_g2	1369	1092.28	0.00	0.00	0.00	0.00
../INPUTS/AB_RSEM.txt	TRINITY_DN39575_c0_g2_i10	TRINITY_DN39575_c0_g2	1413	1136.28	38.32	0.23	0.41	38.25
../INPUTS/AB_RSEM.txt	TRINITY_DN39575_c0_g2_i10	TRINITY_DN39575_c0_g2	1413	1136.28	38.32	0.23	0.41	38.25
../INPUTS/AB_RSEM.txt	TRINITY_DN39575_c0_g2_i11	TRINITY_DN39575_c0_g2	1454	1177.28	0.00	0.00	0.00	0.00
../INPUTS/AB_RSEM.txt	TRINITY_DN39575_c0_g2_i11	TRINITY_DN39575_c0_g2	1454	1177.28	0.00	0.00	0.00	0.00
../INPUTS/AB_RSEM.txt	TRINITY_DN39575_c0_g2_i12	TRINITY_DN39575_c0_g2	1496	1219.28	0.00	0.00	0.00	0.00
../INPUTS/AB_RSEM.txt	TRINITY_DN39575_c0_g2_i12	TRINITY_DN39575_c0_g2	1496	1219.28	0.00	0.00	0.00	0.00
../INPUTS/AB_RSEM.txt	TRINITY_DN39575_c0_g2_i13	TRINITY_DN39575_c0_g2	1351	1074.28	0.00	0.00	0.00	0.00
../INPUTS/AB_RSEM.txt	TRINITY_DN39575_c0_g2_i14	TRINITY_DN39575_c0_g2	1301	1024.28	0.00	0.00	0.00	0.00
transcript_id	gene_id	length	effective_length	expected_count	TPM	FPKM	IsoPct
../INPUTS/VG_RSEM.txt	TRINITY_DN36877_c1_g2_i3	TRINITY_DN36877_c1_g2	774	534.88	0.00	0.00	0.00	0.00
../INPUTS/VG_RSEM.txt	TRINITY_DN36877_c1_g2_i4	TRINITY_DN36877_c1_g2	789	549.88	0.00	0.00	0.00	0.00
../INPUTS/VG_RSEM.txt	TRINITY_DN43678_c1_g2_i3	TRINITY_DN43678_c1_g2	3282	3042.88	776.67	3.03	6.06	81.52
../INPUTS/VG_RSEM.txt	TRINITY_DN42179_c0_g2_i1	TRINITY_DN42179_c0_g2	1669	1429.88	0.00	0.00	0.00	0.00
../INPUTS/VG_RSEM.txt	TRINITY_DN42179_c0_g2_i10	TRINITY_DN42179_c0_g2	1075	835.88	0.00	0.00	0.00	0.00
../INPUTS/VG_RSEM.txt	TRINITY_DN42179_c0_g2_i11	TRINITY_DN42179_c0_g2	936	696.88	15.31	0.26	0.52	33.17
../INPUTS/VG_RSEM.txt	TRINITY_DN42179_c0_g2_i3	TRINITY_DN42179_c0_g2	1601	1361.88	0.00	0.00	0.00	0.00
../INPUTS/VG_RSEM.txt	TRINITY_DN42179_c0_g2_i4	TRINITY_DN42179_c0_g2	1663	1423.88	28.72	0.24	0.48	30.45
../INPUTS/VG_RSEM.txt	TRINITY_DN42179_c0_g2_i5	TRINITY_DN42179_c0_g2	1557	1317.88	0.00	0.00	0.00	0.00
../INPUTS/VG_RSEM.txt	TRINITY_DN42179_c0_g2_i6	TRINITY_DN42179_c0_g2	1495	1255.88	0.00	0.00	0.00	0.00
../INPUTS/VG_RSEM.txt	TRINITY_DN42179_c0_g2_i7	TRINITY_DN42179_c0_g2	1563	1323.88	0.00	0.00	0.00	0.00
../INPUTS/VG_RSEM.txt	TRINITY_DN42179_c0_g2_i11	TRINITY_DN42179_c0_g2	936	696.88	15.31	0.26	0.52	33.17
../INPUTS/VG_RSEM.txt	TRINITY_DN39348_c0_g1_i2	TRINITY_DN39348_c0_g1	1711	1471.88	0.00	0.00	0.00	0.00
../INPUTS/VG_RSEM.txt	TRINITY_DN39348_c0_g1_i3	TRINITY_DN39348_c0_g1	2411	2171.88	0.00	0.00	0.00	0.00
../INPUTS/VG_RSEM.txt	TRINITY_DN39348_c0_g1_i3	TRINITY_DN39348_c0_g1	2411	2171.88	0.00	0.00	0.00	0.00
../INPUTS/VG_RSEM.txt	TRINITY_DN39348_c0_g1_i4	TRINITY_DN39348_c0_g1	1641	1401.88	0.00	0.00	0.00	0.00
../INPUTS/VG_RSEM.txt	TRINITY_DN39348_c0_g1_i5	TRINITY_DN39348_c0_g1	2277	2037.88	0.00	0.00	0.00	0.00
../INPUTS/VG_RSEM.txt	TRINITY_DN39348_c0_g1_i6	TRINITY_DN39348_c0_g1	2149	1909.88	0.00	0.00	0.00	0.00
../INPUTS/VG_RSEM.txt	TRINITY_DN39348_c0_g1_i7	TRINITY_DN39348_c0_g1	2461	2221.88	0.00	0.00	0.00	0.00
../INPUTS/VG_RSEM.txt	TRINITY_DN39348_c0_g1_i8	TRINITY_DN39348_c0_g1	2189	1949.88	0.00	0.00	0.00	0.00
../INPUTS/VG_RSEM.txt	TRINITY_DN39348_c0_g1_i9	TRINITY_DN39348_c0_g1	2511	2271.88	30.11	0.16	0.31	75.81
../INPUTS/VG_RSEM.txt	TRINITY_DN39348_c0_g1_i9	TRINITY_DN39348_c0_g1	2511	2271.88	30.11	0.16	0.31	75.81
../INPUTS/VG_RSEM.txt	TRINITY_DN39348_c0_g1_i10	TRINITY_DN39348_c0_g1	2529	2289.88	0.00	0.00	0.00	0.00
../INPUTS/VG_RSEM.txt	TRINITY_DN39348_c0_g1_i10	TRINITY_DN39348_c0_g1	2529	2289.88	0.00	0.00	0.00	0.00
../INPUTS/VG_RSEM.txt	TRINITY_DN39348_c0_g1_i11	TRINITY_DN39348_c0_g1	2391	2151.88	0.00	0.00	0.00	0.00
../INPUTS/VG_RSEM.txt	TRINITY_DN39348_c0_g1_i13	TRINITY_DN39348_c0_g1	2219	1979.88	0.00	0.00	0.00	0.00
../INPUTS/VG_RSEM.txt	TRINITY_DN39348_c0_g1_i14	TRINITY_DN39348_c0_g1	1611	1371.88	0.00	0.00	0.00	0.00
../INPUTS/VG_RSEM.txt	TRINITY_DN39348_c0_g1_i15	TRINITY_DN39348_c0_g1	2361	2121.88	0.00	0.00	0.00	0.00
../INPUTS/VG_RSEM.txt	TRINITY_DN39348_c0_g1_i16	TRINITY_DN39348_c0_g1	2119	1879.88	0.00	0.00	0.00	0.00
../INPUTS/VG_RSEM.txt	TRINITY_DN39348_c0_g1_i17	TRINITY_DN39348_c0_g1	2441	2201.88	0.00	0.00	0.00	0.00
../INPUTS/VG_RSEM.txt	TRINITY_DN39348_c0_g1_i17	TRINITY_DN39348_c0_g1	2441	2201.88	0.00	0.00	0.00	0.00
../INPUTS/VG_RSEM.txt	TRINITY_DN91928_c0_g1_i1	TRINITY_DN91928_c0_g1	738	498.88	11.00	0.26	0.52	100.00
../INPUTS/VG_RSEM.txt	TRINITY_DN42913_c2_g1_i2	TRINITY_DN42913_c2_g1	1300	1060.88	61.00	0.68	1.37	83.04
../INPUTS/VG_RSEM.txt	TRINITY_DN42913_c2_g1_i3	TRINITY_DN42913_c2_g1	1294	1054.88	0.00	0.00	0.00	0.00
../INPUTS/VG_RSEM.txt	TRINITY_DN42913_c2_g1_i4	TRINITY_DN42913_c2_g1	1295	1055.88	0.00	0.00	0.00	0.00
../INPUTS/VG_RSEM.txt	TRINITY_DN29149_c0_g1_i1	TRINITY_DN29149_c0_g1	1196	956.88	0.00	0.00	0.00	0.00
../INPUTS/VG_RSEM.txt	TRINITY_DN29149_c0_g1_i3	TRINITY_DN29149_c0_g1	1703	1463.88	0.00	0.00	0.00	0.00
../INPUTS/VG_RSEM.txt	TRINITY_DN42675_c1_g3_i1	TRINITY_DN42675_c1_g3	1135	895.88	5.23	0.07	0.14	6.29
../INPUTS/VG_RSEM.txt	TRINITY_DN42675_c1_g3_i10	TRINITY_DN42675_c1_g3	1468	1228.88	0.00	0.00	0.00	0.00
../INPUTS/VG_RSEM.txt	TRINITY_DN42675_c1_g3_i11	TRINITY_DN42675_c1_g3	1078	838.88	0.00	0.00	0.00	0.00
../INPUTS/VG_RSEM.txt	TRINITY_DN42675_c1_g3_i2	TRINITY_DN42675_c1_g3	2107	1867.88	32.10	0.20	0.41	18.55
../INPUTS/VG_RSEM.txt	TRINITY_DN42675_c1_g3_i3	TRINITY_DN42675_c1_g3	966	726.88	0.00	0.00	0.00	0.00
../INPUTS/VG_RSEM.txt	TRINITY_DN42675_c1_g3_i5	TRINITY_DN42675_c1_g3	3345	3105.88	64.79	0.25	0.50	22.51
../INPUTS/VG_RSEM.txt	TRINITY_DN42675_c1_g3_i6	TRINITY_DN42675_c1_g3	3837	3597.88	5.49	0.02	0.04	1.65
../INPUTS/VG_RSEM.txt	TRINITY_DN42675_c1_g3_i9	TRINITY_DN42675_c1_g3	3743	3503.88	0.00	0.00	0.00	0.00
../INPUTS/VG_RSEM.txt	TRINITY_DN42675_c1_g3_i11	TRINITY_DN42675_c1_g3	1078	838.88	0.00	0.00	0.00	0.00
../INPUTS/VG_RSEM.txt	TRINITY_DN39575_c0_g2_i2	TRINITY_DN39575_c0_g2	1283	1043.88	92.33	1.05	2.10	14.62
../INPUTS/VG_RSEM.txt	TRINITY_DN39575_c0_g2_i3	TRINITY_DN39575_c0_g2	1259	1019.88	432.19	5.04	10.06	70.03
../INPUTS/VG_RSEM.txt	TRINITY_DN39575_c0_g2_i4	TRINITY_DN39575_c0_g2	1437	1197.88	2.70	0.03	0.05	0.37
../INPUTS/VG_RSEM.txt	TRINITY_DN39575_c0_g2_i6	TRINITY_DN39575_c0_g2	1522	1282.88	22.88	0.21	0.42	2.95
../INPUTS/VG_RSEM.txt	TRINITY_DN39575_c0_g2_i7	TRINITY_DN39575_c0_g2	1327	1087.88	0.00	0.00	0.00	0.00
../INPUTS/VG_RSEM.txt	TRINITY_DN39575_c0_g2_i8	TRINITY_DN39575_c0_g2	1478	1238.88	0.57	0.01	0.01	0.08
../INPUTS/VG_RSEM.txt	TRINITY_DN39575_c0_g2_i8	TRINITY_DN39575_c0_g2	1478	1238.88	0.57	0.01	0.01	0.08
../INPUTS/VG_RSEM.txt	TRINITY_DN39575_c0_g2_i9	TRINITY_DN39575_c0_g2	1369	1129.88	0.00	0.00	0.00	0.00
../INPUTS/VG_RSEM.txt	TRINITY_DN39575_c0_g2_i10	TRINITY_DN39575_c0_g2	1413	1173.88	0.00	0.00	0.00	0.00
../INPUTS/VG_RSEM.txt	TRINITY_DN39575_c0_g2_i10	TRINITY_DN39575_c0_g2	1413	1173.88	0.00	0.00	0.00	0.00
../INPUTS/VG_RSEM.txt	TRINITY_DN39575_c0_g2_i11	TRINITY_DN39575_c0_g2	1454	1214.88	7.73	0.08	0.15	1.05
../INPUTS/VG_RSEM.txt	TRINITY_DN39575_c0_g2_i11	TRINITY_DN39575_c0_g2	1454	1214.88	7.73	0.08	0.15	1.05
../INPUTS/VG_RSEM.txt	TRINITY_DN39575_c0_g2_i12	TRINITY_DN39575_c0_g2	1496	1256.88	0.00	0.00	0.00	0.00
../INPUTS/VG_RSEM.txt	TRINITY_DN39575_c0_g2_i12	TRINITY_DN39575_c0_g2	1496	1256.88	0.00	0.00	0.00	0.00
../INPUTS/VG_RSEM.txt	TRINITY_DN39575_c0_g2_i13	TRINITY_DN39575_c0_g2	1351	1111.88	0.00	0.00	0.00	0.00
../INPUTS/VG_RSEM.txt	TRINITY_DN39575_c0_g2_i14	TRINITY_DN39575_c0_g2	1301	1061.88	44.33	0.50	0.99	6.90
