# Supplementary material for: Venomix: a simple bioinformatic pipeline for identifying and characterizing toxin gene candidates from transcriptomic data
Source: PeerJ. 2018 Jul 31;6:e5361. doi: 10.7717/peerj.5361 (PMC6074769; doi:10.7717/peerj.5361)
Supplement: Supplemental Information 4 [file peerj-06-5361-s004.gz › FinalOutput_E-20/Phospholipase_A1_19/nucleotide.fasta]

>TRINITY_DN39071_c0_g1_i2 len=1908 path=[4531:0-447 4532:448-471 4597:472-590 4594:591-628 4599:629-630 4598:631-654 4596:655-682 4593:683-957 @4589@!:958-1182 4579:1183-1202 4583:1203-1389 4592:1390-1411 4588:1412-1470 4582:1471-1494 4595:1495-1546 4540:1547-1568 4581:1569-1846 4564:1847-1870 4565:1871-1907] [-1, 4531, 4532, 4597, 4594, 4599, 4598, 4596, 4593, 4589, 4579, 4583, 4592, 4588, 4582, 4595, 4540, 4581, 4564, 4565, -2]
CAATCACACGCCGACGCGGCTAATTTCCATGCACCGTGGCACCGTTATCGCCGGCTTGCC
CCGTGGAGGATGCATCAATTTTTTAATGATACGTGCAATCAGCGAGCATTCTATTCTCAG
CGCTGACGTTCGATCGACTATCGAGTGTCGAGGCGCCGCGCCGCGCCGCGTTGACGCCTT
AATATCGCGCCTTCTGGATTGACTCCCGCCCTCCACTTTTTTTTTTCTTCTTTTCTCTTC
TCTTTCCGGCAAACAAGTCGATTGAGGAAGGCGATTCTTGACATTGTTCTAACTTTTCCT
TTTGTCACGTCGAAAAGATGAGTGACAAATCGGGGAAACTTAAACATGCGGCAAGAATCA
TCATTCAGATTGGAATTTTAACATTTGTCTGAGATACATCAACTTCGTCGCAATGTCTTT
ATCTTCGTATTGCTCCGCGCAGGGAAAATCCGTTCGGCGAGGAGCAATTGTTCCTGAACA
ATACCGAGGTGCTGTACGCGTCGCACTTCAACGAGAGTCGACCGACCAAGTTCATCGTTC
ATGGATTCAGCGATACCGGAAACGAAGGCTGGATACGCGATCTAATAGACGGTGGGTGGA
ATTAGGTATTACGTCATCGTGTATTCGCATTACTTACTACCGCCGCTACTACTTTCGCAA
ACAATCAGGGTCAGCCTATTTCGGTAAACACGGAATCGACGTCGTCGTTGGTTCAAGGGT
CAGCGCGATAACGGCTTAATTAATCGTTTTGCAAGTTTTTACTCGCTCTCTCTCTCGCCA
GAAACTCTTCGCGGAAGAGTTTCAAGTGCCTTTTTGTATCACGCGTGATTTTTTTTCATC
CAGCGAGCTCTTCCGGTCCTCTAAAACGTCGCTCTTAAATAAGAATAAAAGAAAATTATT
TTTTTTTAGAGATATAACATTTAATTGCATTTTTAGCGTATCTGCTTTATCAGGATGTGA
ACGTGATAGTCGTCGGCTGGGGAATCTTGGCATTCGACGCCTACCCGGTGGCGGCTAAGA
ACACGCGTCTTGTCGGTGAGTACTTAGGCCAGTTCTTGGACTTCTTGAACCGGGACTCGA
ATCTGGAATATAAGGACGTGCACATCAGTGGTCACAGCCTGGGTTCCTACGTGGCGGGCT
TCGCTGGAGCTTATCACGACGGACGTGTTGGAAGAATAACAGGACTGGATCCTGCGAGTC
CTCTGTTCGAGACCATTTCCGGCGTTGTCGATCCAGAATACCGGCTGGATCCGACCGATG
CTCAATTCGTCGACGTGATCCATACCAGCGGTCCGGTGTTCGGATTTTTGGCACCATTGG
GACATGCCGATTTTTATCCTAACAACGGCAAGATTCCGCAACCTGGATGCTCTTTCATGC
CAACAATAACTTACTGTAGCCATTCGAGAGCGCATCAGCTTATGACCGAAAGCATCGGCA
GCACCGTGGGCTTTAAGGCGAGAATGTGCGACAGCTGGGAAAAATACAAGGAGCGACTTT
GCGATTATAATCCGGTCGTACTGATGGGCGAATACGCCTCTACCTCGCTGCGTGGCAAAT
TTTATCTCTTGACCAATGACGCTCCTCCTTTCGCACTGCAGTAAACGTTTCTGAGTATCG
ATCCTGACGGATTTCTCAATACGAGAATTTGCGAACTCGACAGCTCGAGCGGCGATCGCG
CAATAATCTGTACTAGTCATTGATAAGTTACTTTATTTATGAAAACTCTTCGATTCTGAG
TGCGTACGTGCACGCATCGTATCAGAATGTATCCTTAATATACGTAATGCTATATTACAT
TTAGAAAAAGTACAAATTACATTAATTGAGATTACTATTTTAAATCGGTATTCCTTTCGC
AATATAATCACATTTTTCAATTGCCAAAAAAAAAAAAATCAAACACAA
>TRINITY_DN39071_c0_g1_i3 len=1563 path=[4531:0-447 4532:448-471 4597:472-590 4543:591-611 4544:612-612 @4589@!:613-837 4579:838-857 4583:858-1044 4592:1045-1066 4588:1067-1125 4582:1126-1149 4595:1150-1201 4540:1202-1223 4581:1224-1501 4564:1502-1525 4565:1526-1562] [-1, 4531, 4532, 4597, 4543, 4544, 4589, 4579, 4583, 4592, 4588, 4582, 4595, 4540, 4581, 4564, 4565, -2]
CAATCACACGCCGACGCGGCTAATTTCCATGCACCGTGGCACCGTTATCGCCGGCTTGCC
CCGTGGAGGATGCATCAATTTTTTAATGATACGTGCAATCAGCGAGCATTCTATTCTCAG
CGCTGACGTTCGATCGACTATCGAGTGTCGAGGCGCCGCGCCGCGCCGCGTTGACGCCTT
AATATCGCGCCTTCTGGATTGACTCCCGCCCTCCACTTTTTTTTTTCTTCTTTTCTCTTC
TCTTTCCGGCAAACAAGTCGATTGAGGAAGGCGATTCTTGACATTGTTCTAACTTTTCCT
TTTGTCACGTCGAAAAGATGAGTGACAAATCGGGGAAACTTAAACATGCGGCAAGAATCA
TCATTCAGATTGGAATTTTAACATTTGTCTGAGATACATCAACTTCGTCGCAATGTCTTT
ATCTTCGTATTGCTCCGCGCAGGGAAAATCCGTTCGGCGAGGAGCAATTGTTCCTGAACA
ATACCGAGGTGCTGTACGCGTCGCACTTCAACGAGAGTCGACCGACCAAGTTCATCGTTC
ATGGATTCAGCGATACCGGAAACGAAGGCTGGATACGCGATCTAATAGACGCGTATCTGC
TTTATCAGGATGTGAACGTGATAGTCGTCGGCTGGGGAATCTTGGCATTCGACGCCTACC
CGGTGGCGGCTAAGAACACGCGTCTTGTCGGTGAGTACTTAGGCCAGTTCTTGGACTTCT
TGAACCGGGACTCGAATCTGGAATATAAGGACGTGCACATCAGTGGTCACAGCCTGGGTT
CCTACGTGGCGGGCTTCGCTGGAGCTTATCACGACGGACGTGTTGGAAGAATAACAGGAC
TGGATCCTGCGAGTCCTCTGTTCGAGACCATTTCCGGCGTTGTCGATCCAGAATACCGGC
TGGATCCGACCGATGCTCAATTCGTCGACGTGATCCATACCAGCGGTCCGGTGTTCGGAT
TTTTGGCACCATTGGGACATGCCGATTTTTATCCTAACAACGGCAAGATTCCGCAACCTG
GATGCTCTTTCATGCCAACAATAACTTACTGTAGCCATTCGAGAGCGCATCAGCTTATGA
CCGAAAGCATCGGCAGCACCGTGGGCTTTAAGGCGAGAATGTGCGACAGCTGGGAAAAAT
ACAAGGAGCGACTTTGCGATTATAATCCGGTCGTACTGATGGGCGAATACGCCTCTACCT
CGCTGCGTGGCAAATTTTATCTCTTGACCAATGACGCTCCTCCTTTCGCACTGCAGTAAA
CGTTTCTGAGTATCGATCCTGACGGATTTCTCAATACGAGAATTTGCGAACTCGACAGCT
CGAGCGGCGATCGCGCAATAATCTGTACTAGTCATTGATAAGTTACTTTATTTATGAAAA
CTCTTCGATTCTGAGTGCGTACGTGCACGCATCGTATCAGAATGTATCCTTAATATACGT
AATGCTATATTACATTTAGAAAAAGTACAAATTACATTAATTGAGATTACTATTTTAAAT
CGGTATTCCTTTCGCAATATAATCACATTTTTCAATTGCCAAAAAAAAAAAAATCAAACA
CAA
>TRINITY_DN39071_c0_g1_i4 len=1983 path=[4531:0-447 4532:448-471 4597:472-590 4594:591-628 4599:629-630 4598:631-654 4596:655-682 4593:683-957 @4589@!:958-1182 4579:1183-1202 4583:1203-1389 4592:1390-1411 4588:1412-1470 4582:1471-1494 4595:1495-1546 4587:1547-1643 4581:1644-1921 4564:1922-1945 4565:1946-1982] [-1, 4531, 4532, 4597, 4594, 4599, 4598, 4596, 4593, 4589, 4579, 4583, 4592, 4588, 4582, 4595, 4587, 4581, 4564, 4565, -2]
CAATCACACGCCGACGCGGCTAATTTCCATGCACCGTGGCACCGTTATCGCCGGCTTGCC
CCGTGGAGGATGCATCAATTTTTTAATGATACGTGCAATCAGCGAGCATTCTATTCTCAG
CGCTGACGTTCGATCGACTATCGAGTGTCGAGGCGCCGCGCCGCGCCGCGTTGACGCCTT
AATATCGCGCCTTCTGGATTGACTCCCGCCCTCCACTTTTTTTTTTCTTCTTTTCTCTTC
TCTTTCCGGCAAACAAGTCGATTGAGGAAGGCGATTCTTGACATTGTTCTAACTTTTCCT
TTTGTCACGTCGAAAAGATGAGTGACAAATCGGGGAAACTTAAACATGCGGCAAGAATCA
TCATTCAGATTGGAATTTTAACATTTGTCTGAGATACATCAACTTCGTCGCAATGTCTTT
ATCTTCGTATTGCTCCGCGCAGGGAAAATCCGTTCGGCGAGGAGCAATTGTTCCTGAACA
ATACCGAGGTGCTGTACGCGTCGCACTTCAACGAGAGTCGACCGACCAAGTTCATCGTTC
ATGGATTCAGCGATACCGGAAACGAAGGCTGGATACGCGATCTAATAGACGGTGGGTGGA
ATTAGGTATTACGTCATCGTGTATTCGCATTACTTACTACCGCCGCTACTACTTTCGCAA
ACAATCAGGGTCAGCCTATTTCGGTAAACACGGAATCGACGTCGTCGTTGGTTCAAGGGT
CAGCGCGATAACGGCTTAATTAATCGTTTTGCAAGTTTTTACTCGCTCTCTCTCTCGCCA
GAAACTCTTCGCGGAAGAGTTTCAAGTGCCTTTTTGTATCACGCGTGATTTTTTTTCATC
CAGCGAGCTCTTCCGGTCCTCTAAAACGTCGCTCTTAAATAAGAATAAAAGAAAATTATT
TTTTTTTAGAGATATAACATTTAATTGCATTTTTAGCGTATCTGCTTTATCAGGATGTGA
ACGTGATAGTCGTCGGCTGGGGAATCTTGGCATTCGACGCCTACCCGGTGGCGGCTAAGA
ACACGCGTCTTGTCGGTGAGTACTTAGGCCAGTTCTTGGACTTCTTGAACCGGGACTCGA
ATCTGGAATATAAGGACGTGCACATCAGTGGTCACAGCCTGGGTTCCTACGTGGCGGGCT
TCGCTGGAGCTTATCACGACGGACGTGTTGGAAGAATAACAGGACTGGATCCTGCGAGTC
CTCTGTTCGAGACCATTTCCGGCGTTGTCGATCCAGAATACCGGCTGGATCCGACCGATG
CTCAATTCGTCGACGTGATCCATACCAGCGGTCCGGTGTTCGGATTTTTGGCACCATTGG
GACATGCCGATTTTTATCCTAACAACGGCAAGATTCCGCAACCTGGATGCTCTTTCATGC
CAACAATAACTTACTGTAGCCATTCGAGAGCGCATCAGCTTATGACCGAAAGCATCGGCA
GCACCGTGGGCTTTAAGGCGAGAATGTGCGACAGCTGGGAAAAATACAAGGAGCGACTTT
GCGATTATAATCCGGTCGTACTGATGGGCGAATACGCCTCTACCTCGTAAGATATTCTTG
TTTATATTTTTAAACTTGTCAAAACCGATTGCAATTCATCACGATTTTTTTTTCTATTCA
GGCTGCGTGGCAAATTTTATCTCTTGACCAATGACGCTCCTCCTTTCGCACTGCAGTAAA
CGTTTCTGAGTATCGATCCTGACGGATTTCTCAATACGAGAATTTGCGAACTCGACAGCT
CGAGCGGCGATCGCGCAATAATCTGTACTAGTCATTGATAAGTTACTTTATTTATGAAAA
CTCTTCGATTCTGAGTGCGTACGTGCACGCATCGTATCAGAATGTATCCTTAATATACGT
AATGCTATATTACATTTAGAAAAAGTACAAATTACATTAATTGAGATTACTATTTTAAAT
CGGTATTCCTTTCGCAATATAATCACATTTTTCAATTGCCAAAAAAAAAAAAATCAAACA
CAA
>TRINITY_DN39071_c0_g1_i5 len=1638 path=[4531:0-447 4532:448-471 4597:472-590 4543:591-611 4544:612-612 @4589@!:613-837 4579:838-857 4583:858-1044 4592:1045-1066 4588:1067-1125 4582:1126-1149 4595:1150-1201 4587:1202-1298 4581:1299-1576 4564:1577-1600 4565:1601-1637] [-1, 4531, 4532, 4597, 4543, 4544, 4589, 4579, 4583, 4592, 4588, 4582, 4595, 4587, 4581, 4564, 4565, -2]
CAATCACACGCCGACGCGGCTAATTTCCATGCACCGTGGCACCGTTATCGCCGGCTTGCC
CCGTGGAGGATGCATCAATTTTTTAATGATACGTGCAATCAGCGAGCATTCTATTCTCAG
CGCTGACGTTCGATCGACTATCGAGTGTCGAGGCGCCGCGCCGCGCCGCGTTGACGCCTT
AATATCGCGCCTTCTGGATTGACTCCCGCCCTCCACTTTTTTTTTTCTTCTTTTCTCTTC
TCTTTCCGGCAAACAAGTCGATTGAGGAAGGCGATTCTTGACATTGTTCTAACTTTTCCT
TTTGTCACGTCGAAAAGATGAGTGACAAATCGGGGAAACTTAAACATGCGGCAAGAATCA
TCATTCAGATTGGAATTTTAACATTTGTCTGAGATACATCAACTTCGTCGCAATGTCTTT
ATCTTCGTATTGCTCCGCGCAGGGAAAATCCGTTCGGCGAGGAGCAATTGTTCCTGAACA
ATACCGAGGTGCTGTACGCGTCGCACTTCAACGAGAGTCGACCGACCAAGTTCATCGTTC
ATGGATTCAGCGATACCGGAAACGAAGGCTGGATACGCGATCTAATAGACGCGTATCTGC
TTTATCAGGATGTGAACGTGATAGTCGTCGGCTGGGGAATCTTGGCATTCGACGCCTACC
CGGTGGCGGCTAAGAACACGCGTCTTGTCGGTGAGTACTTAGGCCAGTTCTTGGACTTCT
TGAACCGGGACTCGAATCTGGAATATAAGGACGTGCACATCAGTGGTCACAGCCTGGGTT
CCTACGTGGCGGGCTTCGCTGGAGCTTATCACGACGGACGTGTTGGAAGAATAACAGGAC
TGGATCCTGCGAGTCCTCTGTTCGAGACCATTTCCGGCGTTGTCGATCCAGAATACCGGC
TGGATCCGACCGATGCTCAATTCGTCGACGTGATCCATACCAGCGGTCCGGTGTTCGGAT
TTTTGGCACCATTGGGACATGCCGATTTTTATCCTAACAACGGCAAGATTCCGCAACCTG
GATGCTCTTTCATGCCAACAATAACTTACTGTAGCCATTCGAGAGCGCATCAGCTTATGA
CCGAAAGCATCGGCAGCACCGTGGGCTTTAAGGCGAGAATGTGCGACAGCTGGGAAAAAT
ACAAGGAGCGACTTTGCGATTATAATCCGGTCGTACTGATGGGCGAATACGCCTCTACCT
CGTAAGATATTCTTGTTTATATTTTTAAACTTGTCAAAACCGATTGCAATTCATCACGAT
TTTTTTTTCTATTCAGGCTGCGTGGCAAATTTTATCTCTTGACCAATGACGCTCCTCCTT
TCGCACTGCAGTAAACGTTTCTGAGTATCGATCCTGACGGATTTCTCAATACGAGAATTT
GCGAACTCGACAGCTCGAGCGGCGATCGCGCAATAATCTGTACTAGTCATTGATAAGTTA
CTTTATTTATGAAAACTCTTCGATTCTGAGTGCGTACGTGCACGCATCGTATCAGAATGT
ATCCTTAATATACGTAATGCTATATTACATTTAGAAAAAGTACAAATTACATTAATTGAG
ATTACTATTTTAAATCGGTATTCCTTTCGCAATATAATCACATTTTTCAATTGCCAAAAA
AAAAAAAATCAAACACAA
>TRINITY_DN36877_c1_g2_i3 len=774 path=[2422:0-60 2432:61-76 2430:77-100 2427:101-227 2405:228-251 2406:252-257 2407:258-281 2431:282-504 @2429@!:505-608 2418:609-629 2419:630-773] [-1, 2422, 2432, 2430, 2427, 2405, 2406, 2407, 2431, 2429, 2418, 2419, -2]
CTATTTATACATACCTGGGAAAACCGTTCGTTTTAGGAGCTATAGGCACAGCATGAAATA
CACATTTTCCTGACATTATAACAATCATATAGGTAATGATTCTGATATGCGGGCACTTAA
GAGTATTGAAAATATTAAAACCATTAACCCAAGGTTCACAATTTGGTTGTACGCATCCAT
GATTGAAAAAATAATCGCAGTGACCTAGAGGCCTAACTATCCCATAAATGCACGACGCGT
GTAAAACTACTACACGTTCGGCATCAGTCATGCACAATCTCTCCTCACAATTCTTACAGA
ACAGGGGAGTACAGTACAGGGGAGCTGCAGGGTCCAAACCGATGATAAGCACAATTTTGC
CGTAACCCGAATTAGAGATATTCTTCGCGGCGAAGCCGCTTATGTGCGCACCGAGACTGT
GACCCAAGAGTGTGATGTTTTCAATCGGAATACCACATACGTCGATTATTGATTTGATCA
AGCTTGCTAAGCAGTCACCAACTTTATAAGTGTTCTTTACTGCGAAAGGATACGACAGCT
GTTGCATCCCGAATAGCTCAAAGCATGCTGCCTTAGACCAATCTAGTGAAAACACTATAT
AATTGTTCTTTACTAATTCTTCGGCAAGTACGGAAAAGTTATACGTGTATGGAGTTGAAC
AAAATCCATGAGTGAGAAAGATGACTTTTTTAGAACGATCAAAACGTTCGCAGGATTTAG
TCACGTTGACAACTTCGCCTTGAGGAAGGTTATCTCTGTAAGAAATGCAAACGG
>TRINITY_DN36877_c1_g2_i4 len=789 path=[2422:0-60 2432:61-76 2430:77-100 2427:101-227 2405:228-251 2406:252-257 2407:258-281 2431:282-504 @2429@!:505-608 2413:609-644 2414:645-788] [-1, 2422, 2432, 2430, 2427, 2405, 2406, 2407, 2431, 2429, 2413, 2414, -2]
CTATTTATACATACCTGGGAAAACCGTTCGTTTTAGGAGCTATAGGCACAGCATGAAATA
CACATTTTCCTGACATTATAACAATCATATAGGTAATGATTCTGATATGCGGGCACTTAA
GAGTATTGAAAATATTAAAACCATTAACCCAAGGTTCACAATTTGGTTGTACGCATCCAT
GATTGAAAAAATAATCGCAGTGACCTAGAGGCCTAACTATCCCATAAATGCACGACGCGT
GTAAAACTACTACACGTTCGGCATCAGTCATGCACAATCTCTCCTCACAATTCTTACAGA
ACAGGGGAGTACAGTACAGGGGAGCTGCAGGGTCCAAACCGATGATAAGCACAATTTTGC
CGTAACCCGAATTAGAGATATTCTTCGCGGCGAAGCCGCTTATGTGCGCACCGAGACTGT
GACCCAAGAGTGTGATGTTTTCAATCGGAATACCACATACGTCGATTATTGATTTGATCA
AGCTTGCTAAGCAGTCACCAACTTTATAAGTGTTCTTTACTGCGAAAGGATACGACAGCT
GTTGCATCCCGAATAGCTCAAAGCATGCTGCCTTAGACCAATCTAGTGAAAACACTATAT
AATTGTTCTGTAAAGCAAAGGACTTTACTAATTCTTCGGCAAGTACGGAAAAGTTATACG
TGTATGGAGTTGAACAAAATCCATGAGTGAGAAAGATGACTTTTTTAGAACGATCAAAAC
GTTCGCAGGATTTAGTCACGTTGACAACTTCGCCTTGAGGAAGGTTATCTCTGTAAGAAA
TGCAAACGG
>TRINITY_DN43678_c1_g2_i3 len=3282 path=[10800:0-530 10801:531-553 10877:554-575 10870:576-599 10863:600-693 10810:694-717 10869:718-868 10794:869-892 10861:893-1260 10829:1261-1284 10875:1285-1509 10844:1510-1533 10868:1534-1644 10879:1645-1707 10874:1708-1731 10867:1732-1935 10881:1936-1959 10882:1960-1970 10873:1971-2385 10858:2386-2465 10880:2466-2481 10878:2482-2505 10872:2506-2716 10857:2717-3010 10816:3011-3281] [-1, 10800, 10801, 10877, 10870, 10863, 10810, 10869, 10794, 10861, 10829, 10875, 10844, 10868, 10879, 10874, 10867, 10881, 10882, 10873, 10858, 10880, 10878, 10872, 10857, 10816, -2]
TGTAGTAGGCATTCAAGTATGGCGCCAAAGATCATTATGAATAGAAAGTTTTGATTTTTT
TCCGATAATCCATTCATAAATCGGAATATCGACACGCTTGGATAAATTAGATGGCGGAAT
AAAGTAATAATATTATATGAAATATATATTTCTAAATGAATTTTACTTGTATGTACAACT
TTTTCACTTAAGAATAATCCTTGTTATAACTAAATCGCTCACGAACTTACTATATATGTC
ATGTAATGAAGCTTGTGTATAAATATATGACTGGCTCGAAATTAAATAATTCAAATATTA
TATTTAAAAACTTTAACTTAACTCATTTTCTTAACTTAGAGTGTTGTCCTCGGATTTCAC
TTCTTTCTACGTGTAACATCGTGTTTGCTAAACCTATCGATTATGACATGTAACGAATTG
TCTAGACGGATCAAATCGAATCAAATGGTTTCGTAGGATAATTCGTAGATTTTCGTAGCT
CATGTGGAACGCAGAAAACGTACGCGTCCGACCCACTTTGTGATTTCGCGTTGCTTAATG
CAATGCATCAAATAAAATTGTGAAATTATCAGATCTGTAATCAATCAAATATTTATCGTG
CAATACTATCGCGTTAATCGTCAAATACGCCATTTCAGCAGTTTCATTTTTTCATGCGTT
AAAAAATTTTTCATCCTGGATACCTTTGTTGTCACGAAATATTATTGCGTGATGCCAAGT
GTCGTTAGTTACGCCATTGTTACCATTAAGTCTCGCACGGCTGAGCAAAATGGGATTAAC
GTATTTACGGTCACAAATTATGGAGTCAGCGACAATTTACTGATGCGACGACGACGACGA
CGTCGCACGAAAGCGTCCGGCAAAGGAGAAAGAAAAGGAGAGAGAAAGACCCCGGGCGCA
TAATGACAGTGAAAGGATCGTGACTTTGCCATTGGTTGCGAGGGAAACCGAGGCTATTAT
GCGCGACTCGTGCTCGTTCGCCTGGGCTCGCAATCAGATTATTCGTCTACGACAGCCGCA
AAATGAGCAGCTCCGATCGAATTGGAAACGGAGTTTCCGGAGATTAAATGTCATCCGCGC
GAAGTAAAGTCCCGTAGGGATTATGGAAGCCGACCGTTTAATTTATAATGATTATTATAT
AGAGCTTTATGTTGAATAATGGCCTTTCCTATGTGATATTAGAGAATGATAGGATACTCT
CCTTTATCTGTAGTTTCTTTATGAAGAAGTAAGTAGAAAAATCTCTACGGCCTCCAAAAG
ATCATGATTTTCTTCATGCAGCTAACAAGTCTTATTTCGCTGTAACGAATAAGTCGTTGA
CTTTTGCTATAGATCTCGTTGCTAGTATAATTTCAGTTGTGATATTAAATTTTCATGTTA
CGGACAAGGCAAAGTGTTCACCTTACGATACTTTCCACAAAGTGTAGAGATTATTTACCT
ATAGCTCGCGCGAAACCCATTTAAGTTCAACAAAATTATACTAGCTTCTATGAGACTTGA
TCGTGAATGATATGCGTGGATTTTATCATTAGATCCTTCACGTAGAAACTGCATTGTGTT
CCGTGTTGGGGCAATTTTCCGTGGTCAAGAGCTTGGGTTGATTAGCGAGCAAGGTTTTCG
TGTCATCTGGACATAGAGTAACTCTGTGATTAGTCTCTAGATTTTTAATGGTCAGCGAGT
CGATATAAGCCCGCGGCGTGTGAAGCAGCCTCCACGTGAGCGGATTAAAGACTGACGTCT
GATACTCCCAAGTGATCTCCACTGAATGTGGCTTCCCGACAATGTCGCCGGGCAGGACAA
TTGTGTGCGTGCTACCGGGTTCGTAGTACTTCGAAGTCGGACTCAGCTGCATCCTTTCAG
TTTTCTTGCCGTTCGCGCCGATCACGTGTATGACGAACATTCCGACTTCTCCGCCGTGCA
ACAGACTCTCGTCCGTCTTCGAGATATTTATCGTCACCTTATAATGACCCTTGCAGAACG
GTTTGTCATGTCCAGTCATTAGGTATACAGACGCATGATAATTCCCAGGCTGAGCGTCCA
AACCGAATCTGGGACAATATTGATTTACGCAATCGAAACAACGGCCCTCCTGAAATTCTT
CCCAGGAATTGCACGGTACGGCTAAGAACGGGCACATCGAATTTATACTCTCGATGAAAT
ACTCGTAACTGCGAATATGGTTGCATCCCAGAAACCTCTTAATTCCGCGAAAGAAACTGC
CGCGTTCCAAGGTGATGGAATTGAGGACACCATTATTACAGCCAGGCTGATTGCGTCCGC
TGTTCGGATAGAAATCGATGTGTCCCACCGGTTGCGTAATGCCGAGGCCACCACTGATAA
AAAGGTTGCAGTCGGTGTGAATGGCAGTCACGAATGTTGCGTCCGTTGGATCCAGTCGGA
CCATCGTCGAGGTGTTGCTGAAGTGCGGCTCTGCTGGATCAAGACCTATGATTCGAGCTA
GCTTGTAGTTGTAGCGACTTCGTAAATTGTATCCCACGTAACCGCAAGTGTGAGCGCCTA
AACTATGCCCGATGCAGTGCGTCTTCGAGGGTGGTAAGCCCGTGAGCTCGATCAGCTGTG
CCACCAAGCGAGCTGTCATTGCGCCCACCAGTCGCGTGTTCGCCACCGCCTGCGTGTAGG
GTGGTCCAGCACCGGCGAGCCAATTGACGACCACGACGTTGCAATCCTCCCGCGACAGCA
ACTCCTTCATCACTCTCAAAACCCATGTTTTATCGCCATTATCCAGAAATCCATGAATGA
TGAGATATAAATTGTTCTTGTTGTTCAAAGGCGATTTCTGAATCGTCTCGAATTTATCGA
TCTTCAATTCGTAAGGCTTTTCGGTTTGTTCGTGCGTATAAAGGATGTAACGAGGATTGA
TGCTATCCGGGCGTGTCGGAAATGTAGACACCGGTCGGTTCTCTCCAGACCAAGGTGATC
CGATGTAAAAGCAACCGTATGGCTCGTAGCATCGCCACATGTACCATTGATCGTCCAAAT
CGAATTTGTTCTCCACCTCTTCCGGTGATAAGGTTGTGGTAGTGATATTCTGCGCTACGC
TGATATTCTTTAGGTCTGTTTTTTCAGGCAAGGTAGCCATCATGTTGGCTGTGTAGGCCA
ACGCCATCAGAGTTCCGTTCAGAAAAGACATGTTGAAATATTCTTTGTATTAACAGATCC
ACAATCTTTACGTTGATGTGTATAACTTGTTACACTTTTAGTGACACTTTTTACAGTGTC
TTACTCTTCCGTCTTACGATAATTTATCGTTTATATTTAAAA
>TRINITY_DN42179_c0_g2_i1 len=1669 path=[8291:0-119 8412:120-281 8408:282-769 8417:770-806 8414:807-934 @8411@!:935-1061 8406:1062-1240 8287:1241-1260 @8410@!:1261-1514 8404:1515-1604 8418:1605-1637 8279:1638-1668] [-1, 8291, 8412, 8408, 8417, 8414, 8411, 8406, 8287, 8410, 8404, 8418, 8279, -2]
AAGTATTTTTCATTGTTGAATCTTTCGCATTCATTACTTTTCTGAAGTGCTTGTTTTAAA
TACTGCGAAGTGTATATCGAGCAAGCAATCGTCTATTCAGTGTGATACGCATTGTTTGAA
ACACACATGTCAGAAATGTGATGCAAATTATCCACGAGTCGCTTTGTTGTAAAACAACGC
GTTAAATTTATCACTTATAAAATTGTCAGTTGTTTATCGCCAAACGCAAAATTATCGGAT
AATTAGCCGGTTTCAATGCAGGTCGCGCGCGATACGAAGTCGTACGCTACTCAATTCGAT
ACAAACCTACATCCTTCTGAATGTAATTACAATGTACCGCTTGACAGTACTTCCGCGCTG
TCATGATACAACATACGATAAAAGAAGAGAAACTAGGTCAAGCAAAGGGGTACCAGCGTT
TTATCACAATGCCGCCAGAATTTAAAAAGGAGTCTTCATCCTGAGACATTAGTAACTTGA
TTTCTATAACCGTCGTTTGCGAAATTCGTACAACTCGCGATTGATATCTTTTGCTTCTAA
GGATATTAAATCAGTAAGATATTAAATCAGTAAAATGTTATCGAGTTTAGTGTTGAAACA
AATCTTCGTTCTTGTTATACTACGGTATTTCGTATATTCGCAACAGTGGGAAAGCGGTTT
GCGCCAAAAATACGACGGTTATGGAGAGGATTGGATATTTATGCCTGACGGCAACGGGCA
GCCCCAAGTAGCAGTGTTCAAGATCCAAGACAACGAAAAGAGAGGCTTATTGGATGGCTC
GGAAATAGCCTATATAATCTATACTCGGTACCCAATTGCTAGTCCCAATATGCGTATTAC
CTTTCAACGTGCTATTGCGCCATAATATTCTGTCGTTATTTACTTGATCTTAGCTTCCCG
TAATGTTTTTAAGATCTAATCCGAAAGAAGGCACACGGATGACTCTAAATGACACTACGA
ATCTTGCTGCCTCGGACTTCAAGGCTACGCGAAAAACAAAGTTCATAACGCACGGATGGA
AGTCGAGCGCTATGAGTACCGGACTTTTGAACATGAAAGAAGCTTTTCTCACTCATGGCG
ACTACAACGTTATCCTCGTGGATTGGGAACCCTTGGCCGCGAGCACATTCTACTTGGGTC
CGATGCAGAATACCGTAAGAGTCGGGACTGATGCCGCCAACTTTATAGACTTTTTAGTGA
GCGAGACTGGACTGAAAACAGATGACATTCATTTTATCGGTCATTCCCTCGGGGCACACG
TTGCTGGGAATGCTGGTAGTGCGACGACCTCCGGAAAGTTGAGCAGAGTAACAGGTTTGG
ATCCAGCGCTGCCGGGATTCCATGTACTCGCCTCCGAAAAAACTCGATTGGATCCCACGG
ACGCGGTATTCGTCGACGTCATACACTCCTGCGGAGGTGTATTAGGTTTTCTTCAACCAG
TGGGAAAAGCCGACTTTTATCCGAATGCTGGCACGGCGATTCAGCCCGGATGTTGTTGCG
TCCCTGAGATAATGGGTAAAGTATGCTCTGTCATTAGCACAAATTGTTATAATAGACATC
TTATTTTTTTTAATTTATTCTAGAGGCTTGCAGTCATGGACGGTCATATGTATACTTCAC
AGAAAGTATAAATTCGAAAACAGGGCTGTTGGCTAGAAAATGCGACAGC
>TRINITY_DN42179_c0_g2_i3 len=1601 path=[8291:0-119 8412:120-281 8408:282-769 8417:770-806 8414:807-934 @8411@!:935-1061 8406:1062-1240 8287:1241-1260 @8410@!:1261-1514 8333:1515-1536 8334:1537-1569 8335:1570-1600] [-1, 8291, 8412, 8408, 8417, 8414, 8411, 8406, 8287, 8410, 8333, 8334, 8335, -2]
AAGTATTTTTCATTGTTGAATCTTTCGCATTCATTACTTTTCTGAAGTGCTTGTTTTAAA
TACTGCGAAGTGTATATCGAGCAAGCAATCGTCTATTCAGTGTGATACGCATTGTTTGAA
ACACACATGTCAGAAATGTGATGCAAATTATCCACGAGTCGCTTTGTTGTAAAACAACGC
GTTAAATTTATCACTTATAAAATTGTCAGTTGTTTATCGCCAAACGCAAAATTATCGGAT
AATTAGCCGGTTTCAATGCAGGTCGCGCGCGATACGAAGTCGTACGCTACTCAATTCGAT
ACAAACCTACATCCTTCTGAATGTAATTACAATGTACCGCTTGACAGTACTTCCGCGCTG
TCATGATACAACATACGATAAAAGAAGAGAAACTAGGTCAAGCAAAGGGGTACCAGCGTT
TTATCACAATGCCGCCAGAATTTAAAAAGGAGTCTTCATCCTGAGACATTAGTAACTTGA
TTTCTATAACCGTCGTTTGCGAAATTCGTACAACTCGCGATTGATATCTTTTGCTTCTAA
GGATATTAAATCAGTAAGATATTAAATCAGTAAAATGTTATCGAGTTTAGTGTTGAAACA
AATCTTCGTTCTTGTTATACTACGGTATTTCGTATATTCGCAACAGTGGGAAAGCGGTTT
GCGCCAAAAATACGACGGTTATGGAGAGGATTGGATATTTATGCCTGACGGCAACGGGCA
GCCCCAAGTAGCAGTGTTCAAGATCCAAGACAACGAAAAGAGAGGCTTATTGGATGGCTC
GGAAATAGCCTATATAATCTATACTCGGTACCCAATTGCTAGTCCCAATATGCGTATTAC
CTTTCAACGTGCTATTGCGCCATAATATTCTGTCGTTATTTACTTGATCTTAGCTTCCCG
TAATGTTTTTAAGATCTAATCCGAAAGAAGGCACACGGATGACTCTAAATGACACTACGA
ATCTTGCTGCCTCGGACTTCAAGGCTACGCGAAAAACAAAGTTCATAACGCACGGATGGA
AGTCGAGCGCTATGAGTACCGGACTTTTGAACATGAAAGAAGCTTTTCTCACTCATGGCG
ACTACAACGTTATCCTCGTGGATTGGGAACCCTTGGCCGCGAGCACATTCTACTTGGGTC
CGATGCAGAATACCGTAAGAGTCGGGACTGATGCCGCCAACTTTATAGACTTTTTAGTGA
GCGAGACTGGACTGAAAACAGATGACATTCATTTTATCGGTCATTCCCTCGGGGCACACG
TTGCTGGGAATGCTGGTAGTGCGACGACCTCCGGAAAGTTGAGCAGAGTAACAGGTTTGG
ATCCAGCGCTGCCGGGATTCCATGTACTCGCCTCCGAAAAAACTCGATTGGATCCCACGG
ACGCGGTATTCGTCGACGTCATACACTCCTGCGGAGGTGTATTAGGTTTTCTTCAACCAG
TGGGAAAAGCCGACTTTTATCCGAATGCTGGCACGGCGATTCAGCCCGGATGTTGTTGCG
TCCCTGAGATAATGGAGGCTTGCAGTCATGGACGGTCATATGTATACTTCACAGAAAGTA
TAAATTCGAAAACAGGGCTGTTGGCTAGAAAATGCGACAGC
>TRINITY_DN42179_c0_g2_i4 len=1663 path=[8291:0-119 8412:120-281 8408:282-769 8417:770-806 8414:807-934 @8411@!:935-1061 8406:1062-1240 8413:1241-1322 @8410@!:1323-1576 8333:1577-1598 8334:1599-1631 8335:1632-1662] [-1, 8291, 8412, 8408, 8417, 8414, 8411, 8406, 8413, 8410, 8333, 8334, 8335, -2]
AAGTATTTTTCATTGTTGAATCTTTCGCATTCATTACTTTTCTGAAGTGCTTGTTTTAAA
TACTGCGAAGTGTATATCGAGCAAGCAATCGTCTATTCAGTGTGATACGCATTGTTTGAA
ACACACATGTCAGAAATGTGATGCAAATTATCCACGAGTCGCTTTGTTGTAAAACAACGC
GTTAAATTTATCACTTATAAAATTGTCAGTTGTTTATCGCCAAACGCAAAATTATCGGAT
AATTAGCCGGTTTCAATGCAGGTCGCGCGCGATACGAAGTCGTACGCTACTCAATTCGAT
ACAAACCTACATCCTTCTGAATGTAATTACAATGTACCGCTTGACAGTACTTCCGCGCTG
TCATGATACAACATACGATAAAAGAAGAGAAACTAGGTCAAGCAAAGGGGTACCAGCGTT
TTATCACAATGCCGCCAGAATTTAAAAAGGAGTCTTCATCCTGAGACATTAGTAACTTGA
TTTCTATAACCGTCGTTTGCGAAATTCGTACAACTCGCGATTGATATCTTTTGCTTCTAA
GGATATTAAATCAGTAAGATATTAAATCAGTAAAATGTTATCGAGTTTAGTGTTGAAACA
AATCTTCGTTCTTGTTATACTACGGTATTTCGTATATTCGCAACAGTGGGAAAGCGGTTT
GCGCCAAAAATACGACGGTTATGGAGAGGATTGGATATTTATGCCTGACGGCAACGGGCA
GCCCCAAGTAGCAGTGTTCAAGATCCAAGACAACGAAAAGAGAGGCTTATTGGATGGCTC
GGAAATAGCCTATATAATCTATACTCGGTACCCAATTGCTAGTCCCAATATGCGTATTAC
CTTTCAACGTGCTATTGCGCCATAATATTCTGTCGTTATTTACTTGATCTTAGCTTCCCG
TAATGTTTTTAAGATCTAATCCGAAAGAAGGCACACGGATGACTCTAAATGACACTACGA
ATCTTGCTGCCTCGGACTTCAAGGCTACGCGAAAAACAAAGTTCATAACGCACGGATGGA
AGTCGAGCGCTATGAGTACCGGACTTTTGAACATGAAAGAAGCTTTTCTCACTCATGGCG
ACTACAACGTTATCCTCGTGGATTGGGAACCCTTGGCCGCGAGCACATTCTACTTGGGTC
CGATGCAGAATACCGTAAGAGTCGGGACTGATGCCGCCAACTTTATAGACTTTTTAGTGA
GCGAGACTGGACTGAAAACAGATGACATTCATTTTATCGGTATACTACTTTGTATAAACA
ATACTATTATTCATAATCGTAATTTGCCATTTATCTGCAAGGTCATTCCCTCGGGGCACA
CGTTGCTGGGAATGCTGGTAGTGCGACGACCTCCGGAAAGTTGAGCAGAGTAACAGGTTT
GGATCCAGCGCTGCCGGGATTCCATGTACTCGCCTCCGAAAAAACTCGATTGGATCCCAC
GGACGCGGTATTCGTCGACGTCATACACTCCTGCGGAGGTGTATTAGGTTTTCTTCAACC
AGTGGGAAAAGCCGACTTTTATCCGAATGCTGGCACGGCGATTCAGCCCGGATGTTGTTG
CGTCCCTGAGATAATGGAGGCTTGCAGTCATGGACGGTCATATGTATACTTCACAGAAAG
TATAAATTCGAAAACAGGGCTGTTGGCTAGAAAATGCGACAGC
>TRINITY_DN42179_c0_g2_i5 len=1557 path=[8291:0-119 8412:120-281 8408:282-769 8417:770-806 8415:807-828 @8411@!:829-955 8406:956-1134 8413:1135-1216 @8410@!:1217-1470 8333:1471-1492 8334:1493-1525 8335:1526-1556] [-1, 8291, 8412, 8408, 8417, 8415, 8411, 8406, 8413, 8410, 8333, 8334, 8335, -2]
AAGTATTTTTCATTGTTGAATCTTTCGCATTCATTACTTTTCTGAAGTGCTTGTTTTAAA
TACTGCGAAGTGTATATCGAGCAAGCAATCGTCTATTCAGTGTGATACGCATTGTTTGAA
ACACACATGTCAGAAATGTGATGCAAATTATCCACGAGTCGCTTTGTTGTAAAACAACGC
GTTAAATTTATCACTTATAAAATTGTCAGTTGTTTATCGCCAAACGCAAAATTATCGGAT
AATTAGCCGGTTTCAATGCAGGTCGCGCGCGATACGAAGTCGTACGCTACTCAATTCGAT
ACAAACCTACATCCTTCTGAATGTAATTACAATGTACCGCTTGACAGTACTTCCGCGCTG
TCATGATACAACATACGATAAAAGAAGAGAAACTAGGTCAAGCAAAGGGGTACCAGCGTT
TTATCACAATGCCGCCAGAATTTAAAAAGGAGTCTTCATCCTGAGACATTAGTAACTTGA
TTTCTATAACCGTCGTTTGCGAAATTCGTACAACTCGCGATTGATATCTTTTGCTTCTAA
GGATATTAAATCAGTAAGATATTAAATCAGTAAAATGTTATCGAGTTTAGTGTTGAAACA
AATCTTCGTTCTTGTTATACTACGGTATTTCGTATATTCGCAACAGTGGGAAAGCGGTTT
GCGCCAAAAATACGACGGTTATGGAGAGGATTGGATATTTATGCCTGACGGCAACGGGCA
GCCCCAAGTAGCAGTGTTCAAGATCCAAGACAACGAAAAGAGAGGCTTATTGGATGGCTC
GGAAATAGCCTATATAATCTATACTCGATCTAATCCGAAAGAAGGCACACGGATGACTCT
AAATGACACTACGAATCTTGCTGCCTCGGACTTCAAGGCTACGCGAAAAACAAAGTTCAT
AACGCACGGATGGAAGTCGAGCGCTATGAGTACCGGACTTTTGAACATGAAAGAAGCTTT
TCTCACTCATGGCGACTACAACGTTATCCTCGTGGATTGGGAACCCTTGGCCGCGAGCAC
ATTCTACTTGGGTCCGATGCAGAATACCGTAAGAGTCGGGACTGATGCCGCCAACTTTAT
AGACTTTTTAGTGAGCGAGACTGGACTGAAAACAGATGACATTCATTTTATCGGTATACT
ACTTTGTATAAACAATACTATTATTCATAATCGTAATTTGCCATTTATCTGCAAGGTCAT
TCCCTCGGGGCACACGTTGCTGGGAATGCTGGTAGTGCGACGACCTCCGGAAAGTTGAGC
AGAGTAACAGGTTTGGATCCAGCGCTGCCGGGATTCCATGTACTCGCCTCCGAAAAAACT
CGATTGGATCCCACGGACGCGGTATTCGTCGACGTCATACACTCCTGCGGAGGTGTATTA
GGTTTTCTTCAACCAGTGGGAAAAGCCGACTTTTATCCGAATGCTGGCACGGCGATTCAG
CCCGGATGTTGTTGCGTCCCTGAGATAATGGAGGCTTGCAGTCATGGACGGTCATATGTA
TACTTCACAGAAAGTATAAATTCGAAAACAGGGCTGTTGGCTAGAAAATGCGACAGC
>TRINITY_DN42179_c0_g2_i6 len=1495 path=[8291:0-119 8412:120-281 8408:282-769 8417:770-806 8415:807-828 @8411@!:829-955 8406:956-1134 8287:1135-1154 @8410@!:1155-1408 8333:1409-1430 8334:1431-1463 8335:1464-1494] [-1, 8291, 8412, 8408, 8417, 8415, 8411, 8406, 8287, 8410, 8333, 8334, 8335, -2]
AAGTATTTTTCATTGTTGAATCTTTCGCATTCATTACTTTTCTGAAGTGCTTGTTTTAAA
TACTGCGAAGTGTATATCGAGCAAGCAATCGTCTATTCAGTGTGATACGCATTGTTTGAA
ACACACATGTCAGAAATGTGATGCAAATTATCCACGAGTCGCTTTGTTGTAAAACAACGC
GTTAAATTTATCACTTATAAAATTGTCAGTTGTTTATCGCCAAACGCAAAATTATCGGAT
AATTAGCCGGTTTCAATGCAGGTCGCGCGCGATACGAAGTCGTACGCTACTCAATTCGAT
ACAAACCTACATCCTTCTGAATGTAATTACAATGTACCGCTTGACAGTACTTCCGCGCTG
TCATGATACAACATACGATAAAAGAAGAGAAACTAGGTCAAGCAAAGGGGTACCAGCGTT
TTATCACAATGCCGCCAGAATTTAAAAAGGAGTCTTCATCCTGAGACATTAGTAACTTGA
TTTCTATAACCGTCGTTTGCGAAATTCGTACAACTCGCGATTGATATCTTTTGCTTCTAA
GGATATTAAATCAGTAAGATATTAAATCAGTAAAATGTTATCGAGTTTAGTGTTGAAACA
AATCTTCGTTCTTGTTATACTACGGTATTTCGTATATTCGCAACAGTGGGAAAGCGGTTT
GCGCCAAAAATACGACGGTTATGGAGAGGATTGGATATTTATGCCTGACGGCAACGGGCA
GCCCCAAGTAGCAGTGTTCAAGATCCAAGACAACGAAAAGAGAGGCTTATTGGATGGCTC
GGAAATAGCCTATATAATCTATACTCGATCTAATCCGAAAGAAGGCACACGGATGACTCT
AAATGACACTACGAATCTTGCTGCCTCGGACTTCAAGGCTACGCGAAAAACAAAGTTCAT
AACGCACGGATGGAAGTCGAGCGCTATGAGTACCGGACTTTTGAACATGAAAGAAGCTTT
TCTCACTCATGGCGACTACAACGTTATCCTCGTGGATTGGGAACCCTTGGCCGCGAGCAC
ATTCTACTTGGGTCCGATGCAGAATACCGTAAGAGTCGGGACTGATGCCGCCAACTTTAT
AGACTTTTTAGTGAGCGAGACTGGACTGAAAACAGATGACATTCATTTTATCGGTCATTC
CCTCGGGGCACACGTTGCTGGGAATGCTGGTAGTGCGACGACCTCCGGAAAGTTGAGCAG
AGTAACAGGTTTGGATCCAGCGCTGCCGGGATTCCATGTACTCGCCTCCGAAAAAACTCG
ATTGGATCCCACGGACGCGGTATTCGTCGACGTCATACACTCCTGCGGAGGTGTATTAGG
TTTTCTTCAACCAGTGGGAAAAGCCGACTTTTATCCGAATGCTGGCACGGCGATTCAGCC
CGGATGTTGTTGCGTCCCTGAGATAATGGAGGCTTGCAGTCATGGACGGTCATATGTATA
CTTCACAGAAAGTATAAATTCGAAAACAGGGCTGTTGGCTAGAAAATGCGACAGC
>TRINITY_DN42179_c0_g2_i7 len=1563 path=[8291:0-119 8412:120-281 8408:282-769 8417:770-806 8415:807-828 @8411@!:829-955 8406:956-1134 8287:1135-1154 @8410@!:1155-1408 8404:1409-1498 8418:1499-1531 8279:1532-1562] [-1, 8291, 8412, 8408, 8417, 8415, 8411, 8406, 8287, 8410, 8404, 8418, 8279, -2]
AAGTATTTTTCATTGTTGAATCTTTCGCATTCATTACTTTTCTGAAGTGCTTGTTTTAAA
TACTGCGAAGTGTATATCGAGCAAGCAATCGTCTATTCAGTGTGATACGCATTGTTTGAA
ACACACATGTCAGAAATGTGATGCAAATTATCCACGAGTCGCTTTGTTGTAAAACAACGC
GTTAAATTTATCACTTATAAAATTGTCAGTTGTTTATCGCCAAACGCAAAATTATCGGAT
AATTAGCCGGTTTCAATGCAGGTCGCGCGCGATACGAAGTCGTACGCTACTCAATTCGAT
ACAAACCTACATCCTTCTGAATGTAATTACAATGTACCGCTTGACAGTACTTCCGCGCTG
TCATGATACAACATACGATAAAAGAAGAGAAACTAGGTCAAGCAAAGGGGTACCAGCGTT
TTATCACAATGCCGCCAGAATTTAAAAAGGAGTCTTCATCCTGAGACATTAGTAACTTGA
TTTCTATAACCGTCGTTTGCGAAATTCGTACAACTCGCGATTGATATCTTTTGCTTCTAA
GGATATTAAATCAGTAAGATATTAAATCAGTAAAATGTTATCGAGTTTAGTGTTGAAACA
AATCTTCGTTCTTGTTATACTACGGTATTTCGTATATTCGCAACAGTGGGAAAGCGGTTT
GCGCCAAAAATACGACGGTTATGGAGAGGATTGGATATTTATGCCTGACGGCAACGGGCA
GCCCCAAGTAGCAGTGTTCAAGATCCAAGACAACGAAAAGAGAGGCTTATTGGATGGCTC
GGAAATAGCCTATATAATCTATACTCGATCTAATCCGAAAGAAGGCACACGGATGACTCT
AAATGACACTACGAATCTTGCTGCCTCGGACTTCAAGGCTACGCGAAAAACAAAGTTCAT
AACGCACGGATGGAAGTCGAGCGCTATGAGTACCGGACTTTTGAACATGAAAGAAGCTTT
TCTCACTCATGGCGACTACAACGTTATCCTCGTGGATTGGGAACCCTTGGCCGCGAGCAC
ATTCTACTTGGGTCCGATGCAGAATACCGTAAGAGTCGGGACTGATGCCGCCAACTTTAT
AGACTTTTTAGTGAGCGAGACTGGACTGAAAACAGATGACATTCATTTTATCGGTCATTC
CCTCGGGGCACACGTTGCTGGGAATGCTGGTAGTGCGACGACCTCCGGAAAGTTGAGCAG
AGTAACAGGTTTGGATCCAGCGCTGCCGGGATTCCATGTACTCGCCTCCGAAAAAACTCG
ATTGGATCCCACGGACGCGGTATTCGTCGACGTCATACACTCCTGCGGAGGTGTATTAGG
TTTTCTTCAACCAGTGGGAAAAGCCGACTTTTATCCGAATGCTGGCACGGCGATTCAGCC
CGGATGTTGTTGCGTCCCTGAGATAATGGGTAAAGTATGCTCTGTCATTAGCACAAATTG
TTATAATAGACATCTTATTTTTTTTAATTTATTCTAGAGGCTTGCAGTCATGGACGGTCA
TATGTATACTTCACAGAAAGTATAAATTCGAAAACAGGGCTGTTGGCTAGAAAATGCGAC
AGC
>TRINITY_DN42179_c0_g2_i11 len=936 path=[8372:0-37 8417:38-74 8414:75-202 @8411@!:203-329 8406:330-508 8287:509-528 @8410@!:529-782 8404:783-872 8418:873-905 8386:906-924 8316:925-935] [-1, 8372, 8417, 8414, 8411, 8406, 8287, 8410, 8404, 8418, 8386, 8316, -2]
TGTGTTTGAGATCCGAGACAACGAAAAGAGAGGCTTATTGGATGGCTCGGAAATAGCCTA
TATAATCTATACTCGGTACCCAATTGCTAGTCCCAATATGCGTATTACCTTTCAACGTGC
TATTGCGCCATAATATTCTGTCGTTATTTACTTGATCTTAGCTTCCCGTAATGTTTTTAA
GATCTAATCCGAAAGAAGGCACACGGATGACTCTAAATGACACTACGAATCTTGCTGCCT
CGGACTTCAAGGCTACGCGAAAAACAAAGTTCATAACGCACGGATGGAAGTCGAGCGCTA
TGAGTACCGGACTTTTGAACATGAAAGAAGCTTTTCTCACTCATGGCGACTACAACGTTA
TCCTCGTGGATTGGGAACCCTTGGCCGCGAGCACATTCTACTTGGGTCCGATGCAGAATA
CCGTAAGAGTCGGGACTGATGCCGCCAACTTTATAGACTTTTTAGTGAGCGAGACTGGAC
TGAAAACAGATGACATTCATTTTATCGGTCATTCCCTCGGGGCACACGTTGCTGGGAATG
CTGGTAGTGCGACGACCTCCGGAAAGTTGAGCAGAGTAACAGGTTTGGATCCAGCGCTGC
CGGGATTCCATGTACTCGCCTCCGAAAAAACTCGATTGGATCCCACGGACGCGGTATTCG
TCGACGTCATACACTCCTGCGGAGGTGTATTAGGTTTTCTTCAACCAGTGGGAAAAGCCG
ACTTTTATCCGAATGCTGGCACGGCGATTCAGCCCGGATGTTGTTGCGTCCCTGAGATAA
TGGGTAAAGTATGCTCTGTCATTAGCACAAATTGTTATAATAGACATCTTATTTTTTTTA
ATTTATTCTAGAGGCTTGCAGTCATGGACGGTCATATGTATACTTCACAGAAAGTATAAA
TTCGAATCCCAGCTGTCGCATTTTCTAGCCAACAGC
>TRINITY_DN39348_c0_g1_i2 len=1711 path=[6672:0-54 6673:55-82 6674:83-106 6675:107-107 6745:108-299 6765:300-334 6764:335-358 6761:359-494 6703:495-511 @6751@!:512-600 6760:601-843 6742:844-936 6750:937-1004 6762:1005-1037 @6759@!:1038-1601 6749:1602-1650 6725:1651-1674 6726:1675-1710] [-1, 6672, 6673, 6674, 6675, 6745, 6765, 6764, 6761, 6703, 6751, 6760, 6742, 6750, 6762, 6759, 6749, 6725, 6726, -2]
GAAAACGATATCACGATGTCTGCTGTTGCAACGTTCTTCATATTTCTATTCCTAAATGTA
CCTTTTAATACAGCTGAATTATTAGGTAATCGACCGTCGATTCAAAATTTTCAAGACCGC
CATCCCGAAGAAGGTATCTTGGAAGCTCTCTTGAATCCGACATCAATTATTTCAAATGAT
CCTGCGATCGGTAATATATTCGAGTTAGAATTTAAAGCAGAGGATATAAGTTATGAGCTT
TATACGAAGGACAATAAAGAGCAATCTGTATCTCTACGAGTGGGTGATGCTACTCGACTG
AAGGAGTCACCGTTTAATCCTGCCTGGCCAACCAAGATTATTATTCACGGATGGACAGAC
AACGGAAATGCTTTCTGGCTACACGACATTCGGCGAAATTATCTTAGCGTTGGGGATTAT
AACGTAATTTGCATAGACTGGTCCACCGGTTCGAGCAAAGAATATCTAACGTCCGTCAAA
CTTACTCATCAGGTGGGAGAATACGTGGCTGCGTTTATCGAATTTCTAAGATCAGAGACT
GAAGTTTCTTTCGATGATATTCACATTTTGGGGCATAGTTTGGGTGCTCATATAGCCGGA
TACATCGGTAATTACATGTCGAAGAAACTCGGTCGAATCACCGGACTCGATCCGGCTGGA
CCGGCATTTGAGACACCTTACTTTAAAGATACAGAGGAGCGCTTGGACGCTACGGACGCC
AATTTTGTGGATGTTATTCACACTTGTGCCGGCAGTTTAGGCTTCCTCAGACCCATCGGC
CACGTGGATTTTTATCCGAACGGAGGAACGTTTAGACAACCTGGATGCCCTGTATTTTCA
TCCCGTACGATGTCAACATTGAATTTTTTACAATATTACGTGCACGAAGATATTGATCTA
CCTTGTATTTTTAGAAACCTGCAGTCACAATAGAGCGTACCAGTTTTTTGCCGAATCCAT
TGTGCATCCTGATAGCTTCGTCGCCGTGCAATGCTCCAGCTGGATGGACTTCCAACTTAA
TAAATGCGACAATAATAATTTCGTCGTTATGGGTGAATTTGTCAACACCGACGCTCAAGG
TATTTATTATCTACAAACCAATGCGCAGGCACCGTTTGGAAAGGGCAAGATAAAATGAAC
AATAGTGGAAATAGAACGTAACTTCAATATATATACTTACGATACGTATATATGTATTTC
ATTAGAGTTAGCGATATCGCAAGAAAACGTACAAACGTAGAAAGTACTTTACTCTTATAT
GATATCTCTATTACAAATATATTACGATATATAAAATAAGCCGATATAAAATAATAAAAA
AATTACGCATATAGATATTTGCATGTAATAATGGAGTATACTGCGCACGTTTAGTTTTAT
TGTTTAAGCCATTTCAGCAAGCGTCGCCTCTCCAGTGGACGGTTTCTCGATTTCATCTCC
AAATAGCATACGATATTTTTTACGGACTATATCCCAATCGACAACGTTTTGTATCTTCGG
AATATTATTTAAAGAAGTTTGACTGGTAGCCGAACTTGATTGAAGCAATGAGAAGTTAAT
TCGTTCCTTCGCTGCTCGCGGTAGTGGAAGCATTCTAGTGTTCTAAAATGAAATAGAAAG
AGGACGTGTGTAAAATTTATTTAACAAAAAAGAAAAAGTTTAATGTGTCTTTAAACTTTA
ATTTTATTATAAAAACATTTAAAAATTTTCG
>TRINITY_DN39348_c0_g1_i3 len=2411 path=[6721:0-54 6722:55-77 6745:78-269 6765:270-304 6764:305-328 6761:329-464 6757:465-632 6763:633-773 @6751@!:774-862 6760:863-1105 6719:1106-1128 6750:1129-1196 6762:1197-1229 @6759@!:1230-1793 6748:1794-1822 6739:1823-1846 6754:1847-1868 6747:1869-1892 6738:1893-2012 6716:2013-2036 6758:2037-2234 6708:2235-2410] [-1, 6721, 6722, 6745, 6765, 6764, 6761, 6757, 6763, 6751, 6760, 6719, 6750, 6762, 6759, 6748, 6739, 6754, 6747, 6738, 6716, 6758, 6708, -2]
GAAAACGATATCACGATGTCTGCTGTTGCAACGTTCTTCATATTTCTATTCCTAAGTAAT
CGACCGTCGATTCAAAATTTTCAAGACCGCCATCCCGAAGAAGGTATCTTGGAAGCTCTC
TTGAATCCGACATCAATTATTTCAAATGATCCTGCGATCGGTAATATATTCGAGTTAGAA
TTTAAAGCAGAGGATATAAGTTATGAGCTTTATACGAAGGACAATAAAGAGCAATCTGTA
TCTCTACGAGTGGGTGATGCTACTCGACTGAAGGAGTCACCGTTTAATCCTGCCTGGCCA
ACCAAGATTATTATTCACGGATGGACAGACAACGGAAATGCTTTCTGGCTACACGACATT
CGGCGAAATTATCTTAGCGTTGGGGATTATAACGTAATTTGCATAGACTGGTCCACCGGT
TCGAGCAAAGAATATCTAACGTCCGTCAAACTTACTCATCAGGTGAGCGATGAAACGATT
GACATTATTATATGAAAGATACTTGAATTAGTAAAAAGAATTAAATCTTGATTTTTTGAA
AAATATTGCTCGCAAAATTTATATCAATGCAGAATATAATAAAAAAGGCTTGTTTTAAAG
AATAACAAATTGTATGCGAACCGTCGCAATAAAAGATAGAGATGAAATTGATTTCGCAAA
GTTACGAGAATTCTTGATTCAATTTCACGCGCATTTATATTTTACAAGGTATTTTGTGAG
AACGTGATGCGAAATCAAGATTCGTGTTTTGCAGGTGGGAGAATACGTGGCTGCGTTTAT
CGAATTTCTAAGATCAGAGACTGAAGTTTCTTTCGATGATATTCACATTTTGGGGCATAG
TTTGGGTGCTCATATAGCCGGATACATCGGTAATTACATGTCGAAGAAACTCGGTCGAAT
CACCGGACTCGATCCGGCTGGACCGGCATTTGAGACACCTTACTTTAAAGATACAGAGGA
GCGCTTGGACGCTACGGACGCCAATTTTGTGGATGTTATTCACACTTGTGCCGGCAGTTT
AGGCTTCCTCAGACCCATCGGCCACGTGGATTTTTATCCGAACGGAGGAACGTTTAGACA
ACCTGGATGCCCTGTATTTTCATCCCAAACCTGCAGTCACAATAGAGCGTACCAGTTTTT
TGCCGAATCCATTGTGCATCCTGATAGCTTCGTCGCCGTGCAATGCTCCAGCTGGATGGA
CTTCCAACTTAATAAATGCGACAATAATAATTTCGTCGTTATGGGTGAATTTGTCAACAC
CGACGCTCAAGGTATTTATTATCTACAAACCAATGCGCAGGCACCGTTTGGAAAGGGCAA
GATAAAATGAACAATAGTGGAAATAGAACGTAACTTCAATATATATACTTACGATACGTA
TATATGTATTTCATTAGAGTTAGCGATATCGCAAGAAAACGTACAAACGTAGAAAGTACT
TTACTCTTATATGATATCTCTATTACAAATATATTACGATATATAAAATAAGCCGATATA
AAATAATAAAAAAATTACGCATATAGATATTTGCATGTAATAATGGAGTATACTGCGCAC
GTTTAGTTTTATTGTTTAAGCCATTTCAGCAAGCGTCGCCTCTCCAGTGGACGGTTTCTC
GATTTCATCTCCAAATAGCATACGATATTTTTTACGGACTATATCCCAATCGACAACGTT
TTGTATCTTCGGAATATTATTTAAAGAAGTTTGACTGGTAGCCGAACTTGATTGAAGCAA
TGAGAAGTTAATTCGTTCCTTCGCTGCTCGCGGTAGTGGAAGCATTCTAGTGTTGGTAGA
ATATTTTTTTGGAAATACACTTGGATGCATATCAGGTTCCATATATCCACGAGATCTGCC
GATTTTCTGTTTTGCAATTCGTTCCTTCATACAAGCATTCTTAAGATATGCTGCCCATGT
GGTAACTAAGTTTAATGGCGCTGGAGCTGTGCTTGCTTTTTGCATCTTACGAACTAATTT
GCTAAGACCGTATTTCCATTCGATGTCACTCTGTGATTGAATCTTGTGATATGTGTCGCT
CATCATAGCAATTAATAGATTAATCAACACTATAACACTGACGAGCATGTATAATGAAAA
TGACACCTTGAAAAAATTAAATGTCCACCGTGGCTGCTCGTTCTTCTTTAATGTAAGTAT
AAAGGCTTCGACGTCTTTTTGGCCGAAAATGGCGAAGAAAAGATTCTCCGTGATATCGAT
GGCATTAACTTTCACGTCAAATGTAACGTGGAACGATCCCTATGCACACGGGTATTCCCC
ATGGTAGCCTCTAAAACGTGTTATAGGTAATTGATTAGACTATGGATCACAAGGAGTACA
GGTTTGCGAGCTAACAATAACTGTACAGGCGACGCAAAGTCGAGCTTAGATGTTTATTTA
CGAAATTATTA
>TRINITY_DN39348_c0_g1_i4 len=1641 path=[6672:0-54 6673:55-82 6674:83-106 6675:107-107 6745:108-299 6765:300-334 6764:335-358 6761:359-494 6703:495-511 @6751@!:512-600 6760:601-843 6719:844-866 6750:867-934 6762:935-967 @6759@!:968-1531 6749:1532-1580 6725:1581-1604 6726:1605-1640] [-1, 6672, 6673, 6674, 6675, 6745, 6765, 6764, 6761, 6703, 6751, 6760, 6719, 6750, 6762, 6759, 6749, 6725, 6726, -2]
GAAAACGATATCACGATGTCTGCTGTTGCAACGTTCTTCATATTTCTATTCCTAAATGTA
CCTTTTAATACAGCTGAATTATTAGGTAATCGACCGTCGATTCAAAATTTTCAAGACCGC
CATCCCGAAGAAGGTATCTTGGAAGCTCTCTTGAATCCGACATCAATTATTTCAAATGAT
CCTGCGATCGGTAATATATTCGAGTTAGAATTTAAAGCAGAGGATATAAGTTATGAGCTT
TATACGAAGGACAATAAAGAGCAATCTGTATCTCTACGAGTGGGTGATGCTACTCGACTG
AAGGAGTCACCGTTTAATCCTGCCTGGCCAACCAAGATTATTATTCACGGATGGACAGAC
AACGGAAATGCTTTCTGGCTACACGACATTCGGCGAAATTATCTTAGCGTTGGGGATTAT
AACGTAATTTGCATAGACTGGTCCACCGGTTCGAGCAAAGAATATCTAACGTCCGTCAAA
CTTACTCATCAGGTGGGAGAATACGTGGCTGCGTTTATCGAATTTCTAAGATCAGAGACT
GAAGTTTCTTTCGATGATATTCACATTTTGGGGCATAGTTTGGGTGCTCATATAGCCGGA
TACATCGGTAATTACATGTCGAAGAAACTCGGTCGAATCACCGGACTCGATCCGGCTGGA
CCGGCATTTGAGACACCTTACTTTAAAGATACAGAGGAGCGCTTGGACGCTACGGACGCC
AATTTTGTGGATGTTATTCACACTTGTGCCGGCAGTTTAGGCTTCCTCAGACCCATCGGC
CACGTGGATTTTTATCCGAACGGAGGAACGTTTAGACAACCTGGATGCCCTGTATTTTCA
TCCCAAACCTGCAGTCACAATAGAGCGTACCAGTTTTTTGCCGAATCCATTGTGCATCCT
GATAGCTTCGTCGCCGTGCAATGCTCCAGCTGGATGGACTTCCAACTTAATAAATGCGAC
AATAATAATTTCGTCGTTATGGGTGAATTTGTCAACACCGACGCTCAAGGTATTTATTAT
CTACAAACCAATGCGCAGGCACCGTTTGGAAAGGGCAAGATAAAATGAACAATAGTGGAA
ATAGAACGTAACTTCAATATATATACTTACGATACGTATATATGTATTTCATTAGAGTTA
GCGATATCGCAAGAAAACGTACAAACGTAGAAAGTACTTTACTCTTATATGATATCTCTA
TTACAAATATATTACGATATATAAAATAAGCCGATATAAAATAATAAAAAAATTACGCAT
ATAGATATTTGCATGTAATAATGGAGTATACTGCGCACGTTTAGTTTTATTGTTTAAGCC
ATTTCAGCAAGCGTCGCCTCTCCAGTGGACGGTTTCTCGATTTCATCTCCAAATAGCATA
CGATATTTTTTACGGACTATATCCCAATCGACAACGTTTTGTATCTTCGGAATATTATTT
AAAGAAGTTTGACTGGTAGCCGAACTTGATTGAAGCAATGAGAAGTTAATTCGTTCCTTC
GCTGCTCGCGGTAGTGGAAGCATTCTAGTGTTCTAAAATGAAATAGAAAGAGGACGTGTG
TAAAATTTATTTAACAAAAAAGAAAAAGTTTAATGTGTCTTTAAACTTTAATTTTATTAT
AAAAACATTTAAAAATTTTCG
>TRINITY_DN39348_c0_g1_i5 len=2277 path=[6721:0-54 6722:55-77 6745:78-269 6765:270-304 6764:305-328 6761:329-464 6703:465-481 @6751@!:482-570 6760:571-813 6742:814-906 6750:907-974 6762:975-1007 @6759@!:1008-1571 6748:1572-1600 6739:1601-1624 6754:1625-1646 6747:1647-1670 6738:1671-1790 6716:1791-1814 6758:1815-2012 6746:2013-2275 6730:2276-2276] [-1, 6721, 6722, 6745, 6765, 6764, 6761, 6703, 6751, 6760, 6742, 6750, 6762, 6759, 6748, 6739, 6754, 6747, 6738, 6716, 6758, 6746, 6730, -2]
GAAAACGATATCACGATGTCTGCTGTTGCAACGTTCTTCATATTTCTATTCCTAAGTAAT
CGACCGTCGATTCAAAATTTTCAAGACCGCCATCCCGAAGAAGGTATCTTGGAAGCTCTC
TTGAATCCGACATCAATTATTTCAAATGATCCTGCGATCGGTAATATATTCGAGTTAGAA
TTTAAAGCAGAGGATATAAGTTATGAGCTTTATACGAAGGACAATAAAGAGCAATCTGTA
TCTCTACGAGTGGGTGATGCTACTCGACTGAAGGAGTCACCGTTTAATCCTGCCTGGCCA
ACCAAGATTATTATTCACGGATGGACAGACAACGGAAATGCTTTCTGGCTACACGACATT
CGGCGAAATTATCTTAGCGTTGGGGATTATAACGTAATTTGCATAGACTGGTCCACCGGT
TCGAGCAAAGAATATCTAACGTCCGTCAAACTTACTCATCAGGTGGGAGAATACGTGGCT
GCGTTTATCGAATTTCTAAGATCAGAGACTGAAGTTTCTTTCGATGATATTCACATTTTG
GGGCATAGTTTGGGTGCTCATATAGCCGGATACATCGGTAATTACATGTCGAAGAAACTC
GGTCGAATCACCGGACTCGATCCGGCTGGACCGGCATTTGAGACACCTTACTTTAAAGAT
ACAGAGGAGCGCTTGGACGCTACGGACGCCAATTTTGTGGATGTTATTCACACTTGTGCC
GGCAGTTTAGGCTTCCTCAGACCCATCGGCCACGTGGATTTTTATCCGAACGGAGGAACG
TTTAGACAACCTGGATGCCCTGTATTTTCATCCCGTACGATGTCAACATTGAATTTTTTA
CAATATTACGTGCACGAAGATATTGATCTACCTTGTATTTTTAGAAACCTGCAGTCACAA
TAGAGCGTACCAGTTTTTTGCCGAATCCATTGTGCATCCTGATAGCTTCGTCGCCGTGCA
ATGCTCCAGCTGGATGGACTTCCAACTTAATAAATGCGACAATAATAATTTCGTCGTTAT
GGGTGAATTTGTCAACACCGACGCTCAAGGTATTTATTATCTACAAACCAATGCGCAGGC
ACCGTTTGGAAAGGGCAAGATAAAATGAACAATAGTGGAAATAGAACGTAACTTCAATAT
ATATACTTACGATACGTATATATGTATTTCATTAGAGTTAGCGATATCGCAAGAAAACGT
ACAAACGTAGAAAGTACTTTACTCTTATATGATATCTCTATTACAAATATATTACGATAT
ATAAAATAAGCCGATATAAAATAATAAAAAAATTACGCATATAGATATTTGCATGTAATA
ATGGAGTATACTGCGCACGTTTAGTTTTATTGTTTAAGCCATTTCAGCAAGCGTCGCCTC
TCCAGTGGACGGTTTCTCGATTTCATCTCCAAATAGCATACGATATTTTTTACGGACTAT
ATCCCAATCGACAACGTTTTGTATCTTCGGAATATTATTTAAAGAAGTTTGACTGGTAGC
CGAACTTGATTGAAGCAATGAGAAGTTAATTCGTTCCTTCGCTGCTCGCGGTAGTGGAAG
CATTCTAGTGTTGGTAGAATATTTTTTTGGAAATACACTTGGATGCATATCAGGTTCCAT
ATATCCACGAGATCTGCCGATTTTCTGTTTTGCAATTCGTTCCTTCATACAAGCATTCTT
AAGATATGCTGCCCATGTGGTAACTAAGTTTAATGGCGCTGGAGCTGTGCTTGCTTTTTG
CATCTTACGAACTAATTTGCTAAGACCGTATTTCCATTCGATGTCACTCTGTGATTGAAT
CTTGTGATATGTGTCGCTCATCATAGCAATTAATAGATTAATCAACACTATAACACTGAC
GAGCATGTATAATGAAAATGACACCTTGAAAAAATTAAATGTCCACCGTGGCTGCTCGTT
CTTCTTTAATGTAAGTATAAAGGCTTCGACGTCTTTTTGGCCGAAAATGGCGAAGAAAAG
ATTCTCCGTGATATCGATGGCATTAACTTTCACTGTGCAAACAGAGAAAAAGAACGGTAA
GTCTCAAAAGAATCTTACTGATGTATTAATCTCAATTGTCATACCTATGTCATTAAAAAT
TATAGCATTTGAATTAGTTTTATTCCTACGCTAATAGAGCGGTATAGTACAACTGAGGCA
GAGTGTTCCTAACTAGTAATTATTTAGACATTGCAGATATAATTGCAAATTTTAGACTAC
ATCACTGCGGATTGATATTATCGCTATTCTATTCATTGTCATTCTGATTATAAGCAT
>TRINITY_DN39348_c0_g1_i6 len=2149 path=[6672:0-54 6673:55-82 6674:83-106 6675:107-107 6745:108-299 6765:300-334 6764:335-358 6761:359-494 6703:495-511 @6751@!:512-600 6760:601-843 6719:844-866 6750:867-934 6762:935-967 @6759@!:968-1531 6748:1532-1560 6739:1561-1584 6754:1585-1606 6747:1607-1630 6738:1631-1750 6716:1751-1774 6758:1775-1972 6708:1973-2148] [-1, 6672, 6673, 6674, 6675, 6745, 6765, 6764, 6761, 6703, 6751, 6760, 6719, 6750, 6762, 6759, 6748, 6739, 6754, 6747, 6738, 6716, 6758, 6708, -2]
GAAAACGATATCACGATGTCTGCTGTTGCAACGTTCTTCATATTTCTATTCCTAAATGTA
CCTTTTAATACAGCTGAATTATTAGGTAATCGACCGTCGATTCAAAATTTTCAAGACCGC
CATCCCGAAGAAGGTATCTTGGAAGCTCTCTTGAATCCGACATCAATTATTTCAAATGAT
CCTGCGATCGGTAATATATTCGAGTTAGAATTTAAAGCAGAGGATATAAGTTATGAGCTT
TATACGAAGGACAATAAAGAGCAATCTGTATCTCTACGAGTGGGTGATGCTACTCGACTG
AAGGAGTCACCGTTTAATCCTGCCTGGCCAACCAAGATTATTATTCACGGATGGACAGAC
AACGGAAATGCTTTCTGGCTACACGACATTCGGCGAAATTATCTTAGCGTTGGGGATTAT
AACGTAATTTGCATAGACTGGTCCACCGGTTCGAGCAAAGAATATCTAACGTCCGTCAAA
CTTACTCATCAGGTGGGAGAATACGTGGCTGCGTTTATCGAATTTCTAAGATCAGAGACT
GAAGTTTCTTTCGATGATATTCACATTTTGGGGCATAGTTTGGGTGCTCATATAGCCGGA
TACATCGGTAATTACATGTCGAAGAAACTCGGTCGAATCACCGGACTCGATCCGGCTGGA
CCGGCATTTGAGACACCTTACTTTAAAGATACAGAGGAGCGCTTGGACGCTACGGACGCC
AATTTTGTGGATGTTATTCACACTTGTGCCGGCAGTTTAGGCTTCCTCAGACCCATCGGC
CACGTGGATTTTTATCCGAACGGAGGAACGTTTAGACAACCTGGATGCCCTGTATTTTCA
TCCCAAACCTGCAGTCACAATAGAGCGTACCAGTTTTTTGCCGAATCCATTGTGCATCCT
GATAGCTTCGTCGCCGTGCAATGCTCCAGCTGGATGGACTTCCAACTTAATAAATGCGAC
AATAATAATTTCGTCGTTATGGGTGAATTTGTCAACACCGACGCTCAAGGTATTTATTAT
CTACAAACCAATGCGCAGGCACCGTTTGGAAAGGGCAAGATAAAATGAACAATAGTGGAA
ATAGAACGTAACTTCAATATATATACTTACGATACGTATATATGTATTTCATTAGAGTTA
GCGATATCGCAAGAAAACGTACAAACGTAGAAAGTACTTTACTCTTATATGATATCTCTA
TTACAAATATATTACGATATATAAAATAAGCCGATATAAAATAATAAAAAAATTACGCAT
ATAGATATTTGCATGTAATAATGGAGTATACTGCGCACGTTTAGTTTTATTGTTTAAGCC
ATTTCAGCAAGCGTCGCCTCTCCAGTGGACGGTTTCTCGATTTCATCTCCAAATAGCATA
CGATATTTTTTACGGACTATATCCCAATCGACAACGTTTTGTATCTTCGGAATATTATTT
AAAGAAGTTTGACTGGTAGCCGAACTTGATTGAAGCAATGAGAAGTTAATTCGTTCCTTC
GCTGCTCGCGGTAGTGGAAGCATTCTAGTGTTGGTAGAATATTTTTTTGGAAATACACTT
GGATGCATATCAGGTTCCATATATCCACGAGATCTGCCGATTTTCTGTTTTGCAATTCGT
TCCTTCATACAAGCATTCTTAAGATATGCTGCCCATGTGGTAACTAAGTTTAATGGCGCT
GGAGCTGTGCTTGCTTTTTGCATCTTACGAACTAATTTGCTAAGACCGTATTTCCATTCG
ATGTCACTCTGTGATTGAATCTTGTGATATGTGTCGCTCATCATAGCAATTAATAGATTA
ATCAACACTATAACACTGACGAGCATGTATAATGAAAATGACACCTTGAAAAAATTAAAT
GTCCACCGTGGCTGCTCGTTCTTCTTTAATGTAAGTATAAAGGCTTCGACGTCTTTTTGG
CCGAAAATGGCGAAGAAAAGATTCTCCGTGATATCGATGGCATTAACTTTCACGTCAAAT
GTAACGTGGAACGATCCCTATGCACACGGGTATTCCCCATGGTAGCCTCTAAAACGTGTT
ATAGGTAATTGATTAGACTATGGATCACAAGGAGTACAGGTTTGCGAGCTAACAATAACT
GTACAGGCGACGCAAAGTCGAGCTTAGATGTTTATTTACGAAATTATTA
>TRINITY_DN39348_c0_g1_i7 len=2461 path=[6672:0-54 6673:55-82 6674:83-106 6675:107-107 6745:108-299 6765:300-334 6764:335-358 6761:359-494 6703:495-511 @6751@!:512-600 6760:601-843 6742:844-936 6750:937-1004 6762:1005-1037 @6759@!:1038-1601 6748:1602-1630 6739:1631-1654 6754:1655-1676 6747:1677-1700 6738:1701-1820 6716:1821-1844 6758:1845-2042 6746:2043-2305 6710:2306-2460] [-1, 6672, 6673, 6674, 6675, 6745, 6765, 6764, 6761, 6703, 6751, 6760, 6742, 6750, 6762, 6759, 6748, 6739, 6754, 6747, 6738, 6716, 6758, 6746, 6710, -2]
GAAAACGATATCACGATGTCTGCTGTTGCAACGTTCTTCATATTTCTATTCCTAAATGTA
CCTTTTAATACAGCTGAATTATTAGGTAATCGACCGTCGATTCAAAATTTTCAAGACCGC
CATCCCGAAGAAGGTATCTTGGAAGCTCTCTTGAATCCGACATCAATTATTTCAAATGAT
CCTGCGATCGGTAATATATTCGAGTTAGAATTTAAAGCAGAGGATATAAGTTATGAGCTT
TATACGAAGGACAATAAAGAGCAATCTGTATCTCTACGAGTGGGTGATGCTACTCGACTG
AAGGAGTCACCGTTTAATCCTGCCTGGCCAACCAAGATTATTATTCACGGATGGACAGAC
AACGGAAATGCTTTCTGGCTACACGACATTCGGCGAAATTATCTTAGCGTTGGGGATTAT
AACGTAATTTGCATAGACTGGTCCACCGGTTCGAGCAAAGAATATCTAACGTCCGTCAAA
CTTACTCATCAGGTGGGAGAATACGTGGCTGCGTTTATCGAATTTCTAAGATCAGAGACT
GAAGTTTCTTTCGATGATATTCACATTTTGGGGCATAGTTTGGGTGCTCATATAGCCGGA
TACATCGGTAATTACATGTCGAAGAAACTCGGTCGAATCACCGGACTCGATCCGGCTGGA
CCGGCATTTGAGACACCTTACTTTAAAGATACAGAGGAGCGCTTGGACGCTACGGACGCC
AATTTTGTGGATGTTATTCACACTTGTGCCGGCAGTTTAGGCTTCCTCAGACCCATCGGC
CACGTGGATTTTTATCCGAACGGAGGAACGTTTAGACAACCTGGATGCCCTGTATTTTCA
TCCCGTACGATGTCAACATTGAATTTTTTACAATATTACGTGCACGAAGATATTGATCTA
CCTTGTATTTTTAGAAACCTGCAGTCACAATAGAGCGTACCAGTTTTTTGCCGAATCCAT
TGTGCATCCTGATAGCTTCGTCGCCGTGCAATGCTCCAGCTGGATGGACTTCCAACTTAA
TAAATGCGACAATAATAATTTCGTCGTTATGGGTGAATTTGTCAACACCGACGCTCAAGG
TATTTATTATCTACAAACCAATGCGCAGGCACCGTTTGGAAAGGGCAAGATAAAATGAAC
AATAGTGGAAATAGAACGTAACTTCAATATATATACTTACGATACGTATATATGTATTTC
ATTAGAGTTAGCGATATCGCAAGAAAACGTACAAACGTAGAAAGTACTTTACTCTTATAT
GATATCTCTATTACAAATATATTACGATATATAAAATAAGCCGATATAAAATAATAAAAA
AATTACGCATATAGATATTTGCATGTAATAATGGAGTATACTGCGCACGTTTAGTTTTAT
TGTTTAAGCCATTTCAGCAAGCGTCGCCTCTCCAGTGGACGGTTTCTCGATTTCATCTCC
AAATAGCATACGATATTTTTTACGGACTATATCCCAATCGACAACGTTTTGTATCTTCGG
AATATTATTTAAAGAAGTTTGACTGGTAGCCGAACTTGATTGAAGCAATGAGAAGTTAAT
TCGTTCCTTCGCTGCTCGCGGTAGTGGAAGCATTCTAGTGTTGGTAGAATATTTTTTTGG
AAATACACTTGGATGCATATCAGGTTCCATATATCCACGAGATCTGCCGATTTTCTGTTT
TGCAATTCGTTCCTTCATACAAGCATTCTTAAGATATGCTGCCCATGTGGTAACTAAGTT
TAATGGCGCTGGAGCTGTGCTTGCTTTTTGCATCTTACGAACTAATTTGCTAAGACCGTA
TTTCCATTCGATGTCACTCTGTGATTGAATCTTGTGATATGTGTCGCTCATCATAGCAAT
TAATAGATTAATCAACACTATAACACTGACGAGCATGTATAATGAAAATGACACCTTGAA
AAAATTAAATGTCCACCGTGGCTGCTCGTTCTTCTTTAATGTAAGTATAAAGGCTTCGAC
GTCTTTTTGGCCGAAAATGGCGAAGAAAAGATTCTCCGTGATATCGATGGCATTAACTTT
CACTGTGCAAACAGAGAAAAAGAACGGTAAGTCTCAAAAGAATCTTACTGATGTATTAAT
CTCAATTGTCATACCTATGTCATTAAAAATTATAGCATTTGAATTAGTTTTATTCCTACG
CTAATAGAGCGGTATAGTACAACTGAGGCAGAGTGTTCCTAACTAGTAATTATTTAGACA
TTGCAGATATAATTGCAAATTTTAGACTACATCACTGCGGATTGATATTATCGCTATTCT
ATTCATTGTCATTCTGATTATAAGCAGAAAACATCATATAATATTTACAATTTTCGAGCT
ATTAAACTGTAGAATACTCATGCTGGCGATGGTCAACTATCCTAATCTTCGTTCAGTAAA
AATTGGCGATCAATCAGAAGAAAATTCAGCGAACTTTGTAAAACCTAAAACATGCGATGG
G
>TRINITY_DN39348_c0_g1_i8 len=2189 path=[6721:0-54 6722:55-77 6745:78-269 6765:270-304 6764:305-328 6761:329-464 6703:465-481 @6751@!:482-570 6760:571-813 6742:814-906 6750:907-974 6762:975-1007 @6759@!:1008-1571 6748:1572-1600 6739:1601-1624 6754:1625-1646 6747:1647-1670 6738:1671-1790 6716:1791-1814 6758:1815-2012 6708:2013-2188] [-1, 6721, 6722, 6745, 6765, 6764, 6761, 6703, 6751, 6760, 6742, 6750, 6762, 6759, 6748, 6739, 6754, 6747, 6738, 6716, 6758, 6708, -2]
GAAAACGATATCACGATGTCTGCTGTTGCAACGTTCTTCATATTTCTATTCCTAAGTAAT
CGACCGTCGATTCAAAATTTTCAAGACCGCCATCCCGAAGAAGGTATCTTGGAAGCTCTC
TTGAATCCGACATCAATTATTTCAAATGATCCTGCGATCGGTAATATATTCGAGTTAGAA
TTTAAAGCAGAGGATATAAGTTATGAGCTTTATACGAAGGACAATAAAGAGCAATCTGTA
TCTCTACGAGTGGGTGATGCTACTCGACTGAAGGAGTCACCGTTTAATCCTGCCTGGCCA
ACCAAGATTATTATTCACGGATGGACAGACAACGGAAATGCTTTCTGGCTACACGACATT
CGGCGAAATTATCTTAGCGTTGGGGATTATAACGTAATTTGCATAGACTGGTCCACCGGT
TCGAGCAAAGAATATCTAACGTCCGTCAAACTTACTCATCAGGTGGGAGAATACGTGGCT
GCGTTTATCGAATTTCTAAGATCAGAGACTGAAGTTTCTTTCGATGATATTCACATTTTG
GGGCATAGTTTGGGTGCTCATATAGCCGGATACATCGGTAATTACATGTCGAAGAAACTC
GGTCGAATCACCGGACTCGATCCGGCTGGACCGGCATTTGAGACACCTTACTTTAAAGAT
ACAGAGGAGCGCTTGGACGCTACGGACGCCAATTTTGTGGATGTTATTCACACTTGTGCC
GGCAGTTTAGGCTTCCTCAGACCCATCGGCCACGTGGATTTTTATCCGAACGGAGGAACG
TTTAGACAACCTGGATGCCCTGTATTTTCATCCCGTACGATGTCAACATTGAATTTTTTA
CAATATTACGTGCACGAAGATATTGATCTACCTTGTATTTTTAGAAACCTGCAGTCACAA
TAGAGCGTACCAGTTTTTTGCCGAATCCATTGTGCATCCTGATAGCTTCGTCGCCGTGCA
ATGCTCCAGCTGGATGGACTTCCAACTTAATAAATGCGACAATAATAATTTCGTCGTTAT
GGGTGAATTTGTCAACACCGACGCTCAAGGTATTTATTATCTACAAACCAATGCGCAGGC
ACCGTTTGGAAAGGGCAAGATAAAATGAACAATAGTGGAAATAGAACGTAACTTCAATAT
ATATACTTACGATACGTATATATGTATTTCATTAGAGTTAGCGATATCGCAAGAAAACGT
ACAAACGTAGAAAGTACTTTACTCTTATATGATATCTCTATTACAAATATATTACGATAT
ATAAAATAAGCCGATATAAAATAATAAAAAAATTACGCATATAGATATTTGCATGTAATA
ATGGAGTATACTGCGCACGTTTAGTTTTATTGTTTAAGCCATTTCAGCAAGCGTCGCCTC
TCCAGTGGACGGTTTCTCGATTTCATCTCCAAATAGCATACGATATTTTTTACGGACTAT
ATCCCAATCGACAACGTTTTGTATCTTCGGAATATTATTTAAAGAAGTTTGACTGGTAGC
CGAACTTGATTGAAGCAATGAGAAGTTAATTCGTTCCTTCGCTGCTCGCGGTAGTGGAAG
CATTCTAGTGTTGGTAGAATATTTTTTTGGAAATACACTTGGATGCATATCAGGTTCCAT
ATATCCACGAGATCTGCCGATTTTCTGTTTTGCAATTCGTTCCTTCATACAAGCATTCTT
AAGATATGCTGCCCATGTGGTAACTAAGTTTAATGGCGCTGGAGCTGTGCTTGCTTTTTG
CATCTTACGAACTAATTTGCTAAGACCGTATTTCCATTCGATGTCACTCTGTGATTGAAT
CTTGTGATATGTGTCGCTCATCATAGCAATTAATAGATTAATCAACACTATAACACTGAC
GAGCATGTATAATGAAAATGACACCTTGAAAAAATTAAATGTCCACCGTGGCTGCTCGTT
CTTCTTTAATGTAAGTATAAAGGCTTCGACGTCTTTTTGGCCGAAAATGGCGAAGAAAAG
ATTCTCCGTGATATCGATGGCATTAACTTTCACGTCAAATGTAACGTGGAACGATCCCTA
TGCACACGGGTATTCCCCATGGTAGCCTCTAAAACGTGTTATAGGTAATTGATTAGACTA
TGGATCACAAGGAGTACAGGTTTGCGAGCTAACAATAACTGTACAGGCGACGCAAAGTCG
AGCTTAGATGTTTATTTACGAAATTATTA
>TRINITY_DN39348_c0_g1_i9 len=2511 path=[6672:0-54 6673:55-82 6674:83-106 6675:107-107 6745:108-299 6765:300-334 6764:335-358 6761:359-494 6757:495-662 6763:663-803 @6751@!:804-892 6760:893-1135 6742:1136-1228 6750:1229-1296 6762:1297-1329 @6759@!:1330-1893 6748:1894-1922 6739:1923-1946 6754:1947-1968 6747:1969-1992 6738:1993-2112 6716:2113-2136 6758:2137-2334 6708:2335-2510] [-1, 6672, 6673, 6674, 6675, 6745, 6765, 6764, 6761, 6757, 6763, 6751, 6760, 6742, 6750, 6762, 6759, 6748, 6739, 6754, 6747, 6738, 6716, 6758, 6708, -2]
GAAAACGATATCACGATGTCTGCTGTTGCAACGTTCTTCATATTTCTATTCCTAAATGTA
CCTTTTAATACAGCTGAATTATTAGGTAATCGACCGTCGATTCAAAATTTTCAAGACCGC
CATCCCGAAGAAGGTATCTTGGAAGCTCTCTTGAATCCGACATCAATTATTTCAAATGAT
CCTGCGATCGGTAATATATTCGAGTTAGAATTTAAAGCAGAGGATATAAGTTATGAGCTT
TATACGAAGGACAATAAAGAGCAATCTGTATCTCTACGAGTGGGTGATGCTACTCGACTG
AAGGAGTCACCGTTTAATCCTGCCTGGCCAACCAAGATTATTATTCACGGATGGACAGAC
AACGGAAATGCTTTCTGGCTACACGACATTCGGCGAAATTATCTTAGCGTTGGGGATTAT
AACGTAATTTGCATAGACTGGTCCACCGGTTCGAGCAAAGAATATCTAACGTCCGTCAAA
CTTACTCATCAGGTGAGCGATGAAACGATTGACATTATTATATGAAAGATACTTGAATTA
GTAAAAAGAATTAAATCTTGATTTTTTGAAAAATATTGCTCGCAAAATTTATATCAATGC
AGAATATAATAAAAAAGGCTTGTTTTAAAGAATAACAAATTGTATGCGAACCGTCGCAAT
AAAAGATAGAGATGAAATTGATTTCGCAAAGTTACGAGAATTCTTGATTCAATTTCACGC
GCATTTATATTTTACAAGGTATTTTGTGAGAACGTGATGCGAAATCAAGATTCGTGTTTT
GCAGGTGGGAGAATACGTGGCTGCGTTTATCGAATTTCTAAGATCAGAGACTGAAGTTTC
TTTCGATGATATTCACATTTTGGGGCATAGTTTGGGTGCTCATATAGCCGGATACATCGG
TAATTACATGTCGAAGAAACTCGGTCGAATCACCGGACTCGATCCGGCTGGACCGGCATT
TGAGACACCTTACTTTAAAGATACAGAGGAGCGCTTGGACGCTACGGACGCCAATTTTGT
GGATGTTATTCACACTTGTGCCGGCAGTTTAGGCTTCCTCAGACCCATCGGCCACGTGGA
TTTTTATCCGAACGGAGGAACGTTTAGACAACCTGGATGCCCTGTATTTTCATCCCGTAC
GATGTCAACATTGAATTTTTTACAATATTACGTGCACGAAGATATTGATCTACCTTGTAT
TTTTAGAAACCTGCAGTCACAATAGAGCGTACCAGTTTTTTGCCGAATCCATTGTGCATC
CTGATAGCTTCGTCGCCGTGCAATGCTCCAGCTGGATGGACTTCCAACTTAATAAATGCG
ACAATAATAATTTCGTCGTTATGGGTGAATTTGTCAACACCGACGCTCAAGGTATTTATT
ATCTACAAACCAATGCGCAGGCACCGTTTGGAAAGGGCAAGATAAAATGAACAATAGTGG
AAATAGAACGTAACTTCAATATATATACTTACGATACGTATATATGTATTTCATTAGAGT
TAGCGATATCGCAAGAAAACGTACAAACGTAGAAAGTACTTTACTCTTATATGATATCTC
TATTACAAATATATTACGATATATAAAATAAGCCGATATAAAATAATAAAAAAATTACGC
ATATAGATATTTGCATGTAATAATGGAGTATACTGCGCACGTTTAGTTTTATTGTTTAAG
CCATTTCAGCAAGCGTCGCCTCTCCAGTGGACGGTTTCTCGATTTCATCTCCAAATAGCA
TACGATATTTTTTACGGACTATATCCCAATCGACAACGTTTTGTATCTTCGGAATATTAT
TTAAAGAAGTTTGACTGGTAGCCGAACTTGATTGAAGCAATGAGAAGTTAATTCGTTCCT
TCGCTGCTCGCGGTAGTGGAAGCATTCTAGTGTTGGTAGAATATTTTTTTGGAAATACAC
TTGGATGCATATCAGGTTCCATATATCCACGAGATCTGCCGATTTTCTGTTTTGCAATTC
GTTCCTTCATACAAGCATTCTTAAGATATGCTGCCCATGTGGTAACTAAGTTTAATGGCG
CTGGAGCTGTGCTTGCTTTTTGCATCTTACGAACTAATTTGCTAAGACCGTATTTCCATT
CGATGTCACTCTGTGATTGAATCTTGTGATATGTGTCGCTCATCATAGCAATTAATAGAT
TAATCAACACTATAACACTGACGAGCATGTATAATGAAAATGACACCTTGAAAAAATTAA
ATGTCCACCGTGGCTGCTCGTTCTTCTTTAATGTAAGTATAAAGGCTTCGACGTCTTTTT
GGCCGAAAATGGCGAAGAAAAGATTCTCCGTGATATCGATGGCATTAACTTTCACGTCAA
ATGTAACGTGGAACGATCCCTATGCACACGGGTATTCCCCATGGTAGCCTCTAAAACGTG
TTATAGGTAATTGATTAGACTATGGATCACAAGGAGTACAGGTTTGCGAGCTAACAATAA
CTGTACAGGCGACGCAAAGTCGAGCTTAGATGTTTATTTACGAAATTATTA
>TRINITY_DN39348_c0_g1_i10 len=2529 path=[6672:0-54 6673:55-82 6674:83-106 6675:107-107 6745:108-299 6765:300-334 6764:335-358 6761:359-494 6757:495-662 6763:663-803 @6751@!:804-892 6760:893-1135 6719:1136-1158 6750:1159-1226 6762:1227-1259 @6759@!:1260-1823 6748:1824-1852 6739:1853-1876 6754:1877-1898 6747:1899-1922 6738:1923-2042 6716:2043-2066 6758:2067-2264 6746:2265-2527 6730:2528-2528] [-1, 6672, 6673, 6674, 6675, 6745, 6765, 6764, 6761, 6757, 6763, 6751, 6760, 6719, 6750, 6762, 6759, 6748, 6739, 6754, 6747, 6738, 6716, 6758, 6746, 6730, -2]
GAAAACGATATCACGATGTCTGCTGTTGCAACGTTCTTCATATTTCTATTCCTAAATGTA
CCTTTTAATACAGCTGAATTATTAGGTAATCGACCGTCGATTCAAAATTTTCAAGACCGC
CATCCCGAAGAAGGTATCTTGGAAGCTCTCTTGAATCCGACATCAATTATTTCAAATGAT
CCTGCGATCGGTAATATATTCGAGTTAGAATTTAAAGCAGAGGATATAAGTTATGAGCTT
TATACGAAGGACAATAAAGAGCAATCTGTATCTCTACGAGTGGGTGATGCTACTCGACTG
AAGGAGTCACCGTTTAATCCTGCCTGGCCAACCAAGATTATTATTCACGGATGGACAGAC
AACGGAAATGCTTTCTGGCTACACGACATTCGGCGAAATTATCTTAGCGTTGGGGATTAT
AACGTAATTTGCATAGACTGGTCCACCGGTTCGAGCAAAGAATATCTAACGTCCGTCAAA
CTTACTCATCAGGTGAGCGATGAAACGATTGACATTATTATATGAAAGATACTTGAATTA
GTAAAAAGAATTAAATCTTGATTTTTTGAAAAATATTGCTCGCAAAATTTATATCAATGC
AGAATATAATAAAAAAGGCTTGTTTTAAAGAATAACAAATTGTATGCGAACCGTCGCAAT
AAAAGATAGAGATGAAATTGATTTCGCAAAGTTACGAGAATTCTTGATTCAATTTCACGC
GCATTTATATTTTACAAGGTATTTTGTGAGAACGTGATGCGAAATCAAGATTCGTGTTTT
GCAGGTGGGAGAATACGTGGCTGCGTTTATCGAATTTCTAAGATCAGAGACTGAAGTTTC
TTTCGATGATATTCACATTTTGGGGCATAGTTTGGGTGCTCATATAGCCGGATACATCGG
TAATTACATGTCGAAGAAACTCGGTCGAATCACCGGACTCGATCCGGCTGGACCGGCATT
TGAGACACCTTACTTTAAAGATACAGAGGAGCGCTTGGACGCTACGGACGCCAATTTTGT
GGATGTTATTCACACTTGTGCCGGCAGTTTAGGCTTCCTCAGACCCATCGGCCACGTGGA
TTTTTATCCGAACGGAGGAACGTTTAGACAACCTGGATGCCCTGTATTTTCATCCCAAAC
CTGCAGTCACAATAGAGCGTACCAGTTTTTTGCCGAATCCATTGTGCATCCTGATAGCTT
CGTCGCCGTGCAATGCTCCAGCTGGATGGACTTCCAACTTAATAAATGCGACAATAATAA
TTTCGTCGTTATGGGTGAATTTGTCAACACCGACGCTCAAGGTATTTATTATCTACAAAC
CAATGCGCAGGCACCGTTTGGAAAGGGCAAGATAAAATGAACAATAGTGGAAATAGAACG
TAACTTCAATATATATACTTACGATACGTATATATGTATTTCATTAGAGTTAGCGATATC
GCAAGAAAACGTACAAACGTAGAAAGTACTTTACTCTTATATGATATCTCTATTACAAAT
ATATTACGATATATAAAATAAGCCGATATAAAATAATAAAAAAATTACGCATATAGATAT
TTGCATGTAATAATGGAGTATACTGCGCACGTTTAGTTTTATTGTTTAAGCCATTTCAGC
AAGCGTCGCCTCTCCAGTGGACGGTTTCTCGATTTCATCTCCAAATAGCATACGATATTT
TTTACGGACTATATCCCAATCGACAACGTTTTGTATCTTCGGAATATTATTTAAAGAAGT
TTGACTGGTAGCCGAACTTGATTGAAGCAATGAGAAGTTAATTCGTTCCTTCGCTGCTCG
CGGTAGTGGAAGCATTCTAGTGTTGGTAGAATATTTTTTTGGAAATACACTTGGATGCAT
ATCAGGTTCCATATATCCACGAGATCTGCCGATTTTCTGTTTTGCAATTCGTTCCTTCAT
ACAAGCATTCTTAAGATATGCTGCCCATGTGGTAACTAAGTTTAATGGCGCTGGAGCTGT
GCTTGCTTTTTGCATCTTACGAACTAATTTGCTAAGACCGTATTTCCATTCGATGTCACT
CTGTGATTGAATCTTGTGATATGTGTCGCTCATCATAGCAATTAATAGATTAATCAACAC
TATAACACTGACGAGCATGTATAATGAAAATGACACCTTGAAAAAATTAAATGTCCACCG
TGGCTGCTCGTTCTTCTTTAATGTAAGTATAAAGGCTTCGACGTCTTTTTGGCCGAAAAT
GGCGAAGAAAAGATTCTCCGTGATATCGATGGCATTAACTTTCACTGTGCAAACAGAGAA
AAAGAACGGTAAGTCTCAAAAGAATCTTACTGATGTATTAATCTCAATTGTCATACCTAT
GTCATTAAAAATTATAGCATTTGAATTAGTTTTATTCCTACGCTAATAGAGCGGTATAGT
ACAACTGAGGCAGAGTGTTCCTAACTAGTAATTATTTAGACATTGCAGATATAATTGCAA
ATTTTAGACTACATCACTGCGGATTGATATTATCGCTATTCTATTCATTGTCATTCTGAT
TATAAGCAT
>TRINITY_DN39348_c0_g1_i11 len=2391 path=[6672:0-54 6673:55-82 6674:83-106 6675:107-107 6745:108-299 6765:300-334 6764:335-358 6761:359-494 6703:495-511 @6751@!:512-600 6760:601-843 6719:844-866 6750:867-934 6762:935-967 @6759@!:968-1531 6748:1532-1560 6739:1561-1584 6754:1585-1606 6747:1607-1630 6738:1631-1750 6716:1751-1774 6758:1775-1972 6746:1973-2235 6710:2236-2390] [-1, 6672, 6673, 6674, 6675, 6745, 6765, 6764, 6761, 6703, 6751, 6760, 6719, 6750, 6762, 6759, 6748, 6739, 6754, 6747, 6738, 6716, 6758, 6746, 6710, -2]
GAAAACGATATCACGATGTCTGCTGTTGCAACGTTCTTCATATTTCTATTCCTAAATGTA
CCTTTTAATACAGCTGAATTATTAGGTAATCGACCGTCGATTCAAAATTTTCAAGACCGC
CATCCCGAAGAAGGTATCTTGGAAGCTCTCTTGAATCCGACATCAATTATTTCAAATGAT
CCTGCGATCGGTAATATATTCGAGTTAGAATTTAAAGCAGAGGATATAAGTTATGAGCTT
TATACGAAGGACAATAAAGAGCAATCTGTATCTCTACGAGTGGGTGATGCTACTCGACTG
AAGGAGTCACCGTTTAATCCTGCCTGGCCAACCAAGATTATTATTCACGGATGGACAGAC
AACGGAAATGCTTTCTGGCTACACGACATTCGGCGAAATTATCTTAGCGTTGGGGATTAT
AACGTAATTTGCATAGACTGGTCCACCGGTTCGAGCAAAGAATATCTAACGTCCGTCAAA
CTTACTCATCAGGTGGGAGAATACGTGGCTGCGTTTATCGAATTTCTAAGATCAGAGACT
GAAGTTTCTTTCGATGATATTCACATTTTGGGGCATAGTTTGGGTGCTCATATAGCCGGA
TACATCGGTAATTACATGTCGAAGAAACTCGGTCGAATCACCGGACTCGATCCGGCTGGA
CCGGCATTTGAGACACCTTACTTTAAAGATACAGAGGAGCGCTTGGACGCTACGGACGCC
AATTTTGTGGATGTTATTCACACTTGTGCCGGCAGTTTAGGCTTCCTCAGACCCATCGGC
CACGTGGATTTTTATCCGAACGGAGGAACGTTTAGACAACCTGGATGCCCTGTATTTTCA
TCCCAAACCTGCAGTCACAATAGAGCGTACCAGTTTTTTGCCGAATCCATTGTGCATCCT
GATAGCTTCGTCGCCGTGCAATGCTCCAGCTGGATGGACTTCCAACTTAATAAATGCGAC
AATAATAATTTCGTCGTTATGGGTGAATTTGTCAACACCGACGCTCAAGGTATTTATTAT
CTACAAACCAATGCGCAGGCACCGTTTGGAAAGGGCAAGATAAAATGAACAATAGTGGAA
ATAGAACGTAACTTCAATATATATACTTACGATACGTATATATGTATTTCATTAGAGTTA
GCGATATCGCAAGAAAACGTACAAACGTAGAAAGTACTTTACTCTTATATGATATCTCTA
TTACAAATATATTACGATATATAAAATAAGCCGATATAAAATAATAAAAAAATTACGCAT
ATAGATATTTGCATGTAATAATGGAGTATACTGCGCACGTTTAGTTTTATTGTTTAAGCC
ATTTCAGCAAGCGTCGCCTCTCCAGTGGACGGTTTCTCGATTTCATCTCCAAATAGCATA
CGATATTTTTTACGGACTATATCCCAATCGACAACGTTTTGTATCTTCGGAATATTATTT
AAAGAAGTTTGACTGGTAGCCGAACTTGATTGAAGCAATGAGAAGTTAATTCGTTCCTTC
GCTGCTCGCGGTAGTGGAAGCATTCTAGTGTTGGTAGAATATTTTTTTGGAAATACACTT
GGATGCATATCAGGTTCCATATATCCACGAGATCTGCCGATTTTCTGTTTTGCAATTCGT
TCCTTCATACAAGCATTCTTAAGATATGCTGCCCATGTGGTAACTAAGTTTAATGGCGCT
GGAGCTGTGCTTGCTTTTTGCATCTTACGAACTAATTTGCTAAGACCGTATTTCCATTCG
ATGTCACTCTGTGATTGAATCTTGTGATATGTGTCGCTCATCATAGCAATTAATAGATTA
ATCAACACTATAACACTGACGAGCATGTATAATGAAAATGACACCTTGAAAAAATTAAAT
GTCCACCGTGGCTGCTCGTTCTTCTTTAATGTAAGTATAAAGGCTTCGACGTCTTTTTGG
CCGAAAATGGCGAAGAAAAGATTCTCCGTGATATCGATGGCATTAACTTTCACTGTGCAA
ACAGAGAAAAAGAACGGTAAGTCTCAAAAGAATCTTACTGATGTATTAATCTCAATTGTC
ATACCTATGTCATTAAAAATTATAGCATTTGAATTAGTTTTATTCCTACGCTAATAGAGC
GGTATAGTACAACTGAGGCAGAGTGTTCCTAACTAGTAATTATTTAGACATTGCAGATAT
AATTGCAAATTTTAGACTACATCACTGCGGATTGATATTATCGCTATTCTATTCATTGTC
ATTCTGATTATAAGCAGAAAACATCATATAATATTTACAATTTTCGAGCTATTAAACTGT
AGAATACTCATGCTGGCGATGGTCAACTATCCTAATCTTCGTTCAGTAAAAATTGGCGAT
CAATCAGAAGAAAATTCAGCGAACTTTGTAAAACCTAAAACATGCGATGGG
>TRINITY_DN39348_c0_g1_i13 len=2219 path=[6672:0-54 6673:55-82 6674:83-106 6675:107-107 6745:108-299 6765:300-334 6764:335-358 6761:359-494 6703:495-511 @6751@!:512-600 6760:601-843 6742:844-936 6750:937-1004 6762:1005-1037 @6759@!:1038-1601 6748:1602-1630 6739:1631-1654 6754:1655-1676 6747:1677-1700 6738:1701-1820 6716:1821-1844 6758:1845-2042 6708:2043-2218] [-1, 6672, 6673, 6674, 6675, 6745, 6765, 6764, 6761, 6703, 6751, 6760, 6742, 6750, 6762, 6759, 6748, 6739, 6754, 6747, 6738, 6716, 6758, 6708, -2]
GAAAACGATATCACGATGTCTGCTGTTGCAACGTTCTTCATATTTCTATTCCTAAATGTA
CCTTTTAATACAGCTGAATTATTAGGTAATCGACCGTCGATTCAAAATTTTCAAGACCGC
CATCCCGAAGAAGGTATCTTGGAAGCTCTCTTGAATCCGACATCAATTATTTCAAATGAT
CCTGCGATCGGTAATATATTCGAGTTAGAATTTAAAGCAGAGGATATAAGTTATGAGCTT
TATACGAAGGACAATAAAGAGCAATCTGTATCTCTACGAGTGGGTGATGCTACTCGACTG
AAGGAGTCACCGTTTAATCCTGCCTGGCCAACCAAGATTATTATTCACGGATGGACAGAC
AACGGAAATGCTTTCTGGCTACACGACATTCGGCGAAATTATCTTAGCGTTGGGGATTAT
AACGTAATTTGCATAGACTGGTCCACCGGTTCGAGCAAAGAATATCTAACGTCCGTCAAA
CTTACTCATCAGGTGGGAGAATACGTGGCTGCGTTTATCGAATTTCTAAGATCAGAGACT
GAAGTTTCTTTCGATGATATTCACATTTTGGGGCATAGTTTGGGTGCTCATATAGCCGGA
TACATCGGTAATTACATGTCGAAGAAACTCGGTCGAATCACCGGACTCGATCCGGCTGGA
CCGGCATTTGAGACACCTTACTTTAAAGATACAGAGGAGCGCTTGGACGCTACGGACGCC
AATTTTGTGGATGTTATTCACACTTGTGCCGGCAGTTTAGGCTTCCTCAGACCCATCGGC
CACGTGGATTTTTATCCGAACGGAGGAACGTTTAGACAACCTGGATGCCCTGTATTTTCA
TCCCGTACGATGTCAACATTGAATTTTTTACAATATTACGTGCACGAAGATATTGATCTA
CCTTGTATTTTTAGAAACCTGCAGTCACAATAGAGCGTACCAGTTTTTTGCCGAATCCAT
TGTGCATCCTGATAGCTTCGTCGCCGTGCAATGCTCCAGCTGGATGGACTTCCAACTTAA
TAAATGCGACAATAATAATTTCGTCGTTATGGGTGAATTTGTCAACACCGACGCTCAAGG
TATTTATTATCTACAAACCAATGCGCAGGCACCGTTTGGAAAGGGCAAGATAAAATGAAC
AATAGTGGAAATAGAACGTAACTTCAATATATATACTTACGATACGTATATATGTATTTC
ATTAGAGTTAGCGATATCGCAAGAAAACGTACAAACGTAGAAAGTACTTTACTCTTATAT
GATATCTCTATTACAAATATATTACGATATATAAAATAAGCCGATATAAAATAATAAAAA
AATTACGCATATAGATATTTGCATGTAATAATGGAGTATACTGCGCACGTTTAGTTTTAT
TGTTTAAGCCATTTCAGCAAGCGTCGCCTCTCCAGTGGACGGTTTCTCGATTTCATCTCC
AAATAGCATACGATATTTTTTACGGACTATATCCCAATCGACAACGTTTTGTATCTTCGG
AATATTATTTAAAGAAGTTTGACTGGTAGCCGAACTTGATTGAAGCAATGAGAAGTTAAT
TCGTTCCTTCGCTGCTCGCGGTAGTGGAAGCATTCTAGTGTTGGTAGAATATTTTTTTGG
AAATACACTTGGATGCATATCAGGTTCCATATATCCACGAGATCTGCCGATTTTCTGTTT
TGCAATTCGTTCCTTCATACAAGCATTCTTAAGATATGCTGCCCATGTGGTAACTAAGTT
TAATGGCGCTGGAGCTGTGCTTGCTTTTTGCATCTTACGAACTAATTTGCTAAGACCGTA
TTTCCATTCGATGTCACTCTGTGATTGAATCTTGTGATATGTGTCGCTCATCATAGCAAT
TAATAGATTAATCAACACTATAACACTGACGAGCATGTATAATGAAAATGACACCTTGAA
AAAATTAAATGTCCACCGTGGCTGCTCGTTCTTCTTTAATGTAAGTATAAAGGCTTCGAC
GTCTTTTTGGCCGAAAATGGCGAAGAAAAGATTCTCCGTGATATCGATGGCATTAACTTT
CACGTCAAATGTAACGTGGAACGATCCCTATGCACACGGGTATTCCCCATGGTAGCCTCT
AAAACGTGTTATAGGTAATTGATTAGACTATGGATCACAAGGAGTACAGGTTTGCGAGCT
AACAATAACTGTACAGGCGACGCAAAGTCGAGCTTAGATGTTTATTTACGAAATTATTA
>TRINITY_DN39348_c0_g1_i14 len=1611 path=[6721:0-54 6722:55-77 6745:78-269 6765:270-304 6764:305-328 6761:329-464 6703:465-481 @6751@!:482-570 6760:571-813 6719:814-836 6750:837-904 6762:905-937 @6759@!:938-1501 6749:1502-1550 6725:1551-1574 6726:1575-1610] [-1, 6721, 6722, 6745, 6765, 6764, 6761, 6703, 6751, 6760, 6719, 6750, 6762, 6759, 6749, 6725, 6726, -2]
GAAAACGATATCACGATGTCTGCTGTTGCAACGTTCTTCATATTTCTATTCCTAAGTAAT
CGACCGTCGATTCAAAATTTTCAAGACCGCCATCCCGAAGAAGGTATCTTGGAAGCTCTC
TTGAATCCGACATCAATTATTTCAAATGATCCTGCGATCGGTAATATATTCGAGTTAGAA
TTTAAAGCAGAGGATATAAGTTATGAGCTTTATACGAAGGACAATAAAGAGCAATCTGTA
TCTCTACGAGTGGGTGATGCTACTCGACTGAAGGAGTCACCGTTTAATCCTGCCTGGCCA
ACCAAGATTATTATTCACGGATGGACAGACAACGGAAATGCTTTCTGGCTACACGACATT
CGGCGAAATTATCTTAGCGTTGGGGATTATAACGTAATTTGCATAGACTGGTCCACCGGT
TCGAGCAAAGAATATCTAACGTCCGTCAAACTTACTCATCAGGTGGGAGAATACGTGGCT
GCGTTTATCGAATTTCTAAGATCAGAGACTGAAGTTTCTTTCGATGATATTCACATTTTG
GGGCATAGTTTGGGTGCTCATATAGCCGGATACATCGGTAATTACATGTCGAAGAAACTC
GGTCGAATCACCGGACTCGATCCGGCTGGACCGGCATTTGAGACACCTTACTTTAAAGAT
ACAGAGGAGCGCTTGGACGCTACGGACGCCAATTTTGTGGATGTTATTCACACTTGTGCC
GGCAGTTTAGGCTTCCTCAGACCCATCGGCCACGTGGATTTTTATCCGAACGGAGGAACG
TTTAGACAACCTGGATGCCCTGTATTTTCATCCCAAACCTGCAGTCACAATAGAGCGTAC
CAGTTTTTTGCCGAATCCATTGTGCATCCTGATAGCTTCGTCGCCGTGCAATGCTCCAGC
TGGATGGACTTCCAACTTAATAAATGCGACAATAATAATTTCGTCGTTATGGGTGAATTT
GTCAACACCGACGCTCAAGGTATTTATTATCTACAAACCAATGCGCAGGCACCGTTTGGA
AAGGGCAAGATAAAATGAACAATAGTGGAAATAGAACGTAACTTCAATATATATACTTAC
GATACGTATATATGTATTTCATTAGAGTTAGCGATATCGCAAGAAAACGTACAAACGTAG
AAAGTACTTTACTCTTATATGATATCTCTATTACAAATATATTACGATATATAAAATAAG
CCGATATAAAATAATAAAAAAATTACGCATATAGATATTTGCATGTAATAATGGAGTATA
CTGCGCACGTTTAGTTTTATTGTTTAAGCCATTTCAGCAAGCGTCGCCTCTCCAGTGGAC
GGTTTCTCGATTTCATCTCCAAATAGCATACGATATTTTTTACGGACTATATCCCAATCG
ACAACGTTTTGTATCTTCGGAATATTATTTAAAGAAGTTTGACTGGTAGCCGAACTTGAT
TGAAGCAATGAGAAGTTAATTCGTTCCTTCGCTGCTCGCGGTAGTGGAAGCATTCTAGTG
TTCTAAAATGAAATAGAAAGAGGACGTGTGTAAAATTTATTTAACAAAAAAGAAAAAGTT
TAATGTGTCTTTAAACTTTAATTTTATTATAAAAACATTTAAAAATTTTCG
>TRINITY_DN39348_c0_g1_i15 len=2361 path=[6721:0-54 6722:55-77 6745:78-269 6765:270-304 6764:305-328 6761:329-464 6703:465-481 @6751@!:482-570 6760:571-813 6719:814-836 6750:837-904 6762:905-937 @6759@!:938-1501 6748:1502-1530 6739:1531-1554 6754:1555-1576 6747:1577-1600 6738:1601-1720 6716:1721-1744 6758:1745-1942 6746:1943-2205 6710:2206-2360] [-1, 6721, 6722, 6745, 6765, 6764, 6761, 6703, 6751, 6760, 6719, 6750, 6762, 6759, 6748, 6739, 6754, 6747, 6738, 6716, 6758, 6746, 6710, -2]
GAAAACGATATCACGATGTCTGCTGTTGCAACGTTCTTCATATTTCTATTCCTAAGTAAT
CGACCGTCGATTCAAAATTTTCAAGACCGCCATCCCGAAGAAGGTATCTTGGAAGCTCTC
TTGAATCCGACATCAATTATTTCAAATGATCCTGCGATCGGTAATATATTCGAGTTAGAA
TTTAAAGCAGAGGATATAAGTTATGAGCTTTATACGAAGGACAATAAAGAGCAATCTGTA
TCTCTACGAGTGGGTGATGCTACTCGACTGAAGGAGTCACCGTTTAATCCTGCCTGGCCA
ACCAAGATTATTATTCACGGATGGACAGACAACGGAAATGCTTTCTGGCTACACGACATT
CGGCGAAATTATCTTAGCGTTGGGGATTATAACGTAATTTGCATAGACTGGTCCACCGGT
TCGAGCAAAGAATATCTAACGTCCGTCAAACTTACTCATCAGGTGGGAGAATACGTGGCT
GCGTTTATCGAATTTCTAAGATCAGAGACTGAAGTTTCTTTCGATGATATTCACATTTTG
GGGCATAGTTTGGGTGCTCATATAGCCGGATACATCGGTAATTACATGTCGAAGAAACTC
GGTCGAATCACCGGACTCGATCCGGCTGGACCGGCATTTGAGACACCTTACTTTAAAGAT
ACAGAGGAGCGCTTGGACGCTACGGACGCCAATTTTGTGGATGTTATTCACACTTGTGCC
GGCAGTTTAGGCTTCCTCAGACCCATCGGCCACGTGGATTTTTATCCGAACGGAGGAACG
TTTAGACAACCTGGATGCCCTGTATTTTCATCCCAAACCTGCAGTCACAATAGAGCGTAC
CAGTTTTTTGCCGAATCCATTGTGCATCCTGATAGCTTCGTCGCCGTGCAATGCTCCAGC
TGGATGGACTTCCAACTTAATAAATGCGACAATAATAATTTCGTCGTTATGGGTGAATTT
GTCAACACCGACGCTCAAGGTATTTATTATCTACAAACCAATGCGCAGGCACCGTTTGGA
AAGGGCAAGATAAAATGAACAATAGTGGAAATAGAACGTAACTTCAATATATATACTTAC
GATACGTATATATGTATTTCATTAGAGTTAGCGATATCGCAAGAAAACGTACAAACGTAG
AAAGTACTTTACTCTTATATGATATCTCTATTACAAATATATTACGATATATAAAATAAG
CCGATATAAAATAATAAAAAAATTACGCATATAGATATTTGCATGTAATAATGGAGTATA
CTGCGCACGTTTAGTTTTATTGTTTAAGCCATTTCAGCAAGCGTCGCCTCTCCAGTGGAC
GGTTTCTCGATTTCATCTCCAAATAGCATACGATATTTTTTACGGACTATATCCCAATCG
ACAACGTTTTGTATCTTCGGAATATTATTTAAAGAAGTTTGACTGGTAGCCGAACTTGAT
TGAAGCAATGAGAAGTTAATTCGTTCCTTCGCTGCTCGCGGTAGTGGAAGCATTCTAGTG
TTGGTAGAATATTTTTTTGGAAATACACTTGGATGCATATCAGGTTCCATATATCCACGA
GATCTGCCGATTTTCTGTTTTGCAATTCGTTCCTTCATACAAGCATTCTTAAGATATGCT
GCCCATGTGGTAACTAAGTTTAATGGCGCTGGAGCTGTGCTTGCTTTTTGCATCTTACGA
ACTAATTTGCTAAGACCGTATTTCCATTCGATGTCACTCTGTGATTGAATCTTGTGATAT
GTGTCGCTCATCATAGCAATTAATAGATTAATCAACACTATAACACTGACGAGCATGTAT
AATGAAAATGACACCTTGAAAAAATTAAATGTCCACCGTGGCTGCTCGTTCTTCTTTAAT
GTAAGTATAAAGGCTTCGACGTCTTTTTGGCCGAAAATGGCGAAGAAAAGATTCTCCGTG
ATATCGATGGCATTAACTTTCACTGTGCAAACAGAGAAAAAGAACGGTAAGTCTCAAAAG
AATCTTACTGATGTATTAATCTCAATTGTCATACCTATGTCATTAAAAATTATAGCATTT
GAATTAGTTTTATTCCTACGCTAATAGAGCGGTATAGTACAACTGAGGCAGAGTGTTCCT
AACTAGTAATTATTTAGACATTGCAGATATAATTGCAAATTTTAGACTACATCACTGCGG
ATTGATATTATCGCTATTCTATTCATTGTCATTCTGATTATAAGCAGAAAACATCATATA
ATATTTACAATTTTCGAGCTATTAAACTGTAGAATACTCATGCTGGCGATGGTCAACTAT
CCTAATCTTCGTTCAGTAAAAATTGGCGATCAATCAGAAGAAAATTCAGCGAACTTTGTA
AAACCTAAAACATGCGATGGG
>TRINITY_DN39348_c0_g1_i16 len=2119 path=[6721:0-54 6722:55-77 6745:78-269 6765:270-304 6764:305-328 6761:329-464 6703:465-481 @6751@!:482-570 6760:571-813 6719:814-836 6750:837-904 6762:905-937 @6759@!:938-1501 6748:1502-1530 6739:1531-1554 6754:1555-1576 6747:1577-1600 6738:1601-1720 6716:1721-1744 6758:1745-1942 6708:1943-2118] [-1, 6721, 6722, 6745, 6765, 6764, 6761, 6703, 6751, 6760, 6719, 6750, 6762, 6759, 6748, 6739, 6754, 6747, 6738, 6716, 6758, 6708, -2]
GAAAACGATATCACGATGTCTGCTGTTGCAACGTTCTTCATATTTCTATTCCTAAGTAAT
CGACCGTCGATTCAAAATTTTCAAGACCGCCATCCCGAAGAAGGTATCTTGGAAGCTCTC
TTGAATCCGACATCAATTATTTCAAATGATCCTGCGATCGGTAATATATTCGAGTTAGAA
TTTAAAGCAGAGGATATAAGTTATGAGCTTTATACGAAGGACAATAAAGAGCAATCTGTA
TCTCTACGAGTGGGTGATGCTACTCGACTGAAGGAGTCACCGTTTAATCCTGCCTGGCCA
ACCAAGATTATTATTCACGGATGGACAGACAACGGAAATGCTTTCTGGCTACACGACATT
CGGCGAAATTATCTTAGCGTTGGGGATTATAACGTAATTTGCATAGACTGGTCCACCGGT
TCGAGCAAAGAATATCTAACGTCCGTCAAACTTACTCATCAGGTGGGAGAATACGTGGCT
GCGTTTATCGAATTTCTAAGATCAGAGACTGAAGTTTCTTTCGATGATATTCACATTTTG
GGGCATAGTTTGGGTGCTCATATAGCCGGATACATCGGTAATTACATGTCGAAGAAACTC
GGTCGAATCACCGGACTCGATCCGGCTGGACCGGCATTTGAGACACCTTACTTTAAAGAT
ACAGAGGAGCGCTTGGACGCTACGGACGCCAATTTTGTGGATGTTATTCACACTTGTGCC
GGCAGTTTAGGCTTCCTCAGACCCATCGGCCACGTGGATTTTTATCCGAACGGAGGAACG
TTTAGACAACCTGGATGCCCTGTATTTTCATCCCAAACCTGCAGTCACAATAGAGCGTAC
CAGTTTTTTGCCGAATCCATTGTGCATCCTGATAGCTTCGTCGCCGTGCAATGCTCCAGC
TGGATGGACTTCCAACTTAATAAATGCGACAATAATAATTTCGTCGTTATGGGTGAATTT
GTCAACACCGACGCTCAAGGTATTTATTATCTACAAACCAATGCGCAGGCACCGTTTGGA
AAGGGCAAGATAAAATGAACAATAGTGGAAATAGAACGTAACTTCAATATATATACTTAC
GATACGTATATATGTATTTCATTAGAGTTAGCGATATCGCAAGAAAACGTACAAACGTAG
AAAGTACTTTACTCTTATATGATATCTCTATTACAAATATATTACGATATATAAAATAAG
CCGATATAAAATAATAAAAAAATTACGCATATAGATATTTGCATGTAATAATGGAGTATA
CTGCGCACGTTTAGTTTTATTGTTTAAGCCATTTCAGCAAGCGTCGCCTCTCCAGTGGAC
GGTTTCTCGATTTCATCTCCAAATAGCATACGATATTTTTTACGGACTATATCCCAATCG
ACAACGTTTTGTATCTTCGGAATATTATTTAAAGAAGTTTGACTGGTAGCCGAACTTGAT
TGAAGCAATGAGAAGTTAATTCGTTCCTTCGCTGCTCGCGGTAGTGGAAGCATTCTAGTG
TTGGTAGAATATTTTTTTGGAAATACACTTGGATGCATATCAGGTTCCATATATCCACGA
GATCTGCCGATTTTCTGTTTTGCAATTCGTTCCTTCATACAAGCATTCTTAAGATATGCT
GCCCATGTGGTAACTAAGTTTAATGGCGCTGGAGCTGTGCTTGCTTTTTGCATCTTACGA
ACTAATTTGCTAAGACCGTATTTCCATTCGATGTCACTCTGTGATTGAATCTTGTGATAT
GTGTCGCTCATCATAGCAATTAATAGATTAATCAACACTATAACACTGACGAGCATGTAT
AATGAAAATGACACCTTGAAAAAATTAAATGTCCACCGTGGCTGCTCGTTCTTCTTTAAT
GTAAGTATAAAGGCTTCGACGTCTTTTTGGCCGAAAATGGCGAAGAAAAGATTCTCCGTG
ATATCGATGGCATTAACTTTCACGTCAAATGTAACGTGGAACGATCCCTATGCACACGGG
TATTCCCCATGGTAGCCTCTAAAACGTGTTATAGGTAATTGATTAGACTATGGATCACAA
GGAGTACAGGTTTGCGAGCTAACAATAACTGTACAGGCGACGCAAAGTCGAGCTTAGATG
TTTATTTACGAAATTATTA
>TRINITY_DN39348_c0_g1_i17 len=2441 path=[6672:0-54 6673:55-82 6674:83-106 6675:107-107 6745:108-299 6765:300-334 6764:335-358 6761:359-494 6757:495-662 6763:663-803 @6751@!:804-892 6760:893-1135 6719:1136-1158 6750:1159-1226 6762:1227-1259 @6759@!:1260-1823 6748:1824-1852 6739:1853-1876 6754:1877-1898 6747:1899-1922 6738:1923-2042 6716:2043-2066 6758:2067-2264 6708:2265-2440] [-1, 6672, 6673, 6674, 6675, 6745, 6765, 6764, 6761, 6757, 6763, 6751, 6760, 6719, 6750, 6762, 6759, 6748, 6739, 6754, 6747, 6738, 6716, 6758, 6708, -2]
GAAAACGATATCACGATGTCTGCTGTTGCAACGTTCTTCATATTTCTATTCCTAAATGTA
CCTTTTAATACAGCTGAATTATTAGGTAATCGACCGTCGATTCAAAATTTTCAAGACCGC
CATCCCGAAGAAGGTATCTTGGAAGCTCTCTTGAATCCGACATCAATTATTTCAAATGAT
CCTGCGATCGGTAATATATTCGAGTTAGAATTTAAAGCAGAGGATATAAGTTATGAGCTT
TATACGAAGGACAATAAAGAGCAATCTGTATCTCTACGAGTGGGTGATGCTACTCGACTG
AAGGAGTCACCGTTTAATCCTGCCTGGCCAACCAAGATTATTATTCACGGATGGACAGAC
AACGGAAATGCTTTCTGGCTACACGACATTCGGCGAAATTATCTTAGCGTTGGGGATTAT
AACGTAATTTGCATAGACTGGTCCACCGGTTCGAGCAAAGAATATCTAACGTCCGTCAAA
CTTACTCATCAGGTGAGCGATGAAACGATTGACATTATTATATGAAAGATACTTGAATTA
GTAAAAAGAATTAAATCTTGATTTTTTGAAAAATATTGCTCGCAAAATTTATATCAATGC
AGAATATAATAAAAAAGGCTTGTTTTAAAGAATAACAAATTGTATGCGAACCGTCGCAAT
AAAAGATAGAGATGAAATTGATTTCGCAAAGTTACGAGAATTCTTGATTCAATTTCACGC
GCATTTATATTTTACAAGGTATTTTGTGAGAACGTGATGCGAAATCAAGATTCGTGTTTT
GCAGGTGGGAGAATACGTGGCTGCGTTTATCGAATTTCTAAGATCAGAGACTGAAGTTTC
TTTCGATGATATTCACATTTTGGGGCATAGTTTGGGTGCTCATATAGCCGGATACATCGG
TAATTACATGTCGAAGAAACTCGGTCGAATCACCGGACTCGATCCGGCTGGACCGGCATT
TGAGACACCTTACTTTAAAGATACAGAGGAGCGCTTGGACGCTACGGACGCCAATTTTGT
GGATGTTATTCACACTTGTGCCGGCAGTTTAGGCTTCCTCAGACCCATCGGCCACGTGGA
TTTTTATCCGAACGGAGGAACGTTTAGACAACCTGGATGCCCTGTATTTTCATCCCAAAC
CTGCAGTCACAATAGAGCGTACCAGTTTTTTGCCGAATCCATTGTGCATCCTGATAGCTT
CGTCGCCGTGCAATGCTCCAGCTGGATGGACTTCCAACTTAATAAATGCGACAATAATAA
TTTCGTCGTTATGGGTGAATTTGTCAACACCGACGCTCAAGGTATTTATTATCTACAAAC
CAATGCGCAGGCACCGTTTGGAAAGGGCAAGATAAAATGAACAATAGTGGAAATAGAACG
TAACTTCAATATATATACTTACGATACGTATATATGTATTTCATTAGAGTTAGCGATATC
GCAAGAAAACGTACAAACGTAGAAAGTACTTTACTCTTATATGATATCTCTATTACAAAT
ATATTACGATATATAAAATAAGCCGATATAAAATAATAAAAAAATTACGCATATAGATAT
TTGCATGTAATAATGGAGTATACTGCGCACGTTTAGTTTTATTGTTTAAGCCATTTCAGC
AAGCGTCGCCTCTCCAGTGGACGGTTTCTCGATTTCATCTCCAAATAGCATACGATATTT
TTTACGGACTATATCCCAATCGACAACGTTTTGTATCTTCGGAATATTATTTAAAGAAGT
TTGACTGGTAGCCGAACTTGATTGAAGCAATGAGAAGTTAATTCGTTCCTTCGCTGCTCG
CGGTAGTGGAAGCATTCTAGTGTTGGTAGAATATTTTTTTGGAAATACACTTGGATGCAT
ATCAGGTTCCATATATCCACGAGATCTGCCGATTTTCTGTTTTGCAATTCGTTCCTTCAT
ACAAGCATTCTTAAGATATGCTGCCCATGTGGTAACTAAGTTTAATGGCGCTGGAGCTGT
GCTTGCTTTTTGCATCTTACGAACTAATTTGCTAAGACCGTATTTCCATTCGATGTCACT
CTGTGATTGAATCTTGTGATATGTGTCGCTCATCATAGCAATTAATAGATTAATCAACAC
TATAACACTGACGAGCATGTATAATGAAAATGACACCTTGAAAAAATTAAATGTCCACCG
TGGCTGCTCGTTCTTCTTTAATGTAAGTATAAAGGCTTCGACGTCTTTTTGGCCGAAAAT
GGCGAAGAAAAGATTCTCCGTGATATCGATGGCATTAACTTTCACGTCAAATGTAACGTG
GAACGATCCCTATGCACACGGGTATTCCCCATGGTAGCCTCTAAAACGTGTTATAGGTAA
TTGATTAGACTATGGATCACAAGGAGTACAGGTTTGCGAGCTAACAATAACTGTACAGGC
GACGCAAAGTCGAGCTTAGATGTTTATTTACGAAATTATTA
>TRINITY_DN91928_c0_g1_i1 len=738 path=[1431:0-737] [-1, 1431, -2]
GAACGCGTCCGATCGATTGCCGGGAAAAACGAGTTTAGCCCGGCGGATCTCTCCTTCCTG
TTCCGCAATGAATTTCCAAATCCAGAATCTTCGCTGACGGCTGATCGGTCAGTCGGGCCG
ATCCTTCCTGGTCGCGCGGCGCTCATCAGCGTCGCATCGCGAGCGGCCCGTTCGCGAACG
GGGACGACGGATTGGTCATCAAATAATAATTACCCTGTGCGCTGAAGAGCGGCTTGTGGC
CGCCCATGATGGACGTGGGCGCGCCTTTGCATAGGCCCAACGTAAATCGAAGGTAGCTAC
TGCAGCTTCTCGCGTAGAATCCTATCTCGCTATTGATGGACTCGGCGAAGAACCTGAACG
AGCGAGCGTGAGAACACGCGCCGGCAGGATCCAACAGACAGCCAAGTTGCCTTTCACCGC
CGTTGGGGAAAAAGTCGACGTCTCCGATGGCTTGCAAGAAACCAAGCAGACCACCGTTAG
TATGAATGATTTCCACATATTGCGCATCGCCGCTCGATATCCTGGATCCTGGACCGGCCA
GATTAAAACCAGGTAAAGCTGGATCTAGTCCCACGACATAACCGATATCGCTATCAGCGT
TGCGAGCAGCAATTCCAACTACGTGAGCACCAAGAGAGTGGCCGACCAGTTTAGTTTGCG
ACGAATCCATTCCATGCTTCACGAGAAAATTGATCATAGTGGTGACAAATCGACCGACTA
GTACGACACGCCTGCTAG
>TRINITY_DN42913_c2_g1_i2 len=1300 path=[6496:0-73 6497:74-75 6498:76-92 6669:93-109 6653:110-110 6633:111-134 6609:135-189 6525:190-213 6577:214-254 6682:255-314 @6667@!:315-625 6703:626-679 6573:680-727 6320:728-728 6628:729-811 6332:812-816 6601:817-830 6681:831-837 6666:838-861 6646:862-878 6714:879-880 6723:881-888 6730:889-902 6737:903-904 6641:905-909 6617:910-929 6708:930-930 6640:931-963 6616:964-981 6709:982-992 6587:993-1009 6552:1010-1022 6514:1023-1299] [-1, 6496, 6497, 6498, 6669, 6653, 6633, 6609, 6525, 6577, 6682, 6667, 6703, 6573, 6320, 6628, 6332, 6601, 6681, 6666, 6646, 6714, 6723, 6730, 6737, 6641, 6617, 6708, 6640, 6616, 6709, 6587, 6552, 6514, -2]
CGATGACCTTGCTTCAGCATTAATAAAGAATGGCCGTATAATATTTTCGACAGATTGGTC
TAATGCATCATGTTATAATGACCCAAAAGTGATAAATTTATTGGAATATCCTGCCGCAGT
ATGGAATACTCGTGAAGTTGGTGAATACTTGGCGAGGTACGTCAAATCACTGATCGAGGA
GTGTGAGGTTTCATTGGAAAACATCACACTCATGGGCCACAGTCTCGGAGCACATATAAG
CAGCTTCGCCGCAAAAAATCTCTCTAATTTGGGTTACGGTAAAGTTCCGCTACTCATCGG
TACTGATCCTGCGGCTCCCCTTTTTCAGCTTCAGAACAGGAACCACAGATTTGACAAGTC
AGACGCCAAACGTGTAGTAGCTGTACACACGTCGTTTCTAGGGTTGCAAAAGTCTTTAGG
TGATCTCGATTTGTGGTTCAATAATGGAATCAATCAACCAGCATGTGGCGGGCTAATCGA
AGGTACCCTCGCCGTCAATTGCTCACATAATGTAGCCATCGTGTACACTATTATTCTGTG
GTCAGATGTTTGTGTATATTTGGGACGTCCCATACCACCTAAACCAAATCTGATACCCAA
TCTTTGGCCGGGTTGTTCCAGCAACATCAAAAACTGCGTTATTGTGGACAAAACAATATT
TGATAGTGATTCTACTTTAATAGGAGATTACTGTGTATCCGTTTTATCGAAATATCCGTA
CTGTACAAAGAACGATTTTAATTGTCAAACATAAATTGCTACAAATTTGACATTTTATCA
TTATAATAAAAATGGAATAGTACAATTGTCAATTATATAAGTATCGTATAAGTGTAATCA
GATTTAATTATACGATAAGTACAGATTTTTATCTTTAAAACCTATCTTTGCACTGTTTCT
GAGAGAAAAATAAAGCACTGCAATCTATAAATCTATAAATATATTTTAATAAAAATAATT
GTTAGACGAAAGTTGATAAGGAGTACAAAAAAAATTGTGACTGGATTTTTTATTAATTTG
TAAACTAACTGTTTGATTAATATTCAGATTTACATCCTATATACTAAAAACATTGAAATA
AATCGAAAATTTTTGAAATTTGTGTAAATAAATTAACAATAAATAAATCCTACGAGAAAT
ACGAGCAAAAAATAATCATGAAATTTTTTTAAAGGAAGCATCTACGAATTTTGTACTTTC
ACGATTTTTATTCTACATAATTTCATAAAATAAAAAACTGAACCGATGAATGATGCTTTC
TTGAATTATATAATTGCAGAATGCAATTAAATGTGACGCG
>TRINITY_DN42913_c2_g1_i3 len=1294 path=[6496:0-73 6497:74-75 6498:76-92 6669:93-109 6653:110-110 6633:111-134 6609:135-189 6525:190-213 6577:214-254 6682:255-314 @6667@!:315-625 6575:626-704 6404:705-728 6603:729-810 6572:811-824 6626:825-831 6647:832-848 6680:849-855 6665:856-872 6645:873-896 6689:897-898 6675:899-903 6660:904-958 6642:959-976 6618:977-987 6589:988-1003 6556:1004-1016 6301:1017-1293] [-1, 6496, 6497, 6498, 6669, 6653, 6633, 6609, 6525, 6577, 6682, 6667, 6575, 6404, 6603, 6572, 6626, 6647, 6680, 6665, 6645, 6689, 6675, 6660, 6642, 6618, 6589, 6556, 6301, -2]
CGATGACCTTGCTTCAGCATTAATAAAGAATGGCCGTATAATATTTTCGACAGATTGGTC
TAATGCATCATGTTATAATGACCCAAAAGTGATAAATTTATTGGAATATCCTGCCGCAGT
ATGGAATACTCGTGAAGTTGGTGAATACTTGGCGAGGTACGTCAAATCACTGATCGAGGA
GTGTGAGGTTTCATTGGAAAACATCACACTCATGGGCCACAGTCTCGGAGCACATATAAG
CAGCTTCGCCGCAAAAAATCTCTCTAATTTGGGTTACGGTAAAGTTCCGCTACTCATCGG
TACTGATCCTGCGGCTCCCCTTTTTCAGCTTCAGAACAGGAACCACAGATTTGACAAGTC
AGACGCCAAACGTGTAGTAGCTGTACACACGTCGTTTCTAGGGTTGCAAAAGTCTTTAGG
TGATCTCGATTTGTGGTTCAATAATGGAATCAATCAACCAGCATGTGGCGGGCTAATCGA
AGGTACCCTCGCCGTCAATTGCTCACATAATGTAGCCATCGTGTACACTATTATTCTGTG
GTCAGATGTTTGTGTATATTTGGGACGTCCCATACCACCTAAACCAAATCTGATACCCAA
TCTTTGGCCGGGTTGTTCCAGCAACAACTGCGTTACTGTGGACAAAACAATATTCAATAA
GAATTCTACTTTAAGAGGAGATTACTGTGTACCCGTTTCATCGGAATATCCGTACTGTAT
AAAAAAAGATTCTAATTGTCAAACATAAGTTGCAGCGAATTCGACGTTTTATCATTATAA
TAGAAATAGAATAGTACAATTGTCAATTATATAAGTATCGTATAAGTGTAATTAGATTTA
ATTATACGATAAGTACAGATTTTTATCTTTAAATCCTATCTTTGCACTGTTTCTGAGAGA
AAAAATAAAGCACTACAATCTATAAATCTATAAATCTATTTTAATAAAAATAATTGTTAG
ACGAAAGTTGATAAGGAGTACAAAAAAATTGTGACTGGATTTTTTATTAATTTGTAAACT
AACTGTTTGATTAATATTCAGATTTACATCCTATATACTAAAAACATTGAAATAAATCGA
AAATTTTTGAAATTTGTGTAAATAAATTAACAATAAATAAATCCTACGAGAAATACGAGC
AAAAAATAATCATGAAATTTTTTTAAAGGAAGCATCTACGAATTTTGTACTTTCACGATT
TTTATTCTACATAATTTCATAAAATAAAAAACTGAACCGATGAATGATGCTTTCTTGAAT
TATATAATTGCAGAATGCAATTAAATGTGACGCG
>TRINITY_DN42913_c2_g1_i4 len=1295 path=[6496:0-73 6497:74-75 6498:76-92 6669:93-109 6653:110-110 6633:111-134 6609:135-189 6525:190-213 6577:214-254 6682:255-314 @6667@!:315-625 6575:626-704 6404:705-728 6603:729-810 6572:811-824 6626:825-831 6647:832-848 6680:849-855 6665:856-872 6645:873-896 6689:897-898 6675:899-903 6660:904-958 6642:959-976 6288:977-987 6587:988-1004 6552:1005-1017 6514:1018-1294] [-1, 6496, 6497, 6498, 6669, 6653, 6633, 6609, 6525, 6577, 6682, 6667, 6575, 6404, 6603, 6572, 6626, 6647, 6680, 6665, 6645, 6689, 6675, 6660, 6642, 6288, 6587, 6552, 6514, -2]
CGATGACCTTGCTTCAGCATTAATAAAGAATGGCCGTATAATATTTTCGACAGATTGGTC
TAATGCATCATGTTATAATGACCCAAAAGTGATAAATTTATTGGAATATCCTGCCGCAGT
ATGGAATACTCGTGAAGTTGGTGAATACTTGGCGAGGTACGTCAAATCACTGATCGAGGA
GTGTGAGGTTTCATTGGAAAACATCACACTCATGGGCCACAGTCTCGGAGCACATATAAG
CAGCTTCGCCGCAAAAAATCTCTCTAATTTGGGTTACGGTAAAGTTCCGCTACTCATCGG
TACTGATCCTGCGGCTCCCCTTTTTCAGCTTCAGAACAGGAACCACAGATTTGACAAGTC
AGACGCCAAACGTGTAGTAGCTGTACACACGTCGTTTCTAGGGTTGCAAAAGTCTTTAGG
TGATCTCGATTTGTGGTTCAATAATGGAATCAATCAACCAGCATGTGGCGGGCTAATCGA
AGGTACCCTCGCCGTCAATTGCTCACATAATGTAGCCATCGTGTACACTATTATTCTGTG
GTCAGATGTTTGTGTATATTTGGGACGTCCCATACCACCTAAACCAAATCTGATACCCAA
TCTTTGGCCGGGTTGTTCCAGCAACAACTGCGTTACTGTGGACAAAACAATATTCAATAA
GAATTCTACTTTAAGAGGAGATTACTGTGTACCCGTTTCATCGGAATATCCGTACTGTAT
AAAAAAAGATTCTAATTGTCAAACATAAGTTGCAGCGAATTCGACGTTTTATCATTATAA
TAGAAATAGAATAGTACAATTGTCAATTATATAAGTATCGTATAAGTGTAATTAGATTTA
ATTATACGATAAGTACAGATTTTTATCTTTAAATCCTATCTTTGCACTGTTTCTGAGAGA
AAAAATAAAGCACTACAATCTATAAATCTATAAATCTATTTTAATAAAAATAATTGTTAG
ACGAAAGTTGATAAGGAGTACAAAAAAAATTGTGACTGGATTTTTTATTAATTTGTAAAC
TAACTGTTTGATTAATATTCAGATTTACATCCTATATACTAAAAACATTGAAATAAATCG
AAAATTTTTGAAATTTGTGTAAATAAATTAACAATAAATAAATCCTACGAGAAATACGAG
CAAAAAATAATCATGAAATTTTTTTAAAGGAAGCATCTACGAATTTTGTACTTTCACGAT
TTTTATTCTACATAATTTCATAAAATAAAAAACTGAACCGATGAATGATGCTTTCTTGAA
TTATATAATTGCAGAATGCAATTAAATGTGACGCG
>TRINITY_DN29149_c0_g1_i1 len=1196 path=[3749:0-68 3767:69-844 3756:845-910 3770:911-977 3745:978-1001 3768:1002-1192 3748:1193-1195] [-1, 3749, 3767, 3756, 3770, 3745, 3768, 3748, -2]
AAGCCATTATTAAAATTTTCTAAATTCTATTCAATCTCGCGTACAGGAAGACGCAAACGT
TATCATCTTGGACTGGACGAAGGGGGCGGGCACTACTTATGGAGCTGCGGTGGCAAATAG
CGAACTGGTCGGCCGACAATTGGCCTTGGTGCTTTTAGACACCATTAATTTGGGAATCGA
TCCCGCCGATATTCACGTGATCGGTTTCAGTCTCGGCGCACACGTGGCCGGCTGCGCCTC
GGAAGTATTGAAAAGAAAGAGCCTGCTTTTGGGTCGCATAACAGGTCTCGATCCGGCGTC
ACCCTTTTTCAGACATCATCTGTTCAGGGAAAAGTCGAGAAAATTGGATGCTACCGATGC
CCGTCTCGTCGATGTCATTCACACCGACGGCTCTCGGGATTTCATGGACGGTTTCGGCCT
ACTTAAACCGATCGGACACATCGACTTTTTCCCCAACGGCGGCAAAGAACAGCCTGGCTG
TACCGATATTAAGAATTCGGTGATGGTGAGCCATTTAAAAGAAGATGTACTGGACAAGAA
TATAGCTTGTAGCCATTTAAGAGCTTTTCAACTCTATATAGAGAGCGTTCGCTCGCAACA
TGAGAAATGCAAGTTTATCGCATGGCCTTGTCCACAAGGAGGAATATCCTATGCAAAAGG
GACATGCTTCCCTATGGAATCAACGAATTGGAATCAAGAGATGGGTTACGCGGCTAATCA
TGGAGCCTTGGGAATCTATTATCTTGCGACTAGAGGCGAATCTCCGTTTTGCGGTCAACC
AGTTAGAGCATCAGTGATGACGTCCGAAGATGTGCTAAAAACGTCTGGTATATTATTTTT
CAAAATCTTCCTCACTAATTCCACAACGCTCTTTAAAATTACATGCACCTTGCCCAAACA
AACAAACGAACAAATGATGTTTTATAACATCGCGGCGGTGGATTTTGATGCATTAACGGC
AAATACGACATCGATCACCGGTGTTATTTCCTATCAGCACACCGCTAACAAGACCGAGGA
GGACACCGATCCGGTCTCGGATGTAATACTGTTCAATAAACTGGCCCTCGAAGATCGTAA
GGGCCATAGGTGGGAATATTGCAGAACGAACACCGCAATCAATTCGCATGAGATGCACGT
GGAACTGAAAAACGAACGCTGCACGTCGTTTTAACACGTATCTCTGCCACGACAGG
>TRINITY_DN29149_c0_g1_i3 len=1703 path=[3758:0-227 3769:228-575 3767:576-1351 3756:1352-1417 3770:1418-1484 3745:1485-1508 3768:1509-1699 3748:1700-1702] [-1, 3758, 3769, 3767, 3756, 3770, 3745, 3768, 3748, -2]
GGGAACGCAGGCTATAGCATCCACCAGCGTGCAAATCGTACTGAAGCTATCCGAATAATA
ATTTGCGGTTCTCCTGGTGAAAGTGAAGTTTAAGTGGGGCGATCAGGCAAAGGAATGTTG
AATAATAATATGGATGTATATAATGTCACGATTGAAGACATGTTTTTGAATTTCTCCCGC
AGAAATAATATCGTATTTCTTTGCAGTTAAACTTCTCGCGGCGCGAAATCGTGGTATGCT
AAGACGAATTGCCATCTCTCGCGAGGAAAAAACTAAAGTTTGTTACGATCTACTCGGTTG
TTTTGCGGATCCGCCGCCGCATTTATCGATAAAACGACCGCCTGAGCATCCTAACGTAAT
TCAAACCAGATTTTTCCTGTACACACGTAAGGATCGGCAAAACCCAGAACCTTTACAATA
CGGAGACGACTTAAAATCCATCATACATTCCCGATTCAATATCAGTAAACCTCTCAGAGT
ATTGATACATGGATTTAAGGGCAGTGGAAGCGACGTCGGCGCAATACTTGGCATAAATTT
TCTTCTCGATACAGAAGACGCAAACGTTATCATCTTGGACTGGACGAAGGGGGCGGGCAC
TACTTATGGAGCTGCGGTGGCAAATAGCGAACTGGTCGGCCGACAATTGGCCTTGGTGCT
TTTAGACACCATTAATTTGGGAATCGATCCCGCCGATATTCACGTGATCGGTTTCAGTCT
CGGCGCACACGTGGCCGGCTGCGCCTCGGAAGTATTGAAAAGAAAGAGCCTGCTTTTGGG
TCGCATAACAGGTCTCGATCCGGCGTCACCCTTTTTCAGACATCATCTGTTCAGGGAAAA
GTCGAGAAAATTGGATGCTACCGATGCCCGTCTCGTCGATGTCATTCACACCGACGGCTC
TCGGGATTTCATGGACGGTTTCGGCCTACTTAAACCGATCGGACACATCGACTTTTTCCC
CAACGGCGGCAAAGAACAGCCTGGCTGTACCGATATTAAGAATTCGGTGATGGTGAGCCA
TTTAAAAGAAGATGTACTGGACAAGAATATAGCTTGTAGCCATTTAAGAGCTTTTCAACT
CTATATAGAGAGCGTTCGCTCGCAACATGAGAAATGCAAGTTTATCGCATGGCCTTGTCC
ACAAGGAGGAATATCCTATGCAAAAGGGACATGCTTCCCTATGGAATCAACGAATTGGAA
TCAAGAGATGGGTTACGCGGCTAATCATGGAGCCTTGGGAATCTATTATCTTGCGACTAG
AGGCGAATCTCCGTTTTGCGGTCAACCAGTTAGAGCATCAGTGATGACGTCCGAAGATGT
GCTAAAAACGTCTGGTATATTATTTTTCAAAATCTTCCTCACTAATTCCACAACGCTCTT
TAAAATTACATGCACCTTGCCCAAACAAACAAACGAACAAATGATGTTTTATAACATCGC
GGCGGTGGATTTTGATGCATTAACGGCAAATACGACATCGATCACCGGTGTTATTTCCTA
TCAGCACACCGCTAACAAGACCGAGGAGGACACCGATCCGGTCTCGGATGTAATACTGTT
CAATAAACTGGCCCTCGAAGATCGTAAGGGCCATAGGTGGGAATATTGCAGAACGAACAC
CGCAATCAATTCGCATGAGATGCACGTGGAACTGAAAAACGAACGCTGCACGTCGTTTTA
ACACGTATCTCTGCCACGACAGG
>TRINITY_DN42675_c1_g3_i1 len=1135 path=[29357:0-95 29475:96-228 29146:229-233 29551:234-289 29724:290-310 29678:311-350 29644:351-362 29601:363-386 29677:387-402 29643:403-403 29600:404-427 29533:428-456 29449:457-480 29599:481-503 29532:504-524 29709:525-527 29676:528-570 29530:571-623 29708:624-642 29675:643-688 29771:689-696 29706:697-718 @29674@!:719-942 29772:943-950 29442:951-987 29673:988-1012 29592:1013-1063 29440:1064-1067 29773:1068-1076 29672:1077-1134] [-1, 29357, 29475, 29146, 29551, 29724, 29678, 29644, 29601, 29677, 29643, 29600, 29533, 29449, 29599, 29532, 29709, 29676, 29530, 29708, 29675, 29771, 29706, 29674, 29772, 29442, 29673, 29592, 29440, 29773, 29672]
AAGTAACATATGAAGAAAATAATTCTAATTGAACAAAACAATAAAATAATATAAAGTAGG
TTTATAAAAATAATTTTAATAGGAATGCAAAAAATATAGGAATATATACAAAAATAATAA
GCTTAAATTAATTGTTAACCGAGTGCAAATGGTGATTTGCTGGCAGTTTGCAGAACGTAT
GTTCCACGTGCACTGAAAATGACCCAAAACGATAAAAGAATTAATTAACACATCTCAATT
AATTTAAAAGAAACGCGTTTCCGATACTTTTGAATTGATTAAAAGAAATAGAAACGAGAA
GCATTAAAAAGGATGGTACCGTGTTTTAAAAAAAAGATAAATATTCATATTCTAAAATAA
GAATATTACATTATATTTACTTTCGATCGAGGGATGGTCCGCCCATGTACACGTTCCCGG
CGCGAAAACCTATGGGATTTGTGATGGATTCAACATAATATCGAAAAGCCCTCCCGTGCG
CGCATCTTATCGCAATAATATCACTGATCCATCTGATTGGACCGCATCCTGGTTGCTCCT
CGCCGCCATTGGGATAAAAATCGGAAGCGCCGATCGCCGATTTCATGCCCATGAATCTTG
CGCAAGTGTGTATCACTTGTACCAGAACCGCGTCTGACTTGTCCACTCTTTTTCCTGGTC
CTTTTGACTTGAAAGCAGGTCCCGCAGGATCTAAAGCGACTACCTCGGCGATCTTGCTAG
TCGCAAAACGAGCGCCAAGACTGGCGACATGTGCTCCTAAGGAGTTACCAATTACCATAG
TCTTGTCAGGATCGAGACCTGCATTGTTCTCCAGGAAGTCTATTAGAGAAGCCACGCGTT
GCGACACGAGTGGCACACTTTTTGCGGATTTCCAATACAAATGTTTGGCTGCTTCTCGCC
AATCGATCACGATAATATTGTAATCGCTAACATTGAGATAAGCTGAAGATATTAACGTTA
TGACTTTAATGAAATGAAAATTAGTCATCGAGATTCAAGACATTAAAATAATTCATGCGT
ATTTAAATAAAGAGATTAGGAGATATCTAAATTAAATTTGAGGAGTTTTAAAAAACAAAA
TATTTTAAAGAATTAGAAGATTGAAAATAAAGAAAAAAGAGAGAAAAATAAGATT
>TRINITY_DN42675_c1_g3_i2 len=2107 path=[28811:0-82 28812:83-106 29737:107-115 29654:116-139 29726:140-161 29549:162-185 29683:186-202 29545:203-209 29736:210-226 29770:227-269 29680:270-280 29540:281-293 29647:294-336 29679:337-372 29604:373-377 29646:378-431 29724:432-452 29602:453-469 29535:470-491 29644:492-503 29601:504-527 29677:528-543 29643:544-544 29600:545-568 29533:569-597 29449:598-621 29599:622-644 29532:645-665 29709:666-668 29676:669-711 29530:712-764 29708:765-783 29675:784-829 29771:830-837 29706:838-859 @29674@!:860-1083 29772:1084-1091 28835:1092-1132 29673:1133-1157 29593:1158-1212 29773:1213-1221 29672:1222-1279 29723:1280-1309 29703:1310-1368 29774:1369-1369 29436:1370-1374 29579:1375-1375 29508:1376-1404 29424:1405-1486 28505:1487-1510 29697:1511-1551 29666:1552-1576 29577:1577-1633 29777:1634-1634 29665:1635-1656 29792:1657-1701 29575:1702-1768 29504:1769-1792 29778:1793-1796 29574:1797-1901 29695:1902-1941 29502:1942-1976 29779:1977-1989 29793:1990-1990 29414:1991-2106] [-1, 28811, 28812, 29737, 29654, 29726, 29549, 29683, 29545, 29736, 29770, 29680, 29540, 29647, 29679, 29604, 29646, 29724, 29602, 29535, 29644, 29601, 29677, 29643, 29600, 29533, 29449, 29599, 29532, 29709, 29676, 29530, 29708, 29675, 29771, 29706, 29674, 29772, 28835, 29673, 29593, 29773, 29672, 29723, 29703, 29774, 29436, 29579, 29508, 29424, 28505, 29697, 29666, 29577, 29777, 29665, 29792, 29575, 29504, 29778, 29574, 29695, 29502, 29779, 29793, 29414]
ACAAAACTTCTATTTTGATAATTTCAAGTGTTTTGATATCTAATGATAAGATAAAATGAG
AATTTTTGTATCGATAAGAATAACAACATAGTTATGATAATGAACTTCAGTTAAGATTGA
AATTTGATCAAGTAGGACGCAATTTCAGTAAACTGAATATTACGAATCATGAAAGAAATG
TTGTGTTAATTTAAATATTTGAAGATTCATAAAAAATTTATTTTCTAATATCAGGTGAAA
TATAAAAATATTTGGTACAAAGAGCGATAGTGTCGACTGTTATCCAAGTGCGAACGGTGA
TTTTTTGGCAGTCTTCAAAGTATACTCTCCGCGTGCGCTGAAAATCACACAAACGATAAA
AGAATTAATTAACACATCAATTAATTAAAAAAAAACGCGTTTCCGATATTTTTGAATTGA
TTAAAAGAAATAGAAACGAGAAGCATTAAAAAGAATGGTACCGTGTTTTAAAAAAAGATA
AATATTCATATTCTAAAATAAGAATATTACATTATATTTACTTTCGATCGAGGGATGGTC
CGCCCATGTACACGTTCCCGGCGCGAAAACCTATGGGATTTGTGATGGATTCAACATAAT
ATCGAAAAGCCCTCCCGTGCGCGCATCTTATCGCAATAATATCACTGATCCATCTGATTG
GACCGCATCCTGGTTGCTCCTCGCCGCCATTGGGATAAAAATCGGAAGCGCCGATCGCCG
ATTTCATGCCCATGAATCTTGCGCAAGTGTGTATCACTTGTACCAGAACCGCGTCTGACT
TGTCCACTCTTTTTCCTGGTCCTTTTGACTTGAAAGCAGGTCCCGCAGGATCTAAAGCGA
CTACCTCGGCGATCTTGCTAGTCGCAAAACGAGCGCCAAGACTGGCGACATGTGCTCCTA
AGGAGTTACCAATTACCATAGTCTTGTCAGGATCGAGACCTGCATTGTTCTCCAGGAAGT
CTATTAGAGAAGCCACGCGTTGCGACACGAGTGGCACACTTTTTGCGGATTTCCAATACA
AATGTTTGGCTGCTTCTCGCCAATCGATCACGATAATATTGTAATCGCTAACATTGAGAT
AAGCTGAAGATAACGTTATAAGATATTACATTAATGAAATGAAAATTAGTCATCGAGATT
CAAGACATTAAAATAATTTATGCGTATATAAACGAAGAGATTGGGAGATGTCTAAATTAA
ATTTGAGGAGTTTTAAAAAACAAAATATTTTAAAGAATTAGAAGATTGAAAATAAAGAAA
AAAGAGAGAAAAATAAGATTGTGTTTTGAAAATTCAGGAAATCAAAATATCAAAATCGAA
AATTAAAAATTAAAAAATTTAAAAATAAAGTTGAGAGAGAGAGAGAGAGAAAGTAAAAAT
TTTGTTAAAGAATTCAAAGAAGCAAGGAGATTCAAAAGTAATTAAGATTAACCCATTATA
AGTCTTAAGAGGAACCCGTCCACGCTTTTCTGATTTAAATCCTTATAACACTTAATCAAA
ATTTTTAAACCACAATTGATAGGGTATAATAGAAATAAAAAGAGTTGCTCTTTCTGAAAA
TTTAGTTGGCTATGAAGATGGAATATTTGGGGGAAAAAAAAGAATAAATGATCTGATTTT
TTTGCTAAGAAATATTCAACTTATAAATAATTTCGTCTACTTTTTGAACAGAATAAATCG
ATAATTATTATATTCAAAAAGGTAGGTGAATATTAAATAGAATATTAAATTCTTATCTCT
AAATATTAGTCTAAATATTTTCAATGAGATCCGAGTTACATTTAAAACAGAAAACACATA
GGGATCTCCTAGAGTTTAATATGTTAACAACAATTTTGTACCGTCTCGAATGTGAGTGCA
AGTAATTCCCTCGCAATCGCCTTTCCACCCATGAGTGACCAATCGAGTAGGATGAGCAGG
ATTCCAAAAACTCTTTTTTACACTATCTAGATCGTCGATAAATAGCTGCTGTCCAATTAC
CGAGTTGTTTCTAAAAAAAATTTTTTTAAAGCGATAATTTTCGTAATTTGGTATTACGTT
ACTATTTTGTATATATAAATTACAATATATCTAGTGTATATTACCGAGTATACAAATAGA
AGGTGGT
>TRINITY_DN42675_c1_g3_i3 len=966 path=[28811:0-82 28812:83-106 29737:107-115 29654:116-139 29726:140-161 29768:162-178 29468:179-209 29736:210-226 29770:227-269 29543:270-293 29647:294-336 29539:337-359 29643:360-360 29600:361-384 29533:385-413 29449:414-437 29599:438-460 29532:461-481 29709:482-484 29676:485-527 29530:528-580 29708:581-599 29675:600-645 29771:646-653 29595:654-659 29527:660-688 29707:689-741 @29674@!:742-965] [-1, 28811, 28812, 29737, 29654, 29726, 29768, 29468, 29736, 29770, 29543, 29647, 29539, 29643, 29600, 29533, 29449, 29599, 29532, 29709, 29676, 29530, 29708, 29675, 29771, 29595, 29527, 29707, 29674]
ACAAAACTTCTATTTTGATAATTTCAAGTGTTTTGATATCTAATGATAAGATAAAATGAG
AATTTTTGTATCGATAAGAATAACAACATAGTTATGATAATGAACTTCAGTTAAGATTGA
AATTTGATCAAGTAGGACGCAATTTCAGTAAACTGAATATTATGAATCATGAAAGAAATA
TTGAATGAATTTAAATATTTGAAGATTCATAAAAAATTTATTTTCTAATATCAGGTGAAA
TATAAAAATATTTGGTACAAAGAGCGATAGAGTCGACTGTTATCCAAGTGCGAACGGTGA
TTTTTTGGCAGTCTTCAAAGTATACTCTCCGCGTGCGTTTCGATCGAGGGATGGTCCGCC
CATGTACACGTTCCCGGCGCGAAAACCTATGGGATTTGTGATGGATTCAACATAATATCG
AAAAGCCCTCCCGTGCGCGCATCTTATCGCAATAATATCACTGATCCATCTGATTGGACC
GCATCCTGGTTGCTCCTCGCCGCCATTGGGATAAAAATCGGAAGCGCCGATCGCCGATTT
CATGCCCATGAATCTTGCGCAAGTGTGTATCACTTGTACCAGAACCGCGTCTGACTTGTC
CACTCTTTTTCCTGGTCCTTTTGACTTGAAAGCAGGTCCCGCAGGATCTAAAGCTGCAGG
GAAAACTTGTTTTGGCTTTGATTTAAAATAGTTAAAGAATTGAAAGCTTTTAGACTTACC
GACTACCTCGGCGATCTTGCTAGTCGCAAAACGAGCGCCAAGACTGGCGACATGTGCTCC
TAAGGAGTTACCAATTACCATAGTCTTGTCAGGATCGAGACCTGCATTGTTCTCCAGGAA
GTCTATTAGAGAAGCCACGCGTTGCGACACGAGTGGCACACTTTTTGCGGATTTCCAATA
CAAATGTTTGGCTGCTTCTCGCCAATCGATCACGATAATATTGTAATCGCTAACATTGAG
ATAAGC
>TRINITY_DN42675_c1_g3_i5 len=3345 path=[28811:0-82 28812:83-106 29737:107-115 29654:116-139 29726:140-161 29768:162-178 29547:179-185 29683:186-202 29465:203-226 29770:227-269 29680:270-280 29540:281-293 29647:294-336 29679:337-372 29604:373-377 29646:378-431 29724:432-452 29602:453-469 29535:470-491 29644:492-503 29601:504-527 29677:528-543 29643:544-544 29600:545-568 29533:569-597 29449:598-621 29599:622-644 29532:645-665 29709:666-668 29676:669-711 29530:712-764 29708:765-783 29675:784-829 29771:830-837 29706:838-859 @29674@!:860-1083 29772:1084-1091 28835:1092-1132 29673:1133-1157 29593:1158-1212 29773:1213-1221 29591:1222-1277 29723:1278-1307 29704:1308-1361 29774:1362-1362 29637:1363-1367 29722:1368-1368 29670:1369-1369 29743:1370-1370 29735:1371-1371 29721:1372-1372 29701:1373-1373 29734:1374-1374 29720:1375-1375 29700:1376-1376 29775:1377-1377 29791:1378-1378 29803:1379-1379 29812:1380-1380 29820:1381-1381 29826:1382-1382 29832:1383-1383 29838:1384-1384 29427:1385-1389 29667:1390-1390 29633:1391-1419 29578:1420-1444 29698:1445-1562 29666:1563-1587 29631:1588-1644 29777:1645-1645 29665:1646-1667 29630:1668-1712 29575:1713-1779 29504:1780-1803 29778:1804-1807 29418:1808-1866 29629:1867-1904 29695:1905-1944 29503:1945-1979 29779:1980-1992 29793:1993-1993 29414:1994-2109 29732:2110-2124 29718:2125-2145 29694:2146-2255 29780:2256-2278 29794:2279-2300 29805:2301-2304 29814:2305-2309 29409:2310-2328 29624:2329-2345 29566:2346-2346 29493:2347-2470 29076:2471-2475 29404:2476-2549 28724:2550-2550 29490:2551-2599 29759:2600-2604 29755:2605-2615 29750:2616-2618 29745:2619-2622 29738:2623-2626 29727:2627-2663 @29714@!:2664-2817 29786:2818-2828 29482:2829-2902 29381:2903-2921 29390:2922-3195 29120:3196-3219 29121:3220-3344] [-1, 28811, 28812, 29737, 29654, 29726, 29768, 29547, 29683, 29465, 29770, 29680, 29540, 29647, 29679, 29604, 29646, 29724, 29602, 29535, 29644, 29601, 29677, 29643, 29600, 29533, 29449, 29599, 29532, 29709, 29676, 29530, 29708, 29675, 29771, 29706, 29674, 29772, 28835, 29673, 29593, 29773, 29591, 29723, 29704, 29774, 29637, 29722, 29670, 29743, 29735, 29721, 29701, 29734, 29720, 29700, 29775, 29791, 29803, 29812, 29820, 29826, 29832, 29838, 29427, 29667, 29633, 29578, 29698, 29666, 29631, 29777, 29665, 29630, 29575, 29504, 29778, 29418, 29629, 29695, 29503, 29779, 29793, 29414, 29732, 29718, 29694, 29780, 29794, 29805, 29814, 29409, 29624, 29566, 29493, 29076, 29404, 28724, 29490, 29759, 29755, 29750, 29745, 29738, 29727, 29714, 29786, 29482, 29381, 29390, 29120, 29121, -2]
ACAAAACTTCTATTTTGATAATTTCAAGTGTTTTGATATCTAATGATAAGATAAAATGAG
AATTTTTGTATCGATAAGAATAACAACATAGTTATGATAATGAACTTCAGTTAAGATTGA
AATTTGATCAAGTAGGACGCAATTTCAGTAAACTGAATATTATGAATCATGAAAGAAATG
TTGTGTTAATTTAAATATTTGAACATTCATAAAAAATTTATTTTCTAATATCAGGTGAAA
TATAAAAATATTTGGTACAAAGAGCGATAGTGTCGACTGTTATCCAAGTGCGAACGGTGA
TTTTTTGGCAGTCTTCAAAGTATACTCTCCGCGTGCGCTGAAAATCACACAAACGATAAA
AGAATTAATTAACACATCAATTAATTAAAAAAAAACGCGTTTCCGATATTTTTGAATTGA
TTAAAAGAAATAGAAACGAGAAGCATTAAAAAGAATGGTACCGTGTTTTAAAAAAAGATA
AATATTCATATTCTAAAATAAGAATATTACATTATATTTACTTTCGATCGAGGGATGGTC
CGCCCATGTACACGTTCCCGGCGCGAAAACCTATGGGATTTGTGATGGATTCAACATAAT
ATCGAAAAGCCCTCCCGTGCGCGCATCTTATCGCAATAATATCACTGATCCATCTGATTG
GACCGCATCCTGGTTGCTCCTCGCCGCCATTGGGATAAAAATCGGAAGCGCCGATCGCCG
ATTTCATGCCCATGAATCTTGCGCAAGTGTGTATCACTTGTACCAGAACCGCGTCTGACT
TGTCCACTCTTTTTCCTGGTCCTTTTGACTTGAAAGCAGGTCCCGCAGGATCTAAAGCGA
CTACCTCGGCGATCTTGCTAGTCGCAAAACGAGCGCCAAGACTGGCGACATGTGCTCCTA
AGGAGTTACCAATTACCATAGTCTTGTCAGGATCGAGACCTGCATTGTTCTCCAGGAAGT
CTATTAGAGAAGCCACGCGTTGCGACACGAGTGGCACACTTTTTGCGGATTTCCAATACA
AATGTTTGGCTGCTTCTCGCCAATCGATCACGATAATATTGTAATCGCTAACATTGAGAT
AAGCTGAAGATAACGTTATAAGATATTACATTAATGAAATGAAAATTAGTCATCGAGATT
CAAGACATTAAAATAATTTATGCGTATATAAACGAAGAGATTGGGAGATGTCTAAATTAA
ATTTGAGGAGTTTTAAAAAACACAATATTTTAAAGAATTAGAAAATTGGAAATAAAAAAA
AGAGAGAAAAATAAGATTGTGTTTTGAAAATTCAGGAAATCAAAATATTAAATTCGAAAA
TTAAAAGTTAAAAAATTTAAAAGTTGAGAGAGAGAGAGAGAGAGAGAGAGAGAGAGAGAG
AGAGAAAGTAAAAATTTTGTTAAAGAATTCAAAGAAGCAAAGAGATTCAAAGTAATTAAG
ATCAACCCATTATAGGTCTTAAGAGGAACCCCTACACGCTTTTCTAATTTAAATCTTTAA
CACTTAATTAAAATTTTTATACCACAATTGATAGGGTATTTAGAAATAAAAAGAGTTGCT
CTTTCTGAAAATTTAGTTGGCTATGAAGGTGGAATATTTGGGGGAAAAAAGAGTAAATGA
TTTCTGATTTTTTTGCTAAGAAATATTCAACTTATAAATAATTTCGTCCACTTTTTGAAC
AGAATAAATTGATAATTATTATATTCAAAAAGGTAGGTGAATATTAAATAGAATATTAAA
TTCTTATCTCTAAATATTAGTCTAAATATTTTCAATGAGATCCGAGTTACATTTAAAACA
GAAAACACGTAGGGATCTCCTAGAGTTTAACAACAATTTTGTACCGTTTCGAATGTGAGT
GCAAGGGTTTCCCTCGCCATCTCCTTTCCACCCATGAGTGACCAATCGAGTAGGATGAGC
AGGATTCCAAAAACTCTTTTTTACAGTATCTAGATCATCGATAAATAGCTGCTGTCCAAT
TACCGAGTTGTTTCTAAAAAAAATTTTTTTAAAGCGATAATTTTCGTAATTTGGTATTAC
GTTACTATTTTGTATATATAAATTACAATATATCTAGTGTATATTACCGAGTATACAAAT
AGAAGGTGGTTTTTTGAGCGGATTCATCCATCTCCTCGAGTTCTGCCTGTGTAAATCGAG
GTTCGTTAATATCAATCAGATTTATTATTCCTTGATCGTCAATAAAAATTGTATAATTAA
AATTTGTCGCTATAGATGCCAACAAAGTGGGATACAATAATATGATTGCCAATGTAGCGA
TCATCTTCGAAATAATTTTCACCAGTCATTAAAGATGTGCAGATTTACAATTCCTTTTAT
AGTTCACTGATAGATATTTGGTGGCGTGATCGATAAGCCATTGATAATACCGGTAGCTAT
CATAAATCATATGTGTCAATTAAATTCGAGTGGAGATAATTAGTGGAGTTAATTGAAAAA
AGATTGCTGAAAATAACTAATGATTATAATATATAATTAATGATTATAATAATGATTATA
ATAATCGAATATTCTTTTACTTCGAGAAAAACAGCTTTAGATATAGGCTCACTGCATCAG
TCAATGAACAAATAAGAAATTCACGATGTATATTGTGAATTATAACACATGTATAAAACA
GAAAGATAACAAACCACTCAATACTAATGGCAGTTTATTTGTTCTTTAAAAGTGTTACGT
GTTATCTATAAAAAAGATTTAAAAGTAATACTTTTGATTAAGAAAGTAGAAAACCGCAAA
AAATACCAGTAAATAACCGGTATATATTTTCTTTTTTTATTTAATGTAATTACATTTTCA
AACAAAAAAAATATTTTAAACAAATTTAAATAAAAAATAAATCTAAAAAATATTAATTAT
TTTGTTATTTATTATATCAAAGTTTTATTTTTCAATATTTTTTTTAAACGGTCATTTACC
GATGATTGTTCAGCGATTGGTGCAGTGATCCTATATTATAATTAAAATGCCAATTTGTTA
TGTGCACATTCATACACATATATTATATACATACATATACACAGACATTTATGTATACAC
AGAGTGTGTATGTGTGTGTGTTTGTCTTGTCTTGTAATAAGAAAGAGCTAAAATTAAATA
TTATATCACATCTATGGTAATTTTAATAAAAATATTTAAATAGATTTAATATTTTACAAA
TCACTATTAATTGTTTTAGCATTTATATCCGTTAGTTATAAAATAATTATAAAATCTACA
ATGAGTTTAAAATAATAATGCTCGAAATTAATCGACTCTTTGTCTTAACAATATGTATTA
AAATTGTGTACATTTTAAATATTATATAAGTTCTATATTCAGTGC
>TRINITY_DN42675_c1_g3_i6 len=3837 path=[28811:0-82 28812:83-106 29737:107-115 29654:116-139 29726:140-161 29549:162-185 29683:186-202 29545:203-209 29736:210-226 29770:227-269 29680:270-280 29540:281-293 29647:294-336 29679:337-372 29604:373-377 29646:378-431 29724:432-452 29602:453-469 29535:470-491 29644:492-503 29601:504-527 29677:528-543 29643:544-544 29600:545-568 29533:569-597 29449:598-621 29599:622-644 29532:645-665 29709:666-668 29676:669-711 29530:712-764 29708:765-783 29675:784-829 29771:830-837 29706:838-859 @29674@!:860-1083 29772:1084-1091 28835:1092-1132 29673:1133-1157 29593:1158-1212 29773:1213-1221 29591:1222-1277 29723:1278-1307 29704:1308-1361 29774:1362-1362 29637:1363-1367 29722:1368-1368 29670:1369-1369 29743:1370-1370 29735:1371-1371 29721:1372-1372 29701:1373-1373 29734:1374-1374 29720:1375-1375 29700:1376-1376 29775:1377-1377 29791:1378-1378 29803:1379-1379 29812:1380-1380 29820:1381-1381 29826:1382-1382 29832:1383-1383 29838:1384-1384 29427:1385-1389 29667:1390-1390 29633:1391-1419 29578:1420-1444 29698:1445-1562 29666:1563-1587 29631:1588-1644 29777:1645-1645 29665:1646-1667 29630:1668-1712 29575:1713-1779 29504:1780-1803 29778:1804-1807 29418:1808-1866 29629:1867-1904 29695:1905-1944 29503:1945-1979 29779:1980-1992 29793:1993-1993 29414:1994-2109 29732:2110-2124 29718:2125-2145 29694:2146-2255 29780:2256-2278 29794:2279-2300 29805:2301-2304 29814:2305-2309 29409:2310-2328 29624:2329-2345 29566:2346-2346 29493:2347-2470 29076:2471-2475 29404:2476-2549 28724:2550-2550 29490:2551-2599 29759:2600-2604 29755:2605-2615 29750:2616-2618 29745:2619-2622 29738:2623-2626 29727:2627-2663 @29714@!:2664-2817 29787:2818-2863 29807:2864-2864 29558:2865-2897 29713:2898-2903 29688:2904-2922 29656:2923-2946 29555:2947-2993 @29477@!:2994-3215 28420:3216-3836] [-1, 28811, 28812, 29737, 29654, 29726, 29549, 29683, 29545, 29736, 29770, 29680, 29540, 29647, 29679, 29604, 29646, 29724, 29602, 29535, 29644, 29601, 29677, 29643, 29600, 29533, 29449, 29599, 29532, 29709, 29676, 29530, 29708, 29675, 29771, 29706, 29674, 29772, 28835, 29673, 29593, 29773, 29591, 29723, 29704, 29774, 29637, 29722, 29670, 29743, 29735, 29721, 29701, 29734, 29720, 29700, 29775, 29791, 29803, 29812, 29820, 29826, 29832, 29838, 29427, 29667, 29633, 29578, 29698, 29666, 29631, 29777, 29665, 29630, 29575, 29504, 29778, 29418, 29629, 29695, 29503, 29779, 29793, 29414, 29732, 29718, 29694, 29780, 29794, 29805, 29814, 29409, 29624, 29566, 29493, 29076, 29404, 28724, 29490, 29759, 29755, 29750, 29745, 29738, 29727, 29714, 29787, 29807, 29558, 29713, 29688, 29656, 29555, 29477, 28420, -2]
ACAAAACTTCTATTTTGATAATTTCAAGTGTTTTGATATCTAATGATAAGATAAAATGAG
AATTTTTGTATCGATAAGAATAACAACATAGTTATGATAATGAACTTCAGTTAAGATTGA
AATTTGATCAAGTAGGACGCAATTTCAGTAAACTGAATATTACGAATCATGAAAGAAATG
TTGTGTTAATTTAAATATTTGAAGATTCATAAAAAATTTATTTTCTAATATCAGGTGAAA
TATAAAAATATTTGGTACAAAGAGCGATAGTGTCGACTGTTATCCAAGTGCGAACGGTGA
TTTTTTGGCAGTCTTCAAAGTATACTCTCCGCGTGCGCTGAAAATCACACAAACGATAAA
AGAATTAATTAACACATCAATTAATTAAAAAAAAACGCGTTTCCGATATTTTTGAATTGA
TTAAAAGAAATAGAAACGAGAAGCATTAAAAAGAATGGTACCGTGTTTTAAAAAAAGATA
AATATTCATATTCTAAAATAAGAATATTACATTATATTTACTTTCGATCGAGGGATGGTC
CGCCCATGTACACGTTCCCGGCGCGAAAACCTATGGGATTTGTGATGGATTCAACATAAT
ATCGAAAAGCCCTCCCGTGCGCGCATCTTATCGCAATAATATCACTGATCCATCTGATTG
GACCGCATCCTGGTTGCTCCTCGCCGCCATTGGGATAAAAATCGGAAGCGCCGATCGCCG
ATTTCATGCCCATGAATCTTGCGCAAGTGTGTATCACTTGTACCAGAACCGCGTCTGACT
TGTCCACTCTTTTTCCTGGTCCTTTTGACTTGAAAGCAGGTCCCGCAGGATCTAAAGCGA
CTACCTCGGCGATCTTGCTAGTCGCAAAACGAGCGCCAAGACTGGCGACATGTGCTCCTA
AGGAGTTACCAATTACCATAGTCTTGTCAGGATCGAGACCTGCATTGTTCTCCAGGAAGT
CTATTAGAGAAGCCACGCGTTGCGACACGAGTGGCACACTTTTTGCGGATTTCCAATACA
AATGTTTGGCTGCTTCTCGCCAATCGATCACGATAATATTGTAATCGCTAACATTGAGAT
AAGCTGAAGATAACGTTATAAGATATTACATTAATGAAATGAAAATTAGTCATCGAGATT
CAAGACATTAAAATAATTTATGCGTATATAAACGAAGAGATTGGGAGATGTCTAAATTAA
ATTTGAGGAGTTTTAAAAAACACAATATTTTAAAGAATTAGAAAATTGGAAATAAAAAAA
AGAGAGAAAAATAAGATTGTGTTTTGAAAATTCAGGAAATCAAAATATTAAATTCGAAAA
TTAAAAGTTAAAAAATTTAAAAGTTGAGAGAGAGAGAGAGAGAGAGAGAGAGAGAGAGAG
AGAGAAAGTAAAAATTTTGTTAAAGAATTCAAAGAAGCAAAGAGATTCAAAGTAATTAAG
ATCAACCCATTATAGGTCTTAAGAGGAACCCCTACACGCTTTTCTAATTTAAATCTTTAA
CACTTAATTAAAATTTTTATACCACAATTGATAGGGTATTTAGAAATAAAAAGAGTTGCT
CTTTCTGAAAATTTAGTTGGCTATGAAGGTGGAATATTTGGGGGAAAAAAGAGTAAATGA
TTTCTGATTTTTTTGCTAAGAAATATTCAACTTATAAATAATTTCGTCCACTTTTTGAAC
AGAATAAATTGATAATTATTATATTCAAAAAGGTAGGTGAATATTAAATAGAATATTAAA
TTCTTATCTCTAAATATTAGTCTAAATATTTTCAATGAGATCCGAGTTACATTTAAAACA
GAAAACACGTAGGGATCTCCTAGAGTTTAACAACAATTTTGTACCGTTTCGAATGTGAGT
GCAAGGGTTTCCCTCGCCATCTCCTTTCCACCCATGAGTGACCAATCGAGTAGGATGAGC
AGGATTCCAAAAACTCTTTTTTACAGTATCTAGATCATCGATAAATAGCTGCTGTCCAAT
TACCGAGTTGTTTCTAAAAAAAATTTTTTTAAAGCGATAATTTTCGTAATTTGGTATTAC
GTTACTATTTTGTATATATAAATTACAATATATCTAGTGTATATTACCGAGTATACAAAT
AGAAGGTGGTTTTTTGAGCGGATTCATCCATCTCCTCGAGTTCTGCCTGTGTAAATCGAG
GTTCGTTAATATCAATCAGATTTATTATTCCTTGATCGTCAATAAAAATTGTATAATTAA
AATTTGTCGCTATAGATGCCAACAAAGTGGGATACAATAATATGATTGCCAATGTAGCGA
TCATCTTCGAAATAATTTTCACCAGTCATTAAAGATGTGCAGATTTACAATTCCTTTTAT
AGTTCACTGATAGATATTTGGTGGCGTGATCGATAAGCCATTGATAATACCGGTAGCTAT
CATAAATCATATGTGTCAATTAAATTCGAGTGGAGATAATTAGTGGAGTTAATTGAAAAA
AGATTGCTGAAAATAACTAATGATTATAATATATAATTAATGATTATAATAATGATTATA
ATAATCGAATATTCTTTTACTTCGAGAAAAACAGCTTTAGATATAGGCTCACTGCATCAG
TCAATGAACAAATAAGAAATTCACGATGTATATTGTGAATTATAACACATGTATAAAACA
GAAAGATAACAAACCACTCAATACTAATGGCAGTTTATTTGTTCTTTAAAAGTGTTACGT
GTTATCTATAAAAAAGATTTAAAAGTAATACTTTTGATTAAGAAAGTAGAAAACCGCAAA
AAATACCAGTAAATAACCGGTATATATTTTCTTTTTTTATTTAATGTAATTACATTTTTA
AACAAAAAATAATATTTTAATCAAATCTAAATAAAAATTAAATCTAAAAAACATTAATTA
ATTTGTTATTTATTATATCAAAGTTTTATTTTTCAATATTTTTCTTAAACAGTCATTTAT
CGGTGACTGTTTAGCGATTGGTGCAGTGACCCTATCTCACATATTTTTAGCGTTCATAAA
GTTGATTATTTTTTTTTAATTTTTACATATTTTGTAGCACTATTGACATATCATAAACAC
ATAAATTTTATGGAAAAACTTCTGAAAATGAAACTTTTGAGAAAAACCTATTGGGAAAAT
CAATCAGCCAAGGATCATATACATCAGCTAATATTGGTAATATTATTCGATATAAAGAGG
GCCAGAATTCATTTACAAAATTTACGACTAGATCATTAAGCTCTTTGCTTTGTTCTGCCA
GATTGTCGAAATATATTTTAAACTTTCCAATTGATGGAGTAACACGGAAATGTTCTACAA
TCCATTTGTCGTTTACTACAGGTCCTGACATATCCCACGTTCCTCTGACGTCATGTAGAG
TTTCATTAAAATGACCTTTACCAGTAACTCTGAATACATTTAGAGTACCATTTACATCCA
CGGCAGCTTCTGCATATAACCACGGTAAGTCTGCATCAATTTCCAAACGGAAAGCGTTAT
CAAGAAAATGCGTTCTTATATCAGTAAAACGAAGCGACGATAAACCGACAGCATGGAGAT
TTGATACAGATATGTTTCCATGTATTTCGCCTAATGTAAGTACAGCTGTAGCATGTTCAA
AAAATAATGGATCCAGAGTCGGGAAGTTATATTCTGGAAGTCCTTTAACAAATCGTGGCC
ATGCCTCGTCTAAAGCTTGTTTTAAACAAGCGGAATAATCATCTGAATCTCGCTTGCAAG
TGGTTACAGGAAGCGCCGATTCTCCAGCTGTGAATAATCCGAATATAACGCTGAATGTAC
TAACAATAAGAGTGTAGAGTAACATGTTCTTTGTTTAGTTTTCCAGCGAATAGCTCC
>TRINITY_DN42675_c1_g3_i9 len=3743 path=[28811:0-82 28812:83-106 29737:107-115 29654:116-139 29726:140-161 29768:162-178 29468:179-209 29736:210-226 29770:227-269 29680:270-280 29540:281-293 29647:294-336 29679:337-372 29604:373-377 29646:378-431 29724:432-452 29602:453-469 29535:470-491 29644:492-503 29601:504-527 29677:528-543 29643:544-544 29600:545-568 29533:569-597 29449:598-621 29599:622-644 29532:645-665 29709:666-668 29676:669-711 29530:712-764 29708:765-783 29675:784-829 29771:830-837 29706:838-859 @29674@!:860-1083 29772:1084-1091 28835:1092-1132 29673:1133-1157 29593:1158-1212 29773:1213-1221 29591:1222-1277 29723:1278-1307 29704:1308-1361 29774:1362-1362 29637:1363-1367 29722:1368-1368 29670:1369-1369 29743:1370-1370 29735:1371-1371 29721:1372-1372 29701:1373-1373 29734:1374-1374 29720:1375-1375 29700:1376-1376 29775:1377-1377 29791:1378-1378 29803:1379-1379 29812:1380-1380 29820:1381-1381 29826:1382-1382 29832:1383-1383 29838:1384-1384 29427:1385-1389 29667:1390-1390 29633:1391-1419 29578:1420-1444 29698:1445-1562 29666:1563-1587 29631:1588-1644 29777:1645-1645 29665:1646-1667 29630:1668-1712 29575:1713-1779 29504:1780-1803 29778:1804-1807 29418:1808-1866 29629:1867-1904 29695:1905-1944 29503:1945-1979 29779:1980-1992 29793:1993-1993 29804:1994-2006 29741:2007-2015 29732:2016-2030 29718:2031-2051 29694:2052-2161 29780:2162-2184 29794:2185-2206 29805:2207-2210 29814:2211-2215 29409:2216-2234 29624:2235-2251 29566:2252-2252 29493:2253-2376 29076:2377-2381 29404:2382-2455 28724:2456-2456 29490:2457-2505 29759:2506-2510 29755:2511-2521 29750:2522-2524 29745:2525-2528 29738:2529-2532 29727:2533-2569 @29714@!:2570-2723 29787:2724-2769 29807:2770-2770 29558:2771-2803 29713:2804-2809 29688:2810-2828 29656:2829-2852 29555:2853-2899 @29477@!:2900-3121 28420:3122-3742] [-1, 28811, 28812, 29737, 29654, 29726, 29768, 29468, 29736, 29770, 29680, 29540, 29647, 29679, 29604, 29646, 29724, 29602, 29535, 29644, 29601, 29677, 29643, 29600, 29533, 29449, 29599, 29532, 29709, 29676, 29530, 29708, 29675, 29771, 29706, 29674, 29772, 28835, 29673, 29593, 29773, 29591, 29723, 29704, 29774, 29637, 29722, 29670, 29743, 29735, 29721, 29701, 29734, 29720, 29700, 29775, 29791, 29803, 29812, 29820, 29826, 29832, 29838, 29427, 29667, 29633, 29578, 29698, 29666, 29631, 29777, 29665, 29630, 29575, 29504, 29778, 29418, 29629, 29695, 29503, 29779, 29793, 29804, 29741, 29732, 29718, 29694, 29780, 29794, 29805, 29814, 29409, 29624, 29566, 29493, 29076, 29404, 28724, 29490, 29759, 29755, 29750, 29745, 29738, 29727, 29714, 29787, 29807, 29558, 29713, 29688, 29656, 29555, 29477, 28420, -2]
ACAAAACTTCTATTTTGATAATTTCAAGTGTTTTGATATCTAATGATAAGATAAAATGAG
AATTTTTGTATCGATAAGAATAACAACATAGTTATGATAATGAACTTCAGTTAAGATTGA
AATTTGATCAAGTAGGACGCAATTTCAGTAAACTGAATATTATGAATCATGAAAGAAATA
TTGAATGAATTTAAATATTTGAAGATTCATAAAAAATTTATTTTCTAATATCAGGTGAAA
TATAAAAATATTTGGTACAAAGAGCGATAGTGTCGACTGTTATCCAAGTGCGAACGGTGA
TTTTTTGGCAGTCTTCAAAGTATACTCTCCGCGTGCGCTGAAAATCACACAAACGATAAA
AGAATTAATTAACACATCAATTAATTAAAAAAAAACGCGTTTCCGATATTTTTGAATTGA
TTAAAAGAAATAGAAACGAGAAGCATTAAAAAGAATGGTACCGTGTTTTAAAAAAAGATA
AATATTCATATTCTAAAATAAGAATATTACATTATATTTACTTTCGATCGAGGGATGGTC
CGCCCATGTACACGTTCCCGGCGCGAAAACCTATGGGATTTGTGATGGATTCAACATAAT
ATCGAAAAGCCCTCCCGTGCGCGCATCTTATCGCAATAATATCACTGATCCATCTGATTG
GACCGCATCCTGGTTGCTCCTCGCCGCCATTGGGATAAAAATCGGAAGCGCCGATCGCCG
ATTTCATGCCCATGAATCTTGCGCAAGTGTGTATCACTTGTACCAGAACCGCGTCTGACT
TGTCCACTCTTTTTCCTGGTCCTTTTGACTTGAAAGCAGGTCCCGCAGGATCTAAAGCGA
CTACCTCGGCGATCTTGCTAGTCGCAAAACGAGCGCCAAGACTGGCGACATGTGCTCCTA
AGGAGTTACCAATTACCATAGTCTTGTCAGGATCGAGACCTGCATTGTTCTCCAGGAAGT
CTATTAGAGAAGCCACGCGTTGCGACACGAGTGGCACACTTTTTGCGGATTTCCAATACA
AATGTTTGGCTGCTTCTCGCCAATCGATCACGATAATATTGTAATCGCTAACATTGAGAT
AAGCTGAAGATAACGTTATAAGATATTACATTAATGAAATGAAAATTAGTCATCGAGATT
CAAGACATTAAAATAATTTATGCGTATATAAACGAAGAGATTGGGAGATGTCTAAATTAA
ATTTGAGGAGTTTTAAAAAACACAATATTTTAAAGAATTAGAAAATTGGAAATAAAAAAA
AGAGAGAAAAATAAGATTGTGTTTTGAAAATTCAGGAAATCAAAATATTAAATTCGAAAA
TTAAAAGTTAAAAAATTTAAAAGTTGAGAGAGAGAGAGAGAGAGAGAGAGAGAGAGAGAG
AGAGAAAGTAAAAATTTTGTTAAAGAATTCAAAGAAGCAAAGAGATTCAAAGTAATTAAG
ATCAACCCATTATAGGTCTTAAGAGGAACCCCTACACGCTTTTCTAATTTAAATCTTTAA
CACTTAATTAAAATTTTTATACCACAATTGATAGGGTATTTAGAAATAAAAAGAGTTGCT
CTTTCTGAAAATTTAGTTGGCTATGAAGGTGGAATATTTGGGGGAAAAAAGAGTAAATGA
TTTCTGATTTTTTTGCTAAGAAATATTCAACTTATAAATAATTTCGTCCACTTTTTGAAC
AGAATAAATTGATAATTATTATATTCAAAAAGGTAGGTGAATATTAAATAGAATATTAAA
TTCTTATCTCTAAATATTAGTCTAAATATTTTCAATGAGATCCGAGTTACATTTAAAACA
GAAAACACGTAGGGATCTCCTAGAGTTTAACAACAATTTTGTACCGTTTCGAATGTGAGT
GCAAGGGTTTCCCTCGCCATCTCCTTTCCACCCATGAGTGACCAATCGAGTAGGATGAGC
AGGATTCCAAAAACTCTTTTTTACAGTATCTAGATCATCGATAAATAGCTGCTGTCCAAT
TACCGAGTTGTTTCGAGTATACAAATAGAAGGTGGTTTTTTGAGCGGATTCATCCATCTC
CTCGAGTTCTGCCTGTGTAAATCGAGGTTCGTTAATATCAATCAGATTTATTATTCCTTG
ATCGTCAATAAAAATTGTATAATTAAAATTTGTCGCTATAGATGCCAACAAAGTGGGATA
CAATAATATGATTGCCAATGTAGCGATCATCTTCGAAATAATTTTCACCAGTCATTAAAG
ATGTGCAGATTTACAATTCCTTTTATAGTTCACTGATAGATATTTGGTGGCGTGATCGAT
AAGCCATTGATAATACCGGTAGCTATCATAAATCATATGTGTCAATTAAATTCGAGTGGA
GATAATTAGTGGAGTTAATTGAAAAAAGATTGCTGAAAATAACTAATGATTATAATATAT
AATTAATGATTATAATAATGATTATAATAATCGAATATTCTTTTACTTCGAGAAAAACAG
CTTTAGATATAGGCTCACTGCATCAGTCAATGAACAAATAAGAAATTCACGATGTATATT
GTGAATTATAACACATGTATAAAACAGAAAGATAACAAACCACTCAATACTAATGGCAGT
TTATTTGTTCTTTAAAAGTGTTACGTGTTATCTATAAAAAAGATTTAAAAGTAATACTTT
TGATTAAGAAAGTAGAAAACCGCAAAAAATACCAGTAAATAACCGGTATATATTTTCTTT
TTTTATTTAATGTAATTACATTTTTAAACAAAAAATAATATTTTAATCAAATCTAAATAA
AAATTAAATCTAAAAAACATTAATTAATTTGTTATTTATTATATCAAAGTTTTATTTTTC
AATATTTTTCTTAAACAGTCATTTATCGGTGACTGTTTAGCGATTGGTGCAGTGACCCTA
TCTCACATATTTTTAGCGTTCATAAAGTTGATTATTTTTTTTTAATTTTTACATATTTTG
TAGCACTATTGACATATCATAAACACATAAATTTTATGGAAAAACTTCTGAAAATGAAAC
TTTTGAGAAAAACCTATTGGGAAAATCAATCAGCCAAGGATCATATACATCAGCTAATAT
TGGTAATATTATTCGATATAAAGAGGGCCAGAATTCATTTACAAAATTTACGACTAGATC
ATTAAGCTCTTTGCTTTGTTCTGCCAGATTGTCGAAATATATTTTAAACTTTCCAATTGA
TGGAGTAACACGGAAATGTTCTACAATCCATTTGTCGTTTACTACAGGTCCTGACATATC
CCACGTTCCTCTGACGTCATGTAGAGTTTCATTAAAATGACCTTTACCAGTAACTCTGAA
TACATTTAGAGTACCATTTACATCCACGGCAGCTTCTGCATATAACCACGGTAAGTCTGC
ATCAATTTCCAAACGGAAAGCGTTATCAAGAAAATGCGTTCTTATATCAGTAAAACGAAG
CGACGATAAACCGACAGCATGGAGATTTGATACAGATATGTTTCCATGTATTTCGCCTAA
TGTAAGTACAGCTGTAGCATGTTCAAAAAATAATGGATCCAGAGTCGGGAAGTTATATTC
TGGAAGTCCTTTAACAAATCGTGGCCATGCCTCGTCTAAAGCTTGTTTTAAACAAGCGGA
ATAATCATCTGAATCTCGCTTGCAAGTGGTTACAGGAAGCGCCGATTCTCCAGCTGTGAA
TAATCCGAATATAACGCTGAATGTACTAACAATAAGAGTGTAGAGTAACATGTTCTTTGT
TTAGTTTTCCAGCGAATAGCTCC
>TRINITY_DN42675_c1_g3_i11 len=1078 path=[29357:0-95 29475:96-228 29146:229-233 29551:234-289 29724:290-310 29678:311-350 29644:351-362 29601:363-386 29677:387-402 29643:403-403 29600:404-427 29533:428-456 29449:457-480 29599:481-503 29532:504-524 29709:525-527 29676:528-570 29530:571-623 29708:624-642 29675:643-688 29771:689-696 29706:697-718 @29674@!:719-942 29443:943-964 29629:965-1002 29695:1003-1042 29503:1043-1077] [-1, 29357, 29475, 29146, 29551, 29724, 29678, 29644, 29601, 29677, 29643, 29600, 29533, 29449, 29599, 29532, 29709, 29676, 29530, 29708, 29675, 29771, 29706, 29674, 29443, 29629, 29695, 29503]
AAGTAACATATGAAGAAAATAATTCTAATTGAACAAAACAATAAAATAATATAAAGTAGG
TTTATAAAAATAATTTTAATAGGAATGCAAAAAATATAGGAATATATACAAAAATAATAA
GCTTAAATTAATTGTTAACCGAGTGCAAATGGTGATTTGCTGGCAGTTTGCAGAACGTAT
GTTCCACGTGCACTGAAAATGACCCAAAACGATAAAAGAATTAATTAACACATCTCAATT
AATTTAAAAGAAACGCGTTTCCGATACTTTTGAATTGATTAAAAGAAATAGAAACGAGAA
GCATTAAAAAGGATGGTACCGTGTTTTAAAAAAAAGATAAATATTCATATTCTAAAATAA
GAATATTACATTATATTTACTTTCGATCGAGGGATGGTCCGCCCATGTACACGTTCCCGG
CGCGAAAACCTATGGGATTTGTGATGGATTCAACATAATATCGAAAAGCCCTCCCGTGCG
CGCATCTTATCGCAATAATATCACTGATCCATCTGATTGGACCGCATCCTGGTTGCTCCT
CGCCGCCATTGGGATAAAAATCGGAAGCGCCGATCGCCGATTTCATGCCCATGAATCTTG
CGCAAGTGTGTATCACTTGTACCAGAACCGCGTCTGACTTGTCCACTCTTTTTCCTGGTC
CTTTTGACTTGAAAGCAGGTCCCGCAGGATCTAAAGCGACTACCTCGGCGATCTTGCTAG
TCGCAAAACGAGCGCCAAGACTGGCGACATGTGCTCCTAAGGAGTTACCAATTACCATAG
TCTTGTCAGGATCGAGACCTGCATTGTTCTCCAGGAAGTCTATTAGAGAAGCCACGCGTT
GCGACACGAGTGGCACACTTTTTGCGGATTTCCAATACAAATGTTTGGCTGCTTCTCGCC
AATCGATCACGATAATATTGTAATCGCTAACATTGAGATAAGCGTTTCGAATGTGAGTGC
AAGGGTTTCCCTCGCCATCTCCTTTCCACCCATGAGTGACCAATCGAGTAGGATGAGCAG
GATTCCAAAAACTCTTTTTTACAGTATCTAGATCATCGATAAATAGCTGCTGTCCAAT
>TRINITY_DN39575_c0_g2_i2 len=1283 path=[5806:0-301 5807:302-325 5852:326-335 5843:336-356 5835:357-357 5850:358-379 5841:380-380 5833:381-448 5855:449-470 @5849@!:471-768 5743:769-791 5857:792-800 5854:801-895 5786:896-916 5859:917-1040 5779:1041-1061 @5853@!:1062-1170 5861:1171-1177 5846:1178-1198 5837:1199-1252 5828:1253-1276 5827:1277-1282] [-1, 5806, 5807, 5852, 5843, 5835, 5850, 5841, 5833, 5855, 5849, 5743, 5857, 5854, 5786, 5859, 5779, 5853, 5861, 5846, 5837, 5828, 5827, -2]
TTAATAGATTACGATGGTTCATTTCCTTTCATCAGTAATGACTCGAGGTTCTTGAGAAGG
AAAGAAAGAAAGAACTACATGCTGATCAAACAATTTAATTACTTATTTACATTTCCATTG
TGAAATTTCATTTTTATTATAATATAATGAGATTGACATTTCAAATTCAACAACCTGTTG
TTATTACTGCTTACAGTTGAAAGTGTTCTGTGTACAGAAAGGATCCTTCTCAACGAATAC
GTAGTATGATCCCGTTATGGAACAGTTCTCATCTAATATATTTTCGTTTATGAAAATACA
ATCCGTTGTGCTAGAATTAGGATAAGCGGGTTTTCTTTCCAACATTTTAAGCTGTCTCTT
GATAGAAACACCAGGAAATCCGCAACCTGATATCATCTTGCTTATGTATTTCACTGATCT
TGTATGTGAGCAAGCAACATCAATCATGCAGCCTGGTTGCATCATTGCATCTCCATTATT
GCAATACAAATCCAGATCACCCATACAGTCTGGGTTCCCGAGCGACGACGTCGTGTGAAC
AACTTTTACACACGTAGCATCCGTCTTACAAAGTCTCTCCGTGCAATTATTGTCACTGAA
CATTGGTCTGGCGGGATCGGCGGCAATGATTCGCGAAACCTTTTCGCCAGTCGAGTTGTA
AATCGATTTTGCGGCGAAGCCGGCCACATGCGCACCAAGACTGTGGCCGATAAATATGAT
GTCTTTCAATGAAATTTCGCACTTATTTGTCAACAAATGGATGAAGTTTGCTATGCGTTC
ACCTATCTCACGAGTGTTGTTTACCGCACTGGGATATTCCGCGAGCCTCACAATGGGTAC
CCCATGAGTACAGGCTCCTTGTGACCAATCCATCGCAAATACCGTGTAGCCTTTCTCTAC
ACATGGTTTGGCCAGTTCCTTGAATATCTTTGCATCTCCTTTACTTTGGAAGCCATGGAT
TAGAATGACGACATTTTTCTTCAGACCGATACTTTGGCAGATTTCCTCTGTTTGGCTGAT
GTTTTTGGCTGTGGAAGAACTGTTGTACATTAAAATTGACATCGATTCAACGCCAAAGAT
ACAGGAATCTGAACCAATAATTTTTTTGCTCATATCCATCATCGACGGTTCAGGCTCGGC
ACGTAAATACGCGCATCGTATAAGGAAAATTGCAAGTACTGTCACAAATGTCAATACTTA
TGTGCGTAAAAAGGTATAAGACGTAGTTGTATATAAAAGCTCGCTAATTATTGTGAGACT
TGATCCCGCGTCTATCAGTTTCC
>TRINITY_DN39575_c0_g2_i3 len=1259 path=[5806:0-301 5807:302-325 5852:326-335 5843:336-356 5835:357-357 5850:358-379 5841:380-380 5833:381-448 5855:449-470 @5849@!:471-768 5743:769-791 5857:792-800 5854:801-895 5786:896-916 5859:917-1040 5779:1041-1061 @5853@!:1062-1170 5861:1171-1177 5862:1178-1185 5749:1186-1258] [-1, 5806, 5807, 5852, 5843, 5835, 5850, 5841, 5833, 5855, 5849, 5743, 5857, 5854, 5786, 5859, 5779, 5853, 5861, 5862, 5749, -2]
TTAATAGATTACGATGGTTCATTTCCTTTCATCAGTAATGACTCGAGGTTCTTGAGAAGG
AAAGAAAGAAAGAACTACATGCTGATCAAACAATTTAATTACTTATTTACATTTCCATTG
TGAAATTTCATTTTTATTATAATATAATGAGATTGACATTTCAAATTCAACAACCTGTTG
TTATTACTGCTTACAGTTGAAAGTGTTCTGTGTACAGAAAGGATCCTTCTCAACGAATAC
GTAGTATGATCCCGTTATGGAACAGTTCTCATCTAATATATTTTCGTTTATGAAAATACA
ATCCGTTGTGCTAGAATTAGGATAAGCGGGTTTTCTTTCCAACATTTTAAGCTGTCTCTT
GATAGAAACACCAGGAAATCCGCAACCTGATATCATCTTGCTTATGTATTTCACTGATCT
TGTATGTGAGCAAGCAACATCAATCATGCAGCCTGGTTGCATCATTGCATCTCCATTATT
GCAATACAAATCCAGATCACCCATACAGTCTGGGTTCCCGAGCGACGACGTCGTGTGAAC
AACTTTTACACACGTAGCATCCGTCTTACAAAGTCTCTCCGTGCAATTATTGTCACTGAA
CATTGGTCTGGCGGGATCGGCGGCAATGATTCGCGAAACCTTTTCGCCAGTCGAGTTGTA
AATCGATTTTGCGGCGAAGCCGGCCACATGCGCACCAAGACTGTGGCCGATAAATATGAT
GTCTTTCAATGAAATTTCGCACTTATTTGTCAACAAATGGATGAAGTTTGCTATGCGTTC
ACCTATCTCACGAGTGTTGTTTACCGCACTGGGATATTCCGCGAGCCTCACAATGGGTAC
CCCATGAGTACAGGCTCCTTGTGACCAATCCATCGCAAATACCGTGTAGCCTTTCTCTAC
ACATGGTTTGGCCAGTTCCTTGAATATCTTTGCATCTCCTTTACTTTGGAAGCCATGGAT
TAGAATGACGACATTTTTCTTCAGACCGATACTTTGGCAGATTTCCTCTGTTTGGCTGAT
GTTTTTGGCTGTGGAAGAACTGTTGTACATTAAAATTGACATCGATTCAACGCCAAAGAT
ACAGGAATCTGAACCAATAATTTTTTTGCTCATATCCATCATCGACGGTTCAGGCTCGGC
ACGTAAATACGCGCATCGTATAAGGAAAATTGCAAGTATTGTAACAACCGACTTCATGAT
GCGTAAAATAGAATATTAAGAAATCGCGCGAAAGGGAAACTGATAGACGCGGGATCAAG
>TRINITY_DN39575_c0_g2_i4 len=1437 path=[5806:0-301 5807:302-325 5852:326-335 5843:336-356 5835:357-357 5850:358-379 5841:380-380 5833:381-448 5855:449-470 @5849@!:471-768 5743:769-791 5857:792-800 5854:801-895 5839:896-1042 5776:1043-1070 5859:1071-1194 5779:1195-1215 @5853@!:1216-1324 5861:1325-1331 5846:1332-1352 5837:1353-1406 5828:1407-1430 5827:1431-1436] [-1, 5806, 5807, 5852, 5843, 5835, 5850, 5841, 5833, 5855, 5849, 5743, 5857, 5854, 5839, 5776, 5859, 5779, 5853, 5861, 5846, 5837, 5828, 5827, -2]
TTAATAGATTACGATGGTTCATTTCCTTTCATCAGTAATGACTCGAGGTTCTTGAGAAGG
AAAGAAAGAAAGAACTACATGCTGATCAAACAATTTAATTACTTATTTACATTTCCATTG
TGAAATTTCATTTTTATTATAATATAATGAGATTGACATTTCAAATTCAACAACCTGTTG
TTATTACTGCTTACAGTTGAAAGTGTTCTGTGTACAGAAAGGATCCTTCTCAACGAATAC
GTAGTATGATCCCGTTATGGAACAGTTCTCATCTAATATATTTTCGTTTATGAAAATACA
ATCCGTTGTGCTAGAATTAGGATAAGCGGGTTTTCTTTCCAACATTTTAAGCTGTCTCTT
GATAGAAACACCAGGAAATCCGCAACCTGATATCATCTTGCTTATGTATTTCACTGATCT
TGTATGTGAGCAAGCAACATCAATCATGCAGCCTGGTTGCATCATTGCATCTCCATTATT
GCAATACAAATCCAGATCACCCATACAGTCTGGGTTCCCGAGCGACGACGTCGTGTGAAC
AACTTTTACACACGTAGCATCCGTCTTACAAAGTCTCTCCGTGCAATTATTGTCACTGAA
CATTGGTCTGGCGGGATCGGCGGCAATGATTCGCGAAACCTTTTCGCCAGTCGAGTTGTA
AATCGATTTTGCGGCGAAGCCGGCCACATGCGCACCAAGACTGTGGCCGATAAATATGAT
GTCTTTCAATGAAATTTCGCACTTATTTGTCAACAAATGGATGAAGTTTGCTATGCGTTC
ACCTATCTCACGAGTGTTGTTTACCGCACTGGGATATTCCGCGAGCCTCACAATGGGTAC
CCCATGAGTACAGGCTCCTTGTGACCAATCCATCGCAAATACCGTGTAGCCTTTCTATAA
AAACAATTATCTCATAAAACAGATATTAGTCAATTCTGGATTTACCTACTTTTCATTTTA
TTTTATAATACTTTTGTATTGAAATATAAGATTTTTTAGGAGCACTGCAGTTTCACTCCA
GTTACTCATGCGAATATGTGATATCTACCTCTACACATGGTTTGGCCAGTTCCTTGAATA
TCTTTGCATCTCCTTTACTTTGGAAGCCATGGATTAGAATGACGACATTTTTCTTCAGAC
CGATACTTTGGCAGATTTCCTCTGTTTGGCTGATGTTTTTGGCTGTGGAAGAACTGTTGT
ACATTAAAATTGACATCGATTCAACGCCAAAGATACAGGAATCTGAACCAATAATTTTTT
TGCTCATATCCATCATCGACGGTTCAGGCTCGGCACGTAAATACGCGCATCGTATAAGGA
AAATTGCAAGTACTGTCACAAATGTCAATACTTATGTGCGTAAAAAGGTATAAGACGTAG
TTGTATATAAAAGCTCGCTAATTATTGTGAGACTTGATCCCGCGTCTATCAGTTTCC
>TRINITY_DN39575_c0_g2_i6 len=1522 path=[5806:0-301 5807:302-325 5852:326-335 5843:336-356 5835:357-357 5850:358-379 5841:380-380 5833:381-448 5855:449-470 @5849@!:471-768 5832:769-986 5857:987-995 5854:996-1090 5786:1091-1111 5859:1112-1235 5856:1236-1324 @5853@!:1325-1433 5861:1434-1440 5862:1441-1448 5749:1449-1521] [-1, 5806, 5807, 5852, 5843, 5835, 5850, 5841, 5833, 5855, 5849, 5832, 5857, 5854, 5786, 5859, 5856, 5853, 5861, 5862, 5749, -2]
TTAATAGATTACGATGGTTCATTTCCTTTCATCAGTAATGACTCGAGGTTCTTGAGAAGG
AAAGAAAGAAAGAACTACATGCTGATCAAACAATTTAATTACTTATTTACATTTCCATTG
TGAAATTTCATTTTTATTATAATATAATGAGATTGACATTTCAAATTCAACAACCTGTTG
TTATTACTGCTTACAGTTGAAAGTGTTCTGTGTACAGAAAGGATCCTTCTCAACGAATAC
GTAGTATGATCCCGTTATGGAACAGTTCTCATCTAATATATTTTCGTTTATGAAAATACA
ATCCGTTGTGCTAGAATTAGGATAAGCGGGTTTTCTTTCCAACATTTTAAGCTGTCTCTT
GATAGAAACACCAGGAAATCCGCAACCTGATATCATCTTGCTTATGTATTTCACTGATCT
TGTATGTGAGCAAGCAACATCAATCATGCAGCCTGGTTGCATCATTGCATCTCCATTATT
GCAATACAAATCCAGATCACCCATACAGTCTGGGTTCCCGAGCGACGACGTCGTGTGAAC
AACTTTTACACACGTAGCATCCGTCTTACAAAGTCTCTCCGTGCAATTATTGTCACTGAA
CATTGGTCTGGCGGGATCGGCGGCAATGATTCGCGAAACCTTTTCGCCAGTCGAGTTGTA
AATCGATTTTGCGGCGAAGCCGGCCACATGCGCACCAAGACTGTGGCCGATAAATATGAT
GTCTTTCAATGAAATTTCGCACTTATTTGTCAACAAATGGATGAAGTTTCTGTAAGAGAA
AATTTAATATATCAATATATGAATTGTGGACATTGCGTCTCTAATACAATGTAAAATCTG
ATTTTTATCTATTGTTTTTTTTTTTGCATTTTTTATATATTAGCTACATTATGTATATTA
ATCATAAATATTGTTTTATTTAATATTACATATCAATCCTTTTTTTTTTTAAAGTAATAC
ATACGCTATGCGTTCACCTATCTCACGAGTGTTGTTTACCGCACTGGGATATTCCGCGAG
CCTCACAATGGGTACCCCATGAGTACAGGCTCCTTGTGACCAATCCATCGCAAATACCGT
GTAGCCTTTCTCTACACATGGTTTGGCCAGTTCCTTGAATATCTTTGCATCTCCTTTACT
TTGGAAGCCATGGATTAGAATGACGACATTTTTCTTCAGACCGATACTTTGGCAGATTTC
CTCTGTTTGGCTGATGTTTTTGGCTGTGGAAGAACTAAAAGAATGATGGATATAATCGAC
GAAACGAACGAATCGACATTGGATATTCTCCTCCTCTTTTACCTGTTGTACATTAAAATT
GACATCGATTCAACGCCAAAGATACAGGAATCTGAACCAATAATTTTTTTGCTCATATCC
ATCATCGACGGTTCAGGCTCGGCACGTAAATACGCGCATCGTATAAGGAAAATTGCAAGT
ATTGTAACAACCGACTTCATGATGCGTAAAATAGAATATTAAGAAATCGCGCGAAAGGGA
AACTGATAGACGCGGGATCAAG
>TRINITY_DN39575_c0_g2_i7 len=1327 path=[5806:0-301 5807:302-325 5852:326-335 5843:336-356 5835:357-357 5850:358-379 5841:380-380 5833:381-448 5855:449-470 @5849@!:471-768 5743:769-791 5857:792-800 5854:801-895 5786:896-916 5859:917-1040 5856:1041-1129 @5853@!:1130-1238 5861:1239-1245 5862:1246-1253 5749:1254-1326] [-1, 5806, 5807, 5852, 5843, 5835, 5850, 5841, 5833, 5855, 5849, 5743, 5857, 5854, 5786, 5859, 5856, 5853, 5861, 5862, 5749, -2]
TTAATAGATTACGATGGTTCATTTCCTTTCATCAGTAATGACTCGAGGTTCTTGAGAAGG
AAAGAAAGAAAGAACTACATGCTGATCAAACAATTTAATTACTTATTTACATTTCCATTG
TGAAATTTCATTTTTATTATAATATAATGAGATTGACATTTCAAATTCAACAACCTGTTG
TTATTACTGCTTACAGTTGAAAGTGTTCTGTGTACAGAAAGGATCCTTCTCAACGAATAC
GTAGTATGATCCCGTTATGGAACAGTTCTCATCTAATATATTTTCGTTTATGAAAATACA
ATCCGTTGTGCTAGAATTAGGATAAGCGGGTTTTCTTTCCAACATTTTAAGCTGTCTCTT
GATAGAAACACCAGGAAATCCGCAACCTGATATCATCTTGCTTATGTATTTCACTGATCT
TGTATGTGAGCAAGCAACATCAATCATGCAGCCTGGTTGCATCATTGCATCTCCATTATT
GCAATACAAATCCAGATCACCCATACAGTCTGGGTTCCCGAGCGACGACGTCGTGTGAAC
AACTTTTACACACGTAGCATCCGTCTTACAAAGTCTCTCCGTGCAATTATTGTCACTGAA
CATTGGTCTGGCGGGATCGGCGGCAATGATTCGCGAAACCTTTTCGCCAGTCGAGTTGTA
AATCGATTTTGCGGCGAAGCCGGCCACATGCGCACCAAGACTGTGGCCGATAAATATGAT
GTCTTTCAATGAAATTTCGCACTTATTTGTCAACAAATGGATGAAGTTTGCTATGCGTTC
ACCTATCTCACGAGTGTTGTTTACCGCACTGGGATATTCCGCGAGCCTCACAATGGGTAC
CCCATGAGTACAGGCTCCTTGTGACCAATCCATCGCAAATACCGTGTAGCCTTTCTCTAC
ACATGGTTTGGCCAGTTCCTTGAATATCTTTGCATCTCCTTTACTTTGGAAGCCATGGAT
TAGAATGACGACATTTTTCTTCAGACCGATACTTTGGCAGATTTCCTCTGTTTGGCTGAT
GTTTTTGGCTGTGGAAGAACTAAAAGAATGATGGATATAATCGACGAAACGAACGAATCG
ACATTGGATATTCTCCTCCTCTTTTACCTGTTGTACATTAAAATTGACATCGATTCAACG
CCAAAGATACAGGAATCTGAACCAATAATTTTTTTGCTCATATCCATCATCGACGGTTCA
GGCTCGGCACGTAAATACGCGCATCGTATAAGGAAAATTGCAAGTATTGTAACAACCGAC
TTCATGATGCGTAAAATAGAATATTAAGAAATCGCGCGAAAGGGAAACTGATAGACGCGG
GATCAAG
>TRINITY_DN39575_c0_g2_i8 len=1478 path=[5806:0-301 5807:302-325 5852:326-335 5843:336-356 5835:357-357 5850:358-379 5841:380-380 5833:381-448 5855:449-470 @5849@!:471-768 5832:769-986 5857:987-995 5854:996-1090 5786:1091-1111 5859:1112-1235 5779:1236-1256 @5853@!:1257-1365 5861:1366-1372 5846:1373-1393 5837:1394-1447 5828:1448-1471 5827:1472-1477] [-1, 5806, 5807, 5852, 5843, 5835, 5850, 5841, 5833, 5855, 5849, 5832, 5857, 5854, 5786, 5859, 5779, 5853, 5861, 5846, 5837, 5828, 5827, -2]
TTAATAGATTACGATGGTTCATTTCCTTTCATCAGTAATGACTCGAGGTTCTTGAGAAGG
AAAGAAAGAAAGAACTACATGCTGATCAAACAATTTAATTACTTATTTACATTTCCATTG
TGAAATTTCATTTTTATTATAATATAATGAGATTGACATTTCAAATTCAACAACCTGTTG
TTATTACTGCTTACAGTTGAAAGTGTTCTGTGTACAGAAAGGATCCTTCTCAACGAATAC
GTAGTATGATCCCGTTATGGAACAGTTCTCATCTAATATATTTTCGTTTATGAAAATACA
ATCCGTTGTGCTAGAATTAGGATAAGCGGGTTTTCTTTCCAACATTTTAAGCTGTCTCTT
GATAGAAACACCAGGAAATCCGCAACCTGATATCATCTTGCTTATGTATTTCACTGATCT
TGTATGTGAGCAAGCAACATCAATCATGCAGCCTGGTTGCATCATTGCATCTCCATTATT
GCAATACAAATCCAGATCACCCATACAGTCTGGGTTCCCGAGCGACGACGTCGTGTGAAC
AACTTTTACACACGTAGCATCCGTCTTACAAAGTCTCTCCGTGCAATTATTGTCACTGAA
CATTGGTCTGGCGGGATCGGCGGCAATGATTCGCGAAACCTTTTCGCCAGTCGAGTTGTA
AATCGATTTTGCGGCGAAGCCGGCCACATGCGCACCAAGACTGTGGCCGATAAATATGAT
GTCTTTCAATGAAATTTCGCACTTATTTGTCAACAAATGGATGAAGTTTCTGTAAGAGAA
AATTTAATATATCAATATATGAATTGTGGACATTGCGTCTCTAATACAATGTAAAATCTG
ATTTTTATCTATTGTTTTTTTTTTTGCATTTTTTATATATTAGCTACATTATGTATATTA
ATCATAAATATTGTTTTATTTAATATTACATATCAATCCTTTTTTTTTTTAAAGTAATAC
ATACGCTATGCGTTCACCTATCTCACGAGTGTTGTTTACCGCACTGGGATATTCCGCGAG
CCTCACAATGGGTACCCCATGAGTACAGGCTCCTTGTGACCAATCCATCGCAAATACCGT
GTAGCCTTTCTCTACACATGGTTTGGCCAGTTCCTTGAATATCTTTGCATCTCCTTTACT
TTGGAAGCCATGGATTAGAATGACGACATTTTTCTTCAGACCGATACTTTGGCAGATTTC
CTCTGTTTGGCTGATGTTTTTGGCTGTGGAAGAACTGTTGTACATTAAAATTGACATCGA
TTCAACGCCAAAGATACAGGAATCTGAACCAATAATTTTTTTGCTCATATCCATCATCGA
CGGTTCAGGCTCGGCACGTAAATACGCGCATCGTATAAGGAAAATTGCAAGTACTGTCAC
AAATGTCAATACTTATGTGCGTAAAAAGGTATAAGACGTAGTTGTATATAAAAGCTCGCT
AATTATTGTGAGACTTGATCCCGCGTCTATCAGTTTCC
>TRINITY_DN39575_c0_g2_i9 len=1369 path=[5806:0-301 5807:302-325 5852:326-335 5843:336-356 5835:357-357 5850:358-379 5841:380-380 5833:381-448 5855:449-470 @5849@!:471-768 5743:769-791 5857:792-800 5854:801-895 5786:896-916 5859:917-1040 5856:1041-1129 @5853@!:1130-1238 5861:1239-1245 5862:1246-1253 5829:1254-1273 5845:1274-1284 5837:1285-1338 5828:1339-1362 5827:1363-1368] [-1, 5806, 5807, 5852, 5843, 5835, 5850, 5841, 5833, 5855, 5849, 5743, 5857, 5854, 5786, 5859, 5856, 5853, 5861, 5862, 5829, 5845, 5837, 5828, 5827, -2]
TTAATAGATTACGATGGTTCATTTCCTTTCATCAGTAATGACTCGAGGTTCTTGAGAAGG
AAAGAAAGAAAGAACTACATGCTGATCAAACAATTTAATTACTTATTTACATTTCCATTG
TGAAATTTCATTTTTATTATAATATAATGAGATTGACATTTCAAATTCAACAACCTGTTG
TTATTACTGCTTACAGTTGAAAGTGTTCTGTGTACAGAAAGGATCCTTCTCAACGAATAC
GTAGTATGATCCCGTTATGGAACAGTTCTCATCTAATATATTTTCGTTTATGAAAATACA
ATCCGTTGTGCTAGAATTAGGATAAGCGGGTTTTCTTTCCAACATTTTAAGCTGTCTCTT
GATAGAAACACCAGGAAATCCGCAACCTGATATCATCTTGCTTATGTATTTCACTGATCT
TGTATGTGAGCAAGCAACATCAATCATGCAGCCTGGTTGCATCATTGCATCTCCATTATT
GCAATACAAATCCAGATCACCCATACAGTCTGGGTTCCCGAGCGACGACGTCGTGTGAAC
AACTTTTACACACGTAGCATCCGTCTTACAAAGTCTCTCCGTGCAATTATTGTCACTGAA
CATTGGTCTGGCGGGATCGGCGGCAATGATTCGCGAAACCTTTTCGCCAGTCGAGTTGTA
AATCGATTTTGCGGCGAAGCCGGCCACATGCGCACCAAGACTGTGGCCGATAAATATGAT
GTCTTTCAATGAAATTTCGCACTTATTTGTCAACAAATGGATGAAGTTTGCTATGCGTTC
ACCTATCTCACGAGTGTTGTTTACCGCACTGGGATATTCCGCGAGCCTCACAATGGGTAC
CCCATGAGTACAGGCTCCTTGTGACCAATCCATCGCAAATACCGTGTAGCCTTTCTCTAC
ACATGGTTTGGCCAGTTCCTTGAATATCTTTGCATCTCCTTTACTTTGGAAGCCATGGAT
TAGAATGACGACATTTTTCTTCAGACCGATACTTTGGCAGATTTCCTCTGTTTGGCTGAT
GTTTTTGGCTGTGGAAGAACTAAAAGAATGATGGATATAATCGACGAAACGAACGAATCG
ACATTGGATATTCTCCTCCTCTTTTACCTGTTGTACATTAAAATTGACATCGATTCAACG
CCAAAGATACAGGAATCTGAACCAATAATTTTTTTGCTCATATCCATCATCGACGGTTCA
GGCTCGGCACGTAAATACGCGCATCGTATAAGGAAAATTGCAAGTATTGTAACAGCCGCC
GATACTGTCACAAATGTCAATACTTATGTGCGTAAAAAGGTATAAGACGTAGTTGTATAT
AAAAGCTCGCTAATTATTGTGAGACTTGATCCCGCGTCTATCAGTTTCC
>TRINITY_DN39575_c0_g2_i10 len=1413 path=[5806:0-301 5807:302-325 5852:326-335 5843:336-356 5835:357-357 5850:358-379 5841:380-380 5833:381-448 5855:449-470 @5849@!:471-768 5743:769-791 5857:792-800 5854:801-895 5839:896-1042 5776:1043-1070 5859:1071-1194 5779:1195-1215 @5853@!:1216-1324 5861:1325-1331 5862:1332-1339 5749:1340-1412] [-1, 5806, 5807, 5852, 5843, 5835, 5850, 5841, 5833, 5855, 5849, 5743, 5857, 5854, 5839, 5776, 5859, 5779, 5853, 5861, 5862, 5749, -2]
TTAATAGATTACGATGGTTCATTTCCTTTCATCAGTAATGACTCGAGGTTCTTGAGAAGG
AAAGAAAGAAAGAACTACATGCTGATCAAACAATTTAATTACTTATTTACATTTCCATTG
TGAAATTTCATTTTTATTATAATATAATGAGATTGACATTTCAAATTCAACAACCTGTTG
TTATTACTGCTTACAGTTGAAAGTGTTCTGTGTACAGAAAGGATCCTTCTCAACGAATAC
GTAGTATGATCCCGTTATGGAACAGTTCTCATCTAATATATTTTCGTTTATGAAAATACA
ATCCGTTGTGCTAGAATTAGGATAAGCGGGTTTTCTTTCCAACATTTTAAGCTGTCTCTT
GATAGAAACACCAGGAAATCCGCAACCTGATATCATCTTGCTTATGTATTTCACTGATCT
TGTATGTGAGCAAGCAACATCAATCATGCAGCCTGGTTGCATCATTGCATCTCCATTATT
GCAATACAAATCCAGATCACCCATACAGTCTGGGTTCCCGAGCGACGACGTCGTGTGAAC
AACTTTTACACACGTAGCATCCGTCTTACAAAGTCTCTCCGTGCAATTATTGTCACTGAA
CATTGGTCTGGCGGGATCGGCGGCAATGATTCGCGAAACCTTTTCGCCAGTCGAGTTGTA
AATCGATTTTGCGGCGAAGCCGGCCACATGCGCACCAAGACTGTGGCCGATAAATATGAT
GTCTTTCAATGAAATTTCGCACTTATTTGTCAACAAATGGATGAAGTTTGCTATGCGTTC
ACCTATCTCACGAGTGTTGTTTACCGCACTGGGATATTCCGCGAGCCTCACAATGGGTAC
CCCATGAGTACAGGCTCCTTGTGACCAATCCATCGCAAATACCGTGTAGCCTTTCTATAA
AAACAATTATCTCATAAAACAGATATTAGTCAATTCTGGATTTACCTACTTTTCATTTTA
TTTTATAATACTTTTGTATTGAAATATAAGATTTTTTAGGAGCACTGCAGTTTCACTCCA
GTTACTCATGCGAATATGTGATATCTACCTCTACACATGGTTTGGCCAGTTCCTTGAATA
TCTTTGCATCTCCTTTACTTTGGAAGCCATGGATTAGAATGACGACATTTTTCTTCAGAC
CGATACTTTGGCAGATTTCCTCTGTTTGGCTGATGTTTTTGGCTGTGGAAGAACTGTTGT
ACATTAAAATTGACATCGATTCAACGCCAAAGATACAGGAATCTGAACCAATAATTTTTT
TGCTCATATCCATCATCGACGGTTCAGGCTCGGCACGTAAATACGCGCATCGTATAAGGA
AAATTGCAAGTATTGTAACAACCGACTTCATGATGCGTAAAATAGAATATTAAGAAATCG
CGCGAAAGGGAAACTGATAGACGCGGGATCAAG
>TRINITY_DN39575_c0_g2_i11 len=1454 path=[5806:0-301 5807:302-325 5852:326-335 5843:336-356 5835:357-357 5850:358-379 5841:380-380 5833:381-448 5855:449-470 @5849@!:471-768 5832:769-986 5857:987-995 5854:996-1090 5786:1091-1111 5859:1112-1235 5779:1236-1256 @5853@!:1257-1365 5861:1366-1372 5862:1373-1380 5749:1381-1453] [-1, 5806, 5807, 5852, 5843, 5835, 5850, 5841, 5833, 5855, 5849, 5832, 5857, 5854, 5786, 5859, 5779, 5853, 5861, 5862, 5749, -2]
TTAATAGATTACGATGGTTCATTTCCTTTCATCAGTAATGACTCGAGGTTCTTGAGAAGG
AAAGAAAGAAAGAACTACATGCTGATCAAACAATTTAATTACTTATTTACATTTCCATTG
TGAAATTTCATTTTTATTATAATATAATGAGATTGACATTTCAAATTCAACAACCTGTTG
TTATTACTGCTTACAGTTGAAAGTGTTCTGTGTACAGAAAGGATCCTTCTCAACGAATAC
GTAGTATGATCCCGTTATGGAACAGTTCTCATCTAATATATTTTCGTTTATGAAAATACA
ATCCGTTGTGCTAGAATTAGGATAAGCGGGTTTTCTTTCCAACATTTTAAGCTGTCTCTT
GATAGAAACACCAGGAAATCCGCAACCTGATATCATCTTGCTTATGTATTTCACTGATCT
TGTATGTGAGCAAGCAACATCAATCATGCAGCCTGGTTGCATCATTGCATCTCCATTATT
GCAATACAAATCCAGATCACCCATACAGTCTGGGTTCCCGAGCGACGACGTCGTGTGAAC
AACTTTTACACACGTAGCATCCGTCTTACAAAGTCTCTCCGTGCAATTATTGTCACTGAA
CATTGGTCTGGCGGGATCGGCGGCAATGATTCGCGAAACCTTTTCGCCAGTCGAGTTGTA
AATCGATTTTGCGGCGAAGCCGGCCACATGCGCACCAAGACTGTGGCCGATAAATATGAT
GTCTTTCAATGAAATTTCGCACTTATTTGTCAACAAATGGATGAAGTTTCTGTAAGAGAA
AATTTAATATATCAATATATGAATTGTGGACATTGCGTCTCTAATACAATGTAAAATCTG
ATTTTTATCTATTGTTTTTTTTTTTGCATTTTTTATATATTAGCTACATTATGTATATTA
ATCATAAATATTGTTTTATTTAATATTACATATCAATCCTTTTTTTTTTTAAAGTAATAC
ATACGCTATGCGTTCACCTATCTCACGAGTGTTGTTTACCGCACTGGGATATTCCGCGAG
CCTCACAATGGGTACCCCATGAGTACAGGCTCCTTGTGACCAATCCATCGCAAATACCGT
GTAGCCTTTCTCTACACATGGTTTGGCCAGTTCCTTGAATATCTTTGCATCTCCTTTACT
TTGGAAGCCATGGATTAGAATGACGACATTTTTCTTCAGACCGATACTTTGGCAGATTTC
CTCTGTTTGGCTGATGTTTTTGGCTGTGGAAGAACTGTTGTACATTAAAATTGACATCGA
TTCAACGCCAAAGATACAGGAATCTGAACCAATAATTTTTTTGCTCATATCCATCATCGA
CGGTTCAGGCTCGGCACGTAAATACGCGCATCGTATAAGGAAAATTGCAAGTATTGTAAC
AACCGACTTCATGATGCGTAAAATAGAATATTAAGAAATCGCGCGAAAGGGAAACTGATA
GACGCGGGATCAAG
>TRINITY_DN39575_c0_g2_i12 len=1496 path=[5806:0-301 5807:302-325 5852:326-335 5843:336-356 5835:357-357 5850:358-379 5841:380-380 5833:381-448 5855:449-470 @5849@!:471-768 5832:769-986 5857:987-995 5854:996-1090 5786:1091-1111 5859:1112-1235 5779:1236-1256 @5853@!:1257-1365 5861:1366-1372 5862:1373-1380 5829:1381-1400 5845:1401-1411 5837:1412-1465 5828:1466-1489 5827:1490-1495] [-1, 5806, 5807, 5852, 5843, 5835, 5850, 5841, 5833, 5855, 5849, 5832, 5857, 5854, 5786, 5859, 5779, 5853, 5861, 5862, 5829, 5845, 5837, 5828, 5827, -2]
TTAATAGATTACGATGGTTCATTTCCTTTCATCAGTAATGACTCGAGGTTCTTGAGAAGG
AAAGAAAGAAAGAACTACATGCTGATCAAACAATTTAATTACTTATTTACATTTCCATTG
TGAAATTTCATTTTTATTATAATATAATGAGATTGACATTTCAAATTCAACAACCTGTTG
TTATTACTGCTTACAGTTGAAAGTGTTCTGTGTACAGAAAGGATCCTTCTCAACGAATAC
GTAGTATGATCCCGTTATGGAACAGTTCTCATCTAATATATTTTCGTTTATGAAAATACA
ATCCGTTGTGCTAGAATTAGGATAAGCGGGTTTTCTTTCCAACATTTTAAGCTGTCTCTT
GATAGAAACACCAGGAAATCCGCAACCTGATATCATCTTGCTTATGTATTTCACTGATCT
TGTATGTGAGCAAGCAACATCAATCATGCAGCCTGGTTGCATCATTGCATCTCCATTATT
GCAATACAAATCCAGATCACCCATACAGTCTGGGTTCCCGAGCGACGACGTCGTGTGAAC
AACTTTTACACACGTAGCATCCGTCTTACAAAGTCTCTCCGTGCAATTATTGTCACTGAA
CATTGGTCTGGCGGGATCGGCGGCAATGATTCGCGAAACCTTTTCGCCAGTCGAGTTGTA
AATCGATTTTGCGGCGAAGCCGGCCACATGCGCACCAAGACTGTGGCCGATAAATATGAT
GTCTTTCAATGAAATTTCGCACTTATTTGTCAACAAATGGATGAAGTTTCTGTAAGAGAA
AATTTAATATATCAATATATGAATTGTGGACATTGCGTCTCTAATACAATGTAAAATCTG
ATTTTTATCTATTGTTTTTTTTTTTGCATTTTTTATATATTAGCTACATTATGTATATTA
ATCATAAATATTGTTTTATTTAATATTACATATCAATCCTTTTTTTTTTTAAAGTAATAC
ATACGCTATGCGTTCACCTATCTCACGAGTGTTGTTTACCGCACTGGGATATTCCGCGAG
CCTCACAATGGGTACCCCATGAGTACAGGCTCCTTGTGACCAATCCATCGCAAATACCGT
GTAGCCTTTCTCTACACATGGTTTGGCCAGTTCCTTGAATATCTTTGCATCTCCTTTACT
TTGGAAGCCATGGATTAGAATGACGACATTTTTCTTCAGACCGATACTTTGGCAGATTTC
CTCTGTTTGGCTGATGTTTTTGGCTGTGGAAGAACTGTTGTACATTAAAATTGACATCGA
TTCAACGCCAAAGATACAGGAATCTGAACCAATAATTTTTTTGCTCATATCCATCATCGA
CGGTTCAGGCTCGGCACGTAAATACGCGCATCGTATAAGGAAAATTGCAAGTATTGTAAC
AGCCGCCGATACTGTCACAAATGTCAATACTTATGTGCGTAAAAAGGTATAAGACGTAGT
TGTATATAAAAGCTCGCTAATTATTGTGAGACTTGATCCCGCGTCTATCAGTTTCC
>TRINITY_DN39575_c0_g2_i13 len=1351 path=[5806:0-301 5807:302-325 5852:326-335 5843:336-356 5835:357-357 5850:358-379 5841:380-380 5833:381-448 5855:449-470 @5849@!:471-768 5743:769-791 5857:792-800 5854:801-895 5786:896-916 5859:917-1040 5856:1041-1129 @5853@!:1130-1238 5861:1239-1245 5846:1246-1266 5837:1267-1320 5828:1321-1344 5827:1345-1350] [-1, 5806, 5807, 5852, 5843, 5835, 5850, 5841, 5833, 5855, 5849, 5743, 5857, 5854, 5786, 5859, 5856, 5853, 5861, 5846, 5837, 5828, 5827, -2]
TTAATAGATTACGATGGTTCATTTCCTTTCATCAGTAATGACTCGAGGTTCTTGAGAAGG
AAAGAAAGAAAGAACTACATGCTGATCAAACAATTTAATTACTTATTTACATTTCCATTG
TGAAATTTCATTTTTATTATAATATAATGAGATTGACATTTCAAATTCAACAACCTGTTG
TTATTACTGCTTACAGTTGAAAGTGTTCTGTGTACAGAAAGGATCCTTCTCAACGAATAC
GTAGTATGATCCCGTTATGGAACAGTTCTCATCTAATATATTTTCGTTTATGAAAATACA
ATCCGTTGTGCTAGAATTAGGATAAGCGGGTTTTCTTTCCAACATTTTAAGCTGTCTCTT
GATAGAAACACCAGGAAATCCGCAACCTGATATCATCTTGCTTATGTATTTCACTGATCT
TGTATGTGAGCAAGCAACATCAATCATGCAGCCTGGTTGCATCATTGCATCTCCATTATT
GCAATACAAATCCAGATCACCCATACAGTCTGGGTTCCCGAGCGACGACGTCGTGTGAAC
AACTTTTACACACGTAGCATCCGTCTTACAAAGTCTCTCCGTGCAATTATTGTCACTGAA
CATTGGTCTGGCGGGATCGGCGGCAATGATTCGCGAAACCTTTTCGCCAGTCGAGTTGTA
AATCGATTTTGCGGCGAAGCCGGCCACATGCGCACCAAGACTGTGGCCGATAAATATGAT
GTCTTTCAATGAAATTTCGCACTTATTTGTCAACAAATGGATGAAGTTTGCTATGCGTTC
ACCTATCTCACGAGTGTTGTTTACCGCACTGGGATATTCCGCGAGCCTCACAATGGGTAC
CCCATGAGTACAGGCTCCTTGTGACCAATCCATCGCAAATACCGTGTAGCCTTTCTCTAC
ACATGGTTTGGCCAGTTCCTTGAATATCTTTGCATCTCCTTTACTTTGGAAGCCATGGAT
TAGAATGACGACATTTTTCTTCAGACCGATACTTTGGCAGATTTCCTCTGTTTGGCTGAT
GTTTTTGGCTGTGGAAGAACTAAAAGAATGATGGATATAATCGACGAAACGAACGAATCG
ACATTGGATATTCTCCTCCTCTTTTACCTGTTGTACATTAAAATTGACATCGATTCAACG
CCAAAGATACAGGAATCTGAACCAATAATTTTTTTGCTCATATCCATCATCGACGGTTCA
GGCTCGGCACGTAAATACGCGCATCGTATAAGGAAAATTGCAAGTACTGTCACAAATGTC
AATACTTATGTGCGTAAAAAGGTATAAGACGTAGTTGTATATAAAAGCTCGCTAATTATT
GTGAGACTTGATCCCGCGTCTATCAGTTTCC
>TRINITY_DN39575_c0_g2_i14 len=1301 path=[5806:0-301 5807:302-325 5852:326-335 5843:336-356 5835:357-357 5850:358-379 5841:380-380 5833:381-448 5855:449-470 @5849@!:471-768 5743:769-791 5857:792-800 5854:801-895 5786:896-916 5859:917-1040 5779:1041-1061 @5853@!:1062-1170 5861:1171-1177 5862:1178-1185 5829:1186-1205 5845:1206-1216 5837:1217-1270 5828:1271-1294 5827:1295-1300] [-1, 5806, 5807, 5852, 5843, 5835, 5850, 5841, 5833, 5855, 5849, 5743, 5857, 5854, 5786, 5859, 5779, 5853, 5861, 5862, 5829, 5845, 5837, 5828, 5827, -2]
TTAATAGATTACGATGGTTCATTTCCTTTCATCAGTAATGACTCGAGGTTCTTGAGAAGG
AAAGAAAGAAAGAACTACATGCTGATCAAACAATTTAATTACTTATTTACATTTCCATTG
TGAAATTTCATTTTTATTATAATATAATGAGATTGACATTTCAAATTCAACAACCTGTTG
TTATTACTGCTTACAGTTGAAAGTGTTCTGTGTACAGAAAGGATCCTTCTCAACGAATAC
GTAGTATGATCCCGTTATGGAACAGTTCTCATCTAATATATTTTCGTTTATGAAAATACA
ATCCGTTGTGCTAGAATTAGGATAAGCGGGTTTTCTTTCCAACATTTTAAGCTGTCTCTT
GATAGAAACACCAGGAAATCCGCAACCTGATATCATCTTGCTTATGTATTTCACTGATCT
TGTATGTGAGCAAGCAACATCAATCATGCAGCCTGGTTGCATCATTGCATCTCCATTATT
GCAATACAAATCCAGATCACCCATACAGTCTGGGTTCCCGAGCGACGACGTCGTGTGAAC
AACTTTTACACACGTAGCATCCGTCTTACAAAGTCTCTCCGTGCAATTATTGTCACTGAA
CATTGGTCTGGCGGGATCGGCGGCAATGATTCGCGAAACCTTTTCGCCAGTCGAGTTGTA
AATCGATTTTGCGGCGAAGCCGGCCACATGCGCACCAAGACTGTGGCCGATAAATATGAT
GTCTTTCAATGAAATTTCGCACTTATTTGTCAACAAATGGATGAAGTTTGCTATGCGTTC
ACCTATCTCACGAGTGTTGTTTACCGCACTGGGATATTCCGCGAGCCTCACAATGGGTAC
CCCATGAGTACAGGCTCCTTGTGACCAATCCATCGCAAATACCGTGTAGCCTTTCTCTAC
ACATGGTTTGGCCAGTTCCTTGAATATCTTTGCATCTCCTTTACTTTGGAAGCCATGGAT
TAGAATGACGACATTTTTCTTCAGACCGATACTTTGGCAGATTTCCTCTGTTTGGCTGAT
GTTTTTGGCTGTGGAAGAACTGTTGTACATTAAAATTGACATCGATTCAACGCCAAAGAT
ACAGGAATCTGAACCAATAATTTTTTTGCTCATATCCATCATCGACGGTTCAGGCTCGGC
ACGTAAATACGCGCATCGTATAAGGAAAATTGCAAGTATTGTAACAGCCGCCGATACTGT
CACAAATGTCAATACTTATGTGCGTAAAAAGGTATAAGACGTAGTTGTATATAAAAGCTC
GCTAATTATTGTGAGACTTGATCCCGCGTCTATCAGTTTCC
