# Supplementary material for: Venomix: a simple bioinformatic pipeline for identifying and characterizing toxin gene candidates from transcriptomic data
Source: PeerJ. 2018 Jul 31;6:e5361. doi: 10.7717/peerj.5361 (PMC6074769; doi:10.7717/peerj.5361)
Supplement: Supplemental Information 4 [file peerj-06-5361-s004.gz › FinalOutput_E-20/Phospholipase_A1_19/signalp.txt]

# SignalP-4.1 euk predictions
# name                     Cmax  pos  Ymax  pos  Smax  pos  Smean   D     ?  Dmaxcut    Networks-used
J3RZ81                     0.653  24  0.791  24  0.992  15  0.955   0.879 Y  0.450      SignalP-noTM
Q06478                     0.108  36  0.103  15  0.140  13  0.105   0.104 N  0.450      SignalP-noTM
Q6Q252                     0.402  22  0.484  22  0.734  15  0.578   0.535 Y  0.450      SignalP-noTM
P0DMB5                     0.716  24  0.752  22  0.921  13  0.839   0.799 Y  0.450      SignalP-noTM
Q6Q251                     0.111  70  0.103  45  0.109   2  0.093   0.098 N  0.450      SignalP-noTM
P0DMB7                     0.108  19  0.099  19  0.106  15  0.091   0.095 N  0.450      SignalP-noTM
Q6Q249                     0.111  70  0.103  45  0.109   2  0.093   0.098 N  0.450      SignalP-noTM
P0DMB8                     0.108  19  0.099  19  0.106  15  0.091   0.095 N  0.450      SignalP-noTM
P0DMB4                     0.716  24  0.752  22  0.921  13  0.839   0.799 Y  0.450      SignalP-noTM
P53357                     0.121  19  0.107  19  0.109  67  0.093   0.099 N  0.450      SignalP-noTM
Q6Q250                     0.111  70  0.103  45  0.109   2  0.093   0.098 N  0.450      SignalP-noTM
Q9U6W0                     0.109  55  0.102  61  0.114  53  0.093   0.097 N  0.450      SignalP-noTM
A2VBC4                     0.154  19  0.277  19  0.620   9  0.489   0.392 N  0.450      SignalP-noTM
P0CH87                     0.141  60  0.116  60  0.105  55  0.092   0.103 N  0.450      SignalP-noTM
Q3ZU95                     0.108  19  0.102  70  0.114  22  0.096   0.099 N  0.450      SignalP-noTM
P0CH47                     0.691  22  0.765  22  0.940   1  0.843   0.807 Y  0.450      SignalP-noTM
P49369                     0.509  26  0.597  26  0.822  12  0.699   0.652 Y  0.450      SignalP-noTM
P0CH86                     0.115  62  0.106  62  0.113  23  0.098   0.101 N  0.450      SignalP-noTM
P51528                     0.108  19  0.104  70  0.117  23  0.097   0.100 N  0.450      SignalP-noTM
TRINITY_DN36877_c1_g2::TRINITY_DN36877_c1_g2_i3::g.7::m.7  0.113  46  0.104  51  0.125  50  0.096   0.100 N  0.450      SignalP-noTM
TRINITY_DN36877_c1_g2::TRINITY_DN36877_c1_g2_i4::g.8::m.8  0.116  59  0.107  59  0.113  49  0.096   0.101 N  0.450      SignalP-noTM
TRINITY_DN43678_c1_g2::TRINITY_DN43678_c1_g2_i3::g.9::m.9  0.167  20  0.303  20  0.726   2  0.523   0.422 N  0.450      SignalP-noTM
TRINITY_DN42179_c0_g2::TRINITY_DN42179_c0_g2_i1::g.10::m.1  0.105   1  0.000   1  0.140   1  0.000   0.000 N  0.450      SignalP-noTM
TRINITY_DN42179_c0_g2::TRINITY_DN42179_c0_g2_i1::g.10::m.1  0.104   1  0.000   1  0.131   1  0.000   0.000 N  0.450      SignalP-noTM
TRINITY_DN42179_c0_g2::TRINITY_DN42179_c0_g2_i1::g.10::m.1  0.104   1  0.000   1  0.140   1  0.000   0.000 N  0.450      SignalP-noTM
TRINITY_DN42179_c0_g2::TRINITY_DN42179_c0_g2_i1::g.10::m.1  0.103   1  0.000   1  0.110   1  0.000   0.000 N  0.450      SignalP-noTM
TRINITY_DN42179_c0_g2::TRINITY_DN42179_c0_g2_i1::g.10::m.1  0.104   1  0.000   1  0.130   1  0.000   0.000 N  0.450      SignalP-noTM
TRINITY_DN42179_c0_g2::TRINITY_DN42179_c0_g2_i1::g.10::m.1  0.103   1  0.000   1  0.145   1  0.000   0.000 N  0.450      SignalP-noTM
TRINITY_DN42179_c0_g2::TRINITY_DN42179_c0_g2_i1::g.10::m.1  0.106   1  0.000   1  0.139   1  0.000   0.000 N  0.450      SignalP-noTM
TRINITY_DN42179_c0_g2::TRINITY_DN42179_c0_g2_i1::g.10::m.1  0.104   1  0.000   1  0.121   1  0.000   0.000 N  0.450      SignalP-noTM
TRINITY_DN42179_c0_g2::TRINITY_DN42179_c0_g2_i1::g.10::m.1  0.102   1  0.000   1  0.120   1  0.000   0.000 N  0.450      SignalP-noTM
                           0.000   1  0.000   1  0.000   1  0.000   0.000 N  0.500      SignalP-TM
TRINITY_DN42179_c0_g2::TRINITY_DN42179_c0_g2_i1::g.10::m.1  0.000   1  0.000   1  0.000   1  0.000   0.000 N  0.450      SignalP-noTM
0.157699                   0.000   1  0.000   1  0.000   1  0.000   0.000 N  0.450      SignalP-noTM
TRINITY_DN42179_c0_g2::TRINITY_DN42179_c0_g2_i1::g.10::m.1  0.103   1  0.000   1  0.166   1  0.000   0.000 N  0.450      SignalP-noTM
TRINITY_DN42179_c0_g2::TRINITY_DN42179_c0_g2_i1::g.10::m.1  0.105   1  0.000   1  0.140   1  0.000   0.000 N  0.450      SignalP-noTM
TRINITY_DN42179_c0_g2::TRINITY_DN42179_c0_g2_i1::g.10::m.1  0.103   1  0.000   1  0.166   1  0.000   0.000 N  0.450      SignalP-noTM
TRINITY_DN42179_c0_g2::TRINITY_DN42179_c0_g2_i1::g.10::m.1  0.104   1  0.000   1  0.140   1  0.000   0.000 N  0.450      SignalP-noTM
TRINITY_DN42179_c0_g2::TRINITY_DN42179_c0_g2_i1::g.10::m.1  0.103   1  0.000   1  0.145   1  0.000   0.000 N  0.450      SignalP-noTM
TRINITY_DN42179_c0_g2::TRINITY_DN42179_c0_g2_i1::g.10::m.1  0.104   1  0.000   1  0.138   1  0.000   0.000 N  0.450      SignalP-noTM
TRINITY_DN42179_c0_g2::TRINITY_DN42179_c0_g2_i1::g.10::m.1  0.103   1  0.000   1  0.166   1  0.000   0.000 N  0.450      SignalP-noTM
TRINITY_DN42179_c0_g2::TRINITY_DN42179_c0_g2_i1::g.10::m.1  0.103   1  0.000   1  0.166   1  0.000   0.000 N  0.450      SignalP-noTM
TRINITY_DN42179_c0_g2::TRINITY_DN42179_c0_g2_i1::g.10::m.1  0.103   1  0.000   1  0.145   1  0.000   0.000 N  0.450      SignalP-noTM
TRINITY_DN42179_c0_g2::TRINITY_DN42179_c0_g2_i1::g.10::m.1  0.104   1  0.000   1  0.140   1  0.000   0.000 N  0.450      SignalP-noTM
TRINITY_DN42179_c0_g2::TRINITY_DN42179_c0_g2_i1::g.10::m.1  0.105   1  0.000   1  0.120   1  0.000   0.000 N  0.450      SignalP-noTM
TRINITY_DN42179_c0_g2::TRINITY_DN42179_c0_g2_i1::g.10::m.1  0.105   1  0.000   1  0.120   1  0.000   0.000 N  0.450      SignalP-noTM
TRINITY_DN42179_c0_g2::TRINITY_DN42179_c0_g2_i1::g.10::m.1  0.104   1  0.000   1  0.130   1  0.000   0.000 N  0.450      SignalP-noTM
TRINITY_DN42179_c0_g2::TRINITY_DN42179_c0_g2_i1::g.10::m.1  0.104   1  0.000   1  0.138   1  0.000   0.000 N  0.450      SignalP-noTM
TRINITY_DN42179_c0_g2::TRINITY_DN42179_c0_g2_i1::g.10::m.1  0.104   1  0.000   1  0.131   1  0.000   0.000 N  0.450      SignalP-noTM
TRINITY_DN42179_c0_g2::TRINITY_DN42179_c0_g2_i1::g.10::m.1  0.104   1  0.000   1  0.121   1  0.000   0.000 N  0.450      SignalP-noTM
TRINITY_DN42179_c0_g2::TRINITY_DN42179_c0_g2_i1::g.10::m.1  0.105   1  0.000   1  0.120   1  0.000   0.000 N  0.450      SignalP-noTM
TRINITY_DN42179_c0_g2::TRINITY_DN42179_c0_g2_i1::g.10::m.1  0.103   1  0.000   1  0.166   1  0.000   0.000 N  0.450      SignalP-noTM
TRINITY_DN42179_c0_g2::TRINITY_DN42179_c0_g2_i1::g.10::m.1  0.103   1  0.000   1  0.110   1  0.000   0.000 N  0.450      SignalP-noTM
TRINITY_DN42179_c0_g2::TRINITY_DN42179_c0_g2_i1::g.10::m.1  0.104   1  0.000   1  0.121   1  0.000   0.000 N  0.450      SignalP-noTM
TRINITY_DN42179_c0_g2::TRINITY_DN42179_c0_g2_i1::g.10::m.1  0.103   1  0.000   1  0.166   1  0.000   0.000 N  0.450      SignalP-noTM
TRINITY_DN42179_c0_g2::TRINITY_DN42179_c0_g2_i1::g.10::m.1!  0.104   1  0.000   1  0.121   1  0.000   0.000 N  0.450      SignalP-noTM
TRINITY_DN42179_c0_g2::TRINITY_DN42179_c0_g2_i1::g.10::m.1"  0.104   1  0.000   1  0.131   1  0.000   0.000 N  0.450      SignalP-noTM
TRINITY_DN42179_c0_g2::TRINITY_DN42179_c0_g2_i1::g.10::m.1#  0.106   1  0.000   1  0.129   1  0.000   0.000 N  0.450      SignalP-noTM
TRINITY_DN42179_c0_g2::TRINITY_DN42179_c0_g2_i1::g.10::m.1$  0.103   1  0.000   1  0.166   1  0.000   0.000 N  0.450      SignalP-noTM
TRINITY_DN42179_c0_g2::TRINITY_DN42179_c0_g2_i1::g.10::m.1%  0.104   1  0.000   1  0.146   1  0.000   0.000 N  0.450      SignalP-noTM
TRINITY_DN42179_c0_g2::TRINITY_DN42179_c0_g2_i1::g.10::m.1&  0.104   1  0.000   1  0.158   1  0.000   0.000 N  0.450      SignalP-noTM
TRINITY_DN42179_c0_g2::TRINITY_DN42179_c0_g2_i1::g.10::m.1'  0.101   1  0.000   1  0.198   1  0.000   0.000 N  0.450      SignalP-noTM
TRINITY_DN42179_c0_g2::TRINITY_DN42179_c0_g2_i1::g.10::m.1(  0.104   1  0.000   1  0.121   1  0.000   0.000 N  0.450      SignalP-noTM
TRINITY_DN42179_c0_g2::TRINITY_DN42179_c0_g2_i1::g.10::m.1)  0.104   1  0.000   1  0.130   1  0.000   0.000 N  0.450      SignalP-noTM
TRINITY_DN42179_c0_g2::TRINITY_DN42179_c0_g2_i1::g.10::m.1*  0.104   1  0.000   1  0.130   1  0.000   0.000 N  0.450      SignalP-noTM
TRINITY_DN42179_c0_g2::TRINITY_DN42179_c0_g2_i1::g.10::m.1+  0.105   1  0.000   1  0.120   1  0.000   0.000 N  0.450      SignalP-noTM
TRINITY_DN42179_c0_g2::TRINITY_DN42179_c0_g2_i1::g.10::m.1,  0.105   1  0.000   1  0.140   1  0.000   0.000 N  0.450      SignalP-noTM
TRINITY_DN42179_c0_g2::TRINITY_DN42179_c0_g2_i1::g.10::m.1-  0.104   1  0.000   1  0.130   1  0.000   0.000 N  0.450      SignalP-noTM
TRINITY_DN42179_c0_g2::TRINITY_DN42179_c0_g2_i1::g.10::m.1.  0.103   1  0.000   1  0.166   1  0.000   0.000 N  0.450      SignalP-noTM
TRINITY_DN42179_c0_g2::TRINITY_DN42179_c0_g2_i1::g.10::m.1/  0.104   1  0.000   1  0.158   1  0.000   0.000 N  0.450      SignalP-noTM
TRINITY_DN42179_c0_g2::TRINITY_DN42179_c0_g2_i1::g.10::m.10  0.101   1  0.000   1  0.126   1  0.000   0.000 N  0.450      SignalP-noTM
TRINITY_DN42179_c0_g2::TRINITY_DN42179_c0_g2_i1::g.10::m.11  0.102   2  0.000   1  0.126   1  0.000   0.000 N  0.450      SignalP-noTM
TRINITY_DN42179_c0_g2::TRINITY_DN42179_c0_g2_i1::g.10::m.12  0.102   2  0.000   1  0.126   1  0.000   0.000 N  0.450      SignalP-noTM
TRINITY_DN42179_c0_g2::TRINITY_DN42179_c0_g2_i1::g.10::m.13  0.103   4  0.000   1  0.126   1  0.000   0.000 N  0.450      SignalP-noTM
TRINITY_DN42179_c0_g2::TRINITY_DN42179_c0_g2_i1::g.10::m.14  0.103   5  0.000   1  0.126   1  0.000   0.000 N  0.450      SignalP-noTM
TRINITY_DN42179_c0_g2::TRINITY_DN42179_c0_g2_i1::g.10::m.15  0.105   6  0.000   1  0.126   1  0.000   0.000 N  0.450      SignalP-noTM
TRINITY_DN42179_c0_g2::TRINITY_DN42179_c0_g2_i1::g.10::m.16  0.105   6  0.000   1  0.126   1  0.000   0.000 N  0.450      SignalP-noTM
TRINITY_DN42179_c0_g2::TRINITY_DN42179_c0_g2_i1::g.10::m.17  0.105   6  0.000   1  0.126   1  0.000   0.000 N  0.450      SignalP-noTM
TRINITY_DN42179_c0_g2::TRINITY_DN42179_c0_g2_i1::g.10::m.18  0.105   6  0.000   1  0.126   1  0.000   0.000 N  0.450      SignalP-noTM
TRINITY_DN42179_c0_g2::TRINITY_DN42179_c0_g2_i1::g.10::m.19  0.105   6  0.000   1  0.126   1  0.000   0.000 N  0.450      SignalP-noTM
TRINITY_DN42179_c0_g2::TRINITY_DN42179_c0_g2_i1::g.10::m.1:  0.105   6  0.107  11  0.126   1  0.100   0.103 N  0.450      SignalP-noTM
TRINITY_DN42179_c0_g2::TRINITY_DN42179_c0_g2_i1::g.10::m.1;  0.105   6  0.107  12  0.126   1  0.100   0.103 N  0.450      SignalP-noTM
TRINITY_DN42179_c0_g2::TRINITY_DN42179_c0_g2_i1::g.10::m.1<  0.105   6  0.107  12  0.126   1  0.100   0.103 N  0.450      SignalP-noTM
TRINITY_DN42179_c0_g2::TRINITY_DN42179_c0_g2_i1::g.10::m.1=  0.105   6  0.107  12  0.126   1  0.100   0.103 N  0.450      SignalP-noTM
TRINITY_DN42179_c0_g2::TRINITY_DN42179_c0_g2_i1::g.10::m.1>  0.105   6  0.107  12  0.126   1  0.100   0.103 N  0.450      SignalP-noTM
TRINITY_DN42179_c0_g2::TRINITY_DN42179_c0_g2_i1::g.10::m.1?  0.105   6  0.107  12  0.126   1  0.100   0.103 N  0.450      SignalP-noTM
TRINITY_DN42179_c0_g2::TRINITY_DN42179_c0_g2_i1::g.10::m.1@  0.105   6  0.107  12  0.126   1  0.100   0.103 N  0.450      SignalP-noTM
TRINITY_DN42179_c0_g2::TRINITY_DN42179_c0_g2_i1::g.10::m.1A  0.105   6  0.107  12  0.126   1  0.100   0.103 N  0.450      SignalP-noTM
TRINITY_DN42179_c0_g2::TRINITY_DN42179_c0_g2_i1::g.10::m.1B  0.105   6  0.107  12  0.126   1  0.100   0.103 N  0.450      SignalP-noTM
TRINITY_DN42179_c0_g2::TRINITY_DN42179_c0_g2_i1::g.10::m.1C  0.105   6  0.107  12  0.126   1  0.100   0.103 N  0.450      SignalP-noTM
TRINITY_DN42179_c0_g2::TRINITY_DN42179_c0_g2_i1::g.10::m.1D  0.105   6  0.107  12  0.126   1  0.100   0.103 N  0.450      SignalP-noTM
TRINITY_DN42179_c0_g2::TRINITY_DN42179_c0_g2_i1::g.10::m.1E  0.105   6  0.107  12  0.126   1  0.100   0.103 N  0.450      SignalP-noTM
TRINITY_DN42179_c0_g2::TRINITY_DN42179_c0_g2_i1::g.10::m.1F  0.105   6  0.107  12  0.126   1  0.100   0.103 N  0.450      SignalP-noTM
TRINITY_DN42179_c0_g2::TRINITY_DN42179_c0_g2_i3::g.11::m.1  0.105   1  0.000   1  0.140   1  0.000   0.000 N  0.450      SignalP-noTM
TRINITY_DN42179_c0_g2::TRINITY_DN42179_c0_g2_i3::g.11::m.1  0.104   1  0.000   1  0.131   1  0.000   0.000 N  0.450      SignalP-noTM
TRINITY_DN42179_c0_g2::TRINITY_DN42179_c0_g2_i3::g.11::m.1  0.104   1  0.000   1  0.140   1  0.000   0.000 N  0.450      SignalP-noTM
TRINITY_DN42179_c0_g2::TRINITY_DN42179_c0_g2_i3::g.11::m.1  0.103   1  0.000   1  0.110   1  0.000   0.000 N  0.450      SignalP-noTM
TRINITY_DN42179_c0_g2::TRINITY_DN42179_c0_g2_i3::g.11::m.1  0.104   1  0.000   1  0.130   1  0.000   0.000 N  0.450      SignalP-noTM
TRINITY_DN42179_c0_g2::TRINITY_DN42179_c0_g2_i3::g.11::m.1  0.103   1  0.000   1  0.145   1  0.000   0.000 N  0.450      SignalP-noTM
TRINITY_DN42179_c0_g2::TRINITY_DN42179_c0_g2_i3::g.11::m.1  0.106   1  0.000   1  0.139   1  0.000   0.000 N  0.450      SignalP-noTM
TRINITY_DN42179_c0_g2::TRINITY_DN42179_c0_g2_i3::g.11::m.1  0.104   1  0.000   1  0.121   1  0.000   0.000 N  0.450      SignalP-noTM
TRINITY_DN42179_c0_g2::TRINITY_DN42179_c0_g2_i3::g.11::m.1  0.102   1  0.000   1  0.120   1  0.000   0.000 N  0.450      SignalP-noTM
                           0.000   1  0.000   1  0.000   1  0.000   0.000 N  0.500      SignalP-TM
TRINITY_DN42179_c0_g2::TRINITY_DN42179_c0_g2_i3::g.11::m.1  0.000   1  0.000   1  0.000   1  0.000   0.000 N  0.450      SignalP-noTM
0.157699                   0.000   1  0.000   1  0.000   1  0.000   0.000 N  0.450      SignalP-noTM
TRINITY_DN42179_c0_g2::TRINITY_DN42179_c0_g2_i3::g.11::m.1  0.103   1  0.000   1  0.166   1  0.000   0.000 N  0.450      SignalP-noTM
TRINITY_DN42179_c0_g2::TRINITY_DN42179_c0_g2_i3::g.11::m.1  0.105   1  0.000   1  0.140   1  0.000   0.000 N  0.450      SignalP-noTM
TRINITY_DN42179_c0_g2::TRINITY_DN42179_c0_g2_i3::g.11::m.1  0.103   1  0.000   1  0.166   1  0.000   0.000 N  0.450      SignalP-noTM
TRINITY_DN42179_c0_g2::TRINITY_DN42179_c0_g2_i3::g.11::m.1  0.104   1  0.000   1  0.140   1  0.000   0.000 N  0.450      SignalP-noTM
TRINITY_DN42179_c0_g2::TRINITY_DN42179_c0_g2_i3::g.11::m.1  0.103   1  0.000   1  0.145   1  0.000   0.000 N  0.450      SignalP-noTM
TRINITY_DN42179_c0_g2::TRINITY_DN42179_c0_g2_i3::g.11::m.1  0.104   1  0.000   1  0.138   1  0.000   0.000 N  0.450      SignalP-noTM
TRINITY_DN42179_c0_g2::TRINITY_DN42179_c0_g2_i3::g.11::m.1  0.103   1  0.000   1  0.166   1  0.000   0.000 N  0.450      SignalP-noTM
TRINITY_DN42179_c0_g2::TRINITY_DN42179_c0_g2_i3::g.11::m.1  0.103   1  0.000   1  0.166   1  0.000   0.000 N  0.450      SignalP-noTM
TRINITY_DN42179_c0_g2::TRINITY_DN42179_c0_g2_i3::g.11::m.1  0.103   1  0.000   1  0.145   1  0.000   0.000 N  0.450      SignalP-noTM
TRINITY_DN42179_c0_g2::TRINITY_DN42179_c0_g2_i3::g.11::m.1  0.104   1  0.000   1  0.140   1  0.000   0.000 N  0.450      SignalP-noTM
TRINITY_DN42179_c0_g2::TRINITY_DN42179_c0_g2_i3::g.11::m.1  0.105   1  0.000   1  0.120   1  0.000   0.000 N  0.450      SignalP-noTM
TRINITY_DN42179_c0_g2::TRINITY_DN42179_c0_g2_i3::g.11::m.1  0.105   1  0.000   1  0.120   1  0.000   0.000 N  0.450      SignalP-noTM
TRINITY_DN42179_c0_g2::TRINITY_DN42179_c0_g2_i3::g.11::m.1  0.104   1  0.000   1  0.130   1  0.000   0.000 N  0.450      SignalP-noTM
TRINITY_DN42179_c0_g2::TRINITY_DN42179_c0_g2_i3::g.11::m.1  0.104   1  0.000   1  0.138   1  0.000   0.000 N  0.450      SignalP-noTM
TRINITY_DN42179_c0_g2::TRINITY_DN42179_c0_g2_i3::g.11::m.1  0.104   1  0.000   1  0.131   1  0.000   0.000 N  0.450      SignalP-noTM
TRINITY_DN42179_c0_g2::TRINITY_DN42179_c0_g2_i3::g.11::m.1  0.104   1  0.000   1  0.121   1  0.000   0.000 N  0.450      SignalP-noTM
TRINITY_DN42179_c0_g2::TRINITY_DN42179_c0_g2_i3::g.11::m.1  0.105   1  0.000   1  0.120   1  0.000   0.000 N  0.450      SignalP-noTM
TRINITY_DN42179_c0_g2::TRINITY_DN42179_c0_g2_i3::g.11::m.1  0.103   1  0.000   1  0.166   1  0.000   0.000 N  0.450      SignalP-noTM
TRINITY_DN42179_c0_g2::TRINITY_DN42179_c0_g2_i3::g.11::m.1  0.103   1  0.000   1  0.110   1  0.000   0.000 N  0.450      SignalP-noTM
TRINITY_DN42179_c0_g2::TRINITY_DN42179_c0_g2_i3::g.11::m.1  0.104   1  0.000   1  0.121   1  0.000   0.000 N  0.450      SignalP-noTM
TRINITY_DN42179_c0_g2::TRINITY_DN42179_c0_g2_i3::g.11::m.1  0.103   1  0.000   1  0.166   1  0.000   0.000 N  0.450      SignalP-noTM
TRINITY_DN42179_c0_g2::TRINITY_DN42179_c0_g2_i3::g.11::m.1!  0.104   1  0.000   1  0.121   1  0.000   0.000 N  0.450      SignalP-noTM
TRINITY_DN42179_c0_g2::TRINITY_DN42179_c0_g2_i3::g.11::m.1"  0.104   1  0.000   1  0.131   1  0.000   0.000 N  0.450      SignalP-noTM
TRINITY_DN42179_c0_g2::TRINITY_DN42179_c0_g2_i3::g.11::m.1#  0.106   1  0.000   1  0.129   1  0.000   0.000 N  0.450      SignalP-noTM
TRINITY_DN42179_c0_g2::TRINITY_DN42179_c0_g2_i3::g.11::m.1$  0.103   1  0.000   1  0.166   1  0.000   0.000 N  0.450      SignalP-noTM
TRINITY_DN42179_c0_g2::TRINITY_DN42179_c0_g2_i3::g.11::m.1%  0.104   1  0.000   1  0.146   1  0.000   0.000 N  0.450      SignalP-noTM
TRINITY_DN42179_c0_g2::TRINITY_DN42179_c0_g2_i3::g.11::m.1&  0.104   1  0.000   1  0.158   1  0.000   0.000 N  0.450      SignalP-noTM
TRINITY_DN42179_c0_g2::TRINITY_DN42179_c0_g2_i3::g.11::m.1'  0.101   1  0.000   1  0.198   1  0.000   0.000 N  0.450      SignalP-noTM
TRINITY_DN42179_c0_g2::TRINITY_DN42179_c0_g2_i3::g.11::m.1(  0.104   1  0.000   1  0.121   1  0.000   0.000 N  0.450      SignalP-noTM
TRINITY_DN42179_c0_g2::TRINITY_DN42179_c0_g2_i3::g.11::m.1)  0.104   1  0.000   1  0.130   1  0.000   0.000 N  0.450      SignalP-noTM
TRINITY_DN42179_c0_g2::TRINITY_DN42179_c0_g2_i3::g.11::m.1*  0.104   1  0.000   1  0.130   1  0.000   0.000 N  0.450      SignalP-noTM
TRINITY_DN42179_c0_g2::TRINITY_DN42179_c0_g2_i3::g.11::m.1+  0.105   1  0.000   1  0.120   1  0.000   0.000 N  0.450      SignalP-noTM
TRINITY_DN42179_c0_g2::TRINITY_DN42179_c0_g2_i3::g.11::m.1,  0.105   1  0.000   1  0.140   1  0.000   0.000 N  0.450      SignalP-noTM
TRINITY_DN42179_c0_g2::TRINITY_DN42179_c0_g2_i3::g.11::m.1-  0.104   1  0.000   1  0.130   1  0.000   0.000 N  0.450      SignalP-noTM
TRINITY_DN42179_c0_g2::TRINITY_DN42179_c0_g2_i3::g.11::m.1.  0.103   1  0.000   1  0.166   1  0.000   0.000 N  0.450      SignalP-noTM
TRINITY_DN42179_c0_g2::TRINITY_DN42179_c0_g2_i3::g.11::m.1/  0.104   1  0.000   1  0.158   1  0.000   0.000 N  0.450      SignalP-noTM
TRINITY_DN42179_c0_g2::TRINITY_DN42179_c0_g2_i3::g.11::m.10  0.104   1  0.000   1  0.140   1  0.000   0.000 N  0.450      SignalP-noTM
TRINITY_DN42179_c0_g2::TRINITY_DN42179_c0_g2_i3::g.11::m.11  0.101   1  0.000   1  0.110   1  0.000   0.000 N  0.450      SignalP-noTM
TRINITY_DN42179_c0_g2::TRINITY_DN42179_c0_g2_i3::g.11::m.12  0.102   2  0.000   1  0.110   1  0.000   0.000 N  0.450      SignalP-noTM
TRINITY_DN42179_c0_g2::TRINITY_DN42179_c0_g2_i3::g.11::m.13  0.102   2  0.000   1  0.110   1  0.000   0.000 N  0.450      SignalP-noTM
TRINITY_DN42179_c0_g2::TRINITY_DN42179_c0_g2_i3::g.11::m.14  0.103   4  0.000   1  0.110   1  0.000   0.000 N  0.450      SignalP-noTM
TRINITY_DN42179_c0_g2::TRINITY_DN42179_c0_g2_i3::g.11::m.15  0.105   5  0.000   1  0.110   1  0.000   0.000 N  0.450      SignalP-noTM
TRINITY_DN42179_c0_g2::TRINITY_DN42179_c0_g2_i3::g.11::m.16  0.105   5  0.000   1  0.110   1  0.000   0.000 N  0.450      SignalP-noTM
TRINITY_DN42179_c0_g2::TRINITY_DN42179_c0_g2_i3::g.11::m.17  0.105   5  0.000   1  0.110   1  0.000   0.000 N  0.450      SignalP-noTM
TRINITY_DN42179_c0_g2::TRINITY_DN42179_c0_g2_i3::g.11::m.18  0.105   5  0.000   1  0.110   1  0.000   0.000 N  0.450      SignalP-noTM
TRINITY_DN42179_c0_g2::TRINITY_DN42179_c0_g2_i3::g.11::m.19  0.105   5  0.000   1  0.110   1  0.000   0.000 N  0.450      SignalP-noTM
TRINITY_DN42179_c0_g2::TRINITY_DN42179_c0_g2_i3::g.11::m.1:  0.105   5  0.000   1  0.110   1  0.000   0.000 N  0.450      SignalP-noTM
TRINITY_DN42179_c0_g2::TRINITY_DN42179_c0_g2_i3::g.11::m.1;  0.105   5  0.103  11  0.110   1  0.098   0.101 N  0.450      SignalP-noTM
TRINITY_DN42179_c0_g2::TRINITY_DN42179_c0_g2_i3::g.11::m.1<  0.105   5  0.103  11  0.110   1  0.098   0.101 N  0.450      SignalP-noTM
TRINITY_DN42179_c0_g2::TRINITY_DN42179_c0_g2_i3::g.11::m.1=  0.105   5  0.103  11  0.110   1  0.098   0.101 N  0.450      SignalP-noTM
TRINITY_DN42179_c0_g2::TRINITY_DN42179_c0_g2_i3::g.11::m.1>  0.105   5  0.103  11  0.110   1  0.098   0.101 N  0.450      SignalP-noTM
TRINITY_DN42179_c0_g2::TRINITY_DN42179_c0_g2_i3::g.11::m.1?  0.105   5  0.103  11  0.110   1  0.098   0.101 N  0.450      SignalP-noTM
TRINITY_DN42179_c0_g2::TRINITY_DN42179_c0_g2_i3::g.11::m.1@  0.105   5  0.103  11  0.110   1  0.098   0.101 N  0.450      SignalP-noTM
TRINITY_DN42179_c0_g2::TRINITY_DN42179_c0_g2_i3::g.11::m.1A  0.105   5  0.103  11  0.110   1  0.098   0.101 N  0.450      SignalP-noTM
TRINITY_DN42179_c0_g2::TRINITY_DN42179_c0_g2_i3::g.11::m.1B  0.105   5  0.103  11  0.110   1  0.098   0.101 N  0.450      SignalP-noTM
TRINITY_DN42179_c0_g2::TRINITY_DN42179_c0_g2_i3::g.11::m.1C  0.105   5  0.103  11  0.110   1  0.098   0.101 N  0.450      SignalP-noTM
TRINITY_DN42179_c0_g2::TRINITY_DN42179_c0_g2_i3::g.11::m.1D  0.105   5  0.103  11  0.110   1  0.098   0.101 N  0.450      SignalP-noTM
TRINITY_DN42179_c0_g2::TRINITY_DN42179_c0_g2_i3::g.11::m.1E  0.105   5  0.103  11  0.110   1  0.098   0.101 N  0.450      SignalP-noTM
TRINITY_DN42179_c0_g2::TRINITY_DN42179_c0_g2_i3::g.11::m.1F  0.105   5  0.103  11  0.110   1  0.098   0.101 N  0.450      SignalP-noTM
TRINITY_DN42179_c0_g2::TRINITY_DN42179_c0_g2_i4::g.12::m.1  0.105   1  0.000   1  0.140   1  0.000   0.000 N  0.450      SignalP-noTM
TRINITY_DN42179_c0_g2::TRINITY_DN42179_c0_g2_i4::g.12::m.1  0.104   1  0.000   1  0.131   1  0.000   0.000 N  0.450      SignalP-noTM
TRINITY_DN42179_c0_g2::TRINITY_DN42179_c0_g2_i4::g.12::m.1  0.104   1  0.000   1  0.140   1  0.000   0.000 N  0.450      SignalP-noTM
TRINITY_DN42179_c0_g2::TRINITY_DN42179_c0_g2_i4::g.12::m.1  0.103   1  0.000   1  0.110   1  0.000   0.000 N  0.450      SignalP-noTM
TRINITY_DN42179_c0_g2::TRINITY_DN42179_c0_g2_i4::g.12::m.1  0.104   1  0.000   1  0.130   1  0.000   0.000 N  0.450      SignalP-noTM
TRINITY_DN42179_c0_g2::TRINITY_DN42179_c0_g2_i4::g.12::m.1  0.103   1  0.000   1  0.145   1  0.000   0.000 N  0.450      SignalP-noTM
TRINITY_DN42179_c0_g2::TRINITY_DN42179_c0_g2_i4::g.12::m.1  0.106   1  0.000   1  0.139   1  0.000   0.000 N  0.450      SignalP-noTM
TRINITY_DN42179_c0_g2::TRINITY_DN42179_c0_g2_i4::g.12::m.1  0.104   1  0.000   1  0.121   1  0.000   0.000 N  0.450      SignalP-noTM
TRINITY_DN42179_c0_g2::TRINITY_DN42179_c0_g2_i4::g.12::m.1  0.102   1  0.000   1  0.120   1  0.000   0.000 N  0.450      SignalP-noTM
                           0.000   1  0.000   1  0.000   1  0.000   0.000 N  0.500      SignalP-TM
TRINITY_DN42179_c0_g2::TRINITY_DN42179_c0_g2_i4::g.12::m.1  0.000   1  0.000   1  0.000   1  0.000   0.000 N  0.450      SignalP-noTM
0.157699                   0.000   1  0.000   1  0.000   1  0.000   0.000 N  0.450      SignalP-noTM
TRINITY_DN42179_c0_g2::TRINITY_DN42179_c0_g2_i4::g.12::m.1  0.103   1  0.000   1  0.166   1  0.000   0.000 N  0.450      SignalP-noTM
TRINITY_DN42179_c0_g2::TRINITY_DN42179_c0_g2_i4::g.12::m.1  0.105   1  0.000   1  0.140   1  0.000   0.000 N  0.450      SignalP-noTM
TRINITY_DN42179_c0_g2::TRINITY_DN42179_c0_g2_i4::g.12::m.1  0.103   1  0.000   1  0.166   1  0.000   0.000 N  0.450      SignalP-noTM
TRINITY_DN42179_c0_g2::TRINITY_DN42179_c0_g2_i4::g.12::m.1  0.104   1  0.000   1  0.140   1  0.000   0.000 N  0.450      SignalP-noTM
TRINITY_DN42179_c0_g2::TRINITY_DN42179_c0_g2_i4::g.12::m.1  0.103   1  0.000   1  0.145   1  0.000   0.000 N  0.450      SignalP-noTM
TRINITY_DN42179_c0_g2::TRINITY_DN42179_c0_g2_i4::g.12::m.1  0.104   1  0.000   1  0.138   1  0.000   0.000 N  0.450      SignalP-noTM
TRINITY_DN42179_c0_g2::TRINITY_DN42179_c0_g2_i4::g.12::m.1  0.103   1  0.000   1  0.166   1  0.000   0.000 N  0.450      SignalP-noTM
TRINITY_DN42179_c0_g2::TRINITY_DN42179_c0_g2_i4::g.12::m.1  0.103   1  0.000   1  0.166   1  0.000   0.000 N  0.450      SignalP-noTM
TRINITY_DN42179_c0_g2::TRINITY_DN42179_c0_g2_i4::g.12::m.1  0.103   1  0.000   1  0.145   1  0.000   0.000 N  0.450      SignalP-noTM
TRINITY_DN42179_c0_g2::TRINITY_DN42179_c0_g2_i4::g.12::m.1  0.104   1  0.000   1  0.140   1  0.000   0.000 N  0.450      SignalP-noTM
TRINITY_DN42179_c0_g2::TRINITY_DN42179_c0_g2_i4::g.12::m.1  0.105   1  0.000   1  0.120   1  0.000   0.000 N  0.450      SignalP-noTM
TRINITY_DN42179_c0_g2::TRINITY_DN42179_c0_g2_i4::g.12::m.1  0.105   1  0.000   1  0.120   1  0.000   0.000 N  0.450      SignalP-noTM
TRINITY_DN42179_c0_g2::TRINITY_DN42179_c0_g2_i4::g.12::m.1  0.104   1  0.000   1  0.130   1  0.000   0.000 N  0.450      SignalP-noTM
TRINITY_DN42179_c0_g2::TRINITY_DN42179_c0_g2_i4::g.12::m.1  0.104   1  0.000   1  0.138   1  0.000   0.000 N  0.450      SignalP-noTM
TRINITY_DN42179_c0_g2::TRINITY_DN42179_c0_g2_i4::g.12::m.1  0.104   1  0.000   1  0.131   1  0.000   0.000 N  0.450      SignalP-noTM
TRINITY_DN42179_c0_g2::TRINITY_DN42179_c0_g2_i4::g.12::m.1  0.104   1  0.000   1  0.121   1  0.000   0.000 N  0.450      SignalP-noTM
TRINITY_DN42179_c0_g2::TRINITY_DN42179_c0_g2_i4::g.12::m.1  0.105   1  0.000   1  0.120   1  0.000   0.000 N  0.450      SignalP-noTM
TRINITY_DN42179_c0_g2::TRINITY_DN42179_c0_g2_i4::g.12::m.1  0.103   1  0.000   1  0.166   1  0.000   0.000 N  0.450      SignalP-noTM
TRINITY_DN42179_c0_g2::TRINITY_DN42179_c0_g2_i4::g.12::m.1  0.103   1  0.000   1  0.110   1  0.000   0.000 N  0.450      SignalP-noTM
TRINITY_DN42179_c0_g2::TRINITY_DN42179_c0_g2_i4::g.12::m.1  0.104   1  0.000   1  0.121   1  0.000   0.000 N  0.450      SignalP-noTM
TRINITY_DN42179_c0_g2::TRINITY_DN42179_c0_g2_i4::g.12::m.1  0.103   1  0.000   1  0.166   1  0.000   0.000 N  0.450      SignalP-noTM
TRINITY_DN42179_c0_g2::TRINITY_DN42179_c0_g2_i4::g.12::m.1!  0.104   1  0.000   1  0.121   1  0.000   0.000 N  0.450      SignalP-noTM
TRINITY_DN42179_c0_g2::TRINITY_DN42179_c0_g2_i4::g.12::m.1"  0.104   1  0.000   1  0.131   1  0.000   0.000 N  0.450      SignalP-noTM
TRINITY_DN42179_c0_g2::TRINITY_DN42179_c0_g2_i4::g.12::m.1#  0.106   1  0.000   1  0.129   1  0.000   0.000 N  0.450      SignalP-noTM
TRINITY_DN42179_c0_g2::TRINITY_DN42179_c0_g2_i4::g.12::m.1$  0.103   1  0.000   1  0.166   1  0.000   0.000 N  0.450      SignalP-noTM
TRINITY_DN42179_c0_g2::TRINITY_DN42179_c0_g2_i4::g.12::m.1%  0.104   1  0.000   1  0.146   1  0.000   0.000 N  0.450      SignalP-noTM
TRINITY_DN42179_c0_g2::TRINITY_DN42179_c0_g2_i4::g.12::m.1&  0.104   1  0.000   1  0.158   1  0.000   0.000 N  0.450      SignalP-noTM
TRINITY_DN42179_c0_g2::TRINITY_DN42179_c0_g2_i4::g.12::m.1'  0.101   1  0.000   1  0.198   1  0.000   0.000 N  0.450      SignalP-noTM
TRINITY_DN42179_c0_g2::TRINITY_DN42179_c0_g2_i4::g.12::m.1(  0.104   1  0.000   1  0.121   1  0.000   0.000 N  0.450      SignalP-noTM
TRINITY_DN42179_c0_g2::TRINITY_DN42179_c0_g2_i4::g.12::m.1)  0.104   1  0.000   1  0.130   1  0.000   0.000 N  0.450      SignalP-noTM
TRINITY_DN42179_c0_g2::TRINITY_DN42179_c0_g2_i4::g.12::m.1*  0.104   1  0.000   1  0.130   1  0.000   0.000 N  0.450      SignalP-noTM
TRINITY_DN42179_c0_g2::TRINITY_DN42179_c0_g2_i4::g.12::m.1+  0.105   1  0.000   1  0.120   1  0.000   0.000 N  0.450      SignalP-noTM
TRINITY_DN42179_c0_g2::TRINITY_DN42179_c0_g2_i4::g.12::m.1,  0.105   1  0.000   1  0.140   1  0.000   0.000 N  0.450      SignalP-noTM
TRINITY_DN42179_c0_g2::TRINITY_DN42179_c0_g2_i4::g.12::m.1-  0.104   1  0.000   1  0.130   1  0.000   0.000 N  0.450      SignalP-noTM
TRINITY_DN42179_c0_g2::TRINITY_DN42179_c0_g2_i4::g.12::m.1.  0.103   1  0.000   1  0.166   1  0.000   0.000 N  0.450      SignalP-noTM
TRINITY_DN42179_c0_g2::TRINITY_DN42179_c0_g2_i4::g.12::m.1/  0.104   1  0.000   1  0.158   1  0.000   0.000 N  0.450      SignalP-noTM
TRINITY_DN42179_c0_g2::TRINITY_DN42179_c0_g2_i4::g.12::m.10  0.104   1  0.000   1  0.140   1  0.000   0.000 N  0.450      SignalP-noTM
TRINITY_DN42179_c0_g2::TRINITY_DN42179_c0_g2_i4::g.12::m.11  0.104   1  0.000   1  0.140   1  0.000   0.000 N  0.450      SignalP-noTM
TRINITY_DN42179_c0_g2::TRINITY_DN42179_c0_g2_i4::g.12::m.12  0.100   1  0.000   1  0.105   1  0.000   0.000 N  0.450      SignalP-noTM
TRINITY_DN42179_c0_g2::TRINITY_DN42179_c0_g2_i4::g.12::m.13  0.101   2  0.000   1  0.105   1  0.000   0.000 N  0.450      SignalP-noTM
TRINITY_DN42179_c0_g2::TRINITY_DN42179_c0_g2_i4::g.12::m.14  0.101   3  0.000   1  0.105   1  0.000   0.000 N  0.450      SignalP-noTM
TRINITY_DN42179_c0_g2::TRINITY_DN42179_c0_g2_i4::g.12::m.15  0.105   4  0.000   1  0.105   1  0.000   0.000 N  0.450      SignalP-noTM
TRINITY_DN42179_c0_g2::TRINITY_DN42179_c0_g2_i4::g.12::m.16  0.105   4  0.000   1  0.105   1  0.000   0.000 N  0.450      SignalP-noTM
TRINITY_DN42179_c0_g2::TRINITY_DN42179_c0_g2_i4::g.12::m.17  0.105   4  0.000   1  0.105   1  0.000   0.000 N  0.450      SignalP-noTM
TRINITY_DN42179_c0_g2::TRINITY_DN42179_c0_g2_i4::g.12::m.18  0.105   7  0.000   1  0.105   1  0.000   0.000 N  0.450      SignalP-noTM
TRINITY_DN42179_c0_g2::TRINITY_DN42179_c0_g2_i4::g.12::m.19  0.105   7  0.000   1  0.105   1  0.000   0.000 N  0.450      SignalP-noTM
TRINITY_DN42179_c0_g2::TRINITY_DN42179_c0_g2_i4::g.12::m.1:  0.105   7  0.000   1  0.105   1  0.000   0.000 N  0.450      SignalP-noTM
TRINITY_DN42179_c0_g2::TRINITY_DN42179_c0_g2_i4::g.12::m.1;  0.105   7  0.000   1  0.105   1  0.000   0.000 N  0.450      SignalP-noTM
TRINITY_DN42179_c0_g2::TRINITY_DN42179_c0_g2_i4::g.12::m.1<  0.105   7  0.099  11  0.105   1  0.100   0.099 N  0.450      SignalP-noTM
TRINITY_DN42179_c0_g2::TRINITY_DN42179_c0_g2_i4::g.12::m.1=  0.105   7  0.103  12  0.105   1  0.098   0.101 N  0.450      SignalP-noTM
TRINITY_DN42179_c0_g2::TRINITY_DN42179_c0_g2_i4::g.12::m.1>  0.105   7  0.103  12  0.105   1  0.098   0.101 N  0.450      SignalP-noTM
TRINITY_DN42179_c0_g2::TRINITY_DN42179_c0_g2_i4::g.12::m.1?  0.105   7  0.103  12  0.105   1  0.098   0.101 N  0.450      SignalP-noTM
TRINITY_DN42179_c0_g2::TRINITY_DN42179_c0_g2_i4::g.12::m.1@  0.105   7  0.103  12  0.105   1  0.098   0.101 N  0.450      SignalP-noTM
TRINITY_DN42179_c0_g2::TRINITY_DN42179_c0_g2_i4::g.12::m.1A  0.105   7  0.103  12  0.105   1  0.098   0.101 N  0.450      SignalP-noTM
TRINITY_DN42179_c0_g2::TRINITY_DN42179_c0_g2_i4::g.12::m.1B  0.105   7  0.103  12  0.105   1  0.098   0.101 N  0.450      SignalP-noTM
TRINITY_DN42179_c0_g2::TRINITY_DN42179_c0_g2_i4::g.12::m.1C  0.105   7  0.103  12  0.105   1  0.098   0.101 N  0.450      SignalP-noTM
TRINITY_DN42179_c0_g2::TRINITY_DN42179_c0_g2_i4::g.12::m.1D  0.105   7  0.103  12  0.105   1  0.098   0.101 N  0.450      SignalP-noTM
TRINITY_DN42179_c0_g2::TRINITY_DN42179_c0_g2_i4::g.12::m.1E  0.105   7  0.103  12  0.105   1  0.098   0.101 N  0.450      SignalP-noTM
TRINITY_DN42179_c0_g2::TRINITY_DN42179_c0_g2_i4::g.12::m.1F  0.105   7  0.103  12  0.105   1  0.098   0.101 N  0.450      SignalP-noTM
TRINITY_DN42179_c0_g2::TRINITY_DN42179_c0_g2_i5::g.13::m.1  0.105   1  0.000   1  0.140   1  0.000   0.000 N  0.450      SignalP-noTM
TRINITY_DN42179_c0_g2::TRINITY_DN42179_c0_g2_i5::g.13::m.1  0.104   1  0.000   1  0.140   1  0.000   0.000 N  0.450      SignalP-noTM
TRINITY_DN42179_c0_g2::TRINITY_DN42179_c0_g2_i5::g.13::m.1  0.104   1  0.000   1  0.130   1  0.000   0.000 N  0.450      SignalP-noTM
TRINITY_DN42179_c0_g2::TRINITY_DN42179_c0_g2_i5::g.13::m.1  0.104   1  0.000   1  0.130   1  0.000   0.000 N  0.450      SignalP-noTM
TRINITY_DN42179_c0_g2::TRINITY_DN42179_c0_g2_i5::g.13::m.1  0.104   1  0.000   1  0.140   1  0.000   0.000 N  0.450      SignalP-noTM
TRINITY_DN42179_c0_g2::TRINITY_DN42179_c0_g2_i5::g.13::m.1  0.104   1  0.000   1  0.140   1  0.000   0.000 N  0.450      SignalP-noTM
TRINITY_DN42179_c0_g2::TRINITY_DN42179_c0_g2_i5::g.13::m.1  0.104   1  0.000   1  0.140   1  0.000   0.000 N  0.450      SignalP-noTM
TRINITY_DN42179_c0_g2::TRINITY_DN42179_c0_g2_i5::g.13::m.1  0.104   1  0.000   1  0.121   1  0.000   0.000 N  0.450      SignalP-noTM
TRINITY_DN42179_c0_g2::TRINITY_DN42179_c0_g2_i5::g.13::m.1  0.104   1  0.000   1  0.159   1  0.000   0.000 N  0.450      SignalP-noTM
                           0.000   1  0.000   1  0.000   1  0.000   0.000 N  0.500      SignalP-TM
TRINITY_DN42179_c0_g2::TRINITY_DN42179_c0_g2_i5::g.13::m.1  0.000   1  0.000   1  0.000   1  0.000   0.000 N  0.450      SignalP-noTM
0.129414                   0.000   1  0.000   1  0.000   1  0.000   0.000 N  0.450      SignalP-noTM
TRINITY_DN42179_c0_g2::TRINITY_DN42179_c0_g2_i5::g.13::m.1  0.104   1  0.000   1  0.131   1  0.000   0.000 N  0.450      SignalP-noTM
TRINITY_DN42179_c0_g2::TRINITY_DN42179_c0_g2_i5::g.13::m.1  0.104   1  0.000   1  0.140   1  0.000   0.000 N  0.450      SignalP-noTM
TRINITY_DN42179_c0_g2::TRINITY_DN42179_c0_g2_i5::g.13::m.1  0.104   1  0.000   1  0.140   1  0.000   0.000 N  0.450      SignalP-noTM
TRINITY_DN42179_c0_g2::TRINITY_DN42179_c0_g2_i5::g.13::m.1  0.106   1  0.000   1  0.129   1  0.000   0.000 N  0.450      SignalP-noTM
TRINITY_DN42179_c0_g2::TRINITY_DN42179_c0_g2_i5::g.13::m.1  0.104   1  0.000   1  0.140   1  0.000   0.000 N  0.450      SignalP-noTM
TRINITY_DN42179_c0_g2::TRINITY_DN42179_c0_g2_i5::g.13::m.1  0.103   1  0.000   1  0.110   1  0.000   0.000 N  0.450      SignalP-noTM
TRINITY_DN42179_c0_g2::TRINITY_DN42179_c0_g2_i5::g.13::m.1  0.104   1  0.000   1  0.161   1  0.000   0.000 N  0.450      SignalP-noTM
TRINITY_DN42179_c0_g2::TRINITY_DN42179_c0_g2_i5::g.13::m.1  0.104   1  0.000   1  0.131   1  0.000   0.000 N  0.450      SignalP-noTM
TRINITY_DN42179_c0_g2::TRINITY_DN42179_c0_g2_i5::g.13::m.1  0.104   1  0.000   1  0.140   1  0.000   0.000 N  0.450      SignalP-noTM
TRINITY_DN42179_c0_g2::TRINITY_DN42179_c0_g2_i5::g.13::m.1  0.104   1  0.000   1  0.161   1  0.000   0.000 N  0.450      SignalP-noTM
TRINITY_DN42179_c0_g2::TRINITY_DN42179_c0_g2_i5::g.13::m.1  0.104   1  0.000   1  0.130   1  0.000   0.000 N  0.450      SignalP-noTM
TRINITY_DN42179_c0_g2::TRINITY_DN42179_c0_g2_i5::g.13::m.1  0.104   1  0.000   1  0.159   1  0.000   0.000 N  0.450      SignalP-noTM
TRINITY_DN42179_c0_g2::TRINITY_DN42179_c0_g2_i5::g.13::m.1  0.104   1  0.000   1  0.159   1  0.000   0.000 N  0.450      SignalP-noTM
TRINITY_DN42179_c0_g2::TRINITY_DN42179_c0_g2_i5::g.13::m.1  0.101   1  0.000   1  0.198   1  0.000   0.000 N  0.450      SignalP-noTM
TRINITY_DN42179_c0_g2::TRINITY_DN42179_c0_g2_i5::g.13::m.1  0.102   1  0.000   1  0.120   1  0.000   0.000 N  0.450      SignalP-noTM
TRINITY_DN42179_c0_g2::TRINITY_DN42179_c0_g2_i5::g.13::m.1  0.104   1  0.000   1  0.130   1  0.000   0.000 N  0.450      SignalP-noTM
TRINITY_DN42179_c0_g2::TRINITY_DN42179_c0_g2_i5::g.13::m.1  0.104   1  0.000   1  0.158   1  0.000   0.000 N  0.450      SignalP-noTM
TRINITY_DN42179_c0_g2::TRINITY_DN42179_c0_g2_i5::g.13::m.1  0.104   1  0.000   1  0.140   1  0.000   0.000 N  0.450      SignalP-noTM
TRINITY_DN42179_c0_g2::TRINITY_DN42179_c0_g2_i5::g.13::m.1  0.103   1  0.000   1  0.110   1  0.000   0.000 N  0.450      SignalP-noTM
TRINITY_DN42179_c0_g2::TRINITY_DN42179_c0_g2_i5::g.13::m.1  0.104   1  0.000   1  0.159   1  0.000   0.000 N  0.450      SignalP-noTM
TRINITY_DN42179_c0_g2::TRINITY_DN42179_c0_g2_i5::g.13::m.1  0.104   1  0.000   1  0.121   1  0.000   0.000 N  0.450      SignalP-noTM
TRINITY_DN42179_c0_g2::TRINITY_DN42179_c0_g2_i5::g.13::m.1!  0.104   1  0.000   1  0.161   1  0.000   0.000 N  0.450      SignalP-noTM
TRINITY_DN42179_c0_g2::TRINITY_DN42179_c0_g2_i5::g.13::m.1"  0.104   1  0.000   1  0.138   1  0.000   0.000 N  0.450      SignalP-noTM
TRINITY_DN42179_c0_g2::TRINITY_DN42179_c0_g2_i5::g.13::m.1#  0.104   1  0.000   1  0.158   1  0.000   0.000 N  0.450      SignalP-noTM
TRINITY_DN42179_c0_g2::TRINITY_DN42179_c0_g2_i5::g.13::m.1$  0.104   1  0.000   1  0.161   1  0.000   0.000 N  0.450      SignalP-noTM
TRINITY_DN42179_c0_g2::TRINITY_DN42179_c0_g2_i5::g.13::m.1%  0.104   1  0.000   1  0.158   1  0.000   0.000 N  0.450      SignalP-noTM
TRINITY_DN42179_c0_g2::TRINITY_DN42179_c0_g2_i5::g.13::m.1&  0.102   1  0.000   1  0.120   1  0.000   0.000 N  0.450      SignalP-noTM
TRINITY_DN42179_c0_g2::TRINITY_DN42179_c0_g2_i5::g.13::m.1'  0.104   1  0.000   1  0.138   1  0.000   0.000 N  0.450      SignalP-noTM
TRINITY_DN42179_c0_g2::TRINITY_DN42179_c0_g2_i5::g.13::m.1(  0.101   1  0.000   1  0.198   1  0.000   0.000 N  0.450      SignalP-noTM
TRINITY_DN42179_c0_g2::TRINITY_DN42179_c0_g2_i5::g.13::m.1)  0.106   1  0.000   1  0.129   1  0.000   0.000 N  0.450      SignalP-noTM
TRINITY_DN42179_c0_g2::TRINITY_DN42179_c0_g2_i5::g.13::m.1*  0.104   1  0.000   1  0.131   1  0.000   0.000 N  0.450      SignalP-noTM
TRINITY_DN42179_c0_g2::TRINITY_DN42179_c0_g2_i5::g.13::m.1+  0.105   1  0.000   1  0.140   1  0.000   0.000 N  0.450      SignalP-noTM
TRINITY_DN42179_c0_g2::TRINITY_DN42179_c0_g2_i5::g.13::m.1,  0.106   1  0.000   1  0.139   1  0.000   0.000 N  0.450      SignalP-noTM
TRINITY_DN42179_c0_g2::TRINITY_DN42179_c0_g2_i5::g.13::m.1-  0.104   1  0.000   1  0.138   1  0.000   0.000 N  0.450      SignalP-noTM
TRINITY_DN42179_c0_g2::TRINITY_DN42179_c0_g2_i5::g.13::m.1.  0.104   1  0.000   1  0.158   1  0.000   0.000 N  0.450      SignalP-noTM
TRINITY_DN42179_c0_g2::TRINITY_DN42179_c0_g2_i5::g.13::m.1/  0.103   1  0.000   1  0.145   1  0.000   0.000 N  0.450      SignalP-noTM
TRINITY_DN42179_c0_g2::TRINITY_DN42179_c0_g2_i5::g.13::m.10  0.104   1  0.000   1  0.158   1  0.000   0.000 N  0.450      SignalP-noTM
TRINITY_DN42179_c0_g2::TRINITY_DN42179_c0_g2_i5::g.13::m.11  0.104   1  0.000   1  0.159   1  0.000   0.000 N  0.450      SignalP-noTM
TRINITY_DN42179_c0_g2::TRINITY_DN42179_c0_g2_i5::g.13::m.12  0.106   1  0.000   1  0.139   1  0.000   0.000 N  0.450      SignalP-noTM
TRINITY_DN42179_c0_g2::TRINITY_DN42179_c0_g2_i5::g.13::m.13  0.101   1  0.000   1  0.085   1  0.000   0.000 N  0.450      SignalP-noTM
TRINITY_DN42179_c0_g2::TRINITY_DN42179_c0_g2_i5::g.13::m.14  0.103   2  0.000   1  0.085   1  0.000   0.000 N  0.450      SignalP-noTM
TRINITY_DN42179_c0_g2::TRINITY_DN42179_c0_g2_i5::g.13::m.15  0.103   2  0.000   1  0.086   3  0.000   0.000 N  0.450      SignalP-noTM
TRINITY_DN42179_c0_g2::TRINITY_DN42179_c0_g2_i5::g.13::m.16  0.103   2  0.000   1  0.090   4  0.000   0.000 N  0.450      SignalP-noTM
TRINITY_DN42179_c0_g2::TRINITY_DN42179_c0_g2_i5::g.13::m.17  0.103   2  0.000   1  0.097   5  0.000   0.000 N  0.450      SignalP-noTM
TRINITY_DN42179_c0_g2::TRINITY_DN42179_c0_g2_i5::g.13::m.18  0.103   2  0.000   1  0.100   6  0.000   0.000 N  0.450      SignalP-noTM
TRINITY_DN42179_c0_g2::TRINITY_DN42179_c0_g2_i5::g.13::m.19  0.103   7  0.000   1  0.100   7  0.000   0.000 N  0.450      SignalP-noTM
TRINITY_DN42179_c0_g2::TRINITY_DN42179_c0_g2_i5::g.13::m.1:  0.103   7  0.000   1  0.100   7  0.000   0.000 N  0.450      SignalP-noTM
TRINITY_DN42179_c0_g2::TRINITY_DN42179_c0_g2_i5::g.13::m.1;  0.105   9  0.000   1  0.100   7  0.000   0.000 N  0.450      SignalP-noTM
TRINITY_DN42179_c0_g2::TRINITY_DN42179_c0_g2_i5::g.13::m.1<  0.105   9  0.000   1  0.100   7  0.000   0.000 N  0.450      SignalP-noTM
TRINITY_DN42179_c0_g2::TRINITY_DN42179_c0_g2_i5::g.13::m.1=  0.105   9  0.095  11  0.100   7  0.091   0.093 N  0.450      SignalP-noTM
TRINITY_DN42179_c0_g2::TRINITY_DN42179_c0_g2_i5::g.13::m.1>  0.105   9  0.095  11  0.100   7  0.091   0.093 N  0.450      SignalP-noTM
TRINITY_DN42179_c0_g2::TRINITY_DN42179_c0_g2_i5::g.13::m.1?  0.105   9  0.095  11  0.100   7  0.091   0.093 N  0.450      SignalP-noTM
TRINITY_DN42179_c0_g2::TRINITY_DN42179_c0_g2_i5::g.13::m.1@  0.105   9  0.095  14  0.100   7  0.088   0.091 N  0.450      SignalP-noTM
TRINITY_DN42179_c0_g2::TRINITY_DN42179_c0_g2_i5::g.13::m.1A  0.105   9  0.095  14  0.100   7  0.088   0.091 N  0.450      SignalP-noTM
TRINITY_DN42179_c0_g2::TRINITY_DN42179_c0_g2_i5::g.13::m.1B  0.105   9  0.096  16  0.101  16  0.089   0.092 N  0.450      SignalP-noTM
TRINITY_DN42179_c0_g2::TRINITY_DN42179_c0_g2_i5::g.13::m.1C  0.105   9  0.096  16  0.101  16  0.089   0.092 N  0.450      SignalP-noTM
TRINITY_DN42179_c0_g2::TRINITY_DN42179_c0_g2_i5::g.13::m.1D  0.105   9  0.096  16  0.101  16  0.089   0.092 N  0.450      SignalP-noTM
TRINITY_DN42179_c0_g2::TRINITY_DN42179_c0_g2_i5::g.13::m.1E  0.105   9  0.096  16  0.103  19  0.089   0.092 N  0.450      SignalP-noTM
TRINITY_DN42179_c0_g2::TRINITY_DN42179_c0_g2_i5::g.13::m.1F  0.107  20  0.099  20  0.103  19  0.092   0.095 N  0.450      SignalP-noTM
TRINITY_DN42179_c0_g2::TRINITY_DN42179_c0_g2_i6::g.14::m.1  0.105   1  0.000   1  0.140   1  0.000   0.000 N  0.450      SignalP-noTM
TRINITY_DN42179_c0_g2::TRINITY_DN42179_c0_g2_i6::g.14::m.1  0.104   1  0.000   1  0.140   1  0.000   0.000 N  0.450      SignalP-noTM
TRINITY_DN42179_c0_g2::TRINITY_DN42179_c0_g2_i6::g.14::m.1  0.104   1  0.000   1  0.130   1  0.000   0.000 N  0.450      SignalP-noTM
TRINITY_DN42179_c0_g2::TRINITY_DN42179_c0_g2_i6::g.14::m.1  0.104   1  0.000   1  0.130   1  0.000   0.000 N  0.450      SignalP-noTM
TRINITY_DN42179_c0_g2::TRINITY_DN42179_c0_g2_i6::g.14::m.1  0.104   1  0.000   1  0.140   1  0.000   0.000 N  0.450      SignalP-noTM
TRINITY_DN42179_c0_g2::TRINITY_DN42179_c0_g2_i6::g.14::m.1  0.104   1  0.000   1  0.140   1  0.000   0.000 N  0.450      SignalP-noTM
TRINITY_DN42179_c0_g2::TRINITY_DN42179_c0_g2_i6::g.14::m.1  0.104   1  0.000   1  0.140   1  0.000   0.000 N  0.450      SignalP-noTM
TRINITY_DN42179_c0_g2::TRINITY_DN42179_c0_g2_i6::g.14::m.1  0.104   1  0.000   1  0.121   1  0.000   0.000 N  0.450      SignalP-noTM
TRINITY_DN42179_c0_g2::TRINITY_DN42179_c0_g2_i6::g.14::m.1  0.104   1  0.000   1  0.159   1  0.000   0.000 N  0.450      SignalP-noTM
                           0.000   1  0.000   1  0.000   1  0.000   0.000 N  0.500      SignalP-TM
TRINITY_DN42179_c0_g2::TRINITY_DN42179_c0_g2_i6::g.14::m.1  0.000   1  0.000   1  0.000   1  0.000   0.000 N  0.450      SignalP-noTM
0.129414                   0.000   1  0.000   1  0.000   1  0.000   0.000 N  0.450      SignalP-noTM
TRINITY_DN42179_c0_g2::TRINITY_DN42179_c0_g2_i6::g.14::m.1  0.104   1  0.000   1  0.131   1  0.000   0.000 N  0.450      SignalP-noTM
TRINITY_DN42179_c0_g2::TRINITY_DN42179_c0_g2_i6::g.14::m.1  0.104   1  0.000   1  0.140   1  0.000   0.000 N  0.450      SignalP-noTM
TRINITY_DN42179_c0_g2::TRINITY_DN42179_c0_g2_i6::g.14::m.1  0.104   1  0.000   1  0.140   1  0.000   0.000 N  0.450      SignalP-noTM
TRINITY_DN42179_c0_g2::TRINITY_DN42179_c0_g2_i6::g.14::m.1  0.106   1  0.000   1  0.129   1  0.000   0.000 N  0.450      SignalP-noTM
TRINITY_DN42179_c0_g2::TRINITY_DN42179_c0_g2_i6::g.14::m.1  0.104   1  0.000   1  0.140   1  0.000   0.000 N  0.450      SignalP-noTM
TRINITY_DN42179_c0_g2::TRINITY_DN42179_c0_g2_i6::g.14::m.1  0.103   1  0.000   1  0.110   1  0.000   0.000 N  0.450      SignalP-noTM
TRINITY_DN42179_c0_g2::TRINITY_DN42179_c0_g2_i6::g.14::m.1  0.104   1  0.000   1  0.161   1  0.000   0.000 N  0.450      SignalP-noTM
TRINITY_DN42179_c0_g2::TRINITY_DN42179_c0_g2_i6::g.14::m.1  0.104   1  0.000   1  0.131   1  0.000   0.000 N  0.450      SignalP-noTM
TRINITY_DN42179_c0_g2::TRINITY_DN42179_c0_g2_i6::g.14::m.1  0.104   1  0.000   1  0.140   1  0.000   0.000 N  0.450      SignalP-noTM
TRINITY_DN42179_c0_g2::TRINITY_DN42179_c0_g2_i6::g.14::m.1  0.104   1  0.000   1  0.161   1  0.000   0.000 N  0.450      SignalP-noTM
TRINITY_DN42179_c0_g2::TRINITY_DN42179_c0_g2_i6::g.14::m.1  0.104   1  0.000   1  0.130   1  0.000   0.000 N  0.450      SignalP-noTM
TRINITY_DN42179_c0_g2::TRINITY_DN42179_c0_g2_i6::g.14::m.1  0.104   1  0.000   1  0.159   1  0.000   0.000 N  0.450      SignalP-noTM
TRINITY_DN42179_c0_g2::TRINITY_DN42179_c0_g2_i6::g.14::m.1  0.104   1  0.000   1  0.159   1  0.000   0.000 N  0.450      SignalP-noTM
TRINITY_DN42179_c0_g2::TRINITY_DN42179_c0_g2_i6::g.14::m.1  0.101   1  0.000   1  0.198   1  0.000   0.000 N  0.450      SignalP-noTM
TRINITY_DN42179_c0_g2::TRINITY_DN42179_c0_g2_i6::g.14::m.1  0.102   1  0.000   1  0.120   1  0.000   0.000 N  0.450      SignalP-noTM
TRINITY_DN42179_c0_g2::TRINITY_DN42179_c0_g2_i6::g.14::m.1  0.104   1  0.000   1  0.130   1  0.000   0.000 N  0.450      SignalP-noTM
TRINITY_DN42179_c0_g2::TRINITY_DN42179_c0_g2_i6::g.14::m.1  0.104   1  0.000   1  0.158   1  0.000   0.000 N  0.450      SignalP-noTM
TRINITY_DN42179_c0_g2::TRINITY_DN42179_c0_g2_i6::g.14::m.1  0.104   1  0.000   1  0.140   1  0.000   0.000 N  0.450      SignalP-noTM
TRINITY_DN42179_c0_g2::TRINITY_DN42179_c0_g2_i6::g.14::m.1  0.103   1  0.000   1  0.110   1  0.000   0.000 N  0.450      SignalP-noTM
TRINITY_DN42179_c0_g2::TRINITY_DN42179_c0_g2_i6::g.14::m.1  0.104   1  0.000   1  0.159   1  0.000   0.000 N  0.450      SignalP-noTM
TRINITY_DN42179_c0_g2::TRINITY_DN42179_c0_g2_i6::g.14::m.1  0.104   1  0.000   1  0.121   1  0.000   0.000 N  0.450      SignalP-noTM
TRINITY_DN42179_c0_g2::TRINITY_DN42179_c0_g2_i6::g.14::m.1!  0.104   1  0.000   1  0.161   1  0.000   0.000 N  0.450      SignalP-noTM
TRINITY_DN42179_c0_g2::TRINITY_DN42179_c0_g2_i6::g.14::m.1"  0.104   1  0.000   1  0.138   1  0.000   0.000 N  0.450      SignalP-noTM
TRINITY_DN42179_c0_g2::TRINITY_DN42179_c0_g2_i6::g.14::m.1#  0.104   1  0.000   1  0.158   1  0.000   0.000 N  0.450      SignalP-noTM
TRINITY_DN42179_c0_g2::TRINITY_DN42179_c0_g2_i6::g.14::m.1$  0.104   1  0.000   1  0.161   1  0.000   0.000 N  0.450      SignalP-noTM
TRINITY_DN42179_c0_g2::TRINITY_DN42179_c0_g2_i6::g.14::m.1%  0.104   1  0.000   1  0.158   1  0.000   0.000 N  0.450      SignalP-noTM
TRINITY_DN42179_c0_g2::TRINITY_DN42179_c0_g2_i6::g.14::m.1&  0.102   1  0.000   1  0.120   1  0.000   0.000 N  0.450      SignalP-noTM
TRINITY_DN42179_c0_g2::TRINITY_DN42179_c0_g2_i6::g.14::m.1'  0.104   1  0.000   1  0.138   1  0.000   0.000 N  0.450      SignalP-noTM
TRINITY_DN42179_c0_g2::TRINITY_DN42179_c0_g2_i6::g.14::m.1(  0.101   1  0.000   1  0.198   1  0.000   0.000 N  0.450      SignalP-noTM
TRINITY_DN42179_c0_g2::TRINITY_DN42179_c0_g2_i6::g.14::m.1)  0.106   1  0.000   1  0.129   1  0.000   0.000 N  0.450      SignalP-noTM
TRINITY_DN42179_c0_g2::TRINITY_DN42179_c0_g2_i6::g.14::m.1*  0.104   1  0.000   1  0.131   1  0.000   0.000 N  0.450      SignalP-noTM
TRINITY_DN42179_c0_g2::TRINITY_DN42179_c0_g2_i6::g.14::m.1+  0.105   1  0.000   1  0.140   1  0.000   0.000 N  0.450      SignalP-noTM
TRINITY_DN42179_c0_g2::TRINITY_DN42179_c0_g2_i6::g.14::m.1,  0.106   1  0.000   1  0.139   1  0.000   0.000 N  0.450      SignalP-noTM
TRINITY_DN42179_c0_g2::TRINITY_DN42179_c0_g2_i6::g.14::m.1-  0.104   1  0.000   1  0.138   1  0.000   0.000 N  0.450      SignalP-noTM
TRINITY_DN42179_c0_g2::TRINITY_DN42179_c0_g2_i6::g.14::m.1.  0.104   1  0.000   1  0.158   1  0.000   0.000 N  0.450      SignalP-noTM
TRINITY_DN42179_c0_g2::TRINITY_DN42179_c0_g2_i6::g.14::m.1/  0.103   1  0.000   1  0.145   1  0.000   0.000 N  0.450      SignalP-noTM
TRINITY_DN42179_c0_g2::TRINITY_DN42179_c0_g2_i6::g.14::m.10  0.104   1  0.000   1  0.158   1  0.000   0.000 N  0.450      SignalP-noTM
TRINITY_DN42179_c0_g2::TRINITY_DN42179_c0_g2_i6::g.14::m.11  0.104   1  0.000   1  0.159   1  0.000   0.000 N  0.450      SignalP-noTM
TRINITY_DN42179_c0_g2::TRINITY_DN42179_c0_g2_i6::g.14::m.12  0.106   1  0.000   1  0.139   1  0.000   0.000 N  0.450      SignalP-noTM
TRINITY_DN42179_c0_g2::TRINITY_DN42179_c0_g2_i6::g.14::m.13  0.104   1  0.000   1  0.159   1  0.000   0.000 N  0.450      SignalP-noTM
TRINITY_DN42179_c0_g2::TRINITY_DN42179_c0_g2_i6::g.14::m.14  0.102   1  0.000   1  0.082   1  0.000   0.000 N  0.450      SignalP-noTM
TRINITY_DN42179_c0_g2::TRINITY_DN42179_c0_g2_i6::g.14::m.15  0.103   2  0.000   1  0.084   2  0.000   0.000 N  0.450      SignalP-noTM
TRINITY_DN42179_c0_g2::TRINITY_DN42179_c0_g2_i6::g.14::m.16  0.103   2  0.000   1  0.089   3  0.000   0.000 N  0.450      SignalP-noTM
TRINITY_DN42179_c0_g2::TRINITY_DN42179_c0_g2_i6::g.14::m.17  0.103   2  0.000   1  0.097   4  0.000   0.000 N  0.450      SignalP-noTM
TRINITY_DN42179_c0_g2::TRINITY_DN42179_c0_g2_i6::g.14::m.18  0.104   5  0.000   1  0.099   5  0.000   0.000 N  0.450      SignalP-noTM
TRINITY_DN42179_c0_g2::TRINITY_DN42179_c0_g2_i6::g.14::m.19  0.104   5  0.000   1  0.101   6  0.000   0.000 N  0.450      SignalP-noTM
TRINITY_DN42179_c0_g2::TRINITY_DN42179_c0_g2_i6::g.14::m.1:  0.104   5  0.000   1  0.101   6  0.000   0.000 N  0.450      SignalP-noTM
TRINITY_DN42179_c0_g2::TRINITY_DN42179_c0_g2_i6::g.14::m.1;  0.107   8  0.000   1  0.101   6  0.000   0.000 N  0.450      SignalP-noTM
TRINITY_DN42179_c0_g2::TRINITY_DN42179_c0_g2_i6::g.14::m.1<  0.107   8  0.000   1  0.101   6  0.000   0.000 N  0.450      SignalP-noTM
TRINITY_DN42179_c0_g2::TRINITY_DN42179_c0_g2_i6::g.14::m.1=  0.107   8  0.000   1  0.101   6  0.000   0.000 N  0.450      SignalP-noTM
TRINITY_DN42179_c0_g2::TRINITY_DN42179_c0_g2_i6::g.14::m.1>  0.107   8  0.093  11  0.101   6  0.091   0.092 N  0.450      SignalP-noTM
TRINITY_DN42179_c0_g2::TRINITY_DN42179_c0_g2_i6::g.14::m.1?  0.107   8  0.093  12  0.101   6  0.090   0.091 N  0.450      SignalP-noTM
TRINITY_DN42179_c0_g2::TRINITY_DN42179_c0_g2_i6::g.14::m.1@  0.107   8  0.094  13  0.101   6  0.089   0.091 N  0.450      SignalP-noTM
TRINITY_DN42179_c0_g2::TRINITY_DN42179_c0_g2_i6::g.14::m.1A  0.107   8  0.094  13  0.101   6  0.089   0.091 N  0.450      SignalP-noTM
TRINITY_DN42179_c0_g2::TRINITY_DN42179_c0_g2_i6::g.14::m.1B  0.107   8  0.095  15  0.101   6  0.090   0.092 N  0.450      SignalP-noTM
TRINITY_DN42179_c0_g2::TRINITY_DN42179_c0_g2_i6::g.14::m.1C  0.107   8  0.095  15  0.102  16  0.090   0.092 N  0.450      SignalP-noTM
TRINITY_DN42179_c0_g2::TRINITY_DN42179_c0_g2_i6::g.14::m.1D  0.107   8  0.095  17  0.102  16  0.091   0.093 N  0.450      SignalP-noTM
TRINITY_DN42179_c0_g2::TRINITY_DN42179_c0_g2_i6::g.14::m.1E  0.107   8  0.095  17  0.103  18  0.091   0.093 N  0.450      SignalP-noTM
TRINITY_DN42179_c0_g2::TRINITY_DN42179_c0_g2_i6::g.14::m.1F  0.107  19  0.098  19  0.103  18  0.092   0.095 N  0.450      SignalP-noTM
TRINITY_DN42179_c0_g2::TRINITY_DN42179_c0_g2_i7::g.15::m.1  0.105   1  0.000   1  0.140   1  0.000   0.000 N  0.450      SignalP-noTM
TRINITY_DN42179_c0_g2::TRINITY_DN42179_c0_g2_i7::g.15::m.1  0.104   1  0.000   1  0.140   1  0.000   0.000 N  0.450      SignalP-noTM
TRINITY_DN42179_c0_g2::TRINITY_DN42179_c0_g2_i7::g.15::m.1  0.104   1  0.000   1  0.130   1  0.000   0.000 N  0.450      SignalP-noTM
TRINITY_DN42179_c0_g2::TRINITY_DN42179_c0_g2_i7::g.15::m.1  0.104   1  0.000   1  0.130   1  0.000   0.000 N  0.450      SignalP-noTM
TRINITY_DN42179_c0_g2::TRINITY_DN42179_c0_g2_i7::g.15::m.1  0.104   1  0.000   1  0.140   1  0.000   0.000 N  0.450      SignalP-noTM
TRINITY_DN42179_c0_g2::TRINITY_DN42179_c0_g2_i7::g.15::m.1  0.104   1  0.000   1  0.140   1  0.000   0.000 N  0.450      SignalP-noTM
TRINITY_DN42179_c0_g2::TRINITY_DN42179_c0_g2_i7::g.15::m.1  0.104   1  0.000   1  0.140   1  0.000   0.000 N  0.450      SignalP-noTM
TRINITY_DN42179_c0_g2::TRINITY_DN42179_c0_g2_i7::g.15::m.1  0.104   1  0.000   1  0.121   1  0.000   0.000 N  0.450      SignalP-noTM
TRINITY_DN42179_c0_g2::TRINITY_DN42179_c0_g2_i7::g.15::m.1  0.104   1  0.000   1  0.159   1  0.000   0.000 N  0.450      SignalP-noTM
                           0.000   1  0.000   1  0.000   1  0.000   0.000 N  0.500      SignalP-TM
TRINITY_DN42179_c0_g2::TRINITY_DN42179_c0_g2_i7::g.15::m.1  0.000   1  0.000   1  0.000   1  0.000   0.000 N  0.450      SignalP-noTM
0.129414                   0.000   1  0.000   1  0.000   1  0.000   0.000 N  0.450      SignalP-noTM
TRINITY_DN42179_c0_g2::TRINITY_DN42179_c0_g2_i7::g.15::m.1  0.104   1  0.000   1  0.131   1  0.000   0.000 N  0.450      SignalP-noTM
TRINITY_DN42179_c0_g2::TRINITY_DN42179_c0_g2_i7::g.15::m.1  0.104   1  0.000   1  0.140   1  0.000   0.000 N  0.450      SignalP-noTM
TRINITY_DN42179_c0_g2::TRINITY_DN42179_c0_g2_i7::g.15::m.1  0.104   1  0.000   1  0.140   1  0.000   0.000 N  0.450      SignalP-noTM
TRINITY_DN42179_c0_g2::TRINITY_DN42179_c0_g2_i7::g.15::m.1  0.106   1  0.000   1  0.129   1  0.000   0.000 N  0.450      SignalP-noTM
TRINITY_DN42179_c0_g2::TRINITY_DN42179_c0_g2_i7::g.15::m.1  0.104   1  0.000   1  0.140   1  0.000   0.000 N  0.450      SignalP-noTM
TRINITY_DN42179_c0_g2::TRINITY_DN42179_c0_g2_i7::g.15::m.1  0.103   1  0.000   1  0.110   1  0.000   0.000 N  0.450      SignalP-noTM
TRINITY_DN42179_c0_g2::TRINITY_DN42179_c0_g2_i7::g.15::m.1  0.104   1  0.000   1  0.161   1  0.000   0.000 N  0.450      SignalP-noTM
TRINITY_DN42179_c0_g2::TRINITY_DN42179_c0_g2_i7::g.15::m.1  0.104   1  0.000   1  0.131   1  0.000   0.000 N  0.450      SignalP-noTM
TRINITY_DN42179_c0_g2::TRINITY_DN42179_c0_g2_i7::g.15::m.1  0.104   1  0.000   1  0.140   1  0.000   0.000 N  0.450      SignalP-noTM
TRINITY_DN42179_c0_g2::TRINITY_DN42179_c0_g2_i7::g.15::m.1  0.104   1  0.000   1  0.161   1  0.000   0.000 N  0.450      SignalP-noTM
TRINITY_DN42179_c0_g2::TRINITY_DN42179_c0_g2_i7::g.15::m.1  0.104   1  0.000   1  0.130   1  0.000   0.000 N  0.450      SignalP-noTM
TRINITY_DN42179_c0_g2::TRINITY_DN42179_c0_g2_i7::g.15::m.1  0.104   1  0.000   1  0.159   1  0.000   0.000 N  0.450      SignalP-noTM
TRINITY_DN42179_c0_g2::TRINITY_DN42179_c0_g2_i7::g.15::m.1  0.104   1  0.000   1  0.159   1  0.000   0.000 N  0.450      SignalP-noTM
TRINITY_DN42179_c0_g2::TRINITY_DN42179_c0_g2_i7::g.15::m.1  0.101   1  0.000   1  0.198   1  0.000   0.000 N  0.450      SignalP-noTM
TRINITY_DN42179_c0_g2::TRINITY_DN42179_c0_g2_i7::g.15::m.1  0.102   1  0.000   1  0.120   1  0.000   0.000 N  0.450      SignalP-noTM
TRINITY_DN42179_c0_g2::TRINITY_DN42179_c0_g2_i7::g.15::m.1  0.104   1  0.000   1  0.130   1  0.000   0.000 N  0.450      SignalP-noTM
TRINITY_DN42179_c0_g2::TRINITY_DN42179_c0_g2_i7::g.15::m.1  0.104   1  0.000   1  0.158   1  0.000   0.000 N  0.450      SignalP-noTM
TRINITY_DN42179_c0_g2::TRINITY_DN42179_c0_g2_i7::g.15::m.1  0.104   1  0.000   1  0.140   1  0.000   0.000 N  0.450      SignalP-noTM
TRINITY_DN42179_c0_g2::TRINITY_DN42179_c0_g2_i7::g.15::m.1  0.103   1  0.000   1  0.110   1  0.000   0.000 N  0.450      SignalP-noTM
TRINITY_DN42179_c0_g2::TRINITY_DN42179_c0_g2_i7::g.15::m.1  0.104   1  0.000   1  0.159   1  0.000   0.000 N  0.450      SignalP-noTM
TRINITY_DN42179_c0_g2::TRINITY_DN42179_c0_g2_i7::g.15::m.1  0.104   1  0.000   1  0.121   1  0.000   0.000 N  0.450      SignalP-noTM
TRINITY_DN42179_c0_g2::TRINITY_DN42179_c0_g2_i7::g.15::m.1!  0.104   1  0.000   1  0.161   1  0.000   0.000 N  0.450      SignalP-noTM
TRINITY_DN42179_c0_g2::TRINITY_DN42179_c0_g2_i7::g.15::m.1"  0.104   1  0.000   1  0.138   1  0.000   0.000 N  0.450      SignalP-noTM
TRINITY_DN42179_c0_g2::TRINITY_DN42179_c0_g2_i7::g.15::m.1#  0.104   1  0.000   1  0.158   1  0.000   0.000 N  0.450      SignalP-noTM
TRINITY_DN42179_c0_g2::TRINITY_DN42179_c0_g2_i7::g.15::m.1$  0.104   1  0.000   1  0.161   1  0.000   0.000 N  0.450      SignalP-noTM
TRINITY_DN42179_c0_g2::TRINITY_DN42179_c0_g2_i7::g.15::m.1%  0.104   1  0.000   1  0.158   1  0.000   0.000 N  0.450      SignalP-noTM
TRINITY_DN42179_c0_g2::TRINITY_DN42179_c0_g2_i7::g.15::m.1&  0.102   1  0.000   1  0.120   1  0.000   0.000 N  0.450      SignalP-noTM
TRINITY_DN42179_c0_g2::TRINITY_DN42179_c0_g2_i7::g.15::m.1'  0.104   1  0.000   1  0.138   1  0.000   0.000 N  0.450      SignalP-noTM
TRINITY_DN42179_c0_g2::TRINITY_DN42179_c0_g2_i7::g.15::m.1(  0.101   1  0.000   1  0.198   1  0.000   0.000 N  0.450      SignalP-noTM
TRINITY_DN42179_c0_g2::TRINITY_DN42179_c0_g2_i7::g.15::m.1)  0.106   1  0.000   1  0.129   1  0.000   0.000 N  0.450      SignalP-noTM
TRINITY_DN42179_c0_g2::TRINITY_DN42179_c0_g2_i7::g.15::m.1*  0.104   1  0.000   1  0.131   1  0.000   0.000 N  0.450      SignalP-noTM
TRINITY_DN42179_c0_g2::TRINITY_DN42179_c0_g2_i7::g.15::m.1+  0.105   1  0.000   1  0.140   1  0.000   0.000 N  0.450      SignalP-noTM
TRINITY_DN42179_c0_g2::TRINITY_DN42179_c0_g2_i7::g.15::m.1,  0.106   1  0.000   1  0.139   1  0.000   0.000 N  0.450      SignalP-noTM
TRINITY_DN42179_c0_g2::TRINITY_DN42179_c0_g2_i7::g.15::m.1-  0.104   1  0.000   1  0.138   1  0.000   0.000 N  0.450      SignalP-noTM
TRINITY_DN42179_c0_g2::TRINITY_DN42179_c0_g2_i7::g.15::m.1.  0.104   1  0.000   1  0.158   1  0.000   0.000 N  0.450      SignalP-noTM
TRINITY_DN42179_c0_g2::TRINITY_DN42179_c0_g2_i7::g.15::m.1/  0.103   1  0.000   1  0.145   1  0.000   0.000 N  0.450      SignalP-noTM
TRINITY_DN42179_c0_g2::TRINITY_DN42179_c0_g2_i7::g.15::m.10  0.104   1  0.000   1  0.158   1  0.000   0.000 N  0.450      SignalP-noTM
TRINITY_DN42179_c0_g2::TRINITY_DN42179_c0_g2_i7::g.15::m.11  0.104   1  0.000   1  0.159   1  0.000   0.000 N  0.450      SignalP-noTM
TRINITY_DN42179_c0_g2::TRINITY_DN42179_c0_g2_i7::g.15::m.12  0.106   1  0.000   1  0.139   1  0.000   0.000 N  0.450      SignalP-noTM
TRINITY_DN42179_c0_g2::TRINITY_DN42179_c0_g2_i7::g.15::m.13  0.104   1  0.000   1  0.159   1  0.000   0.000 N  0.450      SignalP-noTM
TRINITY_DN42179_c0_g2::TRINITY_DN42179_c0_g2_i7::g.15::m.14  0.104   1  0.000   1  0.140   1  0.000   0.000 N  0.450      SignalP-noTM
TRINITY_DN42179_c0_g2::TRINITY_DN42179_c0_g2_i7::g.15::m.15  0.103   1  0.000   1  0.091   1  0.000   0.000 N  0.450      SignalP-noTM
TRINITY_DN42179_c0_g2::TRINITY_DN42179_c0_g2_i7::g.15::m.16  0.103   1  0.000   1  0.094   2  0.000   0.000 N  0.450      SignalP-noTM
TRINITY_DN42179_c0_g2::TRINITY_DN42179_c0_g2_i7::g.15::m.17  0.103   1  0.000   1  0.094   2  0.000   0.000 N  0.450      SignalP-noTM
TRINITY_DN42179_c0_g2::TRINITY_DN42179_c0_g2_i7::g.15::m.18  0.103   1  0.000   1  0.098   4  0.000   0.000 N  0.450      SignalP-noTM
TRINITY_DN42179_c0_g2::TRINITY_DN42179_c0_g2_i7::g.15::m.19  0.103   1  0.000   1  0.103   5  0.000   0.000 N  0.450      SignalP-noTM
TRINITY_DN42179_c0_g2::TRINITY_DN42179_c0_g2_i7::g.15::m.1:  0.103   1  0.000   1  0.103   5  0.000   0.000 N  0.450      SignalP-noTM
TRINITY_DN42179_c0_g2::TRINITY_DN42179_c0_g2_i7::g.15::m.1;  0.105   7  0.000   1  0.103   7  0.000   0.000 N  0.450      SignalP-noTM
TRINITY_DN42179_c0_g2::TRINITY_DN42179_c0_g2_i7::g.15::m.1<  0.105   7  0.000   1  0.103   7  0.000   0.000 N  0.450      SignalP-noTM
TRINITY_DN42179_c0_g2::TRINITY_DN42179_c0_g2_i7::g.15::m.1=  0.105   7  0.000   1  0.103   7  0.000   0.000 N  0.450      SignalP-noTM
TRINITY_DN42179_c0_g2::TRINITY_DN42179_c0_g2_i7::g.15::m.1>  0.105   7  0.000   1  0.103   7  0.000   0.000 N  0.450      SignalP-noTM
TRINITY_DN42179_c0_g2::TRINITY_DN42179_c0_g2_i7::g.15::m.1?  0.105   7  0.097  11  0.103   7  0.094   0.095 N  0.450      SignalP-noTM
TRINITY_DN42179_c0_g2::TRINITY_DN42179_c0_g2_i7::g.15::m.1@  0.105   7  0.098  12  0.103   7  0.093   0.095 N  0.450      SignalP-noTM
TRINITY_DN42179_c0_g2::TRINITY_DN42179_c0_g2_i7::g.15::m.1A  0.105   7  0.098  12  0.103   7  0.093   0.095 N  0.450      SignalP-noTM
TRINITY_DN42179_c0_g2::TRINITY_DN42179_c0_g2_i7::g.15::m.1B  0.105   7  0.098  12  0.103   7  0.093   0.095 N  0.450      SignalP-noTM
TRINITY_DN42179_c0_g2::TRINITY_DN42179_c0_g2_i7::g.15::m.1C  0.105   7  0.098  12  0.103   7  0.093   0.095 N  0.450      SignalP-noTM
TRINITY_DN42179_c0_g2::TRINITY_DN42179_c0_g2_i7::g.15::m.1D  0.105   7  0.098  12  0.103   7  0.093   0.095 N  0.450      SignalP-noTM
TRINITY_DN42179_c0_g2::TRINITY_DN42179_c0_g2_i7::g.15::m.1E  0.105   7  0.098  12  0.103   7  0.093   0.095 N  0.450      SignalP-noTM
TRINITY_DN42179_c0_g2::TRINITY_DN42179_c0_g2_i7::g.15::m.1F  0.105  18  0.099  18  0.103   7  0.094   0.096 N  0.450      SignalP-noTM
TRINITY_DN42179_c0_g2::TRINITY_DN42179_c0_g2_i11::g.16::m.  0.105   1  0.000   1  0.140   1  0.000   0.000 N  0.450      SignalP-noTM
TRINITY_DN42179_c0_g2::TRINITY_DN42179_c0_g2_i11::g.16::m.  0.104   1  0.000   1  0.131   1  0.000   0.000 N  0.450      SignalP-noTM
TRINITY_DN42179_c0_g2::TRINITY_DN42179_c0_g2_i11::g.16::m.  0.104   1  0.000   1  0.140   1  0.000   0.000 N  0.450      SignalP-noTM
TRINITY_DN42179_c0_g2::TRINITY_DN42179_c0_g2_i11::g.16::m.  0.103   1  0.000   1  0.110   1  0.000   0.000 N  0.450      SignalP-noTM
TRINITY_DN42179_c0_g2::TRINITY_DN42179_c0_g2_i11::g.16::m.  0.104   1  0.000   1  0.130   1  0.000   0.000 N  0.450      SignalP-noTM
TRINITY_DN42179_c0_g2::TRINITY_DN42179_c0_g2_i11::g.16::m.  0.103   1  0.000   1  0.145   1  0.000   0.000 N  0.450      SignalP-noTM
TRINITY_DN42179_c0_g2::TRINITY_DN42179_c0_g2_i11::g.16::m.  0.106   1  0.000   1  0.139   1  0.000   0.000 N  0.450      SignalP-noTM
TRINITY_DN42179_c0_g2::TRINITY_DN42179_c0_g2_i11::g.16::m.  0.104   1  0.000   1  0.121   1  0.000   0.000 N  0.450      SignalP-noTM
TRINITY_DN42179_c0_g2::TRINITY_DN42179_c0_g2_i11::g.16::m.  0.102   1  0.000   1  0.120   1  0.000   0.000 N  0.450      SignalP-noTM
                           0.000   1  0.000   1  0.000   1  0.000   0.000 N  0.500      SignalP-TM
TRINITY_DN42179_c0_g2::TRINITY_DN42179_c0_g2_i11::g.16::m.  0.000   1  0.000   1  0.000   1  0.000   0.000 N  0.450      SignalP-noTM
0.157699                   0.000   1  0.000   1  0.000   1  0.000   0.000 N  0.450      SignalP-noTM
TRINITY_DN42179_c0_g2::TRINITY_DN42179_c0_g2_i11::g.16::m.  0.103   1  0.000   1  0.166   1  0.000   0.000 N  0.450      SignalP-noTM
TRINITY_DN42179_c0_g2::TRINITY_DN42179_c0_g2_i11::g.16::m.  0.105   1  0.000   1  0.140   1  0.000   0.000 N  0.450      SignalP-noTM
TRINITY_DN42179_c0_g2::TRINITY_DN42179_c0_g2_i11::g.16::m.  0.103   1  0.000   1  0.166   1  0.000   0.000 N  0.450      SignalP-noTM
TRINITY_DN42179_c0_g2::TRINITY_DN42179_c0_g2_i11::g.16::m.  0.104   1  0.000   1  0.140   1  0.000   0.000 N  0.450      SignalP-noTM
TRINITY_DN42179_c0_g2::TRINITY_DN42179_c0_g2_i11::g.16::m.  0.103   1  0.000   1  0.145   1  0.000   0.000 N  0.450      SignalP-noTM
TRINITY_DN42179_c0_g2::TRINITY_DN42179_c0_g2_i11::g.16::m.  0.104   1  0.000   1  0.138   1  0.000   0.000 N  0.450      SignalP-noTM
TRINITY_DN42179_c0_g2::TRINITY_DN42179_c0_g2_i11::g.16::m.  0.103   1  0.000   1  0.166   1  0.000   0.000 N  0.450      SignalP-noTM
TRINITY_DN42179_c0_g2::TRINITY_DN42179_c0_g2_i11::g.16::m.  0.103   1  0.000   1  0.166   1  0.000   0.000 N  0.450      SignalP-noTM
TRINITY_DN42179_c0_g2::TRINITY_DN42179_c0_g2_i11::g.16::m.  0.103   1  0.000   1  0.145   1  0.000   0.000 N  0.450      SignalP-noTM
TRINITY_DN42179_c0_g2::TRINITY_DN42179_c0_g2_i11::g.16::m.  0.104   1  0.000   1  0.140   1  0.000   0.000 N  0.450      SignalP-noTM
TRINITY_DN42179_c0_g2::TRINITY_DN42179_c0_g2_i11::g.16::m.  0.105   1  0.000   1  0.120   1  0.000   0.000 N  0.450      SignalP-noTM
TRINITY_DN42179_c0_g2::TRINITY_DN42179_c0_g2_i11::g.16::m.  0.105   1  0.000   1  0.120   1  0.000   0.000 N  0.450      SignalP-noTM
TRINITY_DN42179_c0_g2::TRINITY_DN42179_c0_g2_i11::g.16::m.  0.104   1  0.000   1  0.130   1  0.000   0.000 N  0.450      SignalP-noTM
TRINITY_DN42179_c0_g2::TRINITY_DN42179_c0_g2_i11::g.16::m.  0.104   1  0.000   1  0.138   1  0.000   0.000 N  0.450      SignalP-noTM
TRINITY_DN42179_c0_g2::TRINITY_DN42179_c0_g2_i11::g.16::m.  0.104   1  0.000   1  0.131   1  0.000   0.000 N  0.450      SignalP-noTM
TRINITY_DN42179_c0_g2::TRINITY_DN42179_c0_g2_i11::g.16::m.  0.104   1  0.000   1  0.121   1  0.000   0.000 N  0.450      SignalP-noTM
TRINITY_DN42179_c0_g2::TRINITY_DN42179_c0_g2_i11::g.16::m.  0.105   1  0.000   1  0.120   1  0.000   0.000 N  0.450      SignalP-noTM
TRINITY_DN42179_c0_g2::TRINITY_DN42179_c0_g2_i11::g.16::m.  0.103   1  0.000   1  0.166   1  0.000   0.000 N  0.450      SignalP-noTM
TRINITY_DN42179_c0_g2::TRINITY_DN42179_c0_g2_i11::g.16::m.  0.103   1  0.000   1  0.110   1  0.000   0.000 N  0.450      SignalP-noTM
TRINITY_DN42179_c0_g2::TRINITY_DN42179_c0_g2_i11::g.16::m.  0.104   1  0.000   1  0.121   1  0.000   0.000 N  0.450      SignalP-noTM
TRINITY_DN42179_c0_g2::TRINITY_DN42179_c0_g2_i11::g.16::m.  0.103   1  0.000   1  0.166   1  0.000   0.000 N  0.450      SignalP-noTM
TRINITY_DN42179_c0_g2::TRINITY_DN42179_c0_g2_i11::g.16::m.!  0.104   1  0.000   1  0.121   1  0.000   0.000 N  0.450      SignalP-noTM
TRINITY_DN42179_c0_g2::TRINITY_DN42179_c0_g2_i11::g.16::m."  0.104   1  0.000   1  0.131   1  0.000   0.000 N  0.450      SignalP-noTM
TRINITY_DN42179_c0_g2::TRINITY_DN42179_c0_g2_i11::g.16::m.#  0.106   1  0.000   1  0.129   1  0.000   0.000 N  0.450      SignalP-noTM
TRINITY_DN42179_c0_g2::TRINITY_DN42179_c0_g2_i11::g.16::m.$  0.103   1  0.000   1  0.166   1  0.000   0.000 N  0.450      SignalP-noTM
TRINITY_DN42179_c0_g2::TRINITY_DN42179_c0_g2_i11::g.16::m.%  0.104   1  0.000   1  0.146   1  0.000   0.000 N  0.450      SignalP-noTM
TRINITY_DN42179_c0_g2::TRINITY_DN42179_c0_g2_i11::g.16::m.&  0.104   1  0.000   1  0.158   1  0.000   0.000 N  0.450      SignalP-noTM
TRINITY_DN42179_c0_g2::TRINITY_DN42179_c0_g2_i11::g.16::m.'  0.101   1  0.000   1  0.198   1  0.000   0.000 N  0.450      SignalP-noTM
TRINITY_DN42179_c0_g2::TRINITY_DN42179_c0_g2_i11::g.16::m.(  0.104   1  0.000   1  0.121   1  0.000   0.000 N  0.450      SignalP-noTM
TRINITY_DN42179_c0_g2::TRINITY_DN42179_c0_g2_i11::g.16::m.)  0.104   1  0.000   1  0.130   1  0.000   0.000 N  0.450      SignalP-noTM
TRINITY_DN42179_c0_g2::TRINITY_DN42179_c0_g2_i11::g.16::m.*  0.104   1  0.000   1  0.130   1  0.000   0.000 N  0.450      SignalP-noTM
TRINITY_DN42179_c0_g2::TRINITY_DN42179_c0_g2_i11::g.16::m.+  0.105   1  0.000   1  0.120   1  0.000   0.000 N  0.450      SignalP-noTM
TRINITY_DN42179_c0_g2::TRINITY_DN42179_c0_g2_i11::g.16::m.,  0.105   1  0.000   1  0.140   1  0.000   0.000 N  0.450      SignalP-noTM
TRINITY_DN42179_c0_g2::TRINITY_DN42179_c0_g2_i11::g.16::m.-  0.104   1  0.000   1  0.130   1  0.000   0.000 N  0.450      SignalP-noTM
TRINITY_DN42179_c0_g2::TRINITY_DN42179_c0_g2_i11::g.16::m..  0.103   1  0.000   1  0.166   1  0.000   0.000 N  0.450      SignalP-noTM
TRINITY_DN42179_c0_g2::TRINITY_DN42179_c0_g2_i11::g.16::m./  0.104   1  0.000   1  0.158   1  0.000   0.000 N  0.450      SignalP-noTM
TRINITY_DN42179_c0_g2::TRINITY_DN42179_c0_g2_i11::g.16::m.0  0.104   1  0.000   1  0.140   1  0.000   0.000 N  0.450      SignalP-noTM
TRINITY_DN42179_c0_g2::TRINITY_DN42179_c0_g2_i11::g.16::m.1  0.104   1  0.000   1  0.140   1  0.000   0.000 N  0.450      SignalP-noTM
TRINITY_DN42179_c0_g2::TRINITY_DN42179_c0_g2_i11::g.16::m.2  0.103   1  0.000   1  0.145   1  0.000   0.000 N  0.450      SignalP-noTM
TRINITY_DN42179_c0_g2::TRINITY_DN42179_c0_g2_i11::g.16::m.3  0.105   1  0.000   1  0.140   1  0.000   0.000 N  0.450      SignalP-noTM
TRINITY_DN42179_c0_g2::TRINITY_DN42179_c0_g2_i11::g.16::m.4  0.104   1  0.000   1  0.121   1  0.000   0.000 N  0.450      SignalP-noTM
TRINITY_DN42179_c0_g2::TRINITY_DN42179_c0_g2_i11::g.16::m.5  0.102   1  0.000   1  0.120   1  0.000   0.000 N  0.450      SignalP-noTM
TRINITY_DN42179_c0_g2::TRINITY_DN42179_c0_g2_i11::g.16::m.6  0.105   1  0.000   1  0.120   1  0.000   0.000 N  0.450      SignalP-noTM
TRINITY_DN42179_c0_g2::TRINITY_DN42179_c0_g2_i11::g.16::m.7  0.104   1  0.000   1  0.131   1  0.000   0.000 N  0.450      SignalP-noTM
TRINITY_DN42179_c0_g2::TRINITY_DN42179_c0_g2_i11::g.16::m.8  0.104   1  0.000   1  0.140   1  0.000   0.000 N  0.450      SignalP-noTM
TRINITY_DN42179_c0_g2::TRINITY_DN42179_c0_g2_i11::g.16::m.9  0.103   1  0.000   1  0.166   1  0.000   0.000 N  0.450      SignalP-noTM
TRINITY_DN42179_c0_g2::TRINITY_DN42179_c0_g2_i11::g.16::m.:  0.104   1  0.000   1  0.146   1  0.000   0.000 N  0.450      SignalP-noTM
TRINITY_DN42179_c0_g2::TRINITY_DN42179_c0_g2_i11::g.16::m.;  0.104   1  0.000   1  0.158   1  0.000   0.000 N  0.450      SignalP-noTM
TRINITY_DN42179_c0_g2::TRINITY_DN42179_c0_g2_i11::g.16::m.<  0.104   1  0.000   1  0.138   1  0.000   0.000 N  0.450      SignalP-noTM
TRINITY_DN42179_c0_g2::TRINITY_DN42179_c0_g2_i11::g.16::m.=  0.104   1  0.000   1  0.161   1  0.000   0.000 N  0.450      SignalP-noTM
TRINITY_DN42179_c0_g2::TRINITY_DN42179_c0_g2_i11::g.16::m.>  0.103   1  0.000   1  0.145   1  0.000   0.000 N  0.450      SignalP-noTM
TRINITY_DN42179_c0_g2::TRINITY_DN42179_c0_g2_i11::g.16::m.?  0.104   1  0.000   1  0.140   1  0.000   0.000 N  0.450      SignalP-noTM
TRINITY_DN42179_c0_g2::TRINITY_DN42179_c0_g2_i11::g.16::m.@  0.106   1  0.000   1  0.129   1  0.000   0.000 N  0.450      SignalP-noTM
TRINITY_DN42179_c0_g2::TRINITY_DN42179_c0_g2_i11::g.16::m.A  0.104   1  0.000   1  0.140   1  0.000   0.000 N  0.450      SignalP-noTM
TRINITY_DN42179_c0_g2::TRINITY_DN42179_c0_g2_i11::g.16::m.B  0.104   1  0.000   1  0.140   1  0.000   0.000 N  0.450      SignalP-noTM
TRINITY_DN42179_c0_g2::TRINITY_DN42179_c0_g2_i11::g.16::m.C  0.104   1  0.000   1  0.138   1  0.000   0.000 N  0.450      SignalP-noTM
TRINITY_DN42179_c0_g2::TRINITY_DN42179_c0_g2_i11::g.16::m.D  0.101   1  0.000   1  0.198   1  0.000   0.000 N  0.450      SignalP-noTM
TRINITY_DN42179_c0_g2::TRINITY_DN42179_c0_g2_i11::g.16::m.E  0.102   1  0.000   1  0.120   1  0.000   0.000 N  0.450      SignalP-noTM
TRINITY_DN42179_c0_g2::TRINITY_DN42179_c0_g2_i11::g.16::m.F  0.106   1  0.000   1  0.139   1  0.000   0.000 N  0.450      SignalP-noTM
TRINITY_DN39348_c0_g1::TRINITY_DN39348_c0_g1_i2::g.17::m.1  0.102   1  0.000   1  0.120   1  0.000   0.000 N  0.450      SignalP-noTM
TRINITY_DN39348_c0_g1::TRINITY_DN39348_c0_g1_i2::g.17::m.1  0.103   1  0.000   1  0.145   1  0.000   0.000 N  0.450      SignalP-noTM
TRINITY_DN39348_c0_g1::TRINITY_DN39348_c0_g1_i2::g.17::m.1  0.104   1  0.000   1  0.138   1  0.000   0.000 N  0.450      SignalP-noTM
TRINITY_DN39348_c0_g1::TRINITY_DN39348_c0_g1_i2::g.17::m.1  0.106   1  0.000   1  0.129   1  0.000   0.000 N  0.450      SignalP-noTM
TRINITY_DN39348_c0_g1::TRINITY_DN39348_c0_g1_i2::g.17::m.1  0.103   1  0.000   1  0.166   1  0.000   0.000 N  0.450      SignalP-noTM
TRINITY_DN39348_c0_g1::TRINITY_DN39348_c0_g1_i2::g.17::m.1  0.105   1  0.000   1  0.140   1  0.000   0.000 N  0.450      SignalP-noTM
TRINITY_DN39348_c0_g1::TRINITY_DN39348_c0_g1_i2::g.17::m.1  0.104   1  0.000   1  0.130   1  0.000   0.000 N  0.450      SignalP-noTM
TRINITY_DN39348_c0_g1::TRINITY_DN39348_c0_g1_i2::g.17::m.1  0.105   1  0.000   1  0.120   1  0.000   0.000 N  0.450      SignalP-noTM
TRINITY_DN39348_c0_g1::TRINITY_DN39348_c0_g1_i2::g.17::m.1  0.104   1  0.000   1  0.140   1  0.000   0.000 N  0.450      SignalP-noTM
                           0.000   1  0.000   1  0.000   1  0.000   0.000 N  0.500      SignalP-TM
TRINITY_DN39348_c0_g1::TRINITY_DN39348_c0_g1_i2::g.17::m.1  0.000   1  0.000   1  0.000   1  0.000   0.000 N  0.450      SignalP-noTM
0.120431                   0.000   1  0.000   1  0.000   1  0.000   0.000 N  0.450      SignalP-noTM
TRINITY_DN39348_c0_g1::TRINITY_DN39348_c0_g1_i2::g.17::m.1  0.103   1  0.000   1  0.166   1  0.000   0.000 N  0.450      SignalP-noTM
TRINITY_DN39348_c0_g1::TRINITY_DN39348_c0_g1_i2::g.17::m.1  0.104   1  0.000   1  0.131   1  0.000   0.000 N  0.450      SignalP-noTM
TRINITY_DN39348_c0_g1::TRINITY_DN39348_c0_g1_i2::g.17::m.1  0.106   1  0.000   1  0.129   1  0.000   0.000 N  0.450      SignalP-noTM
TRINITY_DN39348_c0_g1::TRINITY_DN39348_c0_g1_i2::g.17::m.1  0.104   1  0.000   1  0.131   1  0.000   0.000 N  0.450      SignalP-noTM
TRINITY_DN39348_c0_g1::TRINITY_DN39348_c0_g1_i2::g.17::m.1  0.104   1  0.000   1  0.140   1  0.000   0.000 N  0.450      SignalP-noTM
TRINITY_DN39348_c0_g1::TRINITY_DN39348_c0_g1_i2::g.17::m.1  0.104   1  0.000   1  0.131   1  0.000   0.000 N  0.450      SignalP-noTM
TRINITY_DN39348_c0_g1::TRINITY_DN39348_c0_g1_i2::g.17::m.1  0.104   1  0.000   1  0.140   1  0.000   0.000 N  0.450      SignalP-noTM
TRINITY_DN39348_c0_g1::TRINITY_DN39348_c0_g1_i2::g.17::m.1  0.103   1  0.000   1  0.145   1  0.000   0.000 N  0.450      SignalP-noTM
TRINITY_DN39348_c0_g1::TRINITY_DN39348_c0_g1_i2::g.17::m.1  0.104   1  0.000   1  0.140   1  0.000   0.000 N  0.450      SignalP-noTM
TRINITY_DN39348_c0_g1::TRINITY_DN39348_c0_g1_i2::g.17::m.1  0.106   1  0.000   1  0.139   1  0.000   0.000 N  0.450      SignalP-noTM
TRINITY_DN39348_c0_g1::TRINITY_DN39348_c0_g1_i2::g.17::m.1  0.104   1  0.000   1  0.131   1  0.000   0.000 N  0.450      SignalP-noTM
TRINITY_DN39348_c0_g1::TRINITY_DN39348_c0_g1_i2::g.17::m.1  0.103   1  0.000   1  0.145   1  0.000   0.000 N  0.450      SignalP-noTM
TRINITY_DN39348_c0_g1::TRINITY_DN39348_c0_g1_i2::g.17::m.1  0.103   1  0.000   1  0.166   1  0.000   0.000 N  0.450      SignalP-noTM
TRINITY_DN39348_c0_g1::TRINITY_DN39348_c0_g1_i2::g.17::m.1  0.105   1  0.000   1  0.120   1  0.000   0.000 N  0.450      SignalP-noTM
TRINITY_DN39348_c0_g1::TRINITY_DN39348_c0_g1_i2::g.17::m.1  0.102   1  0.000   1  0.120   1  0.000   0.000 N  0.450      SignalP-noTM
TRINITY_DN39348_c0_g1::TRINITY_DN39348_c0_g1_i2::g.17::m.1  0.104   1  0.000   1  0.140   1  0.000   0.000 N  0.450      SignalP-noTM
TRINITY_DN39348_c0_g1::TRINITY_DN39348_c0_g1_i2::g.17::m.1  0.104   1  0.000   1  0.140   1  0.000   0.000 N  0.450      SignalP-noTM
TRINITY_DN39348_c0_g1::TRINITY_DN39348_c0_g1_i2::g.17::m.1  0.104   1  0.000   1  0.158   1  0.000   0.000 N  0.450      SignalP-noTM
TRINITY_DN39348_c0_g1::TRINITY_DN39348_c0_g1_i2::g.17::m.1  0.103   1  0.000   1  0.145   1  0.000   0.000 N  0.450      SignalP-noTM
TRINITY_DN39348_c0_g1::TRINITY_DN39348_c0_g1_i2::g.17::m.1  0.103   1  0.000   1  0.110   1  0.000   0.000 N  0.450      SignalP-noTM
TRINITY_DN39348_c0_g1::TRINITY_DN39348_c0_g1_i2::g.17::m.1  0.106   1  0.000   1  0.139   1  0.000   0.000 N  0.450      SignalP-noTM
TRINITY_DN39348_c0_g1::TRINITY_DN39348_c0_g1_i2::g.17::m.1!  0.104   1  0.000   1  0.130   1  0.000   0.000 N  0.450      SignalP-noTM
TRINITY_DN39348_c0_g1::TRINITY_DN39348_c0_g1_i2::g.17::m.1"  0.106   1  0.000   1  0.129   1  0.000   0.000 N  0.450      SignalP-noTM
TRINITY_DN39348_c0_g1::TRINITY_DN39348_c0_g1_i2::g.17::m.1#  0.104   1  0.000   1  0.159   1  0.000   0.000 N  0.450      SignalP-noTM
TRINITY_DN39348_c0_g1::TRINITY_DN39348_c0_g1_i2::g.17::m.1$  0.103   1  0.000   1  0.145   1  0.000   0.000 N  0.450      SignalP-noTM
TRINITY_DN39348_c0_g1::TRINITY_DN39348_c0_g1_i2::g.17::m.1%  0.104   1  0.000   1  0.131   1  0.000   0.000 N  0.450      SignalP-noTM
TRINITY_DN39348_c0_g1::TRINITY_DN39348_c0_g1_i2::g.17::m.1&  0.104   1  0.000   1  0.159   1  0.000   0.000 N  0.450      SignalP-noTM
TRINITY_DN39348_c0_g1::TRINITY_DN39348_c0_g1_i2::g.17::m.1'  0.104   1  0.000   1  0.138   1  0.000   0.000 N  0.450      SignalP-noTM
TRINITY_DN39348_c0_g1::TRINITY_DN39348_c0_g1_i2::g.17::m.1(  0.103   1  0.000   1  0.110   1  0.000   0.000 N  0.450      SignalP-noTM
TRINITY_DN39348_c0_g1::TRINITY_DN39348_c0_g1_i2::g.17::m.1)  0.104   1  0.000   1  0.146   1  0.000   0.000 N  0.450      SignalP-noTM
TRINITY_DN39348_c0_g1::TRINITY_DN39348_c0_g1_i2::g.17::m.1*  0.106   1  0.000   1  0.139   1  0.000   0.000 N  0.450      SignalP-noTM
TRINITY_DN39348_c0_g1::TRINITY_DN39348_c0_g1_i2::g.17::m.1+  0.102   1  0.000   1  0.120   1  0.000   0.000 N  0.450      SignalP-noTM
TRINITY_DN39348_c0_g1::TRINITY_DN39348_c0_g1_i2::g.17::m.1,  0.102   1  0.000   1  0.120   1  0.000   0.000 N  0.450      SignalP-noTM
TRINITY_DN39348_c0_g1::TRINITY_DN39348_c0_g1_i2::g.17::m.1-  0.104   1  0.000   1  0.158   1  0.000   0.000 N  0.450      SignalP-noTM
TRINITY_DN39348_c0_g1::TRINITY_DN39348_c0_g1_i2::g.17::m.1.  0.106   1  0.000   1  0.129   1  0.000   0.000 N  0.450      SignalP-noTM
TRINITY_DN39348_c0_g1::TRINITY_DN39348_c0_g1_i2::g.17::m.1/  0.104   1  0.000   1  0.140   1  0.000   0.000 N  0.450      SignalP-noTM
TRINITY_DN39348_c0_g1::TRINITY_DN39348_c0_g1_i2::g.17::m.10  0.102   1  0.000   1  0.120   1  0.000   0.000 N  0.450      SignalP-noTM
TRINITY_DN39348_c0_g1::TRINITY_DN39348_c0_g1_i2::g.17::m.11  0.105   1  0.000   1  0.120   1  0.000   0.000 N  0.450      SignalP-noTM
TRINITY_DN39348_c0_g1::TRINITY_DN39348_c0_g1_i2::g.17::m.12  0.104   1  0.000   1  0.140   1  0.000   0.000 N  0.450      SignalP-noTM
TRINITY_DN39348_c0_g1::TRINITY_DN39348_c0_g1_i2::g.17::m.13  0.104   1  0.000   1  0.140   1  0.000   0.000 N  0.450      SignalP-noTM
TRINITY_DN39348_c0_g1::TRINITY_DN39348_c0_g1_i2::g.17::m.14  0.103   1  0.000   1  0.145   1  0.000   0.000 N  0.450      SignalP-noTM
TRINITY_DN39348_c0_g1::TRINITY_DN39348_c0_g1_i2::g.17::m.15  0.106   1  0.000   1  0.139   1  0.000   0.000 N  0.450      SignalP-noTM
TRINITY_DN39348_c0_g1::TRINITY_DN39348_c0_g1_i2::g.17::m.16  0.103   1  0.000   1  0.166   1  0.000   0.000 N  0.450      SignalP-noTM
TRINITY_DN39348_c0_g1::TRINITY_DN39348_c0_g1_i2::g.17::m.17  0.102   1  0.000   1  0.119   1  0.000   0.000 N  0.450      SignalP-noTM
TRINITY_DN39348_c0_g1::TRINITY_DN39348_c0_g1_i2::g.17::m.18  0.102   1  0.000   1  0.119   1  0.000   0.000 N  0.450      SignalP-noTM
TRINITY_DN39348_c0_g1::TRINITY_DN39348_c0_g1_i2::g.17::m.19  0.102   1  0.000   1  0.119   1  0.000   0.000 N  0.450      SignalP-noTM
TRINITY_DN39348_c0_g1::TRINITY_DN39348_c0_g1_i2::g.17::m.1:  0.102   1  0.000   1  0.119   1  0.000   0.000 N  0.450      SignalP-noTM
TRINITY_DN39348_c0_g1::TRINITY_DN39348_c0_g1_i2::g.17::m.1;  0.102   1  0.000   1  0.119   1  0.000   0.000 N  0.450      SignalP-noTM
TRINITY_DN39348_c0_g1::TRINITY_DN39348_c0_g1_i2::g.17::m.1<  0.102   1  0.000   1  0.119   1  0.000   0.000 N  0.450      SignalP-noTM
TRINITY_DN39348_c0_g1::TRINITY_DN39348_c0_g1_i2::g.17::m.1=  0.103   7  0.000   1  0.119   1  0.000   0.000 N  0.450      SignalP-noTM
TRINITY_DN39348_c0_g1::TRINITY_DN39348_c0_g1_i2::g.17::m.1>  0.107   8  0.000   1  0.119   1  0.000   0.000 N  0.450      SignalP-noTM
TRINITY_DN39348_c0_g1::TRINITY_DN39348_c0_g1_i2::g.17::m.1?  0.107   8  0.000   1  0.119   1  0.000   0.000 N  0.450      SignalP-noTM
TRINITY_DN39348_c0_g1::TRINITY_DN39348_c0_g1_i2::g.17::m.1@  0.107   8  0.000   1  0.119   1  0.000   0.000 N  0.450      SignalP-noTM
TRINITY_DN39348_c0_g1::TRINITY_DN39348_c0_g1_i2::g.17::m.1A  0.107   8  0.105  11  0.119   1  0.106   0.105 N  0.450      SignalP-noTM
TRINITY_DN39348_c0_g1::TRINITY_DN39348_c0_g1_i2::g.17::m.1B  0.107   8  0.108  12  0.119   1  0.104   0.106 N  0.450      SignalP-noTM
TRINITY_DN39348_c0_g1::TRINITY_DN39348_c0_g1_i2::g.17::m.1C  0.107   8  0.108  12  0.119   1  0.104   0.106 N  0.450      SignalP-noTM
TRINITY_DN39348_c0_g1::TRINITY_DN39348_c0_g1_i2::g.17::m.1D  0.107   8  0.108  12  0.119   1  0.104   0.106 N  0.450      SignalP-noTM
TRINITY_DN39348_c0_g1::TRINITY_DN39348_c0_g1_i2::g.17::m.1E  0.107   8  0.108  12  0.119   1  0.104   0.106 N  0.450      SignalP-noTM
TRINITY_DN39348_c0_g1::TRINITY_DN39348_c0_g1_i2::g.17::m.1F  0.107   8  0.108  12  0.119   1  0.104   0.106 N  0.450      SignalP-noTM
TRINITY_DN39348_c0_g1::TRINITY_DN39348_c0_g1_i3::g.19::m.1  0.102   1  0.000   1  0.120   1  0.000   0.000 N  0.450      SignalP-noTM
TRINITY_DN39348_c0_g1::TRINITY_DN39348_c0_g1_i3::g.19::m.1  0.103   1  0.000   1  0.145   1  0.000   0.000 N  0.450      SignalP-noTM
TRINITY_DN39348_c0_g1::TRINITY_DN39348_c0_g1_i3::g.19::m.1  0.104   1  0.000   1  0.138   1  0.000   0.000 N  0.450      SignalP-noTM
TRINITY_DN39348_c0_g1::TRINITY_DN39348_c0_g1_i3::g.19::m.1  0.106   1  0.000   1  0.129   1  0.000   0.000 N  0.450      SignalP-noTM
TRINITY_DN39348_c0_g1::TRINITY_DN39348_c0_g1_i3::g.19::m.1  0.103   1  0.000   1  0.166   1  0.000   0.000 N  0.450      SignalP-noTM
TRINITY_DN39348_c0_g1::TRINITY_DN39348_c0_g1_i3::g.19::m.1  0.105   1  0.000   1  0.140   1  0.000   0.000 N  0.450      SignalP-noTM
TRINITY_DN39348_c0_g1::TRINITY_DN39348_c0_g1_i3::g.19::m.1  0.104   1  0.000   1  0.130   1  0.000   0.000 N  0.450      SignalP-noTM
TRINITY_DN39348_c0_g1::TRINITY_DN39348_c0_g1_i3::g.19::m.1  0.105   1  0.000   1  0.120   1  0.000   0.000 N  0.450      SignalP-noTM
TRINITY_DN39348_c0_g1::TRINITY_DN39348_c0_g1_i3::g.19::m.1  0.104   1  0.000   1  0.140   1  0.000   0.000 N  0.450      SignalP-noTM
                           0.000   1  0.000   1  0.000   1  0.000   0.000 N  0.500      SignalP-TM
TRINITY_DN39348_c0_g1::TRINITY_DN39348_c0_g1_i3::g.19::m.1  0.000   1  0.000   1  0.000   1  0.000   0.000 N  0.450      SignalP-noTM
0.120431                   0.000   1  0.000   1  0.000   1  0.000   0.000 N  0.450      SignalP-noTM
TRINITY_DN39348_c0_g1::TRINITY_DN39348_c0_g1_i3::g.19::m.1  0.103   1  0.000   1  0.166   1  0.000   0.000 N  0.450      SignalP-noTM
TRINITY_DN39348_c0_g1::TRINITY_DN39348_c0_g1_i3::g.19::m.1  0.104   1  0.000   1  0.131   1  0.000   0.000 N  0.450      SignalP-noTM
TRINITY_DN39348_c0_g1::TRINITY_DN39348_c0_g1_i3::g.19::m.1  0.106   1  0.000   1  0.129   1  0.000   0.000 N  0.450      SignalP-noTM
TRINITY_DN39348_c0_g1::TRINITY_DN39348_c0_g1_i3::g.19::m.1  0.104   1  0.000   1  0.131   1  0.000   0.000 N  0.450      SignalP-noTM
TRINITY_DN39348_c0_g1::TRINITY_DN39348_c0_g1_i3::g.19::m.1  0.104   1  0.000   1  0.140   1  0.000   0.000 N  0.450      SignalP-noTM
TRINITY_DN39348_c0_g1::TRINITY_DN39348_c0_g1_i3::g.19::m.1  0.104   1  0.000   1  0.131   1  0.000   0.000 N  0.450      SignalP-noTM
TRINITY_DN39348_c0_g1::TRINITY_DN39348_c0_g1_i3::g.19::m.1  0.104   1  0.000   1  0.140   1  0.000   0.000 N  0.450      SignalP-noTM
TRINITY_DN39348_c0_g1::TRINITY_DN39348_c0_g1_i3::g.19::m.1  0.104   1  0.000   1  0.130   1  0.000   0.000 N  0.450      SignalP-noTM
TRINITY_DN39348_c0_g1::TRINITY_DN39348_c0_g1_i3::g.19::m.1  0.103   1  0.000   1  0.145   1  0.000   0.000 N  0.450      SignalP-noTM
TRINITY_DN39348_c0_g1::TRINITY_DN39348_c0_g1_i3::g.19::m.1  0.103   1  0.000   1  0.110   1  0.000   0.000 N  0.450      SignalP-noTM
TRINITY_DN39348_c0_g1::TRINITY_DN39348_c0_g1_i3::g.19::m.1  0.106   1  0.000   1  0.139   1  0.000   0.000 N  0.450      SignalP-noTM
TRINITY_DN39348_c0_g1::TRINITY_DN39348_c0_g1_i3::g.19::m.1  0.104   1  0.000   1  0.130   1  0.000   0.000 N  0.450      SignalP-noTM
TRINITY_DN39348_c0_g1::TRINITY_DN39348_c0_g1_i3::g.19::m.1  0.106   1  0.000   1  0.129   1  0.000   0.000 N  0.450      SignalP-noTM
TRINITY_DN39348_c0_g1::TRINITY_DN39348_c0_g1_i3::g.19::m.1  0.104   1  0.000   1  0.159   1  0.000   0.000 N  0.450      SignalP-noTM
TRINITY_DN39348_c0_g1::TRINITY_DN39348_c0_g1_i3::g.19::m.1  0.103   1  0.000   1  0.145   1  0.000   0.000 N  0.450      SignalP-noTM
TRINITY_DN39348_c0_g1::TRINITY_DN39348_c0_g1_i3::g.19::m.1  0.104   1  0.000   1  0.131   1  0.000   0.000 N  0.450      SignalP-noTM
TRINITY_DN39348_c0_g1::TRINITY_DN39348_c0_g1_i3::g.19::m.1  0.104   1  0.000   1  0.159   1  0.000   0.000 N  0.450      SignalP-noTM
TRINITY_DN39348_c0_g1::TRINITY_DN39348_c0_g1_i3::g.19::m.1  0.104   1  0.000   1  0.138   1  0.000   0.000 N  0.450      SignalP-noTM
TRINITY_DN39348_c0_g1::TRINITY_DN39348_c0_g1_i3::g.19::m.1  0.103   1  0.000   1  0.110   1  0.000   0.000 N  0.450      SignalP-noTM
TRINITY_DN39348_c0_g1::TRINITY_DN39348_c0_g1_i3::g.19::m.1  0.104   1  0.000   1  0.146   1  0.000   0.000 N  0.450      SignalP-noTM
TRINITY_DN39348_c0_g1::TRINITY_DN39348_c0_g1_i3::g.19::m.1  0.106   1  0.000   1  0.139   1  0.000   0.000 N  0.450      SignalP-noTM
TRINITY_DN39348_c0_g1::TRINITY_DN39348_c0_g1_i3::g.19::m.1!  0.102   1  0.000   1  0.120   1  0.000   0.000 N  0.450      SignalP-noTM
TRINITY_DN39348_c0_g1::TRINITY_DN39348_c0_g1_i3::g.19::m.1"  0.102   1  0.000   1  0.120   1  0.000   0.000 N  0.450      SignalP-noTM
TRINITY_DN39348_c0_g1::TRINITY_DN39348_c0_g1_i3::g.19::m.1#  0.104   1  0.000   1  0.158   1  0.000   0.000 N  0.450      SignalP-noTM
TRINITY_DN39348_c0_g1::TRINITY_DN39348_c0_g1_i3::g.19::m.1$  0.106   1  0.000   1  0.129   1  0.000   0.000 N  0.450      SignalP-noTM
TRINITY_DN39348_c0_g1::TRINITY_DN39348_c0_g1_i3::g.19::m.1%  0.104   1  0.000   1  0.140   1  0.000   0.000 N  0.450      SignalP-noTM
TRINITY_DN39348_c0_g1::TRINITY_DN39348_c0_g1_i3::g.19::m.1&  0.102   1  0.000   1  0.120   1  0.000   0.000 N  0.450      SignalP-noTM
TRINITY_DN39348_c0_g1::TRINITY_DN39348_c0_g1_i3::g.19::m.1'  0.105   1  0.000   1  0.120   1  0.000   0.000 N  0.450      SignalP-noTM
TRINITY_DN39348_c0_g1::TRINITY_DN39348_c0_g1_i3::g.19::m.1(  0.104   1  0.000   1  0.140   1  0.000   0.000 N  0.450      SignalP-noTM
TRINITY_DN39348_c0_g1::TRINITY_DN39348_c0_g1_i3::g.19::m.1)  0.104   1  0.000   1  0.140   1  0.000   0.000 N  0.450      SignalP-noTM
TRINITY_DN39348_c0_g1::TRINITY_DN39348_c0_g1_i3::g.19::m.1*  0.103   1  0.000   1  0.145   1  0.000   0.000 N  0.450      SignalP-noTM
TRINITY_DN39348_c0_g1::TRINITY_DN39348_c0_g1_i3::g.19::m.1+  0.106   1  0.000   1  0.139   1  0.000   0.000 N  0.450      SignalP-noTM
TRINITY_DN39348_c0_g1::TRINITY_DN39348_c0_g1_i3::g.19::m.1,  0.103   1  0.000   1  0.166   1  0.000   0.000 N  0.450      SignalP-noTM
TRINITY_DN39348_c0_g1::TRINITY_DN39348_c0_g1_i3::g.19::m.1-  0.104   1  0.000   1  0.130   1  0.000   0.000 N  0.450      SignalP-noTM
TRINITY_DN39348_c0_g1::TRINITY_DN39348_c0_g1_i3::g.19::m.1.  0.106   1  0.000   1  0.129   1  0.000   0.000 N  0.450      SignalP-noTM
TRINITY_DN39348_c0_g1::TRINITY_DN39348_c0_g1_i3::g.19::m.1/  0.106   1  0.000   1  0.129   1  0.000   0.000 N  0.450      SignalP-noTM
TRINITY_DN39348_c0_g1::TRINITY_DN39348_c0_g1_i3::g.19::m.10  0.104   1  0.000   1  0.130   1  0.000   0.000 N  0.450      SignalP-noTM
TRINITY_DN39348_c0_g1::TRINITY_DN39348_c0_g1_i3::g.19::m.11  0.103   1  0.000   1  0.145   1  0.000   0.000 N  0.450      SignalP-noTM
TRINITY_DN39348_c0_g1::TRINITY_DN39348_c0_g1_i3::g.19::m.12  0.104   1  0.000   1  0.138   1  0.000   0.000 N  0.450      SignalP-noTM
TRINITY_DN39348_c0_g1::TRINITY_DN39348_c0_g1_i3::g.19::m.13  0.106   1  0.000   1  0.139   1  0.000   0.000 N  0.450      SignalP-noTM
TRINITY_DN39348_c0_g1::TRINITY_DN39348_c0_g1_i3::g.19::m.14  0.105   1  0.000   1  0.120   1  0.000   0.000 N  0.450      SignalP-noTM
TRINITY_DN39348_c0_g1::TRINITY_DN39348_c0_g1_i3::g.19::m.15  0.106   1  0.000   1  0.129   1  0.000   0.000 N  0.450      SignalP-noTM
TRINITY_DN39348_c0_g1::TRINITY_DN39348_c0_g1_i3::g.19::m.16  0.104   1  0.000   1  0.158   1  0.000   0.000 N  0.450      SignalP-noTM
TRINITY_DN39348_c0_g1::TRINITY_DN39348_c0_g1_i3::g.19::m.17  0.103   1  0.000   1  0.145   1  0.000   0.000 N  0.450      SignalP-noTM
TRINITY_DN39348_c0_g1::TRINITY_DN39348_c0_g1_i3::g.19::m.18  0.106   1  0.000   1  0.129   1  0.000   0.000 N  0.450      SignalP-noTM
TRINITY_DN39348_c0_g1::TRINITY_DN39348_c0_g1_i3::g.19::m.19  0.101   1  0.000   1  0.113   1  0.000   0.000 N  0.450      SignalP-noTM
TRINITY_DN39348_c0_g1::TRINITY_DN39348_c0_g1_i3::g.19::m.1:  0.103   2  0.000   1  0.113   1  0.000   0.000 N  0.450      SignalP-noTM
TRINITY_DN39348_c0_g1::TRINITY_DN39348_c0_g1_i3::g.19::m.1;  0.103   2  0.000   1  0.113   1  0.000   0.000 N  0.450      SignalP-noTM
TRINITY_DN39348_c0_g1::TRINITY_DN39348_c0_g1_i3::g.19::m.1<  0.103   4  0.000   1  0.113   1  0.000   0.000 N  0.450      SignalP-noTM
TRINITY_DN39348_c0_g1::TRINITY_DN39348_c0_g1_i3::g.19::m.1=  0.103   4  0.000   1  0.113   1  0.000   0.000 N  0.450      SignalP-noTM
TRINITY_DN39348_c0_g1::TRINITY_DN39348_c0_g1_i3::g.19::m.1>  0.106   6  0.000   1  0.113   1  0.000   0.000 N  0.450      SignalP-noTM
TRINITY_DN39348_c0_g1::TRINITY_DN39348_c0_g1_i3::g.19::m.1?  0.106   6  0.000   1  0.113   1  0.000   0.000 N  0.450      SignalP-noTM
TRINITY_DN39348_c0_g1::TRINITY_DN39348_c0_g1_i3::g.19::m.1@  0.106   6  0.000   1  0.113   1  0.000   0.000 N  0.450      SignalP-noTM
TRINITY_DN39348_c0_g1::TRINITY_DN39348_c0_g1_i3::g.19::m.1A  0.106   6  0.000   1  0.113   1  0.000   0.000 N  0.450      SignalP-noTM
TRINITY_DN39348_c0_g1::TRINITY_DN39348_c0_g1_i3::g.19::m.1B  0.106   6  0.000   1  0.113   1  0.000   0.000 N  0.450      SignalP-noTM
TRINITY_DN39348_c0_g1::TRINITY_DN39348_c0_g1_i3::g.19::m.1C  0.106   6  0.104  11  0.113   1  0.100   0.102 N  0.450      SignalP-noTM
TRINITY_DN39348_c0_g1::TRINITY_DN39348_c0_g1_i3::g.19::m.1D  0.106   6  0.104  11  0.113   1  0.100   0.102 N  0.450      SignalP-noTM
TRINITY_DN39348_c0_g1::TRINITY_DN39348_c0_g1_i3::g.19::m.1E  0.106   6  0.104  11  0.113   1  0.100   0.102 N  0.450      SignalP-noTM
TRINITY_DN39348_c0_g1::TRINITY_DN39348_c0_g1_i3::g.19::m.1F  0.106   6  0.104  11  0.113   1  0.100   0.102 N  0.450      SignalP-noTM
TRINITY_DN39348_c0_g1::TRINITY_DN39348_c0_g1_i3::g.20::m.2  0.105   1  0.000   1  0.140   1  0.000   0.000 N  0.450      SignalP-noTM
TRINITY_DN39348_c0_g1::TRINITY_DN39348_c0_g1_i3::g.20::m.2  0.104   1  0.000   1  0.130   1  0.000   0.000 N  0.450      SignalP-noTM
TRINITY_DN39348_c0_g1::TRINITY_DN39348_c0_g1_i3::g.20::m.2  0.104   1  0.000   1  0.121   1  0.000   0.000 N  0.450      SignalP-noTM
TRINITY_DN39348_c0_g1::TRINITY_DN39348_c0_g1_i3::g.20::m.2  0.104   1  0.000   1  0.121   1  0.000   0.000 N  0.450      SignalP-noTM
TRINITY_DN39348_c0_g1::TRINITY_DN39348_c0_g1_i3::g.20::m.2  0.104   1  0.000   1  0.140   1  0.000   0.000 N  0.450      SignalP-noTM
TRINITY_DN39348_c0_g1::TRINITY_DN39348_c0_g1_i3::g.20::m.2  0.104   1  0.000   1  0.158   1  0.000   0.000 N  0.450      SignalP-noTM
TRINITY_DN39348_c0_g1::TRINITY_DN39348_c0_g1_i3::g.20::m.2  0.103   1  0.000   1  0.110   1  0.000   0.000 N  0.450      SignalP-noTM
TRINITY_DN39348_c0_g1::TRINITY_DN39348_c0_g1_i3::g.20::m.2  0.106   1  0.000   1  0.129   1  0.000   0.000 N  0.450      SignalP-noTM
TRINITY_DN39348_c0_g1::TRINITY_DN39348_c0_g1_i3::g.20::m.2  0.103   1  0.000   1  0.166   1  0.000   0.000 N  0.450      SignalP-noTM
                           0.000   1  0.000   1  0.000   1  0.000   0.000 N  0.500      SignalP-TM
TRINITY_DN39348_c0_g1::TRINITY_DN39348_c0_g1_i3::g.20::m.2  0.000   1  0.000   1  0.000   1  0.000   0.000 N  0.450      SignalP-noTM
0.157699                   0.000   1  0.000   1  0.000   1  0.000   0.000 N  0.450      SignalP-noTM
TRINITY_DN39348_c0_g1::TRINITY_DN39348_c0_g1_i3::g.20::m.2  0.104   1  0.000   1  0.140   1  0.000   0.000 N  0.450      SignalP-noTM
TRINITY_DN39348_c0_g1::TRINITY_DN39348_c0_g1_i3::g.20::m.2  0.106   1  0.000   1  0.139   1  0.000   0.000 N  0.450      SignalP-noTM
TRINITY_DN39348_c0_g1::TRINITY_DN39348_c0_g1_i3::g.20::m.2  0.105   1  0.000   1  0.120   1  0.000   0.000 N  0.450      SignalP-noTM
TRINITY_DN39348_c0_g1::TRINITY_DN39348_c0_g1_i3::g.20::m.2  0.104   1  0.000   1  0.158   1  0.000   0.000 N  0.450      SignalP-noTM
TRINITY_DN39348_c0_g1::TRINITY_DN39348_c0_g1_i3::g.20::m.2  0.106   1  0.000   1  0.139   1  0.000   0.000 N  0.450      SignalP-noTM
TRINITY_DN39348_c0_g1::TRINITY_DN39348_c0_g1_i3::g.20::m.2  0.105   1  0.000   1  0.120   1  0.000   0.000 N  0.450      SignalP-noTM
TRINITY_DN39348_c0_g1::TRINITY_DN39348_c0_g1_i3::g.20::m.2  0.104   1  0.000   1  0.131   1  0.000   0.000 N  0.450      SignalP-noTM
TRINITY_DN39348_c0_g1::TRINITY_DN39348_c0_g1_i3::g.20::m.2  0.102   1  0.000   1  0.120   1  0.000   0.000 N  0.450      SignalP-noTM
TRINITY_DN39348_c0_g1::TRINITY_DN39348_c0_g1_i3::g.20::m.2  0.103   1  0.000   1  0.166   1  0.000   0.000 N  0.450      SignalP-noTM
TRINITY_DN39348_c0_g1::TRINITY_DN39348_c0_g1_i3::g.20::m.2  0.106   1  0.000   1  0.139   1  0.000   0.000 N  0.450      SignalP-noTM
TRINITY_DN39348_c0_g1::TRINITY_DN39348_c0_g1_i3::g.20::m.2  0.104   1  0.000   1  0.161   1  0.000   0.000 N  0.450      SignalP-noTM
TRINITY_DN39348_c0_g1::TRINITY_DN39348_c0_g1_i3::g.20::m.2  0.104   1  0.000   1  0.131   1  0.000   0.000 N  0.450      SignalP-noTM
TRINITY_DN39348_c0_g1::TRINITY_DN39348_c0_g1_i3::g.20::m.2  0.104   1  0.000   1  0.121   1  0.000   0.000 N  0.450      SignalP-noTM
TRINITY_DN39348_c0_g1::TRINITY_DN39348_c0_g1_i3::g.20::m.2  0.104   1  0.000   1  0.138   1  0.000   0.000 N  0.450      SignalP-noTM
TRINITY_DN39348_c0_g1::TRINITY_DN39348_c0_g1_i3::g.20::m.2  0.103   1  0.000   1  0.166   1  0.000   0.000 N  0.450      SignalP-noTM
TRINITY_DN39348_c0_g1::TRINITY_DN39348_c0_g1_i3::g.20::m.2  0.102   1  0.000   1  0.120   1  0.000   0.000 N  0.450      SignalP-noTM
TRINITY_DN39348_c0_g1::TRINITY_DN39348_c0_g1_i3::g.20::m.2  0.102   1  0.000   1  0.120   1  0.000   0.000 N  0.450      SignalP-noTM
TRINITY_DN39348_c0_g1::TRINITY_DN39348_c0_g1_i3::g.20::m.2  0.103   1  0.000   1  0.110   1  0.000   0.000 N  0.450      SignalP-noTM
TRINITY_DN39348_c0_g1::TRINITY_DN39348_c0_g1_i3::g.20::m.2  0.104   1  0.000   1  0.140   1  0.000   0.000 N  0.450      SignalP-noTM
TRINITY_DN39348_c0_g1::TRINITY_DN39348_c0_g1_i3::g.20::m.2  0.104   1  0.000   1  0.138   1  0.000   0.000 N  0.450      SignalP-noTM
TRINITY_DN39348_c0_g1::TRINITY_DN39348_c0_g1_i3::g.20::m.2  0.105   1  0.000   1  0.120   1  0.000   0.000 N  0.450      SignalP-noTM
TRINITY_DN39348_c0_g1::TRINITY_DN39348_c0_g1_i3::g.20::m.2!  0.103   1  0.000   1  0.166   1  0.000   0.000 N  0.450      SignalP-noTM
TRINITY_DN39348_c0_g1::TRINITY_DN39348_c0_g1_i3::g.20::m.2"  0.104   1  0.000   1  0.138   1  0.000   0.000 N  0.450      SignalP-noTM
TRINITY_DN39348_c0_g1::TRINITY_DN39348_c0_g1_i3::g.20::m.2#  0.105   1  0.000   1  0.120   1  0.000   0.000 N  0.450      SignalP-noTM
TRINITY_DN39348_c0_g1::TRINITY_DN39348_c0_g1_i3::g.20::m.2$  0.103   1  0.000   1  0.145   1  0.000   0.000 N  0.450      SignalP-noTM
TRINITY_DN39348_c0_g1::TRINITY_DN39348_c0_g1_i3::g.20::m.2%  0.104   1  0.000   1  0.131   1  0.000   0.000 N  0.450      SignalP-noTM
TRINITY_DN39348_c0_g1::TRINITY_DN39348_c0_g1_i3::g.20::m.2&  0.104   1  0.000   1  0.140   1  0.000   0.000 N  0.450      SignalP-noTM
TRINITY_DN39348_c0_g1::TRINITY_DN39348_c0_g1_i3::g.20::m.2'  0.104   1  0.000   1  0.138   1  0.000   0.000 N  0.450      SignalP-noTM
TRINITY_DN39348_c0_g1::TRINITY_DN39348_c0_g1_i3::g.20::m.2(  0.104   1  0.000   1  0.140   1  0.000   0.000 N  0.450      SignalP-noTM
TRINITY_DN39348_c0_g1::TRINITY_DN39348_c0_g1_i3::g.20::m.2)  0.106   1  0.000   1  0.129   1  0.000   0.000 N  0.450      SignalP-noTM
TRINITY_DN39348_c0_g1::TRINITY_DN39348_c0_g1_i3::g.20::m.2*  0.104   1  0.000   1  0.146   1  0.000   0.000 N  0.450      SignalP-noTM
TRINITY_DN39348_c0_g1::TRINITY_DN39348_c0_g1_i3::g.20::m.2+  0.103   1  0.000   1  0.166   1  0.000   0.000 N  0.450      SignalP-noTM
TRINITY_DN39348_c0_g1::TRINITY_DN39348_c0_g1_i3::g.20::m.2,  0.103   1  0.000   1  0.198   1  0.000   0.000 N  0.450      SignalP-noTM
TRINITY_DN39348_c0_g1::TRINITY_DN39348_c0_g1_i3::g.20::m.2-  0.105   1  0.000   1  0.120   1  0.000   0.000 N  0.450      SignalP-noTM
TRINITY_DN39348_c0_g1::TRINITY_DN39348_c0_g1_i3::g.20::m.2.  0.104   1  0.000   1  0.158   1  0.000   0.000 N  0.450      SignalP-noTM
TRINITY_DN39348_c0_g1::TRINITY_DN39348_c0_g1_i3::g.20::m.2/  0.104   1  0.000   1  0.130   1  0.000   0.000 N  0.450      SignalP-noTM
TRINITY_DN39348_c0_g1::TRINITY_DN39348_c0_g1_i3::g.20::m.20  0.101   1  0.000   1  0.105   1  0.000   0.000 N  0.450      SignalP-noTM
TRINITY_DN39348_c0_g1::TRINITY_DN39348_c0_g1_i3::g.20::m.21  0.104   2  0.000   1  0.105   1  0.000   0.000 N  0.450      SignalP-noTM
TRINITY_DN39348_c0_g1::TRINITY_DN39348_c0_g1_i3::g.20::m.22  0.104   2  0.000   1  0.105   1  0.000   0.000 N  0.450      SignalP-noTM
TRINITY_DN39348_c0_g1::TRINITY_DN39348_c0_g1_i3::g.20::m.23  0.105   4  0.000   1  0.109   4  0.000   0.000 N  0.450      SignalP-noTM
TRINITY_DN39348_c0_g1::TRINITY_DN39348_c0_g1_i3::g.20::m.24  0.105   4  0.000   1  0.109   4  0.000   0.000 N  0.450      SignalP-noTM
TRINITY_DN39348_c0_g1::TRINITY_DN39348_c0_g1_i3::g.20::m.25  0.108   6  0.000   1  0.109   4  0.000   0.000 N  0.450      SignalP-noTM
TRINITY_DN39348_c0_g1::TRINITY_DN39348_c0_g1_i3::g.20::m.26  0.108   6  0.000   1  0.109   4  0.000   0.000 N  0.450      SignalP-noTM
TRINITY_DN39348_c0_g1::TRINITY_DN39348_c0_g1_i3::g.20::m.27  0.108   6  0.000   1  0.109   4  0.000   0.000 N  0.450      SignalP-noTM
TRINITY_DN39348_c0_g1::TRINITY_DN39348_c0_g1_i3::g.20::m.28  0.108   6  0.000   1  0.109   4  0.000   0.000 N  0.450      SignalP-noTM
TRINITY_DN39348_c0_g1::TRINITY_DN39348_c0_g1_i3::g.20::m.29  0.108   6  0.000   1  0.121  10  0.000   0.000 N  0.450      SignalP-noTM
TRINITY_DN39348_c0_g1::TRINITY_DN39348_c0_g1_i3::g.20::m.2:  0.108   6  0.100  11  0.127  11  0.104   0.102 N  0.450      SignalP-noTM
TRINITY_DN39348_c0_g1::TRINITY_DN39348_c0_g1_i3::g.20::m.2;  0.108   6  0.101  12  0.127  11  0.106   0.104 N  0.450      SignalP-noTM
TRINITY_DN39348_c0_g1::TRINITY_DN39348_c0_g1_i3::g.20::m.2<  0.108   6  0.101  13  0.127  11  0.107   0.104 N  0.450      SignalP-noTM
TRINITY_DN39348_c0_g1::TRINITY_DN39348_c0_g1_i3::g.20::m.2=  0.108   6  0.105  14  0.127  11  0.107   0.106 N  0.450      SignalP-noTM
TRINITY_DN39348_c0_g1::TRINITY_DN39348_c0_g1_i3::g.20::m.2>  0.108   6  0.106  15  0.127  11  0.106   0.106 N  0.450      SignalP-noTM
TRINITY_DN39348_c0_g1::TRINITY_DN39348_c0_g1_i3::g.20::m.2?  0.108   6  0.106  15  0.127  11  0.106   0.106 N  0.450      SignalP-noTM
TRINITY_DN39348_c0_g1::TRINITY_DN39348_c0_g1_i3::g.20::m.2@  0.108   6  0.106  15  0.127  11  0.106   0.106 N  0.450      SignalP-noTM
TRINITY_DN39348_c0_g1::TRINITY_DN39348_c0_g1_i3::g.20::m.2A  0.108   6  0.106  15  0.127  11  0.106   0.106 N  0.450      SignalP-noTM
TRINITY_DN39348_c0_g1::TRINITY_DN39348_c0_g1_i3::g.20::m.2B  0.108   6  0.106  15  0.127  11  0.106   0.106 N  0.450      SignalP-noTM
TRINITY_DN39348_c0_g1::TRINITY_DN39348_c0_g1_i3::g.20::m.2C  0.108   6  0.106  15  0.127  11  0.106   0.106 N  0.450      SignalP-noTM
TRINITY_DN39348_c0_g1::TRINITY_DN39348_c0_g1_i3::g.20::m.2D  0.108   6  0.106  15  0.127  11  0.106   0.106 N  0.450      SignalP-noTM
TRINITY_DN39348_c0_g1::TRINITY_DN39348_c0_g1_i3::g.20::m.2E  0.108   6  0.106  15  0.127  11  0.106   0.106 N  0.450      SignalP-noTM
TRINITY_DN39348_c0_g1::TRINITY_DN39348_c0_g1_i3::g.20::m.2F  0.108  23  0.106  23  0.127  11  0.104   0.105 N  0.450      SignalP-noTM
TRINITY_DN39348_c0_g1::TRINITY_DN39348_c0_g1_i4::g.21::m.2  0.102   1  0.000   1  0.120   1  0.000   0.000 N  0.450      SignalP-noTM
TRINITY_DN39348_c0_g1::TRINITY_DN39348_c0_g1_i4::g.21::m.2  0.103   1  0.000   1  0.145   1  0.000   0.000 N  0.450      SignalP-noTM
TRINITY_DN39348_c0_g1::TRINITY_DN39348_c0_g1_i4::g.21::m.2  0.104   1  0.000   1  0.138   1  0.000   0.000 N  0.450      SignalP-noTM
TRINITY_DN39348_c0_g1::TRINITY_DN39348_c0_g1_i4::g.21::m.2  0.106   1  0.000   1  0.129   1  0.000   0.000 N  0.450      SignalP-noTM
TRINITY_DN39348_c0_g1::TRINITY_DN39348_c0_g1_i4::g.21::m.2  0.103   1  0.000   1  0.166   1  0.000   0.000 N  0.450      SignalP-noTM
TRINITY_DN39348_c0_g1::TRINITY_DN39348_c0_g1_i4::g.21::m.2  0.105   1  0.000   1  0.140   1  0.000   0.000 N  0.450      SignalP-noTM
TRINITY_DN39348_c0_g1::TRINITY_DN39348_c0_g1_i4::g.21::m.2  0.104   1  0.000   1  0.130   1  0.000   0.000 N  0.450      SignalP-noTM
TRINITY_DN39348_c0_g1::TRINITY_DN39348_c0_g1_i4::g.21::m.2  0.105   1  0.000   1  0.120   1  0.000   0.000 N  0.450      SignalP-noTM
TRINITY_DN39348_c0_g1::TRINITY_DN39348_c0_g1_i4::g.21::m.2  0.104   1  0.000   1  0.140   1  0.000   0.000 N  0.450      SignalP-noTM
                           0.000   1  0.000   1  0.000   1  0.000   0.000 N  0.500      SignalP-TM
TRINITY_DN39348_c0_g1::TRINITY_DN39348_c0_g1_i4::g.21::m.2  0.000   1  0.000   1  0.000   1  0.000   0.000 N  0.450      SignalP-noTM
0.120431                   0.000   1  0.000   1  0.000   1  0.000   0.000 N  0.450      SignalP-noTM
TRINITY_DN39348_c0_g1::TRINITY_DN39348_c0_g1_i4::g.21::m.2  0.103   1  0.000   1  0.166   1  0.000   0.000 N  0.450      SignalP-noTM
TRINITY_DN39348_c0_g1::TRINITY_DN39348_c0_g1_i4::g.21::m.2  0.104   1  0.000   1  0.131   1  0.000   0.000 N  0.450      SignalP-noTM
TRINITY_DN39348_c0_g1::TRINITY_DN39348_c0_g1_i4::g.21::m.2  0.106   1  0.000   1  0.129   1  0.000   0.000 N  0.450      SignalP-noTM
TRINITY_DN39348_c0_g1::TRINITY_DN39348_c0_g1_i4::g.21::m.2  0.104   1  0.000   1  0.131   1  0.000   0.000 N  0.450      SignalP-noTM
TRINITY_DN39348_c0_g1::TRINITY_DN39348_c0_g1_i4::g.21::m.2  0.104   1  0.000   1  0.140   1  0.000   0.000 N  0.450      SignalP-noTM
TRINITY_DN39348_c0_g1::TRINITY_DN39348_c0_g1_i4::g.21::m.2  0.104   1  0.000   1  0.131   1  0.000   0.000 N  0.450      SignalP-noTM
TRINITY_DN39348_c0_g1::TRINITY_DN39348_c0_g1_i4::g.21::m.2  0.104   1  0.000   1  0.140   1  0.000   0.000 N  0.450      SignalP-noTM
TRINITY_DN39348_c0_g1::TRINITY_DN39348_c0_g1_i4::g.21::m.2  0.103   1  0.000   1  0.145   1  0.000   0.000 N  0.450      SignalP-noTM
TRINITY_DN39348_c0_g1::TRINITY_DN39348_c0_g1_i4::g.21::m.2  0.104   1  0.000   1  0.140   1  0.000   0.000 N  0.450      SignalP-noTM
TRINITY_DN39348_c0_g1::TRINITY_DN39348_c0_g1_i4::g.21::m.2  0.106   1  0.000   1  0.139   1  0.000   0.000 N  0.450      SignalP-noTM
TRINITY_DN39348_c0_g1::TRINITY_DN39348_c0_g1_i4::g.21::m.2  0.104   1  0.000   1  0.131   1  0.000   0.000 N  0.450      SignalP-noTM
TRINITY_DN39348_c0_g1::TRINITY_DN39348_c0_g1_i4::g.21::m.2  0.103   1  0.000   1  0.145   1  0.000   0.000 N  0.450      SignalP-noTM
TRINITY_DN39348_c0_g1::TRINITY_DN39348_c0_g1_i4::g.21::m.2  0.103   1  0.000   1  0.166   1  0.000   0.000 N  0.450      SignalP-noTM
TRINITY_DN39348_c0_g1::TRINITY_DN39348_c0_g1_i4::g.21::m.2  0.105   1  0.000   1  0.120   1  0.000   0.000 N  0.450      SignalP-noTM
TRINITY_DN39348_c0_g1::TRINITY_DN39348_c0_g1_i4::g.21::m.2  0.102   1  0.000   1  0.120   1  0.000   0.000 N  0.450      SignalP-noTM
TRINITY_DN39348_c0_g1::TRINITY_DN39348_c0_g1_i4::g.21::m.2  0.104   1  0.000   1  0.140   1  0.000   0.000 N  0.450      SignalP-noTM
TRINITY_DN39348_c0_g1::TRINITY_DN39348_c0_g1_i4::g.21::m.2  0.104   1  0.000   1  0.140   1  0.000   0.000 N  0.450      SignalP-noTM
TRINITY_DN39348_c0_g1::TRINITY_DN39348_c0_g1_i4::g.21::m.2  0.104   1  0.000   1  0.158   1  0.000   0.000 N  0.450      SignalP-noTM
TRINITY_DN39348_c0_g1::TRINITY_DN39348_c0_g1_i4::g.21::m.2  0.103   1  0.000   1  0.145   1  0.000   0.000 N  0.450      SignalP-noTM
TRINITY_DN39348_c0_g1::TRINITY_DN39348_c0_g1_i4::g.21::m.2  0.103   1  0.000   1  0.110   1  0.000   0.000 N  0.450      SignalP-noTM
TRINITY_DN39348_c0_g1::TRINITY_DN39348_c0_g1_i4::g.21::m.2  0.106   1  0.000   1  0.139   1  0.000   0.000 N  0.450      SignalP-noTM
TRINITY_DN39348_c0_g1::TRINITY_DN39348_c0_g1_i4::g.21::m.2!  0.104   1  0.000   1  0.130   1  0.000   0.000 N  0.450      SignalP-noTM
TRINITY_DN39348_c0_g1::TRINITY_DN39348_c0_g1_i4::g.21::m.2"  0.106   1  0.000   1  0.129   1  0.000   0.000 N  0.450      SignalP-noTM
TRINITY_DN39348_c0_g1::TRINITY_DN39348_c0_g1_i4::g.21::m.2#  0.104   1  0.000   1  0.159   1  0.000   0.000 N  0.450      SignalP-noTM
TRINITY_DN39348_c0_g1::TRINITY_DN39348_c0_g1_i4::g.21::m.2$  0.103   1  0.000   1  0.145   1  0.000   0.000 N  0.450      SignalP-noTM
TRINITY_DN39348_c0_g1::TRINITY_DN39348_c0_g1_i4::g.21::m.2%  0.104   1  0.000   1  0.131   1  0.000   0.000 N  0.450      SignalP-noTM
TRINITY_DN39348_c0_g1::TRINITY_DN39348_c0_g1_i4::g.21::m.2&  0.104   1  0.000   1  0.159   1  0.000   0.000 N  0.450      SignalP-noTM
TRINITY_DN39348_c0_g1::TRINITY_DN39348_c0_g1_i4::g.21::m.2'  0.104   1  0.000   1  0.138   1  0.000   0.000 N  0.450      SignalP-noTM
TRINITY_DN39348_c0_g1::TRINITY_DN39348_c0_g1_i4::g.21::m.2(  0.103   1  0.000   1  0.110   1  0.000   0.000 N  0.450      SignalP-noTM
TRINITY_DN39348_c0_g1::TRINITY_DN39348_c0_g1_i4::g.21::m.2)  0.104   1  0.000   1  0.146   1  0.000   0.000 N  0.450      SignalP-noTM
TRINITY_DN39348_c0_g1::TRINITY_DN39348_c0_g1_i4::g.21::m.2*  0.106   1  0.000   1  0.139   1  0.000   0.000 N  0.450      SignalP-noTM
TRINITY_DN39348_c0_g1::TRINITY_DN39348_c0_g1_i4::g.21::m.2+  0.102   1  0.000   1  0.120   1  0.000   0.000 N  0.450      SignalP-noTM
TRINITY_DN39348_c0_g1::TRINITY_DN39348_c0_g1_i4::g.21::m.2,  0.102   1  0.000   1  0.120   1  0.000   0.000 N  0.450      SignalP-noTM
TRINITY_DN39348_c0_g1::TRINITY_DN39348_c0_g1_i4::g.21::m.2-  0.104   1  0.000   1  0.158   1  0.000   0.000 N  0.450      SignalP-noTM
TRINITY_DN39348_c0_g1::TRINITY_DN39348_c0_g1_i4::g.21::m.2.  0.106   1  0.000   1  0.129   1  0.000   0.000 N  0.450      SignalP-noTM
TRINITY_DN39348_c0_g1::TRINITY_DN39348_c0_g1_i4::g.21::m.2/  0.104   1  0.000   1  0.140   1  0.000   0.000 N  0.450      SignalP-noTM
TRINITY_DN39348_c0_g1::TRINITY_DN39348_c0_g1_i4::g.21::m.20  0.102   1  0.000   1  0.120   1  0.000   0.000 N  0.450      SignalP-noTM
TRINITY_DN39348_c0_g1::TRINITY_DN39348_c0_g1_i4::g.21::m.21  0.104   1  0.000   1  0.127   1  0.000   0.000 N  0.450      SignalP-noTM
TRINITY_DN39348_c0_g1::TRINITY_DN39348_c0_g1_i4::g.21::m.22  0.104   1  0.000   1  0.132   2  0.000   0.000 N  0.450      SignalP-noTM
TRINITY_DN39348_c0_g1::TRINITY_DN39348_c0_g1_i4::g.21::m.23  0.104   3  0.000   1  0.139   3  0.000   0.000 N  0.450      SignalP-noTM
TRINITY_DN39348_c0_g1::TRINITY_DN39348_c0_g1_i4::g.21::m.24  0.104   3  0.000   1  0.139   3  0.000   0.000 N  0.450      SignalP-noTM
TRINITY_DN39348_c0_g1::TRINITY_DN39348_c0_g1_i4::g.21::m.25  0.105   5  0.000   1  0.139   3  0.000   0.000 N  0.450      SignalP-noTM
TRINITY_DN39348_c0_g1::TRINITY_DN39348_c0_g1_i4::g.21::m.26  0.105   5  0.000   1  0.139   3  0.000   0.000 N  0.450      SignalP-noTM
TRINITY_DN39348_c0_g1::TRINITY_DN39348_c0_g1_i4::g.21::m.27  0.106   7  0.000   1  0.139   3  0.000   0.000 N  0.450      SignalP-noTM
TRINITY_DN39348_c0_g1::TRINITY_DN39348_c0_g1_i4::g.21::m.28  0.106   7  0.000   1  0.139   3  0.000   0.000 N  0.450      SignalP-noTM
TRINITY_DN39348_c0_g1::TRINITY_DN39348_c0_g1_i4::g.21::m.29  0.106   7  0.000   1  0.139   3  0.000   0.000 N  0.450      SignalP-noTM
TRINITY_DN39348_c0_g1::TRINITY_DN39348_c0_g1_i4::g.21::m.2:  0.106   7  0.000   1  0.139   3  0.000   0.000 N  0.450      SignalP-noTM
TRINITY_DN39348_c0_g1::TRINITY_DN39348_c0_g1_i4::g.21::m.2;  0.106   7  0.106  11  0.139   3  0.111   0.109 N  0.450      SignalP-noTM
TRINITY_DN39348_c0_g1::TRINITY_DN39348_c0_g1_i4::g.21::m.2<  0.106   7  0.109  12  0.139   3  0.109   0.109 N  0.450      SignalP-noTM
TRINITY_DN39348_c0_g1::TRINITY_DN39348_c0_g1_i4::g.21::m.2=  0.106   7  0.109  12  0.139   3  0.109   0.109 N  0.450      SignalP-noTM
TRINITY_DN39348_c0_g1::TRINITY_DN39348_c0_g1_i4::g.21::m.2>  0.106   7  0.110  14  0.139   3  0.106   0.108 N  0.450      SignalP-noTM
TRINITY_DN39348_c0_g1::TRINITY_DN39348_c0_g1_i4::g.21::m.2?  0.106   7  0.110  14  0.139   3  0.106   0.108 N  0.450      SignalP-noTM
TRINITY_DN39348_c0_g1::TRINITY_DN39348_c0_g1_i4::g.21::m.2@  0.106   7  0.110  14  0.139   3  0.106   0.108 N  0.450      SignalP-noTM
TRINITY_DN39348_c0_g1::TRINITY_DN39348_c0_g1_i4::g.21::m.2A  0.106   7  0.110  14  0.139   3  0.106   0.108 N  0.450      SignalP-noTM
TRINITY_DN39348_c0_g1::TRINITY_DN39348_c0_g1_i4::g.21::m.2B  0.106   7  0.110  14  0.139   3  0.106   0.108 N  0.450      SignalP-noTM
TRINITY_DN39348_c0_g1::TRINITY_DN39348_c0_g1_i4::g.21::m.2C  0.106   7  0.110  14  0.139   3  0.106   0.108 N  0.450      SignalP-noTM
TRINITY_DN39348_c0_g1::TRINITY_DN39348_c0_g1_i4::g.21::m.2D  0.106   7  0.110  14  0.139   3  0.106   0.108 N  0.450      SignalP-noTM
TRINITY_DN39348_c0_g1::TRINITY_DN39348_c0_g1_i4::g.21::m.2E  0.106   7  0.110  14  0.139   3  0.106   0.108 N  0.450      SignalP-noTM
TRINITY_DN39348_c0_g1::TRINITY_DN39348_c0_g1_i4::g.21::m.2F  0.106  22  0.110  14  0.139   3  0.106   0.108 N  0.450      SignalP-noTM
TRINITY_DN39348_c0_g1::TRINITY_DN39348_c0_g1_i5::g.22::m.2  0.102   1  0.000   1  0.120   1  0.000   0.000 N  0.450      SignalP-noTM
TRINITY_DN39348_c0_g1::TRINITY_DN39348_c0_g1_i5::g.22::m.2  0.103   1  0.000   1  0.145   1  0.000   0.000 N  0.450      SignalP-noTM
TRINITY_DN39348_c0_g1::TRINITY_DN39348_c0_g1_i5::g.22::m.2  0.104   1  0.000   1  0.138   1  0.000   0.000 N  0.450      SignalP-noTM
TRINITY_DN39348_c0_g1::TRINITY_DN39348_c0_g1_i5::g.22::m.2  0.106   1  0.000   1  0.129   1  0.000   0.000 N  0.450      SignalP-noTM
TRINITY_DN39348_c0_g1::TRINITY_DN39348_c0_g1_i5::g.22::m.2  0.103   1  0.000   1  0.166   1  0.000   0.000 N  0.450      SignalP-noTM
TRINITY_DN39348_c0_g1::TRINITY_DN39348_c0_g1_i5::g.22::m.2  0.105   1  0.000   1  0.140   1  0.000   0.000 N  0.450      SignalP-noTM
TRINITY_DN39348_c0_g1::TRINITY_DN39348_c0_g1_i5::g.22::m.2  0.104   1  0.000   1  0.130   1  0.000   0.000 N  0.450      SignalP-noTM
TRINITY_DN39348_c0_g1::TRINITY_DN39348_c0_g1_i5::g.22::m.2  0.105   1  0.000   1  0.120   1  0.000   0.000 N  0.450      SignalP-noTM
TRINITY_DN39348_c0_g1::TRINITY_DN39348_c0_g1_i5::g.22::m.2  0.104   1  0.000   1  0.140   1  0.000   0.000 N  0.450      SignalP-noTM
                           0.000   1  0.000   1  0.000   1  0.000   0.000 N  0.500      SignalP-TM
TRINITY_DN39348_c0_g1::TRINITY_DN39348_c0_g1_i5::g.22::m.2  0.000   1  0.000   1  0.000   1  0.000   0.000 N  0.450      SignalP-noTM
0.120431                   0.000   1  0.000   1  0.000   1  0.000   0.000 N  0.450      SignalP-noTM
TRINITY_DN39348_c0_g1::TRINITY_DN39348_c0_g1_i5::g.22::m.2  0.103   1  0.000   1  0.166   1  0.000   0.000 N  0.450      SignalP-noTM
TRINITY_DN39348_c0_g1::TRINITY_DN39348_c0_g1_i5::g.22::m.2  0.104   1  0.000   1  0.131   1  0.000   0.000 N  0.450      SignalP-noTM
TRINITY_DN39348_c0_g1::TRINITY_DN39348_c0_g1_i5::g.22::m.2  0.106   1  0.000   1  0.129   1  0.000   0.000 N  0.450      SignalP-noTM
TRINITY_DN39348_c0_g1::TRINITY_DN39348_c0_g1_i5::g.22::m.2  0.104   1  0.000   1  0.131   1  0.000   0.000 N  0.450      SignalP-noTM
TRINITY_DN39348_c0_g1::TRINITY_DN39348_c0_g1_i5::g.22::m.2  0.104   1  0.000   1  0.140   1  0.000   0.000 N  0.450      SignalP-noTM
TRINITY_DN39348_c0_g1::TRINITY_DN39348_c0_g1_i5::g.22::m.2  0.104   1  0.000   1  0.131   1  0.000   0.000 N  0.450      SignalP-noTM
TRINITY_DN39348_c0_g1::TRINITY_DN39348_c0_g1_i5::g.22::m.2  0.104   1  0.000   1  0.140   1  0.000   0.000 N  0.450      SignalP-noTM
TRINITY_DN39348_c0_g1::TRINITY_DN39348_c0_g1_i5::g.22::m.2  0.104   1  0.000   1  0.130   1  0.000   0.000 N  0.450      SignalP-noTM
TRINITY_DN39348_c0_g1::TRINITY_DN39348_c0_g1_i5::g.22::m.2  0.103   1  0.000   1  0.145   1  0.000   0.000 N  0.450      SignalP-noTM
TRINITY_DN39348_c0_g1::TRINITY_DN39348_c0_g1_i5::g.22::m.2  0.103   1  0.000   1  0.110   1  0.000   0.000 N  0.450      SignalP-noTM
TRINITY_DN39348_c0_g1::TRINITY_DN39348_c0_g1_i5::g.22::m.2  0.106   1  0.000   1  0.139   1  0.000   0.000 N  0.450      SignalP-noTM
TRINITY_DN39348_c0_g1::TRINITY_DN39348_c0_g1_i5::g.22::m.2  0.104   1  0.000   1  0.130   1  0.000   0.000 N  0.450      SignalP-noTM
TRINITY_DN39348_c0_g1::TRINITY_DN39348_c0_g1_i5::g.22::m.2  0.106   1  0.000   1  0.129   1  0.000   0.000 N  0.450      SignalP-noTM
TRINITY_DN39348_c0_g1::TRINITY_DN39348_c0_g1_i5::g.22::m.2  0.104   1  0.000   1  0.159   1  0.000   0.000 N  0.450      SignalP-noTM
TRINITY_DN39348_c0_g1::TRINITY_DN39348_c0_g1_i5::g.22::m.2  0.103   1  0.000   1  0.145   1  0.000   0.000 N  0.450      SignalP-noTM
TRINITY_DN39348_c0_g1::TRINITY_DN39348_c0_g1_i5::g.22::m.2  0.104   1  0.000   1  0.131   1  0.000   0.000 N  0.450      SignalP-noTM
TRINITY_DN39348_c0_g1::TRINITY_DN39348_c0_g1_i5::g.22::m.2  0.104   1  0.000   1  0.159   1  0.000   0.000 N  0.450      SignalP-noTM
TRINITY_DN39348_c0_g1::TRINITY_DN39348_c0_g1_i5::g.22::m.2  0.104   1  0.000   1  0.138   1  0.000   0.000 N  0.450      SignalP-noTM
TRINITY_DN39348_c0_g1::TRINITY_DN39348_c0_g1_i5::g.22::m.2  0.103   1  0.000   1  0.110   1  0.000   0.000 N  0.450      SignalP-noTM
TRINITY_DN39348_c0_g1::TRINITY_DN39348_c0_g1_i5::g.22::m.2  0.104   1  0.000   1  0.146   1  0.000   0.000 N  0.450      SignalP-noTM
TRINITY_DN39348_c0_g1::TRINITY_DN39348_c0_g1_i5::g.22::m.2  0.106   1  0.000   1  0.139   1  0.000   0.000 N  0.450      SignalP-noTM
TRINITY_DN39348_c0_g1::TRINITY_DN39348_c0_g1_i5::g.22::m.2!  0.102   1  0.000   1  0.120   1  0.000   0.000 N  0.450      SignalP-noTM
TRINITY_DN39348_c0_g1::TRINITY_DN39348_c0_g1_i5::g.22::m.2"  0.102   1  0.000   1  0.120   1  0.000   0.000 N  0.450      SignalP-noTM
TRINITY_DN39348_c0_g1::TRINITY_DN39348_c0_g1_i5::g.22::m.2#  0.104   1  0.000   1  0.158   1  0.000   0.000 N  0.450      SignalP-noTM
TRINITY_DN39348_c0_g1::TRINITY_DN39348_c0_g1_i5::g.22::m.2$  0.106   1  0.000   1  0.129   1  0.000   0.000 N  0.450      SignalP-noTM
TRINITY_DN39348_c0_g1::TRINITY_DN39348_c0_g1_i5::g.22::m.2%  0.104   1  0.000   1  0.140   1  0.000   0.000 N  0.450      SignalP-noTM
TRINITY_DN39348_c0_g1::TRINITY_DN39348_c0_g1_i5::g.22::m.2&  0.102   1  0.000   1  0.120   1  0.000   0.000 N  0.450      SignalP-noTM
TRINITY_DN39348_c0_g1::TRINITY_DN39348_c0_g1_i5::g.22::m.2'  0.105   1  0.000   1  0.120   1  0.000   0.000 N  0.450      SignalP-noTM
TRINITY_DN39348_c0_g1::TRINITY_DN39348_c0_g1_i5::g.22::m.2(  0.104   1  0.000   1  0.140   1  0.000   0.000 N  0.450      SignalP-noTM
TRINITY_DN39348_c0_g1::TRINITY_DN39348_c0_g1_i5::g.22::m.2)  0.104   1  0.000   1  0.140   1  0.000   0.000 N  0.450      SignalP-noTM
TRINITY_DN39348_c0_g1::TRINITY_DN39348_c0_g1_i5::g.22::m.2*  0.103   1  0.000   1  0.145   1  0.000   0.000 N  0.450      SignalP-noTM
TRINITY_DN39348_c0_g1::TRINITY_DN39348_c0_g1_i5::g.22::m.2+  0.106   1  0.000   1  0.139   1  0.000   0.000 N  0.450      SignalP-noTM
TRINITY_DN39348_c0_g1::TRINITY_DN39348_c0_g1_i5::g.22::m.2,  0.103   1  0.000   1  0.166   1  0.000   0.000 N  0.450      SignalP-noTM
TRINITY_DN39348_c0_g1::TRINITY_DN39348_c0_g1_i5::g.22::m.2-  0.104   1  0.000   1  0.130   1  0.000   0.000 N  0.450      SignalP-noTM
TRINITY_DN39348_c0_g1::TRINITY_DN39348_c0_g1_i5::g.22::m.2.  0.106   1  0.000   1  0.129   1  0.000   0.000 N  0.450      SignalP-noTM
TRINITY_DN39348_c0_g1::TRINITY_DN39348_c0_g1_i5::g.22::m.2/  0.106   1  0.000   1  0.129   1  0.000   0.000 N  0.450      SignalP-noTM
TRINITY_DN39348_c0_g1::TRINITY_DN39348_c0_g1_i5::g.22::m.20  0.104   1  0.000   1  0.130   1  0.000   0.000 N  0.450      SignalP-noTM
TRINITY_DN39348_c0_g1::TRINITY_DN39348_c0_g1_i5::g.22::m.21  0.103   1  0.000   1  0.145   1  0.000   0.000 N  0.450      SignalP-noTM
TRINITY_DN39348_c0_g1::TRINITY_DN39348_c0_g1_i5::g.22::m.22  0.102   1  0.000   1  0.098   1  0.000   0.000 N  0.450      SignalP-noTM
TRINITY_DN39348_c0_g1::TRINITY_DN39348_c0_g1_i5::g.22::m.23  0.104   2  0.000   1  0.098   1  0.000   0.000 N  0.450      SignalP-noTM
TRINITY_DN39348_c0_g1::TRINITY_DN39348_c0_g1_i5::g.22::m.24  0.106   3  0.000   1  0.098   1  0.000   0.000 N  0.450      SignalP-noTM
TRINITY_DN39348_c0_g1::TRINITY_DN39348_c0_g1_i5::g.22::m.25  0.106   3  0.000   1  0.098   1  0.000   0.000 N  0.450      SignalP-noTM
TRINITY_DN39348_c0_g1::TRINITY_DN39348_c0_g1_i5::g.22::m.26  0.106   3  0.000   1  0.098   1  0.000   0.000 N  0.450      SignalP-noTM
TRINITY_DN39348_c0_g1::TRINITY_DN39348_c0_g1_i5::g.22::m.27  0.106   3  0.000   1  0.098   1  0.000   0.000 N  0.450      SignalP-noTM
TRINITY_DN39348_c0_g1::TRINITY_DN39348_c0_g1_i5::g.22::m.28  0.106   3  0.000   1  0.098   1  0.000   0.000 N  0.450      SignalP-noTM
TRINITY_DN39348_c0_g1::TRINITY_DN39348_c0_g1_i5::g.22::m.29  0.106   3  0.000   1  0.098   1  0.000   0.000 N  0.450      SignalP-noTM
TRINITY_DN39348_c0_g1::TRINITY_DN39348_c0_g1_i5::g.22::m.2:  0.106   3  0.000   1  0.098   1  0.000   0.000 N  0.450      SignalP-noTM
TRINITY_DN39348_c0_g1::TRINITY_DN39348_c0_g1_i5::g.22::m.2;  0.106   3  0.000   1  0.098   1  0.000   0.000 N  0.450      SignalP-noTM
TRINITY_DN39348_c0_g1::TRINITY_DN39348_c0_g1_i5::g.22::m.2<  0.106   3  0.099  11  0.098   1  0.091   0.095 N  0.450      SignalP-noTM
TRINITY_DN39348_c0_g1::TRINITY_DN39348_c0_g1_i5::g.22::m.2=  0.106   3  0.099  11  0.098   1  0.091   0.095 N  0.450      SignalP-noTM
TRINITY_DN39348_c0_g1::TRINITY_DN39348_c0_g1_i5::g.22::m.2>  0.108  13  0.100  13  0.098   1  0.089   0.094 N  0.450      SignalP-noTM
TRINITY_DN39348_c0_g1::TRINITY_DN39348_c0_g1_i5::g.22::m.2?  0.108  13  0.100  13  0.098   1  0.089   0.094 N  0.450      SignalP-noTM
TRINITY_DN39348_c0_g1::TRINITY_DN39348_c0_g1_i5::g.22::m.2@  0.108  13  0.100  13  0.098   1  0.089   0.094 N  0.450      SignalP-noTM
TRINITY_DN39348_c0_g1::TRINITY_DN39348_c0_g1_i5::g.22::m.2A  0.108  13  0.100  13  0.098   1  0.089   0.094 N  0.450      SignalP-noTM
TRINITY_DN39348_c0_g1::TRINITY_DN39348_c0_g1_i5::g.22::m.2B  0.108  13  0.100  13  0.098   1  0.089   0.094 N  0.450      SignalP-noTM
TRINITY_DN39348_c0_g1::TRINITY_DN39348_c0_g1_i5::g.22::m.2C  0.108  13  0.100  13  0.098   1  0.089   0.094 N  0.450      SignalP-noTM
TRINITY_DN39348_c0_g1::TRINITY_DN39348_c0_g1_i5::g.22::m.2D  0.108  13  0.100  13  0.099  19  0.089   0.094 N  0.450      SignalP-noTM
TRINITY_DN39348_c0_g1::TRINITY_DN39348_c0_g1_i5::g.22::m.2E  0.108  13  0.100  13  0.099  19  0.089   0.094 N  0.450      SignalP-noTM
TRINITY_DN39348_c0_g1::TRINITY_DN39348_c0_g1_i5::g.22::m.2F  0.108  13  0.100  13  0.103  21  0.089   0.094 N  0.450      SignalP-noTM
TRINITY_DN39348_c0_g1::TRINITY_DN39348_c0_g1_i6::g.24::m.2  0.102   1  0.000   1  0.120   1  0.000   0.000 N  0.450      SignalP-noTM
TRINITY_DN39348_c0_g1::TRINITY_DN39348_c0_g1_i6::g.24::m.2  0.103   1  0.000   1  0.145   1  0.000   0.000 N  0.450      SignalP-noTM
TRINITY_DN39348_c0_g1::TRINITY_DN39348_c0_g1_i6::g.24::m.2  0.104   1  0.000   1  0.138   1  0.000   0.000 N  0.450      SignalP-noTM
TRINITY_DN39348_c0_g1::TRINITY_DN39348_c0_g1_i6::g.24::m.2  0.106   1  0.000   1  0.129   1  0.000   0.000 N  0.450      SignalP-noTM
TRINITY_DN39348_c0_g1::TRINITY_DN39348_c0_g1_i6::g.24::m.2  0.103   1  0.000   1  0.166   1  0.000   0.000 N  0.450      SignalP-noTM
TRINITY_DN39348_c0_g1::TRINITY_DN39348_c0_g1_i6::g.24::m.2  0.105   1  0.000   1  0.140   1  0.000   0.000 N  0.450      SignalP-noTM
TRINITY_DN39348_c0_g1::TRINITY_DN39348_c0_g1_i6::g.24::m.2  0.104   1  0.000   1  0.130   1  0.000   0.000 N  0.450      SignalP-noTM
TRINITY_DN39348_c0_g1::TRINITY_DN39348_c0_g1_i6::g.24::m.2  0.105   1  0.000   1  0.120   1  0.000   0.000 N  0.450      SignalP-noTM
TRINITY_DN39348_c0_g1::TRINITY_DN39348_c0_g1_i6::g.24::m.2  0.104   1  0.000   1  0.140   1  0.000   0.000 N  0.450      SignalP-noTM
                           0.000   1  0.000   1  0.000   1  0.000   0.000 N  0.500      SignalP-TM
TRINITY_DN39348_c0_g1::TRINITY_DN39348_c0_g1_i6::g.24::m.2  0.000   1  0.000   1  0.000   1  0.000   0.000 N  0.450      SignalP-noTM
0.120431                   0.000   1  0.000   1  0.000   1  0.000   0.000 N  0.450      SignalP-noTM
TRINITY_DN39348_c0_g1::TRINITY_DN39348_c0_g1_i6::g.24::m.2  0.103   1  0.000   1  0.166   1  0.000   0.000 N  0.450      SignalP-noTM
TRINITY_DN39348_c0_g1::TRINITY_DN39348_c0_g1_i6::g.24::m.2  0.104   1  0.000   1  0.131   1  0.000   0.000 N  0.450      SignalP-noTM
TRINITY_DN39348_c0_g1::TRINITY_DN39348_c0_g1_i6::g.24::m.2  0.106   1  0.000   1  0.129   1  0.000   0.000 N  0.450      SignalP-noTM
TRINITY_DN39348_c0_g1::TRINITY_DN39348_c0_g1_i6::g.24::m.2  0.104   1  0.000   1  0.131   1  0.000   0.000 N  0.450      SignalP-noTM
TRINITY_DN39348_c0_g1::TRINITY_DN39348_c0_g1_i6::g.24::m.2  0.104   1  0.000   1  0.140   1  0.000   0.000 N  0.450      SignalP-noTM
TRINITY_DN39348_c0_g1::TRINITY_DN39348_c0_g1_i6::g.24::m.2  0.104   1  0.000   1  0.131   1  0.000   0.000 N  0.450      SignalP-noTM
TRINITY_DN39348_c0_g1::TRINITY_DN39348_c0_g1_i6::g.24::m.2  0.104   1  0.000   1  0.140   1  0.000   0.000 N  0.450      SignalP-noTM
TRINITY_DN39348_c0_g1::TRINITY_DN39348_c0_g1_i6::g.24::m.2  0.103   1  0.000   1  0.145   1  0.000   0.000 N  0.450      SignalP-noTM
TRINITY_DN39348_c0_g1::TRINITY_DN39348_c0_g1_i6::g.24::m.2  0.104   1  0.000   1  0.140   1  0.000   0.000 N  0.450      SignalP-noTM
TRINITY_DN39348_c0_g1::TRINITY_DN39348_c0_g1_i6::g.24::m.2  0.106   1  0.000   1  0.139   1  0.000   0.000 N  0.450      SignalP-noTM
TRINITY_DN39348_c0_g1::TRINITY_DN39348_c0_g1_i6::g.24::m.2  0.104   1  0.000   1  0.131   1  0.000   0.000 N  0.450      SignalP-noTM
TRINITY_DN39348_c0_g1::TRINITY_DN39348_c0_g1_i6::g.24::m.2  0.103   1  0.000   1  0.145   1  0.000   0.000 N  0.450      SignalP-noTM
TRINITY_DN39348_c0_g1::TRINITY_DN39348_c0_g1_i6::g.24::m.2  0.103   1  0.000   1  0.166   1  0.000   0.000 N  0.450      SignalP-noTM
TRINITY_DN39348_c0_g1::TRINITY_DN39348_c0_g1_i6::g.24::m.2  0.105   1  0.000   1  0.120   1  0.000   0.000 N  0.450      SignalP-noTM
TRINITY_DN39348_c0_g1::TRINITY_DN39348_c0_g1_i6::g.24::m.2  0.102   1  0.000   1  0.120   1  0.000   0.000 N  0.450      SignalP-noTM
TRINITY_DN39348_c0_g1::TRINITY_DN39348_c0_g1_i6::g.24::m.2  0.104   1  0.000   1  0.140   1  0.000   0.000 N  0.450      SignalP-noTM
TRINITY_DN39348_c0_g1::TRINITY_DN39348_c0_g1_i6::g.24::m.2  0.104   1  0.000   1  0.140   1  0.000   0.000 N  0.450      SignalP-noTM
TRINITY_DN39348_c0_g1::TRINITY_DN39348_c0_g1_i6::g.24::m.2  0.104   1  0.000   1  0.158   1  0.000   0.000 N  0.450      SignalP-noTM
TRINITY_DN39348_c0_g1::TRINITY_DN39348_c0_g1_i6::g.24::m.2  0.103   1  0.000   1  0.145   1  0.000   0.000 N  0.450      SignalP-noTM
TRINITY_DN39348_c0_g1::TRINITY_DN39348_c0_g1_i6::g.24::m.2  0.103   1  0.000   1  0.110   1  0.000   0.000 N  0.450      SignalP-noTM
TRINITY_DN39348_c0_g1::TRINITY_DN39348_c0_g1_i6::g.24::m.2  0.106   1  0.000   1  0.139   1  0.000   0.000 N  0.450      SignalP-noTM
TRINITY_DN39348_c0_g1::TRINITY_DN39348_c0_g1_i6::g.24::m.2!  0.104   1  0.000   1  0.130   1  0.000   0.000 N  0.450      SignalP-noTM
TRINITY_DN39348_c0_g1::TRINITY_DN39348_c0_g1_i6::g.24::m.2"  0.106   1  0.000   1  0.129   1  0.000   0.000 N  0.450      SignalP-noTM
TRINITY_DN39348_c0_g1::TRINITY_DN39348_c0_g1_i6::g.24::m.2#  0.104   1  0.000   1  0.159   1  0.000   0.000 N  0.450      SignalP-noTM
TRINITY_DN39348_c0_g1::TRINITY_DN39348_c0_g1_i6::g.24::m.2$  0.103   1  0.000   1  0.145   1  0.000   0.000 N  0.450      SignalP-noTM
TRINITY_DN39348_c0_g1::TRINITY_DN39348_c0_g1_i6::g.24::m.2%  0.104   1  0.000   1  0.131   1  0.000   0.000 N  0.450      SignalP-noTM
TRINITY_DN39348_c0_g1::TRINITY_DN39348_c0_g1_i6::g.24::m.2&  0.104   1  0.000   1  0.159   1  0.000   0.000 N  0.450      SignalP-noTM
TRINITY_DN39348_c0_g1::TRINITY_DN39348_c0_g1_i6::g.24::m.2'  0.104   1  0.000   1  0.138   1  0.000   0.000 N  0.450      SignalP-noTM
TRINITY_DN39348_c0_g1::TRINITY_DN39348_c0_g1_i6::g.24::m.2(  0.103   1  0.000   1  0.110   1  0.000   0.000 N  0.450      SignalP-noTM
TRINITY_DN39348_c0_g1::TRINITY_DN39348_c0_g1_i6::g.24::m.2)  0.104   1  0.000   1  0.146   1  0.000   0.000 N  0.450      SignalP-noTM
TRINITY_DN39348_c0_g1::TRINITY_DN39348_c0_g1_i6::g.24::m.2*  0.106   1  0.000   1  0.139   1  0.000   0.000 N  0.450      SignalP-noTM
TRINITY_DN39348_c0_g1::TRINITY_DN39348_c0_g1_i6::g.24::m.2+  0.102   1  0.000   1  0.120   1  0.000   0.000 N  0.450      SignalP-noTM
TRINITY_DN39348_c0_g1::TRINITY_DN39348_c0_g1_i6::g.24::m.2,  0.102   1  0.000   1  0.120   1  0.000   0.000 N  0.450      SignalP-noTM
TRINITY_DN39348_c0_g1::TRINITY_DN39348_c0_g1_i6::g.24::m.2-  0.104   1  0.000   1  0.158   1  0.000   0.000 N  0.450      SignalP-noTM
TRINITY_DN39348_c0_g1::TRINITY_DN39348_c0_g1_i6::g.24::m.2.  0.106   1  0.000   1  0.129   1  0.000   0.000 N  0.450      SignalP-noTM
TRINITY_DN39348_c0_g1::TRINITY_DN39348_c0_g1_i6::g.24::m.2/  0.104   1  0.000   1  0.140   1  0.000   0.000 N  0.450      SignalP-noTM
TRINITY_DN39348_c0_g1::TRINITY_DN39348_c0_g1_i6::g.24::m.20  0.102   1  0.000   1  0.120   1  0.000   0.000 N  0.450      SignalP-noTM
TRINITY_DN39348_c0_g1::TRINITY_DN39348_c0_g1_i6::g.24::m.21  0.105   1  0.000   1  0.120   1  0.000   0.000 N  0.450      SignalP-noTM
TRINITY_DN39348_c0_g1::TRINITY_DN39348_c0_g1_i6::g.24::m.22  0.104   1  0.000   1  0.140   1  0.000   0.000 N  0.450      SignalP-noTM
TRINITY_DN39348_c0_g1::TRINITY_DN39348_c0_g1_i6::g.24::m.23  0.104   1  0.000   1  0.140   1  0.000   0.000 N  0.450      SignalP-noTM
TRINITY_DN39348_c0_g1::TRINITY_DN39348_c0_g1_i6::g.24::m.24  0.101   1  0.000   1  0.143   1  0.000   0.000 N  0.450      SignalP-noTM
TRINITY_DN39348_c0_g1::TRINITY_DN39348_c0_g1_i6::g.24::m.25  0.102   2  0.000   1  0.143   1  0.000   0.000 N  0.450      SignalP-noTM
TRINITY_DN39348_c0_g1::TRINITY_DN39348_c0_g1_i6::g.24::m.26  0.102   2  0.000   1  0.143   1  0.000   0.000 N  0.450      SignalP-noTM
TRINITY_DN39348_c0_g1::TRINITY_DN39348_c0_g1_i6::g.24::m.27  0.105   4  0.000   1  0.143   1  0.000   0.000 N  0.450      SignalP-noTM
TRINITY_DN39348_c0_g1::TRINITY_DN39348_c0_g1_i6::g.24::m.28  0.105   4  0.000   1  0.143   1  0.000   0.000 N  0.450      SignalP-noTM
TRINITY_DN39348_c0_g1::TRINITY_DN39348_c0_g1_i6::g.24::m.29  0.105   4  0.000   1  0.143   1  0.000   0.000 N  0.450      SignalP-noTM
TRINITY_DN39348_c0_g1::TRINITY_DN39348_c0_g1_i6::g.24::m.2:  0.105   4  0.000   1  0.143   1  0.000   0.000 N  0.450      SignalP-noTM
TRINITY_DN39348_c0_g1::TRINITY_DN39348_c0_g1_i6::g.24::m.2;  0.105   4  0.000   1  0.143   1  0.000   0.000 N  0.450      SignalP-noTM
TRINITY_DN39348_c0_g1::TRINITY_DN39348_c0_g1_i6::g.24::m.2<  0.105   4  0.000   1  0.143   1  0.000   0.000 N  0.450      SignalP-noTM
TRINITY_DN39348_c0_g1::TRINITY_DN39348_c0_g1_i6::g.24::m.2=  0.105   4  0.000   1  0.143   1  0.000   0.000 N  0.450      SignalP-noTM
TRINITY_DN39348_c0_g1::TRINITY_DN39348_c0_g1_i6::g.24::m.2>  0.108  11  0.117  11  0.143   1  0.107   0.112 N  0.450      SignalP-noTM
TRINITY_DN39348_c0_g1::TRINITY_DN39348_c0_g1_i6::g.24::m.2?  0.108  11  0.117  11  0.143   1  0.107   0.112 N  0.450      SignalP-noTM
TRINITY_DN39348_c0_g1::TRINITY_DN39348_c0_g1_i6::g.24::m.2@  0.108  11  0.117  11  0.143   1  0.107   0.112 N  0.450      SignalP-noTM
TRINITY_DN39348_c0_g1::TRINITY_DN39348_c0_g1_i6::g.24::m.2A  0.108  11  0.117  11  0.143   1  0.107   0.112 N  0.450      SignalP-noTM
TRINITY_DN39348_c0_g1::TRINITY_DN39348_c0_g1_i6::g.24::m.2B  0.108  11  0.117  11  0.143   1  0.107   0.112 N  0.450      SignalP-noTM
TRINITY_DN39348_c0_g1::TRINITY_DN39348_c0_g1_i6::g.24::m.2C  0.108  11  0.117  11  0.143   1  0.107   0.112 N  0.450      SignalP-noTM
TRINITY_DN39348_c0_g1::TRINITY_DN39348_c0_g1_i6::g.24::m.2D  0.108  11  0.117  11  0.143   1  0.107   0.112 N  0.450      SignalP-noTM
TRINITY_DN39348_c0_g1::TRINITY_DN39348_c0_g1_i6::g.24::m.2E  0.108  11  0.117  11  0.143   1  0.107   0.112 N  0.450      SignalP-noTM
TRINITY_DN39348_c0_g1::TRINITY_DN39348_c0_g1_i6::g.24::m.2F  0.108  11  0.117  11  0.143   1  0.107   0.112 N  0.450      SignalP-noTM
TRINITY_DN39348_c0_g1::TRINITY_DN39348_c0_g1_i7::g.26::m.2  0.102   1  0.000   1  0.120   1  0.000   0.000 N  0.450      SignalP-noTM
TRINITY_DN39348_c0_g1::TRINITY_DN39348_c0_g1_i7::g.26::m.2  0.103   1  0.000   1  0.145   1  0.000   0.000 N  0.450      SignalP-noTM
TRINITY_DN39348_c0_g1::TRINITY_DN39348_c0_g1_i7::g.26::m.2  0.104   1  0.000   1  0.138   1  0.000   0.000 N  0.450      SignalP-noTM
TRINITY_DN39348_c0_g1::TRINITY_DN39348_c0_g1_i7::g.26::m.2  0.106   1  0.000   1  0.129   1  0.000   0.000 N  0.450      SignalP-noTM
TRINITY_DN39348_c0_g1::TRINITY_DN39348_c0_g1_i7::g.26::m.2  0.103   1  0.000   1  0.166   1  0.000   0.000 N  0.450      SignalP-noTM
TRINITY_DN39348_c0_g1::TRINITY_DN39348_c0_g1_i7::g.26::m.2  0.105   1  0.000   1  0.140   1  0.000   0.000 N  0.450      SignalP-noTM
TRINITY_DN39348_c0_g1::TRINITY_DN39348_c0_g1_i7::g.26::m.2  0.104   1  0.000   1  0.130   1  0.000   0.000 N  0.450      SignalP-noTM
TRINITY_DN39348_c0_g1::TRINITY_DN39348_c0_g1_i7::g.26::m.2  0.105   1  0.000   1  0.120   1  0.000   0.000 N  0.450      SignalP-noTM
TRINITY_DN39348_c0_g1::TRINITY_DN39348_c0_g1_i7::g.26::m.2  0.104   1  0.000   1  0.140   1  0.000   0.000 N  0.450      SignalP-noTM
                           0.000   1  0.000   1  0.000   1  0.000   0.000 N  0.500      SignalP-TM
TRINITY_DN39348_c0_g1::TRINITY_DN39348_c0_g1_i7::g.26::m.2  0.000   1  0.000   1  0.000   1  0.000   0.000 N  0.450      SignalP-noTM
0.120431                   0.000   1  0.000   1  0.000   1  0.000   0.000 N  0.450      SignalP-noTM
TRINITY_DN39348_c0_g1::TRINITY_DN39348_c0_g1_i7::g.26::m.2  0.103   1  0.000   1  0.166   1  0.000   0.000 N  0.450      SignalP-noTM
TRINITY_DN39348_c0_g1::TRINITY_DN39348_c0_g1_i7::g.26::m.2  0.104   1  0.000   1  0.131   1  0.000   0.000 N  0.450      SignalP-noTM
TRINITY_DN39348_c0_g1::TRINITY_DN39348_c0_g1_i7::g.26::m.2  0.106   1  0.000   1  0.129   1  0.000   0.000 N  0.450      SignalP-noTM
TRINITY_DN39348_c0_g1::TRINITY_DN39348_c0_g1_i7::g.26::m.2  0.104   1  0.000   1  0.131   1  0.000   0.000 N  0.450      SignalP-noTM
TRINITY_DN39348_c0_g1::TRINITY_DN39348_c0_g1_i7::g.26::m.2  0.104   1  0.000   1  0.140   1  0.000   0.000 N  0.450      SignalP-noTM
TRINITY_DN39348_c0_g1::TRINITY_DN39348_c0_g1_i7::g.26::m.2  0.104   1  0.000   1  0.131   1  0.000   0.000 N  0.450      SignalP-noTM
TRINITY_DN39348_c0_g1::TRINITY_DN39348_c0_g1_i7::g.26::m.2  0.104   1  0.000   1  0.140   1  0.000   0.000 N  0.450      SignalP-noTM
TRINITY_DN39348_c0_g1::TRINITY_DN39348_c0_g1_i7::g.26::m.2  0.103   1  0.000   1  0.145   1  0.000   0.000 N  0.450      SignalP-noTM
TRINITY_DN39348_c0_g1::TRINITY_DN39348_c0_g1_i7::g.26::m.2  0.104   1  0.000   1  0.140   1  0.000   0.000 N  0.450      SignalP-noTM
TRINITY_DN39348_c0_g1::TRINITY_DN39348_c0_g1_i7::g.26::m.2  0.106   1  0.000   1  0.139   1  0.000   0.000 N  0.450      SignalP-noTM
TRINITY_DN39348_c0_g1::TRINITY_DN39348_c0_g1_i7::g.26::m.2  0.104   1  0.000   1  0.131   1  0.000   0.000 N  0.450      SignalP-noTM
TRINITY_DN39348_c0_g1::TRINITY_DN39348_c0_g1_i7::g.26::m.2  0.103   1  0.000   1  0.145   1  0.000   0.000 N  0.450      SignalP-noTM
TRINITY_DN39348_c0_g1::TRINITY_DN39348_c0_g1_i7::g.26::m.2  0.103   1  0.000   1  0.166   1  0.000   0.000 N  0.450      SignalP-noTM
TRINITY_DN39348_c0_g1::TRINITY_DN39348_c0_g1_i7::g.26::m.2  0.105   1  0.000   1  0.120   1  0.000   0.000 N  0.450      SignalP-noTM
TRINITY_DN39348_c0_g1::TRINITY_DN39348_c0_g1_i7::g.26::m.2  0.102   1  0.000   1  0.120   1  0.000   0.000 N  0.450      SignalP-noTM
TRINITY_DN39348_c0_g1::TRINITY_DN39348_c0_g1_i7::g.26::m.2  0.104   1  0.000   1  0.140   1  0.000   0.000 N  0.450      SignalP-noTM
TRINITY_DN39348_c0_g1::TRINITY_DN39348_c0_g1_i7::g.26::m.2  0.104   1  0.000   1  0.140   1  0.000   0.000 N  0.450      SignalP-noTM
TRINITY_DN39348_c0_g1::TRINITY_DN39348_c0_g1_i7::g.26::m.2  0.104   1  0.000   1  0.158   1  0.000   0.000 N  0.450      SignalP-noTM
TRINITY_DN39348_c0_g1::TRINITY_DN39348_c0_g1_i7::g.26::m.2  0.103   1  0.000   1  0.145   1  0.000   0.000 N  0.450      SignalP-noTM
TRINITY_DN39348_c0_g1::TRINITY_DN39348_c0_g1_i7::g.26::m.2  0.103   1  0.000   1  0.110   1  0.000   0.000 N  0.450      SignalP-noTM
TRINITY_DN39348_c0_g1::TRINITY_DN39348_c0_g1_i7::g.26::m.2  0.106   1  0.000   1  0.139   1  0.000   0.000 N  0.450      SignalP-noTM
TRINITY_DN39348_c0_g1::TRINITY_DN39348_c0_g1_i7::g.26::m.2!  0.104   1  0.000   1  0.130   1  0.000   0.000 N  0.450      SignalP-noTM
TRINITY_DN39348_c0_g1::TRINITY_DN39348_c0_g1_i7::g.26::m.2"  0.106   1  0.000   1  0.129   1  0.000   0.000 N  0.450      SignalP-noTM
TRINITY_DN39348_c0_g1::TRINITY_DN39348_c0_g1_i7::g.26::m.2#  0.104   1  0.000   1  0.159   1  0.000   0.000 N  0.450      SignalP-noTM
TRINITY_DN39348_c0_g1::TRINITY_DN39348_c0_g1_i7::g.26::m.2$  0.103   1  0.000   1  0.145   1  0.000   0.000 N  0.450      SignalP-noTM
TRINITY_DN39348_c0_g1::TRINITY_DN39348_c0_g1_i7::g.26::m.2%  0.104   1  0.000   1  0.131   1  0.000   0.000 N  0.450      SignalP-noTM
TRINITY_DN39348_c0_g1::TRINITY_DN39348_c0_g1_i7::g.26::m.2&  0.104   1  0.000   1  0.159   1  0.000   0.000 N  0.450      SignalP-noTM
TRINITY_DN39348_c0_g1::TRINITY_DN39348_c0_g1_i7::g.26::m.2'  0.104   1  0.000   1  0.138   1  0.000   0.000 N  0.450      SignalP-noTM
TRINITY_DN39348_c0_g1::TRINITY_DN39348_c0_g1_i7::g.26::m.2(  0.103   1  0.000   1  0.110   1  0.000   0.000 N  0.450      SignalP-noTM
TRINITY_DN39348_c0_g1::TRINITY_DN39348_c0_g1_i7::g.26::m.2)  0.104   1  0.000   1  0.146   1  0.000   0.000 N  0.450      SignalP-noTM
TRINITY_DN39348_c0_g1::TRINITY_DN39348_c0_g1_i7::g.26::m.2*  0.106   1  0.000   1  0.139   1  0.000   0.000 N  0.450      SignalP-noTM
TRINITY_DN39348_c0_g1::TRINITY_DN39348_c0_g1_i7::g.26::m.2+  0.102   1  0.000   1  0.120   1  0.000   0.000 N  0.450      SignalP-noTM
TRINITY_DN39348_c0_g1::TRINITY_DN39348_c0_g1_i7::g.26::m.2,  0.102   1  0.000   1  0.120   1  0.000   0.000 N  0.450      SignalP-noTM
TRINITY_DN39348_c0_g1::TRINITY_DN39348_c0_g1_i7::g.26::m.2-  0.104   1  0.000   1  0.158   1  0.000   0.000 N  0.450      SignalP-noTM
TRINITY_DN39348_c0_g1::TRINITY_DN39348_c0_g1_i7::g.26::m.2.  0.106   1  0.000   1  0.129   1  0.000   0.000 N  0.450      SignalP-noTM
TRINITY_DN39348_c0_g1::TRINITY_DN39348_c0_g1_i7::g.26::m.2/  0.104   1  0.000   1  0.140   1  0.000   0.000 N  0.450      SignalP-noTM
TRINITY_DN39348_c0_g1::TRINITY_DN39348_c0_g1_i7::g.26::m.20  0.102   1  0.000   1  0.120   1  0.000   0.000 N  0.450      SignalP-noTM
TRINITY_DN39348_c0_g1::TRINITY_DN39348_c0_g1_i7::g.26::m.21  0.105   1  0.000   1  0.120   1  0.000   0.000 N  0.450      SignalP-noTM
TRINITY_DN39348_c0_g1::TRINITY_DN39348_c0_g1_i7::g.26::m.22  0.104   1  0.000   1  0.140   1  0.000   0.000 N  0.450      SignalP-noTM
TRINITY_DN39348_c0_g1::TRINITY_DN39348_c0_g1_i7::g.26::m.23  0.104   1  0.000   1  0.140   1  0.000   0.000 N  0.450      SignalP-noTM
TRINITY_DN39348_c0_g1::TRINITY_DN39348_c0_g1_i7::g.26::m.24  0.103   1  0.000   1  0.145   1  0.000   0.000 N  0.450      SignalP-noTM
TRINITY_DN39348_c0_g1::TRINITY_DN39348_c0_g1_i7::g.26::m.25  0.106   1  0.000   1  0.139   1  0.000   0.000 N  0.450      SignalP-noTM
TRINITY_DN39348_c0_g1::TRINITY_DN39348_c0_g1_i7::g.26::m.26  0.101   1  0.000   1  0.121   1  0.000   0.000 N  0.450      SignalP-noTM
TRINITY_DN39348_c0_g1::TRINITY_DN39348_c0_g1_i7::g.26::m.27  0.103   2  0.000   1  0.121   1  0.000   0.000 N  0.450      SignalP-noTM
TRINITY_DN39348_c0_g1::TRINITY_DN39348_c0_g1_i7::g.26::m.28  0.103   2  0.000   1  0.121   1  0.000   0.000 N  0.450      SignalP-noTM
TRINITY_DN39348_c0_g1::TRINITY_DN39348_c0_g1_i7::g.26::m.29  0.103   2  0.000   1  0.121   1  0.000   0.000 N  0.450      SignalP-noTM
TRINITY_DN39348_c0_g1::TRINITY_DN39348_c0_g1_i7::g.26::m.2:  0.103   2  0.000   1  0.121   1  0.000   0.000 N  0.450      SignalP-noTM
TRINITY_DN39348_c0_g1::TRINITY_DN39348_c0_g1_i7::g.26::m.2;  0.103   2  0.000   1  0.121   1  0.000   0.000 N  0.450      SignalP-noTM
TRINITY_DN39348_c0_g1::TRINITY_DN39348_c0_g1_i7::g.26::m.2<  0.103   2  0.000   1  0.121   1  0.000   0.000 N  0.450      SignalP-noTM
TRINITY_DN39348_c0_g1::TRINITY_DN39348_c0_g1_i7::g.26::m.2=  0.104   8  0.000   1  0.121   1  0.000   0.000 N  0.450      SignalP-noTM
TRINITY_DN39348_c0_g1::TRINITY_DN39348_c0_g1_i7::g.26::m.2>  0.107   9  0.000   1  0.121   1  0.000   0.000 N  0.450      SignalP-noTM
TRINITY_DN39348_c0_g1::TRINITY_DN39348_c0_g1_i7::g.26::m.2?  0.107   9  0.000   1  0.121   1  0.000   0.000 N  0.450      SignalP-noTM
TRINITY_DN39348_c0_g1::TRINITY_DN39348_c0_g1_i7::g.26::m.2@  0.107   9  0.108  11  0.121   1  0.105   0.106 N  0.450      SignalP-noTM
TRINITY_DN39348_c0_g1::TRINITY_DN39348_c0_g1_i7::g.26::m.2A  0.107   9  0.108  11  0.121   1  0.105   0.106 N  0.450      SignalP-noTM
TRINITY_DN39348_c0_g1::TRINITY_DN39348_c0_g1_i7::g.26::m.2B  0.107   9  0.108  11  0.121   1  0.105   0.106 N  0.450      SignalP-noTM
TRINITY_DN39348_c0_g1::TRINITY_DN39348_c0_g1_i7::g.26::m.2C  0.107   9  0.108  11  0.121   1  0.105   0.106 N  0.450      SignalP-noTM
TRINITY_DN39348_c0_g1::TRINITY_DN39348_c0_g1_i7::g.26::m.2D  0.107   9  0.108  11  0.121   1  0.105   0.106 N  0.450      SignalP-noTM
TRINITY_DN39348_c0_g1::TRINITY_DN39348_c0_g1_i7::g.26::m.2E  0.107   9  0.108  11  0.121   1  0.105   0.106 N  0.450      SignalP-noTM
TRINITY_DN39348_c0_g1::TRINITY_DN39348_c0_g1_i7::g.26::m.2F  0.107   9  0.108  11  0.121   1  0.105   0.106 N  0.450      SignalP-noTM
TRINITY_DN39348_c0_g1::TRINITY_DN39348_c0_g1_i8::g.28::m.2  0.102   1  0.000   1  0.120   1  0.000   0.000 N  0.450      SignalP-noTM
TRINITY_DN39348_c0_g1::TRINITY_DN39348_c0_g1_i8::g.28::m.2  0.103   1  0.000   1  0.145   1  0.000   0.000 N  0.450      SignalP-noTM
TRINITY_DN39348_c0_g1::TRINITY_DN39348_c0_g1_i8::g.28::m.2  0.104   1  0.000   1  0.138   1  0.000   0.000 N  0.450      SignalP-noTM
TRINITY_DN39348_c0_g1::TRINITY_DN39348_c0_g1_i8::g.28::m.2  0.106   1  0.000   1  0.129   1  0.000   0.000 N  0.450      SignalP-noTM
TRINITY_DN39348_c0_g1::TRINITY_DN39348_c0_g1_i8::g.28::m.2  0.103   1  0.000   1  0.166   1  0.000   0.000 N  0.450      SignalP-noTM
TRINITY_DN39348_c0_g1::TRINITY_DN39348_c0_g1_i8::g.28::m.2  0.105   1  0.000   1  0.140   1  0.000   0.000 N  0.450      SignalP-noTM
TRINITY_DN39348_c0_g1::TRINITY_DN39348_c0_g1_i8::g.28::m.2  0.104   1  0.000   1  0.130   1  0.000   0.000 N  0.450      SignalP-noTM
TRINITY_DN39348_c0_g1::TRINITY_DN39348_c0_g1_i8::g.28::m.2  0.105   1  0.000   1  0.120   1  0.000   0.000 N  0.450      SignalP-noTM
TRINITY_DN39348_c0_g1::TRINITY_DN39348_c0_g1_i8::g.28::m.2  0.104   1  0.000   1  0.140   1  0.000   0.000 N  0.450      SignalP-noTM
                           0.000   1  0.000   1  0.000   1  0.000   0.000 N  0.500      SignalP-TM
TRINITY_DN39348_c0_g1::TRINITY_DN39348_c0_g1_i8::g.28::m.2  0.000   1  0.000   1  0.000   1  0.000   0.000 N  0.450      SignalP-noTM
0.120431                   0.000   1  0.000   1  0.000   1  0.000   0.000 N  0.450      SignalP-noTM
TRINITY_DN39348_c0_g1::TRINITY_DN39348_c0_g1_i8::g.28::m.2  0.103   1  0.000   1  0.166   1  0.000   0.000 N  0.450      SignalP-noTM
TRINITY_DN39348_c0_g1::TRINITY_DN39348_c0_g1_i8::g.28::m.2  0.104   1  0.000   1  0.131   1  0.000   0.000 N  0.450      SignalP-noTM
TRINITY_DN39348_c0_g1::TRINITY_DN39348_c0_g1_i8::g.28::m.2  0.106   1  0.000   1  0.129   1  0.000   0.000 N  0.450      SignalP-noTM
TRINITY_DN39348_c0_g1::TRINITY_DN39348_c0_g1_i8::g.28::m.2  0.104   1  0.000   1  0.131   1  0.000   0.000 N  0.450      SignalP-noTM
TRINITY_DN39348_c0_g1::TRINITY_DN39348_c0_g1_i8::g.28::m.2  0.104   1  0.000   1  0.140   1  0.000   0.000 N  0.450      SignalP-noTM
TRINITY_DN39348_c0_g1::TRINITY_DN39348_c0_g1_i8::g.28::m.2  0.104   1  0.000   1  0.131   1  0.000   0.000 N  0.450      SignalP-noTM
TRINITY_DN39348_c0_g1::TRINITY_DN39348_c0_g1_i8::g.28::m.2  0.104   1  0.000   1  0.140   1  0.000   0.000 N  0.450      SignalP-noTM
TRINITY_DN39348_c0_g1::TRINITY_DN39348_c0_g1_i8::g.28::m.2  0.104   1  0.000   1  0.130   1  0.000   0.000 N  0.450      SignalP-noTM
TRINITY_DN39348_c0_g1::TRINITY_DN39348_c0_g1_i8::g.28::m.2  0.103   1  0.000   1  0.145   1  0.000   0.000 N  0.450      SignalP-noTM
TRINITY_DN39348_c0_g1::TRINITY_DN39348_c0_g1_i8::g.28::m.2  0.103   1  0.000   1  0.110   1  0.000   0.000 N  0.450      SignalP-noTM
TRINITY_DN39348_c0_g1::TRINITY_DN39348_c0_g1_i8::g.28::m.2  0.106   1  0.000   1  0.139   1  0.000   0.000 N  0.450      SignalP-noTM
TRINITY_DN39348_c0_g1::TRINITY_DN39348_c0_g1_i8::g.28::m.2  0.104   1  0.000   1  0.130   1  0.000   0.000 N  0.450      SignalP-noTM
TRINITY_DN39348_c0_g1::TRINITY_DN39348_c0_g1_i8::g.28::m.2  0.106   1  0.000   1  0.129   1  0.000   0.000 N  0.450      SignalP-noTM
TRINITY_DN39348_c0_g1::TRINITY_DN39348_c0_g1_i8::g.28::m.2  0.104   1  0.000   1  0.159   1  0.000   0.000 N  0.450      SignalP-noTM
TRINITY_DN39348_c0_g1::TRINITY_DN39348_c0_g1_i8::g.28::m.2  0.103   1  0.000   1  0.145   1  0.000   0.000 N  0.450      SignalP-noTM
TRINITY_DN39348_c0_g1::TRINITY_DN39348_c0_g1_i8::g.28::m.2  0.104   1  0.000   1  0.131   1  0.000   0.000 N  0.450      SignalP-noTM
TRINITY_DN39348_c0_g1::TRINITY_DN39348_c0_g1_i8::g.28::m.2  0.104   1  0.000   1  0.159   1  0.000   0.000 N  0.450      SignalP-noTM
TRINITY_DN39348_c0_g1::TRINITY_DN39348_c0_g1_i8::g.28::m.2  0.104   1  0.000   1  0.138   1  0.000   0.000 N  0.450      SignalP-noTM
TRINITY_DN39348_c0_g1::TRINITY_DN39348_c0_g1_i8::g.28::m.2  0.103   1  0.000   1  0.110   1  0.000   0.000 N  0.450      SignalP-noTM
TRINITY_DN39348_c0_g1::TRINITY_DN39348_c0_g1_i8::g.28::m.2  0.104   1  0.000   1  0.146   1  0.000   0.000 N  0.450      SignalP-noTM
TRINITY_DN39348_c0_g1::TRINITY_DN39348_c0_g1_i8::g.28::m.2  0.106   1  0.000   1  0.139   1  0.000   0.000 N  0.450      SignalP-noTM
TRINITY_DN39348_c0_g1::TRINITY_DN39348_c0_g1_i8::g.28::m.2!  0.102   1  0.000   1  0.120   1  0.000   0.000 N  0.450      SignalP-noTM
TRINITY_DN39348_c0_g1::TRINITY_DN39348_c0_g1_i8::g.28::m.2"  0.102   1  0.000   1  0.120   1  0.000   0.000 N  0.450      SignalP-noTM
TRINITY_DN39348_c0_g1::TRINITY_DN39348_c0_g1_i8::g.28::m.2#  0.104   1  0.000   1  0.158   1  0.000   0.000 N  0.450      SignalP-noTM
TRINITY_DN39348_c0_g1::TRINITY_DN39348_c0_g1_i8::g.28::m.2$  0.106   1  0.000   1  0.129   1  0.000   0.000 N  0.450      SignalP-noTM
TRINITY_DN39348_c0_g1::TRINITY_DN39348_c0_g1_i8::g.28::m.2%  0.104   1  0.000   1  0.140   1  0.000   0.000 N  0.450      SignalP-noTM
TRINITY_DN39348_c0_g1::TRINITY_DN39348_c0_g1_i8::g.28::m.2&  0.102   1  0.000   1  0.120   1  0.000   0.000 N  0.450      SignalP-noTM
TRINITY_DN39348_c0_g1::TRINITY_DN39348_c0_g1_i8::g.28::m.2'  0.105   1  0.000   1  0.120   1  0.000   0.000 N  0.450      SignalP-noTM
TRINITY_DN39348_c0_g1::TRINITY_DN39348_c0_g1_i8::g.28::m.2(  0.104   1  0.000   1  0.140   1  0.000   0.000 N  0.450      SignalP-noTM
TRINITY_DN39348_c0_g1::TRINITY_DN39348_c0_g1_i8::g.28::m.2)  0.104   1  0.000   1  0.140   1  0.000   0.000 N  0.450      SignalP-noTM
TRINITY_DN39348_c0_g1::TRINITY_DN39348_c0_g1_i8::g.28::m.2*  0.103   1  0.000   1  0.145   1  0.000   0.000 N  0.450      SignalP-noTM
TRINITY_DN39348_c0_g1::TRINITY_DN39348_c0_g1_i8::g.28::m.2+  0.106   1  0.000   1  0.139   1  0.000   0.000 N  0.450      SignalP-noTM
TRINITY_DN39348_c0_g1::TRINITY_DN39348_c0_g1_i8::g.28::m.2,  0.103   1  0.000   1  0.166   1  0.000   0.000 N  0.450      SignalP-noTM
TRINITY_DN39348_c0_g1::TRINITY_DN39348_c0_g1_i8::g.28::m.2-  0.104   1  0.000   1  0.130   1  0.000   0.000 N  0.450      SignalP-noTM
TRINITY_DN39348_c0_g1::TRINITY_DN39348_c0_g1_i8::g.28::m.2.  0.106   1  0.000   1  0.129   1  0.000   0.000 N  0.450      SignalP-noTM
TRINITY_DN39348_c0_g1::TRINITY_DN39348_c0_g1_i8::g.28::m.2/  0.106   1  0.000   1  0.129   1  0.000   0.000 N  0.450      SignalP-noTM
TRINITY_DN39348_c0_g1::TRINITY_DN39348_c0_g1_i8::g.28::m.20  0.104   1  0.000   1  0.130   1  0.000   0.000 N  0.450      SignalP-noTM
TRINITY_DN39348_c0_g1::TRINITY_DN39348_c0_g1_i8::g.28::m.21  0.103   1  0.000   1  0.145   1  0.000   0.000 N  0.450      SignalP-noTM
TRINITY_DN39348_c0_g1::TRINITY_DN39348_c0_g1_i8::g.28::m.22  0.104   1  0.000   1  0.138   1  0.000   0.000 N  0.450      SignalP-noTM
TRINITY_DN39348_c0_g1::TRINITY_DN39348_c0_g1_i8::g.28::m.23  0.106   1  0.000   1  0.139   1  0.000   0.000 N  0.450      SignalP-noTM
TRINITY_DN39348_c0_g1::TRINITY_DN39348_c0_g1_i8::g.28::m.24  0.105   1  0.000   1  0.120   1  0.000   0.000 N  0.450      SignalP-noTM
TRINITY_DN39348_c0_g1::TRINITY_DN39348_c0_g1_i8::g.28::m.25  0.106   1  0.000   1  0.129   1  0.000   0.000 N  0.450      SignalP-noTM
TRINITY_DN39348_c0_g1::TRINITY_DN39348_c0_g1_i8::g.28::m.26  0.104   1  0.000   1  0.158   1  0.000   0.000 N  0.450      SignalP-noTM
TRINITY_DN39348_c0_g1::TRINITY_DN39348_c0_g1_i8::g.28::m.27  0.103   1  0.000   1  0.145   1  0.000   0.000 N  0.450      SignalP-noTM
TRINITY_DN39348_c0_g1::TRINITY_DN39348_c0_g1_i8::g.28::m.28  0.103   1  0.000   1  0.112   1  0.000   0.000 N  0.450      SignalP-noTM
TRINITY_DN39348_c0_g1::TRINITY_DN39348_c0_g1_i8::g.28::m.29  0.103   1  0.000   1  0.112   1  0.000   0.000 N  0.450      SignalP-noTM
TRINITY_DN39348_c0_g1::TRINITY_DN39348_c0_g1_i8::g.28::m.2:  0.103   3  0.000   1  0.112   1  0.000   0.000 N  0.450      SignalP-noTM
TRINITY_DN39348_c0_g1::TRINITY_DN39348_c0_g1_i8::g.28::m.2;  0.103   3  0.000   1  0.112   1  0.000   0.000 N  0.450      SignalP-noTM
TRINITY_DN39348_c0_g1::TRINITY_DN39348_c0_g1_i8::g.28::m.2<  0.103   3  0.000   1  0.112   1  0.000   0.000 N  0.450      SignalP-noTM
TRINITY_DN39348_c0_g1::TRINITY_DN39348_c0_g1_i8::g.28::m.2=  0.103   3  0.000   1  0.112   1  0.000   0.000 N  0.450      SignalP-noTM
TRINITY_DN39348_c0_g1::TRINITY_DN39348_c0_g1_i8::g.28::m.2>  0.106   7  0.000   1  0.112   1  0.000   0.000 N  0.450      SignalP-noTM
TRINITY_DN39348_c0_g1::TRINITY_DN39348_c0_g1_i8::g.28::m.2?  0.106   7  0.000   1  0.112   1  0.000   0.000 N  0.450      SignalP-noTM
TRINITY_DN39348_c0_g1::TRINITY_DN39348_c0_g1_i8::g.28::m.2@  0.106   7  0.000   1  0.112   1  0.000   0.000 N  0.450      SignalP-noTM
TRINITY_DN39348_c0_g1::TRINITY_DN39348_c0_g1_i8::g.28::m.2A  0.106   7  0.000   1  0.112   1  0.000   0.000 N  0.450      SignalP-noTM
TRINITY_DN39348_c0_g1::TRINITY_DN39348_c0_g1_i8::g.28::m.2B  0.106   7  0.101  11  0.112   1  0.100   0.100 N  0.450      SignalP-noTM
TRINITY_DN39348_c0_g1::TRINITY_DN39348_c0_g1_i8::g.28::m.2C  0.106   7  0.102  12  0.112   1  0.098   0.100 N  0.450      SignalP-noTM
TRINITY_DN39348_c0_g1::TRINITY_DN39348_c0_g1_i8::g.28::m.2D  0.106   7  0.102  12  0.112   1  0.098   0.100 N  0.450      SignalP-noTM
TRINITY_DN39348_c0_g1::TRINITY_DN39348_c0_g1_i8::g.28::m.2E  0.106   7  0.102  12  0.112   1  0.098   0.100 N  0.450      SignalP-noTM
TRINITY_DN39348_c0_g1::TRINITY_DN39348_c0_g1_i8::g.28::m.2F  0.106   7  0.102  12  0.112   1  0.098   0.100 N  0.450      SignalP-noTM
TRINITY_DN39348_c0_g1::TRINITY_DN39348_c0_g1_i9::g.30::m.3  0.102   1  0.000   1  0.120   1  0.000   0.000 N  0.450      SignalP-noTM
TRINITY_DN39348_c0_g1::TRINITY_DN39348_c0_g1_i9::g.30::m.3  0.103   1  0.000   1  0.145   1  0.000   0.000 N  0.450      SignalP-noTM
TRINITY_DN39348_c0_g1::TRINITY_DN39348_c0_g1_i9::g.30::m.3  0.104   1  0.000   1  0.138   1  0.000   0.000 N  0.450      SignalP-noTM
TRINITY_DN39348_c0_g1::TRINITY_DN39348_c0_g1_i9::g.30::m.3  0.106   1  0.000   1  0.129   1  0.000   0.000 N  0.450      SignalP-noTM
TRINITY_DN39348_c0_g1::TRINITY_DN39348_c0_g1_i9::g.30::m.3  0.103   1  0.000   1  0.166   1  0.000   0.000 N  0.450      SignalP-noTM
TRINITY_DN39348_c0_g1::TRINITY_DN39348_c0_g1_i9::g.30::m.3  0.105   1  0.000   1  0.140   1  0.000   0.000 N  0.450      SignalP-noTM
TRINITY_DN39348_c0_g1::TRINITY_DN39348_c0_g1_i9::g.30::m.3  0.104   1  0.000   1  0.130   1  0.000   0.000 N  0.450      SignalP-noTM
TRINITY_DN39348_c0_g1::TRINITY_DN39348_c0_g1_i9::g.30::m.3  0.105   1  0.000   1  0.120   1  0.000   0.000 N  0.450      SignalP-noTM
TRINITY_DN39348_c0_g1::TRINITY_DN39348_c0_g1_i9::g.30::m.3  0.104   1  0.000   1  0.140   1  0.000   0.000 N  0.450      SignalP-noTM
                           0.000   1  0.000   1  0.000   1  0.000   0.000 N  0.500      SignalP-TM
TRINITY_DN39348_c0_g1::TRINITY_DN39348_c0_g1_i9::g.30::m.3  0.000   1  0.000   1  0.000   1  0.000   0.000 N  0.450      SignalP-noTM
0.120431                   0.000   1  0.000   1  0.000   1  0.000   0.000 N  0.450      SignalP-noTM
TRINITY_DN39348_c0_g1::TRINITY_DN39348_c0_g1_i9::g.30::m.3  0.103   1  0.000   1  0.166   1  0.000   0.000 N  0.450      SignalP-noTM
TRINITY_DN39348_c0_g1::TRINITY_DN39348_c0_g1_i9::g.30::m.3  0.104   1  0.000   1  0.131   1  0.000   0.000 N  0.450      SignalP-noTM
TRINITY_DN39348_c0_g1::TRINITY_DN39348_c0_g1_i9::g.30::m.3  0.106   1  0.000   1  0.129   1  0.000   0.000 N  0.450      SignalP-noTM
TRINITY_DN39348_c0_g1::TRINITY_DN39348_c0_g1_i9::g.30::m.3  0.104   1  0.000   1  0.131   1  0.000   0.000 N  0.450      SignalP-noTM
TRINITY_DN39348_c0_g1::TRINITY_DN39348_c0_g1_i9::g.30::m.3  0.104   1  0.000   1  0.140   1  0.000   0.000 N  0.450      SignalP-noTM
TRINITY_DN39348_c0_g1::TRINITY_DN39348_c0_g1_i9::g.30::m.3  0.104   1  0.000   1  0.131   1  0.000   0.000 N  0.450      SignalP-noTM
TRINITY_DN39348_c0_g1::TRINITY_DN39348_c0_g1_i9::g.30::m.3  0.104   1  0.000   1  0.140   1  0.000   0.000 N  0.450      SignalP-noTM
TRINITY_DN39348_c0_g1::TRINITY_DN39348_c0_g1_i9::g.30::m.3  0.103   1  0.000   1  0.145   1  0.000   0.000 N  0.450      SignalP-noTM
TRINITY_DN39348_c0_g1::TRINITY_DN39348_c0_g1_i9::g.30::m.3  0.104   1  0.000   1  0.140   1  0.000   0.000 N  0.450      SignalP-noTM
TRINITY_DN39348_c0_g1::TRINITY_DN39348_c0_g1_i9::g.30::m.3  0.106   1  0.000   1  0.139   1  0.000   0.000 N  0.450      SignalP-noTM
TRINITY_DN39348_c0_g1::TRINITY_DN39348_c0_g1_i9::g.30::m.3  0.104   1  0.000   1  0.131   1  0.000   0.000 N  0.450      SignalP-noTM
TRINITY_DN39348_c0_g1::TRINITY_DN39348_c0_g1_i9::g.30::m.3  0.103   1  0.000   1  0.145   1  0.000   0.000 N  0.450      SignalP-noTM
TRINITY_DN39348_c0_g1::TRINITY_DN39348_c0_g1_i9::g.30::m.3  0.103   1  0.000   1  0.166   1  0.000   0.000 N  0.450      SignalP-noTM
TRINITY_DN39348_c0_g1::TRINITY_DN39348_c0_g1_i9::g.30::m.3  0.105   1  0.000   1  0.120   1  0.000   0.000 N  0.450      SignalP-noTM
TRINITY_DN39348_c0_g1::TRINITY_DN39348_c0_g1_i9::g.30::m.3  0.102   1  0.000   1  0.120   1  0.000   0.000 N  0.450      SignalP-noTM
TRINITY_DN39348_c0_g1::TRINITY_DN39348_c0_g1_i9::g.30::m.3  0.104   1  0.000   1  0.140   1  0.000   0.000 N  0.450      SignalP-noTM
TRINITY_DN39348_c0_g1::TRINITY_DN39348_c0_g1_i9::g.30::m.3  0.104   1  0.000   1  0.140   1  0.000   0.000 N  0.450      SignalP-noTM
TRINITY_DN39348_c0_g1::TRINITY_DN39348_c0_g1_i9::g.30::m.3  0.104   1  0.000   1  0.158   1  0.000   0.000 N  0.450      SignalP-noTM
TRINITY_DN39348_c0_g1::TRINITY_DN39348_c0_g1_i9::g.30::m.3  0.103   1  0.000   1  0.145   1  0.000   0.000 N  0.450      SignalP-noTM
TRINITY_DN39348_c0_g1::TRINITY_DN39348_c0_g1_i9::g.30::m.3  0.103   1  0.000   1  0.110   1  0.000   0.000 N  0.450      SignalP-noTM
TRINITY_DN39348_c0_g1::TRINITY_DN39348_c0_g1_i9::g.30::m.3  0.106   1  0.000   1  0.139   1  0.000   0.000 N  0.450      SignalP-noTM
TRINITY_DN39348_c0_g1::TRINITY_DN39348_c0_g1_i9::g.30::m.3!  0.104   1  0.000   1  0.130   1  0.000   0.000 N  0.450      SignalP-noTM
TRINITY_DN39348_c0_g1::TRINITY_DN39348_c0_g1_i9::g.30::m.3"  0.106   1  0.000   1  0.129   1  0.000   0.000 N  0.450      SignalP-noTM
TRINITY_DN39348_c0_g1::TRINITY_DN39348_c0_g1_i9::g.30::m.3#  0.104   1  0.000   1  0.159   1  0.000   0.000 N  0.450      SignalP-noTM
TRINITY_DN39348_c0_g1::TRINITY_DN39348_c0_g1_i9::g.30::m.3$  0.103   1  0.000   1  0.145   1  0.000   0.000 N  0.450      SignalP-noTM
TRINITY_DN39348_c0_g1::TRINITY_DN39348_c0_g1_i9::g.30::m.3%  0.104   1  0.000   1  0.131   1  0.000   0.000 N  0.450      SignalP-noTM
TRINITY_DN39348_c0_g1::TRINITY_DN39348_c0_g1_i9::g.30::m.3&  0.104   1  0.000   1  0.159   1  0.000   0.000 N  0.450      SignalP-noTM
TRINITY_DN39348_c0_g1::TRINITY_DN39348_c0_g1_i9::g.30::m.3'  0.104   1  0.000   1  0.138   1  0.000   0.000 N  0.450      SignalP-noTM
TRINITY_DN39348_c0_g1::TRINITY_DN39348_c0_g1_i9::g.30::m.3(  0.103   1  0.000   1  0.110   1  0.000   0.000 N  0.450      SignalP-noTM
TRINITY_DN39348_c0_g1::TRINITY_DN39348_c0_g1_i9::g.30::m.3)  0.104   1  0.000   1  0.146   1  0.000   0.000 N  0.450      SignalP-noTM
TRINITY_DN39348_c0_g1::TRINITY_DN39348_c0_g1_i9::g.30::m.3*  0.106   1  0.000   1  0.139   1  0.000   0.000 N  0.450      SignalP-noTM
TRINITY_DN39348_c0_g1::TRINITY_DN39348_c0_g1_i9::g.30::m.3+  0.102   1  0.000   1  0.120   1  0.000   0.000 N  0.450      SignalP-noTM
TRINITY_DN39348_c0_g1::TRINITY_DN39348_c0_g1_i9::g.30::m.3,  0.102   1  0.000   1  0.120   1  0.000   0.000 N  0.450      SignalP-noTM
TRINITY_DN39348_c0_g1::TRINITY_DN39348_c0_g1_i9::g.30::m.3-  0.104   1  0.000   1  0.158   1  0.000   0.000 N  0.450      SignalP-noTM
TRINITY_DN39348_c0_g1::TRINITY_DN39348_c0_g1_i9::g.30::m.3.  0.106   1  0.000   1  0.129   1  0.000   0.000 N  0.450      SignalP-noTM
TRINITY_DN39348_c0_g1::TRINITY_DN39348_c0_g1_i9::g.30::m.3/  0.104   1  0.000   1  0.140   1  0.000   0.000 N  0.450      SignalP-noTM
TRINITY_DN39348_c0_g1::TRINITY_DN39348_c0_g1_i9::g.30::m.30  0.104   1  0.000   1  0.100   1  0.000   0.000 N  0.450      SignalP-noTM
TRINITY_DN39348_c0_g1::TRINITY_DN39348_c0_g1_i9::g.30::m.31  0.104   2  0.000   1  0.117   2  0.000   0.000 N  0.450      SignalP-noTM
TRINITY_DN39348_c0_g1::TRINITY_DN39348_c0_g1_i9::g.30::m.32  0.104   2  0.000   1  0.123   3  0.000   0.000 N  0.450      SignalP-noTM
TRINITY_DN39348_c0_g1::TRINITY_DN39348_c0_g1_i9::g.30::m.33  0.105   4  0.000   1  0.130   4  0.000   0.000 N  0.450      SignalP-noTM
TRINITY_DN39348_c0_g1::TRINITY_DN39348_c0_g1_i9::g.30::m.34  0.105   4  0.000   1  0.130   4  0.000   0.000 N  0.450      SignalP-noTM
TRINITY_DN39348_c0_g1::TRINITY_DN39348_c0_g1_i9::g.30::m.35  0.105   4  0.000   1  0.130   4  0.000   0.000 N  0.450      SignalP-noTM
TRINITY_DN39348_c0_g1::TRINITY_DN39348_c0_g1_i9::g.30::m.36  0.105   4  0.000   1  0.130   4  0.000   0.000 N  0.450      SignalP-noTM
TRINITY_DN39348_c0_g1::TRINITY_DN39348_c0_g1_i9::g.30::m.37  0.107   8  0.000   1  0.130   4  0.000   0.000 N  0.450      SignalP-noTM
TRINITY_DN39348_c0_g1::TRINITY_DN39348_c0_g1_i9::g.30::m.38  0.107   8  0.000   1  0.130   4  0.000   0.000 N  0.450      SignalP-noTM
TRINITY_DN39348_c0_g1::TRINITY_DN39348_c0_g1_i9::g.30::m.39  0.107   8  0.000   1  0.130   4  0.000   0.000 N  0.450      SignalP-noTM
TRINITY_DN39348_c0_g1::TRINITY_DN39348_c0_g1_i9::g.30::m.3:  0.107   8  0.100  11  0.130   4  0.106   0.103 N  0.450      SignalP-noTM
TRINITY_DN39348_c0_g1::TRINITY_DN39348_c0_g1_i9::g.30::m.3;  0.107   8  0.100  11  0.130   4  0.106   0.103 N  0.450      SignalP-noTM
TRINITY_DN39348_c0_g1::TRINITY_DN39348_c0_g1_i9::g.30::m.3<  0.107   8  0.100  11  0.130   4  0.106   0.103 N  0.450      SignalP-noTM
TRINITY_DN39348_c0_g1::TRINITY_DN39348_c0_g1_i9::g.30::m.3=  0.107   8  0.100  14  0.130   4  0.101   0.101 N  0.450      SignalP-noTM
TRINITY_DN39348_c0_g1::TRINITY_DN39348_c0_g1_i9::g.30::m.3>  0.107   8  0.103  15  0.130   4  0.101   0.102 N  0.450      SignalP-noTM
TRINITY_DN39348_c0_g1::TRINITY_DN39348_c0_g1_i9::g.30::m.3?  0.107   8  0.103  15  0.130   4  0.101   0.102 N  0.450      SignalP-noTM
TRINITY_DN39348_c0_g1::TRINITY_DN39348_c0_g1_i9::g.30::m.3@  0.107   8  0.103  15  0.130   4  0.101   0.102 N  0.450      SignalP-noTM
TRINITY_DN39348_c0_g1::TRINITY_DN39348_c0_g1_i9::g.30::m.3A  0.107   8  0.103  15  0.130   4  0.101   0.102 N  0.450      SignalP-noTM
TRINITY_DN39348_c0_g1::TRINITY_DN39348_c0_g1_i9::g.30::m.3B  0.107   8  0.103  15  0.130   4  0.101   0.102 N  0.450      SignalP-noTM
TRINITY_DN39348_c0_g1::TRINITY_DN39348_c0_g1_i9::g.30::m.3C  0.107   8  0.103  15  0.130   4  0.101   0.102 N  0.450      SignalP-noTM
TRINITY_DN39348_c0_g1::TRINITY_DN39348_c0_g1_i9::g.30::m.3D  0.107   8  0.103  15  0.130   4  0.101   0.102 N  0.450      SignalP-noTM
TRINITY_DN39348_c0_g1::TRINITY_DN39348_c0_g1_i9::g.30::m.3E  0.107   8  0.103  15  0.130   4  0.101   0.102 N  0.450      SignalP-noTM
TRINITY_DN39348_c0_g1::TRINITY_DN39348_c0_g1_i9::g.30::m.3F  0.107   8  0.103  23  0.130   4  0.101   0.102 N  0.450      SignalP-noTM
TRINITY_DN39348_c0_g1::TRINITY_DN39348_c0_g1_i9::g.32::m.3  0.105   1  0.000   1  0.140   1  0.000   0.000 N  0.450      SignalP-noTM
TRINITY_DN39348_c0_g1::TRINITY_DN39348_c0_g1_i9::g.32::m.3  0.104   1  0.000   1  0.130   1  0.000   0.000 N  0.450      SignalP-noTM
TRINITY_DN39348_c0_g1::TRINITY_DN39348_c0_g1_i9::g.32::m.3  0.104   1  0.000   1  0.121   1  0.000   0.000 N  0.450      SignalP-noTM
TRINITY_DN39348_c0_g1::TRINITY_DN39348_c0_g1_i9::g.32::m.3  0.104   1  0.000   1  0.121   1  0.000   0.000 N  0.450      SignalP-noTM
TRINITY_DN39348_c0_g1::TRINITY_DN39348_c0_g1_i9::g.32::m.3  0.104   1  0.000   1  0.140   1  0.000   0.000 N  0.450      SignalP-noTM
TRINITY_DN39348_c0_g1::TRINITY_DN39348_c0_g1_i9::g.32::m.3  0.104   1  0.000   1  0.158   1  0.000   0.000 N  0.450      SignalP-noTM
TRINITY_DN39348_c0_g1::TRINITY_DN39348_c0_g1_i9::g.32::m.3  0.103   1  0.000   1  0.110   1  0.000   0.000 N  0.450      SignalP-noTM
TRINITY_DN39348_c0_g1::TRINITY_DN39348_c0_g1_i9::g.32::m.3  0.106   1  0.000   1  0.129   1  0.000   0.000 N  0.450      SignalP-noTM
TRINITY_DN39348_c0_g1::TRINITY_DN39348_c0_g1_i9::g.32::m.3  0.103   1  0.000   1  0.166   1  0.000   0.000 N  0.450      SignalP-noTM
                           0.000   1  0.000   1  0.000   1  0.000   0.000 N  0.500      SignalP-TM
TRINITY_DN39348_c0_g1::TRINITY_DN39348_c0_g1_i9::g.32::m.3  0.000   1  0.000   1  0.000   1  0.000   0.000 N  0.450      SignalP-noTM
0.157699                   0.000   1  0.000   1  0.000   1  0.000   0.000 N  0.450      SignalP-noTM
TRINITY_DN39348_c0_g1::TRINITY_DN39348_c0_g1_i9::g.32::m.3  0.104   1  0.000   1  0.140   1  0.000   0.000 N  0.450      SignalP-noTM
TRINITY_DN39348_c0_g1::TRINITY_DN39348_c0_g1_i9::g.32::m.3  0.106   1  0.000   1  0.139   1  0.000   0.000 N  0.450      SignalP-noTM
TRINITY_DN39348_c0_g1::TRINITY_DN39348_c0_g1_i9::g.32::m.3  0.105   1  0.000   1  0.120   1  0.000   0.000 N  0.450      SignalP-noTM
TRINITY_DN39348_c0_g1::TRINITY_DN39348_c0_g1_i9::g.32::m.3  0.104   1  0.000   1  0.158   1  0.000   0.000 N  0.450      SignalP-noTM
TRINITY_DN39348_c0_g1::TRINITY_DN39348_c0_g1_i9::g.32::m.3  0.106   1  0.000   1  0.139   1  0.000   0.000 N  0.450      SignalP-noTM
TRINITY_DN39348_c0_g1::TRINITY_DN39348_c0_g1_i9::g.32::m.3  0.105   1  0.000   1  0.120   1  0.000   0.000 N  0.450      SignalP-noTM
TRINITY_DN39348_c0_g1::TRINITY_DN39348_c0_g1_i9::g.32::m.3  0.104   1  0.000   1  0.131   1  0.000   0.000 N  0.450      SignalP-noTM
TRINITY_DN39348_c0_g1::TRINITY_DN39348_c0_g1_i9::g.32::m.3  0.102   1  0.000   1  0.120   1  0.000   0.000 N  0.450      SignalP-noTM
TRINITY_DN39348_c0_g1::TRINITY_DN39348_c0_g1_i9::g.32::m.3  0.103   1  0.000   1  0.166   1  0.000   0.000 N  0.450      SignalP-noTM
TRINITY_DN39348_c0_g1::TRINITY_DN39348_c0_g1_i9::g.32::m.3  0.106   1  0.000   1  0.139   1  0.000   0.000 N  0.450      SignalP-noTM
TRINITY_DN39348_c0_g1::TRINITY_DN39348_c0_g1_i9::g.32::m.3  0.104   1  0.000   1  0.161   1  0.000   0.000 N  0.450      SignalP-noTM
TRINITY_DN39348_c0_g1::TRINITY_DN39348_c0_g1_i9::g.32::m.3  0.104   1  0.000   1  0.131   1  0.000   0.000 N  0.450      SignalP-noTM
TRINITY_DN39348_c0_g1::TRINITY_DN39348_c0_g1_i9::g.32::m.3  0.104   1  0.000   1  0.121   1  0.000   0.000 N  0.450      SignalP-noTM
TRINITY_DN39348_c0_g1::TRINITY_DN39348_c0_g1_i9::g.32::m.3  0.104   1  0.000   1  0.138   1  0.000   0.000 N  0.450      SignalP-noTM
TRINITY_DN39348_c0_g1::TRINITY_DN39348_c0_g1_i9::g.32::m.3  0.103   1  0.000   1  0.166   1  0.000   0.000 N  0.450      SignalP-noTM
TRINITY_DN39348_c0_g1::TRINITY_DN39348_c0_g1_i9::g.32::m.3  0.102   1  0.000   1  0.120   1  0.000   0.000 N  0.450      SignalP-noTM
TRINITY_DN39348_c0_g1::TRINITY_DN39348_c0_g1_i9::g.32::m.3  0.102   1  0.000   1  0.120   1  0.000   0.000 N  0.450      SignalP-noTM
TRINITY_DN39348_c0_g1::TRINITY_DN39348_c0_g1_i9::g.32::m.3  0.103   1  0.000   1  0.110   1  0.000   0.000 N  0.450      SignalP-noTM
TRINITY_DN39348_c0_g1::TRINITY_DN39348_c0_g1_i9::g.32::m.3  0.104   1  0.000   1  0.140   1  0.000   0.000 N  0.450      SignalP-noTM
TRINITY_DN39348_c0_g1::TRINITY_DN39348_c0_g1_i9::g.32::m.3  0.104   1  0.000   1  0.138   1  0.000   0.000 N  0.450      SignalP-noTM
TRINITY_DN39348_c0_g1::TRINITY_DN39348_c0_g1_i9::g.32::m.3  0.105   1  0.000   1  0.120   1  0.000   0.000 N  0.450      SignalP-noTM
TRINITY_DN39348_c0_g1::TRINITY_DN39348_c0_g1_i9::g.32::m.3!  0.103   1  0.000   1  0.166   1  0.000   0.000 N  0.450      SignalP-noTM
TRINITY_DN39348_c0_g1::TRINITY_DN39348_c0_g1_i9::g.32::m.3"  0.104   1  0.000   1  0.138   1  0.000   0.000 N  0.450      SignalP-noTM
TRINITY_DN39348_c0_g1::TRINITY_DN39348_c0_g1_i9::g.32::m.3#  0.105   1  0.000   1  0.120   1  0.000   0.000 N  0.450      SignalP-noTM
TRINITY_DN39348_c0_g1::TRINITY_DN39348_c0_g1_i9::g.32::m.3$  0.103   1  0.000   1  0.145   1  0.000   0.000 N  0.450      SignalP-noTM
TRINITY_DN39348_c0_g1::TRINITY_DN39348_c0_g1_i9::g.32::m.3%  0.104   1  0.000   1  0.131   1  0.000   0.000 N  0.450      SignalP-noTM
TRINITY_DN39348_c0_g1::TRINITY_DN39348_c0_g1_i9::g.32::m.3&  0.104   1  0.000   1  0.140   1  0.000   0.000 N  0.450      SignalP-noTM
TRINITY_DN39348_c0_g1::TRINITY_DN39348_c0_g1_i9::g.32::m.3'  0.104   1  0.000   1  0.138   1  0.000   0.000 N  0.450      SignalP-noTM
TRINITY_DN39348_c0_g1::TRINITY_DN39348_c0_g1_i9::g.32::m.3(  0.104   1  0.000   1  0.140   1  0.000   0.000 N  0.450      SignalP-noTM
TRINITY_DN39348_c0_g1::TRINITY_DN39348_c0_g1_i9::g.32::m.3)  0.106   1  0.000   1  0.129   1  0.000   0.000 N  0.450      SignalP-noTM
TRINITY_DN39348_c0_g1::TRINITY_DN39348_c0_g1_i9::g.32::m.3*  0.104   1  0.000   1  0.146   1  0.000   0.000 N  0.450      SignalP-noTM
TRINITY_DN39348_c0_g1::TRINITY_DN39348_c0_g1_i9::g.32::m.3+  0.103   1  0.000   1  0.166   1  0.000   0.000 N  0.450      SignalP-noTM
TRINITY_DN39348_c0_g1::TRINITY_DN39348_c0_g1_i9::g.32::m.3,  0.103   1  0.000   1  0.198   1  0.000   0.000 N  0.450      SignalP-noTM
TRINITY_DN39348_c0_g1::TRINITY_DN39348_c0_g1_i9::g.32::m.3-  0.105   1  0.000   1  0.120   1  0.000   0.000 N  0.450      SignalP-noTM
TRINITY_DN39348_c0_g1::TRINITY_DN39348_c0_g1_i9::g.32::m.3.  0.104   1  0.000   1  0.158   1  0.000   0.000 N  0.450      SignalP-noTM
TRINITY_DN39348_c0_g1::TRINITY_DN39348_c0_g1_i9::g.32::m.3/  0.104   1  0.000   1  0.130   1  0.000   0.000 N  0.450      SignalP-noTM
TRINITY_DN39348_c0_g1::TRINITY_DN39348_c0_g1_i9::g.32::m.30  0.104   1  0.000   1  0.140   1  0.000   0.000 N  0.450      SignalP-noTM
TRINITY_DN39348_c0_g1::TRINITY_DN39348_c0_g1_i9::g.32::m.31  0.104   1  0.000   1  0.158   1  0.000   0.000 N  0.450      SignalP-noTM
TRINITY_DN39348_c0_g1::TRINITY_DN39348_c0_g1_i9::g.32::m.32  0.102   1  0.000   1  0.100   1  0.000   0.000 N  0.450      SignalP-noTM
TRINITY_DN39348_c0_g1::TRINITY_DN39348_c0_g1_i9::g.32::m.33  0.102   1  0.000   1  0.111   2  0.000   0.000 N  0.450      SignalP-noTM
TRINITY_DN39348_c0_g1::TRINITY_DN39348_c0_g1_i9::g.32::m.34  0.103   3  0.000   1  0.111   2  0.000   0.000 N  0.450      SignalP-noTM
TRINITY_DN39348_c0_g1::TRINITY_DN39348_c0_g1_i9::g.32::m.35  0.108   4  0.000   1  0.111   2  0.000   0.000 N  0.450      SignalP-noTM
TRINITY_DN39348_c0_g1::TRINITY_DN39348_c0_g1_i9::g.32::m.36  0.108   4  0.000   1  0.111   2  0.000   0.000 N  0.450      SignalP-noTM
TRINITY_DN39348_c0_g1::TRINITY_DN39348_c0_g1_i9::g.32::m.37  0.108   4  0.000   1  0.111   2  0.000   0.000 N  0.450      SignalP-noTM
TRINITY_DN39348_c0_g1::TRINITY_DN39348_c0_g1_i9::g.32::m.38  0.108   4  0.000   1  0.111   2  0.000   0.000 N  0.450      SignalP-noTM
TRINITY_DN39348_c0_g1::TRINITY_DN39348_c0_g1_i9::g.32::m.39  0.108   4  0.000   1  0.119   8  0.000   0.000 N  0.450      SignalP-noTM
TRINITY_DN39348_c0_g1::TRINITY_DN39348_c0_g1_i9::g.32::m.3:  0.108   4  0.000   1  0.130   9  0.000   0.000 N  0.450      SignalP-noTM
TRINITY_DN39348_c0_g1::TRINITY_DN39348_c0_g1_i9::g.32::m.3;  0.108   4  0.000   1  0.130   9  0.000   0.000 N  0.450      SignalP-noTM
TRINITY_DN39348_c0_g1::TRINITY_DN39348_c0_g1_i9::g.32::m.3<  0.108   4  0.101  11  0.130   9  0.110   0.106 N  0.450      SignalP-noTM
TRINITY_DN39348_c0_g1::TRINITY_DN39348_c0_g1_i9::g.32::m.3=  0.108   4  0.105  12  0.130   9  0.111   0.108 N  0.450      SignalP-noTM
TRINITY_DN39348_c0_g1::TRINITY_DN39348_c0_g1_i9::g.32::m.3>  0.108   4  0.105  13  0.130   9  0.110   0.108 N  0.450      SignalP-noTM
TRINITY_DN39348_c0_g1::TRINITY_DN39348_c0_g1_i9::g.32::m.3?  0.108   4  0.105  13  0.130   9  0.110   0.108 N  0.450      SignalP-noTM
TRINITY_DN39348_c0_g1::TRINITY_DN39348_c0_g1_i9::g.32::m.3@  0.108   4  0.105  13  0.130   9  0.110   0.108 N  0.450      SignalP-noTM
TRINITY_DN39348_c0_g1::TRINITY_DN39348_c0_g1_i9::g.32::m.3A  0.108   4  0.105  13  0.130   9  0.110   0.108 N  0.450      SignalP-noTM
TRINITY_DN39348_c0_g1::TRINITY_DN39348_c0_g1_i9::g.32::m.3B  0.108   4  0.105  13  0.130   9  0.110   0.108 N  0.450      SignalP-noTM
TRINITY_DN39348_c0_g1::TRINITY_DN39348_c0_g1_i9::g.32::m.3C  0.108   4  0.105  13  0.130   9  0.110   0.108 N  0.450      SignalP-noTM
TRINITY_DN39348_c0_g1::TRINITY_DN39348_c0_g1_i9::g.32::m.3D  0.108   4  0.105  13  0.130   9  0.110   0.108 N  0.450      SignalP-noTM
TRINITY_DN39348_c0_g1::TRINITY_DN39348_c0_g1_i9::g.32::m.3E  0.108   4  0.105  13  0.130   9  0.110   0.108 N  0.450      SignalP-noTM
TRINITY_DN39348_c0_g1::TRINITY_DN39348_c0_g1_i9::g.32::m.3F  0.108  21  0.107  21  0.130   9  0.106   0.107 N  0.450      SignalP-noTM
TRINITY_DN39348_c0_g1::TRINITY_DN39348_c0_g1_i10::g.33::m.  0.102   1  0.000   1  0.120   1  0.000   0.000 N  0.450      SignalP-noTM
TRINITY_DN39348_c0_g1::TRINITY_DN39348_c0_g1_i10::g.33::m.  0.103   1  0.000   1  0.145   1  0.000   0.000 N  0.450      SignalP-noTM
TRINITY_DN39348_c0_g1::TRINITY_DN39348_c0_g1_i10::g.33::m.  0.104   1  0.000   1  0.138   1  0.000   0.000 N  0.450      SignalP-noTM
TRINITY_DN39348_c0_g1::TRINITY_DN39348_c0_g1_i10::g.33::m.  0.106   1  0.000   1  0.129   1  0.000   0.000 N  0.450      SignalP-noTM
TRINITY_DN39348_c0_g1::TRINITY_DN39348_c0_g1_i10::g.33::m.  0.103   1  0.000   1  0.166   1  0.000   0.000 N  0.450      SignalP-noTM
TRINITY_DN39348_c0_g1::TRINITY_DN39348_c0_g1_i10::g.33::m.  0.105   1  0.000   1  0.140   1  0.000   0.000 N  0.450      SignalP-noTM
TRINITY_DN39348_c0_g1::TRINITY_DN39348_c0_g1_i10::g.33::m.  0.104   1  0.000   1  0.130   1  0.000   0.000 N  0.450      SignalP-noTM
TRINITY_DN39348_c0_g1::TRINITY_DN39348_c0_g1_i10::g.33::m.  0.105   1  0.000   1  0.120   1  0.000   0.000 N  0.450      SignalP-noTM
TRINITY_DN39348_c0_g1::TRINITY_DN39348_c0_g1_i10::g.33::m.  0.104   1  0.000   1  0.140   1  0.000   0.000 N  0.450      SignalP-noTM
                           0.000   1  0.000   1  0.000   1  0.000   0.000 N  0.500      SignalP-TM
TRINITY_DN39348_c0_g1::TRINITY_DN39348_c0_g1_i10::g.33::m.  0.000   1  0.000   1  0.000   1  0.000   0.000 N  0.450      SignalP-noTM
0.120431                   0.000   1  0.000   1  0.000   1  0.000   0.000 N  0.450      SignalP-noTM
TRINITY_DN39348_c0_g1::TRINITY_DN39348_c0_g1_i10::g.33::m.  0.103   1  0.000   1  0.166   1  0.000   0.000 N  0.450      SignalP-noTM
TRINITY_DN39348_c0_g1::TRINITY_DN39348_c0_g1_i10::g.33::m.  0.104   1  0.000   1  0.131   1  0.000   0.000 N  0.450      SignalP-noTM
TRINITY_DN39348_c0_g1::TRINITY_DN39348_c0_g1_i10::g.33::m.  0.106   1  0.000   1  0.129   1  0.000   0.000 N  0.450      SignalP-noTM
TRINITY_DN39348_c0_g1::TRINITY_DN39348_c0_g1_i10::g.33::m.  0.104   1  0.000   1  0.131   1  0.000   0.000 N  0.450      SignalP-noTM
TRINITY_DN39348_c0_g1::TRINITY_DN39348_c0_g1_i10::g.33::m.  0.104   1  0.000   1  0.140   1  0.000   0.000 N  0.450      SignalP-noTM
TRINITY_DN39348_c0_g1::TRINITY_DN39348_c0_g1_i10::g.33::m.  0.104   1  0.000   1  0.131   1  0.000   0.000 N  0.450      SignalP-noTM
TRINITY_DN39348_c0_g1::TRINITY_DN39348_c0_g1_i10::g.33::m.  0.104   1  0.000   1  0.140   1  0.000   0.000 N  0.450      SignalP-noTM
TRINITY_DN39348_c0_g1::TRINITY_DN39348_c0_g1_i10::g.33::m.  0.103   1  0.000   1  0.145   1  0.000   0.000 N  0.450      SignalP-noTM
TRINITY_DN39348_c0_g1::TRINITY_DN39348_c0_g1_i10::g.33::m.  0.104   1  0.000   1  0.140   1  0.000   0.000 N  0.450      SignalP-noTM
TRINITY_DN39348_c0_g1::TRINITY_DN39348_c0_g1_i10::g.33::m.  0.106   1  0.000   1  0.139   1  0.000   0.000 N  0.450      SignalP-noTM
TRINITY_DN39348_c0_g1::TRINITY_DN39348_c0_g1_i10::g.33::m.  0.104   1  0.000   1  0.131   1  0.000   0.000 N  0.450      SignalP-noTM
TRINITY_DN39348_c0_g1::TRINITY_DN39348_c0_g1_i10::g.33::m.  0.103   1  0.000   1  0.145   1  0.000   0.000 N  0.450      SignalP-noTM
TRINITY_DN39348_c0_g1::TRINITY_DN39348_c0_g1_i10::g.33::m.  0.103   1  0.000   1  0.166   1  0.000   0.000 N  0.450      SignalP-noTM
TRINITY_DN39348_c0_g1::TRINITY_DN39348_c0_g1_i10::g.33::m.  0.105   1  0.000   1  0.120   1  0.000   0.000 N  0.450      SignalP-noTM
TRINITY_DN39348_c0_g1::TRINITY_DN39348_c0_g1_i10::g.33::m.  0.102   1  0.000   1  0.120   1  0.000   0.000 N  0.450      SignalP-noTM
TRINITY_DN39348_c0_g1::TRINITY_DN39348_c0_g1_i10::g.33::m.  0.104   1  0.000   1  0.140   1  0.000   0.000 N  0.450      SignalP-noTM
TRINITY_DN39348_c0_g1::TRINITY_DN39348_c0_g1_i10::g.33::m.  0.104   1  0.000   1  0.140   1  0.000   0.000 N  0.450      SignalP-noTM
TRINITY_DN39348_c0_g1::TRINITY_DN39348_c0_g1_i10::g.33::m.  0.104   1  0.000   1  0.158   1  0.000   0.000 N  0.450      SignalP-noTM
TRINITY_DN39348_c0_g1::TRINITY_DN39348_c0_g1_i10::g.33::m.  0.103   1  0.000   1  0.145   1  0.000   0.000 N  0.450      SignalP-noTM
TRINITY_DN39348_c0_g1::TRINITY_DN39348_c0_g1_i10::g.33::m.  0.103   1  0.000   1  0.110   1  0.000   0.000 N  0.450      SignalP-noTM
TRINITY_DN39348_c0_g1::TRINITY_DN39348_c0_g1_i10::g.33::m.  0.106   1  0.000   1  0.139   1  0.000   0.000 N  0.450      SignalP-noTM
TRINITY_DN39348_c0_g1::TRINITY_DN39348_c0_g1_i10::g.33::m.!  0.104   1  0.000   1  0.130   1  0.000   0.000 N  0.450      SignalP-noTM
TRINITY_DN39348_c0_g1::TRINITY_DN39348_c0_g1_i10::g.33::m."  0.106   1  0.000   1  0.129   1  0.000   0.000 N  0.450      SignalP-noTM
TRINITY_DN39348_c0_g1::TRINITY_DN39348_c0_g1_i10::g.33::m.#  0.104   1  0.000   1  0.159   1  0.000   0.000 N  0.450      SignalP-noTM
TRINITY_DN39348_c0_g1::TRINITY_DN39348_c0_g1_i10::g.33::m.$  0.103   1  0.000   1  0.145   1  0.000   0.000 N  0.450      SignalP-noTM
TRINITY_DN39348_c0_g1::TRINITY_DN39348_c0_g1_i10::g.33::m.%  0.104   1  0.000   1  0.131   1  0.000   0.000 N  0.450      SignalP-noTM
TRINITY_DN39348_c0_g1::TRINITY_DN39348_c0_g1_i10::g.33::m.&  0.104   1  0.000   1  0.159   1  0.000   0.000 N  0.450      SignalP-noTM
TRINITY_DN39348_c0_g1::TRINITY_DN39348_c0_g1_i10::g.33::m.'  0.104   1  0.000   1  0.138   1  0.000   0.000 N  0.450      SignalP-noTM
TRINITY_DN39348_c0_g1::TRINITY_DN39348_c0_g1_i10::g.33::m.(  0.103   1  0.000   1  0.110   1  0.000   0.000 N  0.450      SignalP-noTM
TRINITY_DN39348_c0_g1::TRINITY_DN39348_c0_g1_i10::g.33::m.)  0.104   1  0.000   1  0.146   1  0.000   0.000 N  0.450      SignalP-noTM
TRINITY_DN39348_c0_g1::TRINITY_DN39348_c0_g1_i10::g.33::m.*  0.106   1  0.000   1  0.139   1  0.000   0.000 N  0.450      SignalP-noTM
TRINITY_DN39348_c0_g1::TRINITY_DN39348_c0_g1_i10::g.33::m.+  0.102   1  0.000   1  0.120   1  0.000   0.000 N  0.450      SignalP-noTM
TRINITY_DN39348_c0_g1::TRINITY_DN39348_c0_g1_i10::g.33::m.,  0.102   1  0.000   1  0.120   1  0.000   0.000 N  0.450      SignalP-noTM
TRINITY_DN39348_c0_g1::TRINITY_DN39348_c0_g1_i10::g.33::m.-  0.104   1  0.000   1  0.158   1  0.000   0.000 N  0.450      SignalP-noTM
TRINITY_DN39348_c0_g1::TRINITY_DN39348_c0_g1_i10::g.33::m..  0.106   1  0.000   1  0.129   1  0.000   0.000 N  0.450      SignalP-noTM
TRINITY_DN39348_c0_g1::TRINITY_DN39348_c0_g1_i10::g.33::m./  0.104   1  0.000   1  0.140   1  0.000   0.000 N  0.450      SignalP-noTM
TRINITY_DN39348_c0_g1::TRINITY_DN39348_c0_g1_i10::g.33::m.0  0.102   1  0.000   1  0.120   1  0.000   0.000 N  0.450      SignalP-noTM
TRINITY_DN39348_c0_g1::TRINITY_DN39348_c0_g1_i10::g.33::m.1  0.105   1  0.000   1  0.120   1  0.000   0.000 N  0.450      SignalP-noTM
TRINITY_DN39348_c0_g1::TRINITY_DN39348_c0_g1_i10::g.33::m.2  0.104   1  0.000   1  0.140   1  0.000   0.000 N  0.450      SignalP-noTM
TRINITY_DN39348_c0_g1::TRINITY_DN39348_c0_g1_i10::g.33::m.3  0.104   1  0.000   1  0.140   1  0.000   0.000 N  0.450      SignalP-noTM
TRINITY_DN39348_c0_g1::TRINITY_DN39348_c0_g1_i10::g.33::m.4  0.103   1  0.000   1  0.145   1  0.000   0.000 N  0.450      SignalP-noTM
TRINITY_DN39348_c0_g1::TRINITY_DN39348_c0_g1_i10::g.33::m.5  0.106   1  0.000   1  0.139   1  0.000   0.000 N  0.450      SignalP-noTM
TRINITY_DN39348_c0_g1::TRINITY_DN39348_c0_g1_i10::g.33::m.6  0.103   1  0.000   1  0.166   1  0.000   0.000 N  0.450      SignalP-noTM
TRINITY_DN39348_c0_g1::TRINITY_DN39348_c0_g1_i10::g.33::m.7  0.104   1  0.000   1  0.130   1  0.000   0.000 N  0.450      SignalP-noTM
TRINITY_DN39348_c0_g1::TRINITY_DN39348_c0_g1_i10::g.33::m.8  0.106   1  0.000   1  0.129   1  0.000   0.000 N  0.450      SignalP-noTM
TRINITY_DN39348_c0_g1::TRINITY_DN39348_c0_g1_i10::g.33::m.9  0.106   1  0.000   1  0.129   1  0.000   0.000 N  0.450      SignalP-noTM
TRINITY_DN39348_c0_g1::TRINITY_DN39348_c0_g1_i10::g.33::m.:  0.104   1  0.000   1  0.130   1  0.000   0.000 N  0.450      SignalP-noTM
TRINITY_DN39348_c0_g1::TRINITY_DN39348_c0_g1_i10::g.33::m.;  0.103   1  0.000   1  0.145   1  0.000   0.000 N  0.450      SignalP-noTM
TRINITY_DN39348_c0_g1::TRINITY_DN39348_c0_g1_i10::g.33::m.<  0.104   1  0.000   1  0.138   1  0.000   0.000 N  0.450      SignalP-noTM
TRINITY_DN39348_c0_g1::TRINITY_DN39348_c0_g1_i10::g.33::m.=  0.106   1  0.000   1  0.139   1  0.000   0.000 N  0.450      SignalP-noTM
TRINITY_DN39348_c0_g1::TRINITY_DN39348_c0_g1_i10::g.33::m.>  0.105   1  0.000   1  0.120   1  0.000   0.000 N  0.450      SignalP-noTM
TRINITY_DN39348_c0_g1::TRINITY_DN39348_c0_g1_i10::g.33::m.?  0.106   1  0.000   1  0.129   1  0.000   0.000 N  0.450      SignalP-noTM
TRINITY_DN39348_c0_g1::TRINITY_DN39348_c0_g1_i10::g.33::m.@  0.104   1  0.000   1  0.158   1  0.000   0.000 N  0.450      SignalP-noTM
TRINITY_DN39348_c0_g1::TRINITY_DN39348_c0_g1_i10::g.33::m.A  0.103   1  0.000   1  0.145   1  0.000   0.000 N  0.450      SignalP-noTM
TRINITY_DN39348_c0_g1::TRINITY_DN39348_c0_g1_i10::g.33::m.B  0.106   1  0.000   1  0.129   1  0.000   0.000 N  0.450      SignalP-noTM
TRINITY_DN39348_c0_g1::TRINITY_DN39348_c0_g1_i10::g.33::m.C  0.104   1  0.000   1  0.131   1  0.000   0.000 N  0.450      SignalP-noTM
TRINITY_DN39348_c0_g1::TRINITY_DN39348_c0_g1_i10::g.33::m.D  0.102   1  0.000   1  0.120   1  0.000   0.000 N  0.450      SignalP-noTM
TRINITY_DN39348_c0_g1::TRINITY_DN39348_c0_g1_i10::g.33::m.E  0.104   1  0.000   1  0.140   1  0.000   0.000 N  0.450      SignalP-noTM
TRINITY_DN39348_c0_g1::TRINITY_DN39348_c0_g1_i10::g.33::m.F  0.102   1  0.000   1  0.120   1  0.000   0.000 N  0.450      SignalP-noTM
TRINITY_DN39348_c0_g1::TRINITY_DN39348_c0_g1_i10::g.35::m.  0.105   1  0.000   1  0.140   1  0.000   0.000 N  0.450      SignalP-noTM
TRINITY_DN39348_c0_g1::TRINITY_DN39348_c0_g1_i10::g.35::m.  0.104   1  0.000   1  0.130   1  0.000   0.000 N  0.450      SignalP-noTM
TRINITY_DN39348_c0_g1::TRINITY_DN39348_c0_g1_i10::g.35::m.  0.104   1  0.000   1  0.121   1  0.000   0.000 N  0.450      SignalP-noTM
TRINITY_DN39348_c0_g1::TRINITY_DN39348_c0_g1_i10::g.35::m.  0.104   1  0.000   1  0.121   1  0.000   0.000 N  0.450      SignalP-noTM
TRINITY_DN39348_c0_g1::TRINITY_DN39348_c0_g1_i10::g.35::m.  0.104   1  0.000   1  0.140   1  0.000   0.000 N  0.450      SignalP-noTM
TRINITY_DN39348_c0_g1::TRINITY_DN39348_c0_g1_i10::g.35::m.  0.104   1  0.000   1  0.158   1  0.000   0.000 N  0.450      SignalP-noTM
TRINITY_DN39348_c0_g1::TRINITY_DN39348_c0_g1_i10::g.35::m.  0.103   1  0.000   1  0.110   1  0.000   0.000 N  0.450      SignalP-noTM
TRINITY_DN39348_c0_g1::TRINITY_DN39348_c0_g1_i10::g.35::m.  0.106   1  0.000   1  0.129   1  0.000   0.000 N  0.450      SignalP-noTM
TRINITY_DN39348_c0_g1::TRINITY_DN39348_c0_g1_i10::g.35::m.  0.103   1  0.000   1  0.166   1  0.000   0.000 N  0.450      SignalP-noTM
                           0.000   1  0.000   1  0.000   1  0.000   0.000 N  0.500      SignalP-TM
TRINITY_DN39348_c0_g1::TRINITY_DN39348_c0_g1_i10::g.35::m.  0.000   1  0.000   1  0.000   1  0.000   0.000 N  0.450      SignalP-noTM
0.157699                   0.000   1  0.000   1  0.000   1  0.000   0.000 N  0.450      SignalP-noTM
TRINITY_DN39348_c0_g1::TRINITY_DN39348_c0_g1_i10::g.35::m.  0.104   1  0.000   1  0.140   1  0.000   0.000 N  0.450      SignalP-noTM
TRINITY_DN39348_c0_g1::TRINITY_DN39348_c0_g1_i10::g.35::m.  0.106   1  0.000   1  0.139   1  0.000   0.000 N  0.450      SignalP-noTM
TRINITY_DN39348_c0_g1::TRINITY_DN39348_c0_g1_i10::g.35::m.  0.105   1  0.000   1  0.120   1  0.000   0.000 N  0.450      SignalP-noTM
TRINITY_DN39348_c0_g1::TRINITY_DN39348_c0_g1_i10::g.35::m.  0.104   1  0.000   1  0.158   1  0.000   0.000 N  0.450      SignalP-noTM
TRINITY_DN39348_c0_g1::TRINITY_DN39348_c0_g1_i10::g.35::m.  0.106   1  0.000   1  0.139   1  0.000   0.000 N  0.450      SignalP-noTM
TRINITY_DN39348_c0_g1::TRINITY_DN39348_c0_g1_i10::g.35::m.  0.105   1  0.000   1  0.120   1  0.000   0.000 N  0.450      SignalP-noTM
TRINITY_DN39348_c0_g1::TRINITY_DN39348_c0_g1_i10::g.35::m.  0.104   1  0.000   1  0.131   1  0.000   0.000 N  0.450      SignalP-noTM
TRINITY_DN39348_c0_g1::TRINITY_DN39348_c0_g1_i10::g.35::m.  0.102   1  0.000   1  0.120   1  0.000   0.000 N  0.450      SignalP-noTM
TRINITY_DN39348_c0_g1::TRINITY_DN39348_c0_g1_i10::g.35::m.  0.103   1  0.000   1  0.166   1  0.000   0.000 N  0.450      SignalP-noTM
TRINITY_DN39348_c0_g1::TRINITY_DN39348_c0_g1_i10::g.35::m.  0.106   1  0.000   1  0.139   1  0.000   0.000 N  0.450      SignalP-noTM
TRINITY_DN39348_c0_g1::TRINITY_DN39348_c0_g1_i10::g.35::m.  0.104   1  0.000   1  0.161   1  0.000   0.000 N  0.450      SignalP-noTM
TRINITY_DN39348_c0_g1::TRINITY_DN39348_c0_g1_i10::g.35::m.  0.104   1  0.000   1  0.131   1  0.000   0.000 N  0.450      SignalP-noTM
TRINITY_DN39348_c0_g1::TRINITY_DN39348_c0_g1_i10::g.35::m.  0.104   1  0.000   1  0.121   1  0.000   0.000 N  0.450      SignalP-noTM
TRINITY_DN39348_c0_g1::TRINITY_DN39348_c0_g1_i10::g.35::m.  0.104   1  0.000   1  0.138   1  0.000   0.000 N  0.450      SignalP-noTM
TRINITY_DN39348_c0_g1::TRINITY_DN39348_c0_g1_i10::g.35::m.  0.103   1  0.000   1  0.166   1  0.000   0.000 N  0.450      SignalP-noTM
TRINITY_DN39348_c0_g1::TRINITY_DN39348_c0_g1_i10::g.35::m.  0.102   1  0.000   1  0.120   1  0.000   0.000 N  0.450      SignalP-noTM
TRINITY_DN39348_c0_g1::TRINITY_DN39348_c0_g1_i10::g.35::m.  0.102   1  0.000   1  0.120   1  0.000   0.000 N  0.450      SignalP-noTM
TRINITY_DN39348_c0_g1::TRINITY_DN39348_c0_g1_i10::g.35::m.  0.103   1  0.000   1  0.110   1  0.000   0.000 N  0.450      SignalP-noTM
TRINITY_DN39348_c0_g1::TRINITY_DN39348_c0_g1_i10::g.35::m.  0.104   1  0.000   1  0.140   1  0.000   0.000 N  0.450      SignalP-noTM
TRINITY_DN39348_c0_g1::TRINITY_DN39348_c0_g1_i10::g.35::m.  0.104   1  0.000   1  0.138   1  0.000   0.000 N  0.450      SignalP-noTM
TRINITY_DN39348_c0_g1::TRINITY_DN39348_c0_g1_i10::g.35::m.  0.105   1  0.000   1  0.120   1  0.000   0.000 N  0.450      SignalP-noTM
TRINITY_DN39348_c0_g1::TRINITY_DN39348_c0_g1_i10::g.35::m.!  0.103   1  0.000   1  0.166   1  0.000   0.000 N  0.450      SignalP-noTM
TRINITY_DN39348_c0_g1::TRINITY_DN39348_c0_g1_i10::g.35::m."  0.104   1  0.000   1  0.138   1  0.000   0.000 N  0.450      SignalP-noTM
TRINITY_DN39348_c0_g1::TRINITY_DN39348_c0_g1_i10::g.35::m.#  0.105   1  0.000   1  0.120   1  0.000   0.000 N  0.450      SignalP-noTM
TRINITY_DN39348_c0_g1::TRINITY_DN39348_c0_g1_i10::g.35::m.$  0.103   1  0.000   1  0.145   1  0.000   0.000 N  0.450      SignalP-noTM
TRINITY_DN39348_c0_g1::TRINITY_DN39348_c0_g1_i10::g.35::m.%  0.104   1  0.000   1  0.131   1  0.000   0.000 N  0.450      SignalP-noTM
TRINITY_DN39348_c0_g1::TRINITY_DN39348_c0_g1_i10::g.35::m.&  0.104   1  0.000   1  0.140   1  0.000   0.000 N  0.450      SignalP-noTM
TRINITY_DN39348_c0_g1::TRINITY_DN39348_c0_g1_i10::g.35::m.'  0.104   1  0.000   1  0.138   1  0.000   0.000 N  0.450      SignalP-noTM
TRINITY_DN39348_c0_g1::TRINITY_DN39348_c0_g1_i10::g.35::m.(  0.104   1  0.000   1  0.140   1  0.000   0.000 N  0.450      SignalP-noTM
TRINITY_DN39348_c0_g1::TRINITY_DN39348_c0_g1_i10::g.35::m.)  0.106   1  0.000   1  0.129   1  0.000   0.000 N  0.450      SignalP-noTM
TRINITY_DN39348_c0_g1::TRINITY_DN39348_c0_g1_i10::g.35::m.*  0.104   1  0.000   1  0.146   1  0.000   0.000 N  0.450      SignalP-noTM
TRINITY_DN39348_c0_g1::TRINITY_DN39348_c0_g1_i10::g.35::m.+  0.103   1  0.000   1  0.166   1  0.000   0.000 N  0.450      SignalP-noTM
TRINITY_DN39348_c0_g1::TRINITY_DN39348_c0_g1_i10::g.35::m.,  0.103   1  0.000   1  0.198   1  0.000   0.000 N  0.450      SignalP-noTM
TRINITY_DN39348_c0_g1::TRINITY_DN39348_c0_g1_i10::g.35::m.-  0.105   1  0.000   1  0.120   1  0.000   0.000 N  0.450      SignalP-noTM
TRINITY_DN39348_c0_g1::TRINITY_DN39348_c0_g1_i10::g.35::m..  0.104   1  0.000   1  0.158   1  0.000   0.000 N  0.450      SignalP-noTM
TRINITY_DN39348_c0_g1::TRINITY_DN39348_c0_g1_i10::g.35::m./  0.104   1  0.000   1  0.130   1  0.000   0.000 N  0.450      SignalP-noTM
TRINITY_DN39348_c0_g1::TRINITY_DN39348_c0_g1_i10::g.35::m.0  0.104   1  0.000   1  0.140   1  0.000   0.000 N  0.450      SignalP-noTM
TRINITY_DN39348_c0_g1::TRINITY_DN39348_c0_g1_i10::g.35::m.1  0.104   1  0.000   1  0.158   1  0.000   0.000 N  0.450      SignalP-noTM
TRINITY_DN39348_c0_g1::TRINITY_DN39348_c0_g1_i10::g.35::m.2  0.104   1  0.000   1  0.131   1  0.000   0.000 N  0.450      SignalP-noTM
TRINITY_DN39348_c0_g1::TRINITY_DN39348_c0_g1_i10::g.35::m.3  0.104   1  0.000   1  0.140   1  0.000   0.000 N  0.450      SignalP-noTM
TRINITY_DN39348_c0_g1::TRINITY_DN39348_c0_g1_i10::g.35::m.4  0.103   1  0.000   1  0.110   1  0.000   0.000 N  0.450      SignalP-noTM
TRINITY_DN39348_c0_g1::TRINITY_DN39348_c0_g1_i10::g.35::m.5  0.106   1  0.000   1  0.139   1  0.000   0.000 N  0.450      SignalP-noTM
TRINITY_DN39348_c0_g1::TRINITY_DN39348_c0_g1_i10::g.35::m.6  0.106   1  0.000   1  0.129   1  0.000   0.000 N  0.450      SignalP-noTM
TRINITY_DN39348_c0_g1::TRINITY_DN39348_c0_g1_i10::g.35::m.7  0.104   1  0.000   1  0.158   1  0.000   0.000 N  0.450      SignalP-noTM
TRINITY_DN39348_c0_g1::TRINITY_DN39348_c0_g1_i10::g.35::m.8  0.104   1  0.000   1  0.146   1  0.000   0.000 N  0.450      SignalP-noTM
TRINITY_DN39348_c0_g1::TRINITY_DN39348_c0_g1_i10::g.35::m.9  0.104   1  0.000   1  0.140   1  0.000   0.000 N  0.450      SignalP-noTM
TRINITY_DN39348_c0_g1::TRINITY_DN39348_c0_g1_i10::g.35::m.:  0.104   1  0.000   1  0.138   1  0.000   0.000 N  0.450      SignalP-noTM
TRINITY_DN39348_c0_g1::TRINITY_DN39348_c0_g1_i10::g.35::m.;  0.104   1  0.000   1  0.131   1  0.000   0.000 N  0.450      SignalP-noTM
TRINITY_DN39348_c0_g1::TRINITY_DN39348_c0_g1_i10::g.35::m.<  0.104   1  0.000   1  0.161   1  0.000   0.000 N  0.450      SignalP-noTM
TRINITY_DN39348_c0_g1::TRINITY_DN39348_c0_g1_i10::g.35::m.=  0.106   1  0.000   1  0.139   1  0.000   0.000 N  0.450      SignalP-noTM
TRINITY_DN39348_c0_g1::TRINITY_DN39348_c0_g1_i10::g.35::m.>  0.103   1  0.000   1  0.145   1  0.000   0.000 N  0.450      SignalP-noTM
TRINITY_DN39348_c0_g1::TRINITY_DN39348_c0_g1_i10::g.35::m.?  0.104   1  0.000   1  0.158   1  0.000   0.000 N  0.450      SignalP-noTM
TRINITY_DN39348_c0_g1::TRINITY_DN39348_c0_g1_i10::g.35::m.@  0.104   1  0.000   1  0.158   1  0.000   0.000 N  0.450      SignalP-noTM
TRINITY_DN39348_c0_g1::TRINITY_DN39348_c0_g1_i10::g.35::m.A  0.103   1  0.000   1  0.166   1  0.000   0.000 N  0.450      SignalP-noTM
TRINITY_DN39348_c0_g1::TRINITY_DN39348_c0_g1_i10::g.35::m.B  0.104   1  0.000   1  0.131   1  0.000   0.000 N  0.450      SignalP-noTM
TRINITY_DN39348_c0_g1::TRINITY_DN39348_c0_g1_i10::g.35::m.C  0.103   1  0.000   1  0.110   1  0.000   0.000 N  0.450      SignalP-noTM
TRINITY_DN39348_c0_g1::TRINITY_DN39348_c0_g1_i10::g.35::m.D  0.104   1  0.000   1  0.159   1  0.000   0.000 N  0.450      SignalP-noTM
TRINITY_DN39348_c0_g1::TRINITY_DN39348_c0_g1_i10::g.35::m.E  0.106   1  0.000   1  0.139   1  0.000   0.000 N  0.450      SignalP-noTM
TRINITY_DN39348_c0_g1::TRINITY_DN39348_c0_g1_i10::g.35::m.F  0.104   1  0.000   1  0.158   1  0.000   0.000 N  0.450      SignalP-noTM
TRINITY_DN39348_c0_g1::TRINITY_DN39348_c0_g1_i11::g.36::m.  0.102   1  0.000   1  0.120   1  0.000   0.000 N  0.450      SignalP-noTM
TRINITY_DN39348_c0_g1::TRINITY_DN39348_c0_g1_i11::g.36::m.  0.103   1  0.000   1  0.145   1  0.000   0.000 N  0.450      SignalP-noTM
TRINITY_DN39348_c0_g1::TRINITY_DN39348_c0_g1_i11::g.36::m.  0.104   1  0.000   1  0.138   1  0.000   0.000 N  0.450      SignalP-noTM
TRINITY_DN39348_c0_g1::TRINITY_DN39348_c0_g1_i11::g.36::m.  0.106   1  0.000   1  0.129   1  0.000   0.000 N  0.450      SignalP-noTM
TRINITY_DN39348_c0_g1::TRINITY_DN39348_c0_g1_i11::g.36::m.  0.103   1  0.000   1  0.166   1  0.000   0.000 N  0.450      SignalP-noTM
TRINITY_DN39348_c0_g1::TRINITY_DN39348_c0_g1_i11::g.36::m.  0.105   1  0.000   1  0.140   1  0.000   0.000 N  0.450      SignalP-noTM
TRINITY_DN39348_c0_g1::TRINITY_DN39348_c0_g1_i11::g.36::m.  0.104   1  0.000   1  0.130   1  0.000   0.000 N  0.450      SignalP-noTM
TRINITY_DN39348_c0_g1::TRINITY_DN39348_c0_g1_i11::g.36::m.  0.105   1  0.000   1  0.120   1  0.000   0.000 N  0.450      SignalP-noTM
TRINITY_DN39348_c0_g1::TRINITY_DN39348_c0_g1_i11::g.36::m.  0.104   1  0.000   1  0.140   1  0.000   0.000 N  0.450      SignalP-noTM
                           0.000   1  0.000   1  0.000   1  0.000   0.000 N  0.500      SignalP-TM
TRINITY_DN39348_c0_g1::TRINITY_DN39348_c0_g1_i11::g.36::m.  0.000   1  0.000   1  0.000   1  0.000   0.000 N  0.450      SignalP-noTM
0.120431                   0.000   1  0.000   1  0.000   1  0.000   0.000 N  0.450      SignalP-noTM
TRINITY_DN39348_c0_g1::TRINITY_DN39348_c0_g1_i11::g.36::m.  0.103   1  0.000   1  0.166   1  0.000   0.000 N  0.450      SignalP-noTM
TRINITY_DN39348_c0_g1::TRINITY_DN39348_c0_g1_i11::g.36::m.  0.104   1  0.000   1  0.131   1  0.000   0.000 N  0.450      SignalP-noTM
TRINITY_DN39348_c0_g1::TRINITY_DN39348_c0_g1_i11::g.36::m.  0.106   1  0.000   1  0.129   1  0.000   0.000 N  0.450      SignalP-noTM
TRINITY_DN39348_c0_g1::TRINITY_DN39348_c0_g1_i11::g.36::m.  0.104   1  0.000   1  0.131   1  0.000   0.000 N  0.450      SignalP-noTM
TRINITY_DN39348_c0_g1::TRINITY_DN39348_c0_g1_i11::g.36::m.  0.104   1  0.000   1  0.140   1  0.000   0.000 N  0.450      SignalP-noTM
TRINITY_DN39348_c0_g1::TRINITY_DN39348_c0_g1_i11::g.36::m.  0.104   1  0.000   1  0.131   1  0.000   0.000 N  0.450      SignalP-noTM
TRINITY_DN39348_c0_g1::TRINITY_DN39348_c0_g1_i11::g.36::m.  0.104   1  0.000   1  0.140   1  0.000   0.000 N  0.450      SignalP-noTM
TRINITY_DN39348_c0_g1::TRINITY_DN39348_c0_g1_i11::g.36::m.  0.103   1  0.000   1  0.145   1  0.000   0.000 N  0.450      SignalP-noTM
TRINITY_DN39348_c0_g1::TRINITY_DN39348_c0_g1_i11::g.36::m.  0.104   1  0.000   1  0.140   1  0.000   0.000 N  0.450      SignalP-noTM
TRINITY_DN39348_c0_g1::TRINITY_DN39348_c0_g1_i11::g.36::m.  0.106   1  0.000   1  0.139   1  0.000   0.000 N  0.450      SignalP-noTM
TRINITY_DN39348_c0_g1::TRINITY_DN39348_c0_g1_i11::g.36::m.  0.104   1  0.000   1  0.131   1  0.000   0.000 N  0.450      SignalP-noTM
TRINITY_DN39348_c0_g1::TRINITY_DN39348_c0_g1_i11::g.36::m.  0.103   1  0.000   1  0.145   1  0.000   0.000 N  0.450      SignalP-noTM
TRINITY_DN39348_c0_g1::TRINITY_DN39348_c0_g1_i11::g.36::m.  0.103   1  0.000   1  0.166   1  0.000   0.000 N  0.450      SignalP-noTM
TRINITY_DN39348_c0_g1::TRINITY_DN39348_c0_g1_i11::g.36::m.  0.105   1  0.000   1  0.120   1  0.000   0.000 N  0.450      SignalP-noTM
TRINITY_DN39348_c0_g1::TRINITY_DN39348_c0_g1_i11::g.36::m.  0.102   1  0.000   1  0.120   1  0.000   0.000 N  0.450      SignalP-noTM
TRINITY_DN39348_c0_g1::TRINITY_DN39348_c0_g1_i11::g.36::m.  0.104   1  0.000   1  0.140   1  0.000   0.000 N  0.450      SignalP-noTM
TRINITY_DN39348_c0_g1::TRINITY_DN39348_c0_g1_i11::g.36::m.  0.104   1  0.000   1  0.140   1  0.000   0.000 N  0.450      SignalP-noTM
TRINITY_DN39348_c0_g1::TRINITY_DN39348_c0_g1_i11::g.36::m.  0.104   1  0.000   1  0.158   1  0.000   0.000 N  0.450      SignalP-noTM
TRINITY_DN39348_c0_g1::TRINITY_DN39348_c0_g1_i11::g.36::m.  0.103   1  0.000   1  0.145   1  0.000   0.000 N  0.450      SignalP-noTM
TRINITY_DN39348_c0_g1::TRINITY_DN39348_c0_g1_i11::g.36::m.  0.103   1  0.000   1  0.110   1  0.000   0.000 N  0.450      SignalP-noTM
TRINITY_DN39348_c0_g1::TRINITY_DN39348_c0_g1_i11::g.36::m.  0.106   1  0.000   1  0.139   1  0.000   0.000 N  0.450      SignalP-noTM
TRINITY_DN39348_c0_g1::TRINITY_DN39348_c0_g1_i11::g.36::m.!  0.104   1  0.000   1  0.130   1  0.000   0.000 N  0.450      SignalP-noTM
TRINITY_DN39348_c0_g1::TRINITY_DN39348_c0_g1_i11::g.36::m."  0.106   1  0.000   1  0.129   1  0.000   0.000 N  0.450      SignalP-noTM
TRINITY_DN39348_c0_g1::TRINITY_DN39348_c0_g1_i11::g.36::m.#  0.104   1  0.000   1  0.159   1  0.000   0.000 N  0.450      SignalP-noTM
TRINITY_DN39348_c0_g1::TRINITY_DN39348_c0_g1_i11::g.36::m.$  0.103   1  0.000   1  0.145   1  0.000   0.000 N  0.450      SignalP-noTM
TRINITY_DN39348_c0_g1::TRINITY_DN39348_c0_g1_i11::g.36::m.%  0.104   1  0.000   1  0.131   1  0.000   0.000 N  0.450      SignalP-noTM
TRINITY_DN39348_c0_g1::TRINITY_DN39348_c0_g1_i11::g.36::m.&  0.104   1  0.000   1  0.159   1  0.000   0.000 N  0.450      SignalP-noTM
TRINITY_DN39348_c0_g1::TRINITY_DN39348_c0_g1_i11::g.36::m.'  0.104   1  0.000   1  0.138   1  0.000   0.000 N  0.450      SignalP-noTM
TRINITY_DN39348_c0_g1::TRINITY_DN39348_c0_g1_i11::g.36::m.(  0.103   1  0.000   1  0.110   1  0.000   0.000 N  0.450      SignalP-noTM
TRINITY_DN39348_c0_g1::TRINITY_DN39348_c0_g1_i11::g.36::m.)  0.104   1  0.000   1  0.146   1  0.000   0.000 N  0.450      SignalP-noTM
TRINITY_DN39348_c0_g1::TRINITY_DN39348_c0_g1_i11::g.36::m.*  0.106   1  0.000   1  0.139   1  0.000   0.000 N  0.450      SignalP-noTM
TRINITY_DN39348_c0_g1::TRINITY_DN39348_c0_g1_i11::g.36::m.+  0.102   1  0.000   1  0.120   1  0.000   0.000 N  0.450      SignalP-noTM
TRINITY_DN39348_c0_g1::TRINITY_DN39348_c0_g1_i11::g.36::m.,  0.102   1  0.000   1  0.120   1  0.000   0.000 N  0.450      SignalP-noTM
TRINITY_DN39348_c0_g1::TRINITY_DN39348_c0_g1_i11::g.36::m.-  0.104   1  0.000   1  0.158   1  0.000   0.000 N  0.450      SignalP-noTM
TRINITY_DN39348_c0_g1::TRINITY_DN39348_c0_g1_i11::g.36::m..  0.106   1  0.000   1  0.129   1  0.000   0.000 N  0.450      SignalP-noTM
TRINITY_DN39348_c0_g1::TRINITY_DN39348_c0_g1_i11::g.36::m./  0.104   1  0.000   1  0.140   1  0.000   0.000 N  0.450      SignalP-noTM
TRINITY_DN39348_c0_g1::TRINITY_DN39348_c0_g1_i11::g.36::m.0  0.102   1  0.000   1  0.120   1  0.000   0.000 N  0.450      SignalP-noTM
TRINITY_DN39348_c0_g1::TRINITY_DN39348_c0_g1_i11::g.36::m.1  0.105   1  0.000   1  0.120   1  0.000   0.000 N  0.450      SignalP-noTM
TRINITY_DN39348_c0_g1::TRINITY_DN39348_c0_g1_i11::g.36::m.2  0.104   1  0.000   1  0.140   1  0.000   0.000 N  0.450      SignalP-noTM
TRINITY_DN39348_c0_g1::TRINITY_DN39348_c0_g1_i11::g.36::m.3  0.104   1  0.000   1  0.140   1  0.000   0.000 N  0.450      SignalP-noTM
TRINITY_DN39348_c0_g1::TRINITY_DN39348_c0_g1_i11::g.36::m.4  0.103   1  0.000   1  0.145   1  0.000   0.000 N  0.450      SignalP-noTM
TRINITY_DN39348_c0_g1::TRINITY_DN39348_c0_g1_i11::g.36::m.5  0.106   1  0.000   1  0.139   1  0.000   0.000 N  0.450      SignalP-noTM
TRINITY_DN39348_c0_g1::TRINITY_DN39348_c0_g1_i11::g.36::m.6  0.103   1  0.000   1  0.166   1  0.000   0.000 N  0.450      SignalP-noTM
TRINITY_DN39348_c0_g1::TRINITY_DN39348_c0_g1_i11::g.36::m.7  0.104   1  0.000   1  0.130   1  0.000   0.000 N  0.450      SignalP-noTM
TRINITY_DN39348_c0_g1::TRINITY_DN39348_c0_g1_i11::g.36::m.8  0.106   1  0.000   1  0.129   1  0.000   0.000 N  0.450      SignalP-noTM
TRINITY_DN39348_c0_g1::TRINITY_DN39348_c0_g1_i11::g.36::m.9  0.106   1  0.000   1  0.129   1  0.000   0.000 N  0.450      SignalP-noTM
TRINITY_DN39348_c0_g1::TRINITY_DN39348_c0_g1_i11::g.36::m.:  0.104   1  0.000   1  0.130   1  0.000   0.000 N  0.450      SignalP-noTM
TRINITY_DN39348_c0_g1::TRINITY_DN39348_c0_g1_i11::g.36::m.;  0.103   1  0.000   1  0.145   1  0.000   0.000 N  0.450      SignalP-noTM
TRINITY_DN39348_c0_g1::TRINITY_DN39348_c0_g1_i11::g.36::m.<  0.104   1  0.000   1  0.138   1  0.000   0.000 N  0.450      SignalP-noTM
TRINITY_DN39348_c0_g1::TRINITY_DN39348_c0_g1_i11::g.36::m.=  0.106   1  0.000   1  0.139   1  0.000   0.000 N  0.450      SignalP-noTM
TRINITY_DN39348_c0_g1::TRINITY_DN39348_c0_g1_i11::g.36::m.>  0.105   1  0.000   1  0.120   1  0.000   0.000 N  0.450      SignalP-noTM
TRINITY_DN39348_c0_g1::TRINITY_DN39348_c0_g1_i11::g.36::m.?  0.106   1  0.000   1  0.129   1  0.000   0.000 N  0.450      SignalP-noTM
TRINITY_DN39348_c0_g1::TRINITY_DN39348_c0_g1_i11::g.36::m.@  0.104   1  0.000   1  0.158   1  0.000   0.000 N  0.450      SignalP-noTM
TRINITY_DN39348_c0_g1::TRINITY_DN39348_c0_g1_i11::g.36::m.A  0.103   1  0.000   1  0.145   1  0.000   0.000 N  0.450      SignalP-noTM
TRINITY_DN39348_c0_g1::TRINITY_DN39348_c0_g1_i11::g.36::m.B  0.106   1  0.000   1  0.129   1  0.000   0.000 N  0.450      SignalP-noTM
TRINITY_DN39348_c0_g1::TRINITY_DN39348_c0_g1_i11::g.36::m.C  0.104   1  0.000   1  0.131   1  0.000   0.000 N  0.450      SignalP-noTM
TRINITY_DN39348_c0_g1::TRINITY_DN39348_c0_g1_i11::g.36::m.D  0.102   1  0.000   1  0.120   1  0.000   0.000 N  0.450      SignalP-noTM
TRINITY_DN39348_c0_g1::TRINITY_DN39348_c0_g1_i11::g.36::m.E  0.104   1  0.000   1  0.140   1  0.000   0.000 N  0.450      SignalP-noTM
TRINITY_DN39348_c0_g1::TRINITY_DN39348_c0_g1_i11::g.36::m.F  0.102   1  0.000   1  0.120   1  0.000   0.000 N  0.450      SignalP-noTM
TRINITY_DN39348_c0_g1::TRINITY_DN39348_c0_g1_i13::g.38::m.  0.102   1  0.000   1  0.120   1  0.000   0.000 N  0.450      SignalP-noTM
TRINITY_DN39348_c0_g1::TRINITY_DN39348_c0_g1_i13::g.38::m.  0.103   1  0.000   1  0.145   1  0.000   0.000 N  0.450      SignalP-noTM
TRINITY_DN39348_c0_g1::TRINITY_DN39348_c0_g1_i13::g.38::m.  0.104   1  0.000   1  0.138   1  0.000   0.000 N  0.450      SignalP-noTM
TRINITY_DN39348_c0_g1::TRINITY_DN39348_c0_g1_i13::g.38::m.  0.106   1  0.000   1  0.129   1  0.000   0.000 N  0.450      SignalP-noTM
TRINITY_DN39348_c0_g1::TRINITY_DN39348_c0_g1_i13::g.38::m.  0.103   1  0.000   1  0.166   1  0.000   0.000 N  0.450      SignalP-noTM
TRINITY_DN39348_c0_g1::TRINITY_DN39348_c0_g1_i13::g.38::m.  0.105   1  0.000   1  0.140   1  0.000   0.000 N  0.450      SignalP-noTM
TRINITY_DN39348_c0_g1::TRINITY_DN39348_c0_g1_i13::g.38::m.  0.104   1  0.000   1  0.130   1  0.000   0.000 N  0.450      SignalP-noTM
TRINITY_DN39348_c0_g1::TRINITY_DN39348_c0_g1_i13::g.38::m.  0.105   1  0.000   1  0.120   1  0.000   0.000 N  0.450      SignalP-noTM
TRINITY_DN39348_c0_g1::TRINITY_DN39348_c0_g1_i13::g.38::m.  0.104   1  0.000   1  0.140   1  0.000   0.000 N  0.450      SignalP-noTM
                           0.000   1  0.000   1  0.000   1  0.000   0.000 N  0.500      SignalP-TM
TRINITY_DN39348_c0_g1::TRINITY_DN39348_c0_g1_i13::g.38::m.  0.000   1  0.000   1  0.000   1  0.000   0.000 N  0.450      SignalP-noTM
0.120431                   0.000   1  0.000   1  0.000   1  0.000   0.000 N  0.450      SignalP-noTM
TRINITY_DN39348_c0_g1::TRINITY_DN39348_c0_g1_i13::g.38::m.  0.103   1  0.000   1  0.166   1  0.000   0.000 N  0.450      SignalP-noTM
TRINITY_DN39348_c0_g1::TRINITY_DN39348_c0_g1_i13::g.38::m.  0.104   1  0.000   1  0.131   1  0.000   0.000 N  0.450      SignalP-noTM
TRINITY_DN39348_c0_g1::TRINITY_DN39348_c0_g1_i13::g.38::m.  0.106   1  0.000   1  0.129   1  0.000   0.000 N  0.450      SignalP-noTM
TRINITY_DN39348_c0_g1::TRINITY_DN39348_c0_g1_i13::g.38::m.  0.104   1  0.000   1  0.131   1  0.000   0.000 N  0.450      SignalP-noTM
TRINITY_DN39348_c0_g1::TRINITY_DN39348_c0_g1_i13::g.38::m.  0.104   1  0.000   1  0.140   1  0.000   0.000 N  0.450      SignalP-noTM
TRINITY_DN39348_c0_g1::TRINITY_DN39348_c0_g1_i13::g.38::m.  0.104   1  0.000   1  0.131   1  0.000   0.000 N  0.450      SignalP-noTM
TRINITY_DN39348_c0_g1::TRINITY_DN39348_c0_g1_i13::g.38::m.  0.104   1  0.000   1  0.140   1  0.000   0.000 N  0.450      SignalP-noTM
TRINITY_DN39348_c0_g1::TRINITY_DN39348_c0_g1_i13::g.38::m.  0.103   1  0.000   1  0.145   1  0.000   0.000 N  0.450      SignalP-noTM
TRINITY_DN39348_c0_g1::TRINITY_DN39348_c0_g1_i13::g.38::m.  0.104   1  0.000   1  0.140   1  0.000   0.000 N  0.450      SignalP-noTM
TRINITY_DN39348_c0_g1::TRINITY_DN39348_c0_g1_i13::g.38::m.  0.106   1  0.000   1  0.139   1  0.000   0.000 N  0.450      SignalP-noTM
TRINITY_DN39348_c0_g1::TRINITY_DN39348_c0_g1_i13::g.38::m.  0.104   1  0.000   1  0.131   1  0.000   0.000 N  0.450      SignalP-noTM
TRINITY_DN39348_c0_g1::TRINITY_DN39348_c0_g1_i13::g.38::m.  0.103   1  0.000   1  0.145   1  0.000   0.000 N  0.450      SignalP-noTM
TRINITY_DN39348_c0_g1::TRINITY_DN39348_c0_g1_i13::g.38::m.  0.103   1  0.000   1  0.166   1  0.000   0.000 N  0.450      SignalP-noTM
TRINITY_DN39348_c0_g1::TRINITY_DN39348_c0_g1_i13::g.38::m.  0.105   1  0.000   1  0.120   1  0.000   0.000 N  0.450      SignalP-noTM
TRINITY_DN39348_c0_g1::TRINITY_DN39348_c0_g1_i13::g.38::m.  0.102   1  0.000   1  0.120   1  0.000   0.000 N  0.450      SignalP-noTM
TRINITY_DN39348_c0_g1::TRINITY_DN39348_c0_g1_i13::g.38::m.  0.104   1  0.000   1  0.140   1  0.000   0.000 N  0.450      SignalP-noTM
TRINITY_DN39348_c0_g1::TRINITY_DN39348_c0_g1_i13::g.38::m.  0.104   1  0.000   1  0.140   1  0.000   0.000 N  0.450      SignalP-noTM
TRINITY_DN39348_c0_g1::TRINITY_DN39348_c0_g1_i13::g.38::m.  0.104   1  0.000   1  0.158   1  0.000   0.000 N  0.450      SignalP-noTM
TRINITY_DN39348_c0_g1::TRINITY_DN39348_c0_g1_i13::g.38::m.  0.103   1  0.000   1  0.145   1  0.000   0.000 N  0.450      SignalP-noTM
TRINITY_DN39348_c0_g1::TRINITY_DN39348_c0_g1_i13::g.38::m.  0.103   1  0.000   1  0.110   1  0.000   0.000 N  0.450      SignalP-noTM
TRINITY_DN39348_c0_g1::TRINITY_DN39348_c0_g1_i13::g.38::m.  0.106   1  0.000   1  0.139   1  0.000   0.000 N  0.450      SignalP-noTM
TRINITY_DN39348_c0_g1::TRINITY_DN39348_c0_g1_i13::g.38::m.!  0.104   1  0.000   1  0.130   1  0.000   0.000 N  0.450      SignalP-noTM
TRINITY_DN39348_c0_g1::TRINITY_DN39348_c0_g1_i13::g.38::m."  0.106   1  0.000   1  0.129   1  0.000   0.000 N  0.450      SignalP-noTM
TRINITY_DN39348_c0_g1::TRINITY_DN39348_c0_g1_i13::g.38::m.#  0.104   1  0.000   1  0.159   1  0.000   0.000 N  0.450      SignalP-noTM
TRINITY_DN39348_c0_g1::TRINITY_DN39348_c0_g1_i13::g.38::m.$  0.103   1  0.000   1  0.145   1  0.000   0.000 N  0.450      SignalP-noTM
TRINITY_DN39348_c0_g1::TRINITY_DN39348_c0_g1_i13::g.38::m.%  0.104   1  0.000   1  0.131   1  0.000   0.000 N  0.450      SignalP-noTM
TRINITY_DN39348_c0_g1::TRINITY_DN39348_c0_g1_i13::g.38::m.&  0.104   1  0.000   1  0.159   1  0.000   0.000 N  0.450      SignalP-noTM
TRINITY_DN39348_c0_g1::TRINITY_DN39348_c0_g1_i13::g.38::m.'  0.104   1  0.000   1  0.138   1  0.000   0.000 N  0.450      SignalP-noTM
TRINITY_DN39348_c0_g1::TRINITY_DN39348_c0_g1_i13::g.38::m.(  0.103   1  0.000   1  0.110   1  0.000   0.000 N  0.450      SignalP-noTM
TRINITY_DN39348_c0_g1::TRINITY_DN39348_c0_g1_i13::g.38::m.)  0.104   1  0.000   1  0.146   1  0.000   0.000 N  0.450      SignalP-noTM
TRINITY_DN39348_c0_g1::TRINITY_DN39348_c0_g1_i13::g.38::m.*  0.106   1  0.000   1  0.139   1  0.000   0.000 N  0.450      SignalP-noTM
TRINITY_DN39348_c0_g1::TRINITY_DN39348_c0_g1_i13::g.38::m.+  0.102   1  0.000   1  0.120   1  0.000   0.000 N  0.450      SignalP-noTM
TRINITY_DN39348_c0_g1::TRINITY_DN39348_c0_g1_i13::g.38::m.,  0.102   1  0.000   1  0.120   1  0.000   0.000 N  0.450      SignalP-noTM
TRINITY_DN39348_c0_g1::TRINITY_DN39348_c0_g1_i13::g.38::m.-  0.104   1  0.000   1  0.158   1  0.000   0.000 N  0.450      SignalP-noTM
TRINITY_DN39348_c0_g1::TRINITY_DN39348_c0_g1_i13::g.38::m..  0.106   1  0.000   1  0.129   1  0.000   0.000 N  0.450      SignalP-noTM
TRINITY_DN39348_c0_g1::TRINITY_DN39348_c0_g1_i13::g.38::m./  0.104   1  0.000   1  0.140   1  0.000   0.000 N  0.450      SignalP-noTM
TRINITY_DN39348_c0_g1::TRINITY_DN39348_c0_g1_i13::g.38::m.0  0.102   1  0.000   1  0.120   1  0.000   0.000 N  0.450      SignalP-noTM
TRINITY_DN39348_c0_g1::TRINITY_DN39348_c0_g1_i13::g.38::m.1  0.105   1  0.000   1  0.120   1  0.000   0.000 N  0.450      SignalP-noTM
TRINITY_DN39348_c0_g1::TRINITY_DN39348_c0_g1_i13::g.38::m.2  0.104   1  0.000   1  0.140   1  0.000   0.000 N  0.450      SignalP-noTM
TRINITY_DN39348_c0_g1::TRINITY_DN39348_c0_g1_i13::g.38::m.3  0.104   1  0.000   1  0.140   1  0.000   0.000 N  0.450      SignalP-noTM
TRINITY_DN39348_c0_g1::TRINITY_DN39348_c0_g1_i13::g.38::m.4  0.103   1  0.000   1  0.145   1  0.000   0.000 N  0.450      SignalP-noTM
TRINITY_DN39348_c0_g1::TRINITY_DN39348_c0_g1_i13::g.38::m.5  0.106   1  0.000   1  0.139   1  0.000   0.000 N  0.450      SignalP-noTM
TRINITY_DN39348_c0_g1::TRINITY_DN39348_c0_g1_i13::g.38::m.6  0.103   1  0.000   1  0.166   1  0.000   0.000 N  0.450      SignalP-noTM
TRINITY_DN39348_c0_g1::TRINITY_DN39348_c0_g1_i13::g.38::m.7  0.104   1  0.000   1  0.130   1  0.000   0.000 N  0.450      SignalP-noTM
TRINITY_DN39348_c0_g1::TRINITY_DN39348_c0_g1_i13::g.38::m.8  0.106   1  0.000   1  0.129   1  0.000   0.000 N  0.450      SignalP-noTM
TRINITY_DN39348_c0_g1::TRINITY_DN39348_c0_g1_i13::g.38::m.9  0.106   1  0.000   1  0.129   1  0.000   0.000 N  0.450      SignalP-noTM
TRINITY_DN39348_c0_g1::TRINITY_DN39348_c0_g1_i13::g.38::m.:  0.104   1  0.000   1  0.130   1  0.000   0.000 N  0.450      SignalP-noTM
TRINITY_DN39348_c0_g1::TRINITY_DN39348_c0_g1_i13::g.38::m.;  0.103   1  0.000   1  0.145   1  0.000   0.000 N  0.450      SignalP-noTM
TRINITY_DN39348_c0_g1::TRINITY_DN39348_c0_g1_i13::g.38::m.<  0.104   1  0.000   1  0.138   1  0.000   0.000 N  0.450      SignalP-noTM
TRINITY_DN39348_c0_g1::TRINITY_DN39348_c0_g1_i13::g.38::m.=  0.106   1  0.000   1  0.139   1  0.000   0.000 N  0.450      SignalP-noTM
TRINITY_DN39348_c0_g1::TRINITY_DN39348_c0_g1_i13::g.38::m.>  0.105   1  0.000   1  0.120   1  0.000   0.000 N  0.450      SignalP-noTM
TRINITY_DN39348_c0_g1::TRINITY_DN39348_c0_g1_i13::g.38::m.?  0.106   1  0.000   1  0.129   1  0.000   0.000 N  0.450      SignalP-noTM
TRINITY_DN39348_c0_g1::TRINITY_DN39348_c0_g1_i13::g.38::m.@  0.104   1  0.000   1  0.158   1  0.000   0.000 N  0.450      SignalP-noTM
TRINITY_DN39348_c0_g1::TRINITY_DN39348_c0_g1_i13::g.38::m.A  0.103   1  0.000   1  0.145   1  0.000   0.000 N  0.450      SignalP-noTM
TRINITY_DN39348_c0_g1::TRINITY_DN39348_c0_g1_i13::g.38::m.B  0.106   1  0.000   1  0.129   1  0.000   0.000 N  0.450      SignalP-noTM
TRINITY_DN39348_c0_g1::TRINITY_DN39348_c0_g1_i13::g.38::m.C  0.104   1  0.000   1  0.131   1  0.000   0.000 N  0.450      SignalP-noTM
TRINITY_DN39348_c0_g1::TRINITY_DN39348_c0_g1_i13::g.38::m.D  0.102   1  0.000   1  0.120   1  0.000   0.000 N  0.450      SignalP-noTM
TRINITY_DN39348_c0_g1::TRINITY_DN39348_c0_g1_i13::g.38::m.E  0.104   1  0.000   1  0.140   1  0.000   0.000 N  0.450      SignalP-noTM
TRINITY_DN39348_c0_g1::TRINITY_DN39348_c0_g1_i13::g.38::m.F  0.102   1  0.000   1  0.120   1  0.000   0.000 N  0.450      SignalP-noTM
TRINITY_DN39348_c0_g1::TRINITY_DN39348_c0_g1_i14::g.40::m.  0.102   1  0.000   1  0.120   1  0.000   0.000 N  0.450      SignalP-noTM
TRINITY_DN39348_c0_g1::TRINITY_DN39348_c0_g1_i14::g.40::m.  0.103   1  0.000   1  0.145   1  0.000   0.000 N  0.450      SignalP-noTM
TRINITY_DN39348_c0_g1::TRINITY_DN39348_c0_g1_i14::g.40::m.  0.104   1  0.000   1  0.138   1  0.000   0.000 N  0.450      SignalP-noTM
TRINITY_DN39348_c0_g1::TRINITY_DN39348_c0_g1_i14::g.40::m.  0.106   1  0.000   1  0.129   1  0.000   0.000 N  0.450      SignalP-noTM
TRINITY_DN39348_c0_g1::TRINITY_DN39348_c0_g1_i14::g.40::m.  0.103   1  0.000   1  0.166   1  0.000   0.000 N  0.450      SignalP-noTM
TRINITY_DN39348_c0_g1::TRINITY_DN39348_c0_g1_i14::g.40::m.  0.105   1  0.000   1  0.140   1  0.000   0.000 N  0.450      SignalP-noTM
TRINITY_DN39348_c0_g1::TRINITY_DN39348_c0_g1_i14::g.40::m.  0.104   1  0.000   1  0.130   1  0.000   0.000 N  0.450      SignalP-noTM
TRINITY_DN39348_c0_g1::TRINITY_DN39348_c0_g1_i14::g.40::m.  0.105   1  0.000   1  0.120   1  0.000   0.000 N  0.450      SignalP-noTM
TRINITY_DN39348_c0_g1::TRINITY_DN39348_c0_g1_i14::g.40::m.  0.104   1  0.000   1  0.140   1  0.000   0.000 N  0.450      SignalP-noTM
                           0.000   1  0.000   1  0.000   1  0.000   0.000 N  0.500      SignalP-TM
TRINITY_DN39348_c0_g1::TRINITY_DN39348_c0_g1_i14::g.40::m.  0.000   1  0.000   1  0.000   1  0.000   0.000 N  0.450      SignalP-noTM
0.120431                   0.000   1  0.000   1  0.000   1  0.000   0.000 N  0.450      SignalP-noTM
TRINITY_DN39348_c0_g1::TRINITY_DN39348_c0_g1_i14::g.40::m.  0.103   1  0.000   1  0.166   1  0.000   0.000 N  0.450      SignalP-noTM
TRINITY_DN39348_c0_g1::TRINITY_DN39348_c0_g1_i14::g.40::m.  0.104   1  0.000   1  0.131   1  0.000   0.000 N  0.450      SignalP-noTM
TRINITY_DN39348_c0_g1::TRINITY_DN39348_c0_g1_i14::g.40::m.  0.106   1  0.000   1  0.129   1  0.000   0.000 N  0.450      SignalP-noTM
TRINITY_DN39348_c0_g1::TRINITY_DN39348_c0_g1_i14::g.40::m.  0.104   1  0.000   1  0.131   1  0.000   0.000 N  0.450      SignalP-noTM
TRINITY_DN39348_c0_g1::TRINITY_DN39348_c0_g1_i14::g.40::m.  0.104   1  0.000   1  0.140   1  0.000   0.000 N  0.450      SignalP-noTM
TRINITY_DN39348_c0_g1::TRINITY_DN39348_c0_g1_i14::g.40::m.  0.104   1  0.000   1  0.131   1  0.000   0.000 N  0.450      SignalP-noTM
TRINITY_DN39348_c0_g1::TRINITY_DN39348_c0_g1_i14::g.40::m.  0.104   1  0.000   1  0.140   1  0.000   0.000 N  0.450      SignalP-noTM
TRINITY_DN39348_c0_g1::TRINITY_DN39348_c0_g1_i14::g.40::m.  0.104   1  0.000   1  0.130   1  0.000   0.000 N  0.450      SignalP-noTM
TRINITY_DN39348_c0_g1::TRINITY_DN39348_c0_g1_i14::g.40::m.  0.103   1  0.000   1  0.145   1  0.000   0.000 N  0.450      SignalP-noTM
TRINITY_DN39348_c0_g1::TRINITY_DN39348_c0_g1_i14::g.40::m.  0.103   1  0.000   1  0.110   1  0.000   0.000 N  0.450      SignalP-noTM
TRINITY_DN39348_c0_g1::TRINITY_DN39348_c0_g1_i14::g.40::m.  0.106   1  0.000   1  0.139   1  0.000   0.000 N  0.450      SignalP-noTM
TRINITY_DN39348_c0_g1::TRINITY_DN39348_c0_g1_i14::g.40::m.  0.104   1  0.000   1  0.130   1  0.000   0.000 N  0.450      SignalP-noTM
TRINITY_DN39348_c0_g1::TRINITY_DN39348_c0_g1_i14::g.40::m.  0.106   1  0.000   1  0.129   1  0.000   0.000 N  0.450      SignalP-noTM
TRINITY_DN39348_c0_g1::TRINITY_DN39348_c0_g1_i14::g.40::m.  0.104   1  0.000   1  0.159   1  0.000   0.000 N  0.450      SignalP-noTM
TRINITY_DN39348_c0_g1::TRINITY_DN39348_c0_g1_i14::g.40::m.  0.103   1  0.000   1  0.145   1  0.000   0.000 N  0.450      SignalP-noTM
TRINITY_DN39348_c0_g1::TRINITY_DN39348_c0_g1_i14::g.40::m.  0.104   1  0.000   1  0.131   1  0.000   0.000 N  0.450      SignalP-noTM
TRINITY_DN39348_c0_g1::TRINITY_DN39348_c0_g1_i14::g.40::m.  0.104   1  0.000   1  0.159   1  0.000   0.000 N  0.450      SignalP-noTM
TRINITY_DN39348_c0_g1::TRINITY_DN39348_c0_g1_i14::g.40::m.  0.104   1  0.000   1  0.138   1  0.000   0.000 N  0.450      SignalP-noTM
TRINITY_DN39348_c0_g1::TRINITY_DN39348_c0_g1_i14::g.40::m.  0.103   1  0.000   1  0.110   1  0.000   0.000 N  0.450      SignalP-noTM
TRINITY_DN39348_c0_g1::TRINITY_DN39348_c0_g1_i14::g.40::m.  0.104   1  0.000   1  0.146   1  0.000   0.000 N  0.450      SignalP-noTM
TRINITY_DN39348_c0_g1::TRINITY_DN39348_c0_g1_i14::g.40::m.  0.106   1  0.000   1  0.139   1  0.000   0.000 N  0.450      SignalP-noTM
TRINITY_DN39348_c0_g1::TRINITY_DN39348_c0_g1_i14::g.40::m.!  0.102   1  0.000   1  0.120   1  0.000   0.000 N  0.450      SignalP-noTM
TRINITY_DN39348_c0_g1::TRINITY_DN39348_c0_g1_i14::g.40::m."  0.102   1  0.000   1  0.120   1  0.000   0.000 N  0.450      SignalP-noTM
TRINITY_DN39348_c0_g1::TRINITY_DN39348_c0_g1_i14::g.40::m.#  0.104   1  0.000   1  0.158   1  0.000   0.000 N  0.450      SignalP-noTM
TRINITY_DN39348_c0_g1::TRINITY_DN39348_c0_g1_i14::g.40::m.$  0.106   1  0.000   1  0.129   1  0.000   0.000 N  0.450      SignalP-noTM
TRINITY_DN39348_c0_g1::TRINITY_DN39348_c0_g1_i14::g.40::m.%  0.104   1  0.000   1  0.140   1  0.000   0.000 N  0.450      SignalP-noTM
TRINITY_DN39348_c0_g1::TRINITY_DN39348_c0_g1_i14::g.40::m.&  0.102   1  0.000   1  0.120   1  0.000   0.000 N  0.450      SignalP-noTM
TRINITY_DN39348_c0_g1::TRINITY_DN39348_c0_g1_i14::g.40::m.'  0.105   1  0.000   1  0.120   1  0.000   0.000 N  0.450      SignalP-noTM
TRINITY_DN39348_c0_g1::TRINITY_DN39348_c0_g1_i14::g.40::m.(  0.104   1  0.000   1  0.140   1  0.000   0.000 N  0.450      SignalP-noTM
TRINITY_DN39348_c0_g1::TRINITY_DN39348_c0_g1_i14::g.40::m.)  0.104   1  0.000   1  0.140   1  0.000   0.000 N  0.450      SignalP-noTM
TRINITY_DN39348_c0_g1::TRINITY_DN39348_c0_g1_i14::g.40::m.*  0.103   1  0.000   1  0.145   1  0.000   0.000 N  0.450      SignalP-noTM
TRINITY_DN39348_c0_g1::TRINITY_DN39348_c0_g1_i14::g.40::m.+  0.106   1  0.000   1  0.139   1  0.000   0.000 N  0.450      SignalP-noTM
TRINITY_DN39348_c0_g1::TRINITY_DN39348_c0_g1_i14::g.40::m.,  0.103   1  0.000   1  0.166   1  0.000   0.000 N  0.450      SignalP-noTM
TRINITY_DN39348_c0_g1::TRINITY_DN39348_c0_g1_i14::g.40::m.-  0.104   1  0.000   1  0.130   1  0.000   0.000 N  0.450      SignalP-noTM
TRINITY_DN39348_c0_g1::TRINITY_DN39348_c0_g1_i14::g.40::m..  0.106   1  0.000   1  0.129   1  0.000   0.000 N  0.450      SignalP-noTM
TRINITY_DN39348_c0_g1::TRINITY_DN39348_c0_g1_i14::g.40::m./  0.106   1  0.000   1  0.129   1  0.000   0.000 N  0.450      SignalP-noTM
TRINITY_DN39348_c0_g1::TRINITY_DN39348_c0_g1_i14::g.40::m.0  0.104   1  0.000   1  0.130   1  0.000   0.000 N  0.450      SignalP-noTM
TRINITY_DN39348_c0_g1::TRINITY_DN39348_c0_g1_i14::g.40::m.1  0.103   1  0.000   1  0.145   1  0.000   0.000 N  0.450      SignalP-noTM
TRINITY_DN39348_c0_g1::TRINITY_DN39348_c0_g1_i14::g.40::m.2  0.104   1  0.000   1  0.138   1  0.000   0.000 N  0.450      SignalP-noTM
TRINITY_DN39348_c0_g1::TRINITY_DN39348_c0_g1_i14::g.40::m.3  0.106   1  0.000   1  0.139   1  0.000   0.000 N  0.450      SignalP-noTM
TRINITY_DN39348_c0_g1::TRINITY_DN39348_c0_g1_i14::g.40::m.4  0.105   1  0.000   1  0.120   1  0.000   0.000 N  0.450      SignalP-noTM
TRINITY_DN39348_c0_g1::TRINITY_DN39348_c0_g1_i14::g.40::m.5  0.106   1  0.000   1  0.129   1  0.000   0.000 N  0.450      SignalP-noTM
TRINITY_DN39348_c0_g1::TRINITY_DN39348_c0_g1_i14::g.40::m.6  0.104   1  0.000   1  0.158   1  0.000   0.000 N  0.450      SignalP-noTM
TRINITY_DN39348_c0_g1::TRINITY_DN39348_c0_g1_i14::g.40::m.7  0.103   1  0.000   1  0.145   1  0.000   0.000 N  0.450      SignalP-noTM
TRINITY_DN39348_c0_g1::TRINITY_DN39348_c0_g1_i14::g.40::m.8  0.106   1  0.000   1  0.129   1  0.000   0.000 N  0.450      SignalP-noTM
TRINITY_DN39348_c0_g1::TRINITY_DN39348_c0_g1_i14::g.40::m.9  0.104   1  0.000   1  0.131   1  0.000   0.000 N  0.450      SignalP-noTM
TRINITY_DN39348_c0_g1::TRINITY_DN39348_c0_g1_i14::g.40::m.:  0.102   1  0.000   1  0.120   1  0.000   0.000 N  0.450      SignalP-noTM
TRINITY_DN39348_c0_g1::TRINITY_DN39348_c0_g1_i14::g.40::m.;  0.104   1  0.000   1  0.140   1  0.000   0.000 N  0.450      SignalP-noTM
TRINITY_DN39348_c0_g1::TRINITY_DN39348_c0_g1_i14::g.40::m.<  0.102   1  0.000   1  0.120   1  0.000   0.000 N  0.450      SignalP-noTM
TRINITY_DN39348_c0_g1::TRINITY_DN39348_c0_g1_i14::g.40::m.=  0.104   1  0.000   1  0.131   1  0.000   0.000 N  0.450      SignalP-noTM
TRINITY_DN39348_c0_g1::TRINITY_DN39348_c0_g1_i14::g.40::m.>  0.104   1  0.000   1  0.121   1  0.000   0.000 N  0.450      SignalP-noTM
TRINITY_DN39348_c0_g1::TRINITY_DN39348_c0_g1_i14::g.40::m.?  0.105   1  0.000   1  0.120   1  0.000   0.000 N  0.450      SignalP-noTM
TRINITY_DN39348_c0_g1::TRINITY_DN39348_c0_g1_i14::g.40::m.@  0.102   1  0.000   1  0.120   1  0.000   0.000 N  0.450      SignalP-noTM
TRINITY_DN39348_c0_g1::TRINITY_DN39348_c0_g1_i14::g.40::m.A  0.104   1  0.000   1  0.138   1  0.000   0.000 N  0.450      SignalP-noTM
TRINITY_DN39348_c0_g1::TRINITY_DN39348_c0_g1_i14::g.40::m.B  0.106   1  0.000   1  0.129   1  0.000   0.000 N  0.450      SignalP-noTM
TRINITY_DN39348_c0_g1::TRINITY_DN39348_c0_g1_i14::g.40::m.C  0.104   1  0.000   1  0.130   1  0.000   0.000 N  0.450      SignalP-noTM
TRINITY_DN39348_c0_g1::TRINITY_DN39348_c0_g1_i14::g.40::m.D  0.104   1  0.000   1  0.161   1  0.000   0.000 N  0.450      SignalP-noTM
TRINITY_DN39348_c0_g1::TRINITY_DN39348_c0_g1_i14::g.40::m.E  0.102   1  0.000   1  0.120   1  0.000   0.000 N  0.450      SignalP-noTM
TRINITY_DN39348_c0_g1::TRINITY_DN39348_c0_g1_i14::g.40::m.F  0.104   1  0.000   1  0.140   1  0.000   0.000 N  0.450      SignalP-noTM
TRINITY_DN39348_c0_g1::TRINITY_DN39348_c0_g1_i15::g.41::m.  0.102   1  0.000   1  0.120   1  0.000   0.000 N  0.450      SignalP-noTM
TRINITY_DN39348_c0_g1::TRINITY_DN39348_c0_g1_i15::g.41::m.  0.103   1  0.000   1  0.145   1  0.000   0.000 N  0.450      SignalP-noTM
TRINITY_DN39348_c0_g1::TRINITY_DN39348_c0_g1_i15::g.41::m.  0.104   1  0.000   1  0.138   1  0.000   0.000 N  0.450      SignalP-noTM
TRINITY_DN39348_c0_g1::TRINITY_DN39348_c0_g1_i15::g.41::m.  0.106   1  0.000   1  0.129   1  0.000   0.000 N  0.450      SignalP-noTM
TRINITY_DN39348_c0_g1::TRINITY_DN39348_c0_g1_i15::g.41::m.  0.103   1  0.000   1  0.166   1  0.000   0.000 N  0.450      SignalP-noTM
TRINITY_DN39348_c0_g1::TRINITY_DN39348_c0_g1_i15::g.41::m.  0.105   1  0.000   1  0.140   1  0.000   0.000 N  0.450      SignalP-noTM
TRINITY_DN39348_c0_g1::TRINITY_DN39348_c0_g1_i15::g.41::m.  0.104   1  0.000   1  0.130   1  0.000   0.000 N  0.450      SignalP-noTM
TRINITY_DN39348_c0_g1::TRINITY_DN39348_c0_g1_i15::g.41::m.  0.105   1  0.000   1  0.120   1  0.000   0.000 N  0.450      SignalP-noTM
TRINITY_DN39348_c0_g1::TRINITY_DN39348_c0_g1_i15::g.41::m.  0.104   1  0.000   1  0.140   1  0.000   0.000 N  0.450      SignalP-noTM
                           0.000   1  0.000   1  0.000   1  0.000   0.000 N  0.500      SignalP-TM
TRINITY_DN39348_c0_g1::TRINITY_DN39348_c0_g1_i15::g.41::m.  0.000   1  0.000   1  0.000   1  0.000   0.000 N  0.450      SignalP-noTM
0.120431                   0.000   1  0.000   1  0.000   1  0.000   0.000 N  0.450      SignalP-noTM
TRINITY_DN39348_c0_g1::TRINITY_DN39348_c0_g1_i15::g.41::m.  0.103   1  0.000   1  0.166   1  0.000   0.000 N  0.450      SignalP-noTM
TRINITY_DN39348_c0_g1::TRINITY_DN39348_c0_g1_i15::g.41::m.  0.104   1  0.000   1  0.131   1  0.000   0.000 N  0.450      SignalP-noTM
TRINITY_DN39348_c0_g1::TRINITY_DN39348_c0_g1_i15::g.41::m.  0.106   1  0.000   1  0.129   1  0.000   0.000 N  0.450      SignalP-noTM
TRINITY_DN39348_c0_g1::TRINITY_DN39348_c0_g1_i15::g.41::m.  0.104   1  0.000   1  0.131   1  0.000   0.000 N  0.450      SignalP-noTM
TRINITY_DN39348_c0_g1::TRINITY_DN39348_c0_g1_i15::g.41::m.  0.104   1  0.000   1  0.140   1  0.000   0.000 N  0.450      SignalP-noTM
TRINITY_DN39348_c0_g1::TRINITY_DN39348_c0_g1_i15::g.41::m.  0.104   1  0.000   1  0.131   1  0.000   0.000 N  0.450      SignalP-noTM
TRINITY_DN39348_c0_g1::TRINITY_DN39348_c0_g1_i15::g.41::m.  0.104   1  0.000   1  0.140   1  0.000   0.000 N  0.450      SignalP-noTM
TRINITY_DN39348_c0_g1::TRINITY_DN39348_c0_g1_i15::g.41::m.  0.104   1  0.000   1  0.130   1  0.000   0.000 N  0.450      SignalP-noTM
TRINITY_DN39348_c0_g1::TRINITY_DN39348_c0_g1_i15::g.41::m.  0.103   1  0.000   1  0.145   1  0.000   0.000 N  0.450      SignalP-noTM
TRINITY_DN39348_c0_g1::TRINITY_DN39348_c0_g1_i15::g.41::m.  0.103   1  0.000   1  0.110   1  0.000   0.000 N  0.450      SignalP-noTM
TRINITY_DN39348_c0_g1::TRINITY_DN39348_c0_g1_i15::g.41::m.  0.106   1  0.000   1  0.139   1  0.000   0.000 N  0.450      SignalP-noTM
TRINITY_DN39348_c0_g1::TRINITY_DN39348_c0_g1_i15::g.41::m.  0.104   1  0.000   1  0.130   1  0.000   0.000 N  0.450      SignalP-noTM
TRINITY_DN39348_c0_g1::TRINITY_DN39348_c0_g1_i15::g.41::m.  0.106   1  0.000   1  0.129   1  0.000   0.000 N  0.450      SignalP-noTM
TRINITY_DN39348_c0_g1::TRINITY_DN39348_c0_g1_i15::g.41::m.  0.104   1  0.000   1  0.159   1  0.000   0.000 N  0.450      SignalP-noTM
TRINITY_DN39348_c0_g1::TRINITY_DN39348_c0_g1_i15::g.41::m.  0.103   1  0.000   1  0.145   1  0.000   0.000 N  0.450      SignalP-noTM
TRINITY_DN39348_c0_g1::TRINITY_DN39348_c0_g1_i15::g.41::m.  0.104   1  0.000   1  0.131   1  0.000   0.000 N  0.450      SignalP-noTM
TRINITY_DN39348_c0_g1::TRINITY_DN39348_c0_g1_i15::g.41::m.  0.104   1  0.000   1  0.159   1  0.000   0.000 N  0.450      SignalP-noTM
TRINITY_DN39348_c0_g1::TRINITY_DN39348_c0_g1_i15::g.41::m.  0.104   1  0.000   1  0.138   1  0.000   0.000 N  0.450      SignalP-noTM
TRINITY_DN39348_c0_g1::TRINITY_DN39348_c0_g1_i15::g.41::m.  0.103   1  0.000   1  0.110   1  0.000   0.000 N  0.450      SignalP-noTM
TRINITY_DN39348_c0_g1::TRINITY_DN39348_c0_g1_i15::g.41::m.  0.104   1  0.000   1  0.146   1  0.000   0.000 N  0.450      SignalP-noTM
TRINITY_DN39348_c0_g1::TRINITY_DN39348_c0_g1_i15::g.41::m.  0.106   1  0.000   1  0.139   1  0.000   0.000 N  0.450      SignalP-noTM
TRINITY_DN39348_c0_g1::TRINITY_DN39348_c0_g1_i15::g.41::m.!  0.102   1  0.000   1  0.120   1  0.000   0.000 N  0.450      SignalP-noTM
TRINITY_DN39348_c0_g1::TRINITY_DN39348_c0_g1_i15::g.41::m."  0.102   1  0.000   1  0.120   1  0.000   0.000 N  0.450      SignalP-noTM
TRINITY_DN39348_c0_g1::TRINITY_DN39348_c0_g1_i15::g.41::m.#  0.104   1  0.000   1  0.158   1  0.000   0.000 N  0.450      SignalP-noTM
TRINITY_DN39348_c0_g1::TRINITY_DN39348_c0_g1_i15::g.41::m.$  0.106   1  0.000   1  0.129   1  0.000   0.000 N  0.450      SignalP-noTM
TRINITY_DN39348_c0_g1::TRINITY_DN39348_c0_g1_i15::g.41::m.%  0.104   1  0.000   1  0.140   1  0.000   0.000 N  0.450      SignalP-noTM
TRINITY_DN39348_c0_g1::TRINITY_DN39348_c0_g1_i15::g.41::m.&  0.102   1  0.000   1  0.120   1  0.000   0.000 N  0.450      SignalP-noTM
TRINITY_DN39348_c0_g1::TRINITY_DN39348_c0_g1_i15::g.41::m.'  0.105   1  0.000   1  0.120   1  0.000   0.000 N  0.450      SignalP-noTM
TRINITY_DN39348_c0_g1::TRINITY_DN39348_c0_g1_i15::g.41::m.(  0.104   1  0.000   1  0.140   1  0.000   0.000 N  0.450      SignalP-noTM
TRINITY_DN39348_c0_g1::TRINITY_DN39348_c0_g1_i15::g.41::m.)  0.104   1  0.000   1  0.140   1  0.000   0.000 N  0.450      SignalP-noTM
TRINITY_DN39348_c0_g1::TRINITY_DN39348_c0_g1_i15::g.41::m.*  0.103   1  0.000   1  0.145   1  0.000   0.000 N  0.450      SignalP-noTM
TRINITY_DN39348_c0_g1::TRINITY_DN39348_c0_g1_i15::g.41::m.+  0.106   1  0.000   1  0.139   1  0.000   0.000 N  0.450      SignalP-noTM
TRINITY_DN39348_c0_g1::TRINITY_DN39348_c0_g1_i15::g.41::m.,  0.103   1  0.000   1  0.166   1  0.000   0.000 N  0.450      SignalP-noTM
TRINITY_DN39348_c0_g1::TRINITY_DN39348_c0_g1_i15::g.41::m.-  0.104   1  0.000   1  0.130   1  0.000   0.000 N  0.450      SignalP-noTM
TRINITY_DN39348_c0_g1::TRINITY_DN39348_c0_g1_i15::g.41::m..  0.106   1  0.000   1  0.129   1  0.000   0.000 N  0.450      SignalP-noTM
TRINITY_DN39348_c0_g1::TRINITY_DN39348_c0_g1_i15::g.41::m./  0.106   1  0.000   1  0.129   1  0.000   0.000 N  0.450      SignalP-noTM
TRINITY_DN39348_c0_g1::TRINITY_DN39348_c0_g1_i15::g.41::m.0  0.104   1  0.000   1  0.130   1  0.000   0.000 N  0.450      SignalP-noTM
TRINITY_DN39348_c0_g1::TRINITY_DN39348_c0_g1_i15::g.41::m.1  0.103   1  0.000   1  0.145   1  0.000   0.000 N  0.450      SignalP-noTM
TRINITY_DN39348_c0_g1::TRINITY_DN39348_c0_g1_i15::g.41::m.2  0.104   1  0.000   1  0.138   1  0.000   0.000 N  0.450      SignalP-noTM
TRINITY_DN39348_c0_g1::TRINITY_DN39348_c0_g1_i15::g.41::m.3  0.106   1  0.000   1  0.139   1  0.000   0.000 N  0.450      SignalP-noTM
TRINITY_DN39348_c0_g1::TRINITY_DN39348_c0_g1_i15::g.41::m.4  0.105   1  0.000   1  0.120   1  0.000   0.000 N  0.450      SignalP-noTM
TRINITY_DN39348_c0_g1::TRINITY_DN39348_c0_g1_i15::g.41::m.5  0.106   1  0.000   1  0.129   1  0.000   0.000 N  0.450      SignalP-noTM
TRINITY_DN39348_c0_g1::TRINITY_DN39348_c0_g1_i15::g.41::m.6  0.104   1  0.000   1  0.158   1  0.000   0.000 N  0.450      SignalP-noTM
TRINITY_DN39348_c0_g1::TRINITY_DN39348_c0_g1_i15::g.41::m.7  0.103   1  0.000   1  0.145   1  0.000   0.000 N  0.450      SignalP-noTM
TRINITY_DN39348_c0_g1::TRINITY_DN39348_c0_g1_i15::g.41::m.8  0.106   1  0.000   1  0.129   1  0.000   0.000 N  0.450      SignalP-noTM
TRINITY_DN39348_c0_g1::TRINITY_DN39348_c0_g1_i15::g.41::m.9  0.104   1  0.000   1  0.131   1  0.000   0.000 N  0.450      SignalP-noTM
TRINITY_DN39348_c0_g1::TRINITY_DN39348_c0_g1_i15::g.41::m.:  0.102   1  0.000   1  0.120   1  0.000   0.000 N  0.450      SignalP-noTM
TRINITY_DN39348_c0_g1::TRINITY_DN39348_c0_g1_i15::g.41::m.;  0.104   1  0.000   1  0.140   1  0.000   0.000 N  0.450      SignalP-noTM
TRINITY_DN39348_c0_g1::TRINITY_DN39348_c0_g1_i15::g.41::m.<  0.102   1  0.000   1  0.120   1  0.000   0.000 N  0.450      SignalP-noTM
TRINITY_DN39348_c0_g1::TRINITY_DN39348_c0_g1_i15::g.41::m.=  0.104   1  0.000   1  0.131   1  0.000   0.000 N  0.450      SignalP-noTM
TRINITY_DN39348_c0_g1::TRINITY_DN39348_c0_g1_i15::g.41::m.>  0.104   1  0.000   1  0.121   1  0.000   0.000 N  0.450      SignalP-noTM
TRINITY_DN39348_c0_g1::TRINITY_DN39348_c0_g1_i15::g.41::m.?  0.105   1  0.000   1  0.120   1  0.000   0.000 N  0.450      SignalP-noTM
TRINITY_DN39348_c0_g1::TRINITY_DN39348_c0_g1_i15::g.41::m.@  0.102   1  0.000   1  0.120   1  0.000   0.000 N  0.450      SignalP-noTM
TRINITY_DN39348_c0_g1::TRINITY_DN39348_c0_g1_i15::g.41::m.A  0.104   1  0.000   1  0.138   1  0.000   0.000 N  0.450      SignalP-noTM
TRINITY_DN39348_c0_g1::TRINITY_DN39348_c0_g1_i15::g.41::m.B  0.106   1  0.000   1  0.129   1  0.000   0.000 N  0.450      SignalP-noTM
TRINITY_DN39348_c0_g1::TRINITY_DN39348_c0_g1_i15::g.41::m.C  0.104   1  0.000   1  0.130   1  0.000   0.000 N  0.450      SignalP-noTM
TRINITY_DN39348_c0_g1::TRINITY_DN39348_c0_g1_i15::g.41::m.D  0.104   1  0.000   1  0.161   1  0.000   0.000 N  0.450      SignalP-noTM
TRINITY_DN39348_c0_g1::TRINITY_DN39348_c0_g1_i15::g.41::m.E  0.102   1  0.000   1  0.120   1  0.000   0.000 N  0.450      SignalP-noTM
TRINITY_DN39348_c0_g1::TRINITY_DN39348_c0_g1_i15::g.41::m.F  0.104   1  0.000   1  0.140   1  0.000   0.000 N  0.450      SignalP-noTM
TRINITY_DN39348_c0_g1::TRINITY_DN39348_c0_g1_i16::g.43::m.  0.102   1  0.000   1  0.120   1  0.000   0.000 N  0.450      SignalP-noTM
TRINITY_DN39348_c0_g1::TRINITY_DN39348_c0_g1_i16::g.43::m.  0.103   1  0.000   1  0.145   1  0.000   0.000 N  0.450      SignalP-noTM
TRINITY_DN39348_c0_g1::TRINITY_DN39348_c0_g1_i16::g.43::m.  0.104   1  0.000   1  0.138   1  0.000   0.000 N  0.450      SignalP-noTM
TRINITY_DN39348_c0_g1::TRINITY_DN39348_c0_g1_i16::g.43::m.  0.106   1  0.000   1  0.129   1  0.000   0.000 N  0.450      SignalP-noTM
TRINITY_DN39348_c0_g1::TRINITY_DN39348_c0_g1_i16::g.43::m.  0.103   1  0.000   1  0.166   1  0.000   0.000 N  0.450      SignalP-noTM
TRINITY_DN39348_c0_g1::TRINITY_DN39348_c0_g1_i16::g.43::m.  0.105   1  0.000   1  0.140   1  0.000   0.000 N  0.450      SignalP-noTM
TRINITY_DN39348_c0_g1::TRINITY_DN39348_c0_g1_i16::g.43::m.  0.104   1  0.000   1  0.130   1  0.000   0.000 N  0.450      SignalP-noTM
TRINITY_DN39348_c0_g1::TRINITY_DN39348_c0_g1_i16::g.43::m.  0.105   1  0.000   1  0.120   1  0.000   0.000 N  0.450      SignalP-noTM
TRINITY_DN39348_c0_g1::TRINITY_DN39348_c0_g1_i16::g.43::m.  0.104   1  0.000   1  0.140   1  0.000   0.000 N  0.450      SignalP-noTM
                           0.000   1  0.000   1  0.000   1  0.000   0.000 N  0.500      SignalP-TM
TRINITY_DN39348_c0_g1::TRINITY_DN39348_c0_g1_i16::g.43::m.  0.000   1  0.000   1  0.000   1  0.000   0.000 N  0.450      SignalP-noTM
0.120431                   0.000   1  0.000   1  0.000   1  0.000   0.000 N  0.450      SignalP-noTM
TRINITY_DN39348_c0_g1::TRINITY_DN39348_c0_g1_i16::g.43::m.  0.103   1  0.000   1  0.166   1  0.000   0.000 N  0.450      SignalP-noTM
TRINITY_DN39348_c0_g1::TRINITY_DN39348_c0_g1_i16::g.43::m.  0.104   1  0.000   1  0.131   1  0.000   0.000 N  0.450      SignalP-noTM
TRINITY_DN39348_c0_g1::TRINITY_DN39348_c0_g1_i16::g.43::m.  0.106   1  0.000   1  0.129   1  0.000   0.000 N  0.450      SignalP-noTM
TRINITY_DN39348_c0_g1::TRINITY_DN39348_c0_g1_i16::g.43::m.  0.104   1  0.000   1  0.131   1  0.000   0.000 N  0.450      SignalP-noTM
TRINITY_DN39348_c0_g1::TRINITY_DN39348_c0_g1_i16::g.43::m.  0.104   1  0.000   1  0.140   1  0.000   0.000 N  0.450      SignalP-noTM
TRINITY_DN39348_c0_g1::TRINITY_DN39348_c0_g1_i16::g.43::m.  0.104   1  0.000   1  0.131   1  0.000   0.000 N  0.450      SignalP-noTM
TRINITY_DN39348_c0_g1::TRINITY_DN39348_c0_g1_i16::g.43::m.  0.104   1  0.000   1  0.140   1  0.000   0.000 N  0.450      SignalP-noTM
TRINITY_DN39348_c0_g1::TRINITY_DN39348_c0_g1_i16::g.43::m.  0.104   1  0.000   1  0.130   1  0.000   0.000 N  0.450      SignalP-noTM
TRINITY_DN39348_c0_g1::TRINITY_DN39348_c0_g1_i16::g.43::m.  0.103   1  0.000   1  0.145   1  0.000   0.000 N  0.450      SignalP-noTM
TRINITY_DN39348_c0_g1::TRINITY_DN39348_c0_g1_i16::g.43::m.  0.103   1  0.000   1  0.110   1  0.000   0.000 N  0.450      SignalP-noTM
TRINITY_DN39348_c0_g1::TRINITY_DN39348_c0_g1_i16::g.43::m.  0.106   1  0.000   1  0.139   1  0.000   0.000 N  0.450      SignalP-noTM
TRINITY_DN39348_c0_g1::TRINITY_DN39348_c0_g1_i16::g.43::m.  0.104   1  0.000   1  0.130   1  0.000   0.000 N  0.450      SignalP-noTM
TRINITY_DN39348_c0_g1::TRINITY_DN39348_c0_g1_i16::g.43::m.  0.106   1  0.000   1  0.129   1  0.000   0.000 N  0.450      SignalP-noTM
TRINITY_DN39348_c0_g1::TRINITY_DN39348_c0_g1_i16::g.43::m.  0.104   1  0.000   1  0.159   1  0.000   0.000 N  0.450      SignalP-noTM
TRINITY_DN39348_c0_g1::TRINITY_DN39348_c0_g1_i16::g.43::m.  0.103   1  0.000   1  0.145   1  0.000   0.000 N  0.450      SignalP-noTM
TRINITY_DN39348_c0_g1::TRINITY_DN39348_c0_g1_i16::g.43::m.  0.104   1  0.000   1  0.131   1  0.000   0.000 N  0.450      SignalP-noTM
TRINITY_DN39348_c0_g1::TRINITY_DN39348_c0_g1_i16::g.43::m.  0.104   1  0.000   1  0.159   1  0.000   0.000 N  0.450      SignalP-noTM
TRINITY_DN39348_c0_g1::TRINITY_DN39348_c0_g1_i16::g.43::m.  0.104   1  0.000   1  0.138   1  0.000   0.000 N  0.450      SignalP-noTM
TRINITY_DN39348_c0_g1::TRINITY_DN39348_c0_g1_i16::g.43::m.  0.103   1  0.000   1  0.110   1  0.000   0.000 N  0.450      SignalP-noTM
TRINITY_DN39348_c0_g1::TRINITY_DN39348_c0_g1_i16::g.43::m.  0.104   1  0.000   1  0.146   1  0.000   0.000 N  0.450      SignalP-noTM
TRINITY_DN39348_c0_g1::TRINITY_DN39348_c0_g1_i16::g.43::m.  0.106   1  0.000   1  0.139   1  0.000   0.000 N  0.450      SignalP-noTM
TRINITY_DN39348_c0_g1::TRINITY_DN39348_c0_g1_i16::g.43::m.!  0.102   1  0.000   1  0.120   1  0.000   0.000 N  0.450      SignalP-noTM
TRINITY_DN39348_c0_g1::TRINITY_DN39348_c0_g1_i16::g.43::m."  0.102   1  0.000   1  0.120   1  0.000   0.000 N  0.450      SignalP-noTM
TRINITY_DN39348_c0_g1::TRINITY_DN39348_c0_g1_i16::g.43::m.#  0.104   1  0.000   1  0.158   1  0.000   0.000 N  0.450      SignalP-noTM
TRINITY_DN39348_c0_g1::TRINITY_DN39348_c0_g1_i16::g.43::m.$  0.106   1  0.000   1  0.129   1  0.000   0.000 N  0.450      SignalP-noTM
TRINITY_DN39348_c0_g1::TRINITY_DN39348_c0_g1_i16::g.43::m.%  0.104   1  0.000   1  0.140   1  0.000   0.000 N  0.450      SignalP-noTM
TRINITY_DN39348_c0_g1::TRINITY_DN39348_c0_g1_i16::g.43::m.&  0.102   1  0.000   1  0.120   1  0.000   0.000 N  0.450      SignalP-noTM
TRINITY_DN39348_c0_g1::TRINITY_DN39348_c0_g1_i16::g.43::m.'  0.105   1  0.000   1  0.120   1  0.000   0.000 N  0.450      SignalP-noTM
TRINITY_DN39348_c0_g1::TRINITY_DN39348_c0_g1_i16::g.43::m.(  0.104   1  0.000   1  0.140   1  0.000   0.000 N  0.450      SignalP-noTM
TRINITY_DN39348_c0_g1::TRINITY_DN39348_c0_g1_i16::g.43::m.)  0.104   1  0.000   1  0.140   1  0.000   0.000 N  0.450      SignalP-noTM
TRINITY_DN39348_c0_g1::TRINITY_DN39348_c0_g1_i16::g.43::m.*  0.103   1  0.000   1  0.145   1  0.000   0.000 N  0.450      SignalP-noTM
TRINITY_DN39348_c0_g1::TRINITY_DN39348_c0_g1_i16::g.43::m.+  0.106   1  0.000   1  0.139   1  0.000   0.000 N  0.450      SignalP-noTM
TRINITY_DN39348_c0_g1::TRINITY_DN39348_c0_g1_i16::g.43::m.,  0.103   1  0.000   1  0.166   1  0.000   0.000 N  0.450      SignalP-noTM
TRINITY_DN39348_c0_g1::TRINITY_DN39348_c0_g1_i16::g.43::m.-  0.104   1  0.000   1  0.130   1  0.000   0.000 N  0.450      SignalP-noTM
TRINITY_DN39348_c0_g1::TRINITY_DN39348_c0_g1_i16::g.43::m..  0.106   1  0.000   1  0.129   1  0.000   0.000 N  0.450      SignalP-noTM
TRINITY_DN39348_c0_g1::TRINITY_DN39348_c0_g1_i16::g.43::m./  0.106   1  0.000   1  0.129   1  0.000   0.000 N  0.450      SignalP-noTM
TRINITY_DN39348_c0_g1::TRINITY_DN39348_c0_g1_i16::g.43::m.0  0.104   1  0.000   1  0.130   1  0.000   0.000 N  0.450      SignalP-noTM
TRINITY_DN39348_c0_g1::TRINITY_DN39348_c0_g1_i16::g.43::m.1  0.103   1  0.000   1  0.145   1  0.000   0.000 N  0.450      SignalP-noTM
TRINITY_DN39348_c0_g1::TRINITY_DN39348_c0_g1_i16::g.43::m.2  0.104   1  0.000   1  0.138   1  0.000   0.000 N  0.450      SignalP-noTM
TRINITY_DN39348_c0_g1::TRINITY_DN39348_c0_g1_i16::g.43::m.3  0.106   1  0.000   1  0.139   1  0.000   0.000 N  0.450      SignalP-noTM
TRINITY_DN39348_c0_g1::TRINITY_DN39348_c0_g1_i16::g.43::m.4  0.105   1  0.000   1  0.120   1  0.000   0.000 N  0.450      SignalP-noTM
TRINITY_DN39348_c0_g1::TRINITY_DN39348_c0_g1_i16::g.43::m.5  0.106   1  0.000   1  0.129   1  0.000   0.000 N  0.450      SignalP-noTM
TRINITY_DN39348_c0_g1::TRINITY_DN39348_c0_g1_i16::g.43::m.6  0.104   1  0.000   1  0.158   1  0.000   0.000 N  0.450      SignalP-noTM
TRINITY_DN39348_c0_g1::TRINITY_DN39348_c0_g1_i16::g.43::m.7  0.103   1  0.000   1  0.145   1  0.000   0.000 N  0.450      SignalP-noTM
TRINITY_DN39348_c0_g1::TRINITY_DN39348_c0_g1_i16::g.43::m.8  0.106   1  0.000   1  0.129   1  0.000   0.000 N  0.450      SignalP-noTM
TRINITY_DN39348_c0_g1::TRINITY_DN39348_c0_g1_i16::g.43::m.9  0.104   1  0.000   1  0.131   1  0.000   0.000 N  0.450      SignalP-noTM
TRINITY_DN39348_c0_g1::TRINITY_DN39348_c0_g1_i16::g.43::m.:  0.102   1  0.000   1  0.120   1  0.000   0.000 N  0.450      SignalP-noTM
TRINITY_DN39348_c0_g1::TRINITY_DN39348_c0_g1_i16::g.43::m.;  0.104   1  0.000   1  0.140   1  0.000   0.000 N  0.450      SignalP-noTM
TRINITY_DN39348_c0_g1::TRINITY_DN39348_c0_g1_i16::g.43::m.<  0.102   1  0.000   1  0.120   1  0.000   0.000 N  0.450      SignalP-noTM
TRINITY_DN39348_c0_g1::TRINITY_DN39348_c0_g1_i16::g.43::m.=  0.104   1  0.000   1  0.131   1  0.000   0.000 N  0.450      SignalP-noTM
TRINITY_DN39348_c0_g1::TRINITY_DN39348_c0_g1_i16::g.43::m.>  0.104   1  0.000   1  0.121   1  0.000   0.000 N  0.450      SignalP-noTM
TRINITY_DN39348_c0_g1::TRINITY_DN39348_c0_g1_i16::g.43::m.?  0.105   1  0.000   1  0.120   1  0.000   0.000 N  0.450      SignalP-noTM
TRINITY_DN39348_c0_g1::TRINITY_DN39348_c0_g1_i16::g.43::m.@  0.102   1  0.000   1  0.120   1  0.000   0.000 N  0.450      SignalP-noTM
TRINITY_DN39348_c0_g1::TRINITY_DN39348_c0_g1_i16::g.43::m.A  0.104   1  0.000   1  0.138   1  0.000   0.000 N  0.450      SignalP-noTM
TRINITY_DN39348_c0_g1::TRINITY_DN39348_c0_g1_i16::g.43::m.B  0.106   1  0.000   1  0.129   1  0.000   0.000 N  0.450      SignalP-noTM
TRINITY_DN39348_c0_g1::TRINITY_DN39348_c0_g1_i16::g.43::m.C  0.104   1  0.000   1  0.130   1  0.000   0.000 N  0.450      SignalP-noTM
TRINITY_DN39348_c0_g1::TRINITY_DN39348_c0_g1_i16::g.43::m.D  0.104   1  0.000   1  0.161   1  0.000   0.000 N  0.450      SignalP-noTM
TRINITY_DN39348_c0_g1::TRINITY_DN39348_c0_g1_i16::g.43::m.E  0.102   1  0.000   1  0.120   1  0.000   0.000 N  0.450      SignalP-noTM
TRINITY_DN39348_c0_g1::TRINITY_DN39348_c0_g1_i16::g.43::m.F  0.104   1  0.000   1  0.140   1  0.000   0.000 N  0.450      SignalP-noTM
TRINITY_DN39348_c0_g1::TRINITY_DN39348_c0_g1_i17::g.45::m.  0.102   1  0.000   1  0.120   1  0.000   0.000 N  0.450      SignalP-noTM
TRINITY_DN39348_c0_g1::TRINITY_DN39348_c0_g1_i17::g.45::m.  0.103   1  0.000   1  0.145   1  0.000   0.000 N  0.450      SignalP-noTM
TRINITY_DN39348_c0_g1::TRINITY_DN39348_c0_g1_i17::g.45::m.  0.104   1  0.000   1  0.138   1  0.000   0.000 N  0.450      SignalP-noTM
TRINITY_DN39348_c0_g1::TRINITY_DN39348_c0_g1_i17::g.45::m.  0.106   1  0.000   1  0.129   1  0.000   0.000 N  0.450      SignalP-noTM
TRINITY_DN39348_c0_g1::TRINITY_DN39348_c0_g1_i17::g.45::m.  0.103   1  0.000   1  0.166   1  0.000   0.000 N  0.450      SignalP-noTM
TRINITY_DN39348_c0_g1::TRINITY_DN39348_c0_g1_i17::g.45::m.  0.105   1  0.000   1  0.140   1  0.000   0.000 N  0.450      SignalP-noTM
TRINITY_DN39348_c0_g1::TRINITY_DN39348_c0_g1_i17::g.45::m.  0.104   1  0.000   1  0.130   1  0.000   0.000 N  0.450      SignalP-noTM
TRINITY_DN39348_c0_g1::TRINITY_DN39348_c0_g1_i17::g.45::m.  0.105   1  0.000   1  0.120   1  0.000   0.000 N  0.450      SignalP-noTM
TRINITY_DN39348_c0_g1::TRINITY_DN39348_c0_g1_i17::g.45::m.  0.104   1  0.000   1  0.140   1  0.000   0.000 N  0.450      SignalP-noTM
                           0.000   1  0.000   1  0.000   1  0.000   0.000 N  0.500      SignalP-TM
TRINITY_DN39348_c0_g1::TRINITY_DN39348_c0_g1_i17::g.45::m.  0.000   1  0.000   1  0.000   1  0.000   0.000 N  0.450      SignalP-noTM
0.120431                   0.000   1  0.000   1  0.000   1  0.000   0.000 N  0.450      SignalP-noTM
TRINITY_DN39348_c0_g1::TRINITY_DN39348_c0_g1_i17::g.45::m.  0.103   1  0.000   1  0.166   1  0.000   0.000 N  0.450      SignalP-noTM
TRINITY_DN39348_c0_g1::TRINITY_DN39348_c0_g1_i17::g.45::m.  0.104   1  0.000   1  0.131   1  0.000   0.000 N  0.450      SignalP-noTM
TRINITY_DN39348_c0_g1::TRINITY_DN39348_c0_g1_i17::g.45::m.  0.106   1  0.000   1  0.129   1  0.000   0.000 N  0.450      SignalP-noTM
TRINITY_DN39348_c0_g1::TRINITY_DN39348_c0_g1_i17::g.45::m.  0.104   1  0.000   1  0.131   1  0.000   0.000 N  0.450      SignalP-noTM
TRINITY_DN39348_c0_g1::TRINITY_DN39348_c0_g1_i17::g.45::m.  0.104   1  0.000   1  0.140   1  0.000   0.000 N  0.450      SignalP-noTM
TRINITY_DN39348_c0_g1::TRINITY_DN39348_c0_g1_i17::g.45::m.  0.104   1  0.000   1  0.131   1  0.000   0.000 N  0.450      SignalP-noTM
TRINITY_DN39348_c0_g1::TRINITY_DN39348_c0_g1_i17::g.45::m.  0.104   1  0.000   1  0.140   1  0.000   0.000 N  0.450      SignalP-noTM
TRINITY_DN39348_c0_g1::TRINITY_DN39348_c0_g1_i17::g.45::m.  0.103   1  0.000   1  0.145   1  0.000   0.000 N  0.450      SignalP-noTM
TRINITY_DN39348_c0_g1::TRINITY_DN39348_c0_g1_i17::g.45::m.  0.104   1  0.000   1  0.140   1  0.000   0.000 N  0.450      SignalP-noTM
TRINITY_DN39348_c0_g1::TRINITY_DN39348_c0_g1_i17::g.45::m.  0.106   1  0.000   1  0.139   1  0.000   0.000 N  0.450      SignalP-noTM
TRINITY_DN39348_c0_g1::TRINITY_DN39348_c0_g1_i17::g.45::m.  0.104   1  0.000   1  0.131   1  0.000   0.000 N  0.450      SignalP-noTM
TRINITY_DN39348_c0_g1::TRINITY_DN39348_c0_g1_i17::g.45::m.  0.103   1  0.000   1  0.145   1  0.000   0.000 N  0.450      SignalP-noTM
TRINITY_DN39348_c0_g1::TRINITY_DN39348_c0_g1_i17::g.45::m.  0.103   1  0.000   1  0.166   1  0.000   0.000 N  0.450      SignalP-noTM
TRINITY_DN39348_c0_g1::TRINITY_DN39348_c0_g1_i17::g.45::m.  0.105   1  0.000   1  0.120   1  0.000   0.000 N  0.450      SignalP-noTM
TRINITY_DN39348_c0_g1::TRINITY_DN39348_c0_g1_i17::g.45::m.  0.102   1  0.000   1  0.120   1  0.000   0.000 N  0.450      SignalP-noTM
TRINITY_DN39348_c0_g1::TRINITY_DN39348_c0_g1_i17::g.45::m.  0.104   1  0.000   1  0.140   1  0.000   0.000 N  0.450      SignalP-noTM
TRINITY_DN39348_c0_g1::TRINITY_DN39348_c0_g1_i17::g.45::m.  0.104   1  0.000   1  0.140   1  0.000   0.000 N  0.450      SignalP-noTM
TRINITY_DN39348_c0_g1::TRINITY_DN39348_c0_g1_i17::g.45::m.  0.104   1  0.000   1  0.158   1  0.000   0.000 N  0.450      SignalP-noTM
TRINITY_DN39348_c0_g1::TRINITY_DN39348_c0_g1_i17::g.45::m.  0.103   1  0.000   1  0.145   1  0.000   0.000 N  0.450      SignalP-noTM
TRINITY_DN39348_c0_g1::TRINITY_DN39348_c0_g1_i17::g.45::m.  0.103   1  0.000   1  0.110   1  0.000   0.000 N  0.450      SignalP-noTM
TRINITY_DN39348_c0_g1::TRINITY_DN39348_c0_g1_i17::g.45::m.  0.106   1  0.000   1  0.139   1  0.000   0.000 N  0.450      SignalP-noTM
TRINITY_DN39348_c0_g1::TRINITY_DN39348_c0_g1_i17::g.45::m.!  0.104   1  0.000   1  0.130   1  0.000   0.000 N  0.450      SignalP-noTM
TRINITY_DN39348_c0_g1::TRINITY_DN39348_c0_g1_i17::g.45::m."  0.106   1  0.000   1  0.129   1  0.000   0.000 N  0.450      SignalP-noTM
TRINITY_DN39348_c0_g1::TRINITY_DN39348_c0_g1_i17::g.45::m.#  0.104   1  0.000   1  0.159   1  0.000   0.000 N  0.450      SignalP-noTM
TRINITY_DN39348_c0_g1::TRINITY_DN39348_c0_g1_i17::g.45::m.$  0.103   1  0.000   1  0.145   1  0.000   0.000 N  0.450      SignalP-noTM
TRINITY_DN39348_c0_g1::TRINITY_DN39348_c0_g1_i17::g.45::m.%  0.104   1  0.000   1  0.131   1  0.000   0.000 N  0.450      SignalP-noTM
TRINITY_DN39348_c0_g1::TRINITY_DN39348_c0_g1_i17::g.45::m.&  0.104   1  0.000   1  0.159   1  0.000   0.000 N  0.450      SignalP-noTM
TRINITY_DN39348_c0_g1::TRINITY_DN39348_c0_g1_i17::g.45::m.'  0.104   1  0.000   1  0.138   1  0.000   0.000 N  0.450      SignalP-noTM
TRINITY_DN39348_c0_g1::TRINITY_DN39348_c0_g1_i17::g.45::m.(  0.103   1  0.000   1  0.110   1  0.000   0.000 N  0.450      SignalP-noTM
TRINITY_DN39348_c0_g1::TRINITY_DN39348_c0_g1_i17::g.45::m.)  0.104   1  0.000   1  0.146   1  0.000   0.000 N  0.450      SignalP-noTM
TRINITY_DN39348_c0_g1::TRINITY_DN39348_c0_g1_i17::g.45::m.*  0.106   1  0.000   1  0.139   1  0.000   0.000 N  0.450      SignalP-noTM
TRINITY_DN39348_c0_g1::TRINITY_DN39348_c0_g1_i17::g.45::m.+  0.102   1  0.000   1  0.120   1  0.000   0.000 N  0.450      SignalP-noTM
TRINITY_DN39348_c0_g1::TRINITY_DN39348_c0_g1_i17::g.45::m.,  0.102   1  0.000   1  0.120   1  0.000   0.000 N  0.450      SignalP-noTM
TRINITY_DN39348_c0_g1::TRINITY_DN39348_c0_g1_i17::g.45::m.-  0.104   1  0.000   1  0.158   1  0.000   0.000 N  0.450      SignalP-noTM
TRINITY_DN39348_c0_g1::TRINITY_DN39348_c0_g1_i17::g.45::m..  0.106   1  0.000   1  0.129   1  0.000   0.000 N  0.450      SignalP-noTM
TRINITY_DN39348_c0_g1::TRINITY_DN39348_c0_g1_i17::g.45::m./  0.104   1  0.000   1  0.140   1  0.000   0.000 N  0.450      SignalP-noTM
TRINITY_DN39348_c0_g1::TRINITY_DN39348_c0_g1_i17::g.45::m.0  0.102   1  0.000   1  0.120   1  0.000   0.000 N  0.450      SignalP-noTM
TRINITY_DN39348_c0_g1::TRINITY_DN39348_c0_g1_i17::g.45::m.1  0.105   1  0.000   1  0.120   1  0.000   0.000 N  0.450      SignalP-noTM
TRINITY_DN39348_c0_g1::TRINITY_DN39348_c0_g1_i17::g.45::m.2  0.104   1  0.000   1  0.140   1  0.000   0.000 N  0.450      SignalP-noTM
TRINITY_DN39348_c0_g1::TRINITY_DN39348_c0_g1_i17::g.45::m.3  0.104   1  0.000   1  0.140   1  0.000   0.000 N  0.450      SignalP-noTM
TRINITY_DN39348_c0_g1::TRINITY_DN39348_c0_g1_i17::g.45::m.4  0.103   1  0.000   1  0.145   1  0.000   0.000 N  0.450      SignalP-noTM
TRINITY_DN39348_c0_g1::TRINITY_DN39348_c0_g1_i17::g.45::m.5  0.106   1  0.000   1  0.139   1  0.000   0.000 N  0.450      SignalP-noTM
TRINITY_DN39348_c0_g1::TRINITY_DN39348_c0_g1_i17::g.45::m.6  0.103   1  0.000   1  0.166   1  0.000   0.000 N  0.450      SignalP-noTM
TRINITY_DN39348_c0_g1::TRINITY_DN39348_c0_g1_i17::g.45::m.7  0.104   1  0.000   1  0.130   1  0.000   0.000 N  0.450      SignalP-noTM
TRINITY_DN39348_c0_g1::TRINITY_DN39348_c0_g1_i17::g.45::m.8  0.106   1  0.000   1  0.129   1  0.000   0.000 N  0.450      SignalP-noTM
TRINITY_DN39348_c0_g1::TRINITY_DN39348_c0_g1_i17::g.45::m.9  0.106   1  0.000   1  0.129   1  0.000   0.000 N  0.450      SignalP-noTM
TRINITY_DN39348_c0_g1::TRINITY_DN39348_c0_g1_i17::g.45::m.:  0.104   1  0.000   1  0.130   1  0.000   0.000 N  0.450      SignalP-noTM
TRINITY_DN39348_c0_g1::TRINITY_DN39348_c0_g1_i17::g.45::m.;  0.103   1  0.000   1  0.145   1  0.000   0.000 N  0.450      SignalP-noTM
TRINITY_DN39348_c0_g1::TRINITY_DN39348_c0_g1_i17::g.45::m.<  0.104   1  0.000   1  0.138   1  0.000   0.000 N  0.450      SignalP-noTM
TRINITY_DN39348_c0_g1::TRINITY_DN39348_c0_g1_i17::g.45::m.=  0.106   1  0.000   1  0.139   1  0.000   0.000 N  0.450      SignalP-noTM
TRINITY_DN39348_c0_g1::TRINITY_DN39348_c0_g1_i17::g.45::m.>  0.105   1  0.000   1  0.120   1  0.000   0.000 N  0.450      SignalP-noTM
TRINITY_DN39348_c0_g1::TRINITY_DN39348_c0_g1_i17::g.45::m.?  0.106   1  0.000   1  0.129   1  0.000   0.000 N  0.450      SignalP-noTM
TRINITY_DN39348_c0_g1::TRINITY_DN39348_c0_g1_i17::g.45::m.@  0.104   1  0.000   1  0.158   1  0.000   0.000 N  0.450      SignalP-noTM
TRINITY_DN39348_c0_g1::TRINITY_DN39348_c0_g1_i17::g.45::m.A  0.103   1  0.000   1  0.145   1  0.000   0.000 N  0.450      SignalP-noTM
TRINITY_DN39348_c0_g1::TRINITY_DN39348_c0_g1_i17::g.45::m.B  0.106   1  0.000   1  0.129   1  0.000   0.000 N  0.450      SignalP-noTM
TRINITY_DN39348_c0_g1::TRINITY_DN39348_c0_g1_i17::g.45::m.C  0.104   1  0.000   1  0.131   1  0.000   0.000 N  0.450      SignalP-noTM
TRINITY_DN39348_c0_g1::TRINITY_DN39348_c0_g1_i17::g.45::m.D  0.102   1  0.000   1  0.120   1  0.000   0.000 N  0.450      SignalP-noTM
TRINITY_DN39348_c0_g1::TRINITY_DN39348_c0_g1_i17::g.45::m.E  0.104   1  0.000   1  0.140   1  0.000   0.000 N  0.450      SignalP-noTM
TRINITY_DN39348_c0_g1::TRINITY_DN39348_c0_g1_i17::g.45::m.F  0.102   1  0.000   1  0.120   1  0.000   0.000 N  0.450      SignalP-noTM
TRINITY_DN39348_c0_g1::TRINITY_DN39348_c0_g1_i17::g.47::m.  0.105   1  0.000   1  0.140   1  0.000   0.000 N  0.450      SignalP-noTM
TRINITY_DN39348_c0_g1::TRINITY_DN39348_c0_g1_i17::g.47::m.  0.104   1  0.000   1  0.130   1  0.000   0.000 N  0.450      SignalP-noTM
TRINITY_DN39348_c0_g1::TRINITY_DN39348_c0_g1_i17::g.47::m.  0.104   1  0.000   1  0.121   1  0.000   0.000 N  0.450      SignalP-noTM
TRINITY_DN39348_c0_g1::TRINITY_DN39348_c0_g1_i17::g.47::m.  0.104   1  0.000   1  0.121   1  0.000   0.000 N  0.450      SignalP-noTM
TRINITY_DN39348_c0_g1::TRINITY_DN39348_c0_g1_i17::g.47::m.  0.104   1  0.000   1  0.140   1  0.000   0.000 N  0.450      SignalP-noTM
TRINITY_DN39348_c0_g1::TRINITY_DN39348_c0_g1_i17::g.47::m.  0.104   1  0.000   1  0.158   1  0.000   0.000 N  0.450      SignalP-noTM
TRINITY_DN39348_c0_g1::TRINITY_DN39348_c0_g1_i17::g.47::m.  0.103   1  0.000   1  0.110   1  0.000   0.000 N  0.450      SignalP-noTM
TRINITY_DN39348_c0_g1::TRINITY_DN39348_c0_g1_i17::g.47::m.  0.106   1  0.000   1  0.129   1  0.000   0.000 N  0.450      SignalP-noTM
TRINITY_DN39348_c0_g1::TRINITY_DN39348_c0_g1_i17::g.47::m.  0.103   1  0.000   1  0.166   1  0.000   0.000 N  0.450      SignalP-noTM
                           0.000   1  0.000   1  0.000   1  0.000   0.000 N  0.500      SignalP-TM
TRINITY_DN39348_c0_g1::TRINITY_DN39348_c0_g1_i17::g.47::m.  0.000   1  0.000   1  0.000   1  0.000   0.000 N  0.450      SignalP-noTM
0.157699                   0.000   1  0.000   1  0.000   1  0.000   0.000 N  0.450      SignalP-noTM
TRINITY_DN39348_c0_g1::TRINITY_DN39348_c0_g1_i17::g.47::m.  0.104   1  0.000   1  0.140   1  0.000   0.000 N  0.450      SignalP-noTM
TRINITY_DN39348_c0_g1::TRINITY_DN39348_c0_g1_i17::g.47::m.  0.106   1  0.000   1  0.139   1  0.000   0.000 N  0.450      SignalP-noTM
TRINITY_DN39348_c0_g1::TRINITY_DN39348_c0_g1_i17::g.47::m.  0.105   1  0.000   1  0.120   1  0.000   0.000 N  0.450      SignalP-noTM
TRINITY_DN39348_c0_g1::TRINITY_DN39348_c0_g1_i17::g.47::m.  0.104   1  0.000   1  0.158   1  0.000   0.000 N  0.450      SignalP-noTM
TRINITY_DN39348_c0_g1::TRINITY_DN39348_c0_g1_i17::g.47::m.  0.106   1  0.000   1  0.139   1  0.000   0.000 N  0.450      SignalP-noTM
TRINITY_DN39348_c0_g1::TRINITY_DN39348_c0_g1_i17::g.47::m.  0.105   1  0.000   1  0.120   1  0.000   0.000 N  0.450      SignalP-noTM
TRINITY_DN39348_c0_g1::TRINITY_DN39348_c0_g1_i17::g.47::m.  0.104   1  0.000   1  0.131   1  0.000   0.000 N  0.450      SignalP-noTM
TRINITY_DN39348_c0_g1::TRINITY_DN39348_c0_g1_i17::g.47::m.  0.102   1  0.000   1  0.120   1  0.000   0.000 N  0.450      SignalP-noTM
TRINITY_DN39348_c0_g1::TRINITY_DN39348_c0_g1_i17::g.47::m.  0.103   1  0.000   1  0.166   1  0.000   0.000 N  0.450      SignalP-noTM
TRINITY_DN39348_c0_g1::TRINITY_DN39348_c0_g1_i17::g.47::m.  0.106   1  0.000   1  0.139   1  0.000   0.000 N  0.450      SignalP-noTM
TRINITY_DN39348_c0_g1::TRINITY_DN39348_c0_g1_i17::g.47::m.  0.104   1  0.000   1  0.161   1  0.000   0.000 N  0.450      SignalP-noTM
TRINITY_DN39348_c0_g1::TRINITY_DN39348_c0_g1_i17::g.47::m.  0.104   1  0.000   1  0.131   1  0.000   0.000 N  0.450      SignalP-noTM
TRINITY_DN39348_c0_g1::TRINITY_DN39348_c0_g1_i17::g.47::m.  0.104   1  0.000   1  0.121   1  0.000   0.000 N  0.450      SignalP-noTM
TRINITY_DN39348_c0_g1::TRINITY_DN39348_c0_g1_i17::g.47::m.  0.104   1  0.000   1  0.138   1  0.000   0.000 N  0.450      SignalP-noTM
TRINITY_DN39348_c0_g1::TRINITY_DN39348_c0_g1_i17::g.47::m.  0.103   1  0.000   1  0.166   1  0.000   0.000 N  0.450      SignalP-noTM
TRINITY_DN39348_c0_g1::TRINITY_DN39348_c0_g1_i17::g.47::m.  0.102   1  0.000   1  0.120   1  0.000   0.000 N  0.450      SignalP-noTM
TRINITY_DN39348_c0_g1::TRINITY_DN39348_c0_g1_i17::g.47::m.  0.102   1  0.000   1  0.120   1  0.000   0.000 N  0.450      SignalP-noTM
TRINITY_DN39348_c0_g1::TRINITY_DN39348_c0_g1_i17::g.47::m.  0.103   1  0.000   1  0.110   1  0.000   0.000 N  0.450      SignalP-noTM
TRINITY_DN39348_c0_g1::TRINITY_DN39348_c0_g1_i17::g.47::m.  0.104   1  0.000   1  0.140   1  0.000   0.000 N  0.450      SignalP-noTM
TRINITY_DN39348_c0_g1::TRINITY_DN39348_c0_g1_i17::g.47::m.  0.104   1  0.000   1  0.138   1  0.000   0.000 N  0.450      SignalP-noTM
TRINITY_DN39348_c0_g1::TRINITY_DN39348_c0_g1_i17::g.47::m.  0.105   1  0.000   1  0.120   1  0.000   0.000 N  0.450      SignalP-noTM
TRINITY_DN39348_c0_g1::TRINITY_DN39348_c0_g1_i17::g.47::m.!  0.103   1  0.000   1  0.166   1  0.000   0.000 N  0.450      SignalP-noTM
TRINITY_DN39348_c0_g1::TRINITY_DN39348_c0_g1_i17::g.47::m."  0.104   1  0.000   1  0.138   1  0.000   0.000 N  0.450      SignalP-noTM
TRINITY_DN39348_c0_g1::TRINITY_DN39348_c0_g1_i17::g.47::m.#  0.105   1  0.000   1  0.120   1  0.000   0.000 N  0.450      SignalP-noTM
TRINITY_DN39348_c0_g1::TRINITY_DN39348_c0_g1_i17::g.47::m.$  0.103   1  0.000   1  0.145   1  0.000   0.000 N  0.450      SignalP-noTM
TRINITY_DN39348_c0_g1::TRINITY_DN39348_c0_g1_i17::g.47::m.%  0.104   1  0.000   1  0.131   1  0.000   0.000 N  0.450      SignalP-noTM
TRINITY_DN39348_c0_g1::TRINITY_DN39348_c0_g1_i17::g.47::m.&  0.104   1  0.000   1  0.140   1  0.000   0.000 N  0.450      SignalP-noTM
TRINITY_DN39348_c0_g1::TRINITY_DN39348_c0_g1_i17::g.47::m.'  0.104   1  0.000   1  0.138   1  0.000   0.000 N  0.450      SignalP-noTM
TRINITY_DN39348_c0_g1::TRINITY_DN39348_c0_g1_i17::g.47::m.(  0.104   1  0.000   1  0.140   1  0.000   0.000 N  0.450      SignalP-noTM
TRINITY_DN39348_c0_g1::TRINITY_DN39348_c0_g1_i17::g.47::m.)  0.106   1  0.000   1  0.129   1  0.000   0.000 N  0.450      SignalP-noTM
TRINITY_DN39348_c0_g1::TRINITY_DN39348_c0_g1_i17::g.47::m.*  0.104   1  0.000   1  0.146   1  0.000   0.000 N  0.450      SignalP-noTM
TRINITY_DN39348_c0_g1::TRINITY_DN39348_c0_g1_i17::g.47::m.+  0.103   1  0.000   1  0.166   1  0.000   0.000 N  0.450      SignalP-noTM
TRINITY_DN39348_c0_g1::TRINITY_DN39348_c0_g1_i17::g.47::m.,  0.103   1  0.000   1  0.198   1  0.000   0.000 N  0.450      SignalP-noTM
TRINITY_DN39348_c0_g1::TRINITY_DN39348_c0_g1_i17::g.47::m.-  0.105   1  0.000   1  0.120   1  0.000   0.000 N  0.450      SignalP-noTM
TRINITY_DN39348_c0_g1::TRINITY_DN39348_c0_g1_i17::g.47::m..  0.104   1  0.000   1  0.158   1  0.000   0.000 N  0.450      SignalP-noTM
TRINITY_DN39348_c0_g1::TRINITY_DN39348_c0_g1_i17::g.47::m./  0.104   1  0.000   1  0.130   1  0.000   0.000 N  0.450      SignalP-noTM
TRINITY_DN39348_c0_g1::TRINITY_DN39348_c0_g1_i17::g.47::m.0  0.104   1  0.000   1  0.140   1  0.000   0.000 N  0.450      SignalP-noTM
TRINITY_DN39348_c0_g1::TRINITY_DN39348_c0_g1_i17::g.47::m.1  0.104   1  0.000   1  0.158   1  0.000   0.000 N  0.450      SignalP-noTM
TRINITY_DN39348_c0_g1::TRINITY_DN39348_c0_g1_i17::g.47::m.2  0.104   1  0.000   1  0.131   1  0.000   0.000 N  0.450      SignalP-noTM
TRINITY_DN39348_c0_g1::TRINITY_DN39348_c0_g1_i17::g.47::m.3  0.104   1  0.000   1  0.140   1  0.000   0.000 N  0.450      SignalP-noTM
TRINITY_DN39348_c0_g1::TRINITY_DN39348_c0_g1_i17::g.47::m.4  0.103   1  0.000   1  0.110   1  0.000   0.000 N  0.450      SignalP-noTM
TRINITY_DN39348_c0_g1::TRINITY_DN39348_c0_g1_i17::g.47::m.5  0.106   1  0.000   1  0.139   1  0.000   0.000 N  0.450      SignalP-noTM
TRINITY_DN39348_c0_g1::TRINITY_DN39348_c0_g1_i17::g.47::m.6  0.106   1  0.000   1  0.129   1  0.000   0.000 N  0.450      SignalP-noTM
TRINITY_DN39348_c0_g1::TRINITY_DN39348_c0_g1_i17::g.47::m.7  0.104   1  0.000   1  0.158   1  0.000   0.000 N  0.450      SignalP-noTM
TRINITY_DN39348_c0_g1::TRINITY_DN39348_c0_g1_i17::g.47::m.8  0.104   1  0.000   1  0.146   1  0.000   0.000 N  0.450      SignalP-noTM
TRINITY_DN39348_c0_g1::TRINITY_DN39348_c0_g1_i17::g.47::m.9  0.104   1  0.000   1  0.140   1  0.000   0.000 N  0.450      SignalP-noTM
TRINITY_DN39348_c0_g1::TRINITY_DN39348_c0_g1_i17::g.47::m.:  0.104   1  0.000   1  0.138   1  0.000   0.000 N  0.450      SignalP-noTM
TRINITY_DN39348_c0_g1::TRINITY_DN39348_c0_g1_i17::g.47::m.;  0.104   1  0.000   1  0.131   1  0.000   0.000 N  0.450      SignalP-noTM
TRINITY_DN39348_c0_g1::TRINITY_DN39348_c0_g1_i17::g.47::m.<  0.104   1  0.000   1  0.161   1  0.000   0.000 N  0.450      SignalP-noTM
TRINITY_DN39348_c0_g1::TRINITY_DN39348_c0_g1_i17::g.47::m.=  0.106   1  0.000   1  0.139   1  0.000   0.000 N  0.450      SignalP-noTM
TRINITY_DN39348_c0_g1::TRINITY_DN39348_c0_g1_i17::g.47::m.>  0.103   1  0.000   1  0.145   1  0.000   0.000 N  0.450      SignalP-noTM
TRINITY_DN39348_c0_g1::TRINITY_DN39348_c0_g1_i17::g.47::m.?  0.104   1  0.000   1  0.158   1  0.000   0.000 N  0.450      SignalP-noTM
TRINITY_DN39348_c0_g1::TRINITY_DN39348_c0_g1_i17::g.47::m.@  0.104   1  0.000   1  0.158   1  0.000   0.000 N  0.450      SignalP-noTM
TRINITY_DN39348_c0_g1::TRINITY_DN39348_c0_g1_i17::g.47::m.A  0.103   1  0.000   1  0.166   1  0.000   0.000 N  0.450      SignalP-noTM
TRINITY_DN39348_c0_g1::TRINITY_DN39348_c0_g1_i17::g.47::m.B  0.104   1  0.000   1  0.131   1  0.000   0.000 N  0.450      SignalP-noTM
TRINITY_DN39348_c0_g1::TRINITY_DN39348_c0_g1_i17::g.47::m.C  0.103   1  0.000   1  0.110   1  0.000   0.000 N  0.450      SignalP-noTM
TRINITY_DN39348_c0_g1::TRINITY_DN39348_c0_g1_i17::g.47::m.D  0.104   1  0.000   1  0.159   1  0.000   0.000 N  0.450      SignalP-noTM
TRINITY_DN39348_c0_g1::TRINITY_DN39348_c0_g1_i17::g.47::m.E  0.106   1  0.000   1  0.139   1  0.000   0.000 N  0.450      SignalP-noTM
TRINITY_DN39348_c0_g1::TRINITY_DN39348_c0_g1_i17::g.47::m.F  0.104   1  0.000   1  0.158   1  0.000   0.000 N  0.450      SignalP-noTM
TRINITY_DN91928_c0_g1::TRINITY_DN91928_c0_g1_i1::g.48::m.4  0.104   1  0.000   1  0.130   1  0.000   0.000 N  0.450      SignalP-noTM
TRINITY_DN91928_c0_g1::TRINITY_DN91928_c0_g1_i1::g.48::m.4  0.103   1  0.000   1  0.110   1  0.000   0.000 N  0.450      SignalP-noTM
TRINITY_DN91928_c0_g1::TRINITY_DN91928_c0_g1_i1::g.48::m.4  0.103   1  0.000   1  0.110   1  0.000   0.000 N  0.450      SignalP-noTM
TRINITY_DN91928_c0_g1::TRINITY_DN91928_c0_g1_i1::g.48::m.4  0.104   1  0.000   1  0.140   1  0.000   0.000 N  0.450      SignalP-noTM
TRINITY_DN91928_c0_g1::TRINITY_DN91928_c0_g1_i1::g.48::m.4  0.104   1  0.000   1  0.140   1  0.000   0.000 N  0.450      SignalP-noTM
TRINITY_DN91928_c0_g1::TRINITY_DN91928_c0_g1_i1::g.48::m.4  0.104   1  0.000   1  0.140   1  0.000   0.000 N  0.450      SignalP-noTM
TRINITY_DN91928_c0_g1::TRINITY_DN91928_c0_g1_i1::g.48::m.4  0.104   1  0.000   1  0.140   1  0.000   0.000 N  0.450      SignalP-noTM
TRINITY_DN91928_c0_g1::TRINITY_DN91928_c0_g1_i1::g.48::m.4  0.104   1  0.000   1  0.158   1  0.000   0.000 N  0.450      SignalP-noTM
TRINITY_DN91928_c0_g1::TRINITY_DN91928_c0_g1_i1::g.48::m.4  0.103   1  0.000   1  0.110   1  0.000   0.000 N  0.450      SignalP-noTM
                           0.000   1  0.000   1  0.000   1  0.000   0.000 N  0.500      SignalP-TM
TRINITY_DN91928_c0_g1::TRINITY_DN91928_c0_g1_i1::g.48::m.4  0.000   1  0.000   1  0.000   1  0.000   0.000 N  0.450      SignalP-noTM
0.130902                   0.000   1  0.000   1  0.000   1  0.000   0.000 N  0.450      SignalP-noTM
TRINITY_DN91928_c0_g1::TRINITY_DN91928_c0_g1_i1::g.48::m.4  0.104   1  0.000   1  0.140   1  0.000   0.000 N  0.450      SignalP-noTM
TRINITY_DN91928_c0_g1::TRINITY_DN91928_c0_g1_i1::g.48::m.4  0.103   1  0.000   1  0.166   1  0.000   0.000 N  0.450      SignalP-noTM
TRINITY_DN91928_c0_g1::TRINITY_DN91928_c0_g1_i1::g.48::m.4  0.105   1  0.000   1  0.140   1  0.000   0.000 N  0.450      SignalP-noTM
TRINITY_DN91928_c0_g1::TRINITY_DN91928_c0_g1_i1::g.48::m.4  0.106   1  0.000   1  0.129   1  0.000   0.000 N  0.450      SignalP-noTM
TRINITY_DN91928_c0_g1::TRINITY_DN91928_c0_g1_i1::g.48::m.4  0.103   1  0.000   1  0.145   1  0.000   0.000 N  0.450      SignalP-noTM
TRINITY_DN91928_c0_g1::TRINITY_DN91928_c0_g1_i1::g.48::m.4  0.104   1  0.000   1  0.131   1  0.000   0.000 N  0.450      SignalP-noTM
TRINITY_DN91928_c0_g1::TRINITY_DN91928_c0_g1_i1::g.48::m.4  0.104   1  0.000   1  0.140   1  0.000   0.000 N  0.450      SignalP-noTM
TRINITY_DN91928_c0_g1::TRINITY_DN91928_c0_g1_i1::g.48::m.4  0.104   1  0.000   1  0.140   1  0.000   0.000 N  0.450      SignalP-noTM
TRINITY_DN91928_c0_g1::TRINITY_DN91928_c0_g1_i1::g.48::m.4  0.104   1  0.000   1  0.121   1  0.000   0.000 N  0.450      SignalP-noTM
TRINITY_DN91928_c0_g1::TRINITY_DN91928_c0_g1_i1::g.48::m.4  0.104   1  0.000   1  0.146   1  0.000   0.000 N  0.450      SignalP-noTM
TRINITY_DN91928_c0_g1::TRINITY_DN91928_c0_g1_i1::g.48::m.4  0.104   1  0.000   1  0.158   1  0.000   0.000 N  0.450      SignalP-noTM
TRINITY_DN91928_c0_g1::TRINITY_DN91928_c0_g1_i1::g.48::m.4  0.105   1  0.000   1  0.140   1  0.000   0.000 N  0.450      SignalP-noTM
TRINITY_DN91928_c0_g1::TRINITY_DN91928_c0_g1_i1::g.48::m.4  0.104   1  0.000   1  0.138   1  0.000   0.000 N  0.450      SignalP-noTM
TRINITY_DN91928_c0_g1::TRINITY_DN91928_c0_g1_i1::g.48::m.4  0.104   1  0.000   1  0.130   1  0.000   0.000 N  0.450      SignalP-noTM
TRINITY_DN91928_c0_g1::TRINITY_DN91928_c0_g1_i1::g.48::m.4  0.104   1  0.000   1  0.130   1  0.000   0.000 N  0.450      SignalP-noTM
TRINITY_DN91928_c0_g1::TRINITY_DN91928_c0_g1_i1::g.48::m.4  0.104   1  0.000   1  0.159   1  0.000   0.000 N  0.450      SignalP-noTM
TRINITY_DN91928_c0_g1::TRINITY_DN91928_c0_g1_i1::g.48::m.4  0.103   1  0.000   1  0.166   1  0.000   0.000 N  0.450      SignalP-noTM
TRINITY_DN91928_c0_g1::TRINITY_DN91928_c0_g1_i1::g.48::m.4  0.104   1  0.000   1  0.121   1  0.000   0.000 N  0.450      SignalP-noTM
TRINITY_DN91928_c0_g1::TRINITY_DN91928_c0_g1_i1::g.48::m.4  0.104   1  0.000   1  0.140   1  0.000   0.000 N  0.450      SignalP-noTM
TRINITY_DN91928_c0_g1::TRINITY_DN91928_c0_g1_i1::g.48::m.4  0.104   1  0.000   1  0.140   1  0.000   0.000 N  0.450      SignalP-noTM
TRINITY_DN91928_c0_g1::TRINITY_DN91928_c0_g1_i1::g.48::m.4  0.104   1  0.000   1  0.158   1  0.000   0.000 N  0.450      SignalP-noTM
TRINITY_DN91928_c0_g1::TRINITY_DN91928_c0_g1_i1::g.48::m.4!  0.104   1  0.000   1  0.146   1  0.000   0.000 N  0.450      SignalP-noTM
TRINITY_DN91928_c0_g1::TRINITY_DN91928_c0_g1_i1::g.48::m.4"  0.104   1  0.000   1  0.130   1  0.000   0.000 N  0.450      SignalP-noTM
TRINITY_DN91928_c0_g1::TRINITY_DN91928_c0_g1_i1::g.48::m.4#  0.104   1  0.000   1  0.140   1  0.000   0.000 N  0.450      SignalP-noTM
TRINITY_DN91928_c0_g1::TRINITY_DN91928_c0_g1_i1::g.48::m.4$  0.104   1  0.000   1  0.158   1  0.000   0.000 N  0.450      SignalP-noTM
TRINITY_DN91928_c0_g1::TRINITY_DN91928_c0_g1_i1::g.48::m.4%  0.105   1  0.000   1  0.120   1  0.000   0.000 N  0.450      SignalP-noTM
TRINITY_DN91928_c0_g1::TRINITY_DN91928_c0_g1_i1::g.48::m.4&  0.104   1  0.000   1  0.146   1  0.000   0.000 N  0.450      SignalP-noTM
TRINITY_DN91928_c0_g1::TRINITY_DN91928_c0_g1_i1::g.48::m.4'  0.104   1  0.000   1  0.140   1  0.000   0.000 N  0.450      SignalP-noTM
TRINITY_DN91928_c0_g1::TRINITY_DN91928_c0_g1_i1::g.48::m.4(  0.104   1  0.000   1  0.140   1  0.000   0.000 N  0.450      SignalP-noTM
TRINITY_DN91928_c0_g1::TRINITY_DN91928_c0_g1_i1::g.48::m.4)  0.104   1  0.000   1  0.158   1  0.000   0.000 N  0.450      SignalP-noTM
TRINITY_DN91928_c0_g1::TRINITY_DN91928_c0_g1_i1::g.48::m.4*  0.106   1  0.000   1  0.129   1  0.000   0.000 N  0.450      SignalP-noTM
TRINITY_DN91928_c0_g1::TRINITY_DN91928_c0_g1_i1::g.48::m.4+  0.105   1  0.000   1  0.120   1  0.000   0.000 N  0.450      SignalP-noTM
TRINITY_DN91928_c0_g1::TRINITY_DN91928_c0_g1_i1::g.48::m.4,  0.105   1  0.000   1  0.120   1  0.000   0.000 N  0.450      SignalP-noTM
TRINITY_DN91928_c0_g1::TRINITY_DN91928_c0_g1_i1::g.48::m.4-  0.103   1  0.000   1  0.110   1  0.000   0.000 N  0.450      SignalP-noTM
TRINITY_DN91928_c0_g1::TRINITY_DN91928_c0_g1_i1::g.48::m.4.  0.103   1  0.000   1  0.145   1  0.000   0.000 N  0.450      SignalP-noTM
TRINITY_DN91928_c0_g1::TRINITY_DN91928_c0_g1_i1::g.48::m.4/  0.105   1  0.000   1  0.120   1  0.000   0.000 N  0.450      SignalP-noTM
TRINITY_DN91928_c0_g1::TRINITY_DN91928_c0_g1_i1::g.48::m.40  0.104   1  0.000   1  0.138   1  0.000   0.000 N  0.450      SignalP-noTM
TRINITY_DN91928_c0_g1::TRINITY_DN91928_c0_g1_i1::g.48::m.41  0.104   1  0.000   1  0.130   1  0.000   0.000 N  0.450      SignalP-noTM
TRINITY_DN91928_c0_g1::TRINITY_DN91928_c0_g1_i1::g.48::m.42  0.104   1  0.000   1  0.138   1  0.000   0.000 N  0.450      SignalP-noTM
TRINITY_DN91928_c0_g1::TRINITY_DN91928_c0_g1_i1::g.48::m.43  0.106   1  0.000   1  0.129   1  0.000   0.000 N  0.450      SignalP-noTM
TRINITY_DN91928_c0_g1::TRINITY_DN91928_c0_g1_i1::g.48::m.44  0.104   1  0.000   1  0.158   1  0.000   0.000 N  0.450      SignalP-noTM
TRINITY_DN91928_c0_g1::TRINITY_DN91928_c0_g1_i1::g.48::m.45  0.104   1  0.000   1  0.161   1  0.000   0.000 N  0.450      SignalP-noTM
TRINITY_DN91928_c0_g1::TRINITY_DN91928_c0_g1_i1::g.48::m.46  0.104   1  0.000   1  0.140   1  0.000   0.000 N  0.450      SignalP-noTM
TRINITY_DN91928_c0_g1::TRINITY_DN91928_c0_g1_i1::g.48::m.47  0.104   1  0.000   1  0.140   1  0.000   0.000 N  0.450      SignalP-noTM
TRINITY_DN91928_c0_g1::TRINITY_DN91928_c0_g1_i1::g.48::m.48  0.102   1  0.000   1  0.133   1  0.000   0.000 N  0.450      SignalP-noTM
TRINITY_DN91928_c0_g1::TRINITY_DN91928_c0_g1_i1::g.48::m.49  0.102   1  0.000   1  0.147   2  0.000   0.000 N  0.450      SignalP-noTM
TRINITY_DN91928_c0_g1::TRINITY_DN91928_c0_g1_i1::g.48::m.4:  0.105   3  0.000   1  0.147   2  0.000   0.000 N  0.450      SignalP-noTM
TRINITY_DN91928_c0_g1::TRINITY_DN91928_c0_g1_i1::g.48::m.4;  0.105   3  0.000   1  0.147   2  0.000   0.000 N  0.450      SignalP-noTM
TRINITY_DN91928_c0_g1::TRINITY_DN91928_c0_g1_i1::g.48::m.4<  0.107   5  0.000   1  0.147   2  0.000   0.000 N  0.450      SignalP-noTM
TRINITY_DN91928_c0_g1::TRINITY_DN91928_c0_g1_i1::g.48::m.4=  0.107   5  0.000   1  0.147   2  0.000   0.000 N  0.450      SignalP-noTM
TRINITY_DN91928_c0_g1::TRINITY_DN91928_c0_g1_i1::g.48::m.4>  0.110   7  0.000   1  0.147   2  0.000   0.000 N  0.450      SignalP-noTM
TRINITY_DN91928_c0_g1::TRINITY_DN91928_c0_g1_i1::g.48::m.4?  0.110   7  0.000   1  0.147   2  0.000   0.000 N  0.450      SignalP-noTM
TRINITY_DN91928_c0_g1::TRINITY_DN91928_c0_g1_i1::g.48::m.4@  0.110   7  0.000   1  0.147   2  0.000   0.000 N  0.450      SignalP-noTM
TRINITY_DN91928_c0_g1::TRINITY_DN91928_c0_g1_i1::g.48::m.4A  0.110   7  0.000   1  0.147   2  0.000   0.000 N  0.450      SignalP-noTM
TRINITY_DN91928_c0_g1::TRINITY_DN91928_c0_g1_i1::g.48::m.4B  0.110   7  0.117  11  0.147   2  0.128   0.123 N  0.450      SignalP-noTM
TRINITY_DN91928_c0_g1::TRINITY_DN91928_c0_g1_i1::g.48::m.4C  0.110   7  0.117  11  0.147   2  0.128   0.123 N  0.450      SignalP-noTM
TRINITY_DN91928_c0_g1::TRINITY_DN91928_c0_g1_i1::g.48::m.4D  0.110   7  0.117  11  0.147   2  0.128   0.123 N  0.450      SignalP-noTM
TRINITY_DN91928_c0_g1::TRINITY_DN91928_c0_g1_i1::g.48::m.4E  0.110   7  0.117  11  0.147   2  0.128   0.123 N  0.450      SignalP-noTM
TRINITY_DN91928_c0_g1::TRINITY_DN91928_c0_g1_i1::g.48::m.4F  0.110   7  0.117  11  0.147   2  0.128   0.123 N  0.450      SignalP-noTM
TRINITY_DN42913_c2_g1::TRINITY_DN42913_c2_g1_i2::g.49::m.4  0.104   1  0.000   1  0.138   1  0.000   0.000 N  0.450      SignalP-noTM
TRINITY_DN42913_c2_g1::TRINITY_DN42913_c2_g1_i2::g.49::m.4  0.104   1  0.000   1  0.138   1  0.000   0.000 N  0.450      SignalP-noTM
TRINITY_DN42913_c2_g1::TRINITY_DN42913_c2_g1_i2::g.49::m.4  0.104   1  0.000   1  0.140   1  0.000   0.000 N  0.450      SignalP-noTM
TRINITY_DN42913_c2_g1::TRINITY_DN42913_c2_g1_i2::g.49::m.4  0.105   1  0.000   1  0.120   1  0.000   0.000 N  0.450      SignalP-noTM
TRINITY_DN42913_c2_g1::TRINITY_DN42913_c2_g1_i2::g.49::m.4  0.104   1  0.000   1  0.130   1  0.000   0.000 N  0.450      SignalP-noTM
TRINITY_DN42913_c2_g1::TRINITY_DN42913_c2_g1_i2::g.49::m.4  0.105   1  0.000   1  0.120   1  0.000   0.000 N  0.450      SignalP-noTM
TRINITY_DN42913_c2_g1::TRINITY_DN42913_c2_g1_i2::g.49::m.4  0.104   1  0.000   1  0.140   1  0.000   0.000 N  0.450      SignalP-noTM
TRINITY_DN42913_c2_g1::TRINITY_DN42913_c2_g1_i2::g.49::m.4  0.106   1  0.000   1  0.129   1  0.000   0.000 N  0.450      SignalP-noTM
TRINITY_DN42913_c2_g1::TRINITY_DN42913_c2_g1_i2::g.49::m.4  0.104   1  0.000   1  0.121   1  0.000   0.000 N  0.450      SignalP-noTM
                           0.000   1  0.000   1  0.000   1  0.000   0.000 N  0.500      SignalP-TM
TRINITY_DN42913_c2_g1::TRINITY_DN42913_c2_g1_i2::g.49::m.4  0.000   1  0.000   1  0.000   1  0.000   0.000 N  0.450      SignalP-noTM
0.145028                   0.000   1  0.000   1  0.000   1  0.000   0.000 N  0.450      SignalP-noTM
TRINITY_DN42913_c2_g1::TRINITY_DN42913_c2_g1_i2::g.49::m.4  0.104   1  0.000   1  0.158   1  0.000   0.000 N  0.450      SignalP-noTM
TRINITY_DN42913_c2_g1::TRINITY_DN42913_c2_g1_i2::g.49::m.4  0.106   1  0.000   1  0.129   1  0.000   0.000 N  0.450      SignalP-noTM
TRINITY_DN42913_c2_g1::TRINITY_DN42913_c2_g1_i2::g.49::m.4  0.106   1  0.000   1  0.129   1  0.000   0.000 N  0.450      SignalP-noTM
TRINITY_DN42913_c2_g1::TRINITY_DN42913_c2_g1_i2::g.49::m.4  0.104   1  0.000   1  0.131   1  0.000   0.000 N  0.450      SignalP-noTM
TRINITY_DN42913_c2_g1::TRINITY_DN42913_c2_g1_i2::g.49::m.4  0.104   1  0.000   1  0.130   1  0.000   0.000 N  0.450      SignalP-noTM
TRINITY_DN42913_c2_g1::TRINITY_DN42913_c2_g1_i2::g.49::m.4  0.103   1  0.000   1  0.166   1  0.000   0.000 N  0.450      SignalP-noTM
TRINITY_DN42913_c2_g1::TRINITY_DN42913_c2_g1_i2::g.49::m.4  0.104   1  0.000   1  0.138   1  0.000   0.000 N  0.450      SignalP-noTM
TRINITY_DN42913_c2_g1::TRINITY_DN42913_c2_g1_i2::g.49::m.4  0.101   1  0.000   1  0.198   1  0.000   0.000 N  0.450      SignalP-noTM
TRINITY_DN42913_c2_g1::TRINITY_DN42913_c2_g1_i2::g.49::m.4  0.104   1  0.000   1  0.130   1  0.000   0.000 N  0.450      SignalP-noTM
TRINITY_DN42913_c2_g1::TRINITY_DN42913_c2_g1_i2::g.49::m.4  0.103   1  0.000   1  0.145   1  0.000   0.000 N  0.450      SignalP-noTM
TRINITY_DN42913_c2_g1::TRINITY_DN42913_c2_g1_i2::g.49::m.4  0.105   1  0.000   1  0.120   1  0.000   0.000 N  0.450      SignalP-noTM
TRINITY_DN42913_c2_g1::TRINITY_DN42913_c2_g1_i2::g.49::m.4  0.104   1  0.000   1  0.130   1  0.000   0.000 N  0.450      SignalP-noTM
TRINITY_DN42913_c2_g1::TRINITY_DN42913_c2_g1_i2::g.49::m.4  0.103   1  0.000   1  0.198   1  0.000   0.000 N  0.450      SignalP-noTM
TRINITY_DN42913_c2_g1::TRINITY_DN42913_c2_g1_i2::g.49::m.4  0.104   1  0.000   1  0.161   1  0.000   0.000 N  0.450      SignalP-noTM
TRINITY_DN42913_c2_g1::TRINITY_DN42913_c2_g1_i2::g.49::m.4  0.103   1  0.000   1  0.145   1  0.000   0.000 N  0.450      SignalP-noTM
TRINITY_DN42913_c2_g1::TRINITY_DN42913_c2_g1_i2::g.49::m.4  0.104   1  0.000   1  0.138   1  0.000   0.000 N  0.450      SignalP-noTM
TRINITY_DN42913_c2_g1::TRINITY_DN42913_c2_g1_i2::g.49::m.4  0.106   1  0.000   1  0.139   1  0.000   0.000 N  0.450      SignalP-noTM
TRINITY_DN42913_c2_g1::TRINITY_DN42913_c2_g1_i2::g.49::m.4  0.104   1  0.000   1  0.121   1  0.000   0.000 N  0.450      SignalP-noTM
TRINITY_DN42913_c2_g1::TRINITY_DN42913_c2_g1_i2::g.49::m.4  0.104   1  0.000   1  0.140   1  0.000   0.000 N  0.450      SignalP-noTM
TRINITY_DN42913_c2_g1::TRINITY_DN42913_c2_g1_i2::g.49::m.4  0.106   1  0.000   1  0.129   1  0.000   0.000 N  0.450      SignalP-noTM
TRINITY_DN42913_c2_g1::TRINITY_DN42913_c2_g1_i2::g.49::m.4  0.103   1  0.000   1  0.145   1  0.000   0.000 N  0.450      SignalP-noTM
TRINITY_DN42913_c2_g1::TRINITY_DN42913_c2_g1_i2::g.49::m.4!  0.104   1  0.000   1  0.140   1  0.000   0.000 N  0.450      SignalP-noTM
TRINITY_DN42913_c2_g1::TRINITY_DN42913_c2_g1_i2::g.49::m.4"  0.104   1  0.000   1  0.140   1  0.000   0.000 N  0.450      SignalP-noTM
TRINITY_DN42913_c2_g1::TRINITY_DN42913_c2_g1_i2::g.49::m.4#  0.102   1  0.000   1  0.120   1  0.000   0.000 N  0.450      SignalP-noTM
TRINITY_DN42913_c2_g1::TRINITY_DN42913_c2_g1_i2::g.49::m.4$  0.104   1  0.000   1  0.161   1  0.000   0.000 N  0.450      SignalP-noTM
TRINITY_DN42913_c2_g1::TRINITY_DN42913_c2_g1_i2::g.49::m.4%  0.106   1  0.000   1  0.139   1  0.000   0.000 N  0.450      SignalP-noTM
TRINITY_DN42913_c2_g1::TRINITY_DN42913_c2_g1_i2::g.49::m.4&  0.105   1  0.000   1  0.120   1  0.000   0.000 N  0.450      SignalP-noTM
TRINITY_DN42913_c2_g1::TRINITY_DN42913_c2_g1_i2::g.49::m.4'  0.105   1  0.000   1  0.120   1  0.000   0.000 N  0.450      SignalP-noTM
TRINITY_DN42913_c2_g1::TRINITY_DN42913_c2_g1_i2::g.49::m.4(  0.104   1  0.000   1  0.140   1  0.000   0.000 N  0.450      SignalP-noTM
TRINITY_DN42913_c2_g1::TRINITY_DN42913_c2_g1_i2::g.49::m.4)  0.101   1  0.000   1  0.198   1  0.000   0.000 N  0.450      SignalP-noTM
TRINITY_DN42913_c2_g1::TRINITY_DN42913_c2_g1_i2::g.49::m.4*  0.103   1  0.000   1  0.145   1  0.000   0.000 N  0.450      SignalP-noTM
TRINITY_DN42913_c2_g1::TRINITY_DN42913_c2_g1_i2::g.49::m.4+  0.103   1  0.000   1  0.166   1  0.000   0.000 N  0.450      SignalP-noTM
TRINITY_DN42913_c2_g1::TRINITY_DN42913_c2_g1_i2::g.49::m.4,  0.103   1  0.000   1  0.110   1  0.000   0.000 N  0.450      SignalP-noTM
TRINITY_DN42913_c2_g1::TRINITY_DN42913_c2_g1_i2::g.49::m.4-  0.102   1  0.000   1  0.120   1  0.000   0.000 N  0.450      SignalP-noTM
TRINITY_DN42913_c2_g1::TRINITY_DN42913_c2_g1_i2::g.49::m.4.  0.104   1  0.000   1  0.140   1  0.000   0.000 N  0.450      SignalP-noTM
TRINITY_DN42913_c2_g1::TRINITY_DN42913_c2_g1_i2::g.49::m.4/  0.104   1  0.000   1  0.158   1  0.000   0.000 N  0.450      SignalP-noTM
TRINITY_DN42913_c2_g1::TRINITY_DN42913_c2_g1_i2::g.49::m.40  0.102   1  0.000   1  0.120   1  0.000   0.000 N  0.450      SignalP-noTM
TRINITY_DN42913_c2_g1::TRINITY_DN42913_c2_g1_i2::g.49::m.41  0.104   1  0.000   1  0.161   1  0.000   0.000 N  0.450      SignalP-noTM
TRINITY_DN42913_c2_g1::TRINITY_DN42913_c2_g1_i2::g.49::m.42  0.104   1  0.000   1  0.140   1  0.000   0.000 N  0.450      SignalP-noTM
TRINITY_DN42913_c2_g1::TRINITY_DN42913_c2_g1_i2::g.49::m.43  0.105   1  0.000   1  0.120   1  0.000   0.000 N  0.450      SignalP-noTM
TRINITY_DN42913_c2_g1::TRINITY_DN42913_c2_g1_i2::g.49::m.44  0.103   1  0.000   1  0.110   1  0.000   0.000 N  0.450      SignalP-noTM
TRINITY_DN42913_c2_g1::TRINITY_DN42913_c2_g1_i2::g.49::m.45  0.104   1  0.000   1  0.161   1  0.000   0.000 N  0.450      SignalP-noTM
TRINITY_DN42913_c2_g1::TRINITY_DN42913_c2_g1_i2::g.49::m.46  0.104   1  0.000   1  0.140   1  0.000   0.000 N  0.450      SignalP-noTM
TRINITY_DN42913_c2_g1::TRINITY_DN42913_c2_g1_i2::g.49::m.47  0.104   1  0.000   1  0.121   1  0.000   0.000 N  0.450      SignalP-noTM
TRINITY_DN42913_c2_g1::TRINITY_DN42913_c2_g1_i2::g.49::m.48  0.104   1  0.000   1  0.130   1  0.000   0.000 N  0.450      SignalP-noTM
TRINITY_DN42913_c2_g1::TRINITY_DN42913_c2_g1_i2::g.49::m.49  0.102   1  0.000   1  0.119   1  0.000   0.000 N  0.450      SignalP-noTM
TRINITY_DN42913_c2_g1::TRINITY_DN42913_c2_g1_i2::g.49::m.4:  0.104   2  0.000   1  0.119   1  0.000   0.000 N  0.450      SignalP-noTM
TRINITY_DN42913_c2_g1::TRINITY_DN42913_c2_g1_i2::g.49::m.4;  0.104   2  0.000   1  0.119   1  0.000   0.000 N  0.450      SignalP-noTM
TRINITY_DN42913_c2_g1::TRINITY_DN42913_c2_g1_i2::g.49::m.4<  0.104   4  0.000   1  0.119   1  0.000   0.000 N  0.450      SignalP-noTM
TRINITY_DN42913_c2_g1::TRINITY_DN42913_c2_g1_i2::g.49::m.4=  0.104   4  0.000   1  0.119   1  0.000   0.000 N  0.450      SignalP-noTM
TRINITY_DN42913_c2_g1::TRINITY_DN42913_c2_g1_i2::g.49::m.4>  0.104   4  0.000   1  0.119   1  0.000   0.000 N  0.450      SignalP-noTM
TRINITY_DN42913_c2_g1::TRINITY_DN42913_c2_g1_i2::g.49::m.4?  0.104   4  0.000   1  0.119   1  0.000   0.000 N  0.450      SignalP-noTM
TRINITY_DN42913_c2_g1::TRINITY_DN42913_c2_g1_i2::g.49::m.4@  0.104   4  0.000   1  0.119   1  0.000   0.000 N  0.450      SignalP-noTM
TRINITY_DN42913_c2_g1::TRINITY_DN42913_c2_g1_i2::g.49::m.4A  0.104   4  0.000   1  0.119   1  0.000   0.000 N  0.450      SignalP-noTM
TRINITY_DN42913_c2_g1::TRINITY_DN42913_c2_g1_i2::g.49::m.4B  0.104   4  0.000   1  0.119   1  0.000   0.000 N  0.450      SignalP-noTM
TRINITY_DN42913_c2_g1::TRINITY_DN42913_c2_g1_i2::g.49::m.4C  0.104   4  0.104  11  0.119   1  0.099   0.102 N  0.450      SignalP-noTM
TRINITY_DN42913_c2_g1::TRINITY_DN42913_c2_g1_i2::g.49::m.4D  0.104   4  0.106  12  0.119   1  0.098   0.101 N  0.450      SignalP-noTM
TRINITY_DN42913_c2_g1::TRINITY_DN42913_c2_g1_i2::g.49::m.4E  0.104   4  0.106  12  0.119   1  0.098   0.101 N  0.450      SignalP-noTM
TRINITY_DN42913_c2_g1::TRINITY_DN42913_c2_g1_i2::g.49::m.4F  0.108  14  0.107  14  0.119   1  0.097   0.101 N  0.450      SignalP-noTM
TRINITY_DN42913_c2_g1::TRINITY_DN42913_c2_g1_i3::g.50::m.5  0.104   1  0.000   1  0.138   1  0.000   0.000 N  0.450      SignalP-noTM
TRINITY_DN42913_c2_g1::TRINITY_DN42913_c2_g1_i3::g.50::m.5  0.104   1  0.000   1  0.138   1  0.000   0.000 N  0.450      SignalP-noTM
TRINITY_DN42913_c2_g1::TRINITY_DN42913_c2_g1_i3::g.50::m.5  0.104   1  0.000   1  0.140   1  0.000   0.000 N  0.450      SignalP-noTM
TRINITY_DN42913_c2_g1::TRINITY_DN42913_c2_g1_i3::g.50::m.5  0.105   1  0.000   1  0.120   1  0.000   0.000 N  0.450      SignalP-noTM
TRINITY_DN42913_c2_g1::TRINITY_DN42913_c2_g1_i3::g.50::m.5  0.104   1  0.000   1  0.130   1  0.000   0.000 N  0.450      SignalP-noTM
TRINITY_DN42913_c2_g1::TRINITY_DN42913_c2_g1_i3::g.50::m.5  0.105   1  0.000   1  0.120   1  0.000   0.000 N  0.450      SignalP-noTM
TRINITY_DN42913_c2_g1::TRINITY_DN42913_c2_g1_i3::g.50::m.5  0.104   1  0.000   1  0.140   1  0.000   0.000 N  0.450      SignalP-noTM
TRINITY_DN42913_c2_g1::TRINITY_DN42913_c2_g1_i3::g.50::m.5  0.106   1  0.000   1  0.129   1  0.000   0.000 N  0.450      SignalP-noTM
TRINITY_DN42913_c2_g1::TRINITY_DN42913_c2_g1_i3::g.50::m.5  0.104   1  0.000   1  0.121   1  0.000   0.000 N  0.450      SignalP-noTM
                           0.000   1  0.000   1  0.000   1  0.000   0.000 N  0.500      SignalP-TM
TRINITY_DN42913_c2_g1::TRINITY_DN42913_c2_g1_i3::g.50::m.5  0.000   1  0.000   1  0.000   1  0.000   0.000 N  0.450      SignalP-noTM
0.145028                   0.000   1  0.000   1  0.000   1  0.000   0.000 N  0.450      SignalP-noTM
TRINITY_DN42913_c2_g1::TRINITY_DN42913_c2_g1_i3::g.50::m.5  0.104   1  0.000   1  0.158   1  0.000   0.000 N  0.450      SignalP-noTM
TRINITY_DN42913_c2_g1::TRINITY_DN42913_c2_g1_i3::g.50::m.5  0.106   1  0.000   1  0.129   1  0.000   0.000 N  0.450      SignalP-noTM
TRINITY_DN42913_c2_g1::TRINITY_DN42913_c2_g1_i3::g.50::m.5  0.106   1  0.000   1  0.129   1  0.000   0.000 N  0.450      SignalP-noTM
TRINITY_DN42913_c2_g1::TRINITY_DN42913_c2_g1_i3::g.50::m.5  0.104   1  0.000   1  0.131   1  0.000   0.000 N  0.450      SignalP-noTM
TRINITY_DN42913_c2_g1::TRINITY_DN42913_c2_g1_i3::g.50::m.5  0.104   1  0.000   1  0.130   1  0.000   0.000 N  0.450      SignalP-noTM
TRINITY_DN42913_c2_g1::TRINITY_DN42913_c2_g1_i3::g.50::m.5  0.103   1  0.000   1  0.166   1  0.000   0.000 N  0.450      SignalP-noTM
TRINITY_DN42913_c2_g1::TRINITY_DN42913_c2_g1_i3::g.50::m.5  0.104   1  0.000   1  0.138   1  0.000   0.000 N  0.450      SignalP-noTM
TRINITY_DN42913_c2_g1::TRINITY_DN42913_c2_g1_i3::g.50::m.5  0.101   1  0.000   1  0.198   1  0.000   0.000 N  0.450      SignalP-noTM
TRINITY_DN42913_c2_g1::TRINITY_DN42913_c2_g1_i3::g.50::m.5  0.104   1  0.000   1  0.130   1  0.000   0.000 N  0.450      SignalP-noTM
TRINITY_DN42913_c2_g1::TRINITY_DN42913_c2_g1_i3::g.50::m.5  0.103   1  0.000   1  0.145   1  0.000   0.000 N  0.450      SignalP-noTM
TRINITY_DN42913_c2_g1::TRINITY_DN42913_c2_g1_i3::g.50::m.5  0.105   1  0.000   1  0.120   1  0.000   0.000 N  0.450      SignalP-noTM
TRINITY_DN42913_c2_g1::TRINITY_DN42913_c2_g1_i3::g.50::m.5  0.104   1  0.000   1  0.130   1  0.000   0.000 N  0.450      SignalP-noTM
TRINITY_DN42913_c2_g1::TRINITY_DN42913_c2_g1_i3::g.50::m.5  0.103   1  0.000   1  0.198   1  0.000   0.000 N  0.450      SignalP-noTM
TRINITY_DN42913_c2_g1::TRINITY_DN42913_c2_g1_i3::g.50::m.5  0.104   1  0.000   1  0.161   1  0.000   0.000 N  0.450      SignalP-noTM
TRINITY_DN42913_c2_g1::TRINITY_DN42913_c2_g1_i3::g.50::m.5  0.103   1  0.000   1  0.145   1  0.000   0.000 N  0.450      SignalP-noTM
TRINITY_DN42913_c2_g1::TRINITY_DN42913_c2_g1_i3::g.50::m.5  0.104   1  0.000   1  0.138   1  0.000   0.000 N  0.450      SignalP-noTM
TRINITY_DN42913_c2_g1::TRINITY_DN42913_c2_g1_i3::g.50::m.5  0.106   1  0.000   1  0.139   1  0.000   0.000 N  0.450      SignalP-noTM
TRINITY_DN42913_c2_g1::TRINITY_DN42913_c2_g1_i3::g.50::m.5  0.104   1  0.000   1  0.121   1  0.000   0.000 N  0.450      SignalP-noTM
TRINITY_DN42913_c2_g1::TRINITY_DN42913_c2_g1_i3::g.50::m.5  0.104   1  0.000   1  0.140   1  0.000   0.000 N  0.450      SignalP-noTM
TRINITY_DN42913_c2_g1::TRINITY_DN42913_c2_g1_i3::g.50::m.5  0.106   1  0.000   1  0.129   1  0.000   0.000 N  0.450      SignalP-noTM
TRINITY_DN42913_c2_g1::TRINITY_DN42913_c2_g1_i3::g.50::m.5  0.103   1  0.000   1  0.145   1  0.000   0.000 N  0.450      SignalP-noTM
TRINITY_DN42913_c2_g1::TRINITY_DN42913_c2_g1_i3::g.50::m.5!  0.104   1  0.000   1  0.140   1  0.000   0.000 N  0.450      SignalP-noTM
TRINITY_DN42913_c2_g1::TRINITY_DN42913_c2_g1_i3::g.50::m.5"  0.104   1  0.000   1  0.140   1  0.000   0.000 N  0.450      SignalP-noTM
TRINITY_DN42913_c2_g1::TRINITY_DN42913_c2_g1_i3::g.50::m.5#  0.102   1  0.000   1  0.120   1  0.000   0.000 N  0.450      SignalP-noTM
TRINITY_DN42913_c2_g1::TRINITY_DN42913_c2_g1_i3::g.50::m.5$  0.104   1  0.000   1  0.161   1  0.000   0.000 N  0.450      SignalP-noTM
TRINITY_DN42913_c2_g1::TRINITY_DN42913_c2_g1_i3::g.50::m.5%  0.106   1  0.000   1  0.139   1  0.000   0.000 N  0.450      SignalP-noTM
TRINITY_DN42913_c2_g1::TRINITY_DN42913_c2_g1_i3::g.50::m.5&  0.105   1  0.000   1  0.120   1  0.000   0.000 N  0.450      SignalP-noTM
TRINITY_DN42913_c2_g1::TRINITY_DN42913_c2_g1_i3::g.50::m.5'  0.105   1  0.000   1  0.120   1  0.000   0.000 N  0.450      SignalP-noTM
TRINITY_DN42913_c2_g1::TRINITY_DN42913_c2_g1_i3::g.50::m.5(  0.104   1  0.000   1  0.140   1  0.000   0.000 N  0.450      SignalP-noTM
TRINITY_DN42913_c2_g1::TRINITY_DN42913_c2_g1_i3::g.50::m.5)  0.101   1  0.000   1  0.198   1  0.000   0.000 N  0.450      SignalP-noTM
TRINITY_DN42913_c2_g1::TRINITY_DN42913_c2_g1_i3::g.50::m.5*  0.103   1  0.000   1  0.145   1  0.000   0.000 N  0.450      SignalP-noTM
TRINITY_DN42913_c2_g1::TRINITY_DN42913_c2_g1_i3::g.50::m.5+  0.103   1  0.000   1  0.166   1  0.000   0.000 N  0.450      SignalP-noTM
TRINITY_DN42913_c2_g1::TRINITY_DN42913_c2_g1_i3::g.50::m.5,  0.103   1  0.000   1  0.110   1  0.000   0.000 N  0.450      SignalP-noTM
TRINITY_DN42913_c2_g1::TRINITY_DN42913_c2_g1_i3::g.50::m.5-  0.102   1  0.000   1  0.120   1  0.000   0.000 N  0.450      SignalP-noTM
TRINITY_DN42913_c2_g1::TRINITY_DN42913_c2_g1_i3::g.50::m.5.  0.104   1  0.000   1  0.140   1  0.000   0.000 N  0.450      SignalP-noTM
TRINITY_DN42913_c2_g1::TRINITY_DN42913_c2_g1_i3::g.50::m.5/  0.104   1  0.000   1  0.158   1  0.000   0.000 N  0.450      SignalP-noTM
TRINITY_DN42913_c2_g1::TRINITY_DN42913_c2_g1_i3::g.50::m.50  0.100   1  0.000   1  0.094   1  0.000   0.000 N  0.450      SignalP-noTM
TRINITY_DN42913_c2_g1::TRINITY_DN42913_c2_g1_i3::g.50::m.51  0.102   2  0.000   1  0.094   1  0.000   0.000 N  0.450      SignalP-noTM
TRINITY_DN42913_c2_g1::TRINITY_DN42913_c2_g1_i3::g.50::m.52  0.103   3  0.000   1  0.094   1  0.000   0.000 N  0.450      SignalP-noTM
TRINITY_DN42913_c2_g1::TRINITY_DN42913_c2_g1_i3::g.50::m.53  0.103   3  0.000   1  0.094   1  0.000   0.000 N  0.450      SignalP-noTM
TRINITY_DN42913_c2_g1::TRINITY_DN42913_c2_g1_i3::g.50::m.54  0.103   3  0.000   1  0.096   5  0.000   0.000 N  0.450      SignalP-noTM
TRINITY_DN42913_c2_g1::TRINITY_DN42913_c2_g1_i3::g.50::m.55  0.107   6  0.000   1  0.096   5  0.000   0.000 N  0.450      SignalP-noTM
TRINITY_DN42913_c2_g1::TRINITY_DN42913_c2_g1_i3::g.50::m.56  0.107   6  0.000   1  0.096   5  0.000   0.000 N  0.450      SignalP-noTM
TRINITY_DN42913_c2_g1::TRINITY_DN42913_c2_g1_i3::g.50::m.57  0.107   6  0.000   1  0.096   5  0.000   0.000 N  0.450      SignalP-noTM
TRINITY_DN42913_c2_g1::TRINITY_DN42913_c2_g1_i3::g.50::m.58  0.107   6  0.000   1  0.099   9  0.000   0.000 N  0.450      SignalP-noTM
TRINITY_DN42913_c2_g1::TRINITY_DN42913_c2_g1_i3::g.50::m.59  0.107   6  0.000   1  0.099   9  0.000   0.000 N  0.450      SignalP-noTM
TRINITY_DN42913_c2_g1::TRINITY_DN42913_c2_g1_i3::g.50::m.5:  0.107   6  0.098  11  0.099   9  0.091   0.094 N  0.450      SignalP-noTM
TRINITY_DN42913_c2_g1::TRINITY_DN42913_c2_g1_i3::g.50::m.5;  0.107   6  0.098  11  0.099   9  0.091   0.094 N  0.450      SignalP-noTM
TRINITY_DN42913_c2_g1::TRINITY_DN42913_c2_g1_i3::g.50::m.5<  0.107   6  0.098  11  0.099   9  0.091   0.094 N  0.450      SignalP-noTM
TRINITY_DN42913_c2_g1::TRINITY_DN42913_c2_g1_i3::g.50::m.5=  0.107   6  0.098  11  0.099   9  0.091   0.094 N  0.450      SignalP-noTM
TRINITY_DN42913_c2_g1::TRINITY_DN42913_c2_g1_i3::g.50::m.5>  0.107   6  0.098  11  0.099   9  0.091   0.094 N  0.450      SignalP-noTM
TRINITY_DN42913_c2_g1::TRINITY_DN42913_c2_g1_i3::g.50::m.5?  0.107   6  0.098  11  0.099   9  0.091   0.094 N  0.450      SignalP-noTM
TRINITY_DN42913_c2_g1::TRINITY_DN42913_c2_g1_i3::g.50::m.5@  0.107   6  0.098  11  0.099   9  0.091   0.094 N  0.450      SignalP-noTM
TRINITY_DN42913_c2_g1::TRINITY_DN42913_c2_g1_i3::g.50::m.5A  0.107   6  0.098  11  0.099   9  0.091   0.094 N  0.450      SignalP-noTM
TRINITY_DN42913_c2_g1::TRINITY_DN42913_c2_g1_i3::g.50::m.5B  0.107   6  0.098  11  0.099   9  0.091   0.094 N  0.450      SignalP-noTM
TRINITY_DN42913_c2_g1::TRINITY_DN42913_c2_g1_i3::g.50::m.5C  0.107   6  0.098  11  0.102  20  0.091   0.094 N  0.450      SignalP-noTM
TRINITY_DN42913_c2_g1::TRINITY_DN42913_c2_g1_i3::g.50::m.5D  0.107   6  0.098  11  0.102  20  0.091   0.094 N  0.450      SignalP-noTM
TRINITY_DN42913_c2_g1::TRINITY_DN42913_c2_g1_i3::g.50::m.5E  0.107   6  0.098  11  0.102  20  0.091   0.094 N  0.450      SignalP-noTM
TRINITY_DN42913_c2_g1::TRINITY_DN42913_c2_g1_i3::g.50::m.5F  0.110  23  0.100  23  0.102  20  0.090   0.095 N  0.450      SignalP-noTM
TRINITY_DN42913_c2_g1::TRINITY_DN42913_c2_g1_i4::g.51::m.5  0.104   1  0.000   1  0.138   1  0.000   0.000 N  0.450      SignalP-noTM
TRINITY_DN42913_c2_g1::TRINITY_DN42913_c2_g1_i4::g.51::m.5  0.104   1  0.000   1  0.138   1  0.000   0.000 N  0.450      SignalP-noTM
TRINITY_DN42913_c2_g1::TRINITY_DN42913_c2_g1_i4::g.51::m.5  0.104   1  0.000   1  0.140   1  0.000   0.000 N  0.450      SignalP-noTM
TRINITY_DN42913_c2_g1::TRINITY_DN42913_c2_g1_i4::g.51::m.5  0.105   1  0.000   1  0.120   1  0.000   0.000 N  0.450      SignalP-noTM
TRINITY_DN42913_c2_g1::TRINITY_DN42913_c2_g1_i4::g.51::m.5  0.104   1  0.000   1  0.130   1  0.000   0.000 N  0.450      SignalP-noTM
TRINITY_DN42913_c2_g1::TRINITY_DN42913_c2_g1_i4::g.51::m.5  0.105   1  0.000   1  0.120   1  0.000   0.000 N  0.450      SignalP-noTM
TRINITY_DN42913_c2_g1::TRINITY_DN42913_c2_g1_i4::g.51::m.5  0.104   1  0.000   1  0.140   1  0.000   0.000 N  0.450      SignalP-noTM
TRINITY_DN42913_c2_g1::TRINITY_DN42913_c2_g1_i4::g.51::m.5  0.106   1  0.000   1  0.129   1  0.000   0.000 N  0.450      SignalP-noTM
TRINITY_DN42913_c2_g1::TRINITY_DN42913_c2_g1_i4::g.51::m.5  0.104   1  0.000   1  0.121   1  0.000   0.000 N  0.450      SignalP-noTM
                           0.000   1  0.000   1  0.000   1  0.000   0.000 N  0.500      SignalP-TM
TRINITY_DN42913_c2_g1::TRINITY_DN42913_c2_g1_i4::g.51::m.5  0.000   1  0.000   1  0.000   1  0.000   0.000 N  0.450      SignalP-noTM
0.145028                   0.000   1  0.000   1  0.000   1  0.000   0.000 N  0.450      SignalP-noTM
TRINITY_DN42913_c2_g1::TRINITY_DN42913_c2_g1_i4::g.51::m.5  0.104   1  0.000   1  0.158   1  0.000   0.000 N  0.450      SignalP-noTM
TRINITY_DN42913_c2_g1::TRINITY_DN42913_c2_g1_i4::g.51::m.5  0.106   1  0.000   1  0.129   1  0.000   0.000 N  0.450      SignalP-noTM
TRINITY_DN42913_c2_g1::TRINITY_DN42913_c2_g1_i4::g.51::m.5  0.106   1  0.000   1  0.129   1  0.000   0.000 N  0.450      SignalP-noTM
TRINITY_DN42913_c2_g1::TRINITY_DN42913_c2_g1_i4::g.51::m.5  0.104   1  0.000   1  0.131   1  0.000   0.000 N  0.450      SignalP-noTM
TRINITY_DN42913_c2_g1::TRINITY_DN42913_c2_g1_i4::g.51::m.5  0.104   1  0.000   1  0.130   1  0.000   0.000 N  0.450      SignalP-noTM
TRINITY_DN42913_c2_g1::TRINITY_DN42913_c2_g1_i4::g.51::m.5  0.103   1  0.000   1  0.166   1  0.000   0.000 N  0.450      SignalP-noTM
TRINITY_DN42913_c2_g1::TRINITY_DN42913_c2_g1_i4::g.51::m.5  0.104   1  0.000   1  0.138   1  0.000   0.000 N  0.450      SignalP-noTM
TRINITY_DN42913_c2_g1::TRINITY_DN42913_c2_g1_i4::g.51::m.5  0.101   1  0.000   1  0.198   1  0.000   0.000 N  0.450      SignalP-noTM
TRINITY_DN42913_c2_g1::TRINITY_DN42913_c2_g1_i4::g.51::m.5  0.104   1  0.000   1  0.130   1  0.000   0.000 N  0.450      SignalP-noTM
TRINITY_DN42913_c2_g1::TRINITY_DN42913_c2_g1_i4::g.51::m.5  0.103   1  0.000   1  0.145   1  0.000   0.000 N  0.450      SignalP-noTM
TRINITY_DN42913_c2_g1::TRINITY_DN42913_c2_g1_i4::g.51::m.5  0.105   1  0.000   1  0.120   1  0.000   0.000 N  0.450      SignalP-noTM
TRINITY_DN42913_c2_g1::TRINITY_DN42913_c2_g1_i4::g.51::m.5  0.104   1  0.000   1  0.130   1  0.000   0.000 N  0.450      SignalP-noTM
TRINITY_DN42913_c2_g1::TRINITY_DN42913_c2_g1_i4::g.51::m.5  0.103   1  0.000   1  0.198   1  0.000   0.000 N  0.450      SignalP-noTM
TRINITY_DN42913_c2_g1::TRINITY_DN42913_c2_g1_i4::g.51::m.5  0.104   1  0.000   1  0.161   1  0.000   0.000 N  0.450      SignalP-noTM
TRINITY_DN42913_c2_g1::TRINITY_DN42913_c2_g1_i4::g.51::m.5  0.103   1  0.000   1  0.145   1  0.000   0.000 N  0.450      SignalP-noTM
TRINITY_DN42913_c2_g1::TRINITY_DN42913_c2_g1_i4::g.51::m.5  0.104   1  0.000   1  0.138   1  0.000   0.000 N  0.450      SignalP-noTM
TRINITY_DN42913_c2_g1::TRINITY_DN42913_c2_g1_i4::g.51::m.5  0.106   1  0.000   1  0.139   1  0.000   0.000 N  0.450      SignalP-noTM
TRINITY_DN42913_c2_g1::TRINITY_DN42913_c2_g1_i4::g.51::m.5  0.104   1  0.000   1  0.121   1  0.000   0.000 N  0.450      SignalP-noTM
TRINITY_DN42913_c2_g1::TRINITY_DN42913_c2_g1_i4::g.51::m.5  0.104   1  0.000   1  0.140   1  0.000   0.000 N  0.450      SignalP-noTM
TRINITY_DN42913_c2_g1::TRINITY_DN42913_c2_g1_i4::g.51::m.5  0.106   1  0.000   1  0.129   1  0.000   0.000 N  0.450      SignalP-noTM
TRINITY_DN42913_c2_g1::TRINITY_DN42913_c2_g1_i4::g.51::m.5  0.103   1  0.000   1  0.145   1  0.000   0.000 N  0.450      SignalP-noTM
TRINITY_DN42913_c2_g1::TRINITY_DN42913_c2_g1_i4::g.51::m.5!  0.104   1  0.000   1  0.140   1  0.000   0.000 N  0.450      SignalP-noTM
TRINITY_DN42913_c2_g1::TRINITY_DN42913_c2_g1_i4::g.51::m.5"  0.104   1  0.000   1  0.140   1  0.000   0.000 N  0.450      SignalP-noTM
TRINITY_DN42913_c2_g1::TRINITY_DN42913_c2_g1_i4::g.51::m.5#  0.102   1  0.000   1  0.120   1  0.000   0.000 N  0.450      SignalP-noTM
TRINITY_DN42913_c2_g1::TRINITY_DN42913_c2_g1_i4::g.51::m.5$  0.104   1  0.000   1  0.161   1  0.000   0.000 N  0.450      SignalP-noTM
TRINITY_DN42913_c2_g1::TRINITY_DN42913_c2_g1_i4::g.51::m.5%  0.106   1  0.000   1  0.139   1  0.000   0.000 N  0.450      SignalP-noTM
TRINITY_DN42913_c2_g1::TRINITY_DN42913_c2_g1_i4::g.51::m.5&  0.105   1  0.000   1  0.120   1  0.000   0.000 N  0.450      SignalP-noTM
TRINITY_DN42913_c2_g1::TRINITY_DN42913_c2_g1_i4::g.51::m.5'  0.105   1  0.000   1  0.120   1  0.000   0.000 N  0.450      SignalP-noTM
TRINITY_DN42913_c2_g1::TRINITY_DN42913_c2_g1_i4::g.51::m.5(  0.104   1  0.000   1  0.140   1  0.000   0.000 N  0.450      SignalP-noTM
TRINITY_DN42913_c2_g1::TRINITY_DN42913_c2_g1_i4::g.51::m.5)  0.101   1  0.000   1  0.198   1  0.000   0.000 N  0.450      SignalP-noTM
TRINITY_DN42913_c2_g1::TRINITY_DN42913_c2_g1_i4::g.51::m.5*  0.103   1  0.000   1  0.145   1  0.000   0.000 N  0.450      SignalP-noTM
TRINITY_DN42913_c2_g1::TRINITY_DN42913_c2_g1_i4::g.51::m.5+  0.103   1  0.000   1  0.166   1  0.000   0.000 N  0.450      SignalP-noTM
TRINITY_DN42913_c2_g1::TRINITY_DN42913_c2_g1_i4::g.51::m.5,  0.103   1  0.000   1  0.110   1  0.000   0.000 N  0.450      SignalP-noTM
TRINITY_DN42913_c2_g1::TRINITY_DN42913_c2_g1_i4::g.51::m.5-  0.102   1  0.000   1  0.120   1  0.000   0.000 N  0.450      SignalP-noTM
TRINITY_DN42913_c2_g1::TRINITY_DN42913_c2_g1_i4::g.51::m.5.  0.104   1  0.000   1  0.140   1  0.000   0.000 N  0.450      SignalP-noTM
TRINITY_DN42913_c2_g1::TRINITY_DN42913_c2_g1_i4::g.51::m.5/  0.104   1  0.000   1  0.158   1  0.000   0.000 N  0.450      SignalP-noTM
TRINITY_DN42913_c2_g1::TRINITY_DN42913_c2_g1_i4::g.51::m.50  0.102   1  0.000   1  0.120   1  0.000   0.000 N  0.450      SignalP-noTM
TRINITY_DN42913_c2_g1::TRINITY_DN42913_c2_g1_i4::g.51::m.51  0.102   1  0.000   1  0.091   1  0.000   0.000 N  0.450      SignalP-noTM
TRINITY_DN42913_c2_g1::TRINITY_DN42913_c2_g1_i4::g.51::m.52  0.104   2  0.000   1  0.091   1  0.000   0.000 N  0.450      SignalP-noTM
TRINITY_DN42913_c2_g1::TRINITY_DN42913_c2_g1_i4::g.51::m.53  0.104   2  0.000   1  0.091   1  0.000   0.000 N  0.450      SignalP-noTM
TRINITY_DN42913_c2_g1::TRINITY_DN42913_c2_g1_i4::g.51::m.54  0.104   2  0.000   1  0.098   4  0.000   0.000 N  0.450      SignalP-noTM
TRINITY_DN42913_c2_g1::TRINITY_DN42913_c2_g1_i4::g.51::m.55  0.108   5  0.000   1  0.098   4  0.000   0.000 N  0.450      SignalP-noTM
TRINITY_DN42913_c2_g1::TRINITY_DN42913_c2_g1_i4::g.51::m.56  0.108   5  0.000   1  0.098   4  0.000   0.000 N  0.450      SignalP-noTM
TRINITY_DN42913_c2_g1::TRINITY_DN42913_c2_g1_i4::g.51::m.57  0.108   5  0.000   1  0.098   7  0.000   0.000 N  0.450      SignalP-noTM
TRINITY_DN42913_c2_g1::TRINITY_DN42913_c2_g1_i4::g.51::m.58  0.108   5  0.000   1  0.101   8  0.000   0.000 N  0.450      SignalP-noTM
TRINITY_DN42913_c2_g1::TRINITY_DN42913_c2_g1_i4::g.51::m.59  0.108   5  0.000   1  0.101   8  0.000   0.000 N  0.450      SignalP-noTM
TRINITY_DN42913_c2_g1::TRINITY_DN42913_c2_g1_i4::g.51::m.5:  0.108   5  0.000   1  0.101   8  0.000   0.000 N  0.450      SignalP-noTM
TRINITY_DN42913_c2_g1::TRINITY_DN42913_c2_g1_i4::g.51::m.5;  0.108   5  0.097  11  0.101   8  0.092   0.094 N  0.450      SignalP-noTM
TRINITY_DN42913_c2_g1::TRINITY_DN42913_c2_g1_i4::g.51::m.5<  0.108   5  0.097  11  0.101   8  0.092   0.094 N  0.450      SignalP-noTM
TRINITY_DN42913_c2_g1::TRINITY_DN42913_c2_g1_i4::g.51::m.5=  0.108   5  0.097  11  0.101   8  0.092   0.094 N  0.450      SignalP-noTM
TRINITY_DN42913_c2_g1::TRINITY_DN42913_c2_g1_i4::g.51::m.5>  0.108   5  0.097  11  0.101   8  0.092   0.094 N  0.450      SignalP-noTM
TRINITY_DN42913_c2_g1::TRINITY_DN42913_c2_g1_i4::g.51::m.5?  0.108   5  0.097  11  0.101   8  0.092   0.094 N  0.450      SignalP-noTM
TRINITY_DN42913_c2_g1::TRINITY_DN42913_c2_g1_i4::g.51::m.5@  0.108   5  0.097  11  0.101   8  0.092   0.094 N  0.450      SignalP-noTM
TRINITY_DN42913_c2_g1::TRINITY_DN42913_c2_g1_i4::g.51::m.5A  0.108   5  0.097  11  0.101   8  0.092   0.094 N  0.450      SignalP-noTM
TRINITY_DN42913_c2_g1::TRINITY_DN42913_c2_g1_i4::g.51::m.5B  0.108   5  0.097  11  0.101   8  0.092   0.094 N  0.450      SignalP-noTM
TRINITY_DN42913_c2_g1::TRINITY_DN42913_c2_g1_i4::g.51::m.5C  0.108   5  0.097  11  0.101   8  0.092   0.094 N  0.450      SignalP-noTM
TRINITY_DN42913_c2_g1::TRINITY_DN42913_c2_g1_i4::g.51::m.5D  0.108   5  0.097  11  0.102  20  0.092   0.094 N  0.450      SignalP-noTM
TRINITY_DN42913_c2_g1::TRINITY_DN42913_c2_g1_i4::g.51::m.5E  0.108   5  0.097  11  0.102  20  0.092   0.094 N  0.450      SignalP-noTM
TRINITY_DN42913_c2_g1::TRINITY_DN42913_c2_g1_i4::g.51::m.5F  0.110  22  0.100  22  0.102  22  0.091   0.095 N  0.450      SignalP-noTM
TRINITY_DN29149_c0_g1::TRINITY_DN29149_c0_g1_i1::g.52::m.5  0.105   1  0.000   1  0.140   1  0.000   0.000 N  0.450      SignalP-noTM
TRINITY_DN29149_c0_g1::TRINITY_DN29149_c0_g1_i1::g.52::m.5  0.104   1  0.000   1  0.138   1  0.000   0.000 N  0.450      SignalP-noTM
TRINITY_DN29149_c0_g1::TRINITY_DN29149_c0_g1_i1::g.52::m.5  0.104   1  0.000   1  0.158   1  0.000   0.000 N  0.450      SignalP-noTM
TRINITY_DN29149_c0_g1::TRINITY_DN29149_c0_g1_i1::g.52::m.5  0.104   1  0.000   1  0.131   1  0.000   0.000 N  0.450      SignalP-noTM
TRINITY_DN29149_c0_g1::TRINITY_DN29149_c0_g1_i1::g.52::m.5  0.104   1  0.000   1  0.158   1  0.000   0.000 N  0.450      SignalP-noTM
TRINITY_DN29149_c0_g1::TRINITY_DN29149_c0_g1_i1::g.52::m.5  0.104   1  0.000   1  0.140   1  0.000   0.000 N  0.450      SignalP-noTM
TRINITY_DN29149_c0_g1::TRINITY_DN29149_c0_g1_i1::g.52::m.5  0.104   1  0.000   1  0.140   1  0.000   0.000 N  0.450      SignalP-noTM
TRINITY_DN29149_c0_g1::TRINITY_DN29149_c0_g1_i1::g.52::m.5  0.104   1  0.000   1  0.121   1  0.000   0.000 N  0.450      SignalP-noTM
TRINITY_DN29149_c0_g1::TRINITY_DN29149_c0_g1_i1::g.52::m.5  0.106   1  0.000   1  0.139   1  0.000   0.000 N  0.450      SignalP-noTM
                           0.000   1  0.000   1  0.000   1  0.000   0.000 N  0.500      SignalP-TM
TRINITY_DN29149_c0_g1::TRINITY_DN29149_c0_g1_i1::g.52::m.5  0.000   1  0.000   1  0.000   1  0.000   0.000 N  0.450      SignalP-noTM
0.129414                   0.000   1  0.000   1  0.000   1  0.000   0.000 N  0.450      SignalP-noTM
TRINITY_DN29149_c0_g1::TRINITY_DN29149_c0_g1_i1::g.52::m.5  0.104   1  0.000   1  0.158   1  0.000   0.000 N  0.450      SignalP-noTM
TRINITY_DN29149_c0_g1::TRINITY_DN29149_c0_g1_i1::g.52::m.5  0.106   1  0.000   1  0.129   1  0.000   0.000 N  0.450      SignalP-noTM
TRINITY_DN29149_c0_g1::TRINITY_DN29149_c0_g1_i1::g.52::m.5  0.104   1  0.000   1  0.138   1  0.000   0.000 N  0.450      SignalP-noTM
TRINITY_DN29149_c0_g1::TRINITY_DN29149_c0_g1_i1::g.52::m.5  0.104   1  0.000   1  0.131   1  0.000   0.000 N  0.450      SignalP-noTM
TRINITY_DN29149_c0_g1::TRINITY_DN29149_c0_g1_i1::g.52::m.5  0.104   1  0.000   1  0.131   1  0.000   0.000 N  0.450      SignalP-noTM
TRINITY_DN29149_c0_g1::TRINITY_DN29149_c0_g1_i1::g.52::m.5  0.106   1  0.000   1  0.139   1  0.000   0.000 N  0.450      SignalP-noTM
TRINITY_DN29149_c0_g1::TRINITY_DN29149_c0_g1_i1::g.52::m.5  0.103   1  0.000   1  0.145   1  0.000   0.000 N  0.450      SignalP-noTM
TRINITY_DN29149_c0_g1::TRINITY_DN29149_c0_g1_i1::g.52::m.5  0.104   1  0.000   1  0.158   1  0.000   0.000 N  0.450      SignalP-noTM
TRINITY_DN29149_c0_g1::TRINITY_DN29149_c0_g1_i1::g.52::m.5  0.104   1  0.000   1  0.158   1  0.000   0.000 N  0.450      SignalP-noTM
TRINITY_DN29149_c0_g1::TRINITY_DN29149_c0_g1_i1::g.52::m.5  0.104   1  0.000   1  0.121   1  0.000   0.000 N  0.450      SignalP-noTM
TRINITY_DN29149_c0_g1::TRINITY_DN29149_c0_g1_i1::g.52::m.5  0.102   1  0.000   1  0.120   1  0.000   0.000 N  0.450      SignalP-noTM
TRINITY_DN29149_c0_g1::TRINITY_DN29149_c0_g1_i1::g.52::m.5  0.104   1  0.000   1  0.159   1  0.000   0.000 N  0.450      SignalP-noTM
TRINITY_DN29149_c0_g1::TRINITY_DN29149_c0_g1_i1::g.52::m.5  0.106   1  0.000   1  0.139   1  0.000   0.000 N  0.450      SignalP-noTM
TRINITY_DN29149_c0_g1::TRINITY_DN29149_c0_g1_i1::g.52::m.5  0.104   1  0.000   1  0.158   1  0.000   0.000 N  0.450      SignalP-noTM
TRINITY_DN29149_c0_g1::TRINITY_DN29149_c0_g1_i1::g.52::m.5  0.103   1  0.000   1  0.198   1  0.000   0.000 N  0.450      SignalP-noTM
TRINITY_DN29149_c0_g1::TRINITY_DN29149_c0_g1_i1::g.52::m.5  0.103   1  0.000   1  0.166   1  0.000   0.000 N  0.450      SignalP-noTM
TRINITY_DN29149_c0_g1::TRINITY_DN29149_c0_g1_i1::g.52::m.5  0.104   1  0.000   1  0.138   1  0.000   0.000 N  0.450      SignalP-noTM
TRINITY_DN29149_c0_g1::TRINITY_DN29149_c0_g1_i1::g.52::m.5  0.106   1  0.000   1  0.129   1  0.000   0.000 N  0.450      SignalP-noTM
TRINITY_DN29149_c0_g1::TRINITY_DN29149_c0_g1_i1::g.52::m.5  0.104   1  0.000   1  0.121   1  0.000   0.000 N  0.450      SignalP-noTM
TRINITY_DN29149_c0_g1::TRINITY_DN29149_c0_g1_i1::g.52::m.5  0.103   1  0.000   1  0.145   1  0.000   0.000 N  0.450      SignalP-noTM
TRINITY_DN29149_c0_g1::TRINITY_DN29149_c0_g1_i1::g.52::m.5  0.104   1  0.000   1  0.130   1  0.000   0.000 N  0.450      SignalP-noTM
TRINITY_DN29149_c0_g1::TRINITY_DN29149_c0_g1_i1::g.52::m.5!  0.104   1  0.000   1  0.140   1  0.000   0.000 N  0.450      SignalP-noTM
TRINITY_DN29149_c0_g1::TRINITY_DN29149_c0_g1_i1::g.52::m.5"  0.105   1  0.000   1  0.140   1  0.000   0.000 N  0.450      SignalP-noTM
TRINITY_DN29149_c0_g1::TRINITY_DN29149_c0_g1_i1::g.52::m.5#  0.104   1  0.000   1  0.140   1  0.000   0.000 N  0.450      SignalP-noTM
TRINITY_DN29149_c0_g1::TRINITY_DN29149_c0_g1_i1::g.52::m.5$  0.104   1  0.000   1  0.130   1  0.000   0.000 N  0.450      SignalP-noTM
TRINITY_DN29149_c0_g1::TRINITY_DN29149_c0_g1_i1::g.52::m.5%  0.104   1  0.000   1  0.146   1  0.000   0.000 N  0.450      SignalP-noTM
TRINITY_DN29149_c0_g1::TRINITY_DN29149_c0_g1_i1::g.52::m.5&  0.104   1  0.000   1  0.140   1  0.000   0.000 N  0.450      SignalP-noTM
TRINITY_DN29149_c0_g1::TRINITY_DN29149_c0_g1_i1::g.52::m.5'  0.104   1  0.000   1  0.121   1  0.000   0.000 N  0.450      SignalP-noTM
TRINITY_DN29149_c0_g1::TRINITY_DN29149_c0_g1_i1::g.52::m.5(  0.102   1  0.000   1  0.120   1  0.000   0.000 N  0.450      SignalP-noTM
TRINITY_DN29149_c0_g1::TRINITY_DN29149_c0_g1_i1::g.52::m.5)  0.104   1  0.000   1  0.138   1  0.000   0.000 N  0.450      SignalP-noTM
TRINITY_DN29149_c0_g1::TRINITY_DN29149_c0_g1_i1::g.52::m.5*  0.104   1  0.000   1  0.140   1  0.000   0.000 N  0.450      SignalP-noTM
TRINITY_DN29149_c0_g1::TRINITY_DN29149_c0_g1_i1::g.52::m.5+  0.104   1  0.000   1  0.140   1  0.000   0.000 N  0.450      SignalP-noTM
TRINITY_DN29149_c0_g1::TRINITY_DN29149_c0_g1_i1::g.52::m.5,  0.104   1  0.000   1  0.138   1  0.000   0.000 N  0.450      SignalP-noTM
TRINITY_DN29149_c0_g1::TRINITY_DN29149_c0_g1_i1::g.52::m.5-  0.104   1  0.000   1  0.121   1  0.000   0.000 N  0.450      SignalP-noTM
TRINITY_DN29149_c0_g1::TRINITY_DN29149_c0_g1_i1::g.52::m.5.  0.103   1  0.000   1  0.145   1  0.000   0.000 N  0.450      SignalP-noTM
TRINITY_DN29149_c0_g1::TRINITY_DN29149_c0_g1_i1::g.52::m.5/  0.106   1  0.000   1  0.129   1  0.000   0.000 N  0.450      SignalP-noTM
TRINITY_DN29149_c0_g1::TRINITY_DN29149_c0_g1_i1::g.52::m.50  0.105   1  0.000   1  0.120   1  0.000   0.000 N  0.450      SignalP-noTM
TRINITY_DN29149_c0_g1::TRINITY_DN29149_c0_g1_i1::g.52::m.51  0.103   1  0.000   1  0.198   1  0.000   0.000 N  0.450      SignalP-noTM
TRINITY_DN29149_c0_g1::TRINITY_DN29149_c0_g1_i1::g.52::m.52  0.103   1  0.000   1  0.094   1  0.000   0.000 N  0.450      SignalP-noTM
TRINITY_DN29149_c0_g1::TRINITY_DN29149_c0_g1_i1::g.52::m.53  0.103   1  0.000   1  0.094   1  0.000   0.000 N  0.450      SignalP-noTM
TRINITY_DN29149_c0_g1::TRINITY_DN29149_c0_g1_i1::g.52::m.54  0.103   1  0.000   1  0.094   1  0.000   0.000 N  0.450      SignalP-noTM
TRINITY_DN29149_c0_g1::TRINITY_DN29149_c0_g1_i1::g.52::m.55  0.103   1  0.000   1  0.094   1  0.000   0.000 N  0.450      SignalP-noTM
TRINITY_DN29149_c0_g1::TRINITY_DN29149_c0_g1_i1::g.52::m.56  0.105   5  0.000   1  0.100   5  0.000   0.000 N  0.450      SignalP-noTM
TRINITY_DN29149_c0_g1::TRINITY_DN29149_c0_g1_i1::g.52::m.57  0.105   5  0.000   1  0.119   6  0.000   0.000 N  0.450      SignalP-noTM
TRINITY_DN29149_c0_g1::TRINITY_DN29149_c0_g1_i1::g.52::m.58  0.105   5  0.000   1  0.119   6  0.000   0.000 N  0.450      SignalP-noTM
TRINITY_DN29149_c0_g1::TRINITY_DN29149_c0_g1_i1::g.52::m.59  0.105   5  0.000   1  0.119   6  0.000   0.000 N  0.450      SignalP-noTM
TRINITY_DN29149_c0_g1::TRINITY_DN29149_c0_g1_i1::g.52::m.5:  0.105   5  0.000   1  0.119   6  0.000   0.000 N  0.450      SignalP-noTM
TRINITY_DN29149_c0_g1::TRINITY_DN29149_c0_g1_i1::g.52::m.5;  0.105   5  0.000   1  0.119   6  0.000   0.000 N  0.450      SignalP-noTM
TRINITY_DN29149_c0_g1::TRINITY_DN29149_c0_g1_i1::g.52::m.5<  0.105   5  0.099  11  0.119   6  0.102   0.101 N  0.450      SignalP-noTM
TRINITY_DN29149_c0_g1::TRINITY_DN29149_c0_g1_i1::g.52::m.5=  0.105   5  0.101  12  0.119   6  0.101   0.101 N  0.450      SignalP-noTM
TRINITY_DN29149_c0_g1::TRINITY_DN29149_c0_g1_i1::g.52::m.5>  0.105   5  0.101  12  0.119   6  0.101   0.101 N  0.450      SignalP-noTM
TRINITY_DN29149_c0_g1::TRINITY_DN29149_c0_g1_i1::g.52::m.5?  0.105   5  0.101  12  0.119   6  0.101   0.101 N  0.450      SignalP-noTM
TRINITY_DN29149_c0_g1::TRINITY_DN29149_c0_g1_i1::g.52::m.5@  0.105   5  0.101  12  0.119   6  0.101   0.101 N  0.450      SignalP-noTM
TRINITY_DN29149_c0_g1::TRINITY_DN29149_c0_g1_i1::g.52::m.5A  0.105   5  0.101  12  0.119   6  0.101   0.101 N  0.450      SignalP-noTM
TRINITY_DN29149_c0_g1::TRINITY_DN29149_c0_g1_i1::g.52::m.5B  0.105   5  0.101  12  0.119   6  0.101   0.101 N  0.450      SignalP-noTM
TRINITY_DN29149_c0_g1::TRINITY_DN29149_c0_g1_i1::g.52::m.5C  0.105   5  0.101  12  0.119   6  0.101   0.101 N  0.450      SignalP-noTM
TRINITY_DN29149_c0_g1::TRINITY_DN29149_c0_g1_i1::g.52::m.5D  0.105   5  0.101  12  0.119   6  0.101   0.101 N  0.450      SignalP-noTM
TRINITY_DN29149_c0_g1::TRINITY_DN29149_c0_g1_i1::g.52::m.5E  0.105   5  0.101  12  0.119   6  0.101   0.101 N  0.450      SignalP-noTM
TRINITY_DN29149_c0_g1::TRINITY_DN29149_c0_g1_i1::g.52::m.5F  0.105   5  0.101  12  0.119   6  0.101   0.101 N  0.450      SignalP-noTM
TRINITY_DN29149_c0_g1::TRINITY_DN29149_c0_g1_i3::g.53::m.5  0.105   1  0.000   1  0.140   1  0.000   0.000 N  0.450      SignalP-noTM
TRINITY_DN29149_c0_g1::TRINITY_DN29149_c0_g1_i3::g.53::m.5  0.104   1  0.000   1  0.140   1  0.000   0.000 N  0.450      SignalP-noTM
TRINITY_DN29149_c0_g1::TRINITY_DN29149_c0_g1_i3::g.53::m.5  0.103   1  0.000   1  0.110   1  0.000   0.000 N  0.450      SignalP-noTM
TRINITY_DN29149_c0_g1::TRINITY_DN29149_c0_g1_i3::g.53::m.5  0.103   1  0.000   1  0.110   1  0.000   0.000 N  0.450      SignalP-noTM
TRINITY_DN29149_c0_g1::TRINITY_DN29149_c0_g1_i3::g.53::m.5  0.106   1  0.000   1  0.129   1  0.000   0.000 N  0.450      SignalP-noTM
TRINITY_DN29149_c0_g1::TRINITY_DN29149_c0_g1_i3::g.53::m.5  0.105   1  0.000   1  0.120   1  0.000   0.000 N  0.450      SignalP-noTM
TRINITY_DN29149_c0_g1::TRINITY_DN29149_c0_g1_i3::g.53::m.5  0.106   1  0.000   1  0.129   1  0.000   0.000 N  0.450      SignalP-noTM
TRINITY_DN29149_c0_g1::TRINITY_DN29149_c0_g1_i3::g.53::m.5  0.104   1  0.000   1  0.130   1  0.000   0.000 N  0.450      SignalP-noTM
TRINITY_DN29149_c0_g1::TRINITY_DN29149_c0_g1_i3::g.53::m.5  0.103   1  0.000   1  0.110   1  0.000   0.000 N  0.450      SignalP-noTM
                           0.000   1  0.000   1  0.000   1  0.000   0.000 N  0.500      SignalP-TM
TRINITY_DN29149_c0_g1::TRINITY_DN29149_c0_g1_i3::g.53::m.5  0.000   1  0.000   1  0.000   1  0.000   0.000 N  0.450      SignalP-noTM
0.119892                   0.000   1  0.000   1  0.000   1  0.000   0.000 N  0.450      SignalP-noTM
TRINITY_DN29149_c0_g1::TRINITY_DN29149_c0_g1_i3::g.53::m.5  0.102   1  0.000   1  0.120   1  0.000   0.000 N  0.450      SignalP-noTM
TRINITY_DN29149_c0_g1::TRINITY_DN29149_c0_g1_i3::g.53::m.5  0.103   1  0.000   1  0.166   1  0.000   0.000 N  0.450      SignalP-noTM
TRINITY_DN29149_c0_g1::TRINITY_DN29149_c0_g1_i3::g.53::m.5  0.104   1  0.000   1  0.121   1  0.000   0.000 N  0.450      SignalP-noTM
TRINITY_DN29149_c0_g1::TRINITY_DN29149_c0_g1_i3::g.53::m.5  0.104   1  0.000   1  0.140   1  0.000   0.000 N  0.450      SignalP-noTM
TRINITY_DN29149_c0_g1::TRINITY_DN29149_c0_g1_i3::g.53::m.5  0.103   1  0.000   1  0.198   1  0.000   0.000 N  0.450      SignalP-noTM
TRINITY_DN29149_c0_g1::TRINITY_DN29149_c0_g1_i3::g.53::m.5  0.104   1  0.000   1  0.161   1  0.000   0.000 N  0.450      SignalP-noTM
TRINITY_DN29149_c0_g1::TRINITY_DN29149_c0_g1_i3::g.53::m.5  0.104   1  0.000   1  0.138   1  0.000   0.000 N  0.450      SignalP-noTM
TRINITY_DN29149_c0_g1::TRINITY_DN29149_c0_g1_i3::g.53::m.5  0.104   1  0.000   1  0.140   1  0.000   0.000 N  0.450      SignalP-noTM
TRINITY_DN29149_c0_g1::TRINITY_DN29149_c0_g1_i3::g.53::m.5  0.104   1  0.000   1  0.140   1  0.000   0.000 N  0.450      SignalP-noTM
TRINITY_DN29149_c0_g1::TRINITY_DN29149_c0_g1_i3::g.53::m.5  0.104   1  0.000   1  0.158   1  0.000   0.000 N  0.450      SignalP-noTM
TRINITY_DN29149_c0_g1::TRINITY_DN29149_c0_g1_i3::g.53::m.5  0.103   1  0.000   1  0.198   1  0.000   0.000 N  0.450      SignalP-noTM
TRINITY_DN29149_c0_g1::TRINITY_DN29149_c0_g1_i3::g.53::m.5  0.104   1  0.000   1  0.131   1  0.000   0.000 N  0.450      SignalP-noTM
TRINITY_DN29149_c0_g1::TRINITY_DN29149_c0_g1_i3::g.53::m.5  0.105   1  0.000   1  0.120   1  0.000   0.000 N  0.450      SignalP-noTM
TRINITY_DN29149_c0_g1::TRINITY_DN29149_c0_g1_i3::g.53::m.5  0.104   1  0.000   1  0.138   1  0.000   0.000 N  0.450      SignalP-noTM
TRINITY_DN29149_c0_g1::TRINITY_DN29149_c0_g1_i3::g.53::m.5  0.106   1  0.000   1  0.139   1  0.000   0.000 N  0.450      SignalP-noTM
TRINITY_DN29149_c0_g1::TRINITY_DN29149_c0_g1_i3::g.53::m.5  0.106   1  0.000   1  0.139   1  0.000   0.000 N  0.450      SignalP-noTM
TRINITY_DN29149_c0_g1::TRINITY_DN29149_c0_g1_i3::g.53::m.5  0.106   1  0.000   1  0.139   1  0.000   0.000 N  0.450      SignalP-noTM
TRINITY_DN29149_c0_g1::TRINITY_DN29149_c0_g1_i3::g.53::m.5  0.104   1  0.000   1  0.146   1  0.000   0.000 N  0.450      SignalP-noTM
TRINITY_DN29149_c0_g1::TRINITY_DN29149_c0_g1_i3::g.53::m.5  0.104   1  0.000   1  0.140   1  0.000   0.000 N  0.450      SignalP-noTM
TRINITY_DN29149_c0_g1::TRINITY_DN29149_c0_g1_i3::g.53::m.5  0.104   1  0.000   1  0.130   1  0.000   0.000 N  0.450      SignalP-noTM
TRINITY_DN29149_c0_g1::TRINITY_DN29149_c0_g1_i3::g.53::m.5  0.106   1  0.000   1  0.129   1  0.000   0.000 N  0.450      SignalP-noTM
TRINITY_DN29149_c0_g1::TRINITY_DN29149_c0_g1_i3::g.53::m.5!  0.104   1  0.000   1  0.121   1  0.000   0.000 N  0.450      SignalP-noTM
TRINITY_DN29149_c0_g1::TRINITY_DN29149_c0_g1_i3::g.53::m.5"  0.103   1  0.000   1  0.110   1  0.000   0.000 N  0.450      SignalP-noTM
TRINITY_DN29149_c0_g1::TRINITY_DN29149_c0_g1_i3::g.53::m.5#  0.106   1  0.000   1  0.139   1  0.000   0.000 N  0.450      SignalP-noTM
TRINITY_DN29149_c0_g1::TRINITY_DN29149_c0_g1_i3::g.53::m.5$  0.106   1  0.000   1  0.139   1  0.000   0.000 N  0.450      SignalP-noTM
TRINITY_DN29149_c0_g1::TRINITY_DN29149_c0_g1_i3::g.53::m.5%  0.102   1  0.000   1  0.120   1  0.000   0.000 N  0.450      SignalP-noTM
TRINITY_DN29149_c0_g1::TRINITY_DN29149_c0_g1_i3::g.53::m.5&  0.104   1  0.000   1  0.146   1  0.000   0.000 N  0.450      SignalP-noTM
TRINITY_DN29149_c0_g1::TRINITY_DN29149_c0_g1_i3::g.53::m.5'  0.106   1  0.000   1  0.139   1  0.000   0.000 N  0.450      SignalP-noTM
TRINITY_DN29149_c0_g1::TRINITY_DN29149_c0_g1_i3::g.53::m.5(  0.103   1  0.000   1  0.145   1  0.000   0.000 N  0.450      SignalP-noTM
TRINITY_DN29149_c0_g1::TRINITY_DN29149_c0_g1_i3::g.53::m.5)  0.104   1  0.000   1  0.140   1  0.000   0.000 N  0.450      SignalP-noTM
TRINITY_DN29149_c0_g1::TRINITY_DN29149_c0_g1_i3::g.53::m.5*  0.106   1  0.000   1  0.129   1  0.000   0.000 N  0.450      SignalP-noTM
TRINITY_DN29149_c0_g1::TRINITY_DN29149_c0_g1_i3::g.53::m.5+  0.104   1  0.000   1  0.159   1  0.000   0.000 N  0.450      SignalP-noTM
TRINITY_DN29149_c0_g1::TRINITY_DN29149_c0_g1_i3::g.53::m.5,  0.103   1  0.000   1  0.166   1  0.000   0.000 N  0.450      SignalP-noTM
TRINITY_DN29149_c0_g1::TRINITY_DN29149_c0_g1_i3::g.53::m.5-  0.103   1  0.000   1  0.110   1  0.000   0.000 N  0.450      SignalP-noTM
TRINITY_DN29149_c0_g1::TRINITY_DN29149_c0_g1_i3::g.53::m.5.  0.104   1  0.000   1  0.131   1  0.000   0.000 N  0.450      SignalP-noTM
TRINITY_DN29149_c0_g1::TRINITY_DN29149_c0_g1_i3::g.53::m.5/  0.104   1  0.000   1  0.131   1  0.000   0.000 N  0.450      SignalP-noTM
TRINITY_DN29149_c0_g1::TRINITY_DN29149_c0_g1_i3::g.53::m.50  0.104   1  0.000   1  0.140   1  0.000   0.000 N  0.450      SignalP-noTM
TRINITY_DN29149_c0_g1::TRINITY_DN29149_c0_g1_i3::g.53::m.51  0.104   1  0.000   1  0.161   1  0.000   0.000 N  0.450      SignalP-noTM
TRINITY_DN29149_c0_g1::TRINITY_DN29149_c0_g1_i3::g.53::m.52  0.103   1  0.000   1  0.166   1  0.000   0.000 N  0.450      SignalP-noTM
TRINITY_DN29149_c0_g1::TRINITY_DN29149_c0_g1_i3::g.53::m.53  0.100   1  0.000   1  0.112   1  0.000   0.000 N  0.450      SignalP-noTM
TRINITY_DN29149_c0_g1::TRINITY_DN29149_c0_g1_i3::g.53::m.54  0.104   2  0.000   1  0.114   2  0.000   0.000 N  0.450      SignalP-noTM
TRINITY_DN29149_c0_g1::TRINITY_DN29149_c0_g1_i3::g.53::m.55  0.104   2  0.000   1  0.114   2  0.000   0.000 N  0.450      SignalP-noTM
TRINITY_DN29149_c0_g1::TRINITY_DN29149_c0_g1_i3::g.53::m.56  0.104   2  0.000   1  0.114   2  0.000   0.000 N  0.450      SignalP-noTM
TRINITY_DN29149_c0_g1::TRINITY_DN29149_c0_g1_i3::g.53::m.57  0.106   5  0.000   1  0.114   2  0.000   0.000 N  0.450      SignalP-noTM
TRINITY_DN29149_c0_g1::TRINITY_DN29149_c0_g1_i3::g.53::m.58  0.106   5  0.000   1  0.114   2  0.000   0.000 N  0.450      SignalP-noTM
TRINITY_DN29149_c0_g1::TRINITY_DN29149_c0_g1_i3::g.53::m.59  0.106   5  0.000   1  0.114   2  0.000   0.000 N  0.450      SignalP-noTM
TRINITY_DN29149_c0_g1::TRINITY_DN29149_c0_g1_i3::g.53::m.5:  0.106   5  0.000   1  0.114   2  0.000   0.000 N  0.450      SignalP-noTM
TRINITY_DN29149_c0_g1::TRINITY_DN29149_c0_g1_i3::g.53::m.5;  0.106   5  0.000   1  0.114   2  0.000   0.000 N  0.450      SignalP-noTM
TRINITY_DN29149_c0_g1::TRINITY_DN29149_c0_g1_i3::g.53::m.5<  0.106  10  0.000   1  0.114   2  0.000   0.000 N  0.450      SignalP-noTM
TRINITY_DN29149_c0_g1::TRINITY_DN29149_c0_g1_i3::g.53::m.5=  0.106  10  0.103  11  0.114   2  0.094   0.098 N  0.450      SignalP-noTM
TRINITY_DN29149_c0_g1::TRINITY_DN29149_c0_g1_i3::g.53::m.5>  0.106  10  0.104  12  0.114   2  0.092   0.098 N  0.450      SignalP-noTM
TRINITY_DN29149_c0_g1::TRINITY_DN29149_c0_g1_i3::g.53::m.5?  0.106  10  0.104  12  0.114   2  0.092   0.098 N  0.450      SignalP-noTM
TRINITY_DN29149_c0_g1::TRINITY_DN29149_c0_g1_i3::g.53::m.5@  0.106  10  0.104  12  0.114   2  0.092   0.098 N  0.450      SignalP-noTM
TRINITY_DN29149_c0_g1::TRINITY_DN29149_c0_g1_i3::g.53::m.5A  0.109  15  0.104  15  0.114   2  0.092   0.098 N  0.450      SignalP-noTM
TRINITY_DN29149_c0_g1::TRINITY_DN29149_c0_g1_i3::g.53::m.5B  0.109  15  0.104  15  0.114   2  0.092   0.098 N  0.450      SignalP-noTM
TRINITY_DN29149_c0_g1::TRINITY_DN29149_c0_g1_i3::g.53::m.5C  0.109  15  0.104  15  0.114   2  0.092   0.098 N  0.450      SignalP-noTM
TRINITY_DN29149_c0_g1::TRINITY_DN29149_c0_g1_i3::g.53::m.5D  0.109  15  0.104  15  0.114   2  0.092   0.098 N  0.450      SignalP-noTM
TRINITY_DN29149_c0_g1::TRINITY_DN29149_c0_g1_i3::g.53::m.5E  0.109  15  0.104  15  0.114   2  0.092   0.098 N  0.450      SignalP-noTM
TRINITY_DN29149_c0_g1::TRINITY_DN29149_c0_g1_i3::g.53::m.5F  0.109  15  0.104  15  0.114   2  0.092   0.098 N  0.450      SignalP-noTM
TRINITY_DN42675_c1_g3::TRINITY_DN42675_c1_g3_i1::g.54::m.5  0.105   1  0.000   1  0.140   1  0.000   0.000 N  0.450      SignalP-noTM
TRINITY_DN42675_c1_g3::TRINITY_DN42675_c1_g3_i1::g.54::m.5  0.103   1  0.000   1  0.166   1  0.000   0.000 N  0.450      SignalP-noTM
TRINITY_DN42675_c1_g3::TRINITY_DN42675_c1_g3_i1::g.54::m.5  0.103   1  0.000   1  0.145   1  0.000   0.000 N  0.450      SignalP-noTM
TRINITY_DN42675_c1_g3::TRINITY_DN42675_c1_g3_i1::g.54::m.5  0.104   1  0.000   1  0.131   1  0.000   0.000 N  0.450      SignalP-noTM
TRINITY_DN42675_c1_g3::TRINITY_DN42675_c1_g3_i1::g.54::m.5  0.104   1  0.000   1  0.146   1  0.000   0.000 N  0.450      SignalP-noTM
TRINITY_DN42675_c1_g3::TRINITY_DN42675_c1_g3_i1::g.54::m.5  0.104   1  0.000   1  0.131   1  0.000   0.000 N  0.450      SignalP-noTM
TRINITY_DN42675_c1_g3::TRINITY_DN42675_c1_g3_i1::g.54::m.5  0.106   1  0.000   1  0.129   1  0.000   0.000 N  0.450      SignalP-noTM
TRINITY_DN42675_c1_g3::TRINITY_DN42675_c1_g3_i1::g.54::m.5  0.104   1  0.000   1  0.121   1  0.000   0.000 N  0.450      SignalP-noTM
TRINITY_DN42675_c1_g3::TRINITY_DN42675_c1_g3_i1::g.54::m.5  0.104   1  0.000   1  0.140   1  0.000   0.000 N  0.450      SignalP-noTM
                           0.000   1  0.000   1  0.000   1  0.000   0.000 N  0.500      SignalP-TM
TRINITY_DN42675_c1_g3::TRINITY_DN42675_c1_g3_i1::g.54::m.5  0.000   1  0.000   1  0.000   1  0.000   0.000 N  0.450      SignalP-noTM
0.129414                   0.000   1  0.000   1  0.000   1  0.000   0.000 N  0.450      SignalP-noTM
TRINITY_DN42675_c1_g3::TRINITY_DN42675_c1_g3_i1::g.54::m.5  0.103   1  0.000   1  0.166   1  0.000   0.000 N  0.450      SignalP-noTM
TRINITY_DN42675_c1_g3::TRINITY_DN42675_c1_g3_i1::g.54::m.5  0.106   1  0.000   1  0.129   1  0.000   0.000 N  0.450      SignalP-noTM
TRINITY_DN42675_c1_g3::TRINITY_DN42675_c1_g3_i1::g.54::m.5  0.104   1  0.000   1  0.130   1  0.000   0.000 N  0.450      SignalP-noTM
TRINITY_DN42675_c1_g3::TRINITY_DN42675_c1_g3_i1::g.54::m.5  0.104   1  0.000   1  0.130   1  0.000   0.000 N  0.450      SignalP-noTM
TRINITY_DN42675_c1_g3::TRINITY_DN42675_c1_g3_i1::g.54::m.5  0.105   1  0.000   1  0.120   1  0.000   0.000 N  0.450      SignalP-noTM
TRINITY_DN42675_c1_g3::TRINITY_DN42675_c1_g3_i1::g.54::m.5  0.104   1  0.000   1  0.161   1  0.000   0.000 N  0.450      SignalP-noTM
TRINITY_DN42675_c1_g3::TRINITY_DN42675_c1_g3_i1::g.54::m.5  0.104   1  0.000   1  0.140   1  0.000   0.000 N  0.450      SignalP-noTM
TRINITY_DN42675_c1_g3::TRINITY_DN42675_c1_g3_i1::g.54::m.5  0.103   1  0.000   1  0.145   1  0.000   0.000 N  0.450      SignalP-noTM
TRINITY_DN42675_c1_g3::TRINITY_DN42675_c1_g3_i1::g.54::m.5  0.104   1  0.000   1  0.140   1  0.000   0.000 N  0.450      SignalP-noTM
TRINITY_DN42675_c1_g3::TRINITY_DN42675_c1_g3_i1::g.54::m.5  0.104   1  0.000   1  0.130   1  0.000   0.000 N  0.450      SignalP-noTM
TRINITY_DN42675_c1_g3::TRINITY_DN42675_c1_g3_i1::g.54::m.5  0.104   1  0.000   1  0.138   1  0.000   0.000 N  0.450      SignalP-noTM
TRINITY_DN42675_c1_g3::TRINITY_DN42675_c1_g3_i1::g.54::m.5  0.104   1  0.000   1  0.161   1  0.000   0.000 N  0.450      SignalP-noTM
TRINITY_DN42675_c1_g3::TRINITY_DN42675_c1_g3_i1::g.54::m.5  0.103   1  0.000   1  0.145   1  0.000   0.000 N  0.450      SignalP-noTM
TRINITY_DN42675_c1_g3::TRINITY_DN42675_c1_g3_i1::g.54::m.5  0.106   1  0.000   1  0.129   1  0.000   0.000 N  0.450      SignalP-noTM
TRINITY_DN42675_c1_g3::TRINITY_DN42675_c1_g3_i1::g.54::m.5  0.106   1  0.000   1  0.129   1  0.000   0.000 N  0.450      SignalP-noTM
TRINITY_DN42675_c1_g3::TRINITY_DN42675_c1_g3_i1::g.54::m.5  0.104   1  0.000   1  0.140   1  0.000   0.000 N  0.450      SignalP-noTM
TRINITY_DN42675_c1_g3::TRINITY_DN42675_c1_g3_i1::g.54::m.5  0.106   1  0.000   1  0.129   1  0.000   0.000 N  0.450      SignalP-noTM
TRINITY_DN42675_c1_g3::TRINITY_DN42675_c1_g3_i1::g.54::m.5  0.104   1  0.000   1  0.138   1  0.000   0.000 N  0.450      SignalP-noTM
TRINITY_DN42675_c1_g3::TRINITY_DN42675_c1_g3_i1::g.54::m.5  0.101   1  0.000   1  0.198   1  0.000   0.000 N  0.450      SignalP-noTM
TRINITY_DN42675_c1_g3::TRINITY_DN42675_c1_g3_i1::g.54::m.5  0.103   1  0.000   1  0.110   1  0.000   0.000 N  0.450      SignalP-noTM
TRINITY_DN42675_c1_g3::TRINITY_DN42675_c1_g3_i1::g.54::m.5  0.102   1  0.000   1  0.120   1  0.000   0.000 N  0.450      SignalP-noTM
TRINITY_DN42675_c1_g3::TRINITY_DN42675_c1_g3_i1::g.54::m.5!  0.105   1  0.000   1  0.120   1  0.000   0.000 N  0.450      SignalP-noTM
TRINITY_DN42675_c1_g3::TRINITY_DN42675_c1_g3_i1::g.54::m.5"  0.105   1  0.000   1  0.120   1  0.000   0.000 N  0.450      SignalP-noTM
TRINITY_DN42675_c1_g3::TRINITY_DN42675_c1_g3_i1::g.54::m.5#  0.104   1  0.000   1  0.121   1  0.000   0.000 N  0.450      SignalP-noTM
TRINITY_DN42675_c1_g3::TRINITY_DN42675_c1_g3_i1::g.54::m.5$  0.104   1  0.000   1  0.146   1  0.000   0.000 N  0.450      SignalP-noTM
TRINITY_DN42675_c1_g3::TRINITY_DN42675_c1_g3_i1::g.54::m.5%  0.104   1  0.000   1  0.140   1  0.000   0.000 N  0.450      SignalP-noTM
TRINITY_DN42675_c1_g3::TRINITY_DN42675_c1_g3_i1::g.54::m.5&  0.104   1  0.000   1  0.161   1  0.000   0.000 N  0.450      SignalP-noTM
TRINITY_DN42675_c1_g3::TRINITY_DN42675_c1_g3_i1::g.54::m.5'  0.101   1  0.000   1  0.198   1  0.000   0.000 N  0.450      SignalP-noTM
TRINITY_DN42675_c1_g3::TRINITY_DN42675_c1_g3_i1::g.54::m.5(  0.104   1  0.000   1  0.121   1  0.000   0.000 N  0.450      SignalP-noTM
TRINITY_DN42675_c1_g3::TRINITY_DN42675_c1_g3_i1::g.54::m.5)  0.104   1  0.000   1  0.130   1  0.000   0.000 N  0.450      SignalP-noTM
TRINITY_DN42675_c1_g3::TRINITY_DN42675_c1_g3_i1::g.54::m.5*  0.105   1  0.000   1  0.120   1  0.000   0.000 N  0.450      SignalP-noTM
TRINITY_DN42675_c1_g3::TRINITY_DN42675_c1_g3_i1::g.54::m.5+  0.104   1  0.000   1  0.121   1  0.000   0.000 N  0.450      SignalP-noTM
TRINITY_DN42675_c1_g3::TRINITY_DN42675_c1_g3_i1::g.54::m.5,  0.104   1  0.000   1  0.130   1  0.000   0.000 N  0.450      SignalP-noTM
TRINITY_DN42675_c1_g3::TRINITY_DN42675_c1_g3_i1::g.54::m.5-  0.104   1  0.000   1  0.140   1  0.000   0.000 N  0.450      SignalP-noTM
TRINITY_DN42675_c1_g3::TRINITY_DN42675_c1_g3_i1::g.54::m.5.  0.106   1  0.000   1  0.139   1  0.000   0.000 N  0.450      SignalP-noTM
TRINITY_DN42675_c1_g3::TRINITY_DN42675_c1_g3_i1::g.54::m.5/  0.104   1  0.000   1  0.140   1  0.000   0.000 N  0.450      SignalP-noTM
TRINITY_DN42675_c1_g3::TRINITY_DN42675_c1_g3_i1::g.54::m.50  0.104   1  0.000   1  0.140   1  0.000   0.000 N  0.450      SignalP-noTM
TRINITY_DN42675_c1_g3::TRINITY_DN42675_c1_g3_i1::g.54::m.51  0.104   1  0.000   1  0.130   1  0.000   0.000 N  0.450      SignalP-noTM
TRINITY_DN42675_c1_g3::TRINITY_DN42675_c1_g3_i1::g.54::m.52  0.104   1  0.000   1  0.159   1  0.000   0.000 N  0.450      SignalP-noTM
TRINITY_DN42675_c1_g3::TRINITY_DN42675_c1_g3_i1::g.54::m.53  0.103   1  0.000   1  0.110   1  0.000   0.000 N  0.450      SignalP-noTM
TRINITY_DN42675_c1_g3::TRINITY_DN42675_c1_g3_i1::g.54::m.54  0.103   1  0.000   1  0.091   1  0.000   0.000 N  0.450      SignalP-noTM
TRINITY_DN42675_c1_g3::TRINITY_DN42675_c1_g3_i1::g.54::m.55  0.103   1  0.000   1  0.091   1  0.000   0.000 N  0.450      SignalP-noTM
TRINITY_DN42675_c1_g3::TRINITY_DN42675_c1_g3_i1::g.54::m.56  0.103   1  0.000   1  0.092   3  0.000   0.000 N  0.450      SignalP-noTM
TRINITY_DN42675_c1_g3::TRINITY_DN42675_c1_g3_i1::g.54::m.57  0.103   1  0.000   1  0.117   4  0.000   0.000 N  0.450      SignalP-noTM
TRINITY_DN42675_c1_g3::TRINITY_DN42675_c1_g3_i1::g.54::m.58  0.103   1  0.000   1  0.117   4  0.000   0.000 N  0.450      SignalP-noTM
TRINITY_DN42675_c1_g3::TRINITY_DN42675_c1_g3_i1::g.54::m.59  0.103   6  0.000   1  0.122   6  0.000   0.000 N  0.450      SignalP-noTM
TRINITY_DN42675_c1_g3::TRINITY_DN42675_c1_g3_i1::g.54::m.5:  0.103   6  0.000   1  0.122   6  0.000   0.000 N  0.450      SignalP-noTM
TRINITY_DN42675_c1_g3::TRINITY_DN42675_c1_g3_i1::g.54::m.5;  0.103   6  0.000   1  0.122   6  0.000   0.000 N  0.450      SignalP-noTM
TRINITY_DN42675_c1_g3::TRINITY_DN42675_c1_g3_i1::g.54::m.5<  0.106   9  0.000   1  0.122   6  0.000   0.000 N  0.450      SignalP-noTM
TRINITY_DN42675_c1_g3::TRINITY_DN42675_c1_g3_i1::g.54::m.5=  0.106   9  0.000   1  0.122   6  0.000   0.000 N  0.450      SignalP-noTM
TRINITY_DN42675_c1_g3::TRINITY_DN42675_c1_g3_i1::g.54::m.5>  0.106   9  0.098  11  0.122   6  0.100   0.099 N  0.450      SignalP-noTM
TRINITY_DN42675_c1_g3::TRINITY_DN42675_c1_g3_i1::g.54::m.5?  0.106   9  0.098  12  0.122   6  0.098   0.098 N  0.450      SignalP-noTM
TRINITY_DN42675_c1_g3::TRINITY_DN42675_c1_g3_i1::g.54::m.5@  0.106   9  0.098  12  0.122   6  0.098   0.098 N  0.450      SignalP-noTM
TRINITY_DN42675_c1_g3::TRINITY_DN42675_c1_g3_i1::g.54::m.5A  0.106   9  0.098  12  0.122   6  0.098   0.098 N  0.450      SignalP-noTM
TRINITY_DN42675_c1_g3::TRINITY_DN42675_c1_g3_i1::g.54::m.5B  0.106   9  0.098  12  0.122   6  0.098   0.098 N  0.450      SignalP-noTM
TRINITY_DN42675_c1_g3::TRINITY_DN42675_c1_g3_i1::g.54::m.5C  0.106   9  0.098  12  0.122   6  0.098   0.098 N  0.450      SignalP-noTM
TRINITY_DN42675_c1_g3::TRINITY_DN42675_c1_g3_i1::g.54::m.5D  0.106   9  0.100  17  0.122   6  0.098   0.099 N  0.450      SignalP-noTM
TRINITY_DN42675_c1_g3::TRINITY_DN42675_c1_g3_i1::g.54::m.5E  0.106   9  0.100  17  0.122   6  0.098   0.099 N  0.450      SignalP-noTM
TRINITY_DN42675_c1_g3::TRINITY_DN42675_c1_g3_i1::g.54::m.5F  0.107  19  0.102  19  0.122   6  0.099   0.100 N  0.450      SignalP-noTM
TRINITY_DN42675_c1_g3::TRINITY_DN42675_c1_g3_i2::g.56::m.5  0.105   1  0.000   1  0.140   1  0.000   0.000 N  0.450      SignalP-noTM
TRINITY_DN42675_c1_g3::TRINITY_DN42675_c1_g3_i2::g.56::m.5  0.104   1  0.000   1  0.140   1  0.000   0.000 N  0.450      SignalP-noTM
TRINITY_DN42675_c1_g3::TRINITY_DN42675_c1_g3_i2::g.56::m.5  0.106   1  0.000   1  0.129   1  0.000   0.000 N  0.450      SignalP-noTM
TRINITY_DN42675_c1_g3::TRINITY_DN42675_c1_g3_i2::g.56::m.5  0.104   1  0.000   1  0.158   1  0.000   0.000 N  0.450      SignalP-noTM
TRINITY_DN42675_c1_g3::TRINITY_DN42675_c1_g3_i2::g.56::m.5  0.103   1  0.000   1  0.145   1  0.000   0.000 N  0.450      SignalP-noTM
TRINITY_DN42675_c1_g3::TRINITY_DN42675_c1_g3_i2::g.56::m.5  0.104   1  0.000   1  0.130   1  0.000   0.000 N  0.450      SignalP-noTM
TRINITY_DN42675_c1_g3::TRINITY_DN42675_c1_g3_i2::g.56::m.5  0.104   1  0.000   1  0.140   1  0.000   0.000 N  0.450      SignalP-noTM
TRINITY_DN42675_c1_g3::TRINITY_DN42675_c1_g3_i2::g.56::m.5  0.104   1  0.000   1  0.158   1  0.000   0.000 N  0.450      SignalP-noTM
TRINITY_DN42675_c1_g3::TRINITY_DN42675_c1_g3_i2::g.56::m.5  0.105   1  0.000   1  0.120   1  0.000   0.000 N  0.450      SignalP-noTM
                           0.000   1  0.000   1  0.000   1  0.000   0.000 N  0.500      SignalP-TM
TRINITY_DN42675_c1_g3::TRINITY_DN42675_c1_g3_i2::g.56::m.5  0.000   1  0.000   1  0.000   1  0.000   0.000 N  0.450      SignalP-noTM
0.146158                   0.000   1  0.000   1  0.000   1  0.000   0.000 N  0.450      SignalP-noTM
TRINITY_DN42675_c1_g3::TRINITY_DN42675_c1_g3_i2::g.56::m.5  0.104   1  0.000   1  0.140   1  0.000   0.000 N  0.450      SignalP-noTM
TRINITY_DN42675_c1_g3::TRINITY_DN42675_c1_g3_i2::g.56::m.5  0.104   1  0.000   1  0.130   1  0.000   0.000 N  0.450      SignalP-noTM
TRINITY_DN42675_c1_g3::TRINITY_DN42675_c1_g3_i2::g.56::m.5  0.104   1  0.000   1  0.140   1  0.000   0.000 N  0.450      SignalP-noTM
TRINITY_DN42675_c1_g3::TRINITY_DN42675_c1_g3_i2::g.56::m.5  0.104   1  0.000   1  0.158   1  0.000   0.000 N  0.450      SignalP-noTM
TRINITY_DN42675_c1_g3::TRINITY_DN42675_c1_g3_i2::g.56::m.5  0.105   1  0.000   1  0.120   1  0.000   0.000 N  0.450      SignalP-noTM
TRINITY_DN42675_c1_g3::TRINITY_DN42675_c1_g3_i2::g.56::m.5  0.103   1  0.000   1  0.110   1  0.000   0.000 N  0.450      SignalP-noTM
TRINITY_DN42675_c1_g3::TRINITY_DN42675_c1_g3_i2::g.56::m.5  0.104   1  0.000   1  0.131   1  0.000   0.000 N  0.450      SignalP-noTM
TRINITY_DN42675_c1_g3::TRINITY_DN42675_c1_g3_i2::g.56::m.5  0.105   1  0.000   1  0.120   1  0.000   0.000 N  0.450      SignalP-noTM
TRINITY_DN42675_c1_g3::TRINITY_DN42675_c1_g3_i2::g.56::m.5  0.103   1  0.000   1  0.166   1  0.000   0.000 N  0.450      SignalP-noTM
TRINITY_DN42675_c1_g3::TRINITY_DN42675_c1_g3_i2::g.56::m.5  0.104   1  0.000   1  0.130   1  0.000   0.000 N  0.450      SignalP-noTM
TRINITY_DN42675_c1_g3::TRINITY_DN42675_c1_g3_i2::g.56::m.5  0.104   1  0.000   1  0.121   1  0.000   0.000 N  0.450      SignalP-noTM
TRINITY_DN42675_c1_g3::TRINITY_DN42675_c1_g3_i2::g.56::m.5  0.106   1  0.000   1  0.129   1  0.000   0.000 N  0.450      SignalP-noTM
TRINITY_DN42675_c1_g3::TRINITY_DN42675_c1_g3_i2::g.56::m.5  0.105   1  0.000   1  0.120   1  0.000   0.000 N  0.450      SignalP-noTM
TRINITY_DN42675_c1_g3::TRINITY_DN42675_c1_g3_i2::g.56::m.5  0.102   1  0.000   1  0.120   1  0.000   0.000 N  0.450      SignalP-noTM
TRINITY_DN42675_c1_g3::TRINITY_DN42675_c1_g3_i2::g.56::m.5  0.104   1  0.000   1  0.140   1  0.000   0.000 N  0.450      SignalP-noTM
TRINITY_DN42675_c1_g3::TRINITY_DN42675_c1_g3_i2::g.56::m.5  0.104   1  0.000   1  0.140   1  0.000   0.000 N  0.450      SignalP-noTM
TRINITY_DN42675_c1_g3::TRINITY_DN42675_c1_g3_i2::g.56::m.5  0.105   1  0.000   1  0.120   1  0.000   0.000 N  0.450      SignalP-noTM
TRINITY_DN42675_c1_g3::TRINITY_DN42675_c1_g3_i2::g.56::m.5  0.104   1  0.000   1  0.140   1  0.000   0.000 N  0.450      SignalP-noTM
TRINITY_DN42675_c1_g3::TRINITY_DN42675_c1_g3_i2::g.56::m.5  0.104   1  0.000   1  0.138   1  0.000   0.000 N  0.450      SignalP-noTM
TRINITY_DN42675_c1_g3::TRINITY_DN42675_c1_g3_i2::g.56::m.5  0.106   1  0.000   1  0.139   1  0.000   0.000 N  0.450      SignalP-noTM
TRINITY_DN42675_c1_g3::TRINITY_DN42675_c1_g3_i2::g.56::m.5  0.105   1  0.000   1  0.120   1  0.000   0.000 N  0.450      SignalP-noTM
TRINITY_DN42675_c1_g3::TRINITY_DN42675_c1_g3_i2::g.56::m.5!  0.104   1  0.000   1  0.158   1  0.000   0.000 N  0.450      SignalP-noTM
TRINITY_DN42675_c1_g3::TRINITY_DN42675_c1_g3_i2::g.56::m.5"  0.106   1  0.000   1  0.139   1  0.000   0.000 N  0.450      SignalP-noTM
TRINITY_DN42675_c1_g3::TRINITY_DN42675_c1_g3_i2::g.56::m.5#  0.105   1  0.000   1  0.120   1  0.000   0.000 N  0.450      SignalP-noTM
TRINITY_DN42675_c1_g3::TRINITY_DN42675_c1_g3_i2::g.56::m.5$  0.104   1  0.000   1  0.131   1  0.000   0.000 N  0.450      SignalP-noTM
TRINITY_DN42675_c1_g3::TRINITY_DN42675_c1_g3_i2::g.56::m.5%  0.104   1  0.000   1  0.121   1  0.000   0.000 N  0.450      SignalP-noTM
TRINITY_DN42675_c1_g3::TRINITY_DN42675_c1_g3_i2::g.56::m.5&  0.104   1  0.000   1  0.130   1  0.000   0.000 N  0.450      SignalP-noTM
TRINITY_DN42675_c1_g3::TRINITY_DN42675_c1_g3_i2::g.56::m.5'  0.104   1  0.000   1  0.121   1  0.000   0.000 N  0.450      SignalP-noTM
TRINITY_DN42675_c1_g3::TRINITY_DN42675_c1_g3_i2::g.56::m.5(  0.104   1  0.000   1  0.158   1  0.000   0.000 N  0.450      SignalP-noTM
TRINITY_DN42675_c1_g3::TRINITY_DN42675_c1_g3_i2::g.56::m.5)  0.106   1  0.000   1  0.139   1  0.000   0.000 N  0.450      SignalP-noTM
TRINITY_DN42675_c1_g3::TRINITY_DN42675_c1_g3_i2::g.56::m.5*  0.104   1  0.000   1  0.158   1  0.000   0.000 N  0.450      SignalP-noTM
TRINITY_DN42675_c1_g3::TRINITY_DN42675_c1_g3_i2::g.56::m.5+  0.104   1  0.000   1  0.121   1  0.000   0.000 N  0.450      SignalP-noTM
TRINITY_DN42675_c1_g3::TRINITY_DN42675_c1_g3_i2::g.56::m.5,  0.103   1  0.000   1  0.110   1  0.000   0.000 N  0.450      SignalP-noTM
TRINITY_DN42675_c1_g3::TRINITY_DN42675_c1_g3_i2::g.56::m.5-  0.104   1  0.000   1  0.140   1  0.000   0.000 N  0.450      SignalP-noTM
TRINITY_DN42675_c1_g3::TRINITY_DN42675_c1_g3_i2::g.56::m.5.  0.104   1  0.000   1  0.138   1  0.000   0.000 N  0.450      SignalP-noTM
TRINITY_DN42675_c1_g3::TRINITY_DN42675_c1_g3_i2::g.56::m.5/  0.104   1  0.000   1  0.121   1  0.000   0.000 N  0.450      SignalP-noTM
TRINITY_DN42675_c1_g3::TRINITY_DN42675_c1_g3_i2::g.56::m.50  0.104   1  0.000   1  0.130   1  0.000   0.000 N  0.450      SignalP-noTM
TRINITY_DN42675_c1_g3::TRINITY_DN42675_c1_g3_i2::g.56::m.51  0.104   1  0.000   1  0.138   1  0.000   0.000 N  0.450      SignalP-noTM
TRINITY_DN42675_c1_g3::TRINITY_DN42675_c1_g3_i2::g.56::m.52  0.105   1  0.000   1  0.120   1  0.000   0.000 N  0.450      SignalP-noTM
TRINITY_DN42675_c1_g3::TRINITY_DN42675_c1_g3_i2::g.56::m.53  0.104   1  0.000   1  0.140   1  0.000   0.000 N  0.450      SignalP-noTM
TRINITY_DN42675_c1_g3::TRINITY_DN42675_c1_g3_i2::g.56::m.54  0.104   1  0.000   1  0.140   1  0.000   0.000 N  0.450      SignalP-noTM
TRINITY_DN42675_c1_g3::TRINITY_DN42675_c1_g3_i2::g.56::m.55  0.104   1  0.000   1  0.140   1  0.000   0.000 N  0.450      SignalP-noTM
TRINITY_DN42675_c1_g3::TRINITY_DN42675_c1_g3_i2::g.56::m.56  0.101   1  0.000   1  0.182   1  0.000   0.000 N  0.450      SignalP-noTM
TRINITY_DN42675_c1_g3::TRINITY_DN42675_c1_g3_i2::g.56::m.57  0.102   2  0.000   1  0.182   1  0.000   0.000 N  0.450      SignalP-noTM
TRINITY_DN42675_c1_g3::TRINITY_DN42675_c1_g3_i2::g.56::m.58  0.103   3  0.000   1  0.182   1  0.000   0.000 N  0.450      SignalP-noTM
TRINITY_DN42675_c1_g3::TRINITY_DN42675_c1_g3_i2::g.56::m.59  0.103   4  0.000   1  0.182   1  0.000   0.000 N  0.450      SignalP-noTM
TRINITY_DN42675_c1_g3::TRINITY_DN42675_c1_g3_i2::g.56::m.5:  0.103   4  0.000   1  0.182   1  0.000   0.000 N  0.450      SignalP-noTM
TRINITY_DN42675_c1_g3::TRINITY_DN42675_c1_g3_i2::g.56::m.5;  0.103   6  0.000   1  0.182   1  0.000   0.000 N  0.450      SignalP-noTM
TRINITY_DN42675_c1_g3::TRINITY_DN42675_c1_g3_i2::g.56::m.5<  0.104   7  0.000   1  0.182   1  0.000   0.000 N  0.450      SignalP-noTM
TRINITY_DN42675_c1_g3::TRINITY_DN42675_c1_g3_i2::g.56::m.5=  0.104   7  0.000   1  0.182   1  0.000   0.000 N  0.450      SignalP-noTM
TRINITY_DN42675_c1_g3::TRINITY_DN42675_c1_g3_i2::g.56::m.5>  0.104   7  0.000   1  0.182   1  0.000   0.000 N  0.450      SignalP-noTM
TRINITY_DN42675_c1_g3::TRINITY_DN42675_c1_g3_i2::g.56::m.5?  0.104   7  0.000   1  0.182   1  0.000   0.000 N  0.450      SignalP-noTM
TRINITY_DN42675_c1_g3::TRINITY_DN42675_c1_g3_i2::g.56::m.5@  0.105  11  0.129  11  0.182   1  0.128   0.128 N  0.450      SignalP-noTM
TRINITY_DN42675_c1_g3::TRINITY_DN42675_c1_g3_i2::g.56::m.5A  0.105  11  0.129  11  0.182   1  0.128   0.128 N  0.450      SignalP-noTM
TRINITY_DN42675_c1_g3::TRINITY_DN42675_c1_g3_i2::g.56::m.5B  0.105  11  0.129  11  0.182   1  0.128   0.128 N  0.450      SignalP-noTM
TRINITY_DN42675_c1_g3::TRINITY_DN42675_c1_g3_i2::g.56::m.5C  0.106  14  0.129  11  0.182   1  0.128   0.128 N  0.450      SignalP-noTM
TRINITY_DN42675_c1_g3::TRINITY_DN42675_c1_g3_i2::g.56::m.5D  0.106  14  0.129  11  0.182   1  0.128   0.128 N  0.450      SignalP-noTM
TRINITY_DN42675_c1_g3::TRINITY_DN42675_c1_g3_i2::g.56::m.5E  0.106  14  0.129  11  0.182   1  0.128   0.128 N  0.450      SignalP-noTM
TRINITY_DN42675_c1_g3::TRINITY_DN42675_c1_g3_i2::g.56::m.5F  0.106  14  0.129  11  0.182   1  0.128   0.128 N  0.450      SignalP-noTM
TRINITY_DN42675_c1_g3::TRINITY_DN42675_c1_g3_i3::g.58::m.5  0.105   1  0.000   1  0.120   1  0.000   0.000 N  0.450      SignalP-noTM
TRINITY_DN42675_c1_g3::TRINITY_DN42675_c1_g3_i3::g.58::m.5  0.104   1  0.000   1  0.161   1  0.000   0.000 N  0.450      SignalP-noTM
TRINITY_DN42675_c1_g3::TRINITY_DN42675_c1_g3_i3::g.58::m.5  0.104   1  0.000   1  0.140   1  0.000   0.000 N  0.450      SignalP-noTM
TRINITY_DN42675_c1_g3::TRINITY_DN42675_c1_g3_i3::g.58::m.5  0.103   1  0.000   1  0.145   1  0.000   0.000 N  0.450      SignalP-noTM
TRINITY_DN42675_c1_g3::TRINITY_DN42675_c1_g3_i3::g.58::m.5  0.104   1  0.000   1  0.140   1  0.000   0.000 N  0.450      SignalP-noTM
TRINITY_DN42675_c1_g3::TRINITY_DN42675_c1_g3_i3::g.58::m.5  0.104   1  0.000   1  0.130   1  0.000   0.000 N  0.450      SignalP-noTM
TRINITY_DN42675_c1_g3::TRINITY_DN42675_c1_g3_i3::g.58::m.5  0.104   1  0.000   1  0.138   1  0.000   0.000 N  0.450      SignalP-noTM
TRINITY_DN42675_c1_g3::TRINITY_DN42675_c1_g3_i3::g.58::m.5  0.104   1  0.000   1  0.161   1  0.000   0.000 N  0.450      SignalP-noTM
TRINITY_DN42675_c1_g3::TRINITY_DN42675_c1_g3_i3::g.58::m.5  0.103   1  0.000   1  0.145   1  0.000   0.000 N  0.450      SignalP-noTM
                           0.000   1  0.000   1  0.000   1  0.000   0.000 N  0.500      SignalP-TM
TRINITY_DN42675_c1_g3::TRINITY_DN42675_c1_g3_i3::g.58::m.5  0.000   1  0.000   1  0.000   1  0.000   0.000 N  0.450      SignalP-noTM
0.129414                   0.000   1  0.000   1  0.000   1  0.000   0.000 N  0.450      SignalP-noTM
TRINITY_DN42675_c1_g3::TRINITY_DN42675_c1_g3_i3::g.58::m.5  0.106   1  0.000   1  0.129   1  0.000   0.000 N  0.450      SignalP-noTM
TRINITY_DN42675_c1_g3::TRINITY_DN42675_c1_g3_i3::g.58::m.5  0.106   1  0.000   1  0.129   1  0.000   0.000 N  0.450      SignalP-noTM
TRINITY_DN42675_c1_g3::TRINITY_DN42675_c1_g3_i3::g.58::m.5  0.104   1  0.000   1  0.138   1  0.000   0.000 N  0.450      SignalP-noTM
TRINITY_DN42675_c1_g3::TRINITY_DN42675_c1_g3_i3::g.58::m.5  0.101   1  0.000   1  0.198   1  0.000   0.000 N  0.450      SignalP-noTM
TRINITY_DN42675_c1_g3::TRINITY_DN42675_c1_g3_i3::g.58::m.5  0.103   1  0.000   1  0.110   1  0.000   0.000 N  0.450      SignalP-noTM
TRINITY_DN42675_c1_g3::TRINITY_DN42675_c1_g3_i3::g.58::m.5  0.102   1  0.000   1  0.120   1  0.000   0.000 N  0.450      SignalP-noTM
TRINITY_DN42675_c1_g3::TRINITY_DN42675_c1_g3_i3::g.58::m.5  0.105   1  0.000   1  0.120   1  0.000   0.000 N  0.450      SignalP-noTM
TRINITY_DN42675_c1_g3::TRINITY_DN42675_c1_g3_i3::g.58::m.5  0.105   1  0.000   1  0.120   1  0.000   0.000 N  0.450      SignalP-noTM
TRINITY_DN42675_c1_g3::TRINITY_DN42675_c1_g3_i3::g.58::m.5  0.104   1  0.000   1  0.121   1  0.000   0.000 N  0.450      SignalP-noTM
TRINITY_DN42675_c1_g3::TRINITY_DN42675_c1_g3_i3::g.58::m.5  0.104   1  0.000   1  0.146   1  0.000   0.000 N  0.450      SignalP-noTM
TRINITY_DN42675_c1_g3::TRINITY_DN42675_c1_g3_i3::g.58::m.5  0.104   1  0.000   1  0.140   1  0.000   0.000 N  0.450      SignalP-noTM
TRINITY_DN42675_c1_g3::TRINITY_DN42675_c1_g3_i3::g.58::m.5  0.104   1  0.000   1  0.161   1  0.000   0.000 N  0.450      SignalP-noTM
TRINITY_DN42675_c1_g3::TRINITY_DN42675_c1_g3_i3::g.58::m.5  0.101   1  0.000   1  0.198   1  0.000   0.000 N  0.450      SignalP-noTM
TRINITY_DN42675_c1_g3::TRINITY_DN42675_c1_g3_i3::g.58::m.5  0.104   1  0.000   1  0.121   1  0.000   0.000 N  0.450      SignalP-noTM
TRINITY_DN42675_c1_g3::TRINITY_DN42675_c1_g3_i3::g.58::m.5  0.104   1  0.000   1  0.130   1  0.000   0.000 N  0.450      SignalP-noTM
TRINITY_DN42675_c1_g3::TRINITY_DN42675_c1_g3_i3::g.58::m.5  0.105   1  0.000   1  0.120   1  0.000   0.000 N  0.450      SignalP-noTM
TRINITY_DN42675_c1_g3::TRINITY_DN42675_c1_g3_i3::g.58::m.5  0.104   1  0.000   1  0.121   1  0.000   0.000 N  0.450      SignalP-noTM
TRINITY_DN42675_c1_g3::TRINITY_DN42675_c1_g3_i3::g.58::m.5  0.104   1  0.000   1  0.130   1  0.000   0.000 N  0.450      SignalP-noTM
TRINITY_DN42675_c1_g3::TRINITY_DN42675_c1_g3_i3::g.58::m.5  0.104   1  0.000   1  0.140   1  0.000   0.000 N  0.450      SignalP-noTM
TRINITY_DN42675_c1_g3::TRINITY_DN42675_c1_g3_i3::g.58::m.5  0.106   1  0.000   1  0.139   1  0.000   0.000 N  0.450      SignalP-noTM
TRINITY_DN42675_c1_g3::TRINITY_DN42675_c1_g3_i3::g.58::m.5  0.104   1  0.000   1  0.140   1  0.000   0.000 N  0.450      SignalP-noTM
TRINITY_DN42675_c1_g3::TRINITY_DN42675_c1_g3_i3::g.58::m.5!  0.104   1  0.000   1  0.140   1  0.000   0.000 N  0.450      SignalP-noTM
TRINITY_DN42675_c1_g3::TRINITY_DN42675_c1_g3_i3::g.58::m.5"  0.104   1  0.000   1  0.130   1  0.000   0.000 N  0.450      SignalP-noTM
TRINITY_DN42675_c1_g3::TRINITY_DN42675_c1_g3_i3::g.58::m.5#  0.104   1  0.000   1  0.159   1  0.000   0.000 N  0.450      SignalP-noTM
TRINITY_DN42675_c1_g3::TRINITY_DN42675_c1_g3_i3::g.58::m.5$  0.103   1  0.000   1  0.110   1  0.000   0.000 N  0.450      SignalP-noTM
TRINITY_DN42675_c1_g3::TRINITY_DN42675_c1_g3_i3::g.58::m.5%  0.104   1  0.000   1  0.140   1  0.000   0.000 N  0.450      SignalP-noTM
TRINITY_DN42675_c1_g3::TRINITY_DN42675_c1_g3_i3::g.58::m.5&  0.105   1  0.000   1  0.120   1  0.000   0.000 N  0.450      SignalP-noTM
TRINITY_DN42675_c1_g3::TRINITY_DN42675_c1_g3_i3::g.58::m.5'  0.104   1  0.000   1  0.130   1  0.000   0.000 N  0.450      SignalP-noTM
TRINITY_DN42675_c1_g3::TRINITY_DN42675_c1_g3_i3::g.58::m.5(  0.104   1  0.000   1  0.140   1  0.000   0.000 N  0.450      SignalP-noTM
TRINITY_DN42675_c1_g3::TRINITY_DN42675_c1_g3_i3::g.58::m.5)  0.106   1  0.000   1  0.129   1  0.000   0.000 N  0.450      SignalP-noTM
TRINITY_DN42675_c1_g3::TRINITY_DN42675_c1_g3_i3::g.58::m.5*  0.104   1  0.000   1  0.138   1  0.000   0.000 N  0.450      SignalP-noTM
TRINITY_DN42675_c1_g3::TRINITY_DN42675_c1_g3_i3::g.58::m.5+  0.104   1  0.000   1  0.131   1  0.000   0.000 N  0.450      SignalP-noTM
TRINITY_DN42675_c1_g3::TRINITY_DN42675_c1_g3_i3::g.58::m.5,  0.104   1  0.000   1  0.140   1  0.000   0.000 N  0.450      SignalP-noTM
TRINITY_DN42675_c1_g3::TRINITY_DN42675_c1_g3_i3::g.58::m.5-  0.102   1  0.000   1  0.120   1  0.000   0.000 N  0.450      SignalP-noTM
TRINITY_DN42675_c1_g3::TRINITY_DN42675_c1_g3_i3::g.58::m.5.  0.103   1  0.000   1  0.145   1  0.000   0.000 N  0.450      SignalP-noTM
TRINITY_DN42675_c1_g3::TRINITY_DN42675_c1_g3_i3::g.58::m.5/  0.103   1  0.000   1  0.145   1  0.000   0.000 N  0.450      SignalP-noTM
TRINITY_DN42675_c1_g3::TRINITY_DN42675_c1_g3_i3::g.58::m.50  0.105   1  0.000   1  0.120   1  0.000   0.000 N  0.450      SignalP-noTM
TRINITY_DN42675_c1_g3::TRINITY_DN42675_c1_g3_i3::g.58::m.51  0.104   1  0.000   1  0.158   1  0.000   0.000 N  0.450      SignalP-noTM
TRINITY_DN42675_c1_g3::TRINITY_DN42675_c1_g3_i3::g.58::m.52  0.104   1  0.000   1  0.140   1  0.000   0.000 N  0.450      SignalP-noTM
TRINITY_DN42675_c1_g3::TRINITY_DN42675_c1_g3_i3::g.58::m.53  0.104   1  0.000   1  0.138   1  0.000   0.000 N  0.450      SignalP-noTM
TRINITY_DN42675_c1_g3::TRINITY_DN42675_c1_g3_i3::g.58::m.54  0.106   1  0.000   1  0.139   1  0.000   0.000 N  0.450      SignalP-noTM
TRINITY_DN42675_c1_g3::TRINITY_DN42675_c1_g3_i3::g.58::m.55  0.104   1  0.000   1  0.138   1  0.000   0.000 N  0.450      SignalP-noTM
TRINITY_DN42675_c1_g3::TRINITY_DN42675_c1_g3_i3::g.58::m.56  0.104   1  0.000   1  0.121   1  0.000   0.000 N  0.450      SignalP-noTM
TRINITY_DN42675_c1_g3::TRINITY_DN42675_c1_g3_i3::g.58::m.57  0.103   1  0.000   1  0.166   1  0.000   0.000 N  0.450      SignalP-noTM
TRINITY_DN42675_c1_g3::TRINITY_DN42675_c1_g3_i3::g.58::m.58  0.102   1  0.000   1  0.142   1  0.000   0.000 N  0.450      SignalP-noTM
TRINITY_DN42675_c1_g3::TRINITY_DN42675_c1_g3_i3::g.58::m.59  0.103   2  0.000   1  0.142   1  0.000   0.000 N  0.450      SignalP-noTM
TRINITY_DN42675_c1_g3::TRINITY_DN42675_c1_g3_i3::g.58::m.5:  0.103   2  0.000   1  0.142   1  0.000   0.000 N  0.450      SignalP-noTM
TRINITY_DN42675_c1_g3::TRINITY_DN42675_c1_g3_i3::g.58::m.5;  0.104   4  0.000   1  0.142   1  0.000   0.000 N  0.450      SignalP-noTM
TRINITY_DN42675_c1_g3::TRINITY_DN42675_c1_g3_i3::g.58::m.5<  0.104   4  0.000   1  0.142   1  0.000   0.000 N  0.450      SignalP-noTM
TRINITY_DN42675_c1_g3::TRINITY_DN42675_c1_g3_i3::g.58::m.5=  0.104   4  0.000   1  0.142   1  0.000   0.000 N  0.450      SignalP-noTM
TRINITY_DN42675_c1_g3::TRINITY_DN42675_c1_g3_i3::g.58::m.5>  0.104   4  0.000   1  0.142   1  0.000   0.000 N  0.450      SignalP-noTM
TRINITY_DN42675_c1_g3::TRINITY_DN42675_c1_g3_i3::g.58::m.5?  0.105   8  0.000   1  0.142   1  0.000   0.000 N  0.450      SignalP-noTM
TRINITY_DN42675_c1_g3::TRINITY_DN42675_c1_g3_i3::g.58::m.5@  0.105   8  0.000   1  0.142   1  0.000   0.000 N  0.450      SignalP-noTM
TRINITY_DN42675_c1_g3::TRINITY_DN42675_c1_g3_i3::g.58::m.5A  0.105   8  0.000   1  0.142   1  0.000   0.000 N  0.450      SignalP-noTM
TRINITY_DN42675_c1_g3::TRINITY_DN42675_c1_g3_i3::g.58::m.5B  0.107  11  0.118  11  0.142   1  0.115   0.117 N  0.450      SignalP-noTM
TRINITY_DN42675_c1_g3::TRINITY_DN42675_c1_g3_i3::g.58::m.5C  0.107  11  0.118  11  0.142   1  0.115   0.117 N  0.450      SignalP-noTM
TRINITY_DN42675_c1_g3::TRINITY_DN42675_c1_g3_i3::g.58::m.5D  0.107  11  0.118  11  0.142   1  0.115   0.117 N  0.450      SignalP-noTM
TRINITY_DN42675_c1_g3::TRINITY_DN42675_c1_g3_i3::g.58::m.5E  0.107  11  0.118  11  0.142   1  0.115   0.117 N  0.450      SignalP-noTM
TRINITY_DN42675_c1_g3::TRINITY_DN42675_c1_g3_i3::g.58::m.5F  0.107  11  0.118  11  0.142   1  0.115   0.117 N  0.450      SignalP-noTM
TRINITY_DN42675_c1_g3::TRINITY_DN42675_c1_g3_i5::g.59::m.5  0.105   1  0.000   1  0.140   1  0.000   0.000 N  0.450      SignalP-noTM
TRINITY_DN42675_c1_g3::TRINITY_DN42675_c1_g3_i5::g.59::m.5  0.104   1  0.000   1  0.140   1  0.000   0.000 N  0.450      SignalP-noTM
TRINITY_DN42675_c1_g3::TRINITY_DN42675_c1_g3_i5::g.59::m.5  0.106   1  0.000   1  0.129   1  0.000   0.000 N  0.450      SignalP-noTM
TRINITY_DN42675_c1_g3::TRINITY_DN42675_c1_g3_i5::g.59::m.5  0.104   1  0.000   1  0.158   1  0.000   0.000 N  0.450      SignalP-noTM
TRINITY_DN42675_c1_g3::TRINITY_DN42675_c1_g3_i5::g.59::m.5  0.103   1  0.000   1  0.145   1  0.000   0.000 N  0.450      SignalP-noTM
TRINITY_DN42675_c1_g3::TRINITY_DN42675_c1_g3_i5::g.59::m.5  0.104   1  0.000   1  0.130   1  0.000   0.000 N  0.450      SignalP-noTM
TRINITY_DN42675_c1_g3::TRINITY_DN42675_c1_g3_i5::g.59::m.5  0.104   1  0.000   1  0.140   1  0.000   0.000 N  0.450      SignalP-noTM
TRINITY_DN42675_c1_g3::TRINITY_DN42675_c1_g3_i5::g.59::m.5  0.104   1  0.000   1  0.158   1  0.000   0.000 N  0.450      SignalP-noTM
TRINITY_DN42675_c1_g3::TRINITY_DN42675_c1_g3_i5::g.59::m.5  0.105   1  0.000   1  0.120   1  0.000   0.000 N  0.450      SignalP-noTM
                           0.000   1  0.000   1  0.000   1  0.000   0.000 N  0.500      SignalP-TM
TRINITY_DN42675_c1_g3::TRINITY_DN42675_c1_g3_i5::g.59::m.5  0.000   1  0.000   1  0.000   1  0.000   0.000 N  0.450      SignalP-noTM
0.146158                   0.000   1  0.000   1  0.000   1  0.000   0.000 N  0.450      SignalP-noTM
TRINITY_DN42675_c1_g3::TRINITY_DN42675_c1_g3_i5::g.59::m.5  0.104   1  0.000   1  0.140   1  0.000   0.000 N  0.450      SignalP-noTM
TRINITY_DN42675_c1_g3::TRINITY_DN42675_c1_g3_i5::g.59::m.5  0.104   1  0.000   1  0.130   1  0.000   0.000 N  0.450      SignalP-noTM
TRINITY_DN42675_c1_g3::TRINITY_DN42675_c1_g3_i5::g.59::m.5  0.104   1  0.000   1  0.140   1  0.000   0.000 N  0.450      SignalP-noTM
TRINITY_DN42675_c1_g3::TRINITY_DN42675_c1_g3_i5::g.59::m.5  0.104   1  0.000   1  0.158   1  0.000   0.000 N  0.450      SignalP-noTM
TRINITY_DN42675_c1_g3::TRINITY_DN42675_c1_g3_i5::g.59::m.5  0.105   1  0.000   1  0.120   1  0.000   0.000 N  0.450      SignalP-noTM
TRINITY_DN42675_c1_g3::TRINITY_DN42675_c1_g3_i5::g.59::m.5  0.103   1  0.000   1  0.110   1  0.000   0.000 N  0.450      SignalP-noTM
TRINITY_DN42675_c1_g3::TRINITY_DN42675_c1_g3_i5::g.59::m.5  0.104   1  0.000   1  0.131   1  0.000   0.000 N  0.450      SignalP-noTM
TRINITY_DN42675_c1_g3::TRINITY_DN42675_c1_g3_i5::g.59::m.5  0.105   1  0.000   1  0.120   1  0.000   0.000 N  0.450      SignalP-noTM
TRINITY_DN42675_c1_g3::TRINITY_DN42675_c1_g3_i5::g.59::m.5  0.103   1  0.000   1  0.166   1  0.000   0.000 N  0.450      SignalP-noTM
TRINITY_DN42675_c1_g3::TRINITY_DN42675_c1_g3_i5::g.59::m.5  0.104   1  0.000   1  0.130   1  0.000   0.000 N  0.450      SignalP-noTM
TRINITY_DN42675_c1_g3::TRINITY_DN42675_c1_g3_i5::g.59::m.5  0.104   1  0.000   1  0.121   1  0.000   0.000 N  0.450      SignalP-noTM
TRINITY_DN42675_c1_g3::TRINITY_DN42675_c1_g3_i5::g.59::m.5  0.106   1  0.000   1  0.129   1  0.000   0.000 N  0.450      SignalP-noTM
TRINITY_DN42675_c1_g3::TRINITY_DN42675_c1_g3_i5::g.59::m.5  0.105   1  0.000   1  0.120   1  0.000   0.000 N  0.450      SignalP-noTM
TRINITY_DN42675_c1_g3::TRINITY_DN42675_c1_g3_i5::g.59::m.5  0.102   1  0.000   1  0.120   1  0.000   0.000 N  0.450      SignalP-noTM
TRINITY_DN42675_c1_g3::TRINITY_DN42675_c1_g3_i5::g.59::m.5  0.104   1  0.000   1  0.140   1  0.000   0.000 N  0.450      SignalP-noTM
TRINITY_DN42675_c1_g3::TRINITY_DN42675_c1_g3_i5::g.59::m.5  0.104   1  0.000   1  0.140   1  0.000   0.000 N  0.450      SignalP-noTM
TRINITY_DN42675_c1_g3::TRINITY_DN42675_c1_g3_i5::g.59::m.5  0.105   1  0.000   1  0.120   1  0.000   0.000 N  0.450      SignalP-noTM
TRINITY_DN42675_c1_g3::TRINITY_DN42675_c1_g3_i5::g.59::m.5  0.104   1  0.000   1  0.140   1  0.000   0.000 N  0.450      SignalP-noTM
TRINITY_DN42675_c1_g3::TRINITY_DN42675_c1_g3_i5::g.59::m.5  0.104   1  0.000   1  0.138   1  0.000   0.000 N  0.450      SignalP-noTM
TRINITY_DN42675_c1_g3::TRINITY_DN42675_c1_g3_i5::g.59::m.5  0.106   1  0.000   1  0.139   1  0.000   0.000 N  0.450      SignalP-noTM
TRINITY_DN42675_c1_g3::TRINITY_DN42675_c1_g3_i5::g.59::m.5  0.105   1  0.000   1  0.120   1  0.000   0.000 N  0.450      SignalP-noTM
TRINITY_DN42675_c1_g3::TRINITY_DN42675_c1_g3_i5::g.59::m.5!  0.104   1  0.000   1  0.158   1  0.000   0.000 N  0.450      SignalP-noTM
TRINITY_DN42675_c1_g3::TRINITY_DN42675_c1_g3_i5::g.59::m.5"  0.106   1  0.000   1  0.139   1  0.000   0.000 N  0.450      SignalP-noTM
TRINITY_DN42675_c1_g3::TRINITY_DN42675_c1_g3_i5::g.59::m.5#  0.105   1  0.000   1  0.120   1  0.000   0.000 N  0.450      SignalP-noTM
TRINITY_DN42675_c1_g3::TRINITY_DN42675_c1_g3_i5::g.59::m.5$  0.104   1  0.000   1  0.131   1  0.000   0.000 N  0.450      SignalP-noTM
TRINITY_DN42675_c1_g3::TRINITY_DN42675_c1_g3_i5::g.59::m.5%  0.104   1  0.000   1  0.121   1  0.000   0.000 N  0.450      SignalP-noTM
TRINITY_DN42675_c1_g3::TRINITY_DN42675_c1_g3_i5::g.59::m.5&  0.104   1  0.000   1  0.130   1  0.000   0.000 N  0.450      SignalP-noTM
TRINITY_DN42675_c1_g3::TRINITY_DN42675_c1_g3_i5::g.59::m.5'  0.104   1  0.000   1  0.121   1  0.000   0.000 N  0.450      SignalP-noTM
TRINITY_DN42675_c1_g3::TRINITY_DN42675_c1_g3_i5::g.59::m.5(  0.104   1  0.000   1  0.158   1  0.000   0.000 N  0.450      SignalP-noTM
TRINITY_DN42675_c1_g3::TRINITY_DN42675_c1_g3_i5::g.59::m.5)  0.106   1  0.000   1  0.139   1  0.000   0.000 N  0.450      SignalP-noTM
TRINITY_DN42675_c1_g3::TRINITY_DN42675_c1_g3_i5::g.59::m.5*  0.104   1  0.000   1  0.158   1  0.000   0.000 N  0.450      SignalP-noTM
TRINITY_DN42675_c1_g3::TRINITY_DN42675_c1_g3_i5::g.59::m.5+  0.104   1  0.000   1  0.121   1  0.000   0.000 N  0.450      SignalP-noTM
TRINITY_DN42675_c1_g3::TRINITY_DN42675_c1_g3_i5::g.59::m.5,  0.103   1  0.000   1  0.110   1  0.000   0.000 N  0.450      SignalP-noTM
TRINITY_DN42675_c1_g3::TRINITY_DN42675_c1_g3_i5::g.59::m.5-  0.104   1  0.000   1  0.140   1  0.000   0.000 N  0.450      SignalP-noTM
TRINITY_DN42675_c1_g3::TRINITY_DN42675_c1_g3_i5::g.59::m.5.  0.104   1  0.000   1  0.138   1  0.000   0.000 N  0.450      SignalP-noTM
TRINITY_DN42675_c1_g3::TRINITY_DN42675_c1_g3_i5::g.59::m.5/  0.104   1  0.000   1  0.121   1  0.000   0.000 N  0.450      SignalP-noTM
TRINITY_DN42675_c1_g3::TRINITY_DN42675_c1_g3_i5::g.59::m.50  0.104   1  0.000   1  0.130   1  0.000   0.000 N  0.450      SignalP-noTM
TRINITY_DN42675_c1_g3::TRINITY_DN42675_c1_g3_i5::g.59::m.51  0.104   1  0.000   1  0.138   1  0.000   0.000 N  0.450      SignalP-noTM
TRINITY_DN42675_c1_g3::TRINITY_DN42675_c1_g3_i5::g.59::m.52  0.105   1  0.000   1  0.120   1  0.000   0.000 N  0.450      SignalP-noTM
TRINITY_DN42675_c1_g3::TRINITY_DN42675_c1_g3_i5::g.59::m.53  0.104   1  0.000   1  0.140   1  0.000   0.000 N  0.450      SignalP-noTM
TRINITY_DN42675_c1_g3::TRINITY_DN42675_c1_g3_i5::g.59::m.54  0.104   1  0.000   1  0.140   1  0.000   0.000 N  0.450      SignalP-noTM
TRINITY_DN42675_c1_g3::TRINITY_DN42675_c1_g3_i5::g.59::m.55  0.104   1  0.000   1  0.140   1  0.000   0.000 N  0.450      SignalP-noTM
TRINITY_DN42675_c1_g3::TRINITY_DN42675_c1_g3_i5::g.59::m.56  0.104   1  0.000   1  0.159   1  0.000   0.000 N  0.450      SignalP-noTM
TRINITY_DN42675_c1_g3::TRINITY_DN42675_c1_g3_i5::g.59::m.57  0.104   1  0.000   1  0.140   1  0.000   0.000 N  0.450      SignalP-noTM
TRINITY_DN42675_c1_g3::TRINITY_DN42675_c1_g3_i5::g.59::m.58  0.106   1  0.000   1  0.129   1  0.000   0.000 N  0.450      SignalP-noTM
TRINITY_DN42675_c1_g3::TRINITY_DN42675_c1_g3_i5::g.59::m.59  0.101   1  0.000   1  0.180   1  0.000   0.000 N  0.450      SignalP-noTM
TRINITY_DN42675_c1_g3::TRINITY_DN42675_c1_g3_i5::g.59::m.5:  0.103   2  0.000   1  0.180   1  0.000   0.000 N  0.450      SignalP-noTM
TRINITY_DN42675_c1_g3::TRINITY_DN42675_c1_g3_i5::g.59::m.5;  0.104   3  0.000   1  0.180   1  0.000   0.000 N  0.450      SignalP-noTM
TRINITY_DN42675_c1_g3::TRINITY_DN42675_c1_g3_i5::g.59::m.5<  0.104   3  0.000   1  0.180   1  0.000   0.000 N  0.450      SignalP-noTM
TRINITY_DN42675_c1_g3::TRINITY_DN42675_c1_g3_i5::g.59::m.5=  0.104   3  0.000   1  0.180   1  0.000   0.000 N  0.450      SignalP-noTM
TRINITY_DN42675_c1_g3::TRINITY_DN42675_c1_g3_i5::g.59::m.5>  0.104   3  0.000   1  0.180   1  0.000   0.000 N  0.450      SignalP-noTM
TRINITY_DN42675_c1_g3::TRINITY_DN42675_c1_g3_i5::g.59::m.5?  0.104   3  0.000   1  0.180   1  0.000   0.000 N  0.450      SignalP-noTM
TRINITY_DN42675_c1_g3::TRINITY_DN42675_c1_g3_i5::g.59::m.5@  0.106   8  0.000   1  0.180   1  0.000   0.000 N  0.450      SignalP-noTM
TRINITY_DN42675_c1_g3::TRINITY_DN42675_c1_g3_i5::g.59::m.5A  0.106   8  0.000   1  0.180   1  0.000   0.000 N  0.450      SignalP-noTM
TRINITY_DN42675_c1_g3::TRINITY_DN42675_c1_g3_i5::g.59::m.5B  0.106   8  0.000   1  0.180   1  0.000   0.000 N  0.450      SignalP-noTM
TRINITY_DN42675_c1_g3::TRINITY_DN42675_c1_g3_i5::g.59::m.5C  0.108  11  0.130  11  0.180   1  0.130   0.130 N  0.450      SignalP-noTM
TRINITY_DN42675_c1_g3::TRINITY_DN42675_c1_g3_i5::g.59::m.5D  0.108  11  0.130  11  0.180   1  0.130   0.130 N  0.450      SignalP-noTM
TRINITY_DN42675_c1_g3::TRINITY_DN42675_c1_g3_i5::g.59::m.5E  0.108  11  0.130  11  0.180   1  0.130   0.130 N  0.450      SignalP-noTM
TRINITY_DN42675_c1_g3::TRINITY_DN42675_c1_g3_i5::g.59::m.5F  0.108  11  0.130  11  0.180   1  0.130   0.130 N  0.450      SignalP-noTM
TRINITY_DN42675_c1_g3::TRINITY_DN42675_c1_g3_i6::g.62::m.6  0.105   1  0.000   1  0.140   1  0.000   0.000 N  0.450      SignalP-noTM
TRINITY_DN42675_c1_g3::TRINITY_DN42675_c1_g3_i6::g.62::m.6  0.104   1  0.000   1  0.140   1  0.000   0.000 N  0.450      SignalP-noTM
TRINITY_DN42675_c1_g3::TRINITY_DN42675_c1_g3_i6::g.62::m.6  0.106   1  0.000   1  0.129   1  0.000   0.000 N  0.450      SignalP-noTM
TRINITY_DN42675_c1_g3::TRINITY_DN42675_c1_g3_i6::g.62::m.6  0.104   1  0.000   1  0.158   1  0.000   0.000 N  0.450      SignalP-noTM
TRINITY_DN42675_c1_g3::TRINITY_DN42675_c1_g3_i6::g.62::m.6  0.103   1  0.000   1  0.145   1  0.000   0.000 N  0.450      SignalP-noTM
TRINITY_DN42675_c1_g3::TRINITY_DN42675_c1_g3_i6::g.62::m.6  0.104   1  0.000   1  0.130   1  0.000   0.000 N  0.450      SignalP-noTM
TRINITY_DN42675_c1_g3::TRINITY_DN42675_c1_g3_i6::g.62::m.6  0.104   1  0.000   1  0.140   1  0.000   0.000 N  0.450      SignalP-noTM
TRINITY_DN42675_c1_g3::TRINITY_DN42675_c1_g3_i6::g.62::m.6  0.104   1  0.000   1  0.158   1  0.000   0.000 N  0.450      SignalP-noTM
TRINITY_DN42675_c1_g3::TRINITY_DN42675_c1_g3_i6::g.62::m.6  0.105   1  0.000   1  0.120   1  0.000   0.000 N  0.450      SignalP-noTM
                           0.000   1  0.000   1  0.000   1  0.000   0.000 N  0.500      SignalP-TM
TRINITY_DN42675_c1_g3::TRINITY_DN42675_c1_g3_i6::g.62::m.6  0.000   1  0.000   1  0.000   1  0.000   0.000 N  0.450      SignalP-noTM
0.146158                   0.000   1  0.000   1  0.000   1  0.000   0.000 N  0.450      SignalP-noTM
TRINITY_DN42675_c1_g3::TRINITY_DN42675_c1_g3_i6::g.62::m.6  0.104   1  0.000   1  0.140   1  0.000   0.000 N  0.450      SignalP-noTM
TRINITY_DN42675_c1_g3::TRINITY_DN42675_c1_g3_i6::g.62::m.6  0.104   1  0.000   1  0.130   1  0.000   0.000 N  0.450      SignalP-noTM
TRINITY_DN42675_c1_g3::TRINITY_DN42675_c1_g3_i6::g.62::m.6  0.104   1  0.000   1  0.140   1  0.000   0.000 N  0.450      SignalP-noTM
TRINITY_DN42675_c1_g3::TRINITY_DN42675_c1_g3_i6::g.62::m.6  0.104   1  0.000   1  0.158   1  0.000   0.000 N  0.450      SignalP-noTM
TRINITY_DN42675_c1_g3::TRINITY_DN42675_c1_g3_i6::g.62::m.6  0.105   1  0.000   1  0.120   1  0.000   0.000 N  0.450      SignalP-noTM
TRINITY_DN42675_c1_g3::TRINITY_DN42675_c1_g3_i6::g.62::m.6  0.103   1  0.000   1  0.110   1  0.000   0.000 N  0.450      SignalP-noTM
TRINITY_DN42675_c1_g3::TRINITY_DN42675_c1_g3_i6::g.62::m.6  0.104   1  0.000   1  0.131   1  0.000   0.000 N  0.450      SignalP-noTM
TRINITY_DN42675_c1_g3::TRINITY_DN42675_c1_g3_i6::g.62::m.6  0.105   1  0.000   1  0.120   1  0.000   0.000 N  0.450      SignalP-noTM
TRINITY_DN42675_c1_g3::TRINITY_DN42675_c1_g3_i6::g.62::m.6  0.103   1  0.000   1  0.166   1  0.000   0.000 N  0.450      SignalP-noTM
TRINITY_DN42675_c1_g3::TRINITY_DN42675_c1_g3_i6::g.62::m.6  0.104   1  0.000   1  0.130   1  0.000   0.000 N  0.450      SignalP-noTM
TRINITY_DN42675_c1_g3::TRINITY_DN42675_c1_g3_i6::g.62::m.6  0.104   1  0.000   1  0.121   1  0.000   0.000 N  0.450      SignalP-noTM
TRINITY_DN42675_c1_g3::TRINITY_DN42675_c1_g3_i6::g.62::m.6  0.106   1  0.000   1  0.129   1  0.000   0.000 N  0.450      SignalP-noTM
TRINITY_DN42675_c1_g3::TRINITY_DN42675_c1_g3_i6::g.62::m.6  0.105   1  0.000   1  0.120   1  0.000   0.000 N  0.450      SignalP-noTM
TRINITY_DN42675_c1_g3::TRINITY_DN42675_c1_g3_i6::g.62::m.6  0.102   1  0.000   1  0.120   1  0.000   0.000 N  0.450      SignalP-noTM
TRINITY_DN42675_c1_g3::TRINITY_DN42675_c1_g3_i6::g.62::m.6  0.104   1  0.000   1  0.140   1  0.000   0.000 N  0.450      SignalP-noTM
TRINITY_DN42675_c1_g3::TRINITY_DN42675_c1_g3_i6::g.62::m.6  0.104   1  0.000   1  0.140   1  0.000   0.000 N  0.450      SignalP-noTM
TRINITY_DN42675_c1_g3::TRINITY_DN42675_c1_g3_i6::g.62::m.6  0.105   1  0.000   1  0.120   1  0.000   0.000 N  0.450      SignalP-noTM
TRINITY_DN42675_c1_g3::TRINITY_DN42675_c1_g3_i6::g.62::m.6  0.104   1  0.000   1  0.140   1  0.000   0.000 N  0.450      SignalP-noTM
TRINITY_DN42675_c1_g3::TRINITY_DN42675_c1_g3_i6::g.62::m.6  0.104   1  0.000   1  0.138   1  0.000   0.000 N  0.450      SignalP-noTM
TRINITY_DN42675_c1_g3::TRINITY_DN42675_c1_g3_i6::g.62::m.6  0.106   1  0.000   1  0.139   1  0.000   0.000 N  0.450      SignalP-noTM
TRINITY_DN42675_c1_g3::TRINITY_DN42675_c1_g3_i6::g.62::m.6  0.105   1  0.000   1  0.120   1  0.000   0.000 N  0.450      SignalP-noTM
TRINITY_DN42675_c1_g3::TRINITY_DN42675_c1_g3_i6::g.62::m.6!  0.104   1  0.000   1  0.158   1  0.000   0.000 N  0.450      SignalP-noTM
TRINITY_DN42675_c1_g3::TRINITY_DN42675_c1_g3_i6::g.62::m.6"  0.106   1  0.000   1  0.139   1  0.000   0.000 N  0.450      SignalP-noTM
TRINITY_DN42675_c1_g3::TRINITY_DN42675_c1_g3_i6::g.62::m.6#  0.105   1  0.000   1  0.120   1  0.000   0.000 N  0.450      SignalP-noTM
TRINITY_DN42675_c1_g3::TRINITY_DN42675_c1_g3_i6::g.62::m.6$  0.104   1  0.000   1  0.131   1  0.000   0.000 N  0.450      SignalP-noTM
TRINITY_DN42675_c1_g3::TRINITY_DN42675_c1_g3_i6::g.62::m.6%  0.104   1  0.000   1  0.121   1  0.000   0.000 N  0.450      SignalP-noTM
TRINITY_DN42675_c1_g3::TRINITY_DN42675_c1_g3_i6::g.62::m.6&  0.104   1  0.000   1  0.130   1  0.000   0.000 N  0.450      SignalP-noTM
TRINITY_DN42675_c1_g3::TRINITY_DN42675_c1_g3_i6::g.62::m.6'  0.104   1  0.000   1  0.121   1  0.000   0.000 N  0.450      SignalP-noTM
TRINITY_DN42675_c1_g3::TRINITY_DN42675_c1_g3_i6::g.62::m.6(  0.104   1  0.000   1  0.158   1  0.000   0.000 N  0.450      SignalP-noTM
TRINITY_DN42675_c1_g3::TRINITY_DN42675_c1_g3_i6::g.62::m.6)  0.106   1  0.000   1  0.139   1  0.000   0.000 N  0.450      SignalP-noTM
TRINITY_DN42675_c1_g3::TRINITY_DN42675_c1_g3_i6::g.62::m.6*  0.104   1  0.000   1  0.158   1  0.000   0.000 N  0.450      SignalP-noTM
TRINITY_DN42675_c1_g3::TRINITY_DN42675_c1_g3_i6::g.62::m.6+  0.104   1  0.000   1  0.121   1  0.000   0.000 N  0.450      SignalP-noTM
TRINITY_DN42675_c1_g3::TRINITY_DN42675_c1_g3_i6::g.62::m.6,  0.103   1  0.000   1  0.110   1  0.000   0.000 N  0.450      SignalP-noTM
TRINITY_DN42675_c1_g3::TRINITY_DN42675_c1_g3_i6::g.62::m.6-  0.104   1  0.000   1  0.140   1  0.000   0.000 N  0.450      SignalP-noTM
TRINITY_DN42675_c1_g3::TRINITY_DN42675_c1_g3_i6::g.62::m.6.  0.104   1  0.000   1  0.138   1  0.000   0.000 N  0.450      SignalP-noTM
TRINITY_DN42675_c1_g3::TRINITY_DN42675_c1_g3_i6::g.62::m.6/  0.104   1  0.000   1  0.121   1  0.000   0.000 N  0.450      SignalP-noTM
TRINITY_DN42675_c1_g3::TRINITY_DN42675_c1_g3_i6::g.62::m.60  0.104   1  0.000   1  0.130   1  0.000   0.000 N  0.450      SignalP-noTM
TRINITY_DN42675_c1_g3::TRINITY_DN42675_c1_g3_i6::g.62::m.61  0.104   1  0.000   1  0.138   1  0.000   0.000 N  0.450      SignalP-noTM
TRINITY_DN42675_c1_g3::TRINITY_DN42675_c1_g3_i6::g.62::m.62  0.103   1  0.000   1  0.209   1  0.000   0.000 N  0.450      SignalP-noTM
TRINITY_DN42675_c1_g3::TRINITY_DN42675_c1_g3_i6::g.62::m.63  0.103   1  0.000   1  0.209   1  0.000   0.000 N  0.450      SignalP-noTM
TRINITY_DN42675_c1_g3::TRINITY_DN42675_c1_g3_i6::g.62::m.64  0.104   3  0.000   1  0.209   1  0.000   0.000 N  0.450      SignalP-noTM
TRINITY_DN42675_c1_g3::TRINITY_DN42675_c1_g3_i6::g.62::m.65  0.104   3  0.000   1  0.209   1  0.000   0.000 N  0.450      SignalP-noTM
TRINITY_DN42675_c1_g3::TRINITY_DN42675_c1_g3_i6::g.62::m.66  0.104   3  0.000   1  0.209   1  0.000   0.000 N  0.450      SignalP-noTM
TRINITY_DN42675_c1_g3::TRINITY_DN42675_c1_g3_i6::g.62::m.67  0.107   6  0.000   1  0.209   1  0.000   0.000 N  0.450      SignalP-noTM
TRINITY_DN42675_c1_g3::TRINITY_DN42675_c1_g3_i6::g.62::m.68  0.107   6  0.000   1  0.209   1  0.000   0.000 N  0.450      SignalP-noTM
TRINITY_DN42675_c1_g3::TRINITY_DN42675_c1_g3_i6::g.62::m.69  0.107   6  0.000   1  0.209   1  0.000   0.000 N  0.450      SignalP-noTM
TRINITY_DN42675_c1_g3::TRINITY_DN42675_c1_g3_i6::g.62::m.6:  0.107   6  0.000   1  0.209   1  0.000   0.000 N  0.450      SignalP-noTM
TRINITY_DN42675_c1_g3::TRINITY_DN42675_c1_g3_i6::g.62::m.6;  0.107   6  0.000   1  0.209   1  0.000   0.000 N  0.450      SignalP-noTM
TRINITY_DN42675_c1_g3::TRINITY_DN42675_c1_g3_i6::g.62::m.6<  0.107   6  0.135  11  0.209   1  0.133   0.134 N  0.450      SignalP-noTM
TRINITY_DN42675_c1_g3::TRINITY_DN42675_c1_g3_i6::g.62::m.6=  0.107   6  0.135  11  0.209   1  0.133   0.134 N  0.450      SignalP-noTM
TRINITY_DN42675_c1_g3::TRINITY_DN42675_c1_g3_i6::g.62::m.6>  0.107   6  0.135  11  0.209   1  0.133   0.134 N  0.450      SignalP-noTM
TRINITY_DN42675_c1_g3::TRINITY_DN42675_c1_g3_i6::g.62::m.6?  0.107   6  0.135  11  0.209   1  0.133   0.134 N  0.450      SignalP-noTM
TRINITY_DN42675_c1_g3::TRINITY_DN42675_c1_g3_i6::g.62::m.6@  0.107   6  0.135  11  0.209   1  0.133   0.134 N  0.450      SignalP-noTM
TRINITY_DN42675_c1_g3::TRINITY_DN42675_c1_g3_i6::g.62::m.6A  0.107   6  0.135  11  0.209   1  0.133   0.134 N  0.450      SignalP-noTM
TRINITY_DN42675_c1_g3::TRINITY_DN42675_c1_g3_i6::g.62::m.6B  0.107   6  0.135  11  0.209   1  0.133   0.134 N  0.450      SignalP-noTM
TRINITY_DN42675_c1_g3::TRINITY_DN42675_c1_g3_i6::g.62::m.6C  0.107   6  0.135  11  0.209   1  0.133   0.134 N  0.450      SignalP-noTM
TRINITY_DN42675_c1_g3::TRINITY_DN42675_c1_g3_i6::g.62::m.6D  0.107   6  0.135  11  0.209   1  0.133   0.134 N  0.450      SignalP-noTM
TRINITY_DN42675_c1_g3::TRINITY_DN42675_c1_g3_i6::g.62::m.6E  0.107   6  0.135  11  0.209   1  0.133   0.134 N  0.450      SignalP-noTM
TRINITY_DN42675_c1_g3::TRINITY_DN42675_c1_g3_i6::g.62::m.6F  0.107  21  0.135  11  0.209   1  0.133   0.134 N  0.450      SignalP-noTM
TRINITY_DN42675_c1_g3::TRINITY_DN42675_c1_g3_i9::g.66::m.6  0.105   1  0.000   1  0.140   1  0.000   0.000 N  0.450      SignalP-noTM
TRINITY_DN42675_c1_g3::TRINITY_DN42675_c1_g3_i9::g.66::m.6  0.104   1  0.000   1  0.140   1  0.000   0.000 N  0.450      SignalP-noTM
TRINITY_DN42675_c1_g3::TRINITY_DN42675_c1_g3_i9::g.66::m.6  0.106   1  0.000   1  0.129   1  0.000   0.000 N  0.450      SignalP-noTM
TRINITY_DN42675_c1_g3::TRINITY_DN42675_c1_g3_i9::g.66::m.6  0.104   1  0.000   1  0.158   1  0.000   0.000 N  0.450      SignalP-noTM
TRINITY_DN42675_c1_g3::TRINITY_DN42675_c1_g3_i9::g.66::m.6  0.103   1  0.000   1  0.145   1  0.000   0.000 N  0.450      SignalP-noTM
TRINITY_DN42675_c1_g3::TRINITY_DN42675_c1_g3_i9::g.66::m.6  0.104   1  0.000   1  0.130   1  0.000   0.000 N  0.450      SignalP-noTM
TRINITY_DN42675_c1_g3::TRINITY_DN42675_c1_g3_i9::g.66::m.6  0.104   1  0.000   1  0.140   1  0.000   0.000 N  0.450      SignalP-noTM
TRINITY_DN42675_c1_g3::TRINITY_DN42675_c1_g3_i9::g.66::m.6  0.104   1  0.000   1  0.158   1  0.000   0.000 N  0.450      SignalP-noTM
TRINITY_DN42675_c1_g3::TRINITY_DN42675_c1_g3_i9::g.66::m.6  0.105   1  0.000   1  0.120   1  0.000   0.000 N  0.450      SignalP-noTM
                           0.000   1  0.000   1  0.000   1  0.000   0.000 N  0.500      SignalP-TM
TRINITY_DN42675_c1_g3::TRINITY_DN42675_c1_g3_i9::g.66::m.6  0.000   1  0.000   1  0.000   1  0.000   0.000 N  0.450      SignalP-noTM
0.146158                   0.000   1  0.000   1  0.000   1  0.000   0.000 N  0.450      SignalP-noTM
TRINITY_DN42675_c1_g3::TRINITY_DN42675_c1_g3_i9::g.66::m.6  0.104   1  0.000   1  0.140   1  0.000   0.000 N  0.450      SignalP-noTM
TRINITY_DN42675_c1_g3::TRINITY_DN42675_c1_g3_i9::g.66::m.6  0.104   1  0.000   1  0.130   1  0.000   0.000 N  0.450      SignalP-noTM
TRINITY_DN42675_c1_g3::TRINITY_DN42675_c1_g3_i9::g.66::m.6  0.104   1  0.000   1  0.140   1  0.000   0.000 N  0.450      SignalP-noTM
TRINITY_DN42675_c1_g3::TRINITY_DN42675_c1_g3_i9::g.66::m.6  0.104   1  0.000   1  0.158   1  0.000   0.000 N  0.450      SignalP-noTM
TRINITY_DN42675_c1_g3::TRINITY_DN42675_c1_g3_i9::g.66::m.6  0.105   1  0.000   1  0.120   1  0.000   0.000 N  0.450      SignalP-noTM
TRINITY_DN42675_c1_g3::TRINITY_DN42675_c1_g3_i9::g.66::m.6  0.103   1  0.000   1  0.110   1  0.000   0.000 N  0.450      SignalP-noTM
TRINITY_DN42675_c1_g3::TRINITY_DN42675_c1_g3_i9::g.66::m.6  0.104   1  0.000   1  0.131   1  0.000   0.000 N  0.450      SignalP-noTM
TRINITY_DN42675_c1_g3::TRINITY_DN42675_c1_g3_i9::g.66::m.6  0.105   1  0.000   1  0.120   1  0.000   0.000 N  0.450      SignalP-noTM
TRINITY_DN42675_c1_g3::TRINITY_DN42675_c1_g3_i9::g.66::m.6  0.103   1  0.000   1  0.166   1  0.000   0.000 N  0.450      SignalP-noTM
TRINITY_DN42675_c1_g3::TRINITY_DN42675_c1_g3_i9::g.66::m.6  0.104   1  0.000   1  0.130   1  0.000   0.000 N  0.450      SignalP-noTM
TRINITY_DN42675_c1_g3::TRINITY_DN42675_c1_g3_i9::g.66::m.6  0.104   1  0.000   1  0.121   1  0.000   0.000 N  0.450      SignalP-noTM
TRINITY_DN42675_c1_g3::TRINITY_DN42675_c1_g3_i9::g.66::m.6  0.106   1  0.000   1  0.129   1  0.000   0.000 N  0.450      SignalP-noTM
TRINITY_DN42675_c1_g3::TRINITY_DN42675_c1_g3_i9::g.66::m.6  0.105   1  0.000   1  0.120   1  0.000   0.000 N  0.450      SignalP-noTM
TRINITY_DN42675_c1_g3::TRINITY_DN42675_c1_g3_i9::g.66::m.6  0.102   1  0.000   1  0.120   1  0.000   0.000 N  0.450      SignalP-noTM
TRINITY_DN42675_c1_g3::TRINITY_DN42675_c1_g3_i9::g.66::m.6  0.104   1  0.000   1  0.140   1  0.000   0.000 N  0.450      SignalP-noTM
TRINITY_DN42675_c1_g3::TRINITY_DN42675_c1_g3_i9::g.66::m.6  0.104   1  0.000   1  0.140   1  0.000   0.000 N  0.450      SignalP-noTM
TRINITY_DN42675_c1_g3::TRINITY_DN42675_c1_g3_i9::g.66::m.6  0.105   1  0.000   1  0.120   1  0.000   0.000 N  0.450      SignalP-noTM
TRINITY_DN42675_c1_g3::TRINITY_DN42675_c1_g3_i9::g.66::m.6  0.104   1  0.000   1  0.140   1  0.000   0.000 N  0.450      SignalP-noTM
TRINITY_DN42675_c1_g3::TRINITY_DN42675_c1_g3_i9::g.66::m.6  0.104   1  0.000   1  0.138   1  0.000   0.000 N  0.450      SignalP-noTM
TRINITY_DN42675_c1_g3::TRINITY_DN42675_c1_g3_i9::g.66::m.6  0.106   1  0.000   1  0.139   1  0.000   0.000 N  0.450      SignalP-noTM
TRINITY_DN42675_c1_g3::TRINITY_DN42675_c1_g3_i9::g.66::m.6  0.105   1  0.000   1  0.120   1  0.000   0.000 N  0.450      SignalP-noTM
TRINITY_DN42675_c1_g3::TRINITY_DN42675_c1_g3_i9::g.66::m.6!  0.104   1  0.000   1  0.158   1  0.000   0.000 N  0.450      SignalP-noTM
TRINITY_DN42675_c1_g3::TRINITY_DN42675_c1_g3_i9::g.66::m.6"  0.106   1  0.000   1  0.139   1  0.000   0.000 N  0.450      SignalP-noTM
TRINITY_DN42675_c1_g3::TRINITY_DN42675_c1_g3_i9::g.66::m.6#  0.105   1  0.000   1  0.120   1  0.000   0.000 N  0.450      SignalP-noTM
TRINITY_DN42675_c1_g3::TRINITY_DN42675_c1_g3_i9::g.66::m.6$  0.104   1  0.000   1  0.131   1  0.000   0.000 N  0.450      SignalP-noTM
TRINITY_DN42675_c1_g3::TRINITY_DN42675_c1_g3_i9::g.66::m.6%  0.104   1  0.000   1  0.121   1  0.000   0.000 N  0.450      SignalP-noTM
TRINITY_DN42675_c1_g3::TRINITY_DN42675_c1_g3_i9::g.66::m.6&  0.104   1  0.000   1  0.130   1  0.000   0.000 N  0.450      SignalP-noTM
TRINITY_DN42675_c1_g3::TRINITY_DN42675_c1_g3_i9::g.66::m.6'  0.104   1  0.000   1  0.121   1  0.000   0.000 N  0.450      SignalP-noTM
TRINITY_DN42675_c1_g3::TRINITY_DN42675_c1_g3_i9::g.66::m.6(  0.104   1  0.000   1  0.158   1  0.000   0.000 N  0.450      SignalP-noTM
TRINITY_DN42675_c1_g3::TRINITY_DN42675_c1_g3_i9::g.66::m.6)  0.106   1  0.000   1  0.139   1  0.000   0.000 N  0.450      SignalP-noTM
TRINITY_DN42675_c1_g3::TRINITY_DN42675_c1_g3_i9::g.66::m.6*  0.104   1  0.000   1  0.158   1  0.000   0.000 N  0.450      SignalP-noTM
TRINITY_DN42675_c1_g3::TRINITY_DN42675_c1_g3_i9::g.66::m.6+  0.104   1  0.000   1  0.121   1  0.000   0.000 N  0.450      SignalP-noTM
TRINITY_DN42675_c1_g3::TRINITY_DN42675_c1_g3_i9::g.66::m.6,  0.103   1  0.000   1  0.110   1  0.000   0.000 N  0.450      SignalP-noTM
TRINITY_DN42675_c1_g3::TRINITY_DN42675_c1_g3_i9::g.66::m.6-  0.104   1  0.000   1  0.140   1  0.000   0.000 N  0.450      SignalP-noTM
TRINITY_DN42675_c1_g3::TRINITY_DN42675_c1_g3_i9::g.66::m.6.  0.104   1  0.000   1  0.138   1  0.000   0.000 N  0.450      SignalP-noTM
TRINITY_DN42675_c1_g3::TRINITY_DN42675_c1_g3_i9::g.66::m.6/  0.104   1  0.000   1  0.121   1  0.000   0.000 N  0.450      SignalP-noTM
TRINITY_DN42675_c1_g3::TRINITY_DN42675_c1_g3_i9::g.66::m.60  0.104   1  0.000   1  0.130   1  0.000   0.000 N  0.450      SignalP-noTM
TRINITY_DN42675_c1_g3::TRINITY_DN42675_c1_g3_i9::g.66::m.61  0.104   1  0.000   1  0.138   1  0.000   0.000 N  0.450      SignalP-noTM
TRINITY_DN42675_c1_g3::TRINITY_DN42675_c1_g3_i9::g.66::m.62  0.105   1  0.000   1  0.120   1  0.000   0.000 N  0.450      SignalP-noTM
TRINITY_DN42675_c1_g3::TRINITY_DN42675_c1_g3_i9::g.66::m.63  0.104   1  0.000   1  0.140   1  0.000   0.000 N  0.450      SignalP-noTM
TRINITY_DN42675_c1_g3::TRINITY_DN42675_c1_g3_i9::g.66::m.64  0.104   1  0.000   1  0.140   1  0.000   0.000 N  0.450      SignalP-noTM
TRINITY_DN42675_c1_g3::TRINITY_DN42675_c1_g3_i9::g.66::m.65  0.104   1  0.000   1  0.140   1  0.000   0.000 N  0.450      SignalP-noTM
TRINITY_DN42675_c1_g3::TRINITY_DN42675_c1_g3_i9::g.66::m.66  0.101   1  0.000   1  0.182   1  0.000   0.000 N  0.450      SignalP-noTM
TRINITY_DN42675_c1_g3::TRINITY_DN42675_c1_g3_i9::g.66::m.67  0.102   2  0.000   1  0.182   1  0.000   0.000 N  0.450      SignalP-noTM
TRINITY_DN42675_c1_g3::TRINITY_DN42675_c1_g3_i9::g.66::m.68  0.103   3  0.000   1  0.182   1  0.000   0.000 N  0.450      SignalP-noTM
TRINITY_DN42675_c1_g3::TRINITY_DN42675_c1_g3_i9::g.66::m.69  0.103   4  0.000   1  0.182   1  0.000   0.000 N  0.450      SignalP-noTM
TRINITY_DN42675_c1_g3::TRINITY_DN42675_c1_g3_i9::g.66::m.6:  0.103   4  0.000   1  0.182   1  0.000   0.000 N  0.450      SignalP-noTM
TRINITY_DN42675_c1_g3::TRINITY_DN42675_c1_g3_i9::g.66::m.6;  0.103   6  0.000   1  0.182   1  0.000   0.000 N  0.450      SignalP-noTM
TRINITY_DN42675_c1_g3::TRINITY_DN42675_c1_g3_i9::g.66::m.6<  0.104   7  0.000   1  0.182   1  0.000   0.000 N  0.450      SignalP-noTM
TRINITY_DN42675_c1_g3::TRINITY_DN42675_c1_g3_i9::g.66::m.6=  0.104   7  0.000   1  0.182   1  0.000   0.000 N  0.450      SignalP-noTM
TRINITY_DN42675_c1_g3::TRINITY_DN42675_c1_g3_i9::g.66::m.6>  0.104   7  0.000   1  0.182   1  0.000   0.000 N  0.450      SignalP-noTM
TRINITY_DN42675_c1_g3::TRINITY_DN42675_c1_g3_i9::g.66::m.6?  0.104   7  0.000   1  0.182   1  0.000   0.000 N  0.450      SignalP-noTM
TRINITY_DN42675_c1_g3::TRINITY_DN42675_c1_g3_i9::g.66::m.6@  0.105  11  0.129  11  0.182   1  0.128   0.128 N  0.450      SignalP-noTM
TRINITY_DN42675_c1_g3::TRINITY_DN42675_c1_g3_i9::g.66::m.6A  0.105  11  0.129  11  0.182   1  0.128   0.128 N  0.450      SignalP-noTM
TRINITY_DN42675_c1_g3::TRINITY_DN42675_c1_g3_i9::g.66::m.6B  0.105  11  0.129  11  0.182   1  0.128   0.128 N  0.450      SignalP-noTM
TRINITY_DN42675_c1_g3::TRINITY_DN42675_c1_g3_i9::g.66::m.6C  0.106  14  0.129  11  0.182   1  0.128   0.128 N  0.450      SignalP-noTM
TRINITY_DN42675_c1_g3::TRINITY_DN42675_c1_g3_i9::g.66::m.6D  0.106  14  0.129  11  0.182   1  0.128   0.128 N  0.450      SignalP-noTM
TRINITY_DN42675_c1_g3::TRINITY_DN42675_c1_g3_i9::g.66::m.6E  0.106  14  0.129  11  0.182   1  0.128   0.128 N  0.450      SignalP-noTM
TRINITY_DN42675_c1_g3::TRINITY_DN42675_c1_g3_i9::g.66::m.6F  0.106  14  0.129  11  0.182   1  0.128   0.128 N  0.450      SignalP-noTM
TRINITY_DN42675_c1_g3::TRINITY_DN42675_c1_g3_i11::g.68::m.  0.106   1  0.000   1  0.129   1  0.000   0.000 N  0.450      SignalP-noTM
TRINITY_DN42675_c1_g3::TRINITY_DN42675_c1_g3_i11::g.68::m.  0.104   1  0.000   1  0.158   1  0.000   0.000 N  0.450      SignalP-noTM
TRINITY_DN42675_c1_g3::TRINITY_DN42675_c1_g3_i11::g.68::m.  0.104   1  0.000   1  0.159   1  0.000   0.000 N  0.450      SignalP-noTM
TRINITY_DN42675_c1_g3::TRINITY_DN42675_c1_g3_i11::g.68::m.  0.104   1  0.000   1  0.159   1  0.000   0.000 N  0.450      SignalP-noTM
TRINITY_DN42675_c1_g3::TRINITY_DN42675_c1_g3_i11::g.68::m.  0.104   1  0.000   1  0.140   1  0.000   0.000 N  0.450      SignalP-noTM
TRINITY_DN42675_c1_g3::TRINITY_DN42675_c1_g3_i11::g.68::m.  0.104   1  0.000   1  0.131   1  0.000   0.000 N  0.450      SignalP-noTM
TRINITY_DN42675_c1_g3::TRINITY_DN42675_c1_g3_i11::g.68::m.  0.106   1  0.000   1  0.129   1  0.000   0.000 N  0.450      SignalP-noTM
TRINITY_DN42675_c1_g3::TRINITY_DN42675_c1_g3_i11::g.68::m.  0.104   1  0.000   1  0.138   1  0.000   0.000 N  0.450      SignalP-noTM
TRINITY_DN42675_c1_g3::TRINITY_DN42675_c1_g3_i11::g.68::m.  0.104   1  0.000   1  0.138   1  0.000   0.000 N  0.450      SignalP-noTM
                           0.000   1  0.000   1  0.000   1  0.000   0.000 N  0.500      SignalP-TM
TRINITY_DN42675_c1_g3::TRINITY_DN42675_c1_g3_i11::g.68::m.  0.000   1  0.000   1  0.000   1  0.000   0.000 N  0.450      SignalP-noTM
0.139856                   0.000   1  0.000   1  0.000   1  0.000   0.000 N  0.450      SignalP-noTM
TRINITY_DN42675_c1_g3::TRINITY_DN42675_c1_g3_i11::g.68::m.  0.104   1  0.000   1  0.138   1  0.000   0.000 N  0.450      SignalP-noTM
TRINITY_DN42675_c1_g3::TRINITY_DN42675_c1_g3_i11::g.68::m.  0.104   1  0.000   1  0.140   1  0.000   0.000 N  0.450      SignalP-noTM
TRINITY_DN42675_c1_g3::TRINITY_DN42675_c1_g3_i11::g.68::m.  0.104   1  0.000   1  0.121   1  0.000   0.000 N  0.450      SignalP-noTM
TRINITY_DN42675_c1_g3::TRINITY_DN42675_c1_g3_i11::g.68::m.  0.104   1  0.000   1  0.121   1  0.000   0.000 N  0.450      SignalP-noTM
TRINITY_DN42675_c1_g3::TRINITY_DN42675_c1_g3_i11::g.68::m.  0.104   1  0.000   1  0.130   1  0.000   0.000 N  0.450      SignalP-noTM
TRINITY_DN42675_c1_g3::TRINITY_DN42675_c1_g3_i11::g.68::m.  0.104   1  0.000   1  0.131   1  0.000   0.000 N  0.450      SignalP-noTM
TRINITY_DN42675_c1_g3::TRINITY_DN42675_c1_g3_i11::g.68::m.  0.101   1  0.000   1  0.198   1  0.000   0.000 N  0.450      SignalP-noTM
TRINITY_DN42675_c1_g3::TRINITY_DN42675_c1_g3_i11::g.68::m.  0.103   1  0.000   1  0.145   1  0.000   0.000 N  0.450      SignalP-noTM
TRINITY_DN42675_c1_g3::TRINITY_DN42675_c1_g3_i11::g.68::m.  0.106   1  0.000   1  0.139   1  0.000   0.000 N  0.450      SignalP-noTM
TRINITY_DN42675_c1_g3::TRINITY_DN42675_c1_g3_i11::g.68::m.  0.105   1  0.000   1  0.120   1  0.000   0.000 N  0.450      SignalP-noTM
TRINITY_DN42675_c1_g3::TRINITY_DN42675_c1_g3_i11::g.68::m.  0.104   1  0.000   1  0.146   1  0.000   0.000 N  0.450      SignalP-noTM
TRINITY_DN42675_c1_g3::TRINITY_DN42675_c1_g3_i11::g.68::m.  0.106   1  0.000   1  0.139   1  0.000   0.000 N  0.450      SignalP-noTM
TRINITY_DN42675_c1_g3::TRINITY_DN42675_c1_g3_i11::g.68::m.  0.103   1  0.000   1  0.166   1  0.000   0.000 N  0.450      SignalP-noTM
TRINITY_DN42675_c1_g3::TRINITY_DN42675_c1_g3_i11::g.68::m.  0.103   1  0.000   1  0.110   1  0.000   0.000 N  0.450      SignalP-noTM
TRINITY_DN42675_c1_g3::TRINITY_DN42675_c1_g3_i11::g.68::m.  0.104   1  0.000   1  0.140   1  0.000   0.000 N  0.450      SignalP-noTM
TRINITY_DN42675_c1_g3::TRINITY_DN42675_c1_g3_i11::g.68::m.  0.104   1  0.000   1  0.140   1  0.000   0.000 N  0.450      SignalP-noTM
TRINITY_DN42675_c1_g3::TRINITY_DN42675_c1_g3_i11::g.68::m.  0.103   1  0.000   1  0.166   1  0.000   0.000 N  0.450      SignalP-noTM
TRINITY_DN42675_c1_g3::TRINITY_DN42675_c1_g3_i11::g.68::m.  0.104   1  0.000   1  0.146   1  0.000   0.000 N  0.450      SignalP-noTM
TRINITY_DN42675_c1_g3::TRINITY_DN42675_c1_g3_i11::g.68::m.  0.104   1  0.000   1  0.158   1  0.000   0.000 N  0.450      SignalP-noTM
TRINITY_DN42675_c1_g3::TRINITY_DN42675_c1_g3_i11::g.68::m.  0.101   1  0.000   1  0.198   1  0.000   0.000 N  0.450      SignalP-noTM
TRINITY_DN42675_c1_g3::TRINITY_DN42675_c1_g3_i11::g.68::m.  0.104   1  0.000   1  0.121   1  0.000   0.000 N  0.450      SignalP-noTM
TRINITY_DN42675_c1_g3::TRINITY_DN42675_c1_g3_i11::g.68::m.!  0.104   1  0.000   1  0.158   1  0.000   0.000 N  0.450      SignalP-noTM
TRINITY_DN42675_c1_g3::TRINITY_DN42675_c1_g3_i11::g.68::m."  0.104   1  0.000   1  0.138   1  0.000   0.000 N  0.450      SignalP-noTM
TRINITY_DN42675_c1_g3::TRINITY_DN42675_c1_g3_i11::g.68::m.#  0.104   1  0.000   1  0.158   1  0.000   0.000 N  0.450      SignalP-noTM
TRINITY_DN42675_c1_g3::TRINITY_DN42675_c1_g3_i11::g.68::m.$  0.102   1  0.000   1  0.120   1  0.000   0.000 N  0.450      SignalP-noTM
TRINITY_DN42675_c1_g3::TRINITY_DN42675_c1_g3_i11::g.68::m.%  0.104   1  0.000   1  0.158   1  0.000   0.000 N  0.450      SignalP-noTM
TRINITY_DN42675_c1_g3::TRINITY_DN42675_c1_g3_i11::g.68::m.&  0.103   1  0.000   1  0.145   1  0.000   0.000 N  0.450      SignalP-noTM
TRINITY_DN42675_c1_g3::TRINITY_DN42675_c1_g3_i11::g.68::m.'  0.106   1  0.000   1  0.139   1  0.000   0.000 N  0.450      SignalP-noTM
TRINITY_DN42675_c1_g3::TRINITY_DN42675_c1_g3_i11::g.68::m.(  0.103   1  0.000   1  0.198   1  0.000   0.000 N  0.450      SignalP-noTM
TRINITY_DN42675_c1_g3::TRINITY_DN42675_c1_g3_i11::g.68::m.)  0.103   1  0.000   1  0.166   1  0.000   0.000 N  0.450      SignalP-noTM
TRINITY_DN42675_c1_g3::TRINITY_DN42675_c1_g3_i11::g.68::m.*  0.104   1  0.000   1  0.146   1  0.000   0.000 N  0.450      SignalP-noTM
TRINITY_DN42675_c1_g3::TRINITY_DN42675_c1_g3_i11::g.68::m.+  0.106   1  0.000   1  0.129   1  0.000   0.000 N  0.450      SignalP-noTM
TRINITY_DN42675_c1_g3::TRINITY_DN42675_c1_g3_i11::g.68::m.,  0.103   1  0.000   1  0.110   1  0.000   0.000 N  0.450      SignalP-noTM
TRINITY_DN42675_c1_g3::TRINITY_DN42675_c1_g3_i11::g.68::m.-  0.103   1  0.000   1  0.145   1  0.000   0.000 N  0.450      SignalP-noTM
TRINITY_DN42675_c1_g3::TRINITY_DN42675_c1_g3_i11::g.68::m..  0.105   1  0.000   1  0.120   1  0.000   0.000 N  0.450      SignalP-noTM
TRINITY_DN42675_c1_g3::TRINITY_DN42675_c1_g3_i11::g.68::m./  0.104   1  0.000   1  0.161   1  0.000   0.000 N  0.450      SignalP-noTM
TRINITY_DN42675_c1_g3::TRINITY_DN42675_c1_g3_i11::g.68::m.0  0.104   1  0.000   1  0.140   1  0.000   0.000 N  0.450      SignalP-noTM
TRINITY_DN42675_c1_g3::TRINITY_DN42675_c1_g3_i11::g.68::m.1  0.103   1  0.000   1  0.145   1  0.000   0.000 N  0.450      SignalP-noTM
TRINITY_DN42675_c1_g3::TRINITY_DN42675_c1_g3_i11::g.68::m.2  0.104   1  0.000   1  0.140   1  0.000   0.000 N  0.450      SignalP-noTM
TRINITY_DN42675_c1_g3::TRINITY_DN42675_c1_g3_i11::g.68::m.3  0.104   1  0.000   1  0.130   1  0.000   0.000 N  0.450      SignalP-noTM
TRINITY_DN42675_c1_g3::TRINITY_DN42675_c1_g3_i11::g.68::m.4  0.104   1  0.000   1  0.138   1  0.000   0.000 N  0.450      SignalP-noTM
TRINITY_DN42675_c1_g3::TRINITY_DN42675_c1_g3_i11::g.68::m.5  0.104   1  0.000   1  0.161   1  0.000   0.000 N  0.450      SignalP-noTM
TRINITY_DN42675_c1_g3::TRINITY_DN42675_c1_g3_i11::g.68::m.6  0.103   1  0.000   1  0.145   1  0.000   0.000 N  0.450      SignalP-noTM
TRINITY_DN42675_c1_g3::TRINITY_DN42675_c1_g3_i11::g.68::m.7  0.106   1  0.000   1  0.129   1  0.000   0.000 N  0.450      SignalP-noTM
TRINITY_DN42675_c1_g3::TRINITY_DN42675_c1_g3_i11::g.68::m.8  0.106   1  0.000   1  0.129   1  0.000   0.000 N  0.450      SignalP-noTM
TRINITY_DN42675_c1_g3::TRINITY_DN42675_c1_g3_i11::g.68::m.9  0.104   1  0.000   1  0.140   1  0.000   0.000 N  0.450      SignalP-noTM
TRINITY_DN42675_c1_g3::TRINITY_DN42675_c1_g3_i11::g.68::m.:  0.106   1  0.000   1  0.129   1  0.000   0.000 N  0.450      SignalP-noTM
TRINITY_DN42675_c1_g3::TRINITY_DN42675_c1_g3_i11::g.68::m.;  0.104   1  0.000   1  0.138   1  0.000   0.000 N  0.450      SignalP-noTM
TRINITY_DN42675_c1_g3::TRINITY_DN42675_c1_g3_i11::g.68::m.<  0.101   1  0.000   1  0.198   1  0.000   0.000 N  0.450      SignalP-noTM
TRINITY_DN42675_c1_g3::TRINITY_DN42675_c1_g3_i11::g.68::m.=  0.103   1  0.000   1  0.110   1  0.000   0.000 N  0.450      SignalP-noTM
TRINITY_DN42675_c1_g3::TRINITY_DN42675_c1_g3_i11::g.68::m.>  0.102   1  0.000   1  0.120   1  0.000   0.000 N  0.450      SignalP-noTM
TRINITY_DN42675_c1_g3::TRINITY_DN42675_c1_g3_i11::g.68::m.?  0.105   1  0.000   1  0.120   1  0.000   0.000 N  0.450      SignalP-noTM
TRINITY_DN42675_c1_g3::TRINITY_DN42675_c1_g3_i11::g.68::m.@  0.105   1  0.000   1  0.120   1  0.000   0.000 N  0.450      SignalP-noTM
TRINITY_DN42675_c1_g3::TRINITY_DN42675_c1_g3_i11::g.68::m.A  0.104   1  0.000   1  0.121   1  0.000   0.000 N  0.450      SignalP-noTM
TRINITY_DN42675_c1_g3::TRINITY_DN42675_c1_g3_i11::g.68::m.B  0.104   1  0.000   1  0.146   1  0.000   0.000 N  0.450      SignalP-noTM
TRINITY_DN42675_c1_g3::TRINITY_DN42675_c1_g3_i11::g.68::m.C  0.104   1  0.000   1  0.140   1  0.000   0.000 N  0.450      SignalP-noTM
TRINITY_DN42675_c1_g3::TRINITY_DN42675_c1_g3_i11::g.68::m.D  0.104   1  0.000   1  0.161   1  0.000   0.000 N  0.450      SignalP-noTM
TRINITY_DN42675_c1_g3::TRINITY_DN42675_c1_g3_i11::g.68::m.E  0.101   1  0.000   1  0.198   1  0.000   0.000 N  0.450      SignalP-noTM
TRINITY_DN42675_c1_g3::TRINITY_DN42675_c1_g3_i11::g.68::m.F  0.104   1  0.000   1  0.121   1  0.000   0.000 N  0.450      SignalP-noTM
TRINITY_DN39575_c0_g2::TRINITY_DN39575_c0_g2_i2::g.70::m.7  0.105   1  0.000   1  0.140   1  0.000   0.000 N  0.450      SignalP-noTM
TRINITY_DN39575_c0_g2::TRINITY_DN39575_c0_g2_i2::g.70::m.7  0.105   1  0.000   1  0.140   1  0.000   0.000 N  0.450      SignalP-noTM
TRINITY_DN39575_c0_g2::TRINITY_DN39575_c0_g2_i2::g.70::m.7  0.104   1  0.000   1  0.138   1  0.000   0.000 N  0.450      SignalP-noTM
TRINITY_DN39575_c0_g2::TRINITY_DN39575_c0_g2_i2::g.70::m.7  0.105   1  0.000   1  0.140   1  0.000   0.000 N  0.450      SignalP-noTM
TRINITY_DN39575_c0_g2::TRINITY_DN39575_c0_g2_i2::g.70::m.7  0.104   1  0.000   1  0.130   1  0.000   0.000 N  0.450      SignalP-noTM
TRINITY_DN39575_c0_g2::TRINITY_DN39575_c0_g2_i2::g.70::m.7  0.104   1  0.000   1  0.121   1  0.000   0.000 N  0.450      SignalP-noTM
TRINITY_DN39575_c0_g2::TRINITY_DN39575_c0_g2_i2::g.70::m.7  0.104   1  0.000   1  0.121   1  0.000   0.000 N  0.450      SignalP-noTM
TRINITY_DN39575_c0_g2::TRINITY_DN39575_c0_g2_i2::g.70::m.7  0.106   1  0.000   1  0.129   1  0.000   0.000 N  0.450      SignalP-noTM
TRINITY_DN39575_c0_g2::TRINITY_DN39575_c0_g2_i2::g.70::m.7  0.106   1  0.000   1  0.129   1  0.000   0.000 N  0.450      SignalP-noTM
                           0.000   1  0.000   1  0.000   1  0.000   0.000 N  0.500      SignalP-TM
TRINITY_DN39575_c0_g2::TRINITY_DN39575_c0_g2_i2::g.70::m.7  0.000   1  0.000   1  0.000   1  0.000   0.000 N  0.450      SignalP-noTM
0.157699                   0.000   1  0.000   1  0.000   1  0.000   0.000 N  0.450      SignalP-noTM
TRINITY_DN39575_c0_g2::TRINITY_DN39575_c0_g2_i2::g.70::m.7  0.104   1  0.000   1  0.130   1  0.000   0.000 N  0.450      SignalP-noTM
TRINITY_DN39575_c0_g2::TRINITY_DN39575_c0_g2_i2::g.70::m.7  0.104   1  0.000   1  0.130   1  0.000   0.000 N  0.450      SignalP-noTM
TRINITY_DN39575_c0_g2::TRINITY_DN39575_c0_g2_i2::g.70::m.7  0.103   1  0.000   1  0.198   1  0.000   0.000 N  0.450      SignalP-noTM
TRINITY_DN39575_c0_g2::TRINITY_DN39575_c0_g2_i2::g.70::m.7  0.106   1  0.000   1  0.129   1  0.000   0.000 N  0.450      SignalP-noTM
TRINITY_DN39575_c0_g2::TRINITY_DN39575_c0_g2_i2::g.70::m.7  0.104   1  0.000   1  0.131   1  0.000   0.000 N  0.450      SignalP-noTM
TRINITY_DN39575_c0_g2::TRINITY_DN39575_c0_g2_i2::g.70::m.7  0.104   1  0.000   1  0.158   1  0.000   0.000 N  0.450      SignalP-noTM
TRINITY_DN39575_c0_g2::TRINITY_DN39575_c0_g2_i2::g.70::m.7  0.104   1  0.000   1  0.140   1  0.000   0.000 N  0.450      SignalP-noTM
TRINITY_DN39575_c0_g2::TRINITY_DN39575_c0_g2_i2::g.70::m.7  0.102   1  0.000   1  0.120   1  0.000   0.000 N  0.450      SignalP-noTM
TRINITY_DN39575_c0_g2::TRINITY_DN39575_c0_g2_i2::g.70::m.7  0.104   1  0.000   1  0.130   1  0.000   0.000 N  0.450      SignalP-noTM
TRINITY_DN39575_c0_g2::TRINITY_DN39575_c0_g2_i2::g.70::m.7  0.105   1  0.000   1  0.140   1  0.000   0.000 N  0.450      SignalP-noTM
TRINITY_DN39575_c0_g2::TRINITY_DN39575_c0_g2_i2::g.70::m.7  0.104   1  0.000   1  0.130   1  0.000   0.000 N  0.450      SignalP-noTM
TRINITY_DN39575_c0_g2::TRINITY_DN39575_c0_g2_i2::g.70::m.7  0.106   1  0.000   1  0.129   1  0.000   0.000 N  0.450      SignalP-noTM
TRINITY_DN39575_c0_g2::TRINITY_DN39575_c0_g2_i2::g.70::m.7  0.104   1  0.000   1  0.140   1  0.000   0.000 N  0.450      SignalP-noTM
TRINITY_DN39575_c0_g2::TRINITY_DN39575_c0_g2_i2::g.70::m.7  0.105   1  0.000   1  0.140   1  0.000   0.000 N  0.450      SignalP-noTM
TRINITY_DN39575_c0_g2::TRINITY_DN39575_c0_g2_i2::g.70::m.7  0.104   1  0.000   1  0.161   1  0.000   0.000 N  0.450      SignalP-noTM
TRINITY_DN39575_c0_g2::TRINITY_DN39575_c0_g2_i2::g.70::m.7  0.103   1  0.000   1  0.145   1  0.000   0.000 N  0.450      SignalP-noTM
TRINITY_DN39575_c0_g2::TRINITY_DN39575_c0_g2_i2::g.70::m.7  0.104   1  0.000   1  0.130   1  0.000   0.000 N  0.450      SignalP-noTM
TRINITY_DN39575_c0_g2::TRINITY_DN39575_c0_g2_i2::g.70::m.7  0.104   1  0.000   1  0.130   1  0.000   0.000 N  0.450      SignalP-noTM
TRINITY_DN39575_c0_g2::TRINITY_DN39575_c0_g2_i2::g.70::m.7  0.104   1  0.000   1  0.130   1  0.000   0.000 N  0.450      SignalP-noTM
TRINITY_DN39575_c0_g2::TRINITY_DN39575_c0_g2_i2::g.70::m.7  0.103   1  0.000   1  0.166   1  0.000   0.000 N  0.450      SignalP-noTM
TRINITY_DN39575_c0_g2::TRINITY_DN39575_c0_g2_i2::g.70::m.7  0.105   1  0.000   1  0.120   1  0.000   0.000 N  0.450      SignalP-noTM
TRINITY_DN39575_c0_g2::TRINITY_DN39575_c0_g2_i2::g.70::m.7!  0.104   1  0.000   1  0.121   1  0.000   0.000 N  0.450      SignalP-noTM
TRINITY_DN39575_c0_g2::TRINITY_DN39575_c0_g2_i2::g.70::m.7"  0.103   1  0.000   1  0.145   1  0.000   0.000 N  0.450      SignalP-noTM
TRINITY_DN39575_c0_g2::TRINITY_DN39575_c0_g2_i2::g.70::m.7#  0.106   1  0.000   1  0.129   1  0.000   0.000 N  0.450      SignalP-noTM
TRINITY_DN39575_c0_g2::TRINITY_DN39575_c0_g2_i2::g.70::m.7$  0.104   1  0.000   1  0.130   1  0.000   0.000 N  0.450      SignalP-noTM
TRINITY_DN39575_c0_g2::TRINITY_DN39575_c0_g2_i2::g.70::m.7%  0.104   1  0.000   1  0.159   1  0.000   0.000 N  0.450      SignalP-noTM
TRINITY_DN39575_c0_g2::TRINITY_DN39575_c0_g2_i2::g.70::m.7&  0.103   1  0.000   1  0.166   1  0.000   0.000 N  0.450      SignalP-noTM
TRINITY_DN39575_c0_g2::TRINITY_DN39575_c0_g2_i2::g.70::m.7'  0.102   1  0.000   1  0.120   1  0.000   0.000 N  0.450      SignalP-noTM
TRINITY_DN39575_c0_g2::TRINITY_DN39575_c0_g2_i2::g.70::m.7(  0.102   1  0.000   1  0.120   1  0.000   0.000 N  0.450      SignalP-noTM
TRINITY_DN39575_c0_g2::TRINITY_DN39575_c0_g2_i2::g.70::m.7)  0.106   1  0.000   1  0.129   1  0.000   0.000 N  0.450      SignalP-noTM
TRINITY_DN39575_c0_g2::TRINITY_DN39575_c0_g2_i2::g.70::m.7*  0.103   1  0.000   1  0.198   1  0.000   0.000 N  0.450      SignalP-noTM
TRINITY_DN39575_c0_g2::TRINITY_DN39575_c0_g2_i2::g.70::m.7+  0.104   1  0.000   1  0.159   1  0.000   0.000 N  0.450      SignalP-noTM
TRINITY_DN39575_c0_g2::TRINITY_DN39575_c0_g2_i2::g.70::m.7,  0.104   1  0.000   1  0.130   1  0.000   0.000 N  0.450      SignalP-noTM
TRINITY_DN39575_c0_g2::TRINITY_DN39575_c0_g2_i2::g.70::m.7-  0.106   1  0.000   1  0.129   1  0.000   0.000 N  0.450      SignalP-noTM
TRINITY_DN39575_c0_g2::TRINITY_DN39575_c0_g2_i2::g.70::m.7.  0.104   1  0.000   1  0.158   1  0.000   0.000 N  0.450      SignalP-noTM
TRINITY_DN39575_c0_g2::TRINITY_DN39575_c0_g2_i2::g.70::m.7/  0.104   1  0.000   1  0.140   1  0.000   0.000 N  0.450      SignalP-noTM
TRINITY_DN39575_c0_g2::TRINITY_DN39575_c0_g2_i2::g.70::m.70  0.099   1  0.000   1  0.101   1  0.000   0.000 N  0.450      SignalP-noTM
TRINITY_DN39575_c0_g2::TRINITY_DN39575_c0_g2_i2::g.70::m.71  0.101   2  0.000   1  0.102   2  0.000   0.000 N  0.450      SignalP-noTM
TRINITY_DN39575_c0_g2::TRINITY_DN39575_c0_g2_i2::g.70::m.72  0.102   3  0.000   1  0.102   2  0.000   0.000 N  0.450      SignalP-noTM
TRINITY_DN39575_c0_g2::TRINITY_DN39575_c0_g2_i2::g.70::m.73  0.103   4  0.000   1  0.102   2  0.000   0.000 N  0.450      SignalP-noTM
TRINITY_DN39575_c0_g2::TRINITY_DN39575_c0_g2_i2::g.70::m.74  0.103   5  0.000   1  0.105   5  0.000   0.000 N  0.450      SignalP-noTM
TRINITY_DN39575_c0_g2::TRINITY_DN39575_c0_g2_i2::g.70::m.75  0.105   6  0.000   1  0.105   5  0.000   0.000 N  0.450      SignalP-noTM
TRINITY_DN39575_c0_g2::TRINITY_DN39575_c0_g2_i2::g.70::m.76  0.105   6  0.000   1  0.112   7  0.000   0.000 N  0.450      SignalP-noTM
TRINITY_DN39575_c0_g2::TRINITY_DN39575_c0_g2_i2::g.70::m.77  0.105   6  0.000   1  0.112   7  0.000   0.000 N  0.450      SignalP-noTM
TRINITY_DN39575_c0_g2::TRINITY_DN39575_c0_g2_i2::g.70::m.78  0.105   6  0.000   1  0.112   7  0.000   0.000 N  0.450      SignalP-noTM
TRINITY_DN39575_c0_g2::TRINITY_DN39575_c0_g2_i2::g.70::m.79  0.107  10  0.000   1  0.112   7  0.000   0.000 N  0.450      SignalP-noTM
TRINITY_DN39575_c0_g2::TRINITY_DN39575_c0_g2_i2::g.70::m.7:  0.107  10  0.099  11  0.112   7  0.102   0.100 N  0.450      SignalP-noTM
TRINITY_DN39575_c0_g2::TRINITY_DN39575_c0_g2_i2::g.70::m.7;  0.107  10  0.103  12  0.112   7  0.100   0.102 N  0.450      SignalP-noTM
TRINITY_DN39575_c0_g2::TRINITY_DN39575_c0_g2_i2::g.70::m.7<  0.107  10  0.103  12  0.112   7  0.100   0.102 N  0.450      SignalP-noTM
TRINITY_DN39575_c0_g2::TRINITY_DN39575_c0_g2_i2::g.70::m.7=  0.107  10  0.103  12  0.112   7  0.100   0.102 N  0.450      SignalP-noTM
TRINITY_DN39575_c0_g2::TRINITY_DN39575_c0_g2_i2::g.70::m.7>  0.107  10  0.103  12  0.112   7  0.100   0.102 N  0.450      SignalP-noTM
TRINITY_DN39575_c0_g2::TRINITY_DN39575_c0_g2_i2::g.70::m.7?  0.107  10  0.103  12  0.112   7  0.100   0.102 N  0.450      SignalP-noTM
TRINITY_DN39575_c0_g2::TRINITY_DN39575_c0_g2_i2::g.70::m.7@  0.107  10  0.103  12  0.112   7  0.100   0.102 N  0.450      SignalP-noTM
TRINITY_DN39575_c0_g2::TRINITY_DN39575_c0_g2_i2::g.70::m.7A  0.107  10  0.103  12  0.112   7  0.100   0.102 N  0.450      SignalP-noTM
TRINITY_DN39575_c0_g2::TRINITY_DN39575_c0_g2_i2::g.70::m.7B  0.107  10  0.103  12  0.112   7  0.100   0.102 N  0.450      SignalP-noTM
TRINITY_DN39575_c0_g2::TRINITY_DN39575_c0_g2_i2::g.70::m.7C  0.107  10  0.103  12  0.112   7  0.100   0.102 N  0.450      SignalP-noTM
TRINITY_DN39575_c0_g2::TRINITY_DN39575_c0_g2_i2::g.70::m.7D  0.107  10  0.103  12  0.112   7  0.100   0.102 N  0.450      SignalP-noTM
TRINITY_DN39575_c0_g2::TRINITY_DN39575_c0_g2_i2::g.70::m.7E  0.107  10  0.103  12  0.112   7  0.100   0.102 N  0.450      SignalP-noTM
TRINITY_DN39575_c0_g2::TRINITY_DN39575_c0_g2_i2::g.70::m.7F  0.107  10  0.103  12  0.112   7  0.100   0.102 N  0.450      SignalP-noTM
TRINITY_DN39575_c0_g2::TRINITY_DN39575_c0_g2_i3::g.71::m.7  0.105   1  0.000   1  0.140   1  0.000   0.000 N  0.450      SignalP-noTM
TRINITY_DN39575_c0_g2::TRINITY_DN39575_c0_g2_i3::g.71::m.7  0.104   1  0.000   1  0.121   1  0.000   0.000 N  0.450      SignalP-noTM
TRINITY_DN39575_c0_g2::TRINITY_DN39575_c0_g2_i3::g.71::m.7  0.104   1  0.000   1  0.130   1  0.000   0.000 N  0.450      SignalP-noTM
TRINITY_DN39575_c0_g2::TRINITY_DN39575_c0_g2_i3::g.71::m.7  0.104   1  0.000   1  0.140   1  0.000   0.000 N  0.450      SignalP-noTM
TRINITY_DN39575_c0_g2::TRINITY_DN39575_c0_g2_i3::g.71::m.7  0.104   1  0.000   1  0.140   1  0.000   0.000 N  0.450      SignalP-noTM
TRINITY_DN39575_c0_g2::TRINITY_DN39575_c0_g2_i3::g.71::m.7  0.103   1  0.000   1  0.166   1  0.000   0.000 N  0.450      SignalP-noTM
TRINITY_DN39575_c0_g2::TRINITY_DN39575_c0_g2_i3::g.71::m.7  0.106   1  0.000   1  0.129   1  0.000   0.000 N  0.450      SignalP-noTM
TRINITY_DN39575_c0_g2::TRINITY_DN39575_c0_g2_i3::g.71::m.7  0.104   1  0.000   1  0.140   1  0.000   0.000 N  0.450      SignalP-noTM
TRINITY_DN39575_c0_g2::TRINITY_DN39575_c0_g2_i3::g.71::m.7  0.105   1  0.000   1  0.120   1  0.000   0.000 N  0.450      SignalP-noTM
                           0.000   1  0.000   1  0.000   1  0.000   0.000 N  0.500      SignalP-TM
TRINITY_DN39575_c0_g2::TRINITY_DN39575_c0_g2_i3::g.71::m.7  0.000   1  0.000   1  0.000   1  0.000   0.000 N  0.450      SignalP-noTM
0.129414                   0.000   1  0.000   1  0.000   1  0.000   0.000 N  0.450      SignalP-noTM
TRINITY_DN39575_c0_g2::TRINITY_DN39575_c0_g2_i3::g.71::m.7  0.104   1  0.000   1  0.131   1  0.000   0.000 N  0.450      SignalP-noTM
TRINITY_DN39575_c0_g2::TRINITY_DN39575_c0_g2_i3::g.71::m.7  0.106   1  0.000   1  0.129   1  0.000   0.000 N  0.450      SignalP-noTM
TRINITY_DN39575_c0_g2::TRINITY_DN39575_c0_g2_i3::g.71::m.7  0.103   1  0.000   1  0.110   1  0.000   0.000 N  0.450      SignalP-noTM
TRINITY_DN39575_c0_g2::TRINITY_DN39575_c0_g2_i3::g.71::m.7  0.103   1  0.000   1  0.198   1  0.000   0.000 N  0.450      SignalP-noTM
TRINITY_DN39575_c0_g2::TRINITY_DN39575_c0_g2_i3::g.71::m.7  0.105   1  0.000   1  0.120   1  0.000   0.000 N  0.450      SignalP-noTM
TRINITY_DN39575_c0_g2::TRINITY_DN39575_c0_g2_i3::g.71::m.7  0.104   1  0.000   1  0.161   1  0.000   0.000 N  0.450      SignalP-noTM
TRINITY_DN39575_c0_g2::TRINITY_DN39575_c0_g2_i3::g.71::m.7  0.104   1  0.000   1  0.140   1  0.000   0.000 N  0.450      SignalP-noTM
TRINITY_DN39575_c0_g2::TRINITY_DN39575_c0_g2_i3::g.71::m.7  0.103   1  0.000   1  0.110   1  0.000   0.000 N  0.450      SignalP-noTM
TRINITY_DN39575_c0_g2::TRINITY_DN39575_c0_g2_i3::g.71::m.7  0.105   1  0.000   1  0.120   1  0.000   0.000 N  0.450      SignalP-noTM
TRINITY_DN39575_c0_g2::TRINITY_DN39575_c0_g2_i3::g.71::m.7  0.102   1  0.000   1  0.120   1  0.000   0.000 N  0.450      SignalP-noTM
TRINITY_DN39575_c0_g2::TRINITY_DN39575_c0_g2_i3::g.71::m.7  0.106   1  0.000   1  0.139   1  0.000   0.000 N  0.450      SignalP-noTM
TRINITY_DN39575_c0_g2::TRINITY_DN39575_c0_g2_i3::g.71::m.7  0.102   1  0.000   1  0.120   1  0.000   0.000 N  0.450      SignalP-noTM
TRINITY_DN39575_c0_g2::TRINITY_DN39575_c0_g2_i3::g.71::m.7  0.106   1  0.000   1  0.139   1  0.000   0.000 N  0.450      SignalP-noTM
TRINITY_DN39575_c0_g2::TRINITY_DN39575_c0_g2_i3::g.71::m.7  0.104   1  0.000   1  0.130   1  0.000   0.000 N  0.450      SignalP-noTM
TRINITY_DN39575_c0_g2::TRINITY_DN39575_c0_g2_i3::g.71::m.7  0.105   1  0.000   1  0.140   1  0.000   0.000 N  0.450      SignalP-noTM
TRINITY_DN39575_c0_g2::TRINITY_DN39575_c0_g2_i3::g.71::m.7  0.105   1  0.000   1  0.140   1  0.000   0.000 N  0.450      SignalP-noTM
TRINITY_DN39575_c0_g2::TRINITY_DN39575_c0_g2_i3::g.71::m.7  0.104   1  0.000   1  0.138   1  0.000   0.000 N  0.450      SignalP-noTM
TRINITY_DN39575_c0_g2::TRINITY_DN39575_c0_g2_i3::g.71::m.7  0.105   1  0.000   1  0.140   1  0.000   0.000 N  0.450      SignalP-noTM
TRINITY_DN39575_c0_g2::TRINITY_DN39575_c0_g2_i3::g.71::m.7  0.104   1  0.000   1  0.130   1  0.000   0.000 N  0.450      SignalP-noTM
TRINITY_DN39575_c0_g2::TRINITY_DN39575_c0_g2_i3::g.71::m.7  0.104   1  0.000   1  0.121   1  0.000   0.000 N  0.450      SignalP-noTM
TRINITY_DN39575_c0_g2::TRINITY_DN39575_c0_g2_i3::g.71::m.7  0.104   1  0.000   1  0.121   1  0.000   0.000 N  0.450      SignalP-noTM
TRINITY_DN39575_c0_g2::TRINITY_DN39575_c0_g2_i3::g.71::m.7!  0.106   1  0.000   1  0.129   1  0.000   0.000 N  0.450      SignalP-noTM
TRINITY_DN39575_c0_g2::TRINITY_DN39575_c0_g2_i3::g.71::m.7"  0.106   1  0.000   1  0.129   1  0.000   0.000 N  0.450      SignalP-noTM
TRINITY_DN39575_c0_g2::TRINITY_DN39575_c0_g2_i3::g.71::m.7#  0.104   1  0.000   1  0.158   1  0.000   0.000 N  0.450      SignalP-noTM
TRINITY_DN39575_c0_g2::TRINITY_DN39575_c0_g2_i3::g.71::m.7$  0.104   1  0.000   1  0.130   1  0.000   0.000 N  0.450      SignalP-noTM
TRINITY_DN39575_c0_g2::TRINITY_DN39575_c0_g2_i3::g.71::m.7%  0.104   1  0.000   1  0.138   1  0.000   0.000 N  0.450      SignalP-noTM
TRINITY_DN39575_c0_g2::TRINITY_DN39575_c0_g2_i3::g.71::m.7&  0.104   1  0.000   1  0.130   1  0.000   0.000 N  0.450      SignalP-noTM
TRINITY_DN39575_c0_g2::TRINITY_DN39575_c0_g2_i3::g.71::m.7'  0.103   1  0.000   1  0.198   1  0.000   0.000 N  0.450      SignalP-noTM
TRINITY_DN39575_c0_g2::TRINITY_DN39575_c0_g2_i3::g.71::m.7(  0.106   1  0.000   1  0.129   1  0.000   0.000 N  0.450      SignalP-noTM
TRINITY_DN39575_c0_g2::TRINITY_DN39575_c0_g2_i3::g.71::m.7)  0.104   1  0.000   1  0.131   1  0.000   0.000 N  0.450      SignalP-noTM
TRINITY_DN39575_c0_g2::TRINITY_DN39575_c0_g2_i3::g.71::m.7*  0.104   1  0.000   1  0.158   1  0.000   0.000 N  0.450      SignalP-noTM
TRINITY_DN39575_c0_g2::TRINITY_DN39575_c0_g2_i3::g.71::m.7+  0.104   1  0.000   1  0.140   1  0.000   0.000 N  0.450      SignalP-noTM
TRINITY_DN39575_c0_g2::TRINITY_DN39575_c0_g2_i3::g.71::m.7,  0.102   1  0.000   1  0.120   1  0.000   0.000 N  0.450      SignalP-noTM
TRINITY_DN39575_c0_g2::TRINITY_DN39575_c0_g2_i3::g.71::m.7-  0.104   1  0.000   1  0.130   1  0.000   0.000 N  0.450      SignalP-noTM
TRINITY_DN39575_c0_g2::TRINITY_DN39575_c0_g2_i3::g.71::m.7.  0.105   1  0.000   1  0.140   1  0.000   0.000 N  0.450      SignalP-noTM
TRINITY_DN39575_c0_g2::TRINITY_DN39575_c0_g2_i3::g.71::m.7/  0.104   1  0.000   1  0.130   1  0.000   0.000 N  0.450      SignalP-noTM
TRINITY_DN39575_c0_g2::TRINITY_DN39575_c0_g2_i3::g.71::m.70  0.106   1  0.000   1  0.129   1  0.000   0.000 N  0.450      SignalP-noTM
TRINITY_DN39575_c0_g2::TRINITY_DN39575_c0_g2_i3::g.71::m.71  0.100   1  0.000   1  0.095   1  0.000   0.000 N  0.450      SignalP-noTM
TRINITY_DN39575_c0_g2::TRINITY_DN39575_c0_g2_i3::g.71::m.72  0.101   2  0.000   1  0.096   2  0.000   0.000 N  0.450      SignalP-noTM
TRINITY_DN39575_c0_g2::TRINITY_DN39575_c0_g2_i3::g.71::m.73  0.102   3  0.000   1  0.097   3  0.000   0.000 N  0.450      SignalP-noTM
TRINITY_DN39575_c0_g2::TRINITY_DN39575_c0_g2_i3::g.71::m.74  0.102   4  0.000   1  0.098   4  0.000   0.000 N  0.450      SignalP-noTM
TRINITY_DN39575_c0_g2::TRINITY_DN39575_c0_g2_i3::g.71::m.75  0.102   4  0.000   1  0.098   4  0.000   0.000 N  0.450      SignalP-noTM
TRINITY_DN39575_c0_g2::TRINITY_DN39575_c0_g2_i3::g.71::m.76  0.102   4  0.000   1  0.101   6  0.000   0.000 N  0.450      SignalP-noTM
TRINITY_DN39575_c0_g2::TRINITY_DN39575_c0_g2_i3::g.71::m.77  0.102   4  0.000   1  0.104   7  0.000   0.000 N  0.450      SignalP-noTM
TRINITY_DN39575_c0_g2::TRINITY_DN39575_c0_g2_i3::g.71::m.78  0.102   4  0.000   1  0.107   8  0.000   0.000 N  0.450      SignalP-noTM
TRINITY_DN39575_c0_g2::TRINITY_DN39575_c0_g2_i3::g.71::m.79  0.102   4  0.000   1  0.107   8  0.000   0.000 N  0.450      SignalP-noTM
TRINITY_DN39575_c0_g2::TRINITY_DN39575_c0_g2_i3::g.71::m.7:  0.102   4  0.000   1  0.107   8  0.000   0.000 N  0.450      SignalP-noTM
TRINITY_DN39575_c0_g2::TRINITY_DN39575_c0_g2_i3::g.71::m.7;  0.102   4  0.097  11  0.107   8  0.098   0.098 N  0.450      SignalP-noTM
TRINITY_DN39575_c0_g2::TRINITY_DN39575_c0_g2_i3::g.71::m.7<  0.102   4  0.098  12  0.107   8  0.098   0.098 N  0.450      SignalP-noTM
TRINITY_DN39575_c0_g2::TRINITY_DN39575_c0_g2_i3::g.71::m.7=  0.102   4  0.099  13  0.107   8  0.098   0.099 N  0.450      SignalP-noTM
TRINITY_DN39575_c0_g2::TRINITY_DN39575_c0_g2_i3::g.71::m.7>  0.102   4  0.099  14  0.107   8  0.098   0.099 N  0.450      SignalP-noTM
TRINITY_DN39575_c0_g2::TRINITY_DN39575_c0_g2_i3::g.71::m.7?  0.102   4  0.099  14  0.107   8  0.098   0.099 N  0.450      SignalP-noTM
TRINITY_DN39575_c0_g2::TRINITY_DN39575_c0_g2_i3::g.71::m.7@  0.102   4  0.099  14  0.107   8  0.098   0.099 N  0.450      SignalP-noTM
TRINITY_DN39575_c0_g2::TRINITY_DN39575_c0_g2_i3::g.71::m.7A  0.102   4  0.100  17  0.107   8  0.099   0.099 N  0.450      SignalP-noTM
TRINITY_DN39575_c0_g2::TRINITY_DN39575_c0_g2_i3::g.71::m.7B  0.102   4  0.100  17  0.107   8  0.099   0.099 N  0.450      SignalP-noTM
TRINITY_DN39575_c0_g2::TRINITY_DN39575_c0_g2_i3::g.71::m.7C  0.103  19  0.100  19  0.107   8  0.099   0.100 N  0.450      SignalP-noTM
TRINITY_DN39575_c0_g2::TRINITY_DN39575_c0_g2_i3::g.71::m.7D  0.103  19  0.100  19  0.107   8  0.099   0.100 N  0.450      SignalP-noTM
TRINITY_DN39575_c0_g2::TRINITY_DN39575_c0_g2_i3::g.71::m.7E  0.103  19  0.101  21  0.107   8  0.099   0.100 N  0.450      SignalP-noTM
TRINITY_DN39575_c0_g2::TRINITY_DN39575_c0_g2_i3::g.71::m.7F  0.103  19  0.101  21  0.107   8  0.099   0.100 N  0.450      SignalP-noTM
TRINITY_DN39575_c0_g2::TRINITY_DN39575_c0_g2_i4::g.72::m.7  0.105   1  0.000   1  0.140   1  0.000   0.000 N  0.450      SignalP-noTM
TRINITY_DN39575_c0_g2::TRINITY_DN39575_c0_g2_i4::g.72::m.7  0.104   1  0.000   1  0.138   1  0.000   0.000 N  0.450      SignalP-noTM
TRINITY_DN39575_c0_g2::TRINITY_DN39575_c0_g2_i4::g.72::m.7  0.101   1  0.000   1  0.198   1  0.000   0.000 N  0.450      SignalP-noTM
TRINITY_DN39575_c0_g2::TRINITY_DN39575_c0_g2_i4::g.72::m.7  0.104   1  0.000   1  0.130   1  0.000   0.000 N  0.450      SignalP-noTM
TRINITY_DN39575_c0_g2::TRINITY_DN39575_c0_g2_i4::g.72::m.7  0.104   1  0.000   1  0.159   1  0.000   0.000 N  0.450      SignalP-noTM
TRINITY_DN39575_c0_g2::TRINITY_DN39575_c0_g2_i4::g.72::m.7  0.104   1  0.000   1  0.158   1  0.000   0.000 N  0.450      SignalP-noTM
TRINITY_DN39575_c0_g2::TRINITY_DN39575_c0_g2_i4::g.72::m.7  0.105   1  0.000   1  0.120   1  0.000   0.000 N  0.450      SignalP-noTM
TRINITY_DN39575_c0_g2::TRINITY_DN39575_c0_g2_i4::g.72::m.7  0.103   1  0.000   1  0.198   1  0.000   0.000 N  0.450      SignalP-noTM
TRINITY_DN39575_c0_g2::TRINITY_DN39575_c0_g2_i4::g.72::m.7  0.103   1  0.000   1  0.166   1  0.000   0.000 N  0.450      SignalP-noTM
                           0.000   1  0.000   1  0.000   1  0.000   0.000 N  0.500      SignalP-TM
TRINITY_DN39575_c0_g2::TRINITY_DN39575_c0_g2_i4::g.72::m.7  0.000   1  0.000   1  0.000   1  0.000   0.000 N  0.450      SignalP-noTM
0.146158                   0.000   1  0.000   1  0.000   1  0.000   0.000 N  0.450      SignalP-noTM
TRINITY_DN39575_c0_g2::TRINITY_DN39575_c0_g2_i4::g.72::m.7  0.104   1  0.000   1  0.158   1  0.000   0.000 N  0.450      SignalP-noTM
TRINITY_DN39575_c0_g2::TRINITY_DN39575_c0_g2_i4::g.72::m.7  0.106   1  0.000   1  0.139   1  0.000   0.000 N  0.450      SignalP-noTM
TRINITY_DN39575_c0_g2::TRINITY_DN39575_c0_g2_i4::g.72::m.7  0.106   1  0.000   1  0.129   1  0.000   0.000 N  0.450      SignalP-noTM
TRINITY_DN39575_c0_g2::TRINITY_DN39575_c0_g2_i4::g.72::m.7  0.104   1  0.000   1  0.140   1  0.000   0.000 N  0.450      SignalP-noTM
TRINITY_DN39575_c0_g2::TRINITY_DN39575_c0_g2_i4::g.72::m.7  0.103   1  0.000   1  0.110   1  0.000   0.000 N  0.450      SignalP-noTM
TRINITY_DN39575_c0_g2::TRINITY_DN39575_c0_g2_i4::g.72::m.7  0.104   1  0.000   1  0.140   1  0.000   0.000 N  0.450      SignalP-noTM
TRINITY_DN39575_c0_g2::TRINITY_DN39575_c0_g2_i4::g.72::m.7  0.105   1  0.000   1  0.120   1  0.000   0.000 N  0.450      SignalP-noTM
TRINITY_DN39575_c0_g2::TRINITY_DN39575_c0_g2_i4::g.72::m.7  0.102   1  0.000   1  0.120   1  0.000   0.000 N  0.450      SignalP-noTM
TRINITY_DN39575_c0_g2::TRINITY_DN39575_c0_g2_i4::g.72::m.7  0.104   1  0.000   1  0.161   1  0.000   0.000 N  0.450      SignalP-noTM
TRINITY_DN39575_c0_g2::TRINITY_DN39575_c0_g2_i4::g.72::m.7  0.106   1  0.000   1  0.139   1  0.000   0.000 N  0.450      SignalP-noTM
TRINITY_DN39575_c0_g2::TRINITY_DN39575_c0_g2_i4::g.72::m.7  0.104   1  0.000   1  0.130   1  0.000   0.000 N  0.450      SignalP-noTM
TRINITY_DN39575_c0_g2::TRINITY_DN39575_c0_g2_i4::g.72::m.7  0.105   1  0.000   1  0.120   1  0.000   0.000 N  0.450      SignalP-noTM
TRINITY_DN39575_c0_g2::TRINITY_DN39575_c0_g2_i4::g.72::m.7  0.104   1  0.000   1  0.140   1  0.000   0.000 N  0.450      SignalP-noTM
TRINITY_DN39575_c0_g2::TRINITY_DN39575_c0_g2_i4::g.72::m.7  0.103   1  0.000   1  0.145   1  0.000   0.000 N  0.450      SignalP-noTM
TRINITY_DN39575_c0_g2::TRINITY_DN39575_c0_g2_i4::g.72::m.7  0.103   1  0.000   1  0.145   1  0.000   0.000 N  0.450      SignalP-noTM
TRINITY_DN39575_c0_g2::TRINITY_DN39575_c0_g2_i4::g.72::m.7  0.103   1  0.000   1  0.166   1  0.000   0.000 N  0.450      SignalP-noTM
TRINITY_DN39575_c0_g2::TRINITY_DN39575_c0_g2_i4::g.72::m.7  0.103   1  0.000   1  0.110   1  0.000   0.000 N  0.450      SignalP-noTM
TRINITY_DN39575_c0_g2::TRINITY_DN39575_c0_g2_i4::g.72::m.7  0.102   1  0.000   1  0.120   1  0.000   0.000 N  0.450      SignalP-noTM
TRINITY_DN39575_c0_g2::TRINITY_DN39575_c0_g2_i4::g.72::m.7  0.106   1  0.000   1  0.129   1  0.000   0.000 N  0.450      SignalP-noTM
TRINITY_DN39575_c0_g2::TRINITY_DN39575_c0_g2_i4::g.72::m.7  0.104   1  0.000   1  0.158   1  0.000   0.000 N  0.450      SignalP-noTM
TRINITY_DN39575_c0_g2::TRINITY_DN39575_c0_g2_i4::g.72::m.7  0.102   1  0.000   1  0.120   1  0.000   0.000 N  0.450      SignalP-noTM
TRINITY_DN39575_c0_g2::TRINITY_DN39575_c0_g2_i4::g.72::m.7!  0.103   1  0.000   1  0.110   1  0.000   0.000 N  0.450      SignalP-noTM
TRINITY_DN39575_c0_g2::TRINITY_DN39575_c0_g2_i4::g.72::m.7"  0.106   1  0.000   1  0.129   1  0.000   0.000 N  0.450      SignalP-noTM
TRINITY_DN39575_c0_g2::TRINITY_DN39575_c0_g2_i4::g.72::m.7#  0.105   1  0.000   1  0.120   1  0.000   0.000 N  0.450      SignalP-noTM
TRINITY_DN39575_c0_g2::TRINITY_DN39575_c0_g2_i4::g.72::m.7$  0.103   1  0.000   1  0.145   1  0.000   0.000 N  0.450      SignalP-noTM
TRINITY_DN39575_c0_g2::TRINITY_DN39575_c0_g2_i4::g.72::m.7%  0.104   1  0.000   1  0.131   1  0.000   0.000 N  0.450      SignalP-noTM
TRINITY_DN39575_c0_g2::TRINITY_DN39575_c0_g2_i4::g.72::m.7&  0.106   1  0.000   1  0.129   1  0.000   0.000 N  0.450      SignalP-noTM
TRINITY_DN39575_c0_g2::TRINITY_DN39575_c0_g2_i4::g.72::m.7'  0.104   1  0.000   1  0.146   1  0.000   0.000 N  0.450      SignalP-noTM
TRINITY_DN39575_c0_g2::TRINITY_DN39575_c0_g2_i4::g.72::m.7(  0.104   1  0.000   1  0.140   1  0.000   0.000 N  0.450      SignalP-noTM
TRINITY_DN39575_c0_g2::TRINITY_DN39575_c0_g2_i4::g.72::m.7)  0.104   1  0.000   1  0.140   1  0.000   0.000 N  0.450      SignalP-noTM
TRINITY_DN39575_c0_g2::TRINITY_DN39575_c0_g2_i4::g.72::m.7*  0.103   1  0.000   1  0.166   1  0.000   0.000 N  0.450      SignalP-noTM
TRINITY_DN39575_c0_g2::TRINITY_DN39575_c0_g2_i4::g.72::m.7+  0.103   1  0.000   1  0.145   1  0.000   0.000 N  0.450      SignalP-noTM
TRINITY_DN39575_c0_g2::TRINITY_DN39575_c0_g2_i4::g.72::m.7,  0.104   1  0.000   1  0.121   1  0.000   0.000 N  0.450      SignalP-noTM
TRINITY_DN39575_c0_g2::TRINITY_DN39575_c0_g2_i4::g.72::m.7-  0.103   1  0.000   1  0.198   1  0.000   0.000 N  0.450      SignalP-noTM
TRINITY_DN39575_c0_g2::TRINITY_DN39575_c0_g2_i4::g.72::m.7.  0.102   1  0.000   1  0.120   1  0.000   0.000 N  0.450      SignalP-noTM
TRINITY_DN39575_c0_g2::TRINITY_DN39575_c0_g2_i4::g.72::m.7/  0.106   1  0.000   1  0.129   1  0.000   0.000 N  0.450      SignalP-noTM
TRINITY_DN39575_c0_g2::TRINITY_DN39575_c0_g2_i4::g.72::m.70  0.104   1  0.000   1  0.130   1  0.000   0.000 N  0.450      SignalP-noTM
TRINITY_DN39575_c0_g2::TRINITY_DN39575_c0_g2_i4::g.72::m.71  0.104   1  0.000   1  0.140   1  0.000   0.000 N  0.450      SignalP-noTM
TRINITY_DN39575_c0_g2::TRINITY_DN39575_c0_g2_i4::g.72::m.72  0.100   1  0.000   1  0.183   1  0.000   0.000 N  0.450      SignalP-noTM
TRINITY_DN39575_c0_g2::TRINITY_DN39575_c0_g2_i4::g.72::m.73  0.102   2  0.000   1  0.183   1  0.000   0.000 N  0.450      SignalP-noTM
TRINITY_DN39575_c0_g2::TRINITY_DN39575_c0_g2_i4::g.72::m.74  0.102   3  0.000   1  0.183   1  0.000   0.000 N  0.450      SignalP-noTM
TRINITY_DN39575_c0_g2::TRINITY_DN39575_c0_g2_i4::g.72::m.75  0.103   4  0.000   1  0.183   1  0.000   0.000 N  0.450      SignalP-noTM
TRINITY_DN39575_c0_g2::TRINITY_DN39575_c0_g2_i4::g.72::m.76  0.104   5  0.000   1  0.183   1  0.000   0.000 N  0.450      SignalP-noTM
TRINITY_DN39575_c0_g2::TRINITY_DN39575_c0_g2_i4::g.72::m.77  0.104   5  0.000   1  0.183   1  0.000   0.000 N  0.450      SignalP-noTM
TRINITY_DN39575_c0_g2::TRINITY_DN39575_c0_g2_i4::g.72::m.78  0.104   5  0.000   1  0.183   1  0.000   0.000 N  0.450      SignalP-noTM
TRINITY_DN39575_c0_g2::TRINITY_DN39575_c0_g2_i4::g.72::m.79  0.104   5  0.000   1  0.183   1  0.000   0.000 N  0.450      SignalP-noTM
TRINITY_DN39575_c0_g2::TRINITY_DN39575_c0_g2_i4::g.72::m.7:  0.105   9  0.000   1  0.183   1  0.000   0.000 N  0.450      SignalP-noTM
TRINITY_DN39575_c0_g2::TRINITY_DN39575_c0_g2_i4::g.72::m.7;  0.105   9  0.000   1  0.183   1  0.000   0.000 N  0.450      SignalP-noTM
TRINITY_DN39575_c0_g2::TRINITY_DN39575_c0_g2_i4::g.72::m.7<  0.105   9  0.128  11  0.183   1  0.128   0.128 N  0.450      SignalP-noTM
TRINITY_DN39575_c0_g2::TRINITY_DN39575_c0_g2_i4::g.72::m.7=  0.105   9  0.128  11  0.183   1  0.128   0.128 N  0.450      SignalP-noTM
TRINITY_DN39575_c0_g2::TRINITY_DN39575_c0_g2_i4::g.72::m.7>  0.105   9  0.128  11  0.183   1  0.128   0.128 N  0.450      SignalP-noTM
TRINITY_DN39575_c0_g2::TRINITY_DN39575_c0_g2_i4::g.72::m.7?  0.105   9  0.128  11  0.183   1  0.128   0.128 N  0.450      SignalP-noTM
TRINITY_DN39575_c0_g2::TRINITY_DN39575_c0_g2_i4::g.72::m.7@  0.105   9  0.128  11  0.183   1  0.128   0.128 N  0.450      SignalP-noTM
[truncated: 124,103 more chars]
