# Supplementary material for: Venomix: a simple bioinformatic pipeline for identifying and characterizing toxin gene candidates from transcriptomic data
Source: PeerJ. 2018 Jul 31;6:e5361. doi: 10.7717/peerj.5361 (PMC6074769; doi:10.7717/peerj.5361)
Supplement: Supplemental Information 4 [file peerj-06-5361-s004.gz › FinalOutput_E-20/Phospholipase_A1_19/final.txt]

>J3RZ81
MRACPFLLLLLLPLLLSLGRIAAVRDAAGAGPERRQDDSVSQVQKLREEPSKVRDLQVKF
IVRTTPDLDDADCYITAGQDHLLDDCNFNVSAKTFFVIHGWTMGGMYERWLDTLVSALQE
REKEANVVVVNWLALAQQLYTIAVNNTRVVGKELAGLLDWLEEKKDFQLKNVHLIGYSLG
AHIAGYTGNYARGIIGRITGLDPAGPMFEGADPSRRLSPDDADFVDVLHTYTRETLGISI
GIQMPVGHIDIYPNGGDIQPGCGLTDILGTLALGEIGDLVICEHERSVHLFVDSLVNKDK
QSFAFQCTDSGRFKKGICLSCRKNRCNSIGYNIKKMRNKRNSKMYLKTRAGMPFKVFHYQ
LKIHVFSYKSLGETEPSFSVTFYGTSGDSEPLPLEVSDQIGLNYTNTFLVYTEEDVGDIL
RIKLTWESTTQSWYNFWSQMKNYWSKPDPSSKELQIRRIRVKSGETQKKAMLAVEFWELK
STCLKMVKVEKHCSRPL
>Q06478
RLIMFVGDPSSSNELDRFSVCPFSNDTVKMIFLTRENRKHDFYTLDTMNRHNEFKKSIIK
RPVVFITHGFTSSATEKNFVAMSEALMHTGDFLIIMVDWRMAACTDEYPGLKYMFYKAAV
GNTRLVGNFIAMIAKKLVEQYKVPMTNIRLVGHSLGAHISGFAGKRVQELKLGKFSEIIG
LDPAGPSFKKNDCSERICETDAHYVQILHTSSNLGTERTLGTVDFYINNGSNQPGCRYII
GETCSHTRAVKYFTECIRRECCLIGVPQSKNPQPVSKCTRNECVCVGLNAKKYPKRGSFY
VPVEAEAPYCNNNGKII
>Q6Q252
MNFKYSILFICFVKVLDNCYAADDLTTLRNGTLDRGITPDCTFNEKDIELHVYSRDKRNG
IILKKEILKNYDLFQKSQISHQIAILIHGFLSTGNNENFDAMAKALIEIDNFLVISVDWK
KGACNAFASTNDVLGYSQAVGNTRHVGKYVADFTKLLVEQYKVPMSNIRLIGHSLGAHTS
GFAGKEVQRLKLGKYKEIIGLDPAGPSFLTNKCPNRLCETDAEYVQAIHTSAILGVYYNV
GSVDFYVNYGKSQPGCSEPSCSHTKAVKYLTECIKRECCLIGTPWKSYFSTPKPISQCKR
DTCVCVGLNAQSYPAKGSFYVPVDKDAPYCHNEGIKL
>P0DMB5
MMNLKYLLFFCLVQALHYCYAYGDPSLSNELDRFNPCPYSDDTVKMIILTRENKKHDFYT
LNTIKNHNEFKKSTIKHQVVFITHGFTSTATAENFLAMAEALLDKGNYLVILIDWRVAAC
TNEMAGVKLAYYSYAASNTRLVGNYIATVTKMLVQQYNVPMANIRLVGHSLGAHTSGFAG
KKVQELRLGKYSEIIGLDPAGPSFKSQECSQRICETDANYVQIIHTSNHLGTLVTLGTVD
FYMNNGYNQPGCGLPIIGETCSHTRAVKYFTECIRHECCLIGVPQSKNPQPVSKCTRNQC
VCVGLNAKTYPKTGSFYVPVESKAPYCNNKGKII
>Q6Q251
ADDLTTLRNGTLDRGITPDCTFNEKDIELHVYSRDKRNGIILKKEILKNYDLFQKSQISH
QIAILIHGFLSTGNNENFDAMAKALIEIDNFLVISVDWKKGACNAFASTNDVLGYSQAVG
NTRHVGKYVADFTKLLVEQYKVPMSNIRLIGHSLGAHTSGFAGKEVQRLKLGKYKEIIGL
DPAGPSFLTNKCPNRLCETDAEYVQAIHTSAILGVYYNVGSVDFYVNYGKSQPGCSEPSC
SHTKAVKYLTECIKRECCLIGTPWKSYFSTPKPISQCKRDTCVCVGLNAQSYPAKGSFYV
PVEKDAPYCHNEGIKL
>P0DMB7
FNPCPYSDDTVKMIILTRENKKHDF
>Q6Q249
ADDLTTLRNGTLDRGITPDCTFNEKDIELHVYSRDKRNGIILKKEILKNYDLFQKSQISH
QIAILIHGFLSTGNNENFDAMAKALIEIDNFLVISVDWKKGACNAFASTNDVLGYSQAVG
NTRHVGKYVADFTKLLVEQYKVPMSNIRLIGHSLGAHTSGFAGKEVQRLKLGKYKEIIGL
DPAGPSFLTSKCPDRLCETDAEYVQAIHTSAILGVYYNVGSVDFYVNYGKSQPGCSEPSC
SHTKAVKYLTECIKRECCLIGTPWKSYFSTPKSISQCKRDTCVCVGLNAQSYPAKGSFYV
PVEKDAPYCHNEGIKL
>P0DMB8
FNPCPYSDDTVKMIILTRENKKHDF
>P0DMB4
MMNLKYLLFFCLVQALHYCYAYGDPSLSNELDRFNPCPYSDDTVKMIILTRENKKHDFYT
LNTIKNHNEFKKSTIKHQVVFITHGFTSTATAENFLAMAEALLDKGNYLVILIDWRVAAC
TNEMAGVKLAYYSYAASNTRLVGNYIATVTKMLVQQYNVPMANIRLIGHSLGAHTSGFAG
KKVQELRLGKYSEIIGLDPAGPSFKSQECSQRICETDANYVQIIHTSNHLGTLVTLGTVD
FYMNNGYNQPGCGLPIIGETCSHTRAVKYFTECIRHECCLIGVPQSKNPQPVSKCTRNEC
VCVGLNAKTYPKTGSFYVPVESKAPYCNNKGKII
>P53357
GILPECKLVPEEISFVLSTRENRDGVYLTLQKLKNGKMFKNSDLSSKKVPFLIHGFISSA
TNKNYADMTRALLDKDDIMVISIDWRDGACSNEFALLKFIGYPKAVENTRAVGKYIADFS
KILIQKYKVLLENIRLIGHSLGAQIAGFAGKEFQRFKLGKYPEIIGLDPAGPSFKKKDCP
ERICETDAHYVQILHTSSNLGTERTLGTVDFYINDGSNQPGCTYIIGETCSHTRAVKYLT
ECIRRECCLIGVPQSKNPQPVSKCTRNECVCVGLNAKEYPKKGSFYVPVEAKAPFCNNNG
KII
>Q6Q250
ADDLTTLRNGTLDRGITPDCTFNEKDIELHVYSRDKRNGIILKKEILKNYDLFQKSQISH
QIAILIHGFLSTGNNENFDAMAKALIEIDNFLVISVDWKKGACNAFASTNDVLGYSQAVG
NTRHVGKYVADFTKLLVEQYKVPMSNIRLIGHSLGAHTSGFAGKEVQRLKLGKYKEIIGL
DPAGPSFLTSKCPDRLCETDAEYVQAIHTSAILGVYYNVGSVDFYVNYGKSQPGCSEPSC
SHTKAVKYLTECIKRECCLIGTPWKSYFSTPKPISQCKRDTCVCVGLNAQSYPAKGSFYV
PVDKDAPYCHNEGIKL
>Q9U6W0
MSPDCTFNEKDIVFYVYSRDKRDGIILKKETLTNYDLFTKSTISKQVVFLIHGFLSTGNN
ENFVAMSKALIEKDDFLVISVDWKKGACNAFASTKDALGYSKAVGNTRHVGKFVADFTKL
LVEKYKVLISNIRLIGHSLGAHTSGFAGKEVQKLKLGKYKEIIGLDPAGPYFHRSDCPDR
LCVTDAEYVQVIHTSIILGVYYNVGSVDFYVNYGKNQPGCNEPSCSHTKAVKYLTECIKH
ECCLIGTPWKKYFSTPKPISQCRGDTCVCVGLNAKSYPARGAFYAPVEANAPYCHNEGIK
L
>A2VBC4
MNFKYSILFICFGTLDRGLIPECPFNEYDILFFVYTRQQRDGIVLTEETLQNYDLFKKST
ISRQVVFIDHGFLSNGNNENFIAMAKALIEKDNFLVISVDWKKGACNAFASTLDYLGYST
AVGNTRHVGKYVADFTKLLVEQYKVSMSNIRLIGHSLGAHTSGFAGKEVQELKLNKYSNI
DGLDPAGPSFDSNDCPERLCETDAEYVQIIHTSNILGVYSKIGTVDFYMNYGSHQPGCGR
FFSPSCSHTKAVKYLTECIKHECCLIGTPWKKYFSTPKPISQCTKDTCVCVGLNAKSYPA
RGSFYVPVEATAPYCHNEGIKL
>P0CH87
FNPCPYSDDTVKMIVLTRENKKYDFYTLDTIKNHNEFKDTITLKPHVFITHGFTSSATAE
NFVVMAKALLDKGNYLVILTDWRMAACTNEIAGLKLAYYPYAASNTRLVGNYIATVTKML
VQKYNVPMANIRLIGHSLGAHISGFAGKKVQELGLGKYPEIIGLDPAGPSFKSNDCSQRI
CETDANYVQIIHTSNRLGTERTLGTVDFYMNNGYNQPGCGLPIIGETCSHTRAVKYFTEC
IKHECCLIGVPKSKNPQPVSKCTRNECVCVGLNAKTYPKTGSFYVPVESKAPYCNNKGKI
I
>Q3ZU95
GPKCPFNTDTVSMIIETRENRNRDLYTLQTLQNHPEFKEKTITRPVVFITHGFTSSASET
NFINLSKALVDKDNYMVISIDWQTAACTNEAAGLKYLYYPTAASNTRLVGQYIATITQKL
VKQYKISMANIRLIGHSLGAHVSGFAGKKVQELKLGKYSEIIGLDPAGPSFSSNKCSDRL
CETDAEYVQILHTSNHLGTERILGTVDFYMNNGKNQPGCGRFFTEVCSHSRAVIYMAECI
KHECCLIGIPKSKSSQPISSCTKQECVCVGLNAKKYPSRGSFYVPVESTAPFCNNKGKII
>P0CH47
MNLKYLLLFFCLVQVLHYCYSHGDPSLSNELDRGLIPKCKLVPEQISFVLSTRENQNGVF
LTLDNLSKGGILPKSDLSSIPVIFLIHGFISSANNSNYVDMTKALLEKNDCMVISIDWRD
GACTHEFKILKFIGYPNAVKNTRAVGKYIADFTKLLMQKYKVSLANIRLIGHSLGAQIAG
FAGKEYQKFKLGKYPEIIGLDPAGPLFKSNDCSERICETDAHYVQIIHTSNNLGTERTLG
TVDFYVNNGYNQPGCYLSFLGEACSHTRAVKYFTECIRHECCLIGVPQSKNPQPVSKCTR
KECVCIGLNAKTYPKTGSFYVPVESKAPYCNNKGKKI
>P49369
MEENMNLKYLLLFVYFVQVLNCCYGHGDPLSYELDRGPKCPFNSDTVSIIIETRENRNRD
LYTLQTLQNHPEFKKKTITRPVVFITHGFTSSASETNFINLAKALVDKDNYMVISIDWQT
AACTNEAAGLKYLYYPTAARNTRLVGQYIATITQKLVKHYKISMANIRLIGHSLGAHASG
FAGKKVQELKLGKYSEIIGLDPARPSFDSNHCSERLCETDAEYVQIIHTSNYLGTEKTLG
TVDFYMNNGKNQPGCGRFFSEVCSHSRAVIYMAECIKHECCLIGIPKSKSSQPISSCTKQ
ECVCVGLNAKKYPSRGSFYVPVESTAPFCNNKGKII
>P0CH86
GSKCPFSDDTVAMVIVTRENRNRDFYTLQTLRNHDEFKKKAITRPVVFITHGFTSSATVE
SFVDLQTAILEXXXXKVTVSDWRVAACNRTTGLLYYVTAVSNTRLVGRYIATVTKKLVTD
YNVSMADIRLIGHSLGAHVSGFAGKEVQKLKLEKYSEIIGLDPAGPSFESNDCAERLCKT
DAHYVQIIHTSKKFGIEKSIGHVDFYVNQGNNQPGCGIIPLKDVCSHSRAITYMTECIKR
ECCLIGIPQSKSSKSISSCTRQECVCVGLKAKSYPNTGSFYVPVESTAPFCNNKGKII
>P51528
GPKCPFNSDTVSIIIETRENRNRDLYTLQTLQNHPEFKKKTITRPVVFITHGFTSSASEK
NFINLAKALVDKDNYMVISIDWQTAACTNEYPGLKYAYYPTAASNTRLVGQYIATITQKL
VKDYKISMANIRLIGHSLGAHVSGFAGKRVQELKLGKYSEIIGLDPARPSFDSNHCSERL
CETDAEYVQIIHTSNYLGTEKILGTVDFYMNNGKNNPGCGRFFSEVCSHTRAVIYMAECI
KHECCLIGIPRSKSSQPISRCTKQECVCVGLNAKKYPSRGSFYVPVESTAPFCNNKGKII
>TRINITY_DN36877_c1_g2::TRINITY_DN36877_c1_g2_i3::g.7::m.7 type:5prime_partial len:256 gc:universal TRINITY_DN36877_c1_g2_i3:772-5(-)
VCISYRDNLPQGEVVNVTKSCERFDRSKKVIFLTHGFCSTPYTYNFSVLAEELVKNNYIV
FSLDWSKAACFELFGMQQLSYPFAVKNTYKVGDCLASLIKSIIDVCGIPIENITLLGHSL
GAHISGFAAKNISNSGYGKIVLIIGLDPAAPLYCTPLFCKNCEERLCMTDAERVVVLHAS
CIYGIVRPLGHCDYFFNHGCVQPNCEPWVNGFNIFNTLKCPHIRIITYMIVIMSGKCVFH
AVPIAPKTNGFPRYV*
>TRINITY_DN36877_c1_g2::TRINITY_DN36877_c1_g2_i4::g.8::m.8 type:5prime_partial len:261 gc:universal TRINITY_DN36877_c1_g2_i4:787-5(-)
VCISYRDNLPQGEVVNVTKSCERFDRSKKVIFLTHGFCSTPYTYNFSVLAEELVKSFALQ
NNYIVFSLDWSKAACFELFGMQQLSYPFAVKNTYKVGDCLASLIKSIIDVCGIPIENITL
LGHSLGAHISGFAAKNISNSGYGKIVLIIGLDPAAPLYCTPLFCKNCEERLCMTDAERVV
VLHASCIYGIVRPLGHCDYFFNHGCVQPNCEPWVNGFNIFNTLKCPHIRIITYMIVIMSG
KCVFHAVPIAPKTNGFPRYV*
>TRINITY_DN43678_c1_g2::TRINITY_DN43678_c1_g2_i3::g.9::m.9 type:complete len:538 gc:universal TRINITY_DN43678_c1_g2_i3:3151-1538(-)
MSFLNGTLMALAYTANMMATLPEKTDLKNISVAQNITTTTLSPEEVENKFDLDDQWYMWR
CYEPYGCFYIGSPWSGENRPVSTFPTRPDSINPRYILYTHEQTEKPYELKIDKFETIQKS
PLNNKNNLYLIIHGFLDNGDKTWVLRVMKELLSREDCNVVVVNWLAGAGPPYTQAVANTR
LVGAMTARLVAQLIELTGLPPSKTHCIGHSLGAHTCGYVGYNLRSRYNYKLARIIGLDPA
EPHFSNTSTMVRLDPTDATFVTAIHTDCNLFISGGLGITQPVGHIDFYPNSGRNQPGCNN
GVLNSITLERGSFFRGIKRFLGCNHIRSYEYFIESINSMCPFLAVPCNSWEEFQEGRCFD
CVNQYCPRFGLDAQPGNYHASVYLMTGHDKPFCKGHYKVTINISKTDESLLHGGEVGMFV
IHVIGANGKKTERMQLSPTSKYYEPGSTHTIVLPGDIVGKPHSVEITWEYQTSVFNPLTW
RLLHTPRAYIDSLTIKNLETNHRVTLCPDDTKTLLANQPKLLTTENCPNTEHNAVST*
>TRINITY_DN42179_c0_g2::TRINITY_DN42179_c0_g2_i1::g.10::m.10 type:complete len:227 gc:universal TRINITY_DN42179_c0_g2_i1:903-1583(+)
MFLRSNPKEGTRMTLNDTTNLAASDFKATRKTKFITHGWKSSAMSTGLLNMKEAFLTHGD
YNVILVDWEPLAASTFYLGPMQNTVRVGTDAANFIDFLVSETGLKTDDIHFIGHSLGAHV
AGNAGSATTSGKLSRVTGLDPALPGFHVLASEKTRLDPTDAVFVDVIHSCGGVLGFLQPV
GKADFYPNAGTAIQPGCCCVPEIMGKVCSVISTNCYNRHLIFFNLF*
>TRINITY_DN42179_c0_g2::TRINITY_DN42179_c0_g2_i3::g.11::m.11 type:3prime_partial len:234 gc:universal TRINITY_DN42179_c0_g2_i3:903-1601(+)
MFLRSNPKEGTRMTLNDTTNLAASDFKATRKTKFITHGWKSSAMSTGLLNMKEAFLTHGD
YNVILVDWEPLAASTFYLGPMQNTVRVGTDAANFIDFLVSETGLKTDDIHFIGHSLGAHV
AGNAGSATTSGKLSRVTGLDPALPGFHVLASEKTRLDPTDAVFVDVIHSCGGVLGFLQPV
GKADFYPNAGTAIQPGCCCVPEIMEACSHGRSYVYFTESINSKTGLLARKCDS
>TRINITY_DN42179_c0_g2::TRINITY_DN42179_c0_g2_i4::g.12::m.12 type:complete len:154 gc:universal TRINITY_DN42179_c0_g2_i4:903-1364(+)
MFLRSNPKEGTRMTLNDTTNLAASDFKATRKTKFITHGWKSSAMSTGLLNMKEAFLTHGD
YNVILVDWEPLAASTFYLGPMQNTVRVGTDAANFIDFLVSETGLKTDDIHFIGILLCINN
TIIHNRNLPFICKVIPSGHTLLGMLVVRRPPES*
>TRINITY_DN42179_c0_g2::TRINITY_DN42179_c0_g2_i5::g.13::m.13 type:complete len:228 gc:universal TRINITY_DN42179_c0_g2_i5:575-1258(+)
MLSSLVLKQIFVLVILRYFVYSQQWESGLRQKYDGYGEDWIFMPDGNGQPQVAVFKIQDN
EKRGLLDGSEIAYIIYTRSNPKEGTRMTLNDTTNLAASDFKATRKTKFITHGWKSSAMST
GLLNMKEAFLTHGDYNVILVDWEPLAASTFYLGPMQNTVRVGTDAANFIDFLVSETGLKT
DDIHFIGILLCINNTIIHNRNLPFICKVIPSGHTLLGMLVVRRPPES*
>TRINITY_DN42179_c0_g2::TRINITY_DN42179_c0_g2_i6::g.14::m.14 type:3prime_partial len:308 gc:universal TRINITY_DN42179_c0_g2_i6:575-1495(+)
MLSSLVLKQIFVLVILRYFVYSQQWESGLRQKYDGYGEDWIFMPDGNGQPQVAVFKIQDN
EKRGLLDGSEIAYIIYTRSNPKEGTRMTLNDTTNLAASDFKATRKTKFITHGWKSSAMST
GLLNMKEAFLTHGDYNVILVDWEPLAASTFYLGPMQNTVRVGTDAANFIDFLVSETGLKT
DDIHFIGHSLGAHVAGNAGSATTSGKLSRVTGLDPALPGFHVLASEKTRLDPTDAVFVDV
IHSCGGVLGFLQPVGKADFYPNAGTAIQPGCCCVPEIMEACSHGRSYVYFTESINSKTGL
LARKCDS
>TRINITY_DN42179_c0_g2::TRINITY_DN42179_c0_g2_i7::g.15::m.15 type:complete len:301 gc:universal TRINITY_DN42179_c0_g2_i7:575-1477(+)
MLSSLVLKQIFVLVILRYFVYSQQWESGLRQKYDGYGEDWIFMPDGNGQPQVAVFKIQDN
EKRGLLDGSEIAYIIYTRSNPKEGTRMTLNDTTNLAASDFKATRKTKFITHGWKSSAMST
GLLNMKEAFLTHGDYNVILVDWEPLAASTFYLGPMQNTVRVGTDAANFIDFLVSETGLKT
DDIHFIGHSLGAHVAGNAGSATTSGKLSRVTGLDPALPGFHVLASEKTRLDPTDAVFVDV
IHSCGGVLGFLQPVGKADFYPNAGTAIQPGCCCVPEIMGKVCSVISTNCYNRHLIFFNLF
*
>TRINITY_DN42179_c0_g2::TRINITY_DN42179_c0_g2_i11::g.16::m.16 type:complete len:227 gc:universal TRINITY_DN42179_c0_g2_i11:171-851(+)
MFLRSNPKEGTRMTLNDTTNLAASDFKATRKTKFITHGWKSSAMSTGLLNMKEAFLTHGD
YNVILVDWEPLAASTFYLGPMQNTVRVGTDAANFIDFLVSETGLKTDDIHFIGHSLGAHV
AGNAGSATTSGKLSRVTGLDPALPGFHVLASEKTRLDPTDAVFVDVIHSCGGVLGFLQPV
GKADFYPNAGTAIQPGCCCVPEIMGKVCSVISTNCYNRHLIFFNLF*
>TRINITY_DN39348_c0_g1::TRINITY_DN39348_c0_g1_i2::g.17::m.17 type:5prime_partial len:311 gc:universal TRINITY_DN39348_c0_g1_i2:1-933(+)
ENDITMSAVATFFIFLFLNVPFNTAELLGNRPSIQNFQDRHPEEGILEALLNPTSIISND
PAIGNIFELEFKAEDISYELYTKDNKEQSVSLRVGDATRLKESPFNPAWPTKIIIHGWTD
NGNAFWLHDIRRNYLSVGDYNVICIDWSTGSSKEYLTSVKLTHQVGEYVAAFIEFLRSET
EVSFDDIHILGHSLGAHIAGYIGNYMSKKLGRITGLDPAGPAFETPYFKDTEERLDATDA
NFVDVIHTCAGSLGFLRPIGHVDFYPNGGTFRQPGCPVFSSRTMSTLNFLQYYVHEDIDL
PCIFRNLQSQ*
>TRINITY_DN39348_c0_g1::TRINITY_DN39348_c0_g1_i3::g.19::m.19 type:5prime_partial len:165 gc:universal TRINITY_DN39348_c0_g1_i3:1-495(+)
ENDITMSAVATFFIFLFLSNRPSIQNFQDRHPEEGILEALLNPTSIISNDPAIGNIFELE
FKAEDISYELYTKDNKEQSVSLRVGDATRLKESPFNPAWPTKIIIHGWTDNGNAFWLHDI
RRNYLSVGDYNVICIDWSTGSSKEYLTSVKLTHQVSDETIDIII*
>TRINITY_DN39348_c0_g1::TRINITY_DN39348_c0_g1_i3::g.20::m.20 type:complete len:151 gc:universal TRINITY_DN39348_c0_g1_i3:878-1330(+)
MSKKLGRITGLDPAGPAFETPYFKDTEERLDATDANFVDVIHTCAGSLGFLRPIGHVDFY
PNGGTFRQPGCPVFSSQTCSHNRAYQFFAESIVHPDSFVAVQCSSWMDFQLNKCDNNNFV
VMGEFVNTDAQGIYYLQTNAQAPFGKGKIK*
>TRINITY_DN39348_c0_g1::TRINITY_DN39348_c0_g1_i4::g.21::m.21 type:5prime_partial len:356 gc:universal TRINITY_DN39348_c0_g1_i4:1-1068(+)
ENDITMSAVATFFIFLFLNVPFNTAELLGNRPSIQNFQDRHPEEGILEALLNPTSIISND
PAIGNIFELEFKAEDISYELYTKDNKEQSVSLRVGDATRLKESPFNPAWPTKIIIHGWTD
NGNAFWLHDIRRNYLSVGDYNVICIDWSTGSSKEYLTSVKLTHQVGEYVAAFIEFLRSET
EVSFDDIHILGHSLGAHIAGYIGNYMSKKLGRITGLDPAGPAFETPYFKDTEERLDATDA
NFVDVIHTCAGSLGFLRPIGHVDFYPNGGTFRQPGCPVFSSQTCSHNRAYQFFAESIVHP
DSFVAVQCSSWMDFQLNKCDNNNFVVMGEFVNTDAQGIYYLQTNAQAPFGKGKIK*
>TRINITY_DN39348_c0_g1::TRINITY_DN39348_c0_g1_i5::g.22::m.22 type:5prime_partial len:301 gc:universal TRINITY_DN39348_c0_g1_i5:1-903(+)
ENDITMSAVATFFIFLFLSNRPSIQNFQDRHPEEGILEALLNPTSIISNDPAIGNIFELE
FKAEDISYELYTKDNKEQSVSLRVGDATRLKESPFNPAWPTKIIIHGWTDNGNAFWLHDI
RRNYLSVGDYNVICIDWSTGSSKEYLTSVKLTHQVGEYVAAFIEFLRSETEVSFDDIHIL
GHSLGAHIAGYIGNYMSKKLGRITGLDPAGPAFETPYFKDTEERLDATDANFVDVIHTCA
GSLGFLRPIGHVDFYPNGGTFRQPGCPVFSSRTMSTLNFLQYYVHEDIDLPCIFRNLQSQ
*
>TRINITY_DN39348_c0_g1::TRINITY_DN39348_c0_g1_i6::g.24::m.24 type:5prime_partial len:356 gc:universal TRINITY_DN39348_c0_g1_i6:1-1068(+)
ENDITMSAVATFFIFLFLNVPFNTAELLGNRPSIQNFQDRHPEEGILEALLNPTSIISND
PAIGNIFELEFKAEDISYELYTKDNKEQSVSLRVGDATRLKESPFNPAWPTKIIIHGWTD
NGNAFWLHDIRRNYLSVGDYNVICIDWSTGSSKEYLTSVKLTHQVGEYVAAFIEFLRSET
EVSFDDIHILGHSLGAHIAGYIGNYMSKKLGRITGLDPAGPAFETPYFKDTEERLDATDA
NFVDVIHTCAGSLGFLRPIGHVDFYPNGGTFRQPGCPVFSSQTCSHNRAYQFFAESIVHP
DSFVAVQCSSWMDFQLNKCDNNNFVVMGEFVNTDAQGIYYLQTNAQAPFGKGKIK*
>TRINITY_DN39348_c0_g1::TRINITY_DN39348_c0_g1_i7::g.26::m.26 type:5prime_partial len:311 gc:universal TRINITY_DN39348_c0_g1_i7:1-933(+)
ENDITMSAVATFFIFLFLNVPFNTAELLGNRPSIQNFQDRHPEEGILEALLNPTSIISND
PAIGNIFELEFKAEDISYELYTKDNKEQSVSLRVGDATRLKESPFNPAWPTKIIIHGWTD
NGNAFWLHDIRRNYLSVGDYNVICIDWSTGSSKEYLTSVKLTHQVGEYVAAFIEFLRSET
EVSFDDIHILGHSLGAHIAGYIGNYMSKKLGRITGLDPAGPAFETPYFKDTEERLDATDA
NFVDVIHTCAGSLGFLRPIGHVDFYPNGGTFRQPGCPVFSSRTMSTLNFLQYYVHEDIDL
PCIFRNLQSQ*
>TRINITY_DN39348_c0_g1::TRINITY_DN39348_c0_g1_i8::g.28::m.28 type:5prime_partial len:301 gc:universal TRINITY_DN39348_c0_g1_i8:1-903(+)
ENDITMSAVATFFIFLFLSNRPSIQNFQDRHPEEGILEALLNPTSIISNDPAIGNIFELE
FKAEDISYELYTKDNKEQSVSLRVGDATRLKESPFNPAWPTKIIIHGWTDNGNAFWLHDI
RRNYLSVGDYNVICIDWSTGSSKEYLTSVKLTHQVGEYVAAFIEFLRSETEVSFDDIHIL
GHSLGAHIAGYIGNYMSKKLGRITGLDPAGPAFETPYFKDTEERLDATDANFVDVIHTCA
GSLGFLRPIGHVDFYPNGGTFRQPGCPVFSSRTMSTLNFLQYYVHEDIDLPCIFRNLQSQ
*
>TRINITY_DN39348_c0_g1::TRINITY_DN39348_c0_g1_i9::g.30::m.30 type:5prime_partial len:175 gc:universal TRINITY_DN39348_c0_g1_i9:1-525(+)
ENDITMSAVATFFIFLFLNVPFNTAELLGNRPSIQNFQDRHPEEGILEALLNPTSIISND
PAIGNIFELEFKAEDISYELYTKDNKEQSVSLRVGDATRLKESPFNPAWPTKIIIHGWTD
NGNAFWLHDIRRNYLSVGDYNVICIDWSTGSSKEYLTSVKLTHQVSDETIDIII*
>TRINITY_DN39348_c0_g1::TRINITY_DN39348_c0_g1_i9::g.32::m.32 type:complete len:106 gc:universal TRINITY_DN39348_c0_g1_i9:908-1225(+)
MSKKLGRITGLDPAGPAFETPYFKDTEERLDATDANFVDVIHTCAGSLGFLRPIGHVDFY
PNGGTFRQPGCPVFSSRTMSTLNFLQYYVHEDIDLPCIFRNLQSQ*
>TRINITY_DN39348_c0_g1::TRINITY_DN39348_c0_g1_i10::g.33::m.33 type:5prime_partial len:175 gc:universal TRINITY_DN39348_c0_g1_i10:1-525(+)
ENDITMSAVATFFIFLFLNVPFNTAELLGNRPSIQNFQDRHPEEGILEALLNPTSIISND
PAIGNIFELEFKAEDISYELYTKDNKEQSVSLRVGDATRLKESPFNPAWPTKIIIHGWTD
NGNAFWLHDIRRNYLSVGDYNVICIDWSTGSSKEYLTSVKLTHQVSDETIDIII*
>TRINITY_DN39348_c0_g1::TRINITY_DN39348_c0_g1_i10::g.35::m.35 type:complete len:151 gc:universal TRINITY_DN39348_c0_g1_i10:908-1360(+)
MSKKLGRITGLDPAGPAFETPYFKDTEERLDATDANFVDVIHTCAGSLGFLRPIGHVDFY
PNGGTFRQPGCPVFSSQTCSHNRAYQFFAESIVHPDSFVAVQCSSWMDFQLNKCDNNNFV
VMGEFVNTDAQGIYYLQTNAQAPFGKGKIK*
>TRINITY_DN39348_c0_g1::TRINITY_DN39348_c0_g1_i11::g.36::m.36 type:5prime_partial len:356 gc:universal TRINITY_DN39348_c0_g1_i11:1-1068(+)
ENDITMSAVATFFIFLFLNVPFNTAELLGNRPSIQNFQDRHPEEGILEALLNPTSIISND
PAIGNIFELEFKAEDISYELYTKDNKEQSVSLRVGDATRLKESPFNPAWPTKIIIHGWTD
NGNAFWLHDIRRNYLSVGDYNVICIDWSTGSSKEYLTSVKLTHQVGEYVAAFIEFLRSET
EVSFDDIHILGHSLGAHIAGYIGNYMSKKLGRITGLDPAGPAFETPYFKDTEERLDATDA
NFVDVIHTCAGSLGFLRPIGHVDFYPNGGTFRQPGCPVFSSQTCSHNRAYQFFAESIVHP
DSFVAVQCSSWMDFQLNKCDNNNFVVMGEFVNTDAQGIYYLQTNAQAPFGKGKIK*
>TRINITY_DN39348_c0_g1::TRINITY_DN39348_c0_g1_i13::g.38::m.38 type:5prime_partial len:311 gc:universal TRINITY_DN39348_c0_g1_i13:1-933(+)
ENDITMSAVATFFIFLFLNVPFNTAELLGNRPSIQNFQDRHPEEGILEALLNPTSIISND
PAIGNIFELEFKAEDISYELYTKDNKEQSVSLRVGDATRLKESPFNPAWPTKIIIHGWTD
NGNAFWLHDIRRNYLSVGDYNVICIDWSTGSSKEYLTSVKLTHQVGEYVAAFIEFLRSET
EVSFDDIHILGHSLGAHIAGYIGNYMSKKLGRITGLDPAGPAFETPYFKDTEERLDATDA
NFVDVIHTCAGSLGFLRPIGHVDFYPNGGTFRQPGCPVFSSRTMSTLNFLQYYVHEDIDL
PCIFRNLQSQ*
>TRINITY_DN39348_c0_g1::TRINITY_DN39348_c0_g1_i14::g.40::m.40 type:5prime_partial len:346 gc:universal TRINITY_DN39348_c0_g1_i14:1-1038(+)
ENDITMSAVATFFIFLFLSNRPSIQNFQDRHPEEGILEALLNPTSIISNDPAIGNIFELE
FKAEDISYELYTKDNKEQSVSLRVGDATRLKESPFNPAWPTKIIIHGWTDNGNAFWLHDI
RRNYLSVGDYNVICIDWSTGSSKEYLTSVKLTHQVGEYVAAFIEFLRSETEVSFDDIHIL
GHSLGAHIAGYIGNYMSKKLGRITGLDPAGPAFETPYFKDTEERLDATDANFVDVIHTCA
GSLGFLRPIGHVDFYPNGGTFRQPGCPVFSSQTCSHNRAYQFFAESIVHPDSFVAVQCSS
WMDFQLNKCDNNNFVVMGEFVNTDAQGIYYLQTNAQAPFGKGKIK*
>TRINITY_DN39348_c0_g1::TRINITY_DN39348_c0_g1_i15::g.41::m.41 type:5prime_partial len:346 gc:universal TRINITY_DN39348_c0_g1_i15:1-1038(+)
ENDITMSAVATFFIFLFLSNRPSIQNFQDRHPEEGILEALLNPTSIISNDPAIGNIFELE
FKAEDISYELYTKDNKEQSVSLRVGDATRLKESPFNPAWPTKIIIHGWTDNGNAFWLHDI
RRNYLSVGDYNVICIDWSTGSSKEYLTSVKLTHQVGEYVAAFIEFLRSETEVSFDDIHIL
GHSLGAHIAGYIGNYMSKKLGRITGLDPAGPAFETPYFKDTEERLDATDANFVDVIHTCA
GSLGFLRPIGHVDFYPNGGTFRQPGCPVFSSQTCSHNRAYQFFAESIVHPDSFVAVQCSS
WMDFQLNKCDNNNFVVMGEFVNTDAQGIYYLQTNAQAPFGKGKIK*
>TRINITY_DN39348_c0_g1::TRINITY_DN39348_c0_g1_i16::g.43::m.43 type:5prime_partial len:346 gc:universal TRINITY_DN39348_c0_g1_i16:1-1038(+)
ENDITMSAVATFFIFLFLSNRPSIQNFQDRHPEEGILEALLNPTSIISNDPAIGNIFELE
FKAEDISYELYTKDNKEQSVSLRVGDATRLKESPFNPAWPTKIIIHGWTDNGNAFWLHDI
RRNYLSVGDYNVICIDWSTGSSKEYLTSVKLTHQVGEYVAAFIEFLRSETEVSFDDIHIL
GHSLGAHIAGYIGNYMSKKLGRITGLDPAGPAFETPYFKDTEERLDATDANFVDVIHTCA
GSLGFLRPIGHVDFYPNGGTFRQPGCPVFSSQTCSHNRAYQFFAESIVHPDSFVAVQCSS
WMDFQLNKCDNNNFVVMGEFVNTDAQGIYYLQTNAQAPFGKGKIK*
>TRINITY_DN39348_c0_g1::TRINITY_DN39348_c0_g1_i17::g.45::m.45 type:5prime_partial len:175 gc:universal TRINITY_DN39348_c0_g1_i17:1-525(+)
ENDITMSAVATFFIFLFLNVPFNTAELLGNRPSIQNFQDRHPEEGILEALLNPTSIISND
PAIGNIFELEFKAEDISYELYTKDNKEQSVSLRVGDATRLKESPFNPAWPTKIIIHGWTD
NGNAFWLHDIRRNYLSVGDYNVICIDWSTGSSKEYLTSVKLTHQVSDETIDIII*
>TRINITY_DN39348_c0_g1::TRINITY_DN39348_c0_g1_i17::g.47::m.47 type:complete len:151 gc:universal TRINITY_DN39348_c0_g1_i17:908-1360(+)
MSKKLGRITGLDPAGPAFETPYFKDTEERLDATDANFVDVIHTCAGSLGFLRPIGHVDFY
PNGGTFRQPGCPVFSSQTCSHNRAYQFFAESIVHPDSFVAVQCSSWMDFQLNKCDNNNFV
VMGEFVNTDAQGIYYLQTNAQAPFGKGKIK*
>TRINITY_DN91928_c0_g1::TRINITY_DN91928_c0_g1_i1::g.48::m.48 type:5prime_partial len:197 gc:universal TRINITY_DN91928_c0_g1_i1:736-146(-)
SRRVVLVGRFVTTMINFLVKHGMDSSQTKLVGHSLGAHVVGIAARNADSDIGYVVGLDPA
LPGFNLAGPGSRISSGDAQYVEIIHTNGGLLGFLQAIGDVDFFPNGGERQLGCLLDPAGA
CSHARSFRFFAESINSEIGFYARSCSSYLRFTLGLCKGAPTSIMGGHKPLFSAQGNYYLM
TNPSSPFANGPLAMRR*
>TRINITY_DN42913_c2_g1::TRINITY_DN42913_c2_g1_i2::g.49::m.49 type:5prime_partial len:251 gc:universal TRINITY_DN42913_c2_g1_i2:2-754(+)
DDLASALIKNGRIIFSTDWSNASCYNDPKVINLLEYPAAVWNTREVGEYLARYVKSLIEE
CEVSLENITLMGHSLGAHISSFAAKNLSNLGYGKVPLLIGTDPAAPLFQLQNRNHRFDKS
DAKRVVAVHTSFLGLQKSLGDLDLWFNNGINQPACGGLIEGTLAVNCSHNVAIVYTIILW
SDVCVYLGRPIPPKPNLIPNLWPGCSSNIKNCVIVDKTIFDSDSTLIGDYCVSVLSKYPY
CTKNDFNCQT*
>TRINITY_DN42913_c2_g1::TRINITY_DN42913_c2_g1_i3::g.50::m.50 type:5prime_partial len:249 gc:universal TRINITY_DN42913_c2_g1_i3:2-748(+)
DDLASALIKNGRIIFSTDWSNASCYNDPKVINLLEYPAAVWNTREVGEYLARYVKSLIEE
CEVSLENITLMGHSLGAHISSFAAKNLSNLGYGKVPLLIGTDPAAPLFQLQNRNHRFDKS
DAKRVVAVHTSFLGLQKSLGDLDLWFNNGINQPACGGLIEGTLAVNCSHNVAIVYTIILW
SDVCVYLGRPIPPKPNLIPNLWPGCSSNNCVTVDKTIFNKNSTLRGDYCVPVSSEYPYCI
KKDSNCQT*
>TRINITY_DN42913_c2_g1::TRINITY_DN42913_c2_g1_i4::g.51::m.51 type:5prime_partial len:249 gc:universal TRINITY_DN42913_c2_g1_i4:2-748(+)
DDLASALIKNGRIIFSTDWSNASCYNDPKVINLLEYPAAVWNTREVGEYLARYVKSLIEE
CEVSLENITLMGHSLGAHISSFAAKNLSNLGYGKVPLLIGTDPAAPLFQLQNRNHRFDKS
DAKRVVAVHTSFLGLQKSLGDLDLWFNNGINQPACGGLIEGTLAVNCSHNVAIVYTIILW
SDVCVYLGRPIPPKPNLIPNLWPGCSSNNCVTVDKTIFNKNSTLRGDYCVPVSSEYPYCI
KKDSNCQT*
>TRINITY_DN29149_c0_g1::TRINITY_DN29149_c0_g1_i1::g.52::m.52 type:complete len:257 gc:universal TRINITY_DN29149_c0_g1_i1:404-1174(+)
MDGFGLLKPIGHIDFFPNGGKEQPGCTDIKNSVMVSHLKEDVLDKNIACSHLRAFQLYIE
SVRSQHEKCKFIAWPCPQGGISYAKGTCFPMESTNWNQEMGYAANHGALGIYYLATRGES
PFCGQPVRASVMTSEDVLKTSGILFFKIFLTNSTTLFKITCTLPKQTNEQMMFYNIAAVD
FDALTANTTSITGVISYQHTANKTEEDTDPVSDVILFNKLALEDRKGHRWEYCRTNTAIN
SHEMHVELKNERCTSF*
>TRINITY_DN29149_c0_g1::TRINITY_DN29149_c0_g1_i3::g.53::m.53 type:complete len:482 gc:universal TRINITY_DN29149_c0_g1_i3:236-1681(+)
MLRRIAISREEKTKVCYDLLGCFADPPPHLSIKRPPEHPNVIQTRFFLYTRKDRQNPEPL
QYGDDLKSIIHSRFNISKPLRVLIHGFKGSGSDVGAILGINFLLDTEDANVIILDWTKGA
GTTYGAAVANSELVGRQLALVLLDTINLGIDPADIHVIGFSLGAHVAGCASEVLKRKSLL
LGRITGLDPASPFFRHHLFREKSRKLDATDARLVDVIHTDGSRDFMDGFGLLKPIGHIDF
FPNGGKEQPGCTDIKNSVMVSHLKEDVLDKNIACSHLRAFQLYIESVRSQHEKCKFIAWP
CPQGGISYAKGTCFPMESTNWNQEMGYAANHGALGIYYLATRGESPFCGQPVRASVMTSE
DVLKTSGILFFKIFLTNSTTLFKITCTLPKQTNEQMMFYNIAAVDFDALTANTTSITGVI
SYQHTANKTEEDTDPVSDVILFNKLALEDRKGHRWEYCRTNTAINSHEMHVELKNERCTS
F*
>TRINITY_DN42675_c1_g3::TRINITY_DN42675_c1_g3_i1::g.54::m.54 type:complete len:204 gc:universal TRINITY_DN42675_c1_g3_i1:988-377(-)
MTNFHFIKVITLISSAYLNVSDYNIIVIDWREAAKHLYWKSAKSVPLVSQRVASLIDFLE
NNAGLDPDKTMVIGNSLGAHVASLGARFATSKIAEVVALDPAGPAFKSKGPGKRVDKSDA
VLVQVIHTCARFMGMKSAIGASDFYPNGGEEQPGCGPIRWISDIIAIRCAHGRAFRYYVE
SITNPIGFRAGNVYMGGPSLDRK*
>TRINITY_DN42675_c1_g3::TRINITY_DN42675_c1_g3_i2::g.56::m.56 type:complete len:134 gc:universal TRINITY_DN42675_c1_g3_i2:919-518(-)
MVIGNSLGAHVASLGARFATSKIAEVVALDPAGPAFKSKGPGKRVDKSDAVLVQVIHTCA
RFMGMKSAIGASDFYPNGGEEQPGCGPIRWISDIIAIRCAHGRAFRYYVESITNPIGFRA
GNVYMGGPSLDRK*
>TRINITY_DN42675_c1_g3::TRINITY_DN42675_c1_g3_i3::g.58::m.58 type:5prime_partial len:229 gc:universal TRINITY_DN42675_c1_g3_i3:966-280(-)
AYLNVSDYNIIVIDWREAAKHLYWKSAKSVPLVSQRVASLIDFLENNAGLDPDKTMVIGN
SLGAHVASLGARFATSKIAEVVGKSKSFQFFNYFKSKPKQVFPAALDPAGPAFKSKGPGK
RVDKSDAVLVQVIHTCARFMGMKSAIGASDFYPNGGEEQPGCGPIRWISDIIAIRCAHGR
AFRYYVESITNPIGFRAGNVYMGGPSLDRNARGEYTLKTAKKSPFALG*
>TRINITY_DN42675_c1_g3::TRINITY_DN42675_c1_g3_i5::g.59::m.59 type:complete len:134 gc:universal TRINITY_DN42675_c1_g3_i5:919-518(-)
MVIGNSLGAHVASLGARFATSKIAEVVALDPAGPAFKSKGPGKRVDKSDAVLVQVIHTCA
RFMGMKSAIGASDFYPNGGEEQPGCGPIRWISDIIAIRCAHGRAFRYYVESITNPIGFRA
GNVYMGGPSLDRK*
>TRINITY_DN42675_c1_g3::TRINITY_DN42675_c1_g3_i6::g.62::m.62 type:complete len:134 gc:universal TRINITY_DN42675_c1_g3_i6:919-518(-)
MVIGNSLGAHVASLGARFATSKIAEVVALDPAGPAFKSKGPGKRVDKSDAVLVQVIHTCA
RFMGMKSAIGASDFYPNGGEEQPGCGPIRWISDIIAIRCAHGRAFRYYVESITNPIGFRA
GNVYMGGPSLDRK*
>TRINITY_DN42675_c1_g3::TRINITY_DN42675_c1_g3_i9::g.66::m.66 type:complete len:134 gc:universal TRINITY_DN42675_c1_g3_i9:919-518(-)
MVIGNSLGAHVASLGARFATSKIAEVVALDPAGPAFKSKGPGKRVDKSDAVLVQVIHTCA
RFMGMKSAIGASDFYPNGGEEQPGCGPIRWISDIIAIRCAHGRAFRYYVESITNPIGFRA
GNVYMGGPSLDRK*
>TRINITY_DN42675_c1_g3::TRINITY_DN42675_c1_g3_i11::g.68::m.68 type:5prime_partial len:234 gc:universal TRINITY_DN42675_c1_g3_i11:1078-377(-)
IGQQLFIDDLDTVKKSFWNPAHPTRLVTHGWKGDGEGNPCTHIRNAYLNVSDYNIIVIDW
REAAKHLYWKSAKSVPLVSQRVASLIDFLENNAGLDPDKTMVIGNSLGAHVASLGARFAT
SKIAEVVALDPAGPAFKSKGPGKRVDKSDAVLVQVIHTCARFMGMKSAIGASDFYPNGGE
EQPGCGPIRWISDIIAIRCAHGRAFRYYVESITNPIGFRAGNVYMGGPSLDRK*
>TRINITY_DN39575_c0_g2::TRINITY_DN39575_c0_g2_i2::g.70::m.70 type:complete len:313 gc:universal TRINITY_DN39575_c0_g2_i2:1122-184(-)
MMDMSKKIIGSDSCIFGVESMSILMYNSSSTAKNISQTEEICQSIGLKKNVVILIHGFQS
KGDAKIFKELAKPCVEKGYTVFAMDWSQGACTHGVPIVRLAEYPSAVNNTREIGERIANF
IHLLTNKCEISLKDIIFIGHSLGAHVAGFAAKSIYNSTGEKVSRIIAADPARPMFSDNNC
TERLCKTDATCVKVVHTTSSLGNPDCMGDLDLYCNNGDAMMQPGCMIDVACSHTRSVKYI
SKMISGCGFPGVSIKRQLKMLERKPAYPNSSTTDCIFINENILDENCSITGSYYVFVEKD
PFCTQNTFNCKQ*
>TRINITY_DN39575_c0_g2::TRINITY_DN39575_c0_g2_i3::g.71::m.71 type:complete len:338 gc:universal TRINITY_DN39575_c0_g2_i3:1197-184(-)
MKSVVTILAIFLIRCAYLRAEPEPSMMDMSKKIIGSDSCIFGVESMSILMYNSSSTAKNI
SQTEEICQSIGLKKNVVILIHGFQSKGDAKIFKELAKPCVEKGYTVFAMDWSQGACTHGV
PIVRLAEYPSAVNNTREIGERIANFIHLLTNKCEISLKDIIFIGHSLGAHVAGFAAKSIY
NSTGEKVSRIIAADPARPMFSDNNCTERLCKTDATCVKVVHTTSSLGNPDCMGDLDLYCN
NGDAMMQPGCMIDVACSHTRSVKYISKMISGCGFPGVSIKRQLKMLERKPAYPNSSTTDC
IFINENILDENCSITGSYYVFVEKDPFCTQNTFNCKQ*
>TRINITY_DN39575_c0_g2::TRINITY_DN39575_c0_g2_i4::g.72::m.72 type:complete len:230 gc:universal TRINITY_DN39575_c0_g2_i4:873-184(-)
MDWSQGACTHGVPIVRLAEYPSAVNNTREIGERIANFIHLLTNKCEISLKDIIFIGHSLG
AHVAGFAAKSIYNSTGEKVSRIIAADPARPMFSDNNCTERLCKTDATCVKVVHTTSSLGN
PDCMGDLDLYCNNGDAMMQPGCMIDVACSHTRSVKYISKMISGCGFPGVSIKRQLKMLER
KPAYPNSSTTDCIFINENILDENCSITGSYYVFVEKDPFCTQNTFNCKQ*
>TRINITY_DN39575_c0_g2::TRINITY_DN39575_c0_g2_i6::g.73::m.73 type:complete len:140 gc:universal TRINITY_DN39575_c0_g2_i6:603-184(-)
MFSDNNCTERLCKTDATCVKVVHTTSSLGNPDCMGDLDLYCNNGDAMMQPGCMIDVACSH
TRSVKYISKMISGCGFPGVSIKRQLKMLERKPAYPNSSTTDCIFINENILDENCSITGSY
YVFVEKDPFCTQNTFNCKQ*
>TRINITY_DN39575_c0_g2::TRINITY_DN39575_c0_g2_i7::g.74::m.74 type:complete len:230 gc:universal TRINITY_DN39575_c0_g2_i7:873-184(-)
MDWSQGACTHGVPIVRLAEYPSAVNNTREIGERIANFIHLLTNKCEISLKDIIFIGHSLG
AHVAGFAAKSIYNSTGEKVSRIIAADPARPMFSDNNCTERLCKTDATCVKVVHTTSSLGN
PDCMGDLDLYCNNGDAMMQPGCMIDVACSHTRSVKYISKMISGCGFPGVSIKRQLKMLER
KPAYPNSSTTDCIFINENILDENCSITGSYYVFVEKDPFCTQNTFNCKQ*
>TRINITY_DN39575_c0_g2::TRINITY_DN39575_c0_g2_i8::g.75::m.75 type:complete len:140 gc:universal TRINITY_DN39575_c0_g2_i8:603-184(-)
MFSDNNCTERLCKTDATCVKVVHTTSSLGNPDCMGDLDLYCNNGDAMMQPGCMIDVACSH
TRSVKYISKMISGCGFPGVSIKRQLKMLERKPAYPNSSTTDCIFINENILDENCSITGSY
YVFVEKDPFCTQNTFNCKQ*
>TRINITY_DN39575_c0_g2::TRINITY_DN39575_c0_g2_i8::g.76::m.76 type:complete len:123 gc:universal TRINITY_DN39575_c0_g2_i8:1317-949(-)
MMDMSKKIIGSDSCIFGVESMSILMYNSSSTAKNISQTEEICQSIGLKKNVVILIHGFQS
KGDAKIFKELAKPCVEKGYTVFAMDWSQGACTHGVPIVRLAEYPSAVNNTREIGERIAYV
LL*
>TRINITY_DN39575_c0_g2::TRINITY_DN39575_c0_g2_i9::g.77::m.77 type:complete len:230 gc:universal TRINITY_DN39575_c0_g2_i9:873-184(-)
MDWSQGACTHGVPIVRLAEYPSAVNNTREIGERIANFIHLLTNKCEISLKDIIFIGHSLG
AHVAGFAAKSIYNSTGEKVSRIIAADPARPMFSDNNCTERLCKTDATCVKVVHTTSSLGN
PDCMGDLDLYCNNGDAMMQPGCMIDVACSHTRSVKYISKMISGCGFPGVSIKRQLKMLER
KPAYPNSSTTDCIFINENILDENCSITGSYYVFVEKDPFCTQNTFNCKQ*
>TRINITY_DN39575_c0_g2::TRINITY_DN39575_c0_g2_i10::g.78::m.78 type:complete len:230 gc:universal TRINITY_DN39575_c0_g2_i10:873-184(-)
MDWSQGACTHGVPIVRLAEYPSAVNNTREIGERIANFIHLLTNKCEISLKDIIFIGHSLG
AHVAGFAAKSIYNSTGEKVSRIIAADPARPMFSDNNCTERLCKTDATCVKVVHTTSSLGN
PDCMGDLDLYCNNGDAMMQPGCMIDVACSHTRSVKYISKMISGCGFPGVSIKRQLKMLER
KPAYPNSSTTDCIFINENILDENCSITGSYYVFVEKDPFCTQNTFNCKQ*
>TRINITY_DN39575_c0_g2::TRINITY_DN39575_c0_g2_i10::g.79::m.79 type:complete len:110 gc:universal TRINITY_DN39575_c0_g2_i10:1351-1022(-)
MKSVVTILAIFLIRCAYLRAEPEPSMMDMSKKIIGSDSCIFGVESMSILMYNSSSTAKNI
SQTEEICQSIGLKKNVVILIHGFQSKGDAKIFKELAKPCVEVDITYSHE*
>TRINITY_DN39575_c0_g2::TRINITY_DN39575_c0_g2_i11::g.80::m.80 type:complete len:148 gc:universal TRINITY_DN39575_c0_g2_i11:1392-949(-)
MKSVVTILAIFLIRCAYLRAEPEPSMMDMSKKIIGSDSCIFGVESMSILMYNSSSTAKNI
SQTEEICQSIGLKKNVVILIHGFQSKGDAKIFKELAKPCVEKGYTVFAMDWSQGACTHGV
PIVRLAEYPSAVNNTREIGERIAYVLL*
>TRINITY_DN39575_c0_g2::TRINITY_DN39575_c0_g2_i11::g.81::m.81 type:complete len:140 gc:universal TRINITY_DN39575_c0_g2_i11:603-184(-)
MFSDNNCTERLCKTDATCVKVVHTTSSLGNPDCMGDLDLYCNNGDAMMQPGCMIDVACSH
TRSVKYISKMISGCGFPGVSIKRQLKMLERKPAYPNSSTTDCIFINENILDENCSITGSY
YVFVEKDPFCTQNTFNCKQ*
>TRINITY_DN39575_c0_g2::TRINITY_DN39575_c0_g2_i12::g.82::m.82 type:complete len:140 gc:universal TRINITY_DN39575_c0_g2_i12:603-184(-)
MFSDNNCTERLCKTDATCVKVVHTTSSLGNPDCMGDLDLYCNNGDAMMQPGCMIDVACSH
TRSVKYISKMISGCGFPGVSIKRQLKMLERKPAYPNSSTTDCIFINENILDENCSITGSY
YVFVEKDPFCTQNTFNCKQ*
>TRINITY_DN39575_c0_g2::TRINITY_DN39575_c0_g2_i12::g.83::m.83 type:complete len:123 gc:universal TRINITY_DN39575_c0_g2_i12:1317-949(-)
MMDMSKKIIGSDSCIFGVESMSILMYNSSSTAKNISQTEEICQSIGLKKNVVILIHGFQS
KGDAKIFKELAKPCVEKGYTVFAMDWSQGACTHGVPIVRLAEYPSAVNNTREIGERIAYV
LL*
>TRINITY_DN39575_c0_g2::TRINITY_DN39575_c0_g2_i13::g.84::m.84 type:complete len:230 gc:universal TRINITY_DN39575_c0_g2_i13:873-184(-)
MDWSQGACTHGVPIVRLAEYPSAVNNTREIGERIANFIHLLTNKCEISLKDIIFIGHSLG
AHVAGFAAKSIYNSTGEKVSRIIAADPARPMFSDNNCTERLCKTDATCVKVVHTTSSLGN
PDCMGDLDLYCNNGDAMMQPGCMIDVACSHTRSVKYISKMISGCGFPGVSIKRQLKMLER
KPAYPNSSTTDCIFINENILDENCSITGSYYVFVEKDPFCTQNTFNCKQ*
>TRINITY_DN39575_c0_g2::TRINITY_DN39575_c0_g2_i14::g.85::m.85 type:complete len:313 gc:universal TRINITY_DN39575_c0_g2_i14:1122-184(-)
MMDMSKKIIGSDSCIFGVESMSILMYNSSSTAKNISQTEEICQSIGLKKNVVILIHGFQS
KGDAKIFKELAKPCVEKGYTVFAMDWSQGACTHGVPIVRLAEYPSAVNNTREIGERIANF
IHLLTNKCEISLKDIIFIGHSLGAHVAGFAAKSIYNSTGEKVSRIIAADPARPMFSDNNC
TERLCKTDATCVKVVHTTSSLGNPDCMGDLDLYCNNGDAMMQPGCMIDVACSHTRSVKYI
SKMISGCGFPGVSIKRQLKMLERKPAYPNSSTTDCIFINENILDENCSITGSYYVFVEKD
PFCTQNTFNCKQ*
