# Supplementary material for: Venomix: a simple bioinformatic pipeline for identifying and characterizing toxin gene candidates from transcriptomic data
Source: PeerJ. 2018 Jul 31;6:e5361. doi: 10.7717/peerj.5361 (PMC6074769; doi:10.7717/peerj.5361)
Supplement: Supplemental Information 4 [file peerj-06-5361-s004.gz › FinalOutput_E-20/Phospholipase_A1_19/aligned.fasta]

>J3RZ81
-----MRACPF----LLLLLLPLLLSLGRIAA-------VRDAAGAGPER----------
---RQDDSVS-QVQKLREE-----------------------------PSKVRDLQVKFI
VRTTPDLDDA-DCYITAGQDHLLDDCNFNVSAKTFFVIHGWTMGGMYERWLDTLVSALQ-
-EREKEANVVVVNWL-ALAQ-----------QLYTIAVNNTRVVGKELAGLLDWLEEKKD
FQLKNVHLIGYSLGAHIAGYTG----NYARGIIGRIT----------------------G
LDPAGPMFE----GADPSRRLSPDDADFVDVLHTYTRETLGISIGIQMPVGHIDIYPNGG
--DIQPGCG----LTDILGTLA-LGEIGDLVICE------HERSVHLFVDSLVNK--DKQ
SFAFQCTDSGRFKKGICLS-------CRKN--RCNSIGYNIK------KMRNKRNSKMYL
KTRAGMPFKVFHYQLKIHVFSY-KSLGETEP--SFSVTFYGTSG---DSEPLPLEVSDQI
GLNYTNTF-----LVYTEEDVGDIL----RIKLTWESTTQSWYNFWSQMKNYWSKPDPSS
KELQIRRI---------------RVKSGETQKKAMLAVEFWELKSTCLKMVKVEKHCSRP
L------
>Q06478
--------RL------IMFV----------------------------------------
----GDPSS---SNELD--------------------------RFSVCPFSNDTV--KMI
FLTRENRKHDFYTLDTMNRHNEFKKSII--KRPVVFITHGFTSSATEKNFVAMSEALMH-
---TGDFLIIMVDWR-MAACTDEYPGLKY--MFYKAAVGNTRLVGNFIAMIAKKLVEQYK
VPMTNIRLVGHSLGAHISGFAGK---RVQELKLGKFS-----------------EII--G
LDPAGPSFK----KNDCSERICETDAHYVQILHT------SSNLGTERTLGTVDFYINNG
--SNQPGCRY------IIG-----------ETCS------HTRAVKYFTECIRRE---CC
LIGVPQSK-----NPQPVSK------CTRN--ECVCVGLNA--------KKYPKRGSFYV
PVEAEAPYCNNNGKII--------------------------------------------
------------------------------------------------------------
------------------------------------------------------------
-------
>Q6Q252
-----MNFKY------SILFICFVKVLDNCYA----------------------------
---ADDLTTL-RNGTLDR------------------------GITPDCTFNEKDI--ELH
VYSRDKRNGIILKKEILKNYDLFQKSQI--SHQIAILIHGFLSTGNNENFDAMAKALIE-
---IDNFLVISVDWK-KGACNAFASTNDV--LGYSQAVGNTRHVGKYVADFTKLLVEQYK
VPMSNIRLIGHSLGAHTSGFAGK---EVQRLKLGKYK-----------------EII--G
LDPAGPSFL----TNKCPNRLCETDAEYVQAIHT------SAILGVYYNVGSVDFYVNYG
--KSQPGCS---------E-----------PSCS------HTKAVKYLTECIKRE---CC
LIGTPWKSY--FSTPKPISQ------CKRD--TCVCVGLNA--------QSYPAKGSFYV
PVDKDAPYCHNEGIKL--------------------------------------------
------------------------------------------------------------
------------------------------------------------------------
-------
>P0DMB5
----MMNLKY------LLFFC-LVQALHYCYA----------------------------
---YGDPSL---SNELD--------------------------RFNPCPYSDDTV--KMI
ILTRENKKHDFYTLNTIKNHNEFKKSTI--KHQVVFITHGFTSTATAENFLAMAEALLD-
---KGNYLVILIDWR-VAACTNEMAGVKL--AYYSYAASNTRLVGNYIATVTKMLVQQYN
VPMANIRLVGHSLGAHTSGFAGK---KVQELRLGKYS-----------------EII--G
LDPAGPSFK----SQECSQRICETDANYVQIIHT------SNHLGTLVTLGTVDFYMNNG
--YNQPGCGLP-----IIG-----------ETCS------HTRAVKYFTECIRHE---CC
LIGVPQSK-----NPQPVSK------CTRN--QCVCVGLNA--------KTYPKTGSFYV
PVESKAPYCNNKGKII--------------------------------------------
------------------------------------------------------------
------------------------------------------------------------
-------
>Q6Q251
------------------------------------------------------------
---ADDLTTL-RNGTLDR------------------------GITPDCTFNEKDI--ELH
VYSRDKRNGIILKKEILKNYDLFQKSQI--SHQIAILIHGFLSTGNNENFDAMAKALIE-
---IDNFLVISVDWK-KGACNAFASTNDV--LGYSQAVGNTRHVGKYVADFTKLLVEQYK
VPMSNIRLIGHSLGAHTSGFAGK---EVQRLKLGKYK-----------------EII--G
LDPAGPSFL----TNKCPNRLCETDAEYVQAIHT------SAILGVYYNVGSVDFYVNYG
--KSQPGCS---------E-----------PSCS------HTKAVKYLTECIKRE---CC
LIGTPWKSY--FSTPKPISQ------CKRD--TCVCVGLNA--------QSYPAKGSFYV
PVEKDAPYCHNEGIKL--------------------------------------------
------------------------------------------------------------
------------------------------------------------------------
-------
>P0DMB7
------------------------------------------------------------
--------------------------------------------FNPCPYSDDTV--KMI
ILTRENKKHDF-------------------------------------------------
------------------------------------------------------------
------------------------------------------------------------
------------------------------------------------------------
------------------------------------------------------------
------------------------------------------------------------
------------------------------------------------------------
------------------------------------------------------------
------------------------------------------------------------
-------
>Q6Q249
------------------------------------------------------------
---ADDLTTL-RNGTLDR------------------------GITPDCTFNEKDI--ELH
VYSRDKRNGIILKKEILKNYDLFQKSQI--SHQIAILIHGFLSTGNNENFDAMAKALIE-
---IDNFLVISVDWK-KGACNAFASTNDV--LGYSQAVGNTRHVGKYVADFTKLLVEQYK
VPMSNIRLIGHSLGAHTSGFAGK---EVQRLKLGKYK-----------------EII--G
LDPAGPSFL----TSKCPDRLCETDAEYVQAIHT------SAILGVYYNVGSVDFYVNYG
--KSQPGCS---------E-----------PSCS------HTKAVKYLTECIKRE---CC
LIGTPWKSY--FSTPKSISQ------CKRD--TCVCVGLNA--------QSYPAKGSFYV
PVEKDAPYCHNEGIKL--------------------------------------------
------------------------------------------------------------
------------------------------------------------------------
-------
>P0DMB8
------------------------------------------------------------
--------------------------------------------FNPCPYSDDTV--KMI
ILTRENKKHDF-------------------------------------------------
------------------------------------------------------------
------------------------------------------------------------
------------------------------------------------------------
------------------------------------------------------------
------------------------------------------------------------
------------------------------------------------------------
------------------------------------------------------------
------------------------------------------------------------
-------
>P0DMB4
----MMNLKY------LLFFC-LVQALHYCYA----------------------------
---YGDPSL---SNELD--------------------------RFNPCPYSDDTV--KMI
ILTRENKKHDFYTLNTIKNHNEFKKSTI--KHQVVFITHGFTSTATAENFLAMAEALLD-
---KGNYLVILIDWR-VAACTNEMAGVKL--AYYSYAASNTRLVGNYIATVTKMLVQQYN
VPMANIRLIGHSLGAHTSGFAGK---KVQELRLGKYS-----------------EII--G
LDPAGPSFK----SQECSQRICETDANYVQIIHT------SNHLGTLVTLGTVDFYMNNG
--YNQPGCGLP-----IIG-----------ETCS------HTRAVKYFTECIRHE---CC
LIGVPQSK-----NPQPVSK------CTRN--ECVCVGLNA--------KTYPKTGSFYV
PVESKAPYCNNKGKII--------------------------------------------
------------------------------------------------------------
------------------------------------------------------------
-------
>P53357
------------------------------------------------------------
------------------------------------------GILPECKLVPEEI--SFV
LSTRENRDGVYLTLQKLKNGKMFKNSDL-SSKKVPFLIHGFISSATNKNYADMTRALLD-
---KDDIMVISIDWR-DGACSNEFALLKF--IGYPKAVENTRAVGKYIADFSKILIQKYK
VLLENIRLIGHSLGAQIAGFAGK---EFQRFKLGKYP-----------------EII--G
LDPAGPSFK----KKDCPERICETDAHYVQILHT------SSNLGTERTLGTVDFYINDG
--SNQPGCTYI------IG-----------ETCS------HTRAVKYLTECIRRE---CC
LIGVPQSK-----NPQPVSK------CTRN--ECVCVGLNA--------KEYPKKGSFYV
PVEAKAPFCNNNGKII--------------------------------------------
------------------------------------------------------------
------------------------------------------------------------
-------
>Q6Q250
------------------------------------------------------------
---ADDLTTL-RNGTLDR------------------------GITPDCTFNEKDI--ELH
VYSRDKRNGIILKKEILKNYDLFQKSQI--SHQIAILIHGFLSTGNNENFDAMAKALIE-
---IDNFLVISVDWK-KGACNAFASTNDV--LGYSQAVGNTRHVGKYVADFTKLLVEQYK
VPMSNIRLIGHSLGAHTSGFAGK---EVQRLKLGKYK-----------------EII--G
LDPAGPSFL----TSKCPDRLCETDAEYVQAIHT------SAILGVYYNVGSVDFYVNYG
--KSQPGCS---------E-----------PSCS------HTKAVKYLTECIKRE---CC
LIGTPWKSY--FSTPKPISQ------CKRD--TCVCVGLNA--------QSYPAKGSFYV
PVDKDAPYCHNEGIKL--------------------------------------------
------------------------------------------------------------
------------------------------------------------------------
-------
>Q9U6W0
------------------------------------------------------------
-------------------------------------------MSPDCTFNEKDI--VFY
VYSRDKRDGIILKKETLTNYDLFTKSTI--SKQVVFLIHGFLSTGNNENFVAMSKALIE-
---KDDFLVISVDWK-KGACNAFASTKDA--LGYSKAVGNTRHVGKFVADFTKLLVEKYK
VLISNIRLIGHSLGAHTSGFAGK---EVQKLKLGKYK-----------------EII--G
LDPAGPYFH----RSDCPDRLCVTDAEYVQVIHT------SIILGVYYNVGSVDFYVNYG
--KNQPGCN---------E-----------PSCS------HTKAVKYLTECIKHE---CC
LIGTPWKKY--FSTPKPISQ------CRGD--TCVCVGLNA--------KSYPARGAFYA
PVEANAPYCHNEGIKL--------------------------------------------
------------------------------------------------------------
------------------------------------------------------------
-------
>A2VBC4
-----MNFKY------SILFICF-------------------------------------
-------------GTLDR------------------------GLIPECPFNEYDI--LFF
VYTRQQRDGIVLTEETLQNYDLFKKSTI--SRQVVFIDHGFLSNGNNENFIAMAKALIE-
---KDNFLVISVDWK-KGACNAFASTLDY--LGYSTAVGNTRHVGKYVADFTKLLVEQYK
VSMSNIRLIGHSLGAHTSGFAGK---EVQELKLNKYS-----------------NID--G
LDPAGPSFD----SNDCPERLCETDAEYVQIIHT------SNILGVYSKIGTVDFYMNYG
--SHQPGCGRF------FS-----------PSCS------HTKAVKYLTECIKHE---CC
LIGTPWKKY--FSTPKPISQ------CTKD--TCVCVGLNA--------KSYPARGSFYV
PVEATAPYCHNEGIKL--------------------------------------------
------------------------------------------------------------
------------------------------------------------------------
-------
>P0CH87
------------------------------------------------------------
--------------------------------------------FNPCPYSDDTV--KMI
VLTRENKKYDFYTLDTIKNHNEFKDTIT--LKPHVFITHGFTSSATAENFVVMAKALLD-
---KGNYLVILTDWR-MAACTNEIAGLKL--AYYPYAASNTRLVGNYIATVTKMLVQKYN
VPMANIRLIGHSLGAHISGFAGK---KVQELGLGKYP-----------------EII--G
LDPAGPSFK----SNDCSQRICETDANYVQIIHT------SNRLGTERTLGTVDFYMNNG
--YNQPGCGLP-----IIG-----------ETCS------HTRAVKYFTECIKHE---CC
LIGVPKSK-----NPQPVSK------CTRN--ECVCVGLNA--------KTYPKTGSFYV
PVESKAPYCNNKGKII--------------------------------------------
------------------------------------------------------------
------------------------------------------------------------
-------
>Q3ZU95
------------------------------------------------------------
--------------------------------------------GPKCPFNTDTV--SMI
IETRENRNRDLYTLQTLQNHPEFKEKTI--TRPVVFITHGFTSSASETNFINLSKALVD-
---KDNYMVISIDWQ-TAACTNEAAGLKY--LYYPTAASNTRLVGQYIATITQKLVKQYK
ISMANIRLIGHSLGAHVSGFAGK---KVQELKLGKYS-----------------EII--G
LDPAGPSFS----SNKCSDRLCETDAEYVQILHT------SNHLGTERILGTVDFYMNNG
--KNQPGCGRF------FT-----------EVCS------HSRAVIYMAECIKHE---CC
LIGIPKSK-----SSQPISS------CTKQ--ECVCVGLNA--------KKYPSRGSFYV
PVESTAPFCNNKGKII--------------------------------------------
------------------------------------------------------------
------------------------------------------------------------
-------
>P0CH47
-----MNLKY------LLLFFCLVQVLHYCYS----------------------------
---HGDPSL---SNELDR------------------------GLIPKCKLVPEQI--SFV
LSTRENQNGVFLTLDNLSKGGILPKSDL-SSIPVIFLIHGFISSANNSNYVDMTKALLE-
---KNDCMVISIDWR-DGACTHEFKILKF--IGYPNAVKNTRAVGKYIADFTKLLMQKYK
VSLANIRLIGHSLGAQIAGFAGK---EYQKFKLGKYP-----------------EII--G
LDPAGPLFK----SNDCSERICETDAHYVQIIHT------SNNLGTERTLGTVDFYVNNG
--YNQPGC-YLS----FLG-----------EACS------HTRAVKYFTECIRHE---CC
LIGVPQSK-----NPQPVSK------CTRK--ECVCIGLNA--------KTYPKTGSFYV
PVESKAPYCNNKGKKI--------------------------------------------
------------------------------------------------------------
------------------------------------------------------------
-------
>P49369
-MEENMNLKY------LLLFVYFVQVLNCCYG----------------------------
---HGDP-L---SYELD--------------------------RGPKCPFNSDTV--SII
IETRENRNRDLYTLQTLQNHPEFKKKTI--TRPVVFITHGFTSSASETNFINLAKALVD-
---KDNYMVISIDWQ-TAACTNEAAGLKY--LYYPTAARNTRLVGQYIATITQKLVKHYK
ISMANIRLIGHSLGAHASGFAGK---KVQELKLGKYS-----------------EII--G
LDPARPSFD----SNHCSERLCETDAEYVQIIHT------SNYLGTEKTLGTVDFYMNNG
--KNQPGCGRF------FS-----------EVCS------HSRAVIYMAECIKHE---CC
LIGIPKSK-----SSQPISS------CTKQ--ECVCVGLNA--------KKYPSRGSFYV
PVESTAPFCNNKGKII--------------------------------------------
------------------------------------------------------------
------------------------------------------------------------
-------
>P0CH86
------------------------------------------------------------
--------------------------------------------GSKCPFSDDTV--AMV
IVTRENRNRDFYTLQTLRNHDEFKKKAI--TRPVVFITHGFTSSATVESFVDLQTAILE-
---XXXXKVTVSDWR-VAAC-NRTTGL----LYYVTAVSNTRLVGRYIATVTKKLVTDYN
VSMADIRLIGHSLGAHVSGFAGK---EVQKLKLEKYS-----------------EII--G
LDPAGPSFE----SNDCAERLCKTDAHYVQIIHT------SKKFGIEKSIGHVDFYVNQG
--NNQPGCGII-----PLK-----------DVCS------HSRAITYMTECIKRE---CC
LIGIPQSK-----SSKSISS------CTRQ--ECVCVGLKA--------KSYPNTGSFYV
PVESTAPFCNNKGKII--------------------------------------------
------------------------------------------------------------
------------------------------------------------------------
-------
>P51528
------------------------------------------------------------
--------------------------------------------GPKCPFNSDTV--SII
IETRENRNRDLYTLQTLQNHPEFKKKTI--TRPVVFITHGFTSSASEKNFINLAKALVD-
---KDNYMVISIDWQ-TAACTNEYPGLKY--AYYPTAASNTRLVGQYIATITQKLVKDYK
ISMANIRLIGHSLGAHVSGFAGK---RVQELKLGKYS-----------------EII--G
LDPARPSFD----SNHCSERLCETDAEYVQIIHT------SNYLGTEKILGTVDFYMNNG
--KNNPGCGRF------FS-----------EVCS------HTRAVIYMAECIKHE---CC
LIGIPRSK-----SSQPISR------CTKQ--ECVCVGLNA--------KKYPSRGSFYV
PVESTAPFCNNKGKII--------------------------------------------
------------------------------------------------------------
------------------------------------------------------------
-------
>TRINITY_DN36877_c1_g2::TRINITY_DN36877_c1_g2_i3::g.7::m.7 type:5prime_partial len:256 gc:universal TRINITY_DN36877_c1_g2_i3:772-5(-)
------------------------------------------------------------
----------------------------------------------VCI-----------
-----SYRDNLPQGEVVNVTKSCERFDR--SKKVIFLTHGFCSTPYTYNFSVLAEELVK-
----NNYIVFSLDWS-KAACF---ELFGMQQLSYPFAVKNTYKVGDCLASLIKSIIDVCG
IPIENITLLGHSLGAHISGFAAK---NISNSGYGKIV-----------------LII--G
LDPAAPLYCTPLFCKNCEERLCMTDAERVVVLHA------SCIYGIVRPLGHCDYFFNHG
--CVQPNCEPWVNGFNIFNT----------LKCP------HIRIITYMIVIMSGK---CV
FHAVPIAP-----KTNGFPR----------------------------------------
-------YV---------------------------------------------------
------------------------------------------------------------
------------------------------------------------------------
-------
>TRINITY_DN36877_c1_g2::TRINITY_DN36877_c1_g2_i4::g.8::m.8 type:5prime_partial len:261 gc:universal TRINITY_DN36877_c1_g2_i4:787-5(-)
------------------------------------------------------------
----------------------------------------------VCI-----------
-----SYRDNLPQGEVVNVTKSCERFDR--SKKVIFLTHGFCSTPYTYNFSVLAEELVKS
FALQNNYIVFSLDWS-KAACF---ELFGMQQLSYPFAVKNTYKVGDCLASLIKSIIDVCG
IPIENITLLGHSLGAHISGFAAK---NISNSGYGKIV-----------------LII--G
LDPAAPLYCTPLFCKNCEERLCMTDAERVVVLHA------SCIYGIVRPLGHCDYFFNHG
--CVQPNCEPWVNGFNIFNT----------LKCP------HIRIITYMIVIMSGK---CV
FHAVPIAP-----KTNGFPR----------------------------------------
-------YV---------------------------------------------------
------------------------------------------------------------
------------------------------------------------------------
-------
>TRINITY_DN43678_c1_g2::TRINITY_DN43678_c1_g2_i3::g.9::m.9 type:complete len:538 gc:universal TRINITY_DN43678_c1_g2_i3:3151-1538(-)
-----MSFLN-----GTLMALAYTANMMATLP---EKTDLKN----------ISVAQNIT
TT-TLSPEEVENKFDLDDQWYMWRCYEPYGCFYIGSPWSGENRPVSTFPTRPDSINPRYI
LYTHEQTEKP--YELKIDKFETIQKSPLNNKNNLYLIIHGFLDNGDKTWVLRVMKELLS-
---REDCNVVVVNWL-AGAG-----------PPYTQAVANTRLVGAMTARLVAQLIELTG
LPPSKTHCIGHSLGAHTCGYVGYNLRSRYNYKLARII----------------------G
LDPAEPHFS----NTSTMVRLDPTDATFVTAIHTDCNLFISGGLGITQPVGHIDFYPNSG
--RNQPGCNNGVLNSITLERGSFFRGIKRFLGCN------HIRSYEYFIESINSM---CP
FLAVPCNSWEEFQEGRCFD-------CVNQ--YCPRFGLDAQ------PGNYHA--SVYL
MTGHDKPFCKGHYKVTINISKTDESLLHGGEVGMFVIHVIGANG---------KKT-ERM
QLSPTSKY-YEPGSTHTIVLPGDIVGKPHSVEITWEYQT--------------SVFNPLT
WRLLHTPRAYIDSLTIKNLETNHRVTLCPDDTKTLLANQPKLLTT---------ENCPNT
EHNAVST
>TRINITY_DN42179_c0_g2::TRINITY_DN42179_c0_g2_i1::g.10::m.10 type:complete len:227 gc:universal TRINITY_DN42179_c0_g2_i1:903-1583(+)
------------------------------------------------------------
------------------------------------------------------------
MFLRSNPKEG--TRMTLNDTTNLAASDFKATRKTKFITHGWKSSAMSTGLLNMKEAFLT-
---HGDYNVILVDWEPLAAS-----------TFYLGPMQNTVRVGTDAANFIDFLVSETG
LKTDDIHFIGHSLGAHVAGNAGS---ATTSGKLSRVT----------------------G
LDPALPGFHV---LASEKTRLDPTDAVFVDVIHSC-----GGVLGFLQPVGKADFYPNAG
T-AIQPGC---CCVPEIMG-----------KVCSVISTNCYNRHLIFFN-----------
LF----------------------------------------------------------
------------------------------------------------------------
------------------------------------------------------------
------------------------------------------------------------
-------
>TRINITY_DN42179_c0_g2::TRINITY_DN42179_c0_g2_i3::g.11::m.11 type:3prime_partial len:234 gc:universal TRINITY_DN42179_c0_g2_i3:903-1601(+)
------------------------------------------------------------
------------------------------------------------------------
MFLRSNPKEG--TRMTLNDTTNLAASDFKATRKTKFITHGWKSSAMSTGLLNMKEAFLT-
---HGDYNVILVDWEPLAAS-----------TFYLGPMQNTVRVGTDAANFIDFLVSETG
LKTDDIHFIGHSLGAHVAGNAGS---ATTSGKLSRVT----------------------G
LDPALPGFHV---LASEKTRLDPTDAVFVDVIHSC-----GGVLGFLQPVGKADFYPNAG
T-AIQPGC---CCVPEIM------------EACS------HGRSYVYFTESINSK---TG
LLA----------------------------------------------RKCDS------
------------------------------------------------------------
------------------------------------------------------------
------------------------------------------------------------
-------
>TRINITY_DN42179_c0_g2::TRINITY_DN42179_c0_g2_i4::g.12::m.12 type:complete len:154 gc:universal TRINITY_DN42179_c0_g2_i4:903-1364(+)
------------------------------------------------------------
------------------------------------------------------------
MFLRSNPKEG--TRMTLNDTTNLAASDFKATRKTKFITHGWKSSAMSTGLLNMKEAFLT-
---HGDYNVILVDWEPLAAS-----------TFYLGPMQNTVRVGTDAANFIDFLVSETG
LKTDDIHFIGILL-----------------------------------------------
------------------------------------------------------------
------------CINNTI---------------------IHNRNLPFICKVIPSG---HT
LLGMLVV-----------------------------------------RRPPES------
------------------------------------------------------------
------------------------------------------------------------
------------------------------------------------------------
-------
>TRINITY_DN42179_c0_g2::TRINITY_DN42179_c0_g2_i5::g.13::m.13 type:complete len:228 gc:universal TRINITY_DN42179_c0_g2_i5:575-1258(+)
----MLSSLVL----KQIFVLVILRYFVYSQQ---WESGLRQKYDGYGEDWIFMPDGN--
----GQPQVA--VFKIQD-------------------------NEKRGLLDGSEI--AYI
IYTRSNPKEG--TRMTLNDTTNLAASDFKATRKTKFITHGWKSSAMSTGLLNMKEAFLT-
---HGDYNVILVDWEPLAAS-----------TFYLGPMQNTVRVGTDAANFIDFLVSETG
LKTDDIHFIGILL-----------------------------------------------
------------------------------------------------------------
------------CINNTI---------------------IHNRNLPFICKVIPSG---HT
LLGMLVV-----------------------------------------RRPPES------
------------------------------------------------------------
------------------------------------------------------------
------------------------------------------------------------
-------
>TRINITY_DN42179_c0_g2::TRINITY_DN42179_c0_g2_i6::g.14::m.14 type:3prime_partial len:308 gc:universal TRINITY_DN42179_c0_g2_i6:575-1495(+)
----MLSSLVL----KQIFVLVILRYFVYSQQ---WESGLRQKYDGYGEDWIFMPDGN--
----GQPQVA--VFKIQD-------------------------NEKRGLLDGSEI--AYI
IYTRSNPKEG--TRMTLNDTTNLAASDFKATRKTKFITHGWKSSAMSTGLLNMKEAFLT-
---HGDYNVILVDWEPLAAS-----------TFYLGPMQNTVRVGTDAANFIDFLVSETG
LKTDDIHFIGHSLGAHVAGNAGS---ATTSGKLSRVT----------------------G
LDPALPGFHV---LASEKTRLDPTDAVFVDVIHSC-----GGVLGFLQPVGKADFYPNAG
T-AIQPGC---CCVPEIM------------EACS------HGRSYVYFTESINSK---TG
LLA----------------------------------------------RKCDS------
------------------------------------------------------------
------------------------------------------------------------
------------------------------------------------------------
-------
>TRINITY_DN42179_c0_g2::TRINITY_DN42179_c0_g2_i7::g.15::m.15 type:complete len:301 gc:universal TRINITY_DN42179_c0_g2_i7:575-1477(+)
----MLSSLVL----KQIFVLVILRYFVYSQQ---WESGLRQKYDGYGEDWIFMPDGN--
----GQPQVA--VFKIQD-------------------------NEKRGLLDGSEI--AYI
IYTRSNPKEG--TRMTLNDTTNLAASDFKATRKTKFITHGWKSSAMSTGLLNMKEAFLT-
---HGDYNVILVDWEPLAAS-----------TFYLGPMQNTVRVGTDAANFIDFLVSETG
LKTDDIHFIGHSLGAHVAGNAGS---ATTSGKLSRVT----------------------G
LDPALPGFHV---LASEKTRLDPTDAVFVDVIHSC-----GGVLGFLQPVGKADFYPNAG
T-AIQPGC---CCVPEIMG-----------KVCSVISTNCYNRHLIFFN-----------
LF----------------------------------------------------------
------------------------------------------------------------
------------------------------------------------------------
------------------------------------------------------------
-------
>TRINITY_DN42179_c0_g2::TRINITY_DN42179_c0_g2_i11::g.16::m.16 type:complete len:227 gc:universal TRINITY_DN42179_c0_g2_i11:171-851(+)
------------------------------------------------------------
------------------------------------------------------------
MFLRSNPKEG--TRMTLNDTTNLAASDFKATRKTKFITHGWKSSAMSTGLLNMKEAFLT-
---HGDYNVILVDWEPLAAS-----------TFYLGPMQNTVRVGTDAANFIDFLVSETG
LKTDDIHFIGHSLGAHVAGNAGS---ATTSGKLSRVT----------------------G
LDPALPGFHV---LASEKTRLDPTDAVFVDVIHSC-----GGVLGFLQPVGKADFYPNAG
T-AIQPGC---CCVPEIMG-----------KVCSVISTNCYNRHLIFFN-----------
LF----------------------------------------------------------
------------------------------------------------------------
------------------------------------------------------------
------------------------------------------------------------
-------
>TRINITY_DN39348_c0_g1::TRINITY_DN39348_c0_g1_i2::g.17::m.17 type:5prime_partial len:311 gc:universal TRINITY_DN39348_c0_g1_i2:1-933(+)
ENDITMSAVA------TFFIFLFLNVPFNTAELLGNRPSIQNFQDRHPEEGILEALLNPT
SIISNDPAIG-NIFELE--------------------------------FKAEDI--SYE
LYTKDNKEQS--VSLRVGDATRLKESPFNPAWPTKIIIHGWTDNGNAFWLHDIRRNYLS-
---VGDYNVICIDWS-TGSS-----------KEYLTSVKLTHQVGEYVAAFIEFLRSETE
VSFDDIHILGHSLGAHIAGYIGN----YMSKKLGRIT----------------------G
LDPAGPAFETP-YFKDTEERLDATDANFVDVIHTC-----AGSLGFLRPIGHVDFYPNGG
T-FRQPGC---PVFSSRT--------------MS------TLNFLQYY----VHE---D-
-IDLPCI-----------------------------------------FRNLQSQ-----
------------------------------------------------------------
------------------------------------------------------------
------------------------------------------------------------
-------
>TRINITY_DN39348_c0_g1::TRINITY_DN39348_c0_g1_i3::g.19::m.19 type:5prime_partial len:165 gc:universal TRINITY_DN39348_c0_g1_i3:1-495(+)
ENDITMSAVA------TFFIFLFLS----------NRPSIQNFQDRHPEEGILEALLNPT
SIISNDPAIG-NIFELE--------------------------------FKAEDI--SYE
LYTKDNKEQS--VSLRVGDATRLKESPFNPAWPTKIIIHGWTDNGNAFWLHDIRRNYLS-
---VGDYNVICIDWS-TGSS-----------KEYLTSVKLTHQVS---------------
------------------------------------------------------------
---------------------DET----IDIII---------------------------
------------------------------------------------------------
------------------------------------------------------------
------------------------------------------------------------
------------------------------------------------------------
------------------------------------------------------------
-------
>TRINITY_DN39348_c0_g1::TRINITY_DN39348_c0_g1_i3::g.20::m.20 type:complete len:151 gc:universal TRINITY_DN39348_c0_g1_i3:878-1330(+)
------------------------------------------------------------
------------------------------------------------------------
------------------------------------------------------------
------------------------------------------------------------
----------------------------MSKKLGRIT----------------------G
LDPAGPAFETP-YFKDTEERLDATDANFVDVIHTC-----AGSLGFLRPIGHVDFYPNGG
T-FRQPGC---PVFSSQT--------------CS------HNRAYQFFAESIVHP---DS
FVAVQCSSW----MDFQLNK------CDNN--NFVVMG---E------FVNTDAQGIYYL
QTNAQAPFGKGKIK----------------------------------------------
------------------------------------------------------------
------------------------------------------------------------
-------
>TRINITY_DN39348_c0_g1::TRINITY_DN39348_c0_g1_i4::g.21::m.21 type:5prime_partial len:356 gc:universal TRINITY_DN39348_c0_g1_i4:1-1068(+)
ENDITMSAVA------TFFIFLFLNVPFNTAELLGNRPSIQNFQDRHPEEGILEALLNPT
SIISNDPAIG-NIFELE--------------------------------FKAEDI--SYE
LYTKDNKEQS--VSLRVGDATRLKESPFNPAWPTKIIIHGWTDNGNAFWLHDIRRNYLS-
---VGDYNVICIDWS-TGSS-----------KEYLTSVKLTHQVGEYVAAFIEFLRSETE
VSFDDIHILGHSLGAHIAGYIGN----YMSKKLGRIT----------------------G
LDPAGPAFETP-YFKDTEERLDATDANFVDVIHTC-----AGSLGFLRPIGHVDFYPNGG
T-FRQPGC---PVFSSQT--------------CS------HNRAYQFFAESIVHP---DS
FVAVQCSSW----MDFQLNK------CDNN--NFVVMG---E------FVNTDAQGIYYL
QTNAQAPFGKGKIK----------------------------------------------
------------------------------------------------------------
------------------------------------------------------------
-------
>TRINITY_DN39348_c0_g1::TRINITY_DN39348_c0_g1_i5::g.22::m.22 type:5prime_partial len:301 gc:universal TRINITY_DN39348_c0_g1_i5:1-903(+)
ENDITMSAVA------TFFIFLFLS----------NRPSIQNFQDRHPEEGILEALLNPT
SIISNDPAIG-NIFELE--------------------------------FKAEDI--SYE
LYTKDNKEQS--VSLRVGDATRLKESPFNPAWPTKIIIHGWTDNGNAFWLHDIRRNYLS-
---VGDYNVICIDWS-TGSS-----------KEYLTSVKLTHQVGEYVAAFIEFLRSETE
VSFDDIHILGHSLGAHIAGYIGN----YMSKKLGRIT----------------------G
LDPAGPAFETP-YFKDTEERLDATDANFVDVIHTC-----AGSLGFLRPIGHVDFYPNGG
T-FRQPGC---PVFSSRT--------------MS------TLNFLQYY----VHE---D-
-IDLPCI-----------------------------------------FRNLQSQ-----
------------------------------------------------------------
------------------------------------------------------------
------------------------------------------------------------
-------
>TRINITY_DN39348_c0_g1::TRINITY_DN39348_c0_g1_i6::g.24::m.24 type:5prime_partial len:356 gc:universal TRINITY_DN39348_c0_g1_i6:1-1068(+)
ENDITMSAVA------TFFIFLFLNVPFNTAELLGNRPSIQNFQDRHPEEGILEALLNPT
SIISNDPAIG-NIFELE--------------------------------FKAEDI--SYE
LYTKDNKEQS--VSLRVGDATRLKESPFNPAWPTKIIIHGWTDNGNAFWLHDIRRNYLS-
---VGDYNVICIDWS-TGSS-----------KEYLTSVKLTHQVGEYVAAFIEFLRSETE
VSFDDIHILGHSLGAHIAGYIGN----YMSKKLGRIT----------------------G
LDPAGPAFETP-YFKDTEERLDATDANFVDVIHTC-----AGSLGFLRPIGHVDFYPNGG
T-FRQPGC---PVFSSQT--------------CS------HNRAYQFFAESIVHP---DS
FVAVQCSSW----MDFQLNK------CDNN--NFVVMG---E------FVNTDAQGIYYL
QTNAQAPFGKGKIK----------------------------------------------
------------------------------------------------------------
------------------------------------------------------------
-------
>TRINITY_DN39348_c0_g1::TRINITY_DN39348_c0_g1_i7::g.26::m.26 type:5prime_partial len:311 gc:universal TRINITY_DN39348_c0_g1_i7:1-933(+)
ENDITMSAVA------TFFIFLFLNVPFNTAELLGNRPSIQNFQDRHPEEGILEALLNPT
SIISNDPAIG-NIFELE--------------------------------FKAEDI--SYE
LYTKDNKEQS--VSLRVGDATRLKESPFNPAWPTKIIIHGWTDNGNAFWLHDIRRNYLS-
---VGDYNVICIDWS-TGSS-----------KEYLTSVKLTHQVGEYVAAFIEFLRSETE
VSFDDIHILGHSLGAHIAGYIGN----YMSKKLGRIT----------------------G
LDPAGPAFETP-YFKDTEERLDATDANFVDVIHTC-----AGSLGFLRPIGHVDFYPNGG
T-FRQPGC---PVFSSRT--------------MS------TLNFLQYY----VHE---D-
-IDLPCI-----------------------------------------FRNLQSQ-----
------------------------------------------------------------
------------------------------------------------------------
------------------------------------------------------------
-------
>TRINITY_DN39348_c0_g1::TRINITY_DN39348_c0_g1_i8::g.28::m.28 type:5prime_partial len:301 gc:universal TRINITY_DN39348_c0_g1_i8:1-903(+)
ENDITMSAVA------TFFIFLFLS----------NRPSIQNFQDRHPEEGILEALLNPT
SIISNDPAIG-NIFELE--------------------------------FKAEDI--SYE
LYTKDNKEQS--VSLRVGDATRLKESPFNPAWPTKIIIHGWTDNGNAFWLHDIRRNYLS-
---VGDYNVICIDWS-TGSS-----------KEYLTSVKLTHQVGEYVAAFIEFLRSETE
VSFDDIHILGHSLGAHIAGYIGN----YMSKKLGRIT----------------------G
LDPAGPAFETP-YFKDTEERLDATDANFVDVIHTC-----AGSLGFLRPIGHVDFYPNGG
T-FRQPGC---PVFSSRT--------------MS------TLNFLQYY----VHE---D-
-IDLPCI-----------------------------------------FRNLQSQ-----
------------------------------------------------------------
------------------------------------------------------------
------------------------------------------------------------
-------
>TRINITY_DN39348_c0_g1::TRINITY_DN39348_c0_g1_i9::g.30::m.30 type:5prime_partial len:175 gc:universal TRINITY_DN39348_c0_g1_i9:1-525(+)
ENDITMSAVA------TFFIFLFLNVPFNTAELLGNRPSIQNFQDRHPEEGILEALLNPT
SIISNDPAIG-NIFELE--------------------------------FKAEDI--SYE
LYTKDNKEQS--VSLRVGDATRLKESPFNPAWPTKIIIHGWTDNGNAFWLHDIRRNYLS-
---VGDYNVICIDWS-TGSS-----------KEYLTSVKLTHQVS---------------
------------------------------------------------------------
---------------------DET----IDIII---------------------------
------------------------------------------------------------
------------------------------------------------------------
------------------------------------------------------------
------------------------------------------------------------
------------------------------------------------------------
-------
>TRINITY_DN39348_c0_g1::TRINITY_DN39348_c0_g1_i9::g.32::m.32 type:complete len:106 gc:universal TRINITY_DN39348_c0_g1_i9:908-1225(+)
------------------------------------------------------------
------------------------------------------------------------
------------------------------------------------------------
------------------------------------------------------------
----------------------------MSKKLGRIT----------------------G
LDPAGPAFETP-YFKDTEERLDATDANFVDVIHTC-----AGSLGFLRPIGHVDFYPNGG
T-FRQPGC---PVFSSRT--------------MS------TLNFLQYY----VHE---D-
-IDLPCI-----------------------------------------FRNLQSQ-----
------------------------------------------------------------
------------------------------------------------------------
------------------------------------------------------------
-------
>TRINITY_DN39348_c0_g1::TRINITY_DN39348_c0_g1_i10::g.33::m.33 type:5prime_partial len:175 gc:universal TRINITY_DN39348_c0_g1_i10:1-525(+)
ENDITMSAVA------TFFIFLFLNVPFNTAELLGNRPSIQNFQDRHPEEGILEALLNPT
SIISNDPAIG-NIFELE--------------------------------FKAEDI--SYE
LYTKDNKEQS--VSLRVGDATRLKESPFNPAWPTKIIIHGWTDNGNAFWLHDIRRNYLS-
---VGDYNVICIDWS-TGSS-----------KEYLTSVKLTHQVS---------------
------------------------------------------------------------
---------------------DET----IDIII---------------------------
------------------------------------------------------------
------------------------------------------------------------
------------------------------------------------------------
------------------------------------------------------------
------------------------------------------------------------
-------
>TRINITY_DN39348_c0_g1::TRINITY_DN39348_c0_g1_i10::g.35::m.35 type:complete len:151 gc:universal TRINITY_DN39348_c0_g1_i10:908-1360(+)
------------------------------------------------------------
------------------------------------------------------------
------------------------------------------------------------
------------------------------------------------------------
----------------------------MSKKLGRIT----------------------G
LDPAGPAFETP-YFKDTEERLDATDANFVDVIHTC-----AGSLGFLRPIGHVDFYPNGG
T-FRQPGC---PVFSSQT--------------CS------HNRAYQFFAESIVHP---DS
FVAVQCSSW----MDFQLNK------CDNN--NFVVMG---E------FVNTDAQGIYYL
QTNAQAPFGKGKIK----------------------------------------------
------------------------------------------------------------
------------------------------------------------------------
-------
>TRINITY_DN39348_c0_g1::TRINITY_DN39348_c0_g1_i11::g.36::m.36 type:5prime_partial len:356 gc:universal TRINITY_DN39348_c0_g1_i11:1-1068(+)
ENDITMSAVA------TFFIFLFLNVPFNTAELLGNRPSIQNFQDRHPEEGILEALLNPT
SIISNDPAIG-NIFELE--------------------------------FKAEDI--SYE
LYTKDNKEQS--VSLRVGDATRLKESPFNPAWPTKIIIHGWTDNGNAFWLHDIRRNYLS-
---VGDYNVICIDWS-TGSS-----------KEYLTSVKLTHQVGEYVAAFIEFLRSETE
VSFDDIHILGHSLGAHIAGYIGN----YMSKKLGRIT----------------------G
LDPAGPAFETP-YFKDTEERLDATDANFVDVIHTC-----AGSLGFLRPIGHVDFYPNGG
T-FRQPGC---PVFSSQT--------------CS------HNRAYQFFAESIVHP---DS
FVAVQCSSW----MDFQLNK------CDNN--NFVVMG---E------FVNTDAQGIYYL
QTNAQAPFGKGKIK----------------------------------------------
------------------------------------------------------------
------------------------------------------------------------
-------
>TRINITY_DN39348_c0_g1::TRINITY_DN39348_c0_g1_i13::g.38::m.38 type:5prime_partial len:311 gc:universal TRINITY_DN39348_c0_g1_i13:1-933(+)
ENDITMSAVA------TFFIFLFLNVPFNTAELLGNRPSIQNFQDRHPEEGILEALLNPT
SIISNDPAIG-NIFELE--------------------------------FKAEDI--SYE
LYTKDNKEQS--VSLRVGDATRLKESPFNPAWPTKIIIHGWTDNGNAFWLHDIRRNYLS-
---VGDYNVICIDWS-TGSS-----------KEYLTSVKLTHQVGEYVAAFIEFLRSETE
VSFDDIHILGHSLGAHIAGYIGN----YMSKKLGRIT----------------------G
LDPAGPAFETP-YFKDTEERLDATDANFVDVIHTC-----AGSLGFLRPIGHVDFYPNGG
T-FRQPGC---PVFSSRT--------------MS------TLNFLQYY----VHE---D-
-IDLPCI-----------------------------------------FRNLQSQ-----
------------------------------------------------------------
------------------------------------------------------------
------------------------------------------------------------
-------
>TRINITY_DN39348_c0_g1::TRINITY_DN39348_c0_g1_i14::g.40::m.40 type:5prime_partial len:346 gc:universal TRINITY_DN39348_c0_g1_i14:1-1038(+)
ENDITMSAVA------TFFIFLFLS----------NRPSIQNFQDRHPEEGILEALLNPT
SIISNDPAIG-NIFELE--------------------------------FKAEDI--SYE
LYTKDNKEQS--VSLRVGDATRLKESPFNPAWPTKIIIHGWTDNGNAFWLHDIRRNYLS-
---VGDYNVICIDWS-TGSS-----------KEYLTSVKLTHQVGEYVAAFIEFLRSETE
VSFDDIHILGHSLGAHIAGYIGN----YMSKKLGRIT----------------------G
LDPAGPAFETP-YFKDTEERLDATDANFVDVIHTC-----AGSLGFLRPIGHVDFYPNGG
T-FRQPGC---PVFSSQT--------------CS------HNRAYQFFAESIVHP---DS
FVAVQCSSW----MDFQLNK------CDNN--NFVVMG---E------FVNTDAQGIYYL
QTNAQAPFGKGKIK----------------------------------------------
------------------------------------------------------------
------------------------------------------------------------
-------
>TRINITY_DN39348_c0_g1::TRINITY_DN39348_c0_g1_i15::g.41::m.41 type:5prime_partial len:346 gc:universal TRINITY_DN39348_c0_g1_i15:1-1038(+)
ENDITMSAVA------TFFIFLFLS----------NRPSIQNFQDRHPEEGILEALLNPT
SIISNDPAIG-NIFELE--------------------------------FKAEDI--SYE
LYTKDNKEQS--VSLRVGDATRLKESPFNPAWPTKIIIHGWTDNGNAFWLHDIRRNYLS-
---VGDYNVICIDWS-TGSS-----------KEYLTSVKLTHQVGEYVAAFIEFLRSETE
VSFDDIHILGHSLGAHIAGYIGN----YMSKKLGRIT----------------------G
LDPAGPAFETP-YFKDTEERLDATDANFVDVIHTC-----AGSLGFLRPIGHVDFYPNGG
T-FRQPGC---PVFSSQT--------------CS------HNRAYQFFAESIVHP---DS
FVAVQCSSW----MDFQLNK------CDNN--NFVVMG---E------FVNTDAQGIYYL
QTNAQAPFGKGKIK----------------------------------------------
------------------------------------------------------------
------------------------------------------------------------
-------
>TRINITY_DN39348_c0_g1::TRINITY_DN39348_c0_g1_i16::g.43::m.43 type:5prime_partial len:346 gc:universal TRINITY_DN39348_c0_g1_i16:1-1038(+)
ENDITMSAVA------TFFIFLFLS----------NRPSIQNFQDRHPEEGILEALLNPT
SIISNDPAIG-NIFELE--------------------------------FKAEDI--SYE
LYTKDNKEQS--VSLRVGDATRLKESPFNPAWPTKIIIHGWTDNGNAFWLHDIRRNYLS-
---VGDYNVICIDWS-TGSS-----------KEYLTSVKLTHQVGEYVAAFIEFLRSETE
VSFDDIHILGHSLGAHIAGYIGN----YMSKKLGRIT----------------------G
LDPAGPAFETP-YFKDTEERLDATDANFVDVIHTC-----AGSLGFLRPIGHVDFYPNGG
T-FRQPGC---PVFSSQT--------------CS------HNRAYQFFAESIVHP---DS
FVAVQCSSW----MDFQLNK------CDNN--NFVVMG---E------FVNTDAQGIYYL
QTNAQAPFGKGKIK----------------------------------------------
------------------------------------------------------------
------------------------------------------------------------
-------
>TRINITY_DN39348_c0_g1::TRINITY_DN39348_c0_g1_i17::g.45::m.45 type:5prime_partial len:175 gc:universal TRINITY_DN39348_c0_g1_i17:1-525(+)
ENDITMSAVA------TFFIFLFLNVPFNTAELLGNRPSIQNFQDRHPEEGILEALLNPT
SIISNDPAIG-NIFELE--------------------------------FKAEDI--SYE
LYTKDNKEQS--VSLRVGDATRLKESPFNPAWPTKIIIHGWTDNGNAFWLHDIRRNYLS-
---VGDYNVICIDWS-TGSS-----------KEYLTSVKLTHQVS---------------
------------------------------------------------------------
---------------------DET----IDIII---------------------------
------------------------------------------------------------
------------------------------------------------------------
------------------------------------------------------------
------------------------------------------------------------
------------------------------------------------------------
-------
>TRINITY_DN39348_c0_g1::TRINITY_DN39348_c0_g1_i17::g.47::m.47 type:complete len:151 gc:universal TRINITY_DN39348_c0_g1_i17:908-1360(+)
------------------------------------------------------------
------------------------------------------------------------
------------------------------------------------------------
------------------------------------------------------------
----------------------------MSKKLGRIT----------------------G
LDPAGPAFETP-YFKDTEERLDATDANFVDVIHTC-----AGSLGFLRPIGHVDFYPNGG
T-FRQPGC---PVFSSQT--------------CS------HNRAYQFFAESIVHP---DS
FVAVQCSSW----MDFQLNK------CDNN--NFVVMG---E------FVNTDAQGIYYL
QTNAQAPFGKGKIK----------------------------------------------
------------------------------------------------------------
------------------------------------------------------------
-------
>TRINITY_DN91928_c0_g1::TRINITY_DN91928_c0_g1_i1::g.48::m.48 type:5prime_partial len:197 gc:universal TRINITY_DN91928_c0_g1_i1:736-146(-)
------------------------------------------------------------
------------------------------------------------------------
------------------------------SRRVVL------------------------
-------------------------------------------VGRFVTTMINFLVK-HG
MDSSQTKLVGHSLGAHVVGIAARN----ADSDIGYVV----------------------G
LDPALPGFN----LAGPGSRISSGDAQYVEIIHTN-----GGLLGFLQAIGDVDFFPNGG
--ERQLGC--------LLDPA---------GACS------HARSFRFFAESINSE---IG
FYARSCSSYLRF----------TLGLCKGA-PTSIMGGHKPL---------FSAQGNYYL
MTNPSSPFANGPLAMRR-------------------------------------------
------------------------------------------------------------
------------------------------------------------------------
-------
>TRINITY_DN42913_c2_g1::TRINITY_DN42913_c2_g1_i2::g.49::m.49 type:5prime_partial len:251 gc:universal TRINITY_DN42913_c2_g1_i2:2-754(+)
------------------------------------------------------------
------------------------------------------------------------
--------DD------------------------------------------LASALIK-
----NGRIIFSTDWS-NASCYNDPKVINL--LEYPAAVWNTREVGEYLARYVKSLIEECE
VSLENITLMGHSLGAHISSFAAK---NLSNLGYGKVP-----------------LLI--G
TDPAAPLFQ----LQNRNHRFDKSDAKRVVAVHT------S-FLGLQKSLGDLDLWFNNG
--INQPACGGLIEGTLAVN-------------CS------HNVAIVYTIILWSDV---CV
YLGRPIPP-----KPNLIPNL--WPGCSSNIKNCVIVDKTIF------DSDSTLIGDYCV
SVLSKYPYCTKNDFNCQT------------------------------------------
------------------------------------------------------------
------------------------------------------------------------
-------
>TRINITY_DN42913_c2_g1::TRINITY_DN42913_c2_g1_i3::g.50::m.50 type:5prime_partial len:249 gc:universal TRINITY_DN42913_c2_g1_i3:2-748(+)
------------------------------------------------------------
------------------------------------------------------------
--------DD------------------------------------------LASALIK-
----NGRIIFSTDWS-NASCYNDPKVINL--LEYPAAVWNTREVGEYLARYVKSLIEECE
VSLENITLMGHSLGAHISSFAAK---NLSNLGYGKVP-----------------LLI--G
TDPAAPLFQ----LQNRNHRFDKSDAKRVVAVHT------S-FLGLQKSLGDLDLWFNNG
--INQPACGGLIEGTLAVN-------------CS------HNVAIVYTIILWSDV---CV
YLGRPIPP-----KPNLIPNL--WPGCSSN--NCVTVDKTIF------NKNSTLRGDYCV
PVSSEYPYCIKKDSNCQT------------------------------------------
------------------------------------------------------------
------------------------------------------------------------
-------
>TRINITY_DN42913_c2_g1::TRINITY_DN42913_c2_g1_i4::g.51::m.51 type:5prime_partial len:249 gc:universal TRINITY_DN42913_c2_g1_i4:2-748(+)
------------------------------------------------------------
------------------------------------------------------------
--------DD------------------------------------------LASALIK-
----NGRIIFSTDWS-NASCYNDPKVINL--LEYPAAVWNTREVGEYLARYVKSLIEECE
VSLENITLMGHSLGAHISSFAAK---NLSNLGYGKVP-----------------LLI--G
TDPAAPLFQ----LQNRNHRFDKSDAKRVVAVHT------S-FLGLQKSLGDLDLWFNNG
--INQPACGGLIEGTLAVN-------------CS------HNVAIVYTIILWSDV---CV
YLGRPIPP-----KPNLIPNL--WPGCSSN--NCVTVDKTIF------NKNSTLRGDYCV
PVSSEYPYCIKKDSNCQT------------------------------------------
------------------------------------------------------------
------------------------------------------------------------
-------
>TRINITY_DN29149_c0_g1::TRINITY_DN29149_c0_g1_i1::g.52::m.52 type:complete len:257 gc:universal TRINITY_DN29149_c0_g1_i1:404-1174(+)
------------------------------------------------------------
------------------------------------------------------------
------------------------------------------------------------
------------------------------------------------------------
------------------------------------------------------------
----------------------------------------MDGFGLLKPIGHIDFFPNGG
--KEQPGCTDIKN-SVMVSHLK-EDVLDKNIACS------HLRAFQLYIESVRSQHEKCK
FIAWPCPQ-----GGISYAKG-----------TCFPMESTNWNQEMGYAANHGALGIYYL
ATRGESPFCGQPVRASVMTS---EDVLKTSGILFFKIFLTNSTTLFKITCTLPKQTNEQM
MFYNIAAVDFDALTANTTSITG-VISYQHTANKTEEDT------------------DPVS
DVILFNKLALED-------RKGHRWEYCRTNTAINSHEMHVELKN---------ERCTSF
-------
>TRINITY_DN29149_c0_g1::TRINITY_DN29149_c0_g1_i3::g.53::m.53 type:complete len:482 gc:universal TRINITY_DN29149_c0_g1_i3:236-1681(+)
----MLRRIAISREEKTKVCYDLLGCF----------------ADPPPHLSIKRP-----
---PEHPNVI-------------------------------------------QT--RFF
LYTRKDRQNP-EPLQYGDDLKSIIHSRFNISKPLRVLIHGFKGSGSDVGAILGINFLLD-
---TEDANVIILDWT-KGAG-----------TTYGAAVANSELVGRQLALVLLDTIN-LG
IDPADIHVIGFSLGAHVAGCASEV-LKRKSLLLGRIT----------------------G
LDPASPFFRHH-LFREKSRKLDATDARLVDVIHTDGSRDFMDGFGLLKPIGHIDFFPNGG
--KEQPGCTDIKN-SVMVSHLK-EDVLDKNIACS------HLRAFQLYIESVRSQHEKCK
FIAWPCPQ-----GGISYAKG-----------TCFPMESTNWNQEMGYAANHGALGIYYL
ATRGESPFCGQPVRASVMTS---EDVLKTSGILFFKIFLTNSTTLFKITCTLPKQTNEQM
MFYNIAAVDFDALTANTTSITG-VISYQHTANKTEEDT------------------DPVS
DVILFNKLALED-------RKGHRWEYCRTNTAINSHEMHVELKN---------ERCTSF
-------
>TRINITY_DN42675_c1_g3::TRINITY_DN42675_c1_g3_i1::g.54::m.54 type:complete len:204 gc:universal TRINITY_DN42675_c1_g3_i1:988-377(-)
------------------------------------------------------------
------------------------------------------------------------
-----------------------MTNF----HFIKVI-------------TLISSAYLN-
---VSDYNIIVIDWR-EAAK-----------HLYWKSAKSVPLVSQRVASLIDFLENNAG
LDPDKTMVIGNSLGAHVAS-LGA---RFATSKIAEVV----------------------A
LDPAGPAFKS----KGPGKRVDKSDAVLVQVIHTC-----ARFMGMKSAIGASDFYPNGG
E--EQPGCGPIRWISDIIA-----------IRCA------HGRAFRYYVESITNP---IG
FRAGNVY-----------------------------MGGPSL------DRK---------
------------------------------------------------------------
------------------------------------------------------------
------------------------------------------------------------
-------
>TRINITY_DN42675_c1_g3::TRINITY_DN42675_c1_g3_i2::g.56::m.56 type:complete len:134 gc:universal TRINITY_DN42675_c1_g3_i2:919-518(-)
------------------------------------------------------------
------------------------------------------------------------
------------------------------------------------------------
------------------------------------------------------------
------MVIGNSLGAHVAS-LGA---RFATSKIAEVV----------------------A
LDPAGPAFKS----KGPGKRVDKSDAVLVQVIHTC-----ARFMGMKSAIGASDFYPNGG
E--EQPGCGPIRWISDIIA-----------IRCA------HGRAFRYYVESITNP---IG
FRAGNVY-----------------------------MGGPSL------DRK---------
------------------------------------------------------------
------------------------------------------------------------
------------------------------------------------------------
-------
>TRINITY_DN42675_c1_g3::TRINITY_DN42675_c1_g3_i3::g.58::m.58 type:5prime_partial len:229 gc:universal TRINITY_DN42675_c1_g3_i3:966-280(-)
------------------------------------------------------------
------------------------------------------------------------
-------------------------------------------------------AYLN-
---VSDYNIIVIDWR-EAAK-----------HLYWKSAKSVPLVSQRVASLIDFLENNAG
LDPDKTMVIGNSLGAHVAS-LGA---RFATSKIAEVVGKSKSFQFFNYFKSKPKQVFPAA
LDPAGPAFKS----KGPGKRVDKSDAVLVQVIHTC-----ARFMGMKSAIGASDFYPNGG
E--EQPGCGPIRWISDIIA-----------IRCA------HGRAFRYYVESITNP---IG
FRAGNVY-----------------------------MGGPSL------DRNARGE--YTL
KTAKKSPFALG-------------------------------------------------
------------------------------------------------------------
------------------------------------------------------------
-------
>TRINITY_DN42675_c1_g3::TRINITY_DN42675_c1_g3_i5::g.59::m.59 type:complete len:134 gc:universal TRINITY_DN42675_c1_g3_i5:919-518(-)
------------------------------------------------------------
------------------------------------------------------------
------------------------------------------------------------
------------------------------------------------------------
------MVIGNSLGAHVAS-LGA---RFATSKIAEVV----------------------A
LDPAGPAFKS----KGPGKRVDKSDAVLVQVIHTC-----ARFMGMKSAIGASDFYPNGG
E--EQPGCGPIRWISDIIA-----------IRCA------HGRAFRYYVESITNP---IG
FRAGNVY-----------------------------MGGPSL------DRK---------
------------------------------------------------------------
------------------------------------------------------------
------------------------------------------------------------
-------
>TRINITY_DN42675_c1_g3::TRINITY_DN42675_c1_g3_i6::g.62::m.62 type:complete len:134 gc:universal TRINITY_DN42675_c1_g3_i6:919-518(-)
------------------------------------------------------------
------------------------------------------------------------
------------------------------------------------------------
------------------------------------------------------------
------MVIGNSLGAHVAS-LGA---RFATSKIAEVV----------------------A
LDPAGPAFKS----KGPGKRVDKSDAVLVQVIHTC-----ARFMGMKSAIGASDFYPNGG
E--EQPGCGPIRWISDIIA-----------IRCA------HGRAFRYYVESITNP---IG
FRAGNVY-----------------------------MGGPSL------DRK---------
------------------------------------------------------------
------------------------------------------------------------
------------------------------------------------------------
-------
>TRINITY_DN42675_c1_g3::TRINITY_DN42675_c1_g3_i9::g.66::m.66 type:complete len:134 gc:universal TRINITY_DN42675_c1_g3_i9:919-518(-)
------------------------------------------------------------
------------------------------------------------------------
------------------------------------------------------------
------------------------------------------------------------
------MVIGNSLGAHVAS-LGA---RFATSKIAEVV----------------------A
LDPAGPAFKS----KGPGKRVDKSDAVLVQVIHTC-----ARFMGMKSAIGASDFYPNGG
E--EQPGCGPIRWISDIIA-----------IRCA------HGRAFRYYVESITNP---IG
FRAGNVY-----------------------------MGGPSL------DRK---------
------------------------------------------------------------
------------------------------------------------------------
------------------------------------------------------------
-------
>TRINITY_DN42675_c1_g3::TRINITY_DN42675_c1_g3_i11::g.68::m.68 type:5prime_partial len:234 gc:universal TRINITY_DN42675_c1_g3_i11:1078-377(-)
------------------------------------------------------------
------------------------------------------------------------
--------IG--QQLFIDDLDTVKKSFWNPAHPTRLVTHGWKGDGEGNPCTHIRNAYLN-
---VSDYNIIVIDWR-EAAK-----------HLYWKSAKSVPLVSQRVASLIDFLENNAG
LDPDKTMVIGNSLGAHVAS-LGA---RFATSKIAEVV----------------------A
LDPAGPAFKS----KGPGKRVDKSDAVLVQVIHTC-----ARFMGMKSAIGASDFYPNGG
E--EQPGCGPIRWISDIIA-----------IRCA------HGRAFRYYVESITNP---IG
FRAGNVY-----------------------------MGGPSL------DRK---------
------------------------------------------------------------
------------------------------------------------------------
------------------------------------------------------------
-------
>TRINITY_DN39575_c0_g2::TRINITY_DN39575_c0_g2_i2::g.70::m.70 type:complete len:313 gc:universal TRINITY_DN39575_c0_g2_i2:1122-184(-)
------------------------------------------------------------
--------MMDMSKKII--------------------------GSDSCIFGVESM--SIL
MYNSSSTAKNISQTEEI-----CQSIGL--KKNVVILIHGFQSKGDAKIFKELAKPCVE-
----KGYTVFAMDWS-QGACTHGVPIVRL--AEYPSAVNNTREIGERIANFIHLLTNKCE
ISLKDIIFIGHSLGAHVAGFAAK---SIYNSTGEKVS-----------------RII--A
ADPARPMFS----DNNCTERLCKTDATCVKVVHT------TSSLGNPDCMGDLDLYCNNG
DAMMQPGC--------MID-----------VACS------HTRSVKYISKMISG----CG
FPGVSIKR-----QLKMLERKPAYPNSSTT--DCIFINENIL------DENCSITGSYYV
FVEKD-PFCTQNTFNCKQ------------------------------------------
------------------------------------------------------------
------------------------------------------------------------
-------
>TRINITY_DN39575_c0_g2::TRINITY_DN39575_c0_g2_i3::g.71::m.71 type:complete len:338 gc:universal TRINITY_DN39575_c0_g2_i3:1197-184(-)
-----MKSVV------TILAIFLIRCA-YLRA----------------------------
---EPEPSMMDMSKKII--------------------------GSDSCIFGVESM--SIL
MYNSSSTAKNISQTEEI-----CQSIGL--KKNVVILIHGFQSKGDAKIFKELAKPCVE-
----KGYTVFAMDWS-QGACTHGVPIVRL--AEYPSAVNNTREIGERIANFIHLLTNKCE
ISLKDIIFIGHSLGAHVAGFAAK---SIYNSTGEKVS-----------------RII--A
ADPARPMFS----DNNCTERLCKTDATCVKVVHT------TSSLGNPDCMGDLDLYCNNG
DAMMQPGC--------MID-----------VACS------HTRSVKYISKMISG----CG
FPGVSIKR-----QLKMLERKPAYPNSSTT--DCIFINENIL------DENCSITGSYYV
FVEKD-PFCTQNTFNCKQ------------------------------------------
------------------------------------------------------------
------------------------------------------------------------
-------
>TRINITY_DN39575_c0_g2::TRINITY_DN39575_c0_g2_i4::g.72::m.72 type:complete len:230 gc:universal TRINITY_DN39575_c0_g2_i4:873-184(-)
------------------------------------------------------------
------------------------------------------------------------
------------------------------------------------------------
-----------MDWS-QGACTHGVPIVRL--AEYPSAVNNTREIGERIANFIHLLTNKCE
ISLKDIIFIGHSLGAHVAGFAAK---SIYNSTGEKVS-----------------RII--A
ADPARPMFS----DNNCTERLCKTDATCVKVVHT------TSSLGNPDCMGDLDLYCNNG
DAMMQPGC--------MID-----------VACS------HTRSVKYISKMISG----CG
FPGVSIKR-----QLKMLERKPAYPNSSTT--DCIFINENIL------DENCSITGSYYV
FVEKD-PFCTQNTFNCKQ------------------------------------------
------------------------------------------------------------
------------------------------------------------------------
-------
>TRINITY_DN39575_c0_g2::TRINITY_DN39575_c0_g2_i6::g.73::m.73 type:complete len:140 gc:universal TRINITY_DN39575_c0_g2_i6:603-184(-)
------------------------------------------------------------
------------------------------------------------------------
------------------------------------------------------------
------------------------------------------------------------
------------------------------------------------------------
------MFS----DNNCTERLCKTDATCVKVVHT------TSSLGNPDCMGDLDLYCNNG
DAMMQPGC--------MID-----------VACS------HTRSVKYISKMISG----CG
FPGVSIKR-----QLKMLERKPAYPNSSTT--DCIFINENIL------DENCSITGSYYV
FVEKD-PFCTQNTFNCKQ------------------------------------------
------------------------------------------------------------
------------------------------------------------------------
-------
>TRINITY_DN39575_c0_g2::TRINITY_DN39575_c0_g2_i7::g.74::m.74 type:complete len:230 gc:universal TRINITY_DN39575_c0_g2_i7:873-184(-)
------------------------------------------------------------
------------------------------------------------------------
------------------------------------------------------------
-----------MDWS-QGACTHGVPIVRL--AEYPSAVNNTREIGERIANFIHLLTNKCE
ISLKDIIFIGHSLGAHVAGFAAK---SIYNSTGEKVS-----------------RII--A
ADPARPMFS----DNNCTERLCKTDATCVKVVHT------TSSLGNPDCMGDLDLYCNNG
DAMMQPGC--------MID-----------VACS------HTRSVKYISKMISG----CG
FPGVSIKR-----QLKMLERKPAYPNSSTT--DCIFINENIL------DENCSITGSYYV
FVEKD-PFCTQNTFNCKQ------------------------------------------
------------------------------------------------------------
------------------------------------------------------------
-------
>TRINITY_DN39575_c0_g2::TRINITY_DN39575_c0_g2_i8::g.75::m.75 type:complete len:140 gc:universal TRINITY_DN39575_c0_g2_i8:603-184(-)
------------------------------------------------------------
------------------------------------------------------------
------------------------------------------------------------
------------------------------------------------------------
------------------------------------------------------------
------MFS----DNNCTERLCKTDATCVKVVHT------TSSLGNPDCMGDLDLYCNNG
DAMMQPGC--------MID-----------VACS------HTRSVKYISKMISG----CG
FPGVSIKR-----QLKMLERKPAYPNSSTT--DCIFINENIL------DENCSITGSYYV
FVEKD-PFCTQNTFNCKQ------------------------------------------
------------------------------------------------------------
------------------------------------------------------------
-------
>TRINITY_DN39575_c0_g2::TRINITY_DN39575_c0_g2_i8::g.76::m.76 type:complete len:123 gc:universal TRINITY_DN39575_c0_g2_i8:1317-949(-)
------------------------------------------------------------
--------MMDMSKKII--------------------------GSDSCIFGVESM--SIL
MYNSSSTAKNISQTEEI-----CQSIGL--KKNVVILIHGFQSKGDAKIFKELAKPCVE-
----KGYTVFAMDWS-QGACTHGVPIVRL--AEYPSAVNNTREIGERIA-----------
------------------------------------------------------------
------------------------------------------------------------
------------------------------------------------------------
----------------------------------------------------------YV
LL----------------------------------------------------------
------------------------------------------------------------
------------------------------------------------------------
-------
>TRINITY_DN39575_c0_g2::TRINITY_DN39575_c0_g2_i9::g.77::m.77 type:complete len:230 gc:universal TRINITY_DN39575_c0_g2_i9:873-184(-)
------------------------------------------------------------
------------------------------------------------------------
------------------------------------------------------------
-----------MDWS-QGACTHGVPIVRL--AEYPSAVNNTREIGERIANFIHLLTNKCE
ISLKDIIFIGHSLGAHVAGFAAK---SIYNSTGEKVS-----------------RII--A
ADPARPMFS----DNNCTERLCKTDATCVKVVHT------TSSLGNPDCMGDLDLYCNNG
DAMMQPGC--------MID-----------VACS------HTRSVKYISKMISG----CG
FPGVSIKR-----QLKMLERKPAYPNSSTT--DCIFINENIL------DENCSITGSYYV
FVEKD-PFCTQNTFNCKQ------------------------------------------
------------------------------------------------------------
------------------------------------------------------------
-------
>TRINITY_DN39575_c0_g2::TRINITY_DN39575_c0_g2_i10::g.78::m.78 type:complete len:230 gc:universal TRINITY_DN39575_c0_g2_i10:873-184(-)
------------------------------------------------------------
------------------------------------------------------------
------------------------------------------------------------
-----------MDWS-QGACTHGVPIVRL--AEYPSAVNNTREIGERIANFIHLLTNKCE
ISLKDIIFIGHSLGAHVAGFAAK---SIYNSTGEKVS-----------------RII--A
ADPARPMFS----DNNCTERLCKTDATCVKVVHT------TSSLGNPDCMGDLDLYCNNG
DAMMQPGC--------MID-----------VACS------HTRSVKYISKMISG----CG
FPGVSIKR-----QLKMLERKPAYPNSSTT--DCIFINENIL------DENCSITGSYYV
FVEKD-PFCTQNTFNCKQ------------------------------------------
------------------------------------------------------------
------------------------------------------------------------
-------
>TRINITY_DN39575_c0_g2::TRINITY_DN39575_c0_g2_i10::g.79::m.79 type:complete len:110 gc:universal TRINITY_DN39575_c0_g2_i10:1351-1022(-)
-----MKSVV------TILAIFLIRCA-YLRA----------------------------
---EPEPSMMDMSKKII--------------------------GSDSCIFGVESM--SIL
MYNSSSTAKNISQTEEI-----CQSIGL--KKNVVILIHGFQSKGDAKIFKELAKPCVE-
------------------------------------------------------------
------------------------------------------------------------
------------------------------------------------------------
-----------------VD-----------ITYS------HE------------------
------------------------------------------------------------
------------------------------------------------------------
------------------------------------------------------------
------------------------------------------------------------
-------
>TRINITY_DN39575_c0_g2::TRINITY_DN39575_c0_g2_i11::g.80::m.80 type:complete len:148 gc:universal TRINITY_DN39575_c0_g2_i11:1392-949(-)
-----MKSVV------TILAIFLIRCA-YLRA----------------------------
---EPEPSMMDMSKKII--------------------------GSDSCIFGVESM--SIL
MYNSSSTAKNISQTEEI-----CQSIGL--KKNVVILIHGFQSKGDAKIFKELAKPCVE-
----KGYTVFAMDWS-QGACTHGVPIVRL--AEYPSAVNNTREIGERIA-----------
------------------------------------------------------------
------------------------------------------------------------
------------------------------------------------------------
----------------------------------------------------------YV
LL----------------------------------------------------------
------------------------------------------------------------
------------------------------------------------------------
-------
>TRINITY_DN39575_c0_g2::TRINITY_DN39575_c0_g2_i11::g.81::m.81 type:complete len:140 gc:universal TRINITY_DN39575_c0_g2_i11:603-184(-)
------------------------------------------------------------
------------------------------------------------------------
------------------------------------------------------------
------------------------------------------------------------
------------------------------------------------------------
------MFS----DNNCTERLCKTDATCVKVVHT------TSSLGNPDCMGDLDLYCNNG
DAMMQPGC--------MID-----------VACS------HTRSVKYISKMISG----CG
FPGVSIKR-----QLKMLERKPAYPNSSTT--DCIFINENIL------DENCSITGSYYV
FVEKD-PFCTQNTFNCKQ------------------------------------------
------------------------------------------------------------
------------------------------------------------------------
-------
>TRINITY_DN39575_c0_g2::TRINITY_DN39575_c0_g2_i12::g.82::m.82 type:complete len:140 gc:universal TRINITY_DN39575_c0_g2_i12:603-184(-)
------------------------------------------------------------
------------------------------------------------------------
------------------------------------------------------------
------------------------------------------------------------
------------------------------------------------------------
------MFS----DNNCTERLCKTDATCVKVVHT------TSSLGNPDCMGDLDLYCNNG
DAMMQPGC--------MID-----------VACS------HTRSVKYISKMISG----CG
FPGVSIKR-----QLKMLERKPAYPNSSTT--DCIFINENIL------DENCSITGSYYV
FVEKD-PFCTQNTFNCKQ------------------------------------------
------------------------------------------------------------
------------------------------------------------------------
-------
>TRINITY_DN39575_c0_g2::TRINITY_DN39575_c0_g2_i12::g.83::m.83 type:complete len:123 gc:universal TRINITY_DN39575_c0_g2_i12:1317-949(-)
------------------------------------------------------------
--------MMDMSKKII--------------------------GSDSCIFGVESM--SIL
MYNSSSTAKNISQTEEI-----CQSIGL--KKNVVILIHGFQSKGDAKIFKELAKPCVE-
----KGYTVFAMDWS-QGACTHGVPIVRL--AEYPSAVNNTREIGERIA-----------
------------------------------------------------------------
------------------------------------------------------------
------------------------------------------------------------
----------------------------------------------------------YV
LL----------------------------------------------------------
------------------------------------------------------------
------------------------------------------------------------
-------
>TRINITY_DN39575_c0_g2::TRINITY_DN39575_c0_g2_i13::g.84::m.84 type:complete len:230 gc:universal TRINITY_DN39575_c0_g2_i13:873-184(-)
------------------------------------------------------------
------------------------------------------------------------
------------------------------------------------------------
-----------MDWS-QGACTHGVPIVRL--AEYPSAVNNTREIGERIANFIHLLTNKCE
ISLKDIIFIGHSLGAHVAGFAAK---SIYNSTGEKVS-----------------RII--A
ADPARPMFS----DNNCTERLCKTDATCVKVVHT------TSSLGNPDCMGDLDLYCNNG
DAMMQPGC--------MID-----------VACS------HTRSVKYISKMISG----CG
FPGVSIKR-----QLKMLERKPAYPNSSTT--DCIFINENIL------DENCSITGSYYV
FVEKD-PFCTQNTFNCKQ------------------------------------------
------------------------------------------------------------
------------------------------------------------------------
-------
>TRINITY_DN39575_c0_g2::TRINITY_DN39575_c0_g2_i14::g.85::m.85 type:complete len:313 gc:universal TRINITY_DN39575_c0_g2_i14:1122-184(-)
------------------------------------------------------------
--------MMDMSKKII--------------------------GSDSCIFGVESM--SIL
MYNSSSTAKNISQTEEI-----CQSIGL--KKNVVILIHGFQSKGDAKIFKELAKPCVE-
----KGYTVFAMDWS-QGACTHGVPIVRL--AEYPSAVNNTREIGERIANFIHLLTNKCE
ISLKDIIFIGHSLGAHVAGFAAK---SIYNSTGEKVS-----------------RII--A
ADPARPMFS----DNNCTERLCKTDATCVKVVHT------TSSLGNPDCMGDLDLYCNNG
DAMMQPGC--------MID-----------VACS------HTRSVKYISKMISG----CG
FPGVSIKR-----QLKMLERKPAYPNSSTT--DCIFINENIL------DENCSITGSYYV
FVEKD-PFCTQNTFNCKQ------------------------------------------
------------------------------------------------------------
------------------------------------------------------------
-------
