# Supplementary material for: Venomix: a simple bioinformatic pipeline for identifying and characterizing toxin gene candidates from transcriptomic data
Source: PeerJ. 2018 Jul 31;6:e5361. doi: 10.7717/peerj.5361 (PMC6074769; doi:10.7717/peerj.5361)
Supplement: Supplemental Information 4 [file peerj-06-5361-s004.gz › FinalOutput_E-20/Alpha-latroinsectotoxin-Lt1a_2/signalp.txt]

# SignalP-4.1 euk predictions
# name                     Cmax  pos  Ymax  pos  Smax  pos  Smean   D     ?  Dmaxcut    Networks-used
P0DJE3                     0.108  21  0.108  21  0.134  14  0.107   0.107 N  0.450      SignalP-noTM
P23631                     0.109  68  0.107  20  0.142  14  0.109   0.108 N  0.450      SignalP-noTM
G0LXV8                     0.130  69  0.113  69  0.110   1  0.094   0.103 N  0.450      SignalP-noTM
Q9XZC0                     0.126  22  0.162  22  0.337   4  0.208   0.187 N  0.450      SignalP-noTM
Q02989                     0.111  62  0.142  11  0.229   1  0.164   0.154 N  0.450      SignalP-noTM
Q25338                     0.112  29  0.116  11  0.159   4  0.129   0.123 N  0.450      SignalP-noTM
TRINITY_DN41713_c1_g2::TRINITY_DN41713_c1_g2_i1::g.1::m.1  0.156  25  0.180  25  0.489  24  0.208   0.195 N  0.450      SignalP-noTM
TRINITY_DN41713_c1_g2::TRINITY_DN41713_c1_g2_i2::g.3::m.3  0.156  25  0.180  25  0.489  24  0.208   0.195 N  0.450      SignalP-noTM
TRINITY_DN41713_c1_g2::TRINITY_DN41713_c1_g2_i2::g.4::m.4  0.145  18  0.128  18  0.174  41  0.116   0.122 N  0.450      SignalP-noTM
TRINITY_DN41713_c1_g2::TRINITY_DN41713_c1_g2_i3::g.5::m.5  0.156  25  0.180  25  0.489  24  0.208   0.195 N  0.450      SignalP-noTM
TRINITY_DN41713_c1_g2::TRINITY_DN41713_c1_g2_i4::g.6::m.6  0.199  42  0.174  42  0.275  36  0.132   0.152 N  0.450      SignalP-noTM
TRINITY_DN41713_c1_g2::TRINITY_DN41713_c1_g2_i5::g.7::m.7  0.156  25  0.180  25  0.489  24  0.208   0.195 N  0.450      SignalP-noTM
TRINITY_DN41713_c1_g2::TRINITY_DN41713_c1_g2_i5::g.8::m.8  0.198  25  0.157  25  0.154  19  0.125   0.140 N  0.450      SignalP-noTM
TRINITY_DN41713_c1_g2::TRINITY_DN41713_c1_g2_i7::g.10::m.1  0.104   1  0.000   1  0.146   1  0.000   0.000 N  0.450      SignalP-noTM
TRINITY_DN41713_c1_g2::TRINITY_DN41713_c1_g2_i7::g.10::m.1  0.102   1  0.000   1  0.120   1  0.000   0.000 N  0.450      SignalP-noTM
TRINITY_DN41713_c1_g2::TRINITY_DN41713_c1_g2_i7::g.10::m.1  0.104   1  0.000   1  0.121   1  0.000   0.000 N  0.450      SignalP-noTM
TRINITY_DN41713_c1_g2::TRINITY_DN41713_c1_g2_i7::g.10::m.1  0.104   1  0.000   1  0.159   1  0.000   0.000 N  0.450      SignalP-noTM
TRINITY_DN41713_c1_g2::TRINITY_DN41713_c1_g2_i7::g.10::m.1  0.104   1  0.000   1  0.159   1  0.000   0.000 N  0.450      SignalP-noTM
TRINITY_DN41713_c1_g2::TRINITY_DN41713_c1_g2_i7::g.10::m.1  0.104   1  0.000   1  0.130   1  0.000   0.000 N  0.450      SignalP-noTM
TRINITY_DN41713_c1_g2::TRINITY_DN41713_c1_g2_i7::g.10::m.1  0.104   1  0.000   1  0.140   1  0.000   0.000 N  0.450      SignalP-noTM
TRINITY_DN41713_c1_g2::TRINITY_DN41713_c1_g2_i7::g.10::m.1  0.105   1  0.000   1  0.120   1  0.000   0.000 N  0.450      SignalP-noTM
TRINITY_DN41713_c1_g2::TRINITY_DN41713_c1_g2_i7::g.10::m.1  0.105   1  0.000   1  0.120   1  0.000   0.000 N  0.450      SignalP-noTM
                           0.000   1  0.000   1  0.000   1  0.000   0.000 N  0.500      SignalP-TM
TRINITY_DN41713_c1_g2::TRINITY_DN41713_c1_g2_i7::g.10::m.1  0.000   1  0.000   1  0.000   1  0.000   0.000 N  0.450      SignalP-noTM
0.130157                   0.000   1  0.000   1  0.000   1  0.000   0.000 N  0.450      SignalP-noTM
TRINITY_DN41713_c1_g2::TRINITY_DN41713_c1_g2_i7::g.10::m.1  0.105   1  0.000   1  0.120   1  0.000   0.000 N  0.450      SignalP-noTM
TRINITY_DN41713_c1_g2::TRINITY_DN41713_c1_g2_i7::g.10::m.1  0.105   1  0.000   1  0.120   1  0.000   0.000 N  0.450      SignalP-noTM
TRINITY_DN41713_c1_g2::TRINITY_DN41713_c1_g2_i7::g.10::m.1  0.105   1  0.000   1  0.120   1  0.000   0.000 N  0.450      SignalP-noTM
TRINITY_DN41713_c1_g2::TRINITY_DN41713_c1_g2_i7::g.10::m.1  0.105   1  0.000   1  0.120   1  0.000   0.000 N  0.450      SignalP-noTM
TRINITY_DN41713_c1_g2::TRINITY_DN41713_c1_g2_i7::g.10::m.1  0.105   1  0.000   1  0.120   1  0.000   0.000 N  0.450      SignalP-noTM
TRINITY_DN41713_c1_g2::TRINITY_DN41713_c1_g2_i7::g.10::m.1  0.105   1  0.000   1  0.120   1  0.000   0.000 N  0.450      SignalP-noTM
TRINITY_DN41713_c1_g2::TRINITY_DN41713_c1_g2_i7::g.10::m.1  0.105   1  0.000   1  0.120   1  0.000   0.000 N  0.450      SignalP-noTM
TRINITY_DN41713_c1_g2::TRINITY_DN41713_c1_g2_i7::g.10::m.1  0.106   1  0.000   1  0.139   1  0.000   0.000 N  0.450      SignalP-noTM
TRINITY_DN41713_c1_g2::TRINITY_DN41713_c1_g2_i7::g.10::m.1  0.105   1  0.000   1  0.120   1  0.000   0.000 N  0.450      SignalP-noTM
TRINITY_DN41713_c1_g2::TRINITY_DN41713_c1_g2_i7::g.10::m.1  0.106   1  0.000   1  0.139   1  0.000   0.000 N  0.450      SignalP-noTM
TRINITY_DN41713_c1_g2::TRINITY_DN41713_c1_g2_i7::g.10::m.1  0.103   1  0.000   1  0.166   1  0.000   0.000 N  0.450      SignalP-noTM
TRINITY_DN41713_c1_g2::TRINITY_DN41713_c1_g2_i7::g.10::m.1  0.104   1  0.000   1  0.130   1  0.000   0.000 N  0.450      SignalP-noTM
TRINITY_DN41713_c1_g2::TRINITY_DN41713_c1_g2_i7::g.10::m.1  0.105   1  0.000   1  0.120   1  0.000   0.000 N  0.450      SignalP-noTM
TRINITY_DN41713_c1_g2::TRINITY_DN41713_c1_g2_i7::g.10::m.1  0.105   1  0.000   1  0.120   1  0.000   0.000 N  0.450      SignalP-noTM
TRINITY_DN41713_c1_g2::TRINITY_DN41713_c1_g2_i7::g.10::m.1  0.105   1  0.000   1  0.120   1  0.000   0.000 N  0.450      SignalP-noTM
TRINITY_DN41713_c1_g2::TRINITY_DN41713_c1_g2_i7::g.10::m.1  0.105   1  0.000   1  0.120   1  0.000   0.000 N  0.450      SignalP-noTM
TRINITY_DN41713_c1_g2::TRINITY_DN41713_c1_g2_i7::g.10::m.1  0.105   1  0.000   1  0.120   1  0.000   0.000 N  0.450      SignalP-noTM
TRINITY_DN41713_c1_g2::TRINITY_DN41713_c1_g2_i7::g.10::m.1  0.105   1  0.000   1  0.120   1  0.000   0.000 N  0.450      SignalP-noTM
TRINITY_DN41713_c1_g2::TRINITY_DN41713_c1_g2_i7::g.10::m.1  0.105   1  0.000   1  0.120   1  0.000   0.000 N  0.450      SignalP-noTM
TRINITY_DN41713_c1_g2::TRINITY_DN41713_c1_g2_i7::g.10::m.1  0.105   1  0.000   1  0.120   1  0.000   0.000 N  0.450      SignalP-noTM
TRINITY_DN41713_c1_g2::TRINITY_DN41713_c1_g2_i7::g.10::m.1  0.106   1  0.000   1  0.139   1  0.000   0.000 N  0.450      SignalP-noTM
TRINITY_DN41713_c1_g2::TRINITY_DN41713_c1_g2_i7::g.10::m.1!  0.106   1  0.000   1  0.139   1  0.000   0.000 N  0.450      SignalP-noTM
TRINITY_DN41713_c1_g2::TRINITY_DN41713_c1_g2_i7::g.10::m.1"  0.106   1  0.000   1  0.139   1  0.000   0.000 N  0.450      SignalP-noTM
TRINITY_DN41713_c1_g2::TRINITY_DN41713_c1_g2_i7::g.10::m.1#  0.106   1  0.000   1  0.139   1  0.000   0.000 N  0.450      SignalP-noTM
TRINITY_DN41713_c1_g2::TRINITY_DN41713_c1_g2_i7::g.10::m.1$  0.106   1  0.000   1  0.139   1  0.000   0.000 N  0.450      SignalP-noTM
TRINITY_DN41713_c1_g2::TRINITY_DN41713_c1_g2_i7::g.10::m.1%  0.106   1  0.000   1  0.139   1  0.000   0.000 N  0.450      SignalP-noTM
TRINITY_DN41713_c1_g2::TRINITY_DN41713_c1_g2_i7::g.10::m.1&  0.104   1  0.000   1  0.130   1  0.000   0.000 N  0.450      SignalP-noTM
TRINITY_DN41713_c1_g2::TRINITY_DN41713_c1_g2_i7::g.10::m.1'  0.104   1  0.000   1  0.130   1  0.000   0.000 N  0.450      SignalP-noTM
TRINITY_DN41713_c1_g2::TRINITY_DN41713_c1_g2_i7::g.10::m.1(  0.105   1  0.000   1  0.120   1  0.000   0.000 N  0.450      SignalP-noTM
TRINITY_DN41713_c1_g2::TRINITY_DN41713_c1_g2_i7::g.10::m.1)  0.104   1  0.000   1  0.130   1  0.000   0.000 N  0.450      SignalP-noTM
TRINITY_DN41713_c1_g2::TRINITY_DN41713_c1_g2_i7::g.10::m.1*  0.106   1  0.000   1  0.129   1  0.000   0.000 N  0.450      SignalP-noTM
TRINITY_DN41713_c1_g2::TRINITY_DN41713_c1_g2_i7::g.10::m.1+  0.104   1  0.000   1  0.146   1  0.000   0.000 N  0.450      SignalP-noTM
TRINITY_DN41713_c1_g2::TRINITY_DN41713_c1_g2_i7::g.10::m.1,  0.104   1  0.000   1  0.146   1  0.000   0.000 N  0.450      SignalP-noTM
TRINITY_DN41713_c1_g2::TRINITY_DN41713_c1_g2_i7::g.10::m.1-  0.104   1  0.000   1  0.138   1  0.000   0.000 N  0.450      SignalP-noTM
TRINITY_DN41713_c1_g2::TRINITY_DN41713_c1_g2_i7::g.10::m.1.  0.103   1  0.000   1  0.166   1  0.000   0.000 N  0.450      SignalP-noTM
TRINITY_DN41713_c1_g2::TRINITY_DN41713_c1_g2_i7::g.10::m.1/  0.104   1  0.000   1  0.158   1  0.000   0.000 N  0.450      SignalP-noTM
TRINITY_DN41713_c1_g2::TRINITY_DN41713_c1_g2_i7::g.10::m.10  0.100   1  0.000   1  0.098   1  0.000   0.000 N  0.450      SignalP-noTM
TRINITY_DN41713_c1_g2::TRINITY_DN41713_c1_g2_i7::g.10::m.11  0.101   2  0.000   1  0.098   1  0.000   0.000 N  0.450      SignalP-noTM
TRINITY_DN41713_c1_g2::TRINITY_DN41713_c1_g2_i7::g.10::m.12  0.101   3  0.000   1  0.103   3  0.000   0.000 N  0.450      SignalP-noTM
TRINITY_DN41713_c1_g2::TRINITY_DN41713_c1_g2_i7::g.10::m.13  0.101   3  0.000   1  0.107   4  0.000   0.000 N  0.450      SignalP-noTM
TRINITY_DN41713_c1_g2::TRINITY_DN41713_c1_g2_i7::g.10::m.14  0.102   5  0.000   1  0.107   4  0.000   0.000 N  0.450      SignalP-noTM
TRINITY_DN41713_c1_g2::TRINITY_DN41713_c1_g2_i7::g.10::m.15  0.102   5  0.000   1  0.107   4  0.000   0.000 N  0.450      SignalP-noTM
TRINITY_DN41713_c1_g2::TRINITY_DN41713_c1_g2_i7::g.10::m.16  0.102   5  0.000   1  0.107   4  0.000   0.000 N  0.450      SignalP-noTM
TRINITY_DN41713_c1_g2::TRINITY_DN41713_c1_g2_i7::g.10::m.17  0.102   5  0.000   1  0.107   4  0.000   0.000 N  0.450      SignalP-noTM
TRINITY_DN41713_c1_g2::TRINITY_DN41713_c1_g2_i7::g.10::m.18  0.102   5  0.000   1  0.107   4  0.000   0.000 N  0.450      SignalP-noTM
TRINITY_DN41713_c1_g2::TRINITY_DN41713_c1_g2_i7::g.10::m.19  0.102   5  0.000   1  0.107   4  0.000   0.000 N  0.450      SignalP-noTM
TRINITY_DN41713_c1_g2::TRINITY_DN41713_c1_g2_i7::g.10::m.1:  0.102   5  0.096  11  0.107   4  0.096   0.096 N  0.450      SignalP-noTM
TRINITY_DN41713_c1_g2::TRINITY_DN41713_c1_g2_i7::g.10::m.1;  0.102   5  0.099  12  0.107   4  0.096   0.097 N  0.450      SignalP-noTM
TRINITY_DN41713_c1_g2::TRINITY_DN41713_c1_g2_i7::g.10::m.1<  0.102   5  0.100  13  0.107   4  0.097   0.098 N  0.450      SignalP-noTM
TRINITY_DN41713_c1_g2::TRINITY_DN41713_c1_g2_i7::g.10::m.1=  0.102   5  0.100  13  0.107   4  0.097   0.098 N  0.450      SignalP-noTM
TRINITY_DN41713_c1_g2::TRINITY_DN41713_c1_g2_i7::g.10::m.1>  0.102   5  0.100  13  0.107   4  0.097   0.098 N  0.450      SignalP-noTM
TRINITY_DN41713_c1_g2::TRINITY_DN41713_c1_g2_i7::g.10::m.1?  0.102   5  0.100  13  0.107   4  0.097   0.098 N  0.450      SignalP-noTM
TRINITY_DN41713_c1_g2::TRINITY_DN41713_c1_g2_i7::g.10::m.1@  0.103  17  0.100  17  0.107   4  0.098   0.099 N  0.450      SignalP-noTM
TRINITY_DN41713_c1_g2::TRINITY_DN41713_c1_g2_i7::g.10::m.1A  0.103  17  0.100  17  0.107   4  0.098   0.099 N  0.450      SignalP-noTM
TRINITY_DN41713_c1_g2::TRINITY_DN41713_c1_g2_i7::g.10::m.1B  0.104  19  0.101  19  0.107   4  0.098   0.099 N  0.450      SignalP-noTM
TRINITY_DN41713_c1_g2::TRINITY_DN41713_c1_g2_i7::g.10::m.1C  0.104  19  0.101  19  0.107   4  0.098   0.099 N  0.450      SignalP-noTM
TRINITY_DN41713_c1_g2::TRINITY_DN41713_c1_g2_i7::g.10::m.1D  0.107  21  0.102  21  0.107   4  0.098   0.100 N  0.450      SignalP-noTM
TRINITY_DN41713_c1_g2::TRINITY_DN41713_c1_g2_i7::g.10::m.1E  0.107  21  0.102  21  0.107   4  0.098   0.100 N  0.450      SignalP-noTM
TRINITY_DN41713_c1_g2::TRINITY_DN41713_c1_g2_i7::g.10::m.1F  0.107  23  0.103  23  0.107   4  0.098   0.100 N  0.450      SignalP-noTM
TRINITY_DN41713_c1_g2::TRINITY_DN41713_c1_g2_i8::g.12::m.1  0.104   1  0.000   1  0.146   1  0.000   0.000 N  0.450      SignalP-noTM
TRINITY_DN41713_c1_g2::TRINITY_DN41713_c1_g2_i8::g.12::m.1  0.102   1  0.000   1  0.120   1  0.000   0.000 N  0.450      SignalP-noTM
TRINITY_DN41713_c1_g2::TRINITY_DN41713_c1_g2_i8::g.12::m.1  0.104   1  0.000   1  0.121   1  0.000   0.000 N  0.450      SignalP-noTM
TRINITY_DN41713_c1_g2::TRINITY_DN41713_c1_g2_i8::g.12::m.1  0.104   1  0.000   1  0.159   1  0.000   0.000 N  0.450      SignalP-noTM
TRINITY_DN41713_c1_g2::TRINITY_DN41713_c1_g2_i8::g.12::m.1  0.104   1  0.000   1  0.159   1  0.000   0.000 N  0.450      SignalP-noTM
TRINITY_DN41713_c1_g2::TRINITY_DN41713_c1_g2_i8::g.12::m.1  0.104   1  0.000   1  0.130   1  0.000   0.000 N  0.450      SignalP-noTM
TRINITY_DN41713_c1_g2::TRINITY_DN41713_c1_g2_i8::g.12::m.1  0.104   1  0.000   1  0.140   1  0.000   0.000 N  0.450      SignalP-noTM
TRINITY_DN41713_c1_g2::TRINITY_DN41713_c1_g2_i8::g.12::m.1  0.105   1  0.000   1  0.120   1  0.000   0.000 N  0.450      SignalP-noTM
TRINITY_DN41713_c1_g2::TRINITY_DN41713_c1_g2_i8::g.12::m.1  0.105   1  0.000   1  0.120   1  0.000   0.000 N  0.450      SignalP-noTM
                           0.000   1  0.000   1  0.000   1  0.000   0.000 N  0.500      SignalP-TM
TRINITY_DN41713_c1_g2::TRINITY_DN41713_c1_g2_i8::g.12::m.1  0.000   1  0.000   1  0.000   1  0.000   0.000 N  0.450      SignalP-noTM
0.130157                   0.000   1  0.000   1  0.000   1  0.000   0.000 N  0.450      SignalP-noTM
TRINITY_DN41713_c1_g2::TRINITY_DN41713_c1_g2_i8::g.12::m.1  0.105   1  0.000   1  0.120   1  0.000   0.000 N  0.450      SignalP-noTM
TRINITY_DN41713_c1_g2::TRINITY_DN41713_c1_g2_i8::g.12::m.1  0.105   1  0.000   1  0.120   1  0.000   0.000 N  0.450      SignalP-noTM
TRINITY_DN41713_c1_g2::TRINITY_DN41713_c1_g2_i8::g.12::m.1  0.105   1  0.000   1  0.120   1  0.000   0.000 N  0.450      SignalP-noTM
TRINITY_DN41713_c1_g2::TRINITY_DN41713_c1_g2_i8::g.12::m.1  0.105   1  0.000   1  0.120   1  0.000   0.000 N  0.450      SignalP-noTM
TRINITY_DN41713_c1_g2::TRINITY_DN41713_c1_g2_i8::g.12::m.1  0.105   1  0.000   1  0.120   1  0.000   0.000 N  0.450      SignalP-noTM
TRINITY_DN41713_c1_g2::TRINITY_DN41713_c1_g2_i8::g.12::m.1  0.105   1  0.000   1  0.120   1  0.000   0.000 N  0.450      SignalP-noTM
TRINITY_DN41713_c1_g2::TRINITY_DN41713_c1_g2_i8::g.12::m.1  0.105   1  0.000   1  0.120   1  0.000   0.000 N  0.450      SignalP-noTM
TRINITY_DN41713_c1_g2::TRINITY_DN41713_c1_g2_i8::g.12::m.1  0.106   1  0.000   1  0.139   1  0.000   0.000 N  0.450      SignalP-noTM
TRINITY_DN41713_c1_g2::TRINITY_DN41713_c1_g2_i8::g.12::m.1  0.105   1  0.000   1  0.120   1  0.000   0.000 N  0.450      SignalP-noTM
TRINITY_DN41713_c1_g2::TRINITY_DN41713_c1_g2_i8::g.12::m.1  0.106   1  0.000   1  0.139   1  0.000   0.000 N  0.450      SignalP-noTM
TRINITY_DN41713_c1_g2::TRINITY_DN41713_c1_g2_i8::g.12::m.1  0.103   1  0.000   1  0.166   1  0.000   0.000 N  0.450      SignalP-noTM
TRINITY_DN41713_c1_g2::TRINITY_DN41713_c1_g2_i8::g.12::m.1  0.104   1  0.000   1  0.130   1  0.000   0.000 N  0.450      SignalP-noTM
TRINITY_DN41713_c1_g2::TRINITY_DN41713_c1_g2_i8::g.12::m.1  0.105   1  0.000   1  0.120   1  0.000   0.000 N  0.450      SignalP-noTM
TRINITY_DN41713_c1_g2::TRINITY_DN41713_c1_g2_i8::g.12::m.1  0.105   1  0.000   1  0.120   1  0.000   0.000 N  0.450      SignalP-noTM
TRINITY_DN41713_c1_g2::TRINITY_DN41713_c1_g2_i8::g.12::m.1  0.105   1  0.000   1  0.120   1  0.000   0.000 N  0.450      SignalP-noTM
TRINITY_DN41713_c1_g2::TRINITY_DN41713_c1_g2_i8::g.12::m.1  0.105   1  0.000   1  0.120   1  0.000   0.000 N  0.450      SignalP-noTM
TRINITY_DN41713_c1_g2::TRINITY_DN41713_c1_g2_i8::g.12::m.1  0.105   1  0.000   1  0.120   1  0.000   0.000 N  0.450      SignalP-noTM
TRINITY_DN41713_c1_g2::TRINITY_DN41713_c1_g2_i8::g.12::m.1  0.105   1  0.000   1  0.120   1  0.000   0.000 N  0.450      SignalP-noTM
TRINITY_DN41713_c1_g2::TRINITY_DN41713_c1_g2_i8::g.12::m.1  0.105   1  0.000   1  0.120   1  0.000   0.000 N  0.450      SignalP-noTM
TRINITY_DN41713_c1_g2::TRINITY_DN41713_c1_g2_i8::g.12::m.1  0.105   1  0.000   1  0.120   1  0.000   0.000 N  0.450      SignalP-noTM
TRINITY_DN41713_c1_g2::TRINITY_DN41713_c1_g2_i8::g.12::m.1  0.106   1  0.000   1  0.139   1  0.000   0.000 N  0.450      SignalP-noTM
TRINITY_DN41713_c1_g2::TRINITY_DN41713_c1_g2_i8::g.12::m.1!  0.106   1  0.000   1  0.139   1  0.000   0.000 N  0.450      SignalP-noTM
TRINITY_DN41713_c1_g2::TRINITY_DN41713_c1_g2_i8::g.12::m.1"  0.106   1  0.000   1  0.139   1  0.000   0.000 N  0.450      SignalP-noTM
TRINITY_DN41713_c1_g2::TRINITY_DN41713_c1_g2_i8::g.12::m.1#  0.106   1  0.000   1  0.139   1  0.000   0.000 N  0.450      SignalP-noTM
TRINITY_DN41713_c1_g2::TRINITY_DN41713_c1_g2_i8::g.12::m.1$  0.106   1  0.000   1  0.139   1  0.000   0.000 N  0.450      SignalP-noTM
TRINITY_DN41713_c1_g2::TRINITY_DN41713_c1_g2_i8::g.12::m.1%  0.106   1  0.000   1  0.139   1  0.000   0.000 N  0.450      SignalP-noTM
TRINITY_DN41713_c1_g2::TRINITY_DN41713_c1_g2_i8::g.12::m.1&  0.104   1  0.000   1  0.130   1  0.000   0.000 N  0.450      SignalP-noTM
TRINITY_DN41713_c1_g2::TRINITY_DN41713_c1_g2_i8::g.12::m.1'  0.104   1  0.000   1  0.130   1  0.000   0.000 N  0.450      SignalP-noTM
TRINITY_DN41713_c1_g2::TRINITY_DN41713_c1_g2_i8::g.12::m.1(  0.105   1  0.000   1  0.120   1  0.000   0.000 N  0.450      SignalP-noTM
TRINITY_DN41713_c1_g2::TRINITY_DN41713_c1_g2_i8::g.12::m.1)  0.104   1  0.000   1  0.130   1  0.000   0.000 N  0.450      SignalP-noTM
TRINITY_DN41713_c1_g2::TRINITY_DN41713_c1_g2_i8::g.12::m.1*  0.106   1  0.000   1  0.129   1  0.000   0.000 N  0.450      SignalP-noTM
TRINITY_DN41713_c1_g2::TRINITY_DN41713_c1_g2_i8::g.12::m.1+  0.104   1  0.000   1  0.146   1  0.000   0.000 N  0.450      SignalP-noTM
TRINITY_DN41713_c1_g2::TRINITY_DN41713_c1_g2_i8::g.12::m.1,  0.104   1  0.000   1  0.146   1  0.000   0.000 N  0.450      SignalP-noTM
TRINITY_DN41713_c1_g2::TRINITY_DN41713_c1_g2_i8::g.12::m.1-  0.104   1  0.000   1  0.138   1  0.000   0.000 N  0.450      SignalP-noTM
TRINITY_DN41713_c1_g2::TRINITY_DN41713_c1_g2_i8::g.12::m.1.  0.103   1  0.000   1  0.166   1  0.000   0.000 N  0.450      SignalP-noTM
TRINITY_DN41713_c1_g2::TRINITY_DN41713_c1_g2_i8::g.12::m.1/  0.104   1  0.000   1  0.158   1  0.000   0.000 N  0.450      SignalP-noTM
TRINITY_DN41713_c1_g2::TRINITY_DN41713_c1_g2_i8::g.12::m.10  0.104   1  0.000   1  0.121   1  0.000   0.000 N  0.450      SignalP-noTM
TRINITY_DN41713_c1_g2::TRINITY_DN41713_c1_g2_i8::g.12::m.11  0.103   1  0.000   1  0.166   1  0.000   0.000 N  0.450      SignalP-noTM
TRINITY_DN41713_c1_g2::TRINITY_DN41713_c1_g2_i8::g.12::m.12  0.101   1  0.000   1  0.118   1  0.000   0.000 N  0.450      SignalP-noTM
TRINITY_DN41713_c1_g2::TRINITY_DN41713_c1_g2_i8::g.12::m.13  0.101   1  0.000   1  0.126   2  0.000   0.000 N  0.450      SignalP-noTM
TRINITY_DN41713_c1_g2::TRINITY_DN41713_c1_g2_i8::g.12::m.14  0.102   3  0.000   1  0.126   2  0.000   0.000 N  0.450      SignalP-noTM
TRINITY_DN41713_c1_g2::TRINITY_DN41713_c1_g2_i8::g.12::m.15  0.102   3  0.000   1  0.126   2  0.000   0.000 N  0.450      SignalP-noTM
TRINITY_DN41713_c1_g2::TRINITY_DN41713_c1_g2_i8::g.12::m.16  0.102   3  0.000   1  0.126   2  0.000   0.000 N  0.450      SignalP-noTM
TRINITY_DN41713_c1_g2::TRINITY_DN41713_c1_g2_i8::g.12::m.17  0.102   3  0.000   1  0.126   2  0.000   0.000 N  0.450      SignalP-noTM
TRINITY_DN41713_c1_g2::TRINITY_DN41713_c1_g2_i8::g.12::m.18  0.102   3  0.000   1  0.126   2  0.000   0.000 N  0.450      SignalP-noTM
TRINITY_DN41713_c1_g2::TRINITY_DN41713_c1_g2_i8::g.12::m.19  0.102   3  0.000   1  0.126   2  0.000   0.000 N  0.450      SignalP-noTM
TRINITY_DN41713_c1_g2::TRINITY_DN41713_c1_g2_i8::g.12::m.1:  0.102   3  0.000   1  0.126   2  0.000   0.000 N  0.450      SignalP-noTM
TRINITY_DN41713_c1_g2::TRINITY_DN41713_c1_g2_i8::g.12::m.1;  0.102   3  0.000   1  0.126   2  0.000   0.000 N  0.450      SignalP-noTM
TRINITY_DN41713_c1_g2::TRINITY_DN41713_c1_g2_i8::g.12::m.1<  0.103  11  0.107  11  0.126   2  0.103   0.105 N  0.450      SignalP-noTM
TRINITY_DN41713_c1_g2::TRINITY_DN41713_c1_g2_i8::g.12::m.1=  0.103  11  0.107  11  0.126   2  0.103   0.105 N  0.450      SignalP-noTM
TRINITY_DN41713_c1_g2::TRINITY_DN41713_c1_g2_i8::g.12::m.1>  0.103  11  0.107  11  0.126   2  0.103   0.105 N  0.450      SignalP-noTM
TRINITY_DN41713_c1_g2::TRINITY_DN41713_c1_g2_i8::g.12::m.1?  0.103  11  0.107  11  0.126   2  0.103   0.105 N  0.450      SignalP-noTM
TRINITY_DN41713_c1_g2::TRINITY_DN41713_c1_g2_i8::g.12::m.1@  0.104  15  0.107  11  0.126   2  0.103   0.105 N  0.450      SignalP-noTM
TRINITY_DN41713_c1_g2::TRINITY_DN41713_c1_g2_i8::g.12::m.1A  0.104  15  0.107  11  0.126   2  0.103   0.105 N  0.450      SignalP-noTM
TRINITY_DN41713_c1_g2::TRINITY_DN41713_c1_g2_i8::g.12::m.1B  0.105  17  0.107  11  0.126   2  0.103   0.105 N  0.450      SignalP-noTM
TRINITY_DN41713_c1_g2::TRINITY_DN41713_c1_g2_i8::g.12::m.1C  0.105  17  0.107  11  0.126   2  0.103   0.105 N  0.450      SignalP-noTM
TRINITY_DN41713_c1_g2::TRINITY_DN41713_c1_g2_i8::g.12::m.1D  0.106  19  0.107  11  0.126   2  0.103   0.105 N  0.450      SignalP-noTM
TRINITY_DN41713_c1_g2::TRINITY_DN41713_c1_g2_i8::g.12::m.1E  0.106  19  0.107  11  0.126   2  0.103   0.105 N  0.450      SignalP-noTM
TRINITY_DN41713_c1_g2::TRINITY_DN41713_c1_g2_i8::g.12::m.1F  0.107  21  0.107  11  0.126   2  0.103   0.105 N  0.450      SignalP-noTM
TRINITY_DN41713_c1_g2::TRINITY_DN41713_c1_g2_i8::g.13::m.1  0.105   1  0.000   1  0.140   1  0.000   0.000 N  0.450      SignalP-noTM
TRINITY_DN41713_c1_g2::TRINITY_DN41713_c1_g2_i8::g.13::m.1  0.102   1  0.000   1  0.120   1  0.000   0.000 N  0.450      SignalP-noTM
TRINITY_DN41713_c1_g2::TRINITY_DN41713_c1_g2_i8::g.13::m.1  0.105   1  0.000   1  0.120   1  0.000   0.000 N  0.450      SignalP-noTM
TRINITY_DN41713_c1_g2::TRINITY_DN41713_c1_g2_i8::g.13::m.1  0.105   1  0.000   1  0.120   1  0.000   0.000 N  0.450      SignalP-noTM
TRINITY_DN41713_c1_g2::TRINITY_DN41713_c1_g2_i8::g.13::m.1  0.104   1  0.000   1  0.159   1  0.000   0.000 N  0.450      SignalP-noTM
TRINITY_DN41713_c1_g2::TRINITY_DN41713_c1_g2_i8::g.13::m.1  0.102   1  0.000   1  0.120   1  0.000   0.000 N  0.450      SignalP-noTM
TRINITY_DN41713_c1_g2::TRINITY_DN41713_c1_g2_i8::g.13::m.1  0.104   1  0.000   1  0.158   1  0.000   0.000 N  0.450      SignalP-noTM
TRINITY_DN41713_c1_g2::TRINITY_DN41713_c1_g2_i8::g.13::m.1  0.104   1  0.000   1  0.146   1  0.000   0.000 N  0.450      SignalP-noTM
TRINITY_DN41713_c1_g2::TRINITY_DN41713_c1_g2_i8::g.13::m.1  0.104   1  0.000   1  0.140   1  0.000   0.000 N  0.450      SignalP-noTM
                           0.000   1  0.000   1  0.000   1  0.000   0.000 N  0.500      SignalP-TM
TRINITY_DN41713_c1_g2::TRINITY_DN41713_c1_g2_i8::g.13::m.1  0.000   1  0.000   1  0.000   1  0.000   0.000 N  0.450      SignalP-noTM
0.138000                   0.000   1  0.000   1  0.000   1  0.000   0.000 N  0.450      SignalP-noTM
TRINITY_DN41713_c1_g2::TRINITY_DN41713_c1_g2_i8::g.13::m.1  0.104   1  0.000   1  0.140   1  0.000   0.000 N  0.450      SignalP-noTM
TRINITY_DN41713_c1_g2::TRINITY_DN41713_c1_g2_i8::g.13::m.1  0.103   1  0.000   1  0.110   1  0.000   0.000 N  0.450      SignalP-noTM
TRINITY_DN41713_c1_g2::TRINITY_DN41713_c1_g2_i8::g.13::m.1  0.104   1  0.000   1  0.161   1  0.000   0.000 N  0.450      SignalP-noTM
TRINITY_DN41713_c1_g2::TRINITY_DN41713_c1_g2_i8::g.13::m.1  0.104   1  0.000   1  0.140   1  0.000   0.000 N  0.450      SignalP-noTM
TRINITY_DN41713_c1_g2::TRINITY_DN41713_c1_g2_i8::g.13::m.1  0.104   1  0.000   1  0.140   1  0.000   0.000 N  0.450      SignalP-noTM
TRINITY_DN41713_c1_g2::TRINITY_DN41713_c1_g2_i8::g.13::m.1  0.102   1  0.000   1  0.120   1  0.000   0.000 N  0.450      SignalP-noTM
TRINITY_DN41713_c1_g2::TRINITY_DN41713_c1_g2_i8::g.13::m.1  0.104   1  0.000   1  0.130   1  0.000   0.000 N  0.450      SignalP-noTM
TRINITY_DN41713_c1_g2::TRINITY_DN41713_c1_g2_i8::g.13::m.1  0.105   1  0.000   1  0.120   1  0.000   0.000 N  0.450      SignalP-noTM
TRINITY_DN41713_c1_g2::TRINITY_DN41713_c1_g2_i8::g.13::m.1  0.105   1  0.000   1  0.120   1  0.000   0.000 N  0.450      SignalP-noTM
TRINITY_DN41713_c1_g2::TRINITY_DN41713_c1_g2_i8::g.13::m.1  0.104   1  0.000   1  0.138   1  0.000   0.000 N  0.450      SignalP-noTM
TRINITY_DN41713_c1_g2::TRINITY_DN41713_c1_g2_i8::g.13::m.1  0.104   1  0.000   1  0.140   1  0.000   0.000 N  0.450      SignalP-noTM
TRINITY_DN41713_c1_g2::TRINITY_DN41713_c1_g2_i8::g.13::m.1  0.104   1  0.000   1  0.146   1  0.000   0.000 N  0.450      SignalP-noTM
TRINITY_DN41713_c1_g2::TRINITY_DN41713_c1_g2_i8::g.13::m.1  0.105   1  0.000   1  0.120   1  0.000   0.000 N  0.450      SignalP-noTM
TRINITY_DN41713_c1_g2::TRINITY_DN41713_c1_g2_i8::g.13::m.1  0.104   1  0.000   1  0.159   1  0.000   0.000 N  0.450      SignalP-noTM
TRINITY_DN41713_c1_g2::TRINITY_DN41713_c1_g2_i8::g.13::m.1  0.103   1  0.000   1  0.166   1  0.000   0.000 N  0.450      SignalP-noTM
TRINITY_DN41713_c1_g2::TRINITY_DN41713_c1_g2_i8::g.13::m.1  0.104   1  0.000   1  0.159   1  0.000   0.000 N  0.450      SignalP-noTM
TRINITY_DN41713_c1_g2::TRINITY_DN41713_c1_g2_i8::g.13::m.1  0.103   1  0.000   1  0.166   1  0.000   0.000 N  0.450      SignalP-noTM
TRINITY_DN41713_c1_g2::TRINITY_DN41713_c1_g2_i8::g.13::m.1  0.104   1  0.000   1  0.158   1  0.000   0.000 N  0.450      SignalP-noTM
TRINITY_DN41713_c1_g2::TRINITY_DN41713_c1_g2_i8::g.13::m.1  0.104   1  0.000   1  0.138   1  0.000   0.000 N  0.450      SignalP-noTM
TRINITY_DN41713_c1_g2::TRINITY_DN41713_c1_g2_i8::g.13::m.1  0.103   1  0.000   1  0.166   1  0.000   0.000 N  0.450      SignalP-noTM
TRINITY_DN41713_c1_g2::TRINITY_DN41713_c1_g2_i8::g.13::m.1  0.105   1  0.000   1  0.120   1  0.000   0.000 N  0.450      SignalP-noTM
TRINITY_DN41713_c1_g2::TRINITY_DN41713_c1_g2_i8::g.13::m.1!  0.104   1  0.000   1  0.140   1  0.000   0.000 N  0.450      SignalP-noTM
TRINITY_DN41713_c1_g2::TRINITY_DN41713_c1_g2_i8::g.13::m.1"  0.103   1  0.000   1  0.166   1  0.000   0.000 N  0.450      SignalP-noTM
TRINITY_DN41713_c1_g2::TRINITY_DN41713_c1_g2_i8::g.13::m.1#  0.104   1  0.000   1  0.161   1  0.000   0.000 N  0.450      SignalP-noTM
TRINITY_DN41713_c1_g2::TRINITY_DN41713_c1_g2_i8::g.13::m.1$  0.105   1  0.000   1  0.120   1  0.000   0.000 N  0.450      SignalP-noTM
TRINITY_DN41713_c1_g2::TRINITY_DN41713_c1_g2_i8::g.13::m.1%  0.103   1  0.000   1  0.198   1  0.000   0.000 N  0.450      SignalP-noTM
TRINITY_DN41713_c1_g2::TRINITY_DN41713_c1_g2_i8::g.13::m.1&  0.102   1  0.000   1  0.120   1  0.000   0.000 N  0.450      SignalP-noTM
TRINITY_DN41713_c1_g2::TRINITY_DN41713_c1_g2_i8::g.13::m.1'  0.103   1  0.000   1  0.145   1  0.000   0.000 N  0.450      SignalP-noTM
TRINITY_DN41713_c1_g2::TRINITY_DN41713_c1_g2_i8::g.13::m.1(  0.104   1  0.000   1  0.158   1  0.000   0.000 N  0.450      SignalP-noTM
TRINITY_DN41713_c1_g2::TRINITY_DN41713_c1_g2_i8::g.13::m.1)  0.104   1  0.000   1  0.146   1  0.000   0.000 N  0.450      SignalP-noTM
TRINITY_DN41713_c1_g2::TRINITY_DN41713_c1_g2_i8::g.13::m.1*  0.103   1  0.000   1  0.166   1  0.000   0.000 N  0.450      SignalP-noTM
TRINITY_DN41713_c1_g2::TRINITY_DN41713_c1_g2_i8::g.13::m.1+  0.104   1  0.000   1  0.138   1  0.000   0.000 N  0.450      SignalP-noTM
TRINITY_DN41713_c1_g2::TRINITY_DN41713_c1_g2_i8::g.13::m.1,  0.104   1  0.000   1  0.140   1  0.000   0.000 N  0.450      SignalP-noTM
TRINITY_DN41713_c1_g2::TRINITY_DN41713_c1_g2_i8::g.13::m.1-  0.105   1  0.000   1  0.120   1  0.000   0.000 N  0.450      SignalP-noTM
TRINITY_DN41713_c1_g2::TRINITY_DN41713_c1_g2_i8::g.13::m.1.  0.104   1  0.000   1  0.138   1  0.000   0.000 N  0.450      SignalP-noTM
TRINITY_DN41713_c1_g2::TRINITY_DN41713_c1_g2_i8::g.13::m.1/  0.104   1  0.000   1  0.140   1  0.000   0.000 N  0.450      SignalP-noTM
TRINITY_DN41713_c1_g2::TRINITY_DN41713_c1_g2_i8::g.13::m.10  0.104   1  0.000   1  0.140   1  0.000   0.000 N  0.450      SignalP-noTM
TRINITY_DN41713_c1_g2::TRINITY_DN41713_c1_g2_i8::g.13::m.11  0.104   1  0.000   1  0.140   1  0.000   0.000 N  0.450      SignalP-noTM
TRINITY_DN41713_c1_g2::TRINITY_DN41713_c1_g2_i8::g.13::m.12  0.104   1  0.000   1  0.159   1  0.000   0.000 N  0.450      SignalP-noTM
TRINITY_DN41713_c1_g2::TRINITY_DN41713_c1_g2_i8::g.13::m.13  0.101   1  0.000   1  0.117   1  0.000   0.000 N  0.450      SignalP-noTM
TRINITY_DN41713_c1_g2::TRINITY_DN41713_c1_g2_i8::g.13::m.14  0.105   2  0.000   1  0.117   1  0.000   0.000 N  0.450      SignalP-noTM
TRINITY_DN41713_c1_g2::TRINITY_DN41713_c1_g2_i8::g.13::m.15  0.105   2  0.000   1  0.130   3  0.000   0.000 N  0.450      SignalP-noTM
TRINITY_DN41713_c1_g2::TRINITY_DN41713_c1_g2_i8::g.13::m.16  0.105   2  0.000   1  0.144   4  0.000   0.000 N  0.450      SignalP-noTM
TRINITY_DN41713_c1_g2::TRINITY_DN41713_c1_g2_i8::g.13::m.17  0.105   2  0.000   1  0.148   5  0.000   0.000 N  0.450      SignalP-noTM
TRINITY_DN41713_c1_g2::TRINITY_DN41713_c1_g2_i8::g.13::m.18  0.105   2  0.000   1  0.148   5  0.000   0.000 N  0.450      SignalP-noTM
TRINITY_DN41713_c1_g2::TRINITY_DN41713_c1_g2_i8::g.13::m.19  0.105   2  0.000   1  0.150   7  0.000   0.000 N  0.450      SignalP-noTM
TRINITY_DN41713_c1_g2::TRINITY_DN41713_c1_g2_i8::g.13::m.1:  0.105   2  0.000   1  0.150   7  0.000   0.000 N  0.450      SignalP-noTM
TRINITY_DN41713_c1_g2::TRINITY_DN41713_c1_g2_i8::g.13::m.1;  0.105   2  0.000   1  0.150   7  0.000   0.000 N  0.450      SignalP-noTM
TRINITY_DN41713_c1_g2::TRINITY_DN41713_c1_g2_i8::g.13::m.1<  0.105   2  0.000   1  0.150   7  0.000   0.000 N  0.450      SignalP-noTM
TRINITY_DN41713_c1_g2::TRINITY_DN41713_c1_g2_i8::g.13::m.1=  0.105   2  0.113  11  0.150   7  0.130   0.122 N  0.450      SignalP-noTM
TRINITY_DN41713_c1_g2::TRINITY_DN41713_c1_g2_i8::g.13::m.1>  0.105   2  0.113  11  0.150   7  0.130   0.122 N  0.450      SignalP-noTM
TRINITY_DN41713_c1_g2::TRINITY_DN41713_c1_g2_i8::g.13::m.1?  0.105   2  0.113  11  0.150   7  0.130   0.122 N  0.450      SignalP-noTM
TRINITY_DN41713_c1_g2::TRINITY_DN41713_c1_g2_i8::g.13::m.1@  0.105   2  0.113  11  0.150   7  0.130   0.122 N  0.450      SignalP-noTM
TRINITY_DN41713_c1_g2::TRINITY_DN41713_c1_g2_i8::g.13::m.1A  0.105   2  0.113  11  0.150   7  0.130   0.122 N  0.450      SignalP-noTM
TRINITY_DN41713_c1_g2::TRINITY_DN41713_c1_g2_i8::g.13::m.1B  0.105   2  0.113  11  0.150   7  0.130   0.122 N  0.450      SignalP-noTM
TRINITY_DN41713_c1_g2::TRINITY_DN41713_c1_g2_i8::g.13::m.1C  0.105   2  0.113  11  0.150   7  0.130   0.122 N  0.450      SignalP-noTM
TRINITY_DN41713_c1_g2::TRINITY_DN41713_c1_g2_i8::g.13::m.1D  0.106  18  0.113  11  0.150   7  0.130   0.122 N  0.450      SignalP-noTM
TRINITY_DN41713_c1_g2::TRINITY_DN41713_c1_g2_i8::g.13::m.1E  0.106  18  0.113  11  0.150   7  0.130   0.122 N  0.450      SignalP-noTM
TRINITY_DN41713_c1_g2::TRINITY_DN41713_c1_g2_i8::g.13::m.1F  0.106  18  0.113  11  0.150   7  0.130   0.122 N  0.450      SignalP-noTM
TRINITY_DN43822_c0_g5::TRINITY_DN43822_c0_g5_i1::g.14::m.1  0.104   1  0.000   1  0.161   1  0.000   0.000 N  0.450      SignalP-noTM
TRINITY_DN43822_c0_g5::TRINITY_DN43822_c0_g5_i1::g.14::m.1  0.104   1  0.000   1  0.121   1  0.000   0.000 N  0.450      SignalP-noTM
TRINITY_DN43822_c0_g5::TRINITY_DN43822_c0_g5_i1::g.14::m.1  0.105   1  0.000   1  0.120   1  0.000   0.000 N  0.450      SignalP-noTM
TRINITY_DN43822_c0_g5::TRINITY_DN43822_c0_g5_i1::g.14::m.1  0.104   1  0.000   1  0.138   1  0.000   0.000 N  0.450      SignalP-noTM
TRINITY_DN43822_c0_g5::TRINITY_DN43822_c0_g5_i1::g.14::m.1  0.104   1  0.000   1  0.140   1  0.000   0.000 N  0.450      SignalP-noTM
TRINITY_DN43822_c0_g5::TRINITY_DN43822_c0_g5_i1::g.14::m.1  0.103   1  0.000   1  0.145   1  0.000   0.000 N  0.450      SignalP-noTM
TRINITY_DN43822_c0_g5::TRINITY_DN43822_c0_g5_i1::g.14::m.1  0.105   1  0.000   1  0.120   1  0.000   0.000 N  0.450      SignalP-noTM
TRINITY_DN43822_c0_g5::TRINITY_DN43822_c0_g5_i1::g.14::m.1  0.103   1  0.000   1  0.110   1  0.000   0.000 N  0.450      SignalP-noTM
TRINITY_DN43822_c0_g5::TRINITY_DN43822_c0_g5_i1::g.14::m.1  0.104   1  0.000   1  0.138   1  0.000   0.000 N  0.450      SignalP-noTM
                           0.000   1  0.000   1  0.000   1  0.000   0.000 N  0.500      SignalP-TM
TRINITY_DN43822_c0_g5::TRINITY_DN43822_c0_g5_i1::g.14::m.1  0.000   1  0.000   1  0.000   1  0.000   0.000 N  0.450      SignalP-noTM
0.109626                   0.000   1  0.000   1  0.000   1  0.000   0.000 N  0.450      SignalP-noTM
TRINITY_DN43822_c0_g5::TRINITY_DN43822_c0_g5_i1::g.14::m.1  0.104   1  0.000   1  0.130   1  0.000   0.000 N  0.450      SignalP-noTM
TRINITY_DN43822_c0_g5::TRINITY_DN43822_c0_g5_i1::g.14::m.1  0.104   1  0.000   1  0.159   1  0.000   0.000 N  0.450      SignalP-noTM
TRINITY_DN43822_c0_g5::TRINITY_DN43822_c0_g5_i1::g.14::m.1  0.103   1  0.000   1  0.166   1  0.000   0.000 N  0.450      SignalP-noTM
TRINITY_DN43822_c0_g5::TRINITY_DN43822_c0_g5_i1::g.14::m.1  0.106   1  0.000   1  0.139   1  0.000   0.000 N  0.450      SignalP-noTM
TRINITY_DN43822_c0_g5::TRINITY_DN43822_c0_g5_i1::g.14::m.1  0.104   1  0.000   1  0.140   1  0.000   0.000 N  0.450      SignalP-noTM
TRINITY_DN43822_c0_g5::TRINITY_DN43822_c0_g5_i1::g.14::m.1  0.104   1  0.000   1  0.146   1  0.000   0.000 N  0.450      SignalP-noTM
TRINITY_DN43822_c0_g5::TRINITY_DN43822_c0_g5_i1::g.14::m.1  0.104   1  0.000   1  0.140   1  0.000   0.000 N  0.450      SignalP-noTM
TRINITY_DN43822_c0_g5::TRINITY_DN43822_c0_g5_i1::g.14::m.1  0.105   1  0.000   1  0.120   1  0.000   0.000 N  0.450      SignalP-noTM
TRINITY_DN43822_c0_g5::TRINITY_DN43822_c0_g5_i1::g.14::m.1  0.105   1  0.000   1  0.120   1  0.000   0.000 N  0.450      SignalP-noTM
TRINITY_DN43822_c0_g5::TRINITY_DN43822_c0_g5_i1::g.14::m.1  0.105   1  0.000   1  0.120   1  0.000   0.000 N  0.450      SignalP-noTM
TRINITY_DN43822_c0_g5::TRINITY_DN43822_c0_g5_i1::g.14::m.1  0.103   1  0.000   1  0.145   1  0.000   0.000 N  0.450      SignalP-noTM
TRINITY_DN43822_c0_g5::TRINITY_DN43822_c0_g5_i1::g.14::m.1  0.103   1  0.000   1  0.145   1  0.000   0.000 N  0.450      SignalP-noTM
TRINITY_DN43822_c0_g5::TRINITY_DN43822_c0_g5_i1::g.14::m.1  0.105   1  0.000   1  0.120   1  0.000   0.000 N  0.450      SignalP-noTM
TRINITY_DN43822_c0_g5::TRINITY_DN43822_c0_g5_i1::g.14::m.1  0.104   1  0.000   1  0.140   1  0.000   0.000 N  0.450      SignalP-noTM
TRINITY_DN43822_c0_g5::TRINITY_DN43822_c0_g5_i1::g.14::m.1  0.104   1  0.000   1  0.159   1  0.000   0.000 N  0.450      SignalP-noTM
TRINITY_DN43822_c0_g5::TRINITY_DN43822_c0_g5_i1::g.14::m.1  0.103   1  0.000   1  0.198   1  0.000   0.000 N  0.450      SignalP-noTM
TRINITY_DN43822_c0_g5::TRINITY_DN43822_c0_g5_i1::g.14::m.1  0.104   1  0.000   1  0.140   1  0.000   0.000 N  0.450      SignalP-noTM
TRINITY_DN43822_c0_g5::TRINITY_DN43822_c0_g5_i1::g.14::m.1  0.102   1  0.000   1  0.120   1  0.000   0.000 N  0.450      SignalP-noTM
TRINITY_DN43822_c0_g5::TRINITY_DN43822_c0_g5_i1::g.14::m.1  0.104   1  0.000   1  0.140   1  0.000   0.000 N  0.450      SignalP-noTM
TRINITY_DN43822_c0_g5::TRINITY_DN43822_c0_g5_i1::g.14::m.1  0.104   1  0.000   1  0.140   1  0.000   0.000 N  0.450      SignalP-noTM
TRINITY_DN43822_c0_g5::TRINITY_DN43822_c0_g5_i1::g.14::m.1  0.104   1  0.000   1  0.140   1  0.000   0.000 N  0.450      SignalP-noTM
TRINITY_DN43822_c0_g5::TRINITY_DN43822_c0_g5_i1::g.14::m.1!  0.106   1  0.000   1  0.139   1  0.000   0.000 N  0.450      SignalP-noTM
TRINITY_DN43822_c0_g5::TRINITY_DN43822_c0_g5_i1::g.14::m.1"  0.103   1  0.000   1  0.145   1  0.000   0.000 N  0.450      SignalP-noTM
TRINITY_DN43822_c0_g5::TRINITY_DN43822_c0_g5_i1::g.14::m.1#  0.104   1  0.000   1  0.140   1  0.000   0.000 N  0.450      SignalP-noTM
TRINITY_DN43822_c0_g5::TRINITY_DN43822_c0_g5_i1::g.14::m.1$  0.104   1  0.000   1  0.140   1  0.000   0.000 N  0.450      SignalP-noTM
TRINITY_DN43822_c0_g5::TRINITY_DN43822_c0_g5_i1::g.14::m.1%  0.103   1  0.000   1  0.145   1  0.000   0.000 N  0.450      SignalP-noTM
TRINITY_DN43822_c0_g5::TRINITY_DN43822_c0_g5_i1::g.14::m.1&  0.106   1  0.000   1  0.129   1  0.000   0.000 N  0.450      SignalP-noTM
TRINITY_DN43822_c0_g5::TRINITY_DN43822_c0_g5_i1::g.14::m.1'  0.103   1  0.000   1  0.145   1  0.000   0.000 N  0.450      SignalP-noTM
TRINITY_DN43822_c0_g5::TRINITY_DN43822_c0_g5_i1::g.14::m.1(  0.104   1  0.000   1  0.140   1  0.000   0.000 N  0.450      SignalP-noTM
TRINITY_DN43822_c0_g5::TRINITY_DN43822_c0_g5_i1::g.14::m.1)  0.103   1  0.000   1  0.166   1  0.000   0.000 N  0.450      SignalP-noTM
TRINITY_DN43822_c0_g5::TRINITY_DN43822_c0_g5_i1::g.14::m.1*  0.104   1  0.000   1  0.138   1  0.000   0.000 N  0.450      SignalP-noTM
TRINITY_DN43822_c0_g5::TRINITY_DN43822_c0_g5_i1::g.14::m.1+  0.103   1  0.000   1  0.110   1  0.000   0.000 N  0.450      SignalP-noTM
TRINITY_DN43822_c0_g5::TRINITY_DN43822_c0_g5_i1::g.14::m.1,  0.104   1  0.000   1  0.158   1  0.000   0.000 N  0.450      SignalP-noTM
TRINITY_DN43822_c0_g5::TRINITY_DN43822_c0_g5_i1::g.14::m.1-  0.104   1  0.000   1  0.158   1  0.000   0.000 N  0.450      SignalP-noTM
TRINITY_DN43822_c0_g5::TRINITY_DN43822_c0_g5_i1::g.14::m.1.  0.104   1  0.000   1  0.121   1  0.000   0.000 N  0.450      SignalP-noTM
TRINITY_DN43822_c0_g5::TRINITY_DN43822_c0_g5_i1::g.14::m.1/  0.103   1  0.000   1  0.166   1  0.000   0.000 N  0.450      SignalP-noTM
TRINITY_DN43822_c0_g5::TRINITY_DN43822_c0_g5_i1::g.14::m.10  0.103   1  0.000   1  0.198   1  0.000   0.000 N  0.450      SignalP-noTM
TRINITY_DN43822_c0_g5::TRINITY_DN43822_c0_g5_i1::g.14::m.11  0.104   1  0.000   1  0.140   1  0.000   0.000 N  0.450      SignalP-noTM
TRINITY_DN43822_c0_g5::TRINITY_DN43822_c0_g5_i1::g.14::m.12  0.104   1  0.000   1  0.146   1  0.000   0.000 N  0.450      SignalP-noTM
TRINITY_DN43822_c0_g5::TRINITY_DN43822_c0_g5_i1::g.14::m.13  0.104   1  0.000   1  0.146   1  0.000   0.000 N  0.450      SignalP-noTM
TRINITY_DN43822_c0_g5::TRINITY_DN43822_c0_g5_i1::g.14::m.14  0.103   1  0.000   1  0.113   1  0.000   0.000 N  0.450      SignalP-noTM
TRINITY_DN43822_c0_g5::TRINITY_DN43822_c0_g5_i1::g.14::m.15  0.103   1  0.000   1  0.116   2  0.000   0.000 N  0.450      SignalP-noTM
TRINITY_DN43822_c0_g5::TRINITY_DN43822_c0_g5_i1::g.14::m.16  0.104   3  0.000   1  0.116   2  0.000   0.000 N  0.450      SignalP-noTM
TRINITY_DN43822_c0_g5::TRINITY_DN43822_c0_g5_i1::g.14::m.17  0.104   3  0.000   1  0.116   2  0.000   0.000 N  0.450      SignalP-noTM
TRINITY_DN43822_c0_g5::TRINITY_DN43822_c0_g5_i1::g.14::m.18  0.104   3  0.000   1  0.116   2  0.000   0.000 N  0.450      SignalP-noTM
TRINITY_DN43822_c0_g5::TRINITY_DN43822_c0_g5_i1::g.14::m.19  0.104   3  0.000   1  0.116   2  0.000   0.000 N  0.450      SignalP-noTM
TRINITY_DN43822_c0_g5::TRINITY_DN43822_c0_g5_i1::g.14::m.1:  0.105   7  0.000   1  0.116   2  0.000   0.000 N  0.450      SignalP-noTM
TRINITY_DN43822_c0_g5::TRINITY_DN43822_c0_g5_i1::g.14::m.1;  0.105   7  0.000   1  0.116   2  0.000   0.000 N  0.450      SignalP-noTM
TRINITY_DN43822_c0_g5::TRINITY_DN43822_c0_g5_i1::g.14::m.1<  0.105   7  0.000   1  0.116   2  0.000   0.000 N  0.450      SignalP-noTM
TRINITY_DN43822_c0_g5::TRINITY_DN43822_c0_g5_i1::g.14::m.1=  0.105   7  0.000   1  0.116   2  0.000   0.000 N  0.450      SignalP-noTM
TRINITY_DN43822_c0_g5::TRINITY_DN43822_c0_g5_i1::g.14::m.1>  0.105   7  0.106  11  0.116   2  0.104   0.105 N  0.450      SignalP-noTM
TRINITY_DN43822_c0_g5::TRINITY_DN43822_c0_g5_i1::g.14::m.1?  0.105   7  0.106  12  0.116   2  0.102   0.104 N  0.450      SignalP-noTM
TRINITY_DN43822_c0_g5::TRINITY_DN43822_c0_g5_i1::g.14::m.1@  0.105   7  0.106  12  0.116   2  0.102   0.104 N  0.450      SignalP-noTM
TRINITY_DN43822_c0_g5::TRINITY_DN43822_c0_g5_i1::g.14::m.1A  0.105   7  0.106  12  0.116   2  0.102   0.104 N  0.450      SignalP-noTM
TRINITY_DN43822_c0_g5::TRINITY_DN43822_c0_g5_i1::g.14::m.1B  0.105   7  0.106  12  0.116   2  0.102   0.104 N  0.450      SignalP-noTM
TRINITY_DN43822_c0_g5::TRINITY_DN43822_c0_g5_i1::g.14::m.1C  0.105   7  0.106  12  0.116   2  0.102   0.104 N  0.450      SignalP-noTM
TRINITY_DN43822_c0_g5::TRINITY_DN43822_c0_g5_i1::g.14::m.1D  0.105   7  0.106  12  0.116   2  0.102   0.104 N  0.450      SignalP-noTM
TRINITY_DN43822_c0_g5::TRINITY_DN43822_c0_g5_i1::g.14::m.1E  0.105   7  0.106  12  0.116   2  0.102   0.104 N  0.450      SignalP-noTM
TRINITY_DN43822_c0_g5::TRINITY_DN43822_c0_g5_i1::g.14::m.1F  0.105   7  0.106  12  0.116   2  0.102   0.104 N  0.450      SignalP-noTM
TRINITY_DN43822_c0_g5::TRINITY_DN43822_c0_g5_i3::g.15::m.1  0.105   1  0.000   1  0.140   1  0.000   0.000 N  0.450      SignalP-noTM
TRINITY_DN43822_c0_g5::TRINITY_DN43822_c0_g5_i3::g.15::m.1  0.104   1  0.000   1  0.130   1  0.000   0.000 N  0.450      SignalP-noTM
TRINITY_DN43822_c0_g5::TRINITY_DN43822_c0_g5_i3::g.15::m.1  0.102   1  0.000   1  0.120   1  0.000   0.000 N  0.450      SignalP-noTM
TRINITY_DN43822_c0_g5::TRINITY_DN43822_c0_g5_i3::g.15::m.1  0.104   1  0.000   1  0.161   1  0.000   0.000 N  0.450      SignalP-noTM
TRINITY_DN43822_c0_g5::TRINITY_DN43822_c0_g5_i3::g.15::m.1  0.104   1  0.000   1  0.140   1  0.000   0.000 N  0.450      SignalP-noTM
TRINITY_DN43822_c0_g5::TRINITY_DN43822_c0_g5_i3::g.15::m.1  0.105   1  0.000   1  0.140   1  0.000   0.000 N  0.450      SignalP-noTM
TRINITY_DN43822_c0_g5::TRINITY_DN43822_c0_g5_i3::g.15::m.1  0.104   1  0.000   1  0.159   1  0.000   0.000 N  0.450      SignalP-noTM
TRINITY_DN43822_c0_g5::TRINITY_DN43822_c0_g5_i3::g.15::m.1  0.104   1  0.000   1  0.131   1  0.000   0.000 N  0.450      SignalP-noTM
TRINITY_DN43822_c0_g5::TRINITY_DN43822_c0_g5_i3::g.15::m.1  0.104   1  0.000   1  0.158   1  0.000   0.000 N  0.450      SignalP-noTM
                           0.000   1  0.000   1  0.000   1  0.000   0.000 N  0.500      SignalP-TM
TRINITY_DN43822_c0_g5::TRINITY_DN43822_c0_g5_i3::g.15::m.1  0.000   1  0.000   1  0.000   1  0.000   0.000 N  0.450      SignalP-noTM
0.197799                   0.000   1  0.000   1  0.000   1  0.000   0.000 N  0.450      SignalP-noTM
TRINITY_DN43822_c0_g5::TRINITY_DN43822_c0_g5_i3::g.15::m.1  0.104   1  0.000   1  0.140   1  0.000   0.000 N  0.450      SignalP-noTM
TRINITY_DN43822_c0_g5::TRINITY_DN43822_c0_g5_i3::g.15::m.1  0.103   1  0.000   1  0.145   1  0.000   0.000 N  0.450      SignalP-noTM
TRINITY_DN43822_c0_g5::TRINITY_DN43822_c0_g5_i3::g.15::m.1  0.105   1  0.000   1  0.120   1  0.000   0.000 N  0.450      SignalP-noTM
TRINITY_DN43822_c0_g5::TRINITY_DN43822_c0_g5_i3::g.15::m.1  0.104   1  0.000   1  0.130   1  0.000   0.000 N  0.450      SignalP-noTM
TRINITY_DN43822_c0_g5::TRINITY_DN43822_c0_g5_i3::g.15::m.1  0.104   1  0.000   1  0.138   1  0.000   0.000 N  0.450      SignalP-noTM
TRINITY_DN43822_c0_g5::TRINITY_DN43822_c0_g5_i3::g.15::m.1  0.104   1  0.000   1  0.121   1  0.000   0.000 N  0.450      SignalP-noTM
TRINITY_DN43822_c0_g5::TRINITY_DN43822_c0_g5_i3::g.15::m.1  0.104   1  0.000   1  0.121   1  0.000   0.000 N  0.450      SignalP-noTM
TRINITY_DN43822_c0_g5::TRINITY_DN43822_c0_g5_i3::g.15::m.1  0.104   1  0.000   1  0.138   1  0.000   0.000 N  0.450      SignalP-noTM
TRINITY_DN43822_c0_g5::TRINITY_DN43822_c0_g5_i3::g.15::m.1  0.103   1  0.000   1  0.110   1  0.000   0.000 N  0.450      SignalP-noTM
TRINITY_DN43822_c0_g5::TRINITY_DN43822_c0_g5_i3::g.15::m.1  0.103   1  0.000   1  0.110   1  0.000   0.000 N  0.450      SignalP-noTM
TRINITY_DN43822_c0_g5::TRINITY_DN43822_c0_g5_i3::g.15::m.1  0.105   1  0.000   1  0.120   1  0.000   0.000 N  0.450      SignalP-noTM
TRINITY_DN43822_c0_g5::TRINITY_DN43822_c0_g5_i3::g.15::m.1  0.104   1  0.000   1  0.140   1  0.000   0.000 N  0.450      SignalP-noTM
TRINITY_DN43822_c0_g5::TRINITY_DN43822_c0_g5_i3::g.15::m.1  0.104   1  0.000   1  0.146   1  0.000   0.000 N  0.450      SignalP-noTM
TRINITY_DN43822_c0_g5::TRINITY_DN43822_c0_g5_i3::g.15::m.1  0.104   1  0.000   1  0.131   1  0.000   0.000 N  0.450      SignalP-noTM
TRINITY_DN43822_c0_g5::TRINITY_DN43822_c0_g5_i3::g.15::m.1  0.105   1  0.000   1  0.120   1  0.000   0.000 N  0.450      SignalP-noTM
TRINITY_DN43822_c0_g5::TRINITY_DN43822_c0_g5_i3::g.15::m.1  0.103   1  0.000   1  0.166   1  0.000   0.000 N  0.450      SignalP-noTM
TRINITY_DN43822_c0_g5::TRINITY_DN43822_c0_g5_i3::g.15::m.1  0.104   1  0.000   1  0.161   1  0.000   0.000 N  0.450      SignalP-noTM
TRINITY_DN43822_c0_g5::TRINITY_DN43822_c0_g5_i3::g.15::m.1  0.104   1  0.000   1  0.121   1  0.000   0.000 N  0.450      SignalP-noTM
TRINITY_DN43822_c0_g5::TRINITY_DN43822_c0_g5_i3::g.15::m.1  0.104   1  0.000   1  0.158   1  0.000   0.000 N  0.450      SignalP-noTM
TRINITY_DN43822_c0_g5::TRINITY_DN43822_c0_g5_i3::g.15::m.1  0.104   1  0.000   1  0.161   1  0.000   0.000 N  0.450      SignalP-noTM
TRINITY_DN43822_c0_g5::TRINITY_DN43822_c0_g5_i3::g.15::m.1  0.103   1  0.000   1  0.145   1  0.000   0.000 N  0.450      SignalP-noTM
TRINITY_DN43822_c0_g5::TRINITY_DN43822_c0_g5_i3::g.15::m.1!  0.102   1  0.000   1  0.120   1  0.000   0.000 N  0.450      SignalP-noTM
TRINITY_DN43822_c0_g5::TRINITY_DN43822_c0_g5_i3::g.15::m.1"  0.106   1  0.000   1  0.129   1  0.000   0.000 N  0.450      SignalP-noTM
TRINITY_DN43822_c0_g5::TRINITY_DN43822_c0_g5_i3::g.15::m.1#  0.104   1  0.000   1  0.140   1  0.000   0.000 N  0.450      SignalP-noTM
TRINITY_DN43822_c0_g5::TRINITY_DN43822_c0_g5_i3::g.15::m.1$  0.104   1  0.000   1  0.121   1  0.000   0.000 N  0.450      SignalP-noTM
TRINITY_DN43822_c0_g5::TRINITY_DN43822_c0_g5_i3::g.15::m.1%  0.105   1  0.000   1  0.120   1  0.000   0.000 N  0.450      SignalP-noTM
TRINITY_DN43822_c0_g5::TRINITY_DN43822_c0_g5_i3::g.15::m.1&  0.104   1  0.000   1  0.140   1  0.000   0.000 N  0.450      SignalP-noTM
TRINITY_DN43822_c0_g5::TRINITY_DN43822_c0_g5_i3::g.15::m.1'  0.106   1  0.000   1  0.129   1  0.000   0.000 N  0.450      SignalP-noTM
TRINITY_DN43822_c0_g5::TRINITY_DN43822_c0_g5_i3::g.15::m.1(  0.105   1  0.000   1  0.120   1  0.000   0.000 N  0.450      SignalP-noTM
TRINITY_DN43822_c0_g5::TRINITY_DN43822_c0_g5_i3::g.15::m.1)  0.104   1  0.000   1  0.121   1  0.000   0.000 N  0.450      SignalP-noTM
TRINITY_DN43822_c0_g5::TRINITY_DN43822_c0_g5_i3::g.15::m.1*  0.104   1  0.000   1  0.158   1  0.000   0.000 N  0.450      SignalP-noTM
TRINITY_DN43822_c0_g5::TRINITY_DN43822_c0_g5_i3::g.15::m.1+  0.105   1  0.000   1  0.120   1  0.000   0.000 N  0.450      SignalP-noTM
TRINITY_DN43822_c0_g5::TRINITY_DN43822_c0_g5_i3::g.15::m.1,  0.104   1  0.000   1  0.138   1  0.000   0.000 N  0.450      SignalP-noTM
TRINITY_DN43822_c0_g5::TRINITY_DN43822_c0_g5_i3::g.15::m.1-  0.104   1  0.000   1  0.140   1  0.000   0.000 N  0.450      SignalP-noTM
TRINITY_DN43822_c0_g5::TRINITY_DN43822_c0_g5_i3::g.15::m.1.  0.103   1  0.000   1  0.145   1  0.000   0.000 N  0.450      SignalP-noTM
TRINITY_DN43822_c0_g5::TRINITY_DN43822_c0_g5_i3::g.15::m.1/  0.104   1  0.000   1  0.140   1  0.000   0.000 N  0.450      SignalP-noTM
TRINITY_DN43822_c0_g5::TRINITY_DN43822_c0_g5_i3::g.15::m.10  0.104   1  0.000   1  0.121   1  0.000   0.000 N  0.450      SignalP-noTM
TRINITY_DN43822_c0_g5::TRINITY_DN43822_c0_g5_i3::g.15::m.11  0.104   1  0.000   1  0.138   1  0.000   0.000 N  0.450      SignalP-noTM
TRINITY_DN43822_c0_g5::TRINITY_DN43822_c0_g5_i3::g.15::m.12  0.103   1  0.000   1  0.110   1  0.000   0.000 N  0.450      SignalP-noTM
TRINITY_DN43822_c0_g5::TRINITY_DN43822_c0_g5_i3::g.15::m.13  0.104   1  0.000   1  0.138   1  0.000   0.000 N  0.450      SignalP-noTM
TRINITY_DN43822_c0_g5::TRINITY_DN43822_c0_g5_i3::g.15::m.14  0.104   1  0.000   1  0.140   1  0.000   0.000 N  0.450      SignalP-noTM
TRINITY_DN43822_c0_g5::TRINITY_DN43822_c0_g5_i3::g.15::m.15  0.101   1  0.000   1  0.145   1  0.000   0.000 N  0.450      SignalP-noTM
TRINITY_DN43822_c0_g5::TRINITY_DN43822_c0_g5_i3::g.15::m.16  0.102   2  0.000   1  0.145   1  0.000   0.000 N  0.450      SignalP-noTM
TRINITY_DN43822_c0_g5::TRINITY_DN43822_c0_g5_i3::g.15::m.17  0.102   3  0.000   1  0.145   1  0.000   0.000 N  0.450      SignalP-noTM
TRINITY_DN43822_c0_g5::TRINITY_DN43822_c0_g5_i3::g.15::m.18  0.106   4  0.000   1  0.145   1  0.000   0.000 N  0.450      SignalP-noTM
TRINITY_DN43822_c0_g5::TRINITY_DN43822_c0_g5_i3::g.15::m.19  0.106   4  0.000   1  0.145   1  0.000   0.000 N  0.450      SignalP-noTM
TRINITY_DN43822_c0_g5::TRINITY_DN43822_c0_g5_i3::g.15::m.1:  0.106   4  0.000   1  0.145   1  0.000   0.000 N  0.450      SignalP-noTM
TRINITY_DN43822_c0_g5::TRINITY_DN43822_c0_g5_i3::g.15::m.1;  0.106   4  0.000   1  0.145   1  0.000   0.000 N  0.450      SignalP-noTM
TRINITY_DN43822_c0_g5::TRINITY_DN43822_c0_g5_i3::g.15::m.1<  0.106   4  0.000   1  0.145   1  0.000   0.000 N  0.450      SignalP-noTM
TRINITY_DN43822_c0_g5::TRINITY_DN43822_c0_g5_i3::g.15::m.1=  0.106   4  0.000   1  0.145   1  0.000   0.000 N  0.450      SignalP-noTM
TRINITY_DN43822_c0_g5::TRINITY_DN43822_c0_g5_i3::g.15::m.1>  0.106   4  0.000   1  0.145   1  0.000   0.000 N  0.450      SignalP-noTM
TRINITY_DN43822_c0_g5::TRINITY_DN43822_c0_g5_i3::g.15::m.1?  0.106   4  0.117  11  0.145   1  0.122   0.119 N  0.450      SignalP-noTM
TRINITY_DN43822_c0_g5::TRINITY_DN43822_c0_g5_i3::g.15::m.1@  0.106   4  0.117  11  0.145   1  0.122   0.119 N  0.450      SignalP-noTM
TRINITY_DN43822_c0_g5::TRINITY_DN43822_c0_g5_i3::g.15::m.1A  0.106   4  0.117  11  0.145   1  0.122   0.119 N  0.450      SignalP-noTM
TRINITY_DN43822_c0_g5::TRINITY_DN43822_c0_g5_i3::g.15::m.1B  0.106   4  0.117  11  0.145   1  0.122   0.119 N  0.450      SignalP-noTM
TRINITY_DN43822_c0_g5::TRINITY_DN43822_c0_g5_i3::g.15::m.1C  0.107  15  0.117  11  0.145   1  0.122   0.119 N  0.450      SignalP-noTM
TRINITY_DN43822_c0_g5::TRINITY_DN43822_c0_g5_i3::g.15::m.1D  0.107  15  0.117  11  0.145   1  0.122   0.119 N  0.450      SignalP-noTM
TRINITY_DN43822_c0_g5::TRINITY_DN43822_c0_g5_i3::g.15::m.1E  0.107  15  0.117  11  0.145   1  0.122   0.119 N  0.450      SignalP-noTM
TRINITY_DN43822_c0_g5::TRINITY_DN43822_c0_g5_i3::g.15::m.1F  0.107  15  0.117  11  0.145   1  0.122   0.119 N  0.450      SignalP-noTM
TRINITY_DN43822_c0_g5::TRINITY_DN43822_c0_g5_i5::g.16::m.1  0.105   1  0.000   1  0.140   1  0.000   0.000 N  0.450      SignalP-noTM
TRINITY_DN43822_c0_g5::TRINITY_DN43822_c0_g5_i5::g.16::m.1  0.104   1  0.000   1  0.130   1  0.000   0.000 N  0.450      SignalP-noTM
TRINITY_DN43822_c0_g5::TRINITY_DN43822_c0_g5_i5::g.16::m.1  0.102   1  0.000   1  0.120   1  0.000   0.000 N  0.450      SignalP-noTM
TRINITY_DN43822_c0_g5::TRINITY_DN43822_c0_g5_i5::g.16::m.1  0.104   1  0.000   1  0.161   1  0.000   0.000 N  0.450      SignalP-noTM
TRINITY_DN43822_c0_g5::TRINITY_DN43822_c0_g5_i5::g.16::m.1  0.104   1  0.000   1  0.140   1  0.000   0.000 N  0.450      SignalP-noTM
TRINITY_DN43822_c0_g5::TRINITY_DN43822_c0_g5_i5::g.16::m.1  0.105   1  0.000   1  0.140   1  0.000   0.000 N  0.450      SignalP-noTM
TRINITY_DN43822_c0_g5::TRINITY_DN43822_c0_g5_i5::g.16::m.1  0.104   1  0.000   1  0.159   1  0.000   0.000 N  0.450      SignalP-noTM
TRINITY_DN43822_c0_g5::TRINITY_DN43822_c0_g5_i5::g.16::m.1  0.104   1  0.000   1  0.131   1  0.000   0.000 N  0.450      SignalP-noTM
TRINITY_DN43822_c0_g5::TRINITY_DN43822_c0_g5_i5::g.16::m.1  0.104   1  0.000   1  0.158   1  0.000   0.000 N  0.450      SignalP-noTM
                           0.000   1  0.000   1  0.000   1  0.000   0.000 N  0.500      SignalP-TM
TRINITY_DN43822_c0_g5::TRINITY_DN43822_c0_g5_i5::g.16::m.1  0.000   1  0.000   1  0.000   1  0.000   0.000 N  0.450      SignalP-noTM
0.197799                   0.000   1  0.000   1  0.000   1  0.000   0.000 N  0.450      SignalP-noTM
TRINITY_DN43822_c0_g5::TRINITY_DN43822_c0_g5_i5::g.16::m.1  0.104   1  0.000   1  0.140   1  0.000   0.000 N  0.450      SignalP-noTM
TRINITY_DN43822_c0_g5::TRINITY_DN43822_c0_g5_i5::g.16::m.1  0.103   1  0.000   1  0.145   1  0.000   0.000 N  0.450      SignalP-noTM
TRINITY_DN43822_c0_g5::TRINITY_DN43822_c0_g5_i5::g.16::m.1  0.105   1  0.000   1  0.120   1  0.000   0.000 N  0.450      SignalP-noTM
TRINITY_DN43822_c0_g5::TRINITY_DN43822_c0_g5_i5::g.16::m.1  0.104   1  0.000   1  0.130   1  0.000   0.000 N  0.450      SignalP-noTM
TRINITY_DN43822_c0_g5::TRINITY_DN43822_c0_g5_i5::g.16::m.1  0.104   1  0.000   1  0.138   1  0.000   0.000 N  0.450      SignalP-noTM
TRINITY_DN43822_c0_g5::TRINITY_DN43822_c0_g5_i5::g.16::m.1  0.104   1  0.000   1  0.121   1  0.000   0.000 N  0.450      SignalP-noTM
TRINITY_DN43822_c0_g5::TRINITY_DN43822_c0_g5_i5::g.16::m.1  0.104   1  0.000   1  0.121   1  0.000   0.000 N  0.450      SignalP-noTM
TRINITY_DN43822_c0_g5::TRINITY_DN43822_c0_g5_i5::g.16::m.1  0.104   1  0.000   1  0.138   1  0.000   0.000 N  0.450      SignalP-noTM
TRINITY_DN43822_c0_g5::TRINITY_DN43822_c0_g5_i5::g.16::m.1  0.103   1  0.000   1  0.110   1  0.000   0.000 N  0.450      SignalP-noTM
TRINITY_DN43822_c0_g5::TRINITY_DN43822_c0_g5_i5::g.16::m.1  0.103   1  0.000   1  0.110   1  0.000   0.000 N  0.450      SignalP-noTM
TRINITY_DN43822_c0_g5::TRINITY_DN43822_c0_g5_i5::g.16::m.1  0.105   1  0.000   1  0.120   1  0.000   0.000 N  0.450      SignalP-noTM
TRINITY_DN43822_c0_g5::TRINITY_DN43822_c0_g5_i5::g.16::m.1  0.104   1  0.000   1  0.140   1  0.000   0.000 N  0.450      SignalP-noTM
TRINITY_DN43822_c0_g5::TRINITY_DN43822_c0_g5_i5::g.16::m.1  0.104   1  0.000   1  0.146   1  0.000   0.000 N  0.450      SignalP-noTM
TRINITY_DN43822_c0_g5::TRINITY_DN43822_c0_g5_i5::g.16::m.1  0.104   1  0.000   1  0.131   1  0.000   0.000 N  0.450      SignalP-noTM
TRINITY_DN43822_c0_g5::TRINITY_DN43822_c0_g5_i5::g.16::m.1  0.105   1  0.000   1  0.120   1  0.000   0.000 N  0.450      SignalP-noTM
TRINITY_DN43822_c0_g5::TRINITY_DN43822_c0_g5_i5::g.16::m.1  0.103   1  0.000   1  0.166   1  0.000   0.000 N  0.450      SignalP-noTM
TRINITY_DN43822_c0_g5::TRINITY_DN43822_c0_g5_i5::g.16::m.1  0.104   1  0.000   1  0.161   1  0.000   0.000 N  0.450      SignalP-noTM
TRINITY_DN43822_c0_g5::TRINITY_DN43822_c0_g5_i5::g.16::m.1  0.104   1  0.000   1  0.121   1  0.000   0.000 N  0.450      SignalP-noTM
TRINITY_DN43822_c0_g5::TRINITY_DN43822_c0_g5_i5::g.16::m.1  0.104   1  0.000   1  0.158   1  0.000   0.000 N  0.450      SignalP-noTM
TRINITY_DN43822_c0_g5::TRINITY_DN43822_c0_g5_i5::g.16::m.1  0.104   1  0.000   1  0.161   1  0.000   0.000 N  0.450      SignalP-noTM
TRINITY_DN43822_c0_g5::TRINITY_DN43822_c0_g5_i5::g.16::m.1  0.103   1  0.000   1  0.145   1  0.000   0.000 N  0.450      SignalP-noTM
TRINITY_DN43822_c0_g5::TRINITY_DN43822_c0_g5_i5::g.16::m.1!  0.102   1  0.000   1  0.120   1  0.000   0.000 N  0.450      SignalP-noTM
TRINITY_DN43822_c0_g5::TRINITY_DN43822_c0_g5_i5::g.16::m.1"  0.106   1  0.000   1  0.129   1  0.000   0.000 N  0.450      SignalP-noTM
TRINITY_DN43822_c0_g5::TRINITY_DN43822_c0_g5_i5::g.16::m.1#  0.104   1  0.000   1  0.140   1  0.000   0.000 N  0.450      SignalP-noTM
TRINITY_DN43822_c0_g5::TRINITY_DN43822_c0_g5_i5::g.16::m.1$  0.104   1  0.000   1  0.121   1  0.000   0.000 N  0.450      SignalP-noTM
TRINITY_DN43822_c0_g5::TRINITY_DN43822_c0_g5_i5::g.16::m.1%  0.105   1  0.000   1  0.120   1  0.000   0.000 N  0.450      SignalP-noTM
TRINITY_DN43822_c0_g5::TRINITY_DN43822_c0_g5_i5::g.16::m.1&  0.104   1  0.000   1  0.140   1  0.000   0.000 N  0.450      SignalP-noTM
TRINITY_DN43822_c0_g5::TRINITY_DN43822_c0_g5_i5::g.16::m.1'  0.106   1  0.000   1  0.129   1  0.000   0.000 N  0.450      SignalP-noTM
TRINITY_DN43822_c0_g5::TRINITY_DN43822_c0_g5_i5::g.16::m.1(  0.105   1  0.000   1  0.120   1  0.000   0.000 N  0.450      SignalP-noTM
TRINITY_DN43822_c0_g5::TRINITY_DN43822_c0_g5_i5::g.16::m.1)  0.104   1  0.000   1  0.121   1  0.000   0.000 N  0.450      SignalP-noTM
TRINITY_DN43822_c0_g5::TRINITY_DN43822_c0_g5_i5::g.16::m.1*  0.104   1  0.000   1  0.158   1  0.000   0.000 N  0.450      SignalP-noTM
TRINITY_DN43822_c0_g5::TRINITY_DN43822_c0_g5_i5::g.16::m.1+  0.105   1  0.000   1  0.120   1  0.000   0.000 N  0.450      SignalP-noTM
TRINITY_DN43822_c0_g5::TRINITY_DN43822_c0_g5_i5::g.16::m.1,  0.104   1  0.000   1  0.138   1  0.000   0.000 N  0.450      SignalP-noTM
TRINITY_DN43822_c0_g5::TRINITY_DN43822_c0_g5_i5::g.16::m.1-  0.104   1  0.000   1  0.140   1  0.000   0.000 N  0.450      SignalP-noTM
TRINITY_DN43822_c0_g5::TRINITY_DN43822_c0_g5_i5::g.16::m.1.  0.103   1  0.000   1  0.145   1  0.000   0.000 N  0.450      SignalP-noTM
TRINITY_DN43822_c0_g5::TRINITY_DN43822_c0_g5_i5::g.16::m.1/  0.104   1  0.000   1  0.140   1  0.000   0.000 N  0.450      SignalP-noTM
TRINITY_DN43822_c0_g5::TRINITY_DN43822_c0_g5_i5::g.16::m.10  0.104   1  0.000   1  0.121   1  0.000   0.000 N  0.450      SignalP-noTM
TRINITY_DN43822_c0_g5::TRINITY_DN43822_c0_g5_i5::g.16::m.11  0.104   1  0.000   1  0.138   1  0.000   0.000 N  0.450      SignalP-noTM
TRINITY_DN43822_c0_g5::TRINITY_DN43822_c0_g5_i5::g.16::m.12  0.103   1  0.000   1  0.110   1  0.000   0.000 N  0.450      SignalP-noTM
TRINITY_DN43822_c0_g5::TRINITY_DN43822_c0_g5_i5::g.16::m.13  0.104   1  0.000   1  0.138   1  0.000   0.000 N  0.450      SignalP-noTM
TRINITY_DN43822_c0_g5::TRINITY_DN43822_c0_g5_i5::g.16::m.14  0.104   1  0.000   1  0.140   1  0.000   0.000 N  0.450      SignalP-noTM
TRINITY_DN43822_c0_g5::TRINITY_DN43822_c0_g5_i5::g.16::m.15  0.104   1  0.000   1  0.161   1  0.000   0.000 N  0.450      SignalP-noTM
TRINITY_DN43822_c0_g5::TRINITY_DN43822_c0_g5_i5::g.16::m.16  0.102   1  0.000   1  0.152   1  0.000   0.000 N  0.450      SignalP-noTM
TRINITY_DN43822_c0_g5::TRINITY_DN43822_c0_g5_i5::g.16::m.17  0.103   2  0.000   1  0.152   1  0.000   0.000 N  0.450      SignalP-noTM
TRINITY_DN43822_c0_g5::TRINITY_DN43822_c0_g5_i5::g.16::m.18  0.105   3  0.000   1  0.152   1  0.000   0.000 N  0.450      SignalP-noTM
TRINITY_DN43822_c0_g5::TRINITY_DN43822_c0_g5_i5::g.16::m.19  0.105   4  0.000   1  0.152   1  0.000   0.000 N  0.450      SignalP-noTM
TRINITY_DN43822_c0_g5::TRINITY_DN43822_c0_g5_i5::g.16::m.1:  0.106   5  0.000   1  0.152   1  0.000   0.000 N  0.450      SignalP-noTM
TRINITY_DN43822_c0_g5::TRINITY_DN43822_c0_g5_i5::g.16::m.1;  0.106   5  0.000   1  0.152   1  0.000   0.000 N  0.450      SignalP-noTM
TRINITY_DN43822_c0_g5::TRINITY_DN43822_c0_g5_i5::g.16::m.1<  0.106   5  0.000   1  0.152   1  0.000   0.000 N  0.450      SignalP-noTM
TRINITY_DN43822_c0_g5::TRINITY_DN43822_c0_g5_i5::g.16::m.1=  0.106   5  0.000   1  0.152   1  0.000   0.000 N  0.450      SignalP-noTM
TRINITY_DN43822_c0_g5::TRINITY_DN43822_c0_g5_i5::g.16::m.1>  0.106   5  0.000   1  0.152   1  0.000   0.000 N  0.450      SignalP-noTM
TRINITY_DN43822_c0_g5::TRINITY_DN43822_c0_g5_i5::g.16::m.1?  0.106   5  0.000   1  0.152   1  0.000   0.000 N  0.450      SignalP-noTM
TRINITY_DN43822_c0_g5::TRINITY_DN43822_c0_g5_i5::g.16::m.1@  0.106   5  0.116  11  0.152   1  0.124   0.120 N  0.450      SignalP-noTM
TRINITY_DN43822_c0_g5::TRINITY_DN43822_c0_g5_i5::g.16::m.1A  0.106   5  0.118  12  0.152   1  0.121   0.120 N  0.450      SignalP-noTM
TRINITY_DN43822_c0_g5::TRINITY_DN43822_c0_g5_i5::g.16::m.1B  0.106   5  0.118  12  0.152   1  0.121   0.120 N  0.450      SignalP-noTM
TRINITY_DN43822_c0_g5::TRINITY_DN43822_c0_g5_i5::g.16::m.1C  0.106   5  0.118  12  0.152   1  0.121   0.120 N  0.450      SignalP-noTM
TRINITY_DN43822_c0_g5::TRINITY_DN43822_c0_g5_i5::g.16::m.1D  0.106   5  0.118  12  0.152   1  0.121   0.120 N  0.450      SignalP-noTM
TRINITY_DN43822_c0_g5::TRINITY_DN43822_c0_g5_i5::g.16::m.1E  0.106   5  0.118  12  0.152   1  0.121   0.120 N  0.450      SignalP-noTM
TRINITY_DN43822_c0_g5::TRINITY_DN43822_c0_g5_i5::g.16::m.1F  0.106   5  0.118  12  0.152   1  0.121   0.120 N  0.450      SignalP-noTM
TRINITY_DN43822_c0_g5::TRINITY_DN43822_c0_g5_i6::g.17::m.1  0.104   1  0.000   1  0.161   1  0.000   0.000 N  0.450      SignalP-noTM
TRINITY_DN43822_c0_g5::TRINITY_DN43822_c0_g5_i6::g.17::m.1  0.104   1  0.000   1  0.121   1  0.000   0.000 N  0.450      SignalP-noTM
TRINITY_DN43822_c0_g5::TRINITY_DN43822_c0_g5_i6::g.17::m.1  0.105   1  0.000   1  0.120   1  0.000   0.000 N  0.450      SignalP-noTM
TRINITY_DN43822_c0_g5::TRINITY_DN43822_c0_g5_i6::g.17::m.1  0.104   1  0.000   1  0.138   1  0.000   0.000 N  0.450      SignalP-noTM
TRINITY_DN43822_c0_g5::TRINITY_DN43822_c0_g5_i6::g.17::m.1  0.104   1  0.000   1  0.140   1  0.000   0.000 N  0.450      SignalP-noTM
TRINITY_DN43822_c0_g5::TRINITY_DN43822_c0_g5_i6::g.17::m.1  0.103   1  0.000   1  0.145   1  0.000   0.000 N  0.450      SignalP-noTM
TRINITY_DN43822_c0_g5::TRINITY_DN43822_c0_g5_i6::g.17::m.1  0.105   1  0.000   1  0.120   1  0.000   0.000 N  0.450      SignalP-noTM
TRINITY_DN43822_c0_g5::TRINITY_DN43822_c0_g5_i6::g.17::m.1  0.103   1  0.000   1  0.110   1  0.000   0.000 N  0.450      SignalP-noTM
TRINITY_DN43822_c0_g5::TRINITY_DN43822_c0_g5_i6::g.17::m.1  0.104   1  0.000   1  0.138   1  0.000   0.000 N  0.450      SignalP-noTM
                           0.000   1  0.000   1  0.000   1  0.000   0.000 N  0.500      SignalP-TM
TRINITY_DN43822_c0_g5::TRINITY_DN43822_c0_g5_i6::g.17::m.1  0.000   1  0.000   1  0.000   1  0.000   0.000 N  0.450      SignalP-noTM
0.109626                   0.000   1  0.000   1  0.000   1  0.000   0.000 N  0.450      SignalP-noTM
TRINITY_DN43822_c0_g5::TRINITY_DN43822_c0_g5_i6::g.17::m.1  0.104   1  0.000   1  0.130   1  0.000   0.000 N  0.450      SignalP-noTM
TRINITY_DN43822_c0_g5::TRINITY_DN43822_c0_g5_i6::g.17::m.1  0.104   1  0.000   1  0.159   1  0.000   0.000 N  0.450      SignalP-noTM
TRINITY_DN43822_c0_g5::TRINITY_DN43822_c0_g5_i6::g.17::m.1  0.103   1  0.000   1  0.166   1  0.000   0.000 N  0.450      SignalP-noTM
TRINITY_DN43822_c0_g5::TRINITY_DN43822_c0_g5_i6::g.17::m.1  0.106   1  0.000   1  0.139   1  0.000   0.000 N  0.450      SignalP-noTM
TRINITY_DN43822_c0_g5::TRINITY_DN43822_c0_g5_i6::g.17::m.1  0.104   1  0.000   1  0.140   1  0.000   0.000 N  0.450      SignalP-noTM
TRINITY_DN43822_c0_g5::TRINITY_DN43822_c0_g5_i6::g.17::m.1  0.104   1  0.000   1  0.146   1  0.000   0.000 N  0.450      SignalP-noTM
TRINITY_DN43822_c0_g5::TRINITY_DN43822_c0_g5_i6::g.17::m.1  0.104   1  0.000   1  0.140   1  0.000   0.000 N  0.450      SignalP-noTM
TRINITY_DN43822_c0_g5::TRINITY_DN43822_c0_g5_i6::g.17::m.1  0.105   1  0.000   1  0.120   1  0.000   0.000 N  0.450      SignalP-noTM
TRINITY_DN43822_c0_g5::TRINITY_DN43822_c0_g5_i6::g.17::m.1  0.105   1  0.000   1  0.120   1  0.000   0.000 N  0.450      SignalP-noTM
TRINITY_DN43822_c0_g5::TRINITY_DN43822_c0_g5_i6::g.17::m.1  0.105   1  0.000   1  0.120   1  0.000   0.000 N  0.450      SignalP-noTM
TRINITY_DN43822_c0_g5::TRINITY_DN43822_c0_g5_i6::g.17::m.1  0.103   1  0.000   1  0.145   1  0.000   0.000 N  0.450      SignalP-noTM
TRINITY_DN43822_c0_g5::TRINITY_DN43822_c0_g5_i6::g.17::m.1  0.103   1  0.000   1  0.145   1  0.000   0.000 N  0.450      SignalP-noTM
TRINITY_DN43822_c0_g5::TRINITY_DN43822_c0_g5_i6::g.17::m.1  0.105   1  0.000   1  0.120   1  0.000   0.000 N  0.450      SignalP-noTM
TRINITY_DN43822_c0_g5::TRINITY_DN43822_c0_g5_i6::g.17::m.1  0.104   1  0.000   1  0.140   1  0.000   0.000 N  0.450      SignalP-noTM
TRINITY_DN43822_c0_g5::TRINITY_DN43822_c0_g5_i6::g.17::m.1  0.104   1  0.000   1  0.159   1  0.000   0.000 N  0.450      SignalP-noTM
TRINITY_DN43822_c0_g5::TRINITY_DN43822_c0_g5_i6::g.17::m.1  0.103   1  0.000   1  0.198   1  0.000   0.000 N  0.450      SignalP-noTM
TRINITY_DN43822_c0_g5::TRINITY_DN43822_c0_g5_i6::g.17::m.1  0.104   1  0.000   1  0.140   1  0.000   0.000 N  0.450      SignalP-noTM
TRINITY_DN43822_c0_g5::TRINITY_DN43822_c0_g5_i6::g.17::m.1  0.102   1  0.000   1  0.120   1  0.000   0.000 N  0.450      SignalP-noTM
TRINITY_DN43822_c0_g5::TRINITY_DN43822_c0_g5_i6::g.17::m.1  0.104   1  0.000   1  0.140   1  0.000   0.000 N  0.450      SignalP-noTM
TRINITY_DN43822_c0_g5::TRINITY_DN43822_c0_g5_i6::g.17::m.1  0.104   1  0.000   1  0.140   1  0.000   0.000 N  0.450      SignalP-noTM
TRINITY_DN43822_c0_g5::TRINITY_DN43822_c0_g5_i6::g.17::m.1  0.104   1  0.000   1  0.140   1  0.000   0.000 N  0.450      SignalP-noTM
TRINITY_DN43822_c0_g5::TRINITY_DN43822_c0_g5_i6::g.17::m.1!  0.106   1  0.000   1  0.139   1  0.000   0.000 N  0.450      SignalP-noTM
TRINITY_DN43822_c0_g5::TRINITY_DN43822_c0_g5_i6::g.17::m.1"  0.103   1  0.000   1  0.145   1  0.000   0.000 N  0.450      SignalP-noTM
TRINITY_DN43822_c0_g5::TRINITY_DN43822_c0_g5_i6::g.17::m.1#  0.104   1  0.000   1  0.140   1  0.000   0.000 N  0.450      SignalP-noTM
TRINITY_DN43822_c0_g5::TRINITY_DN43822_c0_g5_i6::g.17::m.1$  0.104   1  0.000   1  0.140   1  0.000   0.000 N  0.450      SignalP-noTM
TRINITY_DN43822_c0_g5::TRINITY_DN43822_c0_g5_i6::g.17::m.1%  0.103   1  0.000   1  0.145   1  0.000   0.000 N  0.450      SignalP-noTM
TRINITY_DN43822_c0_g5::TRINITY_DN43822_c0_g5_i6::g.17::m.1&  0.106   1  0.000   1  0.129   1  0.000   0.000 N  0.450      SignalP-noTM
TRINITY_DN43822_c0_g5::TRINITY_DN43822_c0_g5_i6::g.17::m.1'  0.103   1  0.000   1  0.145   1  0.000   0.000 N  0.450      SignalP-noTM
TRINITY_DN43822_c0_g5::TRINITY_DN43822_c0_g5_i6::g.17::m.1(  0.104   1  0.000   1  0.140   1  0.000   0.000 N  0.450      SignalP-noTM
TRINITY_DN43822_c0_g5::TRINITY_DN43822_c0_g5_i6::g.17::m.1)  0.103   1  0.000   1  0.166   1  0.000   0.000 N  0.450      SignalP-noTM
TRINITY_DN43822_c0_g5::TRINITY_DN43822_c0_g5_i6::g.17::m.1*  0.104   1  0.000   1  0.138   1  0.000   0.000 N  0.450      SignalP-noTM
TRINITY_DN43822_c0_g5::TRINITY_DN43822_c0_g5_i6::g.17::m.1+  0.103   1  0.000   1  0.110   1  0.000   0.000 N  0.450      SignalP-noTM
TRINITY_DN43822_c0_g5::TRINITY_DN43822_c0_g5_i6::g.17::m.1,  0.104   1  0.000   1  0.158   1  0.000   0.000 N  0.450      SignalP-noTM
TRINITY_DN43822_c0_g5::TRINITY_DN43822_c0_g5_i6::g.17::m.1-  0.104   1  0.000   1  0.158   1  0.000   0.000 N  0.450      SignalP-noTM
TRINITY_DN43822_c0_g5::TRINITY_DN43822_c0_g5_i6::g.17::m.1.  0.104   1  0.000   1  0.121   1  0.000   0.000 N  0.450      SignalP-noTM
TRINITY_DN43822_c0_g5::TRINITY_DN43822_c0_g5_i6::g.17::m.1/  0.103   1  0.000   1  0.166   1  0.000   0.000 N  0.450      SignalP-noTM
TRINITY_DN43822_c0_g5::TRINITY_DN43822_c0_g5_i6::g.17::m.10  0.103   1  0.000   1  0.198   1  0.000   0.000 N  0.450      SignalP-noTM
TRINITY_DN43822_c0_g5::TRINITY_DN43822_c0_g5_i6::g.17::m.11  0.104   1  0.000   1  0.140   1  0.000   0.000 N  0.450      SignalP-noTM
TRINITY_DN43822_c0_g5::TRINITY_DN43822_c0_g5_i6::g.17::m.12  0.104   1  0.000   1  0.146   1  0.000   0.000 N  0.450      SignalP-noTM
TRINITY_DN43822_c0_g5::TRINITY_DN43822_c0_g5_i6::g.17::m.13  0.104   1  0.000   1  0.146   1  0.000   0.000 N  0.450      SignalP-noTM
TRINITY_DN43822_c0_g5::TRINITY_DN43822_c0_g5_i6::g.17::m.14  0.105   1  0.000   1  0.120   1  0.000   0.000 N  0.450      SignalP-noTM
TRINITY_DN43822_c0_g5::TRINITY_DN43822_c0_g5_i6::g.17::m.15  0.104   1  0.000   1  0.140   1  0.000   0.000 N  0.450      SignalP-noTM
TRINITY_DN43822_c0_g5::TRINITY_DN43822_c0_g5_i6::g.17::m.16  0.104   1  0.000   1  0.161   1  0.000   0.000 N  0.450      SignalP-noTM
TRINITY_DN43822_c0_g5::TRINITY_DN43822_c0_g5_i6::g.17::m.17  0.102   1  0.000   1  0.133   1  0.000   0.000 N  0.450      SignalP-noTM
TRINITY_DN43822_c0_g5::TRINITY_DN43822_c0_g5_i6::g.17::m.18  0.104   2  0.000   1  0.133   1  0.000   0.000 N  0.450      SignalP-noTM
TRINITY_DN43822_c0_g5::TRINITY_DN43822_c0_g5_i6::g.17::m.19  0.104   2  0.000   1  0.133   1  0.000   0.000 N  0.450      SignalP-noTM
TRINITY_DN43822_c0_g5::TRINITY_DN43822_c0_g5_i6::g.17::m.1:  0.105   4  0.000   1  0.133   1  0.000   0.000 N  0.450      SignalP-noTM
TRINITY_DN43822_c0_g5::TRINITY_DN43822_c0_g5_i6::g.17::m.1;  0.105   4  0.000   1  0.133   1  0.000   0.000 N  0.450      SignalP-noTM
TRINITY_DN43822_c0_g5::TRINITY_DN43822_c0_g5_i6::g.17::m.1<  0.105   4  0.000   1  0.133   1  0.000   0.000 N  0.450      SignalP-noTM
TRINITY_DN43822_c0_g5::TRINITY_DN43822_c0_g5_i6::g.17::m.1=  0.105   4  0.000   1  0.133   1  0.000   0.000 N  0.450      SignalP-noTM
TRINITY_DN43822_c0_g5::TRINITY_DN43822_c0_g5_i6::g.17::m.1>  0.105   4  0.000   1  0.133   1  0.000   0.000 N  0.450      SignalP-noTM
TRINITY_DN43822_c0_g5::TRINITY_DN43822_c0_g5_i6::g.17::m.1?  0.105   4  0.000   1  0.133   1  0.000   0.000 N  0.450      SignalP-noTM
TRINITY_DN43822_c0_g5::TRINITY_DN43822_c0_g5_i6::g.17::m.1@  0.105   4  0.000   1  0.133   1  0.000   0.000 N  0.450      SignalP-noTM
TRINITY_DN43822_c0_g5::TRINITY_DN43822_c0_g5_i6::g.17::m.1A  0.105   4  0.112  11  0.133   1  0.115   0.114 N  0.450      SignalP-noTM
TRINITY_DN43822_c0_g5::TRINITY_DN43822_c0_g5_i6::g.17::m.1B  0.105   4  0.112  11  0.133   1  0.115   0.114 N  0.450      SignalP-noTM
TRINITY_DN43822_c0_g5::TRINITY_DN43822_c0_g5_i6::g.17::m.1C  0.105   4  0.112  11  0.133   1  0.115   0.114 N  0.450      SignalP-noTM
TRINITY_DN43822_c0_g5::TRINITY_DN43822_c0_g5_i6::g.17::m.1D  0.105   4  0.112  11  0.133   1  0.115   0.114 N  0.450      SignalP-noTM
TRINITY_DN43822_c0_g5::TRINITY_DN43822_c0_g5_i6::g.17::m.1E  0.105   4  0.112  11  0.133   1  0.115   0.114 N  0.450      SignalP-noTM
TRINITY_DN43822_c0_g5::TRINITY_DN43822_c0_g5_i6::g.17::m.1F  0.105   4  0.112  11  0.133   1  0.115   0.114 N  0.450      SignalP-noTM
TRINITY_DN44347_c0_g2::TRINITY_DN44347_c0_g2_i4::g.18::m.1  0.105   1  0.000   1  0.140   1  0.000   0.000 N  0.450      SignalP-noTM
TRINITY_DN44347_c0_g2::TRINITY_DN44347_c0_g2_i4::g.18::m.1  0.104   1  0.000   1  0.140   1  0.000   0.000 N  0.450      SignalP-noTM
TRINITY_DN44347_c0_g2::TRINITY_DN44347_c0_g2_i4::g.18::m.1  0.104   1  0.000   1  0.140   1  0.000   0.000 N  0.450      SignalP-noTM
TRINITY_DN44347_c0_g2::TRINITY_DN44347_c0_g2_i4::g.18::m.1  0.104   1  0.000   1  0.140   1  0.000   0.000 N  0.450      SignalP-noTM
TRINITY_DN44347_c0_g2::TRINITY_DN44347_c0_g2_i4::g.18::m.1  0.104   1  0.000   1  0.159   1  0.000   0.000 N  0.450      SignalP-noTM
TRINITY_DN44347_c0_g2::TRINITY_DN44347_c0_g2_i4::g.18::m.1  0.104   1  0.000   1  0.146   1  0.000   0.000 N  0.450      SignalP-noTM
TRINITY_DN44347_c0_g2::TRINITY_DN44347_c0_g2_i4::g.18::m.1  0.104   1  0.000   1  0.158   1  0.000   0.000 N  0.450      SignalP-noTM
TRINITY_DN44347_c0_g2::TRINITY_DN44347_c0_g2_i4::g.18::m.1  0.105   1  0.000   1  0.120   1  0.000   0.000 N  0.450      SignalP-noTM
TRINITY_DN44347_c0_g2::TRINITY_DN44347_c0_g2_i4::g.18::m.1  0.104   1  0.000   1  0.158   1  0.000   0.000 N  0.450      SignalP-noTM
                           0.000   1  0.000   1  0.000   1  0.000   0.000 N  0.500      SignalP-TM
TRINITY_DN44347_c0_g2::TRINITY_DN44347_c0_g2_i4::g.18::m.1  0.000   1  0.000   1  0.000   1  0.000   0.000 N  0.450      SignalP-noTM
0.139955                   0.000   1  0.000   1  0.000   1  0.000   0.000 N  0.450      SignalP-noTM
TRINITY_DN44347_c0_g2::TRINITY_DN44347_c0_g2_i4::g.18::m.1  0.104   1  0.000   1  0.138   1  0.000   0.000 N  0.450      SignalP-noTM
TRINITY_DN44347_c0_g2::TRINITY_DN44347_c0_g2_i4::g.18::m.1  0.103   1  0.000   1  0.166   1  0.000   0.000 N  0.450      SignalP-noTM
TRINITY_DN44347_c0_g2::TRINITY_DN44347_c0_g2_i4::g.18::m.1  0.103   1  0.000   1  0.166   1  0.000   0.000 N  0.450      SignalP-noTM
TRINITY_DN44347_c0_g2::TRINITY_DN44347_c0_g2_i4::g.18::m.1  0.104   1  0.000   1  0.121   1  0.000   0.000 N  0.450      SignalP-noTM
TRINITY_DN44347_c0_g2::TRINITY_DN44347_c0_g2_i4::g.18::m.1  0.104   1  0.000   1  0.138   1  0.000   0.000 N  0.450      SignalP-noTM
TRINITY_DN44347_c0_g2::TRINITY_DN44347_c0_g2_i4::g.18::m.1  0.104   1  0.000   1  0.140   1  0.000   0.000 N  0.450      SignalP-noTM
TRINITY_DN44347_c0_g2::TRINITY_DN44347_c0_g2_i4::g.18::m.1  0.104   1  0.000   1  0.161   1  0.000   0.000 N  0.450      SignalP-noTM
TRINITY_DN44347_c0_g2::TRINITY_DN44347_c0_g2_i4::g.18::m.1  0.103   1  0.000   1  0.166   1  0.000   0.000 N  0.450      SignalP-noTM
TRINITY_DN44347_c0_g2::TRINITY_DN44347_c0_g2_i4::g.18::m.1  0.106   1  0.000   1  0.139   1  0.000   0.000 N  0.450      SignalP-noTM
TRINITY_DN44347_c0_g2::TRINITY_DN44347_c0_g2_i4::g.18::m.1  0.104   1  0.000   1  0.140   1  0.000   0.000 N  0.450      SignalP-noTM
TRINITY_DN44347_c0_g2::TRINITY_DN44347_c0_g2_i4::g.18::m.1  0.104   1  0.000   1  0.146   1  0.000   0.000 N  0.450      SignalP-noTM
TRINITY_DN44347_c0_g2::TRINITY_DN44347_c0_g2_i4::g.18::m.1  0.106   1  0.000   1  0.129   1  0.000   0.000 N  0.450      SignalP-noTM
TRINITY_DN44347_c0_g2::TRINITY_DN44347_c0_g2_i4::g.18::m.1  0.105   1  0.000   1  0.120   1  0.000   0.000 N  0.450      SignalP-noTM
TRINITY_DN44347_c0_g2::TRINITY_DN44347_c0_g2_i4::g.18::m.1  0.105   1  0.000   1  0.120   1  0.000   0.000 N  0.450      SignalP-noTM
TRINITY_DN44347_c0_g2::TRINITY_DN44347_c0_g2_i4::g.18::m.1  0.104   1  0.000   1  0.121   1  0.000   0.000 N  0.450      SignalP-noTM
TRINITY_DN44347_c0_g2::TRINITY_DN44347_c0_g2_i4::g.18::m.1  0.102   1  0.000   1  0.120   1  0.000   0.000 N  0.450      SignalP-noTM
TRINITY_DN44347_c0_g2::TRINITY_DN44347_c0_g2_i4::g.18::m.1  0.104   1  0.000   1  0.158   1  0.000   0.000 N  0.450      SignalP-noTM
TRINITY_DN44347_c0_g2::TRINITY_DN44347_c0_g2_i4::g.18::m.1  0.104   1  0.000   1  0.159   1  0.000   0.000 N  0.450      SignalP-noTM
TRINITY_DN44347_c0_g2::TRINITY_DN44347_c0_g2_i4::g.18::m.1  0.102   1  0.000   1  0.120   1  0.000   0.000 N  0.450      SignalP-noTM
TRINITY_DN44347_c0_g2::TRINITY_DN44347_c0_g2_i4::g.18::m.1  0.102   1  0.000   1  0.120   1  0.000   0.000 N  0.450      SignalP-noTM
TRINITY_DN44347_c0_g2::TRINITY_DN44347_c0_g2_i4::g.18::m.1  0.104   1  0.000   1  0.140   1  0.000   0.000 N  0.450      SignalP-noTM
TRINITY_DN44347_c0_g2::TRINITY_DN44347_c0_g2_i4::g.18::m.1!  0.105   1  0.000   1  0.120   1  0.000   0.000 N  0.450      SignalP-noTM
TRINITY_DN44347_c0_g2::TRINITY_DN44347_c0_g2_i4::g.18::m.1"  0.104   1  0.000   1  0.130   1  0.000   0.000 N  0.450      SignalP-noTM
TRINITY_DN44347_c0_g2::TRINITY_DN44347_c0_g2_i4::g.18::m.1#  0.104   1  0.000   1  0.140   1  0.000   0.000 N  0.450      SignalP-noTM
TRINITY_DN44347_c0_g2::TRINITY_DN44347_c0_g2_i4::g.18::m.1$  0.104   1  0.000   1  0.140   1  0.000   0.000 N  0.450      SignalP-noTM
TRINITY_DN44347_c0_g2::TRINITY_DN44347_c0_g2_i4::g.18::m.1%  0.104   1  0.000   1  0.140   1  0.000   0.000 N  0.450      SignalP-noTM
TRINITY_DN44347_c0_g2::TRINITY_DN44347_c0_g2_i4::g.18::m.1&  0.104   1  0.000   1  0.138   1  0.000   0.000 N  0.450      SignalP-noTM
TRINITY_DN44347_c0_g2::TRINITY_DN44347_c0_g2_i4::g.18::m.1'  0.103   1  0.000   1  0.145   1  0.000   0.000 N  0.450      SignalP-noTM
TRINITY_DN44347_c0_g2::TRINITY_DN44347_c0_g2_i4::g.18::m.1(  0.103   1  0.000   1  0.145   1  0.000   0.000 N  0.450      SignalP-noTM
TRINITY_DN44347_c0_g2::TRINITY_DN44347_c0_g2_i4::g.18::m.1)  0.105   1  0.000   1  0.120   1  0.000   0.000 N  0.450      SignalP-noTM
TRINITY_DN44347_c0_g2::TRINITY_DN44347_c0_g2_i4::g.18::m.1*  0.104   1  0.000   1  0.130   1  0.000   0.000 N  0.450      SignalP-noTM
TRINITY_DN44347_c0_g2::TRINITY_DN44347_c0_g2_i4::g.18::m.1+  0.104   1  0.000   1  0.140   1  0.000   0.000 N  0.450      SignalP-noTM
TRINITY_DN44347_c0_g2::TRINITY_DN44347_c0_g2_i4::g.18::m.1,  0.103   1  0.000   1  0.166   1  0.000   0.000 N  0.450      SignalP-noTM
TRINITY_DN44347_c0_g2::TRINITY_DN44347_c0_g2_i4::g.18::m.1-  0.105   1  0.000   1  0.120   1  0.000   0.000 N  0.450      SignalP-noTM
TRINITY_DN44347_c0_g2::TRINITY_DN44347_c0_g2_i4::g.18::m.1.  0.103   1  0.000   1  0.166   1  0.000   0.000 N  0.450      SignalP-noTM
TRINITY_DN44347_c0_g2::TRINITY_DN44347_c0_g2_i4::g.18::m.1/  0.103   1  0.000   1  0.166   1  0.000   0.000 N  0.450      SignalP-noTM
TRINITY_DN44347_c0_g2::TRINITY_DN44347_c0_g2_i4::g.18::m.10  0.104   1  0.000   1  0.121   1  0.000   0.000 N  0.450      SignalP-noTM
TRINITY_DN44347_c0_g2::TRINITY_DN44347_c0_g2_i4::g.18::m.11  0.104   1  0.000   1  0.121   1  0.000   0.000 N  0.450      SignalP-noTM
TRINITY_DN44347_c0_g2::TRINITY_DN44347_c0_g2_i4::g.18::m.12  0.104   1  0.000   1  0.158   1  0.000   0.000 N  0.450      SignalP-noTM
TRINITY_DN44347_c0_g2::TRINITY_DN44347_c0_g2_i4::g.18::m.13  0.104   1  0.000   1  0.131   1  0.000   0.000 N  0.450      SignalP-noTM
TRINITY_DN44347_c0_g2::TRINITY_DN44347_c0_g2_i4::g.18::m.14  0.103   1  0.000   1  0.166   1  0.000   0.000 N  0.450      SignalP-noTM
TRINITY_DN44347_c0_g2::TRINITY_DN44347_c0_g2_i4::g.18::m.15  0.106   1  0.000   1  0.139   1  0.000   0.000 N  0.450      SignalP-noTM
TRINITY_DN44347_c0_g2::TRINITY_DN44347_c0_g2_i4::g.18::m.16  0.104   1  0.000   1  0.140   1  0.000   0.000 N  0.450      SignalP-noTM
TRINITY_DN44347_c0_g2::TRINITY_DN44347_c0_g2_i4::g.18::m.17  0.104   1  0.000   1  0.146   1  0.000   0.000 N  0.450      SignalP-noTM
TRINITY_DN44347_c0_g2::TRINITY_DN44347_c0_g2_i4::g.18::m.18  0.104   1  0.000   1  0.179   1  0.000   0.000 N  0.450      SignalP-noTM
TRINITY_DN44347_c0_g2::TRINITY_DN44347_c0_g2_i4::g.18::m.19  0.106   2  0.000   1  0.179   1  0.000   0.000 N  0.450      SignalP-noTM
TRINITY_DN44347_c0_g2::TRINITY_DN44347_c0_g2_i4::g.18::m.1:  0.106   2  0.000   1  0.179   1  0.000   0.000 N  0.450      SignalP-noTM
TRINITY_DN44347_c0_g2::TRINITY_DN44347_c0_g2_i4::g.18::m.1;  0.106   2  0.000   1  0.179   1  0.000   0.000 N  0.450      SignalP-noTM
TRINITY_DN44347_c0_g2::TRINITY_DN44347_c0_g2_i4::g.18::m.1<  0.106   2  0.000   1  0.179   1  0.000   0.000 N  0.450      SignalP-noTM
TRINITY_DN44347_c0_g2::TRINITY_DN44347_c0_g2_i4::g.18::m.1=  0.106   2  0.000   1  0.179   1  0.000   0.000 N  0.450      SignalP-noTM
TRINITY_DN44347_c0_g2::TRINITY_DN44347_c0_g2_i4::g.18::m.1>  0.106   2  0.000   1  0.179   1  0.000   0.000 N  0.450      SignalP-noTM
TRINITY_DN44347_c0_g2::TRINITY_DN44347_c0_g2_i4::g.18::m.1?  0.106   2  0.000   1  0.179   1  0.000   0.000 N  0.450      SignalP-noTM
TRINITY_DN44347_c0_g2::TRINITY_DN44347_c0_g2_i4::g.18::m.1@  0.106   2  0.000   1  0.179   1  0.000   0.000 N  0.450      SignalP-noTM
TRINITY_DN44347_c0_g2::TRINITY_DN44347_c0_g2_i4::g.18::m.1A  0.106   2  0.000   1  0.179   1  0.000   0.000 N  0.450      SignalP-noTM
TRINITY_DN44347_c0_g2::TRINITY_DN44347_c0_g2_i4::g.18::m.1B  0.106   2  0.125  11  0.179   1  0.130   0.128 N  0.450      SignalP-noTM
TRINITY_DN44347_c0_g2::TRINITY_DN44347_c0_g2_i4::g.18::m.1C  0.106   2  0.125  11  0.179   1  0.130   0.128 N  0.450      SignalP-noTM
TRINITY_DN44347_c0_g2::TRINITY_DN44347_c0_g2_i4::g.18::m.1D  0.106   2  0.125  11  0.179   1  0.130   0.128 N  0.450      SignalP-noTM
TRINITY_DN44347_c0_g2::TRINITY_DN44347_c0_g2_i4::g.18::m.1E  0.106   2  0.125  11  0.179   1  0.130   0.128 N  0.450      SignalP-noTM
TRINITY_DN44347_c0_g2::TRINITY_DN44347_c0_g2_i4::g.18::m.1F  0.107  15  0.125  11  0.179   1  0.130   0.128 N  0.450      SignalP-noTM
TRINITY_DN44347_c0_g2::TRINITY_DN44347_c0_g2_i5::g.21::m.2  0.105   1  0.000   1  0.140   1  0.000   0.000 N  0.450      SignalP-noTM
TRINITY_DN44347_c0_g2::TRINITY_DN44347_c0_g2_i5::g.21::m.2  0.104   1  0.000   1  0.140   1  0.000   0.000 N  0.450      SignalP-noTM
TRINITY_DN44347_c0_g2::TRINITY_DN44347_c0_g2_i5::g.21::m.2  0.104   1  0.000   1  0.140   1  0.000   0.000 N  0.450      SignalP-noTM
TRINITY_DN44347_c0_g2::TRINITY_DN44347_c0_g2_i5::g.21::m.2  0.104   1  0.000   1  0.140   1  0.000   0.000 N  0.450      SignalP-noTM
TRINITY_DN44347_c0_g2::TRINITY_DN44347_c0_g2_i5::g.21::m.2  0.104   1  0.000   1  0.159   1  0.000   0.000 N  0.450      SignalP-noTM
TRINITY_DN44347_c0_g2::TRINITY_DN44347_c0_g2_i5::g.21::m.2  0.104   1  0.000   1  0.146   1  0.000   0.000 N  0.450      SignalP-noTM
TRINITY_DN44347_c0_g2::TRINITY_DN44347_c0_g2_i5::g.21::m.2  0.104   1  0.000   1  0.158   1  0.000   0.000 N  0.450      SignalP-noTM
TRINITY_DN44347_c0_g2::TRINITY_DN44347_c0_g2_i5::g.21::m.2  0.105   1  0.000   1  0.120   1  0.000   0.000 N  0.450      SignalP-noTM
TRINITY_DN44347_c0_g2::TRINITY_DN44347_c0_g2_i5::g.21::m.2  0.104   1  0.000   1  0.158   1  0.000   0.000 N  0.450      SignalP-noTM
                           0.000   1  0.000   1  0.000   1  0.000   0.000 N  0.500      SignalP-TM
TRINITY_DN44347_c0_g2::TRINITY_DN44347_c0_g2_i5::g.21::m.2  0.000   1  0.000   1  0.000   1  0.000   0.000 N  0.450      SignalP-noTM
0.139955                   0.000   1  0.000   1  0.000   1  0.000   0.000 N  0.450      SignalP-noTM
TRINITY_DN44347_c0_g2::TRINITY_DN44347_c0_g2_i5::g.21::m.2  0.104   1  0.000   1  0.138   1  0.000   0.000 N  0.450      SignalP-noTM
TRINITY_DN44347_c0_g2::TRINITY_DN44347_c0_g2_i5::g.21::m.2  0.103   1  0.000   1  0.166   1  0.000   0.000 N  0.450      SignalP-noTM
TRINITY_DN44347_c0_g2::TRINITY_DN44347_c0_g2_i5::g.21::m.2  0.103   1  0.000   1  0.166   1  0.000   0.000 N  0.450      SignalP-noTM
TRINITY_DN44347_c0_g2::TRINITY_DN44347_c0_g2_i5::g.21::m.2  0.104   1  0.000   1  0.121   1  0.000   0.000 N  0.450      SignalP-noTM
TRINITY_DN44347_c0_g2::TRINITY_DN44347_c0_g2_i5::g.21::m.2  0.104   1  0.000   1  0.138   1  0.000   0.000 N  0.450      SignalP-noTM
TRINITY_DN44347_c0_g2::TRINITY_DN44347_c0_g2_i5::g.21::m.2  0.104   1  0.000   1  0.140   1  0.000   0.000 N  0.450      SignalP-noTM
TRINITY_DN44347_c0_g2::TRINITY_DN44347_c0_g2_i5::g.21::m.2  0.104   1  0.000   1  0.161   1  0.000   0.000 N  0.450      SignalP-noTM
TRINITY_DN44347_c0_g2::TRINITY_DN44347_c0_g2_i5::g.21::m.2  0.103   1  0.000   1  0.166   1  0.000   0.000 N  0.450      SignalP-noTM
TRINITY_DN44347_c0_g2::TRINITY_DN44347_c0_g2_i5::g.21::m.2  0.106   1  0.000   1  0.139   1  0.000   0.000 N  0.450      SignalP-noTM
TRINITY_DN44347_c0_g2::TRINITY_DN44347_c0_g2_i5::g.21::m.2  0.104   1  0.000   1  0.140   1  0.000   0.000 N  0.450      SignalP-noTM
TRINITY_DN44347_c0_g2::TRINITY_DN44347_c0_g2_i5::g.21::m.2  0.104   1  0.000   1  0.146   1  0.000   0.000 N  0.450      SignalP-noTM
TRINITY_DN44347_c0_g2::TRINITY_DN44347_c0_g2_i5::g.21::m.2  0.106   1  0.000   1  0.129   1  0.000   0.000 N  0.450      SignalP-noTM
TRINITY_DN44347_c0_g2::TRINITY_DN44347_c0_g2_i5::g.21::m.2  0.105   1  0.000   1  0.120   1  0.000   0.000 N  0.450      SignalP-noTM
TRINITY_DN44347_c0_g2::TRINITY_DN44347_c0_g2_i5::g.21::m.2  0.105   1  0.000   1  0.120   1  0.000   0.000 N  0.450      SignalP-noTM
TRINITY_DN44347_c0_g2::TRINITY_DN44347_c0_g2_i5::g.21::m.2  0.104   1  0.000   1  0.121   1  0.000   0.000 N  0.450      SignalP-noTM
TRINITY_DN44347_c0_g2::TRINITY_DN44347_c0_g2_i5::g.21::m.2  0.102   1  0.000   1  0.120   1  0.000   0.000 N  0.450      SignalP-noTM
TRINITY_DN44347_c0_g2::TRINITY_DN44347_c0_g2_i5::g.21::m.2  0.104   1  0.000   1  0.158   1  0.000   0.000 N  0.450      SignalP-noTM
TRINITY_DN44347_c0_g2::TRINITY_DN44347_c0_g2_i5::g.21::m.2  0.104   1  0.000   1  0.159   1  0.000   0.000 N  0.450      SignalP-noTM
TRINITY_DN44347_c0_g2::TRINITY_DN44347_c0_g2_i5::g.21::m.2  0.102   1  0.000   1  0.120   1  0.000   0.000 N  0.450      SignalP-noTM
TRINITY_DN44347_c0_g2::TRINITY_DN44347_c0_g2_i5::g.21::m.2  0.102   1  0.000   1  0.120   1  0.000   0.000 N  0.450      SignalP-noTM
TRINITY_DN44347_c0_g2::TRINITY_DN44347_c0_g2_i5::g.21::m.2  0.104   1  0.000   1  0.140   1  0.000   0.000 N  0.450      SignalP-noTM
TRINITY_DN44347_c0_g2::TRINITY_DN44347_c0_g2_i5::g.21::m.2!  0.105   1  0.000   1  0.120   1  0.000   0.000 N  0.450      SignalP-noTM
TRINITY_DN44347_c0_g2::TRINITY_DN44347_c0_g2_i5::g.21::m.2"  0.104   1  0.000   1  0.130   1  0.000   0.000 N  0.450      SignalP-noTM
TRINITY_DN44347_c0_g2::TRINITY_DN44347_c0_g2_i5::g.21::m.2#  0.104   1  0.000   1  0.140   1  0.000   0.000 N  0.450      SignalP-noTM
TRINITY_DN44347_c0_g2::TRINITY_DN44347_c0_g2_i5::g.21::m.2$  0.104   1  0.000   1  0.140   1  0.000   0.000 N  0.450      SignalP-noTM
TRINITY_DN44347_c0_g2::TRINITY_DN44347_c0_g2_i5::g.21::m.2%  0.104   1  0.000   1  0.140   1  0.000   0.000 N  0.450      SignalP-noTM
TRINITY_DN44347_c0_g2::TRINITY_DN44347_c0_g2_i5::g.21::m.2&  0.104   1  0.000   1  0.138   1  0.000   0.000 N  0.450      SignalP-noTM
TRINITY_DN44347_c0_g2::TRINITY_DN44347_c0_g2_i5::g.21::m.2'  0.103   1  0.000   1  0.145   1  0.000   0.000 N  0.450      SignalP-noTM
TRINITY_DN44347_c0_g2::TRINITY_DN44347_c0_g2_i5::g.21::m.2(  0.103   1  0.000   1  0.145   1  0.000   0.000 N  0.450      SignalP-noTM
TRINITY_DN44347_c0_g2::TRINITY_DN44347_c0_g2_i5::g.21::m.2)  0.105   1  0.000   1  0.120   1  0.000   0.000 N  0.450      SignalP-noTM
TRINITY_DN44347_c0_g2::TRINITY_DN44347_c0_g2_i5::g.21::m.2*  0.104   1  0.000   1  0.130   1  0.000   0.000 N  0.450      SignalP-noTM
TRINITY_DN44347_c0_g2::TRINITY_DN44347_c0_g2_i5::g.21::m.2+  0.104   1  0.000   1  0.140   1  0.000   0.000 N  0.450      SignalP-noTM
TRINITY_DN44347_c0_g2::TRINITY_DN44347_c0_g2_i5::g.21::m.2,  0.103   1  0.000   1  0.166   1  0.000   0.000 N  0.450      SignalP-noTM
TRINITY_DN44347_c0_g2::TRINITY_DN44347_c0_g2_i5::g.21::m.2-  0.105   1  0.000   1  0.120   1  0.000   0.000 N  0.450      SignalP-noTM
TRINITY_DN44347_c0_g2::TRINITY_DN44347_c0_g2_i5::g.21::m.2.  0.103   1  0.000   1  0.166   1  0.000   0.000 N  0.450      SignalP-noTM
TRINITY_DN44347_c0_g2::TRINITY_DN44347_c0_g2_i5::g.21::m.2/  0.103   1  0.000   1  0.166   1  0.000   0.000 N  0.450      SignalP-noTM
TRINITY_DN44347_c0_g2::TRINITY_DN44347_c0_g2_i5::g.21::m.20  0.104   1  0.000   1  0.121   1  0.000   0.000 N  0.450      SignalP-noTM
TRINITY_DN44347_c0_g2::TRINITY_DN44347_c0_g2_i5::g.21::m.21  0.101   1  0.000   1  0.205   1  0.000   0.000 N  0.450      SignalP-noTM
TRINITY_DN44347_c0_g2::TRINITY_DN44347_c0_g2_i5::g.21::m.22  0.103   2  0.000   1  0.287   2  0.000   0.000 N  0.450      SignalP-noTM
TRINITY_DN44347_c0_g2::TRINITY_DN44347_c0_g2_i5::g.21::m.23  0.103   2  0.000   1  0.287   2  0.000   0.000 N  0.450      SignalP-noTM
TRINITY_DN44347_c0_g2::TRINITY_DN44347_c0_g2_i5::g.21::m.24  0.107   4  0.000   1  0.287   2  0.000   0.000 N  0.450      SignalP-noTM
TRINITY_DN44347_c0_g2::TRINITY_DN44347_c0_g2_i5::g.21::m.25  0.107   4  0.000   1  0.287   2  0.000   0.000 N  0.450      SignalP-noTM
TRINITY_DN44347_c0_g2::TRINITY_DN44347_c0_g2_i5::g.21::m.26  0.107   4  0.000   1  0.287   2  0.000   0.000 N  0.450      SignalP-noTM
TRINITY_DN44347_c0_g2::TRINITY_DN44347_c0_g2_i5::g.21::m.27  0.107   4  0.000   1  0.287   2  0.000   0.000 N  0.450      SignalP-noTM
TRINITY_DN44347_c0_g2::TRINITY_DN44347_c0_g2_i5::g.21::m.28  0.108   8  0.000   1  0.287   2  0.000   0.000 N  0.450      SignalP-noTM
TRINITY_DN44347_c0_g2::TRINITY_DN44347_c0_g2_i5::g.21::m.29  0.108   8  0.000   1  0.287   2  0.000   0.000 N  0.450      SignalP-noTM
TRINITY_DN44347_c0_g2::TRINITY_DN44347_c0_g2_i5::g.21::m.2:  0.108   8  0.000   1  0.287   2  0.000   0.000 N  0.450      SignalP-noTM
TRINITY_DN44347_c0_g2::TRINITY_DN44347_c0_g2_i5::g.21::m.2;  0.108   8  0.138  11  0.287   2  0.176   0.158 N  0.450      SignalP-noTM
TRINITY_DN44347_c0_g2::TRINITY_DN44347_c0_g2_i5::g.21::m.2<  0.108   8  0.139  12  0.287   2  0.172   0.157 N  0.450      SignalP-noTM
TRINITY_DN44347_c0_g2::TRINITY_DN44347_c0_g2_i5::g.21::m.2=  0.108   8  0.139  12  0.287   2  0.172   0.157 N  0.450      SignalP-noTM
TRINITY_DN44347_c0_g2::TRINITY_DN44347_c0_g2_i5::g.21::m.2>  0.108   8  0.139  12  0.287   2  0.172   0.157 N  0.450      SignalP-noTM
TRINITY_DN44347_c0_g2::TRINITY_DN44347_c0_g2_i5::g.21::m.2?  0.108   8  0.139  12  0.287   2  0.172   0.157 N  0.450      SignalP-noTM
TRINITY_DN44347_c0_g2::TRINITY_DN44347_c0_g2_i5::g.21::m.2@  0.108   8  0.139  12  0.287   2  0.172   0.157 N  0.450      SignalP-noTM
TRINITY_DN44347_c0_g2::TRINITY_DN44347_c0_g2_i5::g.21::m.2A  0.108   8  0.139  12  0.287   2  0.172   0.157 N  0.450      SignalP-noTM
TRINITY_DN44347_c0_g2::TRINITY_DN44347_c0_g2_i5::g.21::m.2B  0.108   8  0.139  12  0.287   2  0.172   0.157 N  0.450      SignalP-noTM
TRINITY_DN44347_c0_g2::TRINITY_DN44347_c0_g2_i5::g.21::m.2C  0.108   8  0.139  12  0.287   2  0.172   0.157 N  0.450      SignalP-noTM
TRINITY_DN44347_c0_g2::TRINITY_DN44347_c0_g2_i5::g.21::m.2D  0.108   8  0.139  12  0.287   2  0.172   0.157 N  0.450      SignalP-noTM
TRINITY_DN44347_c0_g2::TRINITY_DN44347_c0_g2_i5::g.21::m.2E  0.108   8  0.139  12  0.287   2  0.172   0.157 N  0.450      SignalP-noTM
TRINITY_DN44347_c0_g2::TRINITY_DN44347_c0_g2_i5::g.21::m.2F  0.108   8  0.139  12  0.287   2  0.172   0.157 N  0.450      SignalP-noTM
TRINITY_DN44347_c0_g2::TRINITY_DN44347_c0_g2_i8::g.24::m.2  0.105   1  0.000   1  0.140   1  0.000   0.000 N  0.450      SignalP-noTM
TRINITY_DN44347_c0_g2::TRINITY_DN44347_c0_g2_i8::g.24::m.2  0.104   1  0.000   1  0.140   1  0.000   0.000 N  0.450      SignalP-noTM
TRINITY_DN44347_c0_g2::TRINITY_DN44347_c0_g2_i8::g.24::m.2  0.104   1  0.000   1  0.140   1  0.000   0.000 N  0.450      SignalP-noTM
TRINITY_DN44347_c0_g2::TRINITY_DN44347_c0_g2_i8::g.24::m.2  0.104   1  0.000   1  0.140   1  0.000   0.000 N  0.450      SignalP-noTM
TRINITY_DN44347_c0_g2::TRINITY_DN44347_c0_g2_i8::g.24::m.2  0.104   1  0.000   1  0.159   1  0.000   0.000 N  0.450      SignalP-noTM
TRINITY_DN44347_c0_g2::TRINITY_DN44347_c0_g2_i8::g.24::m.2  0.104   1  0.000   1  0.146   1  0.000   0.000 N  0.450      SignalP-noTM
TRINITY_DN44347_c0_g2::TRINITY_DN44347_c0_g2_i8::g.24::m.2  0.104   1  0.000   1  0.158   1  0.000   0.000 N  0.450      SignalP-noTM
TRINITY_DN44347_c0_g2::TRINITY_DN44347_c0_g2_i8::g.24::m.2  0.105   1  0.000   1  0.120   1  0.000   0.000 N  0.450      SignalP-noTM
TRINITY_DN44347_c0_g2::TRINITY_DN44347_c0_g2_i8::g.24::m.2  0.104   1  0.000   1  0.158   1  0.000   0.000 N  0.450      SignalP-noTM
                           0.000   1  0.000   1  0.000   1  0.000   0.000 N  0.500      SignalP-TM
TRINITY_DN44347_c0_g2::TRINITY_DN44347_c0_g2_i8::g.24::m.2  0.000   1  0.000   1  0.000   1  0.000   0.000 N  0.450      SignalP-noTM
0.139955                   0.000   1  0.000   1  0.000   1  0.000   0.000 N  0.450      SignalP-noTM
TRINITY_DN44347_c0_g2::TRINITY_DN44347_c0_g2_i8::g.24::m.2  0.104   1  0.000   1  0.138   1  0.000   0.000 N  0.450      SignalP-noTM
TRINITY_DN44347_c0_g2::TRINITY_DN44347_c0_g2_i8::g.24::m.2  0.103   1  0.000   1  0.166   1  0.000   0.000 N  0.450      SignalP-noTM
TRINITY_DN44347_c0_g2::TRINITY_DN44347_c0_g2_i8::g.24::m.2  0.103   1  0.000   1  0.166   1  0.000   0.000 N  0.450      SignalP-noTM
TRINITY_DN44347_c0_g2::TRINITY_DN44347_c0_g2_i8::g.24::m.2  0.104   1  0.000   1  0.121   1  0.000   0.000 N  0.450      SignalP-noTM
TRINITY_DN44347_c0_g2::TRINITY_DN44347_c0_g2_i8::g.24::m.2  0.104   1  0.000   1  0.138   1  0.000   0.000 N  0.450      SignalP-noTM
TRINITY_DN44347_c0_g2::TRINITY_DN44347_c0_g2_i8::g.24::m.2  0.104   1  0.000   1  0.140   1  0.000   0.000 N  0.450      SignalP-noTM
TRINITY_DN44347_c0_g2::TRINITY_DN44347_c0_g2_i8::g.24::m.2  0.104   1  0.000   1  0.161   1  0.000   0.000 N  0.450      SignalP-noTM
TRINITY_DN44347_c0_g2::TRINITY_DN44347_c0_g2_i8::g.24::m.2  0.103   1  0.000   1  0.166   1  0.000   0.000 N  0.450      SignalP-noTM
TRINITY_DN44347_c0_g2::TRINITY_DN44347_c0_g2_i8::g.24::m.2  0.106   1  0.000   1  0.139   1  0.000   0.000 N  0.450      SignalP-noTM
TRINITY_DN44347_c0_g2::TRINITY_DN44347_c0_g2_i8::g.24::m.2  0.104   1  0.000   1  0.140   1  0.000   0.000 N  0.450      SignalP-noTM
TRINITY_DN44347_c0_g2::TRINITY_DN44347_c0_g2_i8::g.24::m.2  0.104   1  0.000   1  0.146   1  0.000   0.000 N  0.450      SignalP-noTM
TRINITY_DN44347_c0_g2::TRINITY_DN44347_c0_g2_i8::g.24::m.2  0.106   1  0.000   1  0.129   1  0.000   0.000 N  0.450      SignalP-noTM
TRINITY_DN44347_c0_g2::TRINITY_DN44347_c0_g2_i8::g.24::m.2  0.105   1  0.000   1  0.120   1  0.000   0.000 N  0.450      SignalP-noTM
TRINITY_DN44347_c0_g2::TRINITY_DN44347_c0_g2_i8::g.24::m.2  0.105   1  0.000   1  0.120   1  0.000   0.000 N  0.450      SignalP-noTM
TRINITY_DN44347_c0_g2::TRINITY_DN44347_c0_g2_i8::g.24::m.2  0.104   1  0.000   1  0.121   1  0.000   0.000 N  0.450      SignalP-noTM
TRINITY_DN44347_c0_g2::TRINITY_DN44347_c0_g2_i8::g.24::m.2  0.102   1  0.000   1  0.120   1  0.000   0.000 N  0.450      SignalP-noTM
TRINITY_DN44347_c0_g2::TRINITY_DN44347_c0_g2_i8::g.24::m.2  0.104   1  0.000   1  0.158   1  0.000   0.000 N  0.450      SignalP-noTM
TRINITY_DN44347_c0_g2::TRINITY_DN44347_c0_g2_i8::g.24::m.2  0.104   1  0.000   1  0.159   1  0.000   0.000 N  0.450      SignalP-noTM
TRINITY_DN44347_c0_g2::TRINITY_DN44347_c0_g2_i8::g.24::m.2  0.102   1  0.000   1  0.120   1  0.000   0.000 N  0.450      SignalP-noTM
TRINITY_DN44347_c0_g2::TRINITY_DN44347_c0_g2_i8::g.24::m.2  0.102   1  0.000   1  0.120   1  0.000   0.000 N  0.450      SignalP-noTM
TRINITY_DN44347_c0_g2::TRINITY_DN44347_c0_g2_i8::g.24::m.2  0.104   1  0.000   1  0.140   1  0.000   0.000 N  0.450      SignalP-noTM
TRINITY_DN44347_c0_g2::TRINITY_DN44347_c0_g2_i8::g.24::m.2!  0.105   1  0.000   1  0.120   1  0.000   0.000 N  0.450      SignalP-noTM
TRINITY_DN44347_c0_g2::TRINITY_DN44347_c0_g2_i8::g.24::m.2"  0.104   1  0.000   1  0.130   1  0.000   0.000 N  0.450      SignalP-noTM
TRINITY_DN44347_c0_g2::TRINITY_DN44347_c0_g2_i8::g.24::m.2#  0.104   1  0.000   1  0.140   1  0.000   0.000 N  0.450      SignalP-noTM
TRINITY_DN44347_c0_g2::TRINITY_DN44347_c0_g2_i8::g.24::m.2$  0.104   1  0.000   1  0.140   1  0.000   0.000 N  0.450      SignalP-noTM
TRINITY_DN44347_c0_g2::TRINITY_DN44347_c0_g2_i8::g.24::m.2%  0.104   1  0.000   1  0.140   1  0.000   0.000 N  0.450      SignalP-noTM
TRINITY_DN44347_c0_g2::TRINITY_DN44347_c0_g2_i8::g.24::m.2&  0.104   1  0.000   1  0.138   1  0.000   0.000 N  0.450      SignalP-noTM
TRINITY_DN44347_c0_g2::TRINITY_DN44347_c0_g2_i8::g.24::m.2'  0.103   1  0.000   1  0.145   1  0.000   0.000 N  0.450      SignalP-noTM
TRINITY_DN44347_c0_g2::TRINITY_DN44347_c0_g2_i8::g.24::m.2(  0.103   1  0.000   1  0.145   1  0.000   0.000 N  0.450      SignalP-noTM
TRINITY_DN44347_c0_g2::TRINITY_DN44347_c0_g2_i8::g.24::m.2)  0.105   1  0.000   1  0.120   1  0.000   0.000 N  0.450      SignalP-noTM
TRINITY_DN44347_c0_g2::TRINITY_DN44347_c0_g2_i8::g.24::m.2*  0.104   1  0.000   1  0.130   1  0.000   0.000 N  0.450      SignalP-noTM
TRINITY_DN44347_c0_g2::TRINITY_DN44347_c0_g2_i8::g.24::m.2+  0.104   1  0.000   1  0.140   1  0.000   0.000 N  0.450      SignalP-noTM
TRINITY_DN44347_c0_g2::TRINITY_DN44347_c0_g2_i8::g.24::m.2,  0.103   1  0.000   1  0.166   1  0.000   0.000 N  0.450      SignalP-noTM
TRINITY_DN44347_c0_g2::TRINITY_DN44347_c0_g2_i8::g.24::m.2-  0.105   1  0.000   1  0.120   1  0.000   0.000 N  0.450      SignalP-noTM
TRINITY_DN44347_c0_g2::TRINITY_DN44347_c0_g2_i8::g.24::m.2.  0.103   1  0.000   1  0.166   1  0.000   0.000 N  0.450      SignalP-noTM
TRINITY_DN44347_c0_g2::TRINITY_DN44347_c0_g2_i8::g.24::m.2/  0.103   1  0.000   1  0.166   1  0.000   0.000 N  0.450      SignalP-noTM
TRINITY_DN44347_c0_g2::TRINITY_DN44347_c0_g2_i8::g.24::m.20  0.104   1  0.000   1  0.121   1  0.000   0.000 N  0.450      SignalP-noTM
TRINITY_DN44347_c0_g2::TRINITY_DN44347_c0_g2_i8::g.24::m.21  0.104   1  0.000   1  0.121   1  0.000   0.000 N  0.450      SignalP-noTM
TRINITY_DN44347_c0_g2::TRINITY_DN44347_c0_g2_i8::g.24::m.22  0.104   1  0.000   1  0.158   1  0.000   0.000 N  0.450      SignalP-noTM
TRINITY_DN44347_c0_g2::TRINITY_DN44347_c0_g2_i8::g.24::m.23  0.104   1  0.000   1  0.131   1  0.000   0.000 N  0.450      SignalP-noTM
TRINITY_DN44347_c0_g2::TRINITY_DN44347_c0_g2_i8::g.24::m.24  0.102   1  0.000   1  0.223   1  0.000   0.000 N  0.450      SignalP-noTM
TRINITY_DN44347_c0_g2::TRINITY_DN44347_c0_g2_i8::g.24::m.25  0.103   2  0.000   1  0.223   1  0.000   0.000 N  0.450      SignalP-noTM
TRINITY_DN44347_c0_g2::TRINITY_DN44347_c0_g2_i8::g.24::m.26  0.104   3  0.000   1  0.223   1  0.000   0.000 N  0.450      SignalP-noTM
TRINITY_DN44347_c0_g2::TRINITY_DN44347_c0_g2_i8::g.24::m.27  0.104   3  0.000   1  0.223   1  0.000   0.000 N  0.450      SignalP-noTM
TRINITY_DN44347_c0_g2::TRINITY_DN44347_c0_g2_i8::g.24::m.28  0.105   5  0.000   1  0.223   1  0.000   0.000 N  0.450      SignalP-noTM
TRINITY_DN44347_c0_g2::TRINITY_DN44347_c0_g2_i8::g.24::m.29  0.105   5  0.000   1  0.223   1  0.000   0.000 N  0.450      SignalP-noTM
TRINITY_DN44347_c0_g2::TRINITY_DN44347_c0_g2_i8::g.24::m.2:  0.105   5  0.000   1  0.223   1  0.000   0.000 N  0.450      SignalP-noTM
TRINITY_DN44347_c0_g2::TRINITY_DN44347_c0_g2_i8::g.24::m.2;  0.105   5  0.000   1  0.223   1  0.000   0.000 N  0.450      SignalP-noTM
TRINITY_DN44347_c0_g2::TRINITY_DN44347_c0_g2_i8::g.24::m.2<  0.105   5  0.000   1  0.223   1  0.000   0.000 N  0.450      SignalP-noTM
TRINITY_DN44347_c0_g2::TRINITY_DN44347_c0_g2_i8::g.24::m.2=  0.105   5  0.000   1  0.223   1  0.000   0.000 N  0.450      SignalP-noTM
TRINITY_DN44347_c0_g2::TRINITY_DN44347_c0_g2_i8::g.24::m.2>  0.105   5  0.137  11  0.223   1  0.149   0.143 N  0.450      SignalP-noTM
TRINITY_DN44347_c0_g2::TRINITY_DN44347_c0_g2_i8::g.24::m.2?  0.105   5  0.137  11  0.223   1  0.149   0.143 N  0.450      SignalP-noTM
TRINITY_DN44347_c0_g2::TRINITY_DN44347_c0_g2_i8::g.24::m.2@  0.105   5  0.137  11  0.223   1  0.149   0.143 N  0.450      SignalP-noTM
TRINITY_DN44347_c0_g2::TRINITY_DN44347_c0_g2_i8::g.24::m.2A  0.105   5  0.137  11  0.223   1  0.149   0.143 N  0.450      SignalP-noTM
TRINITY_DN44347_c0_g2::TRINITY_DN44347_c0_g2_i8::g.24::m.2B  0.105   5  0.137  11  0.223   1  0.149   0.143 N  0.450      SignalP-noTM
TRINITY_DN44347_c0_g2::TRINITY_DN44347_c0_g2_i8::g.24::m.2C  0.105   5  0.137  11  0.223   1  0.149   0.143 N  0.450      SignalP-noTM
TRINITY_DN44347_c0_g2::TRINITY_DN44347_c0_g2_i8::g.24::m.2D  0.105   5  0.137  11  0.223   1  0.149   0.143 N  0.450      SignalP-noTM
TRINITY_DN44347_c0_g2::TRINITY_DN44347_c0_g2_i8::g.24::m.2E  0.105   5  0.137  11  0.223   1  0.149   0.143 N  0.450      SignalP-noTM
TRINITY_DN44347_c0_g2::TRINITY_DN44347_c0_g2_i8::g.24::m.2F  0.106  19  0.137  11  0.223   1  0.149   0.143 N  0.450      SignalP-noTM
TRINITY_DN44347_c0_g2::TRINITY_DN44347_c0_g2_i11::g.27::m.  0.105   1  0.000   1  0.140   1  0.000   0.000 N  0.450      SignalP-noTM
TRINITY_DN44347_c0_g2::TRINITY_DN44347_c0_g2_i11::g.27::m.  0.104   1  0.000   1  0.140   1  0.000   0.000 N  0.450      SignalP-noTM
TRINITY_DN44347_c0_g2::TRINITY_DN44347_c0_g2_i11::g.27::m.  0.104   1  0.000   1  0.140   1  0.000   0.000 N  0.450      SignalP-noTM
TRINITY_DN44347_c0_g2::TRINITY_DN44347_c0_g2_i11::g.27::m.  0.104   1  0.000   1  0.140   1  0.000   0.000 N  0.450      SignalP-noTM
TRINITY_DN44347_c0_g2::TRINITY_DN44347_c0_g2_i11::g.27::m.  0.104   1  0.000   1  0.159   1  0.000   0.000 N  0.450      SignalP-noTM
TRINITY_DN44347_c0_g2::TRINITY_DN44347_c0_g2_i11::g.27::m.  0.104   1  0.000   1  0.146   1  0.000   0.000 N  0.450      SignalP-noTM
TRINITY_DN44347_c0_g2::TRINITY_DN44347_c0_g2_i11::g.27::m.  0.104   1  0.000   1  0.158   1  0.000   0.000 N  0.450      SignalP-noTM
TRINITY_DN44347_c0_g2::TRINITY_DN44347_c0_g2_i11::g.27::m.  0.105   1  0.000   1  0.120   1  0.000   0.000 N  0.450      SignalP-noTM
TRINITY_DN44347_c0_g2::TRINITY_DN44347_c0_g2_i11::g.27::m.  0.104   1  0.000   1  0.158   1  0.000   0.000 N  0.450      SignalP-noTM
                           0.000   1  0.000   1  0.000   1  0.000   0.000 N  0.500      SignalP-TM
TRINITY_DN44347_c0_g2::TRINITY_DN44347_c0_g2_i11::g.27::m.  0.000   1  0.000   1  0.000   1  0.000   0.000 N  0.450      SignalP-noTM
0.139955                   0.000   1  0.000   1  0.000   1  0.000   0.000 N  0.450      SignalP-noTM
TRINITY_DN44347_c0_g2::TRINITY_DN44347_c0_g2_i11::g.27::m.  0.104   1  0.000   1  0.138   1  0.000   0.000 N  0.450      SignalP-noTM
TRINITY_DN44347_c0_g2::TRINITY_DN44347_c0_g2_i11::g.27::m.  0.103   1  0.000   1  0.166   1  0.000   0.000 N  0.450      SignalP-noTM
TRINITY_DN44347_c0_g2::TRINITY_DN44347_c0_g2_i11::g.27::m.  0.103   1  0.000   1  0.166   1  0.000   0.000 N  0.450      SignalP-noTM
TRINITY_DN44347_c0_g2::TRINITY_DN44347_c0_g2_i11::g.27::m.  0.104   1  0.000   1  0.121   1  0.000   0.000 N  0.450      SignalP-noTM
TRINITY_DN44347_c0_g2::TRINITY_DN44347_c0_g2_i11::g.27::m.  0.104   1  0.000   1  0.138   1  0.000   0.000 N  0.450      SignalP-noTM
TRINITY_DN44347_c0_g2::TRINITY_DN44347_c0_g2_i11::g.27::m.  0.104   1  0.000   1  0.140   1  0.000   0.000 N  0.450      SignalP-noTM
TRINITY_DN44347_c0_g2::TRINITY_DN44347_c0_g2_i11::g.27::m.  0.104   1  0.000   1  0.161   1  0.000   0.000 N  0.450      SignalP-noTM
TRINITY_DN44347_c0_g2::TRINITY_DN44347_c0_g2_i11::g.27::m.  0.103   1  0.000   1  0.166   1  0.000   0.000 N  0.450      SignalP-noTM
TRINITY_DN44347_c0_g2::TRINITY_DN44347_c0_g2_i11::g.27::m.  0.106   1  0.000   1  0.139   1  0.000   0.000 N  0.450      SignalP-noTM
TRINITY_DN44347_c0_g2::TRINITY_DN44347_c0_g2_i11::g.27::m.  0.104   1  0.000   1  0.140   1  0.000   0.000 N  0.450      SignalP-noTM
TRINITY_DN44347_c0_g2::TRINITY_DN44347_c0_g2_i11::g.27::m.  0.104   1  0.000   1  0.146   1  0.000   0.000 N  0.450      SignalP-noTM
TRINITY_DN44347_c0_g2::TRINITY_DN44347_c0_g2_i11::g.27::m.  0.106   1  0.000   1  0.129   1  0.000   0.000 N  0.450      SignalP-noTM
TRINITY_DN44347_c0_g2::TRINITY_DN44347_c0_g2_i11::g.27::m.  0.105   1  0.000   1  0.120   1  0.000   0.000 N  0.450      SignalP-noTM
TRINITY_DN44347_c0_g2::TRINITY_DN44347_c0_g2_i11::g.27::m.  0.105   1  0.000   1  0.120   1  0.000   0.000 N  0.450      SignalP-noTM
TRINITY_DN44347_c0_g2::TRINITY_DN44347_c0_g2_i11::g.27::m.  0.104   1  0.000   1  0.121   1  0.000   0.000 N  0.450      SignalP-noTM
TRINITY_DN44347_c0_g2::TRINITY_DN44347_c0_g2_i11::g.27::m.  0.102   1  0.000   1  0.120   1  0.000   0.000 N  0.450      SignalP-noTM
TRINITY_DN44347_c0_g2::TRINITY_DN44347_c0_g2_i11::g.27::m.  0.104   1  0.000   1  0.158   1  0.000   0.000 N  0.450      SignalP-noTM
TRINITY_DN44347_c0_g2::TRINITY_DN44347_c0_g2_i11::g.27::m.  0.104   1  0.000   1  0.159   1  0.000   0.000 N  0.450      SignalP-noTM
TRINITY_DN44347_c0_g2::TRINITY_DN44347_c0_g2_i11::g.27::m.  0.102   1  0.000   1  0.120   1  0.000   0.000 N  0.450      SignalP-noTM
TRINITY_DN44347_c0_g2::TRINITY_DN44347_c0_g2_i11::g.27::m.  0.102   1  0.000   1  0.120   1  0.000   0.000 N  0.450      SignalP-noTM
TRINITY_DN44347_c0_g2::TRINITY_DN44347_c0_g2_i11::g.27::m.  0.104   1  0.000   1  0.140   1  0.000   0.000 N  0.450      SignalP-noTM
TRINITY_DN44347_c0_g2::TRINITY_DN44347_c0_g2_i11::g.27::m.!  0.105   1  0.000   1  0.120   1  0.000   0.000 N  0.450      SignalP-noTM
TRINITY_DN44347_c0_g2::TRINITY_DN44347_c0_g2_i11::g.27::m."  0.104   1  0.000   1  0.130   1  0.000   0.000 N  0.450      SignalP-noTM
TRINITY_DN44347_c0_g2::TRINITY_DN44347_c0_g2_i11::g.27::m.#  0.104   1  0.000   1  0.140   1  0.000   0.000 N  0.450      SignalP-noTM
TRINITY_DN44347_c0_g2::TRINITY_DN44347_c0_g2_i11::g.27::m.$  0.104   1  0.000   1  0.140   1  0.000   0.000 N  0.450      SignalP-noTM
TRINITY_DN44347_c0_g2::TRINITY_DN44347_c0_g2_i11::g.27::m.%  0.104   1  0.000   1  0.140   1  0.000   0.000 N  0.450      SignalP-noTM
TRINITY_DN44347_c0_g2::TRINITY_DN44347_c0_g2_i11::g.27::m.&  0.104   1  0.000   1  0.138   1  0.000   0.000 N  0.450      SignalP-noTM
TRINITY_DN44347_c0_g2::TRINITY_DN44347_c0_g2_i11::g.27::m.'  0.103   1  0.000   1  0.145   1  0.000   0.000 N  0.450      SignalP-noTM
TRINITY_DN44347_c0_g2::TRINITY_DN44347_c0_g2_i11::g.27::m.(  0.103   1  0.000   1  0.145   1  0.000   0.000 N  0.450      SignalP-noTM
TRINITY_DN44347_c0_g2::TRINITY_DN44347_c0_g2_i11::g.27::m.)  0.105   1  0.000   1  0.120   1  0.000   0.000 N  0.450      SignalP-noTM
TRINITY_DN44347_c0_g2::TRINITY_DN44347_c0_g2_i11::g.27::m.*  0.104   1  0.000   1  0.130   1  0.000   0.000 N  0.450      SignalP-noTM
TRINITY_DN44347_c0_g2::TRINITY_DN44347_c0_g2_i11::g.27::m.+  0.104   1  0.000   1  0.140   1  0.000   0.000 N  0.450      SignalP-noTM
TRINITY_DN44347_c0_g2::TRINITY_DN44347_c0_g2_i11::g.27::m.,  0.103   1  0.000   1  0.166   1  0.000   0.000 N  0.450      SignalP-noTM
TRINITY_DN44347_c0_g2::TRINITY_DN44347_c0_g2_i11::g.27::m.-  0.105   1  0.000   1  0.120   1  0.000   0.000 N  0.450      SignalP-noTM
TRINITY_DN44347_c0_g2::TRINITY_DN44347_c0_g2_i11::g.27::m..  0.103   1  0.000   1  0.166   1  0.000   0.000 N  0.450      SignalP-noTM
TRINITY_DN44347_c0_g2::TRINITY_DN44347_c0_g2_i11::g.27::m./  0.103   1  0.000   1  0.166   1  0.000   0.000 N  0.450      SignalP-noTM
TRINITY_DN44347_c0_g2::TRINITY_DN44347_c0_g2_i11::g.27::m.0  0.104   1  0.000   1  0.121   1  0.000   0.000 N  0.450      SignalP-noTM
TRINITY_DN44347_c0_g2::TRINITY_DN44347_c0_g2_i11::g.27::m.1  0.104   1  0.000   1  0.121   1  0.000   0.000 N  0.450      SignalP-noTM
TRINITY_DN44347_c0_g2::TRINITY_DN44347_c0_g2_i11::g.27::m.2  0.104   1  0.000   1  0.158   1  0.000   0.000 N  0.450      SignalP-noTM
TRINITY_DN44347_c0_g2::TRINITY_DN44347_c0_g2_i11::g.27::m.3  0.104   1  0.000   1  0.131   1  0.000   0.000 N  0.450      SignalP-noTM
TRINITY_DN44347_c0_g2::TRINITY_DN44347_c0_g2_i11::g.27::m.4  0.103   1  0.000   1  0.166   1  0.000   0.000 N  0.450      SignalP-noTM
TRINITY_DN44347_c0_g2::TRINITY_DN44347_c0_g2_i11::g.27::m.5  0.106   1  0.000   1  0.139   1  0.000   0.000 N  0.450      SignalP-noTM
TRINITY_DN44347_c0_g2::TRINITY_DN44347_c0_g2_i11::g.27::m.6  0.104   1  0.000   1  0.140   1  0.000   0.000 N  0.450      SignalP-noTM
TRINITY_DN44347_c0_g2::TRINITY_DN44347_c0_g2_i11::g.27::m.7  0.104   1  0.000   1  0.146   1  0.000   0.000 N  0.450      SignalP-noTM
TRINITY_DN44347_c0_g2::TRINITY_DN44347_c0_g2_i11::g.27::m.8  0.104   1  0.000   1  0.140   1  0.000   0.000 N  0.450      SignalP-noTM
TRINITY_DN44347_c0_g2::TRINITY_DN44347_c0_g2_i11::g.27::m.9  0.105   1  0.000   1  0.120   1  0.000   0.000 N  0.450      SignalP-noTM
TRINITY_DN44347_c0_g2::TRINITY_DN44347_c0_g2_i11::g.27::m.:  0.105   1  0.000   1  0.120   1  0.000   0.000 N  0.450      SignalP-noTM
TRINITY_DN44347_c0_g2::TRINITY_DN44347_c0_g2_i11::g.27::m.;  0.104   1  0.000   1  0.121   1  0.000   0.000 N  0.450      SignalP-noTM
TRINITY_DN44347_c0_g2::TRINITY_DN44347_c0_g2_i11::g.27::m.<  0.104   1  0.000   1  0.161   1  0.000   0.000 N  0.450      SignalP-noTM
TRINITY_DN44347_c0_g2::TRINITY_DN44347_c0_g2_i11::g.27::m.=  0.104   1  0.000   1  0.158   1  0.000   0.000 N  0.450      SignalP-noTM
TRINITY_DN44347_c0_g2::TRINITY_DN44347_c0_g2_i11::g.27::m.>  0.103   1  0.000   1  0.145   1  0.000   0.000 N  0.450      SignalP-noTM
TRINITY_DN44347_c0_g2::TRINITY_DN44347_c0_g2_i11::g.27::m.?  0.105   1  0.000   1  0.140   1  0.000   0.000 N  0.450      SignalP-noTM
TRINITY_DN44347_c0_g2::TRINITY_DN44347_c0_g2_i11::g.27::m.@  0.103   1  0.000   1  0.145   1  0.000   0.000 N  0.450      SignalP-noTM
TRINITY_DN44347_c0_g2::TRINITY_DN44347_c0_g2_i11::g.27::m.A  0.104   1  0.000   1  0.140   1  0.000   0.000 N  0.450      SignalP-noTM
TRINITY_DN44347_c0_g2::TRINITY_DN44347_c0_g2_i11::g.27::m.B  0.105   1  0.000   1  0.120   1  0.000   0.000 N  0.450      SignalP-noTM
TRINITY_DN44347_c0_g2::TRINITY_DN44347_c0_g2_i11::g.27::m.C  0.103   1  0.000   1  0.110   1  0.000   0.000 N  0.450      SignalP-noTM
TRINITY_DN44347_c0_g2::TRINITY_DN44347_c0_g2_i11::g.27::m.D  0.104   1  0.000   1  0.140   1  0.000   0.000 N  0.450      SignalP-noTM
TRINITY_DN44347_c0_g2::TRINITY_DN44347_c0_g2_i11::g.27::m.E  0.104   1  0.000   1  0.140   1  0.000   0.000 N  0.450      SignalP-noTM
TRINITY_DN44347_c0_g2::TRINITY_DN44347_c0_g2_i11::g.27::m.F  0.104   1  0.000   1  0.140   1  0.000   0.000 N  0.450      SignalP-noTM
TRINITY_DN44347_c0_g2::TRINITY_DN44347_c0_g2_i13::g.30::m.  0.105   1  0.000   1  0.140   1  0.000   0.000 N  0.450      SignalP-noTM
TRINITY_DN44347_c0_g2::TRINITY_DN44347_c0_g2_i13::g.30::m.  0.104   1  0.000   1  0.140   1  0.000   0.000 N  0.450      SignalP-noTM
TRINITY_DN44347_c0_g2::TRINITY_DN44347_c0_g2_i13::g.30::m.  0.104   1  0.000   1  0.140   1  0.000   0.000 N  0.450      SignalP-noTM
TRINITY_DN44347_c0_g2::TRINITY_DN44347_c0_g2_i13::g.30::m.  0.104   1  0.000   1  0.140   1  0.000   0.000 N  0.450      SignalP-noTM
TRINITY_DN44347_c0_g2::TRINITY_DN44347_c0_g2_i13::g.30::m.  0.104   1  0.000   1  0.159   1  0.000   0.000 N  0.450      SignalP-noTM
TRINITY_DN44347_c0_g2::TRINITY_DN44347_c0_g2_i13::g.30::m.  0.104   1  0.000   1  0.146   1  0.000   0.000 N  0.450      SignalP-noTM
TRINITY_DN44347_c0_g2::TRINITY_DN44347_c0_g2_i13::g.30::m.  0.104   1  0.000   1  0.158   1  0.000   0.000 N  0.450      SignalP-noTM
TRINITY_DN44347_c0_g2::TRINITY_DN44347_c0_g2_i13::g.30::m.  0.105   1  0.000   1  0.120   1  0.000   0.000 N  0.450      SignalP-noTM
TRINITY_DN44347_c0_g2::TRINITY_DN44347_c0_g2_i13::g.30::m.  0.104   1  0.000   1  0.158   1  0.000   0.000 N  0.450      SignalP-noTM
                           0.000   1  0.000   1  0.000   1  0.000   0.000 N  0.500      SignalP-TM
TRINITY_DN44347_c0_g2::TRINITY_DN44347_c0_g2_i13::g.30::m.  0.000   1  0.000   1  0.000   1  0.000   0.000 N  0.450      SignalP-noTM
0.139955                   0.000   1  0.000   1  0.000   1  0.000   0.000 N  0.450      SignalP-noTM
TRINITY_DN44347_c0_g2::TRINITY_DN44347_c0_g2_i13::g.30::m.  0.104   1  0.000   1  0.138   1  0.000   0.000 N  0.450      SignalP-noTM
TRINITY_DN44347_c0_g2::TRINITY_DN44347_c0_g2_i13::g.30::m.  0.103   1  0.000   1  0.166   1  0.000   0.000 N  0.450      SignalP-noTM
TRINITY_DN44347_c0_g2::TRINITY_DN44347_c0_g2_i13::g.30::m.  0.103   1  0.000   1  0.166   1  0.000   0.000 N  0.450      SignalP-noTM
TRINITY_DN44347_c0_g2::TRINITY_DN44347_c0_g2_i13::g.30::m.  0.104   1  0.000   1  0.121   1  0.000   0.000 N  0.450      SignalP-noTM
TRINITY_DN44347_c0_g2::TRINITY_DN44347_c0_g2_i13::g.30::m.  0.104   1  0.000   1  0.138   1  0.000   0.000 N  0.450      SignalP-noTM
TRINITY_DN44347_c0_g2::TRINITY_DN44347_c0_g2_i13::g.30::m.  0.104   1  0.000   1  0.140   1  0.000   0.000 N  0.450      SignalP-noTM
TRINITY_DN44347_c0_g2::TRINITY_DN44347_c0_g2_i13::g.30::m.  0.104   1  0.000   1  0.161   1  0.000   0.000 N  0.450      SignalP-noTM
TRINITY_DN44347_c0_g2::TRINITY_DN44347_c0_g2_i13::g.30::m.  0.103   1  0.000   1  0.166   1  0.000   0.000 N  0.450      SignalP-noTM
TRINITY_DN44347_c0_g2::TRINITY_DN44347_c0_g2_i13::g.30::m.  0.106   1  0.000   1  0.139   1  0.000   0.000 N  0.450      SignalP-noTM
TRINITY_DN44347_c0_g2::TRINITY_DN44347_c0_g2_i13::g.30::m.  0.104   1  0.000   1  0.140   1  0.000   0.000 N  0.450      SignalP-noTM
TRINITY_DN44347_c0_g2::TRINITY_DN44347_c0_g2_i13::g.30::m.  0.104   1  0.000   1  0.146   1  0.000   0.000 N  0.450      SignalP-noTM
TRINITY_DN44347_c0_g2::TRINITY_DN44347_c0_g2_i13::g.30::m.  0.106   1  0.000   1  0.129   1  0.000   0.000 N  0.450      SignalP-noTM
TRINITY_DN44347_c0_g2::TRINITY_DN44347_c0_g2_i13::g.30::m.  0.105   1  0.000   1  0.120   1  0.000   0.000 N  0.450      SignalP-noTM
TRINITY_DN44347_c0_g2::TRINITY_DN44347_c0_g2_i13::g.30::m.  0.105   1  0.000   1  0.120   1  0.000   0.000 N  0.450      SignalP-noTM
TRINITY_DN44347_c0_g2::TRINITY_DN44347_c0_g2_i13::g.30::m.  0.104   1  0.000   1  0.121   1  0.000   0.000 N  0.450      SignalP-noTM
TRINITY_DN44347_c0_g2::TRINITY_DN44347_c0_g2_i13::g.30::m.  0.102   1  0.000   1  0.120   1  0.000   0.000 N  0.450      SignalP-noTM
TRINITY_DN44347_c0_g2::TRINITY_DN44347_c0_g2_i13::g.30::m.  0.104   1  0.000   1  0.158   1  0.000   0.000 N  0.450      SignalP-noTM
TRINITY_DN44347_c0_g2::TRINITY_DN44347_c0_g2_i13::g.30::m.  0.104   1  0.000   1  0.159   1  0.000   0.000 N  0.450      SignalP-noTM
TRINITY_DN44347_c0_g2::TRINITY_DN44347_c0_g2_i13::g.30::m.  0.102   1  0.000   1  0.120   1  0.000   0.000 N  0.450      SignalP-noTM
TRINITY_DN44347_c0_g2::TRINITY_DN44347_c0_g2_i13::g.30::m.  0.102   1  0.000   1  0.120   1  0.000   0.000 N  0.450      SignalP-noTM
TRINITY_DN44347_c0_g2::TRINITY_DN44347_c0_g2_i13::g.30::m.  0.104   1  0.000   1  0.140   1  0.000   0.000 N  0.450      SignalP-noTM
TRINITY_DN44347_c0_g2::TRINITY_DN44347_c0_g2_i13::g.30::m.!  0.105   1  0.000   1  0.120   1  0.000   0.000 N  0.450      SignalP-noTM
TRINITY_DN44347_c0_g2::TRINITY_DN44347_c0_g2_i13::g.30::m."  0.104   1  0.000   1  0.130   1  0.000   0.000 N  0.450      SignalP-noTM
TRINITY_DN44347_c0_g2::TRINITY_DN44347_c0_g2_i13::g.30::m.#  0.104   1  0.000   1  0.140   1  0.000   0.000 N  0.450      SignalP-noTM
TRINITY_DN44347_c0_g2::TRINITY_DN44347_c0_g2_i13::g.30::m.$  0.104   1  0.000   1  0.140   1  0.000   0.000 N  0.450      SignalP-noTM
TRINITY_DN44347_c0_g2::TRINITY_DN44347_c0_g2_i13::g.30::m.%  0.104   1  0.000   1  0.140   1  0.000   0.000 N  0.450      SignalP-noTM
TRINITY_DN44347_c0_g2::TRINITY_DN44347_c0_g2_i13::g.30::m.&  0.104   1  0.000   1  0.138   1  0.000   0.000 N  0.450      SignalP-noTM
TRINITY_DN44347_c0_g2::TRINITY_DN44347_c0_g2_i13::g.30::m.'  0.103   1  0.000   1  0.145   1  0.000   0.000 N  0.450      SignalP-noTM
TRINITY_DN44347_c0_g2::TRINITY_DN44347_c0_g2_i13::g.30::m.(  0.103   1  0.000   1  0.145   1  0.000   0.000 N  0.450      SignalP-noTM
TRINITY_DN44347_c0_g2::TRINITY_DN44347_c0_g2_i13::g.30::m.)  0.105   1  0.000   1  0.120   1  0.000   0.000 N  0.450      SignalP-noTM
TRINITY_DN44347_c0_g2::TRINITY_DN44347_c0_g2_i13::g.30::m.*  0.104   1  0.000   1  0.130   1  0.000   0.000 N  0.450      SignalP-noTM
TRINITY_DN44347_c0_g2::TRINITY_DN44347_c0_g2_i13::g.30::m.+  0.104   1  0.000   1  0.140   1  0.000   0.000 N  0.450      SignalP-noTM
TRINITY_DN44347_c0_g2::TRINITY_DN44347_c0_g2_i13::g.30::m.,  0.103   1  0.000   1  0.166   1  0.000   0.000 N  0.450      SignalP-noTM
TRINITY_DN44347_c0_g2::TRINITY_DN44347_c0_g2_i13::g.30::m.-  0.105   1  0.000   1  0.120   1  0.000   0.000 N  0.450      SignalP-noTM
TRINITY_DN44347_c0_g2::TRINITY_DN44347_c0_g2_i13::g.30::m..  0.103   1  0.000   1  0.166   1  0.000   0.000 N  0.450      SignalP-noTM
TRINITY_DN44347_c0_g2::TRINITY_DN44347_c0_g2_i13::g.30::m./  0.103   1  0.000   1  0.166   1  0.000   0.000 N  0.450      SignalP-noTM
TRINITY_DN44347_c0_g2::TRINITY_DN44347_c0_g2_i13::g.30::m.0  0.104   1  0.000   1  0.121   1  0.000   0.000 N  0.450      SignalP-noTM
TRINITY_DN44347_c0_g2::TRINITY_DN44347_c0_g2_i13::g.30::m.1  0.104   1  0.000   1  0.121   1  0.000   0.000 N  0.450      SignalP-noTM
TRINITY_DN44347_c0_g2::TRINITY_DN44347_c0_g2_i13::g.30::m.2  0.104   1  0.000   1  0.158   1  0.000   0.000 N  0.450      SignalP-noTM
TRINITY_DN44347_c0_g2::TRINITY_DN44347_c0_g2_i13::g.30::m.3  0.104   1  0.000   1  0.131   1  0.000   0.000 N  0.450      SignalP-noTM
TRINITY_DN44347_c0_g2::TRINITY_DN44347_c0_g2_i13::g.30::m.4  0.103   1  0.000   1  0.166   1  0.000   0.000 N  0.450      SignalP-noTM
TRINITY_DN44347_c0_g2::TRINITY_DN44347_c0_g2_i13::g.30::m.5  0.106   1  0.000   1  0.139   1  0.000   0.000 N  0.450      SignalP-noTM
TRINITY_DN44347_c0_g2::TRINITY_DN44347_c0_g2_i13::g.30::m.6  0.104   1  0.000   1  0.140   1  0.000   0.000 N  0.450      SignalP-noTM
TRINITY_DN44347_c0_g2::TRINITY_DN44347_c0_g2_i13::g.30::m.7  0.104   1  0.000   1  0.146   1  0.000   0.000 N  0.450      SignalP-noTM
TRINITY_DN44347_c0_g2::TRINITY_DN44347_c0_g2_i13::g.30::m.8  0.104   1  0.000   1  0.140   1  0.000   0.000 N  0.450      SignalP-noTM
TRINITY_DN44347_c0_g2::TRINITY_DN44347_c0_g2_i13::g.30::m.9  0.105   1  0.000   1  0.120   1  0.000   0.000 N  0.450      SignalP-noTM
TRINITY_DN44347_c0_g2::TRINITY_DN44347_c0_g2_i13::g.30::m.:  0.105   1  0.000   1  0.120   1  0.000   0.000 N  0.450      SignalP-noTM
TRINITY_DN44347_c0_g2::TRINITY_DN44347_c0_g2_i13::g.30::m.;  0.104   1  0.000   1  0.121   1  0.000   0.000 N  0.450      SignalP-noTM
TRINITY_DN44347_c0_g2::TRINITY_DN44347_c0_g2_i13::g.30::m.<  0.104   1  0.000   1  0.161   1  0.000   0.000 N  0.450      SignalP-noTM
TRINITY_DN44347_c0_g2::TRINITY_DN44347_c0_g2_i13::g.30::m.=  0.104   1  0.000   1  0.158   1  0.000   0.000 N  0.450      SignalP-noTM
TRINITY_DN44347_c0_g2::TRINITY_DN44347_c0_g2_i13::g.30::m.>  0.103   1  0.000   1  0.145   1  0.000   0.000 N  0.450      SignalP-noTM
TRINITY_DN44347_c0_g2::TRINITY_DN44347_c0_g2_i13::g.30::m.?  0.105   1  0.000   1  0.140   1  0.000   0.000 N  0.450      SignalP-noTM
TRINITY_DN44347_c0_g2::TRINITY_DN44347_c0_g2_i13::g.30::m.@  0.103   1  0.000   1  0.145   1  0.000   0.000 N  0.450      SignalP-noTM
TRINITY_DN44347_c0_g2::TRINITY_DN44347_c0_g2_i13::g.30::m.A  0.104   1  0.000   1  0.140   1  0.000   0.000 N  0.450      SignalP-noTM
TRINITY_DN44347_c0_g2::TRINITY_DN44347_c0_g2_i13::g.30::m.B  0.105   1  0.000   1  0.120   1  0.000   0.000 N  0.450      SignalP-noTM
TRINITY_DN44347_c0_g2::TRINITY_DN44347_c0_g2_i13::g.30::m.C  0.103   1  0.000   1  0.110   1  0.000   0.000 N  0.450      SignalP-noTM
TRINITY_DN44347_c0_g2::TRINITY_DN44347_c0_g2_i13::g.30::m.D  0.104   1  0.000   1  0.140   1  0.000   0.000 N  0.450      SignalP-noTM
TRINITY_DN44347_c0_g2::TRINITY_DN44347_c0_g2_i13::g.30::m.E  0.104   1  0.000   1  0.140   1  0.000   0.000 N  0.450      SignalP-noTM
TRINITY_DN44347_c0_g2::TRINITY_DN44347_c0_g2_i13::g.30::m.F  0.104   1  0.000   1  0.140   1  0.000   0.000 N  0.450      SignalP-noTM
TRINITY_DN44347_c0_g2::TRINITY_DN44347_c0_g2_i14::g.32::m.  0.105   1  0.000   1  0.140   1  0.000   0.000 N  0.450      SignalP-noTM
TRINITY_DN44347_c0_g2::TRINITY_DN44347_c0_g2_i14::g.32::m.  0.104   1  0.000   1  0.140   1  0.000   0.000 N  0.450      SignalP-noTM
TRINITY_DN44347_c0_g2::TRINITY_DN44347_c0_g2_i14::g.32::m.  0.104   1  0.000   1  0.140   1  0.000   0.000 N  0.450      SignalP-noTM
TRINITY_DN44347_c0_g2::TRINITY_DN44347_c0_g2_i14::g.32::m.  0.104   1  0.000   1  0.140   1  0.000   0.000 N  0.450      SignalP-noTM
TRINITY_DN44347_c0_g2::TRINITY_DN44347_c0_g2_i14::g.32::m.  0.104   1  0.000   1  0.159   1  0.000   0.000 N  0.450      SignalP-noTM
TRINITY_DN44347_c0_g2::TRINITY_DN44347_c0_g2_i14::g.32::m.  0.104   1  0.000   1  0.146   1  0.000   0.000 N  0.450      SignalP-noTM
TRINITY_DN44347_c0_g2::TRINITY_DN44347_c0_g2_i14::g.32::m.  0.104   1  0.000   1  0.158   1  0.000   0.000 N  0.450      SignalP-noTM
TRINITY_DN44347_c0_g2::TRINITY_DN44347_c0_g2_i14::g.32::m.  0.105   1  0.000   1  0.120   1  0.000   0.000 N  0.450      SignalP-noTM
TRINITY_DN44347_c0_g2::TRINITY_DN44347_c0_g2_i14::g.32::m.  0.104   1  0.000   1  0.158   1  0.000   0.000 N  0.450      SignalP-noTM
                           0.000   1  0.000   1  0.000   1  0.000   0.000 N  0.500      SignalP-TM
TRINITY_DN44347_c0_g2::TRINITY_DN44347_c0_g2_i14::g.32::m.  0.000   1  0.000   1  0.000   1  0.000   0.000 N  0.450      SignalP-noTM
0.139955                   0.000   1  0.000   1  0.000   1  0.000   0.000 N  0.450      SignalP-noTM
TRINITY_DN44347_c0_g2::TRINITY_DN44347_c0_g2_i14::g.32::m.  0.104   1  0.000   1  0.138   1  0.000   0.000 N  0.450      SignalP-noTM
TRINITY_DN44347_c0_g2::TRINITY_DN44347_c0_g2_i14::g.32::m.  0.103   1  0.000   1  0.166   1  0.000   0.000 N  0.450      SignalP-noTM
TRINITY_DN44347_c0_g2::TRINITY_DN44347_c0_g2_i14::g.32::m.  0.103   1  0.000   1  0.166   1  0.000   0.000 N  0.450      SignalP-noTM
TRINITY_DN44347_c0_g2::TRINITY_DN44347_c0_g2_i14::g.32::m.  0.104   1  0.000   1  0.121   1  0.000   0.000 N  0.450      SignalP-noTM
TRINITY_DN44347_c0_g2::TRINITY_DN44347_c0_g2_i14::g.32::m.  0.104   1  0.000   1  0.138   1  0.000   0.000 N  0.450      SignalP-noTM
TRINITY_DN44347_c0_g2::TRINITY_DN44347_c0_g2_i14::g.32::m.  0.104   1  0.000   1  0.140   1  0.000   0.000 N  0.450      SignalP-noTM
TRINITY_DN44347_c0_g2::TRINITY_DN44347_c0_g2_i14::g.32::m.  0.104   1  0.000   1  0.161   1  0.000   0.000 N  0.450      SignalP-noTM
TRINITY_DN44347_c0_g2::TRINITY_DN44347_c0_g2_i14::g.32::m.  0.103   1  0.000   1  0.166   1  0.000   0.000 N  0.450      SignalP-noTM
TRINITY_DN44347_c0_g2::TRINITY_DN44347_c0_g2_i14::g.32::m.  0.106   1  0.000   1  0.139   1  0.000   0.000 N  0.450      SignalP-noTM
TRINITY_DN44347_c0_g2::TRINITY_DN44347_c0_g2_i14::g.32::m.  0.104   1  0.000   1  0.140   1  0.000   0.000 N  0.450      SignalP-noTM
TRINITY_DN44347_c0_g2::TRINITY_DN44347_c0_g2_i14::g.32::m.  0.104   1  0.000   1  0.146   1  0.000   0.000 N  0.450      SignalP-noTM
TRINITY_DN44347_c0_g2::TRINITY_DN44347_c0_g2_i14::g.32::m.  0.106   1  0.000   1  0.129   1  0.000   0.000 N  0.450      SignalP-noTM
TRINITY_DN44347_c0_g2::TRINITY_DN44347_c0_g2_i14::g.32::m.  0.105   1  0.000   1  0.120   1  0.000   0.000 N  0.450      SignalP-noTM
TRINITY_DN44347_c0_g2::TRINITY_DN44347_c0_g2_i14::g.32::m.  0.105   1  0.000   1  0.120   1  0.000   0.000 N  0.450      SignalP-noTM
TRINITY_DN44347_c0_g2::TRINITY_DN44347_c0_g2_i14::g.32::m.  0.104   1  0.000   1  0.121   1  0.000   0.000 N  0.450      SignalP-noTM
TRINITY_DN44347_c0_g2::TRINITY_DN44347_c0_g2_i14::g.32::m.  0.102   1  0.000   1  0.120   1  0.000   0.000 N  0.450      SignalP-noTM
TRINITY_DN44347_c0_g2::TRINITY_DN44347_c0_g2_i14::g.32::m.  0.104   1  0.000   1  0.158   1  0.000   0.000 N  0.450      SignalP-noTM
TRINITY_DN44347_c0_g2::TRINITY_DN44347_c0_g2_i14::g.32::m.  0.104   1  0.000   1  0.159   1  0.000   0.000 N  0.450      SignalP-noTM
TRINITY_DN44347_c0_g2::TRINITY_DN44347_c0_g2_i14::g.32::m.  0.102   1  0.000   1  0.120   1  0.000   0.000 N  0.450      SignalP-noTM
TRINITY_DN44347_c0_g2::TRINITY_DN44347_c0_g2_i14::g.32::m.  0.102   1  0.000   1  0.120   1  0.000   0.000 N  0.450      SignalP-noTM
TRINITY_DN44347_c0_g2::TRINITY_DN44347_c0_g2_i14::g.32::m.  0.104   1  0.000   1  0.140   1  0.000   0.000 N  0.450      SignalP-noTM
TRINITY_DN44347_c0_g2::TRINITY_DN44347_c0_g2_i14::g.32::m.!  0.105   1  0.000   1  0.120   1  0.000   0.000 N  0.450      SignalP-noTM
TRINITY_DN44347_c0_g2::TRINITY_DN44347_c0_g2_i14::g.32::m."  0.104   1  0.000   1  0.130   1  0.000   0.000 N  0.450      SignalP-noTM
TRINITY_DN44347_c0_g2::TRINITY_DN44347_c0_g2_i14::g.32::m.#  0.104   1  0.000   1  0.140   1  0.000   0.000 N  0.450      SignalP-noTM
TRINITY_DN44347_c0_g2::TRINITY_DN44347_c0_g2_i14::g.32::m.$  0.104   1  0.000   1  0.140   1  0.000   0.000 N  0.450      SignalP-noTM
TRINITY_DN44347_c0_g2::TRINITY_DN44347_c0_g2_i14::g.32::m.%  0.104   1  0.000   1  0.140   1  0.000   0.000 N  0.450      SignalP-noTM
TRINITY_DN44347_c0_g2::TRINITY_DN44347_c0_g2_i14::g.32::m.&  0.104   1  0.000   1  0.138   1  0.000   0.000 N  0.450      SignalP-noTM
TRINITY_DN44347_c0_g2::TRINITY_DN44347_c0_g2_i14::g.32::m.'  0.103   1  0.000   1  0.145   1  0.000   0.000 N  0.450      SignalP-noTM
TRINITY_DN44347_c0_g2::TRINITY_DN44347_c0_g2_i14::g.32::m.(  0.103   1  0.000   1  0.145   1  0.000   0.000 N  0.450      SignalP-noTM
TRINITY_DN44347_c0_g2::TRINITY_DN44347_c0_g2_i14::g.32::m.)  0.105   1  0.000   1  0.120   1  0.000   0.000 N  0.450      SignalP-noTM
TRINITY_DN44347_c0_g2::TRINITY_DN44347_c0_g2_i14::g.32::m.*  0.104   1  0.000   1  0.130   1  0.000   0.000 N  0.450      SignalP-noTM
TRINITY_DN44347_c0_g2::TRINITY_DN44347_c0_g2_i14::g.32::m.+  0.104   1  0.000   1  0.140   1  0.000   0.000 N  0.450      SignalP-noTM
TRINITY_DN44347_c0_g2::TRINITY_DN44347_c0_g2_i14::g.32::m.,  0.103   1  0.000   1  0.166   1  0.000   0.000 N  0.450      SignalP-noTM
TRINITY_DN44347_c0_g2::TRINITY_DN44347_c0_g2_i14::g.32::m.-  0.105   1  0.000   1  0.120   1  0.000   0.000 N  0.450      SignalP-noTM
TRINITY_DN44347_c0_g2::TRINITY_DN44347_c0_g2_i14::g.32::m..  0.103   1  0.000   1  0.166   1  0.000   0.000 N  0.450      SignalP-noTM
TRINITY_DN44347_c0_g2::TRINITY_DN44347_c0_g2_i14::g.32::m./  0.103   1  0.000   1  0.166   1  0.000   0.000 N  0.450      SignalP-noTM
TRINITY_DN44347_c0_g2::TRINITY_DN44347_c0_g2_i14::g.32::m.0  0.104   1  0.000   1  0.121   1  0.000   0.000 N  0.450      SignalP-noTM
TRINITY_DN44347_c0_g2::TRINITY_DN44347_c0_g2_i14::g.32::m.1  0.104   1  0.000   1  0.121   1  0.000   0.000 N  0.450      SignalP-noTM
TRINITY_DN44347_c0_g2::TRINITY_DN44347_c0_g2_i14::g.32::m.2  0.104   1  0.000   1  0.158   1  0.000   0.000 N  0.450      SignalP-noTM
TRINITY_DN44347_c0_g2::TRINITY_DN44347_c0_g2_i14::g.32::m.3  0.104   1  0.000   1  0.131   1  0.000   0.000 N  0.450      SignalP-noTM
TRINITY_DN44347_c0_g2::TRINITY_DN44347_c0_g2_i14::g.32::m.4  0.103   1  0.000   1  0.166   1  0.000   0.000 N  0.450      SignalP-noTM
TRINITY_DN44347_c0_g2::TRINITY_DN44347_c0_g2_i14::g.32::m.5  0.106   1  0.000   1  0.139   1  0.000   0.000 N  0.450      SignalP-noTM
TRINITY_DN44347_c0_g2::TRINITY_DN44347_c0_g2_i14::g.32::m.6  0.104   1  0.000   1  0.140   1  0.000   0.000 N  0.450      SignalP-noTM
TRINITY_DN44347_c0_g2::TRINITY_DN44347_c0_g2_i14::g.32::m.7  0.104   1  0.000   1  0.146   1  0.000   0.000 N  0.450      SignalP-noTM
TRINITY_DN44347_c0_g2::TRINITY_DN44347_c0_g2_i14::g.32::m.8  0.104   1  0.000   1  0.140   1  0.000   0.000 N  0.450      SignalP-noTM
TRINITY_DN44347_c0_g2::TRINITY_DN44347_c0_g2_i14::g.32::m.9  0.105   1  0.000   1  0.120   1  0.000   0.000 N  0.450      SignalP-noTM
TRINITY_DN44347_c0_g2::TRINITY_DN44347_c0_g2_i14::g.32::m.:  0.105   1  0.000   1  0.120   1  0.000   0.000 N  0.450      SignalP-noTM
TRINITY_DN44347_c0_g2::TRINITY_DN44347_c0_g2_i14::g.32::m.;  0.104   1  0.000   1  0.121   1  0.000   0.000 N  0.450      SignalP-noTM
TRINITY_DN44347_c0_g2::TRINITY_DN44347_c0_g2_i14::g.32::m.<  0.104   1  0.000   1  0.161   1  0.000   0.000 N  0.450      SignalP-noTM
TRINITY_DN44347_c0_g2::TRINITY_DN44347_c0_g2_i14::g.32::m.=  0.104   1  0.000   1  0.158   1  0.000   0.000 N  0.450      SignalP-noTM
TRINITY_DN44347_c0_g2::TRINITY_DN44347_c0_g2_i14::g.32::m.>  0.103   1  0.000   1  0.145   1  0.000   0.000 N  0.450      SignalP-noTM
TRINITY_DN44347_c0_g2::TRINITY_DN44347_c0_g2_i14::g.32::m.?  0.105   1  0.000   1  0.140   1  0.000   0.000 N  0.450      SignalP-noTM
TRINITY_DN44347_c0_g2::TRINITY_DN44347_c0_g2_i14::g.32::m.@  0.103   1  0.000   1  0.145   1  0.000   0.000 N  0.450      SignalP-noTM
TRINITY_DN44347_c0_g2::TRINITY_DN44347_c0_g2_i14::g.32::m.A  0.104   1  0.000   1  0.140   1  0.000   0.000 N  0.450      SignalP-noTM
TRINITY_DN44347_c0_g2::TRINITY_DN44347_c0_g2_i14::g.32::m.B  0.105   1  0.000   1  0.120   1  0.000   0.000 N  0.450      SignalP-noTM
TRINITY_DN44347_c0_g2::TRINITY_DN44347_c0_g2_i14::g.32::m.C  0.103   1  0.000   1  0.110   1  0.000   0.000 N  0.450      SignalP-noTM
TRINITY_DN44347_c0_g2::TRINITY_DN44347_c0_g2_i14::g.32::m.D  0.104   1  0.000   1  0.140   1  0.000   0.000 N  0.450      SignalP-noTM
TRINITY_DN44347_c0_g2::TRINITY_DN44347_c0_g2_i14::g.32::m.E  0.104   1  0.000   1  0.140   1  0.000   0.000 N  0.450      SignalP-noTM
TRINITY_DN44347_c0_g2::TRINITY_DN44347_c0_g2_i14::g.32::m.F  0.104   1  0.000   1  0.140   1  0.000   0.000 N  0.450      SignalP-noTM
TRINITY_DN44347_c0_g2::TRINITY_DN44347_c0_g2_i16::g.35::m.  0.105   1  0.000   1  0.140   1  0.000   0.000 N  0.450      SignalP-noTM
TRINITY_DN44347_c0_g2::TRINITY_DN44347_c0_g2_i16::g.35::m.  0.104   1  0.000   1  0.140   1  0.000   0.000 N  0.450      SignalP-noTM
TRINITY_DN44347_c0_g2::TRINITY_DN44347_c0_g2_i16::g.35::m.  0.104   1  0.000   1  0.140   1  0.000   0.000 N  0.450      SignalP-noTM
TRINITY_DN44347_c0_g2::TRINITY_DN44347_c0_g2_i16::g.35::m.  0.104   1  0.000   1  0.140   1  0.000   0.000 N  0.450      SignalP-noTM
TRINITY_DN44347_c0_g2::TRINITY_DN44347_c0_g2_i16::g.35::m.  0.104   1  0.000   1  0.159   1  0.000   0.000 N  0.450      SignalP-noTM
TRINITY_DN44347_c0_g2::TRINITY_DN44347_c0_g2_i16::g.35::m.  0.104   1  0.000   1  0.146   1  0.000   0.000 N  0.450      SignalP-noTM
TRINITY_DN44347_c0_g2::TRINITY_DN44347_c0_g2_i16::g.35::m.  0.104   1  0.000   1  0.158   1  0.000   0.000 N  0.450      SignalP-noTM
TRINITY_DN44347_c0_g2::TRINITY_DN44347_c0_g2_i16::g.35::m.  0.105   1  0.000   1  0.120   1  0.000   0.000 N  0.450      SignalP-noTM
TRINITY_DN44347_c0_g2::TRINITY_DN44347_c0_g2_i16::g.35::m.  0.104   1  0.000   1  0.158   1  0.000   0.000 N  0.450      SignalP-noTM
                           0.000   1  0.000   1  0.000   1  0.000   0.000 N  0.500      SignalP-TM
TRINITY_DN44347_c0_g2::TRINITY_DN44347_c0_g2_i16::g.35::m.  0.000   1  0.000   1  0.000   1  0.000   0.000 N  0.450      SignalP-noTM
0.139955                   0.000   1  0.000   1  0.000   1  0.000   0.000 N  0.450      SignalP-noTM
TRINITY_DN44347_c0_g2::TRINITY_DN44347_c0_g2_i16::g.35::m.  0.104   1  0.000   1  0.138   1  0.000   0.000 N  0.450      SignalP-noTM
TRINITY_DN44347_c0_g2::TRINITY_DN44347_c0_g2_i16::g.35::m.  0.103   1  0.000   1  0.166   1  0.000   0.000 N  0.450      SignalP-noTM
TRINITY_DN44347_c0_g2::TRINITY_DN44347_c0_g2_i16::g.35::m.  0.103   1  0.000   1  0.166   1  0.000   0.000 N  0.450      SignalP-noTM
TRINITY_DN44347_c0_g2::TRINITY_DN44347_c0_g2_i16::g.35::m.  0.104   1  0.000   1  0.121   1  0.000   0.000 N  0.450      SignalP-noTM
TRINITY_DN44347_c0_g2::TRINITY_DN44347_c0_g2_i16::g.35::m.  0.104   1  0.000   1  0.138   1  0.000   0.000 N  0.450      SignalP-noTM
TRINITY_DN44347_c0_g2::TRINITY_DN44347_c0_g2_i16::g.35::m.  0.104   1  0.000   1  0.140   1  0.000   0.000 N  0.450      SignalP-noTM
TRINITY_DN44347_c0_g2::TRINITY_DN44347_c0_g2_i16::g.35::m.  0.104   1  0.000   1  0.161   1  0.000   0.000 N  0.450      SignalP-noTM
TRINITY_DN44347_c0_g2::TRINITY_DN44347_c0_g2_i16::g.35::m.  0.103   1  0.000   1  0.166   1  0.000   0.000 N  0.450      SignalP-noTM
TRINITY_DN44347_c0_g2::TRINITY_DN44347_c0_g2_i16::g.35::m.  0.106   1  0.000   1  0.139   1  0.000   0.000 N  0.450      SignalP-noTM
TRINITY_DN44347_c0_g2::TRINITY_DN44347_c0_g2_i16::g.35::m.  0.104   1  0.000   1  0.140   1  0.000   0.000 N  0.450      SignalP-noTM
TRINITY_DN44347_c0_g2::TRINITY_DN44347_c0_g2_i16::g.35::m.  0.104   1  0.000   1  0.146   1  0.000   0.000 N  0.450      SignalP-noTM
TRINITY_DN44347_c0_g2::TRINITY_DN44347_c0_g2_i16::g.35::m.  0.106   1  0.000   1  0.129   1  0.000   0.000 N  0.450      SignalP-noTM
TRINITY_DN44347_c0_g2::TRINITY_DN44347_c0_g2_i16::g.35::m.  0.105   1  0.000   1  0.120   1  0.000   0.000 N  0.450      SignalP-noTM
TRINITY_DN44347_c0_g2::TRINITY_DN44347_c0_g2_i16::g.35::m.  0.105   1  0.000   1  0.120   1  0.000   0.000 N  0.450      SignalP-noTM
TRINITY_DN44347_c0_g2::TRINITY_DN44347_c0_g2_i16::g.35::m.  0.104   1  0.000   1  0.121   1  0.000   0.000 N  0.450      SignalP-noTM
TRINITY_DN44347_c0_g2::TRINITY_DN44347_c0_g2_i16::g.35::m.  0.102   1  0.000   1  0.120   1  0.000   0.000 N  0.450      SignalP-noTM
TRINITY_DN44347_c0_g2::TRINITY_DN44347_c0_g2_i16::g.35::m.  0.104   1  0.000   1  0.158   1  0.000   0.000 N  0.450      SignalP-noTM
TRINITY_DN44347_c0_g2::TRINITY_DN44347_c0_g2_i16::g.35::m.  0.104   1  0.000   1  0.159   1  0.000   0.000 N  0.450      SignalP-noTM
TRINITY_DN44347_c0_g2::TRINITY_DN44347_c0_g2_i16::g.35::m.  0.102   1  0.000   1  0.120   1  0.000   0.000 N  0.450      SignalP-noTM
TRINITY_DN44347_c0_g2::TRINITY_DN44347_c0_g2_i16::g.35::m.  0.102   1  0.000   1  0.120   1  0.000   0.000 N  0.450      SignalP-noTM
TRINITY_DN44347_c0_g2::TRINITY_DN44347_c0_g2_i16::g.35::m.  0.104   1  0.000   1  0.140   1  0.000   0.000 N  0.450      SignalP-noTM
TRINITY_DN44347_c0_g2::TRINITY_DN44347_c0_g2_i16::g.35::m.!  0.105   1  0.000   1  0.120   1  0.000   0.000 N  0.450      SignalP-noTM
TRINITY_DN44347_c0_g2::TRINITY_DN44347_c0_g2_i16::g.35::m."  0.104   1  0.000   1  0.130   1  0.000   0.000 N  0.450      SignalP-noTM
TRINITY_DN44347_c0_g2::TRINITY_DN44347_c0_g2_i16::g.35::m.#  0.104   1  0.000   1  0.140   1  0.000   0.000 N  0.450      SignalP-noTM
TRINITY_DN44347_c0_g2::TRINITY_DN44347_c0_g2_i16::g.35::m.$  0.104   1  0.000   1  0.140   1  0.000   0.000 N  0.450      SignalP-noTM
TRINITY_DN44347_c0_g2::TRINITY_DN44347_c0_g2_i16::g.35::m.%  0.104   1  0.000   1  0.140   1  0.000   0.000 N  0.450      SignalP-noTM
TRINITY_DN44347_c0_g2::TRINITY_DN44347_c0_g2_i16::g.35::m.&  0.104   1  0.000   1  0.138   1  0.000   0.000 N  0.450      SignalP-noTM
TRINITY_DN44347_c0_g2::TRINITY_DN44347_c0_g2_i16::g.35::m.'  0.103   1  0.000   1  0.145   1  0.000   0.000 N  0.450      SignalP-noTM
TRINITY_DN44347_c0_g2::TRINITY_DN44347_c0_g2_i16::g.35::m.(  0.103   1  0.000   1  0.145   1  0.000   0.000 N  0.450      SignalP-noTM
TRINITY_DN44347_c0_g2::TRINITY_DN44347_c0_g2_i16::g.35::m.)  0.105   1  0.000   1  0.120   1  0.000   0.000 N  0.450      SignalP-noTM
TRINITY_DN44347_c0_g2::TRINITY_DN44347_c0_g2_i16::g.35::m.*  0.104   1  0.000   1  0.130   1  0.000   0.000 N  0.450      SignalP-noTM
TRINITY_DN44347_c0_g2::TRINITY_DN44347_c0_g2_i16::g.35::m.+  0.104   1  0.000   1  0.140   1  0.000   0.000 N  0.450      SignalP-noTM
TRINITY_DN44347_c0_g2::TRINITY_DN44347_c0_g2_i16::g.35::m.,  0.103   1  0.000   1  0.166   1  0.000   0.000 N  0.450      SignalP-noTM
TRINITY_DN44347_c0_g2::TRINITY_DN44347_c0_g2_i16::g.35::m.-  0.105   1  0.000   1  0.120   1  0.000   0.000 N  0.450      SignalP-noTM
TRINITY_DN44347_c0_g2::TRINITY_DN44347_c0_g2_i16::g.35::m..  0.103   1  0.000   1  0.166   1  0.000   0.000 N  0.450      SignalP-noTM
TRINITY_DN44347_c0_g2::TRINITY_DN44347_c0_g2_i16::g.35::m./  0.103   1  0.000   1  0.166   1  0.000   0.000 N  0.450      SignalP-noTM
TRINITY_DN44347_c0_g2::TRINITY_DN44347_c0_g2_i16::g.35::m.0  0.104   1  0.000   1  0.121   1  0.000   0.000 N  0.450      SignalP-noTM
TRINITY_DN44347_c0_g2::TRINITY_DN44347_c0_g2_i16::g.35::m.1  0.104   1  0.000   1  0.121   1  0.000   0.000 N  0.450      SignalP-noTM
TRINITY_DN44347_c0_g2::TRINITY_DN44347_c0_g2_i16::g.35::m.2  0.104   1  0.000   1  0.158   1  0.000   0.000 N  0.450      SignalP-noTM
TRINITY_DN44347_c0_g2::TRINITY_DN44347_c0_g2_i16::g.35::m.3  0.104   1  0.000   1  0.131   1  0.000   0.000 N  0.450      SignalP-noTM
TRINITY_DN44347_c0_g2::TRINITY_DN44347_c0_g2_i16::g.35::m.4  0.103   1  0.000   1  0.166   1  0.000   0.000 N  0.450      SignalP-noTM
TRINITY_DN44347_c0_g2::TRINITY_DN44347_c0_g2_i16::g.35::m.5  0.106   1  0.000   1  0.139   1  0.000   0.000 N  0.450      SignalP-noTM
TRINITY_DN44347_c0_g2::TRINITY_DN44347_c0_g2_i16::g.35::m.6  0.104   1  0.000   1  0.140   1  0.000   0.000 N  0.450      SignalP-noTM
TRINITY_DN44347_c0_g2::TRINITY_DN44347_c0_g2_i16::g.35::m.7  0.104   1  0.000   1  0.146   1  0.000   0.000 N  0.450      SignalP-noTM
TRINITY_DN44347_c0_g2::TRINITY_DN44347_c0_g2_i16::g.35::m.8  0.104   1  0.000   1  0.140   1  0.000   0.000 N  0.450      SignalP-noTM
TRINITY_DN44347_c0_g2::TRINITY_DN44347_c0_g2_i16::g.35::m.9  0.105   1  0.000   1  0.120   1  0.000   0.000 N  0.450      SignalP-noTM
TRINITY_DN44347_c0_g2::TRINITY_DN44347_c0_g2_i16::g.35::m.:  0.105   1  0.000   1  0.120   1  0.000   0.000 N  0.450      SignalP-noTM
TRINITY_DN44347_c0_g2::TRINITY_DN44347_c0_g2_i16::g.35::m.;  0.104   1  0.000   1  0.121   1  0.000   0.000 N  0.450      SignalP-noTM
TRINITY_DN44347_c0_g2::TRINITY_DN44347_c0_g2_i16::g.35::m.<  0.104   1  0.000   1  0.161   1  0.000   0.000 N  0.450      SignalP-noTM
TRINITY_DN44347_c0_g2::TRINITY_DN44347_c0_g2_i16::g.35::m.=  0.104   1  0.000   1  0.158   1  0.000   0.000 N  0.450      SignalP-noTM
TRINITY_DN44347_c0_g2::TRINITY_DN44347_c0_g2_i16::g.35::m.>  0.103   1  0.000   1  0.145   1  0.000   0.000 N  0.450      SignalP-noTM
TRINITY_DN44347_c0_g2::TRINITY_DN44347_c0_g2_i16::g.35::m.?  0.105   1  0.000   1  0.140   1  0.000   0.000 N  0.450      SignalP-noTM
TRINITY_DN44347_c0_g2::TRINITY_DN44347_c0_g2_i16::g.35::m.@  0.103   1  0.000   1  0.145   1  0.000   0.000 N  0.450      SignalP-noTM
TRINITY_DN44347_c0_g2::TRINITY_DN44347_c0_g2_i16::g.35::m.A  0.104   1  0.000   1  0.140   1  0.000   0.000 N  0.450      SignalP-noTM
TRINITY_DN44347_c0_g2::TRINITY_DN44347_c0_g2_i16::g.35::m.B  0.105   1  0.000   1  0.120   1  0.000   0.000 N  0.450      SignalP-noTM
TRINITY_DN44347_c0_g2::TRINITY_DN44347_c0_g2_i16::g.35::m.C  0.103   1  0.000   1  0.110   1  0.000   0.000 N  0.450      SignalP-noTM
TRINITY_DN44347_c0_g2::TRINITY_DN44347_c0_g2_i16::g.35::m.D  0.104   1  0.000   1  0.140   1  0.000   0.000 N  0.450      SignalP-noTM
TRINITY_DN44347_c0_g2::TRINITY_DN44347_c0_g2_i16::g.35::m.E  0.104   1  0.000   1  0.140   1  0.000   0.000 N  0.450      SignalP-noTM
TRINITY_DN44347_c0_g2::TRINITY_DN44347_c0_g2_i16::g.35::m.F  0.104   1  0.000   1  0.140   1  0.000   0.000 N  0.450      SignalP-noTM
TRINITY_DN44347_c0_g2::TRINITY_DN44347_c0_g2_i17::g.37::m.  0.105   1  0.000   1  0.140   1  0.000   0.000 N  0.450      SignalP-noTM
TRINITY_DN44347_c0_g2::TRINITY_DN44347_c0_g2_i17::g.37::m.  0.105   1  0.000   1  0.120   1  0.000   0.000 N  0.450      SignalP-noTM
TRINITY_DN44347_c0_g2::TRINITY_DN44347_c0_g2_i17::g.37::m.  0.104   1  0.000   1  0.121   1  0.000   0.000 N  0.450      SignalP-noTM
TRINITY_DN44347_c0_g2::TRINITY_DN44347_c0_g2_i17::g.37::m.  0.103   1  0.000   1  0.145   1  0.000   0.000 N  0.450      SignalP-noTM
TRINITY_DN44347_c0_g2::TRINITY_DN44347_c0_g2_i17::g.37::m.  0.104   1  0.000   1  0.158   1  0.000   0.000 N  0.450      SignalP-noTM
TRINITY_DN44347_c0_g2::TRINITY_DN44347_c0_g2_i17::g.37::m.  0.104   1  0.000   1  0.146   1  0.000   0.000 N  0.450      SignalP-noTM
TRINITY_DN44347_c0_g2::TRINITY_DN44347_c0_g2_i17::g.37::m.  0.103   1  0.000   1  0.166   1  0.000   0.000 N  0.450      SignalP-noTM
TRINITY_DN44347_c0_g2::TRINITY_DN44347_c0_g2_i17::g.37::m.  0.106   1  0.000   1  0.139   1  0.000   0.000 N  0.450      SignalP-noTM
TRINITY_DN44347_c0_g2::TRINITY_DN44347_c0_g2_i17::g.37::m.  0.104   1  0.000   1  0.140   1  0.000   0.000 N  0.450      SignalP-noTM
                           0.000   1  0.000   1  0.000   1  0.000   0.000 N  0.500      SignalP-TM
TRINITY_DN44347_c0_g2::TRINITY_DN44347_c0_g2_i17::g.37::m.  0.000   1  0.000   1  0.000   1  0.000   0.000 N  0.450      SignalP-noTM
0.146158                   0.000   1  0.000   1  0.000   1  0.000   0.000 N  0.450      SignalP-noTM
TRINITY_DN44347_c0_g2::TRINITY_DN44347_c0_g2_i17::g.37::m.  0.106   1  0.000   1  0.129   1  0.000   0.000 N  0.450      SignalP-noTM
TRINITY_DN44347_c0_g2::TRINITY_DN44347_c0_g2_i17::g.37::m.  0.105   1  0.000   1  0.120   1  0.000   0.000 N  0.450      SignalP-noTM
TRINITY_DN44347_c0_g2::TRINITY_DN44347_c0_g2_i17::g.37::m.  0.103   1  0.000   1  0.110   1  0.000   0.000 N  0.450      SignalP-noTM
TRINITY_DN44347_c0_g2::TRINITY_DN44347_c0_g2_i17::g.37::m.  0.104   1  0.000   1  0.121   1  0.000   0.000 N  0.450      SignalP-noTM
TRINITY_DN44347_c0_g2::TRINITY_DN44347_c0_g2_i17::g.37::m.  0.103   1  0.000   1  0.145   1  0.000   0.000 N  0.450      SignalP-noTM
TRINITY_DN44347_c0_g2::TRINITY_DN44347_c0_g2_i17::g.37::m.  0.104   1  0.000   1  0.159   1  0.000   0.000 N  0.450      SignalP-noTM
TRINITY_DN44347_c0_g2::TRINITY_DN44347_c0_g2_i17::g.37::m.  0.105   1  0.000   1  0.140   1  0.000   0.000 N  0.450      SignalP-noTM
TRINITY_DN44347_c0_g2::TRINITY_DN44347_c0_g2_i17::g.37::m.  0.104   1  0.000   1  0.138   1  0.000   0.000 N  0.450      SignalP-noTM
TRINITY_DN44347_c0_g2::TRINITY_DN44347_c0_g2_i17::g.37::m.  0.106   1  0.000   1  0.129   1  0.000   0.000 N  0.450      SignalP-noTM
TRINITY_DN44347_c0_g2::TRINITY_DN44347_c0_g2_i17::g.37::m.  0.105   1  0.000   1  0.120   1  0.000   0.000 N  0.450      SignalP-noTM
TRINITY_DN44347_c0_g2::TRINITY_DN44347_c0_g2_i17::g.37::m.  0.103   1  0.000   1  0.166   1  0.000   0.000 N  0.450      SignalP-noTM
TRINITY_DN44347_c0_g2::TRINITY_DN44347_c0_g2_i17::g.37::m.  0.103   1  0.000   1  0.166   1  0.000   0.000 N  0.450      SignalP-noTM
TRINITY_DN44347_c0_g2::TRINITY_DN44347_c0_g2_i17::g.37::m.  0.104   1  0.000   1  0.140   1  0.000   0.000 N  0.450      SignalP-noTM
TRINITY_DN44347_c0_g2::TRINITY_DN44347_c0_g2_i17::g.37::m.  0.104   1  0.000   1  0.140   1  0.000   0.000 N  0.450      SignalP-noTM
TRINITY_DN44347_c0_g2::TRINITY_DN44347_c0_g2_i17::g.37::m.  0.102   1  0.000   1  0.120   1  0.000   0.000 N  0.450      SignalP-noTM
TRINITY_DN44347_c0_g2::TRINITY_DN44347_c0_g2_i17::g.37::m.  0.104   1  0.000   1  0.161   1  0.000   0.000 N  0.450      SignalP-noTM
TRINITY_DN44347_c0_g2::TRINITY_DN44347_c0_g2_i17::g.37::m.  0.104   1  0.000   1  0.158   1  0.000   0.000 N  0.450      SignalP-noTM
TRINITY_DN44347_c0_g2::TRINITY_DN44347_c0_g2_i17::g.37::m.  0.105   1  0.000   1  0.120   1  0.000   0.000 N  0.450      SignalP-noTM
TRINITY_DN44347_c0_g2::TRINITY_DN44347_c0_g2_i17::g.37::m.  0.104   1  0.000   1  0.121   1  0.000   0.000 N  0.450      SignalP-noTM
TRINITY_DN44347_c0_g2::TRINITY_DN44347_c0_g2_i17::g.37::m.  0.105   1  0.000   1  0.120   1  0.000   0.000 N  0.450      SignalP-noTM
TRINITY_DN44347_c0_g2::TRINITY_DN44347_c0_g2_i17::g.37::m.  0.103   1  0.000   1  0.145   1  0.000   0.000 N  0.450      SignalP-noTM
TRINITY_DN44347_c0_g2::TRINITY_DN44347_c0_g2_i17::g.37::m.!  0.105   1  0.000   1  0.120   1  0.000   0.000 N  0.450      SignalP-noTM
TRINITY_DN44347_c0_g2::TRINITY_DN44347_c0_g2_i17::g.37::m."  0.102   1  0.000   1  0.120   1  0.000   0.000 N  0.450      SignalP-noTM
TRINITY_DN44347_c0_g2::TRINITY_DN44347_c0_g2_i17::g.37::m.#  0.104   1  0.000   1  0.130   1  0.000   0.000 N  0.450      SignalP-noTM
TRINITY_DN44347_c0_g2::TRINITY_DN44347_c0_g2_i17::g.37::m.$  0.104   1  0.000   1  0.121   1  0.000   0.000 N  0.450      SignalP-noTM
TRINITY_DN44347_c0_g2::TRINITY_DN44347_c0_g2_i17::g.37::m.%  0.105   1  0.000   1  0.120   1  0.000   0.000 N  0.450      SignalP-noTM
TRINITY_DN44347_c0_g2::TRINITY_DN44347_c0_g2_i17::g.37::m.&  0.104   1  0.000   1  0.158   1  0.000   0.000 N  0.450      SignalP-noTM
TRINITY_DN44347_c0_g2::TRINITY_DN44347_c0_g2_i17::g.37::m.'  0.104   1  0.000   1  0.131   1  0.000   0.000 N  0.450      SignalP-noTM
TRINITY_DN44347_c0_g2::TRINITY_DN44347_c0_g2_i17::g.37::m.(  0.103   1  0.000   1  0.166   1  0.000   0.000 N  0.450      SignalP-noTM
TRINITY_DN44347_c0_g2::TRINITY_DN44347_c0_g2_i17::g.37::m.)  0.106   1  0.000   1  0.139   1  0.000   0.000 N  0.450      SignalP-noTM
TRINITY_DN44347_c0_g2::TRINITY_DN44347_c0_g2_i17::g.37::m.*  0.104   1  0.000   1  0.140   1  0.000   0.000 N  0.450      SignalP-noTM
TRINITY_DN44347_c0_g2::TRINITY_DN44347_c0_g2_i17::g.37::m.+  0.104   1  0.000   1  0.146   1  0.000   0.000 N  0.450      SignalP-noTM
TRINITY_DN44347_c0_g2::TRINITY_DN44347_c0_g2_i17::g.37::m.,  0.104   1  0.000   1  0.140   1  0.000   0.000 N  0.450      SignalP-noTM
TRINITY_DN44347_c0_g2::TRINITY_DN44347_c0_g2_i17::g.37::m.-  0.104   1  0.000   1  0.130   1  0.000   0.000 N  0.450      SignalP-noTM
TRINITY_DN44347_c0_g2::TRINITY_DN44347_c0_g2_i17::g.37::m..  0.105   1  0.000   1  0.120   1  0.000   0.000 N  0.450      SignalP-noTM
TRINITY_DN44347_c0_g2::TRINITY_DN44347_c0_g2_i17::g.37::m./  0.104   1  0.000   1  0.159   1  0.000   0.000 N  0.450      SignalP-noTM
TRINITY_DN44347_c0_g2::TRINITY_DN44347_c0_g2_i17::g.37::m.0  0.102   1  0.000   1  0.120   1  0.000   0.000 N  0.450      SignalP-noTM
TRINITY_DN44347_c0_g2::TRINITY_DN44347_c0_g2_i17::g.37::m.1  0.104   1  0.000   1  0.158   1  0.000   0.000 N  0.450      SignalP-noTM
TRINITY_DN44347_c0_g2::TRINITY_DN44347_c0_g2_i17::g.37::m.2  0.104   1  0.000   1  0.146   1  0.000   0.000 N  0.450      SignalP-noTM
TRINITY_DN44347_c0_g2::TRINITY_DN44347_c0_g2_i17::g.37::m.3  0.103   1  0.000   1  0.166   1  0.000   0.000 N  0.450      SignalP-noTM
TRINITY_DN44347_c0_g2::TRINITY_DN44347_c0_g2_i17::g.37::m.4  0.104   1  0.000   1  0.138   1  0.000   0.000 N  0.450      SignalP-noTM
TRINITY_DN44347_c0_g2::TRINITY_DN44347_c0_g2_i17::g.37::m.5  0.105   1  0.000   1  0.140   1  0.000   0.000 N  0.450      SignalP-noTM
TRINITY_DN44347_c0_g2::TRINITY_DN44347_c0_g2_i17::g.37::m.6  0.104   1  0.000   1  0.130   1  0.000   0.000 N  0.450      SignalP-noTM
TRINITY_DN44347_c0_g2::TRINITY_DN44347_c0_g2_i17::g.37::m.7  0.103   1  0.000   1  0.166   1  0.000   0.000 N  0.450      SignalP-noTM
TRINITY_DN44347_c0_g2::TRINITY_DN44347_c0_g2_i17::g.37::m.8  0.104   1  0.000   1  0.140   1  0.000   0.000 N  0.450      SignalP-noTM
TRINITY_DN44347_c0_g2::TRINITY_DN44347_c0_g2_i17::g.37::m.9  0.104   1  0.000   1  0.140   1  0.000   0.000 N  0.450      SignalP-noTM
TRINITY_DN44347_c0_g2::TRINITY_DN44347_c0_g2_i17::g.37::m.:  0.106   1  0.000   1  0.129   1  0.000   0.000 N  0.450      SignalP-noTM
TRINITY_DN44347_c0_g2::TRINITY_DN44347_c0_g2_i17::g.37::m.;  0.102   1  0.000   1  0.120   1  0.000   0.000 N  0.450      SignalP-noTM
TRINITY_DN44347_c0_g2::TRINITY_DN44347_c0_g2_i17::g.37::m.<  0.104   1  0.000   1  0.146   1  0.000   0.000 N  0.450      SignalP-noTM
TRINITY_DN44347_c0_g2::TRINITY_DN44347_c0_g2_i17::g.37::m.=  0.104   1  0.000   1  0.121   1  0.000   0.000 N  0.450      SignalP-noTM
TRINITY_DN44347_c0_g2::TRINITY_DN44347_c0_g2_i17::g.37::m.>  0.105   1  0.000   1  0.120   1  0.000   0.000 N  0.450      SignalP-noTM
TRINITY_DN44347_c0_g2::TRINITY_DN44347_c0_g2_i17::g.37::m.?  0.104   1  0.000   1  0.138   1  0.000   0.000 N  0.450      SignalP-noTM
TRINITY_DN44347_c0_g2::TRINITY_DN44347_c0_g2_i17::g.37::m.@  0.103   1  0.000   1  0.166   1  0.000   0.000 N  0.450      SignalP-noTM
TRINITY_DN44347_c0_g2::TRINITY_DN44347_c0_g2_i17::g.37::m.A  0.103   1  0.000   1  0.145   1  0.000   0.000 N  0.450      SignalP-noTM
TRINITY_DN44347_c0_g2::TRINITY_DN44347_c0_g2_i17::g.37::m.B  0.104   1  0.000   1  0.146   1  0.000   0.000 N  0.450      SignalP-noTM
TRINITY_DN44347_c0_g2::TRINITY_DN44347_c0_g2_i17::g.37::m.C  0.104   1  0.000   1  0.121   1  0.000   0.000 N  0.450      SignalP-noTM
TRINITY_DN44347_c0_g2::TRINITY_DN44347_c0_g2_i17::g.37::m.D  0.105   1  0.000   1  0.120   1  0.000   0.000 N  0.450      SignalP-noTM
TRINITY_DN44347_c0_g2::TRINITY_DN44347_c0_g2_i17::g.37::m.E  0.104   1  0.000   1  0.121   1  0.000   0.000 N  0.450      SignalP-noTM
TRINITY_DN44347_c0_g2::TRINITY_DN44347_c0_g2_i17::g.37::m.F  0.103   1  0.000   1  0.145   1  0.000   0.000 N  0.450      SignalP-noTM
TRINITY_DN44347_c0_g6::TRINITY_DN44347_c0_g6_i1::g.40::m.4  0.105   1  0.000   1  0.140   1  0.000   0.000 N  0.450      SignalP-noTM
TRINITY_DN44347_c0_g6::TRINITY_DN44347_c0_g6_i1::g.40::m.4  0.105   1  0.000   1  0.120   1  0.000   0.000 N  0.450      SignalP-noTM
TRINITY_DN44347_c0_g6::TRINITY_DN44347_c0_g6_i1::g.40::m.4  0.104   1  0.000   1  0.130   1  0.000   0.000 N  0.450      SignalP-noTM
TRINITY_DN44347_c0_g6::TRINITY_DN44347_c0_g6_i1::g.40::m.4  0.104   1  0.000   1  0.159   1  0.000   0.000 N  0.450      SignalP-noTM
TRINITY_DN44347_c0_g6::TRINITY_DN44347_c0_g6_i1::g.40::m.4  0.104   1  0.000   1  0.158   1  0.000   0.000 N  0.450      SignalP-noTM
TRINITY_DN44347_c0_g6::TRINITY_DN44347_c0_g6_i1::g.40::m.4  0.104   1  0.000   1  0.138   1  0.000   0.000 N  0.450      SignalP-noTM
TRINITY_DN44347_c0_g6::TRINITY_DN44347_c0_g6_i1::g.40::m.4  0.104   1  0.000   1  0.146   1  0.000   0.000 N  0.450      SignalP-noTM
TRINITY_DN44347_c0_g6::TRINITY_DN44347_c0_g6_i1::g.40::m.4  0.104   1  0.000   1  0.140   1  0.000   0.000 N  0.450      SignalP-noTM
TRINITY_DN44347_c0_g6::TRINITY_DN44347_c0_g6_i1::g.40::m.4  0.104   1  0.000   1  0.138   1  0.000   0.000 N  0.450      SignalP-noTM
                           0.000   1  0.000   1  0.000   1  0.000   0.000 N  0.500      SignalP-TM
TRINITY_DN44347_c0_g6::TRINITY_DN44347_c0_g6_i1::g.40::m.4  0.000   1  0.000   1  0.000   1  0.000   0.000 N  0.450      SignalP-noTM
0.120431                   0.000   1  0.000   1  0.000   1  0.000   0.000 N  0.450      SignalP-noTM
TRINITY_DN44347_c0_g6::TRINITY_DN44347_c0_g6_i1::g.40::m.4  0.105   1  0.000   1  0.120   1  0.000   0.000 N  0.450      SignalP-noTM
TRINITY_DN44347_c0_g6::TRINITY_DN44347_c0_g6_i1::g.40::m.4  0.106   1  0.000   1  0.129   1  0.000   0.000 N  0.450      SignalP-noTM
TRINITY_DN44347_c0_g6::TRINITY_DN44347_c0_g6_i1::g.40::m.4  0.104   1  0.000   1  0.140   1  0.000   0.000 N  0.450      SignalP-noTM
TRINITY_DN44347_c0_g6::TRINITY_DN44347_c0_g6_i1::g.40::m.4  0.104   1  0.000   1  0.140   1  0.000   0.000 N  0.450      SignalP-noTM
TRINITY_DN44347_c0_g6::TRINITY_DN44347_c0_g6_i1::g.40::m.4  0.104   1  0.000   1  0.161   1  0.000   0.000 N  0.450      SignalP-noTM
TRINITY_DN44347_c0_g6::TRINITY_DN44347_c0_g6_i1::g.40::m.4  0.104   1  0.000   1  0.146   1  0.000   0.000 N  0.450      SignalP-noTM
TRINITY_DN44347_c0_g6::TRINITY_DN44347_c0_g6_i1::g.40::m.4  0.103   1  0.000   1  0.110   1  0.000   0.000 N  0.450      SignalP-noTM
TRINITY_DN44347_c0_g6::TRINITY_DN44347_c0_g6_i1::g.40::m.4  0.105   1  0.000   1  0.120   1  0.000   0.000 N  0.450      SignalP-noTM
TRINITY_DN44347_c0_g6::TRINITY_DN44347_c0_g6_i1::g.40::m.4  0.106   1  0.000   1  0.139   1  0.000   0.000 N  0.450      SignalP-noTM
TRINITY_DN44347_c0_g6::TRINITY_DN44347_c0_g6_i1::g.40::m.4  0.104   1  0.000   1  0.140   1  0.000   0.000 N  0.450      SignalP-noTM
TRINITY_DN44347_c0_g6::TRINITY_DN44347_c0_g6_i1::g.40::m.4  0.104   1  0.000   1  0.138   1  0.000   0.000 N  0.450      SignalP-noTM
TRINITY_DN44347_c0_g6::TRINITY_DN44347_c0_g6_i1::g.40::m.4  0.102   1  0.000   1  0.120   1  0.000   0.000 N  0.450      SignalP-noTM
TRINITY_DN44347_c0_g6::TRINITY_DN44347_c0_g6_i1::g.40::m.4  0.104   1  0.000   1  0.140   1  0.000   0.000 N  0.450      SignalP-noTM
TRINITY_DN44347_c0_g6::TRINITY_DN44347_c0_g6_i1::g.40::m.4  0.103   1  0.000   1  0.166   1  0.000   0.000 N  0.450      SignalP-noTM
TRINITY_DN44347_c0_g6::TRINITY_DN44347_c0_g6_i1::g.40::m.4  0.104   1  0.000   1  0.140   1  0.000   0.000 N  0.450      SignalP-noTM
TRINITY_DN44347_c0_g6::TRINITY_DN44347_c0_g6_i1::g.40::m.4  0.104   1  0.000   1  0.138   1  0.000   0.000 N  0.450      SignalP-noTM
TRINITY_DN44347_c0_g6::TRINITY_DN44347_c0_g6_i1::g.40::m.4  0.104   1  0.000   1  0.161   1  0.000   0.000 N  0.450      SignalP-noTM
TRINITY_DN44347_c0_g6::TRINITY_DN44347_c0_g6_i1::g.40::m.4  0.104   1  0.000   1  0.140   1  0.000   0.000 N  0.450      SignalP-noTM
TRINITY_DN44347_c0_g6::TRINITY_DN44347_c0_g6_i1::g.40::m.4  0.103   1  0.000   1  0.166   1  0.000   0.000 N  0.450      SignalP-noTM
TRINITY_DN44347_c0_g6::TRINITY_DN44347_c0_g6_i1::g.40::m.4  0.105   1  0.000   1  0.120   1  0.000   0.000 N  0.450      SignalP-noTM
TRINITY_DN44347_c0_g6::TRINITY_DN44347_c0_g6_i1::g.40::m.4  0.104   1  0.000   1  0.140   1  0.000   0.000 N  0.450      SignalP-noTM
TRINITY_DN44347_c0_g6::TRINITY_DN44347_c0_g6_i1::g.40::m.4!  0.104   1  0.000   1  0.146   1  0.000   0.000 N  0.450      SignalP-noTM
TRINITY_DN44347_c0_g6::TRINITY_DN44347_c0_g6_i1::g.40::m.4"  0.104   1  0.000   1  0.140   1  0.000   0.000 N  0.450      SignalP-noTM
TRINITY_DN44347_c0_g6::TRINITY_DN44347_c0_g6_i1::g.40::m.4#  0.105   1  0.000   1  0.120   1  0.000   0.000 N  0.450      SignalP-noTM
TRINITY_DN44347_c0_g6::TRINITY_DN44347_c0_g6_i1::g.40::m.4$  0.105   1  0.000   1  0.120   1  0.000   0.000 N  0.450      SignalP-noTM
TRINITY_DN44347_c0_g6::TRINITY_DN44347_c0_g6_i1::g.40::m.4%  0.104   1  0.000   1  0.146   1  0.000   0.000 N  0.450      SignalP-noTM
TRINITY_DN44347_c0_g6::TRINITY_DN44347_c0_g6_i1::g.40::m.4&  0.103   1  0.000   1  0.198   1  0.000   0.000 N  0.450      SignalP-noTM
TRINITY_DN44347_c0_g6::TRINITY_DN44347_c0_g6_i1::g.40::m.4'  0.104   1  0.000   1  0.158   1  0.000   0.000 N  0.450      SignalP-noTM
TRINITY_DN44347_c0_g6::TRINITY_DN44347_c0_g6_i1::g.40::m.4(  0.104   1  0.000   1  0.146   1  0.000   0.000 N  0.450      SignalP-noTM
TRINITY_DN44347_c0_g6::TRINITY_DN44347_c0_g6_i1::g.40::m.4)  0.104   1  0.000   1  0.140   1  0.000   0.000 N  0.450      SignalP-noTM
TRINITY_DN44347_c0_g6::TRINITY_DN44347_c0_g6_i1::g.40::m.4*  0.103   1  0.000   1  0.110   1  0.000   0.000 N  0.450      SignalP-noTM
TRINITY_DN44347_c0_g6::TRINITY_DN44347_c0_g6_i1::g.40::m.4+  0.104   1  0.000   1  0.140   1  0.000   0.000 N  0.450      SignalP-noTM
TRINITY_DN44347_c0_g6::TRINITY_DN44347_c0_g6_i1::g.40::m.4,  0.105   1  0.000   1  0.120   1  0.000   0.000 N  0.450      SignalP-noTM
TRINITY_DN44347_c0_g6::TRINITY_DN44347_c0_g6_i1::g.40::m.4-  0.104   1  0.000   1  0.121   1  0.000   0.000 N  0.450      SignalP-noTM
TRINITY_DN44347_c0_g6::TRINITY_DN44347_c0_g6_i1::g.40::m.4.  0.104   1  0.000   1  0.140   1  0.000   0.000 N  0.450      SignalP-noTM
TRINITY_DN44347_c0_g6::TRINITY_DN44347_c0_g6_i1::g.40::m.4/  0.104   1  0.000   1  0.140   1  0.000   0.000 N  0.450      SignalP-noTM
TRINITY_DN44347_c0_g6::TRINITY_DN44347_c0_g6_i1::g.40::m.40  0.102   1  0.000   1  0.147   1  0.000   0.000 N  0.450      SignalP-noTM
TRINITY_DN44347_c0_g6::TRINITY_DN44347_c0_g6_i1::g.40::m.41  0.102   1  0.000   1  0.162   2  0.000   0.000 N  0.450      SignalP-noTM
TRINITY_DN44347_c0_g6::TRINITY_DN44347_c0_g6_i1::g.40::m.42  0.102   1  0.000   1  0.162   2  0.000   0.000 N  0.450      SignalP-noTM
TRINITY_DN44347_c0_g6::TRINITY_DN44347_c0_g6_i1::g.40::m.43  0.108   4  0.000   1  0.162   2  0.000   0.000 N  0.450      SignalP-noTM
TRINITY_DN44347_c0_g6::TRINITY_DN44347_c0_g6_i1::g.40::m.44  0.108   4  0.000   1  0.162   2  0.000   0.000 N  0.450      SignalP-noTM
TRINITY_DN44347_c0_g6::TRINITY_DN44347_c0_g6_i1::g.40::m.45  0.108   4  0.000   1  0.162   2  0.000   0.000 N  0.450      SignalP-noTM
TRINITY_DN44347_c0_g6::TRINITY_DN44347_c0_g6_i1::g.40::m.46  0.108   4  0.000   1  0.162   2  0.000   0.000 N  0.450      SignalP-noTM
TRINITY_DN44347_c0_g6::TRINITY_DN44347_c0_g6_i1::g.40::m.47  0.108   4  0.000   1  0.162   2  0.000   0.000 N  0.450      SignalP-noTM
TRINITY_DN44347_c0_g6::TRINITY_DN44347_c0_g6_i1::g.40::m.48  0.108   4  0.000   1  0.162   2  0.000   0.000 N  0.450      SignalP-noTM
TRINITY_DN44347_c0_g6::TRINITY_DN44347_c0_g6_i1::g.40::m.49  0.108   4  0.000   1  0.162   2  0.000   0.000 N  0.450      SignalP-noTM
TRINITY_DN44347_c0_g6::TRINITY_DN44347_c0_g6_i1::g.40::m.4:  0.108   4  0.122  11  0.162   2  0.134   0.129 N  0.450      SignalP-noTM
TRINITY_DN44347_c0_g6::TRINITY_DN44347_c0_g6_i1::g.40::m.4;  0.108   4  0.122  11  0.162   2  0.134   0.129 N  0.450      SignalP-noTM
TRINITY_DN44347_c0_g6::TRINITY_DN44347_c0_g6_i1::g.40::m.4<  0.108   4  0.122  11  0.162   2  0.134   0.129 N  0.450      SignalP-noTM
TRINITY_DN44347_c0_g6::TRINITY_DN44347_c0_g6_i1::g.40::m.4=  0.108   4  0.122  11  0.162   2  0.134   0.129 N  0.450      SignalP-noTM
TRINITY_DN44347_c0_g6::TRINITY_DN44347_c0_g6_i1::g.40::m.4>  0.108   4  0.122  11  0.162   2  0.134   0.129 N  0.450      SignalP-noTM
TRINITY_DN44347_c0_g6::TRINITY_DN44347_c0_g6_i1::g.40::m.4?  0.108  16  0.122  11  0.162   2  0.134   0.129 N  0.450      SignalP-noTM
TRINITY_DN44347_c0_g6::TRINITY_DN44347_c0_g6_i1::g.40::m.4@  0.108  16  0.122  11  0.162   2  0.134   0.129 N  0.450      SignalP-noTM
TRINITY_DN44347_c0_g6::TRINITY_DN44347_c0_g6_i1::g.40::m.4A  0.108  16  0.122  11  0.162   2  0.134   0.129 N  0.450      SignalP-noTM
TRINITY_DN44347_c0_g6::TRINITY_DN44347_c0_g6_i1::g.40::m.4B  0.108  16  0.122  11  0.162   2  0.134   0.129 N  0.450      SignalP-noTM
TRINITY_DN44347_c0_g6::TRINITY_DN44347_c0_g6_i1::g.40::m.4C  0.108  16  0.122  11  0.162   2  0.134   0.129 N  0.450      SignalP-noTM
TRINITY_DN44347_c0_g6::TRINITY_DN44347_c0_g6_i1::g.40::m.4D  0.108  16  0.122  11  0.162   2  0.134   0.129 N  0.450      SignalP-noTM
TRINITY_DN44347_c0_g6::TRINITY_DN44347_c0_g6_i1::g.40::m.4E  0.108  16  0.122  11  0.162   2  0.134   0.129 N  0.450      SignalP-noTM
TRINITY_DN44347_c0_g6::TRINITY_DN44347_c0_g6_i1::g.40::m.4F  0.108  16  0.122  11  0.162   2  0.134   0.129 N  0.450      SignalP-noTM
TRINITY_DN44347_c0_g6::TRINITY_DN44347_c0_g6_i2::g.41::m.4  0.104   1  0.000   1  0.146   1  0.000   0.000 N  0.450      SignalP-noTM
TRINITY_DN44347_c0_g6::TRINITY_DN44347_c0_g6_i2::g.41::m.4  0.104   1  0.000   1  0.146   1  0.000   0.000 N  0.450      SignalP-noTM
TRINITY_DN44347_c0_g6::TRINITY_DN44347_c0_g6_i2::g.41::m.4  0.102   1  0.000   1  0.120   1  0.000   0.000 N  0.450      SignalP-noTM
TRINITY_DN44347_c0_g6::TRINITY_DN44347_c0_g6_i2::g.41::m.4  0.104   1  0.000   1  0.140   1  0.000   0.000 N  0.450      SignalP-noTM
TRINITY_DN44347_c0_g6::TRINITY_DN44347_c0_g6_i2::g.41::m.4  0.104   1  0.000   1  0.140   1  0.000   0.000 N  0.450      SignalP-noTM
TRINITY_DN44347_c0_g6::TRINITY_DN44347_c0_g6_i2::g.41::m.4  0.104   1  0.000   1  0.138   1  0.000   0.000 N  0.450      SignalP-noTM
TRINITY_DN44347_c0_g6::TRINITY_DN44347_c0_g6_i2::g.41::m.4  0.106   1  0.000   1  0.129   1  0.000   0.000 N  0.450      SignalP-noTM
TRINITY_DN44347_c0_g6::TRINITY_DN44347_c0_g6_i2::g.41::m.4  0.104   1  0.000   1  0.140   1  0.000   0.000 N  0.450      SignalP-noTM
TRINITY_DN44347_c0_g6::TRINITY_DN44347_c0_g6_i2::g.41::m.4  0.106   1  0.000   1  0.129   1  0.000   0.000 N  0.450      SignalP-noTM
                           0.000   1  0.000   1  0.000   1  0.000   0.000 N  0.500      SignalP-TM
TRINITY_DN44347_c0_g6::TRINITY_DN44347_c0_g6_i2::g.41::m.4  0.000   1  0.000   1  0.000   1  0.000   0.000 N  0.450      SignalP-noTM
0.119892                   0.000   1  0.000   1  0.000   1  0.000   0.000 N  0.450      SignalP-noTM
TRINITY_DN44347_c0_g6::TRINITY_DN44347_c0_g6_i2::g.41::m.4  0.104   1  0.000   1  0.121   1  0.000   0.000 N  0.450      SignalP-noTM
TRINITY_DN44347_c0_g6::TRINITY_DN44347_c0_g6_i2::g.41::m.4  0.105   1  0.000   1  0.120   1  0.000   0.000 N  0.450      SignalP-noTM
TRINITY_DN44347_c0_g6::TRINITY_DN44347_c0_g6_i2::g.41::m.4  0.106   1  0.000   1  0.139   1  0.000   0.000 N  0.450      SignalP-noTM
TRINITY_DN44347_c0_g6::TRINITY_DN44347_c0_g6_i2::g.41::m.4  0.106   1  0.000   1  0.129   1  0.000   0.000 N  0.450      SignalP-noTM
TRINITY_DN44347_c0_g6::TRINITY_DN44347_c0_g6_i2::g.41::m.4  0.104   1  0.000   1  0.158   1  0.000   0.000 N  0.450      SignalP-noTM
TRINITY_DN44347_c0_g6::TRINITY_DN44347_c0_g6_i2::g.41::m.4  0.104   1  0.000   1  0.130   1  0.000   0.000 N  0.450      SignalP-noTM
TRINITY_DN44347_c0_g6::TRINITY_DN44347_c0_g6_i2::g.41::m.4  0.104   1  0.000   1  0.121   1  0.000   0.000 N  0.450      SignalP-noTM
TRINITY_DN44347_c0_g6::TRINITY_DN44347_c0_g6_i2::g.41::m.4  0.103   1  0.000   1  0.166   1  0.000   0.000 N  0.450      SignalP-noTM
TRINITY_DN44347_c0_g6::TRINITY_DN44347_c0_g6_i2::g.41::m.4  0.104   1  0.000   1  0.121   1  0.000   0.000 N  0.450      SignalP-noTM
TRINITY_DN44347_c0_g6::TRINITY_DN44347_c0_g6_i2::g.41::m.4  0.103   1  0.000   1  0.145   1  0.000   0.000 N  0.450      SignalP-noTM
TRINITY_DN44347_c0_g6::TRINITY_DN44347_c0_g6_i2::g.41::m.4  0.104   1  0.000   1  0.158   1  0.000   0.000 N  0.450      SignalP-noTM
TRINITY_DN44347_c0_g6::TRINITY_DN44347_c0_g6_i2::g.41::m.4  0.104   1  0.000   1  0.140   1  0.000   0.000 N  0.450      SignalP-noTM
TRINITY_DN44347_c0_g6::TRINITY_DN44347_c0_g6_i2::g.41::m.4  0.105   1  0.000   1  0.120   1  0.000   0.000 N  0.450      SignalP-noTM
TRINITY_DN44347_c0_g6::TRINITY_DN44347_c0_g6_i2::g.41::m.4  0.106   1  0.000   1  0.139   1  0.000   0.000 N  0.450      SignalP-noTM
TRINITY_DN44347_c0_g6::TRINITY_DN44347_c0_g6_i2::g.41::m.4  0.104   1  0.000   1  0.140   1  0.000   0.000 N  0.450      SignalP-noTM
TRINITY_DN44347_c0_g6::TRINITY_DN44347_c0_g6_i2::g.41::m.4  0.104   1  0.000   1  0.146   1  0.000   0.000 N  0.450      SignalP-noTM
TRINITY_DN44347_c0_g6::TRINITY_DN44347_c0_g6_i2::g.41::m.4  0.105   1  0.000   1  0.140   1  0.000   0.000 N  0.450      SignalP-noTM
TRINITY_DN44347_c0_g6::TRINITY_DN44347_c0_g6_i2::g.41::m.4  0.105   1  0.000   1  0.120   1  0.000   0.000 N  0.450      SignalP-noTM
TRINITY_DN44347_c0_g6::TRINITY_DN44347_c0_g6_i2::g.41::m.4  0.104   1  0.000   1  0.130   1  0.000   0.000 N  0.450      SignalP-noTM
TRINITY_DN44347_c0_g6::TRINITY_DN44347_c0_g6_i2::g.41::m.4  0.104   1  0.000   1  0.159   1  0.000   0.000 N  0.450      SignalP-noTM
TRINITY_DN44347_c0_g6::TRINITY_DN44347_c0_g6_i2::g.41::m.4  0.104   1  0.000   1  0.158   1  0.000   0.000 N  0.450      SignalP-noTM
TRINITY_DN44347_c0_g6::TRINITY_DN44347_c0_g6_i2::g.41::m.4!  0.104   1  0.000   1  0.138   1  0.000   0.000 N  0.450      SignalP-noTM
TRINITY_DN44347_c0_g6::TRINITY_DN44347_c0_g6_i2::g.41::m.4"  0.104   1  0.000   1  0.146   1  0.000   0.000 N  0.450      SignalP-noTM
TRINITY_DN44347_c0_g6::TRINITY_DN44347_c0_g6_i2::g.41::m.4#  0.104   1  0.000   1  0.140   1  0.000   0.000 N  0.450      SignalP-noTM
TRINITY_DN44347_c0_g6::TRINITY_DN44347_c0_g6_i2::g.41::m.4$  0.104   1  0.000   1  0.138   1  0.000   0.000 N  0.450      SignalP-noTM
TRINITY_DN44347_c0_g6::TRINITY_DN44347_c0_g6_i2::g.41::m.4%  0.105   1  0.000   1  0.120   1  0.000   0.000 N  0.450      SignalP-noTM
TRINITY_DN44347_c0_g6::TRINITY_DN44347_c0_g6_i2::g.41::m.4&  0.105   1  0.000   1  0.120   1  0.000   0.000 N  0.450      SignalP-noTM
TRINITY_DN44347_c0_g6::TRINITY_DN44347_c0_g6_i2::g.41::m.4'  0.103   1  0.000   1  0.110   1  0.000   0.000 N  0.450      SignalP-noTM
TRINITY_DN44347_c0_g6::TRINITY_DN44347_c0_g6_i2::g.41::m.4(  0.106   1  0.000   1  0.129   1  0.000   0.000 N  0.450      SignalP-noTM
TRINITY_DN44347_c0_g6::TRINITY_DN44347_c0_g6_i2::g.41::m.4)  0.104   1  0.000   1  0.140   1  0.000   0.000 N  0.450      SignalP-noTM
TRINITY_DN44347_c0_g6::TRINITY_DN44347_c0_g6_i2::g.41::m.4*  0.104   1  0.000   1  0.140   1  0.000   0.000 N  0.450      SignalP-noTM
TRINITY_DN44347_c0_g6::TRINITY_DN44347_c0_g6_i2::g.41::m.4+  0.104   1  0.000   1  0.161   1  0.000   0.000 N  0.450      SignalP-noTM
TRINITY_DN44347_c0_g6::TRINITY_DN44347_c0_g6_i2::g.41::m.4,  0.104   1  0.000   1  0.146   1  0.000   0.000 N  0.450      SignalP-noTM
TRINITY_DN44347_c0_g6::TRINITY_DN44347_c0_g6_i2::g.41::m.4-  0.103   1  0.000   1  0.110   1  0.000   0.000 N  0.450      SignalP-noTM
TRINITY_DN44347_c0_g6::TRINITY_DN44347_c0_g6_i2::g.41::m.4.  0.105   1  0.000   1  0.120   1  0.000   0.000 N  0.450      SignalP-noTM
TRINITY_DN44347_c0_g6::TRINITY_DN44347_c0_g6_i2::g.41::m.4/  0.106   1  0.000   1  0.139   1  0.000   0.000 N  0.450      SignalP-noTM
TRINITY_DN44347_c0_g6::TRINITY_DN44347_c0_g6_i2::g.41::m.40  0.104   1  0.000   1  0.140   1  0.000   0.000 N  0.450      SignalP-noTM
TRINITY_DN44347_c0_g6::TRINITY_DN44347_c0_g6_i2::g.41::m.41  0.101   1  0.000   1  0.097   1  0.000   0.000 N  0.450      SignalP-noTM
TRINITY_DN44347_c0_g6::TRINITY_DN44347_c0_g6_i2::g.41::m.42  0.101   1  0.000   1  0.105   2  0.000   0.000 N  0.450      SignalP-noTM
TRINITY_DN44347_c0_g6::TRINITY_DN44347_c0_g6_i2::g.41::m.43  0.101   1  0.000   1  0.106   3  0.000   0.000 N  0.450      SignalP-noTM
TRINITY_DN44347_c0_g6::TRINITY_DN44347_c0_g6_i2::g.41::m.44  0.102   4  0.000   1  0.106   3  0.000   0.000 N  0.450      SignalP-noTM
TRINITY_DN44347_c0_g6::TRINITY_DN44347_c0_g6_i2::g.41::m.45  0.103   5  0.000   1  0.106   3  0.000   0.000 N  0.450      SignalP-noTM
TRINITY_DN44347_c0_g6::TRINITY_DN44347_c0_g6_i2::g.41::m.46  0.103   5  0.000   1  0.106   3  0.000   0.000 N  0.450      SignalP-noTM
TRINITY_DN44347_c0_g6::TRINITY_DN44347_c0_g6_i2::g.41::m.47  0.103   5  0.000   1  0.106   3  0.000   0.000 N  0.450      SignalP-noTM
TRINITY_DN44347_c0_g6::TRINITY_DN44347_c0_g6_i2::g.41::m.48  0.103   5  0.000   1  0.106   3  0.000   0.000 N  0.450      SignalP-noTM
TRINITY_DN44347_c0_g6::TRINITY_DN44347_c0_g6_i2::g.41::m.49  0.106   9  0.000   1  0.106   3  0.000   0.000 N  0.450      SignalP-noTM
TRINITY_DN44347_c0_g6::TRINITY_DN44347_c0_g6_i2::g.41::m.4:  0.106  10  0.000   1  0.106   3  0.000   0.000 N  0.450      SignalP-noTM
TRINITY_DN44347_c0_g6::TRINITY_DN44347_c0_g6_i2::g.41::m.4;  0.106  10  0.097  11  0.106   3  0.097   0.097 N  0.450      SignalP-noTM
TRINITY_DN44347_c0_g6::TRINITY_DN44347_c0_g6_i2::g.41::m.4<  0.106  10  0.101  12  0.106   3  0.097   0.099 N  0.450      SignalP-noTM
TRINITY_DN44347_c0_g6::TRINITY_DN44347_c0_g6_i2::g.41::m.4=  0.106  10  0.101  12  0.106   3  0.097   0.099 N  0.450      SignalP-noTM
TRINITY_DN44347_c0_g6::TRINITY_DN44347_c0_g6_i2::g.41::m.4>  0.106  10  0.101  12  0.106   3  0.097   0.099 N  0.450      SignalP-noTM
TRINITY_DN44347_c0_g6::TRINITY_DN44347_c0_g6_i2::g.41::m.4?  0.106  10  0.101  12  0.106   3  0.097   0.099 N  0.450      SignalP-noTM
TRINITY_DN44347_c0_g6::TRINITY_DN44347_c0_g6_i2::g.41::m.4@  0.106  10  0.101  12  0.106   3  0.097   0.099 N  0.450      SignalP-noTM
TRINITY_DN44347_c0_g6::TRINITY_DN44347_c0_g6_i2::g.41::m.4A  0.106  10  0.101  12  0.106   3  0.097   0.099 N  0.450      SignalP-noTM
TRINITY_DN44347_c0_g6::TRINITY_DN44347_c0_g6_i2::g.41::m.4B  0.106  10  0.101  12  0.106   3  0.097   0.099 N  0.450      SignalP-noTM
TRINITY_DN44347_c0_g6::TRINITY_DN44347_c0_g6_i2::g.41::m.4C  0.106  10  0.101  12  0.106   3  0.097   0.099 N  0.450      SignalP-noTM
TRINITY_DN44347_c0_g6::TRINITY_DN44347_c0_g6_i2::g.41::m.4D  0.106  10  0.101  12  0.106   3  0.097   0.099 N  0.450      SignalP-noTM
TRINITY_DN44347_c0_g6::TRINITY_DN44347_c0_g6_i2::g.41::m.4E  0.106  10  0.101  12  0.106   3  0.097   0.099 N  0.450      SignalP-noTM
TRINITY_DN44347_c0_g6::TRINITY_DN44347_c0_g6_i2::g.41::m.4F  0.109  22  0.102  22  0.106   3  0.096   0.099 N  0.450      SignalP-noTM
TRINITY_DN44798_c3_g3::TRINITY_DN44798_c3_g3_i5::g.42::m.4  0.105   1  0.000   1  0.140   1  0.000   0.000 N  0.450      SignalP-noTM
TRINITY_DN44798_c3_g3::TRINITY_DN44798_c3_g3_i5::g.42::m.4  0.102   1  0.000   1  0.120   1  0.000   0.000 N  0.450      SignalP-noTM
TRINITY_DN44798_c3_g3::TRINITY_DN44798_c3_g3_i5::g.42::m.4  0.106   1  0.000   1  0.129   1  0.000   0.000 N  0.450      SignalP-noTM
TRINITY_DN44798_c3_g3::TRINITY_DN44798_c3_g3_i5::g.42::m.4  0.104   1  0.000   1  0.140   1  0.000   0.000 N  0.450      SignalP-noTM
TRINITY_DN44798_c3_g3::TRINITY_DN44798_c3_g3_i5::g.42::m.4  0.104   1  0.000   1  0.131   1  0.000   0.000 N  0.450      SignalP-noTM
TRINITY_DN44798_c3_g3::TRINITY_DN44798_c3_g3_i5::g.42::m.4  0.104   1  0.000   1  0.131   1  0.000   0.000 N  0.450      SignalP-noTM
TRINITY_DN44798_c3_g3::TRINITY_DN44798_c3_g3_i5::g.42::m.4  0.104   1  0.000   1  0.140   1  0.000   0.000 N  0.450      SignalP-noTM
TRINITY_DN44798_c3_g3::TRINITY_DN44798_c3_g3_i5::g.42::m.4  0.104   1  0.000   1  0.131   1  0.000   0.000 N  0.450      SignalP-noTM
TRINITY_DN44798_c3_g3::TRINITY_DN44798_c3_g3_i5::g.42::m.4  0.103   1  0.000   1  0.110   1  0.000   0.000 N  0.450      SignalP-noTM
                           0.000   1  0.000   1  0.000   1  0.000   0.000 N  0.500      SignalP-TM
TRINITY_DN44798_c3_g3::TRINITY_DN44798_c3_g3_i5::g.42::m.4  0.000   1  0.000   1  0.000   1  0.000   0.000 N  0.450      SignalP-noTM
0.157699                   0.000   1  0.000   1  0.000   1  0.000   0.000 N  0.450      SignalP-noTM
TRINITY_DN44798_c3_g3::TRINITY_DN44798_c3_g3_i5::g.42::m.4  0.103   1  0.000   1  0.166   1  0.000   0.000 N  0.450      SignalP-noTM
TRINITY_DN44798_c3_g3::TRINITY_DN44798_c3_g3_i5::g.42::m.4  0.104   1  0.000   1  0.140   1  0.000   0.000 N  0.450      SignalP-noTM
TRINITY_DN44798_c3_g3::TRINITY_DN44798_c3_g3_i5::g.42::m.4  0.102   1  0.000   1  0.120   1  0.000   0.000 N  0.450      SignalP-noTM
TRINITY_DN44798_c3_g3::TRINITY_DN44798_c3_g3_i5::g.42::m.4  0.104   1  0.000   1  0.140   1  0.000   0.000 N  0.450      SignalP-noTM
TRINITY_DN44798_c3_g3::TRINITY_DN44798_c3_g3_i5::g.42::m.4  0.104   1  0.000   1  0.121   1  0.000   0.000 N  0.450      SignalP-noTM
TRINITY_DN44798_c3_g3::TRINITY_DN44798_c3_g3_i5::g.42::m.4  0.103   1  0.000   1  0.145   1  0.000   0.000 N  0.450      SignalP-noTM
TRINITY_DN44798_c3_g3::TRINITY_DN44798_c3_g3_i5::g.42::m.4  0.104   1  0.000   1  0.121   1  0.000   0.000 N  0.450      SignalP-noTM
TRINITY_DN44798_c3_g3::TRINITY_DN44798_c3_g3_i5::g.42::m.4  0.104   1  0.000   1  0.121   1  0.000   0.000 N  0.450      SignalP-noTM
TRINITY_DN44798_c3_g3::TRINITY_DN44798_c3_g3_i5::g.42::m.4  0.104   1  0.000   1  0.158   1  0.000   0.000 N  0.450      SignalP-noTM
TRINITY_DN44798_c3_g3::TRINITY_DN44798_c3_g3_i5::g.42::m.4  0.103   1  0.000   1  0.145   1  0.000   0.000 N  0.450      SignalP-noTM
TRINITY_DN44798_c3_g3::TRINITY_DN44798_c3_g3_i5::g.42::m.4  0.104   1  0.000   1  0.130   1  0.000   0.000 N  0.450      SignalP-noTM
TRINITY_DN44798_c3_g3::TRINITY_DN44798_c3_g3_i5::g.42::m.4  0.106   1  0.000   1  0.139   1  0.000   0.000 N  0.450      SignalP-noTM
TRINITY_DN44798_c3_g3::TRINITY_DN44798_c3_g3_i5::g.42::m.4  0.104   1  0.000   1  0.140   1  0.000   0.000 N  0.450      SignalP-noTM
TRINITY_DN44798_c3_g3::TRINITY_DN44798_c3_g3_i5::g.42::m.4  0.101   1  0.000   1  0.198   1  0.000   0.000 N  0.450      SignalP-noTM
TRINITY_DN44798_c3_g3::TRINITY_DN44798_c3_g3_i5::g.42::m.4  0.104   1  0.000   1  0.140   1  0.000   0.000 N  0.450      SignalP-noTM
TRINITY_DN44798_c3_g3::TRINITY_DN44798_c3_g3_i5::g.42::m.4  0.105   1  0.000   1  0.120   1  0.000   0.000 N  0.450      SignalP-noTM
TRINITY_DN44798_c3_g3::TRINITY_DN44798_c3_g3_i5::g.42::m.4  0.105   1  0.000   1  0.120   1  0.000   0.000 N  0.450      SignalP-noTM
TRINITY_DN44798_c3_g3::TRINITY_DN44798_c3_g3_i5::g.42::m.4  0.103   1  0.000   1  0.145   1  0.000   0.000 N  0.450      SignalP-noTM
TRINITY_DN44798_c3_g3::TRINITY_DN44798_c3_g3_i5::g.42::m.4  0.104   1  0.000   1  0.158   1  0.000   0.000 N  0.450      SignalP-noTM
TRINITY_DN44798_c3_g3::TRINITY_DN44798_c3_g3_i5::g.42::m.4  0.104   1  0.000   1  0.158   1  0.000   0.000 N  0.450      SignalP-noTM
TRINITY_DN44798_c3_g3::TRINITY_DN44798_c3_g3_i5::g.42::m.4  0.104   1  0.000   1  0.146   1  0.000   0.000 N  0.450      SignalP-noTM
TRINITY_DN44798_c3_g3::TRINITY_DN44798_c3_g3_i5::g.42::m.4!  0.104   1  0.000   1  0.140   1  0.000   0.000 N  0.450      SignalP-noTM
TRINITY_DN44798_c3_g3::TRINITY_DN44798_c3_g3_i5::g.42::m.4"  0.103   1  0.000   1  0.145   1  0.000   0.000 N  0.450      SignalP-noTM
TRINITY_DN44798_c3_g3::TRINITY_DN44798_c3_g3_i5::g.42::m.4#  0.104   1  0.000   1  0.140   1  0.000   0.000 N  0.450      SignalP-noTM
TRINITY_DN44798_c3_g3::TRINITY_DN44798_c3_g3_i5::g.42::m.4$  0.104   1  0.000   1  0.140   1  0.000   0.000 N  0.450      SignalP-noTM
TRINITY_DN44798_c3_g3::TRINITY_DN44798_c3_g3_i5::g.42::m.4%  0.104   1  0.000   1  0.138   1  0.000   0.000 N  0.450      SignalP-noTM
TRINITY_DN44798_c3_g3::TRINITY_DN44798_c3_g3_i5::g.42::m.4&  0.104   1  0.000   1  0.140   1  0.000   0.000 N  0.450      SignalP-noTM
TRINITY_DN44798_c3_g3::TRINITY_DN44798_c3_g3_i5::g.42::m.4'  0.104   1  0.000   1  0.140   1  0.000   0.000 N  0.450      SignalP-noTM
TRINITY_DN44798_c3_g3::TRINITY_DN44798_c3_g3_i5::g.42::m.4(  0.104   1  0.000   1  0.146   1  0.000   0.000 N  0.450      SignalP-noTM
TRINITY_DN44798_c3_g3::TRINITY_DN44798_c3_g3_i5::g.42::m.4)  0.104   1  0.000   1  0.146   1  0.000   0.000 N  0.450      SignalP-noTM
TRINITY_DN44798_c3_g3::TRINITY_DN44798_c3_g3_i5::g.42::m.4*  0.105   1  0.000   1  0.120   1  0.000   0.000 N  0.450      SignalP-noTM
TRINITY_DN44798_c3_g3::TRINITY_DN44798_c3_g3_i5::g.42::m.4+  0.104   1  0.000   1  0.158   1  0.000   0.000 N  0.450      SignalP-noTM
TRINITY_DN44798_c3_g3::TRINITY_DN44798_c3_g3_i5::g.42::m.4,  0.105   1  0.000   1  0.120   1  0.000   0.000 N  0.450      SignalP-noTM
TRINITY_DN44798_c3_g3::TRINITY_DN44798_c3_g3_i5::g.42::m.4-  0.104   1  0.000   1  0.138   1  0.000   0.000 N  0.450      SignalP-noTM
TRINITY_DN44798_c3_g3::TRINITY_DN44798_c3_g3_i5::g.42::m.4.  0.106   1  0.000   1  0.129   1  0.000   0.000 N  0.450      SignalP-noTM
TRINITY_DN44798_c3_g3::TRINITY_DN44798_c3_g3_i5::g.42::m.4/  0.104   1  0.000   1  0.138   1  0.000   0.000 N  0.450      SignalP-noTM
TRINITY_DN44798_c3_g3::TRINITY_DN44798_c3_g3_i5::g.42::m.40  0.104   1  0.000   1  0.130   1  0.000   0.000 N  0.450      SignalP-noTM
TRINITY_DN44798_c3_g3::TRINITY_DN44798_c3_g3_i5::g.42::m.41  0.104   1  0.000   1  0.159   1  0.000   0.000 N  0.450      SignalP-noTM
TRINITY_DN44798_c3_g3::TRINITY_DN44798_c3_g3_i5::g.42::m.42  0.102   1  0.000   1  0.139   1  0.000   0.000 N  0.450      SignalP-noTM
TRINITY_DN44798_c3_g3::TRINITY_DN44798_c3_g3_i5::g.42::m.43  0.102   1  0.000   1  0.142   2  0.000   0.000 N  0.450      SignalP-noTM
TRINITY_DN44798_c3_g3::TRINITY_DN44798_c3_g3_i5::g.42::m.44  0.102   1  0.000   1  0.142   2  0.000   0.000 N  0.450      SignalP-noTM
TRINITY_DN44798_c3_g3::TRINITY_DN44798_c3_g3_i5::g.42::m.45  0.105   4  0.000   1  0.142   2  0.000   0.000 N  0.450      SignalP-noTM
TRINITY_DN44798_c3_g3::TRINITY_DN44798_c3_g3_i5::g.42::m.46  0.105   4  0.000   1  0.142   2  0.000   0.000 N  0.450      SignalP-noTM
TRINITY_DN44798_c3_g3::TRINITY_DN44798_c3_g3_i5::g.42::m.47  0.105   4  0.000   1  0.142   2  0.000   0.000 N  0.450      SignalP-noTM
TRINITY_DN44798_c3_g3::TRINITY_DN44798_c3_g3_i5::g.42::m.48  0.105   4  0.000   1  0.142   2  0.000   0.000 N  0.450      SignalP-noTM
TRINITY_DN44798_c3_g3::TRINITY_DN44798_c3_g3_i5::g.42::m.49  0.105   4  0.000   1  0.142   2  0.000   0.000 N  0.450      SignalP-noTM
TRINITY_DN44798_c3_g3::TRINITY_DN44798_c3_g3_i5::g.42::m.4:  0.105   9  0.000   1  0.142   2  0.000   0.000 N  0.450      SignalP-noTM
TRINITY_DN44798_c3_g3::TRINITY_DN44798_c3_g3_i5::g.42::m.4;  0.105   9  0.000   1  0.142   2  0.000   0.000 N  0.450      SignalP-noTM
TRINITY_DN44798_c3_g3::TRINITY_DN44798_c3_g3_i5::g.42::m.4<  0.105   9  0.112  11  0.142   2  0.114   0.113 N  0.450      SignalP-noTM
TRINITY_DN44798_c3_g3::TRINITY_DN44798_c3_g3_i5::g.42::m.4=  0.105   9  0.112  12  0.142   2  0.112   0.112 N  0.450      SignalP-noTM
TRINITY_DN44798_c3_g3::TRINITY_DN44798_c3_g3_i5::g.42::m.4>  0.105   9  0.114  13  0.142   2  0.111   0.112 N  0.450      SignalP-noTM
TRINITY_DN44798_c3_g3::TRINITY_DN44798_c3_g3_i5::g.42::m.4?  0.105   9  0.114  13  0.142   2  0.111   0.112 N  0.450      SignalP-noTM
TRINITY_DN44798_c3_g3::TRINITY_DN44798_c3_g3_i5::g.42::m.4@  0.105   9  0.114  13  0.142   2  0.111   0.112 N  0.450      SignalP-noTM
TRINITY_DN44798_c3_g3::TRINITY_DN44798_c3_g3_i5::g.42::m.4A  0.105   9  0.114  13  0.142   2  0.111   0.112 N  0.450      SignalP-noTM
TRINITY_DN44798_c3_g3::TRINITY_DN44798_c3_g3_i5::g.42::m.4B  0.106  17  0.114  13  0.142   2  0.111   0.112 N  0.450      SignalP-noTM
TRINITY_DN44798_c3_g3::TRINITY_DN44798_c3_g3_i5::g.42::m.4C  0.106  17  0.114  13  0.142   2  0.111   0.112 N  0.450      SignalP-noTM
TRINITY_DN44798_c3_g3::TRINITY_DN44798_c3_g3_i5::g.42::m.4D  0.106  17  0.114  13  0.142   2  0.111   0.112 N  0.450      SignalP-noTM
TRINITY_DN44798_c3_g3::TRINITY_DN44798_c3_g3_i5::g.42::m.4E  0.106  17  0.114  13  0.142   2  0.111   0.112 N  0.450      SignalP-noTM
TRINITY_DN44798_c3_g3::TRINITY_DN44798_c3_g3_i5::g.42::m.4F  0.107  21  0.114  13  0.142   2  0.111   0.112 N  0.450      SignalP-noTM
TRINITY_DN44798_c3_g3::TRINITY_DN44798_c3_g3_i5::g.43::m.4  0.104   1  0.000   1  0.121   1  0.000   0.000 N  0.450      SignalP-noTM
TRINITY_DN44798_c3_g3::TRINITY_DN44798_c3_g3_i5::g.43::m.4  0.102   1  0.000   1  0.120   1  0.000   0.000 N  0.450      SignalP-noTM
TRINITY_DN44798_c3_g3::TRINITY_DN44798_c3_g3_i5::g.43::m.4  0.104   1  0.000   1  0.159   1  0.000   0.000 N  0.450      SignalP-noTM
TRINITY_DN44798_c3_g3::TRINITY_DN44798_c3_g3_i5::g.43::m.4  0.104   1  0.000   1  0.159   1  0.000   0.000 N  0.450      SignalP-noTM
TRINITY_DN44798_c3_g3::TRINITY_DN44798_c3_g3_i5::g.43::m.4  0.106   1  0.000   1  0.139   1  0.000   0.000 N  0.450      SignalP-noTM
TRINITY_DN44798_c3_g3::TRINITY_DN44798_c3_g3_i5::g.43::m.4  0.104   1  0.000   1  0.159   1  0.000   0.000 N  0.450      SignalP-noTM
TRINITY_DN44798_c3_g3::TRINITY_DN44798_c3_g3_i5::g.43::m.4  0.104   1  0.000   1  0.159   1  0.000   0.000 N  0.450      SignalP-noTM
TRINITY_DN44798_c3_g3::TRINITY_DN44798_c3_g3_i5::g.43::m.4  0.104   1  0.000   1  0.146   1  0.000   0.000 N  0.450      SignalP-noTM
TRINITY_DN44798_c3_g3::TRINITY_DN44798_c3_g3_i5::g.43::m.4  0.104   1  0.000   1  0.140   1  0.000   0.000 N  0.450      SignalP-noTM
                           0.000   1  0.000   1  0.000   1  0.000   0.000 N  0.500      SignalP-TM
TRINITY_DN44798_c3_g3::TRINITY_DN44798_c3_g3_i5::g.43::m.4  0.000   1  0.000   1  0.000   1  0.000   0.000 N  0.450      SignalP-noTM
0.146158                   0.000   1  0.000   1  0.000   1  0.000   0.000 N  0.450      SignalP-noTM
TRINITY_DN44798_c3_g3::TRINITY_DN44798_c3_g3_i5::g.43::m.4  0.103   1  0.000   1  0.166   1  0.000   0.000 N  0.450      SignalP-noTM
TRINITY_DN44798_c3_g3::TRINITY_DN44798_c3_g3_i5::g.43::m.4  0.104   1  0.000   1  0.159   1  0.000   0.000 N  0.450      SignalP-noTM
TRINITY_DN44798_c3_g3::TRINITY_DN44798_c3_g3_i5::g.43::m.4  0.106   1  0.000   1  0.129   1  0.000   0.000 N  0.450      SignalP-noTM
TRINITY_DN44798_c3_g3::TRINITY_DN44798_c3_g3_i5::g.43::m.4  0.104   1  0.000   1  0.140   1  0.000   0.000 N  0.450      SignalP-noTM
TRINITY_DN44798_c3_g3::TRINITY_DN44798_c3_g3_i5::g.43::m.4  0.104   1  0.000   1  0.159   1  0.000   0.000 N  0.450      SignalP-noTM
TRINITY_DN44798_c3_g3::TRINITY_DN44798_c3_g3_i5::g.43::m.4  0.104   1  0.000   1  0.159   1  0.000   0.000 N  0.450      SignalP-noTM
TRINITY_DN44798_c3_g3::TRINITY_DN44798_c3_g3_i5::g.43::m.4  0.104   1  0.000   1  0.158   1  0.000   0.000 N  0.450      SignalP-noTM
TRINITY_DN44798_c3_g3::TRINITY_DN44798_c3_g3_i5::g.43::m.4  0.104   1  0.000   1  0.158   1  0.000   0.000 N  0.450      SignalP-noTM
TRINITY_DN44798_c3_g3::TRINITY_DN44798_c3_g3_i5::g.43::m.4  0.104   1  0.000   1  0.130   1  0.000   0.000 N  0.450      SignalP-noTM
TRINITY_DN44798_c3_g3::TRINITY_DN44798_c3_g3_i5::g.43::m.4  0.106   1  0.000   1  0.139   1  0.000   0.000 N  0.450      SignalP-noTM
TRINITY_DN44798_c3_g3::TRINITY_DN44798_c3_g3_i5::g.43::m.4  0.104   1  0.000   1  0.146   1  0.000   0.000 N  0.450      SignalP-noTM
TRINITY_DN44798_c3_g3::TRINITY_DN44798_c3_g3_i5::g.43::m.4  0.104   1  0.000   1  0.158   1  0.000   0.000 N  0.450      SignalP-noTM
TRINITY_DN44798_c3_g3::TRINITY_DN44798_c3_g3_i5::g.43::m.4  0.104   1  0.000   1  0.130   1  0.000   0.000 N  0.450      SignalP-noTM
TRINITY_DN44798_c3_g3::TRINITY_DN44798_c3_g3_i5::g.43::m.4  0.104   1  0.000   1  0.159   1  0.000   0.000 N  0.450      SignalP-noTM
TRINITY_DN44798_c3_g3::TRINITY_DN44798_c3_g3_i5::g.43::m.4  0.102   1  0.000   1  0.120   1  0.000   0.000 N  0.450      SignalP-noTM
TRINITY_DN44798_c3_g3::TRINITY_DN44798_c3_g3_i5::g.43::m.4  0.104   1  0.000   1  0.161   1  0.000   0.000 N  0.450      SignalP-noTM
TRINITY_DN44798_c3_g3::TRINITY_DN44798_c3_g3_i5::g.43::m.4  0.104   1  0.000   1  0.131   1  0.000   0.000 N  0.450      SignalP-noTM
TRINITY_DN44798_c3_g3::TRINITY_DN44798_c3_g3_i5::g.43::m.4  0.103   1  0.000   1  0.166   1  0.000   0.000 N  0.450      SignalP-noTM
TRINITY_DN44798_c3_g3::TRINITY_DN44798_c3_g3_i5::g.43::m.4  0.106   1  0.000   1  0.139   1  0.000   0.000 N  0.450      SignalP-noTM
TRINITY_DN44798_c3_g3::TRINITY_DN44798_c3_g3_i5::g.43::m.4  0.104   1  0.000   1  0.140   1  0.000   0.000 N  0.450      SignalP-noTM
TRINITY_DN44798_c3_g3::TRINITY_DN44798_c3_g3_i5::g.43::m.4  0.104   1  0.000   1  0.140   1  0.000   0.000 N  0.450      SignalP-noTM
TRINITY_DN44798_c3_g3::TRINITY_DN44798_c3_g3_i5::g.43::m.4!  0.104   1  0.000   1  0.130   1  0.000   0.000 N  0.450      SignalP-noTM
TRINITY_DN44798_c3_g3::TRINITY_DN44798_c3_g3_i5::g.43::m.4"  0.104   1  0.000   1  0.140   1  0.000   0.000 N  0.450      SignalP-noTM
TRINITY_DN44798_c3_g3::TRINITY_DN44798_c3_g3_i5::g.43::m.4#  0.106   1  0.000   1  0.139   1  0.000   0.000 N  0.450      SignalP-noTM
TRINITY_DN44798_c3_g3::TRINITY_DN44798_c3_g3_i5::g.43::m.4$  0.104   1  0.000   1  0.130   1  0.000   0.000 N  0.450      SignalP-noTM
TRINITY_DN44798_c3_g3::TRINITY_DN44798_c3_g3_i5::g.43::m.4%  0.104   1  0.000   1  0.140   1  0.000   0.000 N  0.450      SignalP-noTM
TRINITY_DN44798_c3_g3::TRINITY_DN44798_c3_g3_i5::g.43::m.4&  0.104   1  0.000   1  0.130   1  0.000   0.000 N  0.450      SignalP-noTM
TRINITY_DN44798_c3_g3::TRINITY_DN44798_c3_g3_i5::g.43::m.4'  0.104   1  0.000   1  0.140   1  0.000   0.000 N  0.450      SignalP-noTM
TRINITY_DN44798_c3_g3::TRINITY_DN44798_c3_g3_i5::g.43::m.4(  0.106   1  0.000   1  0.139   1  0.000   0.000 N  0.450      SignalP-noTM
TRINITY_DN44798_c3_g3::TRINITY_DN44798_c3_g3_i5::g.43::m.4)  0.105   1  0.000   1  0.120   1  0.000   0.000 N  0.450      SignalP-noTM
TRINITY_DN44798_c3_g3::TRINITY_DN44798_c3_g3_i5::g.43::m.4*  0.104   1  0.000   1  0.140   1  0.000   0.000 N  0.450      SignalP-noTM
TRINITY_DN44798_c3_g3::TRINITY_DN44798_c3_g3_i5::g.43::m.4+  0.106   1  0.000   1  0.139   1  0.000   0.000 N  0.450      SignalP-noTM
TRINITY_DN44798_c3_g3::TRINITY_DN44798_c3_g3_i5::g.43::m.4,  0.104   1  0.000   1  0.130   1  0.000   0.000 N  0.450      SignalP-noTM
TRINITY_DN44798_c3_g3::TRINITY_DN44798_c3_g3_i5::g.43::m.4-  0.104   1  0.000   1  0.140   1  0.000   0.000 N  0.450      SignalP-noTM
TRINITY_DN44798_c3_g3::TRINITY_DN44798_c3_g3_i5::g.43::m.4.  0.104   1  0.000   1  0.159   1  0.000   0.000 N  0.450      SignalP-noTM
TRINITY_DN44798_c3_g3::TRINITY_DN44798_c3_g3_i5::g.43::m.4/  0.104   1  0.000   1  0.140   1  0.000   0.000 N  0.450      SignalP-noTM
TRINITY_DN44798_c3_g3::TRINITY_DN44798_c3_g3_i5::g.43::m.40  0.103   1  0.000   1  0.166   1  0.000   0.000 N  0.450      SignalP-noTM
TRINITY_DN44798_c3_g3::TRINITY_DN44798_c3_g3_i5::g.43::m.41  0.104   1  0.000   1  0.130   1  0.000   0.000 N  0.450      SignalP-noTM
TRINITY_DN44798_c3_g3::TRINITY_DN44798_c3_g3_i5::g.43::m.42  0.105   1  0.000   1  0.120   1  0.000   0.000 N  0.450      SignalP-noTM
TRINITY_DN44798_c3_g3::TRINITY_DN44798_c3_g3_i5::g.43::m.43  0.103   1  0.000   1  0.124   1  0.000   0.000 N  0.450      SignalP-noTM
TRINITY_DN44798_c3_g3::TRINITY_DN44798_c3_g3_i5::g.43::m.44  0.103   1  0.000   1  0.124   1  0.000   0.000 N  0.450      SignalP-noTM
TRINITY_DN44798_c3_g3::TRINITY_DN44798_c3_g3_i5::g.43::m.45  0.103   3  0.000   1  0.124   1  0.000   0.000 N  0.450      SignalP-noTM
TRINITY_DN44798_c3_g3::TRINITY_DN44798_c3_g3_i5::g.43::m.46  0.106   4  0.000   1  0.124   1  0.000   0.000 N  0.450      SignalP-noTM
TRINITY_DN44798_c3_g3::TRINITY_DN44798_c3_g3_i5::g.43::m.47  0.106   4  0.000   1  0.124   1  0.000   0.000 N  0.450      SignalP-noTM
TRINITY_DN44798_c3_g3::TRINITY_DN44798_c3_g3_i5::g.43::m.48  0.106   4  0.000   1  0.124   1  0.000   0.000 N  0.450      SignalP-noTM
TRINITY_DN44798_c3_g3::TRINITY_DN44798_c3_g3_i5::g.43::m.49  0.106   4  0.000   1  0.124   1  0.000   0.000 N  0.450      SignalP-noTM
TRINITY_DN44798_c3_g3::TRINITY_DN44798_c3_g3_i5::g.43::m.4:  0.106   4  0.000   1  0.124   1  0.000   0.000 N  0.450      SignalP-noTM
TRINITY_DN44798_c3_g3::TRINITY_DN44798_c3_g3_i5::g.43::m.4;  0.106   4  0.000   1  0.124   1  0.000   0.000 N  0.450      SignalP-noTM
TRINITY_DN44798_c3_g3::TRINITY_DN44798_c3_g3_i5::g.43::m.4<  0.106   4  0.000   1  0.124   1  0.000   0.000 N  0.450      SignalP-noTM
TRINITY_DN44798_c3_g3::TRINITY_DN44798_c3_g3_i5::g.43::m.4=  0.106   4  0.105  11  0.124   1  0.104   0.104 N  0.450      SignalP-noTM
TRINITY_DN44798_c3_g3::TRINITY_DN44798_c3_g3_i5::g.43::m.4>  0.106   4  0.107  12  0.124   1  0.103   0.105 N  0.450      SignalP-noTM
TRINITY_DN44798_c3_g3::TRINITY_DN44798_c3_g3_i5::g.43::m.4?  0.106   4  0.107  12  0.124   1  0.103   0.105 N  0.450      SignalP-noTM
TRINITY_DN44798_c3_g3::TRINITY_DN44798_c3_g3_i5::g.43::m.4@  0.106   4  0.107  12  0.124   1  0.103   0.105 N  0.450      SignalP-noTM
TRINITY_DN44798_c3_g3::TRINITY_DN44798_c3_g3_i5::g.43::m.4A  0.106   4  0.107  12  0.124   1  0.103   0.105 N  0.450      SignalP-noTM
TRINITY_DN44798_c3_g3::TRINITY_DN44798_c3_g3_i5::g.43::m.4B  0.106   4  0.107  12  0.124   1  0.103   0.105 N  0.450      SignalP-noTM
TRINITY_DN44798_c3_g3::TRINITY_DN44798_c3_g3_i5::g.43::m.4C  0.106   4  0.107  12  0.124   1  0.103   0.105 N  0.450      SignalP-noTM
TRINITY_DN44798_c3_g3::TRINITY_DN44798_c3_g3_i5::g.43::m.4D  0.106   4  0.107  12  0.124   1  0.103   0.105 N  0.450      SignalP-noTM
TRINITY_DN44798_c3_g3::TRINITY_DN44798_c3_g3_i5::g.43::m.4E  0.106   4  0.107  12  0.124   1  0.103   0.105 N  0.450      SignalP-noTM
TRINITY_DN44798_c3_g3::TRINITY_DN44798_c3_g3_i5::g.43::m.4F  0.106   4  0.107  12  0.124   1  0.103   0.105 N  0.450      SignalP-noTM
TRINITY_DN44798_c3_g3::TRINITY_DN44798_c3_g3_i7::g.45::m.4  0.105   1  0.000   1  0.140   1  0.000   0.000 N  0.450      SignalP-noTM
TRINITY_DN44798_c3_g3::TRINITY_DN44798_c3_g3_i7::g.45::m.4  0.102   1  0.000   1  0.120   1  0.000   0.000 N  0.450      SignalP-noTM
TRINITY_DN44798_c3_g3::TRINITY_DN44798_c3_g3_i7::g.45::m.4  0.106   1  0.000   1  0.129   1  0.000   0.000 N  0.450      SignalP-noTM
TRINITY_DN44798_c3_g3::TRINITY_DN44798_c3_g3_i7::g.45::m.4  0.104   1  0.000   1  0.140   1  0.000   0.000 N  0.450      SignalP-noTM
TRINITY_DN44798_c3_g3::TRINITY_DN44798_c3_g3_i7::g.45::m.4  0.104   1  0.000   1  0.131   1  0.000   0.000 N  0.450      SignalP-noTM
TRINITY_DN44798_c3_g3::TRINITY_DN44798_c3_g3_i7::g.45::m.4  0.104   1  0.000   1  0.131   1  0.000   0.000 N  0.450      SignalP-noTM
TRINITY_DN44798_c3_g3::TRINITY_DN44798_c3_g3_i7::g.45::m.4  0.104   1  0.000   1  0.140   1  0.000   0.000 N  0.450      SignalP-noTM
TRINITY_DN44798_c3_g3::TRINITY_DN44798_c3_g3_i7::g.45::m.4  0.104   1  0.000   1  0.131   1  0.000   0.000 N  0.450      SignalP-noTM
TRINITY_DN44798_c3_g3::TRINITY_DN44798_c3_g3_i7::g.45::m.4  0.103   1  0.000   1  0.110   1  0.000   0.000 N  0.450      SignalP-noTM
                           0.000   1  0.000   1  0.000   1  0.000   0.000 N  0.500      SignalP-TM
TRINITY_DN44798_c3_g3::TRINITY_DN44798_c3_g3_i7::g.45::m.4  0.000   1  0.000   1  0.000   1  0.000   0.000 N  0.450      SignalP-noTM
0.157699                   0.000   1  0.000   1  0.000   1  0.000   0.000 N  0.450      SignalP-noTM
TRINITY_DN44798_c3_g3::TRINITY_DN44798_c3_g3_i7::g.45::m.4  0.103   1  0.000   1  0.166   1  0.000   0.000 N  0.450      SignalP-noTM
TRINITY_DN44798_c3_g3::TRINITY_DN44798_c3_g3_i7::g.45::m.4  0.104   1  0.000   1  0.140   1  0.000   0.000 N  0.450      SignalP-noTM
TRINITY_DN44798_c3_g3::TRINITY_DN44798_c3_g3_i7::g.45::m.4  0.102   1  0.000   1  0.120   1  0.000   0.000 N  0.450      SignalP-noTM
TRINITY_DN44798_c3_g3::TRINITY_DN44798_c3_g3_i7::g.45::m.4  0.104   1  0.000   1  0.140   1  0.000   0.000 N  0.450      SignalP-noTM
TRINITY_DN44798_c3_g3::TRINITY_DN44798_c3_g3_i7::g.45::m.4  0.104   1  0.000   1  0.121   1  0.000   0.000 N  0.450      SignalP-noTM
TRINITY_DN44798_c3_g3::TRINITY_DN44798_c3_g3_i7::g.45::m.4  0.103   1  0.000   1  0.145   1  0.000   0.000 N  0.450      SignalP-noTM
TRINITY_DN44798_c3_g3::TRINITY_DN44798_c3_g3_i7::g.45::m.4  0.104   1  0.000   1  0.121   1  0.000   0.000 N  0.450      SignalP-noTM
TRINITY_DN44798_c3_g3::TRINITY_DN44798_c3_g3_i7::g.45::m.4  0.104   1  0.000   1  0.121   1  0.000   0.000 N  0.450      SignalP-noTM
TRINITY_DN44798_c3_g3::TRINITY_DN44798_c3_g3_i7::g.45::m.4  0.104   1  0.000   1  0.158   1  0.000   0.000 N  0.450      SignalP-noTM
TRINITY_DN44798_c3_g3::TRINITY_DN44798_c3_g3_i7::g.45::m.4  0.103   1  0.000   1  0.145   1  0.000   0.000 N  0.450      SignalP-noTM
TRINITY_DN44798_c3_g3::TRINITY_DN44798_c3_g3_i7::g.45::m.4  0.104   1  0.000   1  0.130   1  0.000   0.000 N  0.450      SignalP-noTM
TRINITY_DN44798_c3_g3::TRINITY_DN44798_c3_g3_i7::g.45::m.4  0.106   1  0.000   1  0.139   1  0.000   0.000 N  0.450      SignalP-noTM
TRINITY_DN44798_c3_g3::TRINITY_DN44798_c3_g3_i7::g.45::m.4  0.104   1  0.000   1  0.140   1  0.000   0.000 N  0.450      SignalP-noTM
TRINITY_DN44798_c3_g3::TRINITY_DN44798_c3_g3_i7::g.45::m.4  0.101   1  0.000   1  0.198   1  0.000   0.000 N  0.450      SignalP-noTM
TRINITY_DN44798_c3_g3::TRINITY_DN44798_c3_g3_i7::g.45::m.4  0.104   1  0.000   1  0.140   1  0.000   0.000 N  0.450      SignalP-noTM
TRINITY_DN44798_c3_g3::TRINITY_DN44798_c3_g3_i7::g.45::m.4  0.105   1  0.000   1  0.120   1  0.000   0.000 N  0.450      SignalP-noTM
TRINITY_DN44798_c3_g3::TRINITY_DN44798_c3_g3_i7::g.45::m.4  0.105   1  0.000   1  0.120   1  0.000   0.000 N  0.450      SignalP-noTM
TRINITY_DN44798_c3_g3::TRINITY_DN44798_c3_g3_i7::g.45::m.4  0.103   1  0.000   1  0.145   1  0.000   0.000 N  0.450      SignalP-noTM
TRINITY_DN44798_c3_g3::TRINITY_DN44798_c3_g3_i7::g.45::m.4  0.104   1  0.000   1  0.158   1  0.000   0.000 N  0.450      SignalP-noTM
TRINITY_DN44798_c3_g3::TRINITY_DN44798_c3_g3_i7::g.45::m.4  0.104   1  0.000   1  0.158   1  0.000   0.000 N  0.450      SignalP-noTM
TRINITY_DN44798_c3_g3::TRINITY_DN44798_c3_g3_i7::g.45::m.4  0.104   1  0.000   1  0.146   1  0.000   0.000 N  0.450      SignalP-noTM
TRINITY_DN44798_c3_g3::TRINITY_DN44798_c3_g3_i7::g.45::m.4!  0.104   1  0.000   1  0.140   1  0.000   0.000 N  0.450      SignalP-noTM
TRINITY_DN44798_c3_g3::TRINITY_DN44798_c3_g3_i7::g.45::m.4"  0.103   1  0.000   1  0.145   1  0.000   0.000 N  0.450      SignalP-noTM
TRINITY_DN44798_c3_g3::TRINITY_DN44798_c3_g3_i7::g.45::m.4#  0.104   1  0.000   1  0.140   1  0.000   0.000 N  0.450      SignalP-noTM
TRINITY_DN44798_c3_g3::TRINITY_DN44798_c3_g3_i7::g.45::m.4$  0.104   1  0.000   1  0.140   1  0.000   0.000 N  0.450      SignalP-noTM
TRINITY_DN44798_c3_g3::TRINITY_DN44798_c3_g3_i7::g.45::m.4%  0.104   1  0.000   1  0.138   1  0.000   0.000 N  0.450      SignalP-noTM
TRINITY_DN44798_c3_g3::TRINITY_DN44798_c3_g3_i7::g.45::m.4&  0.104   1  0.000   1  0.140   1  0.000   0.000 N  0.450      SignalP-noTM
TRINITY_DN44798_c3_g3::TRINITY_DN44798_c3_g3_i7::g.45::m.4'  0.104   1  0.000   1  0.140   1  0.000   0.000 N  0.450      SignalP-noTM
TRINITY_DN44798_c3_g3::TRINITY_DN44798_c3_g3_i7::g.45::m.4(  0.104   1  0.000   1  0.146   1  0.000   0.000 N  0.450      SignalP-noTM
TRINITY_DN44798_c3_g3::TRINITY_DN44798_c3_g3_i7::g.45::m.4)  0.104   1  0.000   1  0.146   1  0.000   0.000 N  0.450      SignalP-noTM
TRINITY_DN44798_c3_g3::TRINITY_DN44798_c3_g3_i7::g.45::m.4*  0.105   1  0.000   1  0.120   1  0.000   0.000 N  0.450      SignalP-noTM
TRINITY_DN44798_c3_g3::TRINITY_DN44798_c3_g3_i7::g.45::m.4+  0.104   1  0.000   1  0.158   1  0.000   0.000 N  0.450      SignalP-noTM
TRINITY_DN44798_c3_g3::TRINITY_DN44798_c3_g3_i7::g.45::m.4,  0.105   1  0.000   1  0.120   1  0.000   0.000 N  0.450      SignalP-noTM
TRINITY_DN44798_c3_g3::TRINITY_DN44798_c3_g3_i7::g.45::m.4-  0.104   1  0.000   1  0.138   1  0.000   0.000 N  0.450      SignalP-noTM
TRINITY_DN44798_c3_g3::TRINITY_DN44798_c3_g3_i7::g.45::m.4.  0.106   1  0.000   1  0.129   1  0.000   0.000 N  0.450      SignalP-noTM
TRINITY_DN44798_c3_g3::TRINITY_DN44798_c3_g3_i7::g.45::m.4/  0.104   1  0.000   1  0.138   1  0.000   0.000 N  0.450      SignalP-noTM
TRINITY_DN44798_c3_g3::TRINITY_DN44798_c3_g3_i7::g.45::m.40  0.104   1  0.000   1  0.130   1  0.000   0.000 N  0.450      SignalP-noTM
TRINITY_DN44798_c3_g3::TRINITY_DN44798_c3_g3_i7::g.45::m.41  0.104   1  0.000   1  0.159   1  0.000   0.000 N  0.450      SignalP-noTM
TRINITY_DN44798_c3_g3::TRINITY_DN44798_c3_g3_i7::g.45::m.42  0.104   1  0.000   1  0.138   1  0.000   0.000 N  0.450      SignalP-noTM
TRINITY_DN44798_c3_g3::TRINITY_DN44798_c3_g3_i7::g.45::m.43  0.103   1  0.000   1  0.145   1  0.000   0.000 N  0.450      SignalP-noTM
TRINITY_DN44798_c3_g3::TRINITY_DN44798_c3_g3_i7::g.45::m.44  0.103   1  0.000   1  0.110   1  0.000   0.000 N  0.450      SignalP-noTM
TRINITY_DN44798_c3_g3::TRINITY_DN44798_c3_g3_i7::g.45::m.45  0.101   1  0.000   1  0.139   1  0.000   0.000 N  0.450      SignalP-noTM
TRINITY_DN44798_c3_g3::TRINITY_DN44798_c3_g3_i7::g.45::m.46  0.101   1  0.000   1  0.139   1  0.000   0.000 N  0.450      SignalP-noTM
TRINITY_DN44798_c3_g3::TRINITY_DN44798_c3_g3_i7::g.45::m.47  0.103   3  0.000   1  0.139   1  0.000   0.000 N  0.450      SignalP-noTM
TRINITY_DN44798_c3_g3::TRINITY_DN44798_c3_g3_i7::g.45::m.48  0.103   4  0.000   1  0.139   1  0.000   0.000 N  0.450      SignalP-noTM
TRINITY_DN44798_c3_g3::TRINITY_DN44798_c3_g3_i7::g.45::m.49  0.103   4  0.000   1  0.139   1  0.000   0.000 N  0.450      SignalP-noTM
TRINITY_DN44798_c3_g3::TRINITY_DN44798_c3_g3_i7::g.45::m.4:  0.104   6  0.000   1  0.139   1  0.000   0.000 N  0.450      SignalP-noTM
TRINITY_DN44798_c3_g3::TRINITY_DN44798_c3_g3_i7::g.45::m.4;  0.104   6  0.000   1  0.139   1  0.000   0.000 N  0.450      SignalP-noTM
TRINITY_DN44798_c3_g3::TRINITY_DN44798_c3_g3_i7::g.45::m.4<  0.104   6  0.000   1  0.139   1  0.000   0.000 N  0.450      SignalP-noTM
TRINITY_DN44798_c3_g3::TRINITY_DN44798_c3_g3_i7::g.45::m.4=  0.104   6  0.000   1  0.139   1  0.000   0.000 N  0.450      SignalP-noTM
TRINITY_DN44798_c3_g3::TRINITY_DN44798_c3_g3_i7::g.45::m.4>  0.104  10  0.000   1  0.139   1  0.000   0.000 N  0.450      SignalP-noTM
TRINITY_DN44798_c3_g3::TRINITY_DN44798_c3_g3_i7::g.45::m.4?  0.104  10  0.115  11  0.139   1  0.113   0.114 N  0.450      SignalP-noTM
TRINITY_DN44798_c3_g3::TRINITY_DN44798_c3_g3_i7::g.45::m.4@  0.104  10  0.115  11  0.139   1  0.113   0.114 N  0.450      SignalP-noTM
TRINITY_DN44798_c3_g3::TRINITY_DN44798_c3_g3_i7::g.45::m.4A  0.104  10  0.115  11  0.139   1  0.113   0.114 N  0.450      SignalP-noTM
TRINITY_DN44798_c3_g3::TRINITY_DN44798_c3_g3_i7::g.45::m.4B  0.105  14  0.115  11  0.139   1  0.113   0.114 N  0.450      SignalP-noTM
TRINITY_DN44798_c3_g3::TRINITY_DN44798_c3_g3_i7::g.45::m.4C  0.105  14  0.115  11  0.139   1  0.113   0.114 N  0.450      SignalP-noTM
TRINITY_DN44798_c3_g3::TRINITY_DN44798_c3_g3_i7::g.45::m.4D  0.105  14  0.115  11  0.139   1  0.113   0.114 N  0.450      SignalP-noTM
TRINITY_DN44798_c3_g3::TRINITY_DN44798_c3_g3_i7::g.45::m.4E  0.105  14  0.115  11  0.139   1  0.113   0.114 N  0.450      SignalP-noTM
TRINITY_DN44798_c3_g3::TRINITY_DN44798_c3_g3_i7::g.45::m.4F  0.106  18  0.115  11  0.139   1  0.113   0.114 N  0.450      SignalP-noTM
TRINITY_DN44798_c3_g3::TRINITY_DN44798_c3_g3_i7::g.46::m.4  0.105   1  0.000   1  0.140   1  0.000   0.000 N  0.450      SignalP-noTM
TRINITY_DN44798_c3_g3::TRINITY_DN44798_c3_g3_i7::g.46::m.4  0.104   1  0.000   1  0.138   1  0.000   0.000 N  0.450      SignalP-noTM
TRINITY_DN44798_c3_g3::TRINITY_DN44798_c3_g3_i7::g.46::m.4  0.104   1  0.000   1  0.140   1  0.000   0.000 N  0.450      SignalP-noTM
TRINITY_DN44798_c3_g3::TRINITY_DN44798_c3_g3_i7::g.46::m.4  0.104   1  0.000   1  0.138   1  0.000   0.000 N  0.450      SignalP-noTM
TRINITY_DN44798_c3_g3::TRINITY_DN44798_c3_g3_i7::g.46::m.4  0.104   1  0.000   1  0.130   1  0.000   0.000 N  0.450      SignalP-noTM
TRINITY_DN44798_c3_g3::TRINITY_DN44798_c3_g3_i7::g.46::m.4  0.102   1  0.000   1  0.120   1  0.000   0.000 N  0.450      SignalP-noTM
TRINITY_DN44798_c3_g3::TRINITY_DN44798_c3_g3_i7::g.46::m.4  0.103   1  0.000   1  0.166   1  0.000   0.000 N  0.450      SignalP-noTM
TRINITY_DN44798_c3_g3::TRINITY_DN44798_c3_g3_i7::g.46::m.4  0.104   1  0.000   1  0.138   1  0.000   0.000 N  0.450      SignalP-noTM
TRINITY_DN44798_c3_g3::TRINITY_DN44798_c3_g3_i7::g.46::m.4  0.104   1  0.000   1  0.130   1  0.000   0.000 N  0.450      SignalP-noTM
                           0.000   1  0.000   1  0.000   1  0.000   0.000 N  0.500      SignalP-TM
TRINITY_DN44798_c3_g3::TRINITY_DN44798_c3_g3_i7::g.46::m.4  0.000   1  0.000   1  0.000   1  0.000   0.000 N  0.450      SignalP-noTM
0.145028                   0.000   1  0.000   1  0.000   1  0.000   0.000 N  0.450      SignalP-noTM
TRINITY_DN44798_c3_g3::TRINITY_DN44798_c3_g3_i7::g.46::m.4  0.104   1  0.000   1  0.146   1  0.000   0.000 N  0.450      SignalP-noTM
TRINITY_DN44798_c3_g3::TRINITY_DN44798_c3_g3_i7::g.46::m.4  0.103   1  0.000   1  0.166   1  0.000   0.000 N  0.450      SignalP-noTM
TRINITY_DN44798_c3_g3::TRINITY_DN44798_c3_g3_i7::g.46::m.4  0.105   1  0.000   1  0.120   1  0.000   0.000 N  0.450      SignalP-noTM
TRINITY_DN44798_c3_g3::TRINITY_DN44798_c3_g3_i7::g.46::m.4  0.104   1  0.000   1  0.140   1  0.000   0.000 N  0.450      SignalP-noTM
TRINITY_DN44798_c3_g3::TRINITY_DN44798_c3_g3_i7::g.46::m.4  0.103   1  0.000   1  0.166   1  0.000   0.000 N  0.450      SignalP-noTM
TRINITY_DN44798_c3_g3::TRINITY_DN44798_c3_g3_i7::g.46::m.4  0.104   1  0.000   1  0.140   1  0.000   0.000 N  0.450      SignalP-noTM
TRINITY_DN44798_c3_g3::TRINITY_DN44798_c3_g3_i7::g.46::m.4  0.105   1  0.000   1  0.120   1  0.000   0.000 N  0.450      SignalP-noTM
TRINITY_DN44798_c3_g3::TRINITY_DN44798_c3_g3_i7::g.46::m.4  0.103   1  0.000   1  0.198   1  0.000   0.000 N  0.450      SignalP-noTM
TRINITY_DN44798_c3_g3::TRINITY_DN44798_c3_g3_i7::g.46::m.4  0.105   1  0.000   1  0.120   1  0.000   0.000 N  0.450      SignalP-noTM
TRINITY_DN44798_c3_g3::TRINITY_DN44798_c3_g3_i7::g.46::m.4  0.104   1  0.000   1  0.158   1  0.000   0.000 N  0.450      SignalP-noTM
TRINITY_DN44798_c3_g3::TRINITY_DN44798_c3_g3_i7::g.46::m.4  0.104   1  0.000   1  0.158   1  0.000   0.000 N  0.450      SignalP-noTM
TRINITY_DN44798_c3_g3::TRINITY_DN44798_c3_g3_i7::g.46::m.4  0.104   1  0.000   1  0.146   1  0.000   0.000 N  0.450      SignalP-noTM
TRINITY_DN44798_c3_g3::TRINITY_DN44798_c3_g3_i7::g.46::m.4  0.102   1  0.000   1  0.120   1  0.000   0.000 N  0.450      SignalP-noTM
TRINITY_DN44798_c3_g3::TRINITY_DN44798_c3_g3_i7::g.46::m.4  0.104   1  0.000   1  0.138   1  0.000   0.000 N  0.450      SignalP-noTM
TRINITY_DN44798_c3_g3::TRINITY_DN44798_c3_g3_i7::g.46::m.4  0.104   1  0.000   1  0.140   1  0.000   0.000 N  0.450      SignalP-noTM
TRINITY_DN44798_c3_g3::TRINITY_DN44798_c3_g3_i7::g.46::m.4  0.104   1  0.000   1  0.140   1  0.000   0.000 N  0.450      SignalP-noTM
TRINITY_DN44798_c3_g3::TRINITY_DN44798_c3_g3_i7::g.46::m.4  0.102   1  0.000   1  0.120   1  0.000   0.000 N  0.450      SignalP-noTM
TRINITY_DN44798_c3_g3::TRINITY_DN44798_c3_g3_i7::g.46::m.4  0.104   1  0.000   1  0.140   1  0.000   0.000 N  0.450      SignalP-noTM
TRINITY_DN44798_c3_g3::TRINITY_DN44798_c3_g3_i7::g.46::m.4  0.104   1  0.000   1  0.140   1  0.000   0.000 N  0.450      SignalP-noTM
TRINITY_DN44798_c3_g3::TRINITY_DN44798_c3_g3_i7::g.46::m.4  0.104   1  0.000   1  0.140   1  0.000   0.000 N  0.450      SignalP-noTM
TRINITY_DN44798_c3_g3::TRINITY_DN44798_c3_g3_i7::g.46::m.4  0.104   1  0.000   1  0.130   1  0.000   0.000 N  0.450      SignalP-noTM
TRINITY_DN44798_c3_g3::TRINITY_DN44798_c3_g3_i7::g.46::m.4!  0.103   1  0.000   1  0.110   1  0.000   0.000 N  0.450      SignalP-noTM
TRINITY_DN44798_c3_g3::TRINITY_DN44798_c3_g3_i7::g.46::m.4"  0.104   1  0.000   1  0.158   1  0.000   0.000 N  0.450      SignalP-noTM
TRINITY_DN44798_c3_g3::TRINITY_DN44798_c3_g3_i7::g.46::m.4#  0.105   1  0.000   1  0.120   1  0.000   0.000 N  0.450      SignalP-noTM
TRINITY_DN44798_c3_g3::TRINITY_DN44798_c3_g3_i7::g.46::m.4$  0.104   1  0.000   1  0.138   1  0.000   0.000 N  0.450      SignalP-noTM
TRINITY_DN44798_c3_g3::TRINITY_DN44798_c3_g3_i7::g.46::m.4%  0.106   1  0.000   1  0.129   1  0.000   0.000 N  0.450      SignalP-noTM
TRINITY_DN44798_c3_g3::TRINITY_DN44798_c3_g3_i7::g.46::m.4&  0.102   1  0.000   1  0.120   1  0.000   0.000 N  0.450      SignalP-noTM
TRINITY_DN44798_c3_g3::TRINITY_DN44798_c3_g3_i7::g.46::m.4'  0.104   1  0.000   1  0.146   1  0.000   0.000 N  0.450      SignalP-noTM
TRINITY_DN44798_c3_g3::TRINITY_DN44798_c3_g3_i7::g.46::m.4(  0.103   1  0.000   1  0.110   1  0.000   0.000 N  0.450      SignalP-noTM
TRINITY_DN44798_c3_g3::TRINITY_DN44798_c3_g3_i7::g.46::m.4)  0.104   1  0.000   1  0.138   1  0.000   0.000 N  0.450      SignalP-noTM
TRINITY_DN44798_c3_g3::TRINITY_DN44798_c3_g3_i7::g.46::m.4*  0.104   1  0.000   1  0.121   1  0.000   0.000 N  0.450      SignalP-noTM
TRINITY_DN44798_c3_g3::TRINITY_DN44798_c3_g3_i7::g.46::m.4+  0.104   1  0.000   1  0.121   1  0.000   0.000 N  0.450      SignalP-noTM
TRINITY_DN44798_c3_g3::TRINITY_DN44798_c3_g3_i7::g.46::m.4,  0.104   1  0.000   1  0.158   1  0.000   0.000 N  0.450      SignalP-noTM
TRINITY_DN44798_c3_g3::TRINITY_DN44798_c3_g3_i7::g.46::m.4-  0.104   1  0.000   1  0.131   1  0.000   0.000 N  0.450      SignalP-noTM
TRINITY_DN44798_c3_g3::TRINITY_DN44798_c3_g3_i7::g.46::m.4.  0.103   1  0.000   1  0.166   1  0.000   0.000 N  0.450      SignalP-noTM
TRINITY_DN44798_c3_g3::TRINITY_DN44798_c3_g3_i7::g.46::m.4/  0.106   1  0.000   1  0.139   1  0.000   0.000 N  0.450      SignalP-noTM
TRINITY_DN44798_c3_g3::TRINITY_DN44798_c3_g3_i7::g.46::m.40  0.104   1  0.000   1  0.140   1  0.000   0.000 N  0.450      SignalP-noTM
TRINITY_DN44798_c3_g3::TRINITY_DN44798_c3_g3_i7::g.46::m.41  0.106   1  0.000   1  0.129   1  0.000   0.000 N  0.450      SignalP-noTM
TRINITY_DN44798_c3_g3::TRINITY_DN44798_c3_g3_i7::g.46::m.42  0.104   1  0.000   1  0.140   1  0.000   0.000 N  0.450      SignalP-noTM
TRINITY_DN44798_c3_g3::TRINITY_DN44798_c3_g3_i7::g.46::m.43  0.105   1  0.000   1  0.120   1  0.000   0.000 N  0.450      SignalP-noTM
TRINITY_DN44798_c3_g3::TRINITY_DN44798_c3_g3_i7::g.46::m.44  0.105   1  0.000   1  0.120   1  0.000   0.000 N  0.450      SignalP-noTM
TRINITY_DN44798_c3_g3::TRINITY_DN44798_c3_g3_i7::g.46::m.45  0.103   1  0.000   1  0.166   1  0.000   0.000 N  0.450      SignalP-noTM
TRINITY_DN44798_c3_g3::TRINITY_DN44798_c3_g3_i7::g.46::m.46  0.103   1  0.000   1  0.098   1  0.000   0.000 N  0.450      SignalP-noTM
TRINITY_DN44798_c3_g3::TRINITY_DN44798_c3_g3_i7::g.46::m.47  0.103   1  0.000   1  0.100   2  0.000   0.000 N  0.450      SignalP-noTM
TRINITY_DN44798_c3_g3::TRINITY_DN44798_c3_g3_i7::g.46::m.48  0.103   1  0.000   1  0.102   3  0.000   0.000 N  0.450      SignalP-noTM
TRINITY_DN44798_c3_g3::TRINITY_DN44798_c3_g3_i7::g.46::m.49  0.103   1  0.000   1  0.102   3  0.000   0.000 N  0.450      SignalP-noTM
TRINITY_DN44798_c3_g3::TRINITY_DN44798_c3_g3_i7::g.46::m.4:  0.103   1  0.000   1  0.102   3  0.000   0.000 N  0.450      SignalP-noTM
TRINITY_DN44798_c3_g3::TRINITY_DN44798_c3_g3_i7::g.46::m.4;  0.103   1  0.000   1  0.102   3  0.000   0.000 N  0.450      SignalP-noTM
TRINITY_DN44798_c3_g3::TRINITY_DN44798_c3_g3_i7::g.46::m.4<  0.103   1  0.000   1  0.102   3  0.000   0.000 N  0.450      SignalP-noTM
TRINITY_DN44798_c3_g3::TRINITY_DN44798_c3_g3_i7::g.46::m.4=  0.107   8  0.000   1  0.102   3  0.000   0.000 N  0.450      SignalP-noTM
TRINITY_DN44798_c3_g3::TRINITY_DN44798_c3_g3_i7::g.46::m.4>  0.107   8  0.000   1  0.102   3  0.000   0.000 N  0.450      SignalP-noTM
TRINITY_DN44798_c3_g3::TRINITY_DN44798_c3_g3_i7::g.46::m.4?  0.107   8  0.000   1  0.102   3  0.000   0.000 N  0.450      SignalP-noTM
TRINITY_DN44798_c3_g3::TRINITY_DN44798_c3_g3_i7::g.46::m.4@  0.107   8  0.101  11  0.102   3  0.096   0.098 N  0.450      SignalP-noTM
TRINITY_DN44798_c3_g3::TRINITY_DN44798_c3_g3_i7::g.46::m.4A  0.107   8  0.101  11  0.102   3  0.096   0.098 N  0.450      SignalP-noTM
TRINITY_DN44798_c3_g3::TRINITY_DN44798_c3_g3_i7::g.46::m.4B  0.107   8  0.101  11  0.102   3  0.096   0.098 N  0.450      SignalP-noTM
TRINITY_DN44798_c3_g3::TRINITY_DN44798_c3_g3_i7::g.46::m.4C  0.108  14  0.102  14  0.102   3  0.094   0.097 N  0.450      SignalP-noTM
TRINITY_DN44798_c3_g3::TRINITY_DN44798_c3_g3_i7::g.46::m.4D  0.108  14  0.102  14  0.102   3  0.094   0.097 N  0.450      SignalP-noTM
TRINITY_DN44798_c3_g3::TRINITY_DN44798_c3_g3_i7::g.46::m.4E  0.108  14  0.102  14  0.102   3  0.094   0.097 N  0.450      SignalP-noTM
TRINITY_DN44798_c3_g3::TRINITY_DN44798_c3_g3_i7::g.46::m.4F  0.108  14  0.102  14  0.102   3  0.094   0.097 N  0.450      SignalP-noTM
TRINITY_DN44798_c3_g3::TRINITY_DN44798_c3_g3_i10::g.50::m.  0.104   1  0.000   1  0.121   1  0.000   0.000 N  0.450      SignalP-noTM
TRINITY_DN44798_c3_g3::TRINITY_DN44798_c3_g3_i10::g.50::m.  0.102   1  0.000   1  0.120   1  0.000   0.000 N  0.450      SignalP-noTM
TRINITY_DN44798_c3_g3::TRINITY_DN44798_c3_g3_i10::g.50::m.  0.104   1  0.000   1  0.159   1  0.000   0.000 N  0.450      SignalP-noTM
TRINITY_DN44798_c3_g3::TRINITY_DN44798_c3_g3_i10::g.50::m.  0.104   1  0.000   1  0.159   1  0.000   0.000 N  0.450      SignalP-noTM
TRINITY_DN44798_c3_g3::TRINITY_DN44798_c3_g3_i10::g.50::m.  0.106   1  0.000   1  0.139   1  0.000   0.000 N  0.450      SignalP-noTM
TRINITY_DN44798_c3_g3::TRINITY_DN44798_c3_g3_i10::g.50::m.  0.104   1  0.000   1  0.159   1  0.000   0.000 N  0.450      SignalP-noTM
TRINITY_DN44798_c3_g3::TRINITY_DN44798_c3_g3_i10::g.50::m.  0.104   1  0.000   1  0.159   1  0.000   0.000 N  0.450      SignalP-noTM
TRINITY_DN44798_c3_g3::TRINITY_DN44798_c3_g3_i10::g.50::m.  0.104   1  0.000   1  0.146   1  0.000   0.000 N  0.450      SignalP-noTM
TRINITY_DN44798_c3_g3::TRINITY_DN44798_c3_g3_i10::g.50::m.  0.104   1  0.000   1  0.140   1  0.000   0.000 N  0.450      SignalP-noTM
                           0.000   1  0.000   1  0.000   1  0.000   0.000 N  0.500      SignalP-TM
TRINITY_DN44798_c3_g3::TRINITY_DN44798_c3_g3_i10::g.50::m.  0.000   1  0.000   1  0.000   1  0.000   0.000 N  0.450      SignalP-noTM
0.146158                   0.000   1  0.000   1  0.000   1  0.000   0.000 N  0.450      SignalP-noTM
TRINITY_DN44798_c3_g3::TRINITY_DN44798_c3_g3_i10::g.50::m.  0.103   1  0.000   1  0.166   1  0.000   0.000 N  0.450      SignalP-noTM
TRINITY_DN44798_c3_g3::TRINITY_DN44798_c3_g3_i10::g.50::m.  0.104   1  0.000   1  0.159   1  0.000   0.000 N  0.450      SignalP-noTM
TRINITY_DN44798_c3_g3::TRINITY_DN44798_c3_g3_i10::g.50::m.  0.106   1  0.000   1  0.129   1  0.000   0.000 N  0.450      SignalP-noTM
TRINITY_DN44798_c3_g3::TRINITY_DN44798_c3_g3_i10::g.50::m.  0.104   1  0.000   1  0.140   1  0.000   0.000 N  0.450      SignalP-noTM
TRINITY_DN44798_c3_g3::TRINITY_DN44798_c3_g3_i10::g.50::m.  0.104   1  0.000   1  0.159   1  0.000   0.000 N  0.450      SignalP-noTM
TRINITY_DN44798_c3_g3::TRINITY_DN44798_c3_g3_i10::g.50::m.  0.104   1  0.000   1  0.159   1  0.000   0.000 N  0.450      SignalP-noTM
TRINITY_DN44798_c3_g3::TRINITY_DN44798_c3_g3_i10::g.50::m.  0.104   1  0.000   1  0.158   1  0.000   0.000 N  0.450      SignalP-noTM
TRINITY_DN44798_c3_g3::TRINITY_DN44798_c3_g3_i10::g.50::m.  0.104   1  0.000   1  0.158   1  0.000   0.000 N  0.450      SignalP-noTM
TRINITY_DN44798_c3_g3::TRINITY_DN44798_c3_g3_i10::g.50::m.  0.104   1  0.000   1  0.130   1  0.000   0.000 N  0.450      SignalP-noTM
TRINITY_DN44798_c3_g3::TRINITY_DN44798_c3_g3_i10::g.50::m.  0.106   1  0.000   1  0.139   1  0.000   0.000 N  0.450      SignalP-noTM
TRINITY_DN44798_c3_g3::TRINITY_DN44798_c3_g3_i10::g.50::m.  0.104   1  0.000   1  0.146   1  0.000   0.000 N  0.450      SignalP-noTM
TRINITY_DN44798_c3_g3::TRINITY_DN44798_c3_g3_i10::g.50::m.  0.104   1  0.000   1  0.158   1  0.000   0.000 N  0.450      SignalP-noTM
TRINITY_DN44798_c3_g3::TRINITY_DN44798_c3_g3_i10::g.50::m.  0.104   1  0.000   1  0.130   1  0.000   0.000 N  0.450      SignalP-noTM
TRINITY_DN44798_c3_g3::TRINITY_DN44798_c3_g3_i10::g.50::m.  0.104   1  0.000   1  0.159   1  0.000   0.000 N  0.450      SignalP-noTM
TRINITY_DN44798_c3_g3::TRINITY_DN44798_c3_g3_i10::g.50::m.  0.102   1  0.000   1  0.120   1  0.000   0.000 N  0.450      SignalP-noTM
TRINITY_DN44798_c3_g3::TRINITY_DN44798_c3_g3_i10::g.50::m.  0.104   1  0.000   1  0.161   1  0.000   0.000 N  0.450      SignalP-noTM
TRINITY_DN44798_c3_g3::TRINITY_DN44798_c3_g3_i10::g.50::m.  0.104   1  0.000   1  0.131   1  0.000   0.000 N  0.450      SignalP-noTM
TRINITY_DN44798_c3_g3::TRINITY_DN44798_c3_g3_i10::g.50::m.  0.103   1  0.000   1  0.166   1  0.000   0.000 N  0.450      SignalP-noTM
TRINITY_DN44798_c3_g3::TRINITY_DN44798_c3_g3_i10::g.50::m.  0.106   1  0.000   1  0.139   1  0.000   0.000 N  0.450      SignalP-noTM
TRINITY_DN44798_c3_g3::TRINITY_DN44798_c3_g3_i10::g.50::m.  0.104   1  0.000   1  0.140   1  0.000   0.000 N  0.450      SignalP-noTM
TRINITY_DN44798_c3_g3::TRINITY_DN44798_c3_g3_i10::g.50::m.  0.104   1  0.000   1  0.140   1  0.000   0.000 N  0.450      SignalP-noTM
TRINITY_DN44798_c3_g3::TRINITY_DN44798_c3_g3_i10::g.50::m.!  0.104   1  0.000   1  0.130   1  0.000   0.000 N  0.450      SignalP-noTM
TRINITY_DN44798_c3_g3::TRINITY_DN44798_c3_g3_i10::g.50::m."  0.104   1  0.000   1  0.140   1  0.000   0.000 N  0.450      SignalP-noTM
TRINITY_DN44798_c3_g3::TRINITY_DN44798_c3_g3_i10::g.50::m.#  0.106   1  0.000   1  0.139   1  0.000   0.000 N  0.450      SignalP-noTM
TRINITY_DN44798_c3_g3::TRINITY_DN44798_c3_g3_i10::g.50::m.$  0.104   1  0.000   1  0.130   1  0.000   0.000 N  0.450      SignalP-noTM
TRINITY_DN44798_c3_g3::TRINITY_DN44798_c3_g3_i10::g.50::m.%  0.104   1  0.000   1  0.140   1  0.000   0.000 N  0.450      SignalP-noTM
TRINITY_DN44798_c3_g3::TRINITY_DN44798_c3_g3_i10::g.50::m.&  0.104   1  0.000   1  0.130   1  0.000   0.000 N  0.450      SignalP-noTM
TRINITY_DN44798_c3_g3::TRINITY_DN44798_c3_g3_i10::g.50::m.'  0.104   1  0.000   1  0.140   1  0.000   0.000 N  0.450      SignalP-noTM
TRINITY_DN44798_c3_g3::TRINITY_DN44798_c3_g3_i10::g.50::m.(  0.106   1  0.000   1  0.139   1  0.000   0.000 N  0.450      SignalP-noTM
TRINITY_DN44798_c3_g3::TRINITY_DN44798_c3_g3_i10::g.50::m.)  0.105   1  0.000   1  0.120   1  0.000   0.000 N  0.450      SignalP-noTM
TRINITY_DN44798_c3_g3::TRINITY_DN44798_c3_g3_i10::g.50::m.*  0.104   1  0.000   1  0.140   1  0.000   0.000 N  0.450      SignalP-noTM
TRINITY_DN44798_c3_g3::TRINITY_DN44798_c3_g3_i10::g.50::m.+  0.106   1  0.000   1  0.139   1  0.000   0.000 N  0.450      SignalP-noTM
TRINITY_DN44798_c3_g3::TRINITY_DN44798_c3_g3_i10::g.50::m.,  0.104   1  0.000   1  0.130   1  0.000   0.000 N  0.450      SignalP-noTM
TRINITY_DN44798_c3_g3::TRINITY_DN44798_c3_g3_i10::g.50::m.-  0.104   1  0.000   1  0.140   1  0.000   0.000 N  0.450      SignalP-noTM
TRINITY_DN44798_c3_g3::TRINITY_DN44798_c3_g3_i10::g.50::m..  0.104   1  0.000   1  0.159   1  0.000   0.000 N  0.450      SignalP-noTM
TRINITY_DN44798_c3_g3::TRINITY_DN44798_c3_g3_i10::g.50::m./  0.104   1  0.000   1  0.140   1  0.000   0.000 N  0.450      SignalP-noTM
TRINITY_DN44798_c3_g3::TRINITY_DN44798_c3_g3_i10::g.50::m.0  0.103   1  0.000   1  0.166   1  0.000   0.000 N  0.450      SignalP-noTM
TRINITY_DN44798_c3_g3::TRINITY_DN44798_c3_g3_i10::g.50::m.1  0.104   1  0.000   1  0.130   1  0.000   0.000 N  0.450      SignalP-noTM
TRINITY_DN44798_c3_g3::TRINITY_DN44798_c3_g3_i10::g.50::m.2  0.105   1  0.000   1  0.120   1  0.000   0.000 N  0.450      SignalP-noTM
TRINITY_DN44798_c3_g3::TRINITY_DN44798_c3_g3_i10::g.50::m.3  0.104   1  0.000   1  0.158   1  0.000   0.000 N  0.450      SignalP-noTM
TRINITY_DN44798_c3_g3::TRINITY_DN44798_c3_g3_i10::g.50::m.4  0.104   1  0.000   1  0.140   1  0.000   0.000 N  0.450      SignalP-noTM
TRINITY_DN44798_c3_g3::TRINITY_DN44798_c3_g3_i10::g.50::m.5  0.104   1  0.000   1  0.159   1  0.000   0.000 N  0.450      SignalP-noTM
TRINITY_DN44798_c3_g3::TRINITY_DN44798_c3_g3_i10::g.50::m.6  0.106   1  0.000   1  0.129   1  0.000   0.000 N  0.450      SignalP-noTM
TRINITY_DN44798_c3_g3::TRINITY_DN44798_c3_g3_i10::g.50::m.7  0.102   1  0.000   1  0.120   1  0.000   0.000 N  0.450      SignalP-noTM
TRINITY_DN44798_c3_g3::TRINITY_DN44798_c3_g3_i10::g.50::m.8  0.105   1  0.000   1  0.120   1  0.000   0.000 N  0.450      SignalP-noTM
TRINITY_DN44798_c3_g3::TRINITY_DN44798_c3_g3_i10::g.50::m.9  0.104   1  0.000   1  0.138   1  0.000   0.000 N  0.450      SignalP-noTM
TRINITY_DN44798_c3_g3::TRINITY_DN44798_c3_g3_i10::g.50::m.:  0.106   1  0.000   1  0.129   1  0.000   0.000 N  0.450      SignalP-noTM
TRINITY_DN44798_c3_g3::TRINITY_DN44798_c3_g3_i10::g.50::m.;  0.104   1  0.000   1  0.130   1  0.000   0.000 N  0.450      SignalP-noTM
TRINITY_DN44798_c3_g3::TRINITY_DN44798_c3_g3_i10::g.50::m.<  0.105   1  0.000   1  0.120   1  0.000   0.000 N  0.450      SignalP-noTM
TRINITY_DN44798_c3_g3::TRINITY_DN44798_c3_g3_i10::g.50::m.=  0.104   1  0.000   1  0.158   1  0.000   0.000 N  0.450      SignalP-noTM
TRINITY_DN44798_c3_g3::TRINITY_DN44798_c3_g3_i10::g.50::m.>  0.104   1  0.000   1  0.140   1  0.000   0.000 N  0.450      SignalP-noTM
TRINITY_DN44798_c3_g3::TRINITY_DN44798_c3_g3_i10::g.50::m.?  0.104   1  0.000   1  0.159   1  0.000   0.000 N  0.450      SignalP-noTM
TRINITY_DN44798_c3_g3::TRINITY_DN44798_c3_g3_i10::g.50::m.@  0.104   1  0.000   1  0.140   1  0.000   0.000 N  0.450      SignalP-noTM
TRINITY_DN44798_c3_g3::TRINITY_DN44798_c3_g3_i10::g.50::m.A  0.103   1  0.000   1  0.166   1  0.000   0.000 N  0.450      SignalP-noTM
TRINITY_DN44798_c3_g3::TRINITY_DN44798_c3_g3_i10::g.50::m.B  0.104   1  0.000   1  0.130   1  0.000   0.000 N  0.450      SignalP-noTM
TRINITY_DN44798_c3_g3::TRINITY_DN44798_c3_g3_i10::g.50::m.C  0.103   1  0.000   1  0.166   1  0.000   0.000 N  0.450      SignalP-noTM
TRINITY_DN44798_c3_g3::TRINITY_DN44798_c3_g3_i10::g.50::m.D  0.104   1  0.000   1  0.159   1  0.000   0.000 N  0.450      SignalP-noTM
TRINITY_DN44798_c3_g3::TRINITY_DN44798_c3_g3_i10::g.50::m.E  0.104   1  0.000   1  0.130   1  0.000   0.000 N  0.450      SignalP-noTM
TRINITY_DN44798_c3_g3::TRINITY_DN44798_c3_g3_i10::g.50::m.F  0.104   1  0.000   1  0.140   1  0.000   0.000 N  0.450      SignalP-noTM
TRINITY_DN44798_c3_g3::TRINITY_DN44798_c3_g3_i14::g.52::m.  0.105   1  0.000   1  0.140   1  0.000   0.000 N  0.450      SignalP-noTM
TRINITY_DN44798_c3_g3::TRINITY_DN44798_c3_g3_i14::g.52::m.  0.102   1  0.000   1  0.120   1  0.000   0.000 N  0.450      SignalP-noTM
TRINITY_DN44798_c3_g3::TRINITY_DN44798_c3_g3_i14::g.52::m.  0.106   1  0.000   1  0.129   1  0.000   0.000 N  0.450      SignalP-noTM
TRINITY_DN44798_c3_g3::TRINITY_DN44798_c3_g3_i14::g.52::m.  0.104   1  0.000   1  0.140   1  0.000   0.000 N  0.450      SignalP-noTM
TRINITY_DN44798_c3_g3::TRINITY_DN44798_c3_g3_i14::g.52::m.  0.104   1  0.000   1  0.131   1  0.000   0.000 N  0.450      SignalP-noTM
TRINITY_DN44798_c3_g3::TRINITY_DN44798_c3_g3_i14::g.52::m.  0.104   1  0.000   1  0.131   1  0.000   0.000 N  0.450      SignalP-noTM
TRINITY_DN44798_c3_g3::TRINITY_DN44798_c3_g3_i14::g.52::m.  0.104   1  0.000   1  0.140   1  0.000   0.000 N  0.450      SignalP-noTM
TRINITY_DN44798_c3_g3::TRINITY_DN44798_c3_g3_i14::g.52::m.  0.104   1  0.000   1  0.131   1  0.000   0.000 N  0.450      SignalP-noTM
TRINITY_DN44798_c3_g3::TRINITY_DN44798_c3_g3_i14::g.52::m.  0.103   1  0.000   1  0.110   1  0.000   0.000 N  0.450      SignalP-noTM
                           0.000   1  0.000   1  0.000   1  0.000   0.000 N  0.500      SignalP-TM
TRINITY_DN44798_c3_g3::TRINITY_DN44798_c3_g3_i14::g.52::m.  0.000   1  0.000   1  0.000   1  0.000   0.000 N  0.450      SignalP-noTM
0.157699                   0.000   1  0.000   1  0.000   1  0.000   0.000 N  0.450      SignalP-noTM
TRINITY_DN44798_c3_g3::TRINITY_DN44798_c3_g3_i14::g.52::m.  0.103   1  0.000   1  0.166   1  0.000   0.000 N  0.450      SignalP-noTM
TRINITY_DN44798_c3_g3::TRINITY_DN44798_c3_g3_i14::g.52::m.  0.104   1  0.000   1  0.140   1  0.000   0.000 N  0.450      SignalP-noTM
TRINITY_DN44798_c3_g3::TRINITY_DN44798_c3_g3_i14::g.52::m.  0.102   1  0.000   1  0.120   1  0.000   0.000 N  0.450      SignalP-noTM
TRINITY_DN44798_c3_g3::TRINITY_DN44798_c3_g3_i14::g.52::m.  0.104   1  0.000   1  0.140   1  0.000   0.000 N  0.450      SignalP-noTM
TRINITY_DN44798_c3_g3::TRINITY_DN44798_c3_g3_i14::g.52::m.  0.104   1  0.000   1  0.121   1  0.000   0.000 N  0.450      SignalP-noTM
TRINITY_DN44798_c3_g3::TRINITY_DN44798_c3_g3_i14::g.52::m.  0.103   1  0.000   1  0.145   1  0.000   0.000 N  0.450      SignalP-noTM
TRINITY_DN44798_c3_g3::TRINITY_DN44798_c3_g3_i14::g.52::m.  0.104   1  0.000   1  0.121   1  0.000   0.000 N  0.450      SignalP-noTM
TRINITY_DN44798_c3_g3::TRINITY_DN44798_c3_g3_i14::g.52::m.  0.104   1  0.000   1  0.121   1  0.000   0.000 N  0.450      SignalP-noTM
TRINITY_DN44798_c3_g3::TRINITY_DN44798_c3_g3_i14::g.52::m.  0.104   1  0.000   1  0.158   1  0.000   0.000 N  0.450      SignalP-noTM
TRINITY_DN44798_c3_g3::TRINITY_DN44798_c3_g3_i14::g.52::m.  0.103   1  0.000   1  0.145   1  0.000   0.000 N  0.450      SignalP-noTM
TRINITY_DN44798_c3_g3::TRINITY_DN44798_c3_g3_i14::g.52::m.  0.104   1  0.000   1  0.130   1  0.000   0.000 N  0.450      SignalP-noTM
TRINITY_DN44798_c3_g3::TRINITY_DN44798_c3_g3_i14::g.52::m.  0.106   1  0.000   1  0.139   1  0.000   0.000 N  0.450      SignalP-noTM
TRINITY_DN44798_c3_g3::TRINITY_DN44798_c3_g3_i14::g.52::m.  0.104   1  0.000   1  0.140   1  0.000   0.000 N  0.450      SignalP-noTM
TRINITY_DN44798_c3_g3::TRINITY_DN44798_c3_g3_i14::g.52::m.  0.101   1  0.000   1  0.198   1  0.000   0.000 N  0.450      SignalP-noTM
TRINITY_DN44798_c3_g3::TRINITY_DN44798_c3_g3_i14::g.52::m.  0.104   1  0.000   1  0.140   1  0.000   0.000 N  0.450      SignalP-noTM
TRINITY_DN44798_c3_g3::TRINITY_DN44798_c3_g3_i14::g.52::m.  0.105   1  0.000   1  0.120   1  0.000   0.000 N  0.450      SignalP-noTM
TRINITY_DN44798_c3_g3::TRINITY_DN44798_c3_g3_i14::g.52::m.  0.105   1  0.000   1  0.120   1  0.000   0.000 N  0.450      SignalP-noTM
TRINITY_DN44798_c3_g3::TRINITY_DN44798_c3_g3_i14::g.52::m.  0.103   1  0.000   1  0.145   1  0.000   0.000 N  0.450      SignalP-noTM
TRINITY_DN44798_c3_g3::TRINITY_DN44798_c3_g3_i14::g.52::m.  0.104   1  0.000   1  0.158   1  0.000   0.000 N  0.450      SignalP-noTM
TRINITY_DN44798_c3_g3::TRINITY_DN44798_c3_g3_i14::g.52::m.  0.104   1  0.000   1  0.158   1  0.000   0.000 N  0.450      SignalP-noTM
TRINITY_DN44798_c3_g3::TRINITY_DN44798_c3_g3_i14::g.52::m.  0.104   1  0.000   1  0.146   1  0.000   0.000 N  0.450      SignalP-noTM
TRINITY_DN44798_c3_g3::TRINITY_DN44798_c3_g3_i14::g.52::m.!  0.104   1  0.000   1  0.140   1  0.000   0.000 N  0.450      SignalP-noTM
TRINITY_DN44798_c3_g3::TRINITY_DN44798_c3_g3_i14::g.52::m."  0.103   1  0.000   1  0.145   1  0.000   0.000 N  0.450      SignalP-noTM
TRINITY_DN44798_c3_g3::TRINITY_DN44798_c3_g3_i14::g.52::m.#  0.104   1  0.000   1  0.140   1  0.000   0.000 N  0.450      SignalP-noTM
TRINITY_DN44798_c3_g3::TRINITY_DN44798_c3_g3_i14::g.52::m.$  0.104   1  0.000   1  0.140   1  0.000   0.000 N  0.450      SignalP-noTM
TRINITY_DN44798_c3_g3::TRINITY_DN44798_c3_g3_i14::g.52::m.%  0.104   1  0.000   1  0.138   1  0.000   0.000 N  0.450      SignalP-noTM
TRINITY_DN44798_c3_g3::TRINITY_DN44798_c3_g3_i14::g.52::m.&  0.104   1  0.000   1  0.140   1  0.000   0.000 N  0.450      SignalP-noTM
TRINITY_DN44798_c3_g3::TRINITY_DN44798_c3_g3_i14::g.52::m.'  0.104   1  0.000   1  0.140   1  0.000   0.000 N  0.450      SignalP-noTM
TRINITY_DN44798_c3_g3::TRINITY_DN44798_c3_g3_i14::g.52::m.(  0.104   1  0.000   1  0.146   1  0.000   0.000 N  0.450      SignalP-noTM
TRINITY_DN44798_c3_g3::TRINITY_DN44798_c3_g3_i14::g.52::m.)  0.104   1  0.000   1  0.146   1  0.000   0.000 N  0.450      SignalP-noTM
TRINITY_DN44798_c3_g3::TRINITY_DN44798_c3_g3_i14::g.52::m.*  0.105   1  0.000   1  0.120   1  0.000   0.000 N  0.450      SignalP-noTM
TRINITY_DN44798_c3_g3::TRINITY_DN44798_c3_g3_i14::g.52::m.+  0.104   1  0.000   1  0.158   1  0.000   0.000 N  0.450      SignalP-noTM
TRINITY_DN44798_c3_g3::TRINITY_DN44798_c3_g3_i14::g.52::m.,  0.105   1  0.000   1  0.120   1  0.000   0.000 N  0.450      SignalP-noTM
TRINITY_DN44798_c3_g3::TRINITY_DN44798_c3_g3_i14::g.52::m.-  0.104   1  0.000   1  0.138   1  0.000   0.000 N  0.450      SignalP-noTM
TRINITY_DN44798_c3_g3::TRINITY_DN44798_c3_g3_i14::g.52::m..  0.106   1  0.000   1  0.129   1  0.000   0.000 N  0.450      SignalP-noTM
TRINITY_DN44798_c3_g3::TRINITY_DN44798_c3_g3_i14::g.52::m./  0.104   1  0.000   1  0.138   1  0.000   0.000 N  0.450      SignalP-noTM
TRINITY_DN44798_c3_g3::TRINITY_DN44798_c3_g3_i14::g.52::m.0  0.104   1  0.000   1  0.130   1  0.000   0.000 N  0.450      SignalP-noTM
TRINITY_DN44798_c3_g3::TRINITY_DN44798_c3_g3_i14::g.52::m.1  0.104   1  0.000   1  0.159   1  0.000   0.000 N  0.450      SignalP-noTM
TRINITY_DN44798_c3_g3::TRINITY_DN44798_c3_g3_i14::g.52::m.2  0.104   1  0.000   1  0.138   1  0.000   0.000 N  0.450      SignalP-noTM
TRINITY_DN44798_c3_g3::TRINITY_DN44798_c3_g3_i14::g.52::m.3  0.103   1  0.000   1  0.145   1  0.000   0.000 N  0.450      SignalP-noTM
TRINITY_DN44798_c3_g3::TRINITY_DN44798_c3_g3_i14::g.52::m.4  0.103   1  0.000   1  0.110   1  0.000   0.000 N  0.450      SignalP-noTM
TRINITY_DN44798_c3_g3::TRINITY_DN44798_c3_g3_i14::g.52::m.5  0.104   1  0.000   1  0.121   1  0.000   0.000 N  0.450      SignalP-noTM
TRINITY_DN44798_c3_g3::TRINITY_DN44798_c3_g3_i14::g.52::m.6  0.104   1  0.000   1  0.140   1  0.000   0.000 N  0.450      SignalP-noTM
TRINITY_DN44798_c3_g3::TRINITY_DN44798_c3_g3_i14::g.52::m.7  0.104   1  0.000   1  0.130   1  0.000   0.000 N  0.450      SignalP-noTM
TRINITY_DN44798_c3_g3::TRINITY_DN44798_c3_g3_i14::g.52::m.8  0.103   1  0.000   1  0.198   1  0.000   0.000 N  0.450      SignalP-noTM
TRINITY_DN44798_c3_g3::TRINITY_DN44798_c3_g3_i14::g.52::m.9  0.104   1  0.000   1  0.140   1  0.000   0.000 N  0.450      SignalP-noTM
TRINITY_DN44798_c3_g3::TRINITY_DN44798_c3_g3_i14::g.52::m.:  0.105   1  0.000   1  0.140   1  0.000   0.000 N  0.450      SignalP-noTM
TRINITY_DN44798_c3_g3::TRINITY_DN44798_c3_g3_i14::g.52::m.;  0.105   1  0.000   1  0.120   1  0.000   0.000 N  0.450      SignalP-noTM
TRINITY_DN44798_c3_g3::TRINITY_DN44798_c3_g3_i14::g.52::m.<  0.105   1  0.000   1  0.120   1  0.000   0.000 N  0.450      SignalP-noTM
TRINITY_DN44798_c3_g3::TRINITY_DN44798_c3_g3_i14::g.52::m.=  0.104   1  0.000   1  0.131   1  0.000   0.000 N  0.450      SignalP-noTM
TRINITY_DN44798_c3_g3::TRINITY_DN44798_c3_g3_i14::g.52::m.>  0.103   1  0.000   1  0.110   1  0.000   0.000 N  0.450      SignalP-noTM
TRINITY_DN44798_c3_g3::TRINITY_DN44798_c3_g3_i14::g.52::m.?  0.104   1  0.000   1  0.121   1  0.000   0.000 N  0.450      SignalP-noTM
TRINITY_DN44798_c3_g3::TRINITY_DN44798_c3_g3_i14::g.52::m.@  0.104   1  0.000   1  0.158   1  0.000   0.000 N  0.450      SignalP-noTM
TRINITY_DN44798_c3_g3::TRINITY_DN44798_c3_g3_i14::g.52::m.A  0.104   1  0.000   1  0.146   1  0.000   0.000 N  0.450      SignalP-noTM
TRINITY_DN44798_c3_g3::TRINITY_DN44798_c3_g3_i14::g.52::m.B  0.106   1  0.000   1  0.129   1  0.000   0.000 N  0.450      SignalP-noTM
TRINITY_DN44798_c3_g3::TRINITY_DN44798_c3_g3_i14::g.52::m.C  0.104   1  0.000   1  0.121   1  0.000   0.000 N  0.450      SignalP-noTM
TRINITY_DN44798_c3_g3::TRINITY_DN44798_c3_g3_i14::g.52::m.D  0.104   1  0.000   1  0.140   1  0.000   0.000 N  0.450      SignalP-noTM
TRINITY_DN44798_c3_g3::TRINITY_DN44798_c3_g3_i14::g.52::m.E  0.104   1  0.000   1  0.140   1  0.000   0.000 N  0.450      SignalP-noTM
TRINITY_DN44798_c3_g3::TRINITY_DN44798_c3_g3_i14::g.52::m.F  0.104   1  0.000   1  0.121   1  0.000   0.000 N  0.450      SignalP-noTM
TRINITY_DN44798_c3_g3::TRINITY_DN44798_c3_g3_i14::g.53::m.  0.104   1  0.000   1  0.121   1  0.000   0.000 N  0.450      SignalP-noTM
TRINITY_DN44798_c3_g3::TRINITY_DN44798_c3_g3_i14::g.53::m.  0.102   1  0.000   1  0.120   1  0.000   0.000 N  0.450      SignalP-noTM
TRINITY_DN44798_c3_g3::TRINITY_DN44798_c3_g3_i14::g.53::m.  0.104   1  0.000   1  0.159   1  0.000   0.000 N  0.450      SignalP-noTM
TRINITY_DN44798_c3_g3::TRINITY_DN44798_c3_g3_i14::g.53::m.  0.104   1  0.000   1  0.159   1  0.000   0.000 N  0.450      SignalP-noTM
TRINITY_DN44798_c3_g3::TRINITY_DN44798_c3_g3_i14::g.53::m.  0.106   1  0.000   1  0.139   1  0.000   0.000 N  0.450      SignalP-noTM
TRINITY_DN44798_c3_g3::TRINITY_DN44798_c3_g3_i14::g.53::m.  0.104   1  0.000   1  0.159   1  0.000   0.000 N  0.450      SignalP-noTM
TRINITY_DN44798_c3_g3::TRINITY_DN44798_c3_g3_i14::g.53::m.  0.104   1  0.000   1  0.159   1  0.000   0.000 N  0.450      SignalP-noTM
TRINITY_DN44798_c3_g3::TRINITY_DN44798_c3_g3_i14::g.53::m.  0.104   1  0.000   1  0.146   1  0.000   0.000 N  0.450      SignalP-noTM
TRINITY_DN44798_c3_g3::TRINITY_DN44798_c3_g3_i14::g.53::m.  0.104   1  0.000   1  0.140   1  0.000   0.000 N  0.450      SignalP-noTM
                           0.000   1  0.000   1  0.000   1  0.000   0.000 N  0.500      SignalP-TM
TRINITY_DN44798_c3_g3::TRINITY_DN44798_c3_g3_i14::g.53::m.  0.000   1  0.000   1  0.000   1  0.000   0.000 N  0.450      SignalP-noTM
0.146158                   0.000   1  0.000   1  0.000   1  0.000   0.000 N  0.450      SignalP-noTM
TRINITY_DN44798_c3_g3::TRINITY_DN44798_c3_g3_i14::g.53::m.  0.103   1  0.000   1  0.166   1  0.000   0.000 N  0.450      SignalP-noTM
TRINITY_DN44798_c3_g3::TRINITY_DN44798_c3_g3_i14::g.53::m.  0.104   1  0.000   1  0.159   1  0.000   0.000 N  0.450      SignalP-noTM
TRINITY_DN44798_c3_g3::TRINITY_DN44798_c3_g3_i14::g.53::m.  0.106   1  0.000   1  0.129   1  0.000   0.000 N  0.450      SignalP-noTM
TRINITY_DN44798_c3_g3::TRINITY_DN44798_c3_g3_i14::g.53::m.  0.104   1  0.000   1  0.140   1  0.000   0.000 N  0.450      SignalP-noTM
TRINITY_DN44798_c3_g3::TRINITY_DN44798_c3_g3_i14::g.53::m.  0.104   1  0.000   1  0.159   1  0.000   0.000 N  0.450      SignalP-noTM
TRINITY_DN44798_c3_g3::TRINITY_DN44798_c3_g3_i14::g.53::m.  0.104   1  0.000   1  0.159   1  0.000   0.000 N  0.450      SignalP-noTM
TRINITY_DN44798_c3_g3::TRINITY_DN44798_c3_g3_i14::g.53::m.  0.104   1  0.000   1  0.158   1  0.000   0.000 N  0.450      SignalP-noTM
TRINITY_DN44798_c3_g3::TRINITY_DN44798_c3_g3_i14::g.53::m.  0.104   1  0.000   1  0.158   1  0.000   0.000 N  0.450      SignalP-noTM
TRINITY_DN44798_c3_g3::TRINITY_DN44798_c3_g3_i14::g.53::m.  0.104   1  0.000   1  0.130   1  0.000   0.000 N  0.450      SignalP-noTM
TRINITY_DN44798_c3_g3::TRINITY_DN44798_c3_g3_i14::g.53::m.  0.106   1  0.000   1  0.139   1  0.000   0.000 N  0.450      SignalP-noTM
TRINITY_DN44798_c3_g3::TRINITY_DN44798_c3_g3_i14::g.53::m.  0.104   1  0.000   1  0.146   1  0.000   0.000 N  0.450      SignalP-noTM
TRINITY_DN44798_c3_g3::TRINITY_DN44798_c3_g3_i14::g.53::m.  0.104   1  0.000   1  0.158   1  0.000   0.000 N  0.450      SignalP-noTM
TRINITY_DN44798_c3_g3::TRINITY_DN44798_c3_g3_i14::g.53::m.  0.104   1  0.000   1  0.130   1  0.000   0.000 N  0.450      SignalP-noTM
TRINITY_DN44798_c3_g3::TRINITY_DN44798_c3_g3_i14::g.53::m.  0.104   1  0.000   1  0.159   1  0.000   0.000 N  0.450      SignalP-noTM
TRINITY_DN44798_c3_g3::TRINITY_DN44798_c3_g3_i14::g.53::m.  0.102   1  0.000   1  0.120   1  0.000   0.000 N  0.450      SignalP-noTM
TRINITY_DN44798_c3_g3::TRINITY_DN44798_c3_g3_i14::g.53::m.  0.104   1  0.000   1  0.161   1  0.000   0.000 N  0.450      SignalP-noTM
TRINITY_DN44798_c3_g3::TRINITY_DN44798_c3_g3_i14::g.53::m.  0.104   1  0.000   1  0.131   1  0.000   0.000 N  0.450      SignalP-noTM
TRINITY_DN44798_c3_g3::TRINITY_DN44798_c3_g3_i14::g.53::m.  0.103   1  0.000   1  0.166   1  0.000   0.000 N  0.450      SignalP-noTM
TRINITY_DN44798_c3_g3::TRINITY_DN44798_c3_g3_i14::g.53::m.  0.106   1  0.000   1  0.139   1  0.000   0.000 N  0.450      SignalP-noTM
TRINITY_DN44798_c3_g3::TRINITY_DN44798_c3_g3_i14::g.53::m.  0.104   1  0.000   1  0.140   1  0.000   0.000 N  0.450      SignalP-noTM
TRINITY_DN44798_c3_g3::TRINITY_DN44798_c3_g3_i14::g.53::m.  0.104   1  0.000   1  0.140   1  0.000   0.000 N  0.450      SignalP-noTM
TRINITY_DN44798_c3_g3::TRINITY_DN44798_c3_g3_i14::g.53::m.!  0.104   1  0.000   1  0.130   1  0.000   0.000 N  0.450      SignalP-noTM
TRINITY_DN44798_c3_g3::TRINITY_DN44798_c3_g3_i14::g.53::m."  0.104   1  0.000   1  0.140   1  0.000   0.000 N  0.450      SignalP-noTM
TRINITY_DN44798_c3_g3::TRINITY_DN44798_c3_g3_i14::g.53::m.#  0.106   1  0.000   1  0.139   1  0.000   0.000 N  0.450      SignalP-noTM
TRINITY_DN44798_c3_g3::TRINITY_DN44798_c3_g3_i14::g.53::m.$  0.104   1  0.000   1  0.130   1  0.000   0.000 N  0.450      SignalP-noTM
TRINITY_DN44798_c3_g3::TRINITY_DN44798_c3_g3_i14::g.53::m.%  0.104   1  0.000   1  0.140   1  0.000   0.000 N  0.450      SignalP-noTM
TRINITY_DN44798_c3_g3::TRINITY_DN44798_c3_g3_i14::g.53::m.&  0.104   1  0.000   1  0.130   1  0.000   0.000 N  0.450      SignalP-noTM
TRINITY_DN44798_c3_g3::TRINITY_DN44798_c3_g3_i14::g.53::m.'  0.104   1  0.000   1  0.140   1  0.000   0.000 N  0.450      SignalP-noTM
TRINITY_DN44798_c3_g3::TRINITY_DN44798_c3_g3_i14::g.53::m.(  0.106   1  0.000   1  0.139   1  0.000   0.000 N  0.450      SignalP-noTM
TRINITY_DN44798_c3_g3::TRINITY_DN44798_c3_g3_i14::g.53::m.)  0.105   1  0.000   1  0.120   1  0.000   0.000 N  0.450      SignalP-noTM
TRINITY_DN44798_c3_g3::TRINITY_DN44798_c3_g3_i14::g.53::m.*  0.104   1  0.000   1  0.140   1  0.000   0.000 N  0.450      SignalP-noTM
TRINITY_DN44798_c3_g3::TRINITY_DN44798_c3_g3_i14::g.53::m.+  0.106   1  0.000   1  0.139   1  0.000   0.000 N  0.450      SignalP-noTM
TRINITY_DN44798_c3_g3::TRINITY_DN44798_c3_g3_i14::g.53::m.,  0.104   1  0.000   1  0.130   1  0.000   0.000 N  0.450      SignalP-noTM
TRINITY_DN44798_c3_g3::TRINITY_DN44798_c3_g3_i14::g.53::m.-  0.104   1  0.000   1  0.140   1  0.000   0.000 N  0.450      SignalP-noTM
TRINITY_DN44798_c3_g3::TRINITY_DN44798_c3_g3_i14::g.53::m..  0.104   1  0.000   1  0.159   1  0.000   0.000 N  0.450      SignalP-noTM
TRINITY_DN44798_c3_g3::TRINITY_DN44798_c3_g3_i14::g.53::m./  0.104   1  0.000   1  0.140   1  0.000   0.000 N  0.450      SignalP-noTM
TRINITY_DN44798_c3_g3::TRINITY_DN44798_c3_g3_i14::g.53::m.0  0.103   1  0.000   1  0.166   1  0.000   0.000 N  0.450      SignalP-noTM
TRINITY_DN44798_c3_g3::TRINITY_DN44798_c3_g3_i14::g.53::m.1  0.104   1  0.000   1  0.130   1  0.000   0.000 N  0.450      SignalP-noTM
TRINITY_DN44798_c3_g3::TRINITY_DN44798_c3_g3_i14::g.53::m.2  0.105   1  0.000   1  0.120   1  0.000   0.000 N  0.450      SignalP-noTM
TRINITY_DN44798_c3_g3::TRINITY_DN44798_c3_g3_i14::g.53::m.3  0.104   1  0.000   1  0.158   1  0.000   0.000 N  0.450      SignalP-noTM
TRINITY_DN44798_c3_g3::TRINITY_DN44798_c3_g3_i14::g.53::m.4  0.104   1  0.000   1  0.140   1  0.000   0.000 N  0.450      SignalP-noTM
TRINITY_DN44798_c3_g3::TRINITY_DN44798_c3_g3_i14::g.53::m.5  0.104   1  0.000   1  0.159   1  0.000   0.000 N  0.450      SignalP-noTM
TRINITY_DN44798_c3_g3::TRINITY_DN44798_c3_g3_i14::g.53::m.6  0.106   1  0.000   1  0.129   1  0.000   0.000 N  0.450      SignalP-noTM
TRINITY_DN44798_c3_g3::TRINITY_DN44798_c3_g3_i14::g.53::m.7  0.102   1  0.000   1  0.120   1  0.000   0.000 N  0.450      SignalP-noTM
TRINITY_DN44798_c3_g3::TRINITY_DN44798_c3_g3_i14::g.53::m.8  0.105   1  0.000   1  0.120   1  0.000   0.000 N  0.450      SignalP-noTM
TRINITY_DN44798_c3_g3::TRINITY_DN44798_c3_g3_i14::g.53::m.9  0.104   1  0.000   1  0.138   1  0.000   0.000 N  0.450      SignalP-noTM
TRINITY_DN44798_c3_g3::TRINITY_DN44798_c3_g3_i14::g.53::m.:  0.106   1  0.000   1  0.129   1  0.000   0.000 N  0.450      SignalP-noTM
TRINITY_DN44798_c3_g3::TRINITY_DN44798_c3_g3_i14::g.53::m.;  0.104   1  0.000   1  0.130   1  0.000   0.000 N  0.450      SignalP-noTM
TRINITY_DN44798_c3_g3::TRINITY_DN44798_c3_g3_i14::g.53::m.<  0.105   1  0.000   1  0.120   1  0.000   0.000 N  0.450      SignalP-noTM
TRINITY_DN44798_c3_g3::TRINITY_DN44798_c3_g3_i14::g.53::m.=  0.104   1  0.000   1  0.158   1  0.000   0.000 N  0.450      SignalP-noTM
TRINITY_DN44798_c3_g3::TRINITY_DN44798_c3_g3_i14::g.53::m.>  0.104   1  0.000   1  0.140   1  0.000   0.000 N  0.450      SignalP-noTM
TRINITY_DN44798_c3_g3::TRINITY_DN44798_c3_g3_i14::g.53::m.?  0.104   1  0.000   1  0.159   1  0.000   0.000 N  0.450      SignalP-noTM
TRINITY_DN44798_c3_g3::TRINITY_DN44798_c3_g3_i14::g.53::m.@  0.104   1  0.000   1  0.140   1  0.000   0.000 N  0.450      SignalP-noTM
TRINITY_DN44798_c3_g3::TRINITY_DN44798_c3_g3_i14::g.53::m.A  0.103   1  0.000   1  0.166   1  0.000   0.000 N  0.450      SignalP-noTM
TRINITY_DN44798_c3_g3::TRINITY_DN44798_c3_g3_i14::g.53::m.B  0.104   1  0.000   1  0.130   1  0.000   0.000 N  0.450      SignalP-noTM
TRINITY_DN44798_c3_g3::TRINITY_DN44798_c3_g3_i14::g.53::m.C  0.103   1  0.000   1  0.166   1  0.000   0.000 N  0.450      SignalP-noTM
TRINITY_DN44798_c3_g3::TRINITY_DN44798_c3_g3_i14::g.53::m.D  0.104   1  0.000   1  0.159   1  0.000   0.000 N  0.450      SignalP-noTM
TRINITY_DN44798_c3_g3::TRINITY_DN44798_c3_g3_i14::g.53::m.E  0.104   1  0.000   1  0.130   1  0.000   0.000 N  0.450      SignalP-noTM
TRINITY_DN44798_c3_g3::TRINITY_DN44798_c3_g3_i14::g.53::m.F  0.104   1  0.000   1  0.140   1  0.000   0.000 N  0.450      SignalP-noTM
TRINITY_DN44767_c0_g1::TRINITY_DN44767_c0_g1_i2::g.55::m.5  0.102   1  0.000   1  0.120   1  0.000   0.000 N  0.450      SignalP-noTM
TRINITY_DN44767_c0_g1::TRINITY_DN44767_c0_g1_i2::g.55::m.5  0.104   1  0.000   1  0.130   1  0.000   0.000 N  0.450      SignalP-noTM
TRINITY_DN44767_c0_g1::TRINITY_DN44767_c0_g1_i2::g.55::m.5  0.103   1  0.000   1  0.166   1  0.000   0.000 N  0.450      SignalP-noTM
TRINITY_DN44767_c0_g1::TRINITY_DN44767_c0_g1_i2::g.55::m.5  0.104   1  0.000   1  0.130   1  0.000   0.000 N  0.450      SignalP-noTM
TRINITY_DN44767_c0_g1::TRINITY_DN44767_c0_g1_i2::g.55::m.5  0.104   1  0.000   1  0.130   1  0.000   0.000 N  0.450      SignalP-noTM
TRINITY_DN44767_c0_g1::TRINITY_DN44767_c0_g1_i2::g.55::m.5  0.105   1  0.000   1  0.120   1  0.000   0.000 N  0.450      SignalP-noTM
TRINITY_DN44767_c0_g1::TRINITY_DN44767_c0_g1_i2::g.55::m.5  0.101   1  0.000   1  0.198   1  0.000   0.000 N  0.450      SignalP-noTM
TRINITY_DN44767_c0_g1::TRINITY_DN44767_c0_g1_i2::g.55::m.5  0.103   1  0.000   1  0.198   1  0.000   0.000 N  0.450      SignalP-noTM
TRINITY_DN44767_c0_g1::TRINITY_DN44767_c0_g1_i2::g.55::m.5  0.104   1  0.000   1  0.140   1  0.000   0.000 N  0.450      SignalP-noTM
                           0.000   1  0.000   1  0.000   1  0.000   0.000 N  0.500      SignalP-TM
TRINITY_DN44767_c0_g1::TRINITY_DN44767_c0_g1_i2::g.55::m.5  0.000   1  0.000   1  0.000   1  0.000   0.000 N  0.450      SignalP-noTM
0.159331                   0.000   1  0.000   1  0.000   1  0.000   0.000 N  0.450      SignalP-noTM
TRINITY_DN44767_c0_g1::TRINITY_DN44767_c0_g1_i2::g.55::m.5  0.104   1  0.000   1  0.130   1  0.000   0.000 N  0.450      SignalP-noTM
TRINITY_DN44767_c0_g1::TRINITY_DN44767_c0_g1_i2::g.55::m.5  0.103   1  0.000   1  0.110   1  0.000   0.000 N  0.450      SignalP-noTM
TRINITY_DN44767_c0_g1::TRINITY_DN44767_c0_g1_i2::g.55::m.5  0.103   1  0.000   1  0.110   1  0.000   0.000 N  0.450      SignalP-noTM
TRINITY_DN44767_c0_g1::TRINITY_DN44767_c0_g1_i2::g.55::m.5  0.104   1  0.000   1  0.140   1  0.000   0.000 N  0.450      SignalP-noTM
TRINITY_DN44767_c0_g1::TRINITY_DN44767_c0_g1_i2::g.55::m.5  0.103   1  0.000   1  0.198   1  0.000   0.000 N  0.450      SignalP-noTM
TRINITY_DN44767_c0_g1::TRINITY_DN44767_c0_g1_i2::g.55::m.5  0.104   1  0.000   1  0.159   1  0.000   0.000 N  0.450      SignalP-noTM
TRINITY_DN44767_c0_g1::TRINITY_DN44767_c0_g1_i2::g.55::m.5  0.103   1  0.000   1  0.110   1  0.000   0.000 N  0.450      SignalP-noTM
TRINITY_DN44767_c0_g1::TRINITY_DN44767_c0_g1_i2::g.55::m.5  0.102   1  0.000   1  0.120   1  0.000   0.000 N  0.450      SignalP-noTM
TRINITY_DN44767_c0_g1::TRINITY_DN44767_c0_g1_i2::g.55::m.5  0.104   1  0.000   1  0.161   1  0.000   0.000 N  0.450      SignalP-noTM
TRINITY_DN44767_c0_g1::TRINITY_DN44767_c0_g1_i2::g.55::m.5  0.103   1  0.000   1  0.166   1  0.000   0.000 N  0.450      SignalP-noTM
TRINITY_DN44767_c0_g1::TRINITY_DN44767_c0_g1_i2::g.55::m.5  0.104   1  0.000   1  0.140   1  0.000   0.000 N  0.450      SignalP-noTM
TRINITY_DN44767_c0_g1::TRINITY_DN44767_c0_g1_i2::g.55::m.5  0.104   1  0.000   1  0.161   1  0.000   0.000 N  0.450      SignalP-noTM
TRINITY_DN44767_c0_g1::TRINITY_DN44767_c0_g1_i2::g.55::m.5  0.104   1  0.000   1  0.161   1  0.000   0.000 N  0.450      SignalP-noTM
TRINITY_DN44767_c0_g1::TRINITY_DN44767_c0_g1_i2::g.55::m.5  0.104   1  0.000   1  0.140   1  0.000   0.000 N  0.450      SignalP-noTM
TRINITY_DN44767_c0_g1::TRINITY_DN44767_c0_g1_i2::g.55::m.5  0.104   1  0.000   1  0.140   1  0.000   0.000 N  0.450      SignalP-noTM
TRINITY_DN44767_c0_g1::TRINITY_DN44767_c0_g1_i2::g.55::m.5  0.105   1  0.000   1  0.140   1  0.000   0.000 N  0.450      SignalP-noTM
TRINITY_DN44767_c0_g1::TRINITY_DN44767_c0_g1_i2::g.55::m.5  0.103   1  0.000   1  0.166   1  0.000   0.000 N  0.450      SignalP-noTM
TRINITY_DN44767_c0_g1::TRINITY_DN44767_c0_g1_i2::g.55::m.5  0.104   1  0.000   1  0.121   1  0.000   0.000 N  0.450      SignalP-noTM
TRINITY_DN44767_c0_g1::TRINITY_DN44767_c0_g1_i2::g.55::m.5  0.102   1  0.000   1  0.120   1  0.000   0.000 N  0.450      SignalP-noTM
TRINITY_DN44767_c0_g1::TRINITY_DN44767_c0_g1_i2::g.55::m.5  0.102   1  0.000   1  0.120   1  0.000   0.000 N  0.450      SignalP-noTM
TRINITY_DN44767_c0_g1::TRINITY_DN44767_c0_g1_i2::g.55::m.5  0.105   1  0.000   1  0.120   1  0.000   0.000 N  0.450      SignalP-noTM
TRINITY_DN44767_c0_g1::TRINITY_DN44767_c0_g1_i2::g.55::m.5!  0.104   1  0.000   1  0.131   1  0.000   0.000 N  0.450      SignalP-noTM
TRINITY_DN44767_c0_g1::TRINITY_DN44767_c0_g1_i2::g.55::m.5"  0.106   1  0.000   1  0.139   1  0.000   0.000 N  0.450      SignalP-noTM
TRINITY_DN44767_c0_g1::TRINITY_DN44767_c0_g1_i2::g.55::m.5#  0.106   1  0.000   1  0.139   1  0.000   0.000 N  0.450      SignalP-noTM
TRINITY_DN44767_c0_g1::TRINITY_DN44767_c0_g1_i2::g.55::m.5$  0.106   1  0.000   1  0.129   1  0.000   0.000 N  0.450      SignalP-noTM
TRINITY_DN44767_c0_g1::TRINITY_DN44767_c0_g1_i2::g.55::m.5%  0.106   1  0.000   1  0.129   1  0.000   0.000 N  0.450      SignalP-noTM
TRINITY_DN44767_c0_g1::TRINITY_DN44767_c0_g1_i2::g.55::m.5&  0.103   1  0.000   1  0.110   1  0.000   0.000 N  0.450      SignalP-noTM
TRINITY_DN44767_c0_g1::TRINITY_DN44767_c0_g1_i2::g.55::m.5'  0.104   1  0.000   1  0.140   1  0.000   0.000 N  0.450      SignalP-noTM
TRINITY_DN44767_c0_g1::TRINITY_DN44767_c0_g1_i2::g.55::m.5(  0.104   1  0.000   1  0.159   1  0.000   0.000 N  0.450      SignalP-noTM
TRINITY_DN44767_c0_g1::TRINITY_DN44767_c0_g1_i2::g.55::m.5)  0.105   1  0.000   1  0.120   1  0.000   0.000 N  0.450      SignalP-noTM
TRINITY_DN44767_c0_g1::TRINITY_DN44767_c0_g1_i2::g.55::m.5*  0.104   1  0.000   1  0.138   1  0.000   0.000 N  0.450      SignalP-noTM
TRINITY_DN44767_c0_g1::TRINITY_DN44767_c0_g1_i2::g.55::m.5+  0.104   1  0.000   1  0.138   1  0.000   0.000 N  0.450      SignalP-noTM
TRINITY_DN44767_c0_g1::TRINITY_DN44767_c0_g1_i2::g.55::m.5,  0.103   1  0.000   1  0.166   1  0.000   0.000 N  0.450      SignalP-noTM
TRINITY_DN44767_c0_g1::TRINITY_DN44767_c0_g1_i2::g.55::m.5-  0.103   1  0.000   1  0.166   1  0.000   0.000 N  0.450      SignalP-noTM
TRINITY_DN44767_c0_g1::TRINITY_DN44767_c0_g1_i2::g.55::m.5.  0.105   1  0.000   1  0.120   1  0.000   0.000 N  0.450      SignalP-noTM
TRINITY_DN44767_c0_g1::TRINITY_DN44767_c0_g1_i2::g.55::m.5/  0.104   1  0.000   1  0.131   1  0.000   0.000 N  0.450      SignalP-noTM
TRINITY_DN44767_c0_g1::TRINITY_DN44767_c0_g1_i2::g.55::m.50  0.104   1  0.000   1  0.140   1  0.000   0.000 N  0.450      SignalP-noTM
TRINITY_DN44767_c0_g1::TRINITY_DN44767_c0_g1_i2::g.55::m.51  0.103   1  0.000   1  0.110   1  0.000   0.000 N  0.450      SignalP-noTM
TRINITY_DN44767_c0_g1::TRINITY_DN44767_c0_g1_i2::g.55::m.52  0.105   1  0.000   1  0.120   1  0.000   0.000 N  0.450      SignalP-noTM
TRINITY_DN44767_c0_g1::TRINITY_DN44767_c0_g1_i2::g.55::m.53  0.105   1  0.000   1  0.120   1  0.000   0.000 N  0.450      SignalP-noTM
TRINITY_DN44767_c0_g1::TRINITY_DN44767_c0_g1_i2::g.55::m.54  0.103   1  0.000   1  0.110   1  0.000   0.000 N  0.450      SignalP-noTM
TRINITY_DN44767_c0_g1::TRINITY_DN44767_c0_g1_i2::g.55::m.55  0.101   1  0.000   1  0.091   1  0.000   0.000 N  0.450      SignalP-noTM
TRINITY_DN44767_c0_g1::TRINITY_DN44767_c0_g1_i2::g.55::m.56  0.101   2  0.000   1  0.091   1  0.000   0.000 N  0.450      SignalP-noTM
TRINITY_DN44767_c0_g1::TRINITY_DN44767_c0_g1_i2::g.55::m.57  0.101   2  0.000   1  0.091   1  0.000   0.000 N  0.450      SignalP-noTM
TRINITY_DN44767_c0_g1::TRINITY_DN44767_c0_g1_i2::g.55::m.58  0.103   4  0.000   1  0.097   4  0.000   0.000 N  0.450      SignalP-noTM
TRINITY_DN44767_c0_g1::TRINITY_DN44767_c0_g1_i2::g.55::m.59  0.103   4  0.000   1  0.103   5  0.000   0.000 N  0.450      SignalP-noTM
TRINITY_DN44767_c0_g1::TRINITY_DN44767_c0_g1_i2::g.55::m.5:  0.103   4  0.000   1  0.103   5  0.000   0.000 N  0.450      SignalP-noTM
TRINITY_DN44767_c0_g1::TRINITY_DN44767_c0_g1_i2::g.55::m.5;  0.103   4  0.000   1  0.103   5  0.000   0.000 N  0.450      SignalP-noTM
TRINITY_DN44767_c0_g1::TRINITY_DN44767_c0_g1_i2::g.55::m.5<  0.104   8  0.000   1  0.103   5  0.000   0.000 N  0.450      SignalP-noTM
TRINITY_DN44767_c0_g1::TRINITY_DN44767_c0_g1_i2::g.55::m.5=  0.106   9  0.000   1  0.103   5  0.000   0.000 N  0.450      SignalP-noTM
TRINITY_DN44767_c0_g1::TRINITY_DN44767_c0_g1_i2::g.55::m.5>  0.106   9  0.000   1  0.103   5  0.000   0.000 N  0.450      SignalP-noTM
TRINITY_DN44767_c0_g1::TRINITY_DN44767_c0_g1_i2::g.55::m.5?  0.106   9  0.095  11  0.103   5  0.092   0.094 N  0.450      SignalP-noTM
TRINITY_DN44767_c0_g1::TRINITY_DN44767_c0_g1_i2::g.55::m.5@  0.106   9  0.098  12  0.103   5  0.091   0.094 N  0.450      SignalP-noTM
TRINITY_DN44767_c0_g1::TRINITY_DN44767_c0_g1_i2::g.55::m.5A  0.106   9  0.098  12  0.103   5  0.091   0.094 N  0.450      SignalP-noTM
TRINITY_DN44767_c0_g1::TRINITY_DN44767_c0_g1_i2::g.55::m.5B  0.106   9  0.098  12  0.103   5  0.091   0.094 N  0.450      SignalP-noTM
TRINITY_DN44767_c0_g1::TRINITY_DN44767_c0_g1_i2::g.55::m.5C  0.106   9  0.098  12  0.103   5  0.091   0.094 N  0.450      SignalP-noTM
TRINITY_DN44767_c0_g1::TRINITY_DN44767_c0_g1_i2::g.55::m.5D  0.106   9  0.098  12  0.103   5  0.091   0.094 N  0.450      SignalP-noTM
TRINITY_DN44767_c0_g1::TRINITY_DN44767_c0_g1_i2::g.55::m.5E  0.106   9  0.098  12  0.103   5  0.091   0.094 N  0.450      SignalP-noTM
TRINITY_DN44767_c0_g1::TRINITY_DN44767_c0_g1_i2::g.55::m.5F  0.106   9  0.098  12  0.103   5  0.091   0.094 N  0.450      SignalP-noTM
TRINITY_DN44767_c0_g1::TRINITY_DN44767_c0_g1_i3::g.65::m.6  0.102   1  0.000   1  0.120   1  0.000   0.000 N  0.450      SignalP-noTM
TRINITY_DN44767_c0_g1::TRINITY_DN44767_c0_g1_i3::g.65::m.6  0.104   1  0.000   1  0.130   1  0.000   0.000 N  0.450      SignalP-noTM
TRINITY_DN44767_c0_g1::TRINITY_DN44767_c0_g1_i3::g.65::m.6  0.103   1  0.000   1  0.166   1  0.000   0.000 N  0.450      SignalP-noTM
TRINITY_DN44767_c0_g1::TRINITY_DN44767_c0_g1_i3::g.65::m.6  0.104   1  0.000   1  0.130   1  0.000   0.000 N  0.450      SignalP-noTM
TRINITY_DN44767_c0_g1::TRINITY_DN44767_c0_g1_i3::g.65::m.6  0.104   1  0.000   1  0.130   1  0.000   0.000 N  0.450      SignalP-noTM
TRINITY_DN44767_c0_g1::TRINITY_DN44767_c0_g1_i3::g.65::m.6  0.105   1  0.000   1  0.120   1  0.000   0.000 N  0.450      SignalP-noTM
TRINITY_DN44767_c0_g1::TRINITY_DN44767_c0_g1_i3::g.65::m.6  0.101   1  0.000   1  0.198   1  0.000   0.000 N  0.450      SignalP-noTM
TRINITY_DN44767_c0_g1::TRINITY_DN44767_c0_g1_i3::g.65::m.6  0.103   1  0.000   1  0.198   1  0.000   0.000 N  0.450      SignalP-noTM
TRINITY_DN44767_c0_g1::TRINITY_DN44767_c0_g1_i3::g.65::m.6  0.104   1  0.000   1  0.140   1  0.000   0.000 N  0.450      SignalP-noTM
                           0.000   1  0.000   1  0.000   1  0.000   0.000 N  0.500      SignalP-TM
TRINITY_DN44767_c0_g1::TRINITY_DN44767_c0_g1_i3::g.65::m.6  0.000   1  0.000   1  0.000   1  0.000   0.000 N  0.450      SignalP-noTM
0.159331                   0.000   1  0.000   1  0.000   1  0.000   0.000 N  0.450      SignalP-noTM
TRINITY_DN44767_c0_g1::TRINITY_DN44767_c0_g1_i3::g.65::m.6  0.104   1  0.000   1  0.130   1  0.000   0.000 N  0.450      SignalP-noTM
TRINITY_DN44767_c0_g1::TRINITY_DN44767_c0_g1_i3::g.65::m.6  0.103   1  0.000   1  0.110   1  0.000   0.000 N  0.450      SignalP-noTM
TRINITY_DN44767_c0_g1::TRINITY_DN44767_c0_g1_i3::g.65::m.6  0.103   1  0.000   1  0.110   1  0.000   0.000 N  0.450      SignalP-noTM
TRINITY_DN44767_c0_g1::TRINITY_DN44767_c0_g1_i3::g.65::m.6  0.104   1  0.000   1  0.140   1  0.000   0.000 N  0.450      SignalP-noTM
TRINITY_DN44767_c0_g1::TRINITY_DN44767_c0_g1_i3::g.65::m.6  0.103   1  0.000   1  0.198   1  0.000   0.000 N  0.450      SignalP-noTM
TRINITY_DN44767_c0_g1::TRINITY_DN44767_c0_g1_i3::g.65::m.6  0.104   1  0.000   1  0.159   1  0.000   0.000 N  0.450      SignalP-noTM
TRINITY_DN44767_c0_g1::TRINITY_DN44767_c0_g1_i3::g.65::m.6  0.103   1  0.000   1  0.110   1  0.000   0.000 N  0.450      SignalP-noTM
TRINITY_DN44767_c0_g1::TRINITY_DN44767_c0_g1_i3::g.65::m.6  0.102   1  0.000   1  0.120   1  0.000   0.000 N  0.450      SignalP-noTM
TRINITY_DN44767_c0_g1::TRINITY_DN44767_c0_g1_i3::g.65::m.6  0.104   1  0.000   1  0.161   1  0.000   0.000 N  0.450      SignalP-noTM
TRINITY_DN44767_c0_g1::TRINITY_DN44767_c0_g1_i3::g.65::m.6  0.103   1  0.000   1  0.166   1  0.000   0.000 N  0.450      SignalP-noTM
TRINITY_DN44767_c0_g1::TRINITY_DN44767_c0_g1_i3::g.65::m.6  0.104   1  0.000   1  0.140   1  0.000   0.000 N  0.450      SignalP-noTM
TRINITY_DN44767_c0_g1::TRINITY_DN44767_c0_g1_i3::g.65::m.6  0.104   1  0.000   1  0.161   1  0.000   0.000 N  0.450      SignalP-noTM
TRINITY_DN44767_c0_g1::TRINITY_DN44767_c0_g1_i3::g.65::m.6  0.104   1  0.000   1  0.161   1  0.000   0.000 N  0.450      SignalP-noTM
TRINITY_DN44767_c0_g1::TRINITY_DN44767_c0_g1_i3::g.65::m.6  0.104   1  0.000   1  0.140   1  0.000   0.000 N  0.450      SignalP-noTM
TRINITY_DN44767_c0_g1::TRINITY_DN44767_c0_g1_i3::g.65::m.6  0.104   1  0.000   1  0.140   1  0.000   0.000 N  0.450      SignalP-noTM
TRINITY_DN44767_c0_g1::TRINITY_DN44767_c0_g1_i3::g.65::m.6  0.105   1  0.000   1  0.140   1  0.000   0.000 N  0.450      SignalP-noTM
TRINITY_DN44767_c0_g1::TRINITY_DN44767_c0_g1_i3::g.65::m.6  0.103   1  0.000   1  0.166   1  0.000   0.000 N  0.450      SignalP-noTM
TRINITY_DN44767_c0_g1::TRINITY_DN44767_c0_g1_i3::g.65::m.6  0.104   1  0.000   1  0.121   1  0.000   0.000 N  0.450      SignalP-noTM
TRINITY_DN44767_c0_g1::TRINITY_DN44767_c0_g1_i3::g.65::m.6  0.102   1  0.000   1  0.120   1  0.000   0.000 N  0.450      SignalP-noTM
TRINITY_DN44767_c0_g1::TRINITY_DN44767_c0_g1_i3::g.65::m.6  0.102   1  0.000   1  0.120   1  0.000   0.000 N  0.450      SignalP-noTM
TRINITY_DN44767_c0_g1::TRINITY_DN44767_c0_g1_i3::g.65::m.6  0.105   1  0.000   1  0.120   1  0.000   0.000 N  0.450      SignalP-noTM
TRINITY_DN44767_c0_g1::TRINITY_DN44767_c0_g1_i3::g.65::m.6!  0.104   1  0.000   1  0.131   1  0.000   0.000 N  0.450      SignalP-noTM
TRINITY_DN44767_c0_g1::TRINITY_DN44767_c0_g1_i3::g.65::m.6"  0.106   1  0.000   1  0.139   1  0.000   0.000 N  0.450      SignalP-noTM
TRINITY_DN44767_c0_g1::TRINITY_DN44767_c0_g1_i3::g.65::m.6#  0.106   1  0.000   1  0.139   1  0.000   0.000 N  0.450      SignalP-noTM
TRINITY_DN44767_c0_g1::TRINITY_DN44767_c0_g1_i3::g.65::m.6$  0.106   1  0.000   1  0.129   1  0.000   0.000 N  0.450      SignalP-noTM
TRINITY_DN44767_c0_g1::TRINITY_DN44767_c0_g1_i3::g.65::m.6%  0.106   1  0.000   1  0.129   1  0.000   0.000 N  0.450      SignalP-noTM
TRINITY_DN44767_c0_g1::TRINITY_DN44767_c0_g1_i3::g.65::m.6&  0.103   1  0.000   1  0.110   1  0.000   0.000 N  0.450      SignalP-noTM
TRINITY_DN44767_c0_g1::TRINITY_DN44767_c0_g1_i3::g.65::m.6'  0.104   1  0.000   1  0.140   1  0.000   0.000 N  0.450      SignalP-noTM
TRINITY_DN44767_c0_g1::TRINITY_DN44767_c0_g1_i3::g.65::m.6(  0.104   1  0.000   1  0.159   1  0.000   0.000 N  0.450      SignalP-noTM
TRINITY_DN44767_c0_g1::TRINITY_DN44767_c0_g1_i3::g.65::m.6)  0.105   1  0.000   1  0.120   1  0.000   0.000 N  0.450      SignalP-noTM
TRINITY_DN44767_c0_g1::TRINITY_DN44767_c0_g1_i3::g.65::m.6*  0.104   1  0.000   1  0.138   1  0.000   0.000 N  0.450      SignalP-noTM
TRINITY_DN44767_c0_g1::TRINITY_DN44767_c0_g1_i3::g.65::m.6+  0.104   1  0.000   1  0.138   1  0.000   0.000 N  0.450      SignalP-noTM
TRINITY_DN44767_c0_g1::TRINITY_DN44767_c0_g1_i3::g.65::m.6,  0.103   1  0.000   1  0.166   1  0.000   0.000 N  0.450      SignalP-noTM
TRINITY_DN44767_c0_g1::TRINITY_DN44767_c0_g1_i3::g.65::m.6-  0.103   1  0.000   1  0.166   1  0.000   0.000 N  0.450      SignalP-noTM
TRINITY_DN44767_c0_g1::TRINITY_DN44767_c0_g1_i3::g.65::m.6.  0.105   1  0.000   1  0.120   1  0.000   0.000 N  0.450      SignalP-noTM
TRINITY_DN44767_c0_g1::TRINITY_DN44767_c0_g1_i3::g.65::m.6/  0.104   1  0.000   1  0.131   1  0.000   0.000 N  0.450      SignalP-noTM
TRINITY_DN44767_c0_g1::TRINITY_DN44767_c0_g1_i3::g.65::m.60  0.104   1  0.000   1  0.140   1  0.000   0.000 N  0.450      SignalP-noTM
TRINITY_DN44767_c0_g1::TRINITY_DN44767_c0_g1_i3::g.65::m.61  0.103   1  0.000   1  0.110   1  0.000   0.000 N  0.450      SignalP-noTM
TRINITY_DN44767_c0_g1::TRINITY_DN44767_c0_g1_i3::g.65::m.62  0.105   1  0.000   1  0.120   1  0.000   0.000 N  0.450      SignalP-noTM
TRINITY_DN44767_c0_g1::TRINITY_DN44767_c0_g1_i3::g.65::m.63  0.105   1  0.000   1  0.120   1  0.000   0.000 N  0.450      SignalP-noTM
TRINITY_DN44767_c0_g1::TRINITY_DN44767_c0_g1_i3::g.65::m.64  0.103   1  0.000   1  0.110   1  0.000   0.000 N  0.450      SignalP-noTM
TRINITY_DN44767_c0_g1::TRINITY_DN44767_c0_g1_i3::g.65::m.65  0.101   1  0.000   1  0.091   1  0.000   0.000 N  0.450      SignalP-noTM
TRINITY_DN44767_c0_g1::TRINITY_DN44767_c0_g1_i3::g.65::m.66  0.101   2  0.000   1  0.091   1  0.000   0.000 N  0.450      SignalP-noTM
TRINITY_DN44767_c0_g1::TRINITY_DN44767_c0_g1_i3::g.65::m.67  0.101   2  0.000   1  0.091   1  0.000   0.000 N  0.450      SignalP-noTM
TRINITY_DN44767_c0_g1::TRINITY_DN44767_c0_g1_i3::g.65::m.68  0.103   4  0.000   1  0.097   4  0.000   0.000 N  0.450      SignalP-noTM
TRINITY_DN44767_c0_g1::TRINITY_DN44767_c0_g1_i3::g.65::m.69  0.103   4  0.000   1  0.103   5  0.000   0.000 N  0.450      SignalP-noTM
TRINITY_DN44767_c0_g1::TRINITY_DN44767_c0_g1_i3::g.65::m.6:  0.103   4  0.000   1  0.103   5  0.000   0.000 N  0.450      SignalP-noTM
TRINITY_DN44767_c0_g1::TRINITY_DN44767_c0_g1_i3::g.65::m.6;  0.103   4  0.000   1  0.103   5  0.000   0.000 N  0.450      SignalP-noTM
TRINITY_DN44767_c0_g1::TRINITY_DN44767_c0_g1_i3::g.65::m.6<  0.104   8  0.000   1  0.103   5  0.000   0.000 N  0.450      SignalP-noTM
TRINITY_DN44767_c0_g1::TRINITY_DN44767_c0_g1_i3::g.65::m.6=  0.106   9  0.000   1  0.103   5  0.000   0.000 N  0.450      SignalP-noTM
TRINITY_DN44767_c0_g1::TRINITY_DN44767_c0_g1_i3::g.65::m.6>  0.106   9  0.000   1  0.103   5  0.000   0.000 N  0.450      SignalP-noTM
TRINITY_DN44767_c0_g1::TRINITY_DN44767_c0_g1_i3::g.65::m.6?  0.106   9  0.095  11  0.103   5  0.092   0.094 N  0.450      SignalP-noTM
TRINITY_DN44767_c0_g1::TRINITY_DN44767_c0_g1_i3::g.65::m.6@  0.106   9  0.098  12  0.103   5  0.091   0.094 N  0.450      SignalP-noTM
TRINITY_DN44767_c0_g1::TRINITY_DN44767_c0_g1_i3::g.65::m.6A  0.106   9  0.098  12  0.103   5  0.091   0.094 N  0.450      SignalP-noTM
TRINITY_DN44767_c0_g1::TRINITY_DN44767_c0_g1_i3::g.65::m.6B  0.106   9  0.098  12  0.103   5  0.091   0.094 N  0.450      SignalP-noTM
TRINITY_DN44767_c0_g1::TRINITY_DN44767_c0_g1_i3::g.65::m.6C  0.106   9  0.098  12  0.103   5  0.091   0.094 N  0.450      SignalP-noTM
TRINITY_DN44767_c0_g1::TRINITY_DN44767_c0_g1_i3::g.65::m.6D  0.106   9  0.098  12  0.103   5  0.091   0.094 N  0.450      SignalP-noTM
TRINITY_DN44767_c0_g1::TRINITY_DN44767_c0_g1_i3::g.65::m.6E  0.106   9  0.098  12  0.103   5  0.091   0.094 N  0.450      SignalP-noTM
TRINITY_DN44767_c0_g1::TRINITY_DN44767_c0_g1_i3::g.65::m.6F  0.106   9  0.098  12  0.103   5  0.091   0.094 N  0.450      SignalP-noTM
TRINITY_DN44767_c0_g1::TRINITY_DN44767_c0_g1_i7::g.76::m.7  0.102   1  0.000   1  0.120   1  0.000   0.000 N  0.450      SignalP-noTM
TRINITY_DN44767_c0_g1::TRINITY_DN44767_c0_g1_i7::g.76::m.7  0.104   1  0.000   1  0.130   1  0.000   0.000 N  0.450      SignalP-noTM
TRINITY_DN44767_c0_g1::TRINITY_DN44767_c0_g1_i7::g.76::m.7  0.103   1  0.000   1  0.166   1  0.000   0.000 N  0.450      SignalP-noTM
TRINITY_DN44767_c0_g1::TRINITY_DN44767_c0_g1_i7::g.76::m.7  0.104   1  0.000   1  0.130   1  0.000   0.000 N  0.450      SignalP-noTM
TRINITY_DN44767_c0_g1::TRINITY_DN44767_c0_g1_i7::g.76::m.7  0.104   1  0.000   1  0.130   1  0.000   0.000 N  0.450      SignalP-noTM
TRINITY_DN44767_c0_g1::TRINITY_DN44767_c0_g1_i7::g.76::m.7  0.105   1  0.000   1  0.120   1  0.000   0.000 N  0.450      SignalP-noTM
TRINITY_DN44767_c0_g1::TRINITY_DN44767_c0_g1_i7::g.76::m.7  0.101   1  0.000   1  0.198   1  0.000   0.000 N  0.450      SignalP-noTM
TRINITY_DN44767_c0_g1::TRINITY_DN44767_c0_g1_i7::g.76::m.7  0.103   1  0.000   1  0.198   1  0.000   0.000 N  0.450      SignalP-noTM
TRINITY_DN44767_c0_g1::TRINITY_DN44767_c0_g1_i7::g.76::m.7  0.104   1  0.000   1  0.140   1  0.000   0.000 N  0.450      SignalP-noTM
                           0.000   1  0.000   1  0.000   1  0.000   0.000 N  0.500      SignalP-TM
TRINITY_DN44767_c0_g1::TRINITY_DN44767_c0_g1_i7::g.76::m.7  0.000   1  0.000   1  0.000   1  0.000   0.000 N  0.450      SignalP-noTM
0.159331                   0.000   1  0.000   1  0.000   1  0.000   0.000 N  0.450      SignalP-noTM
TRINITY_DN44767_c0_g1::TRINITY_DN44767_c0_g1_i7::g.76::m.7  0.104   1  0.000   1  0.130   1  0.000   0.000 N  0.450      SignalP-noTM
TRINITY_DN44767_c0_g1::TRINITY_DN44767_c0_g1_i7::g.76::m.7  0.103   1  0.000   1  0.110   1  0.000   0.000 N  0.450      SignalP-noTM
TRINITY_DN44767_c0_g1::TRINITY_DN44767_c0_g1_i7::g.76::m.7  0.103   1  0.000   1  0.110   1  0.000   0.000 N  0.450      SignalP-noTM
TRINITY_DN44767_c0_g1::TRINITY_DN44767_c0_g1_i7::g.76::m.7  0.104   1  0.000   1  0.140   1  0.000   0.000 N  0.450      SignalP-noTM
TRINITY_DN44767_c0_g1::TRINITY_DN44767_c0_g1_i7::g.76::m.7  0.103   1  0.000   1  0.198   1  0.000   0.000 N  0.450      SignalP-noTM
TRINITY_DN44767_c0_g1::TRINITY_DN44767_c0_g1_i7::g.76::m.7  0.104   1  0.000   1  0.159   1  0.000   0.000 N  0.450      SignalP-noTM
TRINITY_DN44767_c0_g1::TRINITY_DN44767_c0_g1_i7::g.76::m.7  0.103   1  0.000   1  0.110   1  0.000   0.000 N  0.450      SignalP-noTM
TRINITY_DN44767_c0_g1::TRINITY_DN44767_c0_g1_i7::g.76::m.7  0.102   1  0.000   1  0.120   1  0.000   0.000 N  0.450      SignalP-noTM
TRINITY_DN44767_c0_g1::TRINITY_DN44767_c0_g1_i7::g.76::m.7  0.104   1  0.000   1  0.161   1  0.000   0.000 N  0.450      SignalP-noTM
TRINITY_DN44767_c0_g1::TRINITY_DN44767_c0_g1_i7::g.76::m.7  0.103   1  0.000   1  0.166   1  0.000   0.000 N  0.450      SignalP-noTM
TRINITY_DN44767_c0_g1::TRINITY_DN44767_c0_g1_i7::g.76::m.7  0.104   1  0.000   1  0.140   1  0.000   0.000 N  0.450      SignalP-noTM
TRINITY_DN44767_c0_g1::TRINITY_DN44767_c0_g1_i7::g.76::m.7  0.104   1  0.000   1  0.161   1  0.000   0.000 N  0.450      SignalP-noTM
TRINITY_DN44767_c0_g1::TRINITY_DN44767_c0_g1_i7::g.76::m.7  0.104   1  0.000   1  0.161   1  0.000   0.000 N  0.450      SignalP-noTM
TRINITY_DN44767_c0_g1::TRINITY_DN44767_c0_g1_i7::g.76::m.7  0.104   1  0.000   1  0.140   1  0.000   0.000 N  0.450      SignalP-noTM
TRINITY_DN44767_c0_g1::TRINITY_DN44767_c0_g1_i7::g.76::m.7  0.104   1  0.000   1  0.140   1  0.000   0.000 N  0.450      SignalP-noTM
TRINITY_DN44767_c0_g1::TRINITY_DN44767_c0_g1_i7::g.76::m.7  0.105   1  0.000   1  0.140   1  0.000   0.000 N  0.450      SignalP-noTM
TRINITY_DN44767_c0_g1::TRINITY_DN44767_c0_g1_i7::g.76::m.7  0.103   1  0.000   1  0.166   1  0.000   0.000 N  0.450      SignalP-noTM
TRINITY_DN44767_c0_g1::TRINITY_DN44767_c0_g1_i7::g.76::m.7  0.104   1  0.000   1  0.121   1  0.000   0.000 N  0.450      SignalP-noTM
TRINITY_DN44767_c0_g1::TRINITY_DN44767_c0_g1_i7::g.76::m.7  0.102   1  0.000   1  0.120   1  0.000   0.000 N  0.450      SignalP-noTM
TRINITY_DN44767_c0_g1::TRINITY_DN44767_c0_g1_i7::g.76::m.7  0.102   1  0.000   1  0.120   1  0.000   0.000 N  0.450      SignalP-noTM
TRINITY_DN44767_c0_g1::TRINITY_DN44767_c0_g1_i7::g.76::m.7  0.105   1  0.000   1  0.120   1  0.000   0.000 N  0.450      SignalP-noTM
TRINITY_DN44767_c0_g1::TRINITY_DN44767_c0_g1_i7::g.76::m.7!  0.104   1  0.000   1  0.131   1  0.000   0.000 N  0.450      SignalP-noTM
TRINITY_DN44767_c0_g1::TRINITY_DN44767_c0_g1_i7::g.76::m.7"  0.106   1  0.000   1  0.139   1  0.000   0.000 N  0.450      SignalP-noTM
TRINITY_DN44767_c0_g1::TRINITY_DN44767_c0_g1_i7::g.76::m.7#  0.106   1  0.000   1  0.139   1  0.000   0.000 N  0.450      SignalP-noTM
TRINITY_DN44767_c0_g1::TRINITY_DN44767_c0_g1_i7::g.76::m.7$  0.106   1  0.000   1  0.129   1  0.000   0.000 N  0.450      SignalP-noTM
TRINITY_DN44767_c0_g1::TRINITY_DN44767_c0_g1_i7::g.76::m.7%  0.106   1  0.000   1  0.129   1  0.000   0.000 N  0.450      SignalP-noTM
TRINITY_DN44767_c0_g1::TRINITY_DN44767_c0_g1_i7::g.76::m.7&  0.103   1  0.000   1  0.110   1  0.000   0.000 N  0.450      SignalP-noTM
TRINITY_DN44767_c0_g1::TRINITY_DN44767_c0_g1_i7::g.76::m.7'  0.104   1  0.000   1  0.140   1  0.000   0.000 N  0.450      SignalP-noTM
TRINITY_DN44767_c0_g1::TRINITY_DN44767_c0_g1_i7::g.76::m.7(  0.104   1  0.000   1  0.159   1  0.000   0.000 N  0.450      SignalP-noTM
TRINITY_DN44767_c0_g1::TRINITY_DN44767_c0_g1_i7::g.76::m.7)  0.105   1  0.000   1  0.120   1  0.000   0.000 N  0.450      SignalP-noTM
TRINITY_DN44767_c0_g1::TRINITY_DN44767_c0_g1_i7::g.76::m.7*  0.104   1  0.000   1  0.138   1  0.000   0.000 N  0.450      SignalP-noTM
TRINITY_DN44767_c0_g1::TRINITY_DN44767_c0_g1_i7::g.76::m.7+  0.104   1  0.000   1  0.138   1  0.000   0.000 N  0.450      SignalP-noTM
TRINITY_DN44767_c0_g1::TRINITY_DN44767_c0_g1_i7::g.76::m.7,  0.103   1  0.000   1  0.166   1  0.000   0.000 N  0.450      SignalP-noTM
TRINITY_DN44767_c0_g1::TRINITY_DN44767_c0_g1_i7::g.76::m.7-  0.103   1  0.000   1  0.166   1  0.000   0.000 N  0.450      SignalP-noTM
TRINITY_DN44767_c0_g1::TRINITY_DN44767_c0_g1_i7::g.76::m.7.  0.105   1  0.000   1  0.120   1  0.000   0.000 N  0.450      SignalP-noTM
TRINITY_DN44767_c0_g1::TRINITY_DN44767_c0_g1_i7::g.76::m.7/  0.104   1  0.000   1  0.131   1  0.000   0.000 N  0.450      SignalP-noTM
TRINITY_DN44767_c0_g1::TRINITY_DN44767_c0_g1_i7::g.76::m.70  0.104   1  0.000   1  0.140   1  0.000   0.000 N  0.450      SignalP-noTM
TRINITY_DN44767_c0_g1::TRINITY_DN44767_c0_g1_i7::g.76::m.71  0.103   1  0.000   1  0.110   1  0.000   0.000 N  0.450      SignalP-noTM
TRINITY_DN44767_c0_g1::TRINITY_DN44767_c0_g1_i7::g.76::m.72  0.105   1  0.000   1  0.120   1  0.000   0.000 N  0.450      SignalP-noTM
TRINITY_DN44767_c0_g1::TRINITY_DN44767_c0_g1_i7::g.76::m.73  0.105   1  0.000   1  0.120   1  0.000   0.000 N  0.450      SignalP-noTM
TRINITY_DN44767_c0_g1::TRINITY_DN44767_c0_g1_i7::g.76::m.74  0.103   1  0.000   1  0.110   1  0.000   0.000 N  0.450      SignalP-noTM
TRINITY_DN44767_c0_g1::TRINITY_DN44767_c0_g1_i7::g.76::m.75  0.104   1  0.000   1  0.130   1  0.000   0.000 N  0.450      SignalP-noTM
TRINITY_DN44767_c0_g1::TRINITY_DN44767_c0_g1_i7::g.76::m.76  0.103   1  0.000   1  0.089   1  0.000   0.000 N  0.450      SignalP-noTM
TRINITY_DN44767_c0_g1::TRINITY_DN44767_c0_g1_i7::g.76::m.77  0.103   1  0.000   1  0.089   1  0.000   0.000 N  0.450      SignalP-noTM
TRINITY_DN44767_c0_g1::TRINITY_DN44767_c0_g1_i7::g.76::m.78  0.103   3  0.000   1  0.096   3  0.000   0.000 N  0.450      SignalP-noTM
TRINITY_DN44767_c0_g1::TRINITY_DN44767_c0_g1_i7::g.76::m.79  0.103   3  0.000   1  0.101   4  0.000   0.000 N  0.450      SignalP-noTM
TRINITY_DN44767_c0_g1::TRINITY_DN44767_c0_g1_i7::g.76::m.7:  0.103   3  0.000   1  0.101   4  0.000   0.000 N  0.450      SignalP-noTM
TRINITY_DN44767_c0_g1::TRINITY_DN44767_c0_g1_i7::g.76::m.7;  0.103   3  0.000   1  0.101   4  0.000   0.000 N  0.450      SignalP-noTM
TRINITY_DN44767_c0_g1::TRINITY_DN44767_c0_g1_i7::g.76::m.7<  0.103   3  0.000   1  0.101   4  0.000   0.000 N  0.450      SignalP-noTM
TRINITY_DN44767_c0_g1::TRINITY_DN44767_c0_g1_i7::g.76::m.7=  0.108   8  0.000   1  0.101   4  0.000   0.000 N  0.450      SignalP-noTM
TRINITY_DN44767_c0_g1::TRINITY_DN44767_c0_g1_i7::g.76::m.7>  0.108   8  0.000   1  0.101   4  0.000   0.000 N  0.450      SignalP-noTM
TRINITY_DN44767_c0_g1::TRINITY_DN44767_c0_g1_i7::g.76::m.7?  0.108   8  0.000   1  0.101   4  0.000   0.000 N  0.450      SignalP-noTM
TRINITY_DN44767_c0_g1::TRINITY_DN44767_c0_g1_i7::g.76::m.7@  0.108   8  0.097  11  0.101   4  0.092   0.094 N  0.450      SignalP-noTM
TRINITY_DN44767_c0_g1::TRINITY_DN44767_c0_g1_i7::g.76::m.7A  0.108   8  0.097  11  0.101   4  0.092   0.094 N  0.450      SignalP-noTM
TRINITY_DN44767_c0_g1::TRINITY_DN44767_c0_g1_i7::g.76::m.7B  0.108   8  0.097  11  0.101   4  0.092   0.094 N  0.450      SignalP-noTM
TRINITY_DN44767_c0_g1::TRINITY_DN44767_c0_g1_i7::g.76::m.7C  0.108   8  0.097  11  0.101   4  0.092   0.094 N  0.450      SignalP-noTM
TRINITY_DN44767_c0_g1::TRINITY_DN44767_c0_g1_i7::g.76::m.7D  0.108   8  0.097  11  0.101   4  0.092   0.094 N  0.450      SignalP-noTM
TRINITY_DN44767_c0_g1::TRINITY_DN44767_c0_g1_i7::g.76::m.7E  0.108   8  0.097  11  0.101   4  0.092   0.094 N  0.450      SignalP-noTM
TRINITY_DN44767_c0_g1::TRINITY_DN44767_c0_g1_i7::g.76::m.7F  0.108   8  0.097  11  0.101   4  0.092   0.094 N  0.450      SignalP-noTM
TRINITY_DN44767_c0_g1::TRINITY_DN44767_c0_g1_i9::g.86::m.8  0.102   1  0.000   1  0.120   1  0.000   0.000 N  0.450      SignalP-noTM
TRINITY_DN44767_c0_g1::TRINITY_DN44767_c0_g1_i9::g.86::m.8  0.104   1  0.000   1  0.130   1  0.000   0.000 N  0.450      SignalP-noTM
TRINITY_DN44767_c0_g1::TRINITY_DN44767_c0_g1_i9::g.86::m.8  0.103   1  0.000   1  0.166   1  0.000   0.000 N  0.450      SignalP-noTM
TRINITY_DN44767_c0_g1::TRINITY_DN44767_c0_g1_i9::g.86::m.8  0.104   1  0.000   1  0.130   1  0.000   0.000 N  0.450      SignalP-noTM
TRINITY_DN44767_c0_g1::TRINITY_DN44767_c0_g1_i9::g.86::m.8  0.104   1  0.000   1  0.130   1  0.000   0.000 N  0.450      SignalP-noTM
TRINITY_DN44767_c0_g1::TRINITY_DN44767_c0_g1_i9::g.86::m.8  0.105   1  0.000   1  0.120   1  0.000   0.000 N  0.450      SignalP-noTM
TRINITY_DN44767_c0_g1::TRINITY_DN44767_c0_g1_i9::g.86::m.8  0.101   1  0.000   1  0.198   1  0.000   0.000 N  0.450      SignalP-noTM
TRINITY_DN44767_c0_g1::TRINITY_DN44767_c0_g1_i9::g.86::m.8  0.103   1  0.000   1  0.198   1  0.000   0.000 N  0.450      SignalP-noTM
TRINITY_DN44767_c0_g1::TRINITY_DN44767_c0_g1_i9::g.86::m.8  0.104   1  0.000   1  0.140   1  0.000   0.000 N  0.450      SignalP-noTM
                           0.000   1  0.000   1  0.000   1  0.000   0.000 N  0.500      SignalP-TM
TRINITY_DN44767_c0_g1::TRINITY_DN44767_c0_g1_i9::g.86::m.8  0.000   1  0.000   1  0.000   1  0.000   0.000 N  0.450      SignalP-noTM
0.159331                   0.000   1  0.000   1  0.000   1  0.000   0.000 N  0.450      SignalP-noTM
TRINITY_DN44767_c0_g1::TRINITY_DN44767_c0_g1_i9::g.86::m.8  0.104   1  0.000   1  0.130   1  0.000   0.000 N  0.450      SignalP-noTM
TRINITY_DN44767_c0_g1::TRINITY_DN44767_c0_g1_i9::g.86::m.8  0.103   1  0.000   1  0.110   1  0.000   0.000 N  0.450      SignalP-noTM
TRINITY_DN44767_c0_g1::TRINITY_DN44767_c0_g1_i9::g.86::m.8  0.103   1  0.000   1  0.110   1  0.000   0.000 N  0.450      SignalP-noTM
TRINITY_DN44767_c0_g1::TRINITY_DN44767_c0_g1_i9::g.86::m.8  0.104   1  0.000   1  0.140   1  0.000   0.000 N  0.450      SignalP-noTM
TRINITY_DN44767_c0_g1::TRINITY_DN44767_c0_g1_i9::g.86::m.8  0.103   1  0.000   1  0.198   1  0.000   0.000 N  0.450      SignalP-noTM
TRINITY_DN44767_c0_g1::TRINITY_DN44767_c0_g1_i9::g.86::m.8  0.104   1  0.000   1  0.159   1  0.000   0.000 N  0.450      SignalP-noTM
TRINITY_DN44767_c0_g1::TRINITY_DN44767_c0_g1_i9::g.86::m.8  0.103   1  0.000   1  0.110   1  0.000   0.000 N  0.450      SignalP-noTM
TRINITY_DN44767_c0_g1::TRINITY_DN44767_c0_g1_i9::g.86::m.8  0.102   1  0.000   1  0.120   1  0.000   0.000 N  0.450      SignalP-noTM
TRINITY_DN44767_c0_g1::TRINITY_DN44767_c0_g1_i9::g.86::m.8  0.104   1  0.000   1  0.161   1  0.000   0.000 N  0.450      SignalP-noTM
TRINITY_DN44767_c0_g1::TRINITY_DN44767_c0_g1_i9::g.86::m.8  0.103   1  0.000   1  0.166   1  0.000   0.000 N  0.450      SignalP-noTM
TRINITY_DN44767_c0_g1::TRINITY_DN44767_c0_g1_i9::g.86::m.8  0.104   1  0.000   1  0.140   1  0.000   0.000 N  0.450      SignalP-noTM
TRINITY_DN44767_c0_g1::TRINITY_DN44767_c0_g1_i9::g.86::m.8  0.104   1  0.000   1  0.161   1  0.000   0.000 N  0.450      SignalP-noTM
TRINITY_DN44767_c0_g1::TRINITY_DN44767_c0_g1_i9::g.86::m.8  0.104   1  0.000   1  0.161   1  0.000   0.000 N  0.450      SignalP-noTM
TRINITY_DN44767_c0_g1::TRINITY_DN44767_c0_g1_i9::g.86::m.8  0.104   1  0.000   1  0.140   1  0.000   0.000 N  0.450      SignalP-noTM
TRINITY_DN44767_c0_g1::TRINITY_DN44767_c0_g1_i9::g.86::m.8  0.104   1  0.000   1  0.140   1  0.000   0.000 N  0.450      SignalP-noTM
TRINITY_DN44767_c0_g1::TRINITY_DN44767_c0_g1_i9::g.86::m.8  0.105   1  0.000   1  0.140   1  0.000   0.000 N  0.450      SignalP-noTM
TRINITY_DN44767_c0_g1::TRINITY_DN44767_c0_g1_i9::g.86::m.8  0.103   1  0.000   1  0.166   1  0.000   0.000 N  0.450      SignalP-noTM
TRINITY_DN44767_c0_g1::TRINITY_DN44767_c0_g1_i9::g.86::m.8  0.104   1  0.000   1  0.121   1  0.000   0.000 N  0.450      SignalP-noTM
TRINITY_DN44767_c0_g1::TRINITY_DN44767_c0_g1_i9::g.86::m.8  0.102   1  0.000   1  0.120   1  0.000   0.000 N  0.450      SignalP-noTM
TRINITY_DN44767_c0_g1::TRINITY_DN44767_c0_g1_i9::g.86::m.8  0.102   1  0.000   1  0.120   1  0.000   0.000 N  0.450      SignalP-noTM
TRINITY_DN44767_c0_g1::TRINITY_DN44767_c0_g1_i9::g.86::m.8  0.105   1  0.000   1  0.120   1  0.000   0.000 N  0.450      SignalP-noTM
TRINITY_DN44767_c0_g1::TRINITY_DN44767_c0_g1_i9::g.86::m.8!  0.104   1  0.000   1  0.131   1  0.000   0.000 N  0.450      SignalP-noTM
TRINITY_DN44767_c0_g1::TRINITY_DN44767_c0_g1_i9::g.86::m.8"  0.106   1  0.000   1  0.139   1  0.000   0.000 N  0.450      SignalP-noTM
TRINITY_DN44767_c0_g1::TRINITY_DN44767_c0_g1_i9::g.86::m.8#  0.106   1  0.000   1  0.139   1  0.000   0.000 N  0.450      SignalP-noTM
TRINITY_DN44767_c0_g1::TRINITY_DN44767_c0_g1_i9::g.86::m.8$  0.106   1  0.000   1  0.129   1  0.000   0.000 N  0.450      SignalP-noTM
TRINITY_DN44767_c0_g1::TRINITY_DN44767_c0_g1_i9::g.86::m.8%  0.106   1  0.000   1  0.129   1  0.000   0.000 N  0.450      SignalP-noTM
TRINITY_DN44767_c0_g1::TRINITY_DN44767_c0_g1_i9::g.86::m.8&  0.103   1  0.000   1  0.110   1  0.000   0.000 N  0.450      SignalP-noTM
TRINITY_DN44767_c0_g1::TRINITY_DN44767_c0_g1_i9::g.86::m.8'  0.104   1  0.000   1  0.140   1  0.000   0.000 N  0.450      SignalP-noTM
TRINITY_DN44767_c0_g1::TRINITY_DN44767_c0_g1_i9::g.86::m.8(  0.104   1  0.000   1  0.159   1  0.000   0.000 N  0.450      SignalP-noTM
TRINITY_DN44767_c0_g1::TRINITY_DN44767_c0_g1_i9::g.86::m.8)  0.105   1  0.000   1  0.120   1  0.000   0.000 N  0.450      SignalP-noTM
TRINITY_DN44767_c0_g1::TRINITY_DN44767_c0_g1_i9::g.86::m.8*  0.104   1  0.000   1  0.138   1  0.000   0.000 N  0.450      SignalP-noTM
TRINITY_DN44767_c0_g1::TRINITY_DN44767_c0_g1_i9::g.86::m.8+  0.104   1  0.000   1  0.138   1  0.000   0.000 N  0.450      SignalP-noTM
TRINITY_DN44767_c0_g1::TRINITY_DN44767_c0_g1_i9::g.86::m.8,  0.103   1  0.000   1  0.166   1  0.000   0.000 N  0.450      SignalP-noTM
TRINITY_DN44767_c0_g1::TRINITY_DN44767_c0_g1_i9::g.86::m.8-  0.103   1  0.000   1  0.166   1  0.000   0.000 N  0.450      SignalP-noTM
TRINITY_DN44767_c0_g1::TRINITY_DN44767_c0_g1_i9::g.86::m.8.  0.105   1  0.000   1  0.120   1  0.000   0.000 N  0.450      SignalP-noTM
TRINITY_DN44767_c0_g1::TRINITY_DN44767_c0_g1_i9::g.86::m.8/  0.104   1  0.000   1  0.131   1  0.000   0.000 N  0.450      SignalP-noTM
TRINITY_DN44767_c0_g1::TRINITY_DN44767_c0_g1_i9::g.86::m.80  0.104   1  0.000   1  0.140   1  0.000   0.000 N  0.450      SignalP-noTM
TRINITY_DN44767_c0_g1::TRINITY_DN44767_c0_g1_i9::g.86::m.81  0.103   1  0.000   1  0.110   1  0.000   0.000 N  0.450      SignalP-noTM
TRINITY_DN44767_c0_g1::TRINITY_DN44767_c0_g1_i9::g.86::m.82  0.105   1  0.000   1  0.120   1  0.000   0.000 N  0.450      SignalP-noTM
TRINITY_DN44767_c0_g1::TRINITY_DN44767_c0_g1_i9::g.86::m.83  0.105   1  0.000   1  0.120   1  0.000   0.000 N  0.450      SignalP-noTM
TRINITY_DN44767_c0_g1::TRINITY_DN44767_c0_g1_i9::g.86::m.84  0.103   1  0.000   1  0.110   1  0.000   0.000 N  0.450      SignalP-noTM
TRINITY_DN44767_c0_g1::TRINITY_DN44767_c0_g1_i9::g.86::m.85  0.104   1  0.000   1  0.130   1  0.000   0.000 N  0.450      SignalP-noTM
TRINITY_DN44767_c0_g1::TRINITY_DN44767_c0_g1_i9::g.86::m.86  0.103   1  0.000   1  0.089   1  0.000   0.000 N  0.450      SignalP-noTM
TRINITY_DN44767_c0_g1::TRINITY_DN44767_c0_g1_i9::g.86::m.87  0.103   1  0.000   1  0.089   1  0.000   0.000 N  0.450      SignalP-noTM
TRINITY_DN44767_c0_g1::TRINITY_DN44767_c0_g1_i9::g.86::m.88  0.103   3  0.000   1  0.096   3  0.000   0.000 N  0.450      SignalP-noTM
TRINITY_DN44767_c0_g1::TRINITY_DN44767_c0_g1_i9::g.86::m.89  0.103   3  0.000   1  0.101   4  0.000   0.000 N  0.450      SignalP-noTM
TRINITY_DN44767_c0_g1::TRINITY_DN44767_c0_g1_i9::g.86::m.8:  0.103   3  0.000   1  0.101   4  0.000   0.000 N  0.450      SignalP-noTM
TRINITY_DN44767_c0_g1::TRINITY_DN44767_c0_g1_i9::g.86::m.8;  0.103   3  0.000   1  0.101   4  0.000   0.000 N  0.450      SignalP-noTM
TRINITY_DN44767_c0_g1::TRINITY_DN44767_c0_g1_i9::g.86::m.8<  0.103   3  0.000   1  0.101   4  0.000   0.000 N  0.450      SignalP-noTM
TRINITY_DN44767_c0_g1::TRINITY_DN44767_c0_g1_i9::g.86::m.8=  0.108   8  0.000   1  0.101   4  0.000   0.000 N  0.450      SignalP-noTM
TRINITY_DN44767_c0_g1::TRINITY_DN44767_c0_g1_i9::g.86::m.8>  0.108   8  0.000   1  0.101   4  0.000   0.000 N  0.450      SignalP-noTM
TRINITY_DN44767_c0_g1::TRINITY_DN44767_c0_g1_i9::g.86::m.8?  0.108   8  0.000   1  0.101   4  0.000   0.000 N  0.450      SignalP-noTM
TRINITY_DN44767_c0_g1::TRINITY_DN44767_c0_g1_i9::g.86::m.8@  0.108   8  0.097  11  0.101   4  0.092   0.094 N  0.450      SignalP-noTM
TRINITY_DN44767_c0_g1::TRINITY_DN44767_c0_g1_i9::g.86::m.8A  0.108   8  0.097  11  0.101   4  0.092   0.094 N  0.450      SignalP-noTM
TRINITY_DN44767_c0_g1::TRINITY_DN44767_c0_g1_i9::g.86::m.8B  0.108   8  0.097  11  0.101   4  0.092   0.094 N  0.450      SignalP-noTM
TRINITY_DN44767_c0_g1::TRINITY_DN44767_c0_g1_i9::g.86::m.8C  0.108   8  0.097  11  0.101   4  0.092   0.094 N  0.450      SignalP-noTM
TRINITY_DN44767_c0_g1::TRINITY_DN44767_c0_g1_i9::g.86::m.8D  0.108   8  0.097  11  0.101   4  0.092   0.094 N  0.450      SignalP-noTM
TRINITY_DN44767_c0_g1::TRINITY_DN44767_c0_g1_i9::g.86::m.8E  0.108   8  0.097  11  0.101   4  0.092   0.094 N  0.450      SignalP-noTM
TRINITY_DN44767_c0_g1::TRINITY_DN44767_c0_g1_i9::g.86::m.8F  0.108   8  0.097  11  0.101   4  0.092   0.094 N  0.450      SignalP-noTM
TRINITY_DN4496_c0_g1::TRINITY_DN4496_c0_g1_i1::g.95::m.95  0.209  21  0.171  21  0.234   2  0.136   0.152 N  0.450      SignalP-noTM
TRINITY_DN42544_c1_g4::TRINITY_DN42544_c1_g4_i2::g.96::m.9  0.104   1  0.000   1  0.140   1  0.000   0.000 N  0.450      SignalP-noTM
TRINITY_DN42544_c1_g4::TRINITY_DN42544_c1_g4_i2::g.96::m.9  0.104   1  0.000   1  0.140   1  0.000   0.000 N  0.450      SignalP-noTM
TRINITY_DN42544_c1_g4::TRINITY_DN42544_c1_g4_i2::g.96::m.9  0.104   1  0.000   1  0.158   1  0.000   0.000 N  0.450      SignalP-noTM
TRINITY_DN42544_c1_g4::TRINITY_DN42544_c1_g4_i2::g.96::m.9  0.103   1  0.000   1  0.110   1  0.000   0.000 N  0.450      SignalP-noTM
TRINITY_DN42544_c1_g4::TRINITY_DN42544_c1_g4_i2::g.96::m.9  0.104   1  0.000   1  0.159   1  0.000   0.000 N  0.450      SignalP-noTM
TRINITY_DN42544_c1_g4::TRINITY_DN42544_c1_g4_i2::g.96::m.9  0.104   1  0.000   1  0.146   1  0.000   0.000 N  0.450      SignalP-noTM
TRINITY_DN42544_c1_g4::TRINITY_DN42544_c1_g4_i2::g.96::m.9  0.105   1  0.000   1  0.120   1  0.000   0.000 N  0.450      SignalP-noTM
TRINITY_DN42544_c1_g4::TRINITY_DN42544_c1_g4_i2::g.96::m.9  0.104   1  0.000   1  0.140   1  0.000   0.000 N  0.450      SignalP-noTM
TRINITY_DN42544_c1_g4::TRINITY_DN42544_c1_g4_i2::g.96::m.9  0.105   1  0.000   1  0.120   1  0.000   0.000 N  0.450      SignalP-noTM
                           0.000   1  0.000   1  0.000   1  0.000   0.000 N  0.500      SignalP-TM
TRINITY_DN42544_c1_g4::TRINITY_DN42544_c1_g4_i2::g.96::m.9  0.000   1  0.000   1  0.000   1  0.000   0.000 N  0.450      SignalP-noTM
0.139856                   0.000   1  0.000   1  0.000   1  0.000   0.000 N  0.450      SignalP-noTM
TRINITY_DN42544_c1_g4::TRINITY_DN42544_c1_g4_i2::g.96::m.9  0.104   1  0.000   1  0.158   1  0.000   0.000 N  0.450      SignalP-noTM
TRINITY_DN42544_c1_g4::TRINITY_DN42544_c1_g4_i2::g.96::m.9  0.103   1  0.000   1  0.110   1  0.000   0.000 N  0.450      SignalP-noTM
TRINITY_DN42544_c1_g4::TRINITY_DN42544_c1_g4_i2::g.96::m.9  0.103   1  0.000   1  0.166   1  0.000   0.000 N  0.450      SignalP-noTM
TRINITY_DN42544_c1_g4::TRINITY_DN42544_c1_g4_i2::g.96::m.9  0.104   1  0.000   1  0.121   1  0.000   0.000 N  0.450      SignalP-noTM
TRINITY_DN42544_c1_g4::TRINITY_DN42544_c1_g4_i2::g.96::m.9  0.104   1  0.000   1  0.140   1  0.000   0.000 N  0.450      SignalP-noTM
TRINITY_DN42544_c1_g4::TRINITY_DN42544_c1_g4_i2::g.96::m.9  0.104   1  0.000   1  0.140   1  0.000   0.000 N  0.450      SignalP-noTM
TRINITY_DN42544_c1_g4::TRINITY_DN42544_c1_g4_i2::g.96::m.9  0.104   1  0.000   1  0.140   1  0.000   0.000 N  0.450      SignalP-noTM
TRINITY_DN42544_c1_g4::TRINITY_DN42544_c1_g4_i2::g.96::m.9  0.104   1  0.000   1  0.158   1  0.000   0.000 N  0.450      SignalP-noTM
TRINITY_DN42544_c1_g4::TRINITY_DN42544_c1_g4_i2::g.96::m.9  0.105   1  0.000   1  0.120   1  0.000   0.000 N  0.450      SignalP-noTM
TRINITY_DN42544_c1_g4::TRINITY_DN42544_c1_g4_i2::g.96::m.9  0.104   1  0.000   1  0.140   1  0.000   0.000 N  0.450      SignalP-noTM
TRINITY_DN42544_c1_g4::TRINITY_DN42544_c1_g4_i2::g.96::m.9  0.104   1  0.000   1  0.140   1  0.000   0.000 N  0.450      SignalP-noTM
TRINITY_DN42544_c1_g4::TRINITY_DN42544_c1_g4_i2::g.96::m.9  0.105   1  0.000   1  0.120   1  0.000   0.000 N  0.450      SignalP-noTM
TRINITY_DN42544_c1_g4::TRINITY_DN42544_c1_g4_i2::g.96::m.9  0.104   1  0.000   1  0.159   1  0.000   0.000 N  0.450      SignalP-noTM
TRINITY_DN42544_c1_g4::TRINITY_DN42544_c1_g4_i2::g.96::m.9  0.104   1  0.000   1  0.146   1  0.000   0.000 N  0.450      SignalP-noTM
TRINITY_DN42544_c1_g4::TRINITY_DN42544_c1_g4_i2::g.96::m.9  0.104   1  0.000   1  0.140   1  0.000   0.000 N  0.450      SignalP-noTM
TRINITY_DN42544_c1_g4::TRINITY_DN42544_c1_g4_i2::g.96::m.9  0.104   1  0.000   1  0.159   1  0.000   0.000 N  0.450      SignalP-noTM
TRINITY_DN42544_c1_g4::TRINITY_DN42544_c1_g4_i2::g.96::m.9  0.103   1  0.000   1  0.110   1  0.000   0.000 N  0.450      SignalP-noTM
TRINITY_DN42544_c1_g4::TRINITY_DN42544_c1_g4_i2::g.96::m.9  0.105   1  0.000   1  0.120   1  0.000   0.000 N  0.450      SignalP-noTM
TRINITY_DN42544_c1_g4::TRINITY_DN42544_c1_g4_i2::g.96::m.9  0.106   1  0.000   1  0.129   1  0.000   0.000 N  0.450      SignalP-noTM
TRINITY_DN42544_c1_g4::TRINITY_DN42544_c1_g4_i2::g.96::m.9  0.103   1  0.000   1  0.166   1  0.000   0.000 N  0.450      SignalP-noTM
TRINITY_DN42544_c1_g4::TRINITY_DN42544_c1_g4_i2::g.96::m.9  0.104   1  0.000   1  0.130   1  0.000   0.000 N  0.450      SignalP-noTM
TRINITY_DN42544_c1_g4::TRINITY_DN42544_c1_g4_i2::g.96::m.9!  0.106   1  0.000   1  0.129   1  0.000   0.000 N  0.450      SignalP-noTM
TRINITY_DN42544_c1_g4::TRINITY_DN42544_c1_g4_i2::g.96::m.9"  0.106   1  0.000   1  0.139   1  0.000   0.000 N  0.450      SignalP-noTM
TRINITY_DN42544_c1_g4::TRINITY_DN42544_c1_g4_i2::g.96::m.9#  0.104   1  0.000   1  0.140   1  0.000   0.000 N  0.450      SignalP-noTM
TRINITY_DN42544_c1_g4::TRINITY_DN42544_c1_g4_i2::g.96::m.9$  0.104   1  0.000   1  0.130   1  0.000   0.000 N  0.450      SignalP-noTM
TRINITY_DN42544_c1_g4::TRINITY_DN42544_c1_g4_i2::g.96::m.9%  0.103   1  0.000   1  0.166   1  0.000   0.000 N  0.450      SignalP-noTM
TRINITY_DN42544_c1_g4::TRINITY_DN42544_c1_g4_i2::g.96::m.9&  0.103   1  0.000   1  0.166   1  0.000   0.000 N  0.450      SignalP-noTM
TRINITY_DN42544_c1_g4::TRINITY_DN42544_c1_g4_i2::g.96::m.9'  0.104   1  0.000   1  0.140   1  0.000   0.000 N  0.450      SignalP-noTM
TRINITY_DN42544_c1_g4::TRINITY_DN42544_c1_g4_i2::g.96::m.9(  0.104   1  0.000   1  0.138   1  0.000   0.000 N  0.450      SignalP-noTM
TRINITY_DN42544_c1_g4::TRINITY_DN42544_c1_g4_i2::g.96::m.9)  0.104   1  0.000   1  0.140   1  0.000   0.000 N  0.450      SignalP-noTM
TRINITY_DN42544_c1_g4::TRINITY_DN42544_c1_g4_i2::g.96::m.9*  0.104   1  0.000   1  0.146   1  0.000   0.000 N  0.450      SignalP-noTM
TRINITY_DN42544_c1_g4::TRINITY_DN42544_c1_g4_i2::g.96::m.9+  0.103   1  0.000   1  0.166   1  0.000   0.000 N  0.450      SignalP-noTM
TRINITY_DN42544_c1_g4::TRINITY_DN42544_c1_g4_i2::g.96::m.9,  0.104   1  0.000   1  0.140   1  0.000   0.000 N  0.450      SignalP-noTM
TRINITY_DN42544_c1_g4::TRINITY_DN42544_c1_g4_i2::g.96::m.9-  0.104   1  0.000   1  0.159   1  0.000   0.000 N  0.450      SignalP-noTM
TRINITY_DN42544_c1_g4::TRINITY_DN42544_c1_g4_i2::g.96::m.9.  0.104   1  0.000   1  0.140   1  0.000   0.000 N  0.450      SignalP-noTM
TRINITY_DN42544_c1_g4::TRINITY_DN42544_c1_g4_i2::g.96::m.9/  0.104   1  0.000   1  0.140   1  0.000   0.000 N  0.450      SignalP-noTM
TRINITY_DN42544_c1_g4::TRINITY_DN42544_c1_g4_i2::g.96::m.90  0.101   1  0.000   1  0.198   1  0.000   0.000 N  0.450      SignalP-noTM
TRINITY_DN42544_c1_g4::TRINITY_DN42544_c1_g4_i2::g.96::m.91  0.105   1  0.000   1  0.140   1  0.000   0.000 N  0.450      SignalP-noTM
TRINITY_DN42544_c1_g4::TRINITY_DN42544_c1_g4_i2::g.96::m.92  0.106   1  0.000   1  0.129   1  0.000   0.000 N  0.450      SignalP-noTM
TRINITY_DN42544_c1_g4::TRINITY_DN42544_c1_g4_i2::g.96::m.93  0.104   1  0.000   1  0.158   1  0.000   0.000 N  0.450      SignalP-noTM
TRINITY_DN42544_c1_g4::TRINITY_DN42544_c1_g4_i2::g.96::m.94  0.104   1  0.000   1  0.130   1  0.000   0.000 N  0.450      SignalP-noTM
TRINITY_DN42544_c1_g4::TRINITY_DN42544_c1_g4_i2::g.96::m.95  0.103   1  0.000   1  0.145   1  0.000   0.000 N  0.450      SignalP-noTM
TRINITY_DN42544_c1_g4::TRINITY_DN42544_c1_g4_i2::g.96::m.96  0.103   1  0.000   1  0.113   1  0.000   0.000 N  0.450      SignalP-noTM
TRINITY_DN42544_c1_g4::TRINITY_DN42544_c1_g4_i2::g.96::m.97  0.103   1  0.000   1  0.130   2  0.000   0.000 N  0.450      SignalP-noTM
TRINITY_DN42544_c1_g4::TRINITY_DN42544_c1_g4_i2::g.96::m.98  0.106   3  0.000   1  0.130   2  0.000   0.000 N  0.450      SignalP-noTM
TRINITY_DN42544_c1_g4::TRINITY_DN42544_c1_g4_i2::g.96::m.99  0.106   3  0.000   1  0.130   2  0.000   0.000 N  0.450      SignalP-noTM
TRINITY_DN42544_c1_g4::TRINITY_DN42544_c1_g4_i2::g.96::m.9:  0.106   3  0.000   1  0.130   2  0.000   0.000 N  0.450      SignalP-noTM
TRINITY_DN42544_c1_g4::TRINITY_DN42544_c1_g4_i2::g.96::m.9;  0.106   3  0.000   1  0.130   2  0.000   0.000 N  0.450      SignalP-noTM
TRINITY_DN42544_c1_g4::TRINITY_DN42544_c1_g4_i2::g.96::m.9<  0.106   3  0.000   1  0.130   2  0.000   0.000 N  0.450      SignalP-noTM
TRINITY_DN42544_c1_g4::TRINITY_DN42544_c1_g4_i2::g.96::m.9=  0.106   3  0.000   1  0.130   2  0.000   0.000 N  0.450      SignalP-noTM
TRINITY_DN42544_c1_g4::TRINITY_DN42544_c1_g4_i2::g.96::m.9>  0.106   3  0.000   1  0.130   2  0.000   0.000 N  0.450      SignalP-noTM
TRINITY_DN42544_c1_g4::TRINITY_DN42544_c1_g4_i2::g.96::m.9?  0.106   3  0.000   1  0.130   2  0.000   0.000 N  0.450      SignalP-noTM
TRINITY_DN42544_c1_g4::TRINITY_DN42544_c1_g4_i2::g.96::m.9@  0.106   3  0.109  11  0.130   2  0.112   0.110 N  0.450      SignalP-noTM
TRINITY_DN42544_c1_g4::TRINITY_DN42544_c1_g4_i2::g.96::m.9A  0.106   3  0.109  11  0.130   2  0.112   0.110 N  0.450      SignalP-noTM
TRINITY_DN42544_c1_g4::TRINITY_DN42544_c1_g4_i2::g.96::m.9B  0.106   3  0.109  11  0.130   2  0.112   0.110 N  0.450      SignalP-noTM
TRINITY_DN42544_c1_g4::TRINITY_DN42544_c1_g4_i2::g.96::m.9C  0.106   3  0.109  11  0.130   2  0.112   0.110 N  0.450      SignalP-noTM
TRINITY_DN42544_c1_g4::TRINITY_DN42544_c1_g4_i2::g.96::m.9D  0.106   3  0.109  11  0.130   2  0.112   0.110 N  0.450      SignalP-noTM
TRINITY_DN42544_c1_g4::TRINITY_DN42544_c1_g4_i2::g.96::m.9E  0.106   3  0.109  11  0.130   2  0.112   0.110 N  0.450      SignalP-noTM
TRINITY_DN42544_c1_g4::TRINITY_DN42544_c1_g4_i2::g.96::m.9F  0.106   3  0.109  11  0.130   2  0.112   0.110 N  0.450      SignalP-noTM
TRINITY_DN42544_c1_g4::TRINITY_DN42544_c1_g4_i3::g.97::m.9  0.105   1  0.000   1  0.140   1  0.000   0.000 N  0.450      SignalP-noTM
TRINITY_DN42544_c1_g4::TRINITY_DN42544_c1_g4_i3::g.97::m.9  0.104   1  0.000   1  0.140   1  0.000   0.000 N  0.450      SignalP-noTM
TRINITY_DN42544_c1_g4::TRINITY_DN42544_c1_g4_i3::g.97::m.9  0.104   1  0.000   1  0.138   1  0.000   0.000 N  0.450      SignalP-noTM
TRINITY_DN42544_c1_g4::TRINITY_DN42544_c1_g4_i3::g.97::m.9  0.103   1  0.000   1  0.198   1  0.000   0.000 N  0.450      SignalP-noTM
TRINITY_DN42544_c1_g4::TRINITY_DN42544_c1_g4_i3::g.97::m.9  0.105   1  0.000   1  0.120   1  0.000   0.000 N  0.450      SignalP-noTM
TRINITY_DN42544_c1_g4::TRINITY_DN42544_c1_g4_i3::g.97::m.9  0.104   1  0.000   1  0.138   1  0.000   0.000 N  0.450      SignalP-noTM
TRINITY_DN42544_c1_g4::TRINITY_DN42544_c1_g4_i3::g.97::m.9  0.101   1  0.000   1  0.198   1  0.000   0.000 N  0.450      SignalP-noTM
TRINITY_DN42544_c1_g4::TRINITY_DN42544_c1_g4_i3::g.97::m.9  0.104   1  0.000   1  0.138   1  0.000   0.000 N  0.450      SignalP-noTM
TRINITY_DN42544_c1_g4::TRINITY_DN42544_c1_g4_i3::g.97::m.9  0.104   1  0.000   1  0.159   1  0.000   0.000 N  0.450      SignalP-noTM
                           0.000   1  0.000   1  0.000   1  0.000   0.000 N  0.500      SignalP-TM
TRINITY_DN42544_c1_g4::TRINITY_DN42544_c1_g4_i3::g.97::m.9  0.000   1  0.000   1  0.000   1  0.000   0.000 N  0.450      SignalP-noTM
0.109626                   0.000   1  0.000   1  0.000   1  0.000   0.000 N  0.450      SignalP-noTM
TRINITY_DN42544_c1_g4::TRINITY_DN42544_c1_g4_i3::g.97::m.9  0.103   1  0.000   1  0.166   1  0.000   0.000 N  0.450      SignalP-noTM
TRINITY_DN42544_c1_g4::TRINITY_DN42544_c1_g4_i3::g.97::m.9  0.104   1  0.000   1  0.140   1  0.000   0.000 N  0.450      SignalP-noTM
TRINITY_DN42544_c1_g4::TRINITY_DN42544_c1_g4_i3::g.97::m.9  0.103   1  0.000   1  0.110   1  0.000   0.000 N  0.450      SignalP-noTM
TRINITY_DN42544_c1_g4::TRINITY_DN42544_c1_g4_i3::g.97::m.9  0.105   1  0.000   1  0.120   1  0.000   0.000 N  0.450      SignalP-noTM
TRINITY_DN42544_c1_g4::TRINITY_DN42544_c1_g4_i3::g.97::m.9  0.105   1  0.000   1  0.120   1  0.000   0.000 N  0.450      SignalP-noTM
TRINITY_DN42544_c1_g4::TRINITY_DN42544_c1_g4_i3::g.97::m.9  0.105   1  0.000   1  0.120   1  0.000   0.000 N  0.450      SignalP-noTM
TRINITY_DN42544_c1_g4::TRINITY_DN42544_c1_g4_i3::g.97::m.9  0.101   1  0.000   1  0.198   1  0.000   0.000 N  0.450      SignalP-noTM
TRINITY_DN42544_c1_g4::TRINITY_DN42544_c1_g4_i3::g.97::m.9  0.104   1  0.000   1  0.158   1  0.000   0.000 N  0.450      SignalP-noTM
TRINITY_DN42544_c1_g4::TRINITY_DN42544_c1_g4_i3::g.97::m.9  0.104   1  0.000   1  0.158   1  0.000   0.000 N  0.450      SignalP-noTM
TRINITY_DN42544_c1_g4::TRINITY_DN42544_c1_g4_i3::g.97::m.9  0.104   1  0.000   1  0.146   1  0.000   0.000 N  0.450      SignalP-noTM
TRINITY_DN42544_c1_g4::TRINITY_DN42544_c1_g4_i3::g.97::m.9  0.102   1  0.000   1  0.120   1  0.000   0.000 N  0.450      SignalP-noTM
TRINITY_DN42544_c1_g4::TRINITY_DN42544_c1_g4_i3::g.97::m.9  0.104   1  0.000   1  0.138   1  0.000   0.000 N  0.450      SignalP-noTM
TRINITY_DN42544_c1_g4::TRINITY_DN42544_c1_g4_i3::g.97::m.9  0.106   1  0.000   1  0.129   1  0.000   0.000 N  0.450      SignalP-noTM
TRINITY_DN42544_c1_g4::TRINITY_DN42544_c1_g4_i3::g.97::m.9  0.104   1  0.000   1  0.140   1  0.000   0.000 N  0.450      SignalP-noTM
TRINITY_DN42544_c1_g4::TRINITY_DN42544_c1_g4_i3::g.97::m.9  0.104   1  0.000   1  0.121   1  0.000   0.000 N  0.450      SignalP-noTM
TRINITY_DN42544_c1_g4::TRINITY_DN42544_c1_g4_i3::g.97::m.9  0.105   1  0.000   1  0.120   1  0.000   0.000 N  0.450      SignalP-noTM
TRINITY_DN42544_c1_g4::TRINITY_DN42544_c1_g4_i3::g.97::m.9  0.104   1  0.000   1  0.140   1  0.000   0.000 N  0.450      SignalP-noTM
TRINITY_DN42544_c1_g4::TRINITY_DN42544_c1_g4_i3::g.97::m.9  0.104   1  0.000   1  0.140   1  0.000   0.000 N  0.450      SignalP-noTM
TRINITY_DN42544_c1_g4::TRINITY_DN42544_c1_g4_i3::g.97::m.9  0.104   1  0.000   1  0.121   1  0.000   0.000 N  0.450      SignalP-noTM
TRINITY_DN42544_c1_g4::TRINITY_DN42544_c1_g4_i3::g.97::m.9  0.104   1  0.000   1  0.146   1  0.000   0.000 N  0.450      SignalP-noTM
TRINITY_DN42544_c1_g4::TRINITY_DN42544_c1_g4_i3::g.97::m.9  0.104   1  0.000   1  0.158   1  0.000   0.000 N  0.450      SignalP-noTM
TRINITY_DN42544_c1_g4::TRINITY_DN42544_c1_g4_i3::g.97::m.9!  0.105   1  0.000   1  0.120   1  0.000   0.000 N  0.450      SignalP-noTM
TRINITY_DN42544_c1_g4::TRINITY_DN42544_c1_g4_i3::g.97::m.9"  0.104   1  0.000   1  0.138   1  0.000   0.000 N  0.450      SignalP-noTM
TRINITY_DN42544_c1_g4::TRINITY_DN42544_c1_g4_i3::g.97::m.9#  0.104   1  0.000   1  0.140   1  0.000   0.000 N  0.450      SignalP-noTM
TRINITY_DN42544_c1_g4::TRINITY_DN42544_c1_g4_i3::g.97::m.9$  0.103   1  0.000   1  0.145   1  0.000   0.000 N  0.450      SignalP-noTM
TRINITY_DN42544_c1_g4::TRINITY_DN42544_c1_g4_i3::g.97::m.9%  0.103   1  0.000   1  0.110   1  0.000   0.000 N  0.450      SignalP-noTM
TRINITY_DN42544_c1_g4::TRINITY_DN42544_c1_g4_i3::g.97::m.9&  0.103   1  0.000   1  0.166   1  0.000   0.000 N  0.450      SignalP-noTM
TRINITY_DN42544_c1_g4::TRINITY_DN42544_c1_g4_i3::g.97::m.9'  0.104   1  0.000   1  0.138   1  0.000   0.000 N  0.450      SignalP-noTM
TRINITY_DN42544_c1_g4::TRINITY_DN42544_c1_g4_i3::g.97::m.9(  0.104   1  0.000   1  0.138   1  0.000   0.000 N  0.450      SignalP-noTM
TRINITY_DN42544_c1_g4::TRINITY_DN42544_c1_g4_i3::g.97::m.9)  0.102   1  0.000   1  0.120   1  0.000   0.000 N  0.450      SignalP-noTM
TRINITY_DN42544_c1_g4::TRINITY_DN42544_c1_g4_i3::g.97::m.9*  0.104   1  0.000   1  0.158   1  0.000   0.000 N  0.450      SignalP-noTM
TRINITY_DN42544_c1_g4::TRINITY_DN42544_c1_g4_i3::g.97::m.9+  0.103   1  0.000   1  0.110   1  0.000   0.000 N  0.450      SignalP-noTM
TRINITY_DN42544_c1_g4::TRINITY_DN42544_c1_g4_i3::g.97::m.9,  0.103   1  0.000   1  0.166   1  0.000   0.000 N  0.450      SignalP-noTM
TRINITY_DN42544_c1_g4::TRINITY_DN42544_c1_g4_i3::g.97::m.9-  0.105   1  0.000   1  0.120   1  0.000   0.000 N  0.450      SignalP-noTM
TRINITY_DN42544_c1_g4::TRINITY_DN42544_c1_g4_i3::g.97::m.9.  0.104   1  0.000   1  0.140   1  0.000   0.000 N  0.450      SignalP-noTM
TRINITY_DN42544_c1_g4::TRINITY_DN42544_c1_g4_i3::g.97::m.9/  0.106   1  0.000   1  0.129   1  0.000   0.000 N  0.450      SignalP-noTM
TRINITY_DN42544_c1_g4::TRINITY_DN42544_c1_g4_i3::g.97::m.90  0.105   1  0.000   1  0.120   1  0.000   0.000 N  0.450      SignalP-noTM
TRINITY_DN42544_c1_g4::TRINITY_DN42544_c1_g4_i3::g.97::m.91  0.105   1  0.000   1  0.120   1  0.000   0.000 N  0.450      SignalP-noTM
TRINITY_DN42544_c1_g4::TRINITY_DN42544_c1_g4_i3::g.97::m.92  0.105   1  0.000   1  0.120   1  0.000   0.000 N  0.450      SignalP-noTM
TRINITY_DN42544_c1_g4::TRINITY_DN42544_c1_g4_i3::g.97::m.93  0.104   1  0.000   1  0.161   1  0.000   0.000 N  0.450      SignalP-noTM
TRINITY_DN42544_c1_g4::TRINITY_DN42544_c1_g4_i3::g.97::m.94  0.105   1  0.000   1  0.140   1  0.000   0.000 N  0.450      SignalP-noTM
TRINITY_DN42544_c1_g4::TRINITY_DN42544_c1_g4_i3::g.97::m.95  0.104   1  0.000   1  0.158   1  0.000   0.000 N  0.450      SignalP-noTM
TRINITY_DN42544_c1_g4::TRINITY_DN42544_c1_g4_i3::g.97::m.96  0.104   1  0.000   1  0.146   1  0.000   0.000 N  0.450      SignalP-noTM
TRINITY_DN42544_c1_g4::TRINITY_DN42544_c1_g4_i3::g.97::m.97  0.101   1  0.000   1  0.090   1  0.000   0.000 N  0.450      SignalP-noTM
TRINITY_DN42544_c1_g4::TRINITY_DN42544_c1_g4_i3::g.97::m.98  0.101   1  0.000   1  0.095   2  0.000   0.000 N  0.450      SignalP-noTM
TRINITY_DN42544_c1_g4::TRINITY_DN42544_c1_g4_i3::g.97::m.99  0.103   3  0.000   1  0.103   3  0.000   0.000 N  0.450      SignalP-noTM
TRINITY_DN42544_c1_g4::TRINITY_DN42544_c1_g4_i3::g.97::m.9:  0.103   3  0.000   1  0.109   4  0.000   0.000 N  0.450      SignalP-noTM
TRINITY_DN42544_c1_g4::TRINITY_DN42544_c1_g4_i3::g.97::m.9;  0.104   5  0.000   1  0.109   4  0.000   0.000 N  0.450      SignalP-noTM
TRINITY_DN42544_c1_g4::TRINITY_DN42544_c1_g4_i3::g.97::m.9<  0.104   5  0.000   1  0.109   4  0.000   0.000 N  0.450      SignalP-noTM
TRINITY_DN42544_c1_g4::TRINITY_DN42544_c1_g4_i3::g.97::m.9=  0.104   5  0.000   1  0.110   7  0.000   0.000 N  0.450      SignalP-noTM
TRINITY_DN42544_c1_g4::TRINITY_DN42544_c1_g4_i3::g.97::m.9>  0.104   8  0.000   1  0.110   7  0.000   0.000 N  0.450      SignalP-noTM
TRINITY_DN42544_c1_g4::TRINITY_DN42544_c1_g4_i3::g.97::m.9?  0.104   8  0.000   1  0.110   7  0.000   0.000 N  0.450      SignalP-noTM
TRINITY_DN42544_c1_g4::TRINITY_DN42544_c1_g4_i3::g.97::m.9@  0.104   8  0.000   1  0.110   7  0.000   0.000 N  0.450      SignalP-noTM
TRINITY_DN42544_c1_g4::TRINITY_DN42544_c1_g4_i3::g.97::m.9A  0.110  11  0.102  11  0.110   7  0.098   0.100 N  0.450      SignalP-noTM
TRINITY_DN42544_c1_g4::TRINITY_DN42544_c1_g4_i3::g.97::m.9B  0.110  11  0.102  11  0.110   7  0.098   0.100 N  0.450      SignalP-noTM
TRINITY_DN42544_c1_g4::TRINITY_DN42544_c1_g4_i3::g.97::m.9C  0.110  11  0.102  11  0.110   7  0.098   0.100 N  0.450      SignalP-noTM
TRINITY_DN42544_c1_g4::TRINITY_DN42544_c1_g4_i3::g.97::m.9D  0.110  11  0.102  11  0.110   7  0.098   0.100 N  0.450      SignalP-noTM
TRINITY_DN42544_c1_g4::TRINITY_DN42544_c1_g4_i3::g.97::m.9E  0.110  11  0.102  11  0.110   7  0.098   0.100 N  0.450      SignalP-noTM
TRINITY_DN42544_c1_g4::TRINITY_DN42544_c1_g4_i3::g.97::m.9F  0.110  11  0.102  11  0.110   7  0.098   0.100 N  0.450      SignalP-noTM
TRINITY_DN42544_c1_g4::TRINITY_DN42544_c1_g4_i4::g.98::m.9  0.104   1  0.000   1  0.158   1  0.000   0.000 N  0.450      SignalP-noTM
TRINITY_DN42544_c1_g4::TRINITY_DN42544_c1_g4_i4::g.98::m.9  0.105   1  0.000   1  0.140   1  0.000   0.000 N  0.450      SignalP-noTM
TRINITY_DN42544_c1_g4::TRINITY_DN42544_c1_g4_i4::g.98::m.9  0.104   1  0.000   1  0.140   1  0.000   0.000 N  0.450      SignalP-noTM
TRINITY_DN42544_c1_g4::TRINITY_DN42544_c1_g4_i4::g.98::m.9  0.105   1  0.000   1  0.120   1  0.000   0.000 N  0.450      SignalP-noTM
TRINITY_DN42544_c1_g4::TRINITY_DN42544_c1_g4_i4::g.98::m.9  0.105   1  0.000   1  0.120   1  0.000   0.000 N  0.450      SignalP-noTM
TRINITY_DN42544_c1_g4::TRINITY_DN42544_c1_g4_i4::g.98::m.9  0.104   1  0.000   1  0.161   1  0.000   0.000 N  0.450      SignalP-noTM
TRINITY_DN42544_c1_g4::TRINITY_DN42544_c1_g4_i4::g.98::m.9  0.104   1  0.000   1  0.161   1  0.000   0.000 N  0.450      SignalP-noTM
TRINITY_DN42544_c1_g4::TRINITY_DN42544_c1_g4_i4::g.98::m.9  0.103   1  0.000   1  0.166   1  0.000   0.000 N  0.450      SignalP-noTM
TRINITY_DN42544_c1_g4::TRINITY_DN42544_c1_g4_i4::g.98::m.9  0.104   1  0.000   1  0.140   1  0.000   0.000 N  0.450      SignalP-noTM
                           0.000   1  0.000   1  0.000   1  0.000   0.000 N  0.500      SignalP-TM
TRINITY_DN42544_c1_g4::TRINITY_DN42544_c1_g4_i4::g.98::m.9  0.000   1  0.000   1  0.000   1  0.000   0.000 N  0.450      SignalP-noTM
0.109626                   0.000   1  0.000   1  0.000   1  0.000   0.000 N  0.450      SignalP-noTM
TRINITY_DN42544_c1_g4::TRINITY_DN42544_c1_g4_i4::g.98::m.9  0.104   1  0.000   1  0.158   1  0.000   0.000 N  0.450      SignalP-noTM
TRINITY_DN42544_c1_g4::TRINITY_DN42544_c1_g4_i4::g.98::m.9  0.102   1  0.000   1  0.120   1  0.000   0.000 N  0.450      SignalP-noTM
TRINITY_DN42544_c1_g4::TRINITY_DN42544_c1_g4_i4::g.98::m.9  0.104   1  0.000   1  0.140   1  0.000   0.000 N  0.450      SignalP-noTM
TRINITY_DN42544_c1_g4::TRINITY_DN42544_c1_g4_i4::g.98::m.9  0.103   1  0.000   1  0.145   1  0.000   0.000 N  0.450      SignalP-noTM
TRINITY_DN42544_c1_g4::TRINITY_DN42544_c1_g4_i4::g.98::m.9  0.106   1  0.000   1  0.139   1  0.000   0.000 N  0.450      SignalP-noTM
TRINITY_DN42544_c1_g4::TRINITY_DN42544_c1_g4_i4::g.98::m.9  0.104   1  0.000   1  0.138   1  0.000   0.000 N  0.450      SignalP-noTM
TRINITY_DN42544_c1_g4::TRINITY_DN42544_c1_g4_i4::g.98::m.9  0.104   1  0.000   1  0.159   1  0.000   0.000 N  0.450      SignalP-noTM
TRINITY_DN42544_c1_g4::TRINITY_DN42544_c1_g4_i4::g.98::m.9  0.106   1  0.000   1  0.129   1  0.000   0.000 N  0.450      SignalP-noTM
TRINITY_DN42544_c1_g4::TRINITY_DN42544_c1_g4_i4::g.98::m.9  0.103   1  0.000   1  0.198   1  0.000   0.000 N  0.450      SignalP-noTM
TRINITY_DN42544_c1_g4::TRINITY_DN42544_c1_g4_i4::g.98::m.9  0.104   1  0.000   1  0.140   1  0.000   0.000 N  0.450      SignalP-noTM
TRINITY_DN42544_c1_g4::TRINITY_DN42544_c1_g4_i4::g.98::m.9  0.104   1  0.000   1  0.140   1  0.000   0.000 N  0.450      SignalP-noTM
TRINITY_DN42544_c1_g4::TRINITY_DN42544_c1_g4_i4::g.98::m.9  0.105   1  0.000   1  0.120   1  0.000   0.000 N  0.450      SignalP-noTM
TRINITY_DN42544_c1_g4::TRINITY_DN42544_c1_g4_i4::g.98::m.9  0.104   1  0.000   1  0.159   1  0.000   0.000 N  0.450      SignalP-noTM
TRINITY_DN42544_c1_g4::TRINITY_DN42544_c1_g4_i4::g.98::m.9  0.104   1  0.000   1  0.146   1  0.000   0.000 N  0.450      SignalP-noTM
TRINITY_DN42544_c1_g4::TRINITY_DN42544_c1_g4_i4::g.98::m.9  0.104   1  0.000   1  0.140   1  0.000   0.000 N  0.450      SignalP-noTM
TRINITY_DN42544_c1_g4::TRINITY_DN42544_c1_g4_i4::g.98::m.9  0.104   1  0.000   1  0.159   1  0.000   0.000 N  0.450      SignalP-noTM
TRINITY_DN42544_c1_g4::TRINITY_DN42544_c1_g4_i4::g.98::m.9  0.103   1  0.000   1  0.110   1  0.000   0.000 N  0.450      SignalP-noTM
TRINITY_DN42544_c1_g4::TRINITY_DN42544_c1_g4_i4::g.98::m.9  0.105   1  0.000   1  0.120   1  0.000   0.000 N  0.450      SignalP-noTM
TRINITY_DN42544_c1_g4::TRINITY_DN42544_c1_g4_i4::g.98::m.9  0.106   1  0.000   1  0.129   1  0.000   0.000 N  0.450      SignalP-noTM
TRINITY_DN42544_c1_g4::TRINITY_DN42544_c1_g4_i4::g.98::m.9  0.103   1  0.000   1  0.166   1  0.000   0.000 N  0.450      SignalP-noTM
TRINITY_DN42544_c1_g4::TRINITY_DN42544_c1_g4_i4::g.98::m.9  0.104   1  0.000   1  0.130   1  0.000   0.000 N  0.450      SignalP-noTM
TRINITY_DN42544_c1_g4::TRINITY_DN42544_c1_g4_i4::g.98::m.9!  0.106   1  0.000   1  0.129   1  0.000   0.000 N  0.450      SignalP-noTM
TRINITY_DN42544_c1_g4::TRINITY_DN42544_c1_g4_i4::g.98::m.9"  0.106   1  0.000   1  0.139   1  0.000   0.000 N  0.450      SignalP-noTM
TRINITY_DN42544_c1_g4::TRINITY_DN42544_c1_g4_i4::g.98::m.9#  0.104   1  0.000   1  0.140   1  0.000   0.000 N  0.450      SignalP-noTM
TRINITY_DN42544_c1_g4::TRINITY_DN42544_c1_g4_i4::g.98::m.9$  0.104   1  0.000   1  0.130   1  0.000   0.000 N  0.450      SignalP-noTM
TRINITY_DN42544_c1_g4::TRINITY_DN42544_c1_g4_i4::g.98::m.9%  0.103   1  0.000   1  0.166   1  0.000   0.000 N  0.450      SignalP-noTM
TRINITY_DN42544_c1_g4::TRINITY_DN42544_c1_g4_i4::g.98::m.9&  0.103   1  0.000   1  0.166   1  0.000   0.000 N  0.450      SignalP-noTM
TRINITY_DN42544_c1_g4::TRINITY_DN42544_c1_g4_i4::g.98::m.9'  0.104   1  0.000   1  0.140   1  0.000   0.000 N  0.450      SignalP-noTM
TRINITY_DN42544_c1_g4::TRINITY_DN42544_c1_g4_i4::g.98::m.9(  0.104   1  0.000   1  0.138   1  0.000   0.000 N  0.450      SignalP-noTM
TRINITY_DN42544_c1_g4::TRINITY_DN42544_c1_g4_i4::g.98::m.9)  0.104   1  0.000   1  0.140   1  0.000   0.000 N  0.450      SignalP-noTM
TRINITY_DN42544_c1_g4::TRINITY_DN42544_c1_g4_i4::g.98::m.9*  0.104   1  0.000   1  0.146   1  0.000   0.000 N  0.450      SignalP-noTM
TRINITY_DN42544_c1_g4::TRINITY_DN42544_c1_g4_i4::g.98::m.9+  0.103   1  0.000   1  0.166   1  0.000   0.000 N  0.450      SignalP-noTM
TRINITY_DN42544_c1_g4::TRINITY_DN42544_c1_g4_i4::g.98::m.9,  0.104   1  0.000   1  0.140   1  0.000   0.000 N  0.450      SignalP-noTM
TRINITY_DN42544_c1_g4::TRINITY_DN42544_c1_g4_i4::g.98::m.9-  0.104   1  0.000   1  0.159   1  0.000   0.000 N  0.450      SignalP-noTM
TRINITY_DN42544_c1_g4::TRINITY_DN42544_c1_g4_i4::g.98::m.9.  0.104   1  0.000   1  0.140   1  0.000   0.000 N  0.450      SignalP-noTM
TRINITY_DN42544_c1_g4::TRINITY_DN42544_c1_g4_i4::g.98::m.9/  0.104   1  0.000   1  0.140   1  0.000   0.000 N  0.450      SignalP-noTM
TRINITY_DN42544_c1_g4::TRINITY_DN42544_c1_g4_i4::g.98::m.90  0.101   1  0.000   1  0.198   1  0.000   0.000 N  0.450      SignalP-noTM
TRINITY_DN42544_c1_g4::TRINITY_DN42544_c1_g4_i4::g.98::m.91  0.105   1  0.000   1  0.140   1  0.000   0.000 N  0.450      SignalP-noTM
TRINITY_DN42544_c1_g4::TRINITY_DN42544_c1_g4_i4::g.98::m.92  0.106   1  0.000   1  0.129   1  0.000   0.000 N  0.450      SignalP-noTM
TRINITY_DN42544_c1_g4::TRINITY_DN42544_c1_g4_i4::g.98::m.93  0.104   1  0.000   1  0.158   1  0.000   0.000 N  0.450      SignalP-noTM
TRINITY_DN42544_c1_g4::TRINITY_DN42544_c1_g4_i4::g.98::m.94  0.104   1  0.000   1  0.130   1  0.000   0.000 N  0.450      SignalP-noTM
TRINITY_DN42544_c1_g4::TRINITY_DN42544_c1_g4_i4::g.98::m.95  0.103   1  0.000   1  0.145   1  0.000   0.000 N  0.450      SignalP-noTM
TRINITY_DN42544_c1_g4::TRINITY_DN42544_c1_g4_i4::g.98::m.96  0.105   1  0.000   1  0.120   1  0.000   0.000 N  0.450      SignalP-noTM
TRINITY_DN42544_c1_g4::TRINITY_DN42544_c1_g4_i4::g.98::m.97  0.106   1  0.000   1  0.139   1  0.000   0.000 N  0.450      SignalP-noTM
TRINITY_DN42544_c1_g4::TRINITY_DN42544_c1_g4_i4::g.98::m.98  0.103   1  0.000   1  0.135   1  0.000   0.000 N  0.450      SignalP-noTM
TRINITY_DN42544_c1_g4::TRINITY_DN42544_c1_g4_i4::g.98::m.99  0.103   1  0.000   1  0.135   1  0.000   0.000 N  0.450      SignalP-noTM
TRINITY_DN42544_c1_g4::TRINITY_DN42544_c1_g4_i4::g.98::m.9:  0.103   3  0.000   1  0.135   1  0.000   0.000 N  0.450      SignalP-noTM
TRINITY_DN42544_c1_g4::TRINITY_DN42544_c1_g4_i4::g.98::m.9;  0.103   3  0.000   1  0.140   4  0.000   0.000 N  0.450      SignalP-noTM
TRINITY_DN42544_c1_g4::TRINITY_DN42544_c1_g4_i4::g.98::m.9<  0.104   5  0.000   1  0.140   4  0.000   0.000 N  0.450      SignalP-noTM
TRINITY_DN42544_c1_g4::TRINITY_DN42544_c1_g4_i4::g.98::m.9=  0.104   5  0.000   1  0.140   4  0.000   0.000 N  0.450      SignalP-noTM
TRINITY_DN42544_c1_g4::TRINITY_DN42544_c1_g4_i4::g.98::m.9>  0.104   5  0.000   1  0.140   4  0.000   0.000 N  0.450      SignalP-noTM
TRINITY_DN42544_c1_g4::TRINITY_DN42544_c1_g4_i4::g.98::m.9?  0.104   5  0.000   1  0.140   4  0.000   0.000 N  0.450      SignalP-noTM
TRINITY_DN42544_c1_g4::TRINITY_DN42544_c1_g4_i4::g.98::m.9@  0.104   9  0.000   1  0.140   4  0.000   0.000 N  0.450      SignalP-noTM
TRINITY_DN42544_c1_g4::TRINITY_DN42544_c1_g4_i4::g.98::m.9A  0.104   9  0.000   1  0.140   4  0.000   0.000 N  0.450      SignalP-noTM
TRINITY_DN42544_c1_g4::TRINITY_DN42544_c1_g4_i4::g.98::m.9B  0.104   9  0.114  11  0.140   4  0.116   0.115 N  0.450      SignalP-noTM
TRINITY_DN42544_c1_g4::TRINITY_DN42544_c1_g4_i4::g.98::m.9C  0.104   9  0.114  11  0.140   4  0.116   0.115 N  0.450      SignalP-noTM
TRINITY_DN42544_c1_g4::TRINITY_DN42544_c1_g4_i4::g.98::m.9D  0.104   9  0.114  11  0.140   4  0.116   0.115 N  0.450      SignalP-noTM
TRINITY_DN42544_c1_g4::TRINITY_DN42544_c1_g4_i4::g.98::m.9E  0.104   9  0.114  11  0.140   4  0.116   0.115 N  0.450      SignalP-noTM
TRINITY_DN42544_c1_g4::TRINITY_DN42544_c1_g4_i4::g.98::m.9F  0.104   9  0.114  11  0.140   4  0.116   0.115 N  0.450      SignalP-noTM
TRINITY_DN39657_c0_g1::TRINITY_DN39657_c0_g1_i3::g.99::m.9  0.105   1  0.000   1  0.140   1  0.000   0.000 N  0.450      SignalP-noTM
TRINITY_DN39657_c0_g1::TRINITY_DN39657_c0_g1_i3::g.99::m.9  0.103   1  0.000   1  0.198   1  0.000   0.000 N  0.450      SignalP-noTM
TRINITY_DN39657_c0_g1::TRINITY_DN39657_c0_g1_i3::g.99::m.9  0.104   1  0.000   1  0.158   1  0.000   0.000 N  0.450      SignalP-noTM
TRINITY_DN39657_c0_g1::TRINITY_DN39657_c0_g1_i3::g.99::m.9  0.105   1  0.000   1  0.120   1  0.000   0.000 N  0.450      SignalP-noTM
TRINITY_DN39657_c0_g1::TRINITY_DN39657_c0_g1_i3::g.99::m.9  0.104   1  0.000   1  0.146   1  0.000   0.000 N  0.450      SignalP-noTM
TRINITY_DN39657_c0_g1::TRINITY_DN39657_c0_g1_i3::g.99::m.9  0.104   1  0.000   1  0.158   1  0.000   0.000 N  0.450      SignalP-noTM
TRINITY_DN39657_c0_g1::TRINITY_DN39657_c0_g1_i3::g.99::m.9  0.104   1  0.000   1  0.130   1  0.000   0.000 N  0.450      SignalP-noTM
TRINITY_DN39657_c0_g1::TRINITY_DN39657_c0_g1_i3::g.99::m.9  0.103   1  0.000   1  0.145   1  0.000   0.000 N  0.450      SignalP-noTM
TRINITY_DN39657_c0_g1::TRINITY_DN39657_c0_g1_i3::g.99::m.9  0.104   1  0.000   1  0.140   1  0.000   0.000 N  0.450      SignalP-noTM
                           0.000   1  0.000   1  0.000   1  0.000   0.000 N  0.500      SignalP-TM
TRINITY_DN39657_c0_g1::TRINITY_DN39657_c0_g1_i3::g.99::m.9  0.000   1  0.000   1  0.000   1  0.000   0.000 N  0.450      SignalP-noTM
0.120431                   0.000   1  0.000   1  0.000   1  0.000   0.000 N  0.450      SignalP-noTM
TRINITY_DN39657_c0_g1::TRINITY_DN39657_c0_g1_i3::g.99::m.9  0.104   1  0.000   1  0.140   1  0.000   0.000 N  0.450      SignalP-noTM
TRINITY_DN39657_c0_g1::TRINITY_DN39657_c0_g1_i3::g.99::m.9  0.102   1  0.000   1  0.120   1  0.000   0.000 N  0.450      SignalP-noTM
TRINITY_DN39657_c0_g1::TRINITY_DN39657_c0_g1_i3::g.99::m.9  0.104   1  0.000   1  0.161   1  0.000   0.000 N  0.450      SignalP-noTM
TRINITY_DN39657_c0_g1::TRINITY_DN39657_c0_g1_i3::g.99::m.9  0.104   1  0.000   1  0.140   1  0.000   0.000 N  0.450      SignalP-noTM
TRINITY_DN39657_c0_g1::TRINITY_DN39657_c0_g1_i3::g.99::m.9  0.105   1  0.000   1  0.120   1  0.000   0.000 N  0.450      SignalP-noTM
TRINITY_DN39657_c0_g1::TRINITY_DN39657_c0_g1_i3::g.99::m.9  0.102   1  0.000   1  0.120   1  0.000   0.000 N  0.450      SignalP-noTM
TRINITY_DN39657_c0_g1::TRINITY_DN39657_c0_g1_i3::g.99::m.9  0.105   1  0.000   1  0.120   1  0.000   0.000 N  0.450      SignalP-noTM
TRINITY_DN39657_c0_g1::TRINITY_DN39657_c0_g1_i3::g.99::m.9  0.104   1  0.000   1  0.140   1  0.000   0.000 N  0.450      SignalP-noTM
TRINITY_DN39657_c0_g1::TRINITY_DN39657_c0_g1_i3::g.99::m.9  0.102   1  0.000   1  0.120   1  0.000   0.000 N  0.450      SignalP-noTM
TRINITY_DN39657_c0_g1::TRINITY_DN39657_c0_g1_i3::g.99::m.9  0.104   1  0.000   1  0.130   1  0.000   0.000 N  0.450      SignalP-noTM
TRINITY_DN39657_c0_g1::TRINITY_DN39657_c0_g1_i3::g.99::m.9  0.104   1  0.000   1  0.140   1  0.000   0.000 N  0.450      SignalP-noTM
TRINITY_DN39657_c0_g1::TRINITY_DN39657_c0_g1_i3::g.99::m.9  0.103   1  0.000   1  0.145   1  0.000   0.000 N  0.450      SignalP-noTM
TRINITY_DN39657_c0_g1::TRINITY_DN39657_c0_g1_i3::g.99::m.9  0.104   1  0.000   1  0.158   1  0.000   0.000 N  0.450      SignalP-noTM
TRINITY_DN39657_c0_g1::TRINITY_DN39657_c0_g1_i3::g.99::m.9  0.102   1  0.000   1  0.120   1  0.000   0.000 N  0.450      SignalP-noTM
TRINITY_DN39657_c0_g1::TRINITY_DN39657_c0_g1_i3::g.99::m.9  0.105   1  0.000   1  0.120   1  0.000   0.000 N  0.450      SignalP-noTM
TRINITY_DN39657_c0_g1::TRINITY_DN39657_c0_g1_i3::g.99::m.9  0.104   1  0.000   1  0.140   1  0.000   0.000 N  0.450      SignalP-noTM
TRINITY_DN39657_c0_g1::TRINITY_DN39657_c0_g1_i3::g.99::m.9  0.104   1  0.000   1  0.138   1  0.000   0.000 N  0.450      SignalP-noTM
TRINITY_DN39657_c0_g1::TRINITY_DN39657_c0_g1_i3::g.99::m.9  0.103   1  0.000   1  0.198   1  0.000   0.000 N  0.450      SignalP-noTM
TRINITY_DN39657_c0_g1::TRINITY_DN39657_c0_g1_i3::g.99::m.9  0.103   1  0.000   1  0.166   1  0.000   0.000 N  0.450      SignalP-noTM
TRINITY_DN39657_c0_g1::TRINITY_DN39657_c0_g1_i3::g.99::m.9  0.104   1  0.000   1  0.158   1  0.000   0.000 N  0.450      SignalP-noTM
TRINITY_DN39657_c0_g1::TRINITY_DN39657_c0_g1_i3::g.99::m.9  0.105   1  0.000   1  0.120   1  0.000   0.000 N  0.450      SignalP-noTM
TRINITY_DN39657_c0_g1::TRINITY_DN39657_c0_g1_i3::g.99::m.9!  0.103   1  0.000   1  0.166   1  0.000   0.000 N  0.450      SignalP-noTM
TRINITY_DN39657_c0_g1::TRINITY_DN39657_c0_g1_i3::g.99::m.9"  0.105   1  0.000   1  0.120   1  0.000   0.000 N  0.450      SignalP-noTM
TRINITY_DN39657_c0_g1::TRINITY_DN39657_c0_g1_i3::g.99::m.9#  0.104   1  0.000   1  0.140   1  0.000   0.000 N  0.450      SignalP-noTM
TRINITY_DN39657_c0_g1::TRINITY_DN39657_c0_g1_i3::g.99::m.9$  0.104   1  0.000   1  0.146   1  0.000   0.000 N  0.450      SignalP-noTM
TRINITY_DN39657_c0_g1::TRINITY_DN39657_c0_g1_i3::g.99::m.9%  0.104   1  0.000   1  0.146   1  0.000   0.000 N  0.450      SignalP-noTM
TRINITY_DN39657_c0_g1::TRINITY_DN39657_c0_g1_i3::g.99::m.9&  0.105   1  0.000   1  0.120   1  0.000   0.000 N  0.450      SignalP-noTM
TRINITY_DN39657_c0_g1::TRINITY_DN39657_c0_g1_i3::g.99::m.9'  0.105   1  0.000   1  0.120   1  0.000   0.000 N  0.450      SignalP-noTM
TRINITY_DN39657_c0_g1::TRINITY_DN39657_c0_g1_i3::g.99::m.9(  0.103   1  0.000   1  0.166   1  0.000   0.000 N  0.450      SignalP-noTM
TRINITY_DN39657_c0_g1::TRINITY_DN39657_c0_g1_i3::g.99::m.9)  0.103   1  0.000   1  0.166   1  0.000   0.000 N  0.450      SignalP-noTM
TRINITY_DN39657_c0_g1::TRINITY_DN39657_c0_g1_i3::g.99::m.9*  0.104   1  0.000   1  0.158   1  0.000   0.000 N  0.450      SignalP-noTM
TRINITY_DN39657_c0_g1::TRINITY_DN39657_c0_g1_i3::g.99::m.9+  0.104   1  0.000   1  0.146   1  0.000   0.000 N  0.450      SignalP-noTM
TRINITY_DN39657_c0_g1::TRINITY_DN39657_c0_g1_i3::g.99::m.9,  0.106   1  0.000   1  0.139   1  0.000   0.000 N  0.450      SignalP-noTM
TRINITY_DN39657_c0_g1::TRINITY_DN39657_c0_g1_i3::g.99::m.9-  0.105   1  0.000   1  0.120   1  0.000   0.000 N  0.450      SignalP-noTM
TRINITY_DN39657_c0_g1::TRINITY_DN39657_c0_g1_i3::g.99::m.9.  0.104   1  0.000   1  0.140   1  0.000   0.000 N  0.450      SignalP-noTM
TRINITY_DN39657_c0_g1::TRINITY_DN39657_c0_g1_i3::g.99::m.9/  0.106   1  0.000   1  0.129   1  0.000   0.000 N  0.450      SignalP-noTM
TRINITY_DN39657_c0_g1::TRINITY_DN39657_c0_g1_i3::g.99::m.90  0.103   1  0.000   1  0.166   1  0.000   0.000 N  0.450      SignalP-noTM
TRINITY_DN39657_c0_g1::TRINITY_DN39657_c0_g1_i3::g.99::m.91  0.105   1  0.000   1  0.120   1  0.000   0.000 N  0.450      SignalP-noTM
TRINITY_DN39657_c0_g1::TRINITY_DN39657_c0_g1_i3::g.99::m.92  0.104   1  0.000   1  0.140   1  0.000   0.000 N  0.450      SignalP-noTM
TRINITY_DN39657_c0_g1::TRINITY_DN39657_c0_g1_i3::g.99::m.93  0.105   1  0.000   1  0.120   1  0.000   0.000 N  0.450      SignalP-noTM
TRINITY_DN39657_c0_g1::TRINITY_DN39657_c0_g1_i3::g.99::m.94  0.103   1  0.000   1  0.145   1  0.000   0.000 N  0.450      SignalP-noTM
TRINITY_DN39657_c0_g1::TRINITY_DN39657_c0_g1_i3::g.99::m.95  0.106   1  0.000   1  0.129   1  0.000   0.000 N  0.450      SignalP-noTM
TRINITY_DN39657_c0_g1::TRINITY_DN39657_c0_g1_i3::g.99::m.96  0.106   1  0.000   1  0.139   1  0.000   0.000 N  0.450      SignalP-noTM
TRINITY_DN39657_c0_g1::TRINITY_DN39657_c0_g1_i3::g.99::m.97  0.103   1  0.000   1  0.110   1  0.000   0.000 N  0.450      SignalP-noTM
TRINITY_DN39657_c0_g1::TRINITY_DN39657_c0_g1_i3::g.99::m.98  0.106   1  0.000   1  0.129   1  0.000   0.000 N  0.450      SignalP-noTM
TRINITY_DN39657_c0_g1::TRINITY_DN39657_c0_g1_i3::g.99::m.99  0.100   1  0.000   1  0.112   1  0.000   0.000 N  0.450      SignalP-noTM
TRINITY_DN39657_c0_g1::TRINITY_DN39657_c0_g1_i3::g.99::m.9:  0.102   2  0.000   1  0.119   2  0.000   0.000 N  0.450      SignalP-noTM
TRINITY_DN39657_c0_g1::TRINITY_DN39657_c0_g1_i3::g.99::m.9;  0.106   3  0.000   1  0.121   3  0.000   0.000 N  0.450      SignalP-noTM
TRINITY_DN39657_c0_g1::TRINITY_DN39657_c0_g1_i3::g.99::m.9<  0.106   3  0.000   1  0.133   4  0.000   0.000 N  0.450      SignalP-noTM
TRINITY_DN39657_c0_g1::TRINITY_DN39657_c0_g1_i3::g.99::m.9=  0.106   3  0.000   1  0.143   5  0.000   0.000 N  0.450      SignalP-noTM
TRINITY_DN39657_c0_g1::TRINITY_DN39657_c0_g1_i3::g.99::m.9>  0.106   3  0.000   1  0.143   5  0.000   0.000 N  0.450      SignalP-noTM
TRINITY_DN39657_c0_g1::TRINITY_DN39657_c0_g1_i3::g.99::m.9?  0.106   3  0.000   1  0.143   5  0.000   0.000 N  0.450      SignalP-noTM
TRINITY_DN39657_c0_g1::TRINITY_DN39657_c0_g1_i3::g.99::m.9@  0.106   3  0.000   1  0.143   5  0.000   0.000 N  0.450      SignalP-noTM
TRINITY_DN39657_c0_g1::TRINITY_DN39657_c0_g1_i3::g.99::m.9A  0.106   3  0.000   1  0.143   5  0.000   0.000 N  0.450      SignalP-noTM
TRINITY_DN39657_c0_g1::TRINITY_DN39657_c0_g1_i3::g.99::m.9B  0.106   3  0.000   1  0.143   5  0.000   0.000 N  0.450      SignalP-noTM
TRINITY_DN39657_c0_g1::TRINITY_DN39657_c0_g1_i3::g.99::m.9C  0.106   3  0.109  11  0.143   5  0.111   0.110 N  0.450      SignalP-noTM
TRINITY_DN39657_c0_g1::TRINITY_DN39657_c0_g1_i3::g.99::m.9D  0.106   3  0.109  11  0.143   5  0.111   0.110 N  0.450      SignalP-noTM
TRINITY_DN39657_c0_g1::TRINITY_DN39657_c0_g1_i3::g.99::m.9E  0.106   3  0.109  11  0.143   5  0.111   0.110 N  0.450      SignalP-noTM
TRINITY_DN39657_c0_g1::TRINITY_DN39657_c0_g1_i3::g.99::m.9F  0.106   3  0.109  11  0.143   5  0.111   0.110 N  0.450      SignalP-noTM
