# Supplementary material for: Venomix: a simple bioinformatic pipeline for identifying and characterizing toxin gene candidates from transcriptomic data
Source: PeerJ. 2018 Jul 31;6:e5361. doi: 10.7717/peerj.5361 (PMC6074769; doi:10.7717/peerj.5361)
Supplement: Supplemental Information 4 [file peerj-06-5361-s004.gz › FinalOutput_E-20/Alpha-latroinsectotoxin-Lt1a_2/final.txt]

>P0DJE3
MIFVGETMERANHSLVRLRREGEELTLDEKAEICSELELQQKYVDIASNIIGDLSSLPMV
GKIVGTIAAAAMTVTHVASGRLDIEQTLLGCSDLPFDQIKEVLEKRFNEVDRKLESHSAA
LEEITKLVEKSISAVEKTRKQMNKRFDEVMKSIQDAKVSPIVSKINNFARYFDTEKERIR
GLKLNDYILKLEEPNGILLHFKESRTPKDDSLQAPLFSIIQEGYAVPKSIDDESAFKVLY
ALLYGTQTYISVMFFLLEQYSFLANHYYEKGDLEKYDEYFNSLNNVFLDFKSSLVGTGTS
NNEGLIDKVLQVLMTFKNSEFLGLGKNGVDEMLNEKINLFNKIKEEIESKQRMTMSETPE
NFAQISFDKDITTPIGDWRDGREVRYAVQYASETLFSKIGHWSDPVSVREKACPTLRMPV
DQTRRNVLVFRKFDNSKPQLVGEITPYLSNFIDIDRDLYNAASNPDSAVGFKEFTKLNYD
GANIRATFDQGRTIFHAVAKSGNDKILFGLTFLVKSTELNQPDKKGYTPIHVAADSGNAG
IVNLLIQRGVSINSKTYHFLQTPLHLAAQRGFVNTFQRLMESSEININERDKDGFTPLHY
AVRGGERILEAFMNQIGIDVNAKSNKGLTPFHLAIIKNDWQVASTLLRNKKVDINAVDEN
NMTALHYAAILGYLETTKQLINLKEINANVVSSPGLLSALHYAILYKHDDVASFLLRSSN
VNVNLKALGGITPLHLAVMQGRKQVLSLMFNIGVNIEQQTDEKYTPLHLAAMSKYPELIQ
ILLDQDSNFEAKTNSGATPLHLATFKGKSQAALILLNNEVNWRDTDENGQMPIHGAATTG
LLDVAQAIISIDATVLDIEDKNSDTPLNLAAQNSHIDAVKYFIDQGADINTRNKNGHAPL
LAFSKKGNLDMVKYLFDKNANVYIADNNGMNFFYYAVRNGHLNIIKYAMSEKDKFEWSNI
DNNRRDECPKEECAISHFAVCDAVQFDKIEIVKFFIGTLGNFNICGPLHQAARYGHLHIV
KYLVEEEVLSVDGSKTDTPLCYASENGHLAVVQYLVSNGAKVNHDCANGMTAIDKAITKN
HLQVVQFLAANGVDFRRKNSRGATPFLTAVAENAFDIAEYLIREKRQDININEQNVDKET
ALHLAVYYKNLQMIKLLVKYGIDVTIRNAYDKTVLDIATDAKFSNIVKYLKKNSGKFRRE
YKSSYGEHSFLQTNEISRFIDGKSIEHDHPQFINADNESSQLFSGTASKIDVIGTLLLID
VLIRYFSKQGYISKESDSASDGITQAAALSITEKFEDVLNSLPNKSAKEQVDLADVHGKV
YAALKSGRNSQIHQILCSSLKSISTLKPEDMEKLVSVIMNSHSSLSMPEATDSANEAYGE
TLHLFGESCRHSEDYISQKFSTNPFSFESEKKIQKISI
>P23631
MISVGEIMERANHSLVRMRREGEDLTLEEKAEICSELELQQKYVDIASNIIGDLSSLPIA
GKIAGTIAAAAMTATHVASGRLDIEQTLLGCSDLPFDQIKEVLENRFNEIDRKLDSHSAA
LEEITKLVEKSISVVEKTRKQMNKRFDEVMKSIQDAKVSPIISKINNFARYFDTEKERIR
GLKLNDYILKLEEPNGILLHFKESRTPTDDSLQAPLFSIIEEGYAVPKSIDDELAFKVLY
ALLYGTQTYVSVMFFLLEQYSFLANHYYEKGYLEKYDEYFNSLNNVFLDFKSSLVGTGTS
NNEGLLDRVLQVLMTVKNSEFLGLEKNGVDEMLNEKINLFNKIKEEIEGKQKMTLSETPE
NFAQISFDKDITTPIGDWRDGREVRYAVQYASETLFSKISHWSDPVSVREKACPTLRMPV
DQTRRNVLVFRKFDSSKPQLVGEITPYLSNFIDIDRDLYNAASNPDSAVGFKEFTKLNYD
GANIRATFDHGRTVFHAAAKSGNDKIMFGLTFLAKSTELNQPDKKGYTPIHVAADSGNAG
IVNLLIQRGVSINSKTYHFLQTPLHLAAQRGFVTTFQRLMESPEININERDKDGFTPLHY
AIRGGERILEAFLNQISIDVNAKSNTGLTPFHLAIIKNDWPVASTLLGSKKVDINAVDEN
NITALHYAAILGYLETTKQLINLKEINANVVSSPGLLSALHYAILYKHDDVASFLMRSSN
VNVNLKALGGITPLHLAVIQGRKQILSLMFDIGVNIEQKTDEKYTPLHLAAMSKYPELIQ
ILLDQGSNFEAKTNSGATPLHLATFKGKSQAALILLNNEVNWRDTDENGQMPIHGAAMTG
LLDVAQAIISIDATVVDIEDKNSDTPLNLAAQNSHIDVIKYFIDQGADINTRNKKGLAPL
LAFSKKGNLDMVKYLFDKNANVYIADNDGMNFFYYAVQNGHLNIVKYAMSEKDKFEWSNT
DNNRRDECPNEECAISHFAVCDAVQFDRIEIVKYFVGTLGNFAICGPLHQAARYGHLDIV
KYLVEEEFLSVDGSKTDTPLCYASENGHFTVVQYLVSNGAKVNHDCGNGMTAIDKAITKN
HLQVVQFLAANGVDFRRKNSRGTTPFLTAVAENALHIAEYLIREKRQDININEQNVDKDT
ALHLAVYYKNLQMIKLLIKYGIDVTIRNAYDKTALDIAIDAKFSNIVEYLKTKSGKFRRE
YKSSYGERSLLQTNQISNFIDRKNIEHDHPLFINADNESSELFSKTASNIDVIGTLLLID
VLIRYFSKQGYISKESDSASDGITQAAALSITEKFEDVLNSLHNESAKEQVDLAEVHGKV
YAALKSGRNSQIHQILCSSLNSISTLKPEDMEKLESVIMNSHSSVSLPEVTDSANEAYGE
TLHLFGESCLHSDGILTKKLM
>G0LXV8
SLVRMRREGEEDLTLEEKAELCSELELQQKYVDIGSNIIGDLSSLPIVGKIVGTIAAAAM
AVTHVASGRLDIEQTLGGCSDVPFDQIKEILEERFNEIDRKLESHSAALEEITKLVEKSI
SAVEKTRKQMNKRFDEVMRSIQDAKVSPLVSKINNFARYFDTEKERIRGLKLSDYILKLE
EPNGILLHFKESRTPRDDSLQAPLFSIIQERYAVPKSIDDELAFKVLYALLYGTQTYVSV
MFFLLEQYSFLANHYYEKGDLEKYDEYFNSLNNVFLDFKSSLVGTGTSNNEGLLDRVLQV
LVTVKNSEFLGLEKNGVNEMLNEKINLFNKIKVEIEGKQRMTLSETPENFAQISFDKDIT
TPIGDWRDGREVRYAVQYASETLFSKISHWSDPVGVREKACPTLRMPVDQTRRNILVFRK
FDSSKPQLVGEITPYQSNFIDIDRDLYNTANNPDSAVGFKEFTKLNYDGANIRATFEQGR
TVFHAAAKSGNSRIMIGLTFLVKSNELNQPDKKGYTPIHVAADSGNAGIVNLLIQRGVSI
NSKTYNFLQTPLHLAAQRGFVTTFQRLMESPEININERDKDGFTPLHYAVRGGERILEAF
INQIRIDLNAKSNKGLTPFHLAIIKDDWPVASTLLGSKKVDVNAVDENNMTALHYAAILG
YLETTKQLINLKEINADVVSSPGLLSALHYAILYKHDDVASFLLRSSNVNVNLKALGGIT
PLHLAVIQGRTQILSLMFDIGVNIEQQTDEKYTPLHLAAMSKYPELIQILLDQGSNFEAK
TNSGATPLHLATFKGKSKAALILLNNEVNWRDTDENGQMPIHGAAMNGLLDVAQAIISID
ATVLDIKDKNSDTPLNLAAQKSHIDVIKYFIDQGADINTRNKTGHAPLLAFSKKGNLDMV
KYLFDKNANVYIADNDGINFFYYAVRNGHLNIVKYAMSEKDKFEWSNIDNNRRDECPKEE
CAISHFAVCDAVQFDKIEIVKYFVTTLGNFAICGPLHQAARYGHLDIEKYLVEEEDLNVD
GSKPDTPLCYASENGHLAVVQYLVSNGAKVNHDCGNGMTAIDKAITKNHLQVVQFLAANG
VDFRRKNKLGATPFLTAVSENAFDIAEYLIRENRQDIDINEQNVDKETALHLAVYYKNLQ
MIKLLVKYGIDMTIRNAYDKTALDIATDLKNSNIVEYLKTKSGKFRREYKSSYGEHSLLQ
TNKISSFIDGKNIEHDHPQFINADNESSQLFSDTASNIDVIGPLLLIDVLIRYFSKQGYI
SKESDSASDGITQAAALSITEKFEDVLNSLHNESAKEQVDLAEVHGKVYAALKSGRNSQI
HPILCSSLKSISTLKPEDMEKLGSVIMNSHS
>Q9XZC0
VSIFIFHFSANILVRNSEMKGKRVISKREMSKADQCTFLSYQSVAYGTLGDVAGDVSSIE
GADLVATPIAAGGHLAKGATDAAMIAMDCSSIPFDEIKQQLNQRFNEVDKKLQKGAEALE
NVTELAEKTYSSVEKMRVEMREGFNHVIATIENANTKQIITGINQIIQYFNDERENINNR
QKEDYVAKLQEPASGNFLLYLRKSRTSEDGSLHSLLFKIINQELAIPNNAADNNAIRALF
ALFYGTQTFISIMFYLVKQYSYLADYHYQNGNLAEFNSNFDHMKTVFQDFKFTLIGINTS
NSKPLVNTVLSIIEDVKNKRFIRNLRSNLYQKIIKSTKSLLDLREKITKMDLPIIEDTPK
SSVLINFREKSSSVPRIETPILKWTPGTVVKYAIQYEQDGKYSKISKWSNPITVQRLANP
YITIDKDRRNRLVFRQFGNEKPELISILDSSQNEFRDIHRDLYNAAQMPYKETALGICRK
LIDSGAQVGASFEMGRKSIHASATAGNDDVARLLLAKNNGLLNVPDKNGYTPLHIASERK
NNDFVKFLLEKGADVNVRTFANELTPLHLAARQDFTIIVKTLMEKRGIDVNAKERAGFTP
LHLSITSNSRAARTLINETPAGINIKSNSGLTPLHLAVLQNNLSAAKVLVKSNKKVKLNE
MDNNGMTPLHYASMLGNLEFVKYFTSEQGIDVNAKTKVKNWTPLHLAILFKKFDVAQSLL
QVRNIDISTRADQAITPLHLAAATGNSQIVKTILNSGAVVDQETANGFTALHLAIMNPNT
ETPQFLIAKGANINAKTNDGSTPLHFAAALGKTNIFQLLMDKGANIKAENLINQMPIHEA
VVNGHLAIVKMLIEQDSSLMNAKNMRDEYPFYLAAEKRYKDVFNYLESKGADVNEKNNDG
NTLLHLFSINGEVEVVQFLIQNGADFRLRNKERKSFFDLAVEFGHAGIVGYAIEENKVDL
QEPYRGKTILYHAICDSVKYDRIEVVRYFVETLNEDQCSPLQEAAAYAHLDLVKYFVQER
GINPTAFNNDNQVSPLCIAIVGAPCGFVKSCDTPERLDVVEYLVDKTPDINKECDTQQST
PVSSAVYGNKVSILNYLIRNGADPNKKVRGDPPLFIAAMIGQYDIVKSLVEQHKIDVNTR
NKEQFTPLHAAASNDHIDVVKYLIQKGADVNAKGDENLKPIDLAGEKSKAYLRSLGRRFF
RNESPSKSFEIDKFNAIMPEVSMSGKVSHDSNFIQHISSGTRSKSNFNSAKNKMYAENSH
VRSIDVNGALLLLDFMVRVFSNRKMNYAASISGIKSRSNSEAQAEALILTERFEHLLNAL
IADQSIDSLDFSNVHSRIYKAIINGNPNGISEMLCSYAKEYSELDPEKIEKLLQEFETLT
FTKSSEIQINEKFSHALFETCGLNRPTNVLQIK
>Q02989
ACSSPEVSIFHFFVYAGSFVKNFKKMKGSSAISKREMSRADQCKLLAYTAVGYETVGNVA
ADIASIEGANLVAAPVAAGGHLGKGLTDAAMIAMDCSSIPFEEIKEILNKEFKEMGRKLD
KNTEALEHVSKLVSKTLSTVEKIRVEMREGFKLVIETIENIATKEIVFDINKIVQYFNNE
RENINSRQKEEFVAKLQEPAPGNFLLYLRNSRTSESGTLYSLLFRIIDQELAIPNNAGDN
NAIQALYALFYGTETFISIMFYLVKQYSYLAEYHYQKGNLEEFNTNFDHMKIVFQDFKFS
LIGINQNTKPLVDEVLNVLNNVKNKSFIRNVQNKLFYDLMKQTESLLELKKEIANMELPI
IDETPRLSISISFKERSDDKPVDTPLLKWDKGKEVKYAIQFEQDGKFSKISSWSKPVTVQ
HLACPFISVDKDRRNRLIFRQFGDQIPELVGTLRGSQVEFRDIHRDLYNAAQVPYAREAL
SISRTLIQNGANVSETFELGRGAIHAAASAGNYDVGELLLNKDINLLEKADKNGYTPLHI
AADSNKNDFVMFLIGNNADVNVRTKSDLFTPLHLAARRDLTDVTQTLIDITEIDLNAQDK
SGFTPLHLSISSTSETAAILIRNTNAVINIKSKVGLTPLHLATLQNNLSVSKLLAGKGAY
LNDGDANGMTPLHYAAMTGNLEMVDFLLNQQYININAATKEKKWTPLHLAILFKKNDVAE
RLLSDENLNIRLETNGGINPLHLASATGNKQLVIELLAKNADVTRLTSKGFSALHLGIIG
KNEEIPFFLVEKGANVNDKTNSGVTPLHFAAGLGKANIFRLLLSRGADIKAEDINSQMPI
HEAVSNGHLEIVRILIEKDPSLMNVKNIRNEYPFYLAVEKRYKDIFDYFVSKDANVNEVD
HNGNTLLHLFSSTGELEVVQFLMQNGANFRLKNNERKTFFDLAIENGRLNIVAFAVEKNK
VNLQAAHRGKTILYHAICDSAKYDKIEIVKYFIEKLNESECNPLHEAAAYAHLDLVKYFV
QERGINPAEFNEENQASPFCITIHGAPCGYSLDCDTPDRLEVVEYLSDKIPDINGKCDVQ
ENTPITVAIFANKVSILNYLVGIGADPNQQVDGDPPLYIAARQGRFEIVRCLIEVHKVDI
NTRNKERFTALHAAARNDFMDVVKYLVRQGADVNAKGIDDLRPIDIAGEKAKAYLQSSRF
LRSGHSFQSNEIDSFGNTIHGISMSARTNDKLTQQISSKGTRSDSNSTEGKMHSENVHVR
SIDVNGALLLLDFMIRVFASKKTNFAPYGSRIKTRSAAEAQAEALIMTERFENLLSGLIG
DPIPDSIDFSNVHSKIYKAIMSGRRSVISEMLCSFAEEYSKLNHESIKQLLSEFETLTTT
KASEIHIEESVPYAPFEICELKVNSNVSQIK
>Q25338
MHSKELQTISAAVARKAVPNTMVIRLKRDEEDGEMTLEERQAQCKAIEYSNSVFGMIADV
ANDIGSIPVIGEVVGIVTAPIAIVSHITSAGLDIASTALDCDDIPFDEIKEILEERFNEI
DRKLDKNTAALEEVSKLVSKTFVTVEKTRNEMNENFKLVLETIESKEIKSIVFKINDFKK
FFEKERQRIKGLPKDRYVAKLLEQKGILGSLKEVREPSGNSLSSALNELLDKNNNYAIPK
VVDDNKAFQALYALFYGTQTYAAVMFFLLEQHSYLADYYYQKGDDVNFNAEFNNVAIIFD
DFKSSLTGGDDGLIDNVIEVLNTVKALPFIKNADSKLYRELVTRTKALETLKNQIKTTDL
PLIDDIPETLSQVNFPNDENQLPTPIGNWVDGVEVRYAVQYESKGMYSKFSEWSEPFTVQ
GNACPTIKVRVDPKKRNRLIFRKFNSGKPQFAGTMTHSQTNFKDIHRDLYDAALNINKLK
AVDEATTLIEKGADIEAKFDNDRSAMHAVAYRGNNKIALRFLLKNQSIDIELKDKNGFTP
LHIAAEAGQAGFVKLLINHGADVNAKTSKTNLTPLHLATRSGFSKTVRNLLESPNIKVNE
KEDDGFTPLHTAVMSTYMVVDALLNHPDIDKNAQSTSGLTPFHLAIINESQEVAESLVES
NADLNIQDVNHMAPIHFAASMGSIKMLRYLISIKDKVSINSVTENNNWTPLHFAIYFKKE
DAAKELLKQDDINLTIVADGNLTVLHLAVSTGQINIIKELLKRGSNIEEKTGEGYTSLHI
AAMRKEPEIAVVLIENGADIEARSADNLTPLHSAAKIGRKSTVLYLLEKGADIGAKTADG
STALHLAVSGRKMKTVETLLNKGANLKEYDNNKYLPIHKAIINDDLDMVRLFLEKDPSLK
DDETEEGRTSIMLIVQKLLLELYNYFINNYAETLDEEALFNRLDEQGKLELAYIFHNKEG
DAKEAVKPTILVTIKLMEYCLKKLREESGAPEGSFDSPSSKQCISTFSEDEMFRRTLPEI
VKETNSRYLPLKGFSRSLNKFLPSLKFAESKNSYRSENFVSNIDSNGALLLLDVFIRKFT
NEKYNLTGKEAVPYLEAKASSLRIASKFEELLTEVKGIPAGELINMAEVSSNIHKAIASG
KPVSKVLCSYLDTFSELNSQQMEELVNTYLSTKPSVITSASADYQKLPNLLTATCLEPER
MAQLIDVHQKMFLR
>TRINITY_DN41713_c1_g2::TRINITY_DN41713_c1_g2_i1::g.1::m.1 type:5prime_partial len:587 gc:universal TRINITY_DN41713_c1_g2_i1:3-1763(+)
HEKQQSVAASAAAAAAAAPAPTSAAAAAAAAPPPPPPSSASIHHDTGKTSTPQSSNSSPT
KSETETFSELQPRFMTDSSESEEDSVSEVECFAIDQVELDEDHPESSKFLLTPDDPERSV
DPETQARLEALLEAAGIGKLSSGDGKHLPDHEVLRRLTSSVSCALDEAAAALTRMRSDNP
RTPNEKRSLVEACTDGDVGTVRKLLTEGRSVHETTEEGESLLSLACSAGYFELAQVLLAM
NANVEDRGIKGDCTPLMEAASAGHVDIVTLLIAHGADVNAQSTSGNTPLMYGCAGGHEEV
VRALLDAGANVEDHNENGHTPLMEAASAGHVPVAKILLEHGAGINTHSNEFKESALTLAC
YKGHLEMVRFLLEAGADQEHKTDEMHTALMEASMDGHVEVARLLLDSGAQVNMPTDSFES
PLTLAACGGHVDLAMLLIERGANIEEVNDEGYTPLMEAAREGHEEMVALLLSQGANINAQ
TEETQETALTLACCGGFLEVADFLIKAGADIELGASTPLMEAAQEGHLDLVRYLLESAAD
VHAQTQTGDTALTYACENGHTDVADLLLQFGADLVRILIVNFDHNN*
>TRINITY_DN41713_c1_g2::TRINITY_DN41713_c1_g2_i2::g.3::m.3 type:5prime_partial len:587 gc:universal TRINITY_DN41713_c1_g2_i2:3-1763(+)
HEKQQSVAASAAAAAAAAPAPTSAAAAAAAAPPPPPPSSASIHHDTGKTSTPQSSNSSPT
KSETETFSELQPRFMTDSSESEEDSVSEVECFAIDQVELDEDHPESSKFLLTPDDPERSV
DPETQARLEALLEAAGIGKLSSGDGKHLPDHEVLRRLTSSVSCALDEAAAALTRMRSDNP
RTPNEKRSLVEACTDGDVGTVRKLLTEGRSVHETTEEGESLLSLACSAGYFELAQVLLAM
NANVEDRGIKGDCTPLMEAASAGHVDIVTLLIAHGADVNAQSTSGNTPLMYGCAGGHEEV
VRALLDAGANVEDHNENGHTPLMEAASAGHVPVAKILLEHGAGINTHSNEFKESALTLAC
YKGHLEMVRFLLEAGADQEHKTDEMHTALMEASMDGHVEVARLLLDSGAQVNMPTDSFES
PLTLAACGGHVDLAMLLIERGANIEEVNDEGYTPLMEAAREGHEEMVALLLSQGANINAQ
TEETQETALTLACCGGFLEVADFLIKAGADIELGASTPLMEAAQEGHLDLVRYLLESAAD
VHAQTQTGDTALTYACENGHTDVADLLLQFGADLVRILIVNFDHNN*
>TRINITY_DN41713_c1_g2::TRINITY_DN41713_c1_g2_i2::g.4::m.4 type:3prime_partial len:202 gc:universal TRINITY_DN41713_c1_g2_i2:1830-2432(+)
MSYLYHFIVFKEHESEGGRTPLMKACRAGHLCTVQFLISKRADVNRQTTNNDHTPLSLAC
AGGHLAVVELLLAQSANPFHKLKDNSTMLIEAAKGGHTPVVQLLLDYPHSIMMSAPHSAA
PAPMLLPQQQQQPPQQQQQPPPQQQQQQPPPQPQHISHQQHVPHSQQTSTQPQQLPQQPQ
QQQQQQQQTAEQQQAQNLQPK
>TRINITY_DN41713_c1_g2::TRINITY_DN41713_c1_g2_i3::g.5::m.5 type:internal len:765 gc:universal TRINITY_DN41713_c1_g2_i3:3-2294(+)
HEKQQSVAASAAAAAAAAPAPTSAAAAAAAAPPPPPPSSASIHHDTGKTSTPQSSNSSPT
KSETETFSELQPRFMTDSSESEEDSVSEVECFAIDQVELDEDHPESSKFLLTPDDPERSV
DPETQARLEALLEAAGIGKLSSGDGKHLPDHEVLRRLTSSVSCALDEAAAALTRMRSDNP
RTPNEKRSLVEACTDGDVGTVRKLLTEGRSVHETTEEGESLLSLACSAGYFELAQVLLAM
NANVEDRGIKGDCTPLMEAASAGHVDIVTLLIAHGADVNAQSTSGNTPLMYGCAGGHEEV
VRALLDAGANVEDHNENGHTPLMEAASAGHVPVAKILLEHGAGINTHSNEFKESALTLAC
YKGHLEMVRFLLEAGADQEHKTDEMHTALMEASMDGHVEVARLLLDSGAQVNMPTDSFES
PLTLAACGGHVDLAMLLIERGANIEEVNDEGYTPLMEAAREGHEEMVALLLSQGANINAQ
TEETQETALTLACCGGFLEVADFLIKAGADIELGASTPLMEAAQEGHLDLVRYLLESAAD
VHAQTQTGDTALTYACENGHTDVADLLLQFGADLEHESEGGRTPLMKACRAGHLCTVQFL
ISKRADVNRQTTNNDHTPLSLACAGGHLAVVELLLAQSANPFHKLKDNSTMLIEAAKGGH
TPVVQLLLDYPHSIMMSAPHSAAPAPMLLPQQQQQPPQQQQQPPPQQQQQQPPPQPQHIS
HQQHVPHSQQTSTQPQQLPQQPQQQQQQQQQTAEQQQAQNLQPK
>TRINITY_DN41713_c1_g2::TRINITY_DN41713_c1_g2_i4::g.6::m.6 type:3prime_partial len:526 gc:universal TRINITY_DN41713_c1_g2_i4:435-2009(+)
MNANVEDRGIKGDCTPLMEAASAGHVDIVTLLIAHGADVNAQSTSGNTPLMYGCAGGHEE
VVRALLDAGANVEDHNENGHTPLMEAASAGHVPVAKILLEHGAGINTHSNEFKESALTLA
CYKGHLEMVRFLLEAGADQEHKTDEMHTALMEASMDGHVEVARLLLDSGAQVNMPTDSFE
SPLTLAACGGHVDLAMLLIERGANIEEVNDEGYTPLMEAAREGHEEMVALLLSQGANINA
QTEETQETALTLACCGGFLEVADFLIKAGADIELGASTPLMEAAQEGHLDLVRYLLESAA
DVHAQTQTGDTALTYACENGHTDVADLLLQFGADLEHESEGGRTPLMKACRAGHLCTVQF
LISKRADVNRQTTNNDHTPLSLACAGGHLAVVELLLAQSANPFHKLKDNSTMLIEAAKGG
HTPVVQLLLDYPHSIMMSAPHSAAPAPMLLPQQQQQPPQQQQQPPPQQQQQQPPPQPQHI
SHQQHVPHSQQTSTQPQQLPQQPQQQQQQQQQTAEQQQAQNLQPK
>TRINITY_DN41713_c1_g2::TRINITY_DN41713_c1_g2_i5::g.7::m.7 type:5prime_partial len:476 gc:universal TRINITY_DN41713_c1_g2_i5:3-1430(+)
HEKQQSVAASAAAAAAAAPAPTSAAAAAAAAPPPPPPSSASIHHDTGKTSTPQSSNSSPT
KSETETFSELQPRFMTDSSESEEDSVSEVECFAIDQVELDEDHPESSKFLLTPDDPERSV
DPETQARLEALLEAAGIGKLSSGDGKHLPDHEVLRRLTSSVSCALDEAAAALTRMRSDNP
RTPNEKRSLVEACTDGDVGTVRKLLTEGRSVHETTEEGESLLSLACSAGYFELAQVLLAM
NANVEDRGIKGDCTPLMEAASAGHVDIVTLLIAHGADVNAQSTSGNTPLMYGCAGGHEEV
VRALLDAGANVEDHNENGHTPLMEAASAGHVPVAKILLEHGAGINTHSNEFKESALTLAC
YKGHLEMVRFLLEAGADQEHKTDEMHTALMEASMDGHVEVARLLLDSGAQVNMPTDSFES
PLTLAACGGHVDLAMLLIERGANIEEVNDEGYTPLMEAAREGHEEMVALLLSQGT*
>TRINITY_DN41713_c1_g2::TRINITY_DN41713_c1_g2_i5::g.8::m.8 type:complete len:138 gc:universal TRINITY_DN41713_c1_g2_i5:1643-2056(+)
MEAAQEGHLDLVRYLLESAADVHAQTQTGDTALTYACENGHTDVADLLLQFGADLEHESE
GGRTPLMKACRAGHLCTVQFLISKRADVNRQTTNNDHTPLSLACAGGHLAVVELLLAQSA
NPFHKLKVRSYSLKSIK*
>TRINITY_DN41713_c1_g2::TRINITY_DN41713_c1_g2_i7::g.10::m.10 type:5prime_partial len:657 gc:universal TRINITY_DN41713_c1_g2_i7:3-1973(+)
HEKQQSVAASAAAAAAAAPAPTSAAAAAAAAPPPPPPSSASIHHDTGKTSTPQSSNSSPT
KSETETFSELQPRFMTDSSESEEDSVSEVECFAIDQVELDEDHPESSKFLLTPDDPERSV
DPETQARLEALLEAAGIGKLSSGDGKHLPDHEVLRRLTSSVSCALDEAAAALTRMRSDNP
RTPNEKRSLVEACTDGDVGTVRKLLTEGRSVHETTEEGESLLSLACSAGYFELAQVLLAM
NANVEDRGIKGDCTPLMEAASAGHVDIVTLLIAHGADVNAQSTSGNTPLMYGCAGGHEEV
VRALLDAGANVEDHNENGHTPLMEAASAGHVPVAKILLEHGAGINTHSNEFKESALTLAC
YKGHLEMVRFLLEAGADQEHKTDEMHTALMEASMDGHVEVARLLLDSGAQVNMPTDSFES
PLTLAACGGHVDLAMLLIERGANIEEVNDEGYTPLMEAAREGHEEMVALLLSQGANINAQ
TEETQETALTLACCGGFLEVADFLIKAGADIELGASTPLMEAAQEGHLDLVRYLLESAAD
VHAQTQTGDTALTYACENGHTDVADLLLQFGADLEHESEGGRTPLMKACRAGHLCTVQFL
ISKRADVNRQTTNNDHTPLSLACAGGHLAVVELLLAQSANPFHKLKVRSYSLKSIK*
>TRINITY_DN41713_c1_g2::TRINITY_DN41713_c1_g2_i8::g.12::m.12 type:5prime_partial len:476 gc:universal TRINITY_DN41713_c1_g2_i8:3-1430(+)
HEKQQSVAASAAAAAAAAPAPTSAAAAAAAAPPPPPPSSASIHHDTGKTSTPQSSNSSPT
KSETETFSELQPRFMTDSSESEEDSVSEVECFAIDQVELDEDHPESSKFLLTPDDPERSV
DPETQARLEALLEAAGIGKLSSGDGKHLPDHEVLRRLTSSVSCALDEAAAALTRMRSDNP
RTPNEKRSLVEACTDGDVGTVRKLLTEGRSVHETTEEGESLLSLACSAGYFELAQVLLAM
NANVEDRGIKGDCTPLMEAASAGHVDIVTLLIAHGADVNAQSTSGNTPLMYGCAGGHEEV
VRALLDAGANVEDHNENGHTPLMEAASAGHVPVAKILLEHGAGINTHSNEFKESALTLAC
YKGHLEMVRFLLEAGADQEHKTDEMHTALMEASMDGHVEVARLLLDSGAQVNMPTDSFES
PLTLAACGGHVDLAMLLIERGANIEEVNDEGYTPLMEAAREGHEEMVALLLSQGT*
>TRINITY_DN41713_c1_g2::TRINITY_DN41713_c1_g2_i8::g.13::m.13 type:3prime_partial len:246 gc:universal TRINITY_DN41713_c1_g2_i8:1643-2377(+)
MEAAQEGHLDLVRYLLESAADVHAQTQTGDTALTYACENGHTDVADLLLQFGADLEHESE
GGRTPLMKACRAGHLCTVQFLISKRADVNRQTTNNDHTPLSLACAGGHLAVVELLLAQSA
NPFHKLKDNSTMLIEAAKGGHTPVVQLLLDYPHSIMMSAPHSAAPAPMLLPQQQQQPPQQ
QQQPPPQQQQQQPPPQPQHISHQQHVPHSQQTSTQPQQLPQQPQQQQQQQQQTAEQQQAQ
NLQPK
>TRINITY_DN43822_c0_g5::TRINITY_DN43822_c0_g5_i1::g.14::m.14 type:internal len:506 gc:universal TRINITY_DN43822_c0_g5_i1:3-1517(+)
YKADVNARDRSWQTPVHVAAANNAVQCVELLLPNLLNINVTDRGGKTCLHHAVYNGHLEM
SEYLMQFGCVINASDKKDRRALHFATYKGYNEIVKALIAKGADVNVKDRDLYTPLHAAAA
SGNVECVHILIEAGGDIEAKNVYGNTPLHIACLNGCPLVIKELIANNVNLEAVNYRGQTA
LHVAAASLHGVHCFKMLIYNGLKVNVQSEDGRTPLHMTAIHGRFTRSKTLLDAGAFPDAR
DKNGNTALHIAAWFGFECLTTSLLESAASPATRNAQQRTPLHLSCLAGHIEVCRKLLQLD
SRRIDARDIGGRTALHLAAFKGSVDCLDLLLSSGANFRLVDNDNRLALHHAACRGHYPCV
FTLVGFGSDSNAQDVNGATPLHMAAAASNSNAQSFKCVQYLLQHRADPHLRDKRGFTAIH
YAVAGGNKAALEALLNASSPPSVLAASLSSSTGQEPSLPALTPIHLAAYHGHDEILQLLL
PLFPNVNIKEDSGKTPLDLAAYKGH
>TRINITY_DN43822_c0_g5::TRINITY_DN43822_c0_g5_i3::g.15::m.15 type:complete len:342 gc:universal TRINITY_DN43822_c0_g5_i3:318-1343(+)
MSEYLMQFGCVINASDKKDRRALHFATYKGYNEIVKALIAKGADVNVKDRDLYTPLHAAA
ASGNVECVHILIEAGGDIEAKNVYGNTPLHIACLNGCPLVIKELIANNVNLEAVNYRGQT
ALHVAAASLHGVHCFKMLIYNGLKVNVQSEDGRTPLHMTAIHGRFTRSKTLLDAGAFPDA
RDKNGNTALHIAAWFGFECLTTSLLESAASPATRNAQQRTPLHLSCLAGHIEVCRKLLQL
DSRRIDARDIGGRTALHLAAFKGSVDCLDLLLSSGANFRLVDNDNRLALHHAACRGHYPC
VFTLVGFGSDSNAQDVNGATPLHMAAAASNSNAQLVSFFLY*
>TRINITY_DN43822_c0_g5::TRINITY_DN43822_c0_g5_i5::g.16::m.16 type:3prime_partial len:447 gc:universal TRINITY_DN43822_c0_g5_i5:318-1655(+)
MSEYLMQFGCVINASDKKDRRALHFATYKGYNEIVKALIAKGADVNVKDRDLYTPLHAAA
ASGNVECVHILIEAGGDIEAKNVYGNTPLHIACLNGCPLVIKELIANNVNLEAVNYRGQT
ALHVAAASLHGVHCFKMLIYNGLKVNVQSEDGRTPLHMTAIHGRFTRSKTLLDAGAFPDA
RDKNGNTALHIAAWFGFECLTTSLLESAASPATRNAQQRTPLHLSCLAGHIEVCRKLLQL
DSRRIDARDIGGRTALHLAAFKGSVDCLDLLLSSGANFRLVDNDNRLALHHAACRGHYPC
VFTLVGFGSDSNAQDVNGATPLHMAAAASNSNAQSFKCVQYLLQHRADPHLRDKRGFTAI
HYAVAGGNKAALEALLNASSPPSVLAASLSSSTGQEPSLPALTPIHLAAYHGHDEILQLL
LPLFPNVNIKEDSGKTPLDLAAYKGH
>TRINITY_DN43822_c0_g5::TRINITY_DN43822_c0_g5_i6::g.17::m.17 type:5prime_partial len:401 gc:universal TRINITY_DN43822_c0_g5_i6:3-1205(+)
YKADVNARDRSWQTPVHVAAANNAVQCVELLLPNLLNINVTDRGGKTCLHHAVYNGHLEM
SEYLMQFGCVINASDKKDRRALHFATYKGYNEIVKALIAKGADVNVKDRDLYTPLHAAAA
SGNVECVHILIEAGGDIEAKNVYGNTPLHIACLNGCPLVIKELIANNVNLEAVNYRGQTA
LHVAAASLHGVHCFKMLIYNGLKVNVQSEDGRTPLHMTAIHGRFTRSKTLLDAGAFPDAR
DKNGNTALHIAAWFGFECLTTSLLESAASPATRNAQQRTPLHLSCLAGHIEVCRKLLQLD
SRRIDARDIGGRTALHLAAFKGSVDCLDLLLSSGANFRLVDNDNRLALHHAACRGHYPCV
FTLVGFGSDSNAQDVNGATPLHMAAAASNSNAQLVSFFLY*
>TRINITY_DN44347_c0_g2::TRINITY_DN44347_c0_g2_i4::g.18::m.18 type:complete len:702 gc:universal TRINITY_DN44347_c0_g2_i4:2251-146(-)
MLLLQHGAGVDATTKDLYTPLHIAAKEGQEEVASVLLDNNASLTATTKKGFTPLHLAAKY
GNMNVARLLLQKNAPVDAQGKNGVTPLHVASHYDHQNVALLLLDKGASPHAMAKNGHTPL
HIAARKNQMDIATTLLEYGAKANAESKAGFTPLHLSAQEGHTDMSTLLIEHKADTNHKAK
NGLTPLHLCAQEDKVDVAAILVKNGAQIDAKTKAGYTPLHIASHFGQAAMVRFLLRSGAA
VDSSTNAGYTPLHQAAQQGHTLVINLLLESKAKPNAVTNNGQTALDIAQKLGYISVIETL
KVVTETVITTTHTVTIEEKYRVQAPESMQETFMSDSEDEGGEDPMLSDQQQYRYMTVDDM
KSMGDDSMRVNVTDDERDNRHSGAPTITEMITKEHYQRTNAANLKPDNVDINRHPVHVGI
PQWRNFLVSFLVDARGGAMRGCRHSGVRVIVPPRKAAMPMRVTCRYLRRDKLTNPPPLME
GEALASRILELGPVGAKFLGPVIIEVPHFASLRGKEREIVILRSDNGETWREHTLEASEE
AVQDVLNESFEGEELSQLEDLQTSRIVRILTVDFPHYFAVVSRIRQEVHAVGPEGGTVSS
SAVPQVQAVFPQAALTKKIRVGLQAHPIPADLVAKLLGNRVAVSPIVTVEPRRRKFHKPI
TLTIPVPQAANRGMINQYSGDAPTLRLLCSITGNICLHVTL*
>TRINITY_DN44347_c0_g2::TRINITY_DN44347_c0_g2_i5::g.21::m.21 type:3prime_partial len:861 gc:universal TRINITY_DN44347_c0_g2_i5:2580-1(-)
MLLLQHGAGVDATTKDLYTPLHIAAKEGQEEVASVLLDNNASLTATTKKGFTPLHLAAKY
GNMNVARLLLQKNAPVDAQGKMDIATTLLEYGAKANAESKAGFTPLHLSAQEGHTDMSTL
LIEHKADTNHKAKNGLTPLHLCAQEDKVDVAAILVKNGAQIDAKTKAGYTPLHIASHFGQ
AAMVRFLLRSGAAVDSSTNAGYTPLHQAAQQGHTLVINLLLESKAKPNAVTNNGQTALDI
AQKLGYISVIETLKVVTETVITTTHTVTIEEKYRVQAPESMQETFMSDSEDEGGEDPMLS
DQQQYRYMTVDDMKSMGDDSMRVNVTDDERDNRHSGAPTITEMITKEHYQRTNAANLKPD
NVDINRHPVHVGIPQWRNFLVSFLVDARGGAMRGCRHSGVRVIVPPRKAAMPMRVTCRYL
RRDKLTNPPPLMEGEALASRILELGPVGAKFLGPVIIEVPHFASLRGKEREIVILRSDNG
ETWREHTLEASEEAVQDVLNESFEGEELSQLEDLQTSRIVRILTVDFPHYFAVVSRIRQE
VHAVGPEGGTVSSSAVPQVQAVFPQAALTKKIRVGLQAHPIPADLVAKLLGNRVAVSPIV
TVEPRRRKFHKPITLTIPVPQAANRGMINQYSGDAPTLRLLCSITGGQTRAVWEDVTGST
PLTFVKDCVSFTTTVSARFWLMDCPNISEATRMATELYTHATHVPFMAKFVVFAKRVDPL
EARLRVFCMTDDKEDKTLEHQEHFTEVAKSRDVEVLEGKTQYMEFSGNLVPVLKTGEQLQ
LPFRAFKENRIPFTARIKDPDAADMMGRIMFMSEPKVPRGEPPQTPICTLNILLPEKISP
DTAVSELDLLELSKNYSFLR
>TRINITY_DN44347_c0_g2::TRINITY_DN44347_c0_g2_i8::g.24::m.24 type:complete len:696 gc:universal TRINITY_DN44347_c0_g2_i8:2233-146(-)
MLLLQHGAGVDATTKDLYTPLHIAAKEGQEEVASVLLDNNASLTATTKKGFTPLHLAAKY
GNMNVARLLLQKNAPVDAQGKNGVTPLHVASHYDHQNVALLLLDKGASPHAMAKNGHTPL
HIAARKNQMDIATTLLEYGAKANAESKAGFTPLHLSAQEGHTDMSTLLIEHKADTNHKAK
NGLTPLHLCAQEDKVDVAAILVKNGAQIDAKTKAGYTPLHIASHFGQAAMVRFLLRSGAA
VDSSTNAGYTPLHQAAQQGHTLVINLLLESKAKPNAVTNNGQTALDIAQKLGYISVIETL
KVVTETVITTTHTVTIEEKYRVQAPESMQETFMSDSEDEGGEDPMLSDQQQYRYMTVDDM
KSMGDDSMRVNVTDDERDNRHSGAPTITEMITKEHYQRTNAANLKPDNVDINRHPVHVGF
LVSFLVDARGGAMRGCRHSGVRVIVPPRKAAMPMRVTCRYLRRDKLTNPPPLMEGEALAS
RILELGPVGAKFLGPVIIEVPHFASLRGKEREIVILRSDNGETWREHTLEASEEAVQDVL
NESFEGEELSQLEDLQTSRIVRILTVDFPHYFAVVSRIRQEVHAVGPEGGTVSSSAVPQV
QAVFPQAALTKKIRVGLQAHPIPADLVAKLLGNRVAVSPIVTVEPRRRKFHKPITLTIPV
PQAANRGMINQYSGDAPTLRLLCSITGNICLHVTL*
>TRINITY_DN44347_c0_g2::TRINITY_DN44347_c0_g2_i11::g.27::m.27 type:3prime_partial len:908 gc:universal TRINITY_DN44347_c0_g2_i11:2721-1(-)
MLLLQHGAGVDATTKDLYTPLHIAAKEGQEEVASVLLDNNASLTATTKKGFTPLHLAAKY
GNMNVARLLLQKNAPVDAQGKNGVTPLHVASHYDHQNVALLLLDKGASPHAMAKNGHTPL
HIAARKNQMDIATTLLEYGAKANAESKAGFTPLHLSAQEGHTDMSTLLIEHKADTNHKAK
NGLTPLHLCAQEDKVDVAAILVKNGAQIDAKTKAGYTPLHIASHFGQAAMVRFLLRSGAA
VDSSTNAGYTPLHQAAQQGHTLVINLLLESKAKPNAVTNNGQTALDIAQKLGYISVIETL
KVVTETVITTTHTVTIEEKYRVQAPESMQETFMSDSEDEGGEDPMLSDQQQYRYMTVDDM
KSMGDDSMRVNVTDDERDNRHSGAPTITEMITKEHYQRTNAANLKPDNVDINRHPVHVGI
PQWRNFLVSFLVDARGGAMRGCRHSGVRVIVPPRKAAMPMRVTCRYLRRDKLTNPPPLME
GEALASRILELGPVGAKFLGPVIIEVPHFASLRGKEREIVILRSDNGETWREHTLEASEE
AVQDVLNESFEGEELSQLEDLQTSRIVRILTVDFPHYFAVVSRIRQEVHAVGPEGGTVSS
SAVPQVQAVFPQAALTKKIRVGLQAHPIPADLVAKLLGNRVAVSPIVTVEPRRRKFHKPI
TLTIPVPQAANRGMINQYSGDAPTLRLLCSITGGQTRAVWEDVTGSTPLTFVKDCVSFTT
TVSARFWLMDCPNISEATRMATELYTHATHVPFMAKFVVFAKRVDPLEARLRVFCMTDDK
EDKTLEHQEHFTEVAKSRDVEVLEGKTQYMEFSGNLVPVLKTGEQLQLPFRAFKENRIPF
TARIKDPDAADMMGRIMFMSEPKVPRGEPPQTPICTLNILLPEKISPDTAVSELDLLELS
KNYSFLR
>TRINITY_DN44347_c0_g2::TRINITY_DN44347_c0_g2_i13::g.30::m.30 type:complete len:404 gc:universal TRINITY_DN44347_c0_g2_i13:1280-69(-)
MLLLQHGAGVDATTKDLYTPLHIAAKEGQEEVASVLLDNNASLTATTKKGFTPLHLAAKY
GNMNVARLLLQKNAPVDAQGKNGVTPLHVASHYDHQNVALLLLDKGASPHAMAKNGHTPL
HIAARKNQMDIATTLLEYGAKANAESKAGFTPLHLSAQEGHTDMSTLLIEHKADTNHKAK
NGLTPLHLCAQEDKVDVAAILVKNGAQIDAKTKAGYTPLHIASHFGQAAMVRFLLRSGAA
VDSSTNAGYTPLHQAAQQGHTLVINLLLESKAKPNAVTNNGQTALDIAQKLGYISVIETL
KVVTETVITTTHTVTIEEKYRVQAPESMQETFMSDSEDEGGGDEIGTAAMNVYGQPPHAQ
HVYLPSYYQGQMTYTRKLSVLCFRYTLSVFTRSNAERIRGKYA*
>TRINITY_DN44347_c0_g2::TRINITY_DN44347_c0_g2_i14::g.32::m.32 type:3prime_partial len:943 gc:universal TRINITY_DN44347_c0_g2_i14:2826-1(-)
MLLLQHGAGVDATTKDLYTPLHIAAKEGQEEVASVLLDNNASLTATTKKGFTPLHLAAKY
GNMNVARLLLQKNAPVDAQGKNGVTPLHVASHYDHQNVALLLLDKGASPHAMAKNGHTPL
HIAARKNQMDIATTLLEYGAKANAESKAGFTPLHLSAQEGHTDMSTLLIEHKADTNHKAK
NGLTPLHLCAQEDKVDVAAILVKNGAQIDAKTKAGYTPLHIASHFGQAAMVRFLLRSGAA
VDSSTNAGYTPLHQAAQQGHTLVINLLLESKAKPNAVTNNGQTALDIAQKLGYISVIETL
KVVTETVITTTHTVTIEEKYRVQAPESMQETFMSDSEDEGGGDEIGTAAMNVYGQPPHAQ
HVYLPSYYQGQMTYTREDPMLSDQQQYRYMTVDDMKSMGDDSMRVNVTDDERDNRHSGAP
TITEMITKEHYQRTNAANLKPDNVDINRHPVHVGIPQWRNFLVSFLVDARGGAMRGCRHS
GVRVIVPPRKAAMPMRVTCRYLRRDKLTNPPPLMEGEALASRILELGPVGAKFLGPVIIE
VPHFASLRGKEREIVILRSDNGETWREHTLEASEEAVQDVLNESFEGEELSQLEDLQTSR
IVRILTVDFPHYFAVVSRIRQEVHAVGPEGGTVSSSAVPQVQAVFPQAALTKKIRVGLQA
HPIPADLVAKLLGNRVAVSPIVTVEPRRRKFHKPITLTIPVPQAANRGMINQYSGDAPTL
RLLCSITGGQTRAVWEDVTGSTPLTFVKDCVSFTTTVSARFWLMDCPNISEATRMATELY
THATHVPFMAKFVVFAKRVDPLEARLRVFCMTDDKEDKTLEHQEHFTEVAKSRDVEVLEG
KTQYMEFSGNLVPVLKTGEQLQLPFRAFKENRIPFTARIKDPDAADMMGRIMFMSEPKVP
RGEPPQTPICTLNILLPEKISPDTAVSELDLLELSKNYSFLR
>TRINITY_DN44347_c0_g2::TRINITY_DN44347_c0_g2_i16::g.35::m.35 type:complete len:436 gc:universal TRINITY_DN44347_c0_g2_i16:1475-168(-)
MLLLQHGAGVDATTKDLYTPLHIAAKEGQEEVASVLLDNNASLTATTKKGFTPLHLAAKY
GNMNVARLLLQKNAPVDAQGKNGVTPLHVASHYDHQNVALLLLDKGASPHAMAKNGHTPL
HIAARKNQMDIATTLLEYGAKANAESKAGFTPLHLSAQEGHTDMSTLLIEHKADTNHKAK
NGLTPLHLCAQEDKVDVAAILVKNGAQIDAKTKAGYTPLHIASHFGQAAMVRFLLRSGAA
VDSSTNAGYTPLHQAAQQGHTLVINLLLESKAKPNAVTNNGQTALDIAQKLGYISVIETL
KVVTETVITTTHTVTIEEKYRVQAPESMQETFMSDSEDEGGEDPMLSDQQQYRYMTVDDM
KSMGDDSMRVNVTDDERDNRHSGAPTITEMITKEHYQRTNAANLKPDNVDINRHPVHVGY
VLFYIYFFLSSLQFY*
>TRINITY_DN44347_c0_g2::TRINITY_DN44347_c0_g2_i17::g.37::m.37 type:3prime_partial len:791 gc:universal TRINITY_DN44347_c0_g2_i17:2370-1(-)
MAKNGHTPLHIAARKNQMDIATTLLEYGAKANAESKAGFTPLHLSAQEGHTDMSTLLIEH
KADTNHKAKNGLTPLHLCAQEDKVDVAAILVKNGAQIDAKTKAGYTPLHIASHFGQAAMV
RFLLRSGAAVDSSTNAGYTPLHQAAQQGHTLVINLLLESKAKPNAVTNNGQTALDIAQKL
GYISVIETLKVVTETVITTTHTVTIEEKYRVQAPESMQETFMSDSEDEGGEDPMLSDQQQ
YRYMTVDDMKSMGDDSMRVNVTDDERDNRHSGAPTITEMITKEHYQRTNAANLKPDNVDI
NRHPVHVGFLVSFLVDARGGAMRGCRHSGVRVIVPPRKAAMPMRVTCRYLRRDKLTNPPP
LMEGEALASRILELGPVGAKFLGPVIIEVPHFASLRGKEREIVILRSDNGETWREHTLEA
SEEAVQDVLNESFEGEELSQLEDLQTSRIVRILTVDFPHYFAVVSRIRQEVHAVGPEGGT
VSSSAVPQVQAVFPQAALTKKIRVGLQAHPIPADLVAKLLGNRVAVSPIVTVEPRRRKFH
KPITLTIPVPQAANRGMINQYSGDAPTLRLLCSITGGQTRAVWEDVTGSTPLTFVKDCVS
FTTTVSARFWLMDCPNISEATRMATELYTHATHVPFMAKFVVFAKRVDPLEARLRVFCMT
DDKEDKTLEHQEHFTEVAKSRDVEVLEGKTQYMEFSGNLVPVLKTGEQLQLPFRAFKENR
IPFTARIKDPDAADMMGRIMFMSEPKVPRGEPPQTPICTLNILLPEKISPDTAVSELDLL
ELSKNYSFLR
>TRINITY_DN44347_c0_g6::TRINITY_DN44347_c0_g6_i1::g.40::m.40 type:3prime_partial len:185 gc:universal TRINITY_DN44347_c0_g6_i1:158-709(+)
MASQGDHVDAARILLYHRAPVDEVTVDYLTALHVAAHCGHVRVAKLLLDRNADPNARALN
GFTPLHIACKKNRIKVVELLLKHKASIEATTESGLTPLHVASFMGCMNIVIYLLQHEASP
DIPTVRGETPLHLAARANQTDIIRILLRNGAQVDARAREEQTPLHVASRLGNVDIVMLLL
QHGA
>TRINITY_DN44347_c0_g6::TRINITY_DN44347_c0_g6_i2::g.41::m.41 type:internal len:212 gc:universal TRINITY_DN44347_c0_g6_i2:3-635(+)
HHEVVDILIEKGAPIGSKTKNGLAPLHMASQGDHVDAARILLYHRAPVDEVTVDYLTALH
VAAHCGHVRVAKLLLDRNADPNARALNGFTPLHIACKKNRIKVVELLLKHKASIEATTES
GLTPLHVASFMGCMNIVIYLLQHEASPDIPTVRGETPLHLAARANQTDIIRILLRNGAQV
DARAREEQTPLHVASRLGNVDIVMLLLQHGA
>TRINITY_DN44798_c3_g3::TRINITY_DN44798_c3_g3_i5::g.42::m.42 type:3prime_partial len:799 gc:universal TRINITY_DN44798_c3_g3_i5:1605-3998(+)
MEILFFLFRGTQVEVKNKKGNSPLWLAANGGHLNVVDLLHHAGADIDSQDNRKVSCLMAA
FRKGHIKVVKWMVNHVTQFPSDQEMTRYIATVSDKELLEKCQECVKVIRAAKETQAAKAN
KNATILLEELDMEKTREESKKAAAARRRERKKKKKLEKKEEKRKLHEEYKKTETIFEDKE
ESGKKSDEECDRADDSEHEGGDERMESVPSPVNRSPEDPDREEGDSGIDANSQGSCSSND
VKAREKKKDKKKKKNNSPSNNDKDTSPQRSSKTLLSQNTNLSQNTATSTKSQNNTSEKRI
MTNVTSALSVSTSSVTTARTSTIVSSDQKFKGLGIFKPMRHPADREDFEATGNETYVPGK
GKKSYNNQYDGDALNTSTKPSNTSPKQSGKREEGWKEVVRKGQSDDSGRFMNSPFRSKKV
SVPPNAISRVIGRGGSNINAIRVATGAHIEVEKQSKCQVERIITIKGSSEATKQAYTLIT
ILIKDPDADILQMLPKSKLNVVTTSSWDKSVSTVAASKTKIGGSVNKPPNLASSTTSSQV
NKSGYPSSASTTNPLVPIRSSSTMKLAGAFSTSLPRATAPRLMAAAEKRAQAVAAQMASA
SNTKTTMSYTSAIMTAGRAGTKIVTTSTTQTFAAKLSEITASTHSSTTVMQSTHTTPVNK
QQKSMAQAATVTIMSATSAATAHTNSHQQQSVVSTSPKHCRSLPILSAPSAIASHYPGKS
TYPPGTIAISSSSATNAVVTTNCPENSIVSTSASSVRVTPSPPVVSLQAQTLPPPPPTAQ
QQQQQQQMQQQQQQQQQQ
>TRINITY_DN44798_c3_g3::TRINITY_DN44798_c3_g3_i5::g.43::m.43 type:5prime_partial len:519 gc:universal TRINITY_DN44798_c3_g3_i5:2-1558(+)
KEQQPQQHLHTTQIVQQGGSPHGSQEYFTPVLSVPSVSLPALPSLQVTSAGVQIEADISA
GLQLTSTQSLQNPTLKNRLRAFEEGFRQGSIHFRECMQHISSDTFQPQLLLQSSQITFPT
QTLPAVSGATGIIDSIPPHQSSSYVQSTTCSTNQVQVATQTQAPATTTTANIATSDKKQV
YTAPTTGKGKKARYPLLSQQQSCQQQQTASAQQTPNFPAQNYQLDPATGVPTVGGYASNQ
VPPAPFSCMDVDSETDSNHDTALTLACAGGHEDLVELLLSRGADIEHRDKKGFTPLILAA
TAGHQKVVEILLNHGADIEAQSERTKDTPLSLACSGGRYEVVELLLNRGANKEHRNVSDY
TPLSLAASGGYVNIIKLLLSHGAEINSRTGSKLGISPLMLAAMNGHTAAVKLLLDMGSDI
NAQIETNRNTALTLACFQGRHEVVSLLLDRKANVEHRAKTGLTPLMEAASGGYVEVGRVL
LTKGADVNATPVPSSRDTALTIAADKGHCRFVELLLSR*
>TRINITY_DN44798_c3_g3::TRINITY_DN44798_c3_g3_i7::g.45::m.45 type:3prime_partial len:799 gc:universal TRINITY_DN44798_c3_g3_i7:1693-4086(+)
MEILFFLFRGTQVEVKNKKGNSPLWLAANGGHLNVVDLLHHAGADIDSQDNRKVSCLMAA
FRKGHIKVVKWMVNHVTQFPSDQEMTRYIATVSDKELLEKCQECVKVIRAAKETQAAKAN
KNATILLEELDMEKTREESKKAAAARRRERKKKKKLEKKEEKRKLHEEYKKTETIFEDKE
ESGKKSDEECDRADDSEHEGGDERMESVPSPVNRSPEDPDREEGDSGIDANSQGSCSSND
VKAREKKKDKKKKKNNSPSNNDKDTSPQRSSKTLLSQNTNLSQNTATSTKSQNNTSEKRI
MTNVTSALSVSTSSVTTARTSTIVSSDQKFKGLGIFKPMRHPADREDFEATGNETYVPGK
GKKSYNNQYDGDALNTSTKPSNTSPKQSGKREEGWKEVVRKGQSDDSGRFMNSPFRSKKV
SVPPNAISRVIGRGGSNINAIRVATGAHIEVEKQSKCQVERIITIKGSSEATKQAYTLIT
ILIKDPDADILQMLPKSKLNVVTTSSWDKSVSTVAASKTKIGGSVNKPPNLASSTTSSQV
NKSGYPSSASTTNPLVPIRSSSTMKLAGAFSTSLPRATAPRLMAAAEKRAQAVAAQMASA
SNTKTTMSYTSAIMTAGRAGTKIVTTSTTQTFAAKLSEITASTHSSTTVMQSTHTTPVNK
QQKSMAQAATVTIMSATSAATAHTNSHQQQSVVSTSPKHCRSLPILSAPSAIASHYPGKS
TYPPGTIAISSSSATNAVVTTNCPENSIVSTSASSVRVTPSPPVVSLQAQTLPPPPPTAQ
QQQQQQQMQQQQQQQQQQ
>TRINITY_DN44798_c3_g3::TRINITY_DN44798_c3_g3_i7::g.46::m.46 type:complete len:271 gc:universal TRINITY_DN44798_c3_g3_i7:834-1646(+)
MDVDSETDSNHDTALTLACAGGHEDLVELLLSRGADIEHRDKKGFTPLILAATAGHQKVV
EILLNHGADIEAQSERTKDTPLSLACSGGRYEVVELLLNRGANKEHRNVSDYTPLSLAAS
GGYVNIIKLLLSHGAEINSRTGSKLGISPLMLAAMNGHTAAVKLLLDMGSDINAQIETNR
NTALTLACFQGRHEVVSLLLDRKANVEHRAKTGLTPLMEAASGGYVEVGRVLLTKGADVN
ATPVPSSRDTALTIAADKGHCRFVELLLSR*
>TRINITY_DN44798_c3_g3::TRINITY_DN44798_c3_g3_i10::g.50::m.50 type:5prime_partial len:519 gc:universal TRINITY_DN44798_c3_g3_i10:2-1558(+)
KEQQPQQHLHTTQIVQQGGSPHGSQEYFTPVLSVPSVSLPALPSLQVTSAGVQIEADISA
GLQLTSTQSLQNPTLKNRLRAFEEGFRQGSIHFRECMQHISSDTFQPQLLLQSSQITFPT
QTLPAVSGATGIIDSIPPHQSSSYVQSTTCSTNQVQVATQTQAPATTTTANIATSDKKQV
YTAPTTGKGKKARYPLLSQQQSCQQQQTASAQQTPNFPAQNYQLDPATGVPTVGGYASNQ
VPPAPFSCMDVDSETDSNHDTALTLACAGGHEDLVELLLSRGADIEHRDKKGFTPLILAA
TAGHQKVVEILLNHGADIEAQSERTKDTPLSLACSGGRYEVVELLLNRGANKEHRNVSDY
TPLSLAASGGYVNIIKLLLSHGAEINSRTGSKLGISPLMLAAMNGHTAAVKLLLDMGSDI
NAQIETNRNTALTLACFQGRHEVVSLLLDRKANVEHRAKTGLTPLMEAASGGYVEVGRVL
LTKGADVNATPVPSSRDTALTIAADKGHCRFVELLLSR*
>TRINITY_DN44798_c3_g3::TRINITY_DN44798_c3_g3_i14::g.52::m.52 type:complete len:596 gc:universal TRINITY_DN44798_c3_g3_i14:1605-3392(+)
MEILFFLFRGTQVEVKNKKGNSPLWLAANGGHLNVVDLLHHAGADIDSQDNRKVSCLMAA
FRKGHIKVVKWMVNHVTQFPSDQEMTRYIATVSDKELLEKCQECVKVIRAAKETQAAKAN
KNATILLEELDMEKTREESKKAAAARRRERKKKKKLEKKEEKRKLHEEYKKTETIFEDKE
ESGKKSDEECDRADDSEHEGGDERMESVPSPVNRSPEDPDREEGDSGIDANSQGSCSSND
VKAREKKKDKKKKKNNSPSNNDKDTSPQRSSKTLLSQNTNLSQNTATSTKSQNNTSEKRI
MTNVTSALSVSTSSVTTARTSTIVSSDQKFKGLGIFKPMRHPADREDFEATGNETYVPGK
GKKSYNNQYDGDALNTSTKPSNTSPKQSGKREEGWKEVVRKGQSDDSGRFMNSPFRSKKV
SVPPNAISRVIGRGGSNINAIRVATGAHIEVEKQSKCQVERIITIKGSSEATKQAYTLIT
ILIKDPDADILQMLPKSKLNVVTTSSWDKSVSTVAASKTKIGGSVNKPPNLASSTTSSQV
NKSGYPSSASTTNPLVPIRSSSTMKLAGAFSTSLPRATAPRLMAAGNMENAYINY*
>TRINITY_DN44798_c3_g3::TRINITY_DN44798_c3_g3_i14::g.53::m.53 type:5prime_partial len:519 gc:universal TRINITY_DN44798_c3_g3_i14:2-1558(+)
KEQQPQQHLHTTQIVQQGGSPHGSQEYFTPVLSVPSVSLPALPSLQVTSAGVQIEADISA
GLQLTSTQSLQNPTLKNRLRAFEEGFRQGSIHFRECMQHISSDTFQPQLLLQSSQITFPT
QTLPAVSGATGIIDSIPPHQSSSYVQSTTCSTNQVQVATQTQAPATTTTANIATSDKKQV
YTAPTTGKGKKARYPLLSQQQSCQQQQTASAQQTPNFPAQNYQLDPATGVPTVGGYASNQ
VPPAPFSCMDVDSETDSNHDTALTLACAGGHEDLVELLLSRGADIEHRDKKGFTPLILAA
TAGHQKVVEILLNHGADIEAQSERTKDTPLSLACSGGRYEVVELLLNRGANKEHRNVSDY
TPLSLAASGGYVNIIKLLLSHGAEINSRTGSKLGISPLMLAAMNGHTAAVKLLLDMGSDI
NAQIETNRNTALTLACFQGRHEVVSLLLDRKANVEHRAKTGLTPLMEAASGGYVEVGRVL
LTKGADVNATPVPSSRDTALTIAADKGHCRFVELLLSR*
>TRINITY_DN44767_c0_g1::TRINITY_DN44767_c0_g1_i2::g.55::m.55 type:5prime_partial len:1359 gc:universal TRINITY_DN44767_c0_g1_i2:14365-10289(-)
ESTSSAWCLQSVRRVCQREYTVYYLVMTKEEAFPPIIRLQADDTTAFLRAARSGNLEKVV
EFLDTDLDINTANSNGLNALHLASKDGHVEIVTELLKRGAKVDAATKKGNTALHIASLAG
QSEIVNILIQYGAAVNIQSQNGFTPLYMAAQENHDQVVKLLLSNGANQSLATEDGFTPLA
VAMQQGHDKVVSVLLENDSKGKVRLPALHIAAKKDDCKAADLLLQNDHKPDVTSKSGFTP
LHIAAHYGNEEIARLLIKRGADVNYLAKHNISPLHVAAKWGKNNMVKILLENSAQIDAKT
SDGLTPLHCAARSGHEQVVSTLLENSAPISARTKNGLAPLHMASQADHVDAARVLLYHRA
PVDEVTIDYLTSLHVAAHCGHVRVAKLLLDRKADPNARALNGFTPLHIACKKNRIKVVEL
LLKHGASIESTTESGLTPLHVASFMGCMNIVIFLLQHEANPDVPTVRGETPLHLAARANQ
TDIIRILLRNGAKVDARAREQQTPLHIASRLGNIDIVMLLLQHGAAVDTATKDMYTALHI
AAKEGQEEVAAILVENNASLKAATKNGFTPLHIAAKYGNMNVANILLQKESKLDVQGKND
ITPLHLACHYDHPNVATLLLEKGASPHLASQNGHTPLHIAARKNQMDIASILLDKGANAN
AESKAGFTPLHLSAQKGHYDMTNLLIEHGANPNHKSKNGLTALHLCAQEDFIRVASILVK
NGADVESQTETGYRPIHVAAHFGNLSMIRFLLKHNATIDVRTNQNYTPLHQAAQQGHAHI
VTALLEGNASHKARTNDGLTALNIAQKLGYISVMEVLKGLPYDSVTPDNKNWEEKYKVIA
PESLQETSFMSDSEDEGGSDALISEQPYRYLTADLMKSLRDDSLPIDVTRDDPVHRQGKK
FAKDENREFTQSNNYCLAENFDNDGLNLGKLHFRSFLISFLVDARGGAMKGCRHSGVRII
IPPRRATMPIRVTCRLVKANKVANPPPLMEGEALATRIIEMGPVGARFLGPVLIDIPHFA
SVRGKEREIIILRSENGETWKEHDNSADNDDTLLNTPYDPQMSISHSDRITRIITTDFPQ
YFAIITRIKQEVHVIGAEGCILLSSVANHVQAVFPPGALTKKIKVGLQAHVIPAELTAKL
LGNCVAVSPVITIEPRRRKFHKPITLTLPVPQAANKGMINQYGGETPTLRLLCSIAGGTN
ESQWEDVTGSTPLTFMNDKVSFTTTVSARFWLMDCRNIGAVPKMATELYEASLHVPYITN
FIIYSKRMDVLEATLRILCMTDGKEGMHTLERQEEFTEIVKSRDVEVFHNIAQQGLNYFN
CLNYQNFLNFLNKNKFRKTQFLLNLNKFFFFLIFVFNR*
>TRINITY_DN44767_c0_g1::TRINITY_DN44767_c0_g1_i3::g.65::m.65 type:5prime_partial len:1359 gc:universal TRINITY_DN44767_c0_g1_i3:14433-10357(-)
ESTSSAWCLQSVRRVCQREYTVYYLVMTKEEAFPPIIRLQADDTTAFLRAARSGNLEKVV
EFLDTDLDINTANSNGLNALHLASKDGHVEIVTELLKRGAKVDAATKKGNTALHIASLAG
QSEIVNILIQYGAAVNIQSQNGFTPLYMAAQENHDQVVKLLLSNGANQSLATEDGFTPLA
VAMQQGHDKVVSVLLENDSKGKVRLPALHIAAKKDDCKAADLLLQNDHKPDVTSKSGFTP
LHIAAHYGNEEIARLLIKRGADVNYLAKHNISPLHVAAKWGKNNMVKILLENSAQIDAKT
SDGLTPLHCAARSGHEQVVSTLLENSAPISARTKNGLAPLHMASQADHVDAARVLLYHRA
PVDEVTIDYLTSLHVAAHCGHVRVAKLLLDRKADPNARALNGFTPLHIACKKNRIKVVEL
LLKHGASIESTTESGLTPLHVASFMGCMNIVIFLLQHEANPDVPTVRGETPLHLAARANQ
TDIIRILLRNGAKVDARAREQQTPLHIASRLGNIDIVMLLLQHGAAVDTATKDMYTALHI
AAKEGQEEVAAILVENNASLKAATKNGFTPLHIAAKYGNMNVANILLQKESKLDVQGKND
ITPLHLACHYDHPNVATLLLEKGASPHLASQNGHTPLHIAARKNQMDIASILLDKGANAN
AESKAGFTPLHLSAQKGHYDMTNLLIEHGANPNHKSKNGLTALHLCAQEDFIRVASILVK
NGADVESQTETGYRPIHVAAHFGNLSMIRFLLKHNATIDVRTNQNYTPLHQAAQQGHAHI
VTALLEGNASHKARTNDGLTALNIAQKLGYISVMEVLKGLPYDSVTPDNKNWEEKYKVIA
PESLQETSFMSDSEDEGGSDALISEQPYRYLTADLMKSLRDDSLPIDVTRDDPVHRQGKK
FAKDENREFTQSNNYCLAENFDNDGLNLGKLHFRSFLISFLVDARGGAMKGCRHSGVRII
IPPRRATMPIRVTCRLVKANKVANPPPLMEGEALATRIIEMGPVGARFLGPVLIDIPHFA
SVRGKEREIIILRSENGETWKEHDNSADNDDTLLNTPYDPQMSISHSDRITRIITTDFPQ
YFAIITRIKQEVHVIGAEGCILLSSVANHVQAVFPPGALTKKIKVGLQAHVIPAELTAKL
LGNCVAVSPVITIEPRRRKFHKPITLTLPVPQAANKGMINQYGGETPTLRLLCSIAGGTN
ESQWEDVTGSTPLTFMNDKVSFTTTVSARFWLMDCRNIGAVPKMATELYEASLHVPYITN
FIIYSKRMDVLEATLRILCMTDGKEGMHTLERQEEFTEIVKSRDVEVFHNIAQQGLNYFN
CLNYQNFLNFLNKNKFRKTQFLLNLNKFFFFLIFVFNR*
>TRINITY_DN44767_c0_g1::TRINITY_DN44767_c0_g1_i7::g.76::m.76 type:5prime_partial len:1359 gc:universal TRINITY_DN44767_c0_g1_i7:14616-10540(-)
ESTSSAWCLQSVRRVCQREYTVYYLVMTKEEAFPPIIRLQADDTTAFLRAARSGNLEKVV
EFLDTDLDINTANSNGLNALHLASKDGHVEIVTELLKRGAKVDAATKKGNTALHIASLAG
QSEIVNILIQYGAAVNIQSQNGFTPLYMAAQENHDQVVKLLLSNGANQSLATEDGFTPLA
VAMQQGHDKVVSVLLENDSKGKVRLPALHIAAKKDDCKAADLLLQNDHKPDVTSKSGFTP
LHIAAHYGNEEIARLLIKRGADVNYLAKHNISPLHVAAKWGKNNMVKILLENSAQIDAKT
SDGLTPLHCAARSGHEQVVSTLLENSAPISARTKNGLAPLHMASQADHVDAARVLLYHRA
PVDEVTIDYLTSLHVAAHCGHVRVAKLLLDRKADPNARALNGFTPLHIACKKNRIKVVEL
LLKHGASIESTTESGLTPLHVASFMGCMNIVIFLLQHEANPDVPTVRGETPLHLAARANQ
TDIIRILLRNGAKVDARAREQQTPLHIASRLGNIDIVMLLLQHGAAVDTATKDMYTALHI
AAKEGQEEVAAILVENNASLKAATKNGFTPLHIAAKYGNMNVANILLQKESKLDVQGKND
ITPLHLACHYDHPNVATLLLEKGASPHLASQNGHTPLHIAARKNQMDIASILLDKGANAN
AESKAGFTPLHLSAQKGHYDMTNLLIEHGANPNHKSKNGLTALHLCAQEDFIRVASILVK
NGADVESQTETGYRPIHVAAHFGNLSMIRFLLKHNATIDVRTNQNYTPLHQAAQQGHAHI
VTALLEGNASHKARTNDGLTALNIAQKLGYISVMEVLKGLPYDSVTPDNKNWEEKYKVIA
PESLQETSFMSDSEDEGGSDALISEQPYRYLTADLMKSLRDDSLPIDVTRDDPVHRQGKK
FAKDENREFTQSNNYCLAENFDNDGLNLGKLHFRSFLISFLVDARGGAMKGCRHSGVRII
IPPRRATMPIRVTCRLVKANKVANPPPLMEGEALATRIIEMGPVGARFLGPVLIDIPHFA
SVRGKEREIIILRSENGETWKEHDNSADNDDTLLNTPYDPQMSISHSDRITRIITTDFPQ
YFAIITRIKQEVHVIGAEGCILLSSVANHVQAVFPPGALTKKIKVGLQAHVIPAELTAKL
LGNCVAVSPVITIEPRRRKFHKPITLTLPVPQAANKGMINQYGGETPTLRLLCSIAGGTN
ESQWEDVTGSTPLTFMNDKVSFTTTVSARFWLMDCRNIGAVPKMATELYEASLHVPYITN
FIIYSKRMDVLEATLRILCMTDGKEGMHTLERQEEFTEIVKSRDVEVFHNIAQQGLNYFN
CLNYQNFLNFLNKNKFRKTQFLLNLNKFFFFLIFVFNR*
>TRINITY_DN44767_c0_g1::TRINITY_DN44767_c0_g1_i9::g.86::m.86 type:5prime_partial len:1359 gc:universal TRINITY_DN44767_c0_g1_i9:14548-10472(-)
ESTSSAWCLQSVRRVCQREYTVYYLVMTKEEAFPPIIRLQADDTTAFLRAARSGNLEKVV
EFLDTDLDINTANSNGLNALHLASKDGHVEIVTELLKRGAKVDAATKKGNTALHIASLAG
QSEIVNILIQYGAAVNIQSQNGFTPLYMAAQENHDQVVKLLLSNGANQSLATEDGFTPLA
VAMQQGHDKVVSVLLENDSKGKVRLPALHIAAKKDDCKAADLLLQNDHKPDVTSKSGFTP
LHIAAHYGNEEIARLLIKRGADVNYLAKHNISPLHVAAKWGKNNMVKILLENSAQIDAKT
SDGLTPLHCAARSGHEQVVSTLLENSAPISARTKNGLAPLHMASQADHVDAARVLLYHRA
PVDEVTIDYLTSLHVAAHCGHVRVAKLLLDRKADPNARALNGFTPLHIACKKNRIKVVEL
LLKHGASIESTTESGLTPLHVASFMGCMNIVIFLLQHEANPDVPTVRGETPLHLAARANQ
TDIIRILLRNGAKVDARAREQQTPLHIASRLGNIDIVMLLLQHGAAVDTATKDMYTALHI
AAKEGQEEVAAILVENNASLKAATKNGFTPLHIAAKYGNMNVANILLQKESKLDVQGKND
ITPLHLACHYDHPNVATLLLEKGASPHLASQNGHTPLHIAARKNQMDIASILLDKGANAN
AESKAGFTPLHLSAQKGHYDMTNLLIEHGANPNHKSKNGLTALHLCAQEDFIRVASILVK
NGADVESQTETGYRPIHVAAHFGNLSMIRFLLKHNATIDVRTNQNYTPLHQAAQQGHAHI
VTALLEGNASHKARTNDGLTALNIAQKLGYISVMEVLKGLPYDSVTPDNKNWEEKYKVIA
PESLQETSFMSDSEDEGGSDALISEQPYRYLTADLMKSLRDDSLPIDVTRDDPVHRQGKK
FAKDENREFTQSNNYCLAENFDNDGLNLGKLHFRSFLISFLVDARGGAMKGCRHSGVRII
IPPRRATMPIRVTCRLVKANKVANPPPLMEGEALATRIIEMGPVGARFLGPVLIDIPHFA
SVRGKEREIIILRSENGETWKEHDNSADNDDTLLNTPYDPQMSISHSDRITRIITTDFPQ
YFAIITRIKQEVHVIGAEGCILLSSVANHVQAVFPPGALTKKIKVGLQAHVIPAELTAKL
LGNCVAVSPVITIEPRRRKFHKPITLTLPVPQAANKGMINQYGGETPTLRLLCSIAGGTN
ESQWEDVTGSTPLTFMNDKVSFTTTVSARFWLMDCRNIGAVPKMATELYEASLHVPYITN
FIIYSKRMDVLEATLRILCMTDGKEGMHTLERQEEFTEIVKSRDVEVFHNIAQQGLNYFN
CLNYQNFLNFLNKNKFRKTQFLLNLNKFFFFLIFVFNR*
>TRINITY_DN4496_c0_g1::TRINITY_DN4496_c0_g1_i1::g.95::m.95 type:internal len:309 gc:universal TRINITY_DN4496_c0_g1_i1:1-924(+)
EGRSALHLAAEHGYLQICDALLANKAFINSKSRVGRTALHLAAMNGYTHLVRFLVQDHGA
AIDVLTLRKQTPLHLAAGAGQLEVCKLLLELGASIDATDDQGQKPIHAAAMNNYAEVAQL
FLQRHASLVMACTKDGNTCAHIAAMQGSVRVIEELMKFDRQGVITARNKLTEATPLQLAA
EGGHAEVVKALVRAGASCADENRAGFTAVHLAAQHGHIQVLEVMRSSQSLRISSKKLGVT
ALHVAAYFGQADTVRELLTHIPGTVKSDPPTGGSLVGELGAESGMTPLHLAAYSGNENVV
RLLLNSAG
>TRINITY_DN42544_c1_g4::TRINITY_DN42544_c1_g4_i2::g.96::m.96 type:internal len:625 gc:universal TRINITY_DN42544_c1_g4_i2:1872-1(-)
VVGRQHAVALGGRTKVLLGAVLAQHLQRAITSIPVSTTLDVHTLQVLWMIGSNAPIEGCY
LDSSECILWPRQDVKLLKLLIDAGAKPSEKTIDDDASKDAISSSQVSQDVSPIDESPSEP
LTELLGESGDINQTDSYGRTVLHTLAADGNASLLELALAACPQAKLEAVDRNGQTPLNLA
ARHGYADVVRVLLAAGARADHADCDGWTALRAAAWGGHTQVVEQLLKHGAMVDCADWDQR
TALRAAAWGGHEDIVKALLKHGADVNRTDDEGRTALIAAAYMGHSEIVEHLLDFGAEIDH
ADSDGRTALSVAALCVPANHGYAKVVTILLERGATVDHEDKDGMTPLLVAAFEGHRDVCD
LLLEFDADMDHCDVTGRTPLWAAASMGHGSVVKLLLYWGCCVDTIDNEGRTVLSVAAAQG
GTDVVKQLLARGLDEQHRDNSGWTPLHYAAFEGHIDVCEALLEAGAKIDETDNDGKSAIM
LAAQEGHTSLVERLLKQHNAPIDQHAHDGKTALRLAALEGHYDTVKILLSHNADANAKDA
DGRSTLYILALENRLAMARFLLEHAKADIESRDSEGRTSLHVSAWQGHVEMVALLLTEGA
ASVNACDNENRTPLHSAAWQGHAA
>TRINITY_DN42544_c1_g4::TRINITY_DN42544_c1_g4_i3::g.97::m.97 type:3prime_partial len:395 gc:universal TRINITY_DN42544_c1_g4_i3:1182-1(-)
MVDCADWDQRTALRAAAWGGHEDIVKALLKHGADVNRTDDEGRTALIAAAYMGHSEIVEH
LLDFGAEIDHADSDGRTALSVAALCVPANHGYAKVVTILLERGATVDHEDKDGMTPLLVA
AFEGHRDVCDLLLEFDADMDHCDVTGRTPLWAAASMGHGSVVKLLLYWGCCVDTIDNEGR
TVLSVAAAQGGTDVVKQLLARGLDEQHRDNSGWTPLHYAAFEGHIDVCEALLEAGAKIDE
TDNDGKSAIMLAAQEGHTSLVERLLKQHNAPIDQHAHDGKTALRLAALEGHYDTVKILLS
HNADANAKDADGRSTLYILALENRLAMARFLLEHAKADIESRDSEGRTSLHVSAWQGHVE
MVALLLTEGAASVNACDNENRTPLHSAAWQGHAA
>TRINITY_DN42544_c1_g4::TRINITY_DN42544_c1_g4_i4::g.98::m.98 type:internal len:625 gc:universal TRINITY_DN42544_c1_g4_i4:1872-1(-)
GMLAAYYTLRGPELNPDQICVLAQHLQRAITSIPVSTTLDVHTLQVLWMIGSNAPIEGCY
LDSSECILWPRQDVKLLKLLIDAGAKPSEKTIDDDASKDAISSSQVSQDVSPIDESPSEP
LTELLGESGDINQTDSYGRTVLHTLAADGNASLLELALAACPQAKLEAVDRNGQTPLNLA
ARHGYADVVRVLLAAGARADHADCDGWTALRAAAWGGHTQVVEQLLKHGAMVDCADWDQR
TALRAAAWGGHEDIVKALLKHGADVNRTDDEGRTALIAAAYMGHSEIVEHLLDFGAEIDH
ADSDGRTALSVAALCVPANHGYAKVVTILLERGATVDHEDKDGMTPLLVAAFEGHRDVCD
LLLEFDADMDHCDVTGRTPLWAAASMGHGSVVKLLLYWGCCVDTIDNEGRTVLSVAAAQG
GTDVVKQLLARGLDEQHRDNSGWTPLHYAAFEGHIDVCEALLEAGAKIDETDNDGKSAIM
LAAQEGHTSLVERLLKQHNAPIDQHAHDGKTALRLAALEGHYDTVKILLSHNADANAKDA
DGRSTLYILALENRLAMARFLLEHAKADIESRDSEGRTSLHVSAWQGHVEMVALLLTEGA
ASVNACDNENRTPLHSAAWQGHAA
>TRINITY_DN39657_c0_g1::TRINITY_DN39657_c0_g1_i3::g.99::m.99 type:complete len:304 gc:universal TRINITY_DN39657_c0_g1_i3:215-1126(+)
MCGAHGSNVAVVEYLAEAVESLNGEAVDCTGATALHHAATTGHPAVITALANIPRIVLDA
TDKKGQTAMHCACVKEHLEAVEALIGLGANVDAQDNDGNTPLHVATRTRHTGIAQLLLKA
GANTELIDAEGFTPLHVAASQGCKGILDSMIQHGVDLNKQCKNGNTPLHLACQNNEVETV
EILINKGVDLNCLNSRLQSSIHIAAEMGHTDICELLLAAGANIEQKEQSGRTPLYIAARG
SFTAIVDMIIKTARLDYPTPVGTHIRQWLQEFRLTSIAIPFTSRLVDAAFDPRLISARGL
SVF*
