# Supplementary material for: Venomix: a simple bioinformatic pipeline for identifying and characterizing toxin gene candidates from transcriptomic data
Source: PeerJ. 2018 Jul 31;6:e5361. doi: 10.7717/peerj.5361 (PMC6074769; doi:10.7717/peerj.5361)
Supplement: Supplemental Information 4 [file peerj-06-5361-s004.gz › FinalOutput_E-20/Alpha-latroinsectotoxin-Lt1a_2/aligned.fasta]

>P0DJE3
-----MIFVGETMER---ANHSLVRL-----------RREG---------EE--LTLDEK
AEICSELELQQKYVDIASNI----IGDLSSLP--------MVGKIVGTIAAAAMTVTHVA
SG----------------------------RLDIEQTLLG-----------CSDLPFDQI
KEVLEKRFNEVDRKLESHSAALEEITKLVEKSISAVEKTRKQMNKRFDEVMKSIQDAKVS
PIVSKINNFARYFDTEKERIRGLKLNDYILKLEEP--NGILLHFKESRTPKDDSLQAPLF
SIIQE--GYAVPKSIDDESAFKVLYALLYGTQTYISVMFFLLEQYSFLANHYYEKGDLEK
YDEYFN---SLNNVFLDFKSSLVGTGTSNNEGLIDKVLQVLMTFKNSEFLGLGKNGVDEM
LNE---KINLFNKIKEEIESKQRMTMSETPENFAQISFDKD------ITTPIGDWRDG--
REVRYA-------VQYASETLFSKIGHWSDPVSVREKACPTLRM----------PVDQTR
RNVLVFRKFDNSKPQLVGEI----TPYLSNFIDIDRDLYNAASNPDSAVGFKEFTKLNYD
GANIRATFDQGRTIFHAVAKSGNDKILFGLTFLVK--STELNQPDKKGYTPIHVAADSGN
AGIVNLLIQRGVSINSKTYHFL----QTPLHLAAQRGFVNTFQRLME----------SSE
ININERDKDGFTPLHY----------------------------------------AVRG
---------------------------------------------------------GER
I-LEAFMNQIG------------------------------IDV----------------
NAKSNKG-LTPFHLAIIKNDWQVASTLL-RNKKVD---------------------INAV
DE---------NNMTALHYAAI-----LGYL--ETTKQLINLKE-IN-------------
----------------ANVVSSPGLLSALHYAILYKHDDVASFLLRSSNVN-----VNLK
AL-GGIT-----PLHLAVMQGRKQVLSLMFNIGVNIEQQTDE--K-YTPLHLAAMSKYPE
LIQILLDQDSNFEAKTNSGATPLHLATFKGKSQAALILLNNEVNWRDTDENGQMPIHGAA
TTGLLDVAQAIISIDAT-------------------VLDIEDKNSD-------------T
PLNLAAQNSHIDAVKYFIDQGADINTR---------------------------------
---------------------------------NKNGHAPLLAFSKKGNLD---MVKYLF
DKNANVYIADNNGMNFFYYAVRNGHLNIIKYAMSEKDKFEWSNIDNNRRDECPKEECAIS
HFAVCDAVQFDKIEIVKFFIGTLGNFNICGPLHQAARYGHLHIVKYLVEEEVLS---VDG
SKTDTPLCYA------------SENGHLAVVQYLVSNGAKVNHDC-ANG-----------
-----------------------MTAIDKAITKNHLQVVQFLAANGVDFRRKNSRGATPF
LTAVAENAFDIAEYLIREKRQDIN-INEQNVD------KETALHLAVYYKNLQMIKLLVK
----------------------------------------------YGIDVTIR------
-NA------YDKTVLDIAT------DAKFSNIVKYLKKNSGKFRREYKSSYGEH------
-SFLQTNEISRFI---------------DGKSIEHDHPQFINADNE-SSQLFSGTASK--
---IDVIGTLLLIDVLIRYFSKQGYISKES----DSASDGITQAAALSITEKFE------
----DVLNSLPNK--SAKEQVDLADVHGKVYAAL-----------------KSGRNS--Q
IHQILCSSLKSISTLKPEDME-----KLVS---VIMNSHSSLSMPE-------ATDSANE
AYGETLHLFGES-------------------CR--------------------HSEDY--
---ISQKFS---------------------------------------------------
------------------------TNPFSFESEKKIQKISI-------------------
---
>P23631
-----MISVGEIMER---ANHSLVRM-----------RREG---------ED--LTLEEK
AEICSELELQQKYVDIASNI----IGDLSSLP--------IAGKIAGTIAAAAMTATHVA
SG----------------------------RLDIEQTLLG-----------CSDLPFDQI
KEVLENRFNEIDRKLDSHSAALEEITKLVEKSISVVEKTRKQMNKRFDEVMKSIQDAKVS
PIISKINNFARYFDTEKERIRGLKLNDYILKLEEP--NGILLHFKESRTPTDDSLQAPLF
SIIEE--GYAVPKSIDDELAFKVLYALLYGTQTYVSVMFFLLEQYSFLANHYYEKGYLEK
YDEYFN---SLNNVFLDFKSSLVGTGTSNNEGLLDRVLQVLMTVKNSEFLGLEKNGVDEM
LNE---KINLFNKIKEEIEGKQKMTLSETPENFAQISFDKD------ITTPIGDWRDG--
REVRYA-------VQYASETLFSKISHWSDPVSVREKACPTLRM----------PVDQTR
RNVLVFRKFDSSKPQLVGEI----TPYLSNFIDIDRDLYNAASNPDSAVGFKEFTKLNYD
GANIRATFDHGRTVFHAAAKSGNDKIMFGLTFLAK--STELNQPDKKGYTPIHVAADSGN
AGIVNLLIQRGVSINSKTYHFL----QTPLHLAAQRGFVTTFQRLME----------SPE
ININERDKDGFTPLHY----------------------------------------AIRG
---------------------------------------------------------GER
I-LEAFLNQIS------------------------------IDV----------------
NAKSNTG-LTPFHLAIIKNDWPVASTLL-GSKKVD---------------------INAV
DE---------NNITALHYAAI-----LGYL--ETTKQLINLKE-IN-------------
----------------ANVVSSPGLLSALHYAILYKHDDVASFLMRSSNVN-----VNLK
AL-GGIT-----PLHLAVIQGRKQILSLMFDIGVNIEQKTDE--K-YTPLHLAAMSKYPE
LIQILLDQGSNFEAKTNSGATPLHLATFKGKSQAALILLNNEVNWRDTDENGQMPIHGAA
MTGLLDVAQAIISIDAT-------------------VVDIEDKNSD-------------T
PLNLAAQNSHIDVIKYFIDQGADINTR---------------------------------
---------------------------------NKKGLAPLLAFSKKGNLD---MVKYLF
DKNANVYIADNDGMNFFYYAVQNGHLNIVKYAMSEKDKFEWSNTDNNRRDECPNEECAIS
HFAVCDAVQFDRIEIVKYFVGTLGNFAICGPLHQAARYGHLDIVKYLVEEEFLS---VDG
SKTDTPLCYA------------SENGHFTVVQYLVSNGAKVNHDC-GNG-----------
-----------------------MTAIDKAITKNHLQVVQFLAANGVDFRRKNSRGTTPF
LTAVAENALHIAEYLIREKRQDIN-INEQNVD------KDTALHLAVYYKNLQMIKLLIK
----------------------------------------------YGIDVTIR------
-NA------YDKTALDIAI------DAKFSNIVEYLKTKSGKFRREYKSSYGER------
-SLLQTNQISNFI---------------DRKNIEHDHPLFINADNE-SSELFSKTASN--
---IDVIGTLLLIDVLIRYFSKQGYISKES----DSASDGITQAAALSITEKFE------
----DVLNSLHNE--SAKEQVDLAEVHGKVYAAL-----------------KSGRNS--Q
IHQILCSSLNSISTLKPEDME-----KLES---VIMNSHSSVSLPE-------VTDSANE
AYGETLHLFGES-------------------CL--------------------HSDGI--
---LTKKLM---------------------------------------------------
------------------------------------------------------------
---
>G0LXV8
---------------------SLVRM-----------RREGE--------ED--LTLEEK
AELCSELELQQKYVDIGSNI----IGDLSSLP--------IVGKIVGTIAAAAMAVTHVA
SG----------------------------RLDIEQTLGG-----------CSDVPFDQI
KEILEERFNEIDRKLESHSAALEEITKLVEKSISAVEKTRKQMNKRFDEVMRSIQDAKVS
PLVSKINNFARYFDTEKERIRGLKLSDYILKLEEP--NGILLHFKESRTPRDDSLQAPLF
SIIQE--RYAVPKSIDDELAFKVLYALLYGTQTYVSVMFFLLEQYSFLANHYYEKGDLEK
YDEYFN---SLNNVFLDFKSSLVGTGTSNNEGLLDRVLQVLVTVKNSEFLGLEKNGVNEM
LNE---KINLFNKIKVEIEGKQRMTLSETPENFAQISFDKD------ITTPIGDWRDG--
REVRYA-------VQYASETLFSKISHWSDPVGVREKACPTLRM----------PVDQTR
RNILVFRKFDSSKPQLVGEI----TPYQSNFIDIDRDLYNTANNPDSAVGFKEFTKLNYD
GANIRATFEQGRTVFHAAAKSGNSRIMIGLTFLVK--SNELNQPDKKGYTPIHVAADSGN
AGIVNLLIQRGVSINSKTYNFL----QTPLHLAAQRGFVTTFQRLME----------SPE
ININERDKDGFTPLHY----------------------------------------AVRG
---------------------------------------------------------GER
I-LEAFINQIR------------------------------IDL----------------
NAKSNKG-LTPFHLAIIKDDWPVASTLL-GSKKVD---------------------VNAV
DE---------NNMTALHYAAI-----LGYL--ETTKQLINLKE-IN-------------
----------------ADVVSSPGLLSALHYAILYKHDDVASFLLRSSNVN-----VNLK
AL-GGIT-----PLHLAVIQGRTQILSLMFDIGVNIEQQTDE--K-YTPLHLAAMSKYPE
LIQILLDQGSNFEAKTNSGATPLHLATFKGKSKAALILLNNEVNWRDTDENGQMPIHGAA
MNGLLDVAQAIISIDAT-------------------VLDIKDKNSD-------------T
PLNLAAQKSHIDVIKYFIDQGADINTR---------------------------------
---------------------------------NKTGHAPLLAFSKKGNLD---MVKYLF
DKNANVYIADNDGINFFYYAVRNGHLNIVKYAMSEKDKFEWSNIDNNRRDECPKEECAIS
HFAVCDAVQFDKIEIVKYFVTTLGNFAICGPLHQAARYGHLDIEKYLVEEEDLN---VDG
SKPDTPLCYA------------SENGHLAVVQYLVSNGAKVNHDC-GNG-----------
-----------------------MTAIDKAITKNHLQVVQFLAANGVDFRRKNKLGATPF
LTAVSENAFDIAEYLIRENRQDID-INEQNVD------KETALHLAVYYKNLQMIKLLVK
----------------------------------------------YGIDMTIR------
-NA------YDKTALDIAT------DLKNSNIVEYLKTKSGKFRREYKSSYGEH------
-SLLQTNKISSFI---------------DGKNIEHDHPQFINADNE-SSQLFSDTASN--
---IDVIGPLLLIDVLIRYFSKQGYISKES----DSASDGITQAAALSITEKFE------
----DVLNSLHNE--SAKEQVDLAEVHGKVYAAL-----------------KSGRNS--Q
IHPILCSSLKSISTLKPEDME-----KLGS---VIMNSHS--------------------
------------------------------------------------------------
------------------------------------------------------------
------------------------------------------------------------
---
>Q9XZC0
----------VSIFIFHFSANILVRN-SEMKGKRVISKREM-----------------SK
ADQCTFLSYQSVAYGTLGDV----AGDVSSI------------EGADLVATPIAAGGHLA
KG----------------------------ATDAAMIAMD-----------CSSIPFDEI
KQQLNQRFNEVDKKLQKGAEALENVTELAEKTYSSVEKMRVEMREGFNHVIATIENANTK
QIITGINQIIQYFNDERENINNRQKEDYVAKLQEPASGNFLLYLRKSRTSEDGSLHSLLF
KIINQ--ELAIPNNAADNNAIRALFALFYGTQTFISIMFYLVKQYSYLADYHYQNGNLAE
FNSNFD---HMKTVFQDFKFTLIGINTSNSKPLVNTVLSIIEDVKNKRFI---RNLRSNL
YQKIIKSTKSLLDLREKITKMDLPIIEDTPKSSVLINFREKSSSVPRIETPILKWTPG--
TVVKYA-------IQYEQDGKYSKISKWSNPITVQRLANPYIT------------IDKDR
RNRLVFRQFGNEKPELISIL----DSSQNEFRDIHRDLYNAAQMPYKETALGICRKLIDS
GAQVGASFEMGRKSIHASATAGNDDV--ARLLLAKN-NGLLNVPDKNGYTPLHIASERKN
NDFVKFLLEKGADVNVRTFANE----LTPLHLAARQDFTIIVKTLME----------KRG
IDVNAKERAGFTPLHL----------------------------------------SITS
---------------------------------------------------------NSR
A-ARTLINETP------------------------------AGI----------------
NIKSNSG-LTPLHLAVLQNNLSAAKVLVKSNKKVK---------------------LNEM
DN---------NGMTPLHYASM-----LGNL--EFVKYFTSEQG-ID-------------
----------------VNAKTKVKNWTPLHLAILFKKFDVAQSLLQVRNID-----ISTR
AD-QAIT-----PLHLAAATGNSQIVKTILNSGAVVDQETAN--G-FTALHLAIMNPNTE
TPQFLIAKGANINAKTNDGSTPLHFAAALGKTNIFQLLMDKGANIKAENLINQMPIHEAV
VNGHLAIVKMLIEQDSS-------------------LMNAKNMRDE-------------Y
PFYLAAEKRYKDVFNYLESKGADVNEK---------------------------------
---------------------------------NNDGNTLLHLFSINGEVE---VVQFLI
QNGADFRLRNKERKSFFDLAVEFGHAGIVGYA-IEENKVDL--------QEPYRGKTILY
HA-ICDSVKYDRIEVVRYFVETL-NEDQCSPLQEAAAYAHLDLVKYFVQERGINPTAFNN
DNQVSPLCIAIVGAPCGFVKSCDTPERLDVVEYLVDKTPDINKECDTQQ-----------
-----------------------STPVSSAVYGNKVSILNYLIRNGAD-PNKKVRGDPPL
FIAAMIGQYDIVKSLVEQHK--ID-VNTRNKE------QFTPLHAAASNDHIDVVKYLIQ
----------------------------------------------KGADVNAK------
-GD------ENLKPIDL---------AGEKS-KAYLRSLGRRFFRNESPS----------
----KSFEIDKFNAIMPEVSMSGKVS-HDSNFIQHISS-GTRSKSNFNSAKNKMYAENSH
VRSIDVNGALLLLDFMVRVFSNRKMNYAASISGIKSRSNSEAQAEALILTERFE------
----HLLNALIAD--QSIDSLDFSNVHSRIYKAI-----------------INGNPN--G
ISEMLCSYAKEYSELDPEKIE-----KLLQEFETLTFTKSSEIQIN--------------
--EKFSHALFET-------------------C------------------------GLNR
PTNVLQIK----------------------------------------------------
------------------------------------------------------------
---
>Q02989
----ACSSPEVSIFHFFVYAGSFVKNFKKMKGSSAISKREM-----------------SR
ADQCKLLAYTAVGYETVGNV----AADIASI------------EGANLVAAPVAAGGHLG
KG----------------------------LTDAAMIAMD-----------CSSIPFEEI
KEILNKEFKEMGRKLDKNTEALEHVSKLVSKTLSTVEKIRVEMREGFKLVIETIENIATK
EIVFDINKIVQYFNNERENINSRQKEEFVAKLQEPAPGNFLLYLRNSRTSESGTLYSLLF
RIIDQ--ELAIPNNAGDNNAIQALYALFYGTETFISIMFYLVKQYSYLAEYHYQKGNLEE
FNTNFD---HMKIVFQDFKFSLIGIN-QNTKPLVDEVLNVLNNVKNKSFI---RNVQNKL
FYDLMKQTESLLELKKEIANMELPIIDETPRLSISISFKERSDDKP-VDTPLLKWDKG--
KEVKYA-------IQFEQDGKFSKISSWSKPVTVQHLACPFIS------------VDKDR
RNRLIFRQFGDQIPELVGTL----RGSQVEFRDIHRDLYNAAQVPYAREALSISRTLIQN
GANVSETFELGRGAIHAAASAGNYDV--GELLLNKD-INLLEKADKNGYTPLHIAADSNK
NDFVMFLIGNNADVNVRTKSDL----FTPLHLAARRDLTDVTQTLID----------ITE
IDLNAQDKSGFTPLHL----------------------------------------SISS
---------------------------------------------------------TSE
T-AAILIRNTN------------------------------AVI----------------
NIKSKVG-LTPLHLATLQNNLSVSKLL--AGKGAY---------------------LNDG
DA---------NGMTPLHYAAM-----TGNL--EMVDFLLNQQY-IN-------------
----------------INAATKEKKWTPLHLAILFKKNDVAERLLSDENLN-----IRLE
TN-GGIN-----PLHLASATGNKQLVIELLAKNADVTRLTSK--G-FSALHLGIIGKNEE
IPFFLVEKGANVNDKTNSGVTPLHFAAGLGKANIFRLLLSRGADIKAEDINSQMPIHEAV
SNGHLEIVRILIEKDPS-------------------LMNVKNIRNE-------------Y
PFYLAVEKRYKDIFDYFVSKDANVNEV---------------------------------
---------------------------------DHNGNTLLHLFSSTGELE---VVQFLM
QNGANFRLKNNERKTFFDLAIENGRLNIVAFA-VEKNKVNL--------QAAHRGKTILY
HA-ICDSAKYDKIEIVKYFIEKL-NESECNPLHEAAAYAHLDLVKYFVQERGINPAEFNE
ENQASPFCITIHGAPCGYSLDCDTPDRLEVVEYLSDKIPDINGKCDVQE-----------
-----------------------NTPITVAIFANKVSILNYLVGIGAD-PNQQVDGDPPL
YIAARQGRFEIVRCLIEVHK--VD-INTRNKE------RFTALHAAARNDFMDVVKYLVR
----------------------------------------------QGADVNAK------
-GI------DDLRPIDI---------AGEKA-KAYLQS--SRFLRSGHSF----------
----QSNEIDSFGNTIHGISMSART---NDKLTQQISSKGTRSDS--NSTEGKMHSENVH
VRSIDVNGALLLLDFMIRVFASKKTNFAPYGSRIKTRSAAEAQAEALIMTERFE------
----NLLSGLIGD--PIPDSIDFSNVHSKIYKAI-----------------MSGRRS--V
ISEMLCSFAEEYSKLNHESIK-----QLLSEFETLTTTKASEIHIE--------------
--ESVPYAPFEI-------------------C------------------------ELKV
NSNVSQIK----------------------------------------------------
------------------------------------------------------------
---
>Q25338
MHSKELQTISAAVARKAVPNTMVIRL-----------KRDE---------EDGEMTLEER
QAQCKAIEYSNSVFGMIADV----ANDIGSIP--------VIGEVVGIVTAPIAIVSHIT
SA----------------------------GLDIASTALD-----------CDDIPFDEI
KEILEERFNEIDRKLDKNTAALEEVSKLVSKTFVTVEKTRNEMNENFKLVLETIESKEIK
SIVFKINDFKKFFEKERQRIKGLPKDRYVAKLLEQ--KGILGSLKEVREPSGNSLSSALN
ELLDKNNNYAIPKVVDDNKAFQALYALFYGTQTYAAVMFFLLEQHSYLADYYYQKGDDVN
FNAEFN---NVAIIFDDFKSSLTG----GDDGLIDNVIEVLNTVKALPFI---KNADSKL
YRELVTRTKALETLKNQIKTTDLPLIDDIPETLSQVNFPNDENQ---LPTPIGNWVDG--
VEVRYA-------VQYESKGMYSKFSEWSEPFTVQGNACPTIKV----------RVDPKK
RNRLIFRKFNSGKPQFAGTM----THSQTNFKDIHRDLYDAALNINKLKAVDEATTLIEK
GADIEAKFDNDRSAMHAVAYRGNNKI--ALRFLLKNQSIDIELKDKNGFTPLHIAAEAGQ
AGFVKLLINHGADVNAKTSKTN----LTPLHLATRSGFSKTVRNLLE----------SPN
IKVNEKEDDGFTPLHT----------------------------------------AVMS
---------------------------------------------------------TYM
V-VDALLNHPD------------------------------IDK----------------
NAQSTSG-LTPFHLAIINESQEVAESLV-ES-NAD---------------------LNIQ
DV---------NHMAPIHFAAS-----MGSI--KMLRYLISIKDKVS-------------
----------------INSVTENNNWTPLHFAIYFKKEDAAKELLKQDDIN-----LTIV
AD-GNLT-----VLHLAVSTGQINIIKELLKRGSNIEEKTGE--G-YTSLHIAAMRKEPE
IAVVLIENGADIEARSADNLTPLHSAAKIGRKSTVLYLLEK----------------GA-
--------------------------------------DIGAKTADG-----------ST
ALHLAVSGRKMKTVETLLNKGANLKEY---------------------------------
---------------------------------DNNKYLPIHKAIINDDLD---MVRLFL
EKDP-----------------------------SLKD------------DETEEGRTSIM
LI-----VQKLLLELYNYFIN---NYA--ETLDEEALFNRLD------------------
-----------------------EQGKLELA-YIFHNKE-------GDA-----------
-----------------------KEAVKPTI----LVTIKLM------------------
------------EYCLKKLREESG-APEGSFD------SPSSKQCISTFSEDEMFR----
------------------------------------------------------------
-----------RTLPEI---------VKETN-SRYLPLKG--FSR---------------
-------SLNKFL------------------------PSLKFAESK-NSYRSENFVSN--
---IDSNGALLLLDVFIRKFTNEKYNLTGK----EAVPYLEAKASSLRIASKFE------
----ELLTEVKGI--PAGELINMAEVSSNIHKAI-----------------ASGK----P
VSKVLCSYLDTFSELNSQQME-----ELVN---TYLSTKPSV------------ITSASA
DYQKLPNLLTAT-------------------CL--------------------EPERMAQ
LIDVHQKMF---------------------------------------------------
------------------------LR----------------------------------
---
>TRINITY_DN41713_c1_g2::TRINITY_DN41713_c1_g2_i1::g.1::m.1 type:5prime_partial len:587 gc:universal TRINITY_DN41713_c1_g2_i1:3-1763(+)
------------------------------------------------------------
HEKQQSVAASAAAAAAAAPAPTSAAAAAAAAPPPPPPSSASIHHDTGKTSTPQSSNSSPT
KSETETFSELQPRFMTDSSESEEDSVSEVECFAIDQVELDEDHPESSKFLLTPDDPERSV
DPETQARLEAL-----LEAAGIGKLSSGDGKHLPDHE------------VLRRLTS----
--------------------------SVSCALDEAA-----AALTRMRS-DNPRTPNEKR
SLVEA-----------------------------------------------CTDGDVGT
VRKLLTEGRSVHETTEEGESLLSLACSAGYFELAQVLLAMNANVEDRGIKG---------
---------DCTPLMEAASAGHVDIVTLLIAHGADVNAQSTS-----GNTPLMYGCAGGH
EEVVRALLDAGANVEDHNENGHTPLMEAASAGHV-----PVAKILLEHGAGINTHSNEFK
ESALTLACYKGHL-EMVRFLLEAGADQEHKTDEMHTALMEASMDGH----VEVARLLLDS
GAQVNMPTDSFESPLTLAACGGHVDL--AMLLIER--GANIEEVNDEGYTPLMEAAREGH
EEMVALLLSQGANINAQTEETQ----ETALTLACCGGFLEVADFLIK----------A-G
ADIE---LGASTPLME----------------------------------------AAQE
---------------------------------------------------------GHL
D-LVRYLLESA------------------------------ADV----------------
HAQTQTG-DTALTYACENGHTDVADLLL--QFGAD---------------------L---
-----------------------------------VRILI--------------------
---------------------VNFDHNN--------------------------------
------------------------------------------------------------
------------------------------------------------------------
------------------------------------------------------------
------------------------------------------------------------
------------------------------------------------------------
------------------------------------------------------------
------------------------------------------------------------
------------------------------------------------------------
------------------------------------------------------------
------------------------------------------------------------
------------------------------------------------------------
------------------------------------------------------------
------------------------------------------------------------
------------------------------------------------------------
------------------------------------------------------------
------------------------------------------------------------
------------------------------------------------------------
------------------------------------------------------------
------------------------------------------------------------
---
>TRINITY_DN41713_c1_g2::TRINITY_DN41713_c1_g2_i2::g.3::m.3 type:5prime_partial len:587 gc:universal TRINITY_DN41713_c1_g2_i2:3-1763(+)
------------------------------------------------------------
HEKQQSVAASAAAAAAAAPAPTSAAAAAAAAPPPPPPSSASIHHDTGKTSTPQSSNSSPT
KSETETFSELQPRFMTDSSESEEDSVSEVECFAIDQVELDEDHPESSKFLLTPDDPERSV
DPETQARLEAL-----LEAAGIGKLSSGDGKHLPDHE------------VLRRLTS----
--------------------------SVSCALDEAA-----AALTRMRS-DNPRTPNEKR
SLVEA-----------------------------------------------CTDGDVGT
VRKLLTEGRSVHETTEEGESLLSLACSAGYFELAQVLLAMNANVEDRGIKG---------
---------DCTPLMEAASAGHVDIVTLLIAHGADVNAQSTS-----GNTPLMYGCAGGH
EEVVRALLDAGANVEDHNENGHTPLMEAASAGHV-----PVAKILLEHGAGINTHSNEFK
ESALTLACYKGHL-EMVRFLLEAGADQEHKTDEMHTALMEASMDGH----VEVARLLLDS
GAQVNMPTDSFESPLTLAACGGHVDL--AMLLIER--GANIEEVNDEGYTPLMEAAREGH
EEMVALLLSQGANINAQTEETQ----ETALTLACCGGFLEVADFLIK----------A-G
ADIE---LGASTPLME----------------------------------------AAQE
---------------------------------------------------------GHL
D-LVRYLLESA------------------------------ADV----------------
HAQTQTG-DTALTYACENGHTDVADLLL--QFGAD---------------------L---
-----------------------------------VRILI--------------------
---------------------VNFDHNN--------------------------------
------------------------------------------------------------
------------------------------------------------------------
------------------------------------------------------------
------------------------------------------------------------
------------------------------------------------------------
------------------------------------------------------------
------------------------------------------------------------
------------------------------------------------------------
------------------------------------------------------------
------------------------------------------------------------
------------------------------------------------------------
------------------------------------------------------------
------------------------------------------------------------
------------------------------------------------------------
------------------------------------------------------------
------------------------------------------------------------
------------------------------------------------------------
------------------------------------------------------------
------------------------------------------------------------
---
>TRINITY_DN41713_c1_g2::TRINITY_DN41713_c1_g2_i2::g.4::m.4 type:3prime_partial len:202 gc:universal TRINITY_DN41713_c1_g2_i2:1830-2432(+)
------------------------------------------------------------
------------------------------------------------------------
------------------------------------------------------------
------------------------------------------------------------
------------------------------------------------------------
------------------------------------------------------------
------------------------------------------------------------
------------------------------------------------------------
------------------------------------------------------------
------------------------------------------------------------
------------------------------------------------------------
------------------------------------------------------------
------------------------------------------------------------
------------------------------------------------------------
------------------------------------------------------------
-----------MSY------------LY--HFIVF---------------------KEHE
SE---------GGRTPLMKACR-----AGHL--CTVQFLISKR--AD-------------
----------------VNRQTTNNDHTPLSLACAGGHLAVVELLLAQSAN------PFHK
LK-DNST-----MLIEAAKGGHTPVVQLLLDYPHSIMMSAPHSAA-PAPMLLPQQQQQPP
------------QQQQ--------------------------------------------
------------------------------------------------------------
------------------------------------------------------------
---------------------------------QPPPQQQQQQPPPQPQH---------I
SHQQHVPHSQQTSTQPQQLPQQ--------------------------------------
------------------------------------------------------------
------------------------------------------------------------
------------------------------------------------------------
-------------------------------PQQ----QQQQQQQTAEQQQAQNLQPK--
------------------------------------------------------------
------------------------------------------------------------
------------------------------------------------------------
------------------------------------------------------------
------------------------------------------------------------
------------------------------------------------------------
------------------------------------------------------------
------------------------------------------------------------
------------------------------------------------------------
---
>TRINITY_DN41713_c1_g2::TRINITY_DN41713_c1_g2_i3::g.5::m.5 type:internal len:765 gc:universal TRINITY_DN41713_c1_g2_i3:3-2294(+)
------------------------------------------------------------
HEKQQSVAASAAAAAAAAPAPTSAAAAAAAAPPPPPPSSASIHHDTGKTSTPQSSNSSPT
KSETETFSELQPRFMTDSSESEEDSVSEVECFAIDQVELDEDHPESSKFLLTPDDPERSV
DPETQARLEAL-----LEAAGIGKLSSGDGKHLPDHE------------VLRRLTS----
--------------------------SVSCALDEAA-----AALTRMRS-DNPRTPNEKR
SLVEA-----------------------------------------------CTDGDVGT
VRKLLTEGRSVHETTEEGESLLSLACSAGYFELAQVLLAMNANVEDRGIKG---------
---------DCTPLMEAASAGHVDIVTLLIAHGADVNAQSTS-----GNTPLMYGCAGGH
EEVVRALLDAGANVEDHNENGHTPLMEAASAGHV-----PVAKILLEHGAGINTHSNEFK
ESALTLACYKGHL-EMVRFLLEAGADQEHKTDEMHTALMEASMDGH----VEVARLLLDS
GAQVNMPTDSFESPLTLAACGGHVDL--AMLLIER--GANIEEVNDEGYTPLMEAAREGH
EEMVALLLSQGANINAQTEETQ----ETALTLACCGGFLEVADFLIK----------A-G
ADIE---LGASTPLME----------------------------------------AAQE
---------------------------------------------------------GHL
D-LVRYLLESA------------------------------ADV----------------
HAQTQTG-DTALTYACENGHTDVADLLL--QFGAD---------------------LEHE
SE---------GGRTPLMKACR-----AGHL--CTVQFLISKR--AD-------------
----------------VNRQTTNNDHTPLSLACAGGHLAVVELLLAQSAN------PFHK
LK-DNST-----MLIEAAKGGHTPVVQLLLDYPHSIMMSAPHSAA-PAPMLLPQQQQQPP
------------QQQQ--------------------------------------------
------------------------------------------------------------
------------------------------------------------------------
---------------------------------QPPPQQQQQQPPPQPQH---------I
SHQQHVPHSQQTSTQPQQLPQQ--------------------------------------
------------------------------------------------------------
------------------------------------------------------------
------------------------------------------------------------
-------------------------------PQQ----QQQQQQQTAEQQQAQNLQPK--
------------------------------------------------------------
------------------------------------------------------------
------------------------------------------------------------
------------------------------------------------------------
------------------------------------------------------------
------------------------------------------------------------
------------------------------------------------------------
------------------------------------------------------------
------------------------------------------------------------
---
>TRINITY_DN41713_c1_g2::TRINITY_DN41713_c1_g2_i4::g.6::m.6 type:3prime_partial len:526 gc:universal TRINITY_DN41713_c1_g2_i4:435-2009(+)
------------------------------------------------------------
------------------------------------------------------------
------------------------------------------------------------
------------------------------------------------------------
------------------------------------------------------------
------------------------------------------------------------
---------------------------------------MNANVEDRGIKG---------
---------DCTPLMEAASAGHVDIVTLLIAHGADVNAQSTS-----GNTPLMYGCAGGH
EEVVRALLDAGANVEDHNENGHTPLMEAASAGHV-----PVAKILLEHGAGINTHSNEFK
ESALTLACYKGHL-EMVRFLLEAGADQEHKTDEMHTALMEASMDGH----VEVARLLLDS
GAQVNMPTDSFESPLTLAACGGHVDL--AMLLIER--GANIEEVNDEGYTPLMEAAREGH
EEMVALLLSQGANINAQTEETQ----ETALTLACCGGFLEVADFLIK----------A-G
ADIE---LGASTPLME----------------------------------------AAQE
---------------------------------------------------------GHL
D-LVRYLLESA------------------------------ADV----------------
HAQTQTG-DTALTYACENGHTDVADLLL--QFGAD---------------------LEHE
SE---------GGRTPLMKACR-----AGHL--CTVQFLISKR--AD-------------
----------------VNRQTTNNDHTPLSLACAGGHLAVVELLLAQSAN------PFHK
LK-DNST-----MLIEAAKGGHTPVVQLLLDYPHSIMMSAPHSAA-PAPMLLPQQQQQPP
------------QQQQ--------------------------------------------
------------------------------------------------------------
------------------------------------------------------------
---------------------------------QPPPQQQQQQPPPQPQH---------I
SHQQHVPHSQQTSTQPQQLPQQ--------------------------------------
------------------------------------------------------------
------------------------------------------------------------
------------------------------------------------------------
-------------------------------PQQ----QQQQQQQTAEQQQAQNLQPK--
------------------------------------------------------------
------------------------------------------------------------
------------------------------------------------------------
------------------------------------------------------------
------------------------------------------------------------
------------------------------------------------------------
------------------------------------------------------------
------------------------------------------------------------
------------------------------------------------------------
---
>TRINITY_DN41713_c1_g2::TRINITY_DN41713_c1_g2_i5::g.7::m.7 type:5prime_partial len:476 gc:universal TRINITY_DN41713_c1_g2_i5:3-1430(+)
------------------------------------------------------------
HEKQQSVAASAAAAAAAAPAPTSAAAAAAAAPPPPPPSSASIHHDTGKTSTPQSSNSSPT
KSETETFSELQPRFMTDSSESEEDSVSEVECFAIDQVELDEDHPESSKFLLTPDDPERSV
DPETQARLEAL-----LEAAGIGKLSSGDGKHLPDHE------------VLRRLTS----
--------------------------SVSCALDEAA-----AALTRMRS-DNPRTPNEKR
SLVEA-----------------------------------------------CTDGDVGT
VRKLLTEGRSVHETTEEGESLLSLACSAGYFELAQVLLAMNANVEDRGIKG---------
---------DCTPLMEAASAGHVDIVTLLIAHGADVNAQSTS-----GNTPLMYGCAGGH
EEVVRALLDAGANVEDHNENGHTPLMEAASAGHV-----PVAKILLEHGAGINTHSNEFK
ESALTLACYKGHL-EMVRFLLEAGADQEHKTDEMHTALMEASMDGH----VEVARLLLDS
GAQVNMPTDSFESPLTLAACGGHVDL--AMLLIER--GANIEEVNDEGYTPLMEAAREGH
EEMVALLLSQGT------------------------------------------------
------------------------------------------------------------
------------------------------------------------------------
------------------------------------------------------------
------------------------------------------------------------
------------------------------------------------------------
------------------------------------------------------------
------------------------------------------------------------
------------------------------------------------------------
------------------------------------------------------------
------------------------------------------------------------
------------------------------------------------------------
------------------------------------------------------------
------------------------------------------------------------
------------------------------------------------------------
------------------------------------------------------------
------------------------------------------------------------
------------------------------------------------------------
------------------------------------------------------------
------------------------------------------------------------
------------------------------------------------------------
------------------------------------------------------------
------------------------------------------------------------
------------------------------------------------------------
------------------------------------------------------------
------------------------------------------------------------
---
>TRINITY_DN41713_c1_g2::TRINITY_DN41713_c1_g2_i5::g.8::m.8 type:complete len:138 gc:universal TRINITY_DN41713_c1_g2_i5:1643-2056(+)
------------------------------------------------------------
------------------------------------------------------------
------------------------------------------------------------
------------------------------------------------------------
------------------------------------------------------------
------------------------------------------------------------
------------------------------------------------------------
------------------------------------------------------------
------------------------------------------------------------
------------------------------------------------------------
----------------------------------------------------MEAAQEGH
------------------------------------------------------------
------------------------------------------------------------
-----------------------------------------------------------L
D-LVRYLLESA------------------------------ADV----------------
HAQTQTG-DTALTYACENGHTDVADLLL--QFGAD---------------------LEHE
SE---------GGRTPLMKACR-----AGHL--CTVQFLISKR--AD-------------
----------------VNRQTTNNDHTPLSLACAGGHLAVVELLLAQSAN------PFHK
LK-VRSY-----SL-------------------KSIK-----------------------
------------------------------------------------------------
------------------------------------------------------------
------------------------------------------------------------
------------------------------------------------------------
------------------------------------------------------------
------------------------------------------------------------
------------------------------------------------------------
------------------------------------------------------------
------------------------------------------------------------
------------------------------------------------------------
------------------------------------------------------------
------------------------------------------------------------
------------------------------------------------------------
------------------------------------------------------------
------------------------------------------------------------
------------------------------------------------------------
------------------------------------------------------------
------------------------------------------------------------
---
>TRINITY_DN41713_c1_g2::TRINITY_DN41713_c1_g2_i7::g.10::m.10 type:5prime_partial len:657 gc:universal TRINITY_DN41713_c1_g2_i7:3-1973(+)
------------------------------------------------------------
HEKQQSVAASAAAAAAAAPAPTSAAAAAAAAPPPPPPSSASIHHDTGKTSTPQSSNSSPT
KSETETFSELQPRFMTDSSESEEDSVSEVECFAIDQVELDEDHPESSKFLLTPDDPERSV
DPETQARLEAL-----LEAAGIGKLSSGDGKHLPDHE------------VLRRLTS----
--------------------------SVSCALDEAA-----AALTRMRS-DNPRTPNEKR
SLVEA-----------------------------------------------CTDGDVGT
VRKLLTEGRSVHETTEEGESLLSLACSAGYFELAQVLLAMNANVEDRGIKG---------
---------DCTPLMEAASAGHVDIVTLLIAHGADVNAQSTS-----GNTPLMYGCAGGH
EEVVRALLDAGANVEDHNENGHTPLMEAASAGHV-----PVAKILLEHGAGINTHSNEFK
ESALTLACYKGHL-EMVRFLLEAGADQEHKTDEMHTALMEASMDGH----VEVARLLLDS
GAQVNMPTDSFESPLTLAACGGHVDL--AMLLIER--GANIEEVNDEGYTPLMEAAREGH
EEMVALLLSQGANINAQTEETQ----ETALTLACCGGFLEVADFLIK----------A-G
ADIE---LGASTPLME----------------------------------------AAQE
---------------------------------------------------------GHL
D-LVRYLLESA------------------------------ADV----------------
HAQTQTG-DTALTYACENGHTDVADLLL--QFGAD---------------------LEHE
SE---------GGRTPLMKACR-----AGHL--CTVQFLISKR--AD-------------
----------------VNRQTTNNDHTPLSLACAGGHLAVVELLLAQSAN------PFHK
LK-VRSY-----SL-------------------KSIK-----------------------
------------------------------------------------------------
------------------------------------------------------------
------------------------------------------------------------
------------------------------------------------------------
------------------------------------------------------------
------------------------------------------------------------
------------------------------------------------------------
------------------------------------------------------------
------------------------------------------------------------
------------------------------------------------------------
------------------------------------------------------------
------------------------------------------------------------
------------------------------------------------------------
------------------------------------------------------------
------------------------------------------------------------
------------------------------------------------------------
------------------------------------------------------------
------------------------------------------------------------
---
>TRINITY_DN41713_c1_g2::TRINITY_DN41713_c1_g2_i8::g.12::m.12 type:5prime_partial len:476 gc:universal TRINITY_DN41713_c1_g2_i8:3-1430(+)
------------------------------------------------------------
HEKQQSVAASAAAAAAAAPAPTSAAAAAAAAPPPPPPSSASIHHDTGKTSTPQSSNSSPT
KSETETFSELQPRFMTDSSESEEDSVSEVECFAIDQVELDEDHPESSKFLLTPDDPERSV
DPETQARLEAL-----LEAAGIGKLSSGDGKHLPDHE------------VLRRLTS----
--------------------------SVSCALDEAA-----AALTRMRS-DNPRTPNEKR
SLVEA-----------------------------------------------CTDGDVGT
VRKLLTEGRSVHETTEEGESLLSLACSAGYFELAQVLLAMNANVEDRGIKG---------
---------DCTPLMEAASAGHVDIVTLLIAHGADVNAQSTS-----GNTPLMYGCAGGH
EEVVRALLDAGANVEDHNENGHTPLMEAASAGHV-----PVAKILLEHGAGINTHSNEFK
ESALTLACYKGHL-EMVRFLLEAGADQEHKTDEMHTALMEASMDGH----VEVARLLLDS
GAQVNMPTDSFESPLTLAACGGHVDL--AMLLIER--GANIEEVNDEGYTPLMEAAREGH
EEMVALLLSQGT------------------------------------------------
------------------------------------------------------------
------------------------------------------------------------
------------------------------------------------------------
------------------------------------------------------------
------------------------------------------------------------
------------------------------------------------------------
------------------------------------------------------------
------------------------------------------------------------
------------------------------------------------------------
------------------------------------------------------------
------------------------------------------------------------
------------------------------------------------------------
------------------------------------------------------------
------------------------------------------------------------
------------------------------------------------------------
------------------------------------------------------------
------------------------------------------------------------
------------------------------------------------------------
------------------------------------------------------------
------------------------------------------------------------
------------------------------------------------------------
------------------------------------------------------------
------------------------------------------------------------
------------------------------------------------------------
------------------------------------------------------------
---
>TRINITY_DN41713_c1_g2::TRINITY_DN41713_c1_g2_i8::g.13::m.13 type:3prime_partial len:246 gc:universal TRINITY_DN41713_c1_g2_i8:1643-2377(+)
------------------------------------------------------------
------------------------------------------------------------
------------------------------------------------------------
------------------------------------------------------------
------------------------------------------------------------
------------------------------------------------------------
------------------------------------------------------------
------------------------------------------------------------
------------------------------------------------------------
------------------------------------------------------------
------------------------------------------------------------
------------------------------------------------------------
--------------ME----------------------------------------AAQE
---------------------------------------------------------GHL
D-LVRYLLESA------------------------------ADV----------------
HAQTQTG-DTALTYACENGHTDVADLLL--QFGAD---------------------LEHE
SE---------GGRTPLMKACR-----AGHL--CTVQFLISKR--AD-------------
----------------VNRQTTNNDHTPLSLACAGGHLAVVELLLAQSAN------PFHK
LK-DNST-----MLIEAAKGGHTPVVQLLLDYPHSIMMSAPHSAA-PAPMLLPQQQQQPP
------------QQQQ--------------------------------------------
------------------------------------------------------------
------------------------------------------------------------
---------------------------------QPPPQQQQQQPPPQPQH---------I
SHQQHVPHSQQTSTQPQQLPQQ--------------------------------------
------------------------------------------------------------
------------------------------------------------------------
------------------------------------------------------------
-------------------------------PQQ----QQQQQQQTAEQQQAQNLQPK--
------------------------------------------------------------
------------------------------------------------------------
------------------------------------------------------------
------------------------------------------------------------
------------------------------------------------------------
------------------------------------------------------------
------------------------------------------------------------
------------------------------------------------------------
------------------------------------------------------------
---
>TRINITY_DN43822_c0_g5::TRINITY_DN43822_c0_g5_i1::g.14::m.14 type:internal len:506 gc:universal TRINITY_DN43822_c0_g5_i1:3-1517(+)
------------------------------------------------------------
---------------YKADV---NARDRSWQ-------------------TPV----HVA
AA----------------------------------------------------------
------------------------------------------------------------
------------------------------------------------------------
-----------------NNAVQCV------------------------------------
------------------------------ELLLPNLLNI--------------------
------------------------------------------------------------
-----------------------------------------------------NVTDRGG
KTCL------------------------------HHAVYNGH--------LEMSEYLMQF
GCVINASDKKDRRALHFATYKGYNEI--VKALIAK--GADVNVKDRDLYTPLHAAAASGN
VECVHILIEAGGDIEAKNVYG-----NTPLHIACLNGCPLVIKELIA----------N-N
VNLEAVNYRGQTALHV----------------------------------------AAAS
---------------------------------------------------------LHG
VHCFKMLIYNG------------------------------LKV----------------
NVQSEDG-RTPLHMTAIHGRFTRSKTLL--DAGAF---------------------PDAR
DK---------NGNTALHIAAW-----FGFE--CLTTSLLESA--AS-------------
----------------PATR-NAQQRTPLHLSCLAGHIEVCRKLLQLDSRR-----IDAR
DI-GGRT-----ALHLAAFKGSVDCLDLLLSSGANFRLVDND--N-RLALHHAACRGHYP
CVFTLVGFGSDSNAQDVNGATPLHMAA---------------------------------
------------------------------------------------------------
------------------------------------------------------------
-------------------------------------------AASNSNAQSFKCVQYLL
QHRADPHLRDKRGFTAIHYAVAGG------------------------------------
------------------------NKAALEALLNAS------------------------
----------------------SPPSVLAAS--LSSST--------GQE-----------
---PS-----LP------------------------------------------------
--------------------------------------ALTPIHLAAYHGHDEILQLLLP
----------------LFP------------------------------NVNIK------
-ED------SGKTPLDLAA-----------------------------------------
------------------------------------------------------------
------------------------------------------------------------
---------------------------------------------------YKGH-----
------------------------------------------------------------
------------------------------------------------------------
------------------------------------------------------------
------------------------------------------------------------
---
>TRINITY_DN43822_c0_g5::TRINITY_DN43822_c0_g5_i3::g.15::m.15 type:complete len:342 gc:universal TRINITY_DN43822_c0_g5_i3:318-1343(+)
------------------------------------------------------------
------------------------------------------------------------
------------------------------------------------------------
------------------------------------------------------------
------------------------------------------------------------
------------------------------------------------------------
------------------------------------------------------------
------------------------------------------------------------
------------------------------------------------------------
----------------------------------------------------MSEYLMQF
GCVINASDKKDRRALHFATYKGYNEI--VKALIAK--GADVNVKDRDLYTPLHAAAASGN
VECVHILIEAGGDIEAKNVYG-----NTPLHIACLNGCPLVIKELIA----------N-N
VNLEAVNYRGQTALHV----------------------------------------AAAS
---------------------------------------------------------LHG
VHCFKMLIYNG------------------------------LKV----------------
NVQSEDG-RTPLHMTAIHGRFTRSKTLL--DAGAF---------------------PDAR
DK---------NGNTALHIAAW-----FGFE--CLTTSLLESA--AS-------------
----------------PATR-NAQQRTPLHLSCLAGHIEVCRKLLQLDSRR-----IDAR
DI-GGRT-----ALHLAAFKGSVDCLDLLLSSGANFRLVDND--N-RLALHHAACRGHYP
CVFTLVGFGSDSNAQDVNGATPLHMAA---------------------------------
------------------------------------------------------------
------------------------------------------------------------
-------------------------------------------AASNSNAQ---LVSFFL
Y-----------------------------------------------------------
------------------------------------------------------------
------------------------------------------------------------
------------------------------------------------------------
------------------------------------------------------------
------------------------------------------------------------
------------------------------------------------------------
------------------------------------------------------------
------------------------------------------------------------
------------------------------------------------------------
------------------------------------------------------------
------------------------------------------------------------
------------------------------------------------------------
------------------------------------------------------------
---
>TRINITY_DN43822_c0_g5::TRINITY_DN43822_c0_g5_i5::g.16::m.16 type:3prime_partial len:447 gc:universal TRINITY_DN43822_c0_g5_i5:318-1655(+)
------------------------------------------------------------
------------------------------------------------------------
------------------------------------------------------------
------------------------------------------------------------
------------------------------------------------------------
------------------------------------------------------------
------------------------------------------------------------
------------------------------------------------------------
------------------------------------------------------------
----------------------------------------------------MSEYLMQF
GCVINASDKKDRRALHFATYKGYNEI--VKALIAK--GADVNVKDRDLYTPLHAAAASGN
VECVHILIEAGGDIEAKNVYG-----NTPLHIACLNGCPLVIKELIA----------N-N
VNLEAVNYRGQTALHV----------------------------------------AAAS
---------------------------------------------------------LHG
VHCFKMLIYNG------------------------------LKV----------------
NVQSEDG-RTPLHMTAIHGRFTRSKTLL--DAGAF---------------------PDAR
DK---------NGNTALHIAAW-----FGFE--CLTTSLLESA--AS-------------
----------------PATR-NAQQRTPLHLSCLAGHIEVCRKLLQLDSRR-----IDAR
DI-GGRT-----ALHLAAFKGSVDCLDLLLSSGANFRLVDND--N-RLALHHAACRGHYP
CVFTLVGFGSDSNAQDVNGATPLHMAA---------------------------------
------------------------------------------------------------
------------------------------------------------------------
-------------------------------------------AASNSNAQSFKCVQYLL
QHRADPHLRDKRGFTAIHYAVAGG------------------------------------
------------------------NKAALEALLNAS------------------------
----------------------SPPSVLAAS--LSSST--------GQE-----------
---PS-----LP------------------------------------------------
--------------------------------------ALTPIHLAAYHGHDEILQLLLP
----------------LFP------------------------------NVNIK------
-ED------SGKTPLDLAA-----------------------------------------
------------------------------------------------------------
------------------------------------------------------------
---------------------------------------------------YKGH-----
------------------------------------------------------------
------------------------------------------------------------
------------------------------------------------------------
------------------------------------------------------------
---
>TRINITY_DN43822_c0_g5::TRINITY_DN43822_c0_g5_i6::g.17::m.17 type:5prime_partial len:401 gc:universal TRINITY_DN43822_c0_g5_i6:3-1205(+)
------------------------------------------------------------
---------------YKADV---NARDRSWQ-------------------TPV----HVA
AA----------------------------------------------------------
------------------------------------------------------------
------------------------------------------------------------
-----------------NNAVQCV------------------------------------
------------------------------ELLLPNLLNI--------------------
------------------------------------------------------------
-----------------------------------------------------NVTDRGG
KTCL------------------------------HHAVYNGH--------LEMSEYLMQF
GCVINASDKKDRRALHFATYKGYNEI--VKALIAK--GADVNVKDRDLYTPLHAAAASGN
VECVHILIEAGGDIEAKNVYG-----NTPLHIACLNGCPLVIKELIA----------N-N
VNLEAVNYRGQTALHV----------------------------------------AAAS
---------------------------------------------------------LHG
VHCFKMLIYNG------------------------------LKV----------------
NVQSEDG-RTPLHMTAIHGRFTRSKTLL--DAGAF---------------------PDAR
DK---------NGNTALHIAAW-----FGFE--CLTTSLLESA--AS-------------
----------------PATR-NAQQRTPLHLSCLAGHIEVCRKLLQLDSRR-----IDAR
DI-GGRT-----ALHLAAFKGSVDCLDLLLSSGANFRLVDND--N-RLALHHAACRGHYP
CVFTLVGFGSDSNAQDVNGATPLHMAA---------------------------------
------------------------------------------------------------
------------------------------------------------------------
-------------------------------------------AASNSNAQ---LVSFFL
Y-----------------------------------------------------------
------------------------------------------------------------
------------------------------------------------------------
------------------------------------------------------------
------------------------------------------------------------
------------------------------------------------------------
------------------------------------------------------------
------------------------------------------------------------
------------------------------------------------------------
------------------------------------------------------------
------------------------------------------------------------
------------------------------------------------------------
------------------------------------------------------------
------------------------------------------------------------
---
>TRINITY_DN44347_c0_g2::TRINITY_DN44347_c0_g2_i4::g.18::m.18 type:complete len:702 gc:universal TRINITY_DN44347_c0_g2_i4:2251-146(-)
------------------------------------------------------------
------------------------------------------------------------
------------------------------------------------------------
------------------------------------------------------------
------------------------------------------------------------
---------------------------------------MLLLQHGAGV-----------
------------------------------------------------------------
------------------------------------------------------------
------------------------------------------------------------
------------------------------------------------------------
-----------------------------------------DATTKDLYTPLHIAAKEGQ
EEVASVLLDNNASLTATTKKG-----FTPLHLAAKYGNMNVARLLLQ----------K-N
APVDAQGKNGVTPLHV----------------------------------------ASHY
---------------------------------------------------------DHQ
N-VALLLLDKG------------------------------ASP----------------
HAMAKNG-HTPLHIAARKNQMDIATTLL--EYGAK---------------------ANAE
SK---------AGFTPLHLSAQ-----EGHT--DMSTLLIEHK--AD-------------
----------------TNHK-AKNGLTPLHLCAQEDKVDVAAILVKNGAQ------IDAK
TK-AGYT-----PLHIASHFGQAAMVRFLLRSGAAVDSS---------------------
------------------------------------------------------------
------------------------------------------------------------
------------------------------------------------------------
---------------------------------TNAGYTPLHQAAQQGHTL---VINLLL
ESKAKPNAVTNNGQTALDIAQKLGYI-SV-------------------------------
------------IETLKVVTETVITTTHTVTIEE----------KYRVQ-----------
-----------------------APESMQET-FMSDSEDE------GG------------
-----------------------EDPMLSDQQQYRYMTVDDMKSMGDDSMRVNVTDDERD
NR--HSGAPTITEMITKEHYQRTN---AANLKPDNVDINRHPVHVGIPQWRNFLVSFLVD
ARGGAMRGCRHSGVRVIVPPRKAAMPMRVTCRYLRRDKLTNPPPLMEGEALASRILELGP
VGA------KFLGPVIIEVPHFASLRGKERE-IVILRSDNGETWREHTLEASEEAVQDVL
NESFEGEELSQLEDL-----QTSRIVRILTVDFPHYFAVVSRIRQE--------------
VHAVGPEGGTVSS---------------------SAVPQVQAVFPQAALTKKIRVGLQAH
PIPADLVAKLLGNRVAVSPIVTVEPRRRKFHKPITLTIPVPQAANRGMINQYSGD-A--P
TLRLLCSITGN-------------------------------------------------
------------------------------------------------------------
------------------------------------------------------------
---------------------IC-LH---VTL----------------------------
---
>TRINITY_DN44347_c0_g2::TRINITY_DN44347_c0_g2_i5::g.21::m.21 type:3prime_partial len:861 gc:universal TRINITY_DN44347_c0_g2_i5:2580-1(-)
------------------------------------------------------------
------------------------------------------------------------
------------------------------------------------------------
------------------------------------------------------------
------------------------------------------------------------
---------------------------------------MLLLQHGAGV-----------
------------------------------------------------------------
------------------------------------------------------------
------------------------------------------------------------
------------------------------------------------------------
-----------------------------------------DATTKDLYTPLHIAAKEGQ
EEVASVLLDNNASLTATTKKG-----FTPLHLAAKYGNMNVARLLLQ----------K-N
APVDAQGK----------------------------------------------------
------------------------------------------------------------
------------------------------------------------------------
--------------------MDIATTLL--EYGAK---------------------ANAE
SK---------AGFTPLHLSAQ-----EGHT--DMSTLLIEHK--AD-------------
----------------TNHK-AKNGLTPLHLCAQEDKVDVAAILVKNGAQ------IDAK
TK-AGYT-----PLHIASHFGQAAMVRFLLRSGAAVDSS---------------------
------------------------------------------------------------
------------------------------------------------------------
------------------------------------------------------------
---------------------------------TNAGYTPLHQAAQQGHTL---VINLLL
ESKAKPNAVTNNGQTALDIAQKLGYI-SV-------------------------------
------------IETLKVVTETVITTTHTVTIEE----------KYRVQ-----------
-----------------------APESMQET-FMSDSEDE------GG------------
-----------------------EDPMLSDQQQYRYMTVDDMKSMGDDSMRVNVTDDERD
NR--HSGAPTITEMITKEHYQRTN---AANLKPDNVDINRHPVHVGIPQWRNFLVSFLVD
ARGGAMRGCRHSGVRVIVPPRKAAMPMRVTCRYLRRDKLTNPPPLMEGEALASRILELGP
VGA------KFLGPVIIEVPHFASLRGKERE-IVILRSDNGETWREHTLEASEEAVQDVL
NESFEGEELSQLEDL-----QTSRIVRILTVDFPHYFAVVSRIRQE--------------
VHAVGPEGGTVSS---------------------SAVPQVQAVFPQAALTKKIRVGLQAH
PIPADLVAKLLGNRVAVSPIVTVEPRRRKFHKPITLTIPVPQAANRGMINQYSGD-A--P
TLRLLCSITGGQTRAVWEDVTGSTPLTFVKDCVSFTTTVSARFWLMDCPNISEATRMATE
LYTHATHVPFMAKFVVFAKRVDPLEARLRVFCMTDDKED-KTLEHQEHFTEVAKSRDVEV
LEGKTQ----------YMEFSGNLVPVLKTGEQLQLPFRAFKENRIPFTARIKDPDAADM
MGRIMFMSEPKVPRGEPPQTPICTLN---ILLPEKISPDTAVSELDLLELSKNYSFLR--
---
>TRINITY_DN44347_c0_g2::TRINITY_DN44347_c0_g2_i8::g.24::m.24 type:complete len:696 gc:universal TRINITY_DN44347_c0_g2_i8:2233-146(-)
------------------------------------------------------------
------------------------------------------------------------
------------------------------------------------------------
------------------------------------------------------------
------------------------------------------------------------
---------------------------------------MLLLQHGAGV-----------
------------------------------------------------------------
------------------------------------------------------------
------------------------------------------------------------
------------------------------------------------------------
-----------------------------------------DATTKDLYTPLHIAAKEGQ
EEVASVLLDNNASLTATTKKG-----FTPLHLAAKYGNMNVARLLLQ----------K-N
APVDAQGKNGVTPLHV----------------------------------------ASHY
---------------------------------------------------------DHQ
N-VALLLLDKG------------------------------ASP----------------
HAMAKNG-HTPLHIAARKNQMDIATTLL--EYGAK---------------------ANAE
SK---------AGFTPLHLSAQ-----EGHT--DMSTLLIEHK--AD-------------
----------------TNHK-AKNGLTPLHLCAQEDKVDVAAILVKNGAQ------IDAK
TK-AGYT-----PLHIASHFGQAAMVRFLLRSGAAVDSS---------------------
------------------------------------------------------------
------------------------------------------------------------
------------------------------------------------------------
---------------------------------TNAGYTPLHQAAQQGHTL---VINLLL
ESKAKPNAVTNNGQTALDIAQKLGYI-SV-------------------------------
------------IETLKVVTETVITTTHTVTIEE----------KYRVQ-----------
-----------------------APESMQET-FMSDSEDE------GG------------
-----------------------EDPMLSDQQQYRYMTVDDMKSMGDDSMRVNVTDDERD
NR--HSGAPTITEMITKEHYQRTN---AANLKPDNVDINRHPVHVG------FLVSFLVD
ARGGAMRGCRHSGVRVIVPPRKAAMPMRVTCRYLRRDKLTNPPPLMEGEALASRILELGP
VGA------KFLGPVIIEVPHFASLRGKERE-IVILRSDNGETWREHTLEASEEAVQDVL
NESFEGEELSQLEDL-----QTSRIVRILTVDFPHYFAVVSRIRQE--------------
VHAVGPEGGTVSS---------------------SAVPQVQAVFPQAALTKKIRVGLQAH
PIPADLVAKLLGNRVAVSPIVTVEPRRRKFHKPITLTIPVPQAANRGMINQYSGD-A--P
TLRLLCSITGN-------------------------------------------------
------------------------------------------------------------
------------------------------------------------------------
---------------------IC-LH---VTL----------------------------
---
>TRINITY_DN44347_c0_g2::TRINITY_DN44347_c0_g2_i11::g.27::m.27 type:3prime_partial len:908 gc:universal TRINITY_DN44347_c0_g2_i11:2721-1(-)
------------------------------------------------------------
------------------------------------------------------------
------------------------------------------------------------
------------------------------------------------------------
------------------------------------------------------------
---------------------------------------MLLLQHGAGV-----------
------------------------------------------------------------
------------------------------------------------------------
------------------------------------------------------------
------------------------------------------------------------
-----------------------------------------DATTKDLYTPLHIAAKEGQ
EEVASVLLDNNASLTATTKKG-----FTPLHLAAKYGNMNVARLLLQ----------K-N
APVDAQGKNGVTPLHV----------------------------------------ASHY
---------------------------------------------------------DHQ
N-VALLLLDKG------------------------------ASP----------------
HAMAKNG-HTPLHIAARKNQMDIATTLL--EYGAK---------------------ANAE
SK---------AGFTPLHLSAQ-----EGHT--DMSTLLIEHK--AD-------------
----------------TNHK-AKNGLTPLHLCAQEDKVDVAAILVKNGAQ------IDAK
TK-AGYT-----PLHIASHFGQAAMVRFLLRSGAAVDSS---------------------
------------------------------------------------------------
------------------------------------------------------------
------------------------------------------------------------
---------------------------------TNAGYTPLHQAAQQGHTL---VINLLL
ESKAKPNAVTNNGQTALDIAQKLGYI-SV-------------------------------
------------IETLKVVTETVITTTHTVTIEE----------KYRVQ-----------
-----------------------APESMQET-FMSDSEDE------GG------------
-----------------------EDPMLSDQQQYRYMTVDDMKSMGDDSMRVNVTDDERD
NR--HSGAPTITEMITKEHYQRTN---AANLKPDNVDINRHPVHVGIPQWRNFLVSFLVD
ARGGAMRGCRHSGVRVIVPPRKAAMPMRVTCRYLRRDKLTNPPPLMEGEALASRILELGP
VGA------KFLGPVIIEVPHFASLRGKERE-IVILRSDNGETWREHTLEASEEAVQDVL
NESFEGEELSQLEDL-----QTSRIVRILTVDFPHYFAVVSRIRQE--------------
VHAVGPEGGTVSS---------------------SAVPQVQAVFPQAALTKKIRVGLQAH
PIPADLVAKLLGNRVAVSPIVTVEPRRRKFHKPITLTIPVPQAANRGMINQYSGD-A--P
TLRLLCSITGGQTRAVWEDVTGSTPLTFVKDCVSFTTTVSARFWLMDCPNISEATRMATE
LYTHATHVPFMAKFVVFAKRVDPLEARLRVFCMTDDKED-KTLEHQEHFTEVAKSRDVEV
LEGKTQ----------YMEFSGNLVPVLKTGEQLQLPFRAFKENRIPFTARIKDPDAADM
MGRIMFMSEPKVPRGEPPQTPICTLN---ILLPEKISPDTAVSELDLLELSKNYSFLR--
---
>TRINITY_DN44347_c0_g2::TRINITY_DN44347_c0_g2_i13::g.30::m.30 type:complete len:404 gc:universal TRINITY_DN44347_c0_g2_i13:1280-69(-)
------------------------------------------------------------
------------------------------------------------------------
------------------------------------------------------------
------------------------------------------------------------
------------------------------------------------------------
---------------------------------------MLLLQHGAGV-----------
------------------------------------------------------------
------------------------------------------------------------
------------------------------------------------------------
------------------------------------------------------------
-----------------------------------------DATTKDLYTPLHIAAKEGQ
EEVASVLLDNNASLTATTKKG-----FTPLHLAAKYGNMNVARLLLQ----------K-N
APVDAQGKNGVTPLHV----------------------------------------ASHY
---------------------------------------------------------DHQ
N-VALLLLDKG------------------------------ASP----------------
HAMAKNG-HTPLHIAARKNQMDIATTLL--EYGAK---------------------ANAE
SK---------AGFTPLHLSAQ-----EGHT--DMSTLLIEHK--AD-------------
----------------TNHK-AKNGLTPLHLCAQEDKVDVAAILVKNGAQ------IDAK
TK-AGYT-----PLHIASHFGQAAMVRFLLRSGAAVDSS---------------------
------------------------------------------------------------
------------------------------------------------------------
------------------------------------------------------------
---------------------------------TNAGYTPLHQAAQQGHTL---VINLLL
ESKAKPNAVTNNGQTALDIAQKLGYI-SV-------------------------------
------------IETLKVVTETVITTTHTVTIEE----------KYRVQ-----------
-----------------------APESMQET-FMSDSEDE------GG------------
-----------------------GD------------------EIGTAAMNV--------
-----YGQPP------------------------------HAQHV-------YLPSYY--
----------------------------------------------QGQMTYTR------
------------------------------------------------------------
-------KLSVLC-------------------FRYTLSVFTRSNAE--------------
---------------------------------------------------RIR------
-------------------------------------------------GKYA-------
------------------------------------------------------------
------------------------------------------------------------
------------------------------------------------------------
------------------------------------------------------------
---
>TRINITY_DN44347_c0_g2::TRINITY_DN44347_c0_g2_i14::g.32::m.32 type:3prime_partial len:943 gc:universal TRINITY_DN44347_c0_g2_i14:2826-1(-)
------------------------------------------------------------
------------------------------------------------------------
------------------------------------------------------------
------------------------------------------------------------
------------------------------------------------------------
---------------------------------------MLLLQHGAGV-----------
------------------------------------------------------------
------------------------------------------------------------
------------------------------------------------------------
------------------------------------------------------------
-----------------------------------------DATTKDLYTPLHIAAKEGQ
EEVASVLLDNNASLTATTKKG-----FTPLHLAAKYGNMNVARLLLQ----------K-N
APVDAQGKNGVTPLHV----------------------------------------ASHY
---------------------------------------------------------DHQ
N-VALLLLDKG------------------------------ASP----------------
HAMAKNG-HTPLHIAARKNQMDIATTLL--EYGAK---------------------ANAE
SK---------AGFTPLHLSAQ-----EGHT--DMSTLLIEHK--AD-------------
----------------TNHK-AKNGLTPLHLCAQEDKVDVAAILVKNGAQ------IDAK
TK-AGYT-----PLHIASHFGQAAMVRFLLRSGAAVDSS---------------------
------------------------------------------------------------
------------------------------------------------------------
------------------------------------------------------------
---------------------------------TNAGYTPLHQAAQQGHTL---VINLLL
ESKAKPNAVTNNGQTALDIAQKLGYI-SV-------------------------------
------------IETLKVVTETVITTTHTVTIEE----------KYRVQ-----------
-----------------------APESMQET-FMSDSEDE------GGGDEIGTAAMNVY
GQPPHAQHVYLPSYYQGQMTYTREDPMLSDQQQYRYMTVDDMKSMGDDSMRVNVTDDERD
NR--HSGAPTITEMITKEHYQRTN---AANLKPDNVDINRHPVHVGIPQWRNFLVSFLVD
ARGGAMRGCRHSGVRVIVPPRKAAMPMRVTCRYLRRDKLTNPPPLMEGEALASRILELGP
VGA------KFLGPVIIEVPHFASLRGKERE-IVILRSDNGETWREHTLEASEEAVQDVL
NESFEGEELSQLEDL-----QTSRIVRILTVDFPHYFAVVSRIRQE--------------
VHAVGPEGGTVSS---------------------SAVPQVQAVFPQAALTKKIRVGLQAH
PIPADLVAKLLGNRVAVSPIVTVEPRRRKFHKPITLTIPVPQAANRGMINQYSGD-A--P
TLRLLCSITGGQTRAVWEDVTGSTPLTFVKDCVSFTTTVSARFWLMDCPNISEATRMATE
LYTHATHVPFMAKFVVFAKRVDPLEARLRVFCMTDDKED-KTLEHQEHFTEVAKSRDVEV
LEGKTQ----------YMEFSGNLVPVLKTGEQLQLPFRAFKENRIPFTARIKDPDAADM
MGRIMFMSEPKVPRGEPPQTPICTLN---ILLPEKISPDTAVSELDLLELSKNYSFLR--
---
>TRINITY_DN44347_c0_g2::TRINITY_DN44347_c0_g2_i16::g.35::m.35 type:complete len:436 gc:universal TRINITY_DN44347_c0_g2_i16:1475-168(-)
------------------------------------------------------------
------------------------------------------------------------
------------------------------------------------------------
------------------------------------------------------------
------------------------------------------------------------
---------------------------------------MLLLQHGAGV-----------
------------------------------------------------------------
------------------------------------------------------------
------------------------------------------------------------
------------------------------------------------------------
-----------------------------------------DATTKDLYTPLHIAAKEGQ
EEVASVLLDNNASLTATTKKG-----FTPLHLAAKYGNMNVARLLLQ----------K-N
APVDAQGKNGVTPLHV----------------------------------------ASHY
---------------------------------------------------------DHQ
N-VALLLLDKG------------------------------ASP----------------
HAMAKNG-HTPLHIAARKNQMDIATTLL--EYGAK---------------------ANAE
SK---------AGFTPLHLSAQ-----EGHT--DMSTLLIEHK--AD-------------
----------------TNHK-AKNGLTPLHLCAQEDKVDVAAILVKNGAQ------IDAK
TK-AGYT-----PLHIASHFGQAAMVRFLLRSGAAVDSS---------------------
------------------------------------------------------------
------------------------------------------------------------
------------------------------------------------------------
---------------------------------TNAGYTPLHQAAQQGHTL---VINLLL
ESKAKPNAVTNNGQTALDIAQKLGYI-SV-------------------------------
------------IETLKVVTETVITTTHTVTIEE----------KYRVQ-----------
-----------------------APESMQET-FMSDSEDE------GG------------
-----------------------EDPMLSDQQQYRYMTVDDMKSMGDDSMRVNVTDDERD
NR--HSGAPTITEMITKEHYQRTN---AANLKPDNVDINRHPVHVG---YVLFYIYFF--
------------------------------------------------------------
------------------------------------------------------------
--------LSSLQ-----------------------------------------------
------------------------------------------------------------
-----------------------------FY-----------------------------
------------------------------------------------------------
------------------------------------------------------------
------------------------------------------------------------
------------------------------------------------------------
---
>TRINITY_DN44347_c0_g2::TRINITY_DN44347_c0_g2_i17::g.37::m.37 type:3prime_partial len:791 gc:universal TRINITY_DN44347_c0_g2_i17:2370-1(-)
------------------------------------------------------------
------------------------------------------------------------
------------------------------------------------------------
------------------------------------------------------------
------------------------------------------------------------
------------------------------------------------------------
------------------------------------------------------------
------------------------------------------------------------
------------------------------------------------------------
------------------------------------------------------------
------------------------------------------------------------
----------------MAKNG-----HTPLHIAA--------------------------
------------------------------------------------------------
------------------------------------------------------------
------------------------------------------------------------
----------------RKNQMDIATTLL--EYGAK---------------------ANAE
SK---------AGFTPLHLSAQ-----EGHT--DMSTLLIEHK--AD-------------
----------------TNHK-AKNGLTPLHLCAQEDKVDVAAILVKNGAQ------IDAK
TK-AGYT-----PLHIASHFGQAAMVRFLLRSGAAVDSS---------------------
------------------------------------------------------------
------------------------------------------------------------
------------------------------------------------------------
---------------------------------TNAGYTPLHQAAQQGHTL---VINLLL
ESKAKPNAVTNNGQTALDIAQKLGYI-SV-------------------------------
------------IETLKVVTETVITTTHTVTIEE----------KYRVQ-----------
-----------------------APESMQET-FMSDSEDE------GG------------
-----------------------EDPMLSDQQQYRYMTVDDMKSMGDDSMRVNVTDDERD
NR--HSGAPTITEMITKEHYQRTN---AANLKPDNVDINRHPVHVG------FLVSFLVD
ARGGAMRGCRHSGVRVIVPPRKAAMPMRVTCRYLRRDKLTNPPPLMEGEALASRILELGP
VGA------KFLGPVIIEVPHFASLRGKERE-IVILRSDNGETWREHTLEASEEAVQDVL
NESFEGEELSQLEDL-----QTSRIVRILTVDFPHYFAVVSRIRQE--------------
VHAVGPEGGTVSS---------------------SAVPQVQAVFPQAALTKKIRVGLQAH
PIPADLVAKLLGNRVAVSPIVTVEPRRRKFHKPITLTIPVPQAANRGMINQYSGD-A--P
TLRLLCSITGGQTRAVWEDVTGSTPLTFVKDCVSFTTTVSARFWLMDCPNISEATRMATE
LYTHATHVPFMAKFVVFAKRVDPLEARLRVFCMTDDKED-KTLEHQEHFTEVAKSRDVEV
LEGKTQ----------YMEFSGNLVPVLKTGEQLQLPFRAFKENRIPFTARIKDPDAADM
MGRIMFMSEPKVPRGEPPQTPICTLN---ILLPEKISPDTAVSELDLLELSKNYSFLR--
---
>TRINITY_DN44347_c0_g6::TRINITY_DN44347_c0_g6_i1::g.40::m.40 type:3prime_partial len:185 gc:universal TRINITY_DN44347_c0_g6_i1:158-709(+)
------------------------------------------------------------
------------------------------------------------------------
------------------------------------------------------------
------------------------------------------------------------
------------------------------------------------------------
------------------------------------------------------------
------------------------------------------------------------
------------------------------------------------------------
------------------------------------------------------------
------------------------------------------------------------
------------------------------------------------------------
-------------------------------MASQGDHVDAARILLY----------H-R
APVDEVTVDYLTALHV----------------------------------------AAHC
---------------------------------------------------------GHV
R-VAKLLLDRN------------------------------ADP----------------
NARALNG-FTPLHIACKKNRIKVVELLL--KHKAS---------------------IEAT
TE---------SGLTPLHVASF-----MGCM--NIVIYLLQHE--AS-------------
----------------PDIP-TVRGETPLHLAARANQTDIIRILLRNGAQ------VDAR
AR-EEQT-----PLHVASRLGNVDIVMLLLQHGA--------------------------
------------------------------------------------------------
------------------------------------------------------------
------------------------------------------------------------
------------------------------------------------------------
------------------------------------------------------------
------------------------------------------------------------
------------------------------------------------------------
------------------------------------------------------------
------------------------------------------------------------
------------------------------------------------------------
------------------------------------------------------------
------------------------------------------------------------
------------------------------------------------------------
------------------------------------------------------------
------------------------------------------------------------
------------------------------------------------------------
------------------------------------------------------------
------------------------------------------------------------
---
>TRINITY_DN44347_c0_g6::TRINITY_DN44347_c0_g6_i2::g.41::m.41 type:internal len:212 gc:universal TRINITY_DN44347_c0_g6_i2:3-635(+)
------------------------------------------------------------
------------------------------------------------------------
------------------------------------------------------------
------------------------------------------------------------
------------------------------------------------------------
------------------------------------------------------------
------------------------------------------------------------
------------------------------------------------------------
------------------------------------------------------------
------------------------------------------------------------
-----------------------------------------------------------H
HEVVDILIEKGAPIGSKTKNG-----LAPLHMASQGDHVDAARILLY----------H-R
APVDEVTVDYLTALHV----------------------------------------AAHC
---------------------------------------------------------GHV
R-VAKLLLDRN------------------------------ADP----------------
NARALNG-FTPLHIACKKNRIKVVELLL--KHKAS---------------------IEAT
TE---------SGLTPLHVASF-----MGCM--NIVIYLLQHE--AS-------------
----------------PDIP-TVRGETPLHLAARANQTDIIRILLRNGAQ------VDAR
AR-EEQT-----PLHVASRLGNVDIVMLLLQHGA--------------------------
------------------------------------------------------------
------------------------------------------------------------
------------------------------------------------------------
------------------------------------------------------------
------------------------------------------------------------
------------------------------------------------------------
------------------------------------------------------------
------------------------------------------------------------
------------------------------------------------------------
------------------------------------------------------------
------------------------------------------------------------
------------------------------------------------------------
------------------------------------------------------------
------------------------------------------------------------
------------------------------------------------------------
------------------------------------------------------------
------------------------------------------------------------
------------------------------------------------------------
---
>TRINITY_DN44798_c3_g3::TRINITY_DN44798_c3_g3_i5::g.42::m.42 type:3prime_partial len:799 gc:universal TRINITY_DN44798_c3_g3_i5:1605-3998(+)
------------------------------------------------------------
------------------------------------------------------------
------------------------------------------------------------
------------------------------------------------------------
------------------------------------------------------------
----------------------------------MEILFFLFR-----------------
------------------------------------------------------------
------------------------------------------------------------
------------------------------------------------------------
------------------------------------------------------------
-------------------------------------GTQVEVKNKKGNSPLWLAANGGH
LNVVDLLHHAGADIDSQDNRKVSC-----LMAAFRKGHIKVVKWMVNHVTQFPSDQEMTR
YIATVSDK--ELLEKCQECVKVIRAAKETQAAKANKNATILLEELDMEKTREESKKAAAA
RRRERKKKKKLEKKEEKRKLHEEYKKTETIFEDKEESGKKSDEECDRADDSEHEGGDERM
ESVPSPVNRSPEDPDREEGDSGID-----------------ANSQGSCSSNDVKAREKKK
DKKKKKN-NSPSNNDKDTSPQRSSKTLL--SQNTNLSQNTATSTKSQNNTSEKRIMTNVT
SALSVSTSSVTTARTSTIVSSD-----QKFKGLGIFKPM-RHP--ADREDFEATGNETYV
PGKGKKSYNNQYDGDALNTS-TKPSNTSPKQSGKRE--EGWKEVVRKGQSDDSGRFMNSP
FR-SKKVSVPPNAISRVIGRGGSNINAIRVATGAHIEVEKQS--KCQVERIITIKGSSEA
------------------------------------------------------------
------------------------------------------------------------
------------------------------------------------------------
---------------------------------TKQAYTLITILIKDPDAD---ILQMLP
KSKLNVVTTSSWDKSVSTVAASKTKI----------------------------------
------------------------------------------------------------
----------------------------------------------GGS-----------
VNKPP----------------------------------NLASSTTSSQ-----------
-------------------------VNKSGYP------SSAST-----------TNPLVP
IR----------------------------------------------SSSTMKL-----
AGAFSTSLPRATAPRLMAAA-----EKRAQAVAAQMASASN-------------------
----TKTTMSYTSAIMTAGRAGTKIV--TTSTTQTFAAKLSEITASTHSSTTVMQSTHT-
-------------------------------TPVNKQQKSMAQAATVTIMSATS-AATAH
T--------------NSHQQQSVVSTSPKHCRSLPILS-APSA----IASHYPGKSTYPP
GTIAISSSSATNAVVTTNCPEN-----------SIVSTSASSVRVT------PSPPVVSL
QAQTLPPPPPTA-------------------------------QQQQ------QQQQMQQ
QQQQQQQQ----------------------------------------------------
------------------------------------------------------------
---
>TRINITY_DN44798_c3_g3::TRINITY_DN44798_c3_g3_i5::g.43::m.43 type:5prime_partial len:519 gc:universal TRINITY_DN44798_c3_g3_i5:2-1558(+)
----------------------------------------------------------KE
QQPQQHLHTTQIVQQGGSP------------------------HGSQEYFTP--------
------------------------------VLSVPSVSL-------------PALPSLQV
-----------------TSAGV------------------------------QIEA----
--------------------------DISAGLQ----------LTSTQSLQNPTLKNRLR
AFEEG-----------------------------------------------FRQGSI-H
FRECMQ-----HISSDTFQPQLLLQSSQITFP-TQTL-----------------------
----------------PAVSGATGIIDSIPPHQSSSYVQSTT-----CST----------
------------------------------------------------------------
------------------------------------------------------------
-NQVQVATQT-QAPATTTT-------------------ANI-ATSDKKQVYTAPTTGKGK
KARYPLLSQQ------QSCQQQ----QTA-------------------------------
---------------S----------------------------------------AQQT
---------------------------------------------------------PNF
P-AQNYQLDPAT---------GVPTVGGYASNQVPPAPFSCMDV----------------
DSETDSNHDTALTLACAGGHEDLVELLL--SRGAD---------------------IEHR
DK---------KGFTPLILAAT-----AGHQ--KVVEILLNHG--AD-------------
----------------IEAQSERTKDTPLSLACSGGRYEVVELLLNRGAN------KEHR
NV-SDYT-----PLSLAASGGYVNIIKLLLSHGAEINSRTGSKLG-ISPLMLAAMNGHTA
AVKLLLDMGSDINAQI--------------------------------------------
------------------------------------------------------------
------------------------------------------------------------
---------------------------------ETNRNTALTLACFQGRHE---VVSLLL
DRKANVEHRAKTGLTPLMEAASGGYVEVG-------------------------------
------------------------------------------------------------
------------------------------------------------------------
---------------------------------------RVLLTKGAD------------
-------------------------VNATPVPSS----RDTALTIAADKGHCRFVELLLS
R-----------------------------------------------------------
------------------------------------------------------------
------------------------------------------------------------
------------------------------------------------------------
------------------------------------------------------------
------------------------------------------------------------
------------------------------------------------------------
------------------------------------------------------------
------------------------------------------------------------
---
>TRINITY_DN44798_c3_g3::TRINITY_DN44798_c3_g3_i7::g.45::m.45 type:3prime_partial len:799 gc:universal TRINITY_DN44798_c3_g3_i7:1693-4086(+)
------------------------------------------------------------
------------------------------------------------------------
------------------------------------------------------------
------------------------------------------------------------
------------------------------------------------------------
----------------------------------MEILFFLFR-----------------
------------------------------------------------------------
------------------------------------------------------------
------------------------------------------------------------
------------------------------------------------------------
-------------------------------------GTQVEVKNKKGNSPLWLAANGGH
LNVVDLLHHAGADIDSQDNRKVSC-----LMAAFRKGHIKVVKWMVNHVTQFPSDQEMTR
YIATVSDK--ELLEKCQECVKVIRAAKETQAAKANKNATILLEELDMEKTREESKKAAAA
RRRERKKKKKLEKKEEKRKLHEEYKKTETIFEDKEESGKKSDEECDRADDSEHEGGDERM
ESVPSPVNRSPEDPDREEGDSGID-----------------ANSQGSCSSNDVKAREKKK
DKKKKKN-NSPSNNDKDTSPQRSSKTLL--SQNTNLSQNTATSTKSQNNTSEKRIMTNVT
SALSVSTSSVTTARTSTIVSSD-----QKFKGLGIFKPM-RHP--ADREDFEATGNETYV
PGKGKKSYNNQYDGDALNTS-TKPSNTSPKQSGKRE--EGWKEVVRKGQSDDSGRFMNSP
FR-SKKVSVPPNAISRVIGRGGSNINAIRVATGAHIEVEKQS--KCQVERIITIKGSSEA
------------------------------------------------------------
------------------------------------------------------------
------------------------------------------------------------
---------------------------------TKQAYTLITILIKDPDAD---ILQMLP
KSKLNVVTTSSWDKSVSTVAASKTKI----------------------------------
------------------------------------------------------------
----------------------------------------------GGS-----------
VNKPP----------------------------------NLASSTTSSQ-----------
-------------------------VNKSGYP------SSAST-----------TNPLVP
IR----------------------------------------------SSSTMKL-----
AGAFSTSLPRATAPRLMAAA-----EKRAQAVAAQMASASN-------------------
----TKTTMSYTSAIMTAGRAGTKIV--TTSTTQTFAAKLSEITASTHSSTTVMQSTHT-
-------------------------------TPVNKQQKSMAQAATVTIMSATS-AATAH
T--------------NSHQQQSVVSTSPKHCRSLPILS-APSA----IASHYPGKSTYPP
GTIAISSSSATNAVVTTNCPEN-----------SIVSTSASSVRVT------PSPPVVSL
QAQTLPPPPPTA-------------------------------QQQQ------QQQQMQQ
QQQQQQQQ----------------------------------------------------
------------------------------------------------------------
---
>TRINITY_DN44798_c3_g3::TRINITY_DN44798_c3_g3_i7::g.46::m.46 type:complete len:271 gc:universal TRINITY_DN44798_c3_g3_i7:834-1646(+)
------------------------------------------------------------
------------------------------------------------------------
------------------------------------------------------------
------------------------------------------------------------
------------------------------------------------------------
------------------------------------------------------------
------------------------------------------------------------
------------------------------------------------------------
------------------------------------------------------------
------------------------------------------------------------
------------------------------------------------------------
------------------------------------------------------------
------------------------------------------------------------
------------------------------------------------------------
-----------------------------------------MDV----------------
DSETDSNHDTALTLACAGGHEDLVELLL--SRGAD---------------------IEHR
DK---------KGFTPLILAAT-----AGHQ--KVVEILLNHG--AD-------------
----------------IEAQSERTKDTPLSLACSGGRYEVVELLLNRGAN------KEHR
NV-SDYT-----PLSLAASGGYVNIIKLLLSHGAEINSRTGSKLG-ISPLMLAAMNGHTA
AVKLLLDMGSDINAQI--------------------------------------------
------------------------------------------------------------
------------------------------------------------------------
---------------------------------ETNRNTALTLACFQGRHE---VVSLLL
DRKANVEHRAKTGLTPLMEAASGGYVEVG-------------------------------
------------------------------------------------------------
------------------------------------------------------------
---------------------------------------RVLLTKGAD------------
-------------------------VNATPVPSS----RDTALTIAADKGHCRFVELLLS
R-----------------------------------------------------------
------------------------------------------------------------
------------------------------------------------------------
------------------------------------------------------------
------------------------------------------------------------
------------------------------------------------------------
------------------------------------------------------------
------------------------------------------------------------
------------------------------------------------------------
---
>TRINITY_DN44798_c3_g3::TRINITY_DN44798_c3_g3_i10::g.50::m.50 type:5prime_partial len:519 gc:universal TRINITY_DN44798_c3_g3_i10:2-1558(+)
----------------------------------------------------------KE
QQPQQHLHTTQIVQQGGSP------------------------HGSQEYFTP--------
------------------------------VLSVPSVSL-------------PALPSLQV
-----------------TSAGV------------------------------QIEA----
--------------------------DISAGLQ----------LTSTQSLQNPTLKNRLR
AFEEG-----------------------------------------------FRQGSI-H
FRECMQ-----HISSDTFQPQLLLQSSQITFP-TQTL-----------------------
----------------PAVSGATGIIDSIPPHQSSSYVQSTT-----CST----------
------------------------------------------------------------
------------------------------------------------------------
-NQVQVATQT-QAPATTTT-------------------ANI-ATSDKKQVYTAPTTGKGK
KARYPLLSQQ------QSCQQQ----QTA-------------------------------
---------------S----------------------------------------AQQT
---------------------------------------------------------PNF
P-AQNYQLDPAT---------GVPTVGGYASNQVPPAPFSCMDV----------------
DSETDSNHDTALTLACAGGHEDLVELLL--SRGAD---------------------IEHR
DK---------KGFTPLILAAT-----AGHQ--KVVEILLNHG--AD-------------
----------------IEAQSERTKDTPLSLACSGGRYEVVELLLNRGAN------KEHR
NV-SDYT-----PLSLAASGGYVNIIKLLLSHGAEINSRTGSKLG-ISPLMLAAMNGHTA
AVKLLLDMGSDINAQI--------------------------------------------
------------------------------------------------------------
------------------------------------------------------------
---------------------------------ETNRNTALTLACFQGRHE---VVSLLL
DRKANVEHRAKTGLTPLMEAASGGYVEVG-------------------------------
------------------------------------------------------------
------------------------------------------------------------
---------------------------------------RVLLTKGAD------------
-------------------------VNATPVPSS----RDTALTIAADKGHCRFVELLLS
R-----------------------------------------------------------
------------------------------------------------------------
------------------------------------------------------------
------------------------------------------------------------
------------------------------------------------------------
------------------------------------------------------------
------------------------------------------------------------
------------------------------------------------------------
------------------------------------------------------------
---
>TRINITY_DN44798_c3_g3::TRINITY_DN44798_c3_g3_i14::g.52::m.52 type:complete len:596 gc:universal TRINITY_DN44798_c3_g3_i14:1605-3392(+)
------------------------------------------------------------
------------------------------------------------------------
------------------------------------------------------------
------------------------------------------------------------
------------------------------------------------------------
----------------------------------MEILFFLFR-----------------
------------------------------------------------------------
------------------------------------------------------------
------------------------------------------------------------
------------------------------------------------------------
-------------------------------------GTQVEVKNKKGNSPLWLAANGGH
LNVVDLLHHAGADIDSQDNRKVSC-----LMAAFRKGHIKVVKWMVNHVTQFPSDQEMTR
YIATVSDK--ELLEKCQECVKVIRAAKETQAAKANKNATILLEELDMEKTREESKKAAAA
RRRERKKKKKLEKKEEKRKLHEEYKKTETIFEDKEESGKKSDEECDRADDSEHEGGDERM
ESVPSPVNRSPEDPDREEGDSGID-----------------ANSQGSCSSNDVKAREKKK
DKKKKKN-NSPSNNDKDTSPQRSSKTLL--SQNTNLSQNTATSTKSQNNTSEKRIMTNVT
SALSVSTSSVTTARTSTIVSSD-----QKFKGLGIFKPM-RHP--ADREDFEATGNETYV
PGKGKKSYNNQYDGDALNTS-TKPSNTSPKQSGKRE--EGWKEVVRKGQSDDSGRFMNSP
FR-SKKVSVPPNAISRVIGRGGSNINAIRVATGAHIEVEKQS--KCQVERIITIKGSSEA
------------------------------------------------------------
------------------------------------------------------------
------------------------------------------------------------
---------------------------------TKQAYTLITILIKDPDAD---ILQMLP
KSKLNVVTTSSWDKSVSTVAASKTKI----------------------------------
------------------------------------------------------------
----------------------------------------------GGS-----------
VNKPP----------------------------------NLASSTTSSQ-----------
-------------------------VNKSGYP------SSAST-----------TNPLVP
IR----------------------------------------------SSSTMKL-----
AGAFSTSLPRATAPRLMAAG-----NM---------------------------------
------------------------------------------------------------
------------------------------------------------------------
------------------------------------------------------------
--------------------EN-----------AYINY----------------------
------------------------------------------------------------
------------------------------------------------------------
------------------------------------------------------------
---
>TRINITY_DN44798_c3_g3::TRINITY_DN44798_c3_g3_i14::g.53::m.53 type:5prime_partial len:519 gc:universal TRINITY_DN44798_c3_g3_i14:2-1558(+)
----------------------------------------------------------KE
QQPQQHLHTTQIVQQGGSP------------------------HGSQEYFTP--------
------------------------------VLSVPSVSL-------------PALPSLQV
-----------------TSAGV------------------------------QIEA----
--------------------------DISAGLQ----------LTSTQSLQNPTLKNRLR
AFEEG-----------------------------------------------FRQGSI-H
FRECMQ-----HISSDTFQPQLLLQSSQITFP-TQTL-----------------------
----------------PAVSGATGIIDSIPPHQSSSYVQSTT-----CST----------
------------------------------------------------------------
------------------------------------------------------------
-NQVQVATQT-QAPATTTT-------------------ANI-ATSDKKQVYTAPTTGKGK
KARYPLLSQQ------QSCQQQ----QTA-------------------------------
---------------S----------------------------------------AQQT
---------------------------------------------------------PNF
P-AQNYQLDPAT---------GVPTVGGYASNQVPPAPFSCMDV----------------
DSETDSNHDTALTLACAGGHEDLVELLL--SRGAD---------------------IEHR
DK---------KGFTPLILAAT-----AGHQ--KVVEILLNHG--AD-------------
----------------IEAQSERTKDTPLSLACSGGRYEVVELLLNRGAN------KEHR
NV-SDYT-----PLSLAASGGYVNIIKLLLSHGAEINSRTGSKLG-ISPLMLAAMNGHTA
AVKLLLDMGSDINAQI--------------------------------------------
------------------------------------------------------------
------------------------------------------------------------
---------------------------------ETNRNTALTLACFQGRHE---VVSLLL
DRKANVEHRAKTGLTPLMEAASGGYVEVG-------------------------------
------------------------------------------------------------
------------------------------------------------------------
---------------------------------------RVLLTKGAD------------
-------------------------VNATPVPSS----RDTALTIAADKGHCRFVELLLS
R-----------------------------------------------------------
------------------------------------------------------------
------------------------------------------------------------
------------------------------------------------------------
------------------------------------------------------------
------------------------------------------------------------
------------------------------------------------------------
------------------------------------------------------------
------------------------------------------------------------
---
>TRINITY_DN44767_c0_g1::TRINITY_DN44767_c0_g1_i2::g.55::m.55 type:5prime_partial len:1359 gc:universal TRINITY_DN44767_c0_g1_i2:14365-10289(-)
-ESTSSAWCLQSVRRVCQREYTVYYL--------VMTKEEAFPPIIRLQADD--TTAFLR
AARSGNLEKVVEFLDTDLDINTANSNGLNAL--------------------------HLA
SK----------------------------DGHV------------------------EI
VTELLKRGAKVDAATKKGNTAL--------------------------------------
---------------------------HIASLAGQ-------------------------
-----------------------------------SEIVNILIQYGAAVNIQSQNG----
----FT---PLYMAAQENH---------------DQVVKLLL-----------SNGANQS
LAT------------------------------------ED------GFTPLA-------
----VA-------MQQGHDKVVSVLLENDSKGKVR---LPALHIA--------AKKDDCK
AADLLLQ--NDHKPDVT---------SKSGFTPLHI----AAHYGNEEIA----RLLIKR
GADVNYLAKHNISPLHVAAKWGKNNM---VKILLEN-SAQIDAKTSDGLTPLHCAARSGH
EQVVSTLLENSAPISARTKNG-----LAPLHMASQADHVDAARVLLY----------H-R
APVDEVTIDYLTSLHV----------------------------------------AAHC
---------------------------------------------------------GHV
R-VAKLLLDRK------------------------------ADP----------------
NARALNG-FTPLHIACKKNRIKVVELLL--KHGAS---------------------IEST
TE---------SGLTPLHVASF-----MGCM--NIVIFLLQHE--AN-------------
----------------PDVP-TVRGETPLHLAARANQTDIIRILLRNGAK------VDAR
AR-EQQT-----PLHIASRLGNIDIVMLLLQHGAAVDTATKD--M-YTALHIAAKEGQEE
VAAILVENNASLKAATKNGFTPLHIAAKYGNMNVANILLQKESKLDVQGKNDITPLHLAC
HYDHPNVATLLLEKGASPHLASQNGHTPLHIAARKNQMDIASILLDKGANANAESKAGFT
PLHLSAQKGHYDMTNLLIEHGANPNHKSKNGLTALHLCAQEDFIRVASILVKNGADVESQ
TETGYRPIHVAAHFGNLSMIRFLLKHNATIDVRTNQNYTPLHQAAQQGHAH---IVTALL
EGNASHKARTNDGLTALNIAQKLGYI-SV-------------------------------
------------MEVLKGLPYDSVTPDNK-NWEE----------KYKVI-----------
-----------------------APESLQETSFMSDSEDE------GG------------
-----------------------SDALIS-EQPYRYLTADLMKSLRDDSLPIDVTRDDPV
HR---QGKKFAKDE-NREFTQSNNYCLAENF--DNDGLNLGKLHFRS-----FLISFLVD
ARGGAMKGCRHSGVRIIIPPRRATMPIRVTCRLVKANKVANPPPLMEGEALATRIIEMGP
VGA------RFLGPVLIDIPHFASVRGKERE-IIILRSENGETWKEHDNSADND--DTLL
NTPYDP-QMSISH--------SDRITRIITTDFPQYFAIITRIKQE--------------
VHVIGAEGCILLS---------------------SVANHVQAVFPPGALTKKIKVGLQAH
VIPAELTAKLLGNCVAVSPVITIEPRRRKFHKPITLTLPVPQAANKGMINQYGGE-T--P
TLRLLCSIAGGTNESQWEDVTGSTPLTFMNDKVSFTTTVSARFWLMDCRNIGAVPKMATE
LYEASLHVPYITNFIIYSKRMDVLEATLRILCMTDGKEGMHTLERQEEFTEIVKSRDVEV
FHNIAQQGLNYFNCLNYQNF----------------------------------------
------------------------LN---FLNKNKFRKTQF-----LLNLNKFFFFLIFV
FNR
>TRINITY_DN44767_c0_g1::TRINITY_DN44767_c0_g1_i3::g.65::m.65 type:5prime_partial len:1359 gc:universal TRINITY_DN44767_c0_g1_i3:14433-10357(-)
-ESTSSAWCLQSVRRVCQREYTVYYL--------VMTKEEAFPPIIRLQADD--TTAFLR
AARSGNLEKVVEFLDTDLDINTANSNGLNAL--------------------------HLA
SK----------------------------DGHV------------------------EI
VTELLKRGAKVDAATKKGNTAL--------------------------------------
---------------------------HIASLAGQ-------------------------
-----------------------------------SEIVNILIQYGAAVNIQSQNG----
----FT---PLYMAAQENH---------------DQVVKLLL-----------SNGANQS
LAT------------------------------------ED------GFTPLA-------
----VA-------MQQGHDKVVSVLLENDSKGKVR---LPALHIA--------AKKDDCK
AADLLLQ--NDHKPDVT---------SKSGFTPLHI----AAHYGNEEIA----RLLIKR
GADVNYLAKHNISPLHVAAKWGKNNM---VKILLEN-SAQIDAKTSDGLTPLHCAARSGH
EQVVSTLLENSAPISARTKNG-----LAPLHMASQADHVDAARVLLY----------H-R
APVDEVTIDYLTSLHV----------------------------------------AAHC
---------------------------------------------------------GHV
R-VAKLLLDRK------------------------------ADP----------------
NARALNG-FTPLHIACKKNRIKVVELLL--KHGAS---------------------IEST
TE---------SGLTPLHVASF-----MGCM--NIVIFLLQHE--AN-------------
----------------PDVP-TVRGETPLHLAARANQTDIIRILLRNGAK------VDAR
AR-EQQT-----PLHIASRLGNIDIVMLLLQHGAAVDTATKD--M-YTALHIAAKEGQEE
VAAILVENNASLKAATKNGFTPLHIAAKYGNMNVANILLQKESKLDVQGKNDITPLHLAC
HYDHPNVATLLLEKGASPHLASQNGHTPLHIAARKNQMDIASILLDKGANANAESKAGFT
PLHLSAQKGHYDMTNLLIEHGANPNHKSKNGLTALHLCAQEDFIRVASILVKNGADVESQ
TETGYRPIHVAAHFGNLSMIRFLLKHNATIDVRTNQNYTPLHQAAQQGHAH---IVTALL
EGNASHKARTNDGLTALNIAQKLGYI-SV-------------------------------
------------MEVLKGLPYDSVTPDNK-NWEE----------KYKVI-----------
-----------------------APESLQETSFMSDSEDE------GG------------
-----------------------SDALIS-EQPYRYLTADLMKSLRDDSLPIDVTRDDPV
HR---QGKKFAKDE-NREFTQSNNYCLAENF--DNDGLNLGKLHFRS-----FLISFLVD
ARGGAMKGCRHSGVRIIIPPRRATMPIRVTCRLVKANKVANPPPLMEGEALATRIIEMGP
VGA------RFLGPVLIDIPHFASVRGKERE-IIILRSENGETWKEHDNSADND--DTLL
NTPYDP-QMSISH--------SDRITRIITTDFPQYFAIITRIKQE--------------
VHVIGAEGCILLS---------------------SVANHVQAVFPPGALTKKIKVGLQAH
VIPAELTAKLLGNCVAVSPVITIEPRRRKFHKPITLTLPVPQAANKGMINQYGGE-T--P
TLRLLCSIAGGTNESQWEDVTGSTPLTFMNDKVSFTTTVSARFWLMDCRNIGAVPKMATE
LYEASLHVPYITNFIIYSKRMDVLEATLRILCMTDGKEGMHTLERQEEFTEIVKSRDVEV
FHNIAQQGLNYFNCLNYQNF----------------------------------------
------------------------LN---FLNKNKFRKTQF-----LLNLNKFFFFLIFV
FNR
>TRINITY_DN44767_c0_g1::TRINITY_DN44767_c0_g1_i7::g.76::m.76 type:5prime_partial len:1359 gc:universal TRINITY_DN44767_c0_g1_i7:14616-10540(-)
-ESTSSAWCLQSVRRVCQREYTVYYL--------VMTKEEAFPPIIRLQADD--TTAFLR
AARSGNLEKVVEFLDTDLDINTANSNGLNAL--------------------------HLA
SK----------------------------DGHV------------------------EI
VTELLKRGAKVDAATKKGNTAL--------------------------------------
---------------------------HIASLAGQ-------------------------
-----------------------------------SEIVNILIQYGAAVNIQSQNG----
----FT---PLYMAAQENH---------------DQVVKLLL-----------SNGANQS
LAT------------------------------------ED------GFTPLA-------
----VA-------MQQGHDKVVSVLLENDSKGKVR---LPALHIA--------AKKDDCK
AADLLLQ--NDHKPDVT---------SKSGFTPLHI----AAHYGNEEIA----RLLIKR
GADVNYLAKHNISPLHVAAKWGKNNM---VKILLEN-SAQIDAKTSDGLTPLHCAARSGH
EQVVSTLLENSAPISARTKNG-----LAPLHMASQADHVDAARVLLY----------H-R
APVDEVTIDYLTSLHV----------------------------------------AAHC
---------------------------------------------------------GHV
R-VAKLLLDRK------------------------------ADP----------------
NARALNG-FTPLHIACKKNRIKVVELLL--KHGAS---------------------IEST
TE---------SGLTPLHVASF-----MGCM--NIVIFLLQHE--AN-------------
----------------PDVP-TVRGETPLHLAARANQTDIIRILLRNGAK------VDAR
AR-EQQT-----PLHIASRLGNIDIVMLLLQHGAAVDTATKD--M-YTALHIAAKEGQEE
VAAILVENNASLKAATKNGFTPLHIAAKYGNMNVANILLQKESKLDVQGKNDITPLHLAC
HYDHPNVATLLLEKGASPHLASQNGHTPLHIAARKNQMDIASILLDKGANANAESKAGFT
PLHLSAQKGHYDMTNLLIEHGANPNHKSKNGLTALHLCAQEDFIRVASILVKNGADVESQ
TETGYRPIHVAAHFGNLSMIRFLLKHNATIDVRTNQNYTPLHQAAQQGHAH---IVTALL
EGNASHKARTNDGLTALNIAQKLGYI-SV-------------------------------
------------MEVLKGLPYDSVTPDNK-NWEE----------KYKVI-----------
-----------------------APESLQETSFMSDSEDE------GG------------
-----------------------SDALIS-EQPYRYLTADLMKSLRDDSLPIDVTRDDPV
HR---QGKKFAKDE-NREFTQSNNYCLAENF--DNDGLNLGKLHFRS-----FLISFLVD
ARGGAMKGCRHSGVRIIIPPRRATMPIRVTCRLVKANKVANPPPLMEGEALATRIIEMGP
VGA------RFLGPVLIDIPHFASVRGKERE-IIILRSENGETWKEHDNSADND--DTLL
NTPYDP-QMSISH--------SDRITRIITTDFPQYFAIITRIKQE--------------
VHVIGAEGCILLS---------------------SVANHVQAVFPPGALTKKIKVGLQAH
VIPAELTAKLLGNCVAVSPVITIEPRRRKFHKPITLTLPVPQAANKGMINQYGGE-T--P
TLRLLCSIAGGTNESQWEDVTGSTPLTFMNDKVSFTTTVSARFWLMDCRNIGAVPKMATE
LYEASLHVPYITNFIIYSKRMDVLEATLRILCMTDGKEGMHTLERQEEFTEIVKSRDVEV
FHNIAQQGLNYFNCLNYQNF----------------------------------------
------------------------LN---FLNKNKFRKTQF-----LLNLNKFFFFLIFV
FNR
>TRINITY_DN44767_c0_g1::TRINITY_DN44767_c0_g1_i9::g.86::m.86 type:5prime_partial len:1359 gc:universal TRINITY_DN44767_c0_g1_i9:14548-10472(-)
-ESTSSAWCLQSVRRVCQREYTVYYL--------VMTKEEAFPPIIRLQADD--TTAFLR
AARSGNLEKVVEFLDTDLDINTANSNGLNAL--------------------------HLA
SK----------------------------DGHV------------------------EI
VTELLKRGAKVDAATKKGNTAL--------------------------------------
---------------------------HIASLAGQ-------------------------
-----------------------------------SEIVNILIQYGAAVNIQSQNG----
----FT---PLYMAAQENH---------------DQVVKLLL-----------SNGANQS
LAT------------------------------------ED------GFTPLA-------
----VA-------MQQGHDKVVSVLLENDSKGKVR---LPALHIA--------AKKDDCK
AADLLLQ--NDHKPDVT---------SKSGFTPLHI----AAHYGNEEIA----RLLIKR
GADVNYLAKHNISPLHVAAKWGKNNM---VKILLEN-SAQIDAKTSDGLTPLHCAARSGH
EQVVSTLLENSAPISARTKNG-----LAPLHMASQADHVDAARVLLY----------H-R
APVDEVTIDYLTSLHV----------------------------------------AAHC
---------------------------------------------------------GHV
R-VAKLLLDRK------------------------------ADP----------------
NARALNG-FTPLHIACKKNRIKVVELLL--KHGAS---------------------IEST
TE---------SGLTPLHVASF-----MGCM--NIVIFLLQHE--AN-------------
----------------PDVP-TVRGETPLHLAARANQTDIIRILLRNGAK------VDAR
AR-EQQT-----PLHIASRLGNIDIVMLLLQHGAAVDTATKD--M-YTALHIAAKEGQEE
VAAILVENNASLKAATKNGFTPLHIAAKYGNMNVANILLQKESKLDVQGKNDITPLHLAC
HYDHPNVATLLLEKGASPHLASQNGHTPLHIAARKNQMDIASILLDKGANANAESKAGFT
PLHLSAQKGHYDMTNLLIEHGANPNHKSKNGLTALHLCAQEDFIRVASILVKNGADVESQ
TETGYRPIHVAAHFGNLSMIRFLLKHNATIDVRTNQNYTPLHQAAQQGHAH---IVTALL
EGNASHKARTNDGLTALNIAQKLGYI-SV-------------------------------
------------MEVLKGLPYDSVTPDNK-NWEE----------KYKVI-----------
-----------------------APESLQETSFMSDSEDE------GG------------
-----------------------SDALIS-EQPYRYLTADLMKSLRDDSLPIDVTRDDPV
HR---QGKKFAKDE-NREFTQSNNYCLAENF--DNDGLNLGKLHFRS-----FLISFLVD
ARGGAMKGCRHSGVRIIIPPRRATMPIRVTCRLVKANKVANPPPLMEGEALATRIIEMGP
VGA------RFLGPVLIDIPHFASVRGKERE-IIILRSENGETWKEHDNSADND--DTLL
NTPYDP-QMSISH--------SDRITRIITTDFPQYFAIITRIKQE--------------
VHVIGAEGCILLS---------------------SVANHVQAVFPPGALTKKIKVGLQAH
VIPAELTAKLLGNCVAVSPVITIEPRRRKFHKPITLTLPVPQAANKGMINQYGGE-T--P
TLRLLCSIAGGTNESQWEDVTGSTPLTFMNDKVSFTTTVSARFWLMDCRNIGAVPKMATE
LYEASLHVPYITNFIIYSKRMDVLEATLRILCMTDGKEGMHTLERQEEFTEIVKSRDVEV
FHNIAQQGLNYFNCLNYQNF----------------------------------------
------------------------LN---FLNKNKFRKTQF-----LLNLNKFFFFLIFV
FNR
>TRINITY_DN4496_c0_g1::TRINITY_DN4496_c0_g1_i1::g.95::m.95 type:internal len:309 gc:universal TRINITY_DN4496_c0_g1_i1:1-924(+)
------------------------------------------------------------
------------------------------------------------------------
------------------------------------------------------------
------------------------------------------------------------
------------------------------------------------------------
------------------------------------------------------------
------------------------------------------------------------
------------------------------------------------------------
------------------------------------------------------------
------------------------------------------------------------
----------------------------------------------EGRSALHLAAEHGY
LQICDALLANKAFINSKSRVG-----RTALHLAAMNGYTHLVRFLVQ-------------
------------------------------------------------------------
------------------------------------------------------------
--------DHG------------------------------AAI----------------
DVLTLRK-QTPLHLAAGAGQLEVCKLLL--ELGAS---------------------IDAT
DD---------QGQKPIHAAAM-----NNYA--EVAQLFLQRH--AS-------------
----------------LVMACTKDGNTCAHIAAMQGSVRVIEELMKFDRQGV----ITAR
NKLTEAT-----PLQLAAEGGHAEVVKALVRAGASCADE---------------------
------------------------------------------------------------
------------------------------------------------------------
------------------------------------------------------------
---------------------------------NRAGFTAVHLAAQHGHIQ---VLEVMR
SSQSLRISSKKLGVTALHVAAYFGQADTV-------------------------------
------------RELLTHIPGTVKSDPPT-------------------------------
----------------------------------------------GG------------
---------------------------------------SLVGELGAES-----------
--------------------------------------GMTPLHLAA-------------
------------------------------------------------------------
------------------------------------------------------------
------------------------------------------------------------
------------------------------------------------------------
---------------------------------------------------YSGN-E--N
VVRLLLNSAG--------------------------------------------------
------------------------------------------------------------
------------------------------------------------------------
------------------------------------------------------------
---
>TRINITY_DN42544_c1_g4::TRINITY_DN42544_c1_g4_i2::g.96::m.96 type:internal len:625 gc:universal TRINITY_DN42544_c1_g4_i2:1872-1(-)
----------------------------------VVGRQHA-------------------
------VALGGRTKVLLG----------AVL------------------------AQHLQ
RA-------------------------------------------------ITSIP----
----------------------------VSTTL---------------------------
------------------------------------------------------------
----------------DVHTLQVLW-----------------------------------
---------------------MIGSNAPIEGCYLDSSECILWPRQDVKLL----------
-----------------------KLLIDAGAKPSEKTIDDDASKDA-ISS----------
----------------------SQVSQDVSP------------------------IDESP
SEPL--------------------------------------------------TELLGE
SGDINQTDSYGRTVLHTLAADGNASL--LELALAACPQAKLEAVDRNGQTPLNLAARHGY
ADVVRVLLAAGARADHADCDG-----WTALRAAAWGGHTQVVEQLLK----------H-G
AMVDCADWDQRTALRA----------------------------------------AAWG
---------------------------------------------------------GHE
D-IVKALLKHG------------------------------ADV----------------
NRTDDEG-RTALIAAAYMGHSEIVEHLL--DFGAE---------------------IDHA
DS---------DGRTALSVAALCVPANHGYA--KVVTILLERG--AT-------------
----------------VDHE-DKDGMTPLLVAAFEGHRDVCDLLLEFDAD------MDHC
DV-TGRT-----PLWAAASMGHGSVVKLLLYWGCCVDTIDNE--G-RTVLSVAAAQGGTD
VVKQLLARGLDEQHRDNSGWTPLHYAAFEG------------------------------
------------------------------------------------------------
---------HIDVCEALLEAGAKIDET---------------------------------
---------------------------------DNDGKSAIMLAAQEGHTS--LVERLLK
QHNAPIDQHAHDGKTALRLAALEGHYDTV-------------------------------
------------------------------------------------------------
------------------------------------------------------------
---------------------------------------KILLSHNADANAKDADGRSTL
YILALENRLAMARFLLEHAKADIE---SRDSE------GRTSLHVSAWQGHVEMVALLLT
E---------------------------------------------GAASVNAC------
-DN------ENRTPLHSAA-----------------------------------------
------------------------------------------------------------
------------------------------------------------------------
---------------------------------------------------WQGHAA---
------------------------------------------------------------
------------------------------------------------------------
------------------------------------------------------------
------------------------------------------------------------
---
>TRINITY_DN42544_c1_g4::TRINITY_DN42544_c1_g4_i3::g.97::m.97 type:3prime_partial len:395 gc:universal TRINITY_DN42544_c1_g4_i3:1182-1(-)
------------------------------------------------------------
------------------------------------------------------------
------------------------------------------------------------
------------------------------------------------------------
------------------------------------------------------------
------------------------------------------------------------
------------------------------------------------------------
------------------------------------------------------------
------------------------------------------------------------
------------------------------------------------------------
------------------------------------------------------------
------------------------------------------------------------
-MVDCADWDQRTALRA----------------------------------------AAWG
---------------------------------------------------------GHE
D-IVKALLKHG------------------------------ADV----------------
NRTDDEG-RTALIAAAYMGHSEIVEHLL--DFGAE---------------------IDHA
DS---------DGRTALSVAALCVPANHGYA--KVVTILLERG--AT-------------
----------------VDHE-DKDGMTPLLVAAFEGHRDVCDLLLEFDAD------MDHC
DV-TGRT-----PLWAAASMGHGSVVKLLLYWGCCVDTIDNE--G-RTVLSVAAAQGGTD
VVKQLLARGLDEQHRDNSGWTPLHYAAFEG------------------------------
------------------------------------------------------------
---------HIDVCEALLEAGAKIDET---------------------------------
---------------------------------DNDGKSAIMLAAQEGHTS--LVERLLK
QHNAPIDQHAHDGKTALRLAALEGHYDTV-------------------------------
------------------------------------------------------------
------------------------------------------------------------
---------------------------------------KILLSHNADANAKDADGRSTL
YILALENRLAMARFLLEHAKADIE---SRDSE------GRTSLHVSAWQGHVEMVALLLT
E---------------------------------------------GAASVNAC------
-DN------ENRTPLHSAA-----------------------------------------
------------------------------------------------------------
------------------------------------------------------------
---------------------------------------------------WQGHAA---
------------------------------------------------------------
------------------------------------------------------------
------------------------------------------------------------
------------------------------------------------------------
---
>TRINITY_DN42544_c1_g4::TRINITY_DN42544_c1_g4_i4::g.98::m.98 type:internal len:625 gc:universal TRINITY_DN42544_c1_g4_i4:1872-1(-)
------------------------------------------------------------
-------GMLAAYYTLRGPE--LNPDQICVL------------------------AQHLQ
RA-------------------------------------------------ITSIP----
----------------------------VSTTL---------------------------
------------------------------------------------------------
----------------DVHTLQVLW-----------------------------------
---------------------MIGSNAPIEGCYLDSSECILWPRQDVKLL----------
-----------------------KLLIDAGAKPSEKTIDDDASKDA-ISS----------
----------------------SQVSQDVSP------------------------IDESP
SEPL--------------------------------------------------TELLGE
SGDINQTDSYGRTVLHTLAADGNASL--LELALAACPQAKLEAVDRNGQTPLNLAARHGY
ADVVRVLLAAGARADHADCDG-----WTALRAAAWGGHTQVVEQLLK----------H-G
AMVDCADWDQRTALRA----------------------------------------AAWG
---------------------------------------------------------GHE
D-IVKALLKHG------------------------------ADV----------------
NRTDDEG-RTALIAAAYMGHSEIVEHLL--DFGAE---------------------IDHA
DS---------DGRTALSVAALCVPANHGYA--KVVTILLERG--AT-------------
----------------VDHE-DKDGMTPLLVAAFEGHRDVCDLLLEFDAD------MDHC
DV-TGRT-----PLWAAASMGHGSVVKLLLYWGCCVDTIDNE--G-RTVLSVAAAQGGTD
VVKQLLARGLDEQHRDNSGWTPLHYAAFEG------------------------------
------------------------------------------------------------
---------HIDVCEALLEAGAKIDET---------------------------------
---------------------------------DNDGKSAIMLAAQEGHTS--LVERLLK
QHNAPIDQHAHDGKTALRLAALEGHYDTV-------------------------------
------------------------------------------------------------
------------------------------------------------------------
---------------------------------------KILLSHNADANAKDADGRSTL
YILALENRLAMARFLLEHAKADIE---SRDSE------GRTSLHVSAWQGHVEMVALLLT
E---------------------------------------------GAASVNAC------
-DN------ENRTPLHSAA-----------------------------------------
------------------------------------------------------------
------------------------------------------------------------
---------------------------------------------------WQGHAA---
------------------------------------------------------------
------------------------------------------------------------
------------------------------------------------------------
------------------------------------------------------------
---
>TRINITY_DN39657_c0_g1::TRINITY_DN39657_c0_g1_i3::g.99::m.99 type:complete len:304 gc:universal TRINITY_DN39657_c0_g1_i3:215-1126(+)
------------------------------------------------------------
------------------------------------------------------------
------------------------------------------------------------
------------------------------------------------------------
------------------------------------------------------------
------------------------------------------------------------
------------------------------------------------------------
------------------------------------------------------------
------------------------------------------------------------
------------------------------------------------------------
----------------------------------------------------MCGAHGSN
VAVVEYLAEA---VESLNGEAVDCTGATALHHAATTGHPAVITALAN----------IPR
IVLDATDKKGQTAMHC-ACVK---------------------------------------
---------------------------------------------------------EHL
EAVEALI--------------GLG-----------------ANV----------------
DAQDNDG-NTPLHVATRTRHTGIAQLLL--KAGAN---------------------TELI
DA---------EGFTPLHVAAS-----QGCK--GILDSMIQHG--VD-------------
----------------LNKQ-CKNGNTPLHLACQNNEVETVEILINKGVDLNC---LNSR
LQ-S--------SIHIAAEMGHTDICELLLAAGANIEQKEQS--G-RTPLYIAARGSFTA
------------------------------------------------------------
------------------------------------------------------------
------------------------------------------------------------
------------------------------------------------------IVDM--
-----IIKTARLD-----------------------------------------------
------------------------------------------------------------
------------------------------------------------------------
------------------------------------------------------------
------------------------------YP------TPVGTHIRQWLQEFRLTSIAIP
F--------------------------------------------------TSRL-----
VDA-------AFDPRLISA-----------------------------------------
------------------------------------------------------------
------------------------------------------------------------
-------------------------------RGLSVF-----------------------
------------------------------------------------------------
------------------------------------------------------------
------------------------------------------------------------
------------------------------------------------------------
---
