# Supplementary material for: Venomix: a simple bioinformatic pipeline for identifying and characterizing toxin gene candidates from transcriptomic data
Source: PeerJ. 2018 Jul 31;6:e5361. doi: 10.7717/peerj.5361 (PMC6074769; doi:10.7717/peerj.5361)
Supplement: Supplemental Information 4 [file peerj-06-5361-s004.gz › FinalOutput_E-20/Delta-latroinsectotoxin-Lt1a_1/rsemfile_expressioninfo.txt]

transcript_id	gene_id	length	effective_length	expected_count	TPM	FPKM	IsoPct
../INPUTS/AB_RSEM.txt	TRINITY_DN41713_c1_g2_i1	TRINITY_DN41713_c1_g2	2742	2465.28	69.78	0.19	0.35	3.76
../INPUTS/AB_RSEM.txt	TRINITY_DN41713_c1_g2_i2	TRINITY_DN41713_c1_g2	2432	2155.28	6.18	0.02	0.04	0.38
../INPUTS/AB_RSEM.txt	TRINITY_DN41713_c1_g2_i2	TRINITY_DN41713_c1_g2	2432	2155.28	6.18	0.02	0.04	0.38
../INPUTS/AB_RSEM.txt	TRINITY_DN41713_c1_g2_i3	TRINITY_DN41713_c1_g2	2294	2017.28	646.18	2.21	3.93	42.55
../INPUTS/AB_RSEM.txt	TRINITY_DN41713_c1_g2_i4	TRINITY_DN41713_c1_g2	2009	1732.28	138.15	0.55	0.98	10.59
../INPUTS/AB_RSEM.txt	TRINITY_DN41713_c1_g2_i5	TRINITY_DN41713_c1_g2	2687	2410.28	0.00	0.00	0.00	0.00
../INPUTS/AB_RSEM.txt	TRINITY_DN41713_c1_g2_i5	TRINITY_DN41713_c1_g2	2687	2410.28	0.00	0.00	0.00	0.00
../INPUTS/AB_RSEM.txt	TRINITY_DN41713_c1_g2_i7	TRINITY_DN41713_c1_g2	2604	2327.28	0.00	0.00	0.00	0.00
../INPUTS/AB_RSEM.txt	TRINITY_DN41713_c1_g2_i8	TRINITY_DN41713_c1_g2	2377	2100.28	7.33	0.02	0.04	0.46
../INPUTS/AB_RSEM.txt	TRINITY_DN41713_c1_g2_i8	TRINITY_DN41713_c1_g2	2377	2100.28	7.33	0.02	0.04	0.46
../INPUTS/AB_RSEM.txt	TRINITY_DN43288_c0_g10_i2	TRINITY_DN43288_c0_g10	3737	3460.28	4192.52	8.34	14.87	93.14
../INPUTS/AB_RSEM.txt	TRINITY_DN43822_c0_g5_i1	TRINITY_DN43822_c0_g5	1518	1241.28	22.94	0.13	0.23	30.20
../INPUTS/AB_RSEM.txt	TRINITY_DN43822_c0_g5_i3	TRINITY_DN43822_c0_g5	1732	1455.28	0.00	0.00	0.00	0.00
../INPUTS/AB_RSEM.txt	TRINITY_DN43822_c0_g5_i5	TRINITY_DN43822_c0_g5	1656	1379.28	0.00	0.00	0.00	0.00
../INPUTS/AB_RSEM.txt	TRINITY_DN43822_c0_g5_i6	TRINITY_DN43822_c0_g5	1594	1317.28	20.06	0.10	0.19	24.87
../INPUTS/AB_RSEM.txt	TRINITY_DN44347_c0_g2_i4	TRINITY_DN44347_c0_g2	2251	1974.28	0.00	0.00	0.00	0.00
../INPUTS/AB_RSEM.txt	TRINITY_DN44347_c0_g2_i5	TRINITY_DN44347_c0_g2	2580	2303.28	244.10	0.73	1.30	4.28
../INPUTS/AB_RSEM.txt	TRINITY_DN44347_c0_g2_i8	TRINITY_DN44347_c0_g2	2233	1956.28	75.35	0.27	0.47	1.56
../INPUTS/AB_RSEM.txt	TRINITY_DN44347_c0_g2_i11	TRINITY_DN44347_c0_g2	2721	2444.28	108.94	0.31	0.55	1.80
../INPUTS/AB_RSEM.txt	TRINITY_DN44347_c0_g2_i13	TRINITY_DN44347_c0_g2	1280	1003.28	0.00	0.00	0.00	0.00
../INPUTS/AB_RSEM.txt	TRINITY_DN44347_c0_g2_i14	TRINITY_DN44347_c0_g2	2826	2549.28	546.72	1.48	2.63	8.66
../INPUTS/AB_RSEM.txt	TRINITY_DN44347_c0_g2_i16	TRINITY_DN44347_c0_g2	1475	1198.28	140.72	0.81	1.44	4.74
../INPUTS/AB_RSEM.txt	TRINITY_DN44347_c0_g6_i1	TRINITY_DN44347_c0_g6	710	433.28	0.00	0.00	0.00	0.00
../INPUTS/AB_RSEM.txt	TRINITY_DN44347_c0_g6_i2	TRINITY_DN44347_c0_g6	636	359.29	97.00	1.86	3.31	100.00
../INPUTS/AB_RSEM.txt	TRINITY_DN44798_c3_g3_i2	TRINITY_DN44798_c3_g3	3922	3645.28	21696.60	40.99	73.03	75.88
../INPUTS/AB_RSEM.txt	TRINITY_DN44798_c3_g3_i3	TRINITY_DN44798_c3_g3	4087	3810.28	1.68	0.00	0.01	0.01
../INPUTS/AB_RSEM.txt	TRINITY_DN44798_c3_g3_i4	TRINITY_DN44798_c3_g3	4010	3733.28	29.53	0.05	0.10	0.10
../INPUTS/AB_RSEM.txt	TRINITY_DN44798_c3_g3_i5	TRINITY_DN44798_c3_g3	3998	3721.28	2207.87	4.09	7.28	7.56
../INPUTS/AB_RSEM.txt	TRINITY_DN44798_c3_g3_i5	TRINITY_DN44798_c3_g3	3998	3721.28	2207.87	4.09	7.28	7.56
../INPUTS/AB_RSEM.txt	TRINITY_DN44798_c3_g3_i6	TRINITY_DN44798_c3_g3	4044	3767.28	280.78	0.51	0.91	0.95
../INPUTS/AB_RSEM.txt	TRINITY_DN44798_c3_g3_i7	TRINITY_DN44798_c3_g3	4086	3809.28	3.66	0.01	0.01	0.01
../INPUTS/AB_RSEM.txt	TRINITY_DN44798_c3_g3_i7	TRINITY_DN44798_c3_g3	4086	3809.28	3.66	0.01	0.01	0.01
../INPUTS/AB_RSEM.txt	TRINITY_DN44798_c3_g3_i9	TRINITY_DN44798_c3_g3	3999	3722.28	1112.79	2.06	3.67	3.81
../INPUTS/AB_RSEM.txt	TRINITY_DN44798_c3_g3_i10	TRINITY_DN44798_c3_g3	4094	3817.28	1749.44	3.16	5.62	5.84
../INPUTS/AB_RSEM.txt	TRINITY_DN44798_c3_g3_i12	TRINITY_DN44798_c3_g3	4018	3741.28	375.75	0.69	1.23	1.28
../INPUTS/AB_RSEM.txt	TRINITY_DN44798_c3_g3_i14	TRINITY_DN44798_c3_g3	4075	3798.28	124.19	0.23	0.40	0.42
../INPUTS/AB_RSEM.txt	TRINITY_DN44798_c3_g3_i14	TRINITY_DN44798_c3_g3	4075	3798.28	124.19	0.23	0.40	0.42
../INPUTS/AB_RSEM.txt	TRINITY_DN44767_c0_g1_i2	TRINITY_DN44767_c0_g1	14365	14088.28	8701.29	4.25	7.58	35.72
../INPUTS/AB_RSEM.txt	TRINITY_DN44767_c0_g1_i3	TRINITY_DN44767_c0_g1	14433	14156.28	2212.34	1.08	1.92	9.04
../INPUTS/AB_RSEM.txt	TRINITY_DN44767_c0_g1_i7	TRINITY_DN44767_c0_g1	14616	14339.28	0.00	0.00	0.00	0.00
../INPUTS/AB_RSEM.txt	TRINITY_DN44767_c0_g1_i9	TRINITY_DN44767_c0_g1	14548	14271.28	0.00	0.00	0.00	0.00
../INPUTS/AB_RSEM.txt	TRINITY_DN42544_c1_g4_i1	TRINITY_DN42544_c1_g4	2169	1892.28	70.36	0.26	0.46	10.06
../INPUTS/AB_RSEM.txt	TRINITY_DN42544_c1_g4_i2	TRINITY_DN42544_c1_g4	1874	1597.28	0.00	0.00	0.00	0.00
../INPUTS/AB_RSEM.txt	TRINITY_DN42544_c1_g4_i3	TRINITY_DN42544_c1_g4	1341	1064.28	189.97	1.23	2.19	48.31
../INPUTS/AB_RSEM.txt	TRINITY_DN42544_c1_g4_i4	TRINITY_DN42544_c1_g4	1874	1597.28	245.67	1.06	1.89	41.63
../INPUTS/AB_RSEM.txt	TRINITY_DN42544_c1_g4_i5	TRINITY_DN42544_c1_g4	2169	1892.28	0.00	0.00	0.00	0.00
../INPUTS/AB_RSEM.txt	TRINITY_DN37932_c0_g4_i1	TRINITY_DN37932_c0_g4	2242	1965.28	0.00	0.00	0.00	0.00
../INPUTS/AB_RSEM.txt	TRINITY_DN37932_c0_g4_i2	TRINITY_DN37932_c0_g4	2194	1917.28	284.40	1.02	1.82	9.70
../INPUTS/AB_RSEM.txt	TRINITY_DN37932_c0_g4_i4	TRINITY_DN37932_c0_g4	2108	1831.28	2325.34	8.74	15.58	83.03
../INPUTS/AB_RSEM.txt	TRINITY_DN37932_c0_g4_i6	TRINITY_DN37932_c0_g4	2156	1879.28	0.00	0.00	0.00	0.00
transcript_id	gene_id	length	effective_length	expected_count	TPM	FPKM	IsoPct
../INPUTS/VG_RSEM.txt	TRINITY_DN41713_c1_g2_i1	TRINITY_DN41713_c1_g2	2742	2502.88	197.65	0.94	1.87	4.61
../INPUTS/VG_RSEM.txt	TRINITY_DN41713_c1_g2_i2	TRINITY_DN41713_c1_g2	2432	2192.88	36.93	0.20	0.40	0.98
../INPUTS/VG_RSEM.txt	TRINITY_DN41713_c1_g2_i2	TRINITY_DN41713_c1_g2	2432	2192.88	36.93	0.20	0.40	0.98
../INPUTS/VG_RSEM.txt	TRINITY_DN41713_c1_g2_i3	TRINITY_DN41713_c1_g2	2294	2054.88	2645.58	15.31	30.57	75.14
../INPUTS/VG_RSEM.txt	TRINITY_DN41713_c1_g2_i4	TRINITY_DN41713_c1_g2	2009	1769.88	126.76	0.85	1.70	4.18
../INPUTS/VG_RSEM.txt	TRINITY_DN41713_c1_g2_i5	TRINITY_DN41713_c1_g2	2687	2447.88	8.99	0.04	0.09	0.21
../INPUTS/VG_RSEM.txt	TRINITY_DN41713_c1_g2_i5	TRINITY_DN41713_c1_g2	2687	2447.88	8.99	0.04	0.09	0.21
../INPUTS/VG_RSEM.txt	TRINITY_DN41713_c1_g2_i7	TRINITY_DN41713_c1_g2	2604	2364.88	137.92	0.69	1.38	3.40
../INPUTS/VG_RSEM.txt	TRINITY_DN41713_c1_g2_i8	TRINITY_DN41713_c1_g2	2377	2137.88	138.97	0.77	1.54	3.79
../INPUTS/VG_RSEM.txt	TRINITY_DN41713_c1_g2_i8	TRINITY_DN41713_c1_g2	2377	2137.88	138.97	0.77	1.54	3.79
../INPUTS/VG_RSEM.txt	TRINITY_DN43288_c0_g10_i2	TRINITY_DN43288_c0_g10	3737	3497.88	1459.89	4.96	9.91	70.11
../INPUTS/VG_RSEM.txt	TRINITY_DN43822_c0_g5_i1	TRINITY_DN43822_c0_g5	1518	1278.88	89.95	0.84	1.67	48.77
../INPUTS/VG_RSEM.txt	TRINITY_DN43822_c0_g5_i3	TRINITY_DN43822_c0_g5	1732	1492.88	18.54	0.15	0.29	8.61
../INPUTS/VG_RSEM.txt	TRINITY_DN43822_c0_g5_i5	TRINITY_DN43822_c0_g5	1656	1416.88	0.60	0.01	0.01	0.30
../INPUTS/VG_RSEM.txt	TRINITY_DN43822_c0_g5_i6	TRINITY_DN43822_c0_g5	1594	1354.88	16.78	0.15	0.29	8.59
../INPUTS/VG_RSEM.txt	TRINITY_DN44347_c0_g2_i4	TRINITY_DN44347_c0_g2	2251	2011.88	0.00	0.00	0.00	0.00
../INPUTS/VG_RSEM.txt	TRINITY_DN44347_c0_g2_i5	TRINITY_DN44347_c0_g2	2580	2340.88	83.19	0.42	0.84	2.77
../INPUTS/VG_RSEM.txt	TRINITY_DN44347_c0_g2_i8	TRINITY_DN44347_c0_g2	2233	1993.88	84.78	0.51	1.01	3.32
../INPUTS/VG_RSEM.txt	TRINITY_DN44347_c0_g2_i11	TRINITY_DN44347_c0_g2	2721	2481.88	1398.28	6.70	13.38	43.95
../INPUTS/VG_RSEM.txt	TRINITY_DN44347_c0_g2_i13	TRINITY_DN44347_c0_g2	1280	1040.88	51.04	0.58	1.16	3.82
../INPUTS/VG_RSEM.txt	TRINITY_DN44347_c0_g2_i14	TRINITY_DN44347_c0_g2	2826	2586.88	0.00	0.00	0.00	0.00
../INPUTS/VG_RSEM.txt	TRINITY_DN44347_c0_g2_i16	TRINITY_DN44347_c0_g2	1475	1235.88	0.00	0.00	0.00	0.00
../INPUTS/VG_RSEM.txt	TRINITY_DN44347_c0_g6_i1	TRINITY_DN44347_c0_g6	710	470.88	20.87	0.53	1.05	3.61
../INPUTS/VG_RSEM.txt	TRINITY_DN44347_c0_g6_i2	TRINITY_DN44347_c0_g6	636	396.89	469.13	14.05	28.06	96.39
../INPUTS/VG_RSEM.txt	TRINITY_DN44798_c3_g3_i2	TRINITY_DN44798_c3_g3	3922	3682.88	4167.57	13.45	26.87	50.83
../INPUTS/VG_RSEM.txt	TRINITY_DN44798_c3_g3_i3	TRINITY_DN44798_c3_g3	4087	3847.88	10.67	0.03	0.07	0.12
../INPUTS/VG_RSEM.txt	TRINITY_DN44798_c3_g3_i4	TRINITY_DN44798_c3_g3	4010	3770.88	469.88	1.48	2.96	5.60
../INPUTS/VG_RSEM.txt	TRINITY_DN44798_c3_g3_i5	TRINITY_DN44798_c3_g3	3998	3758.88	8.08	0.03	0.05	0.10
../INPUTS/VG_RSEM.txt	TRINITY_DN44798_c3_g3_i5	TRINITY_DN44798_c3_g3	3998	3758.88	8.08	0.03	0.05	0.10
../INPUTS/VG_RSEM.txt	TRINITY_DN44798_c3_g3_i6	TRINITY_DN44798_c3_g3	4044	3804.88	107.86	0.34	0.67	1.27
../INPUTS/VG_RSEM.txt	TRINITY_DN44798_c3_g3_i7	TRINITY_DN44798_c3_g3	4086	3846.88	0.96	0.00	0.01	0.01
../INPUTS/VG_RSEM.txt	TRINITY_DN44798_c3_g3_i7	TRINITY_DN44798_c3_g3	4086	3846.88	0.96	0.00	0.01	0.01
../INPUTS/VG_RSEM.txt	TRINITY_DN44798_c3_g3_i9	TRINITY_DN44798_c3_g3	3999	3759.88	105.72	0.33	0.67	1.26
../INPUTS/VG_RSEM.txt	TRINITY_DN44798_c3_g3_i10	TRINITY_DN44798_c3_g3	4094	3854.88	1101.55	3.40	6.78	12.83
../INPUTS/VG_RSEM.txt	TRINITY_DN44798_c3_g3_i12	TRINITY_DN44798_c3_g3	4018	3778.88	22.07	0.07	0.14	0.26
../INPUTS/VG_RSEM.txt	TRINITY_DN44798_c3_g3_i14	TRINITY_DN44798_c3_g3	4075	3835.88	0.14	0.00	0.00	0.00
../INPUTS/VG_RSEM.txt	TRINITY_DN44798_c3_g3_i14	TRINITY_DN44798_c3_g3	4075	3835.88	0.14	0.00	0.00	0.00
../INPUTS/VG_RSEM.txt	TRINITY_DN44767_c0_g1_i2	TRINITY_DN44767_c0_g1	14365	14125.88	2.03	0.00	0.00	0.15
../INPUTS/VG_RSEM.txt	TRINITY_DN44767_c0_g1_i3	TRINITY_DN44767_c0_g1	14433	14193.88	7.48	0.01	0.01	0.55
../INPUTS/VG_RSEM.txt	TRINITY_DN44767_c0_g1_i7	TRINITY_DN44767_c0_g1	14616	14376.88	0.00	0.00	0.00	0.00
../INPUTS/VG_RSEM.txt	TRINITY_DN44767_c0_g1_i9	TRINITY_DN44767_c0_g1	14548	14308.88	0.00	0.00	0.00	0.00
../INPUTS/VG_RSEM.txt	TRINITY_DN42544_c1_g4_i1	TRINITY_DN42544_c1_g4	2169	1929.88	10.10	0.06	0.12	1.80
../INPUTS/VG_RSEM.txt	TRINITY_DN42544_c1_g4_i2	TRINITY_DN42544_c1_g4	1874	1634.88	98.02	0.71	1.42	20.66
../INPUTS/VG_RSEM.txt	TRINITY_DN42544_c1_g4_i3	TRINITY_DN42544_c1_g4	1341	1101.88	176.52	1.90	3.80	55.21
../INPUTS/VG_RSEM.txt	TRINITY_DN42544_c1_g4_i4	TRINITY_DN42544_c1_g4	1874	1634.88	97.67	0.71	1.42	20.59
../INPUTS/VG_RSEM.txt	TRINITY_DN42544_c1_g4_i5	TRINITY_DN42544_c1_g4	2169	1929.88	9.69	0.06	0.12	1.73
../INPUTS/VG_RSEM.txt	TRINITY_DN37932_c0_g4_i1	TRINITY_DN37932_c0_g4	2242	2002.88	14.75	0.09	0.17	1.14
../INPUTS/VG_RSEM.txt	TRINITY_DN37932_c0_g4_i2	TRINITY_DN37932_c0_g4	2194	1954.88	21.37	0.13	0.26	1.69
../INPUTS/VG_RSEM.txt	TRINITY_DN37932_c0_g4_i4	TRINITY_DN37932_c0_g4	2108	1868.88	809.81	5.15	10.29	66.90
../INPUTS/VG_RSEM.txt	TRINITY_DN37932_c0_g4_i6	TRINITY_DN37932_c0_g4	2156	1916.88	251.97	1.56	3.12	20.29
