# Supplementary material for: Venomix: a simple bioinformatic pipeline for identifying and characterizing toxin gene candidates from transcriptomic data
Source: PeerJ. 2018 Jul 31;6:e5361. doi: 10.7717/peerj.5361 (PMC6074769; doi:10.7717/peerj.5361)
Supplement: Supplemental Information 4 [file peerj-06-5361-s004.gz › FinalOutput_E-20/Delta-latroinsectotoxin-Lt1a_1/nucleotide.fasta]

>TRINITY_DN41713_c1_g2_i1 len=2742 path=[8441:0-267 8472:268-417 8418:418-441 8462:442-726 8479:727-1155 @8487@!:1156-1423 8397:1424-1443 @8484@!:1444-1724 8470:1725-1884 @8486@!:1885-2078 8394:2079-2123 8483:2124-2202 8488:2203-2209 8468:2210-2226 8482:2227-2233 8490:2234-2257 8466:2258-2292 8456:2293-2321 8473:2322-2337 8464:2338-2345 8454:2346-2410 8374:2411-2741] [-1, 8441, 8472, 8418, 8462, 8479, 8487, 8397, 8484, 8470, 8486, 8394, 8483, 8488, 8468, 8482, 8490, 8466, 8456, 8473, 8464, 8454, 8374, -2]
GCCACGAGAAGCAGCAGTCAGTAGCGGCATCGGCAGCAGCAGCAGCAGCAGCAGCACCAG
CACCAACATCAGCAGCGGCAGCAGCAGCAGCAGCACCGCCGCCACCACCACCATCGTCTG
CGAGCATTCACCACGACACTGGGAAGACGTCGACTCCCCAGTCCTCAAATTCGAGCCCTA
CGAAATCGGAGACCGAGACCTTCTCCGAGCTGCAGCCGCGCTTTATGACAGACTCGTCGG
AGAGCGAGGAGGACAGCGTTTCCGAGGTGGAGTGCTTCGCGATCGATCAGGTTGAACTGG
ACGAAGATCATCCCGAGTCGTCGAAATTTCTGTTGACCCCCGACGATCCCGAGCGCTCCG
TCGATCCTGAGACTCAAGCGCGTCTTGAGGCGTTACTCGAAGCGGCCGGCATCGGAAAAC
TGTCATCGGGTGATGGGAAACACTTGCCCGATCACGAGGTGCTCCGTCGTTTAACATCAA
GTGTATCTTGTGCATTGGATGAGGCTGCGGCAGCATTAACACGTATGCGTAGTGACAATC
CGCGTACGCCGAACGAAAAGCGCTCTCTCGTTGAGGCGTGCACCGACGGAGACGTCGGTA
CCGTTCGGAAATTGTTGACGGAGGGCAGGAGCGTCCACGAGACTACCGAGGAAGGGGAGA
GCCTACTCTCCCTGGCTTGCTCAGCTGGTTACTTCGAACTTGCTCAGGTACTTTTGGCAA
TGAATGCTAACGTAGAAGATCGTGGCATCAAGGGGGACTGCACCCCTTTGATGGAAGCTG
CTAGTGCTGGACATGTGGATATTGTGACTTTGCTGATTGCTCACGGGGCCGATGTGAATG
CTCAGTCTACATCAGGTAACACACCTCTCATGTACGGATGCGCTGGTGGGCACGAAGAGG
TTGTCCGTGCCTTACTAGATGCCGGGGCCAATGTCGAGGATCATAATGAGAACGGTCATA
CACCTCTGATGGAAGCGGCGAGCGCCGGACATGTTCCAGTAGCAAAGATCTTGCTTGAAC
ACGGGGCCGGCATCAATACTCATTCCAATGAATTTAAAGAGTCGGCATTGACATTAGCCT
GCTATAAGGGACATCTGGAAATGGTCCGCTTCTTGTTAGAAGCTGGTGCGGATCAGGAGC
ATAAAACCGACGAGATGCATACCGCCCTTATGGAGGCATCAATGGATGGTCATGTGGAAG
TTGCTCGTTTACTTTTAGATTCAGGTGCCCAAGTAAATATGCCGACGGATAGTTTCGAAT
CGCCATTAACATTAGCTGCCTGTGGAGGTCATGTGGACTTAGCTATGCTTCTGATAGAAC
GTGGAGCGAATATCGAAGAAGTTAATGATGAAGGCTATACGCCATTGATGGAAGCAGCGC
GCGAGGGACATGAAGAAATGGTTGCTTTACTTTTAAGCCAGGGTGCCAACATCAACGCCC
AAACTGAGGAAACTCAAGAAACGGCACTTACCTTGGCTTGTTGTGGCGGTTTTCTGGAAG
TTGCCGATTTTTTAATCAAGGCGGGAGCGGATATCGAACTGGGCGCATCCACCCCTCTGA
TGGAAGCTGCACAGGAGGGACACTTAGATCTTGTCCGATATTTATTGGAATCTGCAGCTG
ATGTTCATGCTCAGACACAGACGGGAGATACAGCATTGACATATGCTTGCGAGAATGGTC
ATACTGACGTTGCTGATCTTTTGTTACAATTTGGCGCTGACTTAGTACGCATATTAATTG
TTAATTTTGATCATAATAATTAAATCTAAGTACAGTTTATTTTTATTTTTTTCCCTACAT
TATTTCATGTTCTTACACTTGATCTTTTGATGAGTTATTTATATCATTTTATTGTATTTA
AGGAACATGAATCAGAAGGAGGTAGAACCCCATTGATGAAAGCTTGTAGAGCTGGCCATT
TATGCACAGTTCAATTTCTCATCTCGAAGCGTGCTGATGTCAATCGACAAACAACAAACA
ATGATCATACGCCGCTCTCGTTGGCATGTGCTGGTGGTCATCTCGCCGTGGTCGAGTTGC
TTCTTGCACAATCTGCAAATCCATTTCATAAGTTAAAAGTGAGATCTTACTCTTTAAAGT
CAATCAAGTGAAAAAGTGTTTTTATGATTATATTTCCGATTATGCTTTAATTCGGATGAA
TTGTAGCCGGTATTCGTAGACAGTCTTAAATAATATCTTGTGTTAATACGACTGTGATTA
GTTTATAACATGTTAAGACTGTACTTAAGATAGTCTTAAATATAAGACTAGCTTATGAAT
ACCAGCCTAATGTATAAAAATTTCTCAATTTTATGCGATATTCTTAATGTTTTCTTTTGA
AGACAAAGCCATTGATATTGATATATAACTTGAAACATTAATTTATAGGATAATTCCACT
ATGCTAATAGAAGCGGCAAAGGGAGGTCACACTCCTGTTGTCCAACTATTATTGGACTAT
CCTCATAGCATTATGATGAGTGCTCCTCATAGTGCTGCTCCTGCGCCCATGTTATTACCA
CAACAGCAACAGCAGCCACCACAACAGCAGCAGCAGCCACCACCACAACAGCAGCAGCAA
CAGCCGCCACCACAACCGCAGCATATAAGTCATCAGCAACATGTACCTCACTCCCAACAG
ACATCTACGCAACCACAGCAACTTCCACAACAACCGCAGCAACAGCAGCAGCAGCAGCAA
CAAACTGCTGAGCAACAACAAGCGCAAAATCTTCAACCCAAA
>TRINITY_DN41713_c1_g2_i2 len=2432 path=[8441:0-267 8472:268-417 8418:418-441 8462:442-726 8479:727-1155 @8487@!:1156-1423 8397:1424-1443 @8484@!:1444-1724 8470:1725-1884 @8486@!:1885-2078 8344:2079-2100 8345:2101-2431] [-1, 8441, 8472, 8418, 8462, 8479, 8487, 8397, 8484, 8470, 8486, 8344, 8345, -2]
GCCACGAGAAGCAGCAGTCAGTAGCGGCATCGGCAGCAGCAGCAGCAGCAGCAGCACCAG
CACCAACATCAGCAGCGGCAGCAGCAGCAGCAGCACCGCCGCCACCACCACCATCGTCTG
CGAGCATTCACCACGACACTGGGAAGACGTCGACTCCCCAGTCCTCAAATTCGAGCCCTA
CGAAATCGGAGACCGAGACCTTCTCCGAGCTGCAGCCGCGCTTTATGACAGACTCGTCGG
AGAGCGAGGAGGACAGCGTTTCCGAGGTGGAGTGCTTCGCGATCGATCAGGTTGAACTGG
ACGAAGATCATCCCGAGTCGTCGAAATTTCTGTTGACCCCCGACGATCCCGAGCGCTCCG
TCGATCCTGAGACTCAAGCGCGTCTTGAGGCGTTACTCGAAGCGGCCGGCATCGGAAAAC
TGTCATCGGGTGATGGGAAACACTTGCCCGATCACGAGGTGCTCCGTCGTTTAACATCAA
GTGTATCTTGTGCATTGGATGAGGCTGCGGCAGCATTAACACGTATGCGTAGTGACAATC
CGCGTACGCCGAACGAAAAGCGCTCTCTCGTTGAGGCGTGCACCGACGGAGACGTCGGTA
CCGTTCGGAAATTGTTGACGGAGGGCAGGAGCGTCCACGAGACTACCGAGGAAGGGGAGA
GCCTACTCTCCCTGGCTTGCTCAGCTGGTTACTTCGAACTTGCTCAGGTACTTTTGGCAA
TGAATGCTAACGTAGAAGATCGTGGCATCAAGGGGGACTGCACCCCTTTGATGGAAGCTG
CTAGTGCTGGACATGTGGATATTGTGACTTTGCTGATTGCTCACGGGGCCGATGTGAATG
CTCAGTCTACATCAGGTAACACACCTCTCATGTACGGATGCGCTGGTGGGCACGAAGAGG
TTGTCCGTGCCTTACTAGATGCCGGGGCCAATGTCGAGGATCATAATGAGAACGGTCATA
CACCTCTGATGGAAGCGGCGAGCGCCGGACATGTTCCAGTAGCAAAGATCTTGCTTGAAC
ACGGGGCCGGCATCAATACTCATTCCAATGAATTTAAAGAGTCGGCATTGACATTAGCCT
GCTATAAGGGACATCTGGAAATGGTCCGCTTCTTGTTAGAAGCTGGTGCGGATCAGGAGC
ATAAAACCGACGAGATGCATACCGCCCTTATGGAGGCATCAATGGATGGTCATGTGGAAG
TTGCTCGTTTACTTTTAGATTCAGGTGCCCAAGTAAATATGCCGACGGATAGTTTCGAAT
CGCCATTAACATTAGCTGCCTGTGGAGGTCATGTGGACTTAGCTATGCTTCTGATAGAAC
GTGGAGCGAATATCGAAGAAGTTAATGATGAAGGCTATACGCCATTGATGGAAGCAGCGC
GCGAGGGACATGAAGAAATGGTTGCTTTACTTTTAAGCCAGGGTGCCAACATCAACGCCC
AAACTGAGGAAACTCAAGAAACGGCACTTACCTTGGCTTGTTGTGGCGGTTTTCTGGAAG
TTGCCGATTTTTTAATCAAGGCGGGAGCGGATATCGAACTGGGCGCATCCACCCCTCTGA
TGGAAGCTGCACAGGAGGGACACTTAGATCTTGTCCGATATTTATTGGAATCTGCAGCTG
ATGTTCATGCTCAGACACAGACGGGAGATACAGCATTGACATATGCTTGCGAGAATGGTC
ATACTGACGTTGCTGATCTTTTGTTACAATTTGGCGCTGACTTAGTACGCATATTAATTG
TTAATTTTGATCATAATAATTAAATCTAAGTACAGTTTATTTTTATTTTTTTCCCTACAT
TATTTCATGTTCTTACACTTGATCTTTTGATGAGTTATTTATATCATTTTATTGTATTTA
AGGAACATGAATCAGAAGGAGGTAGAACCCCATTGATGAAAGCTTGTAGAGCTGGCCATT
TATGCACAGTTCAATTTCTCATCTCGAAGCGTGCTGATGTCAATCGACAAACAACAAACA
ATGATCATACGCCGCTCTCGTTGGCATGTGCTGGTGGTCATCTCGCCGTGGTCGAGTTGC
TTCTTGCACAATCTGCAAATCCATTTCATAAGTTAAAAGATAATTCCACTATGCTAATAG
AAGCGGCAAAGGGAGGTCACACTCCTGTTGTCCAACTATTATTGGACTATCCTCATAGCA
TTATGATGAGTGCTCCTCATAGTGCTGCTCCTGCGCCCATGTTATTACCACAACAGCAAC
AGCAGCCACCACAACAGCAGCAGCAGCCACCACCACAACAGCAGCAGCAACAGCCGCCAC
CACAACCGCAGCATATAAGTCATCAGCAACATGTACCTCACTCCCAACAGACATCTACGC
AACCACAGCAACTTCCACAACAACCGCAGCAACAGCAGCAGCAGCAGCAACAAACTGCTG
AGCAACAACAAGCGCAAAATCTTCAACCCAAA
>TRINITY_DN41713_c1_g2_i3 len=2294 path=[8441:0-267 8472:268-417 8418:418-441 8462:442-726 8479:727-1155 @8487@!:1156-1423 8397:1424-1443 @8484@!:1444-1724 8415:1725-1746 @8486@!:1747-1940 8344:1941-1962 8345:1963-2293] [-1, 8441, 8472, 8418, 8462, 8479, 8487, 8397, 8484, 8415, 8486, 8344, 8345, -2]
GCCACGAGAAGCAGCAGTCAGTAGCGGCATCGGCAGCAGCAGCAGCAGCAGCAGCACCAG
CACCAACATCAGCAGCGGCAGCAGCAGCAGCAGCACCGCCGCCACCACCACCATCGTCTG
CGAGCATTCACCACGACACTGGGAAGACGTCGACTCCCCAGTCCTCAAATTCGAGCCCTA
CGAAATCGGAGACCGAGACCTTCTCCGAGCTGCAGCCGCGCTTTATGACAGACTCGTCGG
AGAGCGAGGAGGACAGCGTTTCCGAGGTGGAGTGCTTCGCGATCGATCAGGTTGAACTGG
ACGAAGATCATCCCGAGTCGTCGAAATTTCTGTTGACCCCCGACGATCCCGAGCGCTCCG
TCGATCCTGAGACTCAAGCGCGTCTTGAGGCGTTACTCGAAGCGGCCGGCATCGGAAAAC
TGTCATCGGGTGATGGGAAACACTTGCCCGATCACGAGGTGCTCCGTCGTTTAACATCAA
GTGTATCTTGTGCATTGGATGAGGCTGCGGCAGCATTAACACGTATGCGTAGTGACAATC
CGCGTACGCCGAACGAAAAGCGCTCTCTCGTTGAGGCGTGCACCGACGGAGACGTCGGTA
CCGTTCGGAAATTGTTGACGGAGGGCAGGAGCGTCCACGAGACTACCGAGGAAGGGGAGA
GCCTACTCTCCCTGGCTTGCTCAGCTGGTTACTTCGAACTTGCTCAGGTACTTTTGGCAA
TGAATGCTAACGTAGAAGATCGTGGCATCAAGGGGGACTGCACCCCTTTGATGGAAGCTG
CTAGTGCTGGACATGTGGATATTGTGACTTTGCTGATTGCTCACGGGGCCGATGTGAATG
CTCAGTCTACATCAGGTAACACACCTCTCATGTACGGATGCGCTGGTGGGCACGAAGAGG
TTGTCCGTGCCTTACTAGATGCCGGGGCCAATGTCGAGGATCATAATGAGAACGGTCATA
CACCTCTGATGGAAGCGGCGAGCGCCGGACATGTTCCAGTAGCAAAGATCTTGCTTGAAC
ACGGGGCCGGCATCAATACTCATTCCAATGAATTTAAAGAGTCGGCATTGACATTAGCCT
GCTATAAGGGACATCTGGAAATGGTCCGCTTCTTGTTAGAAGCTGGTGCGGATCAGGAGC
ATAAAACCGACGAGATGCATACCGCCCTTATGGAGGCATCAATGGATGGTCATGTGGAAG
TTGCTCGTTTACTTTTAGATTCAGGTGCCCAAGTAAATATGCCGACGGATAGTTTCGAAT
CGCCATTAACATTAGCTGCCTGTGGAGGTCATGTGGACTTAGCTATGCTTCTGATAGAAC
GTGGAGCGAATATCGAAGAAGTTAATGATGAAGGCTATACGCCATTGATGGAAGCAGCGC
GCGAGGGACATGAAGAAATGGTTGCTTTACTTTTAAGCCAGGGTGCCAACATCAACGCCC
AAACTGAGGAAACTCAAGAAACGGCACTTACCTTGGCTTGTTGTGGCGGTTTTCTGGAAG
TTGCCGATTTTTTAATCAAGGCGGGAGCGGATATCGAACTGGGCGCATCCACCCCTCTGA
TGGAAGCTGCACAGGAGGGACACTTAGATCTTGTCCGATATTTATTGGAATCTGCAGCTG
ATGTTCATGCTCAGACACAGACGGGAGATACAGCATTGACATATGCTTGCGAGAATGGTC
ATACTGACGTTGCTGATCTTTTGTTACAATTTGGCGCTGACTTAGAACATGAATCAGAAG
GAGGTAGAACCCCATTGATGAAAGCTTGTAGAGCTGGCCATTTATGCACAGTTCAATTTC
TCATCTCGAAGCGTGCTGATGTCAATCGACAAACAACAAACAATGATCATACGCCGCTCT
CGTTGGCATGTGCTGGTGGTCATCTCGCCGTGGTCGAGTTGCTTCTTGCACAATCTGCAA
ATCCATTTCATAAGTTAAAAGATAATTCCACTATGCTAATAGAAGCGGCAAAGGGAGGTC
ACACTCCTGTTGTCCAACTATTATTGGACTATCCTCATAGCATTATGATGAGTGCTCCTC
ATAGTGCTGCTCCTGCGCCCATGTTATTACCACAACAGCAACAGCAGCCACCACAACAGC
AGCAGCAGCCACCACCACAACAGCAGCAGCAACAGCCGCCACCACAACCGCAGCATATAA
GTCATCAGCAACATGTACCTCACTCCCAACAGACATCTACGCAACCACAGCAACTTCCAC
AACAACCGCAGCAACAGCAGCAGCAGCAGCAACAAACTGCTGAGCAACAACAAGCGCAAA
ATCTTCAACCCAAA
>TRINITY_DN41713_c1_g2_i4 len=2009 path=[8357:0-441 8479:442-870 @8487@!:871-1138 8397:1139-1158 @8484@!:1159-1439 8415:1440-1461 @8486@!:1462-1655 8344:1656-1677 8345:1678-2008] [-1, 8357, 8479, 8487, 8397, 8484, 8415, 8486, 8344, 8345, -2]
AATATCACAGCAATTTTGCAATATTGTCACAATGTTACTGCAATATATTGCGTTTGCTAG
GTTCTGACTTAGCTTTACAACCGGAAGACTATTTCTGAGATATATTTATTTATTTATGTA
ACTGTAGTTTGTGATACTTTAAAATTAATTGCTAAAAAATTAATTAGCTAAAATTTCTAA
TTTCTGTTTACTTTGATGTTAACATTGAACAAATCACAGGAGACGCTATGTATTCTTGCA
CGGATACATTCTTTAAAATGTTAGTTTCCTATGCTTCAACTTTTGTTTTCTTGTTTATCA
AAACTGTCATGTTAATTATGGACATGAAGTTGGCATTATAATTATAATGTAAGATAATTT
ATTCGAAATTAATTTCGTAGATCGATGAAATTGATCTGTCACTGCGTTTTTCTACGAAAC
AGGTACTTTTGGCAATGAATGCTAACGTAGAAGATCGTGGCATCAAGGGGGACTGCACCC
CTTTGATGGAAGCTGCTAGTGCTGGACATGTGGATATTGTGACTTTGCTGATTGCTCACG
GGGCCGATGTGAATGCTCAGTCTACATCAGGTAACACACCTCTCATGTACGGATGCGCTG
GTGGGCACGAAGAGGTTGTCCGTGCCTTACTAGATGCCGGGGCCAATGTCGAGGATCATA
ATGAGAACGGTCATACACCTCTGATGGAAGCGGCGAGCGCCGGACATGTTCCAGTAGCAA
AGATCTTGCTTGAACACGGGGCCGGCATCAATACTCATTCCAATGAATTTAAAGAGTCGG
CATTGACATTAGCCTGCTATAAGGGACATCTGGAAATGGTCCGCTTCTTGTTAGAAGCTG
GTGCGGATCAGGAGCATAAAACCGACGAGATGCATACCGCCCTTATGGAGGCATCAATGG
ATGGTCATGTGGAAGTTGCTCGTTTACTTTTAGATTCAGGTGCCCAAGTAAATATGCCGA
CGGATAGTTTCGAATCGCCATTAACATTAGCTGCCTGTGGAGGTCATGTGGACTTAGCTA
TGCTTCTGATAGAACGTGGAGCGAATATCGAAGAAGTTAATGATGAAGGCTATACGCCAT
TGATGGAAGCAGCGCGCGAGGGACATGAAGAAATGGTTGCTTTACTTTTAAGCCAGGGTG
CCAACATCAACGCCCAAACTGAGGAAACTCAAGAAACGGCACTTACCTTGGCTTGTTGTG
GCGGTTTTCTGGAAGTTGCCGATTTTTTAATCAAGGCGGGAGCGGATATCGAACTGGGCG
CATCCACCCCTCTGATGGAAGCTGCACAGGAGGGACACTTAGATCTTGTCCGATATTTAT
TGGAATCTGCAGCTGATGTTCATGCTCAGACACAGACGGGAGATACAGCATTGACATATG
CTTGCGAGAATGGTCATACTGACGTTGCTGATCTTTTGTTACAATTTGGCGCTGACTTAG
AACATGAATCAGAAGGAGGTAGAACCCCATTGATGAAAGCTTGTAGAGCTGGCCATTTAT
GCACAGTTCAATTTCTCATCTCGAAGCGTGCTGATGTCAATCGACAAACAACAAACAATG
ATCATACGCCGCTCTCGTTGGCATGTGCTGGTGGTCATCTCGCCGTGGTCGAGTTGCTTC
TTGCACAATCTGCAAATCCATTTCATAAGTTAAAAGATAATTCCACTATGCTAATAGAAG
CGGCAAAGGGAGGTCACACTCCTGTTGTCCAACTATTATTGGACTATCCTCATAGCATTA
TGATGAGTGCTCCTCATAGTGCTGCTCCTGCGCCCATGTTATTACCACAACAGCAACAGC
AGCCACCACAACAGCAGCAGCAGCCACCACCACAACAGCAGCAGCAACAGCCGCCACCAC
AACCGCAGCATATAAGTCATCAGCAACATGTACCTCACTCCCAACAGACATCTACGCAAC
CACAGCAACTTCCACAACAACCGCAGCAACAGCAGCAGCAGCAGCAACAAACTGCTGAGC
AACAACAAGCGCAAAATCTTCAACCCAAA
>TRINITY_DN41713_c1_g2_i5 len=2687 path=[8441:0-267 8472:268-417 8418:418-441 8462:442-726 8479:727-1155 @8487@!:1156-1423 8461:1424-1526 @8484@!:1527-1807 8415:1808-1829 @8486@!:1830-2023 8394:2024-2068 8483:2069-2147 8488:2148-2154 8468:2155-2171 8482:2172-2178 8490:2179-2202 8466:2203-2237 8456:2238-2266 8473:2267-2282 8464:2283-2290 8454:2291-2355 8374:2356-2686] [-1, 8441, 8472, 8418, 8462, 8479, 8487, 8461, 8484, 8415, 8486, 8394, 8483, 8488, 8468, 8482, 8490, 8466, 8456, 8473, 8464, 8454, 8374, -2]
GCCACGAGAAGCAGCAGTCAGTAGCGGCATCGGCAGCAGCAGCAGCAGCAGCAGCACCAG
CACCAACATCAGCAGCGGCAGCAGCAGCAGCAGCACCGCCGCCACCACCACCATCGTCTG
CGAGCATTCACCACGACACTGGGAAGACGTCGACTCCCCAGTCCTCAAATTCGAGCCCTA
CGAAATCGGAGACCGAGACCTTCTCCGAGCTGCAGCCGCGCTTTATGACAGACTCGTCGG
AGAGCGAGGAGGACAGCGTTTCCGAGGTGGAGTGCTTCGCGATCGATCAGGTTGAACTGG
ACGAAGATCATCCCGAGTCGTCGAAATTTCTGTTGACCCCCGACGATCCCGAGCGCTCCG
TCGATCCTGAGACTCAAGCGCGTCTTGAGGCGTTACTCGAAGCGGCCGGCATCGGAAAAC
TGTCATCGGGTGATGGGAAACACTTGCCCGATCACGAGGTGCTCCGTCGTTTAACATCAA
GTGTATCTTGTGCATTGGATGAGGCTGCGGCAGCATTAACACGTATGCGTAGTGACAATC
CGCGTACGCCGAACGAAAAGCGCTCTCTCGTTGAGGCGTGCACCGACGGAGACGTCGGTA
CCGTTCGGAAATTGTTGACGGAGGGCAGGAGCGTCCACGAGACTACCGAGGAAGGGGAGA
GCCTACTCTCCCTGGCTTGCTCAGCTGGTTACTTCGAACTTGCTCAGGTACTTTTGGCAA
TGAATGCTAACGTAGAAGATCGTGGCATCAAGGGGGACTGCACCCCTTTGATGGAAGCTG
CTAGTGCTGGACATGTGGATATTGTGACTTTGCTGATTGCTCACGGGGCCGATGTGAATG
CTCAGTCTACATCAGGTAACACACCTCTCATGTACGGATGCGCTGGTGGGCACGAAGAGG
TTGTCCGTGCCTTACTAGATGCCGGGGCCAATGTCGAGGATCATAATGAGAACGGTCATA
CACCTCTGATGGAAGCGGCGAGCGCCGGACATGTTCCAGTAGCAAAGATCTTGCTTGAAC
ACGGGGCCGGCATCAATACTCATTCCAATGAATTTAAAGAGTCGGCATTGACATTAGCCT
GCTATAAGGGACATCTGGAAATGGTCCGCTTCTTGTTAGAAGCTGGTGCGGATCAGGAGC
ATAAAACCGACGAGATGCATACCGCCCTTATGGAGGCATCAATGGATGGTCATGTGGAAG
TTGCTCGTTTACTTTTAGATTCAGGTGCCCAAGTAAATATGCCGACGGATAGTTTCGAAT
CGCCATTAACATTAGCTGCCTGTGGAGGTCATGTGGACTTAGCTATGCTTCTGATAGAAC
GTGGAGCGAATATCGAAGAAGTTAATGATGAAGGCTATACGCCATTGATGGAAGCAGCGC
GCGAGGGACATGAAGAAATGGTTGCTTTACTTTTAAGCCAGGGTACGTAATGTTTTTTAT
TTGAATTACTAAACAGTAACATATGTAAATATAAGCGTACAATATAAGTGTGATTAACAA
AAAAGGTGCCAACATCAACGCCCAAACTGAGGAAACTCAAGAAACGGCACTTACCTTGGC
TTGTTGTGGCGGTTTTCTGGAAGTTGCCGATTTTTTAATCAAGGCGGGAGCGGATATCGA
ACTGGGCGCATCCACCCCTCTGATGGAAGCTGCACAGGAGGGACACTTAGATCTTGTCCG
ATATTTATTGGAATCTGCAGCTGATGTTCATGCTCAGACACAGACGGGAGATACAGCATT
GACATATGCTTGCGAGAATGGTCATACTGACGTTGCTGATCTTTTGTTACAATTTGGCGC
TGACTTAGAACATGAATCAGAAGGAGGTAGAACCCCATTGATGAAAGCTTGTAGAGCTGG
CCATTTATGCACAGTTCAATTTCTCATCTCGAAGCGTGCTGATGTCAATCGACAAACAAC
AAACAATGATCATACGCCGCTCTCGTTGGCATGTGCTGGTGGTCATCTCGCCGTGGTCGA
GTTGCTTCTTGCACAATCTGCAAATCCATTTCATAAGTTAAAAGTGAGATCTTACTCTTT
AAAGTCAATCAAGTGAAAAAGTGTTTTTATGATTATATTTCCGATTATGCTTTAATTCGG
ATGAATTGTAGCCGGTATTCGTAGACAGTCTTAAATAATATCTTGTGTTAATACGACTGT
GATTAGTTTATAACATGTTAAGACTGTACTTAAGATAGTCTTAAATATAAGACTAGCTTA
TGAATACCAGCCTAATGTATAAAAATTTCTCAATTTTATGCGATATTCTTAATGTTTTCT
TTTGAAGACAAAGCCATTGATATTGATATATAACTTGAAACATTAATTTATAGGATAATT
CCACTATGCTAATAGAAGCGGCAAAGGGAGGTCACACTCCTGTTGTCCAACTATTATTGG
ACTATCCTCATAGCATTATGATGAGTGCTCCTCATAGTGCTGCTCCTGCGCCCATGTTAT
TACCACAACAGCAACAGCAGCCACCACAACAGCAGCAGCAGCCACCACCACAACAGCAGC
AGCAACAGCCGCCACCACAACCGCAGCATATAAGTCATCAGCAACATGTACCTCACTCCC
AACAGACATCTACGCAACCACAGCAACTTCCACAACAACCGCAGCAACAGCAGCAGCAGC
AGCAACAAACTGCTGAGCAACAACAAGCGCAAAATCTTCAACCCAAA
>TRINITY_DN41713_c1_g2_i7 len=2604 path=[8441:0-267 8472:268-417 8418:418-441 8462:442-726 8479:727-1155 @8487@!:1156-1423 8397:1424-1443 @8484@!:1444-1724 8415:1725-1746 @8486@!:1747-1940 8394:1941-1985 8483:1986-2064 8488:2065-2071 8468:2072-2088 8482:2089-2095 8490:2096-2119 8466:2120-2154 8456:2155-2183 8473:2184-2199 8464:2200-2207 8454:2208-2272 8374:2273-2603] [-1, 8441, 8472, 8418, 8462, 8479, 8487, 8397, 8484, 8415, 8486, 8394, 8483, 8488, 8468, 8482, 8490, 8466, 8456, 8473, 8464, 8454, 8374, -2]
GCCACGAGAAGCAGCAGTCAGTAGCGGCATCGGCAGCAGCAGCAGCAGCAGCAGCACCAG
CACCAACATCAGCAGCGGCAGCAGCAGCAGCAGCACCGCCGCCACCACCACCATCGTCTG
CGAGCATTCACCACGACACTGGGAAGACGTCGACTCCCCAGTCCTCAAATTCGAGCCCTA
CGAAATCGGAGACCGAGACCTTCTCCGAGCTGCAGCCGCGCTTTATGACAGACTCGTCGG
AGAGCGAGGAGGACAGCGTTTCCGAGGTGGAGTGCTTCGCGATCGATCAGGTTGAACTGG
ACGAAGATCATCCCGAGTCGTCGAAATTTCTGTTGACCCCCGACGATCCCGAGCGCTCCG
TCGATCCTGAGACTCAAGCGCGTCTTGAGGCGTTACTCGAAGCGGCCGGCATCGGAAAAC
TGTCATCGGGTGATGGGAAACACTTGCCCGATCACGAGGTGCTCCGTCGTTTAACATCAA
GTGTATCTTGTGCATTGGATGAGGCTGCGGCAGCATTAACACGTATGCGTAGTGACAATC
CGCGTACGCCGAACGAAAAGCGCTCTCTCGTTGAGGCGTGCACCGACGGAGACGTCGGTA
CCGTTCGGAAATTGTTGACGGAGGGCAGGAGCGTCCACGAGACTACCGAGGAAGGGGAGA
GCCTACTCTCCCTGGCTTGCTCAGCTGGTTACTTCGAACTTGCTCAGGTACTTTTGGCAA
TGAATGCTAACGTAGAAGATCGTGGCATCAAGGGGGACTGCACCCCTTTGATGGAAGCTG
CTAGTGCTGGACATGTGGATATTGTGACTTTGCTGATTGCTCACGGGGCCGATGTGAATG
CTCAGTCTACATCAGGTAACACACCTCTCATGTACGGATGCGCTGGTGGGCACGAAGAGG
TTGTCCGTGCCTTACTAGATGCCGGGGCCAATGTCGAGGATCATAATGAGAACGGTCATA
CACCTCTGATGGAAGCGGCGAGCGCCGGACATGTTCCAGTAGCAAAGATCTTGCTTGAAC
ACGGGGCCGGCATCAATACTCATTCCAATGAATTTAAAGAGTCGGCATTGACATTAGCCT
GCTATAAGGGACATCTGGAAATGGTCCGCTTCTTGTTAGAAGCTGGTGCGGATCAGGAGC
ATAAAACCGACGAGATGCATACCGCCCTTATGGAGGCATCAATGGATGGTCATGTGGAAG
TTGCTCGTTTACTTTTAGATTCAGGTGCCCAAGTAAATATGCCGACGGATAGTTTCGAAT
CGCCATTAACATTAGCTGCCTGTGGAGGTCATGTGGACTTAGCTATGCTTCTGATAGAAC
GTGGAGCGAATATCGAAGAAGTTAATGATGAAGGCTATACGCCATTGATGGAAGCAGCGC
GCGAGGGACATGAAGAAATGGTTGCTTTACTTTTAAGCCAGGGTGCCAACATCAACGCCC
AAACTGAGGAAACTCAAGAAACGGCACTTACCTTGGCTTGTTGTGGCGGTTTTCTGGAAG
TTGCCGATTTTTTAATCAAGGCGGGAGCGGATATCGAACTGGGCGCATCCACCCCTCTGA
TGGAAGCTGCACAGGAGGGACACTTAGATCTTGTCCGATATTTATTGGAATCTGCAGCTG
ATGTTCATGCTCAGACACAGACGGGAGATACAGCATTGACATATGCTTGCGAGAATGGTC
ATACTGACGTTGCTGATCTTTTGTTACAATTTGGCGCTGACTTAGAACATGAATCAGAAG
GAGGTAGAACCCCATTGATGAAAGCTTGTAGAGCTGGCCATTTATGCACAGTTCAATTTC
TCATCTCGAAGCGTGCTGATGTCAATCGACAAACAACAAACAATGATCATACGCCGCTCT
CGTTGGCATGTGCTGGTGGTCATCTCGCCGTGGTCGAGTTGCTTCTTGCACAATCTGCAA
ATCCATTTCATAAGTTAAAAGTGAGATCTTACTCTTTAAAGTCAATCAAGTGAAAAAGTG
TTTTTATGATTATATTTCCGATTATGCTTTAATTCGGATGAATTGTAGCCGGTATTCGTA
GACAGTCTTAAATAATATCTTGTGTTAATACGACTGTGATTAGTTTATAACATGTTAAGA
CTGTACTTAAGATAGTCTTAAATATAAGACTAGCTTATGAATACCAGCCTAATGTATAAA
AATTTCTCAATTTTATGCGATATTCTTAATGTTTTCTTTTGAAGACAAAGCCATTGATAT
TGATATATAACTTGAAACATTAATTTATAGGATAATTCCACTATGCTAATAGAAGCGGCA
AAGGGAGGTCACACTCCTGTTGTCCAACTATTATTGGACTATCCTCATAGCATTATGATG
AGTGCTCCTCATAGTGCTGCTCCTGCGCCCATGTTATTACCACAACAGCAACAGCAGCCA
CCACAACAGCAGCAGCAGCCACCACCACAACAGCAGCAGCAACAGCCGCCACCACAACCG
CAGCATATAAGTCATCAGCAACATGTACCTCACTCCCAACAGACATCTACGCAACCACAG
CAACTTCCACAACAACCGCAGCAACAGCAGCAGCAGCAGCAACAAACTGCTGAGCAACAA
CAAGCGCAAAATCTTCAACCCAAA
>TRINITY_DN41713_c1_g2_i8 len=2377 path=[8441:0-267 8472:268-417 8418:418-441 8462:442-726 8479:727-1155 @8487@!:1156-1423 8461:1424-1526 @8484@!:1527-1807 8415:1808-1829 @8486@!:1830-2023 8344:2024-2045 8345:2046-2376] [-1, 8441, 8472, 8418, 8462, 8479, 8487, 8461, 8484, 8415, 8486, 8344, 8345, -2]
GCCACGAGAAGCAGCAGTCAGTAGCGGCATCGGCAGCAGCAGCAGCAGCAGCAGCACCAG
CACCAACATCAGCAGCGGCAGCAGCAGCAGCAGCACCGCCGCCACCACCACCATCGTCTG
CGAGCATTCACCACGACACTGGGAAGACGTCGACTCCCCAGTCCTCAAATTCGAGCCCTA
CGAAATCGGAGACCGAGACCTTCTCCGAGCTGCAGCCGCGCTTTATGACAGACTCGTCGG
AGAGCGAGGAGGACAGCGTTTCCGAGGTGGAGTGCTTCGCGATCGATCAGGTTGAACTGG
ACGAAGATCATCCCGAGTCGTCGAAATTTCTGTTGACCCCCGACGATCCCGAGCGCTCCG
TCGATCCTGAGACTCAAGCGCGTCTTGAGGCGTTACTCGAAGCGGCCGGCATCGGAAAAC
TGTCATCGGGTGATGGGAAACACTTGCCCGATCACGAGGTGCTCCGTCGTTTAACATCAA
GTGTATCTTGTGCATTGGATGAGGCTGCGGCAGCATTAACACGTATGCGTAGTGACAATC
CGCGTACGCCGAACGAAAAGCGCTCTCTCGTTGAGGCGTGCACCGACGGAGACGTCGGTA
CCGTTCGGAAATTGTTGACGGAGGGCAGGAGCGTCCACGAGACTACCGAGGAAGGGGAGA
GCCTACTCTCCCTGGCTTGCTCAGCTGGTTACTTCGAACTTGCTCAGGTACTTTTGGCAA
TGAATGCTAACGTAGAAGATCGTGGCATCAAGGGGGACTGCACCCCTTTGATGGAAGCTG
CTAGTGCTGGACATGTGGATATTGTGACTTTGCTGATTGCTCACGGGGCCGATGTGAATG
CTCAGTCTACATCAGGTAACACACCTCTCATGTACGGATGCGCTGGTGGGCACGAAGAGG
TTGTCCGTGCCTTACTAGATGCCGGGGCCAATGTCGAGGATCATAATGAGAACGGTCATA
CACCTCTGATGGAAGCGGCGAGCGCCGGACATGTTCCAGTAGCAAAGATCTTGCTTGAAC
ACGGGGCCGGCATCAATACTCATTCCAATGAATTTAAAGAGTCGGCATTGACATTAGCCT
GCTATAAGGGACATCTGGAAATGGTCCGCTTCTTGTTAGAAGCTGGTGCGGATCAGGAGC
ATAAAACCGACGAGATGCATACCGCCCTTATGGAGGCATCAATGGATGGTCATGTGGAAG
TTGCTCGTTTACTTTTAGATTCAGGTGCCCAAGTAAATATGCCGACGGATAGTTTCGAAT
CGCCATTAACATTAGCTGCCTGTGGAGGTCATGTGGACTTAGCTATGCTTCTGATAGAAC
GTGGAGCGAATATCGAAGAAGTTAATGATGAAGGCTATACGCCATTGATGGAAGCAGCGC
GCGAGGGACATGAAGAAATGGTTGCTTTACTTTTAAGCCAGGGTACGTAATGTTTTTTAT
TTGAATTACTAAACAGTAACATATGTAAATATAAGCGTACAATATAAGTGTGATTAACAA
AAAAGGTGCCAACATCAACGCCCAAACTGAGGAAACTCAAGAAACGGCACTTACCTTGGC
TTGTTGTGGCGGTTTTCTGGAAGTTGCCGATTTTTTAATCAAGGCGGGAGCGGATATCGA
ACTGGGCGCATCCACCCCTCTGATGGAAGCTGCACAGGAGGGACACTTAGATCTTGTCCG
ATATTTATTGGAATCTGCAGCTGATGTTCATGCTCAGACACAGACGGGAGATACAGCATT
GACATATGCTTGCGAGAATGGTCATACTGACGTTGCTGATCTTTTGTTACAATTTGGCGC
TGACTTAGAACATGAATCAGAAGGAGGTAGAACCCCATTGATGAAAGCTTGTAGAGCTGG
CCATTTATGCACAGTTCAATTTCTCATCTCGAAGCGTGCTGATGTCAATCGACAAACAAC
AAACAATGATCATACGCCGCTCTCGTTGGCATGTGCTGGTGGTCATCTCGCCGTGGTCGA
GTTGCTTCTTGCACAATCTGCAAATCCATTTCATAAGTTAAAAGATAATTCCACTATGCT
AATAGAAGCGGCAAAGGGAGGTCACACTCCTGTTGTCCAACTATTATTGGACTATCCTCA
TAGCATTATGATGAGTGCTCCTCATAGTGCTGCTCCTGCGCCCATGTTATTACCACAACA
GCAACAGCAGCCACCACAACAGCAGCAGCAGCCACCACCACAACAGCAGCAGCAACAGCC
GCCACCACAACCGCAGCATATAAGTCATCAGCAACATGTACCTCACTCCCAACAGACATC
TACGCAACCACAGCAACTTCCACAACAACCGCAGCAACAGCAGCAGCAGCAGCAACAAAC
TGCTGAGCAACAACAAGCGCAAAATCTTCAACCCAAA
>TRINITY_DN43288_c0_g10_i2 len=3737 path=[28451:0-23 @28679@!:24-251 28144:252-271 28681:272-349 28676:350-371 28665:372-438 28607:439-449 28244:450-462 28674:463-548 28414:549-568 @28640@!:569-746 28268:747-768 28673:769-841 28636:842-863 28602:864-1176 28693:1177-1200 28700:1201-1222 28172:1223-1243 28557:1244-1418 28439:1419-1442 28600:1443-2010 28535:2011-2034 28556:2035-2214 28265:2215-2216 28635:2217-2511 28484:2512-2527 28555:2528-3025 28417:3026-3049 28634:3050-3141 28400:3142-3162 @28660@!:3163-3415 28633:3416-3432 28597:3433-3491 28683:3492-3499 28680:3500-3523 28672:3524-3562 28629:3563-3673 28694:3674-3693 28164:3694-3697 28165:3698-3736] [-1, 28451, 28679, 28144, 28681, 28676, 28665, 28607, 28244, 28674, 28414, 28640, 28268, 28673, 28636, 28602, 28693, 28700, 28172, 28557, 28439, 28600, 28535, 28556, 28265, 28635, 28484, 28555, 28417, 28634, 28400, 28660, 28633, 28597, 28683, 28680, 28672, 28629, 28694, 28164, 28165, -2]
GAGTAGCGGGGCGCGCTTCGCTCTGGATGGACGGATGGTAGCGGTGGTGCGGCGCGGACG
TGCGATACGATGCGCCTCGAGAGGACCGAACGAGGGATTGATCGGGATACCCACGGCCGC
GGTTCAACATGTCCATGAAGAAAGAGTCGCCTTGGGACGTGGAGCTGCATTTGGCGGCGG
CACGCGGGGACGCCAAGCGTCTTCGTATTTTATTGGATTCCGGACGCGTCCACGTTGATT
GCAAGGACAAGGATGGCACGACACCTTTGATATTAGCTGCTGCCGGTGGCCACATCGACG
GCGTGACCGAGCTGTTGCATCAAGGGGCGGATCCCAATGCCAAGAGACTGACCGGGACAA
CGGCTTTGTTTTTCGCCGCTCAAGGCGGATACATGGACATCGCCAGTCTGCTTTTAGAGC
ACGGCGCGATCGTGGATTCGTGCAGCATAGATGGTGGCACGCCGCTCTTCGTCGCATGCC
AGTACGGTCATCTGGATGTCGTGGAGGGTTTAATAGAGAGAGGCGCCAGTCCGAACGCTC
ACATGAAGGACGGTGCCACGGCGTTGTTCATCGCTGCCCAGAACGGCCACCTTCGGATTC
TGGAAGTCCTCCTGGAGCACGGGGCAAAAACGGATGCGGTGAGAACGGACGGTGCCACAC
CACTGTGGATCGCGTCGCAAATGGGACACGACCACATCGTCAGGAGGCTACTGAAAGCCG
GCGCGAAGGTCGATGCCACGAGACACGACGGCGCAACCCCGCTTTTCAAAGCCGCCCACA
AGGGTCACACCGCCGTCATCGGCGAGCTGCTCAAGTACCGTCCTTCGCTCGGCGTGCTTC
CGAATGGCGAAAGTGCATTACATGCGGCAGCATTGACGGGACACATGACGGTCGCGAGGC
AGCTCGTGGGAGCGGGAGCTGATCCTTTGCTCGTAAATCAGGAAGGCATCACGCCGCTTC
AACTCGCCGTCCGACACTCGCAGACGCAGGTCGCCAATTACCTGAGGGATAAAGTGAGAG
TGCGAACCACACCCTGTTAGCGATACTTCCTATATCCGGATACTACCATATCGAGAATCT
CGAGATATTGTTCGATGAGTTCGGCTCAAAGATCGGCTCAGTATTTCTAACCAGGATGTA
GCGTACACAAATAGAATGTCGTGAAAAAGGATAGTCTGACTTTAAAGTCGATAGGAGTTT
TATTACTGATAAAAGAATGTTATGTTTAAATGTGAAAAGTTATTTTATTATTTTATTATA
CATATATATTATTAAAAAATGTTATATACATATATATTTAAAATGCGAAGTATAATATAT
ACCTTTTTATTACTGATAAAATTCTTATCGACACTAGAAATAAAATTAGACTATTCATTT
TCATGCGCGTCATATAAGTGATATCAATGATCATGTTAAGTACGCGAAAGATGTGACAAT
GAAGAGAAATTTAATTTCATGTAGTAATGTTAACGGACGCTAACGAGCATAAGTCGATTA
TATTAATAGAGACTGTGAGCAGGAATCCGTCTTTATGAAAGTGATTAGGTCTGTTTGTTT
ATATCGTTCTTTTTCTCTCCAAAGCCAGTTTCATTTTAAGTACAGAAAATAATAAAAAGT
ACGATTAAAACAGACAGACCCATTGTTATGTAGTGTATATAATTATGATACCATTCCGTT
CCATCGTAAATTTTGATAAAAATATTTTAATACAGTTTTCTATTGTTAGACGTACAAAAT
GACGTCAGAATGTTGTGTACGTTGAAAAATAATTCATCTATTTCTTTCTACTGTATTCCA
GTGTAACGCATAGATTTTATAAACTTCATCTATTAGCAGTAATCTAATGTCTCATGCAAA
TTACATGCAATGACAATTCAACATATATCAGCAGTCTGTCTACAGAATTATATTGATTAT
AATTATCGGAGAAACATTATTAGTTGATTTATTAAAATTGACGATTTTATAAGACTGACT
GATTTGCCTTGAGATACATATTTTATTATGCGAGTATAAAATGCAGATCTTTTATCTATT
TCATTGTATAAAGGATGTGCGAGGTGATAAAATTGTGCTTGTCATATTTGTTTAGAACAC
ATTTTATTAAAATACGAAAAAGTATCAACGCACACCGAATAGTTTCTTTTAAAAAATTAT
AATGAGCACATAAGTTTCGCATATATTACATCTCGGTTATCGAAAAATAAACTTTTACCA
AGTTAGAGTACACAGTGATACTTAAACATTTTATTTCAATATATTTAAATATTTTGTAAT
AATTTTAGCTTTGTAGAAAAGTAATAAGTACGCATCCTGTCTTCCTAACAAATAGCACAC
AGTTCATTAGATGTAATTTATTCGTTATTGTTAACGAAAAAGTGCAGAAAATTAATAAAG
AAAGCGAATAATTTTTAATAATATATAAAGTTTATATATTATAAATATTCTTCATTACAG
AACAACTATGATTATTATTCTTTCATGAAATATATTATGCGGAATTTTTTTTTATATAAC
TATCGTTGAATTATTTGTACTTCTCTGTAATGTTTCTCATTAATTTTCGTTTATTATATA
ACTAATCTATTTATACGCATGAATCATTAAATTCATTAGCCAGGTTTGCTTCACGCATTA
TCACAGAATTGTTCACACAATACATTCTATCATAAATTAAAGGGACATCATAAATTTAAA
TTATATTTTAAACTAAATGTCATTTGAGTGAAGAATATATTTTAAAAAAATGAACTTTTT
ATTATTTCTGTGAAGGTGATACTGTAATAAAACTAAAGTTATCGCAATAAATTATGTTCA
TATATTTTTATCAATAACAATTCTTAAATTTTATAAATTAAAAATAATTTAAAATATATA
CTATACATTATGTAATTAATACATATACTTTTAATTATATATTATATATATAATTAAAAA
TTAATCTCTATAAAAAATAATTCAAATATTCTTTCGTTATAATAATAAAAGCAATTTATT
GTTGACTTAGTAAAAATAAGACTTTTCAACGTTATCATTATTTTGAAATATTTTTCTGTT
TTATATTTTTCATTTTATTTGATTATTAATCGAATAAAAATATAAAACAAAACAGAAAAT
TTCTAGATAATTACTTATCAAACGTTTATTAAATTATGATTAATTTTACATTTGCACTTA
CATTTCAGAGCATTTGTTTAAATGTATCTCATAAACAAAATATTTTTATAAAGAAAAAAT
AATCGGCAGTTTTTCAGTGCTATATGAGCTAATTGAAACTTGACAATAAAGTCAGTATCA
AAAATTTATTATTTATTTTTCAGCAAAAGTTCTATTTCTATTTAAAGTTCTAGTTCTATT
TTAAATAACATTATATGATTGTTATATGTATTATTGATTTTAATGTCATAAAAAAAAGAG
AAAAGAATTTTTAGACAGAATTATTAATAACCAGTGTTATTTGACAAAAATTTCTTTTGA
AACTGCAATAATTATTTCATCTTCAATATTATTTGACAAACAAAAAAATAAAACTTTTAA
CAAAACTGAAGTAATATTATATCGCTCTCTTACCAAATTAATAAATTAGATAAAGAAACG
TGTAATTGCGTCGGCCTTCTGGCACACAGTTGCCAAGTGCTCATTTCCTATTTCATTTCA
GATGCAAAGTATCTTCTACCTCTTGTCACTATCTTCTACATCGTGTGCACTCTAGAAGCG
CATCTTGCGTTTCAGTC
>TRINITY_DN43822_c0_g5_i1 len=1518 path=[15551:0-80 15552:81-114 15553:115-129 15554:130-138 15688:139-149 15672:150-276 15628:277-323 15650:324-801 15483:802-825 15668:826-897 15435:898-965 15646:966-985 15700:986-1010 15694:1011-1181 15475:1182-1202 15642:1203-1347 15597:1348-1371 15681:1372-1417 15662:1418-1476 15639:1477-1500 15614:1501-1517] [-1, 15551, 15552, 15553, 15554, 15688, 15672, 15628, 15650, 15483, 15668, 15435, 15646, 15700, 15694, 15475, 15642, 15597, 15681, 15662, 15639, 15614, -2]
GATATAAAGCGGACGTGAACGCCCGAGACCGTAGTTGGCAGACACCTGTTCATGTGGCAG
CAGCAAACAACGCCGTGCAATGCGTAGAACTTTTATTGCCAAATTTGTTAAATATTAACG
TCACAGACAGAGGTGGAAAAACGTGTCTTCATCATGCGGTGTATAATGGACATCTCGAAA
TGAGTGAATATCTAATGCAGTTTGGTTGCGTGATAAACGCCTCCGACAAGAAAGACCGTA
GGGCTTTGCATTTCGCGACGTACAAGGGTTATAATGAGATTGTAAAAGCGCTAATAGCCA
AAGGCGCCGACGTGAACGTCAAGGATCGAGATTTGTATACTCCGTTACATGCAGCAGCCG
CTTCTGGTAATGTGGAATGTGTGCACATTTTAATCGAAGCTGGCGGCGATATCGAGGCAA
AGAACGTGTACGGAAATACGCCGCTGCATATCGCGTGCTTGAATGGATGTCCTCTCGTGA
TCAAGGAACTCATAGCTAATAATGTTAATTTAGAAGCCGTAAATTATCGAGGGCAGACCG
CGTTGCACGTCGCTGCCGCCAGCCTGCATGGTGTTCACTGTTTCAAAATGTTAATATACA
ACGGGTTGAAAGTCAATGTTCAATCGGAAGACGGCCGAACACCATTGCATATGACTGCGA
TTCATGGAAGATTCACGAGATCCAAAACGTTACTGGATGCAGGAGCTTTTCCAGACGCGA
GAGACAAAAATGGAAATACCGCGTTACATATTGCCGCTTGGTTTGGCTTTGAGTGTCTGA
CGACATCTCTACTGGAAAGCGCTGCGTCTCCGGCTACACGCAACGCACAGCAACGTACAC
CTTTGCATCTGAGTTGTCTAGCGGGACATATAGAAGTCTGTAGAAAATTATTACAACTTG
ATAGTAGACGAATCGACGCGCGAGATATCGGTGGCAGGACAGCTTTACATTTGGCAGCGT
TTAAGGGATCCGTAGATTGTTTGGATCTGCTGTTATCTAGCGGTGCTAATTTTCGTCTTG
TCGATAACGACAATCGACTAGCTCTTCATCATGCCGCGTGCCGGGGACACTACCCTTGCG
TCTTCACTCTGGTTGGATTCGGTAGCGACTCGAACGCTCAGGACGTGAACGGCGCAACGC
CGCTACATATGGCTGCAGCGGCGTCGAATTCTAACGCCCAGTCTTTCAAGTGCGTGCAAT
ACTTGCTACAGCACCGGGCAGACCCGCATTTACGCGACAAACGCGGTTTCACTGCGATCC
ACTACGCAGTGGCAGGTGGTAATAAAGCGGCATTGGAAGCGCTTTTGAATGCGTCGTCAC
CACCGTCAGTTCTGGCCGCTTCGCTCAGTTCCTCGACCGGGCAGGAGCCGTCTCTGCCGG
CGCTCACTCCGATACACCTCGCGGCATATCACGGTCATGATGAGATTTTGCAACTGCTTC
TACCCTTGTTCCCCAATGTGAATATCAAAGAAGACAGCGGGAAGACGCCGCTAGACTTGG
CCGCCTACAAAGGGCACA
>TRINITY_DN43822_c0_g5_i3 len=1732 path=[15505:0-80 15506:81-114 15507:115-129 15657:130-287 15672:288-414 15628:415-461 15650:462-939 15483:940-963 15668:964-1035 15435:1036-1103 15646:1104-1123 15700:1124-1148 15694:1149-1319 15663:1320-1416 15642:1417-1561 15597:1562-1585 15681:1586-1631 15662:1632-1690 15639:1691-1714 15614:1715-1731] [-1, 15505, 15506, 15507, 15657, 15672, 15628, 15650, 15483, 15668, 15435, 15646, 15700, 15694, 15663, 15642, 15597, 15681, 15662, 15639, 15614, -2]
GATATAAAGCGGACGTGAACGCCCGAGACCGTAGTTGGCAGACACCTGTTCATGTGGCAG
CAGCAAACAACGCCGTGCAATGCGTAGAACTTTTATTGCCAAATTTGTTAAATATTAACG
TCACAGACAGGTGCATACTTTTAGTTGTATCATTATTGTGGTAATTTTACGATGATTACA
TAATGGAAAACGCAGATCACAGATTTATAAATTATTAATAAATGCATATTAACTACATAG
ATTATTAATAAATTATTATTTTCTGCAGAGGTGGAAAAACGTGTCTTCATCATGCGGTGT
ATAATGGACATCTCGAAATGAGTGAATATCTAATGCAGTTTGGTTGCGTGATAAACGCCT
CCGACAAGAAAGACCGTAGGGCTTTGCATTTCGCGACGTACAAGGGTTATAATGAGATTG
TAAAAGCGCTAATAGCCAAAGGCGCCGACGTGAACGTCAAGGATCGAGATTTGTATACTC
CGTTACATGCAGCAGCCGCTTCTGGTAATGTGGAATGTGTGCACATTTTAATCGAAGCTG
GCGGCGATATCGAGGCAAAGAACGTGTACGGAAATACGCCGCTGCATATCGCGTGCTTGA
ATGGATGTCCTCTCGTGATCAAGGAACTCATAGCTAATAATGTTAATTTAGAAGCCGTAA
ATTATCGAGGGCAGACCGCGTTGCACGTCGCTGCCGCCAGCCTGCATGGTGTTCACTGTT
TCAAAATGTTAATATACAACGGGTTGAAAGTCAATGTTCAATCGGAAGACGGCCGAACAC
CATTGCATATGACTGCGATTCATGGAAGATTCACGAGATCCAAAACGTTACTGGATGCAG
GAGCTTTTCCAGACGCGAGAGACAAAAATGGAAATACCGCGTTACATATTGCCGCTTGGT
TTGGCTTTGAGTGTCTGACGACATCTCTACTGGAAAGCGCTGCGTCTCCGGCTACACGCA
ACGCACAGCAACGTACACCTTTGCATCTGAGTTGTCTAGCGGGACATATAGAAGTCTGTA
GAAAATTATTACAACTTGATAGTAGACGAATCGACGCGCGAGATATCGGTGGCAGGACAG
CTTTACATTTGGCAGCGTTTAAGGGATCCGTAGATTGTTTGGATCTGCTGTTATCTAGCG
GTGCTAATTTTCGTCTTGTCGATAACGACAATCGACTAGCTCTTCATCATGCCGCGTGCC
GGGGACACTACCCTTGCGTCTTCACTCTGGTTGGATTCGGTAGCGACTCGAACGCTCAGG
ACGTGAACGGCGCAACGCCGCTACATATGGCTGCAGCGGCGTCGAATTCTAACGCCCAGT
TAGTATCGTTTTTTCTCTATTGACTCAATTTCTCACGTTTATCTGTCTATATAATTTATT
TTAATTTCGCGCAGGTCTTTCAAGTGCGTGCAATACTTGCTACAGCACCGGGCAGACCCG
CATTTACGCGACAAACGCGGTTTCACTGCGATCCACTACGCAGTGGCAGGTGGTAATAAA
GCGGCATTGGAAGCGCTTTTGAATGCGTCGTCACCACCGTCAGTTCTGGCCGCTTCGCTC
AGTTCCTCGACCGGGCAGGAGCCGTCTCTGCCGGCGCTCACTCCGATACACCTCGCGGCA
TATCACGGTCATGATGAGATTTTGCAACTGCTTCTACCCTTGTTCCCCAATGTGAATATC
AAAGAAGACAGCGGGAAGACGCCGCTAGACTTGGCCGCCTACAAAGGGCACA
>TRINITY_DN43822_c0_g5_i5 len=1656 path=[15505:0-80 15506:81-114 15507:115-129 15657:130-287 15672:288-414 15628:415-461 15650:462-939 15483:940-963 15668:964-1035 15435:1036-1103 15646:1104-1123 15700:1124-1148 15694:1149-1319 15475:1320-1340 15642:1341-1485 15597:1486-1509 15681:1510-1555 15662:1556-1614 15639:1615-1638 15614:1639-1655] [-1, 15505, 15506, 15507, 15657, 15672, 15628, 15650, 15483, 15668, 15435, 15646, 15700, 15694, 15475, 15642, 15597, 15681, 15662, 15639, 15614, -2]
GATATAAAGCGGACGTGAACGCCCGAGACCGTAGTTGGCAGACACCTGTTCATGTGGCAG
CAGCAAACAACGCCGTGCAATGCGTAGAACTTTTATTGCCAAATTTGTTAAATATTAACG
TCACAGACAGGTGCATACTTTTAGTTGTATCATTATTGTGGTAATTTTACGATGATTACA
TAATGGAAAACGCAGATCACAGATTTATAAATTATTAATAAATGCATATTAACTACATAG
ATTATTAATAAATTATTATTTTCTGCAGAGGTGGAAAAACGTGTCTTCATCATGCGGTGT
ATAATGGACATCTCGAAATGAGTGAATATCTAATGCAGTTTGGTTGCGTGATAAACGCCT
CCGACAAGAAAGACCGTAGGGCTTTGCATTTCGCGACGTACAAGGGTTATAATGAGATTG
TAAAAGCGCTAATAGCCAAAGGCGCCGACGTGAACGTCAAGGATCGAGATTTGTATACTC
CGTTACATGCAGCAGCCGCTTCTGGTAATGTGGAATGTGTGCACATTTTAATCGAAGCTG
GCGGCGATATCGAGGCAAAGAACGTGTACGGAAATACGCCGCTGCATATCGCGTGCTTGA
ATGGATGTCCTCTCGTGATCAAGGAACTCATAGCTAATAATGTTAATTTAGAAGCCGTAA
ATTATCGAGGGCAGACCGCGTTGCACGTCGCTGCCGCCAGCCTGCATGGTGTTCACTGTT
TCAAAATGTTAATATACAACGGGTTGAAAGTCAATGTTCAATCGGAAGACGGCCGAACAC
CATTGCATATGACTGCGATTCATGGAAGATTCACGAGATCCAAAACGTTACTGGATGCAG
GAGCTTTTCCAGACGCGAGAGACAAAAATGGAAATACCGCGTTACATATTGCCGCTTGGT
TTGGCTTTGAGTGTCTGACGACATCTCTACTGGAAAGCGCTGCGTCTCCGGCTACACGCA
ACGCACAGCAACGTACACCTTTGCATCTGAGTTGTCTAGCGGGACATATAGAAGTCTGTA
GAAAATTATTACAACTTGATAGTAGACGAATCGACGCGCGAGATATCGGTGGCAGGACAG
CTTTACATTTGGCAGCGTTTAAGGGATCCGTAGATTGTTTGGATCTGCTGTTATCTAGCG
GTGCTAATTTTCGTCTTGTCGATAACGACAATCGACTAGCTCTTCATCATGCCGCGTGCC
GGGGACACTACCCTTGCGTCTTCACTCTGGTTGGATTCGGTAGCGACTCGAACGCTCAGG
ACGTGAACGGCGCAACGCCGCTACATATGGCTGCAGCGGCGTCGAATTCTAACGCCCAGT
CTTTCAAGTGCGTGCAATACTTGCTACAGCACCGGGCAGACCCGCATTTACGCGACAAAC
GCGGTTTCACTGCGATCCACTACGCAGTGGCAGGTGGTAATAAAGCGGCATTGGAAGCGC
TTTTGAATGCGTCGTCACCACCGTCAGTTCTGGCCGCTTCGCTCAGTTCCTCGACCGGGC
AGGAGCCGTCTCTGCCGGCGCTCACTCCGATACACCTCGCGGCATATCACGGTCATGATG
AGATTTTGCAACTGCTTCTACCCTTGTTCCCCAATGTGAATATCAAAGAAGACAGCGGGA
AGACGCCGCTAGACTTGGCCGCCTACAAAGGGCACA
>TRINITY_DN43822_c0_g5_i6 len=1594 path=[15551:0-80 15552:81-114 15553:115-129 15554:130-138 15688:139-149 15672:150-276 15628:277-323 15650:324-801 15483:802-825 15668:826-897 15435:898-965 15646:966-985 15700:986-1010 15694:1011-1181 15663:1182-1278 15642:1279-1423 15597:1424-1447 15681:1448-1493 15662:1494-1552 15639:1553-1576 15614:1577-1593] [-1, 15551, 15552, 15553, 15554, 15688, 15672, 15628, 15650, 15483, 15668, 15435, 15646, 15700, 15694, 15663, 15642, 15597, 15681, 15662, 15639, 15614, -2]
GATATAAAGCGGACGTGAACGCCCGAGACCGTAGTTGGCAGACACCTGTTCATGTGGCAG
CAGCAAACAACGCCGTGCAATGCGTAGAACTTTTATTGCCAAATTTGTTAAATATTAACG
TCACAGACAGAGGTGGAAAAACGTGTCTTCATCATGCGGTGTATAATGGACATCTCGAAA
TGAGTGAATATCTAATGCAGTTTGGTTGCGTGATAAACGCCTCCGACAAGAAAGACCGTA
GGGCTTTGCATTTCGCGACGTACAAGGGTTATAATGAGATTGTAAAAGCGCTAATAGCCA
AAGGCGCCGACGTGAACGTCAAGGATCGAGATTTGTATACTCCGTTACATGCAGCAGCCG
CTTCTGGTAATGTGGAATGTGTGCACATTTTAATCGAAGCTGGCGGCGATATCGAGGCAA
AGAACGTGTACGGAAATACGCCGCTGCATATCGCGTGCTTGAATGGATGTCCTCTCGTGA
TCAAGGAACTCATAGCTAATAATGTTAATTTAGAAGCCGTAAATTATCGAGGGCAGACCG
CGTTGCACGTCGCTGCCGCCAGCCTGCATGGTGTTCACTGTTTCAAAATGTTAATATACA
ACGGGTTGAAAGTCAATGTTCAATCGGAAGACGGCCGAACACCATTGCATATGACTGCGA
TTCATGGAAGATTCACGAGATCCAAAACGTTACTGGATGCAGGAGCTTTTCCAGACGCGA
GAGACAAAAATGGAAATACCGCGTTACATATTGCCGCTTGGTTTGGCTTTGAGTGTCTGA
CGACATCTCTACTGGAAAGCGCTGCGTCTCCGGCTACACGCAACGCACAGCAACGTACAC
CTTTGCATCTGAGTTGTCTAGCGGGACATATAGAAGTCTGTAGAAAATTATTACAACTTG
ATAGTAGACGAATCGACGCGCGAGATATCGGTGGCAGGACAGCTTTACATTTGGCAGCGT
TTAAGGGATCCGTAGATTGTTTGGATCTGCTGTTATCTAGCGGTGCTAATTTTCGTCTTG
TCGATAACGACAATCGACTAGCTCTTCATCATGCCGCGTGCCGGGGACACTACCCTTGCG
TCTTCACTCTGGTTGGATTCGGTAGCGACTCGAACGCTCAGGACGTGAACGGCGCAACGC
CGCTACATATGGCTGCAGCGGCGTCGAATTCTAACGCCCAGTTAGTATCGTTTTTTCTCT
ATTGACTCAATTTCTCACGTTTATCTGTCTATATAATTTATTTTAATTTCGCGCAGGTCT
TTCAAGTGCGTGCAATACTTGCTACAGCACCGGGCAGACCCGCATTTACGCGACAAACGC
GGTTTCACTGCGATCCACTACGCAGTGGCAGGTGGTAATAAAGCGGCATTGGAAGCGCTT
TTGAATGCGTCGTCACCACCGTCAGTTCTGGCCGCTTCGCTCAGTTCCTCGACCGGGCAG
GAGCCGTCTCTGCCGGCGCTCACTCCGATACACCTCGCGGCATATCACGGTCATGATGAG
ATTTTGCAACTGCTTCTACCCTTGTTCCCCAATGTGAATATCAAAGAAGACAGCGGGAAG
ACGCCGCTAGACTTGGCCGCCTACAAAGGGCACA
>TRINITY_DN44347_c0_g2_i4 len=2251 path=[33391:0-195 33563:196-354 33492:355-378 33616:379-829 33168:830-853 33634:854-976 33424:977-1017 33613:1018-1175 33660:1176-1199 33666:1200-1229 33669:1230-1230 33498:1231-1249 @33641@!:1250-1613 33627:1614-1868 33609:1869-2009 33165:2010-2029 @33581@!:2030-2178 33394:2179-2250] [-1, 33391, 33563, 33492, 33616, 33168, 33634, 33424, 33613, 33660, 33666, 33669, 33498, 33641, 33627, 33609, 33165, 33581, 33394, -2]
GCCTGCTAAACTACAGTAAACCGATATCCGAATACGCAATAACGTAAGCTCGGCAAGAGC
GTATATGCCAAAAGTATATGCGGCGTATAATATTAGTTCCAGCCGTTTATCGGTAAGAGA
TTCTCCAGTAAGACGGTACGCTGCTCTACAATGTTACGTGCAAGCATATATTACCAGTTA
TGCTGCACAGAAGTCTCAAAGTTGGCGCGTCTCCGGAATACTGATTGATCATGCCTCTAT
TGGCTGCCTGTGGTACTGGAATAGTTAAAGTTATCGGCTTGTGGAACTTCCTTCGTCTCG
GCTCGACAGTAACGATCGGTGACACTGCTACTCTGTTTCCAAGTAACTTGGCCACGAGAT
CCGCCGGTATAGGATGTGCCTGCAGACCGACTCTGATTTTCTTAGTAAGAGCCGCTTGCG
GGAAGACAGCTTGTACTTGTGGTACAGCGGATGACGACACGGTGCCGCCTTCGGGACCAA
CCGCGTGAACCTCTTGTCGGATGCGAGATACCACCGCGAAATAATGTGGGAAATCTACGG
TGAGTATCCTCACGATACGAGACGTCTGGAGATCTTCTAGCTGGCTTAATTCTTCTCCCT
CAAAGCTCTCATTTAGCACGTCTTGGACAGCCTCCTCGCTGGCTTCCAAGGTGTGTTCGC
GCCAAGTCTCCCCGTTGTCCGATCGTAGAATCACTATTTCCCGTTCCTTTCCGCGTAGCG
ACGCGAAATGTGGCACCTCTATGATAACGGGGCCTAGGAATTTTGCGCCTACAGGACCCA
ATTCGAGGATGCGGCTGGCCAACGCTTCTCCCTCCATCAAGGGCGGCGGGTTGGTCAATT
TGTCTCTCCTCAGATATCTGCACGTGACGCGCATAGGCATCGCGGCTTTACGCGGTGGAA
CGATTACGCGGACGCCGCTGTGCCTGCATCCGCGCATCGCACCACCTCTCGCGTCCACCA
AGAAGGAAACCAGGAAGTTTCTCCACTGTGGAATTCCAACATGCACAGGATGCCTATTGA
TGTCTACATTGTCTGGCTTAAGATTGGCCGCGTTTGTACGCTGATAATGTTCTTTCGTAA
TCATCTCTGTTATGGTTGGCGCTCCGGAATGTCGATTATCTCTCTCGTCGTCGGTTACGT
TTACACGCATCGAGTCATCCCCCATGGACTTCATATCGTCAACAGTCATGTATCGGTATT
GCTGTTGGTCGCTGAGCATTGGATCTTCACCACCCTCGTCTTCGCTATCACTCATAAATG
TCTCCTGCATGGATTCGGGTGCCTGAACTCTGTATTTCTCTTCAATGGTGACGGTATGAG
TTGTTGTGATTACTGTTTCTGTGACAACTTTTAGTGTTTCGATGACACTTATGTAGCCGA
GTTTTTGTGCGATATCCAGAGCAGTCTGTCCATTGTTAGTTACAGCATTTGGTTTAGCTT
TACTTTCCAACAGCAGGTTAATAACGAGCGTATGTCCTTGTTGAGCGGCTTGATGGAGAG
GAGTATAGCCAGCATTGGTGCTGCTGTCAACAGCAGCCCCAGATCTTAAAAGGAATCGTA
CCATAGCTGCCTGACCAAAATGAGACGCTATGTGCAATGGCGTATATCCAGCCTTAGTTT
TAGCGTCGATTTGAGCACCATTCTTCACAAGAATGGCAGCGACGTCCACTTTATCTTCTT
GTGCGCATAAATGTAGAGGCGTAAGGCCATTCTTCGCTTTGTGATTTGTGTCTGCTTTAT
GCTCGATAAGAAGGGTTGACATATCAGTATGGCCTTCTTGTGCGCTCAAATGTAACGGTG
TGAAACCAGCCTTTGATTCTGCGTTAGCTTTCGCTCCGTATTCTAGCAAAGTAGTTGCAA
TGTCCATCTGATTTTTGCGTGCAGCGATATGCAATGGTGTATGGCCATTTTTAGCCATCG
CATGTGGTGAAGCTCCTTTATCGAGTAAAAGTAAAGCTACGTTTTGATGATCGTAATGAG
AGGCTACATGAAGAGGCGTTACTCCGTTCTTTCCTTGAGCGTCAACAGGCGCATTCTTTT
GTAGTAACAATCGTGCTACGTTCATATTACCATACTTGGCCGCTAAATGCAAGGGAGTAA
ATCCTTTCTTGGTCGTTGCGGTAAGAGAGGCGTTATTATCTAATAAAACGGATGCAACCT
CCTCTTGGCCTTCTTTAGCAGCGATATGAAGCGGTGTATACAAATCCTTCGTTGTAGCAT
CTACACCTGCACCATGCTGCAGCAGTAACAT
>TRINITY_DN44347_c0_g2_i5 len=2580 path=[33467:0-56 33648:57-453 33624:454-644 33505:645-665 33563:666-824 33492:825-848 33616:849-1299 33168:1300-1323 33634:1324-1446 33424:1447-1487 33613:1488-1645 33660:1646-1669 33666:1670-1699 33669:1700-1700 33498:1701-1719 @33641@!:1720-2083 33627:2084-2338 33533:2339-2358 @33581@!:2359-2507 33394:2508-2579] [-1, 33467, 33648, 33624, 33505, 33563, 33492, 33616, 33168, 33634, 33424, 33613, 33660, 33666, 33669, 33498, 33641, 33627, 33533, 33581, 33394, -2]
GCGTAGGAAACTGTAGTTCTTCGACAATTCCAATAAATCGAGCTCGGAGACCGCAGTGTC
CGGGGAAATCTTTTCCGGTAGCAAAATATTTAGTGTGCAGATGGGTGTTTGCGGCGGCTC
ACCCCTCGGGACCTTAGGCTCGCTCATAAACATGATTCGACCCATCATATCCGCGGCATC
TGGATCTTTTATTCTCGCAGTGAACGGGATCCTATTTTCCTTGAAAGCTCTGAACGGTAA
TTGCAACTGTTCACCGGTCTTTAGTACGGGTACAAGATTTCCCGAAAATTCCATGTATTG
CGTTTTTCCTTCAAGAACCTCGACGTCTCTACTTTTTGCGACTTCTGTAAAATGTTCCTG
ATGCTCTAAAGTTTTGTCCTCTTTGTCGTCCGTCATACAGAACACGCGTAGTCTCGCTTC
CAATGGATCCACCCGTTTCGCAAACACTACGAATTTAGCCATGAAGGGCACATGTGTAGC
GTGCGTGTAGAGTTCCGTGGCCATTCTCGTGGCCTCGGAAATATTAGGGCAATCCATCAA
CCAGAAGCGGGCGGAAACTGTGGTGGTGAAGGAAACGCAATCTTTCACAAAGGTCAATGG
CGTCGAGCCTGTGACGTCCTCCCAGACTGCCCGAGTCTGACCCCCAGTTATGCTGCACAG
AAGTCTCAAAGTTGGCGCGTCTCCGGAATACTGATTGATCATGCCTCTATTGGCTGCCTG
TGGTACTGGAATAGTTAAAGTTATCGGCTTGTGGAACTTCCTTCGTCTCGGCTCGACAGT
AACGATCGGTGACACTGCTACTCTGTTTCCAAGTAACTTGGCCACGAGATCCGCCGGTAT
AGGATGTGCCTGCAGACCGACTCTGATTTTCTTAGTAAGAGCCGCTTGCGGGAAGACAGC
TTGTACTTGTGGTACAGCGGATGACGACACGGTGCCGCCTTCGGGACCAACCGCGTGAAC
CTCTTGTCGGATGCGAGATACCACCGCGAAATAATGTGGGAAATCTACGGTGAGTATCCT
CACGATACGAGACGTCTGGAGATCTTCTAGCTGGCTTAATTCTTCTCCCTCAAAGCTCTC
ATTTAGCACGTCTTGGACAGCCTCCTCGCTGGCTTCCAAGGTGTGTTCGCGCCAAGTCTC
CCCGTTGTCCGATCGTAGAATCACTATTTCCCGTTCCTTTCCGCGTAGCGACGCGAAATG
TGGCACCTCTATGATAACGGGGCCTAGGAATTTTGCGCCTACAGGACCCAATTCGAGGAT
GCGGCTGGCCAACGCTTCTCCCTCCATCAAGGGCGGCGGGTTGGTCAATTTGTCTCTCCT
CAGATATCTGCACGTGACGCGCATAGGCATCGCGGCTTTACGCGGTGGAACGATTACGCG
GACGCCGCTGTGCCTGCATCCGCGCATCGCACCACCTCTCGCGTCCACCAAGAAGGAAAC
CAGGAAGTTTCTCCACTGTGGAATTCCAACATGCACAGGATGCCTATTGATGTCTACATT
GTCTGGCTTAAGATTGGCCGCGTTTGTACGCTGATAATGTTCTTTCGTAATCATCTCTGT
TATGGTTGGCGCTCCGGAATGTCGATTATCTCTCTCGTCGTCGGTTACGTTTACACGCAT
CGAGTCATCCCCCATGGACTTCATATCGTCAACAGTCATGTATCGGTATTGCTGTTGGTC
GCTGAGCATTGGATCTTCACCACCCTCGTCTTCGCTATCACTCATAAATGTCTCCTGCAT
GGATTCGGGTGCCTGAACTCTGTATTTCTCTTCAATGGTGACGGTATGAGTTGTTGTGAT
TACTGTTTCTGTGACAACTTTTAGTGTTTCGATGACACTTATGTAGCCGAGTTTTTGTGC
GATATCCAGAGCAGTCTGTCCATTGTTAGTTACAGCATTTGGTTTAGCTTTACTTTCCAA
CAGCAGGTTAATAACGAGCGTATGTCCTTGTTGAGCGGCTTGATGGAGAGGAGTATAGCC
AGCATTGGTGCTGCTGTCAACAGCAGCCCCAGATCTTAAAAGGAATCGTACCATAGCTGC
CTGACCAAAATGAGACGCTATGTGCAATGGCGTATATCCAGCCTTAGTTTTAGCGTCGAT
TTGAGCACCATTCTTCACAAGAATGGCAGCGACGTCCACTTTATCTTCTTGTGCGCATAA
ATGTAGAGGCGTAAGGCCATTCTTCGCTTTGTGATTTGTGTCTGCTTTATGCTCGATAAG
AAGGGTTGACATATCAGTATGGCCTTCTTGTGCGCTCAAATGTAACGGTGTGAAACCAGC
CTTTGATTCTGCGTTAGCTTTCGCTCCGTATTCTAGCAAAGTAGTTGCAATGTCCATCTT
TCCTTGAGCGTCAACAGGCGCATTCTTTTGTAGTAACAATCGTGCTACGTTCATATTACC
ATACTTGGCCGCTAAATGCAAGGGAGTAAATCCTTTCTTGGTCGTTGCGGTAAGAGAGGC
GTTATTATCTAATAAAACGGATGCAACCTCCTCTTGGCCTTCTTTAGCAGCGATATGAAG
CGGTGTATACAAATCCTTCGTTGTAGCATCTACACCTGCACCATGCTGCAGCAGTAACAT
>TRINITY_DN44347_c0_g2_i8 len=2233 path=[33391:0-195 33563:196-354 33492:355-378 33616:379-829 33168:830-853 33634:854-976 33657:977-977 33524:978-999 33613:1000-1157 33660:1158-1181 33666:1182-1211 33669:1212-1212 33498:1213-1231 @33641@!:1232-1595 33627:1596-1850 33609:1851-1991 33165:1992-2011 @33581@!:2012-2160 33394:2161-2232] [-1, 33391, 33563, 33492, 33616, 33168, 33634, 33657, 33524, 33613, 33660, 33666, 33669, 33498, 33641, 33627, 33609, 33165, 33581, 33394, -2]
GCCTGCTAAACTACAGTAAACCGATATCCGAATACGCAATAACGTAAGCTCGGCAAGAGC
GTATATGCCAAAAGTATATGCGGCGTATAATATTAGTTCCAGCCGTTTATCGGTAAGAGA
TTCTCCAGTAAGACGGTACGCTGCTCTACAATGTTACGTGCAAGCATATATTACCAGTTA
TGCTGCACAGAAGTCTCAAAGTTGGCGCGTCTCCGGAATACTGATTGATCATGCCTCTAT
TGGCTGCCTGTGGTACTGGAATAGTTAAAGTTATCGGCTTGTGGAACTTCCTTCGTCTCG
GCTCGACAGTAACGATCGGTGACACTGCTACTCTGTTTCCAAGTAACTTGGCCACGAGAT
CCGCCGGTATAGGATGTGCCTGCAGACCGACTCTGATTTTCTTAGTAAGAGCCGCTTGCG
GGAAGACAGCTTGTACTTGTGGTACAGCGGATGACGACACGGTGCCGCCTTCGGGACCAA
CCGCGTGAACCTCTTGTCGGATGCGAGATACCACCGCGAAATAATGTGGGAAATCTACGG
TGAGTATCCTCACGATACGAGACGTCTGGAGATCTTCTAGCTGGCTTAATTCTTCTCCCT
CAAAGCTCTCATTTAGCACGTCTTGGACAGCCTCCTCGCTGGCTTCCAAGGTGTGTTCGC
GCCAAGTCTCCCCGTTGTCCGATCGTAGAATCACTATTTCCCGTTCCTTTCCGCGTAGCG
ACGCGAAATGTGGCACCTCTATGATAACGGGGCCTAGGAATTTTGCGCCTACAGGACCCA
ATTCGAGGATGCGGCTGGCCAACGCTTCTCCCTCCATCAAGGGCGGCGGGTTGGTCAATT
TGTCTCTCCTCAGATATCTGCACGTGACGCGCATAGGCATCGCGGCTTTACGCGGTGGAA
CGATTACGCGGACGCCGCTGTGCCTGCATCCGCGCATCGCACCACCTCTCGCGTCCACCA
AGAAGGAAACCAGGAAGCCAACATGCACAGGATGCCTATTGATGTCTACATTGTCTGGCT
TAAGATTGGCCGCGTTTGTACGCTGATAATGTTCTTTCGTAATCATCTCTGTTATGGTTG
GCGCTCCGGAATGTCGATTATCTCTCTCGTCGTCGGTTACGTTTACACGCATCGAGTCAT
CCCCCATGGACTTCATATCGTCAACAGTCATGTATCGGTATTGCTGTTGGTCGCTGAGCA
TTGGATCTTCACCACCCTCGTCTTCGCTATCACTCATAAATGTCTCCTGCATGGATTCGG
GTGCCTGAACTCTGTATTTCTCTTCAATGGTGACGGTATGAGTTGTTGTGATTACTGTTT
CTGTGACAACTTTTAGTGTTTCGATGACACTTATGTAGCCGAGTTTTTGTGCGATATCCA
GAGCAGTCTGTCCATTGTTAGTTACAGCATTTGGTTTAGCTTTACTTTCCAACAGCAGGT
TAATAACGAGCGTATGTCCTTGTTGAGCGGCTTGATGGAGAGGAGTATAGCCAGCATTGG
TGCTGCTGTCAACAGCAGCCCCAGATCTTAAAAGGAATCGTACCATAGCTGCCTGACCAA
AATGAGACGCTATGTGCAATGGCGTATATCCAGCCTTAGTTTTAGCGTCGATTTGAGCAC
CATTCTTCACAAGAATGGCAGCGACGTCCACTTTATCTTCTTGTGCGCATAAATGTAGAG
GCGTAAGGCCATTCTTCGCTTTGTGATTTGTGTCTGCTTTATGCTCGATAAGAAGGGTTG
ACATATCAGTATGGCCTTCTTGTGCGCTCAAATGTAACGGTGTGAAACCAGCCTTTGATT
CTGCGTTAGCTTTCGCTCCGTATTCTAGCAAAGTAGTTGCAATGTCCATCTGATTTTTGC
GTGCAGCGATATGCAATGGTGTATGGCCATTTTTAGCCATCGCATGTGGTGAAGCTCCTT
TATCGAGTAAAAGTAAAGCTACGTTTTGATGATCGTAATGAGAGGCTACATGAAGAGGCG
TTACTCCGTTCTTTCCTTGAGCGTCAACAGGCGCATTCTTTTGTAGTAACAATCGTGCTA
CGTTCATATTACCATACTTGGCCGCTAAATGCAAGGGAGTAAATCCTTTCTTGGTCGTTG
CGGTAAGAGAGGCGTTATTATCTAATAAAACGGATGCAACCTCCTCTTGGCCTTCTTTAG
CAGCGATATGAAGCGGTGTATACAAATCCTTCGTTGTAGCATCTACACCTGCACCATGCT
GCAGCAGTAACAT
>TRINITY_DN44347_c0_g2_i11 len=2721 path=[33467:0-56 33648:57-453 33624:454-644 33505:645-665 33563:666-824 33492:825-848 33616:849-1299 33168:1300-1323 33634:1324-1446 33424:1447-1487 33613:1488-1645 33660:1646-1669 33666:1670-1699 33669:1700-1700 33498:1701-1719 @33641@!:1720-2083 33627:2084-2338 33609:2339-2479 33165:2480-2499 @33581@!:2500-2648 33394:2649-2720] [-1, 33467, 33648, 33624, 33505, 33563, 33492, 33616, 33168, 33634, 33424, 33613, 33660, 33666, 33669, 33498, 33641, 33627, 33609, 33165, 33581, 33394, -2]
GCGTAGGAAACTGTAGTTCTTCGACAATTCCAATAAATCGAGCTCGGAGACCGCAGTGTC
CGGGGAAATCTTTTCCGGTAGCAAAATATTTAGTGTGCAGATGGGTGTTTGCGGCGGCTC
ACCCCTCGGGACCTTAGGCTCGCTCATAAACATGATTCGACCCATCATATCCGCGGCATC
TGGATCTTTTATTCTCGCAGTGAACGGGATCCTATTTTCCTTGAAAGCTCTGAACGGTAA
TTGCAACTGTTCACCGGTCTTTAGTACGGGTACAAGATTTCCCGAAAATTCCATGTATTG
CGTTTTTCCTTCAAGAACCTCGACGTCTCTACTTTTTGCGACTTCTGTAAAATGTTCCTG
ATGCTCTAAAGTTTTGTCCTCTTTGTCGTCCGTCATACAGAACACGCGTAGTCTCGCTTC
CAATGGATCCACCCGTTTCGCAAACACTACGAATTTAGCCATGAAGGGCACATGTGTAGC
GTGCGTGTAGAGTTCCGTGGCCATTCTCGTGGCCTCGGAAATATTAGGGCAATCCATCAA
CCAGAAGCGGGCGGAAACTGTGGTGGTGAAGGAAACGCAATCTTTCACAAAGGTCAATGG
CGTCGAGCCTGTGACGTCCTCCCAGACTGCCCGAGTCTGACCCCCAGTTATGCTGCACAG
AAGTCTCAAAGTTGGCGCGTCTCCGGAATACTGATTGATCATGCCTCTATTGGCTGCCTG
TGGTACTGGAATAGTTAAAGTTATCGGCTTGTGGAACTTCCTTCGTCTCGGCTCGACAGT
AACGATCGGTGACACTGCTACTCTGTTTCCAAGTAACTTGGCCACGAGATCCGCCGGTAT
AGGATGTGCCTGCAGACCGACTCTGATTTTCTTAGTAAGAGCCGCTTGCGGGAAGACAGC
TTGTACTTGTGGTACAGCGGATGACGACACGGTGCCGCCTTCGGGACCAACCGCGTGAAC
CTCTTGTCGGATGCGAGATACCACCGCGAAATAATGTGGGAAATCTACGGTGAGTATCCT
CACGATACGAGACGTCTGGAGATCTTCTAGCTGGCTTAATTCTTCTCCCTCAAAGCTCTC
ATTTAGCACGTCTTGGACAGCCTCCTCGCTGGCTTCCAAGGTGTGTTCGCGCCAAGTCTC
CCCGTTGTCCGATCGTAGAATCACTATTTCCCGTTCCTTTCCGCGTAGCGACGCGAAATG
TGGCACCTCTATGATAACGGGGCCTAGGAATTTTGCGCCTACAGGACCCAATTCGAGGAT
GCGGCTGGCCAACGCTTCTCCCTCCATCAAGGGCGGCGGGTTGGTCAATTTGTCTCTCCT
CAGATATCTGCACGTGACGCGCATAGGCATCGCGGCTTTACGCGGTGGAACGATTACGCG
GACGCCGCTGTGCCTGCATCCGCGCATCGCACCACCTCTCGCGTCCACCAAGAAGGAAAC
CAGGAAGTTTCTCCACTGTGGAATTCCAACATGCACAGGATGCCTATTGATGTCTACATT
GTCTGGCTTAAGATTGGCCGCGTTTGTACGCTGATAATGTTCTTTCGTAATCATCTCTGT
TATGGTTGGCGCTCCGGAATGTCGATTATCTCTCTCGTCGTCGGTTACGTTTACACGCAT
CGAGTCATCCCCCATGGACTTCATATCGTCAACAGTCATGTATCGGTATTGCTGTTGGTC
GCTGAGCATTGGATCTTCACCACCCTCGTCTTCGCTATCACTCATAAATGTCTCCTGCAT
GGATTCGGGTGCCTGAACTCTGTATTTCTCTTCAATGGTGACGGTATGAGTTGTTGTGAT
TACTGTTTCTGTGACAACTTTTAGTGTTTCGATGACACTTATGTAGCCGAGTTTTTGTGC
GATATCCAGAGCAGTCTGTCCATTGTTAGTTACAGCATTTGGTTTAGCTTTACTTTCCAA
CAGCAGGTTAATAACGAGCGTATGTCCTTGTTGAGCGGCTTGATGGAGAGGAGTATAGCC
AGCATTGGTGCTGCTGTCAACAGCAGCCCCAGATCTTAAAAGGAATCGTACCATAGCTGC
CTGACCAAAATGAGACGCTATGTGCAATGGCGTATATCCAGCCTTAGTTTTAGCGTCGAT
TTGAGCACCATTCTTCACAAGAATGGCAGCGACGTCCACTTTATCTTCTTGTGCGCATAA
ATGTAGAGGCGTAAGGCCATTCTTCGCTTTGTGATTTGTGTCTGCTTTATGCTCGATAAG
AAGGGTTGACATATCAGTATGGCCTTCTTGTGCGCTCAAATGTAACGGTGTGAAACCAGC
CTTTGATTCTGCGTTAGCTTTCGCTCCGTATTCTAGCAAAGTAGTTGCAATGTCCATCTG
ATTTTTGCGTGCAGCGATATGCAATGGTGTATGGCCATTTTTAGCCATCGCATGTGGTGA
AGCTCCTTTATCGAGTAAAAGTAAAGCTACGTTTTGATGATCGTAATGAGAGGCTACATG
AAGAGGCGTTACTCCGTTCTTTCCTTGAGCGTCAACAGGCGCATTCTTTTGTAGTAACAA
TCGTGCTACGTTCATATTACCATACTTGGCCGCTAAATGCAAGGGAGTAAATCCTTTCTT
GGTCGTTGCGGTAAGAGAGGCGTTATTATCTAATAAAACGGATGCAACCTCCTCTTGGCC
TTCTTTAGCAGCGATATGAAGCGGTGTATACAAATCCTTCGTTGTAGCATCTACACCTGC
ACCATGCTGCAGCAGTAACAT
>TRINITY_DN44347_c0_g2_i13 len=1280 path=[33220:0-156 33221:157-174 @33629@!:175-259 33306:260-278 @33641@!:279-642 33627:643-897 33609:898-1038 33165:1039-1058 @33581@!:1059-1207 33394:1208-1279] [-1, 33220, 33221, 33629, 33306, 33641, 33627, 33609, 33165, 33581, 33394, -2]
CATATCGTCTCGCAATCACGACATTCTGCGACAGTGCTAGCGTGTAGTACATACATACAA
TGTATAATCTACGCATATTTGCCGCGGATGCGTTCCGCGTTGGAACGCGTGAAGACAGAG
AGAGTGTAACGGAAACAGAGTACAGACAACTTACGGGTATAGGTCATTTGGCCCTGGTAG
TAAGAAGGAAGGTACACGTGTTGCGCGTGCGGAGGCTGCCCGTACACATTCATGGCTGCC
GTGCCGATTTCATCACCACCACCCTCGTCTTCGCTATCACTCATAAATGTCTCCTGCATG
GATTCGGGTGCCTGAACTCTGTATTTCTCTTCAATGGTGACGGTATGAGTTGTTGTGATT
ACTGTTTCTGTGACAACTTTTAGTGTTTCGATGACACTTATGTAGCCGAGTTTTTGTGCG
ATATCCAGAGCAGTCTGTCCATTGTTAGTTACAGCATTTGGTTTAGCTTTACTTTCCAAC
AGCAGGTTAATAACGAGCGTATGTCCTTGTTGAGCGGCTTGATGGAGAGGAGTATAGCCA
GCATTGGTGCTGCTGTCAACAGCAGCCCCAGATCTTAAAAGGAATCGTACCATAGCTGCC
TGACCAAAATGAGACGCTATGTGCAATGGCGTATATCCAGCCTTAGTTTTAGCGTCGATT
TGAGCACCATTCTTCACAAGAATGGCAGCGACGTCCACTTTATCTTCTTGTGCGCATAAA
TGTAGAGGCGTAAGGCCATTCTTCGCTTTGTGATTTGTGTCTGCTTTATGCTCGATAAGA
AGGGTTGACATATCAGTATGGCCTTCTTGTGCGCTCAAATGTAACGGTGTGAAACCAGCC
TTTGATTCTGCGTTAGCTTTCGCTCCGTATTCTAGCAAAGTAGTTGCAATGTCCATCTGA
TTTTTGCGTGCAGCGATATGCAATGGTGTATGGCCATTTTTAGCCATCGCATGTGGTGAA
GCTCCTTTATCGAGTAAAAGTAAAGCTACGTTTTGATGATCGTAATGAGAGGCTACATGA
AGAGGCGTTACTCCGTTCTTTCCTTGAGCGTCAACAGGCGCATTCTTTTGTAGTAACAAT
CGTGCTACGTTCATATTACCATACTTGGCCGCTAAATGCAAGGGAGTAAATCCTTTCTTG
GTCGTTGCGGTAAGAGAGGCGTTATTATCTAATAAAACGGATGCAACCTCCTCTTGGCCT
TCTTTAGCAGCGATATGAAGCGGTGTATACAAATCCTTCGTTGTAGCATCTACACCTGCA
CCATGCTGCAGCAGTAACAT
>TRINITY_DN44347_c0_g2_i14 len=2826 path=[33467:0-56 33648:57-453 33624:454-644 33505:645-665 33563:666-824 33492:825-848 33616:849-1299 33168:1300-1323 33634:1324-1446 33424:1447-1487 33613:1488-1645 33660:1646-1669 33666:1670-1699 33642:1700-1720 @33629@!:1721-1805 33306:1806-1824 @33641@!:1825-2188 33627:2189-2443 33609:2444-2584 33165:2585-2604 @33581@!:2605-2753 33394:2754-2825] [-1, 33467, 33648, 33624, 33505, 33563, 33492, 33616, 33168, 33634, 33424, 33613, 33660, 33666, 33642, 33629, 33306, 33641, 33627, 33609, 33165, 33581, 33394, -2]
GCGTAGGAAACTGTAGTTCTTCGACAATTCCAATAAATCGAGCTCGGAGACCGCAGTGTC
CGGGGAAATCTTTTCCGGTAGCAAAATATTTAGTGTGCAGATGGGTGTTTGCGGCGGCTC
ACCCCTCGGGACCTTAGGCTCGCTCATAAACATGATTCGACCCATCATATCCGCGGCATC
TGGATCTTTTATTCTCGCAGTGAACGGGATCCTATTTTCCTTGAAAGCTCTGAACGGTAA
TTGCAACTGTTCACCGGTCTTTAGTACGGGTACAAGATTTCCCGAAAATTCCATGTATTG
CGTTTTTCCTTCAAGAACCTCGACGTCTCTACTTTTTGCGACTTCTGTAAAATGTTCCTG
ATGCTCTAAAGTTTTGTCCTCTTTGTCGTCCGTCATACAGAACACGCGTAGTCTCGCTTC
CAATGGATCCACCCGTTTCGCAAACACTACGAATTTAGCCATGAAGGGCACATGTGTAGC
GTGCGTGTAGAGTTCCGTGGCCATTCTCGTGGCCTCGGAAATATTAGGGCAATCCATCAA
CCAGAAGCGGGCGGAAACTGTGGTGGTGAAGGAAACGCAATCTTTCACAAAGGTCAATGG
CGTCGAGCCTGTGACGTCCTCCCAGACTGCCCGAGTCTGACCCCCAGTTATGCTGCACAG
AAGTCTCAAAGTTGGCGCGTCTCCGGAATACTGATTGATCATGCCTCTATTGGCTGCCTG
TGGTACTGGAATAGTTAAAGTTATCGGCTTGTGGAACTTCCTTCGTCTCGGCTCGACAGT
AACGATCGGTGACACTGCTACTCTGTTTCCAAGTAACTTGGCCACGAGATCCGCCGGTAT
AGGATGTGCCTGCAGACCGACTCTGATTTTCTTAGTAAGAGCCGCTTGCGGGAAGACAGC
TTGTACTTGTGGTACAGCGGATGACGACACGGTGCCGCCTTCGGGACCAACCGCGTGAAC
CTCTTGTCGGATGCGAGATACCACCGCGAAATAATGTGGGAAATCTACGGTGAGTATCCT
CACGATACGAGACGTCTGGAGATCTTCTAGCTGGCTTAATTCTTCTCCCTCAAAGCTCTC
ATTTAGCACGTCTTGGACAGCCTCCTCGCTGGCTTCCAAGGTGTGTTCGCGCCAAGTCTC
CCCGTTGTCCGATCGTAGAATCACTATTTCCCGTTCCTTTCCGCGTAGCGACGCGAAATG
TGGCACCTCTATGATAACGGGGCCTAGGAATTTTGCGCCTACAGGACCCAATTCGAGGAT
GCGGCTGGCCAACGCTTCTCCCTCCATCAAGGGCGGCGGGTTGGTCAATTTGTCTCTCCT
CAGATATCTGCACGTGACGCGCATAGGCATCGCGGCTTTACGCGGTGGAACGATTACGCG
GACGCCGCTGTGCCTGCATCCGCGCATCGCACCACCTCTCGCGTCCACCAAGAAGGAAAC
CAGGAAGTTTCTCCACTGTGGAATTCCAACATGCACAGGATGCCTATTGATGTCTACATT
GTCTGGCTTAAGATTGGCCGCGTTTGTACGCTGATAATGTTCTTTCGTAATCATCTCTGT
TATGGTTGGCGCTCCGGAATGTCGATTATCTCTCTCGTCGTCGGTTACGTTTACACGCAT
CGAGTCATCCCCCATGGACTTCATATCGTCAACAGTCATGTATCGGTATTGCTGTTGGTC
GCTGAGCATTGGATCTTCACGGGTATAGGTCATTTGGCCCTGGTAGTAAGAAGGAAGGTA
CACGTGTTGCGCGTGCGGAGGCTGCCCGTACACATTCATGGCTGCCGTGCCGATTTCATC
ACCACCACCCTCGTCTTCGCTATCACTCATAAATGTCTCCTGCATGGATTCGGGTGCCTG
AACTCTGTATTTCTCTTCAATGGTGACGGTATGAGTTGTTGTGATTACTGTTTCTGTGAC
AACTTTTAGTGTTTCGATGACACTTATGTAGCCGAGTTTTTGTGCGATATCCAGAGCAGT
CTGTCCATTGTTAGTTACAGCATTTGGTTTAGCTTTACTTTCCAACAGCAGGTTAATAAC
GAGCGTATGTCCTTGTTGAGCGGCTTGATGGAGAGGAGTATAGCCAGCATTGGTGCTGCT
GTCAACAGCAGCCCCAGATCTTAAAAGGAATCGTACCATAGCTGCCTGACCAAAATGAGA
CGCTATGTGCAATGGCGTATATCCAGCCTTAGTTTTAGCGTCGATTTGAGCACCATTCTT
CACAAGAATGGCAGCGACGTCCACTTTATCTTCTTGTGCGCATAAATGTAGAGGCGTAAG
GCCATTCTTCGCTTTGTGATTTGTGTCTGCTTTATGCTCGATAAGAAGGGTTGACATATC
AGTATGGCCTTCTTGTGCGCTCAAATGTAACGGTGTGAAACCAGCCTTTGATTCTGCGTT
AGCTTTCGCTCCGTATTCTAGCAAAGTAGTTGCAATGTCCATCTGATTTTTGCGTGCAGC
GATATGCAATGGTGTATGGCCATTTTTAGCCATCGCATGTGGTGAAGCTCCTTTATCGAG
TAAAAGTAAAGCTACGTTTTGATGATCGTAATGAGAGGCTACATGAAGAGGCGTTACTCC
GTTCTTTCCTTGAGCGTCAACAGGCGCATTCTTTTGTAGTAACAATCGTGCTACGTTCAT
ATTACCATACTTGGCCGCTAAATGCAAGGGAGTAAATCCTTTCTTGGTCGTTGCGGTAAG
AGAGGCGTTATTATCTAATAAAACGGATGCAACCTCCTCTTGGCCTTCTTTAGCAGCGAT
ATGAAGCGGTGTATACAAATCCTTCGTTGTAGCATCTACACCTGCACCATGCTGCAGCAG
TAACAT
>TRINITY_DN44347_c0_g2_i16 len=1475 path=[33338:0-83 33339:84-107 33632:108-241 33613:242-399 33660:400-423 33666:424-453 33669:454-454 33498:455-473 @33641@!:474-837 33627:838-1092 33609:1093-1233 33165:1234-1253 @33581@!:1254-1402 33394:1403-1474] [-1, 33338, 33339, 33632, 33613, 33660, 33666, 33669, 33498, 33641, 33627, 33609, 33165, 33581, 33394, -2]
AACATTATTAAAATTTAATAACATTTGCAGTAAAACTTGTTGCACTACTCTTCAATATAG
TGCAAAAATCTTTTTAAACTTATACTGCAGCATTTAAATAAAATTTCGAAATAGATCGCA
TTACTATTAATAATGGAATTTCTTCATTTTTAACGTCCCTTTTTTAATTAATAAAATTGA
AGTGAAGATAGAAAAAAGTAGATGTAAAATAATACGTACCCAACATGCACAGGATGCCTA
TTGATGTCTACATTGTCTGGCTTAAGATTGGCCGCGTTTGTACGCTGATAATGTTCTTTC
GTAATCATCTCTGTTATGGTTGGCGCTCCGGAATGTCGATTATCTCTCTCGTCGTCGGTT
ACGTTTACACGCATCGAGTCATCCCCCATGGACTTCATATCGTCAACAGTCATGTATCGG
TATTGCTGTTGGTCGCTGAGCATTGGATCTTCACCACCCTCGTCTTCGCTATCACTCATA
AATGTCTCCTGCATGGATTCGGGTGCCTGAACTCTGTATTTCTCTTCAATGGTGACGGTA
TGAGTTGTTGTGATTACTGTTTCTGTGACAACTTTTAGTGTTTCGATGACACTTATGTAG
CCGAGTTTTTGTGCGATATCCAGAGCAGTCTGTCCATTGTTAGTTACAGCATTTGGTTTA
GCTTTACTTTCCAACAGCAGGTTAATAACGAGCGTATGTCCTTGTTGAGCGGCTTGATGG
AGAGGAGTATAGCCAGCATTGGTGCTGCTGTCAACAGCAGCCCCAGATCTTAAAAGGAAT
CGTACCATAGCTGCCTGACCAAAATGAGACGCTATGTGCAATGGCGTATATCCAGCCTTA
GTTTTAGCGTCGATTTGAGCACCATTCTTCACAAGAATGGCAGCGACGTCCACTTTATCT
TCTTGTGCGCATAAATGTAGAGGCGTAAGGCCATTCTTCGCTTTGTGATTTGTGTCTGCT
TTATGCTCGATAAGAAGGGTTGACATATCAGTATGGCCTTCTTGTGCGCTCAAATGTAAC
GGTGTGAAACCAGCCTTTGATTCTGCGTTAGCTTTCGCTCCGTATTCTAGCAAAGTAGTT
GCAATGTCCATCTGATTTTTGCGTGCAGCGATATGCAATGGTGTATGGCCATTTTTAGCC
ATCGCATGTGGTGAAGCTCCTTTATCGAGTAAAAGTAAAGCTACGTTTTGATGATCGTAA
TGAGAGGCTACATGAAGAGGCGTTACTCCGTTCTTTCCTTGAGCGTCAACAGGCGCATTC
TTTTGTAGTAACAATCGTGCTACGTTCATATTACCATACTTGGCCGCTAAATGCAAGGGA
GTAAATCCTTTCTTGGTCGTTGCGGTAAGAGAGGCGTTATTATCTAATAAAACGGATGCA
ACCTCCTCTTGGCCTTCTTTAGCAGCGATATGAAGCGGTGTATACAAATCCTTCGTTGTA
GCATCTACACCTGCACCATGCTGCAGCAGTAACAT
>TRINITY_DN44347_c0_g6_i1 len=710 path=[33436:0-61 33601:62-156 33564:157-410 33215:411-434 33594:435-485 33252:486-509 33557:510-676 33462:677-709] [-1, 33436, 33601, 33564, 33215, 33594, 33252, 33557, 33462, -2]
GTCATCACGAAGTAGTTGACATTCTCATCGAGAAGGGGGCACCCATTGGCTCAAAAACGA
AGGTATAAATCGAGTGCGTGCGTCACGCCGACAAAATATTTCCTCATATTAATTATAAAT
TGGTTTTTGTTGACAGAATGGTCTTGCTCCGCTACACATGGCTTCTCAAGGGGATCACGT
TGATGCCGCGAGAATTTTGTTATACCACCGTGCACCCGTCGACGAAGTGACGGTAGACTA
TTTGACTGCGCTGCATGTGGCTGCACACTGCGGCCACGTACGCGTAGCTAAACTGCTTCT
TGATAGAAACGCTGATCCAAATGCACGAGCACTCAACGGATTTACCCCTCTTCATATTGC
ATGCAAAAAGAATCGTATAAAGGTCGTCGAACTTCTCCTGAAACACAAAGCGAGCATCGA
AGCTACGACTGAGTCTGGATTAACACCATTGCACGTAGCCAGTTTTATGGGCTGTATGAA
TATCGTGATTTACTTATTACAACATGAAGCCAGTCCCGATATACCAACAGTGAGAGGCGA
AACGCCGTTACATCTAGCTGCCAGGGCGAATCAAACTGATATTATTAGGATACTTCTTAG
AAACGGTGCCCAAGTCGATGCTAGAGCAAGAGAGGAACAGACACCGCTTCACGTTGCTTC
CCGCTTGGGTAATGTCGATATTGTGATGTTACTGCTGCAGCATGGTGCAG
>TRINITY_DN44347_c0_g6_i2 len=636 path=[33415:0-61 33416:62-76 33600:77-82 33564:83-336 33215:337-360 33594:361-411 33252:412-435 33557:436-602 33462:603-635] [-1, 33415, 33416, 33600, 33564, 33215, 33594, 33252, 33557, 33462, -2]
GTCATCACGAAGTAGTTGACATTCTCATCGAGAAGGGGGCACCCATTGGCTCAAAAACGA
AGAATGGTCTTGCTCCGCTACACATGGCTTCTCAAGGGGATCACGTTGATGCCGCGAGAA
TTTTGTTATACCACCGTGCACCCGTCGACGAAGTGACGGTAGACTATTTGACTGCGCTGC
ATGTGGCTGCACACTGCGGCCACGTACGCGTAGCTAAACTGCTTCTTGATAGAAACGCTG
ATCCAAATGCACGAGCACTCAACGGATTTACCCCTCTTCATATTGCATGCAAAAAGAATC
GTATAAAGGTCGTCGAACTTCTCCTGAAACACAAAGCGAGCATCGAAGCTACGACTGAGT
CTGGATTAACACCATTGCACGTAGCCAGTTTTATGGGCTGTATGAATATCGTGATTTACT
TATTACAACATGAAGCCAGTCCCGATATACCAACAGTGAGAGGCGAAACGCCGTTACATC
TAGCTGCCAGGGCGAATCAAACTGATATTATTAGGATACTTCTTAGAAACGGTGCCCAAG
TCGATGCTAGAGCAAGAGAGGAACAGACACCGCTTCACGTTGCTTCCCGCTTGGGTAATG
TCGATATTGTGATGTTACTGCTGCAGCATGGTGCAG
>TRINITY_DN44798_c3_g3_i2 len=3922 path=[16883:0-257 16992:258-281 17011:282-349 16972:350-372 16987:373-530 16845:531-554 16967:555-877 17009:878-1244 16999:1245-1396 @16982@!:1397-1554 16904:1555-1574 @17008@!:1575-1688 16850:1689-1707 17018:1708-1736 17014:1737-1760 17007:1761-2730 16855:2731-2752 16960:2753-3095 @17013@!:3096-3283 16792:3284-3304 16958:3305-3715 16811:3716-3921] [-1, 16883, 16992, 17011, 16972, 16987, 16845, 16967, 17009, 16999, 16982, 16904, 17008, 16850, 17018, 17014, 17007, 16855, 16960, 17013, 16792, 16958, 16811, -2]
TAAGGAACAACAACCACAGCAACATTTGCACACTACCCAGATAGTTCAACAAGGCGGGAG
TCCTCATGGGTCCCAAGAATATTTTACTCCCGTGTTGTCAGTACCGTCGGTTTCTTTACC
GGCCTTACCCTCATTACAAGTGACCAGTGCTGGCGTTCAAATAGAGGCAGACATATCAGC
GGGCTTACAACTAACAAGTACGCAATCCTTGCAAAACCCGACACTGAAGAATCGTCTTAG
AGCCTTTGAGGAAGGCTTCCGCCAGGGTAGCATACATTTTCGCGAATGTATGCAGCATAT
TAGCAGCGATACTTTCCAACCACAGTTGTTGCTTCAGTCCTCTCAAATAACATTTCCTAC
GCAAACATTGCCAGCTGTGAGTGGCGCAACGGGAATAATAGATAGTATACCTCCTCATCA
ATCGAGCAGTTACGTGCAATCCACAACTTGCAGCACTAATCAGGTTCAAGTTGCTACCCA
GACTCAAGCACCCGCCACTACGACAACTGCGAACATTGCTACCTCCGATAAAAAACAAGT
ATATACTGCACCGACCACCGGCAAGGGCAAGAAAGCCAGATATCCTCTTTTGTCTCAGCA
ACAATCTTGCCAGCAACAACAAACTGCCAGTGCTCAACAGACTCCTAATTTTCCTGCGCA
AAACTATCAGCTGGATCCAGCAACAGGTGTTCCAACGGTCGGAGGATACGCATCCAATCA
AGTTCCACCCGCCCCGTTCTCATGCATGGATGTTGATTCCGAGACCGACAGTAATCATGA
CACGGCGTTAACTTTGGCTTGTGCGGGAGGACATGAGGATCTTGTTGAACTTCTTTTGAG
TCGTGGTGCGGATATAGAACATAGGGATAAAAAGGGATTTACGCCGCTTATTTTGGCTGC
AACGGCTGGTCATCAGAAAGTAGTTGAAATTTTACTCAATCATGGAGCTGACATAGAAGC
GCAATCTGAACGTACCAAGGATACGCCACTGTCTCTCGCATGTAGCGGAGGCAGATACGA
AGTGGTCGAGCTTCTACTCAATCGTGGCGCAAACAAAGAACATCGTAATGTTTCTGATTA
TACCCCTTTGAGCCTGGCAGCATCCGGTGGTTACGTGAACATAATAAAGCTTTTACTAAG
CCATGGTGCTGAAATTAATTCACGTACTGGTTCCAAATTAGGCATATCTCCTTTAATGTT
AGCAGCTATGAATGGCCATACTGCGGCGGTTAAATTGCTTTTGGACATGGGCAGCGATAT
AAATGCTCAAATTGAGACAAATCGCAACACAGCCTTGACGCTCGCATGCTTTCAGGGAAG
ACACGAAGTCGTTAGTCTTCTTCTCGATCGAAAAGCCAACGTTGAACATCGAGCAAAGAC
TGGTTTAACACCATTAATGGAAGCCGCTAGTGGAGGATATGTCGAAGTTGGACGCGTGTT
ACTTACCAAAGGTGCGGACGTTAATGCGACGCCAGTTCCGTCATCTCGTGATACTGCCCT
CACTATTGCTGCTGATAAAGGACACTGCCGTTTCGTAGAACTCTTACTATCGAGGGGGAC
CCAAGTTGAAGTAAAAAATAAAAAAGGAAACAGTCCATTATGGTTGGCTGCAAACGGTGG
GCATTTAAATGTTGTAGATTTACTACATCATGCAGGTGCAGATATCGATTCGCAGGATAA
CCGCAAGGTTTCTTGCTTAATGGCTGCATTCCGGAAGGGTCATATTAAAGTGGTGAAGTG
GATGGTGAATCATGTAACGCAATTTCCAAGCGATCAAGAGATGACGAGATACATAGCGAC
CGTTAGCGACAAAGAATTATTGGAAAAGTGTCAGGAGTGCGTGAAAGTAATTAGAGCTGC
AAAAGAGACACAGGCGGCAAAAGCAAATAAGAATGCAACCATATTGTTAGAAGAACTTGA
CATGGAAAAGACGAGAGAAGAATCGAAGAAGGCGGCTGCCGCGCGAAGACGGGAGAGGAA
GAAAAAGAAAAAACTCGAAAAGAAGGAGGAGAAGCGTAAGCTTCATGAAGAGTACAAGAA
GACCGAGACAATTTTTGAAGATAAGGAAGAAAGTGGGAAGAAATCAGACGAGGAATGCGA
TCGGGCAGACGACAGTGAGCACGAGGGCGGCGACGAGAGAATGGAAAGCGTGCCGTCGCC
TGTGAACAGAAGTCCGGAGGATCCCGACAGAGAAGAGGGTGATAGTGGAATAGATGCGAA
CAGTCAAGGCAGTTGTAGTAGCAATGATGTGAAAGCTAGAGAAAAAAAGAAGGATAAAAA
GAAAAAGAAGAATAATAGTCCTAGTAACAACGATAAGGATACGTCCCCGCAGCGTTCGTC
CAAGACCCTCCTTTCACAAAACACCAATTTATCTCAAAATACAGCAACATCGACCAAATC
CCAGAATAACACTTCGGAAAAGCGAATAATGACTAACGTTACCAGCGCGTTATCGGTATC
AACAAGCTCGGTTACAACCGCTAGGACATCCACTATCGTCAGTTCCGATCAAAAATTCAA
AGGTTTGGGCATTTTTAAACCCATGAGGCATCCTGCTGATAGAGAAGATTTTGAAGCGAC
TGGTAATGAGACTTACGTTCCTGGCAAAGGGAAAAAGTCTTATAATAATCAATACGATGG
AGATGCTCTGAATACATCGACAAAACCGAGTAATACTAGCCCCAAGCAAAGCGGAAAACG
CGAGGAAGGATGGAAGGAAGTTGTACGAAAGGGACAATCGGATGATTCGGGGAGATTTAT
GAATTCACCATTTCGTTCTAAGAAGGTATCTGTTCCCCCAAACGCTATCAGTCGAGTGAT
AGGAAGAGGTGGTAGTAATATAAATGCTATTCGTGTTGCTACGGGCGCGCACATCGAAGT
AGAAAAGCAAAGTAAATGTCAAGTGGAAAGAATCATTACAATTAAAGGATCATCTGAAGC
AACAAAACAAGCTTATACCTTGATAACAATACTTATCAAGGATCCAGATGCAGATATATT
GCAGATGCTTCCAAAATCCAAGCTCAATGTTGTAACAACTTCCTCATGGGACAAGTCTGT
CTCCACTGTTGCTGCAAGTAAAACGAAAATTGGTGGATCTGTTAATAAACCACCTAATTT
GGCATCCAGTACAACCAGTAGCCAAGTTAATAAATCAGGATATCCTTCAAGTGCGTCCAC
TACTAACCCATTGGTTCCTATTCGCTCATCGTCCACCATGAAACTTGCTGGAGCTTTCTC
TACTTCTTTGCCACGTGCGACAGCTCCTCGACTTATGGCCGCAGCGGAGAAACGTGCACA
AGCCGTAGCCGCGCAAATGGCGTCCGCGTCGAACACCAAGACAACGATGTCGTACACGAG
TGCGATTATGACAGCCGGTAGAGCAGGGACGAAGATTGTCACGACTAGCACGACGCAGAC
GTTTGCGGCGAAGCTATCCGAGATCACTGCCTCGACTCACAGTTCTACTACCGTCATGCA
GTCTACTCATACCACACCGGTGAACAAGCAGCAGAAGTCTATGGCGCAGGCCGCGACCGT
GACTATCATGTCGGCCACATCTGCGGCGACCGCTCACACAAACAGCCATCAACAGCAGTC
CGTAGTCAGTACATCGCCGAAACACTGCCGATCACTGCCCATCTTATCCGCCCCGTCGGC
GATAGCATCACACTATCCCGGGAAGTCGACTTACCCGCCTGGAACGATCGCAATTTCGTC
GTCATCGGCCACGAACGCCGTAGTGACGACGAACTGTCCGGAAAATTCGATCGTCTCGAC
GTCAGCCAGTTCCGTTCGAGTGACACCCTCGCCGCCAGTTGTATCGCTGCAAGCGCAAAC
GTTGCCGCCGCCACCACCAACGGCACAACAGCAGCAGCAGCAGCAGCAAATGCAGCAGCA
GCAGCAGCAGCAGCAACAACAG
>TRINITY_DN44798_c3_g3_i3 len=4087 path=[16883:0-257 16992:258-281 17011:282-349 16971:350-460 16987:461-618 16845:619-642 16967:643-965 17009:966-1332 16999:1333-1484 @16982@!:1485-1642 16904:1643-1662 @17008@!:1663-1776 16850:1777-1795 17018:1796-1824 17014:1825-1848 17007:1849-2818 16855:2819-2840 16960:2841-3183 @17013@!:3184-3371 17006:3372-3913 16977:3914-4022 16754:4023-4039 16755:4040-4086] [-1, 16883, 16992, 17011, 16971, 16987, 16845, 16967, 17009, 16999, 16982, 16904, 17008, 16850, 17018, 17014, 17007, 16855, 16960, 17013, 17006, 16977, 16754, 16755, -2]
TAAGGAACAACAACCACAGCAACATTTGCACACTACCCAGATAGTTCAACAAGGCGGGAG
TCCTCATGGGTCCCAAGAATATTTTACTCCCGTGTTGTCAGTACCGTCGGTTTCTTTACC
GGCCTTACCCTCATTACAAGTGACCAGTGCTGGCGTTCAAATAGAGGCAGACATATCAGC
GGGCTTACAACTAACAAGTACGCAATCCTTGCAAAACCCGACACTGAAGAATCGTCTTAG
AGCCTTTGAGGAAGGCTTCCGCCAGGGTAGCATACATTTTCGCGAATGTATGCAGCATAT
TAGCAGCGATACTTTCCAACCACAGTTGTTGCTTCAGTCCTCTCAAATAAGTAAGTTATC
AAGACGTCTTTAGCGCGACACCAACTTCTCGTAGTATAGTGAACAATATTTCATTTCCTT
TATCTTTCTCGTTACTAGCATTTCCTACGCAAACATTGCCAGCTGTGAGTGGCGCAACGG
GAATAATAGATAGTATACCTCCTCATCAATCGAGCAGTTACGTGCAATCCACAACTTGCA
GCACTAATCAGGTTCAAGTTGCTACCCAGACTCAAGCACCCGCCACTACGACAACTGCGA
ACATTGCTACCTCCGATAAAAAACAAGTATATACTGCACCGACCACCGGCAAGGGCAAGA
AAGCCAGATATCCTCTTTTGTCTCAGCAACAATCTTGCCAGCAACAACAAACTGCCAGTG
CTCAACAGACTCCTAATTTTCCTGCGCAAAACTATCAGCTGGATCCAGCAACAGGTGTTC
CAACGGTCGGAGGATACGCATCCAATCAAGTTCCACCCGCCCCGTTCTCATGCATGGATG
TTGATTCCGAGACCGACAGTAATCATGACACGGCGTTAACTTTGGCTTGTGCGGGAGGAC
ATGAGGATCTTGTTGAACTTCTTTTGAGTCGTGGTGCGGATATAGAACATAGGGATAAAA
AGGGATTTACGCCGCTTATTTTGGCTGCAACGGCTGGTCATCAGAAAGTAGTTGAAATTT
TACTCAATCATGGAGCTGACATAGAAGCGCAATCTGAACGTACCAAGGATACGCCACTGT
CTCTCGCATGTAGCGGAGGCAGATACGAAGTGGTCGAGCTTCTACTCAATCGTGGCGCAA
ACAAAGAACATCGTAATGTTTCTGATTATACCCCTTTGAGCCTGGCAGCATCCGGTGGTT
ACGTGAACATAATAAAGCTTTTACTAAGCCATGGTGCTGAAATTAATTCACGTACTGGTT
CCAAATTAGGCATATCTCCTTTAATGTTAGCAGCTATGAATGGCCATACTGCGGCGGTTA
AATTGCTTTTGGACATGGGCAGCGATATAAATGCTCAAATTGAGACAAATCGCAACACAG
CCTTGACGCTCGCATGCTTTCAGGGAAGACACGAAGTCGTTAGTCTTCTTCTCGATCGAA
AAGCCAACGTTGAACATCGAGCAAAGACTGGTTTAACACCATTAATGGAAGCCGCTAGTG
GAGGATATGTCGAAGTTGGACGCGTGTTACTTACCAAAGGTGCGGACGTTAATGCGACGC
CAGTTCCGTCATCTCGTGATACTGCCCTCACTATTGCTGCTGATAAAGGACACTGCCGTT
TCGTAGAACTCTTACTATCGAGGGGGACCCAAGTTGAAGTAAAAAATAAAAAAGGAAACA
GTCCATTATGGTTGGCTGCAAACGGTGGGCATTTAAATGTTGTAGATTTACTACATCATG
CAGGTGCAGATATCGATTCGCAGGATAACCGCAAGGTTTCTTGCTTAATGGCTGCATTCC
GGAAGGGTCATATTAAAGTGGTGAAGTGGATGGTGAATCATGTAACGCAATTTCCAAGCG
ATCAAGAGATGACGAGATACATAGCGACCGTTAGCGACAAAGAATTATTGGAAAAGTGTC
AGGAGTGCGTGAAAGTAATTAGAGCTGCAAAAGAGACACAGGCGGCAAAAGCAAATAAGA
ATGCAACCATATTGTTAGAAGAACTTGACATGGAAAAGACGAGAGAAGAATCGAAGAAGG
CGGCTGCCGCGCGAAGACGGGAGAGGAAGAAAAAGAAAAAACTCGAAAAGAAGGAGGAGA
AGCGTAAGCTTCATGAAGAGTACAAGAAGACCGAGACAATTTTTGAAGATAAGGAAGAAA
GTGGGAAGAAATCAGACGAGGAATGCGATCGGGCAGACGACAGTGAGCACGAGGGCGGCG
ACGAGAGAATGGAAAGCGTGCCGTCGCCTGTGAACAGAAGTCCGGAGGATCCCGACAGAG
AAGAGGGTGATAGTGGAATAGATGCGAACAGTCAAGGCAGTTGTAGTAGCAATGATGTGA
AAGCTAGAGAAAAAAAGAAGGATAAAAAGAAAAAGAAGAATAATAGTCCTAGTAACAACG
ATAAGGATACGTCCCCGCAGCGTTCGTCCAAGACCCTCCTTTCACAAAACACCAATTTAT
CTCAAAATACAGCAACATCGACCAAATCCCAGAATAACACTTCGGAAAAGCGAATAATGA
CTAACGTTACCAGCGCGTTATCGGTATCAACAAGCTCGGTTACAACCGCTAGGACATCCA
CTATCGTCAGTTCCGATCAAAAATTCAAAGGTTTGGGCATTTTTAAACCCATGAGGCATC
CTGCTGATAGAGAAGATTTTGAAGCGACTGGTAATGAGACTTACGTTCCTGGCAAAGGGA
AAAAGTCTTATAATAATCAATACGATGGAGATGCTCTGAATACATCGACAAAACCGAGTA
ATACTAGCCCCAAGCAAAGCGGAAAACGCGAGGAAGGATGGAAGGAAGTTGTACGAAAGG
GACAATCGGATGATTCGGGGAGATTTATGAATTCACCATTTCGTTCTAAGAAGGTATCTG
TTCCCCCAAACGCTATCAGTCGAGTGATAGGAAGAGGTGGTAGTAATATAAATGCTATTC
GTGTTGCTACGGGCGCGCACATCGAAGTAGAAAAGCAAAGTAAATGTCAAGTGGAAAGAA
TCATTACAATTAAAGGATCATCTGAAGCAACAAAACAAGCTTATACCTTGATAACAATAC
TTATCAAGGATCCAGATGCAGATATATTGCAGATGCTTCCAAAATCCAAGCTCAATGTTG
TAACAACTTCCTCATGGGACAAGTCTGTCTCCACTGTTGCTGCAAGTAAAACGAAAATTG
GTGGATCTGTTAATAAACCACCTAATTTGGCATCCAGTACAACCAGTAGCCAAGTTAATA
AATCAGGATATCCTTCAAGTGCGTCCACTACTAACCCATTGGTTCCTATTCGCTCATCGT
CCACCATGAAACTTGCTGGAGCTTTCTCTACTTCTTTGCCACGTGCGACAGCTCCTCGAC
TTATGGCCGCAGGTAATATGGAGAATGCATATATTAATTACTAACGGCATGATAAATATT
AATTATTAACTACAACGAATAATTGCTATATGTATTTATTTTTACGTCAATTTAATTTAC
AAAAGTTAATTGTTCACAAAGGTAATAATATATTAATATTACCTTATCTTCGATGTTAAA
ACATCGAATATTTTATTTACTTTTATATTTATAATTGTGTATCATATAATCATATAGGAT
AGGATTATTATGCTAAAGAGATCCCATCATCGACCGTATAAGGTTTCTTATTATTAATCT
GATTTATCCATATAATGGTTAAATTTAATTATTATTAATTATTAGTGATATTTTAGAATG
TTTCAGACTCCATTTGTGCTATATTTAGGGAGTTTTCTGGTTTTGTGAGCGCAGCTATTT
TCGGTAATTTTTTTTTTAATAAAAATGAAAATTTAATGCACGTATGTTACATTTAAAAGT
ATATTAAAAGTAAATTACAAAAAAATTTATTTTTACAATGTTTAAGGGATAGTTTAATAT
AGCGAATTGAGGTCTGGTATCACACGCACAGTCAATCGGTGCTATGTAATTTTCGACGCT
CTAGCACGTTATGACGTGCATAAGGTCTAGGTTGTCATAAATGGTCAAAAATGACATTTT
TTTTGCACATTTAAGTTAGGATATCTCGAAATCCTGACATGCTAAAGCAATTCTGTGTTC
AGATTCG
>TRINITY_DN44798_c3_g3_i4 len=4010 path=[16883:0-257 16992:258-281 17011:282-349 16971:350-460 16987:461-618 16845:619-642 16967:643-965 17009:966-1332 16999:1333-1484 @16982@!:1485-1642 16904:1643-1662 @17008@!:1663-1776 16850:1777-1795 17018:1796-1824 17014:1825-1848 17007:1849-2818 16855:2819-2840 16960:2841-3183 @17013@!:3184-3371 16792:3372-3392 16958:3393-3803 16811:3804-4009] [-1, 16883, 16992, 17011, 16971, 16987, 16845, 16967, 17009, 16999, 16982, 16904, 17008, 16850, 17018, 17014, 17007, 16855, 16960, 17013, 16792, 16958, 16811, -2]
TAAGGAACAACAACCACAGCAACATTTGCACACTACCCAGATAGTTCAACAAGGCGGGAG
TCCTCATGGGTCCCAAGAATATTTTACTCCCGTGTTGTCAGTACCGTCGGTTTCTTTACC
GGCCTTACCCTCATTACAAGTGACCAGTGCTGGCGTTCAAATAGAGGCAGACATATCAGC
GGGCTTACAACTAACAAGTACGCAATCCTTGCAAAACCCGACACTGAAGAATCGTCTTAG
AGCCTTTGAGGAAGGCTTCCGCCAGGGTAGCATACATTTTCGCGAATGTATGCAGCATAT
TAGCAGCGATACTTTCCAACCACAGTTGTTGCTTCAGTCCTCTCAAATAAGTAAGTTATC
AAGACGTCTTTAGCGCGACACCAACTTCTCGTAGTATAGTGAACAATATTTCATTTCCTT
TATCTTTCTCGTTACTAGCATTTCCTACGCAAACATTGCCAGCTGTGAGTGGCGCAACGG
GAATAATAGATAGTATACCTCCTCATCAATCGAGCAGTTACGTGCAATCCACAACTTGCA
GCACTAATCAGGTTCAAGTTGCTACCCAGACTCAAGCACCCGCCACTACGACAACTGCGA
ACATTGCTACCTCCGATAAAAAACAAGTATATACTGCACCGACCACCGGCAAGGGCAAGA
AAGCCAGATATCCTCTTTTGTCTCAGCAACAATCTTGCCAGCAACAACAAACTGCCAGTG
CTCAACAGACTCCTAATTTTCCTGCGCAAAACTATCAGCTGGATCCAGCAACAGGTGTTC
CAACGGTCGGAGGATACGCATCCAATCAAGTTCCACCCGCCCCGTTCTCATGCATGGATG
TTGATTCCGAGACCGACAGTAATCATGACACGGCGTTAACTTTGGCTTGTGCGGGAGGAC
ATGAGGATCTTGTTGAACTTCTTTTGAGTCGTGGTGCGGATATAGAACATAGGGATAAAA
AGGGATTTACGCCGCTTATTTTGGCTGCAACGGCTGGTCATCAGAAAGTAGTTGAAATTT
TACTCAATCATGGAGCTGACATAGAAGCGCAATCTGAACGTACCAAGGATACGCCACTGT
CTCTCGCATGTAGCGGAGGCAGATACGAAGTGGTCGAGCTTCTACTCAATCGTGGCGCAA
ACAAAGAACATCGTAATGTTTCTGATTATACCCCTTTGAGCCTGGCAGCATCCGGTGGTT
ACGTGAACATAATAAAGCTTTTACTAAGCCATGGTGCTGAAATTAATTCACGTACTGGTT
CCAAATTAGGCATATCTCCTTTAATGTTAGCAGCTATGAATGGCCATACTGCGGCGGTTA
AATTGCTTTTGGACATGGGCAGCGATATAAATGCTCAAATTGAGACAAATCGCAACACAG
CCTTGACGCTCGCATGCTTTCAGGGAAGACACGAAGTCGTTAGTCTTCTTCTCGATCGAA
AAGCCAACGTTGAACATCGAGCAAAGACTGGTTTAACACCATTAATGGAAGCCGCTAGTG
GAGGATATGTCGAAGTTGGACGCGTGTTACTTACCAAAGGTGCGGACGTTAATGCGACGC
CAGTTCCGTCATCTCGTGATACTGCCCTCACTATTGCTGCTGATAAAGGACACTGCCGTT
TCGTAGAACTCTTACTATCGAGGGGGACCCAAGTTGAAGTAAAAAATAAAAAAGGAAACA
GTCCATTATGGTTGGCTGCAAACGGTGGGCATTTAAATGTTGTAGATTTACTACATCATG
CAGGTGCAGATATCGATTCGCAGGATAACCGCAAGGTTTCTTGCTTAATGGCTGCATTCC
GGAAGGGTCATATTAAAGTGGTGAAGTGGATGGTGAATCATGTAACGCAATTTCCAAGCG
ATCAAGAGATGACGAGATACATAGCGACCGTTAGCGACAAAGAATTATTGGAAAAGTGTC
AGGAGTGCGTGAAAGTAATTAGAGCTGCAAAAGAGACACAGGCGGCAAAAGCAAATAAGA
ATGCAACCATATTGTTAGAAGAACTTGACATGGAAAAGACGAGAGAAGAATCGAAGAAGG
CGGCTGCCGCGCGAAGACGGGAGAGGAAGAAAAAGAAAAAACTCGAAAAGAAGGAGGAGA
AGCGTAAGCTTCATGAAGAGTACAAGAAGACCGAGACAATTTTTGAAGATAAGGAAGAAA
GTGGGAAGAAATCAGACGAGGAATGCGATCGGGCAGACGACAGTGAGCACGAGGGCGGCG
ACGAGAGAATGGAAAGCGTGCCGTCGCCTGTGAACAGAAGTCCGGAGGATCCCGACAGAG
AAGAGGGTGATAGTGGAATAGATGCGAACAGTCAAGGCAGTTGTAGTAGCAATGATGTGA
AAGCTAGAGAAAAAAAGAAGGATAAAAAGAAAAAGAAGAATAATAGTCCTAGTAACAACG
ATAAGGATACGTCCCCGCAGCGTTCGTCCAAGACCCTCCTTTCACAAAACACCAATTTAT
CTCAAAATACAGCAACATCGACCAAATCCCAGAATAACACTTCGGAAAAGCGAATAATGA
CTAACGTTACCAGCGCGTTATCGGTATCAACAAGCTCGGTTACAACCGCTAGGACATCCA
CTATCGTCAGTTCCGATCAAAAATTCAAAGGTTTGGGCATTTTTAAACCCATGAGGCATC
CTGCTGATAGAGAAGATTTTGAAGCGACTGGTAATGAGACTTACGTTCCTGGCAAAGGGA
AAAAGTCTTATAATAATCAATACGATGGAGATGCTCTGAATACATCGACAAAACCGAGTA
ATACTAGCCCCAAGCAAAGCGGAAAACGCGAGGAAGGATGGAAGGAAGTTGTACGAAAGG
GACAATCGGATGATTCGGGGAGATTTATGAATTCACCATTTCGTTCTAAGAAGGTATCTG
TTCCCCCAAACGCTATCAGTCGAGTGATAGGAAGAGGTGGTAGTAATATAAATGCTATTC
GTGTTGCTACGGGCGCGCACATCGAAGTAGAAAAGCAAAGTAAATGTCAAGTGGAAAGAA
TCATTACAATTAAAGGATCATCTGAAGCAACAAAACAAGCTTATACCTTGATAACAATAC
TTATCAAGGATCCAGATGCAGATATATTGCAGATGCTTCCAAAATCCAAGCTCAATGTTG
TAACAACTTCCTCATGGGACAAGTCTGTCTCCACTGTTGCTGCAAGTAAAACGAAAATTG
GTGGATCTGTTAATAAACCACCTAATTTGGCATCCAGTACAACCAGTAGCCAAGTTAATA
AATCAGGATATCCTTCAAGTGCGTCCACTACTAACCCATTGGTTCCTATTCGCTCATCGT
CCACCATGAAACTTGCTGGAGCTTTCTCTACTTCTTTGCCACGTGCGACAGCTCCTCGAC
TTATGGCCGCAGCGGAGAAACGTGCACAAGCCGTAGCCGCGCAAATGGCGTCCGCGTCGA
ACACCAAGACAACGATGTCGTACACGAGTGCGATTATGACAGCCGGTAGAGCAGGGACGA
AGATTGTCACGACTAGCACGACGCAGACGTTTGCGGCGAAGCTATCCGAGATCACTGCCT
CGACTCACAGTTCTACTACCGTCATGCAGTCTACTCATACCACACCGGTGAACAAGCAGC
AGAAGTCTATGGCGCAGGCCGCGACCGTGACTATCATGTCGGCCACATCTGCGGCGACCG
CTCACACAAACAGCCATCAACAGCAGTCCGTAGTCAGTACATCGCCGAAACACTGCCGAT
CACTGCCCATCTTATCCGCCCCGTCGGCGATAGCATCACACTATCCCGGGAAGTCGACTT
ACCCGCCTGGAACGATCGCAATTTCGTCGTCATCGGCCACGAACGCCGTAGTGACGACGA
ACTGTCCGGAAAATTCGATCGTCTCGACGTCAGCCAGTTCCGTTCGAGTGACACCCTCGC
CGCCAGTTGTATCGCTGCAAGCGCAAACGTTGCCGCCGCCACCACCAACGGCACAACAGC
AGCAGCAGCAGCAGCAAATGCAGCAGCAGCAGCAGCAGCAGCAACAACAG
>TRINITY_DN44798_c3_g3_i5 len=3998 path=[16883:0-257 16992:258-281 17011:282-349 16972:350-372 16987:373-530 16845:531-554 16967:555-877 17009:878-1244 16999:1245-1396 @16982@!:1397-1554 16813:1555-1579 16963:1580-1625 17015:1626-1650 @17008@!:1651-1764 16850:1765-1783 17018:1784-1812 17014:1813-1836 17007:1837-2806 16855:2807-2828 16960:2829-3171 @17013@!:3172-3359 16792:3360-3380 16958:3381-3791 16811:3792-3997] [-1, 16883, 16992, 17011, 16972, 16987, 16845, 16967, 17009, 16999, 16982, 16813, 16963, 17015, 17008, 16850, 17018, 17014, 17007, 16855, 16960, 17013, 16792, 16958, 16811, -2]
TAAGGAACAACAACCACAGCAACATTTGCACACTACCCAGATAGTTCAACAAGGCGGGAG
TCCTCATGGGTCCCAAGAATATTTTACTCCCGTGTTGTCAGTACCGTCGGTTTCTTTACC
GGCCTTACCCTCATTACAAGTGACCAGTGCTGGCGTTCAAATAGAGGCAGACATATCAGC
GGGCTTACAACTAACAAGTACGCAATCCTTGCAAAACCCGACACTGAAGAATCGTCTTAG
AGCCTTTGAGGAAGGCTTCCGCCAGGGTAGCATACATTTTCGCGAATGTATGCAGCATAT
TAGCAGCGATACTTTCCAACCACAGTTGTTGCTTCAGTCCTCTCAAATAACATTTCCTAC
GCAAACATTGCCAGCTGTGAGTGGCGCAACGGGAATAATAGATAGTATACCTCCTCATCA
ATCGAGCAGTTACGTGCAATCCACAACTTGCAGCACTAATCAGGTTCAAGTTGCTACCCA
GACTCAAGCACCCGCCACTACGACAACTGCGAACATTGCTACCTCCGATAAAAAACAAGT
ATATACTGCACCGACCACCGGCAAGGGCAAGAAAGCCAGATATCCTCTTTTGTCTCAGCA
ACAATCTTGCCAGCAACAACAAACTGCCAGTGCTCAACAGACTCCTAATTTTCCTGCGCA
AAACTATCAGCTGGATCCAGCAACAGGTGTTCCAACGGTCGGAGGATACGCATCCAATCA
AGTTCCACCCGCCCCGTTCTCATGCATGGATGTTGATTCCGAGACCGACAGTAATCATGA
CACGGCGTTAACTTTGGCTTGTGCGGGAGGACATGAGGATCTTGTTGAACTTCTTTTGAG
TCGTGGTGCGGATATAGAACATAGGGATAAAAAGGGATTTACGCCGCTTATTTTGGCTGC
AACGGCTGGTCATCAGAAAGTAGTTGAAATTTTACTCAATCATGGAGCTGACATAGAAGC
GCAATCTGAACGTACCAAGGATACGCCACTGTCTCTCGCATGTAGCGGAGGCAGATACGA
AGTGGTCGAGCTTCTACTCAATCGTGGCGCAAACAAAGAACATCGTAATGTTTCTGATTA
TACCCCTTTGAGCCTGGCAGCATCCGGTGGTTACGTGAACATAATAAAGCTTTTACTAAG
CCATGGTGCTGAAATTAATTCACGTACTGGTTCCAAATTAGGCATATCTCCTTTAATGTT
AGCAGCTATGAATGGCCATACTGCGGCGGTTAAATTGCTTTTGGACATGGGCAGCGATAT
AAATGCTCAAATTGAGACAAATCGCAACACAGCCTTGACGCTCGCATGCTTTCAGGGAAG
ACACGAAGTCGTTAGTCTTCTTCTCGATCGAAAAGCCAACGTTGAACATCGAGCAAAGAC
TGGTTTAACACCATTAATGGAAGCCGCTAGTGGAGGATATGTCGAAGTTGGACGCGTGTT
ACTTACCAAAGGTGCGGACGTTAATGCGACGCCAGTTCCGTCATCTCGTGATACTGCCCT
CACTATTGCTGCTGATAAAGGACACTGCCGTTTCGTAGAACTCTTACTATCGAGGTGATT
TATCGCTACATCATGTCCTATGTTATGAAACAACGTGTTTAACAATGGAGATTTTATTTT
TTCTTTTCAGGGGGACCCAAGTTGAAGTAAAAAATAAAAAAGGAAACAGTCCATTATGGT
TGGCTGCAAACGGTGGGCATTTAAATGTTGTAGATTTACTACATCATGCAGGTGCAGATA
TCGATTCGCAGGATAACCGCAAGGTTTCTTGCTTAATGGCTGCATTCCGGAAGGGTCATA
TTAAAGTGGTGAAGTGGATGGTGAATCATGTAACGCAATTTCCAAGCGATCAAGAGATGA
CGAGATACATAGCGACCGTTAGCGACAAAGAATTATTGGAAAAGTGTCAGGAGTGCGTGA
AAGTAATTAGAGCTGCAAAAGAGACACAGGCGGCAAAAGCAAATAAGAATGCAACCATAT
TGTTAGAAGAACTTGACATGGAAAAGACGAGAGAAGAATCGAAGAAGGCGGCTGCCGCGC
GAAGACGGGAGAGGAAGAAAAAGAAAAAACTCGAAAAGAAGGAGGAGAAGCGTAAGCTTC
ATGAAGAGTACAAGAAGACCGAGACAATTTTTGAAGATAAGGAAGAAAGTGGGAAGAAAT
CAGACGAGGAATGCGATCGGGCAGACGACAGTGAGCACGAGGGCGGCGACGAGAGAATGG
AAAGCGTGCCGTCGCCTGTGAACAGAAGTCCGGAGGATCCCGACAGAGAAGAGGGTGATA
GTGGAATAGATGCGAACAGTCAAGGCAGTTGTAGTAGCAATGATGTGAAAGCTAGAGAAA
AAAAGAAGGATAAAAAGAAAAAGAAGAATAATAGTCCTAGTAACAACGATAAGGATACGT
CCCCGCAGCGTTCGTCCAAGACCCTCCTTTCACAAAACACCAATTTATCTCAAAATACAG
CAACATCGACCAAATCCCAGAATAACACTTCGGAAAAGCGAATAATGACTAACGTTACCA
GCGCGTTATCGGTATCAACAAGCTCGGTTACAACCGCTAGGACATCCACTATCGTCAGTT
CCGATCAAAAATTCAAAGGTTTGGGCATTTTTAAACCCATGAGGCATCCTGCTGATAGAG
AAGATTTTGAAGCGACTGGTAATGAGACTTACGTTCCTGGCAAAGGGAAAAAGTCTTATA
ATAATCAATACGATGGAGATGCTCTGAATACATCGACAAAACCGAGTAATACTAGCCCCA
AGCAAAGCGGAAAACGCGAGGAAGGATGGAAGGAAGTTGTACGAAAGGGACAATCGGATG
ATTCGGGGAGATTTATGAATTCACCATTTCGTTCTAAGAAGGTATCTGTTCCCCCAAACG
CTATCAGTCGAGTGATAGGAAGAGGTGGTAGTAATATAAATGCTATTCGTGTTGCTACGG
GCGCGCACATCGAAGTAGAAAAGCAAAGTAAATGTCAAGTGGAAAGAATCATTACAATTA
AAGGATCATCTGAAGCAACAAAACAAGCTTATACCTTGATAACAATACTTATCAAGGATC
CAGATGCAGATATATTGCAGATGCTTCCAAAATCCAAGCTCAATGTTGTAACAACTTCCT
CATGGGACAAGTCTGTCTCCACTGTTGCTGCAAGTAAAACGAAAATTGGTGGATCTGTTA
ATAAACCACCTAATTTGGCATCCAGTACAACCAGTAGCCAAGTTAATAAATCAGGATATC
CTTCAAGTGCGTCCACTACTAACCCATTGGTTCCTATTCGCTCATCGTCCACCATGAAAC
TTGCTGGAGCTTTCTCTACTTCTTTGCCACGTGCGACAGCTCCTCGACTTATGGCCGCAG
CGGAGAAACGTGCACAAGCCGTAGCCGCGCAAATGGCGTCCGCGTCGAACACCAAGACAA
CGATGTCGTACACGAGTGCGATTATGACAGCCGGTAGAGCAGGGACGAAGATTGTCACGA
CTAGCACGACGCAGACGTTTGCGGCGAAGCTATCCGAGATCACTGCCTCGACTCACAGTT
CTACTACCGTCATGCAGTCTACTCATACCACACCGGTGAACAAGCAGCAGAAGTCTATGG
CGCAGGCCGCGACCGTGACTATCATGTCGGCCACATCTGCGGCGACCGCTCACACAAACA
GCCATCAACAGCAGTCCGTAGTCAGTACATCGCCGAAACACTGCCGATCACTGCCCATCT
TATCCGCCCCGTCGGCGATAGCATCACACTATCCCGGGAAGTCGACTTACCCGCCTGGAA
CGATCGCAATTTCGTCGTCATCGGCCACGAACGCCGTAGTGACGACGAACTGTCCGGAAA
ATTCGATCGTCTCGACGTCAGCCAGTTCCGTTCGAGTGACACCCTCGCCGCCAGTTGTAT
CGCTGCAAGCGCAAACGTTGCCGCCGCCACCACCAACGGCACAACAGCAGCAGCAGCAGC
AGCAAATGCAGCAGCAGCAGCAGCAGCAGCAACAACAG
>TRINITY_DN44798_c3_g3_i6 len=4044 path=[16883:0-257 16992:258-281 17011:282-349 16972:350-372 16987:373-530 16845:531-554 16967:555-877 17009:878-1244 16999:1245-1396 @16982@!:1397-1554 16904:1555-1574 @17008@!:1575-1688 16850:1689-1707 17018:1708-1736 17014:1737-1760 17007:1761-2730 16994:2731-2874 16960:2875-3217 @17013@!:3218-3405 16792:3406-3426 16958:3427-3837 16811:3838-4043] [-1, 16883, 16992, 17011, 16972, 16987, 16845, 16967, 17009, 16999, 16982, 16904, 17008, 16850, 17018, 17014, 17007, 16994, 16960, 17013, 16792, 16958, 16811, -2]
TAAGGAACAACAACCACAGCAACATTTGCACACTACCCAGATAGTTCAACAAGGCGGGAG
TCCTCATGGGTCCCAAGAATATTTTACTCCCGTGTTGTCAGTACCGTCGGTTTCTTTACC
GGCCTTACCCTCATTACAAGTGACCAGTGCTGGCGTTCAAATAGAGGCAGACATATCAGC
GGGCTTACAACTAACAAGTACGCAATCCTTGCAAAACCCGACACTGAAGAATCGTCTTAG
AGCCTTTGAGGAAGGCTTCCGCCAGGGTAGCATACATTTTCGCGAATGTATGCAGCATAT
TAGCAGCGATACTTTCCAACCACAGTTGTTGCTTCAGTCCTCTCAAATAACATTTCCTAC
GCAAACATTGCCAGCTGTGAGTGGCGCAACGGGAATAATAGATAGTATACCTCCTCATCA
ATCGAGCAGTTACGTGCAATCCACAACTTGCAGCACTAATCAGGTTCAAGTTGCTACCCA
GACTCAAGCACCCGCCACTACGACAACTGCGAACATTGCTACCTCCGATAAAAAACAAGT
ATATACTGCACCGACCACCGGCAAGGGCAAGAAAGCCAGATATCCTCTTTTGTCTCAGCA
ACAATCTTGCCAGCAACAACAAACTGCCAGTGCTCAACAGACTCCTAATTTTCCTGCGCA
AAACTATCAGCTGGATCCAGCAACAGGTGTTCCAACGGTCGGAGGATACGCATCCAATCA
AGTTCCACCCGCCCCGTTCTCATGCATGGATGTTGATTCCGAGACCGACAGTAATCATGA
CACGGCGTTAACTTTGGCTTGTGCGGGAGGACATGAGGATCTTGTTGAACTTCTTTTGAG
TCGTGGTGCGGATATAGAACATAGGGATAAAAAGGGATTTACGCCGCTTATTTTGGCTGC
AACGGCTGGTCATCAGAAAGTAGTTGAAATTTTACTCAATCATGGAGCTGACATAGAAGC
GCAATCTGAACGTACCAAGGATACGCCACTGTCTCTCGCATGTAGCGGAGGCAGATACGA
AGTGGTCGAGCTTCTACTCAATCGTGGCGCAAACAAAGAACATCGTAATGTTTCTGATTA
TACCCCTTTGAGCCTGGCAGCATCCGGTGGTTACGTGAACATAATAAAGCTTTTACTAAG
CCATGGTGCTGAAATTAATTCACGTACTGGTTCCAAATTAGGCATATCTCCTTTAATGTT
AGCAGCTATGAATGGCCATACTGCGGCGGTTAAATTGCTTTTGGACATGGGCAGCGATAT
AAATGCTCAAATTGAGACAAATCGCAACACAGCCTTGACGCTCGCATGCTTTCAGGGAAG
ACACGAAGTCGTTAGTCTTCTTCTCGATCGAAAAGCCAACGTTGAACATCGAGCAAAGAC
TGGTTTAACACCATTAATGGAAGCCGCTAGTGGAGGATATGTCGAAGTTGGACGCGTGTT
ACTTACCAAAGGTGCGGACGTTAATGCGACGCCAGTTCCGTCATCTCGTGATACTGCCCT
CACTATTGCTGCTGATAAAGGACACTGCCGTTTCGTAGAACTCTTACTATCGAGGGGGAC
CCAAGTTGAAGTAAAAAATAAAAAAGGAAACAGTCCATTATGGTTGGCTGCAAACGGTGG
GCATTTAAATGTTGTAGATTTACTACATCATGCAGGTGCAGATATCGATTCGCAGGATAA
CCGCAAGGTTTCTTGCTTAATGGCTGCATTCCGGAAGGGTCATATTAAAGTGGTGAAGTG
GATGGTGAATCATGTAACGCAATTTCCAAGCGATCAAGAGATGACGAGATACATAGCGAC
CGTTAGCGACAAAGAATTATTGGAAAAGTGTCAGGAGTGCGTGAAAGTAATTAGAGCTGC
AAAAGAGACACAGGCGGCAAAAGCAAATAAGAATGCAACCATATTGTTAGAAGAACTTGA
CATGGAAAAGACGAGAGAAGAATCGAAGAAGGCGGCTGCCGCGCGAAGACGGGAGAGGAA
GAAAAAGAAAAAACTCGAAAAGAAGGAGGAGAAGCGTAAGCTTCATGAAGAGTACAAGAA
GACCGAGACAATTTTTGAAGATAAGGAAGAAAGTGGGAAGAAATCAGACGAGGAATGCGA
TCGGGCAGACGACAGTGAGCACGAGGGCGGCGACGAGAGAATGGAAAGCGTGCCGTCGCC
TGTGAACAGAAGTCCGGAGGATCCCGACAGAGAAGAGGGTGATAGTGGAATAGATGCGAA
CAGTCAAGGCAGTTGTAGTAGCAATGATGTGAAAGCTAGAGAAAAAAAGAAGGATAAAAA
GAAAAAGAAGAATAATAGTCCTAGTAACAACGATAAGGATACGTCCCCGCAGCGTTCGTC
CAAGACCCTCCTTTCACAAAACACCAATTTATCTCAAAATACAGCAACATCGACCAAATC
CCAGAATAACACTTCGGAAAAGCGAATAATGACTAACGTTACCAGCGCGTTATCGGTATC
AACAAGCTCGGTTACAACCGCTAGGACATCCACTATCGTCAGTTCCGATCAAAAATTCAA
AGGTTTGGGCATTTTTAAACCCATGAGGCATCCTGCTGATAGAGAAGATTTTGAAGCGAC
TGGTAATGAGACTTACGTTCCTGGCAAAGGGAAAAAGTCTTATAATAATCAATACGATGG
AGATGCTCTGAATACATCGACAAAACCGAGTAATACTAGCCCCAAGCAAAGCGGAAAACG
CGAGGAAGGATGGAAGGAAGTTGTACGAAAGTAAGATCTTGGAAAAATCTTTTCAAAATC
TTTTCAAAATCTTTTGTTCATTTCGATAATATTATTCGATATTAATATTATTTTTACAAA
TAAAATCAATGCAACGTAATTGTACTTTGCAGGGGACAATCGGATGATTCGGGGAGATTT
ATGAATTCACCATTTCGTTCTAAGAAGGTATCTGTTCCCCCAAACGCTATCAGTCGAGTG
ATAGGAAGAGGTGGTAGTAATATAAATGCTATTCGTGTTGCTACGGGCGCGCACATCGAA
GTAGAAAAGCAAAGTAAATGTCAAGTGGAAAGAATCATTACAATTAAAGGATCATCTGAA
GCAACAAAACAAGCTTATACCTTGATAACAATACTTATCAAGGATCCAGATGCAGATATA
TTGCAGATGCTTCCAAAATCCAAGCTCAATGTTGTAACAACTTCCTCATGGGACAAGTCT
GTCTCCACTGTTGCTGCAAGTAAAACGAAAATTGGTGGATCTGTTAATAAACCACCTAAT
TTGGCATCCAGTACAACCAGTAGCCAAGTTAATAAATCAGGATATCCTTCAAGTGCGTCC
ACTACTAACCCATTGGTTCCTATTCGCTCATCGTCCACCATGAAACTTGCTGGAGCTTTC
TCTACTTCTTTGCCACGTGCGACAGCTCCTCGACTTATGGCCGCAGCGGAGAAACGTGCA
CAAGCCGTAGCCGCGCAAATGGCGTCCGCGTCGAACACCAAGACAACGATGTCGTACACG
AGTGCGATTATGACAGCCGGTAGAGCAGGGACGAAGATTGTCACGACTAGCACGACGCAG
ACGTTTGCGGCGAAGCTATCCGAGATCACTGCCTCGACTCACAGTTCTACTACCGTCATG
CAGTCTACTCATACCACACCGGTGAACAAGCAGCAGAAGTCTATGGCGCAGGCCGCGACC
GTGACTATCATGTCGGCCACATCTGCGGCGACCGCTCACACAAACAGCCATCAACAGCAG
TCCGTAGTCAGTACATCGCCGAAACACTGCCGATCACTGCCCATCTTATCCGCCCCGTCG
GCGATAGCATCACACTATCCCGGGAAGTCGACTTACCCGCCTGGAACGATCGCAATTTCG
TCGTCATCGGCCACGAACGCCGTAGTGACGACGAACTGTCCGGAAAATTCGATCGTCTCG
ACGTCAGCCAGTTCCGTTCGAGTGACACCCTCGCCGCCAGTTGTATCGCTGCAAGCGCAA
ACGTTGCCGCCGCCACCACCAACGGCACAACAGCAGCAGCAGCAGCAGCAAATGCAGCAG
CAGCAGCAGCAGCAGCAACAACAG
>TRINITY_DN44798_c3_g3_i7 len=4086 path=[16883:0-257 16992:258-281 17011:282-349 16971:350-460 16987:461-618 16845:619-642 16967:643-965 17009:966-1332 16999:1333-1484 @16982@!:1485-1642 16813:1643-1667 16963:1668-1713 17015:1714-1738 @17008@!:1739-1852 16850:1853-1871 17018:1872-1900 17014:1901-1924 17007:1925-2894 16855:2895-2916 16960:2917-3259 @17013@!:3260-3447 16792:3448-3468 16958:3469-3879 16811:3880-4085] [-1, 16883, 16992, 17011, 16971, 16987, 16845, 16967, 17009, 16999, 16982, 16813, 16963, 17015, 17008, 16850, 17018, 17014, 17007, 16855, 16960, 17013, 16792, 16958, 16811, -2]
TAAGGAACAACAACCACAGCAACATTTGCACACTACCCAGATAGTTCAACAAGGCGGGAG
TCCTCATGGGTCCCAAGAATATTTTACTCCCGTGTTGTCAGTACCGTCGGTTTCTTTACC
GGCCTTACCCTCATTACAAGTGACCAGTGCTGGCGTTCAAATAGAGGCAGACATATCAGC
GGGCTTACAACTAACAAGTACGCAATCCTTGCAAAACCCGACACTGAAGAATCGTCTTAG
AGCCTTTGAGGAAGGCTTCCGCCAGGGTAGCATACATTTTCGCGAATGTATGCAGCATAT
TAGCAGCGATACTTTCCAACCACAGTTGTTGCTTCAGTCCTCTCAAATAAGTAAGTTATC
AAGACGTCTTTAGCGCGACACCAACTTCTCGTAGTATAGTGAACAATATTTCATTTCCTT
TATCTTTCTCGTTACTAGCATTTCCTACGCAAACATTGCCAGCTGTGAGTGGCGCAACGG
GAATAATAGATAGTATACCTCCTCATCAATCGAGCAGTTACGTGCAATCCACAACTTGCA
GCACTAATCAGGTTCAAGTTGCTACCCAGACTCAAGCACCCGCCACTACGACAACTGCGA
ACATTGCTACCTCCGATAAAAAACAAGTATATACTGCACCGACCACCGGCAAGGGCAAGA
AAGCCAGATATCCTCTTTTGTCTCAGCAACAATCTTGCCAGCAACAACAAACTGCCAGTG
CTCAACAGACTCCTAATTTTCCTGCGCAAAACTATCAGCTGGATCCAGCAACAGGTGTTC
CAACGGTCGGAGGATACGCATCCAATCAAGTTCCACCCGCCCCGTTCTCATGCATGGATG
TTGATTCCGAGACCGACAGTAATCATGACACGGCGTTAACTTTGGCTTGTGCGGGAGGAC
ATGAGGATCTTGTTGAACTTCTTTTGAGTCGTGGTGCGGATATAGAACATAGGGATAAAA
AGGGATTTACGCCGCTTATTTTGGCTGCAACGGCTGGTCATCAGAAAGTAGTTGAAATTT
TACTCAATCATGGAGCTGACATAGAAGCGCAATCTGAACGTACCAAGGATACGCCACTGT
CTCTCGCATGTAGCGGAGGCAGATACGAAGTGGTCGAGCTTCTACTCAATCGTGGCGCAA
ACAAAGAACATCGTAATGTTTCTGATTATACCCCTTTGAGCCTGGCAGCATCCGGTGGTT
ACGTGAACATAATAAAGCTTTTACTAAGCCATGGTGCTGAAATTAATTCACGTACTGGTT
CCAAATTAGGCATATCTCCTTTAATGTTAGCAGCTATGAATGGCCATACTGCGGCGGTTA
AATTGCTTTTGGACATGGGCAGCGATATAAATGCTCAAATTGAGACAAATCGCAACACAG
CCTTGACGCTCGCATGCTTTCAGGGAAGACACGAAGTCGTTAGTCTTCTTCTCGATCGAA
AAGCCAACGTTGAACATCGAGCAAAGACTGGTTTAACACCATTAATGGAAGCCGCTAGTG
GAGGATATGTCGAAGTTGGACGCGTGTTACTTACCAAAGGTGCGGACGTTAATGCGACGC
CAGTTCCGTCATCTCGTGATACTGCCCTCACTATTGCTGCTGATAAAGGACACTGCCGTT
TCGTAGAACTCTTACTATCGAGGTGATTTATCGCTACATCATGTCCTATGTTATGAAACA
ACGTGTTTAACAATGGAGATTTTATTTTTTCTTTTCAGGGGGACCCAAGTTGAAGTAAAA
AATAAAAAAGGAAACAGTCCATTATGGTTGGCTGCAAACGGTGGGCATTTAAATGTTGTA
GATTTACTACATCATGCAGGTGCAGATATCGATTCGCAGGATAACCGCAAGGTTTCTTGC
TTAATGGCTGCATTCCGGAAGGGTCATATTAAAGTGGTGAAGTGGATGGTGAATCATGTA
ACGCAATTTCCAAGCGATCAAGAGATGACGAGATACATAGCGACCGTTAGCGACAAAGAA
TTATTGGAAAAGTGTCAGGAGTGCGTGAAAGTAATTAGAGCTGCAAAAGAGACACAGGCG
GCAAAAGCAAATAAGAATGCAACCATATTGTTAGAAGAACTTGACATGGAAAAGACGAGA
GAAGAATCGAAGAAGGCGGCTGCCGCGCGAAGACGGGAGAGGAAGAAAAAGAAAAAACTC
GAAAAGAAGGAGGAGAAGCGTAAGCTTCATGAAGAGTACAAGAAGACCGAGACAATTTTT
GAAGATAAGGAAGAAAGTGGGAAGAAATCAGACGAGGAATGCGATCGGGCAGACGACAGT
GAGCACGAGGGCGGCGACGAGAGAATGGAAAGCGTGCCGTCGCCTGTGAACAGAAGTCCG
GAGGATCCCGACAGAGAAGAGGGTGATAGTGGAATAGATGCGAACAGTCAAGGCAGTTGT
AGTAGCAATGATGTGAAAGCTAGAGAAAAAAAGAAGGATAAAAAGAAAAAGAAGAATAAT
AGTCCTAGTAACAACGATAAGGATACGTCCCCGCAGCGTTCGTCCAAGACCCTCCTTTCA
CAAAACACCAATTTATCTCAAAATACAGCAACATCGACCAAATCCCAGAATAACACTTCG
GAAAAGCGAATAATGACTAACGTTACCAGCGCGTTATCGGTATCAACAAGCTCGGTTACA
ACCGCTAGGACATCCACTATCGTCAGTTCCGATCAAAAATTCAAAGGTTTGGGCATTTTT
AAACCCATGAGGCATCCTGCTGATAGAGAAGATTTTGAAGCGACTGGTAATGAGACTTAC
GTTCCTGGCAAAGGGAAAAAGTCTTATAATAATCAATACGATGGAGATGCTCTGAATACA
TCGACAAAACCGAGTAATACTAGCCCCAAGCAAAGCGGAAAACGCGAGGAAGGATGGAAG
GAAGTTGTACGAAAGGGACAATCGGATGATTCGGGGAGATTTATGAATTCACCATTTCGT
TCTAAGAAGGTATCTGTTCCCCCAAACGCTATCAGTCGAGTGATAGGAAGAGGTGGTAGT
AATATAAATGCTATTCGTGTTGCTACGGGCGCGCACATCGAAGTAGAAAAGCAAAGTAAA
TGTCAAGTGGAAAGAATCATTACAATTAAAGGATCATCTGAAGCAACAAAACAAGCTTAT
ACCTTGATAACAATACTTATCAAGGATCCAGATGCAGATATATTGCAGATGCTTCCAAAA
TCCAAGCTCAATGTTGTAACAACTTCCTCATGGGACAAGTCTGTCTCCACTGTTGCTGCA
AGTAAAACGAAAATTGGTGGATCTGTTAATAAACCACCTAATTTGGCATCCAGTACAACC
AGTAGCCAAGTTAATAAATCAGGATATCCTTCAAGTGCGTCCACTACTAACCCATTGGTT
CCTATTCGCTCATCGTCCACCATGAAACTTGCTGGAGCTTTCTCTACTTCTTTGCCACGT
GCGACAGCTCCTCGACTTATGGCCGCAGCGGAGAAACGTGCACAAGCCGTAGCCGCGCAA
ATGGCGTCCGCGTCGAACACCAAGACAACGATGTCGTACACGAGTGCGATTATGACAGCC
GGTAGAGCAGGGACGAAGATTGTCACGACTAGCACGACGCAGACGTTTGCGGCGAAGCTA
TCCGAGATCACTGCCTCGACTCACAGTTCTACTACCGTCATGCAGTCTACTCATACCACA
CCGGTGAACAAGCAGCAGAAGTCTATGGCGCAGGCCGCGACCGTGACTATCATGTCGGCC
ACATCTGCGGCGACCGCTCACACAAACAGCCATCAACAGCAGTCCGTAGTCAGTACATCG
CCGAAACACTGCCGATCACTGCCCATCTTATCCGCCCCGTCGGCGATAGCATCACACTAT
CCCGGGAAGTCGACTTACCCGCCTGGAACGATCGCAATTTCGTCGTCATCGGCCACGAAC
GCCGTAGTGACGACGAACTGTCCGGAAAATTCGATCGTCTCGACGTCAGCCAGTTCCGTT
CGAGTGACACCCTCGCCGCCAGTTGTATCGCTGCAAGCGCAAACGTTGCCGCCGCCACCA
CCAACGGCACAACAGCAGCAGCAGCAGCAGCAAATGCAGCAGCAGCAGCAGCAGCAGCAA
CAACAG
>TRINITY_DN44798_c3_g3_i9 len=3999 path=[16883:0-257 16992:258-281 17011:282-349 16972:350-372 16987:373-530 16845:531-554 16967:555-877 17009:878-1244 16999:1245-1396 @16982@!:1397-1554 16904:1555-1574 @17008@!:1575-1688 16850:1689-1707 17018:1708-1736 17014:1737-1760 17007:1761-2730 16855:2731-2752 16960:2753-3095 @17013@!:3096-3283 17006:3284-3825 16977:3826-3934 16754:3935-3951 16755:3952-3998] [-1, 16883, 16992, 17011, 16972, 16987, 16845, 16967, 17009, 16999, 16982, 16904, 17008, 16850, 17018, 17014, 17007, 16855, 16960, 17013, 17006, 16977, 16754, 16755, -2]
TAAGGAACAACAACCACAGCAACATTTGCACACTACCCAGATAGTTCAACAAGGCGGGAG
TCCTCATGGGTCCCAAGAATATTTTACTCCCGTGTTGTCAGTACCGTCGGTTTCTTTACC
GGCCTTACCCTCATTACAAGTGACCAGTGCTGGCGTTCAAATAGAGGCAGACATATCAGC
GGGCTTACAACTAACAAGTACGCAATCCTTGCAAAACCCGACACTGAAGAATCGTCTTAG
AGCCTTTGAGGAAGGCTTCCGCCAGGGTAGCATACATTTTCGCGAATGTATGCAGCATAT
TAGCAGCGATACTTTCCAACCACAGTTGTTGCTTCAGTCCTCTCAAATAACATTTCCTAC
GCAAACATTGCCAGCTGTGAGTGGCGCAACGGGAATAATAGATAGTATACCTCCTCATCA
ATCGAGCAGTTACGTGCAATCCACAACTTGCAGCACTAATCAGGTTCAAGTTGCTACCCA
GACTCAAGCACCCGCCACTACGACAACTGCGAACATTGCTACCTCCGATAAAAAACAAGT
ATATACTGCACCGACCACCGGCAAGGGCAAGAAAGCCAGATATCCTCTTTTGTCTCAGCA
ACAATCTTGCCAGCAACAACAAACTGCCAGTGCTCAACAGACTCCTAATTTTCCTGCGCA
AAACTATCAGCTGGATCCAGCAACAGGTGTTCCAACGGTCGGAGGATACGCATCCAATCA
AGTTCCACCCGCCCCGTTCTCATGCATGGATGTTGATTCCGAGACCGACAGTAATCATGA
CACGGCGTTAACTTTGGCTTGTGCGGGAGGACATGAGGATCTTGTTGAACTTCTTTTGAG
TCGTGGTGCGGATATAGAACATAGGGATAAAAAGGGATTTACGCCGCTTATTTTGGCTGC
AACGGCTGGTCATCAGAAAGTAGTTGAAATTTTACTCAATCATGGAGCTGACATAGAAGC
GCAATCTGAACGTACCAAGGATACGCCACTGTCTCTCGCATGTAGCGGAGGCAGATACGA
AGTGGTCGAGCTTCTACTCAATCGTGGCGCAAACAAAGAACATCGTAATGTTTCTGATTA
TACCCCTTTGAGCCTGGCAGCATCCGGTGGTTACGTGAACATAATAAAGCTTTTACTAAG
CCATGGTGCTGAAATTAATTCACGTACTGGTTCCAAATTAGGCATATCTCCTTTAATGTT
AGCAGCTATGAATGGCCATACTGCGGCGGTTAAATTGCTTTTGGACATGGGCAGCGATAT
AAATGCTCAAATTGAGACAAATCGCAACACAGCCTTGACGCTCGCATGCTTTCAGGGAAG
ACACGAAGTCGTTAGTCTTCTTCTCGATCGAAAAGCCAACGTTGAACATCGAGCAAAGAC
TGGTTTAACACCATTAATGGAAGCCGCTAGTGGAGGATATGTCGAAGTTGGACGCGTGTT
ACTTACCAAAGGTGCGGACGTTAATGCGACGCCAGTTCCGTCATCTCGTGATACTGCCCT
CACTATTGCTGCTGATAAAGGACACTGCCGTTTCGTAGAACTCTTACTATCGAGGGGGAC
CCAAGTTGAAGTAAAAAATAAAAAAGGAAACAGTCCATTATGGTTGGCTGCAAACGGTGG
GCATTTAAATGTTGTAGATTTACTACATCATGCAGGTGCAGATATCGATTCGCAGGATAA
CCGCAAGGTTTCTTGCTTAATGGCTGCATTCCGGAAGGGTCATATTAAAGTGGTGAAGTG
GATGGTGAATCATGTAACGCAATTTCCAAGCGATCAAGAGATGACGAGATACATAGCGAC
CGTTAGCGACAAAGAATTATTGGAAAAGTGTCAGGAGTGCGTGAAAGTAATTAGAGCTGC
AAAAGAGACACAGGCGGCAAAAGCAAATAAGAATGCAACCATATTGTTAGAAGAACTTGA
CATGGAAAAGACGAGAGAAGAATCGAAGAAGGCGGCTGCCGCGCGAAGACGGGAGAGGAA
GAAAAAGAAAAAACTCGAAAAGAAGGAGGAGAAGCGTAAGCTTCATGAAGAGTACAAGAA
GACCGAGACAATTTTTGAAGATAAGGAAGAAAGTGGGAAGAAATCAGACGAGGAATGCGA
TCGGGCAGACGACAGTGAGCACGAGGGCGGCGACGAGAGAATGGAAAGCGTGCCGTCGCC
TGTGAACAGAAGTCCGGAGGATCCCGACAGAGAAGAGGGTGATAGTGGAATAGATGCGAA
CAGTCAAGGCAGTTGTAGTAGCAATGATGTGAAAGCTAGAGAAAAAAAGAAGGATAAAAA
GAAAAAGAAGAATAATAGTCCTAGTAACAACGATAAGGATACGTCCCCGCAGCGTTCGTC
CAAGACCCTCCTTTCACAAAACACCAATTTATCTCAAAATACAGCAACATCGACCAAATC
CCAGAATAACACTTCGGAAAAGCGAATAATGACTAACGTTACCAGCGCGTTATCGGTATC
AACAAGCTCGGTTACAACCGCTAGGACATCCACTATCGTCAGTTCCGATCAAAAATTCAA
AGGTTTGGGCATTTTTAAACCCATGAGGCATCCTGCTGATAGAGAAGATTTTGAAGCGAC
TGGTAATGAGACTTACGTTCCTGGCAAAGGGAAAAAGTCTTATAATAATCAATACGATGG
AGATGCTCTGAATACATCGACAAAACCGAGTAATACTAGCCCCAAGCAAAGCGGAAAACG
CGAGGAAGGATGGAAGGAAGTTGTACGAAAGGGACAATCGGATGATTCGGGGAGATTTAT
GAATTCACCATTTCGTTCTAAGAAGGTATCTGTTCCCCCAAACGCTATCAGTCGAGTGAT
AGGAAGAGGTGGTAGTAATATAAATGCTATTCGTGTTGCTACGGGCGCGCACATCGAAGT
AGAAAAGCAAAGTAAATGTCAAGTGGAAAGAATCATTACAATTAAAGGATCATCTGAAGC
AACAAAACAAGCTTATACCTTGATAACAATACTTATCAAGGATCCAGATGCAGATATATT
GCAGATGCTTCCAAAATCCAAGCTCAATGTTGTAACAACTTCCTCATGGGACAAGTCTGT
CTCCACTGTTGCTGCAAGTAAAACGAAAATTGGTGGATCTGTTAATAAACCACCTAATTT
GGCATCCAGTACAACCAGTAGCCAAGTTAATAAATCAGGATATCCTTCAAGTGCGTCCAC
TACTAACCCATTGGTTCCTATTCGCTCATCGTCCACCATGAAACTTGCTGGAGCTTTCTC
TACTTCTTTGCCACGTGCGACAGCTCCTCGACTTATGGCCGCAGGTAATATGGAGAATGC
ATATATTAATTACTAACGGCATGATAAATATTAATTATTAACTACAACGAATAATTGCTA
TATGTATTTATTTTTACGTCAATTTAATTTACAAAAGTTAATTGTTCACAAAGGTAATAA
TATATTAATATTACCTTATCTTCGATGTTAAAACATCGAATATTTTATTTACTTTTATAT
TTATAATTGTGTATCATATAATCATATAGGATAGGATTATTATGCTAAAGAGATCCCATC
ATCGACCGTATAAGGTTTCTTATTATTAATCTGATTTATCCATATAATGGTTAAATTTAA
TTATTATTAATTATTAGTGATATTTTAGAATGTTTCAGACTCCATTTGTGCTATATTTAG
GGAGTTTTCTGGTTTTGTGAGCGCAGCTATTTTCGGTAATTTTTTTTTTAATAAAAATGA
AAATTTAATGCACGTATGTTACATTTAAAAGTATATTAAAAGTAAATTACAAAAAAATTT
ATTTTTACAATGTTTAAGGGATAGTTTAATATAGCGAATTGAGGTCTGGTATCACACGCA
CAGTCAATCGGTGCTATGTAATTTTCGACGCTCTAGCACGTTATGACGTGCATAAGGTCT
AGGTTGTCATAAATGGTCAAAAATGACATTTTTTTTGCACATTTAAGTTAGGATATCTCG
AAATCCTGACATGCTAAAGCAATTCTGTGTTCAGATTCG
>TRINITY_DN44798_c3_g3_i10 len=4094 path=[16840:0-257 16841:258-263 16990:264-281 17011:282-349 16972:350-372 16987:373-530 16845:531-554 16967:555-877 17009:878-1244 16999:1245-1396 @16982@!:1397-1554 16813:1555-1579 16963:1580-1625 17015:1626-1650 @17008@!:1651-1764 17023:1765-1787 16995:1788-1823 16980:1824-1879 17018:1880-1908 17014:1909-1932 17007:1933-2902 16855:2903-2924 16960:2925-3267 @17013@!:3268-3455 16792:3456-3476 16958:3477-3887 16811:3888-4093] [-1, 16840, 16841, 16990, 17011, 16972, 16987, 16845, 16967, 17009, 16999, 16982, 16813, 16963, 17015, 17008, 17023, 16995, 16980, 17018, 17014, 17007, 16855, 16960, 17013, 16792, 16958, 16811, -2]
TAAGGAACAACAACCACAGCAACATTTGCACACTACCCAGATAGTTCAACAAGGCGGGAG
TCCTCATGGGTCCCAAGAATATTTTACTCCCGTGTTGTCAGTACCGTCGGTTTCTTTACC
GGCCTTACCCTCATTACAAGTGACCAGTGCTGGCGTTCAAATAGAGGCAGACATATCAGC
GGGCTTACAACTAACAAGTACGCAATCCTTGCAAAACCCGACACTGAAGAATCGTCTTAG
AGCCTTTGAGGAAGGCTTTCGCCAGGGTAGCATACATTTTCGCGAATGTATGCAGCATAT
TAGCAGCGATACTTTCCAACCACAGTTGTTGCTTCAGTCCTCTCAAATAACATTTCCTAC
GCAAACATTGCCAGCTGTGAGTGGCGCAACGGGAATAATAGATAGTATACCTCCTCATCA
ATCGAGCAGTTACGTGCAATCCACAACTTGCAGCACTAATCAGGTTCAAGTTGCTACCCA
GACTCAAGCACCCGCCACTACGACAACTGCGAACATTGCTACCTCCGATAAAAAACAAGT
ATATACTGCACCGACCACCGGCAAGGGCAAGAAAGCCAGATATCCTCTTTTGTCTCAGCA
ACAATCTTGCCAGCAACAACAAACTGCCAGTGCTCAACAGACTCCTAATTTTCCTGCGCA
AAACTATCAGCTGGATCCAGCAACAGGTGTTCCAACGGTCGGAGGATACGCATCCAATCA
AGTTCCACCCGCCCCGTTCTCATGCATGGATGTTGATTCCGAGACCGACAGTAATCATGA
CACGGCGTTAACTTTGGCTTGTGCGGGAGGACATGAGGATCTTGTTGAACTTCTTTTGAG
TCGTGGTGCGGATATAGAACATAGGGATAAAAAGGGATTTACGCCGCTTATTTTGGCTGC
AACGGCTGGTCATCAGAAAGTAGTTGAAATTTTACTCAATCATGGAGCTGACATAGAAGC
GCAATCTGAACGTACCAAGGATACGCCACTGTCTCTCGCATGTAGCGGAGGCAGATACGA
AGTGGTCGAGCTTCTACTCAATCGTGGCGCAAACAAAGAACATCGTAATGTTTCTGATTA
TACCCCTTTGAGCCTGGCAGCATCCGGTGGTTACGTGAACATAATAAAGCTTTTACTAAG
CCATGGTGCTGAAATTAATTCACGTACTGGTTCCAAATTAGGCATATCTCCTTTAATGTT
AGCAGCTATGAATGGCCATACTGCGGCGGTTAAATTGCTTTTGGACATGGGCAGCGATAT
AAATGCTCAAATTGAGACAAATCGCAACACAGCCTTGACGCTCGCATGCTTTCAGGGAAG
ACACGAAGTCGTTAGTCTTCTTCTCGATCGAAAAGCCAACGTTGAACATCGAGCAAAGAC
TGGTTTAACACCATTAATGGAAGCCGCTAGTGGAGGATATGTCGAAGTTGGACGCGTGTT
ACTTACCAAAGGTGCGGACGTTAATGCGACGCCAGTTCCGTCATCTCGTGATACTGCCCT
CACTATTGCTGCTGATAAAGGACACTGCCGTTTCGTAGAACTCTTACTATCGAGGTGATT
TATCGCTACATCATGTCCTATGTTATGAAACAACGTGTTTAACAATGGAGATTTTATTTT
TTCTTTTCAGGGGGACCCAAGTTGAAGTAAAAAATAAAAAAGGAAACAGTCCATTATGGT
TGGCTGCAAACGGTGGGCATTTAAATGTTGTAGATTTACTACATCATGCAGGTGCAGATA
TCGATTCGCAGGATAACCGCAAGGTACACACGATAATTTCTTTGATAAGAGATTTACGTA
ATTATTTCTTTATCTGATTTTAGAAATGTGTATATAAAATATATTCTATTAACGATTAGG
TTTCTTGCTTAATGGCTGCATTCCGGAAGGGTCATATTAAAGTGGTGAAGTGGATGGTGA
ATCATGTAACGCAATTTCCAAGCGATCAAGAGATGACGAGATACATAGCGACCGTTAGCG
ACAAAGAATTATTGGAAAAGTGTCAGGAGTGCGTGAAAGTAATTAGAGCTGCAAAAGAGA
CACAGGCGGCAAAAGCAAATAAGAATGCAACCATATTGTTAGAAGAACTTGACATGGAAA
AGACGAGAGAAGAATCGAAGAAGGCGGCTGCCGCGCGAAGACGGGAGAGGAAGAAAAAGA
AAAAACTCGAAAAGAAGGAGGAGAAGCGTAAGCTTCATGAAGAGTACAAGAAGACCGAGA
CAATTTTTGAAGATAAGGAAGAAAGTGGGAAGAAATCAGACGAGGAATGCGATCGGGCAG
ACGACAGTGAGCACGAGGGCGGCGACGAGAGAATGGAAAGCGTGCCGTCGCCTGTGAACA
GAAGTCCGGAGGATCCCGACAGAGAAGAGGGTGATAGTGGAATAGATGCGAACAGTCAAG
GCAGTTGTAGTAGCAATGATGTGAAAGCTAGAGAAAAAAAGAAGGATAAAAAGAAAAAGA
AGAATAATAGTCCTAGTAACAACGATAAGGATACGTCCCCGCAGCGTTCGTCCAAGACCC
TCCTTTCACAAAACACCAATTTATCTCAAAATACAGCAACATCGACCAAATCCCAGAATA
ACACTTCGGAAAAGCGAATAATGACTAACGTTACCAGCGCGTTATCGGTATCAACAAGCT
CGGTTACAACCGCTAGGACATCCACTATCGTCAGTTCCGATCAAAAATTCAAAGGTTTGG
GCATTTTTAAACCCATGAGGCATCCTGCTGATAGAGAAGATTTTGAAGCGACTGGTAATG
AGACTTACGTTCCTGGCAAAGGGAAAAAGTCTTATAATAATCAATACGATGGAGATGCTC
TGAATACATCGACAAAACCGAGTAATACTAGCCCCAAGCAAAGCGGAAAACGCGAGGAAG
GATGGAAGGAAGTTGTACGAAAGGGACAATCGGATGATTCGGGGAGATTTATGAATTCAC
CATTTCGTTCTAAGAAGGTATCTGTTCCCCCAAACGCTATCAGTCGAGTGATAGGAAGAG
GTGGTAGTAATATAAATGCTATTCGTGTTGCTACGGGCGCGCACATCGAAGTAGAAAAGC
AAAGTAAATGTCAAGTGGAAAGAATCATTACAATTAAAGGATCATCTGAAGCAACAAAAC
AAGCTTATACCTTGATAACAATACTTATCAAGGATCCAGATGCAGATATATTGCAGATGC
TTCCAAAATCCAAGCTCAATGTTGTAACAACTTCCTCATGGGACAAGTCTGTCTCCACTG
TTGCTGCAAGTAAAACGAAAATTGGTGGATCTGTTAATAAACCACCTAATTTGGCATCCA
GTACAACCAGTAGCCAAGTTAATAAATCAGGATATCCTTCAAGTGCGTCCACTACTAACC
CATTGGTTCCTATTCGCTCATCGTCCACCATGAAACTTGCTGGAGCTTTCTCTACTTCTT
TGCCACGTGCGACAGCTCCTCGACTTATGGCCGCAGCGGAGAAACGTGCACAAGCCGTAG
CCGCGCAAATGGCGTCCGCGTCGAACACCAAGACAACGATGTCGTACACGAGTGCGATTA
TGACAGCCGGTAGAGCAGGGACGAAGATTGTCACGACTAGCACGACGCAGACGTTTGCGG
CGAAGCTATCCGAGATCACTGCCTCGACTCACAGTTCTACTACCGTCATGCAGTCTACTC
ATACCACACCGGTGAACAAGCAGCAGAAGTCTATGGCGCAGGCCGCGACCGTGACTATCA
TGTCGGCCACATCTGCGGCGACCGCTCACACAAACAGCCATCAACAGCAGTCCGTAGTCA
GTACATCGCCGAAACACTGCCGATCACTGCCCATCTTATCCGCCCCGTCGGCGATAGCAT
CACACTATCCCGGGAAGTCGACTTACCCGCCTGGAACGATCGCAATTTCGTCGTCATCGG
CCACGAACGCCGTAGTGACGACGAACTGTCCGGAAAATTCGATCGTCTCGACGTCAGCCA
GTTCCGTTCGAGTGACACCCTCGCCGCCAGTTGTATCGCTGCAAGCGCAAACGTTGCCGC
CGCCACCACCAACGGCACAACAGCAGCAGCAGCAGCAGCAAATGCAGCAGCAGCAGCAGC
AGCAGCAACAACAG
>TRINITY_DN44798_c3_g3_i12 len=4018 path=[16883:0-257 16992:258-281 17011:282-349 16972:350-372 16987:373-530 16845:531-554 16967:555-877 17009:878-1244 16999:1245-1396 @16982@!:1397-1554 16904:1555-1574 @17008@!:1575-1688 17023:1689-1711 16995:1712-1747 16980:1748-1803 17018:1804-1832 17014:1833-1856 17007:1857-2826 16855:2827-2848 16960:2849-3191 @17013@!:3192-3379 16792:3380-3400 16958:3401-3811 16811:3812-4017] [-1, 16883, 16992, 17011, 16972, 16987, 16845, 16967, 17009, 16999, 16982, 16904, 17008, 17023, 16995, 16980, 17018, 17014, 17007, 16855, 16960, 17013, 16792, 16958, 16811, -2]
TAAGGAACAACAACCACAGCAACATTTGCACACTACCCAGATAGTTCAACAAGGCGGGAG
TCCTCATGGGTCCCAAGAATATTTTACTCCCGTGTTGTCAGTACCGTCGGTTTCTTTACC
GGCCTTACCCTCATTACAAGTGACCAGTGCTGGCGTTCAAATAGAGGCAGACATATCAGC
GGGCTTACAACTAACAAGTACGCAATCCTTGCAAAACCCGACACTGAAGAATCGTCTTAG
AGCCTTTGAGGAAGGCTTCCGCCAGGGTAGCATACATTTTCGCGAATGTATGCAGCATAT
TAGCAGCGATACTTTCCAACCACAGTTGTTGCTTCAGTCCTCTCAAATAACATTTCCTAC
GCAAACATTGCCAGCTGTGAGTGGCGCAACGGGAATAATAGATAGTATACCTCCTCATCA
ATCGAGCAGTTACGTGCAATCCACAACTTGCAGCACTAATCAGGTTCAAGTTGCTACCCA
GACTCAAGCACCCGCCACTACGACAACTGCGAACATTGCTACCTCCGATAAAAAACAAGT
ATATACTGCACCGACCACCGGCAAGGGCAAGAAAGCCAGATATCCTCTTTTGTCTCAGCA
ACAATCTTGCCAGCAACAACAAACTGCCAGTGCTCAACAGACTCCTAATTTTCCTGCGCA
AAACTATCAGCTGGATCCAGCAACAGGTGTTCCAACGGTCGGAGGATACGCATCCAATCA
AGTTCCACCCGCCCCGTTCTCATGCATGGATGTTGATTCCGAGACCGACAGTAATCATGA
CACGGCGTTAACTTTGGCTTGTGCGGGAGGACATGAGGATCTTGTTGAACTTCTTTTGAG
TCGTGGTGCGGATATAGAACATAGGGATAAAAAGGGATTTACGCCGCTTATTTTGGCTGC
AACGGCTGGTCATCAGAAAGTAGTTGAAATTTTACTCAATCATGGAGCTGACATAGAAGC
GCAATCTGAACGTACCAAGGATACGCCACTGTCTCTCGCATGTAGCGGAGGCAGATACGA
AGTGGTCGAGCTTCTACTCAATCGTGGCGCAAACAAAGAACATCGTAATGTTTCTGATTA
TACCCCTTTGAGCCTGGCAGCATCCGGTGGTTACGTGAACATAATAAAGCTTTTACTAAG
CCATGGTGCTGAAATTAATTCACGTACTGGTTCCAAATTAGGCATATCTCCTTTAATGTT
AGCAGCTATGAATGGCCATACTGCGGCGGTTAAATTGCTTTTGGACATGGGCAGCGATAT
AAATGCTCAAATTGAGACAAATCGCAACACAGCCTTGACGCTCGCATGCTTTCAGGGAAG
ACACGAAGTCGTTAGTCTTCTTCTCGATCGAAAAGCCAACGTTGAACATCGAGCAAAGAC
TGGTTTAACACCATTAATGGAAGCCGCTAGTGGAGGATATGTCGAAGTTGGACGCGTGTT
ACTTACCAAAGGTGCGGACGTTAATGCGACGCCAGTTCCGTCATCTCGTGATACTGCCCT
CACTATTGCTGCTGATAAAGGACACTGCCGTTTCGTAGAACTCTTACTATCGAGGGGGAC
CCAAGTTGAAGTAAAAAATAAAAAAGGAAACAGTCCATTATGGTTGGCTGCAAACGGTGG
GCATTTAAATGTTGTAGATTTACTACATCATGCAGGTGCAGATATCGATTCGCAGGATAA
CCGCAAGGTACACACGATAATTTCTTTGATAAGAGATTTACGTAATTATTTCTTTATCTG
ATTTTAGAAATGTGTATATAAAATATATTCTATTAACGATTAGGTTTCTTGCTTAATGGC
TGCATTCCGGAAGGGTCATATTAAAGTGGTGAAGTGGATGGTGAATCATGTAACGCAATT
TCCAAGCGATCAAGAGATGACGAGATACATAGCGACCGTTAGCGACAAAGAATTATTGGA
AAAGTGTCAGGAGTGCGTGAAAGTAATTAGAGCTGCAAAAGAGACACAGGCGGCAAAAGC
AAATAAGAATGCAACCATATTGTTAGAAGAACTTGACATGGAAAAGACGAGAGAAGAATC
GAAGAAGGCGGCTGCCGCGCGAAGACGGGAGAGGAAGAAAAAGAAAAAACTCGAAAAGAA
GGAGGAGAAGCGTAAGCTTCATGAAGAGTACAAGAAGACCGAGACAATTTTTGAAGATAA
GGAAGAAAGTGGGAAGAAATCAGACGAGGAATGCGATCGGGCAGACGACAGTGAGCACGA
GGGCGGCGACGAGAGAATGGAAAGCGTGCCGTCGCCTGTGAACAGAAGTCCGGAGGATCC
CGACAGAGAAGAGGGTGATAGTGGAATAGATGCGAACAGTCAAGGCAGTTGTAGTAGCAA
TGATGTGAAAGCTAGAGAAAAAAAGAAGGATAAAAAGAAAAAGAAGAATAATAGTCCTAG
TAACAACGATAAGGATACGTCCCCGCAGCGTTCGTCCAAGACCCTCCTTTCACAAAACAC
CAATTTATCTCAAAATACAGCAACATCGACCAAATCCCAGAATAACACTTCGGAAAAGCG
AATAATGACTAACGTTACCAGCGCGTTATCGGTATCAACAAGCTCGGTTACAACCGCTAG
GACATCCACTATCGTCAGTTCCGATCAAAAATTCAAAGGTTTGGGCATTTTTAAACCCAT
GAGGCATCCTGCTGATAGAGAAGATTTTGAAGCGACTGGTAATGAGACTTACGTTCCTGG
CAAAGGGAAAAAGTCTTATAATAATCAATACGATGGAGATGCTCTGAATACATCGACAAA
ACCGAGTAATACTAGCCCCAAGCAAAGCGGAAAACGCGAGGAAGGATGGAAGGAAGTTGT
ACGAAAGGGACAATCGGATGATTCGGGGAGATTTATGAATTCACCATTTCGTTCTAAGAA
GGTATCTGTTCCCCCAAACGCTATCAGTCGAGTGATAGGAAGAGGTGGTAGTAATATAAA
TGCTATTCGTGTTGCTACGGGCGCGCACATCGAAGTAGAAAAGCAAAGTAAATGTCAAGT
GGAAAGAATCATTACAATTAAAGGATCATCTGAAGCAACAAAACAAGCTTATACCTTGAT
AACAATACTTATCAAGGATCCAGATGCAGATATATTGCAGATGCTTCCAAAATCCAAGCT
CAATGTTGTAACAACTTCCTCATGGGACAAGTCTGTCTCCACTGTTGCTGCAAGTAAAAC
GAAAATTGGTGGATCTGTTAATAAACCACCTAATTTGGCATCCAGTACAACCAGTAGCCA
AGTTAATAAATCAGGATATCCTTCAAGTGCGTCCACTACTAACCCATTGGTTCCTATTCG
CTCATCGTCCACCATGAAACTTGCTGGAGCTTTCTCTACTTCTTTGCCACGTGCGACAGC
TCCTCGACTTATGGCCGCAGCGGAGAAACGTGCACAAGCCGTAGCCGCGCAAATGGCGTC
CGCGTCGAACACCAAGACAACGATGTCGTACACGAGTGCGATTATGACAGCCGGTAGAGC
AGGGACGAAGATTGTCACGACTAGCACGACGCAGACGTTTGCGGCGAAGCTATCCGAGAT
CACTGCCTCGACTCACAGTTCTACTACCGTCATGCAGTCTACTCATACCACACCGGTGAA
CAAGCAGCAGAAGTCTATGGCGCAGGCCGCGACCGTGACTATCATGTCGGCCACATCTGC
GGCGACCGCTCACACAAACAGCCATCAACAGCAGTCCGTAGTCAGTACATCGCCGAAACA
CTGCCGATCACTGCCCATCTTATCCGCCCCGTCGGCGATAGCATCACACTATCCCGGGAA
GTCGACTTACCCGCCTGGAACGATCGCAATTTCGTCGTCATCGGCCACGAACGCCGTAGT
GACGACGAACTGTCCGGAAAATTCGATCGTCTCGACGTCAGCCAGTTCCGTTCGAGTGAC
ACCCTCGCCGCCAGTTGTATCGCTGCAAGCGCAAACGTTGCCGCCGCCACCACCAACGGC
ACAACAGCAGCAGCAGCAGCAGCAAATGCAGCAGCAGCAGCAGCAGCAGCAACAACAG
>TRINITY_DN44798_c3_g3_i14 len=4075 path=[16883:0-257 16992:258-281 17011:282-349 16972:350-372 16987:373-530 16845:531-554 16967:555-877 17009:878-1244 16999:1245-1396 @16982@!:1397-1554 16813:1555-1579 16963:1580-1625 17015:1626-1650 @17008@!:1651-1764 16850:1765-1783 17018:1784-1812 17014:1813-1836 17007:1837-2806 16855:2807-2828 16960:2829-3171 @17013@!:3172-3359 17006:3360-3901 16977:3902-4010 16754:4011-4027 16755:4028-4074] [-1, 16883, 16992, 17011, 16972, 16987, 16845, 16967, 17009, 16999, 16982, 16813, 16963, 17015, 17008, 16850, 17018, 17014, 17007, 16855, 16960, 17013, 17006, 16977, 16754, 16755, -2]
TAAGGAACAACAACCACAGCAACATTTGCACACTACCCAGATAGTTCAACAAGGCGGGAG
TCCTCATGGGTCCCAAGAATATTTTACTCCCGTGTTGTCAGTACCGTCGGTTTCTTTACC
GGCCTTACCCTCATTACAAGTGACCAGTGCTGGCGTTCAAATAGAGGCAGACATATCAGC
GGGCTTACAACTAACAAGTACGCAATCCTTGCAAAACCCGACACTGAAGAATCGTCTTAG
AGCCTTTGAGGAAGGCTTCCGCCAGGGTAGCATACATTTTCGCGAATGTATGCAGCATAT
TAGCAGCGATACTTTCCAACCACAGTTGTTGCTTCAGTCCTCTCAAATAACATTTCCTAC
GCAAACATTGCCAGCTGTGAGTGGCGCAACGGGAATAATAGATAGTATACCTCCTCATCA
ATCGAGCAGTTACGTGCAATCCACAACTTGCAGCACTAATCAGGTTCAAGTTGCTACCCA
GACTCAAGCACCCGCCACTACGACAACTGCGAACATTGCTACCTCCGATAAAAAACAAGT
ATATACTGCACCGACCACCGGCAAGGGCAAGAAAGCCAGATATCCTCTTTTGTCTCAGCA
ACAATCTTGCCAGCAACAACAAACTGCCAGTGCTCAACAGACTCCTAATTTTCCTGCGCA
AAACTATCAGCTGGATCCAGCAACAGGTGTTCCAACGGTCGGAGGATACGCATCCAATCA
AGTTCCACCCGCCCCGTTCTCATGCATGGATGTTGATTCCGAGACCGACAGTAATCATGA
CACGGCGTTAACTTTGGCTTGTGCGGGAGGACATGAGGATCTTGTTGAACTTCTTTTGAG
TCGTGGTGCGGATATAGAACATAGGGATAAAAAGGGATTTACGCCGCTTATTTTGGCTGC
AACGGCTGGTCATCAGAAAGTAGTTGAAATTTTACTCAATCATGGAGCTGACATAGAAGC
GCAATCTGAACGTACCAAGGATACGCCACTGTCTCTCGCATGTAGCGGAGGCAGATACGA
AGTGGTCGAGCTTCTACTCAATCGTGGCGCAAACAAAGAACATCGTAATGTTTCTGATTA
TACCCCTTTGAGCCTGGCAGCATCCGGTGGTTACGTGAACATAATAAAGCTTTTACTAAG
CCATGGTGCTGAAATTAATTCACGTACTGGTTCCAAATTAGGCATATCTCCTTTAATGTT
AGCAGCTATGAATGGCCATACTGCGGCGGTTAAATTGCTTTTGGACATGGGCAGCGATAT
AAATGCTCAAATTGAGACAAATCGCAACACAGCCTTGACGCTCGCATGCTTTCAGGGAAG
ACACGAAGTCGTTAGTCTTCTTCTCGATCGAAAAGCCAACGTTGAACATCGAGCAAAGAC
TGGTTTAACACCATTAATGGAAGCCGCTAGTGGAGGATATGTCGAAGTTGGACGCGTGTT
ACTTACCAAAGGTGCGGACGTTAATGCGACGCCAGTTCCGTCATCTCGTGATACTGCCCT
CACTATTGCTGCTGATAAAGGACACTGCCGTTTCGTAGAACTCTTACTATCGAGGTGATT
TATCGCTACATCATGTCCTATGTTATGAAACAACGTGTTTAACAATGGAGATTTTATTTT
TTCTTTTCAGGGGGACCCAAGTTGAAGTAAAAAATAAAAAAGGAAACAGTCCATTATGGT
TGGCTGCAAACGGTGGGCATTTAAATGTTGTAGATTTACTACATCATGCAGGTGCAGATA
TCGATTCGCAGGATAACCGCAAGGTTTCTTGCTTAATGGCTGCATTCCGGAAGGGTCATA
TTAAAGTGGTGAAGTGGATGGTGAATCATGTAACGCAATTTCCAAGCGATCAAGAGATGA
CGAGATACATAGCGACCGTTAGCGACAAAGAATTATTGGAAAAGTGTCAGGAGTGCGTGA
AAGTAATTAGAGCTGCAAAAGAGACACAGGCGGCAAAAGCAAATAAGAATGCAACCATAT
TGTTAGAAGAACTTGACATGGAAAAGACGAGAGAAGAATCGAAGAAGGCGGCTGCCGCGC
GAAGACGGGAGAGGAAGAAAAAGAAAAAACTCGAAAAGAAGGAGGAGAAGCGTAAGCTTC
ATGAAGAGTACAAGAAGACCGAGACAATTTTTGAAGATAAGGAAGAAAGTGGGAAGAAAT
CAGACGAGGAATGCGATCGGGCAGACGACAGTGAGCACGAGGGCGGCGACGAGAGAATGG
AAAGCGTGCCGTCGCCTGTGAACAGAAGTCCGGAGGATCCCGACAGAGAAGAGGGTGATA
GTGGAATAGATGCGAACAGTCAAGGCAGTTGTAGTAGCAATGATGTGAAAGCTAGAGAAA
AAAAGAAGGATAAAAAGAAAAAGAAGAATAATAGTCCTAGTAACAACGATAAGGATACGT
CCCCGCAGCGTTCGTCCAAGACCCTCCTTTCACAAAACACCAATTTATCTCAAAATACAG
CAACATCGACCAAATCCCAGAATAACACTTCGGAAAAGCGAATAATGACTAACGTTACCA
GCGCGTTATCGGTATCAACAAGCTCGGTTACAACCGCTAGGACATCCACTATCGTCAGTT
CCGATCAAAAATTCAAAGGTTTGGGCATTTTTAAACCCATGAGGCATCCTGCTGATAGAG
AAGATTTTGAAGCGACTGGTAATGAGACTTACGTTCCTGGCAAAGGGAAAAAGTCTTATA
ATAATCAATACGATGGAGATGCTCTGAATACATCGACAAAACCGAGTAATACTAGCCCCA
AGCAAAGCGGAAAACGCGAGGAAGGATGGAAGGAAGTTGTACGAAAGGGACAATCGGATG
ATTCGGGGAGATTTATGAATTCACCATTTCGTTCTAAGAAGGTATCTGTTCCCCCAAACG
CTATCAGTCGAGTGATAGGAAGAGGTGGTAGTAATATAAATGCTATTCGTGTTGCTACGG
GCGCGCACATCGAAGTAGAAAAGCAAAGTAAATGTCAAGTGGAAAGAATCATTACAATTA
AAGGATCATCTGAAGCAACAAAACAAGCTTATACCTTGATAACAATACTTATCAAGGATC
CAGATGCAGATATATTGCAGATGCTTCCAAAATCCAAGCTCAATGTTGTAACAACTTCCT
CATGGGACAAGTCTGTCTCCACTGTTGCTGCAAGTAAAACGAAAATTGGTGGATCTGTTA
ATAAACCACCTAATTTGGCATCCAGTACAACCAGTAGCCAAGTTAATAAATCAGGATATC
CTTCAAGTGCGTCCACTACTAACCCATTGGTTCCTATTCGCTCATCGTCCACCATGAAAC
TTGCTGGAGCTTTCTCTACTTCTTTGCCACGTGCGACAGCTCCTCGACTTATGGCCGCAG
GTAATATGGAGAATGCATATATTAATTACTAACGGCATGATAAATATTAATTATTAACTA
CAACGAATAATTGCTATATGTATTTATTTTTACGTCAATTTAATTTACAAAAGTTAATTG
TTCACAAAGGTAATAATATATTAATATTACCTTATCTTCGATGTTAAAACATCGAATATT
TTATTTACTTTTATATTTATAATTGTGTATCATATAATCATATAGGATAGGATTATTATG
CTAAAGAGATCCCATCATCGACCGTATAAGGTTTCTTATTATTAATCTGATTTATCCATA
TAATGGTTAAATTTAATTATTATTAATTATTAGTGATATTTTAGAATGTTTCAGACTCCA
TTTGTGCTATATTTAGGGAGTTTTCTGGTTTTGTGAGCGCAGCTATTTTCGGTAATTTTT
TTTTTAATAAAAATGAAAATTTAATGCACGTATGTTACATTTAAAAGTATATTAAAAGTA
AATTACAAAAAAATTTATTTTTACAATGTTTAAGGGATAGTTTAATATAGCGAATTGAGG
TCTGGTATCACACGCACAGTCAATCGGTGCTATGTAATTTTCGACGCTCTAGCACGTTAT
GACGTGCATAAGGTCTAGGTTGTCATAAATGGTCAAAAATGACATTTTTTTTGCACATTT
AAGTTAGGATATCTCGAAATCCTGACATGCTAAAGCAATTCTGTGTTCAGATTCG
>TRINITY_DN44767_c0_g1_i2 len=14365 path=[45382:0-66 45521:67-102 45518:103-124 45511:125-181 45492:182-205 45522:206-207 45389:208-229 @45515@!:230-371 45392:372-391 45508:392-400 45487:401-424 45455:425-494 45294:495-518 45484:519-677 45413:678-701 45452:702-789 45402:790-813 45483:814-980 45215:981-1004 45451:1005-1397 45207:1398-1421 45506:1422-2085 45450:2086-2305 45481:2306-2733 45291:2734-2757 45505:2758-3510 45523:3511-3511 45448:3512-4435 45164:4436-4459 45479:4460-4630 45424:4631-4654 45447:4655-5014 45478:5015-6298 45324:6299-6322 45446:6323-7439 45197:7440-7463 45504:7464-8335 45300:8336-8362 45445:8363-8803 45222:8804-8827 45476:8828-9191 45343:9192-9215 45444:9216-9719 @45519@!:9720-10131 45513:10132-10468 @45502@!:10469-10776 45474:10777-10926 45410:10927-10950 45442:10951-11016 45283:11017-11040 45501:11041-11354 45380:11355-11378 45473:11379-11635 45524:11636-11659 45525:11660-11663 45260:11664-11695 @45472@!:11696-11794 45313:11795-11832 45314:11833-11856 45499:11857-12129 45255:12130-12153 45471:12154-12427 45182:12428-12452 45498:12453-12469 45470:12470-12493 45438:12494-12679 45339:12680-12703 45469:12704-12741 45497:12742-12809 45437:12810-12833 45468:12834-13071 45427:13072-13095 45436:13096-13662 45368:13663-13686 45467:13687-13728 45354:13729-13752 45435:13753-14267 45281:14268-14364] [-1, 45382, 45521, 45518, 45511, 45492, 45522, 45389, 45515, 45392, 45508, 45487, 45455, 45294, 45484, 45413, 45452, 45402, 45483, 45215, 45451, 45207, 45506, 45450, 45481, 45291, 45505, 45523, 45448, 45164, 45479, 45424, 45447, 45478, 45324, 45446, 45197, 45504, 45300, 45445, 45222, 45476, 45343, 45444, 45519, 45513, 45502, 45474, 45410, 45442, 45283, 45501, 45380, 45473, 45524, 45525, 45260, 45472, 45313, 45314, 45499, 45255, 45471, 45182, 45498, 45470, 45438, 45339, 45469, 45497, 45437, 45468, 45427, 45436, 45368, 45467, 45354, 45435, 45281, -2]
TTTGGCAGAGGATGCACTTTACCCTGGAACTCGCTATGGACATGGTATATTACCTTCATT
GCCGTGGACTTTTGTTACTATTGGGCTCATCGCAGTAATCATGAAGTTCACTTTTTATGG
GCCTACCATCAAGTGCATCACAGCAGCGAGGAATTTAATCTCGCGGTTGGCCTGCGACAG
TCCATTCTACAACACTGGTGCAACTTTGCAATTTATTTACCGCTTGCCCTTTTTATACCT
CCATCGCACTTTATGGTCCACAATCAATTCAATTTGATATATCAATTGTGGATACATACA
ACAGTCATTGGTAATCTTGGACCACTCGAATCGATTTTTAATACACCTCAACATCATCGT
GTTCATCATGGTTGCAATCTTTATTGCTTGGATAAGAATTACGGTGGTGTACTAATAATT
TGGGATCGTTTGTTTGGTACATTTCAAGAAGAAAAACAAAAAGAAGAAATAGTTTATGGA
TTAGTAGTTAATACCGAATCATTTAACGCGTTCTATCTACAGATATTTTATTTAAAGGAT
TTAATTAAGAAAAGTATAAGTATGAGTACATGGGCTGATAAGTTTGCTGTTTTCTGGAAA
GGTCCTAGCTGGTTTCCAGGTGGACCACGTTTAGGTTTAGATGAATTTAAAATAAAGGTG
AAACCTAGAGCCGTGTATAATCCTTATATATCAAAATGGCAAAAAATTTATATAAGTATA
CAATTTCTGATGGCTCTTTTCAATCATTATAAATTATATAAACCACAATATCATGAGAAT
TTGGACGATCTTTGGATTATAATTGCAGTGGCAAATAACTTAATTGCTCTCACTACCATC
GGTTTGTTATTTGATAAATGTGCATTTATATATTCTAGCATTATTGAAATCGTGCGTTGT
ACCCTTTATGTATATTTTATGCGTATGCACGAAGATAACTTAATCGATTACTTGATATAT
TACGCACACGTATGTCAATTGGGTTTTATTTGGTTACCTTTTTTTGTATATAAAATTTAC
ACGTACATATACCGGTTTTTTCATTTAGAAGGTATGTATTTTGTCAATAAATCTTGAGAA
AAAAATTGAGAATTTGTATGATTAAGTTTAAAACACTAGAACATTGCGCGTGCTATTCAT
TTTTTAAAATATTAAATATATAGAAACTAACATCAAGGAAAATTTTAAATATAATGTAAA
TAAGATTTCGCATGTTCGCTATGTACTTATTGTTTGTTCGTGAAGTGTATTCTCTTGCAA
TAGTATAAACGTAGGAAGCGTTTATTTCTTACATCAATATTGTATATAGGTATTATCACC
AATAATAAATGATACAGCGTATTAACGTAATTTATAGGAAAAATAAACGTGCGCACTAAC
AAGTTTCAGATAATGCACAGATGTATATTTTCATCGTTAAGGAAACAAATTTTTTAAATC
ACATTATTATAACTTGTAATAATATACAATACATGTGTAAACATAATTGATAACATGTAC
AGTAACTTTGTATAGTAAGAGAAACAAATATAATGAATTATCAAAGAATTATTGGAATTA
TTTAATTAGAAAAGTATATTTACTACTTTCCGTAAGGTGTGTGTCCTAAATATTATATTC
GCATATAAAATTTTCTATTTAGATATTATGTATCTGTCTTCCTTTGTAAACATGCGTTAC
AATAGCATTATTGTATTTTTGAGTTTCGCAAATGTCGCTTGAAATCATTACACGATACGA
GGTAAGTCAAATGTATTATAAAATTTTACGAAAGCGCATCCACGAAGACATCCTATAATC
AAAATGTTTATAAAACACGCTATAAGAGTACAGTCTCATATGCGTTATAATACAAGTAGA
ACATGTAAGTAGCACTTCAAAGTATGTATTAAAAAAGTATGTGTAAAATGCAACTTAATA
TGTAAAGATTTCAAAAACAGTTAAGATTGTTTGAATTTTCCTGAACAAATACAGCAAGAA
TTATTACAACAAATCTGTCCAAATTTAATAATGATAAACAAGCAAGCATTCCCCATCTCT
TTATCCCACGCAACAATATTATATCTTAAAGTTAGCAACTATCTTACTTAAGCATAATAT
AAATGTTATCAGAAGACATTGCGTAAAACAAGGACAAAATGTAATACTATCTTATATATC
CACAATGCACAAGTTCTTTAGTACATTATATTTAATATCGTGTTTTACATATAAAGCTTC
TTGAATTATTCGGTAATATGTTTATGAAATCGTGGCAAAAATCCTTCCTGATGGTCCGCT
TATCCACGAAAATTGTCTTATGTACTGCTACTTGGTGACGTTTTCATTTTGTCATTTCTC
GCTACCGTCGAAGACGTTCGTCCGCTCGCCGTCTCTTCCTCTGCATGACAACCGTTGCTT
CTCTCGGATGTTCCAACATTTTGTTGCTCTAACAAAGGCATCTCAAGAGAATCCGAGGAA
ATGCGTCTGCCACTGTATTGCTCGGCGGTTTCCAGCGACTCCTTTGCATCTTTTATATTG
TTCAACGAATCCGAGCTCAAAGACGGAAAGTCCAGAGTCTTCATCTCCAAAGAATCAGAG
CTTCGACACAATTGATGATGTTTTTTCTCATTGTCTTCTAATTCCAAAGAGTCCGTACTA
GTCTCCATAATATTGCCTTCTTTCTGTGCAGCTCGTGCCTCATCGAGTTCTTCCATTTCC
TCTGGAAGGGTTTCCGGAATCGGTTGAGCGACAGTTCTCTCAGCATCGGTAATCTCGATC
TGTGAGATGTCCTCCGTGGTATCGTCCTGTCGTTCGAGTTTCTCCACATTGGACTGCGCG
ATTCGTATTATCTCGTCAATCTCTTTTATCCTCTTTTCATAATCGTCTGATCCGGAAGTG
CTAGGATTGAACGAGCCAGTCGCACTAGTATCTGTCCTCGAACGCGGCAGATTCTCCAAT
TTATATTTGTTCTCCGGACTCTCATGTTCCAGTAGTTCCTCTTCCTCGCGGGCCCGCAGC
TCCATCAGATGAGCCTCCCTGCAGGCCTTCTCCAAACCCTCGAAATCCTTCAGTGAGGAC
AACGAGACATCGTCGCCGTGACCTGAACGACCGGTCATGTATCTCCTCGGAAGACTGCCG
TTATTGCTATTGGAATCCTGCGAGCCGCACTGTAACTTTCGCGAATTCTCAGCCGCCACG
GTGCTCTCCAAGTGTTCGAATTCCTGCAGTGAAGTCAGGGACACAGTGTCGTGATCCGTA
GGCTTGCTGAAATATTTCTTCCCTAGAATGTCGTAATCCGGTGTACTACCGAAACTACCG
CGCATACTTCCTACACTGCCTATAGACTCTTTGTGGCTACCTAAGCTACCAAGTCTACTG
CTGCCAGCCTCAAAATCTGTGACCTCCTCTTCCTTGATATCCTCCAATGGTCCGCGATCA
TACTCGATGTCGTAAACTCTCGCGTCCGCGTGGAACTGCATCTCTATCCACTTCTTATTC
TCATACTGCTCCTCGTCAGAATAAGATTGAGATTGATCGTCGTTCGACGCCTGGGGCGGA
CTCTCCTCGGTCTCGAAGTCGAATAGATCGTTATTCTTTGACGTCTGACTTGTTGATACT
TGCGTGTCCTCTTTGTTCTTCTCAATTAGGTTTTCTAGATCGCGATCGTATTGTTTGCTG
GTGGTTTGAGGTACCGAGCTGATGCGAATGCTCTTTCCCTCGGCATCGAACTCTTCCGCT
TCGCGTCCGACTTCCTCGATTACCACAAAATCGTCCATAAGGTCAGGCTTGTCTACGAGT
TCGAATGAGTCGCTATCGGGTGAATGACGCTCAGACTTGTCCTTCTCTATATCTTTCTCT
ATGACTGTGTCGAAGGACATGCCCGATGCCGAGGATAAGGACATACTAGCCTGTTGTAGC
ATAGAGTGGACGGATGCCGCTATCGGTTCGAGACCCTCCTCTCCAGTCATCTCCTGATCC
AATCTCTGTTCTAGATCTCTCGCCGTTTCTACATCCGTTGCTTCCACGTCCTTTTCCGTA
TCTTTTTGTGCTTCTAAACTTTCCTCCTTTTCCTCTTCAAACTCCTCACTATCGCTGGGC
CTAGTAACTTCGGTAGAAATTACCTGCGTGCATACGCTTTGAATTTCGTCCTCAGATACT
CGCGACGTCATTGTGTCCACGGATTGAAGAACCTCGGGCGCAGCCATAGAGGCAGAAATG
GCTGAGGCTGCTTTGAGCTGATCCTCTTCCAATACTTCATCCATGGATTCTGGCTCCATG
ATGCTATCCACGATCTGTTGGAAAATCATCTCGGACGAACGTTTCATACGACATGGTATA
TGACTGTCGATTTTATCCATAGCATCGTCCATTGGTATTTCTTCGCTACCGGAAGAGTCT
GACGCCTCAGCCATCTCATGTTCCGCATCTAATGCACTTTCCAGGTTTTCATCTATTTCT
TCCGCGTCTATATCTGCTTCCTCCGAAGGTACCAGTGTTTCTGACAGCTCACTGGTACTG
TCGATGCTTCCGAGATGACCTGAACTAAGAGAATTTAAAGATTTCATGGATTCATGGGAG
CTTAACGTACTCGCTGCAGTTTGATACTCTTGCGAAGTCGGCAATGTCTTCGACCCCTCA
TGTTCCACGGACATTATCGCCGTCTCATACTCCGAAGCGGTTCCGGATTGTACGCCACCC
GCAGCGGACTGTAATGCCTCGACATCGGACGAACTAGGTCTGCTTCCGCTACCAATGTCG
TAGTCACAGGACTGATAGTTGCTGCTCTCGCCGGAACTGGAGACATCGGCTTCACTCTCC
GAAGTTAAGACTCTTTTCGATATTCTACTCGGTTTCTGGCGTCTTCTGGGAGCCGGTTGG
GGGAGTGCCAAAGAATAGCTGTCGTCCCTGTTATCCATGTCCGAACCGACGTCTGACGAT
CTACTGATGGGAAGCGGACTGGGACGACCCTCTTCGTCTTCTTCCAATTGTTCATCAACG
GTTATTACGGTTTCTTCTTCTTCTTCGTGCTTCTCGATATCGATTTCGATTTCAGGTGCT
TTAACTATACTGGTTGGTTTGTCTTCAGTGATGGCAGTTGCTTGGACAGATAGTTTGTCA
TCGGCGATATCTTTCGTGTCTTCTTGCTTTGTTTCATCAAATTTTTCAGTTTTCATAATC
GACGATTCGCTGTGTGTAGTAACTTCAGTTTCGACTTCCGGTTCAGCCTCCACAGGAACC
TGTTCAATGGACGGTGGTCTGTACAAAAATGGCAAATCATTCGGAATGGATTCCGGTTGG
AGTTTGAACTGAAACTCTGAAGGCGAATCTTTAATCTGAATCACGGTCTGACTGTTCTCG
CTCAATTCTTCTATCAAGTCTTGCCTAGCCGCTTCCAAGGATTCTTTCACCTCGGCGATC
TCTTTTTTCACTACTTCATCGAGTACCGTTATCGCGTATCGCGCGCTTAAATCGACACTC
TGGAGATCATCTTTTTTTATTTTCAAGGCACAAGTATCGGAAGGAGCAGTCGTCGATTTG
CTGGGTTTATCATGCTTTTCGGTAGTTTTTTCCATATGTCTTTTGTATTCCTCACTCGGC
GGTTTGATCTTCGCCAAATAAGTCTCTGTCCATTCTTTTAGCACATCATCAACTCTCGCA
CATTTTGGTAATTCTGATTCTTCTTTTTGAATTTCCTTAGTCTCAATTATTTCTTCTTTC
TCTGCCTCTTTTATTGTCTTATCAGTAGCTTCAAGTTTTTCCTGTTTTTGTGTTTCTTCA
GCTATAACATGCTGCATTAAATCTGTTTCTCCTTCCTTCATTATAGATACTTTATCCGCA
GAAATGTCTCCTTGGAAAATTTCTTTGTCCGTTTCCCGAGCTTTAGCTTCCGCAAGTTCC
ACACTTAAATCTTTCGTTTCCTCTTCTTTCACAGGCATCATTTCTGTAACAGCTTCGGTA
ATACTTGCTTCCCAGTCAAAATCTTCGTGAGGTATCGATTGTCGTATACTAGCCGCGTAT
TCGTCCGTCGGCGTCTTGGCGTCGTATTCTCGTTGCAGAGTGTCGACCAATTCTTGGCAA
GTAACATCTAATTTATTTTCTATTAGTTCGCTCTCAAAGTCCGGCTCGGTCACTGGGATC
ACGGTAAACTTTGTTATCTTGGTCGTGGTAGTCGTAACGGTCACATTAACATCACTGGCA
ACTGACTCTTTGACCGATTCAATCACACTAATCTCCTCCGAAGACTTAGTCACGGACTCT
TGCTCCGTGGATTCATCCTGCGAAGAAGTGCGAGCACGTCGCAAAGATGACTCGTATTCC
TCCAGCTCTTGATTGAATACCTGCGAGGGCTGCAGCATTTCTGATATTTCAATCTTCTCG
TCACCGATCATCCAGTCTCCCGGCTTGATCTCCAAATCGCTTACGTGCTTCACCCTTGGT
GAAAACAACGGCGGGCTCTCGATTTCGAAGCTGTCCGCCCTTCGTTTGTCGCCTGTGCTT
TCTCTCGATGGAACGGTCGGGGTTGAAACACTCTCGTGAATCGGAGGATAGGCTATTTCC
TCGGACACTGTGCTCGAACTGACAGTCACATCTTTCTCCTGACCGATCTTTTCCAAAGAA
TCTACAGCTATACTCTCGTGTAAGGAAGCTACGTCCTTACTAGTCTGTTCGGATGTTTTG
TGCTCGTCTAATTCTAAGGACGGCACGTCAACTGAGTCTTGTCGACTGTCTGCGCCTGGT
TCCAAGATCTCTAGCACTCTAGCGCCTGAAAACTCTGATGCTATCTTGTCTTTCGAGATA
TCGCTACATATATCCTTCTGAAGTGGCTCAATATAACCGCTCGATCTATCCGAACGAAGT
TTCTCGGATTGTGGACTAGACATATGCTTAGATATATCCTCTAGTTCTCCAGTGTCAACG
TCCAGAGTTTCTTCAAGCTCAATCTGCTCAGATATACTGCTGGGGCTTATAGTGATGTCT
TTGTCCTCGAGTTTTGCTTGCGAAGATGATTGTAAACTTTCATCTCGATCGTGCAATGAC
GATTCTTCATCTTTTGTTATATCTTCACTTATACTGTCTCTAGTGTATCCTTTCTCAAAC
ATTTCTTCTTGTATAGACTTTGATAGCACTGTTTCCGCAATCGGATGTCCTTCCTTCTGC
ATAATGCTTTCAAATTTTTTCGTTAGATCGTCTGCCAGTTTCTCATGATCAGTATCGCTG
CTCTCAGAAATTAACTGATCTAAATATTCTTTACTCAACATTTGTGGTTTCAATCCTGAT
GTCGACGATCTTCTCTCAATCTCACTCTCAATCGACTGTATCAGACCCTCTGCTATATTC
CGCGCTTCGATTTCTTTAGCGATTAATTCTTCTTTCTTTTCCAAAGATATCGGAGGTTCC
TTGCTTGGAAGTTGTTCGTCTCTTTCAGTTTTTTTAGTTGAATCCATCTTATCCTTTTGA
CTAGGTACAAACTCTTCAACCTTAAAACTCTCCAAGCTTTCTCTGTAAGATTGTCCTTGC
GCGATCGTTTCAATTTTTTCCAAATCTTCGACTTTAACTGTTTTAGGCAATTTCTTAATG
TCCTCTACCTTCTTCGCATCGTCCTTCTTGATCCTGATCGCCACATCCACGTCGCTTTTC
CTGTCCCTGCTAGTTCCAGATTTTTTCATTGCAGTTCCCTCGCTGTCCTCTAAGAGTTTA
AATAATTCTTCCTTTTCGTTCTTCGCTTTGGATTCAGAAGCGCTTGCATCTATCACTTCC
TTGCCTTCCGTCACGTTCACCGACATCTTTTGCACAGCGGTCTCGTCCACTTCTTCGCTC
TTGCTCCTTTTCTCTTCTGTCGTCTCAGCCAATGACTCCTTAGTTAGCTTAGATTCCGAG
GACTTTTTCCGTTCCACTTTTTCTTTCTCCTCATGAGTTATAAATTTATCCGCACCACTA
GAGATTTCTGACGAAAACACCTCCTTCTTCTCCACTTTACTGGTAGCCTTGGTATCAACC
TTCGAAGTAACTATACCGAAATCCTTGTCTCTCATTGCACTTATGTCCTCGAACATCTTA
AACGCGTCCTGCGGGTCAGTAAAGGTTTTGGAAAAAGTCTGCGTCTTACTCTTCGTGGTC
GAGCGTTCTTCGTGTCGCGAAGTAACCTCTTCGCTAGATTTCCTCTCGGTGACAGTGATA
GTCTCGCCATCTTTTTGTCCCGGCAAATCTTTCTTTGTTCCTTCTTTCTCCTTTGCTCCC
TCCATGATGCGTTTGGGTATGCGGGATTCAAATTCCTTCTTTTTGCTGGATGGCGAGGCA
ACATCTTTCTCTTTCTCCGAAATCAGCGAACTTTTTACCGATTTTTCCTCAGGTTTTTCT
GGTAATATTTTGCCTTTTCCTTCTTTCTGATTTTTATCCTTCTCAGCCATTGCAGTGGAA
ATTGGAATACGAGATTCAAATTCTTTTCTCATCTGTTTGACCTCCGTGTCAACAGCGTGG
TTTCTTTCCTTGTCGAAACTGATATCAGCTAGCATCTTCTCCTCCGCTTTTGCTTCTTCT
TCGATGATTCGCCTCTCTTCTTCGAGGAATTGTTCGATTTCCGTTTTATCATCCAAAGGA
AACGATTCGGTCCTAACGTCCATTCGTGATTTTTCAACATCGTCCATAGTTTGCATTTTG
TACGTGGAACTTGGTAAACCTTTTTCAAATATCTTTGTTTCCACGCTAACTTCTGGAATC
TGTGTAACTAATTTATCATTCGCATCTTTGATTTGCACCAACTCGTGGATCTGCTCTTGC
ATTAAAGTTCCATCTTTTTGCATCTTGTAGGTGATTGTTGTTTTTTCTGTTGTTATTTGC
TTTCCGATCAAATTCTCTTTGCTTAATGACTCCAATTGTTCCTCTCTTACGATGTCTGTA
TCAGGCTTCTTTTGTTTAATCATTTCTTTTGCAATCGGAATATGCATTTCCTCAGCGAGC
TCTCTTTCCTTATTCAACAATTCCTTGCAAATCTCCATCACCGGCTGAACTGTTATCTTT
TGAACTTCTTCACGCACTTCTTTGTCGTCGTCCTTTTTCTTTTTATCTTTCTGGTCTTTC
CACGGCTCCTTCGTCCATTTATCGCCCTCCGTAGCAGCTTTCAAAATCTTTTCTATCTCT
CTCGATTCCGCCACATGTTTTTCCTGAATATCCATCTTCTCCTTTGTTATTTCTGCTATA
CTCTTTTCCGCGCGATCCTTCTGGTCGTCGATCGTCTTGCCCTTGAGAACGGACTTGTCT
TTTTCGGACTTGGCGGAGTCTTGCAGTCTCGGTGTTCCCTTCGCCATCTCCTTCTGTATC
TGCTCCTCAAAATAATGCGCTTTTTCCGCCACTGAACACTCCGAAATATCCGGCACATTG
ATGTCTTCGATGGTTTCCGACCTTATGACATCCGAGATGCCCTCCGTTGTCCCATCACCT
TCCTCGGACGCGATATTCGGCTGGCACGACTCGCTGTCACTCTCATTAATGGTCAATTGA
GAGGTCCTCGAGATCTCGGATTCGGAACGCTGGTAGTTTTCACGTTTCCTCGAGATATCC
TCCCAGAATTTACGCTTCTCCGAGTACGTTTGCCTTTCGAGATCGGGCGACAAGTCCGGT
TCCGACTGACCGGCGCCTACTTTATTGGGATAACTAGCATCTACGGATTCTAGGGGACAA
GCCGCTTTTTGTGCAAAGGATTCTTGGATAGCGGCATCTGTTTGTTCCTTTTGCAACGTG
TCAGTTATGAATTTCTTTTCTGTTGGCGAGGAGGTTTCTTTAGGCTTATCAGATTTCTCC
GTTTGTTCCATTTTGTACTTTGATTTGTAATAATCTAATTTTTGATTTATGATATTAGAA
TCTTCGTAACCTTTTAATTTCTTTTGTATGTCATGTTTAACAATTGTTTCGGGAACGACA
ATATTTAATACACAAATAGGCTGCTGAGGTGGTTCTCCTTTTGCAACTTTTGGTTCTCGC
ATGAATAACATCCTCGCTACTGGATCCAATAACGGATCTTTCACTTTAACATGGAATGAC
AATCTATTCTGTCGAAAAGCCCTAAATGTGAACTTCAACTGCATACCAGACTTTGTTACT
GGCACTAAATTCCCACTAAATTCAATATAAAGATCTTTCCCGTCGAGTGCCTAATAAACG
AATATTGATCAGATAATTAAAAATAATCATACCATATTGACAATTTTTACAAAGTGATTT
ATGGAAAAATATACTATTACTAAAATCAAATAAATATATGTATATCGACAACAGAATAAA
CATTAATATTAACTGTATCATCTTATTATTATCTATTAAAGACAAAAATTAAAAAAAAAA
AGAATTTATTTAAATTTAGTAAAAATTGTGTCTTGCGAAATTTATTTTTATTTAAAAAAT
TTAAAAAATTTTGATAGTTTAAACAATTAAAATAATTTAATCCTTGTTGCGCTATATTAT
GAAATACCTCAACATCGCGACTTTTAACAATTTCTGTAAACTCCTCCTGTCTTTCCAAAG
TGTGCATGCCTTCTTTGCCATCAGTCATGCATAATATTCGCAATGTAGCTTCCAACACGT
CCATTCTCTTTGAATATATTATGAAATTTGTTATGTATGGCACATGTAGGGATGCCTCAT
ATAACTCCGTTGCCATTTTTGGTACTGCGCCAATATTTCTGCAATCCATCAACCAAAATC
TTGCTGAAACGGTAGTGGTGAACGATACTTTATCGTTCATGAAAGTTAACGGCGTTGATC
CGGTAACGTCTTCCCATTGTGACTCGTTGGTTCCACCCGCAATGCTACATAAGAGACGTA
ACGTAGGTGTCTCTCCACCATACTGATTAATCATCCCCTTGTTCGCTGCTTGCGGTACGG
GAAGAGTGAGGGTTATCGGTTTATGGAACTTCCGTCGTCTGGGTTCGATAGTAATCACCG
GTGAAACGGCAACGCAATTGCCGAGCAATTTGGCCGTAAGTTCAGCCGGAATAACATGCG
CCTGTAAGCCGACTTTAATTTTCTTTGTTAACGCTCCCGGTGGAAAAACGGCCTGCACGT
GGTTCGCCACGCTGGATAACAAAATGCAACCCTCGGCACCGATAACGTGAACTTCTTGCT
TGATTCTGGTTATGATAGCAAAGTACTGCGGGAAGTCTGTGGTGATTATGCGAGTAATTC
TGTCCGAATGTGAAATACTCATCTGAGGATCGTAAGGCGTATTAAGAAGAGTATCATCAT
TATCTGCAGAATTATCGTGTTCCTTCCATGTTTCTCCGTTTTCACTTCGCAGGATAATAA
TTTCCCGTTCTTTCCCGCGAACAGACGCGAAGTGCGGTATATCAATTAAGACGGGCCCTA
AAAATCTTGCACCCACGGGACCCATCTCGATAATTCGAGTAGCAAGAGCTTCCCCTTCCA
TCAAAGGAGGTGGATTCGCCACTTTATTTGCTTTTACTAATCTACAAGTTACGCGAATCG
GCATCGTTGCTCTTCGAGGCGGTATAATGATACGCACACCACTGTGTCTGCAGCCCTTCA
TAGCACCGCCACGTGCATCCACCAGAAAACTTATTAAAAATGATCTAAAGTGCAGCTTCC
CCAGATTCAGTCCATCGTTATCAAAATTTTCTGCTAAACAGTAATTATTGCTTTGTGTAA
ATTCTCGGTTTTCATCTTTTGCAAATTTTTTACCTTGTCTGTGTACCGGATCATCCCTAG
TAACGTCAATAGGCAACGAATCATCCCTCAGACTCTTCATCAAGTCTGCCGTGAGATATC
GGTAAGGTTGTTCGCTAATTAACGCGTCAGAACCTCCCTCGTCTTCCGAATCGGACATAA
AACTAGTTTCTTGCAAGCTTTCTGGAGCTATTACTTTGTACTTTTCCTCCCAGTTTTTGT
TATCCGGAGTCACGCTGTCATAAGGCAATCCTTTCAGTACTTCCATTACAGAGATATATC
CTAATTTTTGTGCTATGTTCAATGCCGTTAAACCATCGTTAGTACGTGCTTTATGTGAAG
CATTTCCTTCCAACAAAGCAGTAACGATATGAGCATGACCCTGTTGGGCAGCTTGATGAA
GCGGAGTGTAATTCTGATTAGTTCTAACATCAATCGTGGCGTTATGTTTTAACAAAAAGC
GTATCATCGAGAGATTTCCGAAGTGCGCGGCCACGTGTATCGGTCTATAGCCAGTCTCTG
TTTGACTCTCGACATCAGCCCCGTTTTTCACCAAGATAGAGGCCACCCTAATGAAATCTT
CTTGCGCGCATAAATGCAACGCCGTGAGTCCATTCTTGGATTTGTGATTAGGATTGGCAC
CATGCTCAATTAGCAAATTTGTCATATCATAATGTCCTTTCTGCGCACTTAGATGCAACG
GGGTGAAACCCGCTTTGGATTCCGCGTTTGCGTTAGCCCCCTTATCCAAGAGAATAGAAG
CGATGTCCATCTGGTTTTTACGAGCAGCGATATGTAGCGGAGTGTGTCCATTTTGCGACG
CAAGGTGAGGCGACGCTCCTTTTTCTAATAAAAGAGTTGCAACATTTGGATGATCATAGT
GACATGCCAAATGTAAGGGCGTGATATCGTTCTTTCCTTGGACATCAAGTTTGCTTTCTT
TTTGCAAGAGTATATTTGCGACATTCATATTTCCGTATTTAGCCGCGATATGTAAAGGTG
TAAAGCCGTTTTTCGTTGCAGCTTTAAGAGAAGCATTATTCTCCACAAGAATGGCCGCCA
CCTCCTCTTGACCCTCCTTCGCCGCGATATGAAGGGCCGTGTACATATCTTTCGTAGCGG
TGTCCACAGCCGCGCCGTGCTGCAGCAGCAGCATAACGATATCGATATTTCCTAGTCGAG
ACGCAATGTGAAGCGGTGTTTGCTGTTCCCTTGCACGAGCATCGACTTTGGCACCATTTC
TTAGCAAAATTCGAATAATGTCTGTTTGATTAGCTCTGGCTGCCAGATGCAGGGGTGTTT
CACCCCTAACAGTTGGCACGTCAGGATTGGCTTCATGCTGCAGTAGGAATATCACGATAT
TCATACACCCCATAAAACTGGCCACATGTAATGGAGTCAGTCCGGACTCCGTAGTCGACT
CGATGGATGCGCCGTGCTTCAGCAGAAGTTCTACCACTTTGATGCGGTTCTTCTTGCAAG
CGATATGGAGCGGCGTGAAGCCATTCAGAGCTCGAGCGTTCGGATCGGCTTTACGATCGA
GTAGCAACTTAGCCACCCTTACGTGGCCGCAGTGTGCGGCAACGTGGAGCGAGGTCAGAT
AGTCGATGGTTACTTCGTCCACTGGCGCCCGATGATACAGCAGCACTCTTGCAGCGTCCA
CGTGGTCTGCTTGAGAGGCCATGTGCAATGGTGCGAGTCCATTCTTAGTTCGCGCGCTGA
TCGGCGCCGAATTTTCAAGAAGCGTGCTGACAACCTGTTCGTGACCCGATCGTGCTGCAC
AATGTAGTGGAGTTAAACCGTCACTGGTTTTGGCATCGATTTGCGCCGAATTCTCCAGTA
ATATCTTAACCATATTGTTCTTGCCCCATTTTGCTGCCACATGTAGCGGGCTTATGTTAT
GCTTAGCTAAATAATTTACATCGGCTCCTCGTTTTATTAATAACCGTGCTATCTCTTCGT
TTCCATAATGAGCGGCGATGTGAAGAGGGGTAAAGCCACTCTTTGATGTCACATCGGGCT
TATGGTCGTTTTGTAAGAGCAGGTCAGCTGCTTTGCAATCGTCCTTTTTCGCGGCGATGT
GAAGTGCCGGCAATCTGACCTTGCCCTTCGAATCGTTCTCCAGGAGTACGCTAACAACTT
TATCGTGGCCTTGTTGCATCGCCACAGCGAGCGGTGTAAATCCATCCTCAGTCGCGAGAC
TTTGATTCGCTCCATTGCTGAGCAGGAGTTTGACGACCTGGTCGTGATTCTCCTGCGCAG
CCATGTATAAAGGAGTGAATCCATTTTGCGACTGGATATTAACCGCGGCACCATATTGAA
TAAGTATATTGACTATTTCAGACTGGCCAGCTAACGAAGCTATATGTAACGCTGTATTTC
CTTTCTTTGTCGCCGCATCGACCTTTGCACCCCTTTTTAATAATTCGGTTACTATCTCGA
CGTGGCCATCCTTCGAGGCTAAATGCAAAGCATTTAAACCATTCGAGTTGGCTGTATTAA
TATCTAAATCGGTATCGAGAAATTCGACCACTTTCTCGAGATTGCCGGACCGAGCAGCGC
GAAGAAATGCTGTCGTGTCATCAGCCTGGAGCCTAATGATCGGTGGGAATGCCTCTTCTT
TCGTCATTACTAAATAATAAACGGTATATTCTCTTTGACAAACTCTACGCACGCTCTGTA
AGCACCATGCTGAAGACGTAGACTC
>TRINITY_DN44767_c0_g1_i3 len=14433 path=[45382:0-66 45521:67-102 45518:103-124 45511:125-181 45492:182-205 45522:206-207 45389:208-229 @45515@!:230-371 45458:372-459 45508:460-468 45487:469-492 45455:493-562 45294:563-586 45484:587-745 45413:746-769 45452:770-857 45402:858-881 45483:882-1048 45215:1049-1072 45451:1073-1465 45207:1466-1489 45506:1490-2153 45450:2154-2373 45481:2374-2801 45291:2802-2825 45505:2826-3578 45523:3579-3579 45448:3580-4503 45164:4504-4527 45479:4528-4698 45424:4699-4722 45447:4723-5082 45478:5083-6366 45324:6367-6390 45446:6391-7507 45197:7508-7531 45504:7532-8403 45300:8404-8430 45445:8431-8871 45222:8872-8895 45476:8896-9259 45343:9260-9283 45444:9284-9787 @45519@!:9788-10199 45513:10200-10536 @45502@!:10537-10844 45474:10845-10994 45410:10995-11018 45442:11019-11084 45283:11085-11108 45501:11109-11422 45380:11423-11446 45473:11447-11703 45524:11704-11727 45525:11728-11731 45260:11732-11763 @45472@!:11764-11862 45313:11863-11900 45314:11901-11924 45499:11925-12197 45255:12198-12221 45471:12222-12495 45182:12496-12520 45498:12521-12537 45470:12538-12561 45438:12562-12747 45339:12748-12771 45469:12772-12809 45497:12810-12877 45437:12878-12901 45468:12902-13139 45427:13140-13163 45436:13164-13730 45368:13731-13754 45467:13755-13796 45354:13797-13820 45435:13821-14335 45281:14336-14432] [-1, 45382, 45521, 45518, 45511, 45492, 45522, 45389, 45515, 45458, 45508, 45487, 45455, 45294, 45484, 45413, 45452, 45402, 45483, 45215, 45451, 45207, 45506, 45450, 45481, 45291, 45505, 45523, 45448, 45164, 45479, 45424, 45447, 45478, 45324, 45446, 45197, 45504, 45300, 45445, 45222, 45476, 45343, 45444, 45519, 45513, 45502, 45474, 45410, 45442, 45283, 45501, 45380, 45473, 45524, 45525, 45260, 45472, 45313, 45314, 45499, 45255, 45471, 45182, 45498, 45470, 45438, 45339, 45469, 45497, 45437, 45468, 45427, 45436, 45368, 45467, 45354, 45435, 45281, -2]
TTTGGCAGAGGATGCACTTTACCCTGGAACTCGCTATGGACATGGTATATTACCTTCATT
GCCGTGGACTTTTGTTACTATTGGGCTCATCGCAGTAATCATGAAGTTCACTTTTTATGG
GCCTACCATCAAGTGCATCACAGCAGCGAGGAATTTAATCTCGCGGTTGGCCTGCGACAG
TCCATTCTACAACACTGGTGCAACTTTGCAATTTATTTACCGCTTGCCCTTTTTATACCT
CCATCGCACTTTATGGTCCACAATCAATTCAATTTGATATATCAATTGTGGATACATACA
ACAGTCATTGGTAATCTTGGACCACTCGAATCGATTTTTAATACACCTCAACATCATCGT
GTTCATCATGGTAAATTAAGTATATAATACTTCTTTTCGCGGCTTAAATATATTACATAC
GCATTTTTGCAATTGCAGGTTGCAATCTTTATTGCTTGGATAAGAATTACGGTGGTGTAC
TAATAATTTGGGATCGTTTGTTTGGTACATTTCAAGAAGAAAAACAAAAAGAAGAAATAG
TTTATGGATTAGTAGTTAATACCGAATCATTTAACGCGTTCTATCTACAGATATTTTATT
TAAAGGATTTAATTAAGAAAAGTATAAGTATGAGTACATGGGCTGATAAGTTTGCTGTTT
TCTGGAAAGGTCCTAGCTGGTTTCCAGGTGGACCACGTTTAGGTTTAGATGAATTTAAAA
TAAAGGTGAAACCTAGAGCCGTGTATAATCCTTATATATCAAAATGGCAAAAAATTTATA
TAAGTATACAATTTCTGATGGCTCTTTTCAATCATTATAAATTATATAAACCACAATATC
ATGAGAATTTGGACGATCTTTGGATTATAATTGCAGTGGCAAATAACTTAATTGCTCTCA
CTACCATCGGTTTGTTATTTGATAAATGTGCATTTATATATTCTAGCATTATTGAAATCG
TGCGTTGTACCCTTTATGTATATTTTATGCGTATGCACGAAGATAACTTAATCGATTACT
TGATATATTACGCACACGTATGTCAATTGGGTTTTATTTGGTTACCTTTTTTTGTATATA
AAATTTACACGTACATATACCGGTTTTTTCATTTAGAAGGTATGTATTTTGTCAATAAAT
CTTGAGAAAAAAATTGAGAATTTGTATGATTAAGTTTAAAACACTAGAACATTGCGCGTG
CTATTCATTTTTTAAAATATTAAATATATAGAAACTAACATCAAGGAAAATTTTAAATAT
AATGTAAATAAGATTTCGCATGTTCGCTATGTACTTATTGTTTGTTCGTGAAGTGTATTC
TCTTGCAATAGTATAAACGTAGGAAGCGTTTATTTCTTACATCAATATTGTATATAGGTA
TTATCACCAATAATAAATGATACAGCGTATTAACGTAATTTATAGGAAAAATAAACGTGC
GCACTAACAAGTTTCAGATAATGCACAGATGTATATTTTCATCGTTAAGGAAACAAATTT
TTTAAATCACATTATTATAACTTGTAATAATATACAATACATGTGTAAACATAATTGATA
ACATGTACAGTAACTTTGTATAGTAAGAGAAACAAATATAATGAATTATCAAAGAATTAT
TGGAATTATTTAATTAGAAAAGTATATTTACTACTTTCCGTAAGGTGTGTGTCCTAAATA
TTATATTCGCATATAAAATTTTCTATTTAGATATTATGTATCTGTCTTCCTTTGTAAACA
TGCGTTACAATAGCATTATTGTATTTTTGAGTTTCGCAAATGTCGCTTGAAATCATTACA
CGATACGAGGTAAGTCAAATGTATTATAAAATTTTACGAAAGCGCATCCACGAAGACATC
CTATAATCAAAATGTTTATAAAACACGCTATAAGAGTACAGTCTCATATGCGTTATAATA
CAAGTAGAACATGTAAGTAGCACTTCAAAGTATGTATTAAAAAAGTATGTGTAAAATGCA
ACTTAATATGTAAAGATTTCAAAAACAGTTAAGATTGTTTGAATTTTCCTGAACAAATAC
AGCAAGAATTATTACAACAAATCTGTCCAAATTTAATAATGATAAACAAGCAAGCATTCC
CCATCTCTTTATCCCACGCAACAATATTATATCTTAAAGTTAGCAACTATCTTACTTAAG
CATAATATAAATGTTATCAGAAGACATTGCGTAAAACAAGGACAAAATGTAATACTATCT
TATATATCCACAATGCACAAGTTCTTTAGTACATTATATTTAATATCGTGTTTTACATAT
AAAGCTTCTTGAATTATTCGGTAATATGTTTATGAAATCGTGGCAAAAATCCTTCCTGAT
GGTCCGCTTATCCACGAAAATTGTCTTATGTACTGCTACTTGGTGACGTTTTCATTTTGT
CATTTCTCGCTACCGTCGAAGACGTTCGTCCGCTCGCCGTCTCTTCCTCTGCATGACAAC
CGTTGCTTCTCTCGGATGTTCCAACATTTTGTTGCTCTAACAAAGGCATCTCAAGAGAAT
CCGAGGAAATGCGTCTGCCACTGTATTGCTCGGCGGTTTCCAGCGACTCCTTTGCATCTT
TTATATTGTTCAACGAATCCGAGCTCAAAGACGGAAAGTCCAGAGTCTTCATCTCCAAAG
AATCAGAGCTTCGACACAATTGATGATGTTTTTTCTCATTGTCTTCTAATTCCAAAGAGT
CCGTACTAGTCTCCATAATATTGCCTTCTTTCTGTGCAGCTCGTGCCTCATCGAGTTCTT
CCATTTCCTCTGGAAGGGTTTCCGGAATCGGTTGAGCGACAGTTCTCTCAGCATCGGTAA
TCTCGATCTGTGAGATGTCCTCCGTGGTATCGTCCTGTCGTTCGAGTTTCTCCACATTGG
ACTGCGCGATTCGTATTATCTCGTCAATCTCTTTTATCCTCTTTTCATAATCGTCTGATC
CGGAAGTGCTAGGATTGAACGAGCCAGTCGCACTAGTATCTGTCCTCGAACGCGGCAGAT
TCTCCAATTTATATTTGTTCTCCGGACTCTCATGTTCCAGTAGTTCCTCTTCCTCGCGGG
CCCGCAGCTCCATCAGATGAGCCTCCCTGCAGGCCTTCTCCAAACCCTCGAAATCCTTCA
GTGAGGACAACGAGACATCGTCGCCGTGACCTGAACGACCGGTCATGTATCTCCTCGGAA
GACTGCCGTTATTGCTATTGGAATCCTGCGAGCCGCACTGTAACTTTCGCGAATTCTCAG
CCGCCACGGTGCTCTCCAAGTGTTCGAATTCCTGCAGTGAAGTCAGGGACACAGTGTCGT
GATCCGTAGGCTTGCTGAAATATTTCTTCCCTAGAATGTCGTAATCCGGTGTACTACCGA
AACTACCGCGCATACTTCCTACACTGCCTATAGACTCTTTGTGGCTACCTAAGCTACCAA
GTCTACTGCTGCCAGCCTCAAAATCTGTGACCTCCTCTTCCTTGATATCCTCCAATGGTC
CGCGATCATACTCGATGTCGTAAACTCTCGCGTCCGCGTGGAACTGCATCTCTATCCACT
TCTTATTCTCATACTGCTCCTCGTCAGAATAAGATTGAGATTGATCGTCGTTCGACGCCT
GGGGCGGACTCTCCTCGGTCTCGAAGTCGAATAGATCGTTATTCTTTGACGTCTGACTTG
TTGATACTTGCGTGTCCTCTTTGTTCTTCTCAATTAGGTTTTCTAGATCGCGATCGTATT
GTTTGCTGGTGGTTTGAGGTACCGAGCTGATGCGAATGCTCTTTCCCTCGGCATCGAACT
CTTCCGCTTCGCGTCCGACTTCCTCGATTACCACAAAATCGTCCATAAGGTCAGGCTTGT
CTACGAGTTCGAATGAGTCGCTATCGGGTGAATGACGCTCAGACTTGTCCTTCTCTATAT
CTTTCTCTATGACTGTGTCGAAGGACATGCCCGATGCCGAGGATAAGGACATACTAGCCT
GTTGTAGCATAGAGTGGACGGATGCCGCTATCGGTTCGAGACCCTCCTCTCCAGTCATCT
CCTGATCCAATCTCTGTTCTAGATCTCTCGCCGTTTCTACATCCGTTGCTTCCACGTCCT
TTTCCGTATCTTTTTGTGCTTCTAAACTTTCCTCCTTTTCCTCTTCAAACTCCTCACTAT
CGCTGGGCCTAGTAACTTCGGTAGAAATTACCTGCGTGCATACGCTTTGAATTTCGTCCT
CAGATACTCGCGACGTCATTGTGTCCACGGATTGAAGAACCTCGGGCGCAGCCATAGAGG
CAGAAATGGCTGAGGCTGCTTTGAGCTGATCCTCTTCCAATACTTCATCCATGGATTCTG
GCTCCATGATGCTATCCACGATCTGTTGGAAAATCATCTCGGACGAACGTTTCATACGAC
ATGGTATATGACTGTCGATTTTATCCATAGCATCGTCCATTGGTATTTCTTCGCTACCGG
AAGAGTCTGACGCCTCAGCCATCTCATGTTCCGCATCTAATGCACTTTCCAGGTTTTCAT
CTATTTCTTCCGCGTCTATATCTGCTTCCTCCGAAGGTACCAGTGTTTCTGACAGCTCAC
TGGTACTGTCGATGCTTCCGAGATGACCTGAACTAAGAGAATTTAAAGATTTCATGGATT
CATGGGAGCTTAACGTACTCGCTGCAGTTTGATACTCTTGCGAAGTCGGCAATGTCTTCG
ACCCCTCATGTTCCACGGACATTATCGCCGTCTCATACTCCGAAGCGGTTCCGGATTGTA
CGCCACCCGCAGCGGACTGTAATGCCTCGACATCGGACGAACTAGGTCTGCTTCCGCTAC
CAATGTCGTAGTCACAGGACTGATAGTTGCTGCTCTCGCCGGAACTGGAGACATCGGCTT
CACTCTCCGAAGTTAAGACTCTTTTCGATATTCTACTCGGTTTCTGGCGTCTTCTGGGAG
CCGGTTGGGGGAGTGCCAAAGAATAGCTGTCGTCCCTGTTATCCATGTCCGAACCGACGT
CTGACGATCTACTGATGGGAAGCGGACTGGGACGACCCTCTTCGTCTTCTTCCAATTGTT
CATCAACGGTTATTACGGTTTCTTCTTCTTCTTCGTGCTTCTCGATATCGATTTCGATTT
CAGGTGCTTTAACTATACTGGTTGGTTTGTCTTCAGTGATGGCAGTTGCTTGGACAGATA
GTTTGTCATCGGCGATATCTTTCGTGTCTTCTTGCTTTGTTTCATCAAATTTTTCAGTTT
TCATAATCGACGATTCGCTGTGTGTAGTAACTTCAGTTTCGACTTCCGGTTCAGCCTCCA
CAGGAACCTGTTCAATGGACGGTGGTCTGTACAAAAATGGCAAATCATTCGGAATGGATT
CCGGTTGGAGTTTGAACTGAAACTCTGAAGGCGAATCTTTAATCTGAATCACGGTCTGAC
TGTTCTCGCTCAATTCTTCTATCAAGTCTTGCCTAGCCGCTTCCAAGGATTCTTTCACCT
CGGCGATCTCTTTTTTCACTACTTCATCGAGTACCGTTATCGCGTATCGCGCGCTTAAAT
CGACACTCTGGAGATCATCTTTTTTTATTTTCAAGGCACAAGTATCGGAAGGAGCAGTCG
TCGATTTGCTGGGTTTATCATGCTTTTCGGTAGTTTTTTCCATATGTCTTTTGTATTCCT
CACTCGGCGGTTTGATCTTCGCCAAATAAGTCTCTGTCCATTCTTTTAGCACATCATCAA
CTCTCGCACATTTTGGTAATTCTGATTCTTCTTTTTGAATTTCCTTAGTCTCAATTATTT
CTTCTTTCTCTGCCTCTTTTATTGTCTTATCAGTAGCTTCAAGTTTTTCCTGTTTTTGTG
TTTCTTCAGCTATAACATGCTGCATTAAATCTGTTTCTCCTTCCTTCATTATAGATACTT
TATCCGCAGAAATGTCTCCTTGGAAAATTTCTTTGTCCGTTTCCCGAGCTTTAGCTTCCG
CAAGTTCCACACTTAAATCTTTCGTTTCCTCTTCTTTCACAGGCATCATTTCTGTAACAG
CTTCGGTAATACTTGCTTCCCAGTCAAAATCTTCGTGAGGTATCGATTGTCGTATACTAG
CCGCGTATTCGTCCGTCGGCGTCTTGGCGTCGTATTCTCGTTGCAGAGTGTCGACCAATT
CTTGGCAAGTAACATCTAATTTATTTTCTATTAGTTCGCTCTCAAAGTCCGGCTCGGTCA
CTGGGATCACGGTAAACTTTGTTATCTTGGTCGTGGTAGTCGTAACGGTCACATTAACAT
CACTGGCAACTGACTCTTTGACCGATTCAATCACACTAATCTCCTCCGAAGACTTAGTCA
CGGACTCTTGCTCCGTGGATTCATCCTGCGAAGAAGTGCGAGCACGTCGCAAAGATGACT
CGTATTCCTCCAGCTCTTGATTGAATACCTGCGAGGGCTGCAGCATTTCTGATATTTCAA
TCTTCTCGTCACCGATCATCCAGTCTCCCGGCTTGATCTCCAAATCGCTTACGTGCTTCA
CCCTTGGTGAAAACAACGGCGGGCTCTCGATTTCGAAGCTGTCCGCCCTTCGTTTGTCGC
CTGTGCTTTCTCTCGATGGAACGGTCGGGGTTGAAACACTCTCGTGAATCGGAGGATAGG
CTATTTCCTCGGACACTGTGCTCGAACTGACAGTCACATCTTTCTCCTGACCGATCTTTT
CCAAAGAATCTACAGCTATACTCTCGTGTAAGGAAGCTACGTCCTTACTAGTCTGTTCGG
ATGTTTTGTGCTCGTCTAATTCTAAGGACGGCACGTCAACTGAGTCTTGTCGACTGTCTG
CGCCTGGTTCCAAGATCTCTAGCACTCTAGCGCCTGAAAACTCTGATGCTATCTTGTCTT
TCGAGATATCGCTACATATATCCTTCTGAAGTGGCTCAATATAACCGCTCGATCTATCCG
AACGAAGTTTCTCGGATTGTGGACTAGACATATGCTTAGATATATCCTCTAGTTCTCCAG
TGTCAACGTCCAGAGTTTCTTCAAGCTCAATCTGCTCAGATATACTGCTGGGGCTTATAG
TGATGTCTTTGTCCTCGAGTTTTGCTTGCGAAGATGATTGTAAACTTTCATCTCGATCGT
GCAATGACGATTCTTCATCTTTTGTTATATCTTCACTTATACTGTCTCTAGTGTATCCTT
TCTCAAACATTTCTTCTTGTATAGACTTTGATAGCACTGTTTCCGCAATCGGATGTCCTT
CCTTCTGCATAATGCTTTCAAATTTTTTCGTTAGATCGTCTGCCAGTTTCTCATGATCAG
TATCGCTGCTCTCAGAAATTAACTGATCTAAATATTCTTTACTCAACATTTGTGGTTTCA
ATCCTGATGTCGACGATCTTCTCTCAATCTCACTCTCAATCGACTGTATCAGACCCTCTG
CTATATTCCGCGCTTCGATTTCTTTAGCGATTAATTCTTCTTTCTTTTCCAAAGATATCG
GAGGTTCCTTGCTTGGAAGTTGTTCGTCTCTTTCAGTTTTTTTAGTTGAATCCATCTTAT
CCTTTTGACTAGGTACAAACTCTTCAACCTTAAAACTCTCCAAGCTTTCTCTGTAAGATT
GTCCTTGCGCGATCGTTTCAATTTTTTCCAAATCTTCGACTTTAACTGTTTTAGGCAATT
TCTTAATGTCCTCTACCTTCTTCGCATCGTCCTTCTTGATCCTGATCGCCACATCCACGT
CGCTTTTCCTGTCCCTGCTAGTTCCAGATTTTTTCATTGCAGTTCCCTCGCTGTCCTCTA
AGAGTTTAAATAATTCTTCCTTTTCGTTCTTCGCTTTGGATTCAGAAGCGCTTGCATCTA
TCACTTCCTTGCCTTCCGTCACGTTCACCGACATCTTTTGCACAGCGGTCTCGTCCACTT
CTTCGCTCTTGCTCCTTTTCTCTTCTGTCGTCTCAGCCAATGACTCCTTAGTTAGCTTAG
ATTCCGAGGACTTTTTCCGTTCCACTTTTTCTTTCTCCTCATGAGTTATAAATTTATCCG
CACCACTAGAGATTTCTGACGAAAACACCTCCTTCTTCTCCACTTTACTGGTAGCCTTGG
TATCAACCTTCGAAGTAACTATACCGAAATCCTTGTCTCTCATTGCACTTATGTCCTCGA
ACATCTTAAACGCGTCCTGCGGGTCAGTAAAGGTTTTGGAAAAAGTCTGCGTCTTACTCT
TCGTGGTCGAGCGTTCTTCGTGTCGCGAAGTAACCTCTTCGCTAGATTTCCTCTCGGTGA
CAGTGATAGTCTCGCCATCTTTTTGTCCCGGCAAATCTTTCTTTGTTCCTTCTTTCTCCT
TTGCTCCCTCCATGATGCGTTTGGGTATGCGGGATTCAAATTCCTTCTTTTTGCTGGATG
GCGAGGCAACATCTTTCTCTTTCTCCGAAATCAGCGAACTTTTTACCGATTTTTCCTCAG
GTTTTTCTGGTAATATTTTGCCTTTTCCTTCTTTCTGATTTTTATCCTTCTCAGCCATTG
CAGTGGAAATTGGAATACGAGATTCAAATTCTTTTCTCATCTGTTTGACCTCCGTGTCAA
CAGCGTGGTTTCTTTCCTTGTCGAAACTGATATCAGCTAGCATCTTCTCCTCCGCTTTTG
CTTCTTCTTCGATGATTCGCCTCTCTTCTTCGAGGAATTGTTCGATTTCCGTTTTATCAT
CCAAAGGAAACGATTCGGTCCTAACGTCCATTCGTGATTTTTCAACATCGTCCATAGTTT
GCATTTTGTACGTGGAACTTGGTAAACCTTTTTCAAATATCTTTGTTTCCACGCTAACTT
CTGGAATCTGTGTAACTAATTTATCATTCGCATCTTTGATTTGCACCAACTCGTGGATCT
GCTCTTGCATTAAAGTTCCATCTTTTTGCATCTTGTAGGTGATTGTTGTTTTTTCTGTTG
TTATTTGCTTTCCGATCAAATTCTCTTTGCTTAATGACTCCAATTGTTCCTCTCTTACGA
TGTCTGTATCAGGCTTCTTTTGTTTAATCATTTCTTTTGCAATCGGAATATGCATTTCCT
CAGCGAGCTCTCTTTCCTTATTCAACAATTCCTTGCAAATCTCCATCACCGGCTGAACTG
TTATCTTTTGAACTTCTTCACGCACTTCTTTGTCGTCGTCCTTTTTCTTTTTATCTTTCT
GGTCTTTCCACGGCTCCTTCGTCCATTTATCGCCCTCCGTAGCAGCTTTCAAAATCTTTT
CTATCTCTCTCGATTCCGCCACATGTTTTTCCTGAATATCCATCTTCTCCTTTGTTATTT
CTGCTATACTCTTTTCCGCGCGATCCTTCTGGTCGTCGATCGTCTTGCCCTTGAGAACGG
ACTTGTCTTTTTCGGACTTGGCGGAGTCTTGCAGTCTCGGTGTTCCCTTCGCCATCTCCT
TCTGTATCTGCTCCTCAAAATAATGCGCTTTTTCCGCCACTGAACACTCCGAAATATCCG
GCACATTGATGTCTTCGATGGTTTCCGACCTTATGACATCCGAGATGCCCTCCGTTGTCC
CATCACCTTCCTCGGACGCGATATTCGGCTGGCACGACTCGCTGTCACTCTCATTAATGG
TCAATTGAGAGGTCCTCGAGATCTCGGATTCGGAACGCTGGTAGTTTTCACGTTTCCTCG
AGATATCCTCCCAGAATTTACGCTTCTCCGAGTACGTTTGCCTTTCGAGATCGGGCGACA
AGTCCGGTTCCGACTGACCGGCGCCTACTTTATTGGGATAACTAGCATCTACGGATTCTA
GGGGACAAGCCGCTTTTTGTGCAAAGGATTCTTGGATAGCGGCATCTGTTTGTTCCTTTT
GCAACGTGTCAGTTATGAATTTCTTTTCTGTTGGCGAGGAGGTTTCTTTAGGCTTATCAG
ATTTCTCCGTTTGTTCCATTTTGTACTTTGATTTGTAATAATCTAATTTTTGATTTATGA
TATTAGAATCTTCGTAACCTTTTAATTTCTTTTGTATGTCATGTTTAACAATTGTTTCGG
GAACGACAATATTTAATACACAAATAGGCTGCTGAGGTGGTTCTCCTTTTGCAACTTTTG
GTTCTCGCATGAATAACATCCTCGCTACTGGATCCAATAACGGATCTTTCACTTTAACAT
GGAATGACAATCTATTCTGTCGAAAAGCCCTAAATGTGAACTTCAACTGCATACCAGACT
TTGTTACTGGCACTAAATTCCCACTAAATTCAATATAAAGATCTTTCCCGTCGAGTGCCT
AATAAACGAATATTGATCAGATAATTAAAAATAATCATACCATATTGACAATTTTTACAA
AGTGATTTATGGAAAAATATACTATTACTAAAATCAAATAAATATATGTATATCGACAAC
AGAATAAACATTAATATTAACTGTATCATCTTATTATTATCTATTAAAGACAAAAATTAA
AAAAAAAAAGAATTTATTTAAATTTAGTAAAAATTGTGTCTTGCGAAATTTATTTTTATT
TAAAAAATTTAAAAAATTTTGATAGTTTAAACAATTAAAATAATTTAATCCTTGTTGCGC
TATATTATGAAATACCTCAACATCGCGACTTTTAACAATTTCTGTAAACTCCTCCTGTCT
TTCCAAAGTGTGCATGCCTTCTTTGCCATCAGTCATGCATAATATTCGCAATGTAGCTTC
CAACACGTCCATTCTCTTTGAATATATTATGAAATTTGTTATGTATGGCACATGTAGGGA
TGCCTCATATAACTCCGTTGCCATTTTTGGTACTGCGCCAATATTTCTGCAATCCATCAA
CCAAAATCTTGCTGAAACGGTAGTGGTGAACGATACTTTATCGTTCATGAAAGTTAACGG
CGTTGATCCGGTAACGTCTTCCCATTGTGACTCGTTGGTTCCACCCGCAATGCTACATAA
GAGACGTAACGTAGGTGTCTCTCCACCATACTGATTAATCATCCCCTTGTTCGCTGCTTG
CGGTACGGGAAGAGTGAGGGTTATCGGTTTATGGAACTTCCGTCGTCTGGGTTCGATAGT
AATCACCGGTGAAACGGCAACGCAATTGCCGAGCAATTTGGCCGTAAGTTCAGCCGGAAT
AACATGCGCCTGTAAGCCGACTTTAATTTTCTTTGTTAACGCTCCCGGTGGAAAAACGGC
CTGCACGTGGTTCGCCACGCTGGATAACAAAATGCAACCCTCGGCACCGATAACGTGAAC
TTCTTGCTTGATTCTGGTTATGATAGCAAAGTACTGCGGGAAGTCTGTGGTGATTATGCG
AGTAATTCTGTCCGAATGTGAAATACTCATCTGAGGATCGTAAGGCGTATTAAGAAGAGT
ATCATCATTATCTGCAGAATTATCGTGTTCCTTCCATGTTTCTCCGTTTTCACTTCGCAG
GATAATAATTTCCCGTTCTTTCCCGCGAACAGACGCGAAGTGCGGTATATCAATTAAGAC
GGGCCCTAAAAATCTTGCACCCACGGGACCCATCTCGATAATTCGAGTAGCAAGAGCTTC
CCCTTCCATCAAAGGAGGTGGATTCGCCACTTTATTTGCTTTTACTAATCTACAAGTTAC
GCGAATCGGCATCGTTGCTCTTCGAGGCGGTATAATGATACGCACACCACTGTGTCTGCA
GCCCTTCATAGCACCGCCACGTGCATCCACCAGAAAACTTATTAAAAATGATCTAAAGTG
CAGCTTCCCCAGATTCAGTCCATCGTTATCAAAATTTTCTGCTAAACAGTAATTATTGCT
TTGTGTAAATTCTCGGTTTTCATCTTTTGCAAATTTTTTACCTTGTCTGTGTACCGGATC
ATCCCTAGTAACGTCAATAGGCAACGAATCATCCCTCAGACTCTTCATCAAGTCTGCCGT
GAGATATCGGTAAGGTTGTTCGCTAATTAACGCGTCAGAACCTCCCTCGTCTTCCGAATC
GGACATAAAACTAGTTTCTTGCAAGCTTTCTGGAGCTATTACTTTGTACTTTTCCTCCCA
GTTTTTGTTATCCGGAGTCACGCTGTCATAAGGCAATCCTTTCAGTACTTCCATTACAGA
GATATATCCTAATTTTTGTGCTATGTTCAATGCCGTTAAACCATCGTTAGTACGTGCTTT
ATGTGAAGCATTTCCTTCCAACAAAGCAGTAACGATATGAGCATGACCCTGTTGGGCAGC
TTGATGAAGCGGAGTGTAATTCTGATTAGTTCTAACATCAATCGTGGCGTTATGTTTTAA
CAAAAAGCGTATCATCGAGAGATTTCCGAAGTGCGCGGCCACGTGTATCGGTCTATAGCC
AGTCTCTGTTTGACTCTCGACATCAGCCCCGTTTTTCACCAAGATAGAGGCCACCCTAAT
GAAATCTTCTTGCGCGCATAAATGCAACGCCGTGAGTCCATTCTTGGATTTGTGATTAGG
ATTGGCACCATGCTCAATTAGCAAATTTGTCATATCATAATGTCCTTTCTGCGCACTTAG
ATGCAACGGGGTGAAACCCGCTTTGGATTCCGCGTTTGCGTTAGCCCCCTTATCCAAGAG
AATAGAAGCGATGTCCATCTGGTTTTTACGAGCAGCGATATGTAGCGGAGTGTGTCCATT
TTGCGACGCAAGGTGAGGCGACGCTCCTTTTTCTAATAAAAGAGTTGCAACATTTGGATG
ATCATAGTGACATGCCAAATGTAAGGGCGTGATATCGTTCTTTCCTTGGACATCAAGTTT
GCTTTCTTTTTGCAAGAGTATATTTGCGACATTCATATTTCCGTATTTAGCCGCGATATG
TAAAGGTGTAAAGCCGTTTTTCGTTGCAGCTTTAAGAGAAGCATTATTCTCCACAAGAAT
GGCCGCCACCTCCTCTTGACCCTCCTTCGCCGCGATATGAAGGGCCGTGTACATATCTTT
CGTAGCGGTGTCCACAGCCGCGCCGTGCTGCAGCAGCAGCATAACGATATCGATATTTCC
TAGTCGAGACGCAATGTGAAGCGGTGTTTGCTGTTCCCTTGCACGAGCATCGACTTTGGC
ACCATTTCTTAGCAAAATTCGAATAATGTCTGTTTGATTAGCTCTGGCTGCCAGATGCAG
GGGTGTTTCACCCCTAACAGTTGGCACGTCAGGATTGGCTTCATGCTGCAGTAGGAATAT
CACGATATTCATACACCCCATAAAACTGGCCACATGTAATGGAGTCAGTCCGGACTCCGT
AGTCGACTCGATGGATGCGCCGTGCTTCAGCAGAAGTTCTACCACTTTGATGCGGTTCTT
CTTGCAAGCGATATGGAGCGGCGTGAAGCCATTCAGAGCTCGAGCGTTCGGATCGGCTTT
ACGATCGAGTAGCAACTTAGCCACCCTTACGTGGCCGCAGTGTGCGGCAACGTGGAGCGA
GGTCAGATAGTCGATGGTTACTTCGTCCACTGGCGCCCGATGATACAGCAGCACTCTTGC
AGCGTCCACGTGGTCTGCTTGAGAGGCCATGTGCAATGGTGCGAGTCCATTCTTAGTTCG
CGCGCTGATCGGCGCCGAATTTTCAAGAAGCGTGCTGACAACCTGTTCGTGACCCGATCG
TGCTGCACAATGTAGTGGAGTTAAACCGTCACTGGTTTTGGCATCGATTTGCGCCGAATT
CTCCAGTAATATCTTAACCATATTGTTCTTGCCCCATTTTGCTGCCACATGTAGCGGGCT
TATGTTATGCTTAGCTAAATAATTTACATCGGCTCCTCGTTTTATTAATAACCGTGCTAT
CTCTTCGTTTCCATAATGAGCGGCGATGTGAAGAGGGGTAAAGCCACTCTTTGATGTCAC
ATCGGGCTTATGGTCGTTTTGTAAGAGCAGGTCAGCTGCTTTGCAATCGTCCTTTTTCGC
GGCGATGTGAAGTGCCGGCAATCTGACCTTGCCCTTCGAATCGTTCTCCAGGAGTACGCT
AACAACTTTATCGTGGCCTTGTTGCATCGCCACAGCGAGCGGTGTAAATCCATCCTCAGT
CGCGAGACTTTGATTCGCTCCATTGCTGAGCAGGAGTTTGACGACCTGGTCGTGATTCTC
CTGCGCAGCCATGTATAAAGGAGTGAATCCATTTTGCGACTGGATATTAACCGCGGCACC
ATATTGAATAAGTATATTGACTATTTCAGACTGGCCAGCTAACGAAGCTATATGTAACGC
TGTATTTCCTTTCTTTGTCGCCGCATCGACCTTTGCACCCCTTTTTAATAATTCGGTTAC
TATCTCGACGTGGCCATCCTTCGAGGCTAAATGCAAAGCATTTAAACCATTCGAGTTGGC
TGTATTAATATCTAAATCGGTATCGAGAAATTCGACCACTTTCTCGAGATTGCCGGACCG
AGCAGCGCGAAGAAATGCTGTCGTGTCATCAGCCTGGAGCCTAATGATCGGTGGGAATGC
CTCTTCTTTCGTCATTACTAAATAATAAACGGTATATTCTCTTTGACAAACTCTACGCAC
GCTCTGTAAGCACCATGCTGAAGACGTAGACTC
>TRINITY_DN44767_c0_g1_i7 len=14616 path=[45382:0-66 45521:67-102 45518:103-124 45511:125-181 45492:182-205 45522:206-207 45509:208-412 @45515@!:413-554 45458:555-642 45508:643-651 45487:652-675 45455:676-745 45294:746-769 45484:770-928 45413:929-952 45452:953-1040 45402:1041-1064 45483:1065-1231 45215:1232-1255 45451:1256-1648 45207:1649-1672 45506:1673-2336 45450:2337-2556 45481:2557-2984 45291:2985-3008 45505:3009-3761 45523:3762-3762 45448:3763-4686 45164:4687-4710 45479:4711-4881 45424:4882-4905 45447:4906-5265 45478:5266-6549 45324:6550-6573 45446:6574-7690 45197:7691-7714 45504:7715-8586 45300:8587-8613 45445:8614-9054 45222:9055-9078 45476:9079-9442 45343:9443-9466 45444:9467-9970 @45519@!:9971-10382 45513:10383-10719 @45502@!:10720-11027 45474:11028-11177 45410:11178-11201 45442:11202-11267 45283:11268-11291 45501:11292-11605 45380:11606-11629 45473:11630-11886 45524:11887-11910 45525:11911-11914 45260:11915-11946 @45472@!:11947-12045 45313:12046-12083 45314:12084-12107 45499:12108-12380 45255:12381-12404 45471:12405-12678 45182:12679-12703 45498:12704-12720 45470:12721-12744 45438:12745-12930 45339:12931-12954 45469:12955-12992 45497:12993-13060 45437:13061-13084 45468:13085-13322 45427:13323-13346 45436:13347-13913 45368:13914-13937 45467:13938-13979 45354:13980-14003 45435:14004-14518 45281:14519-14615] [-1, 45382, 45521, 45518, 45511, 45492, 45522, 45509, 45515, 45458, 45508, 45487, 45455, 45294, 45484, 45413, 45452, 45402, 45483, 45215, 45451, 45207, 45506, 45450, 45481, 45291, 45505, 45523, 45448, 45164, 45479, 45424, 45447, 45478, 45324, 45446, 45197, 45504, 45300, 45445, 45222, 45476, 45343, 45444, 45519, 45513, 45502, 45474, 45410, 45442, 45283, 45501, 45380, 45473, 45524, 45525, 45260, 45472, 45313, 45314, 45499, 45255, 45471, 45182, 45498, 45470, 45438, 45339, 45469, 45497, 45437, 45468, 45427, 45436, 45368, 45467, 45354, 45435, 45281, -2]
TTTGGCAGAGGATGCACTTTACCCTGGAACTCGCTATGGACATGGTATATTACCTTCATT
GCCGTGGACTTTTGTTACTATTGGGCTCATCGCAGTAATCATGAAGTTCACTTTTTATGG
GCCTACCATCAAGTGCATCACAGCAGCGAGGAATTTAATCTCGCGGTTGGCCTGCGACAG
TCCATTCTACAACACTGGTGCAACTTTGTAAATATAATTTCTCTAAAATTTCTTATCAAA
TGCAAAAAAATTGATTATGTTAAAAAATACTGATAGATAATCTTAATTATATCTCTAAAA
ACCAATTAAAATAAATGAAAAATAAGAGAGTTAAGAATAAAATAAAACTTCGTAGTATCT
TTTATATATATTTTCAAATATTTTTTGCAGGCAATTTATTTACCGCTTGCCCTTTTTATA
CCTCCATCGCACTTTATGGTCCACAATCAATTCAATTTGATATATCAATTGTGGATACAT
ACAACAGTCATTGGTAATCTTGGACCACTCGAATCGATTTTTAATACACCTCAACATCAT
CGTGTTCATCATGGTAAATTAAGTATATAATACTTCTTTTCGCGGCTTAAATATATTACA
TACGCATTTTTGCAATTGCAGGTTGCAATCTTTATTGCTTGGATAAGAATTACGGTGGTG
TACTAATAATTTGGGATCGTTTGTTTGGTACATTTCAAGAAGAAAAACAAAAAGAAGAAA
TAGTTTATGGATTAGTAGTTAATACCGAATCATTTAACGCGTTCTATCTACAGATATTTT
ATTTAAAGGATTTAATTAAGAAAAGTATAAGTATGAGTACATGGGCTGATAAGTTTGCTG
TTTTCTGGAAAGGTCCTAGCTGGTTTCCAGGTGGACCACGTTTAGGTTTAGATGAATTTA
AAATAAAGGTGAAACCTAGAGCCGTGTATAATCCTTATATATCAAAATGGCAAAAAATTT
ATATAAGTATACAATTTCTGATGGCTCTTTTCAATCATTATAAATTATATAAACCACAAT
ATCATGAGAATTTGGACGATCTTTGGATTATAATTGCAGTGGCAAATAACTTAATTGCTC
TCACTACCATCGGTTTGTTATTTGATAAATGTGCATTTATATATTCTAGCATTATTGAAA
TCGTGCGTTGTACCCTTTATGTATATTTTATGCGTATGCACGAAGATAACTTAATCGATT
ACTTGATATATTACGCACACGTATGTCAATTGGGTTTTATTTGGTTACCTTTTTTTGTAT
ATAAAATTTACACGTACATATACCGGTTTTTTCATTTAGAAGGTATGTATTTTGTCAATA
AATCTTGAGAAAAAAATTGAGAATTTGTATGATTAAGTTTAAAACACTAGAACATTGCGC
GTGCTATTCATTTTTTAAAATATTAAATATATAGAAACTAACATCAAGGAAAATTTTAAA
TATAATGTAAATAAGATTTCGCATGTTCGCTATGTACTTATTGTTTGTTCGTGAAGTGTA
TTCTCTTGCAATAGTATAAACGTAGGAAGCGTTTATTTCTTACATCAATATTGTATATAG
GTATTATCACCAATAATAAATGATACAGCGTATTAACGTAATTTATAGGAAAAATAAACG
TGCGCACTAACAAGTTTCAGATAATGCACAGATGTATATTTTCATCGTTAAGGAAACAAA
TTTTTTAAATCACATTATTATAACTTGTAATAATATACAATACATGTGTAAACATAATTG
ATAACATGTACAGTAACTTTGTATAGTAAGAGAAACAAATATAATGAATTATCAAAGAAT
TATTGGAATTATTTAATTAGAAAAGTATATTTACTACTTTCCGTAAGGTGTGTGTCCTAA
ATATTATATTCGCATATAAAATTTTCTATTTAGATATTATGTATCTGTCTTCCTTTGTAA
ACATGCGTTACAATAGCATTATTGTATTTTTGAGTTTCGCAAATGTCGCTTGAAATCATT
ACACGATACGAGGTAAGTCAAATGTATTATAAAATTTTACGAAAGCGCATCCACGAAGAC
ATCCTATAATCAAAATGTTTATAAAACACGCTATAAGAGTACAGTCTCATATGCGTTATA
ATACAAGTAGAACATGTAAGTAGCACTTCAAAGTATGTATTAAAAAAGTATGTGTAAAAT
GCAACTTAATATGTAAAGATTTCAAAAACAGTTAAGATTGTTTGAATTTTCCTGAACAAA
TACAGCAAGAATTATTACAACAAATCTGTCCAAATTTAATAATGATAAACAAGCAAGCAT
TCCCCATCTCTTTATCCCACGCAACAATATTATATCTTAAAGTTAGCAACTATCTTACTT
AAGCATAATATAAATGTTATCAGAAGACATTGCGTAAAACAAGGACAAAATGTAATACTA
TCTTATATATCCACAATGCACAAGTTCTTTAGTACATTATATTTAATATCGTGTTTTACA
TATAAAGCTTCTTGAATTATTCGGTAATATGTTTATGAAATCGTGGCAAAAATCCTTCCT
GATGGTCCGCTTATCCACGAAAATTGTCTTATGTACTGCTACTTGGTGACGTTTTCATTT
TGTCATTTCTCGCTACCGTCGAAGACGTTCGTCCGCTCGCCGTCTCTTCCTCTGCATGAC
AACCGTTGCTTCTCTCGGATGTTCCAACATTTTGTTGCTCTAACAAAGGCATCTCAAGAG
AATCCGAGGAAATGCGTCTGCCACTGTATTGCTCGGCGGTTTCCAGCGACTCCTTTGCAT
CTTTTATATTGTTCAACGAATCCGAGCTCAAAGACGGAAAGTCCAGAGTCTTCATCTCCA
AAGAATCAGAGCTTCGACACAATTGATGATGTTTTTTCTCATTGTCTTCTAATTCCAAAG
AGTCCGTACTAGTCTCCATAATATTGCCTTCTTTCTGTGCAGCTCGTGCCTCATCGAGTT
CTTCCATTTCCTCTGGAAGGGTTTCCGGAATCGGTTGAGCGACAGTTCTCTCAGCATCGG
TAATCTCGATCTGTGAGATGTCCTCCGTGGTATCGTCCTGTCGTTCGAGTTTCTCCACAT
TGGACTGCGCGATTCGTATTATCTCGTCAATCTCTTTTATCCTCTTTTCATAATCGTCTG
ATCCGGAAGTGCTAGGATTGAACGAGCCAGTCGCACTAGTATCTGTCCTCGAACGCGGCA
GATTCTCCAATTTATATTTGTTCTCCGGACTCTCATGTTCCAGTAGTTCCTCTTCCTCGC
GGGCCCGCAGCTCCATCAGATGAGCCTCCCTGCAGGCCTTCTCCAAACCCTCGAAATCCT
TCAGTGAGGACAACGAGACATCGTCGCCGTGACCTGAACGACCGGTCATGTATCTCCTCG
GAAGACTGCCGTTATTGCTATTGGAATCCTGCGAGCCGCACTGTAACTTTCGCGAATTCT
CAGCCGCCACGGTGCTCTCCAAGTGTTCGAATTCCTGCAGTGAAGTCAGGGACACAGTGT
CGTGATCCGTAGGCTTGCTGAAATATTTCTTCCCTAGAATGTCGTAATCCGGTGTACTAC
CGAAACTACCGCGCATACTTCCTACACTGCCTATAGACTCTTTGTGGCTACCTAAGCTAC
CAAGTCTACTGCTGCCAGCCTCAAAATCTGTGACCTCCTCTTCCTTGATATCCTCCAATG
GTCCGCGATCATACTCGATGTCGTAAACTCTCGCGTCCGCGTGGAACTGCATCTCTATCC
ACTTCTTATTCTCATACTGCTCCTCGTCAGAATAAGATTGAGATTGATCGTCGTTCGACG
CCTGGGGCGGACTCTCCTCGGTCTCGAAGTCGAATAGATCGTTATTCTTTGACGTCTGAC
TTGTTGATACTTGCGTGTCCTCTTTGTTCTTCTCAATTAGGTTTTCTAGATCGCGATCGT
ATTGTTTGCTGGTGGTTTGAGGTACCGAGCTGATGCGAATGCTCTTTCCCTCGGCATCGA
ACTCTTCCGCTTCGCGTCCGACTTCCTCGATTACCACAAAATCGTCCATAAGGTCAGGCT
TGTCTACGAGTTCGAATGAGTCGCTATCGGGTGAATGACGCTCAGACTTGTCCTTCTCTA
TATCTTTCTCTATGACTGTGTCGAAGGACATGCCCGATGCCGAGGATAAGGACATACTAG
CCTGTTGTAGCATAGAGTGGACGGATGCCGCTATCGGTTCGAGACCCTCCTCTCCAGTCA
TCTCCTGATCCAATCTCTGTTCTAGATCTCTCGCCGTTTCTACATCCGTTGCTTCCACGT
CCTTTTCCGTATCTTTTTGTGCTTCTAAACTTTCCTCCTTTTCCTCTTCAAACTCCTCAC
TATCGCTGGGCCTAGTAACTTCGGTAGAAATTACCTGCGTGCATACGCTTTGAATTTCGT
CCTCAGATACTCGCGACGTCATTGTGTCCACGGATTGAAGAACCTCGGGCGCAGCCATAG
AGGCAGAAATGGCTGAGGCTGCTTTGAGCTGATCCTCTTCCAATACTTCATCCATGGATT
CTGGCTCCATGATGCTATCCACGATCTGTTGGAAAATCATCTCGGACGAACGTTTCATAC
GACATGGTATATGACTGTCGATTTTATCCATAGCATCGTCCATTGGTATTTCTTCGCTAC
CGGAAGAGTCTGACGCCTCAGCCATCTCATGTTCCGCATCTAATGCACTTTCCAGGTTTT
CATCTATTTCTTCCGCGTCTATATCTGCTTCCTCCGAAGGTACCAGTGTTTCTGACAGCT
CACTGGTACTGTCGATGCTTCCGAGATGACCTGAACTAAGAGAATTTAAAGATTTCATGG
ATTCATGGGAGCTTAACGTACTCGCTGCAGTTTGATACTCTTGCGAAGTCGGCAATGTCT
TCGACCCCTCATGTTCCACGGACATTATCGCCGTCTCATACTCCGAAGCGGTTCCGGATT
GTACGCCACCCGCAGCGGACTGTAATGCCTCGACATCGGACGAACTAGGTCTGCTTCCGC
TACCAATGTCGTAGTCACAGGACTGATAGTTGCTGCTCTCGCCGGAACTGGAGACATCGG
CTTCACTCTCCGAAGTTAAGACTCTTTTCGATATTCTACTCGGTTTCTGGCGTCTTCTGG
GAGCCGGTTGGGGGAGTGCCAAAGAATAGCTGTCGTCCCTGTTATCCATGTCCGAACCGA
CGTCTGACGATCTACTGATGGGAAGCGGACTGGGACGACCCTCTTCGTCTTCTTCCAATT
GTTCATCAACGGTTATTACGGTTTCTTCTTCTTCTTCGTGCTTCTCGATATCGATTTCGA
TTTCAGGTGCTTTAACTATACTGGTTGGTTTGTCTTCAGTGATGGCAGTTGCTTGGACAG
ATAGTTTGTCATCGGCGATATCTTTCGTGTCTTCTTGCTTTGTTTCATCAAATTTTTCAG
TTTTCATAATCGACGATTCGCTGTGTGTAGTAACTTCAGTTTCGACTTCCGGTTCAGCCT
CCACAGGAACCTGTTCAATGGACGGTGGTCTGTACAAAAATGGCAAATCATTCGGAATGG
ATTCCGGTTGGAGTTTGAACTGAAACTCTGAAGGCGAATCTTTAATCTGAATCACGGTCT
GACTGTTCTCGCTCAATTCTTCTATCAAGTCTTGCCTAGCCGCTTCCAAGGATTCTTTCA
CCTCGGCGATCTCTTTTTTCACTACTTCATCGAGTACCGTTATCGCGTATCGCGCGCTTA
AATCGACACTCTGGAGATCATCTTTTTTTATTTTCAAGGCACAAGTATCGGAAGGAGCAG
TCGTCGATTTGCTGGGTTTATCATGCTTTTCGGTAGTTTTTTCCATATGTCTTTTGTATT
CCTCACTCGGCGGTTTGATCTTCGCCAAATAAGTCTCTGTCCATTCTTTTAGCACATCAT
CAACTCTCGCACATTTTGGTAATTCTGATTCTTCTTTTTGAATTTCCTTAGTCTCAATTA
TTTCTTCTTTCTCTGCCTCTTTTATTGTCTTATCAGTAGCTTCAAGTTTTTCCTGTTTTT
GTGTTTCTTCAGCTATAACATGCTGCATTAAATCTGTTTCTCCTTCCTTCATTATAGATA
CTTTATCCGCAGAAATGTCTCCTTGGAAAATTTCTTTGTCCGTTTCCCGAGCTTTAGCTT
CCGCAAGTTCCACACTTAAATCTTTCGTTTCCTCTTCTTTCACAGGCATCATTTCTGTAA
CAGCTTCGGTAATACTTGCTTCCCAGTCAAAATCTTCGTGAGGTATCGATTGTCGTATAC
TAGCCGCGTATTCGTCCGTCGGCGTCTTGGCGTCGTATTCTCGTTGCAGAGTGTCGACCA
ATTCTTGGCAAGTAACATCTAATTTATTTTCTATTAGTTCGCTCTCAAAGTCCGGCTCGG
TCACTGGGATCACGGTAAACTTTGTTATCTTGGTCGTGGTAGTCGTAACGGTCACATTAA
CATCACTGGCAACTGACTCTTTGACCGATTCAATCACACTAATCTCCTCCGAAGACTTAG
TCACGGACTCTTGCTCCGTGGATTCATCCTGCGAAGAAGTGCGAGCACGTCGCAAAGATG
ACTCGTATTCCTCCAGCTCTTGATTGAATACCTGCGAGGGCTGCAGCATTTCTGATATTT
CAATCTTCTCGTCACCGATCATCCAGTCTCCCGGCTTGATCTCCAAATCGCTTACGTGCT
TCACCCTTGGTGAAAACAACGGCGGGCTCTCGATTTCGAAGCTGTCCGCCCTTCGTTTGT
CGCCTGTGCTTTCTCTCGATGGAACGGTCGGGGTTGAAACACTCTCGTGAATCGGAGGAT
AGGCTATTTCCTCGGACACTGTGCTCGAACTGACAGTCACATCTTTCTCCTGACCGATCT
TTTCCAAAGAATCTACAGCTATACTCTCGTGTAAGGAAGCTACGTCCTTACTAGTCTGTT
CGGATGTTTTGTGCTCGTCTAATTCTAAGGACGGCACGTCAACTGAGTCTTGTCGACTGT
CTGCGCCTGGTTCCAAGATCTCTAGCACTCTAGCGCCTGAAAACTCTGATGCTATCTTGT
CTTTCGAGATATCGCTACATATATCCTTCTGAAGTGGCTCAATATAACCGCTCGATCTAT
CCGAACGAAGTTTCTCGGATTGTGGACTAGACATATGCTTAGATATATCCTCTAGTTCTC
CAGTGTCAACGTCCAGAGTTTCTTCAAGCTCAATCTGCTCAGATATACTGCTGGGGCTTA
TAGTGATGTCTTTGTCCTCGAGTTTTGCTTGCGAAGATGATTGTAAACTTTCATCTCGAT
CGTGCAATGACGATTCTTCATCTTTTGTTATATCTTCACTTATACTGTCTCTAGTGTATC
CTTTCTCAAACATTTCTTCTTGTATAGACTTTGATAGCACTGTTTCCGCAATCGGATGTC
CTTCCTTCTGCATAATGCTTTCAAATTTTTTCGTTAGATCGTCTGCCAGTTTCTCATGAT
CAGTATCGCTGCTCTCAGAAATTAACTGATCTAAATATTCTTTACTCAACATTTGTGGTT
TCAATCCTGATGTCGACGATCTTCTCTCAATCTCACTCTCAATCGACTGTATCAGACCCT
CTGCTATATTCCGCGCTTCGATTTCTTTAGCGATTAATTCTTCTTTCTTTTCCAAAGATA
TCGGAGGTTCCTTGCTTGGAAGTTGTTCGTCTCTTTCAGTTTTTTTAGTTGAATCCATCT
TATCCTTTTGACTAGGTACAAACTCTTCAACCTTAAAACTCTCCAAGCTTTCTCTGTAAG
ATTGTCCTTGCGCGATCGTTTCAATTTTTTCCAAATCTTCGACTTTAACTGTTTTAGGCA
ATTTCTTAATGTCCTCTACCTTCTTCGCATCGTCCTTCTTGATCCTGATCGCCACATCCA
CGTCGCTTTTCCTGTCCCTGCTAGTTCCAGATTTTTTCATTGCAGTTCCCTCGCTGTCCT
CTAAGAGTTTAAATAATTCTTCCTTTTCGTTCTTCGCTTTGGATTCAGAAGCGCTTGCAT
CTATCACTTCCTTGCCTTCCGTCACGTTCACCGACATCTTTTGCACAGCGGTCTCGTCCA
CTTCTTCGCTCTTGCTCCTTTTCTCTTCTGTCGTCTCAGCCAATGACTCCTTAGTTAGCT
TAGATTCCGAGGACTTTTTCCGTTCCACTTTTTCTTTCTCCTCATGAGTTATAAATTTAT
CCGCACCACTAGAGATTTCTGACGAAAACACCTCCTTCTTCTCCACTTTACTGGTAGCCT
TGGTATCAACCTTCGAAGTAACTATACCGAAATCCTTGTCTCTCATTGCACTTATGTCCT
CGAACATCTTAAACGCGTCCTGCGGGTCAGTAAAGGTTTTGGAAAAAGTCTGCGTCTTAC
TCTTCGTGGTCGAGCGTTCTTCGTGTCGCGAAGTAACCTCTTCGCTAGATTTCCTCTCGG
TGACAGTGATAGTCTCGCCATCTTTTTGTCCCGGCAAATCTTTCTTTGTTCCTTCTTTCT
CCTTTGCTCCCTCCATGATGCGTTTGGGTATGCGGGATTCAAATTCCTTCTTTTTGCTGG
ATGGCGAGGCAACATCTTTCTCTTTCTCCGAAATCAGCGAACTTTTTACCGATTTTTCCT
CAGGTTTTTCTGGTAATATTTTGCCTTTTCCTTCTTTCTGATTTTTATCCTTCTCAGCCA
TTGCAGTGGAAATTGGAATACGAGATTCAAATTCTTTTCTCATCTGTTTGACCTCCGTGT
CAACAGCGTGGTTTCTTTCCTTGTCGAAACTGATATCAGCTAGCATCTTCTCCTCCGCTT
TTGCTTCTTCTTCGATGATTCGCCTCTCTTCTTCGAGGAATTGTTCGATTTCCGTTTTAT
CATCCAAAGGAAACGATTCGGTCCTAACGTCCATTCGTGATTTTTCAACATCGTCCATAG
TTTGCATTTTGTACGTGGAACTTGGTAAACCTTTTTCAAATATCTTTGTTTCCACGCTAA
CTTCTGGAATCTGTGTAACTAATTTATCATTCGCATCTTTGATTTGCACCAACTCGTGGA
TCTGCTCTTGCATTAAAGTTCCATCTTTTTGCATCTTGTAGGTGATTGTTGTTTTTTCTG
TTGTTATTTGCTTTCCGATCAAATTCTCTTTGCTTAATGACTCCAATTGTTCCTCTCTTA
CGATGTCTGTATCAGGCTTCTTTTGTTTAATCATTTCTTTTGCAATCGGAATATGCATTT
CCTCAGCGAGCTCTCTTTCCTTATTCAACAATTCCTTGCAAATCTCCATCACCGGCTGAA
CTGTTATCTTTTGAACTTCTTCACGCACTTCTTTGTCGTCGTCCTTTTTCTTTTTATCTT
TCTGGTCTTTCCACGGCTCCTTCGTCCATTTATCGCCCTCCGTAGCAGCTTTCAAAATCT
TTTCTATCTCTCTCGATTCCGCCACATGTTTTTCCTGAATATCCATCTTCTCCTTTGTTA
TTTCTGCTATACTCTTTTCCGCGCGATCCTTCTGGTCGTCGATCGTCTTGCCCTTGAGAA
CGGACTTGTCTTTTTCGGACTTGGCGGAGTCTTGCAGTCTCGGTGTTCCCTTCGCCATCT
CCTTCTGTATCTGCTCCTCAAAATAATGCGCTTTTTCCGCCACTGAACACTCCGAAATAT
CCGGCACATTGATGTCTTCGATGGTTTCCGACCTTATGACATCCGAGATGCCCTCCGTTG
TCCCATCACCTTCCTCGGACGCGATATTCGGCTGGCACGACTCGCTGTCACTCTCATTAA
TGGTCAATTGAGAGGTCCTCGAGATCTCGGATTCGGAACGCTGGTAGTTTTCACGTTTCC
TCGAGATATCCTCCCAGAATTTACGCTTCTCCGAGTACGTTTGCCTTTCGAGATCGGGCG
ACAAGTCCGGTTCCGACTGACCGGCGCCTACTTTATTGGGATAACTAGCATCTACGGATT
CTAGGGGACAAGCCGCTTTTTGTGCAAAGGATTCTTGGATAGCGGCATCTGTTTGTTCCT
TTTGCAACGTGTCAGTTATGAATTTCTTTTCTGTTGGCGAGGAGGTTTCTTTAGGCTTAT
CAGATTTCTCCGTTTGTTCCATTTTGTACTTTGATTTGTAATAATCTAATTTTTGATTTA
TGATATTAGAATCTTCGTAACCTTTTAATTTCTTTTGTATGTCATGTTTAACAATTGTTT
CGGGAACGACAATATTTAATACACAAATAGGCTGCTGAGGTGGTTCTCCTTTTGCAACTT
TTGGTTCTCGCATGAATAACATCCTCGCTACTGGATCCAATAACGGATCTTTCACTTTAA
CATGGAATGACAATCTATTCTGTCGAAAAGCCCTAAATGTGAACTTCAACTGCATACCAG
ACTTTGTTACTGGCACTAAATTCCCACTAAATTCAATATAAAGATCTTTCCCGTCGAGTG
CCTAATAAACGAATATTGATCAGATAATTAAAAATAATCATACCATATTGACAATTTTTA
CAAAGTGATTTATGGAAAAATATACTATTACTAAAATCAAATAAATATATGTATATCGAC
AACAGAATAAACATTAATATTAACTGTATCATCTTATTATTATCTATTAAAGACAAAAAT
TAAAAAAAAAAAGAATTTATTTAAATTTAGTAAAAATTGTGTCTTGCGAAATTTATTTTT
ATTTAAAAAATTTAAAAAATTTTGATAGTTTAAACAATTAAAATAATTTAATCCTTGTTG
CGCTATATTATGAAATACCTCAACATCGCGACTTTTAACAATTTCTGTAAACTCCTCCTG
TCTTTCCAAAGTGTGCATGCCTTCTTTGCCATCAGTCATGCATAATATTCGCAATGTAGC
TTCCAACACGTCCATTCTCTTTGAATATATTATGAAATTTGTTATGTATGGCACATGTAG
GGATGCCTCATATAACTCCGTTGCCATTTTTGGTACTGCGCCAATATTTCTGCAATCCAT
CAACCAAAATCTTGCTGAAACGGTAGTGGTGAACGATACTTTATCGTTCATGAAAGTTAA
CGGCGTTGATCCGGTAACGTCTTCCCATTGTGACTCGTTGGTTCCACCCGCAATGCTACA
TAAGAGACGTAACGTAGGTGTCTCTCCACCATACTGATTAATCATCCCCTTGTTCGCTGC
TTGCGGTACGGGAAGAGTGAGGGTTATCGGTTTATGGAACTTCCGTCGTCTGGGTTCGAT
AGTAATCACCGGTGAAACGGCAACGCAATTGCCGAGCAATTTGGCCGTAAGTTCAGCCGG
AATAACATGCGCCTGTAAGCCGACTTTAATTTTCTTTGTTAACGCTCCCGGTGGAAAAAC
GGCCTGCACGTGGTTCGCCACGCTGGATAACAAAATGCAACCCTCGGCACCGATAACGTG
AACTTCTTGCTTGATTCTGGTTATGATAGCAAAGTACTGCGGGAAGTCTGTGGTGATTAT
GCGAGTAATTCTGTCCGAATGTGAAATACTCATCTGAGGATCGTAAGGCGTATTAAGAAG
AGTATCATCATTATCTGCAGAATTATCGTGTTCCTTCCATGTTTCTCCGTTTTCACTTCG
CAGGATAATAATTTCCCGTTCTTTCCCGCGAACAGACGCGAAGTGCGGTATATCAATTAA
GACGGGCCCTAAAAATCTTGCACCCACGGGACCCATCTCGATAATTCGAGTAGCAAGAGC
TTCCCCTTCCATCAAAGGAGGTGGATTCGCCACTTTATTTGCTTTTACTAATCTACAAGT
TACGCGAATCGGCATCGTTGCTCTTCGAGGCGGTATAATGATACGCACACCACTGTGTCT
GCAGCCCTTCATAGCACCGCCACGTGCATCCACCAGAAAACTTATTAAAAATGATCTAAA
GTGCAGCTTCCCCAGATTCAGTCCATCGTTATCAAAATTTTCTGCTAAACAGTAATTATT
GCTTTGTGTAAATTCTCGGTTTTCATCTTTTGCAAATTTTTTACCTTGTCTGTGTACCGG
ATCATCCCTAGTAACGTCAATAGGCAACGAATCATCCCTCAGACTCTTCATCAAGTCTGC
CGTGAGATATCGGTAAGGTTGTTCGCTAATTAACGCGTCAGAACCTCCCTCGTCTTCCGA
ATCGGACATAAAACTAGTTTCTTGCAAGCTTTCTGGAGCTATTACTTTGTACTTTTCCTC
CCAGTTTTTGTTATCCGGAGTCACGCTGTCATAAGGCAATCCTTTCAGTACTTCCATTAC
AGAGATATATCCTAATTTTTGTGCTATGTTCAATGCCGTTAAACCATCGTTAGTACGTGC
TTTATGTGAAGCATTTCCTTCCAACAAAGCAGTAACGATATGAGCATGACCCTGTTGGGC
AGCTTGATGAAGCGGAGTGTAATTCTGATTAGTTCTAACATCAATCGTGGCGTTATGTTT
TAACAAAAAGCGTATCATCGAGAGATTTCCGAAGTGCGCGGCCACGTGTATCGGTCTATA
GCCAGTCTCTGTTTGACTCTCGACATCAGCCCCGTTTTTCACCAAGATAGAGGCCACCCT
AATGAAATCTTCTTGCGCGCATAAATGCAACGCCGTGAGTCCATTCTTGGATTTGTGATT
AGGATTGGCACCATGCTCAATTAGCAAATTTGTCATATCATAATGTCCTTTCTGCGCACT
TAGATGCAACGGGGTGAAACCCGCTTTGGATTCCGCGTTTGCGTTAGCCCCCTTATCCAA
GAGAATAGAAGCGATGTCCATCTGGTTTTTACGAGCAGCGATATGTAGCGGAGTGTGTCC
ATTTTGCGACGCAAGGTGAGGCGACGCTCCTTTTTCTAATAAAAGAGTTGCAACATTTGG
ATGATCATAGTGACATGCCAAATGTAAGGGCGTGATATCGTTCTTTCCTTGGACATCAAG
TTTGCTTTCTTTTTGCAAGAGTATATTTGCGACATTCATATTTCCGTATTTAGCCGCGAT
ATGTAAAGGTGTAAAGCCGTTTTTCGTTGCAGCTTTAAGAGAAGCATTATTCTCCACAAG
AATGGCCGCCACCTCCTCTTGACCCTCCTTCGCCGCGATATGAAGGGCCGTGTACATATC
TTTCGTAGCGGTGTCCACAGCCGCGCCGTGCTGCAGCAGCAGCATAACGATATCGATATT
TCCTAGTCGAGACGCAATGTGAAGCGGTGTTTGCTGTTCCCTTGCACGAGCATCGACTTT
GGCACCATTTCTTAGCAAAATTCGAATAATGTCTGTTTGATTAGCTCTGGCTGCCAGATG
CAGGGGTGTTTCACCCCTAACAGTTGGCACGTCAGGATTGGCTTCATGCTGCAGTAGGAA
TATCACGATATTCATACACCCCATAAAACTGGCCACATGTAATGGAGTCAGTCCGGACTC
CGTAGTCGACTCGATGGATGCGCCGTGCTTCAGCAGAAGTTCTACCACTTTGATGCGGTT
CTTCTTGCAAGCGATATGGAGCGGCGTGAAGCCATTCAGAGCTCGAGCGTTCGGATCGGC
TTTACGATCGAGTAGCAACTTAGCCACCCTTACGTGGCCGCAGTGTGCGGCAACGTGGAG
CGAGGTCAGATAGTCGATGGTTACTTCGTCCACTGGCGCCCGATGATACAGCAGCACTCT
TGCAGCGTCCACGTGGTCTGCTTGAGAGGCCATGTGCAATGGTGCGAGTCCATTCTTAGT
TCGCGCGCTGATCGGCGCCGAATTTTCAAGAAGCGTGCTGACAACCTGTTCGTGACCCGA
TCGTGCTGCACAATGTAGTGGAGTTAAACCGTCACTGGTTTTGGCATCGATTTGCGCCGA
ATTCTCCAGTAATATCTTAACCATATTGTTCTTGCCCCATTTTGCTGCCACATGTAGCGG
GCTTATGTTATGCTTAGCTAAATAATTTACATCGGCTCCTCGTTTTATTAATAACCGTGC
TATCTCTTCGTTTCCATAATGAGCGGCGATGTGAAGAGGGGTAAAGCCACTCTTTGATGT
CACATCGGGCTTATGGTCGTTTTGTAAGAGCAGGTCAGCTGCTTTGCAATCGTCCTTTTT
CGCGGCGATGTGAAGTGCCGGCAATCTGACCTTGCCCTTCGAATCGTTCTCCAGGAGTAC
GCTAACAACTTTATCGTGGCCTTGTTGCATCGCCACAGCGAGCGGTGTAAATCCATCCTC
AGTCGCGAGACTTTGATTCGCTCCATTGCTGAGCAGGAGTTTGACGACCTGGTCGTGATT
CTCCTGCGCAGCCATGTATAAAGGAGTGAATCCATTTTGCGACTGGATATTAACCGCGGC
ACCATATTGAATAAGTATATTGACTATTTCAGACTGGCCAGCTAACGAAGCTATATGTAA
CGCTGTATTTCCTTTCTTTGTCGCCGCATCGACCTTTGCACCCCTTTTTAATAATTCGGT
TACTATCTCGACGTGGCCATCCTTCGAGGCTAAATGCAAAGCATTTAAACCATTCGAGTT
GGCTGTATTAATATCTAAATCGGTATCGAGAAATTCGACCACTTTCTCGAGATTGCCGGA
CCGAGCAGCGCGAAGAAATGCTGTCGTGTCATCAGCCTGGAGCCTAATGATCGGTGGGAA
TGCCTCTTCTTTCGTCATTACTAAATAATAAACGGTATATTCTCTTTGACAAACTCTACG
CACGCTCTGTAAGCACCATGCTGAAGACGTAGACTC
>TRINITY_DN44767_c0_g1_i9 len=14548 path=[45382:0-66 45521:67-102 45518:103-124 45511:125-181 45492:182-205 45522:206-207 45509:208-412 @45515@!:413-554 45392:555-574 45508:575-583 45487:584-607 45455:608-677 45294:678-701 45484:702-860 45413:861-884 45452:885-972 45402:973-996 45483:997-1163 45215:1164-1187 45451:1188-1580 45207:1581-1604 45506:1605-2268 45450:2269-2488 45481:2489-2916 45291:2917-2940 45505:2941-3693 45523:3694-3694 45448:3695-4618 45164:4619-4642 45479:4643-4813 45424:4814-4837 45447:4838-5197 45478:5198-6481 45324:6482-6505 45446:6506-7622 45197:7623-7646 45504:7647-8518 45300:8519-8545 45445:8546-8986 45222:8987-9010 45476:9011-9374 45343:9375-9398 45444:9399-9902 @45519@!:9903-10314 45513:10315-10651 @45502@!:10652-10959 45474:10960-11109 45410:11110-11133 45442:11134-11199 45283:11200-11223 45501:11224-11537 45380:11538-11561 45473:11562-11818 45524:11819-11842 45525:11843-11846 45260:11847-11878 @45472@!:11879-11977 45313:11978-12015 45314:12016-12039 45499:12040-12312 45255:12313-12336 45471:12337-12610 45182:12611-12635 45498:12636-12652 45470:12653-12676 45438:12677-12862 45339:12863-12886 45469:12887-12924 45497:12925-12992 45437:12993-13016 45468:13017-13254 45427:13255-13278 45436:13279-13845 45368:13846-13869 45467:13870-13911 45354:13912-13935 45435:13936-14450 45281:14451-14547] [-1, 45382, 45521, 45518, 45511, 45492, 45522, 45509, 45515, 45392, 45508, 45487, 45455, 45294, 45484, 45413, 45452, 45402, 45483, 45215, 45451, 45207, 45506, 45450, 45481, 45291, 45505, 45523, 45448, 45164, 45479, 45424, 45447, 45478, 45324, 45446, 45197, 45504, 45300, 45445, 45222, 45476, 45343, 45444, 45519, 45513, 45502, 45474, 45410, 45442, 45283, 45501, 45380, 45473, 45524, 45525, 45260, 45472, 45313, 45314, 45499, 45255, 45471, 45182, 45498, 45470, 45438, 45339, 45469, 45497, 45437, 45468, 45427, 45436, 45368, 45467, 45354, 45435, 45281, -2]
TTTGGCAGAGGATGCACTTTACCCTGGAACTCGCTATGGACATGGTATATTACCTTCATT
GCCGTGGACTTTTGTTACTATTGGGCTCATCGCAGTAATCATGAAGTTCACTTTTTATGG
GCCTACCATCAAGTGCATCACAGCAGCGAGGAATTTAATCTCGCGGTTGGCCTGCGACAG
TCCATTCTACAACACTGGTGCAACTTTGTAAATATAATTTCTCTAAAATTTCTTATCAAA
TGCAAAAAAATTGATTATGTTAAAAAATACTGATAGATAATCTTAATTATATCTCTAAAA
ACCAATTAAAATAAATGAAAAATAAGAGAGTTAAGAATAAAATAAAACTTCGTAGTATCT
TTTATATATATTTTCAAATATTTTTTGCAGGCAATTTATTTACCGCTTGCCCTTTTTATA
CCTCCATCGCACTTTATGGTCCACAATCAATTCAATTTGATATATCAATTGTGGATACAT
ACAACAGTCATTGGTAATCTTGGACCACTCGAATCGATTTTTAATACACCTCAACATCAT
CGTGTTCATCATGGTTGCAATCTTTATTGCTTGGATAAGAATTACGGTGGTGTACTAATA
ATTTGGGATCGTTTGTTTGGTACATTTCAAGAAGAAAAACAAAAAGAAGAAATAGTTTAT
GGATTAGTAGTTAATACCGAATCATTTAACGCGTTCTATCTACAGATATTTTATTTAAAG
GATTTAATTAAGAAAAGTATAAGTATGAGTACATGGGCTGATAAGTTTGCTGTTTTCTGG
AAAGGTCCTAGCTGGTTTCCAGGTGGACCACGTTTAGGTTTAGATGAATTTAAAATAAAG
GTGAAACCTAGAGCCGTGTATAATCCTTATATATCAAAATGGCAAAAAATTTATATAAGT
ATACAATTTCTGATGGCTCTTTTCAATCATTATAAATTATATAAACCACAATATCATGAG
AATTTGGACGATCTTTGGATTATAATTGCAGTGGCAAATAACTTAATTGCTCTCACTACC
ATCGGTTTGTTATTTGATAAATGTGCATTTATATATTCTAGCATTATTGAAATCGTGCGT
TGTACCCTTTATGTATATTTTATGCGTATGCACGAAGATAACTTAATCGATTACTTGATA
TATTACGCACACGTATGTCAATTGGGTTTTATTTGGTTACCTTTTTTTGTATATAAAATT
TACACGTACATATACCGGTTTTTTCATTTAGAAGGTATGTATTTTGTCAATAAATCTTGA
GAAAAAAATTGAGAATTTGTATGATTAAGTTTAAAACACTAGAACATTGCGCGTGCTATT
CATTTTTTAAAATATTAAATATATAGAAACTAACATCAAGGAAAATTTTAAATATAATGT
AAATAAGATTTCGCATGTTCGCTATGTACTTATTGTTTGTTCGTGAAGTGTATTCTCTTG
CAATAGTATAAACGTAGGAAGCGTTTATTTCTTACATCAATATTGTATATAGGTATTATC
ACCAATAATAAATGATACAGCGTATTAACGTAATTTATAGGAAAAATAAACGTGCGCACT
AACAAGTTTCAGATAATGCACAGATGTATATTTTCATCGTTAAGGAAACAAATTTTTTAA
ATCACATTATTATAACTTGTAATAATATACAATACATGTGTAAACATAATTGATAACATG
TACAGTAACTTTGTATAGTAAGAGAAACAAATATAATGAATTATCAAAGAATTATTGGAA
TTATTTAATTAGAAAAGTATATTTACTACTTTCCGTAAGGTGTGTGTCCTAAATATTATA
TTCGCATATAAAATTTTCTATTTAGATATTATGTATCTGTCTTCCTTTGTAAACATGCGT
TACAATAGCATTATTGTATTTTTGAGTTTCGCAAATGTCGCTTGAAATCATTACACGATA
CGAGGTAAGTCAAATGTATTATAAAATTTTACGAAAGCGCATCCACGAAGACATCCTATA
ATCAAAATGTTTATAAAACACGCTATAAGAGTACAGTCTCATATGCGTTATAATACAAGT
AGAACATGTAAGTAGCACTTCAAAGTATGTATTAAAAAAGTATGTGTAAAATGCAACTTA
ATATGTAAAGATTTCAAAAACAGTTAAGATTGTTTGAATTTTCCTGAACAAATACAGCAA
GAATTATTACAACAAATCTGTCCAAATTTAATAATGATAAACAAGCAAGCATTCCCCATC
TCTTTATCCCACGCAACAATATTATATCTTAAAGTTAGCAACTATCTTACTTAAGCATAA
TATAAATGTTATCAGAAGACATTGCGTAAAACAAGGACAAAATGTAATACTATCTTATAT
ATCCACAATGCACAAGTTCTTTAGTACATTATATTTAATATCGTGTTTTACATATAAAGC
TTCTTGAATTATTCGGTAATATGTTTATGAAATCGTGGCAAAAATCCTTCCTGATGGTCC
GCTTATCCACGAAAATTGTCTTATGTACTGCTACTTGGTGACGTTTTCATTTTGTCATTT
CTCGCTACCGTCGAAGACGTTCGTCCGCTCGCCGTCTCTTCCTCTGCATGACAACCGTTG
CTTCTCTCGGATGTTCCAACATTTTGTTGCTCTAACAAAGGCATCTCAAGAGAATCCGAG
GAAATGCGTCTGCCACTGTATTGCTCGGCGGTTTCCAGCGACTCCTTTGCATCTTTTATA
TTGTTCAACGAATCCGAGCTCAAAGACGGAAAGTCCAGAGTCTTCATCTCCAAAGAATCA
GAGCTTCGACACAATTGATGATGTTTTTTCTCATTGTCTTCTAATTCCAAAGAGTCCGTA
CTAGTCTCCATAATATTGCCTTCTTTCTGTGCAGCTCGTGCCTCATCGAGTTCTTCCATT
TCCTCTGGAAGGGTTTCCGGAATCGGTTGAGCGACAGTTCTCTCAGCATCGGTAATCTCG
ATCTGTGAGATGTCCTCCGTGGTATCGTCCTGTCGTTCGAGTTTCTCCACATTGGACTGC
GCGATTCGTATTATCTCGTCAATCTCTTTTATCCTCTTTTCATAATCGTCTGATCCGGAA
GTGCTAGGATTGAACGAGCCAGTCGCACTAGTATCTGTCCTCGAACGCGGCAGATTCTCC
AATTTATATTTGTTCTCCGGACTCTCATGTTCCAGTAGTTCCTCTTCCTCGCGGGCCCGC
AGCTCCATCAGATGAGCCTCCCTGCAGGCCTTCTCCAAACCCTCGAAATCCTTCAGTGAG
GACAACGAGACATCGTCGCCGTGACCTGAACGACCGGTCATGTATCTCCTCGGAAGACTG
CCGTTATTGCTATTGGAATCCTGCGAGCCGCACTGTAACTTTCGCGAATTCTCAGCCGCC
ACGGTGCTCTCCAAGTGTTCGAATTCCTGCAGTGAAGTCAGGGACACAGTGTCGTGATCC
GTAGGCTTGCTGAAATATTTCTTCCCTAGAATGTCGTAATCCGGTGTACTACCGAAACTA
CCGCGCATACTTCCTACACTGCCTATAGACTCTTTGTGGCTACCTAAGCTACCAAGTCTA
CTGCTGCCAGCCTCAAAATCTGTGACCTCCTCTTCCTTGATATCCTCCAATGGTCCGCGA
TCATACTCGATGTCGTAAACTCTCGCGTCCGCGTGGAACTGCATCTCTATCCACTTCTTA
TTCTCATACTGCTCCTCGTCAGAATAAGATTGAGATTGATCGTCGTTCGACGCCTGGGGC
GGACTCTCCTCGGTCTCGAAGTCGAATAGATCGTTATTCTTTGACGTCTGACTTGTTGAT
ACTTGCGTGTCCTCTTTGTTCTTCTCAATTAGGTTTTCTAGATCGCGATCGTATTGTTTG
CTGGTGGTTTGAGGTACCGAGCTGATGCGAATGCTCTTTCCCTCGGCATCGAACTCTTCC
GCTTCGCGTCCGACTTCCTCGATTACCACAAAATCGTCCATAAGGTCAGGCTTGTCTACG
AGTTCGAATGAGTCGCTATCGGGTGAATGACGCTCAGACTTGTCCTTCTCTATATCTTTC
TCTATGACTGTGTCGAAGGACATGCCCGATGCCGAGGATAAGGACATACTAGCCTGTTGT
AGCATAGAGTGGACGGATGCCGCTATCGGTTCGAGACCCTCCTCTCCAGTCATCTCCTGA
TCCAATCTCTGTTCTAGATCTCTCGCCGTTTCTACATCCGTTGCTTCCACGTCCTTTTCC
GTATCTTTTTGTGCTTCTAAACTTTCCTCCTTTTCCTCTTCAAACTCCTCACTATCGCTG
GGCCTAGTAACTTCGGTAGAAATTACCTGCGTGCATACGCTTTGAATTTCGTCCTCAGAT
ACTCGCGACGTCATTGTGTCCACGGATTGAAGAACCTCGGGCGCAGCCATAGAGGCAGAA
ATGGCTGAGGCTGCTTTGAGCTGATCCTCTTCCAATACTTCATCCATGGATTCTGGCTCC
ATGATGCTATCCACGATCTGTTGGAAAATCATCTCGGACGAACGTTTCATACGACATGGT
ATATGACTGTCGATTTTATCCATAGCATCGTCCATTGGTATTTCTTCGCTACCGGAAGAG
TCTGACGCCTCAGCCATCTCATGTTCCGCATCTAATGCACTTTCCAGGTTTTCATCTATT
TCTTCCGCGTCTATATCTGCTTCCTCCGAAGGTACCAGTGTTTCTGACAGCTCACTGGTA
CTGTCGATGCTTCCGAGATGACCTGAACTAAGAGAATTTAAAGATTTCATGGATTCATGG
GAGCTTAACGTACTCGCTGCAGTTTGATACTCTTGCGAAGTCGGCAATGTCTTCGACCCC
TCATGTTCCACGGACATTATCGCCGTCTCATACTCCGAAGCGGTTCCGGATTGTACGCCA
CCCGCAGCGGACTGTAATGCCTCGACATCGGACGAACTAGGTCTGCTTCCGCTACCAATG
TCGTAGTCACAGGACTGATAGTTGCTGCTCTCGCCGGAACTGGAGACATCGGCTTCACTC
TCCGAAGTTAAGACTCTTTTCGATATTCTACTCGGTTTCTGGCGTCTTCTGGGAGCCGGT
TGGGGGAGTGCCAAAGAATAGCTGTCGTCCCTGTTATCCATGTCCGAACCGACGTCTGAC
GATCTACTGATGGGAAGCGGACTGGGACGACCCTCTTCGTCTTCTTCCAATTGTTCATCA
ACGGTTATTACGGTTTCTTCTTCTTCTTCGTGCTTCTCGATATCGATTTCGATTTCAGGT
GCTTTAACTATACTGGTTGGTTTGTCTTCAGTGATGGCAGTTGCTTGGACAGATAGTTTG
TCATCGGCGATATCTTTCGTGTCTTCTTGCTTTGTTTCATCAAATTTTTCAGTTTTCATA
ATCGACGATTCGCTGTGTGTAGTAACTTCAGTTTCGACTTCCGGTTCAGCCTCCACAGGA
ACCTGTTCAATGGACGGTGGTCTGTACAAAAATGGCAAATCATTCGGAATGGATTCCGGT
TGGAGTTTGAACTGAAACTCTGAAGGCGAATCTTTAATCTGAATCACGGTCTGACTGTTC
TCGCTCAATTCTTCTATCAAGTCTTGCCTAGCCGCTTCCAAGGATTCTTTCACCTCGGCG
ATCTCTTTTTTCACTACTTCATCGAGTACCGTTATCGCGTATCGCGCGCTTAAATCGACA
CTCTGGAGATCATCTTTTTTTATTTTCAAGGCACAAGTATCGGAAGGAGCAGTCGTCGAT
TTGCTGGGTTTATCATGCTTTTCGGTAGTTTTTTCCATATGTCTTTTGTATTCCTCACTC
GGCGGTTTGATCTTCGCCAAATAAGTCTCTGTCCATTCTTTTAGCACATCATCAACTCTC
GCACATTTTGGTAATTCTGATTCTTCTTTTTGAATTTCCTTAGTCTCAATTATTTCTTCT
TTCTCTGCCTCTTTTATTGTCTTATCAGTAGCTTCAAGTTTTTCCTGTTTTTGTGTTTCT
TCAGCTATAACATGCTGCATTAAATCTGTTTCTCCTTCCTTCATTATAGATACTTTATCC
GCAGAAATGTCTCCTTGGAAAATTTCTTTGTCCGTTTCCCGAGCTTTAGCTTCCGCAAGT
TCCACACTTAAATCTTTCGTTTCCTCTTCTTTCACAGGCATCATTTCTGTAACAGCTTCG
GTAATACTTGCTTCCCAGTCAAAATCTTCGTGAGGTATCGATTGTCGTATACTAGCCGCG
TATTCGTCCGTCGGCGTCTTGGCGTCGTATTCTCGTTGCAGAGTGTCGACCAATTCTTGG
CAAGTAACATCTAATTTATTTTCTATTAGTTCGCTCTCAAAGTCCGGCTCGGTCACTGGG
ATCACGGTAAACTTTGTTATCTTGGTCGTGGTAGTCGTAACGGTCACATTAACATCACTG
GCAACTGACTCTTTGACCGATTCAATCACACTAATCTCCTCCGAAGACTTAGTCACGGAC
TCTTGCTCCGTGGATTCATCCTGCGAAGAAGTGCGAGCACGTCGCAAAGATGACTCGTAT
TCCTCCAGCTCTTGATTGAATACCTGCGAGGGCTGCAGCATTTCTGATATTTCAATCTTC
TCGTCACCGATCATCCAGTCTCCCGGCTTGATCTCCAAATCGCTTACGTGCTTCACCCTT
GGTGAAAACAACGGCGGGCTCTCGATTTCGAAGCTGTCCGCCCTTCGTTTGTCGCCTGTG
CTTTCTCTCGATGGAACGGTCGGGGTTGAAACACTCTCGTGAATCGGAGGATAGGCTATT
TCCTCGGACACTGTGCTCGAACTGACAGTCACATCTTTCTCCTGACCGATCTTTTCCAAA
GAATCTACAGCTATACTCTCGTGTAAGGAAGCTACGTCCTTACTAGTCTGTTCGGATGTT
TTGTGCTCGTCTAATTCTAAGGACGGCACGTCAACTGAGTCTTGTCGACTGTCTGCGCCT
GGTTCCAAGATCTCTAGCACTCTAGCGCCTGAAAACTCTGATGCTATCTTGTCTTTCGAG
ATATCGCTACATATATCCTTCTGAAGTGGCTCAATATAACCGCTCGATCTATCCGAACGA
AGTTTCTCGGATTGTGGACTAGACATATGCTTAGATATATCCTCTAGTTCTCCAGTGTCA
ACGTCCAGAGTTTCTTCAAGCTCAATCTGCTCAGATATACTGCTGGGGCTTATAGTGATG
TCTTTGTCCTCGAGTTTTGCTTGCGAAGATGATTGTAAACTTTCATCTCGATCGTGCAAT
GACGATTCTTCATCTTTTGTTATATCTTCACTTATACTGTCTCTAGTGTATCCTTTCTCA
AACATTTCTTCTTGTATAGACTTTGATAGCACTGTTTCCGCAATCGGATGTCCTTCCTTC
TGCATAATGCTTTCAAATTTTTTCGTTAGATCGTCTGCCAGTTTCTCATGATCAGTATCG
CTGCTCTCAGAAATTAACTGATCTAAATATTCTTTACTCAACATTTGTGGTTTCAATCCT
GATGTCGACGATCTTCTCTCAATCTCACTCTCAATCGACTGTATCAGACCCTCTGCTATA
TTCCGCGCTTCGATTTCTTTAGCGATTAATTCTTCTTTCTTTTCCAAAGATATCGGAGGT
TCCTTGCTTGGAAGTTGTTCGTCTCTTTCAGTTTTTTTAGTTGAATCCATCTTATCCTTT
TGACTAGGTACAAACTCTTCAACCTTAAAACTCTCCAAGCTTTCTCTGTAAGATTGTCCT
TGCGCGATCGTTTCAATTTTTTCCAAATCTTCGACTTTAACTGTTTTAGGCAATTTCTTA
ATGTCCTCTACCTTCTTCGCATCGTCCTTCTTGATCCTGATCGCCACATCCACGTCGCTT
TTCCTGTCCCTGCTAGTTCCAGATTTTTTCATTGCAGTTCCCTCGCTGTCCTCTAAGAGT
TTAAATAATTCTTCCTTTTCGTTCTTCGCTTTGGATTCAGAAGCGCTTGCATCTATCACT
TCCTTGCCTTCCGTCACGTTCACCGACATCTTTTGCACAGCGGTCTCGTCCACTTCTTCG
CTCTTGCTCCTTTTCTCTTCTGTCGTCTCAGCCAATGACTCCTTAGTTAGCTTAGATTCC
GAGGACTTTTTCCGTTCCACTTTTTCTTTCTCCTCATGAGTTATAAATTTATCCGCACCA
CTAGAGATTTCTGACGAAAACACCTCCTTCTTCTCCACTTTACTGGTAGCCTTGGTATCA
ACCTTCGAAGTAACTATACCGAAATCCTTGTCTCTCATTGCACTTATGTCCTCGAACATC
TTAAACGCGTCCTGCGGGTCAGTAAAGGTTTTGGAAAAAGTCTGCGTCTTACTCTTCGTG
GTCGAGCGTTCTTCGTGTCGCGAAGTAACCTCTTCGCTAGATTTCCTCTCGGTGACAGTG
ATAGTCTCGCCATCTTTTTGTCCCGGCAAATCTTTCTTTGTTCCTTCTTTCTCCTTTGCT
CCCTCCATGATGCGTTTGGGTATGCGGGATTCAAATTCCTTCTTTTTGCTGGATGGCGAG
GCAACATCTTTCTCTTTCTCCGAAATCAGCGAACTTTTTACCGATTTTTCCTCAGGTTTT
TCTGGTAATATTTTGCCTTTTCCTTCTTTCTGATTTTTATCCTTCTCAGCCATTGCAGTG
GAAATTGGAATACGAGATTCAAATTCTTTTCTCATCTGTTTGACCTCCGTGTCAACAGCG
TGGTTTCTTTCCTTGTCGAAACTGATATCAGCTAGCATCTTCTCCTCCGCTTTTGCTTCT
TCTTCGATGATTCGCCTCTCTTCTTCGAGGAATTGTTCGATTTCCGTTTTATCATCCAAA
GGAAACGATTCGGTCCTAACGTCCATTCGTGATTTTTCAACATCGTCCATAGTTTGCATT
TTGTACGTGGAACTTGGTAAACCTTTTTCAAATATCTTTGTTTCCACGCTAACTTCTGGA
ATCTGTGTAACTAATTTATCATTCGCATCTTTGATTTGCACCAACTCGTGGATCTGCTCT
TGCATTAAAGTTCCATCTTTTTGCATCTTGTAGGTGATTGTTGTTTTTTCTGTTGTTATT
TGCTTTCCGATCAAATTCTCTTTGCTTAATGACTCCAATTGTTCCTCTCTTACGATGTCT
GTATCAGGCTTCTTTTGTTTAATCATTTCTTTTGCAATCGGAATATGCATTTCCTCAGCG
AGCTCTCTTTCCTTATTCAACAATTCCTTGCAAATCTCCATCACCGGCTGAACTGTTATC
TTTTGAACTTCTTCACGCACTTCTTTGTCGTCGTCCTTTTTCTTTTTATCTTTCTGGTCT
TTCCACGGCTCCTTCGTCCATTTATCGCCCTCCGTAGCAGCTTTCAAAATCTTTTCTATC
TCTCTCGATTCCGCCACATGTTTTTCCTGAATATCCATCTTCTCCTTTGTTATTTCTGCT
ATACTCTTTTCCGCGCGATCCTTCTGGTCGTCGATCGTCTTGCCCTTGAGAACGGACTTG
TCTTTTTCGGACTTGGCGGAGTCTTGCAGTCTCGGTGTTCCCTTCGCCATCTCCTTCTGT
ATCTGCTCCTCAAAATAATGCGCTTTTTCCGCCACTGAACACTCCGAAATATCCGGCACA
TTGATGTCTTCGATGGTTTCCGACCTTATGACATCCGAGATGCCCTCCGTTGTCCCATCA
CCTTCCTCGGACGCGATATTCGGCTGGCACGACTCGCTGTCACTCTCATTAATGGTCAAT
TGAGAGGTCCTCGAGATCTCGGATTCGGAACGCTGGTAGTTTTCACGTTTCCTCGAGATA
TCCTCCCAGAATTTACGCTTCTCCGAGTACGTTTGCCTTTCGAGATCGGGCGACAAGTCC
GGTTCCGACTGACCGGCGCCTACTTTATTGGGATAACTAGCATCTACGGATTCTAGGGGA
CAAGCCGCTTTTTGTGCAAAGGATTCTTGGATAGCGGCATCTGTTTGTTCCTTTTGCAAC
GTGTCAGTTATGAATTTCTTTTCTGTTGGCGAGGAGGTTTCTTTAGGCTTATCAGATTTC
TCCGTTTGTTCCATTTTGTACTTTGATTTGTAATAATCTAATTTTTGATTTATGATATTA
GAATCTTCGTAACCTTTTAATTTCTTTTGTATGTCATGTTTAACAATTGTTTCGGGAACG
ACAATATTTAATACACAAATAGGCTGCTGAGGTGGTTCTCCTTTTGCAACTTTTGGTTCT
CGCATGAATAACATCCTCGCTACTGGATCCAATAACGGATCTTTCACTTTAACATGGAAT
GACAATCTATTCTGTCGAAAAGCCCTAAATGTGAACTTCAACTGCATACCAGACTTTGTT
ACTGGCACTAAATTCCCACTAAATTCAATATAAAGATCTTTCCCGTCGAGTGCCTAATAA
ACGAATATTGATCAGATAATTAAAAATAATCATACCATATTGACAATTTTTACAAAGTGA
TTTATGGAAAAATATACTATTACTAAAATCAAATAAATATATGTATATCGACAACAGAAT
AAACATTAATATTAACTGTATCATCTTATTATTATCTATTAAAGACAAAAATTAAAAAAA
AAAAGAATTTATTTAAATTTAGTAAAAATTGTGTCTTGCGAAATTTATTTTTATTTAAAA
AATTTAAAAAATTTTGATAGTTTAAACAATTAAAATAATTTAATCCTTGTTGCGCTATAT
TATGAAATACCTCAACATCGCGACTTTTAACAATTTCTGTAAACTCCTCCTGTCTTTCCA
AAGTGTGCATGCCTTCTTTGCCATCAGTCATGCATAATATTCGCAATGTAGCTTCCAACA
CGTCCATTCTCTTTGAATATATTATGAAATTTGTTATGTATGGCACATGTAGGGATGCCT
CATATAACTCCGTTGCCATTTTTGGTACTGCGCCAATATTTCTGCAATCCATCAACCAAA
ATCTTGCTGAAACGGTAGTGGTGAACGATACTTTATCGTTCATGAAAGTTAACGGCGTTG
ATCCGGTAACGTCTTCCCATTGTGACTCGTTGGTTCCACCCGCAATGCTACATAAGAGAC
GTAACGTAGGTGTCTCTCCACCATACTGATTAATCATCCCCTTGTTCGCTGCTTGCGGTA
CGGGAAGAGTGAGGGTTATCGGTTTATGGAACTTCCGTCGTCTGGGTTCGATAGTAATCA
CCGGTGAAACGGCAACGCAATTGCCGAGCAATTTGGCCGTAAGTTCAGCCGGAATAACAT
GCGCCTGTAAGCCGACTTTAATTTTCTTTGTTAACGCTCCCGGTGGAAAAACGGCCTGCA
CGTGGTTCGCCACGCTGGATAACAAAATGCAACCCTCGGCACCGATAACGTGAACTTCTT
GCTTGATTCTGGTTATGATAGCAAAGTACTGCGGGAAGTCTGTGGTGATTATGCGAGTAA
TTCTGTCCGAATGTGAAATACTCATCTGAGGATCGTAAGGCGTATTAAGAAGAGTATCAT
CATTATCTGCAGAATTATCGTGTTCCTTCCATGTTTCTCCGTTTTCACTTCGCAGGATAA
TAATTTCCCGTTCTTTCCCGCGAACAGACGCGAAGTGCGGTATATCAATTAAGACGGGCC
CTAAAAATCTTGCACCCACGGGACCCATCTCGATAATTCGAGTAGCAAGAGCTTCCCCTT
CCATCAAAGGAGGTGGATTCGCCACTTTATTTGCTTTTACTAATCTACAAGTTACGCGAA
TCGGCATCGTTGCTCTTCGAGGCGGTATAATGATACGCACACCACTGTGTCTGCAGCCCT
TCATAGCACCGCCACGTGCATCCACCAGAAAACTTATTAAAAATGATCTAAAGTGCAGCT
TCCCCAGATTCAGTCCATCGTTATCAAAATTTTCTGCTAAACAGTAATTATTGCTTTGTG
TAAATTCTCGGTTTTCATCTTTTGCAAATTTTTTACCTTGTCTGTGTACCGGATCATCCC
TAGTAACGTCAATAGGCAACGAATCATCCCTCAGACTCTTCATCAAGTCTGCCGTGAGAT
ATCGGTAAGGTTGTTCGCTAATTAACGCGTCAGAACCTCCCTCGTCTTCCGAATCGGACA
TAAAACTAGTTTCTTGCAAGCTTTCTGGAGCTATTACTTTGTACTTTTCCTCCCAGTTTT
TGTTATCCGGAGTCACGCTGTCATAAGGCAATCCTTTCAGTACTTCCATTACAGAGATAT
ATCCTAATTTTTGTGCTATGTTCAATGCCGTTAAACCATCGTTAGTACGTGCTTTATGTG
AAGCATTTCCTTCCAACAAAGCAGTAACGATATGAGCATGACCCTGTTGGGCAGCTTGAT
GAAGCGGAGTGTAATTCTGATTAGTTCTAACATCAATCGTGGCGTTATGTTTTAACAAAA
AGCGTATCATCGAGAGATTTCCGAAGTGCGCGGCCACGTGTATCGGTCTATAGCCAGTCT
CTGTTTGACTCTCGACATCAGCCCCGTTTTTCACCAAGATAGAGGCCACCCTAATGAAAT
CTTCTTGCGCGCATAAATGCAACGCCGTGAGTCCATTCTTGGATTTGTGATTAGGATTGG
CACCATGCTCAATTAGCAAATTTGTCATATCATAATGTCCTTTCTGCGCACTTAGATGCA
ACGGGGTGAAACCCGCTTTGGATTCCGCGTTTGCGTTAGCCCCCTTATCCAAGAGAATAG
AAGCGATGTCCATCTGGTTTTTACGAGCAGCGATATGTAGCGGAGTGTGTCCATTTTGCG
ACGCAAGGTGAGGCGACGCTCCTTTTTCTAATAAAAGAGTTGCAACATTTGGATGATCAT
AGTGACATGCCAAATGTAAGGGCGTGATATCGTTCTTTCCTTGGACATCAAGTTTGCTTT
CTTTTTGCAAGAGTATATTTGCGACATTCATATTTCCGTATTTAGCCGCGATATGTAAAG
GTGTAAAGCCGTTTTTCGTTGCAGCTTTAAGAGAAGCATTATTCTCCACAAGAATGGCCG
CCACCTCCTCTTGACCCTCCTTCGCCGCGATATGAAGGGCCGTGTACATATCTTTCGTAG
CGGTGTCCACAGCCGCGCCGTGCTGCAGCAGCAGCATAACGATATCGATATTTCCTAGTC
GAGACGCAATGTGAAGCGGTGTTTGCTGTTCCCTTGCACGAGCATCGACTTTGGCACCAT
TTCTTAGCAAAATTCGAATAATGTCTGTTTGATTAGCTCTGGCTGCCAGATGCAGGGGTG
TTTCACCCCTAACAGTTGGCACGTCAGGATTGGCTTCATGCTGCAGTAGGAATATCACGA
TATTCATACACCCCATAAAACTGGCCACATGTAATGGAGTCAGTCCGGACTCCGTAGTCG
ACTCGATGGATGCGCCGTGCTTCAGCAGAAGTTCTACCACTTTGATGCGGTTCTTCTTGC
AAGCGATATGGAGCGGCGTGAAGCCATTCAGAGCTCGAGCGTTCGGATCGGCTTTACGAT
CGAGTAGCAACTTAGCCACCCTTACGTGGCCGCAGTGTGCGGCAACGTGGAGCGAGGTCA
GATAGTCGATGGTTACTTCGTCCACTGGCGCCCGATGATACAGCAGCACTCTTGCAGCGT
CCACGTGGTCTGCTTGAGAGGCCATGTGCAATGGTGCGAGTCCATTCTTAGTTCGCGCGC
TGATCGGCGCCGAATTTTCAAGAAGCGTGCTGACAACCTGTTCGTGACCCGATCGTGCTG
CACAATGTAGTGGAGTTAAACCGTCACTGGTTTTGGCATCGATTTGCGCCGAATTCTCCA
GTAATATCTTAACCATATTGTTCTTGCCCCATTTTGCTGCCACATGTAGCGGGCTTATGT
TATGCTTAGCTAAATAATTTACATCGGCTCCTCGTTTTATTAATAACCGTGCTATCTCTT
CGTTTCCATAATGAGCGGCGATGTGAAGAGGGGTAAAGCCACTCTTTGATGTCACATCGG
GCTTATGGTCGTTTTGTAAGAGCAGGTCAGCTGCTTTGCAATCGTCCTTTTTCGCGGCGA
TGTGAAGTGCCGGCAATCTGACCTTGCCCTTCGAATCGTTCTCCAGGAGTACGCTAACAA
CTTTATCGTGGCCTTGTTGCATCGCCACAGCGAGCGGTGTAAATCCATCCTCAGTCGCGA
GACTTTGATTCGCTCCATTGCTGAGCAGGAGTTTGACGACCTGGTCGTGATTCTCCTGCG
CAGCCATGTATAAAGGAGTGAATCCATTTTGCGACTGGATATTAACCGCGGCACCATATT
GAATAAGTATATTGACTATTTCAGACTGGCCAGCTAACGAAGCTATATGTAACGCTGTAT
TTCCTTTCTTTGTCGCCGCATCGACCTTTGCACCCCTTTTTAATAATTCGGTTACTATCT
CGACGTGGCCATCCTTCGAGGCTAAATGCAAAGCATTTAAACCATTCGAGTTGGCTGTAT
TAATATCTAAATCGGTATCGAGAAATTCGACCACTTTCTCGAGATTGCCGGACCGAGCAG
CGCGAAGAAATGCTGTCGTGTCATCAGCCTGGAGCCTAATGATCGGTGGGAATGCCTCTT
CTTTCGTCATTACTAAATAATAAACGGTATATTCTCTTTGACAAACTCTACGCACGCTCT
GTAAGCACCATGCTGAAGACGTAGACTC
>TRINITY_DN42544_c1_g4_i1 len=2169 path=[15053:0-68 15115:69-146 15107:147-332 15088:333-414 15006:415-438 15104:439-647 @15095@!:648-1510 15056:1511-1551 15057:1552-1575 15111:1576-1626 14948:1627-1650 15103:1651-2091 15060:2092-2115 15061:2116-2168] [-1, 15053, 15115, 15107, 15088, 15006, 15104, 15095, 15056, 15057, 15111, 14948, 15103, 15060, 15061, -2]
CGCTGCGTGTCCTTGCCAAGCGGCCGAATGAAGCGGCGTCCTATTTTCATTGTCGCAAGC
GTTCACACTGGCTGCACCCTCGGTTAACAATAACGCTACCATTTCCACGTGTCCTTGCCA
AGCGCTTACGTGTAATGATGTTCTGCCTTCTGAATCTCTACTTTCTATGTCCGCTTTCGC
GTGTTCTAGCAGAAACCTTGCCATAGCTAATCTGTTTTCTAACGCAAGTATATAGAGAGT
GCTTCTTCCATCTGCATCCTTCGCATTAGCATCAGCATTATGAGATAATAATATCTTCAC
GGTATCGTAATGTCCTTCTAGAGCCGCGAGCCTATACAAGAGATAATTTATTTTAAAAAT
GTCAATCTTATTTGCTCTTAGAATAATTTGATTTATTAATTATTATAAGAGAATACAACA
GACAATTAAATCTGTCTTTTAAAAGTCTTTTTTTCCCAAGATATTAAATGCATATATAAA
TAATAACTTCTATTTTATGATTATTTAGATTAGAATCTGAAAGATAATCATAGCTCTTTA
TCGATTAATTCAAAAATGGTTTTTATTTTAAAAATAATAAAGTATTTAATTATTAGTAAA
ATTATTGATTATCATCAACACAGTACCTTAAAGCAGTTTTACCATCGTGGGCATGCTGAT
CTATAGGTGCATTATGTTGTTTCAGCAACCTCTCTACTAATGACGTGTGGCCTTCCTGCG
CCGCGAGCATAATAGCGCTCTTTCCATCATTATCCGTCTCGTCAATCTTCGCGCCAGCCT
CCAGTAATGCCTCGCAAACATCGATGTGTCCCTCGAATGCCGCATAGTGTAGTGGGGTCC
AGCCAGAATTATCTCTATGTTGCTCGTCTAGGCCTCTGGCGAGCAATTGCTTCACGACGT
CCGTACCGCCCTGGGCAGCGGCCACGCTGAGAACGGTCCTGCCTTCGTTGTCTATAGTGT
CGACGCAGCAGCCCCAGTACAGCAAGAGCTTGACGACCGATCCGTGTCCCATGCTCGCGG
CCGCCCACAAAGGCGTTCTCCCGGTGACATCGCAATGATCCATATCCGCGTCGAATTCCA
GAAGCAAATCGCAAACGTCGCGATGGCCCTCAAATGCGGCGACCAACAGCGGAGTCATGC
CATCTTTGTCTTCGTGATCCACAGTGGCACCTCGCTCTAAAAGTATCGTGACTACCTTCG
CGTATCCGTGATTAGCAGGAACGCAAAGCGCGGCGACGCTGAGCGCAGTTCTACCATCGC
TGTCCGCGTGATCGATTTCGGCGCCGAAGTCCAAAAGATGTTCCACGATCTCGCTGTGAC
CCATATACGCCGCGGCGATTAAAGCGGTTCTACCTTCGTCGTCCGTTCTGTTAACGTCTG
CGCCGTGTTTTAAGAGAGCCTTAACGATATCCTCGTGACCGCCCCATGCAGCGGCTCTTA
ATGCAGTTCGTTGATCCCAATCTGCGCAATCTACCATAGCCCCGTGCTTCAGAAGTTGCT
CGACCACCTGAGTATGTCCTCCCCAGGCAGCGGCCCTGAGGGCGGTCCAACCGTCACAGT
CCGCATGATCCGCCCTCGCACCGGCAGCTAGAAGAACACGCACCACGTCCGCGTAACCAT
GCCTGGCGGCCAAGTTCAATGGCGTTTGTCCATTTCGGTCGACTGCTTCTAATTTTGCCT
GGGGACAGGCTGCAAGTGCTAATTCCAACAGAGATGCATTGCCATCGGCAGCTAAGGTGT
GCAACACCGTTCGTCCGTAAGAGTCTGTTTGATTGATATCTCCGCTTTCACCGAGAAGCT
CTGTTAATGGTTCACTCGGAGATTCGTCAATGGGGCTTACATCTTGCGAAACCTGACTAG
AAGAAATAGCATCTTTGCTAGCGTCATCGTCGATCGTTTTCTCAGAGGGCTTAGCACCGG
CGTCAATCAGCAGTTTCAGGAGCTTAACATCCTGCCTGGGCCAAAGAATACACTCGGAGC
TATCTAGATAACAGCCTTCGATCGGCGCATTACTACCGATCATCCAGAGCACTTGAAGAG
TGTGGACGTCCAACGTGGTGCTAACCGGAATGCTCGTTATCGCGCGTTGCAGGTGTTGCG
CCAGCACGCATATCTGGTCGGGATTGAGCTCGGGGCCGCGTAGAGTGTAGTAGGCCGCCA
GCATGCCGT
>TRINITY_DN42544_c1_g4_i2 len=1874 path=[15053:0-68 15115:69-146 15107:147-332 15015:333-352 @15095@!:353-1215 15056:1216-1256 15057:1257-1280 15111:1281-1331 14948:1332-1355 15103:1356-1796 15121:1797-1811 14952:1812-1829 14953:1830-1873] [-1, 15053, 15115, 15107, 15015, 15095, 15056, 15057, 15111, 14948, 15103, 15121, 14952, 14953, -2]
CGCTGCGTGTCCTTGCCAAGCGGCCGAATGAAGCGGCGTCCTATTTTCATTGTCGCAAGC
GTTCACACTGGCTGCACCCTCGGTTAACAATAACGCTACCATTTCCACGTGTCCTTGCCA
AGCGCTTACGTGTAATGATGTTCTGCCTTCTGAATCTCTACTTTCTATGTCCGCTTTCGC
GTGTTCTAGCAGAAACCTTGCCATAGCTAATCTGTTTTCTAACGCAAGTATATAGAGAGT
GCTTCTTCCATCTGCATCCTTCGCATTAGCATCAGCATTATGAGATAATAATATCTTCAC
GGTATCGTAATGTCCTTCTAGAGCCGCGAGCCTTAAAGCAGTTTTACCATCGTGGGCATG
CTGATCTATAGGTGCATTATGTTGTTTCAGCAACCTCTCTACTAATGACGTGTGGCCTTC
CTGCGCCGCGAGCATAATAGCGCTCTTTCCATCATTATCCGTCTCGTCAATCTTCGCGCC
AGCCTCCAGTAATGCCTCGCAAACATCGATGTGTCCCTCGAATGCCGCATAGTGTAGTGG
GGTCCAGCCAGAATTATCTCTATGTTGCTCGTCTAGGCCTCTGGCGAGCAATTGCTTCAC
GACGTCCGTACCGCCCTGGGCAGCGGCCACGCTGAGAACGGTCCTGCCTTCGTTGTCTAT
AGTGTCGACGCAGCAGCCCCAGTACAGCAAGAGCTTGACGACCGATCCGTGTCCCATGCT
CGCGGCCGCCCACAAAGGCGTTCTCCCGGTGACATCGCAATGATCCATATCCGCGTCGAA
TTCCAGAAGCAAATCGCAAACGTCGCGATGGCCCTCAAATGCGGCGACCAACAGCGGAGT
CATGCCATCTTTGTCTTCGTGATCCACAGTGGCACCTCGCTCTAAAAGTATCGTGACTAC
CTTCGCGTATCCGTGATTAGCAGGAACGCAAAGCGCGGCGACGCTGAGCGCAGTTCTACC
ATCGCTGTCCGCGTGATCGATTTCGGCGCCGAAGTCCAAAAGATGTTCCACGATCTCGCT
GTGACCCATATACGCCGCGGCGATTAAAGCGGTTCTACCTTCGTCGTCCGTTCTGTTAAC
GTCTGCGCCGTGTTTTAAGAGAGCCTTAACGATATCCTCGTGACCGCCCCATGCAGCGGC
TCTTAATGCAGTTCGTTGATCCCAATCTGCGCAATCTACCATAGCCCCGTGCTTCAGAAG
TTGCTCGACCACCTGAGTATGTCCTCCCCAGGCAGCGGCCCTGAGGGCGGTCCAACCGTC
ACAGTCCGCATGATCCGCCCTCGCACCGGCAGCTAGAAGAACACGCACCACGTCCGCGTA
ACCATGCCTGGCGGCCAAGTTCAATGGCGTTTGTCCATTTCGGTCGACTGCTTCTAATTT
TGCCTGGGGACAGGCTGCAAGTGCTAATTCCAACAGAGATGCATTGCCATCGGCAGCTAA
GGTGTGCAACACCGTTCGTCCGTAAGAGTCTGTTTGATTGATATCTCCGCTTTCACCGAG
AAGCTCTGTTAATGGTTCACTCGGAGATTCGTCAATGGGGCTTACATCTTGCGAAACCTG
ACTAGAAGAAATAGCATCTTTGCTAGCGTCATCGTCGATCGTTTTCTCAGAGGGCTTAGC
ACCGGCGTCAATCAGCAGTTTCAGGAGCTTAACATCCTGCCTGGGCCAAAGAATACACTC
GGAGCTATCTAGATAACAGCCTTCGATCGGCGCATTACTACCGATCATCCAGAGCACTTG
AAGAGTGTGGACGTCCAACGTGGTGCTAACCGGAATGCTCGTTATCGCGCGTTGCAGATG
TTGCGCCAGCACTGCACCCAAAAGTACCTTTGTTCGGCCACCGAGGGCCACGGCATGCTG
GCGGCCTACTACAC
>TRINITY_DN42544_c1_g4_i3 len=1341 path=[15053:0-68 15115:69-146 15107:147-332 15015:333-352 @15095@!:353-1215 14965:1216-1340] [-1, 15053, 15115, 15107, 15015, 15095, 14965, -2]
CGCTGCGTGTCCTTGCCAAGCGGCCGAATGAAGCGGCGTCCTATTTTCATTGTCGCAAGC
GTTCACACTGGCTGCACCCTCGGTTAACAATAACGCTACCATTTCCACGTGTCCTTGCCA
AGCGCTTACGTGTAATGATGTTCTGCCTTCTGAATCTCTACTTTCTATGTCCGCTTTCGC
GTGTTCTAGCAGAAACCTTGCCATAGCTAATCTGTTTTCTAACGCAAGTATATAGAGAGT
GCTTCTTCCATCTGCATCCTTCGCATTAGCATCAGCATTATGAGATAATAATATCTTCAC
GGTATCGTAATGTCCTTCTAGAGCCGCGAGCCTTAAAGCAGTTTTACCATCGTGGGCATG
CTGATCTATAGGTGCATTATGTTGTTTCAGCAACCTCTCTACTAATGACGTGTGGCCTTC
CTGCGCCGCGAGCATAATAGCGCTCTTTCCATCATTATCCGTCTCGTCAATCTTCGCGCC
AGCCTCCAGTAATGCCTCGCAAACATCGATGTGTCCCTCGAATGCCGCATAGTGTAGTGG
GGTCCAGCCAGAATTATCTCTATGTTGCTCGTCTAGGCCTCTGGCGAGCAATTGCTTCAC
GACGTCCGTACCGCCCTGGGCAGCGGCCACGCTGAGAACGGTCCTGCCTTCGTTGTCTAT
AGTGTCGACGCAGCAGCCCCAGTACAGCAAGAGCTTGACGACCGATCCGTGTCCCATGCT
CGCGGCCGCCCACAAAGGCGTTCTCCCGGTGACATCGCAATGATCCATATCCGCGTCGAA
TTCCAGAAGCAAATCGCAAACGTCGCGATGGCCCTCAAATGCGGCGACCAACAGCGGAGT
CATGCCATCTTTGTCTTCGTGATCCACAGTGGCACCTCGCTCTAAAAGTATCGTGACTAC
CTTCGCGTATCCGTGATTAGCAGGAACGCAAAGCGCGGCGACGCTGAGCGCAGTTCTACC
ATCGCTGTCCGCGTGATCGATTTCGGCGCCGAAGTCCAAAAGATGTTCCACGATCTCGCT
GTGACCCATATACGCCGCGGCGATTAAAGCGGTTCTACCTTCGTCGTCCGTTCTGTTAAC
GTCTGCGCCGTGTTTTAAGAGAGCCTTAACGATATCCTCGTGACCGCCCCATGCAGCGGC
TCTTAATGCAGTTCGTTGATCCCAATCTGCGCAATCTACCATAGCCCCGTGCTTCAGAAG
TTGCTCGACCACCTGAAACAGAACTCGTGAGAAACACCTGTTTCATTTACGATTCGCGAG
ACCTGCAATTTAATCTTACTCAATGAGACTATCTCTTGCATATTATATATAACGTGAAGT
TAATGAGACGTGCATATGTGT
>TRINITY_DN42544_c1_g4_i4 len=1874 path=[15053:0-68 15115:69-146 15107:147-332 15015:333-352 @15095@!:353-1215 15056:1216-1256 15057:1257-1280 15111:1281-1331 14948:1332-1355 15103:1356-1796 15060:1797-1820 15061:1821-1873] [-1, 15053, 15115, 15107, 15015, 15095, 15056, 15057, 15111, 14948, 15103, 15060, 15061, -2]
CGCTGCGTGTCCTTGCCAAGCGGCCGAATGAAGCGGCGTCCTATTTTCATTGTCGCAAGC
GTTCACACTGGCTGCACCCTCGGTTAACAATAACGCTACCATTTCCACGTGTCCTTGCCA
AGCGCTTACGTGTAATGATGTTCTGCCTTCTGAATCTCTACTTTCTATGTCCGCTTTCGC
GTGTTCTAGCAGAAACCTTGCCATAGCTAATCTGTTTTCTAACGCAAGTATATAGAGAGT
GCTTCTTCCATCTGCATCCTTCGCATTAGCATCAGCATTATGAGATAATAATATCTTCAC
GGTATCGTAATGTCCTTCTAGAGCCGCGAGCCTTAAAGCAGTTTTACCATCGTGGGCATG
CTGATCTATAGGTGCATTATGTTGTTTCAGCAACCTCTCTACTAATGACGTGTGGCCTTC
CTGCGCCGCGAGCATAATAGCGCTCTTTCCATCATTATCCGTCTCGTCAATCTTCGCGCC
AGCCTCCAGTAATGCCTCGCAAACATCGATGTGTCCCTCGAATGCCGCATAGTGTAGTGG
GGTCCAGCCAGAATTATCTCTATGTTGCTCGTCTAGGCCTCTGGCGAGCAATTGCTTCAC
GACGTCCGTACCGCCCTGGGCAGCGGCCACGCTGAGAACGGTCCTGCCTTCGTTGTCTAT
AGTGTCGACGCAGCAGCCCCAGTACAGCAAGAGCTTGACGACCGATCCGTGTCCCATGCT
CGCGGCCGCCCACAAAGGCGTTCTCCCGGTGACATCGCAATGATCCATATCCGCGTCGAA
TTCCAGAAGCAAATCGCAAACGTCGCGATGGCCCTCAAATGCGGCGACCAACAGCGGAGT
CATGCCATCTTTGTCTTCGTGATCCACAGTGGCACCTCGCTCTAAAAGTATCGTGACTAC
CTTCGCGTATCCGTGATTAGCAGGAACGCAAAGCGCGGCGACGCTGAGCGCAGTTCTACC
ATCGCTGTCCGCGTGATCGATTTCGGCGCCGAAGTCCAAAAGATGTTCCACGATCTCGCT
GTGACCCATATACGCCGCGGCGATTAAAGCGGTTCTACCTTCGTCGTCCGTTCTGTTAAC
GTCTGCGCCGTGTTTTAAGAGAGCCTTAACGATATCCTCGTGACCGCCCCATGCAGCGGC
TCTTAATGCAGTTCGTTGATCCCAATCTGCGCAATCTACCATAGCCCCGTGCTTCAGAAG
TTGCTCGACCACCTGAGTATGTCCTCCCCAGGCAGCGGCCCTGAGGGCGGTCCAACCGTC
ACAGTCCGCATGATCCGCCCTCGCACCGGCAGCTAGAAGAACACGCACCACGTCCGCGTA
ACCATGCCTGGCGGCCAAGTTCAATGGCGTTTGTCCATTTCGGTCGACTGCTTCTAATTT
TGCCTGGGGACAGGCTGCAAGTGCTAATTCCAACAGAGATGCATTGCCATCGGCAGCTAA
GGTGTGCAACACCGTTCGTCCGTAAGAGTCTGTTTGATTGATATCTCCGCTTTCACCGAG
AAGCTCTGTTAATGGTTCACTCGGAGATTCGTCAATGGGGCTTACATCTTGCGAAACCTG
ACTAGAAGAAATAGCATCTTTGCTAGCGTCATCGTCGATCGTTTTCTCAGAGGGCTTAGC
ACCGGCGTCAATCAGCAGTTTCAGGAGCTTAACATCCTGCCTGGGCCAAAGAATACACTC
GGAGCTATCTAGATAACAGCCTTCGATCGGCGCATTACTACCGATCATCCAGAGCACTTG
AAGAGTGTGGACGTCCAACGTGGTGCTAACCGGAATGCTCGTTATCGCGCGTTGCAGGTG
TTGCGCCAGCACGCATATCTGGTCGGGATTGAGCTCGGGGCCGCGTAGAGTGTAGTAGGC
CGCCAGCATGCCGT
>TRINITY_DN42544_c1_g4_i5 len=2169 path=[15053:0-68 15115:69-146 15107:147-332 15088:333-414 15006:415-438 15104:439-647 @15095@!:648-1510 15056:1511-1551 15057:1552-1575 15111:1576-1626 14948:1627-1650 15103:1651-2091 15121:2092-2106 14952:2107-2124 14953:2125-2168] [-1, 15053, 15115, 15107, 15088, 15006, 15104, 15095, 15056, 15057, 15111, 14948, 15103, 15121, 14952, 14953, -2]
CGCTGCGTGTCCTTGCCAAGCGGCCGAATGAAGCGGCGTCCTATTTTCATTGTCGCAAGC
GTTCACACTGGCTGCACCCTCGGTTAACAATAACGCTACCATTTCCACGTGTCCTTGCCA
AGCGCTTACGTGTAATGATGTTCTGCCTTCTGAATCTCTACTTTCTATGTCCGCTTTCGC
GTGTTCTAGCAGAAACCTTGCCATAGCTAATCTGTTTTCTAACGCAAGTATATAGAGAGT
GCTTCTTCCATCTGCATCCTTCGCATTAGCATCAGCATTATGAGATAATAATATCTTCAC
GGTATCGTAATGTCCTTCTAGAGCCGCGAGCCTATACAAGAGATAATTTATTTTAAAAAT
GTCAATCTTATTTGCTCTTAGAATAATTTGATTTATTAATTATTATAAGAGAATACAACA
GACAATTAAATCTGTCTTTTAAAAGTCTTTTTTTCCCAAGATATTAAATGCATATATAAA
TAATAACTTCTATTTTATGATTATTTAGATTAGAATCTGAAAGATAATCATAGCTCTTTA
TCGATTAATTCAAAAATGGTTTTTATTTTAAAAATAATAAAGTATTTAATTATTAGTAAA
ATTATTGATTATCATCAACACAGTACCTTAAAGCAGTTTTACCATCGTGGGCATGCTGAT
CTATAGGTGCATTATGTTGTTTCAGCAACCTCTCTACTAATGACGTGTGGCCTTCCTGCG
CCGCGAGCATAATAGCGCTCTTTCCATCATTATCCGTCTCGTCAATCTTCGCGCCAGCCT
CCAGTAATGCCTCGCAAACATCGATGTGTCCCTCGAATGCCGCATAGTGTAGTGGGGTCC
AGCCAGAATTATCTCTATGTTGCTCGTCTAGGCCTCTGGCGAGCAATTGCTTCACGACGT
CCGTACCGCCCTGGGCAGCGGCCACGCTGAGAACGGTCCTGCCTTCGTTGTCTATAGTGT
CGACGCAGCAGCCCCAGTACAGCAAGAGCTTGACGACCGATCCGTGTCCCATGCTCGCGG
CCGCCCACAAAGGCGTTCTCCCGGTGACATCGCAATGATCCATATCCGCGTCGAATTCCA
GAAGCAAATCGCAAACGTCGCGATGGCCCTCAAATGCGGCGACCAACAGCGGAGTCATGC
CATCTTTGTCTTCGTGATCCACAGTGGCACCTCGCTCTAAAAGTATCGTGACTACCTTCG
CGTATCCGTGATTAGCAGGAACGCAAAGCGCGGCGACGCTGAGCGCAGTTCTACCATCGC
TGTCCGCGTGATCGATTTCGGCGCCGAAGTCCAAAAGATGTTCCACGATCTCGCTGTGAC
CCATATACGCCGCGGCGATTAAAGCGGTTCTACCTTCGTCGTCCGTTCTGTTAACGTCTG
CGCCGTGTTTTAAGAGAGCCTTAACGATATCCTCGTGACCGCCCCATGCAGCGGCTCTTA
ATGCAGTTCGTTGATCCCAATCTGCGCAATCTACCATAGCCCCGTGCTTCAGAAGTTGCT
CGACCACCTGAGTATGTCCTCCCCAGGCAGCGGCCCTGAGGGCGGTCCAACCGTCACAGT
CCGCATGATCCGCCCTCGCACCGGCAGCTAGAAGAACACGCACCACGTCCGCGTAACCAT
GCCTGGCGGCCAAGTTCAATGGCGTTTGTCCATTTCGGTCGACTGCTTCTAATTTTGCCT
GGGGACAGGCTGCAAGTGCTAATTCCAACAGAGATGCATTGCCATCGGCAGCTAAGGTGT
GCAACACCGTTCGTCCGTAAGAGTCTGTTTGATTGATATCTCCGCTTTCACCGAGAAGCT
CTGTTAATGGTTCACTCGGAGATTCGTCAATGGGGCTTACATCTTGCGAAACCTGACTAG
AAGAAATAGCATCTTTGCTAGCGTCATCGTCGATCGTTTTCTCAGAGGGCTTAGCACCGG
CGTCAATCAGCAGTTTCAGGAGCTTAACATCCTGCCTGGGCCAAAGAATACACTCGGAGC
TATCTAGATAACAGCCTTCGATCGGCGCATTACTACCGATCATCCAGAGCACTTGAAGAG
TGTGGACGTCCAACGTGGTGCTAACCGGAATGCTCGTTATCGCGCGTTGCAGATGTTGCG
CCAGCACTGCACCCAAAAGTACCTTTGTTCGGCCACCGAGGGCCACGGCATGCTGGCGGC
CTACTACAC
>TRINITY_DN37932_c0_g4_i1 len=2242 path=[14382:0-83 14383:84-106 14394:107-140 14411:141-189 14405:190-564 14350:565-582 @14413@!:583-1256 14403:1257-1364 @14397@!:1365-2144 14369:2145-2241] [-1, 14382, 14383, 14394, 14411, 14405, 14350, 14413, 14403, 14397, 14369, -2]
CCTGTGTAACAATGTTTGCTGACAACCATCGGGGCCCGGACCCCAACAATCGGTGTCTGC
TCCGTATTTAACCAAGATTGACGCTAACAAAGAGGATATCGCACAGTTTCTAATTAGAAG
TGGATGCGACTTGAATGCTCCGAGACGACCTGGTCTAAATGGTACTGGCGGAGATGAGGC
AAGAGACGAGTGCACGCCGTTACATTTGTGCTGCCAATGGGGACTGGAGCAAGTTGTACA
AACGCTCATCGAGCACGGAGCCGATGTAAATGCCCGCGACGCGGAGGGAAAAACGCCTGT
GCACGTGGCGATACAAAATCAGCATTCGCAGATCATTTCTCTTCTGCTATGCCATCCGAA
CATAGATCTGAATAAGAGGGATAAGAAGGGACTGACGCCTTTCGCAACCGCCCTGACAGT
CCGCAACAACAAAGCTGCACAAGCAATATTGGAAAGATTACCTAAGGCTGCTGAGCAATA
CGACAATAAAGGCAGAAACTTTTTGCATACTGCCATACAGAAGGGTGATATGGAAAGTAT
TCTATTTTTATTGTCGATTCAGGTAGACGTAAATTCGAGAATACACGATGTTACACAAAC
GCCTCCCCTACATCTCGCAGCCGTGTCGGGCAACGAGATGTTGGTGCGAAGTTTGATTCT
GGCAGGTGCTCGCGTCAACGATACTGATGCAAATAGGAATACCGCGTTGCACGTGGCTGC
AAAAGCTGGACATGCCACTGTCGTTTCCGCATTATTGCAAAATAACATCAATTTCGACGC
GGTAAATGCGGATGGTGATAACGCGTTGCACGTAGCTGTAAGAGAAGGTCACGTATCAGT
AGTGCGGGTGTTGTTGACAGAATGTACTCTGGATGCGGAAGCAGTGAATCTCAAAGGTCG
TAATCCTCTGCATGAGCTGGCTAGATGCGCGAGGGACAACGCTGCGACAATATGCGACCT
ATTTTTAGAATGCATGTCGCAATATCCAGTCAATAACGCAGACTTGGATGGAAACACGCC
GTTGTTGATCGCGTACATGAAGGGTAATGGCAATCTTTGTAGAACGCTCGTGAAAGCCGG
AGCATGCTTAGGTTCGATGAACAAAGACGGAATTACGATCTTTAATTATCAAGTAGCGAC
GAAACAGCTATTGTATAGACTGTTAGACTCCCTGCCGCAAGAAGCGCCATGGTCCGACAA
GGATTGCTGCTTAGAGTGTGGAACAAAATTCTCTCTCACAATGCGCAAGCATCATTGGTA
CTGTTGGATCGTTTTAACAGCAAAAATCGAATGTAATGAATCTTACAAGCAAGCATATAT
TATTTCTCTTTTTTTTTTTTCAGCCGGCACTGTGGACGAATTTTGTGTAGCAAGTGTTCC
GGTCAGGATGTACCGATCTTGAAATTCGGCTTGAACAAGCCGGTACGCGTGTGCAACGTA
TGCTTCGACGTATTACTGGGTACTGGTTCTCTTCAGCCATCATAATTAAAAATAAGAATT
TATATATGATAACTGGTGGAAGGAGATCATTCCAACGTTTTTTTATACGAAGAAGAAAAG
TGGATACGAACTGAATCGAAAGTCTGTATGTAATTGTACGCCATTGATATTTTATGTATC
CTATTGTATACATATTGTTCAGATTTGTTAAAATTATCTCTAGAGTTGAAATACAGATAA
AGAAGAAACCGCGTGTCGATATAATTTCCATTTATAATAAGTTAATCTTTTATTGCTAGC
ATTTGATTATATATGTACAACACTTGAGAGAAATTTTTCAGCTTTAACATTGCAAACAAC
AGTTGGCTTTTTACGGGAATAATGTGCAGTTACTTAAGTTTACTGAACAGAGTCTTGGCG
GCGCAATGGTCTACGCATTGCACATAATCGATGATCTCTTCTAGACAAGTTTCCTCCGTG
TTAGATCTTGAATTAACACGGTCGTTACACGTGTCTAATTTCTCCTTGAAAGCGGCACAT
TTCGGTTCTTCGCTGCATTTCTCACGGAGGACTGTTTGCGGATCCACTAGCTCCTCTTCC
TCTCCCTCGTCGGCCTTGACTACCGGCAGATAACGCTTGAAGAAGTTTTGTATGTTTGAC
ATTTTTTTAATTAAGATATTCTAACGCGTGGAAGTCAATTGTCACGCTTCTCCGAAGGAA
GGAGCTCCACGAGATAACCGCTTGCAATAACCACAACTTCAGAACGTTCGGGAAGAATGG
ATCATCGATTATGTGCAATGCG
>TRINITY_DN37932_c0_g4_i2 len=2194 path=[14322:0-58 14394:59-92 14411:93-141 14405:142-516 14350:517-534 @14413@!:535-1208 14403:1209-1316 @14397@!:1317-2096 14369:2097-2193] [-1, 14322, 14394, 14411, 14405, 14350, 14413, 14403, 14397, 14369, -2]
TTGTCAGCAAACATTGTTACACAGGGCGATCGACGATAACAAAGAGGATATCGCACAGTT
TCTAATTAGAAGTGGATGCGACTTGAATGCTCCGAGACGACCTGGTCTAAATGGTACTGG
CGGAGATGAGGCAAGAGACGAGTGCACGCCGTTACATTTGTGCTGCCAATGGGGACTGGA
GCAAGTTGTACAAACGCTCATCGAGCACGGAGCCGATGTAAATGCCCGCGACGCGGAGGG
AAAAACGCCTGTGCACGTGGCGATACAAAATCAGCATTCGCAGATCATTTCTCTTCTGCT
ATGCCATCCGAACATAGATCTGAATAAGAGGGATAAGAAGGGACTGACGCCTTTCGCAAC
CGCCCTGACAGTCCGCAACAACAAAGCTGCACAAGCAATATTGGAAAGATTACCTAAGGC
TGCTGAGCAATACGACAATAAAGGCAGAAACTTTTTGCATACTGCCATACAGAAGGGTGA
TATGGAAAGTATTCTATTTTTATTGTCGATTCAGGTAGACGTAAATTCGAGAATACACGA
TGTTACACAAACGCCTCCCCTACATCTCGCAGCCGTGTCGGGCAACGAGATGTTGGTGCG
AAGTTTGATTCTGGCAGGTGCTCGCGTCAACGATACTGATGCAAATAGGAATACCGCGTT
GCACGTGGCTGCAAAAGCTGGACATGCCACTGTCGTTTCCGCATTATTGCAAAATAACAT
CAATTTCGACGCGGTAAATGCGGATGGTGATAACGCGTTGCACGTAGCTGTAAGAGAAGG
TCACGTATCAGTAGTGCGGGTGTTGTTGACAGAATGTACTCTGGATGCGGAAGCAGTGAA
TCTCAAAGGTCGTAATCCTCTGCATGAGCTGGCTAGATGCGCGAGGGACAACGCTGCGAC
AATATGCGACCTATTTTTAGAATGCATGTCGCAATATCCAGTCAATAACGCAGACTTGGA
TGGAAACACGCCGTTGTTGATCGCGTACATGAAGGGTAATGGCAATCTTTGTAGAACGCT
CGTGAAAGCCGGAGCATGCTTAGGTTCGATGAACAAAGACGGAATTACGATCTTTAATTA
TCAAGTAGCGACGAAACAGCTATTGTATAGACTGTTAGACTCCCTGCCGCAAGAAGCGCC
ATGGTCCGACAAGGATTGCTGCTTAGAGTGTGGAACAAAATTCTCTCTCACAATGCGCAA
GCATCATTGGTACTGTTGGATCGTTTTAACAGCAAAAATCGAATGTAATGAATCTTACAA
GCAAGCATATATTATTTCTCTTTTTTTTTTTTCAGCCGGCACTGTGGACGAATTTTGTGT
AGCAAGTGTTCCGGTCAGGATGTACCGATCTTGAAATTCGGCTTGAACAAGCCGGTACGC
GTGTGCAACGTATGCTTCGACGTATTACTGGGTACTGGTTCTCTTCAGCCATCATAATTA
AAAATAAGAATTTATATATGATAACTGGTGGAAGGAGATCATTCCAACGTTTTTTTATAC
GAAGAAGAAAAGTGGATACGAACTGAATCGAAAGTCTGTATGTAATTGTACGCCATTGAT
ATTTTATGTATCCTATTGTATACATATTGTTCAGATTTGTTAAAATTATCTCTAGAGTTG
AAATACAGATAAAGAAGAAACCGCGTGTCGATATAATTTCCATTTATAATAAGTTAATCT
TTTATTGCTAGCATTTGATTATATATGTACAACACTTGAGAGAAATTTTTCAGCTTTAAC
ATTGCAAACAACAGTTGGCTTTTTACGGGAATAATGTGCAGTTACTTAAGTTTACTGAAC
AGAGTCTTGGCGGCGCAATGGTCTACGCATTGCACATAATCGATGATCTCTTCTAGACAA
GTTTCCTCCGTGTTAGATCTTGAATTAACACGGTCGTTACACGTGTCTAATTTCTCCTTG
AAAGCGGCACATTTCGGTTCTTCGCTGCATTTCTCACGGAGGACTGTTTGCGGATCCACT
AGCTCCTCTTCCTCTCCCTCGTCGGCCTTGACTACCGGCAGATAACGCTTGAAGAAGTTT
TGTATGTTTGACATTTTTTTAATTAAGATATTCTAACGCGTGGAAGTCAATTGTCACGCT
TCTCCGAAGGAAGGAGCTCCACGAGATAACCGCTTGCAATAACCACAACTTCAGAACGTT
CGGGAAGAATGGATCATCGATTATGTGCAATGCG
>TRINITY_DN37932_c0_g4_i4 len=2108 path=[14322:0-58 14394:59-92 14411:93-141 14405:142-516 14350:517-534 @14413@!:535-1208 14334:1209-1230 @14397@!:1231-2010 14369:2011-2107] [-1, 14322, 14394, 14411, 14405, 14350, 14413, 14334, 14397, 14369, -2]
TTGTCAGCAAACATTGTTACACAGGGCGATCGACGATAACAAAGAGGATATCGCACAGTT
TCTAATTAGAAGTGGATGCGACTTGAATGCTCCGAGACGACCTGGTCTAAATGGTACTGG
CGGAGATGAGGCAAGAGACGAGTGCACGCCGTTACATTTGTGCTGCCAATGGGGACTGGA
GCAAGTTGTACAAACGCTCATCGAGCACGGAGCCGATGTAAATGCCCGCGACGCGGAGGG
AAAAACGCCTGTGCACGTGGCGATACAAAATCAGCATTCGCAGATCATTTCTCTTCTGCT
ATGCCATCCGAACATAGATCTGAATAAGAGGGATAAGAAGGGACTGACGCCTTTCGCAAC
CGCCCTGACAGTCCGCAACAACAAAGCTGCACAAGCAATATTGGAAAGATTACCTAAGGC
TGCTGAGCAATACGACAATAAAGGCAGAAACTTTTTGCATACTGCCATACAGAAGGGTGA
TATGGAAAGTATTCTATTTTTATTGTCGATTCAGGTAGACGTAAATTCGAGAATACACGA
TGTTACACAAACGCCTCCCCTACATCTCGCAGCCGTGTCGGGCAACGAGATGTTGGTGCG
AAGTTTGATTCTGGCAGGTGCTCGCGTCAACGATACTGATGCAAATAGGAATACCGCGTT
GCACGTGGCTGCAAAAGCTGGACATGCCACTGTCGTTTCCGCATTATTGCAAAATAACAT
CAATTTCGACGCGGTAAATGCGGATGGTGATAACGCGTTGCACGTAGCTGTAAGAGAAGG
TCACGTATCAGTAGTGCGGGTGTTGTTGACAGAATGTACTCTGGATGCGGAAGCAGTGAA
TCTCAAAGGTCGTAATCCTCTGCATGAGCTGGCTAGATGCGCGAGGGACAACGCTGCGAC
AATATGCGACCTATTTTTAGAATGCATGTCGCAATATCCAGTCAATAACGCAGACTTGGA
TGGAAACACGCCGTTGTTGATCGCGTACATGAAGGGTAATGGCAATCTTTGTAGAACGCT
CGTGAAAGCCGGAGCATGCTTAGGTTCGATGAACAAAGACGGAATTACGATCTTTAATTA
TCAAGTAGCGACGAAACAGCTATTGTATAGACTGTTAGACTCCCTGCCGCAAGAAGCGCC
ATGGTCCGACAAGGATTGCTGCTTAGAGTGTGGAACAAAATTCTCTCTCACAATGCGCAA
GCATCATTGCCGGCACTGTGGACGAATTTTGTGTAGCAAGTGTTCCGGTCAGGATGTACC
GATCTTGAAATTCGGCTTGAACAAGCCGGTACGCGTGTGCAACGTATGCTTCGACGTATT
ACTGGGTACTGGTTCTCTTCAGCCATCATAATTAAAAATAAGAATTTATATATGATAACT
GGTGGAAGGAGATCATTCCAACGTTTTTTTATACGAAGAAGAAAAGTGGATACGAACTGA
ATCGAAAGTCTGTATGTAATTGTACGCCATTGATATTTTATGTATCCTATTGTATACATA
TTGTTCAGATTTGTTAAAATTATCTCTAGAGTTGAAATACAGATAAAGAAGAAACCGCGT
GTCGATATAATTTCCATTTATAATAAGTTAATCTTTTATTGCTAGCATTTGATTATATAT
GTACAACACTTGAGAGAAATTTTTCAGCTTTAACATTGCAAACAACAGTTGGCTTTTTAC
GGGAATAATGTGCAGTTACTTAAGTTTACTGAACAGAGTCTTGGCGGCGCAATGGTCTAC
GCATTGCACATAATCGATGATCTCTTCTAGACAAGTTTCCTCCGTGTTAGATCTTGAATT
AACACGGTCGTTACACGTGTCTAATTTCTCCTTGAAAGCGGCACATTTCGGTTCTTCGCT
GCATTTCTCACGGAGGACTGTTTGCGGATCCACTAGCTCCTCTTCCTCTCCCTCGTCGGC
CTTGACTACCGGCAGATAACGCTTGAAGAAGTTTTGTATGTTTGACATTTTTTTAATTAA
GATATTCTAACGCGTGGAAGTCAATTGTCACGCTTCTCCGAAGGAAGGAGCTCCACGAGA
TAACCGCTTGCAATAACCACAACTTCAGAACGTTCGGGAAGAATGGATCATCGATTATGT
GCAATGCG
>TRINITY_DN37932_c0_g4_i6 len=2156 path=[14382:0-83 14383:84-106 14394:107-140 14411:141-189 14405:190-564 14350:565-582 @14413@!:583-1256 14334:1257-1278 @14397@!:1279-2058 14369:2059-2155] [-1, 14382, 14383, 14394, 14411, 14405, 14350, 14413, 14334, 14397, 14369, -2]
CCTGTGTAACAATGTTTGCTGACAACCATCGGGGCCCGGACCCCAACAATCGGTGTCTGC
TCCGTATTTAACCAAGATTGACGCTAACAAAGAGGATATCGCACAGTTTCTAATTAGAAG
TGGATGCGACTTGAATGCTCCGAGACGACCTGGTCTAAATGGTACTGGCGGAGATGAGGC
AAGAGACGAGTGCACGCCGTTACATTTGTGCTGCCAATGGGGACTGGAGCAAGTTGTACA
AACGCTCATCGAGCACGGAGCCGATGTAAATGCCCGCGACGCGGAGGGAAAAACGCCTGT
GCACGTGGCGATACAAAATCAGCATTCGCAGATCATTTCTCTTCTGCTATGCCATCCGAA
CATAGATCTGAATAAGAGGGATAAGAAGGGACTGACGCCTTTCGCAACCGCCCTGACAGT
CCGCAACAACAAAGCTGCACAAGCAATATTGGAAAGATTACCTAAGGCTGCTGAGCAATA
CGACAATAAAGGCAGAAACTTTTTGCATACTGCCATACAGAAGGGTGATATGGAAAGTAT
TCTATTTTTATTGTCGATTCAGGTAGACGTAAATTCGAGAATACACGATGTTACACAAAC
GCCTCCCCTACATCTCGCAGCCGTGTCGGGCAACGAGATGTTGGTGCGAAGTTTGATTCT
GGCAGGTGCTCGCGTCAACGATACTGATGCAAATAGGAATACCGCGTTGCACGTGGCTGC
AAAAGCTGGACATGCCACTGTCGTTTCCGCATTATTGCAAAATAACATCAATTTCGACGC
GGTAAATGCGGATGGTGATAACGCGTTGCACGTAGCTGTAAGAGAAGGTCACGTATCAGT
AGTGCGGGTGTTGTTGACAGAATGTACTCTGGATGCGGAAGCAGTGAATCTCAAAGGTCG
TAATCCTCTGCATGAGCTGGCTAGATGCGCGAGGGACAACGCTGCGACAATATGCGACCT
ATTTTTAGAATGCATGTCGCAATATCCAGTCAATAACGCAGACTTGGATGGAAACACGCC
GTTGTTGATCGCGTACATGAAGGGTAATGGCAATCTTTGTAGAACGCTCGTGAAAGCCGG
AGCATGCTTAGGTTCGATGAACAAAGACGGAATTACGATCTTTAATTATCAAGTAGCGAC
GAAACAGCTATTGTATAGACTGTTAGACTCCCTGCCGCAAGAAGCGCCATGGTCCGACAA
GGATTGCTGCTTAGAGTGTGGAACAAAATTCTCTCTCACAATGCGCAAGCATCATTGCCG
GCACTGTGGACGAATTTTGTGTAGCAAGTGTTCCGGTCAGGATGTACCGATCTTGAAATT
CGGCTTGAACAAGCCGGTACGCGTGTGCAACGTATGCTTCGACGTATTACTGGGTACTGG
TTCTCTTCAGCCATCATAATTAAAAATAAGAATTTATATATGATAACTGGTGGAAGGAGA
TCATTCCAACGTTTTTTTATACGAAGAAGAAAAGTGGATACGAACTGAATCGAAAGTCTG
TATGTAATTGTACGCCATTGATATTTTATGTATCCTATTGTATACATATTGTTCAGATTT
GTTAAAATTATCTCTAGAGTTGAAATACAGATAAAGAAGAAACCGCGTGTCGATATAATT
TCCATTTATAATAAGTTAATCTTTTATTGCTAGCATTTGATTATATATGTACAACACTTG
AGAGAAATTTTTCAGCTTTAACATTGCAAACAACAGTTGGCTTTTTACGGGAATAATGTG
CAGTTACTTAAGTTTACTGAACAGAGTCTTGGCGGCGCAATGGTCTACGCATTGCACATA
ATCGATGATCTCTTCTAGACAAGTTTCCTCCGTGTTAGATCTTGAATTAACACGGTCGTT
ACACGTGTCTAATTTCTCCTTGAAAGCGGCACATTTCGGTTCTTCGCTGCATTTCTCACG
GAGGACTGTTTGCGGATCCACTAGCTCCTCTTCCTCTCCCTCGTCGGCCTTGACTACCGG
CAGATAACGCTTGAAGAAGTTTTGTATGTTTGACATTTTTTTAATTAAGATATTCTAACG
CGTGGAAGTCAATTGTCACGCTTCTCCGAAGGAAGGAGCTCCACGAGATAACCGCTTGCA
ATAACCACAACTTCAGAACGTTCGGGAAGAATGGATCATCGATTATGTGCAATGCG
