# Supplementary material for: Venomix: a simple bioinformatic pipeline for identifying and characterizing toxin gene candidates from transcriptomic data
Source: PeerJ. 2018 Jul 31;6:e5361. doi: 10.7717/peerj.5361 (PMC6074769; doi:10.7717/peerj.5361)
Supplement: Supplemental Information 4 [file peerj-06-5361-s004.gz › FinalOutput_E-20/Delta-latroinsectotoxin-Lt1a_1/signalp.txt]

# SignalP-4.1 euk predictions
# name                     Cmax  pos  Ymax  pos  Smax  pos  Smean   D     ?  Dmaxcut    Networks-used
P0DJE3                     0.108  21  0.108  21  0.134  14  0.107   0.107 N  0.450      SignalP-noTM
P23631                     0.109  68  0.107  20  0.142  14  0.109   0.108 N  0.450      SignalP-noTM
G0LXV8                     0.130  69  0.113  69  0.110   1  0.094   0.103 N  0.450      SignalP-noTM
Q9XZC0                     0.126  22  0.162  22  0.337   4  0.208   0.187 N  0.450      SignalP-noTM
Q02989                     0.111  62  0.142  11  0.229   1  0.164   0.154 N  0.450      SignalP-noTM
Q25338                     0.112  29  0.116  11  0.159   4  0.129   0.123 N  0.450      SignalP-noTM
TRINITY_DN41713_c1_g2::TRINITY_DN41713_c1_g2_i1::g.1::m.1  0.156  25  0.180  25  0.489  24  0.208   0.195 N  0.450      SignalP-noTM
TRINITY_DN41713_c1_g2::TRINITY_DN41713_c1_g2_i2::g.3::m.3  0.156  25  0.180  25  0.489  24  0.208   0.195 N  0.450      SignalP-noTM
TRINITY_DN41713_c1_g2::TRINITY_DN41713_c1_g2_i2::g.4::m.4  0.145  18  0.128  18  0.174  41  0.116   0.122 N  0.450      SignalP-noTM
TRINITY_DN41713_c1_g2::TRINITY_DN41713_c1_g2_i3::g.5::m.5  0.156  25  0.180  25  0.489  24  0.208   0.195 N  0.450      SignalP-noTM
TRINITY_DN41713_c1_g2::TRINITY_DN41713_c1_g2_i4::g.6::m.6  0.199  42  0.174  42  0.275  36  0.132   0.152 N  0.450      SignalP-noTM
TRINITY_DN41713_c1_g2::TRINITY_DN41713_c1_g2_i5::g.7::m.7  0.156  25  0.180  25  0.489  24  0.208   0.195 N  0.450      SignalP-noTM
TRINITY_DN41713_c1_g2::TRINITY_DN41713_c1_g2_i5::g.8::m.8  0.198  25  0.157  25  0.154  19  0.125   0.140 N  0.450      SignalP-noTM
TRINITY_DN41713_c1_g2::TRINITY_DN41713_c1_g2_i7::g.10::m.1  0.104   1  0.000   1  0.146   1  0.000   0.000 N  0.450      SignalP-noTM
TRINITY_DN41713_c1_g2::TRINITY_DN41713_c1_g2_i7::g.10::m.1  0.102   1  0.000   1  0.120   1  0.000   0.000 N  0.450      SignalP-noTM
TRINITY_DN41713_c1_g2::TRINITY_DN41713_c1_g2_i7::g.10::m.1  0.104   1  0.000   1  0.121   1  0.000   0.000 N  0.450      SignalP-noTM
TRINITY_DN41713_c1_g2::TRINITY_DN41713_c1_g2_i7::g.10::m.1  0.104   1  0.000   1  0.159   1  0.000   0.000 N  0.450      SignalP-noTM
TRINITY_DN41713_c1_g2::TRINITY_DN41713_c1_g2_i7::g.10::m.1  0.104   1  0.000   1  0.159   1  0.000   0.000 N  0.450      SignalP-noTM
TRINITY_DN41713_c1_g2::TRINITY_DN41713_c1_g2_i7::g.10::m.1  0.104   1  0.000   1  0.130   1  0.000   0.000 N  0.450      SignalP-noTM
TRINITY_DN41713_c1_g2::TRINITY_DN41713_c1_g2_i7::g.10::m.1  0.104   1  0.000   1  0.140   1  0.000   0.000 N  0.450      SignalP-noTM
TRINITY_DN41713_c1_g2::TRINITY_DN41713_c1_g2_i7::g.10::m.1  0.105   1  0.000   1  0.120   1  0.000   0.000 N  0.450      SignalP-noTM
TRINITY_DN41713_c1_g2::TRINITY_DN41713_c1_g2_i7::g.10::m.1  0.105   1  0.000   1  0.120   1  0.000   0.000 N  0.450      SignalP-noTM
                           0.000   1  0.000   1  0.000   1  0.000   0.000 N  0.500      SignalP-TM
TRINITY_DN41713_c1_g2::TRINITY_DN41713_c1_g2_i7::g.10::m.1  0.000   1  0.000   1  0.000   1  0.000   0.000 N  0.450      SignalP-noTM
0.130157                   0.000   1  0.000   1  0.000   1  0.000   0.000 N  0.450      SignalP-noTM
TRINITY_DN41713_c1_g2::TRINITY_DN41713_c1_g2_i7::g.10::m.1  0.105   1  0.000   1  0.120   1  0.000   0.000 N  0.450      SignalP-noTM
TRINITY_DN41713_c1_g2::TRINITY_DN41713_c1_g2_i7::g.10::m.1  0.105   1  0.000   1  0.120   1  0.000   0.000 N  0.450      SignalP-noTM
TRINITY_DN41713_c1_g2::TRINITY_DN41713_c1_g2_i7::g.10::m.1  0.105   1  0.000   1  0.120   1  0.000   0.000 N  0.450      SignalP-noTM
TRINITY_DN41713_c1_g2::TRINITY_DN41713_c1_g2_i7::g.10::m.1  0.105   1  0.000   1  0.120   1  0.000   0.000 N  0.450      SignalP-noTM
TRINITY_DN41713_c1_g2::TRINITY_DN41713_c1_g2_i7::g.10::m.1  0.105   1  0.000   1  0.120   1  0.000   0.000 N  0.450      SignalP-noTM
TRINITY_DN41713_c1_g2::TRINITY_DN41713_c1_g2_i7::g.10::m.1  0.105   1  0.000   1  0.120   1  0.000   0.000 N  0.450      SignalP-noTM
TRINITY_DN41713_c1_g2::TRINITY_DN41713_c1_g2_i7::g.10::m.1  0.105   1  0.000   1  0.120   1  0.000   0.000 N  0.450      SignalP-noTM
TRINITY_DN41713_c1_g2::TRINITY_DN41713_c1_g2_i7::g.10::m.1  0.106   1  0.000   1  0.139   1  0.000   0.000 N  0.450      SignalP-noTM
TRINITY_DN41713_c1_g2::TRINITY_DN41713_c1_g2_i7::g.10::m.1  0.105   1  0.000   1  0.120   1  0.000   0.000 N  0.450      SignalP-noTM
TRINITY_DN41713_c1_g2::TRINITY_DN41713_c1_g2_i7::g.10::m.1  0.106   1  0.000   1  0.139   1  0.000   0.000 N  0.450      SignalP-noTM
TRINITY_DN41713_c1_g2::TRINITY_DN41713_c1_g2_i7::g.10::m.1  0.103   1  0.000   1  0.166   1  0.000   0.000 N  0.450      SignalP-noTM
TRINITY_DN41713_c1_g2::TRINITY_DN41713_c1_g2_i7::g.10::m.1  0.104   1  0.000   1  0.130   1  0.000   0.000 N  0.450      SignalP-noTM
TRINITY_DN41713_c1_g2::TRINITY_DN41713_c1_g2_i7::g.10::m.1  0.105   1  0.000   1  0.120   1  0.000   0.000 N  0.450      SignalP-noTM
TRINITY_DN41713_c1_g2::TRINITY_DN41713_c1_g2_i7::g.10::m.1  0.105   1  0.000   1  0.120   1  0.000   0.000 N  0.450      SignalP-noTM
TRINITY_DN41713_c1_g2::TRINITY_DN41713_c1_g2_i7::g.10::m.1  0.105   1  0.000   1  0.120   1  0.000   0.000 N  0.450      SignalP-noTM
TRINITY_DN41713_c1_g2::TRINITY_DN41713_c1_g2_i7::g.10::m.1  0.105   1  0.000   1  0.120   1  0.000   0.000 N  0.450      SignalP-noTM
TRINITY_DN41713_c1_g2::TRINITY_DN41713_c1_g2_i7::g.10::m.1  0.105   1  0.000   1  0.120   1  0.000   0.000 N  0.450      SignalP-noTM
TRINITY_DN41713_c1_g2::TRINITY_DN41713_c1_g2_i7::g.10::m.1  0.105   1  0.000   1  0.120   1  0.000   0.000 N  0.450      SignalP-noTM
TRINITY_DN41713_c1_g2::TRINITY_DN41713_c1_g2_i7::g.10::m.1  0.105   1  0.000   1  0.120   1  0.000   0.000 N  0.450      SignalP-noTM
TRINITY_DN41713_c1_g2::TRINITY_DN41713_c1_g2_i7::g.10::m.1  0.105   1  0.000   1  0.120   1  0.000   0.000 N  0.450      SignalP-noTM
TRINITY_DN41713_c1_g2::TRINITY_DN41713_c1_g2_i7::g.10::m.1  0.106   1  0.000   1  0.139   1  0.000   0.000 N  0.450      SignalP-noTM
TRINITY_DN41713_c1_g2::TRINITY_DN41713_c1_g2_i7::g.10::m.1!  0.106   1  0.000   1  0.139   1  0.000   0.000 N  0.450      SignalP-noTM
TRINITY_DN41713_c1_g2::TRINITY_DN41713_c1_g2_i7::g.10::m.1"  0.106   1  0.000   1  0.139   1  0.000   0.000 N  0.450      SignalP-noTM
TRINITY_DN41713_c1_g2::TRINITY_DN41713_c1_g2_i7::g.10::m.1#  0.106   1  0.000   1  0.139   1  0.000   0.000 N  0.450      SignalP-noTM
TRINITY_DN41713_c1_g2::TRINITY_DN41713_c1_g2_i7::g.10::m.1$  0.106   1  0.000   1  0.139   1  0.000   0.000 N  0.450      SignalP-noTM
TRINITY_DN41713_c1_g2::TRINITY_DN41713_c1_g2_i7::g.10::m.1%  0.106   1  0.000   1  0.139   1  0.000   0.000 N  0.450      SignalP-noTM
TRINITY_DN41713_c1_g2::TRINITY_DN41713_c1_g2_i7::g.10::m.1&  0.104   1  0.000   1  0.130   1  0.000   0.000 N  0.450      SignalP-noTM
TRINITY_DN41713_c1_g2::TRINITY_DN41713_c1_g2_i7::g.10::m.1'  0.104   1  0.000   1  0.130   1  0.000   0.000 N  0.450      SignalP-noTM
TRINITY_DN41713_c1_g2::TRINITY_DN41713_c1_g2_i7::g.10::m.1(  0.105   1  0.000   1  0.120   1  0.000   0.000 N  0.450      SignalP-noTM
TRINITY_DN41713_c1_g2::TRINITY_DN41713_c1_g2_i7::g.10::m.1)  0.104   1  0.000   1  0.130   1  0.000   0.000 N  0.450      SignalP-noTM
TRINITY_DN41713_c1_g2::TRINITY_DN41713_c1_g2_i7::g.10::m.1*  0.106   1  0.000   1  0.129   1  0.000   0.000 N  0.450      SignalP-noTM
TRINITY_DN41713_c1_g2::TRINITY_DN41713_c1_g2_i7::g.10::m.1+  0.104   1  0.000   1  0.146   1  0.000   0.000 N  0.450      SignalP-noTM
TRINITY_DN41713_c1_g2::TRINITY_DN41713_c1_g2_i7::g.10::m.1,  0.104   1  0.000   1  0.146   1  0.000   0.000 N  0.450      SignalP-noTM
TRINITY_DN41713_c1_g2::TRINITY_DN41713_c1_g2_i7::g.10::m.1-  0.104   1  0.000   1  0.138   1  0.000   0.000 N  0.450      SignalP-noTM
TRINITY_DN41713_c1_g2::TRINITY_DN41713_c1_g2_i7::g.10::m.1.  0.103   1  0.000   1  0.166   1  0.000   0.000 N  0.450      SignalP-noTM
TRINITY_DN41713_c1_g2::TRINITY_DN41713_c1_g2_i7::g.10::m.1/  0.104   1  0.000   1  0.158   1  0.000   0.000 N  0.450      SignalP-noTM
TRINITY_DN41713_c1_g2::TRINITY_DN41713_c1_g2_i7::g.10::m.10  0.100   1  0.000   1  0.098   1  0.000   0.000 N  0.450      SignalP-noTM
TRINITY_DN41713_c1_g2::TRINITY_DN41713_c1_g2_i7::g.10::m.11  0.101   2  0.000   1  0.098   1  0.000   0.000 N  0.450      SignalP-noTM
TRINITY_DN41713_c1_g2::TRINITY_DN41713_c1_g2_i7::g.10::m.12  0.101   3  0.000   1  0.103   3  0.000   0.000 N  0.450      SignalP-noTM
TRINITY_DN41713_c1_g2::TRINITY_DN41713_c1_g2_i7::g.10::m.13  0.101   3  0.000   1  0.107   4  0.000   0.000 N  0.450      SignalP-noTM
TRINITY_DN41713_c1_g2::TRINITY_DN41713_c1_g2_i7::g.10::m.14  0.102   5  0.000   1  0.107   4  0.000   0.000 N  0.450      SignalP-noTM
TRINITY_DN41713_c1_g2::TRINITY_DN41713_c1_g2_i7::g.10::m.15  0.102   5  0.000   1  0.107   4  0.000   0.000 N  0.450      SignalP-noTM
TRINITY_DN41713_c1_g2::TRINITY_DN41713_c1_g2_i7::g.10::m.16  0.102   5  0.000   1  0.107   4  0.000   0.000 N  0.450      SignalP-noTM
TRINITY_DN41713_c1_g2::TRINITY_DN41713_c1_g2_i7::g.10::m.17  0.102   5  0.000   1  0.107   4  0.000   0.000 N  0.450      SignalP-noTM
TRINITY_DN41713_c1_g2::TRINITY_DN41713_c1_g2_i7::g.10::m.18  0.102   5  0.000   1  0.107   4  0.000   0.000 N  0.450      SignalP-noTM
TRINITY_DN41713_c1_g2::TRINITY_DN41713_c1_g2_i7::g.10::m.19  0.102   5  0.000   1  0.107   4  0.000   0.000 N  0.450      SignalP-noTM
TRINITY_DN41713_c1_g2::TRINITY_DN41713_c1_g2_i7::g.10::m.1:  0.102   5  0.096  11  0.107   4  0.096   0.096 N  0.450      SignalP-noTM
TRINITY_DN41713_c1_g2::TRINITY_DN41713_c1_g2_i7::g.10::m.1;  0.102   5  0.099  12  0.107   4  0.096   0.097 N  0.450      SignalP-noTM
TRINITY_DN41713_c1_g2::TRINITY_DN41713_c1_g2_i7::g.10::m.1<  0.102   5  0.100  13  0.107   4  0.097   0.098 N  0.450      SignalP-noTM
TRINITY_DN41713_c1_g2::TRINITY_DN41713_c1_g2_i7::g.10::m.1=  0.102   5  0.100  13  0.107   4  0.097   0.098 N  0.450      SignalP-noTM
TRINITY_DN41713_c1_g2::TRINITY_DN41713_c1_g2_i7::g.10::m.1>  0.102   5  0.100  13  0.107   4  0.097   0.098 N  0.450      SignalP-noTM
TRINITY_DN41713_c1_g2::TRINITY_DN41713_c1_g2_i7::g.10::m.1?  0.102   5  0.100  13  0.107   4  0.097   0.098 N  0.450      SignalP-noTM
TRINITY_DN41713_c1_g2::TRINITY_DN41713_c1_g2_i7::g.10::m.1@  0.103  17  0.100  17  0.107   4  0.098   0.099 N  0.450      SignalP-noTM
TRINITY_DN41713_c1_g2::TRINITY_DN41713_c1_g2_i7::g.10::m.1A  0.103  17  0.100  17  0.107   4  0.098   0.099 N  0.450      SignalP-noTM
TRINITY_DN41713_c1_g2::TRINITY_DN41713_c1_g2_i7::g.10::m.1B  0.104  19  0.101  19  0.107   4  0.098   0.099 N  0.450      SignalP-noTM
TRINITY_DN41713_c1_g2::TRINITY_DN41713_c1_g2_i7::g.10::m.1C  0.104  19  0.101  19  0.107   4  0.098   0.099 N  0.450      SignalP-noTM
TRINITY_DN41713_c1_g2::TRINITY_DN41713_c1_g2_i7::g.10::m.1D  0.107  21  0.102  21  0.107   4  0.098   0.100 N  0.450      SignalP-noTM
TRINITY_DN41713_c1_g2::TRINITY_DN41713_c1_g2_i7::g.10::m.1E  0.107  21  0.102  21  0.107   4  0.098   0.100 N  0.450      SignalP-noTM
TRINITY_DN41713_c1_g2::TRINITY_DN41713_c1_g2_i7::g.10::m.1F  0.107  23  0.103  23  0.107   4  0.098   0.100 N  0.450      SignalP-noTM
TRINITY_DN41713_c1_g2::TRINITY_DN41713_c1_g2_i8::g.12::m.1  0.104   1  0.000   1  0.146   1  0.000   0.000 N  0.450      SignalP-noTM
TRINITY_DN41713_c1_g2::TRINITY_DN41713_c1_g2_i8::g.12::m.1  0.102   1  0.000   1  0.120   1  0.000   0.000 N  0.450      SignalP-noTM
TRINITY_DN41713_c1_g2::TRINITY_DN41713_c1_g2_i8::g.12::m.1  0.104   1  0.000   1  0.121   1  0.000   0.000 N  0.450      SignalP-noTM
TRINITY_DN41713_c1_g2::TRINITY_DN41713_c1_g2_i8::g.12::m.1  0.104   1  0.000   1  0.159   1  0.000   0.000 N  0.450      SignalP-noTM
TRINITY_DN41713_c1_g2::TRINITY_DN41713_c1_g2_i8::g.12::m.1  0.104   1  0.000   1  0.159   1  0.000   0.000 N  0.450      SignalP-noTM
TRINITY_DN41713_c1_g2::TRINITY_DN41713_c1_g2_i8::g.12::m.1  0.104   1  0.000   1  0.130   1  0.000   0.000 N  0.450      SignalP-noTM
TRINITY_DN41713_c1_g2::TRINITY_DN41713_c1_g2_i8::g.12::m.1  0.104   1  0.000   1  0.140   1  0.000   0.000 N  0.450      SignalP-noTM
TRINITY_DN41713_c1_g2::TRINITY_DN41713_c1_g2_i8::g.12::m.1  0.105   1  0.000   1  0.120   1  0.000   0.000 N  0.450      SignalP-noTM
TRINITY_DN41713_c1_g2::TRINITY_DN41713_c1_g2_i8::g.12::m.1  0.105   1  0.000   1  0.120   1  0.000   0.000 N  0.450      SignalP-noTM
                           0.000   1  0.000   1  0.000   1  0.000   0.000 N  0.500      SignalP-TM
TRINITY_DN41713_c1_g2::TRINITY_DN41713_c1_g2_i8::g.12::m.1  0.000   1  0.000   1  0.000   1  0.000   0.000 N  0.450      SignalP-noTM
0.130157                   0.000   1  0.000   1  0.000   1  0.000   0.000 N  0.450      SignalP-noTM
TRINITY_DN41713_c1_g2::TRINITY_DN41713_c1_g2_i8::g.12::m.1  0.105   1  0.000   1  0.120   1  0.000   0.000 N  0.450      SignalP-noTM
TRINITY_DN41713_c1_g2::TRINITY_DN41713_c1_g2_i8::g.12::m.1  0.105   1  0.000   1  0.120   1  0.000   0.000 N  0.450      SignalP-noTM
TRINITY_DN41713_c1_g2::TRINITY_DN41713_c1_g2_i8::g.12::m.1  0.105   1  0.000   1  0.120   1  0.000   0.000 N  0.450      SignalP-noTM
TRINITY_DN41713_c1_g2::TRINITY_DN41713_c1_g2_i8::g.12::m.1  0.105   1  0.000   1  0.120   1  0.000   0.000 N  0.450      SignalP-noTM
TRINITY_DN41713_c1_g2::TRINITY_DN41713_c1_g2_i8::g.12::m.1  0.105   1  0.000   1  0.120   1  0.000   0.000 N  0.450      SignalP-noTM
TRINITY_DN41713_c1_g2::TRINITY_DN41713_c1_g2_i8::g.12::m.1  0.105   1  0.000   1  0.120   1  0.000   0.000 N  0.450      SignalP-noTM
TRINITY_DN41713_c1_g2::TRINITY_DN41713_c1_g2_i8::g.12::m.1  0.105   1  0.000   1  0.120   1  0.000   0.000 N  0.450      SignalP-noTM
TRINITY_DN41713_c1_g2::TRINITY_DN41713_c1_g2_i8::g.12::m.1  0.106   1  0.000   1  0.139   1  0.000   0.000 N  0.450      SignalP-noTM
TRINITY_DN41713_c1_g2::TRINITY_DN41713_c1_g2_i8::g.12::m.1  0.105   1  0.000   1  0.120   1  0.000   0.000 N  0.450      SignalP-noTM
TRINITY_DN41713_c1_g2::TRINITY_DN41713_c1_g2_i8::g.12::m.1  0.106   1  0.000   1  0.139   1  0.000   0.000 N  0.450      SignalP-noTM
TRINITY_DN41713_c1_g2::TRINITY_DN41713_c1_g2_i8::g.12::m.1  0.103   1  0.000   1  0.166   1  0.000   0.000 N  0.450      SignalP-noTM
TRINITY_DN41713_c1_g2::TRINITY_DN41713_c1_g2_i8::g.12::m.1  0.104   1  0.000   1  0.130   1  0.000   0.000 N  0.450      SignalP-noTM
TRINITY_DN41713_c1_g2::TRINITY_DN41713_c1_g2_i8::g.12::m.1  0.105   1  0.000   1  0.120   1  0.000   0.000 N  0.450      SignalP-noTM
TRINITY_DN41713_c1_g2::TRINITY_DN41713_c1_g2_i8::g.12::m.1  0.105   1  0.000   1  0.120   1  0.000   0.000 N  0.450      SignalP-noTM
TRINITY_DN41713_c1_g2::TRINITY_DN41713_c1_g2_i8::g.12::m.1  0.105   1  0.000   1  0.120   1  0.000   0.000 N  0.450      SignalP-noTM
TRINITY_DN41713_c1_g2::TRINITY_DN41713_c1_g2_i8::g.12::m.1  0.105   1  0.000   1  0.120   1  0.000   0.000 N  0.450      SignalP-noTM
TRINITY_DN41713_c1_g2::TRINITY_DN41713_c1_g2_i8::g.12::m.1  0.105   1  0.000   1  0.120   1  0.000   0.000 N  0.450      SignalP-noTM
TRINITY_DN41713_c1_g2::TRINITY_DN41713_c1_g2_i8::g.12::m.1  0.105   1  0.000   1  0.120   1  0.000   0.000 N  0.450      SignalP-noTM
TRINITY_DN41713_c1_g2::TRINITY_DN41713_c1_g2_i8::g.12::m.1  0.105   1  0.000   1  0.120   1  0.000   0.000 N  0.450      SignalP-noTM
TRINITY_DN41713_c1_g2::TRINITY_DN41713_c1_g2_i8::g.12::m.1  0.105   1  0.000   1  0.120   1  0.000   0.000 N  0.450      SignalP-noTM
TRINITY_DN41713_c1_g2::TRINITY_DN41713_c1_g2_i8::g.12::m.1  0.106   1  0.000   1  0.139   1  0.000   0.000 N  0.450      SignalP-noTM
TRINITY_DN41713_c1_g2::TRINITY_DN41713_c1_g2_i8::g.12::m.1!  0.106   1  0.000   1  0.139   1  0.000   0.000 N  0.450      SignalP-noTM
TRINITY_DN41713_c1_g2::TRINITY_DN41713_c1_g2_i8::g.12::m.1"  0.106   1  0.000   1  0.139   1  0.000   0.000 N  0.450      SignalP-noTM
TRINITY_DN41713_c1_g2::TRINITY_DN41713_c1_g2_i8::g.12::m.1#  0.106   1  0.000   1  0.139   1  0.000   0.000 N  0.450      SignalP-noTM
TRINITY_DN41713_c1_g2::TRINITY_DN41713_c1_g2_i8::g.12::m.1$  0.106   1  0.000   1  0.139   1  0.000   0.000 N  0.450      SignalP-noTM
TRINITY_DN41713_c1_g2::TRINITY_DN41713_c1_g2_i8::g.12::m.1%  0.106   1  0.000   1  0.139   1  0.000   0.000 N  0.450      SignalP-noTM
TRINITY_DN41713_c1_g2::TRINITY_DN41713_c1_g2_i8::g.12::m.1&  0.104   1  0.000   1  0.130   1  0.000   0.000 N  0.450      SignalP-noTM
TRINITY_DN41713_c1_g2::TRINITY_DN41713_c1_g2_i8::g.12::m.1'  0.104   1  0.000   1  0.130   1  0.000   0.000 N  0.450      SignalP-noTM
TRINITY_DN41713_c1_g2::TRINITY_DN41713_c1_g2_i8::g.12::m.1(  0.105   1  0.000   1  0.120   1  0.000   0.000 N  0.450      SignalP-noTM
TRINITY_DN41713_c1_g2::TRINITY_DN41713_c1_g2_i8::g.12::m.1)  0.104   1  0.000   1  0.130   1  0.000   0.000 N  0.450      SignalP-noTM
TRINITY_DN41713_c1_g2::TRINITY_DN41713_c1_g2_i8::g.12::m.1*  0.106   1  0.000   1  0.129   1  0.000   0.000 N  0.450      SignalP-noTM
TRINITY_DN41713_c1_g2::TRINITY_DN41713_c1_g2_i8::g.12::m.1+  0.104   1  0.000   1  0.146   1  0.000   0.000 N  0.450      SignalP-noTM
TRINITY_DN41713_c1_g2::TRINITY_DN41713_c1_g2_i8::g.12::m.1,  0.104   1  0.000   1  0.146   1  0.000   0.000 N  0.450      SignalP-noTM
TRINITY_DN41713_c1_g2::TRINITY_DN41713_c1_g2_i8::g.12::m.1-  0.104   1  0.000   1  0.138   1  0.000   0.000 N  0.450      SignalP-noTM
TRINITY_DN41713_c1_g2::TRINITY_DN41713_c1_g2_i8::g.12::m.1.  0.103   1  0.000   1  0.166   1  0.000   0.000 N  0.450      SignalP-noTM
TRINITY_DN41713_c1_g2::TRINITY_DN41713_c1_g2_i8::g.12::m.1/  0.104   1  0.000   1  0.158   1  0.000   0.000 N  0.450      SignalP-noTM
TRINITY_DN41713_c1_g2::TRINITY_DN41713_c1_g2_i8::g.12::m.10  0.104   1  0.000   1  0.121   1  0.000   0.000 N  0.450      SignalP-noTM
TRINITY_DN41713_c1_g2::TRINITY_DN41713_c1_g2_i8::g.12::m.11  0.103   1  0.000   1  0.166   1  0.000   0.000 N  0.450      SignalP-noTM
TRINITY_DN41713_c1_g2::TRINITY_DN41713_c1_g2_i8::g.12::m.12  0.101   1  0.000   1  0.118   1  0.000   0.000 N  0.450      SignalP-noTM
TRINITY_DN41713_c1_g2::TRINITY_DN41713_c1_g2_i8::g.12::m.13  0.101   1  0.000   1  0.126   2  0.000   0.000 N  0.450      SignalP-noTM
TRINITY_DN41713_c1_g2::TRINITY_DN41713_c1_g2_i8::g.12::m.14  0.102   3  0.000   1  0.126   2  0.000   0.000 N  0.450      SignalP-noTM
TRINITY_DN41713_c1_g2::TRINITY_DN41713_c1_g2_i8::g.12::m.15  0.102   3  0.000   1  0.126   2  0.000   0.000 N  0.450      SignalP-noTM
TRINITY_DN41713_c1_g2::TRINITY_DN41713_c1_g2_i8::g.12::m.16  0.102   3  0.000   1  0.126   2  0.000   0.000 N  0.450      SignalP-noTM
TRINITY_DN41713_c1_g2::TRINITY_DN41713_c1_g2_i8::g.12::m.17  0.102   3  0.000   1  0.126   2  0.000   0.000 N  0.450      SignalP-noTM
TRINITY_DN41713_c1_g2::TRINITY_DN41713_c1_g2_i8::g.12::m.18  0.102   3  0.000   1  0.126   2  0.000   0.000 N  0.450      SignalP-noTM
TRINITY_DN41713_c1_g2::TRINITY_DN41713_c1_g2_i8::g.12::m.19  0.102   3  0.000   1  0.126   2  0.000   0.000 N  0.450      SignalP-noTM
TRINITY_DN41713_c1_g2::TRINITY_DN41713_c1_g2_i8::g.12::m.1:  0.102   3  0.000   1  0.126   2  0.000   0.000 N  0.450      SignalP-noTM
TRINITY_DN41713_c1_g2::TRINITY_DN41713_c1_g2_i8::g.12::m.1;  0.102   3  0.000   1  0.126   2  0.000   0.000 N  0.450      SignalP-noTM
TRINITY_DN41713_c1_g2::TRINITY_DN41713_c1_g2_i8::g.12::m.1<  0.103  11  0.107  11  0.126   2  0.103   0.105 N  0.450      SignalP-noTM
TRINITY_DN41713_c1_g2::TRINITY_DN41713_c1_g2_i8::g.12::m.1=  0.103  11  0.107  11  0.126   2  0.103   0.105 N  0.450      SignalP-noTM
TRINITY_DN41713_c1_g2::TRINITY_DN41713_c1_g2_i8::g.12::m.1>  0.103  11  0.107  11  0.126   2  0.103   0.105 N  0.450      SignalP-noTM
TRINITY_DN41713_c1_g2::TRINITY_DN41713_c1_g2_i8::g.12::m.1?  0.103  11  0.107  11  0.126   2  0.103   0.105 N  0.450      SignalP-noTM
TRINITY_DN41713_c1_g2::TRINITY_DN41713_c1_g2_i8::g.12::m.1@  0.104  15  0.107  11  0.126   2  0.103   0.105 N  0.450      SignalP-noTM
TRINITY_DN41713_c1_g2::TRINITY_DN41713_c1_g2_i8::g.12::m.1A  0.104  15  0.107  11  0.126   2  0.103   0.105 N  0.450      SignalP-noTM
TRINITY_DN41713_c1_g2::TRINITY_DN41713_c1_g2_i8::g.12::m.1B  0.105  17  0.107  11  0.126   2  0.103   0.105 N  0.450      SignalP-noTM
TRINITY_DN41713_c1_g2::TRINITY_DN41713_c1_g2_i8::g.12::m.1C  0.105  17  0.107  11  0.126   2  0.103   0.105 N  0.450      SignalP-noTM
TRINITY_DN41713_c1_g2::TRINITY_DN41713_c1_g2_i8::g.12::m.1D  0.106  19  0.107  11  0.126   2  0.103   0.105 N  0.450      SignalP-noTM
TRINITY_DN41713_c1_g2::TRINITY_DN41713_c1_g2_i8::g.12::m.1E  0.106  19  0.107  11  0.126   2  0.103   0.105 N  0.450      SignalP-noTM
TRINITY_DN41713_c1_g2::TRINITY_DN41713_c1_g2_i8::g.12::m.1F  0.107  21  0.107  11  0.126   2  0.103   0.105 N  0.450      SignalP-noTM
TRINITY_DN41713_c1_g2::TRINITY_DN41713_c1_g2_i8::g.13::m.1  0.105   1  0.000   1  0.140   1  0.000   0.000 N  0.450      SignalP-noTM
TRINITY_DN41713_c1_g2::TRINITY_DN41713_c1_g2_i8::g.13::m.1  0.102   1  0.000   1  0.120   1  0.000   0.000 N  0.450      SignalP-noTM
TRINITY_DN41713_c1_g2::TRINITY_DN41713_c1_g2_i8::g.13::m.1  0.105   1  0.000   1  0.120   1  0.000   0.000 N  0.450      SignalP-noTM
TRINITY_DN41713_c1_g2::TRINITY_DN41713_c1_g2_i8::g.13::m.1  0.105   1  0.000   1  0.120   1  0.000   0.000 N  0.450      SignalP-noTM
TRINITY_DN41713_c1_g2::TRINITY_DN41713_c1_g2_i8::g.13::m.1  0.104   1  0.000   1  0.159   1  0.000   0.000 N  0.450      SignalP-noTM
TRINITY_DN41713_c1_g2::TRINITY_DN41713_c1_g2_i8::g.13::m.1  0.102   1  0.000   1  0.120   1  0.000   0.000 N  0.450      SignalP-noTM
TRINITY_DN41713_c1_g2::TRINITY_DN41713_c1_g2_i8::g.13::m.1  0.104   1  0.000   1  0.158   1  0.000   0.000 N  0.450      SignalP-noTM
TRINITY_DN41713_c1_g2::TRINITY_DN41713_c1_g2_i8::g.13::m.1  0.104   1  0.000   1  0.146   1  0.000   0.000 N  0.450      SignalP-noTM
TRINITY_DN41713_c1_g2::TRINITY_DN41713_c1_g2_i8::g.13::m.1  0.104   1  0.000   1  0.140   1  0.000   0.000 N  0.450      SignalP-noTM
                           0.000   1  0.000   1  0.000   1  0.000   0.000 N  0.500      SignalP-TM
TRINITY_DN41713_c1_g2::TRINITY_DN41713_c1_g2_i8::g.13::m.1  0.000   1  0.000   1  0.000   1  0.000   0.000 N  0.450      SignalP-noTM
0.138000                   0.000   1  0.000   1  0.000   1  0.000   0.000 N  0.450      SignalP-noTM
TRINITY_DN41713_c1_g2::TRINITY_DN41713_c1_g2_i8::g.13::m.1  0.104   1  0.000   1  0.140   1  0.000   0.000 N  0.450      SignalP-noTM
TRINITY_DN41713_c1_g2::TRINITY_DN41713_c1_g2_i8::g.13::m.1  0.103   1  0.000   1  0.110   1  0.000   0.000 N  0.450      SignalP-noTM
TRINITY_DN41713_c1_g2::TRINITY_DN41713_c1_g2_i8::g.13::m.1  0.104   1  0.000   1  0.161   1  0.000   0.000 N  0.450      SignalP-noTM
TRINITY_DN41713_c1_g2::TRINITY_DN41713_c1_g2_i8::g.13::m.1  0.104   1  0.000   1  0.140   1  0.000   0.000 N  0.450      SignalP-noTM
TRINITY_DN41713_c1_g2::TRINITY_DN41713_c1_g2_i8::g.13::m.1  0.104   1  0.000   1  0.140   1  0.000   0.000 N  0.450      SignalP-noTM
TRINITY_DN41713_c1_g2::TRINITY_DN41713_c1_g2_i8::g.13::m.1  0.102   1  0.000   1  0.120   1  0.000   0.000 N  0.450      SignalP-noTM
TRINITY_DN41713_c1_g2::TRINITY_DN41713_c1_g2_i8::g.13::m.1  0.104   1  0.000   1  0.130   1  0.000   0.000 N  0.450      SignalP-noTM
TRINITY_DN41713_c1_g2::TRINITY_DN41713_c1_g2_i8::g.13::m.1  0.105   1  0.000   1  0.120   1  0.000   0.000 N  0.450      SignalP-noTM
TRINITY_DN41713_c1_g2::TRINITY_DN41713_c1_g2_i8::g.13::m.1  0.105   1  0.000   1  0.120   1  0.000   0.000 N  0.450      SignalP-noTM
TRINITY_DN41713_c1_g2::TRINITY_DN41713_c1_g2_i8::g.13::m.1  0.104   1  0.000   1  0.138   1  0.000   0.000 N  0.450      SignalP-noTM
TRINITY_DN41713_c1_g2::TRINITY_DN41713_c1_g2_i8::g.13::m.1  0.104   1  0.000   1  0.140   1  0.000   0.000 N  0.450      SignalP-noTM
TRINITY_DN41713_c1_g2::TRINITY_DN41713_c1_g2_i8::g.13::m.1  0.104   1  0.000   1  0.146   1  0.000   0.000 N  0.450      SignalP-noTM
TRINITY_DN41713_c1_g2::TRINITY_DN41713_c1_g2_i8::g.13::m.1  0.105   1  0.000   1  0.120   1  0.000   0.000 N  0.450      SignalP-noTM
TRINITY_DN41713_c1_g2::TRINITY_DN41713_c1_g2_i8::g.13::m.1  0.104   1  0.000   1  0.159   1  0.000   0.000 N  0.450      SignalP-noTM
TRINITY_DN41713_c1_g2::TRINITY_DN41713_c1_g2_i8::g.13::m.1  0.103   1  0.000   1  0.166   1  0.000   0.000 N  0.450      SignalP-noTM
TRINITY_DN41713_c1_g2::TRINITY_DN41713_c1_g2_i8::g.13::m.1  0.104   1  0.000   1  0.159   1  0.000   0.000 N  0.450      SignalP-noTM
TRINITY_DN41713_c1_g2::TRINITY_DN41713_c1_g2_i8::g.13::m.1  0.103   1  0.000   1  0.166   1  0.000   0.000 N  0.450      SignalP-noTM
TRINITY_DN41713_c1_g2::TRINITY_DN41713_c1_g2_i8::g.13::m.1  0.104   1  0.000   1  0.158   1  0.000   0.000 N  0.450      SignalP-noTM
TRINITY_DN41713_c1_g2::TRINITY_DN41713_c1_g2_i8::g.13::m.1  0.104   1  0.000   1  0.138   1  0.000   0.000 N  0.450      SignalP-noTM
TRINITY_DN41713_c1_g2::TRINITY_DN41713_c1_g2_i8::g.13::m.1  0.103   1  0.000   1  0.166   1  0.000   0.000 N  0.450      SignalP-noTM
TRINITY_DN41713_c1_g2::TRINITY_DN41713_c1_g2_i8::g.13::m.1  0.105   1  0.000   1  0.120   1  0.000   0.000 N  0.450      SignalP-noTM
TRINITY_DN41713_c1_g2::TRINITY_DN41713_c1_g2_i8::g.13::m.1!  0.104   1  0.000   1  0.140   1  0.000   0.000 N  0.450      SignalP-noTM
TRINITY_DN41713_c1_g2::TRINITY_DN41713_c1_g2_i8::g.13::m.1"  0.103   1  0.000   1  0.166   1  0.000   0.000 N  0.450      SignalP-noTM
TRINITY_DN41713_c1_g2::TRINITY_DN41713_c1_g2_i8::g.13::m.1#  0.104   1  0.000   1  0.161   1  0.000   0.000 N  0.450      SignalP-noTM
TRINITY_DN41713_c1_g2::TRINITY_DN41713_c1_g2_i8::g.13::m.1$  0.105   1  0.000   1  0.120   1  0.000   0.000 N  0.450      SignalP-noTM
TRINITY_DN41713_c1_g2::TRINITY_DN41713_c1_g2_i8::g.13::m.1%  0.103   1  0.000   1  0.198   1  0.000   0.000 N  0.450      SignalP-noTM
TRINITY_DN41713_c1_g2::TRINITY_DN41713_c1_g2_i8::g.13::m.1&  0.102   1  0.000   1  0.120   1  0.000   0.000 N  0.450      SignalP-noTM
TRINITY_DN41713_c1_g2::TRINITY_DN41713_c1_g2_i8::g.13::m.1'  0.103   1  0.000   1  0.145   1  0.000   0.000 N  0.450      SignalP-noTM
TRINITY_DN41713_c1_g2::TRINITY_DN41713_c1_g2_i8::g.13::m.1(  0.104   1  0.000   1  0.158   1  0.000   0.000 N  0.450      SignalP-noTM
TRINITY_DN41713_c1_g2::TRINITY_DN41713_c1_g2_i8::g.13::m.1)  0.104   1  0.000   1  0.146   1  0.000   0.000 N  0.450      SignalP-noTM
TRINITY_DN41713_c1_g2::TRINITY_DN41713_c1_g2_i8::g.13::m.1*  0.103   1  0.000   1  0.166   1  0.000   0.000 N  0.450      SignalP-noTM
TRINITY_DN41713_c1_g2::TRINITY_DN41713_c1_g2_i8::g.13::m.1+  0.104   1  0.000   1  0.138   1  0.000   0.000 N  0.450      SignalP-noTM
TRINITY_DN41713_c1_g2::TRINITY_DN41713_c1_g2_i8::g.13::m.1,  0.104   1  0.000   1  0.140   1  0.000   0.000 N  0.450      SignalP-noTM
TRINITY_DN41713_c1_g2::TRINITY_DN41713_c1_g2_i8::g.13::m.1-  0.105   1  0.000   1  0.120   1  0.000   0.000 N  0.450      SignalP-noTM
TRINITY_DN41713_c1_g2::TRINITY_DN41713_c1_g2_i8::g.13::m.1.  0.104   1  0.000   1  0.138   1  0.000   0.000 N  0.450      SignalP-noTM
TRINITY_DN41713_c1_g2::TRINITY_DN41713_c1_g2_i8::g.13::m.1/  0.104   1  0.000   1  0.140   1  0.000   0.000 N  0.450      SignalP-noTM
TRINITY_DN41713_c1_g2::TRINITY_DN41713_c1_g2_i8::g.13::m.10  0.104   1  0.000   1  0.140   1  0.000   0.000 N  0.450      SignalP-noTM
TRINITY_DN41713_c1_g2::TRINITY_DN41713_c1_g2_i8::g.13::m.11  0.104   1  0.000   1  0.140   1  0.000   0.000 N  0.450      SignalP-noTM
TRINITY_DN41713_c1_g2::TRINITY_DN41713_c1_g2_i8::g.13::m.12  0.104   1  0.000   1  0.159   1  0.000   0.000 N  0.450      SignalP-noTM
TRINITY_DN41713_c1_g2::TRINITY_DN41713_c1_g2_i8::g.13::m.13  0.101   1  0.000   1  0.117   1  0.000   0.000 N  0.450      SignalP-noTM
TRINITY_DN41713_c1_g2::TRINITY_DN41713_c1_g2_i8::g.13::m.14  0.105   2  0.000   1  0.117   1  0.000   0.000 N  0.450      SignalP-noTM
TRINITY_DN41713_c1_g2::TRINITY_DN41713_c1_g2_i8::g.13::m.15  0.105   2  0.000   1  0.130   3  0.000   0.000 N  0.450      SignalP-noTM
TRINITY_DN41713_c1_g2::TRINITY_DN41713_c1_g2_i8::g.13::m.16  0.105   2  0.000   1  0.144   4  0.000   0.000 N  0.450      SignalP-noTM
TRINITY_DN41713_c1_g2::TRINITY_DN41713_c1_g2_i8::g.13::m.17  0.105   2  0.000   1  0.148   5  0.000   0.000 N  0.450      SignalP-noTM
TRINITY_DN41713_c1_g2::TRINITY_DN41713_c1_g2_i8::g.13::m.18  0.105   2  0.000   1  0.148   5  0.000   0.000 N  0.450      SignalP-noTM
TRINITY_DN41713_c1_g2::TRINITY_DN41713_c1_g2_i8::g.13::m.19  0.105   2  0.000   1  0.150   7  0.000   0.000 N  0.450      SignalP-noTM
TRINITY_DN41713_c1_g2::TRINITY_DN41713_c1_g2_i8::g.13::m.1:  0.105   2  0.000   1  0.150   7  0.000   0.000 N  0.450      SignalP-noTM
TRINITY_DN41713_c1_g2::TRINITY_DN41713_c1_g2_i8::g.13::m.1;  0.105   2  0.000   1  0.150   7  0.000   0.000 N  0.450      SignalP-noTM
TRINITY_DN41713_c1_g2::TRINITY_DN41713_c1_g2_i8::g.13::m.1<  0.105   2  0.000   1  0.150   7  0.000   0.000 N  0.450      SignalP-noTM
TRINITY_DN41713_c1_g2::TRINITY_DN41713_c1_g2_i8::g.13::m.1=  0.105   2  0.113  11  0.150   7  0.130   0.122 N  0.450      SignalP-noTM
TRINITY_DN41713_c1_g2::TRINITY_DN41713_c1_g2_i8::g.13::m.1>  0.105   2  0.113  11  0.150   7  0.130   0.122 N  0.450      SignalP-noTM
TRINITY_DN41713_c1_g2::TRINITY_DN41713_c1_g2_i8::g.13::m.1?  0.105   2  0.113  11  0.150   7  0.130   0.122 N  0.450      SignalP-noTM
TRINITY_DN41713_c1_g2::TRINITY_DN41713_c1_g2_i8::g.13::m.1@  0.105   2  0.113  11  0.150   7  0.130   0.122 N  0.450      SignalP-noTM
TRINITY_DN41713_c1_g2::TRINITY_DN41713_c1_g2_i8::g.13::m.1A  0.105   2  0.113  11  0.150   7  0.130   0.122 N  0.450      SignalP-noTM
TRINITY_DN41713_c1_g2::TRINITY_DN41713_c1_g2_i8::g.13::m.1B  0.105   2  0.113  11  0.150   7  0.130   0.122 N  0.450      SignalP-noTM
TRINITY_DN41713_c1_g2::TRINITY_DN41713_c1_g2_i8::g.13::m.1C  0.105   2  0.113  11  0.150   7  0.130   0.122 N  0.450      SignalP-noTM
TRINITY_DN41713_c1_g2::TRINITY_DN41713_c1_g2_i8::g.13::m.1D  0.106  18  0.113  11  0.150   7  0.130   0.122 N  0.450      SignalP-noTM
TRINITY_DN41713_c1_g2::TRINITY_DN41713_c1_g2_i8::g.13::m.1E  0.106  18  0.113  11  0.150   7  0.130   0.122 N  0.450      SignalP-noTM
TRINITY_DN41713_c1_g2::TRINITY_DN41713_c1_g2_i8::g.13::m.1F  0.106  18  0.113  11  0.150   7  0.130   0.122 N  0.450      SignalP-noTM
TRINITY_DN43288_c0_g10::TRINITY_DN43288_c0_g10_i2::g.14::m  0.105   1  0.000   1  0.140   1  0.000   0.000 N  0.450      SignalP-noTM
TRINITY_DN43288_c0_g10::TRINITY_DN43288_c0_g10_i2::g.14::m  0.104   1  0.000   1  0.130   1  0.000   0.000 N  0.450      SignalP-noTM
TRINITY_DN43288_c0_g10::TRINITY_DN43288_c0_g10_i2::g.14::m  0.105   1  0.000   1  0.140   1  0.000   0.000 N  0.450      SignalP-noTM
TRINITY_DN43288_c0_g10::TRINITY_DN43288_c0_g10_i2::g.14::m  0.104   1  0.000   1  0.121   1  0.000   0.000 N  0.450      SignalP-noTM
TRINITY_DN43288_c0_g10::TRINITY_DN43288_c0_g10_i2::g.14::m  0.104   1  0.000   1  0.121   1  0.000   0.000 N  0.450      SignalP-noTM
TRINITY_DN43288_c0_g10::TRINITY_DN43288_c0_g10_i2::g.14::m  0.102   1  0.000   1  0.120   1  0.000   0.000 N  0.450      SignalP-noTM
TRINITY_DN43288_c0_g10::TRINITY_DN43288_c0_g10_i2::g.14::m  0.104   1  0.000   1  0.130   1  0.000   0.000 N  0.450      SignalP-noTM
TRINITY_DN43288_c0_g10::TRINITY_DN43288_c0_g10_i2::g.14::m  0.106   1  0.000   1  0.139   1  0.000   0.000 N  0.450      SignalP-noTM
TRINITY_DN43288_c0_g10::TRINITY_DN43288_c0_g10_i2::g.14::m  0.101   1  0.000   1  0.198   1  0.000   0.000 N  0.450      SignalP-noTM
                           0.000   1  0.000   1  0.000   1  0.000   0.000 N  0.500      SignalP-TM
TRINITY_DN43288_c0_g10::TRINITY_DN43288_c0_g10_i2::g.14::m  0.000   1  0.000   1  0.000   1  0.000   0.000 N  0.450      SignalP-noTM
0.138000                   0.000   1  0.000   1  0.000   1  0.000   0.000 N  0.450      SignalP-noTM
TRINITY_DN43288_c0_g10::TRINITY_DN43288_c0_g10_i2::g.14::m  0.104   1  0.000   1  0.140   1  0.000   0.000 N  0.450      SignalP-noTM
TRINITY_DN43288_c0_g10::TRINITY_DN43288_c0_g10_i2::g.14::m  0.104   1  0.000   1  0.140   1  0.000   0.000 N  0.450      SignalP-noTM
TRINITY_DN43288_c0_g10::TRINITY_DN43288_c0_g10_i2::g.14::m  0.104   1  0.000   1  0.146   1  0.000   0.000 N  0.450      SignalP-noTM
TRINITY_DN43288_c0_g10::TRINITY_DN43288_c0_g10_i2::g.14::m  0.104   1  0.000   1  0.140   1  0.000   0.000 N  0.450      SignalP-noTM
TRINITY_DN43288_c0_g10::TRINITY_DN43288_c0_g10_i2::g.14::m  0.105   1  0.000   1  0.120   1  0.000   0.000 N  0.450      SignalP-noTM
TRINITY_DN43288_c0_g10::TRINITY_DN43288_c0_g10_i2::g.14::m  0.105   1  0.000   1  0.120   1  0.000   0.000 N  0.450      SignalP-noTM
TRINITY_DN43288_c0_g10::TRINITY_DN43288_c0_g10_i2::g.14::m  0.105   1  0.000   1  0.120   1  0.000   0.000 N  0.450      SignalP-noTM
TRINITY_DN43288_c0_g10::TRINITY_DN43288_c0_g10_i2::g.14::m  0.103   1  0.000   1  0.110   1  0.000   0.000 N  0.450      SignalP-noTM
TRINITY_DN43288_c0_g10::TRINITY_DN43288_c0_g10_i2::g.14::m  0.104   1  0.000   1  0.158   1  0.000   0.000 N  0.450      SignalP-noTM
TRINITY_DN43288_c0_g10::TRINITY_DN43288_c0_g10_i2::g.14::m  0.104   1  0.000   1  0.138   1  0.000   0.000 N  0.450      SignalP-noTM
TRINITY_DN43288_c0_g10::TRINITY_DN43288_c0_g10_i2::g.14::m  0.105   1  0.000   1  0.120   1  0.000   0.000 N  0.450      SignalP-noTM
TRINITY_DN43288_c0_g10::TRINITY_DN43288_c0_g10_i2::g.14::m  0.104   1  0.000   1  0.121   1  0.000   0.000 N  0.450      SignalP-noTM
TRINITY_DN43288_c0_g10::TRINITY_DN43288_c0_g10_i2::g.14::m  0.103   1  0.000   1  0.110   1  0.000   0.000 N  0.450      SignalP-noTM
TRINITY_DN43288_c0_g10::TRINITY_DN43288_c0_g10_i2::g.14::m  0.104   1  0.000   1  0.140   1  0.000   0.000 N  0.450      SignalP-noTM
TRINITY_DN43288_c0_g10::TRINITY_DN43288_c0_g10_i2::g.14::m  0.103   1  0.000   1  0.110   1  0.000   0.000 N  0.450      SignalP-noTM
TRINITY_DN43288_c0_g10::TRINITY_DN43288_c0_g10_i2::g.14::m  0.106   1  0.000   1  0.129   1  0.000   0.000 N  0.450      SignalP-noTM
TRINITY_DN43288_c0_g10::TRINITY_DN43288_c0_g10_i2::g.14::m  0.104   1  0.000   1  0.140   1  0.000   0.000 N  0.450      SignalP-noTM
TRINITY_DN43288_c0_g10::TRINITY_DN43288_c0_g10_i2::g.14::m  0.104   1  0.000   1  0.140   1  0.000   0.000 N  0.450      SignalP-noTM
TRINITY_DN43288_c0_g10::TRINITY_DN43288_c0_g10_i2::g.14::m  0.104   1  0.000   1  0.138   1  0.000   0.000 N  0.450      SignalP-noTM
TRINITY_DN43288_c0_g10::TRINITY_DN43288_c0_g10_i2::g.14::m  0.104   1  0.000   1  0.130   1  0.000   0.000 N  0.450      SignalP-noTM
TRINITY_DN43288_c0_g10::TRINITY_DN43288_c0_g10_i2::g.14::m  0.104   1  0.000   1  0.158   1  0.000   0.000 N  0.450      SignalP-noTM
TRINITY_DN43288_c0_g10::TRINITY_DN43288_c0_g10_i2::g.14::m!  0.103   1  0.000   1  0.110   1  0.000   0.000 N  0.450      SignalP-noTM
TRINITY_DN43288_c0_g10::TRINITY_DN43288_c0_g10_i2::g.14::m"  0.104   1  0.000   1  0.140   1  0.000   0.000 N  0.450      SignalP-noTM
TRINITY_DN43288_c0_g10::TRINITY_DN43288_c0_g10_i2::g.14::m#  0.104   1  0.000   1  0.146   1  0.000   0.000 N  0.450      SignalP-noTM
TRINITY_DN43288_c0_g10::TRINITY_DN43288_c0_g10_i2::g.14::m$  0.104   1  0.000   1  0.140   1  0.000   0.000 N  0.450      SignalP-noTM
TRINITY_DN43288_c0_g10::TRINITY_DN43288_c0_g10_i2::g.14::m%  0.104   1  0.000   1  0.138   1  0.000   0.000 N  0.450      SignalP-noTM
TRINITY_DN43288_c0_g10::TRINITY_DN43288_c0_g10_i2::g.14::m&  0.103   1  0.000   1  0.198   1  0.000   0.000 N  0.450      SignalP-noTM
TRINITY_DN43288_c0_g10::TRINITY_DN43288_c0_g10_i2::g.14::m'  0.104   1  0.000   1  0.121   1  0.000   0.000 N  0.450      SignalP-noTM
TRINITY_DN43288_c0_g10::TRINITY_DN43288_c0_g10_i2::g.14::m(  0.104   1  0.000   1  0.138   1  0.000   0.000 N  0.450      SignalP-noTM
TRINITY_DN43288_c0_g10::TRINITY_DN43288_c0_g10_i2::g.14::m)  0.104   1  0.000   1  0.121   1  0.000   0.000 N  0.450      SignalP-noTM
TRINITY_DN43288_c0_g10::TRINITY_DN43288_c0_g10_i2::g.14::m*  0.104   1  0.000   1  0.138   1  0.000   0.000 N  0.450      SignalP-noTM
TRINITY_DN43288_c0_g10::TRINITY_DN43288_c0_g10_i2::g.14::m+  0.104   1  0.000   1  0.158   1  0.000   0.000 N  0.450      SignalP-noTM
TRINITY_DN43288_c0_g10::TRINITY_DN43288_c0_g10_i2::g.14::m,  0.103   1  0.000   1  0.166   1  0.000   0.000 N  0.450      SignalP-noTM
TRINITY_DN43288_c0_g10::TRINITY_DN43288_c0_g10_i2::g.14::m-  0.103   1  0.000   1  0.166   1  0.000   0.000 N  0.450      SignalP-noTM
TRINITY_DN43288_c0_g10::TRINITY_DN43288_c0_g10_i2::g.14::m.  0.106   1  0.000   1  0.139   1  0.000   0.000 N  0.450      SignalP-noTM
TRINITY_DN43288_c0_g10::TRINITY_DN43288_c0_g10_i2::g.14::m/  0.104   1  0.000   1  0.140   1  0.000   0.000 N  0.450      SignalP-noTM
TRINITY_DN43288_c0_g10::TRINITY_DN43288_c0_g10_i2::g.14::m0  0.106   1  0.000   1  0.129   1  0.000   0.000 N  0.450      SignalP-noTM
TRINITY_DN43288_c0_g10::TRINITY_DN43288_c0_g10_i2::g.14::m1  0.104   1  0.000   1  0.140   1  0.000   0.000 N  0.450      SignalP-noTM
TRINITY_DN43288_c0_g10::TRINITY_DN43288_c0_g10_i2::g.14::m2  0.105   1  0.000   1  0.120   1  0.000   0.000 N  0.450      SignalP-noTM
TRINITY_DN43288_c0_g10::TRINITY_DN43288_c0_g10_i2::g.14::m3  0.105   1  0.000   1  0.120   1  0.000   0.000 N  0.450      SignalP-noTM
TRINITY_DN43288_c0_g10::TRINITY_DN43288_c0_g10_i2::g.14::m4  0.105   1  0.000   1  0.120   1  0.000   0.000 N  0.450      SignalP-noTM
TRINITY_DN43288_c0_g10::TRINITY_DN43288_c0_g10_i2::g.14::m5  0.104   1  0.000   1  0.158   1  0.000   0.000 N  0.450      SignalP-noTM
TRINITY_DN43288_c0_g10::TRINITY_DN43288_c0_g10_i2::g.14::m6  0.104   1  0.000   1  0.158   1  0.000   0.000 N  0.450      SignalP-noTM
TRINITY_DN43288_c0_g10::TRINITY_DN43288_c0_g10_i2::g.14::m7  0.104   1  0.000   1  0.146   1  0.000   0.000 N  0.450      SignalP-noTM
TRINITY_DN43288_c0_g10::TRINITY_DN43288_c0_g10_i2::g.14::m8  0.106   1  0.000   1  0.129   1  0.000   0.000 N  0.450      SignalP-noTM
TRINITY_DN43288_c0_g10::TRINITY_DN43288_c0_g10_i2::g.14::m9  0.104   1  0.000   1  0.138   1  0.000   0.000 N  0.450      SignalP-noTM
TRINITY_DN43288_c0_g10::TRINITY_DN43288_c0_g10_i2::g.14::m:  0.104   1  0.000   1  0.158   1  0.000   0.000 N  0.450      SignalP-noTM
TRINITY_DN43288_c0_g10::TRINITY_DN43288_c0_g10_i2::g.14::m;  0.104   1  0.000   1  0.140   1  0.000   0.000 N  0.450      SignalP-noTM
TRINITY_DN43288_c0_g10::TRINITY_DN43288_c0_g10_i2::g.14::m<  0.103   1  0.000   1  0.166   1  0.000   0.000 N  0.450      SignalP-noTM
TRINITY_DN43288_c0_g10::TRINITY_DN43288_c0_g10_i2::g.14::m=  0.102   1  0.000   1  0.120   1  0.000   0.000 N  0.450      SignalP-noTM
TRINITY_DN43288_c0_g10::TRINITY_DN43288_c0_g10_i2::g.14::m>  0.104   1  0.000   1  0.140   1  0.000   0.000 N  0.450      SignalP-noTM
TRINITY_DN43288_c0_g10::TRINITY_DN43288_c0_g10_i2::g.14::m?  0.104   1  0.000   1  0.140   1  0.000   0.000 N  0.450      SignalP-noTM
TRINITY_DN43288_c0_g10::TRINITY_DN43288_c0_g10_i2::g.14::m@  0.104   1  0.000   1  0.146   1  0.000   0.000 N  0.450      SignalP-noTM
TRINITY_DN43288_c0_g10::TRINITY_DN43288_c0_g10_i2::g.14::mA  0.104   1  0.000   1  0.159   1  0.000   0.000 N  0.450      SignalP-noTM
TRINITY_DN43288_c0_g10::TRINITY_DN43288_c0_g10_i2::g.14::mB  0.104   1  0.000   1  0.158   1  0.000   0.000 N  0.450      SignalP-noTM
TRINITY_DN43288_c0_g10::TRINITY_DN43288_c0_g10_i2::g.14::mC  0.105   1  0.000   1  0.120   1  0.000   0.000 N  0.450      SignalP-noTM
TRINITY_DN43288_c0_g10::TRINITY_DN43288_c0_g10_i2::g.14::mD  0.104   1  0.000   1  0.138   1  0.000   0.000 N  0.450      SignalP-noTM
TRINITY_DN43288_c0_g10::TRINITY_DN43288_c0_g10_i2::g.14::mE  0.106   1  0.000   1  0.139   1  0.000   0.000 N  0.450      SignalP-noTM
TRINITY_DN43288_c0_g10::TRINITY_DN43288_c0_g10_i2::g.14::mF  0.103   1  0.000   1  0.145   1  0.000   0.000 N  0.450      SignalP-noTM
TRINITY_DN43822_c0_g5::TRINITY_DN43822_c0_g5_i1::g.17::m.1  0.104   1  0.000   1  0.161   1  0.000   0.000 N  0.450      SignalP-noTM
TRINITY_DN43822_c0_g5::TRINITY_DN43822_c0_g5_i1::g.17::m.1  0.104   1  0.000   1  0.121   1  0.000   0.000 N  0.450      SignalP-noTM
TRINITY_DN43822_c0_g5::TRINITY_DN43822_c0_g5_i1::g.17::m.1  0.105   1  0.000   1  0.120   1  0.000   0.000 N  0.450      SignalP-noTM
TRINITY_DN43822_c0_g5::TRINITY_DN43822_c0_g5_i1::g.17::m.1  0.104   1  0.000   1  0.138   1  0.000   0.000 N  0.450      SignalP-noTM
TRINITY_DN43822_c0_g5::TRINITY_DN43822_c0_g5_i1::g.17::m.1  0.104   1  0.000   1  0.140   1  0.000   0.000 N  0.450      SignalP-noTM
TRINITY_DN43822_c0_g5::TRINITY_DN43822_c0_g5_i1::g.17::m.1  0.103   1  0.000   1  0.145   1  0.000   0.000 N  0.450      SignalP-noTM
TRINITY_DN43822_c0_g5::TRINITY_DN43822_c0_g5_i1::g.17::m.1  0.105   1  0.000   1  0.120   1  0.000   0.000 N  0.450      SignalP-noTM
TRINITY_DN43822_c0_g5::TRINITY_DN43822_c0_g5_i1::g.17::m.1  0.103   1  0.000   1  0.110   1  0.000   0.000 N  0.450      SignalP-noTM
TRINITY_DN43822_c0_g5::TRINITY_DN43822_c0_g5_i1::g.17::m.1  0.104   1  0.000   1  0.138   1  0.000   0.000 N  0.450      SignalP-noTM
                           0.000   1  0.000   1  0.000   1  0.000   0.000 N  0.500      SignalP-TM
TRINITY_DN43822_c0_g5::TRINITY_DN43822_c0_g5_i1::g.17::m.1  0.000   1  0.000   1  0.000   1  0.000   0.000 N  0.450      SignalP-noTM
0.109626                   0.000   1  0.000   1  0.000   1  0.000   0.000 N  0.450      SignalP-noTM
TRINITY_DN43822_c0_g5::TRINITY_DN43822_c0_g5_i1::g.17::m.1  0.104   1  0.000   1  0.130   1  0.000   0.000 N  0.450      SignalP-noTM
TRINITY_DN43822_c0_g5::TRINITY_DN43822_c0_g5_i1::g.17::m.1  0.104   1  0.000   1  0.159   1  0.000   0.000 N  0.450      SignalP-noTM
TRINITY_DN43822_c0_g5::TRINITY_DN43822_c0_g5_i1::g.17::m.1  0.103   1  0.000   1  0.166   1  0.000   0.000 N  0.450      SignalP-noTM
TRINITY_DN43822_c0_g5::TRINITY_DN43822_c0_g5_i1::g.17::m.1  0.106   1  0.000   1  0.139   1  0.000   0.000 N  0.450      SignalP-noTM
TRINITY_DN43822_c0_g5::TRINITY_DN43822_c0_g5_i1::g.17::m.1  0.104   1  0.000   1  0.140   1  0.000   0.000 N  0.450      SignalP-noTM
TRINITY_DN43822_c0_g5::TRINITY_DN43822_c0_g5_i1::g.17::m.1  0.104   1  0.000   1  0.146   1  0.000   0.000 N  0.450      SignalP-noTM
TRINITY_DN43822_c0_g5::TRINITY_DN43822_c0_g5_i1::g.17::m.1  0.104   1  0.000   1  0.140   1  0.000   0.000 N  0.450      SignalP-noTM
TRINITY_DN43822_c0_g5::TRINITY_DN43822_c0_g5_i1::g.17::m.1  0.105   1  0.000   1  0.120   1  0.000   0.000 N  0.450      SignalP-noTM
TRINITY_DN43822_c0_g5::TRINITY_DN43822_c0_g5_i1::g.17::m.1  0.105   1  0.000   1  0.120   1  0.000   0.000 N  0.450      SignalP-noTM
TRINITY_DN43822_c0_g5::TRINITY_DN43822_c0_g5_i1::g.17::m.1  0.105   1  0.000   1  0.120   1  0.000   0.000 N  0.450      SignalP-noTM
TRINITY_DN43822_c0_g5::TRINITY_DN43822_c0_g5_i1::g.17::m.1  0.103   1  0.000   1  0.145   1  0.000   0.000 N  0.450      SignalP-noTM
TRINITY_DN43822_c0_g5::TRINITY_DN43822_c0_g5_i1::g.17::m.1  0.103   1  0.000   1  0.145   1  0.000   0.000 N  0.450      SignalP-noTM
TRINITY_DN43822_c0_g5::TRINITY_DN43822_c0_g5_i1::g.17::m.1  0.105   1  0.000   1  0.120   1  0.000   0.000 N  0.450      SignalP-noTM
TRINITY_DN43822_c0_g5::TRINITY_DN43822_c0_g5_i1::g.17::m.1  0.104   1  0.000   1  0.140   1  0.000   0.000 N  0.450      SignalP-noTM
TRINITY_DN43822_c0_g5::TRINITY_DN43822_c0_g5_i1::g.17::m.1  0.104   1  0.000   1  0.159   1  0.000   0.000 N  0.450      SignalP-noTM
TRINITY_DN43822_c0_g5::TRINITY_DN43822_c0_g5_i1::g.17::m.1  0.103   1  0.000   1  0.198   1  0.000   0.000 N  0.450      SignalP-noTM
TRINITY_DN43822_c0_g5::TRINITY_DN43822_c0_g5_i1::g.17::m.1  0.104   1  0.000   1  0.140   1  0.000   0.000 N  0.450      SignalP-noTM
TRINITY_DN43822_c0_g5::TRINITY_DN43822_c0_g5_i1::g.17::m.1  0.102   1  0.000   1  0.120   1  0.000   0.000 N  0.450      SignalP-noTM
TRINITY_DN43822_c0_g5::TRINITY_DN43822_c0_g5_i1::g.17::m.1  0.104   1  0.000   1  0.140   1  0.000   0.000 N  0.450      SignalP-noTM
TRINITY_DN43822_c0_g5::TRINITY_DN43822_c0_g5_i1::g.17::m.1  0.104   1  0.000   1  0.140   1  0.000   0.000 N  0.450      SignalP-noTM
TRINITY_DN43822_c0_g5::TRINITY_DN43822_c0_g5_i1::g.17::m.1  0.104   1  0.000   1  0.140   1  0.000   0.000 N  0.450      SignalP-noTM
TRINITY_DN43822_c0_g5::TRINITY_DN43822_c0_g5_i1::g.17::m.1!  0.106   1  0.000   1  0.139   1  0.000   0.000 N  0.450      SignalP-noTM
TRINITY_DN43822_c0_g5::TRINITY_DN43822_c0_g5_i1::g.17::m.1"  0.103   1  0.000   1  0.145   1  0.000   0.000 N  0.450      SignalP-noTM
TRINITY_DN43822_c0_g5::TRINITY_DN43822_c0_g5_i1::g.17::m.1#  0.104   1  0.000   1  0.140   1  0.000   0.000 N  0.450      SignalP-noTM
TRINITY_DN43822_c0_g5::TRINITY_DN43822_c0_g5_i1::g.17::m.1$  0.104   1  0.000   1  0.140   1  0.000   0.000 N  0.450      SignalP-noTM
TRINITY_DN43822_c0_g5::TRINITY_DN43822_c0_g5_i1::g.17::m.1%  0.103   1  0.000   1  0.145   1  0.000   0.000 N  0.450      SignalP-noTM
TRINITY_DN43822_c0_g5::TRINITY_DN43822_c0_g5_i1::g.17::m.1&  0.106   1  0.000   1  0.129   1  0.000   0.000 N  0.450      SignalP-noTM
TRINITY_DN43822_c0_g5::TRINITY_DN43822_c0_g5_i1::g.17::m.1'  0.103   1  0.000   1  0.145   1  0.000   0.000 N  0.450      SignalP-noTM
TRINITY_DN43822_c0_g5::TRINITY_DN43822_c0_g5_i1::g.17::m.1(  0.104   1  0.000   1  0.140   1  0.000   0.000 N  0.450      SignalP-noTM
TRINITY_DN43822_c0_g5::TRINITY_DN43822_c0_g5_i1::g.17::m.1)  0.103   1  0.000   1  0.166   1  0.000   0.000 N  0.450      SignalP-noTM
TRINITY_DN43822_c0_g5::TRINITY_DN43822_c0_g5_i1::g.17::m.1*  0.104   1  0.000   1  0.138   1  0.000   0.000 N  0.450      SignalP-noTM
TRINITY_DN43822_c0_g5::TRINITY_DN43822_c0_g5_i1::g.17::m.1+  0.103   1  0.000   1  0.110   1  0.000   0.000 N  0.450      SignalP-noTM
TRINITY_DN43822_c0_g5::TRINITY_DN43822_c0_g5_i1::g.17::m.1,  0.104   1  0.000   1  0.158   1  0.000   0.000 N  0.450      SignalP-noTM
TRINITY_DN43822_c0_g5::TRINITY_DN43822_c0_g5_i1::g.17::m.1-  0.104   1  0.000   1  0.158   1  0.000   0.000 N  0.450      SignalP-noTM
TRINITY_DN43822_c0_g5::TRINITY_DN43822_c0_g5_i1::g.17::m.1.  0.104   1  0.000   1  0.121   1  0.000   0.000 N  0.450      SignalP-noTM
TRINITY_DN43822_c0_g5::TRINITY_DN43822_c0_g5_i1::g.17::m.1/  0.103   1  0.000   1  0.166   1  0.000   0.000 N  0.450      SignalP-noTM
TRINITY_DN43822_c0_g5::TRINITY_DN43822_c0_g5_i1::g.17::m.10  0.103   1  0.000   1  0.198   1  0.000   0.000 N  0.450      SignalP-noTM
TRINITY_DN43822_c0_g5::TRINITY_DN43822_c0_g5_i1::g.17::m.11  0.104   1  0.000   1  0.140   1  0.000   0.000 N  0.450      SignalP-noTM
TRINITY_DN43822_c0_g5::TRINITY_DN43822_c0_g5_i1::g.17::m.12  0.104   1  0.000   1  0.146   1  0.000   0.000 N  0.450      SignalP-noTM
TRINITY_DN43822_c0_g5::TRINITY_DN43822_c0_g5_i1::g.17::m.13  0.104   1  0.000   1  0.146   1  0.000   0.000 N  0.450      SignalP-noTM
TRINITY_DN43822_c0_g5::TRINITY_DN43822_c0_g5_i1::g.17::m.14  0.105   1  0.000   1  0.120   1  0.000   0.000 N  0.450      SignalP-noTM
TRINITY_DN43822_c0_g5::TRINITY_DN43822_c0_g5_i1::g.17::m.15  0.104   1  0.000   1  0.140   1  0.000   0.000 N  0.450      SignalP-noTM
TRINITY_DN43822_c0_g5::TRINITY_DN43822_c0_g5_i1::g.17::m.16  0.104   1  0.000   1  0.161   1  0.000   0.000 N  0.450      SignalP-noTM
TRINITY_DN43822_c0_g5::TRINITY_DN43822_c0_g5_i1::g.17::m.17  0.102   1  0.000   1  0.133   1  0.000   0.000 N  0.450      SignalP-noTM
TRINITY_DN43822_c0_g5::TRINITY_DN43822_c0_g5_i1::g.17::m.18  0.104   2  0.000   1  0.133   1  0.000   0.000 N  0.450      SignalP-noTM
TRINITY_DN43822_c0_g5::TRINITY_DN43822_c0_g5_i1::g.17::m.19  0.104   2  0.000   1  0.133   1  0.000   0.000 N  0.450      SignalP-noTM
TRINITY_DN43822_c0_g5::TRINITY_DN43822_c0_g5_i1::g.17::m.1:  0.105   4  0.000   1  0.133   1  0.000   0.000 N  0.450      SignalP-noTM
TRINITY_DN43822_c0_g5::TRINITY_DN43822_c0_g5_i1::g.17::m.1;  0.105   4  0.000   1  0.133   1  0.000   0.000 N  0.450      SignalP-noTM
TRINITY_DN43822_c0_g5::TRINITY_DN43822_c0_g5_i1::g.17::m.1<  0.105   4  0.000   1  0.133   1  0.000   0.000 N  0.450      SignalP-noTM
TRINITY_DN43822_c0_g5::TRINITY_DN43822_c0_g5_i1::g.17::m.1=  0.105   4  0.000   1  0.133   1  0.000   0.000 N  0.450      SignalP-noTM
TRINITY_DN43822_c0_g5::TRINITY_DN43822_c0_g5_i1::g.17::m.1>  0.105   4  0.000   1  0.133   1  0.000   0.000 N  0.450      SignalP-noTM
TRINITY_DN43822_c0_g5::TRINITY_DN43822_c0_g5_i1::g.17::m.1?  0.105   4  0.000   1  0.133   1  0.000   0.000 N  0.450      SignalP-noTM
TRINITY_DN43822_c0_g5::TRINITY_DN43822_c0_g5_i1::g.17::m.1@  0.105   4  0.000   1  0.133   1  0.000   0.000 N  0.450      SignalP-noTM
TRINITY_DN43822_c0_g5::TRINITY_DN43822_c0_g5_i1::g.17::m.1A  0.105   4  0.112  11  0.133   1  0.115   0.114 N  0.450      SignalP-noTM
TRINITY_DN43822_c0_g5::TRINITY_DN43822_c0_g5_i1::g.17::m.1B  0.105   4  0.112  11  0.133   1  0.115   0.114 N  0.450      SignalP-noTM
TRINITY_DN43822_c0_g5::TRINITY_DN43822_c0_g5_i1::g.17::m.1C  0.105   4  0.112  11  0.133   1  0.115   0.114 N  0.450      SignalP-noTM
TRINITY_DN43822_c0_g5::TRINITY_DN43822_c0_g5_i1::g.17::m.1D  0.105   4  0.112  11  0.133   1  0.115   0.114 N  0.450      SignalP-noTM
TRINITY_DN43822_c0_g5::TRINITY_DN43822_c0_g5_i1::g.17::m.1E  0.105   4  0.112  11  0.133   1  0.115   0.114 N  0.450      SignalP-noTM
TRINITY_DN43822_c0_g5::TRINITY_DN43822_c0_g5_i1::g.17::m.1F  0.105   4  0.112  11  0.133   1  0.115   0.114 N  0.450      SignalP-noTM
TRINITY_DN43822_c0_g5::TRINITY_DN43822_c0_g5_i3::g.18::m.1  0.105   1  0.000   1  0.140   1  0.000   0.000 N  0.450      SignalP-noTM
TRINITY_DN43822_c0_g5::TRINITY_DN43822_c0_g5_i3::g.18::m.1  0.104   1  0.000   1  0.130   1  0.000   0.000 N  0.450      SignalP-noTM
TRINITY_DN43822_c0_g5::TRINITY_DN43822_c0_g5_i3::g.18::m.1  0.102   1  0.000   1  0.120   1  0.000   0.000 N  0.450      SignalP-noTM
TRINITY_DN43822_c0_g5::TRINITY_DN43822_c0_g5_i3::g.18::m.1  0.104   1  0.000   1  0.161   1  0.000   0.000 N  0.450      SignalP-noTM
TRINITY_DN43822_c0_g5::TRINITY_DN43822_c0_g5_i3::g.18::m.1  0.104   1  0.000   1  0.140   1  0.000   0.000 N  0.450      SignalP-noTM
TRINITY_DN43822_c0_g5::TRINITY_DN43822_c0_g5_i3::g.18::m.1  0.105   1  0.000   1  0.140   1  0.000   0.000 N  0.450      SignalP-noTM
TRINITY_DN43822_c0_g5::TRINITY_DN43822_c0_g5_i3::g.18::m.1  0.104   1  0.000   1  0.159   1  0.000   0.000 N  0.450      SignalP-noTM
TRINITY_DN43822_c0_g5::TRINITY_DN43822_c0_g5_i3::g.18::m.1  0.104   1  0.000   1  0.131   1  0.000   0.000 N  0.450      SignalP-noTM
TRINITY_DN43822_c0_g5::TRINITY_DN43822_c0_g5_i3::g.18::m.1  0.104   1  0.000   1  0.158   1  0.000   0.000 N  0.450      SignalP-noTM
                           0.000   1  0.000   1  0.000   1  0.000   0.000 N  0.500      SignalP-TM
TRINITY_DN43822_c0_g5::TRINITY_DN43822_c0_g5_i3::g.18::m.1  0.000   1  0.000   1  0.000   1  0.000   0.000 N  0.450      SignalP-noTM
0.197799                   0.000   1  0.000   1  0.000   1  0.000   0.000 N  0.450      SignalP-noTM
TRINITY_DN43822_c0_g5::TRINITY_DN43822_c0_g5_i3::g.18::m.1  0.104   1  0.000   1  0.140   1  0.000   0.000 N  0.450      SignalP-noTM
TRINITY_DN43822_c0_g5::TRINITY_DN43822_c0_g5_i3::g.18::m.1  0.103   1  0.000   1  0.145   1  0.000   0.000 N  0.450      SignalP-noTM
TRINITY_DN43822_c0_g5::TRINITY_DN43822_c0_g5_i3::g.18::m.1  0.105   1  0.000   1  0.120   1  0.000   0.000 N  0.450      SignalP-noTM
TRINITY_DN43822_c0_g5::TRINITY_DN43822_c0_g5_i3::g.18::m.1  0.104   1  0.000   1  0.130   1  0.000   0.000 N  0.450      SignalP-noTM
TRINITY_DN43822_c0_g5::TRINITY_DN43822_c0_g5_i3::g.18::m.1  0.104   1  0.000   1  0.138   1  0.000   0.000 N  0.450      SignalP-noTM
TRINITY_DN43822_c0_g5::TRINITY_DN43822_c0_g5_i3::g.18::m.1  0.104   1  0.000   1  0.121   1  0.000   0.000 N  0.450      SignalP-noTM
TRINITY_DN43822_c0_g5::TRINITY_DN43822_c0_g5_i3::g.18::m.1  0.104   1  0.000   1  0.121   1  0.000   0.000 N  0.450      SignalP-noTM
TRINITY_DN43822_c0_g5::TRINITY_DN43822_c0_g5_i3::g.18::m.1  0.104   1  0.000   1  0.138   1  0.000   0.000 N  0.450      SignalP-noTM
TRINITY_DN43822_c0_g5::TRINITY_DN43822_c0_g5_i3::g.18::m.1  0.103   1  0.000   1  0.110   1  0.000   0.000 N  0.450      SignalP-noTM
TRINITY_DN43822_c0_g5::TRINITY_DN43822_c0_g5_i3::g.18::m.1  0.103   1  0.000   1  0.110   1  0.000   0.000 N  0.450      SignalP-noTM
TRINITY_DN43822_c0_g5::TRINITY_DN43822_c0_g5_i3::g.18::m.1  0.105   1  0.000   1  0.120   1  0.000   0.000 N  0.450      SignalP-noTM
TRINITY_DN43822_c0_g5::TRINITY_DN43822_c0_g5_i3::g.18::m.1  0.104   1  0.000   1  0.140   1  0.000   0.000 N  0.450      SignalP-noTM
TRINITY_DN43822_c0_g5::TRINITY_DN43822_c0_g5_i3::g.18::m.1  0.104   1  0.000   1  0.146   1  0.000   0.000 N  0.450      SignalP-noTM
TRINITY_DN43822_c0_g5::TRINITY_DN43822_c0_g5_i3::g.18::m.1  0.104   1  0.000   1  0.131   1  0.000   0.000 N  0.450      SignalP-noTM
TRINITY_DN43822_c0_g5::TRINITY_DN43822_c0_g5_i3::g.18::m.1  0.105   1  0.000   1  0.120   1  0.000   0.000 N  0.450      SignalP-noTM
TRINITY_DN43822_c0_g5::TRINITY_DN43822_c0_g5_i3::g.18::m.1  0.103   1  0.000   1  0.166   1  0.000   0.000 N  0.450      SignalP-noTM
TRINITY_DN43822_c0_g5::TRINITY_DN43822_c0_g5_i3::g.18::m.1  0.104   1  0.000   1  0.161   1  0.000   0.000 N  0.450      SignalP-noTM
TRINITY_DN43822_c0_g5::TRINITY_DN43822_c0_g5_i3::g.18::m.1  0.104   1  0.000   1  0.121   1  0.000   0.000 N  0.450      SignalP-noTM
TRINITY_DN43822_c0_g5::TRINITY_DN43822_c0_g5_i3::g.18::m.1  0.104   1  0.000   1  0.158   1  0.000   0.000 N  0.450      SignalP-noTM
TRINITY_DN43822_c0_g5::TRINITY_DN43822_c0_g5_i3::g.18::m.1  0.104   1  0.000   1  0.161   1  0.000   0.000 N  0.450      SignalP-noTM
TRINITY_DN43822_c0_g5::TRINITY_DN43822_c0_g5_i3::g.18::m.1  0.103   1  0.000   1  0.145   1  0.000   0.000 N  0.450      SignalP-noTM
TRINITY_DN43822_c0_g5::TRINITY_DN43822_c0_g5_i3::g.18::m.1!  0.102   1  0.000   1  0.120   1  0.000   0.000 N  0.450      SignalP-noTM
TRINITY_DN43822_c0_g5::TRINITY_DN43822_c0_g5_i3::g.18::m.1"  0.106   1  0.000   1  0.129   1  0.000   0.000 N  0.450      SignalP-noTM
TRINITY_DN43822_c0_g5::TRINITY_DN43822_c0_g5_i3::g.18::m.1#  0.104   1  0.000   1  0.140   1  0.000   0.000 N  0.450      SignalP-noTM
TRINITY_DN43822_c0_g5::TRINITY_DN43822_c0_g5_i3::g.18::m.1$  0.104   1  0.000   1  0.121   1  0.000   0.000 N  0.450      SignalP-noTM
TRINITY_DN43822_c0_g5::TRINITY_DN43822_c0_g5_i3::g.18::m.1%  0.105   1  0.000   1  0.120   1  0.000   0.000 N  0.450      SignalP-noTM
TRINITY_DN43822_c0_g5::TRINITY_DN43822_c0_g5_i3::g.18::m.1&  0.104   1  0.000   1  0.140   1  0.000   0.000 N  0.450      SignalP-noTM
TRINITY_DN43822_c0_g5::TRINITY_DN43822_c0_g5_i3::g.18::m.1'  0.106   1  0.000   1  0.129   1  0.000   0.000 N  0.450      SignalP-noTM
TRINITY_DN43822_c0_g5::TRINITY_DN43822_c0_g5_i3::g.18::m.1(  0.105   1  0.000   1  0.120   1  0.000   0.000 N  0.450      SignalP-noTM
TRINITY_DN43822_c0_g5::TRINITY_DN43822_c0_g5_i3::g.18::m.1)  0.104   1  0.000   1  0.121   1  0.000   0.000 N  0.450      SignalP-noTM
TRINITY_DN43822_c0_g5::TRINITY_DN43822_c0_g5_i3::g.18::m.1*  0.104   1  0.000   1  0.158   1  0.000   0.000 N  0.450      SignalP-noTM
TRINITY_DN43822_c0_g5::TRINITY_DN43822_c0_g5_i3::g.18::m.1+  0.105   1  0.000   1  0.120   1  0.000   0.000 N  0.450      SignalP-noTM
TRINITY_DN43822_c0_g5::TRINITY_DN43822_c0_g5_i3::g.18::m.1,  0.104   1  0.000   1  0.138   1  0.000   0.000 N  0.450      SignalP-noTM
TRINITY_DN43822_c0_g5::TRINITY_DN43822_c0_g5_i3::g.18::m.1-  0.104   1  0.000   1  0.140   1  0.000   0.000 N  0.450      SignalP-noTM
TRINITY_DN43822_c0_g5::TRINITY_DN43822_c0_g5_i3::g.18::m.1.  0.103   1  0.000   1  0.145   1  0.000   0.000 N  0.450      SignalP-noTM
TRINITY_DN43822_c0_g5::TRINITY_DN43822_c0_g5_i3::g.18::m.1/  0.104   1  0.000   1  0.140   1  0.000   0.000 N  0.450      SignalP-noTM
TRINITY_DN43822_c0_g5::TRINITY_DN43822_c0_g5_i3::g.18::m.10  0.104   1  0.000   1  0.121   1  0.000   0.000 N  0.450      SignalP-noTM
TRINITY_DN43822_c0_g5::TRINITY_DN43822_c0_g5_i3::g.18::m.11  0.104   1  0.000   1  0.138   1  0.000   0.000 N  0.450      SignalP-noTM
TRINITY_DN43822_c0_g5::TRINITY_DN43822_c0_g5_i3::g.18::m.12  0.103   1  0.000   1  0.110   1  0.000   0.000 N  0.450      SignalP-noTM
TRINITY_DN43822_c0_g5::TRINITY_DN43822_c0_g5_i3::g.18::m.13  0.104   1  0.000   1  0.138   1  0.000   0.000 N  0.450      SignalP-noTM
TRINITY_DN43822_c0_g5::TRINITY_DN43822_c0_g5_i3::g.18::m.14  0.104   1  0.000   1  0.140   1  0.000   0.000 N  0.450      SignalP-noTM
TRINITY_DN43822_c0_g5::TRINITY_DN43822_c0_g5_i3::g.18::m.15  0.104   1  0.000   1  0.161   1  0.000   0.000 N  0.450      SignalP-noTM
TRINITY_DN43822_c0_g5::TRINITY_DN43822_c0_g5_i3::g.18::m.16  0.103   1  0.000   1  0.166   1  0.000   0.000 N  0.450      SignalP-noTM
TRINITY_DN43822_c0_g5::TRINITY_DN43822_c0_g5_i3::g.18::m.17  0.106   1  0.000   1  0.139   1  0.000   0.000 N  0.450      SignalP-noTM
TRINITY_DN43822_c0_g5::TRINITY_DN43822_c0_g5_i3::g.18::m.18  0.103   1  0.000   1  0.150   1  0.000   0.000 N  0.450      SignalP-noTM
TRINITY_DN43822_c0_g5::TRINITY_DN43822_c0_g5_i3::g.18::m.19  0.104   2  0.000   1  0.150   1  0.000   0.000 N  0.450      SignalP-noTM
TRINITY_DN43822_c0_g5::TRINITY_DN43822_c0_g5_i3::g.18::m.1:  0.106   3  0.000   1  0.150   1  0.000   0.000 N  0.450      SignalP-noTM
TRINITY_DN43822_c0_g5::TRINITY_DN43822_c0_g5_i3::g.18::m.1;  0.106   3  0.000   1  0.150   1  0.000   0.000 N  0.450      SignalP-noTM
TRINITY_DN43822_c0_g5::TRINITY_DN43822_c0_g5_i3::g.18::m.1<  0.106   3  0.000   1  0.150   1  0.000   0.000 N  0.450      SignalP-noTM
TRINITY_DN43822_c0_g5::TRINITY_DN43822_c0_g5_i3::g.18::m.1=  0.106   3  0.000   1  0.150   1  0.000   0.000 N  0.450      SignalP-noTM
TRINITY_DN43822_c0_g5::TRINITY_DN43822_c0_g5_i3::g.18::m.1>  0.106   3  0.000   1  0.150   1  0.000   0.000 N  0.450      SignalP-noTM
TRINITY_DN43822_c0_g5::TRINITY_DN43822_c0_g5_i3::g.18::m.1?  0.106   3  0.000   1  0.150   1  0.000   0.000 N  0.450      SignalP-noTM
TRINITY_DN43822_c0_g5::TRINITY_DN43822_c0_g5_i3::g.18::m.1@  0.106   3  0.000   1  0.150   1  0.000   0.000 N  0.450      SignalP-noTM
TRINITY_DN43822_c0_g5::TRINITY_DN43822_c0_g5_i3::g.18::m.1A  0.106   3  0.000   1  0.150   1  0.000   0.000 N  0.450      SignalP-noTM
TRINITY_DN43822_c0_g5::TRINITY_DN43822_c0_g5_i3::g.18::m.1B  0.106   3  0.115  11  0.150   1  0.116   0.116 N  0.450      SignalP-noTM
TRINITY_DN43822_c0_g5::TRINITY_DN43822_c0_g5_i3::g.18::m.1C  0.106  12  0.118  12  0.150   1  0.112   0.115 N  0.450      SignalP-noTM
TRINITY_DN43822_c0_g5::TRINITY_DN43822_c0_g5_i3::g.18::m.1D  0.106  12  0.118  12  0.150   1  0.112   0.115 N  0.450      SignalP-noTM
TRINITY_DN43822_c0_g5::TRINITY_DN43822_c0_g5_i3::g.18::m.1E  0.106  12  0.118  12  0.150   1  0.112   0.115 N  0.450      SignalP-noTM
TRINITY_DN43822_c0_g5::TRINITY_DN43822_c0_g5_i3::g.18::m.1F  0.106  12  0.118  12  0.150   1  0.112   0.115 N  0.450      SignalP-noTM
TRINITY_DN43822_c0_g5::TRINITY_DN43822_c0_g5_i5::g.19::m.1  0.105   1  0.000   1  0.140   1  0.000   0.000 N  0.450      SignalP-noTM
TRINITY_DN43822_c0_g5::TRINITY_DN43822_c0_g5_i5::g.19::m.1  0.104   1  0.000   1  0.130   1  0.000   0.000 N  0.450      SignalP-noTM
TRINITY_DN43822_c0_g5::TRINITY_DN43822_c0_g5_i5::g.19::m.1  0.102   1  0.000   1  0.120   1  0.000   0.000 N  0.450      SignalP-noTM
TRINITY_DN43822_c0_g5::TRINITY_DN43822_c0_g5_i5::g.19::m.1  0.104   1  0.000   1  0.161   1  0.000   0.000 N  0.450      SignalP-noTM
TRINITY_DN43822_c0_g5::TRINITY_DN43822_c0_g5_i5::g.19::m.1  0.104   1  0.000   1  0.140   1  0.000   0.000 N  0.450      SignalP-noTM
TRINITY_DN43822_c0_g5::TRINITY_DN43822_c0_g5_i5::g.19::m.1  0.105   1  0.000   1  0.140   1  0.000   0.000 N  0.450      SignalP-noTM
TRINITY_DN43822_c0_g5::TRINITY_DN43822_c0_g5_i5::g.19::m.1  0.104   1  0.000   1  0.159   1  0.000   0.000 N  0.450      SignalP-noTM
TRINITY_DN43822_c0_g5::TRINITY_DN43822_c0_g5_i5::g.19::m.1  0.104   1  0.000   1  0.131   1  0.000   0.000 N  0.450      SignalP-noTM
TRINITY_DN43822_c0_g5::TRINITY_DN43822_c0_g5_i5::g.19::m.1  0.104   1  0.000   1  0.158   1  0.000   0.000 N  0.450      SignalP-noTM
                           0.000   1  0.000   1  0.000   1  0.000   0.000 N  0.500      SignalP-TM
TRINITY_DN43822_c0_g5::TRINITY_DN43822_c0_g5_i5::g.19::m.1  0.000   1  0.000   1  0.000   1  0.000   0.000 N  0.450      SignalP-noTM
0.197799                   0.000   1  0.000   1  0.000   1  0.000   0.000 N  0.450      SignalP-noTM
TRINITY_DN43822_c0_g5::TRINITY_DN43822_c0_g5_i5::g.19::m.1  0.104   1  0.000   1  0.140   1  0.000   0.000 N  0.450      SignalP-noTM
TRINITY_DN43822_c0_g5::TRINITY_DN43822_c0_g5_i5::g.19::m.1  0.103   1  0.000   1  0.145   1  0.000   0.000 N  0.450      SignalP-noTM
TRINITY_DN43822_c0_g5::TRINITY_DN43822_c0_g5_i5::g.19::m.1  0.105   1  0.000   1  0.120   1  0.000   0.000 N  0.450      SignalP-noTM
TRINITY_DN43822_c0_g5::TRINITY_DN43822_c0_g5_i5::g.19::m.1  0.104   1  0.000   1  0.130   1  0.000   0.000 N  0.450      SignalP-noTM
TRINITY_DN43822_c0_g5::TRINITY_DN43822_c0_g5_i5::g.19::m.1  0.104   1  0.000   1  0.138   1  0.000   0.000 N  0.450      SignalP-noTM
TRINITY_DN43822_c0_g5::TRINITY_DN43822_c0_g5_i5::g.19::m.1  0.104   1  0.000   1  0.121   1  0.000   0.000 N  0.450      SignalP-noTM
TRINITY_DN43822_c0_g5::TRINITY_DN43822_c0_g5_i5::g.19::m.1  0.104   1  0.000   1  0.121   1  0.000   0.000 N  0.450      SignalP-noTM
TRINITY_DN43822_c0_g5::TRINITY_DN43822_c0_g5_i5::g.19::m.1  0.104   1  0.000   1  0.138   1  0.000   0.000 N  0.450      SignalP-noTM
TRINITY_DN43822_c0_g5::TRINITY_DN43822_c0_g5_i5::g.19::m.1  0.103   1  0.000   1  0.110   1  0.000   0.000 N  0.450      SignalP-noTM
TRINITY_DN43822_c0_g5::TRINITY_DN43822_c0_g5_i5::g.19::m.1  0.103   1  0.000   1  0.110   1  0.000   0.000 N  0.450      SignalP-noTM
TRINITY_DN43822_c0_g5::TRINITY_DN43822_c0_g5_i5::g.19::m.1  0.105   1  0.000   1  0.120   1  0.000   0.000 N  0.450      SignalP-noTM
TRINITY_DN43822_c0_g5::TRINITY_DN43822_c0_g5_i5::g.19::m.1  0.104   1  0.000   1  0.140   1  0.000   0.000 N  0.450      SignalP-noTM
TRINITY_DN43822_c0_g5::TRINITY_DN43822_c0_g5_i5::g.19::m.1  0.104   1  0.000   1  0.146   1  0.000   0.000 N  0.450      SignalP-noTM
TRINITY_DN43822_c0_g5::TRINITY_DN43822_c0_g5_i5::g.19::m.1  0.104   1  0.000   1  0.131   1  0.000   0.000 N  0.450      SignalP-noTM
TRINITY_DN43822_c0_g5::TRINITY_DN43822_c0_g5_i5::g.19::m.1  0.105   1  0.000   1  0.120   1  0.000   0.000 N  0.450      SignalP-noTM
TRINITY_DN43822_c0_g5::TRINITY_DN43822_c0_g5_i5::g.19::m.1  0.103   1  0.000   1  0.166   1  0.000   0.000 N  0.450      SignalP-noTM
TRINITY_DN43822_c0_g5::TRINITY_DN43822_c0_g5_i5::g.19::m.1  0.104   1  0.000   1  0.161   1  0.000   0.000 N  0.450      SignalP-noTM
TRINITY_DN43822_c0_g5::TRINITY_DN43822_c0_g5_i5::g.19::m.1  0.104   1  0.000   1  0.121   1  0.000   0.000 N  0.450      SignalP-noTM
TRINITY_DN43822_c0_g5::TRINITY_DN43822_c0_g5_i5::g.19::m.1  0.104   1  0.000   1  0.158   1  0.000   0.000 N  0.450      SignalP-noTM
TRINITY_DN43822_c0_g5::TRINITY_DN43822_c0_g5_i5::g.19::m.1  0.104   1  0.000   1  0.161   1  0.000   0.000 N  0.450      SignalP-noTM
TRINITY_DN43822_c0_g5::TRINITY_DN43822_c0_g5_i5::g.19::m.1  0.103   1  0.000   1  0.145   1  0.000   0.000 N  0.450      SignalP-noTM
TRINITY_DN43822_c0_g5::TRINITY_DN43822_c0_g5_i5::g.19::m.1!  0.102   1  0.000   1  0.120   1  0.000   0.000 N  0.450      SignalP-noTM
TRINITY_DN43822_c0_g5::TRINITY_DN43822_c0_g5_i5::g.19::m.1"  0.106   1  0.000   1  0.129   1  0.000   0.000 N  0.450      SignalP-noTM
TRINITY_DN43822_c0_g5::TRINITY_DN43822_c0_g5_i5::g.19::m.1#  0.104   1  0.000   1  0.140   1  0.000   0.000 N  0.450      SignalP-noTM
TRINITY_DN43822_c0_g5::TRINITY_DN43822_c0_g5_i5::g.19::m.1$  0.104   1  0.000   1  0.121   1  0.000   0.000 N  0.450      SignalP-noTM
TRINITY_DN43822_c0_g5::TRINITY_DN43822_c0_g5_i5::g.19::m.1%  0.105   1  0.000   1  0.120   1  0.000   0.000 N  0.450      SignalP-noTM
TRINITY_DN43822_c0_g5::TRINITY_DN43822_c0_g5_i5::g.19::m.1&  0.104   1  0.000   1  0.140   1  0.000   0.000 N  0.450      SignalP-noTM
TRINITY_DN43822_c0_g5::TRINITY_DN43822_c0_g5_i5::g.19::m.1'  0.106   1  0.000   1  0.129   1  0.000   0.000 N  0.450      SignalP-noTM
TRINITY_DN43822_c0_g5::TRINITY_DN43822_c0_g5_i5::g.19::m.1(  0.105   1  0.000   1  0.120   1  0.000   0.000 N  0.450      SignalP-noTM
TRINITY_DN43822_c0_g5::TRINITY_DN43822_c0_g5_i5::g.19::m.1)  0.104   1  0.000   1  0.121   1  0.000   0.000 N  0.450      SignalP-noTM
TRINITY_DN43822_c0_g5::TRINITY_DN43822_c0_g5_i5::g.19::m.1*  0.104   1  0.000   1  0.158   1  0.000   0.000 N  0.450      SignalP-noTM
TRINITY_DN43822_c0_g5::TRINITY_DN43822_c0_g5_i5::g.19::m.1+  0.105   1  0.000   1  0.120   1  0.000   0.000 N  0.450      SignalP-noTM
TRINITY_DN43822_c0_g5::TRINITY_DN43822_c0_g5_i5::g.19::m.1,  0.104   1  0.000   1  0.138   1  0.000   0.000 N  0.450      SignalP-noTM
TRINITY_DN43822_c0_g5::TRINITY_DN43822_c0_g5_i5::g.19::m.1-  0.104   1  0.000   1  0.140   1  0.000   0.000 N  0.450      SignalP-noTM
TRINITY_DN43822_c0_g5::TRINITY_DN43822_c0_g5_i5::g.19::m.1.  0.103   1  0.000   1  0.145   1  0.000   0.000 N  0.450      SignalP-noTM
TRINITY_DN43822_c0_g5::TRINITY_DN43822_c0_g5_i5::g.19::m.1/  0.104   1  0.000   1  0.140   1  0.000   0.000 N  0.450      SignalP-noTM
TRINITY_DN43822_c0_g5::TRINITY_DN43822_c0_g5_i5::g.19::m.10  0.104   1  0.000   1  0.121   1  0.000   0.000 N  0.450      SignalP-noTM
TRINITY_DN43822_c0_g5::TRINITY_DN43822_c0_g5_i5::g.19::m.11  0.104   1  0.000   1  0.138   1  0.000   0.000 N  0.450      SignalP-noTM
TRINITY_DN43822_c0_g5::TRINITY_DN43822_c0_g5_i5::g.19::m.12  0.103   1  0.000   1  0.110   1  0.000   0.000 N  0.450      SignalP-noTM
TRINITY_DN43822_c0_g5::TRINITY_DN43822_c0_g5_i5::g.19::m.13  0.104   1  0.000   1  0.138   1  0.000   0.000 N  0.450      SignalP-noTM
TRINITY_DN43822_c0_g5::TRINITY_DN43822_c0_g5_i5::g.19::m.14  0.104   1  0.000   1  0.140   1  0.000   0.000 N  0.450      SignalP-noTM
TRINITY_DN43822_c0_g5::TRINITY_DN43822_c0_g5_i5::g.19::m.15  0.104   1  0.000   1  0.161   1  0.000   0.000 N  0.450      SignalP-noTM
TRINITY_DN43822_c0_g5::TRINITY_DN43822_c0_g5_i5::g.19::m.16  0.103   1  0.000   1  0.166   1  0.000   0.000 N  0.450      SignalP-noTM
TRINITY_DN43822_c0_g5::TRINITY_DN43822_c0_g5_i5::g.19::m.17  0.106   1  0.000   1  0.139   1  0.000   0.000 N  0.450      SignalP-noTM
TRINITY_DN43822_c0_g5::TRINITY_DN43822_c0_g5_i5::g.19::m.18  0.104   1  0.000   1  0.140   1  0.000   0.000 N  0.450      SignalP-noTM
TRINITY_DN43822_c0_g5::TRINITY_DN43822_c0_g5_i5::g.19::m.19  0.103   1  0.000   1  0.128   1  0.000   0.000 N  0.450      SignalP-noTM
TRINITY_DN43822_c0_g5::TRINITY_DN43822_c0_g5_i5::g.19::m.1:  0.106   2  0.000   1  0.128   2  0.000   0.000 N  0.450      SignalP-noTM
TRINITY_DN43822_c0_g5::TRINITY_DN43822_c0_g5_i5::g.19::m.1;  0.106   2  0.000   1  0.128   2  0.000   0.000 N  0.450      SignalP-noTM
TRINITY_DN43822_c0_g5::TRINITY_DN43822_c0_g5_i5::g.19::m.1<  0.106   2  0.000   1  0.128   2  0.000   0.000 N  0.450      SignalP-noTM
TRINITY_DN43822_c0_g5::TRINITY_DN43822_c0_g5_i5::g.19::m.1=  0.106   2  0.000   1  0.128   2  0.000   0.000 N  0.450      SignalP-noTM
TRINITY_DN43822_c0_g5::TRINITY_DN43822_c0_g5_i5::g.19::m.1>  0.106   2  0.000   1  0.128   2  0.000   0.000 N  0.450      SignalP-noTM
TRINITY_DN43822_c0_g5::TRINITY_DN43822_c0_g5_i5::g.19::m.1?  0.106   2  0.000   1  0.128   2  0.000   0.000 N  0.450      SignalP-noTM
TRINITY_DN43822_c0_g5::TRINITY_DN43822_c0_g5_i5::g.19::m.1@  0.106   2  0.000   1  0.128   2  0.000   0.000 N  0.450      SignalP-noTM
TRINITY_DN43822_c0_g5::TRINITY_DN43822_c0_g5_i5::g.19::m.1A  0.106   2  0.000   1  0.128   2  0.000   0.000 N  0.450      SignalP-noTM
TRINITY_DN43822_c0_g5::TRINITY_DN43822_c0_g5_i5::g.19::m.1B  0.106   2  0.000   1  0.128   2  0.000   0.000 N  0.450      SignalP-noTM
TRINITY_DN43822_c0_g5::TRINITY_DN43822_c0_g5_i5::g.19::m.1C  0.106  11  0.114  11  0.128   2  0.114   0.114 N  0.450      SignalP-noTM
TRINITY_DN43822_c0_g5::TRINITY_DN43822_c0_g5_i5::g.19::m.1D  0.106  11  0.114  11  0.128   2  0.114   0.114 N  0.450      SignalP-noTM
TRINITY_DN43822_c0_g5::TRINITY_DN43822_c0_g5_i5::g.19::m.1E  0.106  11  0.114  11  0.128   2  0.114   0.114 N  0.450      SignalP-noTM
TRINITY_DN43822_c0_g5::TRINITY_DN43822_c0_g5_i5::g.19::m.1F  0.106  11  0.114  11  0.128   2  0.114   0.114 N  0.450      SignalP-noTM
TRINITY_DN43822_c0_g5::TRINITY_DN43822_c0_g5_i6::g.20::m.2  0.104   1  0.000   1  0.161   1  0.000   0.000 N  0.450      SignalP-noTM
TRINITY_DN43822_c0_g5::TRINITY_DN43822_c0_g5_i6::g.20::m.2  0.104   1  0.000   1  0.121   1  0.000   0.000 N  0.450      SignalP-noTM
TRINITY_DN43822_c0_g5::TRINITY_DN43822_c0_g5_i6::g.20::m.2  0.105   1  0.000   1  0.120   1  0.000   0.000 N  0.450      SignalP-noTM
TRINITY_DN43822_c0_g5::TRINITY_DN43822_c0_g5_i6::g.20::m.2  0.104   1  0.000   1  0.138   1  0.000   0.000 N  0.450      SignalP-noTM
TRINITY_DN43822_c0_g5::TRINITY_DN43822_c0_g5_i6::g.20::m.2  0.104   1  0.000   1  0.140   1  0.000   0.000 N  0.450      SignalP-noTM
TRINITY_DN43822_c0_g5::TRINITY_DN43822_c0_g5_i6::g.20::m.2  0.103   1  0.000   1  0.145   1  0.000   0.000 N  0.450      SignalP-noTM
TRINITY_DN43822_c0_g5::TRINITY_DN43822_c0_g5_i6::g.20::m.2  0.105   1  0.000   1  0.120   1  0.000   0.000 N  0.450      SignalP-noTM
TRINITY_DN43822_c0_g5::TRINITY_DN43822_c0_g5_i6::g.20::m.2  0.103   1  0.000   1  0.110   1  0.000   0.000 N  0.450      SignalP-noTM
TRINITY_DN43822_c0_g5::TRINITY_DN43822_c0_g5_i6::g.20::m.2  0.104   1  0.000   1  0.138   1  0.000   0.000 N  0.450      SignalP-noTM
                           0.000   1  0.000   1  0.000   1  0.000   0.000 N  0.500      SignalP-TM
TRINITY_DN43822_c0_g5::TRINITY_DN43822_c0_g5_i6::g.20::m.2  0.000   1  0.000   1  0.000   1  0.000   0.000 N  0.450      SignalP-noTM
0.109626                   0.000   1  0.000   1  0.000   1  0.000   0.000 N  0.450      SignalP-noTM
TRINITY_DN43822_c0_g5::TRINITY_DN43822_c0_g5_i6::g.20::m.2  0.104   1  0.000   1  0.130   1  0.000   0.000 N  0.450      SignalP-noTM
TRINITY_DN43822_c0_g5::TRINITY_DN43822_c0_g5_i6::g.20::m.2  0.104   1  0.000   1  0.159   1  0.000   0.000 N  0.450      SignalP-noTM
TRINITY_DN43822_c0_g5::TRINITY_DN43822_c0_g5_i6::g.20::m.2  0.103   1  0.000   1  0.166   1  0.000   0.000 N  0.450      SignalP-noTM
TRINITY_DN43822_c0_g5::TRINITY_DN43822_c0_g5_i6::g.20::m.2  0.106   1  0.000   1  0.139   1  0.000   0.000 N  0.450      SignalP-noTM
TRINITY_DN43822_c0_g5::TRINITY_DN43822_c0_g5_i6::g.20::m.2  0.104   1  0.000   1  0.140   1  0.000   0.000 N  0.450      SignalP-noTM
TRINITY_DN43822_c0_g5::TRINITY_DN43822_c0_g5_i6::g.20::m.2  0.104   1  0.000   1  0.146   1  0.000   0.000 N  0.450      SignalP-noTM
TRINITY_DN43822_c0_g5::TRINITY_DN43822_c0_g5_i6::g.20::m.2  0.104   1  0.000   1  0.140   1  0.000   0.000 N  0.450      SignalP-noTM
TRINITY_DN43822_c0_g5::TRINITY_DN43822_c0_g5_i6::g.20::m.2  0.105   1  0.000   1  0.120   1  0.000   0.000 N  0.450      SignalP-noTM
TRINITY_DN43822_c0_g5::TRINITY_DN43822_c0_g5_i6::g.20::m.2  0.105   1  0.000   1  0.120   1  0.000   0.000 N  0.450      SignalP-noTM
TRINITY_DN43822_c0_g5::TRINITY_DN43822_c0_g5_i6::g.20::m.2  0.105   1  0.000   1  0.120   1  0.000   0.000 N  0.450      SignalP-noTM
TRINITY_DN43822_c0_g5::TRINITY_DN43822_c0_g5_i6::g.20::m.2  0.103   1  0.000   1  0.145   1  0.000   0.000 N  0.450      SignalP-noTM
TRINITY_DN43822_c0_g5::TRINITY_DN43822_c0_g5_i6::g.20::m.2  0.103   1  0.000   1  0.145   1  0.000   0.000 N  0.450      SignalP-noTM
TRINITY_DN43822_c0_g5::TRINITY_DN43822_c0_g5_i6::g.20::m.2  0.105   1  0.000   1  0.120   1  0.000   0.000 N  0.450      SignalP-noTM
TRINITY_DN43822_c0_g5::TRINITY_DN43822_c0_g5_i6::g.20::m.2  0.104   1  0.000   1  0.140   1  0.000   0.000 N  0.450      SignalP-noTM
TRINITY_DN43822_c0_g5::TRINITY_DN43822_c0_g5_i6::g.20::m.2  0.104   1  0.000   1  0.159   1  0.000   0.000 N  0.450      SignalP-noTM
TRINITY_DN43822_c0_g5::TRINITY_DN43822_c0_g5_i6::g.20::m.2  0.103   1  0.000   1  0.198   1  0.000   0.000 N  0.450      SignalP-noTM
TRINITY_DN43822_c0_g5::TRINITY_DN43822_c0_g5_i6::g.20::m.2  0.104   1  0.000   1  0.140   1  0.000   0.000 N  0.450      SignalP-noTM
TRINITY_DN43822_c0_g5::TRINITY_DN43822_c0_g5_i6::g.20::m.2  0.102   1  0.000   1  0.120   1  0.000   0.000 N  0.450      SignalP-noTM
TRINITY_DN43822_c0_g5::TRINITY_DN43822_c0_g5_i6::g.20::m.2  0.104   1  0.000   1  0.140   1  0.000   0.000 N  0.450      SignalP-noTM
TRINITY_DN43822_c0_g5::TRINITY_DN43822_c0_g5_i6::g.20::m.2  0.104   1  0.000   1  0.140   1  0.000   0.000 N  0.450      SignalP-noTM
TRINITY_DN43822_c0_g5::TRINITY_DN43822_c0_g5_i6::g.20::m.2  0.104   1  0.000   1  0.140   1  0.000   0.000 N  0.450      SignalP-noTM
TRINITY_DN43822_c0_g5::TRINITY_DN43822_c0_g5_i6::g.20::m.2!  0.106   1  0.000   1  0.139   1  0.000   0.000 N  0.450      SignalP-noTM
TRINITY_DN43822_c0_g5::TRINITY_DN43822_c0_g5_i6::g.20::m.2"  0.103   1  0.000   1  0.145   1  0.000   0.000 N  0.450      SignalP-noTM
TRINITY_DN43822_c0_g5::TRINITY_DN43822_c0_g5_i6::g.20::m.2#  0.104   1  0.000   1  0.140   1  0.000   0.000 N  0.450      SignalP-noTM
TRINITY_DN43822_c0_g5::TRINITY_DN43822_c0_g5_i6::g.20::m.2$  0.104   1  0.000   1  0.140   1  0.000   0.000 N  0.450      SignalP-noTM
TRINITY_DN43822_c0_g5::TRINITY_DN43822_c0_g5_i6::g.20::m.2%  0.103   1  0.000   1  0.145   1  0.000   0.000 N  0.450      SignalP-noTM
TRINITY_DN43822_c0_g5::TRINITY_DN43822_c0_g5_i6::g.20::m.2&  0.106   1  0.000   1  0.129   1  0.000   0.000 N  0.450      SignalP-noTM
TRINITY_DN43822_c0_g5::TRINITY_DN43822_c0_g5_i6::g.20::m.2'  0.103   1  0.000   1  0.145   1  0.000   0.000 N  0.450      SignalP-noTM
TRINITY_DN43822_c0_g5::TRINITY_DN43822_c0_g5_i6::g.20::m.2(  0.104   1  0.000   1  0.140   1  0.000   0.000 N  0.450      SignalP-noTM
TRINITY_DN43822_c0_g5::TRINITY_DN43822_c0_g5_i6::g.20::m.2)  0.103   1  0.000   1  0.166   1  0.000   0.000 N  0.450      SignalP-noTM
TRINITY_DN43822_c0_g5::TRINITY_DN43822_c0_g5_i6::g.20::m.2*  0.104   1  0.000   1  0.138   1  0.000   0.000 N  0.450      SignalP-noTM
TRINITY_DN43822_c0_g5::TRINITY_DN43822_c0_g5_i6::g.20::m.2+  0.103   1  0.000   1  0.110   1  0.000   0.000 N  0.450      SignalP-noTM
TRINITY_DN43822_c0_g5::TRINITY_DN43822_c0_g5_i6::g.20::m.2,  0.104   1  0.000   1  0.158   1  0.000   0.000 N  0.450      SignalP-noTM
TRINITY_DN43822_c0_g5::TRINITY_DN43822_c0_g5_i6::g.20::m.2-  0.104   1  0.000   1  0.158   1  0.000   0.000 N  0.450      SignalP-noTM
TRINITY_DN43822_c0_g5::TRINITY_DN43822_c0_g5_i6::g.20::m.2.  0.104   1  0.000   1  0.121   1  0.000   0.000 N  0.450      SignalP-noTM
TRINITY_DN43822_c0_g5::TRINITY_DN43822_c0_g5_i6::g.20::m.2/  0.103   1  0.000   1  0.166   1  0.000   0.000 N  0.450      SignalP-noTM
TRINITY_DN43822_c0_g5::TRINITY_DN43822_c0_g5_i6::g.20::m.20  0.102   1  0.000   1  0.114   1  0.000   0.000 N  0.450      SignalP-noTM
TRINITY_DN43822_c0_g5::TRINITY_DN43822_c0_g5_i6::g.20::m.21  0.103   2  0.000   1  0.135   2  0.000   0.000 N  0.450      SignalP-noTM
TRINITY_DN43822_c0_g5::TRINITY_DN43822_c0_g5_i6::g.20::m.22  0.103   2  0.000   1  0.135   2  0.000   0.000 N  0.450      SignalP-noTM
TRINITY_DN43822_c0_g5::TRINITY_DN43822_c0_g5_i6::g.20::m.23  0.103   2  0.000   1  0.135   2  0.000   0.000 N  0.450      SignalP-noTM
TRINITY_DN43822_c0_g5::TRINITY_DN43822_c0_g5_i6::g.20::m.24  0.104   5  0.000   1  0.135   2  0.000   0.000 N  0.450      SignalP-noTM
TRINITY_DN43822_c0_g5::TRINITY_DN43822_c0_g5_i6::g.20::m.25  0.104   5  0.000   1  0.135   2  0.000   0.000 N  0.450      SignalP-noTM
TRINITY_DN43822_c0_g5::TRINITY_DN43822_c0_g5_i6::g.20::m.26  0.105   7  0.000   1  0.135   2  0.000   0.000 N  0.450      SignalP-noTM
TRINITY_DN43822_c0_g5::TRINITY_DN43822_c0_g5_i6::g.20::m.27  0.105   7  0.000   1  0.135   2  0.000   0.000 N  0.450      SignalP-noTM
TRINITY_DN43822_c0_g5::TRINITY_DN43822_c0_g5_i6::g.20::m.28  0.105   7  0.000   1  0.135   2  0.000   0.000 N  0.450      SignalP-noTM
TRINITY_DN43822_c0_g5::TRINITY_DN43822_c0_g5_i6::g.20::m.29  0.105   7  0.000   1  0.135   2  0.000   0.000 N  0.450      SignalP-noTM
TRINITY_DN43822_c0_g5::TRINITY_DN43822_c0_g5_i6::g.20::m.2:  0.105   7  0.108  11  0.135   2  0.112   0.110 N  0.450      SignalP-noTM
TRINITY_DN43822_c0_g5::TRINITY_DN43822_c0_g5_i6::g.20::m.2;  0.105   7  0.108  11  0.135   2  0.112   0.110 N  0.450      SignalP-noTM
TRINITY_DN43822_c0_g5::TRINITY_DN43822_c0_g5_i6::g.20::m.2<  0.105   7  0.108  11  0.135   2  0.112   0.110 N  0.450      SignalP-noTM
TRINITY_DN43822_c0_g5::TRINITY_DN43822_c0_g5_i6::g.20::m.2=  0.105   7  0.108  11  0.135   2  0.112   0.110 N  0.450      SignalP-noTM
TRINITY_DN43822_c0_g5::TRINITY_DN43822_c0_g5_i6::g.20::m.2>  0.105   7  0.108  11  0.135   2  0.112   0.110 N  0.450      SignalP-noTM
TRINITY_DN43822_c0_g5::TRINITY_DN43822_c0_g5_i6::g.20::m.2?  0.105   7  0.108  11  0.135   2  0.112   0.110 N  0.450      SignalP-noTM
TRINITY_DN43822_c0_g5::TRINITY_DN43822_c0_g5_i6::g.20::m.2@  0.105   7  0.108  11  0.135   2  0.112   0.110 N  0.450      SignalP-noTM
TRINITY_DN43822_c0_g5::TRINITY_DN43822_c0_g5_i6::g.20::m.2A  0.105   7  0.108  11  0.135   2  0.112   0.110 N  0.450      SignalP-noTM
TRINITY_DN43822_c0_g5::TRINITY_DN43822_c0_g5_i6::g.20::m.2B  0.105   7  0.108  11  0.135   2  0.112   0.110 N  0.450      SignalP-noTM
TRINITY_DN43822_c0_g5::TRINITY_DN43822_c0_g5_i6::g.20::m.2C  0.105  20  0.108  11  0.135   2  0.112   0.110 N  0.450      SignalP-noTM
TRINITY_DN43822_c0_g5::TRINITY_DN43822_c0_g5_i6::g.20::m.2D  0.105  20  0.108  11  0.135   2  0.112   0.110 N  0.450      SignalP-noTM
TRINITY_DN43822_c0_g5::TRINITY_DN43822_c0_g5_i6::g.20::m.2E  0.105  20  0.108  11  0.135   2  0.112   0.110 N  0.450      SignalP-noTM
TRINITY_DN43822_c0_g5::TRINITY_DN43822_c0_g5_i6::g.20::m.2F  0.105  20  0.108  11  0.135   2  0.112   0.110 N  0.450      SignalP-noTM
TRINITY_DN44347_c0_g2::TRINITY_DN44347_c0_g2_i4::g.21::m.2  0.105   1  0.000   1  0.140   1  0.000   0.000 N  0.450      SignalP-noTM
TRINITY_DN44347_c0_g2::TRINITY_DN44347_c0_g2_i4::g.21::m.2  0.104   1  0.000   1  0.140   1  0.000   0.000 N  0.450      SignalP-noTM
TRINITY_DN44347_c0_g2::TRINITY_DN44347_c0_g2_i4::g.21::m.2  0.104   1  0.000   1  0.140   1  0.000   0.000 N  0.450      SignalP-noTM
TRINITY_DN44347_c0_g2::TRINITY_DN44347_c0_g2_i4::g.21::m.2  0.104   1  0.000   1  0.140   1  0.000   0.000 N  0.450      SignalP-noTM
TRINITY_DN44347_c0_g2::TRINITY_DN44347_c0_g2_i4::g.21::m.2  0.104   1  0.000   1  0.159   1  0.000   0.000 N  0.450      SignalP-noTM
TRINITY_DN44347_c0_g2::TRINITY_DN44347_c0_g2_i4::g.21::m.2  0.104   1  0.000   1  0.146   1  0.000   0.000 N  0.450      SignalP-noTM
TRINITY_DN44347_c0_g2::TRINITY_DN44347_c0_g2_i4::g.21::m.2  0.104   1  0.000   1  0.158   1  0.000   0.000 N  0.450      SignalP-noTM
TRINITY_DN44347_c0_g2::TRINITY_DN44347_c0_g2_i4::g.21::m.2  0.105   1  0.000   1  0.120   1  0.000   0.000 N  0.450      SignalP-noTM
TRINITY_DN44347_c0_g2::TRINITY_DN44347_c0_g2_i4::g.21::m.2  0.104   1  0.000   1  0.158   1  0.000   0.000 N  0.450      SignalP-noTM
                           0.000   1  0.000   1  0.000   1  0.000   0.000 N  0.500      SignalP-TM
TRINITY_DN44347_c0_g2::TRINITY_DN44347_c0_g2_i4::g.21::m.2  0.000   1  0.000   1  0.000   1  0.000   0.000 N  0.450      SignalP-noTM
0.139955                   0.000   1  0.000   1  0.000   1  0.000   0.000 N  0.450      SignalP-noTM
TRINITY_DN44347_c0_g2::TRINITY_DN44347_c0_g2_i4::g.21::m.2  0.104   1  0.000   1  0.138   1  0.000   0.000 N  0.450      SignalP-noTM
TRINITY_DN44347_c0_g2::TRINITY_DN44347_c0_g2_i4::g.21::m.2  0.103   1  0.000   1  0.166   1  0.000   0.000 N  0.450      SignalP-noTM
TRINITY_DN44347_c0_g2::TRINITY_DN44347_c0_g2_i4::g.21::m.2  0.103   1  0.000   1  0.166   1  0.000   0.000 N  0.450      SignalP-noTM
TRINITY_DN44347_c0_g2::TRINITY_DN44347_c0_g2_i4::g.21::m.2  0.104   1  0.000   1  0.121   1  0.000   0.000 N  0.450      SignalP-noTM
TRINITY_DN44347_c0_g2::TRINITY_DN44347_c0_g2_i4::g.21::m.2  0.104   1  0.000   1  0.138   1  0.000   0.000 N  0.450      SignalP-noTM
TRINITY_DN44347_c0_g2::TRINITY_DN44347_c0_g2_i4::g.21::m.2  0.104   1  0.000   1  0.140   1  0.000   0.000 N  0.450      SignalP-noTM
TRINITY_DN44347_c0_g2::TRINITY_DN44347_c0_g2_i4::g.21::m.2  0.104   1  0.000   1  0.161   1  0.000   0.000 N  0.450      SignalP-noTM
TRINITY_DN44347_c0_g2::TRINITY_DN44347_c0_g2_i4::g.21::m.2  0.103   1  0.000   1  0.166   1  0.000   0.000 N  0.450      SignalP-noTM
TRINITY_DN44347_c0_g2::TRINITY_DN44347_c0_g2_i4::g.21::m.2  0.106   1  0.000   1  0.139   1  0.000   0.000 N  0.450      SignalP-noTM
TRINITY_DN44347_c0_g2::TRINITY_DN44347_c0_g2_i4::g.21::m.2  0.104   1  0.000   1  0.140   1  0.000   0.000 N  0.450      SignalP-noTM
TRINITY_DN44347_c0_g2::TRINITY_DN44347_c0_g2_i4::g.21::m.2  0.104   1  0.000   1  0.146   1  0.000   0.000 N  0.450      SignalP-noTM
TRINITY_DN44347_c0_g2::TRINITY_DN44347_c0_g2_i4::g.21::m.2  0.106   1  0.000   1  0.129   1  0.000   0.000 N  0.450      SignalP-noTM
TRINITY_DN44347_c0_g2::TRINITY_DN44347_c0_g2_i4::g.21::m.2  0.105   1  0.000   1  0.120   1  0.000   0.000 N  0.450      SignalP-noTM
TRINITY_DN44347_c0_g2::TRINITY_DN44347_c0_g2_i4::g.21::m.2  0.105   1  0.000   1  0.120   1  0.000   0.000 N  0.450      SignalP-noTM
TRINITY_DN44347_c0_g2::TRINITY_DN44347_c0_g2_i4::g.21::m.2  0.104   1  0.000   1  0.121   1  0.000   0.000 N  0.450      SignalP-noTM
TRINITY_DN44347_c0_g2::TRINITY_DN44347_c0_g2_i4::g.21::m.2  0.102   1  0.000   1  0.120   1  0.000   0.000 N  0.450      SignalP-noTM
TRINITY_DN44347_c0_g2::TRINITY_DN44347_c0_g2_i4::g.21::m.2  0.104   1  0.000   1  0.158   1  0.000   0.000 N  0.450      SignalP-noTM
TRINITY_DN44347_c0_g2::TRINITY_DN44347_c0_g2_i4::g.21::m.2  0.104   1  0.000   1  0.159   1  0.000   0.000 N  0.450      SignalP-noTM
TRINITY_DN44347_c0_g2::TRINITY_DN44347_c0_g2_i4::g.21::m.2  0.102   1  0.000   1  0.120   1  0.000   0.000 N  0.450      SignalP-noTM
TRINITY_DN44347_c0_g2::TRINITY_DN44347_c0_g2_i4::g.21::m.2  0.102   1  0.000   1  0.120   1  0.000   0.000 N  0.450      SignalP-noTM
TRINITY_DN44347_c0_g2::TRINITY_DN44347_c0_g2_i4::g.21::m.2  0.104   1  0.000   1  0.140   1  0.000   0.000 N  0.450      SignalP-noTM
TRINITY_DN44347_c0_g2::TRINITY_DN44347_c0_g2_i4::g.21::m.2!  0.105   1  0.000   1  0.120   1  0.000   0.000 N  0.450      SignalP-noTM
TRINITY_DN44347_c0_g2::TRINITY_DN44347_c0_g2_i4::g.21::m.2"  0.104   1  0.000   1  0.130   1  0.000   0.000 N  0.450      SignalP-noTM
TRINITY_DN44347_c0_g2::TRINITY_DN44347_c0_g2_i4::g.21::m.2#  0.104   1  0.000   1  0.140   1  0.000   0.000 N  0.450      SignalP-noTM
TRINITY_DN44347_c0_g2::TRINITY_DN44347_c0_g2_i4::g.21::m.2$  0.104   1  0.000   1  0.140   1  0.000   0.000 N  0.450      SignalP-noTM
TRINITY_DN44347_c0_g2::TRINITY_DN44347_c0_g2_i4::g.21::m.2%  0.104   1  0.000   1  0.140   1  0.000   0.000 N  0.450      SignalP-noTM
TRINITY_DN44347_c0_g2::TRINITY_DN44347_c0_g2_i4::g.21::m.2&  0.104   1  0.000   1  0.138   1  0.000   0.000 N  0.450      SignalP-noTM
TRINITY_DN44347_c0_g2::TRINITY_DN44347_c0_g2_i4::g.21::m.2'  0.103   1  0.000   1  0.145   1  0.000   0.000 N  0.450      SignalP-noTM
TRINITY_DN44347_c0_g2::TRINITY_DN44347_c0_g2_i4::g.21::m.2(  0.103   1  0.000   1  0.145   1  0.000   0.000 N  0.450      SignalP-noTM
TRINITY_DN44347_c0_g2::TRINITY_DN44347_c0_g2_i4::g.21::m.2)  0.105   1  0.000   1  0.120   1  0.000   0.000 N  0.450      SignalP-noTM
TRINITY_DN44347_c0_g2::TRINITY_DN44347_c0_g2_i4::g.21::m.2*  0.104   1  0.000   1  0.130   1  0.000   0.000 N  0.450      SignalP-noTM
TRINITY_DN44347_c0_g2::TRINITY_DN44347_c0_g2_i4::g.21::m.2+  0.104   1  0.000   1  0.140   1  0.000   0.000 N  0.450      SignalP-noTM
TRINITY_DN44347_c0_g2::TRINITY_DN44347_c0_g2_i4::g.21::m.2,  0.103   1  0.000   1  0.166   1  0.000   0.000 N  0.450      SignalP-noTM
TRINITY_DN44347_c0_g2::TRINITY_DN44347_c0_g2_i4::g.21::m.2-  0.105   1  0.000   1  0.120   1  0.000   0.000 N  0.450      SignalP-noTM
TRINITY_DN44347_c0_g2::TRINITY_DN44347_c0_g2_i4::g.21::m.2.  0.103   1  0.000   1  0.166   1  0.000   0.000 N  0.450      SignalP-noTM
TRINITY_DN44347_c0_g2::TRINITY_DN44347_c0_g2_i4::g.21::m.2/  0.103   1  0.000   1  0.166   1  0.000   0.000 N  0.450      SignalP-noTM
TRINITY_DN44347_c0_g2::TRINITY_DN44347_c0_g2_i4::g.21::m.20  0.104   1  0.000   1  0.121   1  0.000   0.000 N  0.450      SignalP-noTM
TRINITY_DN44347_c0_g2::TRINITY_DN44347_c0_g2_i4::g.21::m.21  0.101   1  0.000   1  0.205   1  0.000   0.000 N  0.450      SignalP-noTM
TRINITY_DN44347_c0_g2::TRINITY_DN44347_c0_g2_i4::g.21::m.22  0.103   2  0.000   1  0.287   2  0.000   0.000 N  0.450      SignalP-noTM
TRINITY_DN44347_c0_g2::TRINITY_DN44347_c0_g2_i4::g.21::m.23  0.103   2  0.000   1  0.287   2  0.000   0.000 N  0.450      SignalP-noTM
TRINITY_DN44347_c0_g2::TRINITY_DN44347_c0_g2_i4::g.21::m.24  0.107   4  0.000   1  0.287   2  0.000   0.000 N  0.450      SignalP-noTM
TRINITY_DN44347_c0_g2::TRINITY_DN44347_c0_g2_i4::g.21::m.25  0.107   4  0.000   1  0.287   2  0.000   0.000 N  0.450      SignalP-noTM
TRINITY_DN44347_c0_g2::TRINITY_DN44347_c0_g2_i4::g.21::m.26  0.107   4  0.000   1  0.287   2  0.000   0.000 N  0.450      SignalP-noTM
TRINITY_DN44347_c0_g2::TRINITY_DN44347_c0_g2_i4::g.21::m.27  0.107   4  0.000   1  0.287   2  0.000   0.000 N  0.450      SignalP-noTM
TRINITY_DN44347_c0_g2::TRINITY_DN44347_c0_g2_i4::g.21::m.28  0.108   8  0.000   1  0.287   2  0.000   0.000 N  0.450      SignalP-noTM
TRINITY_DN44347_c0_g2::TRINITY_DN44347_c0_g2_i4::g.21::m.29  0.108   8  0.000   1  0.287   2  0.000   0.000 N  0.450      SignalP-noTM
TRINITY_DN44347_c0_g2::TRINITY_DN44347_c0_g2_i4::g.21::m.2:  0.108   8  0.000   1  0.287   2  0.000   0.000 N  0.450      SignalP-noTM
TRINITY_DN44347_c0_g2::TRINITY_DN44347_c0_g2_i4::g.21::m.2;  0.108   8  0.138  11  0.287   2  0.176   0.158 N  0.450      SignalP-noTM
TRINITY_DN44347_c0_g2::TRINITY_DN44347_c0_g2_i4::g.21::m.2<  0.108   8  0.139  12  0.287   2  0.172   0.157 N  0.450      SignalP-noTM
TRINITY_DN44347_c0_g2::TRINITY_DN44347_c0_g2_i4::g.21::m.2=  0.108   8  0.139  12  0.287   2  0.172   0.157 N  0.450      SignalP-noTM
TRINITY_DN44347_c0_g2::TRINITY_DN44347_c0_g2_i4::g.21::m.2>  0.108   8  0.139  12  0.287   2  0.172   0.157 N  0.450      SignalP-noTM
TRINITY_DN44347_c0_g2::TRINITY_DN44347_c0_g2_i4::g.21::m.2?  0.108   8  0.139  12  0.287   2  0.172   0.157 N  0.450      SignalP-noTM
TRINITY_DN44347_c0_g2::TRINITY_DN44347_c0_g2_i4::g.21::m.2@  0.108   8  0.139  12  0.287   2  0.172   0.157 N  0.450      SignalP-noTM
TRINITY_DN44347_c0_g2::TRINITY_DN44347_c0_g2_i4::g.21::m.2A  0.108   8  0.139  12  0.287   2  0.172   0.157 N  0.450      SignalP-noTM
TRINITY_DN44347_c0_g2::TRINITY_DN44347_c0_g2_i4::g.21::m.2B  0.108   8  0.139  12  0.287   2  0.172   0.157 N  0.450      SignalP-noTM
TRINITY_DN44347_c0_g2::TRINITY_DN44347_c0_g2_i4::g.21::m.2C  0.108   8  0.139  12  0.287   2  0.172   0.157 N  0.450      SignalP-noTM
TRINITY_DN44347_c0_g2::TRINITY_DN44347_c0_g2_i4::g.21::m.2D  0.108   8  0.139  12  0.287   2  0.172   0.157 N  0.450      SignalP-noTM
TRINITY_DN44347_c0_g2::TRINITY_DN44347_c0_g2_i4::g.21::m.2E  0.108   8  0.139  12  0.287   2  0.172   0.157 N  0.450      SignalP-noTM
TRINITY_DN44347_c0_g2::TRINITY_DN44347_c0_g2_i4::g.21::m.2F  0.108   8  0.139  12  0.287   2  0.172   0.157 N  0.450      SignalP-noTM
TRINITY_DN44347_c0_g2::TRINITY_DN44347_c0_g2_i5::g.24::m.2  0.105   1  0.000   1  0.140   1  0.000   0.000 N  0.450      SignalP-noTM
TRINITY_DN44347_c0_g2::TRINITY_DN44347_c0_g2_i5::g.24::m.2  0.104   1  0.000   1  0.140   1  0.000   0.000 N  0.450      SignalP-noTM
TRINITY_DN44347_c0_g2::TRINITY_DN44347_c0_g2_i5::g.24::m.2  0.104   1  0.000   1  0.140   1  0.000   0.000 N  0.450      SignalP-noTM
TRINITY_DN44347_c0_g2::TRINITY_DN44347_c0_g2_i5::g.24::m.2  0.104   1  0.000   1  0.140   1  0.000   0.000 N  0.450      SignalP-noTM
TRINITY_DN44347_c0_g2::TRINITY_DN44347_c0_g2_i5::g.24::m.2  0.104   1  0.000   1  0.159   1  0.000   0.000 N  0.450      SignalP-noTM
TRINITY_DN44347_c0_g2::TRINITY_DN44347_c0_g2_i5::g.24::m.2  0.104   1  0.000   1  0.146   1  0.000   0.000 N  0.450      SignalP-noTM
TRINITY_DN44347_c0_g2::TRINITY_DN44347_c0_g2_i5::g.24::m.2  0.104   1  0.000   1  0.158   1  0.000   0.000 N  0.450      SignalP-noTM
TRINITY_DN44347_c0_g2::TRINITY_DN44347_c0_g2_i5::g.24::m.2  0.105   1  0.000   1  0.120   1  0.000   0.000 N  0.450      SignalP-noTM
TRINITY_DN44347_c0_g2::TRINITY_DN44347_c0_g2_i5::g.24::m.2  0.104   1  0.000   1  0.158   1  0.000   0.000 N  0.450      SignalP-noTM
                           0.000   1  0.000   1  0.000   1  0.000   0.000 N  0.500      SignalP-TM
TRINITY_DN44347_c0_g2::TRINITY_DN44347_c0_g2_i5::g.24::m.2  0.000   1  0.000   1  0.000   1  0.000   0.000 N  0.450      SignalP-noTM
0.139955                   0.000   1  0.000   1  0.000   1  0.000   0.000 N  0.450      SignalP-noTM
TRINITY_DN44347_c0_g2::TRINITY_DN44347_c0_g2_i5::g.24::m.2  0.104   1  0.000   1  0.138   1  0.000   0.000 N  0.450      SignalP-noTM
TRINITY_DN44347_c0_g2::TRINITY_DN44347_c0_g2_i5::g.24::m.2  0.103   1  0.000   1  0.166   1  0.000   0.000 N  0.450      SignalP-noTM
TRINITY_DN44347_c0_g2::TRINITY_DN44347_c0_g2_i5::g.24::m.2  0.103   1  0.000   1  0.166   1  0.000   0.000 N  0.450      SignalP-noTM
TRINITY_DN44347_c0_g2::TRINITY_DN44347_c0_g2_i5::g.24::m.2  0.104   1  0.000   1  0.121   1  0.000   0.000 N  0.450      SignalP-noTM
TRINITY_DN44347_c0_g2::TRINITY_DN44347_c0_g2_i5::g.24::m.2  0.104   1  0.000   1  0.138   1  0.000   0.000 N  0.450      SignalP-noTM
TRINITY_DN44347_c0_g2::TRINITY_DN44347_c0_g2_i5::g.24::m.2  0.104   1  0.000   1  0.140   1  0.000   0.000 N  0.450      SignalP-noTM
TRINITY_DN44347_c0_g2::TRINITY_DN44347_c0_g2_i5::g.24::m.2  0.104   1  0.000   1  0.161   1  0.000   0.000 N  0.450      SignalP-noTM
TRINITY_DN44347_c0_g2::TRINITY_DN44347_c0_g2_i5::g.24::m.2  0.103   1  0.000   1  0.166   1  0.000   0.000 N  0.450      SignalP-noTM
TRINITY_DN44347_c0_g2::TRINITY_DN44347_c0_g2_i5::g.24::m.2  0.106   1  0.000   1  0.139   1  0.000   0.000 N  0.450      SignalP-noTM
TRINITY_DN44347_c0_g2::TRINITY_DN44347_c0_g2_i5::g.24::m.2  0.104   1  0.000   1  0.140   1  0.000   0.000 N  0.450      SignalP-noTM
TRINITY_DN44347_c0_g2::TRINITY_DN44347_c0_g2_i5::g.24::m.2  0.104   1  0.000   1  0.146   1  0.000   0.000 N  0.450      SignalP-noTM
TRINITY_DN44347_c0_g2::TRINITY_DN44347_c0_g2_i5::g.24::m.2  0.106   1  0.000   1  0.129   1  0.000   0.000 N  0.450      SignalP-noTM
TRINITY_DN44347_c0_g2::TRINITY_DN44347_c0_g2_i5::g.24::m.2  0.105   1  0.000   1  0.120   1  0.000   0.000 N  0.450      SignalP-noTM
TRINITY_DN44347_c0_g2::TRINITY_DN44347_c0_g2_i5::g.24::m.2  0.105   1  0.000   1  0.120   1  0.000   0.000 N  0.450      SignalP-noTM
TRINITY_DN44347_c0_g2::TRINITY_DN44347_c0_g2_i5::g.24::m.2  0.104   1  0.000   1  0.121   1  0.000   0.000 N  0.450      SignalP-noTM
TRINITY_DN44347_c0_g2::TRINITY_DN44347_c0_g2_i5::g.24::m.2  0.102   1  0.000   1  0.120   1  0.000   0.000 N  0.450      SignalP-noTM
TRINITY_DN44347_c0_g2::TRINITY_DN44347_c0_g2_i5::g.24::m.2  0.104   1  0.000   1  0.158   1  0.000   0.000 N  0.450      SignalP-noTM
TRINITY_DN44347_c0_g2::TRINITY_DN44347_c0_g2_i5::g.24::m.2  0.104   1  0.000   1  0.159   1  0.000   0.000 N  0.450      SignalP-noTM
TRINITY_DN44347_c0_g2::TRINITY_DN44347_c0_g2_i5::g.24::m.2  0.102   1  0.000   1  0.120   1  0.000   0.000 N  0.450      SignalP-noTM
TRINITY_DN44347_c0_g2::TRINITY_DN44347_c0_g2_i5::g.24::m.2  0.102   1  0.000   1  0.120   1  0.000   0.000 N  0.450      SignalP-noTM
TRINITY_DN44347_c0_g2::TRINITY_DN44347_c0_g2_i5::g.24::m.2  0.104   1  0.000   1  0.140   1  0.000   0.000 N  0.450      SignalP-noTM
TRINITY_DN44347_c0_g2::TRINITY_DN44347_c0_g2_i5::g.24::m.2!  0.105   1  0.000   1  0.120   1  0.000   0.000 N  0.450      SignalP-noTM
TRINITY_DN44347_c0_g2::TRINITY_DN44347_c0_g2_i5::g.24::m.2"  0.104   1  0.000   1  0.130   1  0.000   0.000 N  0.450      SignalP-noTM
TRINITY_DN44347_c0_g2::TRINITY_DN44347_c0_g2_i5::g.24::m.2#  0.104   1  0.000   1  0.140   1  0.000   0.000 N  0.450      SignalP-noTM
TRINITY_DN44347_c0_g2::TRINITY_DN44347_c0_g2_i5::g.24::m.2$  0.104   1  0.000   1  0.140   1  0.000   0.000 N  0.450      SignalP-noTM
TRINITY_DN44347_c0_g2::TRINITY_DN44347_c0_g2_i5::g.24::m.2%  0.104   1  0.000   1  0.140   1  0.000   0.000 N  0.450      SignalP-noTM
TRINITY_DN44347_c0_g2::TRINITY_DN44347_c0_g2_i5::g.24::m.2&  0.104   1  0.000   1  0.138   1  0.000   0.000 N  0.450      SignalP-noTM
TRINITY_DN44347_c0_g2::TRINITY_DN44347_c0_g2_i5::g.24::m.2'  0.103   1  0.000   1  0.145   1  0.000   0.000 N  0.450      SignalP-noTM
TRINITY_DN44347_c0_g2::TRINITY_DN44347_c0_g2_i5::g.24::m.2(  0.103   1  0.000   1  0.145   1  0.000   0.000 N  0.450      SignalP-noTM
TRINITY_DN44347_c0_g2::TRINITY_DN44347_c0_g2_i5::g.24::m.2)  0.105   1  0.000   1  0.120   1  0.000   0.000 N  0.450      SignalP-noTM
TRINITY_DN44347_c0_g2::TRINITY_DN44347_c0_g2_i5::g.24::m.2*  0.104   1  0.000   1  0.130   1  0.000   0.000 N  0.450      SignalP-noTM
TRINITY_DN44347_c0_g2::TRINITY_DN44347_c0_g2_i5::g.24::m.2+  0.104   1  0.000   1  0.140   1  0.000   0.000 N  0.450      SignalP-noTM
TRINITY_DN44347_c0_g2::TRINITY_DN44347_c0_g2_i5::g.24::m.2,  0.103   1  0.000   1  0.166   1  0.000   0.000 N  0.450      SignalP-noTM
TRINITY_DN44347_c0_g2::TRINITY_DN44347_c0_g2_i5::g.24::m.2-  0.105   1  0.000   1  0.120   1  0.000   0.000 N  0.450      SignalP-noTM
TRINITY_DN44347_c0_g2::TRINITY_DN44347_c0_g2_i5::g.24::m.2.  0.103   1  0.000   1  0.166   1  0.000   0.000 N  0.450      SignalP-noTM
TRINITY_DN44347_c0_g2::TRINITY_DN44347_c0_g2_i5::g.24::m.2/  0.103   1  0.000   1  0.166   1  0.000   0.000 N  0.450      SignalP-noTM
TRINITY_DN44347_c0_g2::TRINITY_DN44347_c0_g2_i5::g.24::m.20  0.104   1  0.000   1  0.121   1  0.000   0.000 N  0.450      SignalP-noTM
TRINITY_DN44347_c0_g2::TRINITY_DN44347_c0_g2_i5::g.24::m.21  0.104   1  0.000   1  0.121   1  0.000   0.000 N  0.450      SignalP-noTM
TRINITY_DN44347_c0_g2::TRINITY_DN44347_c0_g2_i5::g.24::m.22  0.104   1  0.000   1  0.158   1  0.000   0.000 N  0.450      SignalP-noTM
TRINITY_DN44347_c0_g2::TRINITY_DN44347_c0_g2_i5::g.24::m.23  0.104   1  0.000   1  0.131   1  0.000   0.000 N  0.450      SignalP-noTM
TRINITY_DN44347_c0_g2::TRINITY_DN44347_c0_g2_i5::g.24::m.24  0.102   1  0.000   1  0.223   1  0.000   0.000 N  0.450      SignalP-noTM
TRINITY_DN44347_c0_g2::TRINITY_DN44347_c0_g2_i5::g.24::m.25  0.103   2  0.000   1  0.223   1  0.000   0.000 N  0.450      SignalP-noTM
TRINITY_DN44347_c0_g2::TRINITY_DN44347_c0_g2_i5::g.24::m.26  0.104   3  0.000   1  0.223   1  0.000   0.000 N  0.450      SignalP-noTM
TRINITY_DN44347_c0_g2::TRINITY_DN44347_c0_g2_i5::g.24::m.27  0.104   3  0.000   1  0.223   1  0.000   0.000 N  0.450      SignalP-noTM
TRINITY_DN44347_c0_g2::TRINITY_DN44347_c0_g2_i5::g.24::m.28  0.105   5  0.000   1  0.223   1  0.000   0.000 N  0.450      SignalP-noTM
TRINITY_DN44347_c0_g2::TRINITY_DN44347_c0_g2_i5::g.24::m.29  0.105   5  0.000   1  0.223   1  0.000   0.000 N  0.450      SignalP-noTM
TRINITY_DN44347_c0_g2::TRINITY_DN44347_c0_g2_i5::g.24::m.2:  0.105   5  0.000   1  0.223   1  0.000   0.000 N  0.450      SignalP-noTM
TRINITY_DN44347_c0_g2::TRINITY_DN44347_c0_g2_i5::g.24::m.2;  0.105   5  0.000   1  0.223   1  0.000   0.000 N  0.450      SignalP-noTM
TRINITY_DN44347_c0_g2::TRINITY_DN44347_c0_g2_i5::g.24::m.2<  0.105   5  0.000   1  0.223   1  0.000   0.000 N  0.450      SignalP-noTM
TRINITY_DN44347_c0_g2::TRINITY_DN44347_c0_g2_i5::g.24::m.2=  0.105   5  0.000   1  0.223   1  0.000   0.000 N  0.450      SignalP-noTM
TRINITY_DN44347_c0_g2::TRINITY_DN44347_c0_g2_i5::g.24::m.2>  0.105   5  0.137  11  0.223   1  0.149   0.143 N  0.450      SignalP-noTM
TRINITY_DN44347_c0_g2::TRINITY_DN44347_c0_g2_i5::g.24::m.2?  0.105   5  0.137  11  0.223   1  0.149   0.143 N  0.450      SignalP-noTM
TRINITY_DN44347_c0_g2::TRINITY_DN44347_c0_g2_i5::g.24::m.2@  0.105   5  0.137  11  0.223   1  0.149   0.143 N  0.450      SignalP-noTM
TRINITY_DN44347_c0_g2::TRINITY_DN44347_c0_g2_i5::g.24::m.2A  0.105   5  0.137  11  0.223   1  0.149   0.143 N  0.450      SignalP-noTM
TRINITY_DN44347_c0_g2::TRINITY_DN44347_c0_g2_i5::g.24::m.2B  0.105   5  0.137  11  0.223   1  0.149   0.143 N  0.450      SignalP-noTM
TRINITY_DN44347_c0_g2::TRINITY_DN44347_c0_g2_i5::g.24::m.2C  0.105   5  0.137  11  0.223   1  0.149   0.143 N  0.450      SignalP-noTM
TRINITY_DN44347_c0_g2::TRINITY_DN44347_c0_g2_i5::g.24::m.2D  0.105   5  0.137  11  0.223   1  0.149   0.143 N  0.450      SignalP-noTM
TRINITY_DN44347_c0_g2::TRINITY_DN44347_c0_g2_i5::g.24::m.2E  0.105   5  0.137  11  0.223   1  0.149   0.143 N  0.450      SignalP-noTM
TRINITY_DN44347_c0_g2::TRINITY_DN44347_c0_g2_i5::g.24::m.2F  0.106  19  0.137  11  0.223   1  0.149   0.143 N  0.450      SignalP-noTM
TRINITY_DN44347_c0_g2::TRINITY_DN44347_c0_g2_i8::g.27::m.2  0.105   1  0.000   1  0.140   1  0.000   0.000 N  0.450      SignalP-noTM
TRINITY_DN44347_c0_g2::TRINITY_DN44347_c0_g2_i8::g.27::m.2  0.104   1  0.000   1  0.140   1  0.000   0.000 N  0.450      SignalP-noTM
TRINITY_DN44347_c0_g2::TRINITY_DN44347_c0_g2_i8::g.27::m.2  0.104   1  0.000   1  0.140   1  0.000   0.000 N  0.450      SignalP-noTM
TRINITY_DN44347_c0_g2::TRINITY_DN44347_c0_g2_i8::g.27::m.2  0.104   1  0.000   1  0.140   1  0.000   0.000 N  0.450      SignalP-noTM
TRINITY_DN44347_c0_g2::TRINITY_DN44347_c0_g2_i8::g.27::m.2  0.104   1  0.000   1  0.159   1  0.000   0.000 N  0.450      SignalP-noTM
TRINITY_DN44347_c0_g2::TRINITY_DN44347_c0_g2_i8::g.27::m.2  0.104   1  0.000   1  0.146   1  0.000   0.000 N  0.450      SignalP-noTM
TRINITY_DN44347_c0_g2::TRINITY_DN44347_c0_g2_i8::g.27::m.2  0.104   1  0.000   1  0.158   1  0.000   0.000 N  0.450      SignalP-noTM
TRINITY_DN44347_c0_g2::TRINITY_DN44347_c0_g2_i8::g.27::m.2  0.105   1  0.000   1  0.120   1  0.000   0.000 N  0.450      SignalP-noTM
TRINITY_DN44347_c0_g2::TRINITY_DN44347_c0_g2_i8::g.27::m.2  0.104   1  0.000   1  0.158   1  0.000   0.000 N  0.450      SignalP-noTM
                           0.000   1  0.000   1  0.000   1  0.000   0.000 N  0.500      SignalP-TM
TRINITY_DN44347_c0_g2::TRINITY_DN44347_c0_g2_i8::g.27::m.2  0.000   1  0.000   1  0.000   1  0.000   0.000 N  0.450      SignalP-noTM
0.139955                   0.000   1  0.000   1  0.000   1  0.000   0.000 N  0.450      SignalP-noTM
TRINITY_DN44347_c0_g2::TRINITY_DN44347_c0_g2_i8::g.27::m.2  0.104   1  0.000   1  0.138   1  0.000   0.000 N  0.450      SignalP-noTM
TRINITY_DN44347_c0_g2::TRINITY_DN44347_c0_g2_i8::g.27::m.2  0.103   1  0.000   1  0.166   1  0.000   0.000 N  0.450      SignalP-noTM
TRINITY_DN44347_c0_g2::TRINITY_DN44347_c0_g2_i8::g.27::m.2  0.103   1  0.000   1  0.166   1  0.000   0.000 N  0.450      SignalP-noTM
TRINITY_DN44347_c0_g2::TRINITY_DN44347_c0_g2_i8::g.27::m.2  0.104   1  0.000   1  0.121   1  0.000   0.000 N  0.450      SignalP-noTM
TRINITY_DN44347_c0_g2::TRINITY_DN44347_c0_g2_i8::g.27::m.2  0.104   1  0.000   1  0.138   1  0.000   0.000 N  0.450      SignalP-noTM
TRINITY_DN44347_c0_g2::TRINITY_DN44347_c0_g2_i8::g.27::m.2  0.104   1  0.000   1  0.140   1  0.000   0.000 N  0.450      SignalP-noTM
TRINITY_DN44347_c0_g2::TRINITY_DN44347_c0_g2_i8::g.27::m.2  0.104   1  0.000   1  0.161   1  0.000   0.000 N  0.450      SignalP-noTM
TRINITY_DN44347_c0_g2::TRINITY_DN44347_c0_g2_i8::g.27::m.2  0.103   1  0.000   1  0.166   1  0.000   0.000 N  0.450      SignalP-noTM
TRINITY_DN44347_c0_g2::TRINITY_DN44347_c0_g2_i8::g.27::m.2  0.106   1  0.000   1  0.139   1  0.000   0.000 N  0.450      SignalP-noTM
TRINITY_DN44347_c0_g2::TRINITY_DN44347_c0_g2_i8::g.27::m.2  0.104   1  0.000   1  0.140   1  0.000   0.000 N  0.450      SignalP-noTM
TRINITY_DN44347_c0_g2::TRINITY_DN44347_c0_g2_i8::g.27::m.2  0.104   1  0.000   1  0.146   1  0.000   0.000 N  0.450      SignalP-noTM
TRINITY_DN44347_c0_g2::TRINITY_DN44347_c0_g2_i8::g.27::m.2  0.106   1  0.000   1  0.129   1  0.000   0.000 N  0.450      SignalP-noTM
TRINITY_DN44347_c0_g2::TRINITY_DN44347_c0_g2_i8::g.27::m.2  0.105   1  0.000   1  0.120   1  0.000   0.000 N  0.450      SignalP-noTM
TRINITY_DN44347_c0_g2::TRINITY_DN44347_c0_g2_i8::g.27::m.2  0.105   1  0.000   1  0.120   1  0.000   0.000 N  0.450      SignalP-noTM
TRINITY_DN44347_c0_g2::TRINITY_DN44347_c0_g2_i8::g.27::m.2  0.104   1  0.000   1  0.121   1  0.000   0.000 N  0.450      SignalP-noTM
TRINITY_DN44347_c0_g2::TRINITY_DN44347_c0_g2_i8::g.27::m.2  0.102   1  0.000   1  0.120   1  0.000   0.000 N  0.450      SignalP-noTM
TRINITY_DN44347_c0_g2::TRINITY_DN44347_c0_g2_i8::g.27::m.2  0.104   1  0.000   1  0.158   1  0.000   0.000 N  0.450      SignalP-noTM
TRINITY_DN44347_c0_g2::TRINITY_DN44347_c0_g2_i8::g.27::m.2  0.104   1  0.000   1  0.159   1  0.000   0.000 N  0.450      SignalP-noTM
TRINITY_DN44347_c0_g2::TRINITY_DN44347_c0_g2_i8::g.27::m.2  0.102   1  0.000   1  0.120   1  0.000   0.000 N  0.450      SignalP-noTM
TRINITY_DN44347_c0_g2::TRINITY_DN44347_c0_g2_i8::g.27::m.2  0.102   1  0.000   1  0.120   1  0.000   0.000 N  0.450      SignalP-noTM
TRINITY_DN44347_c0_g2::TRINITY_DN44347_c0_g2_i8::g.27::m.2  0.104   1  0.000   1  0.140   1  0.000   0.000 N  0.450      SignalP-noTM
TRINITY_DN44347_c0_g2::TRINITY_DN44347_c0_g2_i8::g.27::m.2!  0.105   1  0.000   1  0.120   1  0.000   0.000 N  0.450      SignalP-noTM
TRINITY_DN44347_c0_g2::TRINITY_DN44347_c0_g2_i8::g.27::m.2"  0.104   1  0.000   1  0.130   1  0.000   0.000 N  0.450      SignalP-noTM
TRINITY_DN44347_c0_g2::TRINITY_DN44347_c0_g2_i8::g.27::m.2#  0.104   1  0.000   1  0.140   1  0.000   0.000 N  0.450      SignalP-noTM
TRINITY_DN44347_c0_g2::TRINITY_DN44347_c0_g2_i8::g.27::m.2$  0.104   1  0.000   1  0.140   1  0.000   0.000 N  0.450      SignalP-noTM
TRINITY_DN44347_c0_g2::TRINITY_DN44347_c0_g2_i8::g.27::m.2%  0.104   1  0.000   1  0.140   1  0.000   0.000 N  0.450      SignalP-noTM
TRINITY_DN44347_c0_g2::TRINITY_DN44347_c0_g2_i8::g.27::m.2&  0.104   1  0.000   1  0.138   1  0.000   0.000 N  0.450      SignalP-noTM
TRINITY_DN44347_c0_g2::TRINITY_DN44347_c0_g2_i8::g.27::m.2'  0.103   1  0.000   1  0.145   1  0.000   0.000 N  0.450      SignalP-noTM
TRINITY_DN44347_c0_g2::TRINITY_DN44347_c0_g2_i8::g.27::m.2(  0.103   1  0.000   1  0.145   1  0.000   0.000 N  0.450      SignalP-noTM
TRINITY_DN44347_c0_g2::TRINITY_DN44347_c0_g2_i8::g.27::m.2)  0.105   1  0.000   1  0.120   1  0.000   0.000 N  0.450      SignalP-noTM
TRINITY_DN44347_c0_g2::TRINITY_DN44347_c0_g2_i8::g.27::m.2*  0.104   1  0.000   1  0.130   1  0.000   0.000 N  0.450      SignalP-noTM
TRINITY_DN44347_c0_g2::TRINITY_DN44347_c0_g2_i8::g.27::m.2+  0.104   1  0.000   1  0.140   1  0.000   0.000 N  0.450      SignalP-noTM
TRINITY_DN44347_c0_g2::TRINITY_DN44347_c0_g2_i8::g.27::m.2,  0.103   1  0.000   1  0.166   1  0.000   0.000 N  0.450      SignalP-noTM
TRINITY_DN44347_c0_g2::TRINITY_DN44347_c0_g2_i8::g.27::m.2-  0.105   1  0.000   1  0.120   1  0.000   0.000 N  0.450      SignalP-noTM
TRINITY_DN44347_c0_g2::TRINITY_DN44347_c0_g2_i8::g.27::m.2.  0.103   1  0.000   1  0.166   1  0.000   0.000 N  0.450      SignalP-noTM
TRINITY_DN44347_c0_g2::TRINITY_DN44347_c0_g2_i8::g.27::m.2/  0.103   1  0.000   1  0.166   1  0.000   0.000 N  0.450      SignalP-noTM
TRINITY_DN44347_c0_g2::TRINITY_DN44347_c0_g2_i8::g.27::m.20  0.104   1  0.000   1  0.121   1  0.000   0.000 N  0.450      SignalP-noTM
TRINITY_DN44347_c0_g2::TRINITY_DN44347_c0_g2_i8::g.27::m.21  0.104   1  0.000   1  0.121   1  0.000   0.000 N  0.450      SignalP-noTM
TRINITY_DN44347_c0_g2::TRINITY_DN44347_c0_g2_i8::g.27::m.22  0.104   1  0.000   1  0.158   1  0.000   0.000 N  0.450      SignalP-noTM
TRINITY_DN44347_c0_g2::TRINITY_DN44347_c0_g2_i8::g.27::m.23  0.104   1  0.000   1  0.131   1  0.000   0.000 N  0.450      SignalP-noTM
TRINITY_DN44347_c0_g2::TRINITY_DN44347_c0_g2_i8::g.27::m.24  0.103   1  0.000   1  0.166   1  0.000   0.000 N  0.450      SignalP-noTM
TRINITY_DN44347_c0_g2::TRINITY_DN44347_c0_g2_i8::g.27::m.25  0.106   1  0.000   1  0.139   1  0.000   0.000 N  0.450      SignalP-noTM
TRINITY_DN44347_c0_g2::TRINITY_DN44347_c0_g2_i8::g.27::m.26  0.104   1  0.000   1  0.140   1  0.000   0.000 N  0.450      SignalP-noTM
TRINITY_DN44347_c0_g2::TRINITY_DN44347_c0_g2_i8::g.27::m.27  0.101   1  0.000   1  0.193   1  0.000   0.000 N  0.450      SignalP-noTM
TRINITY_DN44347_c0_g2::TRINITY_DN44347_c0_g2_i8::g.27::m.28  0.105   2  0.000   1  0.193   1  0.000   0.000 N  0.450      SignalP-noTM
TRINITY_DN44347_c0_g2::TRINITY_DN44347_c0_g2_i8::g.27::m.29  0.105   3  0.000   1  0.193   1  0.000   0.000 N  0.450      SignalP-noTM
TRINITY_DN44347_c0_g2::TRINITY_DN44347_c0_g2_i8::g.27::m.2:  0.105   3  0.000   1  0.193   1  0.000   0.000 N  0.450      SignalP-noTM
TRINITY_DN44347_c0_g2::TRINITY_DN44347_c0_g2_i8::g.27::m.2;  0.105   3  0.000   1  0.193   1  0.000   0.000 N  0.450      SignalP-noTM
TRINITY_DN44347_c0_g2::TRINITY_DN44347_c0_g2_i8::g.27::m.2<  0.105   3  0.000   1  0.193   1  0.000   0.000 N  0.450      SignalP-noTM
TRINITY_DN44347_c0_g2::TRINITY_DN44347_c0_g2_i8::g.27::m.2=  0.105   3  0.000   1  0.193   1  0.000   0.000 N  0.450      SignalP-noTM
TRINITY_DN44347_c0_g2::TRINITY_DN44347_c0_g2_i8::g.27::m.2>  0.105   3  0.000   1  0.193   1  0.000   0.000 N  0.450      SignalP-noTM
TRINITY_DN44347_c0_g2::TRINITY_DN44347_c0_g2_i8::g.27::m.2?  0.105   3  0.000   1  0.193   1  0.000   0.000 N  0.450      SignalP-noTM
TRINITY_DN44347_c0_g2::TRINITY_DN44347_c0_g2_i8::g.27::m.2@  0.105   3  0.000   1  0.193   1  0.000   0.000 N  0.450      SignalP-noTM
TRINITY_DN44347_c0_g2::TRINITY_DN44347_c0_g2_i8::g.27::m.2A  0.105  11  0.133  11  0.193   1  0.142   0.138 N  0.450      SignalP-noTM
TRINITY_DN44347_c0_g2::TRINITY_DN44347_c0_g2_i8::g.27::m.2B  0.105  11  0.133  11  0.193   1  0.142   0.138 N  0.450      SignalP-noTM
TRINITY_DN44347_c0_g2::TRINITY_DN44347_c0_g2_i8::g.27::m.2C  0.105  11  0.133  11  0.193   1  0.142   0.138 N  0.450      SignalP-noTM
TRINITY_DN44347_c0_g2::TRINITY_DN44347_c0_g2_i8::g.27::m.2D  0.105  11  0.133  11  0.193   1  0.142   0.138 N  0.450      SignalP-noTM
TRINITY_DN44347_c0_g2::TRINITY_DN44347_c0_g2_i8::g.27::m.2E  0.105  11  0.133  11  0.193   1  0.142   0.138 N  0.450      SignalP-noTM
TRINITY_DN44347_c0_g2::TRINITY_DN44347_c0_g2_i8::g.27::m.2F  0.107  16  0.133  11  0.193   1  0.142   0.138 N  0.450      SignalP-noTM
TRINITY_DN44347_c0_g2::TRINITY_DN44347_c0_g2_i11::g.30::m.  0.105   1  0.000   1  0.140   1  0.000   0.000 N  0.450      SignalP-noTM
TRINITY_DN44347_c0_g2::TRINITY_DN44347_c0_g2_i11::g.30::m.  0.104   1  0.000   1  0.140   1  0.000   0.000 N  0.450      SignalP-noTM
TRINITY_DN44347_c0_g2::TRINITY_DN44347_c0_g2_i11::g.30::m.  0.104   1  0.000   1  0.140   1  0.000   0.000 N  0.450      SignalP-noTM
TRINITY_DN44347_c0_g2::TRINITY_DN44347_c0_g2_i11::g.30::m.  0.104   1  0.000   1  0.140   1  0.000   0.000 N  0.450      SignalP-noTM
TRINITY_DN44347_c0_g2::TRINITY_DN44347_c0_g2_i11::g.30::m.  0.104   1  0.000   1  0.159   1  0.000   0.000 N  0.450      SignalP-noTM
TRINITY_DN44347_c0_g2::TRINITY_DN44347_c0_g2_i11::g.30::m.  0.104   1  0.000   1  0.146   1  0.000   0.000 N  0.450      SignalP-noTM
TRINITY_DN44347_c0_g2::TRINITY_DN44347_c0_g2_i11::g.30::m.  0.104   1  0.000   1  0.158   1  0.000   0.000 N  0.450      SignalP-noTM
TRINITY_DN44347_c0_g2::TRINITY_DN44347_c0_g2_i11::g.30::m.  0.105   1  0.000   1  0.120   1  0.000   0.000 N  0.450      SignalP-noTM
TRINITY_DN44347_c0_g2::TRINITY_DN44347_c0_g2_i11::g.30::m.  0.104   1  0.000   1  0.158   1  0.000   0.000 N  0.450      SignalP-noTM
                           0.000   1  0.000   1  0.000   1  0.000   0.000 N  0.500      SignalP-TM
TRINITY_DN44347_c0_g2::TRINITY_DN44347_c0_g2_i11::g.30::m.  0.000   1  0.000   1  0.000   1  0.000   0.000 N  0.450      SignalP-noTM
0.139955                   0.000   1  0.000   1  0.000   1  0.000   0.000 N  0.450      SignalP-noTM
TRINITY_DN44347_c0_g2::TRINITY_DN44347_c0_g2_i11::g.30::m.  0.104   1  0.000   1  0.138   1  0.000   0.000 N  0.450      SignalP-noTM
TRINITY_DN44347_c0_g2::TRINITY_DN44347_c0_g2_i11::g.30::m.  0.103   1  0.000   1  0.166   1  0.000   0.000 N  0.450      SignalP-noTM
TRINITY_DN44347_c0_g2::TRINITY_DN44347_c0_g2_i11::g.30::m.  0.103   1  0.000   1  0.166   1  0.000   0.000 N  0.450      SignalP-noTM
TRINITY_DN44347_c0_g2::TRINITY_DN44347_c0_g2_i11::g.30::m.  0.104   1  0.000   1  0.121   1  0.000   0.000 N  0.450      SignalP-noTM
TRINITY_DN44347_c0_g2::TRINITY_DN44347_c0_g2_i11::g.30::m.  0.104   1  0.000   1  0.138   1  0.000   0.000 N  0.450      SignalP-noTM
TRINITY_DN44347_c0_g2::TRINITY_DN44347_c0_g2_i11::g.30::m.  0.104   1  0.000   1  0.140   1  0.000   0.000 N  0.450      SignalP-noTM
TRINITY_DN44347_c0_g2::TRINITY_DN44347_c0_g2_i11::g.30::m.  0.104   1  0.000   1  0.161   1  0.000   0.000 N  0.450      SignalP-noTM
TRINITY_DN44347_c0_g2::TRINITY_DN44347_c0_g2_i11::g.30::m.  0.103   1  0.000   1  0.166   1  0.000   0.000 N  0.450      SignalP-noTM
TRINITY_DN44347_c0_g2::TRINITY_DN44347_c0_g2_i11::g.30::m.  0.106   1  0.000   1  0.139   1  0.000   0.000 N  0.450      SignalP-noTM
TRINITY_DN44347_c0_g2::TRINITY_DN44347_c0_g2_i11::g.30::m.  0.104   1  0.000   1  0.140   1  0.000   0.000 N  0.450      SignalP-noTM
TRINITY_DN44347_c0_g2::TRINITY_DN44347_c0_g2_i11::g.30::m.  0.104   1  0.000   1  0.146   1  0.000   0.000 N  0.450      SignalP-noTM
TRINITY_DN44347_c0_g2::TRINITY_DN44347_c0_g2_i11::g.30::m.  0.106   1  0.000   1  0.129   1  0.000   0.000 N  0.450      SignalP-noTM
TRINITY_DN44347_c0_g2::TRINITY_DN44347_c0_g2_i11::g.30::m.  0.105   1  0.000   1  0.120   1  0.000   0.000 N  0.450      SignalP-noTM
TRINITY_DN44347_c0_g2::TRINITY_DN44347_c0_g2_i11::g.30::m.  0.105   1  0.000   1  0.120   1  0.000   0.000 N  0.450      SignalP-noTM
TRINITY_DN44347_c0_g2::TRINITY_DN44347_c0_g2_i11::g.30::m.  0.104   1  0.000   1  0.121   1  0.000   0.000 N  0.450      SignalP-noTM
TRINITY_DN44347_c0_g2::TRINITY_DN44347_c0_g2_i11::g.30::m.  0.102   1  0.000   1  0.120   1  0.000   0.000 N  0.450      SignalP-noTM
TRINITY_DN44347_c0_g2::TRINITY_DN44347_c0_g2_i11::g.30::m.  0.104   1  0.000   1  0.158   1  0.000   0.000 N  0.450      SignalP-noTM
TRINITY_DN44347_c0_g2::TRINITY_DN44347_c0_g2_i11::g.30::m.  0.104   1  0.000   1  0.159   1  0.000   0.000 N  0.450      SignalP-noTM
TRINITY_DN44347_c0_g2::TRINITY_DN44347_c0_g2_i11::g.30::m.  0.102   1  0.000   1  0.120   1  0.000   0.000 N  0.450      SignalP-noTM
TRINITY_DN44347_c0_g2::TRINITY_DN44347_c0_g2_i11::g.30::m.  0.102   1  0.000   1  0.120   1  0.000   0.000 N  0.450      SignalP-noTM
TRINITY_DN44347_c0_g2::TRINITY_DN44347_c0_g2_i11::g.30::m.  0.104   1  0.000   1  0.140   1  0.000   0.000 N  0.450      SignalP-noTM
TRINITY_DN44347_c0_g2::TRINITY_DN44347_c0_g2_i11::g.30::m.!  0.105   1  0.000   1  0.120   1  0.000   0.000 N  0.450      SignalP-noTM
TRINITY_DN44347_c0_g2::TRINITY_DN44347_c0_g2_i11::g.30::m."  0.104   1  0.000   1  0.130   1  0.000   0.000 N  0.450      SignalP-noTM
TRINITY_DN44347_c0_g2::TRINITY_DN44347_c0_g2_i11::g.30::m.#  0.104   1  0.000   1  0.140   1  0.000   0.000 N  0.450      SignalP-noTM
TRINITY_DN44347_c0_g2::TRINITY_DN44347_c0_g2_i11::g.30::m.$  0.104   1  0.000   1  0.140   1  0.000   0.000 N  0.450      SignalP-noTM
TRINITY_DN44347_c0_g2::TRINITY_DN44347_c0_g2_i11::g.30::m.%  0.104   1  0.000   1  0.140   1  0.000   0.000 N  0.450      SignalP-noTM
TRINITY_DN44347_c0_g2::TRINITY_DN44347_c0_g2_i11::g.30::m.&  0.104   1  0.000   1  0.138   1  0.000   0.000 N  0.450      SignalP-noTM
TRINITY_DN44347_c0_g2::TRINITY_DN44347_c0_g2_i11::g.30::m.'  0.103   1  0.000   1  0.145   1  0.000   0.000 N  0.450      SignalP-noTM
TRINITY_DN44347_c0_g2::TRINITY_DN44347_c0_g2_i11::g.30::m.(  0.103   1  0.000   1  0.145   1  0.000   0.000 N  0.450      SignalP-noTM
TRINITY_DN44347_c0_g2::TRINITY_DN44347_c0_g2_i11::g.30::m.)  0.105   1  0.000   1  0.120   1  0.000   0.000 N  0.450      SignalP-noTM
TRINITY_DN44347_c0_g2::TRINITY_DN44347_c0_g2_i11::g.30::m.*  0.104   1  0.000   1  0.130   1  0.000   0.000 N  0.450      SignalP-noTM
TRINITY_DN44347_c0_g2::TRINITY_DN44347_c0_g2_i11::g.30::m.+  0.104   1  0.000   1  0.140   1  0.000   0.000 N  0.450      SignalP-noTM
TRINITY_DN44347_c0_g2::TRINITY_DN44347_c0_g2_i11::g.30::m.,  0.103   1  0.000   1  0.166   1  0.000   0.000 N  0.450      SignalP-noTM
TRINITY_DN44347_c0_g2::TRINITY_DN44347_c0_g2_i11::g.30::m.-  0.105   1  0.000   1  0.120   1  0.000   0.000 N  0.450      SignalP-noTM
TRINITY_DN44347_c0_g2::TRINITY_DN44347_c0_g2_i11::g.30::m..  0.103   1  0.000   1  0.166   1  0.000   0.000 N  0.450      SignalP-noTM
TRINITY_DN44347_c0_g2::TRINITY_DN44347_c0_g2_i11::g.30::m./  0.103   1  0.000   1  0.166   1  0.000   0.000 N  0.450      SignalP-noTM
TRINITY_DN44347_c0_g2::TRINITY_DN44347_c0_g2_i11::g.30::m.0  0.104   1  0.000   1  0.121   1  0.000   0.000 N  0.450      SignalP-noTM
TRINITY_DN44347_c0_g2::TRINITY_DN44347_c0_g2_i11::g.30::m.1  0.104   1  0.000   1  0.121   1  0.000   0.000 N  0.450      SignalP-noTM
TRINITY_DN44347_c0_g2::TRINITY_DN44347_c0_g2_i11::g.30::m.2  0.104   1  0.000   1  0.158   1  0.000   0.000 N  0.450      SignalP-noTM
TRINITY_DN44347_c0_g2::TRINITY_DN44347_c0_g2_i11::g.30::m.3  0.104   1  0.000   1  0.131   1  0.000   0.000 N  0.450      SignalP-noTM
TRINITY_DN44347_c0_g2::TRINITY_DN44347_c0_g2_i11::g.30::m.4  0.103   1  0.000   1  0.166   1  0.000   0.000 N  0.450      SignalP-noTM
TRINITY_DN44347_c0_g2::TRINITY_DN44347_c0_g2_i11::g.30::m.5  0.106   1  0.000   1  0.139   1  0.000   0.000 N  0.450      SignalP-noTM
TRINITY_DN44347_c0_g2::TRINITY_DN44347_c0_g2_i11::g.30::m.6  0.104   1  0.000   1  0.140   1  0.000   0.000 N  0.450      SignalP-noTM
TRINITY_DN44347_c0_g2::TRINITY_DN44347_c0_g2_i11::g.30::m.7  0.104   1  0.000   1  0.146   1  0.000   0.000 N  0.450      SignalP-noTM
TRINITY_DN44347_c0_g2::TRINITY_DN44347_c0_g2_i11::g.30::m.8  0.104   1  0.000   1  0.140   1  0.000   0.000 N  0.450      SignalP-noTM
TRINITY_DN44347_c0_g2::TRINITY_DN44347_c0_g2_i11::g.30::m.9  0.105   1  0.000   1  0.120   1  0.000   0.000 N  0.450      SignalP-noTM
TRINITY_DN44347_c0_g2::TRINITY_DN44347_c0_g2_i11::g.30::m.:  0.105   1  0.000   1  0.120   1  0.000   0.000 N  0.450      SignalP-noTM
TRINITY_DN44347_c0_g2::TRINITY_DN44347_c0_g2_i11::g.30::m.;  0.104   1  0.000   1  0.121   1  0.000   0.000 N  0.450      SignalP-noTM
TRINITY_DN44347_c0_g2::TRINITY_DN44347_c0_g2_i11::g.30::m.<  0.104   1  0.000   1  0.161   1  0.000   0.000 N  0.450      SignalP-noTM
TRINITY_DN44347_c0_g2::TRINITY_DN44347_c0_g2_i11::g.30::m.=  0.104   1  0.000   1  0.158   1  0.000   0.000 N  0.450      SignalP-noTM
TRINITY_DN44347_c0_g2::TRINITY_DN44347_c0_g2_i11::g.30::m.>  0.103   1  0.000   1  0.145   1  0.000   0.000 N  0.450      SignalP-noTM
TRINITY_DN44347_c0_g2::TRINITY_DN44347_c0_g2_i11::g.30::m.?  0.105   1  0.000   1  0.140   1  0.000   0.000 N  0.450      SignalP-noTM
TRINITY_DN44347_c0_g2::TRINITY_DN44347_c0_g2_i11::g.30::m.@  0.103   1  0.000   1  0.145   1  0.000   0.000 N  0.450      SignalP-noTM
TRINITY_DN44347_c0_g2::TRINITY_DN44347_c0_g2_i11::g.30::m.A  0.104   1  0.000   1  0.140   1  0.000   0.000 N  0.450      SignalP-noTM
TRINITY_DN44347_c0_g2::TRINITY_DN44347_c0_g2_i11::g.30::m.B  0.105   1  0.000   1  0.120   1  0.000   0.000 N  0.450      SignalP-noTM
TRINITY_DN44347_c0_g2::TRINITY_DN44347_c0_g2_i11::g.30::m.C  0.103   1  0.000   1  0.110   1  0.000   0.000 N  0.450      SignalP-noTM
TRINITY_DN44347_c0_g2::TRINITY_DN44347_c0_g2_i11::g.30::m.D  0.104   1  0.000   1  0.140   1  0.000   0.000 N  0.450      SignalP-noTM
TRINITY_DN44347_c0_g2::TRINITY_DN44347_c0_g2_i11::g.30::m.E  0.104   1  0.000   1  0.140   1  0.000   0.000 N  0.450      SignalP-noTM
TRINITY_DN44347_c0_g2::TRINITY_DN44347_c0_g2_i11::g.30::m.F  0.104   1  0.000   1  0.140   1  0.000   0.000 N  0.450      SignalP-noTM
TRINITY_DN44347_c0_g2::TRINITY_DN44347_c0_g2_i13::g.33::m.  0.105   1  0.000   1  0.140   1  0.000   0.000 N  0.450      SignalP-noTM
TRINITY_DN44347_c0_g2::TRINITY_DN44347_c0_g2_i13::g.33::m.  0.104   1  0.000   1  0.140   1  0.000   0.000 N  0.450      SignalP-noTM
TRINITY_DN44347_c0_g2::TRINITY_DN44347_c0_g2_i13::g.33::m.  0.104   1  0.000   1  0.140   1  0.000   0.000 N  0.450      SignalP-noTM
TRINITY_DN44347_c0_g2::TRINITY_DN44347_c0_g2_i13::g.33::m.  0.104   1  0.000   1  0.140   1  0.000   0.000 N  0.450      SignalP-noTM
TRINITY_DN44347_c0_g2::TRINITY_DN44347_c0_g2_i13::g.33::m.  0.104   1  0.000   1  0.159   1  0.000   0.000 N  0.450      SignalP-noTM
TRINITY_DN44347_c0_g2::TRINITY_DN44347_c0_g2_i13::g.33::m.  0.104   1  0.000   1  0.146   1  0.000   0.000 N  0.450      SignalP-noTM
TRINITY_DN44347_c0_g2::TRINITY_DN44347_c0_g2_i13::g.33::m.  0.104   1  0.000   1  0.158   1  0.000   0.000 N  0.450      SignalP-noTM
TRINITY_DN44347_c0_g2::TRINITY_DN44347_c0_g2_i13::g.33::m.  0.105   1  0.000   1  0.120   1  0.000   0.000 N  0.450      SignalP-noTM
TRINITY_DN44347_c0_g2::TRINITY_DN44347_c0_g2_i13::g.33::m.  0.104   1  0.000   1  0.158   1  0.000   0.000 N  0.450      SignalP-noTM
                           0.000   1  0.000   1  0.000   1  0.000   0.000 N  0.500      SignalP-TM
TRINITY_DN44347_c0_g2::TRINITY_DN44347_c0_g2_i13::g.33::m.  0.000   1  0.000   1  0.000   1  0.000   0.000 N  0.450      SignalP-noTM
0.139955                   0.000   1  0.000   1  0.000   1  0.000   0.000 N  0.450      SignalP-noTM
TRINITY_DN44347_c0_g2::TRINITY_DN44347_c0_g2_i13::g.33::m.  0.104   1  0.000   1  0.138   1  0.000   0.000 N  0.450      SignalP-noTM
TRINITY_DN44347_c0_g2::TRINITY_DN44347_c0_g2_i13::g.33::m.  0.103   1  0.000   1  0.166   1  0.000   0.000 N  0.450      SignalP-noTM
TRINITY_DN44347_c0_g2::TRINITY_DN44347_c0_g2_i13::g.33::m.  0.103   1  0.000   1  0.166   1  0.000   0.000 N  0.450      SignalP-noTM
TRINITY_DN44347_c0_g2::TRINITY_DN44347_c0_g2_i13::g.33::m.  0.104   1  0.000   1  0.121   1  0.000   0.000 N  0.450      SignalP-noTM
TRINITY_DN44347_c0_g2::TRINITY_DN44347_c0_g2_i13::g.33::m.  0.104   1  0.000   1  0.138   1  0.000   0.000 N  0.450      SignalP-noTM
TRINITY_DN44347_c0_g2::TRINITY_DN44347_c0_g2_i13::g.33::m.  0.104   1  0.000   1  0.140   1  0.000   0.000 N  0.450      SignalP-noTM
TRINITY_DN44347_c0_g2::TRINITY_DN44347_c0_g2_i13::g.33::m.  0.104   1  0.000   1  0.161   1  0.000   0.000 N  0.450      SignalP-noTM
TRINITY_DN44347_c0_g2::TRINITY_DN44347_c0_g2_i13::g.33::m.  0.103   1  0.000   1  0.166   1  0.000   0.000 N  0.450      SignalP-noTM
TRINITY_DN44347_c0_g2::TRINITY_DN44347_c0_g2_i13::g.33::m.  0.106   1  0.000   1  0.139   1  0.000   0.000 N  0.450      SignalP-noTM
TRINITY_DN44347_c0_g2::TRINITY_DN44347_c0_g2_i13::g.33::m.  0.104   1  0.000   1  0.140   1  0.000   0.000 N  0.450      SignalP-noTM
TRINITY_DN44347_c0_g2::TRINITY_DN44347_c0_g2_i13::g.33::m.  0.104   1  0.000   1  0.146   1  0.000   0.000 N  0.450      SignalP-noTM
TRINITY_DN44347_c0_g2::TRINITY_DN44347_c0_g2_i13::g.33::m.  0.106   1  0.000   1  0.129   1  0.000   0.000 N  0.450      SignalP-noTM
TRINITY_DN44347_c0_g2::TRINITY_DN44347_c0_g2_i13::g.33::m.  0.105   1  0.000   1  0.120   1  0.000   0.000 N  0.450      SignalP-noTM
TRINITY_DN44347_c0_g2::TRINITY_DN44347_c0_g2_i13::g.33::m.  0.105   1  0.000   1  0.120   1  0.000   0.000 N  0.450      SignalP-noTM
TRINITY_DN44347_c0_g2::TRINITY_DN44347_c0_g2_i13::g.33::m.  0.104   1  0.000   1  0.121   1  0.000   0.000 N  0.450      SignalP-noTM
TRINITY_DN44347_c0_g2::TRINITY_DN44347_c0_g2_i13::g.33::m.  0.102   1  0.000   1  0.120   1  0.000   0.000 N  0.450      SignalP-noTM
TRINITY_DN44347_c0_g2::TRINITY_DN44347_c0_g2_i13::g.33::m.  0.104   1  0.000   1  0.158   1  0.000   0.000 N  0.450      SignalP-noTM
TRINITY_DN44347_c0_g2::TRINITY_DN44347_c0_g2_i13::g.33::m.  0.104   1  0.000   1  0.159   1  0.000   0.000 N  0.450      SignalP-noTM
TRINITY_DN44347_c0_g2::TRINITY_DN44347_c0_g2_i13::g.33::m.  0.102   1  0.000   1  0.120   1  0.000   0.000 N  0.450      SignalP-noTM
TRINITY_DN44347_c0_g2::TRINITY_DN44347_c0_g2_i13::g.33::m.  0.102   1  0.000   1  0.120   1  0.000   0.000 N  0.450      SignalP-noTM
TRINITY_DN44347_c0_g2::TRINITY_DN44347_c0_g2_i13::g.33::m.  0.104   1  0.000   1  0.140   1  0.000   0.000 N  0.450      SignalP-noTM
TRINITY_DN44347_c0_g2::TRINITY_DN44347_c0_g2_i13::g.33::m.!  0.105   1  0.000   1  0.120   1  0.000   0.000 N  0.450      SignalP-noTM
TRINITY_DN44347_c0_g2::TRINITY_DN44347_c0_g2_i13::g.33::m."  0.104   1  0.000   1  0.130   1  0.000   0.000 N  0.450      SignalP-noTM
TRINITY_DN44347_c0_g2::TRINITY_DN44347_c0_g2_i13::g.33::m.#  0.104   1  0.000   1  0.140   1  0.000   0.000 N  0.450      SignalP-noTM
TRINITY_DN44347_c0_g2::TRINITY_DN44347_c0_g2_i13::g.33::m.$  0.104   1  0.000   1  0.140   1  0.000   0.000 N  0.450      SignalP-noTM
TRINITY_DN44347_c0_g2::TRINITY_DN44347_c0_g2_i13::g.33::m.%  0.104   1  0.000   1  0.140   1  0.000   0.000 N  0.450      SignalP-noTM
TRINITY_DN44347_c0_g2::TRINITY_DN44347_c0_g2_i13::g.33::m.&  0.104   1  0.000   1  0.138   1  0.000   0.000 N  0.450      SignalP-noTM
TRINITY_DN44347_c0_g2::TRINITY_DN44347_c0_g2_i13::g.33::m.'  0.103   1  0.000   1  0.145   1  0.000   0.000 N  0.450      SignalP-noTM
TRINITY_DN44347_c0_g2::TRINITY_DN44347_c0_g2_i13::g.33::m.(  0.103   1  0.000   1  0.145   1  0.000   0.000 N  0.450      SignalP-noTM
TRINITY_DN44347_c0_g2::TRINITY_DN44347_c0_g2_i13::g.33::m.)  0.105   1  0.000   1  0.120   1  0.000   0.000 N  0.450      SignalP-noTM
TRINITY_DN44347_c0_g2::TRINITY_DN44347_c0_g2_i13::g.33::m.*  0.104   1  0.000   1  0.130   1  0.000   0.000 N  0.450      SignalP-noTM
TRINITY_DN44347_c0_g2::TRINITY_DN44347_c0_g2_i13::g.33::m.+  0.104   1  0.000   1  0.140   1  0.000   0.000 N  0.450      SignalP-noTM
TRINITY_DN44347_c0_g2::TRINITY_DN44347_c0_g2_i13::g.33::m.,  0.103   1  0.000   1  0.166   1  0.000   0.000 N  0.450      SignalP-noTM
TRINITY_DN44347_c0_g2::TRINITY_DN44347_c0_g2_i13::g.33::m.-  0.105   1  0.000   1  0.120   1  0.000   0.000 N  0.450      SignalP-noTM
TRINITY_DN44347_c0_g2::TRINITY_DN44347_c0_g2_i13::g.33::m..  0.103   1  0.000   1  0.166   1  0.000   0.000 N  0.450      SignalP-noTM
TRINITY_DN44347_c0_g2::TRINITY_DN44347_c0_g2_i13::g.33::m./  0.103   1  0.000   1  0.166   1  0.000   0.000 N  0.450      SignalP-noTM
TRINITY_DN44347_c0_g2::TRINITY_DN44347_c0_g2_i13::g.33::m.0  0.104   1  0.000   1  0.121   1  0.000   0.000 N  0.450      SignalP-noTM
TRINITY_DN44347_c0_g2::TRINITY_DN44347_c0_g2_i13::g.33::m.1  0.104   1  0.000   1  0.121   1  0.000   0.000 N  0.450      SignalP-noTM
TRINITY_DN44347_c0_g2::TRINITY_DN44347_c0_g2_i13::g.33::m.2  0.104   1  0.000   1  0.158   1  0.000   0.000 N  0.450      SignalP-noTM
TRINITY_DN44347_c0_g2::TRINITY_DN44347_c0_g2_i13::g.33::m.3  0.104   1  0.000   1  0.131   1  0.000   0.000 N  0.450      SignalP-noTM
TRINITY_DN44347_c0_g2::TRINITY_DN44347_c0_g2_i13::g.33::m.4  0.103   1  0.000   1  0.166   1  0.000   0.000 N  0.450      SignalP-noTM
TRINITY_DN44347_c0_g2::TRINITY_DN44347_c0_g2_i13::g.33::m.5  0.106   1  0.000   1  0.139   1  0.000   0.000 N  0.450      SignalP-noTM
TRINITY_DN44347_c0_g2::TRINITY_DN44347_c0_g2_i13::g.33::m.6  0.104   1  0.000   1  0.140   1  0.000   0.000 N  0.450      SignalP-noTM
TRINITY_DN44347_c0_g2::TRINITY_DN44347_c0_g2_i13::g.33::m.7  0.104   1  0.000   1  0.146   1  0.000   0.000 N  0.450      SignalP-noTM
TRINITY_DN44347_c0_g2::TRINITY_DN44347_c0_g2_i13::g.33::m.8  0.104   1  0.000   1  0.140   1  0.000   0.000 N  0.450      SignalP-noTM
TRINITY_DN44347_c0_g2::TRINITY_DN44347_c0_g2_i13::g.33::m.9  0.105   1  0.000   1  0.120   1  0.000   0.000 N  0.450      SignalP-noTM
TRINITY_DN44347_c0_g2::TRINITY_DN44347_c0_g2_i13::g.33::m.:  0.105   1  0.000   1  0.120   1  0.000   0.000 N  0.450      SignalP-noTM
TRINITY_DN44347_c0_g2::TRINITY_DN44347_c0_g2_i13::g.33::m.;  0.104   1  0.000   1  0.121   1  0.000   0.000 N  0.450      SignalP-noTM
TRINITY_DN44347_c0_g2::TRINITY_DN44347_c0_g2_i13::g.33::m.<  0.104   1  0.000   1  0.161   1  0.000   0.000 N  0.450      SignalP-noTM
TRINITY_DN44347_c0_g2::TRINITY_DN44347_c0_g2_i13::g.33::m.=  0.104   1  0.000   1  0.158   1  0.000   0.000 N  0.450      SignalP-noTM
TRINITY_DN44347_c0_g2::TRINITY_DN44347_c0_g2_i13::g.33::m.>  0.103   1  0.000   1  0.145   1  0.000   0.000 N  0.450      SignalP-noTM
TRINITY_DN44347_c0_g2::TRINITY_DN44347_c0_g2_i13::g.33::m.?  0.105   1  0.000   1  0.140   1  0.000   0.000 N  0.450      SignalP-noTM
TRINITY_DN44347_c0_g2::TRINITY_DN44347_c0_g2_i13::g.33::m.@  0.103   1  0.000   1  0.145   1  0.000   0.000 N  0.450      SignalP-noTM
TRINITY_DN44347_c0_g2::TRINITY_DN44347_c0_g2_i13::g.33::m.A  0.104   1  0.000   1  0.140   1  0.000   0.000 N  0.450      SignalP-noTM
TRINITY_DN44347_c0_g2::TRINITY_DN44347_c0_g2_i13::g.33::m.B  0.105   1  0.000   1  0.120   1  0.000   0.000 N  0.450      SignalP-noTM
TRINITY_DN44347_c0_g2::TRINITY_DN44347_c0_g2_i13::g.33::m.C  0.103   1  0.000   1  0.110   1  0.000   0.000 N  0.450      SignalP-noTM
TRINITY_DN44347_c0_g2::TRINITY_DN44347_c0_g2_i13::g.33::m.D  0.104   1  0.000   1  0.140   1  0.000   0.000 N  0.450      SignalP-noTM
TRINITY_DN44347_c0_g2::TRINITY_DN44347_c0_g2_i13::g.33::m.E  0.104   1  0.000   1  0.140   1  0.000   0.000 N  0.450      SignalP-noTM
TRINITY_DN44347_c0_g2::TRINITY_DN44347_c0_g2_i13::g.33::m.F  0.104   1  0.000   1  0.140   1  0.000   0.000 N  0.450      SignalP-noTM
TRINITY_DN44347_c0_g2::TRINITY_DN44347_c0_g2_i14::g.35::m.  0.105   1  0.000   1  0.140   1  0.000   0.000 N  0.450      SignalP-noTM
TRINITY_DN44347_c0_g2::TRINITY_DN44347_c0_g2_i14::g.35::m.  0.104   1  0.000   1  0.140   1  0.000   0.000 N  0.450      SignalP-noTM
TRINITY_DN44347_c0_g2::TRINITY_DN44347_c0_g2_i14::g.35::m.  0.104   1  0.000   1  0.140   1  0.000   0.000 N  0.450      SignalP-noTM
TRINITY_DN44347_c0_g2::TRINITY_DN44347_c0_g2_i14::g.35::m.  0.104   1  0.000   1  0.140   1  0.000   0.000 N  0.450      SignalP-noTM
TRINITY_DN44347_c0_g2::TRINITY_DN44347_c0_g2_i14::g.35::m.  0.104   1  0.000   1  0.159   1  0.000   0.000 N  0.450      SignalP-noTM
TRINITY_DN44347_c0_g2::TRINITY_DN44347_c0_g2_i14::g.35::m.  0.104   1  0.000   1  0.146   1  0.000   0.000 N  0.450      SignalP-noTM
TRINITY_DN44347_c0_g2::TRINITY_DN44347_c0_g2_i14::g.35::m.  0.104   1  0.000   1  0.158   1  0.000   0.000 N  0.450      SignalP-noTM
TRINITY_DN44347_c0_g2::TRINITY_DN44347_c0_g2_i14::g.35::m.  0.105   1  0.000   1  0.120   1  0.000   0.000 N  0.450      SignalP-noTM
TRINITY_DN44347_c0_g2::TRINITY_DN44347_c0_g2_i14::g.35::m.  0.104   1  0.000   1  0.158   1  0.000   0.000 N  0.450      SignalP-noTM
                           0.000   1  0.000   1  0.000   1  0.000   0.000 N  0.500      SignalP-TM
TRINITY_DN44347_c0_g2::TRINITY_DN44347_c0_g2_i14::g.35::m.  0.000   1  0.000   1  0.000   1  0.000   0.000 N  0.450      SignalP-noTM
0.139955                   0.000   1  0.000   1  0.000   1  0.000   0.000 N  0.450      SignalP-noTM
TRINITY_DN44347_c0_g2::TRINITY_DN44347_c0_g2_i14::g.35::m.  0.104   1  0.000   1  0.138   1  0.000   0.000 N  0.450      SignalP-noTM
TRINITY_DN44347_c0_g2::TRINITY_DN44347_c0_g2_i14::g.35::m.  0.103   1  0.000   1  0.166   1  0.000   0.000 N  0.450      SignalP-noTM
TRINITY_DN44347_c0_g2::TRINITY_DN44347_c0_g2_i14::g.35::m.  0.103   1  0.000   1  0.166   1  0.000   0.000 N  0.450      SignalP-noTM
TRINITY_DN44347_c0_g2::TRINITY_DN44347_c0_g2_i14::g.35::m.  0.104   1  0.000   1  0.121   1  0.000   0.000 N  0.450      SignalP-noTM
TRINITY_DN44347_c0_g2::TRINITY_DN44347_c0_g2_i14::g.35::m.  0.104   1  0.000   1  0.138   1  0.000   0.000 N  0.450      SignalP-noTM
TRINITY_DN44347_c0_g2::TRINITY_DN44347_c0_g2_i14::g.35::m.  0.104   1  0.000   1  0.140   1  0.000   0.000 N  0.450      SignalP-noTM
TRINITY_DN44347_c0_g2::TRINITY_DN44347_c0_g2_i14::g.35::m.  0.104   1  0.000   1  0.161   1  0.000   0.000 N  0.450      SignalP-noTM
TRINITY_DN44347_c0_g2::TRINITY_DN44347_c0_g2_i14::g.35::m.  0.103   1  0.000   1  0.166   1  0.000   0.000 N  0.450      SignalP-noTM
TRINITY_DN44347_c0_g2::TRINITY_DN44347_c0_g2_i14::g.35::m.  0.106   1  0.000   1  0.139   1  0.000   0.000 N  0.450      SignalP-noTM
TRINITY_DN44347_c0_g2::TRINITY_DN44347_c0_g2_i14::g.35::m.  0.104   1  0.000   1  0.140   1  0.000   0.000 N  0.450      SignalP-noTM
TRINITY_DN44347_c0_g2::TRINITY_DN44347_c0_g2_i14::g.35::m.  0.104   1  0.000   1  0.146   1  0.000   0.000 N  0.450      SignalP-noTM
TRINITY_DN44347_c0_g2::TRINITY_DN44347_c0_g2_i14::g.35::m.  0.106   1  0.000   1  0.129   1  0.000   0.000 N  0.450      SignalP-noTM
TRINITY_DN44347_c0_g2::TRINITY_DN44347_c0_g2_i14::g.35::m.  0.105   1  0.000   1  0.120   1  0.000   0.000 N  0.450      SignalP-noTM
TRINITY_DN44347_c0_g2::TRINITY_DN44347_c0_g2_i14::g.35::m.  0.105   1  0.000   1  0.120   1  0.000   0.000 N  0.450      SignalP-noTM
TRINITY_DN44347_c0_g2::TRINITY_DN44347_c0_g2_i14::g.35::m.  0.104   1  0.000   1  0.121   1  0.000   0.000 N  0.450      SignalP-noTM
TRINITY_DN44347_c0_g2::TRINITY_DN44347_c0_g2_i14::g.35::m.  0.102   1  0.000   1  0.120   1  0.000   0.000 N  0.450      SignalP-noTM
TRINITY_DN44347_c0_g2::TRINITY_DN44347_c0_g2_i14::g.35::m.  0.104   1  0.000   1  0.158   1  0.000   0.000 N  0.450      SignalP-noTM
TRINITY_DN44347_c0_g2::TRINITY_DN44347_c0_g2_i14::g.35::m.  0.104   1  0.000   1  0.159   1  0.000   0.000 N  0.450      SignalP-noTM
TRINITY_DN44347_c0_g2::TRINITY_DN44347_c0_g2_i14::g.35::m.  0.102   1  0.000   1  0.120   1  0.000   0.000 N  0.450      SignalP-noTM
TRINITY_DN44347_c0_g2::TRINITY_DN44347_c0_g2_i14::g.35::m.  0.102   1  0.000   1  0.120   1  0.000   0.000 N  0.450      SignalP-noTM
TRINITY_DN44347_c0_g2::TRINITY_DN44347_c0_g2_i14::g.35::m.  0.104   1  0.000   1  0.140   1  0.000   0.000 N  0.450      SignalP-noTM
TRINITY_DN44347_c0_g2::TRINITY_DN44347_c0_g2_i14::g.35::m.!  0.105   1  0.000   1  0.120   1  0.000   0.000 N  0.450      SignalP-noTM
TRINITY_DN44347_c0_g2::TRINITY_DN44347_c0_g2_i14::g.35::m."  0.104   1  0.000   1  0.130   1  0.000   0.000 N  0.450      SignalP-noTM
TRINITY_DN44347_c0_g2::TRINITY_DN44347_c0_g2_i14::g.35::m.#  0.104   1  0.000   1  0.140   1  0.000   0.000 N  0.450      SignalP-noTM
TRINITY_DN44347_c0_g2::TRINITY_DN44347_c0_g2_i14::g.35::m.$  0.104   1  0.000   1  0.140   1  0.000   0.000 N  0.450      SignalP-noTM
TRINITY_DN44347_c0_g2::TRINITY_DN44347_c0_g2_i14::g.35::m.%  0.104   1  0.000   1  0.140   1  0.000   0.000 N  0.450      SignalP-noTM
TRINITY_DN44347_c0_g2::TRINITY_DN44347_c0_g2_i14::g.35::m.&  0.104   1  0.000   1  0.138   1  0.000   0.000 N  0.450      SignalP-noTM
TRINITY_DN44347_c0_g2::TRINITY_DN44347_c0_g2_i14::g.35::m.'  0.103   1  0.000   1  0.145   1  0.000   0.000 N  0.450      SignalP-noTM
TRINITY_DN44347_c0_g2::TRINITY_DN44347_c0_g2_i14::g.35::m.(  0.103   1  0.000   1  0.145   1  0.000   0.000 N  0.450      SignalP-noTM
TRINITY_DN44347_c0_g2::TRINITY_DN44347_c0_g2_i14::g.35::m.)  0.105   1  0.000   1  0.120   1  0.000   0.000 N  0.450      SignalP-noTM
TRINITY_DN44347_c0_g2::TRINITY_DN44347_c0_g2_i14::g.35::m.*  0.104   1  0.000   1  0.130   1  0.000   0.000 N  0.450      SignalP-noTM
TRINITY_DN44347_c0_g2::TRINITY_DN44347_c0_g2_i14::g.35::m.+  0.104   1  0.000   1  0.140   1  0.000   0.000 N  0.450      SignalP-noTM
TRINITY_DN44347_c0_g2::TRINITY_DN44347_c0_g2_i14::g.35::m.,  0.103   1  0.000   1  0.166   1  0.000   0.000 N  0.450      SignalP-noTM
TRINITY_DN44347_c0_g2::TRINITY_DN44347_c0_g2_i14::g.35::m.-  0.105   1  0.000   1  0.120   1  0.000   0.000 N  0.450      SignalP-noTM
TRINITY_DN44347_c0_g2::TRINITY_DN44347_c0_g2_i14::g.35::m..  0.103   1  0.000   1  0.166   1  0.000   0.000 N  0.450      SignalP-noTM
TRINITY_DN44347_c0_g2::TRINITY_DN44347_c0_g2_i14::g.35::m./  0.103   1  0.000   1  0.166   1  0.000   0.000 N  0.450      SignalP-noTM
TRINITY_DN44347_c0_g2::TRINITY_DN44347_c0_g2_i14::g.35::m.0  0.104   1  0.000   1  0.121   1  0.000   0.000 N  0.450      SignalP-noTM
TRINITY_DN44347_c0_g2::TRINITY_DN44347_c0_g2_i14::g.35::m.1  0.104   1  0.000   1  0.121   1  0.000   0.000 N  0.450      SignalP-noTM
TRINITY_DN44347_c0_g2::TRINITY_DN44347_c0_g2_i14::g.35::m.2  0.104   1  0.000   1  0.158   1  0.000   0.000 N  0.450      SignalP-noTM
TRINITY_DN44347_c0_g2::TRINITY_DN44347_c0_g2_i14::g.35::m.3  0.104   1  0.000   1  0.131   1  0.000   0.000 N  0.450      SignalP-noTM
TRINITY_DN44347_c0_g2::TRINITY_DN44347_c0_g2_i14::g.35::m.4  0.103   1  0.000   1  0.166   1  0.000   0.000 N  0.450      SignalP-noTM
TRINITY_DN44347_c0_g2::TRINITY_DN44347_c0_g2_i14::g.35::m.5  0.106   1  0.000   1  0.139   1  0.000   0.000 N  0.450      SignalP-noTM
TRINITY_DN44347_c0_g2::TRINITY_DN44347_c0_g2_i14::g.35::m.6  0.104   1  0.000   1  0.140   1  0.000   0.000 N  0.450      SignalP-noTM
TRINITY_DN44347_c0_g2::TRINITY_DN44347_c0_g2_i14::g.35::m.7  0.104   1  0.000   1  0.146   1  0.000   0.000 N  0.450      SignalP-noTM
TRINITY_DN44347_c0_g2::TRINITY_DN44347_c0_g2_i14::g.35::m.8  0.104   1  0.000   1  0.140   1  0.000   0.000 N  0.450      SignalP-noTM
TRINITY_DN44347_c0_g2::TRINITY_DN44347_c0_g2_i14::g.35::m.9  0.105   1  0.000   1  0.120   1  0.000   0.000 N  0.450      SignalP-noTM
TRINITY_DN44347_c0_g2::TRINITY_DN44347_c0_g2_i14::g.35::m.:  0.105   1  0.000   1  0.120   1  0.000   0.000 N  0.450      SignalP-noTM
TRINITY_DN44347_c0_g2::TRINITY_DN44347_c0_g2_i14::g.35::m.;  0.104   1  0.000   1  0.121   1  0.000   0.000 N  0.450      SignalP-noTM
TRINITY_DN44347_c0_g2::TRINITY_DN44347_c0_g2_i14::g.35::m.<  0.104   1  0.000   1  0.161   1  0.000   0.000 N  0.450      SignalP-noTM
TRINITY_DN44347_c0_g2::TRINITY_DN44347_c0_g2_i14::g.35::m.=  0.104   1  0.000   1  0.158   1  0.000   0.000 N  0.450      SignalP-noTM
TRINITY_DN44347_c0_g2::TRINITY_DN44347_c0_g2_i14::g.35::m.>  0.103   1  0.000   1  0.145   1  0.000   0.000 N  0.450      SignalP-noTM
TRINITY_DN44347_c0_g2::TRINITY_DN44347_c0_g2_i14::g.35::m.?  0.105   1  0.000   1  0.140   1  0.000   0.000 N  0.450      SignalP-noTM
TRINITY_DN44347_c0_g2::TRINITY_DN44347_c0_g2_i14::g.35::m.@  0.103   1  0.000   1  0.145   1  0.000   0.000 N  0.450      SignalP-noTM
TRINITY_DN44347_c0_g2::TRINITY_DN44347_c0_g2_i14::g.35::m.A  0.104   1  0.000   1  0.140   1  0.000   0.000 N  0.450      SignalP-noTM
TRINITY_DN44347_c0_g2::TRINITY_DN44347_c0_g2_i14::g.35::m.B  0.105   1  0.000   1  0.120   1  0.000   0.000 N  0.450      SignalP-noTM
TRINITY_DN44347_c0_g2::TRINITY_DN44347_c0_g2_i14::g.35::m.C  0.103   1  0.000   1  0.110   1  0.000   0.000 N  0.450      SignalP-noTM
TRINITY_DN44347_c0_g2::TRINITY_DN44347_c0_g2_i14::g.35::m.D  0.104   1  0.000   1  0.140   1  0.000   0.000 N  0.450      SignalP-noTM
TRINITY_DN44347_c0_g2::TRINITY_DN44347_c0_g2_i14::g.35::m.E  0.104   1  0.000   1  0.140   1  0.000   0.000 N  0.450      SignalP-noTM
TRINITY_DN44347_c0_g2::TRINITY_DN44347_c0_g2_i14::g.35::m.F  0.104   1  0.000   1  0.140   1  0.000   0.000 N  0.450      SignalP-noTM
TRINITY_DN44347_c0_g2::TRINITY_DN44347_c0_g2_i16::g.38::m.  0.105   1  0.000   1  0.140   1  0.000   0.000 N  0.450      SignalP-noTM
TRINITY_DN44347_c0_g2::TRINITY_DN44347_c0_g2_i16::g.38::m.  0.104   1  0.000   1  0.140   1  0.000   0.000 N  0.450      SignalP-noTM
TRINITY_DN44347_c0_g2::TRINITY_DN44347_c0_g2_i16::g.38::m.  0.104   1  0.000   1  0.140   1  0.000   0.000 N  0.450      SignalP-noTM
TRINITY_DN44347_c0_g2::TRINITY_DN44347_c0_g2_i16::g.38::m.  0.104   1  0.000   1  0.140   1  0.000   0.000 N  0.450      SignalP-noTM
TRINITY_DN44347_c0_g2::TRINITY_DN44347_c0_g2_i16::g.38::m.  0.104   1  0.000   1  0.159   1  0.000   0.000 N  0.450      SignalP-noTM
TRINITY_DN44347_c0_g2::TRINITY_DN44347_c0_g2_i16::g.38::m.  0.104   1  0.000   1  0.146   1  0.000   0.000 N  0.450      SignalP-noTM
TRINITY_DN44347_c0_g2::TRINITY_DN44347_c0_g2_i16::g.38::m.  0.104   1  0.000   1  0.158   1  0.000   0.000 N  0.450      SignalP-noTM
TRINITY_DN44347_c0_g2::TRINITY_DN44347_c0_g2_i16::g.38::m.  0.105   1  0.000   1  0.120   1  0.000   0.000 N  0.450      SignalP-noTM
TRINITY_DN44347_c0_g2::TRINITY_DN44347_c0_g2_i16::g.38::m.  0.104   1  0.000   1  0.158   1  0.000   0.000 N  0.450      SignalP-noTM
                           0.000   1  0.000   1  0.000   1  0.000   0.000 N  0.500      SignalP-TM
TRINITY_DN44347_c0_g2::TRINITY_DN44347_c0_g2_i16::g.38::m.  0.000   1  0.000   1  0.000   1  0.000   0.000 N  0.450      SignalP-noTM
0.139955                   0.000   1  0.000   1  0.000   1  0.000   0.000 N  0.450      SignalP-noTM
TRINITY_DN44347_c0_g2::TRINITY_DN44347_c0_g2_i16::g.38::m.  0.104   1  0.000   1  0.138   1  0.000   0.000 N  0.450      SignalP-noTM
TRINITY_DN44347_c0_g2::TRINITY_DN44347_c0_g2_i16::g.38::m.  0.103   1  0.000   1  0.166   1  0.000   0.000 N  0.450      SignalP-noTM
TRINITY_DN44347_c0_g2::TRINITY_DN44347_c0_g2_i16::g.38::m.  0.103   1  0.000   1  0.166   1  0.000   0.000 N  0.450      SignalP-noTM
TRINITY_DN44347_c0_g2::TRINITY_DN44347_c0_g2_i16::g.38::m.  0.104   1  0.000   1  0.121   1  0.000   0.000 N  0.450      SignalP-noTM
TRINITY_DN44347_c0_g2::TRINITY_DN44347_c0_g2_i16::g.38::m.  0.104   1  0.000   1  0.138   1  0.000   0.000 N  0.450      SignalP-noTM
TRINITY_DN44347_c0_g2::TRINITY_DN44347_c0_g2_i16::g.38::m.  0.104   1  0.000   1  0.140   1  0.000   0.000 N  0.450      SignalP-noTM
TRINITY_DN44347_c0_g2::TRINITY_DN44347_c0_g2_i16::g.38::m.  0.104   1  0.000   1  0.161   1  0.000   0.000 N  0.450      SignalP-noTM
TRINITY_DN44347_c0_g2::TRINITY_DN44347_c0_g2_i16::g.38::m.  0.103   1  0.000   1  0.166   1  0.000   0.000 N  0.450      SignalP-noTM
TRINITY_DN44347_c0_g2::TRINITY_DN44347_c0_g2_i16::g.38::m.  0.106   1  0.000   1  0.139   1  0.000   0.000 N  0.450      SignalP-noTM
TRINITY_DN44347_c0_g2::TRINITY_DN44347_c0_g2_i16::g.38::m.  0.104   1  0.000   1  0.140   1  0.000   0.000 N  0.450      SignalP-noTM
TRINITY_DN44347_c0_g2::TRINITY_DN44347_c0_g2_i16::g.38::m.  0.104   1  0.000   1  0.146   1  0.000   0.000 N  0.450      SignalP-noTM
TRINITY_DN44347_c0_g2::TRINITY_DN44347_c0_g2_i16::g.38::m.  0.106   1  0.000   1  0.129   1  0.000   0.000 N  0.450      SignalP-noTM
TRINITY_DN44347_c0_g2::TRINITY_DN44347_c0_g2_i16::g.38::m.  0.105   1  0.000   1  0.120   1  0.000   0.000 N  0.450      SignalP-noTM
TRINITY_DN44347_c0_g2::TRINITY_DN44347_c0_g2_i16::g.38::m.  0.105   1  0.000   1  0.120   1  0.000   0.000 N  0.450      SignalP-noTM
TRINITY_DN44347_c0_g2::TRINITY_DN44347_c0_g2_i16::g.38::m.  0.104   1  0.000   1  0.121   1  0.000   0.000 N  0.450      SignalP-noTM
TRINITY_DN44347_c0_g2::TRINITY_DN44347_c0_g2_i16::g.38::m.  0.102   1  0.000   1  0.120   1  0.000   0.000 N  0.450      SignalP-noTM
TRINITY_DN44347_c0_g2::TRINITY_DN44347_c0_g2_i16::g.38::m.  0.104   1  0.000   1  0.158   1  0.000   0.000 N  0.450      SignalP-noTM
TRINITY_DN44347_c0_g2::TRINITY_DN44347_c0_g2_i16::g.38::m.  0.104   1  0.000   1  0.159   1  0.000   0.000 N  0.450      SignalP-noTM
TRINITY_DN44347_c0_g2::TRINITY_DN44347_c0_g2_i16::g.38::m.  0.102   1  0.000   1  0.120   1  0.000   0.000 N  0.450      SignalP-noTM
TRINITY_DN44347_c0_g2::TRINITY_DN44347_c0_g2_i16::g.38::m.  0.102   1  0.000   1  0.120   1  0.000   0.000 N  0.450      SignalP-noTM
TRINITY_DN44347_c0_g2::TRINITY_DN44347_c0_g2_i16::g.38::m.  0.104   1  0.000   1  0.140   1  0.000   0.000 N  0.450      SignalP-noTM
TRINITY_DN44347_c0_g2::TRINITY_DN44347_c0_g2_i16::g.38::m.!  0.105   1  0.000   1  0.120   1  0.000   0.000 N  0.450      SignalP-noTM
TRINITY_DN44347_c0_g2::TRINITY_DN44347_c0_g2_i16::g.38::m."  0.104   1  0.000   1  0.130   1  0.000   0.000 N  0.450      SignalP-noTM
TRINITY_DN44347_c0_g2::TRINITY_DN44347_c0_g2_i16::g.38::m.#  0.104   1  0.000   1  0.140   1  0.000   0.000 N  0.450      SignalP-noTM
TRINITY_DN44347_c0_g2::TRINITY_DN44347_c0_g2_i16::g.38::m.$  0.104   1  0.000   1  0.140   1  0.000   0.000 N  0.450      SignalP-noTM
TRINITY_DN44347_c0_g2::TRINITY_DN44347_c0_g2_i16::g.38::m.%  0.104   1  0.000   1  0.140   1  0.000   0.000 N  0.450      SignalP-noTM
TRINITY_DN44347_c0_g2::TRINITY_DN44347_c0_g2_i16::g.38::m.&  0.104   1  0.000   1  0.138   1  0.000   0.000 N  0.450      SignalP-noTM
TRINITY_DN44347_c0_g2::TRINITY_DN44347_c0_g2_i16::g.38::m.'  0.103   1  0.000   1  0.145   1  0.000   0.000 N  0.450      SignalP-noTM
TRINITY_DN44347_c0_g2::TRINITY_DN44347_c0_g2_i16::g.38::m.(  0.103   1  0.000   1  0.145   1  0.000   0.000 N  0.450      SignalP-noTM
TRINITY_DN44347_c0_g2::TRINITY_DN44347_c0_g2_i16::g.38::m.)  0.105   1  0.000   1  0.120   1  0.000   0.000 N  0.450      SignalP-noTM
TRINITY_DN44347_c0_g2::TRINITY_DN44347_c0_g2_i16::g.38::m.*  0.104   1  0.000   1  0.130   1  0.000   0.000 N  0.450      SignalP-noTM
TRINITY_DN44347_c0_g2::TRINITY_DN44347_c0_g2_i16::g.38::m.+  0.104   1  0.000   1  0.140   1  0.000   0.000 N  0.450      SignalP-noTM
TRINITY_DN44347_c0_g2::TRINITY_DN44347_c0_g2_i16::g.38::m.,  0.103   1  0.000   1  0.166   1  0.000   0.000 N  0.450      SignalP-noTM
TRINITY_DN44347_c0_g2::TRINITY_DN44347_c0_g2_i16::g.38::m.-  0.105   1  0.000   1  0.120   1  0.000   0.000 N  0.450      SignalP-noTM
TRINITY_DN44347_c0_g2::TRINITY_DN44347_c0_g2_i16::g.38::m..  0.103   1  0.000   1  0.166   1  0.000   0.000 N  0.450      SignalP-noTM
TRINITY_DN44347_c0_g2::TRINITY_DN44347_c0_g2_i16::g.38::m./  0.103   1  0.000   1  0.166   1  0.000   0.000 N  0.450      SignalP-noTM
TRINITY_DN44347_c0_g2::TRINITY_DN44347_c0_g2_i16::g.38::m.0  0.104   1  0.000   1  0.121   1  0.000   0.000 N  0.450      SignalP-noTM
TRINITY_DN44347_c0_g2::TRINITY_DN44347_c0_g2_i16::g.38::m.1  0.104   1  0.000   1  0.121   1  0.000   0.000 N  0.450      SignalP-noTM
TRINITY_DN44347_c0_g2::TRINITY_DN44347_c0_g2_i16::g.38::m.2  0.104   1  0.000   1  0.158   1  0.000   0.000 N  0.450      SignalP-noTM
TRINITY_DN44347_c0_g2::TRINITY_DN44347_c0_g2_i16::g.38::m.3  0.104   1  0.000   1  0.131   1  0.000   0.000 N  0.450      SignalP-noTM
TRINITY_DN44347_c0_g2::TRINITY_DN44347_c0_g2_i16::g.38::m.4  0.103   1  0.000   1  0.166   1  0.000   0.000 N  0.450      SignalP-noTM
TRINITY_DN44347_c0_g2::TRINITY_DN44347_c0_g2_i16::g.38::m.5  0.106   1  0.000   1  0.139   1  0.000   0.000 N  0.450      SignalP-noTM
TRINITY_DN44347_c0_g2::TRINITY_DN44347_c0_g2_i16::g.38::m.6  0.104   1  0.000   1  0.140   1  0.000   0.000 N  0.450      SignalP-noTM
TRINITY_DN44347_c0_g2::TRINITY_DN44347_c0_g2_i16::g.38::m.7  0.104   1  0.000   1  0.146   1  0.000   0.000 N  0.450      SignalP-noTM
TRINITY_DN44347_c0_g2::TRINITY_DN44347_c0_g2_i16::g.38::m.8  0.104   1  0.000   1  0.140   1  0.000   0.000 N  0.450      SignalP-noTM
TRINITY_DN44347_c0_g2::TRINITY_DN44347_c0_g2_i16::g.38::m.9  0.105   1  0.000   1  0.120   1  0.000   0.000 N  0.450      SignalP-noTM
TRINITY_DN44347_c0_g2::TRINITY_DN44347_c0_g2_i16::g.38::m.:  0.105   1  0.000   1  0.120   1  0.000   0.000 N  0.450      SignalP-noTM
TRINITY_DN44347_c0_g2::TRINITY_DN44347_c0_g2_i16::g.38::m.;  0.104   1  0.000   1  0.121   1  0.000   0.000 N  0.450      SignalP-noTM
TRINITY_DN44347_c0_g2::TRINITY_DN44347_c0_g2_i16::g.38::m.<  0.104   1  0.000   1  0.161   1  0.000   0.000 N  0.450      SignalP-noTM
TRINITY_DN44347_c0_g2::TRINITY_DN44347_c0_g2_i16::g.38::m.=  0.104   1  0.000   1  0.158   1  0.000   0.000 N  0.450      SignalP-noTM
TRINITY_DN44347_c0_g2::TRINITY_DN44347_c0_g2_i16::g.38::m.>  0.103   1  0.000   1  0.145   1  0.000   0.000 N  0.450      SignalP-noTM
TRINITY_DN44347_c0_g2::TRINITY_DN44347_c0_g2_i16::g.38::m.?  0.105   1  0.000   1  0.140   1  0.000   0.000 N  0.450      SignalP-noTM
TRINITY_DN44347_c0_g2::TRINITY_DN44347_c0_g2_i16::g.38::m.@  0.103   1  0.000   1  0.145   1  0.000   0.000 N  0.450      SignalP-noTM
TRINITY_DN44347_c0_g2::TRINITY_DN44347_c0_g2_i16::g.38::m.A  0.104   1  0.000   1  0.140   1  0.000   0.000 N  0.450      SignalP-noTM
TRINITY_DN44347_c0_g2::TRINITY_DN44347_c0_g2_i16::g.38::m.B  0.105   1  0.000   1  0.120   1  0.000   0.000 N  0.450      SignalP-noTM
TRINITY_DN44347_c0_g2::TRINITY_DN44347_c0_g2_i16::g.38::m.C  0.103   1  0.000   1  0.110   1  0.000   0.000 N  0.450      SignalP-noTM
TRINITY_DN44347_c0_g2::TRINITY_DN44347_c0_g2_i16::g.38::m.D  0.104   1  0.000   1  0.140   1  0.000   0.000 N  0.450      SignalP-noTM
TRINITY_DN44347_c0_g2::TRINITY_DN44347_c0_g2_i16::g.38::m.E  0.104   1  0.000   1  0.140   1  0.000   0.000 N  0.450      SignalP-noTM
TRINITY_DN44347_c0_g2::TRINITY_DN44347_c0_g2_i16::g.38::m.F  0.104   1  0.000   1  0.140   1  0.000   0.000 N  0.450      SignalP-noTM
TRINITY_DN44347_c0_g6::TRINITY_DN44347_c0_g6_i1::g.40::m.4  0.105   1  0.000   1  0.140   1  0.000   0.000 N  0.450      SignalP-noTM
TRINITY_DN44347_c0_g6::TRINITY_DN44347_c0_g6_i1::g.40::m.4  0.105   1  0.000   1  0.120   1  0.000   0.000 N  0.450      SignalP-noTM
TRINITY_DN44347_c0_g6::TRINITY_DN44347_c0_g6_i1::g.40::m.4  0.104   1  0.000   1  0.130   1  0.000   0.000 N  0.450      SignalP-noTM
TRINITY_DN44347_c0_g6::TRINITY_DN44347_c0_g6_i1::g.40::m.4  0.104   1  0.000   1  0.159   1  0.000   0.000 N  0.450      SignalP-noTM
TRINITY_DN44347_c0_g6::TRINITY_DN44347_c0_g6_i1::g.40::m.4  0.104   1  0.000   1  0.158   1  0.000   0.000 N  0.450      SignalP-noTM
TRINITY_DN44347_c0_g6::TRINITY_DN44347_c0_g6_i1::g.40::m.4  0.104   1  0.000   1  0.138   1  0.000   0.000 N  0.450      SignalP-noTM
TRINITY_DN44347_c0_g6::TRINITY_DN44347_c0_g6_i1::g.40::m.4  0.104   1  0.000   1  0.146   1  0.000   0.000 N  0.450      SignalP-noTM
TRINITY_DN44347_c0_g6::TRINITY_DN44347_c0_g6_i1::g.40::m.4  0.104   1  0.000   1  0.140   1  0.000   0.000 N  0.450      SignalP-noTM
TRINITY_DN44347_c0_g6::TRINITY_DN44347_c0_g6_i1::g.40::m.4  0.104   1  0.000   1  0.138   1  0.000   0.000 N  0.450      SignalP-noTM
                           0.000   1  0.000   1  0.000   1  0.000   0.000 N  0.500      SignalP-TM
TRINITY_DN44347_c0_g6::TRINITY_DN44347_c0_g6_i1::g.40::m.4  0.000   1  0.000   1  0.000   1  0.000   0.000 N  0.450      SignalP-noTM
0.120431                   0.000   1  0.000   1  0.000   1  0.000   0.000 N  0.450      SignalP-noTM
TRINITY_DN44347_c0_g6::TRINITY_DN44347_c0_g6_i1::g.40::m.4  0.105   1  0.000   1  0.120   1  0.000   0.000 N  0.450      SignalP-noTM
TRINITY_DN44347_c0_g6::TRINITY_DN44347_c0_g6_i1::g.40::m.4  0.106   1  0.000   1  0.129   1  0.000   0.000 N  0.450      SignalP-noTM
TRINITY_DN44347_c0_g6::TRINITY_DN44347_c0_g6_i1::g.40::m.4  0.104   1  0.000   1  0.140   1  0.000   0.000 N  0.450      SignalP-noTM
TRINITY_DN44347_c0_g6::TRINITY_DN44347_c0_g6_i1::g.40::m.4  0.104   1  0.000   1  0.140   1  0.000   0.000 N  0.450      SignalP-noTM
TRINITY_DN44347_c0_g6::TRINITY_DN44347_c0_g6_i1::g.40::m.4  0.104   1  0.000   1  0.161   1  0.000   0.000 N  0.450      SignalP-noTM
TRINITY_DN44347_c0_g6::TRINITY_DN44347_c0_g6_i1::g.40::m.4  0.104   1  0.000   1  0.146   1  0.000   0.000 N  0.450      SignalP-noTM
TRINITY_DN44347_c0_g6::TRINITY_DN44347_c0_g6_i1::g.40::m.4  0.103   1  0.000   1  0.110   1  0.000   0.000 N  0.450      SignalP-noTM
TRINITY_DN44347_c0_g6::TRINITY_DN44347_c0_g6_i1::g.40::m.4  0.105   1  0.000   1  0.120   1  0.000   0.000 N  0.450      SignalP-noTM
TRINITY_DN44347_c0_g6::TRINITY_DN44347_c0_g6_i1::g.40::m.4  0.106   1  0.000   1  0.139   1  0.000   0.000 N  0.450      SignalP-noTM
TRINITY_DN44347_c0_g6::TRINITY_DN44347_c0_g6_i1::g.40::m.4  0.104   1  0.000   1  0.140   1  0.000   0.000 N  0.450      SignalP-noTM
TRINITY_DN44347_c0_g6::TRINITY_DN44347_c0_g6_i1::g.40::m.4  0.104   1  0.000   1  0.138   1  0.000   0.000 N  0.450      SignalP-noTM
TRINITY_DN44347_c0_g6::TRINITY_DN44347_c0_g6_i1::g.40::m.4  0.102   1  0.000   1  0.120   1  0.000   0.000 N  0.450      SignalP-noTM
TRINITY_DN44347_c0_g6::TRINITY_DN44347_c0_g6_i1::g.40::m.4  0.104   1  0.000   1  0.140   1  0.000   0.000 N  0.450      SignalP-noTM
TRINITY_DN44347_c0_g6::TRINITY_DN44347_c0_g6_i1::g.40::m.4  0.103   1  0.000   1  0.166   1  0.000   0.000 N  0.450      SignalP-noTM
TRINITY_DN44347_c0_g6::TRINITY_DN44347_c0_g6_i1::g.40::m.4  0.104   1  0.000   1  0.140   1  0.000   0.000 N  0.450      SignalP-noTM
TRINITY_DN44347_c0_g6::TRINITY_DN44347_c0_g6_i1::g.40::m.4  0.104   1  0.000   1  0.138   1  0.000   0.000 N  0.450      SignalP-noTM
TRINITY_DN44347_c0_g6::TRINITY_DN44347_c0_g6_i1::g.40::m.4  0.104   1  0.000   1  0.161   1  0.000   0.000 N  0.450      SignalP-noTM
TRINITY_DN44347_c0_g6::TRINITY_DN44347_c0_g6_i1::g.40::m.4  0.104   1  0.000   1  0.140   1  0.000   0.000 N  0.450      SignalP-noTM
TRINITY_DN44347_c0_g6::TRINITY_DN44347_c0_g6_i1::g.40::m.4  0.103   1  0.000   1  0.166   1  0.000   0.000 N  0.450      SignalP-noTM
TRINITY_DN44347_c0_g6::TRINITY_DN44347_c0_g6_i1::g.40::m.4  0.105   1  0.000   1  0.120   1  0.000   0.000 N  0.450      SignalP-noTM
TRINITY_DN44347_c0_g6::TRINITY_DN44347_c0_g6_i1::g.40::m.4  0.104   1  0.000   1  0.140   1  0.000   0.000 N  0.450      SignalP-noTM
TRINITY_DN44347_c0_g6::TRINITY_DN44347_c0_g6_i1::g.40::m.4!  0.104   1  0.000   1  0.146   1  0.000   0.000 N  0.450      SignalP-noTM
TRINITY_DN44347_c0_g6::TRINITY_DN44347_c0_g6_i1::g.40::m.4"  0.104   1  0.000   1  0.140   1  0.000   0.000 N  0.450      SignalP-noTM
TRINITY_DN44347_c0_g6::TRINITY_DN44347_c0_g6_i1::g.40::m.4#  0.105   1  0.000   1  0.120   1  0.000   0.000 N  0.450      SignalP-noTM
TRINITY_DN44347_c0_g6::TRINITY_DN44347_c0_g6_i1::g.40::m.4$  0.105   1  0.000   1  0.120   1  0.000   0.000 N  0.450      SignalP-noTM
TRINITY_DN44347_c0_g6::TRINITY_DN44347_c0_g6_i1::g.40::m.4%  0.104   1  0.000   1  0.146   1  0.000   0.000 N  0.450      SignalP-noTM
TRINITY_DN44347_c0_g6::TRINITY_DN44347_c0_g6_i1::g.40::m.4&  0.103   1  0.000   1  0.198   1  0.000   0.000 N  0.450      SignalP-noTM
TRINITY_DN44347_c0_g6::TRINITY_DN44347_c0_g6_i1::g.40::m.4'  0.104   1  0.000   1  0.158   1  0.000   0.000 N  0.450      SignalP-noTM
TRINITY_DN44347_c0_g6::TRINITY_DN44347_c0_g6_i1::g.40::m.4(  0.104   1  0.000   1  0.146   1  0.000   0.000 N  0.450      SignalP-noTM
TRINITY_DN44347_c0_g6::TRINITY_DN44347_c0_g6_i1::g.40::m.4)  0.104   1  0.000   1  0.140   1  0.000   0.000 N  0.450      SignalP-noTM
TRINITY_DN44347_c0_g6::TRINITY_DN44347_c0_g6_i1::g.40::m.4*  0.103   1  0.000   1  0.110   1  0.000   0.000 N  0.450      SignalP-noTM
TRINITY_DN44347_c0_g6::TRINITY_DN44347_c0_g6_i1::g.40::m.4+  0.104   1  0.000   1  0.140   1  0.000   0.000 N  0.450      SignalP-noTM
TRINITY_DN44347_c0_g6::TRINITY_DN44347_c0_g6_i1::g.40::m.4,  0.105   1  0.000   1  0.120   1  0.000   0.000 N  0.450      SignalP-noTM
TRINITY_DN44347_c0_g6::TRINITY_DN44347_c0_g6_i1::g.40::m.4-  0.104   1  0.000   1  0.121   1  0.000   0.000 N  0.450      SignalP-noTM
TRINITY_DN44347_c0_g6::TRINITY_DN44347_c0_g6_i1::g.40::m.4.  0.104   1  0.000   1  0.140   1  0.000   0.000 N  0.450      SignalP-noTM
TRINITY_DN44347_c0_g6::TRINITY_DN44347_c0_g6_i1::g.40::m.4/  0.104   1  0.000   1  0.140   1  0.000   0.000 N  0.450      SignalP-noTM
TRINITY_DN44347_c0_g6::TRINITY_DN44347_c0_g6_i1::g.40::m.40  0.102   1  0.000   1  0.147   1  0.000   0.000 N  0.450      SignalP-noTM
TRINITY_DN44347_c0_g6::TRINITY_DN44347_c0_g6_i1::g.40::m.41  0.102   1  0.000   1  0.162   2  0.000   0.000 N  0.450      SignalP-noTM
TRINITY_DN44347_c0_g6::TRINITY_DN44347_c0_g6_i1::g.40::m.42  0.102   1  0.000   1  0.162   2  0.000   0.000 N  0.450      SignalP-noTM
TRINITY_DN44347_c0_g6::TRINITY_DN44347_c0_g6_i1::g.40::m.43  0.108   4  0.000   1  0.162   2  0.000   0.000 N  0.450      SignalP-noTM
TRINITY_DN44347_c0_g6::TRINITY_DN44347_c0_g6_i1::g.40::m.44  0.108   4  0.000   1  0.162   2  0.000   0.000 N  0.450      SignalP-noTM
TRINITY_DN44347_c0_g6::TRINITY_DN44347_c0_g6_i1::g.40::m.45  0.108   4  0.000   1  0.162   2  0.000   0.000 N  0.450      SignalP-noTM
TRINITY_DN44347_c0_g6::TRINITY_DN44347_c0_g6_i1::g.40::m.46  0.108   4  0.000   1  0.162   2  0.000   0.000 N  0.450      SignalP-noTM
TRINITY_DN44347_c0_g6::TRINITY_DN44347_c0_g6_i1::g.40::m.47  0.108   4  0.000   1  0.162   2  0.000   0.000 N  0.450      SignalP-noTM
TRINITY_DN44347_c0_g6::TRINITY_DN44347_c0_g6_i1::g.40::m.48  0.108   4  0.000   1  0.162   2  0.000   0.000 N  0.450      SignalP-noTM
TRINITY_DN44347_c0_g6::TRINITY_DN44347_c0_g6_i1::g.40::m.49  0.108   4  0.000   1  0.162   2  0.000   0.000 N  0.450      SignalP-noTM
TRINITY_DN44347_c0_g6::TRINITY_DN44347_c0_g6_i1::g.40::m.4:  0.108   4  0.122  11  0.162   2  0.134   0.129 N  0.450      SignalP-noTM
TRINITY_DN44347_c0_g6::TRINITY_DN44347_c0_g6_i1::g.40::m.4;  0.108   4  0.122  11  0.162   2  0.134   0.129 N  0.450      SignalP-noTM
TRINITY_DN44347_c0_g6::TRINITY_DN44347_c0_g6_i1::g.40::m.4<  0.108   4  0.122  11  0.162   2  0.134   0.129 N  0.450      SignalP-noTM
TRINITY_DN44347_c0_g6::TRINITY_DN44347_c0_g6_i1::g.40::m.4=  0.108   4  0.122  11  0.162   2  0.134   0.129 N  0.450      SignalP-noTM
TRINITY_DN44347_c0_g6::TRINITY_DN44347_c0_g6_i1::g.40::m.4>  0.108   4  0.122  11  0.162   2  0.134   0.129 N  0.450      SignalP-noTM
TRINITY_DN44347_c0_g6::TRINITY_DN44347_c0_g6_i1::g.40::m.4?  0.108  16  0.122  11  0.162   2  0.134   0.129 N  0.450      SignalP-noTM
TRINITY_DN44347_c0_g6::TRINITY_DN44347_c0_g6_i1::g.40::m.4@  0.108  16  0.122  11  0.162   2  0.134   0.129 N  0.450      SignalP-noTM
TRINITY_DN44347_c0_g6::TRINITY_DN44347_c0_g6_i1::g.40::m.4A  0.108  16  0.122  11  0.162   2  0.134   0.129 N  0.450      SignalP-noTM
TRINITY_DN44347_c0_g6::TRINITY_DN44347_c0_g6_i1::g.40::m.4B  0.108  16  0.122  11  0.162   2  0.134   0.129 N  0.450      SignalP-noTM
TRINITY_DN44347_c0_g6::TRINITY_DN44347_c0_g6_i1::g.40::m.4C  0.108  16  0.122  11  0.162   2  0.134   0.129 N  0.450      SignalP-noTM
TRINITY_DN44347_c0_g6::TRINITY_DN44347_c0_g6_i1::g.40::m.4D  0.108  16  0.122  11  0.162   2  0.134   0.129 N  0.450      SignalP-noTM
TRINITY_DN44347_c0_g6::TRINITY_DN44347_c0_g6_i1::g.40::m.4E  0.108  16  0.122  11  0.162   2  0.134   0.129 N  0.450      SignalP-noTM
TRINITY_DN44347_c0_g6::TRINITY_DN44347_c0_g6_i1::g.40::m.4F  0.108  16  0.122  11  0.162   2  0.134   0.129 N  0.450      SignalP-noTM
TRINITY_DN44347_c0_g6::TRINITY_DN44347_c0_g6_i2::g.41::m.4  0.104   1  0.000   1  0.146   1  0.000   0.000 N  0.450      SignalP-noTM
TRINITY_DN44347_c0_g6::TRINITY_DN44347_c0_g6_i2::g.41::m.4  0.104   1  0.000   1  0.146   1  0.000   0.000 N  0.450      SignalP-noTM
TRINITY_DN44347_c0_g6::TRINITY_DN44347_c0_g6_i2::g.41::m.4  0.102   1  0.000   1  0.120   1  0.000   0.000 N  0.450      SignalP-noTM
TRINITY_DN44347_c0_g6::TRINITY_DN44347_c0_g6_i2::g.41::m.4  0.104   1  0.000   1  0.140   1  0.000   0.000 N  0.450      SignalP-noTM
TRINITY_DN44347_c0_g6::TRINITY_DN44347_c0_g6_i2::g.41::m.4  0.104   1  0.000   1  0.140   1  0.000   0.000 N  0.450      SignalP-noTM
TRINITY_DN44347_c0_g6::TRINITY_DN44347_c0_g6_i2::g.41::m.4  0.104   1  0.000   1  0.138   1  0.000   0.000 N  0.450      SignalP-noTM
TRINITY_DN44347_c0_g6::TRINITY_DN44347_c0_g6_i2::g.41::m.4  0.106   1  0.000   1  0.129   1  0.000   0.000 N  0.450      SignalP-noTM
TRINITY_DN44347_c0_g6::TRINITY_DN44347_c0_g6_i2::g.41::m.4  0.104   1  0.000   1  0.140   1  0.000   0.000 N  0.450      SignalP-noTM
TRINITY_DN44347_c0_g6::TRINITY_DN44347_c0_g6_i2::g.41::m.4  0.106   1  0.000   1  0.129   1  0.000   0.000 N  0.450      SignalP-noTM
                           0.000   1  0.000   1  0.000   1  0.000   0.000 N  0.500      SignalP-TM
TRINITY_DN44347_c0_g6::TRINITY_DN44347_c0_g6_i2::g.41::m.4  0.000   1  0.000   1  0.000   1  0.000   0.000 N  0.450      SignalP-noTM
0.119892                   0.000   1  0.000   1  0.000   1  0.000   0.000 N  0.450      SignalP-noTM
TRINITY_DN44347_c0_g6::TRINITY_DN44347_c0_g6_i2::g.41::m.4  0.104   1  0.000   1  0.121   1  0.000   0.000 N  0.450      SignalP-noTM
TRINITY_DN44347_c0_g6::TRINITY_DN44347_c0_g6_i2::g.41::m.4  0.105   1  0.000   1  0.120   1  0.000   0.000 N  0.450      SignalP-noTM
TRINITY_DN44347_c0_g6::TRINITY_DN44347_c0_g6_i2::g.41::m.4  0.106   1  0.000   1  0.139   1  0.000   0.000 N  0.450      SignalP-noTM
TRINITY_DN44347_c0_g6::TRINITY_DN44347_c0_g6_i2::g.41::m.4  0.106   1  0.000   1  0.129   1  0.000   0.000 N  0.450      SignalP-noTM
TRINITY_DN44347_c0_g6::TRINITY_DN44347_c0_g6_i2::g.41::m.4  0.104   1  0.000   1  0.158   1  0.000   0.000 N  0.450      SignalP-noTM
TRINITY_DN44347_c0_g6::TRINITY_DN44347_c0_g6_i2::g.41::m.4  0.104   1  0.000   1  0.130   1  0.000   0.000 N  0.450      SignalP-noTM
TRINITY_DN44347_c0_g6::TRINITY_DN44347_c0_g6_i2::g.41::m.4  0.104   1  0.000   1  0.121   1  0.000   0.000 N  0.450      SignalP-noTM
TRINITY_DN44347_c0_g6::TRINITY_DN44347_c0_g6_i2::g.41::m.4  0.103   1  0.000   1  0.166   1  0.000   0.000 N  0.450      SignalP-noTM
TRINITY_DN44347_c0_g6::TRINITY_DN44347_c0_g6_i2::g.41::m.4  0.104   1  0.000   1  0.121   1  0.000   0.000 N  0.450      SignalP-noTM
TRINITY_DN44347_c0_g6::TRINITY_DN44347_c0_g6_i2::g.41::m.4  0.103   1  0.000   1  0.145   1  0.000   0.000 N  0.450      SignalP-noTM
TRINITY_DN44347_c0_g6::TRINITY_DN44347_c0_g6_i2::g.41::m.4  0.104   1  0.000   1  0.158   1  0.000   0.000 N  0.450      SignalP-noTM
TRINITY_DN44347_c0_g6::TRINITY_DN44347_c0_g6_i2::g.41::m.4  0.104   1  0.000   1  0.140   1  0.000   0.000 N  0.450      SignalP-noTM
TRINITY_DN44347_c0_g6::TRINITY_DN44347_c0_g6_i2::g.41::m.4  0.105   1  0.000   1  0.120   1  0.000   0.000 N  0.450      SignalP-noTM
TRINITY_DN44347_c0_g6::TRINITY_DN44347_c0_g6_i2::g.41::m.4  0.106   1  0.000   1  0.139   1  0.000   0.000 N  0.450      SignalP-noTM
TRINITY_DN44347_c0_g6::TRINITY_DN44347_c0_g6_i2::g.41::m.4  0.104   1  0.000   1  0.140   1  0.000   0.000 N  0.450      SignalP-noTM
TRINITY_DN44347_c0_g6::TRINITY_DN44347_c0_g6_i2::g.41::m.4  0.104   1  0.000   1  0.146   1  0.000   0.000 N  0.450      SignalP-noTM
TRINITY_DN44347_c0_g6::TRINITY_DN44347_c0_g6_i2::g.41::m.4  0.105   1  0.000   1  0.140   1  0.000   0.000 N  0.450      SignalP-noTM
TRINITY_DN44347_c0_g6::TRINITY_DN44347_c0_g6_i2::g.41::m.4  0.105   1  0.000   1  0.120   1  0.000   0.000 N  0.450      SignalP-noTM
TRINITY_DN44347_c0_g6::TRINITY_DN44347_c0_g6_i2::g.41::m.4  0.104   1  0.000   1  0.130   1  0.000   0.000 N  0.450      SignalP-noTM
TRINITY_DN44347_c0_g6::TRINITY_DN44347_c0_g6_i2::g.41::m.4  0.104   1  0.000   1  0.159   1  0.000   0.000 N  0.450      SignalP-noTM
TRINITY_DN44347_c0_g6::TRINITY_DN44347_c0_g6_i2::g.41::m.4  0.104   1  0.000   1  0.158   1  0.000   0.000 N  0.450      SignalP-noTM
TRINITY_DN44347_c0_g6::TRINITY_DN44347_c0_g6_i2::g.41::m.4!  0.104   1  0.000   1  0.138   1  0.000   0.000 N  0.450      SignalP-noTM
TRINITY_DN44347_c0_g6::TRINITY_DN44347_c0_g6_i2::g.41::m.4"  0.104   1  0.000   1  0.146   1  0.000   0.000 N  0.450      SignalP-noTM
TRINITY_DN44347_c0_g6::TRINITY_DN44347_c0_g6_i2::g.41::m.4#  0.104   1  0.000   1  0.140   1  0.000   0.000 N  0.450      SignalP-noTM
TRINITY_DN44347_c0_g6::TRINITY_DN44347_c0_g6_i2::g.41::m.4$  0.104   1  0.000   1  0.138   1  0.000   0.000 N  0.450      SignalP-noTM
TRINITY_DN44347_c0_g6::TRINITY_DN44347_c0_g6_i2::g.41::m.4%  0.105   1  0.000   1  0.120   1  0.000   0.000 N  0.450      SignalP-noTM
TRINITY_DN44347_c0_g6::TRINITY_DN44347_c0_g6_i2::g.41::m.4&  0.105   1  0.000   1  0.120   1  0.000   0.000 N  0.450      SignalP-noTM
TRINITY_DN44347_c0_g6::TRINITY_DN44347_c0_g6_i2::g.41::m.4'  0.103   1  0.000   1  0.110   1  0.000   0.000 N  0.450      SignalP-noTM
TRINITY_DN44347_c0_g6::TRINITY_DN44347_c0_g6_i2::g.41::m.4(  0.106   1  0.000   1  0.129   1  0.000   0.000 N  0.450      SignalP-noTM
TRINITY_DN44347_c0_g6::TRINITY_DN44347_c0_g6_i2::g.41::m.4)  0.104   1  0.000   1  0.140   1  0.000   0.000 N  0.450      SignalP-noTM
TRINITY_DN44347_c0_g6::TRINITY_DN44347_c0_g6_i2::g.41::m.4*  0.104   1  0.000   1  0.140   1  0.000   0.000 N  0.450      SignalP-noTM
TRINITY_DN44347_c0_g6::TRINITY_DN44347_c0_g6_i2::g.41::m.4+  0.104   1  0.000   1  0.161   1  0.000   0.000 N  0.450      SignalP-noTM
TRINITY_DN44347_c0_g6::TRINITY_DN44347_c0_g6_i2::g.41::m.4,  0.104   1  0.000   1  0.146   1  0.000   0.000 N  0.450      SignalP-noTM
TRINITY_DN44347_c0_g6::TRINITY_DN44347_c0_g6_i2::g.41::m.4-  0.103   1  0.000   1  0.110   1  0.000   0.000 N  0.450      SignalP-noTM
TRINITY_DN44347_c0_g6::TRINITY_DN44347_c0_g6_i2::g.41::m.4.  0.105   1  0.000   1  0.120   1  0.000   0.000 N  0.450      SignalP-noTM
TRINITY_DN44347_c0_g6::TRINITY_DN44347_c0_g6_i2::g.41::m.4/  0.106   1  0.000   1  0.139   1  0.000   0.000 N  0.450      SignalP-noTM
TRINITY_DN44347_c0_g6::TRINITY_DN44347_c0_g6_i2::g.41::m.40  0.104   1  0.000   1  0.140   1  0.000   0.000 N  0.450      SignalP-noTM
TRINITY_DN44347_c0_g6::TRINITY_DN44347_c0_g6_i2::g.41::m.41  0.101   1  0.000   1  0.097   1  0.000   0.000 N  0.450      SignalP-noTM
TRINITY_DN44347_c0_g6::TRINITY_DN44347_c0_g6_i2::g.41::m.42  0.101   1  0.000   1  0.105   2  0.000   0.000 N  0.450      SignalP-noTM
TRINITY_DN44347_c0_g6::TRINITY_DN44347_c0_g6_i2::g.41::m.43  0.101   1  0.000   1  0.106   3  0.000   0.000 N  0.450      SignalP-noTM
TRINITY_DN44347_c0_g6::TRINITY_DN44347_c0_g6_i2::g.41::m.44  0.102   4  0.000   1  0.106   3  0.000   0.000 N  0.450      SignalP-noTM
TRINITY_DN44347_c0_g6::TRINITY_DN44347_c0_g6_i2::g.41::m.45  0.103   5  0.000   1  0.106   3  0.000   0.000 N  0.450      SignalP-noTM
TRINITY_DN44347_c0_g6::TRINITY_DN44347_c0_g6_i2::g.41::m.46  0.103   5  0.000   1  0.106   3  0.000   0.000 N  0.450      SignalP-noTM
TRINITY_DN44347_c0_g6::TRINITY_DN44347_c0_g6_i2::g.41::m.47  0.103   5  0.000   1  0.106   3  0.000   0.000 N  0.450      SignalP-noTM
TRINITY_DN44347_c0_g6::TRINITY_DN44347_c0_g6_i2::g.41::m.48  0.103   5  0.000   1  0.106   3  0.000   0.000 N  0.450      SignalP-noTM
TRINITY_DN44347_c0_g6::TRINITY_DN44347_c0_g6_i2::g.41::m.49  0.106   9  0.000   1  0.106   3  0.000   0.000 N  0.450      SignalP-noTM
TRINITY_DN44347_c0_g6::TRINITY_DN44347_c0_g6_i2::g.41::m.4:  0.106  10  0.000   1  0.106   3  0.000   0.000 N  0.450      SignalP-noTM
TRINITY_DN44347_c0_g6::TRINITY_DN44347_c0_g6_i2::g.41::m.4;  0.106  10  0.097  11  0.106   3  0.097   0.097 N  0.450      SignalP-noTM
TRINITY_DN44347_c0_g6::TRINITY_DN44347_c0_g6_i2::g.41::m.4<  0.106  10  0.101  12  0.106   3  0.097   0.099 N  0.450      SignalP-noTM
TRINITY_DN44347_c0_g6::TRINITY_DN44347_c0_g6_i2::g.41::m.4=  0.106  10  0.101  12  0.106   3  0.097   0.099 N  0.450      SignalP-noTM
TRINITY_DN44347_c0_g6::TRINITY_DN44347_c0_g6_i2::g.41::m.4>  0.106  10  0.101  12  0.106   3  0.097   0.099 N  0.450      SignalP-noTM
TRINITY_DN44347_c0_g6::TRINITY_DN44347_c0_g6_i2::g.41::m.4?  0.106  10  0.101  12  0.106   3  0.097   0.099 N  0.450      SignalP-noTM
TRINITY_DN44347_c0_g6::TRINITY_DN44347_c0_g6_i2::g.41::m.4@  0.106  10  0.101  12  0.106   3  0.097   0.099 N  0.450      SignalP-noTM
TRINITY_DN44347_c0_g6::TRINITY_DN44347_c0_g6_i2::g.41::m.4A  0.106  10  0.101  12  0.106   3  0.097   0.099 N  0.450      SignalP-noTM
TRINITY_DN44347_c0_g6::TRINITY_DN44347_c0_g6_i2::g.41::m.4B  0.106  10  0.101  12  0.106   3  0.097   0.099 N  0.450      SignalP-noTM
TRINITY_DN44347_c0_g6::TRINITY_DN44347_c0_g6_i2::g.41::m.4C  0.106  10  0.101  12  0.106   3  0.097   0.099 N  0.450      SignalP-noTM
TRINITY_DN44347_c0_g6::TRINITY_DN44347_c0_g6_i2::g.41::m.4D  0.106  10  0.101  12  0.106   3  0.097   0.099 N  0.450      SignalP-noTM
TRINITY_DN44347_c0_g6::TRINITY_DN44347_c0_g6_i2::g.41::m.4E  0.106  10  0.101  12  0.106   3  0.097   0.099 N  0.450      SignalP-noTM
TRINITY_DN44347_c0_g6::TRINITY_DN44347_c0_g6_i2::g.41::m.4F  0.109  22  0.102  22  0.106   3  0.096   0.099 N  0.450      SignalP-noTM
TRINITY_DN44798_c3_g3::TRINITY_DN44798_c3_g3_i2::g.42::m.4  0.104   1  0.000   1  0.121   1  0.000   0.000 N  0.450      SignalP-noTM
TRINITY_DN44798_c3_g3::TRINITY_DN44798_c3_g3_i2::g.42::m.4  0.102   1  0.000   1  0.120   1  0.000   0.000 N  0.450      SignalP-noTM
TRINITY_DN44798_c3_g3::TRINITY_DN44798_c3_g3_i2::g.42::m.4  0.104   1  0.000   1  0.159   1  0.000   0.000 N  0.450      SignalP-noTM
TRINITY_DN44798_c3_g3::TRINITY_DN44798_c3_g3_i2::g.42::m.4  0.104   1  0.000   1  0.159   1  0.000   0.000 N  0.450      SignalP-noTM
TRINITY_DN44798_c3_g3::TRINITY_DN44798_c3_g3_i2::g.42::m.4  0.106   1  0.000   1  0.139   1  0.000   0.000 N  0.450      SignalP-noTM
TRINITY_DN44798_c3_g3::TRINITY_DN44798_c3_g3_i2::g.42::m.4  0.104   1  0.000   1  0.159   1  0.000   0.000 N  0.450      SignalP-noTM
TRINITY_DN44798_c3_g3::TRINITY_DN44798_c3_g3_i2::g.42::m.4  0.104   1  0.000   1  0.159   1  0.000   0.000 N  0.450      SignalP-noTM
TRINITY_DN44798_c3_g3::TRINITY_DN44798_c3_g3_i2::g.42::m.4  0.104   1  0.000   1  0.146   1  0.000   0.000 N  0.450      SignalP-noTM
TRINITY_DN44798_c3_g3::TRINITY_DN44798_c3_g3_i2::g.42::m.4  0.104   1  0.000   1  0.140   1  0.000   0.000 N  0.450      SignalP-noTM
                           0.000   1  0.000   1  0.000   1  0.000   0.000 N  0.500      SignalP-TM
TRINITY_DN44798_c3_g3::TRINITY_DN44798_c3_g3_i2::g.42::m.4  0.000   1  0.000   1  0.000   1  0.000   0.000 N  0.450      SignalP-noTM
0.146158                   0.000   1  0.000   1  0.000   1  0.000   0.000 N  0.450      SignalP-noTM
TRINITY_DN44798_c3_g3::TRINITY_DN44798_c3_g3_i2::g.42::m.4  0.103   1  0.000   1  0.166   1  0.000   0.000 N  0.450      SignalP-noTM
TRINITY_DN44798_c3_g3::TRINITY_DN44798_c3_g3_i2::g.42::m.4  0.104   1  0.000   1  0.159   1  0.000   0.000 N  0.450      SignalP-noTM
TRINITY_DN44798_c3_g3::TRINITY_DN44798_c3_g3_i2::g.42::m.4  0.106   1  0.000   1  0.129   1  0.000   0.000 N  0.450      SignalP-noTM
TRINITY_DN44798_c3_g3::TRINITY_DN44798_c3_g3_i2::g.42::m.4  0.104   1  0.000   1  0.140   1  0.000   0.000 N  0.450      SignalP-noTM
TRINITY_DN44798_c3_g3::TRINITY_DN44798_c3_g3_i2::g.42::m.4  0.104   1  0.000   1  0.159   1  0.000   0.000 N  0.450      SignalP-noTM
TRINITY_DN44798_c3_g3::TRINITY_DN44798_c3_g3_i2::g.42::m.4  0.104   1  0.000   1  0.159   1  0.000   0.000 N  0.450      SignalP-noTM
TRINITY_DN44798_c3_g3::TRINITY_DN44798_c3_g3_i2::g.42::m.4  0.104   1  0.000   1  0.158   1  0.000   0.000 N  0.450      SignalP-noTM
TRINITY_DN44798_c3_g3::TRINITY_DN44798_c3_g3_i2::g.42::m.4  0.104   1  0.000   1  0.158   1  0.000   0.000 N  0.450      SignalP-noTM
TRINITY_DN44798_c3_g3::TRINITY_DN44798_c3_g3_i2::g.42::m.4  0.104   1  0.000   1  0.130   1  0.000   0.000 N  0.450      SignalP-noTM
TRINITY_DN44798_c3_g3::TRINITY_DN44798_c3_g3_i2::g.42::m.4  0.106   1  0.000   1  0.139   1  0.000   0.000 N  0.450      SignalP-noTM
TRINITY_DN44798_c3_g3::TRINITY_DN44798_c3_g3_i2::g.42::m.4  0.104   1  0.000   1  0.146   1  0.000   0.000 N  0.450      SignalP-noTM
TRINITY_DN44798_c3_g3::TRINITY_DN44798_c3_g3_i2::g.42::m.4  0.104   1  0.000   1  0.158   1  0.000   0.000 N  0.450      SignalP-noTM
TRINITY_DN44798_c3_g3::TRINITY_DN44798_c3_g3_i2::g.42::m.4  0.104   1  0.000   1  0.130   1  0.000   0.000 N  0.450      SignalP-noTM
TRINITY_DN44798_c3_g3::TRINITY_DN44798_c3_g3_i2::g.42::m.4  0.104   1  0.000   1  0.159   1  0.000   0.000 N  0.450      SignalP-noTM
TRINITY_DN44798_c3_g3::TRINITY_DN44798_c3_g3_i2::g.42::m.4  0.102   1  0.000   1  0.120   1  0.000   0.000 N  0.450      SignalP-noTM
TRINITY_DN44798_c3_g3::TRINITY_DN44798_c3_g3_i2::g.42::m.4  0.104   1  0.000   1  0.161   1  0.000   0.000 N  0.450      SignalP-noTM
TRINITY_DN44798_c3_g3::TRINITY_DN44798_c3_g3_i2::g.42::m.4  0.104   1  0.000   1  0.131   1  0.000   0.000 N  0.450      SignalP-noTM
TRINITY_DN44798_c3_g3::TRINITY_DN44798_c3_g3_i2::g.42::m.4  0.103   1  0.000   1  0.166   1  0.000   0.000 N  0.450      SignalP-noTM
TRINITY_DN44798_c3_g3::TRINITY_DN44798_c3_g3_i2::g.42::m.4  0.106   1  0.000   1  0.139   1  0.000   0.000 N  0.450      SignalP-noTM
TRINITY_DN44798_c3_g3::TRINITY_DN44798_c3_g3_i2::g.42::m.4  0.104   1  0.000   1  0.140   1  0.000   0.000 N  0.450      SignalP-noTM
TRINITY_DN44798_c3_g3::TRINITY_DN44798_c3_g3_i2::g.42::m.4  0.104   1  0.000   1  0.140   1  0.000   0.000 N  0.450      SignalP-noTM
TRINITY_DN44798_c3_g3::TRINITY_DN44798_c3_g3_i2::g.42::m.4!  0.104   1  0.000   1  0.130   1  0.000   0.000 N  0.450      SignalP-noTM
TRINITY_DN44798_c3_g3::TRINITY_DN44798_c3_g3_i2::g.42::m.4"  0.104   1  0.000   1  0.140   1  0.000   0.000 N  0.450      SignalP-noTM
TRINITY_DN44798_c3_g3::TRINITY_DN44798_c3_g3_i2::g.42::m.4#  0.106   1  0.000   1  0.139   1  0.000   0.000 N  0.450      SignalP-noTM
TRINITY_DN44798_c3_g3::TRINITY_DN44798_c3_g3_i2::g.42::m.4$  0.104   1  0.000   1  0.130   1  0.000   0.000 N  0.450      SignalP-noTM
TRINITY_DN44798_c3_g3::TRINITY_DN44798_c3_g3_i2::g.42::m.4%  0.104   1  0.000   1  0.140   1  0.000   0.000 N  0.450      SignalP-noTM
TRINITY_DN44798_c3_g3::TRINITY_DN44798_c3_g3_i2::g.42::m.4&  0.104   1  0.000   1  0.130   1  0.000   0.000 N  0.450      SignalP-noTM
TRINITY_DN44798_c3_g3::TRINITY_DN44798_c3_g3_i2::g.42::m.4'  0.104   1  0.000   1  0.140   1  0.000   0.000 N  0.450      SignalP-noTM
TRINITY_DN44798_c3_g3::TRINITY_DN44798_c3_g3_i2::g.42::m.4(  0.106   1  0.000   1  0.139   1  0.000   0.000 N  0.450      SignalP-noTM
TRINITY_DN44798_c3_g3::TRINITY_DN44798_c3_g3_i2::g.42::m.4)  0.105   1  0.000   1  0.120   1  0.000   0.000 N  0.450      SignalP-noTM
TRINITY_DN44798_c3_g3::TRINITY_DN44798_c3_g3_i2::g.42::m.4*  0.104   1  0.000   1  0.140   1  0.000   0.000 N  0.450      SignalP-noTM
TRINITY_DN44798_c3_g3::TRINITY_DN44798_c3_g3_i2::g.42::m.4+  0.106   1  0.000   1  0.139   1  0.000   0.000 N  0.450      SignalP-noTM
TRINITY_DN44798_c3_g3::TRINITY_DN44798_c3_g3_i2::g.42::m.4,  0.104   1  0.000   1  0.130   1  0.000   0.000 N  0.450      SignalP-noTM
TRINITY_DN44798_c3_g3::TRINITY_DN44798_c3_g3_i2::g.42::m.4-  0.104   1  0.000   1  0.140   1  0.000   0.000 N  0.450      SignalP-noTM
TRINITY_DN44798_c3_g3::TRINITY_DN44798_c3_g3_i2::g.42::m.4.  0.104   1  0.000   1  0.159   1  0.000   0.000 N  0.450      SignalP-noTM
TRINITY_DN44798_c3_g3::TRINITY_DN44798_c3_g3_i2::g.42::m.4/  0.104   1  0.000   1  0.140   1  0.000   0.000 N  0.450      SignalP-noTM
TRINITY_DN44798_c3_g3::TRINITY_DN44798_c3_g3_i2::g.42::m.40  0.103   1  0.000   1  0.166   1  0.000   0.000 N  0.450      SignalP-noTM
TRINITY_DN44798_c3_g3::TRINITY_DN44798_c3_g3_i2::g.42::m.41  0.104   1  0.000   1  0.130   1  0.000   0.000 N  0.450      SignalP-noTM
TRINITY_DN44798_c3_g3::TRINITY_DN44798_c3_g3_i2::g.42::m.42  0.102   1  0.000   1  0.147   1  0.000   0.000 N  0.450      SignalP-noTM
TRINITY_DN44798_c3_g3::TRINITY_DN44798_c3_g3_i2::g.42::m.43  0.102   1  0.000   1  0.147   1  0.000   0.000 N  0.450      SignalP-noTM
TRINITY_DN44798_c3_g3::TRINITY_DN44798_c3_g3_i2::g.42::m.44  0.102   1  0.000   1  0.147   1  0.000   0.000 N  0.450      SignalP-noTM
TRINITY_DN44798_c3_g3::TRINITY_DN44798_c3_g3_i2::g.42::m.45  0.102   1  0.000   1  0.147   1  0.000   0.000 N  0.450      SignalP-noTM
TRINITY_DN44798_c3_g3::TRINITY_DN44798_c3_g3_i2::g.42::m.46  0.107   5  0.000   1  0.147   1  0.000   0.000 N  0.450      SignalP-noTM
TRINITY_DN44798_c3_g3::TRINITY_DN44798_c3_g3_i2::g.42::m.47  0.107   5  0.000   1  0.147   1  0.000   0.000 N  0.450      SignalP-noTM
TRINITY_DN44798_c3_g3::TRINITY_DN44798_c3_g3_i2::g.42::m.48  0.107   5  0.000   1  0.147   1  0.000   0.000 N  0.450      SignalP-noTM
TRINITY_DN44798_c3_g3::TRINITY_DN44798_c3_g3_i2::g.42::m.49  0.107   5  0.000   1  0.147   1  0.000   0.000 N  0.450      SignalP-noTM
TRINITY_DN44798_c3_g3::TRINITY_DN44798_c3_g3_i2::g.42::m.4:  0.107   5  0.000   1  0.147   1  0.000   0.000 N  0.450      SignalP-noTM
TRINITY_DN44798_c3_g3::TRINITY_DN44798_c3_g3_i2::g.42::m.4;  0.107   5  0.000   1  0.147   1  0.000   0.000 N  0.450      SignalP-noTM
TRINITY_DN44798_c3_g3::TRINITY_DN44798_c3_g3_i2::g.42::m.4<  0.107   5  0.115  11  0.147   1  0.106   0.110 N  0.450      SignalP-noTM
TRINITY_DN44798_c3_g3::TRINITY_DN44798_c3_g3_i2::g.42::m.4=  0.107   5  0.115  11  0.147   1  0.106   0.110 N  0.450      SignalP-noTM
TRINITY_DN44798_c3_g3::TRINITY_DN44798_c3_g3_i2::g.42::m.4>  0.107   5  0.115  11  0.147   1  0.106   0.110 N  0.450      SignalP-noTM
TRINITY_DN44798_c3_g3::TRINITY_DN44798_c3_g3_i2::g.42::m.4?  0.107   5  0.115  11  0.147   1  0.106   0.110 N  0.450      SignalP-noTM
TRINITY_DN44798_c3_g3::TRINITY_DN44798_c3_g3_i2::g.42::m.4@  0.107   5  0.115  11  0.147   1  0.106   0.110 N  0.450      SignalP-noTM
TRINITY_DN44798_c3_g3::TRINITY_DN44798_c3_g3_i2::g.42::m.4A  0.107   5  0.115  11  0.147   1  0.106   0.110 N  0.450      SignalP-noTM
TRINITY_DN44798_c3_g3::TRINITY_DN44798_c3_g3_i2::g.42::m.4B  0.107   5  0.115  11  0.147   1  0.106   0.110 N  0.450      SignalP-noTM
TRINITY_DN44798_c3_g3::TRINITY_DN44798_c3_g3_i2::g.42::m.4C  0.107   5  0.115  11  0.147   1  0.106   0.110 N  0.450      SignalP-noTM
TRINITY_DN44798_c3_g3::TRINITY_DN44798_c3_g3_i2::g.42::m.4D  0.107   5  0.115  11  0.147   1  0.106   0.110 N  0.450      SignalP-noTM
TRINITY_DN44798_c3_g3::TRINITY_DN44798_c3_g3_i2::g.42::m.4E  0.107   5  0.115  11  0.147   1  0.106   0.110 N  0.450      SignalP-noTM
TRINITY_DN44798_c3_g3::TRINITY_DN44798_c3_g3_i2::g.42::m.4F  0.107   5  0.115  11  0.147   1  0.106   0.110 N  0.450      SignalP-noTM
TRINITY_DN44798_c3_g3::TRINITY_DN44798_c3_g3_i3::g.44::m.4  0.105   1  0.000   1  0.140   1  0.000   0.000 N  0.450      SignalP-noTM
TRINITY_DN44798_c3_g3::TRINITY_DN44798_c3_g3_i3::g.44::m.4  0.104   1  0.000   1  0.138   1  0.000   0.000 N  0.450      SignalP-noTM
TRINITY_DN44798_c3_g3::TRINITY_DN44798_c3_g3_i3::g.44::m.4  0.104   1  0.000   1  0.140   1  0.000   0.000 N  0.450      SignalP-noTM
TRINITY_DN44798_c3_g3::TRINITY_DN44798_c3_g3_i3::g.44::m.4  0.104   1  0.000   1  0.138   1  0.000   0.000 N  0.450      SignalP-noTM
TRINITY_DN44798_c3_g3::TRINITY_DN44798_c3_g3_i3::g.44::m.4  0.104   1  0.000   1  0.130   1  0.000   0.000 N  0.450      SignalP-noTM
TRINITY_DN44798_c3_g3::TRINITY_DN44798_c3_g3_i3::g.44::m.4  0.102   1  0.000   1  0.120   1  0.000   0.000 N  0.450      SignalP-noTM
TRINITY_DN44798_c3_g3::TRINITY_DN44798_c3_g3_i3::g.44::m.4  0.103   1  0.000   1  0.166   1  0.000   0.000 N  0.450      SignalP-noTM
TRINITY_DN44798_c3_g3::TRINITY_DN44798_c3_g3_i3::g.44::m.4  0.104   1  0.000   1  0.138   1  0.000   0.000 N  0.450      SignalP-noTM
TRINITY_DN44798_c3_g3::TRINITY_DN44798_c3_g3_i3::g.44::m.4  0.104   1  0.000   1  0.130   1  0.000   0.000 N  0.450      SignalP-noTM
                           0.000   1  0.000   1  0.000   1  0.000   0.000 N  0.500      SignalP-TM
TRINITY_DN44798_c3_g3::TRINITY_DN44798_c3_g3_i3::g.44::m.4  0.000   1  0.000   1  0.000   1  0.000   0.000 N  0.450      SignalP-noTM
0.145028                   0.000   1  0.000   1  0.000   1  0.000   0.000 N  0.450      SignalP-noTM
TRINITY_DN44798_c3_g3::TRINITY_DN44798_c3_g3_i3::g.44::m.4  0.104   1  0.000   1  0.146   1  0.000   0.000 N  0.450      SignalP-noTM
TRINITY_DN44798_c3_g3::TRINITY_DN44798_c3_g3_i3::g.44::m.4  0.103   1  0.000   1  0.166   1  0.000   0.000 N  0.450      SignalP-noTM
TRINITY_DN44798_c3_g3::TRINITY_DN44798_c3_g3_i3::g.44::m.4  0.105   1  0.000   1  0.120   1  0.000   0.000 N  0.450      SignalP-noTM
TRINITY_DN44798_c3_g3::TRINITY_DN44798_c3_g3_i3::g.44::m.4  0.104   1  0.000   1  0.140   1  0.000   0.000 N  0.450      SignalP-noTM
TRINITY_DN44798_c3_g3::TRINITY_DN44798_c3_g3_i3::g.44::m.4  0.103   1  0.000   1  0.166   1  0.000   0.000 N  0.450      SignalP-noTM
TRINITY_DN44798_c3_g3::TRINITY_DN44798_c3_g3_i3::g.44::m.4  0.104   1  0.000   1  0.140   1  0.000   0.000 N  0.450      SignalP-noTM
TRINITY_DN44798_c3_g3::TRINITY_DN44798_c3_g3_i3::g.44::m.4  0.105   1  0.000   1  0.120   1  0.000   0.000 N  0.450      SignalP-noTM
TRINITY_DN44798_c3_g3::TRINITY_DN44798_c3_g3_i3::g.44::m.4  0.103   1  0.000   1  0.198   1  0.000   0.000 N  0.450      SignalP-noTM
TRINITY_DN44798_c3_g3::TRINITY_DN44798_c3_g3_i3::g.44::m.4  0.105   1  0.000   1  0.120   1  0.000   0.000 N  0.450      SignalP-noTM
TRINITY_DN44798_c3_g3::TRINITY_DN44798_c3_g3_i3::g.44::m.4  0.104   1  0.000   1  0.158   1  0.000   0.000 N  0.450      SignalP-noTM
TRINITY_DN44798_c3_g3::TRINITY_DN44798_c3_g3_i3::g.44::m.4  0.104   1  0.000   1  0.158   1  0.000   0.000 N  0.450      SignalP-noTM
TRINITY_DN44798_c3_g3::TRINITY_DN44798_c3_g3_i3::g.44::m.4  0.104   1  0.000   1  0.146   1  0.000   0.000 N  0.450      SignalP-noTM
TRINITY_DN44798_c3_g3::TRINITY_DN44798_c3_g3_i3::g.44::m.4  0.102   1  0.000   1  0.120   1  0.000   0.000 N  0.450      SignalP-noTM
TRINITY_DN44798_c3_g3::TRINITY_DN44798_c3_g3_i3::g.44::m.4  0.104   1  0.000   1  0.138   1  0.000   0.000 N  0.450      SignalP-noTM
TRINITY_DN44798_c3_g3::TRINITY_DN44798_c3_g3_i3::g.44::m.4  0.104   1  0.000   1  0.140   1  0.000   0.000 N  0.450      SignalP-noTM
TRINITY_DN44798_c3_g3::TRINITY_DN44798_c3_g3_i3::g.44::m.4  0.104   1  0.000   1  0.140   1  0.000   0.000 N  0.450      SignalP-noTM
TRINITY_DN44798_c3_g3::TRINITY_DN44798_c3_g3_i3::g.44::m.4  0.102   1  0.000   1  0.120   1  0.000   0.000 N  0.450      SignalP-noTM
TRINITY_DN44798_c3_g3::TRINITY_DN44798_c3_g3_i3::g.44::m.4  0.104   1  0.000   1  0.140   1  0.000   0.000 N  0.450      SignalP-noTM
TRINITY_DN44798_c3_g3::TRINITY_DN44798_c3_g3_i3::g.44::m.4  0.104   1  0.000   1  0.140   1  0.000   0.000 N  0.450      SignalP-noTM
TRINITY_DN44798_c3_g3::TRINITY_DN44798_c3_g3_i3::g.44::m.4  0.104   1  0.000   1  0.140   1  0.000   0.000 N  0.450      SignalP-noTM
TRINITY_DN44798_c3_g3::TRINITY_DN44798_c3_g3_i3::g.44::m.4  0.104   1  0.000   1  0.130   1  0.000   0.000 N  0.450      SignalP-noTM
TRINITY_DN44798_c3_g3::TRINITY_DN44798_c3_g3_i3::g.44::m.4!  0.103   1  0.000   1  0.110   1  0.000   0.000 N  0.450      SignalP-noTM
TRINITY_DN44798_c3_g3::TRINITY_DN44798_c3_g3_i3::g.44::m.4"  0.104   1  0.000   1  0.158   1  0.000   0.000 N  0.450      SignalP-noTM
TRINITY_DN44798_c3_g3::TRINITY_DN44798_c3_g3_i3::g.44::m.4#  0.105   1  0.000   1  0.120   1  0.000   0.000 N  0.450      SignalP-noTM
TRINITY_DN44798_c3_g3::TRINITY_DN44798_c3_g3_i3::g.44::m.4$  0.104   1  0.000   1  0.138   1  0.000   0.000 N  0.450      SignalP-noTM
TRINITY_DN44798_c3_g3::TRINITY_DN44798_c3_g3_i3::g.44::m.4%  0.106   1  0.000   1  0.129   1  0.000   0.000 N  0.450      SignalP-noTM
TRINITY_DN44798_c3_g3::TRINITY_DN44798_c3_g3_i3::g.44::m.4&  0.102   1  0.000   1  0.120   1  0.000   0.000 N  0.450      SignalP-noTM
TRINITY_DN44798_c3_g3::TRINITY_DN44798_c3_g3_i3::g.44::m.4'  0.104   1  0.000   1  0.146   1  0.000   0.000 N  0.450      SignalP-noTM
TRINITY_DN44798_c3_g3::TRINITY_DN44798_c3_g3_i3::g.44::m.4(  0.103   1  0.000   1  0.110   1  0.000   0.000 N  0.450      SignalP-noTM
TRINITY_DN44798_c3_g3::TRINITY_DN44798_c3_g3_i3::g.44::m.4)  0.104   1  0.000   1  0.138   1  0.000   0.000 N  0.450      SignalP-noTM
TRINITY_DN44798_c3_g3::TRINITY_DN44798_c3_g3_i3::g.44::m.4*  0.104   1  0.000   1  0.121   1  0.000   0.000 N  0.450      SignalP-noTM
TRINITY_DN44798_c3_g3::TRINITY_DN44798_c3_g3_i3::g.44::m.4+  0.104   1  0.000   1  0.121   1  0.000   0.000 N  0.450      SignalP-noTM
TRINITY_DN44798_c3_g3::TRINITY_DN44798_c3_g3_i3::g.44::m.4,  0.104   1  0.000   1  0.158   1  0.000   0.000 N  0.450      SignalP-noTM
TRINITY_DN44798_c3_g3::TRINITY_DN44798_c3_g3_i3::g.44::m.4-  0.104   1  0.000   1  0.131   1  0.000   0.000 N  0.450      SignalP-noTM
TRINITY_DN44798_c3_g3::TRINITY_DN44798_c3_g3_i3::g.44::m.4.  0.103   1  0.000   1  0.166   1  0.000   0.000 N  0.450      SignalP-noTM
TRINITY_DN44798_c3_g3::TRINITY_DN44798_c3_g3_i3::g.44::m.4/  0.106   1  0.000   1  0.139   1  0.000   0.000 N  0.450      SignalP-noTM
TRINITY_DN44798_c3_g3::TRINITY_DN44798_c3_g3_i3::g.44::m.40  0.104   1  0.000   1  0.140   1  0.000   0.000 N  0.450      SignalP-noTM
TRINITY_DN44798_c3_g3::TRINITY_DN44798_c3_g3_i3::g.44::m.41  0.106   1  0.000   1  0.129   1  0.000   0.000 N  0.450      SignalP-noTM
TRINITY_DN44798_c3_g3::TRINITY_DN44798_c3_g3_i3::g.44::m.42  0.104   1  0.000   1  0.140   1  0.000   0.000 N  0.450      SignalP-noTM
TRINITY_DN44798_c3_g3::TRINITY_DN44798_c3_g3_i3::g.44::m.43  0.105   1  0.000   1  0.120   1  0.000   0.000 N  0.450      SignalP-noTM
TRINITY_DN44798_c3_g3::TRINITY_DN44798_c3_g3_i3::g.44::m.44  0.104   1  0.000   1  0.096   1  0.000   0.000 N  0.450      SignalP-noTM
TRINITY_DN44798_c3_g3::TRINITY_DN44798_c3_g3_i3::g.44::m.45  0.104   1  0.000   1  0.105   2  0.000   0.000 N  0.450      SignalP-noTM
TRINITY_DN44798_c3_g3::TRINITY_DN44798_c3_g3_i3::g.44::m.46  0.106   3  0.000   1  0.105   2  0.000   0.000 N  0.450      SignalP-noTM
TRINITY_DN44798_c3_g3::TRINITY_DN44798_c3_g3_i3::g.44::m.47  0.106   3  0.000   1  0.105   2  0.000   0.000 N  0.450      SignalP-noTM
TRINITY_DN44798_c3_g3::TRINITY_DN44798_c3_g3_i3::g.44::m.48  0.106   3  0.000   1  0.105   2  0.000   0.000 N  0.450      SignalP-noTM
TRINITY_DN44798_c3_g3::TRINITY_DN44798_c3_g3_i3::g.44::m.49  0.106   3  0.000   1  0.105   2  0.000   0.000 N  0.450      SignalP-noTM
TRINITY_DN44798_c3_g3::TRINITY_DN44798_c3_g3_i3::g.44::m.4:  0.106   3  0.000   1  0.105   2  0.000   0.000 N  0.450      SignalP-noTM
TRINITY_DN44798_c3_g3::TRINITY_DN44798_c3_g3_i3::g.44::m.4;  0.106   3  0.000   1  0.105   2  0.000   0.000 N  0.450      SignalP-noTM
TRINITY_DN44798_c3_g3::TRINITY_DN44798_c3_g3_i3::g.44::m.4<  0.106   3  0.000   1  0.105   2  0.000   0.000 N  0.450      SignalP-noTM
TRINITY_DN44798_c3_g3::TRINITY_DN44798_c3_g3_i3::g.44::m.4=  0.107  10  0.000   1  0.105   2  0.000   0.000 N  0.450      SignalP-noTM
TRINITY_DN44798_c3_g3::TRINITY_DN44798_c3_g3_i3::g.44::m.4>  0.107  10  0.100  11  0.105   2  0.096   0.098 N  0.450      SignalP-noTM
TRINITY_DN44798_c3_g3::TRINITY_DN44798_c3_g3_i3::g.44::m.4?  0.107  10  0.100  11  0.105   2  0.096   0.098 N  0.450      SignalP-noTM
TRINITY_DN44798_c3_g3::TRINITY_DN44798_c3_g3_i3::g.44::m.4@  0.107  10  0.100  11  0.105   2  0.096   0.098 N  0.450      SignalP-noTM
TRINITY_DN44798_c3_g3::TRINITY_DN44798_c3_g3_i3::g.44::m.4A  0.107  10  0.100  11  0.105   2  0.096   0.098 N  0.450      SignalP-noTM
TRINITY_DN44798_c3_g3::TRINITY_DN44798_c3_g3_i3::g.44::m.4B  0.107  10  0.100  15  0.105   2  0.093   0.096 N  0.450      SignalP-noTM
TRINITY_DN44798_c3_g3::TRINITY_DN44798_c3_g3_i3::g.44::m.4C  0.107  16  0.100  16  0.105   2  0.093   0.096 N  0.450      SignalP-noTM
TRINITY_DN44798_c3_g3::TRINITY_DN44798_c3_g3_i3::g.44::m.4D  0.107  16  0.100  16  0.105   2  0.093   0.096 N  0.450      SignalP-noTM
TRINITY_DN44798_c3_g3::TRINITY_DN44798_c3_g3_i3::g.44::m.4E  0.107  16  0.100  16  0.105   2  0.093   0.096 N  0.450      SignalP-noTM
TRINITY_DN44798_c3_g3::TRINITY_DN44798_c3_g3_i3::g.44::m.4F  0.107  16  0.100  16  0.105   2  0.093   0.096 N  0.450      SignalP-noTM
TRINITY_DN44798_c3_g3::TRINITY_DN44798_c3_g3_i4::g.46::m.4  0.105   1  0.000   1  0.140   1  0.000   0.000 N  0.450      SignalP-noTM
TRINITY_DN44798_c3_g3::TRINITY_DN44798_c3_g3_i4::g.46::m.4  0.104   1  0.000   1  0.138   1  0.000   0.000 N  0.450      SignalP-noTM
TRINITY_DN44798_c3_g3::TRINITY_DN44798_c3_g3_i4::g.46::m.4  0.104   1  0.000   1  0.140   1  0.000   0.000 N  0.450      SignalP-noTM
TRINITY_DN44798_c3_g3::TRINITY_DN44798_c3_g3_i4::g.46::m.4  0.104   1  0.000   1  0.138   1  0.000   0.000 N  0.450      SignalP-noTM
TRINITY_DN44798_c3_g3::TRINITY_DN44798_c3_g3_i4::g.46::m.4  0.104   1  0.000   1  0.130   1  0.000   0.000 N  0.450      SignalP-noTM
TRINITY_DN44798_c3_g3::TRINITY_DN44798_c3_g3_i4::g.46::m.4  0.102   1  0.000   1  0.120   1  0.000   0.000 N  0.450      SignalP-noTM
TRINITY_DN44798_c3_g3::TRINITY_DN44798_c3_g3_i4::g.46::m.4  0.103   1  0.000   1  0.166   1  0.000   0.000 N  0.450      SignalP-noTM
TRINITY_DN44798_c3_g3::TRINITY_DN44798_c3_g3_i4::g.46::m.4  0.104   1  0.000   1  0.138   1  0.000   0.000 N  0.450      SignalP-noTM
TRINITY_DN44798_c3_g3::TRINITY_DN44798_c3_g3_i4::g.46::m.4  0.104   1  0.000   1  0.130   1  0.000   0.000 N  0.450      SignalP-noTM
                           0.000   1  0.000   1  0.000   1  0.000   0.000 N  0.500      SignalP-TM
TRINITY_DN44798_c3_g3::TRINITY_DN44798_c3_g3_i4::g.46::m.4  0.000   1  0.000   1  0.000   1  0.000   0.000 N  0.450      SignalP-noTM
0.145028                   0.000   1  0.000   1  0.000   1  0.000   0.000 N  0.450      SignalP-noTM
TRINITY_DN44798_c3_g3::TRINITY_DN44798_c3_g3_i4::g.46::m.4  0.104   1  0.000   1  0.146   1  0.000   0.000 N  0.450      SignalP-noTM
TRINITY_DN44798_c3_g3::TRINITY_DN44798_c3_g3_i4::g.46::m.4  0.103   1  0.000   1  0.166   1  0.000   0.000 N  0.450      SignalP-noTM
TRINITY_DN44798_c3_g3::TRINITY_DN44798_c3_g3_i4::g.46::m.4  0.105   1  0.000   1  0.120   1  0.000   0.000 N  0.450      SignalP-noTM
TRINITY_DN44798_c3_g3::TRINITY_DN44798_c3_g3_i4::g.46::m.4  0.104   1  0.000   1  0.140   1  0.000   0.000 N  0.450      SignalP-noTM
TRINITY_DN44798_c3_g3::TRINITY_DN44798_c3_g3_i4::g.46::m.4  0.103   1  0.000   1  0.166   1  0.000   0.000 N  0.450      SignalP-noTM
TRINITY_DN44798_c3_g3::TRINITY_DN44798_c3_g3_i4::g.46::m.4  0.104   1  0.000   1  0.140   1  0.000   0.000 N  0.450      SignalP-noTM
TRINITY_DN44798_c3_g3::TRINITY_DN44798_c3_g3_i4::g.46::m.4  0.105   1  0.000   1  0.120   1  0.000   0.000 N  0.450      SignalP-noTM
TRINITY_DN44798_c3_g3::TRINITY_DN44798_c3_g3_i4::g.46::m.4  0.103   1  0.000   1  0.198   1  0.000   0.000 N  0.450      SignalP-noTM
TRINITY_DN44798_c3_g3::TRINITY_DN44798_c3_g3_i4::g.46::m.4  0.105   1  0.000   1  0.120   1  0.000   0.000 N  0.450      SignalP-noTM
TRINITY_DN44798_c3_g3::TRINITY_DN44798_c3_g3_i4::g.46::m.4  0.104   1  0.000   1  0.158   1  0.000   0.000 N  0.450      SignalP-noTM
TRINITY_DN44798_c3_g3::TRINITY_DN44798_c3_g3_i4::g.46::m.4  0.104   1  0.000   1  0.158   1  0.000   0.000 N  0.450      SignalP-noTM
TRINITY_DN44798_c3_g3::TRINITY_DN44798_c3_g3_i4::g.46::m.4  0.104   1  0.000   1  0.146   1  0.000   0.000 N  0.450      SignalP-noTM
TRINITY_DN44798_c3_g3::TRINITY_DN44798_c3_g3_i4::g.46::m.4  0.102   1  0.000   1  0.120   1  0.000   0.000 N  0.450      SignalP-noTM
TRINITY_DN44798_c3_g3::TRINITY_DN44798_c3_g3_i4::g.46::m.4  0.104   1  0.000   1  0.138   1  0.000   0.000 N  0.450      SignalP-noTM
TRINITY_DN44798_c3_g3::TRINITY_DN44798_c3_g3_i4::g.46::m.4  0.104   1  0.000   1  0.140   1  0.000   0.000 N  0.450      SignalP-noTM
TRINITY_DN44798_c3_g3::TRINITY_DN44798_c3_g3_i4::g.46::m.4  0.104   1  0.000   1  0.140   1  0.000   0.000 N  0.450      SignalP-noTM
TRINITY_DN44798_c3_g3::TRINITY_DN44798_c3_g3_i4::g.46::m.4  0.102   1  0.000   1  0.120   1  0.000   0.000 N  0.450      SignalP-noTM
TRINITY_DN44798_c3_g3::TRINITY_DN44798_c3_g3_i4::g.46::m.4  0.104   1  0.000   1  0.140   1  0.000   0.000 N  0.450      SignalP-noTM
TRINITY_DN44798_c3_g3::TRINITY_DN44798_c3_g3_i4::g.46::m.4  0.104   1  0.000   1  0.140   1  0.000   0.000 N  0.450      SignalP-noTM
TRINITY_DN44798_c3_g3::TRINITY_DN44798_c3_g3_i4::g.46::m.4  0.104   1  0.000   1  0.140   1  0.000   0.000 N  0.450      SignalP-noTM
TRINITY_DN44798_c3_g3::TRINITY_DN44798_c3_g3_i4::g.46::m.4  0.104   1  0.000   1  0.130   1  0.000   0.000 N  0.450      SignalP-noTM
TRINITY_DN44798_c3_g3::TRINITY_DN44798_c3_g3_i4::g.46::m.4!  0.103   1  0.000   1  0.110   1  0.000   0.000 N  0.450      SignalP-noTM
TRINITY_DN44798_c3_g3::TRINITY_DN44798_c3_g3_i4::g.46::m.4"  0.104   1  0.000   1  0.158   1  0.000   0.000 N  0.450      SignalP-noTM
TRINITY_DN44798_c3_g3::TRINITY_DN44798_c3_g3_i4::g.46::m.4#  0.105   1  0.000   1  0.120   1  0.000   0.000 N  0.450      SignalP-noTM
TRINITY_DN44798_c3_g3::TRINITY_DN44798_c3_g3_i4::g.46::m.4$  0.104   1  0.000   1  0.138   1  0.000   0.000 N  0.450      SignalP-noTM
TRINITY_DN44798_c3_g3::TRINITY_DN44798_c3_g3_i4::g.46::m.4%  0.106   1  0.000   1  0.129   1  0.000   0.000 N  0.450      SignalP-noTM
TRINITY_DN44798_c3_g3::TRINITY_DN44798_c3_g3_i4::g.46::m.4&  0.102   1  0.000   1  0.120   1  0.000   0.000 N  0.450      SignalP-noTM
TRINITY_DN44798_c3_g3::TRINITY_DN44798_c3_g3_i4::g.46::m.4'  0.104   1  0.000   1  0.146   1  0.000   0.000 N  0.450      SignalP-noTM
TRINITY_DN44798_c3_g3::TRINITY_DN44798_c3_g3_i4::g.46::m.4(  0.103   1  0.000   1  0.110   1  0.000   0.000 N  0.450      SignalP-noTM
TRINITY_DN44798_c3_g3::TRINITY_DN44798_c3_g3_i4::g.46::m.4)  0.104   1  0.000   1  0.138   1  0.000   0.000 N  0.450      SignalP-noTM
TRINITY_DN44798_c3_g3::TRINITY_DN44798_c3_g3_i4::g.46::m.4*  0.104   1  0.000   1  0.121   1  0.000   0.000 N  0.450      SignalP-noTM
TRINITY_DN44798_c3_g3::TRINITY_DN44798_c3_g3_i4::g.46::m.4+  0.104   1  0.000   1  0.121   1  0.000   0.000 N  0.450      SignalP-noTM
TRINITY_DN44798_c3_g3::TRINITY_DN44798_c3_g3_i4::g.46::m.4,  0.104   1  0.000   1  0.158   1  0.000   0.000 N  0.450      SignalP-noTM
TRINITY_DN44798_c3_g3::TRINITY_DN44798_c3_g3_i4::g.46::m.4-  0.104   1  0.000   1  0.131   1  0.000   0.000 N  0.450      SignalP-noTM
TRINITY_DN44798_c3_g3::TRINITY_DN44798_c3_g3_i4::g.46::m.4.  0.103   1  0.000   1  0.166   1  0.000   0.000 N  0.450      SignalP-noTM
TRINITY_DN44798_c3_g3::TRINITY_DN44798_c3_g3_i4::g.46::m.4/  0.106   1  0.000   1  0.139   1  0.000   0.000 N  0.450      SignalP-noTM
TRINITY_DN44798_c3_g3::TRINITY_DN44798_c3_g3_i4::g.46::m.40  0.104   1  0.000   1  0.140   1  0.000   0.000 N  0.450      SignalP-noTM
TRINITY_DN44798_c3_g3::TRINITY_DN44798_c3_g3_i4::g.46::m.41  0.106   1  0.000   1  0.129   1  0.000   0.000 N  0.450      SignalP-noTM
TRINITY_DN44798_c3_g3::TRINITY_DN44798_c3_g3_i4::g.46::m.42  0.104   1  0.000   1  0.140   1  0.000   0.000 N  0.450      SignalP-noTM
TRINITY_DN44798_c3_g3::TRINITY_DN44798_c3_g3_i4::g.46::m.43  0.105   1  0.000   1  0.120   1  0.000   0.000 N  0.450      SignalP-noTM
TRINITY_DN44798_c3_g3::TRINITY_DN44798_c3_g3_i4::g.46::m.44  0.105   1  0.000   1  0.120   1  0.000   0.000 N  0.450      SignalP-noTM
TRINITY_DN44798_c3_g3::TRINITY_DN44798_c3_g3_i4::g.46::m.45  0.103   1  0.000   1  0.166   1  0.000   0.000 N  0.450      SignalP-noTM
TRINITY_DN44798_c3_g3::TRINITY_DN44798_c3_g3_i4::g.46::m.46  0.103   1  0.000   1  0.098   1  0.000   0.000 N  0.450      SignalP-noTM
TRINITY_DN44798_c3_g3::TRINITY_DN44798_c3_g3_i4::g.46::m.47  0.103   1  0.000   1  0.100   2  0.000   0.000 N  0.450      SignalP-noTM
TRINITY_DN44798_c3_g3::TRINITY_DN44798_c3_g3_i4::g.46::m.48  0.103   1  0.000   1  0.102   3  0.000   0.000 N  0.450      SignalP-noTM
TRINITY_DN44798_c3_g3::TRINITY_DN44798_c3_g3_i4::g.46::m.49  0.103   1  0.000   1  0.102   3  0.000   0.000 N  0.450      SignalP-noTM
TRINITY_DN44798_c3_g3::TRINITY_DN44798_c3_g3_i4::g.46::m.4:  0.103   1  0.000   1  0.102   3  0.000   0.000 N  0.450      SignalP-noTM
TRINITY_DN44798_c3_g3::TRINITY_DN44798_c3_g3_i4::g.46::m.4;  0.103   1  0.000   1  0.102   3  0.000   0.000 N  0.450      SignalP-noTM
TRINITY_DN44798_c3_g3::TRINITY_DN44798_c3_g3_i4::g.46::m.4<  0.103   1  0.000   1  0.102   3  0.000   0.000 N  0.450      SignalP-noTM
TRINITY_DN44798_c3_g3::TRINITY_DN44798_c3_g3_i4::g.46::m.4=  0.107   8  0.000   1  0.102   3  0.000   0.000 N  0.450      SignalP-noTM
TRINITY_DN44798_c3_g3::TRINITY_DN44798_c3_g3_i4::g.46::m.4>  0.107   8  0.000   1  0.102   3  0.000   0.000 N  0.450      SignalP-noTM
TRINITY_DN44798_c3_g3::TRINITY_DN44798_c3_g3_i4::g.46::m.4?  0.107   8  0.000   1  0.102   3  0.000   0.000 N  0.450      SignalP-noTM
TRINITY_DN44798_c3_g3::TRINITY_DN44798_c3_g3_i4::g.46::m.4@  0.107   8  0.101  11  0.102   3  0.096   0.098 N  0.450      SignalP-noTM
TRINITY_DN44798_c3_g3::TRINITY_DN44798_c3_g3_i4::g.46::m.4A  0.107   8  0.101  11  0.102   3  0.096   0.098 N  0.450      SignalP-noTM
TRINITY_DN44798_c3_g3::TRINITY_DN44798_c3_g3_i4::g.46::m.4B  0.107   8  0.101  11  0.102   3  0.096   0.098 N  0.450      SignalP-noTM
TRINITY_DN44798_c3_g3::TRINITY_DN44798_c3_g3_i4::g.46::m.4C  0.108  14  0.102  14  0.102   3  0.094   0.097 N  0.450      SignalP-noTM
TRINITY_DN44798_c3_g3::TRINITY_DN44798_c3_g3_i4::g.46::m.4D  0.108  14  0.102  14  0.102   3  0.094   0.097 N  0.450      SignalP-noTM
TRINITY_DN44798_c3_g3::TRINITY_DN44798_c3_g3_i4::g.46::m.4E  0.108  14  0.102  14  0.102   3  0.094   0.097 N  0.450      SignalP-noTM
TRINITY_DN44798_c3_g3::TRINITY_DN44798_c3_g3_i4::g.46::m.4F  0.108  14  0.102  14  0.102   3  0.094   0.097 N  0.450      SignalP-noTM
TRINITY_DN44798_c3_g3::TRINITY_DN44798_c3_g3_i5::g.49::m.4  0.105   1  0.000   1  0.140   1  0.000   0.000 N  0.450      SignalP-noTM
TRINITY_DN44798_c3_g3::TRINITY_DN44798_c3_g3_i5::g.49::m.4  0.102   1  0.000   1  0.120   1  0.000   0.000 N  0.450      SignalP-noTM
TRINITY_DN44798_c3_g3::TRINITY_DN44798_c3_g3_i5::g.49::m.4  0.106   1  0.000   1  0.129   1  0.000   0.000 N  0.450      SignalP-noTM
TRINITY_DN44798_c3_g3::TRINITY_DN44798_c3_g3_i5::g.49::m.4  0.104   1  0.000   1  0.140   1  0.000   0.000 N  0.450      SignalP-noTM
TRINITY_DN44798_c3_g3::TRINITY_DN44798_c3_g3_i5::g.49::m.4  0.104   1  0.000   1  0.131   1  0.000   0.000 N  0.450      SignalP-noTM
TRINITY_DN44798_c3_g3::TRINITY_DN44798_c3_g3_i5::g.49::m.4  0.104   1  0.000   1  0.131   1  0.000   0.000 N  0.450      SignalP-noTM
TRINITY_DN44798_c3_g3::TRINITY_DN44798_c3_g3_i5::g.49::m.4  0.104   1  0.000   1  0.140   1  0.000   0.000 N  0.450      SignalP-noTM
TRINITY_DN44798_c3_g3::TRINITY_DN44798_c3_g3_i5::g.49::m.4  0.104   1  0.000   1  0.131   1  0.000   0.000 N  0.450      SignalP-noTM
TRINITY_DN44798_c3_g3::TRINITY_DN44798_c3_g3_i5::g.49::m.4  0.103   1  0.000   1  0.110   1  0.000   0.000 N  0.450      SignalP-noTM
                           0.000   1  0.000   1  0.000   1  0.000   0.000 N  0.500      SignalP-TM
TRINITY_DN44798_c3_g3::TRINITY_DN44798_c3_g3_i5::g.49::m.4  0.000   1  0.000   1  0.000   1  0.000   0.000 N  0.450      SignalP-noTM
0.157699                   0.000   1  0.000   1  0.000   1  0.000   0.000 N  0.450      SignalP-noTM
TRINITY_DN44798_c3_g3::TRINITY_DN44798_c3_g3_i5::g.49::m.4  0.103   1  0.000   1  0.166   1  0.000   0.000 N  0.450      SignalP-noTM
TRINITY_DN44798_c3_g3::TRINITY_DN44798_c3_g3_i5::g.49::m.4  0.104   1  0.000   1  0.140   1  0.000   0.000 N  0.450      SignalP-noTM
TRINITY_DN44798_c3_g3::TRINITY_DN44798_c3_g3_i5::g.49::m.4  0.102   1  0.000   1  0.120   1  0.000   0.000 N  0.450      SignalP-noTM
TRINITY_DN44798_c3_g3::TRINITY_DN44798_c3_g3_i5::g.49::m.4  0.104   1  0.000   1  0.140   1  0.000   0.000 N  0.450      SignalP-noTM
TRINITY_DN44798_c3_g3::TRINITY_DN44798_c3_g3_i5::g.49::m.4  0.104   1  0.000   1  0.121   1  0.000   0.000 N  0.450      SignalP-noTM
TRINITY_DN44798_c3_g3::TRINITY_DN44798_c3_g3_i5::g.49::m.4  0.103   1  0.000   1  0.145   1  0.000   0.000 N  0.450      SignalP-noTM
TRINITY_DN44798_c3_g3::TRINITY_DN44798_c3_g3_i5::g.49::m.4  0.104   1  0.000   1  0.121   1  0.000   0.000 N  0.450      SignalP-noTM
TRINITY_DN44798_c3_g3::TRINITY_DN44798_c3_g3_i5::g.49::m.4  0.104   1  0.000   1  0.121   1  0.000   0.000 N  0.450      SignalP-noTM
TRINITY_DN44798_c3_g3::TRINITY_DN44798_c3_g3_i5::g.49::m.4  0.104   1  0.000   1  0.158   1  0.000   0.000 N  0.450      SignalP-noTM
TRINITY_DN44798_c3_g3::TRINITY_DN44798_c3_g3_i5::g.49::m.4  0.103   1  0.000   1  0.145   1  0.000   0.000 N  0.450      SignalP-noTM
TRINITY_DN44798_c3_g3::TRINITY_DN44798_c3_g3_i5::g.49::m.4  0.104   1  0.000   1  0.130   1  0.000   0.000 N  0.450      SignalP-noTM
TRINITY_DN44798_c3_g3::TRINITY_DN44798_c3_g3_i5::g.49::m.4  0.106   1  0.000   1  0.139   1  0.000   0.000 N  0.450      SignalP-noTM
TRINITY_DN44798_c3_g3::TRINITY_DN44798_c3_g3_i5::g.49::m.4  0.104   1  0.000   1  0.140   1  0.000   0.000 N  0.450      SignalP-noTM
TRINITY_DN44798_c3_g3::TRINITY_DN44798_c3_g3_i5::g.49::m.4  0.101   1  0.000   1  0.198   1  0.000   0.000 N  0.450      SignalP-noTM
TRINITY_DN44798_c3_g3::TRINITY_DN44798_c3_g3_i5::g.49::m.4  0.104   1  0.000   1  0.140   1  0.000   0.000 N  0.450      SignalP-noTM
TRINITY_DN44798_c3_g3::TRINITY_DN44798_c3_g3_i5::g.49::m.4  0.105   1  0.000   1  0.120   1  0.000   0.000 N  0.450      SignalP-noTM
TRINITY_DN44798_c3_g3::TRINITY_DN44798_c3_g3_i5::g.49::m.4  0.105   1  0.000   1  0.120   1  0.000   0.000 N  0.450      SignalP-noTM
TRINITY_DN44798_c3_g3::TRINITY_DN44798_c3_g3_i5::g.49::m.4  0.103   1  0.000   1  0.145   1  0.000   0.000 N  0.450      SignalP-noTM
TRINITY_DN44798_c3_g3::TRINITY_DN44798_c3_g3_i5::g.49::m.4  0.104   1  0.000   1  0.158   1  0.000   0.000 N  0.450      SignalP-noTM
TRINITY_DN44798_c3_g3::TRINITY_DN44798_c3_g3_i5::g.49::m.4  0.104   1  0.000   1  0.158   1  0.000   0.000 N  0.450      SignalP-noTM
TRINITY_DN44798_c3_g3::TRINITY_DN44798_c3_g3_i5::g.49::m.4  0.104   1  0.000   1  0.146   1  0.000   0.000 N  0.450      SignalP-noTM
TRINITY_DN44798_c3_g3::TRINITY_DN44798_c3_g3_i5::g.49::m.4!  0.104   1  0.000   1  0.140   1  0.000   0.000 N  0.450      SignalP-noTM
TRINITY_DN44798_c3_g3::TRINITY_DN44798_c3_g3_i5::g.49::m.4"  0.103   1  0.000   1  0.145   1  0.000   0.000 N  0.450      SignalP-noTM
TRINITY_DN44798_c3_g3::TRINITY_DN44798_c3_g3_i5::g.49::m.4#  0.104   1  0.000   1  0.140   1  0.000   0.000 N  0.450      SignalP-noTM
TRINITY_DN44798_c3_g3::TRINITY_DN44798_c3_g3_i5::g.49::m.4$  0.104   1  0.000   1  0.140   1  0.000   0.000 N  0.450      SignalP-noTM
TRINITY_DN44798_c3_g3::TRINITY_DN44798_c3_g3_i5::g.49::m.4%  0.104   1  0.000   1  0.138   1  0.000   0.000 N  0.450      SignalP-noTM
TRINITY_DN44798_c3_g3::TRINITY_DN44798_c3_g3_i5::g.49::m.4&  0.104   1  0.000   1  0.140   1  0.000   0.000 N  0.450      SignalP-noTM
TRINITY_DN44798_c3_g3::TRINITY_DN44798_c3_g3_i5::g.49::m.4'  0.104   1  0.000   1  0.140   1  0.000   0.000 N  0.450      SignalP-noTM
TRINITY_DN44798_c3_g3::TRINITY_DN44798_c3_g3_i5::g.49::m.4(  0.104   1  0.000   1  0.146   1  0.000   0.000 N  0.450      SignalP-noTM
TRINITY_DN44798_c3_g3::TRINITY_DN44798_c3_g3_i5::g.49::m.4)  0.104   1  0.000   1  0.146   1  0.000   0.000 N  0.450      SignalP-noTM
TRINITY_DN44798_c3_g3::TRINITY_DN44798_c3_g3_i5::g.49::m.4*  0.105   1  0.000   1  0.120   1  0.000   0.000 N  0.450      SignalP-noTM
TRINITY_DN44798_c3_g3::TRINITY_DN44798_c3_g3_i5::g.49::m.4+  0.104   1  0.000   1  0.158   1  0.000   0.000 N  0.450      SignalP-noTM
TRINITY_DN44798_c3_g3::TRINITY_DN44798_c3_g3_i5::g.49::m.4,  0.105   1  0.000   1  0.120   1  0.000   0.000 N  0.450      SignalP-noTM
TRINITY_DN44798_c3_g3::TRINITY_DN44798_c3_g3_i5::g.49::m.4-  0.104   1  0.000   1  0.138   1  0.000   0.000 N  0.450      SignalP-noTM
TRINITY_DN44798_c3_g3::TRINITY_DN44798_c3_g3_i5::g.49::m.4.  0.106   1  0.000   1  0.129   1  0.000   0.000 N  0.450      SignalP-noTM
TRINITY_DN44798_c3_g3::TRINITY_DN44798_c3_g3_i5::g.49::m.4/  0.104   1  0.000   1  0.138   1  0.000   0.000 N  0.450      SignalP-noTM
TRINITY_DN44798_c3_g3::TRINITY_DN44798_c3_g3_i5::g.49::m.40  0.104   1  0.000   1  0.130   1  0.000   0.000 N  0.450      SignalP-noTM
TRINITY_DN44798_c3_g3::TRINITY_DN44798_c3_g3_i5::g.49::m.41  0.104   1  0.000   1  0.159   1  0.000   0.000 N  0.450      SignalP-noTM
TRINITY_DN44798_c3_g3::TRINITY_DN44798_c3_g3_i5::g.49::m.42  0.104   1  0.000   1  0.138   1  0.000   0.000 N  0.450      SignalP-noTM
TRINITY_DN44798_c3_g3::TRINITY_DN44798_c3_g3_i5::g.49::m.43  0.103   1  0.000   1  0.145   1  0.000   0.000 N  0.450      SignalP-noTM
TRINITY_DN44798_c3_g3::TRINITY_DN44798_c3_g3_i5::g.49::m.44  0.103   1  0.000   1  0.110   1  0.000   0.000 N  0.450      SignalP-noTM
TRINITY_DN44798_c3_g3::TRINITY_DN44798_c3_g3_i5::g.49::m.45  0.104   1  0.000   1  0.121   1  0.000   0.000 N  0.450      SignalP-noTM
TRINITY_DN44798_c3_g3::TRINITY_DN44798_c3_g3_i5::g.49::m.46  0.104   1  0.000   1  0.140   1  0.000   0.000 N  0.450      SignalP-noTM
TRINITY_DN44798_c3_g3::TRINITY_DN44798_c3_g3_i5::g.49::m.47  0.104   1  0.000   1  0.130   1  0.000   0.000 N  0.450      SignalP-noTM
TRINITY_DN44798_c3_g3::TRINITY_DN44798_c3_g3_i5::g.49::m.48  0.103   1  0.000   1  0.198   1  0.000   0.000 N  0.450      SignalP-noTM
TRINITY_DN44798_c3_g3::TRINITY_DN44798_c3_g3_i5::g.49::m.49  0.101   1  0.000   1  0.126   1  0.000   0.000 N  0.450      SignalP-noTM
TRINITY_DN44798_c3_g3::TRINITY_DN44798_c3_g3_i5::g.49::m.4:  0.105   2  0.000   1  0.126   1  0.000   0.000 N  0.450      SignalP-noTM
TRINITY_DN44798_c3_g3::TRINITY_DN44798_c3_g3_i5::g.49::m.4;  0.106   3  0.000   1  0.126   1  0.000   0.000 N  0.450      SignalP-noTM
TRINITY_DN44798_c3_g3::TRINITY_DN44798_c3_g3_i5::g.49::m.4<  0.106   3  0.000   1  0.130   4  0.000   0.000 N  0.450      SignalP-noTM
TRINITY_DN44798_c3_g3::TRINITY_DN44798_c3_g3_i5::g.49::m.4=  0.106   3  0.000   1  0.141   5  0.000   0.000 N  0.450      SignalP-noTM
TRINITY_DN44798_c3_g3::TRINITY_DN44798_c3_g3_i5::g.49::m.4>  0.106   3  0.000   1  0.141   5  0.000   0.000 N  0.450      SignalP-noTM
TRINITY_DN44798_c3_g3::TRINITY_DN44798_c3_g3_i5::g.49::m.4?  0.106   3  0.000   1  0.141   5  0.000   0.000 N  0.450      SignalP-noTM
TRINITY_DN44798_c3_g3::TRINITY_DN44798_c3_g3_i5::g.49::m.4@  0.106   3  0.000   1  0.141   5  0.000   0.000 N  0.450      SignalP-noTM
TRINITY_DN44798_c3_g3::TRINITY_DN44798_c3_g3_i5::g.49::m.4A  0.106   3  0.000   1  0.141   5  0.000   0.000 N  0.450      SignalP-noTM
TRINITY_DN44798_c3_g3::TRINITY_DN44798_c3_g3_i5::g.49::m.4B  0.106   3  0.000   1  0.141   5  0.000   0.000 N  0.450      SignalP-noTM
TRINITY_DN44798_c3_g3::TRINITY_DN44798_c3_g3_i5::g.49::m.4C  0.106   3  0.108  11  0.141   5  0.112   0.110 N  0.450      SignalP-noTM
TRINITY_DN44798_c3_g3::TRINITY_DN44798_c3_g3_i5::g.49::m.4D  0.106   3  0.110  12  0.141   5  0.108   0.109 N  0.450      SignalP-noTM
TRINITY_DN44798_c3_g3::TRINITY_DN44798_c3_g3_i5::g.49::m.4E  0.106   3  0.110  12  0.141   5  0.108   0.109 N  0.450      SignalP-noTM
TRINITY_DN44798_c3_g3::TRINITY_DN44798_c3_g3_i5::g.49::m.4F  0.107  14  0.110  12  0.141   5  0.108   0.109 N  0.450      SignalP-noTM
TRINITY_DN44798_c3_g3::TRINITY_DN44798_c3_g3_i5::g.50::m.5  0.104   1  0.000   1  0.121   1  0.000   0.000 N  0.450      SignalP-noTM
TRINITY_DN44798_c3_g3::TRINITY_DN44798_c3_g3_i5::g.50::m.5  0.102   1  0.000   1  0.120   1  0.000   0.000 N  0.450      SignalP-noTM
TRINITY_DN44798_c3_g3::TRINITY_DN44798_c3_g3_i5::g.50::m.5  0.104   1  0.000   1  0.159   1  0.000   0.000 N  0.450      SignalP-noTM
TRINITY_DN44798_c3_g3::TRINITY_DN44798_c3_g3_i5::g.50::m.5  0.104   1  0.000   1  0.159   1  0.000   0.000 N  0.450      SignalP-noTM
TRINITY_DN44798_c3_g3::TRINITY_DN44798_c3_g3_i5::g.50::m.5  0.106   1  0.000   1  0.139   1  0.000   0.000 N  0.450      SignalP-noTM
TRINITY_DN44798_c3_g3::TRINITY_DN44798_c3_g3_i5::g.50::m.5  0.104   1  0.000   1  0.159   1  0.000   0.000 N  0.450      SignalP-noTM
TRINITY_DN44798_c3_g3::TRINITY_DN44798_c3_g3_i5::g.50::m.5  0.104   1  0.000   1  0.159   1  0.000   0.000 N  0.450      SignalP-noTM
TRINITY_DN44798_c3_g3::TRINITY_DN44798_c3_g3_i5::g.50::m.5  0.104   1  0.000   1  0.146   1  0.000   0.000 N  0.450      SignalP-noTM
TRINITY_DN44798_c3_g3::TRINITY_DN44798_c3_g3_i5::g.50::m.5  0.104   1  0.000   1  0.140   1  0.000   0.000 N  0.450      SignalP-noTM
                           0.000   1  0.000   1  0.000   1  0.000   0.000 N  0.500      SignalP-TM
TRINITY_DN44798_c3_g3::TRINITY_DN44798_c3_g3_i5::g.50::m.5  0.000   1  0.000   1  0.000   1  0.000   0.000 N  0.450      SignalP-noTM
0.146158                   0.000   1  0.000   1  0.000   1  0.000   0.000 N  0.450      SignalP-noTM
TRINITY_DN44798_c3_g3::TRINITY_DN44798_c3_g3_i5::g.50::m.5  0.103   1  0.000   1  0.166   1  0.000   0.000 N  0.450      SignalP-noTM
TRINITY_DN44798_c3_g3::TRINITY_DN44798_c3_g3_i5::g.50::m.5  0.104   1  0.000   1  0.159   1  0.000   0.000 N  0.450      SignalP-noTM
TRINITY_DN44798_c3_g3::TRINITY_DN44798_c3_g3_i5::g.50::m.5  0.106   1  0.000   1  0.129   1  0.000   0.000 N  0.450      SignalP-noTM
TRINITY_DN44798_c3_g3::TRINITY_DN44798_c3_g3_i5::g.50::m.5  0.104   1  0.000   1  0.140   1  0.000   0.000 N  0.450      SignalP-noTM
TRINITY_DN44798_c3_g3::TRINITY_DN44798_c3_g3_i5::g.50::m.5  0.104   1  0.000   1  0.159   1  0.000   0.000 N  0.450      SignalP-noTM
TRINITY_DN44798_c3_g3::TRINITY_DN44798_c3_g3_i5::g.50::m.5  0.104   1  0.000   1  0.159   1  0.000   0.000 N  0.450      SignalP-noTM
TRINITY_DN44798_c3_g3::TRINITY_DN44798_c3_g3_i5::g.50::m.5  0.104   1  0.000   1  0.158   1  0.000   0.000 N  0.450      SignalP-noTM
TRINITY_DN44798_c3_g3::TRINITY_DN44798_c3_g3_i5::g.50::m.5  0.104   1  0.000   1  0.158   1  0.000   0.000 N  0.450      SignalP-noTM
TRINITY_DN44798_c3_g3::TRINITY_DN44798_c3_g3_i5::g.50::m.5  0.104   1  0.000   1  0.130   1  0.000   0.000 N  0.450      SignalP-noTM
TRINITY_DN44798_c3_g3::TRINITY_DN44798_c3_g3_i5::g.50::m.5  0.106   1  0.000   1  0.139   1  0.000   0.000 N  0.450      SignalP-noTM
TRINITY_DN44798_c3_g3::TRINITY_DN44798_c3_g3_i5::g.50::m.5  0.104   1  0.000   1  0.146   1  0.000   0.000 N  0.450      SignalP-noTM
TRINITY_DN44798_c3_g3::TRINITY_DN44798_c3_g3_i5::g.50::m.5  0.104   1  0.000   1  0.158   1  0.000   0.000 N  0.450      SignalP-noTM
TRINITY_DN44798_c3_g3::TRINITY_DN44798_c3_g3_i5::g.50::m.5  0.104   1  0.000   1  0.130   1  0.000   0.000 N  0.450      SignalP-noTM
TRINITY_DN44798_c3_g3::TRINITY_DN44798_c3_g3_i5::g.50::m.5  0.104   1  0.000   1  0.159   1  0.000   0.000 N  0.450      SignalP-noTM
TRINITY_DN44798_c3_g3::TRINITY_DN44798_c3_g3_i5::g.50::m.5  0.102   1  0.000   1  0.120   1  0.000   0.000 N  0.450      SignalP-noTM
TRINITY_DN44798_c3_g3::TRINITY_DN44798_c3_g3_i5::g.50::m.5  0.104   1  0.000   1  0.161   1  0.000   0.000 N  0.450      SignalP-noTM
TRINITY_DN44798_c3_g3::TRINITY_DN44798_c3_g3_i5::g.50::m.5  0.104   1  0.000   1  0.131   1  0.000   0.000 N  0.450      SignalP-noTM
TRINITY_DN44798_c3_g3::TRINITY_DN44798_c3_g3_i5::g.50::m.5  0.103   1  0.000   1  0.166   1  0.000   0.000 N  0.450      SignalP-noTM
TRINITY_DN44798_c3_g3::TRINITY_DN44798_c3_g3_i5::g.50::m.5  0.106   1  0.000   1  0.139   1  0.000   0.000 N  0.450      SignalP-noTM
TRINITY_DN44798_c3_g3::TRINITY_DN44798_c3_g3_i5::g.50::m.5  0.104   1  0.000   1  0.140   1  0.000   0.000 N  0.450      SignalP-noTM
TRINITY_DN44798_c3_g3::TRINITY_DN44798_c3_g3_i5::g.50::m.5  0.104   1  0.000   1  0.140   1  0.000   0.000 N  0.450      SignalP-noTM
TRINITY_DN44798_c3_g3::TRINITY_DN44798_c3_g3_i5::g.50::m.5!  0.104   1  0.000   1  0.130   1  0.000   0.000 N  0.450      SignalP-noTM
TRINITY_DN44798_c3_g3::TRINITY_DN44798_c3_g3_i5::g.50::m.5"  0.104   1  0.000   1  0.140   1  0.000   0.000 N  0.450      SignalP-noTM
TRINITY_DN44798_c3_g3::TRINITY_DN44798_c3_g3_i5::g.50::m.5#  0.106   1  0.000   1  0.139   1  0.000   0.000 N  0.450      SignalP-noTM
TRINITY_DN44798_c3_g3::TRINITY_DN44798_c3_g3_i5::g.50::m.5$  0.104   1  0.000   1  0.130   1  0.000   0.000 N  0.450      SignalP-noTM
TRINITY_DN44798_c3_g3::TRINITY_DN44798_c3_g3_i5::g.50::m.5%  0.104   1  0.000   1  0.140   1  0.000   0.000 N  0.450      SignalP-noTM
TRINITY_DN44798_c3_g3::TRINITY_DN44798_c3_g3_i5::g.50::m.5&  0.104   1  0.000   1  0.130   1  0.000   0.000 N  0.450      SignalP-noTM
TRINITY_DN44798_c3_g3::TRINITY_DN44798_c3_g3_i5::g.50::m.5'  0.104   1  0.000   1  0.140   1  0.000   0.000 N  0.450      SignalP-noTM
TRINITY_DN44798_c3_g3::TRINITY_DN44798_c3_g3_i5::g.50::m.5(  0.106   1  0.000   1  0.139   1  0.000   0.000 N  0.450      SignalP-noTM
TRINITY_DN44798_c3_g3::TRINITY_DN44798_c3_g3_i5::g.50::m.5)  0.105   1  0.000   1  0.120   1  0.000   0.000 N  0.450      SignalP-noTM
TRINITY_DN44798_c3_g3::TRINITY_DN44798_c3_g3_i5::g.50::m.5*  0.104   1  0.000   1  0.140   1  0.000   0.000 N  0.450      SignalP-noTM
TRINITY_DN44798_c3_g3::TRINITY_DN44798_c3_g3_i5::g.50::m.5+  0.106   1  0.000   1  0.139   1  0.000   0.000 N  0.450      SignalP-noTM
TRINITY_DN44798_c3_g3::TRINITY_DN44798_c3_g3_i5::g.50::m.5,  0.104   1  0.000   1  0.130   1  0.000   0.000 N  0.450      SignalP-noTM
TRINITY_DN44798_c3_g3::TRINITY_DN44798_c3_g3_i5::g.50::m.5-  0.104   1  0.000   1  0.140   1  0.000   0.000 N  0.450      SignalP-noTM
TRINITY_DN44798_c3_g3::TRINITY_DN44798_c3_g3_i5::g.50::m.5.  0.104   1  0.000   1  0.159   1  0.000   0.000 N  0.450      SignalP-noTM
TRINITY_DN44798_c3_g3::TRINITY_DN44798_c3_g3_i5::g.50::m.5/  0.104   1  0.000   1  0.140   1  0.000   0.000 N  0.450      SignalP-noTM
TRINITY_DN44798_c3_g3::TRINITY_DN44798_c3_g3_i5::g.50::m.50  0.102   1  0.000   1  0.122   1  0.000   0.000 N  0.450      SignalP-noTM
TRINITY_DN44798_c3_g3::TRINITY_DN44798_c3_g3_i5::g.50::m.51  0.105   2  0.000   1  0.122   1  0.000   0.000 N  0.450      SignalP-noTM
TRINITY_DN44798_c3_g3::TRINITY_DN44798_c3_g3_i5::g.50::m.52  0.105   2  0.000   1  0.128   3  0.000   0.000 N  0.450      SignalP-noTM
TRINITY_DN44798_c3_g3::TRINITY_DN44798_c3_g3_i5::g.50::m.53  0.105   2  0.000   1  0.128   3  0.000   0.000 N  0.450      SignalP-noTM
TRINITY_DN44798_c3_g3::TRINITY_DN44798_c3_g3_i5::g.50::m.54  0.105   2  0.000   1  0.128   3  0.000   0.000 N  0.450      SignalP-noTM
TRINITY_DN44798_c3_g3::TRINITY_DN44798_c3_g3_i5::g.50::m.55  0.105   2  0.000   1  0.128   3  0.000   0.000 N  0.450      SignalP-noTM
TRINITY_DN44798_c3_g3::TRINITY_DN44798_c3_g3_i5::g.50::m.56  0.107   7  0.000   1  0.128   3  0.000   0.000 N  0.450      SignalP-noTM
TRINITY_DN44798_c3_g3::TRINITY_DN44798_c3_g3_i5::g.50::m.57  0.107   7  0.000   1  0.128   3  0.000   0.000 N  0.450      SignalP-noTM
TRINITY_DN44798_c3_g3::TRINITY_DN44798_c3_g3_i5::g.50::m.58  0.107   7  0.000   1  0.128   3  0.000   0.000 N  0.450      SignalP-noTM
TRINITY_DN44798_c3_g3::TRINITY_DN44798_c3_g3_i5::g.50::m.59  0.107   7  0.000   1  0.128   3  0.000   0.000 N  0.450      SignalP-noTM
TRINITY_DN44798_c3_g3::TRINITY_DN44798_c3_g3_i5::g.50::m.5:  0.107   7  0.109  11  0.128   3  0.106   0.107 N  0.450      SignalP-noTM
TRINITY_DN44798_c3_g3::TRINITY_DN44798_c3_g3_i5::g.50::m.5;  0.107   7  0.109  11  0.128   3  0.106   0.107 N  0.450      SignalP-noTM
TRINITY_DN44798_c3_g3::TRINITY_DN44798_c3_g3_i5::g.50::m.5<  0.107   7  0.109  11  0.128   3  0.106   0.107 N  0.450      SignalP-noTM
TRINITY_DN44798_c3_g3::TRINITY_DN44798_c3_g3_i5::g.50::m.5=  0.107   7  0.109  11  0.128   3  0.106   0.107 N  0.450      SignalP-noTM
TRINITY_DN44798_c3_g3::TRINITY_DN44798_c3_g3_i5::g.50::m.5>  0.107   7  0.109  11  0.128   3  0.106   0.107 N  0.450      SignalP-noTM
TRINITY_DN44798_c3_g3::TRINITY_DN44798_c3_g3_i5::g.50::m.5?  0.107   7  0.109  11  0.128   3  0.106   0.107 N  0.450      SignalP-noTM
TRINITY_DN44798_c3_g3::TRINITY_DN44798_c3_g3_i5::g.50::m.5@  0.107   7  0.109  11  0.128   3  0.106   0.107 N  0.450      SignalP-noTM
TRINITY_DN44798_c3_g3::TRINITY_DN44798_c3_g3_i5::g.50::m.5A  0.107   7  0.109  11  0.128   3  0.106   0.107 N  0.450      SignalP-noTM
TRINITY_DN44798_c3_g3::TRINITY_DN44798_c3_g3_i5::g.50::m.5B  0.107   7  0.109  11  0.128   3  0.106   0.107 N  0.450      SignalP-noTM
TRINITY_DN44798_c3_g3::TRINITY_DN44798_c3_g3_i5::g.50::m.5C  0.107   7  0.109  11  0.128   3  0.106   0.107 N  0.450      SignalP-noTM
TRINITY_DN44798_c3_g3::TRINITY_DN44798_c3_g3_i5::g.50::m.5D  0.107   7  0.109  11  0.128   3  0.106   0.107 N  0.450      SignalP-noTM
TRINITY_DN44798_c3_g3::TRINITY_DN44798_c3_g3_i5::g.50::m.5E  0.107   7  0.109  11  0.128   3  0.106   0.107 N  0.450      SignalP-noTM
TRINITY_DN44798_c3_g3::TRINITY_DN44798_c3_g3_i5::g.50::m.5F  0.107   7  0.109  11  0.128   3  0.106   0.107 N  0.450      SignalP-noTM
TRINITY_DN44798_c3_g3::TRINITY_DN44798_c3_g3_i6::g.52::m.5  0.104   1  0.000   1  0.121   1  0.000   0.000 N  0.450      SignalP-noTM
TRINITY_DN44798_c3_g3::TRINITY_DN44798_c3_g3_i6::g.52::m.5  0.102   1  0.000   1  0.120   1  0.000   0.000 N  0.450      SignalP-noTM
TRINITY_DN44798_c3_g3::TRINITY_DN44798_c3_g3_i6::g.52::m.5  0.104   1  0.000   1  0.159   1  0.000   0.000 N  0.450      SignalP-noTM
TRINITY_DN44798_c3_g3::TRINITY_DN44798_c3_g3_i6::g.52::m.5  0.104   1  0.000   1  0.159   1  0.000   0.000 N  0.450      SignalP-noTM
TRINITY_DN44798_c3_g3::TRINITY_DN44798_c3_g3_i6::g.52::m.5  0.106   1  0.000   1  0.139   1  0.000   0.000 N  0.450      SignalP-noTM
TRINITY_DN44798_c3_g3::TRINITY_DN44798_c3_g3_i6::g.52::m.5  0.104   1  0.000   1  0.159   1  0.000   0.000 N  0.450      SignalP-noTM
TRINITY_DN44798_c3_g3::TRINITY_DN44798_c3_g3_i6::g.52::m.5  0.104   1  0.000   1  0.159   1  0.000   0.000 N  0.450      SignalP-noTM
TRINITY_DN44798_c3_g3::TRINITY_DN44798_c3_g3_i6::g.52::m.5  0.104   1  0.000   1  0.146   1  0.000   0.000 N  0.450      SignalP-noTM
TRINITY_DN44798_c3_g3::TRINITY_DN44798_c3_g3_i6::g.52::m.5  0.104   1  0.000   1  0.140   1  0.000   0.000 N  0.450      SignalP-noTM
                           0.000   1  0.000   1  0.000   1  0.000   0.000 N  0.500      SignalP-TM
TRINITY_DN44798_c3_g3::TRINITY_DN44798_c3_g3_i6::g.52::m.5  0.000   1  0.000   1  0.000   1  0.000   0.000 N  0.450      SignalP-noTM
0.146158                   0.000   1  0.000   1  0.000   1  0.000   0.000 N  0.450      SignalP-noTM
TRINITY_DN44798_c3_g3::TRINITY_DN44798_c3_g3_i6::g.52::m.5  0.103   1  0.000   1  0.166   1  0.000   0.000 N  0.450      SignalP-noTM
TRINITY_DN44798_c3_g3::TRINITY_DN44798_c3_g3_i6::g.52::m.5  0.104   1  0.000   1  0.159   1  0.000   0.000 N  0.450      SignalP-noTM
TRINITY_DN44798_c3_g3::TRINITY_DN44798_c3_g3_i6::g.52::m.5  0.106   1  0.000   1  0.129   1  0.000   0.000 N  0.450      SignalP-noTM
TRINITY_DN44798_c3_g3::TRINITY_DN44798_c3_g3_i6::g.52::m.5  0.104   1  0.000   1  0.140   1  0.000   0.000 N  0.450      SignalP-noTM
TRINITY_DN44798_c3_g3::TRINITY_DN44798_c3_g3_i6::g.52::m.5  0.104   1  0.000   1  0.159   1  0.000   0.000 N  0.450      SignalP-noTM
TRINITY_DN44798_c3_g3::TRINITY_DN44798_c3_g3_i6::g.52::m.5  0.104   1  0.000   1  0.159   1  0.000   0.000 N  0.450      SignalP-noTM
TRINITY_DN44798_c3_g3::TRINITY_DN44798_c3_g3_i6::g.52::m.5  0.104   1  0.000   1  0.158   1  0.000   0.000 N  0.450      SignalP-noTM
TRINITY_DN44798_c3_g3::TRINITY_DN44798_c3_g3_i6::g.52::m.5  0.104   1  0.000   1  0.158   1  0.000   0.000 N  0.450      SignalP-noTM
TRINITY_DN44798_c3_g3::TRINITY_DN44798_c3_g3_i6::g.52::m.5  0.104   1  0.000   1  0.130   1  0.000   0.000 N  0.450      SignalP-noTM
TRINITY_DN44798_c3_g3::TRINITY_DN44798_c3_g3_i6::g.52::m.5  0.106   1  0.000   1  0.139   1  0.000   0.000 N  0.450      SignalP-noTM
TRINITY_DN44798_c3_g3::TRINITY_DN44798_c3_g3_i6::g.52::m.5  0.104   1  0.000   1  0.146   1  0.000   0.000 N  0.450      SignalP-noTM
TRINITY_DN44798_c3_g3::TRINITY_DN44798_c3_g3_i6::g.52::m.5  0.104   1  0.000   1  0.158   1  0.000   0.000 N  0.450      SignalP-noTM
TRINITY_DN44798_c3_g3::TRINITY_DN44798_c3_g3_i6::g.52::m.5  0.104   1  0.000   1  0.130   1  0.000   0.000 N  0.450      SignalP-noTM
TRINITY_DN44798_c3_g3::TRINITY_DN44798_c3_g3_i6::g.52::m.5  0.104   1  0.000   1  0.159   1  0.000   0.000 N  0.450      SignalP-noTM
TRINITY_DN44798_c3_g3::TRINITY_DN44798_c3_g3_i6::g.52::m.5  0.102   1  0.000   1  0.120   1  0.000   0.000 N  0.450      SignalP-noTM
TRINITY_DN44798_c3_g3::TRINITY_DN44798_c3_g3_i6::g.52::m.5  0.104   1  0.000   1  0.161   1  0.000   0.000 N  0.450      SignalP-noTM
TRINITY_DN44798_c3_g3::TRINITY_DN44798_c3_g3_i6::g.52::m.5  0.104   1  0.000   1  0.131   1  0.000   0.000 N  0.450      SignalP-noTM
TRINITY_DN44798_c3_g3::TRINITY_DN44798_c3_g3_i6::g.52::m.5  0.103   1  0.000   1  0.166   1  0.000   0.000 N  0.450      SignalP-noTM
TRINITY_DN44798_c3_g3::TRINITY_DN44798_c3_g3_i6::g.52::m.5  0.106   1  0.000   1  0.139   1  0.000   0.000 N  0.450      SignalP-noTM
TRINITY_DN44798_c3_g3::TRINITY_DN44798_c3_g3_i6::g.52::m.5  0.104   1  0.000   1  0.140   1  0.000   0.000 N  0.450      SignalP-noTM
TRINITY_DN44798_c3_g3::TRINITY_DN44798_c3_g3_i6::g.52::m.5  0.104   1  0.000   1  0.140   1  0.000   0.000 N  0.450      SignalP-noTM
TRINITY_DN44798_c3_g3::TRINITY_DN44798_c3_g3_i6::g.52::m.5!  0.104   1  0.000   1  0.130   1  0.000   0.000 N  0.450      SignalP-noTM
TRINITY_DN44798_c3_g3::TRINITY_DN44798_c3_g3_i6::g.52::m.5"  0.104   1  0.000   1  0.140   1  0.000   0.000 N  0.450      SignalP-noTM
TRINITY_DN44798_c3_g3::TRINITY_DN44798_c3_g3_i6::g.52::m.5#  0.106   1  0.000   1  0.139   1  0.000   0.000 N  0.450      SignalP-noTM
TRINITY_DN44798_c3_g3::TRINITY_DN44798_c3_g3_i6::g.52::m.5$  0.104   1  0.000   1  0.130   1  0.000   0.000 N  0.450      SignalP-noTM
TRINITY_DN44798_c3_g3::TRINITY_DN44798_c3_g3_i6::g.52::m.5%  0.104   1  0.000   1  0.140   1  0.000   0.000 N  0.450      SignalP-noTM
TRINITY_DN44798_c3_g3::TRINITY_DN44798_c3_g3_i6::g.52::m.5&  0.104   1  0.000   1  0.130   1  0.000   0.000 N  0.450      SignalP-noTM
TRINITY_DN44798_c3_g3::TRINITY_DN44798_c3_g3_i6::g.52::m.5'  0.104   1  0.000   1  0.140   1  0.000   0.000 N  0.450      SignalP-noTM
TRINITY_DN44798_c3_g3::TRINITY_DN44798_c3_g3_i6::g.52::m.5(  0.106   1  0.000   1  0.139   1  0.000   0.000 N  0.450      SignalP-noTM
TRINITY_DN44798_c3_g3::TRINITY_DN44798_c3_g3_i6::g.52::m.5)  0.105   1  0.000   1  0.120   1  0.000   0.000 N  0.450      SignalP-noTM
TRINITY_DN44798_c3_g3::TRINITY_DN44798_c3_g3_i6::g.52::m.5*  0.104   1  0.000   1  0.140   1  0.000   0.000 N  0.450      SignalP-noTM
TRINITY_DN44798_c3_g3::TRINITY_DN44798_c3_g3_i6::g.52::m.5+  0.106   1  0.000   1  0.139   1  0.000   0.000 N  0.450      SignalP-noTM
TRINITY_DN44798_c3_g3::TRINITY_DN44798_c3_g3_i6::g.52::m.5,  0.104   1  0.000   1  0.130   1  0.000   0.000 N  0.450      SignalP-noTM
TRINITY_DN44798_c3_g3::TRINITY_DN44798_c3_g3_i6::g.52::m.5-  0.104   1  0.000   1  0.140   1  0.000   0.000 N  0.450      SignalP-noTM
TRINITY_DN44798_c3_g3::TRINITY_DN44798_c3_g3_i6::g.52::m.5.  0.104   1  0.000   1  0.159   1  0.000   0.000 N  0.450      SignalP-noTM
TRINITY_DN44798_c3_g3::TRINITY_DN44798_c3_g3_i6::g.52::m.5/  0.104   1  0.000   1  0.140   1  0.000   0.000 N  0.450      SignalP-noTM
TRINITY_DN44798_c3_g3::TRINITY_DN44798_c3_g3_i6::g.52::m.50  0.103   1  0.000   1  0.166   1  0.000   0.000 N  0.450      SignalP-noTM
TRINITY_DN44798_c3_g3::TRINITY_DN44798_c3_g3_i6::g.52::m.51  0.104   1  0.000   1  0.130   1  0.000   0.000 N  0.450      SignalP-noTM
TRINITY_DN44798_c3_g3::TRINITY_DN44798_c3_g3_i6::g.52::m.52  0.102   1  0.000   1  0.147   1  0.000   0.000 N  0.450      SignalP-noTM
TRINITY_DN44798_c3_g3::TRINITY_DN44798_c3_g3_i6::g.52::m.53  0.102   1  0.000   1  0.147   1  0.000   0.000 N  0.450      SignalP-noTM
TRINITY_DN44798_c3_g3::TRINITY_DN44798_c3_g3_i6::g.52::m.54  0.102   1  0.000   1  0.147   1  0.000   0.000 N  0.450      SignalP-noTM
TRINITY_DN44798_c3_g3::TRINITY_DN44798_c3_g3_i6::g.52::m.55  0.102   1  0.000   1  0.147   1  0.000   0.000 N  0.450      SignalP-noTM
TRINITY_DN44798_c3_g3::TRINITY_DN44798_c3_g3_i6::g.52::m.56  0.107   5  0.000   1  0.147   1  0.000   0.000 N  0.450      SignalP-noTM
TRINITY_DN44798_c3_g3::TRINITY_DN44798_c3_g3_i6::g.52::m.57  0.107   5  0.000   1  0.147   1  0.000   0.000 N  0.450      SignalP-noTM
TRINITY_DN44798_c3_g3::TRINITY_DN44798_c3_g3_i6::g.52::m.58  0.107   5  0.000   1  0.147   1  0.000   0.000 N  0.450      SignalP-noTM
TRINITY_DN44798_c3_g3::TRINITY_DN44798_c3_g3_i6::g.52::m.59  0.107   5  0.000   1  0.147   1  0.000   0.000 N  0.450      SignalP-noTM
TRINITY_DN44798_c3_g3::TRINITY_DN44798_c3_g3_i6::g.52::m.5:  0.107   5  0.000   1  0.147   1  0.000   0.000 N  0.450      SignalP-noTM
TRINITY_DN44798_c3_g3::TRINITY_DN44798_c3_g3_i6::g.52::m.5;  0.107   5  0.000   1  0.147   1  0.000   0.000 N  0.450      SignalP-noTM
TRINITY_DN44798_c3_g3::TRINITY_DN44798_c3_g3_i6::g.52::m.5<  0.107   5  0.115  11  0.147   1  0.106   0.110 N  0.450      SignalP-noTM
TRINITY_DN44798_c3_g3::TRINITY_DN44798_c3_g3_i6::g.52::m.5=  0.107   5  0.115  11  0.147   1  0.106   0.110 N  0.450      SignalP-noTM
TRINITY_DN44798_c3_g3::TRINITY_DN44798_c3_g3_i6::g.52::m.5>  0.107   5  0.115  11  0.147   1  0.106   0.110 N  0.450      SignalP-noTM
TRINITY_DN44798_c3_g3::TRINITY_DN44798_c3_g3_i6::g.52::m.5?  0.107   5  0.115  11  0.147   1  0.106   0.110 N  0.450      SignalP-noTM
TRINITY_DN44798_c3_g3::TRINITY_DN44798_c3_g3_i6::g.52::m.5@  0.107   5  0.115  11  0.147   1  0.106   0.110 N  0.450      SignalP-noTM
TRINITY_DN44798_c3_g3::TRINITY_DN44798_c3_g3_i6::g.52::m.5A  0.107   5  0.115  11  0.147   1  0.106   0.110 N  0.450      SignalP-noTM
TRINITY_DN44798_c3_g3::TRINITY_DN44798_c3_g3_i6::g.52::m.5B  0.107   5  0.115  11  0.147   1  0.106   0.110 N  0.450      SignalP-noTM
TRINITY_DN44798_c3_g3::TRINITY_DN44798_c3_g3_i6::g.52::m.5C  0.107   5  0.115  11  0.147   1  0.106   0.110 N  0.450      SignalP-noTM
TRINITY_DN44798_c3_g3::TRINITY_DN44798_c3_g3_i6::g.52::m.5D  0.107   5  0.115  11  0.147   1  0.106   0.110 N  0.450      SignalP-noTM
TRINITY_DN44798_c3_g3::TRINITY_DN44798_c3_g3_i6::g.52::m.5E  0.107   5  0.115  11  0.147   1  0.106   0.110 N  0.450      SignalP-noTM
TRINITY_DN44798_c3_g3::TRINITY_DN44798_c3_g3_i6::g.52::m.5F  0.107   5  0.115  11  0.147   1  0.106   0.110 N  0.450      SignalP-noTM
TRINITY_DN44798_c3_g3::TRINITY_DN44798_c3_g3_i7::g.55::m.5  0.105   1  0.000   1  0.140   1  0.000   0.000 N  0.450      SignalP-noTM
TRINITY_DN44798_c3_g3::TRINITY_DN44798_c3_g3_i7::g.55::m.5  0.102   1  0.000   1  0.120   1  0.000   0.000 N  0.450      SignalP-noTM
TRINITY_DN44798_c3_g3::TRINITY_DN44798_c3_g3_i7::g.55::m.5  0.106   1  0.000   1  0.129   1  0.000   0.000 N  0.450      SignalP-noTM
TRINITY_DN44798_c3_g3::TRINITY_DN44798_c3_g3_i7::g.55::m.5  0.104   1  0.000   1  0.140   1  0.000   0.000 N  0.450      SignalP-noTM
TRINITY_DN44798_c3_g3::TRINITY_DN44798_c3_g3_i7::g.55::m.5  0.104   1  0.000   1  0.131   1  0.000   0.000 N  0.450      SignalP-noTM
TRINITY_DN44798_c3_g3::TRINITY_DN44798_c3_g3_i7::g.55::m.5  0.104   1  0.000   1  0.131   1  0.000   0.000 N  0.450      SignalP-noTM
TRINITY_DN44798_c3_g3::TRINITY_DN44798_c3_g3_i7::g.55::m.5  0.104   1  0.000   1  0.140   1  0.000   0.000 N  0.450      SignalP-noTM
TRINITY_DN44798_c3_g3::TRINITY_DN44798_c3_g3_i7::g.55::m.5  0.104   1  0.000   1  0.131   1  0.000   0.000 N  0.450      SignalP-noTM
TRINITY_DN44798_c3_g3::TRINITY_DN44798_c3_g3_i7::g.55::m.5  0.103   1  0.000   1  0.110   1  0.000   0.000 N  0.450      SignalP-noTM
                           0.000   1  0.000   1  0.000   1  0.000   0.000 N  0.500      SignalP-TM
TRINITY_DN44798_c3_g3::TRINITY_DN44798_c3_g3_i7::g.55::m.5  0.000   1  0.000   1  0.000   1  0.000   0.000 N  0.450      SignalP-noTM
0.157699                   0.000   1  0.000   1  0.000   1  0.000   0.000 N  0.450      SignalP-noTM
TRINITY_DN44798_c3_g3::TRINITY_DN44798_c3_g3_i7::g.55::m.5  0.103   1  0.000   1  0.166   1  0.000   0.000 N  0.450      SignalP-noTM
TRINITY_DN44798_c3_g3::TRINITY_DN44798_c3_g3_i7::g.55::m.5  0.104   1  0.000   1  0.140   1  0.000   0.000 N  0.450      SignalP-noTM
TRINITY_DN44798_c3_g3::TRINITY_DN44798_c3_g3_i7::g.55::m.5  0.102   1  0.000   1  0.120   1  0.000   0.000 N  0.450      SignalP-noTM
TRINITY_DN44798_c3_g3::TRINITY_DN44798_c3_g3_i7::g.55::m.5  0.104   1  0.000   1  0.140   1  0.000   0.000 N  0.450      SignalP-noTM
TRINITY_DN44798_c3_g3::TRINITY_DN44798_c3_g3_i7::g.55::m.5  0.104   1  0.000   1  0.121   1  0.000   0.000 N  0.450      SignalP-noTM
TRINITY_DN44798_c3_g3::TRINITY_DN44798_c3_g3_i7::g.55::m.5  0.103   1  0.000   1  0.145   1  0.000   0.000 N  0.450      SignalP-noTM
TRINITY_DN44798_c3_g3::TRINITY_DN44798_c3_g3_i7::g.55::m.5  0.104   1  0.000   1  0.121   1  0.000   0.000 N  0.450      SignalP-noTM
TRINITY_DN44798_c3_g3::TRINITY_DN44798_c3_g3_i7::g.55::m.5  0.104   1  0.000   1  0.121   1  0.000   0.000 N  0.450      SignalP-noTM
TRINITY_DN44798_c3_g3::TRINITY_DN44798_c3_g3_i7::g.55::m.5  0.104   1  0.000   1  0.158   1  0.000   0.000 N  0.450      SignalP-noTM
TRINITY_DN44798_c3_g3::TRINITY_DN44798_c3_g3_i7::g.55::m.5  0.103   1  0.000   1  0.145   1  0.000   0.000 N  0.450      SignalP-noTM
TRINITY_DN44798_c3_g3::TRINITY_DN44798_c3_g3_i7::g.55::m.5  0.104   1  0.000   1  0.130   1  0.000   0.000 N  0.450      SignalP-noTM
TRINITY_DN44798_c3_g3::TRINITY_DN44798_c3_g3_i7::g.55::m.5  0.106   1  0.000   1  0.139   1  0.000   0.000 N  0.450      SignalP-noTM
TRINITY_DN44798_c3_g3::TRINITY_DN44798_c3_g3_i7::g.55::m.5  0.104   1  0.000   1  0.140   1  0.000   0.000 N  0.450      SignalP-noTM
TRINITY_DN44798_c3_g3::TRINITY_DN44798_c3_g3_i7::g.55::m.5  0.101   1  0.000   1  0.198   1  0.000   0.000 N  0.450      SignalP-noTM
TRINITY_DN44798_c3_g3::TRINITY_DN44798_c3_g3_i7::g.55::m.5  0.104   1  0.000   1  0.140   1  0.000   0.000 N  0.450      SignalP-noTM
TRINITY_DN44798_c3_g3::TRINITY_DN44798_c3_g3_i7::g.55::m.5  0.105   1  0.000   1  0.120   1  0.000   0.000 N  0.450      SignalP-noTM
TRINITY_DN44798_c3_g3::TRINITY_DN44798_c3_g3_i7::g.55::m.5  0.105   1  0.000   1  0.120   1  0.000   0.000 N  0.450      SignalP-noTM
TRINITY_DN44798_c3_g3::TRINITY_DN44798_c3_g3_i7::g.55::m.5  0.103   1  0.000   1  0.145   1  0.000   0.000 N  0.450      SignalP-noTM
TRINITY_DN44798_c3_g3::TRINITY_DN44798_c3_g3_i7::g.55::m.5  0.104   1  0.000   1  0.158   1  0.000   0.000 N  0.450      SignalP-noTM
TRINITY_DN44798_c3_g3::TRINITY_DN44798_c3_g3_i7::g.55::m.5  0.104   1  0.000   1  0.158   1  0.000   0.000 N  0.450      SignalP-noTM
TRINITY_DN44798_c3_g3::TRINITY_DN44798_c3_g3_i7::g.55::m.5  0.104   1  0.000   1  0.146   1  0.000   0.000 N  0.450      SignalP-noTM
TRINITY_DN44798_c3_g3::TRINITY_DN44798_c3_g3_i7::g.55::m.5!  0.104   1  0.000   1  0.140   1  0.000   0.000 N  0.450      SignalP-noTM
TRINITY_DN44798_c3_g3::TRINITY_DN44798_c3_g3_i7::g.55::m.5"  0.103   1  0.000   1  0.145   1  0.000   0.000 N  0.450      SignalP-noTM
TRINITY_DN44798_c3_g3::TRINITY_DN44798_c3_g3_i7::g.55::m.5#  0.104   1  0.000   1  0.140   1  0.000   0.000 N  0.450      SignalP-noTM
TRINITY_DN44798_c3_g3::TRINITY_DN44798_c3_g3_i7::g.55::m.5$  0.104   1  0.000   1  0.140   1  0.000   0.000 N  0.450      SignalP-noTM
TRINITY_DN44798_c3_g3::TRINITY_DN44798_c3_g3_i7::g.55::m.5%  0.104   1  0.000   1  0.138   1  0.000   0.000 N  0.450      SignalP-noTM
TRINITY_DN44798_c3_g3::TRINITY_DN44798_c3_g3_i7::g.55::m.5&  0.104   1  0.000   1  0.140   1  0.000   0.000 N  0.450      SignalP-noTM
TRINITY_DN44798_c3_g3::TRINITY_DN44798_c3_g3_i7::g.55::m.5'  0.104   1  0.000   1  0.140   1  0.000   0.000 N  0.450      SignalP-noTM
TRINITY_DN44798_c3_g3::TRINITY_DN44798_c3_g3_i7::g.55::m.5(  0.104   1  0.000   1  0.146   1  0.000   0.000 N  0.450      SignalP-noTM
TRINITY_DN44798_c3_g3::TRINITY_DN44798_c3_g3_i7::g.55::m.5)  0.104   1  0.000   1  0.146   1  0.000   0.000 N  0.450      SignalP-noTM
TRINITY_DN44798_c3_g3::TRINITY_DN44798_c3_g3_i7::g.55::m.5*  0.105   1  0.000   1  0.120   1  0.000   0.000 N  0.450      SignalP-noTM
TRINITY_DN44798_c3_g3::TRINITY_DN44798_c3_g3_i7::g.55::m.5+  0.104   1  0.000   1  0.158   1  0.000   0.000 N  0.450      SignalP-noTM
TRINITY_DN44798_c3_g3::TRINITY_DN44798_c3_g3_i7::g.55::m.5,  0.105   1  0.000   1  0.120   1  0.000   0.000 N  0.450      SignalP-noTM
TRINITY_DN44798_c3_g3::TRINITY_DN44798_c3_g3_i7::g.55::m.5-  0.104   1  0.000   1  0.138   1  0.000   0.000 N  0.450      SignalP-noTM
TRINITY_DN44798_c3_g3::TRINITY_DN44798_c3_g3_i7::g.55::m.5.  0.106   1  0.000   1  0.129   1  0.000   0.000 N  0.450      SignalP-noTM
TRINITY_DN44798_c3_g3::TRINITY_DN44798_c3_g3_i7::g.55::m.5/  0.104   1  0.000   1  0.138   1  0.000   0.000 N  0.450      SignalP-noTM
TRINITY_DN44798_c3_g3::TRINITY_DN44798_c3_g3_i7::g.55::m.50  0.104   1  0.000   1  0.130   1  0.000   0.000 N  0.450      SignalP-noTM
TRINITY_DN44798_c3_g3::TRINITY_DN44798_c3_g3_i7::g.55::m.51  0.104   1  0.000   1  0.159   1  0.000   0.000 N  0.450      SignalP-noTM
TRINITY_DN44798_c3_g3::TRINITY_DN44798_c3_g3_i7::g.55::m.52  0.104   1  0.000   1  0.138   1  0.000   0.000 N  0.450      SignalP-noTM
TRINITY_DN44798_c3_g3::TRINITY_DN44798_c3_g3_i7::g.55::m.53  0.103   1  0.000   1  0.145   1  0.000   0.000 N  0.450      SignalP-noTM
TRINITY_DN44798_c3_g3::TRINITY_DN44798_c3_g3_i7::g.55::m.54  0.103   1  0.000   1  0.110   1  0.000   0.000 N  0.450      SignalP-noTM
TRINITY_DN44798_c3_g3::TRINITY_DN44798_c3_g3_i7::g.55::m.55  0.101   1  0.000   1  0.139   1  0.000   0.000 N  0.450      SignalP-noTM
TRINITY_DN44798_c3_g3::TRINITY_DN44798_c3_g3_i7::g.55::m.56  0.101   1  0.000   1  0.139   1  0.000   0.000 N  0.450      SignalP-noTM
TRINITY_DN44798_c3_g3::TRINITY_DN44798_c3_g3_i7::g.55::m.57  0.103   3  0.000   1  0.139   1  0.000   0.000 N  0.450      SignalP-noTM
TRINITY_DN44798_c3_g3::TRINITY_DN44798_c3_g3_i7::g.55::m.58  0.103   4  0.000   1  0.139   1  0.000   0.000 N  0.450      SignalP-noTM
TRINITY_DN44798_c3_g3::TRINITY_DN44798_c3_g3_i7::g.55::m.59  0.103   4  0.000   1  0.139   1  0.000   0.000 N  0.450      SignalP-noTM
TRINITY_DN44798_c3_g3::TRINITY_DN44798_c3_g3_i7::g.55::m.5:  0.104   6  0.000   1  0.139   1  0.000   0.000 N  0.450      SignalP-noTM
TRINITY_DN44798_c3_g3::TRINITY_DN44798_c3_g3_i7::g.55::m.5;  0.104   6  0.000   1  0.139   1  0.000   0.000 N  0.450      SignalP-noTM
TRINITY_DN44798_c3_g3::TRINITY_DN44798_c3_g3_i7::g.55::m.5<  0.104   6  0.000   1  0.139   1  0.000   0.000 N  0.450      SignalP-noTM
TRINITY_DN44798_c3_g3::TRINITY_DN44798_c3_g3_i7::g.55::m.5=  0.104   6  0.000   1  0.139   1  0.000   0.000 N  0.450      SignalP-noTM
TRINITY_DN44798_c3_g3::TRINITY_DN44798_c3_g3_i7::g.55::m.5>  0.104  10  0.000   1  0.139   1  0.000   0.000 N  0.450      SignalP-noTM
TRINITY_DN44798_c3_g3::TRINITY_DN44798_c3_g3_i7::g.55::m.5?  0.104  10  0.115  11  0.139   1  0.113   0.114 N  0.450      SignalP-noTM
TRINITY_DN44798_c3_g3::TRINITY_DN44798_c3_g3_i7::g.55::m.5@  0.104  10  0.115  11  0.139   1  0.113   0.114 N  0.450      SignalP-noTM
TRINITY_DN44798_c3_g3::TRINITY_DN44798_c3_g3_i7::g.55::m.5A  0.104  10  0.115  11  0.139   1  0.113   0.114 N  0.450      SignalP-noTM
TRINITY_DN44798_c3_g3::TRINITY_DN44798_c3_g3_i7::g.55::m.5B  0.105  14  0.115  11  0.139   1  0.113   0.114 N  0.450      SignalP-noTM
TRINITY_DN44798_c3_g3::TRINITY_DN44798_c3_g3_i7::g.55::m.5C  0.105  14  0.115  11  0.139   1  0.113   0.114 N  0.450      SignalP-noTM
TRINITY_DN44798_c3_g3::TRINITY_DN44798_c3_g3_i7::g.55::m.5D  0.105  14  0.115  11  0.139   1  0.113   0.114 N  0.450      SignalP-noTM
TRINITY_DN44798_c3_g3::TRINITY_DN44798_c3_g3_i7::g.55::m.5E  0.105  14  0.115  11  0.139   1  0.113   0.114 N  0.450      SignalP-noTM
TRINITY_DN44798_c3_g3::TRINITY_DN44798_c3_g3_i7::g.55::m.5F  0.106  18  0.115  11  0.139   1  0.113   0.114 N  0.450      SignalP-noTM
TRINITY_DN44798_c3_g3::TRINITY_DN44798_c3_g3_i7::g.56::m.5  0.105   1  0.000   1  0.140   1  0.000   0.000 N  0.450      SignalP-noTM
TRINITY_DN44798_c3_g3::TRINITY_DN44798_c3_g3_i7::g.56::m.5  0.104   1  0.000   1  0.138   1  0.000   0.000 N  0.450      SignalP-noTM
TRINITY_DN44798_c3_g3::TRINITY_DN44798_c3_g3_i7::g.56::m.5  0.104   1  0.000   1  0.140   1  0.000   0.000 N  0.450      SignalP-noTM
TRINITY_DN44798_c3_g3::TRINITY_DN44798_c3_g3_i7::g.56::m.5  0.104   1  0.000   1  0.138   1  0.000   0.000 N  0.450      SignalP-noTM
TRINITY_DN44798_c3_g3::TRINITY_DN44798_c3_g3_i7::g.56::m.5  0.104   1  0.000   1  0.130   1  0.000   0.000 N  0.450      SignalP-noTM
TRINITY_DN44798_c3_g3::TRINITY_DN44798_c3_g3_i7::g.56::m.5  0.102   1  0.000   1  0.120   1  0.000   0.000 N  0.450      SignalP-noTM
TRINITY_DN44798_c3_g3::TRINITY_DN44798_c3_g3_i7::g.56::m.5  0.103   1  0.000   1  0.166   1  0.000   0.000 N  0.450      SignalP-noTM
TRINITY_DN44798_c3_g3::TRINITY_DN44798_c3_g3_i7::g.56::m.5  0.104   1  0.000   1  0.138   1  0.000   0.000 N  0.450      SignalP-noTM
TRINITY_DN44798_c3_g3::TRINITY_DN44798_c3_g3_i7::g.56::m.5  0.104   1  0.000   1  0.130   1  0.000   0.000 N  0.450      SignalP-noTM
                           0.000   1  0.000   1  0.000   1  0.000   0.000 N  0.500      SignalP-TM
TRINITY_DN44798_c3_g3::TRINITY_DN44798_c3_g3_i7::g.56::m.5  0.000   1  0.000   1  0.000   1  0.000   0.000 N  0.450      SignalP-noTM
0.145028                   0.000   1  0.000   1  0.000   1  0.000   0.000 N  0.450      SignalP-noTM
TRINITY_DN44798_c3_g3::TRINITY_DN44798_c3_g3_i7::g.56::m.5  0.104   1  0.000   1  0.146   1  0.000   0.000 N  0.450      SignalP-noTM
TRINITY_DN44798_c3_g3::TRINITY_DN44798_c3_g3_i7::g.56::m.5  0.103   1  0.000   1  0.166   1  0.000   0.000 N  0.450      SignalP-noTM
TRINITY_DN44798_c3_g3::TRINITY_DN44798_c3_g3_i7::g.56::m.5  0.105   1  0.000   1  0.120   1  0.000   0.000 N  0.450      SignalP-noTM
TRINITY_DN44798_c3_g3::TRINITY_DN44798_c3_g3_i7::g.56::m.5  0.104   1  0.000   1  0.140   1  0.000   0.000 N  0.450      SignalP-noTM
TRINITY_DN44798_c3_g3::TRINITY_DN44798_c3_g3_i7::g.56::m.5  0.103   1  0.000   1  0.166   1  0.000   0.000 N  0.450      SignalP-noTM
TRINITY_DN44798_c3_g3::TRINITY_DN44798_c3_g3_i7::g.56::m.5  0.104   1  0.000   1  0.140   1  0.000   0.000 N  0.450      SignalP-noTM
TRINITY_DN44798_c3_g3::TRINITY_DN44798_c3_g3_i7::g.56::m.5  0.105   1  0.000   1  0.120   1  0.000   0.000 N  0.450      SignalP-noTM
TRINITY_DN44798_c3_g3::TRINITY_DN44798_c3_g3_i7::g.56::m.5  0.103   1  0.000   1  0.198   1  0.000   0.000 N  0.450      SignalP-noTM
TRINITY_DN44798_c3_g3::TRINITY_DN44798_c3_g3_i7::g.56::m.5  0.105   1  0.000   1  0.120   1  0.000   0.000 N  0.450      SignalP-noTM
TRINITY_DN44798_c3_g3::TRINITY_DN44798_c3_g3_i7::g.56::m.5  0.104   1  0.000   1  0.158   1  0.000   0.000 N  0.450      SignalP-noTM
TRINITY_DN44798_c3_g3::TRINITY_DN44798_c3_g3_i7::g.56::m.5  0.104   1  0.000   1  0.158   1  0.000   0.000 N  0.450      SignalP-noTM
TRINITY_DN44798_c3_g3::TRINITY_DN44798_c3_g3_i7::g.56::m.5  0.104   1  0.000   1  0.146   1  0.000   0.000 N  0.450      SignalP-noTM
TRINITY_DN44798_c3_g3::TRINITY_DN44798_c3_g3_i7::g.56::m.5  0.102   1  0.000   1  0.120   1  0.000   0.000 N  0.450      SignalP-noTM
TRINITY_DN44798_c3_g3::TRINITY_DN44798_c3_g3_i7::g.56::m.5  0.104   1  0.000   1  0.138   1  0.000   0.000 N  0.450      SignalP-noTM
TRINITY_DN44798_c3_g3::TRINITY_DN44798_c3_g3_i7::g.56::m.5  0.104   1  0.000   1  0.140   1  0.000   0.000 N  0.450      SignalP-noTM
TRINITY_DN44798_c3_g3::TRINITY_DN44798_c3_g3_i7::g.56::m.5  0.104   1  0.000   1  0.140   1  0.000   0.000 N  0.450      SignalP-noTM
TRINITY_DN44798_c3_g3::TRINITY_DN44798_c3_g3_i7::g.56::m.5  0.102   1  0.000   1  0.120   1  0.000   0.000 N  0.450      SignalP-noTM
TRINITY_DN44798_c3_g3::TRINITY_DN44798_c3_g3_i7::g.56::m.5  0.104   1  0.000   1  0.140   1  0.000   0.000 N  0.450      SignalP-noTM
TRINITY_DN44798_c3_g3::TRINITY_DN44798_c3_g3_i7::g.56::m.5  0.104   1  0.000   1  0.140   1  0.000   0.000 N  0.450      SignalP-noTM
TRINITY_DN44798_c3_g3::TRINITY_DN44798_c3_g3_i7::g.56::m.5  0.104   1  0.000   1  0.140   1  0.000   0.000 N  0.450      SignalP-noTM
TRINITY_DN44798_c3_g3::TRINITY_DN44798_c3_g3_i7::g.56::m.5  0.104   1  0.000   1  0.130   1  0.000   0.000 N  0.450      SignalP-noTM
TRINITY_DN44798_c3_g3::TRINITY_DN44798_c3_g3_i7::g.56::m.5!  0.103   1  0.000   1  0.110   1  0.000   0.000 N  0.450      SignalP-noTM
TRINITY_DN44798_c3_g3::TRINITY_DN44798_c3_g3_i7::g.56::m.5"  0.104   1  0.000   1  0.158   1  0.000   0.000 N  0.450      SignalP-noTM
TRINITY_DN44798_c3_g3::TRINITY_DN44798_c3_g3_i7::g.56::m.5#  0.105   1  0.000   1  0.120   1  0.000   0.000 N  0.450      SignalP-noTM
TRINITY_DN44798_c3_g3::TRINITY_DN44798_c3_g3_i7::g.56::m.5$  0.104   1  0.000   1  0.138   1  0.000   0.000 N  0.450      SignalP-noTM
TRINITY_DN44798_c3_g3::TRINITY_DN44798_c3_g3_i7::g.56::m.5%  0.106   1  0.000   1  0.129   1  0.000   0.000 N  0.450      SignalP-noTM
TRINITY_DN44798_c3_g3::TRINITY_DN44798_c3_g3_i7::g.56::m.5&  0.102   1  0.000   1  0.120   1  0.000   0.000 N  0.450      SignalP-noTM
TRINITY_DN44798_c3_g3::TRINITY_DN44798_c3_g3_i7::g.56::m.5'  0.104   1  0.000   1  0.146   1  0.000   0.000 N  0.450      SignalP-noTM
TRINITY_DN44798_c3_g3::TRINITY_DN44798_c3_g3_i7::g.56::m.5(  0.103   1  0.000   1  0.110   1  0.000   0.000 N  0.450      SignalP-noTM
TRINITY_DN44798_c3_g3::TRINITY_DN44798_c3_g3_i7::g.56::m.5)  0.104   1  0.000   1  0.138   1  0.000   0.000 N  0.450      SignalP-noTM
TRINITY_DN44798_c3_g3::TRINITY_DN44798_c3_g3_i7::g.56::m.5*  0.104   1  0.000   1  0.121   1  0.000   0.000 N  0.450      SignalP-noTM
TRINITY_DN44798_c3_g3::TRINITY_DN44798_c3_g3_i7::g.56::m.5+  0.104   1  0.000   1  0.121   1  0.000   0.000 N  0.450      SignalP-noTM
TRINITY_DN44798_c3_g3::TRINITY_DN44798_c3_g3_i7::g.56::m.5,  0.104   1  0.000   1  0.158   1  0.000   0.000 N  0.450      SignalP-noTM
TRINITY_DN44798_c3_g3::TRINITY_DN44798_c3_g3_i7::g.56::m.5-  0.104   1  0.000   1  0.131   1  0.000   0.000 N  0.450      SignalP-noTM
TRINITY_DN44798_c3_g3::TRINITY_DN44798_c3_g3_i7::g.56::m.5.  0.103   1  0.000   1  0.166   1  0.000   0.000 N  0.450      SignalP-noTM
TRINITY_DN44798_c3_g3::TRINITY_DN44798_c3_g3_i7::g.56::m.5/  0.106   1  0.000   1  0.139   1  0.000   0.000 N  0.450      SignalP-noTM
TRINITY_DN44798_c3_g3::TRINITY_DN44798_c3_g3_i7::g.56::m.50  0.104   1  0.000   1  0.140   1  0.000   0.000 N  0.450      SignalP-noTM
TRINITY_DN44798_c3_g3::TRINITY_DN44798_c3_g3_i7::g.56::m.51  0.106   1  0.000   1  0.129   1  0.000   0.000 N  0.450      SignalP-noTM
TRINITY_DN44798_c3_g3::TRINITY_DN44798_c3_g3_i7::g.56::m.52  0.104   1  0.000   1  0.140   1  0.000   0.000 N  0.450      SignalP-noTM
TRINITY_DN44798_c3_g3::TRINITY_DN44798_c3_g3_i7::g.56::m.53  0.105   1  0.000   1  0.120   1  0.000   0.000 N  0.450      SignalP-noTM
TRINITY_DN44798_c3_g3::TRINITY_DN44798_c3_g3_i7::g.56::m.54  0.105   1  0.000   1  0.120   1  0.000   0.000 N  0.450      SignalP-noTM
TRINITY_DN44798_c3_g3::TRINITY_DN44798_c3_g3_i7::g.56::m.55  0.103   1  0.000   1  0.166   1  0.000   0.000 N  0.450      SignalP-noTM
TRINITY_DN44798_c3_g3::TRINITY_DN44798_c3_g3_i7::g.56::m.56  0.103   1  0.000   1  0.098   1  0.000   0.000 N  0.450      SignalP-noTM
TRINITY_DN44798_c3_g3::TRINITY_DN44798_c3_g3_i7::g.56::m.57  0.103   1  0.000   1  0.100   2  0.000   0.000 N  0.450      SignalP-noTM
TRINITY_DN44798_c3_g3::TRINITY_DN44798_c3_g3_i7::g.56::m.58  0.103   1  0.000   1  0.102   3  0.000   0.000 N  0.450      SignalP-noTM
TRINITY_DN44798_c3_g3::TRINITY_DN44798_c3_g3_i7::g.56::m.59  0.103   1  0.000   1  0.102   3  0.000   0.000 N  0.450      SignalP-noTM
TRINITY_DN44798_c3_g3::TRINITY_DN44798_c3_g3_i7::g.56::m.5:  0.103   1  0.000   1  0.102   3  0.000   0.000 N  0.450      SignalP-noTM
TRINITY_DN44798_c3_g3::TRINITY_DN44798_c3_g3_i7::g.56::m.5;  0.103   1  0.000   1  0.102   3  0.000   0.000 N  0.450      SignalP-noTM
TRINITY_DN44798_c3_g3::TRINITY_DN44798_c3_g3_i7::g.56::m.5<  0.103   1  0.000   1  0.102   3  0.000   0.000 N  0.450      SignalP-noTM
TRINITY_DN44798_c3_g3::TRINITY_DN44798_c3_g3_i7::g.56::m.5=  0.107   8  0.000   1  0.102   3  0.000   0.000 N  0.450      SignalP-noTM
TRINITY_DN44798_c3_g3::TRINITY_DN44798_c3_g3_i7::g.56::m.5>  0.107   8  0.000   1  0.102   3  0.000   0.000 N  0.450      SignalP-noTM
TRINITY_DN44798_c3_g3::TRINITY_DN44798_c3_g3_i7::g.56::m.5?  0.107   8  0.000   1  0.102   3  0.000   0.000 N  0.450      SignalP-noTM
TRINITY_DN44798_c3_g3::TRINITY_DN44798_c3_g3_i7::g.56::m.5@  0.107   8  0.101  11  0.102   3  0.096   0.098 N  0.450      SignalP-noTM
TRINITY_DN44798_c3_g3::TRINITY_DN44798_c3_g3_i7::g.56::m.5A  0.107   8  0.101  11  0.102   3  0.096   0.098 N  0.450      SignalP-noTM
TRINITY_DN44798_c3_g3::TRINITY_DN44798_c3_g3_i7::g.56::m.5B  0.107   8  0.101  11  0.102   3  0.096   0.098 N  0.450      SignalP-noTM
TRINITY_DN44798_c3_g3::TRINITY_DN44798_c3_g3_i7::g.56::m.5C  0.108  14  0.102  14  0.102   3  0.094   0.097 N  0.450      SignalP-noTM
TRINITY_DN44798_c3_g3::TRINITY_DN44798_c3_g3_i7::g.56::m.5D  0.108  14  0.102  14  0.102   3  0.094   0.097 N  0.450      SignalP-noTM
TRINITY_DN44798_c3_g3::TRINITY_DN44798_c3_g3_i7::g.56::m.5E  0.108  14  0.102  14  0.102   3  0.094   0.097 N  0.450      SignalP-noTM
TRINITY_DN44798_c3_g3::TRINITY_DN44798_c3_g3_i7::g.56::m.5F  0.108  14  0.102  14  0.102   3  0.094   0.097 N  0.450      SignalP-noTM
TRINITY_DN44798_c3_g3::TRINITY_DN44798_c3_g3_i9::g.59::m.5  0.104   1  0.000   1  0.121   1  0.000   0.000 N  0.450      SignalP-noTM
TRINITY_DN44798_c3_g3::TRINITY_DN44798_c3_g3_i9::g.59::m.5  0.102   1  0.000   1  0.120   1  0.000   0.000 N  0.450      SignalP-noTM
TRINITY_DN44798_c3_g3::TRINITY_DN44798_c3_g3_i9::g.59::m.5  0.104   1  0.000   1  0.159   1  0.000   0.000 N  0.450      SignalP-noTM
TRINITY_DN44798_c3_g3::TRINITY_DN44798_c3_g3_i9::g.59::m.5  0.104   1  0.000   1  0.159   1  0.000   0.000 N  0.450      SignalP-noTM
TRINITY_DN44798_c3_g3::TRINITY_DN44798_c3_g3_i9::g.59::m.5  0.106   1  0.000   1  0.139   1  0.000   0.000 N  0.450      SignalP-noTM
TRINITY_DN44798_c3_g3::TRINITY_DN44798_c3_g3_i9::g.59::m.5  0.104   1  0.000   1  0.159   1  0.000   0.000 N  0.450      SignalP-noTM
TRINITY_DN44798_c3_g3::TRINITY_DN44798_c3_g3_i9::g.59::m.5  0.104   1  0.000   1  0.159   1  0.000   0.000 N  0.450      SignalP-noTM
TRINITY_DN44798_c3_g3::TRINITY_DN44798_c3_g3_i9::g.59::m.5  0.104   1  0.000   1  0.146   1  0.000   0.000 N  0.450      SignalP-noTM
TRINITY_DN44798_c3_g3::TRINITY_DN44798_c3_g3_i9::g.59::m.5  0.104   1  0.000   1  0.140   1  0.000   0.000 N  0.450      SignalP-noTM
                           0.000   1  0.000   1  0.000   1  0.000   0.000 N  0.500      SignalP-TM
TRINITY_DN44798_c3_g3::TRINITY_DN44798_c3_g3_i9::g.59::m.5  0.000   1  0.000   1  0.000   1  0.000   0.000 N  0.450      SignalP-noTM
0.146158                   0.000   1  0.000   1  0.000   1  0.000   0.000 N  0.450      SignalP-noTM
TRINITY_DN44798_c3_g3::TRINITY_DN44798_c3_g3_i9::g.59::m.5  0.103   1  0.000   1  0.166   1  0.000   0.000 N  0.450      SignalP-noTM
TRINITY_DN44798_c3_g3::TRINITY_DN44798_c3_g3_i9::g.59::m.5  0.104   1  0.000   1  0.159   1  0.000   0.000 N  0.450      SignalP-noTM
TRINITY_DN44798_c3_g3::TRINITY_DN44798_c3_g3_i9::g.59::m.5  0.106   1  0.000   1  0.129   1  0.000   0.000 N  0.450      SignalP-noTM
TRINITY_DN44798_c3_g3::TRINITY_DN44798_c3_g3_i9::g.59::m.5  0.104   1  0.000   1  0.140   1  0.000   0.000 N  0.450      SignalP-noTM
TRINITY_DN44798_c3_g3::TRINITY_DN44798_c3_g3_i9::g.59::m.5  0.104   1  0.000   1  0.159   1  0.000   0.000 N  0.450      SignalP-noTM
TRINITY_DN44798_c3_g3::TRINITY_DN44798_c3_g3_i9::g.59::m.5  0.104   1  0.000   1  0.159   1  0.000   0.000 N  0.450      SignalP-noTM
TRINITY_DN44798_c3_g3::TRINITY_DN44798_c3_g3_i9::g.59::m.5  0.104   1  0.000   1  0.158   1  0.000   0.000 N  0.450      SignalP-noTM
TRINITY_DN44798_c3_g3::TRINITY_DN44798_c3_g3_i9::g.59::m.5  0.104   1  0.000   1  0.158   1  0.000   0.000 N  0.450      SignalP-noTM
TRINITY_DN44798_c3_g3::TRINITY_DN44798_c3_g3_i9::g.59::m.5  0.104   1  0.000   1  0.130   1  0.000   0.000 N  0.450      SignalP-noTM
TRINITY_DN44798_c3_g3::TRINITY_DN44798_c3_g3_i9::g.59::m.5  0.106   1  0.000   1  0.139   1  0.000   0.000 N  0.450      SignalP-noTM
TRINITY_DN44798_c3_g3::TRINITY_DN44798_c3_g3_i9::g.59::m.5  0.104   1  0.000   1  0.146   1  0.000   0.000 N  0.450      SignalP-noTM
TRINITY_DN44798_c3_g3::TRINITY_DN44798_c3_g3_i9::g.59::m.5  0.104   1  0.000   1  0.158   1  0.000   0.000 N  0.450      SignalP-noTM
TRINITY_DN44798_c3_g3::TRINITY_DN44798_c3_g3_i9::g.59::m.5  0.104   1  0.000   1  0.130   1  0.000   0.000 N  0.450      SignalP-noTM
TRINITY_DN44798_c3_g3::TRINITY_DN44798_c3_g3_i9::g.59::m.5  0.104   1  0.000   1  0.159   1  0.000   0.000 N  0.450      SignalP-noTM
TRINITY_DN44798_c3_g3::TRINITY_DN44798_c3_g3_i9::g.59::m.5  0.102   1  0.000   1  0.120   1  0.000   0.000 N  0.450      SignalP-noTM
TRINITY_DN44798_c3_g3::TRINITY_DN44798_c3_g3_i9::g.59::m.5  0.104   1  0.000   1  0.161   1  0.000   0.000 N  0.450      SignalP-noTM
TRINITY_DN44798_c3_g3::TRINITY_DN44798_c3_g3_i9::g.59::m.5  0.104   1  0.000   1  0.131   1  0.000   0.000 N  0.450      SignalP-noTM
TRINITY_DN44798_c3_g3::TRINITY_DN44798_c3_g3_i9::g.59::m.5  0.103   1  0.000   1  0.166   1  0.000   0.000 N  0.450      SignalP-noTM
TRINITY_DN44798_c3_g3::TRINITY_DN44798_c3_g3_i9::g.59::m.5  0.106   1  0.000   1  0.139   1  0.000   0.000 N  0.450      SignalP-noTM
TRINITY_DN44798_c3_g3::TRINITY_DN44798_c3_g3_i9::g.59::m.5  0.104   1  0.000   1  0.140   1  0.000   0.000 N  0.450      SignalP-noTM
TRINITY_DN44798_c3_g3::TRINITY_DN44798_c3_g3_i9::g.59::m.5  0.104   1  0.000   1  0.140   1  0.000   0.000 N  0.450      SignalP-noTM
TRINITY_DN44798_c3_g3::TRINITY_DN44798_c3_g3_i9::g.59::m.5!  0.104   1  0.000   1  0.130   1  0.000   0.000 N  0.450      SignalP-noTM
TRINITY_DN44798_c3_g3::TRINITY_DN44798_c3_g3_i9::g.59::m.5"  0.104   1  0.000   1  0.140   1  0.000   0.000 N  0.450      SignalP-noTM
TRINITY_DN44798_c3_g3::TRINITY_DN44798_c3_g3_i9::g.59::m.5#  0.106   1  0.000   1  0.139   1  0.000   0.000 N  0.450      SignalP-noTM
TRINITY_DN44798_c3_g3::TRINITY_DN44798_c3_g3_i9::g.59::m.5$  0.104   1  0.000   1  0.130   1  0.000   0.000 N  0.450      SignalP-noTM
TRINITY_DN44798_c3_g3::TRINITY_DN44798_c3_g3_i9::g.59::m.5%  0.104   1  0.000   1  0.140   1  0.000   0.000 N  0.450      SignalP-noTM
TRINITY_DN44798_c3_g3::TRINITY_DN44798_c3_g3_i9::g.59::m.5&  0.104   1  0.000   1  0.130   1  0.000   0.000 N  0.450      SignalP-noTM
TRINITY_DN44798_c3_g3::TRINITY_DN44798_c3_g3_i9::g.59::m.5'  0.104   1  0.000   1  0.140   1  0.000   0.000 N  0.450      SignalP-noTM
TRINITY_DN44798_c3_g3::TRINITY_DN44798_c3_g3_i9::g.59::m.5(  0.106   1  0.000   1  0.139   1  0.000   0.000 N  0.450      SignalP-noTM
TRINITY_DN44798_c3_g3::TRINITY_DN44798_c3_g3_i9::g.59::m.5)  0.105   1  0.000   1  0.120   1  0.000   0.000 N  0.450      SignalP-noTM
TRINITY_DN44798_c3_g3::TRINITY_DN44798_c3_g3_i9::g.59::m.5*  0.104   1  0.000   1  0.140   1  0.000   0.000 N  0.450      SignalP-noTM
TRINITY_DN44798_c3_g3::TRINITY_DN44798_c3_g3_i9::g.59::m.5+  0.106   1  0.000   1  0.139   1  0.000   0.000 N  0.450      SignalP-noTM
TRINITY_DN44798_c3_g3::TRINITY_DN44798_c3_g3_i9::g.59::m.5,  0.104   1  0.000   1  0.130   1  0.000   0.000 N  0.450      SignalP-noTM
TRINITY_DN44798_c3_g3::TRINITY_DN44798_c3_g3_i9::g.59::m.5-  0.104   1  0.000   1  0.140   1  0.000   0.000 N  0.450      SignalP-noTM
TRINITY_DN44798_c3_g3::TRINITY_DN44798_c3_g3_i9::g.59::m.5.  0.104   1  0.000   1  0.159   1  0.000   0.000 N  0.450      SignalP-noTM
TRINITY_DN44798_c3_g3::TRINITY_DN44798_c3_g3_i9::g.59::m.5/  0.104   1  0.000   1  0.140   1  0.000   0.000 N  0.450      SignalP-noTM
TRINITY_DN44798_c3_g3::TRINITY_DN44798_c3_g3_i9::g.59::m.50  0.103   1  0.000   1  0.166   1  0.000   0.000 N  0.450      SignalP-noTM
TRINITY_DN44798_c3_g3::TRINITY_DN44798_c3_g3_i9::g.59::m.51  0.104   1  0.000   1  0.130   1  0.000   0.000 N  0.450      SignalP-noTM
TRINITY_DN44798_c3_g3::TRINITY_DN44798_c3_g3_i9::g.59::m.52  0.105   1  0.000   1  0.120   1  0.000   0.000 N  0.450      SignalP-noTM
TRINITY_DN44798_c3_g3::TRINITY_DN44798_c3_g3_i9::g.59::m.53  0.104   1  0.000   1  0.158   1  0.000   0.000 N  0.450      SignalP-noTM
TRINITY_DN44798_c3_g3::TRINITY_DN44798_c3_g3_i9::g.59::m.54  0.104   1  0.000   1  0.140   1  0.000   0.000 N  0.450      SignalP-noTM
TRINITY_DN44798_c3_g3::TRINITY_DN44798_c3_g3_i9::g.59::m.55  0.104   1  0.000   1  0.159   1  0.000   0.000 N  0.450      SignalP-noTM
TRINITY_DN44798_c3_g3::TRINITY_DN44798_c3_g3_i9::g.59::m.56  0.106   1  0.000   1  0.129   1  0.000   0.000 N  0.450      SignalP-noTM
TRINITY_DN44798_c3_g3::TRINITY_DN44798_c3_g3_i9::g.59::m.57  0.102   1  0.000   1  0.120   1  0.000   0.000 N  0.450      SignalP-noTM
TRINITY_DN44798_c3_g3::TRINITY_DN44798_c3_g3_i9::g.59::m.58  0.105   1  0.000   1  0.120   1  0.000   0.000 N  0.450      SignalP-noTM
TRINITY_DN44798_c3_g3::TRINITY_DN44798_c3_g3_i9::g.59::m.59  0.102   1  0.000   1  0.121   1  0.000   0.000 N  0.450      SignalP-noTM
TRINITY_DN44798_c3_g3::TRINITY_DN44798_c3_g3_i9::g.59::m.5:  0.102   2  0.000   1  0.121   1  0.000   0.000 N  0.450      SignalP-noTM
TRINITY_DN44798_c3_g3::TRINITY_DN44798_c3_g3_i9::g.59::m.5;  0.104   3  0.000   1  0.121   1  0.000   0.000 N  0.450      SignalP-noTM
TRINITY_DN44798_c3_g3::TRINITY_DN44798_c3_g3_i9::g.59::m.5<  0.104   3  0.000   1  0.122   4  0.000   0.000 N  0.450      SignalP-noTM
TRINITY_DN44798_c3_g3::TRINITY_DN44798_c3_g3_i9::g.59::m.5=  0.104   3  0.000   1  0.122   4  0.000   0.000 N  0.450      SignalP-noTM
TRINITY_DN44798_c3_g3::TRINITY_DN44798_c3_g3_i9::g.59::m.5>  0.104   3  0.000   1  0.130   6  0.000   0.000 N  0.450      SignalP-noTM
TRINITY_DN44798_c3_g3::TRINITY_DN44798_c3_g3_i9::g.59::m.5?  0.104   3  0.000   1  0.130   6  0.000   0.000 N  0.450      SignalP-noTM
TRINITY_DN44798_c3_g3::TRINITY_DN44798_c3_g3_i9::g.59::m.5@  0.104   3  0.000   1  0.130   6  0.000   0.000 N  0.450      SignalP-noTM
TRINITY_DN44798_c3_g3::TRINITY_DN44798_c3_g3_i9::g.59::m.5A  0.104   3  0.000   1  0.130   6  0.000   0.000 N  0.450      SignalP-noTM
TRINITY_DN44798_c3_g3::TRINITY_DN44798_c3_g3_i9::g.59::m.5B  0.104   3  0.000   1  0.130   6  0.000   0.000 N  0.450      SignalP-noTM
TRINITY_DN44798_c3_g3::TRINITY_DN44798_c3_g3_i9::g.59::m.5C  0.105  11  0.110  11  0.130   6  0.110   0.110 N  0.450      SignalP-noTM
TRINITY_DN44798_c3_g3::TRINITY_DN44798_c3_g3_i9::g.59::m.5D  0.105  11  0.110  11  0.130   6  0.110   0.110 N  0.450      SignalP-noTM
TRINITY_DN44798_c3_g3::TRINITY_DN44798_c3_g3_i9::g.59::m.5E  0.105  11  0.110  11  0.130   6  0.110   0.110 N  0.450      SignalP-noTM
TRINITY_DN44798_c3_g3::TRINITY_DN44798_c3_g3_i9::g.59::m.5F  0.105  11  0.110  11  0.130   6  0.110   0.110 N  0.450      SignalP-noTM
TRINITY_DN44798_c3_g3::TRINITY_DN44798_c3_g3_i10::g.61::m.  0.104   1  0.000   1  0.121   1  0.000   0.000 N  0.450      SignalP-noTM
TRINITY_DN44798_c3_g3::TRINITY_DN44798_c3_g3_i10::g.61::m.  0.102   1  0.000   1  0.120   1  0.000   0.000 N  0.450      SignalP-noTM
TRINITY_DN44798_c3_g3::TRINITY_DN44798_c3_g3_i10::g.61::m.  0.104   1  0.000   1  0.159   1  0.000   0.000 N  0.450      SignalP-noTM
TRINITY_DN44798_c3_g3::TRINITY_DN44798_c3_g3_i10::g.61::m.  0.104   1  0.000   1  0.159   1  0.000   0.000 N  0.450      SignalP-noTM
TRINITY_DN44798_c3_g3::TRINITY_DN44798_c3_g3_i10::g.61::m.  0.106   1  0.000   1  0.139   1  0.000   0.000 N  0.450      SignalP-noTM
TRINITY_DN44798_c3_g3::TRINITY_DN44798_c3_g3_i10::g.61::m.  0.104   1  0.000   1  0.159   1  0.000   0.000 N  0.450      SignalP-noTM
TRINITY_DN44798_c3_g3::TRINITY_DN44798_c3_g3_i10::g.61::m.  0.104   1  0.000   1  0.159   1  0.000   0.000 N  0.450      SignalP-noTM
TRINITY_DN44798_c3_g3::TRINITY_DN44798_c3_g3_i10::g.61::m.  0.104   1  0.000   1  0.146   1  0.000   0.000 N  0.450      SignalP-noTM
TRINITY_DN44798_c3_g3::TRINITY_DN44798_c3_g3_i10::g.61::m.  0.104   1  0.000   1  0.140   1  0.000   0.000 N  0.450      SignalP-noTM
                           0.000   1  0.000   1  0.000   1  0.000   0.000 N  0.500      SignalP-TM
TRINITY_DN44798_c3_g3::TRINITY_DN44798_c3_g3_i10::g.61::m.  0.000   1  0.000   1  0.000   1  0.000   0.000 N  0.450      SignalP-noTM
0.146158                   0.000   1  0.000   1  0.000   1  0.000   0.000 N  0.450      SignalP-noTM
TRINITY_DN44798_c3_g3::TRINITY_DN44798_c3_g3_i10::g.61::m.  0.103   1  0.000   1  0.166   1  0.000   0.000 N  0.450      SignalP-noTM
TRINITY_DN44798_c3_g3::TRINITY_DN44798_c3_g3_i10::g.61::m.  0.104   1  0.000   1  0.159   1  0.000   0.000 N  0.450      SignalP-noTM
TRINITY_DN44798_c3_g3::TRINITY_DN44798_c3_g3_i10::g.61::m.  0.106   1  0.000   1  0.129   1  0.000   0.000 N  0.450      SignalP-noTM
TRINITY_DN44798_c3_g3::TRINITY_DN44798_c3_g3_i10::g.61::m.  0.104   1  0.000   1  0.140   1  0.000   0.000 N  0.450      SignalP-noTM
TRINITY_DN44798_c3_g3::TRINITY_DN44798_c3_g3_i10::g.61::m.  0.104   1  0.000   1  0.159   1  0.000   0.000 N  0.450      SignalP-noTM
TRINITY_DN44798_c3_g3::TRINITY_DN44798_c3_g3_i10::g.61::m.  0.104   1  0.000   1  0.159   1  0.000   0.000 N  0.450      SignalP-noTM
TRINITY_DN44798_c3_g3::TRINITY_DN44798_c3_g3_i10::g.61::m.  0.104   1  0.000   1  0.158   1  0.000   0.000 N  0.450      SignalP-noTM
TRINITY_DN44798_c3_g3::TRINITY_DN44798_c3_g3_i10::g.61::m.  0.104   1  0.000   1  0.158   1  0.000   0.000 N  0.450      SignalP-noTM
TRINITY_DN44798_c3_g3::TRINITY_DN44798_c3_g3_i10::g.61::m.  0.104   1  0.000   1  0.130   1  0.000   0.000 N  0.450      SignalP-noTM
TRINITY_DN44798_c3_g3::TRINITY_DN44798_c3_g3_i10::g.61::m.  0.106   1  0.000   1  0.139   1  0.000   0.000 N  0.450      SignalP-noTM
TRINITY_DN44798_c3_g3::TRINITY_DN44798_c3_g3_i10::g.61::m.  0.104   1  0.000   1  0.146   1  0.000   0.000 N  0.450      SignalP-noTM
TRINITY_DN44798_c3_g3::TRINITY_DN44798_c3_g3_i10::g.61::m.  0.104   1  0.000   1  0.158   1  0.000   0.000 N  0.450      SignalP-noTM
TRINITY_DN44798_c3_g3::TRINITY_DN44798_c3_g3_i10::g.61::m.  0.104   1  0.000   1  0.130   1  0.000   0.000 N  0.450      SignalP-noTM
TRINITY_DN44798_c3_g3::TRINITY_DN44798_c3_g3_i10::g.61::m.  0.104   1  0.000   1  0.159   1  0.000   0.000 N  0.450      SignalP-noTM
TRINITY_DN44798_c3_g3::TRINITY_DN44798_c3_g3_i10::g.61::m.  0.102   1  0.000   1  0.120   1  0.000   0.000 N  0.450      SignalP-noTM
TRINITY_DN44798_c3_g3::TRINITY_DN44798_c3_g3_i10::g.61::m.  0.104   1  0.000   1  0.161   1  0.000   0.000 N  0.450      SignalP-noTM
TRINITY_DN44798_c3_g3::TRINITY_DN44798_c3_g3_i10::g.61::m.  0.104   1  0.000   1  0.131   1  0.000   0.000 N  0.450      SignalP-noTM
TRINITY_DN44798_c3_g3::TRINITY_DN44798_c3_g3_i10::g.61::m.  0.103   1  0.000   1  0.166   1  0.000   0.000 N  0.450      SignalP-noTM
TRINITY_DN44798_c3_g3::TRINITY_DN44798_c3_g3_i10::g.61::m.  0.106   1  0.000   1  0.139   1  0.000   0.000 N  0.450      SignalP-noTM
TRINITY_DN44798_c3_g3::TRINITY_DN44798_c3_g3_i10::g.61::m.  0.104   1  0.000   1  0.140   1  0.000   0.000 N  0.450      SignalP-noTM
TRINITY_DN44798_c3_g3::TRINITY_DN44798_c3_g3_i10::g.61::m.  0.104   1  0.000   1  0.140   1  0.000   0.000 N  0.450      SignalP-noTM
TRINITY_DN44798_c3_g3::TRINITY_DN44798_c3_g3_i10::g.61::m.!  0.104   1  0.000   1  0.130   1  0.000   0.000 N  0.450      SignalP-noTM
TRINITY_DN44798_c3_g3::TRINITY_DN44798_c3_g3_i10::g.61::m."  0.104   1  0.000   1  0.140   1  0.000   0.000 N  0.450      SignalP-noTM
TRINITY_DN44798_c3_g3::TRINITY_DN44798_c3_g3_i10::g.61::m.#  0.106   1  0.000   1  0.139   1  0.000   0.000 N  0.450      SignalP-noTM
TRINITY_DN44798_c3_g3::TRINITY_DN44798_c3_g3_i10::g.61::m.$  0.104   1  0.000   1  0.130   1  0.000   0.000 N  0.450      SignalP-noTM
TRINITY_DN44798_c3_g3::TRINITY_DN44798_c3_g3_i10::g.61::m.%  0.104   1  0.000   1  0.140   1  0.000   0.000 N  0.450      SignalP-noTM
TRINITY_DN44798_c3_g3::TRINITY_DN44798_c3_g3_i10::g.61::m.&  0.104   1  0.000   1  0.130   1  0.000   0.000 N  0.450      SignalP-noTM
TRINITY_DN44798_c3_g3::TRINITY_DN44798_c3_g3_i10::g.61::m.'  0.104   1  0.000   1  0.140   1  0.000   0.000 N  0.450      SignalP-noTM
TRINITY_DN44798_c3_g3::TRINITY_DN44798_c3_g3_i10::g.61::m.(  0.106   1  0.000   1  0.139   1  0.000   0.000 N  0.450      SignalP-noTM
TRINITY_DN44798_c3_g3::TRINITY_DN44798_c3_g3_i10::g.61::m.)  0.105   1  0.000   1  0.120   1  0.000   0.000 N  0.450      SignalP-noTM
TRINITY_DN44798_c3_g3::TRINITY_DN44798_c3_g3_i10::g.61::m.*  0.104   1  0.000   1  0.140   1  0.000   0.000 N  0.450      SignalP-noTM
TRINITY_DN44798_c3_g3::TRINITY_DN44798_c3_g3_i10::g.61::m.+  0.106   1  0.000   1  0.139   1  0.000   0.000 N  0.450      SignalP-noTM
TRINITY_DN44798_c3_g3::TRINITY_DN44798_c3_g3_i10::g.61::m.,  0.104   1  0.000   1  0.130   1  0.000   0.000 N  0.450      SignalP-noTM
TRINITY_DN44798_c3_g3::TRINITY_DN44798_c3_g3_i10::g.61::m.-  0.104   1  0.000   1  0.140   1  0.000   0.000 N  0.450      SignalP-noTM
TRINITY_DN44798_c3_g3::TRINITY_DN44798_c3_g3_i10::g.61::m..  0.104   1  0.000   1  0.159   1  0.000   0.000 N  0.450      SignalP-noTM
TRINITY_DN44798_c3_g3::TRINITY_DN44798_c3_g3_i10::g.61::m./  0.104   1  0.000   1  0.140   1  0.000   0.000 N  0.450      SignalP-noTM
TRINITY_DN44798_c3_g3::TRINITY_DN44798_c3_g3_i10::g.61::m.0  0.103   1  0.000   1  0.166   1  0.000   0.000 N  0.450      SignalP-noTM
TRINITY_DN44798_c3_g3::TRINITY_DN44798_c3_g3_i10::g.61::m.1  0.104   1  0.000   1  0.130   1  0.000   0.000 N  0.450      SignalP-noTM
TRINITY_DN44798_c3_g3::TRINITY_DN44798_c3_g3_i10::g.61::m.2  0.105   1  0.000   1  0.120   1  0.000   0.000 N  0.450      SignalP-noTM
TRINITY_DN44798_c3_g3::TRINITY_DN44798_c3_g3_i10::g.61::m.3  0.104   1  0.000   1  0.158   1  0.000   0.000 N  0.450      SignalP-noTM
TRINITY_DN44798_c3_g3::TRINITY_DN44798_c3_g3_i10::g.61::m.4  0.104   1  0.000   1  0.140   1  0.000   0.000 N  0.450      SignalP-noTM
TRINITY_DN44798_c3_g3::TRINITY_DN44798_c3_g3_i10::g.61::m.5  0.104   1  0.000   1  0.159   1  0.000   0.000 N  0.450      SignalP-noTM
TRINITY_DN44798_c3_g3::TRINITY_DN44798_c3_g3_i10::g.61::m.6  0.106   1  0.000   1  0.129   1  0.000   0.000 N  0.450      SignalP-noTM
TRINITY_DN44798_c3_g3::TRINITY_DN44798_c3_g3_i10::g.61::m.7  0.102   1  0.000   1  0.120   1  0.000   0.000 N  0.450      SignalP-noTM
TRINITY_DN44798_c3_g3::TRINITY_DN44798_c3_g3_i10::g.61::m.8  0.105   1  0.000   1  0.120   1  0.000   0.000 N  0.450      SignalP-noTM
TRINITY_DN44798_c3_g3::TRINITY_DN44798_c3_g3_i10::g.61::m.9  0.104   1  0.000   1  0.138   1  0.000   0.000 N  0.450      SignalP-noTM
TRINITY_DN44798_c3_g3::TRINITY_DN44798_c3_g3_i10::g.61::m.:  0.106   1  0.000   1  0.129   1  0.000   0.000 N  0.450      SignalP-noTM
TRINITY_DN44798_c3_g3::TRINITY_DN44798_c3_g3_i10::g.61::m.;  0.104   1  0.000   1  0.130   1  0.000   0.000 N  0.450      SignalP-noTM
TRINITY_DN44798_c3_g3::TRINITY_DN44798_c3_g3_i10::g.61::m.<  0.105   1  0.000   1  0.120   1  0.000   0.000 N  0.450      SignalP-noTM
TRINITY_DN44798_c3_g3::TRINITY_DN44798_c3_g3_i10::g.61::m.=  0.104   1  0.000   1  0.158   1  0.000   0.000 N  0.450      SignalP-noTM
TRINITY_DN44798_c3_g3::TRINITY_DN44798_c3_g3_i10::g.61::m.>  0.104   1  0.000   1  0.140   1  0.000   0.000 N  0.450      SignalP-noTM
TRINITY_DN44798_c3_g3::TRINITY_DN44798_c3_g3_i10::g.61::m.?  0.104   1  0.000   1  0.159   1  0.000   0.000 N  0.450      SignalP-noTM
TRINITY_DN44798_c3_g3::TRINITY_DN44798_c3_g3_i10::g.61::m.@  0.104   1  0.000   1  0.140   1  0.000   0.000 N  0.450      SignalP-noTM
TRINITY_DN44798_c3_g3::TRINITY_DN44798_c3_g3_i10::g.61::m.A  0.103   1  0.000   1  0.166   1  0.000   0.000 N  0.450      SignalP-noTM
TRINITY_DN44798_c3_g3::TRINITY_DN44798_c3_g3_i10::g.61::m.B  0.104   1  0.000   1  0.130   1  0.000   0.000 N  0.450      SignalP-noTM
TRINITY_DN44798_c3_g3::TRINITY_DN44798_c3_g3_i10::g.61::m.C  0.103   1  0.000   1  0.166   1  0.000   0.000 N  0.450      SignalP-noTM
TRINITY_DN44798_c3_g3::TRINITY_DN44798_c3_g3_i10::g.61::m.D  0.104   1  0.000   1  0.159   1  0.000   0.000 N  0.450      SignalP-noTM
TRINITY_DN44798_c3_g3::TRINITY_DN44798_c3_g3_i10::g.61::m.E  0.104   1  0.000   1  0.130   1  0.000   0.000 N  0.450      SignalP-noTM
TRINITY_DN44798_c3_g3::TRINITY_DN44798_c3_g3_i10::g.61::m.F  0.104   1  0.000   1  0.140   1  0.000   0.000 N  0.450      SignalP-noTM
TRINITY_DN44798_c3_g3::TRINITY_DN44798_c3_g3_i12::g.64::m.  0.104   1  0.000   1  0.121   1  0.000   0.000 N  0.450      SignalP-noTM
TRINITY_DN44798_c3_g3::TRINITY_DN44798_c3_g3_i12::g.64::m.  0.102   1  0.000   1  0.120   1  0.000   0.000 N  0.450      SignalP-noTM
TRINITY_DN44798_c3_g3::TRINITY_DN44798_c3_g3_i12::g.64::m.  0.104   1  0.000   1  0.159   1  0.000   0.000 N  0.450      SignalP-noTM
TRINITY_DN44798_c3_g3::TRINITY_DN44798_c3_g3_i12::g.64::m.  0.104   1  0.000   1  0.159   1  0.000   0.000 N  0.450      SignalP-noTM
TRINITY_DN44798_c3_g3::TRINITY_DN44798_c3_g3_i12::g.64::m.  0.106   1  0.000   1  0.139   1  0.000   0.000 N  0.450      SignalP-noTM
TRINITY_DN44798_c3_g3::TRINITY_DN44798_c3_g3_i12::g.64::m.  0.104   1  0.000   1  0.159   1  0.000   0.000 N  0.450      SignalP-noTM
TRINITY_DN44798_c3_g3::TRINITY_DN44798_c3_g3_i12::g.64::m.  0.104   1  0.000   1  0.159   1  0.000   0.000 N  0.450      SignalP-noTM
TRINITY_DN44798_c3_g3::TRINITY_DN44798_c3_g3_i12::g.64::m.  0.104   1  0.000   1  0.146   1  0.000   0.000 N  0.450      SignalP-noTM
TRINITY_DN44798_c3_g3::TRINITY_DN44798_c3_g3_i12::g.64::m.  0.104   1  0.000   1  0.140   1  0.000   0.000 N  0.450      SignalP-noTM
                           0.000   1  0.000   1  0.000   1  0.000   0.000 N  0.500      SignalP-TM
TRINITY_DN44798_c3_g3::TRINITY_DN44798_c3_g3_i12::g.64::m.  0.000   1  0.000   1  0.000   1  0.000   0.000 N  0.450      SignalP-noTM
0.146158                   0.000   1  0.000   1  0.000   1  0.000   0.000 N  0.450      SignalP-noTM
TRINITY_DN44798_c3_g3::TRINITY_DN44798_c3_g3_i12::g.64::m.  0.103   1  0.000   1  0.166   1  0.000   0.000 N  0.450      SignalP-noTM
TRINITY_DN44798_c3_g3::TRINITY_DN44798_c3_g3_i12::g.64::m.  0.104   1  0.000   1  0.159   1  0.000   0.000 N  0.450      SignalP-noTM
TRINITY_DN44798_c3_g3::TRINITY_DN44798_c3_g3_i12::g.64::m.  0.106   1  0.000   1  0.129   1  0.000   0.000 N  0.450      SignalP-noTM
TRINITY_DN44798_c3_g3::TRINITY_DN44798_c3_g3_i12::g.64::m.  0.104   1  0.000   1  0.140   1  0.000   0.000 N  0.450      SignalP-noTM
TRINITY_DN44798_c3_g3::TRINITY_DN44798_c3_g3_i12::g.64::m.  0.104   1  0.000   1  0.159   1  0.000   0.000 N  0.450      SignalP-noTM
TRINITY_DN44798_c3_g3::TRINITY_DN44798_c3_g3_i12::g.64::m.  0.104   1  0.000   1  0.159   1  0.000   0.000 N  0.450      SignalP-noTM
TRINITY_DN44798_c3_g3::TRINITY_DN44798_c3_g3_i12::g.64::m.  0.104   1  0.000   1  0.158   1  0.000   0.000 N  0.450      SignalP-noTM
TRINITY_DN44798_c3_g3::TRINITY_DN44798_c3_g3_i12::g.64::m.  0.104   1  0.000   1  0.158   1  0.000   0.000 N  0.450      SignalP-noTM
TRINITY_DN44798_c3_g3::TRINITY_DN44798_c3_g3_i12::g.64::m.  0.104   1  0.000   1  0.130   1  0.000   0.000 N  0.450      SignalP-noTM
TRINITY_DN44798_c3_g3::TRINITY_DN44798_c3_g3_i12::g.64::m.  0.106   1  0.000   1  0.139   1  0.000   0.000 N  0.450      SignalP-noTM
TRINITY_DN44798_c3_g3::TRINITY_DN44798_c3_g3_i12::g.64::m.  0.104   1  0.000   1  0.146   1  0.000   0.000 N  0.450      SignalP-noTM
TRINITY_DN44798_c3_g3::TRINITY_DN44798_c3_g3_i12::g.64::m.  0.104   1  0.000   1  0.158   1  0.000   0.000 N  0.450      SignalP-noTM
TRINITY_DN44798_c3_g3::TRINITY_DN44798_c3_g3_i12::g.64::m.  0.104   1  0.000   1  0.130   1  0.000   0.000 N  0.450      SignalP-noTM
TRINITY_DN44798_c3_g3::TRINITY_DN44798_c3_g3_i12::g.64::m.  0.104   1  0.000   1  0.159   1  0.000   0.000 N  0.450      SignalP-noTM
TRINITY_DN44798_c3_g3::TRINITY_DN44798_c3_g3_i12::g.64::m.  0.102   1  0.000   1  0.120   1  0.000   0.000 N  0.450      SignalP-noTM
TRINITY_DN44798_c3_g3::TRINITY_DN44798_c3_g3_i12::g.64::m.  0.104   1  0.000   1  0.161   1  0.000   0.000 N  0.450      SignalP-noTM
TRINITY_DN44798_c3_g3::TRINITY_DN44798_c3_g3_i12::g.64::m.  0.104   1  0.000   1  0.131   1  0.000   0.000 N  0.450      SignalP-noTM
TRINITY_DN44798_c3_g3::TRINITY_DN44798_c3_g3_i12::g.64::m.  0.103   1  0.000   1  0.166   1  0.000   0.000 N  0.450      SignalP-noTM
TRINITY_DN44798_c3_g3::TRINITY_DN44798_c3_g3_i12::g.64::m.  0.106   1  0.000   1  0.139   1  0.000   0.000 N  0.450      SignalP-noTM
TRINITY_DN44798_c3_g3::TRINITY_DN44798_c3_g3_i12::g.64::m.  0.104   1  0.000   1  0.140   1  0.000   0.000 N  0.450      SignalP-noTM
TRINITY_DN44798_c3_g3::TRINITY_DN44798_c3_g3_i12::g.64::m.  0.104   1  0.000   1  0.140   1  0.000   0.000 N  0.450      SignalP-noTM
TRINITY_DN44798_c3_g3::TRINITY_DN44798_c3_g3_i12::g.64::m.!  0.104   1  0.000   1  0.130   1  0.000   0.000 N  0.450      SignalP-noTM
TRINITY_DN44798_c3_g3::TRINITY_DN44798_c3_g3_i12::g.64::m."  0.104   1  0.000   1  0.140   1  0.000   0.000 N  0.450      SignalP-noTM
TRINITY_DN44798_c3_g3::TRINITY_DN44798_c3_g3_i12::g.64::m.#  0.106   1  0.000   1  0.139   1  0.000   0.000 N  0.450      SignalP-noTM
TRINITY_DN44798_c3_g3::TRINITY_DN44798_c3_g3_i12::g.64::m.$  0.104   1  0.000   1  0.130   1  0.000   0.000 N  0.450      SignalP-noTM
TRINITY_DN44798_c3_g3::TRINITY_DN44798_c3_g3_i12::g.64::m.%  0.104   1  0.000   1  0.140   1  0.000   0.000 N  0.450      SignalP-noTM
TRINITY_DN44798_c3_g3::TRINITY_DN44798_c3_g3_i12::g.64::m.&  0.104   1  0.000   1  0.130   1  0.000   0.000 N  0.450      SignalP-noTM
TRINITY_DN44798_c3_g3::TRINITY_DN44798_c3_g3_i12::g.64::m.'  0.104   1  0.000   1  0.140   1  0.000   0.000 N  0.450      SignalP-noTM
TRINITY_DN44798_c3_g3::TRINITY_DN44798_c3_g3_i12::g.64::m.(  0.106   1  0.000   1  0.139   1  0.000   0.000 N  0.450      SignalP-noTM
TRINITY_DN44798_c3_g3::TRINITY_DN44798_c3_g3_i12::g.64::m.)  0.105   1  0.000   1  0.120   1  0.000   0.000 N  0.450      SignalP-noTM
TRINITY_DN44798_c3_g3::TRINITY_DN44798_c3_g3_i12::g.64::m.*  0.104   1  0.000   1  0.140   1  0.000   0.000 N  0.450      SignalP-noTM
TRINITY_DN44798_c3_g3::TRINITY_DN44798_c3_g3_i12::g.64::m.+  0.106   1  0.000   1  0.139   1  0.000   0.000 N  0.450      SignalP-noTM
TRINITY_DN44798_c3_g3::TRINITY_DN44798_c3_g3_i12::g.64::m.,  0.104   1  0.000   1  0.130   1  0.000   0.000 N  0.450      SignalP-noTM
TRINITY_DN44798_c3_g3::TRINITY_DN44798_c3_g3_i12::g.64::m.-  0.104   1  0.000   1  0.140   1  0.000   0.000 N  0.450      SignalP-noTM
TRINITY_DN44798_c3_g3::TRINITY_DN44798_c3_g3_i12::g.64::m..  0.104   1  0.000   1  0.159   1  0.000   0.000 N  0.450      SignalP-noTM
TRINITY_DN44798_c3_g3::TRINITY_DN44798_c3_g3_i12::g.64::m./  0.104   1  0.000   1  0.140   1  0.000   0.000 N  0.450      SignalP-noTM
TRINITY_DN44798_c3_g3::TRINITY_DN44798_c3_g3_i12::g.64::m.0  0.103   1  0.000   1  0.166   1  0.000   0.000 N  0.450      SignalP-noTM
TRINITY_DN44798_c3_g3::TRINITY_DN44798_c3_g3_i12::g.64::m.1  0.104   1  0.000   1  0.130   1  0.000   0.000 N  0.450      SignalP-noTM
TRINITY_DN44798_c3_g3::TRINITY_DN44798_c3_g3_i12::g.64::m.2  0.105   1  0.000   1  0.120   1  0.000   0.000 N  0.450      SignalP-noTM
TRINITY_DN44798_c3_g3::TRINITY_DN44798_c3_g3_i12::g.64::m.3  0.104   1  0.000   1  0.158   1  0.000   0.000 N  0.450      SignalP-noTM
TRINITY_DN44798_c3_g3::TRINITY_DN44798_c3_g3_i12::g.64::m.4  0.104   1  0.000   1  0.140   1  0.000   0.000 N  0.450      SignalP-noTM
TRINITY_DN44798_c3_g3::TRINITY_DN44798_c3_g3_i12::g.64::m.5  0.104   1  0.000   1  0.159   1  0.000   0.000 N  0.450      SignalP-noTM
TRINITY_DN44798_c3_g3::TRINITY_DN44798_c3_g3_i12::g.64::m.6  0.106   1  0.000   1  0.129   1  0.000   0.000 N  0.450      SignalP-noTM
TRINITY_DN44798_c3_g3::TRINITY_DN44798_c3_g3_i12::g.64::m.7  0.102   1  0.000   1  0.120   1  0.000   0.000 N  0.450      SignalP-noTM
TRINITY_DN44798_c3_g3::TRINITY_DN44798_c3_g3_i12::g.64::m.8  0.105   1  0.000   1  0.120   1  0.000   0.000 N  0.450      SignalP-noTM
TRINITY_DN44798_c3_g3::TRINITY_DN44798_c3_g3_i12::g.64::m.9  0.104   1  0.000   1  0.138   1  0.000   0.000 N  0.450      SignalP-noTM
TRINITY_DN44798_c3_g3::TRINITY_DN44798_c3_g3_i12::g.64::m.:  0.106   1  0.000   1  0.129   1  0.000   0.000 N  0.450      SignalP-noTM
TRINITY_DN44798_c3_g3::TRINITY_DN44798_c3_g3_i12::g.64::m.;  0.104   1  0.000   1  0.130   1  0.000   0.000 N  0.450      SignalP-noTM
TRINITY_DN44798_c3_g3::TRINITY_DN44798_c3_g3_i12::g.64::m.<  0.105   1  0.000   1  0.120   1  0.000   0.000 N  0.450      SignalP-noTM
TRINITY_DN44798_c3_g3::TRINITY_DN44798_c3_g3_i12::g.64::m.=  0.104   1  0.000   1  0.158   1  0.000   0.000 N  0.450      SignalP-noTM
TRINITY_DN44798_c3_g3::TRINITY_DN44798_c3_g3_i12::g.64::m.>  0.104   1  0.000   1  0.140   1  0.000   0.000 N  0.450      SignalP-noTM
TRINITY_DN44798_c3_g3::TRINITY_DN44798_c3_g3_i12::g.64::m.?  0.104   1  0.000   1  0.159   1  0.000   0.000 N  0.450      SignalP-noTM
TRINITY_DN44798_c3_g3::TRINITY_DN44798_c3_g3_i12::g.64::m.@  0.104   1  0.000   1  0.140   1  0.000   0.000 N  0.450      SignalP-noTM
TRINITY_DN44798_c3_g3::TRINITY_DN44798_c3_g3_i12::g.64::m.A  0.103   1  0.000   1  0.166   1  0.000   0.000 N  0.450      SignalP-noTM
TRINITY_DN44798_c3_g3::TRINITY_DN44798_c3_g3_i12::g.64::m.B  0.104   1  0.000   1  0.130   1  0.000   0.000 N  0.450      SignalP-noTM
TRINITY_DN44798_c3_g3::TRINITY_DN44798_c3_g3_i12::g.64::m.C  0.103   1  0.000   1  0.166   1  0.000   0.000 N  0.450      SignalP-noTM
TRINITY_DN44798_c3_g3::TRINITY_DN44798_c3_g3_i12::g.64::m.D  0.104   1  0.000   1  0.159   1  0.000   0.000 N  0.450      SignalP-noTM
TRINITY_DN44798_c3_g3::TRINITY_DN44798_c3_g3_i12::g.64::m.E  0.104   1  0.000   1  0.130   1  0.000   0.000 N  0.450      SignalP-noTM
TRINITY_DN44798_c3_g3::TRINITY_DN44798_c3_g3_i12::g.64::m.F  0.104   1  0.000   1  0.140   1  0.000   0.000 N  0.450      SignalP-noTM
TRINITY_DN44798_c3_g3::TRINITY_DN44798_c3_g3_i14::g.66::m.  0.105   1  0.000   1  0.140   1  0.000   0.000 N  0.450      SignalP-noTM
TRINITY_DN44798_c3_g3::TRINITY_DN44798_c3_g3_i14::g.66::m.  0.102   1  0.000   1  0.120   1  0.000   0.000 N  0.450      SignalP-noTM
TRINITY_DN44798_c3_g3::TRINITY_DN44798_c3_g3_i14::g.66::m.  0.106   1  0.000   1  0.129   1  0.000   0.000 N  0.450      SignalP-noTM
TRINITY_DN44798_c3_g3::TRINITY_DN44798_c3_g3_i14::g.66::m.  0.104   1  0.000   1  0.140   1  0.000   0.000 N  0.450      SignalP-noTM
TRINITY_DN44798_c3_g3::TRINITY_DN44798_c3_g3_i14::g.66::m.  0.104   1  0.000   1  0.131   1  0.000   0.000 N  0.450      SignalP-noTM
TRINITY_DN44798_c3_g3::TRINITY_DN44798_c3_g3_i14::g.66::m.  0.104   1  0.000   1  0.131   1  0.000   0.000 N  0.450      SignalP-noTM
TRINITY_DN44798_c3_g3::TRINITY_DN44798_c3_g3_i14::g.66::m.  0.104   1  0.000   1  0.140   1  0.000   0.000 N  0.450      SignalP-noTM
TRINITY_DN44798_c3_g3::TRINITY_DN44798_c3_g3_i14::g.66::m.  0.104   1  0.000   1  0.131   1  0.000   0.000 N  0.450      SignalP-noTM
TRINITY_DN44798_c3_g3::TRINITY_DN44798_c3_g3_i14::g.66::m.  0.103   1  0.000   1  0.110   1  0.000   0.000 N  0.450      SignalP-noTM
                           0.000   1  0.000   1  0.000   1  0.000   0.000 N  0.500      SignalP-TM
TRINITY_DN44798_c3_g3::TRINITY_DN44798_c3_g3_i14::g.66::m.  0.000   1  0.000   1  0.000   1  0.000   0.000 N  0.450      SignalP-noTM
0.157699                   0.000   1  0.000   1  0.000   1  0.000   0.000 N  0.450      SignalP-noTM
TRINITY_DN44798_c3_g3::TRINITY_DN44798_c3_g3_i14::g.66::m.  0.103   1  0.000   1  0.166   1  0.000   0.000 N  0.450      SignalP-noTM
TRINITY_DN44798_c3_g3::TRINITY_DN44798_c3_g3_i14::g.66::m.  0.104   1  0.000   1  0.140   1  0.000   0.000 N  0.450      SignalP-noTM
TRINITY_DN44798_c3_g3::TRINITY_DN44798_c3_g3_i14::g.66::m.  0.102   1  0.000   1  0.120   1  0.000   0.000 N  0.450      SignalP-noTM
TRINITY_DN44798_c3_g3::TRINITY_DN44798_c3_g3_i14::g.66::m.  0.104   1  0.000   1  0.140   1  0.000   0.000 N  0.450      SignalP-noTM
TRINITY_DN44798_c3_g3::TRINITY_DN44798_c3_g3_i14::g.66::m.  0.104   1  0.000   1  0.121   1  0.000   0.000 N  0.450      SignalP-noTM
TRINITY_DN44798_c3_g3::TRINITY_DN44798_c3_g3_i14::g.66::m.  0.103   1  0.000   1  0.145   1  0.000   0.000 N  0.450      SignalP-noTM
TRINITY_DN44798_c3_g3::TRINITY_DN44798_c3_g3_i14::g.66::m.  0.104   1  0.000   1  0.121   1  0.000   0.000 N  0.450      SignalP-noTM
TRINITY_DN44798_c3_g3::TRINITY_DN44798_c3_g3_i14::g.66::m.  0.104   1  0.000   1  0.121   1  0.000   0.000 N  0.450      SignalP-noTM
TRINITY_DN44798_c3_g3::TRINITY_DN44798_c3_g3_i14::g.66::m.  0.104   1  0.000   1  0.158   1  0.000   0.000 N  0.450      SignalP-noTM
TRINITY_DN44798_c3_g3::TRINITY_DN44798_c3_g3_i14::g.66::m.  0.103   1  0.000   1  0.145   1  0.000   0.000 N  0.450      SignalP-noTM
TRINITY_DN44798_c3_g3::TRINITY_DN44798_c3_g3_i14::g.66::m.  0.104   1  0.000   1  0.130   1  0.000   0.000 N  0.450      SignalP-noTM
TRINITY_DN44798_c3_g3::TRINITY_DN44798_c3_g3_i14::g.66::m.  0.106   1  0.000   1  0.139   1  0.000   0.000 N  0.450      SignalP-noTM
TRINITY_DN44798_c3_g3::TRINITY_DN44798_c3_g3_i14::g.66::m.  0.104   1  0.000   1  0.140   1  0.000   0.000 N  0.450      SignalP-noTM
TRINITY_DN44798_c3_g3::TRINITY_DN44798_c3_g3_i14::g.66::m.  0.101   1  0.000   1  0.198   1  0.000   0.000 N  0.450      SignalP-noTM
TRINITY_DN44798_c3_g3::TRINITY_DN44798_c3_g3_i14::g.66::m.  0.104   1  0.000   1  0.140   1  0.000   0.000 N  0.450      SignalP-noTM
TRINITY_DN44798_c3_g3::TRINITY_DN44798_c3_g3_i14::g.66::m.  0.105   1  0.000   1  0.120   1  0.000   0.000 N  0.450      SignalP-noTM
TRINITY_DN44798_c3_g3::TRINITY_DN44798_c3_g3_i14::g.66::m.  0.105   1  0.000   1  0.120   1  0.000   0.000 N  0.450      SignalP-noTM
TRINITY_DN44798_c3_g3::TRINITY_DN44798_c3_g3_i14::g.66::m.  0.103   1  0.000   1  0.145   1  0.000   0.000 N  0.450      SignalP-noTM
TRINITY_DN44798_c3_g3::TRINITY_DN44798_c3_g3_i14::g.66::m.  0.104   1  0.000   1  0.158   1  0.000   0.000 N  0.450      SignalP-noTM
TRINITY_DN44798_c3_g3::TRINITY_DN44798_c3_g3_i14::g.66::m.  0.104   1  0.000   1  0.158   1  0.000   0.000 N  0.450      SignalP-noTM
TRINITY_DN44798_c3_g3::TRINITY_DN44798_c3_g3_i14::g.66::m.  0.104   1  0.000   1  0.146   1  0.000   0.000 N  0.450      SignalP-noTM
TRINITY_DN44798_c3_g3::TRINITY_DN44798_c3_g3_i14::g.66::m.!  0.104   1  0.000   1  0.140   1  0.000   0.000 N  0.450      SignalP-noTM
TRINITY_DN44798_c3_g3::TRINITY_DN44798_c3_g3_i14::g.66::m."  0.103   1  0.000   1  0.145   1  0.000   0.000 N  0.450      SignalP-noTM
TRINITY_DN44798_c3_g3::TRINITY_DN44798_c3_g3_i14::g.66::m.#  0.104   1  0.000   1  0.140   1  0.000   0.000 N  0.450      SignalP-noTM
TRINITY_DN44798_c3_g3::TRINITY_DN44798_c3_g3_i14::g.66::m.$  0.104   1  0.000   1  0.140   1  0.000   0.000 N  0.450      SignalP-noTM
TRINITY_DN44798_c3_g3::TRINITY_DN44798_c3_g3_i14::g.66::m.%  0.104   1  0.000   1  0.138   1  0.000   0.000 N  0.450      SignalP-noTM
TRINITY_DN44798_c3_g3::TRINITY_DN44798_c3_g3_i14::g.66::m.&  0.104   1  0.000   1  0.140   1  0.000   0.000 N  0.450      SignalP-noTM
TRINITY_DN44798_c3_g3::TRINITY_DN44798_c3_g3_i14::g.66::m.'  0.104   1  0.000   1  0.140   1  0.000   0.000 N  0.450      SignalP-noTM
TRINITY_DN44798_c3_g3::TRINITY_DN44798_c3_g3_i14::g.66::m.(  0.104   1  0.000   1  0.146   1  0.000   0.000 N  0.450      SignalP-noTM
TRINITY_DN44798_c3_g3::TRINITY_DN44798_c3_g3_i14::g.66::m.)  0.104   1  0.000   1  0.146   1  0.000   0.000 N  0.450      SignalP-noTM
TRINITY_DN44798_c3_g3::TRINITY_DN44798_c3_g3_i14::g.66::m.*  0.105   1  0.000   1  0.120   1  0.000   0.000 N  0.450      SignalP-noTM
TRINITY_DN44798_c3_g3::TRINITY_DN44798_c3_g3_i14::g.66::m.+  0.104   1  0.000   1  0.158   1  0.000   0.000 N  0.450      SignalP-noTM
TRINITY_DN44798_c3_g3::TRINITY_DN44798_c3_g3_i14::g.66::m.,  0.105   1  0.000   1  0.120   1  0.000   0.000 N  0.450      SignalP-noTM
TRINITY_DN44798_c3_g3::TRINITY_DN44798_c3_g3_i14::g.66::m.-  0.104   1  0.000   1  0.138   1  0.000   0.000 N  0.450      SignalP-noTM
TRINITY_DN44798_c3_g3::TRINITY_DN44798_c3_g3_i14::g.66::m..  0.106   1  0.000   1  0.129   1  0.000   0.000 N  0.450      SignalP-noTM
TRINITY_DN44798_c3_g3::TRINITY_DN44798_c3_g3_i14::g.66::m./  0.104   1  0.000   1  0.138   1  0.000   0.000 N  0.450      SignalP-noTM
TRINITY_DN44798_c3_g3::TRINITY_DN44798_c3_g3_i14::g.66::m.0  0.104   1  0.000   1  0.130   1  0.000   0.000 N  0.450      SignalP-noTM
TRINITY_DN44798_c3_g3::TRINITY_DN44798_c3_g3_i14::g.66::m.1  0.104   1  0.000   1  0.159   1  0.000   0.000 N  0.450      SignalP-noTM
TRINITY_DN44798_c3_g3::TRINITY_DN44798_c3_g3_i14::g.66::m.2  0.104   1  0.000   1  0.138   1  0.000   0.000 N  0.450      SignalP-noTM
TRINITY_DN44798_c3_g3::TRINITY_DN44798_c3_g3_i14::g.66::m.3  0.103   1  0.000   1  0.145   1  0.000   0.000 N  0.450      SignalP-noTM
TRINITY_DN44798_c3_g3::TRINITY_DN44798_c3_g3_i14::g.66::m.4  0.103   1  0.000   1  0.110   1  0.000   0.000 N  0.450      SignalP-noTM
TRINITY_DN44798_c3_g3::TRINITY_DN44798_c3_g3_i14::g.66::m.5  0.104   1  0.000   1  0.121   1  0.000   0.000 N  0.450      SignalP-noTM
TRINITY_DN44798_c3_g3::TRINITY_DN44798_c3_g3_i14::g.66::m.6  0.104   1  0.000   1  0.140   1  0.000   0.000 N  0.450      SignalP-noTM
TRINITY_DN44798_c3_g3::TRINITY_DN44798_c3_g3_i14::g.66::m.7  0.104   1  0.000   1  0.130   1  0.000   0.000 N  0.450      SignalP-noTM
TRINITY_DN44798_c3_g3::TRINITY_DN44798_c3_g3_i14::g.66::m.8  0.103   1  0.000   1  0.198   1  0.000   0.000 N  0.450      SignalP-noTM
TRINITY_DN44798_c3_g3::TRINITY_DN44798_c3_g3_i14::g.66::m.9  0.104   1  0.000   1  0.140   1  0.000   0.000 N  0.450      SignalP-noTM
TRINITY_DN44798_c3_g3::TRINITY_DN44798_c3_g3_i14::g.66::m.:  0.105   1  0.000   1  0.140   1  0.000   0.000 N  0.450      SignalP-noTM
TRINITY_DN44798_c3_g3::TRINITY_DN44798_c3_g3_i14::g.66::m.;  0.105   1  0.000   1  0.120   1  0.000   0.000 N  0.450      SignalP-noTM
TRINITY_DN44798_c3_g3::TRINITY_DN44798_c3_g3_i14::g.66::m.<  0.105   1  0.000   1  0.120   1  0.000   0.000 N  0.450      SignalP-noTM
TRINITY_DN44798_c3_g3::TRINITY_DN44798_c3_g3_i14::g.66::m.=  0.104   1  0.000   1  0.131   1  0.000   0.000 N  0.450      SignalP-noTM
TRINITY_DN44798_c3_g3::TRINITY_DN44798_c3_g3_i14::g.66::m.>  0.103   1  0.000   1  0.110   1  0.000   0.000 N  0.450      SignalP-noTM
TRINITY_DN44798_c3_g3::TRINITY_DN44798_c3_g3_i14::g.66::m.?  0.104   1  0.000   1  0.121   1  0.000   0.000 N  0.450      SignalP-noTM
TRINITY_DN44798_c3_g3::TRINITY_DN44798_c3_g3_i14::g.66::m.@  0.104   1  0.000   1  0.158   1  0.000   0.000 N  0.450      SignalP-noTM
TRINITY_DN44798_c3_g3::TRINITY_DN44798_c3_g3_i14::g.66::m.A  0.104   1  0.000   1  0.146   1  0.000   0.000 N  0.450      SignalP-noTM
TRINITY_DN44798_c3_g3::TRINITY_DN44798_c3_g3_i14::g.66::m.B  0.106   1  0.000   1  0.129   1  0.000   0.000 N  0.450      SignalP-noTM
TRINITY_DN44798_c3_g3::TRINITY_DN44798_c3_g3_i14::g.66::m.C  0.104   1  0.000   1  0.121   1  0.000   0.000 N  0.450      SignalP-noTM
TRINITY_DN44798_c3_g3::TRINITY_DN44798_c3_g3_i14::g.66::m.D  0.104   1  0.000   1  0.140   1  0.000   0.000 N  0.450      SignalP-noTM
TRINITY_DN44798_c3_g3::TRINITY_DN44798_c3_g3_i14::g.66::m.E  0.104   1  0.000   1  0.140   1  0.000   0.000 N  0.450      SignalP-noTM
TRINITY_DN44798_c3_g3::TRINITY_DN44798_c3_g3_i14::g.66::m.F  0.104   1  0.000   1  0.121   1  0.000   0.000 N  0.450      SignalP-noTM
TRINITY_DN44798_c3_g3::TRINITY_DN44798_c3_g3_i14::g.67::m.  0.104   1  0.000   1  0.121   1  0.000   0.000 N  0.450      SignalP-noTM
TRINITY_DN44798_c3_g3::TRINITY_DN44798_c3_g3_i14::g.67::m.  0.102   1  0.000   1  0.120   1  0.000   0.000 N  0.450      SignalP-noTM
TRINITY_DN44798_c3_g3::TRINITY_DN44798_c3_g3_i14::g.67::m.  0.104   1  0.000   1  0.159   1  0.000   0.000 N  0.450      SignalP-noTM
TRINITY_DN44798_c3_g3::TRINITY_DN44798_c3_g3_i14::g.67::m.  0.104   1  0.000   1  0.159   1  0.000   0.000 N  0.450      SignalP-noTM
TRINITY_DN44798_c3_g3::TRINITY_DN44798_c3_g3_i14::g.67::m.  0.106   1  0.000   1  0.139   1  0.000   0.000 N  0.450      SignalP-noTM
TRINITY_DN44798_c3_g3::TRINITY_DN44798_c3_g3_i14::g.67::m.  0.104   1  0.000   1  0.159   1  0.000   0.000 N  0.450      SignalP-noTM
TRINITY_DN44798_c3_g3::TRINITY_DN44798_c3_g3_i14::g.67::m.  0.104   1  0.000   1  0.159   1  0.000   0.000 N  0.450      SignalP-noTM
TRINITY_DN44798_c3_g3::TRINITY_DN44798_c3_g3_i14::g.67::m.  0.104   1  0.000   1  0.146   1  0.000   0.000 N  0.450      SignalP-noTM
TRINITY_DN44798_c3_g3::TRINITY_DN44798_c3_g3_i14::g.67::m.  0.104   1  0.000   1  0.140   1  0.000   0.000 N  0.450      SignalP-noTM
                           0.000   1  0.000   1  0.000   1  0.000   0.000 N  0.500      SignalP-TM
TRINITY_DN44798_c3_g3::TRINITY_DN44798_c3_g3_i14::g.67::m.  0.000   1  0.000   1  0.000   1  0.000   0.000 N  0.450      SignalP-noTM
0.146158                   0.000   1  0.000   1  0.000   1  0.000   0.000 N  0.450      SignalP-noTM
TRINITY_DN44798_c3_g3::TRINITY_DN44798_c3_g3_i14::g.67::m.  0.103   1  0.000   1  0.166   1  0.000   0.000 N  0.450      SignalP-noTM
TRINITY_DN44798_c3_g3::TRINITY_DN44798_c3_g3_i14::g.67::m.  0.104   1  0.000   1  0.159   1  0.000   0.000 N  0.450      SignalP-noTM
TRINITY_DN44798_c3_g3::TRINITY_DN44798_c3_g3_i14::g.67::m.  0.106   1  0.000   1  0.129   1  0.000   0.000 N  0.450      SignalP-noTM
TRINITY_DN44798_c3_g3::TRINITY_DN44798_c3_g3_i14::g.67::m.  0.104   1  0.000   1  0.140   1  0.000   0.000 N  0.450      SignalP-noTM
TRINITY_DN44798_c3_g3::TRINITY_DN44798_c3_g3_i14::g.67::m.  0.104   1  0.000   1  0.159   1  0.000   0.000 N  0.450      SignalP-noTM
TRINITY_DN44798_c3_g3::TRINITY_DN44798_c3_g3_i14::g.67::m.  0.104   1  0.000   1  0.159   1  0.000   0.000 N  0.450      SignalP-noTM
TRINITY_DN44798_c3_g3::TRINITY_DN44798_c3_g3_i14::g.67::m.  0.104   1  0.000   1  0.158   1  0.000   0.000 N  0.450      SignalP-noTM
TRINITY_DN44798_c3_g3::TRINITY_DN44798_c3_g3_i14::g.67::m.  0.104   1  0.000   1  0.158   1  0.000   0.000 N  0.450      SignalP-noTM
TRINITY_DN44798_c3_g3::TRINITY_DN44798_c3_g3_i14::g.67::m.  0.104   1  0.000   1  0.130   1  0.000   0.000 N  0.450      SignalP-noTM
TRINITY_DN44798_c3_g3::TRINITY_DN44798_c3_g3_i14::g.67::m.  0.106   1  0.000   1  0.139   1  0.000   0.000 N  0.450      SignalP-noTM
TRINITY_DN44798_c3_g3::TRINITY_DN44798_c3_g3_i14::g.67::m.  0.104   1  0.000   1  0.146   1  0.000   0.000 N  0.450      SignalP-noTM
TRINITY_DN44798_c3_g3::TRINITY_DN44798_c3_g3_i14::g.67::m.  0.104   1  0.000   1  0.158   1  0.000   0.000 N  0.450      SignalP-noTM
TRINITY_DN44798_c3_g3::TRINITY_DN44798_c3_g3_i14::g.67::m.  0.104   1  0.000   1  0.130   1  0.000   0.000 N  0.450      SignalP-noTM
TRINITY_DN44798_c3_g3::TRINITY_DN44798_c3_g3_i14::g.67::m.  0.104   1  0.000   1  0.159   1  0.000   0.000 N  0.450      SignalP-noTM
TRINITY_DN44798_c3_g3::TRINITY_DN44798_c3_g3_i14::g.67::m.  0.102   1  0.000   1  0.120   1  0.000   0.000 N  0.450      SignalP-noTM
TRINITY_DN44798_c3_g3::TRINITY_DN44798_c3_g3_i14::g.67::m.  0.104   1  0.000   1  0.161   1  0.000   0.000 N  0.450      SignalP-noTM
TRINITY_DN44798_c3_g3::TRINITY_DN44798_c3_g3_i14::g.67::m.  0.104   1  0.000   1  0.131   1  0.000   0.000 N  0.450      SignalP-noTM
TRINITY_DN44798_c3_g3::TRINITY_DN44798_c3_g3_i14::g.67::m.  0.103   1  0.000   1  0.166   1  0.000   0.000 N  0.450      SignalP-noTM
TRINITY_DN44798_c3_g3::TRINITY_DN44798_c3_g3_i14::g.67::m.  0.106   1  0.000   1  0.139   1  0.000   0.000 N  0.450      SignalP-noTM
TRINITY_DN44798_c3_g3::TRINITY_DN44798_c3_g3_i14::g.67::m.  0.104   1  0.000   1  0.140   1  0.000   0.000 N  0.450      SignalP-noTM
TRINITY_DN44798_c3_g3::TRINITY_DN44798_c3_g3_i14::g.67::m.  0.104   1  0.000   1  0.140   1  0.000   0.000 N  0.450      SignalP-noTM
TRINITY_DN44798_c3_g3::TRINITY_DN44798_c3_g3_i14::g.67::m.!  0.104   1  0.000   1  0.130   1  0.000   0.000 N  0.450      SignalP-noTM
TRINITY_DN44798_c3_g3::TRINITY_DN44798_c3_g3_i14::g.67::m."  0.104   1  0.000   1  0.140   1  0.000   0.000 N  0.450      SignalP-noTM
TRINITY_DN44798_c3_g3::TRINITY_DN44798_c3_g3_i14::g.67::m.#  0.106   1  0.000   1  0.139   1  0.000   0.000 N  0.450      SignalP-noTM
TRINITY_DN44798_c3_g3::TRINITY_DN44798_c3_g3_i14::g.67::m.$  0.104   1  0.000   1  0.130   1  0.000   0.000 N  0.450      SignalP-noTM
TRINITY_DN44798_c3_g3::TRINITY_DN44798_c3_g3_i14::g.67::m.%  0.104   1  0.000   1  0.140   1  0.000   0.000 N  0.450      SignalP-noTM
TRINITY_DN44798_c3_g3::TRINITY_DN44798_c3_g3_i14::g.67::m.&  0.104   1  0.000   1  0.130   1  0.000   0.000 N  0.450      SignalP-noTM
TRINITY_DN44798_c3_g3::TRINITY_DN44798_c3_g3_i14::g.67::m.'  0.104   1  0.000   1  0.140   1  0.000   0.000 N  0.450      SignalP-noTM
TRINITY_DN44798_c3_g3::TRINITY_DN44798_c3_g3_i14::g.67::m.(  0.106   1  0.000   1  0.139   1  0.000   0.000 N  0.450      SignalP-noTM
TRINITY_DN44798_c3_g3::TRINITY_DN44798_c3_g3_i14::g.67::m.)  0.105   1  0.000   1  0.120   1  0.000   0.000 N  0.450      SignalP-noTM
TRINITY_DN44798_c3_g3::TRINITY_DN44798_c3_g3_i14::g.67::m.*  0.104   1  0.000   1  0.140   1  0.000   0.000 N  0.450      SignalP-noTM
TRINITY_DN44798_c3_g3::TRINITY_DN44798_c3_g3_i14::g.67::m.+  0.106   1  0.000   1  0.139   1  0.000   0.000 N  0.450      SignalP-noTM
TRINITY_DN44798_c3_g3::TRINITY_DN44798_c3_g3_i14::g.67::m.,  0.104   1  0.000   1  0.130   1  0.000   0.000 N  0.450      SignalP-noTM
TRINITY_DN44798_c3_g3::TRINITY_DN44798_c3_g3_i14::g.67::m.-  0.104   1  0.000   1  0.140   1  0.000   0.000 N  0.450      SignalP-noTM
TRINITY_DN44798_c3_g3::TRINITY_DN44798_c3_g3_i14::g.67::m..  0.104   1  0.000   1  0.159   1  0.000   0.000 N  0.450      SignalP-noTM
TRINITY_DN44798_c3_g3::TRINITY_DN44798_c3_g3_i14::g.67::m./  0.104   1  0.000   1  0.140   1  0.000   0.000 N  0.450      SignalP-noTM
TRINITY_DN44798_c3_g3::TRINITY_DN44798_c3_g3_i14::g.67::m.0  0.103   1  0.000   1  0.166   1  0.000   0.000 N  0.450      SignalP-noTM
TRINITY_DN44798_c3_g3::TRINITY_DN44798_c3_g3_i14::g.67::m.1  0.104   1  0.000   1  0.130   1  0.000   0.000 N  0.450      SignalP-noTM
TRINITY_DN44798_c3_g3::TRINITY_DN44798_c3_g3_i14::g.67::m.2  0.105   1  0.000   1  0.120   1  0.000   0.000 N  0.450      SignalP-noTM
TRINITY_DN44798_c3_g3::TRINITY_DN44798_c3_g3_i14::g.67::m.3  0.104   1  0.000   1  0.158   1  0.000   0.000 N  0.450      SignalP-noTM
TRINITY_DN44798_c3_g3::TRINITY_DN44798_c3_g3_i14::g.67::m.4  0.104   1  0.000   1  0.140   1  0.000   0.000 N  0.450      SignalP-noTM
TRINITY_DN44798_c3_g3::TRINITY_DN44798_c3_g3_i14::g.67::m.5  0.104   1  0.000   1  0.159   1  0.000   0.000 N  0.450      SignalP-noTM
TRINITY_DN44798_c3_g3::TRINITY_DN44798_c3_g3_i14::g.67::m.6  0.106   1  0.000   1  0.129   1  0.000   0.000 N  0.450      SignalP-noTM
TRINITY_DN44798_c3_g3::TRINITY_DN44798_c3_g3_i14::g.67::m.7  0.102   1  0.000   1  0.120   1  0.000   0.000 N  0.450      SignalP-noTM
TRINITY_DN44798_c3_g3::TRINITY_DN44798_c3_g3_i14::g.67::m.8  0.105   1  0.000   1  0.120   1  0.000   0.000 N  0.450      SignalP-noTM
TRINITY_DN44798_c3_g3::TRINITY_DN44798_c3_g3_i14::g.67::m.9  0.104   1  0.000   1  0.138   1  0.000   0.000 N  0.450      SignalP-noTM
TRINITY_DN44798_c3_g3::TRINITY_DN44798_c3_g3_i14::g.67::m.:  0.106   1  0.000   1  0.129   1  0.000   0.000 N  0.450      SignalP-noTM
TRINITY_DN44798_c3_g3::TRINITY_DN44798_c3_g3_i14::g.67::m.;  0.104   1  0.000   1  0.130   1  0.000   0.000 N  0.450      SignalP-noTM
TRINITY_DN44798_c3_g3::TRINITY_DN44798_c3_g3_i14::g.67::m.<  0.105   1  0.000   1  0.120   1  0.000   0.000 N  0.450      SignalP-noTM
TRINITY_DN44798_c3_g3::TRINITY_DN44798_c3_g3_i14::g.67::m.=  0.104   1  0.000   1  0.158   1  0.000   0.000 N  0.450      SignalP-noTM
TRINITY_DN44798_c3_g3::TRINITY_DN44798_c3_g3_i14::g.67::m.>  0.104   1  0.000   1  0.140   1  0.000   0.000 N  0.450      SignalP-noTM
TRINITY_DN44798_c3_g3::TRINITY_DN44798_c3_g3_i14::g.67::m.?  0.104   1  0.000   1  0.159   1  0.000   0.000 N  0.450      SignalP-noTM
TRINITY_DN44798_c3_g3::TRINITY_DN44798_c3_g3_i14::g.67::m.@  0.104   1  0.000   1  0.140   1  0.000   0.000 N  0.450      SignalP-noTM
TRINITY_DN44798_c3_g3::TRINITY_DN44798_c3_g3_i14::g.67::m.A  0.103   1  0.000   1  0.166   1  0.000   0.000 N  0.450      SignalP-noTM
TRINITY_DN44798_c3_g3::TRINITY_DN44798_c3_g3_i14::g.67::m.B  0.104   1  0.000   1  0.130   1  0.000   0.000 N  0.450      SignalP-noTM
TRINITY_DN44798_c3_g3::TRINITY_DN44798_c3_g3_i14::g.67::m.C  0.103   1  0.000   1  0.166   1  0.000   0.000 N  0.450      SignalP-noTM
TRINITY_DN44798_c3_g3::TRINITY_DN44798_c3_g3_i14::g.67::m.D  0.104   1  0.000   1  0.159   1  0.000   0.000 N  0.450      SignalP-noTM
TRINITY_DN44798_c3_g3::TRINITY_DN44798_c3_g3_i14::g.67::m.E  0.104   1  0.000   1  0.130   1  0.000   0.000 N  0.450      SignalP-noTM
TRINITY_DN44798_c3_g3::TRINITY_DN44798_c3_g3_i14::g.67::m.F  0.104   1  0.000   1  0.140   1  0.000   0.000 N  0.450      SignalP-noTM
TRINITY_DN44767_c0_g1::TRINITY_DN44767_c0_g1_i2::g.69::m.6  0.102   1  0.000   1  0.120   1  0.000   0.000 N  0.450      SignalP-noTM
TRINITY_DN44767_c0_g1::TRINITY_DN44767_c0_g1_i2::g.69::m.6  0.104   1  0.000   1  0.130   1  0.000   0.000 N  0.450      SignalP-noTM
TRINITY_DN44767_c0_g1::TRINITY_DN44767_c0_g1_i2::g.69::m.6  0.103   1  0.000   1  0.166   1  0.000   0.000 N  0.450      SignalP-noTM
TRINITY_DN44767_c0_g1::TRINITY_DN44767_c0_g1_i2::g.69::m.6  0.104   1  0.000   1  0.130   1  0.000   0.000 N  0.450      SignalP-noTM
TRINITY_DN44767_c0_g1::TRINITY_DN44767_c0_g1_i2::g.69::m.6  0.104   1  0.000   1  0.130   1  0.000   0.000 N  0.450      SignalP-noTM
TRINITY_DN44767_c0_g1::TRINITY_DN44767_c0_g1_i2::g.69::m.6  0.105   1  0.000   1  0.120   1  0.000   0.000 N  0.450      SignalP-noTM
TRINITY_DN44767_c0_g1::TRINITY_DN44767_c0_g1_i2::g.69::m.6  0.101   1  0.000   1  0.198   1  0.000   0.000 N  0.450      SignalP-noTM
TRINITY_DN44767_c0_g1::TRINITY_DN44767_c0_g1_i2::g.69::m.6  0.103   1  0.000   1  0.198   1  0.000   0.000 N  0.450      SignalP-noTM
TRINITY_DN44767_c0_g1::TRINITY_DN44767_c0_g1_i2::g.69::m.6  0.104   1  0.000   1  0.140   1  0.000   0.000 N  0.450      SignalP-noTM
                           0.000   1  0.000   1  0.000   1  0.000   0.000 N  0.500      SignalP-TM
TRINITY_DN44767_c0_g1::TRINITY_DN44767_c0_g1_i2::g.69::m.6  0.000   1  0.000   1  0.000   1  0.000   0.000 N  0.450      SignalP-noTM
0.159331                   0.000   1  0.000   1  0.000   1  0.000   0.000 N  0.450      SignalP-noTM
TRINITY_DN44767_c0_g1::TRINITY_DN44767_c0_g1_i2::g.69::m.6  0.104   1  0.000   1  0.130   1  0.000   0.000 N  0.450      SignalP-noTM
TRINITY_DN44767_c0_g1::TRINITY_DN44767_c0_g1_i2::g.69::m.6  0.103   1  0.000   1  0.110   1  0.000   0.000 N  0.450      SignalP-noTM
TRINITY_DN44767_c0_g1::TRINITY_DN44767_c0_g1_i2::g.69::m.6  0.103   1  0.000   1  0.110   1  0.000   0.000 N  0.450      SignalP-noTM
TRINITY_DN44767_c0_g1::TRINITY_DN44767_c0_g1_i2::g.69::m.6  0.104   1  0.000   1  0.140   1  0.000   0.000 N  0.450      SignalP-noTM
TRINITY_DN44767_c0_g1::TRINITY_DN44767_c0_g1_i2::g.69::m.6  0.103   1  0.000   1  0.198   1  0.000   0.000 N  0.450      SignalP-noTM
TRINITY_DN44767_c0_g1::TRINITY_DN44767_c0_g1_i2::g.69::m.6  0.104   1  0.000   1  0.159   1  0.000   0.000 N  0.450      SignalP-noTM
TRINITY_DN44767_c0_g1::TRINITY_DN44767_c0_g1_i2::g.69::m.6  0.103   1  0.000   1  0.110   1  0.000   0.000 N  0.450      SignalP-noTM
TRINITY_DN44767_c0_g1::TRINITY_DN44767_c0_g1_i2::g.69::m.6  0.102   1  0.000   1  0.120   1  0.000   0.000 N  0.450      SignalP-noTM
TRINITY_DN44767_c0_g1::TRINITY_DN44767_c0_g1_i2::g.69::m.6  0.104   1  0.000   1  0.161   1  0.000   0.000 N  0.450      SignalP-noTM
TRINITY_DN44767_c0_g1::TRINITY_DN44767_c0_g1_i2::g.69::m.6  0.103   1  0.000   1  0.166   1  0.000   0.000 N  0.450      SignalP-noTM
TRINITY_DN44767_c0_g1::TRINITY_DN44767_c0_g1_i2::g.69::m.6  0.104   1  0.000   1  0.140   1  0.000   0.000 N  0.450      SignalP-noTM
TRINITY_DN44767_c0_g1::TRINITY_DN44767_c0_g1_i2::g.69::m.6  0.104   1  0.000   1  0.161   1  0.000   0.000 N  0.450      SignalP-noTM
TRINITY_DN44767_c0_g1::TRINITY_DN44767_c0_g1_i2::g.69::m.6  0.104   1  0.000   1  0.161   1  0.000   0.000 N  0.450      SignalP-noTM
TRINITY_DN44767_c0_g1::TRINITY_DN44767_c0_g1_i2::g.69::m.6  0.104   1  0.000   1  0.140   1  0.000   0.000 N  0.450      SignalP-noTM
TRINITY_DN44767_c0_g1::TRINITY_DN44767_c0_g1_i2::g.69::m.6  0.104   1  0.000   1  0.140   1  0.000   0.000 N  0.450      SignalP-noTM
TRINITY_DN44767_c0_g1::TRINITY_DN44767_c0_g1_i2::g.69::m.6  0.105   1  0.000   1  0.140   1  0.000   0.000 N  0.450      SignalP-noTM
TRINITY_DN44767_c0_g1::TRINITY_DN44767_c0_g1_i2::g.69::m.6  0.103   1  0.000   1  0.166   1  0.000   0.000 N  0.450      SignalP-noTM
TRINITY_DN44767_c0_g1::TRINITY_DN44767_c0_g1_i2::g.69::m.6  0.104   1  0.000   1  0.121   1  0.000   0.000 N  0.450      SignalP-noTM
TRINITY_DN44767_c0_g1::TRINITY_DN44767_c0_g1_i2::g.69::m.6  0.102   1  0.000   1  0.120   1  0.000   0.000 N  0.450      SignalP-noTM
TRINITY_DN44767_c0_g1::TRINITY_DN44767_c0_g1_i2::g.69::m.6  0.102   1  0.000   1  0.120   1  0.000   0.000 N  0.450      SignalP-noTM
TRINITY_DN44767_c0_g1::TRINITY_DN44767_c0_g1_i2::g.69::m.6  0.105   1  0.000   1  0.120   1  0.000   0.000 N  0.450      SignalP-noTM
TRINITY_DN44767_c0_g1::TRINITY_DN44767_c0_g1_i2::g.69::m.6!  0.104   1  0.000   1  0.131   1  0.000   0.000 N  0.450      SignalP-noTM
TRINITY_DN44767_c0_g1::TRINITY_DN44767_c0_g1_i2::g.69::m.6"  0.106   1  0.000   1  0.139   1  0.000   0.000 N  0.450      SignalP-noTM
TRINITY_DN44767_c0_g1::TRINITY_DN44767_c0_g1_i2::g.69::m.6#  0.106   1  0.000   1  0.139   1  0.000   0.000 N  0.450      SignalP-noTM
TRINITY_DN44767_c0_g1::TRINITY_DN44767_c0_g1_i2::g.69::m.6$  0.106   1  0.000   1  0.129   1  0.000   0.000 N  0.450      SignalP-noTM
TRINITY_DN44767_c0_g1::TRINITY_DN44767_c0_g1_i2::g.69::m.6%  0.106   1  0.000   1  0.129   1  0.000   0.000 N  0.450      SignalP-noTM
TRINITY_DN44767_c0_g1::TRINITY_DN44767_c0_g1_i2::g.69::m.6&  0.103   1  0.000   1  0.110   1  0.000   0.000 N  0.450      SignalP-noTM
TRINITY_DN44767_c0_g1::TRINITY_DN44767_c0_g1_i2::g.69::m.6'  0.104   1  0.000   1  0.140   1  0.000   0.000 N  0.450      SignalP-noTM
TRINITY_DN44767_c0_g1::TRINITY_DN44767_c0_g1_i2::g.69::m.6(  0.104   1  0.000   1  0.159   1  0.000   0.000 N  0.450      SignalP-noTM
TRINITY_DN44767_c0_g1::TRINITY_DN44767_c0_g1_i2::g.69::m.6)  0.105   1  0.000   1  0.120   1  0.000   0.000 N  0.450      SignalP-noTM
TRINITY_DN44767_c0_g1::TRINITY_DN44767_c0_g1_i2::g.69::m.6*  0.104   1  0.000   1  0.138   1  0.000   0.000 N  0.450      SignalP-noTM
TRINITY_DN44767_c0_g1::TRINITY_DN44767_c0_g1_i2::g.69::m.6+  0.104   1  0.000   1  0.138   1  0.000   0.000 N  0.450      SignalP-noTM
TRINITY_DN44767_c0_g1::TRINITY_DN44767_c0_g1_i2::g.69::m.6,  0.103   1  0.000   1  0.166   1  0.000   0.000 N  0.450      SignalP-noTM
TRINITY_DN44767_c0_g1::TRINITY_DN44767_c0_g1_i2::g.69::m.6-  0.103   1  0.000   1  0.166   1  0.000   0.000 N  0.450      SignalP-noTM
TRINITY_DN44767_c0_g1::TRINITY_DN44767_c0_g1_i2::g.69::m.6.  0.105   1  0.000   1  0.120   1  0.000   0.000 N  0.450      SignalP-noTM
TRINITY_DN44767_c0_g1::TRINITY_DN44767_c0_g1_i2::g.69::m.6/  0.104   1  0.000   1  0.131   1  0.000   0.000 N  0.450      SignalP-noTM
TRINITY_DN44767_c0_g1::TRINITY_DN44767_c0_g1_i2::g.69::m.60  0.104   1  0.000   1  0.140   1  0.000   0.000 N  0.450      SignalP-noTM
TRINITY_DN44767_c0_g1::TRINITY_DN44767_c0_g1_i2::g.69::m.61  0.103   1  0.000   1  0.110   1  0.000   0.000 N  0.450      SignalP-noTM
TRINITY_DN44767_c0_g1::TRINITY_DN44767_c0_g1_i2::g.69::m.62  0.105   1  0.000   1  0.120   1  0.000   0.000 N  0.450      SignalP-noTM
TRINITY_DN44767_c0_g1::TRINITY_DN44767_c0_g1_i2::g.69::m.63  0.105   1  0.000   1  0.120   1  0.000   0.000 N  0.450      SignalP-noTM
TRINITY_DN44767_c0_g1::TRINITY_DN44767_c0_g1_i2::g.69::m.64  0.103   1  0.000   1  0.110   1  0.000   0.000 N  0.450      SignalP-noTM
TRINITY_DN44767_c0_g1::TRINITY_DN44767_c0_g1_i2::g.69::m.65  0.104   1  0.000   1  0.130   1  0.000   0.000 N  0.450      SignalP-noTM
TRINITY_DN44767_c0_g1::TRINITY_DN44767_c0_g1_i2::g.69::m.66  0.104   1  0.000   1  0.158   1  0.000   0.000 N  0.450      SignalP-noTM
TRINITY_DN44767_c0_g1::TRINITY_DN44767_c0_g1_i2::g.69::m.67  0.103   1  0.000   1  0.145   1  0.000   0.000 N  0.450      SignalP-noTM
TRINITY_DN44767_c0_g1::TRINITY_DN44767_c0_g1_i2::g.69::m.68  0.104   1  0.000   1  0.140   1  0.000   0.000 N  0.450      SignalP-noTM
TRINITY_DN44767_c0_g1::TRINITY_DN44767_c0_g1_i2::g.69::m.69  0.100   1  0.000   1  0.102   1  0.000   0.000 N  0.450      SignalP-noTM
TRINITY_DN44767_c0_g1::TRINITY_DN44767_c0_g1_i2::g.69::m.6:  0.101   2  0.000   1  0.102   1  0.000   0.000 N  0.450      SignalP-noTM
TRINITY_DN44767_c0_g1::TRINITY_DN44767_c0_g1_i2::g.69::m.6;  0.101   2  0.000   1  0.102   1  0.000   0.000 N  0.450      SignalP-noTM
TRINITY_DN44767_c0_g1::TRINITY_DN44767_c0_g1_i2::g.69::m.6<  0.102   4  0.000   1  0.103   4  0.000   0.000 N  0.450      SignalP-noTM
TRINITY_DN44767_c0_g1::TRINITY_DN44767_c0_g1_i2::g.69::m.6=  0.105   5  0.000   1  0.103   4  0.000   0.000 N  0.450      SignalP-noTM
TRINITY_DN44767_c0_g1::TRINITY_DN44767_c0_g1_i2::g.69::m.6>  0.105   5  0.000   1  0.103   4  0.000   0.000 N  0.450      SignalP-noTM
TRINITY_DN44767_c0_g1::TRINITY_DN44767_c0_g1_i2::g.69::m.6?  0.105   5  0.000   1  0.103   4  0.000   0.000 N  0.450      SignalP-noTM
TRINITY_DN44767_c0_g1::TRINITY_DN44767_c0_g1_i2::g.69::m.6@  0.107   8  0.000   1  0.103   4  0.000   0.000 N  0.450      SignalP-noTM
TRINITY_DN44767_c0_g1::TRINITY_DN44767_c0_g1_i2::g.69::m.6A  0.107   8  0.000   1  0.103   4  0.000   0.000 N  0.450      SignalP-noTM
TRINITY_DN44767_c0_g1::TRINITY_DN44767_c0_g1_i2::g.69::m.6B  0.107   8  0.000   1  0.103   4  0.000   0.000 N  0.450      SignalP-noTM
TRINITY_DN44767_c0_g1::TRINITY_DN44767_c0_g1_i2::g.69::m.6C  0.107   8  0.102  11  0.103   4  0.094   0.098 N  0.450      SignalP-noTM
TRINITY_DN44767_c0_g1::TRINITY_DN44767_c0_g1_i2::g.69::m.6D  0.107   8  0.102  11  0.103   4  0.094   0.098 N  0.450      SignalP-noTM
TRINITY_DN44767_c0_g1::TRINITY_DN44767_c0_g1_i2::g.69::m.6E  0.107   8  0.102  11  0.103   4  0.094   0.098 N  0.450      SignalP-noTM
TRINITY_DN44767_c0_g1::TRINITY_DN44767_c0_g1_i2::g.69::m.6F  0.107   8  0.102  11  0.103   4  0.094   0.098 N  0.450      SignalP-noTM
TRINITY_DN44767_c0_g1::TRINITY_DN44767_c0_g1_i3::g.79::m.7  0.102   1  0.000   1  0.120   1  0.000   0.000 N  0.450      SignalP-noTM
TRINITY_DN44767_c0_g1::TRINITY_DN44767_c0_g1_i3::g.79::m.7  0.104   1  0.000   1  0.130   1  0.000   0.000 N  0.450      SignalP-noTM
TRINITY_DN44767_c0_g1::TRINITY_DN44767_c0_g1_i3::g.79::m.7  0.103   1  0.000   1  0.166   1  0.000   0.000 N  0.450      SignalP-noTM
TRINITY_DN44767_c0_g1::TRINITY_DN44767_c0_g1_i3::g.79::m.7  0.104   1  0.000   1  0.130   1  0.000   0.000 N  0.450      SignalP-noTM
TRINITY_DN44767_c0_g1::TRINITY_DN44767_c0_g1_i3::g.79::m.7  0.104   1  0.000   1  0.130   1  0.000   0.000 N  0.450      SignalP-noTM
TRINITY_DN44767_c0_g1::TRINITY_DN44767_c0_g1_i3::g.79::m.7  0.105   1  0.000   1  0.120   1  0.000   0.000 N  0.450      SignalP-noTM
TRINITY_DN44767_c0_g1::TRINITY_DN44767_c0_g1_i3::g.79::m.7  0.101   1  0.000   1  0.198   1  0.000   0.000 N  0.450      SignalP-noTM
TRINITY_DN44767_c0_g1::TRINITY_DN44767_c0_g1_i3::g.79::m.7  0.103   1  0.000   1  0.198   1  0.000   0.000 N  0.450      SignalP-noTM
TRINITY_DN44767_c0_g1::TRINITY_DN44767_c0_g1_i3::g.79::m.7  0.104   1  0.000   1  0.140   1  0.000   0.000 N  0.450      SignalP-noTM
                           0.000   1  0.000   1  0.000   1  0.000   0.000 N  0.500      SignalP-TM
TRINITY_DN44767_c0_g1::TRINITY_DN44767_c0_g1_i3::g.79::m.7  0.000   1  0.000   1  0.000   1  0.000   0.000 N  0.450      SignalP-noTM
0.159331                   0.000   1  0.000   1  0.000   1  0.000   0.000 N  0.450      SignalP-noTM
TRINITY_DN44767_c0_g1::TRINITY_DN44767_c0_g1_i3::g.79::m.7  0.104   1  0.000   1  0.130   1  0.000   0.000 N  0.450      SignalP-noTM
TRINITY_DN44767_c0_g1::TRINITY_DN44767_c0_g1_i3::g.79::m.7  0.103   1  0.000   1  0.110   1  0.000   0.000 N  0.450      SignalP-noTM
TRINITY_DN44767_c0_g1::TRINITY_DN44767_c0_g1_i3::g.79::m.7  0.103   1  0.000   1  0.110   1  0.000   0.000 N  0.450      SignalP-noTM
TRINITY_DN44767_c0_g1::TRINITY_DN44767_c0_g1_i3::g.79::m.7  0.104   1  0.000   1  0.140   1  0.000   0.000 N  0.450      SignalP-noTM
TRINITY_DN44767_c0_g1::TRINITY_DN44767_c0_g1_i3::g.79::m.7  0.103   1  0.000   1  0.198   1  0.000   0.000 N  0.450      SignalP-noTM
TRINITY_DN44767_c0_g1::TRINITY_DN44767_c0_g1_i3::g.79::m.7  0.104   1  0.000   1  0.159   1  0.000   0.000 N  0.450      SignalP-noTM
TRINITY_DN44767_c0_g1::TRINITY_DN44767_c0_g1_i3::g.79::m.7  0.103   1  0.000   1  0.110   1  0.000   0.000 N  0.450      SignalP-noTM
TRINITY_DN44767_c0_g1::TRINITY_DN44767_c0_g1_i3::g.79::m.7  0.102   1  0.000   1  0.120   1  0.000   0.000 N  0.450      SignalP-noTM
TRINITY_DN44767_c0_g1::TRINITY_DN44767_c0_g1_i3::g.79::m.7  0.104   1  0.000   1  0.161   1  0.000   0.000 N  0.450      SignalP-noTM
TRINITY_DN44767_c0_g1::TRINITY_DN44767_c0_g1_i3::g.79::m.7  0.103   1  0.000   1  0.166   1  0.000   0.000 N  0.450      SignalP-noTM
TRINITY_DN44767_c0_g1::TRINITY_DN44767_c0_g1_i3::g.79::m.7  0.104   1  0.000   1  0.140   1  0.000   0.000 N  0.450      SignalP-noTM
TRINITY_DN44767_c0_g1::TRINITY_DN44767_c0_g1_i3::g.79::m.7  0.104   1  0.000   1  0.161   1  0.000   0.000 N  0.450      SignalP-noTM
TRINITY_DN44767_c0_g1::TRINITY_DN44767_c0_g1_i3::g.79::m.7  0.104   1  0.000   1  0.161   1  0.000   0.000 N  0.450      SignalP-noTM
TRINITY_DN44767_c0_g1::TRINITY_DN44767_c0_g1_i3::g.79::m.7  0.104   1  0.000   1  0.140   1  0.000   0.000 N  0.450      SignalP-noTM
TRINITY_DN44767_c0_g1::TRINITY_DN44767_c0_g1_i3::g.79::m.7  0.104   1  0.000   1  0.140   1  0.000   0.000 N  0.450      SignalP-noTM
TRINITY_DN44767_c0_g1::TRINITY_DN44767_c0_g1_i3::g.79::m.7  0.105   1  0.000   1  0.140   1  0.000   0.000 N  0.450      SignalP-noTM
TRINITY_DN44767_c0_g1::TRINITY_DN44767_c0_g1_i3::g.79::m.7  0.103   1  0.000   1  0.166   1  0.000   0.000 N  0.450      SignalP-noTM
TRINITY_DN44767_c0_g1::TRINITY_DN44767_c0_g1_i3::g.79::m.7  0.104   1  0.000   1  0.121   1  0.000   0.000 N  0.450      SignalP-noTM
TRINITY_DN44767_c0_g1::TRINITY_DN44767_c0_g1_i3::g.79::m.7  0.102   1  0.000   1  0.120   1  0.000   0.000 N  0.450      SignalP-noTM
TRINITY_DN44767_c0_g1::TRINITY_DN44767_c0_g1_i3::g.79::m.7  0.102   1  0.000   1  0.120   1  0.000   0.000 N  0.450      SignalP-noTM
TRINITY_DN44767_c0_g1::TRINITY_DN44767_c0_g1_i3::g.79::m.7  0.105   1  0.000   1  0.120   1  0.000   0.000 N  0.450      SignalP-noTM
TRINITY_DN44767_c0_g1::TRINITY_DN44767_c0_g1_i3::g.79::m.7!  0.104   1  0.000   1  0.131   1  0.000   0.000 N  0.450      SignalP-noTM
TRINITY_DN44767_c0_g1::TRINITY_DN44767_c0_g1_i3::g.79::m.7"  0.106   1  0.000   1  0.139   1  0.000   0.000 N  0.450      SignalP-noTM
TRINITY_DN44767_c0_g1::TRINITY_DN44767_c0_g1_i3::g.79::m.7#  0.106   1  0.000   1  0.139   1  0.000   0.000 N  0.450      SignalP-noTM
TRINITY_DN44767_c0_g1::TRINITY_DN44767_c0_g1_i3::g.79::m.7$  0.106   1  0.000   1  0.129   1  0.000   0.000 N  0.450      SignalP-noTM
TRINITY_DN44767_c0_g1::TRINITY_DN44767_c0_g1_i3::g.79::m.7%  0.106   1  0.000   1  0.129   1  0.000   0.000 N  0.450      SignalP-noTM
TRINITY_DN44767_c0_g1::TRINITY_DN44767_c0_g1_i3::g.79::m.7&  0.103   1  0.000   1  0.110   1  0.000   0.000 N  0.450      SignalP-noTM
TRINITY_DN44767_c0_g1::TRINITY_DN44767_c0_g1_i3::g.79::m.7'  0.104   1  0.000   1  0.140   1  0.000   0.000 N  0.450      SignalP-noTM
TRINITY_DN44767_c0_g1::TRINITY_DN44767_c0_g1_i3::g.79::m.7(  0.104   1  0.000   1  0.159   1  0.000   0.000 N  0.450      SignalP-noTM
TRINITY_DN44767_c0_g1::TRINITY_DN44767_c0_g1_i3::g.79::m.7)  0.105   1  0.000   1  0.120   1  0.000   0.000 N  0.450      SignalP-noTM
TRINITY_DN44767_c0_g1::TRINITY_DN44767_c0_g1_i3::g.79::m.7*  0.104   1  0.000   1  0.138   1  0.000   0.000 N  0.450      SignalP-noTM
TRINITY_DN44767_c0_g1::TRINITY_DN44767_c0_g1_i3::g.79::m.7+  0.104   1  0.000   1  0.138   1  0.000   0.000 N  0.450      SignalP-noTM
TRINITY_DN44767_c0_g1::TRINITY_DN44767_c0_g1_i3::g.79::m.7,  0.103   1  0.000   1  0.166   1  0.000   0.000 N  0.450      SignalP-noTM
TRINITY_DN44767_c0_g1::TRINITY_DN44767_c0_g1_i3::g.79::m.7-  0.103   1  0.000   1  0.166   1  0.000   0.000 N  0.450      SignalP-noTM
TRINITY_DN44767_c0_g1::TRINITY_DN44767_c0_g1_i3::g.79::m.7.  0.105   1  0.000   1  0.120   1  0.000   0.000 N  0.450      SignalP-noTM
TRINITY_DN44767_c0_g1::TRINITY_DN44767_c0_g1_i3::g.79::m.7/  0.104   1  0.000   1  0.131   1  0.000   0.000 N  0.450      SignalP-noTM
TRINITY_DN44767_c0_g1::TRINITY_DN44767_c0_g1_i3::g.79::m.70  0.104   1  0.000   1  0.140   1  0.000   0.000 N  0.450      SignalP-noTM
TRINITY_DN44767_c0_g1::TRINITY_DN44767_c0_g1_i3::g.79::m.71  0.103   1  0.000   1  0.110   1  0.000   0.000 N  0.450      SignalP-noTM
TRINITY_DN44767_c0_g1::TRINITY_DN44767_c0_g1_i3::g.79::m.72  0.105   1  0.000   1  0.120   1  0.000   0.000 N  0.450      SignalP-noTM
TRINITY_DN44767_c0_g1::TRINITY_DN44767_c0_g1_i3::g.79::m.73  0.105   1  0.000   1  0.120   1  0.000   0.000 N  0.450      SignalP-noTM
TRINITY_DN44767_c0_g1::TRINITY_DN44767_c0_g1_i3::g.79::m.74  0.103   1  0.000   1  0.110   1  0.000   0.000 N  0.450      SignalP-noTM
TRINITY_DN44767_c0_g1::TRINITY_DN44767_c0_g1_i3::g.79::m.75  0.104   1  0.000   1  0.130   1  0.000   0.000 N  0.450      SignalP-noTM
TRINITY_DN44767_c0_g1::TRINITY_DN44767_c0_g1_i3::g.79::m.76  0.104   1  0.000   1  0.158   1  0.000   0.000 N  0.450      SignalP-noTM
TRINITY_DN44767_c0_g1::TRINITY_DN44767_c0_g1_i3::g.79::m.77  0.103   1  0.000   1  0.145   1  0.000   0.000 N  0.450      SignalP-noTM
TRINITY_DN44767_c0_g1::TRINITY_DN44767_c0_g1_i3::g.79::m.78  0.104   1  0.000   1  0.140   1  0.000   0.000 N  0.450      SignalP-noTM
TRINITY_DN44767_c0_g1::TRINITY_DN44767_c0_g1_i3::g.79::m.79  0.100   1  0.000   1  0.102   1  0.000   0.000 N  0.450      SignalP-noTM
TRINITY_DN44767_c0_g1::TRINITY_DN44767_c0_g1_i3::g.79::m.7:  0.101   2  0.000   1  0.102   1  0.000   0.000 N  0.450      SignalP-noTM
TRINITY_DN44767_c0_g1::TRINITY_DN44767_c0_g1_i3::g.79::m.7;  0.101   2  0.000   1  0.102   1  0.000   0.000 N  0.450      SignalP-noTM
TRINITY_DN44767_c0_g1::TRINITY_DN44767_c0_g1_i3::g.79::m.7<  0.102   4  0.000   1  0.103   4  0.000   0.000 N  0.450      SignalP-noTM
TRINITY_DN44767_c0_g1::TRINITY_DN44767_c0_g1_i3::g.79::m.7=  0.105   5  0.000   1  0.103   4  0.000   0.000 N  0.450      SignalP-noTM
TRINITY_DN44767_c0_g1::TRINITY_DN44767_c0_g1_i3::g.79::m.7>  0.105   5  0.000   1  0.103   4  0.000   0.000 N  0.450      SignalP-noTM
TRINITY_DN44767_c0_g1::TRINITY_DN44767_c0_g1_i3::g.79::m.7?  0.105   5  0.000   1  0.103   4  0.000   0.000 N  0.450      SignalP-noTM
TRINITY_DN44767_c0_g1::TRINITY_DN44767_c0_g1_i3::g.79::m.7@  0.107   8  0.000   1  0.103   4  0.000   0.000 N  0.450      SignalP-noTM
TRINITY_DN44767_c0_g1::TRINITY_DN44767_c0_g1_i3::g.79::m.7A  0.107   8  0.000   1  0.103   4  0.000   0.000 N  0.450      SignalP-noTM
TRINITY_DN44767_c0_g1::TRINITY_DN44767_c0_g1_i3::g.79::m.7B  0.107   8  0.000   1  0.103   4  0.000   0.000 N  0.450      SignalP-noTM
TRINITY_DN44767_c0_g1::TRINITY_DN44767_c0_g1_i3::g.79::m.7C  0.107   8  0.102  11  0.103   4  0.094   0.098 N  0.450      SignalP-noTM
TRINITY_DN44767_c0_g1::TRINITY_DN44767_c0_g1_i3::g.79::m.7D  0.107   8  0.102  11  0.103   4  0.094   0.098 N  0.450      SignalP-noTM
TRINITY_DN44767_c0_g1::TRINITY_DN44767_c0_g1_i3::g.79::m.7E  0.107   8  0.102  11  0.103   4  0.094   0.098 N  0.450      SignalP-noTM
TRINITY_DN44767_c0_g1::TRINITY_DN44767_c0_g1_i3::g.79::m.7F  0.107   8  0.102  11  0.103   4  0.094   0.098 N  0.450      SignalP-noTM
TRINITY_DN44767_c0_g1::TRINITY_DN44767_c0_g1_i7::g.90::m.9  0.102   1  0.000   1  0.120   1  0.000   0.000 N  0.450      SignalP-noTM
TRINITY_DN44767_c0_g1::TRINITY_DN44767_c0_g1_i7::g.90::m.9  0.104   1  0.000   1  0.130   1  0.000   0.000 N  0.450      SignalP-noTM
TRINITY_DN44767_c0_g1::TRINITY_DN44767_c0_g1_i7::g.90::m.9  0.103   1  0.000   1  0.166   1  0.000   0.000 N  0.450      SignalP-noTM
TRINITY_DN44767_c0_g1::TRINITY_DN44767_c0_g1_i7::g.90::m.9  0.104   1  0.000   1  0.130   1  0.000   0.000 N  0.450      SignalP-noTM
TRINITY_DN44767_c0_g1::TRINITY_DN44767_c0_g1_i7::g.90::m.9  0.104   1  0.000   1  0.130   1  0.000   0.000 N  0.450      SignalP-noTM
TRINITY_DN44767_c0_g1::TRINITY_DN44767_c0_g1_i7::g.90::m.9  0.105   1  0.000   1  0.120   1  0.000   0.000 N  0.450      SignalP-noTM
TRINITY_DN44767_c0_g1::TRINITY_DN44767_c0_g1_i7::g.90::m.9  0.101   1  0.000   1  0.198   1  0.000   0.000 N  0.450      SignalP-noTM
TRINITY_DN44767_c0_g1::TRINITY_DN44767_c0_g1_i7::g.90::m.9  0.103   1  0.000   1  0.198   1  0.000   0.000 N  0.450      SignalP-noTM
TRINITY_DN44767_c0_g1::TRINITY_DN44767_c0_g1_i7::g.90::m.9  0.104   1  0.000   1  0.140   1  0.000   0.000 N  0.450      SignalP-noTM
                           0.000   1  0.000   1  0.000   1  0.000   0.000 N  0.500      SignalP-TM
TRINITY_DN44767_c0_g1::TRINITY_DN44767_c0_g1_i7::g.90::m.9  0.000   1  0.000   1  0.000   1  0.000   0.000 N  0.450      SignalP-noTM
0.159331                   0.000   1  0.000   1  0.000   1  0.000   0.000 N  0.450      SignalP-noTM
TRINITY_DN44767_c0_g1::TRINITY_DN44767_c0_g1_i7::g.90::m.9  0.104   1  0.000   1  0.130   1  0.000   0.000 N  0.450      SignalP-noTM
TRINITY_DN44767_c0_g1::TRINITY_DN44767_c0_g1_i7::g.90::m.9  0.103   1  0.000   1  0.110   1  0.000   0.000 N  0.450      SignalP-noTM
TRINITY_DN44767_c0_g1::TRINITY_DN44767_c0_g1_i7::g.90::m.9  0.103   1  0.000   1  0.110   1  0.000   0.000 N  0.450      SignalP-noTM
TRINITY_DN44767_c0_g1::TRINITY_DN44767_c0_g1_i7::g.90::m.9  0.104   1  0.000   1  0.140   1  0.000   0.000 N  0.450      SignalP-noTM
TRINITY_DN44767_c0_g1::TRINITY_DN44767_c0_g1_i7::g.90::m.9  0.103   1  0.000   1  0.198   1  0.000   0.000 N  0.450      SignalP-noTM
TRINITY_DN44767_c0_g1::TRINITY_DN44767_c0_g1_i7::g.90::m.9  0.104   1  0.000   1  0.159   1  0.000   0.000 N  0.450      SignalP-noTM
TRINITY_DN44767_c0_g1::TRINITY_DN44767_c0_g1_i7::g.90::m.9  0.103   1  0.000   1  0.110   1  0.000   0.000 N  0.450      SignalP-noTM
TRINITY_DN44767_c0_g1::TRINITY_DN44767_c0_g1_i7::g.90::m.9  0.102   1  0.000   1  0.120   1  0.000   0.000 N  0.450      SignalP-noTM
TRINITY_DN44767_c0_g1::TRINITY_DN44767_c0_g1_i7::g.90::m.9  0.104   1  0.000   1  0.161   1  0.000   0.000 N  0.450      SignalP-noTM
TRINITY_DN44767_c0_g1::TRINITY_DN44767_c0_g1_i7::g.90::m.9  0.103   1  0.000   1  0.166   1  0.000   0.000 N  0.450      SignalP-noTM
TRINITY_DN44767_c0_g1::TRINITY_DN44767_c0_g1_i7::g.90::m.9  0.104   1  0.000   1  0.140   1  0.000   0.000 N  0.450      SignalP-noTM
TRINITY_DN44767_c0_g1::TRINITY_DN44767_c0_g1_i7::g.90::m.9  0.104   1  0.000   1  0.161   1  0.000   0.000 N  0.450      SignalP-noTM
TRINITY_DN44767_c0_g1::TRINITY_DN44767_c0_g1_i7::g.90::m.9  0.104   1  0.000   1  0.161   1  0.000   0.000 N  0.450      SignalP-noTM
TRINITY_DN44767_c0_g1::TRINITY_DN44767_c0_g1_i7::g.90::m.9  0.104   1  0.000   1  0.140   1  0.000   0.000 N  0.450      SignalP-noTM
TRINITY_DN44767_c0_g1::TRINITY_DN44767_c0_g1_i7::g.90::m.9  0.104   1  0.000   1  0.140   1  0.000   0.000 N  0.450      SignalP-noTM
TRINITY_DN44767_c0_g1::TRINITY_DN44767_c0_g1_i7::g.90::m.9  0.105   1  0.000   1  0.140   1  0.000   0.000 N  0.450      SignalP-noTM
TRINITY_DN44767_c0_g1::TRINITY_DN44767_c0_g1_i7::g.90::m.9  0.103   1  0.000   1  0.166   1  0.000   0.000 N  0.450      SignalP-noTM
TRINITY_DN44767_c0_g1::TRINITY_DN44767_c0_g1_i7::g.90::m.9  0.104   1  0.000   1  0.121   1  0.000   0.000 N  0.450      SignalP-noTM
TRINITY_DN44767_c0_g1::TRINITY_DN44767_c0_g1_i7::g.90::m.9  0.102   1  0.000   1  0.120   1  0.000   0.000 N  0.450      SignalP-noTM
TRINITY_DN44767_c0_g1::TRINITY_DN44767_c0_g1_i7::g.90::m.9  0.102   1  0.000   1  0.120   1  0.000   0.000 N  0.450      SignalP-noTM
TRINITY_DN44767_c0_g1::TRINITY_DN44767_c0_g1_i7::g.90::m.9  0.105   1  0.000   1  0.120   1  0.000   0.000 N  0.450      SignalP-noTM
TRINITY_DN44767_c0_g1::TRINITY_DN44767_c0_g1_i7::g.90::m.9!  0.104   1  0.000   1  0.131   1  0.000   0.000 N  0.450      SignalP-noTM
TRINITY_DN44767_c0_g1::TRINITY_DN44767_c0_g1_i7::g.90::m.9"  0.106   1  0.000   1  0.139   1  0.000   0.000 N  0.450      SignalP-noTM
TRINITY_DN44767_c0_g1::TRINITY_DN44767_c0_g1_i7::g.90::m.9#  0.106   1  0.000   1  0.139   1  0.000   0.000 N  0.450      SignalP-noTM
TRINITY_DN44767_c0_g1::TRINITY_DN44767_c0_g1_i7::g.90::m.9$  0.106   1  0.000   1  0.129   1  0.000   0.000 N  0.450      SignalP-noTM
TRINITY_DN44767_c0_g1::TRINITY_DN44767_c0_g1_i7::g.90::m.9%  0.106   1  0.000   1  0.129   1  0.000   0.000 N  0.450      SignalP-noTM
TRINITY_DN44767_c0_g1::TRINITY_DN44767_c0_g1_i7::g.90::m.9&  0.103   1  0.000   1  0.110   1  0.000   0.000 N  0.450      SignalP-noTM
TRINITY_DN44767_c0_g1::TRINITY_DN44767_c0_g1_i7::g.90::m.9'  0.104   1  0.000   1  0.140   1  0.000   0.000 N  0.450      SignalP-noTM
TRINITY_DN44767_c0_g1::TRINITY_DN44767_c0_g1_i7::g.90::m.9(  0.104   1  0.000   1  0.159   1  0.000   0.000 N  0.450      SignalP-noTM
TRINITY_DN44767_c0_g1::TRINITY_DN44767_c0_g1_i7::g.90::m.9)  0.105   1  0.000   1  0.120   1  0.000   0.000 N  0.450      SignalP-noTM
TRINITY_DN44767_c0_g1::TRINITY_DN44767_c0_g1_i7::g.90::m.9*  0.104   1  0.000   1  0.138   1  0.000   0.000 N  0.450      SignalP-noTM
TRINITY_DN44767_c0_g1::TRINITY_DN44767_c0_g1_i7::g.90::m.9+  0.104   1  0.000   1  0.138   1  0.000   0.000 N  0.450      SignalP-noTM
TRINITY_DN44767_c0_g1::TRINITY_DN44767_c0_g1_i7::g.90::m.9,  0.103   1  0.000   1  0.166   1  0.000   0.000 N  0.450      SignalP-noTM
TRINITY_DN44767_c0_g1::TRINITY_DN44767_c0_g1_i7::g.90::m.9-  0.103   1  0.000   1  0.166   1  0.000   0.000 N  0.450      SignalP-noTM
TRINITY_DN44767_c0_g1::TRINITY_DN44767_c0_g1_i7::g.90::m.9.  0.105   1  0.000   1  0.120   1  0.000   0.000 N  0.450      SignalP-noTM
TRINITY_DN44767_c0_g1::TRINITY_DN44767_c0_g1_i7::g.90::m.9/  0.104   1  0.000   1  0.131   1  0.000   0.000 N  0.450      SignalP-noTM
TRINITY_DN44767_c0_g1::TRINITY_DN44767_c0_g1_i7::g.90::m.90  0.101   1  0.000   1  0.114   1  0.000   0.000 N  0.450      SignalP-noTM
TRINITY_DN44767_c0_g1::TRINITY_DN44767_c0_g1_i7::g.90::m.91  0.105   2  0.000   1  0.114   1  0.000   0.000 N  0.450      SignalP-noTM
TRINITY_DN44767_c0_g1::TRINITY_DN44767_c0_g1_i7::g.90::m.92  0.108   3  0.000   1  0.114   1  0.000   0.000 N  0.450      SignalP-noTM
TRINITY_DN44767_c0_g1::TRINITY_DN44767_c0_g1_i7::g.90::m.93  0.108   3  0.000   1  0.114   1  0.000   0.000 N  0.450      SignalP-noTM
TRINITY_DN44767_c0_g1::TRINITY_DN44767_c0_g1_i7::g.90::m.94  0.108   3  0.000   1  0.114   1  0.000   0.000 N  0.450      SignalP-noTM
TRINITY_DN44767_c0_g1::TRINITY_DN44767_c0_g1_i7::g.90::m.95  0.108   3  0.000   1  0.114   1  0.000   0.000 N  0.450      SignalP-noTM
TRINITY_DN44767_c0_g1::TRINITY_DN44767_c0_g1_i7::g.90::m.96  0.108   3  0.000   1  0.114   1  0.000   0.000 N  0.450      SignalP-noTM
TRINITY_DN44767_c0_g1::TRINITY_DN44767_c0_g1_i7::g.90::m.97  0.108   3  0.000   1  0.114   1  0.000   0.000 N  0.450      SignalP-noTM
TRINITY_DN44767_c0_g1::TRINITY_DN44767_c0_g1_i7::g.90::m.98  0.108   3  0.000   1  0.114   1  0.000   0.000 N  0.450      SignalP-noTM
TRINITY_DN44767_c0_g1::TRINITY_DN44767_c0_g1_i7::g.90::m.99  0.108   3  0.000   1  0.114   1  0.000   0.000 N  0.450      SignalP-noTM
TRINITY_DN44767_c0_g1::TRINITY_DN44767_c0_g1_i7::g.90::m.9:  0.108   3  0.104  11  0.114   1  0.097   0.100 N  0.450      SignalP-noTM
TRINITY_DN44767_c0_g1::TRINITY_DN44767_c0_g1_i7::g.90::m.9;  0.108   3  0.104  11  0.114   1  0.097   0.100 N  0.450      SignalP-noTM
TRINITY_DN44767_c0_g1::TRINITY_DN44767_c0_g1_i7::g.90::m.9<  0.108   3  0.104  11  0.114   1  0.097   0.100 N  0.450      SignalP-noTM
TRINITY_DN44767_c0_g1::TRINITY_DN44767_c0_g1_i7::g.90::m.9=  0.108   3  0.104  11  0.114   1  0.097   0.100 N  0.450      SignalP-noTM
TRINITY_DN44767_c0_g1::TRINITY_DN44767_c0_g1_i7::g.90::m.9>  0.108   3  0.104  11  0.114   1  0.097   0.100 N  0.450      SignalP-noTM
TRINITY_DN44767_c0_g1::TRINITY_DN44767_c0_g1_i7::g.90::m.9?  0.108   3  0.104  11  0.114   1  0.097   0.100 N  0.450      SignalP-noTM
TRINITY_DN44767_c0_g1::TRINITY_DN44767_c0_g1_i7::g.90::m.9@  0.108   3  0.104  11  0.114   1  0.097   0.100 N  0.450      SignalP-noTM
TRINITY_DN44767_c0_g1::TRINITY_DN44767_c0_g1_i7::g.90::m.9A  0.108   3  0.104  11  0.114   1  0.097   0.100 N  0.450      SignalP-noTM
TRINITY_DN44767_c0_g1::TRINITY_DN44767_c0_g1_i7::g.90::m.9B  0.108   3  0.104  11  0.114   1  0.097   0.100 N  0.450      SignalP-noTM
TRINITY_DN44767_c0_g1::TRINITY_DN44767_c0_g1_i7::g.90::m.9C  0.108   3  0.104  11  0.114   1  0.097   0.100 N  0.450      SignalP-noTM
TRINITY_DN44767_c0_g1::TRINITY_DN44767_c0_g1_i7::g.90::m.9D  0.108   3  0.104  11  0.114   1  0.097   0.100 N  0.450      SignalP-noTM
TRINITY_DN44767_c0_g1::TRINITY_DN44767_c0_g1_i7::g.90::m.9E  0.108   3  0.104  11  0.114   1  0.097   0.100 N  0.450      SignalP-noTM
TRINITY_DN44767_c0_g1::TRINITY_DN44767_c0_g1_i7::g.90::m.9F  0.108   3  0.104  11  0.114   1  0.097   0.100 N  0.450      SignalP-noTM
TRINITY_DN44767_c0_g1::TRINITY_DN44767_c0_g1_i9::g.100::m.  0.102   1  0.000   1  0.120   1  0.000   0.000 N  0.450      SignalP-noTM
TRINITY_DN44767_c0_g1::TRINITY_DN44767_c0_g1_i9::g.100::m.  0.104   1  0.000   1  0.130   1  0.000   0.000 N  0.450      SignalP-noTM
TRINITY_DN44767_c0_g1::TRINITY_DN44767_c0_g1_i9::g.100::m.  0.103   1  0.000   1  0.166   1  0.000   0.000 N  0.450      SignalP-noTM
TRINITY_DN44767_c0_g1::TRINITY_DN44767_c0_g1_i9::g.100::m.  0.104   1  0.000   1  0.130   1  0.000   0.000 N  0.450      SignalP-noTM
TRINITY_DN44767_c0_g1::TRINITY_DN44767_c0_g1_i9::g.100::m.  0.104   1  0.000   1  0.130   1  0.000   0.000 N  0.450      SignalP-noTM
TRINITY_DN44767_c0_g1::TRINITY_DN44767_c0_g1_i9::g.100::m.  0.105   1  0.000   1  0.120   1  0.000   0.000 N  0.450      SignalP-noTM
TRINITY_DN44767_c0_g1::TRINITY_DN44767_c0_g1_i9::g.100::m.  0.101   1  0.000   1  0.198   1  0.000   0.000 N  0.450      SignalP-noTM
TRINITY_DN44767_c0_g1::TRINITY_DN44767_c0_g1_i9::g.100::m.  0.103   1  0.000   1  0.198   1  0.000   0.000 N  0.450      SignalP-noTM
TRINITY_DN44767_c0_g1::TRINITY_DN44767_c0_g1_i9::g.100::m.  0.104   1  0.000   1  0.140   1  0.000   0.000 N  0.450      SignalP-noTM
                           0.000   1  0.000   1  0.000   1  0.000   0.000 N  0.500      SignalP-TM
TRINITY_DN44767_c0_g1::TRINITY_DN44767_c0_g1_i9::g.100::m.  0.000   1  0.000   1  0.000   1  0.000   0.000 N  0.450      SignalP-noTM
0.159331                   0.000   1  0.000   1  0.000   1  0.000   0.000 N  0.450      SignalP-noTM
TRINITY_DN44767_c0_g1::TRINITY_DN44767_c0_g1_i9::g.100::m.  0.104   1  0.000   1  0.130   1  0.000   0.000 N  0.450      SignalP-noTM
TRINITY_DN44767_c0_g1::TRINITY_DN44767_c0_g1_i9::g.100::m.  0.103   1  0.000   1  0.110   1  0.000   0.000 N  0.450      SignalP-noTM
TRINITY_DN44767_c0_g1::TRINITY_DN44767_c0_g1_i9::g.100::m.  0.103   1  0.000   1  0.110   1  0.000   0.000 N  0.450      SignalP-noTM
TRINITY_DN44767_c0_g1::TRINITY_DN44767_c0_g1_i9::g.100::m.  0.104   1  0.000   1  0.140   1  0.000   0.000 N  0.450      SignalP-noTM
TRINITY_DN44767_c0_g1::TRINITY_DN44767_c0_g1_i9::g.100::m.  0.103   1  0.000   1  0.198   1  0.000   0.000 N  0.450      SignalP-noTM
TRINITY_DN44767_c0_g1::TRINITY_DN44767_c0_g1_i9::g.100::m.  0.104   1  0.000   1  0.159   1  0.000   0.000 N  0.450      SignalP-noTM
TRINITY_DN44767_c0_g1::TRINITY_DN44767_c0_g1_i9::g.100::m.  0.103   1  0.000   1  0.110   1  0.000   0.000 N  0.450      SignalP-noTM
TRINITY_DN44767_c0_g1::TRINITY_DN44767_c0_g1_i9::g.100::m.  0.102   1  0.000   1  0.120   1  0.000   0.000 N  0.450      SignalP-noTM
TRINITY_DN44767_c0_g1::TRINITY_DN44767_c0_g1_i9::g.100::m.  0.104   1  0.000   1  0.161   1  0.000   0.000 N  0.450      SignalP-noTM
TRINITY_DN44767_c0_g1::TRINITY_DN44767_c0_g1_i9::g.100::m.  0.103   1  0.000   1  0.166   1  0.000   0.000 N  0.450      SignalP-noTM
TRINITY_DN44767_c0_g1::TRINITY_DN44767_c0_g1_i9::g.100::m.  0.104   1  0.000   1  0.140   1  0.000   0.000 N  0.450      SignalP-noTM
TRINITY_DN44767_c0_g1::TRINITY_DN44767_c0_g1_i9::g.100::m.  0.104   1  0.000   1  0.161   1  0.000   0.000 N  0.450      SignalP-noTM
TRINITY_DN44767_c0_g1::TRINITY_DN44767_c0_g1_i9::g.100::m.  0.104   1  0.000   1  0.161   1  0.000   0.000 N  0.450      SignalP-noTM
TRINITY_DN44767_c0_g1::TRINITY_DN44767_c0_g1_i9::g.100::m.  0.104   1  0.000   1  0.140   1  0.000   0.000 N  0.450      SignalP-noTM
TRINITY_DN44767_c0_g1::TRINITY_DN44767_c0_g1_i9::g.100::m.  0.104   1  0.000   1  0.140   1  0.000   0.000 N  0.450      SignalP-noTM
TRINITY_DN44767_c0_g1::TRINITY_DN44767_c0_g1_i9::g.100::m.  0.105   1  0.000   1  0.140   1  0.000   0.000 N  0.450      SignalP-noTM
TRINITY_DN44767_c0_g1::TRINITY_DN44767_c0_g1_i9::g.100::m.  0.103   1  0.000   1  0.166   1  0.000   0.000 N  0.450      SignalP-noTM
TRINITY_DN44767_c0_g1::TRINITY_DN44767_c0_g1_i9::g.100::m.  0.104   1  0.000   1  0.121   1  0.000   0.000 N  0.450      SignalP-noTM
TRINITY_DN44767_c0_g1::TRINITY_DN44767_c0_g1_i9::g.100::m.  0.102   1  0.000   1  0.120   1  0.000   0.000 N  0.450      SignalP-noTM
TRINITY_DN44767_c0_g1::TRINITY_DN44767_c0_g1_i9::g.100::m.  0.102   1  0.000   1  0.120   1  0.000   0.000 N  0.450      SignalP-noTM
TRINITY_DN44767_c0_g1::TRINITY_DN44767_c0_g1_i9::g.100::m.  0.105   1  0.000   1  0.120   1  0.000   0.000 N  0.450      SignalP-noTM
TRINITY_DN44767_c0_g1::TRINITY_DN44767_c0_g1_i9::g.100::m.!  0.104   1  0.000   1  0.131   1  0.000   0.000 N  0.450      SignalP-noTM
TRINITY_DN44767_c0_g1::TRINITY_DN44767_c0_g1_i9::g.100::m."  0.106   1  0.000   1  0.139   1  0.000   0.000 N  0.450      SignalP-noTM
TRINITY_DN44767_c0_g1::TRINITY_DN44767_c0_g1_i9::g.100::m.#  0.106   1  0.000   1  0.139   1  0.000   0.000 N  0.450      SignalP-noTM
TRINITY_DN44767_c0_g1::TRINITY_DN44767_c0_g1_i9::g.100::m.$  0.106   1  0.000   1  0.129   1  0.000   0.000 N  0.450      SignalP-noTM
TRINITY_DN44767_c0_g1::TRINITY_DN44767_c0_g1_i9::g.100::m.%  0.106   1  0.000   1  0.129   1  0.000   0.000 N  0.450      SignalP-noTM
TRINITY_DN44767_c0_g1::TRINITY_DN44767_c0_g1_i9::g.100::m.&  0.103   1  0.000   1  0.110   1  0.000   0.000 N  0.450      SignalP-noTM
TRINITY_DN44767_c0_g1::TRINITY_DN44767_c0_g1_i9::g.100::m.'  0.104   1  0.000   1  0.140   1  0.000   0.000 N  0.450      SignalP-noTM
TRINITY_DN44767_c0_g1::TRINITY_DN44767_c0_g1_i9::g.100::m.(  0.104   1  0.000   1  0.159   1  0.000   0.000 N  0.450      SignalP-noTM
TRINITY_DN44767_c0_g1::TRINITY_DN44767_c0_g1_i9::g.100::m.)  0.105   1  0.000   1  0.120   1  0.000   0.000 N  0.450      SignalP-noTM
TRINITY_DN44767_c0_g1::TRINITY_DN44767_c0_g1_i9::g.100::m.*  0.104   1  0.000   1  0.138   1  0.000   0.000 N  0.450      SignalP-noTM
TRINITY_DN44767_c0_g1::TRINITY_DN44767_c0_g1_i9::g.100::m.+  0.104   1  0.000   1  0.138   1  0.000   0.000 N  0.450      SignalP-noTM
TRINITY_DN44767_c0_g1::TRINITY_DN44767_c0_g1_i9::g.100::m.,  0.103   1  0.000   1  0.166   1  0.000   0.000 N  0.450      SignalP-noTM
TRINITY_DN44767_c0_g1::TRINITY_DN44767_c0_g1_i9::g.100::m.-  0.103   1  0.000   1  0.166   1  0.000   0.000 N  0.450      SignalP-noTM
TRINITY_DN44767_c0_g1::TRINITY_DN44767_c0_g1_i9::g.100::m..  0.105   1  0.000   1  0.120   1  0.000   0.000 N  0.450      SignalP-noTM
TRINITY_DN44767_c0_g1::TRINITY_DN44767_c0_g1_i9::g.100::m./  0.104   1  0.000   1  0.131   1  0.000   0.000 N  0.450      SignalP-noTM
TRINITY_DN44767_c0_g1::TRINITY_DN44767_c0_g1_i9::g.100::m.0  0.104   1  0.000   1  0.140   1  0.000   0.000 N  0.450      SignalP-noTM
TRINITY_DN44767_c0_g1::TRINITY_DN44767_c0_g1_i9::g.100::m.1  0.103   1  0.000   1  0.110   1  0.000   0.000 N  0.450      SignalP-noTM
TRINITY_DN44767_c0_g1::TRINITY_DN44767_c0_g1_i9::g.100::m.2  0.105   1  0.000   1  0.120   1  0.000   0.000 N  0.450      SignalP-noTM
TRINITY_DN44767_c0_g1::TRINITY_DN44767_c0_g1_i9::g.100::m.3  0.105   1  0.000   1  0.120   1  0.000   0.000 N  0.450      SignalP-noTM
TRINITY_DN44767_c0_g1::TRINITY_DN44767_c0_g1_i9::g.100::m.4  0.103   1  0.000   1  0.110   1  0.000   0.000 N  0.450      SignalP-noTM
TRINITY_DN44767_c0_g1::TRINITY_DN44767_c0_g1_i9::g.100::m.5  0.104   1  0.000   1  0.130   1  0.000   0.000 N  0.450      SignalP-noTM
TRINITY_DN44767_c0_g1::TRINITY_DN44767_c0_g1_i9::g.100::m.6  0.104   1  0.000   1  0.158   1  0.000   0.000 N  0.450      SignalP-noTM
TRINITY_DN44767_c0_g1::TRINITY_DN44767_c0_g1_i9::g.100::m.7  0.103   1  0.000   1  0.145   1  0.000   0.000 N  0.450      SignalP-noTM
TRINITY_DN44767_c0_g1::TRINITY_DN44767_c0_g1_i9::g.100::m.8  0.104   1  0.000   1  0.140   1  0.000   0.000 N  0.450      SignalP-noTM
TRINITY_DN44767_c0_g1::TRINITY_DN44767_c0_g1_i9::g.100::m.9  0.102   1  0.000   1  0.120   1  0.000   0.000 N  0.450      SignalP-noTM
TRINITY_DN44767_c0_g1::TRINITY_DN44767_c0_g1_i9::g.100::m.:  0.104   1  0.000   1  0.121   1  0.000   0.000 N  0.450      SignalP-noTM
TRINITY_DN44767_c0_g1::TRINITY_DN44767_c0_g1_i9::g.100::m.;  0.104   1  0.000   1  0.140   1  0.000   0.000 N  0.450      SignalP-noTM
TRINITY_DN44767_c0_g1::TRINITY_DN44767_c0_g1_i9::g.100::m.<  0.104   1  0.000   1  0.140   1  0.000   0.000 N  0.450      SignalP-noTM
TRINITY_DN44767_c0_g1::TRINITY_DN44767_c0_g1_i9::g.100::m.=  0.102   1  0.000   1  0.120   1  0.000   0.000 N  0.450      SignalP-noTM
TRINITY_DN44767_c0_g1::TRINITY_DN44767_c0_g1_i9::g.100::m.>  0.104   1  0.000   1  0.131   1  0.000   0.000 N  0.450      SignalP-noTM
TRINITY_DN44767_c0_g1::TRINITY_DN44767_c0_g1_i9::g.100::m.?  0.104   1  0.000   1  0.140   1  0.000   0.000 N  0.450      SignalP-noTM
TRINITY_DN44767_c0_g1::TRINITY_DN44767_c0_g1_i9::g.100::m.@  0.104   1  0.000   1  0.138   1  0.000   0.000 N  0.450      SignalP-noTM
TRINITY_DN44767_c0_g1::TRINITY_DN44767_c0_g1_i9::g.100::m.A  0.103   1  0.000   1  0.166   1  0.000   0.000 N  0.450      SignalP-noTM
TRINITY_DN44767_c0_g1::TRINITY_DN44767_c0_g1_i9::g.100::m.B  0.104   1  0.000   1  0.138   1  0.000   0.000 N  0.450      SignalP-noTM
TRINITY_DN44767_c0_g1::TRINITY_DN44767_c0_g1_i9::g.100::m.C  0.104   1  0.000   1  0.140   1  0.000   0.000 N  0.450      SignalP-noTM
TRINITY_DN44767_c0_g1::TRINITY_DN44767_c0_g1_i9::g.100::m.D  0.104   1  0.000   1  0.138   1  0.000   0.000 N  0.450      SignalP-noTM
TRINITY_DN44767_c0_g1::TRINITY_DN44767_c0_g1_i9::g.100::m.E  0.106   1  0.000   1  0.129   1  0.000   0.000 N  0.450      SignalP-noTM
TRINITY_DN44767_c0_g1::TRINITY_DN44767_c0_g1_i9::g.100::m.F  0.103   1  0.000   1  0.145   1  0.000   0.000 N  0.450      SignalP-noTM
TRINITY_DN42544_c1_g4::TRINITY_DN42544_c1_g4_i1::g.109::m.  0.104   1  0.000   1  0.158   1  0.000   0.000 N  0.450      SignalP-noTM
TRINITY_DN42544_c1_g4::TRINITY_DN42544_c1_g4_i1::g.109::m.  0.105   1  0.000   1  0.140   1  0.000   0.000 N  0.450      SignalP-noTM
TRINITY_DN42544_c1_g4::TRINITY_DN42544_c1_g4_i1::g.109::m.  0.104   1  0.000   1  0.140   1  0.000   0.000 N  0.450      SignalP-noTM
TRINITY_DN42544_c1_g4::TRINITY_DN42544_c1_g4_i1::g.109::m.  0.105   1  0.000   1  0.120   1  0.000   0.000 N  0.450      SignalP-noTM
TRINITY_DN42544_c1_g4::TRINITY_DN42544_c1_g4_i1::g.109::m.  0.105   1  0.000   1  0.120   1  0.000   0.000 N  0.450      SignalP-noTM
TRINITY_DN42544_c1_g4::TRINITY_DN42544_c1_g4_i1::g.109::m.  0.104   1  0.000   1  0.161   1  0.000   0.000 N  0.450      SignalP-noTM
TRINITY_DN42544_c1_g4::TRINITY_DN42544_c1_g4_i1::g.109::m.  0.104   1  0.000   1  0.161   1  0.000   0.000 N  0.450      SignalP-noTM
TRINITY_DN42544_c1_g4::TRINITY_DN42544_c1_g4_i1::g.109::m.  0.103   1  0.000   1  0.166   1  0.000   0.000 N  0.450      SignalP-noTM
TRINITY_DN42544_c1_g4::TRINITY_DN42544_c1_g4_i1::g.109::m.  0.104   1  0.000   1  0.140   1  0.000   0.000 N  0.450      SignalP-noTM
                           0.000   1  0.000   1  0.000   1  0.000   0.000 N  0.500      SignalP-TM
TRINITY_DN42544_c1_g4::TRINITY_DN42544_c1_g4_i1::g.109::m.  0.000   1  0.000   1  0.000   1  0.000   0.000 N  0.450      SignalP-noTM
0.109626                   0.000   1  0.000   1  0.000   1  0.000   0.000 N  0.450      SignalP-noTM
TRINITY_DN42544_c1_g4::TRINITY_DN42544_c1_g4_i1::g.109::m.  0.104   1  0.000   1  0.158   1  0.000   0.000 N  0.450      SignalP-noTM
TRINITY_DN42544_c1_g4::TRINITY_DN42544_c1_g4_i1::g.109::m.  0.102   1  0.000   1  0.120   1  0.000   0.000 N  0.450      SignalP-noTM
TRINITY_DN42544_c1_g4::TRINITY_DN42544_c1_g4_i1::g.109::m.  0.104   1  0.000   1  0.140   1  0.000   0.000 N  0.450      SignalP-noTM
TRINITY_DN42544_c1_g4::TRINITY_DN42544_c1_g4_i1::g.109::m.  0.103   1  0.000   1  0.145   1  0.000   0.000 N  0.450      SignalP-noTM
TRINITY_DN42544_c1_g4::TRINITY_DN42544_c1_g4_i1::g.109::m.  0.106   1  0.000   1  0.139   1  0.000   0.000 N  0.450      SignalP-noTM
TRINITY_DN42544_c1_g4::TRINITY_DN42544_c1_g4_i1::g.109::m.  0.104   1  0.000   1  0.138   1  0.000   0.000 N  0.450      SignalP-noTM
TRINITY_DN42544_c1_g4::TRINITY_DN42544_c1_g4_i1::g.109::m.  0.104   1  0.000   1  0.159   1  0.000   0.000 N  0.450      SignalP-noTM
TRINITY_DN42544_c1_g4::TRINITY_DN42544_c1_g4_i1::g.109::m.  0.106   1  0.000   1  0.129   1  0.000   0.000 N  0.450      SignalP-noTM
TRINITY_DN42544_c1_g4::TRINITY_DN42544_c1_g4_i1::g.109::m.  0.103   1  0.000   1  0.198   1  0.000   0.000 N  0.450      SignalP-noTM
TRINITY_DN42544_c1_g4::TRINITY_DN42544_c1_g4_i1::g.109::m.  0.104   1  0.000   1  0.140   1  0.000   0.000 N  0.450      SignalP-noTM
TRINITY_DN42544_c1_g4::TRINITY_DN42544_c1_g4_i1::g.109::m.  0.104   1  0.000   1  0.140   1  0.000   0.000 N  0.450      SignalP-noTM
TRINITY_DN42544_c1_g4::TRINITY_DN42544_c1_g4_i1::g.109::m.  0.105   1  0.000   1  0.120   1  0.000   0.000 N  0.450      SignalP-noTM
TRINITY_DN42544_c1_g4::TRINITY_DN42544_c1_g4_i1::g.109::m.  0.104   1  0.000   1  0.159   1  0.000   0.000 N  0.450      SignalP-noTM
TRINITY_DN42544_c1_g4::TRINITY_DN42544_c1_g4_i1::g.109::m.  0.104   1  0.000   1  0.146   1  0.000   0.000 N  0.450      SignalP-noTM
TRINITY_DN42544_c1_g4::TRINITY_DN42544_c1_g4_i1::g.109::m.  0.104   1  0.000   1  0.140   1  0.000   0.000 N  0.450      SignalP-noTM
TRINITY_DN42544_c1_g4::TRINITY_DN42544_c1_g4_i1::g.109::m.  0.104   1  0.000   1  0.159   1  0.000   0.000 N  0.450      SignalP-noTM
TRINITY_DN42544_c1_g4::TRINITY_DN42544_c1_g4_i1::g.109::m.  0.103   1  0.000   1  0.110   1  0.000   0.000 N  0.450      SignalP-noTM
TRINITY_DN42544_c1_g4::TRINITY_DN42544_c1_g4_i1::g.109::m.  0.105   1  0.000   1  0.120   1  0.000   0.000 N  0.450      SignalP-noTM
TRINITY_DN42544_c1_g4::TRINITY_DN42544_c1_g4_i1::g.109::m.  0.106   1  0.000   1  0.129   1  0.000   0.000 N  0.450      SignalP-noTM
TRINITY_DN42544_c1_g4::TRINITY_DN42544_c1_g4_i1::g.109::m.  0.103   1  0.000   1  0.166   1  0.000   0.000 N  0.450      SignalP-noTM
TRINITY_DN42544_c1_g4::TRINITY_DN42544_c1_g4_i1::g.109::m.  0.104   1  0.000   1  0.130   1  0.000   0.000 N  0.450      SignalP-noTM
TRINITY_DN42544_c1_g4::TRINITY_DN42544_c1_g4_i1::g.109::m.!  0.106   1  0.000   1  0.129   1  0.000   0.000 N  0.450      SignalP-noTM
TRINITY_DN42544_c1_g4::TRINITY_DN42544_c1_g4_i1::g.109::m."  0.106   1  0.000   1  0.139   1  0.000   0.000 N  0.450      SignalP-noTM
TRINITY_DN42544_c1_g4::TRINITY_DN42544_c1_g4_i1::g.109::m.#  0.104   1  0.000   1  0.140   1  0.000   0.000 N  0.450      SignalP-noTM
TRINITY_DN42544_c1_g4::TRINITY_DN42544_c1_g4_i1::g.109::m.$  0.104   1  0.000   1  0.130   1  0.000   0.000 N  0.450      SignalP-noTM
TRINITY_DN42544_c1_g4::TRINITY_DN42544_c1_g4_i1::g.109::m.%  0.103   1  0.000   1  0.166   1  0.000   0.000 N  0.450      SignalP-noTM
TRINITY_DN42544_c1_g4::TRINITY_DN42544_c1_g4_i1::g.109::m.&  0.103   1  0.000   1  0.166   1  0.000   0.000 N  0.450      SignalP-noTM
TRINITY_DN42544_c1_g4::TRINITY_DN42544_c1_g4_i1::g.109::m.'  0.104   1  0.000   1  0.140   1  0.000   0.000 N  0.450      SignalP-noTM
TRINITY_DN42544_c1_g4::TRINITY_DN42544_c1_g4_i1::g.109::m.(  0.104   1  0.000   1  0.138   1  0.000   0.000 N  0.450      SignalP-noTM
TRINITY_DN42544_c1_g4::TRINITY_DN42544_c1_g4_i1::g.109::m.)  0.104   1  0.000   1  0.140   1  0.000   0.000 N  0.450      SignalP-noTM
TRINITY_DN42544_c1_g4::TRINITY_DN42544_c1_g4_i1::g.109::m.*  0.104   1  0.000   1  0.146   1  0.000   0.000 N  0.450      SignalP-noTM
TRINITY_DN42544_c1_g4::TRINITY_DN42544_c1_g4_i1::g.109::m.+  0.103   1  0.000   1  0.166   1  0.000   0.000 N  0.450      SignalP-noTM
TRINITY_DN42544_c1_g4::TRINITY_DN42544_c1_g4_i1::g.109::m.,  0.104   1  0.000   1  0.140   1  0.000   0.000 N  0.450      SignalP-noTM
TRINITY_DN42544_c1_g4::TRINITY_DN42544_c1_g4_i1::g.109::m.-  0.104   1  0.000   1  0.159   1  0.000   0.000 N  0.450      SignalP-noTM
TRINITY_DN42544_c1_g4::TRINITY_DN42544_c1_g4_i1::g.109::m..  0.104   1  0.000   1  0.140   1  0.000   0.000 N  0.450      SignalP-noTM
TRINITY_DN42544_c1_g4::TRINITY_DN42544_c1_g4_i1::g.109::m./  0.104   1  0.000   1  0.140   1  0.000   0.000 N  0.450      SignalP-noTM
TRINITY_DN42544_c1_g4::TRINITY_DN42544_c1_g4_i1::g.109::m.0  0.101   1  0.000   1  0.198   1  0.000   0.000 N  0.450      SignalP-noTM
TRINITY_DN42544_c1_g4::TRINITY_DN42544_c1_g4_i1::g.109::m.1  0.105   1  0.000   1  0.140   1  0.000   0.000 N  0.450      SignalP-noTM
TRINITY_DN42544_c1_g4::TRINITY_DN42544_c1_g4_i1::g.109::m.2  0.106   1  0.000   1  0.129   1  0.000   0.000 N  0.450      SignalP-noTM
TRINITY_DN42544_c1_g4::TRINITY_DN42544_c1_g4_i1::g.109::m.3  0.104   1  0.000   1  0.158   1  0.000   0.000 N  0.450      SignalP-noTM
TRINITY_DN42544_c1_g4::TRINITY_DN42544_c1_g4_i1::g.109::m.4  0.104   1  0.000   1  0.130   1  0.000   0.000 N  0.450      SignalP-noTM
TRINITY_DN42544_c1_g4::TRINITY_DN42544_c1_g4_i1::g.109::m.5  0.103   1  0.000   1  0.145   1  0.000   0.000 N  0.450      SignalP-noTM
TRINITY_DN42544_c1_g4::TRINITY_DN42544_c1_g4_i1::g.109::m.6  0.105   1  0.000   1  0.120   1  0.000   0.000 N  0.450      SignalP-noTM
TRINITY_DN42544_c1_g4::TRINITY_DN42544_c1_g4_i1::g.109::m.7  0.106   1  0.000   1  0.139   1  0.000   0.000 N  0.450      SignalP-noTM
TRINITY_DN42544_c1_g4::TRINITY_DN42544_c1_g4_i1::g.109::m.8  0.106   1  0.000   1  0.129   1  0.000   0.000 N  0.450      SignalP-noTM
TRINITY_DN42544_c1_g4::TRINITY_DN42544_c1_g4_i1::g.109::m.9  0.102   1  0.000   1  0.120   1  0.000   0.000 N  0.450      SignalP-noTM
TRINITY_DN42544_c1_g4::TRINITY_DN42544_c1_g4_i1::g.109::m.:  0.104   1  0.000   1  0.158   1  0.000   0.000 N  0.450      SignalP-noTM
TRINITY_DN42544_c1_g4::TRINITY_DN42544_c1_g4_i1::g.109::m.;  0.103   1  0.000   1  0.198   1  0.000   0.000 N  0.450      SignalP-noTM
TRINITY_DN42544_c1_g4::TRINITY_DN42544_c1_g4_i1::g.109::m.<  0.104   1  0.000   1  0.161   1  0.000   0.000 N  0.450      SignalP-noTM
TRINITY_DN42544_c1_g4::TRINITY_DN42544_c1_g4_i1::g.109::m.=  0.104   1  0.000   1  0.140   1  0.000   0.000 N  0.450      SignalP-noTM
TRINITY_DN42544_c1_g4::TRINITY_DN42544_c1_g4_i1::g.109::m.>  0.104   1  0.000   1  0.138   1  0.000   0.000 N  0.450      SignalP-noTM
TRINITY_DN42544_c1_g4::TRINITY_DN42544_c1_g4_i1::g.109::m.?  0.104   1  0.000   1  0.130   1  0.000   0.000 N  0.450      SignalP-noTM
TRINITY_DN42544_c1_g4::TRINITY_DN42544_c1_g4_i1::g.109::m.@  0.104   1  0.000   1  0.130   1  0.000   0.000 N  0.450      SignalP-noTM
TRINITY_DN42544_c1_g4::TRINITY_DN42544_c1_g4_i1::g.109::m.A  0.102   1  0.000   1  0.120   1  0.000   0.000 N  0.450      SignalP-noTM
TRINITY_DN42544_c1_g4::TRINITY_DN42544_c1_g4_i1::g.109::m.B  0.103   1  0.000   1  0.198   1  0.000   0.000 N  0.450      SignalP-noTM
TRINITY_DN42544_c1_g4::TRINITY_DN42544_c1_g4_i1::g.109::m.C  0.106   1  0.000   1  0.129   1  0.000   0.000 N  0.450      SignalP-noTM
TRINITY_DN42544_c1_g4::TRINITY_DN42544_c1_g4_i1::g.109::m.D  0.104   1  0.000   1  0.140   1  0.000   0.000 N  0.450      SignalP-noTM
TRINITY_DN42544_c1_g4::TRINITY_DN42544_c1_g4_i1::g.109::m.E  0.101   1  0.000   1  0.198   1  0.000   0.000 N  0.450      SignalP-noTM
TRINITY_DN42544_c1_g4::TRINITY_DN42544_c1_g4_i1::g.109::m.F  0.106   1  0.000   1  0.139   1  0.000   0.000 N  0.450      SignalP-noTM
TRINITY_DN42544_c1_g4::TRINITY_DN42544_c1_g4_i2::g.110::m.  0.104   1  0.000   1  0.140   1  0.000   0.000 N  0.450      SignalP-noTM
TRINITY_DN42544_c1_g4::TRINITY_DN42544_c1_g4_i2::g.110::m.  0.104   1  0.000   1  0.140   1  0.000   0.000 N  0.450      SignalP-noTM
TRINITY_DN42544_c1_g4::TRINITY_DN42544_c1_g4_i2::g.110::m.  0.104   1  0.000   1  0.158   1  0.000   0.000 N  0.450      SignalP-noTM
TRINITY_DN42544_c1_g4::TRINITY_DN42544_c1_g4_i2::g.110::m.  0.103   1  0.000   1  0.110   1  0.000   0.000 N  0.450      SignalP-noTM
TRINITY_DN42544_c1_g4::TRINITY_DN42544_c1_g4_i2::g.110::m.  0.104   1  0.000   1  0.159   1  0.000   0.000 N  0.450      SignalP-noTM
TRINITY_DN42544_c1_g4::TRINITY_DN42544_c1_g4_i2::g.110::m.  0.104   1  0.000   1  0.146   1  0.000   0.000 N  0.450      SignalP-noTM
TRINITY_DN42544_c1_g4::TRINITY_DN42544_c1_g4_i2::g.110::m.  0.105   1  0.000   1  0.120   1  0.000   0.000 N  0.450      SignalP-noTM
TRINITY_DN42544_c1_g4::TRINITY_DN42544_c1_g4_i2::g.110::m.  0.104   1  0.000   1  0.140   1  0.000   0.000 N  0.450      SignalP-noTM
TRINITY_DN42544_c1_g4::TRINITY_DN42544_c1_g4_i2::g.110::m.  0.105   1  0.000   1  0.120   1  0.000   0.000 N  0.450      SignalP-noTM
                           0.000   1  0.000   1  0.000   1  0.000   0.000 N  0.500      SignalP-TM
TRINITY_DN42544_c1_g4::TRINITY_DN42544_c1_g4_i2::g.110::m.  0.000   1  0.000   1  0.000   1  0.000   0.000 N  0.450      SignalP-noTM
0.139856                   0.000   1  0.000   1  0.000   1  0.000   0.000 N  0.450      SignalP-noTM
TRINITY_DN42544_c1_g4::TRINITY_DN42544_c1_g4_i2::g.110::m.  0.104   1  0.000   1  0.158   1  0.000   0.000 N  0.450      SignalP-noTM
TRINITY_DN42544_c1_g4::TRINITY_DN42544_c1_g4_i2::g.110::m.  0.103   1  0.000   1  0.110   1  0.000   0.000 N  0.450      SignalP-noTM
TRINITY_DN42544_c1_g4::TRINITY_DN42544_c1_g4_i2::g.110::m.  0.103   1  0.000   1  0.166   1  0.000   0.000 N  0.450      SignalP-noTM
TRINITY_DN42544_c1_g4::TRINITY_DN42544_c1_g4_i2::g.110::m.  0.104   1  0.000   1  0.121   1  0.000   0.000 N  0.450      SignalP-noTM
TRINITY_DN42544_c1_g4::TRINITY_DN42544_c1_g4_i2::g.110::m.  0.104   1  0.000   1  0.140   1  0.000   0.000 N  0.450      SignalP-noTM
TRINITY_DN42544_c1_g4::TRINITY_DN42544_c1_g4_i2::g.110::m.  0.104   1  0.000   1  0.140   1  0.000   0.000 N  0.450      SignalP-noTM
TRINITY_DN42544_c1_g4::TRINITY_DN42544_c1_g4_i2::g.110::m.  0.104   1  0.000   1  0.140   1  0.000   0.000 N  0.450      SignalP-noTM
TRINITY_DN42544_c1_g4::TRINITY_DN42544_c1_g4_i2::g.110::m.  0.104   1  0.000   1  0.158   1  0.000   0.000 N  0.450      SignalP-noTM
TRINITY_DN42544_c1_g4::TRINITY_DN42544_c1_g4_i2::g.110::m.  0.105   1  0.000   1  0.120   1  0.000   0.000 N  0.450      SignalP-noTM
TRINITY_DN42544_c1_g4::TRINITY_DN42544_c1_g4_i2::g.110::m.  0.104   1  0.000   1  0.140   1  0.000   0.000 N  0.450      SignalP-noTM
TRINITY_DN42544_c1_g4::TRINITY_DN42544_c1_g4_i2::g.110::m.  0.104   1  0.000   1  0.140   1  0.000   0.000 N  0.450      SignalP-noTM
TRINITY_DN42544_c1_g4::TRINITY_DN42544_c1_g4_i2::g.110::m.  0.105   1  0.000   1  0.120   1  0.000   0.000 N  0.450      SignalP-noTM
TRINITY_DN42544_c1_g4::TRINITY_DN42544_c1_g4_i2::g.110::m.  0.104   1  0.000   1  0.159   1  0.000   0.000 N  0.450      SignalP-noTM
TRINITY_DN42544_c1_g4::TRINITY_DN42544_c1_g4_i2::g.110::m.  0.104   1  0.000   1  0.146   1  0.000   0.000 N  0.450      SignalP-noTM
TRINITY_DN42544_c1_g4::TRINITY_DN42544_c1_g4_i2::g.110::m.  0.104   1  0.000   1  0.140   1  0.000   0.000 N  0.450      SignalP-noTM
TRINITY_DN42544_c1_g4::TRINITY_DN42544_c1_g4_i2::g.110::m.  0.104   1  0.000   1  0.159   1  0.000   0.000 N  0.450      SignalP-noTM
TRINITY_DN42544_c1_g4::TRINITY_DN42544_c1_g4_i2::g.110::m.  0.103   1  0.000   1  0.110   1  0.000   0.000 N  0.450      SignalP-noTM
TRINITY_DN42544_c1_g4::TRINITY_DN42544_c1_g4_i2::g.110::m.  0.105   1  0.000   1  0.120   1  0.000   0.000 N  0.450      SignalP-noTM
TRINITY_DN42544_c1_g4::TRINITY_DN42544_c1_g4_i2::g.110::m.  0.106   1  0.000   1  0.129   1  0.000   0.000 N  0.450      SignalP-noTM
TRINITY_DN42544_c1_g4::TRINITY_DN42544_c1_g4_i2::g.110::m.  0.103   1  0.000   1  0.166   1  0.000   0.000 N  0.450      SignalP-noTM
TRINITY_DN42544_c1_g4::TRINITY_DN42544_c1_g4_i2::g.110::m.  0.104   1  0.000   1  0.130   1  0.000   0.000 N  0.450      SignalP-noTM
TRINITY_DN42544_c1_g4::TRINITY_DN42544_c1_g4_i2::g.110::m.!  0.106   1  0.000   1  0.129   1  0.000   0.000 N  0.450      SignalP-noTM
TRINITY_DN42544_c1_g4::TRINITY_DN42544_c1_g4_i2::g.110::m."  0.106   1  0.000   1  0.139   1  0.000   0.000 N  0.450      SignalP-noTM
TRINITY_DN42544_c1_g4::TRINITY_DN42544_c1_g4_i2::g.110::m.#  0.104   1  0.000   1  0.140   1  0.000   0.000 N  0.450      SignalP-noTM
TRINITY_DN42544_c1_g4::TRINITY_DN42544_c1_g4_i2::g.110::m.$  0.104   1  0.000   1  0.130   1  0.000   0.000 N  0.450      SignalP-noTM
TRINITY_DN42544_c1_g4::TRINITY_DN42544_c1_g4_i2::g.110::m.%  0.103   1  0.000   1  0.166   1  0.000   0.000 N  0.450      SignalP-noTM
TRINITY_DN42544_c1_g4::TRINITY_DN42544_c1_g4_i2::g.110::m.&  0.103   1  0.000   1  0.166   1  0.000   0.000 N  0.450      SignalP-noTM
TRINITY_DN42544_c1_g4::TRINITY_DN42544_c1_g4_i2::g.110::m.'  0.104   1  0.000   1  0.140   1  0.000   0.000 N  0.450      SignalP-noTM
TRINITY_DN42544_c1_g4::TRINITY_DN42544_c1_g4_i2::g.110::m.(  0.104   1  0.000   1  0.138   1  0.000   0.000 N  0.450      SignalP-noTM
TRINITY_DN42544_c1_g4::TRINITY_DN42544_c1_g4_i2::g.110::m.)  0.104   1  0.000   1  0.140   1  0.000   0.000 N  0.450      SignalP-noTM
TRINITY_DN42544_c1_g4::TRINITY_DN42544_c1_g4_i2::g.110::m.*  0.104   1  0.000   1  0.146   1  0.000   0.000 N  0.450      SignalP-noTM
TRINITY_DN42544_c1_g4::TRINITY_DN42544_c1_g4_i2::g.110::m.+  0.103   1  0.000   1  0.166   1  0.000   0.000 N  0.450      SignalP-noTM
TRINITY_DN42544_c1_g4::TRINITY_DN42544_c1_g4_i2::g.110::m.,  0.104   1  0.000   1  0.140   1  0.000   0.000 N  0.450      SignalP-noTM
TRINITY_DN42544_c1_g4::TRINITY_DN42544_c1_g4_i2::g.110::m.-  0.104   1  0.000   1  0.159   1  0.000   0.000 N  0.450      SignalP-noTM
TRINITY_DN42544_c1_g4::TRINITY_DN42544_c1_g4_i2::g.110::m..  0.104   1  0.000   1  0.140   1  0.000   0.000 N  0.450      SignalP-noTM
TRINITY_DN42544_c1_g4::TRINITY_DN42544_c1_g4_i2::g.110::m./  0.104   1  0.000   1  0.140   1  0.000   0.000 N  0.450      SignalP-noTM
TRINITY_DN42544_c1_g4::TRINITY_DN42544_c1_g4_i2::g.110::m.0  0.101   1  0.000   1  0.198   1  0.000   0.000 N  0.450      SignalP-noTM
TRINITY_DN42544_c1_g4::TRINITY_DN42544_c1_g4_i2::g.110::m.1  0.105   1  0.000   1  0.140   1  0.000   0.000 N  0.450      SignalP-noTM
TRINITY_DN42544_c1_g4::TRINITY_DN42544_c1_g4_i2::g.110::m.2  0.106   1  0.000   1  0.129   1  0.000   0.000 N  0.450      SignalP-noTM
TRINITY_DN42544_c1_g4::TRINITY_DN42544_c1_g4_i2::g.110::m.3  0.104   1  0.000   1  0.158   1  0.000   0.000 N  0.450      SignalP-noTM
TRINITY_DN42544_c1_g4::TRINITY_DN42544_c1_g4_i2::g.110::m.4  0.104   1  0.000   1  0.130   1  0.000   0.000 N  0.450      SignalP-noTM
TRINITY_DN42544_c1_g4::TRINITY_DN42544_c1_g4_i2::g.110::m.5  0.103   1  0.000   1  0.145   1  0.000   0.000 N  0.450      SignalP-noTM
TRINITY_DN42544_c1_g4::TRINITY_DN42544_c1_g4_i2::g.110::m.6  0.105   1  0.000   1  0.120   1  0.000   0.000 N  0.450      SignalP-noTM
TRINITY_DN42544_c1_g4::TRINITY_DN42544_c1_g4_i2::g.110::m.7  0.106   1  0.000   1  0.139   1  0.000   0.000 N  0.450      SignalP-noTM
TRINITY_DN42544_c1_g4::TRINITY_DN42544_c1_g4_i2::g.110::m.8  0.106   1  0.000   1  0.129   1  0.000   0.000 N  0.450      SignalP-noTM
TRINITY_DN42544_c1_g4::TRINITY_DN42544_c1_g4_i2::g.110::m.9  0.102   1  0.000   1  0.120   1  0.000   0.000 N  0.450      SignalP-noTM
TRINITY_DN42544_c1_g4::TRINITY_DN42544_c1_g4_i2::g.110::m.:  0.104   1  0.000   1  0.158   1  0.000   0.000 N  0.450      SignalP-noTM
TRINITY_DN42544_c1_g4::TRINITY_DN42544_c1_g4_i2::g.110::m.;  0.103   1  0.000   1  0.198   1  0.000   0.000 N  0.450      SignalP-noTM
TRINITY_DN42544_c1_g4::TRINITY_DN42544_c1_g4_i2::g.110::m.<  0.104   1  0.000   1  0.161   1  0.000   0.000 N  0.450      SignalP-noTM
TRINITY_DN42544_c1_g4::TRINITY_DN42544_c1_g4_i2::g.110::m.=  0.104   1  0.000   1  0.140   1  0.000   0.000 N  0.450      SignalP-noTM
TRINITY_DN42544_c1_g4::TRINITY_DN42544_c1_g4_i2::g.110::m.>  0.104   1  0.000   1  0.138   1  0.000   0.000 N  0.450      SignalP-noTM
TRINITY_DN42544_c1_g4::TRINITY_DN42544_c1_g4_i2::g.110::m.?  0.104   1  0.000   1  0.130   1  0.000   0.000 N  0.450      SignalP-noTM
TRINITY_DN42544_c1_g4::TRINITY_DN42544_c1_g4_i2::g.110::m.@  0.104   1  0.000   1  0.130   1  0.000   0.000 N  0.450      SignalP-noTM
TRINITY_DN42544_c1_g4::TRINITY_DN42544_c1_g4_i2::g.110::m.A  0.102   1  0.000   1  0.120   1  0.000   0.000 N  0.450      SignalP-noTM
TRINITY_DN42544_c1_g4::TRINITY_DN42544_c1_g4_i2::g.110::m.B  0.103   1  0.000   1  0.198   1  0.000   0.000 N  0.450      SignalP-noTM
TRINITY_DN42544_c1_g4::TRINITY_DN42544_c1_g4_i2::g.110::m.C  0.106   1  0.000   1  0.129   1  0.000   0.000 N  0.450      SignalP-noTM
TRINITY_DN42544_c1_g4::TRINITY_DN42544_c1_g4_i2::g.110::m.D  0.104   1  0.000   1  0.140   1  0.000   0.000 N  0.450      SignalP-noTM
TRINITY_DN42544_c1_g4::TRINITY_DN42544_c1_g4_i2::g.110::m.E  0.101   1  0.000   1  0.198   1  0.000   0.000 N  0.450      SignalP-noTM
TRINITY_DN42544_c1_g4::TRINITY_DN42544_c1_g4_i2::g.110::m.F  0.106   1  0.000   1  0.139   1  0.000   0.000 N  0.450      SignalP-noTM
TRINITY_DN42544_c1_g4::TRINITY_DN42544_c1_g4_i3::g.111::m.  0.105   1  0.000   1  0.140   1  0.000   0.000 N  0.450      SignalP-noTM
TRINITY_DN42544_c1_g4::TRINITY_DN42544_c1_g4_i3::g.111::m.  0.104   1  0.000   1  0.140   1  0.000   0.000 N  0.450      SignalP-noTM
TRINITY_DN42544_c1_g4::TRINITY_DN42544_c1_g4_i3::g.111::m.  0.104   1  0.000   1  0.138   1  0.000   0.000 N  0.450      SignalP-noTM
TRINITY_DN42544_c1_g4::TRINITY_DN42544_c1_g4_i3::g.111::m.  0.103   1  0.000   1  0.198   1  0.000   0.000 N  0.450      SignalP-noTM
TRINITY_DN42544_c1_g4::TRINITY_DN42544_c1_g4_i3::g.111::m.  0.105   1  0.000   1  0.120   1  0.000   0.000 N  0.450      SignalP-noTM
TRINITY_DN42544_c1_g4::TRINITY_DN42544_c1_g4_i3::g.111::m.  0.104   1  0.000   1  0.138   1  0.000   0.000 N  0.450      SignalP-noTM
TRINITY_DN42544_c1_g4::TRINITY_DN42544_c1_g4_i3::g.111::m.  0.101   1  0.000   1  0.198   1  0.000   0.000 N  0.450      SignalP-noTM
TRINITY_DN42544_c1_g4::TRINITY_DN42544_c1_g4_i3::g.111::m.  0.104   1  0.000   1  0.138   1  0.000   0.000 N  0.450      SignalP-noTM
TRINITY_DN42544_c1_g4::TRINITY_DN42544_c1_g4_i3::g.111::m.  0.104   1  0.000   1  0.159   1  0.000   0.000 N  0.450      SignalP-noTM
                           0.000   1  0.000   1  0.000   1  0.000   0.000 N  0.500      SignalP-TM
TRINITY_DN42544_c1_g4::TRINITY_DN42544_c1_g4_i3::g.111::m.  0.000   1  0.000   1  0.000   1  0.000   0.000 N  0.450      SignalP-noTM
0.109626                   0.000   1  0.000   1  0.000   1  0.000   0.000 N  0.450      SignalP-noTM
TRINITY_DN42544_c1_g4::TRINITY_DN42544_c1_g4_i3::g.111::m.  0.103   1  0.000   1  0.166   1  0.000   0.000 N  0.450      SignalP-noTM
TRINITY_DN42544_c1_g4::TRINITY_DN42544_c1_g4_i3::g.111::m.  0.104   1  0.000   1  0.140   1  0.000   0.000 N  0.450      SignalP-noTM
TRINITY_DN42544_c1_g4::TRINITY_DN42544_c1_g4_i3::g.111::m.  0.103   1  0.000   1  0.110   1  0.000   0.000 N  0.450      SignalP-noTM
TRINITY_DN42544_c1_g4::TRINITY_DN42544_c1_g4_i3::g.111::m.  0.105   1  0.000   1  0.120   1  0.000   0.000 N  0.450      SignalP-noTM
TRINITY_DN42544_c1_g4::TRINITY_DN42544_c1_g4_i3::g.111::m.  0.105   1  0.000   1  0.120   1  0.000   0.000 N  0.450      SignalP-noTM
TRINITY_DN42544_c1_g4::TRINITY_DN42544_c1_g4_i3::g.111::m.  0.105   1  0.000   1  0.120   1  0.000   0.000 N  0.450      SignalP-noTM
TRINITY_DN42544_c1_g4::TRINITY_DN42544_c1_g4_i3::g.111::m.  0.101   1  0.000   1  0.198   1  0.000   0.000 N  0.450      SignalP-noTM
TRINITY_DN42544_c1_g4::TRINITY_DN42544_c1_g4_i3::g.111::m.  0.104   1  0.000   1  0.158   1  0.000   0.000 N  0.450      SignalP-noTM
TRINITY_DN42544_c1_g4::TRINITY_DN42544_c1_g4_i3::g.111::m.  0.104   1  0.000   1  0.158   1  0.000   0.000 N  0.450      SignalP-noTM
TRINITY_DN42544_c1_g4::TRINITY_DN42544_c1_g4_i3::g.111::m.  0.104   1  0.000   1  0.146   1  0.000   0.000 N  0.450      SignalP-noTM
TRINITY_DN42544_c1_g4::TRINITY_DN42544_c1_g4_i3::g.111::m.  0.102   1  0.000   1  0.120   1  0.000   0.000 N  0.450      SignalP-noTM
TRINITY_DN42544_c1_g4::TRINITY_DN42544_c1_g4_i3::g.111::m.  0.104   1  0.000   1  0.138   1  0.000   0.000 N  0.450      SignalP-noTM
TRINITY_DN42544_c1_g4::TRINITY_DN42544_c1_g4_i3::g.111::m.  0.106   1  0.000   1  0.129   1  0.000   0.000 N  0.450      SignalP-noTM
TRINITY_DN42544_c1_g4::TRINITY_DN42544_c1_g4_i3::g.111::m.  0.104   1  0.000   1  0.140   1  0.000   0.000 N  0.450      SignalP-noTM
TRINITY_DN42544_c1_g4::TRINITY_DN42544_c1_g4_i3::g.111::m.  0.104   1  0.000   1  0.121   1  0.000   0.000 N  0.450      SignalP-noTM
TRINITY_DN42544_c1_g4::TRINITY_DN42544_c1_g4_i3::g.111::m.  0.105   1  0.000   1  0.120   1  0.000   0.000 N  0.450      SignalP-noTM
TRINITY_DN42544_c1_g4::TRINITY_DN42544_c1_g4_i3::g.111::m.  0.104   1  0.000   1  0.140   1  0.000   0.000 N  0.450      SignalP-noTM
TRINITY_DN42544_c1_g4::TRINITY_DN42544_c1_g4_i3::g.111::m.  0.104   1  0.000   1  0.140   1  0.000   0.000 N  0.450      SignalP-noTM
TRINITY_DN42544_c1_g4::TRINITY_DN42544_c1_g4_i3::g.111::m.  0.104   1  0.000   1  0.121   1  0.000   0.000 N  0.450      SignalP-noTM
TRINITY_DN42544_c1_g4::TRINITY_DN42544_c1_g4_i3::g.111::m.  0.104   1  0.000   1  0.146   1  0.000   0.000 N  0.450      SignalP-noTM
TRINITY_DN42544_c1_g4::TRINITY_DN42544_c1_g4_i3::g.111::m.  0.104   1  0.000   1  0.158   1  0.000   0.000 N  0.450      SignalP-noTM
TRINITY_DN42544_c1_g4::TRINITY_DN42544_c1_g4_i3::g.111::m.!  0.105   1  0.000   1  0.120   1  0.000   0.000 N  0.450      SignalP-noTM
TRINITY_DN42544_c1_g4::TRINITY_DN42544_c1_g4_i3::g.111::m."  0.104   1  0.000   1  0.138   1  0.000   0.000 N  0.450      SignalP-noTM
TRINITY_DN42544_c1_g4::TRINITY_DN42544_c1_g4_i3::g.111::m.#  0.104   1  0.000   1  0.140   1  0.000   0.000 N  0.450      SignalP-noTM
TRINITY_DN42544_c1_g4::TRINITY_DN42544_c1_g4_i3::g.111::m.$  0.103   1  0.000   1  0.145   1  0.000   0.000 N  0.450      SignalP-noTM
TRINITY_DN42544_c1_g4::TRINITY_DN42544_c1_g4_i3::g.111::m.%  0.103   1  0.000   1  0.110   1  0.000   0.000 N  0.450      SignalP-noTM
TRINITY_DN42544_c1_g4::TRINITY_DN42544_c1_g4_i3::g.111::m.&  0.103   1  0.000   1  0.166   1  0.000   0.000 N  0.450      SignalP-noTM
TRINITY_DN42544_c1_g4::TRINITY_DN42544_c1_g4_i3::g.111::m.'  0.104   1  0.000   1  0.138   1  0.000   0.000 N  0.450      SignalP-noTM
TRINITY_DN42544_c1_g4::TRINITY_DN42544_c1_g4_i3::g.111::m.(  0.104   1  0.000   1  0.138   1  0.000   0.000 N  0.450      SignalP-noTM
TRINITY_DN42544_c1_g4::TRINITY_DN42544_c1_g4_i3::g.111::m.)  0.102   1  0.000   1  0.120   1  0.000   0.000 N  0.450      SignalP-noTM
TRINITY_DN42544_c1_g4::TRINITY_DN42544_c1_g4_i3::g.111::m.*  0.104   1  0.000   1  0.158   1  0.000   0.000 N  0.450      SignalP-noTM
TRINITY_DN42544_c1_g4::TRINITY_DN42544_c1_g4_i3::g.111::m.+  0.103   1  0.000   1  0.110   1  0.000   0.000 N  0.450      SignalP-noTM
TRINITY_DN42544_c1_g4::TRINITY_DN42544_c1_g4_i3::g.111::m.,  0.103   1  0.000   1  0.166   1  0.000   0.000 N  0.450      SignalP-noTM
TRINITY_DN42544_c1_g4::TRINITY_DN42544_c1_g4_i3::g.111::m.-  0.105   1  0.000   1  0.120   1  0.000   0.000 N  0.450      SignalP-noTM
TRINITY_DN42544_c1_g4::TRINITY_DN42544_c1_g4_i3::g.111::m..  0.104   1  0.000   1  0.140   1  0.000   0.000 N  0.450      SignalP-noTM
TRINITY_DN42544_c1_g4::TRINITY_DN42544_c1_g4_i3::g.111::m./  0.106   1  0.000   1  0.129   1  0.000   0.000 N  0.450      SignalP-noTM
TRINITY_DN42544_c1_g4::TRINITY_DN42544_c1_g4_i3::g.111::m.0  0.105   1  0.000   1  0.120   1  0.000   0.000 N  0.450      SignalP-noTM
TRINITY_DN42544_c1_g4::TRINITY_DN42544_c1_g4_i3::g.111::m.1  0.105   1  0.000   1  0.120   1  0.000   0.000 N  0.450      SignalP-noTM
TRINITY_DN42544_c1_g4::TRINITY_DN42544_c1_g4_i3::g.111::m.2  0.105   1  0.000   1  0.120   1  0.000   0.000 N  0.450      SignalP-noTM
TRINITY_DN42544_c1_g4::TRINITY_DN42544_c1_g4_i3::g.111::m.3  0.104   1  0.000   1  0.161   1  0.000   0.000 N  0.450      SignalP-noTM
TRINITY_DN42544_c1_g4::TRINITY_DN42544_c1_g4_i3::g.111::m.4  0.105   1  0.000   1  0.140   1  0.000   0.000 N  0.450      SignalP-noTM
TRINITY_DN42544_c1_g4::TRINITY_DN42544_c1_g4_i3::g.111::m.5  0.104   1  0.000   1  0.158   1  0.000   0.000 N  0.450      SignalP-noTM
TRINITY_DN42544_c1_g4::TRINITY_DN42544_c1_g4_i3::g.111::m.6  0.104   1  0.000   1  0.146   1  0.000   0.000 N  0.450      SignalP-noTM
TRINITY_DN42544_c1_g4::TRINITY_DN42544_c1_g4_i3::g.111::m.7  0.104   1  0.000   1  0.130   1  0.000   0.000 N  0.450      SignalP-noTM
TRINITY_DN42544_c1_g4::TRINITY_DN42544_c1_g4_i3::g.111::m.8  0.102   1  0.000   1  0.120   1  0.000   0.000 N  0.450      SignalP-noTM
TRINITY_DN42544_c1_g4::TRINITY_DN42544_c1_g4_i3::g.111::m.9  0.106   1  0.000   1  0.129   1  0.000   0.000 N  0.450      SignalP-noTM
TRINITY_DN42544_c1_g4::TRINITY_DN42544_c1_g4_i3::g.111::m.:  0.104   1  0.000   1  0.140   1  0.000   0.000 N  0.450      SignalP-noTM
TRINITY_DN42544_c1_g4::TRINITY_DN42544_c1_g4_i3::g.111::m.;  0.102   1  0.000   1  0.120   1  0.000   0.000 N  0.450      SignalP-noTM
TRINITY_DN42544_c1_g4::TRINITY_DN42544_c1_g4_i3::g.111::m.<  0.104   1  0.000   1  0.146   1  0.000   0.000 N  0.450      SignalP-noTM
TRINITY_DN42544_c1_g4::TRINITY_DN42544_c1_g4_i3::g.111::m.=  0.104   1  0.000   1  0.140   1  0.000   0.000 N  0.450      SignalP-noTM
TRINITY_DN42544_c1_g4::TRINITY_DN42544_c1_g4_i3::g.111::m.>  0.104   1  0.000   1  0.140   1  0.000   0.000 N  0.450      SignalP-noTM
TRINITY_DN42544_c1_g4::TRINITY_DN42544_c1_g4_i3::g.111::m.?  0.104   1  0.000   1  0.138   1  0.000   0.000 N  0.450      SignalP-noTM
TRINITY_DN42544_c1_g4::TRINITY_DN42544_c1_g4_i3::g.111::m.@  0.104   1  0.000   1  0.131   1  0.000   0.000 N  0.450      SignalP-noTM
TRINITY_DN42544_c1_g4::TRINITY_DN42544_c1_g4_i3::g.111::m.A  0.104   1  0.000   1  0.158   1  0.000   0.000 N  0.450      SignalP-noTM
TRINITY_DN42544_c1_g4::TRINITY_DN42544_c1_g4_i3::g.111::m.B  0.105   1  0.000   1  0.120   1  0.000   0.000 N  0.450      SignalP-noTM
TRINITY_DN42544_c1_g4::TRINITY_DN42544_c1_g4_i3::g.111::m.C  0.102   1  0.000   1  0.120   1  0.000   0.000 N  0.450      SignalP-noTM
TRINITY_DN42544_c1_g4::TRINITY_DN42544_c1_g4_i3::g.111::m.D  0.106   1  0.000   1  0.129   1  0.000   0.000 N  0.450      SignalP-noTM
TRINITY_DN42544_c1_g4::TRINITY_DN42544_c1_g4_i3::g.111::m.E  0.104   1  0.000   1  0.138   1  0.000   0.000 N  0.450      SignalP-noTM
TRINITY_DN42544_c1_g4::TRINITY_DN42544_c1_g4_i3::g.111::m.F  0.104   1  0.000   1  0.146   1  0.000   0.000 N  0.450      SignalP-noTM
TRINITY_DN42544_c1_g4::TRINITY_DN42544_c1_g4_i4::g.112::m.  0.104   1  0.000   1  0.158   1  0.000   0.000 N  0.450      SignalP-noTM
TRINITY_DN42544_c1_g4::TRINITY_DN42544_c1_g4_i4::g.112::m.  0.105   1  0.000   1  0.140   1  0.000   0.000 N  0.450      SignalP-noTM
TRINITY_DN42544_c1_g4::TRINITY_DN42544_c1_g4_i4::g.112::m.  0.104   1  0.000   1  0.140   1  0.000   0.000 N  0.450      SignalP-noTM
TRINITY_DN42544_c1_g4::TRINITY_DN42544_c1_g4_i4::g.112::m.  0.105   1  0.000   1  0.120   1  0.000   0.000 N  0.450      SignalP-noTM
TRINITY_DN42544_c1_g4::TRINITY_DN42544_c1_g4_i4::g.112::m.  0.105   1  0.000   1  0.120   1  0.000   0.000 N  0.450      SignalP-noTM
TRINITY_DN42544_c1_g4::TRINITY_DN42544_c1_g4_i4::g.112::m.  0.104   1  0.000   1  0.161   1  0.000   0.000 N  0.450      SignalP-noTM
TRINITY_DN42544_c1_g4::TRINITY_DN42544_c1_g4_i4::g.112::m.  0.104   1  0.000   1  0.161   1  0.000   0.000 N  0.450      SignalP-noTM
TRINITY_DN42544_c1_g4::TRINITY_DN42544_c1_g4_i4::g.112::m.  0.103   1  0.000   1  0.166   1  0.000   0.000 N  0.450      SignalP-noTM
TRINITY_DN42544_c1_g4::TRINITY_DN42544_c1_g4_i4::g.112::m.  0.104   1  0.000   1  0.140   1  0.000   0.000 N  0.450      SignalP-noTM
                           0.000   1  0.000   1  0.000   1  0.000   0.000 N  0.500      SignalP-TM
TRINITY_DN42544_c1_g4::TRINITY_DN42544_c1_g4_i4::g.112::m.  0.000   1  0.000   1  0.000   1  0.000   0.000 N  0.450      SignalP-noTM
0.109626                   0.000   1  0.000   1  0.000   1  0.000   0.000 N  0.450      SignalP-noTM
TRINITY_DN42544_c1_g4::TRINITY_DN42544_c1_g4_i4::g.112::m.  0.104   1  0.000   1  0.158   1  0.000   0.000 N  0.450      SignalP-noTM
TRINITY_DN42544_c1_g4::TRINITY_DN42544_c1_g4_i4::g.112::m.  0.102   1  0.000   1  0.120   1  0.000   0.000 N  0.450      SignalP-noTM
TRINITY_DN42544_c1_g4::TRINITY_DN42544_c1_g4_i4::g.112::m.  0.104   1  0.000   1  0.140   1  0.000   0.000 N  0.450      SignalP-noTM
TRINITY_DN42544_c1_g4::TRINITY_DN42544_c1_g4_i4::g.112::m.  0.103   1  0.000   1  0.145   1  0.000   0.000 N  0.450      SignalP-noTM
TRINITY_DN42544_c1_g4::TRINITY_DN42544_c1_g4_i4::g.112::m.  0.106   1  0.000   1  0.139   1  0.000   0.000 N  0.450      SignalP-noTM
TRINITY_DN42544_c1_g4::TRINITY_DN42544_c1_g4_i4::g.112::m.  0.104   1  0.000   1  0.138   1  0.000   0.000 N  0.450      SignalP-noTM
TRINITY_DN42544_c1_g4::TRINITY_DN42544_c1_g4_i4::g.112::m.  0.104   1  0.000   1  0.159   1  0.000   0.000 N  0.450      SignalP-noTM
TRINITY_DN42544_c1_g4::TRINITY_DN42544_c1_g4_i4::g.112::m.  0.106   1  0.000   1  0.129   1  0.000   0.000 N  0.450      SignalP-noTM
TRINITY_DN42544_c1_g4::TRINITY_DN42544_c1_g4_i4::g.112::m.  0.103   1  0.000   1  0.198   1  0.000   0.000 N  0.450      SignalP-noTM
TRINITY_DN42544_c1_g4::TRINITY_DN42544_c1_g4_i4::g.112::m.  0.104   1  0.000   1  0.140   1  0.000   0.000 N  0.450      SignalP-noTM
TRINITY_DN42544_c1_g4::TRINITY_DN42544_c1_g4_i4::g.112::m.  0.104   1  0.000   1  0.140   1  0.000   0.000 N  0.450      SignalP-noTM
TRINITY_DN42544_c1_g4::TRINITY_DN42544_c1_g4_i4::g.112::m.  0.105   1  0.000   1  0.120   1  0.000   0.000 N  0.450      SignalP-noTM
TRINITY_DN42544_c1_g4::TRINITY_DN42544_c1_g4_i4::g.112::m.  0.104   1  0.000   1  0.159   1  0.000   0.000 N  0.450      SignalP-noTM
TRINITY_DN42544_c1_g4::TRINITY_DN42544_c1_g4_i4::g.112::m.  0.104   1  0.000   1  0.146   1  0.000   0.000 N  0.450      SignalP-noTM
TRINITY_DN42544_c1_g4::TRINITY_DN42544_c1_g4_i4::g.112::m.  0.104   1  0.000   1  0.140   1  0.000   0.000 N  0.450      SignalP-noTM
TRINITY_DN42544_c1_g4::TRINITY_DN42544_c1_g4_i4::g.112::m.  0.104   1  0.000   1  0.159   1  0.000   0.000 N  0.450      SignalP-noTM
TRINITY_DN42544_c1_g4::TRINITY_DN42544_c1_g4_i4::g.112::m.  0.103   1  0.000   1  0.110   1  0.000   0.000 N  0.450      SignalP-noTM
TRINITY_DN42544_c1_g4::TRINITY_DN42544_c1_g4_i4::g.112::m.  0.105   1  0.000   1  0.120   1  0.000   0.000 N  0.450      SignalP-noTM
TRINITY_DN42544_c1_g4::TRINITY_DN42544_c1_g4_i4::g.112::m.  0.106   1  0.000   1  0.129   1  0.000   0.000 N  0.450      SignalP-noTM
TRINITY_DN42544_c1_g4::TRINITY_DN42544_c1_g4_i4::g.112::m.  0.103   1  0.000   1  0.166   1  0.000   0.000 N  0.450      SignalP-noTM
TRINITY_DN42544_c1_g4::TRINITY_DN42544_c1_g4_i4::g.112::m.  0.104   1  0.000   1  0.130   1  0.000   0.000 N  0.450      SignalP-noTM
TRINITY_DN42544_c1_g4::TRINITY_DN42544_c1_g4_i4::g.112::m.!  0.106   1  0.000   1  0.129   1  0.000   0.000 N  0.450      SignalP-noTM
TRINITY_DN42544_c1_g4::TRINITY_DN42544_c1_g4_i4::g.112::m."  0.106   1  0.000   1  0.139   1  0.000   0.000 N  0.450      SignalP-noTM
TRINITY_DN42544_c1_g4::TRINITY_DN42544_c1_g4_i4::g.112::m.#  0.104   1  0.000   1  0.140   1  0.000   0.000 N  0.450      SignalP-noTM
TRINITY_DN42544_c1_g4::TRINITY_DN42544_c1_g4_i4::g.112::m.$  0.104   1  0.000   1  0.130   1  0.000   0.000 N  0.450      SignalP-noTM
TRINITY_DN42544_c1_g4::TRINITY_DN42544_c1_g4_i4::g.112::m.%  0.103   1  0.000   1  0.166   1  0.000   0.000 N  0.450      SignalP-noTM
TRINITY_DN42544_c1_g4::TRINITY_DN42544_c1_g4_i4::g.112::m.&  0.103   1  0.000   1  0.166   1  0.000   0.000 N  0.450      SignalP-noTM
TRINITY_DN42544_c1_g4::TRINITY_DN42544_c1_g4_i4::g.112::m.'  0.104   1  0.000   1  0.140   1  0.000   0.000 N  0.450      SignalP-noTM
TRINITY_DN42544_c1_g4::TRINITY_DN42544_c1_g4_i4::g.112::m.(  0.104   1  0.000   1  0.138   1  0.000   0.000 N  0.450      SignalP-noTM
TRINITY_DN42544_c1_g4::TRINITY_DN42544_c1_g4_i4::g.112::m.)  0.104   1  0.000   1  0.140   1  0.000   0.000 N  0.450      SignalP-noTM
TRINITY_DN42544_c1_g4::TRINITY_DN42544_c1_g4_i4::g.112::m.*  0.104   1  0.000   1  0.146   1  0.000   0.000 N  0.450      SignalP-noTM
TRINITY_DN42544_c1_g4::TRINITY_DN42544_c1_g4_i4::g.112::m.+  0.103   1  0.000   1  0.166   1  0.000   0.000 N  0.450      SignalP-noTM
TRINITY_DN42544_c1_g4::TRINITY_DN42544_c1_g4_i4::g.112::m.,  0.104   1  0.000   1  0.140   1  0.000   0.000 N  0.450      SignalP-noTM
TRINITY_DN42544_c1_g4::TRINITY_DN42544_c1_g4_i4::g.112::m.-  0.104   1  0.000   1  0.159   1  0.000   0.000 N  0.450      SignalP-noTM
TRINITY_DN42544_c1_g4::TRINITY_DN42544_c1_g4_i4::g.112::m..  0.104   1  0.000   1  0.140   1  0.000   0.000 N  0.450      SignalP-noTM
TRINITY_DN42544_c1_g4::TRINITY_DN42544_c1_g4_i4::g.112::m./  0.104   1  0.000   1  0.140   1  0.000   0.000 N  0.450      SignalP-noTM
TRINITY_DN42544_c1_g4::TRINITY_DN42544_c1_g4_i4::g.112::m.0  0.101   1  0.000   1  0.198   1  0.000   0.000 N  0.450      SignalP-noTM
TRINITY_DN42544_c1_g4::TRINITY_DN42544_c1_g4_i4::g.112::m.1  0.105   1  0.000   1  0.140   1  0.000   0.000 N  0.450      SignalP-noTM
TRINITY_DN42544_c1_g4::TRINITY_DN42544_c1_g4_i4::g.112::m.2  0.106   1  0.000   1  0.129   1  0.000   0.000 N  0.450      SignalP-noTM
TRINITY_DN42544_c1_g4::TRINITY_DN42544_c1_g4_i4::g.112::m.3  0.104   1  0.000   1  0.158   1  0.000   0.000 N  0.450      SignalP-noTM
TRINITY_DN42544_c1_g4::TRINITY_DN42544_c1_g4_i4::g.112::m.4  0.104   1  0.000   1  0.130   1  0.000   0.000 N  0.450      SignalP-noTM
TRINITY_DN42544_c1_g4::TRINITY_DN42544_c1_g4_i4::g.112::m.5  0.103   1  0.000   1  0.145   1  0.000   0.000 N  0.450      SignalP-noTM
TRINITY_DN42544_c1_g4::TRINITY_DN42544_c1_g4_i4::g.112::m.6  0.105   1  0.000   1  0.120   1  0.000   0.000 N  0.450      SignalP-noTM
TRINITY_DN42544_c1_g4::TRINITY_DN42544_c1_g4_i4::g.112::m.7  0.106   1  0.000   1  0.139   1  0.000   0.000 N  0.450      SignalP-noTM
TRINITY_DN42544_c1_g4::TRINITY_DN42544_c1_g4_i4::g.112::m.8  0.106   1  0.000   1  0.129   1  0.000   0.000 N  0.450      SignalP-noTM
TRINITY_DN42544_c1_g4::TRINITY_DN42544_c1_g4_i4::g.112::m.9  0.102   1  0.000   1  0.120   1  0.000   0.000 N  0.450      SignalP-noTM
TRINITY_DN42544_c1_g4::TRINITY_DN42544_c1_g4_i4::g.112::m.:  0.104   1  0.000   1  0.158   1  0.000   0.000 N  0.450      SignalP-noTM
TRINITY_DN42544_c1_g4::TRINITY_DN42544_c1_g4_i4::g.112::m.;  0.103   1  0.000   1  0.198   1  0.000   0.000 N  0.450      SignalP-noTM
TRINITY_DN42544_c1_g4::TRINITY_DN42544_c1_g4_i4::g.112::m.<  0.104   1  0.000   1  0.161   1  0.000   0.000 N  0.450      SignalP-noTM
TRINITY_DN42544_c1_g4::TRINITY_DN42544_c1_g4_i4::g.112::m.=  0.104   1  0.000   1  0.140   1  0.000   0.000 N  0.450      SignalP-noTM
TRINITY_DN42544_c1_g4::TRINITY_DN42544_c1_g4_i4::g.112::m.>  0.104   1  0.000   1  0.138   1  0.000   0.000 N  0.450      SignalP-noTM
TRINITY_DN42544_c1_g4::TRINITY_DN42544_c1_g4_i4::g.112::m.?  0.104   1  0.000   1  0.130   1  0.000   0.000 N  0.450      SignalP-noTM
TRINITY_DN42544_c1_g4::TRINITY_DN42544_c1_g4_i4::g.112::m.@  0.104   1  0.000   1  0.130   1  0.000   0.000 N  0.450      SignalP-noTM
TRINITY_DN42544_c1_g4::TRINITY_DN42544_c1_g4_i4::g.112::m.A  0.102   1  0.000   1  0.120   1  0.000   0.000 N  0.450      SignalP-noTM
TRINITY_DN42544_c1_g4::TRINITY_DN42544_c1_g4_i4::g.112::m.B  0.103   1  0.000   1  0.198   1  0.000   0.000 N  0.450      SignalP-noTM
TRINITY_DN42544_c1_g4::TRINITY_DN42544_c1_g4_i4::g.112::m.C  0.106   1  0.000   1  0.129   1  0.000   0.000 N  0.450      SignalP-noTM
TRINITY_DN42544_c1_g4::TRINITY_DN42544_c1_g4_i4::g.112::m.D  0.104   1  0.000   1  0.140   1  0.000   0.000 N  0.450      SignalP-noTM
TRINITY_DN42544_c1_g4::TRINITY_DN42544_c1_g4_i4::g.112::m.E  0.101   1  0.000   1  0.198   1  0.000   0.000 N  0.450      SignalP-noTM
TRINITY_DN42544_c1_g4::TRINITY_DN42544_c1_g4_i4::g.112::m.F  0.106   1  0.000   1  0.139   1  0.000   0.000 N  0.450      SignalP-noTM
TRINITY_DN42544_c1_g4::TRINITY_DN42544_c1_g4_i5::g.113::m.  0.104   1  0.000   1  0.140   1  0.000   0.000 N  0.450      SignalP-noTM
TRINITY_DN42544_c1_g4::TRINITY_DN42544_c1_g4_i5::g.113::m.  0.104   1  0.000   1  0.140   1  0.000   0.000 N  0.450      SignalP-noTM
TRINITY_DN42544_c1_g4::TRINITY_DN42544_c1_g4_i5::g.113::m.  0.104   1  0.000   1  0.158   1  0.000   0.000 N  0.450      SignalP-noTM
TRINITY_DN42544_c1_g4::TRINITY_DN42544_c1_g4_i5::g.113::m.  0.103   1  0.000   1  0.110   1  0.000   0.000 N  0.450      SignalP-noTM
TRINITY_DN42544_c1_g4::TRINITY_DN42544_c1_g4_i5::g.113::m.  0.104   1  0.000   1  0.159   1  0.000   0.000 N  0.450      SignalP-noTM
TRINITY_DN42544_c1_g4::TRINITY_DN42544_c1_g4_i5::g.113::m.  0.104   1  0.000   1  0.146   1  0.000   0.000 N  0.450      SignalP-noTM
TRINITY_DN42544_c1_g4::TRINITY_DN42544_c1_g4_i5::g.113::m.  0.105   1  0.000   1  0.120   1  0.000   0.000 N  0.450      SignalP-noTM
TRINITY_DN42544_c1_g4::TRINITY_DN42544_c1_g4_i5::g.113::m.  0.104   1  0.000   1  0.140   1  0.000   0.000 N  0.450      SignalP-noTM
TRINITY_DN42544_c1_g4::TRINITY_DN42544_c1_g4_i5::g.113::m.  0.105   1  0.000   1  0.120   1  0.000   0.000 N  0.450      SignalP-noTM
                           0.000   1  0.000   1  0.000   1  0.000   0.000 N  0.500      SignalP-TM
TRINITY_DN42544_c1_g4::TRINITY_DN42544_c1_g4_i5::g.113::m.  0.000   1  0.000   1  0.000   1  0.000   0.000 N  0.450      SignalP-noTM
0.139856                   0.000   1  0.000   1  0.000   1  0.000   0.000 N  0.450      SignalP-noTM
TRINITY_DN42544_c1_g4::TRINITY_DN42544_c1_g4_i5::g.113::m.  0.104   1  0.000   1  0.158   1  0.000   0.000 N  0.450      SignalP-noTM
TRINITY_DN42544_c1_g4::TRINITY_DN42544_c1_g4_i5::g.113::m.  0.103   1  0.000   1  0.110   1  0.000   0.000 N  0.450      SignalP-noTM
TRINITY_DN42544_c1_g4::TRINITY_DN42544_c1_g4_i5::g.113::m.  0.103   1  0.000   1  0.166   1  0.000   0.000 N  0.450      SignalP-noTM
TRINITY_DN42544_c1_g4::TRINITY_DN42544_c1_g4_i5::g.113::m.  0.104   1  0.000   1  0.121   1  0.000   0.000 N  0.450      SignalP-noTM
TRINITY_DN42544_c1_g4::TRINITY_DN42544_c1_g4_i5::g.113::m.  0.104   1  0.000   1  0.140   1  0.000   0.000 N  0.450      SignalP-noTM
TRINITY_DN42544_c1_g4::TRINITY_DN42544_c1_g4_i5::g.113::m.  0.104   1  0.000   1  0.140   1  0.000   0.000 N  0.450      SignalP-noTM
TRINITY_DN42544_c1_g4::TRINITY_DN42544_c1_g4_i5::g.113::m.  0.104   1  0.000   1  0.140   1  0.000   0.000 N  0.450      SignalP-noTM
TRINITY_DN42544_c1_g4::TRINITY_DN42544_c1_g4_i5::g.113::m.  0.104   1  0.000   1  0.158   1  0.000   0.000 N  0.450      SignalP-noTM
TRINITY_DN42544_c1_g4::TRINITY_DN42544_c1_g4_i5::g.113::m.  0.105   1  0.000   1  0.120   1  0.000   0.000 N  0.450      SignalP-noTM
TRINITY_DN42544_c1_g4::TRINITY_DN42544_c1_g4_i5::g.113::m.  0.104   1  0.000   1  0.140   1  0.000   0.000 N  0.450      SignalP-noTM
TRINITY_DN42544_c1_g4::TRINITY_DN42544_c1_g4_i5::g.113::m.  0.104   1  0.000   1  0.140   1  0.000   0.000 N  0.450      SignalP-noTM
TRINITY_DN42544_c1_g4::TRINITY_DN42544_c1_g4_i5::g.113::m.  0.105   1  0.000   1  0.120   1  0.000   0.000 N  0.450      SignalP-noTM
TRINITY_DN42544_c1_g4::TRINITY_DN42544_c1_g4_i5::g.113::m.  0.104   1  0.000   1  0.159   1  0.000   0.000 N  0.450      SignalP-noTM
TRINITY_DN42544_c1_g4::TRINITY_DN42544_c1_g4_i5::g.113::m.  0.104   1  0.000   1  0.146   1  0.000   0.000 N  0.450      SignalP-noTM
TRINITY_DN42544_c1_g4::TRINITY_DN42544_c1_g4_i5::g.113::m.  0.104   1  0.000   1  0.140   1  0.000   0.000 N  0.450      SignalP-noTM
TRINITY_DN42544_c1_g4::TRINITY_DN42544_c1_g4_i5::g.113::m.  0.104   1  0.000   1  0.159   1  0.000   0.000 N  0.450      SignalP-noTM
TRINITY_DN42544_c1_g4::TRINITY_DN42544_c1_g4_i5::g.113::m.  0.103   1  0.000   1  0.110   1  0.000   0.000 N  0.450      SignalP-noTM
TRINITY_DN42544_c1_g4::TRINITY_DN42544_c1_g4_i5::g.113::m.  0.105   1  0.000   1  0.120   1  0.000   0.000 N  0.450      SignalP-noTM
TRINITY_DN42544_c1_g4::TRINITY_DN42544_c1_g4_i5::g.113::m.  0.106   1  0.000   1  0.129   1  0.000   0.000 N  0.450      SignalP-noTM
TRINITY_DN42544_c1_g4::TRINITY_DN42544_c1_g4_i5::g.113::m.  0.103   1  0.000   1  0.166   1  0.000   0.000 N  0.450      SignalP-noTM
TRINITY_DN42544_c1_g4::TRINITY_DN42544_c1_g4_i5::g.113::m.  0.104   1  0.000   1  0.130   1  0.000   0.000 N  0.450      SignalP-noTM
TRINITY_DN42544_c1_g4::TRINITY_DN42544_c1_g4_i5::g.113::m.!  0.106   1  0.000   1  0.129   1  0.000   0.000 N  0.450      SignalP-noTM
TRINITY_DN42544_c1_g4::TRINITY_DN42544_c1_g4_i5::g.113::m."  0.106   1  0.000   1  0.139   1  0.000   0.000 N  0.450      SignalP-noTM
TRINITY_DN42544_c1_g4::TRINITY_DN42544_c1_g4_i5::g.113::m.#  0.104   1  0.000   1  0.140   1  0.000   0.000 N  0.450      SignalP-noTM
TRINITY_DN42544_c1_g4::TRINITY_DN42544_c1_g4_i5::g.113::m.$  0.104   1  0.000   1  0.130   1  0.000   0.000 N  0.450      SignalP-noTM
TRINITY_DN42544_c1_g4::TRINITY_DN42544_c1_g4_i5::g.113::m.%  0.103   1  0.000   1  0.166   1  0.000   0.000 N  0.450      SignalP-noTM
TRINITY_DN42544_c1_g4::TRINITY_DN42544_c1_g4_i5::g.113::m.&  0.103   1  0.000   1  0.166   1  0.000   0.000 N  0.450      SignalP-noTM
TRINITY_DN42544_c1_g4::TRINITY_DN42544_c1_g4_i5::g.113::m.'  0.104   1  0.000   1  0.140   1  0.000   0.000 N  0.450      SignalP-noTM
TRINITY_DN42544_c1_g4::TRINITY_DN42544_c1_g4_i5::g.113::m.(  0.104   1  0.000   1  0.138   1  0.000   0.000 N  0.450      SignalP-noTM
TRINITY_DN42544_c1_g4::TRINITY_DN42544_c1_g4_i5::g.113::m.)  0.104   1  0.000   1  0.140   1  0.000   0.000 N  0.450      SignalP-noTM
TRINITY_DN42544_c1_g4::TRINITY_DN42544_c1_g4_i5::g.113::m.*  0.104   1  0.000   1  0.146   1  0.000   0.000 N  0.450      SignalP-noTM
TRINITY_DN42544_c1_g4::TRINITY_DN42544_c1_g4_i5::g.113::m.+  0.103   1  0.000   1  0.166   1  0.000   0.000 N  0.450      SignalP-noTM
TRINITY_DN42544_c1_g4::TRINITY_DN42544_c1_g4_i5::g.113::m.,  0.104   1  0.000   1  0.140   1  0.000   0.000 N  0.450      SignalP-noTM
TRINITY_DN42544_c1_g4::TRINITY_DN42544_c1_g4_i5::g.113::m.-  0.104   1  0.000   1  0.159   1  0.000   0.000 N  0.450      SignalP-noTM
TRINITY_DN42544_c1_g4::TRINITY_DN42544_c1_g4_i5::g.113::m..  0.104   1  0.000   1  0.140   1  0.000   0.000 N  0.450      SignalP-noTM
TRINITY_DN42544_c1_g4::TRINITY_DN42544_c1_g4_i5::g.113::m./  0.104   1  0.000   1  0.140   1  0.000   0.000 N  0.450      SignalP-noTM
TRINITY_DN42544_c1_g4::TRINITY_DN42544_c1_g4_i5::g.113::m.0  0.101   1  0.000   1  0.198   1  0.000   0.000 N  0.450      SignalP-noTM
TRINITY_DN42544_c1_g4::TRINITY_DN42544_c1_g4_i5::g.113::m.1  0.105   1  0.000   1  0.140   1  0.000   0.000 N  0.450      SignalP-noTM
TRINITY_DN42544_c1_g4::TRINITY_DN42544_c1_g4_i5::g.113::m.2  0.106   1  0.000   1  0.129   1  0.000   0.000 N  0.450      SignalP-noTM
TRINITY_DN42544_c1_g4::TRINITY_DN42544_c1_g4_i5::g.113::m.3  0.104   1  0.000   1  0.158   1  0.000   0.000 N  0.450      SignalP-noTM
TRINITY_DN42544_c1_g4::TRINITY_DN42544_c1_g4_i5::g.113::m.4  0.104   1  0.000   1  0.130   1  0.000   0.000 N  0.450      SignalP-noTM
TRINITY_DN42544_c1_g4::TRINITY_DN42544_c1_g4_i5::g.113::m.5  0.103   1  0.000   1  0.145   1  0.000   0.000 N  0.450      SignalP-noTM
TRINITY_DN42544_c1_g4::TRINITY_DN42544_c1_g4_i5::g.113::m.6  0.105   1  0.000   1  0.120   1  0.000   0.000 N  0.450      SignalP-noTM
TRINITY_DN42544_c1_g4::TRINITY_DN42544_c1_g4_i5::g.113::m.7  0.106   1  0.000   1  0.139   1  0.000   0.000 N  0.450      SignalP-noTM
TRINITY_DN42544_c1_g4::TRINITY_DN42544_c1_g4_i5::g.113::m.8  0.106   1  0.000   1  0.129   1  0.000   0.000 N  0.450      SignalP-noTM
TRINITY_DN42544_c1_g4::TRINITY_DN42544_c1_g4_i5::g.113::m.9  0.102   1  0.000   1  0.120   1  0.000   0.000 N  0.450      SignalP-noTM
TRINITY_DN42544_c1_g4::TRINITY_DN42544_c1_g4_i5::g.113::m.:  0.104   1  0.000   1  0.158   1  0.000   0.000 N  0.450      SignalP-noTM
TRINITY_DN42544_c1_g4::TRINITY_DN42544_c1_g4_i5::g.113::m.;  0.103   1  0.000   1  0.198   1  0.000   0.000 N  0.450      SignalP-noTM
TRINITY_DN42544_c1_g4::TRINITY_DN42544_c1_g4_i5::g.113::m.<  0.104   1  0.000   1  0.161   1  0.000   0.000 N  0.450      SignalP-noTM
TRINITY_DN42544_c1_g4::TRINITY_DN42544_c1_g4_i5::g.113::m.=  0.104   1  0.000   1  0.140   1  0.000   0.000 N  0.450      SignalP-noTM
TRINITY_DN42544_c1_g4::TRINITY_DN42544_c1_g4_i5::g.113::m.>  0.104   1  0.000   1  0.138   1  0.000   0.000 N  0.450      SignalP-noTM
TRINITY_DN42544_c1_g4::TRINITY_DN42544_c1_g4_i5::g.113::m.?  0.104   1  0.000   1  0.130   1  0.000   0.000 N  0.450      SignalP-noTM
TRINITY_DN42544_c1_g4::TRINITY_DN42544_c1_g4_i5::g.113::m.@  0.104   1  0.000   1  0.130   1  0.000   0.000 N  0.450      SignalP-noTM
TRINITY_DN42544_c1_g4::TRINITY_DN42544_c1_g4_i5::g.113::m.A  0.102   1  0.000   1  0.120   1  0.000   0.000 N  0.450      SignalP-noTM
TRINITY_DN42544_c1_g4::TRINITY_DN42544_c1_g4_i5::g.113::m.B  0.103   1  0.000   1  0.198   1  0.000   0.000 N  0.450      SignalP-noTM
TRINITY_DN42544_c1_g4::TRINITY_DN42544_c1_g4_i5::g.113::m.C  0.106   1  0.000   1  0.129   1  0.000   0.000 N  0.450      SignalP-noTM
TRINITY_DN42544_c1_g4::TRINITY_DN42544_c1_g4_i5::g.113::m.D  0.104   1  0.000   1  0.140   1  0.000   0.000 N  0.450      SignalP-noTM
TRINITY_DN42544_c1_g4::TRINITY_DN42544_c1_g4_i5::g.113::m.E  0.101   1  0.000   1  0.198   1  0.000   0.000 N  0.450      SignalP-noTM
TRINITY_DN42544_c1_g4::TRINITY_DN42544_c1_g4_i5::g.113::m.F  0.106   1  0.000   1  0.139   1  0.000   0.000 N  0.450      SignalP-noTM
TRINITY_DN37932_c0_g4::TRINITY_DN37932_c0_g4_i1::g.114::m.  0.105   1  0.000   1  0.140   1  0.000   0.000 N  0.450      SignalP-noTM
TRINITY_DN37932_c0_g4::TRINITY_DN37932_c0_g4_i1::g.114::m.  0.102   1  0.000   1  0.120   1  0.000   0.000 N  0.450      SignalP-noTM
TRINITY_DN37932_c0_g4::TRINITY_DN37932_c0_g4_i1::g.114::m.  0.104   1  0.000   1  0.130   1  0.000   0.000 N  0.450      SignalP-noTM
TRINITY_DN37932_c0_g4::TRINITY_DN37932_c0_g4_i1::g.114::m.  0.106   1  0.000   1  0.129   1  0.000   0.000 N  0.450      SignalP-noTM
TRINITY_DN37932_c0_g4::TRINITY_DN37932_c0_g4_i1::g.114::m.  0.104   1  0.000   1  0.140   1  0.000   0.000 N  0.450      SignalP-noTM
TRINITY_DN37932_c0_g4::TRINITY_DN37932_c0_g4_i1::g.114::m.  0.104   1  0.000   1  0.131   1  0.000   0.000 N  0.450      SignalP-noTM
TRINITY_DN37932_c0_g4::TRINITY_DN37932_c0_g4_i1::g.114::m.  0.104   1  0.000   1  0.140   1  0.000   0.000 N  0.450      SignalP-noTM
TRINITY_DN37932_c0_g4::TRINITY_DN37932_c0_g4_i1::g.114::m.  0.104   1  0.000   1  0.140   1  0.000   0.000 N  0.450      SignalP-noTM
TRINITY_DN37932_c0_g4::TRINITY_DN37932_c0_g4_i1::g.114::m.  0.104   1  0.000   1  0.130   1  0.000   0.000 N  0.450      SignalP-noTM
                           0.000   1  0.000   1  0.000   1  0.000   0.000 N  0.500      SignalP-TM
TRINITY_DN37932_c0_g4::TRINITY_DN37932_c0_g4_i1::g.114::m.  0.000   1  0.000   1  0.000   1  0.000   0.000 N  0.450      SignalP-noTM
0.129414                   0.000   1  0.000   1  0.000   1  0.000   0.000 N  0.450      SignalP-noTM
TRINITY_DN37932_c0_g4::TRINITY_DN37932_c0_g4_i1::g.114::m.  0.104   1  0.000   1  0.159   1  0.000   0.000 N  0.450      SignalP-noTM
TRINITY_DN37932_c0_g4::TRINITY_DN37932_c0_g4_i1::g.114::m.  0.104   1  0.000   1  0.138   1  0.000   0.000 N  0.450      SignalP-noTM
TRINITY_DN37932_c0_g4::TRINITY_DN37932_c0_g4_i1::g.114::m.  0.104   1  0.000   1  0.140   1  0.000   0.000 N  0.450      SignalP-noTM
TRINITY_DN37932_c0_g4::TRINITY_DN37932_c0_g4_i1::g.114::m.  0.103   1  0.000   1  0.145   1  0.000   0.000 N  0.450      SignalP-noTM
TRINITY_DN37932_c0_g4::TRINITY_DN37932_c0_g4_i1::g.114::m.  0.104   1  0.000   1  0.130   1  0.000   0.000 N  0.450      SignalP-noTM
TRINITY_DN37932_c0_g4::TRINITY_DN37932_c0_g4_i1::g.114::m.  0.103   1  0.000   1  0.110   1  0.000   0.000 N  0.450      SignalP-noTM
TRINITY_DN37932_c0_g4::TRINITY_DN37932_c0_g4_i1::g.114::m.  0.106   1  0.000   1  0.129   1  0.000   0.000 N  0.450      SignalP-noTM
TRINITY_DN37932_c0_g4::TRINITY_DN37932_c0_g4_i1::g.114::m.  0.104   1  0.000   1  0.146   1  0.000   0.000 N  0.450      SignalP-noTM
TRINITY_DN37932_c0_g4::TRINITY_DN37932_c0_g4_i1::g.114::m.  0.104   1  0.000   1  0.138   1  0.000   0.000 N  0.450      SignalP-noTM
TRINITY_DN37932_c0_g4::TRINITY_DN37932_c0_g4_i1::g.114::m.  0.104   1  0.000   1  0.140   1  0.000   0.000 N  0.450      SignalP-noTM
TRINITY_DN37932_c0_g4::TRINITY_DN37932_c0_g4_i1::g.114::m.  0.103   1  0.000   1  0.166   1  0.000   0.000 N  0.450      SignalP-noTM
TRINITY_DN37932_c0_g4::TRINITY_DN37932_c0_g4_i1::g.114::m.  0.104   1  0.000   1  0.159   1  0.000   0.000 N  0.450      SignalP-noTM
TRINITY_DN37932_c0_g4::TRINITY_DN37932_c0_g4_i1::g.114::m.  0.103   1  0.000   1  0.166   1  0.000   0.000 N  0.450      SignalP-noTM
TRINITY_DN37932_c0_g4::TRINITY_DN37932_c0_g4_i1::g.114::m.  0.106   1  0.000   1  0.139   1  0.000   0.000 N  0.450      SignalP-noTM
TRINITY_DN37932_c0_g4::TRINITY_DN37932_c0_g4_i1::g.114::m.  0.106   1  0.000   1  0.139   1  0.000   0.000 N  0.450      SignalP-noTM
TRINITY_DN37932_c0_g4::TRINITY_DN37932_c0_g4_i1::g.114::m.  0.104   1  0.000   1  0.140   1  0.000   0.000 N  0.450      SignalP-noTM
TRINITY_DN37932_c0_g4::TRINITY_DN37932_c0_g4_i1::g.114::m.  0.104   1  0.000   1  0.146   1  0.000   0.000 N  0.450      SignalP-noTM
TRINITY_DN37932_c0_g4::TRINITY_DN37932_c0_g4_i1::g.114::m.  0.104   1  0.000   1  0.140   1  0.000   0.000 N  0.450      SignalP-noTM
TRINITY_DN37932_c0_g4::TRINITY_DN37932_c0_g4_i1::g.114::m.  0.105   1  0.000   1  0.120   1  0.000   0.000 N  0.450      SignalP-noTM
TRINITY_DN37932_c0_g4::TRINITY_DN37932_c0_g4_i1::g.114::m.  0.105   1  0.000   1  0.120   1  0.000   0.000 N  0.450      SignalP-noTM
TRINITY_DN37932_c0_g4::TRINITY_DN37932_c0_g4_i1::g.114::m.  0.104   1  0.000   1  0.140   1  0.000   0.000 N  0.450      SignalP-noTM
TRINITY_DN37932_c0_g4::TRINITY_DN37932_c0_g4_i1::g.114::m.!  0.104   1  0.000   1  0.130   1  0.000   0.000 N  0.450      SignalP-noTM
TRINITY_DN37932_c0_g4::TRINITY_DN37932_c0_g4_i1::g.114::m."  0.104   1  0.000   1  0.158   1  0.000   0.000 N  0.450      SignalP-noTM
TRINITY_DN37932_c0_g4::TRINITY_DN37932_c0_g4_i1::g.114::m.#  0.103   1  0.000   1  0.145   1  0.000   0.000 N  0.450      SignalP-noTM
TRINITY_DN37932_c0_g4::TRINITY_DN37932_c0_g4_i1::g.114::m.$  0.102   1  0.000   1  0.120   1  0.000   0.000 N  0.450      SignalP-noTM
TRINITY_DN37932_c0_g4::TRINITY_DN37932_c0_g4_i1::g.114::m.%  0.105   1  0.000   1  0.140   1  0.000   0.000 N  0.450      SignalP-noTM
TRINITY_DN37932_c0_g4::TRINITY_DN37932_c0_g4_i1::g.114::m.&  0.104   1  0.000   1  0.140   1  0.000   0.000 N  0.450      SignalP-noTM
TRINITY_DN37932_c0_g4::TRINITY_DN37932_c0_g4_i1::g.114::m.'  0.104   1  0.000   1  0.140   1  0.000   0.000 N  0.450      SignalP-noTM
TRINITY_DN37932_c0_g4::TRINITY_DN37932_c0_g4_i1::g.114::m.(  0.103   1  0.000   1  0.110   1  0.000   0.000 N  0.450      SignalP-noTM
TRINITY_DN37932_c0_g4::TRINITY_DN37932_c0_g4_i1::g.114::m.)  0.104   1  0.000   1  0.130   1  0.000   0.000 N  0.450      SignalP-noTM
TRINITY_DN37932_c0_g4::TRINITY_DN37932_c0_g4_i1::g.114::m.*  0.104   1  0.000   1  0.140   1  0.000   0.000 N  0.450      SignalP-noTM
TRINITY_DN37932_c0_g4::TRINITY_DN37932_c0_g4_i1::g.114::m.+  0.106   1  0.000   1  0.129   1  0.000   0.000 N  0.450      SignalP-noTM
TRINITY_DN37932_c0_g4::TRINITY_DN37932_c0_g4_i1::g.114::m.,  0.104   1  0.000   1  0.140   1  0.000   0.000 N  0.450      SignalP-noTM
TRINITY_DN37932_c0_g4::TRINITY_DN37932_c0_g4_i1::g.114::m.-  0.105   1  0.000   1  0.120   1  0.000   0.000 N  0.450      SignalP-noTM
TRINITY_DN37932_c0_g4::TRINITY_DN37932_c0_g4_i1::g.114::m..  0.104   1  0.000   1  0.158   1  0.000   0.000 N  0.450      SignalP-noTM
TRINITY_DN37932_c0_g4::TRINITY_DN37932_c0_g4_i1::g.114::m./  0.105   1  0.000   1  0.120   1  0.000   0.000 N  0.450      SignalP-noTM
TRINITY_DN37932_c0_g4::TRINITY_DN37932_c0_g4_i1::g.114::m.0  0.103   1  0.000   1  0.110   1  0.000   0.000 N  0.450      SignalP-noTM
TRINITY_DN37932_c0_g4::TRINITY_DN37932_c0_g4_i1::g.114::m.1  0.104   1  0.000   1  0.140   1  0.000   0.000 N  0.450      SignalP-noTM
TRINITY_DN37932_c0_g4::TRINITY_DN37932_c0_g4_i1::g.114::m.2  0.103   1  0.000   1  0.145   1  0.000   0.000 N  0.450      SignalP-noTM
TRINITY_DN37932_c0_g4::TRINITY_DN37932_c0_g4_i1::g.114::m.3  0.104   1  0.000   1  0.138   1  0.000   0.000 N  0.450      SignalP-noTM
TRINITY_DN37932_c0_g4::TRINITY_DN37932_c0_g4_i1::g.114::m.4  0.103   1  0.000   1  0.166   1  0.000   0.000 N  0.450      SignalP-noTM
TRINITY_DN37932_c0_g4::TRINITY_DN37932_c0_g4_i1::g.114::m.5  0.104   1  0.000   1  0.138   1  0.000   0.000 N  0.450      SignalP-noTM
TRINITY_DN37932_c0_g4::TRINITY_DN37932_c0_g4_i1::g.114::m.6  0.105   1  0.000   1  0.120   1  0.000   0.000 N  0.450      SignalP-noTM
TRINITY_DN37932_c0_g4::TRINITY_DN37932_c0_g4_i1::g.114::m.7  0.103   1  0.000   1  0.145   1  0.000   0.000 N  0.450      SignalP-noTM
TRINITY_DN37932_c0_g4::TRINITY_DN37932_c0_g4_i1::g.114::m.8  0.103   1  0.000   1  0.110   1  0.000   0.000 N  0.450      SignalP-noTM
TRINITY_DN37932_c0_g4::TRINITY_DN37932_c0_g4_i1::g.114::m.9  0.103   1  0.000   1  0.145   1  0.000   0.000 N  0.450      SignalP-noTM
TRINITY_DN37932_c0_g4::TRINITY_DN37932_c0_g4_i1::g.114::m.:  0.103   1  0.000   1  0.166   1  0.000   0.000 N  0.450      SignalP-noTM
TRINITY_DN37932_c0_g4::TRINITY_DN37932_c0_g4_i1::g.114::m.;  0.105   1  0.000   1  0.120   1  0.000   0.000 N  0.450      SignalP-noTM
TRINITY_DN37932_c0_g4::TRINITY_DN37932_c0_g4_i1::g.114::m.<  0.104   1  0.000   1  0.140   1  0.000   0.000 N  0.450      SignalP-noTM
TRINITY_DN37932_c0_g4::TRINITY_DN37932_c0_g4_i1::g.114::m.=  0.104   1  0.000   1  0.146   1  0.000   0.000 N  0.450      SignalP-noTM
TRINITY_DN37932_c0_g4::TRINITY_DN37932_c0_g4_i1::g.114::m.>  0.104   1  0.000   1  0.140   1  0.000   0.000 N  0.450      SignalP-noTM
TRINITY_DN37932_c0_g4::TRINITY_DN37932_c0_g4_i1::g.114::m.?  0.105   1  0.000   1  0.120   1  0.000   0.000 N  0.450      SignalP-noTM
TRINITY_DN37932_c0_g4::TRINITY_DN37932_c0_g4_i1::g.114::m.@  0.105   1  0.000   1  0.120   1  0.000   0.000 N  0.450      SignalP-noTM
TRINITY_DN37932_c0_g4::TRINITY_DN37932_c0_g4_i1::g.114::m.A  0.104   1  0.000   1  0.121   1  0.000   0.000 N  0.450      SignalP-noTM
TRINITY_DN37932_c0_g4::TRINITY_DN37932_c0_g4_i1::g.114::m.B  0.105   1  0.000   1  0.120   1  0.000   0.000 N  0.450      SignalP-noTM
TRINITY_DN37932_c0_g4::TRINITY_DN37932_c0_g4_i1::g.114::m.C  0.104   1  0.000   1  0.158   1  0.000   0.000 N  0.450      SignalP-noTM
TRINITY_DN37932_c0_g4::TRINITY_DN37932_c0_g4_i1::g.114::m.D  0.104   1  0.000   1  0.146   1  0.000   0.000 N  0.450      SignalP-noTM
TRINITY_DN37932_c0_g4::TRINITY_DN37932_c0_g4_i1::g.114::m.E  0.105   1  0.000   1  0.120   1  0.000   0.000 N  0.450      SignalP-noTM
TRINITY_DN37932_c0_g4::TRINITY_DN37932_c0_g4_i1::g.114::m.F  0.103   1  0.000   1  0.166   1  0.000   0.000 N  0.450      SignalP-noTM
TRINITY_DN37932_c0_g4::TRINITY_DN37932_c0_g4_i2::g.116::m.  0.103   1  0.000   1  0.198   1  0.000   0.000 N  0.450      SignalP-noTM
TRINITY_DN37932_c0_g4::TRINITY_DN37932_c0_g4_i2::g.116::m.  0.104   1  0.000   1  0.159   1  0.000   0.000 N  0.450      SignalP-noTM
TRINITY_DN37932_c0_g4::TRINITY_DN37932_c0_g4_i2::g.116::m.  0.104   1  0.000   1  0.159   1  0.000   0.000 N  0.450      SignalP-noTM
TRINITY_DN37932_c0_g4::TRINITY_DN37932_c0_g4_i2::g.116::m.  0.103   1  0.000   1  0.166   1  0.000   0.000 N  0.450      SignalP-noTM
TRINITY_DN37932_c0_g4::TRINITY_DN37932_c0_g4_i2::g.116::m.  0.104   1  0.000   1  0.140   1  0.000   0.000 N  0.450      SignalP-noTM
TRINITY_DN37932_c0_g4::TRINITY_DN37932_c0_g4_i2::g.116::m.  0.104   1  0.000   1  0.140   1  0.000   0.000 N  0.450      SignalP-noTM
TRINITY_DN37932_c0_g4::TRINITY_DN37932_c0_g4_i2::g.116::m.  0.104   1  0.000   1  0.146   1  0.000   0.000 N  0.450      SignalP-noTM
TRINITY_DN37932_c0_g4::TRINITY_DN37932_c0_g4_i2::g.116::m.  0.103   1  0.000   1  0.110   1  0.000   0.000 N  0.450      SignalP-noTM
TRINITY_DN37932_c0_g4::TRINITY_DN37932_c0_g4_i2::g.116::m.  0.105   1  0.000   1  0.120   1  0.000   0.000 N  0.450      SignalP-noTM
                           0.000   1  0.000   1  0.000   1  0.000   0.000 N  0.500      SignalP-TM
TRINITY_DN37932_c0_g4::TRINITY_DN37932_c0_g4_i2::g.116::m.  0.000   1  0.000   1  0.000   1  0.000   0.000 N  0.450      SignalP-noTM
0.129414                   0.000   1  0.000   1  0.000   1  0.000   0.000 N  0.450      SignalP-noTM
TRINITY_DN37932_c0_g4::TRINITY_DN37932_c0_g4_i2::g.116::m.  0.104   1  0.000   1  0.138   1  0.000   0.000 N  0.450      SignalP-noTM
TRINITY_DN37932_c0_g4::TRINITY_DN37932_c0_g4_i2::g.116::m.  0.103   1  0.000   1  0.145   1  0.000   0.000 N  0.450      SignalP-noTM
TRINITY_DN37932_c0_g4::TRINITY_DN37932_c0_g4_i2::g.116::m.  0.104   1  0.000   1  0.121   1  0.000   0.000 N  0.450      SignalP-noTM
TRINITY_DN37932_c0_g4::TRINITY_DN37932_c0_g4_i2::g.116::m.  0.102   1  0.000   1  0.120   1  0.000   0.000 N  0.450      SignalP-noTM
TRINITY_DN37932_c0_g4::TRINITY_DN37932_c0_g4_i2::g.116::m.  0.104   1  0.000   1  0.138   1  0.000   0.000 N  0.450      SignalP-noTM
TRINITY_DN37932_c0_g4::TRINITY_DN37932_c0_g4_i2::g.116::m.  0.106   1  0.000   1  0.129   1  0.000   0.000 N  0.450      SignalP-noTM
TRINITY_DN37932_c0_g4::TRINITY_DN37932_c0_g4_i2::g.116::m.  0.105   1  0.000   1  0.120   1  0.000   0.000 N  0.450      SignalP-noTM
TRINITY_DN37932_c0_g4::TRINITY_DN37932_c0_g4_i2::g.116::m.  0.104   1  0.000   1  0.159   1  0.000   0.000 N  0.450      SignalP-noTM
TRINITY_DN37932_c0_g4::TRINITY_DN37932_c0_g4_i2::g.116::m.  0.104   1  0.000   1  0.131   1  0.000   0.000 N  0.450      SignalP-noTM
TRINITY_DN37932_c0_g4::TRINITY_DN37932_c0_g4_i2::g.116::m.  0.104   1  0.000   1  0.140   1  0.000   0.000 N  0.450      SignalP-noTM
TRINITY_DN37932_c0_g4::TRINITY_DN37932_c0_g4_i2::g.116::m.  0.106   1  0.000   1  0.129   1  0.000   0.000 N  0.450      SignalP-noTM
TRINITY_DN37932_c0_g4::TRINITY_DN37932_c0_g4_i2::g.116::m.  0.103   1  0.000   1  0.110   1  0.000   0.000 N  0.450      SignalP-noTM
TRINITY_DN37932_c0_g4::TRINITY_DN37932_c0_g4_i2::g.116::m.  0.104   1  0.000   1  0.130   1  0.000   0.000 N  0.450      SignalP-noTM
TRINITY_DN37932_c0_g4::TRINITY_DN37932_c0_g4_i2::g.116::m.  0.104   1  0.000   1  0.158   1  0.000   0.000 N  0.450      SignalP-noTM
TRINITY_DN37932_c0_g4::TRINITY_DN37932_c0_g4_i2::g.116::m.  0.103   1  0.000   1  0.198   1  0.000   0.000 N  0.450      SignalP-noTM
TRINITY_DN37932_c0_g4::TRINITY_DN37932_c0_g4_i2::g.116::m.  0.104   1  0.000   1  0.138   1  0.000   0.000 N  0.450      SignalP-noTM
TRINITY_DN37932_c0_g4::TRINITY_DN37932_c0_g4_i2::g.116::m.  0.104   1  0.000   1  0.140   1  0.000   0.000 N  0.450      SignalP-noTM
TRINITY_DN37932_c0_g4::TRINITY_DN37932_c0_g4_i2::g.116::m.  0.103   1  0.000   1  0.145   1  0.000   0.000 N  0.450      SignalP-noTM
TRINITY_DN37932_c0_g4::TRINITY_DN37932_c0_g4_i2::g.116::m.  0.105   1  0.000   1  0.120   1  0.000   0.000 N  0.450      SignalP-noTM
TRINITY_DN37932_c0_g4::TRINITY_DN37932_c0_g4_i2::g.116::m.  0.106   1  0.000   1  0.139   1  0.000   0.000 N  0.450      SignalP-noTM
TRINITY_DN37932_c0_g4::TRINITY_DN37932_c0_g4_i2::g.116::m.  0.103   1  0.000   1  0.110   1  0.000   0.000 N  0.450      SignalP-noTM
TRINITY_DN37932_c0_g4::TRINITY_DN37932_c0_g4_i2::g.116::m.!  0.103   1  0.000   1  0.110   1  0.000   0.000 N  0.450      SignalP-noTM
TRINITY_DN37932_c0_g4::TRINITY_DN37932_c0_g4_i2::g.116::m."  0.106   1  0.000   1  0.139   1  0.000   0.000 N  0.450      SignalP-noTM
TRINITY_DN37932_c0_g4::TRINITY_DN37932_c0_g4_i2::g.116::m.#  0.104   1  0.000   1  0.158   1  0.000   0.000 N  0.450      SignalP-noTM
TRINITY_DN37932_c0_g4::TRINITY_DN37932_c0_g4_i2::g.116::m.$  0.104   1  0.000   1  0.140   1  0.000   0.000 N  0.450      SignalP-noTM
TRINITY_DN37932_c0_g4::TRINITY_DN37932_c0_g4_i2::g.116::m.%  0.103   1  0.000   1  0.145   1  0.000   0.000 N  0.450      SignalP-noTM
TRINITY_DN37932_c0_g4::TRINITY_DN37932_c0_g4_i2::g.116::m.&  0.104   1  0.000   1  0.158   1  0.000   0.000 N  0.450      SignalP-noTM
TRINITY_DN37932_c0_g4::TRINITY_DN37932_c0_g4_i2::g.116::m.'  0.103   1  0.000   1  0.166   1  0.000   0.000 N  0.450      SignalP-noTM
TRINITY_DN37932_c0_g4::TRINITY_DN37932_c0_g4_i2::g.116::m.(  0.104   1  0.000   1  0.158   1  0.000   0.000 N  0.450      SignalP-noTM
TRINITY_DN37932_c0_g4::TRINITY_DN37932_c0_g4_i2::g.116::m.)  0.104   1  0.000   1  0.158   1  0.000   0.000 N  0.450      SignalP-noTM
TRINITY_DN37932_c0_g4::TRINITY_DN37932_c0_g4_i2::g.116::m.*  0.104   1  0.000   1  0.138   1  0.000   0.000 N  0.450      SignalP-noTM
TRINITY_DN37932_c0_g4::TRINITY_DN37932_c0_g4_i2::g.116::m.+  0.102   1  0.000   1  0.120   1  0.000   0.000 N  0.450      SignalP-noTM
TRINITY_DN37932_c0_g4::TRINITY_DN37932_c0_g4_i2::g.116::m.,  0.105   1  0.000   1  0.120   1  0.000   0.000 N  0.450      SignalP-noTM
TRINITY_DN37932_c0_g4::TRINITY_DN37932_c0_g4_i2::g.116::m.-  0.103   1  0.000   1  0.110   1  0.000   0.000 N  0.450      SignalP-noTM
TRINITY_DN37932_c0_g4::TRINITY_DN37932_c0_g4_i2::g.116::m..  0.104   1  0.000   1  0.138   1  0.000   0.000 N  0.450      SignalP-noTM
TRINITY_DN37932_c0_g4::TRINITY_DN37932_c0_g4_i2::g.116::m./  0.102   1  0.000   1  0.120   1  0.000   0.000 N  0.450      SignalP-noTM
TRINITY_DN37932_c0_g4::TRINITY_DN37932_c0_g4_i2::g.116::m.0  0.103   1  0.000   1  0.198   1  0.000   0.000 N  0.450      SignalP-noTM
TRINITY_DN37932_c0_g4::TRINITY_DN37932_c0_g4_i2::g.116::m.1  0.103   1  0.000   1  0.166   1  0.000   0.000 N  0.450      SignalP-noTM
TRINITY_DN37932_c0_g4::TRINITY_DN37932_c0_g4_i2::g.116::m.2  0.106   1  0.000   1  0.139   1  0.000   0.000 N  0.450      SignalP-noTM
TRINITY_DN37932_c0_g4::TRINITY_DN37932_c0_g4_i2::g.116::m.3  0.104   1  0.000   1  0.140   1  0.000   0.000 N  0.450      SignalP-noTM
TRINITY_DN37932_c0_g4::TRINITY_DN37932_c0_g4_i2::g.116::m.4  0.104   1  0.000   1  0.146   1  0.000   0.000 N  0.450      SignalP-noTM
TRINITY_DN37932_c0_g4::TRINITY_DN37932_c0_g4_i2::g.116::m.5  0.104   1  0.000   1  0.140   1  0.000   0.000 N  0.450      SignalP-noTM
TRINITY_DN37932_c0_g4::TRINITY_DN37932_c0_g4_i2::g.116::m.6  0.103   1  0.000   1  0.198   1  0.000   0.000 N  0.450      SignalP-noTM
TRINITY_DN37932_c0_g4::TRINITY_DN37932_c0_g4_i2::g.116::m.7  0.103   1  0.000   1  0.198   1  0.000   0.000 N  0.450      SignalP-noTM
TRINITY_DN37932_c0_g4::TRINITY_DN37932_c0_g4_i2::g.116::m.8  0.104   1  0.000   1  0.159   1  0.000   0.000 N  0.450      SignalP-noTM
TRINITY_DN37932_c0_g4::TRINITY_DN37932_c0_g4_i2::g.116::m.9  0.101   1  0.000   1  0.198   1  0.000   0.000 N  0.450      SignalP-noTM
TRINITY_DN37932_c0_g4::TRINITY_DN37932_c0_g4_i2::g.116::m.:  0.104   1  0.000   1  0.158   1  0.000   0.000 N  0.450      SignalP-noTM
TRINITY_DN37932_c0_g4::TRINITY_DN37932_c0_g4_i2::g.116::m.;  0.104   1  0.000   1  0.140   1  0.000   0.000 N  0.450      SignalP-noTM
TRINITY_DN37932_c0_g4::TRINITY_DN37932_c0_g4_i2::g.116::m.<  0.102   1  0.000   1  0.120   1  0.000   0.000 N  0.450      SignalP-noTM
TRINITY_DN37932_c0_g4::TRINITY_DN37932_c0_g4_i2::g.116::m.=  0.104   1  0.000   1  0.159   1  0.000   0.000 N  0.450      SignalP-noTM
TRINITY_DN37932_c0_g4::TRINITY_DN37932_c0_g4_i2::g.116::m.>  0.104   1  0.000   1  0.140   1  0.000   0.000 N  0.450      SignalP-noTM
TRINITY_DN37932_c0_g4::TRINITY_DN37932_c0_g4_i2::g.116::m.?  0.104   1  0.000   1  0.140   1  0.000   0.000 N  0.450      SignalP-noTM
TRINITY_DN37932_c0_g4::TRINITY_DN37932_c0_g4_i2::g.116::m.@  0.104   1  0.000   1  0.159   1  0.000   0.000 N  0.450      SignalP-noTM
TRINITY_DN37932_c0_g4::TRINITY_DN37932_c0_g4_i2::g.116::m.A  0.103   1  0.000   1  0.166   1  0.000   0.000 N  0.450      SignalP-noTM
TRINITY_DN37932_c0_g4::TRINITY_DN37932_c0_g4_i2::g.116::m.B  0.104   1  0.000   1  0.140   1  0.000   0.000 N  0.450      SignalP-noTM
TRINITY_DN37932_c0_g4::TRINITY_DN37932_c0_g4_i2::g.116::m.C  0.106   1  0.000   1  0.129   1  0.000   0.000 N  0.450      SignalP-noTM
TRINITY_DN37932_c0_g4::TRINITY_DN37932_c0_g4_i2::g.116::m.D  0.102   1  0.000   1  0.120   1  0.000   0.000 N  0.450      SignalP-noTM
TRINITY_DN37932_c0_g4::TRINITY_DN37932_c0_g4_i2::g.116::m.E  0.104   1  0.000   1  0.146   1  0.000   0.000 N  0.450      SignalP-noTM
TRINITY_DN37932_c0_g4::TRINITY_DN37932_c0_g4_i2::g.116::m.F  0.104   1  0.000   1  0.158   1  0.000   0.000 N  0.450      SignalP-noTM
TRINITY_DN37932_c0_g4::TRINITY_DN37932_c0_g4_i4::g.118::m.  0.103   1  0.000   1  0.198   1  0.000   0.000 N  0.450      SignalP-noTM
TRINITY_DN37932_c0_g4::TRINITY_DN37932_c0_g4_i4::g.118::m.  0.104   1  0.000   1  0.159   1  0.000   0.000 N  0.450      SignalP-noTM
TRINITY_DN37932_c0_g4::TRINITY_DN37932_c0_g4_i4::g.118::m.  0.104   1  0.000   1  0.159   1  0.000   0.000 N  0.450      SignalP-noTM
TRINITY_DN37932_c0_g4::TRINITY_DN37932_c0_g4_i4::g.118::m.  0.103   1  0.000   1  0.166   1  0.000   0.000 N  0.450      SignalP-noTM
TRINITY_DN37932_c0_g4::TRINITY_DN37932_c0_g4_i4::g.118::m.  0.104   1  0.000   1  0.140   1  0.000   0.000 N  0.450      SignalP-noTM
TRINITY_DN37932_c0_g4::TRINITY_DN37932_c0_g4_i4::g.118::m.  0.104   1  0.000   1  0.140   1  0.000   0.000 N  0.450      SignalP-noTM
TRINITY_DN37932_c0_g4::TRINITY_DN37932_c0_g4_i4::g.118::m.  0.104   1  0.000   1  0.146   1  0.000   0.000 N  0.450      SignalP-noTM
TRINITY_DN37932_c0_g4::TRINITY_DN37932_c0_g4_i4::g.118::m.  0.103   1  0.000   1  0.110   1  0.000   0.000 N  0.450      SignalP-noTM
TRINITY_DN37932_c0_g4::TRINITY_DN37932_c0_g4_i4::g.118::m.  0.105   1  0.000   1  0.120   1  0.000   0.000 N  0.450      SignalP-noTM
                           0.000   1  0.000   1  0.000   1  0.000   0.000 N  0.500      SignalP-TM
TRINITY_DN37932_c0_g4::TRINITY_DN37932_c0_g4_i4::g.118::m.  0.000   1  0.000   1  0.000   1  0.000   0.000 N  0.450      SignalP-noTM
0.129414                   0.000   1  0.000   1  0.000   1  0.000   0.000 N  0.450      SignalP-noTM
TRINITY_DN37932_c0_g4::TRINITY_DN37932_c0_g4_i4::g.118::m.  0.104   1  0.000   1  0.138   1  0.000   0.000 N  0.450      SignalP-noTM
TRINITY_DN37932_c0_g4::TRINITY_DN37932_c0_g4_i4::g.118::m.  0.103   1  0.000   1  0.145   1  0.000   0.000 N  0.450      SignalP-noTM
TRINITY_DN37932_c0_g4::TRINITY_DN37932_c0_g4_i4::g.118::m.  0.104   1  0.000   1  0.121   1  0.000   0.000 N  0.450      SignalP-noTM
TRINITY_DN37932_c0_g4::TRINITY_DN37932_c0_g4_i4::g.118::m.  0.102   1  0.000   1  0.120   1  0.000   0.000 N  0.450      SignalP-noTM
TRINITY_DN37932_c0_g4::TRINITY_DN37932_c0_g4_i4::g.118::m.  0.104   1  0.000   1  0.138   1  0.000   0.000 N  0.450      SignalP-noTM
TRINITY_DN37932_c0_g4::TRINITY_DN37932_c0_g4_i4::g.118::m.  0.106   1  0.000   1  0.129   1  0.000   0.000 N  0.450      SignalP-noTM
TRINITY_DN37932_c0_g4::TRINITY_DN37932_c0_g4_i4::g.118::m.  0.105   1  0.000   1  0.120   1  0.000   0.000 N  0.450      SignalP-noTM
TRINITY_DN37932_c0_g4::TRINITY_DN37932_c0_g4_i4::g.118::m.  0.104   1  0.000   1  0.159   1  0.000   0.000 N  0.450      SignalP-noTM
TRINITY_DN37932_c0_g4::TRINITY_DN37932_c0_g4_i4::g.118::m.  0.104   1  0.000   1  0.131   1  0.000   0.000 N  0.450      SignalP-noTM
TRINITY_DN37932_c0_g4::TRINITY_DN37932_c0_g4_i4::g.118::m.  0.104   1  0.000   1  0.140   1  0.000   0.000 N  0.450      SignalP-noTM
TRINITY_DN37932_c0_g4::TRINITY_DN37932_c0_g4_i4::g.118::m.  0.106   1  0.000   1  0.129   1  0.000   0.000 N  0.450      SignalP-noTM
TRINITY_DN37932_c0_g4::TRINITY_DN37932_c0_g4_i4::g.118::m.  0.103   1  0.000   1  0.110   1  0.000   0.000 N  0.450      SignalP-noTM
TRINITY_DN37932_c0_g4::TRINITY_DN37932_c0_g4_i4::g.118::m.  0.104   1  0.000   1  0.130   1  0.000   0.000 N  0.450      SignalP-noTM
TRINITY_DN37932_c0_g4::TRINITY_DN37932_c0_g4_i4::g.118::m.  0.104   1  0.000   1  0.158   1  0.000   0.000 N  0.450      SignalP-noTM
TRINITY_DN37932_c0_g4::TRINITY_DN37932_c0_g4_i4::g.118::m.  0.103   1  0.000   1  0.198   1  0.000   0.000 N  0.450      SignalP-noTM
TRINITY_DN37932_c0_g4::TRINITY_DN37932_c0_g4_i4::g.118::m.  0.104   1  0.000   1  0.138   1  0.000   0.000 N  0.450      SignalP-noTM
TRINITY_DN37932_c0_g4::TRINITY_DN37932_c0_g4_i4::g.118::m.  0.104   1  0.000   1  0.140   1  0.000   0.000 N  0.450      SignalP-noTM
TRINITY_DN37932_c0_g4::TRINITY_DN37932_c0_g4_i4::g.118::m.  0.103   1  0.000   1  0.145   1  0.000   0.000 N  0.450      SignalP-noTM
TRINITY_DN37932_c0_g4::TRINITY_DN37932_c0_g4_i4::g.118::m.  0.105   1  0.000   1  0.120   1  0.000   0.000 N  0.450      SignalP-noTM
TRINITY_DN37932_c0_g4::TRINITY_DN37932_c0_g4_i4::g.118::m.  0.106   1  0.000   1  0.139   1  0.000   0.000 N  0.450      SignalP-noTM
TRINITY_DN37932_c0_g4::TRINITY_DN37932_c0_g4_i4::g.118::m.  0.103   1  0.000   1  0.110   1  0.000   0.000 N  0.450      SignalP-noTM
TRINITY_DN37932_c0_g4::TRINITY_DN37932_c0_g4_i4::g.118::m.!  0.103   1  0.000   1  0.110   1  0.000   0.000 N  0.450      SignalP-noTM
TRINITY_DN37932_c0_g4::TRINITY_DN37932_c0_g4_i4::g.118::m."  0.106   1  0.000   1  0.139   1  0.000   0.000 N  0.450      SignalP-noTM
TRINITY_DN37932_c0_g4::TRINITY_DN37932_c0_g4_i4::g.118::m.#  0.104   1  0.000   1  0.158   1  0.000   0.000 N  0.450      SignalP-noTM
TRINITY_DN37932_c0_g4::TRINITY_DN37932_c0_g4_i4::g.118::m.$  0.104   1  0.000   1  0.140   1  0.000   0.000 N  0.450      SignalP-noTM
TRINITY_DN37932_c0_g4::TRINITY_DN37932_c0_g4_i4::g.118::m.%  0.103   1  0.000   1  0.145   1  0.000   0.000 N  0.450      SignalP-noTM
TRINITY_DN37932_c0_g4::TRINITY_DN37932_c0_g4_i4::g.118::m.&  0.104   1  0.000   1  0.158   1  0.000   0.000 N  0.450      SignalP-noTM
TRINITY_DN37932_c0_g4::TRINITY_DN37932_c0_g4_i4::g.118::m.'  0.103   1  0.000   1  0.166   1  0.000   0.000 N  0.450      SignalP-noTM
TRINITY_DN37932_c0_g4::TRINITY_DN37932_c0_g4_i4::g.118::m.(  0.104   1  0.000   1  0.158   1  0.000   0.000 N  0.450      SignalP-noTM
TRINITY_DN37932_c0_g4::TRINITY_DN37932_c0_g4_i4::g.118::m.)  0.104   1  0.000   1  0.158   1  0.000   0.000 N  0.450      SignalP-noTM
TRINITY_DN37932_c0_g4::TRINITY_DN37932_c0_g4_i4::g.118::m.*  0.104   1  0.000   1  0.138   1  0.000   0.000 N  0.450      SignalP-noTM
TRINITY_DN37932_c0_g4::TRINITY_DN37932_c0_g4_i4::g.118::m.+  0.102   1  0.000   1  0.120   1  0.000   0.000 N  0.450      SignalP-noTM
TRINITY_DN37932_c0_g4::TRINITY_DN37932_c0_g4_i4::g.118::m.,  0.105   1  0.000   1  0.120   1  0.000   0.000 N  0.450      SignalP-noTM
TRINITY_DN37932_c0_g4::TRINITY_DN37932_c0_g4_i4::g.118::m.-  0.103   1  0.000   1  0.110   1  0.000   0.000 N  0.450      SignalP-noTM
TRINITY_DN37932_c0_g4::TRINITY_DN37932_c0_g4_i4::g.118::m..  0.104   1  0.000   1  0.138   1  0.000   0.000 N  0.450      SignalP-noTM
TRINITY_DN37932_c0_g4::TRINITY_DN37932_c0_g4_i4::g.118::m./  0.102   1  0.000   1  0.120   1  0.000   0.000 N  0.450      SignalP-noTM
TRINITY_DN37932_c0_g4::TRINITY_DN37932_c0_g4_i4::g.118::m.0  0.103   1  0.000   1  0.198   1  0.000   0.000 N  0.450      SignalP-noTM
TRINITY_DN37932_c0_g4::TRINITY_DN37932_c0_g4_i4::g.118::m.1  0.103   1  0.000   1  0.166   1  0.000   0.000 N  0.450      SignalP-noTM
TRINITY_DN37932_c0_g4::TRINITY_DN37932_c0_g4_i4::g.118::m.2  0.106   1  0.000   1  0.139   1  0.000   0.000 N  0.450      SignalP-noTM
TRINITY_DN37932_c0_g4::TRINITY_DN37932_c0_g4_i4::g.118::m.3  0.104   1  0.000   1  0.140   1  0.000   0.000 N  0.450      SignalP-noTM
TRINITY_DN37932_c0_g4::TRINITY_DN37932_c0_g4_i4::g.118::m.4  0.104   1  0.000   1  0.146   1  0.000   0.000 N  0.450      SignalP-noTM
TRINITY_DN37932_c0_g4::TRINITY_DN37932_c0_g4_i4::g.118::m.5  0.104   1  0.000   1  0.140   1  0.000   0.000 N  0.450      SignalP-noTM
TRINITY_DN37932_c0_g4::TRINITY_DN37932_c0_g4_i4::g.118::m.6  0.103   1  0.000   1  0.198   1  0.000   0.000 N  0.450      SignalP-noTM
TRINITY_DN37932_c0_g4::TRINITY_DN37932_c0_g4_i4::g.118::m.7  0.103   1  0.000   1  0.198   1  0.000   0.000 N  0.450      SignalP-noTM
TRINITY_DN37932_c0_g4::TRINITY_DN37932_c0_g4_i4::g.118::m.8  0.104   1  0.000   1  0.159   1  0.000   0.000 N  0.450      SignalP-noTM
TRINITY_DN37932_c0_g4::TRINITY_DN37932_c0_g4_i4::g.118::m.9  0.101   1  0.000   1  0.198   1  0.000   0.000 N  0.450      SignalP-noTM
TRINITY_DN37932_c0_g4::TRINITY_DN37932_c0_g4_i4::g.118::m.:  0.104   1  0.000   1  0.158   1  0.000   0.000 N  0.450      SignalP-noTM
TRINITY_DN37932_c0_g4::TRINITY_DN37932_c0_g4_i4::g.118::m.;  0.104   1  0.000   1  0.140   1  0.000   0.000 N  0.450      SignalP-noTM
TRINITY_DN37932_c0_g4::TRINITY_DN37932_c0_g4_i4::g.118::m.<  0.102   1  0.000   1  0.120   1  0.000   0.000 N  0.450      SignalP-noTM
TRINITY_DN37932_c0_g4::TRINITY_DN37932_c0_g4_i4::g.118::m.=  0.104   1  0.000   1  0.159   1  0.000   0.000 N  0.450      SignalP-noTM
TRINITY_DN37932_c0_g4::TRINITY_DN37932_c0_g4_i4::g.118::m.>  0.104   1  0.000   1  0.140   1  0.000   0.000 N  0.450      SignalP-noTM
TRINITY_DN37932_c0_g4::TRINITY_DN37932_c0_g4_i4::g.118::m.?  0.104   1  0.000   1  0.140   1  0.000   0.000 N  0.450      SignalP-noTM
TRINITY_DN37932_c0_g4::TRINITY_DN37932_c0_g4_i4::g.118::m.@  0.104   1  0.000   1  0.159   1  0.000   0.000 N  0.450      SignalP-noTM
TRINITY_DN37932_c0_g4::TRINITY_DN37932_c0_g4_i4::g.118::m.A  0.103   1  0.000   1  0.166   1  0.000   0.000 N  0.450      SignalP-noTM
TRINITY_DN37932_c0_g4::TRINITY_DN37932_c0_g4_i4::g.118::m.B  0.104   1  0.000   1  0.140   1  0.000   0.000 N  0.450      SignalP-noTM
TRINITY_DN37932_c0_g4::TRINITY_DN37932_c0_g4_i4::g.118::m.C  0.106   1  0.000   1  0.129   1  0.000   0.000 N  0.450      SignalP-noTM
TRINITY_DN37932_c0_g4::TRINITY_DN37932_c0_g4_i4::g.118::m.D  0.102   1  0.000   1  0.120   1  0.000   0.000 N  0.450      SignalP-noTM
TRINITY_DN37932_c0_g4::TRINITY_DN37932_c0_g4_i4::g.118::m.E  0.104   1  0.000   1  0.146   1  0.000   0.000 N  0.450      SignalP-noTM
TRINITY_DN37932_c0_g4::TRINITY_DN37932_c0_g4_i4::g.118::m.F  0.104   1  0.000   1  0.158   1  0.000   0.000 N  0.450      SignalP-noTM
[truncated: 9,485 more chars]
