# Supplementary material for: Venomix: a simple bioinformatic pipeline for identifying and characterizing toxin gene candidates from transcriptomic data
Source: PeerJ. 2018 Jul 31;6:e5361. doi: 10.7717/peerj.5361 (PMC6074769; doi:10.7717/peerj.5361)
Supplement: Supplemental Information 4 [file peerj-06-5361-s004.gz › FinalOutput_E-20/Delta-latroinsectotoxin-Lt1a_1/aligned.fasta]

>P0DJE3
-----MIFVGETMER---ANHSLVRL-----------RREG-EE--LTLDEKAEICSELE
LQQKYVDIAS----NIIGDLSSLPMVGKIVGTIAAAAMTVTHVASGRLDIEQTLLGCSDL
PFDQIKEVLEKRFNEVDRKLESHSAALEEITKLVEKSISAVEKTRKQMNKRFDEVMKSIQ
DAKVSPIVSKINNFARYFDTEKERIRGLKLNDYILKLEEP--NGILLHFKESRTPKDDSL
QAPLFSIIQE--GYAVPKSIDDESAFKVLYALLYGTQTYISVMFFLLEQYSFLANHYYEK
GDLEKYDEYFNSLNNVFLDFKSSLVGTGTSNNEGL-IDKVLQVLMTFKNSEFLG---LGK
NGVDEMLNE---KINLFNKIKEEIESKQRMTMSETPENFAQISFDKD------ITTPIGD
WRDGREVRYAVQYASETLFSKIGHWSDPVSVREKACPTLRM--PVDQTRRNVLVFRKFDN
SKPQLVGEITPYLSNFIDIDRDLYNAASNPDSAVGFKEFTKLNYDGANIRATFDQGRTIF
HAVAKSGNDKILFGLTFLVK---------------------------------STELNQP
DKKGYTP------IHVAADSGNAGIVNLLIQRGVSINSKTYHFLQTPLHLAAQRGFVNTF
QRLMESSEININERDK-DGFTPLHYAVRGGE-RILEAFMNQIGIDVNAKSNKGLTPFHLA
IIKNDWQVASTLL-RNKKVDINAVDEN-NMTALHYAAILGYLETTKQLINLKE-INANVV
SSPGLLSALHYAILYKHDDVASFLLRSSNVNVNLKALGGITPLHLAVMQGRKQVLSLMFN
IGVNIEQQTDE-KYTPLHLAAMSKYPELIQILLDQDS-NFEAKTNSGATPLHLATFKGKS
QAALILLNNEVNWRDTDENGQMPIHGAAT--TGLLDVAQAIISIDATV------------
--------------------LDIEDKNSD-------------------------------
-----------------------------------TPLN---LAAQNSHIDAVKYFIDQG
ADINT-------------------------------------------------------
-----------RNKNGHAP-----LLAFSKKGNLD-----MVKYLFDKNANVYIADNNGM
NFFYYAVRNGHLNIIKYAMSEKDKFEWSNIDNNRRDECPKEECAISHFAVCDAVQFDKIE
IVKFFIGTLGNFNI-----------------------------------CGPL-------
------HQAARYGHLHIVKYLVEEEVLS---VDGSKTDTPLCYA------------SENG
HLAVVQYLVSNGAKVNHDC-ANGMTAIDKAITKNHLQVVQFLAANGVDFRRKNSRGATPF
LTAVAENAFDIAEYLIREKR--QDININEQ--------------------------NVDK
ETALHLAVYYKNLQMIKLLV-----------KYGIDVTIRNAYDKTVLDIAT--------
------DAKFSNIVKYLKKN--SGKFRREYKSSYGEHS------------------FLQT
NEISRFI----------------------DGKSIEHDHPQFINA-DNE-SSQLFSGTASK
----------IDVIGTLLLIDV-----------LIRYFSKQGYISKES--------DSAS
DGITQAAAL----SITEKFE--------------------------DVLNSLPNK---SA
KEQVDLAD--VHGKVYAALK-----------------SGRN------SQIHQI-------
--LCSSLKSISTLKP---------------------------------------------
------------------------------------------------------------
------EDMEKLVS----------------------------------------------
------VIMNSHSSLSMPEATDS-------------------ANEAYGETLHLFGES---
----------------CRHSEDY-----ISQKFSTNP-----------------------
------------------------------------------------------------
---------FSFESEKKIQKISI----------------------
>P23631
-----MISVGEIMER---ANHSLVRM-----------RREG-ED--LTLEEKAEICSELE
LQQKYVDIAS----NIIGDLSSLPIAGKIAGTIAAAAMTATHVASGRLDIEQTLLGCSDL
PFDQIKEVLENRFNEIDRKLDSHSAALEEITKLVEKSISVVEKTRKQMNKRFDEVMKSIQ
DAKVSPIISKINNFARYFDTEKERIRGLKLNDYILKLEEP--NGILLHFKESRTPTDDSL
QAPLFSIIEE--GYAVPKSIDDELAFKVLYALLYGTQTYVSVMFFLLEQYSFLANHYYEK
GYLEKYDEYFNSLNNVFLDFKSSLVGTGTSNNEGL-LDRVLQVLMTVKNSEFLG---LEK
NGVDEMLNE---KINLFNKIKEEIEGKQKMTLSETPENFAQISFDKD------ITTPIGD
WRDGREVRYAVQYASETLFSKISHWSDPVSVREKACPTLRM--PVDQTRRNVLVFRKFDS
SKPQLVGEITPYLSNFIDIDRDLYNAASNPDSAVGFKEFTKLNYDGANIRATFDHGRTVF
HAAAKSGNDKIMFGLTFLAK---------------------------------STELNQP
DKKGYTP------IHVAADSGNAGIVNLLIQRGVSINSKTYHFLQTPLHLAAQRGFVTTF
QRLMESPEININERDK-DGFTPLHYAIRGGE-RILEAFLNQISIDVNAKSNTGLTPFHLA
IIKNDWPVASTLL-GSKKVDINAVDEN-NITALHYAAILGYLETTKQLINLKE-INANVV
SSPGLLSALHYAILYKHDDVASFLMRSSNVNVNLKALGGITPLHLAVIQGRKQILSLMFD
IGVNIEQKTDE-KYTPLHLAAMSKYPELIQILLDQGS-NFEAKTNSGATPLHLATFKGKS
QAALILLNNEVNWRDTDENGQMPIHGAAM--TGLLDVAQAIISIDATV------------
--------------------VDIEDKNSD-------------------------------
-----------------------------------TPLN---LAAQNSHIDVIKYFIDQG
ADINT-------------------------------------------------------
-----------RNKKGLAP-----LLAFSKKGNLD-----MVKYLFDKNANVYIADNDGM
NFFYYAVQNGHLNIVKYAMSEKDKFEWSNTDNNRRDECPNEECAISHFAVCDAVQFDRIE
IVKYFVGTLGNFAI-----------------------------------CGPL-------
------HQAARYGHLDIVKYLVEEEFLS---VDGSKTDTPLCYA------------SENG
HFTVVQYLVSNGAKVNHDC-GNGMTAIDKAITKNHLQVVQFLAANGVDFRRKNSRGTTPF
LTAVAENALHIAEYLIREKR--QDININEQ--------------------------NVDK
DTALHLAVYYKNLQMIKLLI-----------KYGIDVTIRNAYDKTALDIAI--------
------DAKFSNIVEYLKTK--SGKFRREYKSSYGERS------------------LLQT
NQISNFI----------------------DRKNIEHDHPLFINA-DNE-SSELFSKTASN
----------IDVIGTLLLIDV-----------LIRYFSKQGYISKES--------DSAS
DGITQAAAL----SITEKFE--------------------------DVLNSLHNE---SA
KEQVDLAE--VHGKVYAALK-----------------SGRN------SQIHQI-------
--LCSSLNSISTLKP---------------------------------------------
------------------------------------------------------------
------EDMEKLES----------------------------------------------
------VIMNSHSSVSLPEVTDS-------------------ANEAYGETLHLFGES---
----------------CLHSDGI-----LTKKLM--------------------------
------------------------------------------------------------
---------------------------------------------
>G0LXV8
---------------------SLVRM-----------RREGEED--LTLEEKAELCSELE
LQQKYVDIGS----NIIGDLSSLPIVGKIVGTIAAAAMAVTHVASGRLDIEQTLGGCSDV
PFDQIKEILEERFNEIDRKLESHSAALEEITKLVEKSISAVEKTRKQMNKRFDEVMRSIQ
DAKVSPLVSKINNFARYFDTEKERIRGLKLSDYILKLEEP--NGILLHFKESRTPRDDSL
QAPLFSIIQE--RYAVPKSIDDELAFKVLYALLYGTQTYVSVMFFLLEQYSFLANHYYEK
GDLEKYDEYFNSLNNVFLDFKSSLVGTGTSNNEGL-LDRVLQVLVTVKNSEFLG---LEK
NGVNEMLNE---KINLFNKIKVEIEGKQRMTLSETPENFAQISFDKD------ITTPIGD
WRDGREVRYAVQYASETLFSKISHWSDPVGVREKACPTLRM--PVDQTRRNILVFRKFDS
SKPQLVGEITPYQSNFIDIDRDLYNTANNPDSAVGFKEFTKLNYDGANIRATFEQGRTVF
HAAAKSGNSRIMIGLTFLVK---------------------------------SNELNQP
DKKGYTP------IHVAADSGNAGIVNLLIQRGVSINSKTYNFLQTPLHLAAQRGFVTTF
QRLMESPEININERDK-DGFTPLHYAVRGGE-RILEAFINQIRIDLNAKSNKGLTPFHLA
IIKDDWPVASTLL-GSKKVDVNAVDEN-NMTALHYAAILGYLETTKQLINLKE-INADVV
SSPGLLSALHYAILYKHDDVASFLLRSSNVNVNLKALGGITPLHLAVIQGRTQILSLMFD
IGVNIEQQTDE-KYTPLHLAAMSKYPELIQILLDQGS-NFEAKTNSGATPLHLATFKGKS
KAALILLNNEVNWRDTDENGQMPIHGAAM--NGLLDVAQAIISIDATV------------
--------------------LDIKDKNSD-------------------------------
-----------------------------------TPLN---LAAQKSHIDVIKYFIDQG
ADINT-------------------------------------------------------
-----------RNKTGHAP-----LLAFSKKGNLD-----MVKYLFDKNANVYIADNDGI
NFFYYAVRNGHLNIVKYAMSEKDKFEWSNIDNNRRDECPKEECAISHFAVCDAVQFDKIE
IVKYFVTTLGNFAI-----------------------------------CGPL-------
------HQAARYGHLDIEKYLVEEEDLN---VDGSKPDTPLCYA------------SENG
HLAVVQYLVSNGAKVNHDC-GNGMTAIDKAITKNHLQVVQFLAANGVDFRRKNKLGATPF
LTAVSENAFDIAEYLIRENR--QDIDINEQ--------------------------NVDK
ETALHLAVYYKNLQMIKLLV-----------KYGIDMTIRNAYDKTALDIAT--------
------DLKNSNIVEYLKTK--SGKFRREYKSSYGEHS------------------LLQT
NKISSFI----------------------DGKNIEHDHPQFINA-DNE-SSQLFSDTASN
----------IDVIGPLLLIDV-----------LIRYFSKQGYISKES--------DSAS
DGITQAAAL----SITEKFE--------------------------DVLNSLHNE---SA
KEQVDLAE--VHGKVYAALK-----------------SGRN------SQIHPI-------
--LCSSLKSISTLKP---------------------------------------------
------------------------------------------------------------
------EDMEKLGS----------------------------------------------
------VIMNSHS-----------------------------------------------
------------------------------------------------------------
------------------------------------------------------------
---------------------------------------------
>Q9XZC0
----------VSIFIFHFSANILVRN-SEMKGKRVISKREM---------SKADQCTFLS
YQSVAYGTLG----DVAGDVSSI----EGADLVATPIAAGGHLAKGATDAAMIAMDCSSI
PFDEIKQQLNQRFNEVDKKLQKGAEALENVTELAEKTYSSVEKMRVEMREGFNHVIATIE
NANTKQIITGINQIIQYFNDERENINNRQKEDYVAKLQEPASGNFLLYLRKSRTSEDGSL
HSLLFKIINQ--ELAIPNNAADNNAIRALFALFYGTQTFISIMFYLVKQYSYLADYHYQN
GNLAEFNSNFDHMKTVFQDFKFTLIGINTSNSKPL-VNTVLSIIEDVKNKRFI------R
NLRSNLYQKIIKSTKSLLDLREKITKMDLPIIEDTPKSSVLINFREKSSSVPRIETPILK
WTPGTVVKYAIQYEQDGKYSKISKWSNPITVQRLANPYIT----IDKDRRNRLVFRQFGN
EKPELISILDSSQNEFRDIHRDLYNAAQMPYKETALGICRKLIDSGAQVGASFEMGRKSI
HASATAGNDDV--ARLLLAKN--------------------------------NGLLNVP
DKNGYTP------LHIASERKNNDFVKFLLEKGADVNVRTFANELTPLHLAARQDFTIIV
KTLMEKRGIDVNAKER-AGFTPLHLSITSNS-RAARTLINETPAGINIKSNSGLTPLHLA
VLQNNLSAAKVLVKSNKKVKLNEMDNN-GMTPLHYASMLGNLEFVKYFTSEQG-IDVNAK
TKVKNWTPLHLAILFKKFDVAQSLLQVRNIDISTRADQAITPLHLAAATGNSQIVKTILN
SGAVVDQETAN-GFTALHLAIMNPNTETPQFLIAKGA-NINAKTNDGSTPLHFAAALGKT
NIFQLLMDKGANIKAENLINQMPIHEAVV--NGHLAIVKMLIEQDSSL------------
--------------------MNAKNMRDE-------------------------------
-----------------------------------YPFY---LAAEKRYKDVFNYLESKG
ADVNE-------------------------------------------------------
-----------KNNDGNTL-----LHLFSINGEVE-----VVQFLIQNGADFRLRNKERK
SFFDLAVEFGHAGIVGYA-IEENKVDL--------QEPYRGKTILYHA-ICDSVKYDRIE
VVRYFVETL-NEDQ-----------------------------------CSPL-------
------QEAAAYAHLDLVKYFVQERGINPTAFNNDNQVSPLCIAIVGAPCGFVKSCDTPE
RLDVVEYLVDKTPDINKECDTQQSTPVSSAVYGNKVSILNYLIRNGAD-PNKKVRGDPPL
FIAAMIGQYDIVKSLVEQHK----IDVNTR--------------------------NKEQ
FTPLHAAASNDHIDVVKYLI-----------QKGADVNAKGDENLKPIDL----------
-------AGEKS-KAYLRSL--GRRFFRNESPS-------------------------KS
FEIDKFNAIMPEVSMSGKVS--------HDSNFIQHISS-GTRS-KSNFNSAKNKMYAEN
S-----HVRSIDVNGALLLLDF-----------MVRVFSNRKMNYAASI---S-GIKSRS
NSEAQAEAL----ILTERFE--------------------------HLLNALIAD---QS
IDSLDFSN--VHSRIYKAII-----------------NGNP------NGISEM-------
--LCSYAKEYSELDP---------------------------------------------
------------------------------------------------------------
------EKIEKLLQEF--------------------------------------------
-----ETLTFTKSSEIQIN----------------------------EKFSHALFET---
----------------C----GLNRPTNVLQIK---------------------------
------------------------------------------------------------
---------------------------------------------
>Q02989
----ACSSPEVSIFHFFVYAGSFVKNFKKMKGSSAISKREM---------SRADQCKLLA
YTAVGYETVG----NVAADIASI----EGANLVAAPVAAGGHLGKGLTDAAMIAMDCSSI
PFEEIKEILNKEFKEMGRKLDKNTEALEHVSKLVSKTLSTVEKIRVEMREGFKLVIETIE
NIATKEIVFDINKIVQYFNNERENINSRQKEEFVAKLQEPAPGNFLLYLRNSRTSESGTL
YSLLFRIIDQ--ELAIPNNAGDNNAIQALYALFYGTETFISIMFYLVKQYSYLAEYHYQK
GNLEEFNTNFDHMKIVFQDFKFSLIGIN-QNTKPL-VDEVLNVLNNVKNKSFI------R
NVQNKLFYDLMKQTESLLELKKEIANMELPIIDETPRLSISISFKERSDDKP-VDTPLLK
WDKGKEVKYAIQFEQDGKFSKISSWSKPVTVQHLACPFIS----VDKDRRNRLIFRQFGD
QIPELVGTLRGSQVEFRDIHRDLYNAAQVPYAREALSISRTLIQNGANVSETFELGRGAI
HAAASAGNYDV--GELLLNKD--------------------------------INLLEKA
DKNGYTP------LHIAADSNKNDFVMFLIGNNADVNVRTKSDLFTPLHLAARRDLTDVT
QTLIDITEIDLNAQDK-SGFTPLHLSISSTS-ETAAILIRNTNAVINIKSKVGLTPLHLA
TLQNNLSVSKLL--AGKGAYLNDGDAN-GMTPLHYAAMTGNLEMVDFLLNQQY-ININAA
TKEKKWTPLHLAILFKKNDVAERLLSDENLNIRLETNGGINPLHLASATGNKQLVIELLA
KNADVTRLTSK-GFSALHLGIIGKNEEIPFFLVEKGA-NVNDKTNSGVTPLHFAAGLGKA
NIFRLLLSRGADIKAEDINSQMPIHEAVS--NGHLEIVRILIEKDPSL------------
--------------------MNVKNIRNE-------------------------------
-----------------------------------YPFY---LAVEKRYKDIFDYFVSKD
ANVNE-------------------------------------------------------
-----------VDHNGNTL-----LHLFSSTGELE-----VVQFLMQNGANFRLKNNERK
TFFDLAIENGRLNIVAFA-VEKNKVNL--------QAAHRGKTILYHA-ICDSAKYDKIE
IVKYFIEKL-NESE-----------------------------------CNPL-------
------HEAAAYAHLDLVKYFVQERGINPAEFNEENQASPFCITIHGAPCGYSLDCDTPD
RLEVVEYLSDKIPDINGKCDVQENTPITVAIFANKVSILNYLVGIGAD-PNQQVDGDPPL
YIAARQGRFEIVRCLIEVHK----VDINTR--------------------------NKER
FTALHAAARNDFMDVVKYLV-----------RQGADVNAKGIDDLRPIDI----------
-------AGEKA-KAYLQS----SRFLRSGHSF-------------------------QS
NEIDSFGNTIHGISMSART----------NDKLTQQISSKGTRS-DS--NSTEGKMHSEN
V-----HVRSIDVNGALLLLDF-----------MIRVFASKKTNFAPYG---S-RIKTRS
AAEAQAEAL----IMTERFE--------------------------NLLSGLIGD---PI
PDSIDFSN--VHSKIYKAIM-----------------SGRR------SVISEM-------
--LCSFAEEYSKLNH---------------------------------------------
------------------------------------------------------------
------ESIKQLLSEF--------------------------------------------
-----ETLTTTKASEIHIE----------------------------ESVPYAPFEI---
----------------C----ELKVNSNVSQIK---------------------------
------------------------------------------------------------
---------------------------------------------
>Q25338
MHSKELQTISAAVARKAVPNTMVIRL-----------KRDE-EDGEMTLEERQAQCKAIE
YSNSVFGMIA----DVANDIGSIPVIGEVVGIVTAPIAIVSHITSAGLDIASTALDCDDI
PFDEIKEILEERFNEIDRKLDKNTAALEEVSKLVSKTFVTVEKTRNEMNENFKLVLETIE
SKEIKSIVFKINDFKKFFEKERQRIKGLPKDRYVAKLLEQ--KGILGSLKEVREPSGNSL
SSALNELLDKNNNYAIPKVVDDNKAFQALYALFYGTQTYAAVMFFLLEQHSYLADYYYQK
GDDVNFNAEFNNVAIIFDDFKSSLTG----GDDGL-IDNVIEVLNTVKALPFI------K
NADSKLYRELVTRTKALETLKNQIKTTDLPLIDDIPETLSQVNFPNDENQ---LPTPIGN
WVDGVEVRYAVQYESKGMYSKFSEWSEPFTVQGNACPTIKV--RVDPKKRNRLIFRKFNS
GKPQFAGTMTHSQTNFKDIHRDLYDAALNINKLKAVDEATTLIEKGADIEAKFDNDRSAM
HAVAYRGNNKI--ALRFLLKN-------------------------------QSIDIELK
DKNGFTP------LHIAAEAGQAGFVKLLINHGADVNAKTSKTNLTPLHLATRSGFSKTV
RNLLESPNIKVNEKED-DGFTPLHTAVMSTY-MVVDALLNHPDIDKNAQSTSGLTPFHLA
IINESQEVAESLV-ES-NADLNIQDVN-HMAPIHFAASMGSIKMLRYLISIKDKVSINSV
TENNNWTPLHFAIYFKKEDAAKELLKQDDINLTIVADGNLTVLHLAVSTGQINIIKELLK
RGSNIEEKTGE-GYTSLHIAAMRKEPEIAVVLIENGA-DIEARSADNLTPLHSAAKIGRK
STVLYLLEK----------------GA---------------------------------
---------------------DIGAKTAD-------------------------------
---------------------------------GSTALH---LAVSGRKMKTVETLLNKG
ANLKE-------------------------------------------------------
-----------YDNNKYLP-----IHKAIINDDLD-----MVRLFLEKDP----------
-------------------SLKD------------DETEEGRTSIMLI-----VQKLLLE
LYNYFIN---NYA-------------------------------------ETL-------
------DEEALFNRLD-----------------------------------------EQG
KLELA-YIFHNKE-------GDAKEAVKPTI----LVTIKLM------------------
------------EYCLKKLR--EESGAPEG--------------------------SFDS
PSSKQCISTFSEDEMFR---------------------------RTLPEI----------
-------VKETN-SRYLPLK--G--FSR--------------------------------
-SLNKFL-------------------------------PSLKFA-ESK-NSYRSENFVSN
----------IDSNGALLLLDV-----------FIRKFTNEKYNLTGK--------EAVP
YLEAKASSL----RIASKFE--------------------------ELLTEVKGI---PA
GELINMAE--VSSNIHKAIA-----------------SGK--------PVSKV-------
--LCSYLDTFSELNS---------------------------------------------
------------------------------------------------------------
------QQMEELVN----------------------------------------------
------TYLSTKPSV-----ITS-------------------ASADYQKLPNLLTAT---
----------------CLEPERMAQLIDVHQKMFLR------------------------
------------------------------------------------------------
---------------------------------------------
>TRINITY_DN41713_c1_g2::TRINITY_DN41713_c1_g2_i1::g.1::m.1 type:5prime_partial len:587 gc:universal TRINITY_DN41713_c1_g2_i1:3-1763(+)
----------------------------------------H---------EKQQSVAASA
AAAAAAAPAPT----------SAAA-------AAAAAPPPPPPSSASIHHD---------
-----------------TGKTSTPQSSNSSPT-KSETETFSE------------------
-------------------------------------LQP--------------------
-----RFMTDSSE-----------------------SEEDSV------------------
-----------------------------SEVECFAIDQVE----------------LDE
D------HP--ESSKFLLTPDDPERSVDPETQARLEALLEAAGIG---------------
----------KLSSGDGK--HL--------------PDHEVL---------RRLTSSVSC
ALDEAAAALT----------RMRSDNPRTPNEKRSLVEA---------------------
------------------CTDGDVGTV--------------------------RKLLTEG
RSVHETTEEGESLLSLACSAGYFELAQVLLAMNANVEDRGIKGDCTPLMEAASAGHVDIV
TLLIAH-GADVNAQST-SGNTPLMYGCAGGH-EEVVRALLDAGANVEDHNENGHTPLMEA
ASAGHVPVAKILL--EHGAGINTHSNEFKESALTLACYKGHLEMVRFLLEAGA-------
------------------------------DQEHKTDEMHTALMEASMDGHVEVARLLLD
SGAQVNMPTDS-FESPLTLAACGGHVDLAMLLIERGA-NIEEVNDEGYTPLMEAAREGHE
EMVALLLSQGANINAQ-TEETQETALTLACCGGFLEVADFLIKAGADI------------
------------------------------------------------ELG---------
---------------------------------ASTPLM---EAAQEGHLDLVRYLLESA
ADVHA-------------------------------------------------------
-----------QTQTGDTA-----LTYACENGHTD-----VADLLLQFGADL--------
--------------VRILI-----------------------------------------
------------------------------------------------------------
------------------------------------------------------------
------------------------------------------------------------
-------------------------------------------------------VNFD-
--------------------------------------------HNN-------------
------------------------------------------------------------
------------------------------------------------------------
------------------------------------------------------------
------------------------------------------------------------
------------------------------------------------------------
------------------------------------------------------------
------------------------------------------------------------
------------------------------------------------------------
------------------------------------------------------------
------------------------------------------------------------
------------------------------------------------------------
---------------------------------------------
>TRINITY_DN41713_c1_g2::TRINITY_DN41713_c1_g2_i2::g.3::m.3 type:5prime_partial len:587 gc:universal TRINITY_DN41713_c1_g2_i2:3-1763(+)
----------------------------------------H---------EKQQSVAASA
AAAAAAAPAPT----------SAAA-------AAAAAPPPPPPSSASIHHD---------
-----------------TGKTSTPQSSNSSPT-KSETETFSE------------------
-------------------------------------LQP--------------------
-----RFMTDSSE-----------------------SEEDSV------------------
-----------------------------SEVECFAIDQVE----------------LDE
D------HP--ESSKFLLTPDDPERSVDPETQARLEALLEAAGIG---------------
----------KLSSGDGK--HL--------------PDHEVL---------RRLTSSVSC
ALDEAAAALT----------RMRSDNPRTPNEKRSLVEA---------------------
------------------CTDGDVGTV--------------------------RKLLTEG
RSVHETTEEGESLLSLACSAGYFELAQVLLAMNANVEDRGIKGDCTPLMEAASAGHVDIV
TLLIAH-GADVNAQST-SGNTPLMYGCAGGH-EEVVRALLDAGANVEDHNENGHTPLMEA
ASAGHVPVAKILL--EHGAGINTHSNEFKESALTLACYKGHLEMVRFLLEAGA-------
------------------------------DQEHKTDEMHTALMEASMDGHVEVARLLLD
SGAQVNMPTDS-FESPLTLAACGGHVDLAMLLIERGA-NIEEVNDEGYTPLMEAAREGHE
EMVALLLSQGANINAQ-TEETQETALTLACCGGFLEVADFLIKAGADI------------
------------------------------------------------ELG---------
---------------------------------ASTPLM---EAAQEGHLDLVRYLLESA
ADVHA-------------------------------------------------------
-----------QTQTGDTA-----LTYACENGHTD-----VADLLLQFGADL--------
--------------VRILI-----------------------------------------
------------------------------------------------------------
------------------------------------------------------------
------------------------------------------------------------
-------------------------------------------------------VNFD-
--------------------------------------------HNN-------------
------------------------------------------------------------
------------------------------------------------------------
------------------------------------------------------------
------------------------------------------------------------
------------------------------------------------------------
------------------------------------------------------------
------------------------------------------------------------
------------------------------------------------------------
------------------------------------------------------------
------------------------------------------------------------
------------------------------------------------------------
---------------------------------------------
>TRINITY_DN41713_c1_g2::TRINITY_DN41713_c1_g2_i2::g.4::m.4 type:3prime_partial len:202 gc:universal TRINITY_DN41713_c1_g2_i2:1830-2432(+)
------------------------------------------------------------
------------------------------------------------------------
------------------------------------------------------------
------------------------------------------------------------
------------------------------------------------------------
------------------------------------------------------------
------------------------------------------------------------
------------------------------------------------------------
------------------------------------------------------------
------------------------------------------------------------
------------------------------------------------------------
------------------------------------------------------------
------------------------------------------------------------
------------------------------------------------------------
------------------------------------------------------------
------------------------------------------------------------
------------------------------------------------------------
------------------------------------------------------------
------------------------------------------------------------
------------------------MSY-----------------LYHFIVFKEHESEGGR
TPLMKACRAGHLCTVQFLI-----------------------------------------
------------------------------------------------------------
-----SKRA---------------------------------------------------
------------------------------------------------------------
-------------------------DVNRQ------------------------TTNND-
--------------------------------------------HTPLSLACA-------
------------------------------------------------------------
------------------------------------------------------------
----------------------------------------------------GGHLAV--
-----VELLL---AQSAN--------------------------PFHKLK-------DNS
TMLIEAAK---GGH---------------------------------TPVVQL-------
--LLDYPHSIMMSAPHSAAPAPMLLPQQQQQ-----------------------------
------------------------------------PPQQQQQPPPQ-------------
------QQQQQ-------------------------------PP----------------
---PQPQHISHQQH------VPH----------------SQQTSTQPQQLPQQP------
-----------------QQQQQQQQQTAEQQQAQNLQPK---------------------
------------------------------------------------------------
---------------------------------------------
>TRINITY_DN41713_c1_g2::TRINITY_DN41713_c1_g2_i3::g.5::m.5 type:internal len:765 gc:universal TRINITY_DN41713_c1_g2_i3:3-2294(+)
----------------------------------------H---------EKQQSVAASA
AAAAAAAPAPT----------SAAA-------AAAAAPPPPPPSSASIHHD---------
-----------------TGKTSTPQSSNSSPT-KSETETFSE------------------
-------------------------------------LQP--------------------
-----RFMTDSSE-----------------------SEEDSV------------------
-----------------------------SEVECFAIDQVE----------------LDE
D------HP--ESSKFLLTPDDPERSVDPETQARLEALLEAAGIG---------------
----------KLSSGDGK--HL--------------PDHEVL---------RRLTSSVSC
ALDEAAAALT----------RMRSDNPRTPNEKRSLVEA---------------------
------------------CTDGDVGTV--------------------------RKLLTEG
RSVHETTEEGESLLSLACSAGYFELAQVLLAMNANVEDRGIKGDCTPLMEAASAGHVDIV
TLLIAH-GADVNAQST-SGNTPLMYGCAGGH-EEVVRALLDAGANVEDHNENGHTPLMEA
ASAGHVPVAKILL--EHGAGINTHSNEFKESALTLACYKGHLEMVRFLLEAGA-------
------------------------------DQEHKTDEMHTALMEASMDGHVEVARLLLD
SGAQVNMPTDS-FESPLTLAACGGHVDLAMLLIERGA-NIEEVNDEGYTPLMEAAREGHE
EMVALLLSQGANINAQ-TEETQETALTLACCGGFLEVADFLIKAGADI------------
------------------------------------------------ELG---------
---------------------------------ASTPLM---EAAQEGHLDLVRYLLESA
ADVHA-------------------------------------------------------
-----------QTQTGDTA-----LTYACENGHTD-----VADLLLQFGADLEHESEGGR
TPLMKACRAGHLCTVQFLI-----------------------------------------
------------------------------------------------------------
-----SKRA---------------------------------------------------
------------------------------------------------------------
-------------------------DVNRQ------------------------TTNND-
--------------------------------------------HTPLSLACA-------
------------------------------------------------------------
------------------------------------------------------------
----------------------------------------------------GGHLAV--
-----VELLL---AQSAN--------------------------PFHKLK-------DNS
TMLIEAAK---GGH---------------------------------TPVVQL-------
--LLDYPHSIMMSAPHSAAPAPMLLPQQQQQ-----------------------------
------------------------------------PPQQQQQPPPQ-------------
------QQQQQ-------------------------------PP----------------
---PQPQHISHQQH------VPH----------------SQQTSTQPQQLPQQP------
-----------------QQQQQQQQQTAEQQQAQNLQPK---------------------
------------------------------------------------------------
---------------------------------------------
>TRINITY_DN41713_c1_g2::TRINITY_DN41713_c1_g2_i4::g.6::m.6 type:3prime_partial len:526 gc:universal TRINITY_DN41713_c1_g2_i4:435-2009(+)
------------------------------------------------------------
------------------------------------------------------------
------------------------------------------------------------
------------------------------------------------------------
------------------------------------------------------------
------------------------------------------------------------
------------------------------------------------------------
------------------------------------------------------------
------------------------------------------------------------
------------------------------------------------------------
-------------------------------MNANVEDRGIKGDCTPLMEAASAGHVDIV
TLLIAH-GADVNAQST-SGNTPLMYGCAGGH-EEVVRALLDAGANVEDHNENGHTPLMEA
ASAGHVPVAKILL--EHGAGINTHSNEFKESALTLACYKGHLEMVRFLLEAGA-------
------------------------------DQEHKTDEMHTALMEASMDGHVEVARLLLD
SGAQVNMPTDS-FESPLTLAACGGHVDLAMLLIERGA-NIEEVNDEGYTPLMEAAREGHE
EMVALLLSQGANINAQ-TEETQETALTLACCGGFLEVADFLIKAGADI------------
------------------------------------------------ELG---------
---------------------------------ASTPLM---EAAQEGHLDLVRYLLESA
ADVHA-------------------------------------------------------
-----------QTQTGDTA-----LTYACENGHTD-----VADLLLQFGADLEHESEGGR
TPLMKACRAGHLCTVQFLI-----------------------------------------
------------------------------------------------------------
-----SKRA---------------------------------------------------
------------------------------------------------------------
-------------------------DVNRQ------------------------TTNND-
--------------------------------------------HTPLSLACA-------
------------------------------------------------------------
------------------------------------------------------------
----------------------------------------------------GGHLAV--
-----VELLL---AQSAN--------------------------PFHKLK-------DNS
TMLIEAAK---GGH---------------------------------TPVVQL-------
--LLDYPHSIMMSAPHSAAPAPMLLPQQQQQ-----------------------------
------------------------------------PPQQQQQPPPQ-------------
------QQQQQ-------------------------------PP----------------
---PQPQHISHQQH------VPH----------------SQQTSTQPQQLPQQP------
-----------------QQQQQQQQQTAEQQQAQNLQPK---------------------
------------------------------------------------------------
---------------------------------------------
>TRINITY_DN41713_c1_g2::TRINITY_DN41713_c1_g2_i5::g.7::m.7 type:5prime_partial len:476 gc:universal TRINITY_DN41713_c1_g2_i5:3-1430(+)
----------------------------------------H---------EKQQSVAASA
AAAAAAAPAPT----------SAAA-------AAAAAPPPPPPSSASIHHD---------
-----------------TGKTSTPQSSNSSPT-KSETETFSE------------------
-------------------------------------LQP--------------------
-----RFMTDSSE-----------------------SEEDSV------------------
-----------------------------SEVECFAIDQVE----------------LDE
D------HP--ESSKFLLTPDDPERSVDPETQARLEALLEAAGIG---------------
----------KLSSGDGK--HL--------------PDHEVL---------RRLTSSVSC
ALDEAAAALT----------RMRSDNPRTPNEKRSLVEA---------------------
------------------CTDGDVGTV--------------------------RKLLTEG
RSVHETTEEGESLLSLACSAGYFELAQVLLAMNANVEDRGIKGDCTPLMEAASAGHVDIV
TLLIAH-GADVNAQST-SGNTPLMYGCAGGH-EEVVRALLDAGANVEDHNENGHTPLMEA
ASAGHVPVAKILL--EHGAGINTHSNEFKESALTLACYKGHLEMVRFLLEAGA-------
------------------------------DQEHKTDEMHTALMEASMDGHVEVARLLLD
SGAQVNMPTDS-FESPLTLAACGGHVDLAMLLIERGA-NIEEVNDEGYTPLMEAAREGHE
EMVALLLSQGT-------------------------------------------------
------------------------------------------------------------
------------------------------------------------------------
------------------------------------------------------------
------------------------------------------------------------
------------------------------------------------------------
------------------------------------------------------------
------------------------------------------------------------
------------------------------------------------------------
------------------------------------------------------------
------------------------------------------------------------
------------------------------------------------------------
------------------------------------------------------------
------------------------------------------------------------
------------------------------------------------------------
------------------------------------------------------------
------------------------------------------------------------
------------------------------------------------------------
------------------------------------------------------------
------------------------------------------------------------
------------------------------------------------------------
------------------------------------------------------------
---------------------------------------------
>TRINITY_DN41713_c1_g2::TRINITY_DN41713_c1_g2_i5::g.8::m.8 type:complete len:138 gc:universal TRINITY_DN41713_c1_g2_i5:1643-2056(+)
------------------------------------------------------------
------------------------------------------------------------
------------------------------------------------------------
------------------------------------------------------------
------------------------------------------------------------
------------------------------------------------------------
------------------------------------------------------------
------------------------------------------------------------
------------------------------------------------------------
------------------------------------------------------------
------------------------------------------------------------
------------------------------------------------------------
------------------------------------------------------------
------------------------------------------------------------
---------------------------------------------------MEAAQEGH-
------------------------------------------------------------
------------------------------------------------------------
-------------------------------------------------LDLVRYLLESA
ADVHA-------------------------------------------------------
-----------QTQTGDTA-----LTYACENGHTD-----VADLLLQFGADLEHESEGGR
TPLMKACRAGHLCTVQFLI-----------------------------------------
------------------------------------------------------------
-----SKRA---------------------------------------------------
------------------------------------------------------------
-------------------------DVNRQ------------------------TTNND-
--------------------------------------------HTPLSLACA-------
------------------------------------------------------------
------------------------------------------------------------
----------------------------------------------------GGHLAV--
-----VELLL---AQSAN--------------------------PFHKLK-------VRS
YSL---------------------------------------------------------
-------KSIK-------------------------------------------------
------------------------------------------------------------
------------------------------------------------------------
------------------------------------------------------------
------------------------------------------------------------
------------------------------------------------------------
---------------------------------------------
>TRINITY_DN41713_c1_g2::TRINITY_DN41713_c1_g2_i7::g.10::m.10 type:5prime_partial len:657 gc:universal TRINITY_DN41713_c1_g2_i7:3-1973(+)
----------------------------------------H---------EKQQSVAASA
AAAAAAAPAPT----------SAAA-------AAAAAPPPPPPSSASIHHD---------
-----------------TGKTSTPQSSNSSPT-KSETETFSE------------------
-------------------------------------LQP--------------------
-----RFMTDSSE-----------------------SEEDSV------------------
-----------------------------SEVECFAIDQVE----------------LDE
D------HP--ESSKFLLTPDDPERSVDPETQARLEALLEAAGIG---------------
----------KLSSGDGK--HL--------------PDHEVL---------RRLTSSVSC
ALDEAAAALT----------RMRSDNPRTPNEKRSLVEA---------------------
------------------CTDGDVGTV--------------------------RKLLTEG
RSVHETTEEGESLLSLACSAGYFELAQVLLAMNANVEDRGIKGDCTPLMEAASAGHVDIV
TLLIAH-GADVNAQST-SGNTPLMYGCAGGH-EEVVRALLDAGANVEDHNENGHTPLMEA
ASAGHVPVAKILL--EHGAGINTHSNEFKESALTLACYKGHLEMVRFLLEAGA-------
------------------------------DQEHKTDEMHTALMEASMDGHVEVARLLLD
SGAQVNMPTDS-FESPLTLAACGGHVDLAMLLIERGA-NIEEVNDEGYTPLMEAAREGHE
EMVALLLSQGANINAQ-TEETQETALTLACCGGFLEVADFLIKAGADI------------
------------------------------------------------ELG---------
---------------------------------ASTPLM---EAAQEGHLDLVRYLLESA
ADVHA-------------------------------------------------------
-----------QTQTGDTA-----LTYACENGHTD-----VADLLLQFGADLEHESEGGR
TPLMKACRAGHLCTVQFLI-----------------------------------------
------------------------------------------------------------
-----SKRA---------------------------------------------------
------------------------------------------------------------
-------------------------DVNRQ------------------------TTNND-
--------------------------------------------HTPLSLACA-------
------------------------------------------------------------
------------------------------------------------------------
----------------------------------------------------GGHLAV--
-----VELLL---AQSAN--------------------------PFHKLK-------VRS
YSL---------------------------------------------------------
-------KSIK-------------------------------------------------
------------------------------------------------------------
------------------------------------------------------------
------------------------------------------------------------
------------------------------------------------------------
------------------------------------------------------------
---------------------------------------------
>TRINITY_DN41713_c1_g2::TRINITY_DN41713_c1_g2_i8::g.12::m.12 type:5prime_partial len:476 gc:universal TRINITY_DN41713_c1_g2_i8:3-1430(+)
----------------------------------------H---------EKQQSVAASA
AAAAAAAPAPT----------SAAA-------AAAAAPPPPPPSSASIHHD---------
-----------------TGKTSTPQSSNSSPT-KSETETFSE------------------
-------------------------------------LQP--------------------
-----RFMTDSSE-----------------------SEEDSV------------------
-----------------------------SEVECFAIDQVE----------------LDE
D------HP--ESSKFLLTPDDPERSVDPETQARLEALLEAAGIG---------------
----------KLSSGDGK--HL--------------PDHEVL---------RRLTSSVSC
ALDEAAAALT----------RMRSDNPRTPNEKRSLVEA---------------------
------------------CTDGDVGTV--------------------------RKLLTEG
RSVHETTEEGESLLSLACSAGYFELAQVLLAMNANVEDRGIKGDCTPLMEAASAGHVDIV
TLLIAH-GADVNAQST-SGNTPLMYGCAGGH-EEVVRALLDAGANVEDHNENGHTPLMEA
ASAGHVPVAKILL--EHGAGINTHSNEFKESALTLACYKGHLEMVRFLLEAGA-------
------------------------------DQEHKTDEMHTALMEASMDGHVEVARLLLD
SGAQVNMPTDS-FESPLTLAACGGHVDLAMLLIERGA-NIEEVNDEGYTPLMEAAREGHE
EMVALLLSQGT-------------------------------------------------
------------------------------------------------------------
------------------------------------------------------------
------------------------------------------------------------
------------------------------------------------------------
------------------------------------------------------------
------------------------------------------------------------
------------------------------------------------------------
------------------------------------------------------------
------------------------------------------------------------
------------------------------------------------------------
------------------------------------------------------------
------------------------------------------------------------
------------------------------------------------------------
------------------------------------------------------------
------------------------------------------------------------
------------------------------------------------------------
------------------------------------------------------------
------------------------------------------------------------
------------------------------------------------------------
------------------------------------------------------------
------------------------------------------------------------
---------------------------------------------
>TRINITY_DN41713_c1_g2::TRINITY_DN41713_c1_g2_i8::g.13::m.13 type:3prime_partial len:246 gc:universal TRINITY_DN41713_c1_g2_i8:1643-2377(+)
------------------------------------------------------------
------------------------------------------------------------
------------------------------------------------------------
------------------------------------------------------------
------------------------------------------------------------
------------------------------------------------------------
------------------------------------------------------------
------------------------------------------------------------
------------------------------------------------------------
------------------------------------------------------------
------------------------------------------------------------
------------------------------------------------------------
------------------------------------------------------------
------------------------------------------------------------
------------------------------------------------------------
------------------------------------------------------------
------------------------------------------------------------
--------------------------------------M---EAAQEGHLDLVRYLLESA
ADVHA-------------------------------------------------------
-----------QTQTGDTA-----LTYACENGHTD-----VADLLLQFGADLEHESEGGR
TPLMKACRAGHLCTVQFLI-----------------------------------------
------------------------------------------------------------
-----SKRA---------------------------------------------------
------------------------------------------------------------
-------------------------DVNRQ------------------------TTNND-
--------------------------------------------HTPLSLACA-------
------------------------------------------------------------
------------------------------------------------------------
----------------------------------------------------GGHLAV--
-----VELLL---AQSAN--------------------------PFHKLK-------DNS
TMLIEAAK---GGH---------------------------------TPVVQL-------
--LLDYPHSIMMSAPHSAAPAPMLLPQQQQQ-----------------------------
------------------------------------PPQQQQQPPPQ-------------
------QQQQQ-------------------------------PP----------------
---PQPQHISHQQH------VPH----------------SQQTSTQPQQLPQQP------
-----------------QQQQQQQQQTAEQQQAQNLQPK---------------------
------------------------------------------------------------
---------------------------------------------
>TRINITY_DN43288_c0_g10::TRINITY_DN43288_c0_g10_i2::g.14::m.14 type:complete len:304 gc:universal TRINITY_DN43288_c0_g10_i2:129-1040(+)
------------------------------------------------------------
------------------------------------------------------------
------------------------------------------------------------
------------------------------------------------------------
------------------------------------------------------------
------------------------------------------------------------
----------------------------MSMKKESPWD----------------------
------------------------------------------------------------
------------------------------------------------------------
------------------------------------------------------------
-----VE------LHLAAARGDAKRLRILLDSGR--------------------------
--------VHVDCKDK-DGTTPLILAAAGGH-IDGVTELLHQGADPNAKRLTGTTALFFA
AQGGYMDIASLLL--EHGAIVDSCSID-GGTPLFVA------------------------
----------------------------------------------CQYGHLDVVEGLIE
RGASPNAHMKD-GATALFIAAQNGHLRILEVLLEHGA-KTDAVRTDGATPLWIASQMGHD
HIVRRLLKAGAKVDATRHD-----------------------------------------
------------------------------------------------------------
---------------------------------GATPLF---KAAHKGHTAVIGELL---
---KY-------------------------------------------------------
-----------RPSLGVLPNGESALHAAALTGHMT-----VARQLVGAGADPLLVNQEGI
TPLQLAVRHSQTQVANYLRD---------------------KVRVRT-------------
------------------------------------------------------------
------------------------------------------------------------
------------------------------------------------------------
------------------------------------------------------------
------------------------------------------------------------
------------------------------------------------------------
------------------------------------------------------------
------------------------------------------------------------
------------------------------------------------------------
------------------------------------------------------------
------------------------------------------------------------
------------------------------------------------------------
------------TP----------------------------------------------
------------------------------------------------------------
----------------C-------------------------------------------
------------------------------------------------------------
---------------------------------------------
>TRINITY_DN43822_c0_g5::TRINITY_DN43822_c0_g5_i1::g.17::m.17 type:internal len:506 gc:universal TRINITY_DN43822_c0_g5_i1:3-1517(+)
------------------------------------------------------------
---------------YKADVNAR-------------------------------------
--------------DRSWQTPVHVAAANNAVQCVE-------------------------
------------------------------------------------------------
-LLLPNLLNI--------NVTD-----------RGGKT--------------CLHHAVYN
GHL---------------------------------------------------------
------------------------------------------------------------
----EMSEYLMQF-----------------------------------------------
---------------------------------------------GCVINASDKKDRRAL
HFATYKGYNEI--VKALIAK---------------------------------GADVNVK
DRDLYTP------LHAAAASGNVECVHILIEAGGDIEAKNVYG-NTPLHIACLNGCPLVI
KELIAN-NVNLEAVNY-RGQTALHVAAASLHGVHCFKMLIYNGLKVNVQSEDGRTPLHMT
AIHGRFTRSKTLL--DAGAFPDARDKN-GNTALHIA------------------------
----------------------------------------------AWFGFECLTTSLLE
SAASPATRNAQ-QRTPLHLSCLAGHIEVCRKLLQLDSRRIDARDIGGRTALHLAAFKGSV
DCLDLLLSSGANFRLVDND-----------------------------------------
------------------------------------------------------------
---------------------------------NRLALH---HAACRGHYPCVFTLVGFG
SDSNA-------------------------------------------------------
-----------QDVNGATP-----LHMAAAASNSNAQSFKCVQYLLQHRADPHLRDKRGF
TAIHYAVAGGNKAALEALLNASS---------------------------PPSVL-----
-------------------------------------------------AASL-------
------------------------------------------------------------
---------------------------------------------------SSSTGQEP-
--------------------------------------------------------SLPA
LTPIHLAAYHGHDEILQLLL-----------PLFPNVNIKEDSGKTPLDLAA--------
------------------------------------------------------------
------------------------------------------------------------
------------------------------------------------------------
------------------------------------------------------------
------------------------------------YKGH--------------------
------------------------------------------------------------
------------------------------------------------------------
------------------------------------------------------------
------------------------------------------------------------
------------------------------------------------------------
------------------------------------------------------------
---------------------------------------------
>TRINITY_DN43822_c0_g5::TRINITY_DN43822_c0_g5_i3::g.18::m.18 type:complete len:342 gc:universal TRINITY_DN43822_c0_g5_i3:318-1343(+)
------------------------------------------------------------
------------------------------------------------------------
------------------------------------------------------------
------------------------------------------------------------
------------------------------------------------------------
------------------------------------------------------------
------------------------------------------------------------
-----MSEYLMQF-----------------------------------------------
---------------------------------------------GCVINASDKKDRRAL
HFATYKGYNEI--VKALIAK---------------------------------GADVNVK
DRDLYTP------LHAAAASGNVECVHILIEAGGDIEAKNVYG-NTPLHIACLNGCPLVI
KELIAN-NVNLEAVNY-RGQTALHVAAASLHGVHCFKMLIYNGLKVNVQSEDGRTPLHMT
AIHGRFTRSKTLL--DAGAFPDARDKN-GNTALHIA------------------------
----------------------------------------------AWFGFECLTTSLLE
SAASPATRNAQ-QRTPLHLSCLAGHIEVCRKLLQLDSRRIDARDIGGRTALHLAAFKGSV
DCLDLLLSSGANFRLVDND-----------------------------------------
------------------------------------------------------------
---------------------------------NRLALH---HAACRGHYPCVFTLVGFG
SDSNA-------------------------------------------------------
-----------QDVNGATP-----LHMAAAASNSNAQ---LVSFFLY-------------
------------------------------------------------------------
------------------------------------------------------------
------------------------------------------------------------
------------------------------------------------------------
------------------------------------------------------------
------------------------------------------------------------
------------------------------------------------------------
------------------------------------------------------------
------------------------------------------------------------
------------------------------------------------------------
------------------------------------------------------------
------------------------------------------------------------
------------------------------------------------------------
------------------------------------------------------------
------------------------------------------------------------
------------------------------------------------------------
------------------------------------------------------------
---------------------------------------------
>TRINITY_DN43822_c0_g5::TRINITY_DN43822_c0_g5_i5::g.19::m.19 type:3prime_partial len:447 gc:universal TRINITY_DN43822_c0_g5_i5:318-1655(+)
------------------------------------------------------------
------------------------------------------------------------
------------------------------------------------------------
------------------------------------------------------------
------------------------------------------------------------
------------------------------------------------------------
------------------------------------------------------------
-----MSEYLMQF-----------------------------------------------
---------------------------------------------GCVINASDKKDRRAL
HFATYKGYNEI--VKALIAK---------------------------------GADVNVK
DRDLYTP------LHAAAASGNVECVHILIEAGGDIEAKNVYG-NTPLHIACLNGCPLVI
KELIAN-NVNLEAVNY-RGQTALHVAAASLHGVHCFKMLIYNGLKVNVQSEDGRTPLHMT
AIHGRFTRSKTLL--DAGAFPDARDKN-GNTALHIA------------------------
----------------------------------------------AWFGFECLTTSLLE
SAASPATRNAQ-QRTPLHLSCLAGHIEVCRKLLQLDSRRIDARDIGGRTALHLAAFKGSV
DCLDLLLSSGANFRLVDND-----------------------------------------
------------------------------------------------------------
---------------------------------NRLALH---HAACRGHYPCVFTLVGFG
SDSNA-------------------------------------------------------
-----------QDVNGATP-----LHMAAAASNSNAQSFKCVQYLLQHRADPHLRDKRGF
TAIHYAVAGGNKAALEALLNASS---------------------------PPSVL-----
-------------------------------------------------AASL-------
------------------------------------------------------------
---------------------------------------------------SSSTGQEP-
--------------------------------------------------------SLPA
LTPIHLAAYHGHDEILQLLL-----------PLFPNVNIKEDSGKTPLDLAA--------
------------------------------------------------------------
------------------------------------------------------------
------------------------------------------------------------
------------------------------------------------------------
------------------------------------YKGH--------------------
------------------------------------------------------------
------------------------------------------------------------
------------------------------------------------------------
------------------------------------------------------------
------------------------------------------------------------
------------------------------------------------------------
---------------------------------------------
>TRINITY_DN43822_c0_g5::TRINITY_DN43822_c0_g5_i6::g.20::m.20 type:5prime_partial len:401 gc:universal TRINITY_DN43822_c0_g5_i6:3-1205(+)
------------------------------------------------------------
---------------YKADVNAR-------------------------------------
--------------DRSWQTPVHVAAANNAVQCVE-------------------------
------------------------------------------------------------
-LLLPNLLNI--------NVTD-----------RGGKT--------------CLHHAVYN
GHL---------------------------------------------------------
------------------------------------------------------------
----EMSEYLMQF-----------------------------------------------
---------------------------------------------GCVINASDKKDRRAL
HFATYKGYNEI--VKALIAK---------------------------------GADVNVK
DRDLYTP------LHAAAASGNVECVHILIEAGGDIEAKNVYG-NTPLHIACLNGCPLVI
KELIAN-NVNLEAVNY-RGQTALHVAAASLHGVHCFKMLIYNGLKVNVQSEDGRTPLHMT
AIHGRFTRSKTLL--DAGAFPDARDKN-GNTALHIA------------------------
----------------------------------------------AWFGFECLTTSLLE
SAASPATRNAQ-QRTPLHLSCLAGHIEVCRKLLQLDSRRIDARDIGGRTALHLAAFKGSV
DCLDLLLSSGANFRLVDND-----------------------------------------
------------------------------------------------------------
---------------------------------NRLALH---HAACRGHYPCVFTLVGFG
SDSNA-------------------------------------------------------
-----------QDVNGATP-----LHMAAAASNSNAQ---LVSFFLY-------------
------------------------------------------------------------
------------------------------------------------------------
------------------------------------------------------------
------------------------------------------------------------
------------------------------------------------------------
------------------------------------------------------------
------------------------------------------------------------
------------------------------------------------------------
------------------------------------------------------------
------------------------------------------------------------
------------------------------------------------------------
------------------------------------------------------------
------------------------------------------------------------
------------------------------------------------------------
------------------------------------------------------------
------------------------------------------------------------
------------------------------------------------------------
---------------------------------------------
>TRINITY_DN44347_c0_g2::TRINITY_DN44347_c0_g2_i4::g.21::m.21 type:complete len:702 gc:universal TRINITY_DN44347_c0_g2_i4:2251-146(-)
------------------------------------------------------------
------------------------------------------------------------
------------------------------------------------------------
------------------------------------------------------------
-----MLLLQ-----------------------HGAGV----------------------
------------------------------------------------------------
------------------------------------------------------------
------------------------------------------------------------
------------------------------------------------------------
---------------------------------------------------------DAT
TKDLYTP------LHIAAKEGQEEVASVLLDNNASLTATTKKG-FTPLHLAAKYGNMNVA
RLLLQK-NAPVDAQGK-NGVTPLHVASHYDH-QNVALLLLDKGASPHAMAKNGHTPLHIA
ARKNQMDIATTLL--EYGAKANAESKA-GFTPLHLS------------------------
----------------------------------------------AQEGHTDMSTLLIE
HKADTNHKAKN-GLTPLHLCAQEDKVDVAAILVKNGA-QIDAKTKAGYTPLHIASHFGQA
AMVRFLLRSGAAVDSS--------------------------------------------
------------------------------------------------------------
------------------------------------------------------------
------------------------------------------------------------
------------TNAGYTP-----LHQAAQQGHTL-----VINLLLESKAKPNAVTNNGQ
TALDIAQKLGYISVIETLKVVTETVITTTHTVTIEE-----KYRVQA---PESMQ----E
T---FMSDSEDEGG-----------------------------------EDPMLS-----
-----DQQQYRYMTVDDMKSM---------------------------------------
--------------------GDDSMRVNVTD----------------DERDNRHSGAPTI
TEMITKEHYQRTN---AANLKPDNVDIN--------------------------------
RHPVHVGIPQWRNFLVSFLVDARGGAMRGCRHSGVRVIVPPRKAAMPMRVTCRYLRRDKL
TNPPPLMEGEALASRILELGPVGAKFLG-----------------------------PVI
IEVPHFA------SLRGKEREIVILRSDNGETWREHTLEASEEAVQDVLNESFEGEELSQ
L-----EDLQTSRIVRILTVDFP---------HYFAVVSRIRQEVHAVG---PEGGTVSS
SAVPQVQAVFPQAALTKKIRVGLQAHPI----------------PADLVAKLLGNR-VAV
SPIVTVEP--RRRKFHKPITLTIPVPQAANRGMINQYSGD-------APTLRL-------
--LCSITGN---------------------------------------------------
------------------------------------------------------------
------------------------------------------------------------
------------------------------------------------------------
------------------------------------------------------------
------------------------------------------------------------
------IC-LHVTL-------------------------------
>TRINITY_DN44347_c0_g2::TRINITY_DN44347_c0_g2_i5::g.24::m.24 type:3prime_partial len:861 gc:universal TRINITY_DN44347_c0_g2_i5:2580-1(-)
------------------------------------------------------------
------------------------------------------------------------
------------------------------------------------------------
------------------------------------------------------------
-----MLLLQ-----------------------HGAGV----------------------
------------------------------------------------------------
------------------------------------------------------------
------------------------------------------------------------
------------------------------------------------------------
---------------------------------------------------------DAT
TKDLYTP------LHIAAKEGQEEVASVLLDNNASLTATTKKG-FTPLHLAAKYGNMNVA
RLLLQK-NAPVDAQGK--------------------------------------------
-----MDIATTLL--EYGAKANAESKA-GFTPLHLS------------------------
----------------------------------------------AQEGHTDMSTLLIE
HKADTNHKAKN-GLTPLHLCAQEDKVDVAAILVKNGA-QIDAKTKAGYTPLHIASHFGQA
AMVRFLLRSGAAVDSS--------------------------------------------
------------------------------------------------------------
------------------------------------------------------------
------------------------------------------------------------
------------TNAGYTP-----LHQAAQQGHTL-----VINLLLESKAKPNAVTNNGQ
TALDIAQKLGYISVIETLKVVTETVITTTHTVTIEE-----KYRVQA---PESMQ----E
T---FMSDSEDEGG-----------------------------------EDPMLS-----
-----DQQQYRYMTVDDMKSM---------------------------------------
--------------------GDDSMRVNVTD----------------DERDNRHSGAPTI
TEMITKEHYQRTN---AANLKPDNVDIN--------------------------------
RHPVHVGIPQWRNFLVSFLVDARGGAMRGCRHSGVRVIVPPRKAAMPMRVTCRYLRRDKL
TNPPPLMEGEALASRILELGPVGAKFLG-----------------------------PVI
IEVPHFA------SLRGKEREIVILRSDNGETWREHTLEASEEAVQDVLNESFEGEELSQ
L-----EDLQTSRIVRILTVDFP---------HYFAVVSRIRQEVHAVG---PEGGTVSS
SAVPQVQAVFPQAALTKKIRVGLQAHPI----------------PADLVAKLLGNR-VAV
SPIVTVEP--RRRKFHKPITLTIPVPQAANRGMINQYSGD-------APTLRL-------
--LCSITGGQTRAVW---------------------------------------------
------------------------------------------------------------
------EDVTGSTPL---------------------------------------------
------TFVKDCVSF-----TTTVSARFWLMDCPNISEATRMATELYTHATHVPFMAKFV
VFAKRVDPLEARLRVFCMTDDKED-KTLEHQEHFTEVAKSRDVEVLEGKTQ---------
-YMEFSGNLVPVLKTGEQLQLPFRAFKENRIPFTARIKDPDAADMMGRIMFMSEPKVPRG
EPPQTPICTLNILLPEKISPDTAVSELDLLELSKNYSFLR-----
>TRINITY_DN44347_c0_g2::TRINITY_DN44347_c0_g2_i8::g.27::m.27 type:complete len:696 gc:universal TRINITY_DN44347_c0_g2_i8:2233-146(-)
------------------------------------------------------------
------------------------------------------------------------
------------------------------------------------------------
------------------------------------------------------------
-----MLLLQ-----------------------HGAGV----------------------
------------------------------------------------------------
------------------------------------------------------------
------------------------------------------------------------
------------------------------------------------------------
---------------------------------------------------------DAT
TKDLYTP------LHIAAKEGQEEVASVLLDNNASLTATTKKG-FTPLHLAAKYGNMNVA
RLLLQK-NAPVDAQGK-NGVTPLHVASHYDH-QNVALLLLDKGASPHAMAKNGHTPLHIA
ARKNQMDIATTLL--EYGAKANAESKA-GFTPLHLS------------------------
----------------------------------------------AQEGHTDMSTLLIE
HKADTNHKAKN-GLTPLHLCAQEDKVDVAAILVKNGA-QIDAKTKAGYTPLHIASHFGQA
AMVRFLLRSGAAVDSS--------------------------------------------
------------------------------------------------------------
------------------------------------------------------------
------------------------------------------------------------
------------TNAGYTP-----LHQAAQQGHTL-----VINLLLESKAKPNAVTNNGQ
TALDIAQKLGYISVIETLKVVTETVITTTHTVTIEE-----KYRVQA---PESMQ----E
T---FMSDSEDEGG-----------------------------------EDPMLS-----
-----DQQQYRYMTVDDMKSM---------------------------------------
--------------------GDDSMRVNVTD----------------DERDNRHSGAPTI
TEMITKEHYQRTN---AANLKPDNVDIN--------------------------------
RHPVHVG------FLVSFLVDARGGAMRGCRHSGVRVIVPPRKAAMPMRVTCRYLRRDKL
TNPPPLMEGEALASRILELGPVGAKFLG-----------------------------PVI
IEVPHFA------SLRGKEREIVILRSDNGETWREHTLEASEEAVQDVLNESFEGEELSQ
L-----EDLQTSRIVRILTVDFP---------HYFAVVSRIRQEVHAVG---PEGGTVSS
SAVPQVQAVFPQAALTKKIRVGLQAHPI----------------PADLVAKLLGNR-VAV
SPIVTVEP--RRRKFHKPITLTIPVPQAANRGMINQYSGD-------APTLRL-------
--LCSITGN---------------------------------------------------
------------------------------------------------------------
------------------------------------------------------------
------------------------------------------------------------
------------------------------------------------------------
------------------------------------------------------------
------IC-LHVTL-------------------------------
>TRINITY_DN44347_c0_g2::TRINITY_DN44347_c0_g2_i11::g.30::m.30 type:3prime_partial len:908 gc:universal TRINITY_DN44347_c0_g2_i11:2721-1(-)
------------------------------------------------------------
------------------------------------------------------------
------------------------------------------------------------
------------------------------------------------------------
-----MLLLQ-----------------------HGAGV----------------------
------------------------------------------------------------
------------------------------------------------------------
------------------------------------------------------------
------------------------------------------------------------
---------------------------------------------------------DAT
TKDLYTP------LHIAAKEGQEEVASVLLDNNASLTATTKKG-FTPLHLAAKYGNMNVA
RLLLQK-NAPVDAQGK-NGVTPLHVASHYDH-QNVALLLLDKGASPHAMAKNGHTPLHIA
ARKNQMDIATTLL--EYGAKANAESKA-GFTPLHLS------------------------
----------------------------------------------AQEGHTDMSTLLIE
HKADTNHKAKN-GLTPLHLCAQEDKVDVAAILVKNGA-QIDAKTKAGYTPLHIASHFGQA
AMVRFLLRSGAAVDSS--------------------------------------------
------------------------------------------------------------
------------------------------------------------------------
------------------------------------------------------------
------------TNAGYTP-----LHQAAQQGHTL-----VINLLLESKAKPNAVTNNGQ
TALDIAQKLGYISVIETLKVVTETVITTTHTVTIEE-----KYRVQA---PESMQ----E
T---FMSDSEDEGG-----------------------------------EDPMLS-----
-----DQQQYRYMTVDDMKSM---------------------------------------
--------------------GDDSMRVNVTD----------------DERDNRHSGAPTI
TEMITKEHYQRTN---AANLKPDNVDIN--------------------------------
RHPVHVGIPQWRNFLVSFLVDARGGAMRGCRHSGVRVIVPPRKAAMPMRVTCRYLRRDKL
TNPPPLMEGEALASRILELGPVGAKFLG-----------------------------PVI
IEVPHFA------SLRGKEREIVILRSDNGETWREHTLEASEEAVQDVLNESFEGEELSQ
L-----EDLQTSRIVRILTVDFP---------HYFAVVSRIRQEVHAVG---PEGGTVSS
SAVPQVQAVFPQAALTKKIRVGLQAHPI----------------PADLVAKLLGNR-VAV
SPIVTVEP--RRRKFHKPITLTIPVPQAANRGMINQYSGD-------APTLRL-------
--LCSITGGQTRAVW---------------------------------------------
------------------------------------------------------------
------EDVTGSTPL---------------------------------------------
------TFVKDCVSF-----TTTVSARFWLMDCPNISEATRMATELYTHATHVPFMAKFV
VFAKRVDPLEARLRVFCMTDDKED-KTLEHQEHFTEVAKSRDVEVLEGKTQ---------
-YMEFSGNLVPVLKTGEQLQLPFRAFKENRIPFTARIKDPDAADMMGRIMFMSEPKVPRG
EPPQTPICTLNILLPEKISPDTAVSELDLLELSKNYSFLR-----
>TRINITY_DN44347_c0_g2::TRINITY_DN44347_c0_g2_i13::g.33::m.33 type:complete len:404 gc:universal TRINITY_DN44347_c0_g2_i13:1280-69(-)
------------------------------------------------------------
------------------------------------------------------------
------------------------------------------------------------
------------------------------------------------------------
-----MLLLQ-----------------------HGAGV----------------------
------------------------------------------------------------
------------------------------------------------------------
------------------------------------------------------------
------------------------------------------------------------
---------------------------------------------------------DAT
TKDLYTP------LHIAAKEGQEEVASVLLDNNASLTATTKKG-FTPLHLAAKYGNMNVA
RLLLQK-NAPVDAQGK-NGVTPLHVASHYDH-QNVALLLLDKGASPHAMAKNGHTPLHIA
ARKNQMDIATTLL--EYGAKANAESKA-GFTPLHLS------------------------
----------------------------------------------AQEGHTDMSTLLIE
HKADTNHKAKN-GLTPLHLCAQEDKVDVAAILVKNGA-QIDAKTKAGYTPLHIASHFGQA
AMVRFLLRSGAAVDSS--------------------------------------------
------------------------------------------------------------
------------------------------------------------------------
------------------------------------------------------------
------------TNAGYTP-----LHQAAQQGHTL-----VINLLLESKAKPNAVTNNGQ
TALDIAQKLGYISVIETLKVVTETVITTTHTVTIEE-----KYRVQA---PESMQ----E
T---FMSDSEDEGG-----------------------------------GD---------
-------------------EI---------------------------------------
--------------------GTAAMNV---------------------------YGQPP-
------------------------------------------------------------
-HAQHVYLPSY-------------------------------------------------
------YQGQMTYTRKLS------------------------------------------
------------------------------------------------------------
------------------VLCFR---------YTLSVFTRSNAE----------------
-----------------RIR----------------------------------------
----------------------------------GKYA----------------------
------------------------------------------------------------
------------------------------------------------------------
------------------------------------------------------------
------------------------------------------------------------
------------------------------------------------------------
------------------------------------------------------------
---------------------------------------------
>TRINITY_DN44347_c0_g2::TRINITY_DN44347_c0_g2_i14::g.35::m.35 type:3prime_partial len:943 gc:universal TRINITY_DN44347_c0_g2_i14:2826-1(-)
------------------------------------------------------------
------------------------------------------------------------
------------------------------------------------------------
------------------------------------------------------------
-----MLLLQ-----------------------HGAGV----------------------
------------------------------------------------------------
------------------------------------------------------------
------------------------------------------------------------
------------------------------------------------------------
---------------------------------------------------------DAT
TKDLYTP------LHIAAKEGQEEVASVLLDNNASLTATTKKG-FTPLHLAAKYGNMNVA
RLLLQK-NAPVDAQGK-NGVTPLHVASHYDH-QNVALLLLDKGASPHAMAKNGHTPLHIA
ARKNQMDIATTLL--EYGAKANAESKA-GFTPLHLS------------------------
----------------------------------------------AQEGHTDMSTLLIE
HKADTNHKAKN-GLTPLHLCAQEDKVDVAAILVKNGA-QIDAKTKAGYTPLHIASHFGQA
AMVRFLLRSGAAVDSS--------------------------------------------
------------------------------------------------------------
------------------------------------------------------------
------------------------------------------------------------
------------TNAGYTP-----LHQAAQQGHTL-----VINLLLESKAKPNAVTNNGQ
TALDIAQKLGYISVIETLKVVTETVITTTHTVTIEE-----KYRVQA---PESMQ----E
T---FMSDSEDEGGGDEIGTAAMNVYGQPPHAQHVYLPSYYQGQMTYTREDPMLS-----
-----DQQQYRYMTVDDMKSM---------------------------------------
--------------------GDDSMRVNVTD----------------DERDNRHSGAPTI
TEMITKEHYQRTN---AANLKPDNVDIN--------------------------------
RHPVHVGIPQWRNFLVSFLVDARGGAMRGCRHSGVRVIVPPRKAAMPMRVTCRYLRRDKL
TNPPPLMEGEALASRILELGPVGAKFLG-----------------------------PVI
IEVPHFA------SLRGKEREIVILRSDNGETWREHTLEASEEAVQDVLNESFEGEELSQ
L-----EDLQTSRIVRILTVDFP---------HYFAVVSRIRQEVHAVG---PEGGTVSS
SAVPQVQAVFPQAALTKKIRVGLQAHPI----------------PADLVAKLLGNR-VAV
SPIVTVEP--RRRKFHKPITLTIPVPQAANRGMINQYSGD-------APTLRL-------
--LCSITGGQTRAVW---------------------------------------------
------------------------------------------------------------
------EDVTGSTPL---------------------------------------------
------TFVKDCVSF-----TTTVSARFWLMDCPNISEATRMATELYTHATHVPFMAKFV
VFAKRVDPLEARLRVFCMTDDKED-KTLEHQEHFTEVAKSRDVEVLEGKTQ---------
-YMEFSGNLVPVLKTGEQLQLPFRAFKENRIPFTARIKDPDAADMMGRIMFMSEPKVPRG
EPPQTPICTLNILLPEKISPDTAVSELDLLELSKNYSFLR-----
>TRINITY_DN44347_c0_g2::TRINITY_DN44347_c0_g2_i16::g.38::m.38 type:complete len:436 gc:universal TRINITY_DN44347_c0_g2_i16:1475-168(-)
------------------------------------------------------------
------------------------------------------------------------
------------------------------------------------------------
------------------------------------------------------------
-----MLLLQ-----------------------HGAGV----------------------
------------------------------------------------------------
------------------------------------------------------------
------------------------------------------------------------
------------------------------------------------------------
---------------------------------------------------------DAT
TKDLYTP------LHIAAKEGQEEVASVLLDNNASLTATTKKG-FTPLHLAAKYGNMNVA
RLLLQK-NAPVDAQGK-NGVTPLHVASHYDH-QNVALLLLDKGASPHAMAKNGHTPLHIA
ARKNQMDIATTLL--EYGAKANAESKA-GFTPLHLS------------------------
----------------------------------------------AQEGHTDMSTLLIE
HKADTNHKAKN-GLTPLHLCAQEDKVDVAAILVKNGA-QIDAKTKAGYTPLHIASHFGQA
AMVRFLLRSGAAVDSS--------------------------------------------
------------------------------------------------------------
------------------------------------------------------------
------------------------------------------------------------
------------TNAGYTP-----LHQAAQQGHTL-----VINLLLESKAKPNAVTNNGQ
TALDIAQKLGYISVIETLKVVTETVITTTHTVTIEE-----KYRVQA---PESMQ----E
T---FMSDSEDEGG-----------------------------------EDPMLS-----
-----DQQQYRYMTVDDMKSM---------------------------------------
--------------------GDDSMRVNVTD----------------DERDNRHSGAPTI
TEMITKEHYQRTN---AANLKPDNVDIN--------------------------------
RHPVHVG-----------------------------------------------------
------------------------------------------------------------
------------------------------------------------------------
------------------YVLFY---------IYFFLSS---------------------
----------------------LQFY----------------------------------
------------------------------------------------------------
------------------------------------------------------------
------------------------------------------------------------
------------------------------------------------------------
------------------------------------------------------------
------------------------------------------------------------
------------------------------------------------------------
---------------------------------------------
>TRINITY_DN44347_c0_g6::TRINITY_DN44347_c0_g6_i1::g.40::m.40 type:3prime_partial len:185 gc:universal TRINITY_DN44347_c0_g6_i1:158-709(+)
------------------------------------------------------------
------------------------------------------------------------
------------------------------------------------------------
------------------------------------------------------------
------------------------------------------------------------
------------------------------------------------------------
------------------------------------------------------------
------------------------------------------------------------
------------------------------------------------------------
------------------------------------------------------------
-------------------------------------------------MASQGDHVDAA
RILLYH-RAPVDEVTV-DYLTALHVAAHCGH-VRVAKLLLDRNADPNARALNGFTPLHIA
CKKNRIKVVELLL--KHKASIEATTES-GLTPLHVA------------------------
----------------------------------------------SFMGCMNIVIYLLQ
HEASPDIPTVR-GETPLHLAARANQTDIIRILLRNGA-QVDARAREEQTPLHVASRLGNV
DIVMLLLQHGA-------------------------------------------------
------------------------------------------------------------
------------------------------------------------------------
------------------------------------------------------------
------------------------------------------------------------
------------------------------------------------------------
------------------------------------------------------------
------------------------------------------------------------
------------------------------------------------------------
------------------------------------------------------------
------------------------------------------------------------
------------------------------------------------------------
------------------------------------------------------------
------------------------------------------------------------
------------------------------------------------------------
------------------------------------------------------------
------------------------------------------------------------
------------------------------------------------------------
------------------------------------------------------------
------------------------------------------------------------
------------------------------------------------------------
------------------------------------------------------------
---------------------------------------------
>TRINITY_DN44347_c0_g6::TRINITY_DN44347_c0_g6_i2::g.41::m.41 type:internal len:212 gc:universal TRINITY_DN44347_c0_g6_i2:3-635(+)
------------------------------------------------------------
------------------------------------------------------------
------------------------------------------------------------
------------------------------------------------------------
------------------------------------------------------------
------------------------------------------------------------
------------------------------------------------------------
------------------------------------------------------------
------------------------------------------------------------
------------------------------------------------------------
---------------------HHEVVDILIEKGAPIGSKTKNG-LAPLHMASQGDHVDAA
RILLYH-RAPVDEVTV-DYLTALHVAAHCGH-VRVAKLLLDRNADPNARALNGFTPLHIA
CKKNRIKVVELLL--KHKASIEATTES-GLTPLHVA------------------------
----------------------------------------------SFMGCMNIVIYLLQ
HEASPDIPTVR-GETPLHLAARANQTDIIRILLRNGA-QVDARAREEQTPLHVASRLGNV
DIVMLLLQHGA-------------------------------------------------
------------------------------------------------------------
------------------------------------------------------------
------------------------------------------------------------
------------------------------------------------------------
------------------------------------------------------------
------------------------------------------------------------
------------------------------------------------------------
------------------------------------------------------------
------------------------------------------------------------
------------------------------------------------------------
------------------------------------------------------------
------------------------------------------------------------
------------------------------------------------------------
------------------------------------------------------------
------------------------------------------------------------
------------------------------------------------------------
------------------------------------------------------------
------------------------------------------------------------
------------------------------------------------------------
------------------------------------------------------------
------------------------------------------------------------
---------------------------------------------
>TRINITY_DN44798_c3_g3::TRINITY_DN44798_c3_g3_i2::g.42::m.42 type:internal len:1308 gc:universal TRINITY_DN44798_c3_g3_i2:2-3922(+)
--------------------------------------KEQ---------QPQQHLHTTQ
IVQQGGSPHGSQ--EYFTPVLSVPS-------VSLPALPSLQVTSAGVQIEA--------
--------------DISAGLQLTSTQSLQNPTLKNRLRAFEEGFR-QGSIHFRECMQHIS
SD----------------------------------TFQP--------------------
-----QLLLQSSQITFP------------------TQTLPAV------------------
-----------------------------SGATGI-IDSI--------------------
--------PPHQSSSYVQSTTCSTNQVQVATQTQAPATTTTANIATSDKKQV--------
--------YTAPTTGKGKKARY--------------P---------------LLSQQQSC
QQQQTASA---------------QQTPNFPAQNYQLDPATG------------------V
PTVGGYASNQVP-PAPFSCMDVD----------------------------------SET
DSNHDTA------LTLACAGGHEDLVELLLSRGADIEHRDKKG-FTPLILAATAGHQKVV
EILLNH-GADIEAQSERTKDTPLSLACSGGR-YEVVELLLNRGANKEHRNVSDYTPLSLA
ASGGYVNIIKLLL--SHGAEINSRTG----SKLGI-------------------------
----------------------------------------SPLMLAAMNGHTAAVKLLLD
MGSDINAQIETNRNTALTLACFQGRHEVVSLLLDRKA-NVEHRAKTGLTPLMEAASGGYV
EVGRVLLTKGADVNATPVPSSRDTALTI--------------------------------
------------------------------------------------------------
-------------------------------------------AADKGHCRFVELLLSRG
TQVEV-------------------------------------------------------
-----------KNKKGNSP-----LWLAANGGHLN-----VVDLLHHAGADIDSQDNRKV
SCLMAAFRKGHIKVVKWMVNHVTQF-------PSDQEMTRYIATVSDKELLEKCQ----E
CVKVIRAAKETQAA-----KANKN-------------------------ATILLEELDME
KTREESKKAAAARRRERKKKKKLEKKEEKRKLHEEYKKTETIFE------------DKEE
SGKKSDEECDRADDSEHEGGDERMESVPSPV-------------NRSPEDPDREEGD---
----------------------SGIDANSQGSCSSNDVKAREKKKDKKKKKNNSPSNNDK
DTSPQRSS--------KTLL----------------------SQNTNLSQNTATSTK---
------SQNNTSEKRIMTNV--TSALSVSTSSVTTARTSTIVSSDQKFKGLGIFKPMRHP
ADREDFEATGNETYVPGKGK---------KSYNNQYDGDALNTSTKPSNTSPKQSGKREE
GWKEVVRKGQSDDSGRFMNSPFRSKKVSVPPNAISRVIGRGGSNINAIRVATGAHIEVEK
QSKCQVERII---TIKGSSEATKQAYTLITILIKDPDADILQMLPKSKLNVVTTSSWDKS
VSTVAASKTKIGGSVNKPPNLA----SSTTSSQVNK-SGYPSSASTTNPLVPIRSS----
-STMKLAGAFSTSLPRATAPRLMAAAEKRAQAVAAQMASASNTKTTMSYTSAIMTAGRAG
TKIVTTSTTQTFAAKLSEITASTHSSTTVMQSTHTTPVNKQQKSMAQAATVTIMSATSAA
TAHTNSHQQQSVVSTSPKHCRSLPILSAPSAIASHYPGKSTYPPGTIAISSSSATNAVVT
TNCPENSIVSTSASSVRV--TPS----------------PPVVSLQAQTLPPPPP-----
----------------TAQQQQQQQQMQQQQQQQQQQ-----------------------
------------------------------------------------------------
---------------------------------------------
>TRINITY_DN44798_c3_g3::TRINITY_DN44798_c3_g3_i3::g.44::m.44 type:complete len:857 gc:universal TRINITY_DN44798_c3_g3_i3:834-3404(+)
------------------------------------------------------------
------------------------------------------------------------
------------------------------------------------------------
------------------------------------------------------------
------------------------------------------------------------
------------------------------------------------------------
------------------------------------------------------------
------------------------------------------------------------
------------------------------------------------------------
-------------------MDVD----------------------------------SET
DSNHDTA------LTLACAGGHEDLVELLLSRGADIEHRDKKG-FTPLILAATAGHQKVV
EILLNH-GADIEAQSERTKDTPLSLACSGGR-YEVVELLLNRGANKEHRNVSDYTPLSLA
ASGGYVNIIKLLL--SHGAEINSRTG----SKLGI-------------------------
----------------------------------------SPLMLAAMNGHTAAVKLLLD
MGSDINAQIETNRNTALTLACFQGRHEVVSLLLDRKA-NVEHRAKTGLTPLMEAASGGYV
EVGRVLLTKGADVNATPVPSSRDTALTI--------------------------------
------------------------------------------------------------
-------------------------------------------AADKGHCRFVELLLSRG
TQVEV-------------------------------------------------------
-----------KNKKGNSP-----LWLAANGGHLN-----VVDLLHHAGADIDSQDNRKV
SCLMAAFRKGHIKVVKWMVNHVTQF-------PSDQEMTRYIATVSDKELLEKCQ----E
CVKVIRAAKETQAA-----KANKN-------------------------ATILLEELDME
KTREESKKAAAARRRERKKKKKLEKKEEKRKLHEEYKKTETIFE------------DKEE
SGKKSDEECDRADDSEHEGGDERMESVPSPV-------------NRSPEDPDREEGD---
----------------------SGIDANSQGSCSSNDVKAREKKKDKKKKKNNSPSNNDK
DTSPQRSS--------KTLL----------------------SQNTNLSQNTATSTK---
------SQNNTSEKRIMTNV--TSALSVSTSSVTTARTSTIVSSDQKFKGLGIFKPMRHP
ADREDFEATGNETYVPGKGK---------KSYNNQYDGDALNTSTKPSNTSPKQSGKREE
GWKEVVRKGQSDDSGRFMNSPFRSKKVSVPPNAISRVIGRGGSNINAIRVATGAHIEVEK
QSKCQVERII---TIKGSSEATKQAYTLITILIKDPDADILQMLPKSKLNVVTTSSWDKS
VSTVAASKTKIGGSVNKPPNLA----SSTTSSQVNK-SGYPSSASTTNPLVPIRSS----
-STMKLAGAFSTSLPRATAPRLMAAGNM--------------------------------
------------------------------------------------------------
------------------------------------------------------------
----ENAYINY-------------------------------------------------
------------------------------------------------------------
------------------------------------------------------------
---------------------------------------------
>TRINITY_DN44798_c3_g3::TRINITY_DN44798_c3_g3_i4::g.46::m.46 type:3prime_partial len:1060 gc:universal TRINITY_DN44798_c3_g3_i4:834-4010(+)
------------------------------------------------------------
------------------------------------------------------------
------------------------------------------------------------
------------------------------------------------------------
------------------------------------------------------------
------------------------------------------------------------
------------------------------------------------------------
------------------------------------------------------------
------------------------------------------------------------
-------------------MDVD----------------------------------SET
DSNHDTA------LTLACAGGHEDLVELLLSRGADIEHRDKKG-FTPLILAATAGHQKVV
EILLNH-GADIEAQSERTKDTPLSLACSGGR-YEVVELLLNRGANKEHRNVSDYTPLSLA
ASGGYVNIIKLLL--SHGAEINSRTG----SKLGI-------------------------
----------------------------------------SPLMLAAMNGHTAAVKLLLD
MGSDINAQIETNRNTALTLACFQGRHEVVSLLLDRKA-NVEHRAKTGLTPLMEAASGGYV
EVGRVLLTKGADVNATPVPSSRDTALTI--------------------------------
------------------------------------------------------------
-------------------------------------------AADKGHCRFVELLLSRG
TQVEV-------------------------------------------------------
-----------KNKKGNSP-----LWLAANGGHLN-----VVDLLHHAGADIDSQDNRKV
SCLMAAFRKGHIKVVKWMVNHVTQF-------PSDQEMTRYIATVSDKELLEKCQ----E
CVKVIRAAKETQAA-----KANKN-------------------------ATILLEELDME
KTREESKKAAAARRRERKKKKKLEKKEEKRKLHEEYKKTETIFE------------DKEE
SGKKSDEECDRADDSEHEGGDERMESVPSPV-------------NRSPEDPDREEGD---
----------------------SGIDANSQGSCSSNDVKAREKKKDKKKKKNNSPSNNDK
DTSPQRSS--------KTLL----------------------SQNTNLSQNTATSTK---
------SQNNTSEKRIMTNV--TSALSVSTSSVTTARTSTIVSSDQKFKGLGIFKPMRHP
ADREDFEATGNETYVPGKGK---------KSYNNQYDGDALNTSTKPSNTSPKQSGKREE
GWKEVVRKGQSDDSGRFMNSPFRSKKVSVPPNAISRVIGRGGSNINAIRVATGAHIEVEK
QSKCQVERII---TIKGSSEATKQAYTLITILIKDPDADILQMLPKSKLNVVTTSSWDKS
VSTVAASKTKIGGSVNKPPNLA----SSTTSSQVNK-SGYPSSASTTNPLVPIRSS----
-STMKLAGAFSTSLPRATAPRLMAAAEKRAQAVAAQMASASNTKTTMSYTSAIMTAGRAG
TKIVTTSTTQTFAAKLSEITASTHSSTTVMQSTHTTPVNKQQKSMAQAATVTIMSATSAA
TAHTNSHQQQSVVSTSPKHCRSLPILSAPSAIASHYPGKSTYPPGTIAISSSSATNAVVT
TNCPENSIVSTSASSVRV--TPS----------------PPVVSLQAQTLPPPPP-----
----------------TAQQQQQQQQMQQQQQQQQQQ-----------------------
------------------------------------------------------------
---------------------------------------------
>TRINITY_DN44798_c3_g3::TRINITY_DN44798_c3_g3_i5::g.49::m.49 type:3prime_partial len:799 gc:universal TRINITY_DN44798_c3_g3_i5:1605-3998(+)
------------------------------------------------------------
------------------------------------------------------------
------------------------------------------------------------
------------------------------------------------------------
------------------------------------------------------------
------------------------------------------------------------
------------------------------------------------------------
------------------------------------------------------------
------------------------------------------------------------
------------------------------------------------------------
-----------------------------------------------------------M
EIL---------------------------------------------------------
------------------------------------------------------------
------------------------------------------------------------
------------------------------------------------------------
------------------------------------------------------------
------------------------------------------------------------
------------------------------------------------------FFLFRG
TQVEV-------------------------------------------------------
-----------KNKKGNSP-----LWLAANGGHLN-----VVDLLHHAGADIDSQDNRKV
SCLMAAFRKGHIKVVKWMVNHVTQF-------PSDQEMTRYIATVSDKELLEKCQ----E
CVKVIRAAKETQAA-----KANKN-------------------------ATILLEELDME
KTREESKKAAAARRRERKKKKKLEKKEEKRKLHEEYKKTETIFE------------DKEE
SGKKSDEECDRADDSEHEGGDERMESVPSPV-------------NRSPEDPDREEGD---
----------------------SGIDANSQGSCSSNDVKAREKKKDKKKKKNNSPSNNDK
DTSPQRSS--------KTLL----------------------SQNTNLSQNTATSTK---
------SQNNTSEKRIMTNV--TSALSVSTSSVTTARTSTIVSSDQKFKGLGIFKPMRHP
ADREDFEATGNETYVPGKGK---------KSYNNQYDGDALNTSTKPSNTSPKQSGKREE
GWKEVVRKGQSDDSGRFMNSPFRSKKVSVPPNAISRVIGRGGSNINAIRVATGAHIEVEK
QSKCQVERII---TIKGSSEATKQAYTLITILIKDPDADILQMLPKSKLNVVTTSSWDKS
VSTVAASKTKIGGSVNKPPNLA----SSTTSSQVNK-SGYPSSASTTNPLVPIRSS----
-STMKLAGAFSTSLPRATAPRLMAAAEKRAQAVAAQMASASNTKTTMSYTSAIMTAGRAG
TKIVTTSTTQTFAAKLSEITASTHSSTTVMQSTHTTPVNKQQKSMAQAATVTIMSATSAA
TAHTNSHQQQSVVSTSPKHCRSLPILSAPSAIASHYPGKSTYPPGTIAISSSSATNAVVT
TNCPENSIVSTSASSVRV--TPS----------------PPVVSLQAQTLPPPPP-----
----------------TAQQQQQQQQMQQQQQQQQQQ-----------------------
------------------------------------------------------------
---------------------------------------------
>TRINITY_DN44798_c3_g3::TRINITY_DN44798_c3_g3_i5::g.50::m.50 type:5prime_partial len:519 gc:universal TRINITY_DN44798_c3_g3_i5:2-1558(+)
--------------------------------------KEQ---------QPQQHLHTTQ
IVQQGGSPHGSQ--EYFTPVLSVPS-------VSLPALPSLQVTSAGVQIEA--------
--------------DISAGLQLTSTQSLQNPTLKNRLRAFEEGFR-QGSIHFRECMQHIS
SD----------------------------------TFQP--------------------
-----QLLLQSSQITFP------------------TQTLPAV------------------
-----------------------------SGATGI-IDSI--------------------
--------PPHQSSSYVQSTTCSTNQVQVATQTQAPATTTTANIATSDKKQV--------
--------YTAPTTGKGKKARY--------------P---------------LLSQQQSC
QQQQTASA---------------QQTPNFPAQNYQLDPATG------------------V
PTVGGYASNQVP-PAPFSCMDVD----------------------------------SET
DSNHDTA------LTLACAGGHEDLVELLLSRGADIEHRDKKG-FTPLILAATAGHQKVV
EILLNH-GADIEAQSERTKDTPLSLACSGGR-YEVVELLLNRGANKEHRNVSDYTPLSLA
ASGGYVNIIKLLL--SHGAEINSRTG----SKLGI-------------------------
----------------------------------------SPLMLAAMNGHTAAVKLLLD
MGSDINAQIETNRNTALTLACFQGRHEVVSLLLDRKA-NVEHRAKTGLTPLMEAASGGYV
EVGRVLLTKGADVNATPVPSSRDTALTI--------------------------------
------------------------------------------------------------
-------------------------------------------AADKGHCRFVELLLSR-
------------------------------------------------------------
------------------------------------------------------------
------------------------------------------------------------
------------------------------------------------------------
------------------------------------------------------------
------------------------------------------------------------
------------------------------------------------------------
------------------------------------------------------------
------------------------------------------------------------
------------------------------------------------------------
------------------------------------------------------------
------------------------------------------------------------
------------------------------------------------------------
------------------------------------------------------------
------------------------------------------------------------
------------------------------------------------------------
------------------------------------------------------------
------------------------------------------------------------
------------------------------------------------------------
---------------------------------------------
>TRINITY_DN44798_c3_g3::TRINITY_DN44798_c3_g3_i6::g.52::m.52 type:5prime_partial len:911 gc:universal TRINITY_DN44798_c3_g3_i6:2-2734(+)
--------------------------------------KEQ---------QPQQHLHTTQ
IVQQGGSPHGSQ--EYFTPVLSVPS-------VSLPALPSLQVTSAGVQIEA--------
--------------DISAGLQLTSTQSLQNPTLKNRLRAFEEGFR-QGSIHFRECMQHIS
SD----------------------------------TFQP--------------------
-----QLLLQSSQITFP------------------TQTLPAV------------------
-----------------------------SGATGI-IDSI--------------------
--------PPHQSSSYVQSTTCSTNQVQVATQTQAPATTTTANIATSDKKQV--------
--------YTAPTTGKGKKARY--------------P---------------LLSQQQSC
QQQQTASA---------------QQTPNFPAQNYQLDPATG------------------V
PTVGGYASNQVP-PAPFSCMDVD----------------------------------SET
DSNHDTA------LTLACAGGHEDLVELLLSRGADIEHRDKKG-FTPLILAATAGHQKVV
EILLNH-GADIEAQSERTKDTPLSLACSGGR-YEVVELLLNRGANKEHRNVSDYTPLSLA
ASGGYVNIIKLLL--SHGAEINSRTG----SKLGI-------------------------
----------------------------------------SPLMLAAMNGHTAAVKLLLD
MGSDINAQIETNRNTALTLACFQGRHEVVSLLLDRKA-NVEHRAKTGLTPLMEAASGGYV
EVGRVLLTKGADVNATPVPSSRDTALTI--------------------------------
------------------------------------------------------------
-------------------------------------------AADKGHCRFVELLLSRG
TQVEV-------------------------------------------------------
-----------KNKKGNSP-----LWLAANGGHLN-----VVDLLHHAGADIDSQDNRKV
SCLMAAFRKGHIKVVKWMVNHVTQF-------PSDQEMTRYIATVSDKELLEKCQ----E
CVKVIRAAKETQAA-----KANKN-------------------------ATILLEELDME
KTREESKKAAAARRRERKKKKKLEKKEEKRKLHEEYKKTETIFE------------DKEE
SGKKSDEECDRADDSEHEGGDERMESVPSPV-------------NRSPEDPDREEGD---
----------------------SGIDANSQGSCSSNDVKAREKKKDKKKKKNNSPSNNDK
DTSPQRSS--------KTLL----------------------SQNTNLSQNTATSTK---
------SQNNTSEKRIMTNV--TSALSVSTSSVTTARTSTIVSSDQKFKGLGIFKPMRHP
ADREDFEATGNETYVPGKGK---------KSYNNQYDGDALNTSTKPSNTSPKQSGKREE
GWKEVVRK----------------------------------------------------
------------------------------------------------------------
------------------------------------------------------------
------------------------------------------------------------
------------------------------------------------------------
------------------------------------------------------------
------------------------------------------------------------
------------------------------------------------------------
------------------------------------------------------------
---------------------------------------------
>TRINITY_DN44798_c3_g3::TRINITY_DN44798_c3_g3_i7::g.55::m.55 type:3prime_partial len:799 gc:universal TRINITY_DN44798_c3_g3_i7:1693-4086(+)
------------------------------------------------------------
------------------------------------------------------------
------------------------------------------------------------
------------------------------------------------------------
------------------------------------------------------------
------------------------------------------------------------
------------------------------------------------------------
------------------------------------------------------------
------------------------------------------------------------
------------------------------------------------------------
-----------------------------------------------------------M
EIL---------------------------------------------------------
------------------------------------------------------------
------------------------------------------------------------
------------------------------------------------------------
------------------------------------------------------------
------------------------------------------------------------
------------------------------------------------------FFLFRG
TQVEV-------------------------------------------------------
-----------KNKKGNSP-----LWLAANGGHLN-----VVDLLHHAGADIDSQDNRKV
SCLMAAFRKGHIKVVKWMVNHVTQF-------PSDQEMTRYIATVSDKELLEKCQ----E
CVKVIRAAKETQAA-----KANKN-------------------------ATILLEELDME
KTREESKKAAAARRRERKKKKKLEKKEEKRKLHEEYKKTETIFE------------DKEE
SGKKSDEECDRADDSEHEGGDERMESVPSPV-------------NRSPEDPDREEGD---
----------------------SGIDANSQGSCSSNDVKAREKKKDKKKKKNNSPSNNDK
DTSPQRSS--------KTLL----------------------SQNTNLSQNTATSTK---
------SQNNTSEKRIMTNV--TSALSVSTSSVTTARTSTIVSSDQKFKGLGIFKPMRHP
ADREDFEATGNETYVPGKGK---------KSYNNQYDGDALNTSTKPSNTSPKQSGKREE
GWKEVVRKGQSDDSGRFMNSPFRSKKVSVPPNAISRVIGRGGSNINAIRVATGAHIEVEK
QSKCQVERII---TIKGSSEATKQAYTLITILIKDPDADILQMLPKSKLNVVTTSSWDKS
VSTVAASKTKIGGSVNKPPNLA----SSTTSSQVNK-SGYPSSASTTNPLVPIRSS----
-STMKLAGAFSTSLPRATAPRLMAAAEKRAQAVAAQMASASNTKTTMSYTSAIMTAGRAG
TKIVTTSTTQTFAAKLSEITASTHSSTTVMQSTHTTPVNKQQKSMAQAATVTIMSATSAA
TAHTNSHQQQSVVSTSPKHCRSLPILSAPSAIASHYPGKSTYPPGTIAISSSSATNAVVT
TNCPENSIVSTSASSVRV--TPS----------------PPVVSLQAQTLPPPPP-----
----------------TAQQQQQQQQMQQQQQQQQQQ-----------------------
------------------------------------------------------------
---------------------------------------------
>TRINITY_DN44798_c3_g3::TRINITY_DN44798_c3_g3_i7::g.56::m.56 type:complete len:271 gc:universal TRINITY_DN44798_c3_g3_i7:834-1646(+)
------------------------------------------------------------
------------------------------------------------------------
------------------------------------------------------------
------------------------------------------------------------
------------------------------------------------------------
------------------------------------------------------------
------------------------------------------------------------
------------------------------------------------------------
------------------------------------------------------------
-------------------MDVD----------------------------------SET
DSNHDTA------LTLACAGGHEDLVELLLSRGADIEHRDKKG-FTPLILAATAGHQKVV
EILLNH-GADIEAQSERTKDTPLSLACSGGR-YEVVELLLNRGANKEHRNVSDYTPLSLA
ASGGYVNIIKLLL--SHGAEINSRTG----SKLGI-------------------------
----------------------------------------SPLMLAAMNGHTAAVKLLLD
MGSDINAQIETNRNTALTLACFQGRHEVVSLLLDRKA-NVEHRAKTGLTPLMEAASGGYV
EVGRVLLTKGADVNATPVPSSRDTALTI--------------------------------
------------------------------------------------------------
-------------------------------------------AADKGHCRFVELLLSR-
------------------------------------------------------------
------------------------------------------------------------
------------------------------------------------------------
------------------------------------------------------------
------------------------------------------------------------
------------------------------------------------------------
------------------------------------------------------------
------------------------------------------------------------
------------------------------------------------------------
------------------------------------------------------------
------------------------------------------------------------
------------------------------------------------------------
------------------------------------------------------------
------------------------------------------------------------
------------------------------------------------------------
------------------------------------------------------------
------------------------------------------------------------
------------------------------------------------------------
------------------------------------------------------------
---------------------------------------------
>TRINITY_DN44798_c3_g3::TRINITY_DN44798_c3_g3_i9::g.59::m.59 type:5prime_partial len:1105 gc:universal TRINITY_DN44798_c3_g3_i9:2-3316(+)
--------------------------------------KEQ---------QPQQHLHTTQ
IVQQGGSPHGSQ--EYFTPVLSVPS-------VSLPALPSLQVTSAGVQIEA--------
--------------DISAGLQLTSTQSLQNPTLKNRLRAFEEGFR-QGSIHFRECMQHIS
SD----------------------------------TFQP--------------------
-----QLLLQSSQITFP------------------TQTLPAV------------------
-----------------------------SGATGI-IDSI--------------------
--------PPHQSSSYVQSTTCSTNQVQVATQTQAPATTTTANIATSDKKQV--------
--------YTAPTTGKGKKARY--------------P---------------LLSQQQSC
QQQQTASA---------------QQTPNFPAQNYQLDPATG------------------V
PTVGGYASNQVP-PAPFSCMDVD----------------------------------SET
DSNHDTA------LTLACAGGHEDLVELLLSRGADIEHRDKKG-FTPLILAATAGHQKVV
EILLNH-GADIEAQSERTKDTPLSLACSGGR-YEVVELLLNRGANKEHRNVSDYTPLSLA
ASGGYVNIIKLLL--SHGAEINSRTG----SKLGI-------------------------
----------------------------------------SPLMLAAMNGHTAAVKLLLD
MGSDINAQIETNRNTALTLACFQGRHEVVSLLLDRKA-NVEHRAKTGLTPLMEAASGGYV
EVGRVLLTKGADVNATPVPSSRDTALTI--------------------------------
------------------------------------------------------------
-------------------------------------------AADKGHCRFVELLLSRG
TQVEV-------------------------------------------------------
-----------KNKKGNSP-----LWLAANGGHLN-----VVDLLHHAGADIDSQDNRKV
SCLMAAFRKGHIKVVKWMVNHVTQF-------PSDQEMTRYIATVSDKELLEKCQ----E
CVKVIRAAKETQAA-----KANKN-------------------------ATILLEELDME
KTREESKKAAAARRRERKKKKKLEKKEEKRKLHEEYKKTETIFE------------DKEE
SGKKSDEECDRADDSEHEGGDERMESVPSPV-------------NRSPEDPDREEGD---
----------------------SGIDANSQGSCSSNDVKAREKKKDKKKKKNNSPSNNDK
DTSPQRSS--------KTLL----------------------SQNTNLSQNTATSTK---
------SQNNTSEKRIMTNV--TSALSVSTSSVTTARTSTIVSSDQKFKGLGIFKPMRHP
ADREDFEATGNETYVPGKGK---------KSYNNQYDGDALNTSTKPSNTSPKQSGKREE
GWKEVVRKGQSDDSGRFMNSPFRSKKVSVPPNAISRVIGRGGSNINAIRVATGAHIEVEK
QSKCQVERII---TIKGSSEATKQAYTLITILIKDPDADILQMLPKSKLNVVTTSSWDKS
VSTVAASKTKIGGSVNKPPNLA----SSTTSSQVNK-SGYPSSASTTNPLVPIRSS----
-STMKLAGAFSTSLPRATAPRLMAAGNM--------------------------------
------------------------------------------------------------
------------------------------------------------------------
----ENAYINY-------------------------------------------------
------------------------------------------------------------
------------------------------------------------------------
---------------------------------------------
>TRINITY_DN44798_c3_g3::TRINITY_DN44798_c3_g3_i10::g.61::m.61 type:5prime_partial len:519 gc:universal TRINITY_DN44798_c3_g3_i10:2-1558(+)
--------------------------------------KEQ---------QPQQHLHTTQ
IVQQGGSPHGSQ--EYFTPVLSVPS-------VSLPALPSLQVTSAGVQIEA--------
--------------DISAGLQLTSTQSLQNPTLKNRLRAFEEGFR-QGSIHFRECMQHIS
SD----------------------------------TFQP--------------------
-----QLLLQSSQITFP------------------TQTLPAV------------------
-----------------------------SGATGI-IDSI--------------------
--------PPHQSSSYVQSTTCSTNQVQVATQTQAPATTTTANIATSDKKQV--------
--------YTAPTTGKGKKARY--------------P---------------LLSQQQSC
QQQQTASA---------------QQTPNFPAQNYQLDPATG------------------V
PTVGGYASNQVP-PAPFSCMDVD----------------------------------SET
DSNHDTA------LTLACAGGHEDLVELLLSRGADIEHRDKKG-FTPLILAATAGHQKVV
EILLNH-GADIEAQSERTKDTPLSLACSGGR-YEVVELLLNRGANKEHRNVSDYTPLSLA
ASGGYVNIIKLLL--SHGAEINSRTG----SKLGI-------------------------
----------------------------------------SPLMLAAMNGHTAAVKLLLD
MGSDINAQIETNRNTALTLACFQGRHEVVSLLLDRKA-NVEHRAKTGLTPLMEAASGGYV
EVGRVLLTKGADVNATPVPSSRDTALTI--------------------------------
------------------------------------------------------------
-------------------------------------------AADKGHCRFVELLLSR-
------------------------------------------------------------
------------------------------------------------------------
------------------------------------------------------------
------------------------------------------------------------
------------------------------------------------------------
------------------------------------------------------------
------------------------------------------------------------
------------------------------------------------------------
------------------------------------------------------------
------------------------------------------------------------
------------------------------------------------------------
------------------------------------------------------------
------------------------------------------------------------
------------------------------------------------------------
------------------------------------------------------------
------------------------------------------------------------
------------------------------------------------------------
------------------------------------------------------------
------------------------------------------------------------
---------------------------------------------
>TRINITY_DN44798_c3_g3::TRINITY_DN44798_c3_g3_i12::g.64::m.64 type:5prime_partial len:580 gc:universal TRINITY_DN44798_c3_g3_i12:2-1741(+)
--------------------------------------KEQ---------QPQQHLHTTQ
IVQQGGSPHGSQ--EYFTPVLSVPS-------VSLPALPSLQVTSAGVQIEA--------
--------------DISAGLQLTSTQSLQNPTLKNRLRAFEEGFR-QGSIHFRECMQHIS
SD----------------------------------TFQP--------------------
-----QLLLQSSQITFP------------------TQTLPAV------------------
-----------------------------SGATGI-IDSI--------------------
--------PPHQSSSYVQSTTCSTNQVQVATQTQAPATTTTANIATSDKKQV--------
--------YTAPTTGKGKKARY--------------P---------------LLSQQQSC
QQQQTASA---------------QQTPNFPAQNYQLDPATG------------------V
PTVGGYASNQVP-PAPFSCMDVD----------------------------------SET
DSNHDTA------LTLACAGGHEDLVELLLSRGADIEHRDKKG-FTPLILAATAGHQKVV
EILLNH-GADIEAQSERTKDTPLSLACSGGR-YEVVELLLNRGANKEHRNVSDYTPLSLA
ASGGYVNIIKLLL--SHGAEINSRTG----SKLGI-------------------------
----------------------------------------SPLMLAAMNGHTAAVKLLLD
MGSDINAQIETNRNTALTLACFQGRHEVVSLLLDRKA-NVEHRAKTGLTPLMEAASGGYV
EVGRVLLTKGADVNATPVPSSRDTALTI--------------------------------
------------------------------------------------------------
-------------------------------------------AADKGHCRFVELLLSRG
TQVEV-------------------------------------------------------
-----------KNKKGNSP-----LWLAANGGHLN-----VVDLLHHAGADIDSQDNRKV
HTIISLIR----------------------------------------------------
------------------------------------------------------------
------------------------------------------------------------
--------------------DLR-------------------------------------
------------------------------------------------------------
------------------------------------------------------------
------------------------------------------------------------
----------NYFFI---------------------------------------------
------------------------------------------------------------
------------------------------------------------------------
------------------------------------------------------------
------------------------------------------------------------
------------------------------------------------------------
------------------------------------------------------------
------------------------------------------------------------
------------------------------------------------------------
------------------------------------------------------------
---------------------------------------------
>TRINITY_DN44798_c3_g3::TRINITY_DN44798_c3_g3_i14::g.66::m.66 type:complete len:596 gc:universal TRINITY_DN44798_c3_g3_i14:1605-3392(+)
------------------------------------------------------------
------------------------------------------------------------
------------------------------------------------------------
------------------------------------------------------------
------------------------------------------------------------
------------------------------------------------------------
------------------------------------------------------------
------------------------------------------------------------
------------------------------------------------------------
------------------------------------------------------------
-----------------------------------------------------------M
EIL---------------------------------------------------------
------------------------------------------------------------
------------------------------------------------------------
------------------------------------------------------------
------------------------------------------------------------
------------------------------------------------------------
------------------------------------------------------FFLFRG
TQVEV-------------------------------------------------------
-----------KNKKGNSP-----LWLAANGGHLN-----VVDLLHHAGADIDSQDNRKV
SCLMAAFRKGHIKVVKWMVNHVTQF-------PSDQEMTRYIATVSDKELLEKCQ----E
CVKVIRAAKETQAA-----KANKN-------------------------ATILLEELDME
KTREESKKAAAARRRERKKKKKLEKKEEKRKLHEEYKKTETIFE------------DKEE
SGKKSDEECDRADDSEHEGGDERMESVPSPV-------------NRSPEDPDREEGD---
----------------------SGIDANSQGSCSSNDVKAREKKKDKKKKKNNSPSNNDK
DTSPQRSS--------KTLL----------------------SQNTNLSQNTATSTK---
------SQNNTSEKRIMTNV--TSALSVSTSSVTTARTSTIVSSDQKFKGLGIFKPMRHP
ADREDFEATGNETYVPGKGK---------KSYNNQYDGDALNTSTKPSNTSPKQSGKREE
GWKEVVRKGQSDDSGRFMNSPFRSKKVSVPPNAISRVIGRGGSNINAIRVATGAHIEVEK
QSKCQVERII---TIKGSSEATKQAYTLITILIKDPDADILQMLPKSKLNVVTTSSWDKS
VSTVAASKTKIGGSVNKPPNLA----SSTTSSQVNK-SGYPSSASTTNPLVPIRSS----
-STMKLAGAFSTSLPRATAPRLMAAGNM--------------------------------
------------------------------------------------------------
------------------------------------------------------------
----ENAYINY-------------------------------------------------
------------------------------------------------------------
------------------------------------------------------------
---------------------------------------------
>TRINITY_DN44798_c3_g3::TRINITY_DN44798_c3_g3_i14::g.67::m.67 type:5prime_partial len:519 gc:universal TRINITY_DN44798_c3_g3_i14:2-1558(+)
--------------------------------------KEQ---------QPQQHLHTTQ
IVQQGGSPHGSQ--EYFTPVLSVPS-------VSLPALPSLQVTSAGVQIEA--------
--------------DISAGLQLTSTQSLQNPTLKNRLRAFEEGFR-QGSIHFRECMQHIS
SD----------------------------------TFQP--------------------
-----QLLLQSSQITFP------------------TQTLPAV------------------
-----------------------------SGATGI-IDSI--------------------
--------PPHQSSSYVQSTTCSTNQVQVATQTQAPATTTTANIATSDKKQV--------
--------YTAPTTGKGKKARY--------------P---------------LLSQQQSC
QQQQTASA---------------QQTPNFPAQNYQLDPATG------------------V
PTVGGYASNQVP-PAPFSCMDVD----------------------------------SET
DSNHDTA------LTLACAGGHEDLVELLLSRGADIEHRDKKG-FTPLILAATAGHQKVV
EILLNH-GADIEAQSERTKDTPLSLACSGGR-YEVVELLLNRGANKEHRNVSDYTPLSLA
ASGGYVNIIKLLL--SHGAEINSRTG----SKLGI-------------------------
----------------------------------------SPLMLAAMNGHTAAVKLLLD
MGSDINAQIETNRNTALTLACFQGRHEVVSLLLDRKA-NVEHRAKTGLTPLMEAASGGYV
EVGRVLLTKGADVNATPVPSSRDTALTI--------------------------------
------------------------------------------------------------
-------------------------------------------AADKGHCRFVELLLSR-
------------------------------------------------------------
------------------------------------------------------------
------------------------------------------------------------
------------------------------------------------------------
------------------------------------------------------------
------------------------------------------------------------
------------------------------------------------------------
------------------------------------------------------------
------------------------------------------------------------
------------------------------------------------------------
------------------------------------------------------------
------------------------------------------------------------
------------------------------------------------------------
------------------------------------------------------------
------------------------------------------------------------
------------------------------------------------------------
------------------------------------------------------------
------------------------------------------------------------
------------------------------------------------------------
---------------------------------------------
>TRINITY_DN44767_c0_g1::TRINITY_DN44767_c0_g1_i2::g.69::m.69 type:5prime_partial len:1359 gc:universal TRINITY_DN44767_c0_g1_i2:14365-10289(-)
------ESTSSA---------------WCLQSVRRVCQREY----------------TVY
YLVMTKEEAFPPIIRLQADDTTA----------FLRAARSGNLEKV----------VEFL
----------------DTDLDINTA-----------------------NSNGLNALHLAS
KDGHVEIVTELLKRGAKVDAATKKGNT---ALHIASLAGQ--------------------
-SEIVNILIQ-----------------------YGAAVNIQS----------------QN
G--------------------------------------------------FTPLYMAAQ
ENHDQVVKLLLSN------------GANQSLATEDGFTPLAVAMQQGHDKV---------
------VSVLLENDSKGKVR---------------LPALHIAAKKDDCKAADLLLQ--ND
HKPDVTS----------------------------------------------KSGFTPL
HIAAHYGNEEI--ARLLIKRGADVNYLAKHNISPLHVAAKWGKNNMVKILLENSAQIDAK
TSDGLTP------LHCAARSGHEQVVSTLLENSAPISARTKNG-LAPLHMASQADHVDAA
RVLLYH-RAPVDEVTI-DYLTSLHVAAHCGH-VRVAKLLLDRKADPNARALNGFTPLHIA
CKKNRIKVVELLL--KHGASIESTTES-GLTPLHVA------------------------
----------------------------------------------SFMGCMNIVIFLLQ
HEANPDVPTVR-GETPLHLAARANQTDIIRILLRNGA-KVDARAREQQTPLHIASRLGNI
DIVMLLLQHGAAVDTATKDMYTALHIAAK--EGQEEVAAILVENNASLKAATKNGFTPLH
IAAKYGNMNVANILLQKESKLDVQGKNDITPLHLACHYDHPNVATLLLEKGASPHLASQN
GHTPLHIAARKNQMDIASILLDKGANANAESKAGFTPLH---LSAQKGHYDMTNLLIEHG
ANPNHKSKNGLTALHLCAQEDFIRVASILVKNGADVESQTETGYRPIHVAAHFGNLSMIR
FLLKHNATIDVRTNQNYTP-----LHQAAQQGHAH-----IVTALLEGNASHKARTNDGL
TALNIAQKLGYISVMEVLKGLPYDSVTPDNK-NWEE-----KYKVIA---PESLQ----E
TS--FMSDSEDEGG-----------------------------------SDALIS-----
------EQPYRYLTADLMKSL---------------------------------------
--------------------RDDSLPIDVTR----------------DDPVHR-QGKKFA
KDE-NREFTQSNNYCLAENF--DNDGLN--------------------------------
LGKLHFR-----SFLISFLVDARGGAMKGCRHSGVRIIIPPRRATMPIRVTCRLVKANKV
ANPPPLMEGEALATRIIEMGPVGARFLG-----------------------------PVL
IDIPHFA------SVRGKEREIIILRSENGETWKEHDNSADND--DTLLNTPYD----PQ
M-----SISHSDRITRIITTDFP---------QYFAIITRIKQEVHVIG---AEGCILLS
SVANHVQAVFPPGALTKKIKVGLQAHVI----------------PAELTAKLLGNC-VAV
SPVITIEP--RRRKFHKPITLTLPVPQAANKGMINQYGGE-------TPTLRL-------
--LCSIAGGTNESQW---------------------------------------------
------------------------------------------------------------
------EDVTGSTPL---------------------------------------------
------TFMNDKVSF-----TTTVSARFWLMDCRNIGAVPKMATELYEASLHVPYITNFI
IYSKRMDVLEATLRILCMTDGKEGMHTLERQEEFTEIVKSRDVEVFHNIAQQGLNYFNCL
NYQNF-------------------------------------------------------
---------LNFLNKNKFRKTQF-----LLNLNKFFFFLIFVFNR
>TRINITY_DN44767_c0_g1::TRINITY_DN44767_c0_g1_i3::g.79::m.79 type:5prime_partial len:1359 gc:universal TRINITY_DN44767_c0_g1_i3:14433-10357(-)
------ESTSSA---------------WCLQSVRRVCQREY----------------TVY
YLVMTKEEAFPPIIRLQADDTTA----------FLRAARSGNLEKV----------VEFL
----------------DTDLDINTA-----------------------NSNGLNALHLAS
KDGHVEIVTELLKRGAKVDAATKKGNT---ALHIASLAGQ--------------------
-SEIVNILIQ-----------------------YGAAVNIQS----------------QN
G--------------------------------------------------FTPLYMAAQ
ENHDQVVKLLLSN------------GANQSLATEDGFTPLAVAMQQGHDKV---------
------VSVLLENDSKGKVR---------------LPALHIAAKKDDCKAADLLLQ--ND
HKPDVTS----------------------------------------------KSGFTPL
HIAAHYGNEEI--ARLLIKRGADVNYLAKHNISPLHVAAKWGKNNMVKILLENSAQIDAK
TSDGLTP------LHCAARSGHEQVVSTLLENSAPISARTKNG-LAPLHMASQADHVDAA
RVLLYH-RAPVDEVTI-DYLTSLHVAAHCGH-VRVAKLLLDRKADPNARALNGFTPLHIA
CKKNRIKVVELLL--KHGASIESTTES-GLTPLHVA------------------------
----------------------------------------------SFMGCMNIVIFLLQ
HEANPDVPTVR-GETPLHLAARANQTDIIRILLRNGA-KVDARAREQQTPLHIASRLGNI
DIVMLLLQHGAAVDTATKDMYTALHIAAK--EGQEEVAAILVENNASLKAATKNGFTPLH
IAAKYGNMNVANILLQKESKLDVQGKNDITPLHLACHYDHPNVATLLLEKGASPHLASQN
GHTPLHIAARKNQMDIASILLDKGANANAESKAGFTPLH---LSAQKGHYDMTNLLIEHG
ANPNHKSKNGLTALHLCAQEDFIRVASILVKNGADVESQTETGYRPIHVAAHFGNLSMIR
FLLKHNATIDVRTNQNYTP-----LHQAAQQGHAH-----IVTALLEGNASHKARTNDGL
TALNIAQKLGYISVMEVLKGLPYDSVTPDNK-NWEE-----KYKVIA---PESLQ----E
TS--FMSDSEDEGG-----------------------------------SDALIS-----
------EQPYRYLTADLMKSL---------------------------------------
--------------------RDDSLPIDVTR----------------DDPVHR-QGKKFA
KDE-NREFTQSNNYCLAENF--DNDGLN--------------------------------
LGKLHFR-----SFLISFLVDARGGAMKGCRHSGVRIIIPPRRATMPIRVTCRLVKANKV
ANPPPLMEGEALATRIIEMGPVGARFLG-----------------------------PVL
IDIPHFA------SVRGKEREIIILRSENGETWKEHDNSADND--DTLLNTPYD----PQ
M-----SISHSDRITRIITTDFP---------QYFAIITRIKQEVHVIG---AEGCILLS
SVANHVQAVFPPGALTKKIKVGLQAHVI----------------PAELTAKLLGNC-VAV
SPVITIEP--RRRKFHKPITLTLPVPQAANKGMINQYGGE-------TPTLRL-------
--LCSIAGGTNESQW---------------------------------------------
------------------------------------------------------------
------EDVTGSTPL---------------------------------------------
------TFMNDKVSF-----TTTVSARFWLMDCRNIGAVPKMATELYEASLHVPYITNFI
IYSKRMDVLEATLRILCMTDGKEGMHTLERQEEFTEIVKSRDVEVFHNIAQQGLNYFNCL
NYQNF-------------------------------------------------------
---------LNFLNKNKFRKTQF-----LLNLNKFFFFLIFVFNR
>TRINITY_DN44767_c0_g1::TRINITY_DN44767_c0_g1_i7::g.90::m.90 type:5prime_partial len:1359 gc:universal TRINITY_DN44767_c0_g1_i7:14616-10540(-)
------ESTSSA---------------WCLQSVRRVCQREY----------------TVY
YLVMTKEEAFPPIIRLQADDTTA----------FLRAARSGNLEKV----------VEFL
----------------DTDLDINTA-----------------------NSNGLNALHLAS
KDGHVEIVTELLKRGAKVDAATKKGNT---ALHIASLAGQ--------------------
-SEIVNILIQ-----------------------YGAAVNIQS----------------QN
G--------------------------------------------------FTPLYMAAQ
ENHDQVVKLLLSN------------GANQSLATEDGFTPLAVAMQQGHDKV---------
------VSVLLENDSKGKVR---------------LPALHIAAKKDDCKAADLLLQ--ND
HKPDVTS----------------------------------------------KSGFTPL
HIAAHYGNEEI--ARLLIKRGADVNYLAKHNISPLHVAAKWGKNNMVKILLENSAQIDAK
TSDGLTP------LHCAARSGHEQVVSTLLENSAPISARTKNG-LAPLHMASQADHVDAA
RVLLYH-RAPVDEVTI-DYLTSLHVAAHCGH-VRVAKLLLDRKADPNARALNGFTPLHIA
CKKNRIKVVELLL--KHGASIESTTES-GLTPLHVA------------------------
----------------------------------------------SFMGCMNIVIFLLQ
HEANPDVPTVR-GETPLHLAARANQTDIIRILLRNGA-KVDARAREQQTPLHIASRLGNI
DIVMLLLQHGAAVDTATKDMYTALHIAAK--EGQEEVAAILVENNASLKAATKNGFTPLH
IAAKYGNMNVANILLQKESKLDVQGKNDITPLHLACHYDHPNVATLLLEKGASPHLASQN
GHTPLHIAARKNQMDIASILLDKGANANAESKAGFTPLH---LSAQKGHYDMTNLLIEHG
ANPNHKSKNGLTALHLCAQEDFIRVASILVKNGADVESQTETGYRPIHVAAHFGNLSMIR
FLLKHNATIDVRTNQNYTP-----LHQAAQQGHAH-----IVTALLEGNASHKARTNDGL
TALNIAQKLGYISVMEVLKGLPYDSVTPDNK-NWEE-----KYKVIA---PESLQ----E
TS--FMSDSEDEGG-----------------------------------SDALIS-----
------EQPYRYLTADLMKSL---------------------------------------
--------------------RDDSLPIDVTR----------------DDPVHR-QGKKFA
KDE-NREFTQSNNYCLAENF--DNDGLN--------------------------------
LGKLHFR-----SFLISFLVDARGGAMKGCRHSGVRIIIPPRRATMPIRVTCRLVKANKV
ANPPPLMEGEALATRIIEMGPVGARFLG-----------------------------PVL
IDIPHFA------SVRGKEREIIILRSENGETWKEHDNSADND--DTLLNTPYD----PQ
M-----SISHSDRITRIITTDFP---------QYFAIITRIKQEVHVIG---AEGCILLS
SVANHVQAVFPPGALTKKIKVGLQAHVI----------------PAELTAKLLGNC-VAV
SPVITIEP--RRRKFHKPITLTLPVPQAANKGMINQYGGE-------TPTLRL-------
--LCSIAGGTNESQW---------------------------------------------
------------------------------------------------------------
------EDVTGSTPL---------------------------------------------
------TFMNDKVSF-----TTTVSARFWLMDCRNIGAVPKMATELYEASLHVPYITNFI
IYSKRMDVLEATLRILCMTDGKEGMHTLERQEEFTEIVKSRDVEVFHNIAQQGLNYFNCL
NYQNF-------------------------------------------------------
---------LNFLNKNKFRKTQF-----LLNLNKFFFFLIFVFNR
>TRINITY_DN44767_c0_g1::TRINITY_DN44767_c0_g1_i9::g.100::m.100 type:5prime_partial len:1359 gc:universal TRINITY_DN44767_c0_g1_i9:14548-10472(-)
------ESTSSA---------------WCLQSVRRVCQREY----------------TVY
YLVMTKEEAFPPIIRLQADDTTA----------FLRAARSGNLEKV----------VEFL
----------------DTDLDINTA-----------------------NSNGLNALHLAS
KDGHVEIVTELLKRGAKVDAATKKGNT---ALHIASLAGQ--------------------
-SEIVNILIQ-----------------------YGAAVNIQS----------------QN
G--------------------------------------------------FTPLYMAAQ
ENHDQVVKLLLSN------------GANQSLATEDGFTPLAVAMQQGHDKV---------
------VSVLLENDSKGKVR---------------LPALHIAAKKDDCKAADLLLQ--ND
HKPDVTS----------------------------------------------KSGFTPL
HIAAHYGNEEI--ARLLIKRGADVNYLAKHNISPLHVAAKWGKNNMVKILLENSAQIDAK
TSDGLTP------LHCAARSGHEQVVSTLLENSAPISARTKNG-LAPLHMASQADHVDAA
RVLLYH-RAPVDEVTI-DYLTSLHVAAHCGH-VRVAKLLLDRKADPNARALNGFTPLHIA
CKKNRIKVVELLL--KHGASIESTTES-GLTPLHVA------------------------
----------------------------------------------SFMGCMNIVIFLLQ
HEANPDVPTVR-GETPLHLAARANQTDIIRILLRNGA-KVDARAREQQTPLHIASRLGNI
DIVMLLLQHGAAVDTATKDMYTALHIAAK--EGQEEVAAILVENNASLKAATKNGFTPLH
IAAKYGNMNVANILLQKESKLDVQGKNDITPLHLACHYDHPNVATLLLEKGASPHLASQN
GHTPLHIAARKNQMDIASILLDKGANANAESKAGFTPLH---LSAQKGHYDMTNLLIEHG
ANPNHKSKNGLTALHLCAQEDFIRVASILVKNGADVESQTETGYRPIHVAAHFGNLSMIR
FLLKHNATIDVRTNQNYTP-----LHQAAQQGHAH-----IVTALLEGNASHKARTNDGL
TALNIAQKLGYISVMEVLKGLPYDSVTPDNK-NWEE-----KYKVIA---PESLQ----E
TS--FMSDSEDEGG-----------------------------------SDALIS-----
------EQPYRYLTADLMKSL---------------------------------------
--------------------RDDSLPIDVTR----------------DDPVHR-QGKKFA
KDE-NREFTQSNNYCLAENF--DNDGLN--------------------------------
LGKLHFR-----SFLISFLVDARGGAMKGCRHSGVRIIIPPRRATMPIRVTCRLVKANKV
ANPPPLMEGEALATRIIEMGPVGARFLG-----------------------------PVL
IDIPHFA------SVRGKEREIIILRSENGETWKEHDNSADND--DTLLNTPYD----PQ
M-----SISHSDRITRIITTDFP---------QYFAIITRIKQEVHVIG---AEGCILLS
SVANHVQAVFPPGALTKKIKVGLQAHVI----------------PAELTAKLLGNC-VAV
SPVITIEP--RRRKFHKPITLTLPVPQAANKGMINQYGGE-------TPTLRL-------
--LCSIAGGTNESQW---------------------------------------------
------------------------------------------------------------
------EDVTGSTPL---------------------------------------------
------TFMNDKVSF-----TTTVSARFWLMDCRNIGAVPKMATELYEASLHVPYITNFI
IYSKRMDVLEATLRILCMTDGKEGMHTLERQEEFTEIVKSRDVEVFHNIAQQGLNYFNCL
NYQNF-------------------------------------------------------
---------LNFLNKNKFRKTQF-----LLNLNKFFFFLIFVFNR
>TRINITY_DN42544_c1_g4::TRINITY_DN42544_c1_g4_i1::g.109::m.109 type:5prime_partial len:522 gc:universal TRINITY_DN42544_c1_g4_i1:2167-602(-)
-----------------------------------------------------------G
MLAAYYTLRGP---ELNPDQ---------------ICVLAQHLQRA----------ITSI
P--------------VSTTLDVHT----------------------------LQVLWMIG
SNAPIE--------GCYLDSSE----------CILWPRQD--------------------
-VKLLKLLID-----------------------AGAKP----------------------
---------------------------------------------------------SEK
TIDDDASKDAISSSQ---------VSQDVSPIDESPSEPLTELLGESGD-----------
---------INQTDSYGR------------------------------------------
---------------------------------------------------------TVL
HTLAADGNASL--LELALA------------ACP-------------------QAKLEAV
DRNGQTP------LNLAARHGYADVVRVLLAAGARADHADCDG-WTALRAAAWGGHTQVV
EQLLKH-GAMVDCADW-DQRTALRAAAWGGH-EDIVKALLKHGADVNRTDDEGRTALIAA
AYMGHSEIVEHLL--DFGAEIDHADSD-GRTALSVAA-----------------------
------------------------------------------LCVPANHGYAKVVTILLE
RGATVDHEDKD-GMTPLLVAAFEGHRDVCDLLLEFDA-DMDHCDVTGRTPLWAAASMGHG
SVVKLLLYWGCCVDTIDNE-----------------------------------------
------------------------------------------------------------
---------------------------------GRTVLS---VAAAQGGTDVVKQLLARG
LDEQH-------------------------------------------------------
-----------RDNSGWTP-----LHYAAFEGHID-----VCEALLEAGAKIDETDNDGK
SAIMLAAQEGHTSLVERLLKQ--------HNAPIDQHAHDGKTALRY-------------
------------------------------------------------------------
------------------------------------------------------------
------------------------------------------------------------
------------------------------------------------------------
------------------------------------------------------------
------------------------------------------------------------
------------------------------------------------------------
------------------------------------------------------------
------------------------------------------------------------
------------------------------------------------------------
------------------------------------------------------------
------------------------------------------------------------
------------------------------------------------------------
------------------------------------------------------------
----------------CVDDNQ--------------------------------------
------------------------------------------------------------
---------------------------------------------
>TRINITY_DN42544_c1_g4::TRINITY_DN42544_c1_g4_i2::g.110::m.110 type:internal len:625 gc:universal TRINITY_DN42544_c1_g4_i2:1872-1(-)
-----------------------------------VVGRQH----------------AVA
LGGRTKVLLG--------------------------AVLAQHLQRA----------ITSI
P--------------VSTTLDVHT----------------------------LQVLWMIG
SNAPIE--------GCYLDSSE----------CILWPRQD--------------------
-VKLLKLLID-----------------------AGAKP----------------------
---------------------------------------------------------SEK
TIDDDASKDAISSSQ---------VSQDVSPIDESPSEPLTELLGESGD-----------
---------INQTDSYGR------------------------------------------
---------------------------------------------------------TVL
HTLAADGNASL--LELALA------------ACP-------------------QAKLEAV
DRNGQTP------LNLAARHGYADVVRVLLAAGARADHADCDG-WTALRAAAWGGHTQVV
EQLLKH-GAMVDCADW-DQRTALRAAAWGGH-EDIVKALLKHGADVNRTDDEGRTALIAA
AYMGHSEIVEHLL--DFGAEIDHADSD-GRTALSVAA-----------------------
------------------------------------------LCVPANHGYAKVVTILLE
RGATVDHEDKD-GMTPLLVAAFEGHRDVCDLLLEFDA-DMDHCDVTGRTPLWAAASMGHG
SVVKLLLYWGCCVDTIDNE-----------------------------------------
------------------------------------------------------------
---------------------------------GRTVLS---VAAAQGGTDVVKQLLARG
LDEQH-------------------------------------------------------
-----------RDNSGWTP-----LHYAAFEGHID-----VCEALLEAGAKIDETDNDGK
SAIMLAAQEGHTSLVERLLKQ--------HNAPIDQHAHDGKTALRLA-ALEGHY----D
TVKILLSHNADANA-----------------------------------KDA--------
------------------------------------------------------------
------------------------------------------------------DGRST-
------------------------------------------------------------
------------LYILA-------------------------------------------
------LENRLAMARFLL------------------------------------------
----------------------------------EH------------------------
----------------------------------------AKADIESRD---SEGRTSL-
----HVSA--------------WQGHV-------------------EMVALLLT------
------------------------------------------------------------
------------------------------------------------------------
------------------------------------------------------------
------EGAASVNA----------------------------------------------
------------------------------------------------------------
----------------CDNENRTPLHSAAWQGHAA-------------------------
------------------------------------------------------------
---------------------------------------------
>TRINITY_DN42544_c1_g4::TRINITY_DN42544_c1_g4_i3::g.111::m.111 type:3prime_partial len:395 gc:universal TRINITY_DN42544_c1_g4_i3:1182-1(-)
------------------------------------------------------------
------------------------------------------------------------
------------------------------------------------------------
------------------------------------------------------------
------------------------------------------------------------
------------------------------------------------------------
------------------------------------------------------------
------------------------------------------------------------
------------------------------------------------------------
------------------------------------------------------------
------------------------------------------------------------
---------MVDCADW-DQRTALRAAAWGGH-EDIVKALLKHGADVNRTDDEGRTALIAA
AYMGHSEIVEHLL--DFGAEIDHADSD-GRTALSVAA-----------------------
------------------------------------------LCVPANHGYAKVVTILLE
RGATVDHEDKD-GMTPLLVAAFEGHRDVCDLLLEFDA-DMDHCDVTGRTPLWAAASMGHG
SVVKLLLYWGCCVDTIDNE-----------------------------------------
------------------------------------------------------------
---------------------------------GRTVLS---VAAAQGGTDVVKQLLARG
LDEQH-------------------------------------------------------
-----------RDNSGWTP-----LHYAAFEGHID-----VCEALLEAGAKIDETDNDGK
SAIMLAAQEGHTSLVERLLKQ--------HNAPIDQHAHDGKTALRLA-ALEGHY----D
TVKILLSHNADANA-----------------------------------KDA--------
------------------------------------------------------------
------------------------------------------------------DGRST-
------------------------------------------------------------
------------LYILA-------------------------------------------
------LENRLAMARFLL------------------------------------------
----------------------------------EH------------------------
----------------------------------------AKADIESRD---SEGRTSL-
----HVSA--------------WQGHV-------------------EMVALLLT------
------------------------------------------------------------
------------------------------------------------------------
------------------------------------------------------------
------EGAASVNA----------------------------------------------
------------------------------------------------------------
----------------CDNENRTPLHSAAWQGHAA-------------------------
------------------------------------------------------------
---------------------------------------------
>TRINITY_DN42544_c1_g4::TRINITY_DN42544_c1_g4_i4::g.112::m.112 type:internal len:625 gc:universal TRINITY_DN42544_c1_g4_i4:1872-1(-)
-----------------------------------------------------------G
MLAAYYTLRGP---ELNPDQ---------------ICVLAQHLQRA----------ITSI
P--------------VSTTLDVHT----------------------------LQVLWMIG
SNAPIE--------GCYLDSSE----------CILWPRQD--------------------
-VKLLKLLID-----------------------AGAKP----------------------
---------------------------------------------------------SEK
TIDDDASKDAISSSQ---------VSQDVSPIDESPSEPLTELLGESGD-----------
---------INQTDSYGR------------------------------------------
---------------------------------------------------------TVL
HTLAADGNASL--LELALA------------ACP-------------------QAKLEAV
DRNGQTP------LNLAARHGYADVVRVLLAAGARADHADCDG-WTALRAAAWGGHTQVV
EQLLKH-GAMVDCADW-DQRTALRAAAWGGH-EDIVKALLKHGADVNRTDDEGRTALIAA
AYMGHSEIVEHLL--DFGAEIDHADSD-GRTALSVAA-----------------------
------------------------------------------LCVPANHGYAKVVTILLE
RGATVDHEDKD-GMTPLLVAAFEGHRDVCDLLLEFDA-DMDHCDVTGRTPLWAAASMGHG
SVVKLLLYWGCCVDTIDNE-----------------------------------------
------------------------------------------------------------
---------------------------------GRTVLS---VAAAQGGTDVVKQLLARG
LDEQH-------------------------------------------------------
-----------RDNSGWTP-----LHYAAFEGHID-----VCEALLEAGAKIDETDNDGK
SAIMLAAQEGHTSLVERLLKQ--------HNAPIDQHAHDGKTALRLA-ALEGHY----D
TVKILLSHNADANA-----------------------------------KDA--------
------------------------------------------------------------
------------------------------------------------------DGRST-
------------------------------------------------------------
------------LYILA-------------------------------------------
------LENRLAMARFLL------------------------------------------
----------------------------------EH------------------------
----------------------------------------AKADIESRD---SEGRTSL-
----HVSA--------------WQGHV-------------------EMVALLLT------
------------------------------------------------------------
------------------------------------------------------------
------------------------------------------------------------
------EGAASVNA----------------------------------------------
------------------------------------------------------------
----------------CDNENRTPLHSAAWQGHAA-------------------------
------------------------------------------------------------
---------------------------------------------
>TRINITY_DN42544_c1_g4::TRINITY_DN42544_c1_g4_i5::g.113::m.113 type:5prime_partial len:522 gc:universal TRINITY_DN42544_c1_g4_i5:2167-602(-)
-----------------------------------VVGRQH----------------AVA
LGGRTKVLLG--------------------------AVLAQHLQRA----------ITSI
P--------------VSTTLDVHT----------------------------LQVLWMIG
SNAPIE--------GCYLDSSE----------CILWPRQD--------------------
-VKLLKLLID-----------------------AGAKP----------------------
---------------------------------------------------------SEK
TIDDDASKDAISSSQ---------VSQDVSPIDESPSEPLTELLGESGD-----------
---------INQTDSYGR------------------------------------------
---------------------------------------------------------TVL
HTLAADGNASL--LELALA------------ACP-------------------QAKLEAV
DRNGQTP------LNLAARHGYADVVRVLLAAGARADHADCDG-WTALRAAAWGGHTQVV
EQLLKH-GAMVDCADW-DQRTALRAAAWGGH-EDIVKALLKHGADVNRTDDEGRTALIAA
AYMGHSEIVEHLL--DFGAEIDHADSD-GRTALSVAA-----------------------
------------------------------------------LCVPANHGYAKVVTILLE
RGATVDHEDKD-GMTPLLVAAFEGHRDVCDLLLEFDA-DMDHCDVTGRTPLWAAASMGHG
SVVKLLLYWGCCVDTIDNE-----------------------------------------
------------------------------------------------------------
---------------------------------GRTVLS---VAAAQGGTDVVKQLLARG
LDEQH-------------------------------------------------------
-----------RDNSGWTP-----LHYAAFEGHID-----VCEALLEAGAKIDETDNDGK
SAIMLAAQEGHTSLVERLLKQ--------HNAPIDQHAHDGKTALRY-------------
------------------------------------------------------------
------------------------------------------------------------
------------------------------------------------------------
------------------------------------------------------------
------------------------------------------------------------
------------------------------------------------------------
------------------------------------------------------------
------------------------------------------------------------
------------------------------------------------------------
------------------------------------------------------------
------------------------------------------------------------
------------------------------------------------------------
------------------------------------------------------------
------------------------------------------------------------
----------------CVDDNQ--------------------------------------
------------------------------------------------------------
---------------------------------------------
>TRINITY_DN37932_c0_g4::TRINITY_DN37932_c0_g4_i1::g.114::m.114 type:complete len:291 gc:universal TRINITY_DN37932_c0_g4_i1:530-1402(+)
------------------------------------------------------------
------------------------------------------------------------
------------------------------------------------------------
------------------------------------------------------------
------------------------------------------------------------
------------------------------------------------------------
------------------------------------------------------------
------------------------------------------------------------
------------------------------------------------------------
------------------------------------------------------------
------------------------------------------------------------
------------------------------------------------------------
-----MESILFLL--SIQVDVNSRIHDVTQTP----------------------------
-----------------------------------------PLHLAAVSGNEMLVRSLIL
AGARVNDTDAN-RNTALHVAAKAGHATVVSALLQNNI-NFDAVNADGDNALHVAVREGHV
SVVRVLLTE---------------------------------------------------
------------------CTLDAEAVNLK-------------------------------
---------------------------------GRNPLHELARCARDNAATICDLFLECM
SQYPVNN-----------------------------------------------------
-----------ADLDGNTP-----LLIAYMKGNGN-----LCRTLVKAGACLGSMNKDGI
TIFNYQVATKQL------------------------------------------------
---------------------------------------------LYRLLDSL-------
------PQEAPWSDKD------------------------CCLE-----C----------
------------------------------------------------------------
------------------------------------------------------------
------------------------------------------------------------
----------------------GTKFSLTMRKHHW-YCWI--------------------
------------------------------------------------------------
------------------------------------------------------------
-------------VLTAKIE----------------------------------------
---------------------------------CNESYKQA------YIISLFFFSAGTV
DEFC--------------------------------------------------------
------------------------------------------------------------
------------------------------------------------------------
--------------------VAS-----------------------------VPVRM---
----------------YRS-----------------------------------------
------------------------------------------------------------
---------------------------------------------
>TRINITY_DN37932_c0_g4::TRINITY_DN37932_c0_g4_i2::g.116::m.116 type:5prime_partial len:451 gc:universal TRINITY_DN37932_c0_g4_i2:2-1354(+)
------------------------------------------------------------
--------------------------------------------------------CQ--
------------------------------------------------------------
------------------------------------------------------------
QTLLHRAIDD------------------------------------------------NK
EDIAQF------------------------------------------------------
------------------------------------------------------------
------------------------------------------------------------
-----------------------------------------LIRSGCDLNAPRRPG----
--LNGTGGDEA-------------------------------------------------
-RDECTP------LHLCCQWGLEQVVQTLIEHGADVNARDAEG-KTPVHVAIQNQHSQII
SLLLCHPNIDLNKRDK-KGLTPFATALTVRNNKAAQAILERLPKAAEQYDNKGRNFLHTA
IQKGDMESILFLL--SIQVDVNSRIHDVTQTP----------------------------
-----------------------------------------PLHLAAVSGNEMLVRSLIL
AGARVNDTDAN-RNTALHVAAKAGHATVVSALLQNNI-NFDAVNADGDNALHVAVREGHV
SVVRVLLTE---------------------------------------------------
------------------CTLDAEAVNLK-------------------------------
---------------------------------GRNPLHELARCARDNAATICDLFLECM
SQYPVNN-----------------------------------------------------
-----------ADLDGNTP-----LLIAYMKGNGN-----LCRTLVKAGACLGSMNKDGI
TIFNYQVATKQL------------------------------------------------
---------------------------------------------LYRLLDSL-------
------PQEAPWSDKD------------------------CCLE-----C----------
------------------------------------------------------------
------------------------------------------------------------
------------------------------------------------------------
----------------------GTKFSLTMRKHHW-YCWI--------------------
------------------------------------------------------------
------------------------------------------------------------
-------------VLTAKIE----------------------------------------
---------------------------------CNESYKQA------YIISLFFFSAGTV
DEFC--------------------------------------------------------
------------------------------------------------------------
------------------------------------------------------------
--------------------VAS-----------------------------VPVRM---
----------------YRS-----------------------------------------
------------------------------------------------------------
---------------------------------------------
>TRINITY_DN37932_c0_g4::TRINITY_DN37932_c0_g4_i4::g.118::m.118 type:5prime_partial len:450 gc:universal TRINITY_DN37932_c0_g4_i4:2-1351(+)
------------------------------------------------------------
--------------------------------------------------------CQ--
------------------------------------------------------------
------------------------------------------------------------
QTLLHRAIDD------------------------------------------------NK
EDIAQF------------------------------------------------------
------------------------------------------------------------
------------------------------------------------------------
-----------------------------------------LIRSGCDLNAPRRPG----
--LNGTGGDEA-------------------------------------------------
-RDECTP------LHLCCQWGLEQVVQTLIEHGADVNARDAEG-KTPVHVAIQNQHSQII
SLLLCHPNIDLNKRDK-KGLTPFATALTVRNNKAAQAILERLPKAAEQYDNKGRNFLHTA
IQKGDMESILFLL--SIQVDVNSRIHDVTQTP----------------------------
-----------------------------------------PLHLAAVSGNEMLVRSLIL
AGARVNDTDAN-RNTALHVAAKAGHATVVSALLQNNI-NFDAVNADGDNALHVAVREGHV
SVVRVLLTE---------------------------------------------------
------------------CTLDAEAVNLK-------------------------------
---------------------------------GRNPLHELARCARDNAATICDLFLECM
SQYPVNN-----------------------------------------------------
-----------ADLDGNTP-----LLIAYMKGNGN-----LCRTLVKAGACLGSMNKDGI
TIFNYQVATKQL------------------------------------------------
---------------------------------------------LYRLLDSL-------
------PQEAPWSDKD------------------------CCLE-----C----------
------------------------------------------------------------
------------------------------------------------------------
------------------------------------------------------------
----------------------GTKFSLTMRKHHCRHC----------------------
------------------------------------------------------------
------------------------------------------------------------
----------------GRIL----------------------------------------
---------------------------------CSKCSGQD------VPILKFGLNK---
------------------------------------------------------------
------------------------------------------------------------
------------------------------------------------------------
-----------------------------------------------------PVRV---
----------------CNVCFDVLLGTGSLQPS---------------------------
------------------------------------------------------------
---------------------------------------------
>TRINITY_DN37932_c0_g4::TRINITY_DN37932_c0_g4_i6::g.120::m.120 type:complete len:290 gc:universal TRINITY_DN37932_c0_g4_i6:530-1399(+)
------------------------------------------------------------
------------------------------------------------------------
------------------------------------------------------------
------------------------------------------------------------
------------------------------------------------------------
------------------------------------------------------------
------------------------------------------------------------
------------------------------------------------------------
------------------------------------------------------------
------------------------------------------------------------
------------------------------------------------------------
------------------------------------------------------------
-----MESILFLL--SIQVDVNSRIHDVTQTP----------------------------
-----------------------------------------PLHLAAVSGNEMLVRSLIL
AGARVNDTDAN-RNTALHVAAKAGHATVVSALLQNNI-NFDAVNADGDNALHVAVREGHV
SVVRVLLTE---------------------------------------------------
------------------CTLDAEAVNLK-------------------------------
---------------------------------GRNPLHELARCARDNAATICDLFLECM
SQYPVNN-----------------------------------------------------
-----------ADLDGNTP-----LLIAYMKGNGN-----LCRTLVKAGACLGSMNKDGI
TIFNYQVATKQL------------------------------------------------
---------------------------------------------LYRLLDSL-------
------PQEAPWSDKD------------------------CCLE-----C----------
------------------------------------------------------------
------------------------------------------------------------
------------------------------------------------------------
----------------------GTKFSLTMRKHHCRHC----------------------
------------------------------------------------------------
------------------------------------------------------------
----------------GRIL----------------------------------------
---------------------------------CSKCSGQD------VPILKFGLNK---
------------------------------------------------------------
------------------------------------------------------------
------------------------------------------------------------
-----------------------------------------------------PVRV---
----------------CNVCFDVLLGTGSLQPS---------------------------
------------------------------------------------------------
---------------------------------------------
