# Supplementary material for: Venomix: a simple bioinformatic pipeline for identifying and characterizing toxin gene candidates from transcriptomic data
Source: PeerJ. 2018 Jul 31;6:e5361. doi: 10.7717/peerj.5361 (PMC6074769; doi:10.7717/peerj.5361)
Supplement: Supplemental Information 4 [file peerj-06-5361-s004.gz › FinalOutput_E-20/SCREENING/uniqe.pl]

use strict;
use Bio::SeqIO;
my %unique;

my $file   = "nucleotide.fasta";
my $seqio  = Bio::SeqIO->new(-file => $file, -format => "fasta");
my $outseq = Bio::SeqIO->new(-file => ">$file.uniq", -format => "fasta");

while(my $seqs = $seqio->next_seq) {
  my $id  = $seqs->display_id;
  my $seq = $seqs->seq;
  unless(exists($unique{$seq})) {
    $outseq->write_seq($seqs);
    $unique{$seq} +=1;
  }
}
