# Supplementary material for: Venomix: a simple bioinformatic pipeline for identifying and characterizing toxin gene candidates from transcriptomic data
Source: PeerJ. 2018 Jul 31;6:e5361. doi: 10.7717/peerj.5361 (PMC6074769; doi:10.7717/peerj.5361)
Supplement: Supplemental Information 4 [file peerj-06-5361-s004.gz › FinalOutput_E-20/SCREENING/UNIPROT_SCREEN]

Tb13	0.0
Tb20	3.44e-22
Tb20	2.09e-15
Tb40	1.80e-121
Tb40	5.7
Tb71	0.0
Tb71	2.96e-21
Tb73	1.84e-32
Tb73	1.20e-12
Tb73	1.08e-06
Tb79	0.27
Tb128	1.30e-105
Tb128	1.30e-105
Tb128	7.3
Tb134	0.44
Tb140	5.45e-47
Tb154	5.60e-48
Tb158	4.46e-19
Tb165	8.60e-10
Tb165	0.002
Tb167	3.03e-15
Tb167	3.03e-15
Tb168	3.31e-37
Tb168	3.31e-37
Tb169	3.5
Tb176	6.57e-14
Tb176	0.002
Tb176	1.2
Tb176	9.3
Tb179	2.6
Tb183	0.0
Tb183	7.13e-41
Tb185	4.3
Tb188	8.24e-16
Tb188	1.05e-05
Tb188	3.02e-04
Tb198	0.036
Tb200	1.03e-30
Tb202	1.50e-43
Tb202	1.50e-43
Tb202	4.39e-38
Tb206	2.0
Tb208	0.91
Tb213	1.86e-71
Tb213	7.23e-10
Tb213	4.82e-06
Tb217	1.00
Tb222	9.18e-48
Tb222	0.002
Tb223	2.79e-06
Tb226	1.42e-49
Tb226	1.50e-19
Tb227	5.35e-82
Tb227	2.51e-11
Tb228	4.00e-32
Tb237	4.05e-04
Tb238	1.32e-11
Tb247	1.0
Tb248	3.97e-08
Tb249	4.49e-54
Tb257	8.93e-54
Tb271	7.73e-10
Tb272	5.53e-08
Tb272	0.007
Tb274	1.12e-79
Tb284	1.60e-117
Tb285	1.68e-118
Tb285	6.16e-106
Tb287	3.80e-33
Tb287	3.09e-25
Tb289	4.28e-31
Tb289	1.20e-05
Tb291	2.58e-49
Tb292	1.67e-18
Tb293	1.39e-23
Tb293	1.39e-14
Tb293	0.013
Tb308	1.16e-26
Tb308	1.16e-26
Tb308	9.05e-11
Tb309	5.98e-35
Tb311	8.87e-39
Tb311	2.31e-21
Tb312	3.09e-34
Tb312	4.57e-12
Tb314	7.67e-35
Tb314	7.67e-35
Tb314	2.97e-10
Tb315	0.22
Tb316	3.00e-29
Tb316	1.11e-21
Tb316	3.35e-16
Tb316	3.49e-10
Tb319	4.4
Tb326	1.15e-73
Tb329	5.59e-13
Tb330	2.18e-47
Tb330	1.01e-15
Tb330	9.08e-08
Tb331	1.26e-45
Tb331	0.80
Tb338	6.8
Tb346	4.81e-20
Tb346	2.67e-09
Tb347	3.38e-18
Tb347	0.032
Tb349	0.88
Tb356	1.81e-96
Tb356	2.7
Tb359	2.58e-56
Tb359	1.19e-07
Tb359	3.58e-04
Tb364	2.2
Tb370	1.72e-50
Tb373	3.01e-170
Tb373	6.17e-75
Tb373	6.17e-75
Tb375	6.12e-40
Tb375	7.68e-30
Tb385	5.65e-17
Tb385	5.65e-17
Tb387	8.27e-76
Tb387	4.19e-13
Tb387	1.4
Tb396	4.66e-63
Tb399	4.48e-34
Tb399	2.55e-10
Tb401	3.00e-31
Tb401	1.43e-20
Tb401	1.99e-12
Tb401	5.42e-06
Tb401	0.006
Tb401	0.007
Tb401	0.044
Tb401	0.42
Tb405	1.50e-141
Tb407	2.30e-50
Tb411	1.59e-64
Tb423	8.44e-32
Tb423	8.44e-32
Tb423	3.54e-22
Tb428	3.30e-72
Tb429	3.35e-11
Tb429	0.020
Tb439	1.02e-59
Tb439	1.02e-59
Tb439	1.02e-59
Tb440	2.27e-53
Tb442	5.82e-110
Tb442	0.005
Tb443	2.50e-64
Tb443	5.11e-23
Tb448	5.86e-139
Tb466	8.27e-08
Tb466	3.17e-05
Tb467	1.40e-51
Tb467	2.31e-35
Tb467	1.66e-13
Tb467	5.15e-08
Tb467	3.00e-07
Tb467	1.97e-06
Tb467	1.43e-04
Tb467	0.057
Tb467	0.24
Tb468	4.31e-07
Tb476	2.92e-17
Tb476	9.3
Tb477	4.44e-74
Tb477	1.52e-18
Tb478	8.86e-04
Tb482	4.02e-64
Tb487	7.3
Tb488	5.4
Tb491	2.34e-61
Tb492	3.34e-44
Tb492	2.08e-09
Tb498	3.21e-53
Tb498	2.99e-04
Tb502	3.09e-15
Tb502	2.07e-07
Tb502	0.003
Tb503	3.45e-76
Tb509	1.5
Tb510	2.7
Tb511	0.016
Tb519	0.15
Tb524	1.02e-89
Tb525	0.0
Tb525	0.0
Tb525	4.94e-29
Tb531	0.0
Tb531	0.0
Tb540	3.9
Tb543	1.48e-19
Tb543	1.08e-18
Tb543	3.36e-16
Tb543	1.64e-10
Tb552	2.60e-78
Tb552	2.12e-17
Tb553	5.1
Tb558	4.37e-20
Tb558	2.87e-14
Tb564	6.34e-07
Tb565	1.06e-95
Tb565	6.68e-84
Tb565	8.45e-31
Tb565	1.39e-25
Tb565	0.13
Tb585	1.25e-31
Tb585	7.63e-07
Tb592	3.99e-156
Tb597	0.0
Tb598	0.0
Tb598	1.61e-70
Tb598	1.03e-13
Tb603	0.0
Tb603	1.59e-81
Tb605	4.03e-39
Tb605	1.50e-07
Tb615	3.52e-172
Tb622	9.56e-05
Tb623	1.9
Tb688	8.0
Tb711	1.72e-150
Tb734	3.9
Tb745	3.81e-117
Tb756	4.7
Tb819	5.41e-04
Tb820	2.17e-104
Tb875	5.93e-25
Tb875	1.36e-24
Tb882	4.50e-109
Tb882	6.50e-25
Tb935	1.90e-176
Tb949	5.5
Tb957	2.3
Tb1022	1.70e-05
Tb1033	8.2
Tb1035	2.65e-122
Tb1035	3.57e-54
Tb1035	5.30e-04
Tb1048	1.25e-123
Tb1048	1.04e-70
Tb1060	0.0
Tb1106	4.6
Tb1107	6.47e-94
Tb1107	6.98e-84
Tb1107	5.43e-16
Tb1107	2.57e-07
Tb1107	0.28
Tb1107	0.49
Tb1107	6.4
Tb1134	1.4
Tb1140	3.94e-142
Tb1143	1.46e-129
Tb1143	2.60e-59
Tb1143	0.002
Tb1143	0.004
Tb1143	0.10
Tb1146	2.13e-31
Tb1146	1.44e-27
Tb1179	0.28
Tb1179	2.0
Tb1190	3.1
Tb1191	0.0
Tb1214	4.75e-15
Tb1246	2.18e-18
Tb1246	3.22e-18
Tb1261	7.32e-18
Tb1261	2.67e-08
Tb1298	6.92e-11
Tb1298	2.72e-09
Tb1309	0.39
Tb1346	7.82e-65
Tb1348	5.5
Tb1370	3.70e-114
Tb1405	1.10e-79
Tb1405	3.02e-09
Tb1405	0.002
Tb1405	0.004
Tb1417	1.55e-149
Tb1424	5.58e-100
Tb1424	1.8
Tb1444	3.0
Tb1466	0.049
Tb1473	2.80e-42
Tb1473	2.80e-42
Tb1473	2.80e-42
Tb1473	2.80e-42
Tb1548	1.59e-39
Tb1590	0.0
Tb1590	1.47e-11
Tb1608	1.95e-106
Tb1608	8.48e-92
Tb1608	1.20e-47
Tb1612	1.99e-62
Tb1612	6.53e-39
Tb1703	9.82e-46
Tb1704	3.77e-27
Tb1704	2.38e-19
Tb1711	1.47e-143
Tb1750	0.0
Tb1750	0.0
Tb1750	7.05e-34
Tb1804	6.76e-157
Tb1804	0.001
Tb1813	1.94e-53
Tb1813	5.28e-04
Tb1870	6.8
Tb1881	0.0
Tb1982	0.0
Tb1982	0.0
Tb1982	2.7
Tb2008	0.45
Tb2047	1.30e-113
Tb2047	4.01e-95
Tb2047	4.01e-95
Tb2047	1.89e-59
Tb2047	1.37e-58
Tb2054	3.04e-04
Tb2054	0.047
Tb2065	1.11e-101
Tb2071	0.55
Tb2071	8.6
Tb2082	0.054
Tb2087	4.5
Tb2156	2.43e-56
Tb2166	1.48e-107
Tb2218	4.9
Tb2517	0.0
Tb2517	3.29e-116
Tb2517	0.017
Tb2708	0.0
Tb2708	0.0
Tb2716	1.55e-108
Tb2716	2.30e-13
Tb2775	0.0
Tb2784	4.53e-46
Tb2797	1.94e-179
Tb2819	0.0
Tb2823	8.5
Tb2927	1.99e-60
Tb2984	0.0
Tb3080	0.0
Tb3080	4.62e-85
Tb3080	4.84e-51
Tb3120	0.002
Tb3157	2.24e-90
Tb3157	5.98e-64
Tb3170	1.08e-119
Tb3170	1.08e-119
Tb3205	0.0
Tb3364	2.7
Tb3503	1.78e-53
Tb3503	6.98e-06
Tb3503	0.041
Tb3532	7.5
Tb3533	7.38e-25
Tb3533	2.5
Tb3534	1.68e-22
Tb3534	0.001
Tb3535	8.91e-10
Tb3535	8.91e-10
Tb3536	6.54e-09
Tb3536	0.029
Tb3538	2.96e-08
Tb3538	1.02e-06
Tb3538	2.7
Tb3539	1.61e-06
Tb3539	0.14
Tb3542	5.2
Tb3543	2.90e-05
Tb3543	0.002
Tb3543	0.004
Tb3543	3.4
Tb3549	5.38e-04
Tb3549	5.38e-04
Tb3551	2.83e-06
Tb3553	6.82e-05
Tb3553	0.001
Tb3558	0.001
Tb3558	0.96
Tb3559	1.94e-16
Tb3559	1.94e-16
Tb3559	2.29e-10
Tb3563	0.004
Tb3565	4.42e-04
Tb3565	0.11
Tb3567	1.92e-06
Tb3567	0.025
Tb3568	1.91e-10
Tb3577	0.97
Tb3581	0.036
Tb3581	0.64
Tb3582	3.20e-06
Tb3582	4.57e-04
Tb3582	0.027
Tb3590	0.001
Tb3591	3.1
Tb3595	1.19e-04
Tb3595	1.19e-04
Tb3596	7.21e-14
Tb3605	4.30e-13
Tb3605	0.76
Tb3606	0.56
Tb3607	8.34e-06
Tb3608	5.45e-12
Tb3608	1.06e-09
Tb3610	4.50e-04
Tb3610	0.002
Tb3610	4.9
Tb3617	0.13
Tb3627	2.78e-05
Tb3633	6.08e-04
Tb3641	0.13
Tb3644	7.4
Tb3645	0.003
Tb3649	1.79e-06
Tb3649	6.42e-04
Tb3652	2.37e-11
Tb3652	4.42e-08
Tb3653	2.27e-06
Tb3653	2.31e-04
Tb3654	4.72e-04
Tb3654	0.093
Tb3656	3.6
Tb3657	1.5
Tb3658	0.004
Tb3660	2.38e-04
Tb3661	2.6
Tb3665	1.4
Tb3666	9.6
Tb3667	0.011
Tb3668	6.7
Tb3669	1.1
Tb3672	5.5
Tb3673	1.8
Tb3694	0.001
Tb3697	0.086
Tb3698	1.34e-05
Tb3702	1.82e-14
Tb3702	2.72e-04
Tb3702	0.001
Tb3709	1.04e-28
Tb3709	0.006
Tb3710	6.09e-04
Tb3718	5.3
Tb3722	8.6
Tb3778	4.80e-89
Tb3778	1.61e-45
Tb3778	0.009
Tb3781	1.89e-53
Tb3781	3.72e-11
Tb3781	3.33e-10
Tb3782	4.39e-56
Tb3782	2.04e-30
Tb3782	0.022
Tb3783	0.0
Tb3783	1.88e-129
Tb3783	1.14e-57
Tb3783	1.14e-57
Tb3784	0.0
Tb3784	0.0
Tb3786	9.60e-108
Tb3786	9.60e-108
Tb3786	9.60e-108
Tb3788	1.04e-23
Tb3791	3.50e-10
Tb3791	3.17e-09
Tb3792	3.32e-12
Tb3792	0.001
Tb3796	2.28e-17
Tb3796	3.33e-15
Tb3796	1.32e-13
Tb3796	1.51e-12
Tb3799	6.42e-20
Tb3799	3.95e-12
Tb3799	3.82e-11
Tb3809	4.8
Tb3811	1.9
Tb3826	0.013
Tb3828	0.041
Tb3828	0.43
Tb3830	0.19
Tb3831	2.66e-65
Tb3831	1.62e-09
Tb3831	1.52e-06
Tb3831	2.65e-04
Tb3842	1.68e-166
Tb3842	1.89e-49
Tb3843	0.0
Tb3851	1.88e-154
Tb3852	6.81e-16
Tb3852	6.81e-16
Tb3852	0.022
Tb3852	7.8
Tb3863	6.34e-71
Tb3863	1.81e-06
Tb3864	1.25e-26
Tb3864	5.01e-06
Tb3864	0.002
Tb3872	1.87e-07
Tb3875	2.38e-97
Tb3875	4.55e-21
Tb3877	1.00e-86
Tb3883	1.50e-27
Tb3883	2.71e-24
Tb3883	1.18e-15
Tb3883	1.18e-15
Tb3883	2.27e-10
Tb3883	5.71e-08
Tb3885	0.0
Tb3885	0.0
Tb3885	2.28e-26
Tb3889	3.96e-77
Tb3904	3.25e-47
Tb3904	6.00e-28
Tb3909	6.97e-42
Tb3909	1.54e-18
Tb3909	1.54e-18
Tb3924	2.59e-27
Tb3924	2.59e-27
Tb3924	1.66e-16
Tb3924	1.67e-10
Tb3926	4.40e-50
Tb3926	1.30e-05
Tb3927	1.05e-24
Tb3927	1.05e-24
Tb3927	1.74e-13
Tb3927	1.08e-12
Tb3930	7.70e-66
Tb3931	1.26e-59
Tb3937	5.28e-122
Tb3937	2.13e-67
Tb3937	4.87e-25
Tb3937	5.36e-22
Tb3937	4.30e-13
Tb3937	0.25
Tb3938	0.0
Tb3938	4.53e-15
Tb3942	9.1
Tb3946	1.01e-40
Tb3946	4.01e-25
Tb3946	2.52e-07
Tb3946	2.29e-06
Tb3946	5.85e-06
Tb3953	2.45e-06
Tb3955	1.19e-06
Tb3956	1.75e-87
Tb3956	0.005
Tb3959	1.82e-60
Tb3959	6.76e-27
Tb3960	6.00e-13
Tb3960	0.080
Tb3962	7.0
Tb3966	3.20e-35
Tb3966	0.003
Tb3971	4.79e-22
Tb3971	3.80e-21
Tb3974	2.3
Tb3977	0.002
Tb3981	9.20e-46
Tb3982	0.90
Tb3983	1.28e-06
Tb3988	1.6
Tb3990	0.0
Tb3996	3.87e-152
Tb3998	1.61e-109
Tb4003	1.20e-65
Tb4005	0.0
Tb4005	4.94e-08
Tb4009	0.0
Tb4015	1.96e-41
Tb4015	3.77e-19
Tb4015	3.60e-07
Tb4029	5.79e-19
Tb4029	7.14e-10
Tb4033	0.0
Tb4036	0.0
Tb4036	6.87e-08
Tb4037	1.28e-144
Tb4037	5.29e-06
Tb4045	2.3
Tb4047	4.02e-47
Tb4047	9.8
Tb4058	3.1
Tb4059	2.0
Tb4059	2.7
Tb4061	0.0
Tb4061	2.20e-179
Tb4061	4.53e-23
Tb4061	8.15e-14
Tb4061	0.013
Tb4061	0.57
Tb4061	1.5
Tb4061	2.2
Tb4069	1.14e-83
Tb4069	4.61e-08
Tb4081	4.43e-81
Tb4081	2.42e-38
Tb4081	3.25e-33
Tb4093	1.14e-70
Tb4093	1.14e-70
Tb4103	3.97e-142
Tb4103	1.11e-06
Tb4104	1.16e-165
Tb4104	1.16e-165
Tb4107	3.31e-61
Tb4107	4.26e-40
Tb4107	4.26e-40
Tb4108	0.015
Tb4112	3.24e-62
Tb4112	1.33e-14
Tb4112	1.13e-11
Tb4118	6.51e-32
Tb4119	2.45e-27
Tb4119	2.07e-09
Tb4119	3.14e-07
Tb4119	4.16e-04
Tb4119	0.087
Tb4127	7.99e-155
Tb4146	0.0
Tb4159	1.64e-180
Tb4187	6.82e-102
Tb4187	2.92e-66
Tb4187	2.92e-66
Tb4187	2.92e-66
Tb4189	0.0
Tb4189	3.4
Tb4190	0.0
Tb4195	3.5
Tb4198	0.0
Tb4198	0.0
Tb4203	1.01e-19
Tb4203	0.006
Tb4204	1.32e-93
Tb4208	1.4
Tb4217	4.45e-06
Tb4217	0.94
Tb4217	4.9
Tb4221	0.0
Tb4221	3.96e-56
Tb4225	7.1
Tb4226	1.28e-20
Tb4226	0.001
Tb4226	0.003
Tb4226	0.59
Tb4226	7.8
Tb4227	3.45e-35
Tb4227	8.45e-26
Tb4227	2.34e-10
Tb4227	9.61e-10
Tb4227	2.94e-07
Tb4227	1.27e-06
Tb4227	2.59e-05
Tb4227	7.90e-05
Tb4227	1.15e-04
Tb4227	6.49e-04
Tb4227	0.002
Tb4227	0.012
Tb4227	0.013
Tb4227	0.017
Tb4227	0.026
Tb4227	0.027
Tb4227	0.028
Tb4227	0.069
Tb4227	0.075
Tb4227	0.10
Tb4227	1.2
Tb4227	2.3
Tb4227	3.1
Tb4227	6.5
Tb4229	1.08e-129
Tb4229	4.42e-93
Tb4231	3.5
Tb4232	1.24e-67
Tb4232	2.07e-55
Tb4257	0.044
Tb4267	6.5
Tb4279	1.29e-24
Tb4279	1.29e-24
Tb4279	1.17e-16
Tb4284	9.59e-06
Tb4284	1.0
Tb4327	2.86e-180
Tb4347	3.62e-07
Tb4398	2.30e-13
Tb4408	2.32e-113
Tb4427	0.0
Tb4436	7.2
Tb4450	4.15e-36
Tb4477	5.56e-14
Tb4477	5.56e-14
Tb4477	9.5
Tb4480	5.69e-175
Tb4480	5.69e-175
Tb4489	5.90e-78
Tb4489	4.2
Tb4516	0.067
Tb4522	0.33
Tb4523	0.0
Tb4523	0.0
Tb4553	0.047
Tb4554	7.1
Tb4569	1.24e-32
Tb4574	1.31e-102
Tb4574	2.03e-58
Tb4594	7.93e-73
Tb4594	1.19e-72
Tb4603	0.0
Tb4603	5.42e-155
Tb4612	1.17e-15
Tb4638	4.42e-161
Tb4638	1.08e-10
Tb4651	7.7
Tb4799	2.21e-11
Tb4799	0.071
Tb4812	6.65e-18
Tb4813	0.0
Tb4813	0.0
Tb4903	1.21e-36
Tb4936	9.43e-14
Tb4936	6.00e-10
Tb4947	0.0
Tb4947	6.42e-62
Tb4997	2.44e-10
Tb5026	2.06e-110
Tb5026	5.82e-08
Tb5028	6.52e-108
Tb5028	2.91e-65
Tb5067	3.09e-45
Tb5078	9.32e-53
Tb5078	4.55e-14
Tb5078	3.45e-05
Tb5078	6.61e-05
Tb5090	0.001
Tb5090	0.30
Tb5162	2.13e-46
Tb5198	4.50e-153
Tb5203	1.91e-05
Tb5227	0.0
Tb5232	1.56e-110
Tb5254	1.2
Tb5272	1.26e-124
Tb5272	9.93e-33
Tb5299	1.04e-27
Tb5370	1.89e-53
Tb5370	2.65e-53
Tb5408	7.76e-64
Tb5408	6.51e-19
Tb5514	5.54e-132
Tb5514	1.39e-119
Tb5514	3.20e-96
Tb5514	4.76e-75
Tb5514	2.45e-26
Tb5514	4.55e-06
Tb5514	2.7
Tb5522	3.57e-08
Tb5549	2.5
Tb5680	3.18e-04
Tb5745	5.7
Tb5751	0.0
Tb5751	4.30e-12
Tb5832	1.2
Tb5865	6.11e-116
Tb5911	9.5
Tb5922	5.1
Tb5951	4.29e-17
Tb5961	0.0
Tb5961	6.28e-124
Tb6006	1.70e-132
Tb6017	0.0
Tb6017	2.74e-11
Tb6017	2.70e-04
Tb6061	3.0
Tb6065	0.0
Tb6080	1.61e-70
Tb6080	5.99e-06
Tb6143	1.16e-44
Tb6158	1.69e-53
Tb6158	2.00e-17
Tb6159	6.32e-161
Tb6159	1.4
Tb6260	1.05e-08
Tb6271	0.0
Tb6271	0.0
Tb6271	1.43e-08
Tb6280	4.84e-170
Tb6282	0.0
Tb6286	2.31e-22
Tb6289	2.08e-148
Tb6299	0.0
Tb6299	1.60e-175
Tb6299	1.60e-175
Tb6418	5.6
Tb6430	4.02e-126
Tb6476	2.84e-112
Tb6496	0.0
Tb6559	3.71e-20
Tb6559	2.28e-19
Tb6607	0.0
Tb6607	2.77e-169
Tb6607	1.26e-44
Tb6607	1.02e-41
Tb6607	4.90e-35
Tb6607	3.60e-33
Tb6607	1.23e-19
Tb6630	0.50
Tb6719	4.0
Tb6736	8.82e-126
Tb6736	1.37e-124
Tb6736	3.84e-19
Tb6736	3.91e-19
Tb7022	5.61e-40
Tb7022	5.61e-40
Tb7044	1.3
Tb7054	0.66
Tb7055	9.2
Tb7080	0.018
Tb7080	0.018
Tb7093	0.64
Tb7103	2.2
Tb7106	1.2
Tb7110	4.0
Tb7111	2.8
Tb7113	5.0
Tb7115	0.099
Tb7115	7.0
Tb7117	0.065
Tb7117	0.63
Tb7118	0.90
Tb7119	6.7
Tb7120	1.35e-05
Tb7120	0.048
Tb7120	6.1
Tb7121	0.14
Tb7124	0.74
Tb7127	2.5
Tb7128	1.6
Tb7150	3.40e-29
Tb7151	5.8
Tb7152	4.8
Tb7155	1.5
Tb7157	0.12
Tb7158	5.6
Tb7161	1.1
Tb7183	0.90
Tb7190	1.27e-07
Tb7190	1.27e-07
Tb7199	1.13e-12
Tb7199	6.83e-07
Tb7200	4.1
Tb7201	1.5
Tb7202	5.9
Tb7203	7.5
Tb7208	3.3
Tb7210	2.6
Tb7212	6.3
Tb7217	0.40
Tb7222	0.23
Tb7225	9.70e-142
Tb7226	4.79e-133
Tb7226	4.79e-133
Tb7226	2.99e-05
Tb7233	4.18e-61
Tb7233	1.58e-28
Tb7233	4.50e-25
Tb7233	0.12
Tb7240	1.16e-04
Tb7263	5.8
Tb7265	1.6
Tb7268	6.35e-16
Tb7268	1.01e-11
Tb7270	3.58e-125
Tb7270	7.50e-55
Tb7274	1.10e-07
Tb7274	6.64e-06
Tb7275	4.50e-53
Tb7276	5.30e-82
Tb7278	1.43e-77
Tb7278	3.34e-44
Tb7284	3.55e-40
Tb7284	3.80e-17
Tb7284	3.14e-13
Tb7284	7.2
Tb7290	3.44e-46
Tb7290	9.16e-10
Tb7292	3.83e-18
Tb7292	1.89e-17
Tb7300	0.0
Tb7300	0.0
Tb7300	3.16e-37
Tb7300	2.31e-26
Tb7300	2.31e-26
Tb7300	1.08e-08
Tb7300	0.004
Tb7306	2.75e-08
Tb7306	2.75e-08
Tb7306	2.75e-08
Tb7307	2.03e-13
Tb7309	7.42e-09
Tb7309	0.005
Tb7311	3.69e-06
Tb7313	4.0
Tb7317	6.12e-43
Tb7328	5.43e-57
Tb7329	0.26
Tb7332	5.22e-09
Tb7332	1.27e-08
Tb7333	7.46e-12
Tb7333	8.04e-04
Tb7333	0.91
Tb7334	4.11e-12
Tb7334	1.74e-04
Tb7334	4.2
Tb7334	7.8
Tb7334	7.8
Tb7336	1.2
Tb7344	7.37e-25
Tb7344	7.58e-11
Tb7356	3.0
Tb7358	4.2
Tb7364	3.99e-101
Tb7364	3.7
Tb7365	6.40e-17
Tb7365	6.40e-17
Tb7369	7.8
Tb7371	2.8
Tb7372	1.5
Tb7375	5.69e-82
Tb7375	4.70e-46
Tb7378	1.48e-93
Tb7382	0.91
Tb7383	0.62
Tb7384	4.48e-48
Tb7384	5.11e-16
Tb7388	1.55e-42
Tb7388	1.37e-12
Tb7390	2.91e-42
Tb7390	2.91e-42
Tb7390	3.54e-15
Tb7393	2.45e-112
Tb7405	2.72e-57
Tb7410	3.92e-94
Tb7410	1.60e-25
Tb7410	2.13e-06
Tb7411	3.28e-29
Tb7411	2.64e-24
Tb7411	2.75e-15
Tb7411	1.01e-14
Tb7413	9.32e-80
Tb7413	2.53e-57
Tb7413	2.02e-51
Tb7422	5.27e-29
Tb7422	5.27e-29
Tb7422	4.52e-04
Tb7423	5.92e-23
Tb7428	0.91
Tb7434	9.23e-08
Tb7434	1.69e-07
Tb7434	1.26e-04
Tb7434	2.48e-04
Tb7434	0.007
Tb7434	0.007
Tb7434	0.30
Tb7434	0.36
Tb7435	2.01e-08
Tb7435	5.27e-05
Tb7435	0.002
Tb7435	0.004
Tb7435	0.039
Tb7435	0.16
Tb7435	0.50
Tb7435	3.7
Tb7437	4.06e-45
Tb7438	8.02e-135
Tb7438	1.01e-19
Tb7439	5.41e-52
Tb7439	2.19e-48
Tb7439	3.39e-15
Tb7440	0.0
Tb7440	3.32e-174
Tb7440	5.94e-41
Tb7440	5.14e-30
Tb7440	4.88e-09
Tb7440	4.96e-09
Tb7440	3.73e-06
Tb7440	8.7
Tb7441	0.0
Tb7441	2.45e-30
Tb7441	2.46e-09
Tb7441	4.3
Tb7452	2.0
Tb7458	1.70e-33
Tb7458	1.04e-14
Tb7458	0.006
Tb7460	1.31e-95
Tb7467	0.51
Tb7479	1.2
Tb7480	0.74
Tb7490	0.0
Tb7490	0.10
Tb7492	4.6
Tb7497	8.43e-64
Tb7497	5.99e-20
Tb7500	2.84e-06
Tb7500	1.91e-05
Tb7501	1.49e-09
Tb7502	2.16e-26
Tb7502	9.15e-11
Tb7503	1.60e-138
Tb7503	1.93e-97
Tb7504	0.0
Tb7511	1.27e-27
Tb7516	8.54e-126
Tb7516	8.54e-126
Tb7516	1.12e-07
Tb7518	1.78e-04
Tb7527	5.20e-129
Tb7534	1.0
Tb7537	1.17e-07
Tb7539	8.90e-130
Tb7539	5.89e-52
Tb7539	3.48e-48
Tb7541	2.0
Tb7541	3.0
Tb7542	0.98
Tb7543	2.6
Tb7545	2.38e-46
Tb7547	1.91e-52
Tb7547	3.15e-10
Tb7549	1.48e-152
Tb7549	1.48e-152
Tb7549	2.91e-72
Tb7549	1.63e-20
Tb7560	1.82e-13
Tb7560	1.82e-13
Tb7560	2.69e-11
Tb7562	7.13e-132
Tb7562	0.024
Tb7562	0.025
Tb7568	2.31e-138
Tb7568	1.90e-128
Tb7568	3.89e-119
Tb7579	2.07e-46
Tb7579	0.19
Tb7580	5.6
Tb7582	4.41e-173
Tb7582	5.48e-04
Tb7588	1.3
Tb7595	1.77e-155
Tb7608	4.28e-42
Tb7608	1.39e-08
Tb7608	1.87e-06
Tb7612	6.02e-08
Tb7625	2.36e-112
Tb7625	1.57e-65
Tb7625	2.40e-46
Tb7635	3.76e-36
Tb7635	3.49e-08
Tb7635	2.10e-05
Tb7635	0.24
Tb7641	0.0
Tb7641	0.25
Tb7658	1.10e-31
Tb7658	6.50e-06
Tb7658	2.40e-04
Tb7659	0.0
Tb7661	1.34e-51
Tb7661	2.28e-14
Tb7662	1.07e-120
Tb7662	2.46e-118
Tb7662	1.46e-62
Tb7662	9.33e-45
Tb7662	1.85e-36
Tb7662	5.73e-29
Tb7662	2.00e-19
Tb7662	6.35e-13
Tb7662	1.00e-06
Tb7662	1.70e-06
Tb7662	4.95e-04
Tb7662	5.38e-04
Tb7662	0.004
Tb7662	0.042
Tb7662	0.10
Tb7662	0.11
Tb7662	0.34
Tb7662	0.66
Tb7662	1.4
Tb7662	2.0
Tb7662	5.0
Tb7662	6.8
Tb7665	3.18e-124
Tb7665	4.46e-34
Tb7665	4.46e-34
Tb7677	4.61e-68
Tb7677	1.10e-34
Tb7696	1.55e-138
Tb7697	1.71e-131
Tb7711	4.53e-137
Tb7711	4.53e-137
Tb7715	6.52e-07
Tb7721	3.48e-07
Tb7742	6.48e-55
Tb7742	1.09e-06
Tb7750	0.069
Tb7757	4.4
Tb7760	5.09e-06
Tb7766	1.21e-81
Tb7766	1.49e-31
Tb7774	0.0
Tb7782	2.4
Tb7804	7.74e-16
Tb7809	0.12
Tb7810	1.47e-88
Tb7842	7.1
Tb7852	5.12e-34
Tb7858	1.56e-85
Tb7858	1.46e-73
Tb7858	1.46e-73
Tb7858	4.81e-08
Tb7858	3.60e-07
Tb7871	7.27e-45
Tb7934	1.43e-121
Tb7977	1.27e-04
Tb7977	4.4
Tb7988	3.7
Tb8041	4.5
Tb8073	5.9
Tb8077	0.0
Tb8077	2.66e-60
Tb8079	0.087
Tb8087	2.75e-48
Tb8101	0.0
Tb8110	1.83e-53
Tb8110	2.45e-38
Tb8110	0.28
Tb8112	1.38e-74
Tb8119	0.95
