# Supplementary material for: Venomix: a simple bioinformatic pipeline for identifying and characterizing toxin gene candidates from transcriptomic data
Source: PeerJ. 2018 Jul 31;6:e5361. doi: 10.7717/peerj.5361 (PMC6074769; doi:10.7717/peerj.5361)
Supplement: Supplemental Information 4 [file peerj-06-5361-s004.gz › FinalOutput_E-20/SCREENING/ToxP_SCREEN_TPM100]

Tb177	4.2
Tb216	8.3
Tb226	1.8
Tb227	0.86
Tb228	0.62
Tb312	1.8
Tb349	3.2
Tb467	1.1
Tb468	0.21
Tb509	3.5
Tb510	0.20
Tb519	0.16
Tb554	1.9
Tb557	0.50
Tb688	0.31
Tb957	0.38
Tb1134	0.64
Tb1179	1.8
Tb1253	1.5
Tb1261	0.008
Tb1298	0.029
Tb1309	0.49
Tb1870	1.3
Tb1870	5.5
Tb2008	0.69
Tb2071	0.002
Tb2071	0.031
Tb2071	7.0
Tb2078	0.35
Tb2087	0.92
Tb2104	7.2
Tb2218	1.2
Tb2262	4.5
Tb2281	0.012
Tb2322	3.0
Tb3532	1.9
Tb3533	2.67e-27
Tb3533	0.009
Tb3536	2.37e-11
Tb3536	1.07e-04
Tb3549	1.97e-06
Tb3549	1.97e-06
Tb3549	2.0
Tb3551	1.02e-08
Tb3555	1.14e-15
Tb3555	2.2
Tb3558	4.69e-06
Tb3558	0.003
Tb3559	7.17e-19
Tb3559	7.17e-19
Tb3559	8.30e-13
Tb3563	1.55e-05
Tb3565	1.60e-06
Tb3565	3.97e-04
Tb3567	6.93e-09
Tb3567	9.12e-05
Tb3568	6.90e-13
Tb3570	1.76e-04
Tb3570	1.76e-04
Tb3570	7.72e-04
Tb3577	0.003
Tb3577	0.15
Tb3581	1.29e-04
Tb3581	0.002
Tb3582	1.16e-08
Tb3582	1.65e-06
Tb3582	9.62e-05
Tb3590	3.38e-06
Tb3590	2.2
Tb3590	3.1
Tb3591	0.011
Tb3591	0.16
Tb3595	4.26e-07
Tb3595	4.26e-07
Tb3595	10.0
Tb3596	2.61e-16
Tb3601	5.10e-08
Tb3605	1.56e-15
Tb3605	0.003
Tb3608	1.97e-14
Tb3608	3.82e-12
Tb3610	1.63e-06
Tb3610	5.62e-06
Tb3610	0.018
Tb3610	0.39
Tb3616	1.13e-08
Tb3617	4.60e-04
Tb3627	1.01e-07
Tb3628	3.1
Tb3630	2.06e-06
Tb3633	2.20e-06
Tb3636	0.026
Tb3641	4.65e-04
Tb3643	0.64
Tb3644	7.2
Tb3645	1.03e-05
Tb3652	8.56e-14
Tb3652	1.60e-10
Tb3656	0.89
Tb3657	0.24
Tb3657	1.0
Tb3658	1.58e-05
Tb3660	8.60e-07
Tb3661	1.1
Tb3666	2.9
Tb3667	0.85
Tb3668	1.9
Tb3669	3.3
Tb3672	0.78
Tb3673	1.4
Tb3698	5.4
Tb3718	9.3
Tb3723	3.6
Tb3724	1.8
Tb3725	7.5
Tb3792	1.20e-14
Tb3792	3.98e-06
Tb3793	1.61e-13
Tb3793	0.003
Tb3795	0.52
Tb3809	0.55
Tb3811	7.7
Tb3853	6.2
Tb3942	2.7
Tb3983	3.5
Tb4058	0.10
Tb4195	1.6
Tb4257	1.2
Tb4284	3.47e-08
Tb4284	0.004
Tb4799	8.01e-14
Tb4799	2.56e-04
Tb4845	2.4
Tb5090	4.37e-06
Tb5090	0.001
Tb5179	2.1
Tb5254	2.8
Tb5418	0.23
Tb5508	0.35
Tb5590	1.2
Tb5701	2.74e-17
Tb5701	5.82e-11
Tb5709	7.0
Tb5745	0.68
Tb7054	4.6
Tb7055	2.5
Tb7093	0.033
Tb7093	1.6
Tb7104	1.3
Tb7105	2.5
Tb7106	0.004
Tb7110	0.85
Tb7111	7.0
Tb7113	9.6
Tb7114	8.7
Tb7115	3.58e-04
Tb7115	0.025
Tb7116	3.4
Tb7117	2.34e-04
Tb7117	0.002
Tb7118	1.6
Tb7119	3.5
Tb7120	4.88e-08
Tb7120	1.74e-04
Tb7120	0.022
Tb7121	4.97e-04
Tb7123	2.0
Tb7124	5.4
Tb7128	2.3
Tb7152	0.12
Tb7155	0.38
Tb7157	0.43
Tb7161	2.2
Tb7182	0.19
Tb7183	0.069
Tb7185	0.12
Tb7192	4.9
Tb7201	2.0
Tb7203	2.5
Tb7208	0.74
Tb7210	1.8
Tb7212	0.60
Tb7215	0.96
Tb7217	0.22
Tb7365	0.096
Tb7371	2.9
Tb7372	2.5
Tb7382	0.78
Tb7383	3.0
Tb7428	0.71
Tb7436	0.81
Tb7479	0.051
Tb7480	1.4
Tb7534	1.4
Tb7809	4.29e-04
Tb7809	0.063
Tb8073	1.3
Tb8217	4.6
Tb8303	0.67
Tb8503	9.9
Tb8522	0.098
Tb9021	0.12
Tb9037	0.78
Tb9133	0.17
Tb9133	4.7
Tb9219	0.88
Tb10560	7.2
Tb10561	1.9
Tb10566	0.74
Tb10625	0.30
Tb10626	0.044
Tb10628	0.17
Tb10632	3.0
Tb10633	0.48
Tb10634	4.2
Tb10635	1.7
Tb10636	0.037
Tb10636	2.9
Tb10638	1.3
Tb10665	0.84
Tb10697	1.9
Tb10718	1.8
Tb10721	4.9
Tb10722	0.015
Tb10738	0.79
Tb10739	3.3
Tb10740	0.20
Tb10740	0.64
Tb10742	3.7
Tb10743	0.49
Tb10746	0.093
Tb10749	1.5
Tb10758	4.2
Tb10759	8.7
Tb10775	2.0
Tb10780	3.5
Tb10785	0.043
Tb10788	0.38
Tb10795	8.42e-07
Tb10795	9.47e-05
Tb10799	1.30e-06
Tb10809	0.77
Tb10826	0.33
Tb10828	4.6
Tb10831	1.3
Tb10832	3.2
Tb10832	4.9
Tb10834	0.42
Tb10836	3.1
Tb10838	0.046
Tb10839	2.5
Tb10863	1.01e-09
Tb10863	1.10e-04
Tb10880	0.098
Tb10888	6.9
Tb10909	1.6
Tb10955	6.6
Tb10957	5.4
Tb10986	8.5
Tb11003	1.9
Tb11004	2.1
Tb11085	0.21
Tb11105	0.58
Tb11115	0.37
Tb11136	0.70
Tb11226	7.4
Tb11275	2.7
Tb11275	8.8
Tb11511	1.0
Tb12188	1.7
Tb12188	4.2
Tb12253	0.20
Tb12507	5.9
Tb12511	2.6
Tb12527	5.9
Tb12554	0.66
Tb12601	0.24
Tb12601	0.70
Tb12611	1.6
Tb12678	3.3
Tb12702	1.1
Tb12733	0.15
Tb12736	1.2
Tb12783	2.11e-10
Tb12783	4.31e-10
Tb13415	0.24
Tb17006	7.6
Tb21764	1.9
Tb22157	4.7
Tb22374	3.4
Tb25235	0.14
Tb26952	2.0
Tb27499	0.28
Tb27660	7.4
Tb28377	5.6
Tb29642	5.9
Tb31198	4.1
Tb31205	0.54
Tb31228	1.5
Tb31230	0.27
Tb31288	0.46
Tb31360	0.003
Tb31410	0.70
Tb31422	0.67
Tb31472	0.033
Tb31559	1.1
Tb31569	0.51
Tb31581	0.004
Tb31581	4.6
Tb31619	0.31
Tb31637	6.0
Tb31688	0.002
Tb31920	7.4
Tb32142	4.1
Tb32280	8.9
Tb32425	0.33
Tb32677	8.77e-04
Tb32713	1.47e-10
Tb32713	0.024
Tb32779	3.3
Tb32968	9.9
Tb33147	2.5
Tb33220	9.1
Tb33260	0.80
Tb33266	1.9
Tb33289	0.075
Tb33346	0.95
Tb33454	0.69
Tb33456	4.5
Tb33489	0.74
Tb33500	5.81e-05
Tb33500	3.4
Tb33506	0.15
Tb33512	4.1
Tb33518	0.19
Tb33519	3.4
Tb33537	2.0
Tb33543	2.7
Tb33547	3.3
Tb33551	4.71e-04
Tb33631	0.63
Tb33647	9.2
Tb33703	6.3
Tb33719	0.35
Tb33764	1.03e-05
Tb33764	0.010
Tb33771	0.88
Tb33937	0.025
Tb33941	5.5
Tb33953	0.48
Tb34031	1.5
Tb34133	2.00e-04
Tb34142	4.2
Tb34204	0.34
Tb34223	1.0
Tb34285	0.36
Tb34300	0.051
Tb34316	0.11
Tb34317	1.9
Tb34320	5.59e-07
Tb34438	0.57
Tb34502	3.6
Tb34598	0.11
Tb34674	0.91
Tb34711	0.36
Tb34719	5.42e-13
Tb34719	3.18e-07
Tb34726	1.5
Tb34730	4.1
Tb34754	4.3
Tb34787	7.0
Tb34800	3.6
Tb34806	7.2
Tb34820	0.61
Tb34824	2.6
Tb34825	0.21
Tb34841	1.2
Tb34855	4.4
Tb34856	0.60
Tb34900	2.7
Tb34916	0.43
Tb34935	0.21
Tb34945	1.1
Tb34977	0.75
Tb35070	2.7
Tb35070	5.5
Tb35212	0.090
Tb35215	8.5
Tb35261	4.1
Tb35379	0.25
Tb35380	9.2
Tb35490	1.1
Tb35492	0.006
Tb35492	6.9
Tb35495	1.1
Tb35497	2.1
Tb35499	0.057
Tb35499	0.71
Tb35534	1.1
Tb35550	0.11
Tb35551	1.3
Tb35632	2.6
Tb35640	0.37
Tb35675	0.16
Tb35728	3.9
Tb35743	3.2
Tb35748	8.72e-09
Tb35748	0.001
Tb35760	0.67
Tb35765	0.15
Tb35771	3.0
Tb35771	6.5
Tb35773	0.35
Tb35773	2.5
Tb35781	1.8
Tb35786	0.49
Tb35787	0.95
Tb35793	8.7
Tb35793	8.7
Tb35794	4.1
Tb35803	0.91
Tb35808	0.70
Tb35808	0.70
Tb35811	5.3
Tb35816	4.2
Tb35817	3.0
Tb35831	0.41
Tb35832	0.18
Tb35858	1.8
Tb35875	0.70
Tb35880	5.4
Tb35905	2.8
Tb35915	3.3
Tb35939	0.51
Tb35944	2.0
Tb35969	1.42e-17
Tb35979	1.74e-07
Tb35979	1.01e-06
Tb35993	2.2
Tb35996	7.6
Tb36007	2.6
Tb36031	4.0
Tb36039	0.99
Tb36043	2.4
Tb36048	4.1
Tb36060	6.2
Tb36063	0.65
Tb36064	1.7
Tb36069	0.36
Tb36071	1.6
Tb36074	0.016
Tb36076	0.51
Tb36080	0.16
Tb36103	0.39
Tb36109	0.66
Tb36114	5.0
Tb36132	0.62
Tb36145	0.37
Tb36148	3.69e-15
Tb36148	1.45e-06
Tb36171	0.41
Tb36175	2.96e-16
Tb36175	2.59e-07
Tb36185	0.34
Tb36194	5.9
Tb36197	4.6
Tb36203	3.3
Tb36209	3.2
Tb36213	1.4
Tb36227	1.0
Tb36258	2.7
Tb36258	7.6
Tb36268	0.37
Tb36268	0.87
Tb36270	1.5
Tb36275	2.2
Tb36280	8.61e-04
Tb36293	0.35
Tb36296	2.7
Tb36301	0.34
Tb36341	1.3
Tb36350	1.0
Tb36351	2.6
Tb36358	7.82e-10
Tb36358	5.01e-08
Tb36359	1.0
Tb36389	0.004
Tb36405	2.9
Tb36414	2.5
Tb36419	1.9
Tb36428	2.5
Tb36434	0.81
Tb36463	1.00
Tb36465	0.61
Tb36474	0.40
Tb36488	3.6
Tb36517	2.7
Tb36519	9.7
Tb36520	2.0
Tb36522	1.4
Tb36527	0.30
Tb36528	5.0
Tb36537	2.1
Tb36542	3.4
Tb36564	0.79
Tb36569	4.6
Tb36579	1.9
Tb36589	7.31e-10
Tb36589	0.013
Tb36618	0.072
Tb36636	2.1
Tb36639	0.026
Tb36640	0.29
Tb36893	2.1
Tb36969	0.22
Tb37061	1.81e-08
Tb37061	0.004
Tb37090	5.5
Tb37091	4.2
Tb37097	3.9
Tb37114	0.095
Tb37121	0.31
Tb37144	2.3
Tb37145	0.84
Tb37146	0.009
Tb37176	3.7
Tb37178	1.3
Tb37182	0.44
Tb37190	5.9
Tb37198	0.13
Tb37241	1.3
Tb37241	5.9
Tb37254	1.1
Tb37257	8.1
Tb37347	5.7
Tb37357	1.4
Tb37358	2.27e-04
Tb37378	9.0
Tb37410	0.68
Tb37419	0.87
Tb37420	0.24
Tb37423	4.5
Tb37426	1.6
Tb37430	0.76
Tb37441	0.75
Tb37462	0.088
Tb37468	2.9
Tb37470	4.2
Tb37477	2.5
Tb37498	1.3
Tb37504	6.1
Tb37506	2.2
Tb37515	0.21
Tb37518	0.18
Tb37521	0.54
Tb37522	0.009
Tb37523	0.18
Tb37547	8.4
Tb37548	1.3
Tb37609	0.40
Tb37609	2.3
Tb37620	1.0
Tb37625	0.57
Tb37629	0.99
Tb37647	0.011
Tb37679	3.6
Tb37686	1.3
Tb37692	1.1
Tb37693	0.65
Tb37702	1.7
