# Supplementary material for: Venomix: a simple bioinformatic pipeline for identifying and characterizing toxin gene candidates from transcriptomic data
Source: PeerJ. 2018 Jul 31;6:e5361. doi: 10.7717/peerj.5361 (PMC6074769; doi:10.7717/peerj.5361)
Supplement: Supplemental Information 4 [file peerj-06-5361-s004.gz › FinalOutput_E-20/SCREENING/busco_log]

INFO	****************** Start a BUSCO 2.0 analysis, current time: 10/24/2017 09:36:18 ******************
INFO	The lineage dataset is: metazoa_odb9 (eukaryota)
INFO	Mode is: tran
INFO	To reproduce this run: python /projects/areitze2_research/PROGRAMS/busco/BUSCO.py -i ../../INPUTS/Tb_Trinity.fasta -o TRIN_OUT -l /projects/areitze2_research/PROGRAMS/busco/metazoa_odb9/ -m tran -c 3 -sp fly
INFO	Check dependencies...
INFO	Check input file...
INFO	Temp directory is ./tmp/
INFO	****** Step 1/2, current time: 10/24/2017 09:36:28 ******
INFO	Create blast database...
INFO	[makeblastdb]	Building a new DB, current time: 10/24/2017 09:36:28
INFO	[makeblastdb]	New DB name:   /scratch/jmacrand/Venomix_Transcriptomes/Tetramorium_bicarinatum/venomix/FinalOutput_E-20/SCREENING/tmp/TRIN_OUT_1767953869
INFO	[makeblastdb]	New DB title:  ../../INPUTS/Tb_Trinity.fasta
INFO	[makeblastdb]	Sequence type: Nucleotide
INFO	[makeblastdb]	Keep MBits: T
INFO	[makeblastdb]	Maximum file size: 1000000000B
INFO	[makeblastdb]	Adding sequences from FASTA; added 225863 sequences in 16.7526 seconds.
INFO	Running tblastn, writing output to /scratch/jmacrand/Venomix_Transcriptomes/Tetramorium_bicarinatum/venomix/FinalOutput_E-20/SCREENING/run_TRIN_OUT/blast_output/tblastn_TRIN_OUT.tsv...
WARNING	tblastn might have ended prematurely (the result file lacks the expected final line), which could produce incomplete results in the next steps !
INFO	****** Step 2/2, current time: 10/24/2017 09:37:48 ******
INFO	Getting coordinates for candidate transcripts...
INFO	Extracting candidate transcripts...
INFO	Translating candidate transcripts...
INFO	Running HMMER to confirm transcript orthology:
INFO	10/24/2017 09:37:53 =>	0% of predictions performed (18 to be done)
INFO	10/24/2017 09:37:53 =>	10% of predictions performed (2/18 candidate proteins)
INFO	10/24/2017 09:37:54 =>	20% of predictions performed (5/18 candidate proteins)
INFO	10/24/2017 09:37:54 =>	30% of predictions performed (8/18 candidate proteins)
INFO	10/24/2017 09:37:54 =>	40% of predictions performed (8/18 candidate proteins)
INFO	10/24/2017 09:37:54 =>	50% of predictions performed (10/18 candidate proteins)
INFO	10/24/2017 09:37:54 =>	60% of predictions performed (11/18 candidate proteins)
INFO	10/24/2017 09:37:55 =>	70% of predictions performed (13/18 candidate proteins)
INFO	10/24/2017 09:37:55 =>	80% of predictions performed (15/18 candidate proteins)
INFO	10/24/2017 09:37:56 =>	100% of predictions performed
INFO	Results:
INFO	C:0.6%[S:0.0%,D:0.6%],F:0.0%,M:99.4%,n:978
INFO	6 Complete BUSCOs (C)
INFO	0 Complete and single-copy BUSCOs (S)
INFO	6 Complete and duplicated BUSCOs (D)
INFO	0 Fragmented BUSCOs (F)
INFO	972 Missing BUSCOs (M)
INFO	978 Total BUSCO groups searched

INFO	BUSCO analysis done with WARNING(s). Total running time: 98.6521289349 seconds
INFO	Results written in /scratch/jmacrand/Venomix_Transcriptomes/Tetramorium_bicarinatum/venomix/FinalOutput_E-20/SCREENING/run_TRIN_OUT/
