# Supplementary material for: Venomix: a simple bioinformatic pipeline for identifying and characterizing toxin gene candidates from transcriptomic data
Source: PeerJ. 2018 Jul 31;6:e5361. doi: 10.7717/peerj.5361 (PMC6074769; doi:10.7717/peerj.5361)
Supplement: Supplemental Information 4 [file peerj-06-5361-s004.gz › FinalOutput_E-20/SCREENING/Prot.fasta.uniq]

>TRINITY_DN41757_c0_g1::TRINITY_DN41757_c0_g1_i1::g.1::m.1 type:complete len:471 gc:universal TRINITY_DN41757_c0_g1_i1:421-1833(+)
MQILRTRLNPVDTAQQTTERLPLPGILAGWREDLQGRERPDSKNFRDRDVIVNTNYGQVQ
GFKVQLYDDPYARHRPWNLAVERVTKVVNVFLGIPYAMPPTREGRFKPPRPHRGWQLLQA
VDWGPACPQPSEYTGTTKGVRDVDEDCLYLNIFTPSIGYGLANRYPVMFYIHGGEFSHGA
SNLFPAHILAAFYDVVVVSINYRLGALGFLSTGDENSPGNYGILDQAMALRWVHDNIVSF
NGDPESITLFGPGAGAASAGLLMVAPRTRQMVAKVIAQSGSALADWAVIIDKYRAQNTSR
VYAEMLGCSIESSWKLVQCLKDGRSFLELGNSELKPDVGMFPWAPVLDNNFTVPQDDWYE
EWRASDWHFFYETPEESIKARKYRKDLAYMAGVTTQEAAFIIKNNVTLARNQYIITPEVF
DQRIWELVLRYNYTLNPQGIYEAIKYMYTYWPDPMNVTHIREQYINVGNL*
>TRINITY_DN41757_c0_g1::TRINITY_DN41757_c0_g1_i2::g.4::m.4 type:5prime_partial len:557 gc:universal TRINITY_DN41757_c0_g1_i2:1-1671(+)
GCHTCAADSRVRSRAPARAREIMARPRVYLYLLLLLTAAVAQDNISPGSRYYNRDGVYVP
NDATGYKTYVYKDRRYGYQPSYMEPGYRGPTRAPEDRYLYGQTTERLPLPGILAGWREDL
QGRERPDSKNFRDRDVIVNTNYGQVQGFKVQLYDDPYARHRPWNLAVERVTKVVNVFLGI
PYAMPPTREGRFKPPRPHRGWQLLQAVDWGPACPQPSEYTGTTKGVRDVDEDCLYLNIFT
PSIGYGLANRYPVMFYIHGGEFSHGASNLFPAHILAAFYDVVVVSINYRLGALGFLSTGD
ENSPGNYGILDQAMALRWVHDNIVSFNGDPESITLFGPGAGAASAGLLMVAPRTRQMVAK
VIAQSGSALADWAVIIDKYRAQNTSRVYAEMLGCSIESSWKLVQCLKDGRSFLELGNSEL
KPDVGMFPWAPVLDNNFTVPQDDWYEEWRASDWHFFYETPEESIKARKYRKDLAYMAGVT
TQEAAFIIKNNVTLARNQYIITPEVFDQRIWELVLRYNYTLNPQGIYEAIKYMYTYWPDP
MNVTHIREQYINVGNL*
>TRINITY_DN41757_c0_g1::TRINITY_DN41757_c0_g1_i4::g.9::m.9 type:5prime_partial len:623 gc:universal TRINITY_DN41757_c0_g1_i4:1-1869(+)
GCHTCAADSRVRSRAPARAREIMARPRVYLYLLLLLTAAVAQDNISPGSRYYNRDGVYVP
NDATGYKTYVYKDRRYGYQPSYMEPGYRGPTRAPEDRYLYGQTTERLPLPGILAGWREDL
QGRERPDSKNFRDRDVIVNTNYGQVQGFKVQLYDDPYARHRPWNLAVERVTKVVNVFLGI
PYAMPPTREGRFKPPRPHRGWQLLQAVDWGPACPQPSEYTGTTKGVRDVDEDCLYLNIFT
PSIGYGLANRYPVMFYIHGGEFSHGASNLFPAHILAAFYDVVVVSINYRLGALGFLSTGD
ENSPGNYGILDQAMALRWVHDNIVSFNGDPESITLFGPGAGAASAGLLMVAPRTRQMVAK
VIAQSGSALADWAVIIDKYRAQNTSRVYAEMLGCSIESSWKLVQCLKDGRSFLELGNSEL
KPDVGMFPWAPVLDNNFTVPQDDWYEEWRASDWHFFYETPEESIKARKYRKDLAYMAGVT
TQEAAFIIKNNVTLARNQYIITPEVFDQRIWELVLRYNYTLNPQGIYEAIKYMYTYWPDP
MNVTHIREQYINLLSDFHYVAPYDKIAKLLVERHVPTYLYVLNTSIEALHSPHWARVPHD
TELLWLTGAPFMDVGMFLRTYL*
>TRINITY_DN41757_c0_g1::TRINITY_DN41757_c0_g1_i5::g.11::m.11 type:complete len:537 gc:universal TRINITY_DN41757_c0_g1_i5:421-2031(+)
MQILRTRLNPVDTAQQTTERLPLPGILAGWREDLQGRERPDSKNFRDRDVIVNTNYGQVQ
GFKVQLYDDPYARHRPWNLAVERVTKVVNVFLGIPYAMPPTREGRFKPPRPHRGWQLLQA
VDWGPACPQPSEYTGTTKGVRDVDEDCLYLNIFTPSIGYGLANRYPVMFYIHGGEFSHGA
SNLFPAHILAAFYDVVVVSINYRLGALGFLSTGDENSPGNYGILDQAMALRWVHDNIVSF
NGDPESITLFGPGAGAASAGLLMVAPRTRQMVAKVIAQSGSALADWAVIIDKYRAQNTSR
VYAEMLGCSIESSWKLVQCLKDGRSFLELGNSELKPDVGMFPWAPVLDNNFTVPQDDWYE
EWRASDWHFFYETPEESIKARKYRKDLAYMAGVTTQEAAFIIKNNVTLARNQYIITPEVF
DQRIWELVLRYNYTLNPQGIYEAIKYMYTYWPDPMNVTHIREQYINLLSDFHYVAPYDKI
AKLLVERHVPTYLYVLNTSIEALHSPHWARVPHDTELLWLTGAPFMDVGMFLRTYL*
>TRINITY_DN41757_c0_g1::TRINITY_DN41757_c0_g1_i7::g.16::m.16 type:internal len:700 gc:universal TRINITY_DN41757_c0_g1_i7:1-2097(+)
GCHTCAADSRVRSRAPARAREIMARPRVYLYLLLLLTAAVAQDNISPGSRYYNRDGVYVP
NDATGYKTYVYKDRRYGYQPSYMEPGYRGPTRAPEDRYLYGQTTERLPLPGILAGWREDL
QGRERPDSKNFRDRDVIVNTNYGQVQGFKVQLYDDPYARHRPWNLAVERVTKVVNVFLGI
PYAMPPTREGRFKPPRPHRGWQLLQAVDWGPACPQPSEYTGTTKGVRDVDEDCLYLNIFT
PSIGYGLANRYPVMFYIHGGEFSHGASNLFPAHILAAFYDVVVVSINYRLGALGFLSTGD
ENSPGNYGILDQAMALRWVHDNIVSFNGDPESITLFGPGAGAASAGLLMVAPRTRQMVAK
VIAQSGSALADWAVIIDKYRAQNTSRVYAEMLGCSIESSWKLVQCLKDGRSFLELGNSEL
KPDVGMFPWAPVLDNNFTVPQDDWYEEWRASDWHFFYETPEESIKARKYRKDLAYMAGVT
TQEAAFIIKNNVTLARNQYIITPEVFDQRIWELVLRYNYTLNPQGIYEAIKYMYTYWPDP
MNVTHIREQYINLLSDFHYVAPYDKIAKLLVERHVPTYLYVLNTSIEALHSPHWARVPHD
TELLWLTGAPFMDVEFFPQKWRLSRDMWTDNDRNMSHFFMKAYSNFAKYGNPTPSQILGL
HFDLARHGQLRYLNINTTFNSSIEINYRQTESAFWSMYL
>TRINITY_DN41757_c0_g1::TRINITY_DN41757_c0_g1_i8::g.18::m.18 type:3prime_partial len:614 gc:universal TRINITY_DN41757_c0_g1_i8:421-2259(+)
MQILRTRLNPVDTAQQTTERLPLPGILAGWREDLQGRERPDSKNFRDRDVIVNTNYGQVQ
GFKVQLYDDPYARHRPWNLAVERVTKVVNVFLGIPYAMPPTREGRFKPPRPHRGWQLLQA
VDWGPACPQPSEYTGTTKGVRDVDEDCLYLNIFTPSIGYGLANRYPVMFYIHGGEFSHGA
SNLFPAHILAAFYDVVVVSINYRLGALGFLSTGDENSPGNYGILDQAMALRWVHDNIVSF
NGDPESITLFGPGAGAASAGLLMVAPRTRQMVAKVIAQSGSALADWAVIIDKYRAQNTSR
VYAEMLGCSIESSWKLVQCLKDGRSFLELGNSELKPDVGMFPWAPVLDNNFTVPQDDWYE
EWRASDWHFFYETPEESIKARKYRKDLAYMAGVTTQEAAFIIKNNVTLARNQYIITPEVF
DQRIWELVLRYNYTLNPQGIYEAIKYMYTYWPDPMNVTHIREQYINLLSDFHYVAPYDKI
AKLLVERHVPTYLYVLNTSIEALHSPHWARVPHDTELLWLTGAPFMDVEFFPQKWRLSRD
MWTDNDRNMSHFFMKAYSNFAKYGNPTPSQILGLHFDLARHGQLRYLNINTTFNSSIEIN
YRQTESAFWSMYL
>TRINITY_DN43664_c0_g6::TRINITY_DN43664_c0_g6_i3::g.21::m.21 type:5prime_partial len:269 gc:universal TRINITY_DN43664_c0_g6_i3:874-68(-)
PSSEKVTGAEDCLYLNVYVPLRETESNKMLLPVLFWIHGGAFQFGSGKEYGAKYLIDRGV
ILVTINYRLGPMGFLSTEDEVVPGNMGLKDQNMALRWVSQNIEWFGGDPKKVTLVGLSAG
GASVHYHYLSQLSAGLFRGGISFSGTTFDCWTQTENSLEKAKKLSALMGCPTTTTRDMIR
CLRYRPARALVQTTSEFMPFFYNPFTPFGPVVEKFSDDAPFIDRTPIEIINSGDVQDLPW
VTGVTSEEGLYPVAGKIMRKILRKLSFS*
>TRINITY_DN43664_c0_g6::TRINITY_DN43664_c0_g6_i4::g.22::m.22 type:5prime_partial len:175 gc:universal TRINITY_DN43664_c0_g6_i4:857-333(-)
GGAFQFGSGMLYGAEYLMDHDVILVTFNYRVGPMGFLSTEDEVVSGNMGLKDQNMALRWV
SQNIEWFGGDPKKVTLVGLSAGGASVHYHYLSQLSAGLFRGGISFSGTTFDCWTQTENSL
EKAKKLSALMGCPTTTTRDMIRCLRYRPARALVQTTSEFMVRLAFCFSILKQEQ*
>TRINITY_DN43664_c0_g6::TRINITY_DN43664_c0_g6_i7::g.23::m.23 type:5prime_partial len:213 gc:universal TRINITY_DN43664_c0_g6_i7:885-247(-)
PSSEKVTGAEDCLYLNVYVPLRETESNKMLLPVLFWIHGGAFQFGSGKEYGAKYLIDRGV
ILVTINYRLGPMGFLSTEDEVVPGNMGLKDQNMALRWVSQNIEWFGGDPKKVTLVGLSAG
GASVHYHYLSQLSAGLFRGGISFSGTTFDCWTQTENSLEKAKKLSALMGCPTTTTRDMIR
CLRYRPARALVQTTSEFMVRLAFCFSILKQEQ*
>TRINITY_DN43664_c0_g6::TRINITY_DN43664_c0_g6_i8::g.24::m.24 type:internal len:225 gc:universal TRINITY_DN43664_c0_g6_i8:674-3(-)
GGAFQFGSGMLYGAEYLMDHDVILVTFNYRVGPMGFLSTEDEVVSGNMGLKDQNMALRWV
SQNIEWFGGDPKKVTLVGLSAGGASVHYHYLSQLSAGLFRGGISFSGTTFDCWTQTENSL
EKAKKLSALMGCPTTTTRDMIRCLRYRPARALVQTTSEFMPFFYNPFTPFGPVVEKFSDD
APFIDRTPIEIINSGDVQDLPWVTGVTSEEGLYPVAEFIADDQN
>TRINITY_DN43664_c0_g6::TRINITY_DN43664_c0_g6_i10::g.25::m.25 type:5prime_partial len:231 gc:universal TRINITY_DN43664_c0_g6_i10:760-68(-)
GGAFQFGSGMLYGAEYLMDHDVILVTFNYRVGPMGFLSTEDEVVSGNMGLKDQNMALRWV
SQNIEWFGGDPKKVTLVGLSAGGASVHYHYLSQLSAGLFRGGISFSGTTFDCWTQTENSL
EKAKKLSALMGCPTTTTRDMIRCLRYRPARALVQTTSEFMPFFYNPFTPFGPVVEKFSDD
APFIDRTPIEIINSGDVQDLPWVTGVTSEEGLYPVAGKIMRKILRKLSFS*
>TRINITY_DN43664_c0_g6::TRINITY_DN43664_c0_g6_i11::g.26::m.26 type:internal len:263 gc:universal TRINITY_DN43664_c0_g6_i11:788-3(-)
PSSEKVTGAEDCLYLNVYVPLRETESNKMLLPVLFWIHGGAFQFGSGKEYGAKYLIDRGV
ILVTINYRLGPMGFLSTEDEVVPGNMGLKDQNMALRWVSQNIEWFGGDPKKVTLVGLSAG
GASVHYHYLSQLSAGLFRGGISFSGTTFDCWTQTENSLEKAKKLSALMGCPTTTTRDMIR
CLRYRPARALVQTTSEFMPFFYNPFTPFGPVVEKFSDDAPFIDRTPIEIINSGDVQDLPW
VTGVTSEEGLYPVAEFIADDQN
>TRINITY_DN11712_c0_g1::TRINITY_DN11712_c0_g1_i1::g.28::m.28 type:5prime_partial len:110 gc:universal TRINITY_DN11712_c0_g1_i1:1-330(+)
AAVMVWIFGGGFYSGSATLDVYDHKTLVSEENVILVSMQYRVASLGFLYFGTSDVPGNAG
LFDQMMALQWVRDNIAAFGGNPENVTLFGESAGAVSVSMHLLSPLSRSV*
>TRINITY_DN11712_c0_g2::TRINITY_DN11712_c0_g2_i1::g.29::m.29 type:5prime_partial len:105 gc:universal TRINITY_DN11712_c0_g2_i1:2-316(+)
TLLSGGFYSGSATLDVYDHKTLVSEENVILVSMQYRVASLGFLYFGTSDVPGNAGLFDQM
MALQWVRDNIAAFGGNPENVTLFGESAGAVSVSMHLLSPLSRSV*
>TRINITY_DN31030_c0_g2::TRINITY_DN31030_c0_g2_i1::g.30::m.30 type:internal len:153 gc:universal TRINITY_DN31030_c0_g2_i1:457-2(-)
LIGIVEEAVHGGRYVAFRGIPYAKPPVGELRFKDPLPPEPWSGSRDASKHGNIAVQIDFL
SRETVGDEDCLYLNVYTIDIVKKRPVIVWIHGGGFSTGSGDASFYGPDYIVRKDVVLVTL
NYRLGVLGFLNLNDKVATGNQGLKDVVMALRW
>TRINITY_DN40528_c0_g3::TRINITY_DN40528_c0_g3_i1::g.31::m.31 type:3prime_partial len:367 gc:universal TRINITY_DN40528_c0_g3_i1:1098-1(-)
MLKMGEYRNHVLIQLGFICIFTLNANIVYGNSPIVKTPNGTFYGKTMPTRLGRDLYAFLG
IPYAAPPIGELRFKPPQPPVPLSGTFHATTNANVCTQRNIYVYQKEIVGSEDCLYLNVYT
PCIECIEGHPNSNRDQELKAFDRFPVMIWFHGGGWVTGAGDSESYGPKFLLDYDVVLVTV
NYRLGPLGFLSTEDLECPGNLGLKDQQQAMRWVHENIAYFSGDPNKVTLFGESAGGASVH
YHMVSPLSAGLFHRGISQSGNFYNPWTLTSPGVAKKRATTLGKHLGCTSENSKELIECLR
TKKAEEIIGTEHLFKKFGYCPMIPFRPVIEPEHPGAFLIEDPLISIREGRILDIPWMTGF
NSGEGA
>TRINITY_DN40584_c1_g1::TRINITY_DN40584_c1_g1_i2::g.33::m.33 type:complete len:499 gc:universal TRINITY_DN40584_c1_g1_i2:1167-2663(+)
MKGSSDSELYAPNYLLEQDIILVTMNYRVSILGFFSTLNHVSPGNYGIKDVKMALEWIQE
NIHSFGGNPKSVTLMGFSAGAGLTHILALSKKTEGLFHRYILHSGSATAPWSFHPRRRYR
QVCLELAKLVGCLPKKNANITASNETTTENPKGKDVRINAHDEISDYRVKDDEEILKCMR
TVNSTRLETMTQHFTVWSGHPWCIFGPTIENDSEDAILTMHPLKIMKDGLFRDIPAIFQV
VKDEGLLKTLQLFTKPKVEDELIENFEEYLPYFLEYEEVISNTSIFVSALQDFYFNGNVT
LGITHNITEMMSDGLIIWPVFQALQYHHSKGNSNIYFSFFTYQGTFTHTFISGISMYYGI
AHGDDVNYLFPMLNNILSNMLLYNTFNDVTMINIITEIWANFVIEGIPKTWRIPAWPNYR
DHHKFMRFGIDREPETVVQTDFLSDRMEFWEKLTLNELGESMNDVFVSEPPEDKPTGNAI
ACRLSIQFASLTIIYFYI*
>TRINITY_DN40584_c1_g1::TRINITY_DN40584_c1_g1_i2::g.34::m.34 type:complete len:176 gc:universal TRINITY_DN40584_c1_g1_i2:247-774(+)
MYVMRAIRTAFFVTNIRQRESLTRYTMSILHLRLDVRIWQCMCVLVSLLILADGLFTETD
KLLINTKWGFVHGKWSRTVRNRPIASFLGIPYALPPVGELRFRSPQSWNRTWTTIRDTTV
DAQKCIQVYNETEIFKIIGSEDCLYLNVFVPYVSNVITNYVQMFKCSNIIATYQL*
>TRINITY_DN40584_c1_g1::TRINITY_DN40584_c1_g1_i4::g.36::m.36 type:complete len:331 gc:universal TRINITY_DN40584_c1_g1_i4:643-1635(+)
MKGSSDSELYAPNYLLEQDIILVTMNYRVSILGFFSTLNHVSPGNYGIKDVKMALEWIQE
NIHSFGGNPKSVTLMGFSAGAGLTHILALSKKTEGLFHRYILHSGSATAPWSFHPRRRYR
QVCLELAKLVGCLPKKNANITASNETTTENPKGKDVRINAHDEISDYRVKDDEEILKCMR
TVNSTRLETMTQHFTVWSGHPWCIFGPTIENDSEDAILTMHPLKIMKDGLFRDIPAIFQV
VKDEGLLKTLQLFTKPKVEDELIENFEEYLPYFLEYEEVISNTSIFVSALQDFYFNGNVT
LGITHNITEVSTRVNTWAIFNDNIISPDDE*
>TRINITY_DN40584_c1_g1::TRINITY_DN40584_c1_g1_i6::g.39::m.39 type:complete len:673 gc:universal TRINITY_DN40584_c1_g1_i6:247-2265(+)
MYVMRAIRTAFFVTNIRQRESLTRYTMSILHLRLDVRIWQCMCVLVSLLILADGLFTETD
KLLINTKWGFVHGKWSRTVRNRPIASFLGIPYALPPVGELRFRSPQSWNRTWTTIRDTTV
DAQKCIQVYNETEIFKIIGSEDCLYLNVFVPYSSDEHQKPKNLSVLAVVHGGGYMKGSSD
SELYAPNYLLEQDIILVTMNYRVSILGFFSTLNHVSPGNYGIKDVKMALEWIQENIHSFG
GNPKSVTLMGFSAGAGLTHILALSKKTEGLFHRYILHSGSATAPWSFHPRRRYRQVCLEL
AKLVGCLPKKNANITASNETTTENPKGKDVRINAHDEISDYRVKDDEEILKCMRTVNSTR
LETMTQHFTVWSGHPWCIFGPTIENDSEDAILTMHPLKIMKDGLFRDIPAIFQVVKDEGL
LKTLQLFTKPKVEDELIENFEEYLPYFLEYEEVISNTSIFVSALQDFYFNGNVTLGITHN
ITEMMSDGLIIWPVFQALQYHHSKGNSNIYFSFFTYQGTFTHTFISGISMYYGIAHGDDV
NYLFPMLNNILSNMLLYNTFNDVTMINIITEIWANFVIEGIPKTWRIPAWPNYRDHHKFM
RFGIDREPETVVQTDFLSDRMEFWEKLTLNELGESMNDVFVSEPPEDKPTGNAIACRLSI
QFASLTIIYFYI*
>TRINITY_DN40584_c1_g1::TRINITY_DN40584_c1_g1_i8::g.41::m.41 type:complete len:505 gc:universal TRINITY_DN40584_c1_g1_i8:247-1761(+)
MYVMRAIRTAFFVTNIRQRESLTRYTMSILHLRLDVRIWQCMCVLVSLLILADGLFTETD
KLLINTKWGFVHGKWSRTVRNRPIASFLGIPYALPPVGELRFRSPQSWNRTWTTIRDTTV
DAQKCIQVYNETEIFKIIGSEDCLYLNVFVPYSSDEHQKPKNLSVLAVVHGGGYMKGSSD
SELYAPNYLLEQDIILVTMNYRVSILGFFSTLNHVSPGNYGIKDVKMALEWIQENIHSFG
GNPKSVTLMGFSAGAGLTHILALSKKTEGLFHRYILHSGSATAPWSFHPRRRYRQVCLEL
AKLVGCLPKKNANITASNETTTENPKGKDVRINAHDEISDYRVKDDEEILKCMRTVNSTR
LETMTQHFTVWSGHPWCIFGPTIENDSEDAILTMHPLKIMKDGLFRDIPAIFQVVKDEGL
LKTLQLFTKPKVEDELIENFEEYLPYFLEYEEVISNTSIFVSALQDFYFNGNVTLGITHN
ITEVSTRVNTWAIFNDNIISPDDE*
>TRINITY_DN40584_c1_g1::TRINITY_DN40584_c1_g1_i10::g.43::m.43 type:3prime_partial len:387 gc:universal TRINITY_DN40584_c1_g1_i10:247-1404(+)
MYVMRAIRTAFFVTNIRQRESLTRYTMSILHLRLDVRIWQCMCVLVSLLILADGLFTETD
KLLINTKWGFVHGKWSRTVRNRPIASFLGIPYALPPVGELRFRSPQSWNRTWTTIRDTTV
DAQKCIQVYNETEIFKIIGSEDCLYLNVFVPYSSDEHQKPKNLSVLAVVHGGGYMKGSSD
SELYAPNYLLEQDIILVTMNYRVSILGFFSTLNHVSPGNYGIKDVKMALEWIQENIHSFG
GNPKSVTLMGFSAGAGLTHILALSKKTEGLFHRYILHSGSATAPWSFHPRRRYRQVCLEL
AKLVGCLPKKNANITASNETTTENPKGKDVRINAHDEISDYRVKDDEEILKCMRTVNSTR
LETMTQHFVSVISKIIKTLIHPITVV
>TRINITY_DN43159_c0_g5::TRINITY_DN43159_c0_g5_i2::g.44::m.44 type:internal len:233 gc:universal TRINITY_DN43159_c0_g5_i2:1-696(+)
DGRVVSLTILLLCSLINARDVIRRKRIVGGIAAAQPPEDDPVVFVNRNDRDARIAGIRDP
DKGFYVFRGIRFGQPPTGRARFQRASPVYLEGEYNATKWGPPCPQPSHNETGKIIGSEDC
LFLNIFTPSLPDSSSGYPVLIWIHGGGFRRGSACQYEMRHLIKKKLVVVSIQYRLGTLGF
LSTGTQEMPGNNGMLDMVLAIDWVRDYIYFFGGDPNKIIAFGHGTGASAAMM
>TRINITY_DN38093_c0_g1::TRINITY_DN38093_c0_g1_i2::g.45::m.45 type:complete len:152 gc:universal TRINITY_DN38093_c0_g1_i2:1638-2093(+)
MLGNIDQINEHFENFLPSDLNITDAGQKNQLGESLKSYYFGDKLISTETTKELMMMLDDV
MFDAGIALSLEVLSTRISSPIYQYIFSYEAPFGMIKSLMQVENGELQVVSVGNLQSLYRD
DSLCDGRGNVIIYLLINIDKLHLLISFISLN*
>TRINITY_DN38093_c0_g1::TRINITY_DN38093_c0_g1_i7::g.51::m.51 type:5prime_partial len:166 gc:universal TRINITY_DN38093_c0_g1_i7:3-500(+)
SVKMWSSKFVFCAFVVIWAKADQDVQLEIPQGFLKGLKTTTVMENKAYYSFKGIPYAKAN
VGLNKFQMPEPAESWEGTYDATYHRSSCPFFCMIEQDIVGEEDCLFLNVYTPVLNKDACK
AVMVWFHGGGFNHGLGDDVFFGPDFLVEQDVVLVTLNYRLGVIGK*
>TRINITY_DN38093_c0_g1::TRINITY_DN38093_c0_g1_i11::g.54::m.54 type:5prime_partial len:163 gc:universal TRINITY_DN38093_c0_g1_i11:3-491(+)
SVKMWSSKFVFCAFVVIWAKADQDVQLEIPQGFLKGLKTTTVMENKAYYSFKGIPYAKAN
VGLNKFQMPEPAESWEGTYDATYHRSSCPFFCMIEQDIVGEEDCLFLNVYTPVLNKDACK
AVMVWFHGGGFNHGLGDDVFFGPDFLVEQDVVLVTLNYRLGV*
>TRINITY_DN31778_c0_g1::TRINITY_DN31778_c0_g1_i1::g.55::m.55 type:5prime_partial len:291 gc:universal TRINITY_DN31778_c0_g1_i1:1103-231(-)
LDETPQRSLSTTSFKKTNILMGSNTEEGFYFIIYYLTELFRIDGAEDVKVTRDQFISAVS
ELNPYVNQIGRHAIIYEYSDWLHPDDPHANRDALDKIVGDYQFTCNVNEFAGRYADTGHT
VYMYYYKHRSRNNPWPRWTGVMHADEISYIFGEPLDSSKGYTHEEMQLSKRMMRYWANFA
KTGDPNIDENGELSLAYWPPHTAVNKEYLTLDINNTEIGSGPRVRQCTFWKKYLPQLLGA
TSKLEVGSKETCGSTSLADSGATRILLILSLLLTGLTTLPHIQHDVRGIV*
>TRINITY_DN31778_c0_g1::TRINITY_DN31778_c0_g1_i2::g.57::m.57 type:internal len:253 gc:universal TRINITY_DN31778_c0_g1_i2:756-1(-)
LDETPQRSLSTTSFKKTNILMGSNTEEGFYFIIYYLTELFRIDGAEDVKVTRDQFISAVS
ELNPYVNQIGRHAIIYEYSDWLHPDDPHANRDALDKIVGDYQFTCNVNEFAGRYADTGHT
VYMYYYKHRSRNNPWPRWTGVMHADEISYIFGEPLDSSKGYTHEEMQLSKRMMRYWANFA
KTGDPNIDENGELSLAYWPPHTAVNKEYLTLDINNTEIGSGPRVRQCTFWKKYLPQLLGA
TCKYPTETSLSL
>TRINITY_DN27511_c0_g1::TRINITY_DN27511_c0_g1_i1::g.59::m.59 type:3prime_partial len:415 gc:universal TRINITY_DN27511_c0_g1_i1:1242-1(-)
MSSWMNCPSSLLLLLVGLSLHSACITRANGQHGSVDGQESGHEGGHEGGHPESSGSNHDG
LVVETTSGLMRGFSRMVLDREVHVFYGVPFAKPPVGPLRFRKPLPIEPWHGILNATTLPN
SCYQERYEYFPGFEGEEMWNPNTNISEDCLYLNIWVPQKLRLRHKESPDNVGNNGMAILV
WVYGGGFMSGTATLDVYDADIMAAAGNAIIASIQYRVGAFGFLYLNQHFSNSEEAPGNMG
LWDQALALKWLRENARVFGGDPDLITIFGESAGGSSVSLHLISPVTQGLVRRGILQSGTL
NAPWSYMTGEKANEVARVLVDDCGCNSTMLQENPARVMACMRSVDAKTLSVQQWNSYWGI
LGFPSAPTIDGVFLPKDPLDLVREADFKDTEILIGNNENEDRYTHTHTHTHTHT
>TRINITY_DN27511_c0_g1::TRINITY_DN27511_c0_g1_i2::g.62::m.62 type:complete len:650 gc:universal TRINITY_DN27511_c0_g1_i2:2558-609(-)
MSSWMNCPSSLLLLLVGLSLHSACITRANGQHGSVDGQESGHEGGHEGGHPESSGSNHDG
LVVETTSGLMRGFSRMVLDREVHVFYGVPFAKPPVGPLRFRKPLPIEPWHGILNATTLPN
SCYQERYEYFPGFEGEEMWNPNTNISEDCLYLNIWVPQKLRLRHKESPDNVGNNGMAILV
WVYGGGFMSGTATLDVYDADIMAAAGNAIIASIQYRVGAFGFLYLNQHFSNSEEAPGNMG
LWDQALALKWLRENARVFGGDPDLITIFGESAGGSSVSLHLISPVTQGLVRRGILQSGTL
NAPWSYMTGEKANEVARVLVDDCGCNSTMLQENPARVMACMRSVDAKTLSVQQWNSYWGI
LGFPSAPTIDGVFLPKDPLDLVREADFKDTEILIGNNENEGTYFILYDFIDFFEKDQASF
LERDKFLNIINTIFKNMSQIEREAIIFQYTDWDRVNDGYQNQRAIADIVGDYFFICPSTH
FSQLFADRGMKVYYYFFTQRTSTNVWGEWMGVMHGDEVEYVFGHPLNKSLEYTDKERDLS
LRMIHYFTRFAYTGMPTASESEWPPYTRDHPKYFIWNAEKSGFGRGPRTTACAFWNEFLP
RLKGIPDPTPEACKSAMASSVSAGVGRLRGSPMIAFILSLPVLGVYRFV*
>TRINITY_DN38135_c0_g2::TRINITY_DN38135_c0_g2_i2::g.65::m.65 type:complete len:460 gc:universal TRINITY_DN38135_c0_g2_i2:715-2094(+)
MEDCLRVNVYTTKLPSKDDIVKRPVLVFFHPGAFYLFSGRSSNFGPQYLLDKDIVLVTVN
YRLATLGFLSTGDSKAPGNVGLKDQVVALRWVQRNIAAFGGDPDSVTICGYSIGGTSVML
HMVSPMSKGLFHRAIAMSGSLMLDYPYPTEQLHLAKKQAELLDCPIDTTGSMLICLNSKP
VENFTDTMPKFFEWYNHPMLIWSPVVEPEVHGVERFLPEQPIDLIRKGQYHKVPMIAGIT
KNEFDGVVAYVNKQHNLGNDSYVDDLNNDWYKLAPINFFYERDTPRSRYISTELRQFYFG
DKPIGPDTYDGLAHINTDSIIYRLHRSVKLIAENIDQPIYFYMSSYQGRYSFVMWNETTP
NGVAHHDDLQYLFFMKFIFPFFKNDDPEIPTVELMTSLWSNFVQTGQPVSSALAENVTWE
PYIPEKDNYLDISEEPKMKTGLFPDRMQKWYSLFPLNSK*
>TRINITY_DN38135_c0_g2::TRINITY_DN38135_c0_g2_i4::g.66::m.66 type:complete len:555 gc:universal TRINITY_DN38135_c0_g2_i4:138-1802(+)
MKHFFAILLSFVVALADDNPAGEQHEVTAPTGRIRGSIMTSRLGKKIYSFRSVRYAEPPT
GQQRFQVAIPAADWDDVYDATKEGPSCPAILEQNIMEDCLRVNVYTTKLPSKDDIVKRPV
LVFFHPGAFYLFSGRSSNFGPQYLLDKDIVLVTVNYRLATLGFLSTGDSKAPGNVGLKDQ
VVALRWVQRNIAAFGGDPDSVTICGYSIGGTSVMLHMVSPMSKGLFHRAIAMSGSLMLDY
PYPTEQLHLAKKQAELLDCPIDTTGSMLICLNSKPVENFTDTMPKFFEWYNHPMLIWSPV
VEPEVHGVERFLPEQPIDLIRKGQYHKVPMIAGITKNEFDGVVAYVNKQHNLGNDSYVDD
LNNDWYKLAPINFFYERDTPRSRYISTELRQFYFGDKPIGPDTYDGLAHINTDSIIYRLH
RSVKLIAENIDQPIYFYMSSYQGRYSFVMWNETTPNGVAHHDDLQYLFFMKFIFPFFKND
DPEIPTVELMTSLWSNFVQTGQPVSSALAENVTWEPYIPEKDNYLDISEEPKMKTGLFPD
RMQKWYSLFPLNSK*
>TRINITY_DN38135_c0_g2::TRINITY_DN38135_c0_g2_i9::g.67::m.67 type:complete len:342 gc:universal TRINITY_DN38135_c0_g2_i9:380-1405(+)
MLHMVSPMSKGLFHRAIAMSGSLMLDYPYPTEQLHLAKKQAELLDCPIDTTGSMLICLNS
KPVENFTDTMPKFFEWYNHPMLIWSPVVEPEVHGVERFLPEQPIDLIRKGQYHKVPMIAG
ITKNEFDGVVAYVNKQHNLGNDSYVDDLNNDWYKLAPINFFYERDTPRSRYISTELRQFY
FGDKPIGPDTYDGLAHINTDSIIYRLHRSVKLIAENIDQPIYFYMSSYQGRYSFVMWNET
TPNGVAHHDDLQYLFFMKFIFPFFKNDDPEIPTVELMTSLWSNFVQTGQPVSSALAENVT
WEPYIPEKDNYLDISEEPKMKTGLFPDRMQKWYSLFPLNSK*
>TRINITY_DN38135_c0_g2::TRINITY_DN38135_c0_g2_i10::g.68::m.68 type:complete len:543 gc:universal TRINITY_DN38135_c0_g2_i10:138-1766(+)
MKHFFAILLSFVVALADDNPAGEQHEVTAPTGRIRGSIMTSRLGKKIYSFRSVRYAEPPT
GQQRFQVAIPAADWDDVYDATKEGPSCPAILEQNIMEDCLRVNVYTTKLPSKDDIVKRPV
LVFFHPGAFYLFSGRSSNFGPQYLYVSVSGFLSTGDSKAPGNVGLKDQVVALRWVQRNIA
AFGGDPDSVTICGYSIGGTSVMLHMVSPMSKGLFHRAIAMSGSLMLDYPYPTEQLHLAKK
QAELLDCPIDTTGSMLICLNSKPVENFTDTMPKFFEWYNHPMLIWSPVVEPEVHGVERFL
PEQPIDLIRKGQYHKVPMIAGITKNEFDGVVAYVNKQHNLGNDSYVDDLNNDWYKLAPIN
FFYERDTPRSRYISTELRQFYFGDKPIGPDTYDGLAHINTDSIIYRLHRSVKLIAENIDQ
PIYFYMSSYQGRYSFVMWNETTPNGVAHHDDLQYLFFMKFIFPFFKNDDPEIPTVELMTS
LWSNFVQTGQPVSSALAENVTWEPYIPEKDNYLDISEEPKMKTGLFPDRMQKWYSLFPLN
SK*
>TRINITY_DN34158_c0_g6::TRINITY_DN34158_c0_g6_i3::g.69::m.69 type:internal len:215 gc:universal TRINITY_DN34158_c0_g6_i3:3-644(+)
QKDVVLVTLNYRLGVLGFLNLNDKVATGNQAVKDIIVALKWVQKNISNFGGDPENVTIFG
ESAGGALTHCLALTPLAKGLFHKAISQSGVMRCPWAFTEPEPPSMNKGFRLAEKLGKTTT
DPKVAYEFLKTIDAKKLIETEQKSLLTETERKQYSLTFTPSLDHESSNPVFPEDPETSLS
RAVNVPFLLGFTNCEGSFIIYSSFVSESEFYLDK
>TRINITY_DN34158_c0_g6::TRINITY_DN34158_c0_g6_i4::g.70::m.70 type:5prime_partial len:419 gc:universal TRINITY_DN34158_c0_g6_i4:3-1259(+)
QKDVVLVTLNYRLGVLGFLNLNDKVATGNQAVKDIIVALKWVQKNISNFGGDPENVTIFG
ESAGGALTHCLALTPLAKGLFHKAISQSGVMRCPWAFTEPEPPSMNKGFRLAEKLGKTTT
DPKVAYEFLKTIDAKKLIETEQKSLLTETERKQYSLTFTPSLDHESSNPVFPEDPETSLS
RAVNVPFLLGFTNCEGSFIIYSSFVSESITKEDFKKVDSDFKSTILPRCLSTLSKISVTP
DELRSFYFGDKVISEETVMNYIDFLSDEFFYRDMMEVVDIQTKLYNKNDTKKTYLYQFSF
ESESSPMRKIFNIPVPGVTHSEELGYLFYPSLMKDMFGMSPHAVDSEEYKMMKCLTQMWT
DFAKTGNPTPVTNLWSSVTDSQSGRYNYLNIDTTSQMKVFRKGAERWDWEEKKNKLQR*
>TRINITY_DN41713_c1_g2::TRINITY_DN41713_c1_g2_i1::g.1::m.1 type:5prime_partial len:587 gc:universal TRINITY_DN41713_c1_g2_i1:3-1763(+)
HEKQQSVAASAAAAAAAAPAPTSAAAAAAAAPPPPPPSSASIHHDTGKTSTPQSSNSSPT
KSETETFSELQPRFMTDSSESEEDSVSEVECFAIDQVELDEDHPESSKFLLTPDDPERSV
DPETQARLEALLEAAGIGKLSSGDGKHLPDHEVLRRLTSSVSCALDEAAAALTRMRSDNP
RTPNEKRSLVEACTDGDVGTVRKLLTEGRSVHETTEEGESLLSLACSAGYFELAQVLLAM
NANVEDRGIKGDCTPLMEAASAGHVDIVTLLIAHGADVNAQSTSGNTPLMYGCAGGHEEV
VRALLDAGANVEDHNENGHTPLMEAASAGHVPVAKILLEHGAGINTHSNEFKESALTLAC
YKGHLEMVRFLLEAGADQEHKTDEMHTALMEASMDGHVEVARLLLDSGAQVNMPTDSFES
PLTLAACGGHVDLAMLLIERGANIEEVNDEGYTPLMEAAREGHEEMVALLLSQGANINAQ
TEETQETALTLACCGGFLEVADFLIKAGADIELGASTPLMEAAQEGHLDLVRYLLESAAD
VHAQTQTGDTALTYACENGHTDVADLLLQFGADLVRILIVNFDHNN*
>TRINITY_DN41713_c1_g2::TRINITY_DN41713_c1_g2_i2::g.4::m.4 type:3prime_partial len:202 gc:universal TRINITY_DN41713_c1_g2_i2:1830-2432(+)
MSYLYHFIVFKEHESEGGRTPLMKACRAGHLCTVQFLISKRADVNRQTTNNDHTPLSLAC
AGGHLAVVELLLAQSANPFHKLKDNSTMLIEAAKGGHTPVVQLLLDYPHSIMMSAPHSAA
PAPMLLPQQQQQPPQQQQQPPPQQQQQQPPPQPQHISHQQHVPHSQQTSTQPQQLPQQPQ
QQQQQQQQTAEQQQAQNLQPK
>TRINITY_DN41713_c1_g2::TRINITY_DN41713_c1_g2_i3::g.5::m.5 type:internal len:765 gc:universal TRINITY_DN41713_c1_g2_i3:3-2294(+)
HEKQQSVAASAAAAAAAAPAPTSAAAAAAAAPPPPPPSSASIHHDTGKTSTPQSSNSSPT
KSETETFSELQPRFMTDSSESEEDSVSEVECFAIDQVELDEDHPESSKFLLTPDDPERSV
DPETQARLEALLEAAGIGKLSSGDGKHLPDHEVLRRLTSSVSCALDEAAAALTRMRSDNP
RTPNEKRSLVEACTDGDVGTVRKLLTEGRSVHETTEEGESLLSLACSAGYFELAQVLLAM
NANVEDRGIKGDCTPLMEAASAGHVDIVTLLIAHGADVNAQSTSGNTPLMYGCAGGHEEV
VRALLDAGANVEDHNENGHTPLMEAASAGHVPVAKILLEHGAGINTHSNEFKESALTLAC
YKGHLEMVRFLLEAGADQEHKTDEMHTALMEASMDGHVEVARLLLDSGAQVNMPTDSFES
PLTLAACGGHVDLAMLLIERGANIEEVNDEGYTPLMEAAREGHEEMVALLLSQGANINAQ
TEETQETALTLACCGGFLEVADFLIKAGADIELGASTPLMEAAQEGHLDLVRYLLESAAD
VHAQTQTGDTALTYACENGHTDVADLLLQFGADLEHESEGGRTPLMKACRAGHLCTVQFL
ISKRADVNRQTTNNDHTPLSLACAGGHLAVVELLLAQSANPFHKLKDNSTMLIEAAKGGH
TPVVQLLLDYPHSIMMSAPHSAAPAPMLLPQQQQQPPQQQQQPPPQQQQQQPPPQPQHIS
HQQHVPHSQQTSTQPQQLPQQPQQQQQQQQQTAEQQQAQNLQPK
>TRINITY_DN41713_c1_g2::TRINITY_DN41713_c1_g2_i4::g.6::m.6 type:3prime_partial len:526 gc:universal TRINITY_DN41713_c1_g2_i4:435-2009(+)
MNANVEDRGIKGDCTPLMEAASAGHVDIVTLLIAHGADVNAQSTSGNTPLMYGCAGGHEE
VVRALLDAGANVEDHNENGHTPLMEAASAGHVPVAKILLEHGAGINTHSNEFKESALTLA
CYKGHLEMVRFLLEAGADQEHKTDEMHTALMEASMDGHVEVARLLLDSGAQVNMPTDSFE
SPLTLAACGGHVDLAMLLIERGANIEEVNDEGYTPLMEAAREGHEEMVALLLSQGANINA
QTEETQETALTLACCGGFLEVADFLIKAGADIELGASTPLMEAAQEGHLDLVRYLLESAA
DVHAQTQTGDTALTYACENGHTDVADLLLQFGADLEHESEGGRTPLMKACRAGHLCTVQF
LISKRADVNRQTTNNDHTPLSLACAGGHLAVVELLLAQSANPFHKLKDNSTMLIEAAKGG
HTPVVQLLLDYPHSIMMSAPHSAAPAPMLLPQQQQQPPQQQQQPPPQQQQQQPPPQPQHI
SHQQHVPHSQQTSTQPQQLPQQPQQQQQQQQQTAEQQQAQNLQPK
>TRINITY_DN41713_c1_g2::TRINITY_DN41713_c1_g2_i5::g.7::m.7 type:5prime_partial len:476 gc:universal TRINITY_DN41713_c1_g2_i5:3-1430(+)
HEKQQSVAASAAAAAAAAPAPTSAAAAAAAAPPPPPPSSASIHHDTGKTSTPQSSNSSPT
KSETETFSELQPRFMTDSSESEEDSVSEVECFAIDQVELDEDHPESSKFLLTPDDPERSV
DPETQARLEALLEAAGIGKLSSGDGKHLPDHEVLRRLTSSVSCALDEAAAALTRMRSDNP
RTPNEKRSLVEACTDGDVGTVRKLLTEGRSVHETTEEGESLLSLACSAGYFELAQVLLAM
NANVEDRGIKGDCTPLMEAASAGHVDIVTLLIAHGADVNAQSTSGNTPLMYGCAGGHEEV
VRALLDAGANVEDHNENGHTPLMEAASAGHVPVAKILLEHGAGINTHSNEFKESALTLAC
YKGHLEMVRFLLEAGADQEHKTDEMHTALMEASMDGHVEVARLLLDSGAQVNMPTDSFES
PLTLAACGGHVDLAMLLIERGANIEEVNDEGYTPLMEAAREGHEEMVALLLSQGT*
>TRINITY_DN41713_c1_g2::TRINITY_DN41713_c1_g2_i5::g.8::m.8 type:complete len:138 gc:universal TRINITY_DN41713_c1_g2_i5:1643-2056(+)
MEAAQEGHLDLVRYLLESAADVHAQTQTGDTALTYACENGHTDVADLLLQFGADLEHESE
GGRTPLMKACRAGHLCTVQFLISKRADVNRQTTNNDHTPLSLACAGGHLAVVELLLAQSA
NPFHKLKVRSYSLKSIK*
>TRINITY_DN41713_c1_g2::TRINITY_DN41713_c1_g2_i7::g.10::m.10 type:5prime_partial len:657 gc:universal TRINITY_DN41713_c1_g2_i7:3-1973(+)
HEKQQSVAASAAAAAAAAPAPTSAAAAAAAAPPPPPPSSASIHHDTGKTSTPQSSNSSPT
KSETETFSELQPRFMTDSSESEEDSVSEVECFAIDQVELDEDHPESSKFLLTPDDPERSV
DPETQARLEALLEAAGIGKLSSGDGKHLPDHEVLRRLTSSVSCALDEAAAALTRMRSDNP
RTPNEKRSLVEACTDGDVGTVRKLLTEGRSVHETTEEGESLLSLACSAGYFELAQVLLAM
NANVEDRGIKGDCTPLMEAASAGHVDIVTLLIAHGADVNAQSTSGNTPLMYGCAGGHEEV
VRALLDAGANVEDHNENGHTPLMEAASAGHVPVAKILLEHGAGINTHSNEFKESALTLAC
YKGHLEMVRFLLEAGADQEHKTDEMHTALMEASMDGHVEVARLLLDSGAQVNMPTDSFES
PLTLAACGGHVDLAMLLIERGANIEEVNDEGYTPLMEAAREGHEEMVALLLSQGANINAQ
TEETQETALTLACCGGFLEVADFLIKAGADIELGASTPLMEAAQEGHLDLVRYLLESAAD
VHAQTQTGDTALTYACENGHTDVADLLLQFGADLEHESEGGRTPLMKACRAGHLCTVQFL
ISKRADVNRQTTNNDHTPLSLACAGGHLAVVELLLAQSANPFHKLKVRSYSLKSIK*
>TRINITY_DN41713_c1_g2::TRINITY_DN41713_c1_g2_i8::g.13::m.13 type:3prime_partial len:246 gc:universal TRINITY_DN41713_c1_g2_i8:1643-2377(+)
MEAAQEGHLDLVRYLLESAADVHAQTQTGDTALTYACENGHTDVADLLLQFGADLEHESE
GGRTPLMKACRAGHLCTVQFLISKRADVNRQTTNNDHTPLSLACAGGHLAVVELLLAQSA
NPFHKLKDNSTMLIEAAKGGHTPVVQLLLDYPHSIMMSAPHSAAPAPMLLPQQQQQPPQQ
QQQPPPQQQQQQPPPQPQHISHQQHVPHSQQTSTQPQQLPQQPQQQQQQQQQTAEQQQAQ
NLQPK
>TRINITY_DN43822_c0_g5::TRINITY_DN43822_c0_g5_i1::g.14::m.14 type:internal len:506 gc:universal TRINITY_DN43822_c0_g5_i1:3-1517(+)
YKADVNARDRSWQTPVHVAAANNAVQCVELLLPNLLNINVTDRGGKTCLHHAVYNGHLEM
SEYLMQFGCVINASDKKDRRALHFATYKGYNEIVKALIAKGADVNVKDRDLYTPLHAAAA
SGNVECVHILIEAGGDIEAKNVYGNTPLHIACLNGCPLVIKELIANNVNLEAVNYRGQTA
LHVAAASLHGVHCFKMLIYNGLKVNVQSEDGRTPLHMTAIHGRFTRSKTLLDAGAFPDAR
DKNGNTALHIAAWFGFECLTTSLLESAASPATRNAQQRTPLHLSCLAGHIEVCRKLLQLD
SRRIDARDIGGRTALHLAAFKGSVDCLDLLLSSGANFRLVDNDNRLALHHAACRGHYPCV
FTLVGFGSDSNAQDVNGATPLHMAAAASNSNAQSFKCVQYLLQHRADPHLRDKRGFTAIH
YAVAGGNKAALEALLNASSPPSVLAASLSSSTGQEPSLPALTPIHLAAYHGHDEILQLLL
PLFPNVNIKEDSGKTPLDLAAYKGH
>TRINITY_DN43822_c0_g5::TRINITY_DN43822_c0_g5_i3::g.15::m.15 type:complete len:342 gc:universal TRINITY_DN43822_c0_g5_i3:318-1343(+)
MSEYLMQFGCVINASDKKDRRALHFATYKGYNEIVKALIAKGADVNVKDRDLYTPLHAAA
ASGNVECVHILIEAGGDIEAKNVYGNTPLHIACLNGCPLVIKELIANNVNLEAVNYRGQT
ALHVAAASLHGVHCFKMLIYNGLKVNVQSEDGRTPLHMTAIHGRFTRSKTLLDAGAFPDA
RDKNGNTALHIAAWFGFECLTTSLLESAASPATRNAQQRTPLHLSCLAGHIEVCRKLLQL
DSRRIDARDIGGRTALHLAAFKGSVDCLDLLLSSGANFRLVDNDNRLALHHAACRGHYPC
VFTLVGFGSDSNAQDVNGATPLHMAAAASNSNAQLVSFFLY*
>TRINITY_DN43822_c0_g5::TRINITY_DN43822_c0_g5_i5::g.16::m.16 type:3prime_partial len:447 gc:universal TRINITY_DN43822_c0_g5_i5:318-1655(+)
MSEYLMQFGCVINASDKKDRRALHFATYKGYNEIVKALIAKGADVNVKDRDLYTPLHAAA
ASGNVECVHILIEAGGDIEAKNVYGNTPLHIACLNGCPLVIKELIANNVNLEAVNYRGQT
ALHVAAASLHGVHCFKMLIYNGLKVNVQSEDGRTPLHMTAIHGRFTRSKTLLDAGAFPDA
RDKNGNTALHIAAWFGFECLTTSLLESAASPATRNAQQRTPLHLSCLAGHIEVCRKLLQL
DSRRIDARDIGGRTALHLAAFKGSVDCLDLLLSSGANFRLVDNDNRLALHHAACRGHYPC
VFTLVGFGSDSNAQDVNGATPLHMAAAASNSNAQSFKCVQYLLQHRADPHLRDKRGFTAI
HYAVAGGNKAALEALLNASSPPSVLAASLSSSTGQEPSLPALTPIHLAAYHGHDEILQLL
LPLFPNVNIKEDSGKTPLDLAAYKGH
>TRINITY_DN43822_c0_g5::TRINITY_DN43822_c0_g5_i6::g.17::m.17 type:5prime_partial len:401 gc:universal TRINITY_DN43822_c0_g5_i6:3-1205(+)
YKADVNARDRSWQTPVHVAAANNAVQCVELLLPNLLNINVTDRGGKTCLHHAVYNGHLEM
SEYLMQFGCVINASDKKDRRALHFATYKGYNEIVKALIAKGADVNVKDRDLYTPLHAAAA
SGNVECVHILIEAGGDIEAKNVYGNTPLHIACLNGCPLVIKELIANNVNLEAVNYRGQTA
LHVAAASLHGVHCFKMLIYNGLKVNVQSEDGRTPLHMTAIHGRFTRSKTLLDAGAFPDAR
DKNGNTALHIAAWFGFECLTTSLLESAASPATRNAQQRTPLHLSCLAGHIEVCRKLLQLD
SRRIDARDIGGRTALHLAAFKGSVDCLDLLLSSGANFRLVDNDNRLALHHAACRGHYPCV
FTLVGFGSDSNAQDVNGATPLHMAAAASNSNAQLVSFFLY*
>TRINITY_DN44347_c0_g2::TRINITY_DN44347_c0_g2_i4::g.18::m.18 type:complete len:702 gc:universal TRINITY_DN44347_c0_g2_i4:2251-146(-)
MLLLQHGAGVDATTKDLYTPLHIAAKEGQEEVASVLLDNNASLTATTKKGFTPLHLAAKY
GNMNVARLLLQKNAPVDAQGKNGVTPLHVASHYDHQNVALLLLDKGASPHAMAKNGHTPL
HIAARKNQMDIATTLLEYGAKANAESKAGFTPLHLSAQEGHTDMSTLLIEHKADTNHKAK
NGLTPLHLCAQEDKVDVAAILVKNGAQIDAKTKAGYTPLHIASHFGQAAMVRFLLRSGAA
VDSSTNAGYTPLHQAAQQGHTLVINLLLESKAKPNAVTNNGQTALDIAQKLGYISVIETL
KVVTETVITTTHTVTIEEKYRVQAPESMQETFMSDSEDEGGEDPMLSDQQQYRYMTVDDM
KSMGDDSMRVNVTDDERDNRHSGAPTITEMITKEHYQRTNAANLKPDNVDINRHPVHVGI
PQWRNFLVSFLVDARGGAMRGCRHSGVRVIVPPRKAAMPMRVTCRYLRRDKLTNPPPLME
GEALASRILELGPVGAKFLGPVIIEVPHFASLRGKEREIVILRSDNGETWREHTLEASEE
AVQDVLNESFEGEELSQLEDLQTSRIVRILTVDFPHYFAVVSRIRQEVHAVGPEGGTVSS
SAVPQVQAVFPQAALTKKIRVGLQAHPIPADLVAKLLGNRVAVSPIVTVEPRRRKFHKPI
TLTIPVPQAANRGMINQYSGDAPTLRLLCSITGNICLHVTL*
>TRINITY_DN44347_c0_g2::TRINITY_DN44347_c0_g2_i5::g.21::m.21 type:3prime_partial len:861 gc:universal TRINITY_DN44347_c0_g2_i5:2580-1(-)
MLLLQHGAGVDATTKDLYTPLHIAAKEGQEEVASVLLDNNASLTATTKKGFTPLHLAAKY
GNMNVARLLLQKNAPVDAQGKMDIATTLLEYGAKANAESKAGFTPLHLSAQEGHTDMSTL
LIEHKADTNHKAKNGLTPLHLCAQEDKVDVAAILVKNGAQIDAKTKAGYTPLHIASHFGQ
AAMVRFLLRSGAAVDSSTNAGYTPLHQAAQQGHTLVINLLLESKAKPNAVTNNGQTALDI
AQKLGYISVIETLKVVTETVITTTHTVTIEEKYRVQAPESMQETFMSDSEDEGGEDPMLS
DQQQYRYMTVDDMKSMGDDSMRVNVTDDERDNRHSGAPTITEMITKEHYQRTNAANLKPD
NVDINRHPVHVGIPQWRNFLVSFLVDARGGAMRGCRHSGVRVIVPPRKAAMPMRVTCRYL
RRDKLTNPPPLMEGEALASRILELGPVGAKFLGPVIIEVPHFASLRGKEREIVILRSDNG
ETWREHTLEASEEAVQDVLNESFEGEELSQLEDLQTSRIVRILTVDFPHYFAVVSRIRQE
VHAVGPEGGTVSSSAVPQVQAVFPQAALTKKIRVGLQAHPIPADLVAKLLGNRVAVSPIV
TVEPRRRKFHKPITLTIPVPQAANRGMINQYSGDAPTLRLLCSITGGQTRAVWEDVTGST
PLTFVKDCVSFTTTVSARFWLMDCPNISEATRMATELYTHATHVPFMAKFVVFAKRVDPL
EARLRVFCMTDDKEDKTLEHQEHFTEVAKSRDVEVLEGKTQYMEFSGNLVPVLKTGEQLQ
LPFRAFKENRIPFTARIKDPDAADMMGRIMFMSEPKVPRGEPPQTPICTLNILLPEKISP
DTAVSELDLLELSKNYSFLR
>TRINITY_DN44347_c0_g2::TRINITY_DN44347_c0_g2_i8::g.24::m.24 type:complete len:696 gc:universal TRINITY_DN44347_c0_g2_i8:2233-146(-)
MLLLQHGAGVDATTKDLYTPLHIAAKEGQEEVASVLLDNNASLTATTKKGFTPLHLAAKY
GNMNVARLLLQKNAPVDAQGKNGVTPLHVASHYDHQNVALLLLDKGASPHAMAKNGHTPL
HIAARKNQMDIATTLLEYGAKANAESKAGFTPLHLSAQEGHTDMSTLLIEHKADTNHKAK
NGLTPLHLCAQEDKVDVAAILVKNGAQIDAKTKAGYTPLHIASHFGQAAMVRFLLRSGAA
VDSSTNAGYTPLHQAAQQGHTLVINLLLESKAKPNAVTNNGQTALDIAQKLGYISVIETL
KVVTETVITTTHTVTIEEKYRVQAPESMQETFMSDSEDEGGEDPMLSDQQQYRYMTVDDM
KSMGDDSMRVNVTDDERDNRHSGAPTITEMITKEHYQRTNAANLKPDNVDINRHPVHVGF
LVSFLVDARGGAMRGCRHSGVRVIVPPRKAAMPMRVTCRYLRRDKLTNPPPLMEGEALAS
RILELGPVGAKFLGPVIIEVPHFASLRGKEREIVILRSDNGETWREHTLEASEEAVQDVL
NESFEGEELSQLEDLQTSRIVRILTVDFPHYFAVVSRIRQEVHAVGPEGGTVSSSAVPQV
QAVFPQAALTKKIRVGLQAHPIPADLVAKLLGNRVAVSPIVTVEPRRRKFHKPITLTIPV
PQAANRGMINQYSGDAPTLRLLCSITGNICLHVTL*
>TRINITY_DN44347_c0_g2::TRINITY_DN44347_c0_g2_i11::g.27::m.27 type:3prime_partial len:908 gc:universal TRINITY_DN44347_c0_g2_i11:2721-1(-)
MLLLQHGAGVDATTKDLYTPLHIAAKEGQEEVASVLLDNNASLTATTKKGFTPLHLAAKY
GNMNVARLLLQKNAPVDAQGKNGVTPLHVASHYDHQNVALLLLDKGASPHAMAKNGHTPL
HIAARKNQMDIATTLLEYGAKANAESKAGFTPLHLSAQEGHTDMSTLLIEHKADTNHKAK
NGLTPLHLCAQEDKVDVAAILVKNGAQIDAKTKAGYTPLHIASHFGQAAMVRFLLRSGAA
VDSSTNAGYTPLHQAAQQGHTLVINLLLESKAKPNAVTNNGQTALDIAQKLGYISVIETL
KVVTETVITTTHTVTIEEKYRVQAPESMQETFMSDSEDEGGEDPMLSDQQQYRYMTVDDM
KSMGDDSMRVNVTDDERDNRHSGAPTITEMITKEHYQRTNAANLKPDNVDINRHPVHVGI
PQWRNFLVSFLVDARGGAMRGCRHSGVRVIVPPRKAAMPMRVTCRYLRRDKLTNPPPLME
GEALASRILELGPVGAKFLGPVIIEVPHFASLRGKEREIVILRSDNGETWREHTLEASEE
AVQDVLNESFEGEELSQLEDLQTSRIVRILTVDFPHYFAVVSRIRQEVHAVGPEGGTVSS
SAVPQVQAVFPQAALTKKIRVGLQAHPIPADLVAKLLGNRVAVSPIVTVEPRRRKFHKPI
TLTIPVPQAANRGMINQYSGDAPTLRLLCSITGGQTRAVWEDVTGSTPLTFVKDCVSFTT
TVSARFWLMDCPNISEATRMATELYTHATHVPFMAKFVVFAKRVDPLEARLRVFCMTDDK
EDKTLEHQEHFTEVAKSRDVEVLEGKTQYMEFSGNLVPVLKTGEQLQLPFRAFKENRIPF
TARIKDPDAADMMGRIMFMSEPKVPRGEPPQTPICTLNILLPEKISPDTAVSELDLLELS
KNYSFLR
>TRINITY_DN44347_c0_g2::TRINITY_DN44347_c0_g2_i13::g.30::m.30 type:complete len:404 gc:universal TRINITY_DN44347_c0_g2_i13:1280-69(-)
MLLLQHGAGVDATTKDLYTPLHIAAKEGQEEVASVLLDNNASLTATTKKGFTPLHLAAKY
GNMNVARLLLQKNAPVDAQGKNGVTPLHVASHYDHQNVALLLLDKGASPHAMAKNGHTPL
HIAARKNQMDIATTLLEYGAKANAESKAGFTPLHLSAQEGHTDMSTLLIEHKADTNHKAK
NGLTPLHLCAQEDKVDVAAILVKNGAQIDAKTKAGYTPLHIASHFGQAAMVRFLLRSGAA
VDSSTNAGYTPLHQAAQQGHTLVINLLLESKAKPNAVTNNGQTALDIAQKLGYISVIETL
KVVTETVITTTHTVTIEEKYRVQAPESMQETFMSDSEDEGGGDEIGTAAMNVYGQPPHAQ
HVYLPSYYQGQMTYTRKLSVLCFRYTLSVFTRSNAERIRGKYA*
>TRINITY_DN44347_c0_g2::TRINITY_DN44347_c0_g2_i14::g.32::m.32 type:3prime_partial len:943 gc:universal TRINITY_DN44347_c0_g2_i14:2826-1(-)
MLLLQHGAGVDATTKDLYTPLHIAAKEGQEEVASVLLDNNASLTATTKKGFTPLHLAAKY
GNMNVARLLLQKNAPVDAQGKNGVTPLHVASHYDHQNVALLLLDKGASPHAMAKNGHTPL
HIAARKNQMDIATTLLEYGAKANAESKAGFTPLHLSAQEGHTDMSTLLIEHKADTNHKAK
NGLTPLHLCAQEDKVDVAAILVKNGAQIDAKTKAGYTPLHIASHFGQAAMVRFLLRSGAA
VDSSTNAGYTPLHQAAQQGHTLVINLLLESKAKPNAVTNNGQTALDIAQKLGYISVIETL
KVVTETVITTTHTVTIEEKYRVQAPESMQETFMSDSEDEGGGDEIGTAAMNVYGQPPHAQ
HVYLPSYYQGQMTYTREDPMLSDQQQYRYMTVDDMKSMGDDSMRVNVTDDERDNRHSGAP
TITEMITKEHYQRTNAANLKPDNVDINRHPVHVGIPQWRNFLVSFLVDARGGAMRGCRHS
GVRVIVPPRKAAMPMRVTCRYLRRDKLTNPPPLMEGEALASRILELGPVGAKFLGPVIIE
VPHFASLRGKEREIVILRSDNGETWREHTLEASEEAVQDVLNESFEGEELSQLEDLQTSR
IVRILTVDFPHYFAVVSRIRQEVHAVGPEGGTVSSSAVPQVQAVFPQAALTKKIRVGLQA
HPIPADLVAKLLGNRVAVSPIVTVEPRRRKFHKPITLTIPVPQAANRGMINQYSGDAPTL
RLLCSITGGQTRAVWEDVTGSTPLTFVKDCVSFTTTVSARFWLMDCPNISEATRMATELY
THATHVPFMAKFVVFAKRVDPLEARLRVFCMTDDKEDKTLEHQEHFTEVAKSRDVEVLEG
KTQYMEFSGNLVPVLKTGEQLQLPFRAFKENRIPFTARIKDPDAADMMGRIMFMSEPKVP
RGEPPQTPICTLNILLPEKISPDTAVSELDLLELSKNYSFLR
>TRINITY_DN44347_c0_g2::TRINITY_DN44347_c0_g2_i16::g.35::m.35 type:complete len:436 gc:universal TRINITY_DN44347_c0_g2_i16:1475-168(-)
MLLLQHGAGVDATTKDLYTPLHIAAKEGQEEVASVLLDNNASLTATTKKGFTPLHLAAKY
GNMNVARLLLQKNAPVDAQGKNGVTPLHVASHYDHQNVALLLLDKGASPHAMAKNGHTPL
HIAARKNQMDIATTLLEYGAKANAESKAGFTPLHLSAQEGHTDMSTLLIEHKADTNHKAK
NGLTPLHLCAQEDKVDVAAILVKNGAQIDAKTKAGYTPLHIASHFGQAAMVRFLLRSGAA
VDSSTNAGYTPLHQAAQQGHTLVINLLLESKAKPNAVTNNGQTALDIAQKLGYISVIETL
KVVTETVITTTHTVTIEEKYRVQAPESMQETFMSDSEDEGGEDPMLSDQQQYRYMTVDDM
KSMGDDSMRVNVTDDERDNRHSGAPTITEMITKEHYQRTNAANLKPDNVDINRHPVHVGY
VLFYIYFFLSSLQFY*
>TRINITY_DN44347_c0_g2::TRINITY_DN44347_c0_g2_i17::g.37::m.37 type:3prime_partial len:791 gc:universal TRINITY_DN44347_c0_g2_i17:2370-1(-)
MAKNGHTPLHIAARKNQMDIATTLLEYGAKANAESKAGFTPLHLSAQEGHTDMSTLLIEH
KADTNHKAKNGLTPLHLCAQEDKVDVAAILVKNGAQIDAKTKAGYTPLHIASHFGQAAMV
RFLLRSGAAVDSSTNAGYTPLHQAAQQGHTLVINLLLESKAKPNAVTNNGQTALDIAQKL
GYISVIETLKVVTETVITTTHTVTIEEKYRVQAPESMQETFMSDSEDEGGEDPMLSDQQQ
YRYMTVDDMKSMGDDSMRVNVTDDERDNRHSGAPTITEMITKEHYQRTNAANLKPDNVDI
NRHPVHVGFLVSFLVDARGGAMRGCRHSGVRVIVPPRKAAMPMRVTCRYLRRDKLTNPPP
LMEGEALASRILELGPVGAKFLGPVIIEVPHFASLRGKEREIVILRSDNGETWREHTLEA
SEEAVQDVLNESFEGEELSQLEDLQTSRIVRILTVDFPHYFAVVSRIRQEVHAVGPEGGT
VSSSAVPQVQAVFPQAALTKKIRVGLQAHPIPADLVAKLLGNRVAVSPIVTVEPRRRKFH
KPITLTIPVPQAANRGMINQYSGDAPTLRLLCSITGGQTRAVWEDVTGSTPLTFVKDCVS
FTTTVSARFWLMDCPNISEATRMATELYTHATHVPFMAKFVVFAKRVDPLEARLRVFCMT
DDKEDKTLEHQEHFTEVAKSRDVEVLEGKTQYMEFSGNLVPVLKTGEQLQLPFRAFKENR
IPFTARIKDPDAADMMGRIMFMSEPKVPRGEPPQTPICTLNILLPEKISPDTAVSELDLL
ELSKNYSFLR
>TRINITY_DN44347_c0_g6::TRINITY_DN44347_c0_g6_i1::g.40::m.40 type:3prime_partial len:185 gc:universal TRINITY_DN44347_c0_g6_i1:158-709(+)
MASQGDHVDAARILLYHRAPVDEVTVDYLTALHVAAHCGHVRVAKLLLDRNADPNARALN
GFTPLHIACKKNRIKVVELLLKHKASIEATTESGLTPLHVASFMGCMNIVIYLLQHEASP
DIPTVRGETPLHLAARANQTDIIRILLRNGAQVDARAREEQTPLHVASRLGNVDIVMLLL
QHGA
>TRINITY_DN44347_c0_g6::TRINITY_DN44347_c0_g6_i2::g.41::m.41 type:internal len:212 gc:universal TRINITY_DN44347_c0_g6_i2:3-635(+)
HHEVVDILIEKGAPIGSKTKNGLAPLHMASQGDHVDAARILLYHRAPVDEVTVDYLTALH
VAAHCGHVRVAKLLLDRNADPNARALNGFTPLHIACKKNRIKVVELLLKHKASIEATTES
GLTPLHVASFMGCMNIVIYLLQHEASPDIPTVRGETPLHLAARANQTDIIRILLRNGAQV
DARAREEQTPLHVASRLGNVDIVMLLLQHGA
>TRINITY_DN44798_c3_g3::TRINITY_DN44798_c3_g3_i5::g.42::m.42 type:3prime_partial len:799 gc:universal TRINITY_DN44798_c3_g3_i5:1605-3998(+)
MEILFFLFRGTQVEVKNKKGNSPLWLAANGGHLNVVDLLHHAGADIDSQDNRKVSCLMAA
FRKGHIKVVKWMVNHVTQFPSDQEMTRYIATVSDKELLEKCQECVKVIRAAKETQAAKAN
KNATILLEELDMEKTREESKKAAAARRRERKKKKKLEKKEEKRKLHEEYKKTETIFEDKE
ESGKKSDEECDRADDSEHEGGDERMESVPSPVNRSPEDPDREEGDSGIDANSQGSCSSND
VKAREKKKDKKKKKNNSPSNNDKDTSPQRSSKTLLSQNTNLSQNTATSTKSQNNTSEKRI
MTNVTSALSVSTSSVTTARTSTIVSSDQKFKGLGIFKPMRHPADREDFEATGNETYVPGK
GKKSYNNQYDGDALNTSTKPSNTSPKQSGKREEGWKEVVRKGQSDDSGRFMNSPFRSKKV
SVPPNAISRVIGRGGSNINAIRVATGAHIEVEKQSKCQVERIITIKGSSEATKQAYTLIT
ILIKDPDADILQMLPKSKLNVVTTSSWDKSVSTVAASKTKIGGSVNKPPNLASSTTSSQV
NKSGYPSSASTTNPLVPIRSSSTMKLAGAFSTSLPRATAPRLMAAAEKRAQAVAAQMASA
SNTKTTMSYTSAIMTAGRAGTKIVTTSTTQTFAAKLSEITASTHSSTTVMQSTHTTPVNK
QQKSMAQAATVTIMSATSAATAHTNSHQQQSVVSTSPKHCRSLPILSAPSAIASHYPGKS
TYPPGTIAISSSSATNAVVTTNCPENSIVSTSASSVRVTPSPPVVSLQAQTLPPPPPTAQ
QQQQQQQMQQQQQQQQQQ
>TRINITY_DN44798_c3_g3::TRINITY_DN44798_c3_g3_i5::g.43::m.43 type:5prime_partial len:519 gc:universal TRINITY_DN44798_c3_g3_i5:2-1558(+)
KEQQPQQHLHTTQIVQQGGSPHGSQEYFTPVLSVPSVSLPALPSLQVTSAGVQIEADISA
GLQLTSTQSLQNPTLKNRLRAFEEGFRQGSIHFRECMQHISSDTFQPQLLLQSSQITFPT
QTLPAVSGATGIIDSIPPHQSSSYVQSTTCSTNQVQVATQTQAPATTTTANIATSDKKQV
YTAPTTGKGKKARYPLLSQQQSCQQQQTASAQQTPNFPAQNYQLDPATGVPTVGGYASNQ
VPPAPFSCMDVDSETDSNHDTALTLACAGGHEDLVELLLSRGADIEHRDKKGFTPLILAA
TAGHQKVVEILLNHGADIEAQSERTKDTPLSLACSGGRYEVVELLLNRGANKEHRNVSDY
TPLSLAASGGYVNIIKLLLSHGAEINSRTGSKLGISPLMLAAMNGHTAAVKLLLDMGSDI
NAQIETNRNTALTLACFQGRHEVVSLLLDRKANVEHRAKTGLTPLMEAASGGYVEVGRVL
LTKGADVNATPVPSSRDTALTIAADKGHCRFVELLLSR*
>TRINITY_DN44798_c3_g3::TRINITY_DN44798_c3_g3_i7::g.46::m.46 type:complete len:271 gc:universal TRINITY_DN44798_c3_g3_i7:834-1646(+)
MDVDSETDSNHDTALTLACAGGHEDLVELLLSRGADIEHRDKKGFTPLILAATAGHQKVV
EILLNHGADIEAQSERTKDTPLSLACSGGRYEVVELLLNRGANKEHRNVSDYTPLSLAAS
GGYVNIIKLLLSHGAEINSRTGSKLGISPLMLAAMNGHTAAVKLLLDMGSDINAQIETNR
NTALTLACFQGRHEVVSLLLDRKANVEHRAKTGLTPLMEAASGGYVEVGRVLLTKGADVN
ATPVPSSRDTALTIAADKGHCRFVELLLSR*
>TRINITY_DN44798_c3_g3::TRINITY_DN44798_c3_g3_i14::g.52::m.52 type:complete len:596 gc:universal TRINITY_DN44798_c3_g3_i14:1605-3392(+)
MEILFFLFRGTQVEVKNKKGNSPLWLAANGGHLNVVDLLHHAGADIDSQDNRKVSCLMAA
FRKGHIKVVKWMVNHVTQFPSDQEMTRYIATVSDKELLEKCQECVKVIRAAKETQAAKAN
KNATILLEELDMEKTREESKKAAAARRRERKKKKKLEKKEEKRKLHEEYKKTETIFEDKE
ESGKKSDEECDRADDSEHEGGDERMESVPSPVNRSPEDPDREEGDSGIDANSQGSCSSND
VKAREKKKDKKKKKNNSPSNNDKDTSPQRSSKTLLSQNTNLSQNTATSTKSQNNTSEKRI
MTNVTSALSVSTSSVTTARTSTIVSSDQKFKGLGIFKPMRHPADREDFEATGNETYVPGK
GKKSYNNQYDGDALNTSTKPSNTSPKQSGKREEGWKEVVRKGQSDDSGRFMNSPFRSKKV
SVPPNAISRVIGRGGSNINAIRVATGAHIEVEKQSKCQVERIITIKGSSEATKQAYTLIT
ILIKDPDADILQMLPKSKLNVVTTSSWDKSVSTVAASKTKIGGSVNKPPNLASSTTSSQV
NKSGYPSSASTTNPLVPIRSSSTMKLAGAFSTSLPRATAPRLMAAGNMENAYINY*
>TRINITY_DN44767_c0_g1::TRINITY_DN44767_c0_g1_i2::g.55::m.55 type:5prime_partial len:1359 gc:universal TRINITY_DN44767_c0_g1_i2:14365-10289(-)
ESTSSAWCLQSVRRVCQREYTVYYLVMTKEEAFPPIIRLQADDTTAFLRAARSGNLEKVV
EFLDTDLDINTANSNGLNALHLASKDGHVEIVTELLKRGAKVDAATKKGNTALHIASLAG
QSEIVNILIQYGAAVNIQSQNGFTPLYMAAQENHDQVVKLLLSNGANQSLATEDGFTPLA
VAMQQGHDKVVSVLLENDSKGKVRLPALHIAAKKDDCKAADLLLQNDHKPDVTSKSGFTP
LHIAAHYGNEEIARLLIKRGADVNYLAKHNISPLHVAAKWGKNNMVKILLENSAQIDAKT
SDGLTPLHCAARSGHEQVVSTLLENSAPISARTKNGLAPLHMASQADHVDAARVLLYHRA
PVDEVTIDYLTSLHVAAHCGHVRVAKLLLDRKADPNARALNGFTPLHIACKKNRIKVVEL
LLKHGASIESTTESGLTPLHVASFMGCMNIVIFLLQHEANPDVPTVRGETPLHLAARANQ
TDIIRILLRNGAKVDARAREQQTPLHIASRLGNIDIVMLLLQHGAAVDTATKDMYTALHI
AAKEGQEEVAAILVENNASLKAATKNGFTPLHIAAKYGNMNVANILLQKESKLDVQGKND
ITPLHLACHYDHPNVATLLLEKGASPHLASQNGHTPLHIAARKNQMDIASILLDKGANAN
AESKAGFTPLHLSAQKGHYDMTNLLIEHGANPNHKSKNGLTALHLCAQEDFIRVASILVK
NGADVESQTETGYRPIHVAAHFGNLSMIRFLLKHNATIDVRTNQNYTPLHQAAQQGHAHI
VTALLEGNASHKARTNDGLTALNIAQKLGYISVMEVLKGLPYDSVTPDNKNWEEKYKVIA
PESLQETSFMSDSEDEGGSDALISEQPYRYLTADLMKSLRDDSLPIDVTRDDPVHRQGKK
FAKDENREFTQSNNYCLAENFDNDGLNLGKLHFRSFLISFLVDARGGAMKGCRHSGVRII
IPPRRATMPIRVTCRLVKANKVANPPPLMEGEALATRIIEMGPVGARFLGPVLIDIPHFA
SVRGKEREIIILRSENGETWKEHDNSADNDDTLLNTPYDPQMSISHSDRITRIITTDFPQ
YFAIITRIKQEVHVIGAEGCILLSSVANHVQAVFPPGALTKKIKVGLQAHVIPAELTAKL
LGNCVAVSPVITIEPRRRKFHKPITLTLPVPQAANKGMINQYGGETPTLRLLCSIAGGTN
ESQWEDVTGSTPLTFMNDKVSFTTTVSARFWLMDCRNIGAVPKMATELYEASLHVPYITN
FIIYSKRMDVLEATLRILCMTDGKEGMHTLERQEEFTEIVKSRDVEVFHNIAQQGLNYFN
CLNYQNFLNFLNKNKFRKTQFLLNLNKFFFFLIFVFNR*
>TRINITY_DN4496_c0_g1::TRINITY_DN4496_c0_g1_i1::g.95::m.95 type:internal len:309 gc:universal TRINITY_DN4496_c0_g1_i1:1-924(+)
EGRSALHLAAEHGYLQICDALLANKAFINSKSRVGRTALHLAAMNGYTHLVRFLVQDHGA
AIDVLTLRKQTPLHLAAGAGQLEVCKLLLELGASIDATDDQGQKPIHAAAMNNYAEVAQL
FLQRHASLVMACTKDGNTCAHIAAMQGSVRVIEELMKFDRQGVITARNKLTEATPLQLAA
EGGHAEVVKALVRAGASCADENRAGFTAVHLAAQHGHIQVLEVMRSSQSLRISSKKLGVT
ALHVAAYFGQADTVRELLTHIPGTVKSDPPTGGSLVGELGAESGMTPLHLAAYSGNENVV
RLLLNSAG
>TRINITY_DN42544_c1_g4::TRINITY_DN42544_c1_g4_i2::g.96::m.96 type:internal len:625 gc:universal TRINITY_DN42544_c1_g4_i2:1872-1(-)
VVGRQHAVALGGRTKVLLGAVLAQHLQRAITSIPVSTTLDVHTLQVLWMIGSNAPIEGCY
LDSSECILWPRQDVKLLKLLIDAGAKPSEKTIDDDASKDAISSSQVSQDVSPIDESPSEP
LTELLGESGDINQTDSYGRTVLHTLAADGNASLLELALAACPQAKLEAVDRNGQTPLNLA
ARHGYADVVRVLLAAGARADHADCDGWTALRAAAWGGHTQVVEQLLKHGAMVDCADWDQR
TALRAAAWGGHEDIVKALLKHGADVNRTDDEGRTALIAAAYMGHSEIVEHLLDFGAEIDH
ADSDGRTALSVAALCVPANHGYAKVVTILLERGATVDHEDKDGMTPLLVAAFEGHRDVCD
LLLEFDADMDHCDVTGRTPLWAAASMGHGSVVKLLLYWGCCVDTIDNEGRTVLSVAAAQG
GTDVVKQLLARGLDEQHRDNSGWTPLHYAAFEGHIDVCEALLEAGAKIDETDNDGKSAIM
LAAQEGHTSLVERLLKQHNAPIDQHAHDGKTALRLAALEGHYDTVKILLSHNADANAKDA
DGRSTLYILALENRLAMARFLLEHAKADIESRDSEGRTSLHVSAWQGHVEMVALLLTEGA
ASVNACDNENRTPLHSAAWQGHAA
>TRINITY_DN42544_c1_g4::TRINITY_DN42544_c1_g4_i3::g.97::m.97 type:3prime_partial len:395 gc:universal TRINITY_DN42544_c1_g4_i3:1182-1(-)
MVDCADWDQRTALRAAAWGGHEDIVKALLKHGADVNRTDDEGRTALIAAAYMGHSEIVEH
LLDFGAEIDHADSDGRTALSVAALCVPANHGYAKVVTILLERGATVDHEDKDGMTPLLVA
AFEGHRDVCDLLLEFDADMDHCDVTGRTPLWAAASMGHGSVVKLLLYWGCCVDTIDNEGR
TVLSVAAAQGGTDVVKQLLARGLDEQHRDNSGWTPLHYAAFEGHIDVCEALLEAGAKIDE
TDNDGKSAIMLAAQEGHTSLVERLLKQHNAPIDQHAHDGKTALRLAALEGHYDTVKILLS
HNADANAKDADGRSTLYILALENRLAMARFLLEHAKADIESRDSEGRTSLHVSAWQGHVE
MVALLLTEGAASVNACDNENRTPLHSAAWQGHAA
>TRINITY_DN42544_c1_g4::TRINITY_DN42544_c1_g4_i4::g.98::m.98 type:internal len:625 gc:universal TRINITY_DN42544_c1_g4_i4:1872-1(-)
GMLAAYYTLRGPELNPDQICVLAQHLQRAITSIPVSTTLDVHTLQVLWMIGSNAPIEGCY
LDSSECILWPRQDVKLLKLLIDAGAKPSEKTIDDDASKDAISSSQVSQDVSPIDESPSEP
LTELLGESGDINQTDSYGRTVLHTLAADGNASLLELALAACPQAKLEAVDRNGQTPLNLA
ARHGYADVVRVLLAAGARADHADCDGWTALRAAAWGGHTQVVEQLLKHGAMVDCADWDQR
TALRAAAWGGHEDIVKALLKHGADVNRTDDEGRTALIAAAYMGHSEIVEHLLDFGAEIDH
ADSDGRTALSVAALCVPANHGYAKVVTILLERGATVDHEDKDGMTPLLVAAFEGHRDVCD
LLLEFDADMDHCDVTGRTPLWAAASMGHGSVVKLLLYWGCCVDTIDNEGRTVLSVAAAQG
GTDVVKQLLARGLDEQHRDNSGWTPLHYAAFEGHIDVCEALLEAGAKIDETDNDGKSAIM
LAAQEGHTSLVERLLKQHNAPIDQHAHDGKTALRLAALEGHYDTVKILLSHNADANAKDA
DGRSTLYILALENRLAMARFLLEHAKADIESRDSEGRTSLHVSAWQGHVEMVALLLTEGA
ASVNACDNENRTPLHSAAWQGHAA
>TRINITY_DN39657_c0_g1::TRINITY_DN39657_c0_g1_i3::g.99::m.99 type:complete len:304 gc:universal TRINITY_DN39657_c0_g1_i3:215-1126(+)
MCGAHGSNVAVVEYLAEAVESLNGEAVDCTGATALHHAATTGHPAVITALANIPRIVLDA
TDKKGQTAMHCACVKEHLEAVEALIGLGANVDAQDNDGNTPLHVATRTRHTGIAQLLLKA
GANTELIDAEGFTPLHVAASQGCKGILDSMIQHGVDLNKQCKNGNTPLHLACQNNEVETV
EILINKGVDLNCLNSRLQSSIHIAAEMGHTDICELLLAAGANIEQKEQSGRTPLYIAARG
SFTAIVDMIIKTARLDYPTPVGTHIRQWLQEFRLTSIAIPFTSRLVDAAFDPRLISARGL
SVF*
>TRINITY_DN35983_c0_g3::TRINITY_DN35983_c0_g3_i1::g.1::m.1 type:internal len:221 gc:universal TRINITY_DN35983_c0_g3_i1:662-3(-)
SIIRRAATARKERVWDHGVIPYEIDGNFSGAHKALFKQAMRHWENFTCVKFVERVPREHP
NYILFTERPCGCCSFVGKRGNGPQAISIGKNCDKFGIVVHELGHVVGFWHEHTRPDRDRH
VQIIRDNIMSGQEYNFNKLTEEEVNSLGLPYDYDSIMHYAKNTFSKGTYLDTILPMESQG
KKRPEIGQRIRLSEGDIAQTNLLYKCHKCGRTFQENSGNF
>TRINITY_DN35983_c0_g5::TRINITY_DN35983_c0_g5_i1::g.2::m.2 type:internal len:524 gc:universal TRINITY_DN35983_c0_g5_i1:1571-3(-)
NDTDENERKRRHKFSVEDLLNAKFPHIITGDLDIDICKAGGFLGDIALPNIEYDTEWREQ
KLNKSYLEELKKYRDEILKEGLQVEEEGLTEILQFKSEHDAKKQVLHEHDQMAAREKPEP
IMINRNQYSTGDESNDGFSFNARNDDTNPAVKDEGFEFRLELSTQASKKRHSGQAHRQLS
RRTSTPRSVTARQSDMPLEFSTPTTLTLEDNKYVGRAHTGGKETFTAQPETSTQSIANRR
RRRHHRRRCSHNHCTRRKHGLIADTSDEIVSVHDRRLRSIEFYDIEHKPKYLANKSGTRH
VYLSRIRRAATARKERVWDHGVIPYEIDGNFSGAHKALFKQAMRHWENFTCVKFVERVPR
EHPNYILFTERPCGCCSFVGKRGNGPQAISIGKNCDKFGIVVHELGHVVGFWHEHTRPDR
DRHVQIIRDNIMSGQEYNFNKLTEEEVNSLGLPYDYDSIMHYAKNTFSKGTYLDTILPME
SQGKKRPEIGQRIRLSEGDIAQTNLLYKCHKCGRTFQENSGNF
>TRINITY_DN42308_c1_g1::TRINITY_DN42308_c1_g1_i1::g.1::m.1 type:complete len:277 gc:universal TRINITY_DN42308_c1_g1_i1:910-1740(+)
MKWLWIIVLLALALPAAVPRKIHRSKPTPRLYGDSVPVNLIRTTSSKVRQKIVDTHNYFR
TQVKPTAANMLVMKWHSGLAKAAQRWADRCLGLVHDNATGLYLDGFGQSGQNIFISTGRT
LWNFPIRMWYMEYKDFKYGPNTTNELLEIGHYTQVVWATTHLVGCGVSHCTGSKGPLGKD
FYMYVCNYAPSGNYKGSLGLPYVAGKPCSMCKNHCVRDALCTNACYHTDLWSNCAELVRT
FGSWVCETNTNEGRERRKFCGATCNCKDKIYYHHQG*
>TRINITY_DN43288_c0_g10::TRINITY_DN43288_c0_g10_i2::g.14::m.14 type:complete len:304 gc:universal TRINITY_DN43288_c0_g10_i2:129-1040(+)
MSMKKESPWDVELHLAAARGDAKRLRILLDSGRVHVDCKDKDGTTPLILAAAGGHIDGVT
ELLHQGADPNAKRLTGTTALFFAAQGGYMDIASLLLEHGAIVDSCSIDGGTPLFVACQYG
HLDVVEGLIERGASPNAHMKDGATALFIAAQNGHLRILEVLLEHGAKTDAVRTDGATPLW
IASQMGHDHIVRRLLKAGAKVDATRHDGATPLFKAAHKGHTAVIGELLKYRPSLGVLPNG
ESALHAAALTGHMTVARQLVGAGADPLLVNQEGITPLQLAVRHSQTQVANYLRDKVRVRT
TPC*
>TRINITY_DN44798_c3_g3::TRINITY_DN44798_c3_g3_i2::g.42::m.42 type:internal len:1308 gc:universal TRINITY_DN44798_c3_g3_i2:2-3922(+)
KEQQPQQHLHTTQIVQQGGSPHGSQEYFTPVLSVPSVSLPALPSLQVTSAGVQIEADISA
GLQLTSTQSLQNPTLKNRLRAFEEGFRQGSIHFRECMQHISSDTFQPQLLLQSSQITFPT
QTLPAVSGATGIIDSIPPHQSSSYVQSTTCSTNQVQVATQTQAPATTTTANIATSDKKQV
YTAPTTGKGKKARYPLLSQQQSCQQQQTASAQQTPNFPAQNYQLDPATGVPTVGGYASNQ
VPPAPFSCMDVDSETDSNHDTALTLACAGGHEDLVELLLSRGADIEHRDKKGFTPLILAA
TAGHQKVVEILLNHGADIEAQSERTKDTPLSLACSGGRYEVVELLLNRGANKEHRNVSDY
TPLSLAASGGYVNIIKLLLSHGAEINSRTGSKLGISPLMLAAMNGHTAAVKLLLDMGSDI
NAQIETNRNTALTLACFQGRHEVVSLLLDRKANVEHRAKTGLTPLMEAASGGYVEVGRVL
LTKGADVNATPVPSSRDTALTIAADKGHCRFVELLLSRGTQVEVKNKKGNSPLWLAANGG
HLNVVDLLHHAGADIDSQDNRKVSCLMAAFRKGHIKVVKWMVNHVTQFPSDQEMTRYIAT
VSDKELLEKCQECVKVIRAAKETQAAKANKNATILLEELDMEKTREESKKAAAARRRERK
KKKKLEKKEEKRKLHEEYKKTETIFEDKEESGKKSDEECDRADDSEHEGGDERMESVPSP
VNRSPEDPDREEGDSGIDANSQGSCSSNDVKAREKKKDKKKKKNNSPSNNDKDTSPQRSS
KTLLSQNTNLSQNTATSTKSQNNTSEKRIMTNVTSALSVSTSSVTTARTSTIVSSDQKFK
GLGIFKPMRHPADREDFEATGNETYVPGKGKKSYNNQYDGDALNTSTKPSNTSPKQSGKR
EEGWKEVVRKGQSDDSGRFMNSPFRSKKVSVPPNAISRVIGRGGSNINAIRVATGAHIEV
EKQSKCQVERIITIKGSSEATKQAYTLITILIKDPDADILQMLPKSKLNVVTTSSWDKSV
STVAASKTKIGGSVNKPPNLASSTTSSQVNKSGYPSSASTTNPLVPIRSSSTMKLAGAFS
TSLPRATAPRLMAAAEKRAQAVAAQMASASNTKTTMSYTSAIMTAGRAGTKIVTTSTTQT
FAAKLSEITASTHSSTTVMQSTHTTPVNKQQKSMAQAATVTIMSATSAATAHTNSHQQQS
VVSTSPKHCRSLPILSAPSAIASHYPGKSTYPPGTIAISSSSATNAVVTTNCPENSIVST
SASSVRVTPSPPVVSLQAQTLPPPPPTAQQQQQQQQMQQQQQQQQQQ
>TRINITY_DN44798_c3_g3::TRINITY_DN44798_c3_g3_i3::g.44::m.44 type:complete len:857 gc:universal TRINITY_DN44798_c3_g3_i3:834-3404(+)
MDVDSETDSNHDTALTLACAGGHEDLVELLLSRGADIEHRDKKGFTPLILAATAGHQKVV
EILLNHGADIEAQSERTKDTPLSLACSGGRYEVVELLLNRGANKEHRNVSDYTPLSLAAS
GGYVNIIKLLLSHGAEINSRTGSKLGISPLMLAAMNGHTAAVKLLLDMGSDINAQIETNR
NTALTLACFQGRHEVVSLLLDRKANVEHRAKTGLTPLMEAASGGYVEVGRVLLTKGADVN
ATPVPSSRDTALTIAADKGHCRFVELLLSRGTQVEVKNKKGNSPLWLAANGGHLNVVDLL
HHAGADIDSQDNRKVSCLMAAFRKGHIKVVKWMVNHVTQFPSDQEMTRYIATVSDKELLE
KCQECVKVIRAAKETQAAKANKNATILLEELDMEKTREESKKAAAARRRERKKKKKLEKK
EEKRKLHEEYKKTETIFEDKEESGKKSDEECDRADDSEHEGGDERMESVPSPVNRSPEDP
DREEGDSGIDANSQGSCSSNDVKAREKKKDKKKKKNNSPSNNDKDTSPQRSSKTLLSQNT
NLSQNTATSTKSQNNTSEKRIMTNVTSALSVSTSSVTTARTSTIVSSDQKFKGLGIFKPM
RHPADREDFEATGNETYVPGKGKKSYNNQYDGDALNTSTKPSNTSPKQSGKREEGWKEVV
RKGQSDDSGRFMNSPFRSKKVSVPPNAISRVIGRGGSNINAIRVATGAHIEVEKQSKCQV
ERIITIKGSSEATKQAYTLITILIKDPDADILQMLPKSKLNVVTTSSWDKSVSTVAASKT
KIGGSVNKPPNLASSTTSSQVNKSGYPSSASTTNPLVPIRSSSTMKLAGAFSTSLPRATA
PRLMAAGNMENAYINY*
>TRINITY_DN44798_c3_g3::TRINITY_DN44798_c3_g3_i4::g.46::m.46 type:3prime_partial len:1060 gc:universal TRINITY_DN44798_c3_g3_i4:834-4010(+)
MDVDSETDSNHDTALTLACAGGHEDLVELLLSRGADIEHRDKKGFTPLILAATAGHQKVV
EILLNHGADIEAQSERTKDTPLSLACSGGRYEVVELLLNRGANKEHRNVSDYTPLSLAAS
GGYVNIIKLLLSHGAEINSRTGSKLGISPLMLAAMNGHTAAVKLLLDMGSDINAQIETNR
NTALTLACFQGRHEVVSLLLDRKANVEHRAKTGLTPLMEAASGGYVEVGRVLLTKGADVN
ATPVPSSRDTALTIAADKGHCRFVELLLSRGTQVEVKNKKGNSPLWLAANGGHLNVVDLL
HHAGADIDSQDNRKVSCLMAAFRKGHIKVVKWMVNHVTQFPSDQEMTRYIATVSDKELLE
KCQECVKVIRAAKETQAAKANKNATILLEELDMEKTREESKKAAAARRRERKKKKKLEKK
EEKRKLHEEYKKTETIFEDKEESGKKSDEECDRADDSEHEGGDERMESVPSPVNRSPEDP
DREEGDSGIDANSQGSCSSNDVKAREKKKDKKKKKNNSPSNNDKDTSPQRSSKTLLSQNT
NLSQNTATSTKSQNNTSEKRIMTNVTSALSVSTSSVTTARTSTIVSSDQKFKGLGIFKPM
RHPADREDFEATGNETYVPGKGKKSYNNQYDGDALNTSTKPSNTSPKQSGKREEGWKEVV
RKGQSDDSGRFMNSPFRSKKVSVPPNAISRVIGRGGSNINAIRVATGAHIEVEKQSKCQV
ERIITIKGSSEATKQAYTLITILIKDPDADILQMLPKSKLNVVTTSSWDKSVSTVAASKT
KIGGSVNKPPNLASSTTSSQVNKSGYPSSASTTNPLVPIRSSSTMKLAGAFSTSLPRATA
PRLMAAAEKRAQAVAAQMASASNTKTTMSYTSAIMTAGRAGTKIVTTSTTQTFAAKLSEI
TASTHSSTTVMQSTHTTPVNKQQKSMAQAATVTIMSATSAATAHTNSHQQQSVVSTSPKH
CRSLPILSAPSAIASHYPGKSTYPPGTIAISSSSATNAVVTTNCPENSIVSTSASSVRVT
PSPPVVSLQAQTLPPPPPTAQQQQQQQQMQQQQQQQQQQ
>TRINITY_DN44798_c3_g3::TRINITY_DN44798_c3_g3_i6::g.52::m.52 type:5prime_partial len:911 gc:universal TRINITY_DN44798_c3_g3_i6:2-2734(+)
KEQQPQQHLHTTQIVQQGGSPHGSQEYFTPVLSVPSVSLPALPSLQVTSAGVQIEADISA
GLQLTSTQSLQNPTLKNRLRAFEEGFRQGSIHFRECMQHISSDTFQPQLLLQSSQITFPT
QTLPAVSGATGIIDSIPPHQSSSYVQSTTCSTNQVQVATQTQAPATTTTANIATSDKKQV
YTAPTTGKGKKARYPLLSQQQSCQQQQTASAQQTPNFPAQNYQLDPATGVPTVGGYASNQ
VPPAPFSCMDVDSETDSNHDTALTLACAGGHEDLVELLLSRGADIEHRDKKGFTPLILAA
TAGHQKVVEILLNHGADIEAQSERTKDTPLSLACSGGRYEVVELLLNRGANKEHRNVSDY
TPLSLAASGGYVNIIKLLLSHGAEINSRTGSKLGISPLMLAAMNGHTAAVKLLLDMGSDI
NAQIETNRNTALTLACFQGRHEVVSLLLDRKANVEHRAKTGLTPLMEAASGGYVEVGRVL
LTKGADVNATPVPSSRDTALTIAADKGHCRFVELLLSRGTQVEVKNKKGNSPLWLAANGG
HLNVVDLLHHAGADIDSQDNRKVSCLMAAFRKGHIKVVKWMVNHVTQFPSDQEMTRYIAT
VSDKELLEKCQECVKVIRAAKETQAAKANKNATILLEELDMEKTREESKKAAAARRRERK
KKKKLEKKEEKRKLHEEYKKTETIFEDKEESGKKSDEECDRADDSEHEGGDERMESVPSP
VNRSPEDPDREEGDSGIDANSQGSCSSNDVKAREKKKDKKKKKNNSPSNNDKDTSPQRSS
KTLLSQNTNLSQNTATSTKSQNNTSEKRIMTNVTSALSVSTSSVTTARTSTIVSSDQKFK
GLGIFKPMRHPADREDFEATGNETYVPGKGKKSYNNQYDGDALNTSTKPSNTSPKQSGKR
EEGWKEVVRK*
>TRINITY_DN44798_c3_g3::TRINITY_DN44798_c3_g3_i9::g.59::m.59 type:5prime_partial len:1105 gc:universal TRINITY_DN44798_c3_g3_i9:2-3316(+)
KEQQPQQHLHTTQIVQQGGSPHGSQEYFTPVLSVPSVSLPALPSLQVTSAGVQIEADISA
GLQLTSTQSLQNPTLKNRLRAFEEGFRQGSIHFRECMQHISSDTFQPQLLLQSSQITFPT
QTLPAVSGATGIIDSIPPHQSSSYVQSTTCSTNQVQVATQTQAPATTTTANIATSDKKQV
YTAPTTGKGKKARYPLLSQQQSCQQQQTASAQQTPNFPAQNYQLDPATGVPTVGGYASNQ
VPPAPFSCMDVDSETDSNHDTALTLACAGGHEDLVELLLSRGADIEHRDKKGFTPLILAA
TAGHQKVVEILLNHGADIEAQSERTKDTPLSLACSGGRYEVVELLLNRGANKEHRNVSDY
TPLSLAASGGYVNIIKLLLSHGAEINSRTGSKLGISPLMLAAMNGHTAAVKLLLDMGSDI
NAQIETNRNTALTLACFQGRHEVVSLLLDRKANVEHRAKTGLTPLMEAASGGYVEVGRVL
LTKGADVNATPVPSSRDTALTIAADKGHCRFVELLLSRGTQVEVKNKKGNSPLWLAANGG
HLNVVDLLHHAGADIDSQDNRKVSCLMAAFRKGHIKVVKWMVNHVTQFPSDQEMTRYIAT
VSDKELLEKCQECVKVIRAAKETQAAKANKNATILLEELDMEKTREESKKAAAARRRERK
KKKKLEKKEEKRKLHEEYKKTETIFEDKEESGKKSDEECDRADDSEHEGGDERMESVPSP
VNRSPEDPDREEGDSGIDANSQGSCSSNDVKAREKKKDKKKKKNNSPSNNDKDTSPQRSS
KTLLSQNTNLSQNTATSTKSQNNTSEKRIMTNVTSALSVSTSSVTTARTSTIVSSDQKFK
GLGIFKPMRHPADREDFEATGNETYVPGKGKKSYNNQYDGDALNTSTKPSNTSPKQSGKR
EEGWKEVVRKGQSDDSGRFMNSPFRSKKVSVPPNAISRVIGRGGSNINAIRVATGAHIEV
EKQSKCQVERIITIKGSSEATKQAYTLITILIKDPDADILQMLPKSKLNVVTTSSWDKSV
STVAASKTKIGGSVNKPPNLASSTTSSQVNKSGYPSSASTTNPLVPIRSSSTMKLAGAFS
TSLPRATAPRLMAAGNMENAYINY*
>TRINITY_DN44798_c3_g3::TRINITY_DN44798_c3_g3_i12::g.64::m.64 type:5prime_partial len:580 gc:universal TRINITY_DN44798_c3_g3_i12:2-1741(+)
KEQQPQQHLHTTQIVQQGGSPHGSQEYFTPVLSVPSVSLPALPSLQVTSAGVQIEADISA
GLQLTSTQSLQNPTLKNRLRAFEEGFRQGSIHFRECMQHISSDTFQPQLLLQSSQITFPT
QTLPAVSGATGIIDSIPPHQSSSYVQSTTCSTNQVQVATQTQAPATTTTANIATSDKKQV
YTAPTTGKGKKARYPLLSQQQSCQQQQTASAQQTPNFPAQNYQLDPATGVPTVGGYASNQ
VPPAPFSCMDVDSETDSNHDTALTLACAGGHEDLVELLLSRGADIEHRDKKGFTPLILAA
TAGHQKVVEILLNHGADIEAQSERTKDTPLSLACSGGRYEVVELLLNRGANKEHRNVSDY
TPLSLAASGGYVNIIKLLLSHGAEINSRTGSKLGISPLMLAAMNGHTAAVKLLLDMGSDI
NAQIETNRNTALTLACFQGRHEVVSLLLDRKANVEHRAKTGLTPLMEAASGGYVEVGRVL
LTKGADVNATPVPSSRDTALTIAADKGHCRFVELLLSRGTQVEVKNKKGNSPLWLAANGG
HLNVVDLLHHAGADIDSQDNRKVHTIISLIRDLRNYFFI*
>TRINITY_DN42544_c1_g4::TRINITY_DN42544_c1_g4_i1::g.109::m.109 type:5prime_partial len:522 gc:universal TRINITY_DN42544_c1_g4_i1:2167-602(-)
GMLAAYYTLRGPELNPDQICVLAQHLQRAITSIPVSTTLDVHTLQVLWMIGSNAPIEGCY
LDSSECILWPRQDVKLLKLLIDAGAKPSEKTIDDDASKDAISSSQVSQDVSPIDESPSEP
LTELLGESGDINQTDSYGRTVLHTLAADGNASLLELALAACPQAKLEAVDRNGQTPLNLA
ARHGYADVVRVLLAAGARADHADCDGWTALRAAAWGGHTQVVEQLLKHGAMVDCADWDQR
TALRAAAWGGHEDIVKALLKHGADVNRTDDEGRTALIAAAYMGHSEIVEHLLDFGAEIDH
ADSDGRTALSVAALCVPANHGYAKVVTILLERGATVDHEDKDGMTPLLVAAFEGHRDVCD
LLLEFDADMDHCDVTGRTPLWAAASMGHGSVVKLLLYWGCCVDTIDNEGRTVLSVAAAQG
GTDVVKQLLARGLDEQHRDNSGWTPLHYAAFEGHIDVCEALLEAGAKIDETDNDGKSAIM
LAAQEGHTSLVERLLKQHNAPIDQHAHDGKTALRYCVDDNQ*
>TRINITY_DN42544_c1_g4::TRINITY_DN42544_c1_g4_i5::g.113::m.113 type:5prime_partial len:522 gc:universal TRINITY_DN42544_c1_g4_i5:2167-602(-)
VVGRQHAVALGGRTKVLLGAVLAQHLQRAITSIPVSTTLDVHTLQVLWMIGSNAPIEGCY
LDSSECILWPRQDVKLLKLLIDAGAKPSEKTIDDDASKDAISSSQVSQDVSPIDESPSEP
LTELLGESGDINQTDSYGRTVLHTLAADGNASLLELALAACPQAKLEAVDRNGQTPLNLA
ARHGYADVVRVLLAAGARADHADCDGWTALRAAAWGGHTQVVEQLLKHGAMVDCADWDQR
TALRAAAWGGHEDIVKALLKHGADVNRTDDEGRTALIAAAYMGHSEIVEHLLDFGAEIDH
ADSDGRTALSVAALCVPANHGYAKVVTILLERGATVDHEDKDGMTPLLVAAFEGHRDVCD
LLLEFDADMDHCDVTGRTPLWAAASMGHGSVVKLLLYWGCCVDTIDNEGRTVLSVAAAQG
GTDVVKQLLARGLDEQHRDNSGWTPLHYAAFEGHIDVCEALLEAGAKIDETDNDGKSAIM
LAAQEGHTSLVERLLKQHNAPIDQHAHDGKTALRYCVDDNQ*
>TRINITY_DN37932_c0_g4::TRINITY_DN37932_c0_g4_i1::g.114::m.114 type:complete len:291 gc:universal TRINITY_DN37932_c0_g4_i1:530-1402(+)
MESILFLLSIQVDVNSRIHDVTQTPPLHLAAVSGNEMLVRSLILAGARVNDTDANRNTAL
HVAAKAGHATVVSALLQNNINFDAVNADGDNALHVAVREGHVSVVRVLLTECTLDAEAVN
LKGRNPLHELARCARDNAATICDLFLECMSQYPVNNADLDGNTPLLIAYMKGNGNLCRTL
VKAGACLGSMNKDGITIFNYQVATKQLLYRLLDSLPQEAPWSDKDCCLECGTKFSLTMRK
HHWYCWIVLTAKIECNESYKQAYIISLFFFSAGTVDEFCVASVPVRMYRS*
>TRINITY_DN37932_c0_g4::TRINITY_DN37932_c0_g4_i2::g.116::m.116 type:5prime_partial len:451 gc:universal TRINITY_DN37932_c0_g4_i2:2-1354(+)
CQQTLLHRAIDDNKEDIAQFLIRSGCDLNAPRRPGLNGTGGDEARDECTPLHLCCQWGLE
QVVQTLIEHGADVNARDAEGKTPVHVAIQNQHSQIISLLLCHPNIDLNKRDKKGLTPFAT
ALTVRNNKAAQAILERLPKAAEQYDNKGRNFLHTAIQKGDMESILFLLSIQVDVNSRIHD
VTQTPPLHLAAVSGNEMLVRSLILAGARVNDTDANRNTALHVAAKAGHATVVSALLQNNI
NFDAVNADGDNALHVAVREGHVSVVRVLLTECTLDAEAVNLKGRNPLHELARCARDNAAT
ICDLFLECMSQYPVNNADLDGNTPLLIAYMKGNGNLCRTLVKAGACLGSMNKDGITIFNY
QVATKQLLYRLLDSLPQEAPWSDKDCCLECGTKFSLTMRKHHWYCWIVLTAKIECNESYK
QAYIISLFFFSAGTVDEFCVASVPVRMYRS*
>TRINITY_DN37932_c0_g4::TRINITY_DN37932_c0_g4_i4::g.118::m.118 type:5prime_partial len:450 gc:universal TRINITY_DN37932_c0_g4_i4:2-1351(+)
CQQTLLHRAIDDNKEDIAQFLIRSGCDLNAPRRPGLNGTGGDEARDECTPLHLCCQWGLE
QVVQTLIEHGADVNARDAEGKTPVHVAIQNQHSQIISLLLCHPNIDLNKRDKKGLTPFAT
ALTVRNNKAAQAILERLPKAAEQYDNKGRNFLHTAIQKGDMESILFLLSIQVDVNSRIHD
VTQTPPLHLAAVSGNEMLVRSLILAGARVNDTDANRNTALHVAAKAGHATVVSALLQNNI
NFDAVNADGDNALHVAVREGHVSVVRVLLTECTLDAEAVNLKGRNPLHELARCARDNAAT
ICDLFLECMSQYPVNNADLDGNTPLLIAYMKGNGNLCRTLVKAGACLGSMNKDGITIFNY
QVATKQLLYRLLDSLPQEAPWSDKDCCLECGTKFSLTMRKHHCRHCGRILCSKCSGQDVP
ILKFGLNKPVRVCNVCFDVLLGTGSLQPS*
>TRINITY_DN37932_c0_g4::TRINITY_DN37932_c0_g4_i6::g.120::m.120 type:complete len:290 gc:universal TRINITY_DN37932_c0_g4_i6:530-1399(+)
MESILFLLSIQVDVNSRIHDVTQTPPLHLAAVSGNEMLVRSLILAGARVNDTDANRNTAL
HVAAKAGHATVVSALLQNNINFDAVNADGDNALHVAVREGHVSVVRVLLTECTLDAEAVN
LKGRNPLHELARCARDNAATICDLFLECMSQYPVNNADLDGNTPLLIAYMKGNGNLCRTL
VKAGACLGSMNKDGITIFNYQVATKQLLYRLLDSLPQEAPWSDKDCCLECGTKFSLTMRK
HHCRHCGRILCSKCSGQDVPILKFGLNKPVRVCNVCFDVLLGTGSLQPS*
>TRINITY_DN43602_c0_g3::TRINITY_DN43602_c0_g3_i3::g.1::m.1 type:3prime_partial len:505 gc:universal TRINITY_DN43602_c0_g3_i3:1-1512(+)
MLHSNASCATGECCDLKTCRPKTAGTECRSAEHECDLPEYCTGQSEYCPADVFKMDGETC
SVGKAFCYQGSCRTHDDQCKLLWGPTGWSSDAQCYEMNNRGTKNGNCGYNRIDSSFIRCH
DENLLCGMLHCKHLNERLEFGMESVATLSHSFINNGGKIIPCRSAIVDLGLNQVDPGLAP
DGAKCAPGKMCVNQKCMSVADLRASVSGGKACPSNCNGNGVCNSLGHCHCNHGFRPPDCL
QPGVGGSEDSGPADDPNAKNDLVTALYVIFLGVVPTIALLLGVWYVRNSGQYWKKDVMST
YVSSLDRFKKKRKPHANKSLGVPSSTTHYTTGSKLLGWRIVISAYFAPKKKNTSRNANNK
IFTISDDVKESLQITKADLISTTNPDAIKCSNNIEYRKSLLFGNVKPDVSAKPQTHNKIV
TFPVPTVEVQSKKITPLKSELGSKISERIQQLQKRSSKNEKGLTLNTDLKFEQLNESPAS
TSDITPKTPDASGNSKEPAPFYKK
>TRINITY_DN43602_c0_g3::TRINITY_DN43602_c0_g3_i4::g.3::m.3 type:3prime_partial len:365 gc:universal TRINITY_DN43602_c0_g3_i4:1-1092(+)
MLHSNASCATGECCDLKTCRPKTAGTECRSAEHECDLPEYCTGQSEYCPADVFKMDGETC
SVGKAFCYQGSCRTHDDQCKLLWGPTGWSSDAQCYEMNNRGTKNGNCGYNRIDSSFIRCH
DENLLCGMLHCKHLNERLEFGMESVATLSHSFINNGGKIIPCRSAIVDLGLNQVDPGLAP
DGAKCAPGKMCVNQKCMSVADLRASVSGGKACPSNCNGNGVCNSLGHCHCNHGFRPPDCL
QPGVGGSEDSGPADDPNAKNDLVTALYVIFLGVVPTIALLLGVWYVRNSGQYWKKDVMST
TDRGHNGLLIKTIDRSSPMSRNIETIDSSLSQDPACVSLLPKAEADERYNNNMFGQFKGF
TITP
>TRINITY_DN43191_c3_g2::TRINITY_DN43191_c3_g2_i3::g.4::m.4 type:complete len:957 gc:universal TRINITY_DN43191_c3_g2_i3:7856-4986(-)
MFWLHCGLFVLVIAVRGFISSLADTTSKREADYTLDDSFWKEEETPAGEVERLLHEYRQN
QELIRNIGGHYYQIIYPVQLRHHEKMGISTREVGVPKFPQRGYGDGGYQNPRGRMRTGRH
FHRTSLLIKAFNHKFRLDLELNTQLLAPNLIQKDFLTGDAEQMSKQEIEHCYYHGTVRDY
PGASAAFHTCNGVSGVIHLGNETFVIHPFYGGDLSKHPHIIFEARTKVNKGCANSGNLEW
RVKNRRQKHIYGLSDMTSNRFKRDVREATKYIETAIIIDKAMFDKRNGSTRAEVVHDAIQ
VANIADLYFRTLNTRVSVVYIETWKGSNQAQIDNGIDIDQALLSFNDYTMRRMYQVAQDT
TQLLTGETFSGGESGVAVPETVCSQKSVGISVDLNTYEPHLLAGTMAHMIGHNIGMSHDD
GRNDCNCRDWHGCIMAQSIVGLENVQPYKFSECSKTDYIEALKSGHGICLFNKPNELEIR
RSCGNRVIDDGEQCDCGSIEECKEYDPCCDPITCKLTTEAECATGPCCSDCKLRARGVVC
RESSNECDLPEVCSGDTGQCPPDVFKKNGNPCSNSAGYCFNGVCPALDLQCEQVWGYGGM
AADQECFEQFNSKGSINGHCGTDSSGHLIKCEAENVRCGSLQCQQGSKQPVIDGMKDLHT
RTIISIRNQEYECKATTGRVEGSDMPGMGLVRDGTSCGDNLICVNQTCTSLFPHIDQEKC
PSNHDDKECSGNGVCTNANRCYCFPGWSGPDCSIEQSIPTAPPTTSTTEAVHKSDSNLEK
IETPYENYHGSNTVFLVGMLMSVVGGVFVVFALMALCYRSVVVHKNFSLCLRRKSTVQKY
DPPYSKKPQQKSYSGVSGNHHAEVAALDTVNKILTFGSMPQYREHKPQPKRLGVEEEDGG
TGAEEVVSFIDLPSNNLTKLPEKGILKKHGGYGIVMPDSCNTSSEHDDSRYLVKNS*
>TRINITY_DN29651_c0_g1::TRINITY_DN29651_c0_g1_i2::g.1::m.1 type:5prime_partial len:275 gc:universal TRINITY_DN29651_c0_g1_i2:1263-439(-)
LFDELFGFDIVDSSDSDEERLRNCTCECGLSNQENRIVGGRPTSPNRYPWVARLVYDGRF
HCGASLLNNDYVITAAHCVRNLKRSKIRVVLGDYDQYVNTDGVPIMRAVSVVIRHRNFDM
NSYNHDVALLKLRKSVKFSKKIRPICLPLSGTDPAGKEGTVVGWGRTSEGGMLPGKVHEV
QVPIYSLTQCRKMKYRANRITDNMICAGRGNQDSCQGDSGGPLLVQEADKLEIAGIVSWG
VGCGRAGYPGVYTRVSRYLKWIHANMKEGCLCVN*
>TRINITY_DN37278_c0_g1::TRINITY_DN37278_c0_g1_i1::g.2::m.2 type:5prime_partial len:251 gc:universal TRINITY_DN37278_c0_g1_i1:854-102(-)
PPFLSLHSPQVVGGEEAPVGGYPFIVSLQAYSQHFCAGSILNERWILTAGHCVQAVSSAR
DITVKAGKHNINNNEDSEQTVQAKRGIVHKDFGGNVGPWDIALIELASPLKLTNRVQPID
LPVPGSDPTGEAWLCGWGSISSTRYPEMPAKLQHVKMEWVDYATCTEAVKRLTGSSPVHE
KSNICTGPLYETISACSGDSGGPLISRNENEAVLVGIVSWGIIPCGSPGAPSVYTKVSSF
NSWIADQINN*
>TRINITY_DN43442_c0_g2::TRINITY_DN43442_c0_g2_i3::g.2::m.2 type:5prime_partial len:138 gc:universal TRINITY_DN43442_c0_g2_i3:1-414(+)
RNAHCNRQAMVENDGMSWLFTLEDLHLPSVYLRQEIKEVDRAGFVKGRVSEALRIAQKSP
RKQQILPYYWFKYQDHRDNFLSKKDTETAFSTIASLGANGLIIWGSSEDTNTEQKCKDLL
QYVKETLGPAIKWIKRL*
>TRINITY_DN43442_c0_g3::TRINITY_DN43442_c0_g3_i1::g.4::m.4 type:3prime_partial len:229 gc:universal TRINITY_DN43442_c0_g3_i1:685-2(-)
MLPIRYSLIFAFASVAAATFFGLGTTTPETGNPPQFDVYWNVPSFMCNQYNVMFENLKDF
GIHQNTLDKFRGEEIAILYDPGMFPALLTDKSGIVTERNGGVPQEGDLKKHLEMFQKHLI
KQIPDGSFSGIGVIDFESWRPIFRQNWASLEPYKTLSIKLERERHPFWSDEAIKKEAKRR
FEKYGRIFMEETLKMAKKLRPNSTWGYYGYPHCFNQTPGQRNAHCNRQ
>TRINITY_DN43442_c0_g3::TRINITY_DN43442_c0_g3_i3::g.7::m.7 type:3prime_partial len:116 gc:universal TRINITY_DN43442_c0_g3_i3:346-2(-)
MFQKHLIKQIPDGSFSGIGVIDFESWRPIFRQNWASLEPYKTLSIKLERERHPFWSDEAI
KKEAKRRFEKYGRIFMEETLKMAKKLRPNSTWGYYGYPHCFNQTPGQRNAHCNRQ
>TRINITY_DN43442_c0_g3::TRINITY_DN43442_c0_g3_i4::g.8::m.8 type:3prime_partial len:218 gc:universal TRINITY_DN43442_c0_g3_i4:652-2(-)
MLTSHFVFLSSLGTTTPETGNPPQFDVYWNVPSFMCNQYNVMFENLKDFGIHQNTLDKFR
GEEIAILYDPGMFPALLTDKSGIVTERNGGVPQEGDLKKHLEMFQKHLIKQIPDGSFSGI
GVIDFESWRPIFRQNWASLEPYKTLSIKLERERHPFWSDEAIKKEAKRRFEKYGRIFMEE
TLKMAKKLRPNSTWGYYGYPHCFNQTPGQRNAHCNRQ
>TRINITY_DN42335_c0_g4::TRINITY_DN42335_c0_g4_i1::g.1::m.1 type:internal len:341 gc:universal TRINITY_DN42335_c0_g4_i1:1-1020(+)
ITTPPPPGQVEFRLEFCFLPDEHGPCSENQVKWFYDSRDGVCKQFRYGGCQSNGNNFNTR
EECEYRCGEVQDPCILPQVIGPCNGFVKQFYYDRRTDSCYEFEYSGCQGNKNRFQDRESC
ERKCRRGTPPDVTQAPATISPPTGEPKSTICLAPVDSGDCDDSITAYYYDAQHQMCQAFI
YGGCGGNANKFQTEEQCERLCGKFHGQDMCNLPVDAGPCRGAFRKYYYEPNLRACHEFSY
GGCDGNANRFSTISECESICLHQEEPVPPGNDTSVSNLSICKEPVDSGSCTSAQLHTKRF
YFDEEHQTCRAFIYTGCGGNRNRFKTFESCINTCLRTSNE
>TRINITY_DN42335_c0_g5::TRINITY_DN42335_c0_g5_i1::g.5::m.5 type:3prime_partial len:112 gc:universal TRINITY_DN42335_c0_g5_i1:334-2(-)
MEKQSRWYFDQSENRCMPFYYTGCNGNKNNFESRDACESDCPPKMEQDICLLPALLGECH
NYTQRWYYDSYEQHCRQFYYGGCGGNENNFVTEHDCVNRCEVAITTPPPPG
>TRINITY_DN42335_c0_g5::TRINITY_DN42335_c0_g5_i2::g.7::m.7 type:internal len:175 gc:universal TRINITY_DN42335_c0_g5_i2:523-2(-)
GPCAGNFTKWYFNRESQTCEQFVYGGCKPNDNNFPTEIACHQQCLQPGRRKDVCTLPRAE
GTCMEKQSRWYFDQSENRCMPFYYTGCNGNKNNFESRDACESDCPPKMEQDICLLPALLG
ECHNYTQRWYYDSYEQHCRQFYYGGCGGNENNFVTEHDCVNRCEVAITTPPPPG
>TRINITY_DN42335_c0_g6::TRINITY_DN42335_c0_g6_i1::g.10::m.10 type:internal len:703 gc:universal TRINITY_DN42335_c0_g6_i1:3-2108(+)
FSTEDTTSESSPSGETAETTGSEITESGQTTETGETTESGISTESAETTESGPTTESSDL
TTSSVTVESSTTESSVTESSESTVTASTETEVTETTESGMTTESGETTLSGETTELSATT
SSFEETTVSGETGITSSTISEETDLTEKTHVTEIWTTSFPEVTKKRQCKPRKSCKKTPFG
CCYDNITAAQGPFGQGCPTPQTCNDTRYGCCPDGVSPATGSKNKGCPDSHCNESLFGCCP
DGVTIAQGNDYEGCKKPCKETEFGCCPDNETAASGKDQLGCCNITKFGCCPGDLKAASGP
NGEGCEEEVTSETPLTEYEITTQPTLSEDCANTTYGCCPDGIAIANGVNFEGCGVINTTH
CNVSYFGCCPDGVSAALGPNNYRCRMPCHDSAYGCCEDGTTPAHGPNREGCCLSTPYKCC
PDNVLPARGPNFYGCGCQYTRFGCCPDNSTAARGPSNEGCGCQHTPHGCCPNRFTPASGP
NFEGCPCYTYQFGCCPDGITIAKGSHGQGCGCENTQYKCCSDGRTPATGPNFAGCTCDAS
QYGCCPDGIEEAQGENFEGCFTVPSMPGAACGLKKDRGSCRDFTVKWFYDTDYGGCSRFW
YGGCEGNENRFKTQEECKEVCVQPKGKAACFLPKIAGPCEGYHPTWYYDASRKQCGQFVY
GGCLGNANKFKTREECEELCVTPTDIDPCDQPKELGPCAGNF
>TRINITY_DN84264_c0_g1::TRINITY_DN84264_c0_g1_i1::g.1::m.1 type:5prime_partial len:131 gc:universal TRINITY_DN84264_c0_g1_i1:3-395(+)
RIGGQQIINLVECCLTEIGSVIHLLLHAIGFLHEHNRPDRDQYVIINRENIRSNALGGFV
KAAPDFSSTFNLSYDYKSVMHYPADAFAINKRIKTITPINPRNAQIGQREGLSTLDIKKI
NTLYPCKKSG*
>TRINITY_DN40706_c1_g1::TRINITY_DN40706_c1_g1_i1::g.1::m.1 type:complete len:182 gc:universal TRINITY_DN40706_c1_g1_i1:44-589(+)
MQVVIRPDKYFENTLNILRHLTRIEQARLGSTVNKTLWNTAPAVVNAYYSRNKNQIMFPA
GILQPPFYHRFFPRSLNYGGIGVVIGHEITHGFDDKGRLFDKDGNLHRWWKDEAIDGFHR
RAKCLIDQYARYTVMEVGMQIDGVNTQGENIADNGGIKQAFRVIFRKFFSPFPSNLLSDS
S*
>TRINITY_DN40706_c1_g1::TRINITY_DN40706_c1_g1_i2::g.2::m.2 type:5prime_partial len:274 gc:universal TRINITY_DN40706_c1_g1_i2:3-824(+)
PSRWKNCVTQVNSNMDMAVGSMFVKKYFDENSKNDTLSMTREIQRSFRELLDKTNWIDDE
TKRLASEKVDAMSLRIGYPDFILQSNLLNERYKDVVIRPDKYFENTLNILRHLTRIEQAR
LGSTVNKTLWNTAPAVVNAYYSRNKNQIMFPAGILQPPFYHRFFPRSLNYGGIGVVIGHE
ITHGFDDKGRLFDKDGNLHRWWKDEAIDGFHRRAKCLIDQYARYTVMEVGMQIDGVNTQG
ENIADNGGIKQAFRVIFRKFFSPFPSPLLSDSS*
>TRINITY_DN40706_c1_g1::TRINITY_DN40706_c1_g1_i3::g.3::m.3 type:complete len:364 gc:universal TRINITY_DN40706_c1_g1_i3:159-1250(+)
MLVTLQMSALEAYYSSKMYTRRKNCVTQVNSNMDMAVGSMFVKKYFDENSKNDTLSMTRE
IQRSFRELLDKTNWIDDETKRLASEKVDAMSLRIGYPDFILQSNLLNERYKDVVIRPDKY
FENTLNILRHLTRIEQARLGSTVNKTLWNTAPAVVNAYYSRNKNQIMFPAGILQPPFYHR
FFPRSLNYGGIGVVIGHEITHGFDDKGRLFDKDGNLHRWWKDEAIDGFHRRAKCLIDQYA
RYTVMEVGMQIDGVNTQGENIADNGGIKQAFRAYERWLRSNEKEDETLPGMSATGKQLFF
LNFAQVWCGSMRPEATRNKLKTALHSPGRFRVIGTLSNSKDFAQVFNCPPGSPMNPVSKC
SVW*
>TRINITY_DN40706_c1_g1::TRINITY_DN40706_c1_g1_i4::g.4::m.4 type:5prime_partial len:150 gc:universal TRINITY_DN40706_c1_g1_i4:3-452(+)
PSRWKNCVTQVNSNMDMAVGSMFVKKYFDENSKNDTLSMTREIQRSFRELLDKTNWIDDE
TKRLASEKVDAMSLRIGYPDFILQSNLLNERYKDVVIRPDKYFENTLNILRHLTRIEQAR
LGSTVNKTLWNTAPAVVNAYYSRNKNQIS*
>TRINITY_DN40706_c1_g1::TRINITY_DN40706_c1_g1_i4::g.5::m.5 type:complete len:120 gc:universal TRINITY_DN40706_c1_g1_i4:956-1315(+)
MEVGMQIDGVNTQGENIADNGGIKQAFRAYERWLRSNEKEDETLPGMSATGKQLFFLNFA
QVWCGSMRPEATRNKLKTALHSPGRFRVIGTLSNSKDFAQVFNCPPGSPMNPVSKCSVW*
>TRINITY_DN40706_c1_g1::TRINITY_DN40706_c1_g1_i7::g.7::m.7 type:complete len:167 gc:universal TRINITY_DN40706_c1_g1_i7:1087-587(-)
MLRYMDKSVDPCQDFYQYACGNWAKRNPIPKDKAGYDTFEMLRESLDSVLRELLEDSTPI
SHDDDATVKAKHLFQSCMNYEILEQRMEQPLVRLLDEFGGWPILRPDWDPDKFDWLLLTA
QLRLYNNDVLISEWVGPDIKNSDNSIKRRSGFQREIISFNRLTRFI*
>TRINITY_DN40706_c1_g1::TRINITY_DN40706_c1_g1_i8::g.9::m.9 type:complete len:251 gc:universal TRINITY_DN40706_c1_g1_i8:1051-299(-)
MLRYMDKSVDPCQDFYQYACGNWAKRNPIPKDKAGYDTFEMLRESLDSVLRELLEDSTPI
SHDDDATVKAKHLFQSCMNYEILEQRMEQPLVRLLDEFGGWPILRPDWDPDKFDWLLLTA
QLRLYNNDVLISEWVGPDIKNSDKYVIQFDQTSLGLPTRDYFLQPSNAIYLEAYKDYLTR
IAILLGASLDNATIDAEELIEFETQLASVRFLILADVVCFTISAYRSRILRRRLRRHRTK
DEIFRSSIDE*
>TRINITY_DN40706_c1_g1::TRINITY_DN40706_c1_g1_i8::g.12::m.12 type:3prime_partial len:101 gc:universal TRINITY_DN40706_c1_g1_i8:302-3(-)
MSIGELRALVPQIDWRRYLSIVLARPIHFSEPVVVFALQYIQDLVVLLSKTQPRTVANYL
LWRFVRHRVNNLDDRFQEVKQKFYYILFGREQAPSRWKNC
>TRINITY_DN40706_c1_g1::TRINITY_DN40706_c1_g1_i12::g.19::m.19 type:3prime_partial len:326 gc:universal TRINITY_DN40706_c1_g1_i12:977-3(-)
MLRYMDKSVDPCQDFYQYACGNWAKRNPIPKDKAGYDTFEMLRESLDSVLRELLEDSTPI
SHDDDATVKAKHLFQSCMNYEILEQRMEQPLVRLLDEFGGWPILRPDWDPDKFDWLLLTA
QLRLYNNDVLISEWVGPDIKNSDKYVIQFDQTSLGLPTRDYFLQPSNAIYLEAYKDYLTR
IAILLGASLDNATIDAEELIEFETQLASITSSPDERRNFSELYRRMSIGELRALVPQIDW
RRYLSIVLARPIHFSEPVVVFALQYIQDLVVLLSKTQPRTVANYLLWRFVRHRVNNLDDR
FQEVKQKFYYILFGREQAPSRWKNC
>TRINITY_DN40706_c1_g1::TRINITY_DN40706_c1_g1_i14::g.21::m.21 type:complete len:283 gc:universal TRINITY_DN40706_c1_g1_i14:1100-252(-)
MLRYMDKSVDPCQDFYQYACGNWAKRNPIPKDKAGYDTFEMLRESLDSVLRELLEDSTPI
SHDDDATVKAKHLFQSCMNYEILEQRMEQPLVRLLDEFGGWPILRPDWDPDKFDWLLLTA
QLRLYNNDVLISEWVGPDIKNSDKYVIQFDQTSLGLPTRDYFLQPSNAIYLEAYKDYLTR
IAILLGASLDNATIDAEELIEFETQLASITSSPDERRNFSELYRRMSIGELRALVPQIDW
RRYLSIVLARPIHFSEPVVVFALQYIQDLVVLLSKTQPRCII*
>TRINITY_DN40706_c1_g1::TRINITY_DN40706_c1_g1_i18::g.29::m.29 type:5prime_partial len:223 gc:universal TRINITY_DN40706_c1_g1_i18:3-671(+)
PSRWKNCVTQVNSNMDMAVGSMFVKKYFDENSKNDTLSMTREIQRSFRELLDKTNWIDDE
TKRLASEKVDAMSLRIGYPDFILQSNLLNERYKDVVIRPDKYFENTLNILRHLTRIEQAR
LGSTVNKTLWNTAPAVVNAYYSRNKNQIMFPAGILQPPFYHRFFPRSLNYGGIGVVIGHE
ITHGFDDKGRLFDKDGNLHRWWKDEAIDGFHRRAKCLIGIER*
>TRINITY_DN40706_c1_g1::TRINITY_DN40706_c1_g1_i19::g.31::m.31 type:complete len:308 gc:universal TRINITY_DN40706_c1_g1_i19:281-1204(+)
MTREIQRSFRELLDKTNWIDDETKRLASEKVDAMSLRIGYPDFILQSNLLNERYKDVVIR
PDKYFENTLNILRHLTRIEQARLGSTVNKTLWNTAPAVVNAYYSRNKNQIMFPAGILQPP
FYHRFFPRSLNYGGIGVVIGHEITHGFDDKGRLFDKDGNLHRWWKDEAIDGFHRRAKCLI
DQYARYTVMEVGMQIDGVNTQGENIADNGGIKQAFRAYERWLRSNEKEDETLPGMSATGK
QLFFLNFAQVWCGSMRPEATRNKLKTALHSPGRFRVIGTLSNSKDFAQVFNCPPGSPMNP
VSKCSVW*
>TRINITY_DN43042_c0_g1::TRINITY_DN43042_c0_g1_i1::g.40::m.40 type:complete len:752 gc:universal TRINITY_DN43042_c0_g1_i1:95-2350(+)
MRRFIFFAFIGIFLVKNVTPKPKVQKYPSGLEWLFNVNVVNNEQDEKKEEKKEEEKKEEK
QTVCQSEECKKIAQIMSQNMDRSVNPCDNFYDYACGKWQEHNPIPEGMDSWGMFESAQIN
VMKQIQEIFDEGPKSDDPLGVKLAKKWYTVCMDTDGIESYGLEPIVFTLSRIGGWPMIME
PDEWNEEEYSWQKVDDQYMRLTGRNAFHDVRVVANGPNYTQKIVHINTPHLPPRSYILIL
DEEESKEEKDKSDEDPSDEEKQSGEQQDSQEPGSKDDDENDDENDHKSDNNSNNDDENDN
NADDKNDQKDNDDDKNDDDENDENDDDKDDDEDDDEDDDEDNDEDDENTNKQTDDNKAKK
KVSRGKKSAKIRPDKFAKNKKLGHSKKMKSNAHSKKYGNHKTKKEKVKRWAISTNIGEKL
RVQKNKKNGMKQTRGQKPKKTSEPHFSKEESNEKEDEDERKNYANYISKVARALAEARGV
KVSQEQMDKDIQDMIQFQGKLYSITTIDLDEDDDDSDDDTDDDDDDDDDDKEMEVTLTDF
QEWYEIKESKTHHSIIDWPYKIAEIFDEAHVPVGGDLNIKVGFEDYFRNLGSLLDETSGR
TIVNYVHWNFLSRKIDTTTKEMRKLYNEWERSEEDEEEMVFELPRRSRKCTQDIEMSNIL
AYEYVRNHFSDEIITTATDMMDDIQKEVEIEIKKSEWMDENTKDFILAKLVNMGKFIGYP
DWYRNNTIVKRYFQGVSSTKITNCHYSDCFI*
>TRINITY_DN43042_c0_g1::TRINITY_DN43042_c0_g1_i1::g.44::m.44 type:3prime_partial len:103 gc:universal TRINITY_DN43042_c0_g1_i1:2860-3165(+)
MGHEVNHGFDDSGHLYSKSGKVVKWLAAMAEAYGRRAECFVKQFNNYTIGKNSNYTIPNY
GNQTAGENIADTMGLEAAFRAAKRRERECGTDSVLPGLEDIT
>TRINITY_DN43042_c0_g1::TRINITY_DN43042_c0_g1_i2::g.45::m.45 type:complete len:512 gc:universal TRINITY_DN43042_c0_g1_i2:95-1630(+)
MRRFIFFAFIGIFLVKNVTPKPKVQKYPSGLEWLFNVNVVNNEQDEKKEEKKEEEKKEEK
QTVCQSEECKKIAQIMSQNMDRSVNPCDNFYDYACGKWQEHNPIPEGMDSWGMFESAQIN
VMKQIQEIFDEGPKSDDPLGVKLAKKWYTVCMDTDGIESYGLEPIVFTLSRIGGWPMIME
PDEWNEEEYSWQKVDDQYMRLTGRNAFHDVRVVANGPNYTQKIVHINTPHLPPRSYILIL
DEEESKEEKDKSDEDPSDEEKQSGEQQDSQEPGSKDDDENDDENDHKSDNNSNNDDENDN
NADDKNDQKDNDDDKNDDDENDENDDDKDDDEDDDEDDDEDNDEDDENTNKQTDDNKAKK
KVSRGKKSAKIRPDKFAKNKKLGHSKKMKSNAHSKKYGNHKTKKEKVKRWAISTNIGEKL
RVQKNKKNGMKQTRGQKPKKTSEPHFSKEESNEKEDEDERKNYANYISKVARALAEARGV
KVSQEQMDKDIQDMIQFQGKLYSVSVTSLDR*
>TRINITY_DN43042_c0_g1::TRINITY_DN43042_c0_g1_i2::g.46::m.46 type:complete len:220 gc:universal TRINITY_DN43042_c0_g1_i2:1750-2409(+)
MEVTLTDFQEWYEIKESKTRHSVIDWPYKIAEIFDEAHVPVGGDLNIKVGFEDYFRNLGS
LLDETSGRTIVNYVHWNFLSRKIDTTTKEMRKLYNEWERSEEDEEEMVFELPRRSRKCTQ
DIEMSNILAYEYVRNHFSDEIITTATDMMDDIQKEVEIEIKKSEWMDENTKDFILAKLVN
MGKFIGYPDWYRNNTIVKRYFQGVSSTKITNCHYSDCFI*
>TRINITY_DN43042_c0_g1::TRINITY_DN43042_c0_g1_i7::g.59::m.59 type:complete len:673 gc:universal TRINITY_DN43042_c0_g1_i7:95-2113(+)
MRRFIFFAFIGIFLVKNVTPKPKVQKYPSGLEWLFNVNVVNNEQDEKKEEKKEEEKKEEK
QTVCQSEECKKIAQIMSQNMDRSVNPCDNFYDYACGKWQEHNPIPEGMDSWGMFESAQIN
VMKQIQEIFDEGPKSDDPLGVKLAKKWYTVCMDTDGIESYGLEPIVFTLSRIGGWPMIME
PDEWNEEEYSWQKVDDQYMRLTGRNAFHDVRVVANGPNYTQKIVHINTPHLPPRSYILIL
DEEESKEEKDKSDEDPSDEEKQSGEQQDSQEPGSKDDDENDDENDHKSDNNSNNDDENDN
NADDKNDQKDNDDDKNDDDENDENDDDKDDDEDDDEDDDEDNDEDDENTNKQTDDNKAKK
KVSRGKKSAKIRPDKFAKNKKLGHSKKMKSNAHSKKYGNHKTKKEKVKRWAISTNIGEKL
RVQKNKKNGMKQTRGQKPKKTSEPHFSKEESNEKEDEDERKNYANYISKVARALAEARGV
KVSQEQMDKDIQDMIQFQGKLYSITTIDLDEDDDDSDDDTDDDDDDDDDDKEMEVTLTDF
QEWYEIKESKTHHSIIDWPYKIAEIFDEAHVPVGGDLNIKVGFEDYFRNLGSLLDETSGR
TIVNYVHWNFLSRKIDTTTKEMRKLYNEWERSEEDEEEMVFELPRRYDTSFCIFENILSY
TIIHLVFNSLEI*
>TRINITY_DN43042_c0_g1::TRINITY_DN43042_c0_g1_i7::g.62::m.62 type:complete len:139 gc:universal TRINITY_DN43042_c0_g1_i7:2245-2661(+)
MSNILAYEYVRNHFSDEIITTATDMMDDIQKEVEIEIKKSEWMDENTKDFILAKLVNMGK
FIGYPDWYRNNTIVKRYFQGLVIGNSYYENMLSYERYSKWKNLRSLDKDEDEDEDEEMMM
PPTMVNAFFSPNANAVGS*
>TRINITY_DN43042_c0_g1::TRINITY_DN43042_c0_g1_i11::g.67::m.67 type:complete len:794 gc:universal TRINITY_DN43042_c0_g1_i11:95-2476(+)
MRRFIFFAFIGIFLVKNVTPKPKVQKYPSGLEWLFNVNVVNNEQDEKKEEKKEEEKKEEK
QTVCQSEECKKIAQIMSQNMDRSVNPCDNFYDYACGKWQEHNPIPEGMDSWGMFESAQIN
VMKQIQEIFDEGPKSDDPLGVKLAKKWYTVCMDTDGIESYGLEPIVFTLSRIGGWPMIME
PDEWNEEEYSWQKVDDQYMRLTGRNAFHDVRVVANGPNYTQKIVHINTPHLPPRSYILIL
DEEESKEEKDKSDEDPSDEEKQSGEQQDSQEPGSKDDDENDDENDHKSDNNSNNDDENDN
NADDKNDQKDNDDDKNDDDENDENDDDKDDDEDDDEDDDEDNDEDDENTNKQTDDNKAKK
KVSRGKKSAKIRPDKFAKNKKLGHSKKMKSNAHSKKYGNHKTKKEKVKRWAISTNIGEKL
RVQKNKKNGMKQTRGQKPKKTSEPHFSKEESNEKEDEDERKNYANYISKVARALAEARGV
KVSQEQMDKDIQDMIQFQGKLYSITTIDLDEDDDDSDDDTDDDDDDDDDDKEMEVTLTDF
QEWYEIKESKTHHSIIDWPYKIAEIFDEAHVPVGGDLNIKVGFEDYFRNLGSLLDETSGR
TIVNYVHWNFLSRKIDTTTKEMRKLYNEWERSEEDEEEMVFELPRRSRKCTQDIEMSNIL
AYEYVRNHFSDEIITTATDMMDDIQKEVEIEIKKSEWMDENTKDFILAKLVNMGKFIGYP
DWYRNNTIVKRYFQGLVIGNSYYENMLSYERYSKWKNLRSLDKDEDEDEDEEMMMPPTMV
NAFFSPNANAVGS*
>TRINITY_DN43042_c0_g1::TRINITY_DN43042_c0_g1_i19::g.94::m.94 type:3prime_partial len:133 gc:universal TRINITY_DN43042_c0_g1_i19:2400-2795(+)
MLSYERYSKWKNLRSLDKDEDEDEDEEMMMPPTMVNAFFSPNANAVALSAADFQSPLFDY
SRPQVINYGIVGSIMGHEVNHGFDDSGHLYSKSGKVVKWLAAMAEAYGRRAECFVKQFNN
YTIGKNSNYTIP
>TRINITY_DN43042_c0_g1::TRINITY_DN43042_c0_g1_i20::g.96::m.96 type:complete len:753 gc:universal TRINITY_DN43042_c0_g1_i20:95-2353(+)
MRRFIFFAFIGIFLVKNVTPKPKVQKYPSGLEWLFNVNVVNNEQDEKKEEKKEEEKKEEK
QTVCQSEECKKIAQIMSQNMDRSVNPCDNFYDYACGKWQEHNPIPEGMDSWGMFESAQIN
VMKQIQEIFDEGPKSDDPLGVKLAKKWYTVCMDTDGIESYGLEPIVFTLSRIGGWPMIME
PDEWNEEEYSWQKVDDQYMRLTGRNAFHDVRVVANGPNYTQKIVHINTPHLPPRSYILIL
DEEESKEEKDKSDEDPSDEEKQSGEQQDSQEPGSKDDDENDDENDHKSDNNSNNDDENDN
NADDKNDQKDNDDDKNDDDENDENDDDKDDDEDDDEDDDEDNDEDDDEDTNKQTDDNKAK
KKVSRGKKSAKIRPNKFAKNKKLGHSKKMKSNAHSKKYGNHKTKKEKVKRWAISTNIGEK
LRVQKNKKNGMKQTRGQKPKKTSEPHFSKEESNEKEDEDERKNYANYISKVARALAEARG
VKVSQEQMDKDIQDMIQFQGKLYSITTIDLDEDDDDSDDDTDDDDDDDDDDKEMEVTLTD
FQEWYEIKESKTHHSIIDWPYKIAEIFDEAHVPVGGDLNIKVGFEDYFRNLGSLLDETSG
RTIVNYVHWNFLSRKIDTTTKEMRKLYNEWERSEEDEEEMVFELPRRSRKCTQDIEMSNI
LAYEYVRNHFSDEIITTATDMMDDIQKEVEIEIKKSEWMDENTKDFILAKLVNMGKFIGY
PDWYRNNTIVKRYFQGVSSTKITNCHYSDCFI*
>TRINITY_DN43961_c0_g1::TRINITY_DN43961_c0_g1_i3::g.104::m.104 type:internal len:510 gc:universal TRINITY_DN43961_c0_g1_i3:1-1527(+)
GNGDDDNDDDDDNDDDDDYEDDDDNSDNTNEQDEDIKKKISKKKLTGKIGHRRNKKLRHV
QQRKSGTQNIKKHDSHKMKRQRIRRRATAEVDNKRTQRFSPHEKLYARKGKKNHVRKVHR
KRANKFLDNEKMVITTTKPEDSAEETNEDNEDEQTLVKQYADYISKVARVIAKEGDTEIS
EKRLEKDIQDMIIFQLRLIQISSEDSIFNIDKEVTLGRFQEWYNAKNPKTARSKIDWVNK
IKALFDEADESVDNDLKLDIISPSYIKELLSLLDETSNRTIVNYLHWNFISKIIKTTTSE
MENLHDSWEEASKGTRPSNSRSYKCMQSPEIKDILAYEFVRKYFSDDIMKTASSMISDIQ
KEVEKLIKESGWMDDEAKDFALAKVKNLKRFIGYPKWYKNTTIIQEYYEGLVISSSYYEN
VLRYNKWSKQKSLQKLSKINEARETEEESRLNPIEVNAFYIPWRNALAFPAAGFQSPWYS
SDRPRFVNFGIMGFLMAHEVNHGFDDTGH
>TRINITY_DN43961_c0_g1::TRINITY_DN43961_c0_g1_i6::g.106::m.106 type:5prime_partial len:672 gc:universal TRINITY_DN43961_c0_g1_i6:1-2016(+)
GNGDDDNDDDDDNDDDDDDDDDDDDDDNSDNTNEQDEDIKKKISKKKLTGKIGHRRNKKL
RHVQQRKSGTQNIKKHDSHKMKRQRIRRRATAEVDNKRTQRFSPHEKLYARKGKKNHVRK
VHRKRANKFLDNEKMVITTTKPEDSAEETNEDNEDEQTLVKQYADYISKVARVIAKEGDT
EISEKRLEKDIQDMIIFQLRLIQISSEDSIFNIDKEVTLGRFQEWYNAKNPKTARSKIDW
VNKIKALFDEADESVDNDLKLDIISPSYIKELLSLLDETSNRTIVNYLHWNFISKIIKTT
TSEMENLHDSWEEASKGTRPSNSRSYKCMQSPEIKDILAYEFVRKYFSDDIMKTASSMIS
DIQKEVEKLIKESGWMDDEAKDFALAKVKNLKRFIGYPKWYKNTTIIQEYYEGLVISSSY
YENVLRYNKWSKQKSLQKLSKINEARETEEESRLNPIEVNAFYMPWRNALAFPAADFQSP
WYSSDRPRFVNFGIMGFIMAHEVNHGFDDTGHKYEKDGDFLGWFSSMADQYDKKEDCFVQ
QFNNYSIDRKTNEKIKDYGEQTTSDNIADTMGLQTVYKAYQSKEKESETPDATLPGMEDF
TIDQLFFLSFANMWCESYSPNMLMTFAKNDDHSIGRLRIVGSVSNSDDFARAYSCPVGSP
MNPEKKCNIWN*
>TRINITY_DN40418_c0_g1::TRINITY_DN40418_c0_g1_i1::g.108::m.108 type:complete len:776 gc:universal TRINITY_DN40418_c0_g1_i1:4075-1748(-)
MTRYKQAEFEDEDSSSIGSVALNSEGISTSATHIRYHTGTTIWKARSILERCLLIICAVL
LLTIVVLAIVISSKNGWDEAQILHVTSHGEDSTHCITEQCVTVAASLINSIDSSVDPCDD
FYEYACGGWKKKNPIPDGRNVWGTFGKLEQDNQLVIKNVLEKPLSEMKSKAEKKAKNYYL
SCMDANETIEALGAKPMLDLLEEIGGWNISGKFNISLWSLQNSMHVLQNLYNMGGLFSWG
VSEDDRNSTRYIIQIDQGGLTLPTADNYLNVSEHGKVLTAYLDYMTKIGVLLGGEENLTK
KQMQDVINFETRLAQITIPPEERRDEEKMYNLMSLNELQRKAPFMSWIEFFQNATRAVGK
KINSKAMIVNFAPEYFVNLTKIVQEYNKTTSGKIILNNYLVWQTVRSLTAFLSKPFREAY
KGLRKALLGMEGREEQWRYCVNDVNNAMGFAIGAMFVREVFHGKSKPMAEEMINHIRKAF
TKNFKNLNWMDTETRKAAEEKANAITDMIGFPDFILQPSELDERYRDLAIKPSEYFQNTL
RVNKYNFRKNLDKLDKEVNKTTWIMTPPAVNAYYTPTKNQMVFPAGILQSPFYDMKNPNS
LNFGGVGVVMGHELTHAFDDQGREYDLHGNLHHWWNDATVERFKNRTECFVEQYNQYQVQ
GRNINGRQTLGENIADNGGLKAAYHAYLSMPKSYKDQLPLPGLNLTHRQLFFLNFAQIWC
SSITSETVTLQIEKDTHSPPKFRVIGPLSNMLEFSKEFNCPKDSKMNPAHKCEVW*
>TRINITY_DN41166_c0_g1::TRINITY_DN41166_c0_g1_i2::g.110::m.110 type:3prime_partial len:454 gc:universal TRINITY_DN41166_c0_g1_i2:482-1840(+)
MRYKVNDPEDNERDTVENAKGNSNVSWNYNQRDEKKSSGKEMRLVIVVGLLALTVIALIV
ALTLQIAIFRKEEYKEMCQSEECIRTAARVIGAMNRSVDPCQDFYNFACGGWINKHPIPQ
SQSFWDQLSLLREELLKNLRILLEEPDKETDLKPVKLARALYKTCMDTASVEALGLAPIF
EILDTLGLPKDPPMQGKIPSIDISRIAGMGQRILGLNLFINFYISEDIKDTTRNRMMMEQ
VSPGFSERYLLDPRRFQAELMEYKRYIKSMIELAGAGNMSANYANEILEFGTKLAKIMAT
NEERRSSDHLLHEVTIDDLQQLTDVEAQQWNWTRYVEAVFENTNVTINPAVDRVIVVDLQ
YLQKLPLLLSITPPATIGTSNFAPSSKRIRLPLGVMRARPTCITYLVAFPLMFIYTREER
EREGEGCVIRNIPLCIRIFEWLLQHGFHYIKSF
>TRINITY_DN41166_c0_g1::TRINITY_DN41166_c0_g1_i3::g.112::m.112 type:complete len:628 gc:universal TRINITY_DN41166_c0_g1_i3:482-2365(+)
MRYKVNDPEDNERDTVENAKGNSNVSWNYNQRDEKKSSGKEMRLVIVVGLLALTVIALIV
ALTLQIAIFRKEEYKEMCQSEECIRTAARVIGAMNRSVDPCQDFYNFACGGWINKHPIPQ
SQSFWDQLSLLREELLKNLRILLEEPDKETDLKPVKLARALYKTCMDTASVEALGLAPIF
EILDTLGLPKDPPMQGKIPSIDISRIAGMGQRILGLNLFINFYISEDIKDTTRNRMMMEQ
VSPGFSERYLLDPRRFQAELMEYKRYIKSMIELAGAGNMSANYANEILEFGTKLAKIMAT
NEERRSSDHLLHEVTIDDLQQLTDVEAQQWNWTRYVEAVFENTNVTINPAVDRVIVVDLQ
YLQKLPLLLSITPPATIVRYVWWSVYATVAPLTLQKFRDLGFQFSQKIFGLKEKTPRWKG
CTGNVNANFGMALSYIYAQRHFNEQAREKALEMLLDIRAAFDEMVTELDWMDAGTRARAH
RKLHAMRPFVGFPDWITNSKELDKFYEGVEVIDGKLFATFLKLTDVAMKKSFNNLREKPD
RSRWISTGTTVNAFYSAILNSVTFPAGILHPPFYGNGLESINYGAMGAIMGHELTHGFDD
QGARSVMRHVLYNIVKTTTYPPLFLAL*
>TRINITY_DN41166_c0_g1::TRINITY_DN41166_c0_g1_i3::g.115::m.115 type:complete len:132 gc:universal TRINITY_DN41166_c0_g1_i3:2499-2894(+)
MIEQYSSYYLPQLGDNFTVNGINTQGENIADNGGIREAYRAYQRLITRSPYQQALPGLVD
YSNEQLFFLGFAQVWCGNYTNGALKSKVIEGVHAPNHFRVIGTLSNNAEFAKAWKCPLGS
PMNPSHKCILW*
>TRINITY_DN41166_c0_g1::TRINITY_DN41166_c0_g1_i4::g.118::m.118 type:complete len:761 gc:universal TRINITY_DN41166_c0_g1_i4:482-2764(+)
MRYKVNDPEDNERDTVENAKGNSNVSWNYNQRDEKKSSGKEMRLVIVVGLLALTVIALIV
ALTLQIAIFRKEEYKEMCQSEECIRTAARVIGAMNRSVDPCQDFYNFACGGWINKHPIPQ
SQSFWDQLSLLREELLKNLRILLEEPDKETDLKPVKLARALYKTCMDTASVEALGLAPIF
EILDTLGLPKDPPMQGKIPSIDISRIAGMGQRILGLNLFINFYISEDIKDTTRNRMMMEQ
VSPGFSERYLLDPRRFQAELMEYKRYIKSMIELAGAGNMSANYANEILEFGTKLAKIMAT
NEERRSSDHLLHEVTIDDLQQLTDVEAQQWNWTRYVEAVFENTNVTINPAVDRVIVVDLQ
YLQKLPLLLSITPPATIVRYVWWSVYATVAPLTLQKFRDLGFQFSQKIFGLKEKTPRWKG
CTGNVNANFGMALSYIYAQRHFNEQAREKALEMLLDIRAAFDEMVTELDWMDAGTRARAH
RKLHAMRPFVGFPDWITNSKELDKFYEGVEVIDGKLFATFLKLTDVAMKKSFNNLREKPD
RSRWISTGTTVNAFYSAILNSVTFPAGILHPPFYGNGLESINYGAMGAIMGHELTHGFDD
QGRRYDENGNLRQWWSDETLRHYHEKVQCMIEQYSSYYLPQLGDNFTVNGINTQGENIAD
NGGIREAYRAYQRLITRSPYQQALPGLVDYSNEQLFFLGFAQVWCGNYTNGALKSKVIEG
VHAPNHFRVIGTLSNNAEFAKAWKCPLGSPMNPSHKCILW*
>TRINITY_DN41166_c0_g1::TRINITY_DN41166_c0_g1_i5::g.124::m.124 type:5prime_partial len:206 gc:universal TRINITY_DN41166_c0_g1_i5:2-619(+)
KKKCVILAFPAGILHPPFYGNGLESINYGAMGAIMGHELTHGFDDQGRRYDENGNLRQWW
SDETLRHYHEKVQCMIEQYSSYYLPQLGDNFTVNGINTQGENIADNGGIREAYRAYQRLI
TRSPYQQALPGLVDYSNEQLFFLGFAQVWCGNYTNGALKSKVIEGVHAPNHFRVIGTLSN
NAEFAKAWKCPLGSPMNPSHKCILW*
>TRINITY_DN29305_c0_g1::TRINITY_DN29305_c0_g1_i1::g.126::m.126 type:internal len:223 gc:universal TRINITY_DN29305_c0_g1_i1:1-666(+)
DIVIENVTKDLLYGVIEIYIGQQITSNMRRLILVAFIGTFLLRDVKLAKVYRHSSNSEWL
FGLKKLSDNKEEKRTVCETEECKKMAGMLLGSMNTSVNPCDDFYEYACGKWSQLFPIPRG
VGKWDMWSTIFIKTLQQVNAIIRAKPADNDLKPVKLAKEWYKACTDEDAMKTQGINPLVS
TLSRLGGWPMIMEPDKWDEQEYNWQKVDDQYMRLTGRNALHD
>TRINITY_DN29305_c0_g1::TRINITY_DN29305_c0_g1_i2::g.127::m.127 type:3prime_partial len:139 gc:universal TRINITY_DN29305_c0_g1_i2:246-659(+)
MAGMLLGSMNTSVNPCDDFYEYACGKWSQLFPIPDGYNKWDMMHTIFLKTLQQVKDIVRS
KPADNDLKPVKLAKEWYKACTDEDAMKTQGINPLVSTLSRLGGWPMIMEPDKWDEQEYNW
QKVDDQYMRLTGRNALHD
>TRINITY_DN29305_c0_g1::TRINITY_DN29305_c0_g1_i3::g.128::m.128 type:internal len:223 gc:universal TRINITY_DN29305_c0_g1_i3:1-666(+)
DIVIENVTKDLLYGVIEIYIGQQITSNMRRLILVAFIGTFLLRDVKLAKVYRHSSNSEWL
FGLKKLSDNKEEKRTVCETEECKKMAGMLLGSMNTSVNPCDDFYEYACGKWSQLFPIPDG
YNKWDMMHTIFLKTLQQVKDIVRSKPADNDLKPVKLAKEWYKACTDEDAMKTQGINPLVS
TLSRLGGWPMIMEPDKWDEQEYNWQKVDDQYMRLTGRNALHD
>TRINITY_DN27804_c0_g1::TRINITY_DN27804_c0_g1_i1::g.129::m.129 type:internal len:264 gc:universal TRINITY_DN27804_c0_g1_i1:1-789(+)
EYVIDNNATFTPKPIWRPFIESLFEGIVTLDLDDKDRVLIGDLDFLKNIAFILASFEEEV
LESYIWWSIVDIVVPHSSEKLRNIWSEYVNRLIEVEVAESKSLVCAAVVNDLMGMAVSWL
FVDPNFHNDKANKVYEMLEDVKEAFASLVIKTDWMDQSTKTATLEKSRKMESEIGFPTWL
FNEEKLNKEYKGVNLSETRYLENMIQLVQMEWNTTWASLHDDNYYNESYWATDPTDVNAF
HAFQLNHITIPAGILQFPFYELG
>TRINITY_DN41991_c2_g1::TRINITY_DN41991_c2_g1_i1::g.130::m.130 type:complete len:708 gc:universal TRINITY_DN41991_c2_g1_i1:3723-1600(-)
MLPSTAEALSGSETLTNMIPMVTKCSDVCLTPGCIYTASKVLKNMDPNVEPCDDFYKFAC
GGFLESTIIPDDKTSVNTFSIIVDDLEEQLRTSIEQESLPSEPKPFRLAKNFYKSCMNRT
AIEEKGLAPLLNNLRKLGGWPVLDGERWNEGDFTWKDSVYRFRRLGYSVDYFIDFGVSVD
LKNNSRRLIDLDQAALGLSREYLSKGFDEKIVQAYYKYMVDIAIILGANPDRARADLKES
LEFEIKLANISLPNEKRRNVTLLYNPMTINELSAAYPSIPWWEYFNTILAPQAQLSRDEI
VIVNVPNYLKEFERLISMTPKRIQANYALWRATAASVSYLTEDIRKRQLKYTVELNGKTE
REPRWKECVDIVSGSMAISVGSMYVRKYFKEDAKKSALEMVDDIRQEFTKILKKVDWMDD
KTRRNALEKAADMTAHIAYPNELLDNRKLEKFYEGLELSDDDYIGNIFNLSMFGTNFSFG
RLRQPVNKTEWITHGRPAVVNAFYSSIENSIQFPAGILQGAFFNHDRPRYMNYGAIGFVI
GHEITHGFDDQGRQFNKEGNLVDWWESETKKRYLKRAECIIHQYGNYTVKDVGLNLNGIN
TQGENIADNGGIKEAYYAYKEWVRRNKPEQKLPGLPYTPEQMFWISAANSWCSKYRPEAM
KLRITTGFHSPGEFRVRGPLSNMEEFSRDFNCPVGSRMNPEKKCTVW*
>TRINITY_DN41984_c4_g7::TRINITY_DN41984_c4_g7_i1::g.131::m.131 type:complete len:675 gc:universal TRINITY_DN41984_c4_g7_i1:2320-296(-)
MTEECVRTAASLLAAMDRTAMPCVDFFQYACGTWNRLHVIPEDRSAISTFEILADQLQVI
LKRLLEEPPNADDNNATLKAKKFYRSCMDIPRIREIGDTPLKKILERLGGWPVVVGTSWR
PSSYPLEVLLGRLRGEYNVGVLLEQWVGPDDKNSSANILQLDQMQLALPSRDYYLKKVSE
IQLKAYHNYMTNVAILLGANPRSAPEEFDRVIALEKQLANASLPEADRHDTSAIYRKLTL
QELQQEVPQLQWLVYLREFINAPIDEKELVVMYAMPYFVQMGRIISRTDRRTLHNYILWR
LVMSIMPHMIDEYQQKRIEFRKILLGILSERNRWSQCVEWTNKKLGMAVGALFIRENFNH
ESKETALEMIRTIREAFNELLIENHWMDDETRAVAKKKADSMNERIGYPEFLKDSLELSK
EYKMLNITENHFLENIFAVLKYDAYHNLQKLREPVDKNKWSTEPAVVNAFYNPNRNDIVF
PAGILQPLFYSQHFPKSLNYGGIGVVIGHEITHGFDDKGRQFDKDGNLMQWWNNATIKAF
RERAQCIVNQYSRYKLQEVNLYINGRMTQGENIADNGGLKQAFRAYKKWVFVNGEEPLLP
GVNLTHDQLFFLNYAQIWCGSMRPEDALTKIRSSVHSPGSIRVLGPLSNSEDFAKAFDCP
LGSPMNPKKKCNVW*
>TRINITY_DN41984_c4_g7::TRINITY_DN41984_c4_g7_i2::g.132::m.132 type:complete len:793 gc:universal TRINITY_DN41984_c4_g7_i2:2674-296(-)
MKSEKNNGYLATVVTEQSTDLPGSTDKDSIPTANSLQVTYGSRGGTTTSILQHPTKVQRP
IGVTRTTSITRRRRGTANRQRLLGVLAIILLATCLFILLLLALNTTRNCVQESHPNVCMT
EECVRTAASLLAAMDRTAMPCVDFFQYACGTWNRLHVIPEDRSAISTFEILADQLQVILK
RLLEEPPNADDNNATLKAKKFYRSCMDIPRIREIGDTPLKKILERLGGWPVVVGTSWRPS
SYPLEVLLGRLRGEYNVGVLLEQWVGPDDKNSSANILQLDQMQLALPSRDYYLKKVSEIQ
LKAYHNYMTNVAILLGANPRSAPEEFDRVIALEKQLANASLPEADRHDTSAIYRKLTLQE
LQQEVPQLQWLVYLREFINAPIDEKELVVMYAMPYFVQMGRIISRTDRRTLHNYILWRLV
MSIMPHMIDEYQQKRIEFRKILLGILSERNRWSQCVEWTNKKLGMAVGALFIRENFNHES
KETALEMIRTIREAFNELLIENHWMDDETRAVAKKKADSMNERIGYPEFLKDSLELSKEY
KMLNITENHFLENIFAVLKYDAYHNLQKLREPVDKNKWSTEPAVVNAFYNPNRNDIVFPA
GILQPLFYSQHFPKSLNYGGIGVVIGHEITHGFDDKGRQFDKDGNLMQWWNNATIKAFRE
RAQCIVNQYSRYKLQEVNLYINGRMTQGENIADNGGLKQAFRAYKKWVFVNGEEPLLPGV
NLTHDQLFFLNYAQIWCGSMRPEDALTKIRSSVHSPGSIRVLGPLSNSEDFAKAFDCPLG
SPMNPKKKCNVW*
>TRINITY_DN41984_c4_g7::TRINITY_DN41984_c4_g7_i3::g.133::m.133 type:complete len:530 gc:universal TRINITY_DN41984_c4_g7_i3:1885-296(-)
MIRTPQPTSSRCAGKLDQMQLALPSRDYYLKKVSEIQLKAYHNYMTNVAILLGANPRSAP
EEFDRVIALEKQLANASLPEADRHDTSAIYRKLTLQELQQEVPQLQWLVYLREFINAPID
EKELVVMYAMPYFVQMGRIISRTDRRTLHNYILWRLVMSIMPHMIDEYQQKRIEFRKILL
GILSERNRWSQCVEWTNKKLGMAVGALFIRENFNHESKETALEMIRTIREAFNELLIENH
WMDDETRAVAKKKADSMNERIGYPEFLKDSLELSKEYKMLNITENHFLENIFAVLKYDAY
HNLQKLREPVDKNKWSTEPAVVNAFYNPNRNDIVFPAGILQPLFYSQHFPKSLNYGGIGV
VIGHEITHGFDDKGRQFDKDGNLMQWWNNATIKAFRERAQCIVNQYSRYKLQEVNLYING
RMTQGENIADNGGLKQAFRAYKKWVFVNGEEPLLPGVNLTHDQLFFLNYAQIWCGSMRPE
DALTKIRSSVHSPGSIRVLGPLSNSEDFAKAFDCPLGSPMNPKKKCNVW*
>TRINITY_DN41984_c4_g7::TRINITY_DN41984_c4_g7_i3::g.134::m.134 type:complete len:292 gc:universal TRINITY_DN41984_c4_g7_i3:2687-1812(-)
MKSEKNNGYLATVVTEQSTDLPGSTDKDSIPTANSLQVTYGSRGGTTTSILQHPTKVQRP
IGVTRTTSITRRRRGTANRQRLLGVLAIILLATCLFILLLLALNTTRNCVQESHPNVCMT
EECVRTAASLLAAMDRTAMPCVDFFQYACGTWNRLHVIPEDRSAISTFEILADQLQVILK
RLLEEPPNADDNNATLKAKKFYRSCMDIPRIREIGDTPLKKILERLGGWPVVVGTSWRPS
SYPLEVLLGRLRGEYNVGVLLEQWVGPDDKNSSANILQVRRQIGPDAIGIA*
>TRINITY_DN41984_c4_g7::TRINITY_DN41984_c4_g7_i4::g.135::m.135 type:complete len:517 gc:universal TRINITY_DN41984_c4_g7_i4:1846-296(-)
MQLDQMQLALPSRDYYLKKVSEIQLKAYHNYMTNVAILLGANPRSAPEEFDRVIALEKQL
ANASLPEADRHDTSAIYRKLTLQELQQEVPQLQWLVYLREFINAPIDEKELVVMYAMPYF
VQMGRIISRTDRRTLHNYILWRLVMSIMPHMIDEYQQKRIEFRKILLGILSERNRWSQCV
EWTNKKLGMAVGALFIRENFNHESKETALEMIRTIREAFNELLIENHWMDDETRAVAKKK
ADSMNERIGYPEFLKDSLELSKEYKMLNITENHFLENIFAVLKYDAYHNLQKLREPVDKN
KWSTEPAVVNAFYNPNRNDIVFPAGILQPLFYSQHFPKSLNYGGIGVVIGHEITHGFDDK
GRQFDKDGNLMQWWNNATIKAFRERAQCIVNQYSRYKLQEVNLYINGRMTQGENIADNGG
LKQAFRAYKKWVFVNGEEPLLPGVNLTHDQLFFLNYAQIWCGSMRPEDALTKIRSSVHSP
GSIRVLGPLSNSEDFAKAFDCPLGSPMNPKKKCNVW*
>TRINITY_DN41984_c4_g7::TRINITY_DN41984_c4_g7_i5::g.136::m.136 type:complete len:512 gc:universal TRINITY_DN41984_c4_g7_i5:1831-296(-)
MQLALPSRDYYLKKVSEIQLKAYHNYMTNVAILLGANPRSAPEEFDRVIALEKQLANASL
PEADRHDTSAIYRKLTLQELQQEVPQLQWLVYLREFINAPIDEKELVVMYAMPYFVQMGR
IISRTDRRTLHNYILWRLVMSIMPHMIDEYQQKRIEFRKILLGILSERNRWSQCVEWTNK
KLGMAVGALFIRENFNHESKETALEMIRTIREAFNELLIENHWMDDETRAVAKKKADSMN
ERIGYPEFLKDSLELSKEYKMLNITENHFLENIFAVLKYDAYHNLQKLREPVDKNKWSTE
PAVVNAFYNPNRNDIVFPAGILQPLFYSQHFPKSLNYGGIGVVIGHEITHGFDDKGRQFD
KDGNLMQWWNNATIKAFRERAQCIVNQYSRYKLQEVNLYINGRMTQGENIADNGGLKQAF
RAYKKWVFVNGEEPLLPGVNLTHDQLFFLNYAQIWCGSMRPEDALTKIRSSVHSPGSIRV
LGPLSNSEDFAKAFDCPLGSPMNPKKKCNVW*
>TRINITY_DN41984_c4_g7::TRINITY_DN41984_c4_g7_i6::g.139::m.139 type:complete len:174 gc:universal TRINITY_DN41984_c4_g7_i6:2333-1812(-)
MTEECVRTAASLLAAMDRTAMPCVDFFQYACGTWNRLHVIPEDRSAISTFEILADQLQVI
LKRLLEEPPNADDNNATLKAKKFYRSCMDIPRIREIGDTPLKKILERLGGWPVVVGTSWR
PSSYPLEVLLGRLRGEYNVGVLLEQWVGPDDKNSSANILQVRRQIGPDAIGIA*
>TRINITY_DN41984_c4_g7::TRINITY_DN41984_c4_g7_i8::g.140::m.140 type:5prime_partial len:264 gc:universal TRINITY_DN41984_c4_g7_i8:1087-296(-)
EEEEEDLPSHTNRLNITENHFLENIFAVLKYDAYHNLQKLREPVDKNKWSTEPAVVNAFY
NPNRNDIVFPAGILQPLFYSQHFPKSLNYGGIGVVIGHEITHGFDDKGRQFDKDGNLMQW
WNNATIKAFRERAQCIVNQYSRYKLQEVNLYINGRMTQGENIADNGGLKQAFRAYKKWVF
VNGEEPLLPGVNLTHDQLFFLNYAQIWCGSMRPEDALTKIRSSVHSPGSIRVLGPLSNSE
DFAKAFDCPLGSPMNPKKKCNVW*
>TRINITY_DN36877_c1_g2::TRINITY_DN36877_c1_g2_i3::g.7::m.7 type:5prime_partial len:256 gc:universal TRINITY_DN36877_c1_g2_i3:772-5(-)
VCISYRDNLPQGEVVNVTKSCERFDRSKKVIFLTHGFCSTPYTYNFSVLAEELVKNNYIV
FSLDWSKAACFELFGMQQLSYPFAVKNTYKVGDCLASLIKSIIDVCGIPIENITLLGHSL
GAHISGFAAKNISNSGYGKIVLIIGLDPAAPLYCTPLFCKNCEERLCMTDAERVVVLHAS
CIYGIVRPLGHCDYFFNHGCVQPNCEPWVNGFNIFNTLKCPHIRIITYMIVIMSGKCVFH
AVPIAPKTNGFPRYV*
>TRINITY_DN36877_c1_g2::TRINITY_DN36877_c1_g2_i4::g.8::m.8 type:5prime_partial len:261 gc:universal TRINITY_DN36877_c1_g2_i4:787-5(-)
VCISYRDNLPQGEVVNVTKSCERFDRSKKVIFLTHGFCSTPYTYNFSVLAEELVKSFALQ
NNYIVFSLDWSKAACFELFGMQQLSYPFAVKNTYKVGDCLASLIKSIIDVCGIPIENITL
LGHSLGAHISGFAAKNISNSGYGKIVLIIGLDPAAPLYCTPLFCKNCEERLCMTDAERVV
VLHASCIYGIVRPLGHCDYFFNHGCVQPNCEPWVNGFNIFNTLKCPHIRIITYMIVIMSG
KCVFHAVPIAPKTNGFPRYV*
>TRINITY_DN43678_c1_g2::TRINITY_DN43678_c1_g2_i3::g.9::m.9 type:complete len:538 gc:universal TRINITY_DN43678_c1_g2_i3:3151-1538(-)
MSFLNGTLMALAYTANMMATLPEKTDLKNISVAQNITTTTLSPEEVENKFDLDDQWYMWR
CYEPYGCFYIGSPWSGENRPVSTFPTRPDSINPRYILYTHEQTEKPYELKIDKFETIQKS
PLNNKNNLYLIIHGFLDNGDKTWVLRVMKELLSREDCNVVVVNWLAGAGPPYTQAVANTR
LVGAMTARLVAQLIELTGLPPSKTHCIGHSLGAHTCGYVGYNLRSRYNYKLARIIGLDPA
EPHFSNTSTMVRLDPTDATFVTAIHTDCNLFISGGLGITQPVGHIDFYPNSGRNQPGCNN
GVLNSITLERGSFFRGIKRFLGCNHIRSYEYFIESINSMCPFLAVPCNSWEEFQEGRCFD
CVNQYCPRFGLDAQPGNYHASVYLMTGHDKPFCKGHYKVTINISKTDESLLHGGEVGMFV
IHVIGANGKKTERMQLSPTSKYYEPGSTHTIVLPGDIVGKPHSVEITWEYQTSVFNPLTW
RLLHTPRAYIDSLTIKNLETNHRVTLCPDDTKTLLANQPKLLTTENCPNTEHNAVST*
>TRINITY_DN42179_c0_g2::TRINITY_DN42179_c0_g2_i1::g.10::m.10 type:complete len:227 gc:universal TRINITY_DN42179_c0_g2_i1:903-1583(+)
MFLRSNPKEGTRMTLNDTTNLAASDFKATRKTKFITHGWKSSAMSTGLLNMKEAFLTHGD
YNVILVDWEPLAASTFYLGPMQNTVRVGTDAANFIDFLVSETGLKTDDIHFIGHSLGAHV
AGNAGSATTSGKLSRVTGLDPALPGFHVLASEKTRLDPTDAVFVDVIHSCGGVLGFLQPV
GKADFYPNAGTAIQPGCCCVPEIMGKVCSVISTNCYNRHLIFFNLF*
>TRINITY_DN42179_c0_g2::TRINITY_DN42179_c0_g2_i3::g.11::m.11 type:3prime_partial len:234 gc:universal TRINITY_DN42179_c0_g2_i3:903-1601(+)
MFLRSNPKEGTRMTLNDTTNLAASDFKATRKTKFITHGWKSSAMSTGLLNMKEAFLTHGD
YNVILVDWEPLAASTFYLGPMQNTVRVGTDAANFIDFLVSETGLKTDDIHFIGHSLGAHV
AGNAGSATTSGKLSRVTGLDPALPGFHVLASEKTRLDPTDAVFVDVIHSCGGVLGFLQPV
GKADFYPNAGTAIQPGCCCVPEIMEACSHGRSYVYFTESINSKTGLLARKCDS
>TRINITY_DN42179_c0_g2::TRINITY_DN42179_c0_g2_i4::g.12::m.12 type:complete len:154 gc:universal TRINITY_DN42179_c0_g2_i4:903-1364(+)
MFLRSNPKEGTRMTLNDTTNLAASDFKATRKTKFITHGWKSSAMSTGLLNMKEAFLTHGD
YNVILVDWEPLAASTFYLGPMQNTVRVGTDAANFIDFLVSETGLKTDDIHFIGILLCINN
TIIHNRNLPFICKVIPSGHTLLGMLVVRRPPES*
>TRINITY_DN42179_c0_g2::TRINITY_DN42179_c0_g2_i5::g.13::m.13 type:complete len:228 gc:universal TRINITY_DN42179_c0_g2_i5:575-1258(+)
MLSSLVLKQIFVLVILRYFVYSQQWESGLRQKYDGYGEDWIFMPDGNGQPQVAVFKIQDN
EKRGLLDGSEIAYIIYTRSNPKEGTRMTLNDTTNLAASDFKATRKTKFITHGWKSSAMST
GLLNMKEAFLTHGDYNVILVDWEPLAASTFYLGPMQNTVRVGTDAANFIDFLVSETGLKT
DDIHFIGILLCINNTIIHNRNLPFICKVIPSGHTLLGMLVVRRPPES*
>TRINITY_DN42179_c0_g2::TRINITY_DN42179_c0_g2_i6::g.14::m.14 type:3prime_partial len:308 gc:universal TRINITY_DN42179_c0_g2_i6:575-1495(+)
MLSSLVLKQIFVLVILRYFVYSQQWESGLRQKYDGYGEDWIFMPDGNGQPQVAVFKIQDN
EKRGLLDGSEIAYIIYTRSNPKEGTRMTLNDTTNLAASDFKATRKTKFITHGWKSSAMST
GLLNMKEAFLTHGDYNVILVDWEPLAASTFYLGPMQNTVRVGTDAANFIDFLVSETGLKT
DDIHFIGHSLGAHVAGNAGSATTSGKLSRVTGLDPALPGFHVLASEKTRLDPTDAVFVDV
IHSCGGVLGFLQPVGKADFYPNAGTAIQPGCCCVPEIMEACSHGRSYVYFTESINSKTGL
LARKCDS
>TRINITY_DN42179_c0_g2::TRINITY_DN42179_c0_g2_i7::g.15::m.15 type:complete len:301 gc:universal TRINITY_DN42179_c0_g2_i7:575-1477(+)
MLSSLVLKQIFVLVILRYFVYSQQWESGLRQKYDGYGEDWIFMPDGNGQPQVAVFKIQDN
EKRGLLDGSEIAYIIYTRSNPKEGTRMTLNDTTNLAASDFKATRKTKFITHGWKSSAMST
GLLNMKEAFLTHGDYNVILVDWEPLAASTFYLGPMQNTVRVGTDAANFIDFLVSETGLKT
DDIHFIGHSLGAHVAGNAGSATTSGKLSRVTGLDPALPGFHVLASEKTRLDPTDAVFVDV
IHSCGGVLGFLQPVGKADFYPNAGTAIQPGCCCVPEIMGKVCSVISTNCYNRHLIFFNLF
*
>TRINITY_DN39348_c0_g1::TRINITY_DN39348_c0_g1_i2::g.17::m.17 type:5prime_partial len:311 gc:universal TRINITY_DN39348_c0_g1_i2:1-933(+)
ENDITMSAVATFFIFLFLNVPFNTAELLGNRPSIQNFQDRHPEEGILEALLNPTSIISND
PAIGNIFELEFKAEDISYELYTKDNKEQSVSLRVGDATRLKESPFNPAWPTKIIIHGWTD
NGNAFWLHDIRRNYLSVGDYNVICIDWSTGSSKEYLTSVKLTHQVGEYVAAFIEFLRSET
EVSFDDIHILGHSLGAHIAGYIGNYMSKKLGRITGLDPAGPAFETPYFKDTEERLDATDA
NFVDVIHTCAGSLGFLRPIGHVDFYPNGGTFRQPGCPVFSSRTMSTLNFLQYYVHEDIDL
PCIFRNLQSQ*
>TRINITY_DN39348_c0_g1::TRINITY_DN39348_c0_g1_i3::g.19::m.19 type:5prime_partial len:165 gc:universal TRINITY_DN39348_c0_g1_i3:1-495(+)
ENDITMSAVATFFIFLFLSNRPSIQNFQDRHPEEGILEALLNPTSIISNDPAIGNIFELE
FKAEDISYELYTKDNKEQSVSLRVGDATRLKESPFNPAWPTKIIIHGWTDNGNAFWLHDI
RRNYLSVGDYNVICIDWSTGSSKEYLTSVKLTHQVSDETIDIII*
>TRINITY_DN39348_c0_g1::TRINITY_DN39348_c0_g1_i3::g.20::m.20 type:complete len:151 gc:universal TRINITY_DN39348_c0_g1_i3:878-1330(+)
MSKKLGRITGLDPAGPAFETPYFKDTEERLDATDANFVDVIHTCAGSLGFLRPIGHVDFY
PNGGTFRQPGCPVFSSQTCSHNRAYQFFAESIVHPDSFVAVQCSSWMDFQLNKCDNNNFV
VMGEFVNTDAQGIYYLQTNAQAPFGKGKIK*
>TRINITY_DN39348_c0_g1::TRINITY_DN39348_c0_g1_i4::g.21::m.21 type:5prime_partial len:356 gc:universal TRINITY_DN39348_c0_g1_i4:1-1068(+)
ENDITMSAVATFFIFLFLNVPFNTAELLGNRPSIQNFQDRHPEEGILEALLNPTSIISND
PAIGNIFELEFKAEDISYELYTKDNKEQSVSLRVGDATRLKESPFNPAWPTKIIIHGWTD
NGNAFWLHDIRRNYLSVGDYNVICIDWSTGSSKEYLTSVKLTHQVGEYVAAFIEFLRSET
EVSFDDIHILGHSLGAHIAGYIGNYMSKKLGRITGLDPAGPAFETPYFKDTEERLDATDA
NFVDVIHTCAGSLGFLRPIGHVDFYPNGGTFRQPGCPVFSSQTCSHNRAYQFFAESIVHP
DSFVAVQCSSWMDFQLNKCDNNNFVVMGEFVNTDAQGIYYLQTNAQAPFGKGKIK*
>TRINITY_DN39348_c0_g1::TRINITY_DN39348_c0_g1_i5::g.22::m.22 type:5prime_partial len:301 gc:universal TRINITY_DN39348_c0_g1_i5:1-903(+)
ENDITMSAVATFFIFLFLSNRPSIQNFQDRHPEEGILEALLNPTSIISNDPAIGNIFELE
FKAEDISYELYTKDNKEQSVSLRVGDATRLKESPFNPAWPTKIIIHGWTDNGNAFWLHDI
RRNYLSVGDYNVICIDWSTGSSKEYLTSVKLTHQVGEYVAAFIEFLRSETEVSFDDIHIL
GHSLGAHIAGYIGNYMSKKLGRITGLDPAGPAFETPYFKDTEERLDATDANFVDVIHTCA
GSLGFLRPIGHVDFYPNGGTFRQPGCPVFSSRTMSTLNFLQYYVHEDIDLPCIFRNLQSQ
*
>TRINITY_DN39348_c0_g1::TRINITY_DN39348_c0_g1_i9::g.30::m.30 type:5prime_partial len:175 gc:universal TRINITY_DN39348_c0_g1_i9:1-525(+)
ENDITMSAVATFFIFLFLNVPFNTAELLGNRPSIQNFQDRHPEEGILEALLNPTSIISND
PAIGNIFELEFKAEDISYELYTKDNKEQSVSLRVGDATRLKESPFNPAWPTKIIIHGWTD
NGNAFWLHDIRRNYLSVGDYNVICIDWSTGSSKEYLTSVKLTHQVSDETIDIII*
>TRINITY_DN39348_c0_g1::TRINITY_DN39348_c0_g1_i9::g.32::m.32 type:complete len:106 gc:universal TRINITY_DN39348_c0_g1_i9:908-1225(+)
MSKKLGRITGLDPAGPAFETPYFKDTEERLDATDANFVDVIHTCAGSLGFLRPIGHVDFY
PNGGTFRQPGCPVFSSRTMSTLNFLQYYVHEDIDLPCIFRNLQSQ*
>TRINITY_DN39348_c0_g1::TRINITY_DN39348_c0_g1_i14::g.40::m.40 type:5prime_partial len:346 gc:universal TRINITY_DN39348_c0_g1_i14:1-1038(+)
ENDITMSAVATFFIFLFLSNRPSIQNFQDRHPEEGILEALLNPTSIISNDPAIGNIFELE
FKAEDISYELYTKDNKEQSVSLRVGDATRLKESPFNPAWPTKIIIHGWTDNGNAFWLHDI
RRNYLSVGDYNVICIDWSTGSSKEYLTSVKLTHQVGEYVAAFIEFLRSETEVSFDDIHIL
GHSLGAHIAGYIGNYMSKKLGRITGLDPAGPAFETPYFKDTEERLDATDANFVDVIHTCA
GSLGFLRPIGHVDFYPNGGTFRQPGCPVFSSQTCSHNRAYQFFAESIVHPDSFVAVQCSS
WMDFQLNKCDNNNFVVMGEFVNTDAQGIYYLQTNAQAPFGKGKIK*
>TRINITY_DN91928_c0_g1::TRINITY_DN91928_c0_g1_i1::g.48::m.48 type:5prime_partial len:197 gc:universal TRINITY_DN91928_c0_g1_i1:736-146(-)
SRRVVLVGRFVTTMINFLVKHGMDSSQTKLVGHSLGAHVVGIAARNADSDIGYVVGLDPA
LPGFNLAGPGSRISSGDAQYVEIIHTNGGLLGFLQAIGDVDFFPNGGERQLGCLLDPAGA
CSHARSFRFFAESINSEIGFYARSCSSYLRFTLGLCKGAPTSIMGGHKPLFSAQGNYYLM
TNPSSPFANGPLAMRR*
>TRINITY_DN42913_c2_g1::TRINITY_DN42913_c2_g1_i2::g.49::m.49 type:5prime_partial len:251 gc:universal TRINITY_DN42913_c2_g1_i2:2-754(+)
DDLASALIKNGRIIFSTDWSNASCYNDPKVINLLEYPAAVWNTREVGEYLARYVKSLIEE
CEVSLENITLMGHSLGAHISSFAAKNLSNLGYGKVPLLIGTDPAAPLFQLQNRNHRFDKS
DAKRVVAVHTSFLGLQKSLGDLDLWFNNGINQPACGGLIEGTLAVNCSHNVAIVYTIILW
SDVCVYLGRPIPPKPNLIPNLWPGCSSNIKNCVIVDKTIFDSDSTLIGDYCVSVLSKYPY
CTKNDFNCQT*
>TRINITY_DN42913_c2_g1::TRINITY_DN42913_c2_g1_i3::g.50::m.50 type:5prime_partial len:249 gc:universal TRINITY_DN42913_c2_g1_i3:2-748(+)
DDLASALIKNGRIIFSTDWSNASCYNDPKVINLLEYPAAVWNTREVGEYLARYVKSLIEE
CEVSLENITLMGHSLGAHISSFAAKNLSNLGYGKVPLLIGTDPAAPLFQLQNRNHRFDKS
DAKRVVAVHTSFLGLQKSLGDLDLWFNNGINQPACGGLIEGTLAVNCSHNVAIVYTIILW
SDVCVYLGRPIPPKPNLIPNLWPGCSSNNCVTVDKTIFNKNSTLRGDYCVPVSSEYPYCI
KKDSNCQT*
>TRINITY_DN29149_c0_g1::TRINITY_DN29149_c0_g1_i1::g.52::m.52 type:complete len:257 gc:universal TRINITY_DN29149_c0_g1_i1:404-1174(+)
MDGFGLLKPIGHIDFFPNGGKEQPGCTDIKNSVMVSHLKEDVLDKNIACSHLRAFQLYIE
SVRSQHEKCKFIAWPCPQGGISYAKGTCFPMESTNWNQEMGYAANHGALGIYYLATRGES
PFCGQPVRASVMTSEDVLKTSGILFFKIFLTNSTTLFKITCTLPKQTNEQMMFYNIAAVD
FDALTANTTSITGVISYQHTANKTEEDTDPVSDVILFNKLALEDRKGHRWEYCRTNTAIN
SHEMHVELKNERCTSF*
>TRINITY_DN29149_c0_g1::TRINITY_DN29149_c0_g1_i3::g.53::m.53 type:complete len:482 gc:universal TRINITY_DN29149_c0_g1_i3:236-1681(+)
MLRRIAISREEKTKVCYDLLGCFADPPPHLSIKRPPEHPNVIQTRFFLYTRKDRQNPEPL
QYGDDLKSIIHSRFNISKPLRVLIHGFKGSGSDVGAILGINFLLDTEDANVIILDWTKGA
GTTYGAAVANSELVGRQLALVLLDTINLGIDPADIHVIGFSLGAHVAGCASEVLKRKSLL
LGRITGLDPASPFFRHHLFREKSRKLDATDARLVDVIHTDGSRDFMDGFGLLKPIGHIDF
FPNGGKEQPGCTDIKNSVMVSHLKEDVLDKNIACSHLRAFQLYIESVRSQHEKCKFIAWP
CPQGGISYAKGTCFPMESTNWNQEMGYAANHGALGIYYLATRGESPFCGQPVRASVMTSE
DVLKTSGILFFKIFLTNSTTLFKITCTLPKQTNEQMMFYNIAAVDFDALTANTTSITGVI
SYQHTANKTEEDTDPVSDVILFNKLALEDRKGHRWEYCRTNTAINSHEMHVELKNERCTS
F*
>TRINITY_DN42675_c1_g3::TRINITY_DN42675_c1_g3_i1::g.54::m.54 type:complete len:204 gc:universal TRINITY_DN42675_c1_g3_i1:988-377(-)
MTNFHFIKVITLISSAYLNVSDYNIIVIDWREAAKHLYWKSAKSVPLVSQRVASLIDFLE
NNAGLDPDKTMVIGNSLGAHVASLGARFATSKIAEVVALDPAGPAFKSKGPGKRVDKSDA
VLVQVIHTCARFMGMKSAIGASDFYPNGGEEQPGCGPIRWISDIIAIRCAHGRAFRYYVE
SITNPIGFRAGNVYMGGPSLDRK*
>TRINITY_DN42675_c1_g3::TRINITY_DN42675_c1_g3_i2::g.56::m.56 type:complete len:134 gc:universal TRINITY_DN42675_c1_g3_i2:919-518(-)
MVIGNSLGAHVASLGARFATSKIAEVVALDPAGPAFKSKGPGKRVDKSDAVLVQVIHTCA
RFMGMKSAIGASDFYPNGGEEQPGCGPIRWISDIIAIRCAHGRAFRYYVESITNPIGFRA
GNVYMGGPSLDRK*
>TRINITY_DN42675_c1_g3::TRINITY_DN42675_c1_g3_i3::g.58::m.58 type:5prime_partial len:229 gc:universal TRINITY_DN42675_c1_g3_i3:966-280(-)
AYLNVSDYNIIVIDWREAAKHLYWKSAKSVPLVSQRVASLIDFLENNAGLDPDKTMVIGN
SLGAHVASLGARFATSKIAEVVGKSKSFQFFNYFKSKPKQVFPAALDPAGPAFKSKGPGK
RVDKSDAVLVQVIHTCARFMGMKSAIGASDFYPNGGEEQPGCGPIRWISDIIAIRCAHGR
AFRYYVESITNPIGFRAGNVYMGGPSLDRNARGEYTLKTAKKSPFALG*
>TRINITY_DN42675_c1_g3::TRINITY_DN42675_c1_g3_i11::g.68::m.68 type:5prime_partial len:234 gc:universal TRINITY_DN42675_c1_g3_i11:1078-377(-)
IGQQLFIDDLDTVKKSFWNPAHPTRLVTHGWKGDGEGNPCTHIRNAYLNVSDYNIIVIDW
REAAKHLYWKSAKSVPLVSQRVASLIDFLENNAGLDPDKTMVIGNSLGAHVASLGARFAT
SKIAEVVALDPAGPAFKSKGPGKRVDKSDAVLVQVIHTCARFMGMKSAIGASDFYPNGGE
EQPGCGPIRWISDIIAIRCAHGRAFRYYVESITNPIGFRAGNVYMGGPSLDRK*
>TRINITY_DN39575_c0_g2::TRINITY_DN39575_c0_g2_i2::g.70::m.70 type:complete len:313 gc:universal TRINITY_DN39575_c0_g2_i2:1122-184(-)
MMDMSKKIIGSDSCIFGVESMSILMYNSSSTAKNISQTEEICQSIGLKKNVVILIHGFQS
KGDAKIFKELAKPCVEKGYTVFAMDWSQGACTHGVPIVRLAEYPSAVNNTREIGERIANF
IHLLTNKCEISLKDIIFIGHSLGAHVAGFAAKSIYNSTGEKVSRIIAADPARPMFSDNNC
TERLCKTDATCVKVVHTTSSLGNPDCMGDLDLYCNNGDAMMQPGCMIDVACSHTRSVKYI
SKMISGCGFPGVSIKRQLKMLERKPAYPNSSTTDCIFINENILDENCSITGSYYVFVEKD
PFCTQNTFNCKQ*
>TRINITY_DN39575_c0_g2::TRINITY_DN39575_c0_g2_i3::g.71::m.71 type:complete len:338 gc:universal TRINITY_DN39575_c0_g2_i3:1197-184(-)
MKSVVTILAIFLIRCAYLRAEPEPSMMDMSKKIIGSDSCIFGVESMSILMYNSSSTAKNI
SQTEEICQSIGLKKNVVILIHGFQSKGDAKIFKELAKPCVEKGYTVFAMDWSQGACTHGV
PIVRLAEYPSAVNNTREIGERIANFIHLLTNKCEISLKDIIFIGHSLGAHVAGFAAKSIY
NSTGEKVSRIIAADPARPMFSDNNCTERLCKTDATCVKVVHTTSSLGNPDCMGDLDLYCN
NGDAMMQPGCMIDVACSHTRSVKYISKMISGCGFPGVSIKRQLKMLERKPAYPNSSTTDC
IFINENILDENCSITGSYYVFVEKDPFCTQNTFNCKQ*
>TRINITY_DN39575_c0_g2::TRINITY_DN39575_c0_g2_i4::g.72::m.72 type:complete len:230 gc:universal TRINITY_DN39575_c0_g2_i4:873-184(-)
MDWSQGACTHGVPIVRLAEYPSAVNNTREIGERIANFIHLLTNKCEISLKDIIFIGHSLG
AHVAGFAAKSIYNSTGEKVSRIIAADPARPMFSDNNCTERLCKTDATCVKVVHTTSSLGN
PDCMGDLDLYCNNGDAMMQPGCMIDVACSHTRSVKYISKMISGCGFPGVSIKRQLKMLER
KPAYPNSSTTDCIFINENILDENCSITGSYYVFVEKDPFCTQNTFNCKQ*
>TRINITY_DN39575_c0_g2::TRINITY_DN39575_c0_g2_i6::g.73::m.73 type:complete len:140 gc:universal TRINITY_DN39575_c0_g2_i6:603-184(-)
MFSDNNCTERLCKTDATCVKVVHTTSSLGNPDCMGDLDLYCNNGDAMMQPGCMIDVACSH
TRSVKYISKMISGCGFPGVSIKRQLKMLERKPAYPNSSTTDCIFINENILDENCSITGSY
YVFVEKDPFCTQNTFNCKQ*
>TRINITY_DN39575_c0_g2::TRINITY_DN39575_c0_g2_i8::g.76::m.76 type:complete len:123 gc:universal TRINITY_DN39575_c0_g2_i8:1317-949(-)
MMDMSKKIIGSDSCIFGVESMSILMYNSSSTAKNISQTEEICQSIGLKKNVVILIHGFQS
KGDAKIFKELAKPCVEKGYTVFAMDWSQGACTHGVPIVRLAEYPSAVNNTREIGERIAYV
LL*
>TRINITY_DN39575_c0_g2::TRINITY_DN39575_c0_g2_i10::g.79::m.79 type:complete len:110 gc:universal TRINITY_DN39575_c0_g2_i10:1351-1022(-)
MKSVVTILAIFLIRCAYLRAEPEPSMMDMSKKIIGSDSCIFGVESMSILMYNSSSTAKNI
SQTEEICQSIGLKKNVVILIHGFQSKGDAKIFKELAKPCVEVDITYSHE*
>TRINITY_DN39575_c0_g2::TRINITY_DN39575_c0_g2_i11::g.80::m.80 type:complete len:148 gc:universal TRINITY_DN39575_c0_g2_i11:1392-949(-)
MKSVVTILAIFLIRCAYLRAEPEPSMMDMSKKIIGSDSCIFGVESMSILMYNSSSTAKNI
SQTEEICQSIGLKKNVVILIHGFQSKGDAKIFKELAKPCVEKGYTVFAMDWSQGACTHGV
PIVRLAEYPSAVNNTREIGERIAYVLL*
>TRINITY_DN34099_c0_g2::TRINITY_DN34099_c0_g2_i1::g.1::m.1 type:5prime_partial len:125 gc:universal TRINITY_DN34099_c0_g2_i1:531-157(-)
QKDLYDECVAPTLKTDLFAETWLNGRGRLPSDCEQVKVYNIISINLESIDIGFTSSRDHS
KWAVAVEGKANKTWTCIGDINRADTQYIRGGGTVCFNNQKVWKNYRKSVNDVEPCPKQYK
TNIV*
>TRINITY_DN34099_c0_g3::TRINITY_DN34099_c0_g3_i1::g.2::m.2 type:complete len:381 gc:universal TRINITY_DN34099_c0_g3_i1:1299-157(-)
MMFSLLVLSILLLACGVANPQCKDENNRVVDWYVLYKLPKVHENSNSVVRSGLAYLYMTS
DTVDKGWQLSTKKISAKNSIPGNTLAPLYNDSEASKAFWFMYNDDPPNRPSNGKYGHAKG
VVIANKQQGLWLIHSVPKFPPLPNSGNDTRRGHVDENSIPGNRSEYNYPPSGMNYGQSFL
CISVNGDQFDSIGHQLMYNQIIVYRRNIPATFAATFPVLTDAANQKRIRQAPFNSKTLLK
SSGGVEFVSFAKSDKWQKDLYDEFVAPTLKTDLFAETWLNGRGRLPSDCEQVKVYNIISI
NLESIDIGFTSSRDHSKWAVAVEGKANKTWTCIGDINRADTQYIRGGGTVCFNNQKVWKN
YRKSVNDVEPCPKQYKTNIV*
>TRINITY_DN34099_c0_g3::TRINITY_DN34099_c0_g3_i2::g.3::m.3 type:complete len:281 gc:universal TRINITY_DN34099_c0_g3_i2:999-157(-)
MYNDDPPNRPSNGKYGHAKGVVIANKQQGLWLIHSVPKFPPLPNSGNDTRRGHVDENSIP
GNRSEYNYPPSGMNYGQSFLCISVNGDQFDSIGHQLMYNQIIVYRRNIPATFAATFPVLT
DAANQKRIRQAPFNSKTLLKSSGGVEFVSFAKSDKWQKDLYDEFVAPTLKTDLFAETWLN
GRGRLPSDCEQVKVYNIISINLESIDIGFTSSRDHSKWAVAVEGKANKTWTCIGDINRAD
TQYIRGGGTVCFNNQKVWKNYRKSVNDVEPCPKQYKTNIV*
>TRINITY_DN34099_c0_g3::TRINITY_DN34099_c0_g3_i3::g.4::m.4 type:complete len:324 gc:universal TRINITY_DN34099_c0_g3_i3:1128-157(-)
MTSDTVDKGWQLSTKKISAKNSIPGNTLAPLYNDSEASKAFWFMYNDDPPNRPSNGKYGH
AKGVVIANKQQGLWLIHSVPKFPPLPNSGNDTRRGHVDENSIPGNRSEYNYPPSGMNYGQ
SFLCISVNGDQFDSIGHQLMYNQIIVYRRNIPATFAATFPVLTDAANQKRIRQAPFNSKT
LLKSSGGVEFVSFAKSDKWQKDLYDEFVAPTLKTDLFAETWLNGRGRLPSDCEQVKVYNI
ISINLESIDIGFTSSRDHSKWAVAVEGKANKTWTCIGDINRADTQYIRGGGTVCFNNQKV
WKNYRKSVNDVEPCPKQYKTNIV*
>TRINITY_DN41159_c0_g2::TRINITY_DN41159_c0_g2_i1::g.1::m.1 type:complete len:450 gc:universal TRINITY_DN41159_c0_g2_i1:124-1473(+)
MAESELRVPDLQDTATPFGLPLSGVYKRSYAHVTIKDRLPVILTKIIDTICQNKTEIIAT
YGQDAKEDMKKIIGFISQMKNEIGTNKALKPLRLNKAVTNDAEEWNKYLEYRTSVEGKTP
TWFNTLWLYCETYMYRVLAQEISLMNTIHSYDPFECHKQNDFINSISSIDLLINLYIKDI
ICNKEYNIENSKNDFLKFLKLSLWGNRHDLSATVGAPCEKTDNPLLALDVLDKNIVINDW
EIVWDVVNKKMKENDNIHIVLDNAGYELFTDLCLAAFLVTIVPTTKITFYVKLYPWYVSD
TTSRDFLWTLNYMSNLNDYPNIQLLGKMFKNLMDRKVWCVKEEPYWTGPYNFTQMKEKGK
DLYAQLSDAKLVIFKGDLNYRKLLGDMNFEYNTSFATALGNFQPTNILSLRTMKCDICVG
LPNDMAEFFERDKTKLTTGEYALIQAAMF*
>TRINITY_DN41159_c0_g2::TRINITY_DN41159_c0_g2_i2::g.3::m.3 type:complete len:352 gc:universal TRINITY_DN41159_c0_g2_i2:124-1179(+)
MAESELRVPDLQDTATPFGLPLSGVYKRSYAHVTIKDRLPVILTKIIDTICQNKTEIIAT
YGQDAKEDMKKIIGFISQMKNEIGTNKALKPLRLNKAVTNDAEEWNKYLEYRTSVEGKTP
TWFNTLWLYCETYMYRVLAQEISLMNTIHSYDPFECHKQNDFINSISSIDLLINLYIKDI
ICNKEYNIENSKNDFLKFLKLSLWGNRHDLSATVGAPCEKTDNPLLALDVLDKNIVINDW
EIVWDVVNKKMKENDNIHIVLDNAGYELFTDLCLAAFLVTIVPTTKITFYVKLYPWYVSD
TTSRDFLWTLNYMSNLNDYPNIQLLGKMFKNLMDRKVWCVKVFNFSSSVII*
>TRINITY_DN41159_c0_g2::TRINITY_DN41159_c0_g2_i3::g.5::m.5 type:3prime_partial len:366 gc:universal TRINITY_DN41159_c0_g2_i3:285-1379(+)
MKKIIGFISQMKNEIGTNKALKPLRLNKAVTNDAEEWNKYLEYRTSVEGKTPTWFNTLWL
YCETYMYRVLAQEISLMNTIHSYDPFECHKQNDFINSISSIDLLINLYIKDIICNKEYNI
ENSKNDFLKFLKLSLWGNRHDLSATVGAPCEKTDNPLLALDVLDKNIVINDWEIVWDVVN
KKMKENDNIHIVLDNAGYELFTDLCLAAFLVTIVPTTKITFYVKLYPWYVSDTTSRDFLW
TLNYMSNLNDYPNIQLLGKMFKNLMDRKVWCVKEEPYWTGPYNFTQMKEKGKDLYAQLSD
AKLVIFKGDLNYRKLLGDMNFEYNTSFATALGNFQPTNILSLRTMKCDICVGLPNDMAEF
FERDK
>TRINITY_DN43602_c0_g6::TRINITY_DN43602_c0_g6_i2::g.1::m.1 type:3prime_partial len:211 gc:universal TRINITY_DN43602_c0_g6_i2:631-2(-)
MCLQLYMPLNIFIALVGVQVWSESDEISLSPNGDTTLSNFLRYRREKLVQDIPNDNAQLL
TRITFDGGVVGKALKGPICTYEFSGGVSMDHSNVVGLVAATVAHEMGHNFGMEHDGPDCG
CPEEKCIMASSSGSSGPTHWSTCSLEHLALAFEHGMDYCLRNKPQKLFDSPICGNGFVEP
GEQCDCGLKENCDNPCCNVTTCMLHSNASC
>TRINITY_DN43602_c0_g6::TRINITY_DN43602_c0_g6_i3::g.2::m.2 type:internal len:291 gc:universal TRINITY_DN43602_c0_g6_i3:871-2(-)
IANNTCGYEGTSPHDVLPRDHRQIKRFSRHKRAAEIIRGPYNANRQSRYVELVLVIDKKE
YTALDENLDKVHQHCKDIANIINALYMPLNIFIALVGVQVWSESDEISLSPNGDTTLSNF
LRYRREKLVQDIPNDNAQLLTRITFDGGVVGKALKGPICTYEFSGGVSMDHSNVVGLVAA
TVAHEMGHNFGMEHDGPDCGCPEEKCIMASSSGSSGPTHWSTCSLEHLALAFEHGMDYCL
RNKPQKLFDSPICGNGFVEPGEQCDCGLKENCDNPCCNVTTCMLHSNASC
>TRINITY_DN43602_c0_g6::TRINITY_DN43602_c0_g6_i4::g.3::m.3 type:5prime_partial len:142 gc:universal TRINITY_DN43602_c0_g6_i4:951-526(-)
IANNTCGYEGTSPHDVLPRDHRQIKRFSRHKRAAEIIRGPYNANRQSRYVELVLVIDKKE
YTALDENLDKVHQHCKDIANIINALYMPLNIFIALVGVQVWSESDEISLSPNGDTTLSNF
LRYRREKLVQDIPNDNAQLLT*
>TRINITY_DN43602_c0_g6::TRINITY_DN43602_c0_g6_i4::g.4::m.4 type:3prime_partial len:123 gc:universal TRINITY_DN43602_c0_g6_i4:367-2(-)
MDHSNVVGLVAATVAHEMGHNFGMEHDGPDCGCPEEKCIMASSSGSSGPTHWSTCSLEHL
ALAFEHGMDYCLRNKPQKLFDSPICGNGFVEPGEQCDCGLKENCDNPCCNVTTCMLHSNA
SC
>TRINITY_DN43602_c0_g6::TRINITY_DN43602_c0_g6_i5::g.5::m.5 type:5prime_partial len:214 gc:universal TRINITY_DN43602_c0_g6_i5:671-30(-)
IANNTCGYEGTSPHDVLPRDHRQIKRFSRHKRAAEIIRGPYNANRQSRYVELVLVIDKKE
YTALDENLDKVHQHCKDIANIINALYMPLNIFIALVGVQVWSESDEISLSPNGDTTLSNF
LRYRREKLVQDIPNDNAQLLTRITFDGGVVGKALKGPICTYEFSGGVSMDHSNVVGLVAA
TVAHEMGHNFGMEHDGPDCGCPEEKYVIYLYTS*
>TRINITY_DN43602_c0_g6::TRINITY_DN43602_c0_g6_i7::g.7::m.7 type:complete len:134 gc:universal TRINITY_DN43602_c0_g6_i7:431-30(-)
MCLQLYMPLNIFIALVGVQVWSESDEISLSPNGDTTLSNFLRYRREKLVQDIPNDNAQLL
TRITFDGGVVGKALKGPICTYEFSGGVSMDHSNVVGLVAATVAHEMGHNFGMEHDGPDCG
CPEEKYVIYLYTS*
>TRINITY_DN33694_c0_g2::TRINITY_DN33694_c0_g2_i1::g.1::m.1 type:5prime_partial len:470 gc:universal TRINITY_DN33694_c0_g2_i1:1869-460(-)
ATLGTIKLDIAATKERASLLSRSCADVSSQLSTVQIELKSLKCESTLSDQRQDQKEHHNK
ADIFRNEVSGSHETASARRHSYSRALAHRARFEERLRNVERKISVVARKRAMVEKRVVYE
DREHLEERMRSLELAQTELSKKLSNASRDLVSMNELDESLVRLYDSVRLLEETVYANRSE
VKRELAKLEINAARKAAELSLTREELGNLRRAVQALSVSASQLQEKSDVQRKNLDVLNET
LSRLDLSRNLAKAVNVTHELEQVEDQYRLMVDSLPGNCEERDGLTLLAPGPGAPLLASCR
AGWIVVARRIDGAVDFDRTWNEYSIGFGAPVSEFWIGNEALHRLTRDNCSRLQVDLTDTY
GVHWHAEYEHFTVDSEETGYRLHVSGYSGNATDALSYQNGMAFSAKDRDMDISTTDCAAN
YRGGWWFSHCQHANLNGRYSLGLTWFQSTTNEWMAVAASEMSVQRKQNC*
>TRINITY_DN27059_c0_g2::TRINITY_DN27059_c0_g2_i1::g.3::m.3 type:5prime_partial len:320 gc:universal TRINITY_DN27059_c0_g2_i1:1140-181(-)
TEDFVTEMPTSTLPTVSPPLSTTTSMSSVASPSNNPTSSTTPMTATSSSTARPNSRNRGV
IFPSVKNKPSLANSTFTSDILINYKDIKGYSCVDLLNGGMRDSGVYYLQIRGTTYWFLKV
YCEQEIADGGWTVIQRRDDFGEPRENFNRDWADYKNGFGDPAKEFWLGNENIYMLTNNED
YMLRVELEDFEGNKRYAQYSHFKIYSEGEYYKLEIDGYDGNAGDSLNDPWYGSNNSPFST
YNRDNDRSSLNCASMLKGGWWWKSCGRGLNGLYLNDPQDLTARQGIVWFRWRGWDYTLKR
ALMMIKPKGPATTTTTTTV*
>TRINITY_DN40401_c0_g1::TRINITY_DN40401_c0_g1_i10::g.1::m.1 type:complete len:279 gc:universal TRINITY_DN40401_c0_g1_i10:3359-2523(-)
MGNWPWHIALYKDGNYQCGGALINDRWVISAAHCFYRAQNSYWVARIGATRRGSFRSPYE
QLLRVDHISLHPDYIDNGFVNDIAVIRLERAVSFSDYIRPVCLPKAPVPSDTVCVVTGFG
QLNEIGRVFPDTLQQVEIPVIGTEDCRRKTLFLPLYRITSGMLCAGLENGGKDACLGDSG
GPLVCLSPLENRYVLQAITSNGYGCGRRERPGVYTKIYSYMSFINYVTTQKDIQPSAVEF
CKGHRCPLGECLPKSRVCNGFLECSDGSDERDCSTVSR*
>TRINITY_DN38538_c0_g1::TRINITY_DN38538_c0_g1_i1::g.4::m.4 type:5prime_partial len:287 gc:universal TRINITY_DN38538_c0_g1_i1:1113-253(-)
GDDLVLDEFELNSNTVDSFAPEKTTNVWKCGVANTHKGSRLSYFTRIIGGRPTAPGSWPW
QVAVLNRFREAFCGGTLVSPRWVLTAAHCIRKRLYVRIGEHDLTVKEGTELELRVDSVTI
HPEYDADTVDNDVALLRLPVTLTPSLSRGIACLPAPKQPLPTKQFCTIIGWGKSSVTDDF
GTDVLHEVKVPIVSSETCREVYVDYRITDNMFCAGYLRGKMDSCAGDSGGPLLCRDPRKP
DHPWTIFGITSFGEGCGKRGKFGIYARLSNYVRWITKVMKQMDDYT*
>TRINITY_DN43966_c3_g4::TRINITY_DN43966_c3_g4_i1::g.1::m.1 type:complete len:231 gc:universal TRINITY_DN43966_c3_g4_i1:1366-674(-)
MAGIYNLLCFTIIGIAFNNVIAVDYCKLKSCEEKRTTHTMCKYSSSTPAQTCGQSYTAGL
KNDDKAVLLNIHNELRQKVASGKEEKGNPGPQPAAVKMPNLSWDNELEEIAQRWANQCNF
NHDKCRNVDRFAVGQNIWKGSYSGTRSPFTSQNAVQSWYDEVAKFNKNGVSSYKFDWNTG
HYTQVIWADTTKIGCGQINYKKPNGWNTQLVVCNYGPSGNVIGQKIYEKK*
>TRINITY_DN43966_c3_g4::TRINITY_DN43966_c3_g4_i2::g.2::m.2 type:complete len:134 gc:universal TRINITY_DN43966_c3_g4_i2:1075-674(-)
MPNLSWDNELEVIAQRWANQCNFNHDKCRNVDRFAVGQNIWKGSYSGTRSPFTSQNAVQS
WYDEVAKFNKNGVSSYKFDWNTGHYTQVIWADTTKIGCGQINYKKPNGWNTQLVVCNYGP
SGNVIGQKIYEKK*
>TRINITY_DN43966_c3_g4::TRINITY_DN43966_c3_g4_i5::g.3::m.3 type:complete len:123 gc:universal TRINITY_DN43966_c3_g4_i5:1042-674(-)
MIAQRWANQCNVGHDECRNVDRFAVGQNIWEGSYLGTKSPFTWQNAVQSWYNEVAKFNKN
GVSSYKFDWNTGHYTQVIWADTTKIGCGQINYKKPNGWNTQLVVCNYGPSGNVIGQKIYE
KK*
>TRINITY_DN43966_c3_g4::TRINITY_DN43966_c3_g4_i8::g.4::m.4 type:complete len:191 gc:universal TRINITY_DN43966_c3_g4_i8:1246-674(-)
MSNLSSTPAQTCGQSYTAGLKNDDKAVLLNIHNELRQKVASGKEEKGNPGPQPAAVKMPN
LSWDNELEEIAQRWANQCNFNHDKCRNVDRFAVGQNIWKGSYSGTRSPFTSQNAVQSWYD
EVAKFNKNGVSSYKFDWNTGHYTQVIWADTTKIGCGQINYKKPNGWNTQLVVCNYGPSGN
VIGQKIYEKK*
>TRINITY_DN41832_c0_g4::TRINITY_DN41832_c0_g4_i2::g.5::m.5 type:complete len:150 gc:universal TRINITY_DN41832_c0_g4_i2:98-547(+)
MRGNPGPQPPAVSMPNLQWDNELELIAQRWANQCSDINNHPHDECRDLERFQVGQNRYQM
GLPYDFLDVEWAVKYWYDEVDQFPNYLVSSYQDDDSYHHYSQLVWAKTILIGCGRISIKG
NSDMFYHTVICNYGEAANLAGAKVYEIRQ*
>TRINITY_DN44812_c2_g2::TRINITY_DN44812_c2_g2_i2::g.6::m.6 type:5prime_partial len:131 gc:universal TRINITY_DN44812_c2_g2_i2:516-124(-)
ANQCADTATEIKHDKCRDVDIKRFPSMIGQVGQNIYVTPASSADSPFDVEAAVQKWYNEV
DQFPNFLVSSYQYNDDYGHYSQLVWGKTTLIGCGRISYKDKSGNPFSHHIICNYGESGNL
PGAKVYEIQQ*
>TRINITY_DN44812_c2_g5::TRINITY_DN44812_c2_g5_i4::g.7::m.7 type:5prime_partial len:119 gc:universal TRINITY_DN44812_c2_g5_i4:3-359(+)
SKQGFSDSEKKILVDIHNELRQKVASGNEKRGNPGPQPAAVSMPNLSWDNELEQIAQRWA
NQCDFNHDKCRNVDRFQVGQNIAIRMSSGDSPLDLNNVVQSWYNEVEKFDNRQVSSYQ*
>TRINITY_DN44812_c2_g5::TRINITY_DN44812_c2_g5_i7::g.8::m.8 type:5prime_partial len:175 gc:universal TRINITY_DN44812_c2_g5_i7:3-527(+)
SKQGFSDSEKKILVDIHNELRQKVASGNEKRGNPGPQPAAVSMPNLSWDNELEQIAQRWA
NQCDFNHDKCRNVDRFQVGQNIAIRMSSGDSPLDLNNVVQSWYNEVEKFDNRQVSSYQFS
KNTGHYTQVVWAKTTLIGCGRMTYKDKGWNKHYVVCNYGPSGNFIGAKIYEIRK*
>TRINITY_DN43918_c5_g1::TRINITY_DN43918_c5_g1_i8::g.1::m.1 type:complete len:400 gc:universal TRINITY_DN43918_c5_g1_i8:222-1421(+)
MPQINMMFIGTIVLFLVLTTINAQNRCTDRSDNCINIRNCPSILSILTGPRPLSEQALEF
IRNSQCGFEGNDPKVCCNERATPPTVPPTIPQTISQTPPPGSEITTEDPGIDLGPPNVTN
HPNLRLLDHAICGPVSQQKLYGGNSTSLHQFPWMALIAYDTGRPIPEFRCGGTVISSRYV
LTAAHCVTSLPAGLRVIGVRVGDHDISKERDCEVDNNGLEILCSEMYQDFAVESVHFHPE
YNRVRLQNDIALIRLNSSVNFKPLNAKPICLPFGTATNLNHKTAIVTGWGATEKGPRSQA
LLQARLPMVAYESCKDAYSRTSQIWHKQLCAGGQLNIDSCLGDSGGPLQAGGIYRGTSVR
IIQYGIVSYGLRQCGTEGFPGVYTKVAYYMDWILNTMRE*
>TRINITY_DN43918_c5_g1::TRINITY_DN43918_c5_g1_i10::g.2::m.2 type:5prime_partial len:473 gc:universal TRINITY_DN43918_c5_g1_i10:3-1421(+)
EMNNKSEPVSIGCPRSTDAKREWDLSHSPTECELSVRSALTSERHRSETGKFLACPDPRG
TEEGKKNNYNYLLMPQINMMFIGTIVLFLVLTTINAQNRCTDRSDNCINIRNCPSILSIL
TGPRPLSEQALEFIRNSQCGFEGNDPKVCCNERATPPTVPPTIPQTISQTPPPGSEITTE
DPGIDLGPPNVTNHPNLRLLDHAICGPVSQQKLYGGNSTSLHQFPWMALIAYDTGRPIPE
FRCGGTVISSRYVLTAAHCVTSLPAGLRVIGVRVGDHDISKERDCEVDNNGLEILCSEMY
QDFAVESVHFHPEYNRVRLQNDIALIRLNSSVNFKPLNAKPICLPFGTATNLNHKTAIVT
GWGATEKGPRSQALLQARLPMVAYESCKDAYSRTSQIWHKQLCAGGQLNIDSCLGDSGGP
LQAGGIYRGTSVRIIQYGIVSYGLRQCGTEGFPGVYTKVAYYMDWILNTMRE*
>TRINITY_DN40401_c0_g1::TRINITY_DN40401_c0_g1_i2::g.4::m.4 type:complete len:219 gc:universal TRINITY_DN40401_c0_g1_i2:3531-2875(-)
MGNWPWHIALYKDGNYQCGGALINDRWVISAAHCFYRAQNSYWVARIGATRRGSFRSPYE
QLLRVDHISLHPDYIDNGFVNDIAVIRLERAVSFSDYIRPVCLPKAPVPSDTVCVVTGFG
QLNEIGRVFPDTLQQVEIPVIGTEDCRRKTLFLPLYRITSGMLCAGLENGGKDACLGDSG
GPLVCLSPLENRYVLQGTQTSYCHFRTRAIKSLALCTI*
>TRINITY_DN29651_c0_g1::TRINITY_DN29651_c0_g1_i3::g.12::m.12 type:5prime_partial len:252 gc:universal TRINITY_DN29651_c0_g1_i3:1517-762(-)
LFDELFGFDIVDSSDSDEERLRNCTCECGLSNQENRIVGGRPTSPNRYPWVARLVYDGRF
HCGASLLNNDYVITAAHCVRNLKRSKIRVVLGDYDQYVNTDGVPIMRAVSVVIRHRNFDM
NSYNHDVALLKLRKSVKFSKKIRPICLPLSGTDPAGKEGTVVGWGRTSEGGMLPGKVHEV
QVPIYSLTQCRKMKYRANRITDNMICAGRGNQDSCQGDSGGPLLVQEADKLEIAGKIFTF
HYNNTSNFCSI*
>TRINITY_DN26795_c0_g1::TRINITY_DN26795_c0_g1_i2::g.14::m.14 type:complete len:192 gc:universal TRINITY_DN26795_c0_g1_i2:624-49(-)
MKLGFLKVFAGKHYLLENESTQQEANVAKAYVHEKYPGGVAPYDIAVLKLSTPLVLNERV
AAVNLPKQNEVRVGNAVLSGWGSISKELLPVLPKVLQKVSIPLLDNESCQAKFPKGPDTP
KVYDTQICTDAVGEISACSGDSGGPLVQFDNNVPTQLGIVSWGVYPCGVNHMPSVYTRVA
SYVDWINSKMA*
>TRINITY_DN36022_c0_g2::TRINITY_DN36022_c0_g2_i1::g.1::m.1 type:5prime_partial len:216 gc:universal TRINITY_DN36022_c0_g2_i1:1127-480(-)
GTLISSRHVLTAGHCVHGRSDLYKVRIGDLDLNNDYDGAYPFEDFIERKTVHPEYNPRTY
TNDVAVLKTSQEVPFTSTLHPICLPVDDFMRNRDIEETYPFLVGWGSVYFHGPASSRLLQ
TQIPVRKQTECQNAFRNFPTTVIDNRVLCAGFARGGKDACQGDSGGPLMAPNPRNQKTYY
IIGVVSYGFKCAEPGFPGVYSKVTSFLDFITSQLV*
>TRINITY_DN30563_c0_g1::TRINITY_DN30563_c0_g1_i4::g.2::m.2 type:complete len:384 gc:universal TRINITY_DN30563_c0_g1_i4:566-1717(+)
MDFSLSFSILIVLSFKFLTHGLPVQDELYEGSECRLENGRAGVCKKIYECPSRLQEVKEG
KRSSDSMGRCGFQDFTEIVCCQFNITDKIGLRPADIACRGYENEIGSNGKTRRATLKAQV
QFNILAGTPSEHGEFPYMVALGYEDKDKDDNSSEAIKYSCGGTLISSQYVLTAAHCVSNV
EESVPIEVRLGSEDLTSVGDDTQRIPISNIITHPQYKRSVNYNDVAILKLSTPVRMTSNV
RPICIQTKSLDSMDDELSNVTFIVIGWGATSFDEDGSTKLMKTPALNLVDRESCAKSFTG
FGKLPRGLDESMLCILDSNVTRRSDACHGDSGGPLLMFTGSSHSIVGITAFGQSCGGAPG
VYMAVYSYLEWIEKQVWSEKINE*
>TRINITY_DN44158_c0_g2::TRINITY_DN44158_c0_g2_i2::g.7::m.7 type:complete len:301 gc:universal TRINITY_DN44158_c0_g2_i2:1181-2083(+)
MRCIPVCGTLPSDVTPTIVGGYRPNITEFPWHATLYLDEDGSKEFFCGASIIQESLLMTA
AHCVYDENLRQLVDASKIHVLTGNIFRDYNYIHNPNLVKKNQVKRIYIVRNYLGLVGNYL
EDIAILELVQPFVLSAWLVPVCIDTLSDRSVVEAGTYGKVAGFGRTQFGASSAILQALIV
PIIPLSQCRSVSQTVNTEQYITNDKFCAGYTNGSSVCDGDSGGGLVLKMNNLWYLRGIVS
VSLGAIQEGGITRCNHNLYSLYTEVSRHISWIQDVITKIEQNQTNHLCSEQSPTRCSNLI
*
>TRINITY_DN44158_c0_g2::TRINITY_DN44158_c0_g2_i2::g.8::m.8 type:3prime_partial len:130 gc:universal TRINITY_DN44158_c0_g2_i2:388-2(-)
MRIIRRILVLLIIIVYVCIGSGYAQINNCGPENFRCKNGQCIRGDLLCDGRADCRDSSDE
TQVECSKPEILCSGLAFRCNYGACIPGDYVCNGNRDCIDNSDETRCNTTNSQTETPCVKE
QFTCNNGQC
>TRINITY_DN44158_c0_g2::TRINITY_DN44158_c0_g2_i3::g.10::m.10 type:complete len:244 gc:universal TRINITY_DN44158_c0_g2_i3:1228-1959(+)
MTAAHCVYDENLRQLVDASKIHVLTGNIFRDYNYIHNPNLVKKNQVKRIYIVRNYLGLVG
NYLEDIAILELVQPFVLSAWLVPVCIDTLSDRSVVEAGTYGKVAGFGRTQFGASSAILQA
LIVPIIPLSQCRSVSQTVNTEQYITNDKFCAGYTNGSSVCDGDSGGGLVLKMNNLWYLRG
IVSVSLGAIQEGGITRCNHNLYSLYTEVSRHISWIQDVITKIEQNQTNHLCSEQSPTRCS
NLI*
>TRINITY_DN44158_c0_g2::TRINITY_DN44158_c0_g2_i13::g.12::m.12 type:5prime_partial len:312 gc:universal TRINITY_DN44158_c0_g2_i13:1-936(+)
LLYHAETISPTEMFVVVCGTLPSDVTPTIVGGYRPNITEFPWHATLYLDEDGSKEFFCGA
SIIQESLLMTAAHCVYDENLRQLVDASKIHVLTGNIFRDYNYIHNPNLVKKNQVKRIYIV
RNYLGLVGNYLEDIAILELVQPFVLSAWLVPVCIDTLSDRSVVEAGTYGKVAGFGRTQFG
ASSAILQALIVPIIPLSQCRSVSQTVNTEQYITNDKFCAGYTNGSSVCDGDSGGGLVLKM
NNLWYLRGIVSVSLGAIQEGGITRCNHNLYSLYTEVSRHISWIQDVITKIEQNQTNHLCS
EQSPTRCSNLI*
>TRINITY_DN43367_c0_g1::TRINITY_DN43367_c0_g1_i1::g.13::m.13 type:complete len:422 gc:universal TRINITY_DN43367_c0_g1_i1:4087-2822(-)
MDFYFVLLAILLILDAVAIQSAEKDQVQLSAGINKNPFLQSKPVQLPSAPTHPNLNPSNP
FLSPANVAQSDVNTLSRNFVAPHTSQIGFAAPHRTYSGNNPFLSGVSNVNPGSYTGYTRP
SGTDFWNIKNPAVTSRISERKCSQYVGEIAGTSIVQTLSGIRSEGVELNNVCPNANRLVV
GGEDAHPGEFPHMVALGRGSPSFYLMCGGTLISHTWVMSAAHCTHGTNGGVTHARVGVFQ
LSASNEGILIAIKRSITHPDYKPPPKYADIALVELVDRVTFTPLVRPACLYLSYDKVPRK
AWVTGWGDTDFGGDSSDKLQKVQLDLIDNYNCTLRFNNSIDLPYGIRPTMMCAVDARDYG
RGPCQGDSGGPLQILDTSECLFQVIGITSFGHGCAQIDIPGVYTRVSRYIPWIESHVWPQ
H*
>TRINITY_DN43367_c0_g1::TRINITY_DN43367_c0_g1_i3::g.16::m.16 type:complete len:422 gc:universal TRINITY_DN43367_c0_g1_i3:4087-2822(-)
MDFYFVLLAILLILDAVAIQSAEKDQVQLSAGINKNPFLQSKPVQLPSAPTHPNLNPSNP
FLSPANVAQSDVNTLSRNFVAPHTSQIGFAAPHRTYSGNNPFLSGVSNVNPGSYTGYTRP
SGTDFWNIKNPAVTSRISERKCSQYVGEIAGTSIVQTLSGIRSEGVELNNVCPNANRLVV
GGEDAHPGEFPHMVALGRGSPSFYLMCGGTLISHTWVMSAAHCTHGTNGGVTHARVGVFQ
LSASNEGILIAIKRSITHPDYKPPPKYADIALVELVDRVTFTPLVRPACLYLSYDKVPRK
AWVTGWGDTDFGGDSSDKLQKAQLDLIDNLNCTLRHSSSTDIPRGITPTMMCAADARNYS
RDACQGDSGGPLQILHKNECLFQVIGITSFGHGCAQIDIPGVYTRVSRYIPWIESHVWPQ
H*
>TRINITY_DN43367_c0_g1::TRINITY_DN43367_c0_g1_i3::g.18::m.18 type:complete len:190 gc:universal TRINITY_DN43367_c0_g1_i3:5848-5279(-)
MERTRVVIVGAGIAGLATAKTLEDAGFTEYLLLEAQDVVGGRIHSVPWDNGWIDCGAQFL
HGDKSRLAQYCLNNNLLSNIQGTDGGGIFMRDDGTIMSENLVREVDDLVRTVSDDICESR
RLVDKQETIGSIMRNTFVDYLHKSEDPPMERKMKEEIFDWNVRFLLVDNCCHSLDDLSAV
LWGKFKVNS*
>TRINITY_DN43367_c0_g1::TRINITY_DN43367_c0_g1_i4::g.21::m.21 type:complete len:512 gc:universal TRINITY_DN43367_c0_g1_i4:5781-4246(-)
MERTRVVIVGAGIAGLATAKTLEDAGFTEYLLLEAQDVVGGRIHSVPWDNGWIDCGAQFL
HGDKSRLAQYCLNNNLLSNIQGTDGGGIFMRDDGTIMSENLVREVDDLVRTVSDDICESR
RLVDKQETIGSIMRNTFVDYLHKSEDPPMERKMKEEIFDWNVRFLLVDNCCHSLDDLSAV
LWGKFKYVGGPEHLLFKSGYGSLTKLLVDSLDKRKVRLATPVEAIHWRDSVDSPNDSPII
VKTFEGTQILADTVIVTCSLGYLKENHRKMFQPPLPSRVTIAIEDLGFGTINKIFLDFGE
PWWQKGVKGFQLLWRRDVDHQFLPEWTKNLTGFDVLPIHPATLIAWVSGQGACIIENLSE
ETIAQDCMNLLTHYYQRHIPPVRKCIRTKWNENRYVRGGYSHITKNCEDDDVSPRTLAEP
VWATMLQDNMKTKKTLPIILFAGEATHDEFYSTTHGAYETGIHQAEVFLQHHVNINIDIF
DGVMTSEFPDPHSDLPRALLHFVSFCFFFIT*
>TRINITY_DN43367_c0_g1::TRINITY_DN43367_c0_g1_i6::g.25::m.25 type:complete len:422 gc:universal TRINITY_DN43367_c0_g1_i6:3897-2632(-)
MDFYFVLLAILLILDAVAIQSAEKDQVQLSAGINKNPFLQSKPVQLPSAPTHPNLNPSNP
FLSPANVAQSDVNTLSRNFVAPHTSQIGFAAPHRTYSGNNPFLSGVSNVNPGSYTGYTRP
SGTDFWNIKNPAVTSRISERKCSQYVGEIAGTSIVQTLSGIRSEGVELNNVCPNANRLVV
GGEDAHPGEFPHMVALGRGSPSFYLMCGGTLISHTWVMSAAHCTHGTNGGVTHARVGVFQ
LSASNEGILIAIKRSITHPDYKPPPKYADIALVELVDRVTFTPLVRPACLYLSYDKVPRK
AWVTGWGDTDFGGDSSDKLQKAQLDLIDNLNCTLRHSSSTDIPRGITPTMMCAADARNYS
RDACQGDSGGPLQILHKNECLFQVIGITSFGHGCAQIDIPGVYTRVSHYIPWIESYVWPQ
H*
>TRINITY_DN43367_c0_g1::TRINITY_DN43367_c0_g1_i9::g.30::m.30 type:5prime_partial len:485 gc:universal TRINITY_DN43367_c0_g1_i9:5719-4265(-)
TEYLLLEAQDVVGGRIHSVPWDNGWIDCGAQFLHGDKSRLAQYCLNNNLLSNIQGTDGGG
IFMRDDGTIMSENLVREVDDLVRTVSDDICESRRLVDKQETIGSIMRNTFVDYLHKSEDP
PMERKMKEEIFDWNVRFLLVDNCCHSLDDLSAVLWGKFKYVGGPEHLLFKSGYGSLTKLL
VDSLDKRKVRLATPVEAIHWRDSVDSPNDSPIIVKTFEGTQILADTVIVTCSLGYLKENH
RKMFQPPLPSRVTIAIEDLGFGTINKIFLDFGEPWWQKGVKGFQLLWRRDVDHQFLPEWT
KNLTGFDVLPIHPATLIAWVSGQGACIIENLSEETIAQDCMNLLTHYYQRHIPPVRKCIR
TKWNENRYVRGGYSHITKNCEDDDVSPRTLAEPVWATMLQDNMKTKKTLPIILFAGEATH
DEFYSTTHGAYETGIHQAEVFLQHHVNINIDIFDGVMTSEFPDPHSDLPRALLHFVSFCF
FFIT*
>TRINITY_DN40401_c0_g1::TRINITY_DN40401_c0_g1_i13::g.41::m.41 type:complete len:132 gc:universal TRINITY_DN40401_c0_g1_i13:3456-3061(-)
MGNWPWHIALYKDGNYQCGGALINDRWVISAAHCFYRAQNSYWVARIGATRRGSFRSPYE
QLLRVDHISLHPDYIDNGFVNDIAVIRLERAVSFSDYIRPVCLPKAPVPSDTVCVVTGFG
QLNEIGRVFRK*
>TRINITY_DN40401_c0_g1::TRINITY_DN40401_c0_g1_i13::g.42::m.42 type:complete len:118 gc:universal TRINITY_DN40401_c0_g1_i13:2876-2523(-)
MLCAGLENGGKDACLGDSGGPLVCLSPLENRYVLQAITSNGYGCGRRERPGVYTKIYSYM
SFINYVTTQKDIQPSAVEFCKGHRCPLGECLPKSRVCNGFLECSDGSDERDCSTVSR*
>TRINITY_DN38594_c0_g1::TRINITY_DN38594_c0_g1_i3::g.45::m.45 type:complete len:425 gc:universal TRINITY_DN38594_c0_g1_i3:253-1527(+)
MWRLVSALTFVGVALVTALPAAQNDGGLSDLVNDAFPELQSTTPQSVPQIGGDAIDALIK
DVFGNVTTTTAGNVILGIDNQTPSKPDDCECVPYYQCKEGKIVENGIGIIDIRTFGPCDN
YLDVCCKPPDLQLPVTPTPGGRIGCGQRHPDGVGFRITGQLDNEAQFGEFPWMVAILKEE
SIGDNGQKLNVYQCGGALIHRQAVLTAAHCVNGKQPHELKVRAGEWDTQTKNEIYPHQDR
DVDAVVVHEAFHSGALYNDYAIVILKTPVDYAENVDIVCLPEINANFDRSRCFASGWGKD
VFGKEGRYQVILKKVDVPIVQHSTCQDIMRTTRLGKYFTLDKSFICAGGEQGRDTCKGDG
GSPLVCPLQNDPNRYVQAGIVAWGLGCGENGIPAVYANVANARRWIDEQMVFFNLDNTVY
QYPN*
>TRINITY_DN46785_c0_g1::TRINITY_DN46785_c0_g1_i1::g.48::m.48 type:5prime_partial len:254 gc:universal TRINITY_DN46785_c0_g1_i1:3-764(+)
KEQSANMRALACFVFITLAYIIQGAPSPRIIGGKDAPIGKFPYQISLRYFGSHRCGGSIL
DNRNVLTAAHCVDGLESSLNELKVHTGTNFLNESGAVYDIASISVNKDYDDYALINDIAL
IHLKNPIRYNTLVQPVNLTTSDKDLEGKPCTLSGWGTTRLGGNTPNNLQEIELIVFSQKA
CELMNSRVIDSHICTLTKEGEGACHGDSGGPLVANGVQIGIVSFGTPCAVGFPDVYTRVS
SFITWITNNSAMK*
>TRINITY_DN29062_c0_g1::TRINITY_DN29062_c0_g1_i1::g.49::m.49 type:5prime_partial len:261 gc:universal TRINITY_DN29062_c0_g1_i1:1224-442(-)
ECTCLYASEMLRSFISYFLLGSITSFLVRPASLLDPRLARGTVTDIQRHPYQLSLQRGSR
HICGAVIISNKWVVTAAHCVSSPTSFYRLHGGSNDKYGGVYYPVKKIVQHPAYNFLTIDY
DIALLEIDGEITFNDRVQPVKLPEKELTSGVMVNVTGWGAAKMGGKPSLVLMKVSLPIVS
RKTCRDIYKRIRSITDRMICAGHMHGGQDACDGDSGGPLTADGVLYGIVSWGYQCGKPFY
PGVYTNVANLLWWIKWIIYG*
>TRINITY_DN44839_c3_g4::TRINITY_DN44839_c3_g4_i2::g.50::m.50 type:5prime_partial len:208 gc:universal TRINITY_DN44839_c3_g4_i2:1-624(+)
KLKVKRVIPHPSYNQGVAHDNDIALFQLERRVQYHDHLRPVCLPTADTDLTPHTRCTVIG
WGKKNDTDSSEYEPAVNEVVVPILPRELCNIWLAHKELNVTDGMICAGYEDGGKDACQGD
SGGPLLCQDEKDNDKWFVGGIVSWGIKCAHPKLPGVYAYVPKYVTWIQEEMSKYSEYNDN
NNGKTYAIELSKIFAREHQNKSNGNEG*
>TRINITY_DN44847_c4_g1::TRINITY_DN44847_c4_g1_i2::g.52::m.52 type:complete len:632 gc:universal TRINITY_DN44847_c4_g1_i2:5802-3907(-)
MVWQGRNNHNGVPTWIAANTVTCFGNETRFQSCKFTHNQECRVDRDAIGVRCTPNRIVHC
QKDEIPHNGQCYHLADPDSGLNHAEALEHCKRRNARLIDITSQAENNFISEWLLQSYPEV
SSIMTSGFGFFSMSRTLWLWAESGHAKFKFTKWWPGWMNDTEQPPWVGSRPLCIVMKRKF
SCHGRPESTCDTDYFFWDTEDCATTSKGHSFICKRPYDNIGCVYGKGNQYAGKANVTISG
NECLPWADEKIVHQLRINVVDKEIRDKLETHNYCRNPNPIKESRPWCFIETGKREYCDIP
PCGNIDSKRSMLTGQCKPKHFECTPGECIPSPWVCDGEEDCTNGADERKCLLDLNLFEKS
AKHKLEGYDVEKWLNTPLKTCALRCKEADFTCRSFNHKSTGNVCLLSNSNIGLTGALKPD
KEFDYYEMKERSVNCDGMYICNNRKCINQTKVCDGKNDCNDRSDESICTAENFDYGIRLA
GANNSYEGRIEVKILGHWGQVCDDGFGMINADVICKELGFDLGALEVRPGGFYGNLDPPT
RFMVDQLKCRGNETTLRECDFNGWGVHNCQPEEAVGIVCKTAVNTCQEGYWKCDNSPTCI
PTPFICDEVVDCPDHSDESPEHCDVRELREK*
>TRINITY_DN44847_c4_g1::TRINITY_DN44847_c4_g1_i2::g.53::m.53 type:complete len:158 gc:universal TRINITY_DN44847_c4_g1_i2:3140-2667(-)
MNNDIALVLLKGLGIPLGKDVMPICLPPENIEYSPGLNCTISGFGSVETGKTTQSKDLRY
GWVPLLDQSVCRASYVYGEGAISDGMMCAGYLDEGIDTCDGDSGGPLACYHNGAFSLYGI
TSWGQHCGKANRPGVYVRVAYYRRWIDKKIRESLAGR*
>TRINITY_DN44847_c4_g1::TRINITY_DN44847_c4_g1_i3::g.54::m.54 type:complete len:1024 gc:universal TRINITY_DN44847_c4_g1_i3:5738-2667(-)
MVWQGRNNHNGVPTWIAANTVTCFGNETRFQSCKFTHNQECRVDRDAIGVRCTPNRIVHC
QKDEIPHNGQCYHLADPDSGLNHAEALEHCKRRNARLIDITSQAENNFISEWLLQSYPEV
SSIMTSGFGFFSMSRTLWLWAESGHAKFKFTKWWPGWMNDTEQPPWVGSRPLCIVMKRKF
SCHGRPESTCDTDYFFWDTEDCATTSKGHSFICKRPYDNIGCVYGKGNQYAGKANVTISG
NECLPWADEKIVHQLRINVVDKEIRDKLETHNYCRNPNPIKESRPWCFIETGKREYCDIP
PCGNIDSKRSMLTGQCKPKHFECTPGECIPSPWVCDGEEDCTNGADERKCLLDLNLFEKS
AKHKLEGYDVEKWLNTPLKTCALRCKEADFTCRSFNHKSTGNVCLLSNSNIGLTGALKPD
KEFDYYEMKERSVNCDGMYICNNRKCINQTKVCDGKNDCNDRSDESICTAENFDYGIRLA
GANNSYEGRIEVKILGHWGQVCDDGFGMINADVICKELGFDLGALEVRPGGFYGNLDPPT
RFMVDQLKCRGNETTLRECDFNGWGVHNCQPEEAVGIVCKTAVNTCQEGYWKCDNSPTCI
PTPFICDEVVDCPDHSDESPEHCDAPFELRLVNGSNPLQGRVEVRHHGVWGTVCDDDFTN
ATAIVICRSLGYGGFAIAKKNGFFGPGQGPIWLDEVFCHGNESQLYRCEHNHWGQHNCDH
IEDAGVICSPGDVNNNQPPWVNSEEHSEQSINELLPSNCGHRAKDFDDDGDLIFQKVVHG
SIAPKGTYPWQASIRVRGHSRSNHWCGAVIISPLHVLTAAHCLEGYNKGTYFVRAGDYNT
DINEGTEVEANIEDYYVHEEFRKGHRMNNDIALVLLKGLGIPLGKDVMPICLPPENIEYS
PGLNCTISGFGSVETGKTTQSKDLRYGWVPLLDQSVCRASYVYGEGAISDGMMCAGYLDE
GIDTCDGDSGGPLACYHNGAFSLYGITSWGQHCGKANRPGVYVRVAYYRRWIDKKIRESL
AGR*
>TRINITY_DN39691_c0_g1::TRINITY_DN39691_c0_g1_i3::g.56::m.56 type:5prime_partial len:332 gc:universal TRINITY_DN39691_c0_g1_i3:1033-38(-)
NSWHDSKNSKMLFILKITFDNTATTAIVNQGCQCYPGTTCPTGTGGIDIRIVNKGTTCPS
GYIYCCTSGGGGGTNNPSCGIQKIAPSAHPVGQAAYGAYPWMVLILNSSNGYVGGGVLIS
PLHVLTVAHKVFPTYVNGGLKVKLGDWDVQATTEPYPYVEIPVSRVTVHPQYNSQNYLQN
DIAMLRLSSPAPITTSPNINTACLPNAQVAAGTRCWVTGWGKDAFVNGMNPSILKEVDVP
VQSQANCQMALQRTRLGNGFVLDSSFMCAGGEAGKDACIGDGGSPLVCSNGRAFEVVGLV
TWGIGCADAGVPGVYTNVFYFREWINAQVTS*
>TRINITY_DN39691_c0_g1::TRINITY_DN39691_c0_g1_i5::g.58::m.58 type:5prime_partial len:332 gc:universal TRINITY_DN39691_c0_g1_i5:1033-38(-)
FLLSCQLLQQAFVFAQITFDNTATTAIVNQGCQCYPGTTCPTGTGGIDIRIVNKGTTCPS
GYIYCCTSGGGGGTNNPSCGIQKIAPSAHPVGQAAYGAYPWMVLILNSSNGYVGGGVLIS
PLHVLTVAHKVFPTYVNGGLKVKLGDWDVQATTEPYPYVEIPVSRVTVHPQYNSQNYLQN
DIAMLRLSSPAPITTSPNINTACLPNAQVAAGTRCWVTGWGKDAFVNGMNPSILKEVDVP
VQSQANCQMALQRTRLGNGFVLDSSFMCAGGEAGKDACIGDGGSPLVCSNGRAFEVVGLV
TWGIGCADAGVPGVYTNVFYFREWINAQVTS*
>TRINITY_DN43602_c0_g6::TRINITY_DN43602_c0_g6_i9::g.8::m.8 type:internal len:162 gc:universal TRINITY_DN43602_c0_g6_i9:484-2(-)
RQYKIIYFPNNRRITFDGGVVGKALKGPICTYEFSGGVSMDHSNVVGLVAATVAHEMGHN
FGMEHDGPDCGCPEEKCIMASSSGSSGPTHWSTCSLEHLALAFEHGMDYCLRNKPQKLFD
SPICGNGFVEPGEQCDCGLKENCDNPCCNVTTCMLHSNASC
