# Supplementary material for: Venomix: a simple bioinformatic pipeline for identifying and characterizing toxin gene candidates from transcriptomic data
Source: PeerJ. 2018 Jul 31;6:e5361. doi: 10.7717/peerj.5361 (PMC6074769; doi:10.7717/peerj.5361)
Supplement: Supplemental Information 4 [file peerj-06-5361-s004.gz › FinalOutput_E-20/SCREENING/GAS_TOXINS.fasta]

>Tb429
CACCGAAAGCACTCGCCCCAAAATTTGTCCATTGTGTGATAAAGGTGAGGAAACACGTGT
ATGAGAGCATGCGACTCGTCCGTGTACGTGATCTGTTGGAACATGATGTCATACACGTGT
TTCCTCACCTTTATCACACAATGGACAAATTTTGGGGCGAGTGCTTTCGGTGGGATCACT
GACCTCGAGTCGCCAGAGAGGAGAATCGTCTTCGCGACTACAAATCGTTCGCGCTGTATG
CCTGATCTTTACGACACGAGAAACGCAATCAGCGAGAATAATCGAAGACTTATTTTGTAT
TTGTTTGGACTTGTTTTGCATTGACCTGACGTGAAAGAATTACTCCGTGCCTCTATTAAT
ATTAATGGCATCAAAGTGCTTATCATTAAGATTAAGGACAGCTATTCTGAAACATGCTTT
GCCTTGACCTTAATCTTGAACATGTCGATGGTAGCAATGAAAAATATTATTAATACATTT
TGAAGTATTTCGTGAACATGCTTACCAGCAGTTAACAAAAGAGTTTGTATAAAAACTATA
TGAGAAAAAAATAAAACTTTATGCCGATATATAAATTTGAATAGAATTTTAGATTCTAGT
GAAAACTTTTTAGTAATTATCATACAAATAAATTTGAAAAGTTATGCAATTATAATATTT
TTTATTGATGCCATCAATATATTTAAATGGATTGAATATGATAGAATTTTTATAAAAAAG
TTAATTATTTATCTTATTTATGCATGTACATTGTTAAATTTATCTTCACGTTCGTTTAAC
TGATCTCGATGGCAAATCTTTACCAAAGAAATTTTTTGCCTGTAAATAGTATGCAAAAGT
TCCTGTTACATTTAGTGCCAAATAGGAATTATAATTAATTTTCTGATTCTACTTGTCTGT
CGACTGAAATAAAAAAAACTTTATTCGTGCCATATTTCTGGAGAAATGTTATGCATAAAT
ACGTTAATTAGTCAAAATTTATAATACGTATAGAATTTATGTAATACAAAACTTCTATAT
AAGATGACGTCTTTTAAAATGTGCCTTTCTGTGACATTTTTCGACAAAATATATTGGATA
TATCTTTTGGCATTTAGCCAAAAGATAAAAAAATAAAAAGAATTTCATTAAAAAGTTATA
AACAAAAAAAGCTTAAAAAACATAGCAACT
>Tb2323
TTGTCGCCGCCGCTACCGCCGGCCGGATTATTGCTGGTACTTTGCCCTTTATCTCTAGCC
GATGTAATCTTCTTCCGTTTATTTTCCTGCACTGCTGCAGCCGAAACTTCAGCCGGTCTT
TTTCGCGCAAAATCGTCCACCTGTCCGGTAGATGATCTCTTCGCCTGTTGATTTTGTTGT
TTCTTCTTGGCGTCCTTATTATTGGACTTGTCCGCATGGCCACCATCTTTATGTTTACGA
TGATATCTCTTTTCTCTAACTTTTCTGCTAAGAGGAAGTTTGGCACGTACCGCCGGTGGA
TGCACCGTCATTCCTTCCGTACCTTCCGGCGGAAGCCGTACTGTTTCCGTCGTAGAACTG
TGGATTATCGTGACGGACTTTAGTTTCAGATCCGGTCGTTTGCCCAGTAATCTCATGCTG
GCCACCAGCAACGATATCGCCGCTAACACTATCAAAGCGGCTGCATACCAATGTTCAGCA
ACCCACCGTCTGAAAGTAGCGAGACTCTCGTCGGATAATAAGAGCTTCCTTAAAGTTGCT
AATGGACCGCTTGGATCGACCTCACGACATTTTTGAAAGACATCGCAGTAGCCATTATAA
TCGTTACACGGAGTTCCTGGTTTCGAAAACATGTCGGGAATATTGTATTCCGGGGAATTC
CAGTCGAAAGATGATAGGCACGGTTGATTTTCTCCGGGAAGTCGACAACATAACTCGCAA
GCCTTCGTTGGCGGATCGTTCGGGCCTGGTATGCATTGGCAAGATTCCAATCCGTATGCA
AGGCAAATGCTGCCAGTGCATTCCCCCATGAAGCAAACCAGTTCACGGTTACAAATGGTC
TTATTAGGCTTGTTAATGGATGGCGGGCAATGTGGCGTATGACCGTCGCAGAAGCTCGCG
TCGCGGCAGCCGTTGTCATCTCTGCACTTCTCTGCGAAACGGAGCTCACATTCGCTGGTA
CAACACGGACCTTGACTAGGACTGCACTTCGAGCCTGGCGTGAGCGTGCATGGGGTCTCC
GCGGACGGCGGATAACGGCGCTGGGGAAAGCAGCACGAGTCTCTGCAATCCTCTTCCCAA
CCGCAGTCGCACTGCTCGCCTTCCTCCACCACGCCGTTGCCGCACAGCGATACTTGCGGT
TCGGTGAAGCATCCCTTTGGCGAACGTGCCTTGCTGTTGAGCACGGGATTTATGGCGTTC
AGACTGCACGGGCTGAAACGGTTGTTGTTGCGCTTGTCGCCGCTGGTAGCACGGGCGAAC
ATTATAAAGTTGCCGTCCTCACCGCCCGGCGTACATTGTTCTGGATCATGCGGCGAGCCA
AAGTTGTGGCCGATCTCATGAGCCAAAGTAACGTGAGAGACCGCAGGCGGTACGTGCTTC
CCGTAATTTAATAGGGTCACTATACCGGTGTTCAATGACTTCATGCTGCCGCGGTAATGC
CCGTTCTTTTCACATACGCCGCCAGCGTTCTTGAGATCTCCTGTCCATGCCAAACCCAGA
GTTCCCATCTCGAAATCCCGATACGTGAACATGTAAGCCAGACAGAATGCGTCATAATCC
TCCTCTGAAAAGAGCTCTAAGTATTTCTCCACCCCGTAATTGCCTGGGAAACGATAATTA
GAATCTCTCAACGCGTCCTCGCTGTGCACTTTGACGCGTTTGATCATGAAGCTGATGTTA
TCCGGTCGGCCGTCTTGATTGAAGTCTGTGTGTTTGTAGATGGAGTTGACTCTCTGCACG
TGTCTCGTCATCACCTCGATACAGGCTTCCTCCGTGCCGTATCGCGCGAAAAACTGATGG
TCCGCTTGCAAGTAGAGCATGCAGGTAGTTTTCCTGGGATCTACGGTTGCGCGCTTGTGC
AGATGCCTCGCGATCCGATCTCTGCCGCTCGCGGCGTCCGTGTATTCGACGTCATTATTC
GTATCTAACGTTAACACCCTCGCATTGTTTTCCCTCGAGTAGAGAGCAACGTGCTCGCCG
AGTAGGGGCTCGTAGAATGCCTGAGAATTGTTGTACCTATATCTATCGAAGGAATCGCGG
AGAGACCCCTTTTGATGCAGCTGATGACTGGCACAGGGTAATGGATGTGGCGGGGGGGGA
ACGTCGGAGGTGCGATAAGCTATGCTGTGATAGGGCGGCGACGTGTCTTCATTTTTATTC
AAATACCTGCTCGTCGGCTCGATATAGTATTCCTCGAATCTGGTCACGACACTACCGTCG
AAGAGACCTTCCTGCGTAACGACGCCCTGCACCACGGCGCTCTCGTCCTCCAAAACAGTA
CCGACGTAGGAGTGCTTCGTGTCGAAAGATATCGGTCCATTCGTGCTCTCAAAGGATACG
TCCTTGCTGAACAGGCTCGCGTCGCGAAACAAGCGTATCGTCCAGGATCTGTCGAGCGTC
TTCAGGTTCAAAATCAGGGGTTGCTCAGAGTCGGTGACGTCGCGACGTATCCGGTTGCGA
TGTCGTCTCAAGGCTACGGTGTCATATATGGCTGCCTCGTAGTACTTGATATACGAGTTG
CGCGTGATATCTCTATGCGGAGGTGCGGGATGAAGGGGAGACGCGTTGACGACGACCGTC
AGAGTCCAGACGGGCAGGAACAACAGCACAAA
>Tb3533
TACCAATATTTGACTGCCCATTCCACATCGAGAAATTCATAAGGTAAACCCATCTGATAC
CTGTTCTGCCAACCTTGGAATCTTTCTAGATCTCTGCACTCGTCAAGTTGGATGATTCTT
ATCGGACCTCTGCACTCGTCATGTGGATGATTGTTGATATCGGAACACTGATTGGCCCAT
CTTTGTGCAATTAGTTCTAATTCGTTATCCCATTGCAAATTCGGCATGCTAACTGCTGGA
GGTTGTGGACCTGGATTTCCTCTCATTTCATTACCCGATGCAACTTTCTGTCTCAGTTCA
TTGTGTTTTTTCACCATGATCTCTTTCTCAATGTGGAATGGGCAGTCAAATATTGGTACG
ACGAAGTAGACCAATTTCCTAATTACCTAGTCTCCTCGTATCAAGATGATGATAGTTACC
AACATTACTCTCAACTCGTCTGGGCTAA
>Tb3534
CATACATACGTACATGCACGCGCGTGTGTATGTGTAATGCGTTTAAATCAAAATTTCGAA
CAAAATTCTAATAAATTAAAAATGTATAATTTTATTTATCATTATATCATATATATGTTC
TCATATTTTACGTGTATATTATCTTATTTTTTAAATATTTATATATGTGTTAAATATTAT
TATATATTTGTATTTTTTGCATTCTTTTTGAGAATCATTACACGACACATAAAATTATTT
TTTAGATAAAATTTTATTTTATATAAATTCTGAATTATTTTTATCGTGAATATATATCAT
TTAAAGACGATTAGATTTTGTATTTAATTATATCGTAGTTTATATCTTTTATTTAAGTTA
AAATTAAGTTTGTTGGATTATTGTTTATGATGTTAACAATTATTACAGAATTGTTTTATA
CGTTTGTTTTATTTGATATATAAATATTTTAATCTCAGAAAACCGACAATTATATTTTTA
AATCAAAATTGTCGTCATTAATTCAAAATATATTCAAATTAATTCACAAAATTGATATTT
TTCATTCTTTTTAAAGAACTTGAAGAAAAATATTGTATGGACTAAATATAAGCATCTAAC
GCTTTTCCGACTTTAACTTACTATATTATACATATATTATGTCTACATCTTAATTTAATG
TATTATACATATATTATGTCTTACCAAATTCGGCATGCTAACTGCTGGAGGTTGTGGACC
TGGATTTCCTCTCATTTCATTACCCGATGCAACCTTTCTGTCTCAGTTCATTGTGGTTTT
TCAGTACAGGCTGGACTACGCTAGGTCTTACTGACAGTGAGAAAAAGCTCGTACTGGATA
AACACAATGAACTGAGACAGAAAGTTGCATCGGGTAATGAAAGGAAATCCAGGTCGGGTC
CACAACCTCCAGCAGTTAGCATGCCAAATTTGCAATGGGATAACGAATTAGAACTAATTG
CACAAAGATGGGCCAATCAGTGTTCCGAT
>Tb3536
GTCTGAGTTGCCTTTAATTGAGATTCGTCCACAGCCGATTAGGTATTGTTTTAGCCAGAC
GAGTTGAGAGTAATGATGGTAACTATCATCATCTTGTGCAAATTCATTTATATTTTTATT
AAAAAATATGTTAAGACACAAATCTGTAAACATGCTTTGCACGTTATTCGAGATAATACT
ATTGTAATGATATTTCGATACAAATATCTATTAAATATTTTCTTTACATTTAAAGCTGTT
AGTACAATTTAAAGAAATTATTTATATCCTAATGTACATGTTTGTCACAATTGTGTGTGT
GTGTGTGTGTGTGTGTGTGTGTATATATATATATATGTATAAAATTTAGATATGTCATTA
AAATATTTAGTATTTGAGATACTTACTGATACGAGGAGACTAGGTAATTAGGAAATTGGT
CTACTTCGTCGTACCAATATTTGACTGCCCATTCCACATCGAGAAAGTCATAAGGTAAAC
CCATCTGATACCTGTTCTCCTCGTATCAAGATGATGATAGTTACCATCATTACTCTCAAC
TCGTCTGGGCTAAAACAATACTAATCGGCTGTGGACGAATCTCAATTAAAGGCAACTCAG
ACATGTTTTATCATACCGTAATTTGCAATTATGGCGAAGCTGCAAATCTCGCCGGGGCGA
AAAGTATATGAAATTCGGCAATAAAAGCATTCAATATGAATTGAGTAATTTACAAAGCAG
TGACATGAAGAAAGTGACATGAAAAAAAACAAGAAAGACAAATACAAAACATGTTTTATC
AATATATCAGTATAACATAATAATTATAATTATTAATGAAAAGAAAGAAACCTTAATATT
TTTCTTTCTAAATAAACTATTGAAGAAAAATATCA
>Tb3538
CTGCACTTGTCATGATTGAAGTCACACTGATTGGCCCATCTTTGCGCAATTTGTTCTAAT
TCGTTATCCCAACTCTAAAAAATGTATATGTGTTTGTTATATACATATGCACGCGTGCGT
GCGTGCGTGCGTGCGTGCGTACGTGTGTGTGTGTGTGTGTGTGTGTGTATAAAGATACGC
TAAGATTGAAATTTAGAACAAAATTTATAATTTTAGTTGTCATTAGATCAAACATGTTTG
TTCTCATATTTTACGTATGTATTATCTTATTTTTTTAATAATTATATATTTAAATTTAAA
TATATAAATTTTGTGTTAAATTTTTATGTGTTACATATTTATATATGTTTGTGTTTCTTG
TATTTTTTTTTTTGGAGTCATTACACGACATATAAAATTATTTCTTAGATAAAATTCCAT
TTTATTAAATTCTAAATTATTTTTATCATGAATATAGATATATTGTTTGAAGACAAATTT
TGTACATTTGTATATTTGATATCGTAGTTTATACTTTTTAATTAATTATAAGATTAAATT
AGTTAGATTTTACTGTTTATAATGCTAACAGTTATTATCAGACTTTTTATTTTATATATG
TATTTTATATATGTTTTATTTTATATATGAATGTTTTAATTTCAGAAAACAGACAATTAC
ATTTTTAAATCAAAATTGTCGCAATTAATTTAACATGTATTCAAATTAATTCATAAACTC
GATATTTTTCACTCTTTTTAAAGAACTTGAAAAATATATCGTATGGAGTAGATATAAGCG
CCTAGCGCTTTTCCGATTTTAACTTATTATATTATATATTATGTATATATTTTAATTAAA
TATATTATATATTATGTCTTACCAAATTTGGCATGCTAACTGCTGCAGGTTGTGGACCTG
GATTTCCTCTCTTTTCGTTACCCGATGCAACTTTCTGTCTCAGTTCATTGTGTATATCCA
CTAAGAACTGAGACAGAAAGTTGCATCGGGTAACGAAAAGAGAGGAAATCCAGGTCCACA
ACCTGCAGCAGTTAGCATGCCAAATTTGAGTTGGGA
>Tb3545
CATAATATACTAAAAATATTCGTCATGATATTTTTTCTATTAGAATTTTTCTATTCCTTG
AACGGCTGTTGTGCTAGTACTTGCAGCTGATACTAAACCAAGGTCTTACTAACAGTGAGA
AAAAGATCATAGTGAAAAAACACAATGAACTGAGACAGAAAGTTTGCATCGGGTAATGAA
ATGAGAGGAAATCCAGGCCCACAACCTCCAGCAGGTTAACATGCCGATATTGATAAGACA
TAATATATGTATAATATATTAAATTAAGATGTAGACATAATATATAATATAGTAAGATAA
GTCGGAAAAGTGTTAGATGCTTATATAGTCCATACAATATTTTTCTTCAAGTTCTTTAAA
AAGAATGAAAAATATCAATTTTGTGAATTAATTTGAATATATTTTGAATTAATGACGACA
ATTTTGATTTAAAAATATAATTGTCGGTTTTCTGAGATTAAAACATTTATATATAAAATA
AAACAAACATATATAAAAAAATTCTGTAATAATTGTTATCATAAACAATAATCCAACAAA
CTTAATTTTAACTTAAATAAAAGATATAAACTACGATATAATTAAATATAAAATCTAACC
GTCTTTAAATAATATATATTCACGATAAAAATAATTCTACATAAAATAAAATTTTATCTA
AAAAATAATTTTATGTGTCATGTAATGATTCTCAAAAAGAATGCAAAAAACACAAACATG
TAATAATATTTAACACATATATATAAATATTTAAAAAATAAGATAATACACACGTAAAAT
ATGAGAATACATATATGATATAATGATAAATAAAATTATAATATTTTTATTTTATTAGAA
TTTTGTTCGAAATTTTGATTTAAACGCATTACACATACACACGCGCGTGCATGTACGTAT
GTATATATGTGCTTACGTAACAAACACACTTACATTTCTTAGAAATGGGATAAGAAATTA
GAACAAATTGCGCAAAGATGGGCCAATCAGTGTTCCGATAAGAATCATCCACATGACGAG
TGCAGAGATCTAGATAT
>Tb3559
GACTTGACGATTATCAAATTTCTCTACTTCGTTGTACCATGATTGGACCACGTTGTTAAG
ATCTAGTGGGCTGTCACCCGAAGACATTCGTATAGCTATATTCTGACCAACTTGGAATCT
ATATTTCTGCACTTGTCATGATTGAAGTCACACTGATTGGCCCATCTTTGCGCAATTTGT
TCTAATTCGTTATCCCAACTCAAATTTGGCATGCTAACGAATTAGAACAAATTGCGCAAA
GATGGGCCAATCAGTGTGACTTCAATCATGACAAGTGCAGAAATGTAGATAGATTCCAAG
TTGGTCAGAGTATAGCTAT
>Tb3596
CCATAACAAGATATAAGATACTAAAAATATTTGCCATGATACTTTTTCTATTTGAATTTT
TCCTTAAATGACTATTGTGCTAGTAGTTGCAGCTGATAACGAAAAGAGAGGAAATCCAGG
TCCACAACCTGCAGCAGTTAGCATGCCAAATTTGAGTTGGGATAACGAATTAGAACAAAT
TGCGCAAAGATGGGCCAATCAGTGTG
>Tb3605
CATTGTGTATATCCACTAAGATCTTTTTCTCGCTGTCACTAAAACCTTGTTTAGACCAGT
TCGTGCAACTTGCTGATGGTTGTGATGAAGTGGATATACACAATGAACTGAGACAGAAAG
TTGCATCGGGTAACGAAAAGAGAGGAAATCCAGGTCCACAACCTGCAGCAGTTAGCATGC
CAAATTTGAGTTGGGATAACGAATTAG
>Tb3616
TAGCAAGACATAATATACTAAAAATATTCGTCATGATATTTTTTCTATTAGAATTTTTCT
ATTCCTTGAACGGCTGTTGTGCTAGTACTTGCAGCTGATACTGAAAAAACACAATGAACT
GAGACAGAAAGTTGCATCGGGTAATGAAATGAGAGGAAATCCAGGTCCACAAACCTCCAG
CAGTTAACATGCCGATATTG
>Tb3631
AAATTGATAGCAGCATCGGCATCAGCGTCGGCCATGGCGTCTGCTTGCACTTGGGGTGTG
TAGATAATCGTCATAACAAAGATCATCACAAAAGCTATGTTGATTTGTACGTTTGAGTTT
CAATAAATAATATAAAATGCAGCTATCGCATTTATTGTTGGCTTTTGCCATGATCTTTGT
TATGACGGTTATGTATGCACCCCAAGTGCAAGCAGACGCCTGGGCCGATGCTAATGCTGA
TGCTGATGTCAATTGCGAAGTTACTCCTTATCACCCAGACTGCCGTGGAGTAAGTATTCT
ACCACGAAGGTGGACTAAAATTTGTTATCGATGTTAATATTAATGTAAACGTATTTTATA
TTTAAGGTCATGCCATGAAGTAACTATATTTTTTGTGAAATAAAATACACGTTAAACTTG
CAACCTAGTATCTGAGAGAAAGATTACAATAGAAATGTGGGATTACAAATGACGAATTAA
TATTACATATAAATTTAAACAAAAATATGATTTATATTTACATAACTGTATCTGCTGGTA
TTTCATAATTATTCAATCAAAAATAAACAACAAGGTTGCATCAT
>Tb3652
AGAAGGAATAATTTAAATACGGATCATTTGGATACATTTCGTATCCGTTGTTATCAGGCG
TCCGATCGCCATGCCTAAATATCACGTTAATTAACTTAAGCTCAGGTTATGACAGAACGA
AAATGTCTCTTCAACTGGCTCTCGCCGCCTTGTTTCCGCCAATAAATGTTCGACAACGGT
GGAATTCTGAATTAAATTGGCAACCG
>Tb3653
ATATTGTAAGCAGCTATGATCCCATCTAACAGTTTACCATCCGGGAAATAAGTGTTCGCC
CATGTAGGAAGTGTCAGATTCATAGATGACTCCGCTACAAAGGTGTGATACTTATTTCCC
GGATGGTAAACTGTTAGATGGGATCATAGCTGCTTACAATATTGGAAATTCTACTCCTTT
ATTAAAACGGCTGTATGCTGGTAAGAGCTATATTCAAAGATTGATTAATATAAATAATAG
TAGCTTACAATATCTTTATTACAGCATGTTTTTTTTATAGGCCCAATAAATTCGTGCCAT
GTCAGAAAATATGAAAGCCGTAAAAAATGGGACCTTATCAAACACGAAAATTTATTTATA
CAGTGGTCA
>Tb3660
CACCTGCGAGTAGAATACCATTTAACTCGATGACTAGACCGATCGACAAATAATTGCCAA
GTATGAGGAACGAGACCATCTTGCTGGCACCTAATCTGGAGGAATACTGAATTAAATTGG
CAACCGATTCCGACGACATACATATCACGTATTGAAGATAATTTCTTTCTAGCTGACGAA
TGCCCACAATACCTCAACGAATATAAT
>Tb3953
ATTCCCTCAATAATTCCTACATTATAAAAGCAAGATATGTAGATAAATAAAATAAAATAT
AACAAATATATACGTTGTTCAATAGAATATATTGTAAAATACTGAGTAATATAGTTATAT
TTTATTTTATTTATCTACATATCTTGCTTTTATAATGTAGGAATTATTGAGGGAATTTTT
TTATTTATTAATTGTCACCTGTAAGAACGATATATATGTTAAAGTGGTTTTCAAGATATC
TGTCATAGTGTTTCGCGTAAGATAAAAAAATTTTCCAGCGCTAATTCGAAGAGGAATCTT
CATTCTCATCATAATGAATATCAAATCCTTCACCATGACGGGCGACATTTCATGCCATGT
GGAATTGTATATGGCGTAAACAATCGACTCGCTGCAATTCTGCAAAGTATCACCGGCATA
CGTGTACAAAAAGGTTTGTACCATATAAAACTGAATGGGCATAGACATTTTTATCATTTC
TTTGTAATCTTGTTGCTTGATTGATAAGAGAGCTTGTACTCCTGAAGCTGCAATAACTAC
GCTAATTATTAAAAGACGTAGTAAAATTACTATATTAAAAGCTTCTTCGATATTCTTGGT
CAACGTTGTTAGCTGGCAATGTCTTTTGACTAATGGTCCCAAAATATTCCCATGACGCTT
TTCTACGTGTTTTTTGCTAATCTCCGTAAATTGTATCCTCAAAAGCTCTAACTGACCGCA
AAGATGCATAATAATGCCGAAGAAAAAACTGTCACAAGCACATTCTGATATTAATACCAG
AGACCCTTGTATAACTTGCATTGCAAACAATATTTTATACGTGGAATATGAAACTCCTTT
GTACAGACATGTTGATGGAAAGACAAAATTCCATGTAGTCGTAGTACCATTACCTATAGT
TGCAATCTTTTGCTTATTACCGAGGAAGACGGATGCGAACCATATGATGCCTGCTGTTGC
TCCAGCGATCAAATGAGTCAGGGCGACCAAGCGTCCTATACGTGCATACGCCATCATCAC
TACACGCGACTCTTTCTTCATAGCCGGAGACGACCAGTCATCGATTGCAGAATTGATATT
AACGGCGATCTTTCTCATGTAAATTCGCGGAAAAGTGATGTTCAACCAAGCATGCAAACT
ACTTTCTATTATACGAAGAATTTCCAAACCGTCTCTGTCAGCATCACAGCTCTTGAAAGG
TTCCATCAGCACGTTGATCATTGTGAGAGACTGCACGGTAGCAAACATAAAATTGCATTC
TCTTGTGAGTTTACACTTCATCAAACACAGTACATCGAAGAACTATCTACTAAATTCTAA
TCATCAATTGTTTTGATGCTTAAATCGTAATAAATTGTTGTGCATAATATATATCTTTTA
ATATACTATTTTTTATATTTTAAATATTTTTTATATATACAATGTTACAAAAATTTTTCC
AATCACAGATATTAATCAATAAAAAATTTTTTACATAATGTGTAAATATACTGTATAATT
ATACACATATATCTATATATACATAAAATATGTTTATATATTTTTTCTCCTTTGTATAAT
CTCTGTTCATATATGTAGGAAAAGCAATAAGAAGAAC
>Tb3954
AGTTCTTCTTATTGCTTTTCCTACATATATGAACAGAGATTATACAAAGGAGAAAAAATA
TATAAACATATTTTATGTATATATAGATATATGTGTATAATTATACAGTATATTTACACA
TTATGTAAAAAATTTTTTATTGATTAATATCTGTGATTGGAAAAATTTTTGTAACATTGT
ATATATAAAAAATATTTAAAATATAAAAAATAGTATATTAAAAGATATATATTATGCACA
ACAATTTATTACGATTTAAGCATCAAAACAATTGATGATTAGAATTTAGTAGATAGTTCT
TCGATGTACTGTGTTTGATGAAGTGTAAACTCACAAGAGAATGCAATTTTATGTTTGCTA
CCGTGCAGTCTCTCACAATGATCAACGTGCTGATGGAACCTTTCAAGAGCTGTGATGCTG
ACAGAGACGGTTTGGAAATTCTTCGTATAATAGAAAGTAGTTTGCATGCTTGGTTGAACA
TCACTTTTCCGCGAATTTACATGAGAAAGATCGCCGTTAATATCAATTCTGCAATCGATG
ACTGGTCGTCTCCGGCTATGAAGAAAGATTCGCGTGTAGTGATGATGGCGTATGCACGTA
TAAGACGTCTGGTCGCGCTGACTCATTTGATCTCTTTTTGTACACGTATGCCGGTGATAC
TTTGCAGAATTGCAGCGAATCGATTGTTTACGCCATATACAATTCCACATGGCATGAAAT
GTCGTCCGTCATGGTGAAGGATTTGATATTCATTATGATGAGAATGAAGATTCCTCTTCG
AATTAGCGCTGGAAAACTTTTTTATCTTACGCGAAACACTATGACAGATATCATTATAAA
AGCAAGATATGTAGATAAATAAAGTAAAATATAACTATATTACTCAGTATTTTACAATAT
ATTCTTATAAACAACGTATATATTGTAAAATACTGAGTAATATAGTTATATTTTACTTTA
TTTATCTACATATCTTGCTTTTAT
>Tb3955
ACTTTTCCGCGAATTTACATGAGAAAGATCGCCGTTAATATCAATTCTGCAATCGATGAC
TGGTCGTCTCCGGCTATGAAGAAAGAGTCGCGTGTAGTGATGATGGCGTATGCACGTATA
GGACGCTTGGTCGCCCTGACTCATTTGATCGCTGGAGCAACAGCAGGCATCATATGGTTC
GCATCCGTCTTCCTCGGTAATAAGCAAAAGGTTGTATTAAATTCATTCAAAAACAATGAA
ATATGTTCTAATAAATAGAATATTTTGTTTTGTAAAAATTAATATGCTCTATGTGTATTC
TACAGATTGCAACTATAGGTAATGGTACTACGACTACATGGAATTTTGTCTTTCCATCAA
CATGTCTGTACAAAGGAGTTTCATATTCCACGTATAAAATATTGTTTGCAATGCAAGTTA
TACAAGGGTCTCTGGTATTAATATCAGAATGTGCTTGTGACAGTTTTTTCTTCGGCATTA
TTATGCATCTTTGCGGTCAGTTAGAGCTTTTGAGGATACAATTTACGGAGATTAGCAAAA
AACACGTAGAAAAGCGTCATGGGAATATTTTGGGACCATTAGTCAAAAGACATTGCCAGC
TAACAACGTTGACCAAGAATATCGAAGAAGCTTTTAATATAGTAATTTTACTACGTCTTT
TAATAATTAGCGTAGTTATTGCAGCTTCAGGAGTACAAGCTCTCTTATCAATCAAGCAAC
AAGATTACAAAGAAATGATAAAAATGTCTATGCCCATTCAGTTTTATATGGTACAAACCT
TTTTGTACACGTATGCCGGTGATACTTTGCAGAATTGCAGCGAGTCGATTGTTTACGCCA
TATACAATTCCACATGGCATGAAATGTCGCCCGTCATGGTGAAGGATTTGATATTCATTA
TGATGAGAATGAAGATTCCTCTTCGAATTAGCGCTGGAAAATTTTTTTATCTTACGCGAA
ACACTATGACAGATATCTTGAAAACCACTTTAACATATATATCGTTCTTACAGGTGACAA
TTAATAAATAAAAAAATTCCCTCAATAATTCCTACATTATAAAAGCAAGATATGTAGATA
AATAAAATAAAATATAACTATATTACTCAGTATTTTACAATATATTCTATTTTATTTTAT
TTATCTACATATCTTGCTTTTATAATGTAGGAATTATTGAGGGAATTTTTTTATTTATTA
ATTGTCACC
>Tb5926
GTAGGTTTTTGTAATTTAAATTTTTCATTGCTCTCGCAATTTTTAAATCCTGTGTTTCCA
GAAATCGCAGTAGAACATAAGCTGTGTTCTGGAAATTAATTTTCTTAATCAGTTACATAT
ACATATTTCTTTCATATACATTTTCTTATTATTGATGATTTATCGTTTTTCATTAGCCGA
TTTGTTCTATTTATATTGGAAATTAATTCCGACATTTAACAAAGTGCATATGTATGTACT
TGTGATAAAAGAAGAAAGATTGGTCATTTATTATTAATAACTGAACTTTCTTTTGCTATC
GTTTTTTCTTTATTTTGCTTTATTTTGCCAAATATATGACATGCGTTAGGAACACTCTGG
TGCGGTGATGGAGATCGTGCACATAACGAGACTGATCTCGGTCGTTTCAAGAAAACAGAC
GCCTGTTGCAAAGCGCACGATAATTGCAAGAATAATATCGCGGCCAACAACACGGAGGTC
AATCTCATAAACAACGGTATTTTCACTAAATCCGCTTGTACTTGCGACACTCAGTTCTAT
GATTGTCTGAAAAATGCGAGCAATATAATCGCTTCCGAGATCGGAGTTACATACTTCAAT
GTGCTGGGTCCGCAGTGTTTCAAATGTAAATGCCCGGAGAAAGGTTGCGATCTTAAAGAC
GGCACGGAGTGTAAAGATTACTGCAAGAAGTACGAGTGGATCAACAACCGAAGATTTTGA
AAACTATAAGTTTTATAAGTTGAGCCAACAGTCGTAATAACAGATTTATGAGTTTGATGA
TAAAACTTTATGAAGTATATAAAATTTGAAATAGCAATGAACACACTATATTCTTTATCC
TATTTCTTCAATTAAAATGTTCATTAGTGAAGTAAATAAAATTTGATGATAGCAAT
>Tb6032
AAGATTAAATGTTTTATTTTATTGAATTATTACGTTAACAAGTCAGTTATTATAAAGAAA
AAAATAACAAAAAACTTTTATGAAGAATTCTAAAATATATTCTCATAAAGCGAGAATTTG
TTAATTAATTGATTAAATATTGATATATTTAAACCAGGGATTCATCGTATTTTTTCAGAT
TTTATGCAGAAGAAGGAACATATCTTGTTTCTTGTTAGGCTCCTTTTTCGAGAGCAGACA
ACGCATCTATTCCGCATTGAATGCCCTTCATAGTCTTCTGATTGATATCTCCTTCAGTTT
CATATCCCGCTTCATCGTAGCATTTGCGAATAATTTCTTTTGCTTCATTTCTTTTTGTTT
CATCGGAAACAAGCTCATCAAGGAGTGCAAAACTCTTGTCTATCAAATACATTCCTTTTT
CATCGATCAGGCCCTCCTTTTGAAGAGCACAATGCGCTACCTCGACATCTTCCATTGATT
TGTTTAATTCTTGGGCACAAGCTTGAAAATGCTCATCGAGTTCCTTTATTGTTGCAGCAT
AGGCTATTGCCAGAAGACACGTGATCAGCACGAGAGTCTTCATTCTGTTGATTGAAAGTA
TTTTCAGGCGCACTAATTCTGTTGAGTTTTGTCGAGGTAGCGCATTGTGCTCTTCAAAAG
GAGGGCCTGATCGATG
>Tb7120
TCGTTGGTGCTTGCCATAATCTTTGTTATGGCAACCATATACGCACCTCAAGTAGAAGGA
AAAGCCTTAGCGTCGGCCAAGGCTTTTCCTTCTACTTGAGGTGCGTATATGGTTGCCATA
ACAAAGATTATGGCAAGCACCAACGATAGAAATGATAGTTTCATTTTTAATATTTATTAA
AATTCAAACTGTATAATTCTATCGTTGGTGCTTGCCATAATCTTTGTTATGGCAACCATA
TACGCACCTCAAGTAGAAGGAAAAGCCTTGGCCGACGCTAAGGCTGATGCTGGTG
>Tb7121
CCAAATTTCACACCCTTTTTAATAAGCTTGGTCACTATTCCTGCACTGGCTTCAGCAAGG
GCATTGGCAGAAGCAGCAGCATCAGCATCAGCATCAGCATCGGCCGAGGCTTTTGCTTTC
ACTTGGGGTGCGTATATGGTTGCCATAACAAAGATTATGGCAAGCGCCAACGATAGAAAT
GATAATTTCATTTTTAATATTTATTAAAATTCCAACTGTATTGGCTTTTACGTTTGCCAA
TGCCCCTGCTGAAGCCAGTGCAGGAATAGTGACCAAGCTTATTAAAAAGGGTGTGAAATT
GGGTTTGAAAATGGCTTGGGAAAGAAGTAGCTGCATTCTT
>Tb7233
AATGATTTGATCGAGTGCGAGCTCTTTATCGTTAATTTGTAACCAATCAATAGACGAGTC
ATACCAGTTCTTGAGCGTGCTTTTCTCGAGCGGCGAAATATTCTTTCATTTAATTTATGT
CGCTGAATCGTGCAAGCATGAACTGCGCTCTTCTGCAAACCGTTCTGCTCTTATTGAGCT
TGTTTGTGTCCTTAGGACAATTCGAGCTCCATTTGGAATTGGTTCAAGTGCTAATGAGAC
ATGGAGAACGGACCCCGTTATTTAAAGAAATATATCCATTGGACCCATATAACGTATCTA
TTTATGAGCCGTGGGGTCTTGGTCAGTTAACTAACCAAGGAAAGTTGACGGAGTATCGAA
TCGGTACAATGTTGAAGCAACGTTACCACGAGTTTTTGGGAACGATCTATTACCCACGAG
ATATCTACGCTGTCAGTTCAGACACTGATCGCACAAAAATGTCCTTACAATTGATGTTAG
CAGGGTTGTATTCTCCAGATAACTCACAAGTGTGGAATCCGAATTTACGGTGGCTCGCCA
TTCCTACGCATTATGCTCCTAAAAAAGTAGATGTGTTATTTAAATATGCCAATTACTGTC
CAGCATATAAAGCAGCTTTAGCAGAAGCGAAAGAGATGAAAGAGGTCCGTGATAAAATTG
CAGTTTACGAAGATTTCTACAAATTTTTGAGCGAAAAAACTGGAGCAACTATCGAAAACG
CACTAAATCTTTACAATATGTTAACAGCACAAAAAAACTTCAATCTAACGCTGCCAGAGT
GGTGCACGGATGACGTGTATCGGCGGATGCAAGAGGTCATCGTACTGGAATACGAGATTC
GCTCATACACGACTCAGCTGAAGCGATTGCATGGTGGTATGCTGATCAAGAAATTCATCG
ACAATATAAACAAACGTTCAAATTCGCGCAAGATGTACATATACAGTGGCCACGAGGTAA
ATATTGCAGCGTTCGCCAAGGCCCAAAATATTAGCGAACCAAAATTACCGGATTACGGAT
CGGCGTTCATACTTGAGAAGCTGCGGGATGATTTCGGCCAATTTTACATCAAAATTTTGT
TCTGGACAGGCACTACGGGAAAATTGATGGAAATCAAGCTGGCAAACTGTGACAATGTTT
GCCCTTTGAAAAACTATTTAGAGCTCGTTCGGAATGTGATACCTTCAGAAAAGGAGATGA
CTTGCTTGTGGGATAATATAACCCAAGAAGAAAAGTTAGAGTTGTTTGACTGAAAGACTA
AATTTCAATTAATAAAATTTTATACACTGAATAAAATACATAAGTATTATATATATATTT
TTTTTTTGTTTGAAGCGTAAATAAAGTTTGGAGAATAAATGAAAGGAGTAGAAGCACATA
AAATATATTAAATTTTAAATATTTTATTTATAGTTATATATGTGACACTCCACGTAGCAT
TAGGCCTGCTAACGTTATTATTTATTTCCATAAAAATCAATTTAATTTCGTTATTAAATT
GTACGACTCTCCAAGTCGACAGGATTTTATGCGTTCGCGTAATCTGGAGTCTGTCCCTTC
AACAAAACCATGAATCTAATTCGAGACTTGATTCCATCTAACAACGAAATGGTTTGCGAC
AAGAGACAGACTCCAGATTACGCGAACGCATAAAATCCTGTCGACTTGGAGAGTCGTACA
ATTTAATAACGAAATTAAATTGATTTTTATGGAAATAAATAATTAACGTTAGCAGGCCTA
ATGCTACGTGGAGTGTCACATTTATAACTATAAATAAAATATTTAAAATTTAATATATTT
TATGTGCTTCTACTCCTTTCATTTATTCTCCAAACTTTATTTACGCTTCAAACAAAAAAA
AAATATATATATAATACTTATGTATTTTATTCAGTGTATAAAATTTTATTAATTGAAATT
TAGTCTTTCAGTCAAACAACTCTAACTTTTCTTCTTGGGTTATATTATCCCACAAGCAAG
TCATCTCCTTTTCTGAAGGTATCACATTCCGAACGAGCTCTAAATAGTTTTTCAAAGGGC
AAACATTGTCACAGTTTGCCAGCTTGATTTCCATCAACTTTCCCGTAGTGCCTGTCCAGA
ACAAAATTTTGATGTAAAATTGGCCGAAATCATCCCGCAGCTTCTCAAGTATGAACGCCG
ATCCGTAATCCGGTAATTTTGGTTCGCTAATATTTTGGGCCTTGGCGAACGCTGCAATAT
TTACCTCGTGGCCACTGTATATGTACATCTTGCGCGAATTTGAACGTTTGTTTATATTGT
CGATGAATTTCTTGATCAGCATACCACCATGCAATCGCTTCAGCTGAGTCGTGTATGAGC
GAATCTCGTATTCCAGTACGATGACCTCTTGCATCCGCCGATACACGTCATCCGTGCACC
ACTCTGGCAGCGTTAGATTGAAGTTTTTTTGTGCTGTTAACATATTGTAAAGATTTAGTG
CGTTTTCGATAGTTGCTCCAGTTTTTTCGCTCAAAAATTTGTAGAAATCTTCGTAAACTG
CAATTTTATCACGGACCTCTTTCATCTCTTTCGCTTCTGCTAAAGCTGCTTTATATCTGA
AAAAAAATTATAATTATAATTAATAATATTAAGAAAATGAGTAGGAAATAATTAAAAATG
TAATGTTGTATGCATTAAATTTAATATTGAAAATTAAGATACTAACGCTGGACAGTAATT
GGCATATTTAAATAACACATCTACTTTTTTAGGAGCATAATGCGTAGGAATGGCGAGCCA
CCGTAAATTCGGATTCCACACTTGTGAGTTATCTGGAGAATACAACCCTGCTAACATCAA
TTGTAAGGACATTTTTGTGCGATCAGTGTCTGAACTGACAGCGTAGATATCTCGTGGGTA
ATAGATCGTTCCCAAAAACTCGTGGTAACGTTGCTTCAACATTGTACCGATTCGATACTC
CGTCAACTTTCCTTGGTTAGTTAACTGACCAAGACCCCACGGCTCATAAATAGATACGTT
ATATGGGTCCAATGGATATATTTCTTTAAATAACGGGGTCCGTTCTCCATGTCTCATTAG
CACTTGAACCAATTCCAAATGGAGCTCGAATTGTCCTAAGGACACAAACAAGCTCAATAA
GAGCAGAACGGTTTGCAGAAGAGCGCAGTTCATGCTTGCACGATTCAGCGACATAAATTA
AATGAAAGAATATTTCGCCGCTCGAGAAAAGCACGCTCAAGAACTGGTATGACTCGTCTA
TTGATTGGTTACAAATTAACGATAAAGAGCTCGCACTCGATCAAATCATTTTATGTCTCC
ACATGTTTTTTTCCACTTGTAATAATTTCCAACTGGGAATATGAAATATTCCTAATAAAA
CCTCTACAAAAAAATATTATAACAAAATCTATTTCGAATACATATACAGGATATGATCGC
TTACCACCGCTCGTGAGGAGGTAGAACAACGCGAGATGCACAAAAATATTCAAAAATACC
GTTTTGTGAAACGCGTTTAATAATACGCGAGGTATTAAATGTTAAAGTCAAACGAATGA
>Tb7500
ATTCTCGGATTTTTTGGCTCGTTTCCGTTCTTTGATAATTTATTCACACATTCATTTAGC
GTTGTATATAGACTTTGTAGTTCTTCATGGTCAACTGCGTAAACCATGACTAGTAGACAA
GCAACAAGCACGAAAGCCTTCATTTTAGTATACTTTAGATATTCTTATACAATGTTTCAA
CGGGTCAGGTAAACGAATCGCGAAGGCCTGCGCGCACTTGTTACAAGCTGTTTCCTTGCG
CGTTTCTAATAACGTCTCGTCACCTCGAAATGTTGCGATCTTCTGCTAGTCATGGTTTAC
GCAGTTGACCATGAAGAACTACAAAGTCTATATACAACGCTAAATGAATGTGTGAATAAA
TTATCAAAGAACGGAAACGAGCCAAAAAATCCGAGAATAACACCCGATGTGTTGTATTGT
GCATTGGCTAAGCGCGGCCTAGTATGTATTTATTTAAAAGTAACAATTCCCATACGTATA
CATATATGCGTAATAGAATAATTGAACTGCCTATTAGCTCAATTTTATTTATTTTGTTAG
AAATTTTTTATATACTAATCTTGATTGTAATGTAATACATAATAACATTTCTAATAAAAC
CTATCTTTAGTTTTAATCATCGCCAT
>Tb7501
ATTCTCGGATTTTTTGGCTCGTTTCCGTTCTTTGATAATTTATTCACACATTCATTTAGC
GTTGTATATAGACTTTGTAGTTCTTCATGGTCAACGCTAAATGAATGTGTGAATAAATTA
TCAAAGAACGGAAACGAGCCAAAAAATCCGAGAATAACACCCGATGTGTTGTATTGTGCA
TTGGCTAAGCGCGGCCTAACTGATGAAGATGGTTTGCTCAATAGCAAAATGCGTCTCAAT
TATTGCGAAAAGATTTCTAATAACGTGGGTTTGTGCAAGACGATAGTTTCTAAGTGCACA
GATAAAGTGAATCAAAACTCAGAAATCACCGATAAGAAAGACATATCGTTAGCTATGTTA
AAATGTGATATAGATCACGATATAATGGCTCTACTTGCGAAACTGGAATAAGAAAAACTT
CATATAAGATGCATTAAGAACTGCAAAATGAGATGTATTAAAAATATCAATGCGATTGTA
TTGATAATTTTTATTTTACGTTAATTCAATATGTAAAATAATGATCTATTTTCTTGTAAT
TCTGTTATCTTTGTAGTTACCAGTAGAAATTAAAATCAATATGTTGCAGCAATAAAACAT
ACACATAATAGTGTCTACTTATTCACAACATTTTCATAAAATATATATTGTTTTCCC
>Tb7796
ATATCCTAAAAATAAATAGTAGTAGTATAGTTTATTGTTTCCCTTTCGGAGTACAAAGGG
ACTCCCGATCCCTTTACAATTTTTCCATAATTCTCCTTTCCTTGCTCGCACCTCCTCGCT
CCTTTCTCTCTCTTTCTTCTTTCTCCGCCCTTAACTCCTCACTACCTCACCCTTCCCCCA
CGCTTGTCCTCTACTCTCTGTTCTACTCGTCCTTCCCTCTCTCTCCCTCTCATACTTCCT
TCCTCCACTCTCTCTCACTCCACCTAACTCTATCTTACCAACTACCTCCAATTTACATTC
TCCTCTCTCTACCTCTCATCGCATTACATTCCATCTTATAACGCTCTTTTACAATCTCAT
CTCCTCCTCTCTTCTTTTTATCTTACATCCATGTTTCTCCTATCTCTTACCACATCTCTC
TCTTTCCCATTCCTCTCCTCTCACTCCTCCTCACACTATCGTACCCAAACTACACACACT
CAACCCACCTTCCATCTCTCGCTTCCATTCATCCTTTTCCCCTCCCCCTCTCATCCATAC
TCATCACTCACTCTCCCACTCTTACTTTACAGTTTACATTTTCTTTCCAATATCCATTCT
CATCCCACTCTCACACTCTTCCATTTACATTTTGTATTTTCTTTACAATATCTACCCTCA
TCACCCACTCTCACACTCTTCCATTTACATTTTACATTTTCTTTACAATATCCTCTTCTT
CCTCCCTTTTCTTCGCCTCCTTCTCTTCCCTCTCCTCCCTCTCTCCCCGGGCCCCCTCCT
CCTTCCTCTTCTTTTCCTTTCCAGCTCCTTCCCTCGTCATCCTCCACCAGTCTACCATTT
CTTCCCTCACCTTCCCCCACCTTCTCCTCCTCATTTTCTCTGCTCTTCCTGCCATCTCGC
CTCTCCTCTTCCTTGCCACGGCTTTCTCTCTTCCTCCTCCTCTCTCTCTCAATCTTTACC
TCACCCTGCCTTCCTTGTCTCCACCATCTTCACTCCACTCTTTCCGCTCTCCTTGTATCC
TCCACGTCCTCCTCTTCTCTCTCCATCCACTCCTCCGGGCTTCTTCCCCCTTCATCCTGT
CCTTCCTTCTCTATCCTCTCCTTTTTTCTCTCATCTCCTTCCTTGTCTCCTTCCACCATC
CCACTGACTCTCTCCTCCTTGCTCCTCCTTTCCACGTTCATCTCCCTCCTCTCCTCCTTT
TCTTCCTTTTCTTTACCTTCCTCTCCCTCTCCTTCGCCTTCCTTTCTCTCACTTTCCGCA
GCCACCTTCTCCCTGATCCACCTCCACATCTCCTCCACACATCTTCTCATCTCTCCCATC
TCTCTCCTGCATTCCTTCCTCCTTTATCTCCCTCATCTCTCTCTCCCTCCTCTTCCACTC
GTTCTTATTCACCGCCACCTTCTTCCTTCCTGCCACTCGCTCTCTCTCTCTCTCCGTACT
CTCACCGTGCCTCTTTTGCACTATGTGCACCTCTAACCTTCTCCTGTCAATTCCTTTCTA
ATCGGTCGATTTATCGGTCGATTTCTAATCGACCCGTCGATCTTATCTTCCTGCCGTAAC
CTTCTTCCTCTGCCTTCGCGCCATCTGTGCCGACTGCCTCCTCCTGACTCCGCACGGTCT
GTTTTACCGATACTCCCATCTCTTCCAATCTGCCGTGTCATCCCACAGACCTTTTCTCAC
CTCTTTCCCTGCTCCGACTTTGGCTCTCCCTTGCGTCTCCTCTCTTTGCTCCTCCACCTT
CCTTCCAATTGCTCACCTTCCTCTCCTTCTCCTTTACCCTCTCATCTCACTCACTTCTCT
CACAACCACCTTACACCCTCTCTCTACTCCTCTTTAACCGGAC
>Tb8280
GCTGATCAAACAATTTAATTACTTATTTACATTTCCATTGTGAAATTTCATTTTTATTAT
AATATAATGAGATTGACATTTCAAATTCAACAACCTGTTGTTATTACTGCTTACAGTTGA
AAGTGTTCTGTGTACAGAAAGGATCCTTCTCAACGAATACGTAGTATGATCCCGTTATGG
AACAGTTCTCATCTAATATATTTTCGTTTATGAAAATACAATCCGTTGTGCTAGAATTAG
GATAAGCGGGTTTTCTTTCCAACATTTTAAGCTGTCTCTTGATAGAAACACCAGGAAATC
CGCAACCTGATATCATCTTGCTTATGTATTTCACTGATCTTGTATGTGAGCAAGCAACAT
CAATCATGCAGCCTGGTTGCATCATTGCATCTCCATTATTGCAATACAAATCCAGATCAC
CCATACAGTCTGGGTTCCCGAGCGACGACGTCGTGTGAACAACTTTTACACACGTAGCAT
CCGTCTTACAAAGTCTCTCCGTGCAATTATTGTCACTGAACATTGGTCTGGCGGGATCGG
CGGCAATGATTCGCGAAACCTTTTCGCCAGTCGAGTTGTAAATCGATTTTGCGGCGAAGC
CGGCCACATGCGCACCAAGACTGTGGCCGATAAATATGATGTCTTTCAATGAAATTTCGC
ACTTATTTGTCAACAAATGGATGAAGTTTGCTATGCGTTCACCTATCTCACGAGTGTTGT
TTACCGCACTGGGATATTCCGCGAGCCTCACAATGGGTACCCCATGAGTACAGGCTCCTT
GTGACCAATCCATCGCAAATACCGTGTAGCCTTTCTCTACACATGGTTTGGCCAGTTCCT
TGAATATCTTTGCATCTCCTTTACTTTGGAAGCCATGGATTAGAATGACGACATTTTTCT
TCAGACCGATACTTTGGCAGATTTCCTCTGTTTGGCTGATGTTTTTGGCTGTGGAAGAAC
TGTTGTACATTAAAATTGACATCGATTCAACGCCAAAGATACAGGAATCTGAACCAATAA
TTTTTTTGCTCATATCCATCATCGACGGTTCAGGCTCGGCACGTAAATACGCGCATCGTA
TAAGGAAAATTGCAAGTATTGTAACAACCGACTTCATGATGCGTAAAATAGAATATTAAG
AAATCGCGCGAAAGGGAAACTGATAGACGCGGGATCAAGTCTCACAATAATTAGCGAGCT
TTTATATACAACTACGTCTTATACCTTTTTACGCACATAAGTATTGACATTTGTGACAGT
ACTTGCAATTTTCCTTATACGATGCGCGTATTTACGTGCCGAGCCTGAACCGTCGATGAT
GGATATGAGCAAAAAAATTATTGGTTCAGATTCCTGTATCTTTGGCGTTGAATCGATGTC
AATTTTAATGTACAACAGTTCTTCCACAGCCAAAAACATCAGCCAAACAGAGGAAATCTG
CCAAAGTATCGGTCTGAAGAAAAATGTCGTCATTCTAATCCATGGCTTCCAAAGTAAAGG
AGATGCAAAGATATTCAAGGAACTGGCCAAACCATGTGTAGAGAAAGGCTACACGGTATT
TGCGATGGATTGGTCACAAGGAGCCTGTACTCATGGGGTACCCATTGTGAGGCTCGCGGA
ATATCCCAGTGCGGTAAACAACACTCGTGAGATAGGTGAACGCATAGCAAACTTCATCCA
TTTGTTGACAAATAAGTGCGAAATTTCATTGAAAGACATCATATTTATCGGCCACAGTCT
TGGTGCGCATGTGGCCGGCTTCGCCGCAAAATCGATTTACAACTCGACTGGCGAAAAGGT
TTCGCGAATCATTGCCGCCGATCCCGCCAGACCAATGTTCAGTGACAATAATTGCACGGA
GAGACTTTGTAAGACGGATGCTACGTGTGTAAAAGTTGTTCACACGACGTCGTCGCTCGG
GAACCCAGACTGTATGGGTGATCTGGATTTGTATTGCAATAATGGAGATGCAATGATGCA
ACCAGGCTGCATGATTGATGTTGCTTGCTCACATACAAGATCAGTGAAATACATAAGCAA
GATGATATCAGGTTGCGGATTTCCTGGTGTTTCTATCAAGAGACAGCTTAAAATGTTGGA
AAGAAAACCCGCTTATCCTAATTCTAGCACAACGGATTGTATTTTCATAAACGAAAATAT
ATTAGATGAGAACTGTTCCATAACGGGATCATACTACGTATTCGTTGAGAAGGATCCTTT
CTGTACACAGAACACTTTCAACTGTAAGCAGTAATAACAACAGGTTGTTGAATTTGAAAT
GTCAATCTCATTATATTATAATAAAAATGAAATTTCACAATGGAAATGTAAATAAGTAAT
TAAATTGTTTGATCAGCATGTAGTTCTTTCTTTCTTTCCTTCTCAAGAACCTCGAGTCAT
TACTGATGAAAGGAAATGAACCATCGTAATCTATTA
>Tb10640
CGGCATCTTCCTTTAACTACTACATGACCAGGAGGACATCTGCTCGGAGCGTTTATAATG
GTTGCTTCACCATCGCTCATCACCATCGTGATGAAAGATGATATTAGTAAAAGGAAGATG
CCGCATCGCAGGCTAAAATTATGTACAGCTTACAAGAAAATCTCACAATATTACATATAT
TTGGGAAGCAACAATGAAGAGGAACATAATTTTAGCCTGCGATGCGGCATCTTCCTTTAA
CTACTACATGACCAGGAGGACATCTGTTCGGAGCGTTTATAATAGTTGCTTCACCATCGC
TCATCACAGATGTCCTCCTGGTCATGTAGTAGTTAAAGGAAGATGCCGCATCGCAGGCTA
AAATTATGTACAGCTTACAAGAAAATCTCACAATATTACATATATTTGGGAAGCAACAAT
GAAGAGGAACATAATTTTAGCCTGCGATGCGGCATCTTCCTTTAACTACTACATGACCAG
GAGGACATCTGCTCGGAGCGTTTATAATGGTTGCTTCACCATCGCTCATCACCATCGTGA
TAAAAGATGATATTAATAAAAAACTTCAAAAATGAAAAAGAATCGTACCAGGAGGATTTC
TATATATTTAATGATCACTTTTTTACTAATATCATCTTTCATCACGCATCACGAT
>Tb10642
TATTTTAATAAATTTTAATAAAAATATTTTAATAAACTCTGAGCAAGTTAAAGGCGTTTT
CTTTAAAATTAAAAAAAAATGTCCATACTTAAAAAAAAACAGTTCAATAAATTTTTCTTT
TTATGTGCGGATAATGAAATTGTAAATTTAAAATCAAAACCCAATAATATATGCAGAGTA
GTTTATTTCAGTTTGCTATTTTATAGTACATTCTTATGTTCCTCTTCATTGTTGCTTCCC
AAATATATGTAATATTGTGAGATTTTCTTGTAAGCTAAAAATTGATGTTTATATTATTAG
TAGTTGTCATATTATAGCGTTAAAATTTTAATTTTTTGTATTTTTATTTAAGAGATAATT
TATTATAGAAATTAATGTGATGTTTAACAGCTTTACAGGGACAAATTTTGTGTGTTTCTG
TATATATATTTATTAAACAAACACGTTTTTGTAATTTAACAAATTGAAGAATTACATTAT
GTTTATTTCATTAATAAATATATATTATTACAAATTTTCAAAAGTATCCAAATTAATACA
TAAAATTATTTATTTATTTGACATAATTAAATTAAGAAAACCATCATTAGTTGTATAATT
AAAAGATAAAAATAAGGAAAAGTATATTATAGTTTTAAAAGATCTATTTATACAGATCTA
TTAAAACTCTATATATTTGAAAAGATTTCTAAAAAACAGTTTTAAAAATTTATATGAAAT
AAATTGTACCTACCTGTACATAATTTTAGCCTGCGATGCGGCATCTTCCTTTAACTACTA
CATGACCAGGAGGACATCTGTTATGAGCGTTTATAATGGTTGCTTCACCATCGCTCATCA
CAGATGTCCTCCTGGTCATGTAGT
>Tb10643
TCGTAATATAATAATAAATATTTGTAATATAATTTTTATTTCAAATGTAACAAACAATCG
TGACGCTTTTATCATATATATTTGTTGTTTGTCAAAACTATTTATGACTTTGATTGTATA
AAAGAAAATTTTCACGCTAATACCACAAGTCGAAGATTATTTTATGTGTACAGTATTACA
TTTCAGATTTGATTCTTATTTTAATTCTAAAAACAACTTTAAAAATGGAAAAGAATCGTA
CCAACATATTCTCTGTATATTTAATGATCACTTTTTTACTAATATCAATTTTCATCACAA
TGGTGATGAGCGATGGTGAAGCAACCATTATAGACGTTCCGATACAATGTCCTTCTGGTA
CAGTAAAGGTTGGAAATAAATGCCGCGTCATCTTTTAAAATTAAGGCCAGCTTGCAAGAA
TATCTGACAGTGCATATCAGACATACAATTGCAATATATATAATATTTGGGAAACCACAA
TGAAGAAGAACATAAGGATG
>Tb10722
TTTGCTTCTACCGCAGGTGATACATANTACCATAACAAAGATTATGGCAAAAGCCAACAG
GAGATATGTGATGGTTGCATTTTTTTTGACCAAAAACGTACAAGCCAACGCAGCTTGAGT
TTTGATAATAAAAAAATGCAACCATCATATCTCCTGTTGGCTTTTGCCATAATCTTTGTT
ATGGTAATTATGTACTCACCTGCGGTAGAAGCAAAAGCCGGGGCTGACGCTGATGCTGAT
GCACATGCCGATGCAGGTTGCTCCCAATTTAGAAGGATGAGGAACCTGTGCGGAGGA
>Tb13686
GGCGGCGGCGGCGGCGGAAGCGGTGGCGGAGGCGGAGACGGAGGTGGCAGCGGCGGTGGT
GCGACGGCGAGGTGCAAACTGGTGCTGGTCCTTGTGACGTTGCTGCTGGCGATCGTCATC
CCTACGGCGTACGCTGACAGTCAAGGTCCGTCCCCAGATTTTAGCAGACACACACTGGTG
AGACCGCGAATGTATCACGGCAGGACGAAAAGACAGATCTCGTCAACCAAAGAAAACGAC
CTCGAGCATACGGACGTGCTGACGGTGGGTTTCAATGTGGATGGCGTCGAGCGTGTTCTC
GATCTTCGACTGAACACCGATTTAATTCCGGTCGGCTATCAGCAACTCCACCAGCATCGC
GGCACGTACAAAGTGCACACCCCGTCGAAAGTTGAACTCTGTCATTACCAAGGTAGTGTT
CGAGATGTTCCTGGCTCGTGGGTGGCGTTATCCACTTGCAGAGGATTGCGCGGTGTCATC
TTCGATGGTGAGAACCTTCATCACATCCATCCGGAAGATGAGAGCTTGGATTCCGCGCAT
TACGTTTACAAGCACAGCGATCTCATTGCCAATAATACGTGTGGTTACGAAGGCACATCG
CCGCACGACGTTCTCCCTCGTGATCATCGCCAGATTAAAAGGTTCTCCAGGGTATGTATA
TACAGCAACAGCAAAAAAGAAAAGAAAAGAGAAGAAGAAAAAAGGAATTCGCCCAAACCG
CTTCCCCGGTAAATTATACGACTTCAAAGAACGTGGTCACAGGGGTCTTGGTACCCTCAG
TGTCTTGCGTGTACCCTTCTTCCGTTCTTTCTTTCTTTTTGTTGGGGGAACCATGAATAG
TTCGTAGCTTGAGAGTCTTGTGCTTTGCGAAAATTTAAACAGAGAGATTTTAACAATTAA
AGGATTATTTAGTA
>Tb14525
AGAGAGAGAGAGAGAGAGAGAGAGAGGCCGTAAGTGACAGAACCGGTGGTGGTATAGGTG
AACTGCCGCTGGACAACCGAACCACCCGAACTACTGTACTCGGCGGTATTTAAGGGAGAG
CCGCGAGCGTAGCGCGCCAGTTTGTTAGCACGGCCGGTTGGTGGTTGACTTTCGCGGACT
GACACTCGGCTGGATCGTCACGTCGCGTGGCGCCGGGTGCAGTGAAAGCGCCAAAAACAC
GTTGCACGAATAAAAAAAAATATATATAAACTTTTAATAAGCAATCTCAACAATTTCGAT
AAATGATCTCAATAAATCTTAATAAAGAGATCGCTTAGTGCGATGCTTAAGGTGAACCAG
ACAGCCACGTGACCGTGCACCCTTTGTCTTCGTCGATTCTTTTCTTTTGAACTCTCATGA
TTTAATTAAATACCTTTTTTTCCACGGTAATAAACACAATCGTAAACTTAAGTGCAAAGT
TAAGTGAACATATGAGGGACTACGGAGTTTCTCTTCGAATTGGCGACGGCGTTATGTGAA
AATACACATATGGCATTATTTAAATTCTTCGTGCTTGAAGATCGAAAGAATTTGACGTTT
TTGAATCTTGGATGGTACAGATGAGTGTGTCAAAGAGGTACCCGATGCTGTTGCTGGCAT
TGGGGTTGATTTTCACGCAATCGTCTGCCGGAGCTTTACCACGAGAAGGTACATATTTTG
CACGATCGAATGTTTCGTCCGAACTCACCGGGACGTCTTCCAGTCACAGTATTTCGGTCA
TCAGGATCTTGTCCGATGGACGAGTGGAACGGCTCATCCGGTGGCCCGGGGCTTGCGCCA
AGGAGATCACTGTCAATTGGGGAAACACGGACGTGACACTGCGGCAGGTCTGGCTTCGTA
AGTCGAGCAGAAAGCTGCAATTGATATACGCCGGTGAAACATTGACTGATTGCATTGACG
AGAAGCTCGCGTTGTGGGACGACAGCGAGTGTTCGCCCAGCTCTCGCGGTGTCTATCGCT
ATCACGATGACGGTGACGAGGAGGTGTCGATCGAGGTGTTCCAGCTGGACGGTAAGGACA
TTTCGAGGATACCCCGTGATCTCACTTGGCTGCTGTCGACATCGGAGCTTCGTCACCGCT
GCGATCGCATGAGGATGCGAGTGCGAAGCCGTGCCGCGGTCCAGCGTCGACATAGGAAAT
ACGCAAAATCGACGAACGCGACGTACGCAAGTAATGGGAAGCAAAGTCGGAGTCGAACTC
GGACTCGAAGGGAATTATTCATGATACCAGGGACGCAATGGTGCGGTCGTGGTGACCGGG
CTACCAAGTATACCAATTTGGGCGGCTTCGGCATGGCTGATGCCTGTTGCCGCAAGCACG
ATACGTCCTGTCCTTTTTATATCCCAGCGTTCGAGACGCGTTATGGCGTTTTCAATTGGA
GAATTTCGAGCATGATGCATTGCGCCTGCGACGAGCGATTTCGCACGTGTTTGAAAATGG
CCGGAACTGCGTCGGCAGATTTTATAGGCAAAATCTTCTTCGATGTACTCCAATCAAAGT
GCTTTATTTTGAAACCGCAGAAGGTATGCGTGAAACGGTCCTGGTGGGGTAAATGTCAGC
ATCATGAATATCGAAAGCAGGCTCACATACGAGATAATGTTCCTTACTGAGAGTGTACAG
CATAAGAGATTGTCATAAAGAAATAATGAAGTATTCTTCTTCCGGAGATGTCAATAGCAA
TTCTCAGGGATATAATATTTTGTCGAATACTTATAATATATCAAAGAGAAAGACAAAGAA
AAAACTCGAGTCGATTATATTGAATCGAAGAATTATATCACCAAAGATTGACAATACATC
GTAATGTCTTCAATACAGAGACTCATATCGTTGTATCAAGTCTGCCGATAACTATGTCAG
ACATTTTGAATTTGAATTATAATGAATAGAATGCATCATATGTATATATATACATATATA
CACGAGTACACAATTTTTTCAATTTATAATTAATTTTCAAATGTGTTTTTCTTAACAAAT
CGAATAAATAAAATGCAGAAAATTTTTCTGTTTCTTTAATAAATATACATATATTTGATA
ATAAATATATATTACAATATATTTTACAGAAATAAGAATTTTTCATATTCACATATATTT
AATAAATATATTTAAATTAATTATTTTCTTTCTTTTTTTTATTTCTCATTTCATGCTTAA
ATCTTAATTGTAAGAAGTCGACATAGATATCGGCGGTCATTATATAGAGTTATATTAAAC
TTGTAGATAGAATTCGTTAACTTTTAAATATTATTAGCGAACTATTAACGAATTAATAGA
ATCGTGGAATTAAGCTTTTGTTTGTCACTCGTGAAACTTTTACATAACATTCCAAAGATG
TAAAAATACAAATAA
>Tb14811
TCATTTACAAAAGTTACTTGTTACGATACACTAGTGTGGCCTAGCTGACGATGGAGTTTT
GTTACAAGTTCTACGGCAACATGGAATTTCAGATAGTTTCGTTCGGTTTATTGTTATCAC
TCTTGACGTTAAATGGAGCAGAATGTCATTGCAATTATTTTCAAAACTTGGAACCTGGGC
AAACATATTATGTGTATAATCCCACCTATCCCAATTACACCAGAGGTGAAAATAATTGCA
TGTGGAAAATGAGTAGTGACTATAATATCGAAATACAGTGTGATATTGAGATGCTCTCCT
ACAATTGTGATTTGAACAGTCTTTTTTTTCAATTTGTTGAGAATAATGCACCTATGGAGG
AATACTATTGTACTAATCGTACATTTGGTCCCCGTAGACTTAGTGGAGATGCAGCTATAG
AATTTAACTCGCACATTGATACGAAAGGTGCACGATTTTTATGCAAAATGAAAACTTTAT
ATAATAATAATAACTGCGATTGTGGCTGGAAAAAAGTAACCAGGATAGTAGGTGGTAAAG
AAACTGGTATAAATGAATATCCTATGATGTGTGGATTGGTTGATAACAGTGAGAACTCTG
GTGAGATTTATTGCGGAGGTACCATAATATCTCATCTATATGTATTAACAGCAGCCCATT
GCATAGAGACCAGAAACATTCAGAAAGACATTGCTGTAGTCATTGGGGAACATAATGTGA
AAACAAGTAATTGTTAAAATCTGTTTATCTGTTTATATTTAATTTATACTATATAATATA
TAGGTAAAGGATATTAAGTAAATAAAATTTGTATTCACAATTGCAATAATATAAACCACC
TAGCTTTATACTTTCTGTTAGTAATATAAATTTATTGAGAATAATTTTATTTGAAGTTGT
AATTTGATGATATAAATAATTTTTTTTTTCGACAATATATTAGTATAGTAATGGAAAATG
ATTTGTCTTATAAGAAGGGTACCTAACTTATTTAAGAAATCTAATTTTATTATGTTCTCT
TTTTTAGTAAAAATTTTTCCTTATTATAATAAATATAATACTTTATTCTTTACTAAGGCG
AAATTTGTTTTATTTAAAAGTTACAAATGATGAATAATTTAATGAGTTAACGCTTAATTT
TTAATTATAAGTTGTATTAATAAATATAGTTAAAATAACTTTTACATGTAAAATGGGGCA
ATAATAAACTTGTGCAGTTTCTTACTATAAGGTTTTTTAGATATATTTATATAAATTTTA
AATATTAGATTTATATTCATAAATCTTGTACTTGTAATATATTGTGTATTGCGAGTAGAT
ACAGAAACTAGTGCAACTAGGGTGCTCCGTCTGAAGGGATGCATAAGTCATCCTTTGTAC
TACAGTAGCACAGACGCTTTCGATATAGCTGTTTGTAAGACTGTTGAAAACATTATATTT
AGCGCTGAAGTTGGTCCGGCCTGTTTACCATTCTTACATAAGCGGAATACGTTTGAAAAC
GAAATCGTTACTGCATTAGGTTGGGGTACGTTAGAGTTTGCCGGCAAAGCATCGGATACG
CTTCAAAAAGTGGATTTAAAAGTAATACCTAATCAGATATGCAAAGAAAATTCTCTTAAT
GTGAATTCCAATAACATGTGTACTTATGCTGACGGAAAGGATACTTGTCAGAGGGACAGC
GGCGGACCGCTTCTATGGAAAGATCGTAGCACGGACAGGTGCGTACTGGTTGGTGTTACA
TCTACCGGTGCTGGCTGTGCTGCAGCAGGTACACCTGCTGTCGCGATGCGTGTAGGAGCT
TTCATTGATTGGATAAAATTCGTAACACCTGATGCAGAATATTGCCAAATTGAGTGAGCT
CTGCATAGTTCAAAGGAAGAATCTATTTACAAGATTATGAACCTCTGCTGGCATTTTATT
TATTGTTACACATTTGCAAAATATGTATAACATATTTTGAATTATATTTGCAAACATATA
CCTATAAAAATATATGCATA
>Tb14947
AACCATAAAAAACAAATTTGTATTTTTTCAGATTTTGATGAACAAAACAATATTTATTAC
ATTATTATATTTTACATAAACAATGTAATTAAATTTTTTAAAATATGTTAATATCATAAG
TAGATTGTATATTTCTAAACTGAATTTGATAAAATGGCTCAATGGCAAAAAATTATAGAA
GAAACAAATGCGCTTTTGAAAAACATGTTATTGAAATTTTTCTGAAGCATATGTACATAG
CAAAAAATAATCGTTTAATTTAATTTCAGTTTTTGTTTGCACAACTGTGCACGAATCATA
TTTGACATTGAATTTTGTAATTGAAATTATGTAACACGTACATCAAAGAGAGAACAAATT
GATAGAAGCCACTTTAGCATGCAACATATATTGTCATATTGACAATGTGACAGGTATCAA
ACATAGCAGCATCGTATTTTTTTTCAATTTGCCTATATTTTTTACATTCTACTCTTAAAA
TCTATAATGTATCGATCGAGTTTATTTCTTTTCATATATTTTCTGACCTATCACATTTCC
ACTTGGACCATAATTGCAAACTACAAGTTGCGTATTCCAACCATTTGGTTTCTTATAGTT
TATTTGTCCACAACCGATTTTCGTTGTGTCAGCCCAAATTACTTGAGTATAGTGGCCTGT
ATTCCAATCAAATTTATATGAAGAAACTCCATTTTTATTAAACTTAGCTACTTCATTGTA
CCATGATTGGACAGCATTTTGCCAAGTAAATGGGCTTTTTGTTCCCAAATAGGATCCTTC
CCAAATGTTTTGTCCAACTGCAAATCTATCTACATTTCTGCACTCGTCATGACCGACATT
GCACTGATTGGCCCACCGTTGCGCAATCATCTCTAGTTCATTATCCCAACTCAAGTTTGG
CATTCTAACCGCCGCAGGTTGTGGACCTGGGTTCCCTCTCGTTTCTTTACCCGACGCAAC
TTTCTGTCTCAATTTATTGTGTTTATCTACTATAGCTTTTTTCTCAGCATTACTAAAACC
ATTACTCCATTGTTTGCACGTTGCTGCTGGTGTGGATGATTCTGCTCAGGTTCATTGTGT
TTATTAAGTAAAACTGCTTTATCATCATTTTTAAGGCCAGCAGTATATGATTGTCCGCAT
GTTTGCGCTGGTGTGGACGAAGAATATTTGCACATAGTATGAGTAGTACGTTTTTCTTCA
CATGATTTCAATTTGCAATAATCGACTGCGATTACATTATTAAACGCTATCCCGATTATA
GTAAAACACAAAAGATTATAAATTCCTGCCATAATTTTTTCTTGATTTGACAGTTCTTAA
TTTTTAATTGTGACTTTGTTAATGTTTCCTCGATTTCTTTGCAAACTTCTTGCAATAAGA
GACAAAAGTAAGTACTATTTGTATGCTACATGTTATCGAGTAGTGCGTGATGGGCATGAT
GTGATAGTGATCATGATGCAT
>Tb16400
TTAATATGAAAGAAAATTCCGCGAGATTAAGAATGGCTTATTAATTCTCCGTTGTCACGT
CGCGAAAGCAGCCCTGATTGGTTCAGGTTCGATCGGGTCACTCAGAATGGAAGACGCAAA
CGACAGACATGTATATTTGGTGTCTTTATACAATTTTATTGTTAAATCAACGTAAATACA
GGTGCATATCTGACAAATATTTAGTTATTTCTCGTTGTCAGAAGTTGACTTTCACAGTTG
ACTTTTTCGTTGAGTCGTTATCGCAATCGATGATTAAACATATCTCTCGTTGTCAGAAAT
ATCTTAGAGTTAACGCGGCAGGCAAATGTACGCCAAAATGTGATGGCTATTAACGTAATT
ACAGTATTACAGTACATGTAATTACAGTATCTCTCAATTGTTTAATTTCAAAGTATCTAT
TTAAATAAATACTTTTCAAACCTTCATTTTGTGTCACAAATGTCCGTTTCTATCAATTGG
AGAAGATTTCATTTACTTTTCCTAATTTTTAGATTAAAATTAATTGAAGTCAAAATTAAT
CTACATCGATAGAAATAAAATGGCGTAGCGAAAAATTTTTAGAAAATAATAGTTTGTGTT
TGAAATTCGTAATTTCCCAAATTTGTATACTATACAATATAAAAATCAATATTAGTCGTG
TCATTTATTGATAAAAATAAAAGAAATCTGACCAGTAAATATCCGTCGCAAGAAGAACAT
TAGAGAAAGATAATCGATTTTGTATATCTTTTAAAGTTTAAAGCTGCTTTTTTGTGATTC
GTTTAACCTTAACATATGATTGAGTTTAGAAAATCCATTCGCCAGTGAAAATAACCGAGA
AATTCGATCTCTAGACGCGCGTGCACTTGTCACGCCTGGTGTTGCGATCGTATTGGCACT
TCTCGTAGGCAGCGCACTTCACTCCGTTGCAGTAAACGGCCTGCTGATTGCTCGAGCCCT
TGTATCCGCCATCACTGCCGGTGTTCAAGGGGCTGGAATTCGCGCACGACGTAGTACCGC
ATTTGTTTGGGCAGCATTTCTGATTTGATGAACACTCTCCGTCCCCTATGCATCTGGGGG
TGCAACTGGTCACGGTGTTTCTCATGGGACAGTTGCCGCTTTTGTTAAACAACTGAGAGG
ACGTGCCGGCGACCAGCAGGACCAGCACTATCGCGAATGCTAATAAGCTTCGGTTCATTT
TAGCGAGCTGGTTCTTGAATACTTGACTAAAACTCTGCAGCTTTCGGCTTCGAGGTTTCG
ACGAGACTTCTATACCAGCTCGCTAAAATGAACCGAAGCTTA
>Tb17809
GGATGCAAACGCGAGGTATGCTAAAGAATCTTCTTTGCACAGGATTCGCGTACGTCGGCG
GGGCGTGTGTCGTGAATAAGCGCCTCGAGAAGGTGAATTCGGTTGCTATCATCGAAGATA
CCGGCGGATTCAGCGGTATCATCGTCGCTGCGCACGAGGTCGGCCACCTATTGGGTGCCG
TTCACGACGGTTCACCGCCGCCCAGCTATTTGGGTGGACCAGGTGCCGAGAAGTGTCGCT
GGGAAGACGGATACATCATGAGCGACCTCAGGCATACCGAGAAGGGCTTCAAATGGTCCC
ACTGCAGTGTGTCCTCTTTCCATCATTTTTTAAATGGTGATACAGCAACCTGCTTATACA
ATGCGCCTCACGAAGACGAGGCGCTGCCCAGAGTGCTTCCGGGAAAACTCCTATCCTTAG
ATGCACAATGTCGGAAAGATCGTGGAACAAGCGCTTGTTTCAAAGACGATCGAGTTTGCG
CCCAGCTGTTCTGCTTCGACGCCGGATCCGGATACTGCGTCGCGTATCGCCCAGCAGCGG
AAGGTTCGCCGTGCGGAGATGGTCAGTACTGCCTGAACGGGAAGTGCGTGGCGGAGCATG
AGAACATAATACCGGATTATACGCAGAACATTCCGACGTATGTACGCCGAGACAGCATAT
TCAATTCCGCATTACATACCCGGCCGATATTCGCTTACAACAACACAGACTACAGGAACA
GAGGCCGGTGAATGCACGGACGTGGGGTCAGATTGCGCGGAGGTGATTGACAGGCTGAGA
ACATGGCTGTGCCATTTACAATCTGTGAAGAGTCGCTGCTGCGCGTCCCTGAAGACGATC
TGTGCTGACTAAATAATGACGTTAAGGACAAGAAAAAAAAATAAGAAAGAAAATGAAAAA
TCGATTCGATACCTTGCTCGAAGACGTCGCGCTTAAAGACGCCCGCCGCGGATGAGGATT
TTATCGGGCGCCCTGTTGCTTCTCACCGTCACAACTCGCAGCATCCGGAAAAGCGTCGCA
TCGGACGGAATGAAAGAAGTTGGGGAAAGATCTTTCGCTCGTTTCGTTATGTCTCTCTTT
GTCTTTCCCTTTTTTTCGCGGGTAGACGAGAAAATCTCCTCGCCGGGTCCTCGTACGGTT
CTTTGATCGCGACGATCACATTCGACTCTCAAATGTGTAGCTGCGTGTCTCGTATACCTC
CTGTTGTTCAATTCTTGCAGTACGGTACCCGTGAAAATTCAGTACCTCTTCGCCTAGGTA
CTGAATGTAGTGAATCTCTAAAAAGGAGCGGACTGTCAATCGGTACGGTAGCGATTTCGT
CTGCGTTGATATTTATTCGATAAGGAGCGATCTCTCGTGAAAGATTCGTTACACAGGCAC
AGGTGCGTCGTGCATATATCTCTCGCGAGCGTAAAAACGCGCGCGAGCGCGCGCGGATGA
AGCCATTCGGAAATTACGGAAATTGTATAGCGCAAGACAATAAATGGGAATAAT
>Tb20519
GAAAGAAAATGTTTCTGTATAAATGCTCAATTGATTTATGAACAAATTCACTCATATGAG
AAAGTTATTTTCCATATGTATTGTATAAATGTATAACAAATAATCTAAACAATTGTAAAT
TTATTACATTTTGTTCCTTGCATTTTATTAAAGGAAATATAAATATTTGTAAAAGACACA
TGATATATCTACGTGCAATATGTATGTAGCAGAAAAATTTTATATGTATCATATATACTG
TATATATAATTTAAAAGATGAATCTTTTTTCGCAATTATTAAAGATCGCATTTATTATGA
AATATTTAGAATGCTCCAAGAAATACAATTATGTAATATAAATCTATATTTCCTATGTAA
CGTGAATTAATAGGAAAATTTATGGATAATTTTTACTTATTAATAAATTTATTAATTTTT
CTATTATAAAATTGTCATTATATCACTATTGTGTTCATTCTTTGTCATGGTTTTTCTAAG
AGTATCTTAAGTATTGTTGGCACATTGCCTTGTATTATTAATATACGTGTAACAATTCTT
AAAAAAATTCAAAATTTTTTAATCACTTATATTCAGTGTAATAATCCGCATAATTATTTA
GAACTTTTTATTATGCGTAAAACGCGTGATGAGATCTAACGCCCATTTTGGTTGATCCGA
AGGAACCATGTGACCTGCATTTCGTACAAGAACCTCTGTTAAATTGTCAACAGTTTTTGT
ATAACCCGCTATATTGTTTCCAACCATCCATATTTTTCTCGGTGCTTTCGCATATTTGTT
TGCTCCAGACCACTGCAAATTTTTTAAGTAATTTTCCGTGAGTGGATATGCCACGATAAT
ATCTAATTGTCCATTGTAGATAAGAACTCTATAATGTTGTAGAAGATCCGTCAAGAAAAA
TACTATAGATTGCATGACGTCTTCTTTCAAATGTTCCTCGACGATGCTGGTTTCAACGTT
GAAAGTGCTATTTCCTACATGTATAGCTCGTCTAACGTCAGCTCTCTGGATCCATTGGGA
CATCCAATCGGAGTCATTGCTATCTTTCACAAACAAATAATTAAAATAATAGTCGAAACC
AGTTAGATTGCGAAATAGGGATGGCGTGCCGTTTAAATCGCCATTAAGAAGTGTATCAAA
AATTTCAAATGCTTCGAGATATTTCTTCTGTTTAATAAATTCACGGCCCTTTTTCTCATA
TTCTTGAAATTGAGCTTTTCCATTGTCATCTATAAGTCCAAGTTGATACAAATAGTCGCT
ATATAGCAATTGATTCCCTGGATCACACAATCCATTACCAATGGCTAGACCTTTCAAGTT
AATTTTTGTCTCTGCTTTGATATTATAATCTTTAATGGCATGAGACACTGCCGGTACGTA
TTTCCCAGCATATGATTCACCAGTGACAAAGAAATCATTATTTTGTAACTCTGGGAATAG
CAGAAAGAATTGTGCTAGGGCAGTATGCATGTCTCTTCCTACTTGTGTTTCATTCGTGAC
ATATCCCTTATCATTGTCAGTAAAACTATAGCCAGTACCAACTGGGTTATCAATGTATAT
CACATTATGTGCCATATTCCACGAATATTTTCGCATTGTTAGAGTTTTATTAGCAGTCAC
TATAAATGGGCCGTTTTCCATAAAAAGACCAAACATAGAAGTTGCTCCTGGGCCACCTTG
CAACCATAACACTACTGGTGCAGTCTTTGGATTGTGCATGGCTGGGAAAAACCAGAAGAA
AAGATTAGAATTGTACTCTTTATTAACTGTGAGATAACCGGAATAACTGCTAACATCGCC
CATTTCTTTGTGCTGGACGACAGCCTTTGCTCGTGCCTCGTCAATTTTTCCATTTTCTAT
TAAAGGCGTCAAGAAAAGCGGCGCGCCAACATCCTCCTTATCGCTGATTTGATACTGCTT
CAATTTTGGATATACATTCAAATATCCACTCGTACTTTCGTGCGGTAACACGAGGAACAA
CGCGCTCAAAATCAGCACGAAAACGTGATTCATGTTGCTGGTCGGAAATCACAGCTGATA
CT
>Tb20838
AATGCATCATGATCACTATCACATCATGCCCATCACGCACTACTCGATAACATGTAGCAT
ACAAATAGTACTTACTTTTGTCTCTTATTGCAAGAAGTTTGCAAAGAAATCGAGAAAACA
TTAACAAAGTCACAATTAAAAATTAAGAACTGTCAAATCAAGAAAAAATTATGGCAGGAA
TTTATAATCTTTTGTGTTTTACTATAATCGGGATAGCGTTTAATAATGTAATCGCAGTCG
ATTATTGCAAATTGAAATCATGTGAAGAAAAACGTACTACTCATACTATGTGCAAATATT
CTTCGTCCACACCAGCGCAAACATGCGGACAATCATATACTGCTGGCCTTAAAAATGATG
ATAAAGCAGTTTTACTTAATATACATAATGAACTGAGACAGAAAGTTGCGTCGGGTAAAG
AAGAGAAAGGAAATCCCGGTCCACAACCTGCGGCGGTTAAGATGCCAAACTTGAGTTGGG
ATAATGAACTAGAGATGATTGCGCAACGGTGGGCCAATCAGTGCAATGTCGGTCATGACG
AGTGCAGAAATGTAGATAGATTTGCAGTTGGACAAAACATTTGGGAAGGATCCTATTTGG
GAACAAAAAGCCCATTTACTTGGCAAAATGCTGTCCAATCATGGTACAATGAAGTAGCTA
AGTTTAATAAAAATGGAGTTTCTTCATATAAATTTGATTGGAATACAGGCCACTATACTC
AAGTAATTTGGGCTGACACAACGAAAATCGGTTGTGGACAAATAAACTATAAGAAACCAA
ATGGTTGGAATACGCAACTTGTAGTTTGCAATTATGGTCCAAGTGGAAATGTGATAGGTC
AGAAAATATATGAAAAGAAATAAACTCGATCGATACATTATAGATTTTAAGAGTAGAATG
TAAAAAATATAGGCAAATTGAAAAAAAATACGATGCTGCTATGTTTGATACCTGTCACAT
TGTCAATATGACAATATATGTTGCATGCTAAAGTGGCTTCTATCAATTTGTTCTTTCTCG
TATGTACGTGTTACATAATTTCAATTATAAAATTCAATGTCAAACATGATTCGTGCACAG
TTGTGCAAACAAAAGCTGAAATTAAATTAAACGATTATTTTTTGTTATGTATGCTTCAGA
AATATTTCAATAACATGTTTTTCAAAAGCGCATTTGTTTCTTCTATAATTTTTTGCCATT
GAGCCATTTTATCAAATTCAGTTTAGAAATATACACTCTACTTATGATATTAACATATTT
TAAAAAATTTAATTACATTGTTTATGTAAAATATAATGATGTAATAAATATTGTTTTGTT
TCTCAAAATCTGAAAACATAAAA
>Tb21409
AAGAGAAATATTATTATTTATTATAACAATCTCATTTATATAGCTTTCTCATTTTCACTT
TTAAAAAAGTGAAGATAATAATTAAATTGAATTATGAATATTATTGAAATTTAAATATCT
TAAAATTAACTCTAATAACTTAAAATTATATCGAAAAAGCACTTGGATATAAAACATGTT
CAATGTAAAAAGGACGTAAAAAGATGAACAATAAAGCGTTATTTTAATACATTATTTTAT
ATCTTTAGACTATGGAAATTTCGAAGTGCCTTTAACTGGAACAATTAAAACCAGCGCTTC
GTATATTATATAAAAACTATTTAATTAACTATTTGCAGACGAGCTCTTGTAAAATGAAAA
ATATGAGAAGCTCATGTCTCTTGAATATAAAACTAAACATTGAATTTTATGTAATTGATT
TTGATAGTAACACATTTGATCCGAGTGAATATTTTTATATTTGAAAATTTTATAGTGAAA
CTTTGAAAAGAATAATTCTTCAAAAGTCACAATTCGCGTCACCTACTTTCGATATTCCCA
GAGATGCGAGCGTAAACTGTAGCATTAAAATGCATTAATAATAATCATCCTCGAAAGAAC
CTTCGTCGTAGGTAGCGTCGTCCTCGTCGTTAAAATATTTTTCGTCCCCAGAATTGAAGC
GCGAAGCGAGGTGTACGTCATCATACGCCCAGGTTGTATCCTCGGTGGCGGAGATCGGTG
TGGTGATGTTATGTCGGCGGCCCCATTTTGGCTTTCGATCAAACTTCGCACAGAAAACGC
GGCGACCCTTACGGTCCATCTCTTCGATTATATCAAGACCCTCATTTACACACTCCTGAG
GATCGTAGAAGGTACGAAAGCACTGTTTGCATTTTCCGAAATATATTTTTCTCACGGCAT
ACGTGTAGAAGCCGCGTATTTGCTTCAAACAATTGTAAAATTGCATTTCGCAGTCGCACA
ATGAGCTTCTACAAATTTTGTATCTGTTATACAGCCCGTATCTTGTAGCTTGTGGTGTTA
TGTAGTCTTCACAGTGATCATGATTTCTGCAACACTCATCCATCTCTGTGAACGTGCCCA
AATCAGACTCCTCGCGGGCAATATCTCCCTGACCGCACCAAAGAGTGCCTGGAAGTATTC
CATGTCGAAGATTTGAAACTTGTTTTAATGCGACTAAACCCCGTAGATAATCTTTCATAC
TGTGACCTTCCGTTATACCGTTATTATTAACAAACAGTGCTAGCACGCAAAATGCGATTA
GACTAATCACGCTGATCCCCTTCATTTCAAGAGAATTAATGTAAATTATCAACAACAACG
TGAATTGCAAATTAACGTTAAGCCCCAAATATTCAGTCCCAAATGTAACGTCCGGAAGAG
ATTTTCGTAATGTGTTCCACGATTAACTCACGTTGAAATTGCGCGTGTTAACATCGCGTG
ACACAAAACGAGACTATAGCGATGATTTGTTAAAAATGCAAATTATGATACCGTTTAGCT
GTATTAACGCGTACGCGTGATACTTGTTCACCGCACATCATTTCCTGCACGCATACTTCC
TTACCGCCAGCTT
>Tb21565
CTCTCTCTCTCTCTCTCTCTCTCCTCTCTCTTTCTCATTGTGAGGATTGTAGGATCCATT
TTACTAAAAAAATAATCATGATTGACTGAATCATCTTTCTCTGTCTACTTTATTATTGCG
GTAATTGAGAATAGAAGAGAGAACTAGTTAAAAATCAAAGTCTATCGAGATTGACAGATT
GACATCAAATTTATCGTAAGAGATAGAACGGTAAATTTTCTCCGACCAAAGCGTGTTACA
TATTCTGTAGAAATATTTGCGTAAGCTTCTTCCAATATAACGTTTTTATTTACTGTAAAA
TATTTTTCGCACCTTTTCGAACTCGTCTACAGAATCGCGGATCACGAGTAAGCATCACGA
TTGACATAGCTCGGCTACAATGTTTATCATTGCATGCCCGACATGACAAATATGACCGTT
CGCAACGCGTCGCAAAACCTATACAACACAGAATTCCGTACCTATGTGTAAGAATGTTAT
ATATAAATATACCAAAAGAGAAAAAAATTATATATATATATATATATATATATGTATACG
CAAATACATGTATATGTTACGAGATTAGATTATATATATATATGTATATGGCTGCAAAAA
CAAAAATTATCGTAGCTCACGTCGATGTTTAGGGCCATTCATTGGCGAACGGAGGCTGGG
CCTCTCGCAAAATGAATCTGTGACGTGTCTGAGAAAAAATATCGATTGCGGGTGCATATA
TCTGCGAATGCACACATGAAAACACACACACATATACACACATATACATACGTACACGAG
ACAAGTATGTGCATGTGCGGTCGCAATTGCACACCCGTGTTTAATGAACGAACGGTACAG
GTGGCTGATGATGCTCTGCGGTCGCTCTGTTGTAAATGCGGTATGGTGGTACGAGGGGTG
TGACGCATCGTAAAGAGTGAAATTCTATCTGTGTCAATCTCTCTTTCAACGATGTACCAA
TGAATATTCCGAAAATAAAGTTTAATCGTTTTCAAGATTGTTCAACAGTTACCTCGGCGT
CCGATTGAGCGGCCATTTAATGAAATCGTTTCCGTGCGTCGCATCGCTGATCAGAACATC
ACCGCCGGATACATGCCTTACGTAAGTGCAAAAAATTCTAAATGTATAAAAATAGAAAAA
TCTTTGGTACGTGAGAGCGGCGGCTACATGCGGTGCTACGTGATGCTCAAAATACGGCGT
TCGCAAATATCCAATCGAGGTAAGAGCTGACGCGAGTATATATCCCGGGATATCCGGGTT
CACCGCAGCGAATCCCCCAGGATACTATCCCGATGTTGACCCATCTGCCGTTGGCGAGCT
GCAGCATTAACGGACCTCCCGAGTCACCTTGACAGGCGTCGCGGCCTCCATTGTAAGCGC
CGGCGCATAGAGTAGTATTCGAGATCGTTTGCGTGAAACTGCGAACGCATCTTTCTTGGG
GCCATACTGGCACTGCAGTTTCCAACAATATTGTACTAGCAGGTCCTCCATAGTATTGCG
TGCCCCAACCAGTAACGGTAGCGATCTTTTTCTCGAACGATTGTTGAATGGGCGGGAGGC
AAATGGGCCAGATGTAGCTGTTAAACGCGGTGGGCCGATTGAGCTTAATGATAGCGATAT
CGTGTTCGTAGGTGGTCAACTTGAAATCCCTGTGTATCCGTATTTCCGACACCGTGAAAT
CCAACGCCCTCGTCTCCTCGGATGTAGTAAAATCGTACTCGCCGAGTCTCACCGTAATGT
CGCGCGGTTTATACCTGTAAACGCAGTGTGCGGCGGTAAGTACGTGTCTATCGGTGATTA
GTACACCCCCGCAGTACTGATCCGCATTTTGTCTTAGAAGAGCCGCCATCCACGGCCATT
CTTTAGGATCAGCCGGTTTGCCACCCGCGACTTTGGTCTTCGATTTCATGATTGTGCCGC
ATCCTCTCGGTCTTCGTGAGTTTCTCGTCTCTTGCTTGGTCGCATTCTTTTGCAAATTTG
TATCGCCGTGCACTGTCTTGTCTGTGGCTAGCCCGTTCTCGTCTTCGTTCTCGTGGGTTT
CATCCCACTCTTCCTCGTCGTCATCGAGACTCGCTATCGCCGGTAACCTGTCGGCTAAAT
CATCGTAGAATGTTTTTTTCGTACGAACTGTCATATTATCCGAATCCGGACAGCATACAC
CAATGTGCATATCCTCAATTATGCACATATACTCCTTAAATCGCTGAAAGTATTTGCCGT
ATTCCTTAAGAAAATTCATCTCGGGGCATCCAGTGAAATGTTTGCAATGGCCGTTTCGAT
TGCCCGGCGCGATACAAGCTTGATATGCTCTATGCAGAGATAAATCCGTAGGTTTTGAAT
TGATAAGCCGTTTGTTGCGAAGATACGAATAGGAAATATTTTCCGGAAATCGAAGCAGTT
CCGTATGAAGACGTACTCGCCATTTCTGACTCCCAACCACCGCTGGATCCGTGCTTTGGA
AATCAATGGATAGACATCGGCAACATTGAAGAATGCACAATAAAGAGAATAACACAAATC
GATAGATACTAATATGCGTCATTTTAATTAATATCGGCGCAATTCTCGCTATATGACAAG
TCACGGCAACGCGACGACGACGTTTTAGCAAAGACAACCTCGACAACCAGAGGACAGACA
ATGACAGTGCACGGCGATACAAATTTGCAAAAGAATGCGACCAAGCAAGAGACGAGAAAC
TCACGAAGACCGAGAGGATGCGGCACAATCATGAAATCGAAGACCAAAGTCGCGGGTGGC
AAACCGGCTGATCCTAAAGAATGGCCGTGGATGGCGGCTCTTCTAAGACAAAATGCGGAT
CAGTACTGCGGGGGTGTACTAATCACCGATAGACACGTACTTACCGCCGCACACTGCGTT
TACAGGTATAAACCGCGCGACATTACGGTGAGACTCGGCGAGTACGATTTTACTACATCC
GAGGAGACGAGGGCGTTGGATTTCACGGTGTCGGAAATACGGATACACAGGGATTTCAAG
TTGACCACCTACGAACACGATATCGCTATCATTAAGCTCAATCGGCCCACCGCGTTTAAC
AGCTACATCTGGCCCATTTGCCTCCCGCCCATTCAACAATCGTTCGAGAAAAAGATCGCT
ACCGTTACTGGTTGGGGCACGCAATACTATGGAGGACCTGCTAGTACAATATTGTTGGAA
ACTGCAGTGCCAGTATGGCCCCAAGAAAGATGCGTTCGCAGTTTCACGCAAACGATCTCG
AATACTACTCTATGCGCCGGCGCTTACAATGGAGGCCGCGACGCCTGTCAAGGTGACTCG
GGAGGTCCGTTAATGCTGCAGCTCGCCAACGGCAGATGGGTCAACATCGGGATAGTATCC
TGGGGGATTCGCTGCGGTGAACCCGGATATCCCGGGATATATACTCGCGTCAGCTCTTAC
CTCGATTGGATATTTGCGAACGCCGTATTTTGAGCATCACGTAGCACCGCATGTAGCCGC
CGCTCTCACGTACCAAAGATTTTTCTATTTTTATACATTTAGAATTTTTTGCACTTACGT
AAGGCATGTATCCGGCGGTGATGTTCTGATCAGCGATGCGACGCACGGAAACGATTTCAT
TAAATGGCCGCTCAATCGGACGCCGAGGTAACTGTTGAACAATCTTGAAAACGATTAAAC
TTTATTTTCGGAATATTCATTGGTACATCGTTGAAAGAGAGATTGACACAGATAGAATTT
CACTCTTTACGATGCGTCACACCCCTCGTACCACCATACCGCATTTACAACAGAGCGACC
GCAGAGCATCATCAGCCACCTGTACCGTTCGTTCATTAAACACGGGTGTGCAATTGCGAC
CGCACATGCACATACTTGTCTCGTGTACGTATGTATATGTGTGTATATGTGTGTGTGTTT
TCATGTGTGCATTCGCAGATATATGCACCCGCAATCGATATTTTTTCTCAGACACGTCAC
AGATTCATTTTGCGAGAGGCCCAGCCTCCGTTCGCCAATGAATGGCCCTAAACATCGACG
TGAGCTACGATAATTTTTGTTTTTGCAGCCATATACATATATATATATAATCTAATCTCG
TAACATATACATGTATTTGCGTATACATATATATATATATATATAATTTTTTTCTCTTTT
G
>Tb23396
CGCGATTCAAGCGACAATCATTGCGATCACCGTTGGTTGAGTGATCGGTCATGCAGTTAT
CGATGAGTAAACGCGTGTCGCGCCGCGTCGAATCATCGCATAATATAGCATAAGCCACAA
CTCAACCAACGGTGATCGCAATGATTGTCGCTTGAATCGCGCGACTATTCTCGAGGCGGC
AACCGTTGTTACGATGCATTGTTGTGTGAATGCCTGAGAGGGATATGCATTACGCGTTCA
TCGATGATGCTCCATAGGCGGGATATTTTTAGGCTAGAACTGCGCCCTGCGTAATGCAAA
AAAACTTGCCAAAGATGCCTACTGAAGTCGTCAAGTCATGTGAGATAACCCGCACGATGT
CCCAAGAGTCTGAATTTGATGATGCTTTGGAAGTACCTGATTCATTAGAAATAATGGTAG
ATGAAAATGGGGAGAGGATAATTCATAAGGAAGAATCGGAATGTCTAGATAGTAAAGAAA
CCCTTGGTGTAATGCCCTTCACTGTTATACACAACACATCGTCCAAGTTCAAAAGTCAAA
CCTGCAATGTATTTATTCCCGGTGAAGAAGTGCACGTAAAGATCATAGATAATGAACGTA
GTGTGACTACACATCCTTTGAATCCAAATCTGTATACCATAGAATTTAGACATGGACCTT
TTGTCTGGACTATTAAAAAGCGATACAAACACATTCAATATCTGCATAATCAATTGAAAA
TGTATCGTACTAGCTTGAACATACCTTTCCCTACAAAAAGTCACAGAGAGAGGAGAAATA
GCATGAAGAATCTTAGAAGCATGAACGAGAAGAGGGGCAGAAGACGATATGCTTTACCAA
GATTTCCGAATAAACCTGACATTCTAGTGCCTTATGAACAATTAAGTCGTAGGAGAAAGG
AATTAGAGGATTATCTAAGTAACTTACTCAACATAGAAATCTACAGACGTCATTCCGAAA
CTATAAATTTTTTGGATATTTCACCCTTGTCCTTTATAGCTGACTTAGGAATGAAAGGGA
AAGAAGGTACGGTTTTAAAACGGACTGGATCAGGCGCTAAAACGAGATGCAATTTCTTTG
GCTTGTGGGAATGCGGTCTTTGTATCAAATGCAACTATGTCTGCACTTCTCTTTGTGGCA
AGTGGCAAAAGAGACATCTTGTTGTTAAAGACACCTTTGTTGCATATCTTAATCCTGAAG
ATGGAAGAATAAAATCCGTTATTTTGATGGATAATGGTTTTGGAGTCAGTCTTGGCATAT
ATACTACGGGTTCACGAAGCGGCATGCAGATTACAAATTTAAGTAGACATATAGTTATCA
AGTGTTGGACAAAACGAAAAGCTAAGGAATGGATGGAGTTCATACAAGAAGTTAGTAATA
GGGAAGGCAAAGATTTTATACAAACTAATCCACATAACTCGTTTGCTCCATATCGTTCAT
CCACATCCGCGACTTGGTTCGTGGATGGAGCTGATTATATGTCTGCTGTGGCCGATGCAT
TGGAAAACGCCAAGGAAGAAATTTTTATCGCAGATTGGTGGCTTTCACCAGAAATTCACA
TGAAAAGACCAATGCCTGGTGGAGATTATTGGCGACTGGATAAAATTTTACAAAGAAAAG
CGGGTCAAGGTGTTAAAATATTCGTATTAATATATAAAGAAATTGAAGTCGCTTTAGGCA
TAAACAGTTACTACAGCAAACAAAAACTTGTGGAGCAATGTCCTGAAAATATAAAAGTAT
TGAGACATCCGGATCATGCAAGGGCAGGCATATTTCTTTGGGCACATCACGAAAAGATTG
TAGTTATTGATCAATCTCTAGCATTTCTCGGTGGCATTGATTTATGTTATGGCAGATGGG
ACAACAACGAACACAGCTTAACAGATTTAGAATCCATTCAGCAATCAAGTATCTACATTC
CCTCGAGAGACAAGCTAACTAATACTAGCAGTAAAAAGGAATTAAGTCGTACAGAAAGAC
ACGTGCTATTACCGTTAGCAATAGCAACAAATACTATCGCTATGGCGACCACGAAATCCA
TGCCTTTATTACCGATAATGGATGAAGAGACACGAAAGGATTTAGTATCGTCAACATTGA
CAACGGATAATTCACTTTTTATGCTGCAAGAAAAAGGAGAGGGTGTGAAGTGTAACACTC
CTGAACTGGAAAGGAAGAATCTATTTGAAGTCGCTAAAACAACTGTCGATAAAATGAAGA
ACACTGTGAGAGTGAAGAGACAAGAATTAATTAATATGGTATACACGTCTCACGAAATGG
ACGCTGATGATGTTACAGAAAACAAACTTGCATTACCGGAATCTAAAGACACAGTGGATT
ACGCCTGCAGTTTAAAACCTACAACAAAATTGTGGCTTGGTAAAGATTACACAAATTTTA
TTGTCAAAGACTTTAATGATCTTGAGAAGCCGTATCAGGATCTGGTAGATAGAACTACTA
CGCCTAGAATGCCCTGGCACGATATAGGAGTTTTAGTACAAAATGCCACCGCCAGAGACG
TGGCTAGACATTTTATACAGCGTTGGAATGCCGTCAAGCAAGAAAAAGCAAATCCAAATC
GATGTTATCCTTATCTACTACCGAAATCATACAAAGACTGCGCGAGTTATGCTCCATTCA
TCAAAGACGCAAGCAAGCACAATGTCAAGTGTCAAGTATTACGTTCGGCGAGTTCTTGGT
CGGTTGGCTTTCTCGATTCAGAGACTGTGGAACGAAGTATACAGGAAGCTTACATTCAGG
CCATTAGCGAAGCAGAAAGATATATATACATAGAAAATCAATTTTTCATAACGCTTGCCT
CTATGGACAAAGGTGGTGTGAAGAATCAAATCGGTGAGACATTATTGAAAAGAATCCTGA
GAGCACACAGGGAAGGCGCGGTATTCAGGGTATTTGTCGTAATGCCATTGTTGCCTGGCT
TTGAAGGAGAAGTTGGAGGACCAAGTGGAACGGCATTACGAGCAGTGACACATTGGAATT
ATAATTCTATATCGAGGGGGAAGGATGCTATTCTAAATCAACTGTTGGAAGCAGGTATAG
AAGATCCTAGCGAGTACATCACATTCCATGGCTTAAGAACTCATTCTTTGTTAAATGGTA
CAATAGTAACCGAGCTTATCTATGTTCATAGTAAGCTGATGATAATAGATGATAAAACAG
TAATCTGTGGATCAGCTAATATAAATGACAGAAGTATGCTTGCTACAAGGGACAGCGAAA
TAGCTGTAATAATTCATGACCAGGAATTTGAAGATGGGCGCATGAATGATATACCTTTTC
CTTGTGGTAAATTTGCTTCTTCCTTGAGAAAACAATTATTCCGCGAACACCTGGGATTAC
TGAATGTTAAAGAAAACATCTATATTGATGCCGCTATTATAAGATCATTCTACAAGGATG
TATGGTGCGCTAGAAGCAAACGAAATACAGAAATATATGAAGAAGTATTTCATTGTATTC
CCACCGATAAAGTAGTCAATTTCGGTATGCTTAAACAATATCAAGAAAAACTACCTCTCT
CAATATCCAACCCATTACTAGCGCAAAAAATGGTGCGGAATATAAAAGGTTACTTGGTTG
ATTTACCATTAAATTTCTTATGTAATGAAGATTTAAAACCTGCGGCTGGGACAGTAGAAG
GAATGATGCCGACTGCGTTGTGGACATAAGAGAGAGTTTGCGCTATGACGAACACATATC
TTTGTAAGTTCGTTATAATTGGGCACAAATTAGTAATAAATTTCTATTGATTTGTTTTCA
ACACAAATAAAATGTGTTGAAAAAGATTTTTTCCCCATTTTAATTAATATAGTAGATATC
GAATATTTCTAAAACTATAGTTGAAACGAAAAAATATTTTATATAAAAATTAGAAGACTT
CGAGAGGAACAAAGAATATTATTATCAACTTCCGATTTAAACCGGATTGGTGATAATAAT
ACCAAAATTGTAAATGCTATAAGAAAAGTAGGTCATGTGAGATATAAGATTTTTAACCTT
TAAACGTAGCTGGGGGTGTACGACACCCCAGTGAATGTTTGAGCTTGATTAAAAGTAAGT
CATTAAATGAAAATCGAACTTATGTTGCCATCTTTGAGTAGTACTCTGTCCTCTTTTTAC
GATGGTACAGCAGTCATAGCTCCTGCGGCATCAGTCGTTTCACAATCGTCGACCGAATTA
GACGTTCTCAAAATCAGGGGTGCCTTTTTTGAAACGCGCACTACCACATTAATTTTTTTG
TTAAAGTAAACCATCTGCTGAGTATATCCGTACAAGAATATTTTTAAAATATTAAAAAAT
AAAGTTAGAATTTTTTTAGTAAATGTCATTTTTTTAGTATATTTTAGCATTAGCATATTG
AGCATATTTTTGAGTATATTAAATTCAAAATTACGTTTTGAAAACTATTTGATTATTCTT
TTAAGGTTTCAAAATATACTGAGAAATTTTTTCGAATTTTAAAACGTCATAGTTTACGAA
TTGCAGCCAAAACACACGCTGGGGTGTCATACACCCCAGGCTGCGACAACGTAACTTTTA
GGAGGTGCTGCGTTTAAGGGTTAAAACAACCAAGTTTTGTCTCAAACATTTGTTATTTAA
TACATTATCTCATCAATACAAAAATTGCTATTCCTTAAAAATTATTTTTCACGGAAATAA
ATTTTTGTCCATATTTATATAAATTTTATATGAAATATTTTTACAGCCATAATTTCAATG
ATATTCGATTATATTAATTAAAATAAAGTACTTCATAGATAGATTATATATAAATTAAAA
TTTTAGTTTTTTTT
>Tb23564
CATTGCTATCATCAAATTTTATTTACTTCACTAATGAACATTTTAATTGAAGAAATAGGA
TAAAGAATATAGTGTGTTCATTGCTATTTCAAATTTTATATACTTCATAAAGTTTTATCA
TCAAACTCATAAATCTGTTATTACGACTGTTGGCTCAACTTATAAAACTTATAGTTTTCA
AAATCTTCGGTTGTTGATCCACTCGTACTTCTTGCAGTAATCTTTACACTCCGTGCCGTC
TTTAAGATCGCAACCTTTCTCCGGGCATTTACATTTGAAACACTGCGGACCCAGCACATT
GAAGTATGTAACTCCGATCTCGGAAGCGATTATATTGCTCGCATTTTTCAGACAATCATA
GAACTGAGTGTCGCAAGTACAAGCGGATTTAGTGAAAATACCGTTGTTTATGAGATTGAC
CTCCGTGTTGTTGGCCGCGATATTATTCTTGCAATTATCGTGCGCTTTGCAACAGGCGTC
TGTTTTCTTGAAACGACCGAGATCAGTCTCGTTATGTGCACGATCTCCATCACCGCACCA
GAGTGTTCCTGGGTGGATGAGTTTGGGAAACTTTTCTCGGATTTTTTCTAAAACATCGCT
AAAGGATAAGGATACAGATTCCTTATCACTTTTAGTTACTTCAGCCAACCATTTTACGGG
AACAATCTTTTTCAGAAACTTTTCGAGTTTTGACAGATTAGTTTTATCGGAACCAGGTTT
GATATTATTTTCATCATCACATTCAGGATTCTTGATTTCGCAATCACCAAATCGTATGGT
AATGCTGAGAATAAAGAGCACAAAGAGGCATACGAATATACGTGTCATCGTGTTGTTAGT
TCACCTGATTACAACTGGTGGCGTAAACTAGTCCCGATAACTTGACATTTCGCTTAAATA
CCGCTCGTACTTTATTCCAGAACGCAAGCGGAAGTGGTTCGGCTAGCCCGATGACAAAAG
ACACTATAGTAAATTTATCATTTAACATTTGTGCAAATGTTAAAAGTGTAGGCCCAAGGA
GAATTCTGCATAGAACATATATCACCCAACATTATCTATTATGCAGTATACAGATAAAAA
TTCGCAACTGATATTTAACGATCGACAAGTAATAAAAATACGGGTAAATATCTGATAATG
TGCATCGACAATTAGCAAATTTTACATCACATATGCTTGTTTCCTTTTTTCTGTTTATCC
ATTAATTCGCTATTATTTCCATTTAGATTAATACGCATAACATGGCTGTAGAATGCGGTA
AATAATTTATTATTAACAAATACTCTTCTAAAAATGTAAAAGTATATATACATCGCAATT
TATCACTAACCACGTCAGTGAGTGTGTTATTTACCTTCGCTATATCTTGTGATATTTTGT
ACATTGCGTGATAAATTTGCACAATCCTTTAAAAAACGTAGGTGTATGTACGTGTTTATA
GCTTATAATAATTATTGTTGTTAAATTGAATTTGTTTATCCTAGCACATTGATATTCATT
TTTAGATTTCAGTATTTTGGACCTTTTCTTTTATTTTGCAATTTTAAACAAAAATTAACA
TAATAAATTGAAAGAGTCAATCACTTGTAAAATCTCATTGATTAGACCAAGCATTAAAAA
AAAACATGATAGTGTTGCGCTCGTGTTGTCTCAGCCCTCGTCTCGAGCCGAATCTTCACC
CCCGGTATTAACAGTTGACCGCGGAAATCGATATTATCGATTCTCTATGATCAATTGTCA
ACAGAAGAAAGAGAGAGTCGCCGCTTATACGCGATAAACAACGAGATTTTGACAGATCTG
GAGAAGGCTTCGTCTCGTGAAGACGTTTCGCCGAGTTTTCCGAATCTTCTCCCGTACGGG
CGTACTATAGAATCCTGTGTTTCCTTATTCTGCGTGCGCGAGTAACGCGGGAGACGCAAC
AATACAATTGTAAATTTGCAAATAGATAAACGCTATACAACCTCTAACATATATGGTGAT
ATATAAAAATTACAACCTACAACCAACTTGATTCGTTTAAAAAAATAACAGGTACAAAGT
ATAAATCGTTATATGATCGTACGAATATTTTACCACACCTGCTCACTTTTCGCACTTTCA
CTTAGGAGTCCTTCGCAGTATCGTCCGTATCACAGTCTTCACCATTCTGCCCCGTTTGTC
CTTGTAGTGCGCGACGTTTTTGCAGACGTGCGCACCGTGGGCAACAATGATTACGCTTGG
CCCAACAAACTCGATGATGTACTGCTGAACATTGCTGACAAATAACCGAGCTCGCGTCCC
ATGGATAAATGACTTCATCATTGCCGCATATCTCGCATAGATGTCCCCTGGCCTTGCAGA
GCTCACATTGCTGTGTGATATGCGTGTGCATCGTATCATATGCGATACGAAGCTCATCCA
GGAGAATGCCACTCTGAAGATCGATGAGGTCCTTGATGGAATAGTTACCTGAATTCTCAA
TCATGTGTGTACGTAATCCAATCTTCCACGGTAATCCTTGAGTGCAAGCTTCCACGCACA
GAACCAAGTATCTTTTCATCATCTGCATTTCCTCTCGCATTCGCTTTACAAGCGATAAAT
CCGGAACCAAAGTAAAGAGTTTCGGATTTAATTCTTCCAGCGGCAATACAGATCGATCCT
CTAGAAGCATTAGAAGCTGCGCTGCGGCCCGGGACACCAGACGTGGCTCCATGTCCCAAT
TTCTGATCACTCTTGCGGGAATGACCATGGCTGTATTCCAATGGCATCTCTGACAGTAAT
ATAGACCGCTGTAGTCGCAAAGTCGGGGCTCCACCCACGCTGATTTGAATGTTATTCGCA
CTTTACATTCTGCGCAACGGTAACCCTGCTTCGAGAGGCCTTGCTCCGGGCAGATATCCT
TCGTGTGCGTGTACCCACCGGCTTCACTGGCGACCACGTGCACGCACACGCGACACACAT
TGTTCAGACACTTCCAGTGGCAACTGAATTTGCAATCGTTGCACATGTACCACGACTGCA
GCATCGTCCAGATCGCGCCGCTGCAGTGATCACAATAGACCGGGCTGGACGTGGTGATGT
AGTACTTCTGCGGCACGAAGTGATGCCCAAGGATCACGCGTGTCTCGAAGAGATTCTCGT
CCGAGGTCTCGCGCAATTCTTGCACGCGCAAACGCAACTCGATCAGCCGTCGAACGAGCC
ACTTACGTTCATCCGAGCACTCGGCGCTCTCCAGCACCATCACCTTACACTTGCGGACCA
TTTCTTGAAGATCCTCCTGAGAAGCATCCTTGGACAATGAGAGCATGGTCTCTACGGATT
TCAAGCTGTACGGGATAGTCCCCTTGCTATCAGAACTGTCATCTGCTTCTCCCGTCATGT
AGTCGGACGATGAGGACGGCGTGGACGTCCCTGTACCAGAACTGTTGGCTCGTATCCTCG
ATTCGTAGTGTGACTCATTCTCCCCAACGGCGGAAGGATTGCTCTTTATATCTACCAT
>Tb23810
ACTTGACACGGTGCACTTTATACGACGCAAGCCACTGGCGTGATCATTTACAAAAGTTAC
TTGTTACGATACACTAGTGTGGCCTAGCTGACGATGGAGTTTTGTTACAAGTTCTACGGC
AACATGGAATTTCAGATAGTTTCGTTCGGTTTATTGTTATCACTCTTGACGTTAAATGGA
GCAGAATGTCATTGCAATTATTTTCAAAACTTGGAACCTGGGCAAACATATTATGTGTAT
AATCCCACCTATCCCAATTACACCAGAGGTGAAAATAATTGCATGTGGAAAATGAGTAGT
GACTATAATATCGAAATACAGTGTGATATTGAGATGCTCTCCTACAATTGTGATTTGAAC
AGTCTTTTTTTTCAATTTGTTGAGAATAATGCACCTATGGAGGAATACTATTGTACTAAT
CGTACATTTGGTCCCCGTAGACTTAGTGGAGATGCAGCTATAGAATTTAACTCGCACATT
GATACGAAAGGTGCACGATTTTTATGCAAAATGAAAACTTTATATAATAATAATAACTGC
GATTGTGGCTGGAAAAAAGTAACCAGGATAGTAGGTGGTAAAGAAACTGGTATAAATGAA
TATCCTATGATGTGTGGATTGGTTGATAACAGTGAGAACTCTGGTGAGATTTATTGCGGA
GGTACCATAATATCTCATCTATATGTATTAACAGCAGCCCATTGCATAGAGACCAGAAAC
ATTCAGAAAGACATTGCTGTAGTCATTGGGGAACATAATGTGAAAACAAATACAGAAACT
AGTGCAACTAGGGTGCTCCGTCTGAAGGGATGCATAAGTCATCCTTTGTACTACAGTAGC
ACAGACGCTTTCGATATAGCTGTTTGTAAGACTGTTGAAAACATTATATTTAGCGCTGAA
GTTGGTCCGGCCTGTTTACCATTCTTACATAAGCGGAATACGTTTGAAAACGAAATCGTT
ACTGCATTAGGTTGGGGTACGTTAGAGTTTGCCGGCAAAGCATCGGATACGCTTCAAAAA
GTGGATTTAAAAGTAATACCTAATCAGATATGCAAAGAAAATTCTCTTAATGTGAATTCC
AATAACATGTGTACTTATGCTGACGGAAAGGATACTTGTCAGAGGGACAGCGGCGGACCG
CTTCTATGGAAAGATCGTAGCACGGACAGGTGCGTACTGGTTGGTGTTACATCTACCGGT
GCTGGCTGTGCTGCAGCAGGTACACCTGCTGTCGCGATGCGTGTAGGAGCTTTCATTGAT
TGGATAAAATTCGTAACACCTGATGCAGAATATTGCCAAATTGAGTGAGCTCTGCATAGT
TCAAAGGAAGAATCTATTTACAAGATTATGAACCTCTGCTGGCATTTTATTTATTGTTAC
ACATTTGCAAAATATGTATAACATATTTTGAATTATATTTGCAAACATATACCTATAAAA
ATATATGCATA
>Tb25047
ACTCACTCGCACCCCAGTACTCGGTGGTGTAGCCGAAGGTGAGATTCCTTCCAGAGCGAA
GAACCCGAGCGGGAGCTGCGGCACGGACTTTGGCGTTTCTCATCCCTACCGGATTTTCGT
GAACGCGAACTGTGAGCCGACCAGGCGCGATTCGTAAAGGCATGAGGTCTTGGTTGCTAT
GGTTGTCTCTTCTATTGGTCGTCCTAGCCGATAGGAGCTTCGCCAATCCCTACTTCGACG
ATGGTGAAGATGTAGATGATATTCAAGGTGGCGATTCCTCGGATTATACAGACAACGCTT
TAGAAAATCTGATACGAGTGGCACAAAAACGTACCTCGTCGATAAACTTGTTTAGGCGGG
CTTGCATAAGGCGTGGCGGCGATTGTTACCATCGACGGAAGGACTGCTGCTACAGCTCTA
GCTGCCGCTGCAATCTCTGGGGTTCTAATTGCCAATGTCAACGGATGGGTCTCTTTCAAA
AATGGGGTTAAACAAGGTTATCCTTCTTTTCTCCCTTTGTCCTAAATCCTCCTATACTCA
TGCATCTTGTGTTTTCTACATTTTTTCTTTTTCTTTTTACTATCCTGACAACGTTCCCCT
CGAGCACATTCTCGGACGTTCCTCCAATACAATACAATGACCCACTCGATGTATCAGTCT
TGTGGGCACAATTTTAACATCTTTTCAAGTCTTGCGATTTGCATTCTTGAGCAAAACAAA
GGCCTCGATGATACGCTTTGTCATCTTTTTTTCGTGCTCGTTTCTTAGATTTTACTTTTT
CTTAGTAGATAGAGAAAGAGAGAGAGAGAGAGAGAGAGAGGGAGAGAGGGAAGGAGAGGA
GAAGGGAAGGAGAGAAAGTGATTCTTTTAAAGCTTGTAATATCACAATTGACAATAGTTT
GCAAAATATTATGCTCGGAAACTATTTACATTCTTCAATGACATCTACAAGTCCAGTCTC
TCAATACAATTTTTCATGACTACCTCTCTCGCGATATTTGATGCTCGGGATCAACTGCGC
TGACTAATCGATATGCTTAACGATCCCCCGTCTCTTTCTAGATCGTAACTCTGGCTATAA
TGTAGGTAATGCGAAAGCGAATTAATTCGCAATAGTCAACTTTATTGCAATTGATTCTTA
TTGAGATCGAAAAGCTTATCAAAAATTACGTCTACGTGTGCTCATCATGCTCTTATAAAA
TTCCTGTAAGTTATTAAATAAAATGTCGTTTTGTATCCGATATTATATTTATTTTTATCT
TTATTTTTATATATTTTATATTTATGAAATGTATTTGATTTCTCTTTTGTGTTTCTTTGA
TATCCTTTTTATCTAAACCCCTCCTCGGATCTTCCGCCGTTTCAACTTCATCAGTGAAGG
TTGTCGTCGAAGTCGGAGTCAGAAG
>Tb25374
ACTTGTTACATATTTATTTACATTGAATAATATATATGTATAATAAATTGTCATCAGTAT
ACATTGTCAATATTATTATCATTAATAATTACCGGTTTGTTGCGCAATCCAATCATTGAA
TTTGGATACTTTGGTATAAACAGAAGGTGCTCCTGCACTACCACATGGATTAATACTCCA
AGATACTATTCCTGTAAGCACTGCCTTCTCTCCATTACGCGAGATTAGAGGGCCACCGGA
ATCAGCGATGCATGCTGATATTCCGTCGTTCAATGGCCCAGTGCAGATATTGGTTTCATG
AACGAGAGAAGATCCCATTAAGCGTTTAACAGCCTCGTTACAAGTAGAACGATCGATGTA
CTCCACCTTAACATGCTGAAGTTTATCTGGCATTTCCGGGAGACTGGTATTCGAAGTGGA
ACCCCATCCACAAAGCCATGCTTCTCCCGTTGGTTCACTTTCTGGTGGTGCCAATTCAAT
GGGTTGTACTTGCTTTGTCAAATTCAATGGAGACGCAAGCTTCATCAAACCAATGTCATA
TGGACTGACCTCAGTGCCTTCAAACTTTTCATGTATAATAGTTTGTTCCACTTGGACATT
CTGTTCGTTCTCTTCCGGAATTCGAATATTGTGCTTTCCAGCCTTGACGATAAGAAGTTC
TATTAGAGAAGAATTTTTTACAAGCTGAATGCAGTGCCCTGCAGTTACGATCCATCGTTC
GTTCAAGATGGATCCGGCGCAGAAATGCTGGGAATATATTTCAAGGGAAACCACGTACGG
ATAACTGTTTTCCGGTGCCTCCTCACCACCAACTATTTGAGGGTGAAGAGATGACAATAT
CGATGGTATCTGGAGACCGACTCGTGGCCTCTCAGCGATCACCACCGATAAGAGAATAAG
GGATACGAT
>Tb30751
ATTCCCGACAGGAACTGAACGGAAACTTCTTTCTCATCAAACTAAGAGGCGCGTCTTCCG
CGGCGGCGGTTGCACGAATTCCAGAAGATCTCAATCAACCGCGACTTTAAATTGTTGTGA
ATATCGTGAATTTTTGAAGAACGAGTGATTTTTGAAGCAAATTTTACTTTTAAGAAGACA
AAATCGTCGGCTATTCATTTAGAAGATTGCATTCGCTTCTAAGAGATCGCTGTAGAAATA
CCCTTGAACTTTGGGAAAAGTTCAGAGAGTAGCTAAAAGAAAAATAACATTTCGCGGAAA
ATAATTGTCAACATCGATCGATGGATGATCAGCGACCGAACGAAAGTTCGTTCGTATAAC
CGCGGGACTCGCAGGCGCGAAAAGGGAAAAGGGAACGAGTGATTGTGACGGAAGACTGGT
TGTCGTATGGAGAGGAAAAGAGCGAAGAAACGTTAGAGTATGGCGCGCGAGACGAGATCG
CAATGAAAGTCAATAAACCGTGATGAGTAACTGAGAGTATAGTGGTCGGAGTGGCACTAA
TAAATTAGTGTCTACTTGCTGCTATACAAGCAACAGCAGCGGCAGCAGCAGTAGCAGGAG
GAGGAAGAGGACAAAGAGAAGGAGGCGGAGGAGGAGGCGCGGAGTGTGCGCGCGCGATGT
GCCACGGTGTGCGTGCCTGCGAATACTTGTGACCGGCCGTGTGTCGATACGGGGATTTGG
CCAGTGTGTCAGTGTGAAAGAAGACAATTGACTCATAGCCGCCGTTCGTTGGATGGTGCT
CAGCTCGGCGGGGGCCTTCTGACGTCACATCCTGCCCCGCGACCTGTACGAGAGCCGCGA
TCTCATCTGGACCACTACGCGGCGAACGAAGAAAATTGAATTGCTTGTTCAACGAATGAG
GAACAATGATCTACAGCGACAAGAGAATCCTCACCATCTTTGTCTTGCTCAACGTAATTG
CGAAGATGCCGGCGAATCAGACCGATTCGTCAAAAACGGATATAGTCGAAGAAATGGAGG
AATTTACTACGATCAAAAGGATTCTGCCCGACAGATGTCTTGTCAAGACAGAACCGGGAC
CCTGCAAGCACTATGTTCACAAATGGACTTTCAACAAAGCCGAAGGAAAATGTCGAACTT
TTCCTTACGGCGGTTGTTTGGGAAATGAAAATCGATTTAACTCGGAAGCGGAATGCCTCC
ATTATTGCGTCGGTGGTGCTGATCATACATTACCGCCTTATCTTGTAACAAAAGGCAGCG
TATTTGTGGCACCGAGCACTACGACAATGAGCACCCCACCATCGACAACGACTAGTACAC
CACGACCGACCTTTATACCCCCCTCAAACA
>Tb31783
CTCATGTTGATTTTTGGTACAATAGAAGCGGACATAAATAGCAATTTCAATAAGCTAATG
CAAAAAAATTTGGATTTGAAGAGCTTCTTGATTGGTGATCGATTAGGTTCTCTTCTTCAA
AAGTTTCTGAATTTATGTCTATTCGGCGTTAAATCGGTGTCAGCAGTTTTGTTCACAAGT
GATATTATTCAAGACCAACCTCGAGGAATATTATTCAAGGGCAAGATCGAGATAGAAAAA
TCCTGTAAGTTTCTTAATCGGACGAAACCTGTCATCTTTCTAACCCATGGATTTATTGCA
AATGCATACGCCTATAACTTCTCTGACCTTGCTTTAGTACTCGTAGAGAACGGCTATACA
GTATTTTCGGTAGATTGGTCTAATGCATCGTGTTATAATGACCCACCAGTGATAAATTTA
TTGGAATATCCTGCCGCAACACACAATACTCATAAAGTTGGTGAATATTTGGCGAGCTTC
GTCAAATCACTGATCGACGTGTGTAAGATTCCATTGAAAAACATTACACTCATGGGCCAC
AGTCTCGGAGCGCATATAAGCTCCTACGCCGCAAGGAATCTCTCTGATTCGGGTTACGGC
AAACCCCCGCGTCTCATCGGTACTGATCCTGCAGCTCCCTTTTTTCTACTTGACCCCGAA
TTTAGCCAGTTCGACGCCCAACGTGTAACGGCTTTTCACACATCGGTTCTAGGGATACAT
AAGAGTTTAGGTCATTGCGATTTGTGGTTCAATGGCGGATACGGTCAACCAGCATGTGGC
TATCCAATCATAAATGTCTTCAACGTCAATTGCTCACATAACATAGCCATCGAGTACTTA
ATAACTATATACAAGGATTATGTATATTCGGCCACACCTTCTAAACCACATCTAATTCTC
GATCTTTGGCCGGGTTGTTCCAGCAACAACTGCGTTACTGTGGACAAAACAATATTCAAT
AAGAATTCTACTTTAAGAGGAGATTACTGTGTACCCGTTTCATCGGAGTATCCGTACTGT
ATAAAAAAAGATTCTAATTGTCAAACATAAGTTGCAGCGAATTCGACGTTTTATCATTAT
AATAGAAATAGAATAGTACAATTGTCAATTATATAAGTATCGTATAAGTGTAATTAGATT
TAATTATACGATAAGTACAGATTTTTATCTTTAAATCCTATCTTTGCACTGTTTCTGAGA
GAAAAAATAAAGCACTACAATCTA
>Tb32443
ATGATCTTAATCCTCGATTCTCCTCATATCTATGGCTCCTTAAAGTTTATAATATTTCTT
AGACGATTTTATTTACACTTATTTCAATTTACAAATGCGTTGCCAGGTACACATAAGAAC
CTTACAAATGTAAAAATATGCCTACATTAAATCCTGCTGAAAGCTAAATTATGAGAAATT
AAATTACGAATTAACAAAAAAAAAAGACTGTTTGTACTGAAGACAGTGCAATTCTTCTCA
AACTTTGCATTATCCCGCTGATTAGAGTCGTTTGATCCACTTTATCGCCGGTCCCAGAGT
CTCTTTCACGTACTGCAGCAGGTCCTTGCATTTTTGTTCCGTATTCGTGTCTTCGGAACT
ACCCCAAATGATCAGGCCGTTGGCGCCGAGGCTGGCGATCGTGCTGAATGCGGTCTCCGT
ATCTTTCTTACTCAAAAAATTATCTCTGTGATCTTGATACTTGAACCAATAATAGGGAAG
AATTTGCTGTTTACGCGGACTTTTCTGAGCTATACGTAACGCCTCCGACACTCTACCCTT
CACGAAGCCCGCCCGATCTACTTCTTTGATCTCTTGTCTCAAGTACACGGAAGGCAAGTG
CAAGTCCTCGAGCGTGAAGAGCCAAGACATTCCGTCGTTCTCTACCATGGCCTGACGATT
GCAGTGTGCGTTGCGTTGGCCAGGAGTCTGATTGAAGCAATGCGGATAACCGTAATAGCC
CCACGTGGAGTTAGGCCGGAGTTTCTTTGCCATCTTCAAGGTCTCTTCCATGAATATTCT
GCCGTATTTCTCGAAGCGACGCTTCGCTTCCTTTTTGATGGCTTCGTCACTCCAAAAGGG
ATGTCTCTCACGTTCCAGCTTTATAGACAGGGTTTTATAGGGTTCGAGAGAAGCCCAATT
TTGTCGGAAGATTGGCCGCCAGCTCTCGAAGTCTATCACGCCAATACCGCTAAACGACCC
ATCAGGGATTTGCTTGATCAAATGTTTCTGGAACATTTCGAGGTGTTTCTTCAGATCTCC
CTCTTGAGGAACGCCACCGTTTCTTTCTGTTACAATTCCGCTTTTGTCAGTTAATAACGC
CGGAAACATTCCAGGATCATAAAGGATCGCGATCTCTTCACCGCGAAATTTATCCAACGT
ATTTTGATGAATTCCAAAATCCTTCAAATTCTCGAACATCACGTTATACTGATTGCACAT
AAAGCTGGGCACGTTCCAATAAACATCGAATTGCGGCGGGTTGCCTGTTTCGGGGGTCGT
TGTACCCAAGCCGAAAAAAGTGGCGGCCGCAACAGACGCAAAGGCAAAGATCAGAGAGTA
TCGGATTGGTAGCATCGTGATAGCCCAGTCCGCGTTTTGAACGATGGAGTAGCAAAATCG
TAGCAAAATACTACAGACTTCGGTGGTAACGAGCTTCTTGTTGGCGAATTACAAACTGAC
GTTCGAACGTCTCGGCAGTTTTGCTTTATCGAGGCGCCACTAATTAATCAATTGATAAAG
TGGTGCCAAACAATGGGGGGTCTGCGCGAGAACGGGCACCCTCCCACAGTGATCAGACGT
TAGTACACTAAGTGTGCGACTGAATTCCGCTCGATTTCAGGCCAGTATTTATTCCGCGTC
GTGTGTCTCGTGTCTTCCC
>Tb32677
AGCAGCATCAGCATCAGCATCAGCATCGGCCGAGGCTTTTGCTTCCACTTGGGGTGCGTA
CATGATTGCCATAACAAAGATTACGGCAAACGCCAACGATAGAAACGATAGTTTCATTTT
TAATATCTTTAAAAATGCAAACTTACAAGCCAGTACAGTTCGAATTTTAAAAGATATTAA
AAATGAAACTAAAAAACGTACAAGCCAGTACAGATCGAATTTTAAAAGATATTAAAAATG
AAACTATCGTTTACTGTACTTGGCTTGTACGTTGGAATTTTAAAAGATATTAAAAATGAA
ACTATCGTTTCTTTCGTTTGCGCTTGCCGTAATCTTTTTAAGATATTAAAAAAGAAACTA
TCGTTTCTATCGTTGGCGCTTGCCGTCATCTTTTTTATCAAGTGGAAGCAAAAGCCTCGG
>Tb32846
TAAACTTTATACTTCATTAATTTATTAATGAAATCCAAATTTATTACATGTCATTACAAA
TAAAATAATCTAAACTTGTTTTTCTGTTCGTTTTAGTCAGTAAATATATAAACAATCAAT
AATATATCAAATTACATTCAATACATGTGAATATTAACATGCCAGTAAACAACTTTTAGT
TTAATTTTTTGTAAAAAGTCTCTAGTGTTAAACAAAATTTTGCAGTTTTTACAGTAAGTA
CATTGATTAATTTCTAACATTGTTGAGGTAACACACAAGTTCCTCTAGAATTTAGCACGT
ATCCATTTCTGCATTGGCATCCTACCACGCATTGCAGAGTGCAGGGTCGATTAGACCCCG
AATTACAAGATGGTGGACATGCTGATCCACAAGTGGTCCATTCTTGATTTCTTGGGCATT
GTCTCTGTGCAATAGTCGTGCTGCAAAATACTCCGATCATTATAAGTAACACAAAATTAG
CGCGAGACATGGTTGATAATCCTTGCACTTTATTTTATAGACTGATCGGAGTATTTTGCA
GCACGACTATTGCACAGAGACAATGCCCAAGAAATCAAGAATGGACCACTTGTGGATCAG
CATGTCCACCATCTTGTAATTCGGGGTCTAATCGACCCTGCACTCTGGTATTCATTATTT
GATTTTGCTGAATATGTAAATACTGTCAAAAGTTATATTTCTTTCCAAACGAAAAAGCTG
TGCAATTAATTATAGAATATTTCTTTAATATTATTTTTTTTGTAATCGATATTTTGCAAT
TTTTTTATATTATTCTTATATTTCTTTGATATTCTGATATTCTTTTTTCAGCAATGCGTG
GTAGGATGCCAATGCAGAAATGGATACGTGCTAAATTCTAGAGGAACTT
>Tb33420
CTCAAGATGACACGGGACACGCACGTGGCTCTGATTACGCGTTGGCGAACGTTATCGCAA
ACCGTATACCCGAGGACTTCTTCAGTACGTTACGTTGCGATAACGTTCGCCAACGCGTAA
TCAGAGCCACGTGCGTGTCCCGTGTCATCTTGAGCAGCGATATCGATATATCCTCGGTGT
CAAGGTGGCCAGTACTCGGGTCTCTCTCTTTCAAGGCCCGCCCTTTCGTCCACGTTCTCA
AGACGTCCTGCCACGTGTTCGAGGAGTCCGCCTTCGCCGTACCCCTTCGGGAATGGAAAC
GACCGGAAGGTGCACACGTGTGGTCCGGGTAAATGGGGGGACGCGTTCGCGCGTTACCTT
CGAGAGGCAGGCTTCGCACCTGTCGTCACCGTCGCCGGACACGTGTCCCGTGAGGGGTGC
AACCCGCATTTAACGCGCGGGATGCGCGATCGATCGACCGGCGTCTTTCGTCACTCGCCA
TTGCACTTCCGGCTATTGTCTCTATTTCAGAACTGTGCCTTTAACTCACAATCAAACA
>Tb33764
AAATTGTACGACTCTCCAAGTCGACAGGATTTTATGCGTTCGCGTAATCTGGAGTCTGTC
TCTTGTCGCAAACCATTTCGTTGTTAGATGGAATCAAGTCTCGAATTAGATTCAAGAATT
GTTGCAAGAAAATAATCAGTATTATGTAAAGCTTTTACATTATCGGGGCATTCCGCCGGT
AATCGATGAGCTTGAAATCCCAAATTGCGAACTTCTCTGTC
>Tb33875
CGTCAGAATGAAGACTCTGGCACTTATCGCATGTCTGCTTGGAGTGGTCTACTGCGCTAA
TCGCCAAGCAGTAGAAAGTTGGCATAACGATGTTACAAAGTGTACTCAGGAAACAAGCAA
ACCGGCGACTGACCCCGACACACTCTATTGCGTTCTTGGCAAGCAAAACTTGCTCGATGG
ACAGGGTAAATACGTACTAGAAAAGGGCTCGGTAAACTTGGATCAAATTGTAAGTGACGA
AGCCAAAAGAAATCAAGCGAAGGAAATCGCGAGCAAATGCTTTTACGAAGTTGGATATAT
AGCAGACAAACCAGAAACTAATGTACAGCAGACGAAGAAGGGCATCACGTGTTCGTTGCC
TGTGTTTGCTATGATCGACAAACTCTAATAGAAGAAGGAAATACGTTCTCTTCTTTAATT
AAAGCTCTCTTTTTCTATAAAAAAAATAATAGCAGATTGTGCATTCTGCATTAATAATCA
TTACTTTATTTCTTAAATTGTAACCGATTTGTTGTTTTTTGTGCTAACAATGCAATAAAA
TATAACATTTGTTTTCTT
>Tb33937
TCAAAACAAGCAAATACAATTTTTTGTTTAACAAATATGTATATATGCTATTATTTATAT
ATTTTCTTTGTAGTCCCACATTTCTAATTGCAGTTGGTTCTCCCAGTGTCTAGGTTGTAA
GTTTAATGTGAACCTTTATTTCACAAAAATGCAGCTACTTTAGTGAACTTTATTTCACGA
AAAATGCAGCTACTTTATTCCCAACTTGGCTTTAATTTTTTCCCAACTTTCTTTCAATGT
AGCACTGGCTTCGGCAAGGGCATCAGCATCAGCATCGGCAGAAGCAGCAGCTATTTCCCC
AACTTGGGCTTTTAATGTTTTCCAAAATTTCTTGAAATAGAGCACTGGCTTCGGCAAGGG
CATCAGCATCAGCGTCGGCAGAAGCAGCAGCATCAGCAGGGGCACTGGCTTCGTTTCCAA
AATTTCTTTGAATAGAGCACTGGCTTCGGCAAGGGCATCAGCATCAGCGTCGGCAGATGC
AGCAGCATCAGCATCAGCGTCGGACGAGGCTCTTGCTTCCATTTGGGGCGCGTATATGAT
TGCGGCAAGGGCCATCAGCATTCAGCGGTCGGCAGAAGCGCAGCATCAGGCATTCAGCGT
CGGACGAGGAACGGCATCAGCATCAGCATCGGGAAGAAGCAGCAGCATCAGCATCAGCGT
CGGACGAGGCTCTTGCTTCCATTTGGGGCGCGTAATATGTTTGCCATAACAAAAGTTTTG
GGGCCAGGCGCCATCTCTTGCTTCCATTTGGGGCGCGTATATGATTGCCATAACAAAGAT
TGTGGCAAGCGCCAATGAAAAAATGATAGGTTTCATTCTTTAATAATTATAAAAAACGTA
AAGCTGTATTTGGCTTGTATTCCATGAATATGAACTAAGAATTGTCGATATATGAATATT
AATGTAAACATATTTTTAATAAATATTAAGAATGAAACTATCATTTCTATCGTTGGCGCT
AGCCACAATCTTTGTTATGATAAAAATGATAGTTTCATTCTTAATATTTATTAAAATTCA
AGCTGTATTGGCTTGTACGTTGAAATAACTTTTTTCTTTCAGATTTTGGAAAAAATTAAA
GCCAAGTTGGTAAGTATGCTTCCATGAATATGAACTAAGAATTGTCGATATATGAATGTC
ATATATGAATATTAATGTAAACATATTTAATATTTAAGGGAAAGAAGTAGCTGCATTTTT
CGTGAAATAAAGTTCACATTAAACTTACAACCTAGACTGCATTTTTCGTGAAAAGAAATT
TTGGAAAAAATTAAAGCCAAGTTGGGAAAGAAGTAGCTGCATTTTTCGTGAAATAAAATT
CACATTAAACTTACCACCCTTGGACACTTGGGGAAGGACAAGCCAGTGCTCTATTCAAAG
AAATTTTGGAAAAAATTAAAGCCAAGTTGGGAAAGAAGTAGCTCCATTTTTCGTGAAATA
AAGTTCACATTAAACTTACAACCTAGACACTGGGAGGACTGCAACAACCTGCAATAAAAA
TGTGGGACTTCCAAAGATAAATATATAAATTAATAGCATATATACAT
>Tb34317
TTCCCTCGTAGGTTGCAAGTTATTTGGGAATTTTATTCTACAAAGAATGCAGCTACTTCT
TTCCAACGGCTTTCATGCCCCCTACCAAAAAATCTTTAACCTTGCTGATGCCGTTGCCAA
AATCAAAATACCATGGGGCAAGGTTAAAGATTTTTTGGTAGGGGGCATGAAGGCGGTGGG
AAAAGAAGTAGCTGCATTCTT
>Tb34526
AATTCTGAATATTTATTTATGTTAAAGGACGTATAATAATTCGTCATCAGTATGCATTAC
TACGTCGCCATTACATTGCCGTCATTAATTATTGATCTGGTCTGCAATCCAACTGTTGAA
TGAGGATACCTTAGTATAAACGGAAGGCGCGCCTGGACTACCACATGGAATAATACCCCA
AGATACTATTCCAACAAGCACTGCTTCGTTTTCATTACGCGAGATTAAAGGGCCACCAGA
ATCACCGCTGCATGCAGAGATTGTTTCGTACAATGGTCCAGTACAGATATTGGATTTTTC
GTGAACGGGAGAAGATCCTGTCAAGCGCTTAACAGCTTCAGTACAAGTAGCATAATCGAC
CCACTCCATCTTAACATGCTGAAGCTTAGCTGGCATTTCCGGGTAACGGGTAGAGGAGAT
AGAACCCCATCCACAAAGCCATGCCTCTCCTGTTGGATCACTTCCTGGTACTGGTAAATC
AATGGGTTGTACTCGATTCGTAAGTTTTAATGGGGATGCAAGTTCAATTAGAGCGATGTC
CCATGGGCCAACGTTACCTCCGAAATCTTTATGTACGATACCTCGCTTTGCTTGAACCGT
CTGTTCGGAATCTTCATTATTGTTAATATTGTGCTTTCCAGCTTTAACAGTAATATCTCT
TGCAGAAGAAACTGCCTGAACGCAATGTCCTGCAGTTAAGATCCATCGTTCGTTCAAGAT
AGATCCGGCGCAAAAGTGCTGGCTGTAAGCTTGAAGAGAGACTATGAACGGATAACCACC
TTCTGGTGCCTCTTCACCACCAACCACTTGAGGGGAATGAAGTGACAAGAATGGTGGCAT
CTGGAGCCCAACTCGGGGCCTTTCAGCGATTGCCACTGCTAAGAAAGCAAGACATATGAC
TACTTTGGAAAACATTTTGCTGACTGATCTATCTTGAACGAACGATGGATCTTAACTGCA
GGACATTGCGTTCAGGCAGTTTCTTCTGCAAG
>Tb34742
GGTGTCTTTATACAATTTTATTGTTAAATCAACGTAAATACAGGTGCATATCTGACAAAT
ATTTAGTTATTTCTCGTTGTCAGAAGTTGACTTTCACAGTTGACTTTTTCGTTGAGTCGT
TATCGCAATCGATGATTAAACATATCTCTCGTTGTCAGAAATATCTTAGAGTTAACGCGG
CAGGCAAATGTACGCCAAAATGTGATGGCTATTAACGTAATTACAGTATTACAGTACATG
TAATTACAGTATCTCTCAATTGTTTAATTTCAAAGTATCTATTTAAATAAATACTTTTCA
AACCTTCATTTTGTGTCACAAATGTCCGTTTCTATCAATTGGAGAAGATTTCATTTACTT
TTCCTAATTTTTAGATTAAAATTAATTGAAGTCAAAATTAATCTACATCGATAGAAATAA
AATGGCGTAGCGAAAAATTTTTAGAAAATAATAGTTTGTGTTTGAAATTCGTAATTTCCC
AAATTTGTATACTATACAATATAAAAATCAATATTAGTCGTGTCATTTATTGATAAAAAT
AAAAGAAATCTGACCAGTAAATATCCGTCGCAAGAAGAACATTAGAGAAAGATAATCGAT
TTTGTATATCTTTTAAAGTTTAAAGCTGCTTTTTTGTGATTCGTTTAACCTTAACATATG
ATTGAGTTTAGAAAATCCATTCGCCAGTGAAAATAACCGAGAAATTCGATCTCTAGACGC
GCGTGCACTTGTCACGCCTGGTGTTGCGATCGTATTGGCACTTCTCGTAGGCAGCGCACT
TCACTCCGTTGCAGTAAACGGCCTGCTGATTGCTCGAGCCCTTGTATCCGCCATCACTGC
CGGTGTTCAAGGGGCTGGAATTCGCGCACGACGTAGTACCGCATTTGTTTGGGCAGCATT
TCTGATTTGATGAACACTCTCCGTCCCCTATGCATCTGGGGGTGCAACTGGTCACGGTGT
TTCTCATGGGACAGTTGCCGCTTTTGTTAAACAACTGAGAGGACGTGCCGGCGACCAGCA
GGACCAGCACTATCGCGAATGCTAATAAGCTTCGGTTCATTTTAGCGAGCTGTTCTTGAA
TACTTGACTAAAACTCTGCAGCT
>Tb34851
GAAGATCTACAGCTTTTATTGAATAAATTGTTATCGCATTCATACATGCACATTAGAAGA
GAAACTCTGTGGTTGATAGGGAACTTGTATAATCATAAATCCTCCAGTGTTGGTCAAAAT
ATACGGGAACTTGTACCTTTTTTATCGGCATTGAATCAAGCTTTTTCGTCAGTTGAAGAT
TCTGTATAAATGCAAATGTGCGTTAAAACGACATCTTCTCTAAAGAAAGGTACATTATGC
TTGTAAAAATAACTTATAAAGTATATGATACAAATATAAAAATATATTTATAGTGTCATT
TGATTGTAAATATAATTCTAAATATTAATATTATTTATATATCACTGTACGCATGGAGCA
TATATTATGTTTCTGAATGTAACTGTCCATATATGCTACTAATTAATTTTTGTAATTAAT
ATACTCGTTTTACAGGCACAAATTTTCTTAATGGATTCGAGGAAGAATATCGATTTCTTC
CTATGTCTTCTATACATGGCACCTTGACGATATTGAAGTATATCTGCCCCATCAAATTCG
CCGTTGGATGATTGGCAGCTTTTAAACATTGATAAAGCACTTGGTCGCAAGTACAATGTG
ATTTAGTATACAGCGAGTAATTAGTGAGGTTGTATCGCGTCTGCTGAGCTCGTACTTTTA
TTGGACAGAGATCGTGGTTACGGCAACATTTGTCGATATGAGGTAGATCGCCCAAATCGT
GATAATTCTCAGCTATGTCGCCTGTACCGCACCATTTTGTGCCTGGCAGAATGCCGGAGA
ACAAAGTGATCGAACTCGCCGCTATGCGGGTCCCTCTGCTCAATGCGTTTGTGGGCAATG
GAGATGTGGCCTCCACCTGCAGTCCTTCCAACAATTCGCACTGCTGCATGAGCCTTGTAA
TCTCCTGGAAGGACACTACTTGCGGATGTAAAGTCATAGACAAGTTTCGCAAAACTTCTG
TAGCCTCAGACGGCTCGTATACTTCAATTATATTGCAATCATGCAGTTCATTTCTCGGGC
CAAGATCGACCACTGCCACCGTCTGCTCGTGATAATAAACGGCTCGTATCTCGTCCTTCG
CGAGCCCGATGACGCTTGGCGTGAGACCGCTCAACCCTTTGAACGTGCTTCTGAAGAACG
TTGGCTGCTGCACGGTCAAGCTGCACATCGACACGACGAGGAGAACCGTCAGGCACACCG
AATACATCTTTTCCTTCAAACTATCGATCTACCGTTTCGTTGGTCAAGTGTAACGCGGAG
TCCGCATAACTCCGTACAAATAGACGCAACTCACGTAAAAAGTTTCTAGACGATTTCTAA
ACTATATCGAAATTAACAAACACACAAGGTATATTCACGTTTAGAAAGTGATTCACGCCA
TAAGCTTCACGCATCGTTAATCAACAATCAACGAGACAAGAACCAATCTGTTGTGTCCAC
TTGATAATTATTTGAAAATGCATGTCGTTATCAGAGCGG
>Tb34981
AAAATCTTTAACCTTGCCCCAATGGTTTTTTTAGCAACGGCATCAGCAAGGGCATCGGCA
ACGGCATCGCAAAGCATCAGAATCGGCCAGCAAGCGTAGCAATCAGCGTCGGACGAGGCT
CTTGCTTCCATTTGGGGCGCGTATATGATTGCCACAATCTCATCAGCATCAGCGTCGGCA
GAAGCAGCAGCATCAGCATCAGCGTCGGACGAGGCTCTTGCTTCCATTTGGGGCGCGGTA
TATGGATTGCCATAAAAGATTATGGCAATCCATATTGTAAACCCCAAATGGACAAGAGCC
TCGTCCGACGCTGATGCTGATGCTGCTGCTTCTGCCCAACGCTTAATGCTGATCGCCTTG
CCGAAGCCAGTGCTCTATTCAAAGAAATTTTGGAAAAAATTAAAGCCAAGTTGGGAAAGA
AGGCCGGAGGCCAGTGCTATATTCCAAGAAATTTTGGAAAAAATTAAAGCCAAGTTGGGA
AAGAAGTAGCTGCATTTTTCGTGAAATAAAGTAAAATTTTGGAAAAAATTAAAGCCAAGT
TGGGAAAGAAGTAGCTGCATTTTTCGTGAAATAAAGTTCATAATTTTGGAAAAAATTAAA
GCCAAGTTGGGAAAGAAGTAGCTGCATTTTTCGTGAAATAAAGTTCACGTTGTTTTATAG
TTAACGCTTATCCTGTGACAGATTGTTTTTAATATAATCGAAATAACTTTTTTCTTTCAG
ATTTTGGAAAAAATTAAAGCCAAGTTGGTAAGTATGCTTCCATGAATATGAACTAAGAAT
TGTCGATATATGAATATTAATGTAAACATATTTAATATTTAAGGGAATAAAGTAGCTGCA
TTTTTCGTGAAATAAAGTTCACATTAAACTTACAACCTAGACACTGGGAGGACAACTG
>Tb35169
TAAAGTGAAAAATACTTTTTTCTCTCTTAAAAATCCTTGTTTATTTTATTTTTATATTGA
TCTCAAAAAGATTCTTCTGAAATCAAAAGAAAAATAGTATAAACAAGGATTTTTAAGAGA
GAAAAAAGTATTTTTCACTTTATTGAAAGAGGAATGTTTGCTGTAAAACAGTAAGTTTAG
AATATGAGATTATAGAAAAAATCACTTTGAATGTAAAATACTTTTTTTGGGTGTAAACTG
CATATTTTCAAAGAGAAATTAATATTTCATTTTTATTATTTTATTAATGTATTAGTTGCA
TTTTGAGATCTAATTAGCGCCGAGCATTAATGTTTACCATATATATCGTTAATAATGGAT
ACGATATAATTAGAATCGGTGTACGCTATGATTGATCGGTACGCAAAAAGATTGCAATCT
CCATTTAAAATTGGACCATTGATCGGGTATATTTGCTTGGCCGATTCATGCCGGGGTTTT
CGCGACGATCGATTATCTTTAATGACCCTCGCTCACTTTTTCCTTCTTTTTTAAGAAGCA
TTTGCGATGTATCGAGCACTCCACCTACTTAGACATTCATACTATCCATTTGTAGCTCGA
AGTTGGGCTAAAATCGAATGCCGAGGGATGATGAAAACTGAGAGCTATTCTTTCATTCGC
GTTTTCGTTTTGGTAAAATATTTCACGAAACCCGCAGCTACGGCGGTCCCGCTACGGTGA
GGATCACCGACCAGAACAGTTTCGGATACGAGTATTATCTTACAACCAACCGAAGCGTGG
TCTTTGCACAGATCGACGGACGAGGATCGGCCTATAAGGGTAGCAACATGCTCTTTGAGA
TATACCGAAAGATAGGCACCGTGGAGGTCGAAGATACGATCGCTGTCACCGAAACTCTGT
TGAAGCGGTTCAAGTGGCTCGACGCGAACAGAACTGGCATATGGGGCTGGAGTTACGGCG
GCTTTCATACTGGCATGGTGCTAGCCCAAGATTCCGCCTCCATCTTCAAGTGCGGTATTT
CTGTTGCGCCGGTGACTTCCTGGATTTATTACGATTCCATCTACACGGAACGATTCATGG
GAATGCCGATTTTAGAGGACAATCTCGACGGTTACGATCGTACGGATATCTCGCGACAAG
CGGAGGGAATACGCGGCAAAAAGTACATGCTGATACACGGTACCGGGGATGACAATGTGC
ATTACCAGCAGGCGATGTCACTCGCCAAGACGTTGGAGCGTAATGACATCATGTTCCAAC
AGATCACGTACACGGACGAGTCGCATGCTCTCATACACGTGTTTCC
>Tb35530
TCTCTATCCCGTGGCAGAATTTATCGCCGACGATCAAAATCTAAAACAGTTGAACGACAA
TTGGGACATCCTTGGGCCTGTTTTCCTCGATTTTAACTATACTATCCCCAAAAAGAACCA
TGTCGAACTTGCGCGTCTCATCAAAAAACATTATTTTGGTACAAAACTGATTGATCGACA
GAGTGTAAAAGAGTTGATACAAATGTCAAGTGATCGCTTCTTCGTCGTCGACGGTGAGAA
AGCAGCACGAATGCAAGCCAAAGTAAATCAGAATCCAGTCTGGTTCCACTATTTCAGTTA
CAGAGGAGCGCAAAGCTTAAGCGATTCTTTCACCGGTACTACGGAGAATTATGGAGTCTC
TCATGGTGATGATGTCTACTATGTATTAAAAACTCCTTGGGTAAACCCAACAACAACGCA
AAAAGATCGTGCTATGCAGAAACAATTAATCGACTTTTGGGTATTGTTTGCCACGGAAGG
AATTCCGAAAGTAGCCAATGTGAAATGGCCAAAATTAGATCCTTTGAAGAATGAACTTCA
TTATTTGCATATAGCTGATCCTGATCAAATTATGATGGACAGCAATGAAAATCTTGGAGA
AAAGCAATTCTGGAATTCGATTAATTTCCAAGAGAATATATTGAAGCACACAGTTGGAAT
CACTAAAGAAGAGCTTTAACCCTTAAACGCAGCACCTCCTAAAAGTTACGTTGTCGCAGC
CTGGGGTGTATGACCCCAGCGTGTTTTTTGGCTGCAATTCGTAAACTATGACATTTTTAA
AATTCGAAAAAATTTCTCAGTATATTTTGAAACTTTAAAAGAATAATTAAATAGTGTTAA
AAGGCAACAACAGATTCTTATATGGCGTGGTCAAATACAACATTACTATGCGCATGCGTA
GTGCAGTTCAATTAGGATTAAGTGATTTCCGTTCCTTTACGATTTTGACTAGCGTTGTAA
ACTCGTTCTCTCTCTCTATTGGTTCTCAACACAGTAATTC
>Tb35781
TTGCCGAAGCCAGTGCTCTATTCAAAGAAATTTTGGAAAAAATTAAAGCCAAGTTGGGAA
AGAAGTAGATGCATTTTTCGTGAAATAAAGTTCACATTAAACTTACAACCTAGACACTGG
GAGGACTGCAACAACTGTAATAGAAATGTGGGACTACAAATGATAAATATATAAATAATA
GCATATATACATATTGTTAAACAAAAAAACAAAAAATTGTATTTGCTTGTATTTGACAT
>Tb36175
ACGTGTGTTTTATTCCACCACTTCACATTGTATAGAACATGGTCACTCGTAACTACTTGA
ATGGGCGCTTCCAAGGTGACTGCTTTTGACGATGGATCTGTCAAATCGATCACCGATAAG
GATACTATCTCGCCACGGCGCCGGGTCAACCGACCCAGAGGAATTTGTATTCGGTGGCTC
TGGATGGGAGCCAGAAACCGACTTGCATATCCTGCGAGCTGCTAACGCCGG
>Tb36589
TCGTTATTAAATTGTACGACTCTCCAAGTCGACAGGATTTTATGCGTTCGCGTAATCTGG
AGTCTGTCTCTTGTCGCAAACCATTTCGTTGTTAGATGGGATCATAGCTGCTTACAATAT
TGGAAATTCTACTCCTTTATTAAAACGGCTGTATGCTGGCCCAATAATTCGTGCCATGTC
AGAAAATATGAAAGCCGTAAAAAATGGGACCTTATC
>Tb36983
GACGGATCAAGAAGCTCACAGAATTCGTCTATCTCGTAAATTGGTAATGTAAAAAAGTGT
GTGTTGAATACTGTCATATGAACGACACTCATCAAGAATGCGGCTAATAACGACTGTATC
ATTTCTCATGTTGATTTTTGGTATGCTACAAGCGGACTTAAATAGCGATTTCAATGAACT
AATACAAAATGCAAATTTCGATTTGAAGAACTCCATAATTGGTGATCAGTCAGGTCTTCA
GGATCTCTGTTTATTTGGCGTTAAATCGGTGTCAATAGTTTTGTTTACAAGTAATATTCC
TCAAGGCCAAGCTGTCGAGATAGACGAATTCTGTGAGCTTCTTGATCCGTCGAAATTGTT
CGTCTTTATAACCCATGGATTTATTGCAAATGCATACAACTATCACTTCGATGACCTTGC
TTCAGCATTAATAAAGAATGGCCGTATAATATTTTCGACAGATTGGTCTAATGCATCATG
TTATAATGACCCAAAAGTGATAAATTTATTGGAATATCCCGCCGCAGTATGGAATACTCG
TGAAGTTGGTGAATACTTGGCGAGGTACGTCAAATCACTGATCGAGGAGTGTGAGGTTCC
ATTGGAAAACATCACACTCATGGGCCACAGTCTCGGAGCACATATAAGCAGCTTCGCCGC
AAAAAATCTCTCTAATTTGGGTTACGGTAAAGTTCCGCTACTCATCGGTACTGATCCTGC
GGCTCCCCTTTTTCTGCTTCAGGACAGGAACCACAGATTTGACAAGTCAGATGCCAAACG
TGTAGTAGTTGTACACACGTCGGTTCTAGGGTTGCAAAAGTCTTTAGGTCATCTCGATTT
GTGGTTTAATAACGGAATCAATCAACCTGCATGTGGCGGGCTAATCGGAGGTACCCTCGC
CGTTAATTGCTCACACAACATAGCCATCACGTATACCATTATTTTGTTTTCAGATGTTTG
TGCATATTTGGGATGTCCCATACCACCTAAACCAAATCTGATTCCCAATCTTTGGCCGGG
TTGTTCCAGCAACACCAAAAACTGCGTTATTGTGCACAAAACAATATTTGATAGTGATTC
TACTTTAAAAGGAGACTACTGTGTATCCGTTTCATCGAAATATCCGTACTGTACAAAACC
TGATTTTAATTGTCAAACATAAGTTGCTGACAAGAATTCGACATTTGATCATTATAACAG
AAATGGAATAGTACAATTGTCAATTATATAAGTATCGTATAAATGTA
>Tb37061
TGAGTATAATGGCCTGTATTCTTACTAAATTGATATGAGGAGACTTGACGATTATCAAAT
TTCTCTACTTCGTTGTACCATGATTGGACCACGTTGGTCAGAATATAGCTATACGAATGT
CTTCGGGTGACAGCCCACTAGATCTTAACAACGTGGTCCAATCATGGTACAACGAAGTAG
AGAAATTTGATAATCGTCAAGT
>Tb37135
AGGCGCGATTCGTAAAGGCATGAGGTCTTGGTTGCTATGGTTGTCTCTTCTATTGGTCGT
CCTAGCCGATAGGAGCTTCGCCAATCCCTACTTCGACGATGGTGAAGATGTAGATGATAT
TCAAGGTGGCGATTCCTCGGATTATACAGACAACGCTTTAGAAAATCTGATACGAGTGGC
ACAAAAGCGGGCTTGCATAAGGCGTGGCGGCGATTGTTACCATCGACGGAAGGACTGCTG
CTACAGCTCTAGCTGCCGCTGCAATCTCTGGGGTTCTAATTGCCAATGTCAACGGATGGG
TCTCTTTCAAAAATGGGGTTAAACAAGGTTATCCTTCTTTTCTCCCTTTGTCCTAAATCC
TCCTATACTCATGCATCTTGTGTTTTCTACATTTTTTCTTTTTCTTTTTACTATCCTGAC
AACGTTCCCCTCGAGCACATTCTCGGACGTTCCTCCAATACAATACAATGACCCACTCGA
TGTATCAGTCTTGTGGGCACAATTTTAACATCTTTTCAAGTCTTGCGATTTGCATTCTTG
AGCAAAACAAAGGCCTCGATGATACGCTTTGTCATCTTTTTTTCGTGCTCGTTTCTTAGA
TTTTACTTTTTCTTAGTAGATAGAGAAAGAGAGAGAGAGAGAGAGAGAGAGAGAGAGAGA
GAGGGAGAGAGGGAAGGAGAGAAAGTGATTCTTTTAAAGCTTGTAATATCACAATTGACA
ATAGTTTGCAAAATATTATGCTCGGAAACTATTTACATTCTTCAATGACATCTACAAGTC
CAGTCTCTCAATACAATTTTTCATGACTACCTCTCTCGCGATATTTGATGCTCGGGATCA
ACTGCGCTGACTAATCGATATGCTTAACGATCCCCCGTCTCTTCTAGATCGTAACTCTGG
CTATAATGTAGGTAATGCGAAAGCGAATTAATTCGCAATAGTCAACTTTATTGCAATTGA
TTCTTATTGAGATCGAAAAGCTTATCAAAAATTACGTCTACGTGTGCTCATCATGCTCTT
ATAAAATTCCTGTAAGTTATTAAATAAAATGTCGTTTTGTATCCAATATTATATTTATTT
TTATCTTTATTTTTATATATTTTATATTTATGAAATGTATTTGATTTCTCTTTTGTGTTT
CTTTGATATCCTTTTTATCTAAACCCCTCCTCGGATCTTCCGCCGTTTCAACTTCATCAG
TGAAGGTTGTCGTCGAAGTCGGAGTCAGAAG
>Tb37614
ACTTATTAATAAATTTATTAATTTTTCTATTATAAAATTGTCATTATATCACTATTGTGT
TCATTCTTTGTCATGGTTTTTCTAAGAGTATCTTAAGTATTGTTGGCACATTGCCTTGTA
TTATTAATATACGTGTAACAATTCTTAAAAAAATTCAAAATTTTTTAATCACTTATATTC
AATGTAATAATCCGCATAATTATTTAGAACTTTTTATTATGCGTAAAACGCGTGATGAGA
TCTAACGCCCATTTTGGTTGATCCGAAGGAACCATGTGACCTGCATTTCGTACAAGAACC
TCTGTTAAATTGTCAACAGTTTTTGTATAACCCGCTATATTGTTTCCAACCATCCATATT
TTTCTCGGTGCTTTCGCATATTTGTTTGCTCCAGACCACTGCAAATTTTTTAAGTAATTT
TCCGTGAGTGGATATGCCACGATAATATCTAATTGTCCATTGTAGATAAGAACTCTATAA
TGTTGTAGAAGATCCGTCAAGAAAAATACTATAGATTGCATGACGTCTTCTTTCAAATGT
TCCTCGACGATGCTGGTTTCAACGTTGAAAGTGCTATTTCCTACATGTATAGCTCGTCTA
ACGTCAGCTCTCTGGATCCATTGGGACATCCAATCGGAGTCATTGCTATCTTTCACAAAC
AAATAATTAAAATAATAGTCGAAACCAGTTAGATTGCGAAATAGGGATGGCGTGCCGTTT
AAATCGCCATTAAGAAGTGTATCAAAAATTTCAAATGCTTCGAGATATTTCTTCTGTTTA
ATAAATTCACGGCCCTTTTTCTCATATTCTTGAAATTGAGCTTTTCCATTGTCATCTATA
AGTCCAAGTTGATACAAATAGTCGCTATATAGCAATTGATTCCCTGGATCACACAATCCA
TTACCAATGGCTAGACCTTTCAAGTTAATTTTTGTCTCTGCTTTGATATTATAATCTTTA
ATGGCATGAGACACTGCCGGTACGTATTTCCCAGCATATGATTCACCAGTGACAAAGAAA
TCATTATTTTGTAACTCTGGGAATAGCAGAAAGAATTGTGCTAGGGCAGTATGCATGTCT
CTTCCTACTTGTGTTTCATTCGTGACATATCCCTTATCATTGTCAGTAAAACTATAGCCA
GTACCAACTGGGTTATCAATGTATATCACATTATGTGCCATATTCCACGAATATTTTCGC
ATTGTTAGAGTTTTATTAGCAGTCACTATAAATGGGCCGTTTTCCATAAAAAGACCAAAC
ATAGAAGTTGCTCCTGGGCCACCTTGCAACCATAACACTACTGGTGCAGTCTTTGGATTG
TGCATGGCTGGGAAAAACCAGAAGAAAAGATTAGAATTGTACTCTTTATTAACTGTGAGA
TAACCGGAATAACTGCTAACATCGCCCATTTCTTTGTGCTGGACGACAGCCTTTGCTCGT
GCCTCGTCAATTTTTCCATTTTCTATTAAAGGCGTCAAGAAAAGCGGCGCGCCAACATCC
TCCTTATCGCTGATTTGATACTGCTTCAATTTTGGATATACATTCAAATATCCACTCGTA
CTTTCGTGCGGTAACACGAGGAACAACGCGCTCAAAATCAGCACGAAAACGTGATTCATG
TTGCTGGTCGGAAATCACAGCTGATACTGCCTCGTCTGCTTGCCATATCAGCCATACTGA
TAACTGAATACT
