# Supplementary material for: Venomix: a simple bioinformatic pipeline for identifying and characterizing toxin gene candidates from transcriptomic data
Source: PeerJ. 2018 Jul 31;6:e5361. doi: 10.7717/peerj.5361 (PMC6074769; doi:10.7717/peerj.5361)
Supplement: Supplemental Information 4 [file peerj-06-5361-s004.gz › FinalOutput_E-20/SCREENING/1000.fasta]

>Tb13
TGACAATGGGCCAACGATAACAGCGCACGCATGCATTGCAGATTTTTCGCAGTCAACATG
ACGGGGCCTTGATGAGCACCAATTGGTAACGATGCCGTTGGTAGTGGCGTGCCAACGGCC
ACTACTTGTTGTCTATAATCGGGTTCACCCATTGTCAAATTATATTGAATCGAATCCTGT
TGTCTGGCGGTTGGTATGCCTTGAGGTGCATTGTATAGTACAGTCAAAGCGTAATTAGGC
GGTAGAGATGCTTTACATATCGCAGTAATGAAGGCATCGCGTGGCGCTTGCAAATCCAAT
TGACCGCAAAGAGACGCAAAGGTTTGAATTGCTTTTAAAACATTTTCCGTCGCCGATTCA
TCCGTGCTGGCATCTATTAACGGGCTGAGAGCTGCCAATAAACCGCACCAACTAGAGTTT
ATCAATTGTACATGAAGTTTTTGCTCGGTTTCACTGGGCTGATAAATCTGAGTTTCGCCA
TTATCGTCTTTCGACCCATTTATGGCCAATGCGATCGATCTTATTATGTCTAACAGACAT
GCATAGGCTATACTGATTCCATAACCGATCGGTATTTGCGGCGGTTCGACTTTATCTAAC
ATTTCCAAATAAGTTGGCTTAGCTTGTCCGCTTGTAAACGTTGCGACTACTGGTAACCAA
ATACCGCGCGAATAGAAACCGGGTTGAGGCGATACGCCAGGCCCGATAGGCATTCCTGTG
AATAATGGTGAACCTGTGCTTTGAGGCATAGTTGTACTTGCTGTACTTGTCTGACTCATC
ATTTGAGGATTTACAAAGAGGCTATGTACATATGCGCCTAAGCTATTAACAATATCTTGA
AAAATATTTGTAGCGTGTGGCTTCAAATCATAACATTCACAAAAGTTTGTCAGCAAATCT
GCTTGAACGGTCATTTTGTGCAAAACTTCCAATGCCAAAGCCCTCTGCCAGGTAGGTTTG
TCAGGATCCAGAAACTTGACGATTAAAGATAAGAATATTTCACATTCTGTCACCAGTAAG
GAATGATATTTTTGTATCAAAATCGATACAACTCGCAATAGTCTCATACTAATAGGAAAG
TAAGGCTTATCTAAAGAAGTAGCCTGTTGCAAAGACGCCGGTACCGAATTACGATACTTG
ATGTTAGGCGAAAACAGTTTTATCACAAGGGCACACACTCTCTCCTTTAGTAAGAAGCTA
AACTCTGGATGCTTAAAAAAGACCGATGAAAAGTTTGTTAAAACCGATTCTAGCAATTCC
AAACCAAAAGTCCTAGTCATTTCAGTAATGCCTATTAACCAGTATGGTTGATCAGCATTT
ACCAATTGTACAAGATCCTGAAACATCAAATATGCATCTGCAGCGCAAGGGCCGAGACCT
TTAGGCGCTTGATTTGTTGGAATTTTCAATTCCTCCAAATTCACTTCATCTGACTCTGGC
TGATCAGGACCTAACTCGTCTTCGGCGACTACTCTTTCAAACACCAAAGACACTAATTGT
CTTACAGTAGCACCGGCTGTATTTATCGTTGTACAGTCTTTTGTAAAATGTAACCGAAAA
CAAAGCACCAAGTTCCTCGCCAAAGTATCTCCATGCACCACGGCATTACTTGTAAGTAAC
AGCGTTACAGTCTGCAAAACTTTAACTTCCTCCGTGCCCGATTCCATTAACAACCACAAG
GTGTCGGTAATATATCGGGCACCTTTCTGATCTACCGCCTGCTGCGTTATCAGCCTTTGC
ATCATGCCTAGGCAAAACTTGATGATTTTTATGTCCTTGCTCTCGCATCCTTGAACTAAA
GGATAAAGTATTTGATTTACAATATAATATATTGGTGTCCCTGGGTTACTTGAGGCTGTT
CTCAACTTTGCGATTCCTTCCTCGCATGACTCTTTGATCTGCGGATACTTCTTCTTGGTC
TCTGAGGCGAGTACTTTAAGGTCTGACTGCAGGGCCTCGAGAAACTTGGAGGCATTTTCC
GGATTGCCACCGACGACGGCGCTGGAGCTCGCCATCGTTGACATCGCCACCGTTGCTCAC
GTTTCCTTAGATCGACACGACCTCCGGAACCGGGGACATGACGGCTATCGCCACCGAGGG
GCCGGGGGGCTAAGCGCCACGATGATGCATTTGGCACTCTTCGCCACGCCGACCGTCGGT
GACGATGATGATAGCGGACAGGCAGTCCATCACCCTCTCGCCCAGTCGCCGCGGAAGTCA
CATCAGACGGGCTCAAGCTGCAAGACGTTCCGTAAGTCGCACGTGGCGAGGCTTTCGTGT
TCAACGAGTCTCGCTCGTATACTCGGGATTCACGCGAATACGACTTGCGGATAGGAGCCT
CCTGGCCTATGAGCGAACGGTCAAGATACAACTTCACTTGACAAGATTGACACAAACTCC
GAGACCACGTATGCAGCTTGAGCCCGTCTGATGTGACTTCCGCGGCGACTGGGCGAGAGG
GTGATGGACTGCCTGTCC
>Tb20
AGCTGAATGTGGAAGAACATTGATGTCATTTTCCTGAAAAAAACGTTGCGTGATTCGAGC
TGTATGAGGTCTTGCGTTTTCTTGCATCAAAAAAAATCTTCGTCCTAAAGCATGGCATTG
TGGAATAACATGTTGTCGTAAAATTTCAACATAACGCTGTGCGTTAAGCGGAGGTGGCGG
AATTACGACTAAGTCGGTGCGAGTATTCCACGATATGCCTTCCCAAACCATCACTGAACC
ACCATTGAATGTTAAACAGGGTTCGATACAATCTGCGTGGAATCGCTGTCCTCGATAGTG
CCATACATGCATTCTTCCATCGTTTAAGAATAAACAAAATCTTGATTCGTCTGTGAATAA
CACTGTCTGCCACTGGTTTATTGTCCAATTTATGTGCGTGCGAGCGTAATTCAAGCGTTC
GCGACGATGTCTACGCGTTAGATCAGGTGCTCTAACTGGTCTGCGTGCCCGTAAACCCAC
CTCTCTTAAACACCTTTCTCACAGTCTGGTCAGAAACGCGTTCTTGAGTTCGCACAAAAT
TAACGATTTGTCGTGCAGTTATCAACCGCCTTTCAATCGCTAGTCTTCTCATCGCCCTGT
CCTCTCGCTGGGTTGTATTCTCACGACAGTAAATACCAATGCCACGACGATATGCCAACG
AATTTGAAATGGGACAAATCATTGCACTACTGCAATCGGGTTTGTCTCAGAGAGATGTTG
CCGAACATACCGGAATAAGCCGTTCTGCCGTAAATCGCATTTGGATATGATTTAATGAAA
CGGACGATGTGCGTAGACGGAGAGATCAAGGACGCAGGAGAATTACAACCCAGCGAGAGG
ACAGGGCGATGAGAAGACTAGCGATTGAAAGGCGGTTGATAACTGCACGACAAATCGTTA
ATTTTGTGCGAACTCAAGAACGCGTTTCTGACCAGACTGTGAGAAAGGTGTTTAAGAGAG
GTGGGTTTACGGGCACGCAGACCAGTTAGAGCACCTGATCTAACGCGTAGACATCGTCGC
GAACGCTTGAATTACGCTCGCACGCACATAAATTGGACAATAAACCAGTGGCAGACAGTG
TTATTCACAGACGAATCAAGATTTTGTTTATTCTCAAACGATGGAAGAATGCATGTATGG
CACTATCGAGGACAGCGATTCCACGCAGATTGTATCGAACCCTGTTTAACATTCAATGGT
GGTTCAGTGATGGTTTGGGAAGGCATATCGTGGAATACTCGCACCGACTTAGTCGTAATT
CCGCCACCTCCGCTTAACGCACAGCGTTATGTTGAAATTTTACGACAACATGTTATTCCA
CAATGCCATGCTTTAGGACGAAGATTTTTTTTGATGCAAGAAAACGCAAGACCTCATACA
GCTCGAATCACGCAACGTTTTTTTCAGGAAAATGACATCAATGTTCTTCCACATTCAGCT
ATGAGCTCTGATCTAAATCCCATAGAACACGTTTGGGACATGTTATCCAGGAGTGAGGAG
GAGGAGAGTGAGAGAACTCCCTCGTCAACCACAGAATCATAGAGATCTAACCACTGTTCT
GAGACAAGTTTGGCAAGACGTGCCTCAACATGAGATGAGGTATTGCATCAACATGCGGCA
ACGATTGCAATCTGTAATAAACAGTAGAGGTGGAAACACGCAATATTAGAAAACGAAAAG
CAGGTTCTCCACCACATCTAACAAGAAGCGTCTTTGGAACGAGGAAGTTGAGACAAATTT
GCAAGAAGTTGTATTTGATCGCTTGCGTGCTACTGCGTATCAAGGTACATCCTTACGAAC
GAAATTGGGAGCTATTAAAAATAGCAAAAGTATCTCGCAGAATTTTATTAGTTTTATTTT
ATATATATATATATATGTGAAAAACATCATTACGGGCCATTCAGGTTCCATATAATTGAA
ATAATCCTAGCGGAGAATATCATATATTGGTTTAAAAAAATCTATATTCGTTATATCCTA
CTAACTTGAAGAAAAGAGTAGTGGCAGATCTCAAGAAGCGGTTTTAGGATGATTGACATA
AAGTAGCCCTTGCAAAAGCTTCCAGACAGTTACAGGTATAATAATATTTTTAATTATAGT
AACATTTGTACTTATAATTTATTGTTTCTGAAATGCATTATAATATATCTAATTTTTTTA
TTCACATCTTTTAAAACTTTTCAAATAATCTTATTATAAATTGAAATGTGCATGAGATCG
AAATTAGGATTCGTTGATTATGAAACAATTGTTTTAACATAATTTCATTGTTAAATCTCT
TTGTTATTAATTATCTGTCTCATTTAATATTTCAAGATGTATTTGAAATTTTTAATTCTT
CGTAATGTTAAGTTGTTAGTTTTCCTTACTTGATGTATAATCACAATGTTATTACTATGT
TGCTGTAATTTCTGGAAATCGATATTATATAATTAGAATTTAATTAAATAACAAAAATAT
CGTGAACATGTCAAAACATGTAATGAAATGAGGCCGCTATTTCACAATACATCGCAGTGA
TCTGTATCTAATCCTATATTTGTATTTGAATCGACAGTTATAAATAAATATCGCTTCTTA
TTAACGTTATTAAGCTGGCTGTACGTTTGCAGAATACAATATGAAGGAACGACTTGTGTA
ATATATTTACAAAAAGTTTGCTAAGAATAAGATGGTTGTACGTGAAAAAGATATTAAAAA
GTTCCTTTCAGAAATGGAATTCCAAGAAACGTCCCAAAGTGACAGTGCTAACATATCGTT
GATATTATTGATGGGAAAAAAATTGTTGCTTCTATTTCACCTGGTTATATTCTTCCTCTG
TATATCTATTATCTAACGAAATCAAATCCATACGCCAGAGGAACACAGAAATCTCGTAAA
AAACAGGAATCGGGTGTTCGTCCCTGTGGAAAATTTATGAGATTCTAATTACATTCGTGA
AGGTATGTATTGGTTTAGGATATAATCACTGCTTTGCCATATTGTATTTGAAGAAACATT
GCTCCGATATAACGCGATCCATTGCTTGATGTATGATCAGATGATTTATAATCAAGAGCA
ATTTACGTGTTTGATTTATTTTATGATCATAAAAGTTTAGTAATTATTTGACTGCTTCTC
AATCTTTTTTCTTTTGAACTGATTTTTCTTATGGATTGACATAAATATTGAAAATAATAA
TTTAGTTAATTATTATTATGATAAGTGTTCACAAATATTTAGAGAATTGGCCCATTAGAA
CGTTTCACTTATTATTTTTAAATATAACTGTTATTTAAAAGTATCTCTTAACACTGCCTA
CGTAAAGCCATTGAATTTATTGCTCAATTAATTCTTATACTGTACTTATACTTATTTCTG
TATGTGGTCGTTATATTTAAGGAAATATTGCTTTGATATGATGCGGTTTATTGTTTGACA
TATGACCAGATAGATTCATAATTAGGAGCAATTTACGTGATACTGTGATAAACTTGGTGA
TGTGTTTAGGATTAATTCTATGATGATCAAATTTTAGTAATGTAAATTATATATAAACAA
TTTTTCCCTATTTCTTTAAACTTCTTTTTCTATTAAAAATGTGAAAATGATTCTTTTAAT
TATTTTTTAATTCTTCTTATTATTCTTCCTATATATGTGAAGAAAAATTATATAAAAAAA
TGAAAATATGAACATATATGGACATATTTGATACATAATTACATATATTAAATATGTTTT
TATATTATATATACATGGATCATATTATATATTATATTATTTGTATATAAATGTTATTTT
TTTATACTAGACAAATATTAATTACCTGTAATAACTGTTGTAAATGCCATATCCTTAATG
GCGATAGATCCTTTTTGTCCCGTCCAAGACAATTTTTGTGCCAATCCGTCCAATAATATT
AATTTTAAAATATTTCTGATTTTATTATTAATTGAATTTCCGCCTATCATGGATATTTTC
TTTTTAAATTGTTTACGAATCTCCCTATCAGATTTTAAATCCGCTTCAAGTAGATTTAAT
TCCTCGATTGAGGTTATTGGAAATTCAGGCAGCAAAGATAATTCATTTCTTGGTTCAACT
TCGTTCATTTCTCCATTTTTTAAAAATTGTAACACTGTTTCTATTCTATTAAGGAAAACC
TCTTGTGTTGCACGGCATGCTTCGTAACATGTATGATGTATGTCACTCTTAACAGTGTTG
TCGCTCTCAGCTATCTGATTATGCAATTCTTCATTAATACTTGTTTCGAACTGATTGATA
TTTATTCCTCCTTGAGAATTTCCTTGAGAATTAGTTGCTCCGTTTGGATAATCATCATTC
TCGAAAGAAGTATGAAAACTAGTTGTATTTGAAATAAAATATTAACTTTATTAATAGACA
CATTATACCACATAAGATGCTAACATGTATCACAATGTTTCCTATAATTTTTATGATATT
ATTTTATGTTACAGATAAAATTATTATCTATGCCACCAAAAAAAGGATGACACAGATCCA
TACTACCCAGATCAGCCTGATGATGAAGACTGGTATTGCTGATTATACGATGACTCAGAT
CAGATGAACGAGACGTATTATTATCTACTCGTTCGTATGACGCTGGATAGACTTTTGTAT
TACTGGATGCTTCGTAAGTCGATATCACTGTCGAATTTCTTTTCTTTGGCATATATTCAT
CCAGATCGGATGAACGACGAGAGGAATTACTGGATGCTTCTTGGTGATTCGATTTTGGTA
GATAATTTTTCTGCTTTTTATTACGTTTCGGGTTGTGTGTAGTTGTGTATATGTGTGAAT
CTTCCTTGGGCTAAGTTACTAACACGAGGAAGTGTCACACCGACACGCCAATGCCATCTT
CTAGAAAATTCCGGAACTATTGTCGACCTATGTATATATGTAATCACTGGTCTGCTGACC
GCTCCACATGTACACTACGTAGGTGCATGTGAATAAAGTGATCTCGTCAAGATATCTTTT
TTATTAGACATTTATTTGTATTTTTATTGCTACCACAGTATTCGTTATTCCTGTCCGTGG
GGTGCCGTGACTCGGTTTATGTGTCTAACCTCATATAACCTTTATATGAATAAATGTTTC
TGTGTGTTGACAGCTCAAGAGTGCAAAAGGTACTGTTCACAATAGATAATTAATATAATT
ATTTAATTTTATGCCTTTTTCGGTCTTCAATTGGGCACGGCACCCCACGTTTTCGTTCGT
ACTTTATACGTGTCAAAGGCTTTTTTAATCCGTAAAGCTAATTCGAAGATATCTTGCTCA
TTAGCGAAATGAGCTGTAATGTCGGTATCCAGCATCCCCAACATCGCAAACAATATAAGA
AGCGAATGGAAATATCTTTCGTAGCGTACCATTATGCCGAGGGGTTTAAATATCGGTAAA
TACAATCTTAAGCACTAAATCACTCTAAGTCTATTATTAAAAATTTACCTTTTTTGGAGA
ATACCCTTGCATACTCCAGAAGAACAAACTTTAAAATCACAAGGAATAGAACCTGCAGGT
GTAATTTCCATTTTTTATTTGCATTTATGAAAATGCTTCCCAATAATATGCATTACCAAA
AATACTATCGCCATTTCGTCGTAAAGGCGACTCGATAGTTTCTACCACTTTTACAAGATT
ATCCAAAATTCAAGAGTATCGAAAATTCTGGTTTCTCCACGAAGCCTTTTGAGGCAAGTA
AATCGCAAGTCACTGCCAGAGAACGAACTCAAG
>Tb40
GCGCGAGCAATTACGCGATAAAAAATATTAAACCTACGGAAGAGCAGACATAGTTAGAAG
CAATTGTTTGTACTAAATTAAAAGGAAAGACGTTACTAGATTTTCATACTAGAGATGTCT
GTAATTATGAAGAATTAAAAACCGCACTAGAAAGAGAATAGCTAAGTAAACGAAGTACTC
ATCTTCAGATCAAATTTAACTCGCTCAAACAGCGAAATGGCGAAAGTGCTCAAAATTTCG
GTCGACGAGTGGATATATTAGCAATGGAACTGTACGAATCCATGATAGAAGAAGGGGAAC
ATTCCCTCGAACAGCAACGTACTATACTAGAGACGATAAAAAGATAGGCATTACAAAATT
ATCAAATAGAATTGAATGACGAAATAAGACTATTAGTTCGTACCCAGAAGTACAATACAC
TACAAGAAACAATCGTCGGTGCTAGCGCAGAAGAAAAAGTTAAGGGATCGAGTCCGCGAC
ATAATTATCAAAATCGCGGAAGAACCGATGCAAATAGACAATTTAAAAGTTCAACCCCGC
AATGCCGAAAATACGGAAAGATAGGTCATTATGAACGTGAATGTCGTAGTAACCAGCAAA
CGAATAAATTCGTTTTACCTAAAGCCGAAGGGCATCCACGGACGACCAAGCAAGGATGGC
TCGACCCAACAAGGAACGAACAGAAATAAAATCACTCGTAATAATCATAATAACCACAAA
GGCGCTAGGAATGATAAGAGGAACTTAGCAACGCACGATAGCGATAACGAAAGCGGAGAA
GACGCAAGTACCAAAACGCGCACCGCGGCCGAGTATCGAATTACCCATGTGAGAAGCAAA
ATAGACACCGGGTTAGATTTAATATCTTTGCCCGTTCGAGAAGCCGAGAAAAAGCGAATT
AATTTTTTATTTGATACAGGAGCCACTATATCCTTCTTAAAATTAAAAACATTAAAAGAG
AAACGAAAATTTACGAGGAAAAAATCGAATTGACTGGAATCACAGGACATTCCATCACTA
CCCTCGAAAAGACATATATAAATGTTACATTAATAAATGGCATAAATAAACATCCGTTTT
ACGTAATTAATACCAAATACATGAAATGCTGGATCACGGAATAATAAGACCCAGAATCAG
CCAATGGAACGCGCCGTTATTGGTAGTACCAACGAAAACTGACACGTTACGATAACGCTA
TGGAATACGATGGAATTCTAGGAGCTGATTTTATTAAACGACACAAAGCTACATGCGATT
ATCAATCGAAAGAAGTAATAATCGAAGGCACAAATTTCAAACTATATCCGTATAAACGAA
TAGAACCGTGCAGCGAAACAATCGCACAAGTAACCATTAATCGAAATGTAATCGGAGTAA
CAAAAGTCGAAGAAACCGCACCCGGAATTTTTATCGGGAACTGTTTAGTAAAACCTCGTG
AGTTTACGTGCCCCGTGAGTATCTTAAATACTACGGAGGATACGGTAAAAATACGGATAG
TAGTAGATTTTCGAAGATTAAATAATCTCACAATAGGCGACTCATTCCCATTACCAAATA
TAATAGACATACTGGACCAACTAGGGAATGCGAAATACTTTACTACGTTAGATCTCGCTT
CAGGTTATCATCAGATACCAATGGCCGAACGCGATGAGCAAAAAACAGCTTTTTCTACGC
CGCATGGTCATTTTGAATTTAATAGAATGCCTTTTGGTTTAAAAAACGCGCCAGCCACAT
TCCAAAGACTCATGAATACGATTTTAACAGGCATTCAAGGATTAAAATGCTTAGTATATC
TTGACGATATAGTAATTTACGGTCCGAGTTTAGAAGAGCATAATAAACGAATAATAGAAG
TATTAAAAAGATTACGAGATAGCAATTTGAAACTACAACCCGACAAATGCGAATTTTTGT
GCAAGGAAGTAATCTACTTAGGACACATGATAACAGAAGATGGAATCCTACCCGATTCAT
CTAAACTAGAAGCAGTACGAAAATTTCCCACACCACAAAAAGTTAATGATATCCAATCAT
TTATTGGATTAGCGGGATATTATAGAAGATTTATAGAAGACTTTTCCAAAATAGCTAGAC
CTCTAACAAAATTAACAAAGAAAGATGAAAAATTTATGTGAACCTCTGAACAACATGCGT
TTGAAACATTAAAAAATAAATTAAACACAACGCCCGTGCTAAGATACCCCGACTTCACTC
GTGAATTCATTATCACCACGGACGCATCGAATTACGCCGTCGGCGCTATACTATCTCAAG
GTACGGTAGGTCAAGATCGCCCGATCGCCTATGCTAGCCGCGTATTATCACGAGCCGAAC
GAAATTATAATATAACTGAAAAAGAATTACTTACTATTGTATGGGCAGTAAAACATTTCA
GACCATATTTATATGGAACTAAATTTAAAATAGTTACCGACCATAAACCACTGATATGGT
TATTTAACGTAAACGATCCCGGATCAAGATTAATCCGCTGGAGAGTAAAACTCAAAGAAT
ATGATTAGGAAATAATCCACAAGTCTGGAAAGACTAACGTAAATGCCGATGCATTAAGCA
GAAACGTTGCAGCCACTGTATGCATTTCAGAAAATACTAATAAAGAAGATGAAGAAATTA
ACAATCCACGAATTTATAGCGAAGATGAAAAACAAAAAATACTTTACGAATATCACGATG
CTCCAACTGATGGACATCAAGGAATAGAACGTACATTAAAGCGAATATGAATGAATCATA
CCTGGCCTGGTATAACTAAAGACGTGGAAAAATATATTGCTAAATGCGATTTTTGTCAAA
AAAATAAATTAAAGCTTAAACCAAGAGCGCCCCTCGTACTGACAGACACGCCCGATAAGC
CTTTTGAAAAATGCGCACTTGATATTGTAGGACCACTGACGATAACGAATGCAGGGAATA
AATATATATTAACATTCCAAGACTGTCTAACGAAATTCAGTAAAGCAATACCAATATCGA
ATCAAGAAGCCACAATGATTGCCAAAGAATTTGTTATAAAAATAATATTTGAACATGGAA
TTCCAGAAAAAGTATTGACTGATCAAGGAAAAACTTTTGTAAGCGAAATGTTCAAAGATG
TGTGTAAGCTATTAAAAATCGAGAAGATACAAACAACCGCTTATCATCCCGAAAGTAAGC
TCTCGAGCGTTCACACCGAACTCTAGCCGAATACCTTCGTCATTATATTAATGAAGATCA
AACGGACTGGGACGAATGGATACCATATGCTATGTTTACGTTCAATACAACGCCACATAC
AACCACGGGATATACACCGTTCGAACTCGTATGTGGACATCCAGCTACCCTATTGTCAGC
CGTAGCGCATCCACCAAAACCATCGTACACTTTCGACAATTACGCACAAGAATTGAAACA
AAGACTACGAGCAACGAATCAAATCGCCAAAGAATGATTAAAAGAAGAAAAACGGAAATT
GAAAGAATATCATGATAAAAAATCAAAAGAAATTAAATTCAAAGTAGTAGGGGACAAAGT
TCTACTGTATGACGAAACGCTTCGCCCGCGGACGATCTAAAAATTAGACGCCTTATGGAC
CAGCCAATATACAATATTACAAAAGAATTCTGACGTGAATTACACGATAAAAATGGGTCG
CAGAAAGCTATGCACGCACGCAAATAGGCTCAAAGCATATATAAGCAAATAGAATAATAC
AACCAAATAAACAAATAAAAATAATAAAAAAAAAAAAACTCACCAGACGAAGAAAAAAAA
TCCAACCAGGCAAAGAAAAACACTTAAAATATTTAAAAATAACACTTAGGTCTACACTAA
ACTACACTAAAACTAGAAACACTTAAATAATTAAAACAAAAAGCACTACATTAGTCCACC
TGATTAATATCATCGTCATCCGAGTCGCGAGGAGCGCGACGCGTGACGAGAGACCCGCGG
ACGAAAACCTCCCCCTCGTACTCAAACTCGGAGTTGTCAGAATCGCCGGAAAAGTACTCA
AACTCCCCAACATCAAAATTATTAACATTTTCGCCGGGGACAAGAAATGCAGATAGCACG
GCATCGGCGAGCGCCTGAACGAGGCCGTCCACCTCGCTATCGGTCCCAGCACCGCTGGTA
TCGCCGTTATCTAGATCGGCGACGACCAAATCAACTACCTCCCGGACAAGGTCGTCGAGA
ATACGGGAGACTCCTCACTTCCCGTCAGGGAATGCCATCAGAAACCACGCTGTTTTCCAT
AGGAAGACCCCCAAAACTTTCGTCATTTGCTGCAGGAGGACCCCCGAAATCCTCGTCATC
TCCCACAGGAAGATCCGCAAAAAGGGGAGGGACAGCATCCTCCTCAACACCGTCCTCCTC
AAAACCATCCTGAACACTCTCCTCGACACCCCAAAAATTGTTTCCGTAAAAATCACAAAA
ACCGATCATACCGACTAAATCGCCAAGGAGCATACGAACCAAACAGGTAGGCAAACAAGG
CACTACTGAAAACGCACTCGGTAACAGCAACGAAAAGAGATCTCAAAAACGCTGACAAAT
TAAAAAATAGACTTCAGAGAATTGCTATATAATAAAAATAAAGACGAGAAGAACTGATAG
AAACTAATACCATAAGCGAAATACGAACAGGTGCGAGATAGCCGCAGCGCAACGATGCAC
AGCATCCAGCTACTCTTCAAATAAAAAACTTTATAGTGAAAACTTAATTAAACAAAAATA
ATATAATAAAATAAATACTTTAAAAAGGATAAATAAAATAATAAATAATCTTGTATCACA
TTACAGAATTATACTGGGGACAATATGTCTCGCAGAAGAAGCTAACGAAACGAAAACGCT
ATATGAAATCGAAAACTTCACTCATCACCCAGGAATATATTTCGAAAAACTAGGAAAATT
ACTTCAAGTGCAATCATCCTGGAAATTGGTCATCAAAATAAATATTACAATGTTTACGAG
AAGGTTAGCACAACTAGAAATATATATTCAAAAAACAAAAAATCTATGCAAGATAATAGC
AGTCGCGAAAAGAGAAACATATGAAAATTTCAACGCTATTGTAGAAAAAGAATATCAAAG
GACAAACCGTCTAATAAAAATTGTCTAATAAAAAGAATAATTTCTATA
>Tb69
CAAAATGGCGACCATTTTTAAGAAATGCCAACTTTTCCGCTTTTTTTTCAATCTTTGACG
CACTCCAAAAAATAGTTAATTTATGAAAAATTTAGGTATAAGCTCCAACAAAAACATTTA
AGATTTTGTTCTAAAAAGATCCAAGTCAATCGGTTGAAATCCAATGGTTTTGGAGAAAAA
TTATCAGCCAGATGAAAAAATGTAGTTTGGAGAGAAACGCGTTCAAAATTTTACAACATG
TTCACACGTAAAAAAATGTTACATTTTGGCCAAAACCCAAAATTAAGGGAATAATCTATA
CATCTAAAGTATGCAAGAAATGCAAAAGAAATCGAAAATTTTAATCCAAAAATTGGTAAT
GTGGGGTGGCAATTCAAACCGTCCGGCGATAATACCATCTCACTAGAGACGCAAGAGACA
ACGGTGGATCGCGAGAGAGGAAAGGAAAGATCAAAGAGCGCACTACGGCGCTCAGAGCGA
CTGCGAAAGCAGAAGAAGAACGTCTAAACTTTCATAGAATATATTGATTATTATCTTACA
TTTGTGTCGCATCTTATTGATACTTCCCGGAATCCCACAGTAATGTCCCCTTAAGTTTTC
TTTAGCTAACATATACCTATAGAAATATCATTGAATCTTATAAAATCAAAATATAAAATT
AAATTATGACTTACGCATATGCGCTTTCAATACTTTTTGGGTCACTGCTCCAGTCGCTGA
ACAGTCACCGGTAAAGTGACCGCTCAAGAAAAATATTGAAAAATGAAACTTTGATATAAT
AAATAACAAATTAATTGATATTTTTCAGATTTAATTTTTATTTAGATTTGTTTAAATATT
ATTTTTTGTTTGAAAATGTAATTACATTAAATAAAAAAAGAAATTATATACTGGTTATTT
ACTGGTATTTTTTGTTTTTATCCACTTTCTTAATCAAAAGTATTACTTTTTAAATCTTTT
TTAAAGATAACACATAACATTTTTAAAGAACAAATAAACAGCCATTAATATTGAATGGTT
TGTTATTTTTTCTGTTTTATATGTTATAATTCACAATATACGTGAATTTCTTATTTGTTC
ATTGACTGGTGCAGTGACTCTATTGTTTTATAAATTTTAAAAAATATTTAGCTGTATTAA
TAAAAACTCTTTCCTTTTTTTATATATATGCATTATGTTTTGTAACTTTTGTTAACTTTT
TAGAATATGTTATAAATCAAGGAAGAAGTCTTGAAATCGTAATCCACATCGCTTCATGAC
AAGATCATGATTTAATGCAATCTATGTCGAATTCGCACTTTTTATTGACACTTGTAATTG
CAAATAAAAGTAAACTGATTTTAGCATGTCTTCCATGTCTTCCCATGATTCGTATTCGTT
GATCGCCAAGATATCATCTGAAGATAGTCCTTTTTGGAAATGTGAAAGATTCTTAACATT
TTAGGTAATACAATATCTTTGCTTATTTTTCCCTTGATTTTTCGTTGGTTTTTATAAATT
ATTTATATTTTCATGTACTCAAATTTTCAAGTTTATCATTAATTAAATCTTGAAGCTAGT
AAAATTTAATTTGTTGAATAATTTTGAACAAGTTTTATTTTGATAATCACAAGTTAATGA
TAATTTAGAACTTAGTAACAGAGATATTTTTAATTTTGATTGAGAAATATATTATAAACA
AAAAATTATGATAAAGTAATGGTAAAGAAGACTTTAATTAATAAAAACTTATTCGGAATT
GATTGAAGAAAACCCTGATACATTGACTTATCAGAACATTGTAGGATATGTTCTCATAAT
TCCAATCTTCGTAACAAAAATAATAATACACACATACAAAGGCATGGACAGAATAATAAT
CGTTTTCCACAGATTAGTACCCAAGGTATTTGTCCACATCATTAAATCATTTCTATTCTC
GTATGTTTATAATTGCGAAGATGTACATAACGAGAAACTGTATAAATTTTGTAAAATGAT
TAAATACGTATGTCATAAATGCAAGAAATATCTGATTATTTACAATCGTTTCTTCTGCAT
GATGTTTATAGAATCGAGTCAAATAAGTAGAAGTAAGCGTAGAAGCAAGTTATTTAAATT
TTCCAAGACATATTCCAACTTTTTGCGCTTATATAAAATTGCTTATACAGATATGTTAAA
GGAGCTAAAGTAAATATGCCTTAAAATATATTAATGAATATTATAAAATAAAAAAGATGT
ATATTAATATGCGTAATTTTTTTATTTTAAACGCAAAATATGTTTCAGCAAATATTCCAT
ACAGATATTTCATTGTAGCAATGTTTCTGTTTTACAATTACTACATAAAATATGTGGAAA
TTTCCCCAGATAACATTTTGCGATTTTGATACAAGTATCGTTAGAGGCGAGATATTTCAT
TAAGTTTTTTGTGAAATAAATAATTCTAGATTTCATTAAACCGATTAAAAAAGTTATTCC
ACATAGCGAAATCTAACTAGTTGCTAAACAAATTAAATCGCGATATAATTTTTCTTGAAG
AACTAATTCTGATGGGTTTCACTGGAATCTTGTCAAGGAGCATTCGAAATATGCTTGTCT
TGGCCTCAAGACGCTAAATTGAAACAGTAAAATAAAAACTGCTAAATATCAGAATGTTAA
AGTTCAAATATAGGTTAGCCATATCCCTATGCCTGCATTTAAAAAGAAAAAAATTAATTG
ATATTTATAATTATGAGAAAAGAAAATCTACATAAATTGATTCTTAAATATACTTAGAAA
CACCATTTTGGCAAACAAAAATAATATGTAATTTTTGTAAAAGTCTCCAGGGATCTTTAA
CTGATAGACGTTACAGTGACGTGTGCTGTAATATTACGGTGTAAATGGTGACGTCAATAA
GGAGTGTGAATAAAGACTAATTCATGCCTGCGGCCGGTTTGCACTTTTCGGCTGATTTTT
CTTATTGCCATCCTCACTCCTCTCATTTCGTAGCTTGTTGGCTGCGGAGACGAAAGAGCA
GCACAGGAACGATATTAACTGTAAAAAGATATTCCACATAAAGCGCTTTGACGTGTGTTG
CCCCACGCTTTGTCGACTACTTTTATAGGATTATTTAACAGAACTAAAAATTTCAGTAAA
ATGGATTGAATTAATTATGTATGTATTGTTGGAATTTTGTTCTTTCCGCGAGTGATTGTT
GTCGACAACGCCTGATCGTGTAAGATCGTTTAGAATCGGTCAAAGACAATAACGTGCGAG
CGGACGGAGCGTGATCAGCAGGCTGTCGGTTGAGAGCAGTTGAGAGTCAAGTACCGAAAA
GAATAATAATAATAATACGAAAATAATACGATATATAAATAATACGAAAATAATAATACG
AGGAAGTGTTGGATAGACTTTTCATTTCGAAATTGAGTAGCCGTTCTCGTTCGAGATCAC
TACTGTAATCCCTTTTTATTGTATTTTGATAAAATACAGTATTATACCACATAAATTTGG
GGGCTCGTCCGGGATCAGCGAGATCGGCGAGAATCTGGCGGGAGTTTTGTGCTGAGACTA
ATTGTGAGACGAGACGACGAGTTATGGGAGATGAGGATTTGCGAATGGTTAATGATCTCG
CGGACGTTGCGGCGATTTGTGGTGGTGAGACAGAGTTTTGTGTGAGGTCGGAGGATGATT
CATGAGATACGCGACGAATTGCTTGACAGGTGGAGTGCGCGGGTAAATGGAAATCTCGGT
GAGTCGAGCGACGACGAGCGGAGCGATTGACGATTGTATGTAGTGCGTGGCGACGAAACG
AGAGACGTGTAGCACGTAGAGAAGTTGATCGACGGACTTTGCATAATTTAAAATGTCTGA
CCCTAACCCACTTCCGCTTTTACGGTAGCCGACCTGAAAAAAAAATTAAAGGCACGCGGA
TCGGCTACGACAGGATTCAAAAGCGAGCTTATTGCTCGCCTGATGGAGTTCGATCCTTCG
GATTCTTGGACGACCGAACGGGATGAAGCTGATGAGAGTTGACGATATGGAAGACGGGCG
TGAGGAGACATTACGACATCAGGAAATCGAGATATATAGACGCAAAAAGGAACTTGCCGA
ACGGGAGCTTGAATTGGCCCGACGGGGAATCGCAATGTTGCGCGGGATGCAGCAGATGGT
TCATAATAACGGAGTAGAAACGGCAAATCGCGGCGAAATTGTCGGGGCGAACGGGACGCC
GCATCTCCAGACACGGATGAACTTGACGACGGTAGCGGACTTGCTGGGCGAATTTGATGG
CACTATTAATAATTTCAATACATAGGAAAAACAATTAAGGTTTTTGAAAACGACATATTG
ATTAGAAGAGGATCATGTCAAGGTTCTGATCGGCATGAAGCTCAAGAAGAGAGCGTTAGA
ATGGTTCCATTCGAGATCGGAGTATTTGAGCATGCCATTGGAAGAACTTATCAATAAATT
AAAGTCAATGTTCCAGCATCACGAAAGTAGAGTCGTCTTACGCAAAAAGTCCTCGTATGA
AAGAGGAAATGTTTTCATGAATACGTCCACCAAAAAGTAATTATGGACAATCGCATCCCG
ATCAATCAGGACAAGCTGATTGAATATATAGATTGAATATATAGGATGGCGTTCCAGATG
CCGACTTGCGCGACCAAGTGCGCATACAAAAATTCATGACAACCGAGTCGCTTTTGAGCG
CATTCGAAAGAGTGACTTTGCGGGATCGCGGTGTGCCGGGCCAGAGTCGATGGGATGGGT
GAGACGATGGAGTGAACGGTGATGGTGAGGACAGTCTCGGCGGTGTGACGAGGCCGTGAG
GAGCGGCGATAAGGAGAGGGATACTCGTGACAGACGCTGTTTCAATTGTGCGCGGGAATC
ACATAAGTGCGAACTGCCCTACAAGGGATATCTATTGTAATCCTTCTTCTTTCAAATCCG
CTGTTCCAACATCGTCCACTTCTTCACTTTTTTCCAATAAATTGTCCAATAAATACGGAT
TTGTCCACGTGTTTAATTTTAGCCAATTGAAATTTTAATGACGATATAATTCTTTTCCAT
ATCAATTAAAAAACTGAACAACTTATTTGAGATAGTTGTTGTCTTTATGCACTAACAATG
TGTACTACTGGTGTGCGCTTGCTACTGTCCTGTTACACATGGCATTTATTTAATTTCGAT
ATCTATTGTAATCCTTCTTCTTTCGAATCCAGTATTCCAACATCGTCCACTTTTTCACTT
TTTTTCCAATACGGATTTGTTTACGTGTTTAATTTTAGCCAACTAAAATTATAATGACGA
TATAATTCTTTTCTAGTTTAGGCGGTGTTTGGCCTTCCTCTCTCACATCATTGTCCAATT
CTTCAAGACACTCGTCCAAATATTGATCCATTTCATCGAGTACAGAAAGAATACATTAAA
TGGCATAAAAGAAGCATTAAATGATCTTCATAACATTCAAAAAGAAAGAAATCAAATGTT
GGACAAAATAGTTCAAGCTTTAATGCGAAAAGATAATTCTTTATCAAAGAATAACAATTC
TAATTGTATTTCATATTTATTTTTTTACATATTTAGTTTTATTGAAAGTAAAAATAATTC
GTTTGCAAATTTCATAATTATATGTTATTATATGCTTTTATAATTATTAAGCAAGTTTTA
TTTTTATATGCTTAAAAAATAAAAATATTGAAGTATTTGATTGAAATCGATTTACATTTG
TTCAATAATATATCTACGCTTTTCGACAGCTTTAAAATTTTCTTCATTTATCACATTTTC
TTTTTGCGGTACTTCCATATCTACATCAACTGTGTAATTTTCCTCTTCTATAAATAATCT
GTCATAGTTGATAATAAAATTATGTAAAACGCATGCTGCTGCGATTATATTGTTACTCAA
TTCAAAGTCGGAAATATCTAAATATTTCAGTCGTCTAAATATAACTTTTAATAAACCAAA
AACTGTTTCAATGATAGATCTAGTAGAACTTAATTATCAAAGAATACTAAAAGAAAGAAG
TCTTGAAATCGTAATCCTCATCGCTTCATGATCATGATTTAATGCGATTTATGTCGAAAT
CGTACTTTTTATTATAATTGCACTTATAATTGCAAATAAAAGTGATTTTAGCATGTTTTC
CGATATGTATTTGTTGATCGCCATGATATCATCTCAAGTCAGTCCTTGTATATCTTAAAA
TGACTTAAACACTTGTTTCTCACTTAGATTCCTCTAAATTTTCGTCGACTCAAATGAAAC
TTCCAAAATTTATGTTTTTGAAAACATAAAATTTATTTTCGCGCAACTATTCTGAAGAAA
TTCCTATATTTTTTTCTTCAACATTCCGCTGTCTTTAGAGTTAAAAAAATTTTATCGATA
AACTTTTAAGCAACGTACAAAATCGACTATAATTTATCGAACGTACATCCCACTGGAAAT
TCCCAATCTTTTCATACGATATCCAGTAAAAAATAAGTGTAAAATAAGAGTAAAAAGATA
TCCAGGAAAAGATGGTATTTCAAACACACTTATCTCTTATTTTCCTCTTGTGTATGTCAA
CTTAAGATACTCTGTCATCTTGGACAAATTAAATGATACCCAACTCACATGATTGCCTTG
ATTCGAGGTACCCCACTACCACCATCCGAACGCGTCTTCGCGCGGAAACTGTAAACCTGT
TTTGAGACGTTCCGACAGAGAACTGGTCAGTCTCGTGAAGGTTCGGCGTAGCCGTGGGAG
CGTGGCTTCAAGAATTAGTACGCTGAACATCCGGAGCCGGTGGTCACAGAATTAAATACC
GCTCGAGATTTCGGACCATCGAGAAGCGCTTCAAAGTGATTTACTAAGTGTGGTTCGGGA
ATAAATAGAAATAAATTGTAAATAAGTAAATAAGAATATGTGAACTGAAAAGCTATAACT
AGTAAATAAATAAGAAAAAAGTAAACTAAAGGGTATTATGACTTGATACATCCATGATAC
GTATAAGGTACATTCTAGCGGACATTAAAAGTATTATAGTGTTCCATAAACACGAAAGAT
ACTGATATCGACAGTAAAAGAAATATAATAAGGCAGAATATTAAAGTGAAGGTAGACAGT
AATACGTTAATTGCGTTAATTCCTTATTAAAATTTGAAAAATTTCTATTAAAATTTATTA
AAGCGGTGATATTGTATGTTATTCGCTATATTACCGGTTCGGTGACTGTTAAATGATCAG
AGGTGCAAGATGAATATGTGCTTGTGGAATGCTTAAGATACTCTGATTCGCACGCAGGTG
TCAATTCGCTTTATGGAATCGGTCTCCTTCTAACAATAAGTGTAAACGTGACTGGAAAAA
TGATTGAAATAAATTATCTATTTATTATCTAGAGCCGATATCTTTTTGACGAAAACTTAA
AGTGTACTTCAGTAAAATCCAGCAGTTACCAAATTTATGAGAATATGGCTAAGATTTGTA
TTCTGAGTGCGTTGCTGCTACAATTGCTTTACACATTAGTACAAGGACGCAATTCTCCAT
GTTCAGATCACAATCGCATGTTAAATTTCACATATATAAAAAAACCTGAATCAGACGAAA
CGATAGGACAGATTGAAATCCGAGATTCCACCAATAAAT
>Tb71
TCGTGAAAATGCTCAATATTTAATTAGCATTTTATCACGATGTATTCAAAGATTATGAAC
ATTTTCTTGCATAAAATTATTCAATAATGGAAGTCGTGTCGAATCGAACATTACTCACGT
AAAAAAACACTCACGATGAAATATTCACGTTTTGTATTCGTTGCCACCACATTTACTGAT
GTGTCTCTTATGACATAGAGACATGAAAAATAAACCGCTTTAGTGTATATACACCAACAC
ACCGGATAGGAAACACTTGTGTCATCAATAATTCTCGGCTACGTCCAAACGAAAGCTGAC
GAAATGAGCGATAACGCATGATAAAAGAACACCGTCGAAACATATTAAAATATCTCTATC
CATATTTTATTTCCATTAAACAATTGATCAAAAAAAGTAACGATTTGAATAGTACAGAAC
ATAATTCAAGCAGTTCTTAACGAAAGTGTCGAAAGAGATTACTATTTTATTATAAATTTT
GCATTCCAATTCATTATAAATTTTGTCACATATATTTTCTTTGTAACATCTGAAATCAAA
GTGAGGTCATATTTAGTTTTCCCATTATATTAATTTTAAGTTTAACTAACCTAATAAAAA
AATTTTCATAAAAATATATCTAAATATATATGATTATATATAATTATGTATAAAATATGT
GCCCATATACAGGATAGGCCATTTTAATCTATCCACTGAAATAACTCTTTAAAAAAACAT
TTTACAGAAAAATGTTTCAAACAAAAGTTGCATGGTTTTAAGGGGGACATAAAGGTAGTG
TCATTGGTTTGATCTTGGATAGTCGTTTGAAGGTCACCTTTAATTTCTTAAATGGAATTA
ATATAAAAAACACAAAGAATTAGGTTTAAAAATTTTATTGCGTTTTTTAATTGCATTGAT
GGATTTTGCAAAATTCCATATTTAAAAATTAATACTATTAATCGATTCCTTTTATTGTTC
TACATCTAAAAGTATTACGATAAAATCATCGAAAAGTGAATCTTTATCAGATATTTCATA
TTTTATATTAAAAAGTGTCATGACAAAATTTAAAATATCTCGAAAAGTGCTTAACAAAAA
TATACTTTATTATAGTGTTTTGAAAAGCTTTTAAAATAAACTACAAGAATATGCAATAGA
AAATAGGCGTTTCCATTTTTAAAAATAAAGTTGATCTTCAAATAACTTTGAAAATTGACC
CCAAAATAAAATTCAAGGTCACCATCATATGGCTCCCTTTGAACCCTACAACTTATATAT
ACACTCGCGCAAAAAGAAAACGGGACAAAACCCTGATCGAATTTTTAGGCAATTTTCAAA
ATGTCATAACTTTGCGAAAAATCATCCAAATTGCTTGAAATTTTTTTTAAATTGAAGGTT
AAAATCTCAGCTTTAAAATGGCGTATACACCCCTTTTATTAGGGGCATTAATGCAACAAG
AAACGCCCAAATTAAAGGGCATGTTTGAGATCCCAAAACTAGCCAAGTTTGGAAGTGTGC
GCGGACCTGGACAATCTCCCCCTCGAGCATGTGATACACATCAAATGAAAGCCTAATTCT
TCCCCAATTTGAGTGGTTGCTGATCGCTGTGCGATTTCCCCTGACCGAGCTATCAAGGCT
TGAAGAAGAAATGGTCATTTCGACTTTGATCGCAGATCTAACTTAAATTATTGAAAATTA
ACAGACTCGATCTGCTTTACCATAGTAAATGAAGAAAGAACGGCTCAAGAAATTAAGCAT
TTTTCAAGCTTAAAATTTTAACTTTAACATAATATCGCTAGTTTTTAGTTTTTAGCAATT
TAGACAATTTCAAGAACAATGGACACATGGAATAAAAATGTTTTAGCTGATAAATGTTAT
TGTTTTTTATTGTAGTATACTTGAACTACAAAACTTTGCTTTGATTTGATTGGTTCTTTT
TTCATGACAATATATCGAATTAAAGAAACATAAAATATGTGAGTTTTTTTTATGACATTT
GAACTTAATTTTTTATTAGAAAAAGCAAGGATAAGAAGAAACAATAACAGCGTTTGAAAG
AGATGACTTTCAGCTTTTTAATGCTTTTTGGCGGAGTACTGTGACTACGTTCCCTTTGGG
CGCCCACGCGCTGAAAGCGTCATTCTAGCTTTGTTGCACATTATATATCGAAGAAAGATA
GAATGACGCCCCCAGCGCGCGAGCGCCCAAAGGGAACGCAGCCTGTATGTTGATTTGTTT
ACGAGTAATAAGTGATCAAAGACAAAATGACCATTTCCTCTTCAAACCCTAACAACTCGG
CCAAAAAAAATCGCACAGCGATCAGCAACCACTCAAATTAAAGAGAAAGAATTAGGCCTT
CATTTGATGCATATCACATGCTCGAAAAAGAAACCATCCAAGTCCGCGCACACTTGCAAA
CCCGGCCAATTCCGAAATCTCAAACATGCCCTTCAATCCAAGAGCCTCCCGTTGCATTAA
TGCCCCTAATAAAAAAAATATATATATACCATTTTAAAGCTGAGATTTTAACCTTTAATT
AAAAAAAAAATCATGCAATTTGGATGATTTTTCGCAAAGTTATGTGTCTTTGAAAATTGC
CTAAAAATTCGAACAAAATTTTGTCCCGTTTTCCCCTTGCGCGAGTGTATATATATATAT
ATACCGTATTAATATTATATTTACAACACCGATTAAAAAAGCTGTCTTGTACATTCCCCG
CTATATACAGCGTTCCTTTTGTATACTCGGAATAATAATAACAAACTACGATTGCGCTAT
TAGAACACATAATTCCTATACTCTCTGGAGAATACTTATTAATTAATAAATCCTCTTTCA
CAATTTCATGTACTTCAAACAGGAAACACTCTCGACTTTTAATTTGTCGTTAATAACTAC
CTCAAACTCAATTTAATCGACATAACAATCCCACAATGTAAGTTTCTTGCACTGCTACCG
CACGCTAGCTAGTAGACAGATCTCGTAAAGAGATCCTTCTTCGTTATTCTCCCTGACATG
ATCACGAAGTCGAAAATTACGCAAATTTATATAAAATTCTTATAATGAGAGCGTCAATCT
ACAAAAACTCTACTCGCATTTTGATTATTGTACTGCAACGTCGTAAAAATAATATGTATA
TCGACAGATGAGCGGAATAAATTGCAGCGACCTAGTAGATTACTTTCGTCATTGTATGCG
ACTACTGAAATCACGCTTACAACAAAAGAGACTTAACATGATATTTATACTATCGTTGGA
GCGTAATTATGCGGCAAACTCATTATTCTGCTACATGAAACCGGAAAAGCGTTATTTACC
TTATCACGCATCGGAATGTTACACAAGCAAATTACTCACCCTGTAACCAACTATTAGTGC
AAATCCACGCTCTCCGTGAAAAGAAAAGAATGTATTGGTCAAACGCCATTCGGGGTTGGC
GTGCTGTGAACTGGTGCCCGTAATAAATCGTGATATTGCAATAGAGCTTCTCGCAAGGAT
CTAGACACTTGGCCAGAAGTAGTCGCGATCGTGCATTCCACCAAGCATGGGTACAATCCG
ATCAACTGCTCCCATACCGATCTTTCAACTTTATTGGGAGGCGCCTTCTTGAGCGATACT
ACAAGAGTGGCAACGGCTTTCAGAACAAACGATATCTCCGACAACCTGTACCTAGGTAAA
GGACACTTTCCACTTCGCCTCTCGCTTTCGATATATCGCCGTAGAACTTCTTGAAATCTG
TGCAGGAGAGCCGTGACTGCCAAACGCCCGGCGATTCCGCCCTCGTCACATTCCGAAGTC
TTTTTAGGACTATTTTCCGTGTCGTTGTTCAGTCCGTCCAATAGAGAAAATTGCAGCAAA
GTCTCAAAGCAAGTTTTCGCGAATTCTTCCCGTAACTTTGTCTCTGCTCCATTCTCGATA
TTTGCCGTGGTGGCCGAGTGTATGGAACCTTTGTTTAAAAGCATGACGACTCTCAGTATA
AATTGATGAGGTATGTGCTGAGAATGTGGTAACACTTCGTCCCTCAGTAGCTCCATAACT
TGGCAGTCTACCGCCTCGTCAGCTTGGATCTCCTCCACTCCCCGTTCTACATTCAGTACA
CTTTTAGGGAACAGAAAATCGTCCAGCGTGCTCGCGAGCTCGAGCCACATGCTCTGAAAG
TGCTCGGGATACTTTCTGGCGAGCGGCAGCCCGGTATGCAGGACGGCCAGGAGACTAGTC
ACGGCCAGCTTCCACGTGCTCGCGGACGGGCATGCGTACTTCATGGCCAGCGGCACATGT
AGCGCTTCCACGATGTGCTTCAGCACTTGGCCCTCGATCACGGCCATCTCATGCGCAGTC
TTCTGATACAGGTTCACGACCATCGACAGGGCCTTCTCGCCAAACGGAACGTAATTCATC
GTGATCCAATCGGCGGACACGCCCCTGATCTGCGAGATGTGCTTTGTAGGTATTTTGCCG
TAGGTCGGAGCCTCGCACGCCAGCTTCGAGAAGCTCAGCAACTGAAGGAATATCAGTACG
ATCATCGTGCGCAGATTGTCCGGGCCATTCAACGCTTCCTTTTGCAGGAGTTCCATGGAG
TGCAGAACCTCGTCCTGCAGGTGAGTGAGAACCACGTCGGGCACCGACGGCAAGATATAC
GGCGTCGACTCGCCGTGCACCGGGACAGCCACCGCGTTCTTCAGGACGATGCACAATTTC
TGCAAGTCAGGCCCGGTGAACTTGTTTCTAATGTGCTGGAAAACACCTGGGAATATGTGC
ATCAGCGCGGTCAGAAACGCCTGCGATGGCACGTAGGGCTCGGTGTCACCTTCTTGCGGC
GGCGCGGTGCTCTCCATTCCAATGTTGAGCCACACGCGCCACGTGACCGTCCACAAGCCC
TCCGAGTCGTTCGACTGAATCACCTCGGTATTGTCGCTTCCCTTCGGCTGAAAGAGGATC
TCCTGGAATGACTTTAGCGCTGCCAGCGATACCTCGTTGTTCTTGCTGAGCGCGGAATTC
TCGATGAATTCGAGCAGCAACGACCACGCTCTGGGAAAGTCCCCCAGCATTTGCAATAAC
TGGCGTTTCGTGTTGAATACCCTGGCTACACCGCTTAACGTTAAAACCTGCGTTTCCGCC
CATTGCTTCTGCGCTGTGTTTCTGCTGTGGTGAATGAGTATGTTTCCACTGGTGTCGACC
TTTTCGCTGCTGGCCGAGTTGGACAAGCTTCTTACTTTGTCCAACAGTGGGAACAATACT
TGCCAGAGTACAGCTTGCCACGTGGGCTGATGCAGTAGGCTGCCGTGCGCGGATATGGTA
GAGAAGAGGGTTTGACTTGCCGATTTCCGTACAGCCGGTCGCGAGTCGACGCATAGATCG
CCCAATCTCGCGTAGAGACACATCCAGAGTTTATCGAACGGTGGCATGTTTGTCGTGCCA
GGAAAATCGGGGAACACCGACGATGAGTCTCCGCGCAGGCAAACGCACAATTTCTCTTGG
TTCTGATAAAAGTAATCGCTTATGTTCCACATTAGACCGACAGCTGTGAGCGAGATGTTC
AATTCCTGCGTCTGCGATCCAAATTTCGCGGCTGTATCGACGCACAGCGGAAGACATCGC
CAAGGCATTACCGGTAGAAAGTCGGTTACGACTAACTGTAAGCATTGGAAGGCTATGCGC
ACCAAAGCCTCTCCATGATGATCCGAAACCGCTCCTATAATACCGAGAACTAAGGGCCAG
CCATGGTACAGCGTCTCCCCGGCACCGTGAAGCACCTGCAAAACGCACTCCAGCTGTCGC
TGCCTAACGTCTCCGTGACGCACGGACGATAACTCGGACAGTGGCCCTAAAAGCAGCGTT
TGCAACTTTTGATTGTCGCGAAGTGGCTGCGGGTATTTGTGCTGGAGAGCCATCTTGACG
AGATACGTAATCGCTTCCACGCCCCACTCTCTCATACGAATGTGCGGATGCTGACAAACT
TCCAACAGGTGGTTTGTTAATGGTCTCCAAAGCACTTCCACGCGTGGCAAATTTACTAAA
CCTGTCTCTAAAAGTTTAGCAACGGCAAACAGGGAAGGTTCACGGTTGGAGTATGCCAGC
TCCATAGCCTCGTGGCTTAGTTTGCACAAGGCGTCTATCAAATGGTGCAGAGCAACGTCA
TCGAGATGCTGACTGCTCTCGAATAATCTACTGAGCATGGCACTGAGCACAGGTAGATCC
GCCATAACGGCGTTCGTCAGCACAGCATTCGGATCAGCCGCGGTTCTTCCAGCTTTCAAC
GATCCACCGGTAGAAGGTTTCAGACCAAGTATCCAAACAAGATGTTGAAGGGTAGTAAGT
ACCAAGTGCCATGCGCTACCGAGTATGCTACCATGACAATGGGCCAACGATAACAGCGCA
CGCATGCATTGCAGATTTTTCGCAGTCAACATGACGGGGCCTTGATGAGCACCAATTGGT
AACGATGCCGTTGGTAGTGGCGTGCCAACGGCCACTACTTGTTGTCTATAATCGGGTTCA
CCCATTGTCAAATTATATTGAATCGAATCCTGTTGTCTGGCGGTTGGTATGCCTTGAGGT
GCATTGTATAGTACAGTCAAAGCGTAATTAGGCGGTAGAGATGCTTTACATATCGCAGTA
ATGAAGGCATCGCGTGGCGCTTGCAAATCCAATTGACCGCAAAGAGACGCAAAGGTTTGA
ATTGCTTTTAAAACATTTTCCGTCGCCGATTCATCCGTGCTGGCATCTATTAACGGGCTG
AGAGCTGCCAATAAACCGCACCAACTAGAGTTTATCAATTGTACATGAAGTTTTTGCTCG
GTTTCACTGGGCTGATAAATCTGAGTTTCGCCATTATCGTCTTTCGACCCATTTATGGCC
AATGCGATCGATCTTATTATGTCTAACAGACATGCATAGGCTATACTGATTCCATAACCG
ATCGGTATTTGCGGCGGTTCGACTTTATCTAACATTTCCAAATAAGTTACCAGTAGTCGC
AACGTTTACAAGCGGACAAGCTAAGCCAACCAAATACCGCGCGAATAGAAACCGGGTTGA
GGCGATACGCCAGGCCCGATAGGCATTCCTGTGAAAAATGGTGAACCTGTGCTTTGAGGC
ATAGTTGTACTTGCTGTACTTGTCTGACTCATCATTTGAGGATTTACAAAGAGGCTATGT
ACATATGCGCCTAAGCTATTAACAATATCTTGAAAAATATTTGTAGCGTGTGGCTTCAAA
TCATAACATTCACAAAAGTTTGTCAGCAAATCTGCTTGAACGGTCATTTTGTGCAAAACT
TCCAATGCCAAAGCCCTCTGCCAGGTAGGTTTGTCAGGATCCAGAAACTTGACGATTAAA
GATAAGAATATTTCACATTCTGTCACCAGTAAGGAATGATATTTTTGTATCAAAATCGAT
ACAACTCGCAATAGTCTCATACTAATAGGAAAGTAAGGCTTATCTAAAGAAGTAGCCTGT
TGCGAGTTGTATCGATTTTGATACAAAAATATCATTCCTTACTGGTGACAGAATGTGAAA
TATTCTTATCTTTAATCGTCAAGTTTCTGGATCCTGACAAACCTACCTGGCAGAGGGCTT
TGGCATTGGAAGTTTTGCACAAAATGACCGTTCAAGCAGATTTGCTGACAAACTTTTGTG
AATGTTATGATT
>Tb73
CTATTCTGACTACAAAACATGTTCTAACAGCGGGGCATTGTTTGAAACGGTCTCCTCGTA
CCAACGATACCATACCAGCCAATATATTGTCGGTGGCTTTGGGACGATACAAATTAATGG
ATTTTAACGAACAGGGAAGTGTCACTATGGATGTCGCGAGGCACATCTTCCATCCCGAAT
ACACGCACACAGTCTCCGGTGACTCTGACCTGGCGATTATAATCCTGAGGTTTCCCGTCG
AGTTCACTGCTTTTATCAGACCTATTTGCCTATTACCCCCATCGGTTGACTCTCGTAGAC
TAGAGCAAACGGATGGAATCATCGTGGGATGGGGCGAAGACGAATACGGTAATAGTTACA
CCGAAGAACCAAGGTTGGCGAACATGCCGATAGTGAGAACGGTAAGAACCTTTACGAGCT
CTATTATTCCATTTTCTGACTTTTTTCTTTAGATCAAGTCACACAAATTGAATTCCTATC
GTAAACGAAATTCTCTAAAAATAAAATGTTCAAAGATGTTTTAATGAAGATATCTCGATG
ACAACAAAATCGGGATAAGTATATATTGCGATAGAAAAATGCTTAGAAATTTTTGCAGCG
TTAATGAGGCGACACGATTCATTTAATGTTACTATATTGTATGAATTATAGGACGTCTGC
TTCCGGAGTGACCCGAGTTTCTACTTCATCACCTCAGAACGCACCTTTTGCGCCGGTGGG
CCAGATCTCACAATTAGTGGTGCTTGCAACGGTGACAGCGGGAGCGGTCTGGTGATTTTC
GACTCTGTCACGAGCCGTTATTATTTGCGTGGCGTTGTGTCGCGAACGCTTGGCGGTCAA
CAGTTTTGCGATCAAACACCTTACGTAGTTTTTGTCGACGTGTTTAAATATCTATCTTGG
ATTAATGATACTCTTAAGATTATTATCCAGCCTCCGCAAAATCAAACGAACCCTGCACCG
CCTCAAAATAGACCAGCGGAGCAGAAACCGCCTAGACCCTCACAACAAGCTCCACAACCA
ATCCCATCAGCACACGTTAATAAGATTGAAAATTATAACGAATGCGGTCTCAGATTTACA
GATTTAAGGGAAAGAAATCCATTTCTAAGCCAAGCTGTCCTTGCATTGCCAGGCGAGTGG
CCGTGGGTGGCGGCAATCTTCCGAGTTACACACGAATACGAGTTTCTATGTGGTGGTACT
ATTCTCACTACAAAACATATTCTAACAGCGGCGCACTGTTTGAAGATGTCTCAATATATC
AACGAGACCATACCAGCCAACATATTGACGGTGGCTTTGGGACGGTACAATTTAACGAAC
TTTAACGAAGAGGGAAGTGTCAATGTGGATGTCGCGAGGTACATCTTCCATCCCGAATAC
CAACACTCATCCTCCAGTGACGCTGACCTGGCGACTTTGATCCTGGTGTCTCCCGTCGAA
TTCACTGCTTTCATCAGACCTATTTGCTTGCTCTCATCGATCGACTTTCGTAGCAAAGCT
CGACTCGAGCAAAATGATGGGAACATCGTGGGATGGGGCGTAGACGAATACGGTAATCAT
AACACTGAAGAACCTTGGTTGGCGACCATGCCGATAGTGCAAACGGATGTCTGCCTCCGG
AGTGACCCTATTTTGTTCTTTATCACCTCAGAACGCACCTTATGTGCCGGAGGGCCAAAT
CTCACAAATAGTGGTGCTTGCAGCGTTGACAGCGGGAGTGGTTTGGTGATTTTCGACTCT
ACCACGGGCCATTTTCAGTTGCGTGGCGTCGTGTCGCGAGCACCGCGTAGCAATCAACCG
TTCTGCGATCAAACTCAGTACATCGTCTTTGTCGACGTGTTTAAACATCTAATCTGGATT
AATCAACAGAATTATTCCACATAAACCTAGTATTTTACCTCAGATTGCAAGATATACTAA
TTGACAAACTTTTTGTGTAAAGTTTATCCGGAGAATTGGCACTTATATACAAAAATGTGA
AGATTAAAATTTCAAGTTTTACTCTTTACATTTTTACGGTAAACTCTTCGTAATGCATTT
ATTATAAATTAAAATATCTCAA
>Tb79
GTGTTTGATTTTTCATAAAAAATTATATAAGTAATGTAAATGAGAATTCTGCTTTTCCAA
CGAACCGTATGTCCCAATTTTATTCACTTGTGCGCAACATTAACAGTGAAGTGAGAGCTA
AATCTCTTACTCACGAAACAAGTGCTATGTTCGGAATGGCGGTAGCATTTAGCTATCAAC
TGTTCAAGGAACCCGTCGATGAAGACCATGATGTATGGTATTGTATTAAAGGAGATGAAG
ATCCTATTCCACAAGCCTACATCATGCTTTTCCAATGAACCGTAGCGCTCGGCGCTGGTG
CTGTGAACCTCTGTACTCCTCATGGATACAGTTCGCGCTTGTGTACGTGTCGGATGTCCT
TCCCCTGCTATTCCTTCGGTAACTCTAGAAACGCAGTCATCGCTCGTGTTGTTATTTCGC
TTGTGTTATATTAATTCGCTTGTGTCGTATTACTAATTTGCTTGTGTCATAGTACTTTTA
TTGTAAAAGTGATATGCCGAGATTACATTATTCGTGTATGCATCTGAAACCATGCATCAT
GATGTTGTGCTTCTCGACACAACAAAGAAATTTTGGGATTCATTCTCAAATTCATTCAGG
ATCCGCCTTAAGAGTTAGAACTCAAGGAGTGCAGATAGGAAATCTTCAAAGTTGCAGCAA
TCAACACATTAGCTAGATATTATTTACACTTACCTTTCGAAAGTTCGTTACAATTCTTCT
TAGAGACCGCGTCCGTGTTCGATGATAACTTCCGTGTCGCGATTGATACAGTAATAACTT
TGGCTCTGATATTCGTTATAGATCTCCCGCGAGTGGTGATTAGACAGGAGCTTTTATAGT
GCCATTTGTAGTGAATTTTAGTGAGGTGATAATTCTTAATAGGACCATATTTGGTCAATG
CTGTGTCAATCGCGCACAGTCTCACGGCTTAAGTTCGACATCTCAGTAATCCTGCACTTT
CGCTCGCCCATGGCGTGAGCGTTGCTATGCAGTCAAAAATGCAAGCTTGCATTGTGGTAG
CTTCTGAGCTACAACATCCCTCCCCCGTTGGAAAGAAAAACGAAGGTACGGAGTTTTTCT
ATTTTATGCATATATAAATATCCCATTTTAGAACCGTGTACTATTGTTATGATTAAGGAT
AGATCTAACAAGGGAAGCCCACACCCTCGGGGTCACCGATTTTGGTGAAGTTTTGTAGGA
ATGTAATATCGATATAGAAACAACAAATAGTAAACGGAGACGATGCAACTCTCAAGCGTT
TACGAGAAAATGGCGTTTGAAATTCTGCACGCTCCGTTAGTACTATTACAGAAAAGGAAT
TGTCAAGCGTCGATGTGGCGCGGCGGACTAGGCGCGCGCGTAGTATGGTCGCGCGTTCGC
GACCGAGTGTCTCCATAACTTTTTTTTATTTTTAAAGAAAAGTATTTAAAATATTCATAT
AATACACAGGTAAATTCTTGAGACATTTTTTATTTTTATTAAAAATGGACAGTACAAATT
TAAAAAATATATTTCTTTCCATCGAACCCGGGACACTCCCGGCAAGATCATTGGAGTCGT
GCGTCGGCATATTCCCAGTAGAAGCATATGATATTTATTATGGTAGTGAAACATAATACT
GCTAATCTTATACGAGCGGAAGAAAGCTAGCTATATTCAAGAATTAGGTGCCAGGGAAAC
AGACATTTCGTCGCGCGAAAAAGAATTAGAGAAAAGATGGACGGACACGGTCGATGTCAC
TCCTGTCGAAAATATACATACATCAGACCATGCCACACGAAACATTGATTAGCCAAGCCT
ACGGAAATGGTCTTCACGCCAACTACGGTACTATAGCAAATCGAATGTACAGTTACCTAA
AGTATCATTTCGCGAGGCAACCGAATCCGTCCCCAGTTTTGACGGATATAATATCCCTTT
TACATAATTTACGCGCGCGGGCCGTCGCACTCGCCAAATAATTTCGCCCTCGTCAGAGCG
TAATTTAACCAAACTTCTAATAAATAAGTTACGGGACAGAGCATATTATGCGGTTGAAGA
TGAACCATGCGATTCGATAGCGCAATTAGTAGATTTGTTGAACGGAGCATTCGGGCCTCC
CAAAACAATAGATCAATATCGCGGCGAGCTAAGCGCGATATATCTGAAACCCCAGGAACA
CGTACTCGATTATATTAGCCGCGTAAAAGATCTCTGTACATTCATTCTTGACACGGAGCG
ACGGCTCAAAGAACAGGTAGACCTTGCCTTCTTAGACGAAACTGACAAGCTCACATCGCG
ATCATTTTGCGACGGTCTATCGTTAGAATATCGTCTTCAAATGAGAATAGATAAATATCG
ACCGTATACAGAAGCCTTCGCCATGGCTAAAGCGATAGCCAAACGACAAGTGCTGGACAA
ACAGCGATTCGAATCACGAAACCATATCGGGAGAGAACAACGCGATATGAGACCTCGCGC
ACTCGACACCTCAGAGGGACAATTATTTTGCTCGGCAAGAACCGATACCCCGGCCATCTG
TATCGCCTCGTAAAAACCCAACACCTCGGAATTTCGGGTCGTACGAACCACGCTCCCTAC
CCGCTGAGAATAACTAGCGCGATGACGCCACCCGTGGCGACGGTGCCGCCCGACGCGATA
ACTCCGGACACGCAAGCGGCAACGTATGCCGATATTGTAAAAATCCCGGGCACATCATAA
AGGAGTACCGGAAGCGACAGTATAACAATACTCGAAGAAATGAACCGGGAAACGCGCAGT
TGCGTTGCAGTCCGTCGGGGCGTCCGGACACGATCCGCACGGACACTTCCAAGAATACGC
GGCCGGTGAATCCAATAAACATCGAGGAGGGCACCGAGCTCGAATCGCAATCGTAAATCC
GGATGAATTTTCACACGCGCCCTCAGTGACCATCTCGGCAGTCGGTCTGTTACAGGCAAC
AAATTTTATGATCGATACTGGAGCAGCGCCAAATGTCATTAAACAGAGGAGCCTACACTC
CGACGTGCCAATCAATCACGATGACCCGCTCTATCTTAGTGGAATCTCAAGCGGCAAAGT
GGAGACACTCGGGTCGATTGAAATAATTATATTGGATCATCTAGTAACTCTATACATAGT
TCCAGATAACTTTCCGATCGCCCAAGAAGGGATCCTAGGATCGGACTTCTTGCGTGACGC
CACGCACATCAATCTATCAAAGAGATACGTATAGAGTGGCGAGGAAATCGAATTCCTTTT
GCATCCCGCGAGACCATAGTGGCTCCCGCGAGGTCCCAAACAACGTTCTACTTTAGGATA
GAAAATCCTCACATCGACATAGGTTACGTGCCTAGGCTCGATGTCTGCGACGGCGTCTAC
TTAGGAGACGCTGTAGTTAAGAATCGACAAGGTAAAGCCCATATCCGGGTAATAAACTCA
AGCGACGTGGACAGAGAATAGTCCCTACTATTAAACTGCAGGAAATAGATCAGATTTCCT
CCCGCGGCCCGATAGAAGAAATAAAAGATCGCGCCGTATACTCAATTCAGAGTTCTCCCG
CGAACAGCCAAAATGAACAAATTCAGAACCTTCTACGACTGGATCATTTGAATAGCGAAG
AGGCAAGCCACGTGGAACGTTTAATAAACAAACACCGCGACCTATTTCATTTGCCGGGAA
ACAAATTAAGCTGCACGATGACGAGGACATCAACCAAGTGGACTAATATTGTACTTTTTT
CTTTTAATTTTTTAAGTATTTCGTTTTAGTTTTTAATTTTTCTTTTATTAGTGTATACTT
AAGTGTTCTTTTTAAGTAATTTAAGGGCCGTATTCATAGTCGAATCTCAAGTTTGTTCTT
AAGATGATCTTGGTCAAGGCGGCCTTATTTAATCAAGATCGTCTTAAGATTGGTAGATTT
CATGGTCGTGGAACAAGGCCTTCTCCACGAAGAAGATTTCGTTCAAGGAAGTCTTATTTG
ATTTGAGATCGCCTTGATGAGATCGCCGTACTTAAGACTATACTTATTCTCAATCGGTTG
TTTCTGTACTTTTTTTGTTGGTTCCTCCAATAGGAACACTGAACCATTTTAAGAACTACA
CGTACCATCTTGTATATTATTAGCCATGACTTACATAATACTTCCTTTTTCGGAAAAGTG
GACGTGTACAAATGTATTTCAATAGAGAAGAAGAAGAAGCCGTTAGAACTAGTAAGTATA
AAATATATATTTATTATTTTAAAAATCTGAGTTTCCTAAAAGAGATTATAACTCTTTGAC
ATCAACGGTGATGTCAAAAATGATTTATTCGTCAATTTTATATTTGCGATATGTTTACAG
AATATCATATTCCAGTAAAAATAAACACTATACTCCTTTGAAGAAAAAAGTGTTTCTCCA
AATTTTAGACCGTTTCAAACATGTTGTTGAAACAAAGAAATGTGATGAGAGCACCTTAAA
AGGGAAGAAGGTGGCCCGGAAAGAAATTTGTGAAACCTGCAATCAGTCAACGTTAATATC
GCAAGAGGTAAAAACAATTTTAAACTTTCTTGTTAGTATAATATATTTTAAAATTTTATA
AAAACATTTGTAATTTTATTAAATATTAAATATTTATAATTTTATTAAATAGAGGACTAT
CTAGCAGTTGAAAAAATTATGGACGAATTTAAAACAGAGCCAGCGAGATGCATTAACAAA
AGAATGTCAATCACGTATGGCTACTGGTGGAGAGCTGAACAATCCCCAATTGATATTGAT
CCTGATATTGCTATCATTGCACCAAACCTCATGAAGACTTCGCCAGTATCATTCTCGTCG
AATATGACAGAAAAGAAAATGATTGGTATGTAAATAATTTATAAACAAATTTTTATTTTG
TAAGTAGTATAATTTTATTAAATTTTTTTTAATGTATCATTTATTAATAATCACTAATTT
TTTATAGAGAAACGTGAGTTAATGTTTGAATTCTTCACGTACACGCACATGACGTGCCAA
ATCCGACCAGTAACCTTTTGTTGCGCGCATCGGGTAATGGTAATGCTGCCGATAATTGCA
CAAAAATGTTACTGTAACTTTAAAACGCCATAACTCCGTGAAAAAAAATCGTACGGCATT
CATTTTTTTTTAATTTACGCAGAAAAGTCCAAATTTTTCGATAGTTGTAATAACATTTCC
GAAAAAAATTTATTCGAGCACGTAGAGTGAGTCAAACTATGCAAATTTTGGGAAATAAAA
CACGTCCTTACTTATGAAGAGATGGTTCGAAGGGAGAAAGATAAAGCCAAAATGTCTTAC
TTGCTTTTTAAACTAGAGACTTTAAGCTTCAAAACAAAAAAAAAATTTTTTTAAATACGA
CCACTTTTGACGGAGTTACGCTTATTTGAAATCATGCGAAATTTTGACATGGAATTACCT
ATGCATTAATTTTGATCACCAGAGTATATATATATATATATATATATTAATATATCTGTG
CGCAGTTGCGGAGTATTTTGACGATCTAAATCTTATCGCGCGCTGAATATTGAGTACCGC
CTTACGCAATGAAACGTACAGCAAACATGACCTCGATCGAATCGATCGAATGGTGCGAGT
ACGCAATAAGAGGGCACCTGAGAATGTTTTTTTCAAACACGATAATACGATACGCGCTAC
CGCGCAGCGATAAACATCTCCATCTCACGATGTTTCAAAACGTTATCAAGACGACTCAGA
GTATCTATACTTCCAGGCGTTGTCGTCAATCATATCGAGCCAACTCAGAGTATCCGCACT
CTCAGACGTTGCCGTCGATATACGTAATAAACAATTAAAACAGTACGATTCGATTCGCCG
AACGTGTGTGCATATGTGCGACAAACGATAAAACATTGTCATTGTAACGATGAAACATTG
ATTTGTAAACGTATAATAAACTATAATACAGACGTTGAACCACAGTGTGAATCTTAACAA
ATTCACGTTAACCACGGAACATTTGGTGCCTCCTGTGAGAGCCACCCCTGGTTACAAAGG
ACTGAGGCACGCAAGCTTCATCCAAGAGCCATTCAAGGAAACAGACGATTACTCGGCCAA
CAAGGATCAAGGGTGGTTTTCACGTATATTTTCCAACTAGTGAGGGTGAGTCGTTCGAAT
CCTATCCTACTATATCCGTCTCTATAATCTTCTATATTTCCTATAAACCTATATTATATG
TTAGCGATATCGGAACAATGGCCGATAGAAATAAGTTAATTATTCAAAAACGCAAATCGT
TAAAGTCACAAATAACCAACGTAACCAACCTTTTCGATAAAGGTAAATTAGACGATGCAA
TATATTAAAATTACGTATGGCGCGGCTCACGGATTTGCAACATGCGTTCGAGGACGAACT
CATAACATTAGAGCCAGACGAAGGTCATGAAGAAGAATTCACGCTCATACAGGATCGATT
TTATCAACTCGCAGGTAAAGTCGAGAAACATTTAAATAATGCAAATATTTCTAACACGGA
CGTTGAAGCCGCGCGTAATGAAAATCGTGTGAATCAGTCAACGCCTGTAACAGTAAATAA
AGGGTGACGAATTAAATTACCGCAAGCACCTTTATGCTGGATTCACACTACGTACGACGT
CCGACATACAACGATACGATATCCAATAAGAAAATCCATTTCTAGTTAGCATCATCGATG
ACGTATGACACTATGATATCCAATAAGAGAAGTCTTTCTTGTTAGCGTTGTCATATGTAC
GACGATGCTTGTCGTGCGAGAATGTTCGTCAAGATTCAACTTTCTTGTCCGACGTACGAC
GAATACATCGCAATTTTAAAATGAAATCTTATAAAGAAAAATCAATAGATATATACGTAT
TTTTCATTTGATTTAAAATGATTATTACGATGGATTGTATAGTAAGTAACGAAAAATATT
TAATTATGAAAATAATGTGAACTTGGGTTAGAATTTATTTCACTTTATTTTTTCCTTTAA
TACGTTTTATATATTGCTTAATAAGTTGTATTTTTTAATATATTATAAATTGTATGATAA
TGTTTAAACATATTTATTTTAATAATATATAAACATATTTAATTTGATTTTCTATATTTT
TATTCAAGCTCTTCGCAGATTGTGACGAGTTGATAACAGAAGACCATGTATGCCAATTGA
ATGAGAATATAGATAATGAGACTTGAGAATCATCTTCTATAATTCGACATAGCACTAATA
CTAATAAAATAAATAATGAGTTATCATCGCTTATTTTAACACCATTATAAAAAAAAATTA
TTAAAATTGTTGTCAATTATACAACTGTTATGCAAATCGTTAAAATCACAAATAATCATC
GTAAACAACCTGTTCGATAACGGTAAATTAGACAATGAAATGTTAGACTTACGCGTGGCG
CGGCTCATGGAGTTGCATTGGGCATTCGAGAACCTTAATGACGAACTCATAATATTAGAG
CCAGACGAAGGTCATGAAGAAAAATTCACGCCCATACAAGAGCGATTTTATCAACTCGCG
GTCAGAGTCAAGAGACATTTAAACAATGCAAATGTTTCTAACACGGACATTGAAGCCGCG
CGTAACGAAAATCGTGTGAATCAGTCAATGCCTGTAACAGTAAATAAAGGGCGACGAATT
AAATTACCGCAAGCACCTTTACCGACGTTTGACGGTAAATGCGAAGATTGGCTTTCATTC
AAGAACACGTTTCGCAATTTGATAGATTTGCAGTCAGATCTGTCGGATATAGACAAGTTA
CATTGCAACCGACTGTATTATCGGTGCAGAGCATAAAACTCCCGGTAATAATGGTGGAGC
AATTACGAGAAGGAAGGACGGTGAGGCTCAGTGACGCGCCGGCCAACAGCAGGAGCGCGA
GCACAGCGGTGAAATGACGCGATTGGACAGCGAATCAAGAGAGGGGATGTCGAACCGACG
AGAGCAGTAGCCCAATAGGGAAATTAAAATATTCAATCGTTCTAAGTCGCTCAAAGTGAT
CGGTCGATCTACATCCTTTCTCTTGACGAGATTGGAGATACGCGAACGCGGTAACAATCA
ATAATAACGCAATTAATCGTTATTAACAATCGAAAGATTGTATTAGTGCGTATCGGGAAA
ATCGTTACGCGAATTCCTACGGGAATTATTACGACGACCGTGAGTGAATGAGAAAGTGCG
TGCGGGCATACGTAACGACACGCGAAGTATTGTGTCATTCGGGACTTAGCGACGATTCCG
CGGGTTGCGCGTTAAACAACAATTGTAACGCGTGTGGACTGATGTCTGCAAAATATTGTA
TGTTCTGTGGTGAAATATATATTGAAACAGTTTATATTAATTCAGTGTGTCGTGATTGTT
ATGCAACATATCTCTTCTCCCCCGTCCTGCGATTACGTCCAGATTCTCGAGGAATATTGT
CTAGGAATTGACATCGCCTACTACAAGGAGAGGAGACAACGTAAACTTACACCGTATTAC
CTTCTTGCTTGGAGGGAAAAACAAGTGGCGACCAGCGGCCATCCTGGCCTAAAAGTAAGA
TTATAAAGAATTGTATCACTTTGTTTGGTCACAACATTACTTGAAATTAATTATGGAGAT
ATCGGCACTAAAAGACAAACCGGCAAATAAAATAAAAATCTTTGCTATTGTTACGTCCGT
AAACTCCACGATTTCTTCCATTCGCGAAGCATAAACGGAAATAGCAAATAAGTCATTGAG
CGCAGCCTGATAAAAGAGTCTAACGCGGTCTCAATGATCCCTTGTCTAAAAACTTTTCGT
CAACGTCCCTTTGTCCCACGAAGGCACGTGTTATTACTTCTGGAAAGCGATCTCAATAAA
TATGCCAAATCTAGACAACGACATGGAGAAAAATTAATATCTCCATAATTAATAGCTCTG
AGAAATAGTTGCGAGCCGTACGCAATGCTTCCCTAAATCGACCAATAGAAAACCGAAAAA
TCGCAAATCTCCTTATTTGGAGACCATTATCTATGCCGCACCACCAATCAAATTAAATCA
CGCGGAAACTGGGAAGGACCACCTCCCCTAAAAATTCGCTATAAAAAGGGCGACTCCGCG
GTCAATTCAATCCGCAGTCCACAGTCAGTAATCAGTTCACGGTGCGCAATTCTATTGCAG
TTATAAGTAGTGCACAGTTTTCGAGCAGTTCGCAGTCGTGAGTTCAGTTCGCTAATCACA
AGTTTGAAAATCTCTGATTTAATTCTCTGATCCAGAATAAGGACCACGAGCACATCCCTT
TGATTTTGGCGTCACAGCGTCTGTCCCAGGCGTTGACCCAAATTCAAAATCTCAAATACG
TGTGCTCGACTCCCCGCGCAAACGGGCCAGACTATAAAGAGTCCGTTGCGTCCTTCCATC
CCCTCCATCCCTCTCTCGGGAAGCCTTTCCTTCGCTTCCCTTTACTTCTAAAACAATCTG
AGATCTGGACGTAACAATAATATAATTTGTCAATTTAAAGAAACAATTTTTACTGATTTA
ACCGATCGTTTTCATTTGAAGTGGAATAACTCTGAATCCTTAAATGTCATGGTGAGCCAG
CTGACAAATTTCCTCGATCGAAAGATTTGCTTGCAGAATCTGTAGTAGCTCGAAATAAAA
CTCGATTTATCATCTCTGAGAAGTTGAAGATCAAATGCAAAATGAACAATCTGCAAAGAG
AAAGATTCACCGGTGTGCAACAAATATCATCAATGCAGTTTCTATGCAATCGAGAACTTG
GAATACGCTAAACCAATAAATATATCGTCTGTTACGTCCAGCGGACTCCACGATTTCTTC
CATTCGGGAGAAACGTTATCTTTTAAGGAAAAAAACCGGCGCATGTCGACAGCGGGATTA
AGCTACTCGAGCAGACACAGTATTTCCCTCAAAAGCAAATAGAAGACGTGTGATCTTCAA
ATAATAAAAACCATGTATCAATGTCAAAGACGTTGTTACACTGTCGACAAGGGCAAGGTT
GCGCAACGTAGATTAAGATGCGCCGTTGCGACACTGATATGCATCGCGAGCGCAGTTATC
TGGACGCTCGGGCACCAAGCCTATTGACATTATTGCCCAAGCCCAGAAAACTTCGCTCTA
TTTCATCTATTGTCAATATTTTAAGAACAAGATTCAGCCGATCATCGAAGAAAATCGAAA
ATACCCTTGAACAATTATCTCGACGCGACTTCCGTTTCCGGTGGTAAGAGCGAGTGTTGT
GTGTGTGACAAGGAGTTGTGTGTGAGAGCGTGTAGGGAGGAAAAGAGAGAAAGGGTGGGG
CACAGAGAGGTGGAGTGGAT
>Tb96
TATATATATATATATATGTGTGTGTGTGTGTGTGTGTGTGTGGGTGAATGGGACAATCAT
CATTTTATGTCTACTTACAATTTCGAGATCAAATTATTTACATTTTAAATTTTAACAAAT
GTCTAACGAAATAATAAAAATTTAAAAAATGTTAATGTATAATGATAATAAGTATAAAGA
ATAGAGTAAGTATGTTCTGTGTACGAGAATCTTTTCGAATCCACACCGTGATTTAATTTC
GTCTTTATTAAATATTATAAATAATATTATAATAAATATTATATATCTTTCACTGTTGTG
AATTATCGACTACGTATGTATCGACAGATAAATTCAATAGAGACAGCGCCTGGAGTCTTT
ATGCCATGAGTCAACGATGAATTCGCTTTGCGACAACGCTTACGGGTATCAGACTCTGCG
TTGGTAGCCACGCATGTAAGGATCGCCTTTCTATATGAGCTTCTCTTAATTGAACTATAC
TGAACTGTACGGGACTAGCTTTAGACATGAAAAGAGAGCGGGTCAGGAATCGCGACGCAT
TTTATATCGTCAGCCCCACTCAAGACTGAGAAGCAGTCAAATAATCACTAAAATTTTATC
ATCATAGAATTAATTTTAAACTTATCACCAAGTTTATCACAGAAATACGTAAAGGCCCGT
AGTTTACATGGACCGCGGATAGACCCAAAATCGCGTCACAATCGCGCCGCGAGTCATAAA
TAAGATAACGTAGAGAATCGTGTTTCCCTTTGAATACGTCGTTTCTTTTCATACAGTATT
TCGGCTCGACATCTGGTAGCACTTACGTGCGGGCTTGTATAAGTGTGTGCGCACATGATT
GTATGTATTTTTCGCATATTGTCGTGCACGATCGTAACAATCTATTAATTGATCAATTGT
ATCATGCATTTCATCTTCGACAGCTAAGTACGCGTGATCTATCAATTTGTTTCTTAGTAA
TCGGACTAAATGATTTTCATTAGTTAATGACCTAAGCTCTTTTGCACGTTTACAGGCACG
AGCAAATTGTAAAATAGGCATATTATGTCCGTCATATTTTGAAACAAGTGCATCACGAAT
AAAAGAATTAGAATAATGGTTTTCTGTACGAGGCGGGGGAGTTCGAAAATCAGATGGAGG
TAAAACAAAATGTGCGGAGTTTCAATTGACTTGGTTATTCGGGGATGTATTCGTTATTGT
TCTTTGTGGAAAGGAGTCACGTAGATTACTTTGAGCATTATTTACGCGCCTTTCTAAATT
TCGAAATTGTTCATTTAATGATTTTAAGGAGGAAAGATCTCTTGTATAGCACCCAACATA
AGTTAAATTATTAACGTCTACATTAGTGTTTCTTGATTCTTCGAATTCTGCTCATTGTTT
TTCAAATTCTTTTTGGCATTAATATGGCTTCTTTTTGTTCGCTTAATTGTTTTTCTTTTT
CTAGCAATCGGGTGTTGAAAGCTTCCATTTCTGCTTTAGATAAAGCCCAATATATCGATT
CCACGGATTTTACTGCACTGGGATCGTATATTTTGAACCATTGGAAAAAAAATATTTAGA
TAATTTTTTCAATATTTATATGTAAATTTGTTATGCCCCAGCCAGTCGTGGGCTCAAAGG
TGAGATTCGGACGGCGGCTGGGATGAGTAGGTGGGAATAAAAATTTTAAAACAGCGTAAT
GGTCTGTGAGATGGCTACGCAAACAGCATGGGTTGGTTATATGGTTCGTCTCTAATGCTA
ATCAAGTGGTTTATAAATCCTGTCAGAGTAGGAGGGCAATCGTGACAGGTATTAATAGAT
CTTTCAACTACTACACACGCTCACATCCGTGGCAGGATTCTACCTTTATTTCGGGTCCTA
CACGCAAGTAATGTTGAATGAGATATTGATATTGTCGTTGATTGATATGATCCTTCTGAT
TGTAACAACGAGTGCACAAATAATTGCAATTATCGCGGTTGACGTAAGAACGAATAATGC
AAAATGTGGCAGTATTTATCCATTTATTCGGGGGTCGGTTGGTTATACGTAAAGAATTTC
GTTGCGTTAGTTTGCAAGGAGGGCATATACTATTTCAGTGGCATAAACAATCTATACGCA
GCCAGTGAAATAGGAATAGTTTAACGTACAACACGTACGTGATCTCGAGTCGATAGCTCC
GCTTTAACATCAATATCACTGCCCGACAAAATTTTACATTTTTTTGTAACATAAGTGTAA
ATAGTCATTTTCAACATATTTTTGCCTGTTGAACATAAATCCGTTATCCAAATTTGATTA
TCACATCACAATTTTGAGAGAAATGGCGACAAAGGCCAAAAATGACGATTTCGACGGTTT
CCATGACGTAATAGCACCGGTAAATTTTTTTTCAAATTTTGTTCATGCTATTCGAAAATC
AACTTAGTAAAAGTATAAATAAAATATTTTTTGTGTGGATAAATCCGATTTTTTATCGCT
ACTCGTATCTGTGTTTTGTGTATAGATATTTTTTGTTTCTAAAAATTATAAAAAAAATTA
TGAACCCTTTCGTTCCCACGAGGTCTATTTGGATTTCTTATCTTTTGACGGTATTTAGAA
CGAATCTATGTAACCTTAGTCAATAATTATATTATTATTAAATTTATATTAATAATATTA
AAGAGTACGTGTAAGTATTTTTGCTGTACCTTTAATATCTTTTTTACGAACGTGTTAATT
TTTATTTTTTTGACATTTTTATGAGATAACTTTTTACGTATTTTAGGTAAACTATAATAG
CAAAAAAATTATTTTTGATCTCAAAAAAATTACAGTAATTCTAAAGAGCAATATTATCGA
TTATAAACATATAGTTCATGTATCTTTTATTTGAATTATAAGTCAATTTTGTTCGAGGTC
CTTATAAGGGCCTTATGGGAACACGAGGTATACCAAGTTGTTGGAGCAAGTATTAACACG
CACACACACGCGCGCGCGCGCGCGTACAATGTAAAAAATCTAGATCAAGAATAAACTTCT
AAATATGGAGTGGCACTATGCCTTTATAAGAAAAAAAAATTGTTTTCTAAATTATCACAT
AAATTAATAAAATAAGAAACTAATTTCTGTATTTATTATACATTTATTATAATATTTATT
ATTATAATAATAAATTCTAATAATCAACTTCTTGTTTCTTCTGTATTTTGAATTTCTAAT
TACCAAATAAATTATATTTCTAAAAGTAAAACGTTCCTGTGCGGTTTAACTATTTTTTAA
CTATCTCGAATTCCTACAACGCCCATATGGGGCTAAAAAATATTTTGCGATATAGACGAG
GTTAACTTAATATTAAGATTTCTTTATGCTATTGGGAACATTTTAATACCTAAATTATAA
AAAAATTTTTTTTCTTACTTAGGAAAATAATTTGGGAACAAAAGCGTTAAAAAAATTAAC
ATTTTTTTAAGTAAAAAATTTTTATTTAACCATTTGTATATCTCTTTTCAGCATTCGGTT
CGTAGCATCCATATGTGTTTTTACACATTGAAAAGAATATAGAGAATATAGAAAAGAATA
TTACTTTGTCGTTCTTTACTCTTTACCATTTTGCAAATATCCTTCAAAATGTTTAATATA
CGACTTGTGCCATCTTTCATGTTTTTCACAATAACAGGACTCGTTTATAACAATATTATT
TACGCCTATCTTATTTCGCAGATTCTGAATCAGCGTACATTGATTCATGCGATTCATTAT
CTGTAAAATAATAGAAATAAATTTTTTTAATTTTTCTATAAAAAAATTATTTTTAATCTT
TTTAAGAAACTTCACTTACCTGTTTATTATAATGTTAATTTAATGTTATAATGTTAATAA
TGTTAATTTAAAGAAATAAACATTATTAAAATTTTCTCGTTTATAAAATTTTTCCCCCAT
GTATTTCAACAGTAAGAGACAAAATTTTGTGTTTAAACATTCCTTAAAAAACAAAGATTC
CATTACTTACTGATTATATTTTTCTCGAAAAAGAGAATATTTTCTGAAGATTTTCTTTTA
ACTGTAAGTAATAGATTGTTCGATCGAACAGAACATCGAGATCACTTTTTTGCCCTCTCT
CTTGTTCCCCCGAATGGTTTACCGTAGATGTGTCTCCCAGCAGGTAAATTCTTGATACAC
ATCCAATAATTCTTCATCCATTCGTTAAGTGTATTCTCCGTCATTATTCCCTTCATGAAC
ATCATCGAATTGCAATTGTGATGGACGAGCGAATGCATCTGCTTCTTAATATATTGTATT
AGACTTTTCTTCAAGCAGAACTGATAAATCTCCAACAACGCAGCTTTCATTTCACTCCCC
TCACTTTTCCACCTCTTTTCTTCATTTCTAGATATGCCTAGGGCTATTATTCTTATTCAA
AGATTTGAAGTTTCAAATTCTGAAGCTTTGTATAAAAAAATTCGAAGTTTGAAAGGATCG
AAGCTTCGAAGCTTCGAAGGATCTTTCGTCACTTCGAATCCTTCGAAACTTCGCAAATTC
GAAGAATCCTTCGTCACTTCGAATCCTTCAAATATTCGAAGGTTTCGAAAAGTAACAGCC
CTAATTCAATCTGAATCCTTTGTAATCCGTTTTAATCGGTCATTTTCAGTAGGGAATACT
CACTCTCGTAACCAGAGCTTTGCTATCTTGAAAGCTGTATTGACGCGTATATTTTGTGAG
ATAATACACACTCTCGTAACGAGCTTTGCTATCTTGCAAGTTGTATTGACGCATATATTT
TTTTAGATTGTTGTAGCTCAGAAGCTACCACAGTGCAAGCTTCCATTTTCGATTGCATAG
CAACGATCACGCCATGGGCGAGCGGAAATGCAAGATTGCTGAGATATAGAAATCAATCCG
TGAGACCGTGCACGACTGACACAGCATTAACCAAATATGGTTCTATTAAGAAGTATCACT
CCAGCTAAATTCCTGACAAATGACACTATAAAAGCGCCCGCCTAATCGCCACTAACGGGA
GAATCATTAACGAACTAATAACAGATCCATATCGAGAATCTAAGATGAATTTATAATAGA
TCCCTAACGGGAGAATCCATAAAGAAATCTATAACGAAACTATCACGAATATCAAAGTCA
AAATTATTACTGTGTNNNNNGCGACACGGAAATTATCGTCGAACGCGGAC
>Tb128
AGAATTAAATTAAAAAATAACTGCAAACTCGTAACAGAAAATACTATAATAAAATCGCAA
AAGATAACGTATGAAGCAAAGATAGAGTCATACTTGCCGCAGTATAATATCTCATTACTA
CGAGATAAAATAAGTTCCGAGAATAATACGAACAAAATACGAGAAATAAAATTAAAGGAG
ATTAGTCAAAATCCTTCAAAAATGAAAGAATTAAACAAACAACTAGATGAAATAAAAGAT
GATCTAGATAAAAACCAAAGCTCTATCTTTCAATCGCCACACTTTATTTACCCAATGGCA
ACAAGCGGAACCACATTGTTAATAATAATAGCTATAATAATAGTTAGAATAATAATTTGG
AAGAAAAAACGAAGCAAACCATTGAAACGTGTAACATTAAATATAAACACAGAAGATGAA
TTTCAATTACCTAGATCTATCCTTAATCGTAGTAATAGTACACGTTTCTAAAATGGGAAT
TTTATATATGTAGGAAAACCCTGTACCTTCGTTTTTCTTTCCAACGGGGGAGGGATGTTG
TAGCTCAGAAGCTACCACAGTGCAAGCTTGCATTTTCAACGGCATAGCAACGATCACGCC
ATGAGCGAGCGGAAATGCAAGATTGCTGAGATATAGAAATCAATCCGTGAGACCGTGCAC
GACTGACACAGCATTAACCAAATATGGTTCTATTAAGAAGTATCACCCCTCCTAAATTCC
TGACAAATGGTACTATAAAAGCGCCCGCCTAATCGCCACTCGGGGGAGAATCGGGAGAAT
CATGAACGAACTAATAACAGATTCATATCGGGAGAATCATGAACGAACTAATAATAGATT
CATATCGGGAGAATCATTAACAAACTAATAACAGACTCATATCGGGAGAATCTAAGAATG
AAATTATAACGAATATCAAAGTCAAAATTATTACTGTGTCAATCGCGACACGGAAATTAT
CGTCGAACGCGGACGAGTTCTGTAAGAAGAATTGTAACAAACCTTCGAAATATAAGTGTA
AATAATATCTAGCTAATGTGTTGATTGCTGAAACCTGGAAGATTTCCTATCTGCACTTCT
TGAGTTCTAACTCTTAAGGCGAATCCCGAAAATTCCTTGTTGCGTCGAGAGGCACAACAA
AATTGGTGGCAGTGGTGGGATTCACCGAAGCAAAATTAGCCAAGGGCCTGATTTGCCAAA
GGCATACAGAAAGGATTTCTGGAGAGATTCGATAAAACGAGCTTCACTGCCAGGAGAACA
GCAGCGAAGACCTGTGAAACCGCGCAGTGGTAACAGGCAGAAAAAACAAATCTTTCTTTC
GCTCTCTCAACCCGAGAGCAGACGGTGACAACAGACAGATATCACCTTACAACGAGGGTC
AGTACCCAGTGTTATCTTATTGTGGAGCACGAGATACATATCAGCAGCACAGTCAACGAC
CGTGATACCTGCCAATCGCCGACGACAACAGGACTCCGAGTCATCACCGGACCAAACGAC
GTGCAGGACAACATCGGGACAACACGACGACAGTAGCAGTCGCCCGCACGGAACGAGACA
TTTCGTGGGACCAGCGAGGAAAGCTGTTCGTCACCATGCGAACCGCTCTGATACTGTAAG
TCGATCCATTTGTAAAATTTAGCGACGCGAATGTCCAATAATAATAACGCGAAAAGCGAA
CCGAACAAATCGTGGCTGTTAAGTGAATCGGCGCAACGCACGCTTGAAATAAGCCAGCGA
TCTCTCGTGCAAATCGCGAAACTCTCGAAGAAATATTAACAAACGTGAATAGGGTCTTGT
CAAAAAGCGACTCAACAAATAGTGATAGGCAATTACCAGCTAACGTCATAAACGAGCGCG
AATTCCCATTCACAGAAATTGACACTAGCTTGTTAGCATTCGACTTACCCGATCAGCGAC
AGACTGACGAACGTACGCGACCTTATCTAAGCCGAACTCCCAGCCAGGCGAGTCTCAGGC
GCGAATTCTCTCTTACGTCTTACGTAAGTATATTCGATCCCAAGGAAATATACCAATATC
AAAGAGAAATGGCAAAAAATATCTCTGACCTTCCCGCAAGTATGTCAGCGGACAGAGAAG
GAAACAAGAATTTAAATACACGAAATCGCGGAACGGCAGACGCCGAAGCAGCCGGACCTA
ATGGAATCGTCACTCACACGGAGCAAGGAGAAGCCTCGTTATTATACGAGATCCTGCAAA
AATTAAGAAAAATGCGAATGCGCATAAATAATCTCGAAGAACGGCACGAATTTAATCGCG
AAGGACAAGGTAGATCATATCGCGAATCACATGGTAACGCTATGGACGTTACATACGGGC
GTACGCGCGATGACATACGATACCAATCTGGACCATCGACCGTTTATCTACGAATGAAGG
AAGCTAGAGACATGATACCAGAGTTCGATGGTACGTCGCGAAGTCGCATCCGAGAATTTC
TAAGCGCGAGCAATTACGCGATAAAAAATATTAAACCTACGGAAGAGCAGACATAGTTAG
AAGCAATTGTTTGTACTAAATTAAAAGGAAAGACGTTACTAGATTTTCATACTAGAGATG
TCTGTAATTATGAAGAATTAAAAACCGCACTAGAAAGAGAATAGCTAAGTAAACGAAGTA
CTCATCTTCAGATCAAATTTAACTCGCTCAAACAGCGAAATGGCGAAAGTGCTCAAAATT
TCGGTCGACGAGTGGATATATTAGCAATGGAACTGTACGAATCCATGATAGAAGAAGGGG
AACATTCCCTCGAACAGCAACGTACTATACTAGAGACGATAAAAAGATAGGCATTACAAA
ATTATCAAATAGAATTGAATGACGAAATAAGACTATTAGTTCGTACCCAGAAGTACAATA
CACTACAAGAAACAATCGTCGGTGCTAGCGCAGAAGAAAAAGTTAAGGGATCGAGTCCGC
GACATAATTATCAAAATCGCGGAAGAACCGATGCAAATAGACAATTTAAAAGTTCAACCC
CGCAATGCCGAAAATACGGAAAGATAGGTCATTATGAACGTGAATGTCGTAGTAACCAGC
AAACGAATAAATTCGTTTTACCTAAAGCCGAAGGGCATCCACGGACGACCAAGCAAGGAT
GGCTCGACCCAACAAGGAACGAACAGAAATAAAATCACTCGTAATAATCATAATAACCAC
AAAGGCGCTAGGAATGATAAGAGGAACTTAGCAACGCACGATAGCGATAACGAAAGCGGA
GAAGACGCAAGTACCAAAACGCGCACCGCGGCCGAGTATCGAATTACCCATGTGAGAAGC
AAAATAGACACCGGGTTAGATTTAATATCTTTGCCCGTTCGAGAAGCCGAGAAAAAGCGA
ATTAATTTTTTATTTGATACAGGAGCCACTATATCCTTCTTAAAATTAAAAACATTAAAA
GAGAAACGAAAATTTACGAGGAAAAAATCGAATTGACTGGAATCACAGGACATTCCATCA
CTACCCTCGAAAAGACATATATAAATGTTACATTAATAAATGGCATAAATAAACATCCGT
TTTACGTAATTAATACCAAATACATGAAATGCTGGATCACGGAATAATAAGACCCAGAAT
CAGCCAATGGAACGCGCCGTTATTGGTAGTACCAACGAAAACTGACACGTTACGATAACG
CTATGGAATACGATGGAATTCTAGGAGCTGATTTTATTAAACGACACAAAGCTACATGCG
ATTATCAATCGAAAGAAGTAATAATCGAAGGCACAAATTTCAAACTATATCCGTATAAAC
GAATAGAACCGTGCAGCGAAACAATCGCACAAGTAACCATTAATCGAAATGTAATCGGAG
TAACAAAAGTCGAAGAAACCGCACCCGGAATTTTTATCGGGAACTGTTTAGTAAAACCTC
GTGAGTTTACGTGCCCCGTGAGTATCTTAAATACTACGGAGGATACGGTAAAAATACGGA
TAGTAGTAGATTTTCGAAGATTAAATAATCTCACAATAGGCGACTCATTCCCATTACCAA
ATATAATAGACATACTGGACCAACTAGGGAATGCGAAATACTTTACTACGTTAGATCTCG
CTTCAGGTTATCATCAGATACCAATGGCCGAACGCGATGAGCAAAAAACAGCTTTTTCTA
CGCCGCATGGTCATTTTGAATTTAATAGAATGCCTTTTGGTTTAAAAAACGCGCCAGCCA
CATTCCAAAGACTCATGAATACGATTTTAACAGGCATTCAAGGATTAAAATGTTTAGTAT
ATCTTGACGATATAGTAATTTACGGTCCGAGTTTAGAAGAGCATAATAAACGAATAATAG
AAGTATTAAAAAGATTACGAGATAGCAATTTGAAACTACAACCCGACAAATGCGAATTTT
TGTGCAAGGAAGTAATCTACTTAGGACACATGATAACAGAAGATGGAATCCTACCCGATT
CATCTAAACTAGAAGCAGTACGAAAATTTCCCACACCACAAAAAGTTAAAGATATTCAAT
CATTTATTGGATTAGCTGGATATTATAGAAGCTTTATAGAAGACTTTTCCAAAATAGCTA
GACCTCTAACAAAATTAACAAAGAAAAAAGAAAAATTTATATGGACCTCTGAACAACAAC
ATGCGTTTGATACATTAAAAAATAAATTAAACACAACGCCCGTGCTAAGATACCGCGACT
TCACTCGTGAATTCACCACGGATGCATCGGATTACGCCGTCGGCGCTATACTATCTCAAG
GTACGGTAGGTCAAGATCGCCCGATCGCCTATGCTAGCCGCGTATTATCACGAGCCGAAC
GAAATTATAATACAACTGAAAAAGAATTACTTACTATTGTATGGGCAGTAAAACATTTCA
GACCATATTTATATGGAACTAAATTTAAAATAGTTACCGACCATAAACCACTGATATGGT
TATTTAACGTAAACAATCTCGGATTAAGATTAATTTCGCTGGAGATTAAAACTCGAAGAA
TATGATTACGAAATAATCCACAAGTCTGGAAAAACTAACGTAAACGCTGATGCATTAAGC
AGAAACGTTGCAGCCACCGTGTGTATTTCAGAAAATACTAATAAAGAAGCTGAAGAAATT
AACAACCCACGAATTTATAGTGAGGATGAAAAACAAAAAATACTTTATGAATACGATTCT
CCAACAGGTGGACATCAAGGAATAGAACGCACACTAAAGCGAATACGAATGAATCACACC
TGGCCTGGTATAACGAAAGACGTGGAAAAATATATTGCTAAATGCGATTATTGTCAAAAA
AATAAACTAAAACTTAAACCCAGGGCACCACTCGTATTAACAGACACGCCTGACAAACCT
TTTGAAAAATGCGCACTTGATATTGTAGGACCACTGACGATAACGAATGCAGGGAATAAA
TATATATTAACATTCCAAGACTGTCTAACGAAATTCAGTAAAGCAATACCGATATCGAAT
CAAGAAGCCGCAATGATTGCCAAAGAATTTGTTATAAAAATAATATTTGAACATGGAATT
CCAGAAAAAGTATTGACTGATCAAGGAAAAACTTTTGTAAGCGAAATGTTCAAAGATGTG
TGTAAGCTATTAAAAATCGAGAAGATACAAACAACCGCTTATCATCCCGAAAGTAAGCTC
TCGAGCGTTCACACCGAACTCTAGCCGAATACCTTCGTCATTATATTAATGAAGATCAAA
CGGACTGGGACGAATGGATACCATATGCTATGTTTACGTTCAATACAACGCCACATACAA
CCACGGGATATACACCGTTCGAACTCGTATATGGACATCCAGCTACCCTATTGTCAGCCG
TAGCGCATCCACCAAAACCATCGTACACTTTCGACAATTACGCACAAGAATTGAAACAAA
GACTACGAGCAACGAATCAAATCGCCAAAGAATGATTAAAAGAAGAAAAACGGAAATTGA
AAGAATATCATGATAAAAAATCAAAAGAAATTAAATTCAAAGTAGGGGACAAAGTTTTGC
TATACGACGAAACGTTTCGCCGCGGACGATCTAAAAAATTAGACGCCCTATGGACCGGCC
AATATACAATATTACAAAAGAATTCTGACGTGAATTACACGATAAAAATGGGTCGCAGAA
AGCTATGCATGCACGCGAATAGGCTCAAAGCATATATAAGCAAATAGAATAATATACTAA
ATAAACAAATAAATAAATGAAAAAAGAAAAACTCACTAGACGAAGAAAAATCTAATCAGG
CAAAGAAAAACACTTAAAATATTTAAAAATAACACTTAGGTCTACACTAAACTACACTAA
AACTATAAGCACTTAAATAACTAAAACGAAAAAGCATGACATTAGTCCATTTGATTAATA
TCATTGTCATCCGAGTCGCGAGGAGCGCGACGCGTGACGAGAGGCCCACGCACGAAAACC
TCCCCCTCGTATTCGAACTCGGAGTCATCAGAATCGCCGGAGAAGTACTCAAA
>Tb132
TTGCAACTGCACTCAGTCCGGTAGCCGACTTAATCGATTAAATATTCCATTTTGCTTCGT
AAGAAAACGTGACTGATTCACATACGTGGCGTCCTCAGTCAAGTGAACAAAATGGAATAT
TTAATCGATTAAGTCGGCTACCGGACTGAGTGCAGTTGCAAATTTGTGTACCTGAATTTG
ACAGACGCAAACAACAAATTCATCTATCGCCACTATGGGATCGCAGCGTGATTATGCGAG
TATCGTGCAAATGGTTGCAGCAAATAATCGACAATCAAATCCAGATCGTCTATCACAAGT
AATGTTTACGAATCGAGTACCTTTTTAATGAATTGTGGATGTGAGATAAGAAGAAACTAG
GAATATCGATGGTACAAGGTCAATGATGTAATCCGCAATCATGAGATTCATACTAGTGGA
ATTTTCAAAAAGGCAGATGTGATCAATCTTCCGAATCATGTCGTTAAATGTTCCAGATAA
TGTTTGATATAGGTTAATCGTTAAGATTAATCGTTATCGAAATTAATGTTTACATGTATG
TGTAACGTGAGATTTGAAATACAAGATACGCAAAACGGTGCGCGGATATCTTATGCTTGT
TATTAAGCACATATGTTTCGGCAGTGTCAGTTGTATTGCGAACGTTATCCTGGGCATCAT
GACTTCTGCTTCCGTGCATAAAACTCGTTAGCTCGTCGCGTTATTTTTGTGAAGTTAAAG
TATGTGGTAAATCTTCAATGTGCGCGTGATAATACGAAGTTTCAAGTGTTGTAATTATTC
TTGCATCATTTCCATCTGCTTTCGTTTGGACGTAGCCGAGAATTATTGATGACACAAGTG
TTTCCTATCCGGTGTGTTGGTGTATATACACTAAAGCGGTTTATTTTTCATGTCTCTATG
TCATAAGAGACACATCAGTAAATGTGGTGGCAACGAATACAAAACGTGAATATTTCATCG
TGAGTGTTTTTTTACGTGAGTAATGTTCGATTCGACACGACTTCCATTATGAACATTTTC
TTGCATAAAATTATTCAATAATCTTTGAATACATCGTGATAAAATGCTAATTAAATATTG
AGCATTTTCACGATAAACTAATTAAAACGTGTCTGTGTTACGCGAGGAGTTTCGTTAAAG
CCATTAATCATTTCTCCGTCCGGTCGTGTACGTTGTTACAAATGATTACTTGGTGATCGC
GCTGAGTGATTTTGAATTCAAGTTTCAATAAATCTGTGTGAATGTCGCACAAAGATTTTT
TTGGCCCGTTGGGCCTATT
>Tb134
CTCTGGCAGTGACTTGCGATTTACTTGCCTCAAAAGGCTTCGTGGAGAAACCAGAATTTT
GCCTCTGATTTCGAGGCTGCTGCTTGCTGAGATCTCGCTGGCTACTAGACGACGCGGAGT
CATTCCGCCGTCGAAAATGATACGCTTTAGAACCAAAAGACCCAGCCCTAGTTCGAAACT
GCGGTAAATGCGACTCGATTAAGACAGAGGGCTCGTCTACCTCCCAAAAGTAAAATCTTG
CGACAAGAGAGATTTTGGATAATCTTGTAAAAGTGGTAGAAACTATCGAGTCGCC
>Tb140
CCTTTTGAAAAATGCGCACTTGATATTGTAGGACCACTGACGATAACGAATGCAGGGAAT
AAATATATATTAACATTCCAAGACTGTCTAACGAAATTCAGTAAAGCAATACCAATATCG
AATCAAGAAGCCACAACAATTGCCAAGGAATTTGTTACAAAAATAATATTTGAACATGGA
ATTCCAGAGAAAGTATTGACCGATCAAGAAAAAAATTTTGTAAGCGAAATGTTCAAAGAC
GTATGCAAGCTATTAAAAATCGAGAAGATACAAACAACCGCTTATCACCCCGAAAGTAAC
GGAGCTCTCGAGCGTTCACACCGAACTCTAGCCGAATACCTTCGTCATTATATTAATGAA
GATCAAACGGACTGGGACGAATGGATACCATATGCTATGTTTACGTTCAATACGACGCCA
CATACAGCTACGGGATATACACCGTTCGAACTCGTATGTGGACATCCAGCTACCCTACCG
TCAGCCATAGCACATCCACCAAAACCGTCGTATACTTTCGACAACTACGCACAAGAACTG
AAACAAAGGCTACGAGCAACGAATCAAATCGCCAAAGAACGATTAAAAGAAGAAAAGCGG
AAATCAAAAGAATATCACGATAAAAAATCCAAAGAAATTAAATTCAAAGTAGGGGACAAA
GTTCTATTATACGACGAAACGCTTCGCCGCGGACGATCTAAAAAATTAGACGCCCTATGG
ACCGGCCCATATACAATACTACAGAAAAACTCAGATGTAAATTACACAATAAAAATGGGT
CGAAGGAAATTATGTACGCACGCGAATAGACTTAAAGCGTATATAAGCACATAGAATTAT
AAAAATATATACAAATAAATAAAGAAAAAGTAAAAGTAATAAAGAAAGAAAACTCACCAG
ACGAAGAAAGGAACAATCCAATCAGGCAAAACACTTAAACTATTTAAAAAAGTACTTAAT
TAGAAAAAACACTAAGCTACACTAGAAGCACTTAAATAACTAAAAATACTTAATCAACTT
GATTGATGTCCTCATCATCAGAGTCGCGAGGAGCGCGACGCGTGAAGGGAGGCCTGCGGA
CGAATACCTCCCCCTCGTACTCAAATTCGGAGTCACCAGAACTGTCGAAAAAATATTTGA
ACTCCCCGACATCAAAGTTATTGGCATTATCGCCGGTAACGAGTGCAGACCGAACAGCAT
CGGCAAGCGCCCGAACGAGGCCGTCCACTTCACGAGCGGGCTCAGCAACGCCGGTATCGC
CGGAATCGAGATCGGCGATAACTAAGCTGACTACCTCCCGGACAAGGTCGAGAGTACCGG
GAGGGTACTCCTCACTTCCCGCAGGAATACCGTCGGAAGCCACGCCGTTCCCCGCAGGAG
GACCCCCAAAGTCATTATCTCCCACGGGAAGATCCGCAAAAAGAGGACGGACAGCATCCT
CCTCAGCACCGTCCTCCTCGAAACCATCCTGCACACTCTTCTCGACACCCCAAATGTTTC
CGAAAAAATTACAAGTACCAACCATAGCGAAAAATTACTAAAGAGCGCACGAACCGAACA
AATAGACAGACGGGGCACTACTAAAAACGCACTGGGCAACAGCAACGAAAAAAGATCTCA
AAAACGCTGACAACTTAAAAAGTAGACTTCAGAGAATTGCTATATAATAAAAATAAAGAC
GAGAAGAACTGATAGAAACTAATACCATAAGCGAAATACGAACAGGTGCGAGATAAGCGC
AGCGCAATGATGCACAGCATCCAGCTCTTAGAATAAAAAACTTTATGAATGAAAACTTAA
CAGAACAAAAATAATAAAATAAATACTTTAAAAAGAATAAATAAAATAATAAATAATCTT
ACAGATTCACATTACAGAATGATACTGTGGACAACATTATGTCTCGCAGAAGAGCCTAAC
GAAACGAAAACGTTATATGAAATCGAAAACTTCACTCATCACCCAGGAATATATTTCGAG
AAACTAGGAAAATTACATCAAGTGGAATCATCCTGGAAATTAGTCATCAAAATAAATATT
ACAACGTTTACGAAAAGGTTAGCACAACTAGAAATATATATTCAAAAAACAGAAAATCTA
TGCAAGATAATAGCAATCGCGAAAAGAGAAACATGTGAAAATTTCAATGCTATTGTAGAA
AAAGAATATCAGAGGACGAACCGTCTAATAAAAAGAATAATTTCTATATATAAACAACCA
ACAAGACAGAAAAGAGGAATAATTGACGGAATAAGCTCAGTTGCCAAATCATTATTTGGA
ACTATGGAAGCTAGTGACGAAAAACTAATAAACGAACAGTTGACGATGCTACATGACGCA
CAACAAGTAACGCAACATTCAATAAAAAACCAAATTAAAGTAATGAACGCAACTATAGCT
CACATTGACGAGACAGAAAAAACGATACAAAATAACGAATACCTCCTCCCAAATACGACA
AAAATTCCAAAAACACAATTATTAGAAAACGAACGACAAAATAACATACACGAAAACTTT
ATAATAATCAATGCGATATTAGCAGATTTAATACGCGATACCGAAGATATATTAGAATAT
CTAACTACAGTAAAAAAAGGAATTATGCATCCTCGATTAACGCCTATTGATCAGATAAAG
AAGACCTTAAAGATGCGAATTTTCAATTACCAGAGGGACTTTACTTTCCATTTAGAGTAA
AAAAGGAAGAATGGCCAACAATAGAAAAATCCGCGACCATAAGCGCGTATTGCGATACTA
AAAATATTTATACCATTCTACGATTTCCTTTAACCTCACTACCCAAATATGAAATAATAA
AAGTAATTCCATTACCCACTCCAAATCACGATAACATTTTTACCCTTATAGATGTCGTTA
ATCCCCTCATAGCTATCGATACGGAACGACATACATATATAATACTTAATAATAACGATT
TGCGAAAATGTATAGAAATCAACAGCGAATACTTGTGTACACGAAACTATCCAATATATC
GCGGGGATACAAATTCTATTTGTAAAATAAAAACTTACTTAGAAATTAAGGATTATTATA
AAGATTGTAAGATTAAAAATATTACGTCAAATCATAGCATTTGGATAGCATTAAGCAATT
CGGTTATATTCGGCAGCAAATAAGCAAATAATTACTATACATTGTAACAACCACGGAGAA
ATAAAGGAAGCGATTGAAAAAACTGGCAGAATTAAATTAAAAAATAACTGCAAACTCGTA
ACAGAAAATACTGTAATAAAATCGCAAAAGAGAACGTATGAAGCAAAAATAGAGTCATAT
TTGCCTCAGTATAATATCTCATTACTACAAGATAATATAAGTTACAAGAATAATACAAAC
GAAATACGAGAAATAAAATTAAAAGAAATTAATCAAAATCTTTCAAAAATGAAAGAATGA
AACAAACAACTAGACGAAATAAAGGAGGATTTAGACAAAAATCAAAGTTCTAATTTTCAA
TCGCCACACTTTATTTACCCAATGGCAACAAGCGGGACCACATTGTTAATAATAATAGCT
ATAATAATAGTTGGAATAATAATTTGGAAGAAAAAACGAAGCAAGCCCAGTGAAACGTGT
AACATTAAATGTAAACGCGGAAGATGAATTTCAATTATCTAGATCTATCCTTAGTCGTAG
CAATAGTACACGTTTCTAAAATGGGAATTTTATATATGCATAAAGTAGAAAAACTCTGTA
CCTTCGTTTTTCTTTCCAACGGGGGAGGGATGTTGTAGCTCAGAAGCTACCACAGTGCTT
GCATTTTCGACTGCATAGCAACGATCATGCCATGGGCGAGCGGAAATGCAAGATTGCTGA
GATATAGAAATTAATCCGTGAGACCGTGCACGACTGACACAGCATTAACCAAATATGGT
>Tb154
TGTATAAAATTAACTCTAATATTTAATATTTATCTTTTACAAACGTTGTAATTGTTTGAA
TTAATTAACATTATTTAAACATATTTTATATTAAATTCTATTAACTTAAATATACTGTTA
TACTATACTGTTATATTTACTTGTTATATTGTATTATTGATCAATATTCTCATATGTGGC
TAACTGTGTAAGTATTAAAGTATCCAATTAATAATTATGTTTAGATATTTTATTTTAAGA
AATATGAATAAAAGTCACATTTTTATTTCAAATAACATATATGACTGCTATATATTCTTG
TAATTCTAATTACATTACTTATCTTTTCGATTTCTTAATTGTTCTATGTATACATGCAAG
TCAAATTACAGTGGATAACAGGATCAAATTTCATTATAATATTTGAAAAACATATGTAAC
ATCAGCAATGATAACAGTATTGATTAGGATACTGGAATGAATCAATAACCAGATGCAGTT
GATGAGTAAATGCTTTGCATTATTACATAATGTAAAGTATATCTTATGATTCAAACATTA
ATCTTCTACGAATATATAATTTAATTGCTGTATTGACATTACATACTAATAGATATAATA
CTGCCAATTATTGGGTTTTTTTTAATATAAATTTATTTTTATATCTTATCTAACGTTTCA
TATAACTGATGTGAATATTATAGTTGTAACTTGTATATTGTAAAATATATCTGGATATTA
TAATACTGACATCATTTGAAATAATTATTGTCCGCTTAATCAACAAGCAATCAAATTATT
TGGATAATTCGAATATTAGTATTTCAATGTTAAAACTCGGATATATTTATAATTTTATAT
ATGTGTGTGATATCTGTTTTATGTAAAATAAATTATTAATACAAATTTGCCAGAAATAAT
CTTTAACTTTACTAAAATTACTTATAATGTAATTATTATATAATTATAATTAAAAGGCTT
TAAATATTGTGTTTATACGTATTTATTCGAACGTTGATATATGGAAATAAATCATAACAA
AAACAATGAACATGGTTTAATTAATAAAATTATAAATTTTTAAGAAATTTAAAAAATGTC
CCTCAAACGTATTACAGATCAAGTCAAATAAATTTAAAAATGATCAATATTTTATAATAC
CAGAATTTGTTGTCATATTAAGTTAAATGGATGAAATATTTATGTGCCAGTAAGTGTTCA
AATTAAAAAATTTAAGACGTTTCCAATAAAAACAAAATAAGATACATTTGCTACAATTTA
CCTAGTTCGCCAATATTGGTAACGAAAAAAATCTTTCGTCAACTTTAATTTCTTACTTTG
AAATCAAAGTAAAACAAAGAATATGAATAAGATTTCAATATTCAAAGATCGAATAATCCA
AAGATGCAGATAAATTGAAAAGAGTTTTGTTTGTATCACGTCTCGTCCGAACAGAGTTCA
GCAAGAATTAAAAATTCTATAAATAAATATACTGTAGTTGCACAGTTTCTTCGAATGCTA
ATAAATAATAGAAATTAAAATTGATTGGTATAACAGTGGTATCTTCTTTTTATTATATCG
GTATTACAATGATATTTTATTGTATCATTCTTAGTACTAACGCACGACGTTGACGTTTAT
ATTTCCGTCTTCGGAATGTAAAAGTTTGCTATTATCAAACGGAACAAATTTAAAGTATTT
TCTAAAAAAATACATAACGACACATATAAATATACGTCTATATACATATATATATTTACA
TATAAATAATGTATAATTATTCATGTGTGTAAATTATACAAGGTATTTCCGATCATGATA
CAAGAGTCTATCTTCCGTTTCATTGATTGACATATACATACGTTTAAATATCTCAAGTAT
AAATTATATTTTTTTACTTAAAATCTATTGATTTTACAAAAAAAAAATAGAAAAAAAAAG
AAGAATAATAAAATTTCTGTAGAAATCAAACTTTATAATACATATTTTTAGATGATCACA
TTCGTGGTCGTTAAGAAATTTTAATAAAAAATTGAGTAGAAGTTATTTTTCCTTTAACGA
TACGGGAGGATTAAAAAGTTAATAAATAGCTCTTTCACTAGCGGAAAACATTCAACAATA
AATTTTGTTTTTCAACTTTTTCAACATTCGAAAAAAAATAAACACTTAATTTTCATTTCC
TCCTTTAGTGTAACTCCTCGGAGAAGGATATATAATTATATAAAAGATTCTCTTTAATTT
TCGAGAGAGAATCATCTCCTAAAATTTTTTATGTTTATTTAGAAATACCCTGTATAAATG
TATGAATATTTTTTATTGATTAAAATTGATGAAGTATTTAAAATTTAATTAATGATAAAT
TAATATATACATTCTCTTGAATAGTACAGAATATCGATGTTATAAAATCAATTCAATTAA
ATTGTGTAATTTATTGACGTCCATTTTCACAGATCTTCGCAGAACTTTTGCTTCACGTTG
ACTCTAGCACGCCGCCGGCGAGTTTTGTCGCATACAAGTTTAGTGCCTTGTATATGAAAG
CATATTGTTCCTTAGTCTGAACTGCGCCAGCCCGATCTCTCCTGATGGTGTAAACGACCC
TCGGCACGTCCACGGTCCTCGTAATTTCATATTGTCTAATTCCTAGGTCGAGGGCTATTA
GCGTGCCAGTGCGTCCTGTGCCAGGACTACAATGGACCACGATGGGTCCAGGGCCACCTC
GCTGGAGTGCTCTCGCCTCAAGGAGCACCGCTATTAGGCCTGTACCGTCTGATTGGACGC
CACTCACCGGCCATAGGTACCAGATGTGGAATACCTCTCGGAACGTATTGTTCTCCAGGT
TCTTCAGATGAAGTGTAGAGATAGCGTACTTTTCCTTGGTTTCCCTCTTCTTCAGGGTGA
CTTGGAAGTCACCGTAAAGTCGATGACAATCTGTTACCTCCGAAGGTGGAATGTATTCCG
TACACTTTTCCACTTCATTCTCAACGAGATCGGTCAGCATAATAATCACTTTGCTCTGTT
GCTCCCAGATCATTCGCCAAAAGTCGGTAACGGTCGACTCTATTGGCGCTTGGCACGCGA
TATAGTACTTTGTGGCGTTCTTAGGCCCCCGCACGTAACTAGCGTTGATGTACTCGGTCA
AGGCGTCATTGTTCAGCCTCTGTAACGGCACCCTAGTCTCCGGAAGCGGTATCACATTTG
CGTATCTGTTCTTCACCTCGGCGCCCGGAGGTAGCTCGTCTATTTTCGCCGAAACCTGGG
GTATACCCGCGAACTCTTCATTGATTGCGTTAACGTCGTTACAGAAAGATGAAAGCCCGG
CAAAGTTGAGGGGGTGAGAGGGAATGGCGCTCGAATCTTCGAAAGTCGGATTGCCGTAAC
TTCTCTTGGAGGATCTTGCTGCACCTTTGCGCCTTACGCTATTGTATGCCGAAACGCTGT
CGAGGCTGTAAGCATCCAAGGATACCGGTCGGCACCGTTCTCCGTAATTGAACCTCGTTT
GCCTCTTTCTCATTATGAACAGAAGGCCAGCTAAAAGGACCAGGCAATAGCGGTGGTCGT
AGTCTCCTCCGTGGCCTTCATTTGCCTGGTCCTTTTAGCTGGCCTTCTGTTCATAATGAG
AAAGAGGCAAACGAGGTTCAATTA
>Tb158
CTTCATTCTCAACGAGATCGGTCAGCATAATAATCACTTTGCTCTGTTGCTCCCAGATCA
TTCGCCAAAAGTCGGTAACGGTCGACTCTATTGGCGCTTGGCACGCGATATAGTACTTTG
TGGCGTTCTTAGGCCCCCGCACGTAACTAGCGTTGATGTACTCGGTCAAGGCGTCATTGT
TCAGCCTCTGTAACGGCACCCTAGTCTCCGGAAGCGGTATCACATTTGCGTATCTGTTCT
TCACCTCGGCGCCCGGAGGTAGCTCGTCTATTTTCGCCGAAACCTGGGGTATACCCGCGA
ACTCTTCATTGATTGCGTTAACGTCGTTACAGAAAGATGAAAGCCCGGCAAAGTTGAGGG
GGTGAGAGGGAATGGCGCTCGAATCTTCGAAAGTCGGATTGCCGTAACTTCTCTTGGAGG
ATCTTGCTGCACCTTTGCGCCTTACGCTATTGTATGCCGAAACGCTGTCGAGGCTGTAAG
CATCCAAGGATACCGGTCGGCACCGTTCTCCGTAATTGAACCTCGTTTGCCTCTTTCTCA
TTATGAACTGTAAGTAGTTACAACTAAGGTTAACGGCCGTTATGTTTGATGAAATGAAAA
GCAAAAGCCGATATAGCCGACCTTCTACTGTTCGCAACTTTGCAACTCCGCTCTGTAACA
GTATAACTCTACAAATACTCACGATATCCCGAAATGCGGTGACGGTTAATTTAGTGGCCA
TGCATTGAATCGAAAACTGCAGTTCGCCAGCGTGCAAAATATATTTACAAACGATAAAAG
TGTGCCGCTGATTATAATTTTGATTTAAGCTTAAAATAAAAATTAAGCAAATCAGTCATA
TCGGTGAATTATTGTATAATTCTATTATTTAATTCTTAATAAAAGATGATTATAATAAGA
AGGTCAATTATCAAATCAACTTTCTGACGTTAATAATTTTACGTCATTCTCTTCCGTTTT
TAAATGTAATTATATTAAATAAAAAAATAAAGTTGTTTCAATCAATGCAAGATGATTGTC
GTGTATGAAATGCGACAATTATAATTGTAAATCATGCGTTCTGATAAGTTCCTTTCGTTT
CAATTAAGCAACGACACTTGTATCGCCAATTACGCCACATGACCGACATATCTAAAAAGA
GATTGAGGAAATCTCGCGATGGTCAGCGAAATAGAATAACGTGTTCGAAACACGTTAGCG
GGCCATTTCAACATCGTCATTCGCATGCACAACAAAGACCGCGAGAAGCACGGCGCAGCG
ACGCTGATGAAGTGTGGAACGCTTGCCGTTTGTTAGTCAATCTAATCAACCATTCAAGGC
TGGACAACCGTGTATGCGAATGACATTTCATTTTTCTTCCGGCAAGAATACGCGATGTCA
ATTCTCTTATCGTTAATTATACATTACTGCAAATATACGCTTCACTGTATTTCCCCACGT
GACTGACTGCACGTTCGATTGAGTGTCTTTCAAAATCAATTTTTTCAATGCCGATTTCAA
TGCCGCGATTTAATATCGTATTATTATTGTTATTCGCATTCCATAACTTTTATTTCATTA
TTATTTTTCATATTTTACGATATTACCGATTTATATAATTGAATAAAAATTACAAGTTTT
CTAAAAATGCGCTAAAAAATGTAAAAATAAAAATGAAATGTTTTTTATGCTAAACTTGTT
TGTGTAATAGCATTATCTGGTTTATTTATTAAGTAAAATTGCTTTTGTAACGACGAGAGT
ACAGTTTCGAAAATGGGATAATACCGTTAATATTTCCTGATGCAGCGATAATTTTCTTTA
TATTTTATATTAATTGATTCGTTAAGTTTGGTTAGTTCAGATTCCACCCGGCGTTATGAC
TGCATTATACGGTCATTAAAATTAATTGTTGCATGCTTTGTAAGCACGGTATTAATGTTA
CTGATAGCCGGAGAAAATGTTGTGCGATAGATCTTGTAGTGACGTTATTATCGAAATAAT
AGTAATGTGTTCCAAACACATTAAAGTTACATAATATAAGTTACGCAATATTAATGAAAC
CATTATTTTTCGTGGTTAACGATGTTGTCAACATCTAAAGGACTCAAGTTTTTTTTATTA
ATGCTTACACAGATGAAATGCCTATTACGTGAATATAGTTGGCAAGTTTTTTTTATCTCT
CTTAAACAATAAAGTTGCATTCGACGTGAGCTACAATCCTGTGCATGCGTATTACTTTAT
AAATAAACGGAACATCGAGATAAAAGCGTAATTGAAAAAAAGAATCATATAATAAGCTGT
CATTATCGCAAAAGTAAAAGGGAAAAAAAACTCGTACGTGTCGCGAGGTATTACGCGTGC
ATAGCGCATTAGCTTCGTCATTCGCGCGACGAAGAAGAGAACACGTTTTTCATCTCCCAG
ATGAAAACATATATACAGGCATGCTATCATGAGTGTATTACGTACACTGGAAGAGAATTA
TACGTGTGGACAGACGGACGGACGAATGGACGGAGACGAATCGACACACCTAACGTAAAT
CTGCCGTGAACAGAGGTTTATCGCAAGCACGACTTAGCAGCGGGTTACGTCAGTGAACAT
AGATTTTCGCGGACCTGCGTAACTGTCATCTTGAAATATTAATATTTCCTGCTTCGACTT
CTCAGTAACGTGCCGCGTGATGATTGAGAACGGCACAGAAAAAAAACCGCATGCGACATA
CACTCATAATTTAAAAAACAAACAAGATAAAAAAAGACTCGAGGAAGAACGATTCAAGCT
CGAAAATTCTCGCGTTCGTGAAGTTGTCGAAAAAAATTATAATCAATCTTATGAGACATG
CGGAACAATTTTTATGATGCGTTTTTTTTTATTTTACGTGTATGTACATTTGCGTAAAAG
ATTCGAACGCCAATGTCCGTCATAAATTAAATATGATGCATAGATACGTTTGGAGCTGCT
AAACGCTTGCAGTAAAACGCTTACCAGAAGGCCAGCTAAAAGGACCAGGCAAATGAAGGC
CACGGAGGAGACTACGACCACCGCTATTGCATTTCCGGAATCAGCTTCTGGTATCAGAAG
AAACTTGTGTATCTGAAAAGAATGAACGACTCTCACTGGGAAGTTGGGAGACACCTTGTA
TAAACTTGGTAGAATCTTGGTCATGGCAACATCGAACTTGCCATCCTCATCGACAACGTA
AACTAAGATCCCTGTTCCGAGCCGAACTCGTCACCGACACCCATGGAGATTTCTTTAATC
TCGATCTTAGTTTACGTTGTCGATGAGGATGG
>Tb159
GTGTTTGATCTGTCGCAGCTATGCAAAGCAATAGTATGCGTCCATTTGGTGACGATTCAA
TAGCAGTCGCTGCACGAAAAGCGGGATACATAAAGGATGCATTTTCCACCAATCTTGCTC
CCTTTGTTTCCGTTGATTGGATCGCTTTTCCGCGCTCCGTCAGGAAAAGCCTTTTTCTGC
CGTGAATTGGGCCACTGCGACCCGTCCATCTCTCCGGGACGTGAAACGTATCGAGAGATA
GTAGAAAGTTTACTATAATTTTTAAGCGCCTATGTGTGTGTTATGTCGGGCTCTGAGTCA
CGGCAGCGGATATCCTTCGCGTCGAAGAAATCGTCTCTATCGAAGACAACGTATCCATGT
ACTATTGCAACATTCTCTTTCTGTTAAGCGAATAAATCTGTTAGAGATAATCACAAAACT
GTTCTCAGATTTCAATTCCGATTATATTCGCAATCTATTCAAAAGAACTAGCACTTACGC
TTTTAACGATTTCTTTTGCAATTAAGGATTTTCCTAATTGTAATTTATACATTATTATTA
ATTTCCGTGGTGGAAAACGTTATTATTAGAAAATAGAATGAGTTAAAAAAATCGCGACAA
TACGGGGATGTCACGCGATCATTAAAAATTTAATTACGACGCAAAGGTTATCCTTCGGCT
CACAATTAGATATAGAAATTTTGCAGCGGCGAGAAGAGCGGCGATGGAAAACGCTGCACT
TTCTCCTAGTTGCGGCGAACGATGCGGTACGGAAAACAGTTTACTGAAGCAAGACCGCGA
AGCGCCACGAGCTGCGCCGAGCTGATCCATCGTCATAGCTGACGGAAAAGTGAAACACAT
TTCTAGCACATGAACTCCCCTCGCATCGTCCACTTGTTCCACCATACGCAACGCGTCCCA
AGTGCATGTATAAGCCCGCCCGTGGATTCACGTTACTCAACTTCCTTCATTTACATGCTA
ATAGAGCGACCGGTGACTCGCGAATAGTTAAGGACTTATTGTTGTATGAAGGAGCTCGTG
TAATTCGAGCGTGTAAATTTTACCGTATTTCTCGCGTACGTGCAGCACACTTTCTCGCCT
TTTTCGAGGATCGCGATGGGTACCGATCGTAACTAATGTGCGTTTCGCATTAGAAGTGGG
TTACGTTGTAATTTCGCAAAACTTATTTAAACCAAAATAAGTTACCGTTAGATTTTTAAA
GGTTTACGCGAGTTTCCTCCGCTTTTTTGTCCGCAAGCACTTTGCATTTTGCATTTTACA
ATGCGGTGGCGGAAGTTACGGAAGCATCGGTTACGTCCGAAAAATCTGAATCCCAAACAG
CATCGATTCCCCAAAGATCTACAACGATTTTAACAAAAGTCTCTTTGACCTATCAAAATC
AATCGTTCGCAGAAGTCCATGGAAAAGATATCGAATTGACGAATCGGAAAACTCACGACG
CAGACGATAGATTACATAATGTCAACAACAACGCAAGTCAAGTTGGCGAAAAAGATGATG
TATCAACATATGCGAATTCACAGAAAAAATTAGACGATGAATTCGAAAGTTCATCATCGG
ATGGGAACAGAAAGCCGAGATACGGAGAGATTGCTGAAAGCTCCGGGAAAAGCAGTAGCA
CGAAGGTCGTCTCCGAAGATCTTCTCAGACTCTCCAGAAAAAACGAACTAACTGCAGCAA
CCGCAAAATTATCCTTCAATGATTCGAAGCAGGACAGTAAGAGCCTGGAGGATGGCACGC
TTCAAGAATCTTTGAACCATGAAAAAGTATCCAATACGACGAAGATCACGTCTCCCGATA
CAAAGGAAAAAATTGTCAGCGAGAAGTCAGTCGGAAACGTTATGGAAACTTCGGAATCTA
AAGAGATAGGAAAAAAGGAGTCCTCCATCAAGTATGAAGAAGAGAATAACGTGGCTGCGA
ATAAACAAGAGAACGTCAAGTCTATCAAAGATTTTTTTTGGACGACTCCGAAATCGACGT
CAGAAAATACTGTCAGACCCGACGAAAAGAAGGACAAAATTATAAAGCTTGATCATAAGG
AAATTCTTTCGAGAAAGGACAAAAATACTTTGATTAGTTGGAATGAGGAAATGGAAGATC
ATACAGTAGAGGTTCATCGGGAATTAACTACGTTGCGCGGTGAAAATTCTTCGGGATTTA
AGAAGAGTGCGAATGATCTCGGAACGACGGCATCTGAAGCATTTGATTTAGAGAAGATCG
ATGATAAGGGACATGAAGGAAACGTCTCATTAGTTAATGACACTTACGTGAATCATTTTT
ATAAGACTGTGACGGAGAAAGATCCCAAAGCCAGCACGGGAAACCATTCGATTGACGTGA
ATGAATCGCGCGAGAAAGGCGATCCGAAAGAAGAAGTAGAGATCGTTAAGAACATGACTA
ACGTGCCAGTATTGAAGATTGTGACTAGCACGAACGATACTACGAGGAACGATTCTCACG
TCAATGAACTGTATAATCAGGAAGGCGCAGCCTACATGAAGAAAGAGGAGATTAGCGTGA
AAGATGAAAATCATCATGAGCAAAGCGCAGACACCTCCATTTCCAATGTAACTACTAAGA
GTACAGATGGTGTAGAAAACTGGAAATTAGTAGGAGAACCTGAGAGCCAGGTGAAGTTAC
CCGAAACAATGACTCAGAGCGTGCGACTTGAAGAGCGTACCTTGTCCACTCTCGAAACCA
CTCCTAATCTAGTTCCACAAGGCAGGACTATTGGATTTTCCGGTATCAACGAGTTTCCAA
ATATCGAGGTGAAATCTACAGCCTCAATGAGAACCGACGGAGGATCGTCGATCACTCAAG
GCCTGCGAAACAACACGGAAAAAATAGATCAAAGACCTTATCCGTATTTAAAATCCAGCA
GGGAATCATTCGAGGTAGTAACAGAGGCTAGTTTGAAACTGAAAAAAGAAGGTGGCGACG
TTACGGAGGAAACTTCAGCTTACGAGAATACGATCGGGAGAGGGGAGTCCGAAAAGAAGC
TCGTTATCACAGAACCGTCGGTTGTGATCGAGAACAGCATCCAACAGCATAAGTCAAATA
AAAAAAGTGTAAATGAGTCGACGAGTTTCACGACAAAGAGTCTCTCCTCTTTGATGCCAG
CGACGGCTATTCCAATTGTTTTGGCCGATGTTCGAGCGACGAATGAAACTTTTCCGGAAG
GATTTAACAGCAGCGCAAAGGCCACGGAAACGAAACGCTCCAAGTCAAACGAGAATAACA
CGCCAGGTGCGAAAGAGGAGGAGAAAGTGATTGTGGGTAGAGACGATGGCTACGATGTGA
CTGGAAACGGAATAACGGAAGTGAGCCCGATTCTGGATGGCAAGGAAGTGAAATCACATT
CCGGCGAAGTGACAGAATCATCAATATTGCACTCCACGGAAGTGAACACGTCTAAGACGG
TCTCTCTGAATACTGATGTTCAGATGGAACCAGAAGAAGCCATGATGATCCGTTCAACTT
TTGTCGTCACCGAATCCACAAGTATGGTTCCTTTGGACAAAAACACGACGGAAGAGAACA
GGACGAAAACGTTGCCAACATTGGCAACGGAAATCAATACGATCGCTACGATAGTTCCCG
AAAATTCCACGGAATCGGTGCCAAAAATGAATGTCACGCTGCGACCTTCTTCGAGTACCA
ATCAAACCGCCGAATCTCTCTCTGCCACTTTAAATCCCGACGAATCCTCAATTCCGACGA
CCACGTCTATCGAATTCGAGTTCGTCAGCCTCACGGAGGCGATCTCTTCGGTAACCAACG
TGACCGAGAGGAGTGTCGAAGGACGAACATTCGAGGAGCAAACGATGCCTTCGAGGGCGA
CGACCGTACAAAATTCGTCCGTGACGAACAATGTAACGGAGGATGCAGTCACCGCGATGA
AACCGGAGGAATCCAGCGAATTTCTAGTAACGACCGAAGATGGAACTTCAACGACGGATC
GAGTGTCGGATATGCACCGCGTGGACAACGGAACTACCATAGGTCCTCAAGATACTCAGA
CTACTTTTGAGAGCCAAAGTAATCGCACGGAATTCACGAGGAACGAAGTTACTGTGAGCG
CTATCGATTTTACCAGCGCCACTGTCGCTGATGCCACGGGAGCCTCCGGTGTTACAGAGG
ATCCTTTAAAGTCTAAAGATTCAAGTTTCAACGCGAACATCACCGAGACATCCGCTCCAG
GCACGACAGAACTTCCGCCGAATATAGGTGTTAGGACAACGACGAGTGTTACAAAGAGCC
CTTCGGCTACAAGTACTTTGGAGTCGATAGTATCCTGGAGTACGGCGGGTTTCACGGAAT
CGCCCGACGAGGCGATTACGGAAAATGTTTCGATTCTGTCACCGGATGAAATTAAATTGC
TGGTTAAAATAATCATCGAGGGCACCTTACACGAGGTTTGTCCTCGGTTGGAGGATCTCA
GGAAGGCGCTCGCGGATGTCCTCAGAGACGGACTGGACAAGCCCGTGCAGCCGAAACAAA
TTATCATCTATCAAGATCCCTGTTCCGAGCCGAACTCGTCACCGACACCCATGGAGATTT
CTTTAATCTCGATCTTAGTTTACGTTGTCGATGAGGATGGCAAGT
>Tb165
GTTCGATCAAGAAGTGCCTAACAAGTTCGCTCGAGGGATCTCGTGGGCTACTAGGCGCAC
CAGGAGGTGGCGTAGCTACTTTCAATGCCAGACCGAAGGCACCCGGGAACGAGTTGCTGT
CTCGAACTACGAATGTGCCGGGTGTCGCATCCTTCAGCATTGAGATTAGCTAAAAAAAAG
TTTCATGACGCTCATTTCTCGCACTATTCGATCGTAATTTTTTAAGTTCTTAAATAAAGG
ATTAAATAAAACAATATATAAATAAAGTTAAATAATTAGAGAATTATTACTTATTTTATA
CATTCAATCGCATTTCTAAAATTATACATTTTAAATAAAATTTCTTTTCCATCTTCCATT
ACAATCATAAATAAAAAAGTCATTTTATACAAGAAAAAAATAAAAGTAATTTCAGATTTA
AAAATTACCTTGCTCCCGCGATATATTAGGTTTGTACCAGATTCTGCTGGTATCGCGTAC
GAATTTTACATTAGCGTCAGCTACCTCCTGGGGCTCGGTGTTGGAGTGAACGCTGGAGCG
TCTCGAGCTATAATAGTGGCGGTCAGTCTTCACCGCAAGTTCAATATTATAGCTCGAGAC
GCTCCAGCGTTCACTCCAACACC
>Tb167
ACACTCCGGATCCGCCGCCGGAATTCGCAAATGGACCTGTAAAAGGATCTGATCACATCG
ATGGTTTGTCATGGCTGAGACAGCAGCAATTGAAACTCGCTGCTAGGAGAGATGAAAGGA
GCCCTGGCAAGCTTTGGCGACAAGAGACCGGAAACCGTGTCATCGGTGAGCTCAGGAGCT
TGCAGAGAGGAAGATTGAGACACGACGGTTACGCGAGCGATTCGGCAGTTCTCGACGATG
ATGACGACGGGTGGGCAGCGAGTTCTGTTTCTGGACAGCCGTCGTCGAGAGCTGTTTCGT
ACACCTCCGCACCAGCTAGTCCTCTACTTCCGCAGAGATCAAGCAGCCGGAAGTATAACG
GCAATGCCGGAAACGGTGTTCTTGGCAGACCACGAGCGGAGAGTATGAACGAACGGCCGT
TTGTTTCTGTAAAGCGTGCTTACGAATATCGCAAGTATGATAGTCAGGTGAGTACACGTT
TTGCATTTAAACGGGTTCCACGGCATTTTTTTGTTCATTAGATCAGCTGGAATCATTATG
CGCGCCGTCGTTTCGAATATTCTAATTGTATATTATGACACATGAGATAAACAGGTTTCT
ACTCTTATATTTTTTATAAGCAACCAGCAAGCAATTGTATTTAAATAAATTAATATGACA
TACCCCCCAGATATTTATATAAAAAATAACGTATATATAGATATCAGATTTTATCTTAGC
AGTATTTTGCGTTCAGTTTGTGGTAAATTTAATATTTCTTGGATATTAGAAAATGTACGG
TTATTGCAAAATAATTGATGTGTTGGCCGACGAATAAGGATAATATTGGACGAAATAAAT
AGTTATTCGCGTGGAGTTCGGAACGGTGTGGTACGGTCAATCTCGCTTTACGCCAATAAG
ACGGCGGCAGCACGAACGCTACAATTTAGGTTCACAGATAACAAGCTAAGGAAACTCCTC
CAACAACGCTATACCTTATAGAAATACCGTATAGTTAGACCCTAAATGGCTAGAAACGGC
CCCCTCTAAAACGTAGACTGTAAGGCGATTACCTATCCGAGATAGAAATCCCCCTTAATC
CTTTTTCGTGCTATGCTTTCGATGCATTTATGAGAAAAGAAGTCAGAATTGCATAATAAA
GTATTCGAAACATTATTAACTTAACTATTTATGTACTAAATAATTTTATTTTAAGTTTTA
GTTTATTTTAACAGCAAACATTTATTTTTGCTTAACGTAATATTCATTATGTTATAAATA
TTATTGATTAAAGATGCTGCTTTAATTATTAATACATTAATATTATAAAACTAATCCAGC
ATTAAGTACATCATATGTTTATGAAAAGGAACAGAACCGTTACGAATATATATTTGTTAC
GAATTTACTTATTATGTAATTTCATTTTCTTGTTAAGTACGCTTTCGCAATTTTAATTAA
AAGTATTTGCGAAAGTACGGAAAATACTGCAGCATTATCAAAAAGAATCGTTTTCTCTCT
TTATCGTTATCACCCAATGTGAACAATTTCCAGCTGACGCGGCAGCTGCATTACAACTAC
ATCGCGTTAACTCGCACCATTAATTAGCCCGTGCAATTAATTAACAACGATTTGGGCTTA
AAGCCTCGCTAGCGTGGGTAATCGAGGGCATAGCACTGAAAGGATTAAACGCTCTTAGTT
GGCCGGCATGTAGCATAGCGCTTGGCTTGCATTCCAGAGCCCTTCGACATCTCCCCGCTC
AGCCTTAGCGGCCGCGCCACCCTTAGGGTTCGCGGCGAGCCAGCAATTGAGTTCCAGCAA
CGTCGAAAGGCCGCAACAACAGCAACCACCGCGACCGGAATCGCGCAGCGACAGTTTCGC
ACGCGCGGACGCACTGCTGCGCGAGCATCGCCATCATCAGTTGCAATCCGGCGCGATCAT
CAATAGCGCCAGCAACGACCACCCCGAGCGGAAGCAGACGATCGCGATTCAAGAATACGC
AACAGCTTATAGTCGAAACGCGCGGCCGGAGTCGAGAACGCGCGTCGCTCATCAGAGCGC
CGTGAGTTACAGCTCGGCCAGCAGCAACGACCAAGTGGACGGCGGATTATTAGCGGTGGT
CGATCAACCTGACCCTCTCGTGAGCCTCATTCAGTCTCTAGCCGAGATCTCGCCGATCCG
CGCGTCCCCGAGCATGACAAAGACCGAGAACGAGCATCCCGCCGGCAGCAATGCAATAGC
AGCCGCTGCAATGTCTGCCAGTGTGCCTAGCAACAATGTCACTAATTGCTCCCCTAACCA
GTCACCAAAAGCATGGCAGAATTGCACCCAGCCGCACAATGACTCGGCGTCATCGTGGAC
CGAGAGGAGCGTCAGTCCCGGAAGCGTGGTTGTCAGCGGTGCCTCGCGGCCGCAAACGCC
GGCGTTTCCGGTTCATCCACGGACGCCGTACGTCAATAACGCATCACCAACGGTCACGTT
CGCCAGCGATCGCACTTATGTGACGTCCAACAACAGCTACAATGTCAGCAACAATAATAA
CAACGAGGCGGGCGGAAACAACAACAACAACATCGGAAACTACGGCGCCGAACGAACGAT
ATATATCGAAGAACGAAAGGAAGCCTCGAAGGAGACGGGGCTTCCACCCAAGAGTCCGAC
AACACAGCGACGCTTGAGTTTCCCGGCAAGCGGGCCGCTTAAACAAACGCATAACAAACG
ATGGCCGCTCACTAACCAATCGGCGTCGTTCGACTATAGGTAATATATATACGAAGAGTC
GCGCGAGTGATCATAATTGAATATGCAATTAATGGCTTTAGAATTAATCACAGCGATGGA
GAGCGTCGCGTCCAAATGTGCACTATGAATGTTTTGTATTATGTTACTAATGTTCGCGCG
CGTTGGTACGCTCGGAATGCATCCTGTATCATATCATAGATAATAAATCACGTTTCATGT
GATATTACGTGTAATAAATTAAAAACACTTTCATATTTGAATTTTTTTCTTTTATGTCTT
AATCCAAATAACACTGGTTTTTTTTTATGTAATTTTATGACCATTTTACTTGCATCTTTG
ATGTTTATTGTTGTTACACCAACATTCATTACAGATTACTCAAAAACTATTATTTTATGT
CTCTCAGTTGTAATAGGGAAATTTAGTATACTCGATGGTATCATGATCATAAATCGCGGC
TACGTATGCTGGCCATATGTGTGTTGCACTTTCGAACTAACAAGAACTCGCGCTTACTCG
CATCGTGTGTCATAGAAACTTCTCACAGAGCAAGTATGCTATATCGAGGATATAAATTTT
GTTATCGAAGACCCAAAGTAACATTTCCATCACCCTCGCTGAGAATTCCTCAGGGGGGGA
AATTTCTTTTCTATCCACCCTTCTCTTTCCGCTTCTCGCTCAGAAACATTCGCCCCGTTT
AACTTGAAGAGGCACTTCTTTCGCCTCTCCAAAATTCTCTTCCACAATGTGTATCACCCC
TTTTTCCAATATTTTCCTCACGATGTATAGCACTGTGCACGAGTCAACCGACACACCTCT
ACCTGCACGGAAATGTCGGTACATTTTCGCAGAATATTTTCTAACATTGCGTACGGTTGC
TCCTTTTGCAGTAAGGACCGACCTGTTTCTCCTGTAAGCGAATCGACGATGTCGCAGCCG
CAGGCTGTTTCGCGCAGTCCTGGTACACCGACCCACGTAGAATTCGCCCAAAGCCCCAAG
AGTGCTACGTCATACACATCGATTAATAGTGGCGGTCAGTCTTCACCGCAAGTTCAATAT
TATAGCTCGAGACGCTCCAGCGTTCACTCCAACACCGAGCCCCAGGAGGTAGCTGACGCT
AATGTAAAATTCGTACGCGATACCAGCAGAATCTGGTACAAACCTAATATATCGCGGGAG
CAAGCAATCTCAATGCTGAAGGATGCGACACCCGGCACATTCGTAGTTCGAGACAGCAAC
TCGCGTTCCCGGGTGCCTTCGGTCTGGCATTGAAAGTAGCTACGCCACCTCCTGGTGCGC
CTAGTAGCCCACGAGATCCCTCGAGCGAACTTGTTAGGCACTTCTTGAT
>Tb168
AAAGACTCCGTGTCAATTGTAAAGAGATATATAAAACGTTACAAGCTGCTCCTTGAGCAA
GAAGCTGTAGTGCTGTTGGTACCAGGTGAGTCTTTAGAGTTCTGGCGGCTGCTTCTGGTT
CGGGTAGCAGCAGTTGGCAAGGTAATGCCATGGCCATCAAACTATGCTGGTAAACCAGTG
CCGAGAGTGAGCTAAAGACAGGCTCGTTTGCGCATCCTTTTAGTCTGACACCACGCGATG
TTGGTTCGATCAAGAAGTGCCTAACAAGTTCGCTCGAGGGATCTCGTGGGCTACTAGGCG
CACCAGGAGGTGGCGTAGCTAATCTCAATGCCAGACCGAAGGCACCCGGGAACGAGTTGC
TGTCTCGAACTACGAATGTGCCGGGTGTCGCATCCTTCAGCATTGAGATTAGCTACGCTC
CCGCGATATATTAGGTTTGTACCAGATTCTGCTGGTATCGCGTACGAATTTTACATTAGC
GTCAGCTACCTCCTGGTGCGCCTAGTAGCCCACGAGATCCCTCGAGCGAACTTGTTAGGC
ACTTCTTGATCGAA
>Tb169
GTTGGATGACTGCTGCCGTGACTGCTGTAGCTACGTGATTCTTGGATGTACATCTTCTCA
CTTCGATCGCGATTGTAGTCATCTAAAGTAGAATAAGTAGACGTTGGATGATTCCTACAG
AAGTTACGGGGCCGGTAAGGAATCGAGTCCGCCCTACAATTCAAGCAGCAGCTACAGCAC
TCTGAAGAACGAGTACAGAGATTCGCCGAAGAGCATCGAGCATCGTGACTTCGAGTACCG
CATGTCTCCGGATCGGAAGATATCCGAATCCTCCAACGACTCCTACAGGAAGCACGCGGA
TTCCTTTTCACCACCTGGCAACATTGACTTCATCGACGAGGACATCCCCTATCACGCCAG
GCAGACCAGCCAGCCGTTCTCGTACGGTGCTACTACCGACATGATAAAACATCAGAAATT
GTCGTCGCCTTCGTTAGTGAGGAAGGCGTCCGTGCGAGGTATCGCGCCCGTCGTAGATTT
CGAGGACATTCTTGGCGAGAATCCTAGAAGACCCATCAGCCCCCTTAGTCCCCTCAGTCC
CAACACTCCGGATCCGCCGCCGGAATTCGCAAATGGACCTGTAAAAGGATCTGATCACAT
CGATGGGTAAGTAACTCTCCATCTCATAAAATTTACTTATATTATAAAAATTGCTCTTTA
TGTATAGTTAAAAATTATTAAATACATTAGGTTGATCCATAAAATAAATTCTGCTAT
>Tb176
TATTAATTCATAGACTAATTGTTTCGCATATTCAACTTTCTGAGGATCTCCTGTTATTCT
ACAGAAAGAAGATTTACAACTTTAAATAATTATGTTATATTGCTTCGATAGATAAAATTG
AGGGCAATTGTTCTTACCTAGATAAAAGATTGTGTCTTACCTCAAAGGCTTTTCTTGTTC
CTGAGATGGACCTTCCTGAATAACAACCATCTTAGCTCCAGACTTTTCTTGAAGTTGCTT
TATAGTTTCGCCTCCTTTGCCGATTATCAGACCAACTTTAGGACCTGGAATCATTATCTC
AACAAATCCTGGATGTCCCATCATTCCGCCACTGCCGCCACTCATATTCATATCACCAAT
TCCCTCACTTCTGCTTCTTTGATTTACTATTGACAATACAAGCTCCTTCGCTCGAAGCTT
GCCTTTCTTTCAAATGGAAGTTTAATTCTCAGAAGTAGACTGTGAGTAAGGGTAATTCTG
AGAATTAAACTTCCATTTGAAAGAAAGGCAAGCTTCGAGCGAAGGAGCTTGTATTGTC
>Tb179
CTTTCTTTCAAATGGAAGTTTAATTCTCAGAAGTAGACTGTGAGTAAGGGTAATTCTGAT
ACCCTGTTGGGAAAGAAGGATTTTGTTGTCCCGTCTGTGGTTGGGAATTAGATCCAGCAT
TCGCTGCGTAATAACCAGTTGGTGCGGAGCCAGCGTTCATCGTTGGATAACTTCCATAAG
CTTGAGGGAACGCGTTAGGCGTGGTACCCGGTGGACCAGCCGATTGTCCTTGAAGAGTCT
GCATTTGTTGTTGGGCCATTTGGTTTCCCTGCATTCCGAGCTTGCCCGCCTTCATTTGAG
CTTCTATTGCTTCTGCTTCTTTTATTTTACCGATGCTTCTGTAATATTCTGCCCACTGCA
CGCTATAATCGGCTTGGCCACCATTTTGCGCGGCGCCTGCCTGCTGTTGCTGCTGCGGCT
GCTGTGGCTGTTGTTGATTTGGTCCAGCAGAACCCGCTGTCGCTGGATTAGATTGATTTT
GTGAATTACCTCCTTGTTGATTATGATCTGGCTTTCCTTGTTTTCGCTTGTTGCTCAATC
ATATCTGCTTCTCTGTGCATACCTAGTGATCGATAGTACTCCGCCCATTGAGCGCTATAG
TCTGGCTGACCAGTCTGTGGATTGACTTGTACAGGAGCTTGATTAGCATTGCTTCCATCA
TTGGATTGTGGTTGACGTGGCCATGCTTGATACCCTGTATTCCAATTTGGATTGTACCCA
ACTGCTCCTTGTGACAGACTGGTCAGCCAGACTATAGCGCTCAATGGGCGGAGTACTATC
GATCACTAGGTATGCACAGAGAAGCAGATATGATTGAGCAACAAGCGAAACAAGGAA
>Tb183
GCATCTATTACAATACCTAATACTTTCTGTACATATGTATATACTGTGATATCCTATACG
TATGTAAGACCAAAGTGAAACAATAATTTTGTTTTAGGACATATCAGGGAAACTTCGATG
TTAAGCCGAAGTGGATGGCGGACCAAAGATCGAGGCATTCTTGTAATATATAGCTGATAG
TTTATAAAAATCGAGTATACACGGGTAAGGGACTATTAAAGGATATAACAATAAATGTAC
AATTACTTCCCGTATAATTATATATATATGTATATATATAATTATTAAATAATAGACTAA
GCGTTACACGCTGTTTTTTGTCTTCGGCGTATTGTAAAATGGTGAGAAAAGAACAACGCC
AGAGAATACCGTTTGGCAGCATGACAAAGTACGAGCGATACGATTATTTTACAATATTCA
TTAATTTATTTCTTATATATAACACTTGCTAGTGCTGTTGTTCATTATTATTTATTTTGT
TAAAGAGTCCATTATAGGCGAGTTCCTTGCACGCTTCGACGACCGAATCGTATTTTACAT
TGGCGTTCTCTGTCTTTCCTTATATATTTTTTTACAATTAATTAATTCAATTGCAACAAT
ATTTTTAATTGCAACTTTCGTCGACAACGTTCGAAAGTGTCATTACGACTTTGCTCACCA
CAAAGTCTAATTTTACAATGTGAATTAACAATATGTCATTGTTTAAGGAATGACATCGAG
TGATAATATAATTTTTCACAAGTTTTGTTACTATTCCCTTTCTGTTTATATTTTACTGCC
CGCAGGTGATTAAATTACAAGAGCGCATTGCTCATCACCGTGAGACATCCCTCATTTAGC
GACACTCGGTCTGCAGCATGCATCTTCATTTATTATTATTACTTATACTGAAAATGCAAA
ATTGCACTTTAATTTCCCTTCTATTGCATATAATTATTTGTAACTAATATTTTTCAGGAT
TTTTTTGAAGATGGTATTTCTTTCTTAAGGTAAGAACACTTGCGTATTGCGACAATAACG
ATACTTCGATACAGAGAATGAAAGAATGCGCATTAGGAAAATGTAAAAAAAAAAAGAAAT
GTTCTATACAAACATAATCAAAAATAGTCAACTTTCTCTGTTTCATATTAACCGGTTTTC
TTTTAAACTAAGATTCTCTCTTTTTCTTCTGACACCGCTCTCTCATTTGCATTTATCGCA
TAATCATGAATAGATAAGAAAATGAATGAAAGACGAGCTATAACATTTTCATTCGTATGT
GTCAGTAGCATGAATATGAGGGAAAACTTTGGGAGAGAAGGGGAGGAAATCTTAGAATAA
ACGAAACGTTCGATTCCAACGGATTTTAGGATAAAGGAAATCGATCATCTTGCTGATGCT
ATTCAACGAATTACCGCTATTGACAAGAATCTACTGAATAAACGAATCTCACAGATTAAA
ATTGTAGTTATTGTATAACACAAAATCGTAAAAAATTGGATGTCATTTACTGGACGAGTT
AAAGAAATTGCTTAATCCAACTGGATACGCGCAACGAGAACGCAAGTCCATATGCTGAGG
CTATCGATGGTAAATAATAATAATAATAACAACAATTACAATCTATGATATTTAAATGCG
TCAGTGTCTTTCGATAAGGCTGTCACTGCTGCATAAGTAGATGGCATAAGTAGACCTTGA
ATCACGCGACATGTTCCAAAATATCCCAAATGACCCATGATCGATTAATGAATTATAACG
GGTCGCGCAATTTTTTAACTGCACGATTGTTTTATATAATGATTCCATAATCCGATGATT
AACACCTCCCATAGGAGTTGGTCTCATGCACAAATTCTTTAACTTGGTCACTCCTTCACC
TGTGTCTTAAGATGTTGCAAGAACTCATAGTAACTAAGAGCAGATTCGAATCGATCCTCT
ATCAATCGCTCGACAAACAATGTTCTAAAGTGGCTATCGTCCCTGACAACTTGTACAGGT
ACGTAGTATGGTTTCTCCTCTTGTAAGCTAAACACAAAGCTTCGCATTCGTTCGCTCTCT
ATTGTATCCAATTCTGGTAATTCGTACATTTCTTCTGGAATAGACGCGAAGCCCGAAGTG
CCAAATACATTAGAACAAAAAACTGGATTGACATTCTTGCCAACATAAATAAAGATTCTA
TCGCCAGCATCTATAAGAAAGACACCCCGGCTATCGAGTTTCTCAGCAGATAAATTAAGC
CGAGGTGGCTGTGGACACACTTTGCCGTCAATGTCCTTTGCATTACGATCGTCGAGTATG
TGAACAGGATACAAATCGGGATAAACCACTTGTATCAACTGTGCCAACGGCAATGTCTTT
AGTTGAAACATAGCGTATATGCGATCATCCAAACGTGTACTCGTGCCAGATCTGAAGGCT
ACACTCTTCAACAATGCGATAATGTATAACGGCAACAGCTTTAAACTTCCTGGAGCAATA
AGCCCTCCGCCACTGGAAGATTGCGCCAATTTGTATGCGGATAAGATATCGATTGCAACG
TTTATTAATGCATCTCTAGCGTCCGACAAAGATGATTGAAGCGATCGATCGACAGCCATT
TTCGATAATAAGCCGATTATGCATTGCTGATCCGCAGAATGTAATACATCCGATAGACTT
GCCACGACTGGTAGACATAGAGTGTGCACTCTTATTCTTCGCTCACCTTTGCTTGAAGTA
TACAGAAGAGATGCTTGGAAGCATACGTTCTGCACATCGGAAAGATTTTCGTCGATAGAG
ATTTGCATGCCGAAACCAGCATCCGGATTAATATTTGGCAAGCACAGGAGATCGGTTGAT
CGAACGAAGAAGCTACCATGGAAGGTATGGATGCTGAGACCGCGGGTACAGCGAAGCCGC
ATCACCGCTTCAAAGCCGATCTTTCTTGTTAAATAACGACGTAACAATCTTTCTAAATTT
TCAATATTCTGCAACTTTGATGCTCGGAACAGTGGCAAATGGTAAATGCAGCCACCCGTA
AACTTTGACACACATGATAAAGTTGCTAGATCGCTGTATTGACTATTCATTAAGAATAGA
TCAATCGCGATCTGTTGTCCACTACAATCCAGAGCGAATCTTTTGTAGAAATCCGTTGCC
GGATTGAGATGTGGCACATCTTTATTCACTCTAGTATTGGGATCCTCCCTCGGTTGCAAG
GCCCCTGGACCGATATTAGGCAAACATGTTTGGAAAACGGTGACACGTCCTCCGGTAGCG
GAGAGGAGTTTGAGAGCAGCTTGAAGCCCGGCACCAAGAGCGTTGTTAGTATCATGAGTG
CCGCAAAATTTGACGGGAAGCTGGGCAAGAAGGTCGCGGATGAGCTCTTCACGTTCCTTT
AGATTTACAATTAGATTTTCTGGACAGGGTAGAAACACGTCGTCGATATCCAACATGATC
ATTTCGTGTGGCTGCGAGACATTATCAGGCATGCTGAAGAAGTGCAGAGCAGAATCAACA
GCGAGAAAACCGATTTGGGTGCGACTGTCGCCGGGGAGACGCGACAGTTCGTCGTTAATA
GTGTTACAAACGATCTGTAGATAGCCGCTTTCCACAGCAAGACGAGAAACATCCAAAACA
AAGAGATAGACAGCGGGCTGAGGTGGACGGACCATATACTCGCTTGGCGCAATAAACTCT
ATCGTGCCGGTTCTGACTTCTGGCCGTCGCGATGGATCGCCATAAGATTTCGTTACAGGA
TCAAATTGGAATTCCTCAGGAAGTTCATTCAATCTGAAACAGAGATTGCACTTCCATCTT
CTCGAATCGACGAAATATATAAACGGGTTGATATATGTTCGGCAAGCTCGACAACGCACG
ATCGTATTGCATTGAATCACTGCTAAATGGTTTAGGTCTTTAAAAGGATGTATTAGTACG
CCGAATGGTAATCTTGATTTCTGCAGAAGCGAATTTGATTCTGGGACTTTTGTCAATGTA
CACCTGAATATCTCAGGATTACAATTTACGGTATCTAAGAAGTCCTGATGTAACTTAATC
TTTGGTGGTTCGACTTTTTCAGGCGGCAGTATATTTCGACACTGTAAGAGGTCTATCGAT
TCCATCCCCCATATTTTGTTGTAGCCAGTTTGTGTGACGTTTAAATTGCTCATCTGATTA
TTTAATTGATTTAATTGGTCAGGGTACATATTGGGATACCTTCTATTTGACGAGTCTAAT
GGGACATTCGTCATCGGGCCAGGATATTGCGAACGAGGATCATACGTTTGCTGTCCCGGA
AGAGGAGGCATTCCTGATGGAGGTAATCTTGCGCCGTGTAACTGGTTACCTCCTGAAGGC
GGTAGCATCGCGGTATTGGCAGTGTCTTGTTGCGGATATTTCCTCTGGCCAGTTAAATTT
GGATGTATATTCTGACCTTGAGGAATACTTCCTAGTCCCATGGGATTCATATAACCAGTG
AGTAAATTTTGAGACTTTAAAGATTGAGTGCTATCTGGAGGATTTCGTGGCCCTACGTTA
TGGCCTTGTGCATTATAGAATAAATTCTGCGTGCTAGAATTTGGCATTGACGATGCACTA
GATATATTCTGCTGAGTTCCATATTTGAGTTGTGAACTACTTAAGCTTTCGGAAGGACTA
ATTGTCGATTGTGCTTGGACGTTCACAACTCAAATATGGAACTCAGCAGAATATATCTAG
TGCATCGTCAATGCCAAATTCTAGCACGCAGAATTTATTCTATAATGCACAAGGCCATAA
CGTAGGGCCACGAAATCCTCCAGATAGCACTCAATCTTTAAAGTCTCAAAATTTACTCAC
TGGTTATATGAATCCCATGGGACTAGGAAGTATTCCTCAAGGTCAGAATATACATCCAAA
TTTAACTGGCCAGAGGAAATATCCGCAACAAGACACTGCCAATACCGCGATGCTACCGCC
TTCAGGAGGTAACCAGTTACACGGCGCAAGATTACCTCCATCAGGAATGCCTCCTCTTCC
GGGACAGCAAACGTATGATCCTCGTTCGCAATATCCTGGCCCGATGACGAATGTCCCATT
AGACTCGTCAAATAGAAGGTATCCCAATATGTACCCTGACCAATTAAATCAATTAAATAA
TCAGATGAGCAATTTAAACGTCACACAAACTGGCTACAACAAAATATGGGGGATGGAATC
GATAGACCTCTTACAGTGTCGAAATATACTGCCGCCTGAAAAAGTCGAACCACCAAAGAT
TAAGTTACATCAGGACTTCTTAGATACCGTAAATTGTAATCCTGAGATATTCAGGTGTAC
ATTGACAAAAGTCCCAGAATCAAATTCGCTTCTGCAGAAATCAAGATTACCATTCGGCGT
ACTAATACATCCTTTTAAAGACCTAAACCATTTAGCAGTGATTCAATGCAATACGATCGT
GCGTTGTCGAGCTTGCCGAACATATATCAACCCGTTTATATATTTCGTCGATTCGAGAAG
ATGGAAGTGCAATCTCTGTTTCAGATTGAATGAACTTCCTGAGGAATTCCAATTTGATCC
TGTAACGAAATCTTATGGCGATCC
>Tb185
AATTGAGGAGACTGCATTCCATTCTGCTGAGATGCAGGGTTCTGACCGTTTACTATGGGT
GGTGGTTCATGAATCGCTGCTATTAAGATACATCCTGGTGGTGCTGCGTGGAGGCGAACG
GCAACGAGGGCGATGCACGAGCCTGCGTCCATCCGTTCCTAACTCGCGGCGATTCACGTC
GAATTACGAAGTGATTGTTAAAGCAACAAAATGTCACAGTCAAGTGGTTACCATTACCCA
CTCTACGCAGAATCCAGTAATCCTTTGAAGAATGAACCACCACCCATAGTAAACGGTCAG
AACCCTGCATCTCAGCAGAATGGAATGCAGTCTCCTCAATTCAATTTAACTGGCAAGTTT
TTGCTAGAAACATACTATGAAGAAACTTTATTTTTTAAATATACATTGTTATCATTTTTC
TGTTACACATAGCTTCTTTACCAGGGCAATGGCTCCTGAAAGTGATGACATTGCTCTTGC
ACTTATATATATATATATATGATGTGGCAACACGTTTAATATGATAAGAATCAAATTGAT
GTAATCAATTCTCTTATCTTTTACCCTTTCAATTTTTTACATTTCCAATAGTAAAGCATA
GTAACTGACATAAGAAAATCGTGTAAACTTTATAAAAAGATTAATTTAAATAAGTATGCA
AAATTTATGCTATAAATAGTAGATAATAAATTTGAGAAAAATTCTACAGACCTGTGTTAC
AATCACAAATATTATTTTAAGGTTTTTGCGATTTATTAAATGCTGTAAATTTTTAAATGT
CAGTGATTTAAATTTTAAAACTGCTATTCAAATTGAAATGATTAAAATATATTTTCAGGC
ACACCATCGTCACAGTCATCGCGTGACCCATCCAGGGAAACTTCTAGAGATCCATCGCCA
ACTCAATATCTTCACAATCAATATCGGCCTCAGTTGCCACGACCGCCAATGCCACCAATA
AACGGACCTCAAAACTCCAATGTGCCCCCAATGTTGCCCCCACCACCTAGAACATCACAA
CCATATAGTCCTGTAAATCTTTATAGTGCCCAAAGCCAGTATGTCGCTAGCACTCGTCAG
AATGTTGCAGTCGGTACATCTTCAACTGCCTTTGTGTCTCAACCTAGCCAAGACAGTCAT
CGACCCATGATTCCTTCGAATCAGATGCCTCCAGTAGCAAAAAATCTGACCCCAGTGTCT
GCGCCATCAACGTTTGCGAATACTGTTAAACCAGAGCCAGCTAAAGTGAACGAAAATTAT
CAGTGGACTACTAATCCTCCACCTACCAACATTCCGCAGGGTACTATGGGCGTTCCTGGA
ATGTTCAGTAGCAATATGATTAGTCAAGTCTCAACAGATCAGACTGCGGAAAGTCAGACG
TCCTTTGATAGAGTAAATAAGATCCCGACATATGATCAAGGATCCCCTATCCCTCCATCC
GTATCTATTGCTAATCTACCTCCTTCGAACATCACTCAACATTTAAATCAAAACAGTTAT
GTACAGCAAGAACCAGTGAGTTCCAGTATACAACCTCCAAGAACTCAGAACGTCCAAGCA
CAATCGACAATTAGTCCTTCCGAAAGCTTAAGTAGTTCACAACTCAAATATGGAACTCAG
CAGAATATATCTAGTGCATCGTCAATGCCAAATTCTAGCAC
>Tb188
AAATTAGAAAGAATAATAATTCGTTTGTCGTTCAACAGCACGAGAGAAAATAAAAACTAT
GCCATTAATCAGGAGCGTAAAGCAAGATACACAAGATTGATCTTAATTTGATCTCGTGCA
AACTATAGCGTTCGATAATGGTCTCTACAGCAAAATCAGATGTGTGTAAAAATAACTCAA
GTTTTGATATACAACAAAATTAGAATTTACATTAAATCAAATTTCTGATTAAAAAGTCAA
CTTGTATCTTGATGATAACTTATTAAAAATAATTATTAAAATCTATTAAAAATAAATATT
TGTATTATGTACACAATTATAATTAATAGATTTATCGTAGATGTATCGAGTTTTCTTTAT
TCTTGATTGATTTGTATACATCTGAGCATATATCGCAATGATCCAAAAGGAAAAATGATT
ACACCTCCGCTTCTTCCAAGGTCTTGAGGAAGGAAGCCTTCTTTTGAGCCACACGATTTT
TCCTCTCAGACAGTGACAATTTTGCGCGGTTCCATCTCTTTTTGATAGCTGGTTTCTCTC
TCGTGACCTTCGTATGTTCCGGATTGGCCCGGATGACTTCATGAGCCTTCTTATATATGT
TCTCAATCTATTAAAAATGTTTTTAATTTTATTTCAACTTTTGTTTACACAATATTAATA
ATATGTATGTAACAGAGGTTTATTTTAATAAATGCATTAATATATGCATTTACAATTAAC
AACCAATGAAAATTGCTGTTGTCCAATCACGACGCTACATAGACTTAAATAATCTAAGTA
GCAATTTGAACTCGGACGTATGCACATTAAAATCATGTAGATATATCTTCACAATTACAT
TGCAGTTACTTACATCGTTTGCAGAGATGCCATGCTTGATATATTGCGAGAACTGCCTCT
TGAAAGCTTCATCGTCCTCCTCTTCCAACATTCGCATATATTCGGCCAGCATGTCGCAAA
TTATATGAGAATGTTGGAAGAGGAGGACGATGAAGCTTTCAAGAGGCAGTTCTCGCAATA
T
>Tb197
TCGTTATCATTTATATTGTATGCTGAGTCGAGAGGAAGCGTAAAGACAGCGTGATGATAG
GACGTGGATCGTATAGAGTGAATTTGAACTCGTGAGAGACTGAGTTCCGGACAACTAACT
GTTACAGTACCGTGGCAGAACTATAACAGTTAATTATGTAACGACGATAATATAATACAA
TATAAATGATAACGAGGTAAATAATTTCAAGTGGAATAAACTAAATGGGAAATTTCGATC
GGACGGCACGGTAAACGCAACGGGAACGCTACCGTCCGATCGAAATTTCCCATTTAGTTT
ATTCCACTTGAAATTATTTACCTCGTTATCATTTATATTGTATTATATTATCATTAATAT
TATTATCATTATTATTGTGAGCGTCACGTTAATATTATGTTATTGTTTTTATTGTGTGTT
GTTTTGTATGTACCTATCAGCCTATAATAATAACATTATTACAATAATCTATACACACGC
TCACACACAC
>Tb198
AGGACGTGGATCGTATAGAGTGAATTTGAACTCGTGAGAGACTGAGTTCCGGACAACTGT
ATAGTTCTGCCACGGTACTGTAACAGTTAATTATTTACCTCGTTATCATTTATATTGTAT
TATATTATCGTCGTTACATAATTAACTGTTACAGTACCGTGGCAGAACTATACAGTTGTC
CGGAACTCAGTCTCTCACGAGTTCAAATTCACTCTATACGATCCACGTCCTATCATCACG
CTATCTTTACGCTTCCTCTCGACTCAGCCGCATTTATCTGTTGCCATCATTCGCAGCTAT
CTCATACGCTTAAGAATTTTCAATTCACGGTTATATCCTGCTTTCATTTCTCTCACCCCC
TCCTTCTCCCGGTCTATCCGTCTCTCTTTCTCTTATCTTTCTCTCTCCCCTCTTGCTCTC
GCTCTCGCTCTCTCTCTTTTTCTCTCTTTCTATCGATTCTTTCAGTGCAAAGCGCGCGTC
TACTTTTTATTTTGTACCACAAAACATACATTCGTATCCACAGCCGTGTGACACGTTCAT
ACACCACAAATGCTCAAATGAAACAAATGCTCCTGCTTACAGAAGACATACGTACCTACA
TATATGTGCGCGAGTGTATCTACACGTACACATATATATACGTACACGCCCGTCCACGAA
CACACGCATACATACATACACATACACAAAATACATGTATATAATATATTGTAGCCATTC
ACACGGACTCCAGCAGTCCTTTGTAATTTAGATAATGTTGCACCTTAGAATAGAGATCCA
GTGGGATAGTTCTTTTCTCATTTAACATCTGATTAGATTATCTACTTAGTCGCTGATGTT
CCGTTGAAAATTGTATTCCGGCCGCGCTTAGGACTTCGTTCTTTCGTACGAGATCGATTT
TCTTTTTACTACGTTCCTTTCTCGTCGTGAAAGACATGAGCACGGGTCTTAAACAAAAGA
TGCAGAACGACCGGAAGACGTCCGTCAGGTGGCATATCCATTGGATATATTTACAGAGAT
CAATACTTGTGACATTCACTGAACGCAAAAAAAAAAATACATGCATATGTATTAATAATT
ATCAATGATAATGTATATAGAATTATTGATAACTATTAATCAACAAATATTTTTTCCTCT
TAGATATTTTTAAGTCTAGCCAAGAGCATAGAATATAATCAATAAGAACGTATCGATTCA
ATTCTATTTAACTAATTTTTATATTAAAATAATTTTTAATCCTTCGTTGCGAGCGCAGAG
TGTATATAAAATCTCAGAGAGCTTATTTTTCTACTGCATTTAAAATTTTTCAAATTTTAA
CGCCTCCATCTTCAATTATTTTTAACTATTTAAAAACAAAAATTAATAAATAAAACTCGA
CTGTTAGCCTGTTTATAAATGTACAAGAATTAATAATAAAAAAATTGATTTTAAAGATTT
TCACTTTTTTATGAATAATTAACATGAAGCGTTTTCCTACACTCCATTCGATTACTCACG
TCTCAAATTTTAACGCGCGCATCGAAAGGTTAATATGAAAACCTAACGAATGTCGATTTA
GGATATCGATCGATATCACGTCCAGCTTTTGTCGACGAATACTTGGGATACCTAATGGCA
ATAAAATATCATTATAAAATACGAAAATTTGGAATAATTTTCGGCGCCGGTTTTTTAGTA
ACGTAAGCCAAAAAGCTCTGTTCATCAATTACTATCATATAAATAACGCAATTACGCTAA
CTCGTCAGCAAGTGATAAAGTTTAGAGCGTTAAGTACCACAACCTTTTGTTCCTTTCACG
GCAAGAATTTCGCCCGCGCGCGGAGATGAAAATACTGAGTGTACGATCTTGACCCTGCAT
AACATCATAATTTTGATGAAGATCCCAAACTCAGCCTAGAATGGTACAATCGACCACTAA
TCTGGCTACTAGGTATATTTTTAACATAAATCGCTTTTCTTCAAGATTAGTATAAGAATT
ATAGGTACTAATTTGCGATCCTTGATAGGCGATTAGTACGACATTGCGGACGTAACTACC
TAACTTTTCGGATACGCTTGTGTTTTACACTGACTTCAAAATTTACCACACTTTTTATTT
TGTCACAGACAAATAATTGAACAGCAAAAGAAAAAGATATTTATCTCACAAACTACCTGT
GACTTTCCTTTTTGAGTCGAGAATCATCATTATAAAACATATATTTCGATAAATGTGAAC
TACGCCGCAAATTTGTAGATCATTTATTGCCGATAATTGATATTTCAATTCAAATATTAT
CAAAAACGGATATTTCCTGCGAATCTACATGTTAATAAAATCTTTACGATCCACATTTCA
AATTAATATTTTTTTAGGAAAATAATATTAAAAAAAAACAGATAGAAAAACGTTGAATGA
CGATTAATAATAACTTTTGGCTAATACTAACTTTTTTAGTATTATTTAATCGTAAGTAGG
TAGTCGACAAGATTTGCAGGTCTTTAATGCGATCATATGTAACCCATACCGAAGTAAAAA
GTTAATTTAAAGAGCGATACACATGCATTTACACGAGATCAGTGAGTCCACTTACCCCTA
TAAAAGTGACCCATCCGCTTTACAACTTGCGATTCTCGACGGACCGTCCAGCCCTAACTG
CAAAATCAATGGTGTCTGATTGAATCAGCCCCGGGTGTAACTGCAACGATACATTCCAAT
CTCCAAATGTGCGACCCAGGCCCAACAATAGACACGGATGATGAGTCGGAGTAAACATAC
AATGCGACTGGAGGAAGGAAGAGAAGGCTTTGGGGCGGTGGGAGGAATAGGGGTACACTA
AGTGACATTAATTACCTCTTTACTTTATGTATATATATATATATATATAATATATATAAC
TGGAGAAAATACTACCGAATTACGAATTGGACAGATTGCTTGGTGTCACCTGATGACGCG
TATTATTCGTAGAATACCGGCATCCGACACCGACACTCAAAAAGAGTCTTCGGACCGCTT
GAAAGAATGGCCTCAAACGCGCCCTTTCTATACAATAGCGAAATCTTCGCTTGATTGAAT
AATAATAATTAATAATTAATAATTAATAATATAATTAATAATAATATACTACGCGCGAGC
TTTATCTTTCCTTAGTAGAGGCAGTCTTTGAACGGCTGCTCGACAGAGAGTCCATGAGTT
TTCATCGAATTCCCGTGGACGTGGATATTGATCGACGGTTCAGTGGGATCACCTCAGTTT
AATTCTCTCGAGGCATCTCTCGACGGGTTTTTCTCTGGGGCGTTCGGTGCGTTCAGGCGG
CCAAGCCGTGAGGCGTTTGGTGTAGGAGAGCGGGATACTGCTGAGCCACGTGCGCCAGCT
GATGATGATGGCTGCCGGAGTGTGCGTGCGTGTGCGTGTGTGGATGGACTACGGCCGTGG
CGGGCGTTATGGTGCCCGACGACGACGACGACGGCACGTGAATCGGCGGCAGCGGCGTCT
GGGACTGCGGTGCGTGGAGGCTATGGCTGTGACCTGCTACCAGGCTGCTATGGCTGCCCC
CGTGGCTGCCACCGCTGCTGGACGAGGTATGGCTGTGATGATGATGCCCGAAAACGACCC
CAGAGAAGGCCACGAGTCACTGATGATGCTTCGTGCTGCCGTTTGCGTGATGCGCCTGCG
AGACCACGTGGTGACTCGTGGGTGGTGGTGCGTGCGCGGTGCTCGGATGGTGATGACTGC
CGGTCGCCGCGTGGTGATTCGCATTGTTGGCGCTGCTGCTATTGTTATTGTTATTATTCT
GCTGCTGAATCTGACGCGAGCGCCACGTGAAGATCTGGTTTCAAAACCGTCGGATGAAGA
ACAAGAAGAACAGCCAGCGGCAGACCCAGCAGCAGAATAATAACAATAACAATAGCAGCA
GCGCCAACAATGCGAATCACCACGCGGCGACCGGCAGTCATCACCATCCGAGCACCGCGC
ACGCACCACCACCCTCGAGTCACCACGTGGTCGCGCAGGCGCATCACGCAAACGGCAGCA
CGAAGCATCATCAGTGACCCGTGGCCTTCTCTGGGGTCGTTTTCGGGCATCATCATCACA
GCCATACCTCGTCCAGCAGCGGTGGCAGCCACGGGGGCAGCCATAGCAGCCTGGTAGCA
>Tb199
ATTTAGTTTATTCCACTTGAAATTATTTACCTCGTTATCATTTATATTGTATTATATTAT
CGTCGTTACATAATATAATACAATATAAATGATAACGAGGTAAATAATTTCAAGTGGAAT
AAACTAAATGCGAAATTTCGATCGGACGGTAGCGTTCCCGTTGCGTTTACCGTGCCGTCC
GAAGCTTTGCTGCAAGTTGATTGTAATTAGTTATTAAATATACCACTGATGTTTATTATG
ACTATTAAAAGAAAAAGAAATTCTTAAGATTATTATATTATATTATATTATATTATTATT
AATATTATTATCATTATTATTGTGAGCGTCACGTTAATATTATGTTATTGTTTTTATTGT
GTGTTGTTTTGTATGTACCTATCAGCCTATAATAATAACATTATTACAATAATCTATACA
CACGCTCACACACACATACACACACATACACACACACATACACACACACACACACACACA
CACACACATACACACGCACACACGCACATACACACTAACACAGTAGAAGAACGGGGAAAG
GAAGTAAATACACATTATTATCTTTGTCCGCTCTGAATACTGACTTGATTTTCCGACCCA
CAAAGTTACGGTGCCCAATTTGACGAGAAATTTCCGATTTCTCAGCATACAAACGGAACA
TTTTATGTTTTCTAATTCGTGAAAAATTTCATAACGCTTAAGATTGTCCTAATTTTTGAT
CGATAATTTGGAAAATTTGTAGAATGAGTAATCTAAAACTAAAGGTATATATTATGTCGT
TGAGGTGCTTGGAAAGAAAAGTGCTTGAGAGGTAGCACCTTTTATTAAAAAAATTGTTTT
ATATAAAAATGTTTTTAAATATTTTTTGCGACTTAAAATATGTTTCTGTTATTTTTATAT
AGGCGATAATAAAACTATATATAACGCACCAAGTTATTACTGATACATGAAATAAATGTA
AAAATCACAATCATACCACTTATGTTGTCCAATATTGCTCTTCATGCAGTAAAGAACTGC
TAAATCATCTTTCTTTTAATTTGCCACTTCATATTGTATATTATCATGCGCTGTATCTGT
AAATTATATGCGTAAATATTAATTATTTAATATTCCGTTAAAAAATCTCCATCCTTATAT
TACATATAACAAAAACATATAACAAAATATTACAAATAAATTGTCATGTTTTTTTATCAA
ATTAATTATGTTCAACCCAATATGCACGCAAAAATAATAAAGAAAAATATTTTTGCAATC
CTTTTATAATACACTTCAACAGACATACATTAAAATATAATGTAAATTTTCTTTTATATA
AGCTGAAACTTTATGTAATATGTTTGAAGTTATTATAATTTTCCAAAATTTGAAAGTTAT
GAGAGGTATGATATAGTTTATTTAAAAGCACTCAGGATATTGCAAAATTTTTTATTTAAT
TTTGTATAATATTTCGATATGTGTCAATATGTGAGTTACACAATTATTTTTTTATTCAAC
ATGTTAACAAATTTTGCATATTAATTTCTATGTTTATATTAACTGTTTTCTCATAAAATA
TTATTTTTGCGAGTTTAAACAACTTTTAATTTTACAAATTTTTGTGGCTCTAAATGCATT
ACGATTAAAAGTAATGAAATTATATATAAGAGTTAAATCAGCTATTGAGTACATCAACAT
ATCAAAGCTTAACATTACGTGGTATTTTTTTAAATATCTGCAATAGCTCTCCGATAAAAT
ATTTTTTTGAAAAATTCATTGTACATGTACTGTTCAATACCTGATATTTGTCAAAACGTA
ATGCTATTTAATCCACGAAAATTTTTTATTTATATAAAGTTAAATTTAAACTCTTTTTAA
GAGTTAAACAATTAATATGTTAAAAACGTATTTAAACTACAACTTTATTATTACTTTTTA
ATGATGTGTCTAGGACTCGAAAAAAATATGAAATGCAGTAAATGCAAATTGTTTCCGTTA
TTTTTGAACATGTTTTTTCAAAATGTGTGCATTTTATTCAATTTTTTCCATTCCTACATT
TATCCATTCATATTTTAATTGTATTTGTATGATACTAAGATATGTCCGTAAGGTAGAAAT
TATATGCTACTTGTAAATAAAATTACAAGATTATTCCTGTATCGAAGTGCAATAATAAAA
TATGTTATATTAGTGCCAAAGTAATTGCAGAAAAAAAGCATGAAGTTCCTTCCGTACTAA
GCAAAAATTACAATAGTTAATCAAAATTTCTTTATCTTTTAAAATATATTCCACGAAGTA
AGTACTTCTATTATATCCATTATATTTTATTGCATATAAAATTTTTATAATTTTGTAGTA
ATTATTTTAAATTAAAAATACCTGCAAAATATTCAAATTTAAAATTATAGACTGTTTTTA
TATTTTTAACTTGGCAATTCTTGTAACATACAATCATTTAGTCGAATGGGTATGTATATT
TAATATATTTTATATAATTGTGTTTTAAATATCTTTTGTATGCAATTAGAAAATTAACTG
TAAATTTCTACTAAAAATTGCGAATTTAGATTATATCTGATGTACACAAATTGTTTGAAT
ACAAAGCATGTGTTTTGTCATTATATTTTATTTTAATAATATAGAAATATATAATAGCAA
TGATGTTACAGTAGATTTATTAAAATCGTTTTAGATAATTATTTAAAAAACTAGGTATTA
ATTATTACGTAAGATTGTGTAAATTATGTAAGACGTTTAAATATATAAAAGATATCTTTA
GAGTTTGACGTAAGATTGCATCTTTTAGTCATAGGATTATGATTATATTTTAGGTTTTTG
TAAGATTTGTCGAAGGATTTCTAATTTGTCGGTAAGTATTAAACAATACAATATATTATT
TGTAGTTTGCAAAAAAATTATTTTTCATTGCGTATTTACATACTATTAGACTTTGAATTT
TTTTACTTAAACCGAATTATAATTGTAATTTTACGTTTTAAGTCAAAATTTTTATTTGAC
AAAAATCTGTTAACCTAGTTAAAAGCCTTCCACTATTATTCCAATTTTAATCAGTCATTC
TTAATATTGAGCT
>Tb200
GCCGCGTGGTGATTCGCATTGTTGGCGCTGCTGCTATTGTTATTGTTATTATTCTGCTGC
TGGGTCTGCCGCTGGCTGTTCTTCTTGTTCTTCATCCGACGGTTTTGAAACCAGATCTTC
ACCTGGCGCTCGGTCAGATTCAGGTTACGCGCGAGCTCCCACCGCTTCTGCTTCGATACG
TAAGCGTTGAAGAGGAACTCCTTCTCCAGCTCGAGGGTTTGGAACTTGGAGTACGGTTTG
CGTTTCTTCCGCACCGTCACCTGGCCCGTCCATTCCAGGGGGTTGGAGCTGCCGCACCCG
ACGCCCATCCCGGCTACGCCAACCCCGACACCTACTCCCGCAAGCGAACCTGGAGGTGGA
TAGGGACTCGAAGTAACAGGCTCGGGCGCTCCATAATTTCTCAGGCCGCCGTATCCATCG
TGAGGAAAGGCACCTTCCGCGGCGACCATAGCGGCAGCGACCCTACCGCGGTCGTCCGCC
GCGGATGGCGCCAGATACGGCACCCCTGTCTGCGAGTGAGGATGATGATGGCCAGCCGTG
TCGACCGGATGGTGATGCCTCGCCGTCGTGTACGGCGCGTAATTGCACCAGCTCTGGGAG
AAGCTCTGATGGCAGGAGGACACGGCCGGGTCGGCGGCGCCGGTGGCACCGGTGGTGGAT
CCACCGGTGGTCGACGTCGTGGTTGCCGCGCCGGCCGAGTTGTAAGACTTGTAATCCGAG
GTAGAGCCGGCGGTGCTGGCCGAGCCAGCGGTGGCGGCCGCGGGCGACCAGAAGAGCCCG
GCCTTCCGGTTGTCCCTGGAGGAGCCGGAGGTCGAGGTGGGATCGGCCGCCAGGTTGTAG
TACGTCGGGGGATTGTTACCCCCGTAAGTCTGATGATGGTTCAACGATTCGCCCGCCGTT
GACGAGTAGTGGGAGTCCTGGGGATGATGCGGACTGTAACTCCAGCCGCCTTGGGAACCC
GCTGAGTGAGAGTGCCGTATCACGCCCGCCGCGCCCGCCCCGCCTGGCGCGCCCGATGAC
TCCACGCAGGCTACTTCCCCGTAAGTGGTACCACCGCCTCCCGGAGTCGCGGTTAATCTC
TTGGCGGGTATGTGGAGCGGTCCGGCCGCGCTGTTGCTCGCTACCGAGGAAGCGCTCGGC
GAGGTTGAACTGGCACTCGCTGTGGGCGCCGGTGGCGCTGTCGTTGCCGATGACGCTGGT
GCACCAGGTGAAGTCGGGGTGGTCGCTTGCTGATGGGAGCCCGGTGTCGAGGTTGTCTGC
TGTTGAATCGATACGAGGGTCGAGGCTGTCGGTGGAACTGGCGGCGGGCTGTCCTCGTAG
AGGGAACCGTTCATCATGGCCCACCAGGTCACCCCGGTGGAATTCCCCGCTCCGGTTGCT
GTCCCCATCGGCGTGACGGAGCCAGGGTGGCCCATGCCGGAGCCACATAGCGGCGCGGCG
TGAACATTATCGTACAGCGTCGCCGTCGAGCAAGCCACGTGATCGGCGATGGTGCAGATG
ATGACGGTTTATTGCCGGTGTCAGAACGATATTTATGCCGATGTCCGCGAGGATCGATCG
GCAATGATTCCGTGACCGCCGTGAATGAGTTCAGCGATAATCGTGGATCCGCGCGATCAA
GCAGAAGTCGACCAGAGTTCACCCGAAATATGAATGTCGTCGCATAGTCATTGTGATAAC
AGCGAGGCGGGTACGTAGATCAGTGGTTTCCTCAGCGTTCGCGGAACGTCGGTAGCGTAA
GATCGCGAACGGGAAACAATGACGAGCGCGCGTGATCGAGGATTTTCACCGAGGGCCGGG
AAACGGAGCGCTCATTGTGGTCGAGCCGGTCCGTGTCGGCCCGTCAATTCCACGGAGTAA
ATAAAGAAAGCGCGTGCAGGAGGTGAGGCGGGTGGGGATAAGGAAAATCGTGCGGATACG
CGCGTCGTTCGACGAGGGGTTGGTGGCGGGAGAGAGGGTGTGCAGCGCCGCAGCAGACAG
GTGGAGGGGTAGATAAACGTGGGACAGGGAAACGAAGAGGCAGGATAGACGGGGGCGCGA
TAAAATGCGTGGCAAATCCGCGGACGAGAGGTCCGCGCGCGCGGTGACGAGGATAACGAC
GACGAACGGTGATAACGACGACGACGACGACGACGACGATGAGTAGGATGATCGACGTGA
CAGCCACGTGTGAGAACGTCGTCGATGTAAATTCGTCGATTCGTGTGGATGTTAGGTGTT
TGTCCAATCGGCCGATCCAGCGATGCGGAACGAGGGTTGAAACAGAAACAAAATGACACA
ACGCGATTTAGCGACTTTAGTGCATCGTTCGGCGCGCGGTAACTCGGAGCGGCGATCGCG
CTCGGTCGCCGCGCATTAAGATAGAAACAGCGTTGAAAGCAGCGCGCAATCTAACGCGAG
CACCAAAGAAACAAACTTGGCAATCGTCAATCTCTGTCTATCTCTCTCTCTCTTTCTCGA
CTAACTATTCACTGCGCGACTGATTGCGCTATGATCGTCCCGTGGCCTACTGTAGTACAC
GAGCCACAATACGTCGCCCCGTCTTTGACATCAGCGAGTATTGTCATCCCCATCGAGATG
GGGATGGGGAGCGCGATTCATCAAGCGCTCCGCTCTCGCGCGGTCTATCCAATCACGAAA
CAATCACTAACGGCGAAAAGTCGAGCATTAAAGTTTTGGAGTCCGGTGGCGAAGTCGTCT
AAGAAGAGAAAGAAGGTCCCCGAGCGCGGAGCGGAATCTTTATCTCTCTCTTTTTCTCTC
TCGCGTTTTATCTTCAGGTCAGTCAGGTCAGGTAGAACCACCCCCTTGGTATTAAGCGTA
ATGTGGCCGAAGGACTGTCGGCAGGTAGCAGAACGCCTTTTCGGTCTCGAGAATCGTGCG
CCGATACCACACACGCACGATGCTCACACACATATGGAATAACCCCCTTTCTTCTTGCTG
GCCTCGCTGAGCCGAACTCAGCGTCAACTGAGCGCTCTGCCCGCGGCTTGGAGTCGAACG
GGCCGAAAGTGACGCGAGCGCGATCTCTCGGATCGTTTGGCAAGCGAAGCCCGGACGGAC
TCGTCTCCCACCCTCTCTTCTCGTGACCGCTTCTCTCTCACGCGCGCGTTTCTCGGCATT
CTCCCCCCATCCCCCTACCACGCGCGCTCTAATCTGCTTTTCTTCCTCTTCTCCTCGTCG
CAGGCCAACGAGCGCGACATACCGGCTATCTTACCGAGAGGCTGTTCTTCTTGGCTCTCT
TGACGAGTATTGCGAGCCGTCGAATCTCAATACCGCCTTTTTCTCGAGAGAACGCAGTCG
GCTCGCGACAAAAAAAATATGAGATGGTTAAGAAGTAAGGCTGGACGACGAACCGATAGT
AATTACTTCCAGTTACTTAAGGAAACTGTACTTGCTGGAATACCGTTATTGATAATCTTC
TATTAACAAACCTTATAGAATTTAATACAAAATTATATGATTATGTCAAAAAAACATATT
TTTATCATATTTAGTGGAATTTGAATCTTTGTTAAAATGACAAAATTTCAGTCAAATTTT
TGATAAAATTTAAATAAAATTTTTTGTACTTTCAAATTATATTGTAAGAATAATCTTCTT
ATATAGGGTGAATAAAAGAGAAAAGGAAATATTTTGGGAATTCATAGTATGGATCACTGT
AAAAAAAATTCATATGAACACGATTATTATTCTCAGTGTGGACGATACAATTGTATACAT
TTTGTAGAAGTACATAATAACTATACATGTGTTCACAACAAATGTTCACAACAAAAATTG
AACCGTGAGCGTCAATACACTTTACAACACATATCCTAAGATGACATGTCATTTTTCTGA
ATGCAGCTCGGCAGTTATATCGTCGGCACTATTGAGAATAATAACCGTGTTTTTATAAAC
TTTTTTTTACAATGAGTTTGAAACTGTTGTTTTTCACTTCTTCTGATTCACCCTGTATTA
GTCCTGATTGATACAAATCACGGAAAATATGATTATGTAATGATTCTTATCTTCAAATGT
AATGCATCCTAATGAGTAAATTCTTTCTATTAGTAATATTTTTTCCTAATAATAGCAATA
AATAATAGCCGACCTTGTCTCGCTGGTATCTTTATTACTCCAATTTGGTCACAGTTATAA
TTATATTTAATGGTTTCATTTTACGGGTATCATATTAGTGTTCGCAGGTGTAGTTACATT
TATCAGAGACCAGTTTATTAATTTTCTTCAGATAGCTAAGTTTCTTCATAAGTAACTTTT
TTGCGATATGTGTGTTACGCGCTATCCTAATTAAAAGATTCCCCTTTCCTTGATTCCGAA
GAGCGCCTGTTTACCTTTTCAATTTCTTTATTTATTGTTAGAGGTATAAATTTTCAATTA
CGATGAATTCAACGAACGAGCTATCGAAACTCATTAGGAGTGCGTCCAAACTTGTCGCGT
CCTCCTTCCCACGAAATGTCACGTGGTTCCTGAAATGCTCTCATAGATCACGCCTGGCGG
CAGCCGGAGTCATCTTTGATCGTGTGTACGTACACGTACACGCAGCGCGAGCAATACGTC
ATGGCAGTATTGCAGTCTAAATCTCGGTACTTTTATGGGCAGTAAAGTAAAACGGTCTGA
CAACAACTCCGGTAGCACACACGCTTTCCATCTGTCTGTCCATCAGTGTCGTGTGCCATC
AGACTGTTACTCACCAGAGAATCGTATTAATAATCACGTATATTAGTAATGAGAAACGTA
AAAGGTTTTGATTTTGCGAAGAATTCCGCGACGAGACTTCGAATTAAGGAAAAAATTTTA
ATGATCAAGTTTCAGATTGGTTCAAATCTGATCGATTTTCACTATTACGCGATTAGTACA
AATAAAAATTTACCGTTAAAAAATAAATCAAATTATGTAATATTTAATGAATAATAAAAT
GAATAATTTTGAAATTTATTGAGCAAAATAAACTTATTGCTTTAAATAAAACTATTTCAA
TGTCAATAAAATGAATTAAATGTTCCAGGTATTTAAATTTAATGTACAAAGCAAAAATCT
AAAATGATCTTTTTTCTTGAAACAAAAAAAAAGAATGATTCTTTTGTACGTCTATTTTTT
TATTAAAAATAATTATAACATCTAAATGCATATTTTAAAAATACGTTTTAAAAATGTGTC
TAGTTAATATTAAAATTTCCGCGATGTGTCTGGTGTATCTGAATTACGTGATGAATGGGG
TTCTAATATGACGTTCGGACGAAAACGAGGTCGATTGGTCTGCCAGCGGCGAACCAGACA
ATAGGACGATTTCGAGTCGCGATCATGTCGGTACACGTGTACTAAGTAGGAAACACAACT
CGCGCTTGAATACGAGTGTAATAAATCGCGCGGGAGGCGCGAGCCACCCGACGTTTGTTG
TACAGGCGACGCGATCATGAATGGACTTTATAGCAGCCCGCCCATTTATAGGTGGTATGC
GCGCGGTTTAGTAGCTATGGGCTTAGTGCGACGCGGTTGTATACAATCTTCTGTTTACTG
CAAGTACGTACCTACGAAATGGATAGGTTTACGGCCAGATTTTCATAGGTACGTACTTGC
AGTAAACAGAAGATTGTATACAACCGCGTCGCACTAAGCCCATAGCTACTAAACCGCGCG
CATACCACCTATAAATGGGCGGGCTGCTATAAAGTCCATTCATGATCGCGTCGCCTGTAC
AACAAACGTCGGGTGGCTCGCGCCTCCCGCGCGATTTATTACACTCGTATTCAAGCGCGA
GTTGTGTTTCCTACTTAGTACACGTGTACCGACATGATCGCGACTCGAAATCGTCCTATT
GTCTGGTTCGCCGCTGGCAGACCAATCGACCTCGTTTTCGTCCGAACGTCATATTAGAAC
CCCATTCATCACGTAATTCAGATACACCAGACACATCGCGGAAATTTTAATATTAACTAG
ACACATTTTTAAAACGTATTTTTAAAATATGCATTTAGATGTTATAATTATTTTTAATAA
AAAAATAGACGTACAAAAGAATCATTCTTTTTTTTTGTTTCAAGAAAAAAGATCATTTTA
GATTTTTGCTTTGTACATTAAATTTAAATACCTGGAACATTTAATTCATTTTATTGACAT
TGAAATAGTTTTATTTAAAGCAATAAG
>Tb202
ACAATAAAGGATCGATATATTATCGTGGTAAGCATTAATAATGTCTACGCGTGATCCTAA
CAATATGAGTAAAAACATATTTCATATACATATCATATATCGCCAAATTTATCGGTCTGA
AATATCTCGCGAGTGTAATAAAAAAACCGAGTGCAACAAGTTCGGCGTGAAGTTGCCAGC
GGCACCGTCGAAGTCCGCCATTTCGGGACGTATCTCGCAGTGGAGAGAAGCTCGGTTCGT
GCGGTGTTACGGCGCGTCTAATTAGTAAGTACCGTCACAAATAAGCGCGAATATCTTGAT
AGTTATCGATTGACGTGAATTCGATGTCTATTCGGTGATGAACGGCGAGTAGAACTCCGC
CGCTCGAGCGTGTCGTTGATATGCGGAATGTCGCGAAGTGCCGAACGGATCGCTAGCTTT
GTGCAATTCTGAGTACGTTCGTCGCGTGAGTCTCGTAACGTGACAAAATGCGCGACGTCG
GGAAAGTCGTGTAAAGTATCGTGAAAAGTACTGTGCGAAGAGTCGCGCAAAACGCCGGGC
GATCGTCATTAACCTTACTTCACGGTGCGCGTCGCGTTGGATTGATATCGGGAATGCCGC
GTTAATAATGTTATAATTCATGATTGATTATTAAAAAATATGTGAATTTTGCAGGATTTA
TCCTTTCAGAATGCATCGCGAGTACAACGGTGAAATTCGATCGTGAAGTTTCGGGCGGCC
CGTCGCGTCCCGATCAGTCACGAACTTGACTCGCGTCGTAACGGGAGTGAAGCTGGCGAT
ACCGATCCCGCCAAATCCCGCTCCCGCGATGTCCCGCGGAAAGAGACGCTCGATTCCGAG
TCGCGCGATGCTAATTAGCGCGTGTAATTAGTAAGTACTGTCATAAATAAGCGCGAATAT
TTTGATGCTCATTACCGACGCGACGTAAATCCAATATCTCCGTCACTCGAGTGTGTCATT
AATACGCGGGACGTCGTGAGACGCCGAAAGGCTCGTTAGCTTCGTGTCGTTCTAAGTACA
GTTTTTCACGCGCGATTCTTGCGAATTCTGATAAAATGCGCGTCGCGCGATTAACGTCGG
GAGTGCCGTGCAAAGTGCCGGGCGATTGTAATTAACCGTATTTTGCGGTGCGCATTGATT
AATGCCGGGAGTGCCGTGTGAAGTGCCGTGCGATCGCAATTAACCTTACTGTTGCGAGTT
ATGTGTTAGTGCCACGAAGGAGTGACCCTGAAGGAGGAGGAGGCCTCGGGCGTCGGCAGA
GGCATCGTGGGATTAACACAACTGGGCAACCTCTCCGCTGCTGCGTATCGTATCGGTACG
CGGCTTTCTCGCAAATTACGATGGCGTCTTTGAGCCAGAGGGGGAAAAGTCGTGTGTGTC
GATGCACAAGATCCGTTTTCACGTTTGGACGTATACCGAGGAACACGTACTTAGGATCTA
CTTTTGGGTTTCCGAAGTTACTACATCCCTAGGCCGAACGAGCGGCCCAATTGAATACAG
CGGATGTTTCGTCACCAAGCACCATCGCGCATCGAGCGAAAAACAACGTTGGCAGCATCG
CGGACAGATAGTGACGTTTCGCCGCGCAACGTTGGCCACGTCGAATGACGATCGACTCGG
GCAAGTGTGCGCTTGGCTTCATTCGTTCGCTAACAATGGCGGCAGACCTCGACCAGTTCC
AACAGCTCCTGAATACACTCCTCAGCACAGACAACGATGTCCGGACGCGGGCGGAGGAGG
CGTATGGCAATCTTCCAGTGGAAAGCAAGGTGACGTTTCTTTTAACCACTGTTTGCAATG
GTGCACTTGCAGAAGAAATGCGGGCCATAGCCGCAGTATTGTTGCGTCGATTGTTCTCCT
CAGAATTTATGGACTTTTATCCTAAGATCCCACCAGAAGCGCAAGTCCAGTTGAAGGAAC
AAATTTTACTCTCAGTTCAAAATGAACAAACTGAGAGTATCCGACGTAAAGTTTGCGACG
TTGCAGCCGAAGTTGCCAGGAATTTAATAGACGAAGATGGCAATAATCAGTGGCCGGAGT
TTCTTCAGTTCCTATTTCAATGCGCGAATAGCCCATTGCCGGCATTAAAAGAAAGCGCAC
TTCGTATGTTCACGTGAGTTTCTTTTATATTCATCTTGTATGTTTTTATTAAGAAATAGA
ATAAGAGGTATTAAACGTGCATTGTATGCACAGATCCGTCCCAGGCGTATTTGGAAATCA
ACAAACAAATCATCTCGATCTTATAAAACAAATGCTACAACAATCTGTTTTAGACATGGC
GAATTACGAGGTAATGTGAAATTCACGTACTTATATTTTTATTTAGACTAACAGGAGATG
GATACGCGAGTCTCAACAAGATAAGATTACTCGTCACTCATAATTTCTCCAAAAAAATAT
GCCTTCTGATGACTGTAATTTGTGAAGTATTAATTTACAGACAGATACGGGGCATACATT
TTATATGGGACAGTTACATTTTTGTTAACGTCCTAAATAGAATTTTTATTTAATTATCCG
AAGTTTTCTTATTATTTTAATTATGAGAGAATAAATGTAATAATTACCCTTGTTCTTATC
ACACAGGTCAGATTTCAAGCAGTAAGAGCAATTGGAGCATTTATAACATTACATGACAAA
GAAGAAAATATACACAAACATTTCTCAGAACTAGTTCCAGCGCTTGTACAAGTAACCGCT
CAGTCTATAGAAAAGCAAGATGATGATGCACTTATAAAAGTGTTGATAGACCTTGCTGAA
ACCACGCCAAAATTCCTCAGAGGGCAATTAGACAATGTTATGCAAATGTGTATGAATGTA
TTCTCCAATGAAGAAATGCCTGATTCTTGGAGACAGTTGACATTAGAAGTTATAGTAACT
CTGGCAGAGACTGCACCAGCCATGGTACGAAAAGTTGGTGAAAAATACATTGTAACTTTA
GTGCCATTGGTATTGAAGATGATGACTGATTTGGAAGAAGATGAAAAATGGAGTTTCTCT
GATGAAATTATTGAGGAGGATAACGATAGCAACACTGTAGTTGCGGAAAGTGCTCTAGAT
AGATTGGCGTGTGGCTTGGGAGGAAAGACTATGCTACCACAAATCGTGCAAAATATCCCT
AATATGTTAAATAACAG
>Tb205
ATTCCTTTTGGTTCTCATACGCGTTCGACACATTTCTTGAAAAAGAAACGCAAAAGCTTT
CTAAAAATGTTAATTGGAAAAAAGCGGAGAAAATTAAAGCTGTAAAAAATTAAAAACTTA
TCACAATATTGTTATAAAAATATTCAAAAGTATAAAGGTTTTCTCCTTTGTTTTTCCAAA
AGAGGAAGTTAGATAGAATTTGCAACAGATAAACAATAAATAAATTGAATTTTTTAATTA
GTTTTTATTATAAAAAGAGATCATAATATTAATTTATTGAAAGATAAAATAATATTCGAT
CTAACTCTTGTTATGAATTTTGTATAAGTTTAATGTAAAAATTAAAATTGAAGTCTTGTC
GAGTTTTTTTTACAGATTAATAGAAAAGATTAATCAATATATAATATAAAAAATAATTAA
TGAAAATTTATATCTTCGTTCTCGCTTTGCTAAAAATATATGATGAGTCATAGCCATTTC
CAGTAGTTTTCACGTAACTCAGGTACGCGCCGAGTTTTAAGGAGTCGAAGTCAACGTCGA
GCGAGGCAAAGTTATCTGGCGTACGAGAACGGGCTTCCATACGTCAGCGAGAGTAATACC
GATACACTCGGCACGTAAACACCGGAAAATAAACGAACCCGTCTCGTCGTTGCTCGTAAA
TCCTCAGTTGCCGTACTGGTAAACACGCGCCCCGGTAAATTGGGCATAAATATAATTTAA
AGTTAGCCAATCGTCAATCGTATAATTCAAAGTCGTCGGCGCGTGACAAGGGGATGCGCG
GGTGAGAAAGGCTCGCTTATGTAACGTAATCGGCGACGATACCGCGTATGACGGAACAGA
GTGTAATCCTTCGGCACGGAGAGGCGGCGATCGACTTTAAAGGGCGAAACTTAATTCACT
TCTGCGGCATACGGCTTCCGCGTTGGATCGGGAACTTTTTGCCGGCCTCGTTCTCGCCTC
CTTTCTTGGCGAAAGCCGAACCGGGCTCTCCTTCCTTCGATTAGTGCTGCATTATTCATG
CAGACGGGCAATTACAATTTCCCCGTGCCCGGTCGCGCGAGAGAAAAGGAAAAGCGGTCC
AAATGGTTATCTAAAACATAAAAATTATAAGTCAGTTAATTTAAAAATAAAGAACAAATA
TACAACACATTTGTGAATTTAACAGGAAATTCAGATAAAATTATTCATAATAATAAATCT
AAAAATATTATGCAAATTAATGAGCAAAATTTTCTACTTTAAATTTCGAATAAATGAACG
AGATTAATAAAAGTTTCAATAAATGTTTAAATCAACGCCGTGTAAATATTATAATATAAT
TATCGTACTACGTACGAAACAAATTATTATTTTATAATTCTGTAATAACGAATCTCCGTA
TATTAAAATTCCATGTAATGGTATTCACGCCGCTGTGC
>Tb206
GGTGAGAAAGGCTCGCTTATGTAACGTAATCGGCGACGATACCGCGTATGACGGCGACGG
AACAGAGTGTAATCCTTCGGCACGGAGAGGCGGCGATCGACTTTAAAGGGCGAAACTTAA
TTCACTTCTGCGGCATACGGCTTCCGCGTTGGATCGGGAACTTTTTGCCGGCCTCGTTCT
CGCCTCCTTTCTTGGCGAAAGCCGAACCGGGCTCTCCTTCCTTCGATTAGTGCTGCATTA
TTCATGCAGACGGGCAATTACAATTTCCCCGTGCCCGGTCGTGCGAGAGAGAGTTAAAAG
CGGTCCGGGTTTCATCGACTCGCCGATTGGTTTGGATCGACGTGTAAATTAATGGCTATG
TTACTCAATTGCGCGCAAACACTCCATCATTCTTCCGCGTCTTTTTGCGCAATTGAGTAA
CATAGCCATTAATTTACACGTCGATCCAAACCAATCGGCGAGTCGATGA
>Tb208
CACCATACAATGCCAATTTATCAGAAGAAATCCGTCTTTTTCCGAGTCGGTGCGCGGCGT
AAATCGGGAGGGCTGTTCAAATTTCGAAAGATATAATACGCCCTCGACTCGAAAATGGCG
CAGATCATGATATAGCATTAGGCGAAAGAGACAGGATTCGTACGACGGTTTTCTGCGCCA
GTTCCATTGCTCGATTCTGGGATATTTTTTGGGACAATTTCAATCGATGTTCGAAACTTG
GATTGACGCCGCGCACCGACTCGGAAAAAGACGGATTTCTTCTGATAAATTGGCATTGTA
TGGTGATTGGTGATGCGATTCTCGCAGGTTTCGCTGATCATTATGGGAATTTGCTGTTAT
TTACGGCATAATTATTCCGACGATGCAATTATCTTTGCTACGTTTGTCATTTTGAGAGCG
TTGCTCTTCAGCGTAAAGTGTAGAAGAATCTCCTTTATAAATGCATATTTAACAGCTTAC
GGAGTTCCCGTTTTCTAACATTCTTAATACGCATTCCTTTTTATGAGAGGCAGTGCGGTC
CAAATGGTTATCTAAAACATAAAAATTATAAGTCAGTTAATTTAAAAATAAAGAACAAAT
>Tb213
ATGGTGGTGATGATGATGATGGTTGTTGTTATTACTGTTGCTGGGATTGACCGGGTCTAT
TAAGCAGCTTCGATCGGAGCCGTTTCTCTGTCTATTTCTAAATAAATATTAAAAAAGACA
TTTTAATACGGAGATATTCATTCGTAAAACATGATATCTAGAAAAAAAAAATGAAATTGC
AGATCTCTACCTATGTCGAGGATTGTATCTTGTGTTTGAACGCGTGAACGTAGTGTGCGG
CGTGATTCCGTTCATCGTAAAGACATTGGACATCTCGAAATAAGCGGGACTAGTTGTTGG
TCCCCAAGGCATCATACCGGTCGGATAAAACGGTTGATAAACGACCTGGTTCGCGTACGC
CGGCATAGTTGTCTGAGGCATGGTCGTGCCATTGGTATAGAGAAAACGTTGCTGTCCAGT
CGTATAACTGCTCGGATCATAGACAGGAGGAGGTGGTGGAGTTCTGTAGCCATTCTTTAT
ACCGCTTACACCGGGTACCGTTGGCATCGGTAGCCTGTTCATTGGTTTAGCTTTGATTCT
TGCCATTATCGGCTTTCCCTGGATTTAATCAGAATAGAAATTATAGATTTACAGATATTA
TTCGTAGCTACAGCAATAAAAACATCTCATTATAGTAACAATTAAAACTAAATATAAAGC
TGTAAACTTAATCATCAAAATCGTCAAGTATTTATTTTGTATTGCCATTATTCAAACAAA
ATTGTACAAGCTTTGATTACGACCTACCTGAAATTCTCGAACCTCTTCACGTAAAAACCG
GTAGGCCTTTTGAGCATCCTCGTCAGATTCGAATGTCACGTACCACGAACTATTGTGAGC
AAACTCGCATGAAATAATCTTCGGACATCCTTCCCCAGAAAATAAATTCTTTACATCCTC
CAGCGGAGTGCTATCTGGTATCTCACGAAGTATCACAATACATCGCTTGTGATTGGGCCT
CACTTTCTGTCCCTCTTCATCAACTTGAACATTAGGAGACTCCCTCAGCACCTCTGTTAT
GAGTTTAATATCTTTTGTCAGTTTTTTCACTTGGTTAAAATTTGCTACTGTCCATATCGG
CACATACTGATCATTATCCATTTGTGACAACAAATAGGCATCGTTGGCTAAATTCTCTCT
GGAGAAGTAGTACTCAAGTTGTGAAGAGAGCATTTGTTTAAGCTGCTCCAAAGGTATACC
AGGGACATTTAGATCTGTCATTGGTACAGATGGTGGAGCGGCAGAAGCGTCGCCCAATGC
GGCAACATCCACTGGACTGTATCCGACGGCACCTCCGTGCATGCTTATAGCGTGTTGAGG
CGATGGTTCCAGACTGCCGACACCAGCGTCAAGAATCAATTCACTGCCGCTCGGCGCACC
GTTCATGACTCCGTAGTCTATATTAGGCACACCACCACCAATTGCGCCTGCAACCTGTGG
ACCCAGAGATTCAGGGGTGGCTGGGTAGACCGCCCCTGGTGGCAGCTTCCCGATGTCCCC
ATTCATGTAAACGTACCTTATCAGGAGATGACGGGGGAGTGAGCGCGACGGTGCTGAGCG
CGGCAGCGTCGGCCGACGACGTATTCTCGTTGTTGGCCGTCGGCGGATTAAGGATATGCG
TGACGTTCGTAGAATTCGTCGATGCGGCAGCGTTTCCCTGCGCCTCTGCTCCGGTACTCG
CTCCAGGACTAGCGGATCTACTGGCGGTGTTGACCGCTACTGGCGCAGGCGCTGCAGATT
GTTGCTGCTGTTGCAACTGAGGTTGCGGCTGGTTACTACCACTTTCCTTGTCCTTGACAA
CGGCCTTGAGCTTGGCGGTACCCTTGACAACATCGGACAATCGATTCTGCGACGAAGCCT
CTATGCCGACAGCGCCGACGCTGCCACCGCTACCTACATCGGTCGACGCTTTACCGTGGT
CGGTGTCGAGGCCGGGCAGGGGTGGGAAAGCGGCTGCCTCAAGGTCAAACTGCACGCCGC
TACTCCGATTGCCGCCGCAGTTGCTGTTGCTGCCGCCGCTCGCTGGCAATGATTCCTTAA
TCGCCGGCAGCGGATGGTTGTTCCCGGTCGCTATCTTCGTGTCCTGATCTTTGGTCCTGC
GATGGATACGATGGCGGGCAAACGAAGGCGCCGAAGAGGTTGTGGATGAGGGCTCAACCG
CTGTCGTTGTGTCCTGGTCCTGCGCGGAGGACAACGAGGAGGAAGCTCCCTTTACGTGCT
CAACGGACGACACGGCGGACGACGAAGAATGGAACTTTGTGCCGGACTGGTAGGAAGAAG
ACAAAGAGGCGGGCGGCTTCGACGGAGGCAAACTCGAAGCATGGTAAGTGGACGTAGAAG
AGCTCAGAGACACGCTATTGTTACCACCACCGCCGCCGCCGGTCATAGGAGGATGAGAGT
TACGATTACTCAGCGGCGGCATAGACGATGGCTGATGATGGTGGTGATGATGATGGTGGT
GATGATGATGATGGTTGTTGTTATTACTGTTGCTGGGATTGACCGGGTCTATTAAGCAGC
TTCGATCGGAGCCGTTTCTCTGTCTATTTCTATGTCGAGGATTGTATCTTGTGTTTGAAC
GCGTGAACGTAGTGTGCGGCGTGATTCCGTTCATCGTAAAGACATTGGACATCTCGAAAT
AAGCGGGACTAGTTGTTGGTCCCCAAGGCATCATACCGGTCGGATAAAACGGTTGATAAA
CGACCTGGTTCGCGTACGCCGGCATAGTTGTCTGAGGCATGGTCGTGCCATTGGTATAGA
GAAAACGTTGCTGTCCAGTCGTATAACTGCTCGGATCATAGACAGGAGGAGGTGGTGGAG
TTCTGTAGCCATTCTTTATACCGCTTACACCGGGTACCGTTGGCATCGGTAGCCTGTTCA
TTGGTTTAGCTTTGATTCTTGCCATTATCGGCTTTCCCTGAAATTCTCGAACCTCTTCCT
GTCTATGATCCGAGCAGTTATACGACTGGACAGCAACGTTTTCTCTATACCAATGGCACG
ACCATGCCTCAGACAACTATGCCGGCGTACGCGAACCAGGTCGTTTA
>Tb216
AAAATAACTACTGAATGCATCTTTTAAAAACTTTTAACAGTAGGCCCTTCGAAGTATTAA
ACTTATGAAAAATCATGACCATTTGATATTCCTGGCATCATATTATTCTGAGGGTATAAA
AAAATTACATTATTGGTTGAAATGTATTGCGTTAAAAGAAGACTGTGTTGAAAAAAAAAA
AAATTTTTCTCATAATGTGAAAAATTTTTGAAACACATTATGAGAAAAATTTTTTTATTT
TTCAACACAGTCTTCTTTTAACGCAATACATTTCAACCAATAATGTAATTTTTTTATACC
CTCAGAATAACAAAAGGTCATGATTTTTCATAAGTTTAATACTTCGAAGGGCCTACTGTA
AAGTTTTAAACAATGCATTCAGTAGTTATTTTTTGTCACCGAATCGAGTAAAGCCAAGCC
AAGTTTGTGATAAT
>Tb217
ATAAACGGTAGAGTGAGGGTAATTCAAAAAATTCTTGGTCAGGCCAAGAAAACACATAAT
GTGAAAAATTTTTGAAACACATTATGAGAAAAATTTTTTTATTTTGCAACATCTTCCACG
AACATTTACATATGAAAAAGCTTTCGGCGCGATAGGGACCGCGTTTGCTAAAGGTCGATC
GAAAACGCATGCGGATGAAAACGTTGCAAAGCGCGTTTGCTAAAGGTCGATCGAAAACGC
ATGCGGATGAAAACGTTGCAAAGCTCATACAAGGAAAACTCACTCTTTCACTCTTCGATC
ATTTAATTTTTGCAGCATTGTGAAAAAACTCACTCTTCACTCTTCGATCATTTGCATATG
AAAAAGGTTCCGGCGCGATAGGTACCGCGTTTGTTTGCAATGTTACTAGGAAAACTCCCT
CTTTCACTCTTCGATCATTTAATTTCATGTTACTAGGAAAACTCACTCTTTCACTCTTCG
ATCATTTAATTTTTGCAGCATTGTGAATTTCTGGCATATTTCCTCAGTTATAGCGATTTT
TTAGCGATCTGAACGTTCCTCGTCATAAATTGACCAACGACCATAGCAGCGATCTGAACG
TTCCCTCCTTGTAAATTGACCAATGACGATAAATTGACGTTTGAATTCAGCAGCCCATTT
CGTGTAAATTGACCAATGACGATAAATTGACGTTTGAATTCAGCAGCCCATTTCTATAAT
TTAACCAACGACGATAAATTGAACGTTTGAATTCAGCAGCCCATTTCTTTAGTGTTGAAA
ACGATGGCGAAGAGTCTTCCAAAGTGGAATCTAACTCGTTATTTTTAGAATTAAGAGACA
TCATATTATTCTGAGGGTATAAAAAAATTACATTATTGGTTGAAATGTATGCGTTAAAAA
GAAGACTGTGTTG
>Tb222
ACCAATAAGAAAGCTGAGCGATGAAAAATAGTTTTAAGGAAGCGGACATCGGCACCGGAT
ATTCCTCCCACAATGTCCATATGTTCAAGAGTATATTCTCTCTAAAAGAAGAAGAAGCGT
TACTTTGTCTCAATACTGTTTCTTAATACTGAATACATATTTCTCTTTATGTATCAAATC
TGTATCACCTGGTTATAATATCGATAGCCCACAACATGGATAATATATAAAACACTATCA
ATTGGCTGGACTCGTTAAATTTAGAAAGTTTCACTTTGCTGAGATGAAGCCGCTTGGAAA
TTTTATCAAATATATATTCCTGAAGCACAGCATGCGTTATAATGATTATCAAGAAGTAGA
AGAACACGGCACATCCATCTTTCCATCCTGTAGTGTATCTTATCGGTGCCGTTGGATCCT
CAGTAGTATTGGTCACATTATGGTGAATAGCGATAAACATGTAGGCCCATGGTGAAGTAA
CCTGCACCATGAGGCCGATCACGAAGACCATTGCCACGCAGGAGACGATGTCCGCATGAT
TCTGTATGACGAACTCGTGGCTGAGGATCGGCGGGTTCTTGCTCGAGCTCTTGCGTCCCT
TCACCGTGACCATCTTGACGAGGGCAGCGAGCGCTGTTCACTGCGCGACGCACGACGAAC
GGAGGAGACGGACGGAGTGACAGATGGGACCACACGAGACAACCCGGCCACACGGCGTTT
CACCGGCGCGGAGAGCTCGAGCAAGAACCCGCCGATCCTCAGCCACGAGTTCGTCATACA
GAATCATGCGGACA
>Tb223
AGCATCTCCCGCGTAGTGAAGAGTTAACAAGATTAGAGCGAGATGCTTTGCTACATACAG
CCAGACTTGTTCACTTTATTAGCCAGAAAGAAAAGAGAACAAAATGTAAGTCTAATCCAG
TCGCATCTATGATATCACGCATATATAGCTCTGAATTAACTTGTTTGATTTTTTTGAACA
AAAGTGGCATTCCTAGTTGCCAATTCAACCTTCGTATTCGCGCGCATTGCAACCATCGCA
CTTACATCTTTAGTGTTCCTATACGGTTTGAGAAAGCAGGAATTCAAATTCGACTACGCT
ACCGGCAACTTTAACACTCCCGCGGTGCAGTTCTCGGCAGCACTTATTATCTTGCTCTTC
CAAGGCTATCTCATGTACTATTTCATCGCGAAGCAGATTAAACGCGCGCGCGAAAACGCC
GCGCCGGTCATTGTGAAGACGAAGCCGAAGCAGAAGTCAAAGAAGCGAGAAGGCAAGAAA
TCCGCCTTGTCAGAGGACGACGATCTCCCAGAAGTAGACCAGGCAACGAAGAAGAATTTG
AGAAATCGTCCTTCAGCCAAAGCAAAATAGACGTTCAATAAATTAAAGAAACTAGCCTCG
CAAAGCTCTGATTGAACATTCGATTTTATTCGCCTGTATGTCACGAACAGGTCAGAATAT
TCGATTAAGATGTACAAAAACGTATTCTTCTTAATATAAAAATACGAAGCTTCCATAATG
TTACCGCAAACTCGTGCAGAATGCTGAAGTATTCGGTACCTCGATTTTGTATTCGGCAGA
GGTAAAAAACGAATTTTAAATTTTTATGAAAAAAAATAGGCACATGAATCACTAGTGAAT
CACTAGTGAATATTTTTAACTTACATTACTAAGTTTTTCTTTATACTATTTTATTACACT
TTCATATGAATTATATAGATAAATATTGCATTCACACATATAGAAATGCAGAATGTTTAA
TGCGCACTTTGGTATATTGTCTTTTATATGCGCATTACGTATTTTTAATAAAAATATGTA
AATGCGCGTTATTTATAATCTAATTAAAAGAAATTTATACAATTTTATTACTGTTCGCTG
TTATTTAAAATTCTCTATAAATTTTTTTTGGGTATTCTGATTTCTCTCGATGAATTTAGA
GTTAATAAATTTAGAGTTAGAATATATAGGCCTATCTAAGTTTCTGCTCTTCTATCGCTC
TACCAATTCAGATAGAAGAAAGCTCGAAGAGAAAACAGCTCCAACCATAGCTTGGATCGG
AAAATTTAGATCGGTTTTACTTGTTATCTTGAATTATTCTTGAAATAAAATATTCAAATA
GAATAGAAACAAATCATTTATGCTAGCATTAAGTTATAAGAAAACAAAAAGTATAGGTAT
AATGCACGAAATAATACTCTGGACCATAAATATGTTATAAGAATCATGCCATGTAAAAAT
ATACATATCTTATTATGAAATTATATATTGTTACACTTAAATATAAGTTTTACTATTTTT
TAATACATATATCAATGGAAAAAGATATCAGTCTTATTATTATAGCGTTGGTGAATAATT
ATATTTCTTTAACATAATTATTTCAAAGAAGAAAAAATTGAAGATAAAAGAAAACGAAGT
TTTTGGTAAATAATTTTTTTTAAATGTATATGTACCATTTTGCAGTCTTATATCAAATTT
CTACTCTTGGTATAATAAGAATGAACTACGGCGATCAATTTTGCAATATATTTTCAAGAA
GATGGAATATGTAACAATTATTTAAAAATTTATTGCTATCTTGTTAAATAATAATTGTGT
TAACTGTATAAGATTTATAATTGTCTTTACACTTATTTTAAAGCATGATTTTTGGTGTAA
ATATTCTCACAAGCGACTCAGTGAGATATGTAATGTAAATGAAACAAAAATAAAGTTCGG
ATTTATTT
>Tb226
ACAACAGCGTTTCCACGTAGCGACATACGGATTTGCTGCATCTGCTTCGAGCCAACATTG
TCCGCGCCCACGATGAAGCATTTGGGATAATCGTCCAATAGTTGAACAAGTTTGGTGAAG
TAATTTGACTTCCATGTTGCTTTATCCTCCCTACCCATCTTGAAAAGTGTGTAGGGATAC
CTTACGGAAATTTAAGGACTCAGCAACGAACGATTGTGAGTTGGAGAAGTTACTACCTCA
CATCCGCGGTAACGTCGGGTTTGTTTTCACCCGGGGCGATTTGATCGAGGTGCGGGACAA
GTTGCTGGAGAATAAAGTACGTGCACCAGCCAGGGCAGGAGCCATCGCGCCCTTGAGTGT
TATCATCCCTGCGCAAAATACGGGACTTGGTCCCGAGAAGACTTCTTTCTTCCAAGCTTT
GAGTATACCGACCAAGATCTCCAAGGGTACTATTGAAATCATAAACGACGTACATA
>Tb227
ATATGTACGTCGTTTATGATTTCAATAGTACCCTTGGAGATCTTGGTCGGTATACTCAAA
GCTTGGAAGAAAGAAGTCTTCTCGGGACCAAGTCCCGTATTTTGCGCAGGGATGATAACA
CTCAAGGGCGCGATGGCTCCTGCCCTGGCTGGTGCACGTACTTTATTCTCCAGCAACTTG
TCCCGCACCTCGATCAAATCGCCCCGGGTGAAAACAAACCCGACGTTACCGCGGATGTGA
GGTAGTAACTTCTCCAGTGCCGCGTTACGTTCAATGTGACCGCGAATCGCTTTTCTCATC
ATGGTGTTCTTGCCCATCAGTACAACAGCGTTTCCACGTAGCGACATACGGATTTGCTGC
ATCTGCTTCGAGCCAACATTGTCCGCGCCCACGATGAAGCATTTGCAGCAAATCCGTATG
TCGCTACGTGGAAACGCTGTTGTACTGATGGGCAAGAACACCATGATGAGAAAAGCGATT
CGCGGTCACATTGAACGTAACGCGGCACTGGAGA
>Tb228
GTGTTCTTGCCCATCAGTACAACAGCGTTTCCACGTAGCGACATACGGATTTGCTGCATC
TGCTTCGAGCCAACATTGTCCGCGCCCACGATGAAGCATTTGGGATAATCGTCCAATAGT
TGAACAAGTTTGGTGAAGTAATTTGACTTCCATGTTGCTTTATCCTCCCTACCCATCTTG
AAAAGTGTGTAGGGATACCTTACGGAAATTTAAGGACTTCTCCAACTCACAATCGTTCGT
TGCTGAGTCCTTAAATTTCCGTAAGGTATCCCTACACACTTTTCAAGATGGGTAGGGAGG
ATAAAGCAACA
>Tb237
ACTCTCGTCATCTGCGCGGAACATCGGGCAGCCACTTGCTCGCTTGCTCTTGTGTGGGCA
CCTACGCTCGTCCTCTTTGCAGTGCTGCGCCGCCTTCTTCATGAACTTGTGCACATGATG
AGCGAGCCGACGGCCGTGATAGCTCGACCACTCGACTGGCTGCGACATACGGACCATGTA
ATGCTGCGAATGATTGCTTCAAGTGCATGCAGTGTCGGGATTACGACCTGTGCACCGACT
GCATGACCCAAGGCAATCATTCGCAGCATTACATGGTCCGTATGTCGCAGCCAGTCGAGT
GGTCGAGCTATCACGGCGGCCGTCGGCTCGCTCATCATGTGCACAAGT
>Tb238
TCATGCAGTCGGTGCACAGGTCGTAATCCCGACACTGCATGCACTTGAAGCGAAAACCAC
GTATATGCTTGTCACATACGTCACATACCACACCAGGATGCAGTATTTTTTCTATAAGTT
ACAAATCTTGCTCCAAACAGAGCGAGATGGGATAGATTTGTCAAAGATAGATGTCAGATG
TTTTAGCCATCTCCTCTAATGCGATTTCCAATTCCTCATTAGTGGATATAGTAATGCTCT
CATTTTCATCATCTTTCCAGGTGACGGTGAAGCTCTTGCCCCGCAGGTCCGGGAAGATGG
TCTGCAGCTTCTCGCGCAGGTACACGAAATTCGTCGCTACGTCGGCGTCGATGCCGAATC
TGCGCACCTCCGAGCAGGTCCACGGGTCCTCGTTCACCATGTACACCTTGAAGCTCAGCT
TGGCCATCGTCGCTTCGGTCGGGCGCGTACGCTCAAAGTGTTGCGGAGGAGAAAACGTTG
GTTCCGAGGTATCGTGCGACACGTCGCTCTCTCCTTCCTAAACCTTTCTCTACCTCACCG
ACGTGGCTCCGTGGTAAGTCGCACGTCGTTTTCTGCAGCCAGTCGAGTGGTCGAGCTATC
ACGGCCGTCGGCTCGCTCATCATGTGCACAAGTTCATGAAGAAGGCGGCGCAGCACTGCA
AAGAGGACGAGCGTAGGTGCCCACACAAGAGCAAGCGAGCAAGTGGCTGCCCGATGTTCC
GCGCAGATGACGAGAGTCACGAGCAGAAGCGGACTAAGGAACAACAGAGGGAGCCGTCCG
CCGAGGCTGCAACCGAGGCGACGGAGGACCCGCAGCAGGAGGCAACCAGACATTCTTTCT
CACAGCTGCTGAAGATCGTCGAGGACAACATCTCCAACATCTCGCAGTTCCTGGATCCGC
TCGGCATCAACGTCACCGTGATGGCCGACAATGATTCCGCTAAGAACAAGCCCGACAGCG
CTCAGACGAAGGTCAACACGCAAAAACGTGCCTCAAACGAGCCTCACGCTACGCCATCTA
CGTCTTCGGAAGAAGTTAAGAAGTTCCCCGGTGAAGGAAAG
>Tb247
GAACCGTGAAAGCGTGGCCTAACGATCCTTTAGACCTTCGGAATTTGAAGCTAGAGGTGT
CAGAAAAGTTACCACAGGGATAACTGGCTTGTGGCAGCCAAGCGTTCATAGCGACGTTGC
TTTTTGATCCTTCGATGTCGGCTCTTCCTATCATACCGAAGCAGAATTCGGTAAGCGTTG
GATTGTTCACCCACTAATAGGGAACGTGAGCTGGGTTTAGACCGTCGTGAGACAGGTTAG
TTTTACCCTACTGATGACGAGGGTTATCGCAATAGTAATTCAACTTAGTACGAAAGGAAC
CGTTGATTCAGATAATTGGTATTTGCATCTGTCCGATCGGGCAATGGTGCGAAGCTATCA
TCTGCTGGATAATGGCTGAACGCCTCTAAGCCAGAATCCGTGCTAGAAGCGATAACATTG
GTCCCGCACATGCCTTGTGTTGGAATAGAGCTTTTGCTCGTACACCATA
>Tb248
TTTACTTATCTAATTATATTTATATCTTTTTATTTTTTGAATTAAAATGATATATTTTTG
AATTTAAATATAAATTTCTTATTTATTATTATTATTATTTAGAGAAAATTTTAGTTTGGG
AGTTTGGCTGGGGCGGCACATCTGTTAAATAATAACACAGGTGTCCTAAGATAAACTCAA
TAAGAACAGAAATCTTATGTTGAATAAAAGGGTAAAAGTTTATTTGATTTGTTTATTTTC
AGTATGAATATCAACTGTGAAAGCATGGCCTATCGATCCTTTAAATCATTTTTCAAATCT
TTTTTTTCTCTTCTCAGGACTTGAGGTTAGAGGTGTCAGAATAGTTACCATAGGGATAAC
TGGCTTGTGGCAGCCAAGCGTTCAGAGCGACGTTGCTTTTTGATTCTTCGATGTCGGCTC
TTCCTATACTGCCGAAGCAGAATTCGGCAAGGTTCGGATTGTTCACCCGCCAACAGGGAA
CGTGAGCTGGGTTTAGACCGTCGTGAGACAGGTTAGTTTTACCCTACTGATTACATATGT
TTTAATTAAAAAAAATATTCTTATTTGTAAATAATGGTTTTAGTAATACAACCAAGTACG
AGAGGAACCGTTGTTTCAGATATTTGGTTACACCATTCGTTGATCAACGATTGTGGTTAA
GCTACCATCTGTTAGATAAAGGCTGAACGCCTCTAAGTCCCCCTCAATCTATGCTATATC
TTTTCCATTATTTGATCCACAATTGTTATCATCATATCTCAATTTTTTTTCTCCTGTAAA
CTCCTTCAAATCCTTTTTATTGTTTTCTTATATCATTTGATGTCTTTTTGATGTCTCTTG
CTCTCATTCATTTTTAAATAATATCTTCTTTTATAGTCTACATTAGTCTATAAATCTATA
TTGTTTATTTACACCTCTCTTTCACTGTTTGAAATCGGAGAAAAATTCCCCAATCGCTTG
TAGACCACTCAAACA
>Tb249
TCCGAATGTTGTTCCTCTCTTCCACGTGGTGTTGGAACCTTTCTATGGTCCAACTTATGT
ACAACTATTTGTCCTTCACATACATCGTTGACGCAACAGAATTCTGTAGAAGGACAAATA
GTTGTACGACAAATAGTTGTACGGGAAGACGCAACATTTGATTGCGGAAATGGTGCTGGT
GGCGCTTTATCAGCTTGATAAACCTGTTGTCGGCCAGGGCGTTTCTCTGTATTTATTTTA
CTCGGGGGTGTCTGCTGTTGCGGCGGGAAGTTTACTTGCGCCATCGAAGGAGTAACTTGA
GATTGCGACTGATTCTGCTGGATTACTTGCTGCGACTGCGTCGTCGGTGGAGGCACAAAC
GGTGGTGGTGGATTATTGTACGTAACAACCACTCCGTTGGGCGGCATACTCATGTTTAAG
GATACTGGATGCTGCACCGAGGTATGAGCAGGCTGTACTGCCACCGGTATGCTCGGCTGT
GGGACATTTACCGTAACTGTGGACGGAGGGGGTTGACTGTAGACGTTCTTCGTGTTGGTG
GTACCTGGCGAGGACGGAGGCTCGCTCTGCGTGGATCTCATCAGTTTGCTAGTGTTACCA
TTCTTCTTTTTCAACGGTGGTGGAATATATTTTCCTTCGGTAGGTCGTGTCACAGCTGCA
AATCTTTCCTCCTCATCGCCGTTTTCCAGCTCTAATCTAGCTTTGTGATTTGGTTGAGAT
TCGATCTCGTTTGCTATCTCGGCAGCCTTTTGCTCTTGTTCCTTGTAATCCTTGGTATCT
TTACGTTGTAGTTGTAGAGTATATCCAACCAAGGAAGGCTCAAAGGTAGTTTGGACTCCA
TATTCTTGTTCATTTTTACGAAACATTTCGTTCACGTCCCAACCGTTAGCAGCCCCGTCC
AATTCCAAGTCGGCTCCATTCATAGTGGCCGGTGGGTCCCAGGGCTCAAGTTCTTTCTCA
CCGATCAAGCCATTAAACTTACTAATGGCTGTATCCGTTTGGAAAGTATCTCTTATAGCA
TAATCTAAATCAACGTCCTTGGCAAATATAGTGACAATGTCTTTTGCGTTAAAAATTAAC
TTGTCTACTACGCTATCTACGCTAATCTTGCCCGAGCTCTCGACACGATGCGCCATCTCC
AGCACAACGTCGAATTGACTGGAGAATGTTCGAAACACGCCCTCGAACACAGAGCCATTT
TGAGTTTGAATCTGCACTACGTTGCCAACGTGGCTAGTGACAGCATGCATAAAATGAGCA
TTGTTATAAACCCCTTCGGCTGCTACGCATCTCTCTTGGGGCCCACGTGCCCGCGGAGAT
CTGTTATTGTTCGTACGGTTCTTCCTCTTGCTATTGCTATTCATTTTGCTCGACGGTTGT
TCGCCGTGAATCGCTGATGACGTTCTGCCGCCGGTTTGTTGGAGGCCCTCTCGTTTCCTA
GTAGGGACCGGAATTTTGACTACTTTCCCTATGACCGTTTTACGTCGAAAAGATCCGTTG
CCTCGTCCGTGGACGGATACGCACAGCTGGCGCGGCCGTGCGTCTAATCTTAAAACGCGA
TGCTCTTACTTACGCGAACGCGACGAGATGGGCGAGGGCGAGGGACAACGAGAGGGAGCA
GGAGGAGAGAGAGAGAGAGAGAGAGAGAGGAGAAGGACGCGAAAACTATCAACATTCACA
CGAAGGCTCTTGGGTTTTTAGGTTATATACTCAAACGAGCCAGCAACGCAAAGTGGCTCG
CACGACGGATGAATACACGACCATACACGACGCGCGCGAGACGTGATGAAACTTCAAGTC
ACTCGCGTGACTCCTGATCGTTCGACTCGACTCGACTCGACTCGACTCGACTCGACTCGA
CCCGACTCGGGAGCGAAACTCGGTGTCGCTGCTACAGCTGAGGGATAATCCGTCGCTCGC
GAAAGAACGGAGAACACGCGTCCGCACAGCGTGTGGTGCGACGGGTGAAATGGGGATGAA
ACGGTGAAAGTGGCGCGAGCGCGACAGGGGGCGAGTCGCGCAAGTAGGCTTCGACCGACC
AACCACCAGCACCACCAGCACTACCACCACTACACCACAATCACCACCACGTTCTCGTGT
CTCGACGATACTCCGATGAGATTGTCAACGACCGCGTGACGTAACGCACTAGGCGATGCC
TATTCCAGTTTCCTGCTCGCTTCTCCAAAGAGCATAGAAAGTCGAGCGCGCGTGCTACGA
TTCGCCCGTCTCTGTATGTACATACAACTCTTGGCCAACGGGCTTGACGTCCAAGGAAAG
GGAGTAAGGAAAGAAAGGAGGAGAAAGAGAGAGGAGAGAGATAGAGAGAGAGAGAGAGAG
AGAGAGGA
>Tb257
AGAAGTTCTGAAGAATTCTCTTATTCACGATGGTGTTGTNNNNNNNNNCCACGAAGCTGC
TAAAGCTTTAGACAAAAGGCAAGCCATGCTTTGTATCCTGGCGGATAATTGTGACGAACC
AATGTACAAGAAATTGGTTCAAGCGTTATGTAATGAACATCAAATTCCGCTGATAAAAGT
AGATAATAACAAAAAATTGGGTGAATGGGCTGGCTTGTGTAAAATTGACAGCGCTGGCAA
AGCGCGCAAAGTGGTTGGCTGCTCGTGCGTCGTTATAAAGGATTTTGGTGAGGATACACC
TGCTAAAGACGTTCTAATGGAATACCTTAAACAAAGTGCTGTACATTAACATCTTTTAAT
AAAATATTTGACATAAGT
>Tb266
TGTTGTGTGTGTGTGTGTGTGTGTGTGTGTGTGTGTGTGTGTGTATGTATATATATATAC
ATATATACTTACATATCTATCATATATATATATATACATACATATCTTGTAATAATGTAT
CAAACTGGACTGGACTTGGAATTGGTACTCGGTTCCTCAAAGATCAAAGTTTATATGTAT
ATGTATCTTCTTTTTTTTTTGCCGTCTATATCACAATCGATATACAGGGTGTCCCAGAAT
TGTGGAACACACTTTCCCGAGCAGATAGAGCGGACGAAACTGAGTCAAAAAGTCCCCCAC
CATTTTGCAATTTTCCCAATAGTCAACGAAACATTCATGATTAAAAATCACCGTACTAGC
CCAGCCCTCCGCCGAATACAAGCTCGCAGCGAGATACGACCGCCCAGCGGCATTGTTTCC
AAGAAGGAGTTGTTTTCTACAAATGGCAAAAACCAGGGGGACAGGGGGACGCAACTCAAA
ACCGCCGCTCGTAGGCATTGCCGCGTGTAGTAAACAATTCCTCGAGTGCCTAGCAACGCT
GGGCGGTCGTCTCGCGCCGCGCGCTTGTATTCGGCGGAGGGCCGGGCTAGTACGGTGATT
TTTAATCATTAATATCTTGTTAACTATTGCGAAAATTGCAAAATGGTAAAGGACTTTTCG
ATTCAGTTTCGTCCGCTCTACCTGCTCACGAAAATTTGTTCCACAATTCTGGGACACCCT
GTATATATATATACATATTACGCGTATATTACTTTATAGTTGCATTTATATATTAAGTAA
ATATACAAATAATATGAAGTACGCGTTGAAAACAGAAAGAGGAACTAATTAATAGTAATT
TCGTCTGCTCTGGTAAAAGTTAAATTTCTGAGGTATATTTCCGAAGTTATTGCAGAAATA
GATTTAATAGAAATGACTAGTAAAGAAATTTATTACATAGATTATTATATTTAAAGAAAA
TACAAAATATTTTACCCGAAATTTTAAATAAGGCGGAAATAATTAATAATGATTATATTA
ATTATTAGAATTAATATTCTCTGAATATTAGTACTGAATATAATCTACAAAAAATTTTCA
TAATTTGACAGAGCCACATATACGTTAACATAACTATAGAAATAATTTTTATATGTATAA
CTAATGTAGCTTGTGTTCTTTTTTTAGCTTAATTTAATCAGCGAAATAATAACAATAGAT
AAAACTGGGTCGCTAAATGTTTTATTGTGCGCGTTTATTGCTACTCGGCAATAAAAAGAC
TTTTACTCTCTTATGTAATTTATTTTTACTGTACTTTTCTCTGATGTATAAAAATCTGAA
CCAAATCGTAATTTGTATGCAATCTTTTAATTTAGCTATTTTAAAAAAATTTAGTAACTC
GGGATATATTTAGAGAGGCTTATAAATCTTATAAATATTATTTTATGCATAGTTATTAGA
TGAAGTTAAAAATTTATTTTATCTAGTCGATGAGGTTGACAAGTTCTTTATAGAAAGAAA
AATCCTATGATATTTAATATTGAGAGATATTTAATTCGTTATATATATTTCTCTATTGCT
ATCTGATGTAGAGACTGATTTTATGGTACCTTATATTTTTTACATAGATAAAAATCCTCT
TGGTAGAGAGTCGTACTATTAGTATTGAACAAAGTGTTTTAAAGCTTGACGATGCTATTA
CAGATTATGATGTCGGAAAAACAAATATTCAAGTTTATAAGTGATTTTGTGCGAACATAT
TGGATAAAGCAAGTTTAGAAAATGCGATATAAATACTGTTTACTGACAGTGAGTTAAGTG
AACCGTCGCAGAATCGTAGTTTTGAAATTCGTTTTATCTCACTAAAACAATTTAGTCGAT
GAAAAGTTATTTGTTCGTGAGTCGTATAAAATCGATATGCTTATGTTGCCTCGCATTTGA
CATCGTAATATAAGATGCTTAGTAACAAGTCCTTAGTAGAGTAACATTCCTATTTTCTCA
TATTTTATTTTTAAACCGTAAATTTTACAAAATAAAAGTTGCAAGGTCAATATTTGCCGT
ACAGTCTTGAAGGAGCACTTGTGCTCAATGCATTTTAACTATTTAAGAAATTTAATATAA
AAAATAGTTAAAATGCATTGAGTACAAGTGTTCTTTCAAGACTCTGTATTCTTCTAGCGA
GATAGAAACAACAAAAAACGTAACCGTATGTAAATGTTTGCAAAACAGATAGATGATAGC
TTTAAATTGCATGTATATGTATAAGTTGCAGAAGAAAATATTTTATATCTCCGAAGTTGC
ATATTATAAGAACATGTACACAAAATGACTATAAATTTGACCACGTATTTCACGCTCTAT
GTAAGTAGGGTGTGCGAGGAAATTTATGACTATTTCGTTGTATACCTCAGATATTTTATA
TTTATTATAAAGAATTTTACTCTCCACTGAATGGATCACACTATTCTAAAGTATACATAT
ACATATATATGTATAATTTTATTTGAGATTGCATAATTCAAAGTTTACTGGTAGATAGTA
AATAAATGATAGTAAATCAATTCTCTGGAATAAAGTTTACCTGAAAGGAGGGGGATATTT
TTTCTAGTTTTATCCTAAATAAATACAGTGCTCTGATGAACGTATATTTAAAAAACTGCA
TTCGAATATATATTTCAATATGATACATTTCAGTATATTACCAAATAATCGTTACACATA
ACAAATAAATATCACTCTTACACAAGCAATAACATTGCTTCATCATAGAATCAATGATAT
TATCCCATTTGGTGAAGATTTATTTTCTGGGAATAGTGCAATGGAAGCTTTAAAATTGTT
TCCTTTATTGCATTATATTGTACATGTTTTTGTTGAATGTACATGTCAGCGGTTTAAAAC
GTAATTCTAATCCTCTTCTGCAAACTTTATAGTAAAATGTTATTTATTTACAACTTTATC
CTCTAGGCCTAAGAACACAGCTGTATCTTTTTTTTCGTCATTCTTATTATATACAAAATA
TTATGTAATAAATACTGTACTGTAATATGTGTACTGTGTAAGGAACTTCTATCAAATTTG
TTAAAAGAAGTCAAATCTGATTATGCAATTTGTATGCATAGGAGTTTTGAAATAATATAC
AAACTTCTATCAAATTATGCAAGTTGCATATAAAGTTATGTTTCTTTGTAAAATATTAGT
ATGAAAGGCAGAATATGTTTAGATGATGCTTTCACACGGTTTTAAAACAAGTTCACTCGC
TTGCCGCTCATACTGCGTAAAATATTTAAGTATGCAGTTAGATTAATAAAGATACAATGA
TATTTAGTCGAGTACTTTGAGTCATGTAATATCTCCTAATTTTATCGAATTCAAATTTTT
ATGTATAAACTATTAATATTTTTTACATGAAAGTGTGTTCACAAATCCTCATGTATAAGT
TCAATAATTGTATATATGTAAATATATCTACGATAAATTATTAATCAATTTTCGATATTA
ATTGCGTTCTGTGTAAAAAATTTGTATTGTGATAAGTTAATCCACGATGTACAACAATGC
AGAGACTGAAAAAAAAAAAAAGAAAAAAGAATAAAAGTTCAATTTTTAATACATTCGAGT
TATTCATTTATTACGCGCAAATTGTACAAAATCAATTCAAGAACTCGGTATTTAATTCTG
AAACATTTCGGTAATCTATGTAGAAAGAAATATACTATTTTTGTTAGAATGCAGAATTTG
GTATTCGTAATATGCAAGATCGTTAAGTTACTACTATCATTTTAGAAGCATTTAATACAT
TTTCTCTCACTATGTATATTTAATTCGTAGATACTTGCTTCATTATTTAGCATAGGATAT
AGAATATATGTGTATGGAAACCGATATTGAAATTTCATCAATCTCGTTTGCATAGAAAAA
TAATTGCAAATATAACGGCGTAATAAACACATTTGATATGATCGACATATACTAAAAATA
TATTTACAGATCTTGGACGATGTTATCATTAGCGTATATAAAACCGTTTTACTAAAATTG
AAAGAAAAAATTGTGATAATCGAATACACATAAAATAAACTAGTGTCTGAAAAGAGGTAT
CTGTAATTACGTAAACTAATAAACATTATAAGCCTGCCGAGTATTTTTTTCGCTTTTACC
CTGTTCAGAAGTGTACTATATTCTATTTTTAGTTAATAAGTATACATACTTATGTAAAAT
ATAATGAACCCGATGCTGCAAGCATCAAAAAGCATATTAATATTTTACCCTGTTGAGAGT
TTTTCTAACATTTCTATTCTTACGTCATAGGTAATAGCGATGAATCTATAGTTTCAGTGA
GTATAATATAGAAAGAGGTAAATATATATTAATATTTTCATATGTGCAGTGTATATTTAC
CTCGATTTTATGCAGTCGACATTTTATGTAATGCATATAATGTACAAATATATGTAAATA
CAGGTTTATTTATCATTATACGAAAGAGATGTTCTACGCATACACAATACTGAATTTTTG
ATGAACACGAATTAATGAGGCATCTGATGTAAAGTACTTTACTATACTAACTTGATTAAT
GTTTAAGACGTCAGACTTTCCTTAATAAATGCTTTATATGTACAATAATTTATTTATGAT
TAATGATCTATTTATATTCGATCCATATGTATGAAGACTTTTGGCAATTTTGATGAACTA
ATTATTTATAGCTATAACTTATAAATTTATTTGTGTTAAACTTAAGCCTATCAGACTTAT
CGCATTGTAAATTAATAAATAAATAGTAACAATAAGAATCATCGATAATGAAAAAGACGC
GTCTTTCAGTCAAGTGTGAGAAATATAGTTTAAAATCTAGTTGAAATAGTTGAAAATAAG
GAAATAGTTAACGTAAGAGGTACAGCAGTCTACAATTAAAAAAATTCTCTAACTACAATC
ATTTTTACGAAGACGAATAAATGTACAACAATGACAAGTGTGACAGTGACAAGTAATCTA
TCGAATAGACTACTTAACAAGGTACATTTCCTTTTTGTACAACAAAATGTTAGCTACTGC
TTAGCTAATGATCACAGATGTGAGATCAGGTATAGGGATATGGCACTGAAGTTATGCATT
ACTTGAACCAAATCTATCTCGAAACAATTAAACGTAGTTAGGACAATCGTATTAGAACAA
TATAGTGACGCTGACTGGTTCAGGTTTAACACAGGGGCTGCAATGTAACTTAATTTGTTC
AGATCAGATACACATTATAACAGAAAAACAATTTAATAGTAATAGATACTCTGAAATCAT
TAACACAAGATATAAATATAGAATTGAATGAGCATGAGCAATTTTTTCCGTAAGAACCAT
TTACAATATAATATACAGCATTTAAAAAATTATATTGTTTTTAAAAATTTATCTCATAAA
ATTCATGTTAAATTTAATATAATTTATTTAAATGCTATATATTAATGTTAATGAGTTCTT
AAAGTAAGATTCCAGACATATGAACTGAAATACTAAATAATTACATAGGAACAAGCCATA
CGATGCTTGCTAGTTGTAAAGCTTTTCTATCTTGGTAACTATCGATATCTAAATTGTGCA
TTTTTCTTTGCATGCCTCAATTTCATTTTATTTATCAAGCTCGATTAGGTCATTTTATTT
TTTAGAATACGTAGCTCGTGTAGCCCTCGCGTAGCTCGCGTTTTAACGAAAGATGGACAT
TTGTATTACAAGAAAAATATATGGATTACTTTCAATTATGTAGCATACTATCTCTTCTCT
TTTTTTTCAATGGGACCTGAAGTTTCTTGTTATCATACGAATTAGCTGACTAATTACTCT
ACTTATTTTGATAGAACCTGTATGTATATAAGTTTATATTAAATAATAGCTTTTTTCTTG
ATATAATAGGGCTGTATCTCTATATAGAATAAGAGGACAGATTGTAAAGTGGAAGAAATT
AAACATTTCCAGTTTTTATAATTGTACGGCAATACAAATAATTTTGCGCCATTTGGCGAA
TTTATTGACATTATGTGCTTGTATTAAACACTTGCCCAAAGTTACTCAAGTATAAGCAGG
TAATTAATCTGTGCAAACATGTTCCTGGTACATTGTGCATCCTGTTTGTATTCAATGAAT
TTGTATTCTTAGATTTTATACACTTTTAACTTTCAATCATCAACCTGGTCGTATTATATT
CCTGAATCTAAATTTGTATTCTTCAAGAACCTTAAAAATGATATTACTTCAAGATACGTT
TCCATCAAATAAGTTTCTGTTTGGCATTGATTATGTATGTACATATATACAAATTTATAC
GGAAAACTGTACATAAACTTACTTTACAAGAATTTAAAAGAATTTTATGCTTAAGAAAAT
TATAATTTGCGACCAATGTCGCTGCAACCATGACAATAGAAAACATTAAAATTTAAACAT
TATCTTACAAAGCCTTATGTCATTTAGAATACCGCAAGGAGTAGAGAGAGAGACGATGTT
TAACCATAATTTAGACATATTCAATTATGACAGTAACCAAAAATCAGGCTAAGTTAATTC
GCGAAAAGCGCAACCAACAACACAACAATGTTGCTAAGTATATACTGTTAAAATTTATTT
TGCTCGCTTTTATATTAAAAGTGCTTGCAAATGTCGTTATCATTTTGGTTAGCACTTTGT
TTTAGTAAAGAAATTTAGTAAAGAAATTAGAAGAGTTTTAATAAAGAAATATCGTAATTT
CGTAACAAACAGATTATTTATGATACCACCTGTTAAAATTCGCTTTTTCAAAAGAGGTAG
TTCAACGCATAAACTAAATTTTTAAACCAAGTTAAATAGAATTACTAGTTTAGATGCTAA
CGAACAAAGAATAAAAAGAAATTCAAGAAATATGTTATTTTATATAAATAATTTAATATA
AATCTATCTAAAATAATTAATTCAATAAATTGATCCAATCAATAAAATTGTATTAAATTA
TTATCAGACGAAATAAAACATTGTAAAGACATGATATTGAATTATTTAATTTTAAAATAT
AAATATTTTATTTTTAATATCTTTAATTTTACGATAATTTCATCATAAAATATGGCGCTT
TACGTAATCAAGGATATGACAATAGATTATGTGATCGCAAATCACAACATCAAAGATGCT
GGACGCTTACTGTCACAACTGGTTATGTCCAAACTGTAGTTTAACGGAATAAAATTCTCT
ACAACTTGCTTCTAGCGATATCTAACCAAACATCAAAAATATTTTATGCAGGAGTCTTCT
CTATAGCTAATGTAACTCTTCGCTGACGCTAATCTTGAACACGCTGCTGAACGATCTATC
TCTTCTAAGTCTTCCTAGGACGAGTTATTTTCGTTTCCGTTTTGTACATATATTTACAGA
TTTACAATGCCACAGCTTGAAGAACACATTTGTCCTCTATACAGGTTGCTTCCTTTTTCT
CTTTCATTTTTACAGCAGTGACTTCTCGTAATGAAATAGTATTGATCATCGACTAGTCTT
CTTACGTCTTCGTTTTGACTCACCGGACGGATTCCATTCTGGATCAACATCGGTGTAACA
ATAATTTACCTTAGGAACGTTTCTTTTTGAGCTTCTCGTTTGTCTAATAGACGACTGCGT
TTTCTTCGCCTTTTTACACGCGCTATCCTGCTCGATCGGCTCTATACGTTTCAGAGATGT
TGAATTCGTGACGTCTCTGCGCTGCGCAGGTGTCCTGTCCTGACAACTTTCTAGGCACAC
TGCGTTAGGCTGATCACCGTTCGGTCGAAACTGGCGCTCGTGATTTCTTGTACTTTCTTT
CGTAAGATTAAGATGTGTATTAGAAATGTGCATATCTTTGTAGTAATCCCTTCGCACTAT
ACTCGAGTTGAAATGATAGTTGCCGTGTGGATCATCCTCTTCACTAGGGGATAATTCGTA
TGATGATTTAATGATTTGCGTGGGATGTTTCTGTGTACCATCTATCGTTTCTAAGGCTGC
TATGGACATCATGGGAATTCCAGGATAATTGTCCAATTTCTCCGTCTTAATGGATACCTT
CTCATAAGCCATTGACATCATCGCATGAGCCTTCAGTCGCTTTTTCAGCGGCAACTTGTT
CTCCATATCTTTCTTAAATAACTTCTCTGGCTCACGTGGCACATCCAGTTTCTGCAAAGT
ATTATTTTGTAGTACTCTTTTATGCAATATTTGATCATCATACAATTTACTTATTACCGC
TTCGCTTTTTGTCCTATCGTGCTCTTGGACGGCGGATGTTTGTACTGATGAATGTGTGGG
CAAAAAATAAGAATTACTTTCAATGCAAGACACGTGGGAGTCTGTGGCAGGGTGTATACA
CTGTCTACAATGCGTGACTATGTCGTACGTACAATTTAGACATGAGCAGTGCGATCTCCC
GCATGAATTTGCGGATTTCGTGTGGGAATGGAGCGAAGTAGTAGAATTTATCTGTAAACT
ACACGACACGGAGGTGCAATGCTTGTGATACGGCATACACAGATCTGTGCCAGCAGCGCA
GTTTCCGTAAATCGAAGATATTGTCGTGGGATGAGTGACCGGAATATGTAACGGACGTTG
CGGGTCAATCACTTCGTGCGGATGCGAATGTATTCTGTTACACCCTTGTATGCCATTATA
ATTCGGCGTAATATGATTGCTGAACTCTTGCTTAACGTTCTGCCTATACGTGAGAATGGA
CTTGGATTTTCGTTTATCGATCGACTTGCTGATGCTCACATTCGCAATGTTCGTATCCTG
GTAGATCTGCGATGTCGCCGATAAGACGTCAGCCGACAATGAACTCTTCTTACCGTAAGA
TTTCATTTCTGTGATGCTCATTAAGCTGCTTTCCTCCTCGGGCTCGATCTTTATACCTTT
GTTTCTTCCGACGGAATATTTGTTTTCTTGGCACGATAATTCCTTGGTGTATTGCGGCAG
ATCTAAATTAAACGAAATATGCTCTGACGTATTAACAACTTCAAACGACGCACAATCTTC
CGGTGGGATCATCCAGCTCTTTTCTTTAATTGAACAGCTCTCATCGTCACTATTATGATC
TCGTGCATTTTCCACTGCTTTATTGATGATGTATAAATTACTATTGGGAGACTTTTGTAA
GAGCACGACTGTTTCACCGTTTAATATAACGTTCGTATTCTCCTTTATTGACTGCACATT
GTTTTCCACCATACTTAAATTGTTGGATATTGTGTCTGTTTCGTAATTAATAGTAGTTTC
AACAATATGTGAAACGCTGTTGTTTGGATCGTTTTCGCGGTCATCAGGATCAGTTGTCGA
CGAAACTTCAACGTGAAGCGCTACTTTGTCTAACGCGTCCTCTGGATAAATCCCGACTAT
TCTATTGATAACTTCAGCGGTTGGATTCTCCAAAATTTGAGAAACGGTATTTGATGAGTC
ATTGGTATCAGCTTCATCATCCGTGGTTTGATTATAAGGAGAACTTCTTAACGACGCGTA
ATCCTTGACTTTGATTTGTTCGTATTTTAATTCGCGTTCGGTTTTTAGATGAGATACATG
CTGACTTGCGATAACATTAGCTAATAACGAAAGTCCATCTATATTATCGTGTAATTCTGA
ATTTTGAATGATACATTTATCCTCTGATGAATCCTGAATATTTTTCGTACGTGATATCTT
GTAGGATTCTTTTGGTGATTTGTGATCTTGTATTTGGTCAACTTTCTTGCACAATACAGA
AGATCTTTCTAATTCCTCTATGTTACACTCTCTACCACAATTCCTGTTAGATTCAATTTC
TGTGCTCTCTTTATGATCAGCTTTCAAGTCGATATTTTTCTCACCATTAACTCCTTTCTC
TTTTGAACACGGTGACATGTCGAGGATATTAGAAATATTTTTATCAGCTGTGTGATTTTC
AAAAATAGTTTCTCTGATTTTATGATTAGAGAATCTGTTATCCCTTAGATCATCGCTTAC
TTCGATGCAAGTATCAAGTTTTAAGTCTGTTTGTACATTAGAATGGTCACCATTCATTAT
ACTAATACTTACAGTATCATTTGCAACGTCGTGGCTTGTTGATACATATTTATCTTGAGA
TTCCTTCGAGTGCCTTGTATTTTTGGTAATGCACGATTGTTGCCACCGCTCAGATTCTGC
TGCATCATTTATTAATATTTCCACATTACACACAGTTGTTGTAGTACGAGTTTCAGCTGC
TGTCGTAGAAACAGCAAATTTCTCTTTACTTAATTCACTGTCAATTGTGGTTAATTTCAA
GTACTGTGTTTCGTCACCTATCGCCTCATGAGTATTTTTCTGCACACGTTTCTCATTGTT
ATCAAAATCTTCTATTCTTTCGTCATTTGTTCCATCCATTGTTCCATTTATATTATTTCT
GCACTGCGTATGCTCCAGAGATGAAATTACATGTGGAGATAATTTATCTTTAGTTATACT
AAGATAATTAGTATTATGATTAGAGCTATCGTCTTCATCTTTGGAATTATCTTGGGCACA
TATCGAAGGAGTATTTACAGCGTTAGAATGCTCTGTTCCTAAATCACAGATTTTCCTTAA
ACTTTCAACTCTTTTATAGGTTTCACTTTCAGGCGGAGTGTCTTTTTCTATCAGTCGTTT
AATCACAGTCTGTGTATTATGCCTATCGTTTATTCTTTCATTATTCTTTGCTTCCAAATT
AACATCATGACACTTACTAATTTTATTAGCATTATTCGAAATATTCAATAACGAATTTTT
AGAAGCTTTAGATTTGTTAGACTGTGGTTTATCAACGATTACAGAAGAAGAGACTGTGCA
GTGCAACATCTCAACAGTTTCACTTTTGTCATTACTATTCATATCTACCGATTGTTTTGT
AGATACTGTGTTATCACTGACTGATGCATTTTTATGTTTTGTGTTAAGATGTTGCATGGA
TTTCATTTTTTCGTTATTTAACTTTATATCCTGTATTGTAGATGTACTTAAATCATTCTT
CATTGTATTTTCTGTGGCATGTACGGGTTGAAGCAAATCTTCCTGTTGATTAAGAGCTAT
TTTCTTCAAAAAGTTTACATTTTCCGTCACTTGTTGATTCTTAATCTTCTGTGATGCCCT
TATCGCCTTTGTATCAAGCTTCTTAGCTTCTTCGAGCCATGCAACTTTTCTCGATTTCCT
TTTTTTTATACATCGTTCGGAAGCGATATCAGTTGTAAGGTCAATTATTACAATTTTATT
AGATTTTTTAGCCTTCTTCCGTGAAAGCACTTTCGGTTTCATCGATTTAGAGATAGTCCG
TGTTACAGAAATATTTGTAGAAATTGTGCCTAAAGGTTTAACATTTATTTGTTCTGTTAA
ATTTGAAGACTTCAAATTATTTGACAAAACAGAATTATTTTTTATATCTTTATCTGAAGA
AACACATTTATTTTCGATACGCTCCATACTTTTATTTTCGCGTGATGTAACTTCCAACTG
TTGTGAAGTAGTCCTCTTGGATGAACTTGGAATTGTAGATGTATTTTCACTTTTTTGTTG
ACATGTACCTCCTCTGCTTTCTCTACAGAACTGTATAAATAATTCACAGCATTTTCTTAT
GTCAAATTTCTGTTGCATCAGATATTTTGGTGAATTTGGTTGACACTTTGGCACTTTCGG
TAATACATCTTCTAATACGCATGGTGGATAAGTCGCTGGTGGTGCTCCCAGAGAGGCAAT
TGCGGTTGTAATAATTTGACTTTTCACGGCTAGATCGCTATTTATTTTTCTCCAAAGACA
ATAAATAAGAAGATAACGAACGTACATAATATTTGAGTCGGGATGCACTGGAATATTTTT
AATTACTTTTGTTATTATCGGATCTAAAATACGATGATAACCCCGGCACATAAATTGTGT
TTTTATCAAAGTATCTAACAAATGCTCTGTGGAATGTTCTAAATATACATAAAGACAAGA
AGTAAGTCTTGTACAAATTCTGTTATGATCTTCTTTACTTTTTTTCGAAGCTTTTAATTC
CATATCTATGTACAATGCCAATAAATCGGACATATTATTTAAGTAAATAGATCTATTACG
GTCCTCTGAAAGCTCGCGATAGATATATAAGAACAAAAGTAAGGTTTCACTAATAGAATC
CTTCAACTTTGCTGCTCGTAAAGGCTTTGTATAACATTCATTCACACTGATACTTACATT
TCTGATATAGTACTGCATAAGCTCTGCCAAAGAAGCCATACTTTTGTCTGCGTATATACA
TTTGCACATTTTCTTAAATTCTGTGACCCATGGAAATAATTCTACAATTGTTGATTTTGC
ATCGTCACTGTTTAGTTTAGACCCTCTGTCATTGTTAAACATTGCGTTTTTGATATCGAA
TTCGATGCTGTGCAGGCGTCCGACGGCACGTGCCGCGATGCGGTGCGGTCGCCAGCTGCG
TGTTCCGCGGCGCGGATGCGTAGATGACTCGCGGGATCCGCCGTTGTTGTCACCGTTTTT
CAGGAAACGAGGCGAACCTTTCAAGGATCCTCGCGACCGTTCGTTCTTTGAACGTTCACC
AACGCACACCCGTAATTTCGCCGTCATCTGCTGCCCCGTGGGCCGTACGAATATCGCGAG
TCGGTGTAACGGCTCTTCTCTTCCGGTGTCCCGTTAATTGTGTCAAACGGCACAGGCACT
GCGGCAAAGTTCATTTTGAACAAAGGCGTCCAGGCTCGCTGCTCGAATTTACGTCAAATA
GCCGCGACGCCGGGAGGCTCATCGTCGATCCATTGACGTCGATTCGACGTGCAAATTGCG
ATTATTACTAATGAAGGCAGCGATGAAAATATTTATGCTCTGAGACGTGAGCTTCGTGCT
AACTAATTAAACGCCACCTGCCACGCGGGACGGGCAGATTATAACTAATTATTAACTTCG
TTAAGCATTAATCTGCTTTCCGCGATTGGTAGTCATTAACACGAGTTAATTAGTCAACCG
CTGTTAGTTGTCAACAAGATAGATACAGTGATATTAAGAGGGGAAAATGCACGACGCGAA
ATTCAACCCCGTGAATCATCGTCGTTTATTACTTTCGCAATGTCGTCGCATCAGCGTGAC
TCGACGAGACGAAATCTCGTTAAATAGCCGTTGATTCCGCAATTAAGGTTAACTCAGTTA
CGCGACAATCGCTTGTAATTTAATCAGCGCGCGTAGTTACTCATTTCCATTATTTTACAT
AATATCAAGTGGCCGTACTGGTGCGCTAATTAACGGTAGTCATGTAGTAGTGCGACGCGG
CCCTCCACCGCAGTCTACGTAATTGTAGCAGTTAGGGAAAAAAAAAATTGCGTCACGCGC
GTGGAGGAATTCGCGATACATTGCCGCGAGAGCGGCTATAAATTCGCGAAATTCGTTGAG
GTGAAAATTTATGCCAAACGTCCGCGCGTACCGCGATACGGCTCTACGCATACAGGGTGT
CCCGCAATTCGCGGCTTTTTAATACTTGTAACAAGTTTTAGAGACCTTGAGAGCGATCCT
TTCGCAGAAAAGACTCGAGATTCGTTATCTGTTCGTTGACATGTATTATTAAGGATTCCA
TCAGGAGCTTTCGAGGGAAGCAAGCGCGGATTTATTTTCTCCGAGCTAACAATGAGATTT
TATCGAGTACACGCGCGTAGGGAGGGGAGGCAAGAAGTCTGATTCGCGCGGAGAGCATTC
TTCTCGATCATCGACATTTCGATCACGGGGAAAAAAAAAGTGCATTCTCAGTATAATAAA
TTTGCCATTAAAATTAATGGTCCAGGGGGGGGGGGATTCTCTCGTCTTAATCGTGTCTCA
TATTAATATTCATTCCGCGACGCGCGCGAGAAACGCGTCTTCTTATCGACCCGGCATATC
TGGCGATACCGCTTTTCGGACCCTCGATCGACGGGTGTCCGCTTAATTAACGACGGAAAT
TAAAGCCGCCGTTTTCTGGGACACTCTGTATATACGTGCGCGTGTTCTGGTACACGTGGC
CGCTGATATACGGCGGCTCGGCGGTGCACGGGCACGACACCGAATTTAATAACGCGGAAC
TGCGAGGCGGCGAGGTGCGACGCCGCCCCGCGCGGCCCGTACAATCGGGACAATCAACGT
CGTCGAGCGGCCATTAGTCCGCGATTACGGGCGACTTTATTATACGGCCGCGCCACTCCT
AAAATGTGAAACGCACAATCGGCGGCATTATCGGTAGACGGGTGCTTCGCGTCGAAACGG
ACCGACCGCGAGTGTGCTCTATCCGGCCGATCGGATTTGCCTCGCAGCGGGCACTCGAGA
GCAGAGTCATTCTCCGGGCGAAACGAGCGCTATCGCACGAAGCGAGGGAGGAAACGAGCG
GGACGCCCATTCTTAAAACAGCATGTTAATCGACGGACGTTACTTAAAGGGGAAATGACA
ATGGCTAATGAGCGCGTCTCCTGCGTGTTCGATCCCGCAACGCATCCCGCACTTTCTCTC
GCGCTTCTCTCTAAATCTCCCTAATTGGGAATGTCACATTATCAGAATACACGAATAAAA
CAAAGATATACGAATAAATAAATATGACTGAAGGTAAACGAATAGTTCTCGCGAAAATCT
AAACCTAACTATAATTGCGAGTAAAAATTCCTGAATGATCGCGACGTAAGGAAACAATCG
TAAAGCCTGTATCATACTACGCGTTGTTAAAGATTGGTTTGGCAAATTGGAGATTACAAT
TTCACCAGTCCAAACAAAACGAATTAAAATTAAACTTTTCCGATTGGTCGAGTTCTAATC
TTCAGCGGGCAATTCTCAATTTTTAGTTCACGTTTTACTGATTTCATTTCGACGCGAATA
GCCTCTTAAGCGTCGTTTATATGCTCAAGTATGGAGCGCAAAAAGAAACAACCGACAGAT
AAAACGCTGGTCAGACGCAAGAAACGGCGATAAGGTGCCGATGGCGCGCGCGCGCGAGTC
CCTCTGTTCGATGTGTAAAAACGAACAATGGAGCTCATTTGCGATAGCCGCATATAGCCG
CCTTTCGCGCAATCATCTA
>Tb268
TAGGTCCTTGCACATGAAATGTCGGTTTTATATGTACATCAGATTTCTTTTAATTTTTGA
GAAAATAAAAAATGTATAAAACTTACTGAAAAATAATTCTCAATAATTCTTGGAAAAAAG
ATCAAAAAAAAAAAATGACGAAATAAATCGTTGATCAAAAATGTAGGAGAAACCTAGAGA
GATAAAAAGATAAAAAATACATATTTCCAGCTTTTTATATTCCGGACGTGAAATTTTGCA
TACAATCATTTACTTCCCTCACATGATTCGTTCGAAGTAATTTATACATAACCATTTCTA
AATTATCCTTATAATTAATTCCTATTTTATCAGAAAATGATCCGGATCCGTAACCAATAT
AGAAATTATATAATTAAATGATAAAATAATATATTTACTAGTAATGGTAATATTAACACA
TTAACAATATCAATAATATTATTAATGTCCGACTGAAATATCTTTAAAGTAAAAAAATAA
TACACTAAACTTTTCATTTGTCTCGAATACTTATTACAACTCGGGGAAAAAAGCAAATGT
ACGCGCTGTAGTATACTCGTGTAAAAAGAATTGTAAATATACGTAATGTCTGATTATTAA
AAGTTACTTTTGTTTAAAAGGGTGACATCTCATATGCAATGATCTAATAGAGAAGCTGCG
AGCTACATACACACGCACTCTCTTTCTCTCTCGCACACAGTTTTTCCTCCCGATTCGATT
CGACGCATCGGGGGCGATCGTTTATCGGCTACGTAATTAAGGCTCAATCACGTGGTGGCT
CGTGGCTTGTAACACCGCCGTGCCGATGTCGAAAAAAAGTACATCGTATGCTTAAAAAAA
AAGACGTAGAGAGTCGTCGGAGAATTCAAGTCTGCGTTAAGATACACGTATACTTAATTC
TAAACGTACTTACAGCTACTACAAGAGACATGTGTGTATCTCGATAAAATCAATTATATA
TTCGCAAATATGCGTAAAGCGGCCCCATGCCCCATCACGCGCGCTCAACATGATCGATTC
GCTAAAAATATACGAAAGAAAAAATGAAGCTCTCAATGTGTTCATTTCACTTGTTGCCAG
CGTCGTTATGGCCATGAACACATATACACGCACGCTGTATCTATATAAATATGTGTGTGT
GTGTGTATATT
>Tb271
TTATACATTGTACATACATATACATTATACATACATATGTATATATATATATATATATAT
GTATGTATAAATGTAACACATGGAATAACAAGAATTGCACTAGTGAGGAGTGGCAATAAT
GTTACGATAAGTTATTGCGGCAGTATTATCGATATCGGATACGACCGCGCTATTAAAAGA
TAGAGAAACGACTTTGTTATTATGCGCTGAGTTCTCGGCAAAATTTACGTATCACCAATG
CGATACAAAATTGTCCTGAAAATCGCGCCTCATATTACTGTGCAAAACGATATTTCGCCA
CTTCACAATTCTGGGTCGATTTGCCGTGTTTGCCGGCAATAATGCGTACGTTAACACAAT
ACGAGCGTGCGTTTATGCGAATTGAATGTGCGTGGGGCTGCAAATTTTTGCTACCGATGC
ATTCTCTGGGCTTGGATTAATTATAATCGCAATCAAAATACAGTCCCCAAACAAATAACG
TTTGTCGCAACTACGCGAATAAACTTTATATCCGATGCGAAAGATGTGTCACAAGTAAGT
AAAATTAACAAAATGCCAAAAAACAAGGAAATGTATTAAGCACTTTATAATACACATTTT
CGAAAAGGAAATATTGATGCAGTACGCGACGTCATTCTTTGCTTTTTTTTTAAATGTACT
TTGAAATAAGGAACCTATACGAACCTATACGAACCTGTACGAAAAAATCGTCACTGAAAT
ACGAATTCCTTCGAGAAGTATCGGGAGGTTCGAAAAATCGAAAGCTAATGATTCCCGATA
ATATCGTGCATTATGCAACTCCGCTGTATTGCTCAATCTCATAGGCAGCCCGGTCTGACT
GTGTTACTGTTCGTGCGTTTACGCGTTAAGGTTTGACGAAATCATAATATCATAAGAGCA
ATTGCACGAGCGTTCGATAGCGGGAGAAAGTAAGAGCCATGGAGAAGTCGCGTTTTGCTT
CCACCTCAAATCACCGGTCTCGATTCTGACAGCTGGATTGGCCCAATCTGACATGTGTGT
GCGCGGCCGCGAGGGGGAATTCTTGGCATTGAGGAGCAAAGTGAGAAAAATGGGATATCC
TGATTCGATTATCTTCACCCGCACGCGCATGTTGACCTCTCTTACTTTCTCTCTTTCTCT
CTCTTTTCCTCTCTTGCCTCGCTCGCGTCGATAGAGTTTCCAATTTTTTTTTTAAGAAAT
GGTAATCAGTCGTGACTTATAATCTAGTAGCCGAGTATTTCAGAATCGTCGAACGAGACA
TTAGCGTCAGCATTGGTAATGACGTTTAATCTTGATCGATGATTCCGAAGCTTCCTCGCC
ATGAATCGTAACGTAAATCGTTGCGTTATGCATCCCGTAAGATGCGGTTTACCACGAACA
TTGCTCATTACAATGATACATTTCATCTCATTTTTATTTAGCATATGTCAAATATAAATC
TTATAAAGTGCATAATAATATATATTTTTATGTTTTTCGAGAGCTTGAATAATATATTAT
TATTCTGCCTTGCGTAAATTTATTTATATTTATAGCAAATACTTTAGACTTGATATAACT
TAATCCTTGTCATAATTTTTATAGATAGAGATTATAGATATTGTAAGATTAATGCATTAT
AAAGCTATTAATTTCTTTAACTACTTCTCTCGTCAATTACTACAAACTTGTATTCAATTT
CTGTCGTTTATGATTATGGAAAGGATAGGAAGAACCGAACGATGTTTGCGTGGGAAGAGC
ATTTCCTGCTTTCTTTTCTGCTGCGCAGATTTTTGAGGACGATGGTTTGTTACAGAGGGA
TCGAGCTGTGATTTTGATCAGGATAATGCGAAGCCTGGATAGGCTATCAGGTAGCGACCA
AGATTGCGGTGATCGGGAAATGTACATCGACCTGGACGACGCCTCCGTCGACTCGCTTAC
CGGGAAACGTACTCGCCACCATGTCACGGAGGTATCTCATCTATTCTCTTTTCACTGTTG
TTTCTCTTTTTTTTTATCGCACTATACGACGCGCGTTATCTCACCTGAGGCCTTTAAAGT
TCCGTAACCATTTACTCCGAATAAGAAAAGATACTCGACCCACATAAGTCACTATTATCA
TATCAAATTGATAAGATTTAAGTTTTTCCGGCATCTCTCGACGTTTGTAGCTCGACGCAA
TTTGCAATAGATAATTTGTTACCATTTGGAGGTACGATATTTAGTGCGATACATACACAA
ACCGAAATCATTTAGTTGTAAATTTGGTAAATAGATGATAAGTCAGATCTAGGAATAAGC
CGTTGAAGATAATCGCGGAACAACTATCTTTATTGGCTGTCCGAATTGAGTAAATAACTT
CTTTTTATCAGAGTTATGCAGCATCAAAAAAATTGGTAGCATTTTATCTATCGGGTTTTA
TCGCTTCGACAAATATTCCAGAAGCGCATTGGTGAAAGGAGAGACAAATAAAGAGAATTC
CTTTATTGATGAAAATAGCACAGTAAGATCTTCAGCTAGATTAGATTAGAAAATGTTATT
ATGTAACGCGTTATCGCGCATTAATATTATCAACTTTGCTTGTGGCGATTATATTCGGAT
GTAGACGCATTTATGGATATATTTGATATATATCCTCTGAAATAAGCTAATTCTTCCTCC
TTCTTTTAAAAAAAATAATTAAGAAAATCAGTGACATATTTATTAATATGTTGCTGAAAT
GAAACCGAGAAGCAAAGAATTTGTTATATTATTGTGTCATACATAAAATTATGCACAAGA
TATTTACAAGAACTCTGTTCCTTGAATTGATTGAGAGTCGCGATATCAAGGCAATTTCTA
AATATAAATTGTTTCTTACGTGGGGAAGTCCCCAATGGAAATTCGCTCATATATCTACAT
CGCGCGCTGCGCTATGAAACACCGCAGTAAATATTTGACAAAGATCTATCTTTTGAACGG
AACGAAAAACAGGTGGGCGAGGAGAGCGACAGCAGCGGGAGCGAGAGGAGCCCGAAGCAG
GCGAAGAGAAGAAATCGCGGCAGCGCGCCGCCGACCACGAGGAGACGGAAAAGCGGAATT
TCCGCGCGCGAGAGGAACTTGAGGAGGCTCGAGAGTAACGAGAGAGAGAGAATGAGAATG
CACTCCCTCAACGACGCCTTTGAGGTAACAGTTTATTGCTTCCTCAGACAGCTTTCGCTT
CGTCGCGTCGACGAGCGCGACGAACTTTGCTAAAAACTTTCGAAGAACGAGAAACTTTCG
CTATGGAACATTAAATCACGAACAATAAGAGTGAAAATAATGAAGTACCGCTGATCTTTA
TTCTATAAATACATTAATCCGCGTAAGATTTGCTCAGTGACAAAAATAATACATACAAAG
TGCTTTGATAAATAATACTTTTTGAAAATACAGTAACCGAAAAAATACTGTTCTTTTTTA
TTAATTTATTTTTATTAATTTTTACGATAATATCTAAAAAAGGCGATTCATTTATTTAAC
TCTATTATAGTATCATCATTTATTGCTAAGCGAAACGTTGTTGATCGGCGTTGAACGTCA
TTGCAAACGACAGCAAAATGTGTAGAAAAATTGATTTATACGGAAGATAACTCGCAGCTG
CAGCTCTTTCCGATAAGTAATTTATTCGTTTGACCCGCCATACGTAGCATCGTTAAAAAT
ATACCAATTTTCGACTATGTTTGATTAGATTGCAATCCGGCGCCGCTATTTATCGCGCGA
ATGCGATTCGATATAGTAGATAGACTTTCAATCTACTTCTCCTCGTTGTAATTTCCAGCA
ATTACGCGAAGTAATACCACACGTAAAAATGGAGAGGAAGCTCAGCAAGATAGAAACGCT
CACGTTGGCTAAAAATTATATAATGGCACTGACGAATGTCATA
>Tb272
GTGCCATTATATAATTTTTAGCCAACGTGAGCGTTTCTATCTTGCTGAGCTTCCTCTCCA
TTTTTACGTGTGGTATTACTTCGCGTAATTGCTGGAAATTACAACGAGGAGAAGAAGCTC
AGCAAGATAGAAACGCTCACGTTGGCTAAAAATTATATAATGGCACTGACGAATGTCATA
TGCGAGATGCGCGGAGAGGAACAGCCGTACACGTAAGTATCGTTCTAATCTAGCGTTTTC
TTCAAATCGCGGCGCAGCGTGAAATAATTTTTCGATACTTCAGAATTAATTCAAATAAAG
AGAAAAAAGTAAGAATAAATATTTTACATGGATATAAAATGTTAAAAAAATTGAAATGAG
ATTGGAAGATAAACTCCTTGTTACGAGATTTTATTTTATATTTTAAATCTAACGAAAAAT
AAAATTGAAAATATTTTGTAAACTATATTAATTCTTGATAATTTTAATATTTTGCAAACA
TTATATTCTCTTCTAAGACTGTGATTTCTTGAAACTCGAAATATCTTTTTCTAAAATAAG
CAATCATTAAGATATTTAGAAGATGTGCAATTAAAACGGAATATTCTGCCTGTGTATTTA
TGAAAAAATTTCTTTTACTTTTTCAGATTTGTCGATGGCGAATGCGGTTCCAGCAGCGGT
GACAGTACCGGACAATTAGAATTAAGCGGAGGCGAACAACCTGACGAATCATCCCCCGCG
TCAATTCACGAGACCAACAACAACAGCCTTCTCCACGAAGATCTAGAACGCAGGATCTAA
GAAAATTCGATCTAAACGACAAACGTCGAGACACGTACATGCACACAACCACGTACACAC
GCGCACATACACGCACAGACTCTGTGATAAACTATCATATTAGTGCCTTTCGTAGGGACA
GCAATCCGCGACGACTCACTCATTATTCGCCATGGATCTTTGTAGATCAACGTACGTTTG
CGAAAAATCCACGCCGGAATAACAAACTGATGATTCCGTAGGGACGTGATAGAAGAAACG
CGAGTATAAGAAAAGGAAAGAGTAAAAACGCGAGAAAACAGAAGAAGAAACGAATAGAAA
GAGGTGCGAAGAGACAGAAGAGAAAGAGAAGAGAATAAGAGAAGCATAATGAAGTAGAAT
GTAGCAGAGTGAATGAAGTAGGGACAAAAGACAAATAAAGAGAAAGAAAACGCGTTTTTG
GATTATACGTAATACACGGGACGTTTCCGATCTAGCGCATAATCCTTTTCAAAGAGAGAT
TTCTCGACGAGCCGCGAGAGTCGAGATGTTCTTAGAAAAAGTTTCATAGAAAGCCATTAT
TTTTACGAGTTAATTTTTATCTCCCATGCCAGAAATATCTTAACAGTCAAACTCCCCTCG
ATCTAAGATTCCGCTAAAGCGATGTTCGTCTAAAATAAGTTGGGAAATAACGTTTTTATT
ATATACGTTGTTGTTACATAATCGAATCCGTGAAGTTTAATTTATTATTAAAATCGCTCA
ATTCTCACTCCCTTTAACTCAAGAACGATTTTAAAACGGAGGCAAAATTTTTCTTAGCCG
ACCTTTCTTGTCTAGGGCTGAAAAGATAATGTACTTCTCCAAATATCTAAGTAATAACGT
GTTCAGGTAGAACGTGCGTCTCGCTGTACATATAGAATATATCGAGAGAGAAAGAGATAG
AGTGAGAGAGTGAGAGAAAGAGAGGGAGAGAAAGAGAATATATCCAGAAAATATTTATAT
CGTATGGCACATCAAGTGTACCGAAAATAACGGTTGTGCAACTTCACATCGTGAGCTTTT
CTATCGATCGTTAAATTTCCATTAATTTATTCTTTTGTCAACATTGCCGACTTAGTGCAA
GATATTATCACGCTAGTTACAACTACTATTACTATTACTTTTATTCCTATTACTAATACT
ATTCTGTTACTATATTTTTTTGCTACACTATTATTACTACAACCATCACTCCTACTATTA
TTCCTATTACTATACTATACAACTATCATTCCTATACATATAGTACCATTGTTACATGGT
TATTAGAGATATTATCTTTTAATATTTTATTTCGATTAATATTCTATTATTTTAAAAGCT
TTTAAAAGATTATTATTATTACTGTTATTATTATTACATTATTACTATTATTGTTACTGT
ATTAAATTAATAACACATTATTTTAATGTTTTATTCTAGTAATGTCATCTGTTGCAACAC
ATATTTCACTCATATTTCTCCGTCCGCGAATTATCTATAGAGACAAACATTTCGATGCAT
TTGCCAATTGGTATTAACCAACCGCAATAACTACATTTATAATCTTTATCGATCATCGAT
TACCAATTATATTTAGCTGCAAACTATATGCATAAGTAATAATTGTTTGTTGGCCAATTA
GCAATTACAAACGTAATTAACAAATGTAAAATTAATTAAATTACATTTGATGATTACCAA
GAGATTTATTATAATTTTACCCATCTCTGCGTGAAAAATTATTAGTTGTTATGTAAAGTT
AACTATTATTGTAAATTAATTTTGCATAAAGACCGAGAAGCACAATAGTGGTACGGCAGG
ATTAAACAGACTAATCAAGCTAACAGATCATGTTAAAATGTATTAATTATATATTTGCGG
CAAATCGAATGCAATTAATTTATTAGTTATGTAACAATCATAACATTCACATAGATGCGT
GCATGATATTGTTAATTTAATTATTCAGTAGCAATTCTACATCTCGAAGTCATAAGTCAT
AAGAAAGTTTACAGTCAATTATCGCTGTTAATATAATAGTATCATTATTAATGCGTGCTA
TTATCATATTGTTATTATCATTTATCATTTATCATTATTGTCACTGTCATTATTATTATG
ATGGTAGTTGCCATGTCATTGTCTCACACATATATTATTATTACTGAGTATTTTATTATG
ATTCAATATGATATCGCATTTCCACAATTCTCTGTATTTATGCGCCTGAATTATTTCCAT
AATTATGATTAACTACAAATGACTAAGAGAGAGAAAGATTTAATTGTGTTCCCCATGTTT
TAAAAGAAGAATTACAAGTAAAGGTGATGTTTACCGAAGCAGTCCTATTATCGAAGATTT
ATGTGACATAGGTTTATTATGTACAACATTTTTCATGTAATTGTTCGCATTGTGTTTGAA
AAATTTTGCATAAGAATACAAAGTAATTAAGTTGCTCATTCATATATCATAACTTCTGTA
GTAAATACCTTAAATGCAAATTATTAAATGCAATTATTGAAGAGAAAAATGTTTCTCTTT
AAAAGATTGATATTGTAGTAAAAACAATTCTATCCACTTACCCATTTTATCGAAGATATC
AAGACTGTTTTATTTTTTTTTATAAATAAGAATAAAATATTGAAATTTTATAATTTTGTA
ATACACTTTGGTTTGCATCAACAACAAAATGGGAGATGCTGTTAACATGAGAAAATAATA
TAGAAGAAGAACAGCTTTCTCACATTAGTTTATTTTTTAACATATAAATATTAATATTTT
ACAAGCTTTGTTTAAACTTTGAGAGAAAGAAGGAACATACATGCGGTATTTAATTTTTAT
TGCTCTTGACGGTATGCACGATAATGATTACAATTAAAATGAACAATGTTCCTAACAATC
CAAGTACGAGAGCCGTAAGAACTGTATCCATTGGTAACCACGAATCTTCCTCTTGAGTCC
AAGTAATAGACTCAGTTGTTGCAAATAGGCTGTAAACAATTGTTATGTTAAACAGTACGC
AGAAGTTGGGTAAAAAGGATTGAATTATAATCTCAGAGCTGGATTATATATACTTTATCG
AAAATACTGATTGATTTCTTCAACTGATTCAATTTTTTATTTCTTTAGAAATATTGAGAA
AATAATCAATGCGCTAAAAACATTTCCCATAACATTTAAATAGTACGCAATACTCGATTT
CAGTGCTTAAATATTTTCTCTCTTTTTTTCTTTTTTTTTTCTTTCCCTCTCTTTCTCTCG
ACATTTTATGTTTTACTGTTAAAATATACTTTATCACGCAATTTGTATATAAAGGATGTT
TTGATCATGTTTCGCACGGCTCTGAGTATAATTAGCAACATGGAATGCTGACGTGCTGGT
TTCCATTTCTTCCTTGGCGAGCTCGTCGAAGGACAGCGTAATAGCGTTGTCCAGATCCTT
TCCCAGCTGTTTGAAGGTGGTTTCGCCGAGCCAATCGGCGAGATCGTTGCGATTTAGCTG
TCGAAGTCGATGTATAATCGCCGCGTGCGTCTTGCCCCGACCCTCCGCGGGGGAACTATT
CCAATGCAACAATTGACGCAGACATGGGATCTCCTCGTCCACCTTACGCTCTTTTATTCC
CGGGAATAACTGAGCGTTAGTTAGGTCGTTCGACGCGTAAATAAAGCGATTGAATCGACG
AGGCAATTGCAAAAAAGTCTAACACAATTTAAAATTATAAATCAGGAAAGGTGGGCTGAC
CTGCTGCGGCCAAGTTCTTCGGTAAGTCGTAGGTCGTATAATGAAGCGCGGCGATTAATC
GTCTACATTCGAATGGATCCAATCGAGCTGCGAGATACTCCAATTCGCTTAGATTCACGT
CTATTGTACCGTAAATTCTCGAGACAAAAATTATCGCGCTGATCGTAACGTAAATACCGA
TCGCCCAAAACCGCATTTTTCTCGAAACGAGACGTTACCGGAATCGCGCAGATAAAAACA
AAAGACCATCATTCTGTTATCGTACATGTATGTGTGTTTTTATTTCTCTTCAATTCGGAA
AGATGTCTCATTTTCGCCCGTTTACTTATTAATTAACCTCCTTCTCCGTCTCATCGTATC
TGCCTCTTCGCTCTCCGTCCCCTCTTCTTTTTTCTGTAACATTTGTAACAGGGAGTCGGT
GACGCGTTCTCCAACCTTTCCGGTTCCCTGGGGATAATCGGCGCGGTGACTTCCGTCGCG
ATGTAAGTCAATTCCGGCGACACGGGTCTCTTCCTCTTTTTCCGGAACTTCTTCGGCCCT
TCCTCGACGGAAGGGAAATACTTTCTAAACGTATTTCGCAGACTGATCACTCACTTTTTT
TTTATATTTTATAAAATCTCAGAATCGTGCAGAATCGTAAAAAAATTATGCTGTAAAATA
ATATAGTTGTCTTATACTGACTCTTTTTTCCGTTTCCCTGTCAGTTTATTAATGCAATTC
GCACACTTCTTTCTTATGCACAGGGTGCAGCAGCAGGTGCAAATTATAATCGCGATTATG
ATGCCGCCGATAATGGGTAAAGACAAGGAGATCGATCGGCGTCCTAAAATACGTCGTTCC
GGCCACGAATGTCATCATTCTGAACTTTGATTCAACTCACCTGACAAGATATCGTGAAGA
GTTACGTTGGAATTATTCATTCCTTCTTTCTTCAAATGCTTTTCATACCATATTGTCCTA
TTTGTTTCGGCAAATGTTAGTAGAAAACAGGGCAAGCAATTGACATTTCGCGGTTAAGCG
AATCGCAATAACGAATACAGTGAAATGAATATAACGATTGCAAACAAATTGAAATATCAC
GCAAATGACGCATACTTGGCTAACATCACATCTCCTTGCTGTTGCACATGAGATAAAAAA
TAAAGCTTTTGAAGAAAGAAGGAATGAATAATTCCAACGTAACTCTTCACGATATCTTGT
>Tb274
GAGCATTCTTCCATGTAGCGACACGTTCAGTTCGTCGCTAGGTCTGCTTTTCCGTTGTAT
ATGACGTATGCGCCGTGTATGTTGGCGTCCGCATGGTCCACTGGTCCACATCTTGATCAC
ATCCAAGGAATAGCAGACCTAGCGACGAACTGAACGTGTCGCTACATGGAAGAATGCTCT
GCTCACGAATGTGAAGCAATCGAAGTGGAGGACTTTATAAAATGTTTACTCATATAATAT
GACTTTATAAAATGTTCTCTTCTGTATTTTAAATAAACGACGTGTATTTGCAATGTTTTA
CTTATATTTCTAATTTATTATAACTAATCCAACCTAACCTATATATATGGAAGAGTATGC
GCTTGGTTATGGTACATATGTGTACGTGTATATGTATGATGTACTAAAAATATACTGTTA
ACATTCTATTGATATCCTTGATATATAGTAAAAAATCGTCAGTAAATACTACGAACTAGA
AAAACGGGACATAGGAGCATTCTCAGTATATACTCAGTGAATCATAGTACGTATTTCGAA
AATTCTAAGAATATACATGATATACTTTTTTGATATCCTCCGACTGTTCTCAGAATCTAC
TTGTGCTGTTAGGGAGGTTACAATATGCTGTTGTGACACTTCTTTTCAAAATTAGTTAAA
ATCACAGGAATGAATGATGGAAAAAAGACAATAATTGTTATTATTTAATCATTAAGTGGT
TAATAAGAAAACATTGCTTTTCCAAGAATCTATAATTCATAAATTTACGTCATATTAATA
AAGAAATATAAATTATTTTCTATAAGTTGTATTTACTGATTCATTTACTGATTCAAAGAA
ACTCTATCATAAAGAAAAAAACAACTTTCAATCATTTCTATTAATAAATTTTAGCTGGAT
ACGGCACAGAATCCCATAAATGATGAGTGCCGTCACCTTTGTTCATTATGACAGATTTTA
CAAGCTCCTTCGATGGTTGCTTAAGATCGTACGCCCATCCGATCATTGCGCAGAAATCGA
TGAACACTGTCGTAGGATTATATTTGAAATAGTTGCTTAACTCGGCAGCCTTATAGTCCC
ATGGAAAGACATGATGATAATTGTGCCATCCTTCGCCGACCATCATAATGCTGACCCATA
GATTCTCCGTCGGATTTATGTGTGCATTATAAGGCTTTGAACCCCATAAATGAGCCGCAC
TATTGATGCTAAATATAAAATTCATTACGATAACATAACGAATAATCTGCAACGTGAGAG
ATCTAGACAACGTCTCATTCCATACATACACAGGCACCATCACCGGAAGAAAAAAGTTGA
AGATAAATTTAAGTATTGAATAATATTTGCAAGAAATCACGGCGATAGGATCGGCATGGA
AATCGCTCATATCGATGTCATGGCCCTTTCGGGTTACCTCCGGAAGTTTCCTCATCATCA
ACCAGCCTACGTGAGAGAAGAAGAAACCTCGGTTACTGTTATGCGGATCTGCATCCGTAT
CTGTATACAAGTGATGTATCCGATGATCTCGCACCCATTGGTAAAGAGAAAAGCTGCCTG
ACGAAGCATAGCAAATAGCAAGTATAATTCTTAGCGGCCATTTTGCCTTGTACGATCGGT
GCGTCCATAAGCGATGAGCACCGCCAGTAATGCCCAACGGGCCTATTATTATCAATGCAC
ATCCCCAAGCGATTGTCTTCAGATTTTCGAAAAAATTAAAAGTAAAACAGCCATATATGA
AGTACAAATGGAAAAAAATAAAAAGTATGGTATTAGTCCACATCACTTCCGTTTTGAAAT
AGCCTTTAGTTTTGAAATTGGTTTCACTTTCTTGTTGTGAGCCATTTTCGTTCTCTATTA
TCTTCATAGTAGCCAAAGATTTTTCTTTTTGAATATCTTCCTCTGTAAATATTTTTTAGA
TTTGTGCTTCAAATATTTGGTTCCATTTGTTTTCGAATTGCTTGATTTATTTCACTATAT
ATTATAAAGTGCTGTAAACGTTACTCTGAGAAACCCTGTATATCGTATGATTCTATGCGT
CAATCAATATTTTTGCATTACTTGCAATATATGCTTCCACCGATATCCTTTGTGACATGC
GATCCTCACGCAGCGGTAGAAAGACTATCGGTGGAAGCATATATTGCAAGTAATGTAAA
>Tb284
TTTATAACACATTTAATTTTTATTTTTTTAATTAATAAAATGTATGATATATTTTATACA
TATACATATATTATAATTTTAATGTATTTTTATAGTTTACTTTATTTTTAATTTTGATTA
ATATAAAAACAGAAACACATTGGTAATAAAATATTAGTACACAAATTATAAAAAATTACA
TTTAATTTTATTTTATGCGTGATATTAATATGATATAATTTTTCTTAAATATAAATATAT
TTTTATAAATTTTTTATAATGTTAATACCATTTGAAACAATTCTTTGAAACAATAGTCGT
AACCTTGTATAAATATGCATGCATTATATAAGTTCGTGTCGATAGAAAGAAGCTTATCGC
TTCCGCATACGATAATGTCGTAAAGAACTTCGTCACGATGATCCTTCAAACCGCATTTGT
TTATTAACATAATAATGTTAATGTATTTTCCACACAATAGAAAGTCTTATAATATACATA
TATCATACCATGATTTTATGTTGTAACAAATTAATCACAAATCTACAAGAAAATTGGACA
AAATAATTATGAAGAAGATTATAAAGATAAAAGATTACGATATTTAAGTTGTATTTAAAG
AGATACTTAAAACTCTAATAGTACCAAACGGATTATAATATTAAGTATCTTTATACTTTT
ATATGGAATGCTTGTTAAATTTATCACGCTCTCGACATTATAAATTTAGTAACAGCGTCA
CTAAAATGGGCAGGACGATGTAAAATCCGAATAATGCGCTTTTATGCGAAACTCTGAAAA
TAGCGATATAATGTTATTATTTAGTCGTTGGTAGTTGTAAAAAATGTTTTCCTTCTTAAT
AAAAATGAAAATACTTAAAATTGAGAAAATAAACTTATTTTTTATGAAAAAAATAAGTTT
AGCTTCTTTTTAAATTTATTTCTTTTTAGTTTTTCTTTTGAATTTTCTTTTGAGTCATAA
ACATGTAAATGCCGGCTAAAAATATTTAAAAACTAAAAATTTGTATATAACTGGTAAAAA
TTGATATTTATTACAAATCATTAATAGTCCTATGTTTTTTTTAGTTTATAAAATTGTTCC
ATTTTTCTTACTATAATTTTATGATACATAGTTGATGTATTATTTTTTCGCAATTTCTTC
ATTATAAGCATTTTTTTCTGAATATACATTTCGCATATTTTGAATGCTTTTCAACCACTA
AAAGATCTTTAGAAATTTTAAAATCATGTCATAATTTGAATTACATTATGATATTATCAT
TTTAATGTTTGAATATTTCTTTTAATCCATTTTTATAATGGATAGTTTATACAGAATCAT
TGATTCCCCTCTTTGTGATGGTTCAACAAATTCCACGATCGTGCCAAAGAGACAAAGAGA
AACCGTTCTGGTCTGCCAAGAACCGAAATTATATTTGCAGTATCGAGCCAGCCTCGATTC
TTTAACGAGCGATCCTGATTAGCCGTGTTAATATCTGTTTTTACGGTAATTCATTTGGTA
TAAAATTACACAAAAAATACATATTCTGTATCGAAAATATACGAAATAAGAACTTTAAAA
CTCACTAAACTCACTAAACTAAAAAAAGACGTTTAATTAATATAGCTATGTACATAAATT
TTTCAATGTAAACAATGATTTTCTATTTTAATAATTGAAGTTACATATCTTTATCGCCGT
ACATCGCTTATAGTAGGATAATGAAGGATTATGCATTATTATTATTATTGTAATAGTTTA
ATACGTAAATGCTCGATATATTGAGTAGAATCTCAATAGACATATAATAGTTGAAATTAT
CAATTAGACATGTAATTTGAAATTTATTATCAATGATAAATCTAATTATTTTAAGGTAGA
AATGGTTGACATGTAATTTATGTTTTAATTGAAATACTTCGATTGTATGTTGTGTCTATG
CTAAAAATATTCAAACCGTCTAATAACATCATACATTTTTCAATATGTTTTATCAACGGC
TAGTGTTGTTTCTGCCTTTGTATTTACAATTAGTTTGCGACTACGAACGACTTAAGTCTA
TTTTCGTTCCCGATGTGGAAATCTACGTTTTAAAAGAGGTGTAAAAATGTCTTGAGATTA
GTGCTAGAAAAATTTCAGTAAAGATATTAATGTTCGTGTTGTTTAAAAAATCCTTTAAAT
AATAATTGTTATGCAAGTATTATAGTGAGTGTAGTTCTTTAGTCTTCCGAGTTATTCAAT
ACAGGTAAAATTCAATAAAAGATATTTGGCCAATGGTTTCTCAGAGAACGTGCTGTAAAT
TTGTTCTTTATTATTAACATAGCTAGACTGAAAGACGTGACAAATAGGTTCATTTTGTTT
CCACAAATTTATTTTAATGAATCGCTTATTTATTTTTAACTAATATGAAGGACAGAAAAT
AATGAGTTAAATGAGCGGCGGATATTAAAATTCATCGATCATGCGTCAATCGCAAAAAGT
GGAAATAACGAATTTAGAACGGCGGCATTTGTCGGATGCTGAGAAGATCTATTATCCGTG
TGAGACGGGCAGGTTATCGGGACTGCGACGGGCGATCTCACAAGTGTCTATGATGGTCGT
CAAAGCGACGACTTCCGGCGAAACGGCCTGGCGCGAAGAATTGCTCAAGTAATCATTCTC
TCAATAAGCCTCTCTTTTCTTATCTTTCCTCCCTGTTTCGAATATATTGCGAATTATACA
TTTAGGTCATATTAACTGAATATATTTATACATATAAAATGTTTCGATGATATTTTACTG
AAAAATTTTCTTAGTTCTTTTAATTCGAAGTTTTTTTATTCTTTTAATTTGAAATCGATT
TCTCCTCGACAAAATCATTAATGTTAATCGTTGCATATGAAATGCCGGTCAAAAGTTCTA
TTTCATTTTTATAAAGTAAATGTTTCCTAATGACTCAAACTATTATATTACAATGATAAT
TTCTTCAATCAAATATACAAAAAGAACATTTTATATGCTGTATATGATTCCCAATATTAT
TTCGTTTTCAGCCGAATAAGCGAGGAATTTATAAATAGCGGATATTTCATTAAGATTATG
TGCGAGAAGTATTTCTTGTTTCGAAATAATCGCCCACGTTTCATCGGGACGAGAAAGTAT
TCGTGATTATGACAATTTACGGCAAGAAACCTAGTAGCATAAGCTCAGAGAAGAATCTTC
GTTGGAAGATCGTATCAAGCGAGTTTCACATTTTCAATTGCAAATTTTTCTTTCATTTGA
TAGCATTTATTTCTCTTATTTATCTTTTTTAAAAATGATTATGCATGTATGCATGTACGC
ACTTGTGTATGTCATGCATGCATTTATATACATGCGCAAATTTTTGATATTAATTTATAT
AATGTTAATTATTATATATGTTTTTATAATAATTTATTTAATGTTGATTATTATATATTC
TTTCTCTTTTCTCTTTTTTATTAAAAATAAAACATAAAATTAATATGGATTATATCTTTT
CTCATGCATTATATGTATATTCAGGGCGATATAAAATTATCAGCAGAGATTAATTTCACA
ATTATATAATTTAAAAATGAGATCTTAATTAATTGGTCACTATTTAATTTCAAACGAAAT
AATTATTGTCTGGTCAATGGCGTTCTAAATTCGCATGATTTCGCGTGACTTTCAACCCTG
ACATATTGACCCGTGACGCAAATAGATCGACGACGGCGGGTTTATACCACGCGCTTTTTG
GCATCGCGAATATTTGCGAACGTCATTACTTTGAAGTTTGTTTGCATTTTTGCAAACATA
CCTACGGAGAACAGTTACTTTATGAGAATTTACGTTATTCTAGTTTATATTCTTTTATAT
TCTTTATTAACTCAATTAAATTAAAAGATTATTCGTATTTCCTGAAGTTAATAATATCGT
ATTTCCTGAAGTTAATAAGTCTCACTAACTGTCTCACTAAACAAATACAAATTTTCGAGA
GTTTAAAGAGATGGAACTTTTCGATGAGTATCATTACTGAAAGCTTAGACATTGAATTTT
CAAAGTCTTTGATCTACAAATTTCCACAAAAAGAGATTACATAATAACATGTATAACGTA
TTATATCACGCGTTGCTGTTTCACTGACTAAAATTATATTCTAGAATTGTTAAAAATGAT
TTTTGTCACAACTTACAATTAAACTTGATTTACAGCCCGAATTTGCACGATTGGAAAATT
AGGAACGTTTTATAAATTAATTTAATCTATTTTTTTTAAGGTATCGCCAAACCAAATTTA
GCTCCAGAAGAATTCGCAAAAGAGTTGTTTTTAAACATGGTGACTGTAACGTTGTTCAGG
GAAATGTCGCCAAACGACGTCGGCGATATCTTCAGGATATTTTCACAACGTTGGTTGATG
CCCAATGGCGATGGACACTCTTAGTATTTTCTATGAACTTTTTATTATCTTGGCTAACGT
TTGCACTTATATGGTGGTTAATTGCGTACAGTCATGGCGATCTCGAACCTCAGAATTATA
ATAATGAGACTTTCATCCCCTGCGTCGTAGATATACGCAACTTCGCGAGTTGCTTCTTGT
TTTCCGTCGAAACGCAGCACACAATTGGATATGGGGCGAAGCACACAACGGATGAATGTC
CAGAGGCAATCTTCACATTATGTATTCAATCGATGACTGGAGTGATCCTGCAAGCGTTCA
TGGTTGGCATCGTCTTTGCCAAACTATCACGTCCTAAAAAGCGCACGCAGACCCTACTCT
TTTCGCGTAATGCTATCATCTGCCAACGAGACGGTCAGCCCTGCCTCATGTTTCGCGTCG
GTGATATGCGCAAGAGTCATATCATCGAGGCACACGTTCGTGCTCAGATGATCAAGAGAA
AAGTTACTAAGGAAGGTGAGTTGTTGCCATTTTTCCAGACAGAACTAAAAGTGGGCGGCG
ATGGAGAGGAGGATAAAATTTTTTTCATCTGGCCTACCACGATTGTTCATAAAATAGATC
GGTACTCACCACTTTACAAGATATCAGCCAGCGATATGCTGCGAGAGCGGTTTGAAATTG
TCGTGATATTGGAAGGAGTGATCGAATCCACCGGCATGACAACGCAGGCAAGAAGTTCGT
ACTTGCCATCGGAGATTTTATGGGGTCATCGATTCCAGCCGATCATTACCTTCCGCAAAG
AGACTGGCGAATACGAAGTTAATTATACTCTTTTCAATAACACTTACGAGGTGGATACTC
CACTTTGCTCTGCCGCTGATCTCGATTGCATTCGAACGATGCATCGCGTACAACCTGTAG
TAGTTCCTTAACGATGACGTCTGCGTCGAGTCTGAGATCTTCAACTGGCGAATTACATA
>Tb285
GGAAATAGCTATTGATTCACAGATTGTTCGGGAGATTGCGGCAAAGCGCGATCGCGAGAA
TCGCCAAGCGAAAATGACGGCCACCGATTCCCGAACAATCTGTGAATCAATAGCTATTTC
CTATCGTTGGACTATCGTAGATTTCAATTTGTGATCATACCGTATGCTGTGCTCAAAGGA
ATCTTAGTTATAATTAAATATCTATCTTCGTGGAATGACGTCATTTTAAGTGAGTTTGTG
AGTGACGAAAGCGAATGTAAAACCAATAGTGGCGAAATCGGATTGATCGAATCGTTCATC
GTTTGACAAGAAAGAATTAATGAATTATTTTGTATATAAAAATTGTCACATTAAAGAATT
AAAAAAAAAAGAAAGAAAAATAAGCTTCAAGTAACGTAAAAATCGAAAATAAATATAAAA
TCATAAAAATATAAATTTGTAACTGAACAAGTATTTTTTCTATGTGTACAATATTCATGT
ATGATAAGACATAATAGTATTATAAAATATTCGAATATTTGAATAAAATAATATTTGGGT
TAAATTTAAAAAATGGGAAAACAATATGCCGTGAAAAATTAAGTGAATCTATAATGTCTA
AATATACATGAGCAACAAGTGTCTTTAAATTAAATAAAGTATTCAAATATCAATATTTAT
AAGAGAAATTTGCGTATTATGTTTTCGCAAAAATCTATTTGAAATTTTTCAAAATTATCA
CATTCGTGCTATTAATTCAAAGAAATCAAATAAATCTTGATGTGAAGAACGATCTGATTT
TCAAACCCACGCATTTCAAGTTTCTTAAGAAATTATGTCTGTTGGATGTAAAATATTAAC
TGAACTGAAATATTGAAATTAAAACTTTAAATATTTATTATAATTTAAAATATAATTTAA
ATATGTAGTATATAATTTTCAAGAAAATATAATTGTAGTTTTATTCATATTTAAGATATA
AATGCAAATATGAAATTTTATAGATTTTTTTTTATAAAAGTGTCATATTATAAGTTTTAT
CTCTAATACTTTCCAATAAGAAAATCCTTTTTAATGCTCTAAAATTATTAAATTAAAATA
ACTTTCAAATTCTTAACTTTCTTAAATATTATAATATTATTATTTAATGATAATGAAAAC
GTTTCTTCGTCATCATTAAGTAATAATGTTATAATATTTAAATGAAAGAAATTTTTATCT
TATAGAAATAAAGTAATGGAAATTAAACAATTCTTAATTGATTCTCTTTATCTTAAATTG
TACTTAAAAAGAAAAAAATTTTCGTTATGCGAATTTTCATTAAAATTCAATCAATTATTT
CATTGAATAATGTCCCAGAAATGTTAATGGATTAAGAAAAAATTAAAATGAGGGTAACAA
GAAAAGAAAAAAAGGACTACAAAGAAGAACCCCCTGAAGAAGAACCCTCAACAGATCCTC
ATAATGTGCCTTTAGACGAATTATTGGTGCACACATCAATGCCGGCAGCTGCAGTTGCTG
TAAAATTATGCGGTGAAGATTCTGCGGAGGAGATAGGTGAAACCGTTAATCAGAAGAAGG
GAGATATCTTAAGCACTTTTAAAAGAAGAACCTTCAATAGAATCAGCTTTAAAGGCGAAT
CAGGCCCTCTGCTAAACAGGTATCGCCAAACCAAATTTAGCTCCAGAAGAATTCGCAAAA
GAGTTGTTTTTAAACATGGTGACTGTAACGTTGTTCAGGGAAATGTCGCCAAACGACGTC
GGCGATATCTTCAGGATATTTTCACAACGTTGGTTGATGCCCAATGGCGATGGACACTCT
TAGTATTTTCTATGAACTTTTTATTATCTTGGCTAACGTTTGCACTTATATGGTGGTTAA
TTGCGTACAGTCATGGCGATCTCGAACCTCAGAATTATAATAATGAGACTTTCATCCCCT
GCGTCGTAGATATACGCAACTTCGCGAGTTGCTTCTTGTTTTCCGTCGAAACGCAGCACA
CAATTGGATATGGGGCGAAGCACACAACGGATGAATGTCCAGAGGCAATCTTCACATTAT
GTATTCAATCGATGACTGGAGTGATCCTGCAAGCGTTCATGGTTGGCATCGTCTTTGCCA
AACTATCACGTCCTAAAAAGCGCACGCAGACCCTACTCTTTTCGCGTAATGCTATCATCT
GCCAACGAGACGGTCAGCCCTGCCTCATGTTTCGCGTCGGTGATATGCGCAAGAGTCATA
TCATCGAGGCACACGTTCGTGCTCAGATGATCAAGAGAAAAGTTACTAAGGAAGGTGAGT
TGTTGCCATTTTTCCAGACAGAACTAAAAGTGGGCGGCGATGGAGAGGAGGATAAAATTT
TTTTCATCTGGCCTACCACGATTGTTCATAAAATAGATCGGTACTCACCACTTTACAAGA
TATCAGCCAGCGATATGCTGCGAGAGCGGTTTGAAATTGTCGTGATATTGGAAGGAGTGA
TCGAATCCACCGGCATGACAACGCAGGCAAGAAGTTCGTACTTGCCATCGGAGATTTTAT
GGGGTCATCGATTCCAGCCGATCATTACCTTCCGCAAAGAGACTGGCGAATACGAAGTTA
ATTATACTCTTTTCAATAACACTTACGAGGTGGATACTCCACTTTGCTCTGCCGCTGATC
TCGATTGCATTCGAACGATGCATCGCGTACAACCTGAACGCCTTAACTCAAGTATGTTTC
CGGAATATCGCGAAACTTATAGTAGTAGTTCCTTAACGATGACGTCTGCGTCGAGTCTGA
GATCTTCAACTGGCGAATTACATATGCAAGTGCCAGCGATGTCATCAACGACTCCTCTAA
ATCCGATACCGGTGATAATCACTAGGTCAGATTCGTGCAGACAAGAGAGTACCACTCATC
CCGACATATCATTTCCTTCTTCTTTTGCACAAAATGAGATGACAAAGGAGAAACATAATA
TCAAGATCTCAAAAAATGAAGAGGATTATGATTGTGCTTTGAAGAATATTAATGCAGCTT
TAATGAAAAGCAGGAATGAGAAGGAAGACAGAAATGGATTAAAGACAAAGTTACATTTGA
CAAGAAACGAAGACATGAAATCGAAATCTAAATCTGCCGTGAAGGAAACTCAAGAAAGCG
ATTTAAAGAGGTCACCCTGCGAAAGTAATGAGGATATGAGACAAAGAAATACTGCAAATT
CTTCAGAGTATTCTTTTATGCCTAGAAAGTCCAGCATATCTAGCGATAATCACAAGCTCG
AAGATGTTTCTAAGAAAACAAATTTTATTTGCAATGAGGAAGCATTAATTACTGATCCTA
ATTCCCAAAATATATCTTTATCCCAGCAAACATAGATTGTTTAATATGGGCTTTATGCAT
GTACGGTGATTAAGGCGTGCGTACTACCACCGCCTGTGCGCTGTAAAGAGATAAATGCTA
TGGCGAGATCTCATGTGACTCGAGAGAGCGAACGAACATGGGTGAATTTAAAACAGTCGT
AAGCGTGACGCGCATACGTGCGCTTGATGTGTGCTGGAAAAACGCGGAAAAACTACCATT
ACTTTTAAAGAGATGACAAGAGTCAAAAGCCTAAAAATCGAGCGATGTTAAATAATCGGC
TTTTCATCTCGGAGATCAAATCAAAATTATTATATTCAATTAAGAACAAACGAAAAGAAA
TAAATAAAACGAGCTAGTAGGGGCGAACAACTGATGCAGATTAAAATTGACGAAACGATC
TAGAAGATCAAAATAAAATGGTCAGCGGAAAAAAAGATTTTAACAAAAAAGAAGAGAGAA
AAAGTATGTTGTCGCAATGAAGTCAAAATCAGAGCGTTTCTCTTCTTGAAGAAGAAGAAA
AAGAGGACAATGGATGAATCGTCGAAAATCTTTCGGCTTCCGGGGACTATCGAGGAAGAG
GAGGAAGAGGAACAGCAGAAAGGGACAGAGAGTCATAAAGCGAAAGAATTACTAGATAAC
ACAGCAGAATCTCTTCTTCTGGGTCAAAAAGGCGGCTCAACACTTTCCACTTTACCAAGA
AATATCACCCTCATCAGAGTCAACACTCAGAGTAGCAGCATCGCTGGCGGTATCGGTCGA
CAGGACTCAACTAGGAGTCGATACCGGGCTGGACCGACGCGGAAGTTGCGTCGTCGCGCC
GTCCTGAAGAATGGCGATTGCAACGTGCTGCAATCGCGCATCTCCCGGCGATCGCTGCGT
TTTCTGCAGGACATCTTCACAACCTTAGTGGACACTCAATGGCGGTGGACGCTGATGTGC
TTTATGCTAAGCTTTCTCCTGTCCTGGCTGGGTTTCGCGGTGATTTGGTGGCTAATAGCC
TTCACTCACGGTGACTTCGAAGAGCATCATTTGCCGCCTTATCAATCGGAAAGCAACTGG
ACACCGTGCGTTTACAACATTTTCAGCTTCACCAGCTGTTTCCTCTTTAGTATCGAAACC
CAGCACACCATTGGATATGGCAGCCGTTCTACTACCGAAGAATGCCCCGAGGCCATATTT
ATTATGTGCCTTCAGAGTATCGCTGGCGTCATGATCCAAGCCTTCATGGTGGGCATCGTA
TTCGCTAAAATGACCAGGCCAAAACAGCGTACCCAAACTCTATTATTTTCACGAAATGCC
GTGATCTGCCAACGGGATGGTGAACTCTGTCTCATGTTTCGAGTGGGCGACATGAGAAAG
AGTCACATAATCGGCGCGAGTGTGCGCGCACAAATGATTCGTAATAAAACGACCAAGGAG
GGCGAAGTTCTGTCTCAACACCAGCATGAACTGGTGGTAGGTACAGACGGTGAGAATGGC
GATTTATTTTTCATCTGGCCAGCTACCATCATCCATCGAATCACCGAGTCTTCGCCCTTC
TACAATATGTCCGCTGAGGACATGTTAATTGAACGTTTCGAAGTCGTTCTGATCTTGGAA
GGTACTATCGAGTCTACTGGACAAACTACGCAGGCAAGGTCTAGTTATCTTCCACAGGAG
ATTCTATGGGGTCATCGTTTTGACCCTATGGTAAGCTACTCAAAGGAGCGACAAGGCTAC
GAGGTGGACTATTCGCTGTTTAATAGTACTACTCAAGTTGACACCCCGCTGTGCTCCGGC
AGGGAGCTTGCAGAATTTTATAAAGCCCAGGAGGAGCTTCGTCAAGGAACTGGTACGTAA
GCACATGATTATTTTTTCTCATATAAATTGTTTAAATAATTCTCTCACTTCTTGGTTCAT
TATATGAACCAAGAACATATAAAGTATGTTCAAAAAAATTAACACTAAATTTATTTGGAT
TTCTTCGAGCATTTATTTTAAAATATTTACATTTCTTATACATTTGTAATTATTAAATTA
TTTATATAAAAATGGAAAAATTAGTTTTATAAAGTTATTGCATTCATATTATGTGTGCAA
ATAAAAAGATAAGACGGCGATGTGAAAGGAAATACAAACATTTTATTAACGGAATCTAGA
ACAAGTTTCCTACGAAATATTATATCGATAAAGATTGAATTATTCATGGTTATCAAGATA
TGAAATACTAATGACAAAACAAATCTTATCTATCTATATTACAATTAATCGAACAATCAA
TATGTTTGTTTAATCTGAGATAATTTTTCTACATATATTTGATAATTGGTTCAGCGTTAA
AATGTTGTAAATTGATGTAACACATTGTTCACTTACAGTTATCTAGAATTCAGTATTGAA
GAATTTGTATTTCCTACTCCTAATAACTGTAGTGACAATCAAATCTAATTGTCTTTAGAT
TTTAATGGAGTTATCTATAATCAGATATAAAGATTTTAATCTTATATTACCATACACTTG
TACACATAAACACAAATTTAAAATCCGCCTTATTTTGATGAAGAGAACTAATCCTGCGAA
TGAAAAAATTAACATTATTACTTGTTATTAATTTCTTTATTCGGGAGCTTCCAAATATCA
TAACTCGAGAGCTTTTAAGTGTGCTAATTGTCAGCATGTTAACGCTTAATTTGAACAAAT
TCCAAGCAAATTCCAGCCTATTCCTGGATAGCTAAATCTGTCAAATATAGCTTTTGAAAG
TGTCTGTTACAAATTTTGTCGACAGAAAATCAACAGCAAAAAAAGTGTCTGGTAATTATT
GGTACAGTTTATATGCAGATAGAGCGTATTACTGAGTGGAAAAATCCTCTGCCATTTTAC
GACTTTTGCAATAATAAATGAAAAATTTATTAACAAAGATCTGCAAATATAAAATATAAT
GACAGATTGATCACGGAAAATCTGAGCAGAATGTATTCATTTAAATTATATATTTTATTT
AAATATTTACAAAATGGCAGATTCTATTCGATTTTTGCTGACAATCTGCTCGGCAAAACA
TGAGTTCAATGTAAACACAGATAATCTTGGATCTGTCGCAATATTTGTTGTCATATGATA
ATTTGCTTACTGGGATTGTTAATTTCTAACTCTTAATTTTTGTATATTGTTCATTATTGT
CTTTGTCTGACCATCTGGTACTGGGTGTACCACAGATGGAAGCCTGAAGAAAATTCCTAG
CGAGTCGAAGAGTATCCCGATTGTGCTCAACATGCTCCCTCAAGCCGACAGCACAGGTTT
CCTCATCCATCAAGATCGCTCTTCTCAGAAACCGTCCAAACTGCATATTGATATTCCGTC
TATCGACGATTGTCCTGGAGTGTAATTTATCTCGACTAGAAAAAGTTAAAATAAAATAAA
GAACAAAAAAGAATAGTAGGAATAAACCAGAAAGAAAAATTGAACGATGAAAAGACAAGA
TTCCTCATGTTACAAAAATTTAGATAATTTTTTTCGTATTTTGTAAGGAAGAAATAAGTT
GTACCTCGATTATACGTTATACATATATCCAGAAAAAATCAGCAATAAATTAAATTAATT
AATTAAAATGCTTTTGATAATACATATATTTACAAGATTTGAGCTGTAAGATTGAAATTT
TAAAGGAACAAGTCGTATCCCAATTAAACGTTAGATAACTGATGCGATAAACTAGATAGT
TAAGGGATGATCTTTATACATATTAACACTGAAATTACATTTCCAGATTGGGAAGCAAGC
TTTCCAAAACTTTTGTAATTTTTATTGAGCTTGGTTGTGATTGTCTATTTTAATCCTATG
CTGACGATGCATATAAATTGAGATTGTATTGAAATTGCACATTAGTATTTATTTATTATA
ATATATAGCATTATTTATTATGATATTTGCATAGTACTATTTAAATTGAAATGAAATAAG
GACAAAGCAAATAAAAATTGAGATTGTATATTAGAACTTGATTTATTTTATCTTTTTAAT
CTCTGTGAAGGTCCAAAAGCCCAAAAACAAAAAGAAGATAATTTTACAAATATTTGAAAG
TTGTCCAATATTTTTATAAACTCATATAAATGTTATAAACAGAGACTAGGGAAAGAAGAA
TGAGGAATACGAAACATTACTAAGCCGTTAATTACGAATGTTAACTGTTATCGTAATGCA
ATTAAATAATATCAGATTTTTTTTTATAAAAATATTTTTTATCTCAATTTTTAATGCGCA
GTCTATGTGTATTGTATAAGCGGAATAAAAAATGTTGAATTGTAAAGTTATGTCCTTTAT
AATCCTATTTTTTGGTCCTAGAATTTCTTTTGGTGTATAAAAAACTCTCCAACTTATTAA
TTGTACATTCTAATCTATCAAATACGAAATAAGGTATTAAAATAAAATACGATGTATATA
ATGTAAATACTTTTTAACATAAAAGGTTTGTTTGTTTTACTATTTTTTTTTTAATTTTTT
ATTGGGTTATTGTATATGAAATGTCGGATTGCTTTATTTTTGGTTTTCTGGGAATTTTCT
GTCTTTAGCATGATGAAGACAGATGAAATATAACAATAACAATATTAATTGACAACAAAT
CATTGATTAAATTTGAAGAGTTCCTAAACCGCAGATTACATTTCAGATGTTCTAATCGAC
GAGGATCGTTTAATGAGACAACAATCTGAATGCAATTGTCATCCGCCCAATCATCAGTGT
CTACAATTGCCCTTGGACTGTGCAAGAAGCCATAACAGTATGGACAACGAATACTATTGG
CAAAATATCTGCAAATGTTCAAACTGCATCTCATACGAGCCTCGAATCGCAAGCATTAAT
CAATCGAAGGTGTTCGATTTTAACGCCATTCAAGTAATGGAAAATGAAGAATTGCAACAA
CTACCAGAAGCGATAAACAGGGAAATTGTGAAAAACAGCGAAGAGATTATTTTTGAGAAG
AAGGAAGAAATCTCAGAGAGGAATGTAATTAAGTTGAACAAAGTAAAAAGTTATAATCGG
GAAACTCTACTTGAAGAAAGAGAAAAAGATGTTTTGATGCAAAGAGCTAGGGAAAAAGAT
ATAATTAACAATAATCAAGAAATTAAGTATGAAGATACAAAAGATGGCTTTTTAAAAAGC
AATATAATTTGGTTAAACGAAAAAGATGCTGACTTGAAAAATTGCCAGGAACCTATCTTT
AAGCAAGAAGAAGGAATCTTAGAAAGAAAATTAGTTAAATTAGATGAAAGAATCGGCGAC
ACTATGAAGAATCATCATATTTACGAAAAAGAGCAACTTGCTTTTATGAAAATTAAAGAA
AATCCTAAAGATATTAGACATTTAATTAGGCATACTCTATATAAACCCAATGAAGAATAC
AAACCGAGTAATGGTTTTACAAGAAAGGATCATGAAGAATATCTTGAAAAAAGACAAAAA
CTAAATAATAAAAAATGTCAATTGAATATGTCAGTAAATAAAGATAAAAAAAATACAAAG
AACGATATTTTTATAGGAAAAGAACGAAATTTTCAAAGAAGATTTGACAGAAGTTTGAGT
GATGACTTTTTAACAATAAGTGATGAAAGAGCTTTTAAGGAATCAATGAGAAACAGAAAC
AATAAATTGATTCTGTCATTAAATCAAGATAAAAACTCAAAAAGAGATCTCTTCTTATTT
GGGGAGCATATTTCTTCAAAAAAGTATCATAGAAGTTGCAATATGAAGAATGTTAGAATA
TTAGAGAAAGGTCAAAAGTTTTTACAGCAAATTCCCAAATATTCTGTAGCATCTTTAGAG
CATTTAAATAGTAAATCAATTTTTAATCAGCAATCGAATTATGAGTGTCTTAGATGGGAA
AATGACGATTCTCATTGTCAAATGAAACAGCATGATAACATTAGAATAGAAAACGAGAAA
ACCCTGAAGAAATCTTCATCTCATCGTCCTAAAATAACAATACAAGACAAATTTTATTCC
AATGATATTTGCTCACTGGACTCTCTAGCTTACGATCTTTCACCAGAATCAGGTTTTTGT
GAACGAAATTCGTATTGTAGGGAGCTGTTTACAAGGAAGAATGTTGAGAACACAAATTCT
GTAGAAAGTAATCTATCGCGAGAGAATACAGTAAGCGATATTGGTAATCCAAAAAAATGT
ATTAAAAGTCATAGTGTTGAAGCAATTACTAGTATAAATAGCAGTATTAGAGATGATGAG
ATTATAACTTCTTCACGCTTCAATCCATCTTTTAAAAATTCTATTGATGACGGAAACAAT
CTAGAGAAATATGGCGATGCTTCGATTATTAAGAAACAAATTATATGTATGGAAAATGAA
GAACAAAACACTCATGAAGCGAAATACAAATGTCCAAACACATCATCTAGAAAATTGGTT
AGCAATTTTAATGAATTAGAGAAATCTCTTTCTGATGAAGAATTAATGACACGGAAAAGT
GACTTTTTAAATGTTGATACGTCTTGTAAGCATATTGTTAGTGAAGTTGAATGTATAGAA
TGGTTTGACGATACCATTACTGCTCAAAAACAAATTGACCATAGCATTGTAAGAAATAAC
GAGGAAAAAGGTAAAGATTTTTCAAATATATACAGAAATACATCGTGTGAAAATGTAGTT
AACGACATTATTGCTCCAGATTATTTGAAAGAATGTAATAATAGTATTTTAACTGAAGGA
CAAATTTGTAGCCATAATAAGGTGAAAGACAGGCAGCAAAATTACAATTTTTCAAACAAC
ACATCTTCTAAAAATTTAGTTAATGATATTGTTAATCTCGATTCAGCACAGTATGATGAT
GATTTTCTTCCTAAACATCAAGTTGTTTATGAAAACAAAATAAATGATAATAATGATATT
ACAAATGCAAATGACATTAAAGATTGTTTTGTTTAAAAAG
>Tb286
AGAAACATCTTCGAGCTTGTGATTATCGCTAGATATGCTGGACTTTCTAGGCATAACAGA
ATACTCTGAAGAATTTGCAGTATTTCTTTGTCTCATATCCTCATTACTTTCGCAAGGTGA
CCTCTTTAAATCGCTTTCTTGAATTTCCTTCACGGCAGATTTAGATTTCGATTTCATGTC
TTCGTTTCTTGTCAAATGTAACTTTGTCTTTAATCCATTTCTGTCTTCCTTCTCATTCCT
GCTTTTCATTAAAGCTGCATTAATACTCTTCAAAGCACAATCATAATCCTCTTCATTTTT
TGAGATCTTGATAGTATGTTTCTCCTTTGTCACCTAAATAGAAAAAAATATTAATTATAT
AATTTTTATTATTATATTGTTATTTTAATTTATTATTATTATTATACGTTTGCAAAGACA
AGAAATTTATTATAATATCAATTATTATCCGTCTGCACAATAAGCCCTGAATCATTTGCT
AGCGGTATTTATTTGTTTTATAAAAGAATTTCTAATAAATCTTAGAATACTTACTAGAAA
AACATTTTTTAATAATAATTTCTTACAAAATGGCATATAACTGAAACAGTAAAACATTTT
GAACATATTATCTATTTATATAATTTTAACTGATCATCACCTCATTTTGTGCAAAAGAAG
AAGGAAATGATATGTCGGGATGAGTGGTACTCTCTTGTCTGCACGAATCTGACCTAGTGA
TTATCACCGGTATCGGATTTAGAGGAGTCGTTGATGACATTGCTGGCACTTGCATATGTA
ATTCGCCAGTTGAAGATCTCAGACTCGACGCAGACGTCATCGTTAAGGAACTACTACTAT
AAGTTTCGCGATATTCCGGAAACATACTTGAGTTAAGGCGTTCAGGTTGTACGCGAAACT
TATAGTAGTAGTTCCTTAACGATGACGTCTGCGTCGAGTCTGAGATCTTCAACTGGCGAA
TTACATA
>Tb287
AATTTATCTATATGTGTAATTATCAATGTTTAGTATCGAATTGTTAAAATATATTTTATA
AAAAACTTGGAATATTTTTAGAATTATAAACAAATAAAATTATGCTGTAGTATTGGGATA
AAGTTTAGAATAGTACTTTTTATGAGTTACACATATACAGAATTTGTTTATTGTCGAAAA
TCGAAAGACAAACTTTTTAAATCAATATCAGAAAAAACATACTAAAATAAAAATATTTTA
TTTTTTATTATCTCAATTATTTTTAATCATTATATAGTTTTATAGTATAATTAAAGTATA
ATTTATTATAGTATAATTAAAAGTACCTTCTTATGCAATGAAGGATTCTCTATTTTATCG
TTAAAAGACATAACGTGACCAAAATATTAATAACCATGGAGAAATAATAATGAGTGTAAC
AATAGGGAAATTCTTGGCGATGAACGATCGAAAGGAGGGAGATAACTAATTGCCACATCG
ACACCTAACAGTCAAATTAAAAAGTATTTAAGCAAGAAATCATGTAGAGATAAGAATAGA
TATTTACAAACTGTTATTACAATGAAAATTGCTTCTAGATTATTGTAATTTGGATACAAA
CGTAAATTTTTATAATCAATACGTACTAATTGATTACCGGCGTATTCACCAATAATCAAT
CAAGTTTATTTCACCCTTCATAATTTGCGTTAAAAGTTCTTCTCTCCTCAACATTTCCTT
TATTTCTGTTTTCATGCTATATATACTATAATAAACCGCGATTTGTGATCACGTTTTCTG
ACGCTAAAATAAAGCATTGAGAGTCAGTGTGAAAAAACATCTCAATCTAATAATTTAAGT
GCACTCCATAGTAATGAAAATTAATTTGTCACTGAAATTTTATAAAAAATTTTGTATGAA
ATAAGTCAGATATTTGACATTTAATGATTTTTAGTTATTACTTTTACTTTAAATATTATA
ATAAATTATTATAGATAATTATAACAATAACAATATTATAATTATCTTTTCGATAATATA
ATTCTTCTATATTACAATTCCCGTAAACGTATCTTCATAAAGTTACATAAGAGATGGTTT
CATTTATTTACGAAAAACAATTTTTAAATCGTTTCCAGTTTAGAAATATCAGCCAATTTG
AAGACAGCGAATAATTTGTAGCAAATGATTTTATTATAAATAGAAATGTGTTTATTATCT
ATGATAGTGTTCCATATCAAAAGGTAAATCGAACAGATGAGGGTTTCTTATGAAATTAGT
TAACAGAATACATGAGTTCGTAGCGTATATTATTGGGATCCCGTTGAGAACAATGCCAGG
AATGCGCTAGTAGCGCCTACGGACAATATATAGTTTACTGCGGGCGTAAATGTTTTCAAA
ACGTAAAACGAAGATATGATGACGAATGCCAAGAAAAGAGCGTGGGTGTAGAAAATTGAG
AATGTTGTCGCTTCATAATCCGCCACTTCATTTTTCTTCCACAAGATCCTTTCATCCTCA
AACACAAGATTGCTGTAAAAAGGGAAGATGCCGTAACTAAAGAAATAAGCCGCAAGCTTG
CTGAAGATAAGAAGATGAGCAAGAAAGAAAAGGATGAAAGGATCTTGTGGAAGAAAAATG
AAGTGGCGGATTATGAAGCGACAACATTCTCAATTTTCTACAACAACGCTCTTTTCTTGG
CATTCGTCATCATATCTTCGTTTTACGTTTTGAAAACATTTACGCCCGCAGTAAACTATA
TATTGTCCGTAGGCGCTACTAGCGCATTCCTGGCATTGTTCTCAACGGGATCCCAATAAT
ATACGCTACGAACTCATGTATTCTGTTAACTAATTTCATAAGAAACCCTCATCTGTTCGA
TTTACCTTTTGATATGGAACACTATCATAGATAATAAACACATTTCTATTTATAATAAAA
TCATTTGCTACAAATTATTCGCTGTCTTCAAATTGGCTGATATTTCTAAACTGGAAACGA
TTTAAAAATTGTTTTTCGTAAATAAATGAAACCATCTCTTATGTAACTTTATGAAGATAC
GTTTACGGGAATTGTAATATAGAAGAATTATATTATCGAAAAGATAATTATAATATTGTT
ATTGTTATAATTATCTATAATAATTTATTATAATATTTAAAGTAAAAGTAATAACTAAAA
ATCATTAAATGTCAAATATCTGACTTATTTCATACAAAATTTTTTATAAAATTTCAGTGA
CAAATTAATTTTCATTACTATGGAGTGCACTTAAATTATTAGATTGAGATGTTTTTTCAC
ACTGACTCTCAATGCTTTATTTTAGCGTCAGAAAACGTGATCACAAATCGCGGTTTATTA
TAGTATATATAGCATGAAAACAGAAATAAAGGAAATGTTGAGGAGAGAAGAACTTTTAAC
GCAAATTATGAAGGGTGAAATAAACTTGATTGATTATTGGTGAATACGCCGGTAATCAAT
TAGTACGTATTGATTATAAAAATTTACGTTTGTATCCAAATTACAATAATCTAGAAGCAA
TTTTCATTGTAATAACAGTTTGTAAATATCTATTCTTATCTCTACATGATTTCTTGCTTA
AATACTTTTTAATTTGACTGTTAGGTGTCGATGTGGCAATTAGTTATCTCCCTCCTTTCG
ATCGTTCATCGCCAAGAATTTCCCTATTGTTACACTCATTATTATTTCTCCATGGTTATT
AATATTTTGGTCACGTTATGTCTTTTAACGATAAAATAGAGAATCCTTCATTGCATAAGA
AGGTACTTTTAATTATACTATAATAAATTATACTTTAATTATACTATAAAACTATATAAT
GATTAAAAATAATTGAGATAATAAAAAATAA
>Tb289
AAATGTATTCTCCAAAATAACCAAATTGGTATCGCCGAAACGATGAAAGCATTGCCATAA
AACAATGCTGCAGGATTTCTCCAGGAACGTGTCGACGAAATCCTCGGCATTGTTTTATGG
CAATGCTTTCATCGTTTCGGCGATACCAATTTGGTTATTTTGGAGAATACATTTGATCGA
CCTCTACTCTAACTTGATCTCTTTCGTACTGGTTACTTTGGCGAGCACGTACGCTCTTGC
CTTGGCATATAAAAATACCAAATTCATCCTCAAACACAAGATTGCTGTAAAAAGGGAAGA
TGCCGTAACTAAAGAAATAAGCCGCAAGCTTGCTGAAG
>Tb291
AACTACCCAGGAAGCCTCGTTCATTGTTATGGGTATGTGAGATTCGGGTGAGGTCAGATA
CGCAACGTATGGTGAACTCCAAACCGATATTAGTCCCATTTGTAACTGCAGAATATTAAC
TCCGATACCAGCGATCCATTGTGGCCACTGTACTTTTTTAATTTTTTCCTTTTCTGTCTT
ATGATCCATCGTAGTCATAAGCGATCTATAGGAAGACTGAAAAGGAAAAAATTAAAAAAG
TACAGTGGCCACAATGGATCGCTGGTATCGGAGTTAATATTCTGCAGTTACAAATGGGAC
TAATATCGGTTTGGAGTTCACCATACGTTGCGTATCTGACCTCACCCGAATCTCACATAC
CCATAACAATGAACGAGGCTTCCTGGGTAGTTTCTCTATTGAACCTAGGCAGACTAATTG
GCGCCATTTCTGGGTCTGTTTCCGTCAACTACCTCGGCACTAAAACAAGCATCTTCGTGA
CAAGTTTGCCAATAACTCTCTGCTGGCTCTTTATAATTGTGGCTAATCGAGTGGAATGGC
TGTACGCAGCCAGGTTACTAGCCGGCATCAGTATGGGAAAGATGTACAGCTGCTTCTCGC
TTTATCTAGGCGAAATCGCAGACCCCACTATTCGCGGAGCTCTGGTCGTTTTAGCTGTAA
GCGGGTTATCAATTGGCAACCTAATGATGAGCATTATGGGCGCGTATTTAAAAATGGAGA
CGAGCGCTACCGTATGCTTCGCGCTCTGTTTCGTATTGCTAACCATCTTCATTTGGTTGC
CGGAATCGCCGCATCATTTCATCAAAATCAAAGAGAATGCTAAAGCACGAGCCTCGATAT
TATGGTATCACCGTGATTGTGATGTGGAAACGGAGCTACAATCGCTCCAGCTCTTTCTCG
AAAAGAACAAAAGTCTACCTTTCTCGGATGTTCTAAAGGAATTCAGACTTTCATACATTT
GGAAAGCACAAATACTCGTGTCTCTGCTCTTCGTGTATCTTCAGATGTGTGGCCTAAACA
ATGTATTATTTTACATGGAGACCATCCTGCGAAACGCCCAAGTGACAATCATAGAGCCAT
CGGTGATCGTGATCATCGTCACTGCTGCGGGGATCATCGGCTCCATGCTCTCCATGTTCC
TAATCGATAGGTTCGGCAGGCGAATTCTGATGATCATCTCCACCTTTTTCGTCACGTCCT
CGCTAATCTGCCTGAGTACACACTTTCAGCTTATCGACGCTGGCTACGATCCCGTCAAGC
TTCAGATTCTACCGATTTTCTCGGTATTGCTCTTCCAGCTGTCTCTGTACGTCGGCATCA
TCTCGATGCCCAACACGATATTAGGAGAGATCTTTCCACCACATATGAAATGCGTGGCCG
GCTGTTTCGCCAGCATCGTCGGTGCGATATCCTCCTTCATCTCCACATCGACATATCAGC
CATTACTCAATTTGCTCTCAGAAAAATACGTATTCTACGCGTACGCAGTGCTACTGATAA
CCGCCATACCGTACACTTATTTCTGTATGCTTGAGACTAAGGGCAAGTCGTTGCAACAGA
TTCAAGAGGAACTGGACGGAAGAGCTGAACAGAAATGTTGATTTGATTCAAATACATTTA
GCGAATTCGCCTGATGATCCATCTCTCGGAAATTACTGGAACAACTTGTTTTTTTTTTTG
CAAGAAGTTTTTCATCGACACATCGACGTCAATGCAGAGTTAATGCTGATGTGATGAATA
ATGGTGTAAAAAATTGCAATTTCAATGCAATATTCTCAGTTCGTCTGAGAAAAGTAAATT
ATTTAGTCGCAGAACAAAAACCAGCTATGGATTGATGAAAAGCATCTGACGTATATTTGT
ATATTTACTCATTGTACTCTCACTTCTACTCATTGTATATTATCTTTGCACATGCATTAA
ACTATAAGAATATTTAATTTCTTATTTTATTTCTTATACGCGACTGCTTTAGAATTACAT
AATTATTAGAGGTCACCTAATAAAGACAGTAATAGAGATCACGCCTATTTAGTTGTAGCA
TTTAACATATAATAGAAAAATGATAGATTGAAAACTCTAGATGTATCACAGACGACGATC
AAACA
>Tb292
AGACCCCGCTAGATCACACAGCCAACGTCACCATGTACGCCTGCAGCCGATTCAGCGCCC
GCGTCGCCAAATCCACCTTGGTCTCCGGCACCAAGACCTATCTACGGCCGTTGAGCAGTG
CCGTGATTAGCCAAAGCCAGTACTTACAGCAGAATCAAATTCAGACGCCCGTCAGTTTGG
TGAGTGCCCTTTTTTCCTTCCCGCACATTGCATAACTTTTCGAGATCAAGGTTACATAAG
TGTGACCAGCGTTGCCGTTCGAGAGAAAGATTTTTTGAGTCTCGCAGCTTACTGTTGATA
ATTTTGAAATTTTATATTGGTGAGAAAGAATGTAGATCACTATTGCTCGTCTCGACAGTC
AAAATTCATCACCAAAGTCATGCGATAACTGTGTATTGAGATTAAGCGTGAACACTTTAA
TTGGGTATTAGGTAAAGTTAAATGTCAATTTGTAAAAAATTTGATAGTGTTTGAGTATTT
TCTAAGTCATGATGTTTCTTTTCATTCAATATGTATATGTGTATAGTCTGTTGAAATATT
TCATTTGACTATTAATAGATCAAATGATCATTAAATATTTTAATTATACTCTATATTAAT
CTTTAATTAAGATTGGTTGAAAGATGAAGGCTACATGGTATATTTTTAAAATTTTATTTT
AAATTTATTTTATATAGGTGCTTCTAAAATTTTTAATATTTTAAAATTATAAAACAAACT
TTTTAAAAAAATTGTTTACATATAAGTAACAAGTTAATATTATGATGGTATCTAATTCAT
ATAATATTTTGGTGCAGTCACCTATTGTGCGTAGCTTCCAAACTTCCACAGTCAGTCGTG
ACATCGATTCCGCTGCAAAGTTTATTGGCGCTGGTGCTGCTACCGTGGGAGTAGCAGGAT
CTGGTGCTGGAATTGGATCCGTATTCGGTTCGCTGATCATTGGCTATGCCAGGAATCCTT
CTTTGAAACAACAACTATTCTCGTACGCCATCTTGGGCTTTGCCTTGTCCGAGGC
>Tb293
GTCCCATAGAGCCAGACGACGCTGCCTTGGCAGTGACGCACTAAAAACTATATCAGCAGT
ATCTTATGCGGATATCGCGGTTTAGAAGGCGAATAGGAGCAGGAAAGCCATCACACAGCC
AACGTCACCATGTACGCCTGCAGCCGATTCATCGCGCCCGTCGCCAAATCCACCGTGAGT
AGAAAAGAAAAGGGGAAAATGAAAAGATTCAGCGCCGCGAGCGAGCACGTTCTCTGCGTG
TATTATATAATAACTCCCGCCGTGTGCGCTCGCAACAAATGTCTCTTCTCAAAACTCGCA
CGGTTTTTTTTCTCTCCCCCACGGTACAGTTGGTCTCCGGCACCAAGACCTATCTACGGC
CGTTGAGCAGTGCCGTGATTAGCCAAAGCCAGTACTTACAGCAGAATCAAATTCAGACGC
CCGTCAGTTTGTCACCTATTGTGCGTAGCTTCCAAACTTCCACAGTCAGTCGTGACATCG
ATTCCGCTGCAAAGTTTATTGGCGCTGGTGCTGCTACCGTGGGAGTAGCAGGATCTGGTA
TGTACTTGTAAAATATATAATTATCAAACAGTATAAAAAACGGTTAGTGAAATATATAGT
ACGTTGTACCATAATAAATCTATTAATGTGAAACATTTAATATAGTTGGAATTATAAGAA
CCATCTCATTATGTAATATAATTTTGCGTTTATTAATTTTTTTTACTAATCGTGTCTAAT
GTACATGTTTTCAATTATATGATTTGATTACTTGTTTGTAAGAATTCTAAATTAGAATAA
TTCTTCTCTTCCAAGTGACACAATTAAAAATTGATTACATCATTCTTAATTTATATATTT
TTTATAATCTGTAATATATTAAAATTTATTTTGTACAGTTTTTACTATGTATAATAGAAT
GATTAAATTGTATAGATTAAATCTCTTTTTTTATAAAGTAAACAAGTTTGTAAAATTAAT
AGAATATAAATTTATTAAATTACATTTTAATTGGTTATTTAAAGAAGTTGTGTATTATAG
GAGTTGGTATTGGTTTGGTTTTTGGATCCTTAATAATTGGTTACGCACGTAATCCCTCCC
TGAAACAACAAGTTTTCAACTACGCCATCCTTGGATTTGCGCTGTCTGAAGCAATGGGCC
TCTTTTGTCTAATGATAGCGTTCCTTATACTATTTGCCTTTTAAACCCCAATTCCCTGGA
ATACATCCCTTCTCATGGAAGTAAAACTACACAATACCATTTTATCCTCCGCATGTGATT
CTTAAGAAAATGTATTTAACTATTTGATTTACGTTTTAATATTTTATTAAGTAAAATGCA
TGTATATAGATTATTGTATATAACATGACGTGTATACATTATATTTGACACAAACATCGG
TACTCCATAAAAATAAACCGCTTAAAATCATTTTATCATGAGAGACACTTCTGTAATTGT
CTATGAATTGCTATTCCAGGTGCTGGAATTGGATCCGTATTCGGTTCGCTGATCATTGGC
TATGCCAGGAATCCTTCTTTGAAACAACAACTATTCTCGTACGCCATCTTGGGCTTTGCC
TTGTCCGAGGCCATGGGTCTATTTTGTCTTATGATGGCTTTCCTGCTCCTATTCGCCTTC
TAAACCGCGATATCCGCATAAGATACTGCTGATATAGTTTTTAGTGCGTCACTGCCAAGG
CAGCGTCGTCTGGCTCTATGGGACAGGCGGCGACTGTCTCTGGTTGCGCGGGATGCCATG
AAATCATTAGAGAAGCTCGGATTTTTCATGGTTCGGCGGGACGCGACGGCGCGACAATGA
ACAAGAAATAAAATTAAAATTTCAAGATCGTCATTGTGCTGACCGTCCTGGCCCTGTCCA
AGCCTTCAGCTTGTTTATAATTATTTCATGGCCTACTGTCTCATATGTAGCGTATAATTC
ACATTGTTATGAAATAATGGATTTCATTGTAATGAATGAATAAGACATTGAAAGTTGAAA
TTATAAAAAAAAGAAAGCGACAGCTTCACCCGCATACCCATACACGCACGTACTCTGTTA
GAGTGTCCTATGTGACATAGTACATTTTTCGATGATCTTTTTGTCATCCAAAGGATTCAT
CATTGTTGTGCCGCCGTGTACGCACGTTATGAAGATTCTTGACGAGAAAAGAAGAAAAAC
TGTACAGTAATACCGAATAAACATCTTTGTCGT
>Tb298
AGAACATTGATAATATTTTTAATATTTTTATTATATAATACTTTTCTTCAACCCTTTATG
TAGTAAATATTAAATAATTAGTCTTACTTTTTAAGAAGGTTTATTATCGTTTTCTCTTAA
AAAAAATAAAATAATATATTACTCATCTTTAGCTGCGCGAAACGCGTGATCATTTGTCAA
ACATTTTAATTAATATCTTAATTATTATTAATAAAATTGCAAAATAGTATTGTAGAAGAG
AGTCACCAATACCGGCACACCAGTTTGTTTTCCAACAATATTTCTTAAACAAAAGCTAAA
AGTAAAAGTTTGTTAACAAAAATACAAACTAGAAAGTGTCTTCTATCAAATGGTACAATA
ATCATAATAATAATAATACGAATTCATATTTTGTACATATTAATATTTTCGCAACACATG
TCTAAAAGAATGTCTGAGAAATTGAGCTCAAAAATTGGAACACGTATTTAAGGTTACAAC
AAGTGAGAAAAAAGTTGCCAACTTTGGTGATAGTAATCTCAATTACTTAAATTCATAATC
AACCGTTAATAATACTGTATCTTTAAAAAAATTCGCACTGTAATAACAAATGATATATTG
CAAAAAATATTACGTTAGTCAGAAATCTGCAACTTTTTACTTTCCGGGACGGACATCTTT
ATTAATTTGACCACTGAAATGGTAATATTCATTGTAAATATTTGTAAGTATTTAACAAAG
AATCTTTCAAGGCAAAGACAAAATATACATATAAATAACAACCGACATGATAAATATAGC
GGCACGTAGTTTCGTTAAGTGAATGTACGTAAATTCATACAAAAAATTTTTGTTTGACCA
TATTAGCAAATCTCTTATTTATTTGATTATGCATTATGAATATCATGCCTTGTATGATTT
ATATGTTTGTCTTAAAAAATTCATCTTTAAATATATTTAAATAATAACAGTAAATGTTAT
CACATCCCTCAGTGTTAAAAAAGAATGCATGAGCCGGAAAGTAGAGAGTTCTAGGATTAA
GATAATATTTCGCAACATGTCATTTGTTAAAGTGAAGAGTGCGTGCATGAATTTACGTGA
AAAATATTATTAAGCACAAAAGATTCCAAATCCATCGTTTTGGCATAGCTTCTACGTATT
TTCTTTTTTTGATTATTTATCATAACTCAAATTCTTTAAAAATTAACTACAATCATTGCA
TCAATTAATAATAATTATTTTTTTATATCGGTGTATAATTTACAGATAATTAATTTTTTT
TATAATTATTGCTCTAAGCATTATAAAGTTTTACTTTGTTTACTTGGCATGACTTTACTT
GTCATGACTTTTGATTATGACTCATTGTCAGAACGTAATATCGCGATAATATTTATTACA
ATATAATTCTTTTTTATATGTATATTATTTTTTACGATTTTTGATTATGATTTAAAAACG
TATCGATAATGGTCATATTTTGTTAGATTAAGAATTTTTTATGTACACTCTTGGTATATA
TACAGTACACGCAGATTTTTTTTACAAACAATCAATTTTTTCTACAATATTAGAATAATA
TGAAACTATGAATCCAACAACATTGTGTTGCTTTTTAATGGCAGCAATTGTCACATTAAT
AATTACAATAATGCCTGCAGTATATGCAAAAGCTGAATCTAATGCTTTTAGAGGTCGATG
TCCGATGTTCGGAAACCCGAAACTTTGCTTTTACCTTGACAATATTAAGAATACTGTTAA
GGAGAAGGTTAAGGACCTATTTAATTAATTCATACACCTACATGAACCTACTTTGACGAT
ATTGTACCTGCTTACTCTTCTTTAGAATCTATTTATTCTAAAAATTCCAAAAATCATCAA
AGTAGGTCCTATTTCAGTAGGAGCTAAAGTAGCACGATTATAATAAAATAATGAGAAGCA
AATAAATAACATTTTAAACCATATAATAATATAATAATTTTATTTACTTCAGTAAAATAG
TTTATAATTACATTTAAACAAAAGATTTTATATATTTTAGATTATTGCAAATATGGCAGT
CGATTTAACGTTATCGAGTTATTAGTTAGCTTACAAATGTTCATATTTTTTATTTGAATG
TAGTATATTATTTTAATTTGAAATACCTATTTTAAAATTTATTCACGATAATTTTGAAGA
ATCTGTAAAGCCTTTGAACGATAATTTATATCATAATTTAGCATAAAATTTTATTTATAA
TTTTGTACTACGTAAATATAAAAGCATATATGTATATTAAAACATACTTGGCATAAACGC
ATGTAAATGGAAATATGATTTCTGCTCTAAAATTTGTTGTAAAATTAGAGATTTAATATT
TTAGGTCCAACGTCTGGTCATGCAAGAAACGAGAACGAAAACAAAAGAGAAACACTCTTC
ATTATAATCATATTTAAATGTTCTCTCAAGTAAATTTCATAATCTAATTGCTCCTAATTA
TATTGTCGAGTAACGTTGATTGTCGAGAAAAGAAAATCACTGAAAATATTCCTTTCAATT
ATTATCTTATTAATTTATACACGATGAATGTTAGATGAGCTCAGCAATCTGCAAAATGTC
AATATAACTCCCTTAATCTGACACATTTTCCGTGGTCGTATCGATAATCGCATTATCTCT
CGTCCGTTAGTAAAATATTACGGAGACGCAACGAAGAGCGAAGCACGCGATAAATTTTCA
TCTCCTTACGCGATCTGACTTATTAATTTGCTATTCCGTCAACGAGCGTGCTCGTCGTAT
CTCCGCTGAAGCTCGGCGCAAAGTTAATTTCGTTCGGCCGCGTTAAATCAGAGAATTTAA
TGAACGCTCCCTTCTCTCTGACCAATAAAATTTACAATTCACGAATGCTTGTTTGCAAGT
GAATGAGATGAGAAATGTAACGCGGATGAATGATAGTCGCGCTTAATCGCTGAAATTCCT
ACCGTCCACCGTCGCGCGGCAAAAGTCCCACACGTGTGAAATACGGAGTGGTAGCGGGGA
GGAGGAAGGGAGGAAAAAACCTTCGGCTATTAATCCCGAAAAATAGTGCCTCACGCATGC
AGCCTCGTCCGCAGCGGTGGTTGCTAATCAGGCTGGCGTTAAGCCGCTTAGTCGAGCGTG
CAAAGCTAAACGATGATAACAAAAACAAGCGTGCATAAATCGCGCGTGCGAGACGAACTT
GGTAATATCCAAGCGTTCAGTCAGGAATTTAATCCCGGTTTACAGATAAACTGTCCAGGG
AAGGTCGACTTTTTCACCTACTCCCGCTAAGTGACAGTCGTCTCCGGCGTTCGCCCGGCT
CGGTTCCGGTCGAGGAAATGCACGTCGATCTACTGGAATAGGATACACCTGAAAAATACG
CGTGGTTAGTCCATAAAAATGGACTAAATATAGGGATATAATACTAAACGAACATTGTAC
GCACTCGACCAGCGAAGGAATTCCATTGTTCAAATTTTCGCGTACAGAAAAGGCAATGTT
CTTAAAGTTAAAATTTATAAAGTTAAAAGGACATTATCAATTGATTAAAATTATCTAAAC
CGTATCGATATTTATGTAATTAATTAATGTAATTACTTAGTTTCCTTAATAAATAAACAC
ATGTGTATAAAAGAAATTATTTATTATCCAATAGATAGTTAATTAAATTAATTTACTTAT
TGGATAAATAATTATTTTTA
>Tb308
CTTGACCGCTGGGGCACAGCCCGTAGGTGAACTTTGTTTGAGACGAGTACTGGTATAGCC
ATGAACTGGAACGCATTACTTCTGCCTCCCTGTCCGTGAGTACTTGATTTGTGCAAACGA
TTATAGGATGCTGACACTCGTCAGAGGTGTCCTTAACTTGCAGCACGCAATGAACCCAAA
ACCATTTTCCGGAGCGACTTTGTAGCTTCAATAAAGCGGTGGTGGACCGCTCTTGATCGG
ATTGAATGACAGTTTGATGCTTGCAATAGGCGGTCCTTATGGAGTCCCAATGAAGTAGAT
TGTACCACGAGACGTTGACCAACTCGCTACGCGTGTACTCCAGATGACTTTCCGCGGTTT
TATCGATATGCAGATATTTCATGTCCATCGAGTGAATCGTGGTGAAGATATTCGTCGCGC
CCTGAACGATGCTCTCTCGGGTCTCCGGCAGGACCACCGGCGTGCAGGACGCCAGGAAAA
CGAACTCGTTGCGATTGCAAACGGAACAAATGGCAGAAAGTGGCCCTCCACGAGAATTAC
CTTTTGATCGCCAAATCGCAGCTGCCTCCGAGAATTTCTCGATACGTTGATTCGACATAG
AAACAGTCTCCTGTCGCTGGGAATGGGACTGTTTCGGGATAACTGATTTTGCACGACCAT
ATGATCCTGCTTGTCGATCACATCGTACACGCTGTCCCCATGAATAAGCAAATCCTCCAT
AGAATGCCCGAGATAATCTGCCGCATTTTCTGAAATGTATAACAATTTTCCTTGCTGCGT
CATCATCATAATGAAACCGGACATCGCCTGAAAAGATGCATGGATTGTATCCCGAAAATT
TGTAGTAAATAAATAGCGGATGAATGTAAAAATTACGATCGCAAAATAATTACGAGCGAT
TAATAAAAATGAATTTAAAATAATTACTTTTGAAAATCCGATATTGGGTGTTGGAATATT
CGAAGTCTCGGACGGGCAGTTTTTCAATGCTTGCTGAAAGTAGTTGGCAGTTTCGCGAGA
ACCTGCCGACCCGGATGTCCTCCCGCTCGCTGTCCACCGGTGATCGACCACTGATGTCTT
CCTGGCCACCGAAATATGTTCAATCGGATAGATGCGAGCAAGTCCACGAAAGGCGCCAGC
AAACTTCGAAGGGACCTGATAAACGCCGAAATCGCGAATCTACGTGACTTACTGCCGCTA
CCGCCCTCGACCCGCCAGAGGCTTTCCCAGCTGCAGCTTATGGCCTTGGTCTGCGTGTTC
CTGCGAAAAGCCAACTACTTTCAGCAAGGTATGGCGAACGACGAGCTTGGGTGCTCATGT
CTTTTAATCTTAAAGCTCTCTCACTTCTTGCGCGTCTCGAAGTCGCGAGCGGATCCTTTC
TGCTCGGCAAGTTTTTATATCAAAAAGTTGTTGTAAGATCCAACTTGTAATGTCGGAAGC
AACGCACGATACTTACTGACGAGAGTTTCTCGAAGTTTTAAGATGCAACGGCAAAACATT
AAAATACTAATAGCCATCCGCTGAATATTTTATTTTTTAATATCTGTTGTAAAAAAAACT
ACTGCTTCTACTATTATTATTCATTTTAAATATTGAACGTTTACTGTATTGATGATAATA
AACAATGATAGTAGATTGAATATTTGCTTTGGGTACCAATTCAATATGAGTTGTAATTTT
ATGATATTATCTCAAGAGCTATTACGTTATTTAAAAGTTCGGCTAAACTGCGTTTAATAT
TGAAGAAATTGCAATATGATACGCACGTCGCGTCACCGATTTACAACTTGTTATCATAAA
ATAAAGAACGGTGATAAAGCGACTCCATTGGCGTATCGCGATTACTATATCTTTACAGTA
ATTCACATCCATCGGCCGAGACTTCAATGCCGGCAAGCGCTCGTGCCATGCAATTCCCCG
CGTCTGTACTCTGATATTTCAGCGAGCGCATTGGTACTCGGCGTGCTGTGCTGTACGTAA
TGATCGGGATGCATTGTACGGACCATCAAACACGCCAAATTGATATGTTACTGTTGTTTA
AAGATTATTAGTAAGTTTCCATCGAACGTAAAAAATGTGCTCTTAAACCTAATGAGCATT
TCTCAATTAAGTACAATCAGACATAACAAACGTAATAAATATTACGATCGTTGTTATTAA
CAATATCTATCTTCTTTGTTCTCTAATAAAAAAAATATATGCACACGAGAGATTAAAATC
ATTGAAATCATCATACACGAAAAATCTTGAAGAGTTATTAACAATAATGCGATGTAAACA
AATTTATTATTAATTTCGATAAAGATTATTAGATGAAAAAGAATTAAAAAATTGTCGATA
TTTAAAATCTTAATCTAAAAATGAGGATAATTGAAACTGTTGATACTTTATAATTATGAT
ATTGGTTTATCTTGATGAAAAGTGAGCATCTTGTTATTTATAACGAGTAACAAGAAAACA
TGCAAAAGCGGAAGTCGCAAAATATTGCCGTTTGATTCTAAATTTGATTTGTTTGATATA
TGGAGAGCGTTCGTTATTATCGTTAATCGAGGATTCCTTGATCGCTCTCGCGTTATCAAT
CAAACGCTCTAATCCGAAATATCGCCAAACTTGAAGAATCTACTCTCGGTCCTCGATCTC
TTCTTGCCTCGTCGGCCGTAATCGGCTGGTGACCCGCAGATCCGCGCAAACGAGATCCGC
GCAAAGGAGAATTTCTATTCGGTTGCGGGAGTCGACCAGGTAACCCGGCTGTAAGCTTCT
CGTAGACACAGGGAGAGACGGCGGGGAACGCAGAGTATCCCGGTGGGTACCAACAACGAG
AGAGACTCGCAAAAGAGAAGAGAGGAGAGGAGAGGAGAGAAGAGGAGAGGAGAGGCGGGG
CGAGGCGAGGCGAGCGCAAAGCAAAGCGAAGCGATGCAAGAAGGCAAGATCGGCCGGCGC
GCGTTCAAACTCAGCGGAGTCTAAGCGCGAGTTCCGGGTGATCCGCTGACCTGTCGGCCT
TTGCAACAACACTCTCACGCTCCTGTAACCCACACTCTCCC
>Tb309
CGATTGAACATATTTCGGTGGCCAGGAAGACATCAGTGGTCGATCACCGGTGGACAGCGA
GCGGGAGGACATCCGGGTCGGCAGGTTCTCGCGAAACTACGTGACTTACTGCCGCTACCG
CCCTCGACCCGCCAGAGGCTTTCCCAGCTGCAGCTTATGGCCTTGGTCTGCGTGTTCCTG
CGAAAAGCCAACTACTTTCAGCAAGCATTGAAAAACTGCCCGTCCGAGACTTCGAATATT
CCAACACCCAATATCGGATTTTCAAAAGCGATGTCCGGTTTCATTATGATGATGACGCAG
CAAGGAAAATTGTTATACATTTCAGAAAATGCGGCAGATTATCTCGGGCATTCTATGGAG
GATTTGCTTATTCATGGGGACAGCGTGTACGATGTGATCGACAAGCAGGATCATATGGTC
GTGCAAAATCAGTTATCCCGAAACAGTCCCATTCCCAGCGACAGGAGACTGTTTCTATGT
CGAATCAACGTATCGAGAAATTCTCGGAGGCAGCTGCGATTTGGCGATCAAAAGGTAATT
CTCGTGGAGGGCCACTTTCTGCCATTTGTTCCCGTTTGCAATCGCAACGAGTTCGTTTTC
CTGGCGTCCTGCACGCCGGTGGTCCTGCCGGAGACCCGAGAGAGCATCGTTCAGGGCGCG
ACGAATATCTTCACCACGATTCACTCGATGGACATGAAATATCTGCATATCGATAAAACC
GCGGAAAGTCATCTGGAGTACACGCGTAGCGAGTTGGTCAACGTCTCGTGGTACAATCTA
CTTCATTGGGACTCCATAAGGACCGCCTATTGCAAGCATCAAACTGGTAATGAAAAAATA
GTTATGAAAAATTCTCTTGATAGCAAAAAACACGAAAATCCTTCTACAAGCGAGTCCAGC
AAAGTTAAAAAATTCATCGCGATTTTTTTCTGAACTGGTCTCTTCGAATTTGATTTTAGT
CATTCAATCCGATCAAGAGCGGTCCACCACCGCTTTATTGAAGCTACAAAGTCGCTCCGG
AAAATGGTTTTGGGTTCATTGCGTGCTGCAAGTTAAGGACACCTCTGACGAGTGTCAGCA
TCCTATAATCGTTTGCACAAATCAAGTACTCACGGACAGGGAGGCAGAAGTAATGCGTTC
CAGTTCATGGCTATACCAGTACTCGTCTCAAACAAAGTTCACCTACGGGCTGTGCCCCAG
CGGTCAAGGTCGCGGTACCGTTTATCCCTCCGCAGGACCCCCTACCAATCAGGCCCAGGA
ATACGTTCGGACGTATTCCAACGATACCGACGCCCAGCTCTCGCCGTCGCTTCATTCGGA
CCGGTCCGAGACGGAGTCGCATGGTGCCTCGAAGATCGCGCAGTCGACAGATTATCCCAA
CAGGCGGCTTCACCGGGACGACGCGGAGCCAGTGGACATGTCGATAAGCGGCGCGGAACA
GCACGAGGGCAGAGTCGTCCAGGGCGCGATCTCCGATCATCAGCAACACGCCCTGGACGA
CGCGATCAGGTACCATCACAAGCAGTACCACAAGAGCTCGCTGCACCTGGCCGGCTATCG
GGCG
>Tb311
CCTACTTTTTCTAAGACGATGCCTTTAGCGTGGGGAGGCACCACCGAAGGGATTAGCCTT
CCATCTAGTTCCCAAATGTGCCTTTTTGTAGTCCTTGTCGTTCCAACGTTGCTCGCGTCT
GTGATTCACGTGCTTACGCGCAGTACGAAGACCTCTGGGTTTACCCATTGTGCCTCGGGC
AAGCTACAACTGGAAAAAAATGGAAAGAAGATTACAGCTTTCGTGCCAAGGGATGGTTGC
CTTAACAACATCGAGGAAAATGACGAAGTTCTAGTAGCAGGCTTCGGTCGTAAAGGTCAT
GCCGTTGGTGACATTCCTGGAGTGCGATTCAAGGTGGTGAAAGTCGCAAACGTTTCTCTG
CTTGCTCTTTACAAAGAGAAGAAGGAGCGACCTAGATCTTAAATTATCAATCTCCAGCAA
TGTATCGACAAATATAAACACATAAGTTAAAAACCTATATAATAGTTTTATTTTAATCTT
GTTATCAAAATACTTCCCTCTATATTAGTAACATCAATGATGTGTGATACAATTATATAA
ATATATAATTCTATTCTTTTGTAGACGAATCTTTAGAACGTTATAAGTAACACTAAATTA
TGGGGCTGCATACCCGAATATACATATAAGATTATTCAACACTATTGCTTAGAAGATTCC
CAAGTTCTTCATTGTGAATTACTATATCTTCTATAATTTCGTTTAAAGGTGCAACAGTCT
CGGGTAATCCTTTTGCTAATTTCATATTCGATATCTCTTCTTTTGCTTGCAGTACCTTTC
TCAAAGAAGAAAAATCGGAGCATATACTTTTAATATTCGAACAAATAGAATTCGAGATAT
CTTTATTTAAACTCCTAACTGTTACTGGCCAAGATGAAACTGTGTGAAACGCTTCTACAA
ACTTTTCTTTCTCTTTGTCGAATGGAATATTATGTTCTTCGTTAACCAGTATATCATCAG
TCTCTGCGTGTAAGCCTTCAGGCATGTTAATTTTGTCTTCACAATCATTATTCAACATAT
GTTTCTCAATTTCTTCAAAATATTTAGTAGCTTCTGCATAACTTATTTTTGGTTTAGCGA
CAGAAAGAGAGGAAGTTTGGTCAGCATCATCGATGTATAACTTAATAATATCCATAATAT
CCGTCTCTTCTGTCTCGTTTGTACTTGCTAAAGGTTCTACATATATCTTTCTCATAAAGT
CTAGCAATAGTCTTAAAGTTGACAATTGCTCCTTCAAGGAACATTTACCCAGTAATACAT
CCTTATTATTGCAGATTCCAATCTGAGAGTAATATTCGAATATCTTATCTTCCAAAGCAA
CATTCTTCAGCTTTCCCAACTGGATGCCAATCGATGGTGATTTCTCCGTCAGGAGCCAAG
AAAGTAAGGAAATCCGATTTTCGCCGCTGAGAATCGTTGCCTCCAGGTCTCTCGACTCCG
CATTAGTAATGTGTGGATATCGCAAATGTAACAAGGTGTCATACATGCTTGTCATAACCT
CATCCACGTTCATTGTTTGAATCTTCAAACGTCGTTTTTTGATATACAGTATTGTTCTGT
CCACCGAAATTTCCGCAAATTAGCCGAAAAACGAACATCTAAG
>Tb312
CGTTTGCGACTTTCACCACCTTGAATCGCACTCCAGGAATGTCACCAACGGCATGACCTT
TACGACCGAAGCCTGCTACTAGAACTTCGTCATTTTCCTCGATGTTGTTAAGGCAACCAT
CCCTTGGCACGAAAGCTGTAATCTTCTTTCCATTCTTTTCCGGTTGTACCCTGACGCACT
TACAAAAAGGCACATTTGGGAACTAGATGGAAGGCTAATCCCTTCGGTGGTGCCTCCCAC
GCTAAAGGCATCGTCTTAGAAAAAGT
>Tb314
TTACGACCGAAGCCTGCTACTAGAACTTCGTCATTTTCCTCGATGTTGTTAAGGCAACCA
TCCCTTGGCACGAAAGCTGTAATCTTCTTTCCGGTTGTAGATCGCACGAGGCACAATGGG
TAAACCCAGAGGTCTTCGTACTGCGCGTAAGCACGTGAATCACAGACGCGAGCAACGTTG
GAACGACAAGGACTACAAAAAGGCACATTTGGGAACTAGATGGAAGGCTAATCCCTTCGG
TGGTGCCTCCCACGCTAAAGGCATCGTCTTAGAAAAAGTAGGTAAGCAATAACACGCAGA
TAATATTAACATTTGCATTTAATTCGTCATATCAACTTATTGTCTCATCATTTAATAGAG
GAGTAGAAGCCAAACAGCCAAACTCTGCCATTCGTAAGTGCGTCAGGGTACAACTGATAA
AGAATGGAAAGAAGATTACAGCTTTCGTGCCAAGGGATGG
>Tb315
GTGACATTGCATAGAATATTTTTATAATTAGAATATTATCATTAAGTAATATAATAAAAC
ATTTTCAACGAGAAATAAGAAAGAGAGAAATGAATAAGAGAGAATAATAAAAACACAACT
ATTGTAAAAATCTAAAACAAATATTTTTGTATACTTGAGCTCTTGAAAGATATCTTTTAT
ATTGTTATTATCAATCTATTTTAAAAATCTAGTTTCACGTTCCGAATAACGTTTCAATTA
AATGAATCTCCTCTGTCTACCTGAAGTTATTTAACTCTGGAGAAAAACGTTCGCCACTTC
CTCTTTATCGCGAAAGATATTGTGCTTTATCTTATTGTGTTATCGGTATATTTATCTCTC
GTACTCTGTACTCGAAGAGTATATTTGTTTTGTCTCCGGCCGCGCTGTAATTTAGCGTAC
GGTTAACAAACGATACAGCCTGCAACTACATACGACGGTGCGATTGCGTATTTTAGATTT
TTTTAAAATTTCTCTTGAACTCCACTGAACTCTCTCTAGAAAGCGACACGGCACACAAAT
CGCGCAGATCTAAGCACAGCGCATTTTCCTTCATCTCCTTACAATTGTTTATAAATCTCT
CAGGAATTTCGCGCAAGAACTCTCCGCGAGTGCGTCTAGTTTCGATTAAGTTCCGCTGCA
TCTACCGCGGGAATCTTAATTCCTAGAAATCATCAACCGTGACGATATCTCATCAGCACC
GAGGCAATTCGCGCTTCTCGCTGTAACGATGTTTTTCCTTGTGTCAGTAACCGTCTGTTC
ACTTGAGGTCAATCCACGTCGTTGACCCTCTAGATCTTCGTGATTCGGCAGAAGAAAAAG
AGAAATGGAAGTAGTGAACGCGGATGATACGGCCACACGTGTCGATACTTCGTACTCGAT
ACGGACGATACGAGGCTGTTTGGTTGTTCGCGCATGAATAACGTTGGGACCAAGGACAGG
GAATAATTTACACGATTTAAATGCGGTTCGCCGCGAAGACACCCACGCCTGCCGCATGAA
ACACAAAACCGCGCGATTCCGCAGAATCTCTGAAATCTATCTTTAAAATTGCGCACGTGT
TTTTCTATTAGTTAATCCTTTTTAGTTAATTTTAATCATTCTTCGATAAAAATTAAATGT
ACTATTATTTCATCATCTATATAACTCAGAGATGCATTAATTCTATATATATGTATATAC
AATATATGTAAAGTTATAAAAATATTAATATGTAATATATGAATCTATCAGTCTGTATTG
TTATTGAATATTACTCCTCATAATCACGAAACTCGTTCGATTTTTCTTATCAAACTCTGA
ATATCCGTTATACGCTGGTACAATCTATAATTATCGGTACCTTGTTGTAGGTATGTTTCC
ATTTAGTACAATATCACGATAACAGAAATTTATTATTTTCGATTTCCTCGTTCCTCAGTA
TCGTTCGGAACATAAATTTTATCAAAGAAAAGCAACGCCTTCATAATTTCTAATAAATTA
TTATGATTATTTTTCACTTTGACATAATTGCGACGTTGCTTTTTTTATGGGACATTAAGA
AACATAAAGGTGCTGCGTTTCGAGCTTTCAAAATATCGTTGTTATCCCTATACCAGTCCG
ACCTCGTCACAACTACTTGGCATTGAGGAAATCGTCCTGATTCAATGGCGAATGGTTCAC
GGTGAATCGAAAGCACGTTCGTTGCCACGTAGCCTTTTATAGTTATACTGTACGTGAACT
GAGAGACAGAATTGAAATGTCTTCCGGGTATATATCGCCGAAGAGATTTGATATCAATTT
CTGAAAACTCTCAAGTTATAACACGACTGAATCACATTATTTTCTAACTAAAAATTTAAA
AAAATCATATGAAATATTATTTTATTAATCGCAAAGGAACAACGTTGAATAATGCGTAAC
AATTAGAATATATAAACAAATTAAACAAAACTTTGCAACGACTTATCTCTCTTTGGAATT
TATACAACCGGAAATCACATTGATTACATTCTGATTTAAGATGAAAATTTGTAATCATGA
TAACTTATACTAAAAACATCAGAAAAATATGATTAAAAGAAAAATATTTGAGTAAATACT
TTAACTTAGTAATTACTAATTTCCCAATTGCGGTTCTTGAATCTTATTTAATATTTCTAA
TTGATAGATTATTCCATTTTGCTTTCGTGTTATTTATAGACATTGATAGAAACAGTTGTA
CATGAAAAACTTAATTCATTTGCTCATGGATGAACTTTAGTATTTGTGTGATGTGTTTTC
AAATGTGATTAATTTCTTTCTCCTTTGCAAATTTCTCGCAATAAATTTCAGAAATTGTCG
GTGTATGATCAATGACACATATTTATCTCTTTTATCACATTATATTATTCACCATGTTGA
TAAAAAGCTTATTGTATGAAACATCATGTACGTTTTTTTTTTCTTCGTCTTGGAATAAAA
AAGACGAAAAGTAGTAAAGAGAATAAATCGATACATCTGGCACGAACTGGCTCTTCCACT
CAATATTTATGCGCCGAAGTCGAATAAAAGTATTGAGACAAGAGGAAGATTATATGTCTA
GCGGCAAACTAATGCCATCTAAGAATATATTAAATTGGCAGTATTTTTTCAATTTTATTT
TATATAAATGTTTCTTAAATAATGTAGTAATTTTTCACAGAATTCGGAGAAATTTTATAA
AAGTAAAATAAACATCTAAGATGTTTACTCCATATTTCTATTTAAATAAAATAATATTTT
TTTCTTATAAATTTCGATTTTATAGTAACACAGACTTTTCAAAAATTATAATTTTTTAAG
TGAATTTTAGATTAATTTTTCTTTAATAGAAATATAATTATTATTTAAAAACGAGCAACT
TTAGACATGAAATACTTTGCGAAGGAAAACTCAGATTTCTGTAAAATAATGGAACATTCG
GGAATACATAGCTATTAATATAAGTAACAATTTCAATATAGAATGCAACGCACATAGCTA
TTTGTTATGATCTATGTATGTCATAGTTTTATAGTAATGTTTTGTTTGCATCTTGACTGT
CATCACGCGCTCGCCTGCTTTCACAACCAGACAGAGAACTCGACAGAGAACATGAATCGC
GTTTCTTACATGTAAAAATAGATCATCTGGGTGGACACTGACCTTGCTATTGCGTAAAGA
TATAATCCGAAAGATGCGAAATAATAATAGCACCGGTCAAATTACTACCGCGTACATTGT
AATGCGTCACGCGAAAGTTGGAGAACGTCAGATTTCGCGCAGGTAAAAATGTCTTTTTTA
ATTCAAAGACAAGATAGAAAAATACAAGCTAAATCAATATATTAATAAACAGTGACATTT
GCGAAAATATTAAACGGAGGTTTTGAAACCGGTTCAGTTTTGATAATATGGGCGGAATGA
TAAAGACGGCCGGACAGATTAATTGCACGGACTCTGCCAACGTGATCAGAGTAGCCACGT
TCTTTGTTTTTCTTTGGTTAAACACGTGCATAACAGATGCTATTTCAAGTTCTTGATGTA
ATCTATTTTTATTTAAATCATTATGCACGCTTGCATAAAAATTTACATGTTCATCGTGTG
GATTAAAGAATACAATATGTAATTATAATGGCAAATTAAACAAAGTAAATGAAATAAATA
ATATAAATGATATAATTAAATAAATAAATAATACAAAATATAACACAATAAATTATAAAA
GTATTTATTCTATGTTAAATATCAGATAAATTTTTAAATTATTAGTTAATATTTGAGAAC
TTTTTAAAAAAAAAATTTAAATTTCGTATCTAAGATAATGCAGAAGAGTGATAAGGGCCA
CTTAATACTTTTAAAGTATGCTTTGTTTGCACAGCAATCACCCCGTTTAATGGTGCAATT
TACGAAGAATTTATCGATTTTTCCCGCTCGATACGCGAGCCGAGCCTTATGGAAAGTTTC
GTGAAAGTCATTGAGACAGAAGCTGGCCGAAATCCTCCTGACCGATTGACGTGGATCCGA
AACGATCACACGCATATAACGCCTAAAAATATACGATGAGATCATTCGTGCAGTACACGC
GACATTCTGCCGACAGTCAACAACTGAGCTGCGTTACGAGCGAGCGAATTTCTATGCGCG
CGATACGCGAATCACGCCGCGTGACGAGCACCAAAGAGAATTTCTCGACTGGCTCGCGAC
GCAACGCAACGCGACGCGACGCTACGCATCGACGCGATATCTTCGCGACCGGAATTTGCA
TTGCGACTACCAGCGCTTTCCAGGTCACGTTGACGTGTGACTGAAGGATAGAATCGGAAA
TGAGGATGATTCAAGTACGCTTTCTGCCGATCGTGTAATTTTACGGCGATCGGAATACGC
GCTTTCGTAACGCCTTGCAACTCCGGAGGCGCTACGAACTTTTGCAATTAAAAGACTTAC
GAAAAGACTCGATGACACAGTGTAACACGCTGGATTTCTCGATTCCTCGAGATCCGCGGC
ACATTAATATTTAACTTTGAATTAATTCAAAGGTTAACTGTTTATATTAACCATCAATGG
TCAATGGAGTTGCGCGTTGCTCATAATCGGTTTATGATGACGTGACTGATTATTATAATT
GTCGAAGACAATGAGAGTGACAGTCCGCGTAAGGAAATTTTATGTACAATGTCACTAGTA
TTGAGCAACTTTGAGACAATCTGAGTTTTTAATTTTTCTCACCACGTTCGTGGAATTCGA
AGTGTTTGATTACGTAAATTGCGTAAATCACGTTCTTTCTTTTGTATAAAAAAAAAAACG
CGGATTGCAGCTGACTCCGAAGATTCCTCGAACGCGTATTTCATCCTGTTGACGCACGCG
TTAACGGCATGGAAGGAGATTTCAACGAACAGAGATAGTTTCGCGGGTTAATTTACAGCG
CTAACAATTGCGAAGAAACGTGAAACGTTAAAAGGAAGAAACAACTTTCGCACAATCCCG
AATAAAGGAGATGAGAAAGGTTCCTTGCGACGATTGGGGCACCATGAACTACGGTAAAAT
TGATAAACGCTTTGGCGCGAAGGAATCGGGAAGTTTCGCGACGATCGCACGACGCACGAC
GCAATAAAATGGCTTACGACGATAAGATAACGTTCCCGGATAACACACAAACGATCAACG
TCACGTCCTAACGTGTTTGACGTGCCGAGGGATCCTCGGCGAGGTCGGAGCCATCTTGAG
TGACCGACTGCGTTGCCGATCATCCGATCTTGCATTGCCAGCCAAGACCAGGAGGCGTCT
CGCGCTGACCGCGATAGACACTCACCTGGTATCGCGGGGACCGTTGTCGATGTTCCAACC
GAAAATCACGATTCACTCGCAAGGCCCACGATCACGCGGCGCAGTATGCGCAGGCAGGAC
AATCGGTTTCACGTTCGTTTACGGCGGAATTTCTGAACTGAGCAAACATCCAAAAACTCA
ACCAAATTCGTTTCTGGATGAAGGTGAAGAATTGAAGAAAGCCGAAGCCGACGATGATGA
TACTTTTAGCGACGAGAACGACGACGACGACGACTTCAGCGACGAAGAGTACGAGGACGA
GGATTTGCTGCCAGGTGTAGACGATGATGAAGAAGTTATGACGGAGTGTCCTGATTACTG
CAAATGCGCTGGGCAATACGCGGCTGCAATGACTGCAACGTGCACAAAATTGACGAACGA
GCAGTCCTTTGGGTCAAGTATCGCTCATT
>Tb316
AATAGCCCGCCGTTCACGACCGATCGCATCGGTCTATCGCCCCGTAATCGCTCACTTAAT
TAATCAGGAAATGAATTTTCTTATACACTTTCTGGTACAATTTTGCCAAAACGAGGTAGC
TTCTACGAAAAGCTGAACATCGATCATGGCATGTGAGGCGTGGCTATTTCCTCCTGTAAG
GGTTTGTACACCAAACCGCAATTCTTGTTGTCGACCAGACCCGGACGAAGGATCAGTGGT
GGCCTGATTACAGGACCGCGTCCTTGTTTGTTCGCCAAGCAGCAGGCGATGCGCGCTACC
AACAGGAAGACTACCAGAACGGACAGGACAGTGCCGGAAACCAGCCAGACTTTGAAGCCG
GGTCTTAAGTGATACCAAGTGTGATATTCTGTTGTGACTGCGAAGTCCTCGTCGTATTCT
TGATCCTCCAGCCGCGGCTCATCGATATGCTGCATGCCATGATCGATGTTCAGCTTTTCG
TCATTGTCGAGCTCGTTTCTTAATAGAGGATCGGAGTCTTCTACACCATCGAAATCTAGG
ATGTCCTTTTGGGGTGAGCCTTTGCCAGGGAATGTCCTGGATGGTGGACCATCGTCGAGT
CCATCGCAAACTGTCTTTGCCAAATCCGTCCACTGAAGATCCCTCGAATTCGAATCATCA
ACGTCTTCGATATCGCTGTCAAACGTATCACTGACAAACTCATGTACTTCTATCGGTTCG
ACGCCATGATCGGTGAGCCATTGCACAGCCTCAGTAAATTCGGAATCACAATTCAGAGGA
TTGTTCGTCATATCCAGACTGGCGAGATTCGGCGTGGCCTTAAGTTCCTCGACGGTGATT
CGCCGTAGAAGATTACCGCGAACCGACAAAAACCGAAGACTCTTCAACGGCACTCTAGCT
TCGCTCCAGACGCGCTCGAGATTGCACCGGCTCACATCCAGCTTAACGAGTCCTGGCGTG
CTAAGGAACGGTGTCACTTGCAACGTTCTCAACGAATTGCGGGCGAGAATCACCTTACTC
AAAGAAATGGCGCCGCGGAACATGTTAGGTTGGAGAATTTCGATGTTATTGTCTGACAAA
TCCAATTCTCGAAGAGACGAAAGGTTATCCAGGAGTCCGTCGGGCAGGCCGGACAGACGA
TTATTCGCGAGTTTCAGCTTCGTCAACGCTGGCATTTCATCGAACGTGCCTAGCCTAATG
CTGTCTAGACCACAATTCGCGCACTCGAAACGGATGATGCTGAAAGTATTGTGCTCCATG
CCGTAAGTTCTAAAAACTGGCAGAACTTGCAAAGCGGGATTGTCATTCATTAGCAGAATC
TGTAGTCTTGGATTAGATCGGAAATGGTGCTCAGTTAACAAGGAGAGCCTGTTATCGCTG
ATGTCGAGATACTGCAATTGGTCGAGTTTGTTGAAAGCATGCTGATGAATTCTCTTCAAA
TTGTTCGATTTAAGATATAATTGGTCCAATATTGGTACTCCTTCCAGATCATCTTTGCCA
ATTGTCTTGATCTTATTTCTGGAGACGTCGAGCATTGTCAGTTTCGAGGAGCTTATGGTG
GCCAACGTCGATAGATTATTTCCTGCGGCACGAAGAATTTGTACATCTTTGCCGACGAAC
AGATCGATGGGAATCTCGTTCAGAATATTATCTGAAAGGTCCACTTCCATGAGTTGGTCT
AGCGAGTCAAAAATCGTGCTGTCGATTTCTCTTAGCCGGTTGCCGCGTAGGTTGATGAAA
TTGAGACTGTGCATCTTGGAGAAGGCGGTGCGTTTCAAACAAAATACTCCATTATTCGAA
AAGTCGAAATCGGTAACCGAGGGTGCGTGCAGCAGATAATGCTTCGTCGACTTTGAGTCG
TGCATGTGCTTAAGCGGATTACCGGCAATTGTGAGCAGGCTGAGCTGCGTGTTGTTCTGG
AAGGTGTTCGGATGGATGTCCTGCAGGCCGTTGCGTGTCAAGTTCACGGCAAACAGGTAC
GTGATCCCATTGAAGGCTGTGCGATCTAGCTCGACTATGCGCGTGTCGACGATAGTGATG
GACTCCAATTGCTGAAGACCGCGAGCCCGCAGGGCGTTCGGTCCCAATTGTATCTCGCCG
GCGTCCTCAATACTGCAAATGAGCGATACTTGACCCAAAGGACTGCTCGTTCGTCAATTT
TGTGCACGTTGCAGTCATTGCAGCCGCGTATTGCCCAGCGCATTTGCAGTAATCAGGACA
CTCCGTCATAACTTCTTCATCATCGTCTACACCTGGCAGCAAATCCTCGTCCTCGTACTC
TTCGTCGCTGAAGTCGTCGTCGTCGTCGTTCTCGTCGCTAAAAGTACGAGGACGAGGATT
TGCTGCCAGGTGTAGACGATGATGAAGAAGTTATGACGGAGTGTCCTGA
>Tb319
CCAAATGCGCTTGGTTCAACGAGATTCTCGCGTAATTCAAACATAAGATGAAAACTGCGC
AGCCACAGTTAGCGTTAGAGACTAATACGTTAGAATTAGACGACTGTCTAATTCTTAATG
TCACTTGTTCGAGTGTGAGGATATATTACTCAATATAAACGTGAGGTGAGAAACAGGCGG
CTGCATTTAGCGTTAAAGGTGCGTATTTGTAAAGTCGCGCATTATTCACATACGATGCAG
GAGGAGTCGCATTTAGCGCTAAATGCATTTTGTGAAAAGTGAATTGGACGTCGCCGAAGT
ATAATAAAATCGGCGCTACGCAGTTCTGCGATTTTAACTTCGTCTCTCGAAAGGATTTCG
ACATACGCGAAGTGGTAGGACTTTGCGGTGCGCTTGAGACTTCGATTTTAATATCGGGCG
AATTTAATATCCAACTCCGATCCCCAGTCGACGATAAATCATCGCTTCCGATCCTCGAAC
TGCGTATTTGATGATAGCTGTGGCTGCGCAGTTTTCATCTTATGTTTGAATTACGCGAGA
ATCTCGTTGAACCAAGCGCATTTGGCGCTAAATGCGCATTCATCTGTTTGCAAATAAAAT
TTCTCGGTATACGAGAATTATTCTAAAAATGTCTTTATTTTCCGATCTCTCATATTGTAG
GGAGTATTTTTGAAACGAGACATATCTCTTTCTAATGAAGCATGAATTACACGAATATTT
TTTTCACAATTTTACTACGTCGACCATTATAATTTAAGATGTATATACTCTAAATCGATA
CAATCAATAAAATCTGTATATTAAAACAATAATTTTTTAAAGATATTAATTATTACAAAG
ATAACTCACTTAATATTAACACAACAAATAAATGTCTTCGTTTATTTCGAAAAGATTCAT
TTTAAAAGATACATCTTATTTCTTAAATGAATCCCTTCAATTAATTGCTTGGAAAAGATA
TCGATCGTTTATTGTCTTCATACAATTCACTCGATTTTATCAGACGCATTATTATCGGTG
TTGCGTGTGAGCGCATTGTCGACAATCTAAAACGATCGCACATACACATCGACATGGTAA
AATACGAATTGTTAACATTTTGTGCGCAATTTCAAATAAATAAGTGCGATTTCATTCAAT
TCAGCGGCTTTTAATTTCACATTCGTTTCAAACGCGTTTCATATGTCAAAAAAGACACGT
TCTCGTTCGTTATATTTGGTCATGCCTTTCTGCACTCTTTTTTTTCTTTCCCCTGAATAT
AACGAGTTTCGTTCGGTGCATTTGATGCCATACTGTTCGGTGCTTTGTAGTACGCTAGTG
TTGAGATAATTCCACGCTCTTTTCATCGTGACCAAACGCTAATTAATGGCGCTCGAATTT
TCAATAATCCTGTATTAGGCATCAATCACGAACTGCTGTTGGAAACGGGATAATTGAAAA
GAATTGCGCGAACATTTTTTAAGCAATATATCTGTTGTAAATTTTGTATAGACGTAAATA
ATGCAAGAAGGCAAAACGAAATAGTTATCATAACGAAAAAATTAATATTGCACCGTGATT
ACACGAGAATTCCATATATGAAAGATTATGATAAATAAAAAGGTAAATTGTATTTGTCTC
TTACACATTTCTTTCATGATTCTTTCATTGACTTATGTTATTGGCATTTTAATTGTTACT
TTGATAAAATCCAAGTGATTTTTATGTAAATATATAAACAACTTTCTATTGTTCAAAAGA
ATTTTTATATATTTGTTAAGATTTTTATAACGATAGGAAGATTGTGAATTAATTATTTAC
TAAAATTTAATGAATAATAACAGTTTGGAGGACAATTACTCAATTAATAGGATTTAATAA
AATTACGTACTTTAGTATTAAGAACAATTAGTGGATACATAACTTATTATGAATTATTTT
TGCAACCTTATCAGTTATTATTTCTTGATAAAAAAATTTCTGTCATTATTTTAATCGGAA
GACTGAAGATTAAATACATTATTATGGATAACAAAGGATAAAAATTATTTAAGAAATTGT
GAAATGACACACATAGTAATGTGTTACAATGAGTATACTGTATTAAAAAGCCCCATACAA
TTTGTTGGAAAAGTACCGATTTTATCTGAAAATCGTAAAAAAGGGCCCAATCGTTTATAA
CTTTTACTTACCGCTACGTTTCGTTATTTACACGGTATTTACATCTTAATCCTGTTAAGT
AGTTTATTATCCTGTTAAATAGTTTATTATCTAAATACGCAGACTCCATTCGCTCTAGTT
ATCTTTTATTCACTCTTGATTCGTAATCTAAGACCATCCTACTGATCGAATATTTCGATC
ACATCGACGTGATTTTCGCAATCGACGATGTATATTTGCAGGACGTTGTTTACCACTCCA
TTGCTTTTCATTAATCATTTTATTGTTAACGATGACAATAAGACAAATTACTGACAAATT
AGTATTACTAAAAGTTGGAAACTTTTGCAAACTAGAAAAAACTAATATTTTAATGTACAA
AATTAAAATATCTTTTCAATTTATTAAATATGATCATTATATTTATTAAATGTATGTAAA
TTGTATTCAACTCGTAAGTATCTCAACAGCAAATTCATTTCTATTAAGGAGATTGTTAGA
AAAATTAGAAATATTAAGAATTGCATAAAATTTAAAACCTAAGCTCTCTTATAAATAATG
TCAGCGTATAAATTCTTTTAATTCTTTCACCAGTTTTAGAGAATAAAATTCAAATCTTTT
TAAGGGAATCTAATGGGAGATTCAAGGCTACACATCAATTATTAAGAAAAATGATTATTA
AAAATGTTAAGAACTAAATAAATTTATGTTTAACATATAAAGAATATCATATTAAAGTAT
CTTTATTTAAAAAACTTGATCGATGATCTTGCAATATTAAAATTTGCGTAATAGAACCGT
AATAATAAATCAACATAT
>Tb326
ATACCAGGAAAACAATACATTTGACGTAGAAATCGTTGAAATAACGCAGTAGAACGTTAA
CGCGTCTTCGTTCCAGTACCTGAAGTATACTATATCACCAAGAAGATGGGTCTGCTTGCT
ATTTTACGAAAATTGCGATCGAATCCTGATAAAGAGCTGCGATTATTGCTACTGGGTTTG
GATAATGCCGGAAAGACAACTATCTTGAAATCTTTGGCAAGCGAAGATATCACTCAAGTG
ACTCCAACACAAGGTTTTAATATAAAAAGTGTCCAAAGCGAAGGTTTCAAATTGAACGTT
TGGGATATTGGTGGAGCTCGAAAAATTCGACCATATTGGCGAAATTATTTCGAGAACACG
GATGTACTTATTTACGTCGTTGATAGTGCAGACGTCAAAAGACTGGAGGAAACGGGACAA
GAATTGTCAGAACTTTTATTGGAAGAGAAGCTACGCGGAGTGCCATTGTTAGTGTACGCA
AATAAACAAGATTTGGGACATGCCGTGACGGCAGCCGAAATAGCGGAAGGGCTCGGTTTA
CACAATATCAAGGATCGTGATTGGCAAATACAATCGTGCATCGCTACTGAGGGCAAGGGC
GTGAAAGAGGGTTTAGAGTGGGCATGCAAGAACATTAAAAGGAAGTAACAAGCACGCCAT
GCAAATCGAGTGACACGGTCGACGTTTATGCCACATTAGGGCGCACGAAAGGAACAGGCT
TACACCATCTCCATTGTACATTTTACACATGATGTTTATTTATCTTTTAACTACTATTTA
CAAAAAGTTATCGAGAACATTGTTGTTTGTGAATTCGGTATGAACGTACGGATGTCGAAC
GTGGATCTTTACAAAACCCGTCGTCATATCGAACATATCCAGTTGTCGGACTTCCGTCCA
TTTCGGACTCGAGAAGTTCTATTTTTCGCATAAAGGAGAGTCTGTAATAGCGAGTCCATA
AAATATATATTGCAAACTAACGTGCCTTCTTGCTGTTTTAACTATAGATTAGAATTTTTA
TAGATTTATCTAGTAAAAAGTAATAAAGAGATGGAACAAGAGAAAAGACACGATATGTAA
TACATACAGATACAATTATTAATACAATATTTATACTTATACGTATGATATAGAGATTTG
AGCACCACGTGTTATTGCACTCGCGAAGAGAAATCGCGGAGACGCGTTAAGGCATAATGT
GCAGCATGCACAAAATATCCATGACTGCACTTTTTTTATCTAAATCAACGAATATGTACT
ATATAAGCAGTTAAAAGGAATTGTAATTTGAATAACAGCTCTTCGTTAGAAATAATTAAA
ATCTGTACCATTCTGGTATATTTATGATTATATATCATTTTCATACGATACGCAGTTATT
GGATTCATTCTGCAATTTTGTGCCAGGATGGTATGACATTGATCATTAATTTCAAATGAC
GCTTTTAAATTTCTCTTAATGACGCTTGAATATGAAAGTAAATTTTTTTTATATTTAAGG
AGTTAAATATATAAGTATATATGAAATATGGATCAGAAAAATGACTTTTTAAAATTATTA
TAATGTACTTAACTTATCTTAATCATTCATGTTTTAAAATAAAAATATTATTTAACGTTT
TTATCATCCACACGAATAAAATCATTGCAGTTTTCAATAATTAAAGTATTACATAATATG
AAGAATGATACACATGAGATGATAAAATTCTGATATTAATTTGTTTCTTAGAAGAAAAAA
TATTAAAAATATCATTAAATAGTATCGCTTCATTTTTTAATGTCATTAAGAGAAGTATTA
AACTTAACGCATTTTTTAAAGATTTTTAATTATAAATGTAATTATCCATTTGAAAAGTTG
GAAGACTTTTGCATATGTTGTAAGCTTTTTTTGAGAAGTGCTCGAGAACCGAGCACGTAC
TTATTTATAAATAACACAAAGATCCGAAAAATGTTTCATCAAACTACTATTAGACATTCA
TGAGGTAAAAACGTCTTCTAAGTATCTTCACGGCATCTTCTAAGCGTTTTTTTCTCTCTG
GTTACGTTTTATTAATATTTAATATTTAAAACTGATGCTTTATGACATCTTTGTTTGTAC
ATGCAAAGAAAAGATAGAGAAACACCTTAACAATCTAGTCGCTTCTATCAAATCGATCTC
GCCGCAATCTTCAACGCAATTTCGTCAGACGCATTTTATTTTGTGCAATAAATACGATAG
AATTATGGAATAAATAAAAACACGACTTCGCGGCACATCTTTTTAATCTTAGAGGCGACT
TAGCAATTAATGTCTTTCACAGATCGCTATCGAGTTAAACTCAAAGTTCGCTATGAATGT
TTTCCGTAGTTACTCTGATCTCCTCTTCGTGGAAAGCAGTGCAGTCTGCTGGATATTTGC
TAATGCATCCCTCCTGCTCCATAATGGCTCCGTAGAGGGGCCAGAAATTAGTTCCTAACT
TATTACTGACTGCCCAAGCCGCGGGGAAACTCGCTACCCTCAGCAATACGCTGCGTACGC
GTGCAAATATCTCGTGGATGTCGTCGTTGCTGATCTCTCGTTGCTGACTCTTTTCATTTA
TGGTACATAAGATTTGACTAGCACAGTGCGGTACCTTCGTCGCCCATTTGTACGCTCGAT
ACGACTTGAGAATAGGACCGATGAAATCATTGTTAATAATATCGCTTAGTCTGTTACTTA
GTTCTCGTGCATTTATTCGGGACATGATAAATCCTTTATTAGAAGCCAAGCTTACTAATT
CCTGGAAATATGATATTGCCGGCCTTACGTACTGTGAGCTGTCGATCTTCATGTTTAGGT
ACCTCTTCGCCAACCCATTTGCCAATCTGGAGATACTATCCGCTGGTTTTGTGGCATCAA
ACATCATTGTTTTTGGGAATCCCTGAGACTTTAAAAAGCTATTACCGACAAATTGTGCAG
TCGTAAGGTAACGTTGCTGATTCATCGGATCAGAAACGTGAGAGATCCATTCGGCTACAA
AATTCGTGAGCGACCTGATCCACCTTCGACGTATAGTAGGATGCTCAAAACTATCCAAGA
TCTTCTCCCATTGGACATTGCCTTTTGCGTCCACCATTTGAGCAATTACTTTTGATAAAC
CGCTGTTCTTCCATAACGCCTGTCCAAGTTCTGAATTACTAAAATATTAAGAAATATTTT
CAATTGTAGCAAACACCGGGATATCAATGAAAATTTTAAATATTAAATTATTATTAATAT
TTTTTTATTTTTCTTCAAGATATATTTATCTATCATTTTAACGTAAAGTTTACAATTCAA
AAGAGAATATTTCTAATAAGAAAAAATCGAAATAAAGAATGCTAATTTTTAGCTTGTTTT
AATAGTGTAATTTTGTTAAAAATGAAAACATTTTTCAGAAATGCTAAAAAATCTATTATA
GTTTCTAGAATTCTTTATATATTTTTTAAAAAATTCTGAAATATTCTAAGATATTTTGAA
ATATTCTAAGATTATTTTATAATTTCCGAAAAAAACTTATAAATCTGAAGGAGCTTAAAG
TATTTATTTAAAAACTTTCATAAACTTAAAATATAAAAAATTCTTGAAAATATTATCAGG
ATTTTTTTTACTAGAAAAGATTCATGTTTATAGATTTCATCGTGAGTGTAGCATGTAGTT
GAAATTTATTCATGTACTACCTGAAATGTTCCCACATGATATGAATGTTCTCCAATATTG
GTGGCAAGAACCAGGAATGTCC
>Tb329
CGTCGTCAAGGGGAATTTTATGATGTTAAACGCGTCCATGCGATTTCTGTTCGGCACAGA
TTTGCGTGGATATTTCGGATTTCTTGGTGGCCTAAAGGTTTTGGGCCTGTGGAAGTGAAC
GGATGTCCTAATCTTCCGAACCCTGGAACCATGGACCCCCTTTAAGATCTTCTTTTGTGC
CTTGAGAGCCTTCTGAAGTGGAGCTGCTGGTTTTCCACCCTTTGGACTCTTCTTCGTAGC
CTGCACATTCTTTTTCGGCTTGCTCATCAACGGTTTACTGGCGAACTTGAGCACAGGCTT
GGCTGCGGGCTTGGTAGCTGGTTTGGCAGCAGCCGCCGGTTTAGCAGCCGCTGGCTTCTT
CGCAGCTGCAGGCTTAGCAGCGGGCTTTGTCACCTTTGAGGTGGATGCTGCTGTGGCTGG
TTTTTTCTCAGCCTTCTTCTCTGCCTTCTTTTCTGCAGGCTTGCCTATAGAAGAAAGTAA
TACAGAGCAACTGAATCGATAATAGACATCGATAGAAACAAGGATAGTGCATTTGAAATT
TACATTAGCTCAAAAACAATAGCTGAAACTTTTTTAGTTTTCTAGTTTTATATTCTGGTT
CTACTTCTATTGGGTAATCCCATAAATAATATAGTGTAAAAAGGAGCTTGATTTAATTTA
AATTTTAGTTCAAAACCCAAGAGTCCAATCACCAAGCATAAAAAATTTTTAAGATGGAAA
GAAGTTATAAATAATAATGAAAAATAAAATTTTTTTAAATTAAAATGTCAAATCTCTTTT
CACTTGAAAAATATTTCTAAGAAACCATATTACTTATGAGATTGTCTAACATCCTTATAG
GTTATGGTGTACGCGAATGTTGCATCGGAGAAAATCGGTGCCGAGTACGTCTCGCAACGA
CTCACAGAAAAGCGACGAATAAAACTACGCGGAAGATTCGAGGAGTGCGGTCGTTGTAAA
CACGACGCTGGAAAATACGTGCTCGTTCGACCACATGGTCACGAGCCGCCACGCGTTCCC
CGATTCCGAGCCACGCGACGCCGTCGCGGCATCGCGTCGTTATCCTCGAATTAATTGACG
TAATGCCGTTTATCCCAGAAAAACACGCGCTACAAGCGAAGAGGAACGAACGCGAATTGT
TTTCGAACTCTACCTGCCTTCTCCGTGGGTTTCGGCTTGGGAGCCATTTTACTTGAGAGA
ACGTCAATCCCTGACGGAAGCGCGTTCCTCGAACGAACCGGCTACTACGCTAGTCATTGA
TCGATGAGGAACGCGCTTCCGTCAGGGATTGACGTTCTCTCAAGTAAAATGGCTCCCAAG
CCGAAACC
>Tb330
ACTTTTGATAGTAGGCAACGAGAGCCTTAGAAATGGCCTGTCGGATAGCGTAGATCTGCG
CAACATGACCACCGCCGCTCACTCTCACCCTGATATCGACTCCGGAGAACTTTTCCTGGA
ACACAAACGGAAGTGTCGTCGTTTCATGAAAGACCGCATCTCACGCGCGCTCGCGATACC
TCGAAGGAGAGTGCTTTCAGAATTTACTGCTTAATCATGAACCATCATGTTCGGAATAAG
TAGAACATCACAGAACAAGTTACGAGTAGACGCAACAATTTTGCACCAAATTGCCGAAAT
GTTTTCCCTCGCGATCGTCTTCAAGGATCATCATTCGTTCCCTGTGTTGCTCACCTTGCC
TAGCAGCAGGATGGGCTCCTGCAATTTGTACTGCAGCACGCGGGGTTCCACGAGCTCCAG
CGGCCGGCCGTTGACGCGGAGATTTCAGGGTGAGAGTGAGCGGCGGTGGTCATGTTGCGC
AGATCTACGCTATCCGACAGGCCATTTCTAAGGCTCTCGTTGCCTACTATCAAAAGTATG
TCGACGAAGCCAGCAAGAAAGAGGTAAAGGATATCCTTATCCAATACGATCGTACTCTTC
TTGTTGCTGATCCAAGGAGGTGCGAGCCAAAGAAGTTTGGTGGTCCAGGTGCCAGAGCGA
GATACCAGAAATCTTATCGTTAATATCTGCAAATTTACAACTTATTCATTATT
>Tb331
ACTTTTGATAGTAGGCAACGAGAGCCTTAGAAATGGCCTGTCGGATAGCGTAGATCTGCG
CAACATGACCACCGCCGCTCACTCTCACCCTGATATCGACTCCGGAGAACTTTTCCTTGC
CTAGCAGCAGGATGGGCTCCTGCAATTTGTACTGCAGCACGCGGGGTTCCACGAGCTCCA
GCGGCCGGCCGTTGACGCGGAGATTTCCACGGCCACGCTTGCAGTAGGCTACCGCGGTCG
CGCCTTTCTGTCCCTCTCTACGACGTGCTGTCCGGTCGTCAAGATGCAGAAGAAACAAAA
GGAACCGATCCACTCCGTGCAAGTCTTCGGACGCAAGAAAAGCGCACC
>Tb338
ATATATATATAATATAATATATTACATATATATATATATATATGTATATATTAGCGATTT
TTATATATTATACATATATAAAACACTTTACATAGATTCCCTTGGCTATCGGTAAATATT
TGCCCTATTTATCATTTAAACATTTGATTATAGCGAACGATTGCAAAAGAGTGGCAGTAA
ATTAACAATTGGAGAAAACTCTTTACAAAGACAAATGCAATATTCTTTCTGAAATAATTA
ACTGTAATATATCTCAAACAGTTTACTTGTACGGGCCTATTATTTTATTTCTTTTTAAAA
TCTGTTATTTTGTTCAATCAGTATATAGGCCCTCGATCCATCGATACGGATATTATTAAT
ATTTTTTTTTGCGTCAATAACTTTTAAAACCATCGTTCTTTATTGGATAATATTTGAATT
TGTCCGAATCTTAATGTAAAATTTACACAATCGATTTTCTTCTTTTTTCAGCAGTAATCA
CGACAGTTAATTTCAATCTAATTTGCCAAATTGCCATGTACGTGTACGTATATCAATTAG
TTTAGACAATGTTACATCTCTGACTTTAATTATTACCATCGATTAAACGTAGGGCAAAGC
TGAAATAGGGCACTGTGTAAAACCAAGAAACGCGAACGTGTAACGCAACAACATTGAAAT
CAAAGTATCCATATAAATAACATATTCCTCTCAATTTGCAGCGGTCAATGTATTATAATG
GAGCTTGAGCCATTACCATTTCCGTATTATACTCTCTCTCTCTCATCTTTTTTTTATTCC
TATAATATTCTTGGCTGCTATAAGAATCTCTAATTTCCACATACTGCAAACTAAGAGTAG
GTGTATAATAAAGTATCTCGCGTAATATGCTCCATAACGACATTATTTAATATTTATATT
AACGTGAAATAAATGATATAGTCCGATTTTCATTGAAAACGGCCTGCGAACGTAGCGCAG
GATATACACATCTTTAACAACACGTTCTACTGTTAAACGTTAACAAGTGTGGTGACCGAT
GGGTGGCAAGGGAAGGAGATGGACGGGAAGGGATCAGGGAGAGTGTTCGATATGGCACTA
AAGGGTGTGAAGTGCGGGTGACACGCAGAAAATCCTAGTCTCTCTTTTCTATCCTTGGCA
TAAAACGCGACTGTCATCTATTCGCATCCTCTTTCATCTCTTTCCTTTCGCGTTTCTCTC
TTTCTCTCGTCTCGCATCCTTATGGAGCTTAATGGAGCTTAATGCGAAGTGGAGTCATGA
AAGGTACGATGGAACATGATTTTTACGATGTAGCCTAACACACACAGCCAAGTAACGTGA
CACGCGAGTCACCCTCCGCGCGGCGACGAGTGTCAAATTCAGTTAATAGTTACTGTAACA
ATAGTCATAATTAGAATTGAGGCGAGTCAATGCAATTCCTACAGTTCCCTGATTACTACG
CTACACCTCCACGTTTTCTTTATATATATATATATATACTTTTTTTTTACGAGAATTATA
ATTTAACTTTTCCTTCCCTAATTCGTTTCGTGTATTCTCATGTGCATGTGCGAGCGTACA
CGTCTGTATACAGAGATACGTAATTATCTTCCTTTTTTTTTCACTTCATTCATTGTTTCA
GATAGAATCAATCGTTTATTGTTTTAACCTGCTCAAACCTGTAATTTTATAAGAGATTTA
AGAAACTAGCTACACACAATCTACGCCTGCGTTCTTCAGTTAAAACTATCGACTGGCGAA
GCGACGCGTATACATGGGTTACCCGTCGCGCCGCGGTCCTCGCGCTTAGCAGGTTTAGCA
AACGGAGAAATATCTTAAATCTGTACAAAACAAAGCGCCGTATGAAAAAATAAAAGATCC
TCCTAACAAGGGCGGGCGACGACTGCCGGTCTATTGTAACATCGTCCTCTCGCTTAAACA
ACTCGTAGGTAACATTGACTGGCCGACCAATGCTGCTTTTGCCACCTTATGCAGATGCAG
CCGCTGCGACGTTGCGTCGATCGTTTCAGAAAATCCTCAACGACGCGCGTGCAAAAGTTT
CGTCCTTTCCGTTCCCATGATCCCGATTGCTGAATTCCTCTGAAATGTAGCAAGCGAGAA
ATATTTTCCACGTTTTCTATCGATGAATACCGATTGTTGAATGAGAAATTGTAAAGGGAA
CGCCAAAAATGATTTTTCGTGGAATCGGAAAGGACTAAACGATCCCTAAACACCGCGAAT
CAATATCGTTACACGCGATACAATAATTTTGTCACCAATATATATATACATAACGCCCTA
TTATTAACATACGTACAATATATTGCGGCATTGTCGATTGTCGACCTAATATTCGTGACA
AAATTATTTCTGCTTCAATACTGACCGCTGACATGGGGACCGATTTTACTCAGCTTGAGT
TTACACGCGGAAGCGTACGCTTATTAACGTAATCATTAAACACCTCGGTACTATGTAACA
TGTCGAAGATACATATAGATATATATATATATATATATATATACACACACATGCTAATGC
ATTAACGCATATACACTTATGCCATTAAGCAACATCGGAAAATTCCGTCGAAAACGTTAT
TTCGATAACGACACTGCAATTTGCGTGTTTCCCTCATCCACAAGTTATTACAGACAATCC
TCAGAAGTGGGTATAAAAACAAGTCCGTTAACATTGTTACATCATGTATATACAAATGCA
TGTTAAAATCTTTCCTTCGCTATTAATTTCCCGGATCTTGAAAAATATATCTATACTAAG
CACACCTCGTTATCTGCGCTTTGAGAATGTCAAATTCAATTGGGGCCAAATCCAGTCAGA
GATACTCCTGAGATGTTTCTCGCTATACCAGATTAAACAGATTGCACATCGTGAGGAAAC
ACTTGAGCCGCTATCGAAGTAACGACCTCGACGTAATTCTGCAAACTCTACGCACAATAG
CATCAATGTGATTACTAAAATGTAACAGGCGGTACACTTTACTTCATCGTTACACTAAGG
AGAATACTTATGTTAGACTGGCTGATCGCGCTATGGCCTCTATACGTGATCTGTGCTCCT
TTCCACCTGTATTTGATTCTTACCCGGAATATTCGCAAGGAGATTCGTGTTGCACGAATT
ATACGCGTTTTACATAAGAAGAGGACTCGGCTTCGTCCTGATCTCCCTTGTCATTCCTCA
TCGTGACAAAAACAACATGGACGCATCATTGCGCGCGCAAGATTGCTCTGTAACATGCTT
AACTGGGCATGTTAAATTTAATCGTGCGCCCTGACAAAGACTCTCTCTGGCGAACAACCT
ACAGGTAGCACCCACGTTAAAACTAGAATAGGGTTACGGGTTTCTCTGATATTAAAACAT
TCCGTAGTAGAGCAGATTACATATAAGACTAGCTGTGATGGAAAGGTGAAAAGAGAATGT
ATATTATACCAGCTGCCAGTACATGAAAGATGACACGAAACGAAGCTACGTTTGATAGAA
TGTAAAATTGTAGGATTTATTTGCGCAGGTAAAGTAAAGTGCTTGTGCGACGACATGCAA
AAAGTCGAGGCCGAGGCAAGGAGAGATCGAGGAAGGAAACAAGAGAGCTTTGTCAGGGCG
CACGATTAAATTTAACATGCCC
>Tb339
AAATTATTTCTGCTTCAATACTGACCGCTGACATGGGGACCGATTTTACTCAGCTTGAGT
TTACACGCGGAAGCGTACGCTTATTAACGTAATCATTAAACACCTCGGTACTATGTAACA
TGTCGAAGATACATATAGATATATATATATATATATATACACACACATGCTAATGCATTA
ACGCATATACACTTATGCCATTAAGCAACATCGGAAAATTCCGTCGAAAACGTTATTTCG
ATAACGACACTGCAATTTGCGTGTTTCCCTCATCCACAAGTTATTACAGACAATCCTCAG
AAGTGGGTATAAAAACAAGTCCGTTAACATTGTTACATCATGTATATACAAATGCATGTT
AAAATCTTTCCTTCGCTATTAATTTCCCGGATCTTGAAAAATATATCTATACTAAGCACA
CCTCGTTATCTGCGCTTTGAGAATGTCAAATTCAATTGGGGCCAAATCCAGTCAGAGATA
CTCCTGAGATGTTTCTCGCTATACCAGATTAAACAGATTGCACATCGTGAGGAAACACTT
GAGCCGCTATCGAAGTAACGACCTCGACGTAATTCTGCAAACTCTACGCACAATAGCATC
AATGTGATTACTAAAATGTAACAGGCGGTACACTTTACTTCATCGTTACACTAAGGAGAA
TACTTATGTTAGACTGGCTGATCGCGCTATGGCCTCTATACGTGATCTGTGCTCCTTTCC
ACCTGTATTTGATTCTTACCCGGAATATTCGCAAGGAGATTCGTGTTGCACGAATTATAC
GCGTTTTACATAAGAAGAGGACTCGGCTTCGTCCTGATCTCCCTTGTCATTCCTCATCGT
GACAAAAACAACATGGACGCATCATTGCGCGCGCAAGATTGCTCTGTAACATGCTTAACT
GGGCATGTTAAATTTAATCGTGCGCCCTGACAAAGCTCTCTTGTTTCCTTCCTCGATCTC
TCCTTGCCTCGGCCTCGACTTTTTGCATGTCGTCGCACAAGCACTTTACTTTACCTGCGC
AAATAAATCCTACAATTTTACATTCTATCAAACGTAGCTTCGTTTCGTGTCATCTTTCAT
GTACTGGCAGCTGGTATAATATACATTCTCTTTTCACCTTTCCATCACAGCTAGTCTTAT
ATGTAATCTGCTCTACTACGGAATGTTTTAATATCAGAGAAACCCGTAACCCTATTCTAG
TTTTAACGTGGGTGCTACCTGTAGGTTGTTCGCCAGAGAGAGTCTTCGTCCTCCGCTTAC
TCTTTCTCGCTCGGGTATTGCGTTTCTACAAACATGTACGTCATAACTCGTGTCATTTGT
ACCAACAGGCGATGCATATCACAAAATTAGTGTGCTTCACACTTCGCGCTAACGAAGATA
CGAGAGGATACGCCTACGGCGATCGTTTTTTTTTCTTTTGCCATTTTATGTAAATTGTAT
CGTTCGAGCGGCGCTAGGATTACTGCATGACTATTGCGAATATACGGCAATGGTGAACGA
GCTTGGAGATGGATGATTCGAGTTACCTAAAAGAAGCGATCGCTCGTGCGAGCAACCATT
TTTCAGCGATCAGAACACAGCCGATAAGCGAATTGCAGATGAAAGTTTGTCGTCCAATCT
CGTTCACCTGGCGTTACAATCGGATGAGACTACACAGCTATTTCTCACAACTTTAACAAC
GAGAGAGTATAAAATAAAAGTACTGATTCTCAGACGATAACTCCACAAATTCGACGCATT
CTGTCTGCGAATAAATATTAGGACGATAATTAACGTACGATCGTGAATATGAAGGACGAA
TAAATAATATTAAATCTAATAGATAACGTACATATAGGACACAGTGGCAATGTAAAATTG
TGTCTGTGTCCTATATGTATAAACATCCGCGAGAGATGAACGACTAATGGCAAATTCGAA
TGACAAACGCCTCTTTTTCTTTCACGTATTCGATTCCTGGTGTCGTGCAACAAATTTAGC
AGCATTGTTCGCCCTACCGGCAGTCAGCCAGATAATATTCGTAGCCAACTATAATAGAAG
AAGATTTTTAACGGGATGAGACTCCGTGGTAGCCACTCAATCTAATACGATGACCAGAGA
ATGCATGATGATGATTATATTATTATATGTATATTAATCAATGAAATATATTATGCTGCC
GTTAGCGTTAATAGCACGAAGGCCATTAGAACACACTAATCCATAAATTAAAGTTACACT
ATAATTTACATTTATGCTTTCTTAAAATTTTAGAATTGATCTATCTACACCTACAGCAAC
CTAATTAAACATTTCATGTTTCGGTGACTTTTTAATGTATTTGGGCAACACAGTGAAGTT
TAATTAAGAAGAGGTAACTGTAGATAGATCGATTCTAAAATTTTAAGAAAGCATAA
>Tb346
CTGCAACATTACGTTACTACAGCAATATATGCAATTAAAAAAACAAAATATTTATTGCTG
ATTACATATTTTAACATGCTAGAGTTTACAAATAAATGAAATGAAATACGAATAAATAAA
TTGCAAAAATCAAATTAATTTTAATTTTTTTCTTTTTTATCATATAATCAATTTAGATCA
ATAATTATACAGAGAAGATTAAAGAAATATCGCTAGTTTATTGATATCTTTTTTATCAGA
TTTAAAACTTGAGCATATCTAAAACAAAAACCACAAATAATCTCGTGCTCAATAGTTCTT
TTTGATTTAGATGTGCGTTCGGATGTGTATACGGATTTATTCCTATACCAGGTAGGAGCC
TCATCGAATACTGACACATATACTGACAATTTAGGAGTTTTTTTATCAACAAGTTTCTCG
AAGAAATCACTTAAATCCTTCAATGTTATCGCTTTTAATATATCTAATATGACATCGGTT
CGATTGAAGATACACTCCGTTTCCGTAATTTCATCCCAGTATGCATTGGACAGATCGTCC
AATGTCTTCGGTTCCTTGTTATGATAACTTTCAGTTATTGACGTCTTGATTGCTTCAACT
TCCTCTACAGGCATGTTAGTTATGTAATCCTTCATAGAGAGCATGAATTCTTCGACTTGT
TCCTCAATATTGTCCTCCATATTGCCCTCAATATCCTTTATGTAATTTTCACCTTTGAGC
AAAATTTTCAAGTTTTGAGTTGAATTCAATCTGTACACACCGGTATTCACTGTGAGGTCC
GGATATTTTTCTTTTAACTTATTGCAACAAGGTATATTAATTATTTCTCGTATAAAATCT
AAGAGAACATCCTCCTTTAATGTTTGCCTTTTAATCTGATACAAAATCAGTGCATTTGAG
GATTTTGAGGAATGGATCTGACACATACTGTTGTAACACATTAAATGCATATTATCTTCC
AGTTTAATATCACGATACGCATCAATCTTCGTTCTTGGGTGTGGAGCCGCATGTGCAAAC
TTGTCCTCGATTATACGAACTACATTCCGAGCCTCGTCTATGGTAACGTTACCGTGTATT
AAACCCTCGATGTGCACCGAGTCGAGAACTGATGATGCAAAGTTGCAGAATGCTTCGAAA
CTTACATCAGAACTTGCCAGAATAAGTTTCAACAATTAAAGTCAGCAGAATGCGCACAGT
AATTGTATGTGTCAGATCCATTCCTCAAAATCCTCAAATGCACTGATTTTGTATCAGATT
AAAAGGCAAACAATAAAGGAGGATGTTCTCTTAGATTTTATACGAGAAATAATTAATATA
CCTTGTTGCAATAAGTTAAAAGAAAAATATCCGGACCTCACAGTGAATACCGGTGTGTAC
AGATTGAATTCAACTCAAAACTTGAAAATTTTGCTCAAAGGTGAAAATTACATAAAGGAT
ATTGAGGGCAATATGGAGGACAATATTGAGGAACAAGTCGAAGAATTCATGCTCTCTATG
AAGGATTACATAACTAACATGCCTGTAGAGGAAGTTGAAGCAATCAAGACGTCAATTACT
GAAAGTTATCATAACAAGGAACCGAAGACATTGGACGATCTGTCCAATGCATACTGGGAT
GAAATTACGGAAACGGAGTGTATCTTCAATCGAACCGATGTCATATTAGATATATTAAAA
GCGATAACATTGAAGGATTTAAGTGATTTCTTCGAGAAACTTGTTGATAAAAAAACTCCT
AAATTGTCAGTATATGTGTCAGTATTCGATGAGGCTCCTACCTGGTATAGGAATAAATCC
GTATACACATCCGAACGCACATCTAAATCAAAAAGAACTATTGAGCACGAGATTATTTGT
GGTTTTTGTTTTAGATATGCTCAAGTTTTAAATCTGATAAAAAAGATATCAATAAACTAG
CGATATTTCTTTAATCTTCTCTGTATAATTATTGATCTAAATTGATTATATGATAAAAAA
GAAAAAAATTAAAATTAATTTGATTTTTGCAATTTATTTATTCGTATTTCATTTCATTTA
TTTGTAAACTCTAGCATGTTAAAATATGTAATCAGCAATAAATATTTTGTTTTTTTAATT
GCATATATTGCTGTAGTAACGTAATGTTGCAGATCCATTCCTCAAAATCCTCAAATGCAC
TGATTTTGTATCAGATTAAAAGGCAAACAATAAAGGAGGATGTTCTCTTAGATTTTATAC
GAGAAATAATTAATATACCTTGTTGCAATAAGTTAAAAGAAAAATATCCGGACCTCACAG
TGAAT
>Tb347
GTAACTCTGTGGACTAATAGTACAAAATATCCTCTTCTCTCTTCCTCTCTCTCTCTCTCT
CTCTCTCTCTCTCTCCCTTTCTCTCCGTCTCCCTCCGGCCTCGTGTAAGCGTATTAATGT
AAAGTCCCCTATGGGCAATTCGACGACCTTAAACGCTTCGCCGAGCCTGCGATTTGAAAG
GGCAAGGGCACGCATCACCGATCGATGTGTTAAAATCGAAAATGCTCTCCCGCATCCAGT
CTCGTTCATGCGGAAAAATCACAAATACGTCCCGCACGCGAGGCTGTTGCATGTGCGAAT
GTATGCACGAGTTAACGTACAAGGTCGTCATTGCGTCCCTATAATAGAACGTTCGTCGCC
GTCACTTGCGTAGACAGAATCATAAGCGCGAGAGTAGTGCGATGAAATGTACCTAAATGT
AAAAAAAAAAAGATTATCTTAAATATTTTAAGACAATTCATAGATATACAAGAATCTACA
ATAACATTTAATAATATATTTGCTAGAAATTCCTGATGCAAAGAATGAAAGCAATTTGTT
TGCGATTGTATTTCTTTGAGATTCGAAAAATGTTTTCTCTTTAACGAAAATTGTCTAAAG
AACTCTGAATAGAACAGAGAATCCAATGAAGAAATCTAATATCTCGCAATTTTACATTCA
AATTCGATGTAAACTAATAGTACAAAAAATCCCCGCAACTCCGCAAATCGAGAACTCTAA
AGCCCTCGAACAAACCCAGTCTCTACGTCTCCCACAGACCTCGAGTAACCGAAAGAATGA
AAAATCCCCGAGAAGAAATCCGAACACATTAAACGCAACGCCAAGCCTACCATCGGAAAG
CGCAAGGCAAAGCATAAACGAGCCATGAAAGAAAAACAAAAATGAACTACCGAACCCAGG
CGCGTCCAAACGGAAAAATCACAAAGAAGGCCCGCACGCGAGGCTGTTGCACGTCCCAAC
ACAGGAACGAGCGAAAATAAAAGCTCGACATTGCAAACATAAAAAAAAACCTCAGGCACA
GCCACATGCGTAGACAAAATCATAACCGAGAGACCAGAGAAATAAAACGCACTGTAATCC
GGTGACAGTTAAATAACCGATGTGGCATCTATTAAGAGGCTATAGAGTCATTCTGTGGTA
ACGCGATGTCTAATGCAATTTGCTGCAATTCTGATGCATTTTTCCGCTTCTTCGGACTTC
TTGCGCGTAGCGAGGTCTCCGTTGACGACGGTGAAGGTACTACACTCGAGTTGGATTCGT
CGTGGACTGTTTAAATGATTATACCATAGACACGAACGCCTACACGTGTTTTTCTTCTTT
TTCGCCGAATAGCAACGTCGAATATATATGACGATAATATTAATCACTCACAGTCACTTA
CTAATAAACTGTATTCACTTTTCTAAACTGCGCTGTGCCATTGTAAAACAAAGTGCTATG
AGAAAGACTATAAGAATACGGGTATAGGTCCTACGAAGCTATTGAATATTATTAGCTACG
ATAATCTTTCCATAGTCGAACCGAAGCTAACTCCGTAGTTGAACCACGTAGCAGCGGCGA
GTCCGCTGAAACCGGTCGCGGTGTATTGTGCCATAATTGGGATCCGTACATTAGTGCCTT
CAGCATCTCGCAGGAAGTATCTTCTTCGCACTTCTCCTATACTTAGACATCGTAGCGAGG
CGGGATCATTATCCGTTCCTAAATTTACAGATCGCCGGCTTCAATGGTCTGAGTGACGCC
CTGAAGAGACTGGATTTCCTGTCCGCGGTACATGACTGCCGTCGATTCAATTATATAGTC
CGTCTTCTGGATCTCCTGGTCAGTCACAGAATGGGCGGTCTCAGCGGATGCGCTCAGAGG
GTGCTCTTTAACATGCTCGAGGAAGTTGCTCTGGAAGGTAAAATGAACTTACAAAAGTCC
TTAAATGAATTCATCAAAGCGAAATTTACTTAGAAATTTTATAATTTTCTATATTTCTTA
ATATTTTTTTTTTTTGCTGAAGAAAAGGAGATGATTGTTTTTTATGTTGACCTGACCACT
GTTTAGTGTCACTGTCGCAACAACAAACAGGAAGGCTACGGCGTCTTATAGAGAGAGTTC
GAGCCTTCAGTGCTGGCTGCTGCTGGGGCGGTAGACCCTTGGGCTCCGTTATCCTTTGGG
AGAAGCATAAAGCAGCTTTGGAGAGAATCTTGCAAATTGCTTCGTCCATCACTATCACCC
AGGTACGAGTCATTGTAGCCGGACGAGGAGCAGCAACCCCAATGGTCGGATCTGCCGCCT
GAGTGTCGTCGAGAGGTTCTCCTACGCTTGAGCGATCCTCGAGACATCGAAGCCTCGTCC
GAGGCATGCGAACACCTTGCCGTTCTGGCGCAGGAACAGCGAATCTGGCGCGAGCTCGCC
CAGTATCATTTCACGCCGCAGCAAATCGCTACCACCAGACAAAATAATCCTGGGAAAGAC
TGGAAAACTATATTCACTATCGCTCGGAGGTACGGCTGCTCTTTTCTGTGAGATTAAACT
TGCAAACGCAGTTTGCTCACAATTTAGCTCAACATTTTTTGTTTATAAATATTATATATT
TCATTTTGTTCAGATCGTTTGGATTGCGGGAGGAATACGCCGAAATGATACAGTTATGCC
GCAATTGCCGTTGCTTGTTCTGGCGGTCGCTAGGCCATCCCTGCATCGCGGATCAGGATC
CGGCGTTTCAGGAGAAATTGGCGGACGTCGACCAGGCGTCCCTTCACGTGCCGATCCCTC
CGCAGACCTTCCTGAAATTTTTCTCACTGTGAAAGCTTTCGCGATGCAATGTGATTATAT
TGAAAGAGAGCGCGTAAGAATGTACGGTATGTGTGTGGAAAAAAGCGGAAGCGACAACGT
AATTACCGCTGCGAATGATTGTCTCGACGGTACGAATACGGTATATGTGGGGAAAAAATA
ATATAATGACGTTTAAAAATGTTGCGCTGCACTTAGAGACTTTAAAACGTTACTTTATGA
AAAATATATTTAACTCGAGATATATTCTCTCTTCTGTCTCTCAATATACCGTGTGAATCT
GAAAAATAGATATCGGTTAGGAATACGTCCTTTGAGAAATTCGACGCCGACCTTAATGAA
TATCCGGAGGCCTACTTGTCTAATGAACGAGCATGAAACTTTAAAGAGGCTCAAAAGCCG
CCCAGAGCCAGGAAAACATAAAGACACGTGTGCCTGCCACCCGATACGCGGATCGATATC
TTCTGAAGTTCTTTAATTGCTCTATACTCAAACAACTCGCTCAGGTTTCTTCGAGGAAAA
GTCGATTTCGAACTCTCTCTGGTCGTTAAATAATATTCCATACTGATTTCCATTTCGACA
GGCTCATTCCGTATCTTGAGCGAGTGATTGGTATTTTCCGATTGACGGAATCTCCCGTGA
GGTTCCTAATTTCCTTTGCTTCGAGATTCCTGTGGCGTGGATGCGTTCTAAGGACGACAA
AGGAGGATATTTCCATTATCCTTCGAGTTATGGTTGTAGAGAGTAGATACTAGTCGTGAG
ATGTTGTTTGCGATGAAAAAAAAAGTTGTGCGCTCATTCAGAGAAAGATGCGTAAGGATG
ATTATAAATTTACGACGGCATGCTTTCGGCATTCGAAGTTGACTAATGACTACGTGTGAT
TTTGCGGTAGCATCCTCGAGGTACGTCTTCGCTGATAATAGTATCAGTCTTCGCAAGTCT
TTCATCAATTTATTAGACATTTATTCTGCTGAGGAGAAATCTCGAAGCATTCGGCCTCCT
GCAATGAAAGCTACTTCATTCATTACCTCGTAACTCGATCCTAATTTTAAGAAAGGAGAA
AGAAATTTAATTTTTTCGCGATTACATTTCCGCGTGAAAGCGCTCTAAACGTCAAACTAT
TTTTTCTATATCAACGAAGACAATCGAGTCTATTCGCAGAAATCTTTCTTCTTCCGTCGT
TATAAAATTATTTCGCCGTTAAGATGCAACGCATGGAAGATAGAATAAAAAAAAAGGCCG
TCGTACAAGAGCGTTTTTAAAATGCAATGTACTCATCGGTGCAATAGAGTAACGCCGTTT
CGTAAGTGGTCCTGTATAATCAATATTGTACACTATTTAATATTGCACAATATTATTGAT
AGGATCCGTTGTATTTTCGATGCTCTCGCATTTTCGAATTTGCATTTAAATTAATTAACA
ATGGGAGCTTTCTATCTACGACACAAATCGAAACAAGCATCATTCTATCTTTTTTCAACA
TTCAATGAGTAACAAAGATAGAATGATGCTTGTGTCGCTAGATGGAAAGCCAATGTGAAT
TCTTGCGTTTACATTTTTACTTTCTCCTGACAGGAAAAATTGCGCGTCGACTTTAATAAT
ATACAGGCTGCTGTATTTTTGTGCAATATTTTTCTATCTTCTCTGTCTTCTTTTTTATCT
TGCAGCGACGTAACGAGTCGTGGCGTAATTCTCGGTCAATTTGTCGCAGGGCGGTTCCGC
GGGAATCTCTCTGATTGACGTAGAAACGACGTTGCTATCATGAGTTTCCGAAGAACAGCT
CGACGATCTTCCGAGCACGTTGTGATGAACATGTAGCTAACTTACAAAGTACAAAACGTG
AACTATCATTATTGTCGGTCATGAACAGATGAGAACGGACGGGAATCTCAGAGTCCTGTC
GTCGCCTATACAAGGTGTCACAATTAAAGCAACACAGGGAGATGGCGTGCGTTTGAATTT
TCGGTGTTCTGTATGTTCGTTTGCGAGATAGGTCCTACATTTGCATTACTTACCGCGCGA
CACAGGGTGCGCAATCCGCTCAGACTACGCGAGCCGTCGACGGATTTCCAAGGAAGACCT
AAGTTACGATACATAACAATGTATTATATAATAAGCGGAGAAAAAGAAACGAGAAATTGC
GCCGCTGTGCACCTCTAATCGGTGAATGAAAAGTCATACTGCCAAAGCCGGATGCTATTG
CATTTACAGACAAGAGACGACAACGCGAAACGTTTTTCGTGCATTACCTTTTCCGCGTAG
CGACGAGACGTTTTTTTGATATTCGCCATTTTATTCGTGGCCGAACTTGCAAAAAATCGC
TGCATGACTTAAAAAACTGTATACTGACCTAGTCACTGAAGAGAAGAAGGCGACCAAAAT
CGCGGCCGAGTCGCAATTCTAAAACGCGGCGGCCGAGCTCGAGAGATAAAGAGAGAGAAA
GAGAAAGATCCGAGAATCCTGGCAGCTCACTGTGTACAATTAAGTAATCCAACGAACTTG
GTCTGTAAGCAGGTGTGTAGAGCAGTGTTGTGCAAAATGCTTCAAAAATAAACTTTATTT
AAATATACATATATATATATATATATAAATGTTGGTCGATCAATGAATCCGTTGTCTCCA
TGATTATTTTAATAACTTCATATTTGCAGCTTCACGTCATTTTTTTCCCCTCAATTCCTT
TCGATCAGACCTCACCTCAAAGAATCCATCTCGAAGAAATCACTTAAATCCTTCAATGTT
ATCGCTTTTAATATATCTAATATGACATCGGTTCGATTGAAGATACACTCCGTTTCCGTA
ATTTCATCCCAGTATGCATTGGACAGATCGTCCAATGTCTTCGGTTCCTTGTTATGATAA
CTTTCAGTAATTGACGTCTTGATTGCTTCAACTTCCTCTACAGGCATGTTAGTTATGTAA
TCCTTCATAGAGAGCATGAATTCTTCGACTTGTTCCTCAATATTGTCCTCCATATTGCCC
TCAATATCCTTTATGTAATTTTCACCTTTGAGCAAAATTTTCAAGTTTTGAGTTGAATTC
AATCTGTACACACCGGTATTCACTGTGAGGTCCGGATATTTTTCTTTTAACTTATTGCAA
CAAGGTATATTAATTATTTCTCGTATAAAATCTAAGAGAACATCCTCCTTTATTGTTTGC
CTTTTAATCTGATACAAAATCAGTGCATTTGAGGATTTTGAGGAATGGATCTGACACATA
CTGTTGTAACACATTAAATGCATATTATCTTCCAGTTTAATATCACGATACGCATCAATC
TTCGTTCTTGGGTGTGGAGCCGCATGTGCAAACTTGTCCTCGATTATACGAACTACATTC
CGAGCCTCGTCTATGGTAACGTTACCGTGTATTAAACCCTCGATGTGCACCGAGTCGAGA
ACTGATGATGCAAAGTTGCAGAATGCTTCGAAACTTACATCTGCGTAACATTATCATAAA
GATATACAATACATTTAAATCATTTGAGTATATTATTTTTGAGTAATTATCTAGGTAGCA
AAATCGGACAAAGCACGTTTTATAATTTATGTACTGCATATTATGTCGATAGAATACTGT
TAATATTTTAGTACGATATGCTGTTTTAGTTAATATTGTCAGAAACGCGACAAAAATCGA
GCATAACATGTATCACAATGTAATAGCAGAAATGCGACAAAAACAGCATATCGTACTAAA
ATATTAACAGTATTCTATCGACATAATATGCAATGTAAGTTTCGAAGCATTCTGCAACTT
TGCATCATCAGTTCTCGACTCGGTGCACATCGAGGGTTTAATACACGGTAACGTTACCAT
AGACGAGGCTCGGAATGTAGTTCGTATAATCGAGGACAAGTTTGCACATGCGGCTCCACA
CCCAAGAACGAAGATTGATGCGTATCGTGATATTAAACTGGAAGATAATATGCATT
>Tb348
TAGAACATGAATACATATTATTTTTTGTATGCTGGATTATTTGGATTTAATTGTTTGGAA
TGATTATCCAAATCTGCTTTGGTTCCAGTCCCTTTGTACCCGGCCTGATGACCAGGTCCA
GTTTGAAGAGAGAATTCATTCGGGGAAAACCCAATTTATTTATTGATTATCTTTTGGCTC
TATGGAGTTCCCAGAATGATGCTCAAGAGGGTATAAATACTGCGACTAAAACGAACTCTG
CTTCAGAACTGTCGCAACTACTCTAAATTCTTAGCTTGGTTCTTTGACCGTCAATTACTG
>Tb349
ATAGTATTAATATATCATGTCATATTTATTCTTCAGGCATGTATGTTACAAATACAATAC
CAATTCTGTAGAACATGAATACATATTATTTTTTGTATGCTGGATTATTTGGATTTAATT
GTTTGGAATGATTATCCAAATCTGCTTTGGTTCCAGTCCCTTTGTAACCCAACTCATACA
CCAACTGGACCTGGTCATCAGGCCGGGTACAAAGGGACTGGAACCAAAGCAGATTTGGAT
AATCATTCCAAACAATTAAATC
>Tb356
ACAAATAATTACGTATATTTTATTAAAATAAAGGAACAAAGGGGAAGGGAGAGAGAGTGG
GGAGTACAGATGCTTCACATCGTCCTTGGTGCCGTCTATATGGGCTTGATCTTGAAGTGC
AGCCCTATGAGGGAGAACACCAGGCATTTGAGGTCCTGCACGAGGTAGTAGAAACACCGC
AGACCCTCCGGATCACGGGACTGATTGACGTCCAGGAGGGAGCCGGTCTTGGAGGTGGTG
AACGATATGTGCTCGTCGCCGATGACGATCTCTAGCTCCTGGCGTCCAACGCGGTCCGGC
TGCGGCCAGAGCGAGTCGTCCTCCTGCATGATCTCCGAGTCCTGGATAATGCGCTTGAGC
TCCTCCATCACGCACTGGTGCACGTACGCCTCCTTCCGTATCATCGTGTCGTTCTTGTAG
TTGGAATTGTTGGCGTAGCGAAGCTTGCCGTCCGGCCGGAACTCGAACTCCAGGAACTCG
TGCCCGAACTTGCCCTTGTGGCCGACGTAGTAGCGTATGTAGAAGTCCGTCGACATCCTC
GCTGCTAGTTATCACAAACATCTCGTGCTAACCAAACTCAAATAGTTTGATCGCTATTGT
AATTGATAACTAGCAGCGGAGGATGTCGACGGACTTCTACATACGCTACTACGTCGGCCA
CAAGGGCAAGT
>Tb359
GTGCTGAACACTGCATAGGGTATGTCGCGGAGGCACCTGAATCTCCAGTCTCAATGTGAG
TATCCCGAGCTGTTCTCGCTTTCGGCTTTGACTAATGGTGCTAATTGCCCGAGCGAGCGG
CGGAACACTGAGTATACGTGGATATCCATCAGACAACAATGGCAGATATCGAGGATACTC
TCTTTGAGACTGGAGATTCAGGTGCCTCCGTGACATACCCTATGCAGTGTTCAGCACTGC
GCAAAAATGGCTTCGTCATGTTAAAATCACGTCCGTGCAAGATTGTAGAAATGTCAACTT
CTAAGACTGGCAAACATGGTCATGCCAAGGTTCACTTAGTAGGTATCGACATATTTACCT
CCAAGAAATATGAGGATATCTGCCCTTCCACACACAATATGGATGTGCCGTTTGTTAAGC
GGGAAGATTACCAGGTAACAATGCTTCTTCTCTCACTTGCACGTTAGCAAACTAAATGTA
AATTTGTACGTAACGTCATCCCTCCATACTTTTAATCTGTTTATTTTTTAGACTATTAAC
CTTTAGAGCGCCAAGAAAAACGGCATCTTAACTGCACCAACATGGGTATTCCATTTCTGA
GATTTTATTTTAACAAAATTTTTAAAATTTCAAACTTTTTAGAGTTTCTAGACCAAGTAT
CAGTACTTCACTTTTTGAAAAAAATATGGTGATAAGAAATGGGAGACTCTTAGAAGTTTT
AAACAACTTCCATGGATAGAAATTGTTTGGACATGAAATACTCATACTGTTTTATGGATT
AAGAATATGTTTATCCTTTTATTTTTACATTTAAATATATCTTATTGTTATTCATATTTT
GTGATCTTAATTAAATTAAAATTTTATTATTAATATCACAAAAAAAAATGGATCAAAATC
CATTTAAAAGATTCGTGGCATGTAGACAATATGTTTTTGCAATTGCAAGATATAAAAAAC
TGCAATTGTTTCACGACAGCTTACAGATATATCTGATGATGGCTATCTTTGTCTGATGGC
TGATAATGGAGAACTGCGTGAAGATCTCAAGATACCTGATG
>Tb364
CATATTTGGTCATTTTGGAGTATATTGAAATATTCCAATCGCATTTCATTGTCGTTCGTG
CGACTCTCCGCCCGAGACACAGCCAAAACAATTGTTGGACATGCAACGCGGGCGGAGAGT
CGCACGAACGACAATGAAATGCGATTGGAATATTTCAATATACTCCAAAATGACCAAATA
TGTATCCAATATATGTTGCTAAGTCATACAGATGATCTTAATAAGAATGACTTGCGTCGT
TATGACGCAACTAAATTTAAAGACGCGCAAATTTATGCTATTGACAAGCTCAAGGCTACT
ACAACATCGAAAGATGACGCTCAGTTGATCTGCAAATATCACCGAGATACTCTTAATTAC
GACCAGAGTCGTAAGAACGATGACGATAATGCCATCATATGCAACGGCAACGAAAATTTC
TCTCTATCGACCAAGACATGTCACCTCCTAAAGAATTATGTGAGTGCATTAGTTTTTGTT
TGTCGAAGAACGTACGAGACGAACAGGAACAAATACGAAGTTAATCGACGTCGATTACGA
TCTATCTGCGACGCCCTATCTCGTAAATGTATCTCGGAGTTGTATGAAAACTACAACGAG
CCTAT
>Tb365
CATATTTGGTCATTTTGGAGTATATTGAAATATTCCAATCGCATTTCATTGTCGTTCGTG
CGACTCTCCGCCCGAGATACAGGTACAACAATTGTTTGGGATGCGACGGTGGCTGATTGG
CATGTAAGCGTCATCGTAGGCTTGCAGGTAGTCATTATAGGAATGTTGACAGTCAACTTA
ACTTGCTTGCTGTTGTCAGATTCGTCAAGTCGAGCGGCATGAGATGTTTCAAACTTAACA
TTGCTACACTTATCGCTGAACTTAGACCTAAATACAGACTTAATGGTAGAGTTAGATTCG
CGATCGGTAATGACCAATCCCCTACGTCTACTAATCTTAAAACAAGTGTTTAGAGGCTTA
TTGTTATCCTGAAATAAAAGAGCACCAACAGTATATATTGTTGCTTCGGTACAACTAATA
CCATCATTTTGAGACCCTAAGATCCTAACATTAGTAGTCATTACACTAGTCTTGTAGCAC
ACAGCGATGTCAACAATGTCTCCGATAACATCTGGATTATTATTACTAATATTAATTTCT
TCTTCAATACTACCAACGTTACTGTACTCGTTATTATAATATTCATTATAATTATTACCA
ACGTTGTAATCATTACTTTTACATATTATTATTAATAGTGGAACACATATGTGTTGCATC
AGCTCGGTCACAGTGACATTACATAATGGAGAAATAGAAGATTGTACATATAGTTGTGTG
AGATTTTTCAGGAAAGATCGCAAAGTGTGGTCAATTACTTCGTTTCTGAAAACGATAAGC
GTAATGGAAGAACTTGCGGTGTACATCGCGAAATTCTGAGCGCAAACAGACACCGGTACT
AGAGAGATGACATTCAAATGCGATTCCAAGAGGTGTCGTGCTATTCGGCGGCTCAGCGAA
ACTCGGATGTTAGAGTTAGAATCATCCAGAATTCTATCGTTTGCAAGCAGTCTAGAGATC
TGAGCAAAACTGGTAACTAGGGCGTACTTATCACCTAGTAGTTTCATTCTATTCGATGTG
GTGGTAGAATCGTCCCTTTTAATACAAAGTACCGGGATAACAGCAGCTATCTTGTCAAAG
CCACCACTAAAGAGGAGGTAATGGTTACTGTAACTGGTTGAGCTGAGCAATATCACAGAC
TTGGAGTTGTTATTACTTACATAACTAAAATTAGCCTTAAATTTATTGTTGTCGCCTAGG
TCAAGGCAGGACCCTAGTAAGGAGTAATTGTCATCAGAGTTAGGGAGGCGTAACAACCGT
TGGGGACTATCAGACTTGGGTATCCTAACTAGGCTAGGTACCCCAACGGTGTAACACACT
TTGCCCCTTTCGAAATTTACACATACCCTTATAAATACCCTATTGTATACAGTACTAAAG
CTAGTCTTATTATCACTTAATGTCTTACAAGTAGACTTAGAGTTATTGGCGGAGCTGCCC
AGCTGCAGACCAAGCAAGCCCGGTGTGTTTTGCTTTCTGTACTTGTGATGATTATGTTCT
GCATTGTTGTGATTATTTATTTTATTATTATTATCGCAGATTTGAAGGTGATTTGTTGGG
TATTTTGTGGTTGCTGGCGCCACTGACTGGCAGGCCTTACCTATGCCGGGTGAGTTGAAC
TCACCAGCTTGGTTCAGCAGGACGGTTGAAAAGTCATTGGCGGCGGTAGCTTCGGGATGG
CTAATAGGTGCTGCCATCATGCTGCTGTTTGCTATCGATTCGATATCACAGTACCTAATG
TGCTCTGATCCTTCAAATCTGCGATAATAATAATAAAATAAATAATCACAACAATGCAGA
ACATAATCATCACAAGTACAGAAAGCAAAACACACCGGGCTTGCTTGGTCTGCAGCTGG
>Tb370
TAATAATAACTATTAATATTATAATATGATTGATAATATACGTTATTTATATTAAAGTAT
AAAATGTAACTTCATGTATTCCAATTTATGCAGAAAAATCTAATTGACATACATTGGATG
TGCGGAAAGGCAAGTGAGAGGCGCACTTATCTCCTTCGAACATTCATTAAACTATCCACG
TTAAAGTTAAAGATTCTAACGCTAATATTCTATCACAGCATTGGCATTTTCTCTATTCAT
TACCTGACAGTGTCGGCAGAACCGCTTTCACCACCGACGGTGGAGCACCTTATAGCGATA
GGAGTTTTCTTTCCGATAGTGGAAAAGACTTTGGCTATAAAGTATTTGGTGATATCATGC
GTAACTTCGAAGTAACCAAACGCACCGGCTCCTTTCGCATGCACAACTCGTTCGGGAATT
CTTTCCCTAGCGAAGTGCGACATTTCATCCAGGTAAACGAAGTCTTGCAGCAACATGGGC
CCACGAGGACCAACCGTGAGGCTGGCCTTCTTCTCGGCGATGGGCGCTCCATTGGCGGTT
AATAATACGGGTCCCTCACCCTTGATCTTCTTCTTGTAATCGTTCAGCTGTTCCGAGGCG
GGATCCCTCACCGGGCTGGCCATCTCGCCGGTCGATCTCTCGCAGCTACTATAAAATCGT
TCAATTGAGGATGCGCGGAGCGCGGAATCGAACACAATGCAGTTGCCGTGAAACACCGGG
AGTTTTAGTTGTCAATTGCATTGTGTTCGATTCCGCGCTCCGCGCATCCTCAATTGAACG
ATTTTATAGTAGCTGCGAGAGAT
>Tb373
GCTACTTGTTACGATTATACATATATCGATACACACAATAAACTTGGACAAAGCTGAGCG
ATGCTGAGACGTGAGGGTTTGACAGCTCGTTAGAGTCAGTTTATCCAAGTTTATTGTGTG
TATCGATATATGTATAATCGTAACAAGTAGCTCTACATCGCCATGGAGGAACAGAGCAAG
CCAACTATGGTGTTCCATCCGATTATTTCCTCCATTCAGAAGATTGCCCTGTATGAAACG
AAATCTCGGTTCTATCTAATAGGATCCAACAACACCCAAACGCGTTTTCGAGTTCTGAAA
ATCGACAGGAGGGAACCGAGGGAGCTGATTGTGGTGGATGACAAGAGGGAATACAATCAG
GACGAGATAAAAGATCTCGTCAACATGATCGACATGGGTAACCGGACGCGAGCGGGACAG
CGCAATAACGTGGGTGTTCCACGTGTCGTGTCTGCTTTTGGGATTGTCGGATTTATACGT
TTTTTGGAGGGATATTACATAATCCTAGTTACAAAACGTCGCCGAGTTGCAGTTATTGGT
CATCATACAATATATAAAATAGAAGATACATCAATGATATACATACCAAATGACATTGTA
CGAATCTTCCATCCTGACGAACAGAGATACGTAAAGATGTTTCAAAGCATTGATCTCAGC
AGTAACTTTTACTTCAGTTATTCATATGATATATCGCATTCTCTTCAAAATAACATGGCA
CCGCCGACGAGGATCAAATCTGACATTCCCACTGATGTGCCTAGCCAAAAGGAATTTGAA
GAATCAGATGATTCTGAAGATTTTTTTAACATGTGGGCATTTAGAAAAGATTGGCAGACT
GAATGCAAAGGCGAGAAATATATGGATTACGGTATACGTAGTAATCCACATCGTCGTTTC
GTATGGAATTCTCACCTTTTGAAGCCCGTGGAAAAAGATTTGCATCCTGAATGGATATTG
TATATAATACACGGCTTTATCGGTCAATCAAATGTGAGCATTTTTGGGAGATCCATGTAC
GTCACTGTTATTGCCCGGAGAAGTAATAAATATGCAGGAACACGGTTTTTGAAACGTGGT
GCAAATTTTGACGGAGATGTCGCGAACGAAGTAGAAACGGAACAAATCGTTCATGACTCT
GGCGTGAGTTGTTTAAGTAAGGGGCGTTTCAGTTCTTTTGTACAAATGCGTGGATCAGTG
CCTGCTCATTGGAGTCAGGATGTTAGTAAAATGGTCCCAAAACCGACTATAATTTGTGAT
TTATCCGATCCTTATGTAGAAACAGCAGGAGCACATTTCAATCAACTGTTGAAAAGATAT
GGATCACCAATAATAATATTAAATTTAGTAAAAAAACGAGAGAAAAAGAAACACGAAAGT
ACATTAAGCGAAGAATTAAATATGGCTGTAAAATATTTGAATCAATTCCTACCTCCAGAG
CATCAGATTCAATATATAAGCTTTGATATGGCACGAATGAGTAAAAGAAAAAAGGTGAAC
GTTATGGGACGATTAGCAAACATTGCTTACAATGCTGTATTAAAGACTGGTGTTTATCAG
TCACAAAATCCTTATTACAATCAGAGAAATCTATTCTCACCACAAAACAATAATACGAGG
AAACTTCACAAGACGAATTCAAGCTCGACTTTATCATCTAATTTAAATGATACCAAAAGT
TCTATTAATACTTCAATTAAAATGGATTACAACAGGCAAACAAATTTCGTACATGGTTCC
GATTCAAATACAGAAATCAATAAAATAAATGAATTAAATCAAATTCAAAATAAAGTGAAG
GAATGTTTTGTTAAGAGAGGAATTGTGCAAACTGGAATTATCAGAACAAATTGTGTAGAT
TGCTTAGATCGAACCAATACAGCTCAGTTTGCCATAGGAAAATGTGCTTTAGGATTCCAG
TTGTGTGCTTTAGGTGTACTAGAATCTCCTAAACTCGAATTTGATTCTGATTGTGTGAGG
ATGTTGGAAGAATTGTACGAGGATCATGGGGACACTTTAGCTTTGCAATATGGTGGTTCG
CAACTAGTACATAGAATTAAAACATACAGGTAGATGAGCATTACATTTGAATGTGGCAAT
AATTAATTCTAATTTCGATTATACAAAATTATTATCATTTAGAAAAACTGCTCCATGGAC
AAGTCAGGGTAACGATATTATGCAAACTTTAAGTAGATATTACAGTAATACATTTAGTGA
CCAAGAAAAGCAGCACACGATTAATCTATTTCTGGGATTGTTTATACCTGAAGAAGGTAA
GCCTCCAATATGGGAAATTCTGACGGATTATTATCTCCATCATCTACCAGCTTGTCACTA
CTCACGTAAAAGAAGACTTCTAACTCAATGGTGGGATAAAAGTGTATTGAAATGTCTTCC
TTATGCACTTGAGGAAGTAACTAAATCCTGTTCAGAAATGATACAAGTGCAAAATTCGAT
AGAAGAAATGATTGACGTTTATTATGATTATCATAGGCCATATGAATTGTCCTTGCTATC
TGAGGTATATGCATATAAAATAAGTCACTCTGTTAGAGATTTTATGCCACACTTTACTAC
CTGCTATAGTCCATTTGCTGTTCGTGTACGACCAGGTAGACGGAGAGAGGAAGCAGGTAG
TAAAAATTTAAATATGAAAAATCCATCTATGACTGGCCAGAGCAGTACAAGTAGTACAAC
GTCCAGCGCAAGTTCAAGCGAGGATTCAAGTTCAGATGAAGATGAAAGCCATCAACAAAT
GGACGATTCTCAATTAATTACCTCTAAAGATAGTTCAGAATTAATGTCCTTTGAATCATT
GTTTCCCTCTATGAAAGAAGTATATGGCACAGAACCAGAATATCCAAAACGGAATGATAT
TATTCTGTATAAAAGATTTGTTCTAATAGGACGCAATGCAACATATCCTATAGATCATAC
TAAACTGCGTTCAAAATTAATTCAACAAGCATCCTTTCATGAAACTACAGCTGCTGTAAT
TACGTTACCTAGTGTTAAAGACGCAAGCATCAGCATATATGAGCAATATGTGAAAAGAGC
CACAGTAGGTGGCATGATACCAAATCCAAACGATATGAATTTATATGAAGCTTATGCTAC
TCAGTATAAACTGCTTATGAAACCAGCATGCTCCGGATAAAAAAATAAATTAATTTCATG
TTTTATAAATGAAACTTATTGCATATATTATATTGTAAATACTAAATATTGTTACTCTGT
TAACTTAGTATATCAATTTTGTGTCATTATTAAGCCTAATTTAGGCTCTCACTTAATGCT
CATTACATGCATTATATACTCATTTTGTATCAGTTGTAATTTATTGATGCCATATATAAG
AAATATATATTTCCACTTCCACAAGAAAAATGGAATGCAACGTTTAGTTTACTTCAGCTT
CTTCTTTGGTCGAATATTATTTGTATGGCCACACTTCTTCTTACGGCAATTGGTAGCTCG
TGGATGGAGACGGGCATAGCATCTGCGACAGATCATTTTGTCACAATTGTATTTCTGCGC
AAGTATACGCAGCGTGGGTTCAATCACACCTCCTCGAAGACGAAGTACCAGATGGAGGGT
CGATTCTTTTTGGATGTTGTAGTCAGAGAGAGTGCGTCCATCCTCCAGCTGTTTGCCGGC
GAAGATGAGTCGCTGTTGATCCGGCGGGATTCATTCCTTGTCCTGGATCTTAGCCTTAAA
CCATTCTCGATGGTATCGGAGGCTTCTACCTCGAGGGTAATGGGTTTTACCCGTGAGGGT
CTTGACGAGAAAGATCTGGTGGTTTACCGTTCCGACAACGTGCCGTGAATCCGAAACCAA
CCTAAAAGAATCGACCCTCCATCTGGTACTTCGTCTTCGAGGAGGCGTGATTGAACCCAC
GCTGCGTATACTTGCGCAGAAATACAATTGTGACAAAATGATCTGTCGCAAATGCTATGC
CCGTCTCCATCCACGAGCTACCAATTGCCGTAAGA
>Tb375
CAGTTTACCAGTTGTAATTTATTGATGCCATATATAAGAAATATATATTTCCACTTCCAC
AAGAAAAATGGAATGCAACGTTTAGTTTACTTCAGCTTCTTCTTTGGTCGAATATTATTT
GTATGGCCACACTTCTTCTTACGGCAATTGGTAGCTCGTGGATGGAGACGGGCATAGCAT
TTGCGACAGATCATTTTGTCACAATTGTATTTCTGCGCAAGTATACGCAGCGTGGGTTCA
ATCACGCCTCCTCGAAGACGAAGTACCAGATGGAGGGTCGATTCTTTTTAGGTTGGTTTC
GGATTCACGGCACGATGTCGGAACGGTAAACCACCATGCAGATCTTCGTCAAGACCCTCA
CGGGTAAAACCATTACCCTCGAGGTAGAAGCCTCCGATACCATCGAGAATGTTAAGGCTA
AGATCCAGGACAAGGAAGGAATCCCGCCGGATCAACAGCGACTCATCTTCGCCGGCAAAC
AGCTGGAGGATGGACGCAC
>Tb385
TTCTTCTCTTCAACACCGACTCCGGCACCGCCGGCAGTTTTTTGGTTGGAGGATCAACTT
CTTTCTTCGCGTCCGCCATTCTTTCACGCGATAAAGGAGTTGATCCTCCAACCAAAAAAC
TGCCGGCGGTGCCGGAGTCGGTGTTGAAGAGAAGAAAACGCCGCGAGGCAGTTAAAGCTG
CGCGTCTACAAATATCCATCAAGCAACGTGCAGATCGCTACAAGAAGAGGAAACAGATCT
TCAAGAGAGCAGAAGAATATGTGAAGGAATACAGGAGAAAGGAAAGGGATGAAATACGAT
TGATGAGACAAGCTAAAAACCGTGGAAATTACTATATCCCTGGTTGAAGCGCGTCTCGCA
TTTGTTATCCGTATTCGAGGTGTAAATCAAGTTGCTCCAAAGGTACGGAAAGTATTGCAG
CTGTTCCGTTTAAAACAGATCAACAATGGTGTCTTTGTGAAGTTA
>Tb386
TTCCATTGTACATAATGGCCGGTTACAACATTTAATGATGAAATTTTATGTTTGGTTCTT
TTTTAATAGCAATTTTATTGATCGTTACTTCTTATAATGCGGAAGTGATAGCAAATATGA
ATATCAATATAAATGCAGAAGTTATATATTTGAAAAAGAATCGTGAATCGTGAGACCTTC
AAAGAACAGAAACTACTTCAATGATTCATAAATTATAATACGAGATTTGAATTATAATAT
TATAATCAATAAAGTTCTAATAAAAAACTATATAAAGTACATTTATGAACTATAAAAAGT
ATATTTTTATTTTTTATACATTTTTATTTATATACATTCAACAATAAAATGATTTACTTT
TTTTGTTAATAATAAGAAATTCAAACTGGATTCCTTATTACTTGTTTATTAATGATAAGA
AAGCTTTAGTTCTAAAAGACCTAACACGTAACACTTATAAGGTATATAATACAAAATGAG
CTAGAATATGCCGGAGTTATATGACGCGTGTGAACGAATAAAATTACATTCAAATGTTTA
CTAGCGTTAAAAAATTACTTAGCTATTGAATGTTAAAAAGTTTTAAATAAGCTTTGAGAA
TAATATTGAGAACAGATAAATAATAAAATGTGTTCGCCAATTCTGGCACGTTCAGTACAC
AAGGCTACGTAAAAAAACAGCCGTGTCCGGTAGGTAGAAGAAATTGCCATTTGTCCGGCA
CAACTGAGGAAGAGGCAAGTATATTTACTATGGTATACGGAATCCAGTTTGAATTTCACA
TGGCTGCTTTGCAAAACGCGTGACCGTAAAATGTCTGCGGAGAAAACTTGCACGTGCATA
CAAGGATCGCACGTGCTGGGGATCTCAAGTGCACGTTTTCCTGTTCCTGTTTCTTTCGGT
TCGCACCAACATCCGCAGCGTGTATCCGCTTAAGTGGTACGTATCGACGTACCGACCCCC
TTTTGACACGATCTAAAGAGTTTGAAAATTCTAAAGACCAGAGAAAAACCGCGTAGTTGC
ACGTGGTGAGACTTGCAAGAGTTTCTCTATTGTGAACTCTATTTTCGAACGTTCTTTTTA
TTCCTGCAAATTGGTAATATTCTCTAAATAAAAATATTGCCATTTGAATATCGTAAACAT
TAACACTCAATAAATGAGAAATACTTTTTACCATAAATAAAAAATTTCGGTTCGATAACC
TAAATTAAAATCTTTAAAACAATTTCTTTAGATCTTTGCATATTCTTTACAGTTAGAATA
TATTTTCATGCTAAAGAATTAATATCTTTTTCGACTAAAAAAAACATGCAAAATGTATTA
TAAATGCGACGAAGAAGTAGAATATTATAGGAACAGAATTTACGTTCGCATGATCGACAT
TTCAAAACTTTTCAAGTTCTTAGCATTCCCCTTTGCAGTTCCACTCGCTTGTTGGCACCC
GCGGAATTTATCACCTTCTTTTCACCCGTCCACCCTCTCAACTTCTTGAACCTCAATCCG
AAATACGAATGGAAAAATACGGACTATTTTTGTGTAACTTTTCAAAAGAAATCGTAGAAG
AAAGAAACTTTGAAAGTTTTATATTTCGTTTCATTAATTTCGTTTTTATATTAATTAGAG
ATACAACCTTGAATATGTTATCTGATATAACTATTTTATTATTTAATACGAATAGTTTTA
TATAATGGATGTAATATGCTCTATTATTGAACTAATTAAATTAATTTTCATTATTTCCAA
ATTTACTACATAATTTGTCGTTAACTTGAATATTAATATGTATTTCTTCATCTTTTACAA
GATAAATTATCGTCTAATCATCTATAACATGAATTTTTCAAATTCAACACTGACTTTTAA
ATCATCCTTTCAATGCACGTAAATCATTTAGTAAAAAAAATTCTCTCTGTAACAAATTAT
TATCGTGATACTAAAAACACTCCAATATTGGAAAAGATTAAAACACGTTTAAATGGGAAA
ACCTTTTAATGCCTTTTAACGAATTAAAAACATTTTATTTAGTGAGCTATATGCCTGCAC
AAATATAATTTCAATCGAGGTATCAAAATAAAAAATATAGGATTCAGAGAGAATTTATTA
TATATGATTATATGTATACATTTCTTTCTCTAAACTACTAATTAAAACACATTTGGCTTG
CAAAACATAATTATTATAACTGAGCAATTAATTTTGATGGATCTGGCCTAAATACCACTT
TTATTCCTTTAATACCCTTGATTTAAGATCATCCCTCTAGTTGATATATTTTCATGATAA
TATTCAACGATAAATTCTTATCTTAACAGTTATTACAACCAGAGCACAATACCTAAATCA
TATAACGTGCATTAGGCGGATATTTAATCATTAAAACATCATATAGAGCTGCAGGTGCAG
TAAATGGCATTAATATAATTGACTCACGTAATGCGCGTTCGCGGAGAGAATGCAGAAATA
GAAATCCCTACCACTGTTCCGCTAAATCTTGCGCATCGTACTTTTAAGAAAAGCGGATGA
ACCAATGAAAAGCATCAAGAAGGCTTCTGAGAAGAGAGAAGAGAAGAGAGAAAAAAATAA
AGAAAATAGGTGTCACATCTCACGCGCGTCGATAAAGTTCCGCCTCGGAGCAACGAAGTA
CGCGAAACTTTTCACGAAGTCGGCCCCAACGACGACGACTTCAATTTAAGACGACCGTAT
TTCCGCAGGACCAAACGCGGTTCCGATGGTGATAAATCGATCGGAATCGCTGATCCGCGC
GTTCGGTGCAGATGTGCCGGGGTGAGGGAGTAATCCGTTATCGGCGCAAAATTAAGAGTA
TGACCACAAGTTCAGTGGGAAGATCGTAACTCTTTTGCAGAATTGCTAATCTCGCTAATT
ATACAAATGCGTTCGATGGCAGAATGAATTCAGATAAAACGGAAGCCACGATAATTACTC
GTGATTACGTATATAAGTACATAATAATATAATGTATTACATGACATAATATCCCCTAAT
ATTCCTTCTTATGAGGTATGTGTATATATTATAAATATATAAGTAAAAATGTAAAAATAA
ATATGTATATATAAATATATATTTACTTATTACATATGTATACGCATGTATGTGAATACA
TTTCTATGTAATGGGGGTGCAAAACAGATATATTGTGCATATCAATATACGGGTGTACAT
ACATAGCACTTCAAAGGAAATCGAAATCAACATCATGATACAAAACGTAATACAGATCGC
AAGATGCTCTCCTCGCGCATTTAACTACGCGAGAGCAGATATATTCACTATTGCTCTGAT
TATTGATCATTCGTAACACGTTTCCTTTACTAGGATTTTATCGTCGGAGTTTCTACTTCG
TCCTGATGTTCGTCGCGCGATGTATTCTTTCGGTGATACTCAATATCCATGTAAATACCG
TCCCCGAGTATCCATCAGCTTGTCTGCGCTGATAGGGAAAGTGGTTCGAACGACAGAAAC
ACATTTTACAGCGATTCGGGGAGAGTTTCTCCGATAATGTACTCTTGCTCCTGTGCAATT
ATCCATGTGCACATGTTACCGCCCCTGTCGAAATATCTCTCTCACAAGATAGTTTATACG
CTCCCTTCCTCTAGGAACTTTTGGATTTCTGAATAATTTTAGAGACCCCGCCATATTAAT
GAGGTACCCGGGGAATTTGATTGGAATCCGACAATTATTAGGAGACACCACACAGTGGCA
ATGGAACTCTTAAAATGAAGTATCATTTAATTGCACCGCCGTAATCGACCGATGTTATTC
TCGAAATCGGATAATCCTCTTTCAAAGCAGTTAGCGACTCTGTGTTGAGCACAATTCGCG
CAAGACGAACAATAATATCATTTGTCAAAATTTTTCTAGGAATTTAACACGCAGCTTATC
AGGGACACTTCAAAGCGTGACTGCAGAAGATGTACGCTTATTTACATTTATTTATATTTT
TTAAGATACAATCATCATAAATAAACTAACATAATGCGAATAAAATATCATTTAGTATCA
TTTTAAGTAAAAAAACTGATATTTATACTTAAGTTGTATATTTAAAAAGAAAAACTTTTA
AGCAGAACCACTGGCAGGATATTAATCTTGTGGATTTTGCTCGGTCAGTACGTAAAAATA
AAAAAATTAAAAATTTTTAAGAAGTACAGCTTTTCATATTTAATTTGTATTTTTTTATAT
AATAAAATACAAAATTAATTGTAATTACTTGCTTATAAAACACAAATAGTTTTTCTTATC
TCTCTAGGTAAATCTAAAAATCTAGAAAAATTCTGATTCAATATTCTTAAATTCCCCAGT
CGCGGTAAGAAGCACACGTGCAATGTTTAATATAATAAAAATGAGAAGAAAAGAGTACAA
GCATTGTTAAACTGTAAAGCTTCTATTGATAGATCGCCTATTTTTTGCAAAATAAACGTA
ACAGTTAATGGAAAACTGGAAGAGTATATTGTGCTTTAAAAAATAAATTTCAGAAGCTTT
TTATTAAACATTAAAACAGAAAAGTCGCATCTTTCATTAAATATATGTAAAAAATCCAAA
GAAAATATATTCTCGTGCAAATTTTATTATGATTTTTTTTATTTTGCGCGAAGAAGACAA
TGATTTTGAATACTCATTATCGTCATAACTTAAAATGTATTCAGTTAAATATTGTGTATG
TAATATACATATAAAATTTGTCTATCATAAAAAAGTAAATGTAAAGAAAAAATGCATTGC
ATAAAATTAAAATAAGTAAAAAAAGATTACTTTTCTTATTCAAATAATGTATAGGCGCGT
ATTCTTATATTTTTATTCGCGTTGACTACAATCTCCTAAATTGTGAACGATTAGAATATT
AATATAATATTTACTTATATTTTATTATCGCTTCTTTTTAATTTTTTTTTCACAGTCTCA
TCATTCTTCTATATCCTCGTCAGAAAATAAATTTCTAGACTGTTAATTAATTAAAGTATG
AAACAAAATACTTACATCATTTTTGAGCAGTTTTTAGCATCTTAANNNNNNNNAACGATT
CTGTTGCAAATCAGGTTTCTTCAATAACCCAACAATATAGTTATTTATTAAATGTAAAAG
TTTGTG
>Tb387
ATATAAATAAATATATATATATATATATATATATATATTTACGTGTATGTTTGTGTGCGC
GCAACTATCACGCGAGTAATTATACATCTACATATCGATCACTGATTGTACGGTTAGGAT
TTGTGTCAAGCACAAACAAGCAATCACATTCAAGACCCCCACGTTATATTCGCTTTATCA
TCTTCCTTGAATCATTTAAGTTAAAAGCAAGTTCAATCAACATATTTTTGAATTTGCAAA
AAATACATATTATACATAATTATATAAATCTTTTTTTTATATTGATATAATATTTCATGT
TCGGTCTTATTACCTTTTCTTCTCTTGCATTCTTTTTTTATTTATCTTACCAAAGATATA
AAGACGTATAATTTAAATTATATACATTATGTCGCGCATAATAACTTTCGATTTAATAAA
ACGTGGGGCAAAACAGCATAAAATTTAAAGTTAATTATGTTGCTATGCTAACACGCACTT
AAGAATAAGACGTTGCTGTATCAGTAGCATTTTAGGAGCACTTTGTAGTATACATATAAC
GCTTTAGTAATTACATCAATTGCATTTTTCTAAAAAAAATATCATATATTTTATTAGTAA
CAGTAAAGGAACGTAATAATAAAACATTATAAAAATAATTTTTTATGCCTAATATAGATT
GGAAGTCAAAATATTCAATAGTTAAACGTAAAGTATTCGCAGTTTTTTTTTAATTATACA
ACGTGCGAAAAAACTTTAACTTTAATTAAGTAAAGTAAATTTGTTATTATATTTTTTTTA
TTCATTATGTTTTCACTAAAACATGAATCTACTTATAATAGCAATTTTTCATTATTTATT
TTTATTATCAGTATTTTCATTGTCCGTTATATATTTCTTATTATCCTGATATTTTATAGA
ATGGATTTAGATTTTTATGATGATTTTTGTAATGAGTTATATAATTTTATGAGATCCGCT
GTGTAATAAAAAGGATAAAAAAATACTTCTAATAAGATTAAATATAAATAAATATCAAGT
GTTATAATATTTAGTGATAACCGATACTCACATCTTTTTATGTAATAATATATCAATCTT
CAAGCTCAGTATAGTTGATTGTAGTTTTGCGCTGACATATTTGTCTCTAATAATAATTTA
CAGCTAAATTTATCATTCTGTATATATATAGCGATTATTTGTTAAATTGTGTAGGACGCG
AAAAGTCGGATCTCATATTCCTTCATTCGTGTTGTTTCCTCGTTTTTCTACGAAATAAAT
AAACACGAAGTGCAACATGATTTTATTGGTATCAATATTGGAGTTACAAACTTGTAACTC
TATTCATATTACTTGTGCATGTGTATGTACATACATACATACATATACCAACTTTTCACG
TTTTTCCTCATCTGTAATAATTTTCTAAAACTAATAAAAATTGAGTGGCTCGGAAACACA
GATACGGATCTGCATCAGAGTGCATTTATTTGACAATGTATTTGACTTACTAATTCATAT
ATACCTGTAATATATATCTGGCTTACTTAATAATGAAAAAGCGTAGTGTTTGCTTTGTTT
CCGATTCGCTCAATTAAAAATAATCAAATCTAATTAATGTAAACACACTTACGATAAGTA
AGTGCACTCTGTATTTACTCTAATCTTTGTGCAACATCTTGCGACGATTTATATATACGA
TACGTATATCTCTTACACTACTTTACTATCCAACATTGACTTCACAGGAGTAATTATACA
TTTTTTCATAGCATCTTTTAGAAAGAATACTTCTTCGCGCGAGAAAGAATAAGGACTTGT
ATTTGTGCGCAGTCATTCTTCATATCTTCAATACGAGCAAATACTTAGCCAAGGGTTAGA
ATCATTCCCGAGAATGTGACGGGAGCGTAAGAGATTTCTTTATAAAACTACACGCATTTT
TTCGATGAACGAGAGTAGCGTAAAAATAATTGTTCAAAAGCTCGCTAATTATAATTGCAG
CACATTGCGCGAAACTTACTTTCATTATATAATACAATTTATTTAAAAATGGTATGTGAA
GATCTAGCAAATTTTATATTTTATATATAAATTATAACGCTACAACTGTGTTTTTAAATT
AATGGATATTAGATTCGTGAATTCTCCAAATATATCTCTGAAAACAATTTATAAATTTAG
CAATTAACGATATTTAGATATCTTTAATGCATATTCAATATTATATAAATCATTTTTGTA
ATAACACATGTTAGAAACTTTCTTTGCTAATATTATTTGTATATATGTATATATGTAAAA
ATGAATAGATGAGCTACATTCTTCTTTACATTTCAACTAATGTTCTTCATTTAGATCATA
TTATTTGCGAAAAAAGAAATTGACAAATTAAGGCAAACAGAATTTACTTGACATTTAAAT
TCTTTGAACAATCGAATCTTCGAATATTAAAAATTAATCAAATGATTTAGTTACTGATTT
AAATTGTACAAATTTTTTGAACTTAAAGTTCGAATGTTTGTACCTCGAACAGTTCTAGCA
CATAAAATTTTTCGGATTTTTGTTTGAAACCTATAATATAATCCTCAATATAATTGATAT
AAAATATTAAATTGTGATAAAATAAATTTTAAACATTTTTTCATGTGAATATTCATATAA
ATATTTGCACATTTTCCTGTGTAATTTGTAGGATTTAAAAATTGGTTGTATGCAACAAAA
ATATTATATCATATAATAAAGGATTAATGAAATCTTTCTTAACTATACTAAAAATCTAAA
TTCTAAATTGTCATTTAGAAAATGTTCCTAAAATAAATTTACATTTCTACTTTTAACTTG
GCACTAAAATATAAGTAATGAAATTAATTCTTTGTATTAAATTTCTAATTAAATTTCTAT
ACGTCGAATTTAATTTTATCATTAATATATCAATATGTAACTATAAAATCTTATATTAAT
TTTTGTTACATTACGTACAGTATTGACTATATTCTTATTTCGTATTATCTGACTGTACAT
ATGTATATGTACATATAATATGCATACATCTATGTAAACCATTGACTTTACATTTCATCA
CAATGTTCTATTTATGCATATCTGCTGTTGCAGAAGTATTTATGTTTTTATAAAACACTA
ATAATGTATAATATAAAATAATAACGTAAAATAGTAATATAATATGCTAATATAGTACAT
TTAAGAAATATAAATATAATGCAATAAAATAAAATATAATAAATATATAACATATTTTTA
TACAAAATTTTAACAATAATATATATATTCTATATAGTGTTCAATAGGCATTTTTCGAAA
GCTGAATAAAGTATGAAATAAAAATAATAATTATTAATTTGAAATATAGAAAAACAGGAT
AAATTGATACATAGACAGAAAAGTGTAAATATAAATTATAAATAAGAAAATTTTACATTT
GTGGCAGTTACTGTCTGTTAACGTAACAAGTTAATATAACAGAGAAGATTACAAAAAGCT
CATTAATTATTTAATAAGATATAAATAAGATATTTAATAAGATATAACAGAAAATTATAA
AAATAATACACCACCATTCCTGATTGTCTAATTCTTAACTGTGTTCTTGAATATGTATGA
AAACAATACATTAATATATATATATATATGCCATAAAATATTGTCTTTATAATATAATAC
AAATGAAATGCATAAAAAAATGTTTTATATATCTTTTATACTGTATGAATTAACGGATTA
CTTGATTGCAATACACTACTATATTATGAGCGACAATTTTAGAAGATTAATTAATGGCTT
ATTATAATTATACATTTTTAATTATTAGCTAATCACTTTCGTATATCCTAAGTTTATAAA
TAATTTCTTACTGTAATACTTAATAAATAATTTATTGTCCATCATGGAACATTTCCTAAC
TCTATTTATTGTCTGCTCACACAGTATTGTCGGTTATTTAATATATAATCCATTTTTACA
ACTAAACTGTTGTCTGGATACTAAGGAAGACCATTATTGTCCAAGTTTTTTCTTATTGTC
TGAAAGTTCCTGTCTTTGATAAAGTTATTTTTAGATATTTGAGATACAGCAATAAACGAA
TAGATTTATCTTCGGATAATACATATGCAAAATTCAAATTTACTATTATTGTATGTTTTT
GTATATACTAAAAAGCATTTTTTTCTTATCTAAAACAAATCGTTATAAAATATTATTTGC
TCTATACGCATTACAAGCAATATAATATTAATTGTTACTGTTTTATTAAGACGCGATGAA
ATAGAATATGTTACGTCTTTTTCGATCATAAATGATGAGAAGTAAGTTTCATGAAAAAGA
TATGGAGCAGAATTCGAATAACAAGCTAATAAATAAAGACAACTCGCAAATAAATCAAGT
TGTTATCGTGGCCAACAATACTGTTCGTCTTACTGCTTACTAGAAAAGGTCTAAGTCAAT
TAGTAAGGCTCCTAAACGATATATCTTGTATAAAGTATACTCATTGAAAAACGATTTTCT
CCGTGCAGATCAAAAAAGTGCTGGTGCAGAGTATTGTCCCTAGAATTCAGTCAACATGTT
TCTTACATCTATATATCGAGTAACAGCGTTACGAACATCCTATTCTACAAGCCTTTATGT
TTACATAAGTTTACATTATAACATCATATCATATGTACGTATAACAATTTACATATTTTA
TTTAAATATGTACGTATGTATAATTATATTTGATGCACATACGAATACTTTAATTAGAAT
ACGGCAGGCTGAACGAGTATACAATGTTGAGTTTTTTTACTCTATGTCAAATTCTTTTCA
CACAAATAGCAACAATAATCAATTGAAAATATATGCAACATTGTAATCTACTATCTGAAA
TAAGGCTCAACGTATATCTCGTTTATTCTTTCTAAAAATTTCATAAATTTTATAAATATG
TGAAAATCCTAGACATGTTCTTGTATGCAGAAAGGATCTCTACTGTAACAATGAATTAAA
AATATCTCTATTATTCATAACAAATATTAAAATCTATACTTGATGCCCAAGTAATAATAG
CAATAAGACTTATTTTCTTATTTAAATCATTAATTTTTCGTTTAGCTCAGCCTAATATCA
GAGACTTCTTGCATACCGTACCTTTCTGTAAAATAAGTGCTGCAAAGCGATGAGCCCGAC
AGACGAAATTACATAAGCATCAATAATTCAGTTTAGACTGCGACGCTATTTTTCATCGAG
TAGCGTTTGCAGTGAGATATACGATAAAAATACACGCTACTGTTTTCATCGTGGCAGTTC
TTCTATTTTCAATTTAATTATGTACACACATCAGTATTCTTGTAATACTGGATCTGTTTC
GAATGTTTAAACGCATAATTATGGATGTCGGTACTGAATTGTGTGACCTCAGAATTTGTC
ACGTCTGATAAAAATGTATAGTATGCAACGATGTCTCTTTTATCTACGTTTATTCATGCG
TCTATATAATTTTGGATGCCTGGCACGCGCTCTTAACAAACGTAATTATTATAATTACAG
GTAACTGTCTAGTCGCGCATAGCGCGCGACTTACATCGACAAGCACATAGACATAGTTTC
TTATATACGATATATTGTCTCTTTGTATGCGCATTATTTAAAATATTTGCGTGATGGTAC
ACTAATGCATTTCATGCAATACGTGTACGATATTTTACCCCTAGCGGGTGTGCGCTTAAC
TCGTTCCTTTACAAAAATACAGTTTATCGATTATTTATCTATATAATATGTTTTTTTCAG
CATATACGTTTTCTTCACTTTAATATTACATACTAAATTATATAATTTCTGATAATATTA
AGATATCTGTGTAGTACTGTGCATATCACAAACCATTGAAAAGCATTTAGCTTTTCTTTT
CAAATGTGCGATATATCAACAAAAAAACTATTTCAAAAAAACATTTATAATTCTCCTCTA
TTTGTATGAAGATTATAAATCACAGATTTCCTATGATTGCCATACAAATATGTAAGTCGT
TTGAATGAAATAGCAATATAAGCCAAATTATCTACGTTTTAAAAAATATAATGTTTCTAA
AAACATTTAATAAAAAATACAATTACTTTATATTTCTTATATATTATATTTGTTTTATTT
TCTATCAAATCTAAAATTATATTATATTTCTATAATTGTAAAAAAAAAAGAATTTTTAAA
GTCACGGTTTGTAAAATAGGTATAATAATCATAATGCTCTTTAAGTATGACTTATTATTA
CTTACATCATTCAAATGACTCATATGATTGAATGCCGTTAAACGCACACCCTATAGATGA
AGGATTTCGACCACTTGGTGGCTCATACATAGCTGTCCTAAAGTCGGCAGCGATACAAAA
TACTTTTTCTCGCATCACATGCGTGGATTTTCGTTTTGTGCACAAATCCTCAATTTCTCC
TATTTCAGTAAGTACCAAAAGTACATACATCGGCATTTTTGATCCTCTCTGTTATCTAGT
AGTTTCCTAGAAAATGGCTTATTATTTGAACTTATGTGTACACAAATATATTCTCGGCAT
CCGTATATAACTTCACTTACAAAGTAAAGTATCTTAAAGTATTTATATGTTTCCGATTAT
CTCACATTTCCCTTGTTCGAGTGGCTTATCATAAAATTTTCTTACGAAAAATTGTGAAGT
GATGAAATTTCATATTACTTGAATGAATAATTGAAAATTGCGGTAATAAATATCAGTATA
TATCGATGATCAGTATATATATCGTATATGTCGATGATACAATCCCGGTTTTTATAACTT
GTCCATAATATGAGAAAAAAATAGTTTTCCTGTAACTAGTAGATTTAATTGAATTAATTT
TATCACTCGAAGAAAGTTCAGTTATGTGGATATTTATTGTCCAGCTTTATTGTCCATTCC
TTAGCTTAGCGAATGTCCAATGTATTTATCAACTTGTGCTATTTTTCTGTGCTTACTAAT
CCCCAAAAAATGAGATTAACGATTCGTATTAATACCCAGCTGCTTTTTCTTCATTCACAA
GTGCACAAGGAGTGTACAAAATACTATCCTTTGATTGAGCATACTGGAATCGCTGAGCGC
AGATTAGCAGATGGAAAATCCATAATTACTTTGGGTTTCAATATCTTCTCTTTCCATTAT
ACGTCATTAGATGAAAATGTGAAAATATCGCGTTTACTTTGTCCTAGGTTTATCCCTCAT
TTCCGTTTGATTTGTTTTGATGTTCCCGAGCGAATATTTTACTCAACTCGATAGCATACG
TTTTCCCATTATTATTGTCGTTATACTCAGAGTACTTTGACATTTCTTCTTGGATCCACG
TTACATACTTGGGTACGTAAGCGTAGACTCCGGGCAGTTTTGGGTGGGCGCATTTTATGC
CCCAACTGACAATTCCGCCGACGAACCATTTATCATTATCCTTCTCATCCTGACACAACA
GAGGTCCTCCAGAATCACCCTGACATGCATCTTTTCCTCCATCCTCATAACCAGCGCAGA
TCATCCCATCGGTGACGTTCAATTCTTTATGCGCTAACCATATGTTGCAGAGTTCTCGAG
GTAGAATAGGAACTACAACCTCGTTTACGGCTGGCTCATATTCAGAGGAATCGGTATCGT
TTTTCTTGCCCCATCCAATAACAGTACAACGTGTATGGGGTGTAAGGTCAGTGTCAGCAG
TCGGTAAGCACACCGGTCTCAGATGATCATGATATTGAACTCGTCTCTCAAGTTGGAATA
ATGCTATATCGTTGTCATGAGCAACACCCTGGTTATAAGATGGATGAGGTATGACTCTTT
TCACCTTCAGTTTTTGACCGAGATAACTGTGAGAAGGTCTTCTGGTAATACCAAGTTGTA
TCGTCCAACCGGACACATCTGAATGATTTCCAACGCAATGAGACGCGGTCAATACCCACT
GATCGGCAATAAGGACTCCAGCACAGTAGAAGATCTCTTCTGGACCACCGAGGATGGCTG
TAAGAAATGGCCAATCACCAGGGGCTGACTCCACACCACCCACTATTCGCTTCACCCTCG
TGTTTTCGTGTACGTAACGTCTGCGGCCGCAAGCATATTCAACGCAAGTAAGTTGGACCA
TGGGATAAGGCTCTCGATCCTTAATGCATCTTTGAAATTGCTCCAGCAAATTAAAACTTT
TGTTATGATATCCTGAATTTCTATGCTTAATTGTTGTTAAGTTGTTGATCAACTTAGATC
CGTTTGAAACTGTATATCCCAACATAGCGCAAACCTCTTGTGGCGTCGTTGATTCCCAGT
GTGAGACACATGCCGGCATAAATTTTCCCAATTCAGCATGATATACTTCCAGACGACCCT
CGCCGACGTCCCCATTTCTATGGCTTAATTTCAGGCAATATCGCTCATCCTGTCCCCAAG
GACAATCCATGACTCCGTCGCAGATATGACTGGCCGACATGCATCTTCTCTCGCCGCAGT
GTAATGAAAAATATTTTTTCGTAGAAGGAGTAGTTTTATTCGAAGGTCCCTTGATTACCA
TGCCGAACATGGATGACGCCGACACCGAAAACGGTCTGGAGTTGCAGTTCCCGCAACTCT
CTTCGTCGGTGTGATCCGAACAATCGAGATGACCATCGCACTTCCAATCAAGTGGAATGC
ACCTTGTCATATCGCACAGAAAGCCAGTGGAGCACACGGGTTCCTTGGCTCTTGTTGTCG
CTTCGATCACTTCATGGTGCCCAATGCACTCGTCGGAAATCGGATTCTCCGGGAAAAGCT
CGCAATTCAAATATTCCGGGAGAGACAAGCCAAAAACATTGAGAAAGAAACCGCAACGCC
TTATGGTTTCATCGCAAAGATTGCGACAGGGACGTACGATGCGACCTCGAGTACCGCATT
TTGGCACGAAAACACTGCACAGGAATAGAGCAGCCAGTTCGTAACATCTGACGTCAACAA
TAGCGTCGTAAAGCTCCAGCTCGTGCTGGGCCTCCCGCTGTCCGAAATTACCCATATAAT
TTGGAAACACAGTATAGTTGTACGGAACCTTGTGTTGCTGGCAGAAAGTCACGATGATGG
GTAGACACACTCCCGGAGCTGGATTCTTGTCTTCGATCATGAAACGCTTAATTTCATCGA
TCGGGACAGTTGTTCTACTTTCTAATTTGAAGTCGTTTTCAGGATACGTTCTGAAATATG
CGGCTAAACCACCGGCAATGGCCAAGAGGGCAACGGCATTAAGCAGAACCTGCACAAATC
TGAAACGTAGCCTTCCCGTTGTCACGTAGTGGCTGCCAGTCATGTCCCTGATTATTTTAT
GATGTAAGGAGCTATTATTCCCATGCATCCTGACGATCGTCTGCAAACTGGCTGGCGTAC
TCGTAGACTTCGTTATCGGCCTGCCAGATGAGTTATCAGGCTCGGACACTAAGGCTCTGT
CTGGGACTTTCCCGTGCTTGTGAGGCAGAAGGGGAGCTTCCATTGTCTTGCTGGTGTAAC
TGGGCGAGCTGGTTTGACTGAAACTGTCTGAGGAAACGTTGCTGTCCTGCCGGACGCTGA
TAGGTTTCGATACGGGACTCTGACAAATGCCGCTCAGAGGTGGTGGTAGATTCGTCTGCG
TTGCTTTCGGCAATTTCTCGAGTTTCTCACCACCGCCGCCGCCGACGGCTCGCTCCTTTC
TCAGATTATGCTGAAGAATATTCCTAGCCCTTTCCATGTCACTCTCGTATTTGCTTCGCA
TTATTGAATGCTGCTGTTCTAAAGCTCTTTGCTCGCCATGGTAACGCTTATCAAATTCAT
GCGGAATTCCTTCCAAGTCTTCGTACCTGGGTGGCCTGTCCTTGTTTAGGCGTCTTTCCA
TCTCTTGACGCCGACGATAATCGTCGTCTTCGTGTAGACGCCTCTCTAGATTCTTCGAGG
CCGCCTGCAACTCCTCGAACTTCGACCGTCGCTCCCGGCTGGAAGTCACAATTGTTGCGT
ACTTCAATTCATCTTTTTGAAAAATTTCTCTTCGCGATAATCCCATTTCTTCCCGGGGTT
TGCTATCAGGTGATTCTCTGTGCTCGCAGCTACCGCTCTCTTTCGTAAATTTTGATACTT
GCTGTCTGTTATTCCGCGACATCGTGTCCTGTCGTTGACGGCTATTTGGATCCTCGAACT
TCGCTTCGGCGCTCTTAATAATTCTCTCATGAAGTCGTTTCTCAAGATCTACGGAGACCT
TTTGCAACTCCTCGAAGCTTGAATTTTGCGCGAGCTTACGTCCTTCCTGGAAATTCGCTT
GCTTGAAGTCAACTACGAAATTATTATGCTCTTTCGTTTCCTGCGAGTCCTTTCCGCCAT
AATTCAATAAATAATCCTGCGATGCCTGACTCTGATTTCCGAAGGGATCCAAATTTATAA
GTTTTTGATTCGTCGAGTCCATGCTGTTCCACGCAGCTGACATTCCTGATGAAGGTGCGG
ACGAAGAATCATTCATCTTACAAGAAGTCACTTGATTAGTCTGTCTGGTCGTGAGTTGCA
GCGGTATAGGTTTTTCATTCTTGCTCCGCTTTGGAATCGCCGGTGGCCTCAGTGGAATCG
GAGGTGGTGCTACAATGTTAATGAATGCTGTGTTGCATATGTCCAATGTGTGTTAAAGGT
GTCATGTATGTACCTATCACAATGCCGAATTTCAATCTGTGGGTTTTTCTTTTCTGTTAA
ATCAATAATTATTATATAGTTTTAGCCTAAACCATATGTTTTATTAGATAACTACTAATT
AAATAAAATAAATTTAAAGTTTTCCGTACATATAGTGTTCCATAAATATAAAATTTTTGT
GAAGCAGTTTATGTAGTATAATTTAGAAAAACAAATCATATCACATCTTTTCACACAAAT
AGTTTTTATGCTGTTTGTATCTTATGTTCGCTTTACGATAATACCATATTTTTGAGGATA
ATGATAATTATATTATTATAGCACGATAAATTATCGCAAAAAGTACATTCTGTGTTTTTG
CAACCATTTCTTTACAGAAATCTTTTTGACATAGGATTTTAATTTTGTCGGATAATCTTC
TCATCCACTGATATTAATTCGCAAAGTAGCGGCATACCACTAACTACCGGGCTTTAGTCG
CGTGATTTAAGGTGTCGAGATTATGTGGTGCGCTGGGATACCGACCATGCGGTAACTTTC
CAAACTTACCTGCGTAGGAGGAGGAGAGGAGATACGAAGTTCGAAAATCCTTTTGGTCTT
CTGCCTCGCCATCTCCTTTTCTCCCTTAATCATCAACTAGCAACTTCCTCTTTAATATCT
CGCAATTGTCCGATGTATACAACGTTTATAATACAATAGGTAGCTGACAGACTATGAATA
TATGCTTTAGTAATTAATATTCTTTTGAAAATTGATGTATGACCAACATTGCGAGTACAC
GTATAATACTATTTTATATAAAATAATCTTTTATAATCAAATTATCTCTATTTTGTTTTT
CCAAATTTTTAACATCTTTCTAATATGGGAAATATCAACGAATTGTATAAATTTGTAGTT
TTTGGTTTTTTCATATCTATGTTATAATAACGAACAACAAGAAACCTTATTCTAGTATTA
TTTTATATCAATTATATATTTTTTCCAAAGTTTTATATCGTTGCAATCCGTTTATCTTTA
TTATAAAACATAATGAATGTATAAATTAATAATATTGATAAATAAATAATAAGTGTAATG
AATAATTTCCGTATAATGCGGAGCAAGATGTTTTATTTATGAAATGTTATCAAGATTTGT
TAAATATGATATTTAATGTCAAACACATTCAAGTAAAAACGATGAGCGAAAGTATTATAT
TTAAACCTAAATAGAACACTAATTCACCACACCAAAGGTAATTAGAAACAAATAAAATTT
GTTACCGCCGGCGTGGCAGAATGTCGACGAGGTATTGGCGGTGGTCCGTCATTTCCGGTG
CGTGGTGGTTCCGGAAGCAGAGAAGTTCTAGTTGGCAGACCAACGCTATGAATTCTGCTC
TCCCTTGGCCGACATGTCGGGCTCGTATCATCATCGCACGATTCTGCAGTGGACATATTG
ATTTATCATTTTTGAGCAGTTTTTAGCATCTTAAAGAAATGAAACGATTCTGTTGCAAAT
CAGGTTTCTTCAATAACCCAACAATATAGTTATTTATTAAATGTAAAAGTTTGTGGATAT
ACACTATCTGTCATGATCGTCATTCACATGCCACAAACGACATTATCACATCGGTAAAGA
TATTTTCAATTATATCTTGATATTTTCGTATCATTTAATTTCCGGTTGTCACACAATACA
CGATCGACAGCGATGACATTTACAATTGATCCATCTTCATCCATGTTTCACGAAACAAAC
ATGATAAGATTAGATTTTTCCAAACAAAAAAAAACTTAAAGAATTGCGTTAAGTTTTTTT
TTCAATCAAATTTTCCCATAAATAATCTTGCTTTAAAAGCAAATCATCTACCACAATACA
AAAGTCTTGAACATTTAAAGTCCTGGGAAACCCAACTTCTCGAACTTAATCTATCAAAAA
TCTTCGGAGTTTGAAGTACGGATTAGTGAGTTTCGAAAGCAATAGGTTTGATCTTTTTCA
GTTGATTGTGCAACATCGAAATTTCAGAGAAGGACTTCTGCTTTTAATGATCCTGCGTCT
TTCGTCGACGTCGAGGTCTTCGTGATTGCGATATATTAATGTCAGCGACGTTCTCGAGCG
CGGTTAGACAGGCACGAGTTTGCCACTGCGTAATCGTCGAGACTGATGAGCCGGCAGTCG
ACTCTTCCTTCGCCGACTATTCTGGAATTCTCCCGGATGTTCTCCAATGTTCGACGTAAG
CTATCGCCCACGCATATCCGTCGAAGTTAAAATTATTCAACTGATCTACACCTGGCAACT
CGAGTCCAATGAGAATCTTCGTTGTAAATGACGCAGATGCAAATTATACGAACATACGTT
TGCATCTAGGTATTTATCACATCGCGCTTGCATAAAGTGATTAATTATCTGAACGCGGGA
AAACCTGCATCGTCACGAAAATACTTGAGAATTTCCTATAAACTATATGTGAAGGTCGCG
TTGATCATTAGATCAAAAACTTATCCGGCATCTTCGGAAAAAATTAAGGACCATATTTAT
TTGATATTTATTTTGCTTTTCCTTTTTCAAGATAAACGAAAAAAAACTGAAGTCTAAAGA
AATAACCCCAAGAAGAATGTTTGCGACTTTTTTACTTCTCGCTTGTATCACGCTATTGTT
CTGTACTAATTACAGTAAACGTGCATAAGACATATTTTTAATTTGCATTTACGTCAGAAG
ATAAATGTAATGTTTTATTATCATAGTAAAACGTTTATCATCAACAAATTTTAAAAAAAA
TTAACTTATCCTTAAATTATTCTTTCCACTTTTTTTCAAAATTTAAATATAATTTATTTA
TCATATTTATTTCATTTTTTAAATATAGAACATAATATATGGACAAATTATATGTATTAA
TGTCGATAACTAAGAAACGGCTGTCGATAGATACAAAATATAAATATCATTTACAAAACT
AGTTTTTAAGACTTTACTAAAACTTTACATTTCAACGATATCTTTAAGATTTTCTAAACA
GATGTGTAAAAATTATTACTTATAAAATATTTTTAACAGCCATTTATATTATCGACTGTA
ACTAATAAATTTATTGATTAAAATTTATTCGTGAAAACTTTTATCAAACGCCTATAGACA
CTGCTTATAATCAAAGGGTTAAAATATAAAAATAAAGAATAATAGTAGTGGAATATATTA
TTTCTGGTTTTTCAATTATGAAACAAAGATAAATTTTATTCTTTTACTTTCTCCCTATAA
ATTTTTTTATTTAATATTAAATTTGTTCCTTTATAAATATAGCAATATGATCAATTATTC
AAACTTTTATTTTAACAATTAGTAAGTCCCCGAGCAGCACATATTGCCAACCGTTGGCCA
ACCACTATGTGCTGTTCGAGTCTTTTTCTTTAATCATTATTTAAATCATTGGAACGAACG
CAAATAAATAGGTCTACGATTGAATCCTGCAATGCATGACCACAATCACGATGCGCATGT
ACTTACAATTAGTTTACATGACTGTTAAAATTAATATATAACTCATAATATAATACTTTA
AGTCTTAAAATGTATTATTATTTCATTATATTGTAAATATGTTTATGTACA
>Tb396
ACGTTGGTTCAAATGTTTTAATATTTAATAATTCATACATAAGATTCGGGAAATTCGAAT
GTTACATCCCGTCCAGTCAATTGCTTGTACACTGAAGCGAAAGTATCGACCTTATGTTCG
ATATTTGTTTGTTCATTTTTGTCCAAATGAACTTTGATTACTTGTGAGCCGTCGAGTTTT
ACTCGAATTCGTTTGCCCACAATCTCGACAGGATAGACAATATCTTCCAACAGGGCGTCG
TATACCGAGGTCAACGTACGACTTCTAGGACGCTTCTGCTTGTTCTTCGTACGCGTTTTT
CTCGTCGGCTTCGGTAAGATTTTACGTTCGCCGACAAACATCACATGCTTGCCAGAGAAC
TTCTTCTCCAACTCGCGTACTAACCTAGTCTGGACCTTTTGGAAAGCCTTCAGTTTCGGC
ATTGGTACAAATAATGATCGACTTTTTATTATTTG
>Tb399
CGCTTACCAAAGCTGGAAGTACCCTTCGTCATTTTAGAGGAAAGAGCACCCCGAAGAAGG
AAGACTACTGGCACTGGCCGCATGCGTTATTTGAAAATCGTGCGCCGTAACAGCTTTAGG
CTTCGGTAAACCTTCCCTGAATCCATTCTTGAATTTACGGCGCACGATGTTCAAATAACG
CATGCGGCCAGTGCCAGTAGTCTTCCTGCTCTTTCCTCTAAAATGACGAAGGGTACTTCC
AGCTTTGGTAAGCGGCGTAACAAGACGCACACGTTGTGCAGGAGATGCGGACGTAGCTCG
TACCACATCCAGAAGTCGCAATGTGCGCAGTGCGGCTATCCAGCTAAAAAAATGCGTTCA
TATAATTGGTCGGTCAAGGCAAAGAGAAGGAAGACTACTGGCACTGGCCGCATGCGTTAT
TTGAAAATCGTGCGCCGTAAATT
>Tb401
TATATATATATATATATATATATAAAGATTTTAATCGCAGTCAACTGATAATGCCTTAGA
TAGAAGAGGAAATAATTAGACTAAAAGTTCTACATAAATAATGGAACAATTATGCAGATT
ATTATCTGAGAATGTCATCTAACGTGACGTGTATGTGCAAAAAATATTGCTTAGCCTAGT
GAACAAATGCTAGCGCAAATAGATTTCCATCCCTTAGAAATATAAGTTAAAAAGTAACAA
CGTTTGACGTTAAAATCTATATATATATATAGCTCTCTGTATATATTAATCTCTTCTAAT
ATGCTACGAAACTTAAATGAGGTTCGTTCTGAGATGAAGACTTAAACGCTTTGGAATTAA
GAATATAACTTGGCAATAAGGAGTTATTCGTTATTTTTTTTTATTTAGCTGGACCAGCCA
GCGACACATTGTAAATATATAAATATATGTTTATATATATATATATATATATATAGAATA
GCTCTCACTTTGGATATATATTAAACTTCCAGCCAAGGTATTTCTATTTTATACGAGATG
TTTCGCGAAAGTTTTAGAAATTTCTAAGACTCAAAGTTTTAGACTCGAGTCTTAAAAGCT
TGTAACTCTTCTTTTGTAAAACATCCTGCATGTATAAACTCTTTGGTTTTGCCAAGGTAT
TACTCTATACTTGGTGAACGAACTAAATAATATATTTTGCAAAAGCGAGAAAAATCCATT
AGTCTAAGTATTTCCTATCTCGAAAGACAATGGAGAATGTTGATGGAACTCTTGTCTCAA
CATTCAGTTGACCAATCGACGATTGACTCAGATTTAAAGTATTGTTTTAACATTGAGTTC
TGTATGAGGTGATCTCTCGATTACGGTGAACGCGTCCCGTAATAAAAACGTTGGGGATGC
AATTATCCAGACAAAAGTCTGTCTGTTGAGAAGAAGCCGTATTTCCGGGTGTAGTGTAGT
GATCGGTATGGCGTGAACATTTGTGTGGCTAAGAGAGATGCCGTAATCATATATTCCGAA
TCCGATAACAATTATATAGTGGATTACCTTGATACGGTAATACGCTATAGATAATAACAA
CTAATTATTTGTGGCAACTCTGATGCGATACGCGCGTGTCGTGTGTGATAAAGCCCCGTA
ATGTGGTGTATCACAGAACAATCGTAGTAGTATCGTACAACATATATATAATGTTCATAT
ATGTATATATATATATATATATCATATATATATAATAATCTTAAAAGATAGATAAATGTT
GACGAGCCATGATGGATGTATGAATGTAAATGATGCGACAATGCAAGCGCTATAGTGACA
ACGCAGCGCGATAGATGACAACGGGCGGTAAATTGGCGATGGACAAAAAAAAATATATAT
ATATATATACACACACACACACGTGTGTGTTTTTTTGTTTGTGTGTGTGCGCGCGCGTGT
CTCTCTCTCTCTGTCTGTGTGTGTATGTGTGCGTGTGTGTGTGTGTGTGTGTGTGTGTGT
GTATGTGTGTGTGTGTGTGTGTGTGTGTGTGTGTGTATACATATATATCAAAAGTATAAG
AGGAGAGAAGAGAACTGCCGTATCCGGGCGCGCTCTCCCTTCTCAGGGTGTGAAGAGGTG
AACAACGGAGCTCAATAATGGGGATGAACAAGAGGAGTGCTGTACTTGAAATCAATGGAT
CATACTGGCGATGGCATTCTGACGCGCTCGCTTCGCCTCCTCTTCACTGATCCTCTGCTC
GATCAAGTACACTGAGCAGTGTTGATCGCATTGGGATAACCCGTGATAGTCACTATGCGG
TTCCTGGTACCAGGGGCGAACATGCCCTTCTTAGAGATTTGTATGTTGGCGCCACTTAGG
TGCTGAATCTCAATGAGGGCACGACCACCGGGTCCCAGAATAGCTCCCACTATAACCTAA
GTGATAACTGGTTAGTGCCCAGGCCGAACGAATTGTTGTTCAGATGTATCGCGCTAGCGG
CGGTGTTGTTCTGTCGGAATGGATCGAACGGCTCGTACCGATCGAGGGTGTTGCGCGGCG
TCGGCGAGGTGGATCCGAGCGCAGGCACAGTCCCGATCGGTCCGAACACACCGCCGCCGT
TGTTCGAGCCGTTCGCGGTTGTCGTACTGTCCATCGGATTGCCCAAGTAGCGCATACTCG
ATGGCATCCCGATTCCCATCCCGAGAATATTGTACTTGGCGAGGGTTGCGAACGCGGCAA
GTATCTCTGTGGCAGCAGGCTCGGAGAAACCTGTCGTACGTAGATTCAGTTTTATGTGCT
CCAGCAGCTGCGTTGTCACCGGCGCCGGCCCGGCGGTAATGGCCGCGCCCAGATTCAGAT
TAAGACTCAAACCAGCGCCATTCAAGAGACTCACTGTATTTAGACCAGCTGTAGATGTAT
ACGTGGGAGTACTGGTGGGAGCTTGAGCATACGGGCTGCCTGTGGGATTGTAGTTGGCAA
CGGGACCACTTACATCCGCGTAACTGACATTAAGACAGGTCCCGCTTTGCGGATCATCCG
CCACTTTCGCTAAGATCATATGTAGCGCCCTATGATTATTTTCTTTCTCACCAATCACCG
TTATACATCGCTCCTGAAGGGAGAGGTCCTTAGCCTTCTGACTGATCTGAACGTATGAGC
CAGATTCTTCTTTAATTTGTTTAATGTAATTCCCAGCTTTTCCTATTATCATCCCCGCAG
TGCTATTAGGCACTAAAATTTTGACCTAAAATAGCAGTTTACACCCGTGTCATTCGCGCA
TATAACATTTGTATTTCATATTTTTTTGAATAATTATTATTACTATCACTGTTTTTCCAT
AAAGAAAATTACTGATAACATAATAGCAAATTCACATTATGTTTAGAAAACATTTTGAGT
ATACAATATATATTAAAAAAGAAAAACTATTTCAATCTATAATTATTTCTATTATACTAT
TTTTATACCAGAAGAAATTTTTTTTAGTAATAAAAAATTCGTATTTCTTTAAAAAAAGTA
TTCTCTTAATAGAAAATACGAGAAAAATTTTATGATAAAAATATTTCGATTTTATACCTG
CTTGTCCCTCTCCGCAGTAGCTTTACCAGAGTCGAAGTCAACCGTAGTCTTCGAAGTAAG
ATCAGGTTTCTCGCGTATTTTGTCCATGATAAACTCCATGACCTCCATAATAGCGTCTAC
GGTGCCTGTAATGAGGCATACTCTCTCGGTAGTTCCCGGATAAAAATCATGCGATTTAGA
CATCTTCACCCTTGCCCCTGTATCCTTTTGAAGTTGAGCAATTGTATCTCCACCTTTCCC
GATAATGGCCCAACTTCAAAAGGATACAGGGGCAAGGGTGAAGATGTCTAAATCGCATGA
TTT
>Tb405
CTCTACTGTCGCCGCCACCTTTACTACACGCCGATCTTTTCCCTCTGGATGATATCCTGG
ATGTTTCTTGTCGTCGAAGTAAAGGAAGACAACACGCTATCCCCATCCCGCACGCCCGCT
TTCTCGCTCTCCTCTTCTCTCGCGCAAGCTCGATTTCGTCGTTCGGCAGCGCAGACCCTC
GTATCGCGATACGACGTATCGGATTGCTCCCCGGCCAGGAAGGGCGATCCGTCTGTCTCG
AATCTCGGCTCTCCTGCGAGCGGAGGATTTTCACGCTAGAAAGCGGCCGTCCAGCAGGGC
GATACCATCTTATATGACTTTACTTCGACGACAAGGTAAGTTTTTTTTTTCTTTCGTCTA
TTTGTATTCTCGAATTTTAGTGGTTCCACGATTCGTCGACATGACGACGCGCCGGTCCAA
TCGAAGTTCATTTAGCGTCAATCGCGTCGATTGAATCGCCAATTATCTTTTTCCACCTTC
CGATGCCATAACCTCTACCTACGTTCGGTCCGCTCGCTAATTTTAGCGACCAGCCATTTT
GGACACGACACGACACGATCGACGGGACGTGCATGCACGCGTGCATGCGTGCGTGCGTGC
GTACGAGCGAGAGAGCGAGCGACACGGACCGCTCGCTCTCCCTGCGGAAATGAGCGTGTG
TCCCTCCTTCCCTCCCTCTCCGTCCGCGTCACGATTCGCGTGCGTGTCGCACTGCCAGCG
AAACACAAATGCTTCTTGAAGTAATGGACTTCCCTGAGATCGCACAAGACGAAACACCAG
TCCCTTGGGTCCGCACGGTCTCCACGGATCTGCTATTTTCAGCTGCACTCTCACCCCTAG
ACTAATGCAAAAATAGGTCTGCACAATGTATAAGCGCGCGTCTATGGAAAATTCCGTGGA
CGTGGAGAAAATTCGACGAGGACATGGAGACCGAAGAGGATAACTCGGGCCGTTCTGCGG
GTGGAGAAGGAAAGGAGGCAAGGGCAGCTAAACAAACGGGCCTCTTTGTTCGCTTTGCAC
GTATATTTTTATCCTAAACGTTTCCCGAATTTCATTCTCTTCGAGAATGAAATAGACGTA
CAGGAGGGAGGAAAAGAGCAGAGTGTGTGGGAAACGTAGTAAAAATAAGCGGGTCTATTT
TAGCAAACACTTCTTTAACTATTGTATCTGTATTCTAATGCGTATCCGCGAATATAATAA
GACATCTATTTCGTAGTTTCTCTCTTTTTTTTGTAACGAGGAACCGAGTAAACCACTACG
AACACTTGACAAGTAGTATTTGATAGCTAGCATTGACATTTGTAGTCGAATGTAAGAGAA
AGTTGTTTTATTTAAAAGGCATATGACCTAGCTTTATTGTTGTTGCCCATTTATTATAAA
TAATTGTGTCATATTATATATTCCTCTCGAAACATTGAATAAATAGCGAGCCATTTGCAG
TACTGGAAGTGACATTAGAGGAGTCTATCAAATTCCCAATATTTCAAACTTACACGTAAA
ATTTACGATGGAACACATTATTCCGTGTGTTTTCGAAGTCCGTGATCGAACTCCGATCCG
GCGTTGTTTTAAAAAAAGAATCAAGATCCTTGTGGTGGTTTTTGAGAAGCTTGCTGAATT
TACTTTCCTTCCCTTAACTCGTCGCCATCAATTATACATTTTCGTAGCTCTCCCAGTTTC
AGGTGGAAAATTATTTTCATACTTTGAGATAATTAAAATGATCCGCAGAATTAATTTCTC
GTCTTAACTATAAAGATGAGCCGAATGAAGCGAACGATTGAAGAATGCACGTAATATTTC
TTCTAACATTTATTTATCTTGTGCGTATTTATTTATTATTTTATGACATTACCATAAAAG
GGAATATTTTCTTCTATATCCTAATCTCTGTGCGAATACATTCAAAATGTTAAACTTTCA
ACAAGAAAAAAAAAAAGGAACGAGCGAATCGTTCTCGCGTGACATTTGCATTATTATGCG
AATTACCGATTGCTGTGTCATCTAAACTATTCCTAGTTCACGAGCGATCACGATTTATAT
ATCGCTGCTAATATTATAACGCAATAATTAATCATAGCGTATCGTTGCTTTATTAACTTC
GATCGCGACGGTACCGATTGATCGGGAATTTTTATGTAAATCCAATTAATTCTTCAACGA
ATCCCCTTAGATTTTCAGCTGTGTTATTTCACACTATTTTTCCCCAGTACATTTCCAGTA
CGGTTTCCGATAGTGTTAGTTCGGAGACGTCCAGTGTGCGCTGCGATTAGATTATATAGC
TGTCGATCTATTGCAAATACGTCGATAAAAAAAAACACTTGCAGATAATAACGTTCTTTC
TGCGTGATTTTCTAATCTGTATTGTTCAACTTCGTCACGATCAGCGATAATTCGTTTGGG
TTGGATGTTTGTAAATACATCCCTAACGACAATGTGAACTTTCTCGAGCACACACGGCTG
TGTCCTGACGCCAGTCTGTGGAATTTGAGATTTTCGGAGTTTCAAAAAATTCCTTCATAA
AAAAAAAGGCACTACTGATTATCAGGTATTGTTGTTTGTATTTCCTTCGTATGTACAGAA
GATACAAAATCGTGTATAGATAATGAGAATCTTGACTCGATAAAATCGATTAAATAGAAA
TCATTAAGAATCGAAGGCTGATTCGTAGAAGTTACGAGCAACGATACGAAGTAGGAATTT
AGAAGATTCACTTCCCTGTTTATTTTCGTGTCATTCCGGAGAGAACACCAGTTTCTAAAA
ATATTTAAAGACAAATGCGTTAGACAAGCACGATTAATTAATTCAAAATCTCCTTCCTTT
GTCTGCGCGTGACTCGCGAGTATATGTTTTTTGCGCTTATCTGGCCAAGCTGGCCTGCTA
CTTTGACCCTTAAGTATGTGTACCGGTGGAGGAGGGGAGGGGAGGAAATACGGTTCTCGA
TAACGATGCAAAATAATACCGCTTTATCAGGCGGCAGCGGTTCTCAAGCGTCGTCTTTTC
ATGAATCGTGGAATGTCCATAATCGCAAAGGATACTTTTCCAGAATTCATCTCACTAAAG
CGTAATGTCTTTGAGCCATGAGTGCCTTTGCAATTCGAAAACCCCGAAAATGCGCTTTCC
TCGCGCGAATAAAAATAATTGTACCGTTTATGTTAGAAACGTGCGTGGTTTTGGTCACGG
CGATGAAGTAATGTTACAAGTTCCAATATAACCCGGCTCTCACTTTCTCCGAATCCGAAT
CGCGAGCAAAGACAAGCGCGCCGGAACGAGTTTCGCCGGAGGGAAGTGTTTGTCGAGGAT
CGCCGATAATTACGGCGCATCGAGAACGTCGCACGCCCGAACGGAGAACTATTAAACGGA
GTCGTTAAAACCGGCCACGAGGATCTGTGCGTGACACATTGTCGGGTTCACATTTAACGA
GCACATAAATCTTATGCTATGAAGAATAACAGATACCCTTTCGAGGTTCAAACGTTGGCT
AAGACTCATGGAATAAAATCCTACATAAATGTAAGTGTTGAGAATCCTGGTCTCAGGGTC
TACCAATCTGTACGGAATTCGCGTCGGTTGAACCTTTTTACATAAATCCTGCAGAGGGTT
TTTGCCTTATATTTAAATGCAAAAATGACGAAAATATTATCAAGAACTAAACACAATAGA
GGATAGAGAACCGATAAAACAGATGTTCACCTATGACGCGACCTGGACCTGGGTCAACCC
ACCCCGACCTATCTCACAAGGTTTCTTCTTAGATTTTGTGCTATTCACAGGCGGTGACCA
GAGTCTCAATCAACTGTCGGAAAATTTTATTTCGTGCTAATTATATAATACACAAATTAT
ATAAATTTGCCTCGAGATTAATTTAATCACACACACACACACACACACAGAGACAGACGA
CGCGGACGCGCGCCGCATTAATTCTGCAATTCGTTAAAGAAGAATTCTCAATTGCGAACC
GATTAGCCACTTGAGAGTAGAGTAGTGTGACCTTGCCCGAAGGCTGCTCTCTCCTTAGAA
GAGGCGATGTCGGCGTCCGGATCGGCGTCGTCGACGTCCGATCAATATACATGGTGGCGG
CGAAAGGACGCGTGCGCGCCGCGGGGTAAGGTCGACCCGAGAGTCGTCAGACTACGAAGA
GACCACGAGTAAGCACTCTAGTTGCGCTAGCGACAGGCCGACCTCCTCAGCGCTCTCCAT
TTCTGTGTATCTCTCTCTCTTTCTCTTTCTCTTTCTCTCTCGCTCTCGCTCTCTCGCTCG
CTCGCTCTCTCTCGCTCTCTCTTTCTCTCTCTCTCTCTCTCTCTCTGTGTGTCTCGCAAA
CTACCCCCTACGCGAGAATCGATTCTCTCTCGGCGACGCGACAGACCTGCTCTACTTTTT
CCATTCTCTCTCTTTCTCTGTCTACGAGCCTCGTCCCTTTTCGACGTATTTCTCTGCTCA
CGAGAGTGCTGTTGGAGAAGAAGAAGAAGAAGAAGTCTGGATACACTTGGTGATCAACGA
CAGCAGCCGCGTCACCATCGCAAATCACGACTTATGCGTCTGTACCGAGCAGAAACATCC
AGGATATCATCCAGAGGGAAAAGATCGGCGTGTAGTAAAGGCGGCGGCGACAGTAGAGCA
CTATTATCCGACTGGCGATCATCAAACGGCAACACCATCACTACCCACGACCGTTTGTTT
TTGTGCGACGAGTTAACGTCGATATCATCACCAACCTGGTACCACCGATTGCCAGGCTTT
CTTACGGTGACCAGCGACGGACAGGCAGCGTGTATGATCATTGAGGACTACCCCCCTACC
CCACCCGCCACCGCCAAACCGAGGCAACACCCGAGGCATCAAGATACCACCCAACGATTC
CTAAATCTCCACCTGGTCCTGCCCAAGCACAGGACCTCAAAATTTTCCAGTAATAGGCAT
CGGAAGTTACAGCCATTCAGAGAAACGTGACTGGCGTCAGCGGGTAGCGGCGCGGCACGC
CTTACCGCTAATAAGGACTACAATCCTGAAAAGAGGAAGAACCACCCTGACTCGACACGC
TGTTACGAGCTACCACGAGCAGGTAGCATTTATCGCCTGCTACTGGTCACAGCCGACTAC
CAAACTGCCGCTGGCTGGAAACGTGCGACAGAGGGGATCTAGAAAAACCAGAACGAAGAC
GTTACCCACCTGAGAAAGAAAGATCGAATAAAACAGATCCACGTCATCTCACGATCTGCT
TAAGGGCTAATAATCTTTAAGAGGAATCCAATAAATGGCTTAGCAATTGCCGAATCTATT
TTACATCGTCGATCAGAGAAGTTTAGTGAAGTTCGTGAACAGCAAGAGAAGGCAGAAACA
TCGGTCACCATGGGGAGCGTGAACGTTAATCGCAACGTCAGCGATGCTTTTTACCGCTAT
AAGATGCCGCGGATCCAAGCGAAAGTGGAAGGCAAGGGTAATGGCATTAAGACAGTGATT
GTCAACATGGTTGATGTGGCGAAGGCGATTGGTCGTCCAGCTACATATCCGACCAAATAC
TTCGGTTGCGAATTGGGCGCACAGACACAGTTTGACTTCAAAAACGAGCGTTTCATCGTC
AACGGCTCACACGATGCAACAAAATTGCAGGATCTGTTGGATGGTTTTATTCGAAAATAT
GTTCTTTGCCCGGCTTGCGATAATCCAGAGACGGAACTGATGGTCAGTTCAAAGAAGGGC
ACTATTTCACAAGGTTGCAAGGCGTGCGGACATCATGGTCTTCTCGAGAGCAATCATAAA
TTGAATACGTACATTTTAAAAAACCCACCGAGCCTGAATCCAGCAGTGCAAGGCAGCTCG
TTGACGGAGGGTAAACGCGGCAAACGCTCGAAACGCGCCAATGGCGATGCCACGACTACA
ATTGCCACCACCGCAGCTACTACTAACGGTAATGATCGATCTGGCTCGCCGGAAAATGAC
GTCAACAATGCTGGAGACATAGCGGTAGAACTACCGCCAGAAAGAACGATCAACGTCGAC
GGAGATGACGATAAATGGGCGGTGGATGTGTCGGAAGAGGCAGTCAGAGCTCGTCTCCAA
GACCTAACGGACGGTGCAAAAGGTATGACTATCAGCGATGACCTTGACAAGAGCGAAAAG
GAGCGCATGGATATGTTCTACAAACTGGTTAAATGTCGTCGTGATGCCGGTCAGCTCGAC
AATAATCACAAGGAGCTCGTGGCCGAGGCGGAACGTCTCGAAATTAAGACTAAGGCGCCG
TTGATCCTTGCCGAGCTGTTGTTCGACCAGGGAATTGCCGCACAGGCGAAGAAATATCAG
AAATATCGGGTGTTGTTGCTGCGCTTCACTCATGACGATATTAAGGCGCAGAAATATTTG
ATCAGA
>Tb406
TATTTTTTTTAAAAAAAAAAAAAAAAAAAAAAAAAAACATACGCGCACGATCAACTTTGT
TAGTCCCGATGAAAGATCGCAAGAATCCAGGGGAATGTCTTGCCGGCACGATATACGATC
CTCTGAGAGTCGACACTTGTCCGACATATCGTTTATTTGATTTATTCAACTCAATATTAA
CAGAAACAGCTGACAATCCTATTTTGAAAACGCCCTGTGTTGTATGTATGTATATAAATG
AAACGGCAGCATCGTAAGTTCAAAGTATAGCAGTATGTACGTCGACACAACGTCAATCCT
GTTGCATCCTCTATTCGCAGGAGATCGATTTTTTCGTCCTTTTTTTGTATTTATATGCCT
TTTTTTCGTTACACTTCGTCAATTCAAACTCGCATACGCGTGTAATCATCAATTAACAAA
TATACATATGTATAATGTATAATTTATATTATATATAATTATATATTACATTACATATAT
ATATTTGTCAATGTCCTTTCCGTCTTTCTCTCTCTCTCTCTCGCATTCTTTTTCTCGTTT
TTTTTTCGCTATAGTGTGTCTGTGTTGTTTTGTGTCTGTTTTATGTATGTGTGTGTGTAG
GTACATATGCTTCATCGTAACACCTAAAGCCAAAAGCTCCTGCTTATAATTATAATAAAA
TAATGATGATAATAATATAATAGAGCAATCAATAGTACTAATTAATATTAATAGTGGTAA
TAGATAATCAATAATATACAACATACTTTGAGGCACTTAAATGCGTGCTCAATTAGTCGT
CCCGATTCTCGCAACACTAGCTACTCCGAATTAGCATGTTCTCTCGCGCACATTTTTTTT
TCTTCATTCTCTCCCTCTCTTTCTCTCTCTACCTTTCTCTCTTCTTGGCCGAAAAAAACC
GCGACCCTAGGATTCCTAAGCGTCTTGGTGCACCTCGTGATCAGAGGGTCGAATAGAATA
GTCTAACAAAAAAAAATCTGATCGCGACACAGCGAAGAGTATAATGGGCGATTAGTTAAA
AAGCAGAGGGGGCTTCGAGTTTCACGCAAATCGGTAGTGGTCGCCCCCGATAGTCCCCGG
AATCGACGACGACCACCGTGATGAACAATGCCAGTTCGCGATCGCATTGCTGTGGCGAAC
AAGACGGAAGAGTAAACGGAATCGCAATCGGACGATGGGATTGAAAAGCTGAGAAAATAC
AGGGATGGAATCGCGATGAGAGCTCGGAGAGCGAGGATTGGAATATCAGCCCAGGAAATA
ACGCAAAGGTCCAAGAAGTCGTCAACGAATCGCGGTACGCTCCTTCAGACATTTGCGTCG
CTGAGCTGGGCGGAAAATTGGACACGGATTCTGGAGATCGAGAGAGAGCTGGTATGGAAT
CGTAAAAGGAAAAAAAGGAAAAAAAAAGAAAAAAAAAGGAAAAGCAAAACCGAGGAGAGA
AGAGAATGGGACTGTCTCGAAACAACGCGCGAGCTCGAAAGACGTTTGAAAGAAAATCAG
GAGAAAGTTTTCTTAGAGATTCGCGTTGTCCGGAAATGGGCGAGAGAAGCAAGACGGAAA
CTGATGGTGGTGATGATGATGGTGATGGAACAAGGATGAAACGAAATCCACGACGAGAGT
TCGTCATGCGAAACTTCGTAGGAAGATCCTCTCGAAGAGATCCGAAGAATCTTGGAGCTC
GAGGACTCTTGAATTGCAGGATTCGAGTAACGGAAGTGAATTTCAATTCGCTTTAAACAT
TTGCGCGCTTAAAATGAATCTAAACAAATTGAGGAATAATCAAGGCAAGAGATATTTTTA
TGTGTACATATAATGTCTAATGTACTTAAAGGCGGAATATGTGTACGTTTAAATCCGCTT
CGTCGCGCATCTCGCGAGTGACTTTGTCAAACACATTATAATACATTCTTTAAGAATTGA
ATTTATCTTTTTCTTTAACACTTACGTCTTTCATAATATTACATGCGCCCTTAATCGCCA
ATAATTAAAACATTAAGTGTATTATAAATACGGTTAAAACGCAAAATATTTCTTGTGAAG
GATACACTAGCAACATTTTCCAAGATCATTCCTCAATTGTGAATTCATTCTTCGTCCTTG
TGTTAAACTTTACAGATCTAGTATCACCGCCGATTTTCTCCGCAATAAAGCTTCTCACAT
GTTTCAACTGCATAAGAATACGTATTCATATGCTTCTCGATCGTCCTCCTCCCTCACCTC
CTCCTAATCATCATCATCATCATCATCATTAGTCGTCATCGGTAACGTTTCTTAAACCAC
GCATAATCTCGTACACATCATAACTTTCTCAGTTTACAAAATACAATCTCTTCGTTCTCC
TCTTCTTATTTTTAACTCTTTTTTGGGGGGGGGGGAGGGTAAAAGACGAGGAACGTGGAA
GAAAGCGGAATTTTGGGATAGGAGTGGGGAAGGGGAGGGATTCCACACCGCTTTCCATTT
GGCGAGAATCTCAGTTGATTTCGGCGTCCACTTCGTTGCACGTTTCGGGAGATTTCGTCA
AGCAATGTTCTTTTTTTTTGGCACAAATATATATAATTATATATATCTAATAGACATGTG
TTTTTTCCCGGTTATAATATTACGGCCCTGCACGCGCGAAGGAGGGGCGGGGGAAGGGGT
TTTTTTCCCTTTAAAAGAGTAATATAATCCTTATCTCTTTAACGCGTTTTTTTACAAGCT
AACAAATATGTACCTCAATCACAGAACCAAAAAACGATATATAACAATACTCTTCTCTTG
CGCGATGTACCGGGTGATCGGGAAGCCGCGCAGCCGTGCGCTTGGTGCTGTCGAGAGAAA
GACCGCTTAAAAAAAAATGCCGCCACGTCGTAACACACTTCCGCGTTTACCCGAAGCATA
ATTCTAGACAATCATTTATATCTCGTATAACTCGAATTTTTAGATTCATAAATTCTTTAG
ATCTATATATATTTGTTAATTAATTAAGATCCTTACCAATTACTAACGAAGTCTTAAAAC
TAAACCTTATTAAACATTAGGTACACTCAAAACTTTGTTATATCGTCTATATTGAAAATC
ATAGATCAAAAGATCGATAATAAAAGTTTGAAGAGCGACTCGAGGAACAAAAAATCGAAA
AAGTTGAAGATTCGTTCAAATTTCAAAAGCGTATTTAATAAATCGAAATTTGATCGATTT
AATTCTTTTATTCGACGTAAATCTCGATCATATTACATTTATAAACGCGTGTGAAACCTC
AGATTCCCAACTTTGTTACATTTTTTAATCCCCAGTTGCTTCTTTTGTCGATCTCTTTTT
GCCAGCCTAATAATTCTCATTGGCGAGTCAGTAACCGAGCATCAGTCTTCGGGGCTCTGC
TGCCAAGCCGGTCATTATTCTTTTCGTCCGCTTAACGCGTGCATTTAGATCATTAGTTTC
TTAAACCCTATAACGAATTTTTAAATTTTTTTCAAGACCTTAAATCCTTCAAACATCCTC
CAATCACGAATAAACTACAATTGAATCTTTTCACAAATTGCAATAAAGCGAATAAAACAA
TTGTGCCAATTATAAGCACATATATCGGCAAAACCATCAACATCATCAAACCGCGGCGAC
AAACTTGCCCCGCGGAACTCTCCGATCACCCTGTATAATAGTAGCGCCTGCGAATGCGCC
GCTATAATAGTGCGCGGCGAGTCTTACACATTTTCACACATACACTATCTCACTCATTCA
TTCATTCTCTCTCTCTTGATCGATTCGTCGATCGACCGATCGTTGATCGTAGGCGAGACG
TCACTGTACAATGTAAAAAGTTCTCTCTTCCTCACGCCTGCAGCACGTGACGGCGTCGGT
CTGAGAAGGGAGTACCGGGGGGGTAGATAGGTAGGTGAAAGCAGCGGCGAGCTCCGATAT
CCTCATTCTCGATCCGATCCGACCCCGAGAAGATGGCGATGACGTCATAGCACATATAGC
ACAGCTAATTATCGTTTAATTACCCCGTTGTGGTAATCAGTAGATTTTGGCTTCTTGCTT
CGTTATATCTAAGCTGCTTCCGCCGCTCGAGGTGTCTTCCTTCATCGTCGTCACGTGCAG
CTTTTAAACATTTCTATCCCTCTCATCTGTTTTGTGTTTTGTACAAGGTAGCTCACGGCA
ATGTTGCGCTACTTGGGCATAGCTTGGCCTCGTAAGATCTATAGGGAAGGCAGAGGCCAC
TCCAGTTTGCGATTGGGAGTTCTGTGAAGAGGCAGTAGGAGGAGGGACGACGACGTTATT
ACAGTCGCACCTGGTCATCGTCTCGGCATCGTCCGTGGTCGCTGCGGTTGACGTCGCCGT
CGTTGCCGTTGTCGTCGTCGTAGCCGTCGTTACCGTCGACATAGCCACTGCCGGCAGGTG
CGTATTCGCAACTACAGCGTCGTCCACACCGTTCACCATGTTCGAGTCGTCAGTCTTTAT
AGATTTATCAGGAGATGACGGGGGAGTGAGCGAGTACCGGAGCAGAGGCGCAGGGAAACG
CTGCCGCATCGACGAATTCTACGAACGTCACGCATATCCTTAATCCGCCGACGGCCAACA
ACGAGAATACGTCGTCGGCCGACGCTGCCGCGCTCAGCACCGTCGCGCTCACTCCCCCGT
CATCTCCTGATAAGTGAGTGGGATTTTTAATTATACGCTCGCTCGGTGTAACGGTGTTTC
GGGCAGTTGCGGAGAGTTTTGCGTTGGTTCGCTGAATTGACTTGTGCTGGATTAAATAAC
GAACTGTTTGTCCAATCTGCGTTGGAGATGTGTTATGATTTTTTTTTTTTTTTTTTTAAG
GAAAAAGTACAGATCCTCCAATGGATCTTTAGTATATTTTTATTCGAAGACATAATGCAT
AGTTTGTGAAGCATGGAAAAATACTTCGATTATACGAGTTGTTTCTTTTATTTTATTTTT
TTAGACTCTCCAACGACGTTGCATTTTTTGTTCGTTCAATATGTTTGAAAAAATCGAGGA
ACTTCATTAGAATTTTTTTTTCTCCTAAAGTAAAATTGCTATTTAGCTCTCAATTATGAA
AGCGACAAACTGTCTTGTTCCAAAGTACGACGAAACTTTCCGCTCTCCCAATACACATAC
ATACGTGTACATAGATGTATATGCGCGCTACTGCGCAAAGAGAGAGGAACACAGATGGAG
AGAGAAAGAGAGAGAGAGAGAGAGAGAGTGAAAAGTTCTTGATCCTTGAATCGTTAACCT
TTTATAGGATCGTTTTATTCTAATTTTACTCGTAATAGTTTTTATCCTCTTTTAAACTGA
TTTCTTTATTTCTTGTTTATAATATTTCTTTGCTGAAAGCTGTTTACGTGATTAACGAGG
GTTTGCATTGAAAACCAGTGAACTGTATTGTCGTGTTGTCGAATCTTTGTGTTTAAAGAT
TACATTGCTTTTCCTTTTAATAGATAAGTGTGTTCATTCTATTAAGATTGTTATAAAATC
GTATAGATGAAAATCCTTGATAAATTGATCGAGGAATATCGCGTAAGACTTTGATTGTTT
GCAAAGTTAAATTTAATCTCTCGTTTGAGCGAATGAACTATTTTTTTTTTTGCTTATGCA
ACTGAAAGGAAGTTGGCTTTTCATTGGCTTTTTTTAATTCTATAAATAATTGACTACTTT
TGCGAGAAAGATATGTAAAGGATATGTACAGAGTCTTAAACATTTATATTTGTACACCTA
ATCACTGAGATCACTAATTATAGATTAGATAATTATAAATTGATGCATAGAAAGTAAACG
CGAATCGGGGTCATGTAGTAAATTCCATTCGAATGAGGGATTCAGCTGGTTTTTCCGTGA
ACGGGTTCCTGGACTCCTGCCTTATTGGATTTTTATATCCTTGGATCGGTGGACCGTTGT
ATCGTTGAATCCTCAGATTCTCCAATTCCATATTGGATTCTTTTGGATTCTTCCGTCGCA
ATCGCCCTTTGGATCCTTAGACTTTTTTGAAGATCTTTAGCTTCATTCGTAAGGATTCAT
CGATTCGCGACAGCGCAAAAATCTAAGGATTCAAGGGTACGCGTTACGCTGTATGAGCTT
TAGATAGGACTCACATAATAGGATATATCGTAATATATGTCTTCAGGAATGTCGAATTAT
GTTTCATTGTTGTTGTTGTCTTGTTGTTGGCTGCGTTATATGCTATGTTGTTTTGTAATG
ACATGTTTTTTTTTTCTCAAGCCTTCCTGTTCTGATATTGTCGGGTGCGATGATTCTCAC
ACGTCGTCGATTGCTTTGTTATCTGGGAAGAGGGAGATCCTTTCTTTTCTCATTTAAAAG
CTATATAGAAGTTGAAGCTTTCTTTCCATCGCCATAGTTAATCTCGAGTTACTAACTGTT
AATGTCTTTCGAGTTACCGGAGTAGTCTTATCCGCCTGCATTCTCGTCACTTTATTTCCA
ACACGTACATTTTATCGTGGACAATTTTATACGAGGACCAAGGATCTAAGAACTGACTTG
AGATTCAAAACCATAGAGATTTGAGTCCTGCACTGAGATTTTTTAGGTTTCCCGGGACTC
GGGTGCAATCCTTTCCGGTCATTCTCTAGCAAGAATGCTGCTACGAAAGTGTTTCGTCGA
GTTTCTTTGAAGCCTGAAAAGAAAAAAAATGGTAACTCTTAAATCTTCAAGTTAGATCTT
CGGCTGCGCGCGAGTCTCTCGTCCTTATCTCTTACTATTCATTTACTATTCATTATTCAT
TTATAAGTAAATTAGATGTACTCGCAATTATGTTTTGCCATTTCTTCTTATCGACAACTT
TCGTCGTTATTATCGTGCCTTTCTGATTCTGAAGTTCTAGAAACTTTCTTTTCGTTTATA
TAAGGCCCCTATAATTTTTTTTCCCTCCATAAGGATTCTATAAGCATGCTCTATAAATCC
GGTATATAAATATGAGTTTAAGTTTGGTACCATGGATTTTTTTAGATGCTTTTAGAGAGT
TCTTGAGTATATATTGTAGATTTATTCATCCCTGGATCATTGAATCATTTAATATCTTTA
AGTATTCCGGACACTGCTCCGATTGTCCAGATACTCTCGATCCTAAGATTTAACGGATTT
CATATTTTAATTATTTAGATATTTTAAATATTCAGATTTTTTTCAAGCGTTCCATATTTA
AACTGGTTTTGAATGTCAGACACTTTTTTATATCCAGCTCTTAATTAACATTTCGCATTC
GCAAAGTTGGTTGCCAATTTTCTTAAGATCCTTCAGAGCCCATCTCAAAGATGTGAAGGA
TCAAAAAGGTTTTGACACAATGCTAAAGATACCCAAGGACCTGAGAATCCCAAATTGTTT
AAAACAAAAACCTTTGAAATTTTTTAAGAGTATCTAATCCAAGGATCCGTTGAGAAGCAT
CTAAGCATCTGAACGTTCAATGATCGAGGGATCTAAGAACTCTATCCCTTTCGGACGAGT
ACAGCACGCCGCATACCGCCGATTGAAATCAGCATTAAACAGTCATTGCTAGCGCACTAT
GAACGCTATATGTGTATGCAGGAATGTATGCGGTATTATTGTGGTATGAGATAATTCTCT
TCTTGCCTGTACTGTTTTATGCGGCAGATAAACAATAAAACGTTGAATAGGGATATACGA
TAAATAATATTATTTTTCAGGGTTTTTTAATATATTACGATTATTATTTGATTATTATAT
TATTATAATAAATTTTTAATATTATTAAGATTATTATTATTGATTATTATCTGTTCGGTT
TCAAGTTACTCTTAAAGGCATTTTGATGATGAAGTTTCTCTAGCTCATATAATTCTAACG
TTACTAGTTAAGTTAATAATTCTCGTTACGTGACTGCAAAATAAATATAAAACGGAAAAA
ACGAGAAATACGCCTGCCTCAGCATGGTATCTGATGGACCTTTGGTAATGACTATAGTTG
CATTGTCAGCGATGAACTAGAAGTTAATAAACAATGTGTATACTGATTTGT
>Tb407
GGGAGTATGTATCTCCATGTAGACACGTACTGATATTATCGTTCGTTGCGTTCTACATTC
CGACAGTGTTACATCCGTATTTTTTTACTCATTATCGTAACCTGAAAGAAACTAGAATAA
CTATCTTTGTCACAAAATGATAAAAATATGATTTAGCGTTAAAAGAATACGGAAACAAAC
GGCGATGATGAAAAGAATCAAGTCGATTGTCGAGTCATTAATAATTGCGTTTCACGTCTC
TGTTTTATGGAAAAGCGACCGATTCACGCGTTGAATTTCGCGGCACAAACAATGACTACT
ATATTCACTGATTTCATTATCGCGTTGCCCCAGCGATCGTGATTGTCAAAATATGCGATA
AATTTTTTTTAAGCTTTTTGCGAAGTTAATCGCGCCTCTCAGACCGATTCGCAAGAATAT
GCGACGATCAAAGTGACTGGTAGATGCAGCTGTTTTGCCGCCACATCTTTTTGGCGGCAA
ACCGGCGGGCAAGCGTGGCGTGAGCGTGGCACACTATTATTCGGTACTCGTGAATCGGTC
TGAGAGGAACCTCGCGAGAGATAACGATCTCATCATGTCAGGAAGCGTGCTGAAGTTCGC
CAAACTGTCGGAAAAGGCATTTCCACCGACGAAGGGCTCGGAATATGCGGCGGGCTACGA
TCTACGGAGTGCGTACAAGTATATTATACCAGCTCGTGGCAAGGAATTAGTCAAGACTGA
TTTGCAAGTGGAAGTTCCTTTTGGCACGTATGGCAGGATTGCACCACGATCTGGCTTAGC
ATGGAAAAATCACATAGATGTTGGTGCAGGTGTAATTGATGCAGATTATCGGTACGTATA
GTTTTCACAGAGAACGGTCACGTCAAAAATGCCAAAATGTTAGTTTCTTTATTTTCTTTT
TTTTGTTAACAGTGGTAATGTTGGTGTAGTACTATTCAACCACAGTAATGAGGATTTCGA
AGTTTCACCTGGTGATCGCATAGCTCAATTAATATGTGAAAAGATTACATATCCTAAAAT
AGAAGAAGTAGATACCTTAACTGACACGAGTAGGGGTGCAGAAGGATTTGGCTCGACAGG
CATGAAGTGAAGAATTTAACATGAATCTGATTTACTTAATTCTTATAAAGACTTGTTTGA
TTTACTTATTATACATTAAGCCTTTTCATATCCTATATAAATAAATACATTGATATTTTG
ATAGAATATAGTCTCTCTTTATTTCTTAGAACCACTTGTGCCTATATATTTGATTATAGC
ATACATTCCATTGATATAAACATATGTACAGATAGAAAAAAATATAAAAATTTGAAGGCT
TTTAAATATTTGAGATAGGAATTTTGCGTAGTTAATGTTTTGAAGAGAATTAGAATTAGA
ATTTTAAAAATGTACTGATTAGAGGCTATATATTTTTGAATTGTTCATGTCTTATGTCCC
CTACAATCTTGAATATAACAGTTTTAGAAGTAGTGATGTGACATCCTATGTCTCGCATTC
TCTCGAAAGCTAGTATTCTGTCTTCCTGAGTACGTGACGAACAACAATCTGCCACTATAT
GAACCTCGTAGCCGTACTGTCTCAAGTTTATAGCTGTATTTTCTATACAGACATGTGTTT
CAATACCTATGAGTATAATAGACTCTGGTTTTTGTCCGTTGCAAAGTGTTGCAAGCTCCT
TATTAATTTGAGGAGTACACATACTAAACTGCGTCTTCGCGAATGGTCCCTTGGCTCCAG
AGATATCAAACTCAGGTACAATTTTCCCCAAAGATTTTGGAATCTGTTCGGAAACTAGCA
TGGGGACATTCATAATTTTCAGAACATTGATCAATTTCGTTGAGTTTTGAACCATCTTAT
CGAATTGGAATATAGTCTTTGCGAGTTTTTCCTGAACGCCGCATATGAATAGTGCAGTCT
TTCCTTGCCGGAGTATAGCTTTTGCAGGATTTATAGTCATCATTGCAGTTGTTATTTACG
TTATTTAATTTCAGCGTGTGCAGAAGATACAACGCGACAGTTTGCGTTTCGCGAAAACTG
AAAAATACTGGAAAATAAACTATACTGTATAACATATATAATAAAAAAATAAAAATATAT
GCTTATACATATATGTGCAATATAGTCATGTGAGCTAATTGTAAGGTCATTATCAATGTT
ATCAGCAAGTAATTTGTTGCATGTTTTAAGTAAACAGCGAAGACTAAAAATAAACGGTTT
TTGTAAAATATGAAATACAAATATTTCAGTATTGTTTCCTTTCCTTTAGTGTAGTAATAC
AATAATAATACTATTTAATTTAAAAAATCACATAAAAAAGATTTCAAAGTTGCATAACAA
TTAATATGTAAAAAGATTACGTATTCTAAAATAAAAAAAGCAGATATTTAACTGACACAA
GGGACATAGAAGAATTTGGCTTGACATGTACAAAGTAAATAAAAATTTTAAGATAAACTT
AACTTATTTGACTTACAAAGACTGATTTACTTATTATACATTAAGCCTTTTGATATATAA
ATAAAATGCGTTAATATTTTAATGCAATACAGCCTCTTTATTTCTTAGAATCATTTATGA
CTGTATATTTCATTGTAGTACATAGTATAAACATATATACAGGTAGAAAGATATGTATAA
AAAGAATTTTTTAAGAGCACTTAAATGTTCGAGTTAGGAACCAGTCCTGTGTATGCAGTT
GGTGTTTTAATGAGAGCCAGTACATTTTTGAATTGTTCGTGACTAGCATCCCGTACAATC
TTAAATATAACATTCTCAGAAGTAGTTATATGACAGCCTATGTCGCGCATTCTTTCCAGA
GCTAGTAATCTGTCTTCTTGAGTTCGCGACGAACAACAATCTGCCACTGTATGAACTTCA
TAGCCCTGTTCTCTCAAATCAATAGCTGAATTTTCTACACAGACATGTGTTTCGATACCT
ATGAGTACAATTGACTCTGGCCTTTGTCCATTGCAAAGTGTTGCAATCTGCTTGCTAATT
TCAGGAGTACACATATTAAATTGCATCTTTGCGAAAGGTCCCTTGGCTCCAGAGATATCA
AATTCAGATACAGTTTTCCCTAAAGATTTTGCATTCTGTTCGGTAACCAGCATGGGCACA
TTCATAATTTTCAGAGCATTGATCAGTTTCGTTGAATTTTGAACCATCTTATCGAACAGA
AATAAAGCTCGTCGGAATTTTTCCTGCACATCACATATGATCAGCGCTGTCTTTCCTTGC
CGAAGTATAACTCTCGCAGGATTTATAGCCATCGTTGCAGTTGTTTCTTTGATTTTAGCG
TGTACGGAAGATGTACAAATGCAACAGACTGCGTTTCGTGAAAACTCTTGAAAAACACTA
TTCCAATTCGATAAGATGGTTCAAAATTCAACGAAACTGATCAATGCTCTGAAAATTATG
AATGTGCCCATGCTGGTTACCG
>Tb411
GCGTCCGGGCGCGGTGCCTCGCGGCCCAGCCTGACGAGCGTGTGCGCCGCACGGAAACGT
GAGACCGTGTGCGCCTGGCGAGAGTGTTCCCCTCGCCGCCGACGGGATCGAGGGAGAGAG
ATAGTTCATCGTGAGCGCGTGCCCCCTCCGAGCCGTGTCGGAGTCACATCGACGACAGAG
ACGACGGGGAGCGGTGACGAGGAGTTGTGAGATAGGTCCAGAAGGGAATCGATATCAAGA
TGCAGGCGGAATTGATTTACCGAAAACCGTCAGCGATGACGAGCCAGGATGGTTTTCATC
ATCCCGGGAACGGTAACAAGCGGGAGAAAAACGGCGGACGAGATTCGCGGGAGACGATAC
ACTCGGGTCACTTCATGGTGTCGGACTTTGAGGCTGAGGCGCAGGATGATGAGGACGATC
TTGCTGTGCCGGTGCCGGACCAGGAAGAGCAGACCACTAGATTCTCGATCGTCCCGCCAG
GTTTCTTTCATGACGCATTCGCGAGTTCATTTAATGACAAGAGCACTTCCCAGCAGCTGA
GCATCGAGACGTCCTTGAACAAACTCTTCCAGTGCATGTCTCTTGCCTACAGACAGAAGC
TGACATCGCCTAAGTGGAATCGCTTCAAAGGCATCAGACTGAGATGGAAAGACAAAATCA
GATTGAACAACGTGATTTGGAGATGCTGGCACATGCAATTTATATTGAAACAAAACACTC
TAGTGTGTCAGTTTGCATCGCCACTTGATGTGGATACTCATAACAAGCCTGAGGCGGTGG
TCTTAGAGGGAAAATACTGGAAACGAAAGCTCGCAGCCGTTACAGCGGAATACAAGAAAT
GGCGTATGTTCTACCGAAACAAAATTCTTGGCTGGACGAACAAAGATGGTACAGAAATGA
TGGAATCAATGGACATGCTCGAATGGGGCAGTGGATGTGGACCTACCGGTAACTTCGGAG
CGGGTACGGGATCGTATGCATTCGGGAATACGAGCGGTGCTCCAGGTGGCGAGAGTATGA
TGGTTGACGAGGATTACATGGAACTGATGACTGATACACTCTTTTCAACCATCAGCTCAA
ATCAACCAATATACTTTCCTGATCCTAGAGAAATCGCGCGAGGTGCCAGTTTAGCAGACT
TCATTCAACCTAGCCTGGGTCCCTTGCAACCGAACCTGGACGATTTCATGGACACTCTGG
AACCATTACAAGAATTTTTAAACTCGAAATTGCCTCCCGTACCCGAAGAAGACGATATGT
TTCGGAATGGCAGTCTAAACACTAATTATTCTGATTTGGACCTGATGACACCGATTAATC
AAGTAAACGAAATAGGCAACAATTCAACGATAAAAAACGAACAAGCCTCGCAACAACAGC
TACCTCAGGAAGAGCAAGTGGCTAGTATGCAGAATCTCCAGTACACCGCCAAAATATATA
CTCAGCCTCAACCTGAAGCAGCGAATATGTATAGGAATAACATAGCTATGAGTGAAGATT
ACGCACTTCAGCCGAACTTCGAGGCGTCTGTTACAACAAACGAACCCATACGAGAAAAAA
GTAGAAGCAGAACGTCGTTGGCGAGAAATAATCGTGTGATACAGCAATCCCAACAGCAAC
AACAACAGAGTATGTATCAAGCGACCACGCAGCAACAGAATTCGGGCTTCCAATCGCAAC
AGCCGCAGTCTTACGCAATGGAGATTCAAGCAGTGCGATTAACACCGGTGCAGAATCAGC
CGCAATCCGTGCAGATCGCGACGCTAAATGATCAGTCGACGGTTAATGCCAGTCAGATAC
CCGCGATTACTGCCGCCACCGTGCAAAATCTAGTGACAGTACAGCATAATTATGGTACAC
AAGCCATCAATTCGCAACTGCAGACTCAGCATCAAGCAATAAGGCCCTTGCCGACTACCT
CGCCAATGTCCAGCAAACCTTACAAGATCGTTCAACCACAGCAGCAATGCTATAAGTTTC
CAAATCTCGTACAAAATCTCAATGCTCAACAGTGTAAATTTAGCACCAATAGCTTCAAGA
CGCATCCCACGCAACAAGTGTTAACGGTTTCTTCGACGGAGCAACCATCGCAGTCACAGA
TATTGTTGCAGTGTAGACCATCATCTGGGTTGGACCTTACCGCATCCACTTTGCATACCA
AGTTGTTACCTCAACCAACCACGTCCAACGCAGAAAAAGAAGAAGTCTTTGCTGTACCAA
AGGTATTACTTACATTGACATATAAGACTGAGAATTTATAAATCAATAATTTAGAGAGAA
TGTATTAAATTTTTTTTCTTAAAATGTTTAAATGTATCAG
>Tb423
GATTTCCTCAGACTTTAGAAGTCTGGACAGATCCGTATTGGCCATTTTAGGGAACGGCAA
GTTGTATCCTTTTTTAAGCTGTGATTCTTTACGCCAGGTTCCATAAAGGGCATCCAATTG
TTCAAAAGCAGATTTCGTCCAGATTACGAAGCGTCCAACATGGCCACGATCAGGGCATTC
GTAAAGCATTCCGCAATATCCCTGGTGTCTCTCTGATGAACATCAATAAGATGAATCTAT
TGAAATTGGCACCTGGTGGCCATGTTGGACGCTTCGTAATCTGGAACGAAATCTGCTTTT
GAACAGTTGGATGCCCTTACGGAACCTGGCGTAAAGAATCACAGCTTAAAAAAGGTTATA
ACTTGCCGTTCCCTAAAATTGGCCATATACGGATCTGTCCAGACTTCTAAAGTCTGAGGA
AATCCGCAAAAGCCTGAGAGCTCCCAGGAAGAAGGTGGTACGTAGAGTGAAGAAACTGAA
CCCGTTGACCAACACACGGGCTATGCTGCGCCTCAACCCGTATGCTGCAGTTTTGAAACG
CGCTGCCAACCTCTGACTGCCCAGAAGAGTCAGCGCGAAAAGCTTCAGCTCGCTGAGTCG
CGAGGCCAGATAAAATTGAAGAGGTCGCCGACGGCGAAAACCATCGCGCTTTTGGCCAGG
AGGAAAAAACAACTGGTTGAATACAAGACGTCTGTGAAGAAGACTCCGCAAGTTAAAGCT
GACAAAGATACTACAAAAACCGCTGCCCCTGCCAAGCAGCCAACTAAAAAGTAAACAACA
AACGTTGATGACATCAACACTGTTGTAAACTTTAAATAATTTTTATCTCTGGCTTCAAAT
AAAAGGCGGAAAATTA
>Tb428
GTAGACGGATCCGTGACAATCAGCAGGCGCGGCTCACGGAAGGCAGCCTGGATTTGATTG
GTGAATGCACCTGGGGTGAAACGCCCAGCGATAGGAGTGGCGCCAGTGTGAGCCGCAAAT
TTCAGCACGGCTCTTTGACCCGAATGACGGCAGCTGATGACGAAGACCTCGCTGGGATGC
TCAATGGCAACGATGGCACGTGCAGCGAGCAACAACTTTTCCCACGTGTGGCGGAGATTG
ATGACATTTACACCAGCACCATCTACTCTCTTTTTATAAACGTACTGCTCCATCTGGAAG
TTGACGTTTTCAGCACCCAGATGGGTGCCAGCAGCCAACATTTTCGTAACATCGTCCTCT
TTGAGGGCCAATACGTCTAAACCTCCTGACATTTTAACGTTGTGGTTGAATTAGGAGTCT
CCTAGTGGCATCTCAACGTTGACTCGTAATTCAACCACAACGTTAAAATGTCAGGAGGTT
TAGACGTATTGGCCCTCAAAGAGGA
>Tb429
CACCGAAAGCACTCGCCCCAAAATTTGTCCATTGTGTGATAAAGGTGAGGAAACACGTGT
ATGAGAGCATGCGACTCGTCCGTGTACGTGATCTGTTGGAACATGATGTCATACACGTGT
TTCCTCACCTTTATCACACAATGGACAAATTTTGGGGCGAGTGCTTTCGGTGGGATCACT
GACCTCGAGTCGCCAGAGAGGAGAATCGTCTTCGCGACTACAAATCGTTCGCGCTGTATG
CCTGATCTTTACGACACGAGAAACGCAATCAGCGAGAATAATCGAAGACTTATTTTGTAT
TTGTTTGGACTTGTTTTGCATTGACCTGACGTGAAAGAATTACTCCGTGCCTCTATTAAT
ATTAATGGCATCAAAGTGCTTATCATTAAGATTAAGGACAGCTATTCTGAAACATGCTTT
GCCTTGACCTTAATCTTGAACATGTCGATGGTAGCAATGAAAAATATTATTAATACATTT
TGAAGTATTTCGTGAACATGCTTACCAGCAGTTAACAAAAGAGTTTGTATAAAAACTATA
TGAGAAAAAAATAAAACTTTATGCCGATATATAAATTTGAATAGAATTTTAGATTCTAGT
GAAAACTTTTTAGTAATTATCATACAAATAAATTTGAAAAGTTATGCAATTATAATATTT
TTTATTGATGCCATCAATATATTTAAATGGATTGAATATGATAGAATTTTTATAAAAAAG
TTAATTATTTATCTTATTTATGCATGTACATTGTTAAATTTATCTTCACGTTCGTTTAAC
TGATCTCGATGGCAAATCTTTACCAAAGAAATTTTTTGCCTGTAAATAGTATGCAAAAGT
TCCTGTTACATTTAGTGCCAAATAGGAATTATAATTAATTTTCTGATTCTACTTGTCTGT
CGACTGAAATAAAAAAAACTTTATTCGTGCCATATTTCTGGAGAAATGTTATGCATAAAT
ACGTTAATTAGTCAAAATTTATAATACGTATAGAATTTATGTAATACAAAACTTCTATAT
AAGATGACGTCTTTTAAAATGTGCCTTTCTGTGACATTTTTCGACAAAATATATTGGATA
TATCTTTTGGCATTTAGCCAAAAGATAAAAAAATAAAAAGAATTTCATTAAAAAGTTATA
AACAAAAAAAGCTTAAAAAACATAGCAACT
>Tb439
TTAAAAAAGGAACAATCCGCAAAATGTCACATTTCAGTAAAAATATATTATTCTCTCGAA
AACTCATTTGGGATGAGCTCGAGCGAAGGGTTCGAAGGTATTGTCCAACTTCAGAGAAAT
CTTTATGGAAGATATTAAAGAGGGAGTGGAACGCTATAGACAGTGAAACAAAAAAATCAT
CGATAAGATGTCTAAACCTTGGAGGAAAGTTATAAAGAAAAAGAGTGGATTTTTCGATGA
AAAGAATGTTTAATAATTTTTCATAAATTAAAAACTGTTATTTCTTTACAAATAAATATT
AATTTGTTTATAATTTGAACCATTTTTATTTTGTATTTTCTGTAATCTTTATTTATTAGT
TTGGTCTTAAACTTTTTGACGAGTGTGTGTGTGTGTGTGTGTGTGTGTGTGTGTGTGTAT
AATTTATGTTGCGATGTTCACGCTTTATTTAAAAACAGCATTTCAAAGGCACTATATACA
CATATTACATACACGCATGTCCCCACTTTTTATGGTATGTAGAATAATATGTAGAATGTT
GAATCGTATGAACTATCTCAACAATATTTATCTATCTATATACACGTAATGTGTATTTAA
TTTATTACATTGCCTTTCTGGACACATTATGATAAATATAAGGAATTACCTACGCGATAT
CGTAGAAGGTATCTCATAAAACGTCGCAATGCAGCGATAGATACAAAAATTGGATGTTAT
ATACATCGTTGGCATACTTTAAATAGGTAGATCGGAGATAAAATTCGTTTGTACTAAGTT
TGCGATGATAACTGCAGTTTTTGTGCATCGAGATATGTCAGAAATACAATTTCAGTGTTT
CACTTGACGATTCCGTGTAGTATGTATGTCGCCGCGAGAATACATTTGTGTAGTTTCATC
TCATTTTCTACAGTTACTGAATTGCACTTTGATCAATCTTATACAGAATGGCTGATACGA
ATCGAGTTTATCGTTTATATATTATCGCACATGTATTTATCCATTGATTAGAAATTGGAT
GTGACAGATGACAAAAAATCATTGTACACATTGACATAAAACAATTATGAACGTATTAAA
GAACTGTCATAAGTACGAGACTTTCAATATCTTTCGTTTTGGATGAGATAACGTGATACT
TTAGATAAAAATATATTTATACCTAAAAATATACTGCTCGAATATTGCTTTCTTTTAAAT
TTAAGCAGAGACGCGTTGTACGATTAGGCAATTGTGCGGCGAACGTCGATAATTCTCAAA
TGTTTCGCCAAATTAAAAAATTTTATGCAAAAAATGTCAAGTTCATTAATTATTAACTAT
TTTTACACAATCCTTCCTTCTTATATTCCTCCATTGCTTTGTCTTTTTAATGTACAAATC
TGGAATAAACTTATCTAACAATAGTATAACAATGAAATGTCAAAGTCCATTTTGGAGAAC
ATTAAACGCGGCTCCCAGTGCCCAACTTAATTCGTGGACATTGATCTTTTTGTAAAGATG
TAGCTTAGTCGTTGGTTCCAAGCCAAATCCGTCTCTCAGCAGAACATAAATAAATGTCAA
ATCTAAGCACATGAACGGTTGATCTGTATTCGGATAGTCACACGTCTCCATGGCTTGCTT
CAAAAATGAGCTCAGTTGCACCATTCCACCCGAAAATGGATCTATTACATACTACTTCGA
ACGTGCGACAGAGGTAGCATTAATACGCATATACTTCGTGATCCTTCAAACCTATTGGCC
TTTCCGTGAGAGTGCCGACGTACTTTTCGATAATCTTTAAACATTCGGCAAAACGTACGA
CTGGCTTGTTCTCATCCCCGCCTGCAAAATTTTGCGTCCTCACTAGCTTGTATGTGCCGT
TTATCGGGCCTCTCACTCTGTAATCACGGCCGTGATAAAACCACTCGGCAGATATGATCG
GATTGATGCATTCGGAATGTAGGTCTATGGGAACTTTAGGATTTGCATCCTCAAGATCCA
TGCCATAGGACAAAATCGCCTTTCTGGCGGCCATTAATCCCATGCCTAAGTAACTTGTGC
GTATACAAACACAAAATGAGACTGAACACGCACATCGAGTAAATGTGTTTCTCCAATTGT
TTGGCTTGTGCGCTGTCTGGCTGGAACGTGACCTGCGTCGAACCACCGCCGAGATCCAGC
GCGGCCACGGTGGTTTGCGAGCTGAGCGAGTTGAAGCGATCCAGTAGAAAATTGACGGTG
AACCAGGAGAAGATCCCCTCGTCTGTGCCCTCCATTATGGAGATGGAATTCCTCGCGACT
TGGAATCCGGACGTTTGGAACAACTTTCGGCATTCCTCCAGTATGCCGTTGGCTTTGTGC
TCCGGCAACAGTCTCAGTCCCGCCGTGGCCTTCATCGTCAGTAACGTGCGGGGCAATTCC
GACTGCGGGATCACCGTCTTGGCCTCGTTCAGAAGCGTAGTCAGAGATCTCGCGGCGTCC
TCCGGCTTGTCGGCGAACGAGCTCAATCCAGGTTTCACCTCCTTGAACAGCTCGTTATCC
AGTACTAAATTGCCGTTGAGAATGGACTCGTGAAAGCTGAACGCTAATACGCGGCTACCA
GTAGATCCAGCGTCAATGACGACCACGTAGAACGGTTTTTGCAAATTGAATGA
>Tb440
GGAACTTTAGGATTTGCATCCTCAAGATCCATGCCATAGGACAAAATCGCCTTTCTGGCG
GCCATTAATCCCATGCCTAAGTAACTGTGCGTGTACAGACTCATATTGTGATTGAATACG
TTGATCGAGTAAATGTGTTTCTCCAATTGTTTGGCTTGTGCGCTGTCTGGCTGGAACGTG
ACCTGCGTCGAACCACCGCCGAGATCCAGCGCGGCCACGGTGGTTTGCGAGCTGAGCGAG
TTGAAGCGATCCAGTAGAAAATTGACGGTGAACCAGGAGAAGATCCCCTCGTCTGTGCCC
TCCATTATGGAGATGGAATTCCTCGCGACTTGGAATCCGGACGTTTGGAACAACTTTCGG
CATTCCTCCAGTATGCCGTTGGCTTTGTGCTCCGGCAACAGTCTCAGTCCCGCCGTGGCC
TTCATCGTCAGTAACGTGCGGGGCAATTCCGACTGTGGGATCACCGTCTTGGCCTCGTTC
AGAAGCGTAGTCAGAGATCTCGCGGCGTCCTCCGGCTTGTCGGCGAACGAGCTCAATCCA
GGTTTCACCTCCTTGAACAGCTCGTTATCCAGTACTAAATTGCCGTTGAGAATGGACTCG
TGAAAGCTGAACGCTAATACGCGGCTACCAGTAGATCCAGCGTCAATGACGACCACGTAG
AACGGTTTTTGCAAATTGAATGATAACGCTAGGGTGTCGATAGCCTTGCTACCTATTCTG
ATGGGTTTTAAGTCATTCGCTATGGCTACGTAACCTAGGAACAATGTACCAAGCACTACC
AGCATGGTGAAGTACTTCCTTCCCGGCTGGCCGGTGGTTTTCTTCTGGTAGGATGCCAAT
TCATTTTCACACTCCTCTTCATATTCAGTTCTCAGCTTTCGTGCGTCTCGCTCCACGGCA
GTCCGTCGCCGTACGATGAGTCTCCTCGCATAATCGCCGCTCCGTCGTCGTCGTCGTCGT
CGTCGTCGTCGTCTTGACCGCCGCTGTTCCTTGCTGTTCCTGTTCTTCCACTCGTCGTGT
CATCTCTGTGCTGCAGAGATTTCATTGGGTGCATCCAGTAGCGCAATCGCTCACTAAGCG
CTCAGTAGCGGCTAACTACGCTCACTAAATTTGTGTACTAGATGCAAGAGCTGTCTAAAC
CGCTCACCGTGAGCGATCGCCATTTTGGTGAGCACAGTTTTACGTCGCTCACTACCGCTC
ACTGCTCAGCCATAATGGATGACGTCACTACTTGCGAACGTATATCTAGTACACGAAAAA
CCGCTACTTGAGTGCTCACAAAAAGCTGCTACTTAGTGGCTCAGTGAGCGGTTGCGCTAC
TGGATGCCTCCATTGTGAGCAATTGTGCCGATTGAGTTAATCGCCGAGTTCAAGTTTGCT
CAAAGTCATCCTTGTCGAATAACATTCTGAGAACTGAATATGAAGAGGAGTGTGAAAATG
AATTGGCATCCTACCAGAAGAAAACCACCGGCCAGCCGGGAAGGAAGTACTTCACCATGC
TGGTAGTGCTTGGTACATTGTTCCTAGGTTACGTAGCCATAGCGAATGACTTAAAACCCA
TCAGAATAGGTAGCAAGGCTATCGACACCCTAGCGTTATCATTCAATTTGCAAAAACCGT
TCTACGTGGTCGTCATTGACG
>Tb442
TAAATAAAATGTGATACTGCGTCTTTGGGATTGCAGCAGGTACCAACGATGAAATCACGG
GGCTTGTAAGATGACATAAGGCTAGAATACCAAGAAAGAAGAAATATCACATTTTATTTA
CAAGAGGAAAGGATGATAAAGAGGAACATATAATTAATTACAAATTTAATCTTCACGACA
TCGTGTGCCTCGTGTGTTGTTCGCTCGTGGGTGCTTGGTATCTTTTGAAAAAACACTGGA
TCGCTAACAATCTCTTTGGCATAGCCTTTGCCATCAATGGAGTCGAATTGTTACATCTTA
ACAATGTTGTGACTGGTTGCATTTTACTATGTGGTCTTCTGTTTTATGATGCCTTTTGGG
TGTTTGGTACAGACGTAATGGTGACAGTCGCAAAATCCTTTGAAGTGCCCATAAAACTTG
TGTTTCCACAAGATCTTTTAGAAAAGGGCTTGAACGCGAATAATTTTGCCATGTTAGGAT
TGGGTGACATTGTATTGCCTGGTATCTTTATTGCGTTACTCCTACGATTCGACAATAGTT
TAAGCAGAAAGACCAACATCTACTTCTATTCGACATTTTTTGCTTACTTCATGGGATTAC
TAGCCACCATGATGATTATGCACTTATTTAATCACGCACAACCTGCTTTGTTGTATTTAG
TACCTGCGTGCATAGGCACGCCATTGCTCCTAGCGTTAGTCAAAGGAGACCTCAAAGCAT
TATTTTCATACGAGGATCATCCGTCACCACCTACGACTGTGGTAGCGGAGCAGACGCAGG
TGGAAGCGAAAAAGGATAAATAATATCCCGATGCATCGAACATGCTGTGCAATTTGTGAT
TACATTATCCTGTAATTATCTTTCGAATTCATCATGCGTATGGAGAAAGAAAAAGAAAAG
GAGTAACAATTCATGATTTATGCTCAAAACGTACAATCACGCATTGTAAAATACAACAGC
TTAATTATATTTTACATGCACATGAATTGCAAGACATATTCGTATGATATGATTCACATT
GATTAGCGTTCATGGATATCGCTTTCGTTTGAATATCATTTCGATCTAAAGAAGAATCAG
GTCTAGAATTCAGAATTGTGATAACCAAGAACGCCGTATTTCATTTGCATGTAAAGGAAA
TTTTTATCACTCATGTATGGTATCAATGAGATCTACATTTCAAGATATTAGATGAGAAGG
CACTATTGTGCGAAAAACATTAAACGATAAAGCAGGATTTCATTGTTTCATTGCTTTTTA
AAGATAGAGATAGAAATAAATAGATACATCATATATATATATATATGTATGTATGTATGT
ATGTATGTATGTATGTATGTATGTATGTATGTATATATATATATATATATATATACATAC
ATACATACATACATAC
>Tb443
CTATGCCAAAGAGATTGTTAGCGATCCAGTGTTTTTTCAAAAGATACCAAGCACCCACGA
GCGAACAACACACGAGGCACACGATGTCGTGAAGATTAAATTTGTAATTAATTATATGTT
CCTCTTTATCATCCTTTCCTCTTGTAAATAAAATGTGATACTGCGTCTTTGGGATTGCAG
CAGGTACCAACGATGAAATCACGGGGCTTGTAAGATGACATAAGGCTAGAATACCAAGAA
AGAAGAAATATCCAGCTAATATCAGATTAACATATTCCTTTGCTACTACCTTATATAATA
TATACAAGCCAACTAATGTAACACTGGAGATAAGAGGAAACATGGCAGCTTCTCTGCGAG
ACATGGTGTCAGGCTGTTCGCCACTTGTCTTGTACAATTGCTGCTGTTCCTTATGGTGCT
TGACTGCACGATAGCTACCGAAGAAAATCGGCAGAATAGCCATAATAATGAGGCTGCCAT
ACGCAATCGCCATTCCTTCCGGCGTCGACGGTACTCTTGCTGTAGTTGCATTTTGATATT
CTGTTAGATTTTCGTTCGCTTGTGCCGTAACTTCGTTTACGGTGCTCGCCATCTTTGATA
CGTCGACGCCGGAAGGAATGGCGATTGCGTATGGCAGCCTCATTATTATGGCTATTCTGC
CGATTTTCTTCGGTAGCTATCGTGCAGTCAAGCACCATAAGGAACAGCAGCAATTGTACA
AGACAAGTGGCGAACAGCCTGACACCATGTCTCGCAGAGAAGCTGCCATGTTTCCTCTTA
TCTCCAGTGTTACATTAGTTGGCTTGTATATATTATATAAGGTATATATAAAGAATTGTG
CAAGTGTTTACCTATGTTACTTTTCGCAAAATGTTACTTGAAATGATTTTTGACAGGTAG
TAGCAAAGGAATATGTTAATCTGATATTAGCTGGATATTTCTTCTTTCTTGGTATTCTAG
CCTTATGTCATCTTACAA
>Tb448
AAAGGCGAGACACGAAAGTCGCGAGGGACGCGAGGGGCGAAAACGCGCCGTGAGTAGCAC
GTCGGAAGTAACACGAGGTAGGATCGCGAGTGCTCCTCCTCTATCCGCTTGTCCGAATAA
TACAGACTTTGATGAATGTCTGAGAGTGACTACGATTCAGCGAACGAGTATACAAGCCTG
ATGGACGGTCACGTCGCGGAGTCTCGCACGGACGACCTGATCCTGGGCACGGACCGTCGA
AAGGGCCGCTCCAGAAGTGCCACGGAGGAGCTGGAGAATGGAGTTCCCGAGGTGCATATC
GAGGCACCAGGCGCAGCTGTCGCTCGTTCCAACAGACGTGGCACGTCCGGTAGCACGAAT
CAAAATAGATTGAGGCACTACAGAGACGAGGAAGAGGAAGAGCTCAAGTATGGTGCGGCG
CATGTGATCAAACTCTTTGTCCCAGTCTCGCTGTGTATGCTGGTTGTGGTGGCCACTATT
AGCTCAGTCACGTTCTACACAACCAAGGGAATGTACTTAGTATACACTCCATTTCATGAG
GACAGCTCCGACACAAGTACCAAAGTCTGGCAGGCGTTTGCCAACTCGCTGATTCTCATG
AGTGTCATTGTGTTTATGACTGTGATACTTATCATCCTTTACAAGTACAGATTTTACAAA
GTCATACACGGATGGCTGATCATAAGCTCTCTACTGTTACTTTCAATGTTTTCTGTTTTA
TACTGCGAGCAAGTGTTGAAAGCTTATAACATTCCAATGGATTTATTCACGCTAGGTATA
GGCTTATGGAATTTTGGTGTAGTCGGAATGATTTGTATTCACTGGCAAGGGCCGTTGCAA
CTTCAACAGGCGTATCTCATCTTTATTTCCGCGCTGATGGCGCTCGTTTTCATCAAGTAT
TTACCTGAATGGACGGCATGGGTTGTGCTTGGTGTTATAAGTATTTGGGATTTGATTGCG
GTTTTAACACCGAAAGGTCCATTAAGAATACTCGTTGAAACGGCACAGGAACGAAACGAA
TCCATTTTCCCTGCTCTAATATATTCTTCCACCATCTTATACTCGTTTACCGTGACTTAT
GCCGGATACGTGCAAGCAGCTACAATGGCGTCCGGAGACACCGCGGCGTCTCCTACGCGT
GGCCAAACGGACAATCAAAATAATCGAGCATCAGGCGATGCAGAAGAGGGAGGTTTCACT
CCTGAATGGGTAGAGACGCACGATGAACGTAGCACAAGGCGCGCCCAAGAAGTGCGTGAG
AATTCGTCCGCGTTGAGAGAGAGCACGAGGCAGCAAGATCGACCACGAGAGTCACAGGGA
CAAGCCGCGGTCGCCGAAGAGGAACGCGGAGTTAAGCTAGGTCTCGGAGACTTCATATTT
TATAGTGTGCTCGTCGGAAAGGCGTCCAGCTATGGAGACTGGAACACCACGTTGGCTTGT
TTCGTGGCTATTCTTATTGGCCTCTGTTTGACACTGCTGTTATTGGCCATATTCAAGAAA
GCGCTGCCCGCGTTGCCGATTTCTATCACATTCGGTTTGACATTTTATTTTGCCACGAGA
GTGATTGTCGCGCCGTTTGCTGATAGTTTAGCGAGCGAACAAGTGTTCATATAAATCGAG
ATGTGACAAACCATCCTATTATTTAATATAATATAATTTATTATAAAAATCGATTATCTC
TTTCGAAAAGACACGGCCCATTTATTTCGTCGTTTGGTATCTATCGCATCATCTTTAATT
TTCACTCATATTTCACGATGGTTGGTTCTTTAAACGTGTTTCTGTGAATTTTTCTAGACT
GAACAAATCAAGGCGAAAAGTACCTACACTTTTAGACATTTATCAGAGAACCATATACCA
AATGTGTGTGTTATGTGTGTGTACGTATGTGCGTCGAAAAATGCTCAGAAAAGGGAAATA
ATTTAAATTTCTAAATATAGCAGGATAGAGAATAGAGAACGATAGAGGATGTAATTACTT
AGTATTTTTCTATGCGAAGCGAATTCACAAAAACGCGCCTGCGTTGCAAAACCAGGCAGT
ACATTTCATCGTGGCGATATGTGATACACAAGCGGGGAAAATGCGCTGCATTATAACAAT
TTATTGTACTCCATTGTTACACTGGAACATATAGGTCTCGTAGATTCATGTATAAAAAAA
GCGGATGATCACGATAGGACGATCGCGGTGAAACCGTATGAAATGCGAGGTAATGTCTGT
TCGAATAAGTAATAACTGCCTCGTTATATACATACATCTCGATTAATGTTCGCAGTACGC
ATCTCTGAACGGTGTCGTTGCTCTAGAGCATCGAGTTCGCTATCACTAATTATTAATTAT
TAGCCAGAATGAATCTGTGGGGGTTTCTCGAGTCCAGGTTACACACAGCCATGGAATAAA
TACCTTTTTTTTCCCTCGTACTACTGAAAAGCATATTTATCGTACTTGTGACACTTAGTT
TTCTTTTTTTTTATATAGATTTTATTTTAATGTACTAAATATAACAGCGTTTTCTCGAAG
CTAAAAGTGTTTCTTTTTTTTCATAGCATTGAACACTCGAAAGAATACAAGGCGAAATGT
CCTGGCTATATAAGCAACTTTACATCATCCCAAAGTTTTTTCCCAATAAGAAGCGTTTTT
TTTTTTTAACTTTAATACTTCAATTGTACAGTCTGATCGATGTGATCAATTGTCATCCAT
AGCAATACGGTGATATTTCCCAAAATTGATACTTATCGTTGATCAACTTTGGTTTAATAT
TAATATTCAAATAAATGCTAATATCTGCATAACAACTCCAATTTTAACAGTAGTCTGTTA
ATTCCTTGTGCTATACACATTTATCCACACATGCACGCGCACGCACACACAGACAGGTAA
ATAGACAGAGGACATTAATAAACACTTTACCATTACTTTAGATACTTAAAGGCCACAGTA
CGAAAAAAAGTGCATAGAAATATGTGTTTGGAAGTGCCTATTCACCAAATTATAGTCCTT
TAAAAATATTGGGAAAAAAAAGATTTTTCTTTTCGGTAATGATAATTAAGTACATGAAAA
AATTTTGATTATTAAAAATTTTGAATCTTTCCTTCCTGAAAAACTAAAAAAATAATCTAA
AACTCAAAAAAATCAATAAAGTTAAAAAAATTTTTACTTTCTTCTTATTTTAAAGTCAGT
CAAAAATATATGAGACGCGAGATTTTTTAATAATCTTTAAGGGACTGTAACGTTGTAAGG
GATATTTCTACATGTTTATATGCATTTTTTTCTTATTTGGATCTCTAGAACTGACTGTGT
CTGAAAGTAGTGATAAAAGTTTTATCAACAGCCAGATATAGATCCTGGAAACGGAAAAAC
TTTAACAAAGATATGATATCTTTTTCGCTTGTAACACATTGCTACGTTTACAAGCCGACA
ATTACGTTAATGGAAAGTTCTTTCAATTCGCTAGTCGATTCACTACTTCGGATCGCACAT
ACAAAACATTATTCGACGCAAAATAAATATTCTTCGGCTATATTGAGTAAATTATGCAGA
GTTATGGTCACCGTTGCTGACGAATATTCATTATTTTCGTCGTAATTTACAATAACGTTC
ATTTATGCTAGTAAAACATAACTAGAATTATAATATCAACTACATGATTGCACTATATCG
AAGGAAAGTACACTTTGTGAATTCTACTGGGCGATTCTATGTTGGAAAGACATTAGGAAA
ATATTTGTAAAGAAAAAAATAAGTCGCTATGACGCGATATGTTTCACCTCGCGGTCTTTA
CTCTCTCGTAAAGAATATATATCACGTTGCTTTCCCGTTAATGTCTCTATGCAAATTTTC
CCACACCAGACAGTATCAGTGAAGAACGCTTATTTTCTACAAACCAGTCTTACGATCGTT
AAGCTTCTGGAAGCATATAGTTTTGTAACGACTACAAAGCAGAACGAGTCTCGCTTAACA
TTTGCGAGCCAAATATTTACTGATAAATAATTCGTAATATTGAAGATATCAACAAGTTAT
GAAACGTTTAGTTTCATTTTTATATAATTTTTTGTCCGATATGTGATTCAAGGAACGTAT
TATATGCAACAAGTGTTATGAGACTCATTCTGTATAAATGTCGTTGCTACTCAATTCACT
CAACAACTCTTTTGCTATAGCTGCTACATTTTTATAAATAGAAAAAAAATGAAAAAATAT
GATGAATTATTAACATCTGTCATATTCATTTACTTATTCAATTATCTCACTTATTCTTCG
ACATTCAGGAAGATGAGGGTTATACGATAGTACCTTAGCTAGTTCCGTATTTGCCGCTCT
CGAACATACCGCGCCTGAAAAACGGGCTGAACTCCAATAAGGATTGTTTGTTTATGTTGC
TAAGATTGCCGTTGTATTTGTATAGGGGCTCGCAGTGAGGCAGTTCCGAGCAAACTTGAA
TTAATCGACGAAGATATTCCTCGAGGCGTTTTCGGCGTTGTCTTGCTACGACTTCGTACT
TTGGAAAAACTTGACGTGGGGGAAAGCGTATTGCCGCGACCTTGCTACCGTACTTCTGTC
GCATCGATATATACAACTCCCGGAATCTTCTGTATCTACGTAGCAGCGTCCAGGTGTCGT
CCTGCGCCACAACTCGCACCTCGTATTCGTAGTGGCTGGACGTGCCGGCTCCGCGTATCA
CGTACGACGGCACGCTGACAATCATATTAATCACGCAGTCGCTATCATTTGCTATTAACG
ACGGTAGGGACCTTGTAATTGTTAAGGAATACGGACTACTCAAGCGGTCGCCACGATTCT
GACTCGTCAAGTAAACTGTCGAGTAACCTCGACCGGAGGATCTTTTAGACGCTAACGATT
CCGACAAAGTCTCTTGATCATTAGTATTAGGCCTGTTATTCCTGAAAAGTTGAGATCTGG
TTTGCGCTACCGTTAATAGAATGGCGGAACTATTATTCGTAGGTTCTACAACACTACAGT
AAGCATTTGGTTCGTTCTGTACATAGTTCTCGGTCTCGTTGTTGACGAATCTATCATTGT
GGCCGTCACCGTCGCCGTCGCCGTCGCCATCGCCACCGCACTGGAGTCGCTTTGTAGAAT
GAGTTTTCCGTTCATCCTCCAATAGAGACACCTCCAATTCGATCTGCTGTCTTTGCAGAT
CTTGCAGCATCATTATCTGCCGATTGAGATCGTCCTTCGATGGAGTACCGGCATCCAAGC
ATCTCATCACCATCATGCGTTGACGCGCGATTCTTTGATTCAATCTCTTCATCGCCGGAT
TCTGCTGTATGGGCGATTCTAATGTATCTTGAAGCATGTTCTCCGGGATAGTAGATATCA
TAGGCGGCTGTACTTTTCTTTCTTCGTCACTCATCAGCTCCATGGAAACGGCTTTCGTCG
CATTCGTCGTATTTTTAATTTTCACCTCGGCGGAGTTTCCATCATCTCGTTGCTCGTTTG
CAAATTCATTCTTTCTCAGATTGCTTGTACACATTATATCGGTATTCTCGAAGGCTGTGC
GATATTCCGGAGAGTTGGCCGCTGCCGTGTGGAATGTTTCTATGGTATCAGAGCTCGGTA
TACTTTGCGGCAACAAATTCAACTCCGAGGCGATTTGATGTTTCCTATTGTTCGCTTCCT
GGAAAGATTTGGAACTACAGCTAAAAGCCGTCTCGTCGCAACCGTTCGACGAACAATTAT
CGTCCAGAAATGCAGGCGTAGCGCGTTTCAAGTCTAACGATAGACTCTGTTTACGCCGTA
CGATCTCTTCAAGCTGTTCCTGAGTTCGCTTTGCCAACAACACTTTCTTCTCCGTCACCC
CTTCATCACCCAATTCTATCCTGAATATCTGCTTTTGTCTCTTTGCGACCTCCATCAATT
CCTCTTCCATCTTATCCACTTTACTCTGATGTTCGTTCAGAGATTTGATCTTGCTCTGCA
GTTCGTTCTCCAAAGCAGCTAGTTCTTTCTTATGATGATTCACCAATTCCCTGACACTGT
CGATACACTTTTCATCATTGAGACTGGACCAAGATTCAGGCAGACTGTTGTCACTACCGG
CACCATTGTCCGTCTTTTCCCACTGATGTTGATAAGTTTGCGTACGTTCCTGACTGTTGA
CGAGTTCTTGCAAATGTCGATGTTTGGACTGCAATAATGTGCGCAGATAGGCGACTTCCC
TACATATACTTTCTACTTGCGTCATTTCGTCCCGCCGTTCTTGCTCCAGGATATGCCGGC
GCGCGCGCAGCTCGCGTTGACGCGACTCCAAGACCGTGATCGCGTCCGCCCATTCTTTCC
ATTGTGCGCCCCATTCGCGTTCCAACTCGCGTTGAGCTCCTTCCAGCGCTTCCCTTCTAG
CGGTCCATCTCTCCTCACGCTCTTCTTGTTCCCTCTTGAAGTCTTCCTTTTCCTTTAATA
GTGCGGCCTTTTGCTGTTCCAATTCCTCGACTGCCCTGAGGTCCTCGCTTGAATTCAGAA
GATTATCGCTGGAACAGGACGCGTGCAGATCGGAGACGCTCCAACTCAAGAGCGATAATC
TCGACAGATTGACGACTGTCGATTGGAGATTGCCGTTGCCCGAGCCACCTTCTTTCCGGA
GTTTTGCTGCCTCGGCTGGATCGTTGTATCGGAACATATTATTCCTACCCAAGAGAAGGA
TACAGCCTTGCGATAATCTTGTCGGTTTGTCCACCTGAGCAGTATTGATCCAACAGTGGG
GCGAGAGCGGATGCAGCGTCGCCACGCCATTATCCAGCTCGACTACGCAGTGTTCCGGTT
CTACATCCGCACCGGTTAACACAATATCCTGAACAGTGGGAGCTTCCTCCGTGCCGACTA
GCGTTTTTCCCTCTTTCAAATGATACAACGTAACGCCGGTACTAAGCAGATCGTCGTCGA
TGCCGACCAAGTGCGGCATTTCTGAGTCAAGAACAACGCCGACCCCGCTCTTTCGTAATC
CCAGTGCTTTTTGTTCTTGCAGAATTTGTTGCGTTTCTCGCCACTTTTCGGTCCATTCCT
CGGTCAGTACCTTCTCTTGCTCTTGCTTCTCTTGGATTTGAGCCAACAGCACTTGTGGTG
GTTTCTCCACGCTCATATTTTTGTCAATGAGAGACTTCAACTTCTCAATCTCCGCTCTGA
GCTCTCTAATGAGTTTAACGTTCGCGTCTTCGTTGATAGTCGGCTTGTTGATAATGTTTT
TCGCACGATTGGCGTATCTGAGAGTGCTGAGAGTGTCGTTGTAATTGCATTCCGCCGGAC
TGATAGTCGCTATCATGATGGTCTTGGAGTTGCCGCCCAGGGAATCCTTCAGTAACCATG
TGAGTACGCTATCGCGATAAGGGATAAACGTGTTGCGTTTCGAGGCGGACGCGTCACCGC
TGGCAGAACTGAGCTCAGAGAGTGTGGATATCACAGTGCCTAAAGTCACCAACGATTTGT
TGATATGTGCGCCTTCCTTTAGTCGTTGACCAGTCGCTCGCGGTTATCCGTGAGTCACGG
TTGTGCGGGGAAAGGGGTTCGACAATGTTGCTGCTGCCGGGCGTGCTCGAGGCTCGACGA
GGACGCCAGCAGCGTCTTCCGTAGGGCACGCTACACGCCGCGCCGTAGCGTCGTACACGC
GTCTACTTTGTGCCTCGTCTCTCGCGAGCCTGATGCGCTTCTCCTCGCGAGACCATGGCA
TCGGTGAAGGTGGCCGTGAGGGTTCGACCCTTCAACAAGAGAGAGGTAGCGATGAACGAG
AAGCTGATCGTGCAGATGAACGGCAAGAGGACGCGAATCTTCAACACCAAGACACCGGAT
AGCTGCCGAGATATCGACCGGGGAAAGTACAAAGACTTCACGTTCGATCACTCCTACTGG
TCCTTCGATTCGAACGACGAAAACTATGCTTCCCAGGAAGAGGTTTTCTATGATCTTGGT
ACAGATGTAATAGAAAGTGCCTTCGAAGGCTACAATGCCTGCGTTTTTGCCTACGGCCAG
ACAGGATCCGGGAAGACCTTTACAATGATGGGCACACCGGAATCTCAGGGATTGATACCA
CGGATTTGCAAGACGCTTTTCGCTAGAATGACAGCTGGAAAGGAAAGCGGAGCGTCGTAC
AGAACGGAAGTATCTTTCCTGGAAATCTATAATGAAAGAGTAAGAGATCTGCTTAGACTG
GACCAAAGCCAATCCCATTCGTTAAGGGTACGGGAGCACCCCACGGGAGGGCCTTATGTC
CAAGATCTATCATGTCATCTCGTCTATGATTATTCGGACATTCAGGAATGTATGGTGAGA
GGTAATACGCACAGGACTACAGCCAGCACAAAGATGAACGACGTGAGTAGTAGGAGTCAC
GCGATTTTTACGATAACCTTCGTACAGGCGGGCTTCTCGGAAGGCAACATGCCGTCGGAG
ACTGTTTCCAAGGTGCACCTTGTCGACTTGGCCGGAAGTGAACGAGCGAATGCGACCGGA
GCGACGGGTCAACGACTAAAGGAAGGCGCACATATCAACAAATCGTTGGTGACTTTAGGC
ACTGTGATATCCA
>Tb451
TCTCGCCCCACCCTGTAACGTAGACTAACACCTCGAACCTCCGAGTACCTCGTTAATGCT
CTTGTTTGTGACACATATGTTAAGCATATACATATAATATATATATATATATATATAATA
CGTATCTATATATATAGATTTGTCAACGAGTTCTATGCCACGTTGGCGGTTTAGCGCTGC
ACAGTATTTCCGTATAGAAAACTATAAACGTTGTCGCGTTACAATTTACCATACCGATAG
TTGTAAATATTGAAAATGTGAAGGCATCGAATGTGGCGAAACGTTGAAGGCGTGTTAAAC
GAAGTACTCGGAGGTTCGAGGTGTTAGTCTACGTTACAGGGTGGGGCGAGAACAGTGATG
TCGTCAGACATGAACCTGTTCGACTTACTCGGCGAGTCGTTTCTCAAGGAGGACGTTAAG
GATGAGATGTTTGATCATGATTATGGCAGCGTCATCACGGCAGATGAAACGAATCCCGAG
GAATTCTTTGCCTCGATCTTGGATATGAACTCACACTTAGATTTTGGCTTAATCGAGAAG
GACCTGGAAACGATCCCGTCCTCTTCATCGGATAGTGGACTTTCTAGCGCGCTGAGTCTT
TCAGAATCCTACGAGCAACAATTGAGTCCGTTCCTGTCGAAAACGGACAATAATGACGAA
GAGGAGATGGGCAATTCTAACTTGAACAGTCCGCAAGATTGTATGGATTTTGAGCCTGCG
GCCAGTCCGTCTTTAGGCAGTGTTGATAGCCCAGTCAGATCTGTCATGAGCTCGAATATC
GGCTCGCCGACTACCGATTTAGTTGAAGAGATGGATTTAGATCATTCTTTAGTTGCCATC
GTAGCGCCGAATAATATCATGCCAAATTTGAATACTACTACTATCGCCACGGAACAATCA
TTAGGCGATATTGATTCAGCGCCTAAACAGCAAGT
>Tb466
CTTGTGCGGCAGGAGCACGTGGTGCCGTTCGGAATGGTGCAGCTTGCATCGATGTGAATC
CGGAGTTGCCGGCCTGCGCGTTGGGCCGCACTTGATTCGGCTGCGCTGGCCAGCGTGGAG
TAGCGCGGATCTGCGCCATCTGCGCGGGTCCATAGAATCGCTGCGGCTGCCGCAGCGTGG
GCACGAAGTAACTGCCAGCAGCACCAGGTTGATGGAATATTTGACCCATCTGCTGCATGC
GCATGTTTGTCATGCGTTGCATGTACTGAGAGGCGAGATGCGCCTTACGATCTTCCATCA
ACCTGGTAATGCTGGCAGTTACTTCGTGCCCACGCTGCCGCAGCCGCAGCGATTCTATGG
ACCCGCGCAGATGGCGCAGATCCGCGCTACTCCACGCT
>Tb467
CTCCGGCTGTGAGAAGCACACGAAGCCAAAGCCCTTGCTACGGCCTTCCTCCATCATCAC
CTTCGCGGACGTGATCGTGCCAAACGGCGTAAATTCTTTTCGCAGGCGCTCATCGTCGAT
TGTATCATCCAGATTCTTTACATATAAATTCACACCCTGATATCGATTCAGACGCTCGAT
CTTCAGCTGCTCGAATTTCCGTTTAAGTTCTTGCTGGCGTTCGGCCTTCTTCTGGGCTCG
ACCAACGTACATGCACTTGTCCTCAGTGACCTCCTTGCCATTCAACTCGAGCACCGCCTG
CTCGGCGGAATTCGGGTCCTCGAACGCGACAAATCCGAAACGGAAATTCGAGCAGCTGAA
GATCGAGCGTCTGAATCGATATCAGGGTGTGAATTTATATGTAAAGAATCTGGATGATAC
AATCGACGATGAGCGCCTGCGAAAAGAATTTACGCCGTTTGGCACGATCACGTCCGCGAA
GGTGATGATGGAGGAAGGCCGTAGCAAGGGCTTTGGCTTCGTGTGCTTCTCACAGCCGGA
GGAA
>Tb468
GGCAGCGTGGGCACGAAGTAACTGCCAGCATTACCAGGTTGATGGAATATTTGACCCATC
TGCTGCATGCGCATGTTTGTCATGCGTTGCATGTACCGAGAGGCGAGATGGGTCAAATAT
TCCATCAACCTGGTAATGCTGGCAGTTACTTCGTGCCCACGCTGCCGCAGCCGCAGCGAT
TCTATGGACCCGCGCAGATGGCGCAGATCCGCGCTACTCCACGCTGGCCAGCGCAGCCGA
ATCAAGTGCGGCCCAACGCGCAGGCCGGCAACTCCGGATTCACATCGATGCAAGCTGCAC
CAT
>Tb474
AATGTTGCAATCATCGCAAAGATGGTTATCAGCTCTACAACNTTCATACTTTTAAGCTTA
AATTGAACAAGTTGTGGTGTACTAACTTTACAGCGAGGTGATATTCAGTTTAAATACAGA
GAGAGAGAGAAGAAGAAGAGATAAGATAATTTATAAAAATTTACAGAAATAAACATTTAA
ACTACTAAATTAGAATGATTGTATTTGATAAAAAATTCGTGCACCAAGAACAAATTTATG
TGTTTTGCGTGTCTCTTTTGATCGTATATTCAAGAAAAACTACCAATTCGTCATATTATT
ATTTCTTCCCTATTTGATAATGCACATGAACTTTGATAAAATAATATATAGATAATTGTA
TTGAAAATAAATACACTCTCATACATATTCGTCACAGCTTGTATTCATATAGAAATATTG
CATATTTTATGTGCATTCTTAGATGCACCGGTGTGTTTGATGTGTTTGAATAATGATAAA
TCCTGACTATTACTCAGATATAATAATCTGCTATTTCATATTAGATGATTCACAATTTTT
GATAAATATATCTATATAAAATCACACGTTTTCGAATTAATATAGAATTCACCACGCTGT
TAAGTCAGTATACAGCAATTTGTTTAATTTAAAATTGATAATATGAACACTATCAAATTG
ATAACTATCTTTGCGATGATTGCAACATTGATGGCAACCACGATTGCCGGAGAAGCAAGA
AGAAGGGGACTATTGATACCAAGAATAGGAAGAAAATAAAACTGAAATATGAAACGTGAA
TAATTGCAAAATGGTAAAATTATTCACGTTTCATATTTCAGTTTTATTTTCTTCCTATTC
TTGGTATCAATAGTCC
>Tb476
TGCTAAAGTTATTAAAAGAAAAATAATAGAATATACATATAAAATGATAAGATGAATAAA
ACTCTTATAATTTTTATTGTACGATAAAAATCAAAATTAAAATGTCTGCCAAGTACAACG
ATAACTTCTTATTCTAAAGGAATTGACATAAATCATATACATATCTGTAGGAGCGGCGTA
AAACAGCAGGGGAAACATTAAAATCCAAACACGCTGTGAATATGATTTATTGTTGTTACA
ACTATACGCGCGTACCCATGCGGCACGCAATGGTACAATTATTGCGCAAACGTACACAGA
GATATAGAATAGAATAAACAAGTATAATAATATTAATAATTATTATTATAATGACTGAAT
GTTAAACTAATGTTACGCTGTTAGTCGGGTTCGGGCGCGTACGAAAGGAAATCTAGACGG
AGAAGAAAGGGCAGACGGACGATGAAGAAAAGAAAGAACGCAAAAGAAGACACGGTCGGT
TCTCTCAAGCGGGCCCTTAGTCCTTTCAGCGGCACCCAATCGTCTCTATATGTTTCGAGC
CCATCATCCACAAGACAAAGCACATTACACTCACTTTACATCTAGTCATAGTGTTAGCGC
GAAGTGATATTATCTTGCGCTCGCCGCCTCTGAAGGGCCAAGCATATCCGGAAAAGGGCT
TCCAGGGTTACCGTTAACTTGACTATTTCTTGACCATCGAATATACAGTACGAATTTTGA
CTAGCACATTCCGTAACTACGGCTCCTCCTTCTCTCGATCGTGGAGGAGTTCACGGAGGA
AACGCCGAAGCTTCGACCGACCTTCGTTCGGAAGACAAAAGTAGAAGGGACCGCGAAAGT
AGACAAAGAAGTCGATGACGTCGAAAGGAAGGCCGGCTGTGGGCGCCAGCGATCCCTTCG
CGTCATATTGTCGTAATTACAATATAATCGATTCGATCGTAATAATTGACTGCTCATCGT
CGTGCCCGTCGAGATGTGCCCTCTTCGAGAGTGGGCTCTCGACGGTACACGAGCCCGAAA
TGGCAAGAATCTATGGGTTCACCGAAAGAATACGCGCGATACTGTCTCGTTACGTGCATA
CTCCTCAAATAGCGTTATTCGTCCCAATCTGCGTGACTTTCGAGCTGATCCTAAAGCATT
GCTTCTTCCATAAGTCGCGGACGATCATTTATCTCGCGACGATTTCTCCCAAGGTGTCTC
CTCGAGGCCTTACTTTAAGGCGACTTTATCTCGCGGTGTATTTACAGTTATTTATAACAT
CGTTCTTTCATGACATCGAGAGAGCATGACACGGGGGTTATACACATGCGTGTATATGTA
TATGTATAATATACTCTGCAAACGACGTAACATTCTTTGTCAAACATTACTCGAGAGTCT
CAAGTATAACATGATAATATATGAATTTATATATGCTCGCGCATTATTTAACGACCTATT
GGTATTTAGATTTTATTGGGAATGTTTTGTCAAAAATCAGAATTATTAAATAAAAAGTTC
AAAATATAATAACAGATTCTGATTATTTTGTAATTATGTAATTTCTATACATTTTTTATC
TTACTATTAGTCCTATAAAACATTTTTTAAATAAAAACAAATTAGAAAGTGTTTTTCAAA
GACTAAATCATGTAATTAAGACTATTATTGAAGCGCGAGCACAAGTTTTGTTATCATTTG
TGTGATAGTTATGTGTATATGATACGTGTAACAATGTTATGCATATTTATATGTGCGCAA
TGCATAGATGCTTTCCGAAATCGAAAGCGCACTCAGTGTCGCGCGAGATACGCTCGTTTC
GAATGTTCGATGCCCTTCGTAGATCGCGCGAAGAGCACGGTTGATTCTGTTCAACTATGA
CTACGAGCTATCGGTAAGATTGCGTGCGGCTGATCGATCGTATCATAAGTGAACAGAAGG
TGGTAAAATCATGAACTTTCAAATTTTACAAAAGATAAATTCTTAAAAAATATAAAATGA
AGAGAGAAAAGAGTGTCATCATGTAAATATGTATATTTCGAAAAACATCTGATGAGATTT
GAAATATTTTAATAACTGCTAAATTGTAAATAATATATGCTGAATTATATTTATAATTAT
TACTAATAAAAACGTACAGAATAATCATAACTTTATAATAATTTTTTAAATAAAATTAAA
TTACTTTATTATACATAGCAAAATTTTCCAATGCAATCATTTGACCACCTTACCTTTCCT
GACCATCCAGTATGTCTTTACTATTTGCTACGTTAAGTCACAATAGTAACGATAATCATA
ACAACAACTTTCTTATTTTGACTGCATATTGACGCGAGGATGGAATCGATTCACGTATCG
TCTCTCATTCCCCTCGTTCTCTTCCAAAGAGAGCGATCCTCGACTTCTTTCCAGCATTAT
CGATAATTATATCGTCCCTACTGTTTGCAACATGAATGTTCTACTGATTCAACGCTACGA
GATGCACGAAGACTTAATATGAGTAGTCGGTTAATGGTAATTATTCGTGCAGTCATTTTC
AGCGGATTCTTTAAAAGAATCCTCCACGTGTCAGCGGAATAATGATTTCATTAATCGATT
ATATCAATCATTCGTCCCATTATCCCCAACTTCTCAGTCGCTTTTGTCTTTAATTAGACA
CTGCATTTTTTGCGTTAAAGATATGTGTCGGTATGAACCAGCGAAACCGTTAACGAATTC
GCGATGATGTTTGTGCCCGTTAGTCTTGGCGATTGTGGCGAGCGAGTAGCAATTTTTAAA
CAATGTTGGCCTTGGCAATGGAGCTTCCCATCATGACTTTGTTCACGAAATTTACGATTG
CCGTGGCGGGTTGCTCTGGTTCCAGTTCGGCGAATACGTGGCATTGATTGTCCGATTTGT
GAGCGGGTTTTCTTGCCACGAAGCCAAAGCAGCGATGAGCGCTAAGTGGTCTTCCAGTAT
CTTCGCTGGTAAACTCCCATGTGCGTTCTTCAGTGTCTAATCCGCAATAACTTATGTTAT
TTGTGGGATAATGTATAATTTTCTCTCTTCCTTTTCTCTACGCAAATTTATAAAATTATA
AAATAGATATAACGATTTATAAAATAAGATTTTTCAACTATATAAATCAGATTATAAGAA
ATTTAAATGATTTTAATACATAGTACAGTTTTATTTTTTAATCTAGAAGAATTTTATATG
AATTTGAGAAAACATACTGAGCGCTAAGTGGTCTTCCAGTATCTTCGCTGGTAAACTCCC
ATGTGCGTTCTTCAGTGTCTAATCCGCAATAACTTATGTTATTTGTGGGATAATGGGACG
AATGATTGATATAATCGATTAATGAAATCATTATTCCGCTGACACGTGGAGGATTCTTTT
AAAGAATCCGCTGAAAATGAC
>Tb477
GGTATATTTACACAATTTATTTTATATCTCAACATCATATCATAATCATCATCGAGTCAT
ATAATAGCAAAAGTAACGTTAATAAGGAGGGTTTCGAATTTCGGCTAGAATTGCAGGAAT
AATGAAAAAAGGAAGGACACAGGGAGGGAAGGAAGAGATTCATCCCGATAACTTGTGTAA
GCTAATCGATTTGAAATCGTAAATTTGGAGTCGTGAATACGAAAAGTGCAATATATGGAA
GTCGGAGATGAAGTGAGAAACACAACAGAAAAAGACTATGTAACGTAAATGATTCCGTGA
ATTTAGCGCGAACGGTCATTTCTATATGAGATTTTTCTATTCTACAATATTGTATTCCAA
ATTTACAGCATAGCAAATGTACATGATACTATTATTCACATTCAGCCACCAAATGCCCGG
CAAACATATCATTATAGGAACTGAACCCATCCATTTCGACGTTTTTAACACTGCTTTAAA
TAACTGAAACTGAACGTCGGGTATCTATTACGCGACATTGCTATCGGATGATTGCAAAAG
ATGCTAGAGCCTTTCAATGTTTAAGAAAGCTCGAATAATGGAACCCTCATTCCGAAAAGA
TGCTAAATATGCAAACTATTCTCATGCACATTTCGCTTAAACGGCGCGTGCATGAGAATA
GTCCCGTCAATTATCATAACTTATCAGGCATCGTCAAAATTTATATATGGAAGTTTACTT
TGATACAAAGTCAAGTTCCATAATAAAATTTGAAATTTATTGCGTAGAATAGTTCAAAGC
ATTTTTACGATGAGTTCTTTTTAGTGGACCATTCTTATAAGTTCGATCAGGGCGGTCTCA
CGTATAATTCACAAAAACATCCGAAGCAAAATTGGTAGGAAACGATGCGCTATGATTCAT
AACATTCTGCAGTATATGATTGATACGTTCGATACGTAATCATAATGTCAATACGATCCT
AAATTGGCATTCAGTGTCCGTAAAAGTTCACTCGTGCTAATCTGATATAATCCAAATAAA
AATAAAAATAATTCATTAGGCACACAAGGACAATTACCTCGCAAGGAAAACTCACGAAAC
ACTGGAAAATTTCTCAATATAGTATAATTACAAGAGATAGCAAAGTCAGGAATTACGAGC
GTGGACTTATCTGGCGATAAACACAAACTTAATGAAGACGTATATTGTATTGTTATAAAA
GTTTAAAAGTAATGAAACAGTAAAATCTGAATAAAATTAAAATACGTGATTCTAGACAAG
GAAAAATATTTAACATGTTTATAATAAATTGATTTTATGTGTCCTTGACTCGAAAATGTT
TCCTGACTTTCTCTCCTAGACTTTTTCGAGCTGATTATTCGGGAGGGAAAAGGAACTGTG
CGCTCCGACTTTACAAAAATTTACTTCGCTTATATTACAATAACCTTCCCTCAATTTAAG
ACATTCAACCCTTAATATATTATTATCATAAATAAATTTGGTCTATATCGGTAATATTGT
GAATACGCCGGTACAAATACTGGCAGTATTTGGTTAAGTAAAAATCATGATCACTAGAAG
AGGTAACTTGTACGGGATTGATTATAATATTACAATTCCTTTCGTATCTCGTATTTTCTT
TTTTAAATTATTTTGCATTTCGTATGAATGCAAAAGAGAAATATTTCAGTATTTCATGAA
ATATTTCAATATTTGATGAAGTTAAAAAGAATGATATAAACGCGCACGTTACTACTTCCA
GTAAACCTGATTTGACATTCTTTAAATGATTCGCCGGGGTTTCGCAAATCTATCCACGAT
AGGAGCAGAATAATATACCAAATTGGGTATATTATTTACTTAGTATTTTGCACATGATTT
AGCACGATACAAGATCATTAATGCCCTATAGGATCGATTTCCTAAGAGAAATCTTCATAA
TCACATCTCTGTAATAATTTACAATTTAAAACATAACGCAAAGATTTCTATTAAAAAAAA
AAACACAAAATTTTTACATTTTGATATACCATTGCAAATGAGTCACATAATAGTTGACGC
ACAAAAATAAATGAGAGATAATGCTACTTCGTGAATAGATCTACTACGTAGAATCGATAG
GGGAGTGCTGTGAGTCAGGTAGATCGGTTTAAAAAAAAACGGGCGTTGTAACAGGTGTTC
TTAACATTTCCAACTTGATCCACCAAGACTGCCCCGGTCAGCGTGTATTGTAAACTATCG
CGACCCACTTATTCGCAATGATTCGTTTTAAAAAAATAATTAATGTTGTTGTTATTGTTG
CCATAATATGGCGTAATGGGTTCAAGACAAACATCAACATCTTTTCTCTACTTGCATGTA
TGTGTACATACTATCAATACAACCGTTAACATTAACTGAGAATAAGAAAAAGGCATTATT
TTACATCATCACCGCGTGTTGATCCAAGTCATGAACCGAAGGACACTGAGTTGTGCACAC
GCAGTGTTTTAATTTTTTTTTTACATATGTCTCTATATATTTATAATGTATATTGTGTCG
TGTGTTTATGTTGTGTGGTATGTGTGTTACTCAATCACTTTACATTATTACACTGTTTTT
TTTTTTTCAGTCCACACACTTTTCAAATACCGTATTTACGTGCGTATCTTTAACCTTCTC
TCTTAATGGCACCGGGAGCTTCAGCTAGCCCTTTAACTTTAAGCCGGTCTGCTGTTTTGA
GAAATGCTGGCAGCTGATCTTGTGAAACGTTTACTTCGCCTGCATACATGAATTCTAGAA
TGGCTTGTAGATGGCTGTACGCAACGTCCTTTAGAATTATAATTGGATGTTTGGACGGAT
TTTCCTCTAATAAGGATTTGAAGTAAGGACTACAGGCAGATAAGACCATTTTATGCGCTT
TGCAAGTCTGACCATCGCAAGCCAATGTCACATCCGTGAAGCTTTTCTCATCTCGCAGAT
GTTTGAACGACGACACCATGTTCGACTGGAAGTCATTCCACTTGAGAAAAAACTGTTGTT
GCTCTCCCGCCATTGTGAATGCTGGAATTGCCCTATAAAAAATGCGTGATTGGGCACGCA
AAAAGTTTTTGGCGCTACATATTCTTCGTGTTCTCCCCTGCGGCAAGGTGCTGGTCGTTA
GCCACGTCGTCGCCTCGTCCAGGATTCGGCGGCCCGTCGACGGCGCGAAACTGCACAATC
ACGCAAGAGTTATAGGGCAATTCCAGCATTCACAATGGCGGGAGAGCAACAACAGTTTTT
TCTCAAGTGGAATGACTTCCAGTCGAACATGGTGTCGTCGTTCAAACATCTGCGAGATGA
GAAAAGCTTCACGGATGTGACATTGGCTTGCGATGGTCAGACTTGCAAAG
>Tb478
CCTTGGACTCCAAAACCCCGACTCTCTGATTGGCCGTGCCGTAGAACACCCGCGCGACTC
TGGAATGCAGCAACGCCATAGCGCACAGAGGACACGGTTCCATCAGAGAGTCGGGGTTTT
GGAGTCCAAGGCGATTTTGCATACGGTACCAGGTTTGAACCATCGATACCGGGTCTGGAG
TGGAATCCTAGAACGAGAGTGTCGACAGGCAGTGGAAGAAATCAATGCTCGTGGAAGTCG
CAGCTAAATGACGCGGTTCTATTGTAGAAGATAATAACGTTCTAAGTGCCTACGAGCAAT
TAGTCATTGCGGAAATAACTGAAGATATTGATGCTAGACGAAACAAAAAGACAAACCGGA
GCGAAGCGTATATTTCGTTATTGATGTCTCCTGTTCGTTTCTTAAAGATTTCTTGTGCAA
ATTGCGCAATCTGTGCATACATGACATTATAATGATATTTTTGTGATACGTTATCTCACT
TGCATAATACTTCGCGCATGCTCAACCGATGTCATAAAGAAATAAATTCTTTTCAATAAA
AGAGAGCTCAAAGCATTTGTTACACCCACTAATATATCATTACTGATTCGGTACCTCTTC
AGCATTTTTTTTATGACATTATTCTGAAAAGACAGTCAAATTTATTATTCAAAACGGTTT
TTATAAGAAATTTATTATTAATAAATTATTTTATACTTTATATACATTTATCAACCGGCA
GATTATATCTTGATCCATCGGTCGCGCGACAGCAACTTAGATACTTGTATGCTGCAACCG
GTTTTGTAATTTCAGTCGAAAGCAACACGGCGCAAAAGACTACACATGGTACGGACGTGC
ATTCGGCCATAATGACTCTCAGTATATGCGTGACCTTGACGCCTTGACGCGTGCATGTAC
GTTCGCATCTGCTGTTGCTTTTTGGTGTACACGGCGAATTAACACCTGTGTTTGCTGTCA
CACAGCGTGACGTTCGATCATACCCCAAAGATTGTAAAAATCATTTCTGTATATTCTTTT
GTCTGTCGTTTTCGAAAGCAGAGCGTATTTAAAGCATGGTCTTGGGACTACAGCCAAAAC
TTTTATATAAGATTTCTTACAACCCTATTTAAAAAAAAAAGAACTCGATTTTTAATTGAC
TACAATTGAAAATTATATCTATTAATTGGACCACTAATTGCCCTTCAACTAATTTTGGTC
TTACTACATTTTGCGCATTTTGCTTCTTTATTGAAAATTTAACTTTTTCTAACGGTTTAT
ATGTCCATAGTCGATGAAGACAGGCGTGAATATCACGCTTCAACGTTCATTACTCAATAA
CACAATTCATTTCGCGCGCATAATCGTAAATTATCGGTATGATTTATACGCGCTTAGTTG
TTTAACTCATGCTTCGTGTCATGACGACAATTCGTCTAATTCAGAAGCAAATAATCATGT
TTCCCCCGTGACAATAATATATAATTTTATTTGCTGCTTATTTTCTTCTCGCATGGATTT
CCCAGGCGCCTTTGCTGCAATTATCTCTCAACGAGAGGTTCTGATAATAAGCAAAAATCG
ACAATGTAATGTTCATAGCATAGATAATATTACCAAGTCGTGAGACACCTGGTAAAATGT
TATAATATAAAAGATATGTAATTTAATCGGTACGACGATAAAATTTGGCGGATTTTATAA
ATATTGCCATTCGATTTAATTACGTATAATTCGATCGATGATACGGTTTAATGACACTTG
AGAGAACACGACGCAGAGTCTGTAGAGGATGATAATAATTAATTAAGAGACATTTGTTTG
ACATGGTTACGTCAGTGACTAATACGCAGCGCATCTTACGCGTTCTTATAAATGGATATT
ACGCATTTTTAAATTACCAATATGTCAGATAAAAATCATTTGCATAAAAATATACATATA
CCAATATTATATTTTAATTATTTGCATAAATAAACGTTAGATAATTTTATTTCAATTTCT
TGGTATTGGCACTATTTAAAATTATAATTGAAACAAATATATATTAAAGCAAATATTTGA
TTATTATATGTATGAAATAAATTTTGTTTAAAAAATTTTAATAATTATAAGTAATAAATA
ATCTTTTGCTGCAATAATAAAATATTTAAACAAAGTCAAGTTCCATCGATATAGCAGCTT
GGAACTGTTTTTGCTGTTACAATTTTAGACTAAACTTGTAGGTTTTTATCATGTCTAATG
TACAATTCAAGACAATTGGCATAAATAGGTCTCCCGCAGTCCGGAATTTTTGCGTTTAAT
AAAAAAATAATGGCGCTCATCGCACACTTTGTTTGTTACGAATCAGGTCGTGACTCGTTA
CGATAAGCTCGGACGAGCTGAAGCGATCCTCGTGGTCGTTGATCTGGAGAAATATGGATG
CAAAGTACAAGGCAACATTACATCTATGCAAGCAAAAATTTTAATATATGGATGATTAAA
AAAATGTTGTTAAACGATCCAATTTCTTTACATACATGGGATTACTATTTTATTTGTATA
TTTGATAAAATTGAATTTTCCGCAGTAGATCTTACAGCGAGAATTTCATACATATACTAC
ATAAAATCTTAAAACGTCGTGAATGAAGAATATCTGTGACATAGTGTGAGTTTTAGAAAA
ATATTTTATATGACTACGGAGATAAGAATTTCCTATTTTATAGACAACATGAAAACTGTG
TCATACTAATAGAGATAATCATCATATTTCTATAAAAGATCTACAAAGGCGAGATTTTTT
TCTTCGGCAGTACGCGAACACGTTTGCGTTCTAGGAATTGCTCGAGTCGCTAAAGCTTGA
AGCGAATAGTGAGTACGCGATGGTGACCCTGCGGATTGACATCGATCAACGAAACTACAG
CTGATCCGGAGGAGAGTCGCTCGATTGTTCATGAAAAGAGAAGAGGATAGAGCGAGAGAG
GTGGACGTGATGCATAAAAGAATCGCAAACCGCAAATTATAAGACGAGGAAAACAATATC
ATATTTATTTAACAACTGATGAAGGTTGCTGGAGAGAACGATAATTCTACAATGAAAATC
TCATATATATTTTACATGAAAAAGCTTTGAATTTGTATTTTGTATTTTTTGTTGTACGCG
ATATATTGTATTGCAATTTAATACATAATACATATTGTCTGCGAAAAATAATAAAAATAA
GTATTTACTTATACAATTTATACAATTTTCTTATTCAAGTTCGTTTCACTTCGTCAATAG
TGAGATCATAAACATCGCTGTCACTTCTGTTTCAGACTTCCTTCATCAAGTCAGTGCGGT
AACTTGCTGAAGAAAAACACATGAGTAACAAAAATTCGTGGTAAATTGGGAAAGATAGAA
CGCATACGGCAAACAGAGTTAGATTCCTTCAGCAAACGGAGCGCGGTGTCGAGCAGCGGC
TCCGATCGAGAAATAACGTCCTCGGGAGGTATTCTTTGAACAGCCGGCACGTGGCAGCGC
TGACAGACACATCGGCACCGCACATCGTGACGTTGAGGGGGCAATCGACAGAAACGAGCG
TGGAACAAAAGAGAGCCGAGACGCGAAATCGTCTTCCTCCAGACGAGCGCGTAGAAGGAG
GAGCTTTCGAGGTCGTGCTGCGCGAAAAGCCACGATATCAGAGATAACGTTTTAAAATTA
ATTAATCCGCGTGGCAAACAGGCTCGTCGCTTTCTTACGCTCGACGTGTCTGTTGGAACG
ACACTGGCAGTCGTGATCGTCGGCTGCCAGTCGCAAACTACGTCAATTTGCAAACTATCG
CGGCTGGTCTCGTTGTCACGTCATTGAACAATTCCGTTTTAGAATAGACTCCAATATACG
TAATAAGGTGACGTAAGGTGGAAATTTTTAGTGTTTTCGGTAACGAGACACGCGATTCAT
ATAATACAAATTCCTTCTACAATAACATTAAAACTGTAAGATAAATGGCATCTTTGGTGA
TCACTGTTGTGACGTCTTAACTGATAACTAATACAAATAAGCTACTTGGAGCTGCTCCTC
TCGAATCCGCAGTCTTTGCAACCAGAGGATAAGTTAGAGTCTGAGCAACTCCCAGATAAA
TTGGTGGACTATCATCGGCGAGCGCAAAACTGCAGATGATAAATCAGAAATTCAATTCAT
CCGCAATGTAACGGGGGAGTTCCTGGCGCATCAAGAGCTGCAGGTGACAAATCACGAATT
CGCAAGACGACGTGATCAGCACGAGACAACGCTAGAGGATAAAGGAAACGCGTCTCGTTG
ATCAGCACTGAGTGGTTCCAATTGACGAGTCGACCCTCGAGAGTGGAGCTTATTGGCCAA
GTTGTTAATGCCTTGAAGCACGATTGGATTGGATCACCCGTGGACATTCCAGAGTTCGTG
TCGGGACCAGACAATCTATCGACTACCGTCTTGCCAGCCGGACTTCTTTTCCTGAAGAAT
TTTCTGAACTCTGCATCTTGCTAGAGTTTAACAAGAGCTGAAGGATTAATCTGTGGAGTT
TTAGTGGAGAATACATCAAACAATTTAATTTCGGAAGAACGAAGAGAAAAAACATTTAAG
AGCAGTGAGATCAACAGATCATCATCGTCAGCTGTGAATCAATCTGAAAACAACGGAATA
CTCATTATCGCAAGAGGATTAGGTGCTTCTCGGTGCTATTCACCTTAGAGATTACACGGG
AGATATCGTGACCACATTCGAGATTGTCGACGACTGAATGGCCCACATTTATTGGCTGCT
ACTTTTCGAAAGACTCTGGTAGTGTCTCTTTGCGCAGTAACGGCAGAAACACTGAAATAC
TGAAAGAGAGAAAGTCGCGGATATCGTGGAGAGGGTTAAATCCCTTTAGTCCCGCTGGGA
GAGCCTTTGCCTTGCAGATCCTCTACGGAAGGACCAGACTTCCTTTCACCATCGAGAAGA
TTTTGACGAACGTGGTGAACGAAACTCAAACTTCCATTGACGTCACTCACGAGACGCCTC
GTTCATCTCCTCCTGGATCGGGTTATTTTTTTTAGACGACACCATGGAGCGAAGGATCAT
GAAAATGTGGTGATAACGATCAGGCGGAGGCCTCCGATACCCAAGACACTATCCAGTGTG
TGAGCCATAGTCGTTAGAAAGCAATTGAAACGTATGTAAGGTCGTGCCTACCCAAACATT
TCGGGGATACTCGTCAGTTGGGATCTTTCGAGTTTCTACGAGAAATAAGCAGCATCCCTC
TTTTTTAGACAAGGATCACTCTTGTCCTTCACGCCATTTCTTCGAATGAAATTTTGGAAG
CTAACAGCAGCTGCTCGGATTCAAGGAAGCATAAAAGTTTCGAAACGCATCAGAGTTTTG
AGTTGATCTTGCACAGACGCAAGATCTTGATAAGATTATTAAGGTGCGTCATACGGATAC
CCGTCTATCTCGGGAATGTTTTTGGACTTGCGAAATTGACGGTCTCTTCCGTTCTTCGTT
ACGAAGACATTTTTTTCGACTGGTTCTTACCTGAGGTGGAGGAGACACGAGGGACAAAGC
ATCGAGCGTTAAAACTTATAGAAGGTTTGCAAATTATAACACTAAAAATTATATATATTT
AATTTTAACAAAAAGTTTTTAAGAAAAATTTTGCAATTACGAAACCATAGAATATTAATA
TTATCTTGTGATAAATCAAAATTGCTTTATTATGTAAGAGAAAATTTAATTGTACTATTA
TAAAACATCATAAATTATCAATTAGCTTGTAAAAGCATGAAACAATTAAAGGTTATTATA
CAAAAAAAAGATCGATTATCGCGGAACCGCTTCATGCTTTCGCGTCAGTCATAGCTTCAA
TTAATGTCACGCAGCGGCAAATTGTTCTGAGAAAGAACGGCTATAGACTTTTTACGACTT
AACATTGTACGAACGTTATTATTACAAGCATTTAATAAATACGCTATTAATCATTATACA
GCGAATATGGCGATCAATGAAAATAAACATCGATCGATCAATGACTAATCAATGTAGATT
ATATTGTACAATGAATTATACATTAAATACTTATTTGCGATGTTAAAACGTTACGATTAT
TTTAAGAAATGATACAAAGAATGACATAATTGTTTAAAAATGTCACGTTTTCGTAATTTT
TATGGCTTCTGTGATCAATATCGTTATTTTATTTATATATGCGCTTTAAAATTAAAAATT
TTAATTAAATTTATTTTAATGAAGAATATTAATCTTTAGAGGACCGGCAAATTATACGAA
GTTATTATTATTTTTTTCTCAAAAATTCATGTATATATATTTATTTAAAAATTAAGTGTT
TATTATTCGCAGGAGAAGGTTCTCCGCCGAAACGGCAGCAGAGCTTCGGCATAACTAGGA
ACAAGATGCGTTGCAGCCAAGGTGTGGCGATGATATTCGAGGACGCGTTCGTCGTCTTTT
CGCGTTTTTTGTCACTGAAATCGCGAGGCTGCGCACTCTTGGAAACACACCGGCAGCGCG
AGACTACCGGCATCAAAAAATTGTACAACAGCTTCTTCGTGATGTTCTAAGGAAGGGCGG
ATTGTCACGCGTACTTGGCCCTGAGAACCACCAGCGGTCGGGTGATGTACCGTGTATTTC
CGGGCACATCGAAGATCTGGACCGAGGGGTACCCGCAGGGTGGACGCACAGGACGATCTG
CAATAGGCGCGAAGGGCACACGTGGTGGAATGAAATGATGATATGTGATTAGAGAAACGA
CGGCCAGAGACGAAGATTGTCAATCTGTGATTTAAGATCAGCGTGGACTCGTCGCGTCTT
ACAGAATCGTCACCAAGGAACATAGCCACGAAATTCATTTTTTCGCATTATATATAATAT
ATACATATAGTATGTAAAATAGTAAAGTTGTAACTTGTAAGTCAACAAGTGTGTCATCCT
CGTCTTCTCATCCTTGAAGAAAAGGATCTTTTGGCGCGAGGGAATTTGATGTTCGCCGAC
AGAGTCTCTTTAAAGGCGATCGAAGATTGATGCCCTTCGTAGATCTGAAATCCAAGATTA
GCGTGTAGATATTCGTCTTGTCCGGAAATCGCCGCAGGCAAACCCGTTAGTATCGCAGTA
CGTAGAGTGTAGACGGTAATTAATTCGATCACGTGTGCATCGAGAAGCTGTTGAATGGAG
CTGCAACTCATGATGGACGGCGGTGCGGAAACCCTACACGGAGCGATGTGGTTCTCCAAC
ACATCTCCGTCATACGAGCAATTATCGCCGGTTCGTCCAAACAGGTGTGACATTGCAGCC
ACTCCTCAACAGGTATGTGGAATAATTGTCTCTCTCCTTCGCCAGATTTATTCTAATAAA
TTATACGTACTTTATTAGACTATATAGACTTGAAATTATATTTAGAACGATAATATTATT
TTATACAGTATTAAAAAGTTTTATTTTTTACTTTTTCTTGTTTATGATTTTCATATATTT
TTCTACCAATCTTGATATTTTTTAAAAGTAAAATTTCGATTTTCTGGAAAAGATTCTTTC
GTCAGTTTCAAATTTACTTCAAATGATTATATTTTGAAAGTAATTATAAAATGTTAATGT
TACAGACCGCAATAGGATATCATCATAGTCCACAAAATTCTTTATGGCAGGATAAGAATA
ACTCGCCGAAAAATTCGCCGACTAGTGGTGATCAGATACATTTGAACGGCGGCTCGCCAC
AGCTTTCGCCTTCCGGATCATCCCCGAATTGTGAACAGAACAATTTGAAACGCCGTTCCA
CAGAATCGTTGCAACACATCACGGAACGTGAAATTTTGGTTGGTGAATTAGCGAATGCCG
ATAAATGGTCGAATGCGAAGCAATATTCGCGGTCAATATTGTCATTGTTGATTAACGGTC
AAGCGATGCGATTTGAGTGACGTCGGTTCGAAGAACTCCTCAAGACTGATCGGCGAACTT
CTACGTTCTGTCTTCTTACGTCCGACGCCTTTTCGCCCACGTGGTCATCTGTAGCTGATA
ATTCGCGTACATACACACACGCAATGTATTACGCAGATTAGCTTGGTCAAAGAAAGAGGG
AGAGAGAGATAGAAGGAGAAAAAGAGAAAAGGAGAAAAAAAAGAGAAAGAGAGAATCTCG
ATATCCGCTCGTCATACTGGCGGAACTTTGTGAAGGTGCACGCACGTAGTTTTGGTGGTG
TGTTCCTGCACGGGTGCGAGCCTTGCCACGACCATAATAGGATGAAGTGGTGTGAGATCG
ATAGATCCAGGGTGCTGCTGCAAAGTCGACGTTATCTCCCTATCGCCACCAAGAGTCGGC
GCCGTCACGTCATCCAGGAGACGAAAGATAGGCCGACCACGATGCAACATCAGCTTCACG
TCGGTTACAACGGCGCTCAATGCGGTACGATGCCGTATACGAGAAGAGTTTTACGCTATT
GATTATTTCAGATAATAGCTGCGCGAAAAGCACTCGAAAAGAAAATGGTGAAACGCCAAT
GAAGGCGTCGAAGCGAAGACTAACAGTATAAATTGTCAAACAATAACTTTCGTCTTTATT
TCGTGTATAATGTAAAAATTCTTTCATTAAAATACATTTTAAAAATTCATAAATAAAAAA
CTTAAATTATACGTTAAATTTTTCGTGCAAATCTTTTCCTTTTTCAAAATGAAGAAAGAA
AACTATATTATTGTTCTCATGAAAAATAAAGAAGTTTATTGCTAGATATTAGATAAATTG
ACATAAATTAAGAATTGAATAGATAAAAATATAATAAGTGAAAAATAAGAATGTAATATA
TTCTAAATTTTCTTTTACTAATATATTTATAATTTATCATATAGCATTAATCTGACGTTG
AAATAAAAGAAACAAAAGAAAAAAGAAACGTTTTAGAAAAATCAGATGTAAAAACGATTT
TTTTCTATGTTTCAGGATCTATCGGAAGCAATGGCTCTGGTCAAGGTTGGTCCACGCAAG
TGGAAGAACTCGCGGAGCACCTGGCCGCTGATTTTGATGGCTCGTTATCCGCTCTCGCGG
CATCTGATCTTGCAACAGCTGTCGCCTCTTACACTAACATGAGGTAAGTGATGTCTTGAA
AATATTTAAAAAATATATATTTGATTATTTCTAACAAATTGCTAAAAGAGATGGTAATTT
CTCTTTTAGTAAAATTTTCATTAAGAAAAAGTTTAACATACTGATACAAAAGTAATAGTA
ATTGTAGATGTAATTTTTCCTTTAAAAATCTAAAAATGCTCCGTGAAAATGTACGGTAAA
ATATTAGCTATGTACCGATCTGTACCAATGTATAGTAGCTTGATAACACAATTGTCGAGA
GTTCACAATCCGTCGATAGAGTATGAATATTGAACTTATGGTCGGTACCGCAGACTTCTG
CTGCGAACTCGCACGAAACGACGGCGAGCTGATCTAGAAATCCGGTTAAAACTGGCCACA
GTTCTTGGCATTGCGTCGCACCGGTGACACGAGAAAATCAAACCGGTCGGCAGCCACGGG
CCACGAGTATTGGTGTATCACTTTCAACGCACGTGCGCGAGTGTATGCGAAATATCTATC
GTGAACGAAAAAGGAGCGTACAGCTTGTAAAATTTCTCTTACATTTCCGGATTTACGTTT
TACGTAAAAAAAAAAATATAGTGTATATAATTAATAATTTATATTTAAAAAAGAAATTCG
TACGTAATTTCTTTTTACAAATAACTAATTACATTTTACTTTAATTTATTTAATTTACTG
CAAAAGCATTAAAAATTATAATTATTATAATCGATATTCATCTGAATATAATTGAACATA
TATACGGCCAAAATCATTACGCACATACCTTATCACGATAATTTATATGCGTATCATGAA
TTTACGAAGGTTGAAAGTCCACGCGCATCATTTCTCAAATAAATAAATAAGAAAATTAAA
GTAGTATGTTTACATACATTTTATAAAATTATTTTATTTTTTTAATATAATAATATTTAA
TAATATAATAACAGTAATTAATTAATATTTTTTTCATTATTTTTTGCTGTAGTTTTCATC
AATAATTTTATTGATTTGATAACAATTTTGTGCAGCCTGAAAAAAAAAAAAATTTTTTTT
GCTACGAAAAGAAAATTCTGTCTTATATAATAGAGATAAAAAACTTGATTTCATTTGTTG
TCGCGTGCATCAGCTGATCATGCATGTGTTCGTAAACGTAACGGAGTTACGACATGTGAG
CAAAAAAAAGAGACATATATTCATCCATGAATGAAGATACGCGTCGAGTACGTTTTGCGT
GGTTTGAACCGGTAAGGAACCGGCTGATGCACCAGTTCTTAGGTGTACATACATCTGGTT
TATTCTCGGTAGCATATCGACGTACCTCCTAAGAGCTTTGAGCCGCAATTTATATCTACA
ATCGTCGCGAGATTCGCCGTATTGTTAGTCAAATCGTGAAATGAATTGTCAGTAATGTCG
TTTCATTGTTCGAAGTTACGTGTTCAATTACTTGAATTAGCCAAAACGCGTGAATATATT
GTTGGAAATAGAAGAAAATTCAAAAGAAATACGATATTTAAATAAATTAAAATAAAGTAA
AAAAAAGAATAAAATTATTAAAATAAAAGATAAAAAATATTATATATGTAGACAATAACA
GTAATGTATTGCTATATTATTGCTTGAAAAGGACTGAATATAAAATTACCTGGAAGTAAC
TTTTAATTCGTCACTTCTATCTCGTTTTGATAACTGTTTGCAAAAATGAATTGTGATAAA
TTCTTGTGTTTTAATATCATTCTTGAAGATTACAAGTGTCAGTGATTCTTATGAATATTA
TCATTTTATTCAAAATTGATTTTTTAATAAAGTGATCATTTAATCACATAAATGAAGGTA
TGCATCAGTATGTAAAATCTGGGTGAGTAATTTAGTGAAATTTTATTTTTTTAATTATTT
GTGTTTTTGTTAGGAAAATATATGTATATATTTTATTCACGATTAAAAAATTGGATATTA
AGGACTATAACTAGAAGTTATAGTTATAGAAGTTATAGTCTTCTAGTTTATTCGTATAAG
AATTTATTCGTAAATTTTAATCAATCACGTGTGCAATATGCTCGATTAGTCATTTTGTTT
CAGCTATATATATCGATGGATAGTAAATAAATTTTGGTAATATTCTTGACTCGGTATCGA
TATTATTTCACACCGATTAAATCCGTTGCACACTGAACTAGTTTATTCCGGTTTGCGCTG
ACCTTACTGACTCACAGCATTATCGTAGTGGTTCTCAAATTATTCTTTCCTTATCGCACA
TTTGTCTATATTCGATACATTGCGAGATGAACTGACATTAATTCCTAATCTTTATGTCAT
GGCGTGACCATCATTGTGCGTCAGTGAACAACCGCGTTCGATAAAAAAAATTGCGAATTA
CCTATCGACAGGTTGTTATTAAAAAACGATAAGTGAAAACATCGAATAACATGTTATTTT
GTATTGAATACTGTTTTAAAAATAAAATAAAATAATTTATGTGAAAAAATTGTGTATTAT
AAATTTGGAGGAACGATAAAAAGAGAAATATCTATCAAAAAATGTTTACAATAGAAAGAG
ATTTTTAGAGATTGTTAAGAAAGAAGTTGAATAGTTAAATTATAATTGATAATTTTTTTA
AGATTAATTATTTATTAAGATTAATTATTTATTTATTAAGATTAATTAAGATTCACAAAA
TTAATATTATAATTATGTACTATAAGATTTTGTTATTGTTATAACTTTTAAAAAATATGC
TCGAGTTTAAATGAATATTTTATTTTTATTAATATAAAAATTGAAATTATTTCTAGCATT
AATATCTCTACAATATTAAATGAAATTAGAAGACTATTAAAAAAAAACGTGACAATTCTT
TTCTTTTTCCAGTGAAGCCCTCCTTACTTTACCATCGTTAACAGTCTTCAAGCAGGAAGC
GCCGTCGCCTGAGAATCAGCATAGCAACTCCAAGTAAGTCACCACCGATTATTAAAATTT
TTTTTTAATTATTTAAGTGAGTTCTTGCATGACAGTGTAAAAAAAAAATAACTTTACAAA
CATTAAGCCCAAGCTCAACTATATTTACAACTTCTTGTTTCCCTCTTCTAATTTTGCGAA
CTAGATCATTTTCATATAACACCGTCCGTTTATCTATGACGAATGATAGAAGCGTGCGGT
AACTGGCGTTACT
>Tb482
GAGCGCAGGTGACGGTCGTTGGCAGGGCAGAACGTCGGGCGTGGAGAGATGTTGCTAGAT
CGGCACTTGAACGGCGCGTGGACACCAACGGAGAACAGAGTCGACGAAACAAAGCCCGAT
CTAGCAACATCTCTCCACGCCCGACGTTCTGCCCTGCCAACGACCGTCACCTGCGCTCCG
CAGTTCTATATCATCCGAGGGATCTCTTTTGTTTGTCGTATGTCCATCCAGAATCTCAAC
ACATTCGACCCCTTTGCAGATGCAATCAAGGGTTCAGACGATGACGTCCAGGACGGCCTC
GTTCATATAAGGATCCAGCAGCGGAATGGTCGCAAAACCTTAACAACGGTGCAAGGACTC
TCCTCGGAATATGACTTGAAGAAAATCGTGAGAGCATGTAAAAAGGAGTTTGCCTGCAAT
GGGACAGTAATAGAGCACCCGGAGTACGGGGAGGTGCTGCAGCTGCAGGGGGACCAACGA
GAGAATATATGCCAGTGGCTGACAA
>Tb487
GGGGGGGGGGGGGGGGGGGGGGGGGGGGGGAATTGTTAGCTGCAGGATGAAAGCTGTAAT
AAGAGCGTAGGGTTTGCGCGGAGGTTTTCCGTTGGCGGGTGGGGAGGGTTAATCCTGTTG
TAAGGGCTGTTTGGGGTAGTGCGGAGGAAGGGCTCGGGGACCTTCCAAGGATCGGATGCT
TAGTTTGCTTAATTCACCTCTCCCTCGATTATAGTCACTTTTCTTAATTAACCGTTAAAA
CCATTGTTGCCCGTAGAAGAGACCCGACCTGGTTGCCTTCCGAGTCGTCTTCACCGAGAC
TGAACAGCGGAGACGACACGCGCGGGACGAGAGAACTTATGCGTTTTTCTCTTAGCGTGC
GTATATGTCTTTTGATCGATTTTTACCGGTGATTCAGCGTACTTGGTCCGTAAACTAATT
GGTCGTACTTTGAAGCACTCCGGCGTATTCAGGTCTGCGACGTTTTGGTACTAATATTTG
ATTAGAGTACCGACGATCGATCTTCCGATATGTAATTTGATTAATTAAAAAAAATGTGTC
TATACTCTTGCACGCTCATTAGTCTTATATTTTTCGAATAACGCGAAAATTAAAAGTAGT
CGAAAGATTAGAAAGTTTCTCAGATATTTCCACATTGTCTTTCTTAAATGTCTGTTACAA
ATCTCATGTTTTTTTTTTCTTATAAATTCGATGATATCGTGTATTAAAAATAATAACATT
GGATGAATTTTGCTTCTTCGACAGTATCGGCACTCGTCGTCGACAAAAAAGTTCTCGTCT
CGGCAATGTGATGTCGGCTGATTACGATCTTGGTGATTTGGTACAGTCAGGCCGGGTCTG
GCGATAGTGATAGCATATAGAAAAGAACACGATATATGAACAACCAAAGCGCCAAACTAC
GAGTACCATCGATGCTAGCTGCGTAGTACCAGCGCCATTTACCTAATCACTACTAGTCGA
AAAGTCTAGGCTGAGCCGGTGCTGGAAATGATCGCCTCCGATCGGCCTCTCGGCGAGAAT
ATGGAGATTTGCGACTGTCGAAAATGCAATTTCGATACTTTTTTGAATTTGACAACTCTT
CTTTCGTAACAATTTCATGTCGATAGTTATACAATCACATAATATCAAGGATTTAAACTG
TTTTGTGAAATATCAATGGATCGAATTTATTTTTATCATTAATAGTGAAGAAGTCATAAA
AATATTATCGATAAGCCATGTAATTTGTTCTATTTCTGTGATTAATTATATGCAACAATC
AACGGATAATCCATTGTACATGTACAATGAATGACGAAACTGATCAAATCGTGTGATTAT
CACAAATTTCTTTTGAAAATTCATGAACAAAGATATCTGTAGCAAGATCATAGATATTTA
TTTGTTTACATGTTAATATTGAAAGGCCGGTTTGCCATTTTCGAATCAGTCGTAGATAAT
TATGTAGTACATTTGATCAATTTCACATATAGGTCACTACATAATCCGATTACTGTTACA
AAGAGTTATCAATCTGTTATTTCACGAGATTCCGCTTCCTGCAATTCGCGAAACAGAATT
AGCTTGCATTCATTTTATCCGATTAAAAATGCAAGGAGAAAGAATTTCGACGTCTCGGGA
GTATCCAAATGGCACGGAAACGAAATGGAAAAGGGCGAGAATATACAATCTCGCGGAGAG
CTCGTTTATTTCCAGCTGTCGCGAGTCGCACTCAGGGATACTCTCGGTAGTCGCGATACG
AGGAGCTTTCGCCTTCTTCGCGGCCCCTCGGAGACGAGATCTCAGCACCGGTTTCCCCAT
GTTGCCATTCTCGCGTTCAAATCTTCCGACTTGTTCGTCGTATATCTATCTAACCCTATC
TACGATACGTGTGTCCGTCGTCCGACGTCGAGACGACGGCGGCGATTCGCCCAGTTGAAC
ACAATTCGGTCGGTATTCTGTTTCTCCTTTTTTTTTTCCCCTCTCCCATCTCTTAATTTA
TTTTACGGTCTCCAACGCGCGTGCGGTCGATCAACGTATACAATGCTGCTCGCTCGCCGA
GCCTTTTTATGCCTTTAGAATCGCTTCATGACTGAAAAAAGCCTACGGATTACAAGCTTA
TTAAAGCCGATCAGGAAGGTACCGAGTCCTCGACCGACAACGGAGGAGACTTTTTCGATT
TACTACATTGGTTCAGGCGAACTCGCGTTGGACTTGTCGGACTCGTGAATGCGCGGATCT
CTCCTTCCACATATTTTCAATTATTTATATATATTTCCCGATAGTTTATCTAATATTTTA
TTCATTAATGATAATTCCACGATATTTCTGTATACTTTTATCTACACATAATTATTCCAT
ATTTTACGACTTTTATTAAATACCATAAATAAATTATTTCTTGCCAATGGAATAAATCCT
GTCATTATCGAAACTATTAAAATTTGAAAATATGTAATTTCTCTATTTCAATATGTTGTT
CTATTTATTTTTAAAATACGTATATCCATTTTTATAAAAGTTTAATTTCAATCAAGCAGG
TCTTACTTCTTCAATCAAATAGATTTTTTTTTAATAAGCAAATATTAATTTCCAATCAAA
TGGATACTTTTTCCTGCTGATACGCTCTTAATAATAAATTTCACGGGAATCATATTTTTA
TTTCTCTTTGGTTCATTTTGTAATTAATATTTTTCAAAAAAGTGCAACTTGAAAATATAA
CGATCTTTAATTTGCAGTAATGAATATCGCTATTACGATAATGACAATGGCAATGGCAAT
GAATATTATCCCCGAGGTAAAGCTCAGTGCGACGTCAGTCACACGGAGCGATCCTCGTTA
TTTCACGGCGTATCAGCGTACATACGTTTGGATTAAACATAAAATGATTTTTCATCATAT
TGCCTACTTGAAACGCAAGTGTCTCGTCAATTTTAAGGGAAGATCCGCACGTACGCGAGG
GAAGACCTTCTTTTCGTCGAATCGACGTCGGCCGCTTGATTGTGTATTATATATATGTTT
CGTGTATGTGTGGGTGTGTATTTGTGTATTCATGTATGCGTGCGTGTCGTGTGCGTGAAA
CTGTGTATCCCTATATGAATGACAGGCCAGCTCTTCGTTGATCACGAAAATCCCAACATT
CGAGAATGCGCGTGAATTGAAAATAGAATTTAAAAAACGGTAACTTAGCGCGTAACAGCT
CGTTTTACTCCATTTTTTTTTCTCGACGTGTCTCGCGTACGTGTGCGCGCGACTCCGGGC
GCACGTGTGCGTGTATATGTATATGTGTGTATGTGAGTATGTGCACGTGTGTAGATGTAT
GTCTGTATTTAATGAGTGACTGCGTGCCTGTGTGGGGGTGTATCCTGTTCGTGTACCTAA
TTGCACTTATTCGAAAAAACGGAACATAAGGTTGAACGCAAGATGGCGGCCGGACGGCCC
TGGAACGTATGTGTAGGTAATATACACCCTTGTTTAATTTACTTTAATAAGAAACTCTAT
ATACCGCTTTTGTCTCTATCGCGTTCGCTGTTGTCGCCCCGATCAAACGCGCTCAAACTA
AATCCATTTGCTGCTACAATAGTCTCATCTATTTTCGTTCGTGCTACTGTGAAAGTCGTA
AAAACGTAACTTCATAACTTAGGCACAATTTGGAACTGTTTAGACTATTTTCACACGACC
CCGTCTGTCCGTTACGCTCGTGTGTCTCTCGATCGTGGAGACGAGACNNNNNNNNCAGCA
AATGGATTTAGTTTGAGCGCGTTTGATCGGGGCGACAACAGCGAACGCGATAGAGACAAA
AGCGGTATATAGAGTTTCTTATTAAAGTAAATTAAACAAGGGTGTATATTACCTACACAT
ACGTTCCAGGGCCGTCCGGCCGCCATCTTGCGTTCAACCTTATGTTCCGTTTTTTCGAAT
AAGTGCAATTAGGTACACGAACAGGATACACCCCCACACAGGCACGCAGTCACTCATTAA
ATACAGACATACATCTACACACGTGCACATACTCACATACACACATATACATATACACGC
ACACGTGCGCCCGGAGTCGCGCGCACACGTACGCGAGACACGTCGAGAAAAAAAAATGGA
GTAAAACGAGCTGTTACGCGCTAAGTTACCGTTTTTTAAATTCTATTTTCAATTCACGCG
CATTCTCGAATGTTGGGATTTTCGTGATCAACGAAGAGCTGGCCTGTCATTCATATAGGG
ATACACAGTTTCACGCACACGACACGCACGCATACATGAATACACAAATACACACCCACA
CATACACGAAACATATATATAATACACA
>Tb488
CTAACAGATCAAATTATTTCAAAATGAAAATACTGATTTTTTAAATCAAACTGAAATCTT
AATATAGCCTTTCAGATTAAGTAACTTATTACTTTAGAGTACAGTGTTTTTCAGTTTGAT
TTAAAAAATCAGTATTTTCATTTTGAAATAATTTGATCTGTTAGCTCCATTATCGGTGCC
GTAAATAAAATGTCTCGTCTCCACGATCGAGAGACACACGAGCGTAACGGACAGACGGGG
TCGTGTGAAAATGGTCTAAACAGTTCCAAATTGTGCCTAAGTTATGAAGTTACGTTTTTA
CGACTTTCACAGTAGCACGAACGAAAATAGATGAGACTATTGTAGCAGCAAATGGATTTA
GTTTGAGCGCG
>Tb491
TAGCTTTGCTGATTACTGAAGGCGACCCTGCCGGCACCTTTGGGATACTTGAGCTCGGGA
TCGGTGTCGATGCCGGCGTAACAGACACCACCGTAAAGCCGGTCCATTATCATCGCGAGC
TCGACGGCCTTGAGCGGTCGCGGTACCCCGCCGACGAAGACCGTCTTTCGCGGATCGAGG
GGCATGGAGGCATCCAGCACGAAGTCGGCATCGCTGAGCCGCCAAGGTCGGATTTGCACG
GGCTTGTCCTTAATCGTGGGCGAGCTTACGCAAAGATAAAGCTTGTCCTCGTCCTGGATG
CAGGCGTCGACCTTGGCGTGGGCGGCGGGATAACGGCATCCCAAGCGGCCCC
>Tb492
TGAGCCGCCAAGGTCGGATTTGCACGGGCTTGTCCTTAATCGTGGGCGAGCTTACGCAAA
GATAAAGCTTGTCCTCGTCCTGGATGATGGCGTCGGCGTTGGCGTCGGGGTAGGCGTCGG
CGTTGGCGTGGGCGGCGGGATAACGGCATCCCAAGCGGCCCCGCTCTCGTCGCCGAGTCG
GAGCAGTCCACACAGTCAGGGCAGCGAAACCGGCGAGCGTTTCTCCAGAAAAGTCTTCGT
CGGCGGACTACCGCCTGACATCGACGAAGACGAGATCACAGCCAGTTTCCGCCGCTTTGG
CCCGCTCGTCGTGGACTGGCCGCACAAGGCAGAAAGCAAATCCTACTTCCCGCCGAAAGG
ATACGCGTTTCTGCTGTTCCAGGTATGCTCTTTCGAGCCTTCTTTTTTTCATTTTTTCAG
ATTAATAAAGCTAACAGAAATGAATGACAATCGAACGCGACTGCTTGGTATGGTTCAGGA
CGAGGGTTCGGTGCAGCAGCTGATAGACGCCTGCATCCAGGACGAGGACAAGCTTTATCT
TTGCGTAAGCTCGCCCACGATTAAGGACAAGCCCG
>Tb498
CTATCTCCATGCCTGTATAAAACGTTCGCGAAGACGATCGTGCCCAGGTCGAGGCCGCCG
CCGCTCCGAGAGCGTAGAGACCATCACGCGGACATGGACACCGGAGTGCTGATCGCCCTC
GTGAGCGTCCTCGCCGTCAGCTGCTCCGGCGCCGGCGACCTCGACCTGGGCACGATCGTC
TTCGCGAACGTTTTATACAGGCATGGAGATAGAACTCCTGTTTCGCCCTACAAGAACGAT
CCCTACAGGAACGAATCGTCCTGGCCGGTTCCATATGGACAGTTAACGAACGTAAGGAAG
AGAATTACGAGCAACAAACGTAGGCGCAAACGGTCGTAGTTGTATGCAGCGAGAACATGT
TTTGTCCTTGAACAGCATGCGTTTTTCCTGGTTATCTTATCTTAACGTAAACGGTTTTTT
AAAATGCGAAATACAATGTTGCGAAATTTGATATTGGCTCACTGTCAGTTTTCAACCATT
TGGCATTTAAACAAAGAAGATGAAGCAAATAGATTATGCAGTAAGTCGAGCTTTAAATAG
ATTAGGCACAGCAGATGCGAGGAAAAAGTTTCGCTAAAAAATATTAGAATATATTGACTT
AGATAGATTTTAAGAAATTCTCTTGTATATCGCCTTTTATATTAATTTTACTGATTTACG
TGATGTTTGAAAAATGTAGATTGGAAAGCATCAACACCTGCTTCTCGGACGCTGGCTGAG
GAAACGTTACTCGCACCTTTTGAGCGACATTTACACGCCGTATGACATCTACGTTCACAG
TACAGACGTAGATCGCACCCTGATGTCAGCCGAGGCGAATCTCGCGGGTCTTTATCCGCC
GGTGAAGAACCAGGTGTGGGACAGCATCAAGTGGATGCCGATTCCGGTGCACACTATCCC
GGAGAACCAGGATTACGTGTTGAAGGGGAGTAAATACTGCCCGCGATACGATTACGAGCT
GGAGAAGCTGTTAACGTCGCCGGAAATGGAACGTATAAATAAAGAGAACGCGAAACTCTA
TGCCTATTTGAGCGAGAGCACCGGCGATAAGATATCTTCACTTAAAACAGCTGAACATTT
ATACGATGTTTTATATATCGAGCAATTGTACAACAAAACTCTACCGCTGTGGACGAAGTC
GGTGTTCCCAGAGAAACTAAAACCTATCGCTATAATGAGTTTTATGACAGAGACCTACAA
CAAGATACTTCAAAGGTTAAAATTAGGTCCACTGCTTGGAGAAATGATAGATCACATGGT
CAAGAAAGCGCAACATACCTTACAACCTGACAGAAAGCTATGGATGTACAGTGCTCACGA
TGAGACCATAGCGAATATTCTTATGACTTTAAACTTATTCGAACCTCATTGTCCACCTTA
CGCAGCTACAGTTCTCGTAGAATTAAGAACGAACGTGGAAAATCAATATTTTGTAACAGT
TTTTTACAAAAATACCACTGAAGAACCGATACTCATGACATTACCCAATTGCGCTACTTT
ATGCCCTTTAAATGAATTTATTAATTTAACGAAAAACGTTGTACCTGAAGACTGGGAAAG
AGAATGTTTAATAGATCGGAATGACATAAGTTCTAGTGATGTCATTGCAATCCTGACATC
ATCCATATTAATGCTAGTTTTACTGGTTCTAATAATAATTGGATTTATGTATTGGCGTCA
TAAAAGAGAACACAGACAATATTACTTTCGTTTGTCGTACAATGGCTATAACGATGCCAT
ATAACAAAAATGGTATTTTAAAAATGACAAAAAAATTTTGATAATTGATACGAAAAGTAT
TAAAAAATATAGGATAATCGTTAATTATTATTGTCTGCGATTAAGCAAGGTGTTTTTTTA
CACTTTTAAAATTGGAACAAGAGATGTTCGATATATATCATGATATGATATTTGATGATG
TGACAGATATATTATGTATATACATATATGTATGTGTGTATATATATGTATGTAATATAA
AGCTGCTTATGTTGCTAAATAATTTATATATATTTTTTTATTTAAAAGTGCTCTTTATAA
AAAAGTTTTTTTATAATAAATAACATGATTATCATTATGTTATTTATTATTTATTATATA
GTATATATAATCATTGATCTCATCATCATTATATATATATGTATATATGTATGATATAAT
TTATCATATTACATTAGCATTATAATATAATACTATTTATTATATTATAAGCATATTTTT
AATTTCAGCTTATTTTCACGAAACAATGTCTATTTTGTACTATCTGTGTTGAATTCGCGA
CATTCCTTTGGAAATTTTGGTTTGCTCATTCTTACATGATAACTTATTTAGAACTGAGCA
AGATCAAAGTCCGACCATCGCGATAATAACGATTTATAATATACATATATTTTAAGAAAT
AGTAAATTTGACTAGACAAATGGATATCAAAATTTTTGAAAGTTTTAGAAAATTATTTTA
TTTTATGACTACCGAGAGAGACAAATAATCAGTACTTTTATAAAACACGCATATTTATAT
TAATGTCGTTAAAATTGAAAATGTATAAATGTCTTTTATAATAAATATTCAATATGATTA
GCATATTGCGATAACATATGCAATGAACAAATTTTGCAGCAAAATTTTATGAGAAGGAAG
AACTTTTGCTTCATAGAATTGGTTCACAACTTAATTACTGTTATGGTTAGTTAACCAACT
GATACATGTTATATTACAGTGATTGTCTAGTCATTATGTATCGAGCTTGGACCTCATCAT
ATACAGAATTCTACAATATGACGAAAAGTTCTGAAAGAGAAACACACAGCTAATGCAGAA
CACTGCCCATAAACAAATTTTATTTACAGACACTTGAGCATCTCAAACAGGCGTGATAGC
AATGATTATTCAAATTTAATCATACAGTACAGTTGTAAAAATATGCCTTTTTCTAATA
>Tb502
CTGAAAACAATTTTATTTTTAAGAAATTGAAACTGTTCTGACTGTTGCAACTACATTTTT
CAACTTGGTGTTGTATTACAGTAAAATGGTATCGCTTTCAGGCATTGCCCGCATTATGAC
AGGCAAAGAGGATGTATTTGTTTTTCGGCAGAGAAGAGGAATGGTAGATATTTATAAAAA
ACATACAATGAGGATTCTCTAATCGTGATATATATATATATGTATTATACGTATATAAAA
TTAAAGAATATATAATGTTAAAGAGAAATGCATCAATTAACACACTGGAATACATCAATC
ACTGATTTTAAACTTTGAAATATCTATTCTAAAGAAGATATTCGTATTTTGAACATTCAC
TAAAATATATAGGATGATACTAAAAAATTTGAGCTCATTGCATGTGTTTTTCCGCTATAT
CACTTAGCGATACTAAGCGAGTGTATTCGTGGAAGAATATGGATTTCGCACAAAAGTTTA
ACACAGATTTTTTATAAAAACACACGAGTGTTAACTGTAGAACGAAGCAAAAGAGATTTC
AGAATTAGCAAATTGTTTGTTATAAAAAATCACACTGCAAACGATTCTCTATCCTCTGAT
GAAAAGGGAAGTAAATTTACTTGAAATAAAGTAGAAAATATTATAATATAAACAATTCTT
TTTTACAAGATTTGATAAGTTTTTGAATTTCTGTGCTCGATGAGAGAACCTTGGTCGATA
GGAATGGATGAAGTAGGACAATAAAGACAGCAAATAGGTATGCAACAGCTAAATAAAAAT
GCAGTCATTACAGTATCTAGTTGATCTACATCTCTCCGCTATCCGCTATTATGATCTTTT
TGGATGTCTTGCCGCTTTGGGAACCCATGGCCTCCAATTTTCTAACAACATCCATTCCCT
CGCTGGAAAGAGTACGTAAATAATACATGTTAGTTGGGCTGTAAAATAACGATAAAATAG
TTAGCTTATCAAGCAAAAAACCTGGGCTTGATTCTCAACTTTGCTACTTTACATACAAAT
AATAAATAACAAAATATTTCCTTGGAATGATACGTGACTCCGTGCTGAAACGAGTGATTG
GTAGCGGTGGTCTCAGATTCAAATCCCCCTCATCTCACATATTCTATTTTTCAGCGGGAA
GTCACAGAGGAACTTTTTTAAGTGACATTAGGAACTGTTATAACTTTATCCATTTGATAC
TATTAATACTATTAAATACCTCACTCGCGAGAGCGGCGGACTCGTAACTAGCGGATCTCG
GTGGGCGGATCTTTGATATCTCATCCCATAAATGACTTATAAATTTGTAAATTTTTTAAA
GCTACCATAAAGAGATTAGAAGAGAATCTCAAAGAAACCAAATAGATAAATCGTGTGGTG
AAAGTCAGAAATTAACAGTAGAATGGAACGTTAGGTTTTCGCTAAAAAATATGCAATATC
GTTAAAGACAGAAAATCTTACTTTTCTAACAACATCCATTCCCTCGATGACTTTTCCGAA
CACGACGTGCTTTCCGTCGAGCCAGCTGGTCTTGGCACTAGTGATGAAGAACTGGCTGCC
GTTGGTGTTGGGGCCACGCGTTTTCTTCGACATGACCGCGGACGACAAGCCCGTGGGCCG
CATCGTGATGGAGTTGAGGAAGGATGTTGTCCCCAAGACGGCGGAGAACTTCCGCTCGCT
>Tb503
CTGAAAACAATTTTATTTTTAAGAAATTGAAACTGTTCTGACTGTTGCAACTACATTTTT
CAACTTGGTGTTGTATTACAGTAAAATGGTATCGCTTTCAGGCATTGCCCGCATTATGAC
AGGCAAAGAGGATGTATTTGTTTTTCGGCAGAGAAGAGGAATGGTATATATTTATAAAAA
ACATACAATGAGGATTCTCTAATCGTGATATATATATATGTATTATACGTATATAAAATT
AAAGAATATATAATGTTAAAGAGAAATGCATCAATTAACACACTGGAATACATCAATCAC
TGATTTTAAACTTTGAAATATCTATTCTAAAGAAGATATTCGTATTTTGAACATTCACTA
AAATATATAGGATGATACTAAAAAATTTGAGCTCATTGCATGTGTTTTTCCGCTATATCA
CTTAGCGATACTAAGCGAGTGTATTCGTGGAAGAATATGGATTTCGCACAAAAGTTTAAC
ACAGATTTTTTATAAAAACACACGAGTGTTAACTGTAGAACGAAGCAAAAGAGATTTCAG
AATTAGCAAATTGTTTGTTATAAAAAATCACACTGCAAACGATTCTCTATCCTCTGATGA
AAAGGGAAGTAAATTTACTTGAAATAAAGTAGAAAATATTATAATATAAACAATTCTTTT
TTACAAGATTTGATAAGTTTTTGAATTTCTGTGCTCGATGAGAGAACCTGGTCGATAGGA
ATGGATGAAGTAGGACAATAAAGACAGCAAATAGGTATGCAACAGCTAAATAAAAATGCA
GTCATTACAGTATCTAGTTGATCTACATCTCTCCGCTATCCGCTATTATGATCTTTTCGG
AGCCACCGCCCGGCCGAGACGACCATCCTCCGACACGCTCCTACGAAGTTTCTGCGCACC
GCAAGGGAAAATGGCACTGCCACGCGTTTTCTTCGACATGACCGCGGACGACAAGCCCGT
GGGCCGCATCGTGATGGAGTTGAGGAAGGATGTTGTCCCCAAGACGGCGGAGAACTTCCG
CTCGCTTTGTACCGGAGAGAAGGGTTTCGGATACAAGGGTAGCAGTTTCCACAGGGTGAT
CCCGAACTTCATGTGCCAGGGTGGTGATTTCACCAACCACAACGGCACCGGCGGCAAGTC
CATCTACGGCGCCAGGTTCGAGGACGAAAACTTCAAGTTGACTCATACCGAACCTGGCAT
ATTATCTATGGCAAACGCAGGCCCCAACACCAACGGCAGCCAGTTCTTCATCACTAGTGC
CAAGACCAGCTGGCTCGACGGAAAGCAC
>Tb505
GAGAGAGAGAGAGAGAGAGAGAGAGAGCGAGAGAAAAAGAGAAAAGGAGAGAAAGAGAGA
GCGGAAAAGAGAGGGCAGGAGAAAGAGGAGGACAGAGAAAAGACAGAGAGAGAAGGCCGG
TACAGTTCGAGCATAGTAAATCCCGTTGGCCGGTACCTACGGTCTCTCTGGTCTTGGCTG
CACGCGTCTGTCGCGTAGTGGTGCTGCCAAGCTTTGGCAGCGAGCTAACTCGTTCAGCTC
GCCGTGTATATTTCCGTTCCGTTACGTTCACCAACGTTTTGCCTCGCCTTTGCCGCCGCG
ACTGCTAGGCGCAGTCGAAATCCCGTCGATGATACGCGGTTCTCCCGCGATCTCGCGTGT
CTCGACGCGACCTGAAACGTGGTGGTACCAAATGATCGCTCCGCCGTTGCTTTCTCACCT
GTTTTTCTGCGCCGAGCGATCGTTGTGCGATCGGTATAGTGTGAGCGTTCCCGCGAAAGC
ATCATCGTCCTTCTTGTGCGTCCCCGCGAAAGTATTCTCTCAATTGTTTCTCACAATACG
TTAACGTGAACAATTGGCAGCGAATTTTCAATCGGAGATCGTGAATACGCGATAGTTGGA
AATTTGTATACTTTTTCTCTCAATATCTCGTCGTATTATATCATATCGGATTTGTGAAAG
TGTCTTGATGAACGTTACTGCGAAAGGAGCTTGACTGGAGAATAATATGGTGCTAATTTT
GTGATATTCGCGTCATCTCCGAGAACAGATTTGAAAGAAACATTTATCAGTGACATCACA
ATCCTTATTACAGCAGGGATCATTGACATTCTTACAATCCTCGCGTCGAATAAGAACAAT
GCTCGTAAAATTTCGTAAAAATAACATACCCGATGTCCCTGTTTTTTGTCAGCTGTGTTA
AACGCGAATCCAATGTGTGGCTGTTTCAGCAGTTGAAAAACGGAACGGCATGGAGTAGCT
ACCCGGGTCACAGAGACCCTTGGAAGGGAAAAGGGCAAAAGCGTCCCCTCCCTACGCCCT
TCTGCCGCCGCGACGCACGACGACATTGGATTGTCGTCGTATCGCAGCGACCTCTGCGTC
ATTATTATTATAGCCGCAAGGCTGACGTTTTTTCCGTTGGACTTGTAAATAAAAGGCCTC
AAAGTGTACGGCGCCGTGGAGAAGACGTTTCACCCGTTCGAGCTGAGCAGCAGGCTTTCC
CGCGTGTTCCCCGGAACACTGCCCGGTATACAAGGTGAGTTACATAATATTTTAATTCAT
ATTTGTTCTTTTATTTTTGATATTAATTTGATTATAATTAAATAAAAAGATATGCTAACA
TACATTTATCTTTACAATTTTTTAATTATTTTATAATATCGATTCAATATTAATTAATAT
GTGCGAAATATAAATTTTTTAAATCAAAGACAGCAATATTGCAAAATATTTATGTACATT
TATATAATATCTATCATAATATACATTATATAAAATAATAAATTTGGATAAAACGAGAAC
ACTACTAATGGCACTTGGCAATCAATCGCTACAATGATAACAAGCGTATACGCCGAAGAA
ATCAAATTTTTAGAAATATTTATCATGAGACAATGAGTTTTTTCAACGTCAGCGTCTGCA
GGTTAATTCGTATTAATTTAGTGAATGATCAGCTTCGAAAGCCAGAATGAAAATCTGGCC
GTAAACCTATCCATTTCGTAGGTACGTACTTGCAGTAAACAGAAGATTGTATACAACCGC
GTCGCACTAAGCCCATAGCTACTAAACCGCGCGCATACCACCTATAAATGGGCGGGCTGC
TATAAAGTCCATTCATGATCGCGTCGCCTGTACAACAAACGTCGGGTGGCTCGCGCCTCC
CGCGCGATTTATTACACTCGTATTCAAGCGCGAGTTGTGTTTCCTACTTAGTACACGTGT
ACCGACATGATCGCGACTCGAAATCGTCCTATTGTCTGGTTCGCCGCTGGCAGACCAATC
GACCTCGTTTTCGTCCGAACGTCATATTAGAACCCCATTCATCACGTAATTCAGATACAC
CAGACACATCGCGGAAATTTTAATATTAACTAGACACATTTTTAAAACGTATTTTTAAAA
TATGCATTTAGATGTTATAATTATTTTTAATAAAAAAATAGACGTACAAAAGAATCATTC
TTTTTTTTTGTTTCAAGAAAAAAGATCATTTTAGATTTTTGCTTTGTACATTAAATTTAA
ATACCTGGAACATTTAATTCATTTTATTGACATTGAAATAGTTTTATTTAAAGCAATAAG
TTTATTTTGCTCAATAAATTTCAAAATTATTCATTTTATTATTCATTAAATATTACATAA
TTTGATTTATTTTTTAACGGTAAATTTTTATTTGTACTAATCGCGTAATAGTGAAAATCG
ATCAGATTTGAACCAATCTGAAACTTAATCATTAAAATTTTTTCCTTAATTCGAAGTCTC
GTCGCGGAATTCTTCGCAAAATCAAAACCTTTTACGTTTCTCATTACTAATATACGTGAT
TATTAATACGATTCTCTGGTGAGTAACAGTCTGATGGCACACGACACTGATGGACAGACA
GATGGAAAGCGTGTGTGCTACCGGAGTTGTTGTCAGACCGTTTTACTTTACTGCCCATAA
AAGTACCGAGATTTAGACTGCAATACTGCCATGACGTATTGCTCGCGCTGCGTGTACGTG
TACGTACACACGATCAAAGATGACTCCGGCTGCCGCCAGGCGTGATCTATGAGAGCATTT
CAGGAACCACGTGACATTTCGTGGGAAGGAGGACGCGACAAGTTTGGACGCACTCCTAAT
GAGTTTCGATAGCTCGTTCGTTGAATTCATCGTAATTGAAAATTTATACCTCTAACAATA
AATAAAGAAATTGAAAAGGTAAACAGGCGCTCTTCGGAATCAAGGAAAGGGGAATCTTTT
AATTAGGATAGCGCGTAACACACATATCGCAAAAAAGTTACTTATGAAGAAACTTAGCTA
TCTGAAGAAAATTAATAAACTGGTCTCTGATAAATGTAACTACACCTGCGAACACTAATA
TGATACCCGTAAAATGAAACCATTAAATATAATTATAACTGTGACCAAATTGGAGTAATA
AAGATACCAGCGAGACAAGGTCGGCTATTATTTATTGCTATTATTAGGAAAAAATATTAC
TAATAGAAAGAATTTACTCATTAGGATGCATTACATTTGAAGATAAGAATCATTACATAA
TCATATTTTCCGTGATTTGTATCAATCAGGACTAATACAGGGTGAATCAGAAGAAGTGAA
AAACAACAGTTTCAAACTCATTGTAAAAAAAAGTTTATAAAAACACGGTTATTATTCTCA
ATAGTGCCGACGATATAACTGCCGAGCTGCATTCAGAAAAATGACATGTCATCTTAGGAT
ATGTGTTGTAAAGTGTATTGACGCTCACGGTTCAATTTTTGTTGTGAACATTTGTTGTGA
ACACATGTATAGTTATTATGTACTTCTACAAAATGTATACAATTGTATCGTCCACACTGA
GAATAATAATCGTGTTCATATGAATTTTTTTTACAGTGATCCATACTATGAATTCCCAAA
ATATTTCCTTTTCTCTTTTATTCACCCTATATAAGAAGATTATTCTTACAATATAATTTG
AAAGTACAAAAAATTTTATTTAAATTTTATCAAAAATTTGACTGAAATTTTGTCATTTTA
ACAAAGATTCAAATTCCACTAAATATGATAAAAATATGTTTTTTTGACATAATCATATAA
TTTTGTATTAAATTCTATAAGGTTTGTTAATAGAAGATTATCAATAACGGTATTCCAGCA
AGTACAGTTTCCTTAAGTAACTGGAAGTAATTACTATCGGTTCGTCGTCCAGCCTTACTT
CTTAACCATCTCATATTTTTTTTGTCGCGAGCCGACTGCGTTCTCTCGAGAAAAAGGCGG
TATTGAGATTCGACGGCTCGCAATACTCGTCAAGAGAGCCAAGAAGAACAGCCTCTCGGT
AAGATAGCCGGTATGTCGCGCTCGTTGGCCTGCGACGAGGAGAAGAGGAAGAAAAGCAGA
TTAGAGCGCGCGTGGTAGGGGGATGGGGGGAGAATGCCGAGAAACGCGCGCGTGAGAGAG
AAGCGGTCACGAGAAGAGAGGGTGGGAGACGAGTCCGTCCGGGCTTCGCTTGCCAAACGA
TCCGAGAGATCGCGCTCGCGTCACTTTCGGCCCGTTCGACTCCAAGCCGCGGGCAGAGCG
CTCAGTTGACGCTCAGTTCGGCTCAGCGAGGCCAGCAAGAAGAAAGGGGGTTATTCCATA
TGTGTGTGAGCATCGTGCGTGTGTGGTATCGGCGCACGATTCTCGAGACCGAAAAGGCGT
TCTGCTACCTGCCGACAGTCCTTCGGCCACATTACGCTTAATACCAAGGGGGTGGTTCTA
CCTGACCTGACTGACCTGAAGATAAAACGCGAGAGAGAAAAAGAGAGAGATAAAGATTCC
GCTCCGCGATCGGGGACCTTCTTTCTCTTCTTAGACGACTTCGCCACCGGACTCCAAAAC
TTTAATGCTCGACTTTTCGCCGTTAGTGATTGTTTCGTGATTGGATAGACCGCGCGAGAG
CGGAGCGCTTGATGAATCGCGCTCCCCATCCCCATCGAGATGGGGATGACAATACTCGCT
GATGTCAAAGACGGGGCGACGTATTGTGGCTCGTGTACTACAGTAGGCCACGGGACGATC
ATAGCGCAATCAGTCGCGCAGTGAATAGTTAGTCGAGAAAGAGAGAGAGAGATAGACAGA
GATTGACGATTGCCAAGTGTCTTTAGTTGGTGCTCGCGTTAGATTGCGCGCTGCTTTCAA
CGCTGTTTCTATCTTAATGCGCGGCGACCGAGCGCGATCGCCGCTCCGAGTTACCGCGCG
CCGAACGATGCACTAAAGTCGCTAAATCGCGTTGTGTCATTTTGTTTCTGTTTCAACCCT
CGTTCCGCATCGGGCCGATTGGACAAACACCTAAAAACAGAAACATCCACACGAA
>Tb509
TTGCAACGTTTTCATCCGCATGCGTTTTCGATCGACCGTTAGCAAACGCGGCCTAACCTA
TCGCGCCGAAAGCTTTTTCATATGTAAATGTTCGTGGAAGATGTTCGGTTCAAACATAGA
GATCATCATTGTGACAAACCCTTATTTTTAAGGATTAGAGACATCATATTCTACAGATGC
ATTCAGTAGTTATTTTTTGTCACGATCGAGTAAAGCAAGCAAGTTGTGATAATTCTCGAA
AAA
>Tb510
TGACGAATAAATTTGACGTTTGAATTCAGCAGCCCATTTCATTTCTTTAGTGTTGAAAAC
GATGGCGAAGAGTCTTCCAAAGTGGAATCTAACTCGTTATTTCCTAACATGAAGAAATGG
ATCGCTGGAAAGAAATTCGGTTCAAACATAGAAATCATCACTGTGACAAACCCTTATTTT
TAAGGATTAGAGACATCATATT
>Tb511
GGTAGTTGACGACGTCAATGGTGACGACGACGACGACGACGTCGCCGATTCGACACGGCT
CGAAGTACTATTTATCGAAATAGCTGGAAAACATTCCTCTTCCATATCTGTGAAAACAGC
ATTTCAGTGATAATTTCTAACTCTATGGGAATCCTCTTAGGAATTAGAAAAAAAAACCGA
AAATATATTTTTCTCGAAAGAACGAAGATTATCGCACAGAGTCATTTCCTTACCGTCGAT
TCTATCGCGGATATCGAGAGGCTTGTGATCCAGATTGGCGAAGTCGATGGAGGAACTAGT
GATCGCTGTACAAGAACCAACCGCGCCGGAACCTGAATTGGGCGTATGGGGATTATCTCC
TGGCGTTGCTGGACTCGGAGGGGGACTGGAAGCCAAAAGGCTATAACTATGCTCGGATTT
TATCGGCCGTGGTCCACCAAGAGCTGCATCTGTCATTAGGCGATCTCTCAATATCACGTT
GCTCTTCATGCAACCATTGCCCCATTCCTCATCTTTGTTCATTAAGGAATCATGGCTGAG
GATCTACAATATGACCAAGAATTTGTTGAATTTCAATGTATCTTATCAATTAGATTCTTA
GAGTTTAAAATATAATTAAACATTTAAAAAATTCTATGATGGAAAAATAGAAAATTGTTT
ATTAATTTCTACATTATGTATAAATAAACGAATTTATTAATTATCGTTATTCTATTAGAT
TTTCTTTTGGAATAAATACTAATTTTATTTAAAGAATACAATCAGAATGCTTTAGCCTTG
CCAAGCTTTGAAAGCACATTCTACTCATCTTAAAAATGGAACGATTGTAGATACGGAAGA
ATTTATATCCACTTGACATATACGTTATCTCTGTATTGTTATCGAGAATTACTTGTTTCT
TTAAAAGTCTGCTTAACGAGTCGAGCTAGGGAAGAGGAACGAGTCGAGCAGAAATCGATC
TTACGTGAAATTTCATCGCGAACGTAAGGCGACGCGAGTCAATGGACACGGGAGGGGCAG
CGTCCGCGGTTGTCAATGGTTGCCGCCCGTCGTCGTCTCGCGGCGAGGTGTCAAGGACCC
CGCGTGCTTCTAAAATTATACGCGAGCGTTCCGCGAGCGGTCGCACGTAAGCGAAGGAGA
AGGGCGCTCAAGTTGAGCGGTCAAGTTGAAGGTCGGCCGTTATCCGAGTCCACGAGGTAG
CTGGTAGCAACGACTTCGCCTCCTTCTGCGCTTCCATCTTCGGGGGCCCTACCGCAGGCG
ACCCAGCAATGCGGAACCCGGTCCCAAGGTCAAGACGGGATCTTTTCGTATTGCGCTAAC
GACGCTGTTGCTACCAAGCTATTCAGCTTCTCGCTTCGCTGCCGCCTTGTGCAGTTGCTA
TATACGCACGGTTTTCCTTTAGCCGGACCTCTCCGTTATGCACGGTTTGCTCTGTATAAG
CAAATCCGGCTGTGGAACGATATTTGAACGATCAACAATTTAAGCGACGCTTGTCCGAAG
TCGCGCAGCTCATTGAAGATCGTCCTCTGATGTAAGAAGCGTGAGATGCGTTCAAAGCAA
TTCCCGATGCCGTATTCTACAGCGCTGGGTATTAACATTTTTTAAAGATTAATTTAAAAA
TAATGATTTTATTGAATATTCTATGAAATTGTGTTTTCCTTCAAATTCTGTTTCCATTCA
TCCCTTCATCTGCCTTGGTCTTACTTTTTTCTATTCTATTTCTTCATTATACACTATGGT
CCCCCTAATTTAGATGGGAATATAGCAATTTCCCGCAAGTGGGTAATTAGTTACAATGGA
ACTATTAGTAACCAACAACCCGGAACTCAAACCTCACGAGCCGTCTTTGCTTTCTTCCAC
TATTCTCTTGTTTCCATTACATAAATTTTTCTCGCGACGATTTATCATTACCGACCAACA
TCCCCAGTATTATAATTCTCTTCGCGTACTAGTAACAATTAAAAAGAAAATCCGAGAAAC
TCTGTTTGGTGTTTGGTACGTAGGAAATAGAAAGATCGTTTCGTTCAGGTAAAATGAAAA
TATCATTTTTACGTTTCGAACTGATTAAAAAACGACTTATATTATTGATCTCTGGAATAT
GTCGCATCCAACGACTCCATAAAAATCAGAATCCCGGCCACAGCAATGCGGAACTCGAAT
CGCAAGGTCACGACACCGCTCTTCCTTTTCCTGTGTTCCCTCCATCTTCCTCCCGCTTCT
CCTTTTCGTCCTTTTGCCCTTCGTCGTAGCTCTCCGTTATGCTCCGATCGCGCGGCCAAC
ACTTATCTCCCATCCTTCCACGTCTCACTTCCGGCGGAAGCACGTCCGTAACGGGCGATC
CTTCTCGTTGTCTTTTTGGAGATACGGCGGAGGATACACGTGCATCCTTTTTTGCGCTCG
TCGGCGCCCCTCGTCCATCCACCGCTTTAAACACACGTCTTATCATCGATTAGCCATTGG
TTTTGAATTTTCCGTCTATATCTTCACAAACTTCTGAGATATATATTTGCAATCGGTCGT
GTGAATTATTGTAATAAACTTCTTTGTACAATGATAAATTGTCAAATGCGATTTTCCTCG
TATTGACGCAACATGTTTCAGCGACTTCCTCTGAATGGTAAAAAGTTATGACCTTTTCAA
CATTCATACTATTTTTATCACTATTGTGTAACTCTACTGTGAGCAGATTTATCTCTCTCG
ACATTATTTCTTTGCCGTCGGATTCGCGTAATAATTGTAAATCTGTTAATCTTCTTTTTT
TGATTACGAGAAAATTGCTTAATTTTCAGCCCATCAAATAATCAATTCTTGACATAAAAT
TGATGACTCAATTAATCAATTCTTAACATAAAATTGATTAATTTCAACTTAATTTCACAT
AGATCAAAGTAACAAAAGATTAAGTGTCTATTGTGCTCGTCAATTTTTTGCGAACAAAGC
TGATAACTCGACATCGAATTTGCTGATTGATTAGTCTTGACGATCGAGCTTATATACAAA
CAATACAACGCGGGATCGGCAGAATGTTGTGATTAATAAATTAAACGTAAGCACATAATT
AATCGTCGATTTTTCGTATCGTCCATTACTGGTATATCCCCCGGTAGCGCGATATTTCCG
CTGGAGATGAGGTCGGAGGGCCGGCGCGGCGTCTCTATGCTCTCCTCCGGGATAGGAATT
CCGATTGAATTTCTCCGCCACAAAATTGCAACGTAGCGATTGATATTAACTAACTGCGGC
GCAACACGGGAAGTGGATCGTGCGCGGGGGGTCCGGGCTCAGCAATTTTCGCGACGACGA
GTTATTCCGCTGCCGCGGTATTATCATTTCGTCGTTCCAGCTGTCCGCGAGAAATCGCGG
GGCCTCGCGCAATCACTTCGATTGCTCATTTTCTCAAGAGCGATTATTATTATGCCTCTC
CGTTATTACGCGCGCGCGCGCGTTATTACGAGCGCTATTAATACTGCAGCTTAATTGAGG
AGAGATAAGGGGCGTGTTTGTTCGTTTTAGTTGCACTTTCTTGCGCTTTCCGTATTTTAA
ATTAGACGCATTATTAACGTAAATAATTTTTCTCGTTCAATCTCACGCTCAAATTGATTT
AAAGTTCCGTGCCACGCGCGCCGCCGTTGATCTCTCTGTGACCCGTGTGCCGCGGTCGAA
TGATTTTCACCAGACGAACGCGAGTATCCGCGATAAAGGCGGCGGAGCCGCGAAGTTATG
CCGGTTATTAACAGAACTGACCTTTCCACTTGTCGGTCCGACGCTAAACTCCGATGCACG
GGTCGAAAAGCAATTGTGCGCCGGTGCATTGAAGGCGCATATACAGACGGAGACGCACTC
GTGGGTAATGCACCGGAGAGAATTGCAGTGGCATGTTCGAGCGGTGTTTCAAAAGCTGCG
ATACATATGAATGAGAACGGGGACCGTAAAAGCGTATTGTGTGTGTAACTCGAAATAAAA
ATTTCGTGCCGTTTCTATCCGTTTAACCACGCGTGACTTGTAAGCGCCGTTCGCACGCGC
GGAATCGAGAGAATCGCGAGATGCGTTGCATTTAATAATTTCTCTTTCTGGAATTATATA
CAGGATGTCCCGGTAAAAACCGTAACAATGCGTAACGGTAAATTTTTGAGATCATTTTAA
AACAAAAACCTTAACGCCAAAATACTCAGGTTATAATAGTTTTTGAATTAGAAGAATTTA
TAGTTAACGAATGAGGTAGCCTAATGTTAACTATAAATTCTTCTAATTCAAAAA
>Tb519
GAGACTCGCGCGCGTGTTCCGTGCGGAACGTCCGAAGTTTCCCTCAGGATAGCTGGCATT
CGGAAGGGAAACCCAGCTACCAAGATGGTTTGGATTATCTTTCGCCCCCTTTAACCAAGT
TTCCGACGATCGATTTGGCACGTCAGGGGAACCAGCTACTAGATGGTTCGATTAGTCTTT
CGCCCCTATACCCATTCCCGACGATCGATTTGCACGTCAGAATCGCTACGGACCTCCATC
AGGTGGACCCTCCAATCAGGGTTTCCCCTGACTTCGTCCGGACCAGGCATAGTTCACCAT
CTTTCGGGTCCCAACGTGTACGCTCTAGGTGCGCCTCTTCTCGCGATGAGAACGAGACGG
TCCGCACTCCCGGGGCGTCTCGTTCTCATCGCGAGAAGAGGCGCACCTAGAGCGTACACG
TTGGGGAACCGGGAAAGATGGTGAACTATGCCTTGGT
>Tb522
TTTAACTAGAATTTTTTTTTGCAGTGTGTTGTGTAGTTTAAAAGCGCAGGGCGTGACATT
ATTTACGATATAATATCTAATACAATGAAATAAAAGCTTGTCGTGTAAGAAATAATCCCA
ACAGCACATGATACTCTATATTTCTATGAAATGTTTATGGAATTTAATATACCGAGAACA
TTTTTATAATATCCTGTAGCTTCGCGATATCCTCCGCCATTCTCGGAATCTACATGTATT
GTTAGGGAAAATAATATGTGGTGTAATAAAATAACAACACACACGCAATATAAGATTACG
ATAAATATGATACAGATTAATCTCCACCTTGTTACTAATGCAGAACATTCGTTTCGCTCC
ACATTCTTCATTTCGCGACATTTGCTTCGCGTAAAACTGTCAGTGTCTTATTATTTCCCG
AGAGAGTCTCGTCGATTTATTTCGCTGACGGAGCGTAATAATACGCGCGAATAATGTTAC
ACGTACTCCGGCCGAAAAGGAAAATCGATCCTGTATTCTGGAATGAAATTCCAGCGATTT
TCGATAACGTCATCTCGCTCATAATTTATTTGCGTTACGTATATGTGTTTCGAGAATTTC
GTCTAACGATCATGTTAGCGCTTATCACGATACGCTCGCTATCAGCCGACGGATTGAAAC
AAGTGTCGAAGAAGTTTCCAATATTACCTATCATATGGAATTATTAATGGCTCCGCCTTT
AGCTTTAGGCGGACTTTCATTCAAGATTAATATACGTAGGAAGGTAAGACTTATGAGCGG
CCGCATGTTAACGACTATTAATTAAAACTTCTCGACAGTCATTAGGTTTATTTCGGTGGT
CCGAACGTTGTATAATTCATCGAGTTTCCGGTAGTAATATTTCGCTCCAAAGCGCAAATG
CAATTTAAGTAAAATATATATATTCTCGCGCGCTACGGGATATGTTTTAGGGATCCCATC
TGGTTTCCGTTATGTTTTGCTAGAGAGAGGAGGATTCTGTTACACTCGTTACGTTTATTT
CAACGCCGATCAGAAAAGTCGCTCTTGCGTTAACTGGGGGAAAGAACGACGGATAAATTT
CCTTATATTATCTCATTAAATATCGCGATATCAAAGTTGCGGCAGAATAAACAAACATGA
GCCATTTCTCTGATCTCCACTCTTAGATCTCACTCGGAACGACTCTGCCAACTTCCTCCA
AAATTATTTGCTAATCTAATTTTTTCTGAGAACACGACTTTTTGAAGTCGTATTTCTCCT
TTGAAGGCGGATCTTCAAATGAAAAACTTGAAAATGTTATTTTTTTAGAGAAATTGAAAT
TATTTATAACATTTCGTCAATATTAATGCTCTTCTAAAGCGTTTGAGATTATTAGAAAAA
GTTAAAGTACCTTTTTATGAAAAGAACAGATGCTAGGGATTATCTTAATCGATGCGTACA
CTGAGAAAAAAAATCGTTTGTACGAACTAAATTTGTATAATTGTTTAACCCAATGGTTGA
TTCAACAATTTTAGTTTTTTTTTCCAGTTAGTTTTTTAGTTGCACTAGAAAAAGTTCATT
CATATAATACTTTATGTCATTGTAATAATATTTAGTTGAACGTATCGGACTAAATATTTT
AGTTAGATGAAATATATTTTGCGTTTTTCAACAAATTTTTTTTCTCAGTGTAGAATAGAA
TGATTTCGCATAATTGTACAATATTCGGTGCATTTTTTCAGCGACGTTGACAAATCTTGT
TGGTCCATTCGCTTGTCACGCTCAAGACCACGTGATTTTTAGGCAAAATTCACATTCAGG
TCTGTATTATCTTATCAGATGCCTTGGTCGAGATACTCTTTCATTATTATTAGAAAAGTA
CTTTGACAAGGGTAAGGATAGGATGACGCGTCATTAATCGCACGCAGATTAATACGGATA
TGATGGCGCGTGTTGCCGATGCGCTCTCGCGGCGAGCAGGAAATCGGCAAAAGTGCGGAA
GATAAACCGGCGCGTATATATTTTACGAGAGCATTTGACGTGCGGGAAGAACGGCGTGCG
TAAAAACTGCGCGACCCACATCCATCACGGTACGGTAATTAGCGTCGTTACGGATCAGCT
TTCAGAATCGATCATGTACTTTTCTCTTAATCGGGACCGTTCGTTTTGCTGTTCCTCGAG
ACCATCCTCTCGTTCGGACAGATTCAGTTAGAGTTCTCGCGTTTTTGCAAGGTGTTCAAT
GATTCTTTCGCCTGATTTCTACATCGATCGAATATATGAAACGATAATGATCTTTTATTA
CAGTATAATAGGCAATTTCGTCGTCGTGAATAAAACATGCGTGCGCATAAAACATAGATG
ACTTTGAAATATTACGCGAATATTATTTTTCATTTTGTTGCATTTTCTCAAGTATGTATA
CACAGAAATGCTACATGATAGAGAAAGAGACAAACGGCTCCCGCGAAACGCGATAAAATA
GTATCATATTGTGAGTTACAAAGTTATTAAACATTTTTGCATCGTGACAGATGGCTATTA
AACCATGCGTAATAATTTAATTGCATCAGCGGAAGGTAATTAAATTTTTCGCGGGCAATA
ATTAATAATTTAATTAAATTGATAGATAGTGCAATTATACGGAATTTTACGCCAAGACCC
AGGTTGGGAGGGAGAAATCAATGGACACGGCGATACGCGCAAACGTTAAATGAGAGCTGC
CCGGATTTCTATACAATGTAGCTCTCGCGTATCACGGGAAATGACAGTTCTAGGTCGCGT
CGCATTTAACGACACGGCGTACTAGCACTGTTTTCGTGAAAATTATAACCTGCCTGGGAA
ATGACACTTTTAGCGGATAATTCTCTGGAACACCAAACGTGTCATTTACTGCCCGGCACA
GCGCTTTTTCTCTCTTTTTTTTTTTTTACACGGTAACAATCGCGTGCGCGCTTTGTGCGC
GCAAATAATGAGCCAAATTGTAACTATGGCACTTCGCTTCGTAAATTATTGTTTTGTATG
TTTACCGTGCTAACGTTTTCCGCAATTAGGCGGACGTCGAAAAACGGGGTAATGATGCAA
ATGCCGCACAAGCCACGATTTTTGACGTATGTTATCGCGATCGTGATTGTTTATCTCGCG
GATGCGTGCTCATGCACGATTTCGCGGAATCGCGGTTACGCGCTTCGATTGACCGTCAAA
TGATTGGCGCGAGCGATACTTTTCCATGTCTTCGTTTGCGTTTGCCGTGTTAGGCATTTG
CGCGCTCTGGACCGACATAGATCGATTGACGTCAACAAGTTACGTTCTGTGATGACATAA
TAGCTATCATCACGAGATATTCTATGCGTTGGTATGACGTACGACTTATTCTTATCGACC
TATTTTTGCCACTATTATTCTATGAATATTAAAAATTTTTGGCAAAACGTAATGGAGATG
TATATAAAATTAAATTAAATGTAATTTTTTCTATAGATTTAGGAAAATATAAACAAAATT
TGTACTATTATTTAAACTTTATTATTAATTACAAAATTTCGTAATATATGACATCAGATC
ATAAAAGGAATCTATCCAATTTTGTTATATTATAAAATTGTTTAACACATCTTGATATTT
TTGAAGATGCCAGTAAATGACGACAAAAGATATTCATTAGCAAGATCATGCAAGATAGGA
AATATCAAGATAAGCGCGATCCACAAAAATAGCACATCTACACAACTTTGCATACGTAAA
ATGCGACGTACTTTCAATAACGTCTAATCTTTTCAAACAAAGTTCAACGAGTTTGCCTCG
ACATTCTTTGACATTGTAGCCAGTCTCTTGTTTGTTTAAAAACGTCGCGTTGAACTTTTC
ATCTAAATTTTCATCGAAACTTTATGAAATTACGATATATTAGAAATTATTGACACTAAT
AACATTTTTAACATGACATGTAGGAGTAATAATTCCATATTAAGGCTTCTTCCTAGAATA
ACTATTGCTGTTGTGAACTTTGCGTTATTTATCCAAGTTCCGAACTAATAAAATTCAACA
AACTCTAACAGTTATCAACCTTACGGAGAAGTTTTCCTCTTAGAAACATCGATCGGTGTC
TGAATATGGCGTCTTCGAAGAGAGGTCGACATTATCACGGAACTTTGATAAGATATCGAT
TTTAATTCTTGTTAATGGCGCTTAGCCGGTATCGTTGTAAAGCGCGTGATAAAACGCGTG
ATATCCATTAATTATGTATATATTTCGTCGGTTGCGTGTGTACGTGGGCGTGCATGCATC
GTAACGTGTATACATAAAAACATTTGTCCCACGTAGAAAGAAAACGCAGAAAGCCTTTTC
CGCCGATTAGCGCGATACGGCACAAAGAAAGGCTTTACGGCTTTCGTAATTCGCGGAAAA
CAACATATCCCTCTTACTACCGCCGTGCAATTTCACCGTCGTCGCGCTCTATAAAGGCAC
GTTAACGGCATTTTCGTGCCGCACGTTAAGAAAACTGTGATATTGTTCACGCTAAAGCTA
CGCTTGACAGTACTCGAGTCTCACAACGTTTTTAAACCGTGAATTTTGCATTTAAATTCA
CGAATTAGGCCGTTTTTCCTCTACAAGGAGATGACTTATCGGCTGCACTTTTGATTAAAT
TATCTGCTTGATTCGGTGGAAAACATCATTCTGATTTTTCGTTAATAAAGCATTACATTT
AATAAGTCGTGATTTTCCCGCGCTTGACAATATTCGGTTGGTAATAGAATTCCGATTAAT
TTATTAATTAGCGCTCTTATGATGTCAAGAGGCATTTTAACTTTTATTGATGGTCGAATG
GTTGAATAATGGAACTCAATACGAGTATTATCACAATTACACAAATATAATGCTTTATCC
TGCTGACGCAACAGATAAACGAAATAATATAGACCAATTAAAAATAATTGTATCGATCGG
CATGACGCTCTCGTAGTTAGATTACATTTATACTGTGCATTCTACATGTAGATACTAATA
TACGAAAAGATAATGATGTTTTAAGCGATCTGGAAATCGTGTCTAGATAATACGCCGAAT
CAAAGTTGCCTCGTGATGTCTTCGTCGATGATTTCTGTCCGATTCCGTCCAAAATCGATA
TCTTGCCTCTTCTTTACGTCTCATCGATGTATCACCGTCGCGAATTTTTTCCCGTTTCCT
TTCTATTATAATTGCGTGCCCGAGATCGCGCTTCTCGCACGAGTGCGAGGAAGGCACAGA
CGAAGAAAGGAAGGAAGGAAGGAAGGAAGGAAGGAAGGTCGGCAAGGGAGAAAGAGGGGG
CAGCGAAGGGACGGAAGGCAGGAGGAAGAGTTATCACGGCCGGGCTGTGCAGGAGAACAG
GTAGGGGATACGCATGTCAACTAGAGGGCATTCAACTATCGATCGCATAGTTTCCGCCAC
CCTCGAGGAGAGAGAAAGAGAGGGATATCGCTCTTCTTCAGTCCCTTGCCCGCGTCCTCG
TGTCTTCCCTTCTTTCCCTTCCTGTCCCCTCTCCCTTCGCGCTCGCCTCTTTTCGCGTTC
GTTCTTCGAGTCGACTCTCTATCGACCTTCCTTCTCTTTCTCCCGCTTCCGTAGATGAAT
CTAACGCGGCGCGGTGCATCGCGCGGCTCTTCCAAGCCTTCGAGGCCCTTTTCTCGTCCC
TTTTATCGATGGCCGTTGCTTCGACCCCTTCACTCAACCTTGTCTCTCTTTCATCCGCTT
CTTGCCCATCGGAAGGTTCAGATTTCAAGACGCGCGAAAAGATGAGCTTCGTAATATCGC
CAAAATACAGTTCGCTGAAACGATATGTACAAATATTATACATTATACATGTAACAGATC
CAGTTGTGCGGAATATTCTGAAATAGATTCGTAACGCAGGTGCAATGATTGTGGTGTAAA
>Tb524
GGATGTCAATCTCATATTTACCAAATTATTTTTGCCCTCGAACACGAGTGTACAATTTTC
TCGCGTTATCTTTAAAATATCGTGCAAAATGTGTACACTCGTGTTCGAGGGCAAAAATAA
TTTGGTAAATATGAGATTGACATCCAACTTATTAAAACGTATGGTAGGAGAATGGTCGAC
GAAATACTCAAATTTACCGGATAGATACATAGAACGAGCTATGAGACAGGTCTATTGGAG
GACACCTCGCAAGCCGAATTATTTGCCACGTACAGTAGAAAAAAAGCAATTTTATTTCTC
TATACATCGTCCATGGACGAACCAGTTCCATCGTGATAATGCACCTGGTAAAAATCATTT
TGTTCATGTGGAACCTATTAAGGATTGGAGCTTCTTCCGGGGAGATAGGGTAGAGATTTT
AGTGGGAAAAGATAAAGGAAAGCAAGGGATTGTAAAAGAGATTTATCAAGAGAGAAATTG
GGTAATTGTGGAAGGTCTTAACACAAAGCTGGAATGCCATATGAAGAGAAAAAATTTTCC
TGGTTTGTACATGCAGGTGGAACAGCCATTATTAGTCACCTCACAGGTGCAGTTGGTCGA
CCCTTCAGATATGCAAAGGACTCCAATAGAATGGCGATATCTAGAGGATGGTCAGCGTGT
GCGTGTATCTTTGAGATCTGGTAGAATAATTCCTGTTCCTGTCACGAATCAAGAGACGAT
AGATTACAAGACACCTCAGTTATATCAAGAACAATCAAAAGATACAACTAAAGCTGATGT
GGAAAGAATAACTTATGCACCGGCATTGAAAACCTTCGAGATGGATATCATGGAAGCAAT
GGACATTAAGGAAGATCGTGTTCCAAAGAAATTTTATTGGTATTAATCATTGTTATATAC
AATTCGCTGTTATTTTCAATGTACAACTATAGTATTTAATAAATATATTAAGCGAACAAA
GGAAGGGGAACATATTCTTTAATATAACTCAAGAATTCTTACATCTCACAATTTTTTTAA
ATGAAAAAATGCGAGGAGTTTTCTAATAGATGAGATTTGTTCTAATCTCGATTTAATAAT
TATAACTTCCTTTTTCGTGATATTGAAAAATTCTATATCTTTAACGAAAGCTATATTATA
AAGTGTCCCTGTTTGCAACGCTTTAGGAAATACGCAATAAAAAGAGCATTTATAACATTA
AACAATAAAAAAACGAACAATTCAGTGCTTTACATATATAACGAATTTACATTGGATTAA
AATATACGTAATAATATTGATTAGTATCTCAATCAATAGTTGCTTGTTTTATGCTAAATC
CTGTCATTCACACATATCACAGCACAAAATTTTAATAAATGCAAATCCCGAAAACGCTTC
GTATTACATTTAAATATGTATCCCGATATATTCCTTTATATTAATAACCTGTTATGTATG
ACACTCTTTTCCCTCAACTTGTGTGTATATGTAATTCCAACTGCAATTGAGATTGAACTA
ACGATCGATCGGTTCACATTTTAATTCGTTAGAAATTTATTAATTTGTTATTAATTTAAT
ATCAGCCACATGAGCGCAAGAAAAGCCGGAAGACGAAATTATATTTCAAATATCTCAGTC
GACACAAAGCGTCATTTATTTTACATTTATGTTATAATTTCGCACTCAACAATATAAATG
TAATATAACACTATGTTATATTACACCCAGTAAACGCAAAGTAATATAACGTCAATGTTA
AAAGTTCCCACTCAATAATATAACTGTTATATACAAGACATGTTATATTATAGTTGTATT
GTTGAGTGGGAAATTATAACACTGACGTTACATTGTTACTTTGTGTTTACTGCCCAGCAA
ACACAGATCATTAGTAATATTGTAATATTGTAGCAACGTTATAACATTGCAGCAACATCA
AAGCAATTTTGCAACATTGTCACAATGTTACTGCAATATTTTGCTGGGTGGGCATTTACA
TTGTTGAGTGCGAAATTATAATATACATATAGATGTATATTATAATTTCGCTGTCACTGA
TGCTCTGTGTCGACTAGGATGAGAGGCGGGATCTCGAAACATCCAGTTACATTGTAGCAA
CGTTGCAACAAGATTGCAATCTTACAATGTAACTGCAAGTTTTGTGTATGAGAGTCAAAC
GTCATCTCACTTCTCAGAATTCAAATTTCAAATCAAGCGGGACGCCGATCGGCGAATTGC
CAAACGATTCAGATCGATTGACGAATCCGTCTACGGACGCACTTCACGCCGGACGAGCGC
GACTGCGCATTAATCGCCGGTCAGTTGGAGGGAAGCGACCGCGGATTACGCGCGCGTTAA
CGCGAAGAGTGCCGTTTCTCCGCTATCGTCCCGATGTCCCCAGACTCCTCATGCTTCCGG
GTGCTCCACGCCGAGATCGGTGAGTCGGTACTTTATCCCGTCGCATCCTTAATAGGGATA
CAACAGGTGCGGGGAGAATGGCGGGATCGGGAAATGAAGCGCGCGGCGACCGGGAAGGAT
CGTCGGCCATCTTCCCTTCCCGCGGCCCCGGTCGTTCGAAGTCCCGCGTTTGAAATAATT
GCTCCACGCTGCGTCCCGTTATATCCTTATTATCCCTACGAGACGACCGATCGCGCCAAA
GCGTCGCGAGATATAATTTCTCGCCGATAACATCTCGACTTACGCGCGAGTGCCGCGAGC
GGCACTCTATTCACGTACGCGGCGACGCGATATCGTCGCGTGATTAAGCATATTGTGTAC
CGGCTTCGTCGGGACGATCCCGCGAATGCTTTCACGACGGAAGCTATTGGAAAACCGCGC
AGGATTTAATCCGCGCGACGCGATCGTGGATTTCAGTTAATTTCAGTAGCGCTCGCCGCT
TTCTACGTGCCGCGAATTTAAAATCGTTGGTTGTTACGGATAGCCGCGAGATGGCGTCCA
AATGGCCTTTTTAAAGTTTCTCAAGTAAGAACTTGAACGCCGACAACTTAAATAATTTTT
GATCGAGTCGTTGTATATTTTAGGCCAAGTATGAAGGGATTTATATTTTATTGATTTATT
TATAATAATAATATTTTTATATATATATGAACTATTGAATTAAATTTTTTTTATTTTTAT
CAGTTTAACCGTTAAACTGATTTAAACATTTTTAAAGTGTTTTGAAAAGTGATCCAAATT
CTTACTGAGAAACTCTACTTTTAGCACAAATTTATTCCGCACGTGATTTTATTGTGTTAA
GAGACTTCAATCAATCTCTCGTTGAGATAATTAGCGATTATCTCTTTAACAGTACTAATT
TGTTAACATAGAATAGTTGTAGATAGAATAGTTGATTTTCTCGTTGTTAAACAGACGAAA
AGAAAAATTCGATTAAGCCCAGTGATTTATATTGTTAGAAATGTTACTGCAAACGATTCT
GCCAGTCGAGCTAATCGCTAATTAAGTTAACTGAAATTTAATCGAAGTCATTAAAAAATA
GAAATCTGAAACGATCTCTCACATTAATTGCTCTCTCTCTCTCTCACGTTGCTACAACAC
GTCAATTCTGACCACTGTTTCATACGAAAATATTCTATCGTTCGTATCCTAACGTAACAG
GAACTACTATAGTAAGGCGACGAGGAGGAAGGGGGGGGAGGAGGTGGCTACGGTAAAATC
GATTAGAAATAGGCGATCTACAATCAGGCTGATATTACAACTATCTACTCAGCTATTTTG
CTTGTCGCAAATTCTTAATTCGAACTATTACTGCACGGCCGGCACTATGGAATTAATGTT
GTACGAGCGATTCGTATTAACGACGCATCGCCTTAATTAAATGATTAATTGACATGCCTA
CCTATACTTCATTCCAGTAACATTACGATCCGCTTGCGTATGGCATACGTCGAAATTCCC
ATGTGTACTTCATTGTCAAAACACATATGCTATATTAAGACACTGTGTCGCTGCTTCTCG
TTGAAATCCACAGAATGAAAATATTATTCTATGTTTAATTGTTACGTGTCATTTAATCGA
TTACGATATTGCACTTTGCATCGTAGAGTCAGATTGGAAATTTGCAGCAGTTAAGTCTCT
CTTCGCGATTAAAGTGAAAATATCGAGACCATTGTATATTGCCATTGTATCGCGAAGAGA
GACTTAACTGCTGCAAATTTCCAATCTGACTCTACGATGCAAAGTGCAATATCGTAATCG
ATTAAATGACACGTAACAATTAAACATAGAATAATATTTTCATTCTGTGGATTTCAACGA
GAAGCAGCGACACAGTGTCTTAA
>Tb525
AGCAGTTAAGTCTCTCTTCGCGATTAAAGTGAAAATATCGAGACCATTGTATATTGCCAT
TGTATCGCTAATTGGCTTTATACTCAAAAAAATATATATTTACTTCTATTTTCATGCACA
AAACGTACATTTAATCTACGTCCGATAAAGACAAAATAAATTAGCATCACACAAACTTAC
CATTTTTTTCTTATTTTTATGCTAATTAAATTGAATTTATAATAGATGACTATATAGCAT
AAAACTTGCAGCCACATTGTAGTAATATTGCTGCAAGATTGCAATCTTGTTGCAACACCG
CTACAATGCAACTACAAGTTTTGTGCTAGGATCCAATTATTAGAATAGCGAATGTATGAT
ATACACATCCATTCTTAGACGCTCCTAAAATAGTTTCTTTTTATAACTCAGCGAGATTAA
GCTTTTGATTTTGACTAAACAGCGACATTTAAATTCACAAGCACGATAGAAAAAGCCTCT
CGCGTATATCGATTCGTATCTAAAAATCTCTCGAACAAAACAAATTAATAACATACCTTA
TTAACCATTATGCCTACGTAACAAATACCGATCGAAAGATTATCCAATCGCTTGCTTGGC
ACATTTCTACGTTCCGTTTTGCATCATGCGATCAGGATTTCCGTACTCTTCACGAGGATT
TGGTGGCAGGATGCCTGACTAGGAGATTCACTTCACCGTCGTGTAGCTTCTTCATTAAAG
ACCACGCTTCTATCCTCGACATTCGCGTTACGTCGCTACCGTTTACCTCGAGCAGTTGGT
CCCCAGCTTTTAAAGCACCCGTTTTCTCGGCAGCACCTCCGGTGAATATCTTCTTGATGA
TCAGAGGTCTATCCCCGAGGGGACTGTCCCTGCCGCCCTCCAGGCTGAATCCCAGACCAG
CTCCGTCCTTGTAGACCGCCACGGTCGACGGTGGCCCCCACGCTGTGTCTTCCACGTTTC
CATTCGTCTCTAACCCTTCGACGATGGTTTCGACACTCGCGGTTCGCGACCTCAGCTTAC
AGCCCTCCTCCAGCCTGACCCTCGACACGACCAGCACGACCTCCGATCTCGGCTGCTTCA
GCACCGCCATGCTCTCCCTGTGCGTGAGGCCTCGCGTGCTCCGACCGTTTATGCTGAGAA
TCCTATCGCCCCTCTGCACCCGGCCGTCTTTGTCCGCGATCGAGTGTGTCAGCACTCGGT
GAACCGTGATCTCCTTCACCTCGCAGTCCGCGCCGCCGGCGAGAGTGATGCCGACGCTGC
CGGTCGGGTTCTCCTTGTGGAGCAGAACAACTATGACGTCGTGCGCCCCACGCGCCTCCT
CCAAGCTCGCCTCCTCGACGAGCTGCGCCAGCTCCTGCTGCGAGATTAGACTGGTGCTGC
TGGCCAGTGAGCTGATACTGCCGAACTGCTCGCCGTAGCATCTGTCGGTGTCCATCTCCG
TCCCGACGTTCTCGTCCACGCTGCTGTCCAGACTTGGGAATCGGTTGTGAGTGCCGCTGG
CGCCCGGTTGTAGCTGGCCGTGCACGGGACTCGCGTCGCCCTTCTCCAGGGCTTTTTTCA
TGTCCGTGACGCTGGCGCTGCGCCGATTCAGGCCGCGGGACATCGGGATCTTCGACGCCG
ACGCGTTTTTTACTCTCTCGACGCTCTCCGACATCTCGTCACCGCTATCGACGACCTTGG
TTCTTCCCAAGGTGGGTATTTTTGAGACGAAGGGTTTGTCTTCCGACCAGGACTCGTTCG
AAGTAGTGGAGCCTCTTCTACCGTATCGATTCTCTCTCGAGATTTCCCAAGCGGACTTTA
CCGGCGAGTTTATCGCGCCGTTCTTCTCGATTTTCGGCTCCGTACTTTGCACGCGGAGCA
ATTTCAAGTCCGACTTAGCGCCAAGTATGTCTTCCAGGCTCATCTGGCTCTTTGACCTAC
TGAAAGTTCCTTCGTCGACGTGTATAGCTGATCTGGAGCGGCTCTTCGTCGTCAAGATCG
TCAAGAGATCGTTTGGCTCTTCCATGCTTTTCCTGGGAGTTAAACTGGCTCTGTTTTGTA
GCTTTGACATTTCCATCGCGGCAACCTTCGTATCGCTTACCGTAGCCTTTGAAGACAAAT
CGTCGCTGGAGGCTGTAATAGCAGGCTCGTTGAACATGGACCCACGATTATTTCTCGTTT
CCAAATTTTGAATTGCAACCGATGGACTCTTGTCATACTTGCCGTTGGATTTTTCTTCCA
TCGATCGCGCCAAGGTCTTCACCTCCGCTCGAACCCACATTTTAAGATCGTTCGATGGCT
CCAACATTTCGGGTTTCGGCGGTCTAATAGCCGGCGGCGGGAAACTCATCTTAGGCGGCA
ATTTAGGTTTCTCCACCTTCTTTGAGAACGCTCTTTCATCCTCCGCGAAGGGATCCGCGA
CCTCTATGTAGGCGATCTTGATCTCTTTGCCCGCGGGATCGTTCACCGTATTATTGCTCA
TTTGATGAACACCACCGTTCTCGACGGCACCTTTCGCGGTGTCCTCGTCGTCCGAGAACT
TTCGCTGGATCAGCGGCGAGCCGTTCAGATCCCTGCCACTTCGGCATCTCGCACTCGCTA
GGATATTCTTCCGATTTATCGCCTCGACGCTTTGCGGCTTCAGTACTCTTCGGGATAAGG
ACTCGGCGCTGGCCTGCGATCCGGACGTGAGCGTGGAGGACGTGCTGCAATTTGTATCAG
TGCTGTTCGACCGCCTTAGTTGTCTTTGAGGGATCTGCGAGCTCCTCGACGCAAGCTCGT
TCGGCTGCGGCGAGCGCGGATTCGAGCCGCTGCTGCTGGAGGACGATCTCTCCGCCAGAT
ACGTTCGTTCACCAAGAACGCCTATTCTGGAGCCAAACTGATCCTTGTCGGATGCAATTG
GATCTCTAATGTCCCGCGCGACCGAGATTCTGCTCAAACTGTCCGCGATCAAGGGCCGAC
GTTGGCAGTTCAATTCCGTGGAGACGTAAGACCGCTCTGATGAGATGGTGGATCTCTCCG
ATGGTACCGGGGACATCGGCGGACTGAAGCCGCGAGATATGCTGCTCTGAGAGCTGCTCA
CAGCCGAATCGTTGTCGGAGTCGTCGTAATCCAAGCGGGCCTTCCTCTGCATCGTCCTCG
GCCTGGTGCGCGAGCCATCCGGCGAGCTGGTCGTCGAGGCGAACTCGAAGCTGTAATCAC
TTCTCGTCGGACTGCAAATACTCTCCAGACTTTTCGGCGGCTCCGAAAACGTGGACATCG
CGGTTGATTGAGAACTTTTGATCGGGCTGCTGCCGTTCATCGCGGAGCTCGTTGTCACTG
AAGTGCCGTAAACCGTGAGAGACTTTCTCTTGAAAGCCGGGGAATACTTGGAGTGTATTT
GAGGCGCCGGCATTTTGAAGGACGTCGTCGCTTTCAAGGGCTGGCTCGCCGTGCTGGCGT
TGCTGGCCAAGGAACTCTGAGACCCCCACTTGTCCTGAATGTTTGCCTTTGGTATCTGAT
GCAATAATATCGAGTCCCGTGATTTGATCTCCGGTAGATCGACGATAGGTTGATCGACCT
GTACGGCATCTTTCTCCGGTATAACCAGACCACGTAACTTCGATATCGATCTTCGTCTCT
GCTCAATCAGCTGATTTAGGCTGTTTCTTCTCGCCTCCTCGCCAGGTCGCCTAAACGTGG
ACGCCAAGGAATTCGTCCTTGAAATTTGCGCGTTACCGGCGGAATCAATCGTGAGGGAGT
CTCGATTTTGCGTGAAGGGTGTCGGGCCCGAGAAACTGGTAGCTCGCGTTAGTGAAGGCG
TGCTCGTTGTCTTGACCGAGTTGCTAGAATTGTTACAGGAACCCACAGTTTTGCCAATAC
TCGAGTACATGGCATTCTGCAAATTGCCGCTTTCGGCGGAGCTCGCGCAATAACTTTTTG
TCGTTGTATTTAAGAAGCTCTGCTTGTCATACGAGGACGGATTGGACAGTGATGCAGTTT
TCGACGGAACGGTTGGTAGCGTCTTTGGAACCCGCGTAGCTGAACTCAACAGAGCAAGTT
GAGCAGTCTGAGGCGAGCTAGGTGTTCTCTGATTATATTTCTTCGCGGAATCATGCGCGG
TCGGAGCTTTGGCCGAATCGGTGAGGTCGAACGAACTCTGCGTCCGGTCGGCAAAGAAAG
ACGGCCGGTCCTTCTGTCCGTTGCTCTTGTCGTCGCAGCAAACGTCCTCGGAGGACTTGT
ACTTGGACAGGCGTTTGGTGATGTTGACGGCCGCTGCCGCTGTCACGGTATTAGGAAATA
GGGGCGCGTCAAGGTTGCTTTGCGACGAAAACATGGCGATTTTGTCCCGAACGGATCGCT
CGGACTTGTCGTCCTGCCTCCAGAGATCGCCGTTCAACGAAAACTTTCTCTGCGGCGATT
CTATCGTAGGAACGTTCCTTGCGTGCAAAACTGTTGCCTCTACTTTTGGCGGACCTGTCA
ATGGTAGAGGCGGTGGGATATCAACAGGCGTGTCCTTTTCCACGTGGCTTGGCACTTGTT
CGTTCGTCATCACGTCCTTGTGATAATATCCGGCGATCTCCATTTTCTTCTCGCTCGTCA
TTAAACTGCCGTTAGGCGTCTGACAAGAATAAAGAGCATTTTCCGCGACGACAGAAGCGT
TTTTCTTCGCGACGTCTTCCGAAGTGTGATAAGATAATTTCTTTTCTTCGCCGGCAACCT
CGGTAGACTTCGTGTCCTGACATACATTATCCACGCTGGCTGACGCAGCCTTGCCCATCT
CGGACCGGACGCTCTCCATATTTGCCTGAGCGACTTTGTTTATATCCTGCCGCACGTTTT
CAGGGCCTGTGAACGTCATCTTGCTATCGGATAGAATAATGCTCCTCGAACCGACAACGT
TGCTGTCGTTCGCGAGCATTTTAAGAGTCTCGCCGGCACGGAACGGCTCGCTCTCGTTGC
ACAATCCACCGCCATTCGTGGTTATCGTCGCTGTCCTTGTCGCGGCGATATATCTGTACA
GTGGCTGGTTGCTACTGTTGCTGAATTCTTGGTACGCCGCTGGAAATTCGTCCCCGTCTG
GGGGCAGGCGCTGGCCGCCTCCGCAGTTCTCCATCTTACCATTTACCGTGTCTGATTAGA
TACGGCGCATGCAACATTCAGAATTCGCAAGGACCCAGTCCCTGTTTTACAGCCGCTTTG
CGGGCACTAAACTGGCAGGCAATTAATTTCAATCATCGAAGAGTACATAACTCGAGTCGC
GGTTATGGCGAACTTTCACGTGGAAGAAATTCGTCGTGCGTTTTGCGCGAGTCTCCGTGC
GCGGAACGATTCTCAGAAGAACGTTGATGTATCGTAGCGACGAAGGAGGAAACAACGGCA
CAAGTTCTCAGAATAAATTTAATTCAAATGAAACCCTCTTTCTCGGGTAGCAGCCAACAG
CCTTTCTCTTAGGATTTCCTCAGTAGGATATTCCGGTAATTTTAAGTAATGAACACAAGT
GTTAACAGAAGGATAACCACCAGAACCAGCGTCCACTTTTCGCACGACAGTTAATCTAGG
GTGTAGATTACATAAACCTCCAGGAGGTAGAGCCGAACAACCGGTGGCAAATTGTAAGAA
TGCTTTCCTCTCAGAACCAGTCAATGATAATAACACGTTGACAAATCTTTGGAAACCAGG
ACTTTCTTTCGTGTATCCTAGTTTTGGCTCGGTGTAATTGAGCAAGTCTTCTCTCGTCCA
TTGCGGATTTTGTTCTCCACAAAGCATCGCTCTCATTTCGTCTGGACTAAAAACATGGAG
CTTTTCCATTGGAAAGACTTTTGAAAATCCCGATTTGAACGCTTCAAGTTGTCTATAAAT
TCCTTGGTTAAGGCAGTAATTGATCGTAAGATTTGCGTATTCCCTTGCATTTTCCATCGT
TACTGCGATATCCGAGCCACCTTCCATCAATTCCACTTGATCGTGTTGAAAAACTTTCGA
ACTTGGTGAATACGTCATGGTTAATGCTAAATCTTCGATAGCCACCGAAGTACCTGATGG
ATGAGTAATGTATAATGACGTTTCTTCGTCAGCGGGGCTTGGACCATCGGAAAAAGTTCT
ATCGCGCTTCGCGATTGCGTTTTGTATCTCTCTGAGAAATTCTCCTCTCACAGGATCCAC
CTCGACGAGATCCTCTACGTCTAATAGACCGGCGTACCATGGACAAGGTTCTAACGAGGA
GTATGCAGCATCGTTTTCCCCTTCCTCCGATATAAAGCTACTCGACATGCTAGACGACAT
GCTCTCCTGCGTGACGCCAGTAAGACCAATTTTTTCATTGACATTGTTCGAGATATCACC
ACGGCACATTAATTTTAAGAATGGACGGGATAACGGTAAATCTACTAATCTATTATCCTG
GAGAACTTTTGCCAAGAAGACCCCTAGGAACCAGAAGTATCGAACAGCGCGATCGCAAGC
AGCCGAATCTTGCGGCAATGGGGCTGGGAACAAACCGCTGGCACGCGTCACGTAATATCC
CGCAGGCCTAATTTTCTCTCCAGAAACGCACGTCTGCTGCTCTTCGCTCAAGATCCGCGT
GGCATTATCGTCGGCGGTGTCGTCGCACAACCAGAGGCCTAAGTCCTTGCGTTGCAATTC
CGCGGCGACCAGTGCAAAGAATTCCAAGGTAGGCCCAAGACCGGTACCCTCTTCTCCTAC
AAACGCTACCTCGAGTATACTCTTGCGGTTTGCGTGAACCTTCAACACCTGCTCCGCCCA
GTCCAACAGCTTCTCTCCCCTCGGTACGCTGACTCTTTCGTGCTTAAGCCTACCGACACG
AAATTCGTGGCTGTCATCGCGCCGTGGACTTAGACCCGGTGCCCTTTGTCTCTCGAGGAT
CGCATCTCGCTGCGTTTGTAACCACACGATAGATCGTGAGGCACCAAAAGCGGTGCAACT
GAAGTAGAGCCGTCTTGTTTCGAAAGGTAGTAGAAACGGACAGCTTCGCGCGAGCTCCTC
GCACCAATTGGGCAGGGCACCAGCGGCCAGAGCCAACGGGTCCTGAATCTGTTGTACGAT
CTTGTTCGTGATCTTTTTCGATGTGAAATCATCTGGGTGAAGCCAGTAGGTCGTATCGTT
CGATTCGTCCTGCTCCGCCGAGGCACTCTCGTCTCGAATAGTGCCCAAAACGAATACGTG
CCTCAAGAGTTGTAGAACATCCTCAACGGTGCACGCGTTTGCGTTCTGCGTCGGATTACG
AGAGTACAATGTTACGATCGGGGTCGCTCTGCCAGACGACTCCTCGTCTTTGGCTTCTTT
ATATATTATTGTGTAGGTTGGTTCCCATATCCTTTTCAATTTCTCCTGACGGCTGCCCAA
TTCGGTCAACTGCATTAGTTCCTGGACCGCTTGAAAAATACTAGCGTGTGAGTCCGAAAG
TGATATCTCGACGTCCGGTATACCCGGGAAGCCTGGTCCTTTCAACGATAAGGAAAGTTT
AGGCATAGGCAATGACCCGATGCGACTATTAACTTGCGCTTCGCTGCCAGGAGGGGGAAC
TTCCAAATCCGTTGTCTGATTAATGTTTGTTCGGCCAGGACGTGGATCGAAAGCAGGAAT
AAGAGCGGAAAACTGACGCTTCAACACAAACTCGTCGTCCCATGCACGTCTCTTGCTACT
CTGCGGTGCTTCTTCTTCCATGAACGCTGCCAGGAGATTACGACTTACCATTACTTCTTC
GTACTCGCCTTCGCAGCCGTCACCTTCTTCCTCATTTTCTTCGTCTTCCTCTTCTTGGTC
ATTTTCTTCATTATCCTCTTCCTCTTCCAGGACACCGTCTTCATCATCTTCCAATTCAGT
CAGAAGCGTAGGGCCACCGGTAGTACGTCCCCCACCAGTGCTAGAAGTCGCTACACCTCC
GCAGGATTCCAAGAAATCTTCAAGACTGACCTGCTCGCTGTCGCTACTAGTACTAGTCAG
AGACATAGTAAGCGCTTGTCCTAAACCTGGCCCAGTTGTTGTAGTGACGCCACTACCGGC
TACTTGTCCGCTACTCGTCAAACTTGGATAACTTTGCGCCGTACTAAGTAAACCACCAGG
AAAATTGGGACTGAGTGCCAATCGTACGAGACTAGATACGGAATTCGGTCCTCGAATTGG
ATTACAACTTGTATTAGAATTTGAAGCGAGATGCTGTCCACCCGCAGGTCCTAATGTTCG
TCTTCGCGCCATTGCAGCAAAAGTTTCCAATAAACCAGTAGCAGCTGTTGATTCCAAGGT
ATTGTTAGCATCGGAACAAGCGAGATTAGGCACAGATACCGACATGGGATTGGTAACCAC
AACAGGACAACCGCCCGTTGCATTTTGCGTAGACGAGCTAGCTTCTTTCTCTCGAGTACA
GTCTTTAGCAACGTCCGCGATCCCAGTAGGATGATGTCTTGGGACAGATTTAATCCTTAA
CGAGTTTTCCTCCGACTCGCCAGAAACGCTGATTCTAACGGGAACTAAACCAAGTAGCTC
ACCACTCAGAAAACTGTTGGTATTGTTGCGCAATCTGTCAGCACCTTCTCGCATACGGTC
CAGAACTTCAGCGGTTTCCAAACTCAGTAAGCCTCCATTAGCCTTGTTCCCGCGGACAGT
AGCGAAAAGTGGTTTCGAGCTGGACGCTCGGTTGCTAGTACTATTAACCGGGCAGTCGGT
ATTAAGGGTGAGACTCTCGACGATGGTAGCTAGATCGCTAGTAACGGTCGTATCCGGTCT
GGGATGCAACACAACCGAGAGTTCGCTCGTCGAGTTTGCTCCACTCTCCCCAGTCACGGC
AACCACTGCTTCCGCACGGGCTACCGACAACACGCTTTCGGCTATCGATTCGGCCGCTTG
CTTCGCAGCTAGATTATCCGCGCTTGCAGCTTGATCCGTAGAAGCTACCGAACCGCGCAT
AGCGATATCGGTGCAATCGGGCAAACTAGGAGTGCTGTTTGACTTTCGACCCGTTAAAAC
TCCTCCGCCACTCTTACACTTTGCCGCGCTATCCGTATCGAGGCCAGCGCCAACCAGTCT
GAGATCGTATTTTCCCTCGGCGCCCATTCTGTACGAGTTCGATCCACCGTGGTCCCACGT
AACGTCTATCCATCCGTTATGTAATTCTCCCGTAACTGTACCTTCGCCTGGTGGTACGCC
ATCCTGATCCCTCCACTTCCAGTCTAAACCTCTAGCTACTCGAACTCCCGCAACTAAATG
TTTGAGAACTTGCGTCTTGATGAATCTTCTCTGCTTTCGCACCCCGGCCTCGGCTTCCTT
GGCCGCACGGCCTAAATCTTCGCATACTCCAGTGATTTCCCCGTAAACCTCGAAGCCAGA
CACCGACAGATAATGCGTCTGTCCAGATGCATTCTTGCCAATTTGCTGTAGACGCAAGTG
CCTCCAGCCTTGGGTCTCCTCACTCGGTGGCTCCAACGTCCAGGTGGACGTGCTACCTGG
CTCATTTAAGGAACAATCATCTACGTGGGCGTATAACGTTATCCACGTAATGCCATCCTT
GGACGCTTGAAACATCCAGTTTCTCAAGGCGCTCCTACCGTATCCTCTCGCGTGTCTCAA
GGTGTAAGCGCTTGGAATGATCCAAACGCCAAGATCTATCGAGAACCATGCCCGCTTGTC
GTCATTGGTGTGACAATTCAAGGCCGACGGGTCACGGCTAAGTATATCCTCGAGGTGGCC
ATACGGCAGATTTCTTCCGTCGCTCGACGTAACGACAACTAAACCGTACTGACCCGGGTT
CACCCATTCGGAGCAAGTTTTAGCATTCGTCCCGATCCAGTACAGCAAACCATTCTCGTC
AAAGTCGTGCTGATACTTGAACGTTATCCTACTCTCTTCCTTTAATCTCTTCACGAAAGC
GAACGTGGACCTGTCGTGATCGTGCCATTGCTTGGCCACCATTTTTAACAAATGGTTCTC
CAATTGTTGTATCGTGCTTAGTGGCTCCATTTTCAAGCTACGACCGGATCGGTCTATCAA
CGCGCTCTCGCTCGAGGCTTTTTCCAGTCGGAAGCGTAATCTTCTTGTCAAAATCTGTAA
ACCGTAGCCCGACCCGGGGGTGTCGTACAAATATACGGGTAATTTCTCTATCGACTCCAG
TACCGAGACCAACTTGTGGACTAAAATTTTCGCCGAGTTAGGCTCCTTGTTTGTGTCCTT
TGTTTGGAAGCAGCTCTTGAATGCAGCTATCCTTTGCATCCTAAGCTTGGTTGCTCTCAG
GGTCGGCGGCGAGGGGCCAGGAGGGGCAGCCAGCAAGGCGAGCAACGCCTGTACGAGACC
ACTCGAGTGCAGCTCGTACGCGGATACTCGACCCTCCTCGTTCAACAATATCTTGAGTTG
TTCTAACGCAGTTTGCAATATGTTACGCCATTCGCGACTTCCAGATTGTTGCTTTTGCGA
AGCTTTCTCTATTTGATTAACAATGGCACCGAGCTTAGCGACCACGCCGCGTGGTTCGGC
TTGGGCCGCTTTAAAGTAACGCTCATATATCTCCTGCGCTTGCACCTTAACCTTCTGTTT
AATCGCTTCGATCTTCGATCTTAATCTCTTCCCTCTTTTGCCAGTCCAACCTGCTGCGAA
TTCTGGACCTAAACTCGTTTCCGCCGTAAAGGAATGCTTAGTACCTCTGTTGGATTCAAA
AATAAAACCTGGCAAGTCTTCCCTTAGAATGGTCGCCTGTTGTTGGCCATCACTATTATG
TATACACAATTCGCTCTCCTTTCTACTGGATAATGCCCAATTTCCTACGACCAGGCGTGT
AGTACCAGGCCGCGAGAGCACAGGCTGACTCACAAAATTCACTTTCAACTGACTACGCGC
TCTCTGCAATTTTTCCAGAAATTCACCGCGATTTTCTTCAGTGGTAAGCGACTCTGTGTT
CCTCCCCTTTCCCGATGTATCCGTTCCACCTTCCGGACTTCCGCTAGAGTACATAGTTGC
CAGTTTGCCGTCAAGGATAAATCTAAACCATCCGTTACTTCCGTTTGACAGTTCTAGAGC
CGCCGCATCGGACCAGATATAAAGACAATCACGTCCTCGACATATGCACCAATCTCTCCA
GTGATACGCTCTACCTATTAATAATTCTTTCGCATCTTCCATTCTTTGTTCTTCTCCCGA
TTGATTTGATTCCGTTTCTGGCTCGGGCGTAGTCTCTTGTGGCCCGGCCAAAGCGGCAAC
TTTTGAAAATACTCCTAAACGTGCGAAATGTTCTAAGAATTCATCTTTGCCTTTAATCAT
CAGATCCTGTATCATTTGCAAGACAACCAAATGACCGTCCTCATCTTCCTCATTGTCTAA
AACATTGGCAATTACTTCTACCAGCATAGCTCCACATCCTCCAGTTCTATCAGATCCACA
AGTTTCTATGAGCAATTCTGGCTGGATGTAATGCACCATTTTTCTAATCAAACTCAAACT
CGCTTTTCTAACACTTGGTAACATAGTCGACTGAAAAGTTGCACAAAACACCGGCAGTAA
TCTTTTCAGGTAAACGGGAGCCATTTCCGGATCACCCTTAGGTTCCGTGAATTCTTCCAC
TTCCGTCTCGAGTTTCCTGTGTTCTTGACTCGGCGGTAACATCCATTCGCCGGGTGATTG
TAAAATGGCTGCAACTTCTCTATGTCCTTCGTCGACACGCTCTCTGGCCTTATCCAGTGG
CGTCTTACCATCCTCGTCCCTCAAGTCAGGGTTAGCACCGTGCCTAAGGAGAACTTTGGC
GATAGCCGGTCTCCCGAAACAGGCCGCGTAATGCAAGCTGGACGATCGTTGACCTTTATT
AACGTCTGCTCCTCGATCACACAAGAACTCGACCATTTCTTGCGTGCCGAATGCCGAGGC
CCAATTGAGCAAGGTTTGCCCGACGTCATCCATAAAGTTAACTTCGATCCCTCCTGTATC
AATCGCTTCTATCAGCGCGTCCGTATCCTTGGAACGTATACAGTCAATCAACTGTCTGTG
CGACTTTTCCCCAGCGCTATCCAAACGTCTCAGTCTCGGTAGCAAGGGACCGGAAGGACC
GCCGGTAGTACTACGTCCTAACGCTGATCTTCCCTCGAACAGTAGGACTAGCAAAAGATC
GATCAGCCTCATGGAATCGAGAGCACATCGTTCGTCTCCCTTTAGTGCCTTTTCTATCGC
GTCTGGCAATTCCGAGCGTAGAAGATCGTGCGTGATGGACGGTGATCCTCTGCAGAGGGT
GGACAACAGGCTGATTATAGTCGAGACCGAGGCACAGGACTTTGGTTCCGGAGTTGGAAC
CGTGCTCACGGTACTCGACGGCGGAGGTGTCTTTGGATTGCTACAAGTCGCCGTAGCGGT
GGTGCCAGGCCCTGCTGCATTTGACAATCGATACAAAAGCTCAGAAACTAATCCGTTTGA
CGCTAATGGTGCAGGATCCGTCCCTCTCCTGGAAAATCTGTCTGCCAGTGAGGCGAAGCA
ACGAAGCGCCCCATCCGCAACGTGCGCGTCCTCGTGTCTGAGTAAGACCGACAGAGCCTC
GACGCAATCGGGTAACGTCTTGTCCTGCGGCTCAACTTTACCGCATAATCGAGTAACGAC
CGCCATCGCCGAGTGCAACGTGTCCCGATGTACTCGCGCCCCGTGCTCTCGGATGAAGCA
TAATGCGCAAGGTAGACCACCAGCTTCGAACACGGCACCCGCCTCCCTCGCGCACACGAG
TTCCAATACCTTTATACACTGCTCCGCCAGGTCCCGACTGACTCTAGAGCCTAGCCCGGC
GCCAGAGAGACGACTACAAATAGCCTTTACAGCACCTTCCATGGCGACCACTCTGCGTGT
ACATTCCGCGGAGACGTCCAAGTAATACGTGATTGCTCGAGCGGTCACTTCGAGCACACT
GTCTGGCACCAACTCGTCCAGAAAGATTCTGCAAAGCGCTGGGAGAAATGTGCGTGGAGG
GCAGCATTCAAAACAACGATCCACATTGTCAGACATGAGTAACAGCATGCACAGTTGCTC
CAATGCGATTAGCTGCATGTCTCTTTCGTCCCCTTGCCCCATACTCAACCATTCTAGCAA
GGTCTCGGGATCAACATCTGCCATCTTATATTTGGAATAGCACCGACTGGATTGATTTTA
CTTCAATACTCGTTGTACAAGGCATTCCACTCTTCGCGATAGGTCAACTCGCCATCCTCT
GGCACAAGTGTCTTTTACCAACACGGGAAACAAATACAGATCGTTTACGTGTATCTCATC
CGTTAGCAGTCCGCGAACTGCGCTTTGTCTCAACGGATCGACTTAACAAAGCACTCACAC
CGCAAATAATTTTTTCTTTATATTGTCGATACGTCATATATATTCCTCCTCGCCATTTAC
ATATGTGATGTTCATGCCCGACGTAGACTGGTTGAGTATGGGGCAAGGGGACGAAAGAGA
CATGCAGCT
>Tb531
ATTTTTCTGATTCGTCCGTTTTTAATCAGAATTTTTTTCTTCTCAGTGTATGCTTCTATA
TTTTTGAAAGTAAGATTGAACTTTGAAAAGTCTCGACTCGGTCGACTTTACTTCCCGCAT
TGTTTACGGGAGCGTAAATCTGCAAAGATTCGACGATATCGGGAACGGAAGCCGGATGGC
AATGAGGGGTGGCGAGCGGACGGGAGGGCGCTTAAATAGGCGCACGTGCGCGCAACAATC
TACGCACACGTGCGAGGGGAGAGGGTGATGGCCGCTCGCCATCAGTCTCGTCGAAAGGCG
AAGGATGTGTGCGGATTGTACAAGGGCGACACGTCGTTCCCAGTGGGGTGTAGGAGTTCG
CAAAGTCCGTATTGATCGTCTTCTGACGCGGGTCACATGCGCGTTCCTGGGAACGCTCGA
TCCGGGTTATACCCACGGGAACCGACCCCATGTGCCTCCGATGTTCTCTCTTTCTCTCTT
ATCTCCCTGCCCTCCGCCCCTCTTCCGCGCGTCCACGCTCTTCGTTTCTCTGCTCGAGCG
ACCGAACGAGGGGGTGCATTTATTACCCCTCGGAGGATCTCGACGATCCTCCGGTATTCG
ACGTCTAAATATATTAACTCTTCATGCTCTTTCTCTTTTGACTTTCTTGTATTTTAAAAC
TTTACAAAATACTAAAAGTTTGGAGACTATCGAAGGGGAGCTACAAAAAAAAGAATCACT
ATAAATCGCAATACTTGGAGTATATTATTCAATTTGAAAATACTACTGTGTGCCAATAAT
GGAGCTTAATAAAATCGAAAAGAATCAAAACGATAGTTTTCATTTCAAAATTCTCGCGAT
TATAAAGAATTTAGGCTGCGATCCATTTTACGCTTCAAGTGCTCCGAAGCGCTTTTTTCT
TTTTTCTCTTTTAATAAAGAAATAAGAACGCTTTAAAGTATTTGTATCATCAGATAGATA
ACCTTTGTGTAATGTTCAATTTAGATTAGTTTTTCTCAGAAATATTCATGTCAAGTTTAA
ATTTATTATTATTATAAGTAACCATGTGCATCGAACGAAAAATGTCAAGCAAGTACTTTT
TGTTTCAATTTTGAGTTGAATTTCAGATGTTTGTAATAGACAGATAGCCGGAGGGTAAAA
ATCTCTCTTTCGATGTAGGGTAGTCTACACTCTGTATAACAACCGTCGGCTAATGATTGT
GAACAGCACTGATAATGGAAATGAAGGCTGACTCACTACCGGGATCATCTTCCTTCCTTG
TCTCGGCACGTGCGACCATCAAACGCGAGGGGCTGCGTTTCTATGACGGTCGATATGAAA
AGTGTCGCAACATCAAGTACGAGAAGCGTCCACGTTTCGTTTTTATTCCTTGAAGCAATT
TTATTTTGATGGTAAATATTTGTTAAACTCTATTAAATTTTGATCGAGTTTACTATTTAT
ACGAGATGTTTAATATCGTTTCTTCTATCGATAACTATACGTTCTCGTACAATTTTAGAA
TTTTGATAAGTTTCGAGTACAAATTACAAGATTAATTATCCGTAAATAATCAATGTATAA
AATATAGAAAAATAGGAAATTACAGATACGAGTAATTAATCACAGACCGATTGTATCAAG
AAAAACGTTGACGTCAGCTACTTTTTTCCATTACGAGTACACTACTACAAGAAAGATAAT
CGGATTACCATTCCATGCAATAGTTAAGTTATATCGGTTAAATAAATAAAAATGTGTAAA
TCTTCCGTTGAATTATTCATCAGATTCAAGTTTCATCTTTTATTTTAACAAATGGAATTA
GTAAGGAATTTTTTCATAAAAAGATCATATTTGAATGTAGTTTTTTTACATATACTGCTA
GTGTATAGTTTATCTACAAATCGGAGCTAATATTTTGCAAATGTAATATATGAATAAACA
ACAATACAAACGTAATCAACTTTCAACTGGCATTTTTAAATTATATCTATGTATAAATCA
TGTTTTAAATAAATTCTGTTTTAATTAATTATTGCTGTAGTATTGTATGCAATTATTGCT
TCAGTGTTACTGAAAATGAAAAATATTGATATAATATTCCATTTTAACTTTTCTCATATA
ATGAGAAATAAATGAAAAAGATACATATTTGATATTTTTTTAAGTAATTATTCTAAATTA
TAATTTTTCCCCATGAATGATGGACTCGAAATGATAGAATTTAATGACAGATAAAACAGT
ATCAGGTAAGAATTAGACAATAAAAACACTGCAAAGTGTTGGATTATGTCAAGATGACTC
GTCAATGAGATATATAAAACTGTATTTTCTTCCATTTGTTTTTTTTTCATTCAGTGAAAT
TTCTAATCAACATTAAACAAATTAGCATTTTTTTCATCAAGCGTGCATACACGTGGTTTG
TTGGAATATTTATGCATTATCTCATACACAAGAGACAAGTCCGTACCTAATCAACGTCCT
TTCACAATATCAAGCAGTACGATAAGATGTTCGCGTGATAAAACCGTTTTGTTTATACGC
GGTTTCGAATTATACCAAATGTTCTATTAAGGTAACGGAGAAGAAGTAAAAACTGTCTTT
ACTAGACTTGAGTGGTCAGGTATTTTCTGATGGAGTCCTTTTCTCGGCTGAGCCATGCCG
CGTTCAATCTAATGGACTCCACGCATTGCTGCACCGTTCTTTCGGTGCCCGGAGTCGGGT
GACCCTCGAAGAAGCTTTCTACATCTTTGGCTTGTTCCTCGGTGACAAAATTCTCCGTGG
TGAATTTAACCAGCCGTGCCAGTAAAAAGCCGCCCTCGTAACGATCCAACAGGGTCTTCC
ATTTCTCCTTGAAGAAATTCCATGCCATGAGACGTCCCTTGTACGATAAACCCACGGACA
TGATGGCGAATACCGTGTCTTGAGCACGAACGTCTTCGCTCATGGCAAAGTCCAGGACCC
TTCTCAGTAGTGCTTCGTCTTTGATCGCACCGAGCGCTCGCAAAAGCCGCTCCTTCTCCT
CCTGAAGATCGGCCTCTTTGTATAACTTGATCATAGTCTCGTAAGTATTATAATCGCCCA
CGGAGAGCACAGCTCGATAAACTGGACTGCGCAAATCAGCAGCGAGCGTCGTCGTGCCGT
TTACGTGTAGCTCGAATCTTCTCTTCGCTTCCTCGATAGTATCCTGATCGTTTAAAGCCG
CCATACGACCTAACACGAGAGATCTGAGCAACGTATTCAAATGACTCTCGTTCGGCTTAG
GATCCCAGCCTAATCTGGCATTAACGTCGCGGAACAAATTACGTCCGAACGCTTTGAGAG
AATCTTCAAAGTCTAAGTGCGAAATGAGAATGCCAATTTTACTTAAGATATTCACTATGG
TAGACCACACGGTGTAATTGTCCTCGTGCATAAACGCCTGCATTAATTCGAGCACCTCCA
CCGTGGATGCGTAACCCGCCTGTACCATCGCGAAGAGATCATCCAGTAAGCCTAATCTAT
CGAGTGGAGGTAACGTGTGATCCTTAATCGCGGGCAGCAAAAGCGACAGAGCGGATTGAC
TGTAACGAGTACGGTAGAAGCCAATTGTACCAGGATTGATCTTGAGCCAGGTGCCCTCGG
GAACATTTTGGATTACAAATTCCTTGGTTTTCGCATCTAATATGCTGTCGAATATCGTCT
TGTTTGGATCTTGCGAGGAGCTCACGCTTATCGGTATGAGCCACGCGTTATCGGCATCGC
TATCTACCGATCCGTCAGCCAAGAATCTCTCTTGAGACAATGATAAGATTCTATTTTCGC
CCTCTTGACGACAGTCGACTTTAACAACGGGGAAACCTTGTCTCTTGGTCCACGACGACA
TCACCCTACGCACAGCCTTGTTACTGGCCTCCTCCAATGCGGCCCAGAGATCCTCGGTCT
CCGCATTGGCGTAGCTGTGCCTCTTCAGGTACAGATTCATACCTTTCCTAAAGTCGTCGT
CACCTATGTATGCGTGCAACATGCGAATCACAGAGGCGCCCTTATGATACGATATGTCGT
CGAAGATCTCGTCGATCTCCGATGGATGGCCGACCGGCACCTCGATCGGATGACTGTTTT
TCAGAGCATCCAGTTCCAACGCTCGGATGTACGTGTCCGTCACGAATTGCGTCCAGATAT
CGTACTCTGGGAACAAATGCGCGACGCAGAGGAACTCTACGAATGACGCGTAGCCTTCAT
TCAACCACAGATGCGTCCACCATTCCATCGTCACGAGATTGCCGAACCATTGATGCGCCA
ACTCGTGCGCTACTATCAAGGCGATCCACTGTTTGCGCACCGCCGACGTGTTCTGCGGAT
CCACGAGCAAACAAGTCTCGCGGTACGTTACGAGACCCCAGTTTTCCATAGCGCCGGATG
AAAAGTCGGCGATCGCTATGAGATCGATCTTCGGAAGGGGATACGCGATGCCAAAGTAAG
TCTTGTAATAAGGCAGCACCTTGGTGGCTACTTCCAGGGCAAACTGGCCCTGCTCCTTCT
TGGATTTGGGCACATAAACTCGAACTAACACACCATCACTAGACATGTCCTCTATGTAAT
CGAAATCGCCTACTACTACGGCCACTAAGTACGTTGACATAATAGGCGTTCTTTCAAAAG
TCAATGTCTCGTAGTTGCCATTTGTAATTTTGTTTTTCACAGGCATATTGGAAAGTGCTG
TAAGACCGATTGGTACTTTTAGCGTAATATCAAATGTGGCTTTGAGCGCTGGTTCATCCC
AGCATGGGAAGCAACGTCTAGCATCTGTCGGCTCAAACTGGGTAACCGCCGCGTGTTCAA
CGGTACCGTCCTCTCCGCTATATTTGCTCCTGTAAAGGCCCTTCATCTTGTCATTGATCT
CGCCCACGAATTCTATATTAAGGTATCCGCTCTTACCGGATGGCAGAGCTTCGGGAAACA
CCAGCATGGCCGTTTCCTCGGGCGCCGATAGTTCAATTTTCTTGGCGACAATAGTCTTAC
CATCGTTTCCGTTAAAAGTCGCGCTTTTTATATTAATTTCCAGTGAATTCAACACGATCG
TGTCCGTCGGGCTTTCCACGACGAGGTGCACGCTCTCCGTGCCGTCGAAGGTGAAGGCGG
TGAGATTCGGCGTCAGCGAGATATCGTAGTGATAGGGACGCACGCACAACGGCAGACGGC
GAAACGGCTTCTCGTCGCCCGACATCGTCGTCGCTCCGCTCGGCACGCTGGCAACTTGAC
ACGCGCTCTCGCCGCAGTAACCCGCGCACAGTACTCCACCACCGTTCCCGACGGCGCTCG
CACCCCGTAGTGGAAAGCCCGACGGACACGATCGTGTTGAATTCACTGGAAATTAATATA
AAAAGCGCGACTTTTAACGGAAACGATGGTAAGACTATTGTCGCCAAGAAAATTGAACTA
TCGGCGCCCGAGGAAACGGCCATGCTGGTGTTTCCCGAAGCTCTGCCATCCGGTAAGAGC
GGATACCTTAATATAGAATTCGTGGGCGAGATCAATGACAAGATGAAGGGCCTTTACAGG
AGCAAATATAGCGGAGAGGACGGTACCGTTGAACACGCGGCGGTTACCCAGTTTGAGCCG
ACAGATGCTAGACGTTGCTTCCCATGCTGGGATGAACCAGCGCTCAAAGCCACATTTGAT
ATTACGCTAAAAGTACCAATCGGTCTTACAGCACTTTCCAATATGCCTGTGAAAAACAAA
ATTACAAATGGCAACTACGAGACATTGACTTTTGAAAGAACGCCTATTATGTCAACGTAC
TTAGTGGCCGTAGTAGTAGGCGATTTCGATTACATAGAGGACATGTCTAGTGATGGTGTG
TTAGTTCGAGTTTATGTGCCCAAATCCAAGAAGGAGCAGGGCCAGTTTGCCCTGGAAGTA
GCCACCAAGGTGCTGCCTTATTACAAGACTTACTTTGGCATCGCGTATCCCCTTCCGAAG
ATCGATCTCATAGCGATCGCCGACTTTTCATCCGGCGCTATGGAAAACTGGGGTCTCGTA
ACGTACCGCGAGACTTGTTTGCTCGTGGATCCGCAGAACACGTCGGCGGTGCGCAAACAG
TGGATCGCCTTGATAGTAGCGCACGAGTTGGCGCATCAATGGTTCGGCAATCTCGTGACG
ATGGAATGGTGGACGCATCTGTGGTTGAATGAAGGCTACGCGTCATTCGTAGAGTTCCTC
TGCGTCGCGCATTTGTTCCCAGAGTACGATATCTGGACGCAATTCGTGACGGACACGTAC
ATCCGAGCGTTGGAACTGGATGCTCTGAAAAACAGTCATCCGATCGAGGTGCCGGTCGGC
CATCCATCGGAGATCGACGAGATCTTCGACGACATATCGTATCATAAGGGCGCCTCTGTG
ATTCGCATGTTGCACGCATACATAGGTGACGACGACTTTAGGAAAGGTATGAATCTGTAC
CTGAAGAGGCACAGCTACGCCAATGCGGAGACCGAGGATCTCTGGGCCGCATTGGAGGAG
GCCAGTAACAAGGCTGTGCGTAGGGTGATGTCGTCGTGGACCAAGAGACAAGGTTTCCCC
GTTGTTAAAGTCGACTGTCGTCAAGAGGGCGAAAATAGAATCTTATCATTGTCTCAAGAG
AGATTCTTGGCTGACGGATCGGTAGATAGCGATGCCGATAACGCGTGGCTCATACCGATA
AGCGTGAGCTCCTCGCAAGATCCAAACAAGACGATATTCGACAGCATATTAGATGCGAAA
ACCAAGGAATTTGTAATCCAAAATGTTCCCGAGGGCACCTGGCTCAAGATCAATCCTGGT
ACAATTGGCTTCTACCGTACTCGTTACAGTCAATCCGCTCTGTCGCTTTTGCTGCCCGCG
ATTAAGGATCACACGTTACCTCCACTCGATAGATTAGGCTTACTGGATGATCTCTTCGCG
ATGGTACAGGCGGGTTACGCATCCACGGTGGAGGTGCTCGAATTAATGCAGGC
>Tb539
TTAAGCGTGATGGTAGACGTTACGGGAGAACTCAAACTATCATTGTTCAGCGATTTATTC
CTGTAGAGCTTTCCCCGTGTAGCCAAGAACCTGTGCATCAGACCCTTTTGACTTGGTGTA
GTCGCAAAACGCAGCGGTGTCGGCGTGGTACGCGTAGATATCACGCCGTTCGTCATCTTT
GGCGTCAAATTTGGCAACAGCGGCGTCAGGCTGACTGCCTCCAATATCTGTGGTGTGGAC
GTTGTCCTTTTAAGCTTGCCTGAGCTCAGAGCCTGCGGCATACGACGCACCTTGCAGTCC
ACTGTCTCATGGGATGTGGTTTTAATGCTACCCACGTTCCGCAGTTCGTGTTCCCTCTCG
GTGACTTCTTCGATTTCCCTTTGTATCCGGTCCGTTGCCCTCCTCAACTGCTCCAGTCTG
TGCTCCACCTGTGCACATATCAAAAATTTCTTATGTAAAAAATATAAAATATCATATAGG
TTTATATCACCACACGTTCAGCTTCTTTCCTTAAATAAGATATCCAAGTTTAATTGCTCG
ACATAAAAATTTAATAGTTCTAATCAGAATTCTAACTTCTTTACGAGTTGAGAAACTTTA
ACACACCGATAAAAAGAATCGCAATAAAATTGTATTGAAAAGATAAACGGAGTACTAACT
CCCGATTCTATCGAATAGTTCTGAAGAATTTATCTGATTCTTTTTAAGTGTTAGAATTTC
CGATAACTCTGCAGATACAAAGGACATAAGTGTGCCTTTAAAATTTTTATGTTCATAATT
TTGTGTATGCGTGCGTGTCTTCCAGGTCTCTCGATATCTTATATATCTCGAAGTTCAGCG
CTGATTAATGGACCGATTGCGAACTATTGATAAACAGATACGCTGTTTCGTTCGAGCGAT
ATCACTGTGGAGAATGAGACCGCTTTCAAAGAATTACGTACGTGCGGTAGGAAGGTGAAA
GGGTTTTCGACGATGCAAAAAAATCGCTCGTTGCAACAATAACCGTCATCTCCGCACGCT
CGCCTCTATCGATCGCGTATCGAGCGTTATCAGTTTATCTCTAGAAGAAATTATATCGCG
TTTCTCCGCGACCGCCCGACACGTCATTCGTAGTTACAAAACGAACAAATAGAATGACAC
ATTTCCCGAAAAGGGAAGTACGGGCGAAATTGCGAGCGATGACCTTCGGCCAAAAGAACA
AGGCTGCCGTCGAACTTCTTCTTCTCTTTGTATCAGCAAACACATCTATCGGTGCTTTTG
TCACGATAAAATCTCTTCCCTACTACCTCTTTTCTCTTTCTTTGACTCACTTCCGTTTCG
AATGTTTACACCCAAGCCTCAGAAACCTGTGTCCTACCTCGAAGTACACCGTCGCATGGA
AAGTGATTCAAAAACCACCCACATTCCGCAGTCCGGGATCCCTCAAAGAAACGTATAAAA
TTTCCCGATGAATAACCACCGCTGAAAACCACAACAACGCCAGCCTGAACAACACCTCGT
CGGTGTCAAGAGAAGTGCCGTGAAAGGGTTGGTGCGGCGATACGAAAGGCGAGGCGAGGA
CAGAGAGCCGCTACCGAGCTGCAGCCGACATAGCCGAGTTTCTCACGAGGATTTCCAGCT
GCGACGCGACGCCGGTCAGGAATGCCGTCCACACAGAAAACCGAGCGTGCACTGACGGAG
GTAACGGCTTAACTGTAATCATCGTTTCCCTTCTAAAAGAAATGGGCCACGACTCTTCCT
ACCGCTCTTTCGTCTCTCTTCTCGACTGTGCACCATCTTCGCTACCTTCGAGAATCTCCG
GACGACCGACTTAAGGTCGACGCGTTCTCCCAATATCAAATGTAGACAATACTTGTAAAT
AATCGAAGAATATTAGGGCTCGTTAGCTTCATCATATCCTAAATAGAACAAAAAGTCACA
AAGATATCAAAATGTCACTACTATATCATTTTATTGCTATTTTAGCGTTATTTTGATGTC
AATATGATGTCATTATAACTTTTGTTCTACCTGGGATGTATGCGGAATAATATTTAAGAC
TCCTAAGTCCGAAGGTATTTAAAATATTAAGATAAATCAAAGATAAGGCGTATAAAGCTT
CAATCAAATCAGCTTCCTATCGATTTCTTTTATCCTTATAAGGCTGTAAAAAAAGGATAT
CAAAGCGTATCTAGATTGCTGTCTTAATTTAATTGTAATCTGTGTAGTTATTTTGTCTTC
TTCCAGAGATCTATATTTTTATATCATGTTTAGCGTTAAATATGATTGCCTTTCCATTTC
GATCATAAGCTTTATATCGTTCGGTATGAAAATCACGTACGAAGTTACGTCAACTATGAA
TAATAATTTAAGTCAATCGATTTCGGGAGGATCAGCTTCCAAGGTCTCTCGATGTCGGTT
TCAACTTGTGATATATAATATATTCATTTAAAAATGCTAATTAATGAAATCGAAAATGTC
ATTCCGATTGCGCACAGAAAGGCTACTGCAAATAAAAAATAATATATTCATTTCTTTCAA
TTTTTAGGTGAAAATTGGTATTTGTAATTTTCGTAAAACATTTCGTTCAAAACTCAAAAA
ATATAATATTATATCTCAAGTGAAACATTTTTCACATCAGTGCTTTAATTATATTTCCTA
TAAAGCAGATTGCTTTAATTATATTTCCTCATGCATAAAAAAATAAACAAAGAATTAACA
ATTGAAATTGCTGACAAAAATATTGACTGATTCCGCAAGGGACATTTAATATTATATATT
GTTACAATATAACTTTGTGTATCTCAAAATTATACCTATTATTTCATGAATGCATATTTA
CGATGTATTGCAGAGGGAAAAAATTAAAAATTCATGGGCAAAATTAAGGTCAGAATACAT
TAAATAATGTCAAACGTATGTCGAGCGAAATGTTTATCTAAGAATTCCAAGTAAAAAATT
TGCTTAGAATTTAAAAAGGATGAACAAAAATTTTCCACAAACGTATGACGAGGAAAATGG
CGCGATATAAATATCATTTACTATTTGTTCTACTATCAAACGGTACTATTACGTAAAACA
ATTTGCATTATCAGTCTAATTGATGTAGACAATGATGGCATGATTATAAGCATGCGTTTA
TTTTCTCTCAGTTTTGGTTAGGAATTTTTATCGTTTCCGCCTTATGCGTCACCCTGGCGC
CGTTCTTGCATTTTAAAGCACTACATTAGTAAACGTTGTGGAACGCAATAAAACCAGAGA
TACGATATCAACATCAGGATAGACGACTCATTGAAAAATGTCACTGTAAACACCTCGCAA
TGTCATGAGCGTAATAGCGCGAACTGGTATTAATCCTCGCTCATCGGAATCCAAAAGTCT
TTTCCTTCCAGATCTATAAATATCTATTATGTATAAATATCTTTGCGAATTACAAAGTAA
CGAAATAGTTGCATCTTAAAAGTACTTTCTTTTCAAGCTTTTTATCTTCTTTGCTCGTTA
TATCACGTTCATTTTTATTGTCTCTACAGGTTCGCATTTATTTCTACTTTATTAATTCTT
CGAGAATGATCTGGAAAGAAACAGACAATAAAATCGCAGTATAATAAAAAGCAGGTCTTT
CTACCTTGAATAGAAATACAAAAAAAGGTATCTCACGGATCGCAGACTCGCGTTTTGCGC
AACTGTCAAAGTCCTCTCGCTTGAAGAAGTTCGAGATAAATAAGATCGTGTCACGCTCAT
ATGACAGCAGATTTCCGTTCGGTCACACTTTCCCGATTCGCTGACATTCGCTTGCTCCAC
CAAATTGTTCCACCGCTCAACTTTCCTGAGGGGGTCTAATGTCCATTTCTATCAACGCAA
ATTAACTTTTTTCGACCTAACTTACCCTTCAAAAAATCAGAAAGAGATAGTTGAACCCTG
AGTTAGTCTGCATTGGTAGAAATGGACATGCGTAAGTGTACGCACCAGTGGATTTCGTGG
ATCTGAAATCGCAGGAAGCTTAAGGAGGGCACCTGGGACAGGATCGGTTACTCGTACATC
ACGTAGGTGCACGGCGCGTCTGAAAGCGATCTCTTATATTCCTCGTCAAGGCAGGTGAGA
AGGAGAAAGACAGAGAGAAAGAGAGAGAGACAGAAAGACCAGGACTCACCTCCATTTCAC
GCGTTTCCGCCAGCGGGAATTGGGGAGTGCGACGCCAGGCAGCCGGCAGCGGCGACGGGT
CCGGACTGAATCTTTTATCGGGCCGCTCCGCCGCGACAGATACGCGAGCAGTGCGTCGAC
CTCGAGCAACCGGGGAACAATTTCGTGCGCTTTATCTGATCGCGAGGCGCGCCGACGAGC
AACGACTGGAGCAGTTGAGGAGGGCAACGGACCGGATACAAAGGGAAATCGAAGAAGTCA
CCGAGAGGGAACACGAACTGCGGAACGTGGGTAGCATTAAAACCACATCCCATGAGACAG
TGGACTGCAAGGTGCGTCGTATGCCGCAGGCTCTGAGCTCAGGCAAGCTTAAAAGGACAA
CGTCCACACCACAGATATTGGAGGCAGTCAGCCTGACGCCGCTGTTGCCAAATTTGACGC
CAAAGATGACGAACGGCGTGATATCTACGCGTACCACGCCGACACCGCTGCGTTTTGCGA
CTACACCAAGTCAAAAGGGTCTGATGCACAGGTTCTTGGCTACACGGGGAAAGCTCTACA
GGAATAAATCGCTGAACAATGATAGTTTGAGTTCTCCCGTAACGTCTACCATCACGCTTA
ATCCTCTGAGCATCAAGGCCTTTAACAAAACGTTGGAGATACCATTGGAACCGGATGACG
AGCCGAAGAAACCATTAACGAGGAAGGGATACGTTCCT
>Tb540
ATTAATATTTTTAAGTGCACCCTCTGTTTTAAAAGATATTACAGCATAATTTTCATTATA
TATATTTTTCTTAATCATTAATAATTTTTAATATTTTATTTAGTCTCGATATCAATATGT
ATTAATTAATTCACTCTTTATTTATTATTAATAAATTGCAATCAACATTACGAGGTGTTC
TCGTAATCAAAATGTTCATCAAGTTTGCAAAAAATTTGCATTAACGGAAAATATTAGAAT
GAAAAGCTAAAAAAGTATAAATTATAATAAAATATATAATGTATCGCACCGTTGACATTT
ACATATGTTGAAAAACATAATTGCAAATTATAAAATAAAGACTGCATTGTAGAGACTAAA
TGTTTAATTTAATATCGTATGATCTAAAATCAATGCGTAATTTTCAGATTTTTAATTTAG
TCTAGAGCCGTATCTTTGTCTATTAATTTTGCACATAATACTCTGCAATAGATAGCAATT
ATTATTTGATATTATTATAATTGAATTTCTCTGATATCTATATTTTAATTATCTTTACAA
CTAATTAATATTTAATACAGACGTATATACTATACGTAATATTATACATATGTTGATCAT
ATGCTGAGCTAACGATCATTATAAGTACTTTACACCCGTAAAGTTACGTTAAACGACAAA
CATAAGAAAACTTCAATCGCTCGCGAGTGAGACTATTTTACATATCGTATTCACGTTATC
TAATCCGTCGATAACGACGGACATAAAAAGCGCTACTTTCTTACAAAGATCTTTCAATTT
TACAAGCAGTTGCATTCAAACTAGCCACTTAATACTGAAAATACACGCAGCGCAACGTGA
TATATTCTAATTAAGGCTGGAGCGCATAAATATTCAAACACAAAAAGAAAATTGTTTATT
CGTAAATAAACTATATAAAACAAGATAAAAAAACAAGATATTTGCCCAGACAGCAAAGAA
TTCTTTTTGAATTTCCGAATTCTTTGATATGAATTCTTTTTCTATCCCATTTCTGTTCTA
AAAACATTTTTAAAAATTCAAAAAGAATTCACTTTTATATCACCAATTTCGACTCCTTTT
TCGGATAAATTCCATAAGAAGTCAAAAAAGATACTTTTTTAACTACTGGAAAAAATTCTT
TCGAATTTATTTCATACAGATTACACCAATTCATCAAGAATTTAAAGAACAAGTCCTTTT
TGAATTTATAACGGTCATCTGTGCTATTTGGGCTATTGTGCTACATTTAAGATACGCTTC
AAAAAAGGCGGGGCAATGCTCTTACAATTTAAACAGCTGTTCGCCGTAATATTAATTATT
ACTGATTTACGATCAATTTGGATAGAACGAAATAACGATAGGATAAAGATAGGACAAAGG
TGATACTGCGAACAGTTACATAGAACTTTTAAAAGTAGCTGTCTTTTTCGTTGTTATTCT
CGATAGATTCTCTTTTGGCGGCTATCAAATTTTCCCATTGTGCGATGAGCGTATTACGAC
GTCGTGGATTAGGCTTATGTTTTCCCTTCTGTTCTCTTTCAATTTCATCCTCATTCAAAG
TGTTACTGGAAGCGCCACTTCTGAGAGAGCCAGAGCCGTCGTAAATATCGGAATCATTAT
CGTTTCCTATATCTAGTAAATTCGGCTGAGACTTCGCCAACATCTGTGATCTCATTAATC
TCAATTCGTTCTCTCGTTCTCTCATGTCATGTAGCTCCTTTTGAATCTTCTGCTCGACAG
GAACGTATCCCTTCCTCGTTAATGGTTTCTTCGGCTCGTCATCCGGTTCCAATGGTATCT
CCAACGTTTTGTTAAAGGCCTTGATGCTCAGAGGATTAAGCGTGATGGTAGACGTTACGG
GAGAACTCAAACTATCATTGTTCAGCGATTTATTCCTGTAGAGCTTTCCCCGTGTAGCCA
AGAACCTGTGCATCAGACCCTTTTGACTTGGTGTAGTCGCAAAACGCAGCGGTGTCGGCG
TGGTACGCGTAGATATCACGCCGTTCGTCATCTTTGGCGTCAAATTTGGCAACAGCGGCG
TCAGGCTGACTGCCTCCAATATCTGTGGTGTGGACGTTGTCCTTTTAAGCTTGCCTGAGC
TCAGAGCCTGCGGCATACGACGCACCTTGCAGTCCACTGTCTCATGGGATGTGGTTTTAA
TGCTACCCACGTTCCGCAGTTCGTGTTCCCTCTCGGTGACTTCTTCGATTTCCCTTTGTA
TCCGGTCCGTTGCCCTCCTCAACTGCTCCAGTCTGTGCTCCGCCTCCATTTCACGCGTTT
CCGCCAGCGGGAATTGGGGAGTGCGACGCCAGGCAGCCGGCAGCGGCGACGGGTCCGGAC
TGAATCTTTTATCGGGCCGCTCCGCCGCGACAGATACGCGAGCAGTGCGTCGACCTCGAG
CAACCGGGGAACAATTTCGTGCGCTTTATCTGATCGCGAGGCGCGCCGACGAGCAACGAC
GTCCCCGCTTATTATCATGCCTCTCGCGCGGGTACCAGTATTACGTCACGTTGGCTTCAC
CAATATTTGCACCGACGGCGAGAGCGACGTCTCGTCGGCCTTCCGGGGACGAGGCACGCT
CGTCTCTGGCTTGTCCTCCTCGAGCCGAAAATCCACCGGATCAAAGAAGAAAAAGAAGAG
AAAGAAGAGACGCGTTCACGAAGCCTCGAGCGCACGAAATTGTTCCCCGGTTGCTCGAGG
TCGACGCACTGCTCGCGTATCTGTCGC
>Tb543
CTGTAGGCAGGTGACGTTGGCGCAGAAGAACGGCGCAAACTTGCCTCCGCAACGCTGGCC
TTGACATTCGTCGCACATCTGATCGTCCAGAACGTATGGTTTGACTTCGACCCTCTTGTC
AATATCGCCGTGCCGGCAGGGTCGCCTTCAGTAATCAGCAAAGCTACATAGCTGCCATCT
CAGCCAGATTCGTACAGCTGCAGCACGGCGATATTGACAAGAGGGTAAGTACAAGGAAAA
ATTGTAACCTTTCATGTGCCCTTCTTTCCGCGAGGGCTCAAACGAGTAACATTTCTAAAT
GAGATATTTAGGATAAAAGTGAAAGAGATCCAAATCATAATTTGTAAGATTGTTTAAGAA
ATGGGATCTTACAAGTTATTAATTCACAAGGAATTATTTTTGTTCTAAATATTTCGAGCG
TTTCGTATTTTTTCTGATCATATCGATAATCTTTCTAACAGGTCGAAGTCAAACCATACG
TTCTGGACGATCAGATGTGCGACGAATGTCAAGGCCAGCGTTGCGGAGGCAAGTTTGCGC
CGTTCTTCTGCGCCAACGTCACCTGCCTACAGGTATACCTCGATCATCAGCTCATCTTTA
TTATTAAATAGTATAGAAAACTGTAAAGTATAAAAATATGACTTTTTTTCTTCTCAGTTA
TAATAATTCGAAGCCAGGAATTTGAGATTCCTATACGAATGTCATGGCAAAGAACATTAA
ACTTCATTAAAATTAGATTTTACAATTTCTGAGATTTCATTGAGATTTGATAAAAAAATC
TACGTGATTCGAAACTAAAATTGTATTCATACCTTTTAACATGAAACCAAATGAATGACT
CTGTTGTGTCTTTAATTATTTTATTGGGTTAATCACTAATACAATTTGTCTTTTCTCTTG
TACGAAAGAGAAGATTAACTTTTTTGATAAACTTAATATTGAAATCTGAATTATAATACT
GTCTGTTTTCAGTACTACTGTGAGCATTGCTGGGCAACTATCCACTCCCGGCCAGGTCGG
GAGTTCCACAAGCCGCTGGTGAAAGAGGGCGCGGATCGGCCTCGGGCCGTGCCTTTCCGC
TGGTGTTAACCCCAGCTGCGTTGTCCCTAATTATCTCGCAGCCCTAGCTAATTAACTACC
ACCTCTACCAATATCCACCCTCCCCTCACGTGCCCCAACCAACCCTCACTTCCCCCTCTG
CTCCCTATATTACTTACTTACTTATCTACAACAAGAACACAGCCTCAAAACTGCTATTAC
TACTACTACCACCACTCGATCGTTACGTACTACCACTACTCTACTCTATTACCACTATTA
TTACTATTACTACTACTATCACAACTACTATTCTACTACAAATTATTACTACTACTACTA
CTACTACTTACTACTACTACTACTACTACTACTACTACTACTCCACTGCTACTACTTCAA
GTTGTACCGGTTATACTGGAGCAAGAAACCAGCCGCTATTGCCCGCCAGTCGATGCAGGC
TTTCGGCGTCGTTCCGATCTTCGACCTCGCATCCGCAACGACTTGCTAACGGCCGCCGAT
ATCATCGGGCCGCTCTAGATGACTTTGCCGAACCGGAAACAGATCTCGTGCCCGACGACG
GCGCGAAGATAACAAAGAGGAAGGGACGATCGGATCCACGCCGAGCCGTTATCGTTGAGC
CGGAAGAGGAAGAAAACGAAGAAAAGACACATGCCAAGACACAGGATTCAAAAGAGAAAC
GGACACGGATTTTCAGTATATCGATTACTCGTACACATATAATCCTATCTGTCTGCGCTG
TAAAGTACACCGGTTCTGTCCGAAAGATCGAGTATTGTTAGTTACCGCGTCTCGAGGAGC
GAGCAAGCTGTCGTTGCCGCCGCCGCCCCTCGTGTACGTACCCCGCGCCAATTGCCGGCA
TCGATTTTCATCGTAGTGTTTTACCGGAATCGCCTCGCGCTTGCGTCTTGATCTGCCGCG
GATCGCCCCTTCCGAGTTCGACTGCCGCGTGCCGAGAGAACGAGCAAGTTCCTTCCCGTG
CCGTCCATCCCGGTCGAGCGGGGATTTTGATTTTGTGAAGCGCGACCCAGGTGGACGCGG
GCGAAGTGACTTCTCGACAAACGGGGCTCGTATTTTCCCGCCGACGTCATCCGTTTGTAC
GAAAGCCAGATGAAAAGCCGCGCTCTGAGCAAAGTAGCGATGATTCCCGCGCGACGAATG
TTCGTAAGAAATGCGAGTACCTGATCCGACGCGAGAGTGTGTTGCCAGAATGAGCGAATG
GGATTGGAAGAGAATGCGAGTAAGAAAGAGATGGAAATGAGGGGGTGATAGCAGGAAGCA
GCGAGATCGGAAAAGACGCGTAGATGATGAGGGCCGAAAACCCGAACGAGAGTGACAGAG
AAAGGATAGAGACAAATCATTCGCATTGGATGTTAATCAATAATGAAAAAAAGCCACGCT
TCAACCCGCTGTGTAGGTAATTCTTTGTATCACAAACGCAGAACACACACACAACGTACA
CACATACATGGTTTCCTAGTTATTAAAAACTTACTAAAAATATGTTACATAGGTGCGTAA
TGGCATTTCTTATGCAGATAACGCGCGCTCGTAGGGCGGCACTTGAGAAAATGATTTTTT
TACTAATTAACTTATTCAAAAAGAGGAAATAACGTAGAAAAAAATACAAACCGAAAAGAA
ACATAAATGAGGAAACCGAGAGTTTAGCGAAAAGAGGTATCTCACACACGGGCGACGGAA
GAAGCCGCAAACGGAAACCGCAATAGTTGAATTCTTACGCGAGCGAGCAAGCAAACGGCT
GTATACGACACCGTGGCGATGTGCTCCAGGTTGTCCGGACCTGCCTAGCTTAGCATCCGC
GTGCCGACGTCTCTGCCAATTTTCTTTCTCGAAAACCGGTGTGACCTTCACGAGCCTTCG
CACGGGAAACGAAGGGATCGCGAAACCGAGCTGCGTGGATCGTCCGCCCGCAAACGGGGA
AAGAGTCCGCTACTCGCTCGTGGGGACCGTGAGGGCCGAGGGTTACCGCCACCGATGTCG
CTCACGAATTTTACACTCCGACTTTTACTATGTGCAATATAAACGGTCACTTTCTCCGTA
GTCGGCGAAACGTATTTTCGGAACGCGCGACGTGTGTGCAATTTCTCTCCCCGAAAACGT
TCGATAATAAGCGTGGGACATCCGCGTTTCAGCCCGTTCCTCTTTCTCACAAAACAAGCG
GCGAACTTGGCAGATTCTCTCGCGGCGAAACGATCTCGCGCTCGACTCCGCAAGGGGGTA
AGAATAAGAGAGACGCGCGAGTGCAAAGCGGGACGCAAAAGGTGGTGTCGTTTCTCGAAA
CCAAAGTAGCGATAGAAACCGTGATTCGCAGAATACCTAGGCATCGTTATAAATAGAATG
ATCGTATCTAATTACTCTCTTCATACGTCCGATAGATGATTTGCAAGAGTATGCGGCGCG
TCTTGAGGGATCGTGTTTCGCGCGGAACACTGTTATACATTCATACATTATATATATACA
TATATATATATATATATATGTATATATATAATGTATGAATATATACATAAATATACATAT
AGAG
>Tb551
ATATTAGAATTATTAGGGTTGTTTATTCGCCCGTCAGATAGCCTCATACCTGGGGCATTC
AAACTGTCCAAGTCCGATAAAAGGTCTGTGTTTGACGTCACTGTATTGTTATTTGTAATT
TGATTATTTAGACCTTGCGATGATAAAGAATCAAACAGATCGTTAGATGTTTTTTGAATA
ACAGGAGTTCCTGTAAACGCTGTTGTGCCCGCCGTTTGCATCGTATTGGCATACATTGCA
TTAGTATTATTCATATTATTTGCTGCCGGATTCTTCACAGCTGGTATTGGTACACCCATC
AAATTGATTTGCGACTGCGGCTGACTTGGAGGATTAGCTATAGTGACATTATTAAAGGCA
GATGTGAAATCAGCAAACTCGTCGTTCACTCAACCGCAAAATACGAACGCCGATTTTGGC
GATTTTACTAGCGCGTTTAATAATCCCGCGACAGCTAAGACGAAAGACAGCAACGACGAG
TTTGCTGATTTCACATCTGCCTTTAATAATGTCACTATAGCTAATCCTCCAAGTCAGCCG
CAGTCGCAAATCAATTTGATGGGTGTACCAATACCAGCTGTGAAGAATCCGGCAGCAAAT
AATATGAATAATACTAATGCAATGTATGCCAATACGATGCAAACGGCGGGCACAACAGCG
TTTACAGGAACTCCTGTTATTCAAAAAACATCTAACGATCTGTTTGATTCTTTATCATCG
CAAGGTCTAAATAATCAAATTACAAATAACAATACAGTGACGTCAAACACAGACCTTTTA
TCGGACTTGGACAGTTTGAATGCCCCAGGTATGAGGCTATCTGACGGGCGAATAAACAAC
CCTAATAATTCTAATATTTTCATGGGAATGAACAACGCACCTACCAGTACCGTCAATTAC
GCAGGATCAATCGGATTGGCACCCGTTACGAATCTTCTTCCACCTACATCCATCAATACT
AGAAATCAGACATCTAGTAATACGACGTCTTCTACGCAAGTCGGTTCGACATGGGCCGGT
TCAGGATTGAATATCGATCTCGATAACATAATGGGTAGTAAGTCGAAACAAACTGGCCCA
GCACCGACAATGAACCAATTGGCTAGTAATAGTCCGCAACATCAAGTCAAGACAGGACCA
GCAGGAATGAAATATATGTCACCGGTGCAATCTCTACCACAGAATCAGCAGCAGCAACCT
AATGCAACGTTCTTTCCTGCATTCCAATAAAGGATTATCGGACAGTACGGTCTAGAACAC
AAAGTCTCAAGGCACAATATGCAAGAATTTAAATGTAATGCAGAAATGTGTTATTATTTA
TCTTGATTGATTCAATTGACGATGGTAAATCTTAAATTTTCCGCCTGGGCTGCAATTTAA
ATACAGGGTTCAACATTAAACGATTACTTATATCGAAATACTTTCCACTACTTTAGCGTT
CCAGCCCTAGGCATAACATGTTTTAGGAGGCATATATGTCAAAGACACGTGTTCAGAAAA
CAATTCGAAAGGATAAATTGTAGCATTTGTCGGTAATTTTTATTTATATAAGAAATATCT
TGATACCGCGATATCAATTCTTAAAACTTGGACTTTATATATAAAAAAAAACTGTATGCA
GTAAAAGAAAAATGCATAAATGCAAATAATGTACAATAATAATAACAAATTATATACAAA
AAAATTAATCATTTTTCCTAATTATTGCAAGGCAGCAAATAAAGGTATAGGTCTAAGCCA
ATAACGCATACCCGACGACAAGCAGCATTCCTATAACTCGTAAAATGCATGTAATTTCTG
TAATATGCGTCATACTATTTGTGTATTATGCGGGAACAAATCTGGCAGGAATTATTGCCG
TGTGTATTTTATACATAATGTATATTAATCTTGGAAGAATTGGGATTATGCCTTATATAG
ATAAAATGTATCATAAAAATATATACATACTGTGAAAAACTCGAAAGAGCATAATCGAAT
TAGTCGCATTCACTTGCTCATCGTGTGTACATTGTCTGGAACATGGACACAATGGATGAA
AGTTGATGCTTTTATAATTAATAGACTATACAAAGGATAACAATTGCGATCTTGTATGTA
AAACGATGGCAGCATAGAAGTTGTGCGTGGAGAAAATGAATCACTAGTGGATATTATTAA
TAAGTGCTTCCCTCTTACGATTATTATGGCAGGAGAAATTATGATTATTGATTCTCTTTC
GTAGAAAGAAATGTAGATAGGAAGGCATATTTTTAGTATTTCGTAAATACTAAAGAAACA
TAAATTGAATCTATGCACAAAATCGCGCGGCATAAGAGAACTTTCGTGCTTGATTCAACA
TCAGTTACATACGCAATTATGATCCAATGTAAATTATTTAAGGATTAATTAATTGCGTAA
TTTTAACACGAATTAAAAAAATTATTACCTTTGTTATTACATGATATTATACAATTGTCT
AAGCGGCGAAAGATCATTAACATTTGATTATATCTTAACAATGAAATAATGCATATCCTT
CGACATAAATGTTTATGGAATTATCATCACGTCGTAATTAATTGTAAGCAGTAATTAATA
TATCATTATTGCGTTATACATATAATCACTTTCACATCACACATTGTTGTTTTTAATTTA
GTTTTATCTTTGCTGCATGATATTGAGATATTTTAAATTGTCATAGAAATTTTAGTTTTT
ATAATAATTATGACAAAAAATTTATAGTATCAAGATTTTTGTGTATGCGTCGTATAATGT
GTAATATATATATATATATATGTA
>Tb552
TTGCGACTGCGGCTGACTTGGAGGATTAGCTATAGTGACATTATTAAAGGCAGATGTGAA
ATCAGCAAACTCGTCGTTGCTGTCTTTCGTCTTAGCTGTCGCGGGATTATTAAACGCGCT
AGTAAAATCGCCAAAATCGGCGTTCGTATTTTGCGGTTGAGTGAACGACTGGGTACTCGC
TCGTGGATTGAAATCGTCATCATCTAGTCTACTATTATCACTCTGCGATTCAAAAATGTC
GTTTAATATATCATTTTTGGTCTTCTGTTGATTTTTCGGCGATGATACACTATTATTTTG
TTGTACTGATGCGCTATTATTAGATTGTTCTTTTCCATAATTTGCTGCTGCTCCAAGATC
TACTTTCTTAATAGTCCTCGTCGTCCGTGCCGGTGATGCATTCGCAGAAGATGTTTGAGC
AGCTTTACCAATTTGATTTATATCCAACGTATCTCTATATTCTCTTCCACTTTTCTTTGG
GCTAGTATCATTGTCAGAGTCTTCTCTTTCACCATCGTCGCTATTATTCGCGTCCTCAAA
TCCTTTCCCACGATTGTCCCAATCGTTATATGTCTCTACGCCAGGTTTGTTCCACTTGGG
ACTATCCATCCATCTGTCACCACCTCCAAATCTCATTCCCATCGCTTCGCTTGACAAGCC
AACATATTTGTCTTTATTCTTTTTCGCCTTCTTCCTTTCCTCCCTAAGTTTATCGTCGTC
CTGGATGAAATCAATTAATTCCCTAACTTTGTGTCTAATGTTTATTCCTTGATCTTTCCC
GAATTCGTCGATGCAGGTATAATTTTCTAAAGACCTGAGGTCATAGATGTGCTCGCGTGA
CGATGTGACAACCCGCTCCGAGCCATTACGAACTAAGTAATTAAGGAGGAGCAATGACTT
GTACGTTCGTCGCCAATTTCGTTTATTCTCTTGCAACATCCTTTTCCAGAGCATGGACAT
TACCTCTGGAAATTGCTCGTACGTGAATGTGGCCTGAGCCAGTTCTTGCATCATTGCCCC
TGTGGGACCCCAAGCATCGTCATTAGTTGCCTCCCGGACTTTGGCCTCTGTTTCCGTATA
ATTCATCACGACATTCGTCGCCTTGTCCATCAGCTCCCGCACTTTCCACATGTTCATCAT
GTTGCGCTGTCACTGTCGCACGCGCGACGAACGTCAGCCTCGCACGCGCGGTACACGGTT
CCGGCGGGAACGCTATCGGCAAGCACGTCGCTGAACGTCCACCAGATGTTTCCCGGAGCA
TCTGATATCCACGACGGCCGAACGTCACCAGGCGGTAGCCATGTTATCCCTTCCACGTTT
GCACGGCACCGTCCACCGCGCGTGCGAGGCTGACGTTCGTCGCGCGTGCGACAGTGACAG
CGCAACATGATGAACATGTGGAAAGTGCGGGAGCTGATGGACAAGGCGACGAACGTCGTG
ATGAATTATACGGAAACAGAGGCCAAAGTCCGGGAGGCAACTAATGACGATGCTTGGGGT
CCCACAGGGGCAATGATGCAAGAACTGGCTCAGG
>Tb553
TTGGATGACTGCTGCCGTGACTGCTGTAGCTACGTGATTCTTGGATGTACATCTTCTCAC
TTCGATCGCGATTGTAGTCATCTGTCGGAGGATCTGGCATAGACTATAAAGAAATTTCAC
AATGCAATGTAAATAGCGAATGTTTTTTTTTATTAACTCTTAATTTTTCTGAATACTAAG
TTCAATTGCAATTATCTATACATCATTGGCAAAAACTTACCTCGACAGTAAGCATCATAT
CATGAAGAAGTTTATCGAGGTCTCCGTGAGCATGATTTTCCGGCTCGGGTTCTGGTGGGC
TGGGTCTCTGTGGTGGTGCACTACTTATACCACTGTCCATAGAAACCCAGCCCACCAGAA
CCCGAGCCGGAAAATCATGCTCACGGAGACCTCGATAAACTTCTTCATGATATGATGCTT
ACTGTCGA
>Tb558
GAGATACCACGTACCTGACTGTGCCTAAGCCTCTTCATCAGGTGAGTGACAAATCCGGCA
ACCTTGTTGCGCAAGGATTTGCTCGGGATAATAGCGATTTCCTCGCAATATCCTCTTCCG
GTATCATCCACGTCTCACTTTGGATTTCCATACGAACAAGAGGATATGCGAGGAAATCGC
TATTATCCCGAGCAAATCCTTGCGCAACAAGATTGCCGGATTTGTCACTCACCTGATGAA
GAGGCTTAGGCACAGTCAGGTACAAGTGCATAGCAATGTTTAAAATGTATCACTTTTTCA
AAGCTCATTTTATTTTGCGAACCAACTAACCACGATAAAGTTGTGTTCATTATTTTTTTA
TATAAAAGAGACGGAAATAGTTACTAATGCTCAGATTTATTCACTAGATTTAATATGCGG
CATAATTATTTGAT
>Tb563
AATCCGACTGTTGCGCGTGTTACGATCCAGTCTATGCATATAAGATAATTACATGATAAC
GTAATTGTACTTATCTTATATGCATAGACTGGATCGTAACACGCGCAACAGTCGGATTCG
TGTATACAATTTTTCTCTTTATTCCTTCTGTTTTTTTATATTTTCCGTCTCTATGAAATC
TGATTCGCACCCGGAATTATATTCTATCTCTCGCTGCGGAGCGCATCCGCGGCGAGAATA
TACTCGAAATCACTCGACGTCATAGTATTCCATAAGTTATTAATATTAATATTTCATTAT
CGTTAGAGAAATAGGTACTTCCTGAAGGAAACGACGTGAACGTAGTCTCATCATCGCTGG
ACACCGCGTTTGATCGACGTCACACAAGGATCGATGATAAATGTCTAACTGATTCTCGGC
ACATGTGCAATTCATTTTATATGGCAATTAAACTATAATTAATAAATATAATGTGCGAAG
AAATGGAATAAATATGAATCGTTTCTTCATTTTACACAGCATTATATATTAATGCTATAA
GATTGCTAAGATTGCATTTTTTTTAATCAAGCAATCGCATCGATATTTGCGTGACATCGC
GCAGTATACTTTCGTCGTGATGGCACTACCCCGTCATTCTTGGTCAACGTAAAATACAAT
GCACACTCAAGTACTTACAGATACATCGTGGACGAAGTTGGAGATCCGGATACGAGAAAG
CAACGAGCGACGAATCTCGAGGAAATTTTATGAGTGCGTTTAACACTTTAACACTTTAAC
AAATAAAAAAAAAAAAGGAAAGTCCTGTTTCTTCAATTTAATTCTAGATCTGCGTCTCAA
TCGTTTCATCATGATTGCTTCGAGTTCGATTCATAAAAATCCACAGCTGTCCTTTGCGCG
TTTTTGAGATCCATCGCTCCGAGTTATCTTGCATCCGGACTTCCCGATCAATTTCGTCGA
ACTTATTGAGCGTCATAGAGAACTGCATTAGACTCTTCGCACCGGCATTGATCTCCGCGC
ATGTACCTGTGCTCCGATAACTGTGCTAATTACCCAATCATGCGTTCAAATATTTGAATG
CATCCACTGTTCTGTGTCACGGTGGATAAACATGATAATGGCAAATGTTATAGGATATCT
CGTGGTTCGGAGATTATTTCTGAAGAAACCTGAGATCGATTCAAAAATCTTAATTAAAAA
TCTTAATAACGTTAGTTTGAAAAAAACAAGTCGTGGCTGGTATTCATAGTCAGTTCTTAT
TTCAAGATCGTCTCAAGTAATGTCTTAAGATGCAAATTCGGCTCTGTGATTAGTTTAGAA
TCACATAAGATTGTACTTGAGATGATCTCAAATATAAGAACTGACTATGAATACCGGCCT
ATAATCGTGAGAATGAATCTCTTTTACAAGCAATAATTAAATTTCGCCTATGCTTTCCAA
TGATTTTATCGTTATCTCATTAAGAAATGCGGAATTGCATTCGCGAATGGTTTTTCTTTC
AAGTGACATTGGGAGATGAGATCGCGACACAGGTATCGATTGCGGGACGCAAAGCCGGTA
GCTTAATTATCTCGCGCTAAAAATTAAATTGCGAAACGAAACACTACTCGAGACACAAGT
TCGTTAGTGCGGCAGCGCTAACTCGTTCGGTCTGATTAAGTTTTAATTATGCCCATACCA
AAGTATCACGCCTTAACCGTTACTAATTAATTAATTATATTACAATGTCGCGCCGCGCGA
CCGCGGCCGATTCCTGAAGAGCCGGGTGCGGCGCAATTAAATTATCATGCGTCGCGCGCC
GAAGAAAAAAAGAAGAAGAAGAAGAAGAAAACGCAGCGGACGCGTCCGCTCCTCTCCGGA
ACACATCGTCAGTCTTGTTGCGTTTGCACGTGTTTTGCGGAGAAGCGTCTCGCGTGCTGC
GTTTCGCGCGCTGAATCGCGAGCGGCCGAATCACGGCGATCTCTACGAAGATCTGGATGA
CACCTTGGATCGTGTGCTACCGACGGAAGCGTGGACCGCTTAAACCCGCCATCTCTTATG
AGACGATACTGCCTTCTCGCCGATTGTTCTATTTTTTTTTCTGATCGAATGTAGCAGAGA
GGCAAAGTTAGAAATATCATTTTGTAAGAGACGACGGCTTTACGTCAACAAATGGGAAAA
AAAGAATCGAGAAGTTGCCATCTCTATGATGTACTTTATCGATTTCAGTCTTCCTTCCTT
TAGCGGTCGCTTTCGCCGACAGGATACGCTCTAAGGGATGAACTGACTAAGCAGCCGATG
TATTGAAGGCCCACGTACTCGTGACGACACCGATTATTCGTTTCATTATGTGGCTAAGGC
AGTGACCGAATTCGCGTTCACTCAATTGAGAAATATCCTCGACTAATTAGGGGACTAAAT
TTGCTCCCAATGCAAAAACTCGAAGGATCGGCGATTATCATCTGAGACCGTGATGTTGGA
AGCGAAAAAAAAAAAACAAATAAGAACGGTCTCTTATAACTTAGACATGCAACAAATGAC
GTTTTATTAAAGCTTTACTTTAATAAAACTATCAATTTATTAATAAAATTATTATTATGT
AGTAATTCATTGTACAATGAAGATCGCCAATCCTTAACGAAATTCTATACATGCAAAAGC
CACTAGCCAAATTTTCTTTTACTATGCATTTAGCACATCTCATCCCTCAGTTTTCTTCAT
TGCCGATAAAAGAATCGACTTTTCTGATTTTATTGATTCAGTTACTCAAATTGGATTATT
TACGCAAATCTCAAATATCTTTCAACATTTCAAATAATTTATGAGACAATGTAAAGGCAA
ACTATAATTCTTTTACGCATTTGAAAAAGAAATTAAATATGAAAAGATTTTCGGGAGCCA
GAAATAGAAAACAGATGTGTCTAACTATTACTAAATATTATTAAGGACAAATTTATTTTT
AAAAAATCTATACGTCATTTAATTAATTCTGTGATTAATATAGCTATCGATATCACCATT
GATAAAAATGGATTAATTAATCCCACGACGAGTGTGTTTGCGTTCGGAACACTGCTCAAA
TATTAACATGAATAAATTCACTAGAAAATCTATGGACTGCCCCTTCAGTTTCGAGCATAC
GAGAAAGGTAATGAGGTCAACTATTTTTCCTCTGCTTAACGATTGCCTTATCTTACACTT
ACGAGCCTTTGCAGTCCATATCCAGAAATTAGCGATACGCGAATCTGTTGCATTGCGTAA
ATCTTTCAAATCACACGTACGGGTTATACACATAGGGGACAGATATTGTGTTCATCGATG
CGAGAAATTAGAGAAAATCCTGCTGTGCCAATCGCGATGATCCTCGCTAATTTTGTAACA
ATCTGTTTCACTATTATCTATCTAATAAAAATATATCGATTATATGAATATTTACAAAAT
CTTACTTCACATTTGTCGTATTTGTTACAGCGTATATAATGCAGAATCTCGATATAGAAG
AATAACTCGCAAAAATATCATCCGATAAAGAATAAAGTTTTCTGTTTCGCATAAACGTTA
AGAATATATCTTAACATGAATACGAAGGACGCGCAAAGTTAAAATGCTCGAGTGATCGCA
TGGCGCAGCAGAGGATAGTATAATTGAAAAGAATAGATTACAACAAGAAAGGATCTTACG
AAACGTGCTGTGTTAATTATTACCGTGCATGCATTATCTCTATGGGAAGGAAGACACGGT
ATGCAGGATACAAAATGAGATCCGTTAGTGCGAAGTCCTTGCATTTCCTTGAAATTTCAG
CAAACGCTCAGACAGCTCCAGTTTTGACTTCAGAGTAGAAAGAGGCACACCAGACACTAA
GAATTCATTAATAAACATGATTTATAACAAGCAACATTGAAAGCAACAAAAAAGAAGTGT
AAGTGTAAAGAAATTTAAGAAATGAGATTAGATGTTAATCGCGTTAACCGAATGTTGTGC
TAATTTGTTGCGTGCGTGCATTAAACTGAGCCTGAAAATAAAATTAGGAAACCAATATAA
TACTATTACTACTACTGTCCGTCCCATCTGTGATTCTGCCGAATGTTTTATTGTCTTCGT
TGTGTAAACGTGCGTATCACTCTACGAAAATGATATCGTCGCAAATTCGTTGTTCGTTTG
CGTCGAAGTTACTATCCCCGGTATGATTAGCGGGCGAACTACTTTGTACTTTCCAAATCG
ACCAAGATCAATAATACGCCTCGGACATGCAAAGATATAAAAGTTTATGTCATAATATTA
TTAATCGGCAAGAAACACAGACGGAAGACATGCATAAATTAATATCGGTCTTAACTGTGT
TAGTACACTATCAGGATTTGCAATTACCAGATAATTTATCTATTGCTAATTATACCGTGC
ATAATGATAAAGAAAAATATAAATAATAGTGCAATAAAAAAAAAGGAAGAGGATTGGGAC
GTCAAACATATCGGAAATATCTATATCGGAAAGAACATCTATAAACAGTTTCGTGTTTGT
TGCAGAGGAAATTCAATGTTCAAAAGGCACTCGTAGAAAATAATTTAACGATCACAATCT
TTGATTTATGACGGGGTCTCTCTTAGATCACTCGATGCCACTCGAAACCCGTGATCGTTG
AGCGACGTCAGGATACGGTGTGTGATGCGGGCATGGTGGGCCTTGGTGGCATATTTCATA
TATGATCGTACTAACACCATGCACAACAGTCAAACTTGTTAAAATCTCACTTGAACGCAC
TCTGTTAATAACTTATCTCGCGCCTTCCCGCGTCACGGTGGGAAGAGCTTCGGTTAAATG
CAATTGCGAGTCCAAGGATTTAGTCGCGGATGCTTTTCCATAGGAAAAAAACATCGTCTG
CTAGACTAATATTATTATTTCACGGACGTTCTTTGGACTGTTGTTTATCTGTCCCATATA
GAACGTCCGTGAAATAATAATATTAGTCTAGCAGACGATGTTTTTTTCCTATGGAAAAGC
ATCCGCGACTAAATCCTTGGACTCGCAATTGCATTTAACCGAAGCTCTTCCCACCGTGAC
GCGGGAAGGCGCGAGATAAGTTATTAACAGAGT
>Tb564
GAAAAAAACATCGTCTGCTAGACTAATATTATTATTTCACGGACGTTCTATATGGGACAG
ATAAACAACAGTCCAAAGAACACAGCCCACATTAGAAAGATCACAGACGGTGAGAATCCA
ATTTACACCGTACATTGGATCGTTCTAATGTGGGCTGTGTTCTTTGGACTGTTGTTTATC
TGTCCCATATAGAACGTCCGTGAAATAATAATATTAGTCTAGCAGACGATGTTTTTTTCC
TATGGAAAAGCATCCGCGACTAAATCCTTGGACTCGCAATTGCATTTAACCGAAGCTCTT
CCCACCGTGACGCGGGAAGGCGCGAGATAAGTTATTAACAGAGTGCGTTCAAGTGAGATT
TTAACAAGTTTGACTGTTGTGCATGGTGTTAGTACGATCATATATGAAATATGCCACCAA
GGCCCACCATGCCCGCATCACACACCGTATCCTGACGTCGCTCAACGATCACGGGTTTCG
AGTGGCATCGAGTGATCTAAGAGAGACCCCGTCATAAATCAAAGATTGTGATCGTTAAAT
TATTTTCTACGAGTGCCTTTTGAACATTGAATTTCCTCTGCAACAAACACGAAACTGTTT
ATAGATGTTCTTTCCGATATAGATATTTCCGATATGTTTGACGTCCCAATCCTCTTCCTT
TTTTTTTATTGCACTATTATTTATATTTTTCTTTATCATTATGCACGGTATAATTAGCAA
TAGATAAATTATCTGGTAATTGCAAATCCTGATAGTGTACTAACACAGTTAAGACCGATA
TTAATTTATGCAT
>Tb565
TATAATGTACGTACACGTGATCGATTAGCTAATCTTTATTTCGTATATCGATCACGTGTA
CGTACATTATACAGTGTAATGTCTTAATTATACTAATAAATCATACAAAGTAACCTGGAG
GAGAAGAGGACAGATGATGTATGGACAAGAGACTTTCATTTTCTTCTGTCTACCCTTTTC
CGCGGGGAATTACAGAGCTTTCTTTTGAATTAATTAGTCTCGGTAAAATAATGTCAGCCA
CGAATTTGCAAAACTCCCGCCTCCGTGTAGAGCCATGATCTTGACATCAATCTCGCCTTT
TGTACAGAACAGGGCAGAATATATTACACAAGAGTGATATCGAGTATGATGGTACGGGCG
GCTGCTCGGGCGGGATCTCTTCTAGGCGGCTGTTGCCGCCGCATTCAGCTACCGTATTTC
ACAAGCGCTACGTGGGTTCGGTCGCGTAGATATAGCCTTGCTGTTGTAGCACGTAAAGTC
GCTTCTCTACTGCCTCTTTGTCTGAAATTAATGATAAATCATGATCACTGTGAACTATAG
AATCGAGCAAAGATTATATCGGCGAGATAATTTTATTTTTAGTTATAAATAAGCGAAAAA
GAGACTTAATATTTATTACATGATATATAAATACGTATTGTGTGAGTGATAAATCATTAA
ATTGGGAAATAAATATTAAGTTAATCTGCAAACGCGTTGTTATATCAAAATAAAATTTTA
AGTGTAAGTTAAAAAACAAATTATACATGAATCATGAGAAACAAATGATATTTTTTACTA
CCATCCAACACATTTTTTTCCAAAACTCAAAATAAAAAAAAACAAAAGTTTTCAGATTTG
TTTACGAATTGACAATCAGCACGGAAACAAAACATACATTTGATGAGTAGAGCTCGGTCC
TGGCTATGGCTGACATGCTGCGCTAACGAATGCAATAATATTTGCGCCGTGTGATATCGC
TGGAAACATTCGCCGCCTTTTCCAAATAATTCGTCCAATGCCGCTGATTGACACATGTGA
ATAGCATGATTGTACAGTATCTTGTCCGCCGTAGCTCCTGTTTGACGAAGAAGCCCGATA
CTATTCAGTTGCTTACATTCCATCAAACACAACTTAAATTTCTCGTTCATAGTACTGACA
ACTTCCTTTACGGTAGCTGTCGGTTGCAACCTTCCAGCTTTGAGTTCCTGAGTGGCCAGA
TTCAGGCCGGAGCTGAGCCACTGAAGGGCTCGTACTAGAAGGATGACCTGTTCGGCGCGT
TTCCTGGTGGCCGCATTGCCAGCCTGTTCGATGCTACCGAGAGGCGCCGGCTGCTCGATA
TTGCCGAGCGGACCAGCCCTGGATCTGGCGACTTCGCATACGCATTCGCACAATGCTACG
ACGAAATTCAGCTTGGCCAAGATTTCGTTGTGCTCACGCTCCATTAGCGTCTCCTCTGGT
AACTCCGGCGCAATAAACGTTAATGGACGATCATCGATTGTCGTCGGCGGTATATCCGGA
AAGAGACTTTGAAAACTACCTGCTTCAGATATTTCCGGAAGAGTGACGGCTCTAGTGCCG
AAGGGTATGACAGGCGAATGCCTGAGAGTATTGTTGTTATCTTGAAAAGCTCGCGAAGTG
GGCGAACCAAGCACTGCTAACGGACCTGTGAGCAACGGCGAGGATGCGCTGTTATTACCC
GTAGAACGGCGTAACGGTGAGGTTCCGCTTGGCGTGTGTGAGTGTCTCGCTACAGGACTA
ACCTGCCAGGTGTTGGGCGGTGGTGGAGTTTCGCTCAACCTTCTGCCAGGCGGAGTACCG
ATAACGAACTGCACACTAGGTGGACTGAGAGATCCGATATCTGGTGGATGACTTCTGTGA
GAATCCACGCTGCGTTTCATGCTGATCGGTTGTGAGCGGGGCACGACGCTACTGCCGCCA
GAACGAGCGGCATTCGTCAAGGGAGATTGCGGCGGTTGTTGAGCTGTTGTGTTTCGTTGA
CATGGAACGGGAATTGGTTCAGAAATCGGCAGGTAGCATGGTCTGGGTGGACTGATGGCT
TCCCTGCTCGTCTGTCTAGTATATTCGCCCAACTTTGATAAGCACGGTCGGGGTGGACTG
ACAGCTTCTCTACTCACTTGTTTGGTATACTTGACTGGCGGATTATTGTCAGTATCGCTA
CTGATATCGCTCGGTACAAGGACAAAGTCATCCTCAGGACTGGAACAAGGAGTCTCCGTT
GTTTCAGGCTCCGATCTGTTAACAATCGGCGTTCCTTCCTCGATCGGAATCGCCATTGTT
CCCGGCGACGCCGGGAGTTCGGTAGGCACAGGACTTGGACTTGGACTTTCTCGGACACCC
GTGAGGAACGGATGACCAAAGAACTGGTCGAAATCCATACGATCAGTCGCTTCGCGCCTC
AACAGACCCATCAAGAGATTCGTCAGCTCAAGTGATGTTCCAGGTGGTATACTAAAAGAA
GGGAAGACATGATATTCTTTCTCTTTTATATTATTTTCAACTATAAGTTTTTTCTTCGTG
TAAAATAAAAAAAATTAAGGATTTCGAGAACGGCTAGATTAAAAAATTGAAAGAAAAAGC
CAATATGAATAAAATATATATAATAGTACAATAAAAAAATGATAAAAATATAATTTGCTT
TTTTGCAAAGAAAATTTCAATTACACATGTTATATAAAGTTCAGATCTTTTTTCATCCAA
TTTTAATATAAATTAAATAAAATAATATAAGAATGAAATCTTTCTGTTAAACATTAAATA
TCTTTGTACCTAGGAACAAGATTAACAGTGTTCTCGTAGATCGACTTGAGTGCATGAGGA
TTATTTGCGGGATGTGGTGCCTTTCCGGTAAGACACTGATACAATATGGTGCCAACGGAC
CATAAATCCGCCTTAGCATCATATTGAAGAGACATAATAACTTCAGGCGCCATGTACATC
GGCGATCCACACAAAGTCGCGGCCATCACTCCTTCCTGCAGAAACCTAGCAAAACCAAAA
TCCGCTATCTTCAATGTGATTTCATGTGGCTGTGGACAGGCTTTGCCACAATTGTGATTC
AACAGAATATTCTGCGGCTTAAGATCTCTGTGGACTATCCCTTTGGCGTGCAGTACCTTC
ATCGCGCGAACCAACTGCTTGAGGAACAGCCTGATGGTATCTTCGGAAAGAGTACCTTTT
GCATTTAAATAATCTCCCAGATCTCCACCGTTGCAATATTCCATAACCAGGAAGACATTA
TGATTAGATTCCTTACAATCGTACAGTGCGACAACATTCTCATGATGCAGTTTAGTTAAT
GCCTTTAAAATTTTGATCTCCTTTTTCAACAAGTCTTGCGACTTGGCCAAGGTCTTCTTT
GTGATGCTTTTGATAGCAACCACTAGATTTGGTTTTTTGCGATGTCTGCCCCTAAAGACC
ACGGCGAAGGCACCGGTGCCGATGAGGTCTTTAGGATTGTACTCGTAGTCGCCGAGGATC
TCCATCTCTCTCGTCCGGCGAGCGATCTTTACCGACGTGCTAAGGTCCACGGTTTACCAA
CAACACGAGGATGCATCGCCCGCGATCGGTGATCGATACGTGACCCCTCCGTCGTCTGCT
CCAAAATGACACGACGTTGTCATAGAGCTCCCTCCCACCCCCGAAGGGATCTACATCTCG
TTCGTCATTGTCCGCGCGCGCGATTGTCCTCAATCGTGGCGTCAACGTACCGCTGCGACT
CTAGAAACAACGCGACGCGGAGGGCGTGCGGCGGAGCAGAAGGGACGACGGGCACATCCG
AAAACACCAGAACACCCCGCGGAGAGGGGACAAGAAACTCCCCGCCGATATGTTACAAAG
TCGCACGCTCCACCTCGGCGTTGACGCCACGATTGAGGACAATCGCGCGCGCGGACAATG
ACGAACGAGATGTAGATCCCTTCGGGGGTGGGAGGGAGCTCTATGACAACGTCGTGTCAT
TTTGGAGCAGACGACGGAGGGGTCACGTATCGATCACCGATCGCGGGCGATGCATCCTCG
TGTTGTTGGTAAACCGTGGACCTTAGCACGTCGGTAAAGATCGCTCGCCGGACGAGAGAG
ATGGAGATCCTCGGCGACTACGAGTACAATCCTAAAGACCTCATCGGCACCGGTGCCTTC
GCCGTGGTCTTTAGGGGCAGACATCGCAAAAAACCAAATCTAGTGGTTGCTATCAAAAGC
ATCACAAAGAAGACCTTGGCCAAGTCGCAAGACTTGTTGAAAAAGGAGATCAAAATTTTA
AAGGCATTAACTAAACTGCATCATGAGAATGTTGTCGCACTGTACGATTGTAAGGAATCT
AATCATAATGTCTTCCTGGTTATGGAATATTGCAACGGTGGAGATCTGGGAGATTATTTA
AATGCAAAAGGTACTCTTTCCGAAGATACCATCAGGCTGTTCCTCAAGCAGTTGGTTCGC
GCGATGAAGGTACTGCACGCCAAAGGGATAGTCCACAGAGATCTTAAGCCGCAGAATATT
CTGTTGAATCACAATTGTGGCAAAGCCTGTCCACAGCCACATGAAATCACATTGAAGATA
GCGGATTTTGGTTTTGCTAGGTTTCTGCAGGAAGGAGTGATGGCCGCGACTTTGTGTGGA
TCGCCGATGTACATGGCGCCTGAAGTTATTATGTCTCTTCAATATGATGCTAAGGCGGAT
TTATGGTCCGTTGGCACCATATTGTATCAGTGTCTTACCGGAAAGGCACCACATCCCGCA
AATAATCCTCATGCACTCAAGTCGATCTACGAGAACACTGTTAATCACTTGTTTGGTATA
CCACCTGGAACATCACTTGAGCTGACGAATCTCTTGATGGGTCTGTTGAGGCGCGAAGCG
ACTGATCGTATGGATTTCGACCAGTTCTTTGGTCATCCGTTCCTCACGGGTGTCCGAGAA
AGTCCAAGTCCAAGTCCTGTGCCTACCGAACTCCCGGCGTCGCCGGGAACAATGGCGATT
CCGATCGAGGAAGGAACGCCGATTGTTAACAGATCGGAGCCTGAAACAACGGAGACTCCT
TGTTCCAGTCCTGAGGATGACTTTGTCCTTGTACCGAGCGATATCAGTAGCGATACTGAC
AATAATCCGCCAGTCAAGTATACCAAACAAGTGAGTAGAGAAGCTGTCAGTCCACCCCGA
CCGTGCTTATCAAAGTTGGGCGAATATACTAGACAGACGAGCAGGGAAGCCATCAGTCCA
CCCAGACCATGCTACCTGCCGATTTCTGAACCAATTCCCGTTCCATGTCAACGAAACACA
ACAGCTCAACAACCGCCGCAATCTCCCTTGACGAATGCCGCTCGTTCTGGCGGCAGTAGC
GTCGTGCCCCGCTCACAACCGATCAGCATGAAACGCAGCGTGGATTCTCACAGAAGTCAT
CCACCAGATATCGGATCTCTCAGTCCACCTAGTGTGCAGTTCGTTATCGGTACTCCGCCT
GGCAGAAGGTTGAGCGAAACTCCACCACCGCCCAACACCTGGCAGGTTAGTCCTGTAGCG
AGACACTCACACACGCCAAGCGGAACCTCACCGTTACGCCGTTCTACGGGTAATAACAGC
GCATCCTCGCCGTTGCTCACAGGTCCGTTAGCAGTGCTTGGTTCGCCCACTTCGCGAGCT
TTTCAAGATAACAACAATACTCTCAGGCATTCGCCTGTCATACCCTTCGGCACTAGAGCC
GTCACTCTTCCGGAAATATCTGAAGCAGGTAGTTTTCAAAGTCTCTTTCCGGATATACCG
CCGACGACAATCGATGATCGTCCATTAACGTTTATTGCGCCGGAGTTACCAGAGGAGACG
CTAATGGAGCGTGAGCACAACGAAATCTTGGCCAAGCTGAATTTCGTCGTAGCATTGTGC
GAATGCGTATGCGAAGTCGCCAGATCCAGGGCTGGTCCGCTCGGCAATATCGAGCAGCCG
GCGCCTCTCGGTAGCATCGAACAGGCTGGCAATGCGGCCACCAGGAAACGCGCCGAACAG
GTCATCCTTCTAGTACGAGCCCTTCAGTGGCTCAGCTCCGGCCTGAATCTGGCCACTCAG
GAACTCAAAGCTGGAAGGTTGCAACCGACAGCTACCGTAAAGGAAGTTGTCAGTACTATG
AACGAGAAATTTAAGTTGTGTTTGATGGAATGTAAGCAACTGAATAGTATCGGGCTTCTT
CGTCAAACAGGAGCTACGGCGGACAAGATACTGTACAATCATGCTATTCACATGTGTCAA
TCAGCGGCATTGGACGAATTATTTGGAAAAGGCGGCGAATGTTTCCAGCGATATCACACG
GCGCAAATATTATTGCATTCGTTAGCGCAGCATGTCAGCCATAGCCAGGACCGAGCTCTA
CTCATCAAATACAAAGAGGCAGTAGAGAAGCGACTTTACGTGCTACAACAGCAAGGCTAT
ATCTACGCGACCGAACCCACGTAGCGCTTGTGAAATACGGTAGCTGAATGCGGCGGCAAC
AGCCGCCTAGAAGAGATCCCGCCCGAGCAGCCGCCCGTACCATCATACTCGATATCACTC
TTGTGTAATATATTCTGCCCTGTTCTGTACAAAAGGCGAGATTGAT
>Tb585
ACATAAAAGCGTATTTCTCATAGGTCAAATTTTGCATTTTTCAAATTGCAAGATAACATA
ATACAAGAAATGTTCTGTAAATTAATCAACAAAGTAATTTGAAATTTCATACCTTCTTTT
CATTTACAGGGAACAGGATCAATTTAGCCTTGTACTCCTTCAAGCGCTGAGCGTTTGTTT
GCAGAGACTCGATGGACTTGTTGCGACGACGAGGATCGACTGCAATTCCGATCGTTTTGG
CGAATCTCCTGTTCAGACCGCTAGCTTTCAGTTCGGCAAGCGTGAAACCTTTACCAGCGC
GTACCTTGGTATGGTAGCGGAATGTCGAATTGCAGTCGATCCTCGTCGTCGCAACAAGTC
CATCGAGTCTCTGCAAACAAACGCTCAGCGCTTGAAGGAGTACAA
>Tb592
AAATAATAAACTGTATGCATATATCGGTTTTTTTAGCGTGAATTTATATTTGCATTTATA
TCTTGCATATTTATTAATTACGATGAGAAACAGATAGAAAAAATCCGCAAGACTACTCGT
CATTTAAAAAAAAAATTTATCAGCCAAGTACACGTGCAAGCGCTTATATATTTTTCTTAC
TATTTCCTCTCTATTTTATACAAAATCATACAAATAAATATAATATACGTACATATAGAA
GGAGCATGTAAGGATATTATATTGTTTTATAAAATATATATAATCTTTTTTTGATTTTGT
TCACTTTACATAATCAATTGTAAAATTAATTCTATTGCATTCGAATTTCATTAACATTGT
ACCATAATCTATTAGTTATATTACATTATATAATATATTATGCTGTATATATATCCTTTG
AACAAAACCCCTAAATGCAAGCTTAATTAGCCGATTCAAAGTATTGTTTGCTATCTTTCG
GATTTGGCTTGATAGTTTTGCCATCCGGCTGCCAATTGGCAGGACATACCTCACCGTGCT
TCTCAACAAACTGGAAAGCCTTGATCAATCTCAACGTCTCTTCGACGCTCCTGCCAACTG
GAAGATCATTGACGCAGAACTGTCGAAGAATTCCCTCCTTGTCTATGATGAAGAGACCTC
GGAGAGCAATTCCCGAGTCTTGCAACAGAACATTGTATTTGCTCGATATGGTCTTGTTGA
AATCACTCAGAAGAGGATAGCCCAAGTCTCCTCCAAGGCCACCTTGCTTCCTCGGGGTAT
TAATCCACGCTAGATGGCTAAAGTGCGAATCTGTCGACACTCCGATCACTTGCGTATTCA
GAGCCTCGAATTCCGAGACCTTCTCGCTAAATGCAATTATCTCCGTCGGGCAAACGAACG
TAAAATCTAACGGATAGAAAAACAGAACAACGTATTTCCCTTTGTAGTCGCTCAGCTTGA
TGTCCTTGAAGTCACCCTTAACTACTGCGGTACCGACGAAATCCGGTGCGGGTTTCTGGA
TCTGCGGCCCGTCGCTGAGCAGAGTCGAGCTCACTGTGAAATTACGGGCATATTTCGCAA
GCGATGCGTTGTCGGCTCTCGCCAGCGTACCAGATGCAGCGGCAACCAACGTTCCACCGC
GTGCGCGTAGCGAAGCGAGTAATCGAAACATCGTAAAAATAGATAGCACAGGCAATCGCA
CGTCTTAACTTCGCTGTGCAGTTGTTTGTAAAACTCGCCGAATCGTGGAACCGAAGATTG
TAGATGCAAAAAATTTCAACCCCTCTCACCGTCACGCGAACTCCACAACCGGCAGATCCG
GAGAAAATAGGTTATGAAATACTTTGCGATAGTGTGGGTACGGATGTGTGTGATGTAAGA
ACACAAGTTGTACAAATTCGTTAAAATATTACAATAAATTTTGAAATAAGAAATATTTAC
GCTACAATCTCGTAAAAATAATTCTAAATTGGAAAAGCAAAAGTTGGCTGCATTTATTTG
AATAAAATATAATTATAGTTTACATAGAGTCAAAAAAAATCATTGAAAATCAAATCCTTA
GAAGGAAAATTATCATTTTAACATATGCAAAATAGTTGAAGTGATAATATGAGTTAAATG
TAACAAATTGCAAAAAATATGTTTATAAGCAACACACAAAACAGAAATATAATCATGTTT
ATTCAAATAACAATATTATAGAAGTCTTATGTTCATTCTTATTAAAATATATATATAGTA
TATATATATATATATATATATTTATTTATATTTATATATACACATATATACAGAATATCG
AGAAATAATGCCATCCATGCAATAACGTCTTTACAAATAGTATGGTGTTTGCAATATTAT
CATTAAAAATTATTTCTTTAACCCTAGCCTTTTAACTCTAATTTTAATAGGAATATTATA
ATTATAGCTAAGATTATTTGTACCATTGATTAGGTGAGAGCACCCACAGTGACCCCAATA
AAATTTTTTTACCGCAACCGCTCATATATACAGTAGACTTCCAGATTTATTTTCCTATCA
GCTTATTCAACTTCGTTCATTCCATAGGATTCTAATTTGCACGAAAGTATACTGTAATCA
AAAGAACGTTTGCAGCCAGATGTTCATCACTTTAATACAAGTGAGGAGGGTCACAGTTTG
ATTTTACGAAATAGTCACTCGCCTTTTATCTCTTTTTTTCTTATTCTATAAAGAGTGCCA
ATATGTCGTCGTTAGAGGAAGGATTACCACTACTAGCGCCGCTACTAGGTGGAGTGTTCA
[truncated: 7,412,874 more chars]
