# Supplementary material for: Venomix: a simple bioinformatic pipeline for identifying and characterizing toxin gene candidates from transcriptomic data
Source: PeerJ. 2018 Jul 31;6:e5361. doi: 10.7717/peerj.5361 (PMC6074769; doi:10.7717/peerj.5361)
Supplement: Supplemental Information 4 [file peerj-06-5361-s004.gz › FinalOutput_E-20/SCREENING/list.txt]

TRINITY_DN43451_c7_g2_i1
TRINITY_DN44003_c1_g2_i3
TRINITY_DN41316_c1_g1_i3
TRINITY_DN43451_c7_g2_i2
TRINITY_DN43451_c1_g1_i1
TRINITY_DN43373_c1_g2_i3
TRINITY_DN35789_c0_g4_i2
TRINITY_DN42246_c3_g4_i1
TRINITY_DN35789_c0_g4_i3
TRINITY_DN41316_c1_g1_i1
TRINITY_DN43262_c1_g2_i6
TRINITY_DN43262_c1_g6_i1
TRINITY_DN43262_c1_g2_i4
TRINITY_DN42246_c3_g5_i1
TRINITY_DN44003_c1_g2_i2
TRINITY_DN37692_c0_g4_i1
TRINITY_DN35789_c0_g4_i1
TRINITY_DN44003_c1_g2_i4
TRINITY_DN43262_c1_g6_i3
TRINITY_DN43451_c7_g4_i10
TRINITY_DN43451_c7_g4_i5
TRINITY_DN39547_c0_g3_i1
TRINITY_DN39547_c0_g2_i2
TRINITY_DN40173_c0_g2_i1
TRINITY_DN37692_c0_g4_i3
TRINITY_DN43319_c0_g4_i5
TRINITY_DN42246_c3_g2_i1
TRINITY_DN44812_c2_g2_i2
TRINITY_DN43451_c7_g4_i2
TRINITY_DN44003_c1_g2_i1
TRINITY_DN61982_c0_g1_i1
TRINITY_DN43319_c0_g4_i7
TRINITY_DN44317_c0_g1_i3
TRINITY_DN42679_c2_g2_i1
TRINITY_DN43262_c1_g3_i1
TRINITY_DN42667_c0_g2_i6
TRINITY_DN44906_c1_g5_i3
TRINITY_DN41777_c2_g1_i9
TRINITY_DN41832_c0_g4_i2
TRINITY_DN44836_c3_g3_i2
TRINITY_DN43451_c7_g4_i7
TRINITY_DN44459_c1_g2_i3
TRINITY_DN44906_c1_g1_i2
TRINITY_DN44660_c2_g1_i1
TRINITY_DN42798_c3_g5_i3
TRINITY_DN44201_c1_g5_i1
TRINITY_DN43451_c7_g4_i4
TRINITY_DN44269_c1_g4_i2
TRINITY_DN44812_c2_g5_i7
TRINITY_DN39547_c0_g2_i1
TRINITY_DN42996_c1_g6_i4
TRINITY_DN42798_c3_g3_i4
TRINITY_DN42703_c2_g7_i9
TRINITY_DN44906_c1_g2_i5
TRINITY_DN44279_c0_g6_i5
TRINITY_DN42350_c0_g4_i6
TRINITY_DN42514_c2_g1_i1
TRINITY_DN42071_c1_g3_i1
TRINITY_DN44269_c1_g8_i1
TRINITY_DN41577_c3_g4_i2
TRINITY_DN44737_c1_g1_i1
TRINITY_DN41034_c0_g3_i6
TRINITY_DN44459_c1_g2_i7
TRINITY_DN44660_c2_g6_i9
TRINITY_DN42246_c3_g1_i1
TRINITY_DN44003_c1_g1_i7
TRINITY_DN36338_c0_g1_i1
TRINITY_DN32194_c1_g1_i1
TRINITY_DN42540_c0_g5_i1
TRINITY_DN35049_c0_g2_i7
TRINITY_DN42205_c0_g6_i1
TRINITY_DN44836_c2_g2_i9
TRINITY_DN41316_c1_g1_i2
TRINITY_DN43319_c0_g4_i6
TRINITY_DN40173_c0_g1_i1
TRINITY_DN38593_c2_g2_i1
TRINITY_DN42786_c0_g2_i1
TRINITY_DN27295_c1_g2_i1
TRINITY_DN41167_c0_g1_i1
TRINITY_DN44648_c1_g2_i2
TRINITY_DN42679_c3_g8_i3
TRINITY_DN42703_c2_g2_i4
TRINITY_DN44904_c2_g13_i2
TRINITY_DN43430_c3_g9_i2
TRINITY_DN42667_c0_g4_i1
TRINITY_DN36104_c0_g3_i2
TRINITY_DN43319_c0_g4_i2
TRINITY_DN44279_c0_g6_i1
TRINITY_DN44459_c1_g2_i6
TRINITY_DN42205_c0_g6_i3
TRINITY_DN44660_c2_g3_i1
TRINITY_DN41034_c0_g3_i5
TRINITY_DN43373_c1_g1_i1
TRINITY_DN42540_c0_g4_i13
TRINITY_DN44255_c0_g2_i10
TRINITY_DN39547_c0_g4_i1
TRINITY_DN43020_c3_g4_i10
TRINITY_DN44627_c1_g2_i7
TRINITY_DN41959_c0_g5_i1
TRINITY_DN44201_c1_g2_i1
TRINITY_DN42692_c1_g2_i4
TRINITY_DN43238_c1_g3_i5
TRINITY_DN44906_c1_g4_i3
TRINITY_DN27295_c1_g1_i1
TRINITY_DN43262_c1_g3_i2
TRINITY_DN42703_c2_g7_i2
TRINITY_DN44465_c2_g1_i12
TRINITY_DN39547_c0_g1_i1
TRINITY_DN42487_c3_g1_i2
TRINITY_DN39073_c0_g1_i12
TRINITY_DN44961_c2_g1_i1
TRINITY_DN44660_c2_g6_i2
TRINITY_DN44410_c0_g2_i10
TRINITY_DN44518_c0_g2_i1
TRINITY_DN44706_c0_g2_i1
TRINITY_DN44848_c2_g15_i3
TRINITY_DN44970_c3_g3_i1
TRINITY_DN42071_c1_g3_i3
TRINITY_DN42510_c2_g10_i5
TRINITY_DN43322_c0_g1_i1
TRINITY_DN41854_c0_g3_i1
TRINITY_DN44906_c1_g2_i1
TRINITY_DN44900_c0_g2_i4
TRINITY_DN44679_c2_g4_i7
TRINITY_DN44906_c1_g5_i4
TRINITY_DN42622_c1_g2_i3
TRINITY_DN44518_c0_g6_i1
TRINITY_DN43835_c2_g5_i1
TRINITY_DN44201_c1_g6_i3
TRINITY_DN44871_c2_g2_i1
TRINITY_DN41303_c5_g1_i14
TRINITY_DN44961_c2_g1_i2
TRINITY_DN42619_c3_g1_i5
TRINITY_DN42666_c0_g4_i11
TRINITY_DN41009_c0_g1_i3
TRINITY_DN42599_c3_g2_i1
TRINITY_DN32535_c1_g1_i1
TRINITY_DN44812_c2_g3_i1
TRINITY_DN44871_c2_g2_i3
TRINITY_DN44465_c2_g1_i2
TRINITY_DN36325_c0_g1_i2
TRINITY_DN42910_c1_g2_i1
TRINITY_DN38463_c0_g1_i1
TRINITY_DN36371_c0_g1_i2
TRINITY_DN43857_c0_g2_i2
TRINITY_DN44537_c2_g11_i3
TRINITY_DN43496_c0_g6_i1
TRINITY_DN44977_c1_g2_i2
TRINITY_DN36714_c0_g1_i2
TRINITY_DN39439_c1_g1_i5
TRINITY_DN35015_c1_g1_i2
TRINITY_DN44648_c1_g5_i2
TRINITY_DN37723_c0_g1_i1
TRINITY_DN43322_c0_g3_i5
TRINITY_DN41668_c0_g7_i1
TRINITY_DN42065_c0_g1_i10
TRINITY_DN44494_c1_g2_i1
TRINITY_DN33055_c0_g2_i8
TRINITY_DN41619_c1_g2_i4
TRINITY_DN42703_c2_g6_i1
TRINITY_DN44024_c0_g1_i7
TRINITY_DN43430_c3_g2_i5
TRINITY_DN42370_c1_g5_i11
TRINITY_DN44268_c2_g5_i5
TRINITY_DN44318_c2_g6_i9
TRINITY_DN43418_c2_g5_i2
TRINITY_DN42755_c0_g3_i1
TRINITY_DN36127_c0_g1_i1
TRINITY_DN40802_c0_g1_i2
TRINITY_DN44871_c2_g2_i6
TRINITY_DN44309_c1_g5_i3
TRINITY_DN44266_c1_g1_i2
TRINITY_DN43632_c0_g5_i6
TRINITY_DN42786_c0_g2_i4
TRINITY_DN43976_c1_g3_i9
TRINITY_DN44006_c0_g2_i5
TRINITY_DN44839_c3_g4_i2
TRINITY_DN42454_c0_g9_i2
TRINITY_DN40364_c0_g2_i2
TRINITY_DN42891_c5_g1_i3
TRINITY_DN39190_c0_g1_i1
TRINITY_DN42613_c6_g3_i16
TRINITY_DN44848_c2_g22_i1
TRINITY_DN42084_c1_g11_i8
TRINITY_DN35429_c0_g1_i2
TRINITY_DN44812_c2_g1_i1
TRINITY_DN44403_c2_g2_i1
TRINITY_DN44288_c1_g2_i3
TRINITY_DN44838_c4_g7_i1
TRINITY_DN44812_c2_g5_i4
TRINITY_DN44318_c2_g5_i1
TRINITY_DN41620_c2_g1_i1
TRINITY_DN44643_c3_g7_i1
TRINITY_DN41439_c0_g1_i3
TRINITY_DN43286_c0_g2_i10
TRINITY_DN43779_c2_g3_i1
TRINITY_DN44292_c1_g5_i3
TRINITY_DN42071_c1_g3_i2
TRINITY_DN29825_c0_g1_i3
TRINITY_DN44549_c1_g1_i6
TRINITY_DN42679_c2_g2_i3
TRINITY_DN43430_c3_g3_i5
TRINITY_DN44633_c0_g13_i2
TRINITY_DN41293_c1_g2_i1
TRINITY_DN43729_c1_g2_i2
TRINITY_DN44309_c1_g9_i2
TRINITY_DN44231_c3_g3_i4
TRINITY_DN36083_c0_g2_i1
TRINITY_DN44549_c0_g1_i5
TRINITY_DN43070_c0_g2_i1
TRINITY_DN41092_c1_g4_i2
TRINITY_DN44391_c1_g3_i1
TRINITY_DN44737_c1_g7_i1
TRINITY_DN44380_c4_g5_i1
TRINITY_DN41734_c0_g1_i5
TRINITY_DN44496_c1_g5_i1
TRINITY_DN43702_c1_g2_i1
TRINITY_DN41122_c2_g4_i1
TRINITY_DN41615_c0_g1_i1
TRINITY_DN44317_c1_g2_i16
TRINITY_DN42666_c0_g4_i2
TRINITY_DN44331_c0_g2_i3
TRINITY_DN44723_c0_g3_i1
TRINITY_DN41734_c0_g2_i1
TRINITY_DN42996_c1_g6_i7
TRINITY_DN43389_c0_g4_i4
TRINITY_DN37893_c0_g1_i1
TRINITY_DN40183_c0_g1_i1
TRINITY_DN38702_c1_g3_i1
TRINITY_DN44693_c1_g5_i1
TRINITY_DN37058_c0_g1_i1
TRINITY_DN43304_c0_g6_i5
TRINITY_DN32215_c0_g2_i1
TRINITY_DN44853_c0_g3_i5
TRINITY_DN44836_c2_g2_i11
TRINITY_DN44808_c3_g8_i13
TRINITY_DN34271_c0_g2_i3
TRINITY_DN44044_c1_g1_i3
TRINITY_DN42918_c1_g7_i2
TRINITY_DN42741_c0_g7_i9
TRINITY_DN42337_c0_g1_i10
TRINITY_DN44001_c0_g5_i4
TRINITY_DN44526_c0_g11_i5
TRINITY_DN39073_c0_g1_i9
TRINITY_DN39553_c0_g3_i5
TRINITY_DN44881_c0_g10_i3
TRINITY_DN43378_c0_g6_i2
TRINITY_DN42038_c0_g1_i9
TRINITY_DN44537_c2_g11_i4
TRINITY_DN44496_c1_g6_i1
TRINITY_DN44961_c2_g3_i1
TRINITY_DN44904_c2_g10_i1
TRINITY_DN44248_c0_g6_i6
TRINITY_DN43067_c0_g3_i1
TRINITY_DN44982_c1_g3_i1
TRINITY_DN36104_c0_g3_i1
TRINITY_DN42102_c0_g7_i6
TRINITY_DN44812_c2_g4_i2
TRINITY_DN44318_c2_g3_i1
TRINITY_DN42533_c1_g4_i1
TRINITY_DN44890_c0_g3_i3
TRINITY_DN44046_c0_g1_i1
TRINITY_DN44961_c2_g8_i1
TRINITY_DN44808_c3_g8_i15
TRINITY_DN44720_c1_g1_i1
TRINITY_DN34198_c0_g1_i2
TRINITY_DN43762_c7_g3_i1
TRINITY_DN33658_c0_g3_i1
TRINITY_DN44318_c2_g12_i1
TRINITY_DN41289_c0_g1_i3
TRINITY_DN43630_c0_g2_i6
TRINITY_DN41620_c2_g2_i3
TRINITY_DN44269_c1_g4_i1
TRINITY_DN44492_c2_g4_i9
TRINITY_DN43303_c1_g1_i14
TRINITY_DN39426_c0_g1_i5
TRINITY_DN42619_c3_g1_i1
TRINITY_DN44648_c1_g1_i2
TRINITY_DN33991_c1_g1_i1
TRINITY_DN41012_c2_g1_i1
TRINITY_DN43770_c1_g1_i1
TRINITY_DN40939_c0_g1_i1
TRINITY_DN33055_c0_g2_i1
TRINITY_DN43645_c0_g5_i7
TRINITY_DN42798_c3_g5_i4
TRINITY_DN43256_c0_g5_i1
TRINITY_DN41009_c0_g1_i5
TRINITY_DN42508_c0_g4_i3
TRINITY_DN44627_c1_g2_i4
TRINITY_DN41217_c0_g4_i1
TRINITY_DN44418_c6_g2_i2
TRINITY_DN44574_c1_g1_i3
TRINITY_DN42635_c2_g3_i1
TRINITY_DN41365_c0_g3_i1
TRINITY_DN35015_c1_g1_i4
TRINITY_DN43256_c0_g5_i6
TRINITY_DN44812_c2_g5_i1
TRINITY_DN44923_c1_g1_i2
TRINITY_DN16059_c0_g3_i1
TRINITY_DN42867_c1_g2_i9
TRINITY_DN44660_c2_g6_i6
TRINITY_DN44397_c0_g2_i1
TRINITY_DN44386_c3_g4_i1
TRINITY_DN44391_c1_g2_i1
TRINITY_DN43806_c1_g1_i3
TRINITY_DN30259_c0_g2_i2
TRINITY_DN41846_c2_g1_i1
TRINITY_DN44383_c1_g11_i1
TRINITY_DN41976_c0_g4_i2
TRINITY_DN44881_c0_g7_i1
TRINITY_DN37160_c0_g1_i1
TRINITY_DN42123_c0_g7_i7
TRINITY_DN40452_c0_g1_i1
TRINITY_DN36338_c0_g2_i1
TRINITY_DN42527_c0_g3_i2
TRINITY_DN37160_c0_g3_i1
TRINITY_DN43970_c2_g2_i2
TRINITY_DN42619_c3_g1_i15
TRINITY_DN44839_c3_g7_i7
TRINITY_DN41976_c0_g2_i2
TRINITY_DN39971_c0_g4_i1
TRINITY_DN41034_c0_g2_i1
TRINITY_DN44504_c3_g2_i6
TRINITY_DN36696_c2_g2_i1
TRINITY_DN41931_c0_g2_i11
TRINITY_DN44961_c2_g1_i8
TRINITY_DN43719_c0_g4_i5
TRINITY_DN37160_c0_g4_i1
TRINITY_DN44405_c6_g2_i3
TRINITY_DN44667_c5_g11_i3
TRINITY_DN44231_c3_g9_i1
TRINITY_DN44317_c0_g1_i1
TRINITY_DN44024_c0_g1_i13
TRINITY_DN44723_c0_g4_i14
TRINITY_DN43929_c2_g1_i2
TRINITY_DN44465_c2_g3_i1
TRINITY_DN43485_c2_g1_i19
TRINITY_DN41439_c0_g1_i5
TRINITY_DN44269_c1_g6_i1
TRINITY_DN39919_c0_g2_i2
TRINITY_DN41217_c0_g1_i4
TRINITY_DN44923_c1_g1_i3
TRINITY_DN42350_c0_g2_i1
TRINITY_DN44848_c2_g5_i6
TRINITY_DN44061_c1_g13_i1
TRINITY_DN43701_c1_g6_i1
TRINITY_DN42752_c3_g2_i15
TRINITY_DN44865_c2_g2_i4
TRINITY_DN43749_c2_g3_i1
TRINITY_DN44155_c4_g1_i4
TRINITY_DN43322_c0_g7_i4
TRINITY_DN44504_c3_g3_i1
TRINITY_DN43700_c0_g4_i1
TRINITY_DN44479_c2_g10_i1
TRINITY_DN36933_c0_g2_i1
TRINITY_DN44318_c2_g13_i1
TRINITY_DN44248_c0_g2_i1
TRINITY_DN36368_c0_g1_i2
TRINITY_DN43101_c7_g7_i6
TRINITY_DN44693_c1_g4_i3
TRINITY_DN44580_c1_g7_i1
TRINITY_DN44610_c4_g3_i11
TRINITY_DN43045_c0_g1_i4
TRINITY_DN44003_c1_g1_i1
TRINITY_DN41383_c1_g1_i12
TRINITY_DN44900_c0_g5_i8
TRINITY_DN44739_c1_g1_i1
TRINITY_DN44525_c0_g7_i1
TRINITY_DN44975_c0_g14_i1
TRINITY_DN41247_c0_g1_i3
TRINITY_DN44292_c1_g4_i5
TRINITY_DN44159_c0_g5_i8
TRINITY_DN44588_c0_g3_i3
TRINITY_DN42593_c3_g3_i10
TRINITY_DN44737_c1_g3_i1
TRINITY_DN44871_c2_g2_i7
TRINITY_DN44963_c1_g5_i1
TRINITY_DN40591_c1_g7_i1
TRINITY_DN44279_c0_g6_i3
TRINITY_DN42540_c0_g4_i5
TRINITY_DN41586_c0_g6_i2
TRINITY_DN44403_c2_g1_i1
TRINITY_DN38930_c0_g2_i4
TRINITY_DN41833_c0_g1_i1
TRINITY_DN42071_c1_g2_i2
TRINITY_DN43669_c0_g5_i3
TRINITY_DN44904_c2_g16_i2
TRINITY_DN40715_c1_g7_i1
TRINITY_DN33866_c0_g1_i3
TRINITY_DN44391_c1_g4_i2
TRINITY_DN41248_c1_g3_i1
TRINITY_DN44679_c2_g4_i3
TRINITY_DN44892_c5_g4_i5
TRINITY_DN36763_c0_g1_i2
TRINITY_DN42798_c3_g5_i2
TRINITY_DN32269_c0_g2_i1
TRINITY_DN41316_c1_g2_i8
TRINITY_DN38859_c0_g2_i1
TRINITY_DN39073_c0_g1_i1
TRINITY_DN41040_c0_g1_i5
TRINITY_DN44024_c0_g1_i19
TRINITY_DN44601_c1_g8_i1
TRINITY_DN43635_c0_g6_i10
TRINITY_DN44024_c0_g1_i15
TRINITY_DN40641_c0_g1_i1
TRINITY_DN40430_c0_g4_i6
TRINITY_DN43070_c0_g2_i2
TRINITY_DN37187_c0_g1_i5
TRINITY_DN43873_c0_g3_i8
TRINITY_DN43412_c5_g2_i6
TRINITY_DN37620_c0_g2_i2
TRINITY_DN44961_c2_g4_i1
TRINITY_DN44577_c1_g3_i1
TRINITY_DN44231_c3_g9_i2
TRINITY_DN44936_c0_g3_i1
TRINITY_DN44927_c1_g7_i1
TRINITY_DN81097_c0_g1_i1
TRINITY_DN43968_c2_g1_i1
TRINITY_DN43648_c3_g2_i1
TRINITY_DN34271_c0_g2_i5
TRINITY_DN44664_c4_g9_i2
TRINITY_DN43322_c0_g2_i10
TRINITY_DN40015_c0_g1_i1
TRINITY_DN32727_c0_g2_i2
TRINITY_DN44788_c4_g1_i1
TRINITY_DN41843_c1_g1_i8
TRINITY_DN44881_c0_g6_i1
TRINITY_DN44836_c2_g2_i2
TRINITY_DN42854_c1_g4_i2
TRINITY_DN41720_c1_g3_i8
TRINITY_DN40887_c0_g1_i2
TRINITY_DN41509_c1_g3_i1
TRINITY_DN43322_c0_g6_i1
TRINITY_DN43677_c1_g2_i2
TRINITY_DN42533_c1_g1_i1
TRINITY_DN40448_c0_g1_i6
TRINITY_DN43635_c0_g7_i2
TRINITY_DN41141_c3_g7_i1
TRINITY_DN44984_c3_g2_i1
TRINITY_DN44904_c2_g16_i3
TRINITY_DN44961_c2_g5_i1
TRINITY_DN44006_c0_g2_i1
TRINITY_DN43700_c0_g3_i1
TRINITY_DN44982_c1_g8_i1
TRINITY_DN44024_c0_g1_i18
TRINITY_DN43705_c3_g3_i10
TRINITY_DN40790_c0_g1_i5
TRINITY_DN44925_c0_g1_i12
TRINITY_DN44816_c9_g2_i5
TRINITY_DN43316_c0_g4_i3
TRINITY_DN42065_c0_g1_i61
TRINITY_DN33648_c0_g2_i1
TRINITY_DN43316_c0_g1_i3
TRINITY_DN44559_c0_g6_i2
TRINITY_DN42303_c1_g2_i8
TRINITY_DN35423_c0_g1_i2
TRINITY_DN38027_c0_g1_i1
TRINITY_DN29682_c0_g1_i4
TRINITY_DN41999_c0_g1_i1
TRINITY_DN44355_c1_g4_i1
TRINITY_DN42908_c0_g4_i15
TRINITY_DN42891_c5_g1_i6
TRINITY_DN43496_c0_g4_i1
TRINITY_DN44292_c1_g6_i2
TRINITY_DN40308_c0_g1_i2
TRINITY_DN42703_c2_g7_i4
TRINITY_DN42752_c3_g6_i9
TRINITY_DN38289_c0_g4_i1
TRINITY_DN39840_c0_g3_i2
TRINITY_DN43796_c0_g2_i17
TRINITY_DN43237_c1_g2_i1
TRINITY_DN42562_c0_g8_i1
TRINITY_DN43322_c0_g2_i2
TRINITY_DN44931_c1_g5_i1
TRINITY_DN44870_c6_g1_i3
TRINITY_DN40447_c0_g1_i1
TRINITY_DN41713_c1_g2_i3
TRINITY_DN41329_c0_g1_i1
TRINITY_DN44383_c1_g1_i3
TRINITY_DN44577_c1_g5_i1
TRINITY_DN42370_c1_g5_i6
TRINITY_DN42593_c3_g3_i8
TRINITY_DN44720_c1_g1_i10
TRINITY_DN44518_c0_g1_i3
TRINITY_DN44079_c3_g1_i7
TRINITY_DN43058_c1_g4_i16
TRINITY_DN44874_c1_g3_i3
TRINITY_DN41275_c0_g1_i1
TRINITY_DN41316_c1_g2_i9
TRINITY_DN44671_c1_g2_i1
TRINITY_DN44977_c1_g5_i2
TRINITY_DN43286_c0_g2_i8
TRINITY_DN43382_c0_g2_i13
TRINITY_DN44848_c2_g16_i1
TRINITY_DN43732_c0_g1_i1
TRINITY_DN44989_c2_g5_i4
TRINITY_DN43331_c0_g6_i3
TRINITY_DN44523_c5_g2_i1
TRINITY_DN43929_c2_g3_i2
TRINITY_DN43510_c2_g1_i1
TRINITY_DN44442_c0_g4_i1
TRINITY_DN43796_c0_g2_i14
TRINITY_DN40471_c0_g2_i5
TRINITY_DN41365_c0_g3_i2
TRINITY_DN44507_c0_g1_i5
TRINITY_DN44700_c1_g13_i2
TRINITY_DN42665_c0_g4_i14
TRINITY_DN44810_c5_g2_i3
TRINITY_DN44637_c3_g10_i1
TRINITY_DN30594_c0_g1_i1
TRINITY_DN44165_c0_g7_i11
TRINITY_DN44982_c1_g6_i1
TRINITY_DN43892_c2_g1_i2
TRINITY_DN42908_c0_g4_i7
TRINITY_DN42908_c0_g4_i8
TRINITY_DN38146_c0_g1_i1
TRINITY_DN44006_c0_g2_i2
TRINITY_DN42231_c2_g1_i1
TRINITY_DN39883_c0_g1_i2
TRINITY_DN44580_c1_g6_i1
TRINITY_DN35076_c1_g1_i1
TRINITY_DN44366_c2_g2_i1
TRINITY_DN40248_c0_g3_i4
TRINITY_DN42205_c0_g1_i1
TRINITY_DN43548_c1_g1_i3
TRINITY_DN43671_c4_g27_i1
TRINITY_DN44319_c0_g2_i4
TRINITY_DN41365_c0_g2_i5
TRINITY_DN37751_c0_g2_i1
TRINITY_DN41233_c0_g2_i6
TRINITY_DN44893_c0_g13_i4
TRINITY_DN39933_c0_g1_i1
TRINITY_DN38194_c0_g3_i10
TRINITY_DN36083_c0_g2_i3
TRINITY_DN39685_c1_g2_i1
TRINITY_DN36915_c0_g2_i3
TRINITY_DN41209_c0_g2_i1
TRINITY_DN44788_c3_g1_i3
TRINITY_DN43468_c1_g2_i2
TRINITY_DN41722_c0_g1_i1
TRINITY_DN42303_c1_g1_i2
TRINITY_DN43920_c3_g11_i2
TRINITY_DN44409_c3_g4_i1
TRINITY_DN38565_c0_g1_i4
TRINITY_DN44318_c2_g1_i1
TRINITY_DN42287_c0_g3_i2
TRINITY_DN42071_c1_g4_i1
TRINITY_DN44810_c5_g1_i2
TRINITY_DN44970_c3_g2_i1
TRINITY_DN44676_c3_g5_i1
TRINITY_DN26569_c0_g1_i1
TRINITY_DN43097_c8_g5_i2
TRINITY_DN44167_c0_g4_i3
TRINITY_DN42201_c0_g4_i1
TRINITY_DN36865_c0_g1_i5
TRINITY_DN44073_c0_g5_i2
TRINITY_DN40887_c0_g2_i1
TRINITY_DN44329_c1_g1_i7
TRINITY_DN43043_c2_g5_i1
TRINITY_DN44931_c1_g1_i1
TRINITY_DN41128_c1_g8_i1
TRINITY_DN41303_c5_g1_i12
TRINITY_DN44787_c1_g9_i2
TRINITY_DN43245_c5_g4_i1
TRINITY_DN44006_c0_g2_i4
TRINITY_DN38771_c0_g3_i2
TRINITY_DN44569_c6_g7_i3
TRINITY_DN37189_c0_g1_i1
TRINITY_DN44296_c0_g1_i2
TRINITY_DN44274_c0_g3_i1
TRINITY_DN43548_c1_g2_i6
TRINITY_DN44691_c0_g2_i3
TRINITY_DN44292_c1_g4_i6
TRINITY_DN37692_c0_g4_i2
TRINITY_DN34693_c0_g2_i1
TRINITY_DN44426_c0_g4_i4
TRINITY_DN42683_c0_g1_i4
TRINITY_DN43642_c0_g2_i2
TRINITY_DN44255_c0_g2_i3
TRINITY_DN44963_c1_g2_i4
TRINITY_DN42947_c2_g1_i6
TRINITY_DN34271_c0_g2_i1
TRINITY_DN44787_c1_g1_i1
TRINITY_DN44451_c4_g4_i1
TRINITY_DN43980_c1_g4_i22
TRINITY_DN44328_c3_g1_i3
TRINITY_DN44569_c6_g7_i1
TRINITY_DN44264_c3_g6_i6
TRINITY_DN42528_c0_g2_i2
TRINITY_DN44601_c1_g4_i4
TRINITY_DN43558_c0_g3_i1
TRINITY_DN44904_c2_g6_i2
TRINITY_DN37751_c0_g3_i2
TRINITY_DN42527_c0_g2_i2
TRINITY_DN43536_c2_g3_i2
TRINITY_DN44912_c2_g6_i5
TRINITY_DN40494_c0_g4_i2
TRINITY_DN39202_c0_g2_i3
TRINITY_DN44753_c3_g13_i4
TRINITY_DN44318_c2_g11_i1
TRINITY_DN43520_c2_g13_i4
TRINITY_DN42571_c0_g7_i1
TRINITY_DN29450_c0_g2_i1
TRINITY_DN44610_c4_g3_i13
TRINITY_DN40484_c0_g3_i1
TRINITY_DN44269_c1_g2_i1
TRINITY_DN43770_c1_g3_i6
TRINITY_DN41034_c0_g3_i3
TRINITY_DN44423_c0_g3_i2
TRINITY_DN34942_c0_g1_i1
TRINITY_DN39490_c0_g1_i1
TRINITY_DN43199_c0_g4_i1
TRINITY_DN41365_c0_g2_i1
TRINITY_DN43835_c2_g4_i1
TRINITY_DN36892_c1_g3_i1
TRINITY_DN44831_c1_g4_i7
TRINITY_DN44540_c0_g6_i2
TRINITY_DN44917_c2_g2_i3
TRINITY_DN41209_c0_g1_i4
TRINITY_DN44309_c1_g7_i1
TRINITY_DN42464_c0_g1_i2
TRINITY_DN43835_c2_g2_i1
TRINITY_DN39959_c0_g1_i1
TRINITY_DN44218_c5_g1_i1
TRINITY_DN44564_c0_g3_i5
TRINITY_DN42508_c0_g4_i4
TRINITY_DN44496_c1_g10_i1
TRINITY_DN41806_c1_g1_i2
TRINITY_DN24389_c0_g2_i1
TRINITY_DN44073_c0_g4_i5
TRINITY_DN43452_c0_g1_i1
TRINITY_DN28871_c0_g1_i2
TRINITY_DN41080_c1_g4_i1
TRINITY_DN40248_c0_g2_i2
TRINITY_DN43487_c1_g8_i1
TRINITY_DN43635_c0_g6_i9
TRINITY_DN42854_c1_g2_i3
TRINITY_DN44633_c0_g8_i1
TRINITY_DN39134_c0_g2_i2
TRINITY_DN43912_c0_g1_i3
TRINITY_DN43249_c0_g2_i4
TRINITY_DN42816_c1_g5_i1
TRINITY_DN44917_c2_g2_i8
TRINITY_DN44198_c0_g2_i5
TRINITY_DN40448_c0_g1_i10
TRINITY_DN44036_c0_g13_i1
TRINITY_DN44532_c1_g2_i15
TRINITY_DN35751_c0_g1_i1
TRINITY_DN44936_c0_g7_i4
TRINITY_DN42231_c2_g2_i1
TRINITY_DN43669_c0_g10_i1
TRINITY_DN43268_c2_g3_i8
TRINITY_DN40871_c0_g7_i1
TRINITY_DN38104_c0_g1_i6
TRINITY_DN44280_c2_g7_i6
TRINITY_DN39115_c0_g6_i6
TRINITY_DN44620_c2_g6_i3
TRINITY_DN44403_c2_g1_i5
TRINITY_DN39770_c0_g3_i2
TRINITY_DN41122_c2_g1_i1
TRINITY_DN36338_c0_g1_i2
TRINITY_DN44389_c1_g6_i5
TRINITY_DN44024_c0_g1_i14
TRINITY_DN42912_c6_g1_i4
TRINITY_DN42941_c3_g6_i5
TRINITY_DN42203_c0_g1_i1
TRINITY_DN44679_c2_g1_i1
TRINITY_DN44848_c2_g3_i1
TRINITY_DN44865_c2_g1_i2
TRINITY_DN43824_c0_g2_i1
TRINITY_DN39359_c0_g5_i2
TRINITY_DN42893_c2_g2_i4
TRINITY_DN44483_c0_g8_i4
TRINITY_DN44099_c0_g8_i2
TRINITY_DN44692_c4_g2_i1
TRINITY_DN44074_c0_g1_i1
TRINITY_DN41722_c0_g1_i2
TRINITY_DN41832_c0_g4_i1
TRINITY_DN39100_c2_g2_i16
TRINITY_DN42009_c0_g2_i2
TRINITY_DN40309_c0_g1_i1
TRINITY_DN44284_c0_g6_i4
TRINITY_DN44893_c0_g5_i2
TRINITY_DN40202_c0_g1_i1
TRINITY_DN44225_c1_g1_i1
TRINITY_DN44893_c0_g3_i2
TRINITY_DN43097_c8_g5_i7
TRINITY_DN43898_c0_g1_i1
TRINITY_DN44601_c1_g1_i1
TRINITY_DN42924_c0_g2_i3
TRINITY_DN43177_c3_g2_i1
TRINITY_DN44853_c0_g6_i1
TRINITY_DN42358_c1_g1_i3
TRINITY_DN44848_c2_g8_i6
TRINITY_DN44479_c2_g6_i1
TRINITY_DN41019_c1_g4_i5
TRINITY_DN44637_c3_g11_i5
TRINITY_DN43020_c3_g9_i2
TRINITY_DN44525_c0_g5_i2
TRINITY_DN41485_c0_g2_i6
TRINITY_DN44228_c0_g1_i1
TRINITY_DN44920_c4_g8_i1
TRINITY_DN44173_c1_g3_i1
TRINITY_DN43464_c1_g14_i3
TRINITY_DN44099_c0_g9_i3
TRINITY_DN43507_c1_g1_i1
TRINITY_DN44848_c2_g18_i2
TRINITY_DN44564_c0_g6_i1
TRINITY_DN35401_c0_g1_i1
TRINITY_DN44779_c0_g6_i4
TRINITY_DN12204_c0_g2_i1
TRINITY_DN42084_c1_g11_i23
TRINITY_DN43558_c0_g3_i3
TRINITY_DN44025_c1_g1_i4
TRINITY_DN44540_c0_g1_i3
TRINITY_DN44633_c0_g8_i6
TRINITY_DN21421_c0_g3_i1
TRINITY_DN44076_c2_g4_i2
TRINITY_DN39190_c0_g1_i3
TRINITY_DN43463_c1_g1_i14
TRINITY_DN44383_c1_g9_i1
TRINITY_DN44700_c1_g7_i5
TRINITY_DN37406_c0_g1_i2
TRINITY_DN43013_c0_g1_i4
TRINITY_DN44664_c4_g3_i1
TRINITY_DN42667_c1_g1_i2
TRINITY_DN44723_c0_g2_i19
TRINITY_DN44706_c0_g3_i4
TRINITY_DN44122_c1_g4_i9
TRINITY_DN43876_c1_g5_i1
TRINITY_DN40890_c1_g5_i1
TRINITY_DN42382_c0_g2_i5
TRINITY_DN44865_c2_g3_i1
TRINITY_DN44074_c0_g3_i1
TRINITY_DN36100_c0_g1_i4
TRINITY_DN40916_c0_g1_i1
TRINITY_DN44788_c3_g1_i4
TRINITY_DN32174_c0_g2_i2
TRINITY_DN44318_c2_g4_i1
TRINITY_DN44582_c0_g2_i4
TRINITY_DN44967_c1_g2_i5
TRINITY_DN38623_c1_g1_i1
TRINITY_DN17924_c0_g1_i1
TRINITY_DN42164_c0_g1_i3
TRINITY_DN40481_c1_g1_i1
TRINITY_DN43527_c0_g1_i2
TRINITY_DN33837_c0_g1_i1
TRINITY_DN44383_c1_g6_i1
TRINITY_DN44577_c1_g6_i1
TRINITY_DN43602_c0_g3_i3
TRINITY_DN44637_c3_g10_i9
TRINITY_DN41668_c0_g2_i2
TRINITY_DN39049_c2_g1_i5
TRINITY_DN44496_c1_g9_i1
TRINITY_DN44001_c0_g5_i1
TRINITY_DN44836_c2_g1_i1
TRINITY_DN43238_c1_g3_i28
TRINITY_DN30072_c0_g1_i1
TRINITY_DN44218_c4_g1_i6
TRINITY_DN41956_c1_g4_i1
TRINITY_DN42274_c0_g2_i1
TRINITY_DN44569_c6_g7_i4
TRINITY_DN43496_c0_g2_i11
TRINITY_DN41493_c0_g2_i7
TRINITY_DN37930_c0_g1_i2
TRINITY_DN44904_c2_g17_i1
TRINITY_DN44812_c2_g4_i6
TRINITY_DN44989_c3_g3_i1
TRINITY_DN44347_c0_g2_i11
TRINITY_DN38039_c0_g1_i1
TRINITY_DN43165_c0_g1_i1
TRINITY_DN43145_c0_g1_i2
TRINITY_DN41470_c0_g4_i1
TRINITY_DN42936_c4_g2_i2
TRINITY_DN43133_c0_g2_i5
TRINITY_DN31929_c0_g1_i3
TRINITY_DN42509_c0_g3_i8
TRINITY_DN42998_c0_g3_i6
TRINITY_DN44942_c0_g6_i3
TRINITY_DN44275_c2_g4_i4
TRINITY_DN42245_c1_g5_i3
TRINITY_DN37890_c0_g1_i2
TRINITY_DN42552_c3_g1_i5
TRINITY_DN44982_c1_g5_i4
TRINITY_DN34377_c1_g1_i2
TRINITY_DN44676_c3_g4_i1
TRINITY_DN43245_c5_g2_i1
TRINITY_DN41915_c0_g4_i1
TRINITY_DN32215_c0_g2_i2
TRINITY_DN42793_c0_g1_i1
TRINITY_DN39659_c0_g2_i4
TRINITY_DN43876_c1_g2_i1
TRINITY_DN40718_c1_g1_i1
TRINITY_DN41557_c1_g3_i9
TRINITY_DN41110_c0_g3_i4
TRINITY_DN43947_c1_g1_i15
TRINITY_DN43959_c0_g2_i4
TRINITY_DN44925_c0_g2_i3
TRINITY_DN44292_c1_g4_i8
TRINITY_DN44297_c1_g1_i8
TRINITY_DN40962_c0_g2_i9
TRINITY_DN41457_c4_g4_i1
TRINITY_DN16059_c0_g1_i1
TRINITY_DN43669_c0_g11_i1
TRINITY_DN43987_c4_g2_i8
TRINITY_DN43331_c0_g1_i1
TRINITY_DN44040_c1_g7_i2
TRINITY_DN44773_c6_g5_i3
TRINITY_DN43813_c0_g2_i2
TRINITY_DN32741_c0_g2_i2
TRINITY_DN40235_c0_g4_i3
TRINITY_DN34289_c0_g1_i1
TRINITY_DN42613_c6_g3_i2
TRINITY_DN42018_c0_g3_i2
TRINITY_DN41956_c1_g2_i1
TRINITY_DN33530_c0_g3_i2
TRINITY_DN43498_c0_g2_i2
TRINITY_DN44088_c1_g5_i2
TRINITY_DN44121_c3_g3_i6
TRINITY_DN38027_c0_g2_i2
TRINITY_DN44655_c3_g11_i1
TRINITY_DN44225_c1_g4_i7
TRINITY_DN43854_c1_g6_i5
TRINITY_DN41999_c0_g2_i3
TRINITY_DN40410_c1_g3_i4
TRINITY_DN40273_c0_g2_i7
TRINITY_DN44790_c0_g10_i2
TRINITY_DN44331_c1_g1_i2
TRINITY_DN41931_c0_g2_i29
TRINITY_DN39970_c0_g2_i1
TRINITY_DN44279_c0_g6_i9
TRINITY_DN42319_c2_g1_i3
TRINITY_DN32432_c0_g2_i1
TRINITY_DN41913_c2_g2_i1
TRINITY_DN44739_c1_g4_i1
TRINITY_DN42509_c0_g3_i9
TRINITY_DN44480_c1_g4_i9
TRINITY_DN42649_c3_g1_i1
TRINITY_DN44977_c1_g7_i1
TRINITY_DN44364_c1_g5_i1
TRINITY_DN44550_c0_g1_i1
TRINITY_DN40582_c0_g1_i2
TRINITY_DN34205_c0_g2_i1
TRINITY_DN40970_c0_g2_i14
TRINITY_DN44000_c0_g8_i5
TRINITY_DN43208_c1_g1_i3
TRINITY_DN37932_c0_g3_i9
TRINITY_DN44038_c0_g2_i2
TRINITY_DN44758_c3_g1_i2
TRINITY_DN31009_c0_g2_i1
TRINITY_DN41141_c5_g4_i7
TRINITY_DN44000_c0_g3_i3
TRINITY_DN42779_c1_g1_i5
TRINITY_DN39202_c0_g2_i5
TRINITY_DN40443_c0_g1_i4
TRINITY_DN44550_c0_g2_i1
TRINITY_DN44914_c2_g3_i7
TRINITY_DN44143_c0_g1_i15
TRINITY_DN44284_c0_g6_i6
TRINITY_DN44693_c1_g10_i1
TRINITY_DN44537_c2_g3_i1
TRINITY_DN43190_c0_g3_i14
TRINITY_DN40795_c0_g2_i8
TRINITY_DN42626_c0_g3_i3
TRINITY_DN34113_c0_g3_i2
TRINITY_DN44269_c1_g3_i2
TRINITY_DN29450_c0_g1_i2
TRINITY_DN43817_c0_g1_i4
TRINITY_DN40794_c0_g3_i1
TRINITY_DN43677_c1_g1_i1
TRINITY_DN43778_c0_g3_i3
TRINITY_DN21421_c0_g4_i1
TRINITY_DN44459_c1_g4_i3
TRINITY_DN44900_c0_g5_i7
TRINITY_DN43106_c1_g2_i9
TRINITY_DN43508_c0_g1_i6
TRINITY_DN42262_c0_g1_i7
TRINITY_DN34003_c0_g1_i1
TRINITY_DN44881_c0_g2_i5
TRINITY_DN43705_c3_g6_i3
TRINITY_DN44904_c2_g9_i1
TRINITY_DN40467_c0_g4_i4
TRINITY_DN36301_c0_g1_i2
TRINITY_DN37328_c0_g1_i4
TRINITY_DN42609_c0_g1_i2
TRINITY_DN43792_c0_g5_i3
TRINITY_DN16059_c0_g2_i1
TRINITY_DN26920_c0_g1_i2
TRINITY_DN39738_c1_g1_i1
TRINITY_DN44088_c1_g8_i5
TRINITY_DN40425_c0_g1_i5
TRINITY_DN38654_c0_g2_i4
TRINITY_DN44961_c2_g5_i2
TRINITY_DN44647_c1_g10_i1
TRINITY_DN44874_c1_g4_i1
TRINITY_DN41093_c0_g2_i3
TRINITY_DN43588_c1_g10_i21
TRINITY_DN42996_c1_g6_i6
TRINITY_DN41344_c1_g3_i2
TRINITY_DN43058_c1_g4_i7
TRINITY_DN44466_c1_g2_i2
TRINITY_DN44409_c3_g6_i3
TRINITY_DN42599_c2_g2_i1
TRINITY_DN44307_c0_g1_i2
TRINITY_DN43873_c0_g3_i11
TRINITY_DN44036_c0_g4_i3
TRINITY_DN42038_c0_g1_i6
TRINITY_DN40116_c0_g2_i1
TRINITY_DN43365_c0_g1_i6
TRINITY_DN44063_c7_g1_i1
TRINITY_DN41034_c0_g3_i2
TRINITY_DN43322_c0_g1_i3
TRINITY_DN44989_c3_g1_i1
TRINITY_DN43020_c3_g3_i1
TRINITY_DN44698_c0_g3_i4
TRINITY_DN41740_c0_g2_i1
TRINITY_DN44478_c2_g13_i10
TRINITY_DN44523_c5_g3_i1
TRINITY_DN43555_c0_g13_i1
TRINITY_DN36338_c0_g3_i3
TRINITY_DN43182_c5_g12_i4
TRINITY_DN43758_c2_g2_i7
TRINITY_DN42420_c1_g3_i2
TRINITY_DN44269_c1_g10_i1
TRINITY_DN43873_c0_g4_i5
TRINITY_DN44525_c0_g5_i3
TRINITY_DN44685_c1_g5_i1
TRINITY_DN44904_c2_g18_i1
TRINITY_DN40119_c0_g1_i5
TRINITY_DN40679_c0_g3_i7
TRINITY_DN41979_c0_g7_i1
TRINITY_DN41578_c0_g1_i8
TRINITY_DN39116_c1_g2_i1
TRINITY_DN44443_c0_g6_i1
TRINITY_DN44027_c3_g2_i2
TRINITY_DN42670_c0_g6_i1
TRINITY_DN40364_c0_g2_i1
TRINITY_DN44853_c0_g2_i6
TRINITY_DN42298_c3_g3_i2
TRINITY_DN42527_c0_g2_i9
TRINITY_DN41580_c0_g3_i1
TRINITY_DN44752_c2_g5_i5
TRINITY_DN41470_c0_g3_i2
TRINITY_DN44724_c5_g4_i2
TRINITY_DN44285_c0_g7_i1
TRINITY_DN44420_c1_g4_i3
TRINITY_DN44922_c1_g3_i1
TRINITY_DN42631_c3_g3_i3
TRINITY_DN44967_c1_g2_i4
TRINITY_DN44620_c2_g6_i9
TRINITY_DN44478_c2_g13_i3
TRINITY_DN44033_c3_g2_i2
TRINITY_DN42850_c4_g1_i5
TRINITY_DN40721_c2_g2_i15
TRINITY_DN41577_c3_g4_i9
TRINITY_DN43957_c0_g4_i1
TRINITY_DN44430_c1_g2_i3
TRINITY_DN44627_c1_g1_i1
TRINITY_DN44975_c0_g16_i1
TRINITY_DN44812_c2_g4_i4
TRINITY_DN43161_c0_g2_i10
TRINITY_DN44865_c2_g3_i4
TRINITY_DN44839_c2_g1_i2
TRINITY_DN43286_c0_g3_i1
TRINITY_DN44266_c1_g2_i1
TRINITY_DN42370_c1_g11_i1
TRINITY_DN44838_c4_g7_i2
TRINITY_DN43882_c0_g13_i4
TRINITY_DN40458_c0_g2_i3
TRINITY_DN37013_c1_g3_i4
TRINITY_DN40871_c0_g1_i2
TRINITY_DN44982_c1_g9_i1
TRINITY_DN42074_c0_g2_i4
TRINITY_DN43700_c1_g2_i12
TRINITY_DN37817_c0_g2_i2
TRINITY_DN44879_c2_g6_i3
TRINITY_DN43544_c0_g6_i2
TRINITY_DN42024_c0_g1_i5
TRINITY_DN44279_c0_g6_i6
TRINITY_DN44448_c2_g1_i1
TRINITY_DN43177_c3_g5_i6
TRINITY_DN44687_c0_g4_i8
TRINITY_DN44466_c1_g1_i1
TRINITY_DN40498_c1_g2_i2
TRINITY_DN43908_c2_g6_i5
TRINITY_DN42211_c0_g2_i5
TRINITY_DN40244_c0_g7_i2
TRINITY_DN40642_c0_g4_i3
TRINITY_DN43466_c3_g3_i1
TRINITY_DN40802_c0_g2_i1
TRINITY_DN44655_c3_g2_i2
TRINITY_DN43262_c1_g10_i1
TRINITY_DN43262_c1_g2_i3
TRINITY_DN44465_c1_g4_i5
TRINITY_DN43496_c0_g3_i1
TRINITY_DN39875_c0_g2_i1
TRINITY_DN42741_c0_g7_i11
TRINITY_DN44892_c0_g2_i1
TRINITY_DN43422_c1_g2_i2
TRINITY_DN42427_c0_g1_i7
TRINITY_DN41991_c0_g1_i4
TRINITY_DN38884_c0_g3_i1
TRINITY_DN44917_c2_g1_i1
TRINITY_DN38282_c0_g1_i13
TRINITY_DN44648_c1_g2_i3
TRINITY_DN43247_c3_g3_i7
TRINITY_DN43354_c1_g3_i5
TRINITY_DN43351_c0_g1_i5
TRINITY_DN43784_c3_g2_i4
TRINITY_DN42893_c2_g4_i1
TRINITY_DN43434_c0_g5_i5
TRINITY_DN37901_c0_g1_i8
TRINITY_DN42145_c6_g1_i2
TRINITY_DN44845_c0_g1_i18
TRINITY_DN42654_c0_g3_i1
TRINITY_DN41931_c0_g2_i21
TRINITY_DN34122_c0_g1_i3
TRINITY_DN44438_c1_g9_i1
TRINITY_DN42893_c2_g4_i2
TRINITY_DN20474_c0_g2_i1
TRINITY_DN42762_c3_g1_i4
TRINITY_DN44459_c1_g4_i4
TRINITY_DN41383_c2_g4_i1
TRINITY_DN43778_c0_g1_i2
TRINITY_DN37180_c0_g3_i1
TRINITY_DN42850_c4_g1_i2
TRINITY_DN44454_c1_g4_i13
TRINITY_DN31009_c0_g3_i1
TRINITY_DN44845_c0_g1_i19
TRINITY_DN18741_c0_g2_i2
TRINITY_DN28871_c0_g1_i3
TRINITY_DN44876_c0_g10_i3
TRINITY_DN39553_c0_g5_i2
TRINITY_DN41217_c0_g3_i2
TRINITY_DN43766_c2_g10_i1
TRINITY_DN44355_c1_g5_i2
TRINITY_DN40721_c2_g2_i16
TRINITY_DN41943_c0_g2_i4
