# Supplementary material for: Venomix: a simple bioinformatic pipeline for identifying and characterizing toxin gene candidates from transcriptomic data
Source: PeerJ. 2018 Jul 31;6:e5361. doi: 10.7717/peerj.5361 (PMC6074769; doi:10.7717/peerj.5361)
Supplement: Supplemental Information 4 [file peerj-06-5361-s004.gz › FinalOutput_E-20/SCREENING/UNIPROT_SCREEN_TPM100]

Tb177	0.009
Tb177	1.2
Tb217	1.00
Tb226	1.42e-49
Tb226	1.50e-19
Tb227	5.35e-82
Tb227	2.51e-11
Tb228	4.00e-32
Tb312	3.09e-34
Tb312	4.57e-12
Tb349	0.88
Tb467	1.40e-51
Tb467	2.31e-35
Tb467	1.66e-13
Tb467	5.15e-08
Tb467	3.00e-07
Tb467	1.97e-06
Tb467	1.43e-04
Tb467	0.057
Tb467	0.24
Tb468	4.31e-07
Tb509	1.5
Tb510	2.7
Tb519	0.15
Tb554	4.2
Tb557	1.39e-16
Tb557	2.18e-08
Tb688	8.0
Tb957	2.3
Tb1134	1.4
Tb1179	0.28
Tb1179	2.0
Tb1253	2.9
Tb1261	7.32e-18
Tb1261	2.67e-08
Tb1298	6.92e-11
Tb1298	2.72e-09
Tb1309	0.39
Tb1870	6.8
Tb2008	0.45
Tb2071	0.55
Tb2071	8.6
Tb2078	4.44e-10
Tb2078	1.28e-07
Tb2087	4.5
Tb2218	4.9
Tb2262	0.013
Tb2281	9.76e-16
Tb2281	9.21e-10
Tb2322	3.4
Tb3532	7.5
Tb3533	7.38e-25
Tb3533	2.5
Tb3536	6.54e-09
Tb3536	0.029
Tb3549	5.38e-04
Tb3549	5.38e-04
Tb3551	2.83e-06
Tb3555	3.14e-13
Tb3558	0.001
Tb3558	0.96
Tb3559	1.94e-16
Tb3559	1.94e-16
Tb3559	2.29e-10
Tb3563	0.004
Tb3565	4.42e-04
Tb3565	0.11
Tb3567	1.92e-06
Tb3567	0.025
Tb3568	1.91e-10
Tb3570	0.050
Tb3570	0.050
Tb3570	0.21
Tb3577	0.97
Tb3581	0.036
Tb3581	0.64
Tb3582	3.20e-06
Tb3582	4.57e-04
Tb3582	0.027
Tb3590	0.001
Tb3591	3.1
Tb3595	1.19e-04
Tb3595	1.19e-04
Tb3596	7.21e-14
Tb3601	1.41e-05
Tb3605	4.30e-13
Tb3605	0.76
Tb3608	5.45e-12
Tb3608	1.06e-09
Tb3610	4.50e-04
Tb3610	0.002
Tb3610	4.9
Tb3616	3.12e-06
Tb3617	0.13
Tb3627	2.78e-05
Tb3630	5.68e-04
Tb3633	6.08e-04
Tb3641	0.13
Tb3644	7.4
Tb3645	0.003
Tb3652	2.37e-11
Tb3652	4.42e-08
Tb3656	3.6
Tb3657	1.5
Tb3658	0.004
Tb3660	2.38e-04
Tb3661	2.6
Tb3665	1.4
Tb3666	9.6
Tb3667	0.011
Tb3668	6.7
Tb3669	1.1
Tb3672	5.5
Tb3673	1.8
Tb3675	3.9
Tb3698	1.34e-05
Tb3718	5.3
Tb3792	3.32e-12
Tb3792	0.001
Tb3793	4.44e-11
Tb3793	0.69
Tb3795	1.56e-13
Tb3795	1.1
Tb3809	4.8
Tb3811	1.9
Tb3853	0.23
Tb3942	9.1
Tb3983	1.28e-06
Tb4058	3.1
Tb4059	2.0
Tb4059	2.7
Tb4195	3.5
Tb4257	0.044
Tb4284	9.59e-06
Tb4284	1.0
Tb4799	2.21e-11
Tb4799	0.071
Tb4845	0.29
Tb5090	0.001
Tb5090	0.30
Tb5179	1.29e-08
Tb5254	1.2
Tb5418	1.8
Tb5701	7.58e-15
Tb5701	1.61e-08
Tb5745	5.7
Tb7054	0.66
Tb7055	9.2
Tb7093	0.64
Tb7103	2.2
Tb7106	1.2
Tb7110	4.0
Tb7111	2.8
Tb7113	5.0
Tb7114	1.7
Tb7115	0.099
Tb7115	7.0
Tb7117	0.065
Tb7117	0.63
Tb7118	0.90
Tb7119	6.7
Tb7120	1.35e-05
Tb7120	0.048
Tb7120	6.1
Tb7121	0.14
Tb7123	0.68
Tb7124	0.74
Tb7128	1.6
Tb7152	4.8
Tb7155	1.5
Tb7157	0.12
Tb7161	1.1
Tb7183	0.90
Tb7192	0.68
Tb7201	1.5
Tb7203	7.5
Tb7208	3.3
Tb7210	2.6
Tb7212	6.3
Tb7217	0.40
Tb7365	6.40e-17
Tb7365	6.40e-17
Tb7371	2.8
Tb7372	1.5
Tb7382	0.91
Tb7383	0.62
Tb7428	0.91
Tb7479	1.2
Tb7480	0.74
Tb7534	1.0
Tb7809	0.12
Tb8073	5.9
Tb8217	2.97e-17
Tb8217	1.13e-10
Tb8303	0.024
Tb8522	5.8
Tb9021	0.77
Tb9037	1.72e-04
Tb9037	6.40e-04
Tb9037	0.012
Tb9037	1.4
Tb9037	2.9
Tb9037	3.7
Tb9037	8.9
Tb9067	1.3
Tb9133	2.4
Tb9219	0.030
Tb10561	0.57
Tb10566	2.5
Tb10624	5.5
Tb10625	7.7
Tb10626	0.27
Tb10628	0.075
Tb10632	9.0
Tb10633	1.0
Tb10635	3.5
Tb10636	2.5
Tb10638	9.7
Tb10665	1.05e-07
Tb10665	8.7
Tb10697	2.7
Tb10718	4.0
Tb10722	2.7
Tb10738	0.028
Tb10739	2.3
Tb10740	1.2
Tb10742	5.9
Tb10743	1.7
Tb10746	0.30
Tb10749	9.2
Tb10753	5.0
Tb10773	6.2
Tb10775	6.4
Tb10780	2.32e-18
Tb10780	5.73e-09
Tb10785	2.28e-12
Tb10785	0.44
Tb10788	1.62e-12
Tb10795	2.33e-04
Tb10795	0.026
Tb10799	3.60e-04
Tb10809	2.54e-34
Tb10809	5.45e-20
Tb10826	3.0
Tb10826	7.9
Tb10828	0.87
Tb10831	1.1
Tb10832	6.7
Tb10834	0.17
Tb10836	4.44e-05
Tb10838	2.1
Tb10839	1.00
Tb10863	2.55e-13
Tb10863	2.26e-06
Tb10880	0.97
Tb10888	5.21e-37
Tb10888	6.32e-14
Tb10909	1.10e-26
Tb10955	1.0
Tb10957	2.5
Tb10977	6.6
Tb10986	8.3
Tb11085	9.66e-16
Tb11085	2.73e-14
Tb11105	0.59
Tb11115	4.9
Tb11136	9.8
Tb11226	1.80e-08
Tb11226	3.5
Tb11275	7.8
Tb12188	0.057
Tb12253	2.48e-13
Tb12253	8.70e-13
Tb12527	2.2
Tb12554	2.84e-13
Tb12554	4.13e-09
Tb12611	0.12
Tb12678	0.86
Tb12702	4.3
Tb12733	2.51e-23
Tb12733	4.63e-20
Tb12736	1.0
Tb12783	5.82e-08
Tb12783	1.19e-07
Tb13415	6.3
Tb17006	2.0
Tb21764	4.7
Tb22157	7.6
Tb22374	8.6
Tb25235	0.28
Tb26952	8.2
Tb27499	2.18e-30
Tb27499	8.52e-17
Tb27660	1.5
Tb28377	6.6
Tb31198	1.2
Tb31205	2.96e-08
Tb31205	0.50
Tb31205	8.8
Tb31228	2.50e-26
Tb31230	1.1
Tb31288	1.81e-17
Tb31288	3.33e-10
Tb31360	0.73
Tb31410	6.94e-26
Tb31422	3.11e-07
Tb31472	0.74
Tb31559	5.99e-20
Tb31569	2.1
Tb31581	1.0
Tb31619	0.60
Tb31637	1.31e-16
Tb31637	2.84e-10
Tb31688	0.60
Tb31966	0.051
Tb31966	1.2
Tb32142	9.80e-44
Tb32280	0.081
Tb32425	4.4
Tb32677	0.24
Tb32713	4.08e-08
Tb32713	6.6
Tb32779	3.4
Tb32968	3.90e-21
Tb32968	1.26e-08
Tb33147	7.9
Tb33260	5.31e-16
Tb33260	3.81e-12
Tb33266	1.5
Tb33289	4.6
Tb33346	1.2
Tb33454	2.1
Tb33456	1.1
Tb33489	0.88
Tb33500	0.016
Tb33506	7.7
Tb33512	0.32
Tb33518	5.2
Tb33519	2.3
Tb33537	1.31e-06
Tb33537	2.7
Tb33543	5.6
Tb33547	0.095
Tb33551	0.13
Tb33631	0.042
Tb33647	0.82
Tb33703	0.99
Tb33764	0.003
Tb33764	2.7
Tb33771	0.47
Tb33935	0.001
Tb33937	7.0
Tb33941	2.5
Tb34133	0.055
Tb34142	1.9
Tb34223	5.95e-31
Tb34223	2.60e-14
Tb34300	0.19
Tb34316	0.16
Tb34317	0.69
Tb34320	1.54e-04
Tb34438	1.6
Tb34502	6.52e-13
Tb34502	0.002
Tb34598	6.0
Tb34674	1.95e-05
Tb34674	0.57
Tb34711	0.33
Tb34719	1.50e-10
Tb34719	8.80e-05
Tb34726	1.4
Tb34754	2.4
Tb34788	1.8
Tb34800	4.7
Tb34806	9.4
Tb34820	2.62e-14
Tb34820	2.0
Tb34824	3.1
Tb34825	6.14e-08
Tb34825	0.033
Tb34837	1.5
Tb34841	0.43
Tb34841	5.0
Tb34855	7.6
Tb34856	0.86
Tb34900	9.91e-06
Tb34900	0.32
Tb34916	2.6
Tb34935	9.1
Tb34945	6.95e-18
Tb34945	3.21e-13
Tb34977	0.59
Tb34998	0.91
Tb35212	1.7
Tb35215	3.4
Tb35380	0.31
Tb35490	9.80e-25
Tb35490	1.36e-12
Tb35492	1.7
Tb35495	1.59e-20
Tb35495	3.73e-15
Tb35499	5.3
Tb35550	2.4
Tb35551	4.6
Tb35632	8.7
Tb35640	1.8
Tb35675	5.3
Tb35728	7.9
Tb35748	2.41e-06
Tb35748	0.27
Tb35765	0.12
Tb35771	2.6
Tb35773	5.51e-24
Tb35773	1.07e-12
Tb35786	0.99
Tb35787	0.82
Tb35793	2.9
Tb35794	7.4
Tb35808	5.6
Tb35811	3.7
Tb35816	1.3
Tb35817	1.4
Tb35831	0.36
Tb35832	1.4
Tb35858	3.6
Tb35875	0.003
Tb35880	2.5
Tb35905	1.5
Tb35915	2.26e-04
Tb35915	0.006
Tb35915	0.71
Tb35915	4.0
Tb35939	1.46e-05
Tb35944	1.7
Tb35969	3.93e-15
Tb35979	4.81e-05
Tb35979	2.79e-04
Tb35993	1.9
Tb36031	4.26e-27
Tb36031	3.36e-13
Tb36031	9.50e-07
Tb36031	3.49e-04
Tb36031	0.052
Tb36039	7.65e-07
Tb36043	3.4
Tb36048	1.06e-25
Tb36048	5.64e-10
Tb36060	4.59e-17
Tb36060	1.62e-16
Tb36063	0.95
Tb36064	6.5
Tb36069	1.30e-18
Tb36069	2.39e-08
Tb36071	2.0
Tb36074	2.3
Tb36076	0.25
Tb36080	0.99
Tb36103	6.8
Tb36109	2.9
Tb36114	1.42e-17
Tb36114	3.22e-05
Tb36114	0.035
Tb36114	0.12
Tb36114	0.25
Tb36132	2.61e-08
Tb36145	0.77
Tb36148	1.02e-12
Tb36148	4.00e-04
Tb36171	1.0
Tb36175	8.20e-14
Tb36175	7.17e-05
Tb36185	2.4
Tb36194	3.66e-05
Tb36203	0.73
Tb36203	0.99
Tb36209	0.100
Tb36227	1.8
Tb36258	0.62
Tb36268	4.03e-08
Tb36268	3.67e-04
Tb36268	2.6
Tb36270	1.5
Tb36275	8.0
Tb36280	0.24
Tb36293	0.002
Tb36293	0.037
Tb36293	1.3
Tb36296	8.0
Tb36301	1.95e-09
Tb36301	0.030
Tb36301	1.6
Tb36301	5.8
Tb36341	2.13e-14
Tb36341	3.58e-12
Tb36350	0.15
Tb36351	0.33
Tb36358	7.93e-13
Tb36358	3.28e-11
Tb36359	3.0
Tb36389	1.00
Tb36414	0.059
Tb36419	0.66
Tb36428	8.9
Tb36434	6.40e-07
Tb36434	5.8
Tb36441	2.1
Tb36463	2.0
Tb36465	3.3
Tb36474	6.9
Tb36488	7.6
Tb36517	1.4
Tb36519	0.40
Tb36520	3.09e-16
Tb36520	4.24e-12
Tb36522	0.017
Tb36527	0.67
Tb36528	2.2
Tb36537	4.44e-19
Tb36537	3.15e-15
Tb36542	2.23e-17
Tb36542	1.61e-14
Tb36542	0.019
Tb36542	0.023
Tb36542	0.56
Tb36542	3.2
Tb36564	0.002
Tb36579	0.14
Tb36589	2.02e-07
Tb36589	3.7
Tb36618	3.93e-26
Tb36618	6.36e-12
Tb36623	4.5
Tb36636	0.46
Tb36639	6.5
Tb36893	4.7
Tb36969	3.3
Tb37061	5.01e-06
Tb37061	0.97
Tb37090	1.7
Tb37091	4.3
Tb37097	1.6
Tb37114	4.3
Tb37121	2.42e-12
Tb37121	0.23
Tb37121	1.3
Tb37142	3.8
Tb37144	5.09e-19
Tb37144	0.065
Tb37145	1.03e-40
Tb37145	9.41e-21
Tb37146	1.7
Tb37176	1.7
Tb37178	2.18e-13
Tb37178	4.88e-06
Tb37178	4.88e-06
Tb37182	7.11e-18
Tb37182	5.20e-12
Tb37190	1.9
Tb37198	2.8
Tb37241	4.59e-38
Tb37241	2.96e-12
Tb37254	7.22e-17
Tb37254	0.003
Tb37257	0.14
Tb37270	7.6
Tb37347	2.9
Tb37357	0.25
Tb37358	0.063
Tb37378	0.096
Tb37410	3.77e-16
Tb37410	6.43e-13
Tb37410	2.32e-06
Tb37410	3.94e-04
Tb37419	4.9
Tb37420	0.51
Tb37423	3.0
Tb37426	1.1
Tb37441	2.54e-06
Tb37462	0.25
Tb37470	3.0
Tb37477	0.001
Tb37498	0.47
Tb37504	2.5
Tb37506	2.4
Tb37515	1.53e-04
Tb37518	5.6
Tb37522	0.88
Tb37523	0.044
Tb37547	0.90
Tb37548	1.1
Tb37609	0.65
Tb37620	4.62e-07
Tb37625	8.1
Tb37629	4.1
Tb37631	4.4
Tb37647	1.7
Tb37679	4.7
Tb37686	6.99e-11
Tb37686	0.070
Tb37692	7.1
Tb37693	0.21
Tb37702	1.3
