# Supplementary material for: Venomix: a simple bioinformatic pipeline for identifying and characterizing toxin gene candidates from transcriptomic data
Source: PeerJ. 2018 Jul 31;6:e5361. doi: 10.7717/peerj.5361 (PMC6074769; doi:10.7717/peerj.5361)
Supplement: Supplemental Information 4 [file peerj-06-5361-s004.gz › FinalOutput_E-20/SCREENING/Busco_GAS-362565.out]

INFO	****************** Start a BUSCO 2.0 analysis, current time: 10/24/2017 09:51:55 ******************
INFO	The lineage dataset is: metazoa_odb9 (eukaryota)
INFO	Mode is: tran
INFO	To reproduce this run: python /projects/areitze2_research/PROGRAMS/busco/BUSCO.py -i GASM01.1.fsa_nt -o GAS_OUT -l /projects/areitze2_research/PROGRAMS/busco/metazoa_odb9/ -m tran -c 3 -sp fly
INFO	Check dependencies...
INFO	Check input file...
INFO	Temp directory is ./tmp/
INFO	****** Step 1/2, current time: 10/24/2017 09:51:59 ******
INFO	Create blast database...
INFO	[makeblastdb]	Building a new DB, current time: 10/24/2017 09:51:59
INFO	[makeblastdb]	New DB name:   /scratch/jmacrand/Venomix_Transcriptomes/Tetramorium_bicarinatum/venomix/FinalOutput_E-20/SCREENING/tmp/GAS_OUT_3658093357
INFO	[makeblastdb]	New DB title:  GASM01.1.fsa_nt
INFO	[makeblastdb]	Sequence type: Nucleotide
INFO	[makeblastdb]	Keep MBits: T
INFO	[makeblastdb]	Maximum file size: 1000000000B
INFO	[makeblastdb]	Adding sequences from FASTA; added 35745 sequences in 2.93763 seconds.
INFO	Running tblastn, writing output to /scratch/jmacrand/Venomix_Transcriptomes/Tetramorium_bicarinatum/venomix/FinalOutput_E-20/SCREENING/run_GAS_OUT/blast_output/tblastn_GAS_OUT.tsv...
INFO	****** Step 2/2, current time: 10/24/2017 10:03:50 ******
INFO	Getting coordinates for candidate transcripts...
INFO	Extracting candidate transcripts...
INFO	Translating candidate transcripts...
INFO	Running HMMER to confirm transcript orthology:
INFO	10/24/2017 10:08:04 =>	0% of predictions performed (1804 to be done)
INFO	10/24/2017 10:09:15 =>	10% of predictions performed (199/1804 candidate proteins)
INFO	10/24/2017 10:11:42 =>	20% of predictions performed (379/1804 candidate proteins)
INFO	10/24/2017 10:15:07 =>	30% of predictions performed (561/1804 candidate proteins)
INFO	10/24/2017 10:19:42 =>	40% of predictions performed (742/1804 candidate proteins)
INFO	10/24/2017 10:25:51 =>	50% of predictions performed (921/1804 candidate proteins)
INFO	10/24/2017 10:32:53 =>	60% of predictions performed (1102/1804 candidate proteins)
INFO	10/24/2017 10:41:34 =>	70% of predictions performed (1281/1804 candidate proteins)
INFO	10/24/2017 10:51:22 =>	80% of predictions performed (1464/1804 candidate proteins)
INFO	10/24/2017 11:02:30 =>	90% of predictions performed (1642/1804 candidate proteins)
INFO	10/24/2017 11:13:09 =>	100% of predictions performed
INFO	Results:
INFO	C:95.9%[S:58.5%,D:37.4%],F:2.5%,M:1.6%,n:978
INFO	938 Complete BUSCOs (C)
INFO	572 Complete and single-copy BUSCOs (S)
INFO	366 Complete and duplicated BUSCOs (D)
INFO	24 Fragmented BUSCOs (F)
INFO	16 Missing BUSCOs (M)
INFO	978 Total BUSCO groups searched

INFO	BUSCO analysis done. Total running time: 4952.78391004 seconds
INFO	Results written in /scratch/jmacrand/Venomix_Transcriptomes/Tetramorium_bicarinatum/venomix/FinalOutput_E-20/SCREENING/run_GAS_OUT/
