# Supplementary material for: Venomix: a simple bioinformatic pipeline for identifying and characterizing toxin gene candidates from transcriptomic data
Source: PeerJ. 2018 Jul 31;6:e5361. doi: 10.7717/peerj.5361 (PMC6074769; doi:10.7717/peerj.5361)
Supplement: Supplemental Information 4 [file peerj-06-5361-s004.gz › FinalOutput_E-20/SCREENING/ToxProt_SCREEN]

Tb13	1.2
Tb20	8.6
Tb20	8.6
Tb40	4.3
Tb69	9.9
Tb71	1.2
Tb73	3.43e-21
Tb73	1.11e-08
Tb73	0.51
Tb79	7.9
Tb96	3.7
Tb132	5.6
Tb134	0.76
Tb140	4.3
Tb154	2.5
Tb158	6.6
Tb159	0.60
Tb165	2.0
Tb167	2.8
Tb168	5.1
Tb176	2.7
Tb179	5.6
Tb183	2.6
Tb185	1.4
Tb188	3.3
Tb200	3.8
Tb202	1.7
Tb205	2.3
Tb206	0.69
Tb208	1.5
Tb216	8.3
Tb222	1.7
Tb223	4.6
Tb226	1.8
Tb227	0.86
Tb228	0.62
Tb237	0.98
Tb237	3.4
Tb247	2.7
Tb249	1.5
Tb257	3.8
Tb266	1.2
Tb268	1.0
Tb272	2.9
Tb274	1.5
Tb284	1.0
Tb285	2.0
Tb286	2.6
Tb287	4.8
Tb287	4.8
Tb289	3.0
Tb291	2.3
Tb292	2.6
Tb293	3.1
Tb293	8.4
Tb298	8.7
Tb308	0.006
Tb309	1.5
Tb312	1.8
Tb314	0.46
Tb315	2.9
Tb316	1.3
Tb319	3.6
Tb326	1.5
Tb330	1.6
Tb331	2.4
Tb338	7.4
Tb339	1.9
Tb346	4.7
Tb348	1.1
Tb349	3.2
Tb356	0.90
Tb359	0.041
Tb364	8.6
Tb370	4.7
Tb373	9.1
Tb375	0.28
Tb385	0.084
Tb386	2.3
Tb387	6.07e-34
Tb396	5.3
Tb399	1.3
Tb405	5.5
Tb406	1.1
Tb411	1.5
Tb423	0.95
Tb428	1.8
Tb429	1.21e-13
Tb429	7.15e-05
Tb439	8.0
Tb440	4.8
Tb442	3.9
Tb443	7.6
Tb448	2.5
Tb451	0.89
Tb466	1.2
Tb467	1.1
Tb468	0.21
Tb476	2.1
Tb477	0.46
Tb478	6.4
Tb482	0.92
Tb487	3.4
Tb488	4.2
Tb491	1.2
Tb498	8.64e-47
Tb498	0.024
Tb503	1.4
Tb505	3.1
Tb509	3.5
Tb510	0.20
Tb511	1.6
Tb519	0.16
Tb522	5.7
Tb524	2.5
Tb525	3.02e-06
Tb525	0.10
Tb531	7.4
Tb539	1.5
Tb540	7.7
Tb543	4.6
Tb553	6.7
Tb558	0.60
Tb565	3.9
Tb565	5.7
Tb585	6.4
Tb592	3.75e-10
Tb597	0.84
Tb598	1.9
Tb603	0.72
Tb605	0.13
Tb615	0.50
Tb623	8.2
Tb688	0.31
Tb726	7.3
Tb726	7.3
Tb745	5.5
Tb774	2.4
Tb819	1.0
Tb819	1.0
Tb820	0.98
Tb882	0.40
Tb935	3.7
Tb949	5.7
Tb957	0.38
Tb1022	4.4
Tb1033	2.3
Tb1035	2.0
Tb1048	6.1
Tb1060	1.3
Tb1106	3.6
Tb1107	0.44
Tb1134	0.64
Tb1140	3.9
Tb1143	0.69
Tb1143	0.88
Tb1146	4.1
Tb1179	1.8
Tb1190	2.7
Tb1191	7.7
Tb1214	1.2
Tb1246	0.046
Tb1261	0.008
Tb1297	3.1
Tb1298	0.029
Tb1309	0.49
Tb1346	2.6
Tb1348	9.6
Tb1370	3.2
Tb1380	2.0
Tb1384	1.7
Tb1405	3.9
Tb1417	1.38e-47
Tb1424	0.60
Tb1444	2.6
Tb1445	0.71
Tb1466	10.0
Tb1473	0.41
Tb1486	0.35
Tb1548	1.9
Tb1590	1.8
Tb1608	6.8
Tb1612	6.2
Tb1703	3.3
Tb1711	2.9
Tb1750	0.79
Tb1804	1.7
Tb1813	5.6
Tb1870	1.3
Tb1870	5.5
Tb1881	4.5
Tb2008	0.69
Tb2047	3.3
Tb2047	5.2
Tb2065	0.93
Tb2071	0.002
Tb2071	0.031
Tb2071	7.0
Tb2087	0.92
Tb2156	0.80
Tb2166	4.6
Tb2218	1.2
Tb2517	0.73
Tb2517	2.3
Tb2699	9.8
Tb2708	6.7
Tb2716	7.9
Tb2754	0.055
Tb2775	1.3
Tb2784	1.9
Tb2785	1.1
Tb2797	9.6
Tb2819	1.9
Tb2865	2.1
Tb2984	8.0
Tb3120	4.1
Tb3157	1.5
Tb3170	4.3
Tb3170	4.3
Tb3205	3.7
Tb3339	6.1
Tb3339	6.2
Tb3364	0.69
Tb3383	9.9
Tb3503	0.13
Tb3532	1.9
Tb3533	2.67e-27
Tb3533	0.009
Tb3534	6.06e-25
Tb3534	4.50e-06
Tb3534	4.50e-06
Tb3535	1.40e-12
Tb3535	1.40e-12
Tb3536	2.37e-11
Tb3536	1.07e-04
Tb3538	1.07e-10
Tb3538	3.71e-09
Tb3538	0.010
Tb3539	5.84e-09
Tb3539	4.96e-04
Tb3539	5.3
Tb3542	0.030
Tb3543	1.05e-07
Tb3543	5.91e-06
Tb3543	1.51e-05
Tb3543	0.012
Tb3543	3.5
Tb3543	5.6
Tb3549	1.97e-06
Tb3549	1.97e-06
Tb3549	2.0
Tb3551	1.02e-08
Tb3553	2.47e-07
Tb3553	4.16e-06
Tb3553	0.46
Tb3553	0.56
Tb3558	4.69e-06
Tb3558	0.003
Tb3559	7.17e-19
Tb3559	7.17e-19
Tb3559	8.30e-13
Tb3563	1.55e-05
Tb3565	1.60e-06
Tb3565	3.97e-04
Tb3567	6.93e-09
Tb3567	9.12e-05
Tb3568	6.90e-13
Tb3577	0.003
Tb3577	0.15
Tb3581	1.29e-04
Tb3581	0.002
Tb3582	1.16e-08
Tb3582	1.65e-06
Tb3582	9.62e-05
Tb3590	3.38e-06
Tb3590	2.2
Tb3590	3.1
Tb3591	0.011
Tb3591	0.16
Tb3595	4.26e-07
Tb3595	4.26e-07
Tb3595	10.0
Tb3596	2.61e-16
Tb3605	1.56e-15
Tb3605	0.003
Tb3606	0.002
Tb3607	3.02e-08
Tb3608	1.97e-14
Tb3608	3.82e-12
Tb3610	1.63e-06
Tb3610	5.62e-06
Tb3610	0.018
Tb3610	0.39
Tb3613	1.5
Tb3617	4.60e-04
Tb3627	1.01e-07
Tb3628	3.1
Tb3633	2.20e-06
Tb3636	0.026
Tb3641	4.65e-04
Tb3643	0.64
Tb3644	7.2
Tb3645	1.03e-05
Tb3649	6.48e-09
Tb3649	2.32e-06
Tb3652	8.56e-14
Tb3652	1.60e-10
Tb3653	8.21e-09
Tb3653	8.35e-07
Tb3654	1.71e-06
Tb3654	3.35e-04
Tb3656	0.89
Tb3657	0.24
Tb3657	1.0
Tb3658	1.58e-05
Tb3660	8.60e-07
Tb3661	1.1
Tb3666	2.9
Tb3667	0.85
Tb3668	1.9
Tb3669	3.3
Tb3670	0.53
Tb3671	0.15
Tb3672	0.78
Tb3673	1.4
Tb3693	3.9
Tb3697	7.3
Tb3698	5.4
Tb3702	3.1
Tb3709	2.0
Tb3710	2.0
Tb3718	9.3
Tb3722	4.5
Tb3723	3.6
Tb3724	1.8
Tb3725	7.5
Tb3778	0.81
Tb3781	1.7
Tb3782	1.5
Tb3782	1.8
Tb3784	4.3
Tb3786	8.2
Tb3788	3.76e-26
Tb3791	1.26e-12
Tb3791	1.15e-11
Tb3792	1.20e-14
Tb3792	3.98e-06
Tb3796	2.6
Tb3799	4.4
Tb3809	0.55
Tb3811	7.7
Tb3825	0.46
Tb3828	2.6
Tb3829	6.1
Tb3831	0.25
Tb3842	8.8
Tb3843	4.7
Tb3851	0.33
Tb3852	7.9
Tb3863	2.1
Tb3864	4.1
Tb3875	1.6
Tb3877	6.1
Tb3877	7.4
Tb3883	9.9
Tb3885	1.0
Tb3889	1.83e-17
Tb3904	2.5
Tb3909	0.42
Tb3926	1.1
Tb3927	1.1
Tb3930	1.7
Tb3931	0.68
Tb3937	7.0
Tb3938	0.43
Tb3938	8.8
Tb3942	2.7
Tb3946	2.5
Tb3953	6.0
Tb3955	7.8
Tb3956	5.7
Tb3959	8.8
Tb3960	8.7
Tb3962	7.3
Tb3966	9.9
Tb3974	6.8
Tb3977	5.9
Tb3982	8.7
Tb3983	3.5
Tb3988	2.0
Tb3990	0.10
Tb3992	2.0
Tb3996	0.12
Tb3998	1.3
Tb4003	3.3
Tb4005	3.4
Tb4009	2.3
Tb4014	6.4
Tb4015	0.51
Tb4033	4.9
Tb4036	0.10
Tb4037	0.32
Tb4047	0.20
Tb4058	0.10
Tb4061	3.2
Tb4062	6.4
Tb4086	0.87
Tb4093	1.7
Tb4093	1.7
Tb4103	1.8
Tb4107	7.8
Tb4107	7.8
Tb4112	5.4
Tb4118	1.1
Tb4119	2.1
Tb4146	4.8
Tb4159	0.93
Tb4187	3.7
Tb4195	1.6
Tb4198	6.0
Tb4198	7.5
Tb4204	1.4
Tb4217	3.4
Tb4218	5.8
Tb4221	8.8
Tb4225	3.4
Tb4226	2.4
Tb4227	2.4
Tb4229	4.5
Tb4232	3.5
Tb4257	1.2
Tb4264	2.2
Tb4267	1.9
Tb4279	0.13
Tb4284	3.47e-08
Tb4284	0.004
Tb4327	0.23
Tb4347	4.2
Tb4408	0.016
Tb4427	2.2
Tb4436	3.3
Tb4450	4.1
Tb4477	4.7
Tb4489	7.1
Tb4516	4.7
Tb4522	7.4
Tb4523	2.30e-07
Tb4523	0.002
Tb4523	0.017
Tb4523	0.055
Tb4523	0.060
Tb4523	0.082
Tb4523	0.19
Tb4523	7.4
Tb4554	0.96
Tb4558	4.9
Tb4574	1.6
Tb4603	9.6
Tb4607	1.4
Tb4612	4.4
Tb4638	1.6
Tb4651	5.6
Tb4754	1.4
Tb4796	3.1
Tb4799	8.01e-14
Tb4799	2.56e-04
Tb4812	0.44
Tb4813	5.3
Tb4903	8.2
Tb4916	3.8
Tb4936	1.2
Tb4939	6.5
Tb4955	4.4
Tb4997	6.4
Tb5026	3.9
Tb5028	1.5
Tb5067	6.4
Tb5078	1.4
Tb5078	2.1
Tb5090	4.37e-06
Tb5090	0.001
Tb5162	2.7
Tb5198	0.14
Tb5203	0.27
Tb5213	2.7
Tb5232	5.2
Tb5254	2.8
Tb5272	0.59
Tb5272	5.9
Tb5299	6.4
Tb5370	5.2
Tb5408	2.1
Tb5508	0.35
Tb5514	2.0
Tb5522	4.1
Tb5546	1.3
Tb5549	2.0
Tb5590	1.2
Tb5680	3.2
Tb5709	7.0
Tb5745	0.68
Tb5751	2.86e-24
Tb5751	5.67e-15
Tb5751	2.26e-11
Tb5751	6.69e-05
Tb5751	0.001
Tb5751	0.13
Tb5751	0.97
Tb5751	1.1
Tb5832	8.4
Tb5865	2.7
Tb5922	4.2
Tb5951	4.2
Tb5961	6.9
Tb6006	1.5
Tb6017	3.4
Tb6061	3.4
Tb6065	0.75
Tb6080	4.2
Tb6143	3.5
Tb6158	2.3
Tb6159	1.8
Tb6164	4.8
Tb6260	0.46
Tb6271	0.38
Tb6280	1.85e-29
Tb6286	0.70
Tb6289	0.76
Tb6400	0.81
Tb6418	4.7
Tb6430	4.6
Tb6476	4.7
Tb6496	5.0
Tb6559	6.5
Tb6559	7.1
Tb6607	5.45e-07
Tb6607	8.37e-07
Tb6607	4.53e-06
Tb6607	2.25e-05
Tb6607	1.52e-04
Tb6607	1.77e-04
Tb6607	2.27e-04
Tb6607	7.37e-04
Tb6607	8.45e-04
Tb6607	8.74e-04
Tb6607	0.003
Tb6607	0.006
Tb6607	0.15
Tb6607	0.17
Tb6607	0.73
Tb6607	1.0
Tb6607	1.5
Tb6607	1.6
Tb6607	2.2
Tb6607	3.6
Tb6607	4.3
Tb6607	5.2
Tb6607	7.6
Tb6607	9.6
Tb6630	0.27
Tb6630	2.9
Tb6719	8.7
Tb6736	6.5
Tb6736	6.5
Tb6812	9.0
Tb7044	4.3
Tb7054	4.6
Tb7055	2.5
Tb7080	1.5
Tb7093	0.033
Tb7093	1.6
Tb7104	1.3
Tb7105	2.5
Tb7106	0.004
Tb7109	3.6
Tb7110	0.85
Tb7111	7.0
Tb7113	9.6
Tb7115	3.58e-04
Tb7115	0.025
Tb7116	3.4
Tb7117	2.34e-04
Tb7117	0.002
Tb7118	1.6
Tb7119	3.5
Tb7120	4.88e-08
Tb7120	1.74e-04
Tb7120	0.022
Tb7121	4.97e-04
Tb7124	5.4
Tb7125	2.2
Tb7127	1.6
Tb7128	2.3
Tb7149	1.2
Tb7150	2.7
Tb7151	1.3
Tb7152	0.12
Tb7155	0.38
Tb7157	0.43
Tb7161	2.2
Tb7181	1.4
Tb7182	0.19
Tb7183	0.069
Tb7185	0.12
Tb7190	6.5
Tb7199	0.49
Tb7199	5.9
Tb7200	0.089
Tb7201	2.0
Tb7203	2.5
Tb7208	0.74
Tb7210	1.8
Tb7212	0.60
Tb7215	0.96
Tb7217	0.22
Tb7222	0.72
Tb7225	3.5
Tb7226	2.5
Tb7233	1.51e-63
Tb7233	5.72e-31
Tb7233	1.63e-27
Tb7233	4.33e-04
Tb7240	4.20e-07
Tb7257	2.1
Tb7263	8.6
Tb7264	3.0
Tb7265	4.5
Tb7266	3.0
Tb7268	5.2
Tb7270	5.4
Tb7274	5.3
Tb7276	1.7
Tb7278	1.7
Tb7284	0.15
Tb7290	8.0
Tb7292	1.0
Tb7300	6.15e-04
Tb7300	0.046
Tb7300	0.10
Tb7300	0.19
Tb7300	8.2
Tb7306	1.0
Tb7307	5.7
Tb7309	6.1
Tb7311	0.077
Tb7317	4.4
Tb7329	0.19
Tb7332	3.3
Tb7333	1.4
Tb7334	1.6
Tb7336	1.6
Tb7344	3.1
Tb7356	2.7
Tb7358	1.6
Tb7364	0.076
Tb7365	0.096
Tb7369	9.9
Tb7371	2.9
Tb7372	2.5
Tb7373	0.30
Tb7374	0.40
Tb7378	9.5
Tb7382	0.78
Tb7383	3.0
Tb7384	2.8
Tb7388	3.8
Tb7390	4.4
Tb7393	2.0
Tb7398	2.0
Tb7410	1.7
Tb7411	0.093
Tb7413	0.26
Tb7422	1.1
Tb7423	3.6
Tb7428	0.71
Tb7434	4.6
Tb7435	4.4
Tb7436	0.81
Tb7437	0.33
Tb7438	0.11
Tb7439	2.2
Tb7440	0.88
Tb7440	0.88
Tb7441	0.46
Tb7452	3.9
Tb7458	6.4
Tb7460	1.3
Tb7460	1.9
Tb7467	2.6
Tb7475	6.5
Tb7479	0.051
Tb7480	1.4
Tb7490	1.1
Tb7492	3.1
Tb7497	1.3
Tb7500	1.03e-08
Tb7500	6.90e-08
Tb7501	5.38e-12
Tb7501	0.47
Tb7502	0.40
Tb7503	7.2
Tb7511	3.2
Tb7516	2.7
Tb7527	0.95
Tb7532	4.1
Tb7534	1.4
Tb7539	6.1
Tb7539	6.8
Tb7541	0.65
Tb7541	0.69
Tb7542	1.4
Tb7543	3.3
Tb7545	7.6
Tb7547	4.2
Tb7549	5.8
Tb7560	2.0
Tb7562	0.27
Tb7579	1.1
Tb7582	2.1
Tb7588	3.3
Tb7595	2.3
Tb7608	4.3
Tb7612	2.9
Tb7625	2.5
Tb7635	3.77e-13
Tb7641	0.20
Tb7658	2.0
Tb7659	0.47
Tb7661	0.054
Tb7662	0.24
Tb7662	0.24
Tb7665	4.1
Tb7666	0.75
Tb7667	1.6
Tb7677	1.3
Tb7677	4.6
Tb7679	2.1
Tb7696	3.3
Tb7697	0.68
Tb7711	1.17e-125
Tb7711	1.17e-125
Tb7715	3.6
Tb7716	0.48
Tb7721	4.6
Tb7734	6.5
Tb7742	3.4
Tb7774	0.31
Tb7782	1.4
Tb7804	0.92
Tb7809	4.29e-04
Tb7809	0.063
Tb7810	2.9
Tb7842	3.4
Tb7852	8.8
Tb7871	6.9
Tb7883	6.8
Tb7934	0.069
Tb7977	3.8
Tb7988	9.6
Tb7988	9.6
Tb8041	1.7
Tb8073	1.3
Tb8077	3.7
Tb8079	7.3
Tb8087	2.2
Tb8101	0.72
Tb8112	3.4
Tb8119	2.7
Tb8122	1.6
Tb8122	1.6
Tb8183	4.7
Tb8212	0.79
Tb8229	0.54
Tb8238	1.5
Tb8293	0.81
Tb8303	0.67
Tb8329	0.71
Tb8329	0.71
Tb8339	1.5
Tb8351	0.46
Tb8360	3.6
Tb8402	5.2
Tb8421	3.6
Tb8435	0.83
Tb8438	0.50
Tb8441	7.5
Tb8444	2.6
Tb8455	5.9
Tb8482	3.5
Tb8503	9.9
Tb8521	4.4
Tb8521	7.7
Tb8522	0.098
Tb8547	1.4
Tb8573	1.3
Tb8617	1.5
Tb8712	1.4
Tb8716	9.31e-05
Tb8716	0.74
Tb8745	0.81
Tb8808	2.6
Tb8808	2.6
Tb8846	9.8
Tb8972	6.3
Tb8975	0.93
Tb8976	0.25
Tb8977	2.2
Tb8987	1.1
Tb9006	6.5
Tb9021	0.12
Tb9024	1.3
Tb9129	2.2
Tb9133	0.17
Tb9133	4.7
Tb9254	9.4
Tb9325	1.9
Tb9325	1.9
Tb9420	0.75
Tb9550	3.1
Tb9576	1.7
Tb9632	3.4
Tb9633	1.5
Tb9633	1.5
Tb9668	3.9
Tb9671	0.53
Tb9713	8.9
Tb9718	6.3
Tb9767	4.5
Tb9799	3.8
Tb10111	1.9
Tb10132	4.2
Tb10149	1.1
Tb10201	0.61
Tb10229	6.2
Tb10292	0.39
Tb10292	0.40
Tb10309	0.51
Tb10320	1.9
Tb10443	1.2
Tb10492	1.2
Tb10492	1.2
Tb10529	3.7
Tb10531	0.66
Tb10560	7.2
Tb10564	0.61
Tb10566	0.74
Tb10569	1.8
Tb10623	0.75
Tb10623	0.99
Tb10625	0.30
Tb10626	0.044
Tb10628	0.17
Tb10631	0.86
Tb10632	3.0
Tb10633	0.48
Tb10634	4.2
Tb10635	1.7
Tb10636	0.037
Tb10636	2.9
Tb10638	1.3
Tb10640	1.21e-05
Tb10640	3.53e-04
Tb10640	0.005
Tb10640	0.28
Tb10642	0.011
Tb10643	8.13e-04
Tb10644	0.010
Tb10644	1.3
Tb10650	0.11
Tb10662	0.14
Tb10667	0.51
Tb10671	4.3
Tb10673	0.13
Tb10693	1.1
Tb10694	7.1
Tb10695	6.5
Tb10697	1.9
Tb10698	2.4
Tb10698	2.4
Tb10707	4.1
Tb10713	6.4
Tb10719	4.8
Tb10720	1.1
Tb10721	4.9
Tb10722	0.015
Tb10726	4.0
Tb10727	1.6
Tb10731	8.7
Tb10738	0.79
Tb10739	3.3
Tb10740	0.20
Tb10740	0.64
Tb10743	0.49
Tb10746	0.093
Tb10749	1.5
Tb10751	2.1
Tb10758	4.2
Tb10759	8.7
Tb10763	1.6
Tb10770	9.5
Tb10776	4.4
Tb10780	3.5
Tb10783	2.6
Tb10785	0.043
Tb10788	0.38
Tb10792	3.7
Tb10793	3.8
Tb10795	8.42e-07
Tb10795	9.47e-05
Tb10798	0.002
Tb10798	0.14
Tb10799	1.30e-06
Tb10801	3.6
Tb10803	4.3
Tb10809	0.77
Tb10819	0.87
Tb10821	0.96
Tb10826	0.33
Tb10828	4.6
Tb10829	0.24
Tb10829	1.2
Tb10831	1.3
Tb10832	3.2
Tb10832	4.9
Tb10834	0.42
Tb10835	2.6
Tb10836	3.1
Tb10838	0.046
Tb10839	2.5
Tb10848	9.4
Tb10848	9.4
Tb10849	1.2
Tb10851	1.0
Tb10853	6.0
Tb10854	1.7
Tb10857	6.8
Tb10859	0.59
Tb10861	1.07e-12
Tb10861	2.15e-06
Tb10861	0.071
Tb10862	2.47e-08
Tb10862	2.18e-06
Tb10862	6.89e-06
Tb10862	1.2
Tb10863	1.01e-09
Tb10863	1.10e-04
Tb10868	0.027
Tb10870	1.4
Tb10874	0.075
Tb10875	2.0
Tb10880	0.098
Tb10888	6.9
Tb10889	4.4
Tb10905	0.39
Tb10909	1.6
Tb10911	3.6
Tb10912	1.2
Tb10932	5.5
Tb10936	5.2
Tb10940	0.056
Tb10942	2.14e-04
Tb10943	0.049
Tb10943	0.17
Tb10951	5.4
Tb10955	6.6
Tb10956	3.0
Tb10957	5.4
Tb10961	0.27
Tb10962	5.2
Tb10963	4.8
Tb10964	6.9
Tb10965	1.3
Tb10970	6.1
Tb10971	0.009
Tb10973	1.89e-06
Tb10973	1.20e-05
Tb10973	0.002
Tb10973	0.61
Tb10975	1.5
Tb10975	2.1
Tb10976	6.0
Tb10979	0.63
Tb10981	2.6
Tb10983	1.4
Tb10986	8.5
Tb10994	1.9
Tb11003	1.9
Tb11004	2.1
Tb11006	0.13
Tb11014	1.3
Tb11016	7.4
Tb11018	0.086
Tb11020	0.12
Tb11021	0.54
Tb11021	0.76
Tb11028	7.3
Tb11040	0.23
Tb11042	0.094
Tb11058	1.31e-34
Tb11058	4.37e-31
Tb11058	2.19e-28
Tb11058	3.37e-23
Tb11058	4.96e-09
Tb11058	5.53e-05
Tb11059	0.003
Tb11059	0.007
Tb11059	0.082
Tb11064	0.21
Tb11084	5.7
Tb11085	0.21
Tb11090	3.5
Tb11092	5.0
Tb11095	5.7
Tb11096	5.8
Tb11101	1.6
Tb11103	3.4
Tb11104	1.5
Tb11105	0.58
Tb11109	2.5
Tb11110	4.7
Tb11115	0.37
Tb11122	1.3
Tb11124	0.12
Tb11136	0.70
Tb11142	8.4
Tb11145	5.3
Tb11146	2.2
Tb11161	2.8
Tb11162	3.9
Tb11163	1.6
Tb11165	0.16
Tb11166	0.14
Tb11172	1.9
Tb11189	8.6
Tb11199	4.7
Tb11215	3.4
Tb11221	1.9
Tb11224	0.13
Tb11226	7.4
Tb11227	1.5
Tb11251	1.6
Tb11254	8.9
Tb11257	0.44
Tb11275	2.7
Tb11275	8.8
Tb11286	5.9
Tb11293	7.4
Tb11321	0.16
Tb11327	6.5
Tb11334	5.8
Tb11339	5.5
Tb11340	0.028
Tb11340	0.71
Tb11355	0.88
Tb11380	3.2
Tb11380	3.2
Tb11385	0.37
Tb11428	0.77
Tb11458	7.2
Tb11483	0.54
Tb11483	0.78
Tb11498	1.7
Tb11511	1.0
Tb11555	5.1
Tb11569	3.0
Tb11570	1.6
Tb11582	4.3
Tb11584	7.7
Tb11606	1.9
Tb11625	7.2
Tb11699	3.8
Tb11766	0.45
Tb11771	2.4
Tb11820	7.6
Tb11822	2.9
Tb11874	3.8
Tb11890	2.5
Tb11904	1.2
Tb11928	2.4
Tb11940	2.0
Tb11956	3.6
Tb11964	1.6
Tb12024	1.0
Tb12069	4.4
Tb12070	2.9
Tb12144	3.1
Tb12183	0.40
Tb12188	1.7
Tb12188	4.2
Tb12201	8.6
Tb12211	1.17e-16
Tb12211	3.45e-13
Tb12211	1.23e-09
Tb12211	1.85e-09
Tb12211	5.98e-08
Tb12211	0.005
Tb12357	1.0
Tb12391	2.4
Tb12431	9.6
Tb12445	0.25
Tb12451	8.0
Tb12461	3.3
Tb12507	5.9
Tb12515	2.8
Tb12527	5.9
Tb12566	8.8
Tb12601	0.24
Tb12601	0.70
Tb12611	1.6
Tb12686	0.71
Tb12700	1.0
Tb12733	0.15
Tb12783	2.11e-10
Tb12783	4.31e-10
Tb12952	0.28
Tb12975	1.4
Tb13039	0.78
Tb13257	1.6
Tb13264	2.9
Tb13314	7.1
Tb13318	4.1
Tb13331	2.6
Tb13338	1.4
Tb13402	9.1
Tb13414	2.1
Tb13415	0.24
Tb13421	0.81
Tb13603	1.7
Tb13655	3.6
Tb13768	0.90
Tb13848	8.9
Tb13932	1.83e-11
Tb13982	7.9
Tb14080	1.4
Tb14089	2.9
Tb14115	0.61
Tb14153	3.3
Tb14180	1.4
Tb14220	0.97
Tb14223	5.0
Tb14229	0.35
Tb14235	4.6
Tb14236	5.6
Tb14237	7.6
Tb14241	2.8
Tb14264	2.5
Tb14274	3.2
Tb14294	9.79e-05
Tb14294	1.7
Tb14297	1.8
Tb14323	7.7
Tb14378	3.6
Tb14379	8.4
Tb14391	6.1
Tb14398	1.27e-102
Tb14401	0.72
Tb14419	0.65
Tb14424	2.6
Tb14446	4.9
Tb14455	7.3
Tb14471	0.94
Tb14501	8.7
Tb14535	4.4
Tb14547	7.1
Tb14551	2.8
Tb14551	2.8
Tb14564	2.1
Tb14582	3.0
Tb14586	0.29
Tb14592	4.7
Tb14617	0.45
Tb14634	4.0
Tb14640	7.2
Tb14654	1.6
Tb14659	4.1
Tb14663	1.6
Tb14671	1.1
Tb14675	6.8
Tb14678	1.8
Tb14729	2.8
Tb14730	0.21
Tb14745	1.3
Tb14765	1.7
Tb14819	1.1
Tb14880	0.80
Tb14882	6.8
Tb14883	9.0
Tb14885	8.0
Tb14913	0.49
Tb14930	1.0
Tb14953	3.3
Tb14962	5.4
Tb15010	0.96
Tb15081	8.6
Tb15089	2.2
Tb15095	8.4
Tb15150	0.23
Tb15170	0.40
Tb15373	6.8
Tb15373	6.8
Tb15407	1.1
Tb15677	0.25
Tb15696	1.6
Tb15732	0.81
Tb15792	2.8
Tb15830	2.0
Tb16124	6.7
Tb16138	5.6
Tb16280	7.22e-13
Tb16280	2.74e-06
Tb16292	5.4
Tb16353	0.45
Tb16439	2.3
Tb16461	4.6
Tb16475	5.3
Tb16533	0.95
Tb16600	3.1
Tb16897	0.30
Tb16939	2.7
Tb17006	7.6
Tb18847	0.81
Tb18979	0.69
Tb19336	0.34
Tb19373	1.1
Tb19614	1.4
Tb19663	0.18
Tb19724	0.39
Tb19726	0.023
Tb19736	2.2
Tb19749	9.0
Tb19756	7.1
Tb19762	6.0
Tb19787	0.49
Tb19804	1.9
Tb19806	1.2
Tb19836	0.36
Tb19837	1.4
Tb19869	2.22e-09
Tb19869	8.76e-07
Tb19869	1.20e-05
Tb19869	0.001
Tb19869	0.076
Tb19869	0.23
Tb19871	8.1
Tb19890	1.9
Tb19908	0.86
Tb19920	5.27e-10
Tb19920	2.19e-09
Tb19920	2.63e-06
Tb19920	9.23e-06
Tb19920	1.61e-05
Tb19920	2.64e-05
Tb19920	5.63e-05
Tb19920	8.81e-04
Tb19920	0.009
Tb19920	0.031
Tb19920	0.051
Tb19932	0.51
Tb19936	6.1
Tb19950	2.9
Tb19963	9.7
Tb19965	0.49
Tb20010	0.86
Tb20027	6.3
Tb20061	8.9
Tb20070	5.0
Tb20078	6.9
Tb20093	2.6
Tb20094	7.5
Tb20094	7.5
Tb20119	1.3
Tb20172	1.7
Tb20186	8.3
Tb20187	0.89
Tb20195	4.8
Tb20219	0.54
Tb20235	0.19
Tb20247	5.1
Tb20261	2.0
Tb20304	0.22
Tb20307	6.6
Tb20372	0.27
Tb20393	4.9
Tb20408	4.2
Tb20473	0.68
Tb20475	3.5
Tb20562	0.65
Tb20564	5.9
Tb20635	2.3
Tb20654	1.4
Tb20666	0.39
Tb20713	4.1
Tb20794	0.33
Tb21061	1.6
Tb21084	1.5
Tb21141	5.9
Tb21150	6.0
Tb21646	5.5
Tb21656	2.5
Tb21665	2.2
Tb21682	8.3
Tb21764	1.9
Tb21855	0.29
Tb22374	3.4
Tb23127	0.75
Tb23129	1.6
Tb23133	0.89
Tb23156	3.4
Tb23174	1.1
Tb23175	4.3
Tb23179	6.4
Tb23218	0.12
Tb23227	2.5
Tb23239	0.055
Tb23243	1.3
Tb23258	8.1
Tb23294	1.1
Tb23301	1.5
Tb23309	0.29
Tb23341	1.9
Tb23347	3.0
Tb23352	2.0
Tb23358	1.3
Tb23370	10.0
Tb23377	1.7
Tb23402	0.97
Tb23416	3.5
Tb23423	4.0
Tb23429	9.6
Tb23434	1.4
Tb23437	3.2
Tb23449	0.94
Tb23449	2.0
Tb23450	9.1
Tb23463	2.6
Tb23485	7.2
Tb23492	1.1
Tb23497	0.41
Tb23520	0.56
Tb23542	1.7
Tb23570	0.088
Tb23591	0.21
Tb23606	9.7
Tb23607	0.073
Tb23610	0.29
Tb23634	3.3
Tb23648	0.60
Tb23653	1.3
Tb23666	0.61
Tb23674	7.9
Tb23692	5.0
Tb23728	4.1
Tb23739	7.0
Tb23759	6.0
Tb23790	4.2
Tb23838	1.6
Tb23848	3.9
Tb23850	4.1
Tb23862	0.38
Tb23863	3.6
Tb23892	0.89
Tb23893	0.32
Tb23968	0.043
Tb24068	6.5
Tb24087	0.61
Tb24176	2.9
Tb24186	0.24
Tb24343	2.6
Tb24358	1.3
Tb24363	4.1
Tb24435	3.6
Tb24596	0.71
Tb24650	1.9
Tb24700	0.71
Tb24846	0.33
Tb24847	6.8
Tb24974	0.002
Tb24976	5.6
Tb25088	1.7
Tb25098	2.3
Tb25114	7.2
Tb25153	3.6
Tb25166	1.4
Tb25194	5.6
Tb25235	0.14
Tb25283	5.8
Tb25284	0.20
Tb26380	7.0
Tb26381	5.6
Tb26382	6.0
Tb26383	6.4
Tb26385	6.1
Tb26403	1.8
Tb26419	3.8
Tb26424	1.3
Tb26432	0.36
Tb26435	3.1
Tb26445	4.1
Tb26452	0.022
Tb26465	7.8
Tb26465	7.8
Tb26486	6.2
Tb26488	3.3
Tb26491	3.8
Tb26493	5.5
Tb26504	1.9
Tb26509	4.2
Tb26514	5.6
Tb26516	2.8
Tb26526	2.5
Tb26533	4.1
Tb26544	5.4
Tb26571	9.8
Tb26574	2.6
Tb26597	7.8
Tb26603	0.75
Tb26610	3.3
Tb26616	5.6
Tb26617	1.1
Tb26620	0.22
Tb26623	7.2
Tb26624	0.086
Tb26624	1.3
Tb26626	4.3
Tb26636	4.2
Tb26639	0.52
Tb26643	0.77
Tb26672	0.12
Tb26713	5.6
Tb26713	8.9
Tb26754	2.5
Tb26756	5.6
Tb26763	2.1
Tb26766	2.1
Tb26770	3.4
Tb26775	0.63
Tb26778	8.2
Tb26782	0.61
Tb26793	0.75
Tb26807	3.1
Tb26820	3.7
Tb26844	1.9
Tb26851	5.3
Tb26868	9.1
Tb26874	1.1
Tb26874	1.1
Tb26874	1.1
Tb26874	1.2
Tb26874	1.3
Tb26874	1.4
Tb26882	0.43
Tb26901	2.0
Tb26931	1.3
Tb26942	1.7
Tb26947	1.8
Tb26952	2.0
Tb26953	6.6
Tb26953	6.6
Tb26981	7.2
Tb26988	3.4
Tb26999	1.0
Tb27001	0.45
Tb27018	1.3
Tb27027	5.1
Tb27027	5.1
Tb27033	5.2
Tb27045	1.1
Tb27052	0.14
Tb27059	9.0
Tb27066	0.68
Tb27072	2.3
Tb27102	7.3
Tb27117	8.7
Tb27137	8.7
Tb27151	3.9
Tb27181	0.59
Tb27184	0.58
Tb27189	0.13
Tb27225	2.7
Tb27234	0.64
Tb27241	5.3
Tb27247	2.5
Tb27256	1.3
Tb27326	4.8
Tb27354	4.5
Tb27375	4.9
Tb27424	0.67
Tb27434	0.16
Tb27474	6.0
Tb27475	3.1
Tb27499	0.28
Tb27500	2.5
Tb27520	7.64e-21
Tb27520	6.55e-16
Tb27520	2.22e-14
Tb27520	2.37e-13
Tb27520	1.88e-11
Tb27520	1.44e-06
Tb27520	0.39
Tb27600	5.7
Tb27661	0.84
Tb27778	3.6
Tb27796	0.80
Tb27851	0.11
Tb27935	1.1
Tb28124	5.8
Tb28161	0.41
Tb28334	0.88
Tb28336	2.6
Tb28377	5.6
Tb28402	5.5
Tb28449	0.85
Tb28463	2.8
Tb29642	5.9
Tb29643	0.090
Tb29651	1.7
Tb29690	0.93
Tb29698	3.1
Tb29700	0.93
Tb29706	1.9
Tb29706	2.2
Tb29711	3.3
Tb29714	0.41
Tb29716	1.5
Tb29730	5.0
Tb29745	0.48
Tb29758	5.1
Tb29776	6.2
Tb29783	0.43
Tb29785	3.1
Tb29787	2.6
Tb29802	1.8
Tb29813	0.071
Tb29814	1.1
Tb29829	4.7
Tb29850	4.0
Tb29850	4.4
Tb29865	0.42
Tb29909	3.5
Tb29929	9.5
Tb29930	0.006
Tb29960	1.3
Tb29969	4.3
Tb29987	2.9
Tb29992	3.0
Tb30007	1.7
Tb30018	5.7
Tb30022	1.0
Tb30022	1.1
Tb30022	1.4
Tb30023	7.6
Tb30032	4.5
Tb30035	0.17
Tb30036	7.3
Tb30039	1.2
Tb30047	0.059
Tb30059	3.1
Tb30078	0.24
Tb30084	3.5
Tb30097	3.5
Tb30106	1.4
Tb30111	3.5
Tb30117	2.5
Tb30135	4.2
Tb30148	3.0
Tb30185	0.45
Tb30199	0.016
Tb30201	1.8
Tb30283	4.7
Tb30291	2.7
Tb30311	2.0
Tb30371	3.8
Tb30376	0.54
Tb30400	1.6
Tb30453	6.5
Tb30459	1.7
Tb30515	3.3
Tb30561	3.2
Tb30564	0.23
Tb30566	7.4
Tb30576	1.3
Tb30638	0.41
Tb30677	1.7
Tb30706	1.5
Tb30729	6.6
Tb30776	1.3
Tb30904	1.5
Tb30970	1.4
Tb30971	0.48
Tb30982	0.93
Tb30982	1.6
Tb30986	2.4
Tb30986	2.4
Tb30986	4.0
Tb30986	4.0
Tb31090	1.3
Tb31091	3.0
Tb31198	4.1
Tb31205	0.54
Tb31209	0.97
Tb31209	0.97
Tb31218	0.51
Tb31225	0.86
Tb31228	1.5
Tb31230	0.27
Tb31269	1.6
Tb31335	1.7
Tb31360	0.003
Tb31371	0.058
Tb31410	0.70
Tb31422	0.67
Tb31472	0.033
Tb31502	5.3
Tb31559	1.1
Tb31569	0.51
Tb31581	0.004
Tb31581	4.6
Tb31619	0.31
Tb31688	0.002
Tb31914	4.5
Tb31915	0.56
Tb31920	7.4
Tb31944	7.3
Tb31970	9.4
Tb31972	1.8
Tb31986	4.6
Tb32010	8.3
Tb32016	2.3
Tb32022	2.8
Tb32028	2.2
Tb32032	8.4
Tb32041	1.7
Tb32048	2.6
Tb32054	0.89
Tb32062	1.43e-08
Tb32065	0.012
Tb32065	0.039
Tb32065	0.20
Tb32073	0.41
Tb32094	1.2
Tb32096	5.5
Tb32103	4.0
Tb32106	7.3
Tb32108	0.86
Tb32110	3.1
Tb32117	0.33
Tb32124	5.8
Tb32126	0.78
Tb32132	3.2
Tb32140	2.1
Tb32141	0.45
Tb32142	4.1
Tb32144	0.75
Tb32153	0.016
Tb32154	0.36
Tb32164	3.5
Tb32165	5.7
Tb32180	0.42
Tb32186	5.6
Tb32194	0.55
Tb32213	0.61
Tb32225	0.38
Tb32228	3.2
Tb32245	2.6
Tb32249	6.0
Tb32253	4.3
Tb32265	0.088
Tb32268	2.0
Tb32268	2.2
Tb32274	4.7
Tb32280	8.9
Tb32293	0.41
Tb32299	3.6
Tb32309	3.2
Tb32316	2.8
Tb32323	0.24
Tb32326	0.49
Tb32337	5.1
Tb32345	2.7
Tb32348	3.2
Tb32394	4.4
Tb32425	0.33
Tb32428	2.4
Tb32443	1.25e-148
Tb32445	1.4
Tb32461	2.31e-09
Tb32461	1.85e-04
Tb32471	3.0
Tb32474	2.1
Tb32476	3.9
Tb32498	2.6
Tb32506	0.87
Tb32526	0.76
Tb32539	0.36
Tb32575	3.1
Tb32598	0.26
Tb32616	0.70
Tb32617	4.3
Tb32633	4.0
Tb32645	2.9
Tb32662	6.2
Tb32666	1.1
Tb32677	8.77e-04
Tb32687	0.47
Tb32713	1.47e-10
Tb32713	0.024
Tb32747	0.25
Tb32755	1.2
Tb32757	0.12
Tb32757	0.32
Tb32767	0.63
Tb32767	3.7
Tb32779	3.3
Tb32792	1.8
Tb32804	1.3
Tb32807	7.8
Tb32836	5.0
Tb32930	2.3
Tb32968	9.9
Tb32996	0.034
Tb33006	0.41
Tb33039	6.4
Tb33056	0.16
Tb33056	0.23
Tb33113	2.4
Tb33119	2.2
Tb33132	9.78e-69
Tb33132	5.74e-17
Tb33146	0.22
Tb33147	2.5
Tb33154	2.7
Tb33174	1.6
Tb33217	1.9
Tb33220	9.1
Tb33266	1.9
Tb33289	0.075
Tb33330	1.7
Tb33346	0.95
Tb33500	5.81e-05
Tb33500	3.4
Tb33506	0.15
Tb33512	4.1
Tb33518	0.19
Tb33519	3.4
Tb33537	2.0
Tb33547	3.3
Tb33551	4.71e-04
Tb33703	6.3
Tb33719	0.35
Tb33764	1.03e-05
Tb33764	0.010
Tb33771	0.88
Tb33937	0.025
Tb33940	1.4
Tb33941	5.5
Tb33947	0.60
Tb33948	2.3
Tb33949	6.4
Tb33953	0.48
Tb33965	5.5
Tb33968	1.2
Tb33970	6.3
Tb33974	0.53
Tb33976	1.9
Tb33979	0.36
Tb33983	0.64
Tb33989	5.8
Tb33996	4.6
Tb34006	0.011
Tb34008	0.78
Tb34013	1.1
Tb34016	8.1
Tb34017	0.57
Tb34023	5.2
Tb34031	1.5
Tb34033	5.9
Tb34034	2.5
Tb34035	2.5
Tb34038	0.007
Tb34040	0.97
Tb34050	5.4
Tb34052	1.39e-38
Tb34052	3.76e-37
Tb34052	1.88e-27
Tb34052	2.32e-23
Tb34052	4.80e-23
Tb34052	4.60e-10
Tb34052	2.61e-09
Tb34052	1.26e-05
Tb34070	1.3
Tb34070	4.9
Tb34083	0.51
Tb34112	0.053
Tb34115	2.4
Tb34117	1.7
Tb34123	4.2
Tb34123	4.2
Tb34125	1.8
Tb34129	1.8
Tb34133	2.00e-04
Tb34142	4.2
Tb34149	6.1
Tb34159	3.4
Tb34161	3.1
Tb34163	2.04e-08
Tb34163	1.09e-04
Tb34163	0.025
Tb34168	0.83
Tb34183	2.2
Tb34186	0.023
Tb34187	0.20
Tb34190	4.6
Tb34193	6.3
Tb34198	0.088
Tb34202	6.4
Tb34205	2.4
Tb34220	2.5
Tb34223	1.0
Tb34224	3.4
Tb34234	2.1
Tb34237	6.5
Tb34242	4.0
Tb34258	7.4
Tb34265	1.7
Tb34270	6.0
Tb34272	0.11
Tb34304	5.1
Tb34307	2.9
Tb34314	1.6
Tb34316	0.11
Tb34317	1.9
Tb34320	5.59e-07
Tb34330	0.15
Tb34330	0.15
Tb34337	4.3
Tb34344	4.4
Tb34344	6.7
Tb34348	2.4
Tb34350	5.8
Tb34352	1.3
Tb34358	6.1
Tb34365	7.7
Tb34372	1.4
Tb34384	0.21
Tb34408	0.21
Tb34412	2.0
Tb34422	1.5
Tb34423	4.2
Tb34433	1.76e-06
Tb34433	0.061
Tb34433	8.5
Tb34438	0.57
Tb34473	2.6
Tb34500	2.5
Tb34502	3.6
Tb34530	0.54
Tb34535	1.6
Tb34540	1.8
Tb34541	4.46e-15
Tb34541	4.46e-15
Tb34588	1.2
Tb34598	0.11
Tb34625	2.7
Tb34636	0.14
Tb34648	0.79
Tb34654	2.8
Tb34690	0.28
Tb34711	0.36
Tb34718	3.2
Tb34726	1.5
Tb34730	4.1
Tb34754	4.3
Tb34784	1.3
Tb34787	7.0
Tb34800	3.6
Tb34805	4.8
Tb34806	7.2
Tb34812	1.6
Tb34820	0.61
Tb34824	2.6
Tb34825	0.21
Tb34854	0.66
Tb34855	4.4
Tb34856	0.60
Tb34935	0.21
Tb34959	0.92
Tb34959	2.1
Tb34961	0.58
Tb34963	5.3
Tb34966	1.3
Tb34968	2.30e-05
Tb34972	0.61
Tb34977	0.75
Tb34985	1.8
Tb34986	0.77
Tb34990	0.18
Tb35004	0.98
Tb35014	0.31
Tb35023	2.3
Tb35029	3.3
Tb35033	4.2
Tb35033	4.3
Tb35034	0.47
Tb35037	0.73
Tb35053	6.3
Tb35060	2.09e-18
Tb35060	4.91e-11
Tb35064	2.5
Tb35067	7.7
Tb35071	1.9
Tb35078	0.49
Tb35080	2.7
Tb35086	0.46
Tb35087	1.7
Tb35087	1.7
Tb35093	0.37
Tb35096	0.39
Tb35115	0.73
Tb35122	1.2
Tb35123	3.2
Tb35130	0.76
Tb35139	1.8
Tb35141	9.1
Tb35142	3.0
Tb35150	1.4
Tb35161	5.9
Tb35164	1.00
Tb35169	3.65e-100
Tb35171	2.0
Tb35178	6.5
Tb35181	6.6
Tb35194	1.3
Tb35195	0.28
Tb35196	0.38
Tb35201	1.4
Tb35205	0.20
Tb35207	7.8
Tb35212	0.090
Tb35215	8.5
Tb35224	0.22
Tb35227	0.82
Tb35233	0.98
Tb35244	1.5
Tb35255	1.7
Tb35261	4.1
Tb35264	0.20
Tb35267	5.3
Tb35269	7.13e-25
Tb35269	4.85e-18
Tb35269	6.17e-16
Tb35269	2.84e-05
Tb35269	4.13e-04
Tb35269	0.058
Tb35269	0.12
Tb35269	0.48
Tb35279	1.4
Tb35285	4.9
Tb35287	3.8
Tb35292	3.0
Tb35294	3.8
Tb35298	1.8
Tb35298	5.4
Tb35299	3.0
Tb35304	3.0
Tb35305	0.27
Tb35312	0.056
Tb35314	3.8
Tb35323	0.46
Tb35323	0.62
Tb35354	5.1
Tb35357	4.9
Tb35358	2.21e-23
Tb35360	4.6
Tb35366	6.8
Tb35369	0.55
Tb35372	0.060
Tb35374	3.1
Tb35379	0.25
Tb35382	1.6
Tb35383	2.3
Tb35384	8.8
Tb35386	5.8
Tb35387	5.2
Tb35389	9.88e-05
Tb35389	2.6
Tb35393	7.9
Tb35397	0.033
Tb35401	6.5
Tb35402	9.8
Tb35402	9.8
Tb35406	3.4
Tb35414	1.9
Tb35416	3.0
Tb35424	5.4
Tb35472	7.5
Tb35473	0.85
Tb35478	3.2
Tb35489	6.5
Tb35490	1.1
Tb35492	0.006
[truncated: 190 more rows]
