# Supplementary material for: Venomix: a simple bioinformatic pipeline for identifying and characterizing toxin gene candidates from transcriptomic data
Source: PeerJ. 2018 Jul 31;6:e5361. doi: 10.7717/peerj.5361 (PMC6074769; doi:10.7717/peerj.5361)
Supplement: Supplemental Information 4 [file peerj-06-5361-s004.gz › FinalOutput_E-20/SCREENING/nucleotide.fasta]

>TRINITY_DN41757_c0_g1_i1 len=2347 path=[10673:0-302 10750:303-487 10743:488-823 10649:824-847 10749:848-1392 10703:1393-1416 10741:1417-1546 10676:1547-1570 10761:1571-1626 10671:1627-1649 10747:1650-1761 10764:1762-1782 10766:1783-1806 10768:1807-1817 10736:1818-1923 10679:1924-1926 @10756@!:1927-2090 10642:2091-2112 10734:2113-2321 10645:2322-2346] [-1, 10673, 10750, 10743, 10649, 10749, 10703, 10741, 10676, 10761, 10671, 10747, 10764, 10766, 10768, 10736, 10679, 10756, 10642, 10734, 10645, -2]
GGGTGCCACACCTGCGCGGCCGACTCTCGCGTGCGGTCGCGTGCTCCCGCACGCGCGCGC
GAAATCATGGCCAGGCCACGCGTCTACCTGTACCTGCTGCTGCTGCTCACGGCCGCCGTC
GCCCAGGACAACATCTCGCCTGGCAGCCGTTACTACAACCGCGACGGCGTCTACGTGCCG
AATGACGCGACCGGCTACAAGACCTACGTCTACAAGGATAGAAGATACGGCTATCAGCCG
AGCTACATGGAGCCCGGGTACAGAGGACCCACCAGGGCACCCGAAGACCGATATCTTTAT
GGCGTAAGTGGGTTTCGCCGCTGTAAACAAGCGTGTGACAGTTGCACTCTTTTGGATTTG
TATGGGAGTGCATTCTGCTCGCACTGGATTGACATATTTAATTTATGTTGATTATAAACT
ATGCAAATCTTGAGGACACGATTGAATCCAGTCGACACAGCCCAGCAAACCACAGAAAGG
CTTCCGTTGCCAGGTATACTAGCTGGCTGGCGCGAAGATCTACAAGGACGAGAAAGACCA
GATTCTAAAAATTTTAGAGACAGAGACGTAATTGTCAATACAAATTATGGCCAAGTTCAA
GGATTTAAAGTTCAACTATATGACGATCCGTATGCGAGGCACAGACCCTGGAATCTGGCA
GTGGAAAGAGTAACAAAAGTTGTCAATGTGTTTTTGGGCATCCCTTATGCTATGCCACCT
ACCAGAGAAGGTCGTTTTAAACCTCCCAGACCTCACAGGGGCTGGCAACTTTTACAAGCT
GTTGATTGGGGACCAGCTTGTCCTCAGCCCAGCGAATATACTGGTACTACAAAAGGTGTG
CGAGATGTTGACGAAGATTGCTTGTACTTAAACATATTTACACCTTCTATTGGCTATGGA
TTAGCAAATAGATATCCAGTGATGTTTTACATACATGGCGGCGAATTTAGTCATGGGGCG
AGTAATTTGTTTCCAGCTCATATACTAGCTGCCTTCTACGACGTTGTAGTAGTGTCGATT
AATTATCGTCTTGGGGCTCTTGGTTTTCTAAGTACTGGCGATGAGAATAGTCCTGGAAAC
TATGGAATTCTTGATCAAGCTATGGCATTGCGATGGGTCCATGATAATATCGTTAGTTTT
AATGGGGATCCTGAGTCTATAACACTCTTTGGACCAGGTGCTGGAGCAGCGAGTGCGGGA
TTATTAATGGTTGCACCTAGAACTCGGCAGATGGTAGCAAAAGTAATAGCGCAATCGGGT
TCAGCTTTAGCTGATTGGGCGGTGATAATAGACAAGTACCGAGCACAAAATACATCCCGA
GTGTATGCAGAAATGCTCGGTTGCAGTATAGAAAGCAGTTGGAAATTGGTTCAATGTCTA
AAGGATGGACGTAGTTTCCTTGAATTAGGCAATTCTGAGTTAAAGCCAGACGTCGGAATG
TTTCCATGGGCACCTGTACTGGATAACAACTTTACGGTACCTCAAGACGATTGGTATGAG
GAATGGAGAGCATCCGATTGGCACTTTTTTTATGAAACACCAGAAGAAAGTATTAAAGCT
CGTAAATATAGGAAAGATTTAGCTTACATGGCCGGCGTTACAACTCAGGAAGCAGCATTT
ATTATAAAAAATAATGTTACATTGGCAAGGAATCAATACATAATAACCCCTGAGGTATTT
GATCAAAGGATTTGGGAATTAGTTCTTCGATATAATTACACATTGAATCCACAAGGCATT
TATGAAGCGATAAAATATATGTATACATATTGGCCAGATCCAATGAACGTCACGCACATA
CGTGAGCAGTATATAAATGTAGGTAATCTGTAAAAGCGTCAAACTAAATGTCATGTATAA
ATATCGTATATAAAATTATTGATTTTAATCGTTAATATTTTCAGCTCTTATCAGACTTTC
ATTATGTTGCACCGTATGATAAAATAGCAAAATTATTGGTGGAAAGACACGTGCCAACAT
ATCTTTATGTCTTAAATACCTCGATAGAAGCACTCCATTCGCCACATTGGGCTCGAGTAC
CTCACGATACCGAACTTTTGTGGCTAACGGGAGCACCATTTATGGACGTTGAATTTTTCC
CGCAAAAATGGAGATTAAGTCGAGATATGTGGACTGACAATGATCGTAACATGAGTCACT
TCTTCATGAAGGCATACTCTAATTTTGCAAAATACGGAAACCCGACGCCGTCGCAAATCT
TGGGATTGCATTTTGATCTCGCGCGTCATGGACAATTGCGATACCTCAATATCAATACCA
CGTTCAATAGCTCTATTGAAATAAACTACCGTCAAACCGAGAGCGCATTCTGGTCCATGT
ATTTGCC
>TRINITY_DN41757_c0_g1_i2 len=2259 path=[10694:0-302 10695:303-325 10743:326-661 10649:662-685 10749:686-1230 10703:1231-1254 10741:1255-1384 10676:1385-1408 10761:1409-1464 10671:1465-1487 10747:1488-1599 10764:1600-1620 10766:1621-1644 10768:1645-1655 10736:1656-1761 10679:1762-1764 @10756@!:1765-1928 10744:1929-2024 10734:2025-2233 10645:2234-2258] [-1, 10694, 10695, 10743, 10649, 10749, 10703, 10741, 10676, 10761, 10671, 10747, 10764, 10766, 10768, 10736, 10679, 10756, 10744, 10734, 10645, -2]
GGGTGCCACACCTGCGCGGCCGACTCTCGCGTGCGGTCGCGTGCTCCCGCACGCGCGCGC
GAAATCATGGCCAGGCCACGCGTCTACCTGTACCTGCTGCTGCTGCTCACGGCCGCCGTC
GCCCAGGACAACATCTCGCCTGGCAGCCGTTACTACAACCGCGACGGCGTCTACGTGCCG
AATGACGCGACCGGCTACAAGACCTACGTCTACAAGGATAGAAGATACGGCTATCAGCCG
AGCTACATGGAGCCCGGGTACAGAGGACCCACCAGGGCACCCGAAGACCGATATCTTTAT
GGCCAAACCACAGAAAGGCTTCCGTTGCCAGGTATACTAGCTGGCTGGCGCGAAGATCTA
CAAGGACGAGAAAGACCAGATTCTAAAAATTTTAGAGACAGAGACGTAATTGTCAATACA
AATTATGGCCAAGTTCAAGGATTTAAAGTTCAACTATATGACGATCCGTATGCGAGGCAC
AGACCCTGGAATCTGGCAGTGGAAAGAGTAACAAAAGTTGTCAATGTGTTTTTGGGCATC
CCTTATGCTATGCCACCTACCAGAGAAGGTCGTTTTAAACCTCCCAGACCTCACAGGGGC
TGGCAACTTTTACAAGCTGTTGATTGGGGACCAGCTTGTCCTCAGCCCAGCGAATATACT
GGTACTACAAAAGGTGTGCGAGATGTTGACGAAGATTGCTTGTACTTAAACATATTTACA
CCTTCTATTGGCTATGGATTAGCAAATAGATATCCAGTGATGTTTTACATACATGGCGGC
GAATTTAGTCATGGGGCGAGTAATTTGTTTCCAGCTCATATACTAGCTGCCTTCTACGAC
GTTGTAGTAGTGTCGATTAATTATCGTCTTGGGGCTCTTGGTTTTCTAAGTACTGGCGAT
GAGAATAGTCCTGGAAACTATGGAATTCTTGATCAAGCTATGGCATTGCGATGGGTCCAT
GATAATATCGTTAGTTTTAATGGGGATCCTGAGTCTATAACACTCTTTGGACCAGGTGCT
GGAGCAGCGAGTGCGGGATTATTAATGGTTGCACCTAGAACTCGGCAGATGGTAGCAAAA
GTAATAGCGCAATCGGGTTCAGCTTTAGCTGATTGGGCGGTGATAATAGACAAGTACCGA
GCACAAAATACATCCCGAGTGTATGCAGAAATGCTCGGTTGCAGTATAGAAAGCAGTTGG
AAATTGGTTCAATGTCTAAAGGATGGACGTAGTTTCCTTGAATTAGGCAATTCTGAGTTA
AAGCCAGACGTCGGAATGTTTCCATGGGCACCTGTACTGGATAACAACTTTACGGTACCT
CAAGACGATTGGTATGAGGAATGGAGAGCATCCGATTGGCACTTTTTTTATGAAACACCA
GAAGAAAGTATTAAAGCTCGTAAATATAGGAAAGATTTAGCTTACATGGCCGGCGTTACA
ACTCAGGAAGCAGCATTTATTATAAAAAATAATGTTACATTGGCAAGGAATCAATACATA
ATAACCCCTGAGGTATTTGATCAAAGGATTTGGGAATTAGTTCTTCGATATAATTACACA
TTGAATCCACAAGGCATTTATGAAGCGATAAAATATATGTATACATATTGGCCAGATCCA
ATGAACGTCACGCACATACGTGAGCAGTATATAAATGTAGGTAATCTGTAAAAGCGTCAA
ACTAAATGTCATGTATAAATATCGTATATAAAATTATTGATTTTAATCGTTAATATTTTC
AGCTCTTATCAGACTTTCATTATGTTGCACCGTATGATAAAATAGCAAAATTATTGGTGG
AAAGACACGTGCCAACATATCTTTATGTCTTAAATACCTCGATAGAAGCACTCCATTCGC
CACATTGGGCTCGAGTACCTCACGATACCGAACTTTTGTGGCTAACGGGAGCACCATTTA
TGGACGTTGGTATGTTCCTCCGTACATATCTTTAAACTTAAATTGCATAGCATTTATATA
TTAACATGATATTATTGACACAGAATTTTTCCCGCAAAAATGGAGATTAAGTCGAGATAT
GTGGACTGACAATGATCGTAACATGAGTCACTTCTTCATGAAGGCATACTCTAATTTTGC
AAAATACGGAAACCCGACGCCGTCGCAAATCTTGGGATTGCATTTTGATCTCGCGCGTCA
TGGACAATTGCGATACCTCAATATCAATACCACGTTCAATAGCTCTATTGAAATAAACTA
CCGTCAAACCGAGAGCGCATTCTGGTCCATGTATTTGCC
>TRINITY_DN41757_c0_g1_i3 len=2421 path=[10673:0-302 10750:303-487 10743:488-823 10649:824-847 10749:848-1392 10703:1393-1416 10741:1417-1546 10676:1547-1570 10761:1571-1626 10671:1627-1649 10747:1650-1761 10764:1762-1782 10766:1783-1806 10768:1807-1817 10736:1818-1923 10679:1924-1926 @10756@!:1927-2090 10744:2091-2186 10734:2187-2395 10645:2396-2420] [-1, 10673, 10750, 10743, 10649, 10749, 10703, 10741, 10676, 10761, 10671, 10747, 10764, 10766, 10768, 10736, 10679, 10756, 10744, 10734, 10645, -2]
GGGTGCCACACCTGCGCGGCCGACTCTCGCGTGCGGTCGCGTGCTCCCGCACGCGCGCGC
GAAATCATGGCCAGGCCACGCGTCTACCTGTACCTGCTGCTGCTGCTCACGGCCGCCGTC
GCCCAGGACAACATCTCGCCTGGCAGCCGTTACTACAACCGCGACGGCGTCTACGTGCCG
AATGACGCGACCGGCTACAAGACCTACGTCTACAAGGATAGAAGATACGGCTATCAGCCG
AGCTACATGGAGCCCGGGTACAGAGGACCCACCAGGGCACCCGAAGACCGATATCTTTAT
GGCGTAAGTGGGTTTCGCCGCTGTAAACAAGCGTGTGACAGTTGCACTCTTTTGGATTTG
TATGGGAGTGCATTCTGCTCGCACTGGATTGACATATTTAATTTATGTTGATTATAAACT
ATGCAAATCTTGAGGACACGATTGAATCCAGTCGACACAGCCCAGCAAACCACAGAAAGG
CTTCCGTTGCCAGGTATACTAGCTGGCTGGCGCGAAGATCTACAAGGACGAGAAAGACCA
GATTCTAAAAATTTTAGAGACAGAGACGTAATTGTCAATACAAATTATGGCCAAGTTCAA
GGATTTAAAGTTCAACTATATGACGATCCGTATGCGAGGCACAGACCCTGGAATCTGGCA
GTGGAAAGAGTAACAAAAGTTGTCAATGTGTTTTTGGGCATCCCTTATGCTATGCCACCT
ACCAGAGAAGGTCGTTTTAAACCTCCCAGACCTCACAGGGGCTGGCAACTTTTACAAGCT
GTTGATTGGGGACCAGCTTGTCCTCAGCCCAGCGAATATACTGGTACTACAAAAGGTGTG
CGAGATGTTGACGAAGATTGCTTGTACTTAAACATATTTACACCTTCTATTGGCTATGGA
TTAGCAAATAGATATCCAGTGATGTTTTACATACATGGCGGCGAATTTAGTCATGGGGCG
AGTAATTTGTTTCCAGCTCATATACTAGCTGCCTTCTACGACGTTGTAGTAGTGTCGATT
AATTATCGTCTTGGGGCTCTTGGTTTTCTAAGTACTGGCGATGAGAATAGTCCTGGAAAC
TATGGAATTCTTGATCAAGCTATGGCATTGCGATGGGTCCATGATAATATCGTTAGTTTT
AATGGGGATCCTGAGTCTATAACACTCTTTGGACCAGGTGCTGGAGCAGCGAGTGCGGGA
TTATTAATGGTTGCACCTAGAACTCGGCAGATGGTAGCAAAAGTAATAGCGCAATCGGGT
TCAGCTTTAGCTGATTGGGCGGTGATAATAGACAAGTACCGAGCACAAAATACATCCCGA
GTGTATGCAGAAATGCTCGGTTGCAGTATAGAAAGCAGTTGGAAATTGGTTCAATGTCTA
AAGGATGGACGTAGTTTCCTTGAATTAGGCAATTCTGAGTTAAAGCCAGACGTCGGAATG
TTTCCATGGGCACCTGTACTGGATAACAACTTTACGGTACCTCAAGACGATTGGTATGAG
GAATGGAGAGCATCCGATTGGCACTTTTTTTATGAAACACCAGAAGAAAGTATTAAAGCT
CGTAAATATAGGAAAGATTTAGCTTACATGGCCGGCGTTACAACTCAGGAAGCAGCATTT
ATTATAAAAAATAATGTTACATTGGCAAGGAATCAATACATAATAACCCCTGAGGTATTT
GATCAAAGGATTTGGGAATTAGTTCTTCGATATAATTACACATTGAATCCACAAGGCATT
TATGAAGCGATAAAATATATGTATACATATTGGCCAGATCCAATGAACGTCACGCACATA
CGTGAGCAGTATATAAATGTAGGTAATCTGTAAAAGCGTCAAACTAAATGTCATGTATAA
ATATCGTATATAAAATTATTGATTTTAATCGTTAATATTTTCAGCTCTTATCAGACTTTC
ATTATGTTGCACCGTATGATAAAATAGCAAAATTATTGGTGGAAAGACACGTGCCAACAT
ATCTTTATGTCTTAAATACCTCGATAGAAGCACTCCATTCGCCACATTGGGCTCGAGTAC
CTCACGATACCGAACTTTTGTGGCTAACGGGAGCACCATTTATGGACGTTGGTATGTTCC
TCCGTACATATCTTTAAACTTAAATTGCATAGCATTTATATATTAACATGATATTATTGA
CACAGAATTTTTCCCGCAAAAATGGAGATTAAGTCGAGATATGTGGACTGACAATGATCG
TAACATGAGTCACTTCTTCATGAAGGCATACTCTAATTTTGCAAAATACGGAAACCCGAC
GCCGTCGCAAATCTTGGGATTGCATTTTGATCTCGCGCGTCATGGACAATTGCGATACCT
CAATATCAATACCACGTTCAATAGCTCTATTGAAATAAACTACCGTCAAACCGAGAGCGC
ATTCTGGTCCATGTATTTGCC
>TRINITY_DN41757_c0_g1_i4 len=2173 path=[10694:0-302 10695:303-325 10743:326-661 10649:662-685 10749:686-1230 10703:1231-1254 10741:1255-1384 10676:1385-1408 10761:1409-1464 10671:1465-1487 10747:1488-1599 10764:1600-1620 10766:1621-1644 10768:1645-1655 10735:1656-1678 @10756@!:1679-1842 10744:1843-1938 10734:1939-2147 10645:2148-2172] [-1, 10694, 10695, 10743, 10649, 10749, 10703, 10741, 10676, 10761, 10671, 10747, 10764, 10766, 10768, 10735, 10756, 10744, 10734, 10645, -2]
GGGTGCCACACCTGCGCGGCCGACTCTCGCGTGCGGTCGCGTGCTCCCGCACGCGCGCGC
GAAATCATGGCCAGGCCACGCGTCTACCTGTACCTGCTGCTGCTGCTCACGGCCGCCGTC
GCCCAGGACAACATCTCGCCTGGCAGCCGTTACTACAACCGCGACGGCGTCTACGTGCCG
AATGACGCGACCGGCTACAAGACCTACGTCTACAAGGATAGAAGATACGGCTATCAGCCG
AGCTACATGGAGCCCGGGTACAGAGGACCCACCAGGGCACCCGAAGACCGATATCTTTAT
GGCCAAACCACAGAAAGGCTTCCGTTGCCAGGTATACTAGCTGGCTGGCGCGAAGATCTA
CAAGGACGAGAAAGACCAGATTCTAAAAATTTTAGAGACAGAGACGTAATTGTCAATACA
AATTATGGCCAAGTTCAAGGATTTAAAGTTCAACTATATGACGATCCGTATGCGAGGCAC
AGACCCTGGAATCTGGCAGTGGAAAGAGTAACAAAAGTTGTCAATGTGTTTTTGGGCATC
CCTTATGCTATGCCACCTACCAGAGAAGGTCGTTTTAAACCTCCCAGACCTCACAGGGGC
TGGCAACTTTTACAAGCTGTTGATTGGGGACCAGCTTGTCCTCAGCCCAGCGAATATACT
GGTACTACAAAAGGTGTGCGAGATGTTGACGAAGATTGCTTGTACTTAAACATATTTACA
CCTTCTATTGGCTATGGATTAGCAAATAGATATCCAGTGATGTTTTACATACATGGCGGC
GAATTTAGTCATGGGGCGAGTAATTTGTTTCCAGCTCATATACTAGCTGCCTTCTACGAC
GTTGTAGTAGTGTCGATTAATTATCGTCTTGGGGCTCTTGGTTTTCTAAGTACTGGCGAT
GAGAATAGTCCTGGAAACTATGGAATTCTTGATCAAGCTATGGCATTGCGATGGGTCCAT
GATAATATCGTTAGTTTTAATGGGGATCCTGAGTCTATAACACTCTTTGGACCAGGTGCT
GGAGCAGCGAGTGCGGGATTATTAATGGTTGCACCTAGAACTCGGCAGATGGTAGCAAAA
GTAATAGCGCAATCGGGTTCAGCTTTAGCTGATTGGGCGGTGATAATAGACAAGTACCGA
GCACAAAATACATCCCGAGTGTATGCAGAAATGCTCGGTTGCAGTATAGAAAGCAGTTGG
AAATTGGTTCAATGTCTAAAGGATGGACGTAGTTTCCTTGAATTAGGCAATTCTGAGTTA
AAGCCAGACGTCGGAATGTTTCCATGGGCACCTGTACTGGATAACAACTTTACGGTACCT
CAAGACGATTGGTATGAGGAATGGAGAGCATCCGATTGGCACTTTTTTTATGAAACACCA
GAAGAAAGTATTAAAGCTCGTAAATATAGGAAAGATTTAGCTTACATGGCCGGCGTTACA
ACTCAGGAAGCAGCATTTATTATAAAAAATAATGTTACATTGGCAAGGAATCAATACATA
ATAACCCCTGAGGTATTTGATCAAAGGATTTGGGAATTAGTTCTTCGATATAATTACACA
TTGAATCCACAAGGCATTTATGAAGCGATAAAATATATGTATACATATTGGCCAGATCCA
ATGAACGTCACGCACATACGTGAGCAGTATATAAATCTCTTATCAGACTTTCATTATGTT
GCACCGTATGATAAAATAGCAAAATTATTGGTGGAAAGACACGTGCCAACATATCTTTAT
GTCTTAAATACCTCGATAGAAGCACTCCATTCGCCACATTGGGCTCGAGTACCTCACGAT
ACCGAACTTTTGTGGCTAACGGGAGCACCATTTATGGACGTTGGTATGTTCCTCCGTACA
TATCTTTAAACTTAAATTGCATAGCATTTATATATTAACATGATATTATTGACACAGAAT
TTTTCCCGCAAAAATGGAGATTAAGTCGAGATATGTGGACTGACAATGATCGTAACATGA
GTCACTTCTTCATGAAGGCATACTCTAATTTTGCAAAATACGGAAACCCGACGCCGTCGC
AAATCTTGGGATTGCATTTTGATCTCGCGCGTCATGGACAATTGCGATACCTCAATATCA
ATACCACGTTCAATAGCTCTATTGAAATAAACTACCGTCAAACCGAGAGCGCATTCTGGT
CCATGTATTTGCC
>TRINITY_DN41757_c0_g1_i5 len=2335 path=[10673:0-302 10750:303-487 10743:488-823 10649:824-847 10749:848-1392 10703:1393-1416 10741:1417-1546 10676:1547-1570 10761:1571-1626 10671:1627-1649 10747:1650-1761 10764:1762-1782 10766:1783-1806 10768:1807-1817 10735:1818-1840 @10756@!:1841-2004 10744:2005-2100 10734:2101-2309 10645:2310-2334] [-1, 10673, 10750, 10743, 10649, 10749, 10703, 10741, 10676, 10761, 10671, 10747, 10764, 10766, 10768, 10735, 10756, 10744, 10734, 10645, -2]
GGGTGCCACACCTGCGCGGCCGACTCTCGCGTGCGGTCGCGTGCTCCCGCACGCGCGCGC
GAAATCATGGCCAGGCCACGCGTCTACCTGTACCTGCTGCTGCTGCTCACGGCCGCCGTC
GCCCAGGACAACATCTCGCCTGGCAGCCGTTACTACAACCGCGACGGCGTCTACGTGCCG
AATGACGCGACCGGCTACAAGACCTACGTCTACAAGGATAGAAGATACGGCTATCAGCCG
AGCTACATGGAGCCCGGGTACAGAGGACCCACCAGGGCACCCGAAGACCGATATCTTTAT
GGCGTAAGTGGGTTTCGCCGCTGTAAACAAGCGTGTGACAGTTGCACTCTTTTGGATTTG
TATGGGAGTGCATTCTGCTCGCACTGGATTGACATATTTAATTTATGTTGATTATAAACT
ATGCAAATCTTGAGGACACGATTGAATCCAGTCGACACAGCCCAGCAAACCACAGAAAGG
CTTCCGTTGCCAGGTATACTAGCTGGCTGGCGCGAAGATCTACAAGGACGAGAAAGACCA
GATTCTAAAAATTTTAGAGACAGAGACGTAATTGTCAATACAAATTATGGCCAAGTTCAA
GGATTTAAAGTTCAACTATATGACGATCCGTATGCGAGGCACAGACCCTGGAATCTGGCA
GTGGAAAGAGTAACAAAAGTTGTCAATGTGTTTTTGGGCATCCCTTATGCTATGCCACCT
ACCAGAGAAGGTCGTTTTAAACCTCCCAGACCTCACAGGGGCTGGCAACTTTTACAAGCT
GTTGATTGGGGACCAGCTTGTCCTCAGCCCAGCGAATATACTGGTACTACAAAAGGTGTG
CGAGATGTTGACGAAGATTGCTTGTACTTAAACATATTTACACCTTCTATTGGCTATGGA
TTAGCAAATAGATATCCAGTGATGTTTTACATACATGGCGGCGAATTTAGTCATGGGGCG
AGTAATTTGTTTCCAGCTCATATACTAGCTGCCTTCTACGACGTTGTAGTAGTGTCGATT
AATTATCGTCTTGGGGCTCTTGGTTTTCTAAGTACTGGCGATGAGAATAGTCCTGGAAAC
TATGGAATTCTTGATCAAGCTATGGCATTGCGATGGGTCCATGATAATATCGTTAGTTTT
AATGGGGATCCTGAGTCTATAACACTCTTTGGACCAGGTGCTGGAGCAGCGAGTGCGGGA
TTATTAATGGTTGCACCTAGAACTCGGCAGATGGTAGCAAAAGTAATAGCGCAATCGGGT
TCAGCTTTAGCTGATTGGGCGGTGATAATAGACAAGTACCGAGCACAAAATACATCCCGA
GTGTATGCAGAAATGCTCGGTTGCAGTATAGAAAGCAGTTGGAAATTGGTTCAATGTCTA
AAGGATGGACGTAGTTTCCTTGAATTAGGCAATTCTGAGTTAAAGCCAGACGTCGGAATG
TTTCCATGGGCACCTGTACTGGATAACAACTTTACGGTACCTCAAGACGATTGGTATGAG
GAATGGAGAGCATCCGATTGGCACTTTTTTTATGAAACACCAGAAGAAAGTATTAAAGCT
CGTAAATATAGGAAAGATTTAGCTTACATGGCCGGCGTTACAACTCAGGAAGCAGCATTT
ATTATAAAAAATAATGTTACATTGGCAAGGAATCAATACATAATAACCCCTGAGGTATTT
GATCAAAGGATTTGGGAATTAGTTCTTCGATATAATTACACATTGAATCCACAAGGCATT
TATGAAGCGATAAAATATATGTATACATATTGGCCAGATCCAATGAACGTCACGCACATA
CGTGAGCAGTATATAAATCTCTTATCAGACTTTCATTATGTTGCACCGTATGATAAAATA
GCAAAATTATTGGTGGAAAGACACGTGCCAACATATCTTTATGTCTTAAATACCTCGATA
GAAGCACTCCATTCGCCACATTGGGCTCGAGTACCTCACGATACCGAACTTTTGTGGCTA
ACGGGAGCACCATTTATGGACGTTGGTATGTTCCTCCGTACATATCTTTAAACTTAAATT
GCATAGCATTTATATATTAACATGATATTATTGACACAGAATTTTTCCCGCAAAAATGGA
GATTAAGTCGAGATATGTGGACTGACAATGATCGTAACATGAGTCACTTCTTCATGAAGG
CATACTCTAATTTTGCAAAATACGGAAACCCGACGCCGTCGCAAATCTTGGGATTGCATT
TTGATCTCGCGCGTCATGGACAATTGCGATACCTCAATATCAATACCACGTTCAATAGCT
CTATTGAAATAAACTACCGTCAAACCGAGAGCGCATTCTGGTCCATGTATTTGCC
>TRINITY_DN41757_c0_g1_i6 len=2185 path=[10694:0-302 10695:303-325 10743:326-661 10649:662-685 10749:686-1230 10703:1231-1254 10741:1255-1384 10676:1385-1408 10761:1409-1464 10671:1465-1487 10747:1488-1599 10764:1600-1620 10766:1621-1644 10768:1645-1655 10736:1656-1761 10679:1762-1764 @10756@!:1765-1928 10642:1929-1950 10734:1951-2159 10645:2160-2184] [-1, 10694, 10695, 10743, 10649, 10749, 10703, 10741, 10676, 10761, 10671, 10747, 10764, 10766, 10768, 10736, 10679, 10756, 10642, 10734, 10645, -2]
GGGTGCCACACCTGCGCGGCCGACTCTCGCGTGCGGTCGCGTGCTCCCGCACGCGCGCGC
GAAATCATGGCCAGGCCACGCGTCTACCTGTACCTGCTGCTGCTGCTCACGGCCGCCGTC
GCCCAGGACAACATCTCGCCTGGCAGCCGTTACTACAACCGCGACGGCGTCTACGTGCCG
AATGACGCGACCGGCTACAAGACCTACGTCTACAAGGATAGAAGATACGGCTATCAGCCG
AGCTACATGGAGCCCGGGTACAGAGGACCCACCAGGGCACCCGAAGACCGATATCTTTAT
GGCCAAACCACAGAAAGGCTTCCGTTGCCAGGTATACTAGCTGGCTGGCGCGAAGATCTA
CAAGGACGAGAAAGACCAGATTCTAAAAATTTTAGAGACAGAGACGTAATTGTCAATACA
AATTATGGCCAAGTTCAAGGATTTAAAGTTCAACTATATGACGATCCGTATGCGAGGCAC
AGACCCTGGAATCTGGCAGTGGAAAGAGTAACAAAAGTTGTCAATGTGTTTTTGGGCATC
CCTTATGCTATGCCACCTACCAGAGAAGGTCGTTTTAAACCTCCCAGACCTCACAGGGGC
TGGCAACTTTTACAAGCTGTTGATTGGGGACCAGCTTGTCCTCAGCCCAGCGAATATACT
GGTACTACAAAAGGTGTGCGAGATGTTGACGAAGATTGCTTGTACTTAAACATATTTACA
CCTTCTATTGGCTATGGATTAGCAAATAGATATCCAGTGATGTTTTACATACATGGCGGC
GAATTTAGTCATGGGGCGAGTAATTTGTTTCCAGCTCATATACTAGCTGCCTTCTACGAC
GTTGTAGTAGTGTCGATTAATTATCGTCTTGGGGCTCTTGGTTTTCTAAGTACTGGCGAT
GAGAATAGTCCTGGAAACTATGGAATTCTTGATCAAGCTATGGCATTGCGATGGGTCCAT
GATAATATCGTTAGTTTTAATGGGGATCCTGAGTCTATAACACTCTTTGGACCAGGTGCT
GGAGCAGCGAGTGCGGGATTATTAATGGTTGCACCTAGAACTCGGCAGATGGTAGCAAAA
GTAATAGCGCAATCGGGTTCAGCTTTAGCTGATTGGGCGGTGATAATAGACAAGTACCGA
GCACAAAATACATCCCGAGTGTATGCAGAAATGCTCGGTTGCAGTATAGAAAGCAGTTGG
AAATTGGTTCAATGTCTAAAGGATGGACGTAGTTTCCTTGAATTAGGCAATTCTGAGTTA
AAGCCAGACGTCGGAATGTTTCCATGGGCACCTGTACTGGATAACAACTTTACGGTACCT
CAAGACGATTGGTATGAGGAATGGAGAGCATCCGATTGGCACTTTTTTTATGAAACACCA
GAAGAAAGTATTAAAGCTCGTAAATATAGGAAAGATTTAGCTTACATGGCCGGCGTTACA
ACTCAGGAAGCAGCATTTATTATAAAAAATAATGTTACATTGGCAAGGAATCAATACATA
ATAACCCCTGAGGTATTTGATCAAAGGATTTGGGAATTAGTTCTTCGATATAATTACACA
TTGAATCCACAAGGCATTTATGAAGCGATAAAATATATGTATACATATTGGCCAGATCCA
ATGAACGTCACGCACATACGTGAGCAGTATATAAATGTAGGTAATCTGTAAAAGCGTCAA
ACTAAATGTCATGTATAAATATCGTATATAAAATTATTGATTTTAATCGTTAATATTTTC
AGCTCTTATCAGACTTTCATTATGTTGCACCGTATGATAAAATAGCAAAATTATTGGTGG
AAAGACACGTGCCAACATATCTTTATGTCTTAAATACCTCGATAGAAGCACTCCATTCGC
CACATTGGGCTCGAGTACCTCACGATACCGAACTTTTGTGGCTAACGGGAGCACCATTTA
TGGACGTTGAATTTTTCCCGCAAAAATGGAGATTAAGTCGAGATATGTGGACTGACAATG
ATCGTAACATGAGTCACTTCTTCATGAAGGCATACTCTAATTTTGCAAAATACGGAAACC
CGACGCCGTCGCAAATCTTGGGATTGCATTTTGATCTCGCGCGTCATGGACAATTGCGAT
ACCTCAATATCAATACCACGTTCAATAGCTCTATTGAAATAAACTACCGTCAAACCGAGA
GCGCATTCTGGTCCATGTATTTGCC
>TRINITY_DN41757_c0_g1_i7 len=2099 path=[10694:0-302 10695:303-325 10743:326-661 10649:662-685 10749:686-1230 10703:1231-1254 10741:1255-1384 10676:1385-1408 10761:1409-1464 10671:1465-1487 10747:1488-1599 10764:1600-1620 10766:1621-1644 10768:1645-1655 10735:1656-1678 @10756@!:1679-1842 10642:1843-1864 10734:1865-2073 10645:2074-2098] [-1, 10694, 10695, 10743, 10649, 10749, 10703, 10741, 10676, 10761, 10671, 10747, 10764, 10766, 10768, 10735, 10756, 10642, 10734, 10645, -2]
GGGTGCCACACCTGCGCGGCCGACTCTCGCGTGCGGTCGCGTGCTCCCGCACGCGCGCGC
GAAATCATGGCCAGGCCACGCGTCTACCTGTACCTGCTGCTGCTGCTCACGGCCGCCGTC
GCCCAGGACAACATCTCGCCTGGCAGCCGTTACTACAACCGCGACGGCGTCTACGTGCCG
AATGACGCGACCGGCTACAAGACCTACGTCTACAAGGATAGAAGATACGGCTATCAGCCG
AGCTACATGGAGCCCGGGTACAGAGGACCCACCAGGGCACCCGAAGACCGATATCTTTAT
GGCCAAACCACAGAAAGGCTTCCGTTGCCAGGTATACTAGCTGGCTGGCGCGAAGATCTA
CAAGGACGAGAAAGACCAGATTCTAAAAATTTTAGAGACAGAGACGTAATTGTCAATACA
AATTATGGCCAAGTTCAAGGATTTAAAGTTCAACTATATGACGATCCGTATGCGAGGCAC
AGACCCTGGAATCTGGCAGTGGAAAGAGTAACAAAAGTTGTCAATGTGTTTTTGGGCATC
CCTTATGCTATGCCACCTACCAGAGAAGGTCGTTTTAAACCTCCCAGACCTCACAGGGGC
TGGCAACTTTTACAAGCTGTTGATTGGGGACCAGCTTGTCCTCAGCCCAGCGAATATACT
GGTACTACAAAAGGTGTGCGAGATGTTGACGAAGATTGCTTGTACTTAAACATATTTACA
CCTTCTATTGGCTATGGATTAGCAAATAGATATCCAGTGATGTTTTACATACATGGCGGC
GAATTTAGTCATGGGGCGAGTAATTTGTTTCCAGCTCATATACTAGCTGCCTTCTACGAC
GTTGTAGTAGTGTCGATTAATTATCGTCTTGGGGCTCTTGGTTTTCTAAGTACTGGCGAT
GAGAATAGTCCTGGAAACTATGGAATTCTTGATCAAGCTATGGCATTGCGATGGGTCCAT
GATAATATCGTTAGTTTTAATGGGGATCCTGAGTCTATAACACTCTTTGGACCAGGTGCT
GGAGCAGCGAGTGCGGGATTATTAATGGTTGCACCTAGAACTCGGCAGATGGTAGCAAAA
GTAATAGCGCAATCGGGTTCAGCTTTAGCTGATTGGGCGGTGATAATAGACAAGTACCGA
GCACAAAATACATCCCGAGTGTATGCAGAAATGCTCGGTTGCAGTATAGAAAGCAGTTGG
AAATTGGTTCAATGTCTAAAGGATGGACGTAGTTTCCTTGAATTAGGCAATTCTGAGTTA
AAGCCAGACGTCGGAATGTTTCCATGGGCACCTGTACTGGATAACAACTTTACGGTACCT
CAAGACGATTGGTATGAGGAATGGAGAGCATCCGATTGGCACTTTTTTTATGAAACACCA
GAAGAAAGTATTAAAGCTCGTAAATATAGGAAAGATTTAGCTTACATGGCCGGCGTTACA
ACTCAGGAAGCAGCATTTATTATAAAAAATAATGTTACATTGGCAAGGAATCAATACATA
ATAACCCCTGAGGTATTTGATCAAAGGATTTGGGAATTAGTTCTTCGATATAATTACACA
TTGAATCCACAAGGCATTTATGAAGCGATAAAATATATGTATACATATTGGCCAGATCCA
ATGAACGTCACGCACATACGTGAGCAGTATATAAATCTCTTATCAGACTTTCATTATGTT
GCACCGTATGATAAAATAGCAAAATTATTGGTGGAAAGACACGTGCCAACATATCTTTAT
GTCTTAAATACCTCGATAGAAGCACTCCATTCGCCACATTGGGCTCGAGTACCTCACGAT
ACCGAACTTTTGTGGCTAACGGGAGCACCATTTATGGACGTTGAATTTTTCCCGCAAAAA
TGGAGATTAAGTCGAGATATGTGGACTGACAATGATCGTAACATGAGTCACTTCTTCATG
AAGGCATACTCTAATTTTGCAAAATACGGAAACCCGACGCCGTCGCAAATCTTGGGATTG
CATTTTGATCTCGCGCGTCATGGACAATTGCGATACCTCAATATCAATACCACGTTCAAT
AGCTCTATTGAAATAAACTACCGTCAAACCGAGAGCGCATTCTGGTCCATGTATTTGCC
>TRINITY_DN41757_c0_g1_i8 len=2261 path=[10673:0-302 10750:303-487 10743:488-823 10649:824-847 10749:848-1392 10703:1393-1416 10741:1417-1546 10676:1547-1570 10761:1571-1626 10671:1627-1649 10747:1650-1761 10764:1762-1782 10766:1783-1806 10768:1807-1817 10735:1818-1840 @10756@!:1841-2004 10642:2005-2026 10734:2027-2235 10645:2236-2260] [-1, 10673, 10750, 10743, 10649, 10749, 10703, 10741, 10676, 10761, 10671, 10747, 10764, 10766, 10768, 10735, 10756, 10642, 10734, 10645, -2]
GGGTGCCACACCTGCGCGGCCGACTCTCGCGTGCGGTCGCGTGCTCCCGCACGCGCGCGC
GAAATCATGGCCAGGCCACGCGTCTACCTGTACCTGCTGCTGCTGCTCACGGCCGCCGTC
GCCCAGGACAACATCTCGCCTGGCAGCCGTTACTACAACCGCGACGGCGTCTACGTGCCG
AATGACGCGACCGGCTACAAGACCTACGTCTACAAGGATAGAAGATACGGCTATCAGCCG
AGCTACATGGAGCCCGGGTACAGAGGACCCACCAGGGCACCCGAAGACCGATATCTTTAT
GGCGTAAGTGGGTTTCGCCGCTGTAAACAAGCGTGTGACAGTTGCACTCTTTTGGATTTG
TATGGGAGTGCATTCTGCTCGCACTGGATTGACATATTTAATTTATGTTGATTATAAACT
ATGCAAATCTTGAGGACACGATTGAATCCAGTCGACACAGCCCAGCAAACCACAGAAAGG
CTTCCGTTGCCAGGTATACTAGCTGGCTGGCGCGAAGATCTACAAGGACGAGAAAGACCA
GATTCTAAAAATTTTAGAGACAGAGACGTAATTGTCAATACAAATTATGGCCAAGTTCAA
GGATTTAAAGTTCAACTATATGACGATCCGTATGCGAGGCACAGACCCTGGAATCTGGCA
GTGGAAAGAGTAACAAAAGTTGTCAATGTGTTTTTGGGCATCCCTTATGCTATGCCACCT
ACCAGAGAAGGTCGTTTTAAACCTCCCAGACCTCACAGGGGCTGGCAACTTTTACAAGCT
GTTGATTGGGGACCAGCTTGTCCTCAGCCCAGCGAATATACTGGTACTACAAAAGGTGTG
CGAGATGTTGACGAAGATTGCTTGTACTTAAACATATTTACACCTTCTATTGGCTATGGA
TTAGCAAATAGATATCCAGTGATGTTTTACATACATGGCGGCGAATTTAGTCATGGGGCG
AGTAATTTGTTTCCAGCTCATATACTAGCTGCCTTCTACGACGTTGTAGTAGTGTCGATT
AATTATCGTCTTGGGGCTCTTGGTTTTCTAAGTACTGGCGATGAGAATAGTCCTGGAAAC
TATGGAATTCTTGATCAAGCTATGGCATTGCGATGGGTCCATGATAATATCGTTAGTTTT
AATGGGGATCCTGAGTCTATAACACTCTTTGGACCAGGTGCTGGAGCAGCGAGTGCGGGA
TTATTAATGGTTGCACCTAGAACTCGGCAGATGGTAGCAAAAGTAATAGCGCAATCGGGT
TCAGCTTTAGCTGATTGGGCGGTGATAATAGACAAGTACCGAGCACAAAATACATCCCGA
GTGTATGCAGAAATGCTCGGTTGCAGTATAGAAAGCAGTTGGAAATTGGTTCAATGTCTA
AAGGATGGACGTAGTTTCCTTGAATTAGGCAATTCTGAGTTAAAGCCAGACGTCGGAATG
TTTCCATGGGCACCTGTACTGGATAACAACTTTACGGTACCTCAAGACGATTGGTATGAG
GAATGGAGAGCATCCGATTGGCACTTTTTTTATGAAACACCAGAAGAAAGTATTAAAGCT
CGTAAATATAGGAAAGATTTAGCTTACATGGCCGGCGTTACAACTCAGGAAGCAGCATTT
ATTATAAAAAATAATGTTACATTGGCAAGGAATCAATACATAATAACCCCTGAGGTATTT
GATCAAAGGATTTGGGAATTAGTTCTTCGATATAATTACACATTGAATCCACAAGGCATT
TATGAAGCGATAAAATATATGTATACATATTGGCCAGATCCAATGAACGTCACGCACATA
CGTGAGCAGTATATAAATCTCTTATCAGACTTTCATTATGTTGCACCGTATGATAAAATA
GCAAAATTATTGGTGGAAAGACACGTGCCAACATATCTTTATGTCTTAAATACCTCGATA
GAAGCACTCCATTCGCCACATTGGGCTCGAGTACCTCACGATACCGAACTTTTGTGGCTA
ACGGGAGCACCATTTATGGACGTTGAATTTTTCCCGCAAAAATGGAGATTAAGTCGAGAT
ATGTGGACTGACAATGATCGTAACATGAGTCACTTCTTCATGAAGGCATACTCTAATTTT
GCAAAATACGGAAACCCGACGCCGTCGCAAATCTTGGGATTGCATTTTGATCTCGCGCGT
CATGGACAATTGCGATACCTCAATATCAATACCACGTTCAATAGCTCTATTGAAATAAAC
TACCGTCAAACCGAGAGCGCATTCTGGTCCATGTATTTGCC
>TRINITY_DN43664_c0_g6_i3 len=874 path=[12175:0-27 12176:28-41 12493:42-133 12562:134-147 12567:148-161 12487:162-186 12547:187-224 12511:225-267 12563:268-278 12568:279-280 12530:281-302 12478:303-339 12508:340-355 12565:356-379 12569:380-388 12505:389-420 12542:421-434 12566:435-458 12570:459-460 12540:461-465 12468:466-492 12421:493-510 12005:511-540 12539:541-606 12499:607-635 12465:636-692 12418:693-759 12248:760-873] [-1, 12175, 12176, 12493, 12562, 12567, 12487, 12547, 12511, 12563, 12568, 12530, 12478, 12508, 12565, 12569, 12505, 12542, 12566, 12570, 12540, 12468, 12421, 12005, 12539, 12499, 12465, 12418, 12248, -2]
AGATTTTGATCGTCGGCGATAAATTCTGTGATATGTCAATATTCATAATTACTTGTATAT
ATTATTATTATGAGAAGGACAATTTTCTTAATATTTTGCGCATTATTTTACCTGCCACGG
GATAGAGACCTTCTTCACTCGTTACTCCTGTAACCCAGGGTAAATCCTGGACATCACCGC
TATTGATGATTTCAATGGGCGTTCTGTCGATAAAAGGTGCATCATCGCTAAACTTTTCAA
CTACCGGACCAAACGGCGTAAAGGGATTGTAGAAGAACGGCATAAATTCACTTGTAGTCT
GGACTAGCGCGCGAGCTGGACGATATCTCAAGCAACGTATCATATCTCGAGTAGTAGTTG
TAGGGCATCCCATCAAAGCACTCAATTTCTTAGCCTTCTCTAAGGAGTTCTCAGTTTGCG
TCCAACAATCAAACGTTGTACCGCTGAACGATATGCCACCTCGGAAGAGACCCGCGCTCA
GTTGCGATAAATAGTGATAATGTACACTTGCACCGCCAGCGCTTAAGCCGACCAAAGTTA
CTTTCTTTGGATCGCCACCGAACCATTCGATATTCTGTGATACCCAGCGAAGTGCCATAT
TTTGATCTTTCAGACCCATGTTGCCAGGAACTACTTCATCTTCCGTACTGAGGAAACCCA
TTGGTCCCAGCCGATAGTTAATTGTGACAAGTATAACACCGCGATCGATTAGATATTTGG
CGCCATATTCTTTACCACTACCAAATTGGAACGCACCGCCATGAATCCAAAATAATACAG
GCAGTAGCATTTTATTGCTCTCCGTTTCCCGTAATGGCACGTAAACGTTTAAGTATAAAC
AATCTTCGGCACCTGTAACCTTTTCCGATGACGG
>TRINITY_DN43664_c0_g6_i4 len=857 path=[12175:0-27 12176:28-41 12493:42-133 12562:134-147 12567:148-161 12487:162-186 12547:187-224 12511:225-267 12563:268-278 12568:279-280 12531:281-399 12478:400-436 12508:437-452 12565:453-476 12569:477-485 12505:486-517 12542:518-531 12566:532-555 12570:556-557 12540:558-562 12501:563-576 12560:577-589 12557:590-607 12550:608-637 12539:638-703 12500:704-754 12245:755-774 12413:775-856] [-1, 12175, 12176, 12493, 12562, 12567, 12487, 12547, 12511, 12563, 12568, 12531, 12478, 12508, 12565, 12569, 12505, 12542, 12566, 12570, 12540, 12501, 12560, 12557, 12550, 12539, 12500, 12245, 12413]
AGATTTTGATCGTCGGCGATAAATTCTGTGATATGTCAATATTCATAATTACTTGTATAT
ATTATTATTATGAGAAGGACAATTTTCTTAATATTTTGCGCATTATTTTACCTGCCACGG
GATAGAGACCTTCTTCACTCGTTACTCCTGTAACCCAGGGTAAATCCTGGACATCACCGC
TATTGATGATTTCAATGGGCGTTCTGTCGATAAAAGGTGCATCATCGCTAAACTTTTCAA
CTACCGGACCAAACGGCGTAAAGGGATTGTAGAAGAACGGCTAAAATAATAAGATCAATC
AGATTTCCTCGTTCTCCATCTGAGGACCGCGTTCATTGTTCTTGTTTCAAGATAGAAAAG
CAAAAAGCGAGTCTCACCATAAATTCACTTGTAGTCTGGACTAGCGCGCGAGCTGGACGA
TATCTCAAGCAACGTATCATATCTCGAGTAGTAGTTGTAGGGCATCCCATCAAAGCACTC
AATTTCTTAGCCTTCTCTAAGGAGTTCTCAGTTTGCGTCCAACAATCAAACGTTGTACCG
CTGAACGATATGCCACCTCGGAAAAGGCCCGCGCTCAGTTGCGATAAATAGTGATAATGT
ACACTTGCGCCGCCGGCGCTTAAGCCGACCAAAGTTACTTTCTTTGGATCGCCACCGAAC
CATTCGATATTCTGTGATACCCAGCGAAGTGCCATATTTTGATCCTTCAGACCCATGTTA
CCAGAGACTACTTCATCTTCCGTACTAAGGAAACCCATTGGTCCCACTCGATAGTTAAAT
GTGACAAGTATAACGTCGTGATCCATTAAGTATTCAGCACCATATAACATGCCGCTACCA
AATTGGAACGCACCGCC
>TRINITY_DN43664_c0_g6_i7 len=885 path=[12573:0-27 12572:28-37 12571:38-47 12562:48-61 12567:62-75 12487:76-100 12547:101-138 12511:139-181 12563:182-192 12568:193-194 12531:195-313 12478:314-350 12508:351-366 12565:367-390 12569:391-399 12505:400-431 12542:432-445 12566:446-469 12570:470-471 12540:472-476 12468:477-503 12421:504-521 12005:522-551 12539:552-617 12499:618-646 12465:647-703 12418:704-770 12248:771-884] [-1, 12573, 12572, 12571, 12562, 12567, 12487, 12547, 12511, 12563, 12568, 12531, 12478, 12508, 12565, 12569, 12505, 12542, 12566, 12570, 12540, 12468, 12421, 12005, 12539, 12499, 12465, 12418, 12248, -2]
AGATTTTGATCGTCGGCGATAAATTCTGCCACGGGATAGAGACCTTCTTCACTCGTTACT
CCTGTAACCCAGGGTAAATCCTGGACATCACCGCTATTGATGATTTCAATGGGCGTTCTG
TCGATAAAAGGTGCATCATCGCTAAACTTTTCAACTACCGGACCAAACGGCGTAAAGGGA
TTGTAGAAGAACGGCTAAAATAATAAGATCAATCAGATTTCCTCGTTCTCCATCTGAGGA
CCGCGTTCATTGTTCTTGTTTCAAGATAGAAAAGCAAAAAGCGAGTCTCACCATAAATTC
ACTTGTAGTCTGGACTAGCGCGCGAGCTGGACGATATCTCAAGCAACGTATCATATCTCG
AGTAGTAGTTGTAGGGCATCCCATCAAAGCACTCAATTTCTTAGCCTTCTCTAAGGAGTT
CTCAGTTTGCGTCCAACAATCAAACGTTGTACCGCTGAACGATATGCCACCTCGGAAGAG
ACCCGCGCTCAGTTGCGATAAATAGTGATAATGTACACTTGCACCGCCAGCGCTTAAGCC
GACCAAAGTTACTTTCTTTGGATCGCCACCGAACCATTCGATATTCTGTGATACCCAGCG
AAGTGCCATATTTTGATCTTTCAGACCCATGTTGCCAGGAACTACTTCATCTTCCGTACT
GAGGAAACCCATTGGTCCCAGCCGATAGTTAATTGTGACAAGTATAACACCGCGATCGAT
TAGATATTTGGCGCCATATTCTTTACCACTACCAAATTGGAACGCACCGCCATGAATCCA
AAATAATACAGGCAGTAGCATTTTATTGCTCTCCGTTTCCCGTAATGGCACGTAAACGTT
TAAGTATAAACAATCTTCGGCACCTGTAACCTTTTCCGATGACGG
>TRINITY_DN43664_c0_g6_i8 len=674 path=[12573:0-27 12572:28-37 12571:38-47 12562:48-61 12567:62-75 12487:76-100 12547:101-138 12511:139-181 12563:182-192 12568:193-194 12530:195-216 12478:217-253 12508:254-269 12565:270-293 12569:294-302 12505:303-334 12542:335-348 12566:349-372 12570:373-374 12540:375-379 12501:380-393 12560:394-406 12557:407-424 12550:425-454 12539:455-520 12500:521-571 12245:572-591 12413:592-673] [-1, 12573, 12572, 12571, 12562, 12567, 12487, 12547, 12511, 12563, 12568, 12530, 12478, 12508, 12565, 12569, 12505, 12542, 12566, 12570, 12540, 12501, 12560, 12557, 12550, 12539, 12500, 12245, 12413]
AGATTTTGATCGTCGGCGATAAATTCTGCCACGGGATAGAGACCTTCTTCACTCGTTACT
CCTGTAACCCAGGGTAAATCCTGGACATCACCGCTATTGATGATTTCAATGGGCGTTCTG
TCGATAAAAGGTGCATCATCGCTAAACTTTTCAACTACCGGACCAAACGGCGTAAAGGGA
TTGTAGAAGAACGGCATAAATTCACTTGTAGTCTGGACTAGCGCGCGAGCTGGACGATAT
CTCAAGCAACGTATCATATCTCGAGTAGTAGTTGTAGGGCATCCCATCAAAGCACTCAAT
TTCTTAGCCTTCTCTAAGGAGTTCTCAGTTTGCGTCCAACAATCAAACGTTGTACCGCTG
AACGATATGCCACCTCGGAAAAGGCCCGCGCTCAGTTGCGATAAATAGTGATAATGTACA
CTTGCGCCGCCGGCGCTTAAGCCGACCAAAGTTACTTTCTTTGGATCGCCACCGAACCAT
TCGATATTCTGTGATACCCAGCGAAGTGCCATATTTTGATCCTTCAGACCCATGTTACCA
GAGACTACTTCATCTTCCGTACTAAGGAAACCCATTGGTCCCACTCGATAGTTAAATGTG
ACAAGTATAACGTCGTGATCCATTAAGTATTCAGCACCATATAACATGCCGCTACCAAAT
TGGAACGCACCGCC
>TRINITY_DN43664_c0_g6_i10 len=760 path=[12175:0-27 12176:28-41 12493:42-133 12562:134-147 12567:148-161 12487:162-186 12547:187-224 12511:225-267 12563:268-278 12568:279-280 12530:281-302 12478:303-339 12508:340-355 12565:356-379 12569:380-388 12505:389-420 12542:421-434 12566:435-458 12570:459-460 12540:461-465 12501:466-479 12560:480-492 12557:493-510 12550:511-540 12539:541-606 12500:607-657 12245:658-677 12413:678-759] [-1, 12175, 12176, 12493, 12562, 12567, 12487, 12547, 12511, 12563, 12568, 12530, 12478, 12508, 12565, 12569, 12505, 12542, 12566, 12570, 12540, 12501, 12560, 12557, 12550, 12539, 12500, 12245, 12413]
AGATTTTGATCGTCGGCGATAAATTCTGTGATATGTCAATATTCATAATTACTTGTATAT
ATTATTATTATGAGAAGGACAATTTTCTTAATATTTTGCGCATTATTTTACCTGCCACGG
GATAGAGACCTTCTTCACTCGTTACTCCTGTAACCCAGGGTAAATCCTGGACATCACCGC
TATTGATGATTTCAATGGGCGTTCTGTCGATAAAAGGTGCATCATCGCTAAACTTTTCAA
CTACCGGACCAAACGGCGTAAAGGGATTGTAGAAGAACGGCATAAATTCACTTGTAGTCT
GGACTAGCGCGCGAGCTGGACGATATCTCAAGCAACGTATCATATCTCGAGTAGTAGTTG
TAGGGCATCCCATCAAAGCACTCAATTTCTTAGCCTTCTCTAAGGAGTTCTCAGTTTGCG
TCCAACAATCAAACGTTGTACCGCTGAACGATATGCCACCTCGGAAAAGGCCCGCGCTCA
GTTGCGATAAATAGTGATAATGTACACTTGCGCCGCCGGCGCTTAAGCCGACCAAAGTTA
CTTTCTTTGGATCGCCACCGAACCATTCGATATTCTGTGATACCCAGCGAAGTGCCATAT
TTTGATCCTTCAGACCCATGTTACCAGAGACTACTTCATCTTCCGTACTAAGGAAACCCA
TTGGTCCCACTCGATAGTTAAATGTGACAAGTATAACGTCGTGATCCATTAAGTATTCAG
CACCATATAACATGCCGCTACCAAATTGGAACGCACCGCC
>TRINITY_DN43664_c0_g6_i11 len=788 path=[12573:0-27 12572:28-37 12571:38-47 12562:48-61 12567:62-75 12487:76-100 12547:101-138 12511:139-181 12563:182-192 12568:193-194 12530:195-216 12478:217-253 12508:254-269 12565:270-293 12569:294-302 12505:303-334 12542:335-348 12566:349-372 12570:373-374 12540:375-379 12468:380-406 12421:407-424 12005:425-454 12539:455-520 12499:521-549 12465:550-606 12418:607-673 12248:674-787] [-1, 12573, 12572, 12571, 12562, 12567, 12487, 12547, 12511, 12563, 12568, 12530, 12478, 12508, 12565, 12569, 12505, 12542, 12566, 12570, 12540, 12468, 12421, 12005, 12539, 12499, 12465, 12418, 12248, -2]
AGATTTTGATCGTCGGCGATAAATTCTGCCACGGGATAGAGACCTTCTTCACTCGTTACT
CCTGTAACCCAGGGTAAATCCTGGACATCACCGCTATTGATGATTTCAATGGGCGTTCTG
TCGATAAAAGGTGCATCATCGCTAAACTTTTCAACTACCGGACCAAACGGCGTAAAGGGA
TTGTAGAAGAACGGCATAAATTCACTTGTAGTCTGGACTAGCGCGCGAGCTGGACGATAT
CTCAAGCAACGTATCATATCTCGAGTAGTAGTTGTAGGGCATCCCATCAAAGCACTCAAT
TTCTTAGCCTTCTCTAAGGAGTTCTCAGTTTGCGTCCAACAATCAAACGTTGTACCGCTG
AACGATATGCCACCTCGGAAGAGACCCGCGCTCAGTTGCGATAAATAGTGATAATGTACA
CTTGCACCGCCAGCGCTTAAGCCGACCAAAGTTACTTTCTTTGGATCGCCACCGAACCAT
TCGATATTCTGTGATACCCAGCGAAGTGCCATATTTTGATCTTTCAGACCCATGTTGCCA
GGAACTACTTCATCTTCCGTACTGAGGAAACCCATTGGTCCCAGCCGATAGTTAATTGTG
ACAAGTATAACACCGCGATCGATTAGATATTTGGCGCCATATTCTTTACCACTACCAAAT
TGGAACGCACCGCCATGAATCCAAAATAATACAGGCAGTAGCATTTTATTGCTCTCCGTT
TCCCGTAATGGCACGTAAACGTTTAAGTATAAACAATCTTCGGCACCTGTAACCTTTTCC
GATGACGG
>TRINITY_DN43664_c0_g6_i16 len=771 path=[12573:0-27 12572:28-37 12571:38-47 12562:48-61 12567:62-75 12487:76-100 12547:101-138 12511:139-181 12563:182-192 12568:193-194 12531:195-313 12478:314-350 12508:351-366 12565:367-390 12569:391-399 12505:400-431 12542:432-445 12566:446-469 12570:470-471 12540:472-476 12501:477-490 12560:491-503 12557:504-521 12550:522-551 12539:552-617 12500:618-668 12245:669-688 12413:689-770] [-1, 12573, 12572, 12571, 12562, 12567, 12487, 12547, 12511, 12563, 12568, 12531, 12478, 12508, 12565, 12569, 12505, 12542, 12566, 12570, 12540, 12501, 12560, 12557, 12550, 12539, 12500, 12245, 12413]
AGATTTTGATCGTCGGCGATAAATTCTGCCACGGGATAGAGACCTTCTTCACTCGTTACT
CCTGTAACCCAGGGTAAATCCTGGACATCACCGCTATTGATGATTTCAATGGGCGTTCTG
TCGATAAAAGGTGCATCATCGCTAAACTTTTCAACTACCGGACCAAACGGCGTAAAGGGA
TTGTAGAAGAACGGCTAAAATAATAAGATCAATCAGATTTCCTCGTTCTCCATCTGAGGA
CCGCGTTCATTGTTCTTGTTTCAAGATAGAAAAGCAAAAAGCGAGTCTCACCATAAATTC
ACTTGTAGTCTGGACTAGCGCGCGAGCTGGACGATATCTCAAGCAACGTATCATATCTCG
AGTAGTAGTTGTAGGGCATCCCATCAAAGCACTCAATTTCTTAGCCTTCTCTAAGGAGTT
CTCAGTTTGCGTCCAACAATCAAACGTTGTACCGCTGAACGATATGCCACCTCGGAAAAG
GCCCGCGCTCAGTTGCGATAAATAGTGATAATGTACACTTGCGCCGCCGGCGCTTAAGCC
GACCAAAGTTACTTTCTTTGGATCGCCACCGAACCATTCGATATTCTGTGATACCCAGCG
AAGTGCCATATTTTGATCCTTCAGACCCATGTTACCAGAGACTACTTCATCTTCCGTACT
AAGGAAACCCATTGGTCCCACTCGATAGTTAAATGTGACAAGTATAACGTCGTGATCCAT
TAAGTATTCAGCACCATATAACATGCCGCTACCAAATTGGAACGCACCGCC
>TRINITY_DN11712_c0_g1_i1 len=376 path=[733:0-49 734:50-375] [-1, 733, 734, -2]
GCCGCTGTAATGGTATGGATATTCGGTGGCGGTTTCTATTCCGGCTCGGCCACCCTCGAC
GTGTACGACCACAAGACCCTAGTGTCGGAGGAGAACGTGATCTTGGTGTCAATGCAATAT
CGCGTAGCCAGTCTCGGCTTCCTGTACTTCGGCACGTCTGACGTGCCCGGTAACGCTGGT
CTCTTTGATCAGATGATGGCCCTGCAATGGGTGCGCGACAACATCGCCGCGTTCGGCGGT
AACCCCGAGAACGTAACGCTCTTCGGCGAGAGCGCTGGCGCGGTTTCCGTCTCCATGCAC
CTCCTGTCTCCGTTGTCCAGGTCAGTTTGAACAGCAGACAAATCTACCAGTAAGAGAGAA
TTGAAAGAGATCTTTT
>TRINITY_DN11712_c0_g2_i1 len=362 path=[735:0-35 736:36-361] [-1, 735, 736, -2]
GACTCTTCTTTCAGGCGGTTTCTATTCCGGCTCGGCCACCCTCGACGTGTACGACCACAA
GACCCTAGTGTCGGAGGAGAACGTGATCTTGGTGTCAATGCAATATCGCGTAGCCAGTCT
CGGCTTCCTGTACTTCGGCACGTCTGACGTGCCCGGTAACGCTGGTCTCTTTGATCAGAT
GATGGCCCTGCAATGGGTGCGCGACAACATCGCCGCGTTCGGCGGTAACCCCGAGAACGT
AACGCTCTTCGGCGAGAGCGCTGGCGCGGTTTCCGTCTCCATGCACCTCCTGTCTCCGTT
GTCCAGGTCAGTTTGAACAGCAGACAAATCTACCAGTAAGAGAGAATTGAAAGAGATCTT
TT
>TRINITY_DN31030_c0_g1_i1 len=494 path=[1376:0-430 1377:431-448 1378:449-493] [-1, 1376, 1377, 1378, -2]
CCCATCGCAATGCCATAACTACATCTTTTAGACCTTGATTACCCGTTGCCACTTTGTCGT
TAAGATTCAGAAAACCGAGAACCCCTAGTCTGTAATTTAGCGTAACCAGTACCACGTCCT
TCCGAACAATATAATCAGGACCGTAGAAGGAAGCATCACCGGAACCCGTGGAAAAACCGC
CACCGTGTATCCATACTATAACTGGGCGTTTTTTCACAATATCTATAGTATATACGTTCA
GGTAGAGACAATCTTCGTCGCCCACCGTTTCTCGTGACAAGAAATCAATTTGAACAGCGA
TGTTTCCATGTTTTGAAGCATCTCTGCTGCCGGACCACGGTTCCGGTGGTAGCGGATCCT
TGAACCTGAGTTCCCCAACCGGTGGTTTCGCGTACGGTATTCCTCGAAAGGCGACGTAAC
GGCCACCATGGGCAATAATCGAGTAGACGTACACGTACGTGAGGGAAGATTAATCGGTAT
CGTTGAGGAAGCTG
>TRINITY_DN31030_c0_g2_i1 len=457 path=[1379:0-430 1380:431-456] [-1, 1379, 1380, -2]
CCCATCGCAATGCCATAACTACATCTTTTAGACCTTGATTACCCGTTGCCACTTTGTCGT
TAAGATTCAGAAAACCGAGAACCCCTAGTCTGTAATTTAGCGTAACCAGTACCACGTCCT
TCCGAACAATATAATCAGGACCGTAGAAGGAAGCATCACCGGAACCCGTGGAAAAACCGC
CACCGTGTATCCATACTATAACTGGGCGTTTTTTCACAATATCTATAGTATATACGTTCA
GGTAGAGACAATCTTCGTCGCCCACCGTTTCTCGTGACAAGAAATCAATTTGAACAGCGA
TGTTTCCATGTTTTGAAGCATCTCTGCTGCCGGACCACGGTTCCGGTGGTAGCGGATCCT
TGAACCTGAGTTCCCCAACCGGTGGTTTCGCGTACGGTATTCCTCGAAAGGCGACGTAAC
GGCCACCATGGACAGCTTCCTCAACGATACCGATTAA
>TRINITY_DN40528_c0_g3_i1 len=1485 path=[5850:0-154 5904:155-444 5853:445-468 5908:469-473 5901:474-497 5910:498-518 5906:519-542 5899:543-932 5889:933-956 5905:957-1166 5898:1167-1277 5871:1278-1484] [-1, 5850, 5904, 5853, 5908, 5901, 5910, 5906, 5899, 5889, 5905, 5898, 5871, -2]
AGCTCCTTCGCCCGAGTTAAATCCCGTCATCCAAGGTATATCGAGTATGCGACCTTCTCG
TATGGAGATTAGAGGATCTTCTATCAGAAAAGCACCTGGGTGCTCGGGTTCGATAACTGG
TCGAAATGGTATCATCGGACAGTAACCAAATTTCTTAAAAAGATGCTCGGTGCCAATAAT
CTCCTCCGCTTTTTTGGTTCGTAGACATTCAATGAGTTCCTTGGAATTCTCAGAGGTGCA
TCCTAAATGCTTACCCAAGGTCGTAGCTCTCTTTTTAGCAACTCCTGGTGACGTTAAAGT
CCATGGGTTGTAAAAGTTCCCACTTTGCGAAATACCGCGATGGAAAAGTCCTGCTGAAAG
AGGACTGACCATATGATAGTGAACACTTGCACCGCCTGCGCTTTCACCGAAAAGAGTCAC
TTTATTTGGATCACCGCTAAAATAAGCGATATTCTCGTGCACCCATCGCATAGCTTGCTG
TTGGTCCTTTAATCCTAGATTTCCCGGACATTCCAGGTCTTCTGTACTTAAGAAGCCCAA
CGGTCCAAGTCGATAATTAACGGTGACGAGAACGACGTCATAGTCCAACAGAAATTTGGG
TCCGTAAGATTCAGAATCGCCGGCCCCAGTGACCCATCCGCCGCCGTGGAACCAAATCAT
GACCGGAAATCGGTCGAAGGCCTTCAGTTCCTGATCACGATTGGAATTCGGATGTCCTTC
GATGCATTCTATGCACGGCGTATAAACATTCAGGTAAAGACAATCCTCGCTGCCGACAAT
CTCTTTCTGATAGACGTAAATGTTCCGTTGCGTGCATACGTTGGCGTTGGTCGTAGCATG
GAAGGTGCCGCTCAAAGGGACCGGAGGTTGCGGTGGCTTGAATCTGAGTTCTCCAATTGG
CGGTGCAGCATAAGGAATTCCCAGGAAGGCATAAAGATCTCTTCCAAGTCGGGTGGGCAT
TGTCTTTCCATAAAACGTACCATTTGGCGTTTTTACAATTGGAGAGTTACCATAGACTAT
ATTCGCATTGAGTGTGAAAATGCAAATAAAGCCTAGCTGGATCAATACATGATTTCGATA
TTCCCCCATTTTTAACATTCTTGAAGTATCATGCAGCCTCAGATGAGAGATTTCGTGACG
AGCTCATAATTTTTTTAACAAAAAAAATTAATACTTTTTCTAATTTATATTTTTAAAGTG
CACACTGTGACAAGTTTTGATTTTTGAATTTATAATTTTATGAATGCATGATAAATCTAT
ATTTAAAAATCTTTAAAGTAAAAAGTTCATAGAAATCTCAAATGATGCAACTAGAAATGC
GAAAAAAAATTTTTATAAAATATTTATCATTTAATAATATAATTAAGAAGAATGTACTTC
CATGTCACTGATTAAATTTATTTATAAAAATAATTAATAAACAAAAAATTAAGTTGCGTA
TGCATTCACACTTTGTGCACACACTATAATTTAATAAAATAATTT
>TRINITY_DN40584_c1_g1_i2 len=2838 path=[6934:0-143 6976:144-144 6975:145-168 6974:169-169 6972:170-193 6970:194-577 6967:578-673 6977:674-697 6978:698-701 6962:702-1122 6966:1123-1280 6973:1281-1302 @6971@!:1303-1747 6969:1748-2092 6960:2093-2187 6957:2188-2211 6968:2212-2404 6964:2405-2634 6959:2635-2773 6920:2774-2837] [-1, 6934, 6976, 6975, 6974, 6972, 6970, 6967, 6977, 6978, 6962, 6966, 6973, 6971, 6969, 6960, 6957, 6968, 6964, 6959, 6920, -2]
TGACGGTAAAAAAGAACAATCCAGCATCCCCTTAAGTATTCCATTGAGATGTTTATTCAT
ATTAATCAATGTCCATAAATCTTATACTTAAATAACGCTGTAAAATCTCTCGGCTTGGGT
CGACTTGGTTCATTGTTGATTCATCGCTTTCGTGAATTAAACGTATTTTGTCTGTGTCAC
GTGGTGATTCGCGATAACGCATAACGAGCCTGTGTTTATAAAGTTGTGCTGCATTTCAGT
CGTTTCATGTATGTCATGCGCGCGATACGTACAGCGTTTTTCGTGACAAATATACGACAA
CGTGAATCTCTCACACGCTACACTATGTCGATACTGCATCTCCGGTTGGACGTAAGGATT
TGGCAATGCATGTGCGTCCTCGTGTCCCTGCTTATCCTGGCTGACGGCTTGTTCACCGAA
ACCGATAAGCTCCTCATTAACACGAAATGGGGTTTCGTTCACGGCAAGTGGAGTAGGACC
GTGCGTAATCGGCCAATCGCGAGTTTTCTTGGGATACCATATGCTCTACCTCCAGTGGGC
GAATTAAGATTCAGAAGCCCGCAATCATGGAATCGCACGTGGACGACAATTCGCGACACT
ACGGTCGATGCGCAAAAGTGTATTCAAGTATATAATGAAACTGAAATCTTCAAGATTATT
GGCAGTGAAGATTGCCTTTATCTGAATGTCTTTGTTCCTTATGTGAGTAATGTAATTACA
AATTATGTTCAAATGTTCAAATGTTCAAATATTATTGCTACATATCAATTATAATAATTG
GAACACGTAATAAAACGGAGATATTCTCATAAACAAGCAAATAATTGGCATCGCGCTACA
GAATTATGTTTATAGTTTCGTTAAAAATTTCAAAGCGAACAGGGAATTACAATGTTCCAG
AAATGAAGGCTCAATTAGTTTACGAGGTCTAACGCTTATCTAATGGCTTAATTAAACTTA
AACGAATCAAGGTTACATTGTTATTGCGACATTTAGCGGTTTTCACATTAAACGTTTAGC
GCAACTCACATTTATTAAACATTTCGTTTCTTTGTTTATCTACATACAACGATTTTGTCA
CTCCATAATTTTATTAAAAGTCTTCAGACGAACATCAGAAACCCAAGAACCTATCAGTTT
TAGCCGTCGTACACGGTGGTGGGTATATGAAAGGAAGTAGTGATAGCGAATTGTATGCGC
CGAATTATTTATTGGAGCAGGACATAATTCTCGTTACTATGAATTATCGAGTTTCTATTT
TAGGATTTTTTAGTACATTGAACCACGTTTCGCCGGGTAATTACGGCATTAAAGATGTAA
AGATGGCCCTAGAATGGATTCAAGAGAATATCCATAGCTTCGGTGGGAATCCGAAATCGG
TGACTCTTATGGGATTCAGTGCCGGTGCAGGTCTGACTCATATTCTTGCTCTCTCAAAAA
AGACCGAAGGACTCTTTCACAGATACATTTTGCACAGCGGTTCCGCCACAGCTCCATGGA
GTTTTCATCCTCGAAGAAGGTATAGACAAGTATGTTTGGAATTGGCAAAACTTGTCGGCT
GCCTGCCGAAAAAAAACGCGAACATAACCGCGTCGAATGAAACGACCACTGAAAATCCGA
AAGGAAAAGATGTAAGAATTAACGCCCACGACGAAATTTCGGACTATAGAGTGAAAGATG
ACGAAGAAATATTGAAATGCATGAGAACGGTCAATTCAACGAGACTGGAAACAATGACGC
AACATTTCACTGTTTGGAGTGGTCATCCGTGGTGTATCTTTGGTCCTACAATAGAGAATG
ACTCGGAGGACGCCATTCTGACGATGCATCCATTGAAAATAATGAAGGACGGATTGTTTC
GCGATATACCGGCGATATTTCAAGTCGTGAAGGACGAGGGTTTATTAAAGACACTCCAAT
TATTCACAAAGCCCAAAGTCGAGGACGAACTGATAGAAAATTTCGAAGAATATTTACCTT
ATTTCCTGGAGTATGAAGAAGTGATTTCCAACACTAGTATTTTCGTTTCTGCATTGCAGG
ATTTTTATTTTAACGGAAATGTGACATTGGGTATCACACATAATATTACAGAGATGATGA
GTGATGGCTTAATAATATGGCCGGTGTTTCAAGCTCTACAATATCATCATTCAAAAGGAA
ATTCCAACATTTATTTTTCCTTCTTCACGTATCAAGGCACATTTACGCATACCTTCATAT
CGGGCATCTCGATGTATTATGGTATTGCTCATGGTGATGATGTGAACTACTTATTTCCCA
TGTTAAATAATATTTTAAGCAATATGTTACTGTACAATACGTTCAATGATGTTACTATGA
TTAATATCATAACAGAGATCTGGGCGAATTTCGTGATAGAAGGGATCCCGAAAACGTGGC
GAATCCCCGCGTGGCCCAACTACCGCGATCATCATAAGTTTATGAGATTCGGGATTGACA
GAGAGCCGGAAACTGTGGTCCAAACCGATTTCCTGTCTGACAGAATGGAATTCTGGGAGA
AGTTGACGCTCAACGAATTGGGAGAATCGATGAACGACGTGTTTGTCAGCGAACCACCGG
AGGACAAACCTACCGGTAACGCGATCGCCTGTAGGTTATCAATTCAGTTTGCATCATTAA
CAATAATTTATTTCTACATATAAACATAATTGTATCTACGCTAAACTGTAGAGAGAGGAG
CAAAAATACGATAAATCATACAAATTATAAACTGATATAGAACAATTATTCCTGCGCATC
TTATCACGTATATTATTTAAACAATTTTTCCACACGGGTGATTTAGAACTGAAGTTCAAA
TTATACGTCAAACTGCCT
>TRINITY_DN40584_c1_g1_i3 len=1916 path=[6921:0-53 6967:54-149 6977:150-173 6978:174-177 6906:178-200 6966:201-358 6973:359-380 @6971@!:381-825 6969:826-1170 6960:1171-1265 6957:1266-1289 6968:1290-1482 6964:1483-1712 6959:1713-1851 6920:1852-1915] [-1, 6921, 6967, 6977, 6978, 6906, 6966, 6973, 6971, 6969, 6960, 6957, 6968, 6964, 6959, 6920, -2]
GCTTTAATTAGATGATATAATGTTTTGCTAGAGCCCGCAATCATGGAATCGCACGTGGAC
GACAATTCGCGACACTACGGTCGATGCGCAAAAGTGTATTCAAGTATATAATGAAACTGA
AATCTTCAAGATTATTGGCAGTGAAGATTGCCTTTATCTGAATGTCTTTGTTCCTTATTC
TTCAGACGAACATCAGAAACCCAAGAACCTATCAGTTTTAGCCGTCGTACACGGTGGTGG
GTATATGAAAGGAAGTAGTGATAGCGAATTGTATGCGCCGAATTATTTATTGGAGCAGGA
CATAATTCTCGTTACTATGAATTATCGAGTTTCTATTTTAGGATTTTTTAGTACATTGAA
CCACGTTTCGCCGGGTAATTACGGCATTAAAGATGTAAAGATGGCCCTAGAATGGATTCA
AGAGAATATCCATAGCTTCGGTGGGAATCCGAAATCGGTGACTCTTATGGGATTCAGTGC
CGGTGCAGGTCTGACTCATATTCTTGCTCTCTCAAAAAAGACCGAAGGACTCTTTCACAG
ATACATTTTGCACAGCGGTTCCGCCACAGCTCCATGGAGTTTTCATCCTCGAAGAAGGTA
TAGACAAGTATGTTTGGAATTGGCAAAACTTGTCGGCTGCCTGCCGAAAAAAAACGCGAA
CATAACCGCGTCGAATGAAACGACCACTGAAAATCCGAAAGGAAAAGATGTAAGAATTAA
CGCCCACGACGAAATTTCGGACTATAGAGTGAAAGATGACGAAGAAATATTGAAATGCAT
GAGAACGGTCAATTCAACGAGACTGGAAACAATGACGCAACATTTCACTGTTTGGAGTGG
TCATCCGTGGTGTATCTTTGGTCCTACAATAGAGAATGACTCGGAGGACGCCATTCTGAC
GATGCATCCATTGAAAATAATGAAGGACGGATTGTTTCGCGATATACCGGCGATATTTCA
AGTCGTGAAGGACGAGGGTTTATTAAAGACACTCCAATTATTCACAAAGCCCAAAGTCGA
GGACGAACTGATAGAAAATTTCGAAGAATATTTACCTTATTTCCTGGAGTATGAAGAAGT
GATTTCCAACACTAGTATTTTCGTTTCTGCATTGCAGGATTTTTATTTTAACGGAAATGT
GACATTGGGTATCACACATAATATTACAGAGATGATGAGTGATGGCTTAATAATATGGCC
GGTGTTTCAAGCTCTACAATATCATCATTCAAAAGGAAATTCCAACATTTATTTTTCCTT
CTTCACGTATCAAGGCACATTTACGCATACCTTCATATCGGGCATCTCGATGTATTATGG
TATTGCTCATGGTGATGATGTGAACTACTTATTTCCCATGTTAAATAATATTTTAAGCAA
TATGTTACTGTACAATACGTTCAATGATGTTACTATGATTAATATCATAACAGAGATCTG
GGCGAATTTCGTGATAGAAGGGATCCCGAAAACGTGGCGAATCCCCGCGTGGCCCAACTA
CCGCGATCATCATAAGTTTATGAGATTCGGGATTGACAGAGAGCCGGAAACTGTGGTCCA
AACCGATTTCCTGTCTGACAGAATGGAATTCTGGGAGAAGTTGACGCTCAACGAATTGGG
AGAATCGATGAACGACGTGTTTGTCAGCGAACCACCGGAGGACAAACCTACCGGTAACGC
GATCGCCTGTAGGTTATCAATTCAGTTTGCATCATTAACAATAATTTATTTCTACATATA
AACATAATTGTATCTACGCTAAACTGTAGAGAGAGGAGCAAAAATACGATAAATCATACA
AATTATAAACTGATATAGAACAATTATTCCTGCGCATCTTATCACGTATATTATTTAAAC
AATTTTTCCACACGGGTGATTTAGAACTGAAGTTCAAATTATACGTCAAACTGCCT
>TRINITY_DN40584_c1_g1_i4 len=1645 path=[6921:0-53 6967:54-149 6977:150-173 6978:174-177 6962:178-598 6966:599-756 6973:757-778 @6971@!:779-1223 6969:1224-1568 6915:1569-1644] [-1, 6921, 6967, 6977, 6978, 6962, 6966, 6973, 6971, 6969, 6915, -2]
GCTTTAATTAGATGATATAATGTTTTGCTAGAGCCCGCAATCATGGAATCGCACGTGGAC
GACAATTCGCGACACTACGGTCGATGCGCAAAAGTGTATTCAAGTATATAATGAAACTGA
AATCTTCAAGATTATTGGCAGTGAAGATTGCCTTTATCTGAATGTCTTTGTTCCTTATGT
GAGTAATGTAATTACAAATTATGTTCAAATGTTCAAATGTTCAAATATTATTGCTACATA
TCAATTATAATAATTGGAACACGTAATAAAACGGAGATATTCTCATAAACAAGCAAATAA
TTGGCATCGCGCTACAGAATTATGTTTATAGTTTCGTTAAAAATTTCAAAGCGAACAGGG
AATTACAATGTTCCAGAAATGAAGGCTCAATTAGTTTACGAGGTCTAACGCTTATCTAAT
GGCTTAATTAAACTTAAACGAATCAAGGTTACATTGTTATTGCGACATTTAGCGGTTTTC
ACATTAAACGTTTAGCGCAACTCACATTTATTAAACATTTCGTTTCTTTGTTTATCTACA
TACAACGATTTTGTCACTCCATAATTTTATTAAAAGTCTTCAGACGAACATCAGAAACCC
AAGAACCTATCAGTTTTAGCCGTCGTACACGGTGGTGGGTATATGAAAGGAAGTAGTGAT
AGCGAATTGTATGCGCCGAATTATTTATTGGAGCAGGACATAATTCTCGTTACTATGAAT
TATCGAGTTTCTATTTTAGGATTTTTTAGTACATTGAACCACGTTTCGCCGGGTAATTAC
GGCATTAAAGATGTAAAGATGGCCCTAGAATGGATTCAAGAGAATATCCATAGCTTCGGT
GGGAATCCGAAATCGGTGACTCTTATGGGATTCAGTGCCGGTGCAGGTCTGACTCATATT
CTTGCTCTCTCAAAAAAGACCGAAGGACTCTTTCACAGATACATTTTGCACAGCGGTTCC
GCCACAGCTCCATGGAGTTTTCATCCTCGAAGAAGGTATAGACAAGTATGTTTGGAATTG
GCAAAACTTGTCGGCTGCCTGCCGAAAAAAAACGCGAACATAACCGCGTCGAATGAAACG
ACCACTGAAAATCCGAAAGGAAAAGATGTAAGAATTAACGCCCACGACGAAATTTCGGAC
TATAGAGTGAAAGATGACGAAGAAATATTGAAATGCATGAGAACGGTCAATTCAACGAGA
CTGGAAACAATGACGCAACATTTCACTGTTTGGAGTGGTCATCCGTGGTGTATCTTTGGT
CCTACAATAGAGAATGACTCGGAGGACGCCATTCTGACGATGCATCCATTGAAAATAATG
AAGGACGGATTGTTTCGCGATATACCGGCGATATTTCAAGTCGTGAAGGACGAGGGTTTA
TTAAAGACACTCCAATTATTCACAAAGCCCAAAGTCGAGGACGAACTGATAGAAAATTTC
GAAGAATATTTACCTTATTTCCTGGAGTATGAAGAAGTGATTTCCAACACTAGTATTTTC
GTTTCTGCATTGCAGGATTTTTATTTTAACGGAAATGTGACATTGGGTATCACACATAAT
ATTACAGAGGTGAGTACGCGGGTGAATACGTGGGCAATATTTAACGACAACATTATTTCT
CCAGATGATGAGTGATGGCTTAATA
>TRINITY_DN40584_c1_g1_i5 len=2169 path=[6934:0-143 6976:144-144 6975:145-168 6974:169-169 6972:170-193 6970:194-577 6967:578-673 6977:674-697 6978:698-701 6962:702-1122 6966:1123-1280 6973:1281-1302 @6971@!:1303-1747 6969:1748-2092 6915:2093-2168] [-1, 6934, 6976, 6975, 6974, 6972, 6970, 6967, 6977, 6978, 6962, 6966, 6973, 6971, 6969, 6915, -2]
TGACGGTAAAAAAGAACAATCCAGCATCCCCTTAAGTATTCCATTGAGATGTTTATTCAT
ATTAATCAATGTCCATAAATCTTATACTTAAATAACGCTGTAAAATCTCTCGGCTTGGGT
CGACTTGGTTCATTGTTGATTCATCGCTTTCGTGAATTAAACGTATTTTGTCTGTGTCAC
GTGGTGATTCGCGATAACGCATAACGAGCCTGTGTTTATAAAGTTGTGCTGCATTTCAGT
CGTTTCATGTATGTCATGCGCGCGATACGTACAGCGTTTTTCGTGACAAATATACGACAA
CGTGAATCTCTCACACGCTACACTATGTCGATACTGCATCTCCGGTTGGACGTAAGGATT
TGGCAATGCATGTGCGTCCTCGTGTCCCTGCTTATCCTGGCTGACGGCTTGTTCACCGAA
ACCGATAAGCTCCTCATTAACACGAAATGGGGTTTCGTTCACGGCAAGTGGAGTAGGACC
GTGCGTAATCGGCCAATCGCGAGTTTTCTTGGGATACCATATGCTCTACCTCCAGTGGGC
GAATTAAGATTCAGAAGCCCGCAATCATGGAATCGCACGTGGACGACAATTCGCGACACT
ACGGTCGATGCGCAAAAGTGTATTCAAGTATATAATGAAACTGAAATCTTCAAGATTATT
GGCAGTGAAGATTGCCTTTATCTGAATGTCTTTGTTCCTTATGTGAGTAATGTAATTACA
AATTATGTTCAAATGTTCAAATGTTCAAATATTATTGCTACATATCAATTATAATAATTG
GAACACGTAATAAAACGGAGATATTCTCATAAACAAGCAAATAATTGGCATCGCGCTACA
GAATTATGTTTATAGTTTCGTTAAAAATTTCAAAGCGAACAGGGAATTACAATGTTCCAG
AAATGAAGGCTCAATTAGTTTACGAGGTCTAACGCTTATCTAATGGCTTAATTAAACTTA
AACGAATCAAGGTTACATTGTTATTGCGACATTTAGCGGTTTTCACATTAAACGTTTAGC
GCAACTCACATTTATTAAACATTTCGTTTCTTTGTTTATCTACATACAACGATTTTGTCA
CTCCATAATTTTATTAAAAGTCTTCAGACGAACATCAGAAACCCAAGAACCTATCAGTTT
TAGCCGTCGTACACGGTGGTGGGTATATGAAAGGAAGTAGTGATAGCGAATTGTATGCGC
CGAATTATTTATTGGAGCAGGACATAATTCTCGTTACTATGAATTATCGAGTTTCTATTT
TAGGATTTTTTAGTACATTGAACCACGTTTCGCCGGGTAATTACGGCATTAAAGATGTAA
AGATGGCCCTAGAATGGATTCAAGAGAATATCCATAGCTTCGGTGGGAATCCGAAATCGG
TGACTCTTATGGGATTCAGTGCCGGTGCAGGTCTGACTCATATTCTTGCTCTCTCAAAAA
AGACCGAAGGACTCTTTCACAGATACATTTTGCACAGCGGTTCCGCCACAGCTCCATGGA
GTTTTCATCCTCGAAGAAGGTATAGACAAGTATGTTTGGAATTGGCAAAACTTGTCGGCT
GCCTGCCGAAAAAAAACGCGAACATAACCGCGTCGAATGAAACGACCACTGAAAATCCGA
AAGGAAAAGATGTAAGAATTAACGCCCACGACGAAATTTCGGACTATAGAGTGAAAGATG
ACGAAGAAATATTGAAATGCATGAGAACGGTCAATTCAACGAGACTGGAAACAATGACGC
AACATTTCACTGTTTGGAGTGGTCATCCGTGGTGTATCTTTGGTCCTACAATAGAGAATG
ACTCGGAGGACGCCATTCTGACGATGCATCCATTGAAAATAATGAAGGACGGATTGTTTC
GCGATATACCGGCGATATTTCAAGTCGTGAAGGACGAGGGTTTATTAAAGACACTCCAAT
TATTCACAAAGCCCAAAGTCGAGGACGAACTGATAGAAAATTTCGAAGAATATTTACCTT
ATTTCCTGGAGTATGAAGAAGTGATTTCCAACACTAGTATTTTCGTTTCTGCATTGCAGG
ATTTTTATTTTAACGGAAATGTGACATTGGGTATCACACATAATATTACAGAGGTGAGTA
CGCGGGTGAATACGTGGGCAATATTTAACGACAACATTATTTCTCCAGATGATGAGTGAT
GGCTTAATA
>TRINITY_DN40584_c1_g1_i6 len=2440 path=[6934:0-143 6976:144-144 6975:145-168 6974:169-169 6972:170-193 6970:194-577 6967:578-673 6977:674-697 6978:698-701 6906:702-724 6966:725-882 6973:883-904 @6971@!:905-1349 6969:1350-1694 6960:1695-1789 6957:1790-1813 6968:1814-2006 6964:2007-2236 6959:2237-2375 6920:2376-2439] [-1, 6934, 6976, 6975, 6974, 6972, 6970, 6967, 6977, 6978, 6906, 6966, 6973, 6971, 6969, 6960, 6957, 6968, 6964, 6959, 6920, -2]
TGACGGTAAAAAAGAACAATCCAGCATCCCCTTAAGTATTCCATTGAGATGTTTATTCAT
ATTAATCAATGTCCATAAATCTTATACTTAAATAACGCTGTAAAATCTCTCGGCTTGGGT
CGACTTGGTTCATTGTTGATTCATCGCTTTCGTGAATTAAACGTATTTTGTCTGTGTCAC
GTGGTGATTCGCGATAACGCATAACGAGCCTGTGTTTATAAAGTTGTGCTGCATTTCAGT
CGTTTCATGTATGTCATGCGCGCGATACGTACAGCGTTTTTCGTGACAAATATACGACAA
CGTGAATCTCTCACACGCTACACTATGTCGATACTGCATCTCCGGTTGGACGTAAGGATT
TGGCAATGCATGTGCGTCCTCGTGTCCCTGCTTATCCTGGCTGACGGCTTGTTCACCGAA
ACCGATAAGCTCCTCATTAACACGAAATGGGGTTTCGTTCACGGCAAGTGGAGTAGGACC
GTGCGTAATCGGCCAATCGCGAGTTTTCTTGGGATACCATATGCTCTACCTCCAGTGGGC
GAATTAAGATTCAGAAGCCCGCAATCATGGAATCGCACGTGGACGACAATTCGCGACACT
ACGGTCGATGCGCAAAAGTGTATTCAAGTATATAATGAAACTGAAATCTTCAAGATTATT
GGCAGTGAAGATTGCCTTTATCTGAATGTCTTTGTTCCTTATTCTTCAGACGAACATCAG
AAACCCAAGAACCTATCAGTTTTAGCCGTCGTACACGGTGGTGGGTATATGAAAGGAAGT
AGTGATAGCGAATTGTATGCGCCGAATTATTTATTGGAGCAGGACATAATTCTCGTTACT
ATGAATTATCGAGTTTCTATTTTAGGATTTTTTAGTACATTGAACCACGTTTCGCCGGGT
AATTACGGCATTAAAGATGTAAAGATGGCCCTAGAATGGATTCAAGAGAATATCCATAGC
TTCGGTGGGAATCCGAAATCGGTGACTCTTATGGGATTCAGTGCCGGTGCAGGTCTGACT
CATATTCTTGCTCTCTCAAAAAAGACCGAAGGACTCTTTCACAGATACATTTTGCACAGC
GGTTCCGCCACAGCTCCATGGAGTTTTCATCCTCGAAGAAGGTATAGACAAGTATGTTTG
GAATTGGCAAAACTTGTCGGCTGCCTGCCGAAAAAAAACGCGAACATAACCGCGTCGAAT
GAAACGACCACTGAAAATCCGAAAGGAAAAGATGTAAGAATTAACGCCCACGACGAAATT
TCGGACTATAGAGTGAAAGATGACGAAGAAATATTGAAATGCATGAGAACGGTCAATTCA
ACGAGACTGGAAACAATGACGCAACATTTCACTGTTTGGAGTGGTCATCCGTGGTGTATC
TTTGGTCCTACAATAGAGAATGACTCGGAGGACGCCATTCTGACGATGCATCCATTGAAA
ATAATGAAGGACGGATTGTTTCGCGATATACCGGCGATATTTCAAGTCGTGAAGGACGAG
GGTTTATTAAAGACACTCCAATTATTCACAAAGCCCAAAGTCGAGGACGAACTGATAGAA
AATTTCGAAGAATATTTACCTTATTTCCTGGAGTATGAAGAAGTGATTTCCAACACTAGT
ATTTTCGTTTCTGCATTGCAGGATTTTTATTTTAACGGAAATGTGACATTGGGTATCACA
CATAATATTACAGAGATGATGAGTGATGGCTTAATAATATGGCCGGTGTTTCAAGCTCTA
CAATATCATCATTCAAAAGGAAATTCCAACATTTATTTTTCCTTCTTCACGTATCAAGGC
ACATTTACGCATACCTTCATATCGGGCATCTCGATGTATTATGGTATTGCTCATGGTGAT
GATGTGAACTACTTATTTCCCATGTTAAATAATATTTTAAGCAATATGTTACTGTACAAT
ACGTTCAATGATGTTACTATGATTAATATCATAACAGAGATCTGGGCGAATTTCGTGATA
GAAGGGATCCCGAAAACGTGGCGAATCCCCGCGTGGCCCAACTACCGCGATCATCATAAG
TTTATGAGATTCGGGATTGACAGAGAGCCGGAAACTGTGGTCCAAACCGATTTCCTGTCT
GACAGAATGGAATTCTGGGAGAAGTTGACGCTCAACGAATTGGGAGAATCGATGAACGAC
GTGTTTGTCAGCGAACCACCGGAGGACAAACCTACCGGTAACGCGATCGCCTGTAGGTTA
TCAATTCAGTTTGCATCATTAACAATAATTTATTTCTACATATAAACATAATTGTATCTA
CGCTAAACTGTAGAGAGAGGAGCAAAAATACGATAAATCATACAAATTATAAACTGATAT
AGAACAATTATTCCTGCGCATCTTATCACGTATATTATTTAAACAATTTTTCCACACGGG
TGATTTAGAACTGAAGTTCAAATTATACGTCAAACTGCCT
>TRINITY_DN40584_c1_g1_i7 len=1247 path=[6921:0-53 6967:54-149 6977:150-173 6978:174-177 6906:178-200 6966:201-358 6973:359-380 @6971@!:381-825 6969:826-1170 6915:1171-1246] [-1, 6921, 6967, 6977, 6978, 6906, 6966, 6973, 6971, 6969, 6915, -2]
GCTTTAATTAGATGATATAATGTTTTGCTAGAGCCCGCAATCATGGAATCGCACGTGGAC
GACAATTCGCGACACTACGGTCGATGCGCAAAAGTGTATTCAAGTATATAATGAAACTGA
AATCTTCAAGATTATTGGCAGTGAAGATTGCCTTTATCTGAATGTCTTTGTTCCTTATTC
TTCAGACGAACATCAGAAACCCAAGAACCTATCAGTTTTAGCCGTCGTACACGGTGGTGG
GTATATGAAAGGAAGTAGTGATAGCGAATTGTATGCGCCGAATTATTTATTGGAGCAGGA
CATAATTCTCGTTACTATGAATTATCGAGTTTCTATTTTAGGATTTTTTAGTACATTGAA
CCACGTTTCGCCGGGTAATTACGGCATTAAAGATGTAAAGATGGCCCTAGAATGGATTCA
AGAGAATATCCATAGCTTCGGTGGGAATCCGAAATCGGTGACTCTTATGGGATTCAGTGC
CGGTGCAGGTCTGACTCATATTCTTGCTCTCTCAAAAAAGACCGAAGGACTCTTTCACAG
ATACATTTTGCACAGCGGTTCCGCCACAGCTCCATGGAGTTTTCATCCTCGAAGAAGGTA
TAGACAAGTATGTTTGGAATTGGCAAAACTTGTCGGCTGCCTGCCGAAAAAAAACGCGAA
CATAACCGCGTCGAATGAAACGACCACTGAAAATCCGAAAGGAAAAGATGTAAGAATTAA
CGCCCACGACGAAATTTCGGACTATAGAGTGAAAGATGACGAAGAAATATTGAAATGCAT
GAGAACGGTCAATTCAACGAGACTGGAAACAATGACGCAACATTTCACTGTTTGGAGTGG
TCATCCGTGGTGTATCTTTGGTCCTACAATAGAGAATGACTCGGAGGACGCCATTCTGAC
GATGCATCCATTGAAAATAATGAAGGACGGATTGTTTCGCGATATACCGGCGATATTTCA
AGTCGTGAAGGACGAGGGTTTATTAAAGACACTCCAATTATTCACAAAGCCCAAAGTCGA
GGACGAACTGATAGAAAATTTCGAAGAATATTTACCTTATTTCCTGGAGTATGAAGAAGT
GATTTCCAACACTAGTATTTTCGTTTCTGCATTGCAGGATTTTTATTTTAACGGAAATGT
GACATTGGGTATCACACATAATATTACAGAGGTGAGTACGCGGGTGAATACGTGGGCAAT
ATTTAACGACAACATTATTTCTCCAGATGATGAGTGATGGCTTAATA
>TRINITY_DN40584_c1_g1_i8 len=1771 path=[6934:0-143 6976:144-144 6975:145-168 6974:169-169 6972:170-193 6970:194-577 6967:578-673 6977:674-697 6978:698-701 6906:702-724 6966:725-882 6973:883-904 @6971@!:905-1349 6969:1350-1694 6915:1695-1770] [-1, 6934, 6976, 6975, 6974, 6972, 6970, 6967, 6977, 6978, 6906, 6966, 6973, 6971, 6969, 6915, -2]
TGACGGTAAAAAAGAACAATCCAGCATCCCCTTAAGTATTCCATTGAGATGTTTATTCAT
ATTAATCAATGTCCATAAATCTTATACTTAAATAACGCTGTAAAATCTCTCGGCTTGGGT
CGACTTGGTTCATTGTTGATTCATCGCTTTCGTGAATTAAACGTATTTTGTCTGTGTCAC
GTGGTGATTCGCGATAACGCATAACGAGCCTGTGTTTATAAAGTTGTGCTGCATTTCAGT
CGTTTCATGTATGTCATGCGCGCGATACGTACAGCGTTTTTCGTGACAAATATACGACAA
CGTGAATCTCTCACACGCTACACTATGTCGATACTGCATCTCCGGTTGGACGTAAGGATT
TGGCAATGCATGTGCGTCCTCGTGTCCCTGCTTATCCTGGCTGACGGCTTGTTCACCGAA
ACCGATAAGCTCCTCATTAACACGAAATGGGGTTTCGTTCACGGCAAGTGGAGTAGGACC
GTGCGTAATCGGCCAATCGCGAGTTTTCTTGGGATACCATATGCTCTACCTCCAGTGGGC
GAATTAAGATTCAGAAGCCCGCAATCATGGAATCGCACGTGGACGACAATTCGCGACACT
ACGGTCGATGCGCAAAAGTGTATTCAAGTATATAATGAAACTGAAATCTTCAAGATTATT
GGCAGTGAAGATTGCCTTTATCTGAATGTCTTTGTTCCTTATTCTTCAGACGAACATCAG
AAACCCAAGAACCTATCAGTTTTAGCCGTCGTACACGGTGGTGGGTATATGAAAGGAAGT
AGTGATAGCGAATTGTATGCGCCGAATTATTTATTGGAGCAGGACATAATTCTCGTTACT
ATGAATTATCGAGTTTCTATTTTAGGATTTTTTAGTACATTGAACCACGTTTCGCCGGGT
AATTACGGCATTAAAGATGTAAAGATGGCCCTAGAATGGATTCAAGAGAATATCCATAGC
TTCGGTGGGAATCCGAAATCGGTGACTCTTATGGGATTCAGTGCCGGTGCAGGTCTGACT
CATATTCTTGCTCTCTCAAAAAAGACCGAAGGACTCTTTCACAGATACATTTTGCACAGC
GGTTCCGCCACAGCTCCATGGAGTTTTCATCCTCGAAGAAGGTATAGACAAGTATGTTTG
GAATTGGCAAAACTTGTCGGCTGCCTGCCGAAAAAAAACGCGAACATAACCGCGTCGAAT
GAAACGACCACTGAAAATCCGAAAGGAAAAGATGTAAGAATTAACGCCCACGACGAAATT
TCGGACTATAGAGTGAAAGATGACGAAGAAATATTGAAATGCATGAGAACGGTCAATTCA
ACGAGACTGGAAACAATGACGCAACATTTCACTGTTTGGAGTGGTCATCCGTGGTGTATC
TTTGGTCCTACAATAGAGAATGACTCGGAGGACGCCATTCTGACGATGCATCCATTGAAA
ATAATGAAGGACGGATTGTTTCGCGATATACCGGCGATATTTCAAGTCGTGAAGGACGAG
GGTTTATTAAAGACACTCCAATTATTCACAAAGCCCAAAGTCGAGGACGAACTGATAGAA
AATTTCGAAGAATATTTACCTTATTTCCTGGAGTATGAAGAAGTGATTTCCAACACTAGT
ATTTTCGTTTCTGCATTGCAGGATTTTTATTTTAACGGAAATGTGACATTGGGTATCACA
CATAATATTACAGAGGTGAGTACGCGGGTGAATACGTGGGCAATATTTAACGACAACATT
ATTTCTCCAGATGATGAGTGATGGCTTAATA
>TRINITY_DN40584_c1_g1_i9 len=2314 path=[6921:0-53 6967:54-149 6977:150-173 6978:174-177 6962:178-598 6966:599-756 6973:757-778 @6971@!:779-1223 6969:1224-1568 6960:1569-1663 6957:1664-1687 6968:1688-1880 6964:1881-2110 6959:2111-2249 6920:2250-2313] [-1, 6921, 6967, 6977, 6978, 6962, 6966, 6973, 6971, 6969, 6960, 6957, 6968, 6964, 6959, 6920, -2]
GCTTTAATTAGATGATATAATGTTTTGCTAGAGCCCGCAATCATGGAATCGCACGTGGAC
GACAATTCGCGACACTACGGTCGATGCGCAAAAGTGTATTCAAGTATATAATGAAACTGA
AATCTTCAAGATTATTGGCAGTGAAGATTGCCTTTATCTGAATGTCTTTGTTCCTTATGT
GAGTAATGTAATTACAAATTATGTTCAAATGTTCAAATGTTCAAATATTATTGCTACATA
TCAATTATAATAATTGGAACACGTAATAAAACGGAGATATTCTCATAAACAAGCAAATAA
TTGGCATCGCGCTACAGAATTATGTTTATAGTTTCGTTAAAAATTTCAAAGCGAACAGGG
AATTACAATGTTCCAGAAATGAAGGCTCAATTAGTTTACGAGGTCTAACGCTTATCTAAT
GGCTTAATTAAACTTAAACGAATCAAGGTTACATTGTTATTGCGACATTTAGCGGTTTTC
ACATTAAACGTTTAGCGCAACTCACATTTATTAAACATTTCGTTTCTTTGTTTATCTACA
TACAACGATTTTGTCACTCCATAATTTTATTAAAAGTCTTCAGACGAACATCAGAAACCC
AAGAACCTATCAGTTTTAGCCGTCGTACACGGTGGTGGGTATATGAAAGGAAGTAGTGAT
AGCGAATTGTATGCGCCGAATTATTTATTGGAGCAGGACATAATTCTCGTTACTATGAAT
TATCGAGTTTCTATTTTAGGATTTTTTAGTACATTGAACCACGTTTCGCCGGGTAATTAC
GGCATTAAAGATGTAAAGATGGCCCTAGAATGGATTCAAGAGAATATCCATAGCTTCGGT
GGGAATCCGAAATCGGTGACTCTTATGGGATTCAGTGCCGGTGCAGGTCTGACTCATATT
CTTGCTCTCTCAAAAAAGACCGAAGGACTCTTTCACAGATACATTTTGCACAGCGGTTCC
GCCACAGCTCCATGGAGTTTTCATCCTCGAAGAAGGTATAGACAAGTATGTTTGGAATTG
GCAAAACTTGTCGGCTGCCTGCCGAAAAAAAACGCGAACATAACCGCGTCGAATGAAACG
ACCACTGAAAATCCGAAAGGAAAAGATGTAAGAATTAACGCCCACGACGAAATTTCGGAC
TATAGAGTGAAAGATGACGAAGAAATATTGAAATGCATGAGAACGGTCAATTCAACGAGA
CTGGAAACAATGACGCAACATTTCACTGTTTGGAGTGGTCATCCGTGGTGTATCTTTGGT
CCTACAATAGAGAATGACTCGGAGGACGCCATTCTGACGATGCATCCATTGAAAATAATG
AAGGACGGATTGTTTCGCGATATACCGGCGATATTTCAAGTCGTGAAGGACGAGGGTTTA
TTAAAGACACTCCAATTATTCACAAAGCCCAAAGTCGAGGACGAACTGATAGAAAATTTC
GAAGAATATTTACCTTATTTCCTGGAGTATGAAGAAGTGATTTCCAACACTAGTATTTTC
GTTTCTGCATTGCAGGATTTTTATTTTAACGGAAATGTGACATTGGGTATCACACATAAT
ATTACAGAGATGATGAGTGATGGCTTAATAATATGGCCGGTGTTTCAAGCTCTACAATAT
CATCATTCAAAAGGAAATTCCAACATTTATTTTTCCTTCTTCACGTATCAAGGCACATTT
ACGCATACCTTCATATCGGGCATCTCGATGTATTATGGTATTGCTCATGGTGATGATGTG
AACTACTTATTTCCCATGTTAAATAATATTTTAAGCAATATGTTACTGTACAATACGTTC
AATGATGTTACTATGATTAATATCATAACAGAGATCTGGGCGAATTTCGTGATAGAAGGG
ATCCCGAAAACGTGGCGAATCCCCGCGTGGCCCAACTACCGCGATCATCATAAGTTTATG
AGATTCGGGATTGACAGAGAGCCGGAAACTGTGGTCCAAACCGATTTCCTGTCTGACAGA
ATGGAATTCTGGGAGAAGTTGACGCTCAACGAATTGGGAGAATCGATGAACGACGTGTTT
GTCAGCGAACCACCGGAGGACAAACCTACCGGTAACGCGATCGCCTGTAGGTTATCAATT
CAGTTTGCATCATTAACAATAATTTATTTCTACATATAAACATAATTGTATCTACGCTAA
ACTGTAGAGAGAGGAGCAAAAATACGATAAATCATACAAATTATAAACTGATATAGAACA
ATTATTCCTGCGCATCTTATCACGTATATTATTTAAACAATTTTTCCACACGGGTGATTT
AGAACTGAAGTTCAAATTATACGTCAAACTGCCT
>TRINITY_DN40584_c1_g1_i10 len=1406 path=[6934:0-143 6976:144-144 6975:145-168 6974:169-169 6972:170-193 6970:194-577 6967:578-673 6977:674-697 6978:698-701 6906:702-724 6966:725-882 6973:883-904 @6971@!:905-1349 6945:1350-1405] [-1, 6934, 6976, 6975, 6974, 6972, 6970, 6967, 6977, 6978, 6906, 6966, 6973, 6971, 6945, -2]
TGACGGTAAAAAAGAACAATCCAGCATCCCCTTAAGTATTCCATTGAGATGTTTATTCAT
ATTAATCAATGTCCATAAATCTTATACTTAAATAACGCTGTAAAATCTCTCGGCTTGGGT
CGACTTGGTTCATTGTTGATTCATCGCTTTCGTGAATTAAACGTATTTTGTCTGTGTCAC
GTGGTGATTCGCGATAACGCATAACGAGCCTGTGTTTATAAAGTTGTGCTGCATTTCAGT
CGTTTCATGTATGTCATGCGCGCGATACGTACAGCGTTTTTCGTGACAAATATACGACAA
CGTGAATCTCTCACACGCTACACTATGTCGATACTGCATCTCCGGTTGGACGTAAGGATT
TGGCAATGCATGTGCGTCCTCGTGTCCCTGCTTATCCTGGCTGACGGCTTGTTCACCGAA
ACCGATAAGCTCCTCATTAACACGAAATGGGGTTTCGTTCACGGCAAGTGGAGTAGGACC
GTGCGTAATCGGCCAATCGCGAGTTTTCTTGGGATACCATATGCTCTACCTCCAGTGGGC
GAATTAAGATTCAGAAGCCCGCAATCATGGAATCGCACGTGGACGACAATTCGCGACACT
ACGGTCGATGCGCAAAAGTGTATTCAAGTATATAATGAAACTGAAATCTTCAAGATTATT
GGCAGTGAAGATTGCCTTTATCTGAATGTCTTTGTTCCTTATTCTTCAGACGAACATCAG
AAACCCAAGAACCTATCAGTTTTAGCCGTCGTACACGGTGGTGGGTATATGAAAGGAAGT
AGTGATAGCGAATTGTATGCGCCGAATTATTTATTGGAGCAGGACATAATTCTCGTTACT
ATGAATTATCGAGTTTCTATTTTAGGATTTTTTAGTACATTGAACCACGTTTCGCCGGGT
AATTACGGCATTAAAGATGTAAAGATGGCCCTAGAATGGATTCAAGAGAATATCCATAGC
TTCGGTGGGAATCCGAAATCGGTGACTCTTATGGGATTCAGTGCCGGTGCAGGTCTGACT
CATATTCTTGCTCTCTCAAAAAAGACCGAAGGACTCTTTCACAGATACATTTTGCACAGC
GGTTCCGCCACAGCTCCATGGAGTTTTCATCCTCGAAGAAGGTATAGACAAGTATGTTTG
GAATTGGCAAAACTTGTCGGCTGCCTGCCGAAAAAAAACGCGAACATAACCGCGTCGAAT
GAAACGACCACTGAAAATCCGAAAGGAAAAGATGTAAGAATTAACGCCCACGACGAAATT
TCGGACTATAGAGTGAAAGATGACGAAGAAATATTGAAATGCATGAGAACGGTCAATTCA
ACGAGACTGGAAACAATGACGCAACATTTCGTAAGTGTCATCAGTAAAATTATAAAAACA
TTGATACATCCAATTACGGTAGTTTT
>TRINITY_DN43159_c0_g5_i1 len=698 path=[11605:0-69 11638:70-436 11629:437-682 11574:683-697] [-1, 11605, 11638, 11629, 11574, -2]
TAGTGAGTGAGACGACGCGTCCATCCATTTCGAATACGTGTGTTGAAAAATGCGAGAGAT
GTGATTAGACGGAAGAGAATTGTCGGTGGTATCGCGGCCGCACAGCCTCCCGAGGATGAT
CCGGTAGTTTTTGTGAATAGGAATGATCGTGATGCGCGTATTGCTGGTATCCGCGATCCT
GACAAGGGATTCTATGTTTTTCGTGGAATCAGATTTGGGCAGCCACCAACCGGTCGAGCT
AGATTCCAGCGAGCTTCGCCCGTGTATCTTGAAGGAGAGTATAACGCTACCAAGTGGGGA
CCGCCCTGTCCTCAGCCCAGCCACAATGAAACCGGTAAAATCATCGGAAGCGAAGATTGC
CTCTTCTTGAACATCTTCACTCCATCGCTTCCGGATTCCAGCAGCGGTTATCCGGTACTG
ATATGGATCCACGGAGGTGGTTTCAGAAGAGGTTCAGCGTGTCAATACGAAATGAGGCAC
CTGATCAAGAAGAAGCTGGTCGTCGTGTCTATTCAGTACAGATTAGGGACTTTAGGATTT
TTAAGTACAGGTACACAGGAAATGCCGGGAAACAACGGTATGCTCGACATGGTGCTGGCA
ATCGACTGGGTGAGGGATTACATATATTTCTTCGGCGGTGATCCAAACAAGATAATAGCC
TTTGGTCATGGCACCGGCGCCAGTGCCGCAATGATGCT
>TRINITY_DN43159_c0_g5_i2 len=698 path=[11544:0-69 11638:70-436 11629:437-682 11574:683-697] [-1, 11544, 11638, 11629, 11574, -2]
GATGGACGCGTCGTCTCACTCACTATCCTTTTGCTTTGCTCGTTAATAAATGCGAGAGAT
GTGATTAGACGGAAGAGAATTGTCGGTGGTATCGCGGCCGCACAGCCTCCCGAGGATGAT
CCGGTAGTTTTTGTGAATAGGAATGATCGTGATGCGCGTATTGCTGGTATCCGCGATCCT
GACAAGGGATTCTATGTTTTTCGTGGAATCAGATTTGGGCAGCCACCAACCGGTCGAGCT
AGATTCCAGCGAGCTTCGCCCGTGTATCTTGAAGGAGAGTATAACGCTACCAAGTGGGGA
CCGCCCTGTCCTCAGCCCAGCCACAATGAAACCGGTAAAATCATCGGAAGCGAAGATTGC
CTCTTCTTGAACATCTTCACTCCATCGCTTCCGGATTCCAGCAGCGGTTATCCGGTACTG
ATATGGATCCACGGAGGTGGTTTCAGAAGAGGTTCAGCGTGTCAATACGAAATGAGGCAC
CTGATCAAGAAGAAGCTGGTCGTCGTGTCTATTCAGTACAGATTAGGGACTTTAGGATTT
TTAAGTACAGGTACACAGGAAATGCCGGGAAACAACGGTATGCTCGACATGGTGCTGGCA
ATCGACTGGGTGAGGGATTACATATATTTCTTCGGCGGTGATCCAAACAAGATAATAGCC
TTTGGTCATGGCACCGGCGCCAGTGCCGCAATGATGCT
>TRINITY_DN38093_c0_g1_i2 len=5317 path=[7182:0-62 @7422@!:63-202 7411:203-374 7328:375-378 7410:379-398 @7396@!:399-642 7199:643-662 7378:663-869 7332:870-893 7421:894-918 7409:919-954 7433:955-1034 @7429@!:1035-1222 7420:1223-1341 7436:1342-1378 7435:1379-1801 7316:1802-1823 @7419@!:1824-1946 7437:1947-1947 7441:1948-1967 7442:1968-1968 7372:1969-2114 @7418@!:2115-2225 7390:2226-2317 7371:2318-2701 7431:2702-2756 7427:2757-2780 7417:2781-2902 7403:2903-3026 7387:3027-3075 7369:3076-3197 7216:3198-3221 7416:3222-3276 7386:3277-3660 7426:3661-3752 @7415@!:3753-3863 7385:3864-4009 7439:4010-4010 7430:4011-4030 7425:4031-4031 @7414@!:4032-4154 7221:4155-4176 7366:4177-4599 7424:4600-4636 7413:4637-4755 @7399@!:4756-4943 7365:4944-5023 7423:5024-5059 7412:5060-5084 7398:5085-5108 7381:5109-5314 7440:5315-5315 7324:5316-5316] [-1, 7182, 7422, 7411, 7328, 7410, 7396, 7199, 7378, 7332, 7421, 7409, 7433, 7429, 7420, 7436, 7435, 7316, 7419, 7437, 7441, 7442, 7372, 7418, 7390, 7371, 7431, 7427, 7417, 7403, 7387, 7369, 7216, 7416, 7386, 7426, 7415, 7385, 7439, 7430, 7425, 7414, 7221, 7366, 7424, 7413, 7399, 7365, 7423, 7412, 7398, 7381, 7440, 7324, -2]
GCAGTGTTAAAATGTGGTCTAGTAAGTTCGTGTTTTGTGCGTTTGTGGTCATATGGGCCA
AAGCAGATCAAGATGTTCAATTAGAAATTCCTCAGGGATTTCTAAAAGGCCTAAAGACTA
CTACTGTAATGGAGAATAAGGCATACTATAGCTTTAAAGGGATACCCTACGCGAAAGCCA
ATGTTGGTCTTAATAAATTCCAGGTAAGTTGATTAATTACCAAATATATGTATGCATTGC
ACACATATATGCATATATTTTTAATAAACAACCTTTACACTTAAAATATAAAATTGAGTC
AAAGAATTAAAAGAGTAATAAATTAATATTTTAAGCTTTTTTTAATTTTATTTTCGAGAT
GCCGGAGCCAGCGGAGTCCTGGGAAGGCACATACGACGCGACCTACCATCGTTCGTCTTG
TCCTTTCTTCTGCATGATAGAACAAGATATTGTTGGCGAAGAAGATTGTCTTTTTCTTAA
TGTTTACACTCCAGTATTGAACAAAGATGCTTGTAAAGCTGTTATGGTATGGTTCCATGG
TGGTGGTTTTAATCATGGCCTCGGAGATGATGTATTTTTTGGCCCTGACTTTTTAGTCGA
GCAAGATGTTGTTCTTGTGACGCTTAATTATAGACTAGGTGTAATTGGTAAGTAGAGTTA
TACATCGACAAACAATCGTATTTTTGTGAGACGTTCCGTTTAAATAGTTATTATACCATT
ATTGGATATAGGATTTTTAAACACTGCTGACAAGAGTGCGCCTGGCAACGCTGGTCTAAA
AGATCAGGTAATGGCGCTGAAATGGGTCAAGGACAACATACATTACTTCGGTGGCTGTCC
CAACCGAGTTACGATCTTCGGCGAAGATGCGGGCGGAAGTTCCGTCCAGTTTCACATGAT
GTCTCCCATGTCCGACGGTGAGATGAGCGATTGCTTGATTATCCAATCAAAATAAACTTT
TGTCGCTTTTACATCAACGCGAAGTTTGTACCACATGATTTGCCGTGCCACAGGTTTGTT
CAATAAAGTTATCTCGCAAAGCGGGAGCGCGGTGAATACATGGGCGATATCTTACGATGC
CAGAGAAGTAGCCTTCAAACTGGGCGAGAAGCTTGATATTGAGACTACCGATTCTGCTGA
GTTGGTTGCCAAACTCGCAGAGTTTTCTCCGAAAGAATTAATCGCGGCCAGCGATGATTT
ACCGTTCCTTAAACAGGTTTAATTTACCGTTTCTTTTTATTTTAATTGAACGTATTATTT
TCTAGTTGCACGCACGAGAGATTACATTAATAGCATTACATTAATTGAAGTTTACGGTAT
AAATACCCAAAGCAAACGTTATGTTAACGATTATTGAGCGTCGATAATTATTTTGATTGC
CTCGGTTGCAGAGCGTAAACGGCCGCACCGAGGCATTTATTCCGTCGGTCGAAGTTGATG
TAGGACAAGAGATATTTCTGCCCGCCGATCCCTGGACGCTTTTGAAAACTGGAAAAATTG
TCGACGTGCCCGTTCTGGCCGGATTTACGGCCGATGAGTCCGCTTTCTACGTGCAGAGTA
ATCATCGATACGACATTATATGCGGAAGTTACATGTCCGACGTCATGTAAACGATATGAA
AACATTTGTTTCCAGTGATGCTCGGCAATATCGATCAGATAAATGAGCACTTTGAAAACT
TCCTGCCGAGCGACTTGAATATAACCGATGCCGGGCAGAAGAACCAACTAGGTGAAAGCT
TGAAGAGCTACTACTTCGGGGATAAATTGATCTCTACGGAAACCACGAAAGAGCTCATGA
TGATGTTGGACGACGTCATGTTTGACGCCGGGATCGCACTCAGTTTAGAGGTATTAAGCA
CCCGAATTTCGTCTCCAATTTACCAGTATATATTCTCTTACGAAGCTCCATTCGGTATGA
TAAAATCTTTGATGCAAGTGGAGAACGGTGAGTTACAAGTTGTGAGCGTAGGAAATTTGC
AATCGCTGTATCGCGATGACTCATTATGCGACGGAAGAGGGAATGTGATAATATATTTAT
TAATAAATATTGATAAATTGCATTTGCTCATAAGTTTTATCTCGCTCAACTAGGCGCTGC
CCATGGTGACGATTTGACTTATGAGTTCTATTCGGACGCGTTGAAGAATGTGCCACAACC
AGGTTCTCCCGCGGAGATGATGGTGCGCATTTACACTACGTTGTTGACGAACTTTGTAAA
GGAAGGGTATGTCTGGATAATTATTGATTACCAAATTAATGATAGGTACAAAATGCAAGC
TAATTGATGTTTTCAGAAATCCTACATCACATATGAATGAGTACGTAAATGTGGAATGGG
AGCCCAAAGGTACAGAAGATAATTATATGAATATTAATCAAGACTTAAAAATGGAGAAAG
GTTTATTACACGAAAGAGCTGATTTCTGGAAGACCTTGTACAAAAACATTCTTGACTAAT
AAAAATGATAAAAAATGCATCAAATTATGAGAATGCAATATATCAAGAATTAATATATTG
GTGACATCGAATTTTAAAACTGACATGATAAAGTATAACTATTCTTATATTATGATATAT
GGCGAACGATATATGTTATGTAAAACATTGCAAATATATATTTAAATAAAGTCTCAACGA
AAGTATTAATAAGATGCTTGAAGCTTTGTCTTGAGTGGAGAGACACAGAAGAGCAACGTG
ATCGATAAAGTCTGCGCTGAATTATAAAATACTCAATTAGAGTCGGCAATTACGCTTTCT
AACTTGATATCAATTGCCGTTGATATATATAGCTGGTTATATCAACGATAAATATTTGAA
TCACGGTTCTTTCATTTTGTATTACGCTTGCTTGCCGCAGCTACGTCTTTGCCAGCAAGT
GCGAAATCGCTGAAAGAGAAACAGAGAGAGAGAGAGAGAGAGGGAGAGACAGAGAGGCAG
CAGGTTACAACAAATTGCCAATCTCAACCACGGTAACCAACTGCTAAGAGTTTACCCGAG
TTGCATCAACATTCCTTCCCGCAACAATTTCGCTATTTCAAATATGGACTCGATGTTTCT
CTTTCAGCGATTTCGCACTTGCTGGCAAAGACGTAGCTGCGGCAAGCAAGCGTAATACAA
AATGAAAGAACCGTGATTCAAATATTTATCGTTGATATAACCAGCTATATATATCAACGG
CAATTGATATCAAGTTAGAAAGCGTAATTGCCGACTCTAATTGAGTATTTTATAATTCAG
CGCAGACTTTATCGATCACGTTGCTCTTCTGTGTCTCTCCACTCAAGACAAAGCTTCAAG
CATCTTATTAATACTTTCGTTGAGACTTTATTTAAATATATATTTGCAATGTTTTACATA
ACATATATCGTTCGCCATATATCATAATATAAGAATAGTTATACTTTATCATGTCAGTTT
TAAAATTCGATGTCACCAATATATTAATTCTTGATATATTGCATTCTCATAATTTGATGC
ATTTTTTATCATTTTTATTAGTCAAGAATGTTTTTGTACAAGGTCTTCCAGAAATCAGCT
CTTTCGTGTAATAAACCTTTCTCCATTTTTAAGTCTTGATTAATATTCATATAATTATCT
TCTGTACCTTTGGGCTCCCATTCCACATTTACGTACTCATTCATATGTGATGTAGGATTT
CTGAAAACATCAATTAGCTTGCATTTTGTACCTATCATTAATTTGGTAATCAATAATTAT
CCAGACATACCCTTCCTTTACAAAGTTCGTCAACAACGTAGTGTAAATGCGCACCATCAT
CTCCGCGGGAGAACCTGGTTGTGGCACATTCTTCAACGCGTCCGAATAGAACTCATAAGT
CAAATCGTCACCATGGGCAGCGCCTAGTTGAGCGAGATAAAACTTATGAGCAAATGCAAT
TTATCAATATTTATTAATAAATATATTATCACATTCCCTCTTCCGTCGCATAATGAGTCA
TCGCGATACAGCGATTGCAAATTTCCTACGCTCACAACTTGTAACTCACCGTTCTCCACT
TGCATCAAAGATTTTATCATACCGAATGGAGCTTCGTAAGAGAATATATACTGGTAAATT
GGAGACGAAATTCGGGTGCTTAATACCTCTAAACTGAGTGCGATCCCGGCGTCAAACATG
ACGTCGTCCAACATCATCATGAGCTCTTTCGTGGTTTCCGTAGAGATCAATTTATCCCCG
AAGTAGTAGCTCTTCAAGCTTTCACCTAGTTGGTTCTTCTGCCCGGCATCGGTTATATTC
AAGTCGCTCGGCAGGAAGTTTTCAAAGTGCTCATTTATCTGATCGATATTGCCGAGCATC
ACTGGAAACAAATGTTTTCATATCGTTTACATGACGTCGGACATGTAACTTCCGCATATA
ATGTCGTATCGATGATTACTCTGCACGTAGAAAGCGGACTCATCGGCCGTAAATCCGGCC
AGAACGGGCACGTCGACAATTTTTCCAGTTTTCAAAAGCGTCCAGGGATCGGCGGGCAGA
AATATCTCTTGTCCTACATCAACTTCGACCGACGGAATAAATGCCTCGGTGCGGCCGTTT
ACGCTCTGCAACCGAGGCAATCAAAATAATTATCGACGCTCAATAATCGTTAACATAACG
TTTGCTTTGGGTATTTATACCGTAAACTTCAATTAATGTAATGCTATTAATGTAATCTCT
CGTGCGTGCAACTAGAAAATAATACGTTCAATTAAAATAAAAAGAAACGGTAAATTAAAC
CTGTTTAAGGAACGGTAAATCATCGCTGGCCGCGATTAATTCTTTCGGAGAAAACTCTGC
GAGTTTGGCAACCAACTCAGCAGAATCGGTAGTCTCAATATCAAGCTTCTCGCCCAGTTT
GAAGGCTACTTCTCTGGCATCGTAAGATATCGCCCATGTATTCACCGCGCTCCCGCTTTG
CGAGATAACTTTATTGAACAAACCTGTGGCACGGCAAATCATGTGGTACAAACTTCGCGT
TGATGTAAAAGCGACAAAAGTTTATTTTGATTGGATAATCAAGCAATCGCTCATCTCACC
GTCGGACATGGGAGACATCATGTGAAACTGGACGGAACTTCCGCCTGCATCTTCGCCGAA
GATCGTAACTCGGTTGGGACAGCCACCGAAGTAATGTATGTTGTCCTTGACCCATTTCAG
CGCCATTACCTGATCTTTTAGACCAGCGTTGCCAGGCGCACTCTTGTCAGCAGTGTTTAA
AAATCCTATATCCAATAATGGTATAATAACTATTTAAACGGAACGTCTCACAAAAATACG
ATTGTTTGTCGATGTATAACTCTACTTACCAATTACA
>TRINITY_DN38093_c0_g1_i3 len=5317 path=[7182:0-62 @7422@!:63-202 7411:203-374 7328:375-378 7410:379-398 @7396@!:399-642 7199:643-662 7378:663-869 7332:870-893 7421:894-918 7409:919-954 7433:955-1034 @7429@!:1035-1222 7420:1223-1341 7436:1342-1378 7435:1379-1801 7316:1802-1823 @7419@!:1824-1946 7437:1947-1947 7441:1948-1967 7442:1968-1968 7372:1969-2114 @7418@!:2115-2225 7390:2226-2317 7371:2318-2701 7431:2702-2756 7427:2757-2780 7417:2781-2902 7438:2903-2951 7388:2952-3075 7369:3076-3197 7216:3198-3221 7416:3222-3276 7386:3277-3660 7426:3661-3752 @7415@!:3753-3863 7385:3864-4009 7439:4010-4010 7430:4011-4030 7425:4031-4031 @7414@!:4032-4154 7221:4155-4176 7366:4177-4599 7424:4600-4636 7413:4637-4755 @7399@!:4756-4943 7365:4944-5023 7423:5024-5059 7412:5060-5084 7398:5085-5108 7381:5109-5314 7440:5315-5315 7324:5316-5316] [-1, 7182, 7422, 7411, 7328, 7410, 7396, 7199, 7378, 7332, 7421, 7409, 7433, 7429, 7420, 7436, 7435, 7316, 7419, 7437, 7441, 7442, 7372, 7418, 7390, 7371, 7431, 7427, 7417, 7438, 7388, 7369, 7216, 7416, 7386, 7426, 7415, 7385, 7439, 7430, 7425, 7414, 7221, 7366, 7424, 7413, 7399, 7365, 7423, 7412, 7398, 7381, 7440, 7324, -2]
GCAGTGTTAAAATGTGGTCTAGTAAGTTCGTGTTTTGTGCGTTTGTGGTCATATGGGCCA
AAGCAGATCAAGATGTTCAATTAGAAATTCCTCAGGGATTTCTAAAAGGCCTAAAGACTA
CTACTGTAATGGAGAATAAGGCATACTATAGCTTTAAAGGGATACCCTACGCGAAAGCCA
ATGTTGGTCTTAATAAATTCCAGGTAAGTTGATTAATTACCAAATATATGTATGCATTGC
ACACATATATGCATATATTTTTAATAAACAACCTTTACACTTAAAATATAAAATTGAGTC
AAAGAATTAAAAGAGTAATAAATTAATATTTTAAGCTTTTTTTAATTTTATTTTCGAGAT
GCCGGAGCCAGCGGAGTCCTGGGAAGGCACATACGACGCGACCTACCATCGTTCGTCTTG
TCCTTTCTTCTGCATGATAGAACAAGATATTGTTGGCGAAGAAGATTGTCTTTTTCTTAA
TGTTTACACTCCAGTATTGAACAAAGATGCTTGTAAAGCTGTTATGGTATGGTTCCATGG
TGGTGGTTTTAATCATGGCCTCGGAGATGATGTATTTTTTGGCCCTGACTTTTTAGTCGA
GCAAGATGTTGTTCTTGTGACGCTTAATTATAGACTAGGTGTAATTGGTAAGTAGAGTTA
TACATCGACAAACAATCGTATTTTTGTGAGACGTTCCGTTTAAATAGTTATTATACCATT
ATTGGATATAGGATTTTTAAACACTGCTGACAAGAGTGCGCCTGGCAACGCTGGTCTAAA
AGATCAGGTAATGGCGCTGAAATGGGTCAAGGACAACATACATTACTTCGGTGGCTGTCC
CAACCGAGTTACGATCTTCGGCGAAGATGCGGGCGGAAGTTCCGTCCAGTTTCACATGAT
GTCTCCCATGTCCGACGGTGAGATGAGCGATTGCTTGATTATCCAATCAAAATAAACTTT
TGTCGCTTTTACATCAACGCGAAGTTTGTACCACATGATTTGCCGTGCCACAGGTTTGTT
CAATAAAGTTATCTCGCAAAGCGGGAGCGCGGTGAATACATGGGCGATATCTTACGATGC
CAGAGAAGTAGCCTTCAAACTGGGCGAGAAGCTTGATATTGAGACTACCGATTCTGCTGA
GTTGGTTGCCAAACTCGCAGAGTTTTCTCCGAAAGAATTAATCGCGGCCAGCGATGATTT
ACCGTTCCTTAAACAGGTTTAATTTACCGTTTCTTTTTATTTTAATTGAACGTATTATTT
TCTAGTTGCACGCACGAGAGATTACATTAATAGCATTACATTAATTGAAGTTTACGGTAT
AAATACCCAAAGCAAACGTTATGTTAACGATTATTGAGCGTCGATAATTATTTTGATTGC
CTCGGTTGCAGAGCGTAAACGGCCGCACCGAGGCATTTATTCCGTCGGTCGAAGTTGATG
TAGGACAAGAGATATTTCTGCCCGCCGATCCCTGGACGCTTTTGAAAACTGGAAAAATTG
TCGACGTGCCCGTTCTGGCCGGATTTACGGCCGATGAGTCCGCTTTCTACGTGCAGAGTA
ATCATCGATACGACATTATATGCGGAAGTTACATGTCCGACGTCATGTAAACGATATGAA
AACATTTGTTTCCAGTGATGCTCGGCAATATCGATCAGATAAATGAGCACTTTGAAAACT
TCCTGCCGAGCGACTTGAATATAACCGATGCCGGGCAGAAGAACCAACTAGGTGAAAGCT
TGAAGAGCTACTACTTCGGGGATAAATTGATCTCTACGGAAACCACGAAAGAGCTCATGA
TGATGTTGGACGACGTCATGTTTGACGCCGGGATCGCACTCAGTTTAGAGGTATTAAGCA
CCCGAATTTCGTCTCCAATTTACCAGTATATATTCTCTTACGAAGCTCCATTCGGTATGA
TAAAATCTTTGATGCAAGTGGAGAACGGTGAGTTACAAGTTGTGAGCGTAGGAAATTTGC
AATCGCTGTATCGCGATGACTCATTATGCGACGGAAGAGGGAATGTGATAATATATTTAT
TAATAAATATTGATAAATTGCATTTGCTCATAAGTTTTATCTCGCTCAACTAGGCGCTGC
CCATGGTGACGATTTGACTTATGAGTTCTATTCGGACGCGTTGAAGAATGTGCCACAACC
AGGTTCTCCCGCGGAGATGATGGTGCGCATTTACACTACGTTGTTGACGAACTTTGTAAA
GGAAGGGTATGTCTGGATAATTATTGATTACCAAATTAATGATAGGTACAAAATGCAAGC
TAATTGATGTTTTCAGAAATCCTACATCACATATGAATGAGTACGTAAATGTGGAATGGG
AGCCCAAAGGTACAGAAGATAATTATATGAATATTAATCAAGACTTAAAAATGGAGAAAG
GTTTATTACACGAAAGAGCTGATTTCTGGAAGACCTTGTACAAAAACATTCTTGACTAAT
AAAAATGATAAAAAATGCATCAAATTATGAGAATGCAATATATCAAGAATTAATATATTG
GTGACATCGAATTTTAAAACTGACATGATAAAGTATAACTATTCTTATATTATGATATAT
GGCGAACGATATATGTTATGTAAAACATTGCAAATATATATTTAAATAAAGTCTCAACGA
AAGTATTAATAAGATGCTTGAAGCTTTGTCTTGAGTGGAGAGACACAGAAGAGCAACGTG
ATCGATAAAGTCTGCGCTGAATTATAAAATACTCAATTAGAGTCGGCAATTACGCTTTCT
AACTTGATATCAATTGCCGTTGATATATATAGCTGGTTATATCAACGATAAATATTTGAA
TCACGGTTCTTTCATTTTGTATTACGCTTGCTTGCCGCAGCTACGTCTTTGCCAGCAAGT
GCGAAATCGCTGAAAGAGAAACATCGAGTCCATATTTGAAATAGCGAAATTGTTGCGGGA
AGGAATGTTGATGCAACTCGGGTAAACTCTTAGCAGTTGGTTACCGTGGTTGAGATTGGC
AATTTGTTGTAACCTGCTGCCTCTCTGTCTCTCCCTCTCTCTCTCTCTCTCTCTGTTTCT
CTTTCAGCGATTTCGCACTTGCTGGCAAAGACGTAGCTGCGGCAAGCAAGCGTAATACAA
AATGAAAGAACCGTGATTCAAATATTTATCGTTGATATAACCAGCTATATATATCAACGG
CAATTGATATCAAGTTAGAAAGCGTAATTGCCGACTCTAATTGAGTATTTTATAATTCAG
CGCAGACTTTATCGATCACGTTGCTCTTCTGTGTCTCTCCACTCAAGACAAAGCTTCAAG
CATCTTATTAATACTTTCGTTGAGACTTTATTTAAATATATATTTGCAATGTTTTACATA
ACATATATCGTTCGCCATATATCATAATATAAGAATAGTTATACTTTATCATGTCAGTTT
TAAAATTCGATGTCACCAATATATTAATTCTTGATATATTGCATTCTCATAATTTGATGC
ATTTTTTATCATTTTTATTAGTCAAGAATGTTTTTGTACAAGGTCTTCCAGAAATCAGCT
CTTTCGTGTAATAAACCTTTCTCCATTTTTAAGTCTTGATTAATATTCATATAATTATCT
TCTGTACCTTTGGGCTCCCATTCCACATTTACGTACTCATTCATATGTGATGTAGGATTT
CTGAAAACATCAATTAGCTTGCATTTTGTACCTATCATTAATTTGGTAATCAATAATTAT
CCAGACATACCCTTCCTTTACAAAGTTCGTCAACAACGTAGTGTAAATGCGCACCATCAT
CTCCGCGGGAGAACCTGGTTGTGGCACATTCTTCAACGCGTCCGAATAGAACTCATAAGT
CAAATCGTCACCATGGGCAGCGCCTAGTTGAGCGAGATAAAACTTATGAGCAAATGCAAT
TTATCAATATTTATTAATAAATATATTATCACATTCCCTCTTCCGTCGCATAATGAGTCA
TCGCGATACAGCGATTGCAAATTTCCTACGCTCACAACTTGTAACTCACCGTTCTCCACT
TGCATCAAAGATTTTATCATACCGAATGGAGCTTCGTAAGAGAATATATACTGGTAAATT
GGAGACGAAATTCGGGTGCTTAATACCTCTAAACTGAGTGCGATCCCGGCGTCAAACATG
ACGTCGTCCAACATCATCATGAGCTCTTTCGTGGTTTCCGTAGAGATCAATTTATCCCCG
AAGTAGTAGCTCTTCAAGCTTTCACCTAGTTGGTTCTTCTGCCCGGCATCGGTTATATTC
AAGTCGCTCGGCAGGAAGTTTTCAAAGTGCTCATTTATCTGATCGATATTGCCGAGCATC
ACTGGAAACAAATGTTTTCATATCGTTTACATGACGTCGGACATGTAACTTCCGCATATA
ATGTCGTATCGATGATTACTCTGCACGTAGAAAGCGGACTCATCGGCCGTAAATCCGGCC
AGAACGGGCACGTCGACAATTTTTCCAGTTTTCAAAAGCGTCCAGGGATCGGCGGGCAGA
AATATCTCTTGTCCTACATCAACTTCGACCGACGGAATAAATGCCTCGGTGCGGCCGTTT
ACGCTCTGCAACCGAGGCAATCAAAATAATTATCGACGCTCAATAATCGTTAACATAACG
TTTGCTTTGGGTATTTATACCGTAAACTTCAATTAATGTAATGCTATTAATGTAATCTCT
CGTGCGTGCAACTAGAAAATAATACGTTCAATTAAAATAAAAAGAAACGGTAAATTAAAC
CTGTTTAAGGAACGGTAAATCATCGCTGGCCGCGATTAATTCTTTCGGAGAAAACTCTGC
GAGTTTGGCAACCAACTCAGCAGAATCGGTAGTCTCAATATCAAGCTTCTCGCCCAGTTT
GAAGGCTACTTCTCTGGCATCGTAAGATATCGCCCATGTATTCACCGCGCTCCCGCTTTG
CGAGATAACTTTATTGAACAAACCTGTGGCACGGCAAATCATGTGGTACAAACTTCGCGT
TGATGTAAAAGCGACAAAAGTTTATTTTGATTGGATAATCAAGCAATCGCTCATCTCACC
GTCGGACATGGGAGACATCATGTGAAACTGGACGGAACTTCCGCCTGCATCTTCGCCGAA
GATCGTAACTCGGTTGGGACAGCCACCGAAGTAATGTATGTTGTCCTTGACCCATTTCAG
CGCCATTACCTGATCTTTTAGACCAGCGTTGCCAGGCGCACTCTTGTCAGCAGTGTTTAA
AAATCCTATATCCAATAATGGTATAATAACTATTTAAACGGAACGTCTCACAAAAATACG
ATTGTTTGTCGATGTATAACTCTACTTACCAATTACA
>TRINITY_DN38093_c0_g1_i4 len=5519 path=[7182:0-62 @7422@!:63-202 7411:203-374 7328:375-378 7410:379-398 @7396@!:399-642 7199:643-662 7378:663-869 7332:870-893 7421:894-918 7409:919-954 7433:955-1034 @7429@!:1035-1222 7420:1223-1341 7436:1342-1378 7435:1379-1801 7428:1802-1924 @7419@!:1925-2047 7437:2048-2048 7441:2049-2068 7442:2069-2069 7372:2070-2215 @7418@!:2216-2326 7390:2327-2418 7371:2419-2802 7431:2803-2857 7427:2858-2881 7417:2882-3003 7438:3004-3052 7388:3053-3176 7369:3177-3298 7216:3299-3322 7416:3323-3377 7386:3378-3761 7426:3762-3853 @7415@!:3854-3964 7385:3965-4110 7439:4111-4111 7430:4112-4131 7425:4132-4132 @7414@!:4133-4255 7384:4256-4378 7366:4379-4801 7424:4802-4838 7413:4839-4957 @7399@!:4958-5145 7365:5146-5225 7423:5226-5261 7412:5262-5286 7398:5287-5310 7381:5311-5516 7440:5517-5517 7324:5518-5518] [-1, 7182, 7422, 7411, 7328, 7410, 7396, 7199, 7378, 7332, 7421, 7409, 7433, 7429, 7420, 7436, 7435, 7428, 7419, 7437, 7441, 7442, 7372, 7418, 7390, 7371, 7431, 7427, 7417, 7438, 7388, 7369, 7216, 7416, 7386, 7426, 7415, 7385, 7439, 7430, 7425, 7414, 7384, 7366, 7424, 7413, 7399, 7365, 7423, 7412, 7398, 7381, 7440, 7324, -2]
GCAGTGTTAAAATGTGGTCTAGTAAGTTCGTGTTTTGTGCGTTTGTGGTCATATGGGCCA
AAGCAGATCAAGATGTTCAATTAGAAATTCCTCAGGGATTTCTAAAAGGCCTAAAGACTA
CTACTGTAATGGAGAATAAGGCATACTATAGCTTTAAAGGGATACCCTACGCGAAAGCCA
ATGTTGGTCTTAATAAATTCCAGGTAAGTTGATTAATTACCAAATATATGTATGCATTGC
ACACATATATGCATATATTTTTAATAAACAACCTTTACACTTAAAATATAAAATTGAGTC
AAAGAATTAAAAGAGTAATAAATTAATATTTTAAGCTTTTTTTAATTTTATTTTCGAGAT
GCCGGAGCCAGCGGAGTCCTGGGAAGGCACATACGACGCGACCTACCATCGTTCGTCTTG
TCCTTTCTTCTGCATGATAGAACAAGATATTGTTGGCGAAGAAGATTGTCTTTTTCTTAA
TGTTTACACTCCAGTATTGAACAAAGATGCTTGTAAAGCTGTTATGGTATGGTTCCATGG
TGGTGGTTTTAATCATGGCCTCGGAGATGATGTATTTTTTGGCCCTGACTTTTTAGTCGA
GCAAGATGTTGTTCTTGTGACGCTTAATTATAGACTAGGTGTAATTGGTAAGTAGAGTTA
TACATCGACAAACAATCGTATTTTTGTGAGACGTTCCGTTTAAATAGTTATTATACCATT
ATTGGATATAGGATTTTTAAACACTGCTGACAAGAGTGCGCCTGGCAACGCTGGTCTAAA
AGATCAGGTAATGGCGCTGAAATGGGTCAAGGACAACATACATTACTTCGGTGGCTGTCC
CAACCGAGTTACGATCTTCGGCGAAGATGCGGGCGGAAGTTCCGTCCAGTTTCACATGAT
GTCTCCCATGTCCGACGGTGAGATGAGCGATTGCTTGATTATCCAATCAAAATAAACTTT
TGTCGCTTTTACATCAACGCGAAGTTTGTACCACATGATTTGCCGTGCCACAGGTTTGTT
CAATAAAGTTATCTCGCAAAGCGGGAGCGCGGTGAATACATGGGCGATATCTTACGATGC
CAGAGAAGTAGCCTTCAAACTGGGCGAGAAGCTTGATATTGAGACTACCGATTCTGCTGA
GTTGGTTGCCAAACTCGCAGAGTTTTCTCCGAAAGAATTAATCGCGGCCAGCGATGATTT
ACCGTTCCTTAAACAGGTTTAATTTACCGTTTCTTTTTATTTTAATTGAACGTATTATTT
TCTAGTTGCACGCACGAGAGATTACATTAATAGCATTACATTAATTGAAGTTTACGGTAT
AAATACCCAAAGCAAACGTTATGTTAACGATTATTGAGCGTCGATAATTATTTTGATTGC
CTCGGTTGCAGAGCGTAAACGGCCGCACCGAGGCATTTATTCCGTCGGTCGAAGTTGATG
TAGGACAAGAGATATTTCTGCCCGCCGATCCCTGGACGCTTTTGAAAACTGGAAAAATTG
TCGACGTGCCCGTTCTGGCCGGATTTACGGCCGATGAGTCCGCTTTCTACGTGCAGAGTA
ATCATCGATACGACATTATATGCGGAAGTTACATGTCCGACGTCATGTAAACGATATGAA
AACATTTGTTTCCAGTGATGCTCGGCAATATCGATCAGATAAATGAGCACTTTGAAAACT
TCCTGCCGAGCGACTTGAATATAACCGATGCCGGGCAGAAGAACCAACTAGGTGAAAGCT
TGAAGAGCTACTACTTCGGGGATAAATTGATCTCTACGGAAACCACGAAAGAGCTCATGA
TGGCGAGTACTTAACGTTAATATCGTCCCGCTATCGCAAAACTTCGTGTAAGCAGGGATA
TAAGTTTAACGATGTGCATATTAAAGTTGTTTGTGCATTTTAGATGTTGGACGACGTCAT
GTTTGACGCCGGGATCGCACTCAGTTTAGAGGTATTAAGCACCCGAATTTCGTCTCCAAT
TTACCAGTATATATTCTCTTACGAAGCTCCATTCGGTATGATAAAATCTTTGATGCAAGT
GGAGAACGGTGAGTTACAAGTTGTGAGCGTAGGAAATTTGCAATCGCTGTATCGCGATGA
CTCATTATGCGACGGAAGAGGGAATGTGATAATATATTTATTAATAAATATTGATAAATT
GCATTTGCTCATAAGTTTTATCTCGCTCAACTAGGCGCTGCCCATGGTGACGATTTGACT
TATGAGTTCTATTCGGACGCGTTGAAGAATGTGCCACAACCAGGTTCTCCCGCGGAGATG
ATGGTGCGCATTTACACTACGTTGTTGACGAACTTTGTAAAGGAAGGGTATGTCTGGATA
ATTATTGATTACCAAATTAATGATAGGTACAAAATGCAAGCTAATTGATGTTTTCAGAAA
TCCTACATCACATATGAATGAGTACGTAAATGTGGAATGGGAGCCCAAAGGTACAGAAGA
TAATTATATGAATATTAATCAAGACTTAAAAATGGAGAAAGGTTTATTACACGAAAGAGC
TGATTTCTGGAAGACCTTGTACAAAAACATTCTTGACTAATAAAAATGATAAAAAATGCA
TCAAATTATGAGAATGCAATATATCAAGAATTAATATATTGGTGACATCGAATTTTAAAA
CTGACATGATAAAGTATAACTATTCTTATATTATGATATATGGCGAACGATATATGTTAT
GTAAAACATTGCAAATATATATTTAAATAAAGTCTCAACGAAAGTATTAATAAGATGCTT
GAAGCTTTGTCTTGAGTGGAGAGACACAGAAGAGCAACGTGATCGATAAAGTCTGCGCTG
AATTATAAAATACTCAATTAGAGTCGGCAATTACGCTTTCTAACTTGATATCAATTGCCG
TTGATATATATAGCTGGTTATATCAACGATAAATATTTGAATCACGGTTCTTTCATTTTG
TATTACGCTTGCTTGCCGCAGCTACGTCTTTGCCAGCAAGTGCGAAATCGCTGAAAGAGA
AACATCGAGTCCATATTTGAAATAGCGAAATTGTTGCGGGAAGGAATGTTGATGCAACTC
GGGTAAACTCTTAGCAGTTGGTTACCGTGGTTGAGATTGGCAATTTGTTGTAACCTGCTG
CCTCTCTGTCTCTCCCTCTCTCTCTCTCTCTCTCTGTTTCTCTTTCAGCGATTTCGCACT
TGCTGGCAAAGACGTAGCTGCGGCAAGCAAGCGTAATACAAAATGAAAGAACCGTGATTC
AAATATTTATCGTTGATATAACCAGCTATATATATCAACGGCAATTGATATCAAGTTAGA
AAGCGTAATTGCCGACTCTAATTGAGTATTTTATAATTCAGCGCAGACTTTATCGATCAC
GTTGCTCTTCTGTGTCTCTCCACTCAAGACAAAGCTTCAAGCATCTTATTAATACTTTCG
TTGAGACTTTATTTAAATATATATTTGCAATGTTTTACATAACATATATCGTTCGCCATA
TATCATAATATAAGAATAGTTATACTTTATCATGTCAGTTTTAAAATTCGATGTCACCAA
TATATTAATTCTTGATATATTGCATTCTCATAATTTGATGCATTTTTTATCATTTTTATT
AGTCAAGAATGTTTTTGTACAAGGTCTTCCAGAAATCAGCTCTTTCGTGTAATAAACCTT
TCTCCATTTTTAAGTCTTGATTAATATTCATATAATTATCTTCTGTACCTTTGGGCTCCC
ATTCCACATTTACGTACTCATTCATATGTGATGTAGGATTTCTGAAAACATCAATTAGCT
TGCATTTTGTACCTATCATTAATTTGGTAATCAATAATTATCCAGACATACCCTTCCTTT
ACAAAGTTCGTCAACAACGTAGTGTAAATGCGCACCATCATCTCCGCGGGAGAACCTGGT
TGTGGCACATTCTTCAACGCGTCCGAATAGAACTCATAAGTCAAATCGTCACCATGGGCA
GCGCCTAGTTGAGCGAGATAAAACTTATGAGCAAATGCAATTTATCAATATTTATTAATA
AATATATTATCACATTCCCTCTTCCGTCGCATAATGAGTCATCGCGATACAGCGATTGCA
AATTTCCTACGCTCACAACTTGTAACTCACCGTTCTCCACTTGCATCAAAGATTTTATCA
TACCGAATGGAGCTTCGTAAGAGAATATATACTGGTAAATTGGAGACGAAATTCGGGTGC
TTAATACCTCTAAACTGAGTGCGATCCCGGCGTCAAACATGACGTCGTCCAACATCTAAA
ATGCACAAACAACTTTAATATGCACATCGTTAAACTTATATCCCTGCTTACACGAAGTTT
TGCGATAGCGGGACGATATTAACGTTAAGTACTCGCCATCATGAGCTCTTTCGTGGTTTC
CGTAGAGATCAATTTATCCCCGAAGTAGTAGCTCTTCAAGCTTTCACCTAGTTGGTTCTT
CTGCCCGGCATCGGTTATATTCAAGTCGCTCGGCAGGAAGTTTTCAAAGTGCTCATTTAT
CTGATCGATATTGCCGAGCATCACTGGAAACAAATGTTTTCATATCGTTTACATGACGTC
GGACATGTAACTTCCGCATATAATGTCGTATCGATGATTACTCTGCACGTAGAAAGCGGA
CTCATCGGCCGTAAATCCGGCCAGAACGGGCACGTCGACAATTTTTCCAGTTTTCAAAAG
CGTCCAGGGATCGGCGGGCAGAAATATCTCTTGTCCTACATCAACTTCGACCGACGGAAT
AAATGCCTCGGTGCGGCCGTTTACGCTCTGCAACCGAGGCAATCAAAATAATTATCGACG
CTCAATAATCGTTAACATAACGTTTGCTTTGGGTATTTATACCGTAAACTTCAATTAATG
TAATGCTATTAATGTAATCTCTCGTGCGTGCAACTAGAAAATAATACGTTCAATTAAAAT
AAAAAGAAACGGTAAATTAAACCTGTTTAAGGAACGGTAAATCATCGCTGGCCGCGATTA
ATTCTTTCGGAGAAAACTCTGCGAGTTTGGCAACCAACTCAGCAGAATCGGTAGTCTCAA
TATCAAGCTTCTCGCCCAGTTTGAAGGCTACTTCTCTGGCATCGTAAGATATCGCCCATG
TATTCACCGCGCTCCCGCTTTGCGAGATAACTTTATTGAACAAACCTGTGGCACGGCAAA
TCATGTGGTACAAACTTCGCGTTGATGTAAAAGCGACAAAAGTTTATTTTGATTGGATAA
TCAAGCAATCGCTCATCTCACCGTCGGACATGGGAGACATCATGTGAAACTGGACGGAAC
TTCCGCCTGCATCTTCGCCGAAGATCGTAACTCGGTTGGGACAGCCACCGAAGTAATGTA
TGTTGTCCTTGACCCATTTCAGCGCCATTACCTGATCTTTTAGACCAGCGTTGCCAGGCG
CACTCTTGTCAGCAGTGTTTAAAAATCCTATATCCAATAATGGTATAATAACTATTTAAA
CGGAACGTCTCACAAAAATACGATTGTTTGTCGATGTATAACTCTACTTACCAATTACA
>TRINITY_DN38093_c0_g1_i5 len=5177 path=[7182:0-62 @7422@!:63-202 7411:203-374 7328:375-378 7410:379-398 @7396@!:399-642 7199:643-662 7378:663-869 7332:870-893 7421:894-918 7409:919-954 7433:955-1034 @7429@!:1035-1222 7420:1223-1341 7436:1342-1378 7435:1379-1801 7316:1802-1823 @7419@!:1824-1946 7437:1947-1947 7441:1948-1967 7442:1968-1968 7372:1969-2114 @7418@!:2115-2225 7307:2226-2247 7371:2248-2631 7431:2632-2686 7427:2687-2710 7417:2711-2832 7438:2833-2881 7388:2882-3005 7369:3006-3127 7216:3128-3151 7416:3152-3206 7386:3207-3590 7296:3591-3612 @7415@!:3613-3723 7385:3724-3869 7439:3870-3870 7430:3871-3890 7425:3891-3891 @7414@!:3892-4014 7221:4015-4036 7366:4037-4459 7424:4460-4496 7413:4497-4615 @7399@!:4616-4803 7365:4804-4883 7423:4884-4919 7412:4920-4944 7398:4945-4968 7381:4969-5174 7440:5175-5175 7324:5176-5176] [-1, 7182, 7422, 7411, 7328, 7410, 7396, 7199, 7378, 7332, 7421, 7409, 7433, 7429, 7420, 7436, 7435, 7316, 7419, 7437, 7441, 7442, 7372, 7418, 7307, 7371, 7431, 7427, 7417, 7438, 7388, 7369, 7216, 7416, 7386, 7296, 7415, 7385, 7439, 7430, 7425, 7414, 7221, 7366, 7424, 7413, 7399, 7365, 7423, 7412, 7398, 7381, 7440, 7324, -2]
GCAGTGTTAAAATGTGGTCTAGTAAGTTCGTGTTTTGTGCGTTTGTGGTCATATGGGCCA
AAGCAGATCAAGATGTTCAATTAGAAATTCCTCAGGGATTTCTAAAAGGCCTAAAGACTA
CTACTGTAATGGAGAATAAGGCATACTATAGCTTTAAAGGGATACCCTACGCGAAAGCCA
ATGTTGGTCTTAATAAATTCCAGGTAAGTTGATTAATTACCAAATATATGTATGCATTGC
ACACATATATGCATATATTTTTAATAAACAACCTTTACACTTAAAATATAAAATTGAGTC
AAAGAATTAAAAGAGTAATAAATTAATATTTTAAGCTTTTTTTAATTTTATTTTCGAGAT
GCCGGAGCCAGCGGAGTCCTGGGAAGGCACATACGACGCGACCTACCATCGTTCGTCTTG
TCCTTTCTTCTGCATGATAGAACAAGATATTGTTGGCGAAGAAGATTGTCTTTTTCTTAA
TGTTTACACTCCAGTATTGAACAAAGATGCTTGTAAAGCTGTTATGGTATGGTTCCATGG
TGGTGGTTTTAATCATGGCCTCGGAGATGATGTATTTTTTGGCCCTGACTTTTTAGTCGA
GCAAGATGTTGTTCTTGTGACGCTTAATTATAGACTAGGTGTAATTGGTAAGTAGAGTTA
TACATCGACAAACAATCGTATTTTTGTGAGACGTTCCGTTTAAATAGTTATTATACCATT
ATTGGATATAGGATTTTTAAACACTGCTGACAAGAGTGCGCCTGGCAACGCTGGTCTAAA
AGATCAGGTAATGGCGCTGAAATGGGTCAAGGACAACATACATTACTTCGGTGGCTGTCC
CAACCGAGTTACGATCTTCGGCGAAGATGCGGGCGGAAGTTCCGTCCAGTTTCACATGAT
GTCTCCCATGTCCGACGGTGAGATGAGCGATTGCTTGATTATCCAATCAAAATAAACTTT
TGTCGCTTTTACATCAACGCGAAGTTTGTACCACATGATTTGCCGTGCCACAGGTTTGTT
CAATAAAGTTATCTCGCAAAGCGGGAGCGCGGTGAATACATGGGCGATATCTTACGATGC
CAGAGAAGTAGCCTTCAAACTGGGCGAGAAGCTTGATATTGAGACTACCGATTCTGCTGA
GTTGGTTGCCAAACTCGCAGAGTTTTCTCCGAAAGAATTAATCGCGGCCAGCGATGATTT
ACCGTTCCTTAAACAGGTTTAATTTACCGTTTCTTTTTATTTTAATTGAACGTATTATTT
TCTAGTTGCACGCACGAGAGATTACATTAATAGCATTACATTAATTGAAGTTTACGGTAT
AAATACCCAAAGCAAACGTTATGTTAACGATTATTGAGCGTCGATAATTATTTTGATTGC
CTCGGTTGCAGAGCGTAAACGGCCGCACCGAGGCATTTATTCCGTCGGTCGAAGTTGATG
TAGGACAAGAGATATTTCTGCCCGCCGATCCCTGGACGCTTTTGAAAACTGGAAAAATTG
TCGACGTGCCCGTTCTGGCCGGATTTACGGCCGATGAGTCCGCTTTCTACGTGCAGAGTA
ATCATCGATACGACATTATATGCGGAAGTTACATGTCCGACGTCATGTAAACGATATGAA
AACATTTGTTTCCAGTGATGCTCGGCAATATCGATCAGATAAATGAGCACTTTGAAAACT
TCCTGCCGAGCGACTTGAATATAACCGATGCCGGGCAGAAGAACCAACTAGGTGAAAGCT
TGAAGAGCTACTACTTCGGGGATAAATTGATCTCTACGGAAACCACGAAAGAGCTCATGA
TGATGTTGGACGACGTCATGTTTGACGCCGGGATCGCACTCAGTTTAGAGGTATTAAGCA
CCCGAATTTCGTCTCCAATTTACCAGTATATATTCTCTTACGAAGCTCCATTCGGTATGA
TAAAATCTTTGATGCAAGTGGAGAACGGTGAGTTACAAGTTGTGAGCGTAGGAAATTTGC
AATCGCTGTATCGCGATGACTCATTATGCGACGGAAGAGGGAATGTGATAATATATTTAT
TAATAAATATTGATAAATTGCATTTGCTCATAAGTTTTATCTCGCTCAACTAGGCGCTGC
CCATGGTGACGATTTGACTTATGAGTTCTATTCGGACGCGTTGAAGAATGTGCCACAACC
AGGTTCTCCCGCGGAGATGATGGTGCGCATTTACACTACGTTGTTGACGAACTTTGTAAA
GGAAGGAAATCCTACATCACATATGAATGAGTACGTAAATGTGGAATGGGAGCCCAAAGG
TACAGAAGATAATTATATGAATATTAATCAAGACTTAAAAATGGAGAAAGGTTTATTACA
CGAAAGAGCTGATTTCTGGAAGACCTTGTACAAAAACATTCTTGACTAATAAAAATGATA
AAAAATGCATCAAATTATGAGAATGCAATATATCAAGAATTAATATATTGGTGACATCGA
ATTTTAAAACTGACATGATAAAGTATAACTATTCTTATATTATGATATATGGCGAACGAT
ATATGTTATGTAAAACATTGCAAATATATATTTAAATAAAGTCTCAACGAAAGTATTAAT
AAGATGCTTGAAGCTTTGTCTTGAGTGGAGAGACACAGAAGAGCAACGTGATCGATAAAG
TCTGCGCTGAATTATAAAATACTCAATTAGAGTCGGCAATTACGCTTTCTAACTTGATAT
CAATTGCCGTTGATATATATAGCTGGTTATATCAACGATAAATATTTGAATCACGGTTCT
TTCATTTTGTATTACGCTTGCTTGCCGCAGCTACGTCTTTGCCAGCAAGTGCGAAATCGC
TGAAAGAGAAACATCGAGTCCATATTTGAAATAGCGAAATTGTTGCGGGAAGGAATGTTG
ATGCAACTCGGGTAAACTCTTAGCAGTTGGTTACCGTGGTTGAGATTGGCAATTTGTTGT
AACCTGCTGCCTCTCTGTCTCTCCCTCTCTCTCTCTCTCTCTCTGTTTCTCTTTCAGCGA
TTTCGCACTTGCTGGCAAAGACGTAGCTGCGGCAAGCAAGCGTAATACAAAATGAAAGAA
CCGTGATTCAAATATTTATCGTTGATATAACCAGCTATATATATCAACGGCAATTGATAT
CAAGTTAGAAAGCGTAATTGCCGACTCTAATTGAGTATTTTATAATTCAGCGCAGACTTT
ATCGATCACGTTGCTCTTCTGTGTCTCTCCACTCAAGACAAAGCTTCAAGCATCTTATTA
ATACTTTCGTTGAGACTTTATTTAAATATATATTTGCAATGTTTTACATAACATATATCG
TTCGCCATATATCATAATATAAGAATAGTTATACTTTATCATGTCAGTTTTAAAATTCGA
TGTCACCAATATATTAATTCTTGATATATTGCATTCTCATAATTTGATGCATTTTTTATC
ATTTTTATTAGTCAAGAATGTTTTTGTACAAGGTCTTCCAGAAATCAGCTCTTTCGTGTA
ATAAACCTTTCTCCATTTTTAAGTCTTGATTAATATTCATATAATTATCTTCTGTACCTT
TGGGCTCCCATTCCACATTTACGTACTCATTCATATGTGATGTAGGATTTCCTTCCTTTA
CAAAGTTCGTCAACAACGTAGTGTAAATGCGCACCATCATCTCCGCGGGAGAACCTGGTT
GTGGCACATTCTTCAACGCGTCCGAATAGAACTCATAAGTCAAATCGTCACCATGGGCAG
CGCCTAGTTGAGCGAGATAAAACTTATGAGCAAATGCAATTTATCAATATTTATTAATAA
ATATATTATCACATTCCCTCTTCCGTCGCATAATGAGTCATCGCGATACAGCGATTGCAA
ATTTCCTACGCTCACAACTTGTAACTCACCGTTCTCCACTTGCATCAAAGATTTTATCAT
ACCGAATGGAGCTTCGTAAGAGAATATATACTGGTAAATTGGAGACGAAATTCGGGTGCT
TAATACCTCTAAACTGAGTGCGATCCCGGCGTCAAACATGACGTCGTCCAACATCATCAT
GAGCTCTTTCGTGGTTTCCGTAGAGATCAATTTATCCCCGAAGTAGTAGCTCTTCAAGCT
TTCACCTAGTTGGTTCTTCTGCCCGGCATCGGTTATATTCAAGTCGCTCGGCAGGAAGTT
TTCAAAGTGCTCATTTATCTGATCGATATTGCCGAGCATCACTGGAAACAAATGTTTTCA
TATCGTTTACATGACGTCGGACATGTAACTTCCGCATATAATGTCGTATCGATGATTACT
CTGCACGTAGAAAGCGGACTCATCGGCCGTAAATCCGGCCAGAACGGGCACGTCGACAAT
TTTTCCAGTTTTCAAAAGCGTCCAGGGATCGGCGGGCAGAAATATCTCTTGTCCTACATC
AACTTCGACCGACGGAATAAATGCCTCGGTGCGGCCGTTTACGCTCTGCAACCGAGGCAA
TCAAAATAATTATCGACGCTCAATAATCGTTAACATAACGTTTGCTTTGGGTATTTATAC
CGTAAACTTCAATTAATGTAATGCTATTAATGTAATCTCTCGTGCGTGCAACTAGAAAAT
AATACGTTCAATTAAAATAAAAAGAAACGGTAAATTAAACCTGTTTAAGGAACGGTAAAT
CATCGCTGGCCGCGATTAATTCTTTCGGAGAAAACTCTGCGAGTTTGGCAACCAACTCAG
CAGAATCGGTAGTCTCAATATCAAGCTTCTCGCCCAGTTTGAAGGCTACTTCTCTGGCAT
CGTAAGATATCGCCCATGTATTCACCGCGCTCCCGCTTTGCGAGATAACTTTATTGAACA
AACCTGTGGCACGGCAAATCATGTGGTACAAACTTCGCGTTGATGTAAAAGCGACAAAAG
TTTATTTTGATTGGATAATCAAGCAATCGCTCATCTCACCGTCGGACATGGGAGACATCA
TGTGAAACTGGACGGAACTTCCGCCTGCATCTTCGCCGAAGATCGTAACTCGGTTGGGAC
AGCCACCGAAGTAATGTATGTTGTCCTTGACCCATTTCAGCGCCATTACCTGATCTTTTA
GACCAGCGTTGCCAGGCGCACTCTTGTCAGCAGTGTTTAAAAATCCTATATCCAATAATG
GTATAATAACTATTTAAACGGAACGTCTCACAAAAATACGATTGTTTGTCGATGTATAAC
TCTACTTACCAATTACA
>TRINITY_DN38093_c0_g1_i6 len=5379 path=[7182:0-62 @7422@!:63-202 7411:203-374 7328:375-378 7410:379-398 @7396@!:399-642 7199:643-662 7378:663-869 7332:870-893 7421:894-918 7409:919-954 7433:955-1034 @7429@!:1035-1222 7420:1223-1341 7436:1342-1378 7435:1379-1801 7428:1802-1924 @7419@!:1925-2047 7437:2048-2048 7441:2049-2068 7442:2069-2069 7372:2070-2215 @7418@!:2216-2326 7307:2327-2348 7371:2349-2732 7431:2733-2787 7427:2788-2811 7417:2812-2933 7438:2934-2982 7388:2983-3106 7369:3107-3228 7216:3229-3252 7416:3253-3307 7386:3308-3691 7296:3692-3713 @7415@!:3714-3824 7385:3825-3970 7439:3971-3971 7430:3972-3991 7425:3992-3992 @7414@!:3993-4115 7384:4116-4238 7366:4239-4661 7424:4662-4698 7413:4699-4817 @7399@!:4818-5005 7365:5006-5085 7423:5086-5121 7412:5122-5146 7398:5147-5170 7381:5171-5376 7440:5377-5377 7324:5378-5378] [-1, 7182, 7422, 7411, 7328, 7410, 7396, 7199, 7378, 7332, 7421, 7409, 7433, 7429, 7420, 7436, 7435, 7428, 7419, 7437, 7441, 7442, 7372, 7418, 7307, 7371, 7431, 7427, 7417, 7438, 7388, 7369, 7216, 7416, 7386, 7296, 7415, 7385, 7439, 7430, 7425, 7414, 7384, 7366, 7424, 7413, 7399, 7365, 7423, 7412, 7398, 7381, 7440, 7324, -2]
GCAGTGTTAAAATGTGGTCTAGTAAGTTCGTGTTTTGTGCGTTTGTGGTCATATGGGCCA
AAGCAGATCAAGATGTTCAATTAGAAATTCCTCAGGGATTTCTAAAAGGCCTAAAGACTA
CTACTGTAATGGAGAATAAGGCATACTATAGCTTTAAAGGGATACCCTACGCGAAAGCCA
ATGTTGGTCTTAATAAATTCCAGGTAAGTTGATTAATTACCAAATATATGTATGCATTGC
ACACATATATGCATATATTTTTAATAAACAACCTTTACACTTAAAATATAAAATTGAGTC
AAAGAATTAAAAGAGTAATAAATTAATATTTTAAGCTTTTTTTAATTTTATTTTCGAGAT
GCCGGAGCCAGCGGAGTCCTGGGAAGGCACATACGACGCGACCTACCATCGTTCGTCTTG
TCCTTTCTTCTGCATGATAGAACAAGATATTGTTGGCGAAGAAGATTGTCTTTTTCTTAA
TGTTTACACTCCAGTATTGAACAAAGATGCTTGTAAAGCTGTTATGGTATGGTTCCATGG
TGGTGGTTTTAATCATGGCCTCGGAGATGATGTATTTTTTGGCCCTGACTTTTTAGTCGA
GCAAGATGTTGTTCTTGTGACGCTTAATTATAGACTAGGTGTAATTGGTAAGTAGAGTTA
TACATCGACAAACAATCGTATTTTTGTGAGACGTTCCGTTTAAATAGTTATTATACCATT
ATTGGATATAGGATTTTTAAACACTGCTGACAAGAGTGCGCCTGGCAACGCTGGTCTAAA
AGATCAGGTAATGGCGCTGAAATGGGTCAAGGACAACATACATTACTTCGGTGGCTGTCC
CAACCGAGTTACGATCTTCGGCGAAGATGCGGGCGGAAGTTCCGTCCAGTTTCACATGAT
GTCTCCCATGTCCGACGGTGAGATGAGCGATTGCTTGATTATCCAATCAAAATAAACTTT
TGTCGCTTTTACATCAACGCGAAGTTTGTACCACATGATTTGCCGTGCCACAGGTTTGTT
CAATAAAGTTATCTCGCAAAGCGGGAGCGCGGTGAATACATGGGCGATATCTTACGATGC
CAGAGAAGTAGCCTTCAAACTGGGCGAGAAGCTTGATATTGAGACTACCGATTCTGCTGA
GTTGGTTGCCAAACTCGCAGAGTTTTCTCCGAAAGAATTAATCGCGGCCAGCGATGATTT
ACCGTTCCTTAAACAGGTTTAATTTACCGTTTCTTTTTATTTTAATTGAACGTATTATTT
TCTAGTTGCACGCACGAGAGATTACATTAATAGCATTACATTAATTGAAGTTTACGGTAT
AAATACCCAAAGCAAACGTTATGTTAACGATTATTGAGCGTCGATAATTATTTTGATTGC
CTCGGTTGCAGAGCGTAAACGGCCGCACCGAGGCATTTATTCCGTCGGTCGAAGTTGATG
TAGGACAAGAGATATTTCTGCCCGCCGATCCCTGGACGCTTTTGAAAACTGGAAAAATTG
TCGACGTGCCCGTTCTGGCCGGATTTACGGCCGATGAGTCCGCTTTCTACGTGCAGAGTA
ATCATCGATACGACATTATATGCGGAAGTTACATGTCCGACGTCATGTAAACGATATGAA
AACATTTGTTTCCAGTGATGCTCGGCAATATCGATCAGATAAATGAGCACTTTGAAAACT
TCCTGCCGAGCGACTTGAATATAACCGATGCCGGGCAGAAGAACCAACTAGGTGAAAGCT
TGAAGAGCTACTACTTCGGGGATAAATTGATCTCTACGGAAACCACGAAAGAGCTCATGA
TGGCGAGTACTTAACGTTAATATCGTCCCGCTATCGCAAAACTTCGTGTAAGCAGGGATA
TAAGTTTAACGATGTGCATATTAAAGTTGTTTGTGCATTTTAGATGTTGGACGACGTCAT
GTTTGACGCCGGGATCGCACTCAGTTTAGAGGTATTAAGCACCCGAATTTCGTCTCCAAT
TTACCAGTATATATTCTCTTACGAAGCTCCATTCGGTATGATAAAATCTTTGATGCAAGT
GGAGAACGGTGAGTTACAAGTTGTGAGCGTAGGAAATTTGCAATCGCTGTATCGCGATGA
CTCATTATGCGACGGAAGAGGGAATGTGATAATATATTTATTAATAAATATTGATAAATT
GCATTTGCTCATAAGTTTTATCTCGCTCAACTAGGCGCTGCCCATGGTGACGATTTGACT
TATGAGTTCTATTCGGACGCGTTGAAGAATGTGCCACAACCAGGTTCTCCCGCGGAGATG
ATGGTGCGCATTTACACTACGTTGTTGACGAACTTTGTAAAGGAAGGAAATCCTACATCA
CATATGAATGAGTACGTAAATGTGGAATGGGAGCCCAAAGGTACAGAAGATAATTATATG
AATATTAATCAAGACTTAAAAATGGAGAAAGGTTTATTACACGAAAGAGCTGATTTCTGG
AAGACCTTGTACAAAAACATTCTTGACTAATAAAAATGATAAAAAATGCATCAAATTATG
AGAATGCAATATATCAAGAATTAATATATTGGTGACATCGAATTTTAAAACTGACATGAT
AAAGTATAACTATTCTTATATTATGATATATGGCGAACGATATATGTTATGTAAAACATT
GCAAATATATATTTAAATAAAGTCTCAACGAAAGTATTAATAAGATGCTTGAAGCTTTGT
CTTGAGTGGAGAGACACAGAAGAGCAACGTGATCGATAAAGTCTGCGCTGAATTATAAAA
TACTCAATTAGAGTCGGCAATTACGCTTTCTAACTTGATATCAATTGCCGTTGATATATA
TAGCTGGTTATATCAACGATAAATATTTGAATCACGGTTCTTTCATTTTGTATTACGCTT
GCTTGCCGCAGCTACGTCTTTGCCAGCAAGTGCGAAATCGCTGAAAGAGAAACATCGAGT
CCATATTTGAAATAGCGAAATTGTTGCGGGAAGGAATGTTGATGCAACTCGGGTAAACTC
TTAGCAGTTGGTTACCGTGGTTGAGATTGGCAATTTGTTGTAACCTGCTGCCTCTCTGTC
TCTCCCTCTCTCTCTCTCTCTCTCTGTTTCTCTTTCAGCGATTTCGCACTTGCTGGCAAA
GACGTAGCTGCGGCAAGCAAGCGTAATACAAAATGAAAGAACCGTGATTCAAATATTTAT
CGTTGATATAACCAGCTATATATATCAACGGCAATTGATATCAAGTTAGAAAGCGTAATT
GCCGACTCTAATTGAGTATTTTATAATTCAGCGCAGACTTTATCGATCACGTTGCTCTTC
TGTGTCTCTCCACTCAAGACAAAGCTTCAAGCATCTTATTAATACTTTCGTTGAGACTTT
ATTTAAATATATATTTGCAATGTTTTACATAACATATATCGTTCGCCATATATCATAATA
TAAGAATAGTTATACTTTATCATGTCAGTTTTAAAATTCGATGTCACCAATATATTAATT
CTTGATATATTGCATTCTCATAATTTGATGCATTTTTTATCATTTTTATTAGTCAAGAAT
GTTTTTGTACAAGGTCTTCCAGAAATCAGCTCTTTCGTGTAATAAACCTTTCTCCATTTT
TAAGTCTTGATTAATATTCATATAATTATCTTCTGTACCTTTGGGCTCCCATTCCACATT
TACGTACTCATTCATATGTGATGTAGGATTTCCTTCCTTTACAAAGTTCGTCAACAACGT
AGTGTAAATGCGCACCATCATCTCCGCGGGAGAACCTGGTTGTGGCACATTCTTCAACGC
GTCCGAATAGAACTCATAAGTCAAATCGTCACCATGGGCAGCGCCTAGTTGAGCGAGATA
AAACTTATGAGCAAATGCAATTTATCAATATTTATTAATAAATATATTATCACATTCCCT
CTTCCGTCGCATAATGAGTCATCGCGATACAGCGATTGCAAATTTCCTACGCTCACAACT
TGTAACTCACCGTTCTCCACTTGCATCAAAGATTTTATCATACCGAATGGAGCTTCGTAA
GAGAATATATACTGGTAAATTGGAGACGAAATTCGGGTGCTTAATACCTCTAAACTGAGT
GCGATCCCGGCGTCAAACATGACGTCGTCCAACATCTAAAATGCACAAACAACTTTAATA
TGCACATCGTTAAACTTATATCCCTGCTTACACGAAGTTTTGCGATAGCGGGACGATATT
AACGTTAAGTACTCGCCATCATGAGCTCTTTCGTGGTTTCCGTAGAGATCAATTTATCCC
CGAAGTAGTAGCTCTTCAAGCTTTCACCTAGTTGGTTCTTCTGCCCGGCATCGGTTATAT
TCAAGTCGCTCGGCAGGAAGTTTTCAAAGTGCTCATTTATCTGATCGATATTGCCGAGCA
TCACTGGAAACAAATGTTTTCATATCGTTTACATGACGTCGGACATGTAACTTCCGCATA
TAATGTCGTATCGATGATTACTCTGCACGTAGAAAGCGGACTCATCGGCCGTAAATCCGG
CCAGAACGGGCACGTCGACAATTTTTCCAGTTTTCAAAAGCGTCCAGGGATCGGCGGGCA
GAAATATCTCTTGTCCTACATCAACTTCGACCGACGGAATAAATGCCTCGGTGCGGCCGT
TTACGCTCTGCAACCGAGGCAATCAAAATAATTATCGACGCTCAATAATCGTTAACATAA
CGTTTGCTTTGGGTATTTATACCGTAAACTTCAATTAATGTAATGCTATTAATGTAATCT
CTCGTGCGTGCAACTAGAAAATAATACGTTCAATTAAAATAAAAAGAAACGGTAAATTAA
ACCTGTTTAAGGAACGGTAAATCATCGCTGGCCGCGATTAATTCTTTCGGAGAAAACTCT
GCGAGTTTGGCAACCAACTCAGCAGAATCGGTAGTCTCAATATCAAGCTTCTCGCCCAGT
TTGAAGGCTACTTCTCTGGCATCGTAAGATATCGCCCATGTATTCACCGCGCTCCCGCTT
TGCGAGATAACTTTATTGAACAAACCTGTGGCACGGCAAATCATGTGGTACAAACTTCGC
GTTGATGTAAAAGCGACAAAAGTTTATTTTGATTGGATAATCAAGCAATCGCTCATCTCA
CCGTCGGACATGGGAGACATCATGTGAAACTGGACGGAACTTCCGCCTGCATCTTCGCCG
AAGATCGTAACTCGGTTGGGACAGCCACCGAAGTAATGTATGTTGTCCTTGACCCATTTC
AGCGCCATTACCTGATCTTTTAGACCAGCGTTGCCAGGCGCACTCTTGTCAGCAGTGTTT
AAAAATCCTATATCCAATAATGGTATAATAACTATTTAAACGGAACGTCTCACAAAAATA
CGATTGTTTGTCGATGTATAACTCTACTTACCAATTACA
>TRINITY_DN38093_c0_g1_i7 len=967 path=[7182:0-62 @7422@!:63-202 7319:203-223 7410:224-243 @7396@!:244-487 7199:488-507 7378:508-714 7332:715-738 7421:739-763 7409:764-799 7395:800-810 7424:811-847 7413:848-966] [-1, 7182, 7422, 7319, 7410, 7396, 7199, 7378, 7332, 7421, 7409, 7395, 7424, 7413]
GCAGTGTTAAAATGTGGTCTAGTAAGTTCGTGTTTTGTGCGTTTGTGGTCATATGGGCCA
AAGCAGATCAAGATGTTCAATTAGAAATTCCTCAGGGATTTCTAAAAGGCCTAAAGACTA
CTACTGTAATGGAGAATAAGGCATACTATAGCTTTAAAGGGATACCCTACGCGAAAGCCA
ATGTTGGTCTTAATAAATTCCAGATGCCGGAGCCAGCGGAGTCCTGGGAAGGCACATACG
ACGCGACCTACCATCGTTCGTCTTGTCCTTTCTTCTGCATGATAGAACAAGATATTGTTG
GCGAAGAAGATTGTCTTTTTCTTAATGTTTACACTCCAGTATTGAACAAAGATGCTTGTA
AAGCTGTTATGGTATGGTTCCATGGTGGTGGTTTTAATCATGGCCTCGGAGATGATGTAT
TTTTTGGCCCTGACTTTTTAGTCGAGCAAGATGTTGTTCTTGTGACGCTTAATTATAGAC
TAGGTGTAATTGGTAAGTAGAGTTATACATCGACAAACAATCGTATTTTTGTGAGACGTT
CCGTTTAAATAGTTATTATACCATTATTGGATATAGGATTTTTAAACACTGCTGACAAGA
GTGCGCCTGGCAACGCTGGTCTAAAAGATCAGGTAATGGCGCTGAAATGGGTCAAGGACA
ACATACATTACTTCGGTGGCTGTCCCAACCGAGTTACGATCTTCGGCGAAGATGCGGGCG
GAAGTTCCGTCCAGTTTCACATGATGTCTCCCATGTCCGACGGTGAGATGAGCGATTGCT
TGATTATCCAATCAAAATAATTATCGACGCTCAATAATCGTTAACATAACGTTTGCTTTG
GGTATTTATACCGTAAACTTCAATTAATGTAATGCTATTAATGTAATCTCTCGTGCGTGC
AACTAGAAAATAATACGTTCAATTAAAATAAAAAGAAACGGTAAATTAAACCTGTTTAAG
GAACGGT
>TRINITY_DN38093_c0_g1_i8 len=5519 path=[7182:0-62 @7422@!:63-202 7411:203-374 7328:375-378 7410:379-398 @7396@!:399-642 7199:643-662 7378:663-869 7332:870-893 7421:894-918 7409:919-954 7433:955-1034 @7429@!:1035-1222 7420:1223-1341 7436:1342-1378 7435:1379-1801 7428:1802-1924 @7419@!:1925-2047 7437:2048-2048 7441:2049-2068 7442:2069-2069 7372:2070-2215 @7418@!:2216-2326 7390:2327-2418 7371:2419-2802 7431:2803-2857 7427:2858-2881 7417:2882-3003 7403:3004-3127 7387:3128-3176 7369:3177-3298 7216:3299-3322 7416:3323-3377 7386:3378-3761 7426:3762-3853 @7415@!:3854-3964 7385:3965-4110 7439:4111-4111 7430:4112-4131 7425:4132-4132 @7414@!:4133-4255 7384:4256-4378 7366:4379-4801 7424:4802-4838 7413:4839-4957 @7399@!:4958-5145 7365:5146-5225 7423:5226-5261 7412:5262-5286 7398:5287-5310 7381:5311-5516 7440:5517-5517 7324:5518-5518] [-1, 7182, 7422, 7411, 7328, 7410, 7396, 7199, 7378, 7332, 7421, 7409, 7433, 7429, 7420, 7436, 7435, 7428, 7419, 7437, 7441, 7442, 7372, 7418, 7390, 7371, 7431, 7427, 7417, 7403, 7387, 7369, 7216, 7416, 7386, 7426, 7415, 7385, 7439, 7430, 7425, 7414, 7384, 7366, 7424, 7413, 7399, 7365, 7423, 7412, 7398, 7381, 7440, 7324, -2]
GCAGTGTTAAAATGTGGTCTAGTAAGTTCGTGTTTTGTGCGTTTGTGGTCATATGGGCCA
AAGCAGATCAAGATGTTCAATTAGAAATTCCTCAGGGATTTCTAAAAGGCCTAAAGACTA
CTACTGTAATGGAGAATAAGGCATACTATAGCTTTAAAGGGATACCCTACGCGAAAGCCA
ATGTTGGTCTTAATAAATTCCAGGTAAGTTGATTAATTACCAAATATATGTATGCATTGC
ACACATATATGCATATATTTTTAATAAACAACCTTTACACTTAAAATATAAAATTGAGTC
AAAGAATTAAAAGAGTAATAAATTAATATTTTAAGCTTTTTTTAATTTTATTTTCGAGAT
GCCGGAGCCAGCGGAGTCCTGGGAAGGCACATACGACGCGACCTACCATCGTTCGTCTTG
TCCTTTCTTCTGCATGATAGAACAAGATATTGTTGGCGAAGAAGATTGTCTTTTTCTTAA
TGTTTACACTCCAGTATTGAACAAAGATGCTTGTAAAGCTGTTATGGTATGGTTCCATGG
TGGTGGTTTTAATCATGGCCTCGGAGATGATGTATTTTTTGGCCCTGACTTTTTAGTCGA
GCAAGATGTTGTTCTTGTGACGCTTAATTATAGACTAGGTGTAATTGGTAAGTAGAGTTA
TACATCGACAAACAATCGTATTTTTGTGAGACGTTCCGTTTAAATAGTTATTATACCATT
ATTGGATATAGGATTTTTAAACACTGCTGACAAGAGTGCGCCTGGCAACGCTGGTCTAAA
AGATCAGGTAATGGCGCTGAAATGGGTCAAGGACAACATACATTACTTCGGTGGCTGTCC
CAACCGAGTTACGATCTTCGGCGAAGATGCGGGCGGAAGTTCCGTCCAGTTTCACATGAT
GTCTCCCATGTCCGACGGTGAGATGAGCGATTGCTTGATTATCCAATCAAAATAAACTTT
TGTCGCTTTTACATCAACGCGAAGTTTGTACCACATGATTTGCCGTGCCACAGGTTTGTT
CAATAAAGTTATCTCGCAAAGCGGGAGCGCGGTGAATACATGGGCGATATCTTACGATGC
CAGAGAAGTAGCCTTCAAACTGGGCGAGAAGCTTGATATTGAGACTACCGATTCTGCTGA
GTTGGTTGCCAAACTCGCAGAGTTTTCTCCGAAAGAATTAATCGCGGCCAGCGATGATTT
ACCGTTCCTTAAACAGGTTTAATTTACCGTTTCTTTTTATTTTAATTGAACGTATTATTT
TCTAGTTGCACGCACGAGAGATTACATTAATAGCATTACATTAATTGAAGTTTACGGTAT
AAATACCCAAAGCAAACGTTATGTTAACGATTATTGAGCGTCGATAATTATTTTGATTGC
CTCGGTTGCAGAGCGTAAACGGCCGCACCGAGGCATTTATTCCGTCGGTCGAAGTTGATG
TAGGACAAGAGATATTTCTGCCCGCCGATCCCTGGACGCTTTTGAAAACTGGAAAAATTG
TCGACGTGCCCGTTCTGGCCGGATTTACGGCCGATGAGTCCGCTTTCTACGTGCAGAGTA
ATCATCGATACGACATTATATGCGGAAGTTACATGTCCGACGTCATGTAAACGATATGAA
AACATTTGTTTCCAGTGATGCTCGGCAATATCGATCAGATAAATGAGCACTTTGAAAACT
TCCTGCCGAGCGACTTGAATATAACCGATGCCGGGCAGAAGAACCAACTAGGTGAAAGCT
TGAAGAGCTACTACTTCGGGGATAAATTGATCTCTACGGAAACCACGAAAGAGCTCATGA
TGGCGAGTACTTAACGTTAATATCGTCCCGCTATCGCAAAACTTCGTGTAAGCAGGGATA
TAAGTTTAACGATGTGCATATTAAAGTTGTTTGTGCATTTTAGATGTTGGACGACGTCAT
GTTTGACGCCGGGATCGCACTCAGTTTAGAGGTATTAAGCACCCGAATTTCGTCTCCAAT
TTACCAGTATATATTCTCTTACGAAGCTCCATTCGGTATGATAAAATCTTTGATGCAAGT
GGAGAACGGTGAGTTACAAGTTGTGAGCGTAGGAAATTTGCAATCGCTGTATCGCGATGA
CTCATTATGCGACGGAAGAGGGAATGTGATAATATATTTATTAATAAATATTGATAAATT
GCATTTGCTCATAAGTTTTATCTCGCTCAACTAGGCGCTGCCCATGGTGACGATTTGACT
TATGAGTTCTATTCGGACGCGTTGAAGAATGTGCCACAACCAGGTTCTCCCGCGGAGATG
ATGGTGCGCATTTACACTACGTTGTTGACGAACTTTGTAAAGGAAGGGTATGTCTGGATA
ATTATTGATTACCAAATTAATGATAGGTACAAAATGCAAGCTAATTGATGTTTTCAGAAA
TCCTACATCACATATGAATGAGTACGTAAATGTGGAATGGGAGCCCAAAGGTACAGAAGA
TAATTATATGAATATTAATCAAGACTTAAAAATGGAGAAAGGTTTATTACACGAAAGAGC
TGATTTCTGGAAGACCTTGTACAAAAACATTCTTGACTAATAAAAATGATAAAAAATGCA
TCAAATTATGAGAATGCAATATATCAAGAATTAATATATTGGTGACATCGAATTTTAAAA
CTGACATGATAAAGTATAACTATTCTTATATTATGATATATGGCGAACGATATATGTTAT
GTAAAACATTGCAAATATATATTTAAATAAAGTCTCAACGAAAGTATTAATAAGATGCTT
GAAGCTTTGTCTTGAGTGGAGAGACACAGAAGAGCAACGTGATCGATAAAGTCTGCGCTG
AATTATAAAATACTCAATTAGAGTCGGCAATTACGCTTTCTAACTTGATATCAATTGCCG
TTGATATATATAGCTGGTTATATCAACGATAAATATTTGAATCACGGTTCTTTCATTTTG
TATTACGCTTGCTTGCCGCAGCTACGTCTTTGCCAGCAAGTGCGAAATCGCTGAAAGAGA
AACAGAGAGAGAGAGAGAGAGAGGGAGAGACAGAGAGGCAGCAGGTTACAACAAATTGCC
AATCTCAACCACGGTAACCAACTGCTAAGAGTTTACCCGAGTTGCATCAACATTCCTTCC
CGCAACAATTTCGCTATTTCAAATATGGACTCGATGTTTCTCTTTCAGCGATTTCGCACT
TGCTGGCAAAGACGTAGCTGCGGCAAGCAAGCGTAATACAAAATGAAAGAACCGTGATTC
AAATATTTATCGTTGATATAACCAGCTATATATATCAACGGCAATTGATATCAAGTTAGA
AAGCGTAATTGCCGACTCTAATTGAGTATTTTATAATTCAGCGCAGACTTTATCGATCAC
GTTGCTCTTCTGTGTCTCTCCACTCAAGACAAAGCTTCAAGCATCTTATTAATACTTTCG
TTGAGACTTTATTTAAATATATATTTGCAATGTTTTACATAACATATATCGTTCGCCATA
TATCATAATATAAGAATAGTTATACTTTATCATGTCAGTTTTAAAATTCGATGTCACCAA
TATATTAATTCTTGATATATTGCATTCTCATAATTTGATGCATTTTTTATCATTTTTATT
AGTCAAGAATGTTTTTGTACAAGGTCTTCCAGAAATCAGCTCTTTCGTGTAATAAACCTT
TCTCCATTTTTAAGTCTTGATTAATATTCATATAATTATCTTCTGTACCTTTGGGCTCCC
ATTCCACATTTACGTACTCATTCATATGTGATGTAGGATTTCTGAAAACATCAATTAGCT
TGCATTTTGTACCTATCATTAATTTGGTAATCAATAATTATCCAGACATACCCTTCCTTT
ACAAAGTTCGTCAACAACGTAGTGTAAATGCGCACCATCATCTCCGCGGGAGAACCTGGT
TGTGGCACATTCTTCAACGCGTCCGAATAGAACTCATAAGTCAAATCGTCACCATGGGCA
GCGCCTAGTTGAGCGAGATAAAACTTATGAGCAAATGCAATTTATCAATATTTATTAATA
AATATATTATCACATTCCCTCTTCCGTCGCATAATGAGTCATCGCGATACAGCGATTGCA
AATTTCCTACGCTCACAACTTGTAACTCACCGTTCTCCACTTGCATCAAAGATTTTATCA
TACCGAATGGAGCTTCGTAAGAGAATATATACTGGTAAATTGGAGACGAAATTCGGGTGC
TTAATACCTCTAAACTGAGTGCGATCCCGGCGTCAAACATGACGTCGTCCAACATCTAAA
ATGCACAAACAACTTTAATATGCACATCGTTAAACTTATATCCCTGCTTACACGAAGTTT
TGCGATAGCGGGACGATATTAACGTTAAGTACTCGCCATCATGAGCTCTTTCGTGGTTTC
CGTAGAGATCAATTTATCCCCGAAGTAGTAGCTCTTCAAGCTTTCACCTAGTTGGTTCTT
CTGCCCGGCATCGGTTATATTCAAGTCGCTCGGCAGGAAGTTTTCAAAGTGCTCATTTAT
CTGATCGATATTGCCGAGCATCACTGGAAACAAATGTTTTCATATCGTTTACATGACGTC
GGACATGTAACTTCCGCATATAATGTCGTATCGATGATTACTCTGCACGTAGAAAGCGGA
CTCATCGGCCGTAAATCCGGCCAGAACGGGCACGTCGACAATTTTTCCAGTTTTCAAAAG
CGTCCAGGGATCGGCGGGCAGAAATATCTCTTGTCCTACATCAACTTCGACCGACGGAAT
AAATGCCTCGGTGCGGCCGTTTACGCTCTGCAACCGAGGCAATCAAAATAATTATCGACG
CTCAATAATCGTTAACATAACGTTTGCTTTGGGTATTTATACCGTAAACTTCAATTAATG
TAATGCTATTAATGTAATCTCTCGTGCGTGCAACTAGAAAATAATACGTTCAATTAAAAT
AAAAAGAAACGGTAAATTAAACCTGTTTAAGGAACGGTAAATCATCGCTGGCCGCGATTA
ATTCTTTCGGAGAAAACTCTGCGAGTTTGGCAACCAACTCAGCAGAATCGGTAGTCTCAA
TATCAAGCTTCTCGCCCAGTTTGAAGGCTACTTCTCTGGCATCGTAAGATATCGCCCATG
TATTCACCGCGCTCCCGCTTTGCGAGATAACTTTATTGAACAAACCTGTGGCACGGCAAA
TCATGTGGTACAAACTTCGCGTTGATGTAAAAGCGACAAAAGTTTATTTTGATTGGATAA
TCAAGCAATCGCTCATCTCACCGTCGGACATGGGAGACATCATGTGAAACTGGACGGAAC
TTCCGCCTGCATCTTCGCCGAAGATCGTAACTCGGTTGGGACAGCCACCGAAGTAATGTA
TGTTGTCCTTGACCCATTTCAGCGCCATTACCTGATCTTTTAGACCAGCGTTGCCAGGCG
CACTCTTGTCAGCAGTGTTTAAAAATCCTATATCCAATAATGGTATAATAACTATTTAAA
CGGAACGTCTCACAAAAATACGATTGTTTGTCGATGTATAACTCTACTTACCAATTACA
>TRINITY_DN38093_c0_g1_i10 len=5177 path=[7182:0-62 @7422@!:63-202 7411:203-374 7328:375-378 7410:379-398 @7396@!:399-642 7199:643-662 7378:663-869 7332:870-893 7421:894-918 7409:919-954 7433:955-1034 @7429@!:1035-1222 7420:1223-1341 7436:1342-1378 7435:1379-1801 7316:1802-1823 @7419@!:1824-1946 7437:1947-1947 7441:1948-1967 7442:1968-1968 7372:1969-2114 @7418@!:2115-2225 7307:2226-2247 7371:2248-2631 7431:2632-2686 7427:2687-2710 7417:2711-2832 7403:2833-2956 7387:2957-3005 7369:3006-3127 7216:3128-3151 7416:3152-3206 7386:3207-3590 7296:3591-3612 @7415@!:3613-3723 7385:3724-3869 7439:3870-3870 7430:3871-3890 7425:3891-3891 @7414@!:3892-4014 7221:4015-4036 7366:4037-4459 7424:4460-4496 7413:4497-4615 @7399@!:4616-4803 7365:4804-4883 7423:4884-4919 7412:4920-4944 7398:4945-4968 7381:4969-5174 7440:5175-5175 7324:5176-5176] [-1, 7182, 7422, 7411, 7328, 7410, 7396, 7199, 7378, 7332, 7421, 7409, 7433, 7429, 7420, 7436, 7435, 7316, 7419, 7437, 7441, 7442, 7372, 7418, 7307, 7371, 7431, 7427, 7417, 7403, 7387, 7369, 7216, 7416, 7386, 7296, 7415, 7385, 7439, 7430, 7425, 7414, 7221, 7366, 7424, 7413, 7399, 7365, 7423, 7412, 7398, 7381, 7440, 7324, -2]
GCAGTGTTAAAATGTGGTCTAGTAAGTTCGTGTTTTGTGCGTTTGTGGTCATATGGGCCA
AAGCAGATCAAGATGTTCAATTAGAAATTCCTCAGGGATTTCTAAAAGGCCTAAAGACTA
CTACTGTAATGGAGAATAAGGCATACTATAGCTTTAAAGGGATACCCTACGCGAAAGCCA
ATGTTGGTCTTAATAAATTCCAGGTAAGTTGATTAATTACCAAATATATGTATGCATTGC
ACACATATATGCATATATTTTTAATAAACAACCTTTACACTTAAAATATAAAATTGAGTC
AAAGAATTAAAAGAGTAATAAATTAATATTTTAAGCTTTTTTTAATTTTATTTTCGAGAT
GCCGGAGCCAGCGGAGTCCTGGGAAGGCACATACGACGCGACCTACCATCGTTCGTCTTG
TCCTTTCTTCTGCATGATAGAACAAGATATTGTTGGCGAAGAAGATTGTCTTTTTCTTAA
TGTTTACACTCCAGTATTGAACAAAGATGCTTGTAAAGCTGTTATGGTATGGTTCCATGG
TGGTGGTTTTAATCATGGCCTCGGAGATGATGTATTTTTTGGCCCTGACTTTTTAGTCGA
GCAAGATGTTGTTCTTGTGACGCTTAATTATAGACTAGGTGTAATTGGTAAGTAGAGTTA
TACATCGACAAACAATCGTATTTTTGTGAGACGTTCCGTTTAAATAGTTATTATACCATT
ATTGGATATAGGATTTTTAAACACTGCTGACAAGAGTGCGCCTGGCAACGCTGGTCTAAA
AGATCAGGTAATGGCGCTGAAATGGGTCAAGGACAACATACATTACTTCGGTGGCTGTCC
CAACCGAGTTACGATCTTCGGCGAAGATGCGGGCGGAAGTTCCGTCCAGTTTCACATGAT
GTCTCCCATGTCCGACGGTGAGATGAGCGATTGCTTGATTATCCAATCAAAATAAACTTT
TGTCGCTTTTACATCAACGCGAAGTTTGTACCACATGATTTGCCGTGCCACAGGTTTGTT
CAATAAAGTTATCTCGCAAAGCGGGAGCGCGGTGAATACATGGGCGATATCTTACGATGC
CAGAGAAGTAGCCTTCAAACTGGGCGAGAAGCTTGATATTGAGACTACCGATTCTGCTGA
GTTGGTTGCCAAACTCGCAGAGTTTTCTCCGAAAGAATTAATCGCGGCCAGCGATGATTT
ACCGTTCCTTAAACAGGTTTAATTTACCGTTTCTTTTTATTTTAATTGAACGTATTATTT
TCTAGTTGCACGCACGAGAGATTACATTAATAGCATTACATTAATTGAAGTTTACGGTAT
AAATACCCAAAGCAAACGTTATGTTAACGATTATTGAGCGTCGATAATTATTTTGATTGC
CTCGGTTGCAGAGCGTAAACGGCCGCACCGAGGCATTTATTCCGTCGGTCGAAGTTGATG
TAGGACAAGAGATATTTCTGCCCGCCGATCCCTGGACGCTTTTGAAAACTGGAAAAATTG
TCGACGTGCCCGTTCTGGCCGGATTTACGGCCGATGAGTCCGCTTTCTACGTGCAGAGTA
ATCATCGATACGACATTATATGCGGAAGTTACATGTCCGACGTCATGTAAACGATATGAA
AACATTTGTTTCCAGTGATGCTCGGCAATATCGATCAGATAAATGAGCACTTTGAAAACT
TCCTGCCGAGCGACTTGAATATAACCGATGCCGGGCAGAAGAACCAACTAGGTGAAAGCT
TGAAGAGCTACTACTTCGGGGATAAATTGATCTCTACGGAAACCACGAAAGAGCTCATGA
TGATGTTGGACGACGTCATGTTTGACGCCGGGATCGCACTCAGTTTAGAGGTATTAAGCA
CCCGAATTTCGTCTCCAATTTACCAGTATATATTCTCTTACGAAGCTCCATTCGGTATGA
TAAAATCTTTGATGCAAGTGGAGAACGGTGAGTTACAAGTTGTGAGCGTAGGAAATTTGC
AATCGCTGTATCGCGATGACTCATTATGCGACGGAAGAGGGAATGTGATAATATATTTAT
TAATAAATATTGATAAATTGCATTTGCTCATAAGTTTTATCTCGCTCAACTAGGCGCTGC
CCATGGTGACGATTTGACTTATGAGTTCTATTCGGACGCGTTGAAGAATGTGCCACAACC
AGGTTCTCCCGCGGAGATGATGGTGCGCATTTACACTACGTTGTTGACGAACTTTGTAAA
GGAAGGAAATCCTACATCACATATGAATGAGTACGTAAATGTGGAATGGGAGCCCAAAGG
TACAGAAGATAATTATATGAATATTAATCAAGACTTAAAAATGGAGAAAGGTTTATTACA
CGAAAGAGCTGATTTCTGGAAGACCTTGTACAAAAACATTCTTGACTAATAAAAATGATA
AAAAATGCATCAAATTATGAGAATGCAATATATCAAGAATTAATATATTGGTGACATCGA
ATTTTAAAACTGACATGATAAAGTATAACTATTCTTATATTATGATATATGGCGAACGAT
ATATGTTATGTAAAACATTGCAAATATATATTTAAATAAAGTCTCAACGAAAGTATTAAT
AAGATGCTTGAAGCTTTGTCTTGAGTGGAGAGACACAGAAGAGCAACGTGATCGATAAAG
TCTGCGCTGAATTATAAAATACTCAATTAGAGTCGGCAATTACGCTTTCTAACTTGATAT
CAATTGCCGTTGATATATATAGCTGGTTATATCAACGATAAATATTTGAATCACGGTTCT
TTCATTTTGTATTACGCTTGCTTGCCGCAGCTACGTCTTTGCCAGCAAGTGCGAAATCGC
TGAAAGAGAAACAGAGAGAGAGAGAGAGAGAGGGAGAGACAGAGAGGCAGCAGGTTACAA
CAAATTGCCAATCTCAACCACGGTAACCAACTGCTAAGAGTTTACCCGAGTTGCATCAAC
ATTCCTTCCCGCAACAATTTCGCTATTTCAAATATGGACTCGATGTTTCTCTTTCAGCGA
TTTCGCACTTGCTGGCAAAGACGTAGCTGCGGCAAGCAAGCGTAATACAAAATGAAAGAA
CCGTGATTCAAATATTTATCGTTGATATAACCAGCTATATATATCAACGGCAATTGATAT
CAAGTTAGAAAGCGTAATTGCCGACTCTAATTGAGTATTTTATAATTCAGCGCAGACTTT
ATCGATCACGTTGCTCTTCTGTGTCTCTCCACTCAAGACAAAGCTTCAAGCATCTTATTA
ATACTTTCGTTGAGACTTTATTTAAATATATATTTGCAATGTTTTACATAACATATATCG
TTCGCCATATATCATAATATAAGAATAGTTATACTTTATCATGTCAGTTTTAAAATTCGA
TGTCACCAATATATTAATTCTTGATATATTGCATTCTCATAATTTGATGCATTTTTTATC
ATTTTTATTAGTCAAGAATGTTTTTGTACAAGGTCTTCCAGAAATCAGCTCTTTCGTGTA
ATAAACCTTTCTCCATTTTTAAGTCTTGATTAATATTCATATAATTATCTTCTGTACCTT
TGGGCTCCCATTCCACATTTACGTACTCATTCATATGTGATGTAGGATTTCCTTCCTTTA
CAAAGTTCGTCAACAACGTAGTGTAAATGCGCACCATCATCTCCGCGGGAGAACCTGGTT
GTGGCACATTCTTCAACGCGTCCGAATAGAACTCATAAGTCAAATCGTCACCATGGGCAG
CGCCTAGTTGAGCGAGATAAAACTTATGAGCAAATGCAATTTATCAATATTTATTAATAA
ATATATTATCACATTCCCTCTTCCGTCGCATAATGAGTCATCGCGATACAGCGATTGCAA
ATTTCCTACGCTCACAACTTGTAACTCACCGTTCTCCACTTGCATCAAAGATTTTATCAT
ACCGAATGGAGCTTCGTAAGAGAATATATACTGGTAAATTGGAGACGAAATTCGGGTGCT
TAATACCTCTAAACTGAGTGCGATCCCGGCGTCAAACATGACGTCGTCCAACATCATCAT
GAGCTCTTTCGTGGTTTCCGTAGAGATCAATTTATCCCCGAAGTAGTAGCTCTTCAAGCT
TTCACCTAGTTGGTTCTTCTGCCCGGCATCGGTTATATTCAAGTCGCTCGGCAGGAAGTT
TTCAAAGTGCTCATTTATCTGATCGATATTGCCGAGCATCACTGGAAACAAATGTTTTCA
TATCGTTTACATGACGTCGGACATGTAACTTCCGCATATAATGTCGTATCGATGATTACT
CTGCACGTAGAAAGCGGACTCATCGGCCGTAAATCCGGCCAGAACGGGCACGTCGACAAT
TTTTCCAGTTTTCAAAAGCGTCCAGGGATCGGCGGGCAGAAATATCTCTTGTCCTACATC
AACTTCGACCGACGGAATAAATGCCTCGGTGCGGCCGTTTACGCTCTGCAACCGAGGCAA
TCAAAATAATTATCGACGCTCAATAATCGTTAACATAACGTTTGCTTTGGGTATTTATAC
CGTAAACTTCAATTAATGTAATGCTATTAATGTAATCTCTCGTGCGTGCAACTAGAAAAT
AATACGTTCAATTAAAATAAAAAGAAACGGTAAATTAAACCTGTTTAAGGAACGGTAAAT
CATCGCTGGCCGCGATTAATTCTTTCGGAGAAAACTCTGCGAGTTTGGCAACCAACTCAG
CAGAATCGGTAGTCTCAATATCAAGCTTCTCGCCCAGTTTGAAGGCTACTTCTCTGGCAT
CGTAAGATATCGCCCATGTATTCACCGCGCTCCCGCTTTGCGAGATAACTTTATTGAACA
AACCTGTGGCACGGCAAATCATGTGGTACAAACTTCGCGTTGATGTAAAAGCGACAAAAG
TTTATTTTGATTGGATAATCAAGCAATCGCTCATCTCACCGTCGGACATGGGAGACATCA
TGTGAAACTGGACGGAACTTCCGCCTGCATCTTCGCCGAAGATCGTAACTCGGTTGGGAC
AGCCACCGAAGTAATGTATGTTGTCCTTGACCCATTTCAGCGCCATTACCTGATCTTTTA
GACCAGCGTTGCCAGGCGCACTCTTGTCAGCAGTGTTTAAAAATCCTATATCCAATAATG
GTATAATAACTATTTAAACGGAACGTCTCACAAAAATACGATTGTTTGTCGATGTATAAC
TCTACTTACCAATTACA
>TRINITY_DN38093_c0_g1_i11 len=509 path=[7182:0-62 @7422@!:63-202 7319:203-223 7410:224-243 @7396@!:244-487 7301:488-506 7302:507-507 7303:508-508] [-1, 7182, 7422, 7319, 7410, 7396, 7301, 7302, 7303, -2]
GCAGTGTTAAAATGTGGTCTAGTAAGTTCGTGTTTTGTGCGTTTGTGGTCATATGGGCCA
AAGCAGATCAAGATGTTCAATTAGAAATTCCTCAGGGATTTCTAAAAGGCCTAAAGACTA
CTACTGTAATGGAGAATAAGGCATACTATAGCTTTAAAGGGATACCCTACGCGAAAGCCA
ATGTTGGTCTTAATAAATTCCAGATGCCGGAGCCAGCGGAGTCCTGGGAAGGCACATACG
ACGCGACCTACCATCGTTCGTCTTGTCCTTTCTTCTGCATGATAGAACAAGATATTGTTG
GCGAAGAAGATTGTCTTTTTCTTAATGTTTACACTCCAGTATTGAACAAAGATGCTTGTA
AAGCTGTTATGGTATGGTTCCATGGTGGTGGTTTTAATCATGGCCTCGGAGATGATGTAT
TTTTTGGCCCTGACTTTTTAGTCGAGCAAGATGTTGTTCTTGTGACGCTTAATTATAGAC
TAGGTGTATAACTCTACTTACCAATTACA
>TRINITY_DN38093_c0_g1_i12 len=5379 path=[7182:0-62 @7422@!:63-202 7411:203-374 7328:375-378 7410:379-398 @7396@!:399-642 7199:643-662 7378:663-869 7332:870-893 7421:894-918 7409:919-954 7433:955-1034 @7429@!:1035-1222 7420:1223-1341 7436:1342-1378 7435:1379-1801 7428:1802-1924 @7419@!:1925-2047 7437:2048-2048 7441:2049-2068 7442:2069-2069 7372:2070-2215 @7418@!:2216-2326 7307:2327-2348 7371:2349-2732 7431:2733-2787 7427:2788-2811 7417:2812-2933 7403:2934-3057 7387:3058-3106 7369:3107-3228 7216:3229-3252 7416:3253-3307 7386:3308-3691 7296:3692-3713 @7415@!:3714-3824 7385:3825-3970 7439:3971-3971 7430:3972-3991 7425:3992-3992 @7414@!:3993-4115 7384:4116-4238 7366:4239-4661 7424:4662-4698 7413:4699-4817 @7399@!:4818-5005 7365:5006-5085 7423:5086-5121 7412:5122-5146 7398:5147-5170 7381:5171-5376 7440:5377-5377 7324:5378-5378] [-1, 7182, 7422, 7411, 7328, 7410, 7396, 7199, 7378, 7332, 7421, 7409, 7433, 7429, 7420, 7436, 7435, 7428, 7419, 7437, 7441, 7442, 7372, 7418, 7307, 7371, 7431, 7427, 7417, 7403, 7387, 7369, 7216, 7416, 7386, 7296, 7415, 7385, 7439, 7430, 7425, 7414, 7384, 7366, 7424, 7413, 7399, 7365, 7423, 7412, 7398, 7381, 7440, 7324, -2]
GCAGTGTTAAAATGTGGTCTAGTAAGTTCGTGTTTTGTGCGTTTGTGGTCATATGGGCCA
AAGCAGATCAAGATGTTCAATTAGAAATTCCTCAGGGATTTCTAAAAGGCCTAAAGACTA
CTACTGTAATGGAGAATAAGGCATACTATAGCTTTAAAGGGATACCCTACGCGAAAGCCA
ATGTTGGTCTTAATAAATTCCAGGTAAGTTGATTAATTACCAAATATATGTATGCATTGC
ACACATATATGCATATATTTTTAATAAACAACCTTTACACTTAAAATATAAAATTGAGTC
AAAGAATTAAAAGAGTAATAAATTAATATTTTAAGCTTTTTTTAATTTTATTTTCGAGAT
GCCGGAGCCAGCGGAGTCCTGGGAAGGCACATACGACGCGACCTACCATCGTTCGTCTTG
TCCTTTCTTCTGCATGATAGAACAAGATATTGTTGGCGAAGAAGATTGTCTTTTTCTTAA
TGTTTACACTCCAGTATTGAACAAAGATGCTTGTAAAGCTGTTATGGTATGGTTCCATGG
TGGTGGTTTTAATCATGGCCTCGGAGATGATGTATTTTTTGGCCCTGACTTTTTAGTCGA
GCAAGATGTTGTTCTTGTGACGCTTAATTATAGACTAGGTGTAATTGGTAAGTAGAGTTA
TACATCGACAAACAATCGTATTTTTGTGAGACGTTCCGTTTAAATAGTTATTATACCATT
ATTGGATATAGGATTTTTAAACACTGCTGACAAGAGTGCGCCTGGCAACGCTGGTCTAAA
AGATCAGGTAATGGCGCTGAAATGGGTCAAGGACAACATACATTACTTCGGTGGCTGTCC
CAACCGAGTTACGATCTTCGGCGAAGATGCGGGCGGAAGTTCCGTCCAGTTTCACATGAT
GTCTCCCATGTCCGACGGTGAGATGAGCGATTGCTTGATTATCCAATCAAAATAAACTTT
TGTCGCTTTTACATCAACGCGAAGTTTGTACCACATGATTTGCCGTGCCACAGGTTTGTT
CAATAAAGTTATCTCGCAAAGCGGGAGCGCGGTGAATACATGGGCGATATCTTACGATGC
CAGAGAAGTAGCCTTCAAACTGGGCGAGAAGCTTGATATTGAGACTACCGATTCTGCTGA
GTTGGTTGCCAAACTCGCAGAGTTTTCTCCGAAAGAATTAATCGCGGCCAGCGATGATTT
ACCGTTCCTTAAACAGGTTTAATTTACCGTTTCTTTTTATTTTAATTGAACGTATTATTT
TCTAGTTGCACGCACGAGAGATTACATTAATAGCATTACATTAATTGAAGTTTACGGTAT
AAATACCCAAAGCAAACGTTATGTTAACGATTATTGAGCGTCGATAATTATTTTGATTGC
CTCGGTTGCAGAGCGTAAACGGCCGCACCGAGGCATTTATTCCGTCGGTCGAAGTTGATG
TAGGACAAGAGATATTTCTGCCCGCCGATCCCTGGACGCTTTTGAAAACTGGAAAAATTG
TCGACGTGCCCGTTCTGGCCGGATTTACGGCCGATGAGTCCGCTTTCTACGTGCAGAGTA
ATCATCGATACGACATTATATGCGGAAGTTACATGTCCGACGTCATGTAAACGATATGAA
AACATTTGTTTCCAGTGATGCTCGGCAATATCGATCAGATAAATGAGCACTTTGAAAACT
TCCTGCCGAGCGACTTGAATATAACCGATGCCGGGCAGAAGAACCAACTAGGTGAAAGCT
TGAAGAGCTACTACTTCGGGGATAAATTGATCTCTACGGAAACCACGAAAGAGCTCATGA
TGGCGAGTACTTAACGTTAATATCGTCCCGCTATCGCAAAACTTCGTGTAAGCAGGGATA
TAAGTTTAACGATGTGCATATTAAAGTTGTTTGTGCATTTTAGATGTTGGACGACGTCAT
GTTTGACGCCGGGATCGCACTCAGTTTAGAGGTATTAAGCACCCGAATTTCGTCTCCAAT
TTACCAGTATATATTCTCTTACGAAGCTCCATTCGGTATGATAAAATCTTTGATGCAAGT
GGAGAACGGTGAGTTACAAGTTGTGAGCGTAGGAAATTTGCAATCGCTGTATCGCGATGA
CTCATTATGCGACGGAAGAGGGAATGTGATAATATATTTATTAATAAATATTGATAAATT
GCATTTGCTCATAAGTTTTATCTCGCTCAACTAGGCGCTGCCCATGGTGACGATTTGACT
TATGAGTTCTATTCGGACGCGTTGAAGAATGTGCCACAACCAGGTTCTCCCGCGGAGATG
ATGGTGCGCATTTACACTACGTTGTTGACGAACTTTGTAAAGGAAGGAAATCCTACATCA
CATATGAATGAGTACGTAAATGTGGAATGGGAGCCCAAAGGTACAGAAGATAATTATATG
AATATTAATCAAGACTTAAAAATGGAGAAAGGTTTATTACACGAAAGAGCTGATTTCTGG
AAGACCTTGTACAAAAACATTCTTGACTAATAAAAATGATAAAAAATGCATCAAATTATG
AGAATGCAATATATCAAGAATTAATATATTGGTGACATCGAATTTTAAAACTGACATGAT
AAAGTATAACTATTCTTATATTATGATATATGGCGAACGATATATGTTATGTAAAACATT
GCAAATATATATTTAAATAAAGTCTCAACGAAAGTATTAATAAGATGCTTGAAGCTTTGT
CTTGAGTGGAGAGACACAGAAGAGCAACGTGATCGATAAAGTCTGCGCTGAATTATAAAA
TACTCAATTAGAGTCGGCAATTACGCTTTCTAACTTGATATCAATTGCCGTTGATATATA
TAGCTGGTTATATCAACGATAAATATTTGAATCACGGTTCTTTCATTTTGTATTACGCTT
GCTTGCCGCAGCTACGTCTTTGCCAGCAAGTGCGAAATCGCTGAAAGAGAAACAGAGAGA
GAGAGAGAGAGAGGGAGAGACAGAGAGGCAGCAGGTTACAACAAATTGCCAATCTCAACC
ACGGTAACCAACTGCTAAGAGTTTACCCGAGTTGCATCAACATTCCTTCCCGCAACAATT
TCGCTATTTCAAATATGGACTCGATGTTTCTCTTTCAGCGATTTCGCACTTGCTGGCAAA
GACGTAGCTGCGGCAAGCAAGCGTAATACAAAATGAAAGAACCGTGATTCAAATATTTAT
CGTTGATATAACCAGCTATATATATCAACGGCAATTGATATCAAGTTAGAAAGCGTAATT
GCCGACTCTAATTGAGTATTTTATAATTCAGCGCAGACTTTATCGATCACGTTGCTCTTC
TGTGTCTCTCCACTCAAGACAAAGCTTCAAGCATCTTATTAATACTTTCGTTGAGACTTT
ATTTAAATATATATTTGCAATGTTTTACATAACATATATCGTTCGCCATATATCATAATA
TAAGAATAGTTATACTTTATCATGTCAGTTTTAAAATTCGATGTCACCAATATATTAATT
CTTGATATATTGCATTCTCATAATTTGATGCATTTTTTATCATTTTTATTAGTCAAGAAT
GTTTTTGTACAAGGTCTTCCAGAAATCAGCTCTTTCGTGTAATAAACCTTTCTCCATTTT
TAAGTCTTGATTAATATTCATATAATTATCTTCTGTACCTTTGGGCTCCCATTCCACATT
TACGTACTCATTCATATGTGATGTAGGATTTCCTTCCTTTACAAAGTTCGTCAACAACGT
AGTGTAAATGCGCACCATCATCTCCGCGGGAGAACCTGGTTGTGGCACATTCTTCAACGC
GTCCGAATAGAACTCATAAGTCAAATCGTCACCATGGGCAGCGCCTAGTTGAGCGAGATA
AAACTTATGAGCAAATGCAATTTATCAATATTTATTAATAAATATATTATCACATTCCCT
CTTCCGTCGCATAATGAGTCATCGCGATACAGCGATTGCAAATTTCCTACGCTCACAACT
TGTAACTCACCGTTCTCCACTTGCATCAAAGATTTTATCATACCGAATGGAGCTTCGTAA
GAGAATATATACTGGTAAATTGGAGACGAAATTCGGGTGCTTAATACCTCTAAACTGAGT
GCGATCCCGGCGTCAAACATGACGTCGTCCAACATCTAAAATGCACAAACAACTTTAATA
TGCACATCGTTAAACTTATATCCCTGCTTACACGAAGTTTTGCGATAGCGGGACGATATT
AACGTTAAGTACTCGCCATCATGAGCTCTTTCGTGGTTTCCGTAGAGATCAATTTATCCC
CGAAGTAGTAGCTCTTCAAGCTTTCACCTAGTTGGTTCTTCTGCCCGGCATCGGTTATAT
TCAAGTCGCTCGGCAGGAAGTTTTCAAAGTGCTCATTTATCTGATCGATATTGCCGAGCA
TCACTGGAAACAAATGTTTTCATATCGTTTACATGACGTCGGACATGTAACTTCCGCATA
TAATGTCGTATCGATGATTACTCTGCACGTAGAAAGCGGACTCATCGGCCGTAAATCCGG
CCAGAACGGGCACGTCGACAATTTTTCCAGTTTTCAAAAGCGTCCAGGGATCGGCGGGCA
GAAATATCTCTTGTCCTACATCAACTTCGACCGACGGAATAAATGCCTCGGTGCGGCCGT
TTACGCTCTGCAACCGAGGCAATCAAAATAATTATCGACGCTCAATAATCGTTAACATAA
CGTTTGCTTTGGGTATTTATACCGTAAACTTCAATTAATGTAATGCTATTAATGTAATCT
CTCGTGCGTGCAACTAGAAAATAATACGTTCAATTAAAATAAAAAGAAACGGTAAATTAA
ACCTGTTTAAGGAACGGTAAATCATCGCTGGCCGCGATTAATTCTTTCGGAGAAAACTCT
GCGAGTTTGGCAACCAACTCAGCAGAATCGGTAGTCTCAATATCAAGCTTCTCGCCCAGT
TTGAAGGCTACTTCTCTGGCATCGTAAGATATCGCCCATGTATTCACCGCGCTCCCGCTT
TGCGAGATAACTTTATTGAACAAACCTGTGGCACGGCAAATCATGTGGTACAAACTTCGC
GTTGATGTAAAAGCGACAAAAGTTTATTTTGATTGGATAATCAAGCAATCGCTCATCTCA
CCGTCGGACATGGGAGACATCATGTGAAACTGGACGGAACTTCCGCCTGCATCTTCGCCG
AAGATCGTAACTCGGTTGGGACAGCCACCGAAGTAATGTATGTTGTCCTTGACCCATTTC
AGCGCCATTACCTGATCTTTTAGACCAGCGTTGCCAGGCGCACTCTTGTCAGCAGTGTTT
AAAAATCCTATATCCAATAATGGTATAATAACTATTTAAACGGAACGTCTCACAAAAATA
CGATTGTTTGTCGATGTATAACTCTACTTACCAATTACA
>TRINITY_DN31778_c0_g1_i1 len=1104 path=[2361:0-401 2364:402-491 2351:492-515 2365:516-664 2357:665-688 2363:689-907 2354:908-931 2355:932-1103] [-1, 2361, 2364, 2351, 2365, 2357, 2363, 2354, 2355, -2]
TTCTCGCGCGGTGCCGTCGTCTTCCCGATCGTTCGTTCGTTCGTTCGTTCGTTCGCTCGT
TCGTTCGTACGTTCGCTCGTCCGTTCGCTCGCGTTCGTTCATCCTCTTCTTCAGGGAAGA
AACGGACCGCCGCTGCTGCCAATGCCGATGCTGATGCTTCTGCTGCTCGACGGGGCTAGG
ACGGCGGCTCGACGGCCGACCACCGATCCAGCGGCGGCGGCGGCCGGGAGCTAAACGATA
CCTCTGACGTCGTGCTGGATGTGAGGCAGAGTAGTGAGGCCGGTCAATAACAGGCTCAAG
ATCAGGAGTATCCGGGTCGCACCGGAGTCGGCGAGGCTCGTGCTGCCGCACGTCTCCTTG
GACCCGACCTCCAGTTTCGACGTGGCGCCGAGCAGCTGCGGCAGATACTTCTTCCAGAAA
GTGCACTGCCTCACCCTGGGACCACTACCGATCTCCGTATTGTTGATGTCCAAGGTCAGG
TACTCTTTATTGACAGCGGTGTGCGGCGGCCAGTAAGCCAGCGACAGCTCGCCGTTCTCG
TCGATGTTCGGATCCCCCGTTTTCGCGAAGTTCGCCCAATATCTCATCATTCTCTTTGAG
AGCTGCATCTCCTCATGCGTGTAGCCCTTGGATGAGTCCAGCGGTTCCCCGAAGATGTAG
CTTATTTCGTCGGCGTGCATGACTCCGGTCCATCGCGGCCACGGATTGTTCCTGGATCTA
TGCTTGTAGTAGTACATGTAAACGGTGTGGCCGGTGTCGGCGTAACGGCCGGCGAATTCG
TTGACGTTGCAGGTGAACTGGTAGTCGCCGACGATCTTGTCGAGGGCGTCGCGATTCGCG
TGCGGATCATCCGGGTGCAACCAGTCGCTGTACTCGTAGATGATGGCGTGACGGCCAATT
TGATTCACGTAGGGATTCAGCTCGGAGACGGCACTGATGAACTGATCGCGCGTAACCTTC
ACGTCCTCGGCGCCGTCGATGCGGAACAGTTCCGTCAGGTAGTAGATGATGAAGTAGAAG
CCCTCCTCGGTGTTGGAGCCCATCAGGATGTTGGTCTTCTTGAAAGACGTCGTGGAGAGC
GAGCGCTGGGGCGTCTCGTCGAGG
>TRINITY_DN31778_c0_g1_i2 len=757 path=[2359:0-54 2364:55-144 2351:145-168 2365:169-317 2357:318-341 2363:342-560 2354:561-584 2355:585-756] [-1, 2359, 2364, 2351, 2365, 2357, 2363, 2354, 2355, -2]
GAGAGAGAGAGAAGTCTCAGTGGGATACTTACACGTGGCGCCGAGCAGCTGCGGCAGATA
CTTCTTCCAGAAAGTGCACTGCCTCACCCTGGGACCACTACCGATCTCCGTATTGTTGAT
GTCCAAGGTCAGGTACTCTTTATTGACAGCGGTGTGCGGCGGCCAGTAAGCCAGCGACAG
CTCGCCGTTCTCGTCGATGTTCGGATCCCCCGTTTTCGCGAAGTTCGCCCAATATCTCAT
CATTCTCTTTGAGAGCTGCATCTCCTCATGCGTGTAGCCCTTGGATGAGTCCAGCGGTTC
CCCGAAGATGTAGCTTATTTCGTCGGCGTGCATGACTCCGGTCCATCGCGGCCACGGATT
GTTCCTGGATCTATGCTTGTAGTAGTACATGTAAACGGTGTGGCCGGTGTCGGCGTAACG
GCCGGCGAATTCGTTGACGTTGCAGGTGAACTGGTAGTCGCCGACGATCTTGTCGAGGGC
GTCGCGATTCGCGTGCGGATCATCCGGGTGCAACCAGTCGCTGTACTCGTAGATGATGGC
GTGACGGCCAATTTGATTCACGTAGGGATTCAGCTCGGAGACGGCACTGATGAACTGATC
GCGCGTAACCTTCACGTCCTCGGCGCCGTCGATGCGGAACAGTTCCGTCAGGTAGTAGAT
GATGAAGTAGAAGCCCTCCTCGGTGTTGGAGCCCATCAGGATGTTGGTCTTCTTGAAAGA
CGTCGTGGAGAGCGAGCGCTGGGGCGTCTCGTCGAGG
>TRINITY_DN27511_c0_g1_i1 len=1523 path=[5798:0-24 5799:25-26 5800:27-28 5801:29-30 5802:31-32 5803:33-34 5804:35-63 5820:64-1510 5811:1511-1512 5812:1513-1514 5813:1515-1516 5814:1517-1518 5815:1519-1520 5816:1521-1522] [-1, 5798, 5799, 5800, 5801, 5802, 5803, 5804, 5820, 5811, 5812, 5813, 5814, 5815, 5816, -2]
TGTGTGTGTGTGTGTGTGTGTGTGTGTGTGTGTGTATCTGTCTTCGTTCTCGTTATTTCC
AATCAGGATCTCGGTATCTTTGAAATCCGCCTCTCTGACCAGGTCCAATGGATCCTTGGG
CAAGAAGACCCCGTCGATGGTGGGTGCCGACGGGAAGCCGAGGATGCCCCAGTAACTGTT
CCACTGCTGCACGGAGAGGGTTTTCGCGTCGACCGACCTCATGCAGGCCATGACTCGTGC
CGGATTCTCTTGCAGCATCGTCGAATTGCATCCGCAATCGTCCACCAGCACTCGCGCCAC
CTCGTTGGCCTTCTCGCCGGTCATGTAACTCCACGGGGCGTTGAGGGTGCCACTCTGTAG
GATACCCCGGCGCACTAGGCCCTGCGTGACCGGCGAGATGAGGTGTAGGGAGACGGAGCT
ACCACCCGCGGACTCGCCGAAGATGGTGATGAGGTCAGGATCGCCGCCGAAGACGCGAGC
GTTCTCGCGCAGCCATTTCAGTGCGAGGGCCTGGTCCCAGAGGCCCATGTTGCCCGGCGC
CTCCTCGCTGTTGCTAAAGTGCTGATTGAGGTATAGAAAGCCGAAGGCGCCGACTCGGTA
TTGTATCGATGCGATGATCGCGTTACCGGCCGCCGCCATAATGTCGGCGTCGTAGACGTC
CAGGGTAGCAGTGCCGCTCATGAAGCCGCCGCCGTAGACCCACACCAGTATCGCCATACC
GTTGTTACCGACGTTGTCCGGCGACTCCTTGTGACGTAGGCGCAGCTTCTGCGGCACCCA
GATGTTGAGGTACAGACAGTCCTCGGAGATGTTGGTGTTTGGATTCCACATCTCCTCACC
CTCGAACCCGGGAAAGTACTCGTAGCGCTCCTGGTAGCAGCTGTTGGGCAAGGTGGTAGC
GTTCAGGATCCCGTGCCAGGGCTCGATCGGCAGCGGCTTGCGAAATCGCAGAGGCCCGAC
CGGAGGCTTCGCGAACGGCACACCGTAGAACACGTGTACCTCGCGGTCGAGCACCATGCG
AGAGAAACCACGCATCAGCCCGCTGGTAGTCTCCACCACTAGGCCATCGTGATTACTGCC
AGACGATTCTGGGTGACCACCCTCGTGACCACCCTCGTGACCACTCTCCTGCCCGTCCAC
ACTCCCGTGCTGACCGTTCGCTCGCGTGATGCACGCGCTGTGCAGACTCAAGCCTACCAG
CAACAGCAGTAACGACGACGGACAGTTCATCCAAGAACTCATGATCAGTCCGGATATCCT
AGTCGCACTCGATAATTCCAAGTCCCTTCCTTCGGGTGTCTCTTGGACAATGAATCGTGC
CAAGGTGCGGCACAGCTATTTGTCCATCGGTATTCGTATGTGGCTGTCCCACTCCCGCGA
GTATCTTTACGCGGAAATAATTGTCCACGTTTCACTCGACACTCATCAACTTAGTCAGAT
TTCCAAGAGGAAGGAAACGAGAGAGAGAGAGGGAGGGAAAGAGGGAAAAGAGAGAGAGAG
AGAGAGAGAGAGAGAGAGAGAGA
>TRINITY_DN27511_c0_g1_i2 len=2839 path=[5817:0-626 5818:627-650 5822:651-761 5821:762-1379 5820:1380-2826 5811:2827-2828 5812:2829-2830 5813:2831-2832 5814:2833-2834 5815:2835-2836 5816:2837-2838] [-1, 5817, 5818, 5822, 5821, 5820, 5811, 5812, 5813, 5814, 5815, 5816, -2]
AGAGAGAGAGAGAGAGAGAAAGAGAGAGAGATTCATTGACAAGAATCGCGATGACTGATG
ACAAGATGAGAGCGACGTGTAGGAGATGGCGAAAATCAAGAAGCTGAACTGTAACCTAAG
CCGGACCTGGATCGATGAAGCTGCACGGAGGTGCAGGAGAATGCTGATGGCAAGTGCCAC
AAGTCGAGTCCAAGAGTCAGATCGATTCCCGCTCAAGTCGATCCCATCGAATCTCTCTTG
GAGTTGCCGAATCTTGAATCTTTTGTTTCGGCGGCTCGCGGATCGCGGCATACGAATCTA
CGGCTACCTCGAAAGAGTGAATGCCACCACGTGGAGACGCGGGGGGCATCTGATTATCAT
TCGCAAATGTCGCGCTGTGCTGCCAGTGCTGCTGACACAGCGGTGGAGACGGACTACTGC
TATACGACGATAGCACGCGTCCTACACGGCGACCTATCGATCTACGAATGGTTGACGACC
GCTATGGCGACCTTAAACAATGCTCATTATAGGACCTGCTTGTCGGACGGTAGCGCCGAT
GGAACTTTTCTGCCCAGTCAGAAAATCTGCCAGCCATGAAAAGGGTCGACACATGAATGA
ATAACCGCTTATACGAATCTATATACTCCCAGCACCGGAAGTGAGAGAATGAACGCGATC
ATTGGTGAACCACGCAATCTGCCGACACCCGCAGAAACGCTTGATGCCATTGCGCTTTTG
CATGCTTCGGGTGTAGGATCGGGAATTCCCTTTAGGCGCGGCAAAAACTCGTTCCAAAAT
GCACAGGCTGTTGTGCGAGGACCTCTGCCGAAGCCACTTTTTTCTGCATTCCAAATGAAA
TACTTTGGATGATCTCTGGTATAAGGTGGCCACTCGGATTCGCTTGCTGTTGGCATCCCT
GTATATGCAAATCGTGTAAAGTAGTGAATCATTCTCAAAGACAGATCTCGTTCTTTGTCG
GTATATTCCAGAGACTTATTCAAGGGATGTCCGAAAACGTATTCCACTTCGTCACCGTGC
ATCACACCCATCCATTCGCCCCATACATTTGTACTTGTCCTCTGTGTGAAAAAGTAGTAG
TAGACCTTCATGCCGCGATCTGCGAATAATTGCGAGAAATGTGTGGACGGGCAGATGAAG
AAATAATCGCCCACGATGTCCGCTATCGCTCTTTGATTCTGATAACCATCGTTCACCCGA
TCCCAATCGGTATATTGGAAAATGATGGCTTCACGCTCGATTTGCGACATATTCTTGAAG
ATAGTATTGATGATGTTGAGAAATTTGTCCCGCTCCAGAAAACTGGCTTGATCTTTCTCG
AAGAAGTCAATAAAGTCGTATAAGATAAAATACGTTCCTTCGTTCTCGTTATTTCCAATC
AGGATCTCGGTATCTTTGAAATCCGCCTCTCTGACCAGGTCCAATGGATCCTTGGGCAAG
AAGACCCCGTCGATGGTGGGTGCCGACGGGAAGCCGAGGATGCCCCAGTAACTGTTCCAC
TGCTGCACGGAGAGGGTTTTCGCGTCGACCGACCTCATGCAGGCCATGACTCGTGCCGGA
TTCTCTTGCAGCATCGTCGAATTGCATCCGCAATCGTCCACCAGCACTCGCGCCACCTCG
TTGGCCTTCTCGCCGGTCATGTAACTCCACGGGGCGTTGAGGGTGCCACTCTGTAGGATA
CCCCGGCGCACTAGGCCCTGCGTGACCGGCGAGATGAGGTGTAGGGAGACGGAGCTACCA
CCCGCGGACTCGCCGAAGATGGTGATGAGGTCAGGATCGCCGCCGAAGACGCGAGCGTTC
TCGCGCAGCCATTTCAGTGCGAGGGCCTGGTCCCAGAGGCCCATGTTGCCCGGCGCCTCC
TCGCTGTTGCTAAAGTGCTGATTGAGGTATAGAAAGCCGAAGGCGCCGACTCGGTATTGT
ATCGATGCGATGATCGCGTTACCGGCCGCCGCCATAATGTCGGCGTCGTAGACGTCCAGG
GTAGCAGTGCCGCTCATGAAGCCGCCGCCGTAGACCCACACCAGTATCGCCATACCGTTG
TTACCGACGTTGTCCGGCGACTCCTTGTGACGTAGGCGCAGCTTCTGCGGCACCCAGATG
TTGAGGTACAGACAGTCCTCGGAGATGTTGGTGTTTGGATTCCACATCTCCTCACCCTCG
AACCCGGGAAAGTACTCGTAGCGCTCCTGGTAGCAGCTGTTGGGCAAGGTGGTAGCGTTC
AGGATCCCGTGCCAGGGCTCGATCGGCAGCGGCTTGCGAAATCGCAGAGGCCCGACCGGA
GGCTTCGCGAACGGCACACCGTAGAACACGTGTACCTCGCGGTCGAGCACCATGCGAGAG
AAACCACGCATCAGCCCGCTGGTAGTCTCCACCACTAGGCCATCGTGATTACTGCCAGAC
GATTCTGGGTGACCACCCTCGTGACCACCCTCGTGACCACTCTCCTGCCCGTCCACACTC
CCGTGCTGACCGTTCGCTCGCGTGATGCACGCGCTGTGCAGACTCAAGCCTACCAGCAAC
AGCAGTAACGACGACGGACAGTTCATCCAAGAACTCATGATCAGTCCGGATATCCTAGTC
GCACTCGATAATTCCAAGTCCCTTCCTTCGGGTGTCTCTTGGACAATGAATCGTGCCAAG
GTGCGGCACAGCTATTTGTCCATCGGTATTCGTATGTGGCTGTCCCACTCCCGCGAGTAT
CTTTACGCGGAAATAATTGTCCACGTTTCACTCGACACTCATCAACTTAGTCAGATTTCC
AAGAGGAAGGAAACGAGAGAGAGAGAGGGAGGGAAAGAGGGAAAAGAGAGAGAGAGAGAG
AGAGAGAGAGAGAGAGAGA
>TRINITY_DN814_c0_g3_i1 len=267 path=[942:0-78 943:79-80 944:81-266] [-1, 942, 943, 944, -2]
GACCAGGTCCAAGGATTTGTGGCGACGCCACTTTGTGATATCGCTTTATGAAATAAACCT
TCGCCTAACGGAGACAGAGTTAGGTAATGCACGGTAGCTCCACCAGCACTTTCACCAAAG
ATAGTAACGTTTGTTGGATCTCCACCGAATTGTGATATATTTCTCTGGACCCATCGCAAT
GCCATAACTACATCTTTTAGACCTTGATTACCCGTTGCCACTTTGTCGTTAAGATTCAGA
AAACCGAGAACCCCTAGTCTGTAATTT
>TRINITY_DN38135_c0_g2_i2 len=2252 path=[5862:0-336 5918:337-649 @5915@!:650-752 5895:753-775 @5917@!:776-857 5910:858-913 5892:914-933 5905:934-1018 5884:1019-1030 5885:1031-1054 5904:1055-1312 5916:1313-1484 @5912@!:1485-1799 5903:1800-2064 5856:2065-2065 5857:2066-2089 5858:2090-2251] [-1, 5862, 5918, 5915, 5895, 5917, 5910, 5892, 5905, 5884, 5885, 5904, 5916, 5912, 5903, 5856, 5857, 5858, -2]
AGTATATAAAAGGCCTCGTATTGCCCTTGAGATGTTTTTAGTGCTCGCTGGTGCGGCACT
TAACGTGTCTAACCGGTTTCACGTGCGTGAGTTTCCTGCTCGCATTGGCAGTCCAAACTG
TCTTCGTCTGCAGCAACATGAAACACTTCTTTGCTATCCTCCTAAGCTTTGTTGTTGCCC
TCGCCGATGACAATCCCGCCGGCGAACAACATGAAGTCACTGCCCCGACTGGAAGAATTC
GTGGTTCCATCATGACCTCCAGACTTGGCAAGAAAATCTATTCCTTTCGCAGTGTGAGAT
ACGCTGAACCGCCGACCGGACAGCAACGTTTCCAAGTAAATCACCGCAAGTAGATGACTA
GTAAAAACATTATTGTTAATTGAGTATTAAAATAATAGAGTAATTTGCATTTGCATCTGC
ATTACAGGCATAGCCAATAAAATGACGCGAATCTTGCACAATTTTTCAAGATAATGCGCA
AAACGTAACAAAATCCTTAGTCTGTGATCTGCGATAATATATGAATGTTATTTTGTAAAT
AATCTAACATAATAGCAAATTTTTGGCAAGAATAAAGTAAAGGCTTTGAATTAAACCTAG
TTAAATCATTTTTGTTTTTTTTTCTAGGTCGCAATTCCAGCGGCGGATTGGGACGACGTT
TACGATGCGACTAAAGAAGGACCCTCCTGTCCAGCGATATTGGAACAGAATATAATGGAG
GATTGTCTCCGTGTGAATGTCTACACAACGAAATTACCATCAAAAGACGATATCGTGAAA
AGACCCGTGTTGGTATTCTTCCATCCCGGCGCTTTTTATCTCTTCTCGGGTCGAAGCTCT
AACTTTGGACCTCAGTATCTGCTAGACAAAGATATTGTTCTCGTTACCGTTAATTATCGT
CTCGCGACACTAGGATTTTTGAGCACCGGAGATTCAAAGGCACCGGGTAATGTAGGTCTG
AAGGATCAAGTCGTGGCGCTTCGATGGGTCCAGAGGAACATAGCCGCCTTCGGCGGTGAC
CCCGACAGCGTCACCATATGCGGCTATAGCATCGGTGGAACGAGTGTGATGTTGCACATG
GTCTCACCGATGTCCAAGGGATTGTTTCATCGGGCGATCGCAATGAGCGGCTCGTTGATG
TTAGATTACCCGTACCCGACTGAACAGCTGCATTTGGCAAAGAAGCAAGCCGAATTACTG
GACTGTCCTATCGATACCACCGGCTCTATGCTGATCTGTTTGAACTCTAAACCAGTGGAG
AACTTCACAGACACCATGCCCAAATTCTTTGAGTGGTACAATCATCCAATGTTAATATGG
TCACCGGTAGTGGAACCCGAGGTACACGGCGTAGAAAGATTCTTACCCGAACAGCCAATT
GATCTTATTAGGAAAGGGCAGTACCACAAGGTTCCGATGATCGCAGGAATTACTAAAAAC
GAGTTTGATGGTGTGGTTGCCTATGTCAACAAGCAACACAATCTCGGGAATGATTCGTAC
GTGGACGATTTGAACAATGATTGGTACAAACTCGCACCGATTAATTTCTTCTACGAGCGT
GATACACCTCGGTCTAGATATATAAGTACTGAACTACGTCAATTTTACTTTGGCGACAAA
CCGATTGGTCCAGATACTTACGATGGTCTGGCACATATTAATACCGATAGCATTATATAT
CGATTACACCGTTCTGTAAAATTAATCGCAGAAAATATCGACCAACCAATCTACTTTTAC
ATGTCTTCTTATCAGGGACGATATAGTTTTGTCATGTGGAACGAAACCACACCAAACGGT
GTGGCGCACCATGACGATTTGCAATATCTGTTTTTTATGAAATTCATATTTCCATTCTTC
AAAAACGATGATCCAGAAATTCCTACAGTGGAACTTATGACAAGCTTGTGGTCAAATTTC
GTTCAAACTGGACAGCCAGTATCTTCAGCTTTAGCTGAGAACGTTACATGGGAACCATAC
ATACCAGAAAAAGACAACTATTTAGACATCTCCGAAGAACCAAAAATGAAGACAGGGCTT
TTTCCCGATAGAATGCAAAAATGGTACAGTTTGTTTCCTTTGAATTCGAAATAGAAATCA
ATATCTAAAACCAATTTTGTAACATGCAATAAACATATTAACCTGATTATCATCAACTAA
AAATACATACATTAATCCTATTACTTAACAAATACAATTATATCATAATTTTATTTTAAA
ATTCTTTTCTAATAAAAAATATTTCAGCAAAC
>TRINITY_DN38135_c0_g2_i4 len=1960 path=[5866:0-336 5867:337-357 @5915@!:358-460 5895:461-483 @5917@!:484-565 5910:566-621 5892:622-641 5905:642-726 5884:727-738 5885:739-762 5904:763-1020 5916:1021-1192 @5912@!:1193-1507 5903:1508-1772 5856:1773-1773 5857:1774-1797 5858:1798-1959] [-1, 5866, 5867, 5915, 5895, 5917, 5910, 5892, 5905, 5884, 5885, 5904, 5916, 5912, 5903, 5856, 5857, 5858, -2]
AGTATATAAAAGGCCTCGTATTGCCCTTGAGATGTTTTTAGTGCTCGCTGGTGCGGCACT
TAACGTGTCTAACCGGTTTCACGTGCGTGAGTTTCCTGCTCGCATTGGCAGTCCAAACTG
TCTTCGTCTGCAGCAACATGAAACACTTCTTTGCTATCCTCCTAAGCTTTGTTGTTGCCC
TCGCCGATGACAATCCCGCCGGCGAACAACATGAAGTCACTGCCCCGACTGGAAGAATTC
GTGGTTCCATCATGACCTCCAGACTTGGCAAGAAAATCTATTCCTTTCGCAGTGTGAGAT
ACGCTGAACCGCCGACCGGACAGCAACGTTTCCAAGTCGCAATTCCAGCGGCGGATTGGG
ACGACGTTTACGATGCGACTAAAGAAGGACCCTCCTGTCCAGCGATATTGGAACAGAATA
TAATGGAGGATTGTCTCCGTGTGAATGTCTACACAACGAAATTACCATCAAAAGACGATA
TCGTGAAAAGACCCGTGTTGGTATTCTTCCATCCCGGCGCTTTTTATCTCTTCTCGGGTC
GAAGCTCTAACTTTGGACCTCAGTATCTGCTAGACAAAGATATTGTTCTCGTTACCGTTA
ATTATCGTCTCGCGACACTAGGATTTTTGAGCACCGGAGATTCAAAGGCACCGGGTAATG
TAGGTCTGAAGGATCAAGTCGTGGCGCTTCGATGGGTCCAGAGGAACATAGCCGCCTTCG
GCGGTGACCCCGACAGCGTCACCATATGCGGCTATAGCATCGGTGGAACGAGTGTGATGT
TGCACATGGTCTCACCGATGTCCAAGGGATTGTTTCATCGGGCGATCGCAATGAGCGGCT
CGTTGATGTTAGATTACCCGTACCCGACTGAACAGCTGCATTTGGCAAAGAAGCAAGCCG
AATTACTGGACTGTCCTATCGATACCACCGGCTCTATGCTGATCTGTTTGAACTCTAAAC
CAGTGGAGAACTTCACAGACACCATGCCCAAATTCTTTGAGTGGTACAATCATCCAATGT
TAATATGGTCACCGGTAGTGGAACCCGAGGTACACGGCGTAGAAAGATTCTTACCCGAAC
AGCCAATTGATCTTATTAGGAAAGGGCAGTACCACAAGGTTCCGATGATCGCAGGAATTA
CTAAAAACGAGTTTGATGGTGTGGTTGCCTATGTCAACAAGCAACACAATCTCGGGAATG
ATTCGTACGTGGACGATTTGAACAATGATTGGTACAAACTCGCACCGATTAATTTCTTCT
ACGAGCGTGATACACCTCGGTCTAGATATATAAGTACTGAACTACGTCAATTTTACTTTG
GCGACAAACCGATTGGTCCAGATACTTACGATGGTCTGGCACATATTAATACCGATAGCA
TTATATATCGATTACACCGTTCTGTAAAATTAATCGCAGAAAATATCGACCAACCAATCT
ACTTTTACATGTCTTCTTATCAGGGACGATATAGTTTTGTCATGTGGAACGAAACCACAC
CAAACGGTGTGGCGCACCATGACGATTTGCAATATCTGTTTTTTATGAAATTCATATTTC
CATTCTTCAAAAACGATGATCCAGAAATTCCTACAGTGGAACTTATGACAAGCTTGTGGT
CAAATTTCGTTCAAACTGGACAGCCAGTATCTTCAGCTTTAGCTGAGAACGTTACATGGG
AACCATACATACCAGAAAAAGACAACTATTTAGACATCTCCGAAGAACCAAAAATGAAGA
CAGGGCTTTTTCCCGATAGAATGCAAAAATGGTACAGTTTGTTTCCTTTGAATTCGAAAT
AGAAATCAATATCTAAAACCAATTTTGTAACATGCAATAAACATATTAACCTGATTATCA
TCAACTAAAAATACATACATTAATCCTATTACTTAACAAATACAATTATATCATAATTTT
ATTTTAAAATTCTTTTCTAATAAAAAATATTTCAGCAAAC
>TRINITY_DN38135_c0_g2_i9 len=1563 path=[5859:0-31 5860:32-86 @5917@!:87-168 5910:169-224 5892:225-244 5905:245-329 5884:330-341 5885:342-365 5904:366-623 5916:624-795 @5912@!:796-1110 5903:1111-1375 5856:1376-1376 5857:1377-1400 5858:1401-1562] [-1, 5859, 5860, 5917, 5910, 5892, 5905, 5884, 5885, 5904, 5916, 5912, 5903, 5856, 5857, 5858, -2]
ATGCAACATACATTTGCCCTGAAAAAAGTATAAAATCACAATTGAACAATTATGTTGATC
GTAGTTACCATCAAAAGACGATATCGTGAAAAGACCCGTGTTGGTATTCTTCCATCCCGG
CGCTTTTTATCTCTTCTCGGGTCGAAGCTCTAACTTTGGACCTCAGTATCTGCTAGACAA
AGATATTGTTCTCGTTACCGTTAATTATCGTCTCGCGACACTAGGATTTTTGAGCACCGG
AGATTCAAAGGCACCGGGTAATGTAGGTCTGAAGGATCAAGTCGTGGCGCTTCGATGGGT
CCAGAGGAACATAGCCGCCTTCGGCGGTGACCCCGACAGCGTCACCATATGCGGCTATAG
CATCGGTGGAACGAGTGTGATGTTGCACATGGTCTCACCGATGTCCAAGGGATTGTTTCA
TCGGGCGATCGCAATGAGCGGCTCGTTGATGTTAGATTACCCGTACCCGACTGAACAGCT
GCATTTGGCAAAGAAGCAAGCCGAATTACTGGACTGTCCTATCGATACCACCGGCTCTAT
GCTGATCTGTTTGAACTCTAAACCAGTGGAGAACTTCACAGACACCATGCCCAAATTCTT
TGAGTGGTACAATCATCCAATGTTAATATGGTCACCGGTAGTGGAACCCGAGGTACACGG
CGTAGAAAGATTCTTACCCGAACAGCCAATTGATCTTATTAGGAAAGGGCAGTACCACAA
GGTTCCGATGATCGCAGGAATTACTAAAAACGAGTTTGATGGTGTGGTTGCCTATGTCAA
CAAGCAACACAATCTCGGGAATGATTCGTACGTGGACGATTTGAACAATGATTGGTACAA
ACTCGCACCGATTAATTTCTTCTACGAGCGTGATACACCTCGGTCTAGATATATAAGTAC
TGAACTACGTCAATTTTACTTTGGCGACAAACCGATTGGTCCAGATACTTACGATGGTCT
GGCACATATTAATACCGATAGCATTATATATCGATTACACCGTTCTGTAAAATTAATCGC
AGAAAATATCGACCAACCAATCTACTTTTACATGTCTTCTTATCAGGGACGATATAGTTT
TGTCATGTGGAACGAAACCACACCAAACGGTGTGGCGCACCATGACGATTTGCAATATCT
GTTTTTTATGAAATTCATATTTCCATTCTTCAAAAACGATGATCCAGAAATTCCTACAGT
GGAACTTATGACAAGCTTGTGGTCAAATTTCGTTCAAACTGGACAGCCAGTATCTTCAGC
TTTAGCTGAGAACGTTACATGGGAACCATACATACCAGAAAAAGACAACTATTTAGACAT
CTCCGAAGAACCAAAAATGAAGACAGGGCTTTTTCCCGATAGAATGCAAAAATGGTACAG
TTTGTTTCCTTTGAATTCGAAATAGAAATCAATATCTAAAACCAATTTTGTAACATGCAA
TAAACATATTAACCTGATTATCATCAACTAAAAATACATACATTAATCCTATTACTTAAC
AAATACAATTATATCATAATTTTATTTTAAAATTCTTTTCTAATAAAAAATATTTCAGCA
AAC
>TRINITY_DN38135_c0_g2_i10 len=1924 path=[5866:0-336 5867:337-357 @5915@!:358-460 5895:461-483 @5917@!:484-565 5900:566-588 5909:589-605 5905:606-690 5884:691-702 5885:703-726 5904:727-984 5916:985-1156 @5912@!:1157-1471 5903:1472-1736 5856:1737-1737 5857:1738-1761 5858:1762-1923] [-1, 5866, 5867, 5915, 5895, 5917, 5900, 5909, 5905, 5884, 5885, 5904, 5916, 5912, 5903, 5856, 5857, 5858, -2]
AGTATATAAAAGGCCTCGTATTGCCCTTGAGATGTTTTTAGTGCTCGCTGGTGCGGCACT
TAACGTGTCTAACCGGTTTCACGTGCGTGAGTTTCCTGCTCGCATTGGCAGTCCAAACTG
TCTTCGTCTGCAGCAACATGAAACACTTCTTTGCTATCCTCCTAAGCTTTGTTGTTGCCC
TCGCCGATGACAATCCCGCCGGCGAACAACATGAAGTCACTGCCCCGACTGGAAGAATTC
GTGGTTCCATCATGACCTCCAGACTTGGCAAGAAAATCTATTCCTTTCGCAGTGTGAGAT
ACGCTGAACCGCCGACCGGACAGCAACGTTTCCAAGTCGCAATTCCAGCGGCGGATTGGG
ACGACGTTTACGATGCGACTAAAGAAGGACCCTCCTGTCCAGCGATATTGGAACAGAATA
TAATGGAGGATTGTCTCCGTGTGAATGTCTACACAACGAAATTACCATCAAAAGACGATA
TCGTGAAAAGACCCGTGTTGGTATTCTTCCATCCCGGCGCTTTTTATCTCTTCTCGGGTC
GAAGCTCTAACTTTGGACCTCAGTATTTGTATGTATCTGTGTCAGGATTTTTGAGCACCG
GAGATTCAAAGGCACCGGGTAATGTAGGTCTGAAGGATCAAGTCGTGGCGCTTCGATGGG
TCCAGAGGAACATAGCCGCCTTCGGCGGTGACCCCGACAGCGTCACCATATGCGGCTATA
GCATCGGTGGAACGAGTGTGATGTTGCACATGGTCTCACCGATGTCCAAGGGATTGTTTC
ATCGGGCGATCGCAATGAGCGGCTCGTTGATGTTAGATTACCCGTACCCGACTGAACAGC
TGCATTTGGCAAAGAAGCAAGCCGAATTACTGGACTGTCCTATCGATACCACCGGCTCTA
TGCTGATCTGTTTGAACTCTAAACCAGTGGAGAACTTCACAGACACCATGCCCAAATTCT
TTGAGTGGTACAATCATCCAATGTTAATATGGTCACCGGTAGTGGAACCCGAGGTACACG
GCGTAGAAAGATTCTTACCCGAACAGCCAATTGATCTTATTAGGAAAGGGCAGTACCACA
AGGTTCCGATGATCGCAGGAATTACTAAAAACGAGTTTGATGGTGTGGTTGCCTATGTCA
ACAAGCAACACAATCTCGGGAATGATTCGTACGTGGACGATTTGAACAATGATTGGTACA
AACTCGCACCGATTAATTTCTTCTACGAGCGTGATACACCTCGGTCTAGATATATAAGTA
CTGAACTACGTCAATTTTACTTTGGCGACAAACCGATTGGTCCAGATACTTACGATGGTC
TGGCACATATTAATACCGATAGCATTATATATCGATTACACCGTTCTGTAAAATTAATCG
CAGAAAATATCGACCAACCAATCTACTTTTACATGTCTTCTTATCAGGGACGATATAGTT
TTGTCATGTGGAACGAAACCACACCAAACGGTGTGGCGCACCATGACGATTTGCAATATC
TGTTTTTTATGAAATTCATATTTCCATTCTTCAAAAACGATGATCCAGAAATTCCTACAG
TGGAACTTATGACAAGCTTGTGGTCAAATTTCGTTCAAACTGGACAGCCAGTATCTTCAG
CTTTAGCTGAGAACGTTACATGGGAACCATACATACCAGAAAAAGACAACTATTTAGACA
TCTCCGAAGAACCAAAAATGAAGACAGGGCTTTTTCCCGATAGAATGCAAAAATGGTACA
GTTTGTTTCCTTTGAATTCGAAATAGAAATCAATATCTAAAACCAATTTTGTAACATGCA
ATAAACATATTAACCTGATTATCATCAACTAAAAATACATACATTAATCCTATTACTTAA
CAAATACAATTATATCATAATTTTATTTTAAAATTCTTTTCTAATAAAAAATATTTCAGC
AAAC
>TRINITY_DN34158_c0_g6_i3 len=646 path=[7910:0-28 7997:29-30 7996:31-71 7994:72-109 7989:110-625 7953:626-645] [-1, 7910, 7997, 7996, 7994, 7989, 7953, -2]
TGCAAAAAGATGTAGTTTTGGTTACCTTGAATTATAGACTAGGCGTTCTAGGTTTCCTAA
ATCTTAATGACAAAGTGGCAACGGGTAATCAAGCTGTAAAAGATATAATCGTGGCATTAA
AATGGGTCCAGAAAAATATATCAAACTTCGGTGGAGACCCAGAAAATGTCACTATTTTCG
GTGAAAGTGCTGGTGGAGCCCTTACACATTGTCTAGCTCTAACCCCATTAGCTAAAGGTT
TATTTCATAAAGCGATATCGCAAAGCGGCGTTATGAGGTGTCCTTGGGCTTTTACCGAAC
CAGAACCACCGTCAATGAACAAAGGTTTTCGGCTCGCCGAAAAACTTGGAAAAACTACTA
CAGATCCAAAAGTCGCTTACGAGTTTCTCAAAACAATTGATGCGAAAAAGCTAATAGAAA
CTGAACAGAAATCCCTCTTGACAGAAACAGAGCGTAAACAATACAGTTTGACGTTTACAC
CCTCTTTGGATCACGAATCGTCGAATCCAGTTTTCCCGGAAGATCCAGAGACATCTTTAT
CTCGTGCGGTTAACGTACCATTTCTTTTAGGTTTTACCAATTGTGAAGGATCTTTTATTA
TATATAGTAGCTTTGTTTCAGAAAGTGAGTTTTATCTCGATAAAGT
>TRINITY_DN34158_c0_g6_i4 len=1818 path=[7910:0-28 7997:29-30 7996:31-71 7994:72-109 7989:110-625 7906:626-646 7907:647-649 7908:650-690 7909:691-1817] [-1, 7910, 7997, 7996, 7994, 7989, 7906, 7907, 7908, 7909, -2]
TGCAAAAAGATGTAGTTTTGGTTACCTTGAATTATAGACTAGGCGTTCTAGGTTTCCTAA
ATCTTAATGACAAAGTGGCAACGGGTAATCAAGCTGTAAAAGATATAATCGTGGCATTAA
AATGGGTCCAGAAAAATATATCAAACTTCGGTGGAGACCCAGAAAATGTCACTATTTTCG
GTGAAAGTGCTGGTGGAGCCCTTACACATTGTCTAGCTCTAACCCCATTAGCTAAAGGTT
TATTTCATAAAGCGATATCGCAAAGCGGCGTTATGAGGTGTCCTTGGGCTTTTACCGAAC
CAGAACCACCGTCAATGAACAAAGGTTTTCGGCTCGCCGAAAAACTTGGAAAAACTACTA
CAGATCCAAAAGTCGCTTACGAGTTTCTCAAAACAATTGATGCGAAAAAGCTAATAGAAA
CTGAACAGAAATCCCTCTTGACAGAAACAGAGCGTAAACAATACAGTTTGACGTTTACAC
CCTCTTTGGATCACGAATCGTCGAATCCAGTTTTCCCGGAAGATCCAGAGACATCTTTAT
CTCGTGCGGTTAACGTACCATTTCTTTTAGGTTTTACCAATTGTGAAGGATCTTTTATTA
TATATAGTAGCTTTGTTTCAGAAAGTATAACCAAAGAAGATTTTAAAAAAGTCGATTCCG
ATTTTAAGAGTACTATATTGCCCAGATGTTTATCCACATTATCAAAGATATCAGTCACAC
CCGACGAATTACGATCTTTCTATTTTGGTGACAAAGTAATATCAGAGGAAACTGTAATGA
ATTACATTGATTTTCTCAGTGATGAATTTTTTTATCGTGATATGATGGAAGTAGTGGATA
TTCAGACAAAACTATACAATAAAAATGATACCAAAAAGACGTATCTGTATCAATTTTCAT
TTGAGAGTGAATCTTCTCCCATGAGAAAAATATTTAATATTCCAGTTCCAGGTGTGACTC
ATTCCGAGGAACTGGGGTATTTGTTTTATCCTTCTTTGATGAAAGATATGTTTGGCATGT
CACCACATGCAGTTGATTCGGAAGAGTATAAGATGATGAAGTGTTTAACGCAAATGTGGA
CAGATTTTGCTAAAACAGGGAATCCAACACCTGTTACAAATTTGTGGTCGTCAGTAACCG
ATTCACAAAGCGGAAGATATAATTATCTAAATATCGATACAACTTCGCAAATGAAAGTCT
TCCGCAAAGGAGCAGAAAGATGGGATTGGGAAGAGAAGAAAAATAAGTTACAGCGCTAAA
ATTTTATCTATGTTAAAATTGGGTTTCTCGGGTGTCTTTTGTAATAAAAATTCTCTGGTT
ACTTTTGAAAGATATTTTTGAATTAATGGAGTATGGGCACTAGTTTCAGTGGAAATATGG
AGATTAATGTTTTTCAAACTATAACTTATACATATATTCGAAACAAGGAAAATCTTTTAT
GAATAAAACTTGAAAAGTACTAGTAAATCATGCAACACTATTATCGCTGAATTTCAAGTA
ATTTTAATTGAATATTGACTGAGAATTTCTCGATAAAATTAACAACAAAATTATGACGTA
AATAAAGTGAGAAAGAATAATAAAATGTTGTTACATTTTTAGTGTTGTCTTAAATTTTGT
ATATTTTTTATATTATTCATATGGTATAATATGATGTAATAAAGATTGTTTTTTAAAGCA
ATTTAAATAAATATGCGCAGCATTGCACAACAATGTACTATGTGTCTCATTATATATTTT
ATAATATACATCAATGTATTATTTATAATATTTTCAGCATGTTTTTGAAATAAATAATAA
ATGCATTCTTCGTGGCGA
>TRINITY_DN41713_c1_g2_i1 len=2742 path=[8441:0-267 8472:268-417 8418:418-441 8462:442-726 8479:727-1155 @8487@!:1156-1423 8397:1424-1443 @8484@!:1444-1724 8470:1725-1884 @8486@!:1885-2078 8394:2079-2123 8483:2124-2202 8488:2203-2209 8468:2210-2226 8482:2227-2233 8490:2234-2257 8466:2258-2292 8456:2293-2321 8473:2322-2337 8464:2338-2345 8454:2346-2410 8374:2411-2741] [-1, 8441, 8472, 8418, 8462, 8479, 8487, 8397, 8484, 8470, 8486, 8394, 8483, 8488, 8468, 8482, 8490, 8466, 8456, 8473, 8464, 8454, 8374, -2]
GCCACGAGAAGCAGCAGTCAGTAGCGGCATCGGCAGCAGCAGCAGCAGCAGCAGCACCAG
CACCAACATCAGCAGCGGCAGCAGCAGCAGCAGCACCGCCGCCACCACCACCATCGTCTG
CGAGCATTCACCACGACACTGGGAAGACGTCGACTCCCCAGTCCTCAAATTCGAGCCCTA
CGAAATCGGAGACCGAGACCTTCTCCGAGCTGCAGCCGCGCTTTATGACAGACTCGTCGG
AGAGCGAGGAGGACAGCGTTTCCGAGGTGGAGTGCTTCGCGATCGATCAGGTTGAACTGG
ACGAAGATCATCCCGAGTCGTCGAAATTTCTGTTGACCCCCGACGATCCCGAGCGCTCCG
TCGATCCTGAGACTCAAGCGCGTCTTGAGGCGTTACTCGAAGCGGCCGGCATCGGAAAAC
TGTCATCGGGTGATGGGAAACACTTGCCCGATCACGAGGTGCTCCGTCGTTTAACATCAA
GTGTATCTTGTGCATTGGATGAGGCTGCGGCAGCATTAACACGTATGCGTAGTGACAATC
CGCGTACGCCGAACGAAAAGCGCTCTCTCGTTGAGGCGTGCACCGACGGAGACGTCGGTA
CCGTTCGGAAATTGTTGACGGAGGGCAGGAGCGTCCACGAGACTACCGAGGAAGGGGAGA
GCCTACTCTCCCTGGCTTGCTCAGCTGGTTACTTCGAACTTGCTCAGGTACTTTTGGCAA
TGAATGCTAACGTAGAAGATCGTGGCATCAAGGGGGACTGCACCCCTTTGATGGAAGCTG
CTAGTGCTGGACATGTGGATATTGTGACTTTGCTGATTGCTCACGGGGCCGATGTGAATG
CTCAGTCTACATCAGGTAACACACCTCTCATGTACGGATGCGCTGGTGGGCACGAAGAGG
TTGTCCGTGCCTTACTAGATGCCGGGGCCAATGTCGAGGATCATAATGAGAACGGTCATA
CACCTCTGATGGAAGCGGCGAGCGCCGGACATGTTCCAGTAGCAAAGATCTTGCTTGAAC
ACGGGGCCGGCATCAATACTCATTCCAATGAATTTAAAGAGTCGGCATTGACATTAGCCT
GCTATAAGGGACATCTGGAAATGGTCCGCTTCTTGTTAGAAGCTGGTGCGGATCAGGAGC
ATAAAACCGACGAGATGCATACCGCCCTTATGGAGGCATCAATGGATGGTCATGTGGAAG
TTGCTCGTTTACTTTTAGATTCAGGTGCCCAAGTAAATATGCCGACGGATAGTTTCGAAT
CGCCATTAACATTAGCTGCCTGTGGAGGTCATGTGGACTTAGCTATGCTTCTGATAGAAC
GTGGAGCGAATATCGAAGAAGTTAATGATGAAGGCTATACGCCATTGATGGAAGCAGCGC
GCGAGGGACATGAAGAAATGGTTGCTTTACTTTTAAGCCAGGGTGCCAACATCAACGCCC
AAACTGAGGAAACTCAAGAAACGGCACTTACCTTGGCTTGTTGTGGCGGTTTTCTGGAAG
TTGCCGATTTTTTAATCAAGGCGGGAGCGGATATCGAACTGGGCGCATCCACCCCTCTGA
TGGAAGCTGCACAGGAGGGACACTTAGATCTTGTCCGATATTTATTGGAATCTGCAGCTG
ATGTTCATGCTCAGACACAGACGGGAGATACAGCATTGACATATGCTTGCGAGAATGGTC
ATACTGACGTTGCTGATCTTTTGTTACAATTTGGCGCTGACTTAGTACGCATATTAATTG
TTAATTTTGATCATAATAATTAAATCTAAGTACAGTTTATTTTTATTTTTTTCCCTACAT
TATTTCATGTTCTTACACTTGATCTTTTGATGAGTTATTTATATCATTTTATTGTATTTA
AGGAACATGAATCAGAAGGAGGTAGAACCCCATTGATGAAAGCTTGTAGAGCTGGCCATT
TATGCACAGTTCAATTTCTCATCTCGAAGCGTGCTGATGTCAATCGACAAACAACAAACA
ATGATCATACGCCGCTCTCGTTGGCATGTGCTGGTGGTCATCTCGCCGTGGTCGAGTTGC
TTCTTGCACAATCTGCAAATCCATTTCATAAGTTAAAAGTGAGATCTTACTCTTTAAAGT
CAATCAAGTGAAAAAGTGTTTTTATGATTATATTTCCGATTATGCTTTAATTCGGATGAA
TTGTAGCCGGTATTCGTAGACAGTCTTAAATAATATCTTGTGTTAATACGACTGTGATTA
GTTTATAACATGTTAAGACTGTACTTAAGATAGTCTTAAATATAAGACTAGCTTATGAAT
ACCAGCCTAATGTATAAAAATTTCTCAATTTTATGCGATATTCTTAATGTTTTCTTTTGA
AGACAAAGCCATTGATATTGATATATAACTTGAAACATTAATTTATAGGATAATTCCACT
ATGCTAATAGAAGCGGCAAAGGGAGGTCACACTCCTGTTGTCCAACTATTATTGGACTAT
CCTCATAGCATTATGATGAGTGCTCCTCATAGTGCTGCTCCTGCGCCCATGTTATTACCA
CAACAGCAACAGCAGCCACCACAACAGCAGCAGCAGCCACCACCACAACAGCAGCAGCAA
CAGCCGCCACCACAACCGCAGCATATAAGTCATCAGCAACATGTACCTCACTCCCAACAG
ACATCTACGCAACCACAGCAACTTCCACAACAACCGCAGCAACAGCAGCAGCAGCAGCAA
CAAACTGCTGAGCAACAACAAGCGCAAAATCTTCAACCCAAA
>TRINITY_DN41713_c1_g2_i2 len=2432 path=[8441:0-267 8472:268-417 8418:418-441 8462:442-726 8479:727-1155 @8487@!:1156-1423 8397:1424-1443 @8484@!:1444-1724 8470:1725-1884 @8486@!:1885-2078 8344:2079-2100 8345:2101-2431] [-1, 8441, 8472, 8418, 8462, 8479, 8487, 8397, 8484, 8470, 8486, 8344, 8345, -2]
GCCACGAGAAGCAGCAGTCAGTAGCGGCATCGGCAGCAGCAGCAGCAGCAGCAGCACCAG
CACCAACATCAGCAGCGGCAGCAGCAGCAGCAGCACCGCCGCCACCACCACCATCGTCTG
CGAGCATTCACCACGACACTGGGAAGACGTCGACTCCCCAGTCCTCAAATTCGAGCCCTA
CGAAATCGGAGACCGAGACCTTCTCCGAGCTGCAGCCGCGCTTTATGACAGACTCGTCGG
AGAGCGAGGAGGACAGCGTTTCCGAGGTGGAGTGCTTCGCGATCGATCAGGTTGAACTGG
ACGAAGATCATCCCGAGTCGTCGAAATTTCTGTTGACCCCCGACGATCCCGAGCGCTCCG
TCGATCCTGAGACTCAAGCGCGTCTTGAGGCGTTACTCGAAGCGGCCGGCATCGGAAAAC
TGTCATCGGGTGATGGGAAACACTTGCCCGATCACGAGGTGCTCCGTCGTTTAACATCAA
GTGTATCTTGTGCATTGGATGAGGCTGCGGCAGCATTAACACGTATGCGTAGTGACAATC
CGCGTACGCCGAACGAAAAGCGCTCTCTCGTTGAGGCGTGCACCGACGGAGACGTCGGTA
CCGTTCGGAAATTGTTGACGGAGGGCAGGAGCGTCCACGAGACTACCGAGGAAGGGGAGA
GCCTACTCTCCCTGGCTTGCTCAGCTGGTTACTTCGAACTTGCTCAGGTACTTTTGGCAA
TGAATGCTAACGTAGAAGATCGTGGCATCAAGGGGGACTGCACCCCTTTGATGGAAGCTG
CTAGTGCTGGACATGTGGATATTGTGACTTTGCTGATTGCTCACGGGGCCGATGTGAATG
CTCAGTCTACATCAGGTAACACACCTCTCATGTACGGATGCGCTGGTGGGCACGAAGAGG
TTGTCCGTGCCTTACTAGATGCCGGGGCCAATGTCGAGGATCATAATGAGAACGGTCATA
CACCTCTGATGGAAGCGGCGAGCGCCGGACATGTTCCAGTAGCAAAGATCTTGCTTGAAC
ACGGGGCCGGCATCAATACTCATTCCAATGAATTTAAAGAGTCGGCATTGACATTAGCCT
GCTATAAGGGACATCTGGAAATGGTCCGCTTCTTGTTAGAAGCTGGTGCGGATCAGGAGC
ATAAAACCGACGAGATGCATACCGCCCTTATGGAGGCATCAATGGATGGTCATGTGGAAG
TTGCTCGTTTACTTTTAGATTCAGGTGCCCAAGTAAATATGCCGACGGATAGTTTCGAAT
CGCCATTAACATTAGCTGCCTGTGGAGGTCATGTGGACTTAGCTATGCTTCTGATAGAAC
GTGGAGCGAATATCGAAGAAGTTAATGATGAAGGCTATACGCCATTGATGGAAGCAGCGC
GCGAGGGACATGAAGAAATGGTTGCTTTACTTTTAAGCCAGGGTGCCAACATCAACGCCC
AAACTGAGGAAACTCAAGAAACGGCACTTACCTTGGCTTGTTGTGGCGGTTTTCTGGAAG
TTGCCGATTTTTTAATCAAGGCGGGAGCGGATATCGAACTGGGCGCATCCACCCCTCTGA
TGGAAGCTGCACAGGAGGGACACTTAGATCTTGTCCGATATTTATTGGAATCTGCAGCTG
ATGTTCATGCTCAGACACAGACGGGAGATACAGCATTGACATATGCTTGCGAGAATGGTC
ATACTGACGTTGCTGATCTTTTGTTACAATTTGGCGCTGACTTAGTACGCATATTAATTG
TTAATTTTGATCATAATAATTAAATCTAAGTACAGTTTATTTTTATTTTTTTCCCTACAT
TATTTCATGTTCTTACACTTGATCTTTTGATGAGTTATTTATATCATTTTATTGTATTTA
AGGAACATGAATCAGAAGGAGGTAGAACCCCATTGATGAAAGCTTGTAGAGCTGGCCATT
TATGCACAGTTCAATTTCTCATCTCGAAGCGTGCTGATGTCAATCGACAAACAACAAACA
ATGATCATACGCCGCTCTCGTTGGCATGTGCTGGTGGTCATCTCGCCGTGGTCGAGTTGC
TTCTTGCACAATCTGCAAATCCATTTCATAAGTTAAAAGATAATTCCACTATGCTAATAG
AAGCGGCAAAGGGAGGTCACACTCCTGTTGTCCAACTATTATTGGACTATCCTCATAGCA
TTATGATGAGTGCTCCTCATAGTGCTGCTCCTGCGCCCATGTTATTACCACAACAGCAAC
AGCAGCCACCACAACAGCAGCAGCAGCCACCACCACAACAGCAGCAGCAACAGCCGCCAC
CACAACCGCAGCATATAAGTCATCAGCAACATGTACCTCACTCCCAACAGACATCTACGC
AACCACAGCAACTTCCACAACAACCGCAGCAACAGCAGCAGCAGCAGCAACAAACTGCTG
AGCAACAACAAGCGCAAAATCTTCAACCCAAA
>TRINITY_DN41713_c1_g2_i3 len=2294 path=[8441:0-267 8472:268-417 8418:418-441 8462:442-726 8479:727-1155 @8487@!:1156-1423 8397:1424-1443 @8484@!:1444-1724 8415:1725-1746 @8486@!:1747-1940 8344:1941-1962 8345:1963-2293] [-1, 8441, 8472, 8418, 8462, 8479, 8487, 8397, 8484, 8415, 8486, 8344, 8345, -2]
GCCACGAGAAGCAGCAGTCAGTAGCGGCATCGGCAGCAGCAGCAGCAGCAGCAGCACCAG
CACCAACATCAGCAGCGGCAGCAGCAGCAGCAGCACCGCCGCCACCACCACCATCGTCTG
CGAGCATTCACCACGACACTGGGAAGACGTCGACTCCCCAGTCCTCAAATTCGAGCCCTA
CGAAATCGGAGACCGAGACCTTCTCCGAGCTGCAGCCGCGCTTTATGACAGACTCGTCGG
AGAGCGAGGAGGACAGCGTTTCCGAGGTGGAGTGCTTCGCGATCGATCAGGTTGAACTGG
ACGAAGATCATCCCGAGTCGTCGAAATTTCTGTTGACCCCCGACGATCCCGAGCGCTCCG
TCGATCCTGAGACTCAAGCGCGTCTTGAGGCGTTACTCGAAGCGGCCGGCATCGGAAAAC
TGTCATCGGGTGATGGGAAACACTTGCCCGATCACGAGGTGCTCCGTCGTTTAACATCAA
GTGTATCTTGTGCATTGGATGAGGCTGCGGCAGCATTAACACGTATGCGTAGTGACAATC
CGCGTACGCCGAACGAAAAGCGCTCTCTCGTTGAGGCGTGCACCGACGGAGACGTCGGTA
CCGTTCGGAAATTGTTGACGGAGGGCAGGAGCGTCCACGAGACTACCGAGGAAGGGGAGA
GCCTACTCTCCCTGGCTTGCTCAGCTGGTTACTTCGAACTTGCTCAGGTACTTTTGGCAA
TGAATGCTAACGTAGAAGATCGTGGCATCAAGGGGGACTGCACCCCTTTGATGGAAGCTG
CTAGTGCTGGACATGTGGATATTGTGACTTTGCTGATTGCTCACGGGGCCGATGTGAATG
CTCAGTCTACATCAGGTAACACACCTCTCATGTACGGATGCGCTGGTGGGCACGAAGAGG
TTGTCCGTGCCTTACTAGATGCCGGGGCCAATGTCGAGGATCATAATGAGAACGGTCATA
CACCTCTGATGGAAGCGGCGAGCGCCGGACATGTTCCAGTAGCAAAGATCTTGCTTGAAC
ACGGGGCCGGCATCAATACTCATTCCAATGAATTTAAAGAGTCGGCATTGACATTAGCCT
GCTATAAGGGACATCTGGAAATGGTCCGCTTCTTGTTAGAAGCTGGTGCGGATCAGGAGC
ATAAAACCGACGAGATGCATACCGCCCTTATGGAGGCATCAATGGATGGTCATGTGGAAG
TTGCTCGTTTACTTTTAGATTCAGGTGCCCAAGTAAATATGCCGACGGATAGTTTCGAAT
CGCCATTAACATTAGCTGCCTGTGGAGGTCATGTGGACTTAGCTATGCTTCTGATAGAAC
GTGGAGCGAATATCGAAGAAGTTAATGATGAAGGCTATACGCCATTGATGGAAGCAGCGC
GCGAGGGACATGAAGAAATGGTTGCTTTACTTTTAAGCCAGGGTGCCAACATCAACGCCC
AAACTGAGGAAACTCAAGAAACGGCACTTACCTTGGCTTGTTGTGGCGGTTTTCTGGAAG
TTGCCGATTTTTTAATCAAGGCGGGAGCGGATATCGAACTGGGCGCATCCACCCCTCTGA
TGGAAGCTGCACAGGAGGGACACTTAGATCTTGTCCGATATTTATTGGAATCTGCAGCTG
ATGTTCATGCTCAGACACAGACGGGAGATACAGCATTGACATATGCTTGCGAGAATGGTC
ATACTGACGTTGCTGATCTTTTGTTACAATTTGGCGCTGACTTAGAACATGAATCAGAAG
GAGGTAGAACCCCATTGATGAAAGCTTGTAGAGCTGGCCATTTATGCACAGTTCAATTTC
TCATCTCGAAGCGTGCTGATGTCAATCGACAAACAACAAACAATGATCATACGCCGCTCT
CGTTGGCATGTGCTGGTGGTCATCTCGCCGTGGTCGAGTTGCTTCTTGCACAATCTGCAA
ATCCATTTCATAAGTTAAAAGATAATTCCACTATGCTAATAGAAGCGGCAAAGGGAGGTC
ACACTCCTGTTGTCCAACTATTATTGGACTATCCTCATAGCATTATGATGAGTGCTCCTC
ATAGTGCTGCTCCTGCGCCCATGTTATTACCACAACAGCAACAGCAGCCACCACAACAGC
AGCAGCAGCCACCACCACAACAGCAGCAGCAACAGCCGCCACCACAACCGCAGCATATAA
GTCATCAGCAACATGTACCTCACTCCCAACAGACATCTACGCAACCACAGCAACTTCCAC
AACAACCGCAGCAACAGCAGCAGCAGCAGCAACAAACTGCTGAGCAACAACAAGCGCAAA
ATCTTCAACCCAAA
>TRINITY_DN41713_c1_g2_i4 len=2009 path=[8357:0-441 8479:442-870 @8487@!:871-1138 8397:1139-1158 @8484@!:1159-1439 8415:1440-1461 @8486@!:1462-1655 8344:1656-1677 8345:1678-2008] [-1, 8357, 8479, 8487, 8397, 8484, 8415, 8486, 8344, 8345, -2]
AATATCACAGCAATTTTGCAATATTGTCACAATGTTACTGCAATATATTGCGTTTGCTAG
GTTCTGACTTAGCTTTACAACCGGAAGACTATTTCTGAGATATATTTATTTATTTATGTA
ACTGTAGTTTGTGATACTTTAAAATTAATTGCTAAAAAATTAATTAGCTAAAATTTCTAA
TTTCTGTTTACTTTGATGTTAACATTGAACAAATCACAGGAGACGCTATGTATTCTTGCA
CGGATACATTCTTTAAAATGTTAGTTTCCTATGCTTCAACTTTTGTTTTCTTGTTTATCA
AAACTGTCATGTTAATTATGGACATGAAGTTGGCATTATAATTATAATGTAAGATAATTT
ATTCGAAATTAATTTCGTAGATCGATGAAATTGATCTGTCACTGCGTTTTTCTACGAAAC
AGGTACTTTTGGCAATGAATGCTAACGTAGAAGATCGTGGCATCAAGGGGGACTGCACCC
CTTTGATGGAAGCTGCTAGTGCTGGACATGTGGATATTGTGACTTTGCTGATTGCTCACG
GGGCCGATGTGAATGCTCAGTCTACATCAGGTAACACACCTCTCATGTACGGATGCGCTG
GTGGGCACGAAGAGGTTGTCCGTGCCTTACTAGATGCCGGGGCCAATGTCGAGGATCATA
ATGAGAACGGTCATACACCTCTGATGGAAGCGGCGAGCGCCGGACATGTTCCAGTAGCAA
AGATCTTGCTTGAACACGGGGCCGGCATCAATACTCATTCCAATGAATTTAAAGAGTCGG
CATTGACATTAGCCTGCTATAAGGGACATCTGGAAATGGTCCGCTTCTTGTTAGAAGCTG
GTGCGGATCAGGAGCATAAAACCGACGAGATGCATACCGCCCTTATGGAGGCATCAATGG
ATGGTCATGTGGAAGTTGCTCGTTTACTTTTAGATTCAGGTGCCCAAGTAAATATGCCGA
CGGATAGTTTCGAATCGCCATTAACATTAGCTGCCTGTGGAGGTCATGTGGACTTAGCTA
TGCTTCTGATAGAACGTGGAGCGAATATCGAAGAAGTTAATGATGAAGGCTATACGCCAT
TGATGGAAGCAGCGCGCGAGGGACATGAAGAAATGGTTGCTTTACTTTTAAGCCAGGGTG
CCAACATCAACGCCCAAACTGAGGAAACTCAAGAAACGGCACTTACCTTGGCTTGTTGTG
GCGGTTTTCTGGAAGTTGCCGATTTTTTAATCAAGGCGGGAGCGGATATCGAACTGGGCG
CATCCACCCCTCTGATGGAAGCTGCACAGGAGGGACACTTAGATCTTGTCCGATATTTAT
TGGAATCTGCAGCTGATGTTCATGCTCAGACACAGACGGGAGATACAGCATTGACATATG
CTTGCGAGAATGGTCATACTGACGTTGCTGATCTTTTGTTACAATTTGGCGCTGACTTAG
AACATGAATCAGAAGGAGGTAGAACCCCATTGATGAAAGCTTGTAGAGCTGGCCATTTAT
GCACAGTTCAATTTCTCATCTCGAAGCGTGCTGATGTCAATCGACAAACAACAAACAATG
ATCATACGCCGCTCTCGTTGGCATGTGCTGGTGGTCATCTCGCCGTGGTCGAGTTGCTTC
TTGCACAATCTGCAAATCCATTTCATAAGTTAAAAGATAATTCCACTATGCTAATAGAAG
CGGCAAAGGGAGGTCACACTCCTGTTGTCCAACTATTATTGGACTATCCTCATAGCATTA
TGATGAGTGCTCCTCATAGTGCTGCTCCTGCGCCCATGTTATTACCACAACAGCAACAGC
AGCCACCACAACAGCAGCAGCAGCCACCACCACAACAGCAGCAGCAACAGCCGCCACCAC
AACCGCAGCATATAAGTCATCAGCAACATGTACCTCACTCCCAACAGACATCTACGCAAC
CACAGCAACTTCCACAACAACCGCAGCAACAGCAGCAGCAGCAGCAACAAACTGCTGAGC
AACAACAAGCGCAAAATCTTCAACCCAAA
>TRINITY_DN41713_c1_g2_i5 len=2687 path=[8441:0-267 8472:268-417 8418:418-441 8462:442-726 8479:727-1155 @8487@!:1156-1423 8461:1424-1526 @8484@!:1527-1807 8415:1808-1829 @8486@!:1830-2023 8394:2024-2068 8483:2069-2147 8488:2148-2154 8468:2155-2171 8482:2172-2178 8490:2179-2202 8466:2203-2237 8456:2238-2266 8473:2267-2282 8464:2283-2290 8454:2291-2355 8374:2356-2686] [-1, 8441, 8472, 8418, 8462, 8479, 8487, 8461, 8484, 8415, 8486, 8394, 8483, 8488, 8468, 8482, 8490, 8466, 8456, 8473, 8464, 8454, 8374, -2]
GCCACGAGAAGCAGCAGTCAGTAGCGGCATCGGCAGCAGCAGCAGCAGCAGCAGCACCAG
CACCAACATCAGCAGCGGCAGCAGCAGCAGCAGCACCGCCGCCACCACCACCATCGTCTG
CGAGCATTCACCACGACACTGGGAAGACGTCGACTCCCCAGTCCTCAAATTCGAGCCCTA
CGAAATCGGAGACCGAGACCTTCTCCGAGCTGCAGCCGCGCTTTATGACAGACTCGTCGG
AGAGCGAGGAGGACAGCGTTTCCGAGGTGGAGTGCTTCGCGATCGATCAGGTTGAACTGG
ACGAAGATCATCCCGAGTCGTCGAAATTTCTGTTGACCCCCGACGATCCCGAGCGCTCCG
TCGATCCTGAGACTCAAGCGCGTCTTGAGGCGTTACTCGAAGCGGCCGGCATCGGAAAAC
TGTCATCGGGTGATGGGAAACACTTGCCCGATCACGAGGTGCTCCGTCGTTTAACATCAA
GTGTATCTTGTGCATTGGATGAGGCTGCGGCAGCATTAACACGTATGCGTAGTGACAATC
CGCGTACGCCGAACGAAAAGCGCTCTCTCGTTGAGGCGTGCACCGACGGAGACGTCGGTA
CCGTTCGGAAATTGTTGACGGAGGGCAGGAGCGTCCACGAGACTACCGAGGAAGGGGAGA
GCCTACTCTCCCTGGCTTGCTCAGCTGGTTACTTCGAACTTGCTCAGGTACTTTTGGCAA
TGAATGCTAACGTAGAAGATCGTGGCATCAAGGGGGACTGCACCCCTTTGATGGAAGCTG
CTAGTGCTGGACATGTGGATATTGTGACTTTGCTGATTGCTCACGGGGCCGATGTGAATG
CTCAGTCTACATCAGGTAACACACCTCTCATGTACGGATGCGCTGGTGGGCACGAAGAGG
TTGTCCGTGCCTTACTAGATGCCGGGGCCAATGTCGAGGATCATAATGAGAACGGTCATA
CACCTCTGATGGAAGCGGCGAGCGCCGGACATGTTCCAGTAGCAAAGATCTTGCTTGAAC
ACGGGGCCGGCATCAATACTCATTCCAATGAATTTAAAGAGTCGGCATTGACATTAGCCT
GCTATAAGGGACATCTGGAAATGGTCCGCTTCTTGTTAGAAGCTGGTGCGGATCAGGAGC
ATAAAACCGACGAGATGCATACCGCCCTTATGGAGGCATCAATGGATGGTCATGTGGAAG
TTGCTCGTTTACTTTTAGATTCAGGTGCCCAAGTAAATATGCCGACGGATAGTTTCGAAT
CGCCATTAACATTAGCTGCCTGTGGAGGTCATGTGGACTTAGCTATGCTTCTGATAGAAC
GTGGAGCGAATATCGAAGAAGTTAATGATGAAGGCTATACGCCATTGATGGAAGCAGCGC
GCGAGGGACATGAAGAAATGGTTGCTTTACTTTTAAGCCAGGGTACGTAATGTTTTTTAT
TTGAATTACTAAACAGTAACATATGTAAATATAAGCGTACAATATAAGTGTGATTAACAA
AAAAGGTGCCAACATCAACGCCCAAACTGAGGAAACTCAAGAAACGGCACTTACCTTGGC
TTGTTGTGGCGGTTTTCTGGAAGTTGCCGATTTTTTAATCAAGGCGGGAGCGGATATCGA
ACTGGGCGCATCCACCCCTCTGATGGAAGCTGCACAGGAGGGACACTTAGATCTTGTCCG
ATATTTATTGGAATCTGCAGCTGATGTTCATGCTCAGACACAGACGGGAGATACAGCATT
GACATATGCTTGCGAGAATGGTCATACTGACGTTGCTGATCTTTTGTTACAATTTGGCGC
TGACTTAGAACATGAATCAGAAGGAGGTAGAACCCCATTGATGAAAGCTTGTAGAGCTGG
CCATTTATGCACAGTTCAATTTCTCATCTCGAAGCGTGCTGATGTCAATCGACAAACAAC
AAACAATGATCATACGCCGCTCTCGTTGGCATGTGCTGGTGGTCATCTCGCCGTGGTCGA
GTTGCTTCTTGCACAATCTGCAAATCCATTTCATAAGTTAAAAGTGAGATCTTACTCTTT
AAAGTCAATCAAGTGAAAAAGTGTTTTTATGATTATATTTCCGATTATGCTTTAATTCGG
ATGAATTGTAGCCGGTATTCGTAGACAGTCTTAAATAATATCTTGTGTTAATACGACTGT
GATTAGTTTATAACATGTTAAGACTGTACTTAAGATAGTCTTAAATATAAGACTAGCTTA
TGAATACCAGCCTAATGTATAAAAATTTCTCAATTTTATGCGATATTCTTAATGTTTTCT
TTTGAAGACAAAGCCATTGATATTGATATATAACTTGAAACATTAATTTATAGGATAATT
CCACTATGCTAATAGAAGCGGCAAAGGGAGGTCACACTCCTGTTGTCCAACTATTATTGG
ACTATCCTCATAGCATTATGATGAGTGCTCCTCATAGTGCTGCTCCTGCGCCCATGTTAT
TACCACAACAGCAACAGCAGCCACCACAACAGCAGCAGCAGCCACCACCACAACAGCAGC
AGCAACAGCCGCCACCACAACCGCAGCATATAAGTCATCAGCAACATGTACCTCACTCCC
AACAGACATCTACGCAACCACAGCAACTTCCACAACAACCGCAGCAACAGCAGCAGCAGC
AGCAACAAACTGCTGAGCAACAACAAGCGCAAAATCTTCAACCCAAA
>TRINITY_DN41713_c1_g2_i7 len=2604 path=[8441:0-267 8472:268-417 8418:418-441 8462:442-726 8479:727-1155 @8487@!:1156-1423 8397:1424-1443 @8484@!:1444-1724 8415:1725-1746 @8486@!:1747-1940 8394:1941-1985 8483:1986-2064 8488:2065-2071 8468:2072-2088 8482:2089-2095 8490:2096-2119 8466:2120-2154 8456:2155-2183 8473:2184-2199 8464:2200-2207 8454:2208-2272 8374:2273-2603] [-1, 8441, 8472, 8418, 8462, 8479, 8487, 8397, 8484, 8415, 8486, 8394, 8483, 8488, 8468, 8482, 8490, 8466, 8456, 8473, 8464, 8454, 8374, -2]
GCCACGAGAAGCAGCAGTCAGTAGCGGCATCGGCAGCAGCAGCAGCAGCAGCAGCACCAG
CACCAACATCAGCAGCGGCAGCAGCAGCAGCAGCACCGCCGCCACCACCACCATCGTCTG
CGAGCATTCACCACGACACTGGGAAGACGTCGACTCCCCAGTCCTCAAATTCGAGCCCTA
CGAAATCGGAGACCGAGACCTTCTCCGAGCTGCAGCCGCGCTTTATGACAGACTCGTCGG
AGAGCGAGGAGGACAGCGTTTCCGAGGTGGAGTGCTTCGCGATCGATCAGGTTGAACTGG
ACGAAGATCATCCCGAGTCGTCGAAATTTCTGTTGACCCCCGACGATCCCGAGCGCTCCG
TCGATCCTGAGACTCAAGCGCGTCTTGAGGCGTTACTCGAAGCGGCCGGCATCGGAAAAC
TGTCATCGGGTGATGGGAAACACTTGCCCGATCACGAGGTGCTCCGTCGTTTAACATCAA
GTGTATCTTGTGCATTGGATGAGGCTGCGGCAGCATTAACACGTATGCGTAGTGACAATC
CGCGTACGCCGAACGAAAAGCGCTCTCTCGTTGAGGCGTGCACCGACGGAGACGTCGGTA
CCGTTCGGAAATTGTTGACGGAGGGCAGGAGCGTCCACGAGACTACCGAGGAAGGGGAGA
GCCTACTCTCCCTGGCTTGCTCAGCTGGTTACTTCGAACTTGCTCAGGTACTTTTGGCAA
TGAATGCTAACGTAGAAGATCGTGGCATCAAGGGGGACTGCACCCCTTTGATGGAAGCTG
CTAGTGCTGGACATGTGGATATTGTGACTTTGCTGATTGCTCACGGGGCCGATGTGAATG
CTCAGTCTACATCAGGTAACACACCTCTCATGTACGGATGCGCTGGTGGGCACGAAGAGG
TTGTCCGTGCCTTACTAGATGCCGGGGCCAATGTCGAGGATCATAATGAGAACGGTCATA
CACCTCTGATGGAAGCGGCGAGCGCCGGACATGTTCCAGTAGCAAAGATCTTGCTTGAAC
ACGGGGCCGGCATCAATACTCATTCCAATGAATTTAAAGAGTCGGCATTGACATTAGCCT
GCTATAAGGGACATCTGGAAATGGTCCGCTTCTTGTTAGAAGCTGGTGCGGATCAGGAGC
ATAAAACCGACGAGATGCATACCGCCCTTATGGAGGCATCAATGGATGGTCATGTGGAAG
TTGCTCGTTTACTTTTAGATTCAGGTGCCCAAGTAAATATGCCGACGGATAGTTTCGAAT
CGCCATTAACATTAGCTGCCTGTGGAGGTCATGTGGACTTAGCTATGCTTCTGATAGAAC
GTGGAGCGAATATCGAAGAAGTTAATGATGAAGGCTATACGCCATTGATGGAAGCAGCGC
GCGAGGGACATGAAGAAATGGTTGCTTTACTTTTAAGCCAGGGTGCCAACATCAACGCCC
AAACTGAGGAAACTCAAGAAACGGCACTTACCTTGGCTTGTTGTGGCGGTTTTCTGGAAG
TTGCCGATTTTTTAATCAAGGCGGGAGCGGATATCGAACTGGGCGCATCCACCCCTCTGA
TGGAAGCTGCACAGGAGGGACACTTAGATCTTGTCCGATATTTATTGGAATCTGCAGCTG
ATGTTCATGCTCAGACACAGACGGGAGATACAGCATTGACATATGCTTGCGAGAATGGTC
ATACTGACGTTGCTGATCTTTTGTTACAATTTGGCGCTGACTTAGAACATGAATCAGAAG
GAGGTAGAACCCCATTGATGAAAGCTTGTAGAGCTGGCCATTTATGCACAGTTCAATTTC
TCATCTCGAAGCGTGCTGATGTCAATCGACAAACAACAAACAATGATCATACGCCGCTCT
CGTTGGCATGTGCTGGTGGTCATCTCGCCGTGGTCGAGTTGCTTCTTGCACAATCTGCAA
ATCCATTTCATAAGTTAAAAGTGAGATCTTACTCTTTAAAGTCAATCAAGTGAAAAAGTG
TTTTTATGATTATATTTCCGATTATGCTTTAATTCGGATGAATTGTAGCCGGTATTCGTA
GACAGTCTTAAATAATATCTTGTGTTAATACGACTGTGATTAGTTTATAACATGTTAAGA
CTGTACTTAAGATAGTCTTAAATATAAGACTAGCTTATGAATACCAGCCTAATGTATAAA
AATTTCTCAATTTTATGCGATATTCTTAATGTTTTCTTTTGAAGACAAAGCCATTGATAT
TGATATATAACTTGAAACATTAATTTATAGGATAATTCCACTATGCTAATAGAAGCGGCA
AAGGGAGGTCACACTCCTGTTGTCCAACTATTATTGGACTATCCTCATAGCATTATGATG
AGTGCTCCTCATAGTGCTGCTCCTGCGCCCATGTTATTACCACAACAGCAACAGCAGCCA
CCACAACAGCAGCAGCAGCCACCACCACAACAGCAGCAGCAACAGCCGCCACCACAACCG
CAGCATATAAGTCATCAGCAACATGTACCTCACTCCCAACAGACATCTACGCAACCACAG
CAACTTCCACAACAACCGCAGCAACAGCAGCAGCAGCAGCAACAAACTGCTGAGCAACAA
CAAGCGCAAAATCTTCAACCCAAA
>TRINITY_DN41713_c1_g2_i8 len=2377 path=[8441:0-267 8472:268-417 8418:418-441 8462:442-726 8479:727-1155 @8487@!:1156-1423 8461:1424-1526 @8484@!:1527-1807 8415:1808-1829 @8486@!:1830-2023 8344:2024-2045 8345:2046-2376] [-1, 8441, 8472, 8418, 8462, 8479, 8487, 8461, 8484, 8415, 8486, 8344, 8345, -2]
GCCACGAGAAGCAGCAGTCAGTAGCGGCATCGGCAGCAGCAGCAGCAGCAGCAGCACCAG
CACCAACATCAGCAGCGGCAGCAGCAGCAGCAGCACCGCCGCCACCACCACCATCGTCTG
CGAGCATTCACCACGACACTGGGAAGACGTCGACTCCCCAGTCCTCAAATTCGAGCCCTA
CGAAATCGGAGACCGAGACCTTCTCCGAGCTGCAGCCGCGCTTTATGACAGACTCGTCGG
AGAGCGAGGAGGACAGCGTTTCCGAGGTGGAGTGCTTCGCGATCGATCAGGTTGAACTGG
ACGAAGATCATCCCGAGTCGTCGAAATTTCTGTTGACCCCCGACGATCCCGAGCGCTCCG
TCGATCCTGAGACTCAAGCGCGTCTTGAGGCGTTACTCGAAGCGGCCGGCATCGGAAAAC
TGTCATCGGGTGATGGGAAACACTTGCCCGATCACGAGGTGCTCCGTCGTTTAACATCAA
GTGTATCTTGTGCATTGGATGAGGCTGCGGCAGCATTAACACGTATGCGTAGTGACAATC
CGCGTACGCCGAACGAAAAGCGCTCTCTCGTTGAGGCGTGCACCGACGGAGACGTCGGTA
CCGTTCGGAAATTGTTGACGGAGGGCAGGAGCGTCCACGAGACTACCGAGGAAGGGGAGA
GCCTACTCTCCCTGGCTTGCTCAGCTGGTTACTTCGAACTTGCTCAGGTACTTTTGGCAA
TGAATGCTAACGTAGAAGATCGTGGCATCAAGGGGGACTGCACCCCTTTGATGGAAGCTG
CTAGTGCTGGACATGTGGATATTGTGACTTTGCTGATTGCTCACGGGGCCGATGTGAATG
CTCAGTCTACATCAGGTAACACACCTCTCATGTACGGATGCGCTGGTGGGCACGAAGAGG
TTGTCCGTGCCTTACTAGATGCCGGGGCCAATGTCGAGGATCATAATGAGAACGGTCATA
CACCTCTGATGGAAGCGGCGAGCGCCGGACATGTTCCAGTAGCAAAGATCTTGCTTGAAC
ACGGGGCCGGCATCAATACTCATTCCAATGAATTTAAAGAGTCGGCATTGACATTAGCCT
GCTATAAGGGACATCTGGAAATGGTCCGCTTCTTGTTAGAAGCTGGTGCGGATCAGGAGC
ATAAAACCGACGAGATGCATACCGCCCTTATGGAGGCATCAATGGATGGTCATGTGGAAG
TTGCTCGTTTACTTTTAGATTCAGGTGCCCAAGTAAATATGCCGACGGATAGTTTCGAAT
CGCCATTAACATTAGCTGCCTGTGGAGGTCATGTGGACTTAGCTATGCTTCTGATAGAAC
GTGGAGCGAATATCGAAGAAGTTAATGATGAAGGCTATACGCCATTGATGGAAGCAGCGC
GCGAGGGACATGAAGAAATGGTTGCTTTACTTTTAAGCCAGGGTACGTAATGTTTTTTAT
TTGAATTACTAAACAGTAACATATGTAAATATAAGCGTACAATATAAGTGTGATTAACAA
AAAAGGTGCCAACATCAACGCCCAAACTGAGGAAACTCAAGAAACGGCACTTACCTTGGC
TTGTTGTGGCGGTTTTCTGGAAGTTGCCGATTTTTTAATCAAGGCGGGAGCGGATATCGA
ACTGGGCGCATCCACCCCTCTGATGGAAGCTGCACAGGAGGGACACTTAGATCTTGTCCG
ATATTTATTGGAATCTGCAGCTGATGTTCATGCTCAGACACAGACGGGAGATACAGCATT
GACATATGCTTGCGAGAATGGTCATACTGACGTTGCTGATCTTTTGTTACAATTTGGCGC
TGACTTAGAACATGAATCAGAAGGAGGTAGAACCCCATTGATGAAAGCTTGTAGAGCTGG
CCATTTATGCACAGTTCAATTTCTCATCTCGAAGCGTGCTGATGTCAATCGACAAACAAC
AAACAATGATCATACGCCGCTCTCGTTGGCATGTGCTGGTGGTCATCTCGCCGTGGTCGA
GTTGCTTCTTGCACAATCTGCAAATCCATTTCATAAGTTAAAAGATAATTCCACTATGCT
AATAGAAGCGGCAAAGGGAGGTCACACTCCTGTTGTCCAACTATTATTGGACTATCCTCA
TAGCATTATGATGAGTGCTCCTCATAGTGCTGCTCCTGCGCCCATGTTATTACCACAACA
GCAACAGCAGCCACCACAACAGCAGCAGCAGCCACCACCACAACAGCAGCAGCAACAGCC
GCCACCACAACCGCAGCATATAAGTCATCAGCAACATGTACCTCACTCCCAACAGACATC
TACGCAACCACAGCAACTTCCACAACAACCGCAGCAACAGCAGCAGCAGCAGCAACAAAC
TGCTGAGCAACAACAAGCGCAAAATCTTCAACCCAAA
>TRINITY_DN43822_c0_g5_i1 len=1518 path=[15551:0-80 15552:81-114 15553:115-129 15554:130-138 15688:139-149 15672:150-276 15628:277-323 15650:324-801 15483:802-825 15668:826-897 15435:898-965 15646:966-985 15700:986-1010 15694:1011-1181 15475:1182-1202 15642:1203-1347 15597:1348-1371 15681:1372-1417 15662:1418-1476 15639:1477-1500 15614:1501-1517] [-1, 15551, 15552, 15553, 15554, 15688, 15672, 15628, 15650, 15483, 15668, 15435, 15646, 15700, 15694, 15475, 15642, 15597, 15681, 15662, 15639, 15614, -2]
GATATAAAGCGGACGTGAACGCCCGAGACCGTAGTTGGCAGACACCTGTTCATGTGGCAG
CAGCAAACAACGCCGTGCAATGCGTAGAACTTTTATTGCCAAATTTGTTAAATATTAACG
TCACAGACAGAGGTGGAAAAACGTGTCTTCATCATGCGGTGTATAATGGACATCTCGAAA
TGAGTGAATATCTAATGCAGTTTGGTTGCGTGATAAACGCCTCCGACAAGAAAGACCGTA
GGGCTTTGCATTTCGCGACGTACAAGGGTTATAATGAGATTGTAAAAGCGCTAATAGCCA
AAGGCGCCGACGTGAACGTCAAGGATCGAGATTTGTATACTCCGTTACATGCAGCAGCCG
CTTCTGGTAATGTGGAATGTGTGCACATTTTAATCGAAGCTGGCGGCGATATCGAGGCAA
AGAACGTGTACGGAAATACGCCGCTGCATATCGCGTGCTTGAATGGATGTCCTCTCGTGA
TCAAGGAACTCATAGCTAATAATGTTAATTTAGAAGCCGTAAATTATCGAGGGCAGACCG
CGTTGCACGTCGCTGCCGCCAGCCTGCATGGTGTTCACTGTTTCAAAATGTTAATATACA
ACGGGTTGAAAGTCAATGTTCAATCGGAAGACGGCCGAACACCATTGCATATGACTGCGA
TTCATGGAAGATTCACGAGATCCAAAACGTTACTGGATGCAGGAGCTTTTCCAGACGCGA
GAGACAAAAATGGAAATACCGCGTTACATATTGCCGCTTGGTTTGGCTTTGAGTGTCTGA
CGACATCTCTACTGGAAAGCGCTGCGTCTCCGGCTACACGCAACGCACAGCAACGTACAC
CTTTGCATCTGAGTTGTCTAGCGGGACATATAGAAGTCTGTAGAAAATTATTACAACTTG
ATAGTAGACGAATCGACGCGCGAGATATCGGTGGCAGGACAGCTTTACATTTGGCAGCGT
TTAAGGGATCCGTAGATTGTTTGGATCTGCTGTTATCTAGCGGTGCTAATTTTCGTCTTG
TCGATAACGACAATCGACTAGCTCTTCATCATGCCGCGTGCCGGGGACACTACCCTTGCG
TCTTCACTCTGGTTGGATTCGGTAGCGACTCGAACGCTCAGGACGTGAACGGCGCAACGC
CGCTACATATGGCTGCAGCGGCGTCGAATTCTAACGCCCAGTCTTTCAAGTGCGTGCAAT
ACTTGCTACAGCACCGGGCAGACCCGCATTTACGCGACAAACGCGGTTTCACTGCGATCC
ACTACGCAGTGGCAGGTGGTAATAAAGCGGCATTGGAAGCGCTTTTGAATGCGTCGTCAC
CACCGTCAGTTCTGGCCGCTTCGCTCAGTTCCTCGACCGGGCAGGAGCCGTCTCTGCCGG
CGCTCACTCCGATACACCTCGCGGCATATCACGGTCATGATGAGATTTTGCAACTGCTTC
TACCCTTGTTCCCCAATGTGAATATCAAAGAAGACAGCGGGAAGACGCCGCTAGACTTGG
CCGCCTACAAAGGGCACA
>TRINITY_DN43822_c0_g5_i3 len=1732 path=[15505:0-80 15506:81-114 15507:115-129 15657:130-287 15672:288-414 15628:415-461 15650:462-939 15483:940-963 15668:964-1035 15435:1036-1103 15646:1104-1123 15700:1124-1148 15694:1149-1319 15663:1320-1416 15642:1417-1561 15597:1562-1585 15681:1586-1631 15662:1632-1690 15639:1691-1714 15614:1715-1731] [-1, 15505, 15506, 15507, 15657, 15672, 15628, 15650, 15483, 15668, 15435, 15646, 15700, 15694, 15663, 15642, 15597, 15681, 15662, 15639, 15614, -2]
GATATAAAGCGGACGTGAACGCCCGAGACCGTAGTTGGCAGACACCTGTTCATGTGGCAG
CAGCAAACAACGCCGTGCAATGCGTAGAACTTTTATTGCCAAATTTGTTAAATATTAACG
TCACAGACAGGTGCATACTTTTAGTTGTATCATTATTGTGGTAATTTTACGATGATTACA
TAATGGAAAACGCAGATCACAGATTTATAAATTATTAATAAATGCATATTAACTACATAG
ATTATTAATAAATTATTATTTTCTGCAGAGGTGGAAAAACGTGTCTTCATCATGCGGTGT
ATAATGGACATCTCGAAATGAGTGAATATCTAATGCAGTTTGGTTGCGTGATAAACGCCT
CCGACAAGAAAGACCGTAGGGCTTTGCATTTCGCGACGTACAAGGGTTATAATGAGATTG
TAAAAGCGCTAATAGCCAAAGGCGCCGACGTGAACGTCAAGGATCGAGATTTGTATACTC
CGTTACATGCAGCAGCCGCTTCTGGTAATGTGGAATGTGTGCACATTTTAATCGAAGCTG
GCGGCGATATCGAGGCAAAGAACGTGTACGGAAATACGCCGCTGCATATCGCGTGCTTGA
ATGGATGTCCTCTCGTGATCAAGGAACTCATAGCTAATAATGTTAATTTAGAAGCCGTAA
ATTATCGAGGGCAGACCGCGTTGCACGTCGCTGCCGCCAGCCTGCATGGTGTTCACTGTT
TCAAAATGTTAATATACAACGGGTTGAAAGTCAATGTTCAATCGGAAGACGGCCGAACAC
CATTGCATATGACTGCGATTCATGGAAGATTCACGAGATCCAAAACGTTACTGGATGCAG
GAGCTTTTCCAGACGCGAGAGACAAAAATGGAAATACCGCGTTACATATTGCCGCTTGGT
TTGGCTTTGAGTGTCTGACGACATCTCTACTGGAAAGCGCTGCGTCTCCGGCTACACGCA
ACGCACAGCAACGTACACCTTTGCATCTGAGTTGTCTAGCGGGACATATAGAAGTCTGTA
GAAAATTATTACAACTTGATAGTAGACGAATCGACGCGCGAGATATCGGTGGCAGGACAG
CTTTACATTTGGCAGCGTTTAAGGGATCCGTAGATTGTTTGGATCTGCTGTTATCTAGCG
GTGCTAATTTTCGTCTTGTCGATAACGACAATCGACTAGCTCTTCATCATGCCGCGTGCC
GGGGACACTACCCTTGCGTCTTCACTCTGGTTGGATTCGGTAGCGACTCGAACGCTCAGG
ACGTGAACGGCGCAACGCCGCTACATATGGCTGCAGCGGCGTCGAATTCTAACGCCCAGT
TAGTATCGTTTTTTCTCTATTGACTCAATTTCTCACGTTTATCTGTCTATATAATTTATT
TTAATTTCGCGCAGGTCTTTCAAGTGCGTGCAATACTTGCTACAGCACCGGGCAGACCCG
CATTTACGCGACAAACGCGGTTTCACTGCGATCCACTACGCAGTGGCAGGTGGTAATAAA
GCGGCATTGGAAGCGCTTTTGAATGCGTCGTCACCACCGTCAGTTCTGGCCGCTTCGCTC
AGTTCCTCGACCGGGCAGGAGCCGTCTCTGCCGGCGCTCACTCCGATACACCTCGCGGCA
TATCACGGTCATGATGAGATTTTGCAACTGCTTCTACCCTTGTTCCCCAATGTGAATATC
AAAGAAGACAGCGGGAAGACGCCGCTAGACTTGGCCGCCTACAAAGGGCACA
>TRINITY_DN43822_c0_g5_i5 len=1656 path=[15505:0-80 15506:81-114 15507:115-129 15657:130-287 15672:288-414 15628:415-461 15650:462-939 15483:940-963 15668:964-1035 15435:1036-1103 15646:1104-1123 15700:1124-1148 15694:1149-1319 15475:1320-1340 15642:1341-1485 15597:1486-1509 15681:1510-1555 15662:1556-1614 15639:1615-1638 15614:1639-1655] [-1, 15505, 15506, 15507, 15657, 15672, 15628, 15650, 15483, 15668, 15435, 15646, 15700, 15694, 15475, 15642, 15597, 15681, 15662, 15639, 15614, -2]
GATATAAAGCGGACGTGAACGCCCGAGACCGTAGTTGGCAGACACCTGTTCATGTGGCAG
CAGCAAACAACGCCGTGCAATGCGTAGAACTTTTATTGCCAAATTTGTTAAATATTAACG
TCACAGACAGGTGCATACTTTTAGTTGTATCATTATTGTGGTAATTTTACGATGATTACA
TAATGGAAAACGCAGATCACAGATTTATAAATTATTAATAAATGCATATTAACTACATAG
ATTATTAATAAATTATTATTTTCTGCAGAGGTGGAAAAACGTGTCTTCATCATGCGGTGT
ATAATGGACATCTCGAAATGAGTGAATATCTAATGCAGTTTGGTTGCGTGATAAACGCCT
CCGACAAGAAAGACCGTAGGGCTTTGCATTTCGCGACGTACAAGGGTTATAATGAGATTG
TAAAAGCGCTAATAGCCAAAGGCGCCGACGTGAACGTCAAGGATCGAGATTTGTATACTC
CGTTACATGCAGCAGCCGCTTCTGGTAATGTGGAATGTGTGCACATTTTAATCGAAGCTG
GCGGCGATATCGAGGCAAAGAACGTGTACGGAAATACGCCGCTGCATATCGCGTGCTTGA
ATGGATGTCCTCTCGTGATCAAGGAACTCATAGCTAATAATGTTAATTTAGAAGCCGTAA
ATTATCGAGGGCAGACCGCGTTGCACGTCGCTGCCGCCAGCCTGCATGGTGTTCACTGTT
TCAAAATGTTAATATACAACGGGTTGAAAGTCAATGTTCAATCGGAAGACGGCCGAACAC
CATTGCATATGACTGCGATTCATGGAAGATTCACGAGATCCAAAACGTTACTGGATGCAG
GAGCTTTTCCAGACGCGAGAGACAAAAATGGAAATACCGCGTTACATATTGCCGCTTGGT
TTGGCTTTGAGTGTCTGACGACATCTCTACTGGAAAGCGCTGCGTCTCCGGCTACACGCA
ACGCACAGCAACGTACACCTTTGCATCTGAGTTGTCTAGCGGGACATATAGAAGTCTGTA
GAAAATTATTACAACTTGATAGTAGACGAATCGACGCGCGAGATATCGGTGGCAGGACAG
CTTTACATTTGGCAGCGTTTAAGGGATCCGTAGATTGTTTGGATCTGCTGTTATCTAGCG
GTGCTAATTTTCGTCTTGTCGATAACGACAATCGACTAGCTCTTCATCATGCCGCGTGCC
GGGGACACTACCCTTGCGTCTTCACTCTGGTTGGATTCGGTAGCGACTCGAACGCTCAGG
ACGTGAACGGCGCAACGCCGCTACATATGGCTGCAGCGGCGTCGAATTCTAACGCCCAGT
CTTTCAAGTGCGTGCAATACTTGCTACAGCACCGGGCAGACCCGCATTTACGCGACAAAC
GCGGTTTCACTGCGATCCACTACGCAGTGGCAGGTGGTAATAAAGCGGCATTGGAAGCGC
TTTTGAATGCGTCGTCACCACCGTCAGTTCTGGCCGCTTCGCTCAGTTCCTCGACCGGGC
AGGAGCCGTCTCTGCCGGCGCTCACTCCGATACACCTCGCGGCATATCACGGTCATGATG
AGATTTTGCAACTGCTTCTACCCTTGTTCCCCAATGTGAATATCAAAGAAGACAGCGGGA
AGACGCCGCTAGACTTGGCCGCCTACAAAGGGCACA
>TRINITY_DN43822_c0_g5_i6 len=1594 path=[15551:0-80 15552:81-114 15553:115-129 15554:130-138 15688:139-149 15672:150-276 15628:277-323 15650:324-801 15483:802-825 15668:826-897 15435:898-965 15646:966-985 15700:986-1010 15694:1011-1181 15663:1182-1278 15642:1279-1423 15597:1424-1447 15681:1448-1493 15662:1494-1552 15639:1553-1576 15614:1577-1593] [-1, 15551, 15552, 15553, 15554, 15688, 15672, 15628, 15650, 15483, 15668, 15435, 15646, 15700, 15694, 15663, 15642, 15597, 15681, 15662, 15639, 15614, -2]
GATATAAAGCGGACGTGAACGCCCGAGACCGTAGTTGGCAGACACCTGTTCATGTGGCAG
CAGCAAACAACGCCGTGCAATGCGTAGAACTTTTATTGCCAAATTTGTTAAATATTAACG
TCACAGACAGAGGTGGAAAAACGTGTCTTCATCATGCGGTGTATAATGGACATCTCGAAA
TGAGTGAATATCTAATGCAGTTTGGTTGCGTGATAAACGCCTCCGACAAGAAAGACCGTA
GGGCTTTGCATTTCGCGACGTACAAGGGTTATAATGAGATTGTAAAAGCGCTAATAGCCA
AAGGCGCCGACGTGAACGTCAAGGATCGAGATTTGTATACTCCGTTACATGCAGCAGCCG
CTTCTGGTAATGTGGAATGTGTGCACATTTTAATCGAAGCTGGCGGCGATATCGAGGCAA
AGAACGTGTACGGAAATACGCCGCTGCATATCGCGTGCTTGAATGGATGTCCTCTCGTGA
TCAAGGAACTCATAGCTAATAATGTTAATTTAGAAGCCGTAAATTATCGAGGGCAGACCG
CGTTGCACGTCGCTGCCGCCAGCCTGCATGGTGTTCACTGTTTCAAAATGTTAATATACA
ACGGGTTGAAAGTCAATGTTCAATCGGAAGACGGCCGAACACCATTGCATATGACTGCGA
TTCATGGAAGATTCACGAGATCCAAAACGTTACTGGATGCAGGAGCTTTTCCAGACGCGA
GAGACAAAAATGGAAATACCGCGTTACATATTGCCGCTTGGTTTGGCTTTGAGTGTCTGA
CGACATCTCTACTGGAAAGCGCTGCGTCTCCGGCTACACGCAACGCACAGCAACGTACAC
CTTTGCATCTGAGTTGTCTAGCGGGACATATAGAAGTCTGTAGAAAATTATTACAACTTG
ATAGTAGACGAATCGACGCGCGAGATATCGGTGGCAGGACAGCTTTACATTTGGCAGCGT
TTAAGGGATCCGTAGATTGTTTGGATCTGCTGTTATCTAGCGGTGCTAATTTTCGTCTTG
TCGATAACGACAATCGACTAGCTCTTCATCATGCCGCGTGCCGGGGACACTACCCTTGCG
TCTTCACTCTGGTTGGATTCGGTAGCGACTCGAACGCTCAGGACGTGAACGGCGCAACGC
CGCTACATATGGCTGCAGCGGCGTCGAATTCTAACGCCCAGTTAGTATCGTTTTTTCTCT
ATTGACTCAATTTCTCACGTTTATCTGTCTATATAATTTATTTTAATTTCGCGCAGGTCT
TTCAAGTGCGTGCAATACTTGCTACAGCACCGGGCAGACCCGCATTTACGCGACAAACGC
GGTTTCACTGCGATCCACTACGCAGTGGCAGGTGGTAATAAAGCGGCATTGGAAGCGCTT
TTGAATGCGTCGTCACCACCGTCAGTTCTGGCCGCTTCGCTCAGTTCCTCGACCGGGCAG
GAGCCGTCTCTGCCGGCGCTCACTCCGATACACCTCGCGGCATATCACGGTCATGATGAG
ATTTTGCAACTGCTTCTACCCTTGTTCCCCAATGTGAATATCAAAGAAGACAGCGGGAAG
ACGCCGCTAGACTTGGCCGCCTACAAAGGGCACA
>TRINITY_DN44347_c0_g2_i4 len=2251 path=[33391:0-195 33563:196-354 33492:355-378 33616:379-829 33168:830-853 33634:854-976 33424:977-1017 33613:1018-1175 33660:1176-1199 33666:1200-1229 33669:1230-1230 33498:1231-1249 @33641@!:1250-1613 33627:1614-1868 33609:1869-2009 33165:2010-2029 @33581@!:2030-2178 33394:2179-2250] [-1, 33391, 33563, 33492, 33616, 33168, 33634, 33424, 33613, 33660, 33666, 33669, 33498, 33641, 33627, 33609, 33165, 33581, 33394, -2]
GCCTGCTAAACTACAGTAAACCGATATCCGAATACGCAATAACGTAAGCTCGGCAAGAGC
GTATATGCCAAAAGTATATGCGGCGTATAATATTAGTTCCAGCCGTTTATCGGTAAGAGA
TTCTCCAGTAAGACGGTACGCTGCTCTACAATGTTACGTGCAAGCATATATTACCAGTTA
TGCTGCACAGAAGTCTCAAAGTTGGCGCGTCTCCGGAATACTGATTGATCATGCCTCTAT
TGGCTGCCTGTGGTACTGGAATAGTTAAAGTTATCGGCTTGTGGAACTTCCTTCGTCTCG
GCTCGACAGTAACGATCGGTGACACTGCTACTCTGTTTCCAAGTAACTTGGCCACGAGAT
CCGCCGGTATAGGATGTGCCTGCAGACCGACTCTGATTTTCTTAGTAAGAGCCGCTTGCG
GGAAGACAGCTTGTACTTGTGGTACAGCGGATGACGACACGGTGCCGCCTTCGGGACCAA
CCGCGTGAACCTCTTGTCGGATGCGAGATACCACCGCGAAATAATGTGGGAAATCTACGG
TGAGTATCCTCACGATACGAGACGTCTGGAGATCTTCTAGCTGGCTTAATTCTTCTCCCT
CAAAGCTCTCATTTAGCACGTCTTGGACAGCCTCCTCGCTGGCTTCCAAGGTGTGTTCGC
GCCAAGTCTCCCCGTTGTCCGATCGTAGAATCACTATTTCCCGTTCCTTTCCGCGTAGCG
ACGCGAAATGTGGCACCTCTATGATAACGGGGCCTAGGAATTTTGCGCCTACAGGACCCA
ATTCGAGGATGCGGCTGGCCAACGCTTCTCCCTCCATCAAGGGCGGCGGGTTGGTCAATT
TGTCTCTCCTCAGATATCTGCACGTGACGCGCATAGGCATCGCGGCTTTACGCGGTGGAA
CGATTACGCGGACGCCGCTGTGCCTGCATCCGCGCATCGCACCACCTCTCGCGTCCACCA
AGAAGGAAACCAGGAAGTTTCTCCACTGTGGAATTCCAACATGCACAGGATGCCTATTGA
TGTCTACATTGTCTGGCTTAAGATTGGCCGCGTTTGTACGCTGATAATGTTCTTTCGTAA
TCATCTCTGTTATGGTTGGCGCTCCGGAATGTCGATTATCTCTCTCGTCGTCGGTTACGT
TTACACGCATCGAGTCATCCCCCATGGACTTCATATCGTCAACAGTCATGTATCGGTATT
GCTGTTGGTCGCTGAGCATTGGATCTTCACCACCCTCGTCTTCGCTATCACTCATAAATG
TCTCCTGCATGGATTCGGGTGCCTGAACTCTGTATTTCTCTTCAATGGTGACGGTATGAG
TTGTTGTGATTACTGTTTCTGTGACAACTTTTAGTGTTTCGATGACACTTATGTAGCCGA
GTTTTTGTGCGATATCCAGAGCAGTCTGTCCATTGTTAGTTACAGCATTTGGTTTAGCTT
TACTTTCCAACAGCAGGTTAATAACGAGCGTATGTCCTTGTTGAGCGGCTTGATGGAGAG
GAGTATAGCCAGCATTGGTGCTGCTGTCAACAGCAGCCCCAGATCTTAAAAGGAATCGTA
CCATAGCTGCCTGACCAAAATGAGACGCTATGTGCAATGGCGTATATCCAGCCTTAGTTT
TAGCGTCGATTTGAGCACCATTCTTCACAAGAATGGCAGCGACGTCCACTTTATCTTCTT
GTGCGCATAAATGTAGAGGCGTAAGGCCATTCTTCGCTTTGTGATTTGTGTCTGCTTTAT
GCTCGATAAGAAGGGTTGACATATCAGTATGGCCTTCTTGTGCGCTCAAATGTAACGGTG
TGAAACCAGCCTTTGATTCTGCGTTAGCTTTCGCTCCGTATTCTAGCAAAGTAGTTGCAA
TGTCCATCTGATTTTTGCGTGCAGCGATATGCAATGGTGTATGGCCATTTTTAGCCATCG
CATGTGGTGAAGCTCCTTTATCGAGTAAAAGTAAAGCTACGTTTTGATGATCGTAATGAG
AGGCTACATGAAGAGGCGTTACTCCGTTCTTTCCTTGAGCGTCAACAGGCGCATTCTTTT
GTAGTAACAATCGTGCTACGTTCATATTACCATACTTGGCCGCTAAATGCAAGGGAGTAA
ATCCTTTCTTGGTCGTTGCGGTAAGAGAGGCGTTATTATCTAATAAAACGGATGCAACCT
CCTCTTGGCCTTCTTTAGCAGCGATATGAAGCGGTGTATACAAATCCTTCGTTGTAGCAT
CTACACCTGCACCATGCTGCAGCAGTAACAT
>TRINITY_DN44347_c0_g2_i5 len=2580 path=[33467:0-56 33648:57-453 33624:454-644 33505:645-665 33563:666-824 33492:825-848 33616:849-1299 33168:1300-1323 33634:1324-1446 33424:1447-1487 33613:1488-1645 33660:1646-1669 33666:1670-1699 33669:1700-1700 33498:1701-1719 @33641@!:1720-2083 33627:2084-2338 33533:2339-2358 @33581@!:2359-2507 33394:2508-2579] [-1, 33467, 33648, 33624, 33505, 33563, 33492, 33616, 33168, 33634, 33424, 33613, 33660, 33666, 33669, 33498, 33641, 33627, 33533, 33581, 33394, -2]
GCGTAGGAAACTGTAGTTCTTCGACAATTCCAATAAATCGAGCTCGGAGACCGCAGTGTC
CGGGGAAATCTTTTCCGGTAGCAAAATATTTAGTGTGCAGATGGGTGTTTGCGGCGGCTC
ACCCCTCGGGACCTTAGGCTCGCTCATAAACATGATTCGACCCATCATATCCGCGGCATC
TGGATCTTTTATTCTCGCAGTGAACGGGATCCTATTTTCCTTGAAAGCTCTGAACGGTAA
TTGCAACTGTTCACCGGTCTTTAGTACGGGTACAAGATTTCCCGAAAATTCCATGTATTG
CGTTTTTCCTTCAAGAACCTCGACGTCTCTACTTTTTGCGACTTCTGTAAAATGTTCCTG
ATGCTCTAAAGTTTTGTCCTCTTTGTCGTCCGTCATACAGAACACGCGTAGTCTCGCTTC
CAATGGATCCACCCGTTTCGCAAACACTACGAATTTAGCCATGAAGGGCACATGTGTAGC
GTGCGTGTAGAGTTCCGTGGCCATTCTCGTGGCCTCGGAAATATTAGGGCAATCCATCAA
CCAGAAGCGGGCGGAAACTGTGGTGGTGAAGGAAACGCAATCTTTCACAAAGGTCAATGG
CGTCGAGCCTGTGACGTCCTCCCAGACTGCCCGAGTCTGACCCCCAGTTATGCTGCACAG
AAGTCTCAAAGTTGGCGCGTCTCCGGAATACTGATTGATCATGCCTCTATTGGCTGCCTG
TGGTACTGGAATAGTTAAAGTTATCGGCTTGTGGAACTTCCTTCGTCTCGGCTCGACAGT
AACGATCGGTGACACTGCTACTCTGTTTCCAAGTAACTTGGCCACGAGATCCGCCGGTAT
AGGATGTGCCTGCAGACCGACTCTGATTTTCTTAGTAAGAGCCGCTTGCGGGAAGACAGC
TTGTACTTGTGGTACAGCGGATGACGACACGGTGCCGCCTTCGGGACCAACCGCGTGAAC
CTCTTGTCGGATGCGAGATACCACCGCGAAATAATGTGGGAAATCTACGGTGAGTATCCT
CACGATACGAGACGTCTGGAGATCTTCTAGCTGGCTTAATTCTTCTCCCTCAAAGCTCTC
ATTTAGCACGTCTTGGACAGCCTCCTCGCTGGCTTCCAAGGTGTGTTCGCGCCAAGTCTC
CCCGTTGTCCGATCGTAGAATCACTATTTCCCGTTCCTTTCCGCGTAGCGACGCGAAATG
TGGCACCTCTATGATAACGGGGCCTAGGAATTTTGCGCCTACAGGACCCAATTCGAGGAT
GCGGCTGGCCAACGCTTCTCCCTCCATCAAGGGCGGCGGGTTGGTCAATTTGTCTCTCCT
CAGATATCTGCACGTGACGCGCATAGGCATCGCGGCTTTACGCGGTGGAACGATTACGCG
GACGCCGCTGTGCCTGCATCCGCGCATCGCACCACCTCTCGCGTCCACCAAGAAGGAAAC
CAGGAAGTTTCTCCACTGTGGAATTCCAACATGCACAGGATGCCTATTGATGTCTACATT
GTCTGGCTTAAGATTGGCCGCGTTTGTACGCTGATAATGTTCTTTCGTAATCATCTCTGT
TATGGTTGGCGCTCCGGAATGTCGATTATCTCTCTCGTCGTCGGTTACGTTTACACGCAT
CGAGTCATCCCCCATGGACTTCATATCGTCAACAGTCATGTATCGGTATTGCTGTTGGTC
GCTGAGCATTGGATCTTCACCACCCTCGTCTTCGCTATCACTCATAAATGTCTCCTGCAT
GGATTCGGGTGCCTGAACTCTGTATTTCTCTTCAATGGTGACGGTATGAGTTGTTGTGAT
TACTGTTTCTGTGACAACTTTTAGTGTTTCGATGACACTTATGTAGCCGAGTTTTTGTGC
GATATCCAGAGCAGTCTGTCCATTGTTAGTTACAGCATTTGGTTTAGCTTTACTTTCCAA
CAGCAGGTTAATAACGAGCGTATGTCCTTGTTGAGCGGCTTGATGGAGAGGAGTATAGCC
AGCATTGGTGCTGCTGTCAACAGCAGCCCCAGATCTTAAAAGGAATCGTACCATAGCTGC
CTGACCAAAATGAGACGCTATGTGCAATGGCGTATATCCAGCCTTAGTTTTAGCGTCGAT
TTGAGCACCATTCTTCACAAGAATGGCAGCGACGTCCACTTTATCTTCTTGTGCGCATAA
ATGTAGAGGCGTAAGGCCATTCTTCGCTTTGTGATTTGTGTCTGCTTTATGCTCGATAAG
AAGGGTTGACATATCAGTATGGCCTTCTTGTGCGCTCAAATGTAACGGTGTGAAACCAGC
CTTTGATTCTGCGTTAGCTTTCGCTCCGTATTCTAGCAAAGTAGTTGCAATGTCCATCTT
TCCTTGAGCGTCAACAGGCGCATTCTTTTGTAGTAACAATCGTGCTACGTTCATATTACC
ATACTTGGCCGCTAAATGCAAGGGAGTAAATCCTTTCTTGGTCGTTGCGGTAAGAGAGGC
GTTATTATCTAATAAAACGGATGCAACCTCCTCTTGGCCTTCTTTAGCAGCGATATGAAG
CGGTGTATACAAATCCTTCGTTGTAGCATCTACACCTGCACCATGCTGCAGCAGTAACAT
>TRINITY_DN44347_c0_g2_i8 len=2233 path=[33391:0-195 33563:196-354 33492:355-378 33616:379-829 33168:830-853 33634:854-976 33657:977-977 33524:978-999 33613:1000-1157 33660:1158-1181 33666:1182-1211 33669:1212-1212 33498:1213-1231 @33641@!:1232-1595 33627:1596-1850 33609:1851-1991 33165:1992-2011 @33581@!:2012-2160 33394:2161-2232] [-1, 33391, 33563, 33492, 33616, 33168, 33634, 33657, 33524, 33613, 33660, 33666, 33669, 33498, 33641, 33627, 33609, 33165, 33581, 33394, -2]
GCCTGCTAAACTACAGTAAACCGATATCCGAATACGCAATAACGTAAGCTCGGCAAGAGC
GTATATGCCAAAAGTATATGCGGCGTATAATATTAGTTCCAGCCGTTTATCGGTAAGAGA
TTCTCCAGTAAGACGGTACGCTGCTCTACAATGTTACGTGCAAGCATATATTACCAGTTA
TGCTGCACAGAAGTCTCAAAGTTGGCGCGTCTCCGGAATACTGATTGATCATGCCTCTAT
TGGCTGCCTGTGGTACTGGAATAGTTAAAGTTATCGGCTTGTGGAACTTCCTTCGTCTCG
GCTCGACAGTAACGATCGGTGACACTGCTACTCTGTTTCCAAGTAACTTGGCCACGAGAT
CCGCCGGTATAGGATGTGCCTGCAGACCGACTCTGATTTTCTTAGTAAGAGCCGCTTGCG
GGAAGACAGCTTGTACTTGTGGTACAGCGGATGACGACACGGTGCCGCCTTCGGGACCAA
CCGCGTGAACCTCTTGTCGGATGCGAGATACCACCGCGAAATAATGTGGGAAATCTACGG
TGAGTATCCTCACGATACGAGACGTCTGGAGATCTTCTAGCTGGCTTAATTCTTCTCCCT
CAAAGCTCTCATTTAGCACGTCTTGGACAGCCTCCTCGCTGGCTTCCAAGGTGTGTTCGC
GCCAAGTCTCCCCGTTGTCCGATCGTAGAATCACTATTTCCCGTTCCTTTCCGCGTAGCG
ACGCGAAATGTGGCACCTCTATGATAACGGGGCCTAGGAATTTTGCGCCTACAGGACCCA
ATTCGAGGATGCGGCTGGCCAACGCTTCTCCCTCCATCAAGGGCGGCGGGTTGGTCAATT
TGTCTCTCCTCAGATATCTGCACGTGACGCGCATAGGCATCGCGGCTTTACGCGGTGGAA
CGATTACGCGGACGCCGCTGTGCCTGCATCCGCGCATCGCACCACCTCTCGCGTCCACCA
AGAAGGAAACCAGGAAGCCAACATGCACAGGATGCCTATTGATGTCTACATTGTCTGGCT
TAAGATTGGCCGCGTTTGTACGCTGATAATGTTCTTTCGTAATCATCTCTGTTATGGTTG
GCGCTCCGGAATGTCGATTATCTCTCTCGTCGTCGGTTACGTTTACACGCATCGAGTCAT
CCCCCATGGACTTCATATCGTCAACAGTCATGTATCGGTATTGCTGTTGGTCGCTGAGCA
TTGGATCTTCACCACCCTCGTCTTCGCTATCACTCATAAATGTCTCCTGCATGGATTCGG
GTGCCTGAACTCTGTATTTCTCTTCAATGGTGACGGTATGAGTTGTTGTGATTACTGTTT
CTGTGACAACTTTTAGTGTTTCGATGACACTTATGTAGCCGAGTTTTTGTGCGATATCCA
GAGCAGTCTGTCCATTGTTAGTTACAGCATTTGGTTTAGCTTTACTTTCCAACAGCAGGT
TAATAACGAGCGTATGTCCTTGTTGAGCGGCTTGATGGAGAGGAGTATAGCCAGCATTGG
TGCTGCTGTCAACAGCAGCCCCAGATCTTAAAAGGAATCGTACCATAGCTGCCTGACCAA
AATGAGACGCTATGTGCAATGGCGTATATCCAGCCTTAGTTTTAGCGTCGATTTGAGCAC
CATTCTTCACAAGAATGGCAGCGACGTCCACTTTATCTTCTTGTGCGCATAAATGTAGAG
GCGTAAGGCCATTCTTCGCTTTGTGATTTGTGTCTGCTTTATGCTCGATAAGAAGGGTTG
ACATATCAGTATGGCCTTCTTGTGCGCTCAAATGTAACGGTGTGAAACCAGCCTTTGATT
CTGCGTTAGCTTTCGCTCCGTATTCTAGCAAAGTAGTTGCAATGTCCATCTGATTTTTGC
GTGCAGCGATATGCAATGGTGTATGGCCATTTTTAGCCATCGCATGTGGTGAAGCTCCTT
TATCGAGTAAAAGTAAAGCTACGTTTTGATGATCGTAATGAGAGGCTACATGAAGAGGCG
TTACTCCGTTCTTTCCTTGAGCGTCAACAGGCGCATTCTTTTGTAGTAACAATCGTGCTA
CGTTCATATTACCATACTTGGCCGCTAAATGCAAGGGAGTAAATCCTTTCTTGGTCGTTG
CGGTAAGAGAGGCGTTATTATCTAATAAAACGGATGCAACCTCCTCTTGGCCTTCTTTAG
CAGCGATATGAAGCGGTGTATACAAATCCTTCGTTGTAGCATCTACACCTGCACCATGCT
GCAGCAGTAACAT
>TRINITY_DN44347_c0_g2_i11 len=2721 path=[33467:0-56 33648:57-453 33624:454-644 33505:645-665 33563:666-824 33492:825-848 33616:849-1299 33168:1300-1323 33634:1324-1446 33424:1447-1487 33613:1488-1645 33660:1646-1669 33666:1670-1699 33669:1700-1700 33498:1701-1719 @33641@!:1720-2083 33627:2084-2338 33609:2339-2479 33165:2480-2499 @33581@!:2500-2648 33394:2649-2720] [-1, 33467, 33648, 33624, 33505, 33563, 33492, 33616, 33168, 33634, 33424, 33613, 33660, 33666, 33669, 33498, 33641, 33627, 33609, 33165, 33581, 33394, -2]
GCGTAGGAAACTGTAGTTCTTCGACAATTCCAATAAATCGAGCTCGGAGACCGCAGTGTC
CGGGGAAATCTTTTCCGGTAGCAAAATATTTAGTGTGCAGATGGGTGTTTGCGGCGGCTC
ACCCCTCGGGACCTTAGGCTCGCTCATAAACATGATTCGACCCATCATATCCGCGGCATC
TGGATCTTTTATTCTCGCAGTGAACGGGATCCTATTTTCCTTGAAAGCTCTGAACGGTAA
TTGCAACTGTTCACCGGTCTTTAGTACGGGTACAAGATTTCCCGAAAATTCCATGTATTG
CGTTTTTCCTTCAAGAACCTCGACGTCTCTACTTTTTGCGACTTCTGTAAAATGTTCCTG
ATGCTCTAAAGTTTTGTCCTCTTTGTCGTCCGTCATACAGAACACGCGTAGTCTCGCTTC
CAATGGATCCACCCGTTTCGCAAACACTACGAATTTAGCCATGAAGGGCACATGTGTAGC
GTGCGTGTAGAGTTCCGTGGCCATTCTCGTGGCCTCGGAAATATTAGGGCAATCCATCAA
CCAGAAGCGGGCGGAAACTGTGGTGGTGAAGGAAACGCAATCTTTCACAAAGGTCAATGG
CGTCGAGCCTGTGACGTCCTCCCAGACTGCCCGAGTCTGACCCCCAGTTATGCTGCACAG
AAGTCTCAAAGTTGGCGCGTCTCCGGAATACTGATTGATCATGCCTCTATTGGCTGCCTG
TGGTACTGGAATAGTTAAAGTTATCGGCTTGTGGAACTTCCTTCGTCTCGGCTCGACAGT
AACGATCGGTGACACTGCTACTCTGTTTCCAAGTAACTTGGCCACGAGATCCGCCGGTAT
AGGATGTGCCTGCAGACCGACTCTGATTTTCTTAGTAAGAGCCGCTTGCGGGAAGACAGC
TTGTACTTGTGGTACAGCGGATGACGACACGGTGCCGCCTTCGGGACCAACCGCGTGAAC
CTCTTGTCGGATGCGAGATACCACCGCGAAATAATGTGGGAAATCTACGGTGAGTATCCT
CACGATACGAGACGTCTGGAGATCTTCTAGCTGGCTTAATTCTTCTCCCTCAAAGCTCTC
ATTTAGCACGTCTTGGACAGCCTCCTCGCTGGCTTCCAAGGTGTGTTCGCGCCAAGTCTC
CCCGTTGTCCGATCGTAGAATCACTATTTCCCGTTCCTTTCCGCGTAGCGACGCGAAATG
TGGCACCTCTATGATAACGGGGCCTAGGAATTTTGCGCCTACAGGACCCAATTCGAGGAT
GCGGCTGGCCAACGCTTCTCCCTCCATCAAGGGCGGCGGGTTGGTCAATTTGTCTCTCCT
CAGATATCTGCACGTGACGCGCATAGGCATCGCGGCTTTACGCGGTGGAACGATTACGCG
GACGCCGCTGTGCCTGCATCCGCGCATCGCACCACCTCTCGCGTCCACCAAGAAGGAAAC
CAGGAAGTTTCTCCACTGTGGAATTCCAACATGCACAGGATGCCTATTGATGTCTACATT
GTCTGGCTTAAGATTGGCCGCGTTTGTACGCTGATAATGTTCTTTCGTAATCATCTCTGT
TATGGTTGGCGCTCCGGAATGTCGATTATCTCTCTCGTCGTCGGTTACGTTTACACGCAT
CGAGTCATCCCCCATGGACTTCATATCGTCAACAGTCATGTATCGGTATTGCTGTTGGTC
GCTGAGCATTGGATCTTCACCACCCTCGTCTTCGCTATCACTCATAAATGTCTCCTGCAT
GGATTCGGGTGCCTGAACTCTGTATTTCTCTTCAATGGTGACGGTATGAGTTGTTGTGAT
TACTGTTTCTGTGACAACTTTTAGTGTTTCGATGACACTTATGTAGCCGAGTTTTTGTGC
GATATCCAGAGCAGTCTGTCCATTGTTAGTTACAGCATTTGGTTTAGCTTTACTTTCCAA
CAGCAGGTTAATAACGAGCGTATGTCCTTGTTGAGCGGCTTGATGGAGAGGAGTATAGCC
AGCATTGGTGCTGCTGTCAACAGCAGCCCCAGATCTTAAAAGGAATCGTACCATAGCTGC
CTGACCAAAATGAGACGCTATGTGCAATGGCGTATATCCAGCCTTAGTTTTAGCGTCGAT
TTGAGCACCATTCTTCACAAGAATGGCAGCGACGTCCACTTTATCTTCTTGTGCGCATAA
ATGTAGAGGCGTAAGGCCATTCTTCGCTTTGTGATTTGTGTCTGCTTTATGCTCGATAAG
AAGGGTTGACATATCAGTATGGCCTTCTTGTGCGCTCAAATGTAACGGTGTGAAACCAGC
CTTTGATTCTGCGTTAGCTTTCGCTCCGTATTCTAGCAAAGTAGTTGCAATGTCCATCTG
ATTTTTGCGTGCAGCGATATGCAATGGTGTATGGCCATTTTTAGCCATCGCATGTGGTGA
AGCTCCTTTATCGAGTAAAAGTAAAGCTACGTTTTGATGATCGTAATGAGAGGCTACATG
AAGAGGCGTTACTCCGTTCTTTCCTTGAGCGTCAACAGGCGCATTCTTTTGTAGTAACAA
TCGTGCTACGTTCATATTACCATACTTGGCCGCTAAATGCAAGGGAGTAAATCCTTTCTT
GGTCGTTGCGGTAAGAGAGGCGTTATTATCTAATAAAACGGATGCAACCTCCTCTTGGCC
TTCTTTAGCAGCGATATGAAGCGGTGTATACAAATCCTTCGTTGTAGCATCTACACCTGC
ACCATGCTGCAGCAGTAACAT
>TRINITY_DN44347_c0_g2_i13 len=1280 path=[33220:0-156 33221:157-174 @33629@!:175-259 33306:260-278 @33641@!:279-642 33627:643-897 33609:898-1038 33165:1039-1058 @33581@!:1059-1207 33394:1208-1279] [-1, 33220, 33221, 33629, 33306, 33641, 33627, 33609, 33165, 33581, 33394, -2]
CATATCGTCTCGCAATCACGACATTCTGCGACAGTGCTAGCGTGTAGTACATACATACAA
TGTATAATCTACGCATATTTGCCGCGGATGCGTTCCGCGTTGGAACGCGTGAAGACAGAG
AGAGTGTAACGGAAACAGAGTACAGACAACTTACGGGTATAGGTCATTTGGCCCTGGTAG
TAAGAAGGAAGGTACACGTGTTGCGCGTGCGGAGGCTGCCCGTACACATTCATGGCTGCC
GTGCCGATTTCATCACCACCACCCTCGTCTTCGCTATCACTCATAAATGTCTCCTGCATG
GATTCGGGTGCCTGAACTCTGTATTTCTCTTCAATGGTGACGGTATGAGTTGTTGTGATT
ACTGTTTCTGTGACAACTTTTAGTGTTTCGATGACACTTATGTAGCCGAGTTTTTGTGCG
ATATCCAGAGCAGTCTGTCCATTGTTAGTTACAGCATTTGGTTTAGCTTTACTTTCCAAC
AGCAGGTTAATAACGAGCGTATGTCCTTGTTGAGCGGCTTGATGGAGAGGAGTATAGCCA
GCATTGGTGCTGCTGTCAACAGCAGCCCCAGATCTTAAAAGGAATCGTACCATAGCTGCC
TGACCAAAATGAGACGCTATGTGCAATGGCGTATATCCAGCCTTAGTTTTAGCGTCGATT
TGAGCACCATTCTTCACAAGAATGGCAGCGACGTCCACTTTATCTTCTTGTGCGCATAAA
TGTAGAGGCGTAAGGCCATTCTTCGCTTTGTGATTTGTGTCTGCTTTATGCTCGATAAGA
AGGGTTGACATATCAGTATGGCCTTCTTGTGCGCTCAAATGTAACGGTGTGAAACCAGCC
TTTGATTCTGCGTTAGCTTTCGCTCCGTATTCTAGCAAAGTAGTTGCAATGTCCATCTGA
TTTTTGCGTGCAGCGATATGCAATGGTGTATGGCCATTTTTAGCCATCGCATGTGGTGAA
GCTCCTTTATCGAGTAAAAGTAAAGCTACGTTTTGATGATCGTAATGAGAGGCTACATGA
AGAGGCGTTACTCCGTTCTTTCCTTGAGCGTCAACAGGCGCATTCTTTTGTAGTAACAAT
CGTGCTACGTTCATATTACCATACTTGGCCGCTAAATGCAAGGGAGTAAATCCTTTCTTG
GTCGTTGCGGTAAGAGAGGCGTTATTATCTAATAAAACGGATGCAACCTCCTCTTGGCCT
TCTTTAGCAGCGATATGAAGCGGTGTATACAAATCCTTCGTTGTAGCATCTACACCTGCA
CCATGCTGCAGCAGTAACAT
>TRINITY_DN44347_c0_g2_i14 len=2826 path=[33467:0-56 33648:57-453 33624:454-644 33505:645-665 33563:666-824 33492:825-848 33616:849-1299 33168:1300-1323 33634:1324-1446 33424:1447-1487 33613:1488-1645 33660:1646-1669 33666:1670-1699 33642:1700-1720 @33629@!:1721-1805 33306:1806-1824 @33641@!:1825-2188 33627:2189-2443 33609:2444-2584 33165:2585-2604 @33581@!:2605-2753 33394:2754-2825] [-1, 33467, 33648, 33624, 33505, 33563, 33492, 33616, 33168, 33634, 33424, 33613, 33660, 33666, 33642, 33629, 33306, 33641, 33627, 33609, 33165, 33581, 33394, -2]
GCGTAGGAAACTGTAGTTCTTCGACAATTCCAATAAATCGAGCTCGGAGACCGCAGTGTC
CGGGGAAATCTTTTCCGGTAGCAAAATATTTAGTGTGCAGATGGGTGTTTGCGGCGGCTC
ACCCCTCGGGACCTTAGGCTCGCTCATAAACATGATTCGACCCATCATATCCGCGGCATC
TGGATCTTTTATTCTCGCAGTGAACGGGATCCTATTTTCCTTGAAAGCTCTGAACGGTAA
TTGCAACTGTTCACCGGTCTTTAGTACGGGTACAAGATTTCCCGAAAATTCCATGTATTG
CGTTTTTCCTTCAAGAACCTCGACGTCTCTACTTTTTGCGACTTCTGTAAAATGTTCCTG
ATGCTCTAAAGTTTTGTCCTCTTTGTCGTCCGTCATACAGAACACGCGTAGTCTCGCTTC
CAATGGATCCACCCGTTTCGCAAACACTACGAATTTAGCCATGAAGGGCACATGTGTAGC
GTGCGTGTAGAGTTCCGTGGCCATTCTCGTGGCCTCGGAAATATTAGGGCAATCCATCAA
CCAGAAGCGGGCGGAAACTGTGGTGGTGAAGGAAACGCAATCTTTCACAAAGGTCAATGG
CGTCGAGCCTGTGACGTCCTCCCAGACTGCCCGAGTCTGACCCCCAGTTATGCTGCACAG
AAGTCTCAAAGTTGGCGCGTCTCCGGAATACTGATTGATCATGCCTCTATTGGCTGCCTG
TGGTACTGGAATAGTTAAAGTTATCGGCTTGTGGAACTTCCTTCGTCTCGGCTCGACAGT
AACGATCGGTGACACTGCTACTCTGTTTCCAAGTAACTTGGCCACGAGATCCGCCGGTAT
AGGATGTGCCTGCAGACCGACTCTGATTTTCTTAGTAAGAGCCGCTTGCGGGAAGACAGC
TTGTACTTGTGGTACAGCGGATGACGACACGGTGCCGCCTTCGGGACCAACCGCGTGAAC
CTCTTGTCGGATGCGAGATACCACCGCGAAATAATGTGGGAAATCTACGGTGAGTATCCT
CACGATACGAGACGTCTGGAGATCTTCTAGCTGGCTTAATTCTTCTCCCTCAAAGCTCTC
ATTTAGCACGTCTTGGACAGCCTCCTCGCTGGCTTCCAAGGTGTGTTCGCGCCAAGTCTC
CCCGTTGTCCGATCGTAGAATCACTATTTCCCGTTCCTTTCCGCGTAGCGACGCGAAATG
TGGCACCTCTATGATAACGGGGCCTAGGAATTTTGCGCCTACAGGACCCAATTCGAGGAT
GCGGCTGGCCAACGCTTCTCCCTCCATCAAGGGCGGCGGGTTGGTCAATTTGTCTCTCCT
CAGATATCTGCACGTGACGCGCATAGGCATCGCGGCTTTACGCGGTGGAACGATTACGCG
GACGCCGCTGTGCCTGCATCCGCGCATCGCACCACCTCTCGCGTCCACCAAGAAGGAAAC
CAGGAAGTTTCTCCACTGTGGAATTCCAACATGCACAGGATGCCTATTGATGTCTACATT
GTCTGGCTTAAGATTGGCCGCGTTTGTACGCTGATAATGTTCTTTCGTAATCATCTCTGT
TATGGTTGGCGCTCCGGAATGTCGATTATCTCTCTCGTCGTCGGTTACGTTTACACGCAT
CGAGTCATCCCCCATGGACTTCATATCGTCAACAGTCATGTATCGGTATTGCTGTTGGTC
GCTGAGCATTGGATCTTCACGGGTATAGGTCATTTGGCCCTGGTAGTAAGAAGGAAGGTA
CACGTGTTGCGCGTGCGGAGGCTGCCCGTACACATTCATGGCTGCCGTGCCGATTTCATC
ACCACCACCCTCGTCTTCGCTATCACTCATAAATGTCTCCTGCATGGATTCGGGTGCCTG
AACTCTGTATTTCTCTTCAATGGTGACGGTATGAGTTGTTGTGATTACTGTTTCTGTGAC
AACTTTTAGTGTTTCGATGACACTTATGTAGCCGAGTTTTTGTGCGATATCCAGAGCAGT
CTGTCCATTGTTAGTTACAGCATTTGGTTTAGCTTTACTTTCCAACAGCAGGTTAATAAC
GAGCGTATGTCCTTGTTGAGCGGCTTGATGGAGAGGAGTATAGCCAGCATTGGTGCTGCT
GTCAACAGCAGCCCCAGATCTTAAAAGGAATCGTACCATAGCTGCCTGACCAAAATGAGA
CGCTATGTGCAATGGCGTATATCCAGCCTTAGTTTTAGCGTCGATTTGAGCACCATTCTT
CACAAGAATGGCAGCGACGTCCACTTTATCTTCTTGTGCGCATAAATGTAGAGGCGTAAG
GCCATTCTTCGCTTTGTGATTTGTGTCTGCTTTATGCTCGATAAGAAGGGTTGACATATC
AGTATGGCCTTCTTGTGCGCTCAAATGTAACGGTGTGAAACCAGCCTTTGATTCTGCGTT
AGCTTTCGCTCCGTATTCTAGCAAAGTAGTTGCAATGTCCATCTGATTTTTGCGTGCAGC
GATATGCAATGGTGTATGGCCATTTTTAGCCATCGCATGTGGTGAAGCTCCTTTATCGAG
TAAAAGTAAAGCTACGTTTTGATGATCGTAATGAGAGGCTACATGAAGAGGCGTTACTCC
GTTCTTTCCTTGAGCGTCAACAGGCGCATTCTTTTGTAGTAACAATCGTGCTACGTTCAT
ATTACCATACTTGGCCGCTAAATGCAAGGGAGTAAATCCTTTCTTGGTCGTTGCGGTAAG
AGAGGCGTTATTATCTAATAAAACGGATGCAACCTCCTCTTGGCCTTCTTTAGCAGCGAT
ATGAAGCGGTGTATACAAATCCTTCGTTGTAGCATCTACACCTGCACCATGCTGCAGCAG
TAACAT
>TRINITY_DN44347_c0_g2_i16 len=1475 path=[33338:0-83 33339:84-107 33632:108-241 33613:242-399 33660:400-423 33666:424-453 33669:454-454 33498:455-473 @33641@!:474-837 33627:838-1092 33609:1093-1233 33165:1234-1253 @33581@!:1254-1402 33394:1403-1474] [-1, 33338, 33339, 33632, 33613, 33660, 33666, 33669, 33498, 33641, 33627, 33609, 33165, 33581, 33394, -2]
AACATTATTAAAATTTAATAACATTTGCAGTAAAACTTGTTGCACTACTCTTCAATATAG
TGCAAAAATCTTTTTAAACTTATACTGCAGCATTTAAATAAAATTTCGAAATAGATCGCA
TTACTATTAATAATGGAATTTCTTCATTTTTAACGTCCCTTTTTTAATTAATAAAATTGA
AGTGAAGATAGAAAAAAGTAGATGTAAAATAATACGTACCCAACATGCACAGGATGCCTA
TTGATGTCTACATTGTCTGGCTTAAGATTGGCCGCGTTTGTACGCTGATAATGTTCTTTC
GTAATCATCTCTGTTATGGTTGGCGCTCCGGAATGTCGATTATCTCTCTCGTCGTCGGTT
ACGTTTACACGCATCGAGTCATCCCCCATGGACTTCATATCGTCAACAGTCATGTATCGG
TATTGCTGTTGGTCGCTGAGCATTGGATCTTCACCACCCTCGTCTTCGCTATCACTCATA
AATGTCTCCTGCATGGATTCGGGTGCCTGAACTCTGTATTTCTCTTCAATGGTGACGGTA
TGAGTTGTTGTGATTACTGTTTCTGTGACAACTTTTAGTGTTTCGATGACACTTATGTAG
CCGAGTTTTTGTGCGATATCCAGAGCAGTCTGTCCATTGTTAGTTACAGCATTTGGTTTA
GCTTTACTTTCCAACAGCAGGTTAATAACGAGCGTATGTCCTTGTTGAGCGGCTTGATGG
AGAGGAGTATAGCCAGCATTGGTGCTGCTGTCAACAGCAGCCCCAGATCTTAAAAGGAAT
CGTACCATAGCTGCCTGACCAAAATGAGACGCTATGTGCAATGGCGTATATCCAGCCTTA
GTTTTAGCGTCGATTTGAGCACCATTCTTCACAAGAATGGCAGCGACGTCCACTTTATCT
TCTTGTGCGCATAAATGTAGAGGCGTAAGGCCATTCTTCGCTTTGTGATTTGTGTCTGCT
TTATGCTCGATAAGAAGGGTTGACATATCAGTATGGCCTTCTTGTGCGCTCAAATGTAAC
GGTGTGAAACCAGCCTTTGATTCTGCGTTAGCTTTCGCTCCGTATTCTAGCAAAGTAGTT
GCAATGTCCATCTGATTTTTGCGTGCAGCGATATGCAATGGTGTATGGCCATTTTTAGCC
ATCGCATGTGGTGAAGCTCCTTTATCGAGTAAAAGTAAAGCTACGTTTTGATGATCGTAA
TGAGAGGCTACATGAAGAGGCGTTACTCCGTTCTTTCCTTGAGCGTCAACAGGCGCATTC
TTTTGTAGTAACAATCGTGCTACGTTCATATTACCATACTTGGCCGCTAAATGCAAGGGA
GTAAATCCTTTCTTGGTCGTTGCGGTAAGAGAGGCGTTATTATCTAATAAAACGGATGCA
ACCTCCTCTTGGCCTTCTTTAGCAGCGATATGAAGCGGTGTATACAAATCCTTCGTTGTA
GCATCTACACCTGCACCATGCTGCAGCAGTAACAT
>TRINITY_DN44347_c0_g2_i17 len=2612 path=[33467:0-56 33648:57-453 33624:454-644 33505:645-665 33563:666-824 33492:825-848 33616:849-1299 33168:1300-1323 33634:1324-1446 33657:1447-1447 33524:1448-1469 33613:1470-1627 33660:1628-1651 33666:1652-1681 33669:1682-1682 33498:1683-1701 @33641@!:1702-2065 33627:2066-2320 33609:2321-2461 33191:2462-2480 33192:2481-2504 33193:2505-2611] [-1, 33467, 33648, 33624, 33505, 33563, 33492, 33616, 33168, 33634, 33657, 33524, 33613, 33660, 33666, 33669, 33498, 33641, 33627, 33609, 33191, 33192, 33193, -2]
GCGTAGGAAACTGTAGTTCTTCGACAATTCCAATAAATCGAGCTCGGAGACCGCAGTGTC
CGGGGAAATCTTTTCCGGTAGCAAAATATTTAGTGTGCAGATGGGTGTTTGCGGCGGCTC
ACCCCTCGGGACCTTAGGCTCGCTCATAAACATGATTCGACCCATCATATCCGCGGCATC
TGGATCTTTTATTCTCGCAGTGAACGGGATCCTATTTTCCTTGAAAGCTCTGAACGGTAA
TTGCAACTGTTCACCGGTCTTTAGTACGGGTACAAGATTTCCCGAAAATTCCATGTATTG
CGTTTTTCCTTCAAGAACCTCGACGTCTCTACTTTTTGCGACTTCTGTAAAATGTTCCTG
ATGCTCTAAAGTTTTGTCCTCTTTGTCGTCCGTCATACAGAACACGCGTAGTCTCGCTTC
CAATGGATCCACCCGTTTCGCAAACACTACGAATTTAGCCATGAAGGGCACATGTGTAGC
GTGCGTGTAGAGTTCCGTGGCCATTCTCGTGGCCTCGGAAATATTAGGGCAATCCATCAA
CCAGAAGCGGGCGGAAACTGTGGTGGTGAAGGAAACGCAATCTTTCACAAAGGTCAATGG
CGTCGAGCCTGTGACGTCCTCCCAGACTGCCCGAGTCTGACCCCCAGTTATGCTGCACAG
AAGTCTCAAAGTTGGCGCGTCTCCGGAATACTGATTGATCATGCCTCTATTGGCTGCCTG
TGGTACTGGAATAGTTAAAGTTATCGGCTTGTGGAACTTCCTTCGTCTCGGCTCGACAGT
AACGATCGGTGACACTGCTACTCTGTTTCCAAGTAACTTGGCCACGAGATCCGCCGGTAT
AGGATGTGCCTGCAGACCGACTCTGATTTTCTTAGTAAGAGCCGCTTGCGGGAAGACAGC
TTGTACTTGTGGTACAGCGGATGACGACACGGTGCCGCCTTCGGGACCAACCGCGTGAAC
CTCTTGTCGGATGCGAGATACCACCGCGAAATAATGTGGGAAATCTACGGTGAGTATCCT
CACGATACGAGACGTCTGGAGATCTTCTAGCTGGCTTAATTCTTCTCCCTCAAAGCTCTC
ATTTAGCACGTCTTGGACAGCCTCCTCGCTGGCTTCCAAGGTGTGTTCGCGCCAAGTCTC
CCCGTTGTCCGATCGTAGAATCACTATTTCCCGTTCCTTTCCGCGTAGCGACGCGAAATG
TGGCACCTCTATGATAACGGGGCCTAGGAATTTTGCGCCTACAGGACCCAATTCGAGGAT
GCGGCTGGCCAACGCTTCTCCCTCCATCAAGGGCGGCGGGTTGGTCAATTTGTCTCTCCT
CAGATATCTGCACGTGACGCGCATAGGCATCGCGGCTTTACGCGGTGGAACGATTACGCG
GACGCCGCTGTGCCTGCATCCGCGCATCGCACCACCTCTCGCGTCCACCAAGAAGGAAAC
CAGGAAGCCAACATGCACAGGATGCCTATTGATGTCTACATTGTCTGGCTTAAGATTGGC
CGCGTTTGTACGCTGATAATGTTCTTTCGTAATCATCTCTGTTATGGTTGGCGCTCCGGA
ATGTCGATTATCTCTCTCGTCGTCGGTTACGTTTACACGCATCGAGTCATCCCCCATGGA
CTTCATATCGTCAACAGTCATGTATCGGTATTGCTGTTGGTCGCTGAGCATTGGATCTTC
ACCACCCTCGTCTTCGCTATCACTCATAAATGTCTCCTGCATGGATTCGGGTGCCTGAAC
TCTGTATTTCTCTTCAATGGTGACGGTATGAGTTGTTGTGATTACTGTTTCTGTGACAAC
TTTTAGTGTTTCGATGACACTTATGTAGCCGAGTTTTTGTGCGATATCCAGAGCAGTCTG
TCCATTGTTAGTTACAGCATTTGGTTTAGCTTTACTTTCCAACAGCAGGTTAATAACGAG
CGTATGTCCTTGTTGAGCGGCTTGATGGAGAGGAGTATAGCCAGCATTGGTGCTGCTGTC
AACAGCAGCCCCAGATCTTAAAAGGAATCGTACCATAGCTGCCTGACCAAAATGAGACGC
TATGTGCAATGGCGTATATCCAGCCTTAGTTTTAGCGTCGATTTGAGCACCATTCTTCAC
AAGAATGGCAGCGACGTCCACTTTATCTTCTTGTGCGCATAAATGTAGAGGCGTAAGGCC
ATTCTTCGCTTTGTGATTTGTGTCTGCTTTATGCTCGATAAGAAGGGTTGACATATCAGT
ATGGCCTTCTTGTGCGCTCAAATGTAACGGTGTGAAACCAGCCTTTGATTCTGCGTTAGC
TTTCGCTCCGTATTCTAGCAAAGTAGTTGCAATGTCCATCTGATTTTTGCGTGCAGCGAT
ATGCAATGGTGTATGGCCATTTTTAGCCATCGCATGTGGTGAAGCTCCTTTATCGAGTAA
AAGTAAAGCTACGTTTTGATGATCGTAATGAGAGGCTACATGAAGAGGCGTTACTCCGTT
CTGCAATTTTTAACAGATAAAGAAATATCCGTCAAAATGTTACGATGTATAAAACATGTA
GCATGATGCATGCAAGTTAATTAACCTTGCTGTTATTAATGTTAAGTATTAAATTTAAAA
AACGCTTACCTTTCCTTGAGCGTCAACAGGCG
>TRINITY_DN44347_c0_g6_i1 len=710 path=[33436:0-61 33601:62-156 33564:157-410 33215:411-434 33594:435-485 33252:486-509 33557:510-676 33462:677-709] [-1, 33436, 33601, 33564, 33215, 33594, 33252, 33557, 33462, -2]
GTCATCACGAAGTAGTTGACATTCTCATCGAGAAGGGGGCACCCATTGGCTCAAAAACGA
AGGTATAAATCGAGTGCGTGCGTCACGCCGACAAAATATTTCCTCATATTAATTATAAAT
TGGTTTTTGTTGACAGAATGGTCTTGCTCCGCTACACATGGCTTCTCAAGGGGATCACGT
TGATGCCGCGAGAATTTTGTTATACCACCGTGCACCCGTCGACGAAGTGACGGTAGACTA
TTTGACTGCGCTGCATGTGGCTGCACACTGCGGCCACGTACGCGTAGCTAAACTGCTTCT
TGATAGAAACGCTGATCCAAATGCACGAGCACTCAACGGATTTACCCCTCTTCATATTGC
ATGCAAAAAGAATCGTATAAAGGTCGTCGAACTTCTCCTGAAACACAAAGCGAGCATCGA
AGCTACGACTGAGTCTGGATTAACACCATTGCACGTAGCCAGTTTTATGGGCTGTATGAA
TATCGTGATTTACTTATTACAACATGAAGCCAGTCCCGATATACCAACAGTGAGAGGCGA
AACGCCGTTACATCTAGCTGCCAGGGCGAATCAAACTGATATTATTAGGATACTTCTTAG
AAACGGTGCCCAAGTCGATGCTAGAGCAAGAGAGGAACAGACACCGCTTCACGTTGCTTC
CCGCTTGGGTAATGTCGATATTGTGATGTTACTGCTGCAGCATGGTGCAG
>TRINITY_DN44347_c0_g6_i2 len=636 path=[33415:0-61 33416:62-76 33600:77-82 33564:83-336 33215:337-360 33594:361-411 33252:412-435 33557:436-602 33462:603-635] [-1, 33415, 33416, 33600, 33564, 33215, 33594, 33252, 33557, 33462, -2]
GTCATCACGAAGTAGTTGACATTCTCATCGAGAAGGGGGCACCCATTGGCTCAAAAACGA
AGAATGGTCTTGCTCCGCTACACATGGCTTCTCAAGGGGATCACGTTGATGCCGCGAGAA
TTTTGTTATACCACCGTGCACCCGTCGACGAAGTGACGGTAGACTATTTGACTGCGCTGC
ATGTGGCTGCACACTGCGGCCACGTACGCGTAGCTAAACTGCTTCTTGATAGAAACGCTG
ATCCAAATGCACGAGCACTCAACGGATTTACCCCTCTTCATATTGCATGCAAAAAGAATC
GTATAAAGGTCGTCGAACTTCTCCTGAAACACAAAGCGAGCATCGAAGCTACGACTGAGT
CTGGATTAACACCATTGCACGTAGCCAGTTTTATGGGCTGTATGAATATCGTGATTTACT
TATTACAACATGAAGCCAGTCCCGATATACCAACAGTGAGAGGCGAAACGCCGTTACATC
TAGCTGCCAGGGCGAATCAAACTGATATTATTAGGATACTTCTTAGAAACGGTGCCCAAG
TCGATGCTAGAGCAAGAGAGGAACAGACACCGCTTCACGTTGCTTCCCGCTTGGGTAATG
TCGATATTGTGATGTTACTGCTGCAGCATGGTGCAG
>TRINITY_DN44798_c3_g3_i5 len=3998 path=[16883:0-257 16992:258-281 17011:282-349 16972:350-372 16987:373-530 16845:531-554 16967:555-877 17009:878-1244 16999:1245-1396 @16982@!:1397-1554 16813:1555-1579 16963:1580-1625 17015:1626-1650 @17008@!:1651-1764 16850:1765-1783 17018:1784-1812 17014:1813-1836 17007:1837-2806 16855:2807-2828 16960:2829-3171 @17013@!:3172-3359 16792:3360-3380 16958:3381-3791 16811:3792-3997] [-1, 16883, 16992, 17011, 16972, 16987, 16845, 16967, 17009, 16999, 16982, 16813, 16963, 17015, 17008, 16850, 17018, 17014, 17007, 16855, 16960, 17013, 16792, 16958, 16811, -2]
TAAGGAACAACAACCACAGCAACATTTGCACACTACCCAGATAGTTCAACAAGGCGGGAG
TCCTCATGGGTCCCAAGAATATTTTACTCCCGTGTTGTCAGTACCGTCGGTTTCTTTACC
GGCCTTACCCTCATTACAAGTGACCAGTGCTGGCGTTCAAATAGAGGCAGACATATCAGC
GGGCTTACAACTAACAAGTACGCAATCCTTGCAAAACCCGACACTGAAGAATCGTCTTAG
AGCCTTTGAGGAAGGCTTCCGCCAGGGTAGCATACATTTTCGCGAATGTATGCAGCATAT
TAGCAGCGATACTTTCCAACCACAGTTGTTGCTTCAGTCCTCTCAAATAACATTTCCTAC
GCAAACATTGCCAGCTGTGAGTGGCGCAACGGGAATAATAGATAGTATACCTCCTCATCA
ATCGAGCAGTTACGTGCAATCCACAACTTGCAGCACTAATCAGGTTCAAGTTGCTACCCA
GACTCAAGCACCCGCCACTACGACAACTGCGAACATTGCTACCTCCGATAAAAAACAAGT
ATATACTGCACCGACCACCGGCAAGGGCAAGAAAGCCAGATATCCTCTTTTGTCTCAGCA
ACAATCTTGCCAGCAACAACAAACTGCCAGTGCTCAACAGACTCCTAATTTTCCTGCGCA
AAACTATCAGCTGGATCCAGCAACAGGTGTTCCAACGGTCGGAGGATACGCATCCAATCA
AGTTCCACCCGCCCCGTTCTCATGCATGGATGTTGATTCCGAGACCGACAGTAATCATGA
CACGGCGTTAACTTTGGCTTGTGCGGGAGGACATGAGGATCTTGTTGAACTTCTTTTGAG
TCGTGGTGCGGATATAGAACATAGGGATAAAAAGGGATTTACGCCGCTTATTTTGGCTGC
AACGGCTGGTCATCAGAAAGTAGTTGAAATTTTACTCAATCATGGAGCTGACATAGAAGC
GCAATCTGAACGTACCAAGGATACGCCACTGTCTCTCGCATGTAGCGGAGGCAGATACGA
AGTGGTCGAGCTTCTACTCAATCGTGGCGCAAACAAAGAACATCGTAATGTTTCTGATTA
TACCCCTTTGAGCCTGGCAGCATCCGGTGGTTACGTGAACATAATAAAGCTTTTACTAAG
CCATGGTGCTGAAATTAATTCACGTACTGGTTCCAAATTAGGCATATCTCCTTTAATGTT
AGCAGCTATGAATGGCCATACTGCGGCGGTTAAATTGCTTTTGGACATGGGCAGCGATAT
AAATGCTCAAATTGAGACAAATCGCAACACAGCCTTGACGCTCGCATGCTTTCAGGGAAG
ACACGAAGTCGTTAGTCTTCTTCTCGATCGAAAAGCCAACGTTGAACATCGAGCAAAGAC
TGGTTTAACACCATTAATGGAAGCCGCTAGTGGAGGATATGTCGAAGTTGGACGCGTGTT
ACTTACCAAAGGTGCGGACGTTAATGCGACGCCAGTTCCGTCATCTCGTGATACTGCCCT
CACTATTGCTGCTGATAAAGGACACTGCCGTTTCGTAGAACTCTTACTATCGAGGTGATT
TATCGCTACATCATGTCCTATGTTATGAAACAACGTGTTTAACAATGGAGATTTTATTTT
TTCTTTTCAGGGGGACCCAAGTTGAAGTAAAAAATAAAAAAGGAAACAGTCCATTATGGT
TGGCTGCAAACGGTGGGCATTTAAATGTTGTAGATTTACTACATCATGCAGGTGCAGATA
TCGATTCGCAGGATAACCGCAAGGTTTCTTGCTTAATGGCTGCATTCCGGAAGGGTCATA
TTAAAGTGGTGAAGTGGATGGTGAATCATGTAACGCAATTTCCAAGCGATCAAGAGATGA
CGAGATACATAGCGACCGTTAGCGACAAAGAATTATTGGAAAAGTGTCAGGAGTGCGTGA
AAGTAATTAGAGCTGCAAAAGAGACACAGGCGGCAAAAGCAAATAAGAATGCAACCATAT
TGTTAGAAGAACTTGACATGGAAAAGACGAGAGAAGAATCGAAGAAGGCGGCTGCCGCGC
GAAGACGGGAGAGGAAGAAAAAGAAAAAACTCGAAAAGAAGGAGGAGAAGCGTAAGCTTC
ATGAAGAGTACAAGAAGACCGAGACAATTTTTGAAGATAAGGAAGAAAGTGGGAAGAAAT
CAGACGAGGAATGCGATCGGGCAGACGACAGTGAGCACGAGGGCGGCGACGAGAGAATGG
AAAGCGTGCCGTCGCCTGTGAACAGAAGTCCGGAGGATCCCGACAGAGAAGAGGGTGATA
GTGGAATAGATGCGAACAGTCAAGGCAGTTGTAGTAGCAATGATGTGAAAGCTAGAGAAA
AAAAGAAGGATAAAAAGAAAAAGAAGAATAATAGTCCTAGTAACAACGATAAGGATACGT
CCCCGCAGCGTTCGTCCAAGACCCTCCTTTCACAAAACACCAATTTATCTCAAAATACAG
CAACATCGACCAAATCCCAGAATAACACTTCGGAAAAGCGAATAATGACTAACGTTACCA
GCGCGTTATCGGTATCAACAAGCTCGGTTACAACCGCTAGGACATCCACTATCGTCAGTT
CCGATCAAAAATTCAAAGGTTTGGGCATTTTTAAACCCATGAGGCATCCTGCTGATAGAG
AAGATTTTGAAGCGACTGGTAATGAGACTTACGTTCCTGGCAAAGGGAAAAAGTCTTATA
ATAATCAATACGATGGAGATGCTCTGAATACATCGACAAAACCGAGTAATACTAGCCCCA
AGCAAAGCGGAAAACGCGAGGAAGGATGGAAGGAAGTTGTACGAAAGGGACAATCGGATG
ATTCGGGGAGATTTATGAATTCACCATTTCGTTCTAAGAAGGTATCTGTTCCCCCAAACG
CTATCAGTCGAGTGATAGGAAGAGGTGGTAGTAATATAAATGCTATTCGTGTTGCTACGG
GCGCGCACATCGAAGTAGAAAAGCAAAGTAAATGTCAAGTGGAAAGAATCATTACAATTA
AAGGATCATCTGAAGCAACAAAACAAGCTTATACCTTGATAACAATACTTATCAAGGATC
CAGATGCAGATATATTGCAGATGCTTCCAAAATCCAAGCTCAATGTTGTAACAACTTCCT
CATGGGACAAGTCTGTCTCCACTGTTGCTGCAAGTAAAACGAAAATTGGTGGATCTGTTA
ATAAACCACCTAATTTGGCATCCAGTACAACCAGTAGCCAAGTTAATAAATCAGGATATC
CTTCAAGTGCGTCCACTACTAACCCATTGGTTCCTATTCGCTCATCGTCCACCATGAAAC
TTGCTGGAGCTTTCTCTACTTCTTTGCCACGTGCGACAGCTCCTCGACTTATGGCCGCAG
CGGAGAAACGTGCACAAGCCGTAGCCGCGCAAATGGCGTCCGCGTCGAACACCAAGACAA
CGATGTCGTACACGAGTGCGATTATGACAGCCGGTAGAGCAGGGACGAAGATTGTCACGA
CTAGCACGACGCAGACGTTTGCGGCGAAGCTATCCGAGATCACTGCCTCGACTCACAGTT
CTACTACCGTCATGCAGTCTACTCATACCACACCGGTGAACAAGCAGCAGAAGTCTATGG
CGCAGGCCGCGACCGTGACTATCATGTCGGCCACATCTGCGGCGACCGCTCACACAAACA
GCCATCAACAGCAGTCCGTAGTCAGTACATCGCCGAAACACTGCCGATCACTGCCCATCT
TATCCGCCCCGTCGGCGATAGCATCACACTATCCCGGGAAGTCGACTTACCCGCCTGGAA
CGATCGCAATTTCGTCGTCATCGGCCACGAACGCCGTAGTGACGACGAACTGTCCGGAAA
ATTCGATCGTCTCGACGTCAGCCAGTTCCGTTCGAGTGACACCCTCGCCGCCAGTTGTAT
CGCTGCAAGCGCAAACGTTGCCGCCGCCACCACCAACGGCACAACAGCAGCAGCAGCAGC
AGCAAATGCAGCAGCAGCAGCAGCAGCAGCAACAACAG
>TRINITY_DN44798_c3_g3_i7 len=4086 path=[16883:0-257 16992:258-281 17011:282-349 16971:350-460 16987:461-618 16845:619-642 16967:643-965 17009:966-1332 16999:1333-1484 @16982@!:1485-1642 16813:1643-1667 16963:1668-1713 17015:1714-1738 @17008@!:1739-1852 16850:1853-1871 17018:1872-1900 17014:1901-1924 17007:1925-2894 16855:2895-2916 16960:2917-3259 @17013@!:3260-3447 16792:3448-3468 16958:3469-3879 16811:3880-4085] [-1, 16883, 16992, 17011, 16971, 16987, 16845, 16967, 17009, 16999, 16982, 16813, 16963, 17015, 17008, 16850, 17018, 17014, 17007, 16855, 16960, 17013, 16792, 16958, 16811, -2]
TAAGGAACAACAACCACAGCAACATTTGCACACTACCCAGATAGTTCAACAAGGCGGGAG
TCCTCATGGGTCCCAAGAATATTTTACTCCCGTGTTGTCAGTACCGTCGGTTTCTTTACC
GGCCTTACCCTCATTACAAGTGACCAGTGCTGGCGTTCAAATAGAGGCAGACATATCAGC
GGGCTTACAACTAACAAGTACGCAATCCTTGCAAAACCCGACACTGAAGAATCGTCTTAG
AGCCTTTGAGGAAGGCTTCCGCCAGGGTAGCATACATTTTCGCGAATGTATGCAGCATAT
TAGCAGCGATACTTTCCAACCACAGTTGTTGCTTCAGTCCTCTCAAATAAGTAAGTTATC
AAGACGTCTTTAGCGCGACACCAACTTCTCGTAGTATAGTGAACAATATTTCATTTCCTT
TATCTTTCTCGTTACTAGCATTTCCTACGCAAACATTGCCAGCTGTGAGTGGCGCAACGG
GAATAATAGATAGTATACCTCCTCATCAATCGAGCAGTTACGTGCAATCCACAACTTGCA
GCACTAATCAGGTTCAAGTTGCTACCCAGACTCAAGCACCCGCCACTACGACAACTGCGA
ACATTGCTACCTCCGATAAAAAACAAGTATATACTGCACCGACCACCGGCAAGGGCAAGA
AAGCCAGATATCCTCTTTTGTCTCAGCAACAATCTTGCCAGCAACAACAAACTGCCAGTG
CTCAACAGACTCCTAATTTTCCTGCGCAAAACTATCAGCTGGATCCAGCAACAGGTGTTC
CAACGGTCGGAGGATACGCATCCAATCAAGTTCCACCCGCCCCGTTCTCATGCATGGATG
TTGATTCCGAGACCGACAGTAATCATGACACGGCGTTAACTTTGGCTTGTGCGGGAGGAC
ATGAGGATCTTGTTGAACTTCTTTTGAGTCGTGGTGCGGATATAGAACATAGGGATAAAA
AGGGATTTACGCCGCTTATTTTGGCTGCAACGGCTGGTCATCAGAAAGTAGTTGAAATTT
TACTCAATCATGGAGCTGACATAGAAGCGCAATCTGAACGTACCAAGGATACGCCACTGT
CTCTCGCATGTAGCGGAGGCAGATACGAAGTGGTCGAGCTTCTACTCAATCGTGGCGCAA
ACAAAGAACATCGTAATGTTTCTGATTATACCCCTTTGAGCCTGGCAGCATCCGGTGGTT
ACGTGAACATAATAAAGCTTTTACTAAGCCATGGTGCTGAAATTAATTCACGTACTGGTT
CCAAATTAGGCATATCTCCTTTAATGTTAGCAGCTATGAATGGCCATACTGCGGCGGTTA
AATTGCTTTTGGACATGGGCAGCGATATAAATGCTCAAATTGAGACAAATCGCAACACAG
CCTTGACGCTCGCATGCTTTCAGGGAAGACACGAAGTCGTTAGTCTTCTTCTCGATCGAA
AAGCCAACGTTGAACATCGAGCAAAGACTGGTTTAACACCATTAATGGAAGCCGCTAGTG
GAGGATATGTCGAAGTTGGACGCGTGTTACTTACCAAAGGTGCGGACGTTAATGCGACGC
CAGTTCCGTCATCTCGTGATACTGCCCTCACTATTGCTGCTGATAAAGGACACTGCCGTT
TCGTAGAACTCTTACTATCGAGGTGATTTATCGCTACATCATGTCCTATGTTATGAAACA
ACGTGTTTAACAATGGAGATTTTATTTTTTCTTTTCAGGGGGACCCAAGTTGAAGTAAAA
AATAAAAAAGGAAACAGTCCATTATGGTTGGCTGCAAACGGTGGGCATTTAAATGTTGTA
GATTTACTACATCATGCAGGTGCAGATATCGATTCGCAGGATAACCGCAAGGTTTCTTGC
TTAATGGCTGCATTCCGGAAGGGTCATATTAAAGTGGTGAAGTGGATGGTGAATCATGTA
ACGCAATTTCCAAGCGATCAAGAGATGACGAGATACATAGCGACCGTTAGCGACAAAGAA
TTATTGGAAAAGTGTCAGGAGTGCGTGAAAGTAATTAGAGCTGCAAAAGAGACACAGGCG
GCAAAAGCAAATAAGAATGCAACCATATTGTTAGAAGAACTTGACATGGAAAAGACGAGA
GAAGAATCGAAGAAGGCGGCTGCCGCGCGAAGACGGGAGAGGAAGAAAAAGAAAAAACTC
GAAAAGAAGGAGGAGAAGCGTAAGCTTCATGAAGAGTACAAGAAGACCGAGACAATTTTT
GAAGATAAGGAAGAAAGTGGGAAGAAATCAGACGAGGAATGCGATCGGGCAGACGACAGT
GAGCACGAGGGCGGCGACGAGAGAATGGAAAGCGTGCCGTCGCCTGTGAACAGAAGTCCG
GAGGATCCCGACAGAGAAGAGGGTGATAGTGGAATAGATGCGAACAGTCAAGGCAGTTGT
AGTAGCAATGATGTGAAAGCTAGAGAAAAAAAGAAGGATAAAAAGAAAAAGAAGAATAAT
AGTCCTAGTAACAACGATAAGGATACGTCCCCGCAGCGTTCGTCCAAGACCCTCCTTTCA
CAAAACACCAATTTATCTCAAAATACAGCAACATCGACCAAATCCCAGAATAACACTTCG
GAAAAGCGAATAATGACTAACGTTACCAGCGCGTTATCGGTATCAACAAGCTCGGTTACA
ACCGCTAGGACATCCACTATCGTCAGTTCCGATCAAAAATTCAAAGGTTTGGGCATTTTT
AAACCCATGAGGCATCCTGCTGATAGAGAAGATTTTGAAGCGACTGGTAATGAGACTTAC
GTTCCTGGCAAAGGGAAAAAGTCTTATAATAATCAATACGATGGAGATGCTCTGAATACA
TCGACAAAACCGAGTAATACTAGCCCCAAGCAAAGCGGAAAACGCGAGGAAGGATGGAAG
GAAGTTGTACGAAAGGGACAATCGGATGATTCGGGGAGATTTATGAATTCACCATTTCGT
TCTAAGAAGGTATCTGTTCCCCCAAACGCTATCAGTCGAGTGATAGGAAGAGGTGGTAGT
AATATAAATGCTATTCGTGTTGCTACGGGCGCGCACATCGAAGTAGAAAAGCAAAGTAAA
TGTCAAGTGGAAAGAATCATTACAATTAAAGGATCATCTGAAGCAACAAAACAAGCTTAT
ACCTTGATAACAATACTTATCAAGGATCCAGATGCAGATATATTGCAGATGCTTCCAAAA
TCCAAGCTCAATGTTGTAACAACTTCCTCATGGGACAAGTCTGTCTCCACTGTTGCTGCA
AGTAAAACGAAAATTGGTGGATCTGTTAATAAACCACCTAATTTGGCATCCAGTACAACC
AGTAGCCAAGTTAATAAATCAGGATATCCTTCAAGTGCGTCCACTACTAACCCATTGGTT
CCTATTCGCTCATCGTCCACCATGAAACTTGCTGGAGCTTTCTCTACTTCTTTGCCACGT
GCGACAGCTCCTCGACTTATGGCCGCAGCGGAGAAACGTGCACAAGCCGTAGCCGCGCAA
ATGGCGTCCGCGTCGAACACCAAGACAACGATGTCGTACACGAGTGCGATTATGACAGCC
GGTAGAGCAGGGACGAAGATTGTCACGACTAGCACGACGCAGACGTTTGCGGCGAAGCTA
TCCGAGATCACTGCCTCGACTCACAGTTCTACTACCGTCATGCAGTCTACTCATACCACA
CCGGTGAACAAGCAGCAGAAGTCTATGGCGCAGGCCGCGACCGTGACTATCATGTCGGCC
ACATCTGCGGCGACCGCTCACACAAACAGCCATCAACAGCAGTCCGTAGTCAGTACATCG
CCGAAACACTGCCGATCACTGCCCATCTTATCCGCCCCGTCGGCGATAGCATCACACTAT
CCCGGGAAGTCGACTTACCCGCCTGGAACGATCGCAATTTCGTCGTCATCGGCCACGAAC
GCCGTAGTGACGACGAACTGTCCGGAAAATTCGATCGTCTCGACGTCAGCCAGTTCCGTT
CGAGTGACACCCTCGCCGCCAGTTGTATCGCTGCAAGCGCAAACGTTGCCGCCGCCACCA
CCAACGGCACAACAGCAGCAGCAGCAGCAGCAAATGCAGCAGCAGCAGCAGCAGCAGCAA
CAACAG
>TRINITY_DN44798_c3_g3_i10 len=4094 path=[16840:0-257 16841:258-263 16990:264-281 17011:282-349 16972:350-372 16987:373-530 16845:531-554 16967:555-877 17009:878-1244 16999:1245-1396 @16982@!:1397-1554 16813:1555-1579 16963:1580-1625 17015:1626-1650 @17008@!:1651-1764 17023:1765-1787 16995:1788-1823 16980:1824-1879 17018:1880-1908 17014:1909-1932 17007:1933-2902 16855:2903-2924 16960:2925-3267 @17013@!:3268-3455 16792:3456-3476 16958:3477-3887 16811:3888-4093] [-1, 16840, 16841, 16990, 17011, 16972, 16987, 16845, 16967, 17009, 16999, 16982, 16813, 16963, 17015, 17008, 17023, 16995, 16980, 17018, 17014, 17007, 16855, 16960, 17013, 16792, 16958, 16811, -2]
TAAGGAACAACAACCACAGCAACATTTGCACACTACCCAGATAGTTCAACAAGGCGGGAG
TCCTCATGGGTCCCAAGAATATTTTACTCCCGTGTTGTCAGTACCGTCGGTTTCTTTACC
GGCCTTACCCTCATTACAAGTGACCAGTGCTGGCGTTCAAATAGAGGCAGACATATCAGC
GGGCTTACAACTAACAAGTACGCAATCCTTGCAAAACCCGACACTGAAGAATCGTCTTAG
AGCCTTTGAGGAAGGCTTTCGCCAGGGTAGCATACATTTTCGCGAATGTATGCAGCATAT
TAGCAGCGATACTTTCCAACCACAGTTGTTGCTTCAGTCCTCTCAAATAACATTTCCTAC
GCAAACATTGCCAGCTGTGAGTGGCGCAACGGGAATAATAGATAGTATACCTCCTCATCA
ATCGAGCAGTTACGTGCAATCCACAACTTGCAGCACTAATCAGGTTCAAGTTGCTACCCA
GACTCAAGCACCCGCCACTACGACAACTGCGAACATTGCTACCTCCGATAAAAAACAAGT
ATATACTGCACCGACCACCGGCAAGGGCAAGAAAGCCAGATATCCTCTTTTGTCTCAGCA
ACAATCTTGCCAGCAACAACAAACTGCCAGTGCTCAACAGACTCCTAATTTTCCTGCGCA
AAACTATCAGCTGGATCCAGCAACAGGTGTTCCAACGGTCGGAGGATACGCATCCAATCA
AGTTCCACCCGCCCCGTTCTCATGCATGGATGTTGATTCCGAGACCGACAGTAATCATGA
CACGGCGTTAACTTTGGCTTGTGCGGGAGGACATGAGGATCTTGTTGAACTTCTTTTGAG
TCGTGGTGCGGATATAGAACATAGGGATAAAAAGGGATTTACGCCGCTTATTTTGGCTGC
AACGGCTGGTCATCAGAAAGTAGTTGAAATTTTACTCAATCATGGAGCTGACATAGAAGC
GCAATCTGAACGTACCAAGGATACGCCACTGTCTCTCGCATGTAGCGGAGGCAGATACGA
AGTGGTCGAGCTTCTACTCAATCGTGGCGCAAACAAAGAACATCGTAATGTTTCTGATTA
TACCCCTTTGAGCCTGGCAGCATCCGGTGGTTACGTGAACATAATAAAGCTTTTACTAAG
CCATGGTGCTGAAATTAATTCACGTACTGGTTCCAAATTAGGCATATCTCCTTTAATGTT
AGCAGCTATGAATGGCCATACTGCGGCGGTTAAATTGCTTTTGGACATGGGCAGCGATAT
AAATGCTCAAATTGAGACAAATCGCAACACAGCCTTGACGCTCGCATGCTTTCAGGGAAG
ACACGAAGTCGTTAGTCTTCTTCTCGATCGAAAAGCCAACGTTGAACATCGAGCAAAGAC
TGGTTTAACACCATTAATGGAAGCCGCTAGTGGAGGATATGTCGAAGTTGGACGCGTGTT
ACTTACCAAAGGTGCGGACGTTAATGCGACGCCAGTTCCGTCATCTCGTGATACTGCCCT
CACTATTGCTGCTGATAAAGGACACTGCCGTTTCGTAGAACTCTTACTATCGAGGTGATT
TATCGCTACATCATGTCCTATGTTATGAAACAACGTGTTTAACAATGGAGATTTTATTTT
TTCTTTTCAGGGGGACCCAAGTTGAAGTAAAAAATAAAAAAGGAAACAGTCCATTATGGT
TGGCTGCAAACGGTGGGCATTTAAATGTTGTAGATTTACTACATCATGCAGGTGCAGATA
TCGATTCGCAGGATAACCGCAAGGTACACACGATAATTTCTTTGATAAGAGATTTACGTA
ATTATTTCTTTATCTGATTTTAGAAATGTGTATATAAAATATATTCTATTAACGATTAGG
TTTCTTGCTTAATGGCTGCATTCCGGAAGGGTCATATTAAAGTGGTGAAGTGGATGGTGA
ATCATGTAACGCAATTTCCAAGCGATCAAGAGATGACGAGATACATAGCGACCGTTAGCG
ACAAAGAATTATTGGAAAAGTGTCAGGAGTGCGTGAAAGTAATTAGAGCTGCAAAAGAGA
CACAGGCGGCAAAAGCAAATAAGAATGCAACCATATTGTTAGAAGAACTTGACATGGAAA
AGACGAGAGAAGAATCGAAGAAGGCGGCTGCCGCGCGAAGACGGGAGAGGAAGAAAAAGA
AAAAACTCGAAAAGAAGGAGGAGAAGCGTAAGCTTCATGAAGAGTACAAGAAGACCGAGA
CAATTTTTGAAGATAAGGAAGAAAGTGGGAAGAAATCAGACGAGGAATGCGATCGGGCAG
ACGACAGTGAGCACGAGGGCGGCGACGAGAGAATGGAAAGCGTGCCGTCGCCTGTGAACA
GAAGTCCGGAGGATCCCGACAGAGAAGAGGGTGATAGTGGAATAGATGCGAACAGTCAAG
GCAGTTGTAGTAGCAATGATGTGAAAGCTAGAGAAAAAAAGAAGGATAAAAAGAAAAAGA
AGAATAATAGTCCTAGTAACAACGATAAGGATACGTCCCCGCAGCGTTCGTCCAAGACCC
TCCTTTCACAAAACACCAATTTATCTCAAAATACAGCAACATCGACCAAATCCCAGAATA
ACACTTCGGAAAAGCGAATAATGACTAACGTTACCAGCGCGTTATCGGTATCAACAAGCT
CGGTTACAACCGCTAGGACATCCACTATCGTCAGTTCCGATCAAAAATTCAAAGGTTTGG
GCATTTTTAAACCCATGAGGCATCCTGCTGATAGAGAAGATTTTGAAGCGACTGGTAATG
AGACTTACGTTCCTGGCAAAGGGAAAAAGTCTTATAATAATCAATACGATGGAGATGCTC
TGAATACATCGACAAAACCGAGTAATACTAGCCCCAAGCAAAGCGGAAAACGCGAGGAAG
GATGGAAGGAAGTTGTACGAAAGGGACAATCGGATGATTCGGGGAGATTTATGAATTCAC
CATTTCGTTCTAAGAAGGTATCTGTTCCCCCAAACGCTATCAGTCGAGTGATAGGAAGAG
GTGGTAGTAATATAAATGCTATTCGTGTTGCTACGGGCGCGCACATCGAAGTAGAAAAGC
AAAGTAAATGTCAAGTGGAAAGAATCATTACAATTAAAGGATCATCTGAAGCAACAAAAC
AAGCTTATACCTTGATAACAATACTTATCAAGGATCCAGATGCAGATATATTGCAGATGC
TTCCAAAATCCAAGCTCAATGTTGTAACAACTTCCTCATGGGACAAGTCTGTCTCCACTG
TTGCTGCAAGTAAAACGAAAATTGGTGGATCTGTTAATAAACCACCTAATTTGGCATCCA
GTACAACCAGTAGCCAAGTTAATAAATCAGGATATCCTTCAAGTGCGTCCACTACTAACC
CATTGGTTCCTATTCGCTCATCGTCCACCATGAAACTTGCTGGAGCTTTCTCTACTTCTT
TGCCACGTGCGACAGCTCCTCGACTTATGGCCGCAGCGGAGAAACGTGCACAAGCCGTAG
CCGCGCAAATGGCGTCCGCGTCGAACACCAAGACAACGATGTCGTACACGAGTGCGATTA
TGACAGCCGGTAGAGCAGGGACGAAGATTGTCACGACTAGCACGACGCAGACGTTTGCGG
CGAAGCTATCCGAGATCACTGCCTCGACTCACAGTTCTACTACCGTCATGCAGTCTACTC
ATACCACACCGGTGAACAAGCAGCAGAAGTCTATGGCGCAGGCCGCGACCGTGACTATCA
TGTCGGCCACATCTGCGGCGACCGCTCACACAAACAGCCATCAACAGCAGTCCGTAGTCA
GTACATCGCCGAAACACTGCCGATCACTGCCCATCTTATCCGCCCCGTCGGCGATAGCAT
CACACTATCCCGGGAAGTCGACTTACCCGCCTGGAACGATCGCAATTTCGTCGTCATCGG
CCACGAACGCCGTAGTGACGACGAACTGTCCGGAAAATTCGATCGTCTCGACGTCAGCCA
GTTCCGTTCGAGTGACACCCTCGCCGCCAGTTGTATCGCTGCAAGCGCAAACGTTGCCGC
CGCCACCACCAACGGCACAACAGCAGCAGCAGCAGCAGCAAATGCAGCAGCAGCAGCAGC
AGCAGCAACAACAG
>TRINITY_DN44798_c3_g3_i14 len=4075 path=[16883:0-257 16992:258-281 17011:282-349 16972:350-372 16987:373-530 16845:531-554 16967:555-877 17009:878-1244 16999:1245-1396 @16982@!:1397-1554 16813:1555-1579 16963:1580-1625 17015:1626-1650 @17008@!:1651-1764 16850:1765-1783 17018:1784-1812 17014:1813-1836 17007:1837-2806 16855:2807-2828 16960:2829-3171 @17013@!:3172-3359 17006:3360-3901 16977:3902-4010 16754:4011-4027 16755:4028-4074] [-1, 16883, 16992, 17011, 16972, 16987, 16845, 16967, 17009, 16999, 16982, 16813, 16963, 17015, 17008, 16850, 17018, 17014, 17007, 16855, 16960, 17013, 17006, 16977, 16754, 16755, -2]
TAAGGAACAACAACCACAGCAACATTTGCACACTACCCAGATAGTTCAACAAGGCGGGAG
TCCTCATGGGTCCCAAGAATATTTTACTCCCGTGTTGTCAGTACCGTCGGTTTCTTTACC
GGCCTTACCCTCATTACAAGTGACCAGTGCTGGCGTTCAAATAGAGGCAGACATATCAGC
GGGCTTACAACTAACAAGTACGCAATCCTTGCAAAACCCGACACTGAAGAATCGTCTTAG
AGCCTTTGAGGAAGGCTTCCGCCAGGGTAGCATACATTTTCGCGAATGTATGCAGCATAT
TAGCAGCGATACTTTCCAACCACAGTTGTTGCTTCAGTCCTCTCAAATAACATTTCCTAC
GCAAACATTGCCAGCTGTGAGTGGCGCAACGGGAATAATAGATAGTATACCTCCTCATCA
ATCGAGCAGTTACGTGCAATCCACAACTTGCAGCACTAATCAGGTTCAAGTTGCTACCCA
GACTCAAGCACCCGCCACTACGACAACTGCGAACATTGCTACCTCCGATAAAAAACAAGT
ATATACTGCACCGACCACCGGCAAGGGCAAGAAAGCCAGATATCCTCTTTTGTCTCAGCA
ACAATCTTGCCAGCAACAACAAACTGCCAGTGCTCAACAGACTCCTAATTTTCCTGCGCA
AAACTATCAGCTGGATCCAGCAACAGGTGTTCCAACGGTCGGAGGATACGCATCCAATCA
AGTTCCACCCGCCCCGTTCTCATGCATGGATGTTGATTCCGAGACCGACAGTAATCATGA
CACGGCGTTAACTTTGGCTTGTGCGGGAGGACATGAGGATCTTGTTGAACTTCTTTTGAG
TCGTGGTGCGGATATAGAACATAGGGATAAAAAGGGATTTACGCCGCTTATTTTGGCTGC
AACGGCTGGTCATCAGAAAGTAGTTGAAATTTTACTCAATCATGGAGCTGACATAGAAGC
GCAATCTGAACGTACCAAGGATACGCCACTGTCTCTCGCATGTAGCGGAGGCAGATACGA
AGTGGTCGAGCTTCTACTCAATCGTGGCGCAAACAAAGAACATCGTAATGTTTCTGATTA
TACCCCTTTGAGCCTGGCAGCATCCGGTGGTTACGTGAACATAATAAAGCTTTTACTAAG
CCATGGTGCTGAAATTAATTCACGTACTGGTTCCAAATTAGGCATATCTCCTTTAATGTT
AGCAGCTATGAATGGCCATACTGCGGCGGTTAAATTGCTTTTGGACATGGGCAGCGATAT
AAATGCTCAAATTGAGACAAATCGCAACACAGCCTTGACGCTCGCATGCTTTCAGGGAAG
ACACGAAGTCGTTAGTCTTCTTCTCGATCGAAAAGCCAACGTTGAACATCGAGCAAAGAC
TGGTTTAACACCATTAATGGAAGCCGCTAGTGGAGGATATGTCGAAGTTGGACGCGTGTT
ACTTACCAAAGGTGCGGACGTTAATGCGACGCCAGTTCCGTCATCTCGTGATACTGCCCT
CACTATTGCTGCTGATAAAGGACACTGCCGTTTCGTAGAACTCTTACTATCGAGGTGATT
TATCGCTACATCATGTCCTATGTTATGAAACAACGTGTTTAACAATGGAGATTTTATTTT
TTCTTTTCAGGGGGACCCAAGTTGAAGTAAAAAATAAAAAAGGAAACAGTCCATTATGGT
TGGCTGCAAACGGTGGGCATTTAAATGTTGTAGATTTACTACATCATGCAGGTGCAGATA
TCGATTCGCAGGATAACCGCAAGGTTTCTTGCTTAATGGCTGCATTCCGGAAGGGTCATA
TTAAAGTGGTGAAGTGGATGGTGAATCATGTAACGCAATTTCCAAGCGATCAAGAGATGA
CGAGATACATAGCGACCGTTAGCGACAAAGAATTATTGGAAAAGTGTCAGGAGTGCGTGA
AAGTAATTAGAGCTGCAAAAGAGACACAGGCGGCAAAAGCAAATAAGAATGCAACCATAT
TGTTAGAAGAACTTGACATGGAAAAGACGAGAGAAGAATCGAAGAAGGCGGCTGCCGCGC
GAAGACGGGAGAGGAAGAAAAAGAAAAAACTCGAAAAGAAGGAGGAGAAGCGTAAGCTTC
ATGAAGAGTACAAGAAGACCGAGACAATTTTTGAAGATAAGGAAGAAAGTGGGAAGAAAT
CAGACGAGGAATGCGATCGGGCAGACGACAGTGAGCACGAGGGCGGCGACGAGAGAATGG
AAAGCGTGCCGTCGCCTGTGAACAGAAGTCCGGAGGATCCCGACAGAGAAGAGGGTGATA
GTGGAATAGATGCGAACAGTCAAGGCAGTTGTAGTAGCAATGATGTGAAAGCTAGAGAAA
AAAAGAAGGATAAAAAGAAAAAGAAGAATAATAGTCCTAGTAACAACGATAAGGATACGT
CCCCGCAGCGTTCGTCCAAGACCCTCCTTTCACAAAACACCAATTTATCTCAAAATACAG
CAACATCGACCAAATCCCAGAATAACACTTCGGAAAAGCGAATAATGACTAACGTTACCA
GCGCGTTATCGGTATCAACAAGCTCGGTTACAACCGCTAGGACATCCACTATCGTCAGTT
CCGATCAAAAATTCAAAGGTTTGGGCATTTTTAAACCCATGAGGCATCCTGCTGATAGAG
AAGATTTTGAAGCGACTGGTAATGAGACTTACGTTCCTGGCAAAGGGAAAAAGTCTTATA
ATAATCAATACGATGGAGATGCTCTGAATACATCGACAAAACCGAGTAATACTAGCCCCA
AGCAAAGCGGAAAACGCGAGGAAGGATGGAAGGAAGTTGTACGAAAGGGACAATCGGATG
ATTCGGGGAGATTTATGAATTCACCATTTCGTTCTAAGAAGGTATCTGTTCCCCCAAACG
CTATCAGTCGAGTGATAGGAAGAGGTGGTAGTAATATAAATGCTATTCGTGTTGCTACGG
GCGCGCACATCGAAGTAGAAAAGCAAAGTAAATGTCAAGTGGAAAGAATCATTACAATTA
AAGGATCATCTGAAGCAACAAAACAAGCTTATACCTTGATAACAATACTTATCAAGGATC
CAGATGCAGATATATTGCAGATGCTTCCAAAATCCAAGCTCAATGTTGTAACAACTTCCT
CATGGGACAAGTCTGTCTCCACTGTTGCTGCAAGTAAAACGAAAATTGGTGGATCTGTTA
ATAAACCACCTAATTTGGCATCCAGTACAACCAGTAGCCAAGTTAATAAATCAGGATATC
CTTCAAGTGCGTCCACTACTAACCCATTGGTTCCTATTCGCTCATCGTCCACCATGAAAC
TTGCTGGAGCTTTCTCTACTTCTTTGCCACGTGCGACAGCTCCTCGACTTATGGCCGCAG
GTAATATGGAGAATGCATATATTAATTACTAACGGCATGATAAATATTAATTATTAACTA
CAACGAATAATTGCTATATGTATTTATTTTTACGTCAATTTAATTTACAAAAGTTAATTG
TTCACAAAGGTAATAATATATTAATATTACCTTATCTTCGATGTTAAAACATCGAATATT
TTATTTACTTTTATATTTATAATTGTGTATCATATAATCATATAGGATAGGATTATTATG
CTAAAGAGATCCCATCATCGACCGTATAAGGTTTCTTATTATTAATCTGATTTATCCATA
TAATGGTTAAATTTAATTATTATTAATTATTAGTGATATTTTAGAATGTTTCAGACTCCA
TTTGTGCTATATTTAGGGAGTTTTCTGGTTTTGTGAGCGCAGCTATTTTCGGTAATTTTT
TTTTTAATAAAAATGAAAATTTAATGCACGTATGTTACATTTAAAAGTATATTAAAAGTA
AATTACAAAAAAATTTATTTTTACAATGTTTAAGGGATAGTTTAATATAGCGAATTGAGG
TCTGGTATCACACGCACAGTCAATCGGTGCTATGTAATTTTCGACGCTCTAGCACGTTAT
GACGTGCATAAGGTCTAGGTTGTCATAAATGGTCAAAAATGACATTTTTTTTGCACATTT
AAGTTAGGATATCTCGAAATCCTGACATGCTAAAGCAATTCTGTGTTCAGATTCG
>TRINITY_DN44767_c0_g1_i2 len=14365 path=[45382:0-66 45521:67-102 45518:103-124 45511:125-181 45492:182-205 45522:206-207 45389:208-229 @45515@!:230-371 45392:372-391 45508:392-400 45487:401-424 45455:425-494 45294:495-518 45484:519-677 45413:678-701 45452:702-789 45402:790-813 45483:814-980 45215:981-1004 45451:1005-1397 45207:1398-1421 45506:1422-2085 45450:2086-2305 45481:2306-2733 45291:2734-2757 45505:2758-3510 45523:3511-3511 45448:3512-4435 45164:4436-4459 45479:4460-4630 45424:4631-4654 45447:4655-5014 45478:5015-6298 45324:6299-6322 45446:6323-7439 45197:7440-7463 45504:7464-8335 45300:8336-8362 45445:8363-8803 45222:8804-8827 45476:8828-9191 45343:9192-9215 45444:9216-9719 @45519@!:9720-10131 45513:10132-10468 @45502@!:10469-10776 45474:10777-10926 45410:10927-10950 45442:10951-11016 45283:11017-11040 45501:11041-11354 45380:11355-11378 45473:11379-11635 45524:11636-11659 45525:11660-11663 45260:11664-11695 @45472@!:11696-11794 45313:11795-11832 45314:11833-11856 45499:11857-12129 45255:12130-12153 45471:12154-12427 45182:12428-12452 45498:12453-12469 45470:12470-12493 45438:12494-12679 45339:12680-12703 45469:12704-12741 45497:12742-12809 45437:12810-12833 45468:12834-13071 45427:13072-13095 45436:13096-13662 45368:13663-13686 45467:13687-13728 45354:13729-13752 45435:13753-14267 45281:14268-14364] [-1, 45382, 45521, 45518, 45511, 45492, 45522, 45389, 45515, 45392, 45508, 45487, 45455, 45294, 45484, 45413, 45452, 45402, 45483, 45215, 45451, 45207, 45506, 45450, 45481, 45291, 45505, 45523, 45448, 45164, 45479, 45424, 45447, 45478, 45324, 45446, 45197, 45504, 45300, 45445, 45222, 45476, 45343, 45444, 45519, 45513, 45502, 45474, 45410, 45442, 45283, 45501, 45380, 45473, 45524, 45525, 45260, 45472, 45313, 45314, 45499, 45255, 45471, 45182, 45498, 45470, 45438, 45339, 45469, 45497, 45437, 45468, 45427, 45436, 45368, 45467, 45354, 45435, 45281, -2]
TTTGGCAGAGGATGCACTTTACCCTGGAACTCGCTATGGACATGGTATATTACCTTCATT
GCCGTGGACTTTTGTTACTATTGGGCTCATCGCAGTAATCATGAAGTTCACTTTTTATGG
GCCTACCATCAAGTGCATCACAGCAGCGAGGAATTTAATCTCGCGGTTGGCCTGCGACAG
TCCATTCTACAACACTGGTGCAACTTTGCAATTTATTTACCGCTTGCCCTTTTTATACCT
CCATCGCACTTTATGGTCCACAATCAATTCAATTTGATATATCAATTGTGGATACATACA
ACAGTCATTGGTAATCTTGGACCACTCGAATCGATTTTTAATACACCTCAACATCATCGT
GTTCATCATGGTTGCAATCTTTATTGCTTGGATAAGAATTACGGTGGTGTACTAATAATT
TGGGATCGTTTGTTTGGTACATTTCAAGAAGAAAAACAAAAAGAAGAAATAGTTTATGGA
TTAGTAGTTAATACCGAATCATTTAACGCGTTCTATCTACAGATATTTTATTTAAAGGAT
TTAATTAAGAAAAGTATAAGTATGAGTACATGGGCTGATAAGTTTGCTGTTTTCTGGAAA
GGTCCTAGCTGGTTTCCAGGTGGACCACGTTTAGGTTTAGATGAATTTAAAATAAAGGTG
AAACCTAGAGCCGTGTATAATCCTTATATATCAAAATGGCAAAAAATTTATATAAGTATA
CAATTTCTGATGGCTCTTTTCAATCATTATAAATTATATAAACCACAATATCATGAGAAT
TTGGACGATCTTTGGATTATAATTGCAGTGGCAAATAACTTAATTGCTCTCACTACCATC
GGTTTGTTATTTGATAAATGTGCATTTATATATTCTAGCATTATTGAAATCGTGCGTTGT
ACCCTTTATGTATATTTTATGCGTATGCACGAAGATAACTTAATCGATTACTTGATATAT
TACGCACACGTATGTCAATTGGGTTTTATTTGGTTACCTTTTTTTGTATATAAAATTTAC
ACGTACATATACCGGTTTTTTCATTTAGAAGGTATGTATTTTGTCAATAAATCTTGAGAA
AAAAATTGAGAATTTGTATGATTAAGTTTAAAACACTAGAACATTGCGCGTGCTATTCAT
TTTTTAAAATATTAAATATATAGAAACTAACATCAAGGAAAATTTTAAATATAATGTAAA
TAAGATTTCGCATGTTCGCTATGTACTTATTGTTTGTTCGTGAAGTGTATTCTCTTGCAA
TAGTATAAACGTAGGAAGCGTTTATTTCTTACATCAATATTGTATATAGGTATTATCACC
AATAATAAATGATACAGCGTATTAACGTAATTTATAGGAAAAATAAACGTGCGCACTAAC
AAGTTTCAGATAATGCACAGATGTATATTTTCATCGTTAAGGAAACAAATTTTTTAAATC
ACATTATTATAACTTGTAATAATATACAATACATGTGTAAACATAATTGATAACATGTAC
AGTAACTTTGTATAGTAAGAGAAACAAATATAATGAATTATCAAAGAATTATTGGAATTA
TTTAATTAGAAAAGTATATTTACTACTTTCCGTAAGGTGTGTGTCCTAAATATTATATTC
GCATATAAAATTTTCTATTTAGATATTATGTATCTGTCTTCCTTTGTAAACATGCGTTAC
AATAGCATTATTGTATTTTTGAGTTTCGCAAATGTCGCTTGAAATCATTACACGATACGA
GGTAAGTCAAATGTATTATAAAATTTTACGAAAGCGCATCCACGAAGACATCCTATAATC
AAAATGTTTATAAAACACGCTATAAGAGTACAGTCTCATATGCGTTATAATACAAGTAGA
ACATGTAAGTAGCACTTCAAAGTATGTATTAAAAAAGTATGTGTAAAATGCAACTTAATA
TGTAAAGATTTCAAAAACAGTTAAGATTGTTTGAATTTTCCTGAACAAATACAGCAAGAA
TTATTACAACAAATCTGTCCAAATTTAATAATGATAAACAAGCAAGCATTCCCCATCTCT
TTATCCCACGCAACAATATTATATCTTAAAGTTAGCAACTATCTTACTTAAGCATAATAT
AAATGTTATCAGAAGACATTGCGTAAAACAAGGACAAAATGTAATACTATCTTATATATC
CACAATGCACAAGTTCTTTAGTACATTATATTTAATATCGTGTTTTACATATAAAGCTTC
TTGAATTATTCGGTAATATGTTTATGAAATCGTGGCAAAAATCCTTCCTGATGGTCCGCT
TATCCACGAAAATTGTCTTATGTACTGCTACTTGGTGACGTTTTCATTTTGTCATTTCTC
GCTACCGTCGAAGACGTTCGTCCGCTCGCCGTCTCTTCCTCTGCATGACAACCGTTGCTT
CTCTCGGATGTTCCAACATTTTGTTGCTCTAACAAAGGCATCTCAAGAGAATCCGAGGAA
ATGCGTCTGCCACTGTATTGCTCGGCGGTTTCCAGCGACTCCTTTGCATCTTTTATATTG
TTCAACGAATCCGAGCTCAAAGACGGAAAGTCCAGAGTCTTCATCTCCAAAGAATCAGAG
CTTCGACACAATTGATGATGTTTTTTCTCATTGTCTTCTAATTCCAAAGAGTCCGTACTA
GTCTCCATAATATTGCCTTCTTTCTGTGCAGCTCGTGCCTCATCGAGTTCTTCCATTTCC
TCTGGAAGGGTTTCCGGAATCGGTTGAGCGACAGTTCTCTCAGCATCGGTAATCTCGATC
TGTGAGATGTCCTCCGTGGTATCGTCCTGTCGTTCGAGTTTCTCCACATTGGACTGCGCG
ATTCGTATTATCTCGTCAATCTCTTTTATCCTCTTTTCATAATCGTCTGATCCGGAAGTG
CTAGGATTGAACGAGCCAGTCGCACTAGTATCTGTCCTCGAACGCGGCAGATTCTCCAAT
TTATATTTGTTCTCCGGACTCTCATGTTCCAGTAGTTCCTCTTCCTCGCGGGCCCGCAGC
TCCATCAGATGAGCCTCCCTGCAGGCCTTCTCCAAACCCTCGAAATCCTTCAGTGAGGAC
AACGAGACATCGTCGCCGTGACCTGAACGACCGGTCATGTATCTCCTCGGAAGACTGCCG
TTATTGCTATTGGAATCCTGCGAGCCGCACTGTAACTTTCGCGAATTCTCAGCCGCCACG
GTGCTCTCCAAGTGTTCGAATTCCTGCAGTGAAGTCAGGGACACAGTGTCGTGATCCGTA
GGCTTGCTGAAATATTTCTTCCCTAGAATGTCGTAATCCGGTGTACTACCGAAACTACCG
CGCATACTTCCTACACTGCCTATAGACTCTTTGTGGCTACCTAAGCTACCAAGTCTACTG
CTGCCAGCCTCAAAATCTGTGACCTCCTCTTCCTTGATATCCTCCAATGGTCCGCGATCA
TACTCGATGTCGTAAACTCTCGCGTCCGCGTGGAACTGCATCTCTATCCACTTCTTATTC
TCATACTGCTCCTCGTCAGAATAAGATTGAGATTGATCGTCGTTCGACGCCTGGGGCGGA
CTCTCCTCGGTCTCGAAGTCGAATAGATCGTTATTCTTTGACGTCTGACTTGTTGATACT
TGCGTGTCCTCTTTGTTCTTCTCAATTAGGTTTTCTAGATCGCGATCGTATTGTTTGCTG
GTGGTTTGAGGTACCGAGCTGATGCGAATGCTCTTTCCCTCGGCATCGAACTCTTCCGCT
TCGCGTCCGACTTCCTCGATTACCACAAAATCGTCCATAAGGTCAGGCTTGTCTACGAGT
TCGAATGAGTCGCTATCGGGTGAATGACGCTCAGACTTGTCCTTCTCTATATCTTTCTCT
ATGACTGTGTCGAAGGACATGCCCGATGCCGAGGATAAGGACATACTAGCCTGTTGTAGC
ATAGAGTGGACGGATGCCGCTATCGGTTCGAGACCCTCCTCTCCAGTCATCTCCTGATCC
AATCTCTGTTCTAGATCTCTCGCCGTTTCTACATCCGTTGCTTCCACGTCCTTTTCCGTA
TCTTTTTGTGCTTCTAAACTTTCCTCCTTTTCCTCTTCAAACTCCTCACTATCGCTGGGC
CTAGTAACTTCGGTAGAAATTACCTGCGTGCATACGCTTTGAATTTCGTCCTCAGATACT
CGCGACGTCATTGTGTCCACGGATTGAAGAACCTCGGGCGCAGCCATAGAGGCAGAAATG
GCTGAGGCTGCTTTGAGCTGATCCTCTTCCAATACTTCATCCATGGATTCTGGCTCCATG
ATGCTATCCACGATCTGTTGGAAAATCATCTCGGACGAACGTTTCATACGACATGGTATA
TGACTGTCGATTTTATCCATAGCATCGTCCATTGGTATTTCTTCGCTACCGGAAGAGTCT
GACGCCTCAGCCATCTCATGTTCCGCATCTAATGCACTTTCCAGGTTTTCATCTATTTCT
TCCGCGTCTATATCTGCTTCCTCCGAAGGTACCAGTGTTTCTGACAGCTCACTGGTACTG
TCGATGCTTCCGAGATGACCTGAACTAAGAGAATTTAAAGATTTCATGGATTCATGGGAG
CTTAACGTACTCGCTGCAGTTTGATACTCTTGCGAAGTCGGCAATGTCTTCGACCCCTCA
TGTTCCACGGACATTATCGCCGTCTCATACTCCGAAGCGGTTCCGGATTGTACGCCACCC
GCAGCGGACTGTAATGCCTCGACATCGGACGAACTAGGTCTGCTTCCGCTACCAATGTCG
TAGTCACAGGACTGATAGTTGCTGCTCTCGCCGGAACTGGAGACATCGGCTTCACTCTCC
GAAGTTAAGACTCTTTTCGATATTCTACTCGGTTTCTGGCGTCTTCTGGGAGCCGGTTGG
GGGAGTGCCAAAGAATAGCTGTCGTCCCTGTTATCCATGTCCGAACCGACGTCTGACGAT
CTACTGATGGGAAGCGGACTGGGACGACCCTCTTCGTCTTCTTCCAATTGTTCATCAACG
GTTATTACGGTTTCTTCTTCTTCTTCGTGCTTCTCGATATCGATTTCGATTTCAGGTGCT
TTAACTATACTGGTTGGTTTGTCTTCAGTGATGGCAGTTGCTTGGACAGATAGTTTGTCA
TCGGCGATATCTTTCGTGTCTTCTTGCTTTGTTTCATCAAATTTTTCAGTTTTCATAATC
GACGATTCGCTGTGTGTAGTAACTTCAGTTTCGACTTCCGGTTCAGCCTCCACAGGAACC
TGTTCAATGGACGGTGGTCTGTACAAAAATGGCAAATCATTCGGAATGGATTCCGGTTGG
AGTTTGAACTGAAACTCTGAAGGCGAATCTTTAATCTGAATCACGGTCTGACTGTTCTCG
CTCAATTCTTCTATCAAGTCTTGCCTAGCCGCTTCCAAGGATTCTTTCACCTCGGCGATC
TCTTTTTTCACTACTTCATCGAGTACCGTTATCGCGTATCGCGCGCTTAAATCGACACTC
TGGAGATCATCTTTTTTTATTTTCAAGGCACAAGTATCGGAAGGAGCAGTCGTCGATTTG
CTGGGTTTATCATGCTTTTCGGTAGTTTTTTCCATATGTCTTTTGTATTCCTCACTCGGC
GGTTTGATCTTCGCCAAATAAGTCTCTGTCCATTCTTTTAGCACATCATCAACTCTCGCA
CATTTTGGTAATTCTGATTCTTCTTTTTGAATTTCCTTAGTCTCAATTATTTCTTCTTTC
TCTGCCTCTTTTATTGTCTTATCAGTAGCTTCAAGTTTTTCCTGTTTTTGTGTTTCTTCA
GCTATAACATGCTGCATTAAATCTGTTTCTCCTTCCTTCATTATAGATACTTTATCCGCA
GAAATGTCTCCTTGGAAAATTTCTTTGTCCGTTTCCCGAGCTTTAGCTTCCGCAAGTTCC
ACACTTAAATCTTTCGTTTCCTCTTCTTTCACAGGCATCATTTCTGTAACAGCTTCGGTA
ATACTTGCTTCCCAGTCAAAATCTTCGTGAGGTATCGATTGTCGTATACTAGCCGCGTAT
TCGTCCGTCGGCGTCTTGGCGTCGTATTCTCGTTGCAGAGTGTCGACCAATTCTTGGCAA
GTAACATCTAATTTATTTTCTATTAGTTCGCTCTCAAAGTCCGGCTCGGTCACTGGGATC
ACGGTAAACTTTGTTATCTTGGTCGTGGTAGTCGTAACGGTCACATTAACATCACTGGCA
ACTGACTCTTTGACCGATTCAATCACACTAATCTCCTCCGAAGACTTAGTCACGGACTCT
TGCTCCGTGGATTCATCCTGCGAAGAAGTGCGAGCACGTCGCAAAGATGACTCGTATTCC
TCCAGCTCTTGATTGAATACCTGCGAGGGCTGCAGCATTTCTGATATTTCAATCTTCTCG
TCACCGATCATCCAGTCTCCCGGCTTGATCTCCAAATCGCTTACGTGCTTCACCCTTGGT
GAAAACAACGGCGGGCTCTCGATTTCGAAGCTGTCCGCCCTTCGTTTGTCGCCTGTGCTT
TCTCTCGATGGAACGGTCGGGGTTGAAACACTCTCGTGAATCGGAGGATAGGCTATTTCC
TCGGACACTGTGCTCGAACTGACAGTCACATCTTTCTCCTGACCGATCTTTTCCAAAGAA
TCTACAGCTATACTCTCGTGTAAGGAAGCTACGTCCTTACTAGTCTGTTCGGATGTTTTG
TGCTCGTCTAATTCTAAGGACGGCACGTCAACTGAGTCTTGTCGACTGTCTGCGCCTGGT
TCCAAGATCTCTAGCACTCTAGCGCCTGAAAACTCTGATGCTATCTTGTCTTTCGAGATA
TCGCTACATATATCCTTCTGAAGTGGCTCAATATAACCGCTCGATCTATCCGAACGAAGT
TTCTCGGATTGTGGACTAGACATATGCTTAGATATATCCTCTAGTTCTCCAGTGTCAACG
TCCAGAGTTTCTTCAAGCTCAATCTGCTCAGATATACTGCTGGGGCTTATAGTGATGTCT
TTGTCCTCGAGTTTTGCTTGCGAAGATGATTGTAAACTTTCATCTCGATCGTGCAATGAC
GATTCTTCATCTTTTGTTATATCTTCACTTATACTGTCTCTAGTGTATCCTTTCTCAAAC
ATTTCTTCTTGTATAGACTTTGATAGCACTGTTTCCGCAATCGGATGTCCTTCCTTCTGC
ATAATGCTTTCAAATTTTTTCGTTAGATCGTCTGCCAGTTTCTCATGATCAGTATCGCTG
CTCTCAGAAATTAACTGATCTAAATATTCTTTACTCAACATTTGTGGTTTCAATCCTGAT
GTCGACGATCTTCTCTCAATCTCACTCTCAATCGACTGTATCAGACCCTCTGCTATATTC
CGCGCTTCGATTTCTTTAGCGATTAATTCTTCTTTCTTTTCCAAAGATATCGGAGGTTCC
TTGCTTGGAAGTTGTTCGTCTCTTTCAGTTTTTTTAGTTGAATCCATCTTATCCTTTTGA
CTAGGTACAAACTCTTCAACCTTAAAACTCTCCAAGCTTTCTCTGTAAGATTGTCCTTGC
GCGATCGTTTCAATTTTTTCCAAATCTTCGACTTTAACTGTTTTAGGCAATTTCTTAATG
TCCTCTACCTTCTTCGCATCGTCCTTCTTGATCCTGATCGCCACATCCACGTCGCTTTTC
CTGTCCCTGCTAGTTCCAGATTTTTTCATTGCAGTTCCCTCGCTGTCCTCTAAGAGTTTA
AATAATTCTTCCTTTTCGTTCTTCGCTTTGGATTCAGAAGCGCTTGCATCTATCACTTCC
TTGCCTTCCGTCACGTTCACCGACATCTTTTGCACAGCGGTCTCGTCCACTTCTTCGCTC
TTGCTCCTTTTCTCTTCTGTCGTCTCAGCCAATGACTCCTTAGTTAGCTTAGATTCCGAG
GACTTTTTCCGTTCCACTTTTTCTTTCTCCTCATGAGTTATAAATTTATCCGCACCACTA
GAGATTTCTGACGAAAACACCTCCTTCTTCTCCACTTTACTGGTAGCCTTGGTATCAACC
TTCGAAGTAACTATACCGAAATCCTTGTCTCTCATTGCACTTATGTCCTCGAACATCTTA
AACGCGTCCTGCGGGTCAGTAAAGGTTTTGGAAAAAGTCTGCGTCTTACTCTTCGTGGTC
GAGCGTTCTTCGTGTCGCGAAGTAACCTCTTCGCTAGATTTCCTCTCGGTGACAGTGATA
GTCTCGCCATCTTTTTGTCCCGGCAAATCTTTCTTTGTTCCTTCTTTCTCCTTTGCTCCC
TCCATGATGCGTTTGGGTATGCGGGATTCAAATTCCTTCTTTTTGCTGGATGGCGAGGCA
ACATCTTTCTCTTTCTCCGAAATCAGCGAACTTTTTACCGATTTTTCCTCAGGTTTTTCT
GGTAATATTTTGCCTTTTCCTTCTTTCTGATTTTTATCCTTCTCAGCCATTGCAGTGGAA
ATTGGAATACGAGATTCAAATTCTTTTCTCATCTGTTTGACCTCCGTGTCAACAGCGTGG
TTTCTTTCCTTGTCGAAACTGATATCAGCTAGCATCTTCTCCTCCGCTTTTGCTTCTTCT
TCGATGATTCGCCTCTCTTCTTCGAGGAATTGTTCGATTTCCGTTTTATCATCCAAAGGA
AACGATTCGGTCCTAACGTCCATTCGTGATTTTTCAACATCGTCCATAGTTTGCATTTTG
TACGTGGAACTTGGTAAACCTTTTTCAAATATCTTTGTTTCCACGCTAACTTCTGGAATC
TGTGTAACTAATTTATCATTCGCATCTTTGATTTGCACCAACTCGTGGATCTGCTCTTGC
ATTAAAGTTCCATCTTTTTGCATCTTGTAGGTGATTGTTGTTTTTTCTGTTGTTATTTGC
TTTCCGATCAAATTCTCTTTGCTTAATGACTCCAATTGTTCCTCTCTTACGATGTCTGTA
TCAGGCTTCTTTTGTTTAATCATTTCTTTTGCAATCGGAATATGCATTTCCTCAGCGAGC
TCTCTTTCCTTATTCAACAATTCCTTGCAAATCTCCATCACCGGCTGAACTGTTATCTTT
TGAACTTCTTCACGCACTTCTTTGTCGTCGTCCTTTTTCTTTTTATCTTTCTGGTCTTTC
CACGGCTCCTTCGTCCATTTATCGCCCTCCGTAGCAGCTTTCAAAATCTTTTCTATCTCT
CTCGATTCCGCCACATGTTTTTCCTGAATATCCATCTTCTCCTTTGTTATTTCTGCTATA
CTCTTTTCCGCGCGATCCTTCTGGTCGTCGATCGTCTTGCCCTTGAGAACGGACTTGTCT
TTTTCGGACTTGGCGGAGTCTTGCAGTCTCGGTGTTCCCTTCGCCATCTCCTTCTGTATC
TGCTCCTCAAAATAATGCGCTTTTTCCGCCACTGAACACTCCGAAATATCCGGCACATTG
ATGTCTTCGATGGTTTCCGACCTTATGACATCCGAGATGCCCTCCGTTGTCCCATCACCT
TCCTCGGACGCGATATTCGGCTGGCACGACTCGCTGTCACTCTCATTAATGGTCAATTGA
GAGGTCCTCGAGATCTCGGATTCGGAACGCTGGTAGTTTTCACGTTTCCTCGAGATATCC
TCCCAGAATTTACGCTTCTCCGAGTACGTTTGCCTTTCGAGATCGGGCGACAAGTCCGGT
TCCGACTGACCGGCGCCTACTTTATTGGGATAACTAGCATCTACGGATTCTAGGGGACAA
GCCGCTTTTTGTGCAAAGGATTCTTGGATAGCGGCATCTGTTTGTTCCTTTTGCAACGTG
TCAGTTATGAATTTCTTTTCTGTTGGCGAGGAGGTTTCTTTAGGCTTATCAGATTTCTCC
GTTTGTTCCATTTTGTACTTTGATTTGTAATAATCTAATTTTTGATTTATGATATTAGAA
TCTTCGTAACCTTTTAATTTCTTTTGTATGTCATGTTTAACAATTGTTTCGGGAACGACA
ATATTTAATACACAAATAGGCTGCTGAGGTGGTTCTCCTTTTGCAACTTTTGGTTCTCGC
ATGAATAACATCCTCGCTACTGGATCCAATAACGGATCTTTCACTTTAACATGGAATGAC
AATCTATTCTGTCGAAAAGCCCTAAATGTGAACTTCAACTGCATACCAGACTTTGTTACT
GGCACTAAATTCCCACTAAATTCAATATAAAGATCTTTCCCGTCGAGTGCCTAATAAACG
AATATTGATCAGATAATTAAAAATAATCATACCATATTGACAATTTTTACAAAGTGATTT
ATGGAAAAATATACTATTACTAAAATCAAATAAATATATGTATATCGACAACAGAATAAA
CATTAATATTAACTGTATCATCTTATTATTATCTATTAAAGACAAAAATTAAAAAAAAAA
AGAATTTATTTAAATTTAGTAAAAATTGTGTCTTGCGAAATTTATTTTTATTTAAAAAAT
TTAAAAAATTTTGATAGTTTAAACAATTAAAATAATTTAATCCTTGTTGCGCTATATTAT
GAAATACCTCAACATCGCGACTTTTAACAATTTCTGTAAACTCCTCCTGTCTTTCCAAAG
TGTGCATGCCTTCTTTGCCATCAGTCATGCATAATATTCGCAATGTAGCTTCCAACACGT
CCATTCTCTTTGAATATATTATGAAATTTGTTATGTATGGCACATGTAGGGATGCCTCAT
ATAACTCCGTTGCCATTTTTGGTACTGCGCCAATATTTCTGCAATCCATCAACCAAAATC
TTGCTGAAACGGTAGTGGTGAACGATACTTTATCGTTCATGAAAGTTAACGGCGTTGATC
CGGTAACGTCTTCCCATTGTGACTCGTTGGTTCCACCCGCAATGCTACATAAGAGACGTA
ACGTAGGTGTCTCTCCACCATACTGATTAATCATCCCCTTGTTCGCTGCTTGCGGTACGG
GAAGAGTGAGGGTTATCGGTTTATGGAACTTCCGTCGTCTGGGTTCGATAGTAATCACCG
GTGAAACGGCAACGCAATTGCCGAGCAATTTGGCCGTAAGTTCAGCCGGAATAACATGCG
CCTGTAAGCCGACTTTAATTTTCTTTGTTAACGCTCCCGGTGGAAAAACGGCCTGCACGT
GGTTCGCCACGCTGGATAACAAAATGCAACCCTCGGCACCGATAACGTGAACTTCTTGCT
TGATTCTGGTTATGATAGCAAAGTACTGCGGGAAGTCTGTGGTGATTATGCGAGTAATTC
TGTCCGAATGTGAAATACTCATCTGAGGATCGTAAGGCGTATTAAGAAGAGTATCATCAT
TATCTGCAGAATTATCGTGTTCCTTCCATGTTTCTCCGTTTTCACTTCGCAGGATAATAA
TTTCCCGTTCTTTCCCGCGAACAGACGCGAAGTGCGGTATATCAATTAAGACGGGCCCTA
AAAATCTTGCACCCACGGGACCCATCTCGATAATTCGAGTAGCAAGAGCTTCCCCTTCCA
TCAAAGGAGGTGGATTCGCCACTTTATTTGCTTTTACTAATCTACAAGTTACGCGAATCG
GCATCGTTGCTCTTCGAGGCGGTATAATGATACGCACACCACTGTGTCTGCAGCCCTTCA
TAGCACCGCCACGTGCATCCACCAGAAAACTTATTAAAAATGATCTAAAGTGCAGCTTCC
CCAGATTCAGTCCATCGTTATCAAAATTTTCTGCTAAACAGTAATTATTGCTTTGTGTAA
ATTCTCGGTTTTCATCTTTTGCAAATTTTTTACCTTGTCTGTGTACCGGATCATCCCTAG
TAACGTCAATAGGCAACGAATCATCCCTCAGACTCTTCATCAAGTCTGCCGTGAGATATC
GGTAAGGTTGTTCGCTAATTAACGCGTCAGAACCTCCCTCGTCTTCCGAATCGGACATAA
AACTAGTTTCTTGCAAGCTTTCTGGAGCTATTACTTTGTACTTTTCCTCCCAGTTTTTGT
TATCCGGAGTCACGCTGTCATAAGGCAATCCTTTCAGTACTTCCATTACAGAGATATATC
CTAATTTTTGTGCTATGTTCAATGCCGTTAAACCATCGTTAGTACGTGCTTTATGTGAAG
CATTTCCTTCCAACAAAGCAGTAACGATATGAGCATGACCCTGTTGGGCAGCTTGATGAA
GCGGAGTGTAATTCTGATTAGTTCTAACATCAATCGTGGCGTTATGTTTTAACAAAAAGC
GTATCATCGAGAGATTTCCGAAGTGCGCGGCCACGTGTATCGGTCTATAGCCAGTCTCTG
TTTGACTCTCGACATCAGCCCCGTTTTTCACCAAGATAGAGGCCACCCTAATGAAATCTT
CTTGCGCGCATAAATGCAACGCCGTGAGTCCATTCTTGGATTTGTGATTAGGATTGGCAC
CATGCTCAATTAGCAAATTTGTCATATCATAATGTCCTTTCTGCGCACTTAGATGCAACG
GGGTGAAACCCGCTTTGGATTCCGCGTTTGCGTTAGCCCCCTTATCCAAGAGAATAGAAG
CGATGTCCATCTGGTTTTTACGAGCAGCGATATGTAGCGGAGTGTGTCCATTTTGCGACG
CAAGGTGAGGCGACGCTCCTTTTTCTAATAAAAGAGTTGCAACATTTGGATGATCATAGT
GACATGCCAAATGTAAGGGCGTGATATCGTTCTTTCCTTGGACATCAAGTTTGCTTTCTT
TTTGCAAGAGTATATTTGCGACATTCATATTTCCGTATTTAGCCGCGATATGTAAAGGTG
TAAAGCCGTTTTTCGTTGCAGCTTTAAGAGAAGCATTATTCTCCACAAGAATGGCCGCCA
CCTCCTCTTGACCCTCCTTCGCCGCGATATGAAGGGCCGTGTACATATCTTTCGTAGCGG
TGTCCACAGCCGCGCCGTGCTGCAGCAGCAGCATAACGATATCGATATTTCCTAGTCGAG
ACGCAATGTGAAGCGGTGTTTGCTGTTCCCTTGCACGAGCATCGACTTTGGCACCATTTC
TTAGCAAAATTCGAATAATGTCTGTTTGATTAGCTCTGGCTGCCAGATGCAGGGGTGTTT
CACCCCTAACAGTTGGCACGTCAGGATTGGCTTCATGCTGCAGTAGGAATATCACGATAT
TCATACACCCCATAAAACTGGCCACATGTAATGGAGTCAGTCCGGACTCCGTAGTCGACT
CGATGGATGCGCCGTGCTTCAGCAGAAGTTCTACCACTTTGATGCGGTTCTTCTTGCAAG
CGATATGGAGCGGCGTGAAGCCATTCAGAGCTCGAGCGTTCGGATCGGCTTTACGATCGA
GTAGCAACTTAGCCACCCTTACGTGGCCGCAGTGTGCGGCAACGTGGAGCGAGGTCAGAT
AGTCGATGGTTACTTCGTCCACTGGCGCCCGATGATACAGCAGCACTCTTGCAGCGTCCA
CGTGGTCTGCTTGAGAGGCCATGTGCAATGGTGCGAGTCCATTCTTAGTTCGCGCGCTGA
TCGGCGCCGAATTTTCAAGAAGCGTGCTGACAACCTGTTCGTGACCCGATCGTGCTGCAC
AATGTAGTGGAGTTAAACCGTCACTGGTTTTGGCATCGATTTGCGCCGAATTCTCCAGTA
ATATCTTAACCATATTGTTCTTGCCCCATTTTGCTGCCACATGTAGCGGGCTTATGTTAT
GCTTAGCTAAATAATTTACATCGGCTCCTCGTTTTATTAATAACCGTGCTATCTCTTCGT
TTCCATAATGAGCGGCGATGTGAAGAGGGGTAAAGCCACTCTTTGATGTCACATCGGGCT
TATGGTCGTTTTGTAAGAGCAGGTCAGCTGCTTTGCAATCGTCCTTTTTCGCGGCGATGT
GAAGTGCCGGCAATCTGACCTTGCCCTTCGAATCGTTCTCCAGGAGTACGCTAACAACTT
TATCGTGGCCTTGTTGCATCGCCACAGCGAGCGGTGTAAATCCATCCTCAGTCGCGAGAC
TTTGATTCGCTCCATTGCTGAGCAGGAGTTTGACGACCTGGTCGTGATTCTCCTGCGCAG
CCATGTATAAAGGAGTGAATCCATTTTGCGACTGGATATTAACCGCGGCACCATATTGAA
TAAGTATATTGACTATTTCAGACTGGCCAGCTAACGAAGCTATATGTAACGCTGTATTTC
CTTTCTTTGTCGCCGCATCGACCTTTGCACCCCTTTTTAATAATTCGGTTACTATCTCGA
CGTGGCCATCCTTCGAGGCTAAATGCAAAGCATTTAAACCATTCGAGTTGGCTGTATTAA
TATCTAAATCGGTATCGAGAAATTCGACCACTTTCTCGAGATTGCCGGACCGAGCAGCGC
GAAGAAATGCTGTCGTGTCATCAGCCTGGAGCCTAATGATCGGTGGGAATGCCTCTTCTT
TCGTCATTACTAAATAATAAACGGTATATTCTCTTTGACAAACTCTACGCACGCTCTGTA
AGCACCATGCTGAAGACGTAGACTC
>TRINITY_DN44767_c0_g1_i3 len=14433 path=[45382:0-66 45521:67-102 45518:103-124 45511:125-181 45492:182-205 45522:206-207 45389:208-229 @45515@!:230-371 45458:372-459 45508:460-468 45487:469-492 45455:493-562 45294:563-586 45484:587-745 45413:746-769 45452:770-857 45402:858-881 45483:882-1048 45215:1049-1072 45451:1073-1465 45207:1466-1489 45506:1490-2153 45450:2154-2373 45481:2374-2801 45291:2802-2825 45505:2826-3578 45523:3579-3579 45448:3580-4503 45164:4504-4527 45479:4528-4698 45424:4699-4722 45447:4723-5082 45478:5083-6366 45324:6367-6390 45446:6391-7507 45197:7508-7531 45504:7532-8403 45300:8404-8430 45445:8431-8871 45222:8872-8895 45476:8896-9259 45343:9260-9283 45444:9284-9787 @45519@!:9788-10199 45513:10200-10536 @45502@!:10537-10844 45474:10845-10994 45410:10995-11018 45442:11019-11084 45283:11085-11108 45501:11109-11422 45380:11423-11446 45473:11447-11703 45524:11704-11727 45525:11728-11731 45260:11732-11763 @45472@!:11764-11862 45313:11863-11900 45314:11901-11924 45499:11925-12197 45255:12198-12221 45471:12222-12495 45182:12496-12520 45498:12521-12537 45470:12538-12561 45438:12562-12747 45339:12748-12771 45469:12772-12809 45497:12810-12877 45437:12878-12901 45468:12902-13139 45427:13140-13163 45436:13164-13730 45368:13731-13754 45467:13755-13796 45354:13797-13820 45435:13821-14335 45281:14336-14432] [-1, 45382, 45521, 45518, 45511, 45492, 45522, 45389, 45515, 45458, 45508, 45487, 45455, 45294, 45484, 45413, 45452, 45402, 45483, 45215, 45451, 45207, 45506, 45450, 45481, 45291, 45505, 45523, 45448, 45164, 45479, 45424, 45447, 45478, 45324, 45446, 45197, 45504, 45300, 45445, 45222, 45476, 45343, 45444, 45519, 45513, 45502, 45474, 45410, 45442, 45283, 45501, 45380, 45473, 45524, 45525, 45260, 45472, 45313, 45314, 45499, 45255, 45471, 45182, 45498, 45470, 45438, 45339, 45469, 45497, 45437, 45468, 45427, 45436, 45368, 45467, 45354, 45435, 45281, -2]
TTTGGCAGAGGATGCACTTTACCCTGGAACTCGCTATGGACATGGTATATTACCTTCATT
GCCGTGGACTTTTGTTACTATTGGGCTCATCGCAGTAATCATGAAGTTCACTTTTTATGG
GCCTACCATCAAGTGCATCACAGCAGCGAGGAATTTAATCTCGCGGTTGGCCTGCGACAG
TCCATTCTACAACACTGGTGCAACTTTGCAATTTATTTACCGCTTGCCCTTTTTATACCT
CCATCGCACTTTATGGTCCACAATCAATTCAATTTGATATATCAATTGTGGATACATACA
ACAGTCATTGGTAATCTTGGACCACTCGAATCGATTTTTAATACACCTCAACATCATCGT
GTTCATCATGGTAAATTAAGTATATAATACTTCTTTTCGCGGCTTAAATATATTACATAC
GCATTTTTGCAATTGCAGGTTGCAATCTTTATTGCTTGGATAAGAATTACGGTGGTGTAC
TAATAATTTGGGATCGTTTGTTTGGTACATTTCAAGAAGAAAAACAAAAAGAAGAAATAG
TTTATGGATTAGTAGTTAATACCGAATCATTTAACGCGTTCTATCTACAGATATTTTATT
TAAAGGATTTAATTAAGAAAAGTATAAGTATGAGTACATGGGCTGATAAGTTTGCTGTTT
TCTGGAAAGGTCCTAGCTGGTTTCCAGGTGGACCACGTTTAGGTTTAGATGAATTTAAAA
TAAAGGTGAAACCTAGAGCCGTGTATAATCCTTATATATCAAAATGGCAAAAAATTTATA
TAAGTATACAATTTCTGATGGCTCTTTTCAATCATTATAAATTATATAAACCACAATATC
ATGAGAATTTGGACGATCTTTGGATTATAATTGCAGTGGCAAATAACTTAATTGCTCTCA
CTACCATCGGTTTGTTATTTGATAAATGTGCATTTATATATTCTAGCATTATTGAAATCG
TGCGTTGTACCCTTTATGTATATTTTATGCGTATGCACGAAGATAACTTAATCGATTACT
TGATATATTACGCACACGTATGTCAATTGGGTTTTATTTGGTTACCTTTTTTTGTATATA
AAATTTACACGTACATATACCGGTTTTTTCATTTAGAAGGTATGTATTTTGTCAATAAAT
CTTGAGAAAAAAATTGAGAATTTGTATGATTAAGTTTAAAACACTAGAACATTGCGCGTG
CTATTCATTTTTTAAAATATTAAATATATAGAAACTAACATCAAGGAAAATTTTAAATAT
AATGTAAATAAGATTTCGCATGTTCGCTATGTACTTATTGTTTGTTCGTGAAGTGTATTC
TCTTGCAATAGTATAAACGTAGGAAGCGTTTATTTCTTACATCAATATTGTATATAGGTA
TTATCACCAATAATAAATGATACAGCGTATTAACGTAATTTATAGGAAAAATAAACGTGC
GCACTAACAAGTTTCAGATAATGCACAGATGTATATTTTCATCGTTAAGGAAACAAATTT
TTTAAATCACATTATTATAACTTGTAATAATATACAATACATGTGTAAACATAATTGATA
ACATGTACAGTAACTTTGTATAGTAAGAGAAACAAATATAATGAATTATCAAAGAATTAT
TGGAATTATTTAATTAGAAAAGTATATTTACTACTTTCCGTAAGGTGTGTGTCCTAAATA
TTATATTCGCATATAAAATTTTCTATTTAGATATTATGTATCTGTCTTCCTTTGTAAACA
TGCGTTACAATAGCATTATTGTATTTTTGAGTTTCGCAAATGTCGCTTGAAATCATTACA
CGATACGAGGTAAGTCAAATGTATTATAAAATTTTACGAAAGCGCATCCACGAAGACATC
CTATAATCAAAATGTTTATAAAACACGCTATAAGAGTACAGTCTCATATGCGTTATAATA
CAAGTAGAACATGTAAGTAGCACTTCAAAGTATGTATTAAAAAAGTATGTGTAAAATGCA
ACTTAATATGTAAAGATTTCAAAAACAGTTAAGATTGTTTGAATTTTCCTGAACAAATAC
AGCAAGAATTATTACAACAAATCTGTCCAAATTTAATAATGATAAACAAGCAAGCATTCC
CCATCTCTTTATCCCACGCAACAATATTATATCTTAAAGTTAGCAACTATCTTACTTAAG
CATAATATAAATGTTATCAGAAGACATTGCGTAAAACAAGGACAAAATGTAATACTATCT
TATATATCCACAATGCACAAGTTCTTTAGTACATTATATTTAATATCGTGTTTTACATAT
AAAGCTTCTTGAATTATTCGGTAATATGTTTATGAAATCGTGGCAAAAATCCTTCCTGAT
GGTCCGCTTATCCACGAAAATTGTCTTATGTACTGCTACTTGGTGACGTTTTCATTTTGT
CATTTCTCGCTACCGTCGAAGACGTTCGTCCGCTCGCCGTCTCTTCCTCTGCATGACAAC
CGTTGCTTCTCTCGGATGTTCCAACATTTTGTTGCTCTAACAAAGGCATCTCAAGAGAAT
CCGAGGAAATGCGTCTGCCACTGTATTGCTCGGCGGTTTCCAGCGACTCCTTTGCATCTT
TTATATTGTTCAACGAATCCGAGCTCAAAGACGGAAAGTCCAGAGTCTTCATCTCCAAAG
AATCAGAGCTTCGACACAATTGATGATGTTTTTTCTCATTGTCTTCTAATTCCAAAGAGT
CCGTACTAGTCTCCATAATATTGCCTTCTTTCTGTGCAGCTCGTGCCTCATCGAGTTCTT
CCATTTCCTCTGGAAGGGTTTCCGGAATCGGTTGAGCGACAGTTCTCTCAGCATCGGTAA
TCTCGATCTGTGAGATGTCCTCCGTGGTATCGTCCTGTCGTTCGAGTTTCTCCACATTGG
ACTGCGCGATTCGTATTATCTCGTCAATCTCTTTTATCCTCTTTTCATAATCGTCTGATC
CGGAAGTGCTAGGATTGAACGAGCCAGTCGCACTAGTATCTGTCCTCGAACGCGGCAGAT
TCTCCAATTTATATTTGTTCTCCGGACTCTCATGTTCCAGTAGTTCCTCTTCCTCGCGGG
CCCGCAGCTCCATCAGATGAGCCTCCCTGCAGGCCTTCTCCAAACCCTCGAAATCCTTCA
GTGAGGACAACGAGACATCGTCGCCGTGACCTGAACGACCGGTCATGTATCTCCTCGGAA
GACTGCCGTTATTGCTATTGGAATCCTGCGAGCCGCACTGTAACTTTCGCGAATTCTCAG
CCGCCACGGTGCTCTCCAAGTGTTCGAATTCCTGCAGTGAAGTCAGGGACACAGTGTCGT
GATCCGTAGGCTTGCTGAAATATTTCTTCCCTAGAATGTCGTAATCCGGTGTACTACCGA
AACTACCGCGCATACTTCCTACACTGCCTATAGACTCTTTGTGGCTACCTAAGCTACCAA
GTCTACTGCTGCCAGCCTCAAAATCTGTGACCTCCTCTTCCTTGATATCCTCCAATGGTC
CGCGATCATACTCGATGTCGTAAACTCTCGCGTCCGCGTGGAACTGCATCTCTATCCACT
TCTTATTCTCATACTGCTCCTCGTCAGAATAAGATTGAGATTGATCGTCGTTCGACGCCT
GGGGCGGACTCTCCTCGGTCTCGAAGTCGAATAGATCGTTATTCTTTGACGTCTGACTTG
TTGATACTTGCGTGTCCTCTTTGTTCTTCTCAATTAGGTTTTCTAGATCGCGATCGTATT
GTTTGCTGGTGGTTTGAGGTACCGAGCTGATGCGAATGCTCTTTCCCTCGGCATCGAACT
CTTCCGCTTCGCGTCCGACTTCCTCGATTACCACAAAATCGTCCATAAGGTCAGGCTTGT
CTACGAGTTCGAATGAGTCGCTATCGGGTGAATGACGCTCAGACTTGTCCTTCTCTATAT
CTTTCTCTATGACTGTGTCGAAGGACATGCCCGATGCCGAGGATAAGGACATACTAGCCT
GTTGTAGCATAGAGTGGACGGATGCCGCTATCGGTTCGAGACCCTCCTCTCCAGTCATCT
CCTGATCCAATCTCTGTTCTAGATCTCTCGCCGTTTCTACATCCGTTGCTTCCACGTCCT
TTTCCGTATCTTTTTGTGCTTCTAAACTTTCCTCCTTTTCCTCTTCAAACTCCTCACTAT
CGCTGGGCCTAGTAACTTCGGTAGAAATTACCTGCGTGCATACGCTTTGAATTTCGTCCT
CAGATACTCGCGACGTCATTGTGTCCACGGATTGAAGAACCTCGGGCGCAGCCATAGAGG
CAGAAATGGCTGAGGCTGCTTTGAGCTGATCCTCTTCCAATACTTCATCCATGGATTCTG
GCTCCATGATGCTATCCACGATCTGTTGGAAAATCATCTCGGACGAACGTTTCATACGAC
ATGGTATATGACTGTCGATTTTATCCATAGCATCGTCCATTGGTATTTCTTCGCTACCGG
AAGAGTCTGACGCCTCAGCCATCTCATGTTCCGCATCTAATGCACTTTCCAGGTTTTCAT
CTATTTCTTCCGCGTCTATATCTGCTTCCTCCGAAGGTACCAGTGTTTCTGACAGCTCAC
TGGTACTGTCGATGCTTCCGAGATGACCTGAACTAAGAGAATTTAAAGATTTCATGGATT
CATGGGAGCTTAACGTACTCGCTGCAGTTTGATACTCTTGCGAAGTCGGCAATGTCTTCG
ACCCCTCATGTTCCACGGACATTATCGCCGTCTCATACTCCGAAGCGGTTCCGGATTGTA
CGCCACCCGCAGCGGACTGTAATGCCTCGACATCGGACGAACTAGGTCTGCTTCCGCTAC
CAATGTCGTAGTCACAGGACTGATAGTTGCTGCTCTCGCCGGAACTGGAGACATCGGCTT
CACTCTCCGAAGTTAAGACTCTTTTCGATATTCTACTCGGTTTCTGGCGTCTTCTGGGAG
CCGGTTGGGGGAGTGCCAAAGAATAGCTGTCGTCCCTGTTATCCATGTCCGAACCGACGT
CTGACGATCTACTGATGGGAAGCGGACTGGGACGACCCTCTTCGTCTTCTTCCAATTGTT
CATCAACGGTTATTACGGTTTCTTCTTCTTCTTCGTGCTTCTCGATATCGATTTCGATTT
CAGGTGCTTTAACTATACTGGTTGGTTTGTCTTCAGTGATGGCAGTTGCTTGGACAGATA
GTTTGTCATCGGCGATATCTTTCGTGTCTTCTTGCTTTGTTTCATCAAATTTTTCAGTTT
TCATAATCGACGATTCGCTGTGTGTAGTAACTTCAGTTTCGACTTCCGGTTCAGCCTCCA
CAGGAACCTGTTCAATGGACGGTGGTCTGTACAAAAATGGCAAATCATTCGGAATGGATT
CCGGTTGGAGTTTGAACTGAAACTCTGAAGGCGAATCTTTAATCTGAATCACGGTCTGAC
TGTTCTCGCTCAATTCTTCTATCAAGTCTTGCCTAGCCGCTTCCAAGGATTCTTTCACCT
CGGCGATCTCTTTTTTCACTACTTCATCGAGTACCGTTATCGCGTATCGCGCGCTTAAAT
CGACACTCTGGAGATCATCTTTTTTTATTTTCAAGGCACAAGTATCGGAAGGAGCAGTCG
TCGATTTGCTGGGTTTATCATGCTTTTCGGTAGTTTTTTCCATATGTCTTTTGTATTCCT
CACTCGGCGGTTTGATCTTCGCCAAATAAGTCTCTGTCCATTCTTTTAGCACATCATCAA
CTCTCGCACATTTTGGTAATTCTGATTCTTCTTTTTGAATTTCCTTAGTCTCAATTATTT
CTTCTTTCTCTGCCTCTTTTATTGTCTTATCAGTAGCTTCAAGTTTTTCCTGTTTTTGTG
TTTCTTCAGCTATAACATGCTGCATTAAATCTGTTTCTCCTTCCTTCATTATAGATACTT
TATCCGCAGAAATGTCTCCTTGGAAAATTTCTTTGTCCGTTTCCCGAGCTTTAGCTTCCG
CAAGTTCCACACTTAAATCTTTCGTTTCCTCTTCTTTCACAGGCATCATTTCTGTAACAG
CTTCGGTAATACTTGCTTCCCAGTCAAAATCTTCGTGAGGTATCGATTGTCGTATACTAG
CCGCGTATTCGTCCGTCGGCGTCTTGGCGTCGTATTCTCGTTGCAGAGTGTCGACCAATT
CTTGGCAAGTAACATCTAATTTATTTTCTATTAGTTCGCTCTCAAAGTCCGGCTCGGTCA
CTGGGATCACGGTAAACTTTGTTATCTTGGTCGTGGTAGTCGTAACGGTCACATTAACAT
CACTGGCAACTGACTCTTTGACCGATTCAATCACACTAATCTCCTCCGAAGACTTAGTCA
CGGACTCTTGCTCCGTGGATTCATCCTGCGAAGAAGTGCGAGCACGTCGCAAAGATGACT
CGTATTCCTCCAGCTCTTGATTGAATACCTGCGAGGGCTGCAGCATTTCTGATATTTCAA
TCTTCTCGTCACCGATCATCCAGTCTCCCGGCTTGATCTCCAAATCGCTTACGTGCTTCA
CCCTTGGTGAAAACAACGGCGGGCTCTCGATTTCGAAGCTGTCCGCCCTTCGTTTGTCGC
CTGTGCTTTCTCTCGATGGAACGGTCGGGGTTGAAACACTCTCGTGAATCGGAGGATAGG
CTATTTCCTCGGACACTGTGCTCGAACTGACAGTCACATCTTTCTCCTGACCGATCTTTT
CCAAAGAATCTACAGCTATACTCTCGTGTAAGGAAGCTACGTCCTTACTAGTCTGTTCGG
ATGTTTTGTGCTCGTCTAATTCTAAGGACGGCACGTCAACTGAGTCTTGTCGACTGTCTG
CGCCTGGTTCCAAGATCTCTAGCACTCTAGCGCCTGAAAACTCTGATGCTATCTTGTCTT
TCGAGATATCGCTACATATATCCTTCTGAAGTGGCTCAATATAACCGCTCGATCTATCCG
AACGAAGTTTCTCGGATTGTGGACTAGACATATGCTTAGATATATCCTCTAGTTCTCCAG
TGTCAACGTCCAGAGTTTCTTCAAGCTCAATCTGCTCAGATATACTGCTGGGGCTTATAG
TGATGTCTTTGTCCTCGAGTTTTGCTTGCGAAGATGATTGTAAACTTTCATCTCGATCGT
GCAATGACGATTCTTCATCTTTTGTTATATCTTCACTTATACTGTCTCTAGTGTATCCTT
TCTCAAACATTTCTTCTTGTATAGACTTTGATAGCACTGTTTCCGCAATCGGATGTCCTT
CCTTCTGCATAATGCTTTCAAATTTTTTCGTTAGATCGTCTGCCAGTTTCTCATGATCAG
TATCGCTGCTCTCAGAAATTAACTGATCTAAATATTCTTTACTCAACATTTGTGGTTTCA
ATCCTGATGTCGACGATCTTCTCTCAATCTCACTCTCAATCGACTGTATCAGACCCTCTG
CTATATTCCGCGCTTCGATTTCTTTAGCGATTAATTCTTCTTTCTTTTCCAAAGATATCG
GAGGTTCCTTGCTTGGAAGTTGTTCGTCTCTTTCAGTTTTTTTAGTTGAATCCATCTTAT
CCTTTTGACTAGGTACAAACTCTTCAACCTTAAAACTCTCCAAGCTTTCTCTGTAAGATT
GTCCTTGCGCGATCGTTTCAATTTTTTCCAAATCTTCGACTTTAACTGTTTTAGGCAATT
TCTTAATGTCCTCTACCTTCTTCGCATCGTCCTTCTTGATCCTGATCGCCACATCCACGT
CGCTTTTCCTGTCCCTGCTAGTTCCAGATTTTTTCATTGCAGTTCCCTCGCTGTCCTCTA
AGAGTTTAAATAATTCTTCCTTTTCGTTCTTCGCTTTGGATTCAGAAGCGCTTGCATCTA
TCACTTCCTTGCCTTCCGTCACGTTCACCGACATCTTTTGCACAGCGGTCTCGTCCACTT
CTTCGCTCTTGCTCCTTTTCTCTTCTGTCGTCTCAGCCAATGACTCCTTAGTTAGCTTAG
ATTCCGAGGACTTTTTCCGTTCCACTTTTTCTTTCTCCTCATGAGTTATAAATTTATCCG
CACCACTAGAGATTTCTGACGAAAACACCTCCTTCTTCTCCACTTTACTGGTAGCCTTGG
TATCAACCTTCGAAGTAACTATACCGAAATCCTTGTCTCTCATTGCACTTATGTCCTCGA
ACATCTTAAACGCGTCCTGCGGGTCAGTAAAGGTTTTGGAAAAAGTCTGCGTCTTACTCT
TCGTGGTCGAGCGTTCTTCGTGTCGCGAAGTAACCTCTTCGCTAGATTTCCTCTCGGTGA
CAGTGATAGTCTCGCCATCTTTTTGTCCCGGCAAATCTTTCTTTGTTCCTTCTTTCTCCT
TTGCTCCCTCCATGATGCGTTTGGGTATGCGGGATTCAAATTCCTTCTTTTTGCTGGATG
GCGAGGCAACATCTTTCTCTTTCTCCGAAATCAGCGAACTTTTTACCGATTTTTCCTCAG
GTTTTTCTGGTAATATTTTGCCTTTTCCTTCTTTCTGATTTTTATCCTTCTCAGCCATTG
CAGTGGAAATTGGAATACGAGATTCAAATTCTTTTCTCATCTGTTTGACCTCCGTGTCAA
CAGCGTGGTTTCTTTCCTTGTCGAAACTGATATCAGCTAGCATCTTCTCCTCCGCTTTTG
CTTCTTCTTCGATGATTCGCCTCTCTTCTTCGAGGAATTGTTCGATTTCCGTTTTATCAT
CCAAAGGAAACGATTCGGTCCTAACGTCCATTCGTGATTTTTCAACATCGTCCATAGTTT
GCATTTTGTACGTGGAACTTGGTAAACCTTTTTCAAATATCTTTGTTTCCACGCTAACTT
CTGGAATCTGTGTAACTAATTTATCATTCGCATCTTTGATTTGCACCAACTCGTGGATCT
GCTCTTGCATTAAAGTTCCATCTTTTTGCATCTTGTAGGTGATTGTTGTTTTTTCTGTTG
TTATTTGCTTTCCGATCAAATTCTCTTTGCTTAATGACTCCAATTGTTCCTCTCTTACGA
TGTCTGTATCAGGCTTCTTTTGTTTAATCATTTCTTTTGCAATCGGAATATGCATTTCCT
CAGCGAGCTCTCTTTCCTTATTCAACAATTCCTTGCAAATCTCCATCACCGGCTGAACTG
TTATCTTTTGAACTTCTTCACGCACTTCTTTGTCGTCGTCCTTTTTCTTTTTATCTTTCT
GGTCTTTCCACGGCTCCTTCGTCCATTTATCGCCCTCCGTAGCAGCTTTCAAAATCTTTT
CTATCTCTCTCGATTCCGCCACATGTTTTTCCTGAATATCCATCTTCTCCTTTGTTATTT
CTGCTATACTCTTTTCCGCGCGATCCTTCTGGTCGTCGATCGTCTTGCCCTTGAGAACGG
ACTTGTCTTTTTCGGACTTGGCGGAGTCTTGCAGTCTCGGTGTTCCCTTCGCCATCTCCT
TCTGTATCTGCTCCTCAAAATAATGCGCTTTTTCCGCCACTGAACACTCCGAAATATCCG
GCACATTGATGTCTTCGATGGTTTCCGACCTTATGACATCCGAGATGCCCTCCGTTGTCC
CATCACCTTCCTCGGACGCGATATTCGGCTGGCACGACTCGCTGTCACTCTCATTAATGG
TCAATTGAGAGGTCCTCGAGATCTCGGATTCGGAACGCTGGTAGTTTTCACGTTTCCTCG
AGATATCCTCCCAGAATTTACGCTTCTCCGAGTACGTTTGCCTTTCGAGATCGGGCGACA
AGTCCGGTTCCGACTGACCGGCGCCTACTTTATTGGGATAACTAGCATCTACGGATTCTA
GGGGACAAGCCGCTTTTTGTGCAAAGGATTCTTGGATAGCGGCATCTGTTTGTTCCTTTT
GCAACGTGTCAGTTATGAATTTCTTTTCTGTTGGCGAGGAGGTTTCTTTAGGCTTATCAG
ATTTCTCCGTTTGTTCCATTTTGTACTTTGATTTGTAATAATCTAATTTTTGATTTATGA
TATTAGAATCTTCGTAACCTTTTAATTTCTTTTGTATGTCATGTTTAACAATTGTTTCGG
GAACGACAATATTTAATACACAAATAGGCTGCTGAGGTGGTTCTCCTTTTGCAACTTTTG
GTTCTCGCATGAATAACATCCTCGCTACTGGATCCAATAACGGATCTTTCACTTTAACAT
GGAATGACAATCTATTCTGTCGAAAAGCCCTAAATGTGAACTTCAACTGCATACCAGACT
TTGTTACTGGCACTAAATTCCCACTAAATTCAATATAAAGATCTTTCCCGTCGAGTGCCT
AATAAACGAATATTGATCAGATAATTAAAAATAATCATACCATATTGACAATTTTTACAA
AGTGATTTATGGAAAAATATACTATTACTAAAATCAAATAAATATATGTATATCGACAAC
AGAATAAACATTAATATTAACTGTATCATCTTATTATTATCTATTAAAGACAAAAATTAA
AAAAAAAAAGAATTTATTTAAATTTAGTAAAAATTGTGTCTTGCGAAATTTATTTTTATT
TAAAAAATTTAAAAAATTTTGATAGTTTAAACAATTAAAATAATTTAATCCTTGTTGCGC
TATATTATGAAATACCTCAACATCGCGACTTTTAACAATTTCTGTAAACTCCTCCTGTCT
TTCCAAAGTGTGCATGCCTTCTTTGCCATCAGTCATGCATAATATTCGCAATGTAGCTTC
CAACACGTCCATTCTCTTTGAATATATTATGAAATTTGTTATGTATGGCACATGTAGGGA
TGCCTCATATAACTCCGTTGCCATTTTTGGTACTGCGCCAATATTTCTGCAATCCATCAA
CCAAAATCTTGCTGAAACGGTAGTGGTGAACGATACTTTATCGTTCATGAAAGTTAACGG
CGTTGATCCGGTAACGTCTTCCCATTGTGACTCGTTGGTTCCACCCGCAATGCTACATAA
GAGACGTAACGTAGGTGTCTCTCCACCATACTGATTAATCATCCCCTTGTTCGCTGCTTG
CGGTACGGGAAGAGTGAGGGTTATCGGTTTATGGAACTTCCGTCGTCTGGGTTCGATAGT
AATCACCGGTGAAACGGCAACGCAATTGCCGAGCAATTTGGCCGTAAGTTCAGCCGGAAT
AACATGCGCCTGTAAGCCGACTTTAATTTTCTTTGTTAACGCTCCCGGTGGAAAAACGGC
CTGCACGTGGTTCGCCACGCTGGATAACAAAATGCAACCCTCGGCACCGATAACGTGAAC
TTCTTGCTTGATTCTGGTTATGATAGCAAAGTACTGCGGGAAGTCTGTGGTGATTATGCG
AGTAATTCTGTCCGAATGTGAAATACTCATCTGAGGATCGTAAGGCGTATTAAGAAGAGT
ATCATCATTATCTGCAGAATTATCGTGTTCCTTCCATGTTTCTCCGTTTTCACTTCGCAG
GATAATAATTTCCCGTTCTTTCCCGCGAACAGACGCGAAGTGCGGTATATCAATTAAGAC
GGGCCCTAAAAATCTTGCACCCACGGGACCCATCTCGATAATTCGAGTAGCAAGAGCTTC
CCCTTCCATCAAAGGAGGTGGATTCGCCACTTTATTTGCTTTTACTAATCTACAAGTTAC
GCGAATCGGCATCGTTGCTCTTCGAGGCGGTATAATGATACGCACACCACTGTGTCTGCA
GCCCTTCATAGCACCGCCACGTGCATCCACCAGAAAACTTATTAAAAATGATCTAAAGTG
CAGCTTCCCCAGATTCAGTCCATCGTTATCAAAATTTTCTGCTAAACAGTAATTATTGCT
TTGTGTAAATTCTCGGTTTTCATCTTTTGCAAATTTTTTACCTTGTCTGTGTACCGGATC
ATCCCTAGTAACGTCAATAGGCAACGAATCATCCCTCAGACTCTTCATCAAGTCTGCCGT
GAGATATCGGTAAGGTTGTTCGCTAATTAACGCGTCAGAACCTCCCTCGTCTTCCGAATC
GGACATAAAACTAGTTTCTTGCAAGCTTTCTGGAGCTATTACTTTGTACTTTTCCTCCCA
GTTTTTGTTATCCGGAGTCACGCTGTCATAAGGCAATCCTTTCAGTACTTCCATTACAGA
GATATATCCTAATTTTTGTGCTATGTTCAATGCCGTTAAACCATCGTTAGTACGTGCTTT
ATGTGAAGCATTTCCTTCCAACAAAGCAGTAACGATATGAGCATGACCCTGTTGGGCAGC
TTGATGAAGCGGAGTGTAATTCTGATTAGTTCTAACATCAATCGTGGCGTTATGTTTTAA
CAAAAAGCGTATCATCGAGAGATTTCCGAAGTGCGCGGCCACGTGTATCGGTCTATAGCC
AGTCTCTGTTTGACTCTCGACATCAGCCCCGTTTTTCACCAAGATAGAGGCCACCCTAAT
GAAATCTTCTTGCGCGCATAAATGCAACGCCGTGAGTCCATTCTTGGATTTGTGATTAGG
ATTGGCACCATGCTCAATTAGCAAATTTGTCATATCATAATGTCCTTTCTGCGCACTTAG
ATGCAACGGGGTGAAACCCGCTTTGGATTCCGCGTTTGCGTTAGCCCCCTTATCCAAGAG
AATAGAAGCGATGTCCATCTGGTTTTTACGAGCAGCGATATGTAGCGGAGTGTGTCCATT
TTGCGACGCAAGGTGAGGCGACGCTCCTTTTTCTAATAAAAGAGTTGCAACATTTGGATG
ATCATAGTGACATGCCAAATGTAAGGGCGTGATATCGTTCTTTCCTTGGACATCAAGTTT
GCTTTCTTTTTGCAAGAGTATATTTGCGACATTCATATTTCCGTATTTAGCCGCGATATG
TAAAGGTGTAAAGCCGTTTTTCGTTGCAGCTTTAAGAGAAGCATTATTCTCCACAAGAAT
GGCCGCCACCTCCTCTTGACCCTCCTTCGCCGCGATATGAAGGGCCGTGTACATATCTTT
CGTAGCGGTGTCCACAGCCGCGCCGTGCTGCAGCAGCAGCATAACGATATCGATATTTCC
TAGTCGAGACGCAATGTGAAGCGGTGTTTGCTGTTCCCTTGCACGAGCATCGACTTTGGC
ACCATTTCTTAGCAAAATTCGAATAATGTCTGTTTGATTAGCTCTGGCTGCCAGATGCAG
GGGTGTTTCACCCCTAACAGTTGGCACGTCAGGATTGGCTTCATGCTGCAGTAGGAATAT
CACGATATTCATACACCCCATAAAACTGGCCACATGTAATGGAGTCAGTCCGGACTCCGT
AGTCGACTCGATGGATGCGCCGTGCTTCAGCAGAAGTTCTACCACTTTGATGCGGTTCTT
CTTGCAAGCGATATGGAGCGGCGTGAAGCCATTCAGAGCTCGAGCGTTCGGATCGGCTTT
ACGATCGAGTAGCAACTTAGCCACCCTTACGTGGCCGCAGTGTGCGGCAACGTGGAGCGA
GGTCAGATAGTCGATGGTTACTTCGTCCACTGGCGCCCGATGATACAGCAGCACTCTTGC
AGCGTCCACGTGGTCTGCTTGAGAGGCCATGTGCAATGGTGCGAGTCCATTCTTAGTTCG
CGCGCTGATCGGCGCCGAATTTTCAAGAAGCGTGCTGACAACCTGTTCGTGACCCGATCG
TGCTGCACAATGTAGTGGAGTTAAACCGTCACTGGTTTTGGCATCGATTTGCGCCGAATT
CTCCAGTAATATCTTAACCATATTGTTCTTGCCCCATTTTGCTGCCACATGTAGCGGGCT
TATGTTATGCTTAGCTAAATAATTTACATCGGCTCCTCGTTTTATTAATAACCGTGCTAT
CTCTTCGTTTCCATAATGAGCGGCGATGTGAAGAGGGGTAAAGCCACTCTTTGATGTCAC
ATCGGGCTTATGGTCGTTTTGTAAGAGCAGGTCAGCTGCTTTGCAATCGTCCTTTTTCGC
GGCGATGTGAAGTGCCGGCAATCTGACCTTGCCCTTCGAATCGTTCTCCAGGAGTACGCT
AACAACTTTATCGTGGCCTTGTTGCATCGCCACAGCGAGCGGTGTAAATCCATCCTCAGT
CGCGAGACTTTGATTCGCTCCATTGCTGAGCAGGAGTTTGACGACCTGGTCGTGATTCTC
CTGCGCAGCCATGTATAAAGGAGTGAATCCATTTTGCGACTGGATATTAACCGCGGCACC
ATATTGAATAAGTATATTGACTATTTCAGACTGGCCAGCTAACGAAGCTATATGTAACGC
TGTATTTCCTTTCTTTGTCGCCGCATCGACCTTTGCACCCCTTTTTAATAATTCGGTTAC
TATCTCGACGTGGCCATCCTTCGAGGCTAAATGCAAAGCATTTAAACCATTCGAGTTGGC
TGTATTAATATCTAAATCGGTATCGAGAAATTCGACCACTTTCTCGAGATTGCCGGACCG
AGCAGCGCGAAGAAATGCTGTCGTGTCATCAGCCTGGAGCCTAATGATCGGTGGGAATGC
CTCTTCTTTCGTCATTACTAAATAATAAACGGTATATTCTCTTTGACAAACTCTACGCAC
GCTCTGTAAGCACCATGCTGAAGACGTAGACTC
>TRINITY_DN44767_c0_g1_i7 len=14616 path=[45382:0-66 45521:67-102 45518:103-124 45511:125-181 45492:182-205 45522:206-207 45509:208-412 @45515@!:413-554 45458:555-642 45508:643-651 45487:652-675 45455:676-745 45294:746-769 45484:770-928 45413:929-952 45452:953-1040 45402:1041-1064 45483:1065-1231 45215:1232-1255 45451:1256-1648 45207:1649-1672 45506:1673-2336 45450:2337-2556 45481:2557-2984 45291:2985-3008 45505:3009-3761 45523:3762-3762 45448:3763-4686 45164:4687-4710 45479:4711-4881 45424:4882-4905 45447:4906-5265 45478:5266-6549 45324:6550-6573 45446:6574-7690 45197:7691-7714 45504:7715-8586 45300:8587-8613 45445:8614-9054 45222:9055-9078 45476:9079-9442 45343:9443-9466 45444:9467-9970 @45519@!:9971-10382 45513:10383-10719 @45502@!:10720-11027 45474:11028-11177 45410:11178-11201 45442:11202-11267 45283:11268-11291 45501:11292-11605 45380:11606-11629 45473:11630-11886 45524:11887-11910 45525:11911-11914 45260:11915-11946 @45472@!:11947-12045 45313:12046-12083 45314:12084-12107 45499:12108-12380 45255:12381-12404 45471:12405-12678 45182:12679-12703 45498:12704-12720 45470:12721-12744 45438:12745-12930 45339:12931-12954 45469:12955-12992 45497:12993-13060 45437:13061-13084 45468:13085-13322 45427:13323-13346 45436:13347-13913 45368:13914-13937 45467:13938-13979 45354:13980-14003 45435:14004-14518 45281:14519-14615] [-1, 45382, 45521, 45518, 45511, 45492, 45522, 45509, 45515, 45458, 45508, 45487, 45455, 45294, 45484, 45413, 45452, 45402, 45483, 45215, 45451, 45207, 45506, 45450, 45481, 45291, 45505, 45523, 45448, 45164, 45479, 45424, 45447, 45478, 45324, 45446, 45197, 45504, 45300, 45445, 45222, 45476, 45343, 45444, 45519, 45513, 45502, 45474, 45410, 45442, 45283, 45501, 45380, 45473, 45524, 45525, 45260, 45472, 45313, 45314, 45499, 45255, 45471, 45182, 45498, 45470, 45438, 45339, 45469, 45497, 45437, 45468, 45427, 45436, 45368, 45467, 45354, 45435, 45281, -2]
TTTGGCAGAGGATGCACTTTACCCTGGAACTCGCTATGGACATGGTATATTACCTTCATT
GCCGTGGACTTTTGTTACTATTGGGCTCATCGCAGTAATCATGAAGTTCACTTTTTATGG
GCCTACCATCAAGTGCATCACAGCAGCGAGGAATTTAATCTCGCGGTTGGCCTGCGACAG
TCCATTCTACAACACTGGTGCAACTTTGTAAATATAATTTCTCTAAAATTTCTTATCAAA
TGCAAAAAAATTGATTATGTTAAAAAATACTGATAGATAATCTTAATTATATCTCTAAAA
ACCAATTAAAATAAATGAAAAATAAGAGAGTTAAGAATAAAATAAAACTTCGTAGTATCT
TTTATATATATTTTCAAATATTTTTTGCAGGCAATTTATTTACCGCTTGCCCTTTTTATA
CCTCCATCGCACTTTATGGTCCACAATCAATTCAATTTGATATATCAATTGTGGATACAT
ACAACAGTCATTGGTAATCTTGGACCACTCGAATCGATTTTTAATACACCTCAACATCAT
CGTGTTCATCATGGTAAATTAAGTATATAATACTTCTTTTCGCGGCTTAAATATATTACA
TACGCATTTTTGCAATTGCAGGTTGCAATCTTTATTGCTTGGATAAGAATTACGGTGGTG
TACTAATAATTTGGGATCGTTTGTTTGGTACATTTCAAGAAGAAAAACAAAAAGAAGAAA
TAGTTTATGGATTAGTAGTTAATACCGAATCATTTAACGCGTTCTATCTACAGATATTTT
ATTTAAAGGATTTAATTAAGAAAAGTATAAGTATGAGTACATGGGCTGATAAGTTTGCTG
TTTTCTGGAAAGGTCCTAGCTGGTTTCCAGGTGGACCACGTTTAGGTTTAGATGAATTTA
AAATAAAGGTGAAACCTAGAGCCGTGTATAATCCTTATATATCAAAATGGCAAAAAATTT
ATATAAGTATACAATTTCTGATGGCTCTTTTCAATCATTATAAATTATATAAACCACAAT
ATCATGAGAATTTGGACGATCTTTGGATTATAATTGCAGTGGCAAATAACTTAATTGCTC
TCACTACCATCGGTTTGTTATTTGATAAATGTGCATTTATATATTCTAGCATTATTGAAA
TCGTGCGTTGTACCCTTTATGTATATTTTATGCGTATGCACGAAGATAACTTAATCGATT
ACTTGATATATTACGCACACGTATGTCAATTGGGTTTTATTTGGTTACCTTTTTTTGTAT
ATAAAATTTACACGTACATATACCGGTTTTTTCATTTAGAAGGTATGTATTTTGTCAATA
AATCTTGAGAAAAAAATTGAGAATTTGTATGATTAAGTTTAAAACACTAGAACATTGCGC
GTGCTATTCATTTTTTAAAATATTAAATATATAGAAACTAACATCAAGGAAAATTTTAAA
TATAATGTAAATAAGATTTCGCATGTTCGCTATGTACTTATTGTTTGTTCGTGAAGTGTA
TTCTCTTGCAATAGTATAAACGTAGGAAGCGTTTATTTCTTACATCAATATTGTATATAG
GTATTATCACCAATAATAAATGATACAGCGTATTAACGTAATTTATAGGAAAAATAAACG
TGCGCACTAACAAGTTTCAGATAATGCACAGATGTATATTTTCATCGTTAAGGAAACAAA
TTTTTTAAATCACATTATTATAACTTGTAATAATATACAATACATGTGTAAACATAATTG
ATAACATGTACAGTAACTTTGTATAGTAAGAGAAACAAATATAATGAATTATCAAAGAAT
TATTGGAATTATTTAATTAGAAAAGTATATTTACTACTTTCCGTAAGGTGTGTGTCCTAA
ATATTATATTCGCATATAAAATTTTCTATTTAGATATTATGTATCTGTCTTCCTTTGTAA
ACATGCGTTACAATAGCATTATTGTATTTTTGAGTTTCGCAAATGTCGCTTGAAATCATT
ACACGATACGAGGTAAGTCAAATGTATTATAAAATTTTACGAAAGCGCATCCACGAAGAC
ATCCTATAATCAAAATGTTTATAAAACACGCTATAAGAGTACAGTCTCATATGCGTTATA
ATACAAGTAGAACATGTAAGTAGCACTTCAAAGTATGTATTAAAAAAGTATGTGTAAAAT
GCAACTTAATATGTAAAGATTTCAAAAACAGTTAAGATTGTTTGAATTTTCCTGAACAAA
TACAGCAAGAATTATTACAACAAATCTGTCCAAATTTAATAATGATAAACAAGCAAGCAT
TCCCCATCTCTTTATCCCACGCAACAATATTATATCTTAAAGTTAGCAACTATCTTACTT
AAGCATAATATAAATGTTATCAGAAGACATTGCGTAAAACAAGGACAAAATGTAATACTA
TCTTATATATCCACAATGCACAAGTTCTTTAGTACATTATATTTAATATCGTGTTTTACA
TATAAAGCTTCTTGAATTATTCGGTAATATGTTTATGAAATCGTGGCAAAAATCCTTCCT
GATGGTCCGCTTATCCACGAAAATTGTCTTATGTACTGCTACTTGGTGACGTTTTCATTT
TGTCATTTCTCGCTACCGTCGAAGACGTTCGTCCGCTCGCCGTCTCTTCCTCTGCATGAC
AACCGTTGCTTCTCTCGGATGTTCCAACATTTTGTTGCTCTAACAAAGGCATCTCAAGAG
AATCCGAGGAAATGCGTCTGCCACTGTATTGCTCGGCGGTTTCCAGCGACTCCTTTGCAT
CTTTTATATTGTTCAACGAATCCGAGCTCAAAGACGGAAAGTCCAGAGTCTTCATCTCCA
AAGAATCAGAGCTTCGACACAATTGATGATGTTTTTTCTCATTGTCTTCTAATTCCAAAG
AGTCCGTACTAGTCTCCATAATATTGCCTTCTTTCTGTGCAGCTCGTGCCTCATCGAGTT
CTTCCATTTCCTCTGGAAGGGTTTCCGGAATCGGTTGAGCGACAGTTCTCTCAGCATCGG
TAATCTCGATCTGTGAGATGTCCTCCGTGGTATCGTCCTGTCGTTCGAGTTTCTCCACAT
TGGACTGCGCGATTCGTATTATCTCGTCAATCTCTTTTATCCTCTTTTCATAATCGTCTG
ATCCGGAAGTGCTAGGATTGAACGAGCCAGTCGCACTAGTATCTGTCCTCGAACGCGGCA
GATTCTCCAATTTATATTTGTTCTCCGGACTCTCATGTTCCAGTAGTTCCTCTTCCTCGC
GGGCCCGCAGCTCCATCAGATGAGCCTCCCTGCAGGCCTTCTCCAAACCCTCGAAATCCT
TCAGTGAGGACAACGAGACATCGTCGCCGTGACCTGAACGACCGGTCATGTATCTCCTCG
GAAGACTGCCGTTATTGCTATTGGAATCCTGCGAGCCGCACTGTAACTTTCGCGAATTCT
CAGCCGCCACGGTGCTCTCCAAGTGTTCGAATTCCTGCAGTGAAGTCAGGGACACAGTGT
CGTGATCCGTAGGCTTGCTGAAATATTTCTTCCCTAGAATGTCGTAATCCGGTGTACTAC
CGAAACTACCGCGCATACTTCCTACACTGCCTATAGACTCTTTGTGGCTACCTAAGCTAC
CAAGTCTACTGCTGCCAGCCTCAAAATCTGTGACCTCCTCTTCCTTGATATCCTCCAATG
GTCCGCGATCATACTCGATGTCGTAAACTCTCGCGTCCGCGTGGAACTGCATCTCTATCC
ACTTCTTATTCTCATACTGCTCCTCGTCAGAATAAGATTGAGATTGATCGTCGTTCGACG
CCTGGGGCGGACTCTCCTCGGTCTCGAAGTCGAATAGATCGTTATTCTTTGACGTCTGAC
TTGTTGATACTTGCGTGTCCTCTTTGTTCTTCTCAATTAGGTTTTCTAGATCGCGATCGT
ATTGTTTGCTGGTGGTTTGAGGTACCGAGCTGATGCGAATGCTCTTTCCCTCGGCATCGA
ACTCTTCCGCTTCGCGTCCGACTTCCTCGATTACCACAAAATCGTCCATAAGGTCAGGCT
TGTCTACGAGTTCGAATGAGTCGCTATCGGGTGAATGACGCTCAGACTTGTCCTTCTCTA
TATCTTTCTCTATGACTGTGTCGAAGGACATGCCCGATGCCGAGGATAAGGACATACTAG
CCTGTTGTAGCATAGAGTGGACGGATGCCGCTATCGGTTCGAGACCCTCCTCTCCAGTCA
TCTCCTGATCCAATCTCTGTTCTAGATCTCTCGCCGTTTCTACATCCGTTGCTTCCACGT
CCTTTTCCGTATCTTTTTGTGCTTCTAAACTTTCCTCCTTTTCCTCTTCAAACTCCTCAC
TATCGCTGGGCCTAGTAACTTCGGTAGAAATTACCTGCGTGCATACGCTTTGAATTTCGT
CCTCAGATACTCGCGACGTCATTGTGTCCACGGATTGAAGAACCTCGGGCGCAGCCATAG
AGGCAGAAATGGCTGAGGCTGCTTTGAGCTGATCCTCTTCCAATACTTCATCCATGGATT
CTGGCTCCATGATGCTATCCACGATCTGTTGGAAAATCATCTCGGACGAACGTTTCATAC
GACATGGTATATGACTGTCGATTTTATCCATAGCATCGTCCATTGGTATTTCTTCGCTAC
CGGAAGAGTCTGACGCCTCAGCCATCTCATGTTCCGCATCTAATGCACTTTCCAGGTTTT
CATCTATTTCTTCCGCGTCTATATCTGCTTCCTCCGAAGGTACCAGTGTTTCTGACAGCT
CACTGGTACTGTCGATGCTTCCGAGATGACCTGAACTAAGAGAATTTAAAGATTTCATGG
ATTCATGGGAGCTTAACGTACTCGCTGCAGTTTGATACTCTTGCGAAGTCGGCAATGTCT
TCGACCCCTCATGTTCCACGGACATTATCGCCGTCTCATACTCCGAAGCGGTTCCGGATT
GTACGCCACCCGCAGCGGACTGTAATGCCTCGACATCGGACGAACTAGGTCTGCTTCCGC
TACCAATGTCGTAGTCACAGGACTGATAGTTGCTGCTCTCGCCGGAACTGGAGACATCGG
CTTCACTCTCCGAAGTTAAGACTCTTTTCGATATTCTACTCGGTTTCTGGCGTCTTCTGG
GAGCCGGTTGGGGGAGTGCCAAAGAATAGCTGTCGTCCCTGTTATCCATGTCCGAACCGA
CGTCTGACGATCTACTGATGGGAAGCGGACTGGGACGACCCTCTTCGTCTTCTTCCAATT
GTTCATCAACGGTTATTACGGTTTCTTCTTCTTCTTCGTGCTTCTCGATATCGATTTCGA
TTTCAGGTGCTTTAACTATACTGGTTGGTTTGTCTTCAGTGATGGCAGTTGCTTGGACAG
ATAGTTTGTCATCGGCGATATCTTTCGTGTCTTCTTGCTTTGTTTCATCAAATTTTTCAG
TTTTCATAATCGACGATTCGCTGTGTGTAGTAACTTCAGTTTCGACTTCCGGTTCAGCCT
CCACAGGAACCTGTTCAATGGACGGTGGTCTGTACAAAAATGGCAAATCATTCGGAATGG
ATTCCGGTTGGAGTTTGAACTGAAACTCTGAAGGCGAATCTTTAATCTGAATCACGGTCT
GACTGTTCTCGCTCAATTCTTCTATCAAGTCTTGCCTAGCCGCTTCCAAGGATTCTTTCA
CCTCGGCGATCTCTTTTTTCACTACTTCATCGAGTACCGTTATCGCGTATCGCGCGCTTA
AATCGACACTCTGGAGATCATCTTTTTTTATTTTCAAGGCACAAGTATCGGAAGGAGCAG
TCGTCGATTTGCTGGGTTTATCATGCTTTTCGGTAGTTTTTTCCATATGTCTTTTGTATT
CCTCACTCGGCGGTTTGATCTTCGCCAAATAAGTCTCTGTCCATTCTTTTAGCACATCAT
CAACTCTCGCACATTTTGGTAATTCTGATTCTTCTTTTTGAATTTCCTTAGTCTCAATTA
TTTCTTCTTTCTCTGCCTCTTTTATTGTCTTATCAGTAGCTTCAAGTTTTTCCTGTTTTT
GTGTTTCTTCAGCTATAACATGCTGCATTAAATCTGTTTCTCCTTCCTTCATTATAGATA
CTTTATCCGCAGAAATGTCTCCTTGGAAAATTTCTTTGTCCGTTTCCCGAGCTTTAGCTT
CCGCAAGTTCCACACTTAAATCTTTCGTTTCCTCTTCTTTCACAGGCATCATTTCTGTAA
CAGCTTCGGTAATACTTGCTTCCCAGTCAAAATCTTCGTGAGGTATCGATTGTCGTATAC
TAGCCGCGTATTCGTCCGTCGGCGTCTTGGCGTCGTATTCTCGTTGCAGAGTGTCGACCA
ATTCTTGGCAAGTAACATCTAATTTATTTTCTATTAGTTCGCTCTCAAAGTCCGGCTCGG
TCACTGGGATCACGGTAAACTTTGTTATCTTGGTCGTGGTAGTCGTAACGGTCACATTAA
CATCACTGGCAACTGACTCTTTGACCGATTCAATCACACTAATCTCCTCCGAAGACTTAG
TCACGGACTCTTGCTCCGTGGATTCATCCTGCGAAGAAGTGCGAGCACGTCGCAAAGATG
ACTCGTATTCCTCCAGCTCTTGATTGAATACCTGCGAGGGCTGCAGCATTTCTGATATTT
CAATCTTCTCGTCACCGATCATCCAGTCTCCCGGCTTGATCTCCAAATCGCTTACGTGCT
TCACCCTTGGTGAAAACAACGGCGGGCTCTCGATTTCGAAGCTGTCCGCCCTTCGTTTGT
CGCCTGTGCTTTCTCTCGATGGAACGGTCGGGGTTGAAACACTCTCGTGAATCGGAGGAT
AGGCTATTTCCTCGGACACTGTGCTCGAACTGACAGTCACATCTTTCTCCTGACCGATCT
TTTCCAAAGAATCTACAGCTATACTCTCGTGTAAGGAAGCTACGTCCTTACTAGTCTGTT
CGGATGTTTTGTGCTCGTCTAATTCTAAGGACGGCACGTCAACTGAGTCTTGTCGACTGT
CTGCGCCTGGTTCCAAGATCTCTAGCACTCTAGCGCCTGAAAACTCTGATGCTATCTTGT
CTTTCGAGATATCGCTACATATATCCTTCTGAAGTGGCTCAATATAACCGCTCGATCTAT
CCGAACGAAGTTTCTCGGATTGTGGACTAGACATATGCTTAGATATATCCTCTAGTTCTC
CAGTGTCAACGTCCAGAGTTTCTTCAAGCTCAATCTGCTCAGATATACTGCTGGGGCTTA
TAGTGATGTCTTTGTCCTCGAGTTTTGCTTGCGAAGATGATTGTAAACTTTCATCTCGAT
CGTGCAATGACGATTCTTCATCTTTTGTTATATCTTCACTTATACTGTCTCTAGTGTATC
CTTTCTCAAACATTTCTTCTTGTATAGACTTTGATAGCACTGTTTCCGCAATCGGATGTC
CTTCCTTCTGCATAATGCTTTCAAATTTTTTCGTTAGATCGTCTGCCAGTTTCTCATGAT
CAGTATCGCTGCTCTCAGAAATTAACTGATCTAAATATTCTTTACTCAACATTTGTGGTT
TCAATCCTGATGTCGACGATCTTCTCTCAATCTCACTCTCAATCGACTGTATCAGACCCT
CTGCTATATTCCGCGCTTCGATTTCTTTAGCGATTAATTCTTCTTTCTTTTCCAAAGATA
TCGGAGGTTCCTTGCTTGGAAGTTGTTCGTCTCTTTCAGTTTTTTTAGTTGAATCCATCT
TATCCTTTTGACTAGGTACAAACTCTTCAACCTTAAAACTCTCCAAGCTTTCTCTGTAAG
ATTGTCCTTGCGCGATCGTTTCAATTTTTTCCAAATCTTCGACTTTAACTGTTTTAGGCA
ATTTCTTAATGTCCTCTACCTTCTTCGCATCGTCCTTCTTGATCCTGATCGCCACATCCA
CGTCGCTTTTCCTGTCCCTGCTAGTTCCAGATTTTTTCATTGCAGTTCCCTCGCTGTCCT
CTAAGAGTTTAAATAATTCTTCCTTTTCGTTCTTCGCTTTGGATTCAGAAGCGCTTGCAT
CTATCACTTCCTTGCCTTCCGTCACGTTCACCGACATCTTTTGCACAGCGGTCTCGTCCA
CTTCTTCGCTCTTGCTCCTTTTCTCTTCTGTCGTCTCAGCCAATGACTCCTTAGTTAGCT
TAGATTCCGAGGACTTTTTCCGTTCCACTTTTTCTTTCTCCTCATGAGTTATAAATTTAT
CCGCACCACTAGAGATTTCTGACGAAAACACCTCCTTCTTCTCCACTTTACTGGTAGCCT
TGGTATCAACCTTCGAAGTAACTATACCGAAATCCTTGTCTCTCATTGCACTTATGTCCT
CGAACATCTTAAACGCGTCCTGCGGGTCAGTAAAGGTTTTGGAAAAAGTCTGCGTCTTAC
TCTTCGTGGTCGAGCGTTCTTCGTGTCGCGAAGTAACCTCTTCGCTAGATTTCCTCTCGG
TGACAGTGATAGTCTCGCCATCTTTTTGTCCCGGCAAATCTTTCTTTGTTCCTTCTTTCT
CCTTTGCTCCCTCCATGATGCGTTTGGGTATGCGGGATTCAAATTCCTTCTTTTTGCTGG
ATGGCGAGGCAACATCTTTCTCTTTCTCCGAAATCAGCGAACTTTTTACCGATTTTTCCT
CAGGTTTTTCTGGTAATATTTTGCCTTTTCCTTCTTTCTGATTTTTATCCTTCTCAGCCA
TTGCAGTGGAAATTGGAATACGAGATTCAAATTCTTTTCTCATCTGTTTGACCTCCGTGT
CAACAGCGTGGTTTCTTTCCTTGTCGAAACTGATATCAGCTAGCATCTTCTCCTCCGCTT
TTGCTTCTTCTTCGATGATTCGCCTCTCTTCTTCGAGGAATTGTTCGATTTCCGTTTTAT
CATCCAAAGGAAACGATTCGGTCCTAACGTCCATTCGTGATTTTTCAACATCGTCCATAG
TTTGCATTTTGTACGTGGAACTTGGTAAACCTTTTTCAAATATCTTTGTTTCCACGCTAA
CTTCTGGAATCTGTGTAACTAATTTATCATTCGCATCTTTGATTTGCACCAACTCGTGGA
TCTGCTCTTGCATTAAAGTTCCATCTTTTTGCATCTTGTAGGTGATTGTTGTTTTTTCTG
TTGTTATTTGCTTTCCGATCAAATTCTCTTTGCTTAATGACTCCAATTGTTCCTCTCTTA
CGATGTCTGTATCAGGCTTCTTTTGTTTAATCATTTCTTTTGCAATCGGAATATGCATTT
CCTCAGCGAGCTCTCTTTCCTTATTCAACAATTCCTTGCAAATCTCCATCACCGGCTGAA
CTGTTATCTTTTGAACTTCTTCACGCACTTCTTTGTCGTCGTCCTTTTTCTTTTTATCTT
TCTGGTCTTTCCACGGCTCCTTCGTCCATTTATCGCCCTCCGTAGCAGCTTTCAAAATCT
TTTCTATCTCTCTCGATTCCGCCACATGTTTTTCCTGAATATCCATCTTCTCCTTTGTTA
TTTCTGCTATACTCTTTTCCGCGCGATCCTTCTGGTCGTCGATCGTCTTGCCCTTGAGAA
CGGACTTGTCTTTTTCGGACTTGGCGGAGTCTTGCAGTCTCGGTGTTCCCTTCGCCATCT
CCTTCTGTATCTGCTCCTCAAAATAATGCGCTTTTTCCGCCACTGAACACTCCGAAATAT
CCGGCACATTGATGTCTTCGATGGTTTCCGACCTTATGACATCCGAGATGCCCTCCGTTG
TCCCATCACCTTCCTCGGACGCGATATTCGGCTGGCACGACTCGCTGTCACTCTCATTAA
TGGTCAATTGAGAGGTCCTCGAGATCTCGGATTCGGAACGCTGGTAGTTTTCACGTTTCC
TCGAGATATCCTCCCAGAATTTACGCTTCTCCGAGTACGTTTGCCTTTCGAGATCGGGCG
ACAAGTCCGGTTCCGACTGACCGGCGCCTACTTTATTGGGATAACTAGCATCTACGGATT
CTAGGGGACAAGCCGCTTTTTGTGCAAAGGATTCTTGGATAGCGGCATCTGTTTGTTCCT
TTTGCAACGTGTCAGTTATGAATTTCTTTTCTGTTGGCGAGGAGGTTTCTTTAGGCTTAT
CAGATTTCTCCGTTTGTTCCATTTTGTACTTTGATTTGTAATAATCTAATTTTTGATTTA
TGATATTAGAATCTTCGTAACCTTTTAATTTCTTTTGTATGTCATGTTTAACAATTGTTT
CGGGAACGACAATATTTAATACACAAATAGGCTGCTGAGGTGGTTCTCCTTTTGCAACTT
TTGGTTCTCGCATGAATAACATCCTCGCTACTGGATCCAATAACGGATCTTTCACTTTAA
CATGGAATGACAATCTATTCTGTCGAAAAGCCCTAAATGTGAACTTCAACTGCATACCAG
ACTTTGTTACTGGCACTAAATTCCCACTAAATTCAATATAAAGATCTTTCCCGTCGAGTG
CCTAATAAACGAATATTGATCAGATAATTAAAAATAATCATACCATATTGACAATTTTTA
CAAAGTGATTTATGGAAAAATATACTATTACTAAAATCAAATAAATATATGTATATCGAC
AACAGAATAAACATTAATATTAACTGTATCATCTTATTATTATCTATTAAAGACAAAAAT
TAAAAAAAAAAAGAATTTATTTAAATTTAGTAAAAATTGTGTCTTGCGAAATTTATTTTT
ATTTAAAAAATTTAAAAAATTTTGATAGTTTAAACAATTAAAATAATTTAATCCTTGTTG
CGCTATATTATGAAATACCTCAACATCGCGACTTTTAACAATTTCTGTAAACTCCTCCTG
TCTTTCCAAAGTGTGCATGCCTTCTTTGCCATCAGTCATGCATAATATTCGCAATGTAGC
TTCCAACACGTCCATTCTCTTTGAATATATTATGAAATTTGTTATGTATGGCACATGTAG
GGATGCCTCATATAACTCCGTTGCCATTTTTGGTACTGCGCCAATATTTCTGCAATCCAT
CAACCAAAATCTTGCTGAAACGGTAGTGGTGAACGATACTTTATCGTTCATGAAAGTTAA
CGGCGTTGATCCGGTAACGTCTTCCCATTGTGACTCGTTGGTTCCACCCGCAATGCTACA
TAAGAGACGTAACGTAGGTGTCTCTCCACCATACTGATTAATCATCCCCTTGTTCGCTGC
TTGCGGTACGGGAAGAGTGAGGGTTATCGGTTTATGGAACTTCCGTCGTCTGGGTTCGAT
AGTAATCACCGGTGAAACGGCAACGCAATTGCCGAGCAATTTGGCCGTAAGTTCAGCCGG
AATAACATGCGCCTGTAAGCCGACTTTAATTTTCTTTGTTAACGCTCCCGGTGGAAAAAC
GGCCTGCACGTGGTTCGCCACGCTGGATAACAAAATGCAACCCTCGGCACCGATAACGTG
AACTTCTTGCTTGATTCTGGTTATGATAGCAAAGTACTGCGGGAAGTCTGTGGTGATTAT
GCGAGTAATTCTGTCCGAATGTGAAATACTCATCTGAGGATCGTAAGGCGTATTAAGAAG
AGTATCATCATTATCTGCAGAATTATCGTGTTCCTTCCATGTTTCTCCGTTTTCACTTCG
CAGGATAATAATTTCCCGTTCTTTCCCGCGAACAGACGCGAAGTGCGGTATATCAATTAA
GACGGGCCCTAAAAATCTTGCACCCACGGGACCCATCTCGATAATTCGAGTAGCAAGAGC
TTCCCCTTCCATCAAAGGAGGTGGATTCGCCACTTTATTTGCTTTTACTAATCTACAAGT
TACGCGAATCGGCATCGTTGCTCTTCGAGGCGGTATAATGATACGCACACCACTGTGTCT
GCAGCCCTTCATAGCACCGCCACGTGCATCCACCAGAAAACTTATTAAAAATGATCTAAA
GTGCAGCTTCCCCAGATTCAGTCCATCGTTATCAAAATTTTCTGCTAAACAGTAATTATT
GCTTTGTGTAAATTCTCGGTTTTCATCTTTTGCAAATTTTTTACCTTGTCTGTGTACCGG
ATCATCCCTAGTAACGTCAATAGGCAACGAATCATCCCTCAGACTCTTCATCAAGTCTGC
CGTGAGATATCGGTAAGGTTGTTCGCTAATTAACGCGTCAGAACCTCCCTCGTCTTCCGA
ATCGGACATAAAACTAGTTTCTTGCAAGCTTTCTGGAGCTATTACTTTGTACTTTTCCTC
CCAGTTTTTGTTATCCGGAGTCACGCTGTCATAAGGCAATCCTTTCAGTACTTCCATTAC
AGAGATATATCCTAATTTTTGTGCTATGTTCAATGCCGTTAAACCATCGTTAGTACGTGC
TTTATGTGAAGCATTTCCTTCCAACAAAGCAGTAACGATATGAGCATGACCCTGTTGGGC
AGCTTGATGAAGCGGAGTGTAATTCTGATTAGTTCTAACATCAATCGTGGCGTTATGTTT
TAACAAAAAGCGTATCATCGAGAGATTTCCGAAGTGCGCGGCCACGTGTATCGGTCTATA
GCCAGTCTCTGTTTGACTCTCGACATCAGCCCCGTTTTTCACCAAGATAGAGGCCACCCT
AATGAAATCTTCTTGCGCGCATAAATGCAACGCCGTGAGTCCATTCTTGGATTTGTGATT
AGGATTGGCACCATGCTCAATTAGCAAATTTGTCATATCATAATGTCCTTTCTGCGCACT
TAGATGCAACGGGGTGAAACCCGCTTTGGATTCCGCGTTTGCGTTAGCCCCCTTATCCAA
GAGAATAGAAGCGATGTCCATCTGGTTTTTACGAGCAGCGATATGTAGCGGAGTGTGTCC
ATTTTGCGACGCAAGGTGAGGCGACGCTCCTTTTTCTAATAAAAGAGTTGCAACATTTGG
ATGATCATAGTGACATGCCAAATGTAAGGGCGTGATATCGTTCTTTCCTTGGACATCAAG
TTTGCTTTCTTTTTGCAAGAGTATATTTGCGACATTCATATTTCCGTATTTAGCCGCGAT
ATGTAAAGGTGTAAAGCCGTTTTTCGTTGCAGCTTTAAGAGAAGCATTATTCTCCACAAG
AATGGCCGCCACCTCCTCTTGACCCTCCTTCGCCGCGATATGAAGGGCCGTGTACATATC
TTTCGTAGCGGTGTCCACAGCCGCGCCGTGCTGCAGCAGCAGCATAACGATATCGATATT
TCCTAGTCGAGACGCAATGTGAAGCGGTGTTTGCTGTTCCCTTGCACGAGCATCGACTTT
GGCACCATTTCTTAGCAAAATTCGAATAATGTCTGTTTGATTAGCTCTGGCTGCCAGATG
CAGGGGTGTTTCACCCCTAACAGTTGGCACGTCAGGATTGGCTTCATGCTGCAGTAGGAA
TATCACGATATTCATACACCCCATAAAACTGGCCACATGTAATGGAGTCAGTCCGGACTC
CGTAGTCGACTCGATGGATGCGCCGTGCTTCAGCAGAAGTTCTACCACTTTGATGCGGTT
CTTCTTGCAAGCGATATGGAGCGGCGTGAAGCCATTCAGAGCTCGAGCGTTCGGATCGGC
TTTACGATCGAGTAGCAACTTAGCCACCCTTACGTGGCCGCAGTGTGCGGCAACGTGGAG
CGAGGTCAGATAGTCGATGGTTACTTCGTCCACTGGCGCCCGATGATACAGCAGCACTCT
TGCAGCGTCCACGTGGTCTGCTTGAGAGGCCATGTGCAATGGTGCGAGTCCATTCTTAGT
TCGCGCGCTGATCGGCGCCGAATTTTCAAGAAGCGTGCTGACAACCTGTTCGTGACCCGA
TCGTGCTGCACAATGTAGTGGAGTTAAACCGTCACTGGTTTTGGCATCGATTTGCGCCGA
ATTCTCCAGTAATATCTTAACCATATTGTTCTTGCCCCATTTTGCTGCCACATGTAGCGG
GCTTATGTTATGCTTAGCTAAATAATTTACATCGGCTCCTCGTTTTATTAATAACCGTGC
TATCTCTTCGTTTCCATAATGAGCGGCGATGTGAAGAGGGGTAAAGCCACTCTTTGATGT
CACATCGGGCTTATGGTCGTTTTGTAAGAGCAGGTCAGCTGCTTTGCAATCGTCCTTTTT
CGCGGCGATGTGAAGTGCCGGCAATCTGACCTTGCCCTTCGAATCGTTCTCCAGGAGTAC
GCTAACAACTTTATCGTGGCCTTGTTGCATCGCCACAGCGAGCGGTGTAAATCCATCCTC
AGTCGCGAGACTTTGATTCGCTCCATTGCTGAGCAGGAGTTTGACGACCTGGTCGTGATT
CTCCTGCGCAGCCATGTATAAAGGAGTGAATCCATTTTGCGACTGGATATTAACCGCGGC
ACCATATTGAATAAGTATATTGACTATTTCAGACTGGCCAGCTAACGAAGCTATATGTAA
CGCTGTATTTCCTTTCTTTGTCGCCGCATCGACCTTTGCACCCCTTTTTAATAATTCGGT
TACTATCTCGACGTGGCCATCCTTCGAGGCTAAATGCAAAGCATTTAAACCATTCGAGTT
GGCTGTATTAATATCTAAATCGGTATCGAGAAATTCGACCACTTTCTCGAGATTGCCGGA
CCGAGCAGCGCGAAGAAATGCTGTCGTGTCATCAGCCTGGAGCCTAATGATCGGTGGGAA
TGCCTCTTCTTTCGTCATTACTAAATAATAAACGGTATATTCTCTTTGACAAACTCTACG
CACGCTCTGTAAGCACCATGCTGAAGACGTAGACTC
>TRINITY_DN44767_c0_g1_i9 len=14548 path=[45382:0-66 45521:67-102 45518:103-124 45511:125-181 45492:182-205 45522:206-207 45509:208-412 @45515@!:413-554 45392:555-574 45508:575-583 45487:584-607 45455:608-677 45294:678-701 45484:702-860 45413:861-884 45452:885-972 45402:973-996 45483:997-1163 45215:1164-1187 45451:1188-1580 45207:1581-1604 45506:1605-2268 45450:2269-2488 45481:2489-2916 45291:2917-2940 45505:2941-3693 45523:3694-3694 45448:3695-4618 45164:4619-4642 45479:4643-4813 45424:4814-4837 45447:4838-5197 45478:5198-6481 45324:6482-6505 45446:6506-7622 45197:7623-7646 45504:7647-8518 45300:8519-8545 45445:8546-8986 45222:8987-9010 45476:9011-9374 45343:9375-9398 45444:9399-9902 @45519@!:9903-10314 45513:10315-10651 @45502@!:10652-10959 45474:10960-11109 45410:11110-11133 45442:11134-11199 45283:11200-11223 45501:11224-11537 45380:11538-11561 45473:11562-11818 45524:11819-11842 45525:11843-11846 45260:11847-11878 @45472@!:11879-11977 45313:11978-12015 45314:12016-12039 45499:12040-12312 45255:12313-12336 45471:12337-12610 45182:12611-12635 45498:12636-12652 45470:12653-12676 45438:12677-12862 45339:12863-12886 45469:12887-12924 45497:12925-12992 45437:12993-13016 45468:13017-13254 45427:13255-13278 45436:13279-13845 45368:13846-13869 45467:13870-13911 45354:13912-13935 45435:13936-14450 45281:14451-14547] [-1, 45382, 45521, 45518, 45511, 45492, 45522, 45509, 45515, 45392, 45508, 45487, 45455, 45294, 45484, 45413, 45452, 45402, 45483, 45215, 45451, 45207, 45506, 45450, 45481, 45291, 45505, 45523, 45448, 45164, 45479, 45424, 45447, 45478, 45324, 45446, 45197, 45504, 45300, 45445, 45222, 45476, 45343, 45444, 45519, 45513, 45502, 45474, 45410, 45442, 45283, 45501, 45380, 45473, 45524, 45525, 45260, 45472, 45313, 45314, 45499, 45255, 45471, 45182, 45498, 45470, 45438, 45339, 45469, 45497, 45437, 45468, 45427, 45436, 45368, 45467, 45354, 45435, 45281, -2]
TTTGGCAGAGGATGCACTTTACCCTGGAACTCGCTATGGACATGGTATATTACCTTCATT
GCCGTGGACTTTTGTTACTATTGGGCTCATCGCAGTAATCATGAAGTTCACTTTTTATGG
GCCTACCATCAAGTGCATCACAGCAGCGAGGAATTTAATCTCGCGGTTGGCCTGCGACAG
TCCATTCTACAACACTGGTGCAACTTTGTAAATATAATTTCTCTAAAATTTCTTATCAAA
TGCAAAAAAATTGATTATGTTAAAAAATACTGATAGATAATCTTAATTATATCTCTAAAA
ACCAATTAAAATAAATGAAAAATAAGAGAGTTAAGAATAAAATAAAACTTCGTAGTATCT
TTTATATATATTTTCAAATATTTTTTGCAGGCAATTTATTTACCGCTTGCCCTTTTTATA
CCTCCATCGCACTTTATGGTCCACAATCAATTCAATTTGATATATCAATTGTGGATACAT
ACAACAGTCATTGGTAATCTTGGACCACTCGAATCGATTTTTAATACACCTCAACATCAT
CGTGTTCATCATGGTTGCAATCTTTATTGCTTGGATAAGAATTACGGTGGTGTACTAATA
ATTTGGGATCGTTTGTTTGGTACATTTCAAGAAGAAAAACAAAAAGAAGAAATAGTTTAT
GGATTAGTAGTTAATACCGAATCATTTAACGCGTTCTATCTACAGATATTTTATTTAAAG
GATTTAATTAAGAAAAGTATAAGTATGAGTACATGGGCTGATAAGTTTGCTGTTTTCTGG
AAAGGTCCTAGCTGGTTTCCAGGTGGACCACGTTTAGGTTTAGATGAATTTAAAATAAAG
GTGAAACCTAGAGCCGTGTATAATCCTTATATATCAAAATGGCAAAAAATTTATATAAGT
ATACAATTTCTGATGGCTCTTTTCAATCATTATAAATTATATAAACCACAATATCATGAG
AATTTGGACGATCTTTGGATTATAATTGCAGTGGCAAATAACTTAATTGCTCTCACTACC
ATCGGTTTGTTATTTGATAAATGTGCATTTATATATTCTAGCATTATTGAAATCGTGCGT
TGTACCCTTTATGTATATTTTATGCGTATGCACGAAGATAACTTAATCGATTACTTGATA
TATTACGCACACGTATGTCAATTGGGTTTTATTTGGTTACCTTTTTTTGTATATAAAATT
TACACGTACATATACCGGTTTTTTCATTTAGAAGGTATGTATTTTGTCAATAAATCTTGA
GAAAAAAATTGAGAATTTGTATGATTAAGTTTAAAACACTAGAACATTGCGCGTGCTATT
CATTTTTTAAAATATTAAATATATAGAAACTAACATCAAGGAAAATTTTAAATATAATGT
AAATAAGATTTCGCATGTTCGCTATGTACTTATTGTTTGTTCGTGAAGTGTATTCTCTTG
CAATAGTATAAACGTAGGAAGCGTTTATTTCTTACATCAATATTGTATATAGGTATTATC
ACCAATAATAAATGATACAGCGTATTAACGTAATTTATAGGAAAAATAAACGTGCGCACT
AACAAGTTTCAGATAATGCACAGATGTATATTTTCATCGTTAAGGAAACAAATTTTTTAA
ATCACATTATTATAACTTGTAATAATATACAATACATGTGTAAACATAATTGATAACATG
TACAGTAACTTTGTATAGTAAGAGAAACAAATATAATGAATTATCAAAGAATTATTGGAA
TTATTTAATTAGAAAAGTATATTTACTACTTTCCGTAAGGTGTGTGTCCTAAATATTATA
TTCGCATATAAAATTTTCTATTTAGATATTATGTATCTGTCTTCCTTTGTAAACATGCGT
TACAATAGCATTATTGTATTTTTGAGTTTCGCAAATGTCGCTTGAAATCATTACACGATA
CGAGGTAAGTCAAATGTATTATAAAATTTTACGAAAGCGCATCCACGAAGACATCCTATA
ATCAAAATGTTTATAAAACACGCTATAAGAGTACAGTCTCATATGCGTTATAATACAAGT
AGAACATGTAAGTAGCACTTCAAAGTATGTATTAAAAAAGTATGTGTAAAATGCAACTTA
ATATGTAAAGATTTCAAAAACAGTTAAGATTGTTTGAATTTTCCTGAACAAATACAGCAA
GAATTATTACAACAAATCTGTCCAAATTTAATAATGATAAACAAGCAAGCATTCCCCATC
TCTTTATCCCACGCAACAATATTATATCTTAAAGTTAGCAACTATCTTACTTAAGCATAA
TATAAATGTTATCAGAAGACATTGCGTAAAACAAGGACAAAATGTAATACTATCTTATAT
ATCCACAATGCACAAGTTCTTTAGTACATTATATTTAATATCGTGTTTTACATATAAAGC
TTCTTGAATTATTCGGTAATATGTTTATGAAATCGTGGCAAAAATCCTTCCTGATGGTCC
GCTTATCCACGAAAATTGTCTTATGTACTGCTACTTGGTGACGTTTTCATTTTGTCATTT
CTCGCTACCGTCGAAGACGTTCGTCCGCTCGCCGTCTCTTCCTCTGCATGACAACCGTTG
CTTCTCTCGGATGTTCCAACATTTTGTTGCTCTAACAAAGGCATCTCAAGAGAATCCGAG
GAAATGCGTCTGCCACTGTATTGCTCGGCGGTTTCCAGCGACTCCTTTGCATCTTTTATA
TTGTTCAACGAATCCGAGCTCAAAGACGGAAAGTCCAGAGTCTTCATCTCCAAAGAATCA
GAGCTTCGACACAATTGATGATGTTTTTTCTCATTGTCTTCTAATTCCAAAGAGTCCGTA
CTAGTCTCCATAATATTGCCTTCTTTCTGTGCAGCTCGTGCCTCATCGAGTTCTTCCATT
TCCTCTGGAAGGGTTTCCGGAATCGGTTGAGCGACAGTTCTCTCAGCATCGGTAATCTCG
ATCTGTGAGATGTCCTCCGTGGTATCGTCCTGTCGTTCGAGTTTCTCCACATTGGACTGC
GCGATTCGTATTATCTCGTCAATCTCTTTTATCCTCTTTTCATAATCGTCTGATCCGGAA
GTGCTAGGATTGAACGAGCCAGTCGCACTAGTATCTGTCCTCGAACGCGGCAGATTCTCC
AATTTATATTTGTTCTCCGGACTCTCATGTTCCAGTAGTTCCTCTTCCTCGCGGGCCCGC
AGCTCCATCAGATGAGCCTCCCTGCAGGCCTTCTCCAAACCCTCGAAATCCTTCAGTGAG
GACAACGAGACATCGTCGCCGTGACCTGAACGACCGGTCATGTATCTCCTCGGAAGACTG
CCGTTATTGCTATTGGAATCCTGCGAGCCGCACTGTAACTTTCGCGAATTCTCAGCCGCC
ACGGTGCTCTCCAAGTGTTCGAATTCCTGCAGTGAAGTCAGGGACACAGTGTCGTGATCC
GTAGGCTTGCTGAAATATTTCTTCCCTAGAATGTCGTAATCCGGTGTACTACCGAAACTA
CCGCGCATACTTCCTACACTGCCTATAGACTCTTTGTGGCTACCTAAGCTACCAAGTCTA
CTGCTGCCAGCCTCAAAATCTGTGACCTCCTCTTCCTTGATATCCTCCAATGGTCCGCGA
TCATACTCGATGTCGTAAACTCTCGCGTCCGCGTGGAACTGCATCTCTATCCACTTCTTA
TTCTCATACTGCTCCTCGTCAGAATAAGATTGAGATTGATCGTCGTTCGACGCCTGGGGC
GGACTCTCCTCGGTCTCGAAGTCGAATAGATCGTTATTCTTTGACGTCTGACTTGTTGAT
ACTTGCGTGTCCTCTTTGTTCTTCTCAATTAGGTTTTCTAGATCGCGATCGTATTGTTTG
CTGGTGGTTTGAGGTACCGAGCTGATGCGAATGCTCTTTCCCTCGGCATCGAACTCTTCC
GCTTCGCGTCCGACTTCCTCGATTACCACAAAATCGTCCATAAGGTCAGGCTTGTCTACG
AGTTCGAATGAGTCGCTATCGGGTGAATGACGCTCAGACTTGTCCTTCTCTATATCTTTC
TCTATGACTGTGTCGAAGGACATGCCCGATGCCGAGGATAAGGACATACTAGCCTGTTGT
AGCATAGAGTGGACGGATGCCGCTATCGGTTCGAGACCCTCCTCTCCAGTCATCTCCTGA
TCCAATCTCTGTTCTAGATCTCTCGCCGTTTCTACATCCGTTGCTTCCACGTCCTTTTCC
GTATCTTTTTGTGCTTCTAAACTTTCCTCCTTTTCCTCTTCAAACTCCTCACTATCGCTG
GGCCTAGTAACTTCGGTAGAAATTACCTGCGTGCATACGCTTTGAATTTCGTCCTCAGAT
ACTCGCGACGTCATTGTGTCCACGGATTGAAGAACCTCGGGCGCAGCCATAGAGGCAGAA
ATGGCTGAGGCTGCTTTGAGCTGATCCTCTTCCAATACTTCATCCATGGATTCTGGCTCC
ATGATGCTATCCACGATCTGTTGGAAAATCATCTCGGACGAACGTTTCATACGACATGGT
ATATGACTGTCGATTTTATCCATAGCATCGTCCATTGGTATTTCTTCGCTACCGGAAGAG
TCTGACGCCTCAGCCATCTCATGTTCCGCATCTAATGCACTTTCCAGGTTTTCATCTATT
TCTTCCGCGTCTATATCTGCTTCCTCCGAAGGTACCAGTGTTTCTGACAGCTCACTGGTA
CTGTCGATGCTTCCGAGATGACCTGAACTAAGAGAATTTAAAGATTTCATGGATTCATGG
GAGCTTAACGTACTCGCTGCAGTTTGATACTCTTGCGAAGTCGGCAATGTCTTCGACCCC
TCATGTTCCACGGACATTATCGCCGTCTCATACTCCGAAGCGGTTCCGGATTGTACGCCA
CCCGCAGCGGACTGTAATGCCTCGACATCGGACGAACTAGGTCTGCTTCCGCTACCAATG
TCGTAGTCACAGGACTGATAGTTGCTGCTCTCGCCGGAACTGGAGACATCGGCTTCACTC
TCCGAAGTTAAGACTCTTTTCGATATTCTACTCGGTTTCTGGCGTCTTCTGGGAGCCGGT
TGGGGGAGTGCCAAAGAATAGCTGTCGTCCCTGTTATCCATGTCCGAACCGACGTCTGAC
GATCTACTGATGGGAAGCGGACTGGGACGACCCTCTTCGTCTTCTTCCAATTGTTCATCA
ACGGTTATTACGGTTTCTTCTTCTTCTTCGTGCTTCTCGATATCGATTTCGATTTCAGGT
GCTTTAACTATACTGGTTGGTTTGTCTTCAGTGATGGCAGTTGCTTGGACAGATAGTTTG
TCATCGGCGATATCTTTCGTGTCTTCTTGCTTTGTTTCATCAAATTTTTCAGTTTTCATA
ATCGACGATTCGCTGTGTGTAGTAACTTCAGTTTCGACTTCCGGTTCAGCCTCCACAGGA
ACCTGTTCAATGGACGGTGGTCTGTACAAAAATGGCAAATCATTCGGAATGGATTCCGGT
TGGAGTTTGAACTGAAACTCTGAAGGCGAATCTTTAATCTGAATCACGGTCTGACTGTTC
TCGCTCAATTCTTCTATCAAGTCTTGCCTAGCCGCTTCCAAGGATTCTTTCACCTCGGCG
ATCTCTTTTTTCACTACTTCATCGAGTACCGTTATCGCGTATCGCGCGCTTAAATCGACA
CTCTGGAGATCATCTTTTTTTATTTTCAAGGCACAAGTATCGGAAGGAGCAGTCGTCGAT
TTGCTGGGTTTATCATGCTTTTCGGTAGTTTTTTCCATATGTCTTTTGTATTCCTCACTC
GGCGGTTTGATCTTCGCCAAATAAGTCTCTGTCCATTCTTTTAGCACATCATCAACTCTC
GCACATTTTGGTAATTCTGATTCTTCTTTTTGAATTTCCTTAGTCTCAATTATTTCTTCT
TTCTCTGCCTCTTTTATTGTCTTATCAGTAGCTTCAAGTTTTTCCTGTTTTTGTGTTTCT
TCAGCTATAACATGCTGCATTAAATCTGTTTCTCCTTCCTTCATTATAGATACTTTATCC
GCAGAAATGTCTCCTTGGAAAATTTCTTTGTCCGTTTCCCGAGCTTTAGCTTCCGCAAGT
TCCACACTTAAATCTTTCGTTTCCTCTTCTTTCACAGGCATCATTTCTGTAACAGCTTCG
GTAATACTTGCTTCCCAGTCAAAATCTTCGTGAGGTATCGATTGTCGTATACTAGCCGCG
TATTCGTCCGTCGGCGTCTTGGCGTCGTATTCTCGTTGCAGAGTGTCGACCAATTCTTGG
CAAGTAACATCTAATTTATTTTCTATTAGTTCGCTCTCAAAGTCCGGCTCGGTCACTGGG
ATCACGGTAAACTTTGTTATCTTGGTCGTGGTAGTCGTAACGGTCACATTAACATCACTG
GCAACTGACTCTTTGACCGATTCAATCACACTAATCTCCTCCGAAGACTTAGTCACGGAC
TCTTGCTCCGTGGATTCATCCTGCGAAGAAGTGCGAGCACGTCGCAAAGATGACTCGTAT
TCCTCCAGCTCTTGATTGAATACCTGCGAGGGCTGCAGCATTTCTGATATTTCAATCTTC
TCGTCACCGATCATCCAGTCTCCCGGCTTGATCTCCAAATCGCTTACGTGCTTCACCCTT
GGTGAAAACAACGGCGGGCTCTCGATTTCGAAGCTGTCCGCCCTTCGTTTGTCGCCTGTG
CTTTCTCTCGATGGAACGGTCGGGGTTGAAACACTCTCGTGAATCGGAGGATAGGCTATT
TCCTCGGACACTGTGCTCGAACTGACAGTCACATCTTTCTCCTGACCGATCTTTTCCAAA
GAATCTACAGCTATACTCTCGTGTAAGGAAGCTACGTCCTTACTAGTCTGTTCGGATGTT
TTGTGCTCGTCTAATTCTAAGGACGGCACGTCAACTGAGTCTTGTCGACTGTCTGCGCCT
GGTTCCAAGATCTCTAGCACTCTAGCGCCTGAAAACTCTGATGCTATCTTGTCTTTCGAG
ATATCGCTACATATATCCTTCTGAAGTGGCTCAATATAACCGCTCGATCTATCCGAACGA
AGTTTCTCGGATTGTGGACTAGACATATGCTTAGATATATCCTCTAGTTCTCCAGTGTCA
ACGTCCAGAGTTTCTTCAAGCTCAATCTGCTCAGATATACTGCTGGGGCTTATAGTGATG
TCTTTGTCCTCGAGTTTTGCTTGCGAAGATGATTGTAAACTTTCATCTCGATCGTGCAAT
GACGATTCTTCATCTTTTGTTATATCTTCACTTATACTGTCTCTAGTGTATCCTTTCTCA
AACATTTCTTCTTGTATAGACTTTGATAGCACTGTTTCCGCAATCGGATGTCCTTCCTTC
TGCATAATGCTTTCAAATTTTTTCGTTAGATCGTCTGCCAGTTTCTCATGATCAGTATCG
CTGCTCTCAGAAATTAACTGATCTAAATATTCTTTACTCAACATTTGTGGTTTCAATCCT
GATGTCGACGATCTTCTCTCAATCTCACTCTCAATCGACTGTATCAGACCCTCTGCTATA
TTCCGCGCTTCGATTTCTTTAGCGATTAATTCTTCTTTCTTTTCCAAAGATATCGGAGGT
TCCTTGCTTGGAAGTTGTTCGTCTCTTTCAGTTTTTTTAGTTGAATCCATCTTATCCTTT
TGACTAGGTACAAACTCTTCAACCTTAAAACTCTCCAAGCTTTCTCTGTAAGATTGTCCT
TGCGCGATCGTTTCAATTTTTTCCAAATCTTCGACTTTAACTGTTTTAGGCAATTTCTTA
ATGTCCTCTACCTTCTTCGCATCGTCCTTCTTGATCCTGATCGCCACATCCACGTCGCTT
TTCCTGTCCCTGCTAGTTCCAGATTTTTTCATTGCAGTTCCCTCGCTGTCCTCTAAGAGT
TTAAATAATTCTTCCTTTTCGTTCTTCGCTTTGGATTCAGAAGCGCTTGCATCTATCACT
TCCTTGCCTTCCGTCACGTTCACCGACATCTTTTGCACAGCGGTCTCGTCCACTTCTTCG
CTCTTGCTCCTTTTCTCTTCTGTCGTCTCAGCCAATGACTCCTTAGTTAGCTTAGATTCC
GAGGACTTTTTCCGTTCCACTTTTTCTTTCTCCTCATGAGTTATAAATTTATCCGCACCA
CTAGAGATTTCTGACGAAAACACCTCCTTCTTCTCCACTTTACTGGTAGCCTTGGTATCA
ACCTTCGAAGTAACTATACCGAAATCCTTGTCTCTCATTGCACTTATGTCCTCGAACATC
TTAAACGCGTCCTGCGGGTCAGTAAAGGTTTTGGAAAAAGTCTGCGTCTTACTCTTCGTG
GTCGAGCGTTCTTCGTGTCGCGAAGTAACCTCTTCGCTAGATTTCCTCTCGGTGACAGTG
ATAGTCTCGCCATCTTTTTGTCCCGGCAAATCTTTCTTTGTTCCTTCTTTCTCCTTTGCT
CCCTCCATGATGCGTTTGGGTATGCGGGATTCAAATTCCTTCTTTTTGCTGGATGGCGAG
GCAACATCTTTCTCTTTCTCCGAAATCAGCGAACTTTTTACCGATTTTTCCTCAGGTTTT
TCTGGTAATATTTTGCCTTTTCCTTCTTTCTGATTTTTATCCTTCTCAGCCATTGCAGTG
GAAATTGGAATACGAGATTCAAATTCTTTTCTCATCTGTTTGACCTCCGTGTCAACAGCG
TGGTTTCTTTCCTTGTCGAAACTGATATCAGCTAGCATCTTCTCCTCCGCTTTTGCTTCT
TCTTCGATGATTCGCCTCTCTTCTTCGAGGAATTGTTCGATTTCCGTTTTATCATCCAAA
GGAAACGATTCGGTCCTAACGTCCATTCGTGATTTTTCAACATCGTCCATAGTTTGCATT
TTGTACGTGGAACTTGGTAAACCTTTTTCAAATATCTTTGTTTCCACGCTAACTTCTGGA
ATCTGTGTAACTAATTTATCATTCGCATCTTTGATTTGCACCAACTCGTGGATCTGCTCT
TGCATTAAAGTTCCATCTTTTTGCATCTTGTAGGTGATTGTTGTTTTTTCTGTTGTTATT
TGCTTTCCGATCAAATTCTCTTTGCTTAATGACTCCAATTGTTCCTCTCTTACGATGTCT
GTATCAGGCTTCTTTTGTTTAATCATTTCTTTTGCAATCGGAATATGCATTTCCTCAGCG
AGCTCTCTTTCCTTATTCAACAATTCCTTGCAAATCTCCATCACCGGCTGAACTGTTATC
TTTTGAACTTCTTCACGCACTTCTTTGTCGTCGTCCTTTTTCTTTTTATCTTTCTGGTCT
TTCCACGGCTCCTTCGTCCATTTATCGCCCTCCGTAGCAGCTTTCAAAATCTTTTCTATC
TCTCTCGATTCCGCCACATGTTTTTCCTGAATATCCATCTTCTCCTTTGTTATTTCTGCT
ATACTCTTTTCCGCGCGATCCTTCTGGTCGTCGATCGTCTTGCCCTTGAGAACGGACTTG
TCTTTTTCGGACTTGGCGGAGTCTTGCAGTCTCGGTGTTCCCTTCGCCATCTCCTTCTGT
ATCTGCTCCTCAAAATAATGCGCTTTTTCCGCCACTGAACACTCCGAAATATCCGGCACA
TTGATGTCTTCGATGGTTTCCGACCTTATGACATCCGAGATGCCCTCCGTTGTCCCATCA
CCTTCCTCGGACGCGATATTCGGCTGGCACGACTCGCTGTCACTCTCATTAATGGTCAAT
TGAGAGGTCCTCGAGATCTCGGATTCGGAACGCTGGTAGTTTTCACGTTTCCTCGAGATA
TCCTCCCAGAATTTACGCTTCTCCGAGTACGTTTGCCTTTCGAGATCGGGCGACAAGTCC
GGTTCCGACTGACCGGCGCCTACTTTATTGGGATAACTAGCATCTACGGATTCTAGGGGA
CAAGCCGCTTTTTGTGCAAAGGATTCTTGGATAGCGGCATCTGTTTGTTCCTTTTGCAAC
GTGTCAGTTATGAATTTCTTTTCTGTTGGCGAGGAGGTTTCTTTAGGCTTATCAGATTTC
TCCGTTTGTTCCATTTTGTACTTTGATTTGTAATAATCTAATTTTTGATTTATGATATTA
GAATCTTCGTAACCTTTTAATTTCTTTTGTATGTCATGTTTAACAATTGTTTCGGGAACG
ACAATATTTAATACACAAATAGGCTGCTGAGGTGGTTCTCCTTTTGCAACTTTTGGTTCT
CGCATGAATAACATCCTCGCTACTGGATCCAATAACGGATCTTTCACTTTAACATGGAAT
GACAATCTATTCTGTCGAAAAGCCCTAAATGTGAACTTCAACTGCATACCAGACTTTGTT
ACTGGCACTAAATTCCCACTAAATTCAATATAAAGATCTTTCCCGTCGAGTGCCTAATAA
ACGAATATTGATCAGATAATTAAAAATAATCATACCATATTGACAATTTTTACAAAGTGA
TTTATGGAAAAATATACTATTACTAAAATCAAATAAATATATGTATATCGACAACAGAAT
AAACATTAATATTAACTGTATCATCTTATTATTATCTATTAAAGACAAAAATTAAAAAAA
AAAAGAATTTATTTAAATTTAGTAAAAATTGTGTCTTGCGAAATTTATTTTTATTTAAAA
AATTTAAAAAATTTTGATAGTTTAAACAATTAAAATAATTTAATCCTTGTTGCGCTATAT
TATGAAATACCTCAACATCGCGACTTTTAACAATTTCTGTAAACTCCTCCTGTCTTTCCA
AAGTGTGCATGCCTTCTTTGCCATCAGTCATGCATAATATTCGCAATGTAGCTTCCAACA
CGTCCATTCTCTTTGAATATATTATGAAATTTGTTATGTATGGCACATGTAGGGATGCCT
CATATAACTCCGTTGCCATTTTTGGTACTGCGCCAATATTTCTGCAATCCATCAACCAAA
ATCTTGCTGAAACGGTAGTGGTGAACGATACTTTATCGTTCATGAAAGTTAACGGCGTTG
ATCCGGTAACGTCTTCCCATTGTGACTCGTTGGTTCCACCCGCAATGCTACATAAGAGAC
GTAACGTAGGTGTCTCTCCACCATACTGATTAATCATCCCCTTGTTCGCTGCTTGCGGTA
CGGGAAGAGTGAGGGTTATCGGTTTATGGAACTTCCGTCGTCTGGGTTCGATAGTAATCA
CCGGTGAAACGGCAACGCAATTGCCGAGCAATTTGGCCGTAAGTTCAGCCGGAATAACAT
GCGCCTGTAAGCCGACTTTAATTTTCTTTGTTAACGCTCCCGGTGGAAAAACGGCCTGCA
CGTGGTTCGCCACGCTGGATAACAAAATGCAACCCTCGGCACCGATAACGTGAACTTCTT
GCTTGATTCTGGTTATGATAGCAAAGTACTGCGGGAAGTCTGTGGTGATTATGCGAGTAA
TTCTGTCCGAATGTGAAATACTCATCTGAGGATCGTAAGGCGTATTAAGAAGAGTATCAT
CATTATCTGCAGAATTATCGTGTTCCTTCCATGTTTCTCCGTTTTCACTTCGCAGGATAA
TAATTTCCCGTTCTTTCCCGCGAACAGACGCGAAGTGCGGTATATCAATTAAGACGGGCC
CTAAAAATCTTGCACCCACGGGACCCATCTCGATAATTCGAGTAGCAAGAGCTTCCCCTT
CCATCAAAGGAGGTGGATTCGCCACTTTATTTGCTTTTACTAATCTACAAGTTACGCGAA
TCGGCATCGTTGCTCTTCGAGGCGGTATAATGATACGCACACCACTGTGTCTGCAGCCCT
TCATAGCACCGCCACGTGCATCCACCAGAAAACTTATTAAAAATGATCTAAAGTGCAGCT
TCCCCAGATTCAGTCCATCGTTATCAAAATTTTCTGCTAAACAGTAATTATTGCTTTGTG
TAAATTCTCGGTTTTCATCTTTTGCAAATTTTTTACCTTGTCTGTGTACCGGATCATCCC
TAGTAACGTCAATAGGCAACGAATCATCCCTCAGACTCTTCATCAAGTCTGCCGTGAGAT
ATCGGTAAGGTTGTTCGCTAATTAACGCGTCAGAACCTCCCTCGTCTTCCGAATCGGACA
TAAAACTAGTTTCTTGCAAGCTTTCTGGAGCTATTACTTTGTACTTTTCCTCCCAGTTTT
TGTTATCCGGAGTCACGCTGTCATAAGGCAATCCTTTCAGTACTTCCATTACAGAGATAT
ATCCTAATTTTTGTGCTATGTTCAATGCCGTTAAACCATCGTTAGTACGTGCTTTATGTG
AAGCATTTCCTTCCAACAAAGCAGTAACGATATGAGCATGACCCTGTTGGGCAGCTTGAT
GAAGCGGAGTGTAATTCTGATTAGTTCTAACATCAATCGTGGCGTTATGTTTTAACAAAA
AGCGTATCATCGAGAGATTTCCGAAGTGCGCGGCCACGTGTATCGGTCTATAGCCAGTCT
CTGTTTGACTCTCGACATCAGCCCCGTTTTTCACCAAGATAGAGGCCACCCTAATGAAAT
CTTCTTGCGCGCATAAATGCAACGCCGTGAGTCCATTCTTGGATTTGTGATTAGGATTGG
CACCATGCTCAATTAGCAAATTTGTCATATCATAATGTCCTTTCTGCGCACTTAGATGCA
ACGGGGTGAAACCCGCTTTGGATTCCGCGTTTGCGTTAGCCCCCTTATCCAAGAGAATAG
AAGCGATGTCCATCTGGTTTTTACGAGCAGCGATATGTAGCGGAGTGTGTCCATTTTGCG
ACGCAAGGTGAGGCGACGCTCCTTTTTCTAATAAAAGAGTTGCAACATTTGGATGATCAT
AGTGACATGCCAAATGTAAGGGCGTGATATCGTTCTTTCCTTGGACATCAAGTTTGCTTT
CTTTTTGCAAGAGTATATTTGCGACATTCATATTTCCGTATTTAGCCGCGATATGTAAAG
GTGTAAAGCCGTTTTTCGTTGCAGCTTTAAGAGAAGCATTATTCTCCACAAGAATGGCCG
CCACCTCCTCTTGACCCTCCTTCGCCGCGATATGAAGGGCCGTGTACATATCTTTCGTAG
CGGTGTCCACAGCCGCGCCGTGCTGCAGCAGCAGCATAACGATATCGATATTTCCTAGTC
GAGACGCAATGTGAAGCGGTGTTTGCTGTTCCCTTGCACGAGCATCGACTTTGGCACCAT
TTCTTAGCAAAATTCGAATAATGTCTGTTTGATTAGCTCTGGCTGCCAGATGCAGGGGTG
TTTCACCCCTAACAGTTGGCACGTCAGGATTGGCTTCATGCTGCAGTAGGAATATCACGA
TATTCATACACCCCATAAAACTGGCCACATGTAATGGAGTCAGTCCGGACTCCGTAGTCG
ACTCGATGGATGCGCCGTGCTTCAGCAGAAGTTCTACCACTTTGATGCGGTTCTTCTTGC
AAGCGATATGGAGCGGCGTGAAGCCATTCAGAGCTCGAGCGTTCGGATCGGCTTTACGAT
CGAGTAGCAACTTAGCCACCCTTACGTGGCCGCAGTGTGCGGCAACGTGGAGCGAGGTCA
GATAGTCGATGGTTACTTCGTCCACTGGCGCCCGATGATACAGCAGCACTCTTGCAGCGT
CCACGTGGTCTGCTTGAGAGGCCATGTGCAATGGTGCGAGTCCATTCTTAGTTCGCGCGC
TGATCGGCGCCGAATTTTCAAGAAGCGTGCTGACAACCTGTTCGTGACCCGATCGTGCTG
CACAATGTAGTGGAGTTAAACCGTCACTGGTTTTGGCATCGATTTGCGCCGAATTCTCCA
GTAATATCTTAACCATATTGTTCTTGCCCCATTTTGCTGCCACATGTAGCGGGCTTATGT
TATGCTTAGCTAAATAATTTACATCGGCTCCTCGTTTTATTAATAACCGTGCTATCTCTT
CGTTTCCATAATGAGCGGCGATGTGAAGAGGGGTAAAGCCACTCTTTGATGTCACATCGG
GCTTATGGTCGTTTTGTAAGAGCAGGTCAGCTGCTTTGCAATCGTCCTTTTTCGCGGCGA
TGTGAAGTGCCGGCAATCTGACCTTGCCCTTCGAATCGTTCTCCAGGAGTACGCTAACAA
CTTTATCGTGGCCTTGTTGCATCGCCACAGCGAGCGGTGTAAATCCATCCTCAGTCGCGA
GACTTTGATTCGCTCCATTGCTGAGCAGGAGTTTGACGACCTGGTCGTGATTCTCCTGCG
CAGCCATGTATAAAGGAGTGAATCCATTTTGCGACTGGATATTAACCGCGGCACCATATT
GAATAAGTATATTGACTATTTCAGACTGGCCAGCTAACGAAGCTATATGTAACGCTGTAT
TTCCTTTCTTTGTCGCCGCATCGACCTTTGCACCCCTTTTTAATAATTCGGTTACTATCT
CGACGTGGCCATCCTTCGAGGCTAAATGCAAAGCATTTAAACCATTCGAGTTGGCTGTAT
TAATATCTAAATCGGTATCGAGAAATTCGACCACTTTCTCGAGATTGCCGGACCGAGCAG
CGCGAAGAAATGCTGTCGTGTCATCAGCCTGGAGCCTAATGATCGGTGGGAATGCCTCTT
CTTTCGTCATTACTAAATAATAAACGGTATATTCTCTTTGACAAACTCTACGCACGCTCT
GTAAGCACCATGCTGAAGACGTAGACTC
>TRINITY_DN4496_c0_g1_i1 len=925 path=[1837:0-349 1838:350-924] [-1, 1837, 1838, -2]
GAGGGTAGATCCGCTCTTCATCTAGCCGCCGAGCACGGCTATCTTCAAATCTGCGACGCA
TTGTTGGCGAACAAGGCCTTCATAAACTCCAAGTCGCGCGTGGGAAGGACTGCCCTACAT
CTGGCTGCCATGAACGGTTACACTCATCTAGTGCGGTTCCTCGTACAGGATCACGGCGCC
GCAATCGACGTGCTCACTTTGAGAAAACAGACGCCTCTTCATCTGGCGGCGGGAGCAGGT
CAGTTGGAGGTCTGCAAGCTACTACTGGAACTCGGCGCCAGCATAGATGCTACGGACGAC
CAAGGACAAAAGCCGATCCACGCTGCAGCCATGAACAACTACGCCGAGGTGGCGCAGCTC
TTTTTGCAGAGACACGCCAGCCTCGTGATGGCCTGCACCAAGGACGGCAATACCTGCGCT
CACATTGCCGCCATGCAAGGCAGCGTCCGGGTGATTGAGGAGTTGATGAAGTTTGACAGG
CAAGGGGTGATAACCGCTAGGAATAAACTAACGGAAGCGACTCCTCTGCAATTGGCGGCG
GAAGGTGGACACGCCGAGGTAGTGAAGGCTCTGGTTAGAGCTGGTGCGTCCTGCGCCGAT
GAGAATCGCGCGGGTTTCACTGCGGTTCATCTGGCGGCTCAGCACGGTCATATCCAGGTA
CTCGAAGTGATGAGGTCGTCGCAATCTCTTAGAATATCTAGCAAGAAGCTCGGAGTCACC
GCGCTTCATGTTGCTGCTTACTTTGGACAAGCCGATACGGTTAGAGAACTACTAACTCAC
ATACCTGGAACCGTAAAATCTGATCCACCAACCGGAGGATCTTTAGTGGGAGAATTAGGG
GCTGAATCCGGCATGACTCCTCTTCATCTAGCTGCCTATTCTGGAAACGAGAACGTCGTA
CGACTTCTTCTCAATTCTGCGGGCG
>TRINITY_DN42544_c1_g4_i2 len=1874 path=[15053:0-68 15115:69-146 15107:147-332 15015:333-352 @15095@!:353-1215 15056:1216-1256 15057:1257-1280 15111:1281-1331 14948:1332-1355 15103:1356-1796 15121:1797-1811 14952:1812-1829 14953:1830-1873] [-1, 15053, 15115, 15107, 15015, 15095, 15056, 15057, 15111, 14948, 15103, 15121, 14952, 14953, -2]
CGCTGCGTGTCCTTGCCAAGCGGCCGAATGAAGCGGCGTCCTATTTTCATTGTCGCAAGC
GTTCACACTGGCTGCACCCTCGGTTAACAATAACGCTACCATTTCCACGTGTCCTTGCCA
AGCGCTTACGTGTAATGATGTTCTGCCTTCTGAATCTCTACTTTCTATGTCCGCTTTCGC
GTGTTCTAGCAGAAACCTTGCCATAGCTAATCTGTTTTCTAACGCAAGTATATAGAGAGT
GCTTCTTCCATCTGCATCCTTCGCATTAGCATCAGCATTATGAGATAATAATATCTTCAC
GGTATCGTAATGTCCTTCTAGAGCCGCGAGCCTTAAAGCAGTTTTACCATCGTGGGCATG
CTGATCTATAGGTGCATTATGTTGTTTCAGCAACCTCTCTACTAATGACGTGTGGCCTTC
CTGCGCCGCGAGCATAATAGCGCTCTTTCCATCATTATCCGTCTCGTCAATCTTCGCGCC
AGCCTCCAGTAATGCCTCGCAAACATCGATGTGTCCCTCGAATGCCGCATAGTGTAGTGG
GGTCCAGCCAGAATTATCTCTATGTTGCTCGTCTAGGCCTCTGGCGAGCAATTGCTTCAC
GACGTCCGTACCGCCCTGGGCAGCGGCCACGCTGAGAACGGTCCTGCCTTCGTTGTCTAT
AGTGTCGACGCAGCAGCCCCAGTACAGCAAGAGCTTGACGACCGATCCGTGTCCCATGCT
CGCGGCCGCCCACAAAGGCGTTCTCCCGGTGACATCGCAATGATCCATATCCGCGTCGAA
TTCCAGAAGCAAATCGCAAACGTCGCGATGGCCCTCAAATGCGGCGACCAACAGCGGAGT
CATGCCATCTTTGTCTTCGTGATCCACAGTGGCACCTCGCTCTAAAAGTATCGTGACTAC
CTTCGCGTATCCGTGATTAGCAGGAACGCAAAGCGCGGCGACGCTGAGCGCAGTTCTACC
ATCGCTGTCCGCGTGATCGATTTCGGCGCCGAAGTCCAAAAGATGTTCCACGATCTCGCT
GTGACCCATATACGCCGCGGCGATTAAAGCGGTTCTACCTTCGTCGTCCGTTCTGTTAAC
GTCTGCGCCGTGTTTTAAGAGAGCCTTAACGATATCCTCGTGACCGCCCCATGCAGCGGC
TCTTAATGCAGTTCGTTGATCCCAATCTGCGCAATCTACCATAGCCCCGTGCTTCAGAAG
TTGCTCGACCACCTGAGTATGTCCTCCCCAGGCAGCGGCCCTGAGGGCGGTCCAACCGTC
ACAGTCCGCATGATCCGCCCTCGCACCGGCAGCTAGAAGAACACGCACCACGTCCGCGTA
ACCATGCCTGGCGGCCAAGTTCAATGGCGTTTGTCCATTTCGGTCGACTGCTTCTAATTT
TGCCTGGGGACAGGCTGCAAGTGCTAATTCCAACAGAGATGCATTGCCATCGGCAGCTAA
GGTGTGCAACACCGTTCGTCCGTAAGAGTCTGTTTGATTGATATCTCCGCTTTCACCGAG
AAGCTCTGTTAATGGTTCACTCGGAGATTCGTCAATGGGGCTTACATCTTGCGAAACCTG
ACTAGAAGAAATAGCATCTTTGCTAGCGTCATCGTCGATCGTTTTCTCAGAGGGCTTAGC
ACCGGCGTCAATCAGCAGTTTCAGGAGCTTAACATCCTGCCTGGGCCAAAGAATACACTC
GGAGCTATCTAGATAACAGCCTTCGATCGGCGCATTACTACCGATCATCCAGAGCACTTG
AAGAGTGTGGACGTCCAACGTGGTGCTAACCGGAATGCTCGTTATCGCGCGTTGCAGATG
TTGCGCCAGCACTGCACCCAAAAGTACCTTTGTTCGGCCACCGAGGGCCACGGCATGCTG
GCGGCCTACTACAC
>TRINITY_DN42544_c1_g4_i3 len=1341 path=[15053:0-68 15115:69-146 15107:147-332 15015:333-352 @15095@!:353-1215 14965:1216-1340] [-1, 15053, 15115, 15107, 15015, 15095, 14965, -2]
CGCTGCGTGTCCTTGCCAAGCGGCCGAATGAAGCGGCGTCCTATTTTCATTGTCGCAAGC
GTTCACACTGGCTGCACCCTCGGTTAACAATAACGCTACCATTTCCACGTGTCCTTGCCA
AGCGCTTACGTGTAATGATGTTCTGCCTTCTGAATCTCTACTTTCTATGTCCGCTTTCGC
GTGTTCTAGCAGAAACCTTGCCATAGCTAATCTGTTTTCTAACGCAAGTATATAGAGAGT
GCTTCTTCCATCTGCATCCTTCGCATTAGCATCAGCATTATGAGATAATAATATCTTCAC
GGTATCGTAATGTCCTTCTAGAGCCGCGAGCCTTAAAGCAGTTTTACCATCGTGGGCATG
CTGATCTATAGGTGCATTATGTTGTTTCAGCAACCTCTCTACTAATGACGTGTGGCCTTC
CTGCGCCGCGAGCATAATAGCGCTCTTTCCATCATTATCCGTCTCGTCAATCTTCGCGCC
AGCCTCCAGTAATGCCTCGCAAACATCGATGTGTCCCTCGAATGCCGCATAGTGTAGTGG
GGTCCAGCCAGAATTATCTCTATGTTGCTCGTCTAGGCCTCTGGCGAGCAATTGCTTCAC
GACGTCCGTACCGCCCTGGGCAGCGGCCACGCTGAGAACGGTCCTGCCTTCGTTGTCTAT
AGTGTCGACGCAGCAGCCCCAGTACAGCAAGAGCTTGACGACCGATCCGTGTCCCATGCT
CGCGGCCGCCCACAAAGGCGTTCTCCCGGTGACATCGCAATGATCCATATCCGCGTCGAA
TTCCAGAAGCAAATCGCAAACGTCGCGATGGCCCTCAAATGCGGCGACCAACAGCGGAGT
CATGCCATCTTTGTCTTCGTGATCCACAGTGGCACCTCGCTCTAAAAGTATCGTGACTAC
CTTCGCGTATCCGTGATTAGCAGGAACGCAAAGCGCGGCGACGCTGAGCGCAGTTCTACC
ATCGCTGTCCGCGTGATCGATTTCGGCGCCGAAGTCCAAAAGATGTTCCACGATCTCGCT
GTGACCCATATACGCCGCGGCGATTAAAGCGGTTCTACCTTCGTCGTCCGTTCTGTTAAC
GTCTGCGCCGTGTTTTAAGAGAGCCTTAACGATATCCTCGTGACCGCCCCATGCAGCGGC
TCTTAATGCAGTTCGTTGATCCCAATCTGCGCAATCTACCATAGCCCCGTGCTTCAGAAG
TTGCTCGACCACCTGAAACAGAACTCGTGAGAAACACCTGTTTCATTTACGATTCGCGAG
ACCTGCAATTTAATCTTACTCAATGAGACTATCTCTTGCATATTATATATAACGTGAAGT
TAATGAGACGTGCATATGTGT
>TRINITY_DN42544_c1_g4_i4 len=1874 path=[15053:0-68 15115:69-146 15107:147-332 15015:333-352 @15095@!:353-1215 15056:1216-1256 15057:1257-1280 15111:1281-1331 14948:1332-1355 15103:1356-1796 15060:1797-1820 15061:1821-1873] [-1, 15053, 15115, 15107, 15015, 15095, 15056, 15057, 15111, 14948, 15103, 15060, 15061, -2]
CGCTGCGTGTCCTTGCCAAGCGGCCGAATGAAGCGGCGTCCTATTTTCATTGTCGCAAGC
GTTCACACTGGCTGCACCCTCGGTTAACAATAACGCTACCATTTCCACGTGTCCTTGCCA
AGCGCTTACGTGTAATGATGTTCTGCCTTCTGAATCTCTACTTTCTATGTCCGCTTTCGC
GTGTTCTAGCAGAAACCTTGCCATAGCTAATCTGTTTTCTAACGCAAGTATATAGAGAGT
GCTTCTTCCATCTGCATCCTTCGCATTAGCATCAGCATTATGAGATAATAATATCTTCAC
GGTATCGTAATGTCCTTCTAGAGCCGCGAGCCTTAAAGCAGTTTTACCATCGTGGGCATG
CTGATCTATAGGTGCATTATGTTGTTTCAGCAACCTCTCTACTAATGACGTGTGGCCTTC
CTGCGCCGCGAGCATAATAGCGCTCTTTCCATCATTATCCGTCTCGTCAATCTTCGCGCC
AGCCTCCAGTAATGCCTCGCAAACATCGATGTGTCCCTCGAATGCCGCATAGTGTAGTGG
GGTCCAGCCAGAATTATCTCTATGTTGCTCGTCTAGGCCTCTGGCGAGCAATTGCTTCAC
GACGTCCGTACCGCCCTGGGCAGCGGCCACGCTGAGAACGGTCCTGCCTTCGTTGTCTAT
AGTGTCGACGCAGCAGCCCCAGTACAGCAAGAGCTTGACGACCGATCCGTGTCCCATGCT
CGCGGCCGCCCACAAAGGCGTTCTCCCGGTGACATCGCAATGATCCATATCCGCGTCGAA
TTCCAGAAGCAAATCGCAAACGTCGCGATGGCCCTCAAATGCGGCGACCAACAGCGGAGT
CATGCCATCTTTGTCTTCGTGATCCACAGTGGCACCTCGCTCTAAAAGTATCGTGACTAC
CTTCGCGTATCCGTGATTAGCAGGAACGCAAAGCGCGGCGACGCTGAGCGCAGTTCTACC
ATCGCTGTCCGCGTGATCGATTTCGGCGCCGAAGTCCAAAAGATGTTCCACGATCTCGCT
GTGACCCATATACGCCGCGGCGATTAAAGCGGTTCTACCTTCGTCGTCCGTTCTGTTAAC
GTCTGCGCCGTGTTTTAAGAGAGCCTTAACGATATCCTCGTGACCGCCCCATGCAGCGGC
TCTTAATGCAGTTCGTTGATCCCAATCTGCGCAATCTACCATAGCCCCGTGCTTCAGAAG
TTGCTCGACCACCTGAGTATGTCCTCCCCAGGCAGCGGCCCTGAGGGCGGTCCAACCGTC
ACAGTCCGCATGATCCGCCCTCGCACCGGCAGCTAGAAGAACACGCACCACGTCCGCGTA
ACCATGCCTGGCGGCCAAGTTCAATGGCGTTTGTCCATTTCGGTCGACTGCTTCTAATTT
TGCCTGGGGACAGGCTGCAAGTGCTAATTCCAACAGAGATGCATTGCCATCGGCAGCTAA
GGTGTGCAACACCGTTCGTCCGTAAGAGTCTGTTTGATTGATATCTCCGCTTTCACCGAG
AAGCTCTGTTAATGGTTCACTCGGAGATTCGTCAATGGGGCTTACATCTTGCGAAACCTG
ACTAGAAGAAATAGCATCTTTGCTAGCGTCATCGTCGATCGTTTTCTCAGAGGGCTTAGC
ACCGGCGTCAATCAGCAGTTTCAGGAGCTTAACATCCTGCCTGGGCCAAAGAATACACTC
GGAGCTATCTAGATAACAGCCTTCGATCGGCGCATTACTACCGATCATCCAGAGCACTTG
AAGAGTGTGGACGTCCAACGTGGTGCTAACCGGAATGCTCGTTATCGCGCGTTGCAGGTG
TTGCGCCAGCACGCATATCTGGTCGGGATTGAGCTCGGGGCCGCGTAGAGTGTAGTAGGC
CGCCAGCATGCCGT
>TRINITY_DN39657_c0_g1_i3 len=1194 path=[9956:0-601 9957:602-622 @10056@!:623-699 9919:700-720 @10046@!:721-798 9922:799-820 10055:821-917 @10051@!:918-994 10038:995-1150 9962:1151-1193] [-1, 9956, 9957, 10056, 9919, 10046, 9922, 10055, 10051, 10038, 9962, -2]
ACGGCACGTCGCGCAGAATTTCACCACGCGCGTGCTGATATGAAGAAAGTGAAAGAGAAA
TACAGAAGAGAACCGATCCTTCCTTTGCGCGTTGAAATTACGAGAAGAGCATTACGATGT
AAAAGTAGCGAGTGCTTCTTCACATAAAACTCCTTCTTTTCTAGCGAGTATAAACAACAG
ATTTCTTTCTGTTTAGAAACAACACACTCTCCTGATGTGCGGTGCTCACGGCAGCAACGT
AGCCGTGGTGGAGTACCTCGCGGAAGCAGTGGAATCGTTAAACGGCGAAGCCGTCGACTG
CACCGGGGCGACTGCCCTTCATCATGCAGCCACCACTGGACATCCCGCGGTAATCACGGC
GCTTGCAAATATCCCGCGGATCGTGCTGGATGCCACGGACAAGAAAGGACAAACGGCGAT
GCATTGTGCCTGTGTCAAGGAGCACTTGGAGGCGGTTGAGGCCCTTATAGGATTAGGGGC
AAACGTAGACGCCCAGGATAACGATGGCAATACTCCACTTCATGTAGCTACCAGAACGAG
GCATACAGGGATTGCGCAATTATTATTAAAAGCCGGAGCGAATACTGAGCTAATCGACGC
GGAGGGTTTCACTCCCCTTCACGTCGCCGCAAGCCAAGGATGTAAAGGAATACTCGACTC
CATGATTCAGCACGGGGTCGATCTTAACAAGCAGTGTAAGAATGGTAACACACCTTTGCA
TCTGGCCTGTCAAAACAACGAAGTAGAAACGGTAGAGATATTAATTAATAAAGGCGTCGA
TCTCAATTGTTTGAATTCGAGACTTCAATCATCCATACACATCGCAGCCGAGATGGGACA
TACGGATATTTGCGAATTACTTCTTGCAGCAGGCGCGAATATCGAGCAGAAAGAACAGAG
CGGCCGAACGCCACTTTACATCGCAGCGAGGGGCAGTTTCACGGCCATCGTCGACATGAT
CATTAAGACCGCCAGATTAGATTATCCGACCCCGGTAGGTACACACATCCGTCAGTGGTT
ACAAGAATTTCGTTTAACATCGATCGCCATTCCTTTCACCTCGCGTCTGGTAGACGCCGC
TTTTGATCCGCGGCTTATCTCAGCTCGAGGCTTAAGTGTCTTTTAGACTGCTTTTACGAA
CCTTGAAATTTCGACGATGTTAAAAAAGGACGGAATATAACATGAACGATATTT
>TRINITY_DN35983_c0_g3_i1 len=664 path=[4242:0-643 4243:644-663] [-1, 4242, 4243, -2]
CCAAAGTTACCACTGTTCTCCTGAAAAGTCCTACCGCATTTGTGACATTTATATAGAAGA
TTCGTTTGTGCGATGTCGCCCTCGCTCAATCTAATTCTTTGTCCGATCTCGGGTCTCTTC
TTTCCTTGGCTTTCCATAGGTAAGATCGTGTCCAAGTAAGTGCCTTTCGAGAAGGTATTC
TTTGCGTAATGCATAATAGAGTCATAATCATAGGGCAAGCCGAGTGAATTGACTTCTTCT
TCTGTCAATTTATTGAAATTGTACTCCTGACCACTCATAATATTGTCGCGAATGATTTGC
ACATGACGGTCACGATCCGGTCGTGTGTGTTCGTGCCAAAATCCAACGACGTGGCCCAAC
TCGTGTACAACTATACCAAACTTGTCACAGTTTTTTCCAATACTAATAGCCTGCGGTCCA
TTACCTCTCTTACCAACGAAAGAACAACATCCGCAAGGTCTTTCCGTGAACAAAATGTAA
TTAGGATGCTCTCTAGGCACCCTCTCTACAAATTTGACGCAAGTGAAATTCTCCCAGTGT
CTCATCGCCTGCTTGAATAAGGCCTTATGCGCACCGGAAAAATTTCCATCGATCTCGTAG
GGGATCACACCATGATCCCACACTCTTTCCTTCCTCGCAGTAGCAGCCCGTCGTATTATG
CTTA
>TRINITY_DN35983_c0_g5_i1 len=1573 path=[4228:0-643 4252:644-769 4235:770-793 4254:794-829 4251:830-1214 4225:1215-1572] [-1, 4228, 4252, 4235, 4254, 4251, 4225, -2]
CCAAAGTTACCACTGTTCTCCTGAAAAGTCCTACCGCATTTGTGACATTTATATAGAAGA
TTCGTTTGTGCGATGTCGCCCTCGCTCAATCTAATTCTTTGTCCGATCTCGGGTCTCTTC
TTTCCTTGGCTTTCCATAGGTAAGATCGTGTCCAAGTAAGTGCCTTTCGAGAAGGTATTC
TTTGCGTAATGCATAATAGAGTCATAATCATAGGGCAAGCCGAGTGAATTGACTTCTTCT
TCTGTCAATTTATTGAAATTGTACTCCTGACCACTCATAATATTGTCGCGAATGATTTGC
ACATGACGGTCACGATCCGGTCGTGTGTGTTCGTGCCAAAATCCAACGACGTGGCCCAAC
TCGTGTACAACTATACCAAACTTGTCACAGTTTTTTCCAATACTAATAGCCTGCGGTCCA
TTACCTCTCTTACCAACGAAAGAACAACATCCGCAAGGTCTTTCCGTGAACAAAATGTAA
TTAGGATGCTCTCTAGGCACCCTCTCTACAAATTTGACGCAAGTGAAATTCTCCCAGTGT
CTCATCGCCTGCTTGAATAAGGCCTTATGCGCACCGGAAAAATTTCCATCGATCTCGTAG
GGGATCACACCATGATCCCACACTCTTTCCTTCCTCGCAGTAGCCGCCCGTCGTATTCTG
CTTAAATACACGTGCCTTGTCCCACTCTTGTTCGCCAAGTACTTCGGTTTGTGTTCTATA
TCGTAGAACTCGATGGAACGGAGACGTCGATCATGTACAGAAACGATTTCGTCCGACGTG
TCAGCAATAAGGCCATGTTTTCGTCGAGTACAATGATTGTGAGAACATCTTCTGCGATGA
TGACGTCGACGTCGTCGGTTTGCGATACTTTGCGTACTCGTTTCGGGTTGCGCGGTAAAT
GTTTCCTTGCCGCCTGTATGTGCGCGACCTACATATTTATTATCCTCGAGAGTTAAAGTT
GTAGGGGTTGAAAATTCGAGAGGCATATCCGATTGTCTAGCTGTCACTGATCTCGGTGTC
GAAGTCCTCCTGGAAAGCTGTCGATGAGCTTGTCCAGAATGCCTTTTCTTCGAAGCTTGG
GTCGAGAGCTCCAATCTGAATTCAAAGCCCTCGTCTTTCACTGCGGGATTAGTATCGTCA
TTTCTAGCATTAAAGCTGAAACCATCATTGGATTCGTCACCCGTGCTATATTGGTTGCGG
TTTATCATGATGGGCTCTGGCTTCTCTCGAGCAGCCATCTGATCGTGCTCATGAAGCACC
TGCTTCTTAGCATCGTGTTCGCTCTTAAACTGGAGAATCTCTGTAAGACCTTCCTCCTCT
ACCTGTAGTCCTTCTTTTAATATTTCGTCCCTATATTTTTTCAATTCCTCCAAATAGCTT
TTATTTAATTTTTGCTCACGCCATTCTGTGTCGTATTCGATATTTGGCAGAGCAATGTCA
CCGAGGAACCCACCTGCCTTGCAAATATCAATGTCTAAATCTCCAGTGATAATGTGCGGA
AATTTGGCGTTGAGTAGGTCCTCGACGGAGAACTTATGTCGTCGTTTACGCTCATTCTCA
TCAGTGTCATTTT
>TRINITY_DN35983_c0_g3_i1 len=664 path=[4242:0-643 4243:644-663] [-1, 4242, 4243, -2]
CCAAAGTTACCACTGTTCTCCTGAAAAGTCCTACCGCATTTGTGACATTTATATAGAAGA
TTCGTTTGTGCGATGTCGCCCTCGCTCAATCTAATTCTTTGTCCGATCTCGGGTCTCTTC
TTTCCTTGGCTTTCCATAGGTAAGATCGTGTCCAAGTAAGTGCCTTTCGAGAAGGTATTC
TTTGCGTAATGCATAATAGAGTCATAATCATAGGGCAAGCCGAGTGAATTGACTTCTTCT
TCTGTCAATTTATTGAAATTGTACTCCTGACCACTCATAATATTGTCGCGAATGATTTGC
ACATGACGGTCACGATCCGGTCGTGTGTGTTCGTGCCAAAATCCAACGACGTGGCCCAAC
TCGTGTACAACTATACCAAACTTGTCACAGTTTTTTCCAATACTAATAGCCTGCGGTCCA
TTACCTCTCTTACCAACGAAAGAACAACATCCGCAAGGTCTTTCCGTGAACAAAATGTAA
TTAGGATGCTCTCTAGGCACCCTCTCTACAAATTTGACGCAAGTGAAATTCTCCCAGTGT
CTCATCGCCTGCTTGAATAAGGCCTTATGCGCACCGGAAAAATTTCCATCGATCTCGTAG
GGGATCACACCATGATCCCACACTCTTTCCTTCCTCGCAGTAGCAGCCCGTCGTATTATG
CTTA
>TRINITY_DN35983_c0_g5_i1 len=1573 path=[4228:0-643 4252:644-769 4235:770-793 4254:794-829 4251:830-1214 4225:1215-1572] [-1, 4228, 4252, 4235, 4254, 4251, 4225, -2]
CCAAAGTTACCACTGTTCTCCTGAAAAGTCCTACCGCATTTGTGACATTTATATAGAAGA
TTCGTTTGTGCGATGTCGCCCTCGCTCAATCTAATTCTTTGTCCGATCTCGGGTCTCTTC
TTTCCTTGGCTTTCCATAGGTAAGATCGTGTCCAAGTAAGTGCCTTTCGAGAAGGTATTC
TTTGCGTAATGCATAATAGAGTCATAATCATAGGGCAAGCCGAGTGAATTGACTTCTTCT
TCTGTCAATTTATTGAAATTGTACTCCTGACCACTCATAATATTGTCGCGAATGATTTGC
ACATGACGGTCACGATCCGGTCGTGTGTGTTCGTGCCAAAATCCAACGACGTGGCCCAAC
TCGTGTACAACTATACCAAACTTGTCACAGTTTTTTCCAATACTAATAGCCTGCGGTCCA
TTACCTCTCTTACCAACGAAAGAACAACATCCGCAAGGTCTTTCCGTGAACAAAATGTAA
TTAGGATGCTCTCTAGGCACCCTCTCTACAAATTTGACGCAAGTGAAATTCTCCCAGTGT
CTCATCGCCTGCTTGAATAAGGCCTTATGCGCACCGGAAAAATTTCCATCGATCTCGTAG
GGGATCACACCATGATCCCACACTCTTTCCTTCCTCGCAGTAGCCGCCCGTCGTATTCTG
CTTAAATACACGTGCCTTGTCCCACTCTTGTTCGCCAAGTACTTCGGTTTGTGTTCTATA
TCGTAGAACTCGATGGAACGGAGACGTCGATCATGTACAGAAACGATTTCGTCCGACGTG
TCAGCAATAAGGCCATGTTTTCGTCGAGTACAATGATTGTGAGAACATCTTCTGCGATGA
TGACGTCGACGTCGTCGGTTTGCGATACTTTGCGTACTCGTTTCGGGTTGCGCGGTAAAT
GTTTCCTTGCCGCCTGTATGTGCGCGACCTACATATTTATTATCCTCGAGAGTTAAAGTT
GTAGGGGTTGAAAATTCGAGAGGCATATCCGATTGTCTAGCTGTCACTGATCTCGGTGTC
GAAGTCCTCCTGGAAAGCTGTCGATGAGCTTGTCCAGAATGCCTTTTCTTCGAAGCTTGG
GTCGAGAGCTCCAATCTGAATTCAAAGCCCTCGTCTTTCACTGCGGGATTAGTATCGTCA
TTTCTAGCATTAAAGCTGAAACCATCATTGGATTCGTCACCCGTGCTATATTGGTTGCGG
TTTATCATGATGGGCTCTGGCTTCTCTCGAGCAGCCATCTGATCGTGCTCATGAAGCACC
TGCTTCTTAGCATCGTGTTCGCTCTTAAACTGGAGAATCTCTGTAAGACCTTCCTCCTCT
ACCTGTAGTCCTTCTTTTAATATTTCGTCCCTATATTTTTTCAATTCCTCCAAATAGCTT
TTATTTAATTTTTGCTCACGCCATTCTGTGTCGTATTCGATATTTGGCAGAGCAATGTCA
CCGAGGAACCCACCTGCCTTGCAAATATCAATGTCTAAATCTCCAGTGATAATGTGCGGA
AATTTGGCGTTGAGTAGGTCCTCGACGGAGAACTTATGTCGTCGTTTACGCTCATTCTCA
TCAGTGTCATTTT
>TRINITY_DN35983_c0_g3_i1 len=664 path=[4242:0-643 4243:644-663] [-1, 4242, 4243, -2]
CCAAAGTTACCACTGTTCTCCTGAAAAGTCCTACCGCATTTGTGACATTTATATAGAAGA
TTCGTTTGTGCGATGTCGCCCTCGCTCAATCTAATTCTTTGTCCGATCTCGGGTCTCTTC
TTTCCTTGGCTTTCCATAGGTAAGATCGTGTCCAAGTAAGTGCCTTTCGAGAAGGTATTC
TTTGCGTAATGCATAATAGAGTCATAATCATAGGGCAAGCCGAGTGAATTGACTTCTTCT
TCTGTCAATTTATTGAAATTGTACTCCTGACCACTCATAATATTGTCGCGAATGATTTGC
ACATGACGGTCACGATCCGGTCGTGTGTGTTCGTGCCAAAATCCAACGACGTGGCCCAAC
TCGTGTACAACTATACCAAACTTGTCACAGTTTTTTCCAATACTAATAGCCTGCGGTCCA
TTACCTCTCTTACCAACGAAAGAACAACATCCGCAAGGTCTTTCCGTGAACAAAATGTAA
TTAGGATGCTCTCTAGGCACCCTCTCTACAAATTTGACGCAAGTGAAATTCTCCCAGTGT
CTCATCGCCTGCTTGAATAAGGCCTTATGCGCACCGGAAAAATTTCCATCGATCTCGTAG
GGGATCACACCATGATCCCACACTCTTTCCTTCCTCGCAGTAGCAGCCCGTCGTATTATG
CTTA
>TRINITY_DN35983_c0_g5_i1 len=1573 path=[4228:0-643 4252:644-769 4235:770-793 4254:794-829 4251:830-1214 4225:1215-1572] [-1, 4228, 4252, 4235, 4254, 4251, 4225, -2]
CCAAAGTTACCACTGTTCTCCTGAAAAGTCCTACCGCATTTGTGACATTTATATAGAAGA
TTCGTTTGTGCGATGTCGCCCTCGCTCAATCTAATTCTTTGTCCGATCTCGGGTCTCTTC
TTTCCTTGGCTTTCCATAGGTAAGATCGTGTCCAAGTAAGTGCCTTTCGAGAAGGTATTC
TTTGCGTAATGCATAATAGAGTCATAATCATAGGGCAAGCCGAGTGAATTGACTTCTTCT
TCTGTCAATTTATTGAAATTGTACTCCTGACCACTCATAATATTGTCGCGAATGATTTGC
ACATGACGGTCACGATCCGGTCGTGTGTGTTCGTGCCAAAATCCAACGACGTGGCCCAAC
TCGTGTACAACTATACCAAACTTGTCACAGTTTTTTCCAATACTAATAGCCTGCGGTCCA
TTACCTCTCTTACCAACGAAAGAACAACATCCGCAAGGTCTTTCCGTGAACAAAATGTAA
TTAGGATGCTCTCTAGGCACCCTCTCTACAAATTTGACGCAAGTGAAATTCTCCCAGTGT
CTCATCGCCTGCTTGAATAAGGCCTTATGCGCACCGGAAAAATTTCCATCGATCTCGTAG
GGGATCACACCATGATCCCACACTCTTTCCTTCCTCGCAGTAGCCGCCCGTCGTATTCTG
CTTAAATACACGTGCCTTGTCCCACTCTTGTTCGCCAAGTACTTCGGTTTGTGTTCTATA
TCGTAGAACTCGATGGAACGGAGACGTCGATCATGTACAGAAACGATTTCGTCCGACGTG
TCAGCAATAAGGCCATGTTTTCGTCGAGTACAATGATTGTGAGAACATCTTCTGCGATGA
TGACGTCGACGTCGTCGGTTTGCGATACTTTGCGTACTCGTTTCGGGTTGCGCGGTAAAT
GTTTCCTTGCCGCCTGTATGTGCGCGACCTACATATTTATTATCCTCGAGAGTTAAAGTT
GTAGGGGTTGAAAATTCGAGAGGCATATCCGATTGTCTAGCTGTCACTGATCTCGGTGTC
GAAGTCCTCCTGGAAAGCTGTCGATGAGCTTGTCCAGAATGCCTTTTCTTCGAAGCTTGG
GTCGAGAGCTCCAATCTGAATTCAAAGCCCTCGTCTTTCACTGCGGGATTAGTATCGTCA
TTTCTAGCATTAAAGCTGAAACCATCATTGGATTCGTCACCCGTGCTATATTGGTTGCGG
TTTATCATGATGGGCTCTGGCTTCTCTCGAGCAGCCATCTGATCGTGCTCATGAAGCACC
TGCTTCTTAGCATCGTGTTCGCTCTTAAACTGGAGAATCTCTGTAAGACCTTCCTCCTCT
ACCTGTAGTCCTTCTTTTAATATTTCGTCCCTATATTTTTTCAATTCCTCCAAATAGCTT
TTATTTAATTTTTGCTCACGCCATTCTGTGTCGTATTCGATATTTGGCAGAGCAATGTCA
CCGAGGAACCCACCTGCCTTGCAAATATCAATGTCTAAATCTCCAGTGATAATGTGCGGA
AATTTGGCGTTGAGTAGGTCCTCGACGGAGAACTTATGTCGTCGTTTACGCTCATTCTCA
TCAGTGTCATTTT
>TRINITY_DN35983_c0_g3_i1 len=664 path=[4242:0-643 4243:644-663] [-1, 4242, 4243, -2]
CCAAAGTTACCACTGTTCTCCTGAAAAGTCCTACCGCATTTGTGACATTTATATAGAAGA
TTCGTTTGTGCGATGTCGCCCTCGCTCAATCTAATTCTTTGTCCGATCTCGGGTCTCTTC
TTTCCTTGGCTTTCCATAGGTAAGATCGTGTCCAAGTAAGTGCCTTTCGAGAAGGTATTC
TTTGCGTAATGCATAATAGAGTCATAATCATAGGGCAAGCCGAGTGAATTGACTTCTTCT
TCTGTCAATTTATTGAAATTGTACTCCTGACCACTCATAATATTGTCGCGAATGATTTGC
ACATGACGGTCACGATCCGGTCGTGTGTGTTCGTGCCAAAATCCAACGACGTGGCCCAAC
TCGTGTACAACTATACCAAACTTGTCACAGTTTTTTCCAATACTAATAGCCTGCGGTCCA
TTACCTCTCTTACCAACGAAAGAACAACATCCGCAAGGTCTTTCCGTGAACAAAATGTAA
TTAGGATGCTCTCTAGGCACCCTCTCTACAAATTTGACGCAAGTGAAATTCTCCCAGTGT
CTCATCGCCTGCTTGAATAAGGCCTTATGCGCACCGGAAAAATTTCCATCGATCTCGTAG
GGGATCACACCATGATCCCACACTCTTTCCTTCCTCGCAGTAGCAGCCCGTCGTATTATG
CTTA
>TRINITY_DN35983_c0_g5_i1 len=1573 path=[4228:0-643 4252:644-769 4235:770-793 4254:794-829 4251:830-1214 4225:1215-1572] [-1, 4228, 4252, 4235, 4254, 4251, 4225, -2]
CCAAAGTTACCACTGTTCTCCTGAAAAGTCCTACCGCATTTGTGACATTTATATAGAAGA
TTCGTTTGTGCGATGTCGCCCTCGCTCAATCTAATTCTTTGTCCGATCTCGGGTCTCTTC
TTTCCTTGGCTTTCCATAGGTAAGATCGTGTCCAAGTAAGTGCCTTTCGAGAAGGTATTC
TTTGCGTAATGCATAATAGAGTCATAATCATAGGGCAAGCCGAGTGAATTGACTTCTTCT
TCTGTCAATTTATTGAAATTGTACTCCTGACCACTCATAATATTGTCGCGAATGATTTGC
ACATGACGGTCACGATCCGGTCGTGTGTGTTCGTGCCAAAATCCAACGACGTGGCCCAAC
TCGTGTACAACTATACCAAACTTGTCACAGTTTTTTCCAATACTAATAGCCTGCGGTCCA
TTACCTCTCTTACCAACGAAAGAACAACATCCGCAAGGTCTTTCCGTGAACAAAATGTAA
TTAGGATGCTCTCTAGGCACCCTCTCTACAAATTTGACGCAAGTGAAATTCTCCCAGTGT
CTCATCGCCTGCTTGAATAAGGCCTTATGCGCACCGGAAAAATTTCCATCGATCTCGTAG
GGGATCACACCATGATCCCACACTCTTTCCTTCCTCGCAGTAGCCGCCCGTCGTATTCTG
CTTAAATACACGTGCCTTGTCCCACTCTTGTTCGCCAAGTACTTCGGTTTGTGTTCTATA
TCGTAGAACTCGATGGAACGGAGACGTCGATCATGTACAGAAACGATTTCGTCCGACGTG
TCAGCAATAAGGCCATGTTTTCGTCGAGTACAATGATTGTGAGAACATCTTCTGCGATGA
TGACGTCGACGTCGTCGGTTTGCGATACTTTGCGTACTCGTTTCGGGTTGCGCGGTAAAT
GTTTCCTTGCCGCCTGTATGTGCGCGACCTACATATTTATTATCCTCGAGAGTTAAAGTT
GTAGGGGTTGAAAATTCGAGAGGCATATCCGATTGTCTAGCTGTCACTGATCTCGGTGTC
GAAGTCCTCCTGGAAAGCTGTCGATGAGCTTGTCCAGAATGCCTTTTCTTCGAAGCTTGG
GTCGAGAGCTCCAATCTGAATTCAAAGCCCTCGTCTTTCACTGCGGGATTAGTATCGTCA
TTTCTAGCATTAAAGCTGAAACCATCATTGGATTCGTCACCCGTGCTATATTGGTTGCGG
TTTATCATGATGGGCTCTGGCTTCTCTCGAGCAGCCATCTGATCGTGCTCATGAAGCACC
TGCTTCTTAGCATCGTGTTCGCTCTTAAACTGGAGAATCTCTGTAAGACCTTCCTCCTCT
ACCTGTAGTCCTTCTTTTAATATTTCGTCCCTATATTTTTTCAATTCCTCCAAATAGCTT
TTATTTAATTTTTGCTCACGCCATTCTGTGTCGTATTCGATATTTGGCAGAGCAATGTCA
CCGAGGAACCCACCTGCCTTGCAAATATCAATGTCTAAATCTCCAGTGATAATGTGCGGA
AATTTGGCGTTGAGTAGGTCCTCGACGGAGAACTTATGTCGTCGTTTACGCTCATTCTCA
TCAGTGTCATTTT
>TRINITY_DN42308_c1_g1_i1 len=4567 path=[11490:0-208 11627:209-209 11620:210-216 @11624@!:217-294 11554:295-316 @11619@!:317-865 11579:866-888 11611:889-1042 11525:1043-1066 11618:1067-1274 11610:1275-1501 11599:1502-1862 11514:1863-1886 11609:1887-1983 11598:1984-2279 11551:2280-2303 11617:2304-2552 11586:2553-2574 11597:2575-2809 11469:2810-2833 11470:2834-2837 11471:2838-2861 11607:2862-3087 11497:3088-3111 11616:3112-3391 11623:3392-3644 11630:3645-3670 11631:3671-3686 11632:3687-3687 11603:3688-3705 11591:3706-3706 11561:3707-3731 11613:3732-4393 11564:4394-4417 11602:4418-4473 11488:4474-4507 11489:4508-4566] [-1, 11490, 11627, 11620, 11624, 11554, 11619, 11579, 11611, 11525, 11618, 11610, 11599, 11514, 11609, 11598, 11551, 11617, 11586, 11597, 11469, 11470, 11471, 11607, 11497, 11616, 11623, 11630, 11631, 11632, 11603, 11591, 11561, 11613, 11564, 11602, 11488, 11489, -2]
CGATATATCAAGTTTATTTTCGCGTTAATTGTTCGACCTTTCGAATTGTTAAGCGACATT
TATTATTGAAATTATTTTCTCATTAATTATTCAAACATCCCGTTGATATGTATAGACGAT
TTTATTCTGCAATTATTTCTATAATTATTTATTTATCGGTTTTATTTTCAAATTATTAAT
TTTTAGAAATCTTAGCAATCACCTGCGGGGATAACGATCGCGACTTTAAGATCTCGAAAA
AAGACTGAGATATAGGTACAACTGACAATACACACGGAAGAGAGGACAGAAAGTTTCAGC
GATCACATAACTTTACTTCGTCGAATGTGCTTCTGCGAAGACAATCTCGTGAGTGCGAGG
TATACGGTGGGACTCGAATGTGATTTATTTTTCGTCGCAAAGGTAAAAAGATCGACGGAA
GGAACTATGTTGCGACGCGTCGCCTGGTGCTTCATTTGATACAAAATGTCAACAGCGATG
GCAACGATATAGCCGAACACAGCTCTGGATAGGCAACGGTAAATAACGGGCAGTATTAAT
CAACGTGTTGAAGCGACAGCTGCATATAAATAATAAACAATACAAACTGTGATATATAAA
GCTGAGATAGGTGGTCCCGCTGAATTAACCGCCGCCATCAGCTGTTAAATTAACTGTGGA
CAAGGGTTTGATCCCCCCCAGCGTATGTTGTGTGTCTGTGTGGGAGTGCGGTTCGCTTAT
ATACGCGGGTGGAACGTTTGCAATGAGATCGGACGAGTCAACGGGATTAAGCATCGCTAA
TTATCTTAAAGCCGCCGTATAATTGCCGCTAATTAATCAGCGCGAGTCTTCAACGCTCCT
CCTCGCCTCTGTCGGATTCGAGCTGCCAAGTTTCACGCTCTCCACCGTCGCGAGCTCATC
ACGGAAACAATGAAGTGGCTTTGGATAATTGTCTTATTGGCTCTGGCGCTGCCAGCTGCC
GTACCGCGAAAAATCCACAGGAGCAAGCCCACGCCACGACTATACGGTGACAGTGTCCCT
GTCAATTTAATAAGGACCACCAGTAGCAAGGTACGGCAGAAGATCGTGGACACCCACAAT
TACTTTCGCACGCAGGTCAAGCCAACTGCTGCCAACATGCTCGTCATGAAATGGCATTCG
GGTTTAGCGAAGGCAGCACAGAGATGGGCCGATCGTTGCCTCGGTTTAGTGCATGACAAT
GCGACTGGCCTGTACCTGGATGGCTTTGGACAGAGTGGACAAAATATATTCATCAGTACG
GGTCGTACACTCTGGAACTTCCCCATCAGAATGTGGTACATGGAGTACAAGGACTTCAAG
TACGGGCCCAATACGACGAATGAGCTTCTCGAGATCGGTCATTACACGCAGGTGGTATGG
GCGACGACGCATCTGGTCGGTTGCGGCGTGAGCCATTGCACCGGAAGCAAGGGTCCGCTC
GGCAAGGATTTCTATATGTACGTCTGCAACTACGCTCCGAGTGGAAACTACAAAGGCAGT
CTGGGCCTGCCCTACGTGGCCGGCAAGCCGTGCAGCATGTGCAAGAATCACTGCGTACGG
GACGCGCTCTGCACGAACGCCTGCTACCATACCGATCTGTGGTCGAACTGCGCCGAGCTG
GTCAGAACGTTCGGCTCGTGGGTCTGCGAGACGAACACCAACGAGGGCCGTGAACGCCGG
AAGTTCTGCGGTGCCACGTGCAACTGCAAGGACAAGATCTACTACCATCATCAAGGGTAG
GAAGGCTCCTTGGCTTCCGCGTTTGGATCTACCGTGTTGCATGAATAATTTAATCGCCCT
GCAAAACTAAACTCAAACCTGGTGGGTGTGACGACGGCTAAACGGCTGCAGATCGTTTAA
CGGGGGGATCGTGTTGTTTTATTGATGAGCTCGTTTGTTTAGTGATGAGAGTTGGAGGAA
CGCTCGCGACGTTTCGAGCTGGGGTATCGAGAAAGAGAGGGGGGGGGAAGAGCGAATAGC
AAGTAAACGAGATAATATGGAAATATGGTAGAGGAAGTGATTGTGGAATTCGTGTGCTAA
ATCTCTGGGGCCTAGATTTCGCGGATTCTAGGGATATTGGCCAAAGTCTAATAGATCAAT
AGATTCTATACCGCAACGATCTAATGACTGCACATAATCTTTCGATTTCAGATCCCAGAG
ATTCCAAAATATGATTCTTGTTGTAATATAATCCTTGAATTTTAGGACTCTAAATTTTAT
AATTCTCCAATGTTCAGAATATCTTTTGAAACTTCACGGAATAATCGGTGTAAAATTCGC
ATCTTTTATGATTTGAGCAAAAAACCTTTCTTACGAACCAATAATTCATTTATAAAAGAT
ATAAATCGTGTACAATTTTAATACGCTAAATCATTATTTAATTTACTGTTTAACTTGTTT
GTATGCTCGCTTCTTCCAATAATATAAAAATAGAAACAAGCTTAAATAGAAATGGATTAA
TTTTTCACAAGTAAATTTCGCGTATTGTCTTTAACCATGAACTAAAACGTAGTCACACCT
CGCGTCTATACATTTTATGTGTTTAAAAATGGATATAATTTCGTAATTAATATACACGCG
CATGTTCACAGGAGAGCAAAGTTCCACTAGGTTTGAAAAGATTCTGACATACACAAATTT
TTTTGTCAGCAACTCTTTAATCTGCTTACTCTTTATAAAGATAAAATTTTTGGTTATATA
CAAGATAATTCAGAGCGGCCTTTCCTTTATAGCTTTTGTACATCTACAAGCAAATAATTT
CTAAAAATTATTATTGCTCTTGTGTTTTATAGCATATAGAGTACAGTTCGGTTATCTGTA
TGTATTCAAAAGTAGAGAGAGAATAGGGATTAACTTTATATTCGCTTGTAATTATTTTTA
TATTTTTTGGTATTCTTATAAATTTGCACAAAATAAAATTTAAGCTAACGGATTTTAACG
TGGTTGCCCACAAATTATATTTTTGGCTTTAAATATTTACTACACTATAAAAGATACTGC
ATTAAATTAATTAAATGGGTAATCGAGAAACTCATTTAAGAACATAAGAAGTTAATTTGA
ATTTATTTGTTGTTGTAAATCTAATCGTGAAATCTTGTTATATAGTTCTCGTATTTTTTT
GCTTAGACCGATAACTTTTAAATATCATAAAAATTGTAAATAAATCCGGTGGGTAACATA
TCGAAACTGACAATTATTAGACGATAGCCGTACTTTTAATTTTGGTTAATTGTTAAGAGG
AACAATGTAAAAATTAAATTAAGCTTTGAGGAAACGGTGTGTCGATGTTTTTTGTCGTGA
TGTAACGATGGAACTTATCTTCAATAATTAACAATAACGATAATAGTTATTTTTATCTGT
AGCTTTAACAACAGCGTGTTCACGCACAGTGCGATATCGAAAGCAAATCGGAATTGTAAA
GTTAACTCTTTACCGCATAATTTCTCTCATCATTAAGAATATATTTTGGATGAGTAATAC
GGTGTGTTTAAGTATCTAGAGATTTAATTCTCTTTTTTCGCGAAAGGATTTGTAAAGACA
CATATCGCGCGATGTCAAAAGCGCACTATCAATGTTATCTTCATAACAATATAATACATT
TATCATGAAAACTAAAAATTTTCAGCTAAATTATGAGTAAATAAATTTCTAGCAACAAAA
ACGCAAAAAAATTTTATCGAGTAAAAAAAGGTGCATTTTTCTAACAATGAACTATTGCAA
ATATTTATATAAATAATATCTATTTGATTTTTGTAAAAAAATGATATGTTCAATACAGCG
CATTATACGAATTAATGAAACTTTAATGAAAAATCGTTATTTTTATAGAAGCTGAAAAAT
TGACATTGCAAAATATATACCGCAATAATGCGGTAAAGAGTTAAGATAAATCGTAAATCA
TAAGACACATAATCAATAATACGCGTCGAGAAACAACACGTGTGATGAGTGGCGAGCGTG
ATTGATGATAATGTTAAGCACTTGATTGTCGGTAATTAAGGAGTTCGTTAAAGAGATATA
ACAGTGAATGTAACGGTACAGCTCCAAATAAAATGTTTAAACTGTAATACTTTTTGTCCA
CTTACAAAATAAATATCCTGTAAATATTACATTTTTCTGCATTCATTATTTACTTAACCA
TATTTGAGTAAGTCATAATCTCTCGATATTTGTTTCGTGAGTATTTGAATAATTCATAGC
TGTAATATTGAAATAATAAAATTTATCAATATATAATAAACGCATAAGCAATCCTTGATA
GTGGGTGCGTATATCAAGAGAGTTTAAGCGCCTCTTTAATGCCTCATAAATTAATGTAAT
TAAATTTTGACAAAACATAATAGTATTCTCGATCAGCAGAACGCATGTTGGTCGTTTACG
GTGCGTTTAATCGCATCGTAATATTTATTTATTAGGAAATCGAAGGAAAGATTAAGCGGA
ATTATGTAGCGAATAAATCGATAAGAGTTTTAAGGGTGGAGAGGAAACAGAATCATCCTC
TAGGTCAAGAGGAACGTACAATCGGTGAATTCGAGTTAGCGGCAAACCGAGTGCGGAGTC
TTTTTGC
>TRINITY_DN42308_c1_g1_i4 len=4246 path=[11588:0-74 @11624@!:75-152 11544:153-173 @11619@!:174-722 11579:723-745 11611:746-899 11525:900-923 11618:924-1131 11610:1132-1358 11599:1359-1719 11514:1720-1743 11609:1744-1840 11598:1841-2136 11551:2137-2160 11617:2161-2409 11586:2410-2431 11597:2432-2666 11469:2667-2690 11470:2691-2694 11471:2695-2718 11607:2719-2944 11497:2945-2968 11616:2969-3248 11623:3249-3501 11630:3502-3527 11631:3528-3543 11632:3544-3544 11628:3545-3561 11625:3562-3562 11621:3563-3583 11613:3584-4245] [-1, 11588, 11624, 11544, 11619, 11579, 11611, 11525, 11618, 11610, 11599, 11514, 11609, 11598, 11551, 11617, 11586, 11597, 11469, 11470, 11471, 11607, 11497, 11616, 11623, 11630, 11631, 11632, 11628, 11625, 11621, 11613]
GCAGAGAGCCGCGCGCCGCTGTACGGAACACTCCGGGACGGGTTCCCAACGCGCAATCAC
CTGCGGGGATAACGATCGCGACTTTAAGATCTCGAAAAAAGACTGAGATATAGGTACAAC
TGACAATACACACGGAAGAGAGGACAGAAAGTTCAGCGATCACATAACTTTACTTCGTCG
AATGTGCTTCTGCGAAGACAATCTCGTGAGTGCGAGGTATACGGTGGGACTCGAATGTGA
TTTATTTTTCGTCGCAAAGGTAAAAAGATCGACGGAAGGAACTATGTTGCGACGCGTCGC
CTGGTGCTTCATTTGATACAAAATGTCAACAGCGATGGCAACGATATAGCCGAACACAGC
TCTGGATAGGCAACGGTAAATAACGGGCAGTATTAATCAACGTGTTGAAGCGACAGCTGC
ATATAAATAATAAACAATACAAACTGTGATATATAAAGCTGAGATAGGTGGTCCCGCTGA
ATTAACCGCCGCCATCAGCTGTTAAATTAACTGTGGACAAGGGTTTGATCCCCCCCAGCG
TATGTTGTGTGTCTGTGTGGGAGTGCGGTTCGCTTATATACGCGGGTGGAACGTTTGCAA
TGAGATCGGACGAGTCAACGGGATTAAGCATCGCTAATTATCTTAAAGCCGCCGTATAAT
TGCCGCTAATTAATCAGCGCGAGTCTTCAACGCTCCTCCTCGCCTCTGTCGGATTCGAGC
TGCCAAGTTTCACGCTCTCCACCGTCGCGAGCTCATCACGGAAACAATGAAGTGGCTTTG
GATAATTGTCTTATTGGCTCTGGCGCTGCCAGCTGCCGTACCGCGAAAAATCCACAGGAG
CAAGCCCACGCCACGACTATACGGTGACAGTGTCCCTGTCAATTTAATAAGGACCACCAG
TAGCAAGGTACGGCAGAAGATCGTGGACACCCACAATTACTTTCGCACGCAGGTCAAGCC
AACTGCTGCCAACATGCTCGTCATGAAATGGCATTCGGGTTTAGCGAAGGCAGCACAGAG
ATGGGCCGATCGTTGCCTCGGTTTAGTGCATGACAATGCGACTGGCCTGTACCTGGATGG
CTTTGGACAGAGTGGACAAAATATATTCATCAGTACGGGTCGTACACTCTGGAACTTCCC
CATCAGAATGTGGTACATGGAGTACAAGGACTTCAAGTACGGGCCCAATACGACGAATGA
GCTTCTCGAGATCGGTCATTACACGCAGGTGGTATGGGCGACGACGCATCTGGTCGGTTG
CGGCGTGAGCCATTGCACCGGAAGCAAGGGTCCGCTCGGCAAGGATTTCTATATGTACGT
CTGCAACTACGCTCCGAGTGGAAACTACAAAGGCAGTCTGGGCCTGCCCTACGTGGCCGG
CAAGCCGTGCAGCATGTGCAAGAATCACTGCGTACGGGACGCGCTCTGCACGAACGCCTG
CTACCATACCGATCTGTGGTCGAACTGCGCCGAGCTGGTCAGAACGTTCGGCTCGTGGGT
CTGCGAGACGAACACCAACGAGGGCCGTGAACGCCGGAAGTTCTGCGGTGCCACGTGCAA
CTGCAAGGACAAGATCTACTACCATCATCAAGGGTAGGAAGGCTCCTTGGCTTCCGCGTT
TGGATCTACCGTGTTGCATGAATAATTTAATCGCCCTGCAAAACTAAACTCAAACCTGGT
GGGTGTGACGACGGCTAAACGGCTGCAGATCGTTTAACGGGGGGATCGTGTTGTTTTATT
GATGAGCTCGTTTGTTTAGTGATGAGAGTTGGAGGAACGCTCGCGACGTTTCGAGCTGGG
GTATCGAGAAAGAGAGGGGGGGGGAAGAGCGAATAGCAAGTAAACGAGATAATATGGAAA
TATGGTAGAGGAAGTGATTGTGGAATTCGTGTGCTAAATCTCTGGGGCCTAGATTTCGCG
GATTCTAGGGATATTGGCCAAAGTCTAATAGATCAATAGATTCTATACCGCAACGATCTA
ATGACTGCACATAATCTTTCGATTTCAGATCCCAGAGATTCCAAAATATGATTCTTGTTG
TAATATAATCCTTGAATTTTAGGACTCTAAATTTTATAATTCTCCAATGTTCAGAATATC
TTTTGAAACTTCACGGAATAATCGGTGTAAAATTCGCATCTTTTATGATTTGAGCAAAAA
ACCTTTCTTACGAACCAATAATTCATTTATAAAAGATATAAATCGTGTACAATTTTAATA
CGCTAAATCATTATTTAATTTACTGTTTAACTTGTTTGTATGCTCGCTTCTTCCAATAAT
ATAAAAATAGAAACAAGCTTAAATAGAAATGGATTAATTTTTCACAAGTAAATTTCGCGT
ATTGTCTTTAACCATGAACTAAAACGTAGTCACACCTCGCGTCTATACATTTTATGTGTT
TAAAAATGGATATAATTTCGTAATTAATATACACGCGCATGTTCACAGGAGAGCAAAGTT
CCACTAGGTTTGAAAAGATTCTGACATACACAAATTTTTTTGTCAGCAACTCTTTAATCT
GCTTACTCTTTATAAAGATAAAATTTTTGGTTATATACAAGATAATTCAGAGCGGCCTTT
CCTTTATAGCTTTTGTACATCTACAAGCAAATAATTTCTAAAAATTATTATTGCTCTTGT
GTTTTATAGCATATAGAGTACAGTTCGGTTATCTGTATGTATTCAAAAGTAGAGAGAGAA
TAGGGATTAACTTTATATTCGCTTGTAATTATTTTTATATTTTTTGGTATTCTTATAAAT
TTGCACAAAATAAAATTTAAGCTAACGGATTTTAACGTGGTTGCCCACAAATTATATTTT
TGGCTTTAAATATTTACTACACTATAAAAGATACTGCATTAAATTAATTAAATGGGTAAT
CGAGAAACTCATTTAAGAACATAAGAAGTTAATTTGAATTTATTTGTTGTTGTAAATCTA
ATCGTGAAATCTTGTTATATAGTTCTCGTATTTTTTTGCTTAGACCGATAACTTTTAAAT
ATCATAAAAATTGTAAATAAATCCGGTGGGTAACATATCGAAACTGACAATTATTAGACG
ATAGCCGTACTTTTAATTTTGGTTAATTGTTAAGAGGAACAATGTAAAAATTAAATTAAG
CTTTGAGGAAACGGTGTGTCGATGTTTTTTGTCGTGATGTAACGATGGAACTTATCTTCA
ATAATTAACAATAACGATAATAGTTATTTTTATCTGTAGCTTTAACAACAGCGTGTTCAC
GCACAGTGCGATATCGAAAGCAAATCGGAATTGTAAAGTTAACTCTTTACCGCATAATTT
CTCTCATCATTAAGAATATATTTTGGATGAGTAATACGGTGTGTTTAAGTATCTAGAGAT
TTAATTCTCTTTTTTCGCGAAAGGATTTGTAAAGACACATATCGCGCGATGTCAAAAGCG
CACTATCAATGTTATCTTCATAACAATATAATACATTTATCATGAAAACTAAAAATTTTC
AGCTAAATTATGAGTAAATAAATTTCTAGCAACAAAAACGCAAAAAAATTTTATCGAGTA
AAAAAGGTGCATTTTTCTAACAACTATTGCAAATATTTATATAAATAATATCTATTTGAT
TTTTGTAAAAAAATGATATGTTCAATACAGCGCATTATACGAATTAATGAAACTTTAATG
AAAAATCGTTATTTTTATAGAAGCTGAAAAATTGACATTGCAAAATATATACCGCAATAA
TGCGGTAAAGAGTTAAGATAAATCGTAAATCATAAGACACATAATCAATAATACGCGTCG
AGAAACAACACGTGTGATGAGTGGCGAGCGTGATTGATGATAATGTTAAGCACTTGATTG
TCGGTAATTAAGGAGTTCGTTAAAGAGATATAACAGTGAATGTAACGGTACAGCTCCAAA
TAAAATGTTTAAACTGTAATACTTTTTGTCCACTTACAAAATAAATATCCTGTAAATATT
ACATTTTTCTGCATTCATTATTTACTTAACCATATTTGAGTAAGTCATAATCTCTCGATA
TTTGTTTCGTGAGTATTTGAATAATTCATAGCTGTAATATTGAAATAATAAAATTTATCA
ATATATAATAAACGCATAAGCAATCCTTGATAGTGGGTGCGTATATCAAGAGAGTTTAAG
CGCCTCTTTAATGCCTCATAAATTAATGTAATTAAATTTTGACAAAACATAATAGTATTC
TCGATCAGCAGAACGCATGTTGGTCGTTTACGGTGCGTTTAATCGC
>TRINITY_DN42308_c1_g1_i5 len=4223 path=[11546:0-38 11627:39-39 11620:40-46 @11624@!:47-124 11554:125-146 @11619@!:147-695 11474:696-717 11611:718-871 11525:872-895 11618:896-1103 11610:1104-1330 11599:1331-1691 11514:1692-1715 11609:1716-1812 11598:1813-2108 11551:2109-2132 11617:2133-2381 11586:2382-2403 11597:2404-2638 11469:2639-2662 11470:2663-2666 11471:2667-2690 11607:2691-2916 11497:2917-2940 11616:2941-3220 11623:3221-3473 11630:3474-3499 11631:3500-3515 11632:3516-3516 11603:3517-3534 11591:3535-3535 11561:3536-3560 11613:3561-4222] [-1, 11546, 11627, 11620, 11624, 11554, 11619, 11474, 11611, 11525, 11618, 11610, 11599, 11514, 11609, 11598, 11551, 11617, 11586, 11597, 11469, 11470, 11471, 11607, 11497, 11616, 11623, 11630, 11631, 11632, 11603, 11591, 11561, 11613]
GTCGCACTGTCGTAAAAAATCTTAGCAATCACCTGCGGGGATAACGATCGCGACTTTAAG
ATCTCGAAAAAAGACTGAGATATAGGTACAACTGACAATACACACGGAAGAGAGGACAGA
AAGTTTCAGCGATCACATAACTTTACTTCGTCGAATGTGCTTCTGCGAAGACAATCTCGT
GAGTGCGAGGTATACGGTGGGACTCGAATGTGATTTATTTTTCGTCGCAAAGGTAAAAAG
ATCGACGGAAGGAACTATGTTGCGACGCGTCGCCTGGTGCTTCATTTGATACAAAATGTC
AACAGCGATGGCAACGATATAGCCGAACACAGCTCTGGATAGGCAACGGTAAATAACGGG
CAGTATTAATCAACGTGTTGAAGCGACAGCTGCATATAAATAATAAACAATACAAACTGT
GATATATAAAGCTGAGATAGGTGGTCCCGCTGAATTAACCGCCGCCATCAGCTGTTAAAT
TAACTGTGGACAAGGGTTTGATCCCCCCCAGCGTATGTTGTGTGTCTGTGTGGGAGTGCG
GTTCGCTTATATACGCGGGTGGAACGTTTGCAATGAGATCGGACGAGTCAACGGGATTAA
GCATCGCTAATTATCTTAAAGCCGCCGTATAATTGCCGCTAATTAATCAGCGCGAGTCTT
CAACGCTCCTCCTCGCCTCTGTCGGATTCGAGCTGCAAGTTTCACGCTCTCCACCGTCGC
GAGCTCATCACGGAAACAATGAAGTGGCTTTGGATAATTGTCTTATTGGCTCTGGCGCTG
CCAGCTGCCGTACCGCGAAAAATCCACAGGAGCAAGCCCACGCCACGACTATACGGTGAC
AGTGTCCCTGTCAATTTAATAAGGACCACCAGTAGCAAGGTACGGCAGAAGATCGTGGAC
ACCCACAATTACTTTCGCACGCAGGTCAAGCCAACTGCTGCCAACATGCTCGTCATGAAA
TGGCATTCGGGTTTAGCGAAGGCAGCACAGAGATGGGCCGATCGTTGCCTCGGTTTAGTG
CATGACAATGCGACTGGCCTGTACCTGGATGGCTTTGGACAGAGTGGACAAAATATATTC
ATCAGTACGGGTCGTACACTCTGGAACTTCCCCATCAGAATGTGGTACATGGAGTACAAG
GACTTCAAGTACGGGCCCAATACGACGAATGAGCTTCTCGAGATCGGTCATTACACGCAG
GTGGTATGGGCGACGACGCATCTGGTCGGTTGCGGCGTGAGCCATTGCACCGGAAGCAAG
GGTCCGCTCGGCAAGGATTTCTATATGTACGTCTGCAACTACGCTCCGAGTGGAAACTAC
AAAGGCAGTCTGGGCCTGCCCTACGTGGCCGGCAAGCCGTGCAGCATGTGCAAGAATCAC
TGCGTACGGGACGCGCTCTGCACGAACGCCTGCTACCATACCGATCTGTGGTCGAACTGC
GCCGAGCTGGTCAGAACGTTCGGCTCGTGGGTCTGCGAGACGAACACCAACGAGGGCCGT
GAACGCCGGAAGTTCTGCGGTGCCACGTGCAACTGCAAGGACAAGATCTACTACCATCAT
CAAGGGTAGGAAGGCTCCTTGGCTTCCGCGTTTGGATCTACCGTGTTGCATGAATAATTT
AATCGCCCTGCAAAACTAAACTCAAACCTGGTGGGTGTGACGACGGCTAAACGGCTGCAG
ATCGTTTAACGGGGGGATCGTGTTGTTTTATTGATGAGCTCGTTTGTTTAGTGATGAGAG
TTGGAGGAACGCTCGCGACGTTTCGAGCTGGGGTATCGAGAAAGAGAGGGGGGGGGAAGA
GCGAATAGCAAGTAAACGAGATAATATGGAAATATGGTAGAGGAAGTGATTGTGGAATTC
GTGTGCTAAATCTCTGGGGCCTAGATTTCGCGGATTCTAGGGATATTGGCCAAAGTCTAA
TAGATCAATAGATTCTATACCGCAACGATCTAATGACTGCACATAATCTTTCGATTTCAG
ATCCCAGAGATTCCAAAATATGATTCTTGTTGTAATATAATCCTTGAATTTTAGGACTCT
AAATTTTATAATTCTCCAATGTTCAGAATATCTTTTGAAACTTCACGGAATAATCGGTGT
AAAATTCGCATCTTTTATGATTTGAGCAAAAAACCTTTCTTACGAACCAATAATTCATTT
ATAAAAGATATAAATCGTGTACAATTTTAATACGCTAAATCATTATTTAATTTACTGTTT
AACTTGTTTGTATGCTCGCTTCTTCCAATAATATAAAAATAGAAACAAGCTTAAATAGAA
ATGGATTAATTTTTCACAAGTAAATTTCGCGTATTGTCTTTAACCATGAACTAAAACGTA
GTCACACCTCGCGTCTATACATTTTATGTGTTTAAAAATGGATATAATTTCGTAATTAAT
ATACACGCGCATGTTCACAGGAGAGCAAAGTTCCACTAGGTTTGAAAAGATTCTGACATA
CACAAATTTTTTTGTCAGCAACTCTTTAATCTGCTTACTCTTTATAAAGATAAAATTTTT
GGTTATATACAAGATAATTCAGAGCGGCCTTTCCTTTATAGCTTTTGTACATCTACAAGC
AAATAATTTCTAAAAATTATTATTGCTCTTGTGTTTTATAGCATATAGAGTACAGTTCGG
TTATCTGTATGTATTCAAAAGTAGAGAGAGAATAGGGATTAACTTTATATTCGCTTGTAA
TTATTTTTATATTTTTTGGTATTCTTATAAATTTGCACAAAATAAAATTTAAGCTAACGG
ATTTTAACGTGGTTGCCCACAAATTATATTTTTGGCTTTAAATATTTACTACACTATAAA
AGATACTGCATTAAATTAATTAAATGGGTAATCGAGAAACTCATTTAAGAACATAAGAAG
TTAATTTGAATTTATTTGTTGTTGTAAATCTAATCGTGAAATCTTGTTATATAGTTCTCG
TATTTTTTTGCTTAGACCGATAACTTTTAAATATCATAAAAATTGTAAATAAATCCGGTG
GGTAACATATCGAAACTGACAATTATTAGACGATAGCCGTACTTTTAATTTTGGTTAATT
GTTAAGAGGAACAATGTAAAAATTAAATTAAGCTTTGAGGAAACGGTGTGTCGATGTTTT
TTGTCGTGATGTAACGATGGAACTTATCTTCAATAATTAACAATAACGATAATAGTTATT
TTTATCTGTAGCTTTAACAACAGCGTGTTCACGCACAGTGCGATATCGAAAGCAAATCGG
AATTGTAAAGTTAACTCTTTACCGCATAATTTCTCTCATCATTAAGAATATATTTTGGAT
GAGTAATACGGTGTGTTTAAGTATCTAGAGATTTAATTCTCTTTTTTCGCGAAAGGATTT
GTAAAGACACATATCGCGCGATGTCAAAAGCGCACTATCAATGTTATCTTCATAACAATA
TAATACATTTATCATGAAAACTAAAAATTTTCAGCTAAATTATGAGTAAATAAATTTCTA
GCAACAAAAACGCAAAAAAATTTTATCGAGTAAAAAAAGGTGCATTTTTCTAACAATGAA
CTATTGCAAATATTTATATAAATAATATCTATTTGATTTTTGTAAAAAAATGATATGTTC
AATACAGCGCATTATACGAATTAATGAAACTTTAATGAAAAATCGTTATTTTTATAGAAG
CTGAAAAATTGACATTGCAAAATATATACCGCAATAATGCGGTAAAGAGTTAAGATAAAT
CGTAAATCATAAGACACATAATCAATAATACGCGTCGAGAAACAACACGTGTGATGAGTG
GCGAGCGTGATTGATGATAATGTTAAGCACTTGATTGTCGGTAATTAAGGAGTTCGTTAA
AGAGATATAACAGTGAATGTAACGGTACAGCTCCAAATAAAATGTTTAAACTGTAATACT
TTTTGTCCACTTACAAAATAAATATCCTGTAAATATTACATTTTTCTGCATTCATTATTT
ACTTAACCATATTTGAGTAAGTCATAATCTCTCGATATTTGTTTCGTGAGTATTTGAATA
ATTCATAGCTGTAATATTGAAATAATAAAATTTATCAATATATAATAAACGCATAAGCAA
TCCTTGATAGTGGGTGCGTATATCAAGAGAGTTTAAGCGCCTCTTTAATGCCTCATAAAT
TAATGTAATTAAATTTTGACAAAACATAATAGTATTCTCGATCAGCAGAACGCATGTTGG
TCGTTTACGGTGCGTTTAATCGC
>TRINITY_DN41713_c1_g2_i1 len=2742 path=[8441:0-267 8472:268-417 8418:418-441 8462:442-726 8479:727-1155 @8487@!:1156-1423 8397:1424-1443 @8484@!:1444-1724 8470:1725-1884 @8486@!:1885-2078 8394:2079-2123 8483:2124-2202 8488:2203-2209 8468:2210-2226 8482:2227-2233 8490:2234-2257 8466:2258-2292 8456:2293-2321 8473:2322-2337 8464:2338-2345 8454:2346-2410 8374:2411-2741] [-1, 8441, 8472, 8418, 8462, 8479, 8487, 8397, 8484, 8470, 8486, 8394, 8483, 8488, 8468, 8482, 8490, 8466, 8456, 8473, 8464, 8454, 8374, -2]
GCCACGAGAAGCAGCAGTCAGTAGCGGCATCGGCAGCAGCAGCAGCAGCAGCAGCACCAG
CACCAACATCAGCAGCGGCAGCAGCAGCAGCAGCACCGCCGCCACCACCACCATCGTCTG
CGAGCATTCACCACGACACTGGGAAGACGTCGACTCCCCAGTCCTCAAATTCGAGCCCTA
CGAAATCGGAGACCGAGACCTTCTCCGAGCTGCAGCCGCGCTTTATGACAGACTCGTCGG
AGAGCGAGGAGGACAGCGTTTCCGAGGTGGAGTGCTTCGCGATCGATCAGGTTGAACTGG
ACGAAGATCATCCCGAGTCGTCGAAATTTCTGTTGACCCCCGACGATCCCGAGCGCTCCG
TCGATCCTGAGACTCAAGCGCGTCTTGAGGCGTTACTCGAAGCGGCCGGCATCGGAAAAC
TGTCATCGGGTGATGGGAAACACTTGCCCGATCACGAGGTGCTCCGTCGTTTAACATCAA
GTGTATCTTGTGCATTGGATGAGGCTGCGGCAGCATTAACACGTATGCGTAGTGACAATC
CGCGTACGCCGAACGAAAAGCGCTCTCTCGTTGAGGCGTGCACCGACGGAGACGTCGGTA
CCGTTCGGAAATTGTTGACGGAGGGCAGGAGCGTCCACGAGACTACCGAGGAAGGGGAGA
GCCTACTCTCCCTGGCTTGCTCAGCTGGTTACTTCGAACTTGCTCAGGTACTTTTGGCAA
TGAATGCTAACGTAGAAGATCGTGGCATCAAGGGGGACTGCACCCCTTTGATGGAAGCTG
CTAGTGCTGGACATGTGGATATTGTGACTTTGCTGATTGCTCACGGGGCCGATGTGAATG
CTCAGTCTACATCAGGTAACACACCTCTCATGTACGGATGCGCTGGTGGGCACGAAGAGG
TTGTCCGTGCCTTACTAGATGCCGGGGCCAATGTCGAGGATCATAATGAGAACGGTCATA
CACCTCTGATGGAAGCGGCGAGCGCCGGACATGTTCCAGTAGCAAAGATCTTGCTTGAAC
ACGGGGCCGGCATCAATACTCATTCCAATGAATTTAAAGAGTCGGCATTGACATTAGCCT
GCTATAAGGGACATCTGGAAATGGTCCGCTTCTTGTTAGAAGCTGGTGCGGATCAGGAGC
ATAAAACCGACGAGATGCATACCGCCCTTATGGAGGCATCAATGGATGGTCATGTGGAAG
TTGCTCGTTTACTTTTAGATTCAGGTGCCCAAGTAAATATGCCGACGGATAGTTTCGAAT
CGCCATTAACATTAGCTGCCTGTGGAGGTCATGTGGACTTAGCTATGCTTCTGATAGAAC
GTGGAGCGAATATCGAAGAAGTTAATGATGAAGGCTATACGCCATTGATGGAAGCAGCGC
GCGAGGGACATGAAGAAATGGTTGCTTTACTTTTAAGCCAGGGTGCCAACATCAACGCCC
AAACTGAGGAAACTCAAGAAACGGCACTTACCTTGGCTTGTTGTGGCGGTTTTCTGGAAG
TTGCCGATTTTTTAATCAAGGCGGGAGCGGATATCGAACTGGGCGCATCCACCCCTCTGA
TGGAAGCTGCACAGGAGGGACACTTAGATCTTGTCCGATATTTATTGGAATCTGCAGCTG
ATGTTCATGCTCAGACACAGACGGGAGATACAGCATTGACATATGCTTGCGAGAATGGTC
ATACTGACGTTGCTGATCTTTTGTTACAATTTGGCGCTGACTTAGTACGCATATTAATTG
TTAATTTTGATCATAATAATTAAATCTAAGTACAGTTTATTTTTATTTTTTTCCCTACAT
TATTTCATGTTCTTACACTTGATCTTTTGATGAGTTATTTATATCATTTTATTGTATTTA
AGGAACATGAATCAGAAGGAGGTAGAACCCCATTGATGAAAGCTTGTAGAGCTGGCCATT
TATGCACAGTTCAATTTCTCATCTCGAAGCGTGCTGATGTCAATCGACAAACAACAAACA
ATGATCATACGCCGCTCTCGTTGGCATGTGCTGGTGGTCATCTCGCCGTGGTCGAGTTGC
TTCTTGCACAATCTGCAAATCCATTTCATAAGTTAAAAGTGAGATCTTACTCTTTAAAGT
CAATCAAGTGAAAAAGTGTTTTTATGATTATATTTCCGATTATGCTTTAATTCGGATGAA
TTGTAGCCGGTATTCGTAGACAGTCTTAAATAATATCTTGTGTTAATACGACTGTGATTA
GTTTATAACATGTTAAGACTGTACTTAAGATAGTCTTAAATATAAGACTAGCTTATGAAT
ACCAGCCTAATGTATAAAAATTTCTCAATTTTATGCGATATTCTTAATGTTTTCTTTTGA
AGACAAAGCCATTGATATTGATATATAACTTGAAACATTAATTTATAGGATAATTCCACT
ATGCTAATAGAAGCGGCAAAGGGAGGTCACACTCCTGTTGTCCAACTATTATTGGACTAT
CCTCATAGCATTATGATGAGTGCTCCTCATAGTGCTGCTCCTGCGCCCATGTTATTACCA
CAACAGCAACAGCAGCCACCACAACAGCAGCAGCAGCCACCACCACAACAGCAGCAGCAA
CAGCCGCCACCACAACCGCAGCATATAAGTCATCAGCAACATGTACCTCACTCCCAACAG
ACATCTACGCAACCACAGCAACTTCCACAACAACCGCAGCAACAGCAGCAGCAGCAGCAA
CAAACTGCTGAGCAACAACAAGCGCAAAATCTTCAACCCAAA
>TRINITY_DN41713_c1_g2_i2 len=2432 path=[8441:0-267 8472:268-417 8418:418-441 8462:442-726 8479:727-1155 @8487@!:1156-1423 8397:1424-1443 @8484@!:1444-1724 8470:1725-1884 @8486@!:1885-2078 8344:2079-2100 8345:2101-2431] [-1, 8441, 8472, 8418, 8462, 8479, 8487, 8397, 8484, 8470, 8486, 8344, 8345, -2]
GCCACGAGAAGCAGCAGTCAGTAGCGGCATCGGCAGCAGCAGCAGCAGCAGCAGCACCAG
CACCAACATCAGCAGCGGCAGCAGCAGCAGCAGCACCGCCGCCACCACCACCATCGTCTG
CGAGCATTCACCACGACACTGGGAAGACGTCGACTCCCCAGTCCTCAAATTCGAGCCCTA
CGAAATCGGAGACCGAGACCTTCTCCGAGCTGCAGCCGCGCTTTATGACAGACTCGTCGG
AGAGCGAGGAGGACAGCGTTTCCGAGGTGGAGTGCTTCGCGATCGATCAGGTTGAACTGG
ACGAAGATCATCCCGAGTCGTCGAAATTTCTGTTGACCCCCGACGATCCCGAGCGCTCCG
TCGATCCTGAGACTCAAGCGCGTCTTGAGGCGTTACTCGAAGCGGCCGGCATCGGAAAAC
TGTCATCGGGTGATGGGAAACACTTGCCCGATCACGAGGTGCTCCGTCGTTTAACATCAA
GTGTATCTTGTGCATTGGATGAGGCTGCGGCAGCATTAACACGTATGCGTAGTGACAATC
CGCGTACGCCGAACGAAAAGCGCTCTCTCGTTGAGGCGTGCACCGACGGAGACGTCGGTA
CCGTTCGGAAATTGTTGACGGAGGGCAGGAGCGTCCACGAGACTACCGAGGAAGGGGAGA
GCCTACTCTCCCTGGCTTGCTCAGCTGGTTACTTCGAACTTGCTCAGGTACTTTTGGCAA
TGAATGCTAACGTAGAAGATCGTGGCATCAAGGGGGACTGCACCCCTTTGATGGAAGCTG
CTAGTGCTGGACATGTGGATATTGTGACTTTGCTGATTGCTCACGGGGCCGATGTGAATG
CTCAGTCTACATCAGGTAACACACCTCTCATGTACGGATGCGCTGGTGGGCACGAAGAGG
TTGTCCGTGCCTTACTAGATGCCGGGGCCAATGTCGAGGATCATAATGAGAACGGTCATA
CACCTCTGATGGAAGCGGCGAGCGCCGGACATGTTCCAGTAGCAAAGATCTTGCTTGAAC
ACGGGGCCGGCATCAATACTCATTCCAATGAATTTAAAGAGTCGGCATTGACATTAGCCT
GCTATAAGGGACATCTGGAAATGGTCCGCTTCTTGTTAGAAGCTGGTGCGGATCAGGAGC
ATAAAACCGACGAGATGCATACCGCCCTTATGGAGGCATCAATGGATGGTCATGTGGAAG
TTGCTCGTTTACTTTTAGATTCAGGTGCCCAAGTAAATATGCCGACGGATAGTTTCGAAT
CGCCATTAACATTAGCTGCCTGTGGAGGTCATGTGGACTTAGCTATGCTTCTGATAGAAC
GTGGAGCGAATATCGAAGAAGTTAATGATGAAGGCTATACGCCATTGATGGAAGCAGCGC
GCGAGGGACATGAAGAAATGGTTGCTTTACTTTTAAGCCAGGGTGCCAACATCAACGCCC
AAACTGAGGAAACTCAAGAAACGGCACTTACCTTGGCTTGTTGTGGCGGTTTTCTGGAAG
TTGCCGATTTTTTAATCAAGGCGGGAGCGGATATCGAACTGGGCGCATCCACCCCTCTGA
TGGAAGCTGCACAGGAGGGACACTTAGATCTTGTCCGATATTTATTGGAATCTGCAGCTG
ATGTTCATGCTCAGACACAGACGGGAGATACAGCATTGACATATGCTTGCGAGAATGGTC
ATACTGACGTTGCTGATCTTTTGTTACAATTTGGCGCTGACTTAGTACGCATATTAATTG
TTAATTTTGATCATAATAATTAAATCTAAGTACAGTTTATTTTTATTTTTTTCCCTACAT
TATTTCATGTTCTTACACTTGATCTTTTGATGAGTTATTTATATCATTTTATTGTATTTA
AGGAACATGAATCAGAAGGAGGTAGAACCCCATTGATGAAAGCTTGTAGAGCTGGCCATT
TATGCACAGTTCAATTTCTCATCTCGAAGCGTGCTGATGTCAATCGACAAACAACAAACA
ATGATCATACGCCGCTCTCGTTGGCATGTGCTGGTGGTCATCTCGCCGTGGTCGAGTTGC
TTCTTGCACAATCTGCAAATCCATTTCATAAGTTAAAAGATAATTCCACTATGCTAATAG
AAGCGGCAAAGGGAGGTCACACTCCTGTTGTCCAACTATTATTGGACTATCCTCATAGCA
TTATGATGAGTGCTCCTCATAGTGCTGCTCCTGCGCCCATGTTATTACCACAACAGCAAC
AGCAGCCACCACAACAGCAGCAGCAGCCACCACCACAACAGCAGCAGCAACAGCCGCCAC
CACAACCGCAGCATATAAGTCATCAGCAACATGTACCTCACTCCCAACAGACATCTACGC
AACCACAGCAACTTCCACAACAACCGCAGCAACAGCAGCAGCAGCAGCAACAAACTGCTG
AGCAACAACAAGCGCAAAATCTTCAACCCAAA
>TRINITY_DN41713_c1_g2_i3 len=2294 path=[8441:0-267 8472:268-417 8418:418-441 8462:442-726 8479:727-1155 @8487@!:1156-1423 8397:1424-1443 @8484@!:1444-1724 8415:1725-1746 @8486@!:1747-1940 8344:1941-1962 8345:1963-2293] [-1, 8441, 8472, 8418, 8462, 8479, 8487, 8397, 8484, 8415, 8486, 8344, 8345, -2]
GCCACGAGAAGCAGCAGTCAGTAGCGGCATCGGCAGCAGCAGCAGCAGCAGCAGCACCAG
CACCAACATCAGCAGCGGCAGCAGCAGCAGCAGCACCGCCGCCACCACCACCATCGTCTG
CGAGCATTCACCACGACACTGGGAAGACGTCGACTCCCCAGTCCTCAAATTCGAGCCCTA
CGAAATCGGAGACCGAGACCTTCTCCGAGCTGCAGCCGCGCTTTATGACAGACTCGTCGG
AGAGCGAGGAGGACAGCGTTTCCGAGGTGGAGTGCTTCGCGATCGATCAGGTTGAACTGG
ACGAAGATCATCCCGAGTCGTCGAAATTTCTGTTGACCCCCGACGATCCCGAGCGCTCCG
TCGATCCTGAGACTCAAGCGCGTCTTGAGGCGTTACTCGAAGCGGCCGGCATCGGAAAAC
TGTCATCGGGTGATGGGAAACACTTGCCCGATCACGAGGTGCTCCGTCGTTTAACATCAA
GTGTATCTTGTGCATTGGATGAGGCTGCGGCAGCATTAACACGTATGCGTAGTGACAATC
CGCGTACGCCGAACGAAAAGCGCTCTCTCGTTGAGGCGTGCACCGACGGAGACGTCGGTA
CCGTTCGGAAATTGTTGACGGAGGGCAGGAGCGTCCACGAGACTACCGAGGAAGGGGAGA
GCCTACTCTCCCTGGCTTGCTCAGCTGGTTACTTCGAACTTGCTCAGGTACTTTTGGCAA
TGAATGCTAACGTAGAAGATCGTGGCATCAAGGGGGACTGCACCCCTTTGATGGAAGCTG
CTAGTGCTGGACATGTGGATATTGTGACTTTGCTGATTGCTCACGGGGCCGATGTGAATG
CTCAGTCTACATCAGGTAACACACCTCTCATGTACGGATGCGCTGGTGGGCACGAAGAGG
TTGTCCGTGCCTTACTAGATGCCGGGGCCAATGTCGAGGATCATAATGAGAACGGTCATA
CACCTCTGATGGAAGCGGCGAGCGCCGGACATGTTCCAGTAGCAAAGATCTTGCTTGAAC
ACGGGGCCGGCATCAATACTCATTCCAATGAATTTAAAGAGTCGGCATTGACATTAGCCT
GCTATAAGGGACATCTGGAAATGGTCCGCTTCTTGTTAGAAGCTGGTGCGGATCAGGAGC
ATAAAACCGACGAGATGCATACCGCCCTTATGGAGGCATCAATGGATGGTCATGTGGAAG
TTGCTCGTTTACTTTTAGATTCAGGTGCCCAAGTAAATATGCCGACGGATAGTTTCGAAT
CGCCATTAACATTAGCTGCCTGTGGAGGTCATGTGGACTTAGCTATGCTTCTGATAGAAC
GTGGAGCGAATATCGAAGAAGTTAATGATGAAGGCTATACGCCATTGATGGAAGCAGCGC
GCGAGGGACATGAAGAAATGGTTGCTTTACTTTTAAGCCAGGGTGCCAACATCAACGCCC
AAACTGAGGAAACTCAAGAAACGGCACTTACCTTGGCTTGTTGTGGCGGTTTTCTGGAAG
TTGCCGATTTTTTAATCAAGGCGGGAGCGGATATCGAACTGGGCGCATCCACCCCTCTGA
TGGAAGCTGCACAGGAGGGACACTTAGATCTTGTCCGATATTTATTGGAATCTGCAGCTG
ATGTTCATGCTCAGACACAGACGGGAGATACAGCATTGACATATGCTTGCGAGAATGGTC
ATACTGACGTTGCTGATCTTTTGTTACAATTTGGCGCTGACTTAGAACATGAATCAGAAG
GAGGTAGAACCCCATTGATGAAAGCTTGTAGAGCTGGCCATTTATGCACAGTTCAATTTC
TCATCTCGAAGCGTGCTGATGTCAATCGACAAACAACAAACAATGATCATACGCCGCTCT
CGTTGGCATGTGCTGGTGGTCATCTCGCCGTGGTCGAGTTGCTTCTTGCACAATCTGCAA
ATCCATTTCATAAGTTAAAAGATAATTCCACTATGCTAATAGAAGCGGCAAAGGGAGGTC
ACACTCCTGTTGTCCAACTATTATTGGACTATCCTCATAGCATTATGATGAGTGCTCCTC
ATAGTGCTGCTCCTGCGCCCATGTTATTACCACAACAGCAACAGCAGCCACCACAACAGC
AGCAGCAGCCACCACCACAACAGCAGCAGCAACAGCCGCCACCACAACCGCAGCATATAA
GTCATCAGCAACATGTACCTCACTCCCAACAGACATCTACGCAACCACAGCAACTTCCAC
AACAACCGCAGCAACAGCAGCAGCAGCAGCAACAAACTGCTGAGCAACAACAAGCGCAAA
ATCTTCAACCCAAA
>TRINITY_DN41713_c1_g2_i4 len=2009 path=[8357:0-441 8479:442-870 @8487@!:871-1138 8397:1139-1158 @8484@!:1159-1439 8415:1440-1461 @8486@!:1462-1655 8344:1656-1677 8345:1678-2008] [-1, 8357, 8479, 8487, 8397, 8484, 8415, 8486, 8344, 8345, -2]
AATATCACAGCAATTTTGCAATATTGTCACAATGTTACTGCAATATATTGCGTTTGCTAG
GTTCTGACTTAGCTTTACAACCGGAAGACTATTTCTGAGATATATTTATTTATTTATGTA
ACTGTAGTTTGTGATACTTTAAAATTAATTGCTAAAAAATTAATTAGCTAAAATTTCTAA
TTTCTGTTTACTTTGATGTTAACATTGAACAAATCACAGGAGACGCTATGTATTCTTGCA
CGGATACATTCTTTAAAATGTTAGTTTCCTATGCTTCAACTTTTGTTTTCTTGTTTATCA
AAACTGTCATGTTAATTATGGACATGAAGTTGGCATTATAATTATAATGTAAGATAATTT
ATTCGAAATTAATTTCGTAGATCGATGAAATTGATCTGTCACTGCGTTTTTCTACGAAAC
AGGTACTTTTGGCAATGAATGCTAACGTAGAAGATCGTGGCATCAAGGGGGACTGCACCC
CTTTGATGGAAGCTGCTAGTGCTGGACATGTGGATATTGTGACTTTGCTGATTGCTCACG
GGGCCGATGTGAATGCTCAGTCTACATCAGGTAACACACCTCTCATGTACGGATGCGCTG
GTGGGCACGAAGAGGTTGTCCGTGCCTTACTAGATGCCGGGGCCAATGTCGAGGATCATA
ATGAGAACGGTCATACACCTCTGATGGAAGCGGCGAGCGCCGGACATGTTCCAGTAGCAA
AGATCTTGCTTGAACACGGGGCCGGCATCAATACTCATTCCAATGAATTTAAAGAGTCGG
CATTGACATTAGCCTGCTATAAGGGACATCTGGAAATGGTCCGCTTCTTGTTAGAAGCTG
GTGCGGATCAGGAGCATAAAACCGACGAGATGCATACCGCCCTTATGGAGGCATCAATGG
ATGGTCATGTGGAAGTTGCTCGTTTACTTTTAGATTCAGGTGCCCAAGTAAATATGCCGA
CGGATAGTTTCGAATCGCCATTAACATTAGCTGCCTGTGGAGGTCATGTGGACTTAGCTA
TGCTTCTGATAGAACGTGGAGCGAATATCGAAGAAGTTAATGATGAAGGCTATACGCCAT
TGATGGAAGCAGCGCGCGAGGGACATGAAGAAATGGTTGCTTTACTTTTAAGCCAGGGTG
CCAACATCAACGCCCAAACTGAGGAAACTCAAGAAACGGCACTTACCTTGGCTTGTTGTG
GCGGTTTTCTGGAAGTTGCCGATTTTTTAATCAAGGCGGGAGCGGATATCGAACTGGGCG
CATCCACCCCTCTGATGGAAGCTGCACAGGAGGGACACTTAGATCTTGTCCGATATTTAT
TGGAATCTGCAGCTGATGTTCATGCTCAGACACAGACGGGAGATACAGCATTGACATATG
CTTGCGAGAATGGTCATACTGACGTTGCTGATCTTTTGTTACAATTTGGCGCTGACTTAG
AACATGAATCAGAAGGAGGTAGAACCCCATTGATGAAAGCTTGTAGAGCTGGCCATTTAT
GCACAGTTCAATTTCTCATCTCGAAGCGTGCTGATGTCAATCGACAAACAACAAACAATG
ATCATACGCCGCTCTCGTTGGCATGTGCTGGTGGTCATCTCGCCGTGGTCGAGTTGCTTC
TTGCACAATCTGCAAATCCATTTCATAAGTTAAAAGATAATTCCACTATGCTAATAGAAG
CGGCAAAGGGAGGTCACACTCCTGTTGTCCAACTATTATTGGACTATCCTCATAGCATTA
TGATGAGTGCTCCTCATAGTGCTGCTCCTGCGCCCATGTTATTACCACAACAGCAACAGC
AGCCACCACAACAGCAGCAGCAGCCACCACCACAACAGCAGCAGCAACAGCCGCCACCAC
AACCGCAGCATATAAGTCATCAGCAACATGTACCTCACTCCCAACAGACATCTACGCAAC
CACAGCAACTTCCACAACAACCGCAGCAACAGCAGCAGCAGCAGCAACAAACTGCTGAGC
AACAACAAGCGCAAAATCTTCAACCCAAA
>TRINITY_DN41713_c1_g2_i5 len=2687 path=[8441:0-267 8472:268-417 8418:418-441 8462:442-726 8479:727-1155 @8487@!:1156-1423 8461:1424-1526 @8484@!:1527-1807 8415:1808-1829 @8486@!:1830-2023 8394:2024-2068 8483:2069-2147 8488:2148-2154 8468:2155-2171 8482:2172-2178 8490:2179-2202 8466:2203-2237 8456:2238-2266 8473:2267-2282 8464:2283-2290 8454:2291-2355 8374:2356-2686] [-1, 8441, 8472, 8418, 8462, 8479, 8487, 8461, 8484, 8415, 8486, 8394, 8483, 8488, 8468, 8482, 8490, 8466, 8456, 8473, 8464, 8454, 8374, -2]
GCCACGAGAAGCAGCAGTCAGTAGCGGCATCGGCAGCAGCAGCAGCAGCAGCAGCACCAG
CACCAACATCAGCAGCGGCAGCAGCAGCAGCAGCACCGCCGCCACCACCACCATCGTCTG
CGAGCATTCACCACGACACTGGGAAGACGTCGACTCCCCAGTCCTCAAATTCGAGCCCTA
CGAAATCGGAGACCGAGACCTTCTCCGAGCTGCAGCCGCGCTTTATGACAGACTCGTCGG
AGAGCGAGGAGGACAGCGTTTCCGAGGTGGAGTGCTTCGCGATCGATCAGGTTGAACTGG
ACGAAGATCATCCCGAGTCGTCGAAATTTCTGTTGACCCCCGACGATCCCGAGCGCTCCG
TCGATCCTGAGACTCAAGCGCGTCTTGAGGCGTTACTCGAAGCGGCCGGCATCGGAAAAC
TGTCATCGGGTGATGGGAAACACTTGCCCGATCACGAGGTGCTCCGTCGTTTAACATCAA
GTGTATCTTGTGCATTGGATGAGGCTGCGGCAGCATTAACACGTATGCGTAGTGACAATC
CGCGTACGCCGAACGAAAAGCGCTCTCTCGTTGAGGCGTGCACCGACGGAGACGTCGGTA
CCGTTCGGAAATTGTTGACGGAGGGCAGGAGCGTCCACGAGACTACCGAGGAAGGGGAGA
GCCTACTCTCCCTGGCTTGCTCAGCTGGTTACTTCGAACTTGCTCAGGTACTTTTGGCAA
TGAATGCTAACGTAGAAGATCGTGGCATCAAGGGGGACTGCACCCCTTTGATGGAAGCTG
CTAGTGCTGGACATGTGGATATTGTGACTTTGCTGATTGCTCACGGGGCCGATGTGAATG
CTCAGTCTACATCAGGTAACACACCTCTCATGTACGGATGCGCTGGTGGGCACGAAGAGG
TTGTCCGTGCCTTACTAGATGCCGGGGCCAATGTCGAGGATCATAATGAGAACGGTCATA
CACCTCTGATGGAAGCGGCGAGCGCCGGACATGTTCCAGTAGCAAAGATCTTGCTTGAAC
ACGGGGCCGGCATCAATACTCATTCCAATGAATTTAAAGAGTCGGCATTGACATTAGCCT
GCTATAAGGGACATCTGGAAATGGTCCGCTTCTTGTTAGAAGCTGGTGCGGATCAGGAGC
ATAAAACCGACGAGATGCATACCGCCCTTATGGAGGCATCAATGGATGGTCATGTGGAAG
TTGCTCGTTTACTTTTAGATTCAGGTGCCCAAGTAAATATGCCGACGGATAGTTTCGAAT
CGCCATTAACATTAGCTGCCTGTGGAGGTCATGTGGACTTAGCTATGCTTCTGATAGAAC
GTGGAGCGAATATCGAAGAAGTTAATGATGAAGGCTATACGCCATTGATGGAAGCAGCGC
GCGAGGGACATGAAGAAATGGTTGCTTTACTTTTAAGCCAGGGTACGTAATGTTTTTTAT
TTGAATTACTAAACAGTAACATATGTAAATATAAGCGTACAATATAAGTGTGATTAACAA
AAAAGGTGCCAACATCAACGCCCAAACTGAGGAAACTCAAGAAACGGCACTTACCTTGGC
TTGTTGTGGCGGTTTTCTGGAAGTTGCCGATTTTTTAATCAAGGCGGGAGCGGATATCGA
ACTGGGCGCATCCACCCCTCTGATGGAAGCTGCACAGGAGGGACACTTAGATCTTGTCCG
ATATTTATTGGAATCTGCAGCTGATGTTCATGCTCAGACACAGACGGGAGATACAGCATT
GACATATGCTTGCGAGAATGGTCATACTGACGTTGCTGATCTTTTGTTACAATTTGGCGC
TGACTTAGAACATGAATCAGAAGGAGGTAGAACCCCATTGATGAAAGCTTGTAGAGCTGG
CCATTTATGCACAGTTCAATTTCTCATCTCGAAGCGTGCTGATGTCAATCGACAAACAAC
AAACAATGATCATACGCCGCTCTCGTTGGCATGTGCTGGTGGTCATCTCGCCGTGGTCGA
GTTGCTTCTTGCACAATCTGCAAATCCATTTCATAAGTTAAAAGTGAGATCTTACTCTTT
AAAGTCAATCAAGTGAAAAAGTGTTTTTATGATTATATTTCCGATTATGCTTTAATTCGG
ATGAATTGTAGCCGGTATTCGTAGACAGTCTTAAATAATATCTTGTGTTAATACGACTGT
GATTAGTTTATAACATGTTAAGACTGTACTTAAGATAGTCTTAAATATAAGACTAGCTTA
TGAATACCAGCCTAATGTATAAAAATTTCTCAATTTTATGCGATATTCTTAATGTTTTCT
TTTGAAGACAAAGCCATTGATATTGATATATAACTTGAAACATTAATTTATAGGATAATT
CCACTATGCTAATAGAAGCGGCAAAGGGAGGTCACACTCCTGTTGTCCAACTATTATTGG
ACTATCCTCATAGCATTATGATGAGTGCTCCTCATAGTGCTGCTCCTGCGCCCATGTTAT
TACCACAACAGCAACAGCAGCCACCACAACAGCAGCAGCAGCCACCACCACAACAGCAGC
AGCAACAGCCGCCACCACAACCGCAGCATATAAGTCATCAGCAACATGTACCTCACTCCC
AACAGACATCTACGCAACCACAGCAACTTCCACAACAACCGCAGCAACAGCAGCAGCAGC
AGCAACAAACTGCTGAGCAACAACAAGCGCAAAATCTTCAACCCAAA
>TRINITY_DN41713_c1_g2_i7 len=2604 path=[8441:0-267 8472:268-417 8418:418-441 8462:442-726 8479:727-1155 @8487@!:1156-1423 8397:1424-1443 @8484@!:1444-1724 8415:1725-1746 @8486@!:1747-1940 8394:1941-1985 8483:1986-2064 8488:2065-2071 8468:2072-2088 8482:2089-2095 8490:2096-2119 8466:2120-2154 8456:2155-2183 8473:2184-2199 8464:2200-2207 8454:2208-2272 8374:2273-2603] [-1, 8441, 8472, 8418, 8462, 8479, 8487, 8397, 8484, 8415, 8486, 8394, 8483, 8488, 8468, 8482, 8490, 8466, 8456, 8473, 8464, 8454, 8374, -2]
GCCACGAGAAGCAGCAGTCAGTAGCGGCATCGGCAGCAGCAGCAGCAGCAGCAGCACCAG
CACCAACATCAGCAGCGGCAGCAGCAGCAGCAGCACCGCCGCCACCACCACCATCGTCTG
CGAGCATTCACCACGACACTGGGAAGACGTCGACTCCCCAGTCCTCAAATTCGAGCCCTA
CGAAATCGGAGACCGAGACCTTCTCCGAGCTGCAGCCGCGCTTTATGACAGACTCGTCGG
AGAGCGAGGAGGACAGCGTTTCCGAGGTGGAGTGCTTCGCGATCGATCAGGTTGAACTGG
ACGAAGATCATCCCGAGTCGTCGAAATTTCTGTTGACCCCCGACGATCCCGAGCGCTCCG
TCGATCCTGAGACTCAAGCGCGTCTTGAGGCGTTACTCGAAGCGGCCGGCATCGGAAAAC
TGTCATCGGGTGATGGGAAACACTTGCCCGATCACGAGGTGCTCCGTCGTTTAACATCAA
GTGTATCTTGTGCATTGGATGAGGCTGCGGCAGCATTAACACGTATGCGTAGTGACAATC
CGCGTACGCCGAACGAAAAGCGCTCTCTCGTTGAGGCGTGCACCGACGGAGACGTCGGTA
CCGTTCGGAAATTGTTGACGGAGGGCAGGAGCGTCCACGAGACTACCGAGGAAGGGGAGA
GCCTACTCTCCCTGGCTTGCTCAGCTGGTTACTTCGAACTTGCTCAGGTACTTTTGGCAA
TGAATGCTAACGTAGAAGATCGTGGCATCAAGGGGGACTGCACCCCTTTGATGGAAGCTG
CTAGTGCTGGACATGTGGATATTGTGACTTTGCTGATTGCTCACGGGGCCGATGTGAATG
CTCAGTCTACATCAGGTAACACACCTCTCATGTACGGATGCGCTGGTGGGCACGAAGAGG
TTGTCCGTGCCTTACTAGATGCCGGGGCCAATGTCGAGGATCATAATGAGAACGGTCATA
CACCTCTGATGGAAGCGGCGAGCGCCGGACATGTTCCAGTAGCAAAGATCTTGCTTGAAC
ACGGGGCCGGCATCAATACTCATTCCAATGAATTTAAAGAGTCGGCATTGACATTAGCCT
GCTATAAGGGACATCTGGAAATGGTCCGCTTCTTGTTAGAAGCTGGTGCGGATCAGGAGC
ATAAAACCGACGAGATGCATACCGCCCTTATGGAGGCATCAATGGATGGTCATGTGGAAG
TTGCTCGTTTACTTTTAGATTCAGGTGCCCAAGTAAATATGCCGACGGATAGTTTCGAAT
CGCCATTAACATTAGCTGCCTGTGGAGGTCATGTGGACTTAGCTATGCTTCTGATAGAAC
GTGGAGCGAATATCGAAGAAGTTAATGATGAAGGCTATACGCCATTGATGGAAGCAGCGC
GCGAGGGACATGAAGAAATGGTTGCTTTACTTTTAAGCCAGGGTGCCAACATCAACGCCC
AAACTGAGGAAACTCAAGAAACGGCACTTACCTTGGCTTGTTGTGGCGGTTTTCTGGAAG
TTGCCGATTTTTTAATCAAGGCGGGAGCGGATATCGAACTGGGCGCATCCACCCCTCTGA
TGGAAGCTGCACAGGAGGGACACTTAGATCTTGTCCGATATTTATTGGAATCTGCAGCTG
ATGTTCATGCTCAGACACAGACGGGAGATACAGCATTGACATATGCTTGCGAGAATGGTC
ATACTGACGTTGCTGATCTTTTGTTACAATTTGGCGCTGACTTAGAACATGAATCAGAAG
GAGGTAGAACCCCATTGATGAAAGCTTGTAGAGCTGGCCATTTATGCACAGTTCAATTTC
TCATCTCGAAGCGTGCTGATGTCAATCGACAAACAACAAACAATGATCATACGCCGCTCT
CGTTGGCATGTGCTGGTGGTCATCTCGCCGTGGTCGAGTTGCTTCTTGCACAATCTGCAA
ATCCATTTCATAAGTTAAAAGTGAGATCTTACTCTTTAAAGTCAATCAAGTGAAAAAGTG
TTTTTATGATTATATTTCCGATTATGCTTTAATTCGGATGAATTGTAGCCGGTATTCGTA
GACAGTCTTAAATAATATCTTGTGTTAATACGACTGTGATTAGTTTATAACATGTTAAGA
CTGTACTTAAGATAGTCTTAAATATAAGACTAGCTTATGAATACCAGCCTAATGTATAAA
AATTTCTCAATTTTATGCGATATTCTTAATGTTTTCTTTTGAAGACAAAGCCATTGATAT
TGATATATAACTTGAAACATTAATTTATAGGATAATTCCACTATGCTAATAGAAGCGGCA
AAGGGAGGTCACACTCCTGTTGTCCAACTATTATTGGACTATCCTCATAGCATTATGATG
AGTGCTCCTCATAGTGCTGCTCCTGCGCCCATGTTATTACCACAACAGCAACAGCAGCCA
CCACAACAGCAGCAGCAGCCACCACCACAACAGCAGCAGCAACAGCCGCCACCACAACCG
CAGCATATAAGTCATCAGCAACATGTACCTCACTCCCAACAGACATCTACGCAACCACAG
CAACTTCCACAACAACCGCAGCAACAGCAGCAGCAGCAGCAACAAACTGCTGAGCAACAA
CAAGCGCAAAATCTTCAACCCAAA
>TRINITY_DN41713_c1_g2_i8 len=2377 path=[8441:0-267 8472:268-417 8418:418-441 8462:442-726 8479:727-1155 @8487@!:1156-1423 8461:1424-1526 @8484@!:1527-1807 8415:1808-1829 @8486@!:1830-2023 8344:2024-2045 8345:2046-2376] [-1, 8441, 8472, 8418, 8462, 8479, 8487, 8461, 8484, 8415, 8486, 8344, 8345, -2]
GCCACGAGAAGCAGCAGTCAGTAGCGGCATCGGCAGCAGCAGCAGCAGCAGCAGCACCAG
CACCAACATCAGCAGCGGCAGCAGCAGCAGCAGCACCGCCGCCACCACCACCATCGTCTG
CGAGCATTCACCACGACACTGGGAAGACGTCGACTCCCCAGTCCTCAAATTCGAGCCCTA
CGAAATCGGAGACCGAGACCTTCTCCGAGCTGCAGCCGCGCTTTATGACAGACTCGTCGG
AGAGCGAGGAGGACAGCGTTTCCGAGGTGGAGTGCTTCGCGATCGATCAGGTTGAACTGG
ACGAAGATCATCCCGAGTCGTCGAAATTTCTGTTGACCCCCGACGATCCCGAGCGCTCCG
TCGATCCTGAGACTCAAGCGCGTCTTGAGGCGTTACTCGAAGCGGCCGGCATCGGAAAAC
TGTCATCGGGTGATGGGAAACACTTGCCCGATCACGAGGTGCTCCGTCGTTTAACATCAA
GTGTATCTTGTGCATTGGATGAGGCTGCGGCAGCATTAACACGTATGCGTAGTGACAATC
CGCGTACGCCGAACGAAAAGCGCTCTCTCGTTGAGGCGTGCACCGACGGAGACGTCGGTA
CCGTTCGGAAATTGTTGACGGAGGGCAGGAGCGTCCACGAGACTACCGAGGAAGGGGAGA
GCCTACTCTCCCTGGCTTGCTCAGCTGGTTACTTCGAACTTGCTCAGGTACTTTTGGCAA
TGAATGCTAACGTAGAAGATCGTGGCATCAAGGGGGACTGCACCCCTTTGATGGAAGCTG
CTAGTGCTGGACATGTGGATATTGTGACTTTGCTGATTGCTCACGGGGCCGATGTGAATG
CTCAGTCTACATCAGGTAACACACCTCTCATGTACGGATGCGCTGGTGGGCACGAAGAGG
TTGTCCGTGCCTTACTAGATGCCGGGGCCAATGTCGAGGATCATAATGAGAACGGTCATA
CACCTCTGATGGAAGCGGCGAGCGCCGGACATGTTCCAGTAGCAAAGATCTTGCTTGAAC
ACGGGGCCGGCATCAATACTCATTCCAATGAATTTAAAGAGTCGGCATTGACATTAGCCT
GCTATAAGGGACATCTGGAAATGGTCCGCTTCTTGTTAGAAGCTGGTGCGGATCAGGAGC
ATAAAACCGACGAGATGCATACCGCCCTTATGGAGGCATCAATGGATGGTCATGTGGAAG
TTGCTCGTTTACTTTTAGATTCAGGTGCCCAAGTAAATATGCCGACGGATAGTTTCGAAT
CGCCATTAACATTAGCTGCCTGTGGAGGTCATGTGGACTTAGCTATGCTTCTGATAGAAC
GTGGAGCGAATATCGAAGAAGTTAATGATGAAGGCTATACGCCATTGATGGAAGCAGCGC
GCGAGGGACATGAAGAAATGGTTGCTTTACTTTTAAGCCAGGGTACGTAATGTTTTTTAT
TTGAATTACTAAACAGTAACATATGTAAATATAAGCGTACAATATAAGTGTGATTAACAA
AAAAGGTGCCAACATCAACGCCCAAACTGAGGAAACTCAAGAAACGGCACTTACCTTGGC
TTGTTGTGGCGGTTTTCTGGAAGTTGCCGATTTTTTAATCAAGGCGGGAGCGGATATCGA
ACTGGGCGCATCCACCCCTCTGATGGAAGCTGCACAGGAGGGACACTTAGATCTTGTCCG
ATATTTATTGGAATCTGCAGCTGATGTTCATGCTCAGACACAGACGGGAGATACAGCATT
GACATATGCTTGCGAGAATGGTCATACTGACGTTGCTGATCTTTTGTTACAATTTGGCGC
TGACTTAGAACATGAATCAGAAGGAGGTAGAACCCCATTGATGAAAGCTTGTAGAGCTGG
CCATTTATGCACAGTTCAATTTCTCATCTCGAAGCGTGCTGATGTCAATCGACAAACAAC
AAACAATGATCATACGCCGCTCTCGTTGGCATGTGCTGGTGGTCATCTCGCCGTGGTCGA
GTTGCTTCTTGCACAATCTGCAAATCCATTTCATAAGTTAAAAGATAATTCCACTATGCT
AATAGAAGCGGCAAAGGGAGGTCACACTCCTGTTGTCCAACTATTATTGGACTATCCTCA
TAGCATTATGATGAGTGCTCCTCATAGTGCTGCTCCTGCGCCCATGTTATTACCACAACA
GCAACAGCAGCCACCACAACAGCAGCAGCAGCCACCACCACAACAGCAGCAGCAACAGCC
GCCACCACAACCGCAGCATATAAGTCATCAGCAACATGTACCTCACTCCCAACAGACATC
TACGCAACCACAGCAACTTCCACAACAACCGCAGCAACAGCAGCAGCAGCAGCAACAAAC
TGCTGAGCAACAACAAGCGCAAAATCTTCAACCCAAA
>TRINITY_DN43288_c0_g10_i2 len=3737 path=[28451:0-23 @28679@!:24-251 28144:252-271 28681:272-349 28676:350-371 28665:372-438 28607:439-449 28244:450-462 28674:463-548 28414:549-568 @28640@!:569-746 28268:747-768 28673:769-841 28636:842-863 28602:864-1176 28693:1177-1200 28700:1201-1222 28172:1223-1243 28557:1244-1418 28439:1419-1442 28600:1443-2010 28535:2011-2034 28556:2035-2214 28265:2215-2216 28635:2217-2511 28484:2512-2527 28555:2528-3025 28417:3026-3049 28634:3050-3141 28400:3142-3162 @28660@!:3163-3415 28633:3416-3432 28597:3433-3491 28683:3492-3499 28680:3500-3523 28672:3524-3562 28629:3563-3673 28694:3674-3693 28164:3694-3697 28165:3698-3736] [-1, 28451, 28679, 28144, 28681, 28676, 28665, 28607, 28244, 28674, 28414, 28640, 28268, 28673, 28636, 28602, 28693, 28700, 28172, 28557, 28439, 28600, 28535, 28556, 28265, 28635, 28484, 28555, 28417, 28634, 28400, 28660, 28633, 28597, 28683, 28680, 28672, 28629, 28694, 28164, 28165, -2]
GAGTAGCGGGGCGCGCTTCGCTCTGGATGGACGGATGGTAGCGGTGGTGCGGCGCGGACG
TGCGATACGATGCGCCTCGAGAGGACCGAACGAGGGATTGATCGGGATACCCACGGCCGC
GGTTCAACATGTCCATGAAGAAAGAGTCGCCTTGGGACGTGGAGCTGCATTTGGCGGCGG
CACGCGGGGACGCCAAGCGTCTTCGTATTTTATTGGATTCCGGACGCGTCCACGTTGATT
GCAAGGACAAGGATGGCACGACACCTTTGATATTAGCTGCTGCCGGTGGCCACATCGACG
GCGTGACCGAGCTGTTGCATCAAGGGGCGGATCCCAATGCCAAGAGACTGACCGGGACAA
CGGCTTTGTTTTTCGCCGCTCAAGGCGGATACATGGACATCGCCAGTCTGCTTTTAGAGC
ACGGCGCGATCGTGGATTCGTGCAGCATAGATGGTGGCACGCCGCTCTTCGTCGCATGCC
AGTACGGTCATCTGGATGTCGTGGAGGGTTTAATAGAGAGAGGCGCCAGTCCGAACGCTC
ACATGAAGGACGGTGCCACGGCGTTGTTCATCGCTGCCCAGAACGGCCACCTTCGGATTC
TGGAAGTCCTCCTGGAGCACGGGGCAAAAACGGATGCGGTGAGAACGGACGGTGCCACAC
CACTGTGGATCGCGTCGCAAATGGGACACGACCACATCGTCAGGAGGCTACTGAAAGCCG
GCGCGAAGGTCGATGCCACGAGACACGACGGCGCAACCCCGCTTTTCAAAGCCGCCCACA
AGGGTCACACCGCCGTCATCGGCGAGCTGCTCAAGTACCGTCCTTCGCTCGGCGTGCTTC
CGAATGGCGAAAGTGCATTACATGCGGCAGCATTGACGGGACACATGACGGTCGCGAGGC
AGCTCGTGGGAGCGGGAGCTGATCCTTTGCTCGTAAATCAGGAAGGCATCACGCCGCTTC
AACTCGCCGTCCGACACTCGCAGACGCAGGTCGCCAATTACCTGAGGGATAAAGTGAGAG
TGCGAACCACACCCTGTTAGCGATACTTCCTATATCCGGATACTACCATATCGAGAATCT
CGAGATATTGTTCGATGAGTTCGGCTCAAAGATCGGCTCAGTATTTCTAACCAGGATGTA
GCGTACACAAATAGAATGTCGTGAAAAAGGATAGTCTGACTTTAAAGTCGATAGGAGTTT
TATTACTGATAAAAGAATGTTATGTTTAAATGTGAAAAGTTATTTTATTATTTTATTATA
CATATATATTATTAAAAAATGTTATATACATATATATTTAAAATGCGAAGTATAATATAT
ACCTTTTTATTACTGATAAAATTCTTATCGACACTAGAAATAAAATTAGACTATTCATTT
TCATGCGCGTCATATAAGTGATATCAATGATCATGTTAAGTACGCGAAAGATGTGACAAT
GAAGAGAAATTTAATTTCATGTAGTAATGTTAACGGACGCTAACGAGCATAAGTCGATTA
TATTAATAGAGACTGTGAGCAGGAATCCGTCTTTATGAAAGTGATTAGGTCTGTTTGTTT
ATATCGTTCTTTTTCTCTCCAAAGCCAGTTTCATTTTAAGTACAGAAAATAATAAAAAGT
ACGATTAAAACAGACAGACCCATTGTTATGTAGTGTATATAATTATGATACCATTCCGTT
CCATCGTAAATTTTGATAAAAATATTTTAATACAGTTTTCTATTGTTAGACGTACAAAAT
GACGTCAGAATGTTGTGTACGTTGAAAAATAATTCATCTATTTCTTTCTACTGTATTCCA
GTGTAACGCATAGATTTTATAAACTTCATCTATTAGCAGTAATCTAATGTCTCATGCAAA
TTACATGCAATGACAATTCAACATATATCAGCAGTCTGTCTACAGAATTATATTGATTAT
AATTATCGGAGAAACATTATTAGTTGATTTATTAAAATTGACGATTTTATAAGACTGACT
GATTTGCCTTGAGATACATATTTTATTATGCGAGTATAAAATGCAGATCTTTTATCTATT
TCATTGTATAAAGGATGTGCGAGGTGATAAAATTGTGCTTGTCATATTTGTTTAGAACAC
ATTTTATTAAAATACGAAAAAGTATCAACGCACACCGAATAGTTTCTTTTAAAAAATTAT
AATGAGCACATAAGTTTCGCATATATTACATCTCGGTTATCGAAAAATAAACTTTTACCA
AGTTAGAGTACACAGTGATACTTAAACATTTTATTTCAATATATTTAAATATTTTGTAAT
AATTTTAGCTTTGTAGAAAAGTAATAAGTACGCATCCTGTCTTCCTAACAAATAGCACAC
AGTTCATTAGATGTAATTTATTCGTTATTGTTAACGAAAAAGTGCAGAAAATTAATAAAG
AAAGCGAATAATTTTTAATAATATATAAAGTTTATATATTATAAATATTCTTCATTACAG
AACAACTATGATTATTATTCTTTCATGAAATATATTATGCGGAATTTTTTTTTATATAAC
TATCGTTGAATTATTTGTACTTCTCTGTAATGTTTCTCATTAATTTTCGTTTATTATATA
ACTAATCTATTTATACGCATGAATCATTAAATTCATTAGCCAGGTTTGCTTCACGCATTA
TCACAGAATTGTTCACACAATACATTCTATCATAAATTAAAGGGACATCATAAATTTAAA
TTATATTTTAAACTAAATGTCATTTGAGTGAAGAATATATTTTAAAAAAATGAACTTTTT
ATTATTTCTGTGAAGGTGATACTGTAATAAAACTAAAGTTATCGCAATAAATTATGTTCA
TATATTTTTATCAATAACAATTCTTAAATTTTATAAATTAAAAATAATTTAAAATATATA
CTATACATTATGTAATTAATACATATACTTTTAATTATATATTATATATATAATTAAAAA
TTAATCTCTATAAAAAATAATTCAAATATTCTTTCGTTATAATAATAAAAGCAATTTATT
GTTGACTTAGTAAAAATAAGACTTTTCAACGTTATCATTATTTTGAAATATTTTTCTGTT
TTATATTTTTCATTTTATTTGATTATTAATCGAATAAAAATATAAAACAAAACAGAAAAT
TTCTAGATAATTACTTATCAAACGTTTATTAAATTATGATTAATTTTACATTTGCACTTA
CATTTCAGAGCATTTGTTTAAATGTATCTCATAAACAAAATATTTTTATAAAGAAAAAAT
AATCGGCAGTTTTTCAGTGCTATATGAGCTAATTGAAACTTGACAATAAAGTCAGTATCA
AAAATTTATTATTTATTTTTCAGCAAAAGTTCTATTTCTATTTAAAGTTCTAGTTCTATT
TTAAATAACATTATATGATTGTTATATGTATTATTGATTTTAATGTCATAAAAAAAAGAG
AAAAGAATTTTTAGACAGAATTATTAATAACCAGTGTTATTTGACAAAAATTTCTTTTGA
AACTGCAATAATTATTTCATCTTCAATATTATTTGACAAACAAAAAAATAAAACTTTTAA
CAAAACTGAAGTAATATTATATCGCTCTCTTACCAAATTAATAAATTAGATAAAGAAACG
TGTAATTGCGTCGGCCTTCTGGCACACAGTTGCCAAGTGCTCATTTCCTATTTCATTTCA
GATGCAAAGTATCTTCTACCTCTTGTCACTATCTTCTACATCGTGTGCACTCTAGAAGCG
CATCTTGCGTTTCAGTC
>TRINITY_DN43822_c0_g5_i1 len=1518 path=[15551:0-80 15552:81-114 15553:115-129 15554:130-138 15688:139-149 15672:150-276 15628:277-323 15650:324-801 15483:802-825 15668:826-897 15435:898-965 15646:966-985 15700:986-1010 15694:1011-1181 15475:1182-1202 15642:1203-1347 15597:1348-1371 15681:1372-1417 15662:1418-1476 15639:1477-1500 15614:1501-1517] [-1, 15551, 15552, 15553, 15554, 15688, 15672, 15628, 15650, 15483, 15668, 15435, 15646, 15700, 15694, 15475, 15642, 15597, 15681, 15662, 15639, 15614, -2]
GATATAAAGCGGACGTGAACGCCCGAGACCGTAGTTGGCAGACACCTGTTCATGTGGCAG
CAGCAAACAACGCCGTGCAATGCGTAGAACTTTTATTGCCAAATTTGTTAAATATTAACG
TCACAGACAGAGGTGGAAAAACGTGTCTTCATCATGCGGTGTATAATGGACATCTCGAAA
TGAGTGAATATCTAATGCAGTTTGGTTGCGTGATAAACGCCTCCGACAAGAAAGACCGTA
GGGCTTTGCATTTCGCGACGTACAAGGGTTATAATGAGATTGTAAAAGCGCTAATAGCCA
AAGGCGCCGACGTGAACGTCAAGGATCGAGATTTGTATACTCCGTTACATGCAGCAGCCG
CTTCTGGTAATGTGGAATGTGTGCACATTTTAATCGAAGCTGGCGGCGATATCGAGGCAA
AGAACGTGTACGGAAATACGCCGCTGCATATCGCGTGCTTGAATGGATGTCCTCTCGTGA
TCAAGGAACTCATAGCTAATAATGTTAATTTAGAAGCCGTAAATTATCGAGGGCAGACCG
CGTTGCACGTCGCTGCCGCCAGCCTGCATGGTGTTCACTGTTTCAAAATGTTAATATACA
ACGGGTTGAAAGTCAATGTTCAATCGGAAGACGGCCGAACACCATTGCATATGACTGCGA
TTCATGGAAGATTCACGAGATCCAAAACGTTACTGGATGCAGGAGCTTTTCCAGACGCGA
GAGACAAAAATGGAAATACCGCGTTACATATTGCCGCTTGGTTTGGCTTTGAGTGTCTGA
CGACATCTCTACTGGAAAGCGCTGCGTCTCCGGCTACACGCAACGCACAGCAACGTACAC
CTTTGCATCTGAGTTGTCTAGCGGGACATATAGAAGTCTGTAGAAAATTATTACAACTTG
ATAGTAGACGAATCGACGCGCGAGATATCGGTGGCAGGACAGCTTTACATTTGGCAGCGT
TTAAGGGATCCGTAGATTGTTTGGATCTGCTGTTATCTAGCGGTGCTAATTTTCGTCTTG
TCGATAACGACAATCGACTAGCTCTTCATCATGCCGCGTGCCGGGGACACTACCCTTGCG
TCTTCACTCTGGTTGGATTCGGTAGCGACTCGAACGCTCAGGACGTGAACGGCGCAACGC
CGCTACATATGGCTGCAGCGGCGTCGAATTCTAACGCCCAGTCTTTCAAGTGCGTGCAAT
ACTTGCTACAGCACCGGGCAGACCCGCATTTACGCGACAAACGCGGTTTCACTGCGATCC
ACTACGCAGTGGCAGGTGGTAATAAAGCGGCATTGGAAGCGCTTTTGAATGCGTCGTCAC
CACCGTCAGTTCTGGCCGCTTCGCTCAGTTCCTCGACCGGGCAGGAGCCGTCTCTGCCGG
CGCTCACTCCGATACACCTCGCGGCATATCACGGTCATGATGAGATTTTGCAACTGCTTC
TACCCTTGTTCCCCAATGTGAATATCAAAGAAGACAGCGGGAAGACGCCGCTAGACTTGG
CCGCCTACAAAGGGCACA
>TRINITY_DN43822_c0_g5_i3 len=1732 path=[15505:0-80 15506:81-114 15507:115-129 15657:130-287 15672:288-414 15628:415-461 15650:462-939 15483:940-963 15668:964-1035 15435:1036-1103 15646:1104-1123 15700:1124-1148 15694:1149-1319 15663:1320-1416 15642:1417-1561 15597:1562-1585 15681:1586-1631 15662:1632-1690 15639:1691-1714 15614:1715-1731] [-1, 15505, 15506, 15507, 15657, 15672, 15628, 15650, 15483, 15668, 15435, 15646, 15700, 15694, 15663, 15642, 15597, 15681, 15662, 15639, 15614, -2]
GATATAAAGCGGACGTGAACGCCCGAGACCGTAGTTGGCAGACACCTGTTCATGTGGCAG
CAGCAAACAACGCCGTGCAATGCGTAGAACTTTTATTGCCAAATTTGTTAAATATTAACG
TCACAGACAGGTGCATACTTTTAGTTGTATCATTATTGTGGTAATTTTACGATGATTACA
TAATGGAAAACGCAGATCACAGATTTATAAATTATTAATAAATGCATATTAACTACATAG
ATTATTAATAAATTATTATTTTCTGCAGAGGTGGAAAAACGTGTCTTCATCATGCGGTGT
ATAATGGACATCTCGAAATGAGTGAATATCTAATGCAGTTTGGTTGCGTGATAAACGCCT
CCGACAAGAAAGACCGTAGGGCTTTGCATTTCGCGACGTACAAGGGTTATAATGAGATTG
TAAAAGCGCTAATAGCCAAAGGCGCCGACGTGAACGTCAAGGATCGAGATTTGTATACTC
CGTTACATGCAGCAGCCGCTTCTGGTAATGTGGAATGTGTGCACATTTTAATCGAAGCTG
GCGGCGATATCGAGGCAAAGAACGTGTACGGAAATACGCCGCTGCATATCGCGTGCTTGA
ATGGATGTCCTCTCGTGATCAAGGAACTCATAGCTAATAATGTTAATTTAGAAGCCGTAA
ATTATCGAGGGCAGACCGCGTTGCACGTCGCTGCCGCCAGCCTGCATGGTGTTCACTGTT
TCAAAATGTTAATATACAACGGGTTGAAAGTCAATGTTCAATCGGAAGACGGCCGAACAC
CATTGCATATGACTGCGATTCATGGAAGATTCACGAGATCCAAAACGTTACTGGATGCAG
GAGCTTTTCCAGACGCGAGAGACAAAAATGGAAATACCGCGTTACATATTGCCGCTTGGT
TTGGCTTTGAGTGTCTGACGACATCTCTACTGGAAAGCGCTGCGTCTCCGGCTACACGCA
ACGCACAGCAACGTACACCTTTGCATCTGAGTTGTCTAGCGGGACATATAGAAGTCTGTA
GAAAATTATTACAACTTGATAGTAGACGAATCGACGCGCGAGATATCGGTGGCAGGACAG
CTTTACATTTGGCAGCGTTTAAGGGATCCGTAGATTGTTTGGATCTGCTGTTATCTAGCG
GTGCTAATTTTCGTCTTGTCGATAACGACAATCGACTAGCTCTTCATCATGCCGCGTGCC
GGGGACACTACCCTTGCGTCTTCACTCTGGTTGGATTCGGTAGCGACTCGAACGCTCAGG
ACGTGAACGGCGCAACGCCGCTACATATGGCTGCAGCGGCGTCGAATTCTAACGCCCAGT
TAGTATCGTTTTTTCTCTATTGACTCAATTTCTCACGTTTATCTGTCTATATAATTTATT
TTAATTTCGCGCAGGTCTTTCAAGTGCGTGCAATACTTGCTACAGCACCGGGCAGACCCG
CATTTACGCGACAAACGCGGTTTCACTGCGATCCACTACGCAGTGGCAGGTGGTAATAAA
GCGGCATTGGAAGCGCTTTTGAATGCGTCGTCACCACCGTCAGTTCTGGCCGCTTCGCTC
AGTTCCTCGACCGGGCAGGAGCCGTCTCTGCCGGCGCTCACTCCGATACACCTCGCGGCA
TATCACGGTCATGATGAGATTTTGCAACTGCTTCTACCCTTGTTCCCCAATGTGAATATC
AAAGAAGACAGCGGGAAGACGCCGCTAGACTTGGCCGCCTACAAAGGGCACA
>TRINITY_DN43822_c0_g5_i5 len=1656 path=[15505:0-80 15506:81-114 15507:115-129 15657:130-287 15672:288-414 15628:415-461 15650:462-939 15483:940-963 15668:964-1035 15435:1036-1103 15646:1104-1123 15700:1124-1148 15694:1149-1319 15475:1320-1340 15642:1341-1485 15597:1486-1509 15681:1510-1555 15662:1556-1614 15639:1615-1638 15614:1639-1655] [-1, 15505, 15506, 15507, 15657, 15672, 15628, 15650, 15483, 15668, 15435, 15646, 15700, 15694, 15475, 15642, 15597, 15681, 15662, 15639, 15614, -2]
GATATAAAGCGGACGTGAACGCCCGAGACCGTAGTTGGCAGACACCTGTTCATGTGGCAG
CAGCAAACAACGCCGTGCAATGCGTAGAACTTTTATTGCCAAATTTGTTAAATATTAACG
TCACAGACAGGTGCATACTTTTAGTTGTATCATTATTGTGGTAATTTTACGATGATTACA
TAATGGAAAACGCAGATCACAGATTTATAAATTATTAATAAATGCATATTAACTACATAG
ATTATTAATAAATTATTATTTTCTGCAGAGGTGGAAAAACGTGTCTTCATCATGCGGTGT
ATAATGGACATCTCGAAATGAGTGAATATCTAATGCAGTTTGGTTGCGTGATAAACGCCT
CCGACAAGAAAGACCGTAGGGCTTTGCATTTCGCGACGTACAAGGGTTATAATGAGATTG
TAAAAGCGCTAATAGCCAAAGGCGCCGACGTGAACGTCAAGGATCGAGATTTGTATACTC
CGTTACATGCAGCAGCCGCTTCTGGTAATGTGGAATGTGTGCACATTTTAATCGAAGCTG
GCGGCGATATCGAGGCAAAGAACGTGTACGGAAATACGCCGCTGCATATCGCGTGCTTGA
ATGGATGTCCTCTCGTGATCAAGGAACTCATAGCTAATAATGTTAATTTAGAAGCCGTAA
ATTATCGAGGGCAGACCGCGTTGCACGTCGCTGCCGCCAGCCTGCATGGTGTTCACTGTT
TCAAAATGTTAATATACAACGGGTTGAAAGTCAATGTTCAATCGGAAGACGGCCGAACAC
CATTGCATATGACTGCGATTCATGGAAGATTCACGAGATCCAAAACGTTACTGGATGCAG
GAGCTTTTCCAGACGCGAGAGACAAAAATGGAAATACCGCGTTACATATTGCCGCTTGGT
TTGGCTTTGAGTGTCTGACGACATCTCTACTGGAAAGCGCTGCGTCTCCGGCTACACGCA
ACGCACAGCAACGTACACCTTTGCATCTGAGTTGTCTAGCGGGACATATAGAAGTCTGTA
GAAAATTATTACAACTTGATAGTAGACGAATCGACGCGCGAGATATCGGTGGCAGGACAG
CTTTACATTTGGCAGCGTTTAAGGGATCCGTAGATTGTTTGGATCTGCTGTTATCTAGCG
GTGCTAATTTTCGTCTTGTCGATAACGACAATCGACTAGCTCTTCATCATGCCGCGTGCC
GGGGACACTACCCTTGCGTCTTCACTCTGGTTGGATTCGGTAGCGACTCGAACGCTCAGG
ACGTGAACGGCGCAACGCCGCTACATATGGCTGCAGCGGCGTCGAATTCTAACGCCCAGT
CTTTCAAGTGCGTGCAATACTTGCTACAGCACCGGGCAGACCCGCATTTACGCGACAAAC
GCGGTTTCACTGCGATCCACTACGCAGTGGCAGGTGGTAATAAAGCGGCATTGGAAGCGC
TTTTGAATGCGTCGTCACCACCGTCAGTTCTGGCCGCTTCGCTCAGTTCCTCGACCGGGC
AGGAGCCGTCTCTGCCGGCGCTCACTCCGATACACCTCGCGGCATATCACGGTCATGATG
AGATTTTGCAACTGCTTCTACCCTTGTTCCCCAATGTGAATATCAAAGAAGACAGCGGGA
AGACGCCGCTAGACTTGGCCGCCTACAAAGGGCACA
>TRINITY_DN43822_c0_g5_i6 len=1594 path=[15551:0-80 15552:81-114 15553:115-129 15554:130-138 15688:139-149 15672:150-276 15628:277-323 15650:324-801 15483:802-825 15668:826-897 15435:898-965 15646:966-985 15700:986-1010 15694:1011-1181 15663:1182-1278 15642:1279-1423 15597:1424-1447 15681:1448-1493 15662:1494-1552 15639:1553-1576 15614:1577-1593] [-1, 15551, 15552, 15553, 15554, 15688, 15672, 15628, 15650, 15483, 15668, 15435, 15646, 15700, 15694, 15663, 15642, 15597, 15681, 15662, 15639, 15614, -2]
GATATAAAGCGGACGTGAACGCCCGAGACCGTAGTTGGCAGACACCTGTTCATGTGGCAG
CAGCAAACAACGCCGTGCAATGCGTAGAACTTTTATTGCCAAATTTGTTAAATATTAACG
TCACAGACAGAGGTGGAAAAACGTGTCTTCATCATGCGGTGTATAATGGACATCTCGAAA
TGAGTGAATATCTAATGCAGTTTGGTTGCGTGATAAACGCCTCCGACAAGAAAGACCGTA
GGGCTTTGCATTTCGCGACGTACAAGGGTTATAATGAGATTGTAAAAGCGCTAATAGCCA
AAGGCGCCGACGTGAACGTCAAGGATCGAGATTTGTATACTCCGTTACATGCAGCAGCCG
CTTCTGGTAATGTGGAATGTGTGCACATTTTAATCGAAGCTGGCGGCGATATCGAGGCAA
AGAACGTGTACGGAAATACGCCGCTGCATATCGCGTGCTTGAATGGATGTCCTCTCGTGA
TCAAGGAACTCATAGCTAATAATGTTAATTTAGAAGCCGTAAATTATCGAGGGCAGACCG
CGTTGCACGTCGCTGCCGCCAGCCTGCATGGTGTTCACTGTTTCAAAATGTTAATATACA
ACGGGTTGAAAGTCAATGTTCAATCGGAAGACGGCCGAACACCATTGCATATGACTGCGA
TTCATGGAAGATTCACGAGATCCAAAACGTTACTGGATGCAGGAGCTTTTCCAGACGCGA
GAGACAAAAATGGAAATACCGCGTTACATATTGCCGCTTGGTTTGGCTTTGAGTGTCTGA
CGACATCTCTACTGGAAAGCGCTGCGTCTCCGGCTACACGCAACGCACAGCAACGTACAC
CTTTGCATCTGAGTTGTCTAGCGGGACATATAGAAGTCTGTAGAAAATTATTACAACTTG
ATAGTAGACGAATCGACGCGCGAGATATCGGTGGCAGGACAGCTTTACATTTGGCAGCGT
TTAAGGGATCCGTAGATTGTTTGGATCTGCTGTTATCTAGCGGTGCTAATTTTCGTCTTG
TCGATAACGACAATCGACTAGCTCTTCATCATGCCGCGTGCCGGGGACACTACCCTTGCG
TCTTCACTCTGGTTGGATTCGGTAGCGACTCGAACGCTCAGGACGTGAACGGCGCAACGC
CGCTACATATGGCTGCAGCGGCGTCGAATTCTAACGCCCAGTTAGTATCGTTTTTTCTCT
ATTGACTCAATTTCTCACGTTTATCTGTCTATATAATTTATTTTAATTTCGCGCAGGTCT
TTCAAGTGCGTGCAATACTTGCTACAGCACCGGGCAGACCCGCATTTACGCGACAAACGC
GGTTTCACTGCGATCCACTACGCAGTGGCAGGTGGTAATAAAGCGGCATTGGAAGCGCTT
TTGAATGCGTCGTCACCACCGTCAGTTCTGGCCGCTTCGCTCAGTTCCTCGACCGGGCAG
GAGCCGTCTCTGCCGGCGCTCACTCCGATACACCTCGCGGCATATCACGGTCATGATGAG
ATTTTGCAACTGCTTCTACCCTTGTTCCCCAATGTGAATATCAAAGAAGACAGCGGGAAG
ACGCCGCTAGACTTGGCCGCCTACAAAGGGCACA
>TRINITY_DN44347_c0_g2_i4 len=2251 path=[33391:0-195 33563:196-354 33492:355-378 33616:379-829 33168:830-853 33634:854-976 33424:977-1017 33613:1018-1175 33660:1176-1199 33666:1200-1229 33669:1230-1230 33498:1231-1249 @33641@!:1250-1613 33627:1614-1868 33609:1869-2009 33165:2010-2029 @33581@!:2030-2178 33394:2179-2250] [-1, 33391, 33563, 33492, 33616, 33168, 33634, 33424, 33613, 33660, 33666, 33669, 33498, 33641, 33627, 33609, 33165, 33581, 33394, -2]
GCCTGCTAAACTACAGTAAACCGATATCCGAATACGCAATAACGTAAGCTCGGCAAGAGC
GTATATGCCAAAAGTATATGCGGCGTATAATATTAGTTCCAGCCGTTTATCGGTAAGAGA
TTCTCCAGTAAGACGGTACGCTGCTCTACAATGTTACGTGCAAGCATATATTACCAGTTA
TGCTGCACAGAAGTCTCAAAGTTGGCGCGTCTCCGGAATACTGATTGATCATGCCTCTAT
TGGCTGCCTGTGGTACTGGAATAGTTAAAGTTATCGGCTTGTGGAACTTCCTTCGTCTCG
GCTCGACAGTAACGATCGGTGACACTGCTACTCTGTTTCCAAGTAACTTGGCCACGAGAT
CCGCCGGTATAGGATGTGCCTGCAGACCGACTCTGATTTTCTTAGTAAGAGCCGCTTGCG
GGAAGACAGCTTGTACTTGTGGTACAGCGGATGACGACACGGTGCCGCCTTCGGGACCAA
CCGCGTGAACCTCTTGTCGGATGCGAGATACCACCGCGAAATAATGTGGGAAATCTACGG
TGAGTATCCTCACGATACGAGACGTCTGGAGATCTTCTAGCTGGCTTAATTCTTCTCCCT
CAAAGCTCTCATTTAGCACGTCTTGGACAGCCTCCTCGCTGGCTTCCAAGGTGTGTTCGC
GCCAAGTCTCCCCGTTGTCCGATCGTAGAATCACTATTTCCCGTTCCTTTCCGCGTAGCG
ACGCGAAATGTGGCACCTCTATGATAACGGGGCCTAGGAATTTTGCGCCTACAGGACCCA
ATTCGAGGATGCGGCTGGCCAACGCTTCTCCCTCCATCAAGGGCGGCGGGTTGGTCAATT
TGTCTCTCCTCAGATATCTGCACGTGACGCGCATAGGCATCGCGGCTTTACGCGGTGGAA
CGATTACGCGGACGCCGCTGTGCCTGCATCCGCGCATCGCACCACCTCTCGCGTCCACCA
AGAAGGAAACCAGGAAGTTTCTCCACTGTGGAATTCCAACATGCACAGGATGCCTATTGA
TGTCTACATTGTCTGGCTTAAGATTGGCCGCGTTTGTACGCTGATAATGTTCTTTCGTAA
TCATCTCTGTTATGGTTGGCGCTCCGGAATGTCGATTATCTCTCTCGTCGTCGGTTACGT
TTACACGCATCGAGTCATCCCCCATGGACTTCATATCGTCAACAGTCATGTATCGGTATT
GCTGTTGGTCGCTGAGCATTGGATCTTCACCACCCTCGTCTTCGCTATCACTCATAAATG
TCTCCTGCATGGATTCGGGTGCCTGAACTCTGTATTTCTCTTCAATGGTGACGGTATGAG
TTGTTGTGATTACTGTTTCTGTGACAACTTTTAGTGTTTCGATGACACTTATGTAGCCGA
GTTTTTGTGCGATATCCAGAGCAGTCTGTCCATTGTTAGTTACAGCATTTGGTTTAGCTT
TACTTTCCAACAGCAGGTTAATAACGAGCGTATGTCCTTGTTGAGCGGCTTGATGGAGAG
GAGTATAGCCAGCATTGGTGCTGCTGTCAACAGCAGCCCCAGATCTTAAAAGGAATCGTA
CCATAGCTGCCTGACCAAAATGAGACGCTATGTGCAATGGCGTATATCCAGCCTTAGTTT
TAGCGTCGATTTGAGCACCATTCTTCACAAGAATGGCAGCGACGTCCACTTTATCTTCTT
GTGCGCATAAATGTAGAGGCGTAAGGCCATTCTTCGCTTTGTGATTTGTGTCTGCTTTAT
GCTCGATAAGAAGGGTTGACATATCAGTATGGCCTTCTTGTGCGCTCAAATGTAACGGTG
TGAAACCAGCCTTTGATTCTGCGTTAGCTTTCGCTCCGTATTCTAGCAAAGTAGTTGCAA
TGTCCATCTGATTTTTGCGTGCAGCGATATGCAATGGTGTATGGCCATTTTTAGCCATCG
CATGTGGTGAAGCTCCTTTATCGAGTAAAAGTAAAGCTACGTTTTGATGATCGTAATGAG
AGGCTACATGAAGAGGCGTTACTCCGTTCTTTCCTTGAGCGTCAACAGGCGCATTCTTTT
GTAGTAACAATCGTGCTACGTTCATATTACCATACTTGGCCGCTAAATGCAAGGGAGTAA
ATCCTTTCTTGGTCGTTGCGGTAAGAGAGGCGTTATTATCTAATAAAACGGATGCAACCT
CCTCTTGGCCTTCTTTAGCAGCGATATGAAGCGGTGTATACAAATCCTTCGTTGTAGCAT
CTACACCTGCACCATGCTGCAGCAGTAACAT
>TRINITY_DN44347_c0_g2_i5 len=2580 path=[33467:0-56 33648:57-453 33624:454-644 33505:645-665 33563:666-824 33492:825-848 33616:849-1299 33168:1300-1323 33634:1324-1446 33424:1447-1487 33613:1488-1645 33660:1646-1669 33666:1670-1699 33669:1700-1700 33498:1701-1719 @33641@!:1720-2083 33627:2084-2338 33533:2339-2358 @33581@!:2359-2507 33394:2508-2579] [-1, 33467, 33648, 33624, 33505, 33563, 33492, 33616, 33168, 33634, 33424, 33613, 33660, 33666, 33669, 33498, 33641, 33627, 33533, 33581, 33394, -2]
GCGTAGGAAACTGTAGTTCTTCGACAATTCCAATAAATCGAGCTCGGAGACCGCAGTGTC
CGGGGAAATCTTTTCCGGTAGCAAAATATTTAGTGTGCAGATGGGTGTTTGCGGCGGCTC
ACCCCTCGGGACCTTAGGCTCGCTCATAAACATGATTCGACCCATCATATCCGCGGCATC
TGGATCTTTTATTCTCGCAGTGAACGGGATCCTATTTTCCTTGAAAGCTCTGAACGGTAA
TTGCAACTGTTCACCGGTCTTTAGTACGGGTACAAGATTTCCCGAAAATTCCATGTATTG
CGTTTTTCCTTCAAGAACCTCGACGTCTCTACTTTTTGCGACTTCTGTAAAATGTTCCTG
ATGCTCTAAAGTTTTGTCCTCTTTGTCGTCCGTCATACAGAACACGCGTAGTCTCGCTTC
CAATGGATCCACCCGTTTCGCAAACACTACGAATTTAGCCATGAAGGGCACATGTGTAGC
GTGCGTGTAGAGTTCCGTGGCCATTCTCGTGGCCTCGGAAATATTAGGGCAATCCATCAA
CCAGAAGCGGGCGGAAACTGTGGTGGTGAAGGAAACGCAATCTTTCACAAAGGTCAATGG
CGTCGAGCCTGTGACGTCCTCCCAGACTGCCCGAGTCTGACCCCCAGTTATGCTGCACAG
AAGTCTCAAAGTTGGCGCGTCTCCGGAATACTGATTGATCATGCCTCTATTGGCTGCCTG
TGGTACTGGAATAGTTAAAGTTATCGGCTTGTGGAACTTCCTTCGTCTCGGCTCGACAGT
AACGATCGGTGACACTGCTACTCTGTTTCCAAGTAACTTGGCCACGAGATCCGCCGGTAT
AGGATGTGCCTGCAGACCGACTCTGATTTTCTTAGTAAGAGCCGCTTGCGGGAAGACAGC
TTGTACTTGTGGTACAGCGGATGACGACACGGTGCCGCCTTCGGGACCAACCGCGTGAAC
CTCTTGTCGGATGCGAGATACCACCGCGAAATAATGTGGGAAATCTACGGTGAGTATCCT
CACGATACGAGACGTCTGGAGATCTTCTAGCTGGCTTAATTCTTCTCCCTCAAAGCTCTC
ATTTAGCACGTCTTGGACAGCCTCCTCGCTGGCTTCCAAGGTGTGTTCGCGCCAAGTCTC
CCCGTTGTCCGATCGTAGAATCACTATTTCCCGTTCCTTTCCGCGTAGCGACGCGAAATG
TGGCACCTCTATGATAACGGGGCCTAGGAATTTTGCGCCTACAGGACCCAATTCGAGGAT
GCGGCTGGCCAACGCTTCTCCCTCCATCAAGGGCGGCGGGTTGGTCAATTTGTCTCTCCT
CAGATATCTGCACGTGACGCGCATAGGCATCGCGGCTTTACGCGGTGGAACGATTACGCG
GACGCCGCTGTGCCTGCATCCGCGCATCGCACCACCTCTCGCGTCCACCAAGAAGGAAAC
CAGGAAGTTTCTCCACTGTGGAATTCCAACATGCACAGGATGCCTATTGATGTCTACATT
GTCTGGCTTAAGATTGGCCGCGTTTGTACGCTGATAATGTTCTTTCGTAATCATCTCTGT
TATGGTTGGCGCTCCGGAATGTCGATTATCTCTCTCGTCGTCGGTTACGTTTACACGCAT
CGAGTCATCCCCCATGGACTTCATATCGTCAACAGTCATGTATCGGTATTGCTGTTGGTC
GCTGAGCATTGGATCTTCACCACCCTCGTCTTCGCTATCACTCATAAATGTCTCCTGCAT
GGATTCGGGTGCCTGAACTCTGTATTTCTCTTCAATGGTGACGGTATGAGTTGTTGTGAT
TACTGTTTCTGTGACAACTTTTAGTGTTTCGATGACACTTATGTAGCCGAGTTTTTGTGC
GATATCCAGAGCAGTCTGTCCATTGTTAGTTACAGCATTTGGTTTAGCTTTACTTTCCAA
CAGCAGGTTAATAACGAGCGTATGTCCTTGTTGAGCGGCTTGATGGAGAGGAGTATAGCC
AGCATTGGTGCTGCTGTCAACAGCAGCCCCAGATCTTAAAAGGAATCGTACCATAGCTGC
CTGACCAAAATGAGACGCTATGTGCAATGGCGTATATCCAGCCTTAGTTTTAGCGTCGAT
TTGAGCACCATTCTTCACAAGAATGGCAGCGACGTCCACTTTATCTTCTTGTGCGCATAA
ATGTAGAGGCGTAAGGCCATTCTTCGCTTTGTGATTTGTGTCTGCTTTATGCTCGATAAG
AAGGGTTGACATATCAGTATGGCCTTCTTGTGCGCTCAAATGTAACGGTGTGAAACCAGC
CTTTGATTCTGCGTTAGCTTTCGCTCCGTATTCTAGCAAAGTAGTTGCAATGTCCATCTT
TCCTTGAGCGTCAACAGGCGCATTCTTTTGTAGTAACAATCGTGCTACGTTCATATTACC
ATACTTGGCCGCTAAATGCAAGGGAGTAAATCCTTTCTTGGTCGTTGCGGTAAGAGAGGC
GTTATTATCTAATAAAACGGATGCAACCTCCTCTTGGCCTTCTTTAGCAGCGATATGAAG
CGGTGTATACAAATCCTTCGTTGTAGCATCTACACCTGCACCATGCTGCAGCAGTAACAT
>TRINITY_DN44347_c0_g2_i8 len=2233 path=[33391:0-195 33563:196-354 33492:355-378 33616:379-829 33168:830-853 33634:854-976 33657:977-977 33524:978-999 33613:1000-1157 33660:1158-1181 33666:1182-1211 33669:1212-1212 33498:1213-1231 @33641@!:1232-1595 33627:1596-1850 33609:1851-1991 33165:1992-2011 @33581@!:2012-2160 33394:2161-2232] [-1, 33391, 33563, 33492, 33616, 33168, 33634, 33657, 33524, 33613, 33660, 33666, 33669, 33498, 33641, 33627, 33609, 33165, 33581, 33394, -2]
GCCTGCTAAACTACAGTAAACCGATATCCGAATACGCAATAACGTAAGCTCGGCAAGAGC
GTATATGCCAAAAGTATATGCGGCGTATAATATTAGTTCCAGCCGTTTATCGGTAAGAGA
TTCTCCAGTAAGACGGTACGCTGCTCTACAATGTTACGTGCAAGCATATATTACCAGTTA
TGCTGCACAGAAGTCTCAAAGTTGGCGCGTCTCCGGAATACTGATTGATCATGCCTCTAT
TGGCTGCCTGTGGTACTGGAATAGTTAAAGTTATCGGCTTGTGGAACTTCCTTCGTCTCG
GCTCGACAGTAACGATCGGTGACACTGCTACTCTGTTTCCAAGTAACTTGGCCACGAGAT
CCGCCGGTATAGGATGTGCCTGCAGACCGACTCTGATTTTCTTAGTAAGAGCCGCTTGCG
GGAAGACAGCTTGTACTTGTGGTACAGCGGATGACGACACGGTGCCGCCTTCGGGACCAA
CCGCGTGAACCTCTTGTCGGATGCGAGATACCACCGCGAAATAATGTGGGAAATCTACGG
TGAGTATCCTCACGATACGAGACGTCTGGAGATCTTCTAGCTGGCTTAATTCTTCTCCCT
CAAAGCTCTCATTTAGCACGTCTTGGACAGCCTCCTCGCTGGCTTCCAAGGTGTGTTCGC
GCCAAGTCTCCCCGTTGTCCGATCGTAGAATCACTATTTCCCGTTCCTTTCCGCGTAGCG
ACGCGAAATGTGGCACCTCTATGATAACGGGGCCTAGGAATTTTGCGCCTACAGGACCCA
ATTCGAGGATGCGGCTGGCCAACGCTTCTCCCTCCATCAAGGGCGGCGGGTTGGTCAATT
TGTCTCTCCTCAGATATCTGCACGTGACGCGCATAGGCATCGCGGCTTTACGCGGTGGAA
CGATTACGCGGACGCCGCTGTGCCTGCATCCGCGCATCGCACCACCTCTCGCGTCCACCA
AGAAGGAAACCAGGAAGCCAACATGCACAGGATGCCTATTGATGTCTACATTGTCTGGCT
TAAGATTGGCCGCGTTTGTACGCTGATAATGTTCTTTCGTAATCATCTCTGTTATGGTTG
GCGCTCCGGAATGTCGATTATCTCTCTCGTCGTCGGTTACGTTTACACGCATCGAGTCAT
CCCCCATGGACTTCATATCGTCAACAGTCATGTATCGGTATTGCTGTTGGTCGCTGAGCA
TTGGATCTTCACCACCCTCGTCTTCGCTATCACTCATAAATGTCTCCTGCATGGATTCGG
GTGCCTGAACTCTGTATTTCTCTTCAATGGTGACGGTATGAGTTGTTGTGATTACTGTTT
CTGTGACAACTTTTAGTGTTTCGATGACACTTATGTAGCCGAGTTTTTGTGCGATATCCA
GAGCAGTCTGTCCATTGTTAGTTACAGCATTTGGTTTAGCTTTACTTTCCAACAGCAGGT
TAATAACGAGCGTATGTCCTTGTTGAGCGGCTTGATGGAGAGGAGTATAGCCAGCATTGG
TGCTGCTGTCAACAGCAGCCCCAGATCTTAAAAGGAATCGTACCATAGCTGCCTGACCAA
AATGAGACGCTATGTGCAATGGCGTATATCCAGCCTTAGTTTTAGCGTCGATTTGAGCAC
CATTCTTCACAAGAATGGCAGCGACGTCCACTTTATCTTCTTGTGCGCATAAATGTAGAG
GCGTAAGGCCATTCTTCGCTTTGTGATTTGTGTCTGCTTTATGCTCGATAAGAAGGGTTG
ACATATCAGTATGGCCTTCTTGTGCGCTCAAATGTAACGGTGTGAAACCAGCCTTTGATT
CTGCGTTAGCTTTCGCTCCGTATTCTAGCAAAGTAGTTGCAATGTCCATCTGATTTTTGC
GTGCAGCGATATGCAATGGTGTATGGCCATTTTTAGCCATCGCATGTGGTGAAGCTCCTT
TATCGAGTAAAAGTAAAGCTACGTTTTGATGATCGTAATGAGAGGCTACATGAAGAGGCG
TTACTCCGTTCTTTCCTTGAGCGTCAACAGGCGCATTCTTTTGTAGTAACAATCGTGCTA
CGTTCATATTACCATACTTGGCCGCTAAATGCAAGGGAGTAAATCCTTTCTTGGTCGTTG
CGGTAAGAGAGGCGTTATTATCTAATAAAACGGATGCAACCTCCTCTTGGCCTTCTTTAG
CAGCGATATGAAGCGGTGTATACAAATCCTTCGTTGTAGCATCTACACCTGCACCATGCT
GCAGCAGTAACAT
>TRINITY_DN44347_c0_g2_i11 len=2721 path=[33467:0-56 33648:57-453 33624:454-644 33505:645-665 33563:666-824 33492:825-848 33616:849-1299 33168:1300-1323 33634:1324-1446 33424:1447-1487 33613:1488-1645 33660:1646-1669 33666:1670-1699 33669:1700-1700 33498:1701-1719 @33641@!:1720-2083 33627:2084-2338 33609:2339-2479 33165:2480-2499 @33581@!:2500-2648 33394:2649-2720] [-1, 33467, 33648, 33624, 33505, 33563, 33492, 33616, 33168, 33634, 33424, 33613, 33660, 33666, 33669, 33498, 33641, 33627, 33609, 33165, 33581, 33394, -2]
GCGTAGGAAACTGTAGTTCTTCGACAATTCCAATAAATCGAGCTCGGAGACCGCAGTGTC
CGGGGAAATCTTTTCCGGTAGCAAAATATTTAGTGTGCAGATGGGTGTTTGCGGCGGCTC
ACCCCTCGGGACCTTAGGCTCGCTCATAAACATGATTCGACCCATCATATCCGCGGCATC
TGGATCTTTTATTCTCGCAGTGAACGGGATCCTATTTTCCTTGAAAGCTCTGAACGGTAA
TTGCAACTGTTCACCGGTCTTTAGTACGGGTACAAGATTTCCCGAAAATTCCATGTATTG
CGTTTTTCCTTCAAGAACCTCGACGTCTCTACTTTTTGCGACTTCTGTAAAATGTTCCTG
ATGCTCTAAAGTTTTGTCCTCTTTGTCGTCCGTCATACAGAACACGCGTAGTCTCGCTTC
CAATGGATCCACCCGTTTCGCAAACACTACGAATTTAGCCATGAAGGGCACATGTGTAGC
GTGCGTGTAGAGTTCCGTGGCCATTCTCGTGGCCTCGGAAATATTAGGGCAATCCATCAA
CCAGAAGCGGGCGGAAACTGTGGTGGTGAAGGAAACGCAATCTTTCACAAAGGTCAATGG
CGTCGAGCCTGTGACGTCCTCCCAGACTGCCCGAGTCTGACCCCCAGTTATGCTGCACAG
AAGTCTCAAAGTTGGCGCGTCTCCGGAATACTGATTGATCATGCCTCTATTGGCTGCCTG
TGGTACTGGAATAGTTAAAGTTATCGGCTTGTGGAACTTCCTTCGTCTCGGCTCGACAGT
AACGATCGGTGACACTGCTACTCTGTTTCCAAGTAACTTGGCCACGAGATCCGCCGGTAT
AGGATGTGCCTGCAGACCGACTCTGATTTTCTTAGTAAGAGCCGCTTGCGGGAAGACAGC
TTGTACTTGTGGTACAGCGGATGACGACACGGTGCCGCCTTCGGGACCAACCGCGTGAAC
CTCTTGTCGGATGCGAGATACCACCGCGAAATAATGTGGGAAATCTACGGTGAGTATCCT
CACGATACGAGACGTCTGGAGATCTTCTAGCTGGCTTAATTCTTCTCCCTCAAAGCTCTC
ATTTAGCACGTCTTGGACAGCCTCCTCGCTGGCTTCCAAGGTGTGTTCGCGCCAAGTCTC
CCCGTTGTCCGATCGTAGAATCACTATTTCCCGTTCCTTTCCGCGTAGCGACGCGAAATG
TGGCACCTCTATGATAACGGGGCCTAGGAATTTTGCGCCTACAGGACCCAATTCGAGGAT
GCGGCTGGCCAACGCTTCTCCCTCCATCAAGGGCGGCGGGTTGGTCAATTTGTCTCTCCT
CAGATATCTGCACGTGACGCGCATAGGCATCGCGGCTTTACGCGGTGGAACGATTACGCG
GACGCCGCTGTGCCTGCATCCGCGCATCGCACCACCTCTCGCGTCCACCAAGAAGGAAAC
CAGGAAGTTTCTCCACTGTGGAATTCCAACATGCACAGGATGCCTATTGATGTCTACATT
GTCTGGCTTAAGATTGGCCGCGTTTGTACGCTGATAATGTTCTTTCGTAATCATCTCTGT
TATGGTTGGCGCTCCGGAATGTCGATTATCTCTCTCGTCGTCGGTTACGTTTACACGCAT
CGAGTCATCCCCCATGGACTTCATATCGTCAACAGTCATGTATCGGTATTGCTGTTGGTC
GCTGAGCATTGGATCTTCACCACCCTCGTCTTCGCTATCACTCATAAATGTCTCCTGCAT
GGATTCGGGTGCCTGAACTCTGTATTTCTCTTCAATGGTGACGGTATGAGTTGTTGTGAT
TACTGTTTCTGTGACAACTTTTAGTGTTTCGATGACACTTATGTAGCCGAGTTTTTGTGC
GATATCCAGAGCAGTCTGTCCATTGTTAGTTACAGCATTTGGTTTAGCTTTACTTTCCAA
CAGCAGGTTAATAACGAGCGTATGTCCTTGTTGAGCGGCTTGATGGAGAGGAGTATAGCC
AGCATTGGTGCTGCTGTCAACAGCAGCCCCAGATCTTAAAAGGAATCGTACCATAGCTGC
CTGACCAAAATGAGACGCTATGTGCAATGGCGTATATCCAGCCTTAGTTTTAGCGTCGAT
TTGAGCACCATTCTTCACAAGAATGGCAGCGACGTCCACTTTATCTTCTTGTGCGCATAA
ATGTAGAGGCGTAAGGCCATTCTTCGCTTTGTGATTTGTGTCTGCTTTATGCTCGATAAG
AAGGGTTGACATATCAGTATGGCCTTCTTGTGCGCTCAAATGTAACGGTGTGAAACCAGC
CTTTGATTCTGCGTTAGCTTTCGCTCCGTATTCTAGCAAAGTAGTTGCAATGTCCATCTG
ATTTTTGCGTGCAGCGATATGCAATGGTGTATGGCCATTTTTAGCCATCGCATGTGGTGA
AGCTCCTTTATCGAGTAAAAGTAAAGCTACGTTTTGATGATCGTAATGAGAGGCTACATG
AAGAGGCGTTACTCCGTTCTTTCCTTGAGCGTCAACAGGCGCATTCTTTTGTAGTAACAA
TCGTGCTACGTTCATATTACCATACTTGGCCGCTAAATGCAAGGGAGTAAATCCTTTCTT
GGTCGTTGCGGTAAGAGAGGCGTTATTATCTAATAAAACGGATGCAACCTCCTCTTGGCC
TTCTTTAGCAGCGATATGAAGCGGTGTATACAAATCCTTCGTTGTAGCATCTACACCTGC
ACCATGCTGCAGCAGTAACAT
>TRINITY_DN44347_c0_g2_i13 len=1280 path=[33220:0-156 33221:157-174 @33629@!:175-259 33306:260-278 @33641@!:279-642 33627:643-897 33609:898-1038 33165:1039-1058 @33581@!:1059-1207 33394:1208-1279] [-1, 33220, 33221, 33629, 33306, 33641, 33627, 33609, 33165, 33581, 33394, -2]
CATATCGTCTCGCAATCACGACATTCTGCGACAGTGCTAGCGTGTAGTACATACATACAA
TGTATAATCTACGCATATTTGCCGCGGATGCGTTCCGCGTTGGAACGCGTGAAGACAGAG
AGAGTGTAACGGAAACAGAGTACAGACAACTTACGGGTATAGGTCATTTGGCCCTGGTAG
TAAGAAGGAAGGTACACGTGTTGCGCGTGCGGAGGCTGCCCGTACACATTCATGGCTGCC
GTGCCGATTTCATCACCACCACCCTCGTCTTCGCTATCACTCATAAATGTCTCCTGCATG
GATTCGGGTGCCTGAACTCTGTATTTCTCTTCAATGGTGACGGTATGAGTTGTTGTGATT
ACTGTTTCTGTGACAACTTTTAGTGTTTCGATGACACTTATGTAGCCGAGTTTTTGTGCG
ATATCCAGAGCAGTCTGTCCATTGTTAGTTACAGCATTTGGTTTAGCTTTACTTTCCAAC
AGCAGGTTAATAACGAGCGTATGTCCTTGTTGAGCGGCTTGATGGAGAGGAGTATAGCCA
GCATTGGTGCTGCTGTCAACAGCAGCCCCAGATCTTAAAAGGAATCGTACCATAGCTGCC
TGACCAAAATGAGACGCTATGTGCAATGGCGTATATCCAGCCTTAGTTTTAGCGTCGATT
TGAGCACCATTCTTCACAAGAATGGCAGCGACGTCCACTTTATCTTCTTGTGCGCATAAA
TGTAGAGGCGTAAGGCCATTCTTCGCTTTGTGATTTGTGTCTGCTTTATGCTCGATAAGA
AGGGTTGACATATCAGTATGGCCTTCTTGTGCGCTCAAATGTAACGGTGTGAAACCAGCC
TTTGATTCTGCGTTAGCTTTCGCTCCGTATTCTAGCAAAGTAGTTGCAATGTCCATCTGA
TTTTTGCGTGCAGCGATATGCAATGGTGTATGGCCATTTTTAGCCATCGCATGTGGTGAA
GCTCCTTTATCGAGTAAAAGTAAAGCTACGTTTTGATGATCGTAATGAGAGGCTACATGA
AGAGGCGTTACTCCGTTCTTTCCTTGAGCGTCAACAGGCGCATTCTTTTGTAGTAACAAT
CGTGCTACGTTCATATTACCATACTTGGCCGCTAAATGCAAGGGAGTAAATCCTTTCTTG
GTCGTTGCGGTAAGAGAGGCGTTATTATCTAATAAAACGGATGCAACCTCCTCTTGGCCT
TCTTTAGCAGCGATATGAAGCGGTGTATACAAATCCTTCGTTGTAGCATCTACACCTGCA
CCATGCTGCAGCAGTAACAT
>TRINITY_DN44347_c0_g2_i14 len=2826 path=[33467:0-56 33648:57-453 33624:454-644 33505:645-665 33563:666-824 33492:825-848 33616:849-1299 33168:1300-1323 33634:1324-1446 33424:1447-1487 33613:1488-1645 33660:1646-1669 33666:1670-1699 33642:1700-1720 @33629@!:1721-1805 33306:1806-1824 @33641@!:1825-2188 33627:2189-2443 33609:2444-2584 33165:2585-2604 @33581@!:2605-2753 33394:2754-2825] [-1, 33467, 33648, 33624, 33505, 33563, 33492, 33616, 33168, 33634, 33424, 33613, 33660, 33666, 33642, 33629, 33306, 33641, 33627, 33609, 33165, 33581, 33394, -2]
GCGTAGGAAACTGTAGTTCTTCGACAATTCCAATAAATCGAGCTCGGAGACCGCAGTGTC
CGGGGAAATCTTTTCCGGTAGCAAAATATTTAGTGTGCAGATGGGTGTTTGCGGCGGCTC
ACCCCTCGGGACCTTAGGCTCGCTCATAAACATGATTCGACCCATCATATCCGCGGCATC
TGGATCTTTTATTCTCGCAGTGAACGGGATCCTATTTTCCTTGAAAGCTCTGAACGGTAA
TTGCAACTGTTCACCGGTCTTTAGTACGGGTACAAGATTTCCCGAAAATTCCATGTATTG
CGTTTTTCCTTCAAGAACCTCGACGTCTCTACTTTTTGCGACTTCTGTAAAATGTTCCTG
ATGCTCTAAAGTTTTGTCCTCTTTGTCGTCCGTCATACAGAACACGCGTAGTCTCGCTTC
CAATGGATCCACCCGTTTCGCAAACACTACGAATTTAGCCATGAAGGGCACATGTGTAGC
GTGCGTGTAGAGTTCCGTGGCCATTCTCGTGGCCTCGGAAATATTAGGGCAATCCATCAA
CCAGAAGCGGGCGGAAACTGTGGTGGTGAAGGAAACGCAATCTTTCACAAAGGTCAATGG
CGTCGAGCCTGTGACGTCCTCCCAGACTGCCCGAGTCTGACCCCCAGTTATGCTGCACAG
AAGTCTCAAAGTTGGCGCGTCTCCGGAATACTGATTGATCATGCCTCTATTGGCTGCCTG
TGGTACTGGAATAGTTAAAGTTATCGGCTTGTGGAACTTCCTTCGTCTCGGCTCGACAGT
AACGATCGGTGACACTGCTACTCTGTTTCCAAGTAACTTGGCCACGAGATCCGCCGGTAT
AGGATGTGCCTGCAGACCGACTCTGATTTTCTTAGTAAGAGCCGCTTGCGGGAAGACAGC
TTGTACTTGTGGTACAGCGGATGACGACACGGTGCCGCCTTCGGGACCAACCGCGTGAAC
CTCTTGTCGGATGCGAGATACCACCGCGAAATAATGTGGGAAATCTACGGTGAGTATCCT
CACGATACGAGACGTCTGGAGATCTTCTAGCTGGCTTAATTCTTCTCCCTCAAAGCTCTC
ATTTAGCACGTCTTGGACAGCCTCCTCGCTGGCTTCCAAGGTGTGTTCGCGCCAAGTCTC
CCCGTTGTCCGATCGTAGAATCACTATTTCCCGTTCCTTTCCGCGTAGCGACGCGAAATG
TGGCACCTCTATGATAACGGGGCCTAGGAATTTTGCGCCTACAGGACCCAATTCGAGGAT
GCGGCTGGCCAACGCTTCTCCCTCCATCAAGGGCGGCGGGTTGGTCAATTTGTCTCTCCT
CAGATATCTGCACGTGACGCGCATAGGCATCGCGGCTTTACGCGGTGGAACGATTACGCG
GACGCCGCTGTGCCTGCATCCGCGCATCGCACCACCTCTCGCGTCCACCAAGAAGGAAAC
CAGGAAGTTTCTCCACTGTGGAATTCCAACATGCACAGGATGCCTATTGATGTCTACATT
GTCTGGCTTAAGATTGGCCGCGTTTGTACGCTGATAATGTTCTTTCGTAATCATCTCTGT
TATGGTTGGCGCTCCGGAATGTCGATTATCTCTCTCGTCGTCGGTTACGTTTACACGCAT
CGAGTCATCCCCCATGGACTTCATATCGTCAACAGTCATGTATCGGTATTGCTGTTGGTC
GCTGAGCATTGGATCTTCACGGGTATAGGTCATTTGGCCCTGGTAGTAAGAAGGAAGGTA
CACGTGTTGCGCGTGCGGAGGCTGCCCGTACACATTCATGGCTGCCGTGCCGATTTCATC
ACCACCACCCTCGTCTTCGCTATCACTCATAAATGTCTCCTGCATGGATTCGGGTGCCTG
AACTCTGTATTTCTCTTCAATGGTGACGGTATGAGTTGTTGTGATTACTGTTTCTGTGAC
AACTTTTAGTGTTTCGATGACACTTATGTAGCCGAGTTTTTGTGCGATATCCAGAGCAGT
CTGTCCATTGTTAGTTACAGCATTTGGTTTAGCTTTACTTTCCAACAGCAGGTTAATAAC
GAGCGTATGTCCTTGTTGAGCGGCTTGATGGAGAGGAGTATAGCCAGCATTGGTGCTGCT
GTCAACAGCAGCCCCAGATCTTAAAAGGAATCGTACCATAGCTGCCTGACCAAAATGAGA
CGCTATGTGCAATGGCGTATATCCAGCCTTAGTTTTAGCGTCGATTTGAGCACCATTCTT
CACAAGAATGGCAGCGACGTCCACTTTATCTTCTTGTGCGCATAAATGTAGAGGCGTAAG
GCCATTCTTCGCTTTGTGATTTGTGTCTGCTTTATGCTCGATAAGAAGGGTTGACATATC
AGTATGGCCTTCTTGTGCGCTCAAATGTAACGGTGTGAAACCAGCCTTTGATTCTGCGTT
AGCTTTCGCTCCGTATTCTAGCAAAGTAGTTGCAATGTCCATCTGATTTTTGCGTGCAGC
GATATGCAATGGTGTATGGCCATTTTTAGCCATCGCATGTGGTGAAGCTCCTTTATCGAG
TAAAAGTAAAGCTACGTTTTGATGATCGTAATGAGAGGCTACATGAAGAGGCGTTACTCC
GTTCTTTCCTTGAGCGTCAACAGGCGCATTCTTTTGTAGTAACAATCGTGCTACGTTCAT
ATTACCATACTTGGCCGCTAAATGCAAGGGAGTAAATCCTTTCTTGGTCGTTGCGGTAAG
AGAGGCGTTATTATCTAATAAAACGGATGCAACCTCCTCTTGGCCTTCTTTAGCAGCGAT
ATGAAGCGGTGTATACAAATCCTTCGTTGTAGCATCTACACCTGCACCATGCTGCAGCAG
TAACAT
>TRINITY_DN44347_c0_g2_i16 len=1475 path=[33338:0-83 33339:84-107 33632:108-241 33613:242-399 33660:400-423 33666:424-453 33669:454-454 33498:455-473 @33641@!:474-837 33627:838-1092 33609:1093-1233 33165:1234-1253 @33581@!:1254-1402 33394:1403-1474] [-1, 33338, 33339, 33632, 33613, 33660, 33666, 33669, 33498, 33641, 33627, 33609, 33165, 33581, 33394, -2]
AACATTATTAAAATTTAATAACATTTGCAGTAAAACTTGTTGCACTACTCTTCAATATAG
TGCAAAAATCTTTTTAAACTTATACTGCAGCATTTAAATAAAATTTCGAAATAGATCGCA
TTACTATTAATAATGGAATTTCTTCATTTTTAACGTCCCTTTTTTAATTAATAAAATTGA
AGTGAAGATAGAAAAAAGTAGATGTAAAATAATACGTACCCAACATGCACAGGATGCCTA
TTGATGTCTACATTGTCTGGCTTAAGATTGGCCGCGTTTGTACGCTGATAATGTTCTTTC
GTAATCATCTCTGTTATGGTTGGCGCTCCGGAATGTCGATTATCTCTCTCGTCGTCGGTT
ACGTTTACACGCATCGAGTCATCCCCCATGGACTTCATATCGTCAACAGTCATGTATCGG
TATTGCTGTTGGTCGCTGAGCATTGGATCTTCACCACCCTCGTCTTCGCTATCACTCATA
AATGTCTCCTGCATGGATTCGGGTGCCTGAACTCTGTATTTCTCTTCAATGGTGACGGTA
TGAGTTGTTGTGATTACTGTTTCTGTGACAACTTTTAGTGTTTCGATGACACTTATGTAG
CCGAGTTTTTGTGCGATATCCAGAGCAGTCTGTCCATTGTTAGTTACAGCATTTGGTTTA
GCTTTACTTTCCAACAGCAGGTTAATAACGAGCGTATGTCCTTGTTGAGCGGCTTGATGG
AGAGGAGTATAGCCAGCATTGGTGCTGCTGTCAACAGCAGCCCCAGATCTTAAAAGGAAT
CGTACCATAGCTGCCTGACCAAAATGAGACGCTATGTGCAATGGCGTATATCCAGCCTTA
GTTTTAGCGTCGATTTGAGCACCATTCTTCACAAGAATGGCAGCGACGTCCACTTTATCT
TCTTGTGCGCATAAATGTAGAGGCGTAAGGCCATTCTTCGCTTTGTGATTTGTGTCTGCT
TTATGCTCGATAAGAAGGGTTGACATATCAGTATGGCCTTCTTGTGCGCTCAAATGTAAC
GGTGTGAAACCAGCCTTTGATTCTGCGTTAGCTTTCGCTCCGTATTCTAGCAAAGTAGTT
GCAATGTCCATCTGATTTTTGCGTGCAGCGATATGCAATGGTGTATGGCCATTTTTAGCC
ATCGCATGTGGTGAAGCTCCTTTATCGAGTAAAAGTAAAGCTACGTTTTGATGATCGTAA
TGAGAGGCTACATGAAGAGGCGTTACTCCGTTCTTTCCTTGAGCGTCAACAGGCGCATTC
TTTTGTAGTAACAATCGTGCTACGTTCATATTACCATACTTGGCCGCTAAATGCAAGGGA
GTAAATCCTTTCTTGGTCGTTGCGGTAAGAGAGGCGTTATTATCTAATAAAACGGATGCA
ACCTCCTCTTGGCCTTCTTTAGCAGCGATATGAAGCGGTGTATACAAATCCTTCGTTGTA
GCATCTACACCTGCACCATGCTGCAGCAGTAACAT
>TRINITY_DN44347_c0_g6_i1 len=710 path=[33436:0-61 33601:62-156 33564:157-410 33215:411-434 33594:435-485 33252:486-509 33557:510-676 33462:677-709] [-1, 33436, 33601, 33564, 33215, 33594, 33252, 33557, 33462, -2]
GTCATCACGAAGTAGTTGACATTCTCATCGAGAAGGGGGCACCCATTGGCTCAAAAACGA
AGGTATAAATCGAGTGCGTGCGTCACGCCGACAAAATATTTCCTCATATTAATTATAAAT
TGGTTTTTGTTGACAGAATGGTCTTGCTCCGCTACACATGGCTTCTCAAGGGGATCACGT
TGATGCCGCGAGAATTTTGTTATACCACCGTGCACCCGTCGACGAAGTGACGGTAGACTA
TTTGACTGCGCTGCATGTGGCTGCACACTGCGGCCACGTACGCGTAGCTAAACTGCTTCT
TGATAGAAACGCTGATCCAAATGCACGAGCACTCAACGGATTTACCCCTCTTCATATTGC
ATGCAAAAAGAATCGTATAAAGGTCGTCGAACTTCTCCTGAAACACAAAGCGAGCATCGA
AGCTACGACTGAGTCTGGATTAACACCATTGCACGTAGCCAGTTTTATGGGCTGTATGAA
TATCGTGATTTACTTATTACAACATGAAGCCAGTCCCGATATACCAACAGTGAGAGGCGA
AACGCCGTTACATCTAGCTGCCAGGGCGAATCAAACTGATATTATTAGGATACTTCTTAG
AAACGGTGCCCAAGTCGATGCTAGAGCAAGAGAGGAACAGACACCGCTTCACGTTGCTTC
CCGCTTGGGTAATGTCGATATTGTGATGTTACTGCTGCAGCATGGTGCAG
>TRINITY_DN44347_c0_g6_i2 len=636 path=[33415:0-61 33416:62-76 33600:77-82 33564:83-336 33215:337-360 33594:361-411 33252:412-435 33557:436-602 33462:603-635] [-1, 33415, 33416, 33600, 33564, 33215, 33594, 33252, 33557, 33462, -2]
GTCATCACGAAGTAGTTGACATTCTCATCGAGAAGGGGGCACCCATTGGCTCAAAAACGA
AGAATGGTCTTGCTCCGCTACACATGGCTTCTCAAGGGGATCACGTTGATGCCGCGAGAA
TTTTGTTATACCACCGTGCACCCGTCGACGAAGTGACGGTAGACTATTTGACTGCGCTGC
ATGTGGCTGCACACTGCGGCCACGTACGCGTAGCTAAACTGCTTCTTGATAGAAACGCTG
ATCCAAATGCACGAGCACTCAACGGATTTACCCCTCTTCATATTGCATGCAAAAAGAATC
GTATAAAGGTCGTCGAACTTCTCCTGAAACACAAAGCGAGCATCGAAGCTACGACTGAGT
CTGGATTAACACCATTGCACGTAGCCAGTTTTATGGGCTGTATGAATATCGTGATTTACT
TATTACAACATGAAGCCAGTCCCGATATACCAACAGTGAGAGGCGAAACGCCGTTACATC
TAGCTGCCAGGGCGAATCAAACTGATATTATTAGGATACTTCTTAGAAACGGTGCCCAAG
TCGATGCTAGAGCAAGAGAGGAACAGACACCGCTTCACGTTGCTTCCCGCTTGGGTAATG
TCGATATTGTGATGTTACTGCTGCAGCATGGTGCAG
>TRINITY_DN44798_c3_g3_i2 len=3922 path=[16883:0-257 16992:258-281 17011:282-349 16972:350-372 16987:373-530 16845:531-554 16967:555-877 17009:878-1244 16999:1245-1396 @16982@!:1397-1554 16904:1555-1574 @17008@!:1575-1688 16850:1689-1707 17018:1708-1736 17014:1737-1760 17007:1761-2730 16855:2731-2752 16960:2753-3095 @17013@!:3096-3283 16792:3284-3304 16958:3305-3715 16811:3716-3921] [-1, 16883, 16992, 17011, 16972, 16987, 16845, 16967, 17009, 16999, 16982, 16904, 17008, 16850, 17018, 17014, 17007, 16855, 16960, 17013, 16792, 16958, 16811, -2]
TAAGGAACAACAACCACAGCAACATTTGCACACTACCCAGATAGTTCAACAAGGCGGGAG
TCCTCATGGGTCCCAAGAATATTTTACTCCCGTGTTGTCAGTACCGTCGGTTTCTTTACC
GGCCTTACCCTCATTACAAGTGACCAGTGCTGGCGTTCAAATAGAGGCAGACATATCAGC
GGGCTTACAACTAACAAGTACGCAATCCTTGCAAAACCCGACACTGAAGAATCGTCTTAG
AGCCTTTGAGGAAGGCTTCCGCCAGGGTAGCATACATTTTCGCGAATGTATGCAGCATAT
TAGCAGCGATACTTTCCAACCACAGTTGTTGCTTCAGTCCTCTCAAATAACATTTCCTAC
GCAAACATTGCCAGCTGTGAGTGGCGCAACGGGAATAATAGATAGTATACCTCCTCATCA
ATCGAGCAGTTACGTGCAATCCACAACTTGCAGCACTAATCAGGTTCAAGTTGCTACCCA
GACTCAAGCACCCGCCACTACGACAACTGCGAACATTGCTACCTCCGATAAAAAACAAGT
ATATACTGCACCGACCACCGGCAAGGGCAAGAAAGCCAGATATCCTCTTTTGTCTCAGCA
ACAATCTTGCCAGCAACAACAAACTGCCAGTGCTCAACAGACTCCTAATTTTCCTGCGCA
AAACTATCAGCTGGATCCAGCAACAGGTGTTCCAACGGTCGGAGGATACGCATCCAATCA
AGTTCCACCCGCCCCGTTCTCATGCATGGATGTTGATTCCGAGACCGACAGTAATCATGA
CACGGCGTTAACTTTGGCTTGTGCGGGAGGACATGAGGATCTTGTTGAACTTCTTTTGAG
TCGTGGTGCGGATATAGAACATAGGGATAAAAAGGGATTTACGCCGCTTATTTTGGCTGC
AACGGCTGGTCATCAGAAAGTAGTTGAAATTTTACTCAATCATGGAGCTGACATAGAAGC
GCAATCTGAACGTACCAAGGATACGCCACTGTCTCTCGCATGTAGCGGAGGCAGATACGA
AGTGGTCGAGCTTCTACTCAATCGTGGCGCAAACAAAGAACATCGTAATGTTTCTGATTA
TACCCCTTTGAGCCTGGCAGCATCCGGTGGTTACGTGAACATAATAAAGCTTTTACTAAG
CCATGGTGCTGAAATTAATTCACGTACTGGTTCCAAATTAGGCATATCTCCTTTAATGTT
AGCAGCTATGAATGGCCATACTGCGGCGGTTAAATTGCTTTTGGACATGGGCAGCGATAT
AAATGCTCAAATTGAGACAAATCGCAACACAGCCTTGACGCTCGCATGCTTTCAGGGAAG
ACACGAAGTCGTTAGTCTTCTTCTCGATCGAAAAGCCAACGTTGAACATCGAGCAAAGAC
TGGTTTAACACCATTAATGGAAGCCGCTAGTGGAGGATATGTCGAAGTTGGACGCGTGTT
ACTTACCAAAGGTGCGGACGTTAATGCGACGCCAGTTCCGTCATCTCGTGATACTGCCCT
CACTATTGCTGCTGATAAAGGACACTGCCGTTTCGTAGAACTCTTACTATCGAGGGGGAC
CCAAGTTGAAGTAAAAAATAAAAAAGGAAACAGTCCATTATGGTTGGCTGCAAACGGTGG
GCATTTAAATGTTGTAGATTTACTACATCATGCAGGTGCAGATATCGATTCGCAGGATAA
CCGCAAGGTTTCTTGCTTAATGGCTGCATTCCGGAAGGGTCATATTAAAGTGGTGAAGTG
GATGGTGAATCATGTAACGCAATTTCCAAGCGATCAAGAGATGACGAGATACATAGCGAC
CGTTAGCGACAAAGAATTATTGGAAAAGTGTCAGGAGTGCGTGAAAGTAATTAGAGCTGC
AAAAGAGACACAGGCGGCAAAAGCAAATAAGAATGCAACCATATTGTTAGAAGAACTTGA
CATGGAAAAGACGAGAGAAGAATCGAAGAAGGCGGCTGCCGCGCGAAGACGGGAGAGGAA
GAAAAAGAAAAAACTCGAAAAGAAGGAGGAGAAGCGTAAGCTTCATGAAGAGTACAAGAA
GACCGAGACAATTTTTGAAGATAAGGAAGAAAGTGGGAAGAAATCAGACGAGGAATGCGA
TCGGGCAGACGACAGTGAGCACGAGGGCGGCGACGAGAGAATGGAAAGCGTGCCGTCGCC
TGTGAACAGAAGTCCGGAGGATCCCGACAGAGAAGAGGGTGATAGTGGAATAGATGCGAA
CAGTCAAGGCAGTTGTAGTAGCAATGATGTGAAAGCTAGAGAAAAAAAGAAGGATAAAAA
GAAAAAGAAGAATAATAGTCCTAGTAACAACGATAAGGATACGTCCCCGCAGCGTTCGTC
CAAGACCCTCCTTTCACAAAACACCAATTTATCTCAAAATACAGCAACATCGACCAAATC
CCAGAATAACACTTCGGAAAAGCGAATAATGACTAACGTTACCAGCGCGTTATCGGTATC
AACAAGCTCGGTTACAACCGCTAGGACATCCACTATCGTCAGTTCCGATCAAAAATTCAA
AGGTTTGGGCATTTTTAAACCCATGAGGCATCCTGCTGATAGAGAAGATTTTGAAGCGAC
TGGTAATGAGACTTACGTTCCTGGCAAAGGGAAAAAGTCTTATAATAATCAATACGATGG
AGATGCTCTGAATACATCGACAAAACCGAGTAATACTAGCCCCAAGCAAAGCGGAAAACG
CGAGGAAGGATGGAAGGAAGTTGTACGAAAGGGACAATCGGATGATTCGGGGAGATTTAT
GAATTCACCATTTCGTTCTAAGAAGGTATCTGTTCCCCCAAACGCTATCAGTCGAGTGAT
AGGAAGAGGTGGTAGTAATATAAATGCTATTCGTGTTGCTACGGGCGCGCACATCGAAGT
AGAAAAGCAAAGTAAATGTCAAGTGGAAAGAATCATTACAATTAAAGGATCATCTGAAGC
AACAAAACAAGCTTATACCTTGATAACAATACTTATCAAGGATCCAGATGCAGATATATT
GCAGATGCTTCCAAAATCCAAGCTCAATGTTGTAACAACTTCCTCATGGGACAAGTCTGT
CTCCACTGTTGCTGCAAGTAAAACGAAAATTGGTGGATCTGTTAATAAACCACCTAATTT
GGCATCCAGTACAACCAGTAGCCAAGTTAATAAATCAGGATATCCTTCAAGTGCGTCCAC
TACTAACCCATTGGTTCCTATTCGCTCATCGTCCACCATGAAACTTGCTGGAGCTTTCTC
TACTTCTTTGCCACGTGCGACAGCTCCTCGACTTATGGCCGCAGCGGAGAAACGTGCACA
AGCCGTAGCCGCGCAAATGGCGTCCGCGTCGAACACCAAGACAACGATGTCGTACACGAG
TGCGATTATGACAGCCGGTAGAGCAGGGACGAAGATTGTCACGACTAGCACGACGCAGAC
GTTTGCGGCGAAGCTATCCGAGATCACTGCCTCGACTCACAGTTCTACTACCGTCATGCA
GTCTACTCATACCACACCGGTGAACAAGCAGCAGAAGTCTATGGCGCAGGCCGCGACCGT
GACTATCATGTCGGCCACATCTGCGGCGACCGCTCACACAAACAGCCATCAACAGCAGTC
CGTAGTCAGTACATCGCCGAAACACTGCCGATCACTGCCCATCTTATCCGCCCCGTCGGC
GATAGCATCACACTATCCCGGGAAGTCGACTTACCCGCCTGGAACGATCGCAATTTCGTC
GTCATCGGCCACGAACGCCGTAGTGACGACGAACTGTCCGGAAAATTCGATCGTCTCGAC
GTCAGCCAGTTCCGTTCGAGTGACACCCTCGCCGCCAGTTGTATCGCTGCAAGCGCAAAC
GTTGCCGCCGCCACCACCAACGGCACAACAGCAGCAGCAGCAGCAGCAAATGCAGCAGCA
GCAGCAGCAGCAGCAACAACAG
>TRINITY_DN44798_c3_g3_i3 len=4087 path=[16883:0-257 16992:258-281 17011:282-349 16971:350-460 16987:461-618 16845:619-642 16967:643-965 17009:966-1332 16999:1333-1484 @16982@!:1485-1642 16904:1643-1662 @17008@!:1663-1776 16850:1777-1795 17018:1796-1824 17014:1825-1848 17007:1849-2818 16855:2819-2840 16960:2841-3183 @17013@!:3184-3371 17006:3372-3913 16977:3914-4022 16754:4023-4039 16755:4040-4086] [-1, 16883, 16992, 17011, 16971, 16987, 16845, 16967, 17009, 16999, 16982, 16904, 17008, 16850, 17018, 17014, 17007, 16855, 16960, 17013, 17006, 16977, 16754, 16755, -2]
TAAGGAACAACAACCACAGCAACATTTGCACACTACCCAGATAGTTCAACAAGGCGGGAG
TCCTCATGGGTCCCAAGAATATTTTACTCCCGTGTTGTCAGTACCGTCGGTTTCTTTACC
GGCCTTACCCTCATTACAAGTGACCAGTGCTGGCGTTCAAATAGAGGCAGACATATCAGC
GGGCTTACAACTAACAAGTACGCAATCCTTGCAAAACCCGACACTGAAGAATCGTCTTAG
AGCCTTTGAGGAAGGCTTCCGCCAGGGTAGCATACATTTTCGCGAATGTATGCAGCATAT
TAGCAGCGATACTTTCCAACCACAGTTGTTGCTTCAGTCCTCTCAAATAAGTAAGTTATC
AAGACGTCTTTAGCGCGACACCAACTTCTCGTAGTATAGTGAACAATATTTCATTTCCTT
TATCTTTCTCGTTACTAGCATTTCCTACGCAAACATTGCCAGCTGTGAGTGGCGCAACGG
GAATAATAGATAGTATACCTCCTCATCAATCGAGCAGTTACGTGCAATCCACAACTTGCA
GCACTAATCAGGTTCAAGTTGCTACCCAGACTCAAGCACCCGCCACTACGACAACTGCGA
ACATTGCTACCTCCGATAAAAAACAAGTATATACTGCACCGACCACCGGCAAGGGCAAGA
AAGCCAGATATCCTCTTTTGTCTCAGCAACAATCTTGCCAGCAACAACAAACTGCCAGTG
CTCAACAGACTCCTAATTTTCCTGCGCAAAACTATCAGCTGGATCCAGCAACAGGTGTTC
CAACGGTCGGAGGATACGCATCCAATCAAGTTCCACCCGCCCCGTTCTCATGCATGGATG
TTGATTCCGAGACCGACAGTAATCATGACACGGCGTTAACTTTGGCTTGTGCGGGAGGAC
ATGAGGATCTTGTTGAACTTCTTTTGAGTCGTGGTGCGGATATAGAACATAGGGATAAAA
AGGGATTTACGCCGCTTATTTTGGCTGCAACGGCTGGTCATCAGAAAGTAGTTGAAATTT
TACTCAATCATGGAGCTGACATAGAAGCGCAATCTGAACGTACCAAGGATACGCCACTGT
CTCTCGCATGTAGCGGAGGCAGATACGAAGTGGTCGAGCTTCTACTCAATCGTGGCGCAA
ACAAAGAACATCGTAATGTTTCTGATTATACCCCTTTGAGCCTGGCAGCATCCGGTGGTT
ACGTGAACATAATAAAGCTTTTACTAAGCCATGGTGCTGAAATTAATTCACGTACTGGTT
CCAAATTAGGCATATCTCCTTTAATGTTAGCAGCTATGAATGGCCATACTGCGGCGGTTA
AATTGCTTTTGGACATGGGCAGCGATATAAATGCTCAAATTGAGACAAATCGCAACACAG
CCTTGACGCTCGCATGCTTTCAGGGAAGACACGAAGTCGTTAGTCTTCTTCTCGATCGAA
AAGCCAACGTTGAACATCGAGCAAAGACTGGTTTAACACCATTAATGGAAGCCGCTAGTG
GAGGATATGTCGAAGTTGGACGCGTGTTACTTACCAAAGGTGCGGACGTTAATGCGACGC
CAGTTCCGTCATCTCGTGATACTGCCCTCACTATTGCTGCTGATAAAGGACACTGCCGTT
TCGTAGAACTCTTACTATCGAGGGGGACCCAAGTTGAAGTAAAAAATAAAAAAGGAAACA
GTCCATTATGGTTGGCTGCAAACGGTGGGCATTTAAATGTTGTAGATTTACTACATCATG
CAGGTGCAGATATCGATTCGCAGGATAACCGCAAGGTTTCTTGCTTAATGGCTGCATTCC
GGAAGGGTCATATTAAAGTGGTGAAGTGGATGGTGAATCATGTAACGCAATTTCCAAGCG
ATCAAGAGATGACGAGATACATAGCGACCGTTAGCGACAAAGAATTATTGGAAAAGTGTC
AGGAGTGCGTGAAAGTAATTAGAGCTGCAAAAGAGACACAGGCGGCAAAAGCAAATAAGA
ATGCAACCATATTGTTAGAAGAACTTGACATGGAAAAGACGAGAGAAGAATCGAAGAAGG
CGGCTGCCGCGCGAAGACGGGAGAGGAAGAAAAAGAAAAAACTCGAAAAGAAGGAGGAGA
AGCGTAAGCTTCATGAAGAGTACAAGAAGACCGAGACAATTTTTGAAGATAAGGAAGAAA
GTGGGAAGAAATCAGACGAGGAATGCGATCGGGCAGACGACAGTGAGCACGAGGGCGGCG
ACGAGAGAATGGAAAGCGTGCCGTCGCCTGTGAACAGAAGTCCGGAGGATCCCGACAGAG
AAGAGGGTGATAGTGGAATAGATGCGAACAGTCAAGGCAGTTGTAGTAGCAATGATGTGA
AAGCTAGAGAAAAAAAGAAGGATAAAAAGAAAAAGAAGAATAATAGTCCTAGTAACAACG
ATAAGGATACGTCCCCGCAGCGTTCGTCCAAGACCCTCCTTTCACAAAACACCAATTTAT
CTCAAAATACAGCAACATCGACCAAATCCCAGAATAACACTTCGGAAAAGCGAATAATGA
CTAACGTTACCAGCGCGTTATCGGTATCAACAAGCTCGGTTACAACCGCTAGGACATCCA
CTATCGTCAGTTCCGATCAAAAATTCAAAGGTTTGGGCATTTTTAAACCCATGAGGCATC
CTGCTGATAGAGAAGATTTTGAAGCGACTGGTAATGAGACTTACGTTCCTGGCAAAGGGA
AAAAGTCTTATAATAATCAATACGATGGAGATGCTCTGAATACATCGACAAAACCGAGTA
ATACTAGCCCCAAGCAAAGCGGAAAACGCGAGGAAGGATGGAAGGAAGTTGTACGAAAGG
GACAATCGGATGATTCGGGGAGATTTATGAATTCACCATTTCGTTCTAAGAAGGTATCTG
TTCCCCCAAACGCTATCAGTCGAGTGATAGGAAGAGGTGGTAGTAATATAAATGCTATTC
GTGTTGCTACGGGCGCGCACATCGAAGTAGAAAAGCAAAGTAAATGTCAAGTGGAAAGAA
TCATTACAATTAAAGGATCATCTGAAGCAACAAAACAAGCTTATACCTTGATAACAATAC
TTATCAAGGATCCAGATGCAGATATATTGCAGATGCTTCCAAAATCCAAGCTCAATGTTG
TAACAACTTCCTCATGGGACAAGTCTGTCTCCACTGTTGCTGCAAGTAAAACGAAAATTG
GTGGATCTGTTAATAAACCACCTAATTTGGCATCCAGTACAACCAGTAGCCAAGTTAATA
AATCAGGATATCCTTCAAGTGCGTCCACTACTAACCCATTGGTTCCTATTCGCTCATCGT
CCACCATGAAACTTGCTGGAGCTTTCTCTACTTCTTTGCCACGTGCGACAGCTCCTCGAC
TTATGGCCGCAGGTAATATGGAGAATGCATATATTAATTACTAACGGCATGATAAATATT
AATTATTAACTACAACGAATAATTGCTATATGTATTTATTTTTACGTCAATTTAATTTAC
AAAAGTTAATTGTTCACAAAGGTAATAATATATTAATATTACCTTATCTTCGATGTTAAA
ACATCGAATATTTTATTTACTTTTATATTTATAATTGTGTATCATATAATCATATAGGAT
AGGATTATTATGCTAAAGAGATCCCATCATCGACCGTATAAGGTTTCTTATTATTAATCT
GATTTATCCATATAATGGTTAAATTTAATTATTATTAATTATTAGTGATATTTTAGAATG
TTTCAGACTCCATTTGTGCTATATTTAGGGAGTTTTCTGGTTTTGTGAGCGCAGCTATTT
TCGGTAATTTTTTTTTTAATAAAAATGAAAATTTAATGCACGTATGTTACATTTAAAAGT
ATATTAAAAGTAAATTACAAAAAAATTTATTTTTACAATGTTTAAGGGATAGTTTAATAT
AGCGAATTGAGGTCTGGTATCACACGCACAGTCAATCGGTGCTATGTAATTTTCGACGCT
CTAGCACGTTATGACGTGCATAAGGTCTAGGTTGTCATAAATGGTCAAAAATGACATTTT
TTTTGCACATTTAAGTTAGGATATCTCGAAATCCTGACATGCTAAAGCAATTCTGTGTTC
AGATTCG
>TRINITY_DN44798_c3_g3_i4 len=4010 path=[16883:0-257 16992:258-281 17011:282-349 16971:350-460 16987:461-618 16845:619-642 16967:643-965 17009:966-1332 16999:1333-1484 @16982@!:1485-1642 16904:1643-1662 @17008@!:1663-1776 16850:1777-1795 17018:1796-1824 17014:1825-1848 17007:1849-2818 16855:2819-2840 16960:2841-3183 @17013@!:3184-3371 16792:3372-3392 16958:3393-3803 16811:3804-4009] [-1, 16883, 16992, 17011, 16971, 16987, 16845, 16967, 17009, 16999, 16982, 16904, 17008, 16850, 17018, 17014, 17007, 16855, 16960, 17013, 16792, 16958, 16811, -2]
TAAGGAACAACAACCACAGCAACATTTGCACACTACCCAGATAGTTCAACAAGGCGGGAG
TCCTCATGGGTCCCAAGAATATTTTACTCCCGTGTTGTCAGTACCGTCGGTTTCTTTACC
GGCCTTACCCTCATTACAAGTGACCAGTGCTGGCGTTCAAATAGAGGCAGACATATCAGC
GGGCTTACAACTAACAAGTACGCAATCCTTGCAAAACCCGACACTGAAGAATCGTCTTAG
AGCCTTTGAGGAAGGCTTCCGCCAGGGTAGCATACATTTTCGCGAATGTATGCAGCATAT
TAGCAGCGATACTTTCCAACCACAGTTGTTGCTTCAGTCCTCTCAAATAAGTAAGTTATC
AAGACGTCTTTAGCGCGACACCAACTTCTCGTAGTATAGTGAACAATATTTCATTTCCTT
TATCTTTCTCGTTACTAGCATTTCCTACGCAAACATTGCCAGCTGTGAGTGGCGCAACGG
GAATAATAGATAGTATACCTCCTCATCAATCGAGCAGTTACGTGCAATCCACAACTTGCA
GCACTAATCAGGTTCAAGTTGCTACCCAGACTCAAGCACCCGCCACTACGACAACTGCGA
ACATTGCTACCTCCGATAAAAAACAAGTATATACTGCACCGACCACCGGCAAGGGCAAGA
AAGCCAGATATCCTCTTTTGTCTCAGCAACAATCTTGCCAGCAACAACAAACTGCCAGTG
CTCAACAGACTCCTAATTTTCCTGCGCAAAACTATCAGCTGGATCCAGCAACAGGTGTTC
CAACGGTCGGAGGATACGCATCCAATCAAGTTCCACCCGCCCCGTTCTCATGCATGGATG
TTGATTCCGAGACCGACAGTAATCATGACACGGCGTTAACTTTGGCTTGTGCGGGAGGAC
ATGAGGATCTTGTTGAACTTCTTTTGAGTCGTGGTGCGGATATAGAACATAGGGATAAAA
AGGGATTTACGCCGCTTATTTTGGCTGCAACGGCTGGTCATCAGAAAGTAGTTGAAATTT
TACTCAATCATGGAGCTGACATAGAAGCGCAATCTGAACGTACCAAGGATACGCCACTGT
CTCTCGCATGTAGCGGAGGCAGATACGAAGTGGTCGAGCTTCTACTCAATCGTGGCGCAA
ACAAAGAACATCGTAATGTTTCTGATTATACCCCTTTGAGCCTGGCAGCATCCGGTGGTT
ACGTGAACATAATAAAGCTTTTACTAAGCCATGGTGCTGAAATTAATTCACGTACTGGTT
CCAAATTAGGCATATCTCCTTTAATGTTAGCAGCTATGAATGGCCATACTGCGGCGGTTA
AATTGCTTTTGGACATGGGCAGCGATATAAATGCTCAAATTGAGACAAATCGCAACACAG
CCTTGACGCTCGCATGCTTTCAGGGAAGACACGAAGTCGTTAGTCTTCTTCTCGATCGAA
AAGCCAACGTTGAACATCGAGCAAAGACTGGTTTAACACCATTAATGGAAGCCGCTAGTG
GAGGATATGTCGAAGTTGGACGCGTGTTACTTACCAAAGGTGCGGACGTTAATGCGACGC
CAGTTCCGTCATCTCGTGATACTGCCCTCACTATTGCTGCTGATAAAGGACACTGCCGTT
TCGTAGAACTCTTACTATCGAGGGGGACCCAAGTTGAAGTAAAAAATAAAAAAGGAAACA
GTCCATTATGGTTGGCTGCAAACGGTGGGCATTTAAATGTTGTAGATTTACTACATCATG
CAGGTGCAGATATCGATTCGCAGGATAACCGCAAGGTTTCTTGCTTAATGGCTGCATTCC
GGAAGGGTCATATTAAAGTGGTGAAGTGGATGGTGAATCATGTAACGCAATTTCCAAGCG
ATCAAGAGATGACGAGATACATAGCGACCGTTAGCGACAAAGAATTATTGGAAAAGTGTC
AGGAGTGCGTGAAAGTAATTAGAGCTGCAAAAGAGACACAGGCGGCAAAAGCAAATAAGA
ATGCAACCATATTGTTAGAAGAACTTGACATGGAAAAGACGAGAGAAGAATCGAAGAAGG
CGGCTGCCGCGCGAAGACGGGAGAGGAAGAAAAAGAAAAAACTCGAAAAGAAGGAGGAGA
AGCGTAAGCTTCATGAAGAGTACAAGAAGACCGAGACAATTTTTGAAGATAAGGAAGAAA
GTGGGAAGAAATCAGACGAGGAATGCGATCGGGCAGACGACAGTGAGCACGAGGGCGGCG
ACGAGAGAATGGAAAGCGTGCCGTCGCCTGTGAACAGAAGTCCGGAGGATCCCGACAGAG
AAGAGGGTGATAGTGGAATAGATGCGAACAGTCAAGGCAGTTGTAGTAGCAATGATGTGA
AAGCTAGAGAAAAAAAGAAGGATAAAAAGAAAAAGAAGAATAATAGTCCTAGTAACAACG
ATAAGGATACGTCCCCGCAGCGTTCGTCCAAGACCCTCCTTTCACAAAACACCAATTTAT
CTCAAAATACAGCAACATCGACCAAATCCCAGAATAACACTTCGGAAAAGCGAATAATGA
CTAACGTTACCAGCGCGTTATCGGTATCAACAAGCTCGGTTACAACCGCTAGGACATCCA
CTATCGTCAGTTCCGATCAAAAATTCAAAGGTTTGGGCATTTTTAAACCCATGAGGCATC
CTGCTGATAGAGAAGATTTTGAAGCGACTGGTAATGAGACTTACGTTCCTGGCAAAGGGA
AAAAGTCTTATAATAATCAATACGATGGAGATGCTCTGAATACATCGACAAAACCGAGTA
ATACTAGCCCCAAGCAAAGCGGAAAACGCGAGGAAGGATGGAAGGAAGTTGTACGAAAGG
GACAATCGGATGATTCGGGGAGATTTATGAATTCACCATTTCGTTCTAAGAAGGTATCTG
TTCCCCCAAACGCTATCAGTCGAGTGATAGGAAGAGGTGGTAGTAATATAAATGCTATTC
GTGTTGCTACGGGCGCGCACATCGAAGTAGAAAAGCAAAGTAAATGTCAAGTGGAAAGAA
TCATTACAATTAAAGGATCATCTGAAGCAACAAAACAAGCTTATACCTTGATAACAATAC
TTATCAAGGATCCAGATGCAGATATATTGCAGATGCTTCCAAAATCCAAGCTCAATGTTG
TAACAACTTCCTCATGGGACAAGTCTGTCTCCACTGTTGCTGCAAGTAAAACGAAAATTG
GTGGATCTGTTAATAAACCACCTAATTTGGCATCCAGTACAACCAGTAGCCAAGTTAATA
AATCAGGATATCCTTCAAGTGCGTCCACTACTAACCCATTGGTTCCTATTCGCTCATCGT
CCACCATGAAACTTGCTGGAGCTTTCTCTACTTCTTTGCCACGTGCGACAGCTCCTCGAC
TTATGGCCGCAGCGGAGAAACGTGCACAAGCCGTAGCCGCGCAAATGGCGTCCGCGTCGA
ACACCAAGACAACGATGTCGTACACGAGTGCGATTATGACAGCCGGTAGAGCAGGGACGA
AGATTGTCACGACTAGCACGACGCAGACGTTTGCGGCGAAGCTATCCGAGATCACTGCCT
CGACTCACAGTTCTACTACCGTCATGCAGTCTACTCATACCACACCGGTGAACAAGCAGC
AGAAGTCTATGGCGCAGGCCGCGACCGTGACTATCATGTCGGCCACATCTGCGGCGACCG
CTCACACAAACAGCCATCAACAGCAGTCCGTAGTCAGTACATCGCCGAAACACTGCCGAT
CACTGCCCATCTTATCCGCCCCGTCGGCGATAGCATCACACTATCCCGGGAAGTCGACTT
ACCCGCCTGGAACGATCGCAATTTCGTCGTCATCGGCCACGAACGCCGTAGTGACGACGA
ACTGTCCGGAAAATTCGATCGTCTCGACGTCAGCCAGTTCCGTTCGAGTGACACCCTCGC
CGCCAGTTGTATCGCTGCAAGCGCAAACGTTGCCGCCGCCACCACCAACGGCACAACAGC
AGCAGCAGCAGCAGCAAATGCAGCAGCAGCAGCAGCAGCAGCAACAACAG
>TRINITY_DN44798_c3_g3_i5 len=3998 path=[16883:0-257 16992:258-281 17011:282-349 16972:350-372 16987:373-530 16845:531-554 16967:555-877 17009:878-1244 16999:1245-1396 @16982@!:1397-1554 16813:1555-1579 16963:1580-1625 17015:1626-1650 @17008@!:1651-1764 16850:1765-1783 17018:1784-1812 17014:1813-1836 17007:1837-2806 16855:2807-2828 16960:2829-3171 @17013@!:3172-3359 16792:3360-3380 16958:3381-3791 16811:3792-3997] [-1, 16883, 16992, 17011, 16972, 16987, 16845, 16967, 17009, 16999, 16982, 16813, 16963, 17015, 17008, 16850, 17018, 17014, 17007, 16855, 16960, 17013, 16792, 16958, 16811, -2]
TAAGGAACAACAACCACAGCAACATTTGCACACTACCCAGATAGTTCAACAAGGCGGGAG
TCCTCATGGGTCCCAAGAATATTTTACTCCCGTGTTGTCAGTACCGTCGGTTTCTTTACC
GGCCTTACCCTCATTACAAGTGACCAGTGCTGGCGTTCAAATAGAGGCAGACATATCAGC
GGGCTTACAACTAACAAGTACGCAATCCTTGCAAAACCCGACACTGAAGAATCGTCTTAG
AGCCTTTGAGGAAGGCTTCCGCCAGGGTAGCATACATTTTCGCGAATGTATGCAGCATAT
TAGCAGCGATACTTTCCAACCACAGTTGTTGCTTCAGTCCTCTCAAATAACATTTCCTAC
GCAAACATTGCCAGCTGTGAGTGGCGCAACGGGAATAATAGATAGTATACCTCCTCATCA
ATCGAGCAGTTACGTGCAATCCACAACTTGCAGCACTAATCAGGTTCAAGTTGCTACCCA
GACTCAAGCACCCGCCACTACGACAACTGCGAACATTGCTACCTCCGATAAAAAACAAGT
ATATACTGCACCGACCACCGGCAAGGGCAAGAAAGCCAGATATCCTCTTTTGTCTCAGCA
ACAATCTTGCCAGCAACAACAAACTGCCAGTGCTCAACAGACTCCTAATTTTCCTGCGCA
AAACTATCAGCTGGATCCAGCAACAGGTGTTCCAACGGTCGGAGGATACGCATCCAATCA
AGTTCCACCCGCCCCGTTCTCATGCATGGATGTTGATTCCGAGACCGACAGTAATCATGA
CACGGCGTTAACTTTGGCTTGTGCGGGAGGACATGAGGATCTTGTTGAACTTCTTTTGAG
TCGTGGTGCGGATATAGAACATAGGGATAAAAAGGGATTTACGCCGCTTATTTTGGCTGC
AACGGCTGGTCATCAGAAAGTAGTTGAAATTTTACTCAATCATGGAGCTGACATAGAAGC
GCAATCTGAACGTACCAAGGATACGCCACTGTCTCTCGCATGTAGCGGAGGCAGATACGA
AGTGGTCGAGCTTCTACTCAATCGTGGCGCAAACAAAGAACATCGTAATGTTTCTGATTA
TACCCCTTTGAGCCTGGCAGCATCCGGTGGTTACGTGAACATAATAAAGCTTTTACTAAG
CCATGGTGCTGAAATTAATTCACGTACTGGTTCCAAATTAGGCATATCTCCTTTAATGTT
AGCAGCTATGAATGGCCATACTGCGGCGGTTAAATTGCTTTTGGACATGGGCAGCGATAT
AAATGCTCAAATTGAGACAAATCGCAACACAGCCTTGACGCTCGCATGCTTTCAGGGAAG
ACACGAAGTCGTTAGTCTTCTTCTCGATCGAAAAGCCAACGTTGAACATCGAGCAAAGAC
TGGTTTAACACCATTAATGGAAGCCGCTAGTGGAGGATATGTCGAAGTTGGACGCGTGTT
ACTTACCAAAGGTGCGGACGTTAATGCGACGCCAGTTCCGTCATCTCGTGATACTGCCCT
CACTATTGCTGCTGATAAAGGACACTGCCGTTTCGTAGAACTCTTACTATCGAGGTGATT
TATCGCTACATCATGTCCTATGTTATGAAACAACGTGTTTAACAATGGAGATTTTATTTT
TTCTTTTCAGGGGGACCCAAGTTGAAGTAAAAAATAAAAAAGGAAACAGTCCATTATGGT
TGGCTGCAAACGGTGGGCATTTAAATGTTGTAGATTTACTACATCATGCAGGTGCAGATA
TCGATTCGCAGGATAACCGCAAGGTTTCTTGCTTAATGGCTGCATTCCGGAAGGGTCATA
TTAAAGTGGTGAAGTGGATGGTGAATCATGTAACGCAATTTCCAAGCGATCAAGAGATGA
CGAGATACATAGCGACCGTTAGCGACAAAGAATTATTGGAAAAGTGTCAGGAGTGCGTGA
AAGTAATTAGAGCTGCAAAAGAGACACAGGCGGCAAAAGCAAATAAGAATGCAACCATAT
TGTTAGAAGAACTTGACATGGAAAAGACGAGAGAAGAATCGAAGAAGGCGGCTGCCGCGC
GAAGACGGGAGAGGAAGAAAAAGAAAAAACTCGAAAAGAAGGAGGAGAAGCGTAAGCTTC
ATGAAGAGTACAAGAAGACCGAGACAATTTTTGAAGATAAGGAAGAAAGTGGGAAGAAAT
CAGACGAGGAATGCGATCGGGCAGACGACAGTGAGCACGAGGGCGGCGACGAGAGAATGG
AAAGCGTGCCGTCGCCTGTGAACAGAAGTCCGGAGGATCCCGACAGAGAAGAGGGTGATA
GTGGAATAGATGCGAACAGTCAAGGCAGTTGTAGTAGCAATGATGTGAAAGCTAGAGAAA
AAAAGAAGGATAAAAAGAAAAAGAAGAATAATAGTCCTAGTAACAACGATAAGGATACGT
CCCCGCAGCGTTCGTCCAAGACCCTCCTTTCACAAAACACCAATTTATCTCAAAATACAG
CAACATCGACCAAATCCCAGAATAACACTTCGGAAAAGCGAATAATGACTAACGTTACCA
GCGCGTTATCGGTATCAACAAGCTCGGTTACAACCGCTAGGACATCCACTATCGTCAGTT
CCGATCAAAAATTCAAAGGTTTGGGCATTTTTAAACCCATGAGGCATCCTGCTGATAGAG
AAGATTTTGAAGCGACTGGTAATGAGACTTACGTTCCTGGCAAAGGGAAAAAGTCTTATA
ATAATCAATACGATGGAGATGCTCTGAATACATCGACAAAACCGAGTAATACTAGCCCCA
AGCAAAGCGGAAAACGCGAGGAAGGATGGAAGGAAGTTGTACGAAAGGGACAATCGGATG
ATTCGGGGAGATTTATGAATTCACCATTTCGTTCTAAGAAGGTATCTGTTCCCCCAAACG
CTATCAGTCGAGTGATAGGAAGAGGTGGTAGTAATATAAATGCTATTCGTGTTGCTACGG
GCGCGCACATCGAAGTAGAAAAGCAAAGTAAATGTCAAGTGGAAAGAATCATTACAATTA
AAGGATCATCTGAAGCAACAAAACAAGCTTATACCTTGATAACAATACTTATCAAGGATC
CAGATGCAGATATATTGCAGATGCTTCCAAAATCCAAGCTCAATGTTGTAACAACTTCCT
CATGGGACAAGTCTGTCTCCACTGTTGCTGCAAGTAAAACGAAAATTGGTGGATCTGTTA
ATAAACCACCTAATTTGGCATCCAGTACAACCAGTAGCCAAGTTAATAAATCAGGATATC
CTTCAAGTGCGTCCACTACTAACCCATTGGTTCCTATTCGCTCATCGTCCACCATGAAAC
TTGCTGGAGCTTTCTCTACTTCTTTGCCACGTGCGACAGCTCCTCGACTTATGGCCGCAG
CGGAGAAACGTGCACAAGCCGTAGCCGCGCAAATGGCGTCCGCGTCGAACACCAAGACAA
CGATGTCGTACACGAGTGCGATTATGACAGCCGGTAGAGCAGGGACGAAGATTGTCACGA
CTAGCACGACGCAGACGTTTGCGGCGAAGCTATCCGAGATCACTGCCTCGACTCACAGTT
CTACTACCGTCATGCAGTCTACTCATACCACACCGGTGAACAAGCAGCAGAAGTCTATGG
CGCAGGCCGCGACCGTGACTATCATGTCGGCCACATCTGCGGCGACCGCTCACACAAACA
GCCATCAACAGCAGTCCGTAGTCAGTACATCGCCGAAACACTGCCGATCACTGCCCATCT
TATCCGCCCCGTCGGCGATAGCATCACACTATCCCGGGAAGTCGACTTACCCGCCTGGAA
CGATCGCAATTTCGTCGTCATCGGCCACGAACGCCGTAGTGACGACGAACTGTCCGGAAA
ATTCGATCGTCTCGACGTCAGCCAGTTCCGTTCGAGTGACACCCTCGCCGCCAGTTGTAT
CGCTGCAAGCGCAAACGTTGCCGCCGCCACCACCAACGGCACAACAGCAGCAGCAGCAGC
AGCAAATGCAGCAGCAGCAGCAGCAGCAGCAACAACAG
>TRINITY_DN44798_c3_g3_i6 len=4044 path=[16883:0-257 16992:258-281 17011:282-349 16972:350-372 16987:373-530 16845:531-554 16967:555-877 17009:878-1244 16999:1245-1396 @16982@!:1397-1554 16904:1555-1574 @17008@!:1575-1688 16850:1689-1707 17018:1708-1736 17014:1737-1760 17007:1761-2730 16994:2731-2874 16960:2875-3217 @17013@!:3218-3405 16792:3406-3426 16958:3427-3837 16811:3838-4043] [-1, 16883, 16992, 17011, 16972, 16987, 16845, 16967, 17009, 16999, 16982, 16904, 17008, 16850, 17018, 17014, 17007, 16994, 16960, 17013, 16792, 16958, 16811, -2]
TAAGGAACAACAACCACAGCAACATTTGCACACTACCCAGATAGTTCAACAAGGCGGGAG
TCCTCATGGGTCCCAAGAATATTTTACTCCCGTGTTGTCAGTACCGTCGGTTTCTTTACC
GGCCTTACCCTCATTACAAGTGACCAGTGCTGGCGTTCAAATAGAGGCAGACATATCAGC
GGGCTTACAACTAACAAGTACGCAATCCTTGCAAAACCCGACACTGAAGAATCGTCTTAG
AGCCTTTGAGGAAGGCTTCCGCCAGGGTAGCATACATTTTCGCGAATGTATGCAGCATAT
TAGCAGCGATACTTTCCAACCACAGTTGTTGCTTCAGTCCTCTCAAATAACATTTCCTAC
GCAAACATTGCCAGCTGTGAGTGGCGCAACGGGAATAATAGATAGTATACCTCCTCATCA
ATCGAGCAGTTACGTGCAATCCACAACTTGCAGCACTAATCAGGTTCAAGTTGCTACCCA
GACTCAAGCACCCGCCACTACGACAACTGCGAACATTGCTACCTCCGATAAAAAACAAGT
ATATACTGCACCGACCACCGGCAAGGGCAAGAAAGCCAGATATCCTCTTTTGTCTCAGCA
ACAATCTTGCCAGCAACAACAAACTGCCAGTGCTCAACAGACTCCTAATTTTCCTGCGCA
AAACTATCAGCTGGATCCAGCAACAGGTGTTCCAACGGTCGGAGGATACGCATCCAATCA
AGTTCCACCCGCCCCGTTCTCATGCATGGATGTTGATTCCGAGACCGACAGTAATCATGA
CACGGCGTTAACTTTGGCTTGTGCGGGAGGACATGAGGATCTTGTTGAACTTCTTTTGAG
TCGTGGTGCGGATATAGAACATAGGGATAAAAAGGGATTTACGCCGCTTATTTTGGCTGC
AACGGCTGGTCATCAGAAAGTAGTTGAAATTTTACTCAATCATGGAGCTGACATAGAAGC
GCAATCTGAACGTACCAAGGATACGCCACTGTCTCTCGCATGTAGCGGAGGCAGATACGA
AGTGGTCGAGCTTCTACTCAATCGTGGCGCAAACAAAGAACATCGTAATGTTTCTGATTA
TACCCCTTTGAGCCTGGCAGCATCCGGTGGTTACGTGAACATAATAAAGCTTTTACTAAG
CCATGGTGCTGAAATTAATTCACGTACTGGTTCCAAATTAGGCATATCTCCTTTAATGTT
AGCAGCTATGAATGGCCATACTGCGGCGGTTAAATTGCTTTTGGACATGGGCAGCGATAT
AAATGCTCAAATTGAGACAAATCGCAACACAGCCTTGACGCTCGCATGCTTTCAGGGAAG
ACACGAAGTCGTTAGTCTTCTTCTCGATCGAAAAGCCAACGTTGAACATCGAGCAAAGAC
TGGTTTAACACCATTAATGGAAGCCGCTAGTGGAGGATATGTCGAAGTTGGACGCGTGTT
ACTTACCAAAGGTGCGGACGTTAATGCGACGCCAGTTCCGTCATCTCGTGATACTGCCCT
CACTATTGCTGCTGATAAAGGACACTGCCGTTTCGTAGAACTCTTACTATCGAGGGGGAC
CCAAGTTGAAGTAAAAAATAAAAAAGGAAACAGTCCATTATGGTTGGCTGCAAACGGTGG
GCATTTAAATGTTGTAGATTTACTACATCATGCAGGTGCAGATATCGATTCGCAGGATAA
CCGCAAGGTTTCTTGCTTAATGGCTGCATTCCGGAAGGGTCATATTAAAGTGGTGAAGTG
GATGGTGAATCATGTAACGCAATTTCCAAGCGATCAAGAGATGACGAGATACATAGCGAC
CGTTAGCGACAAAGAATTATTGGAAAAGTGTCAGGAGTGCGTGAAAGTAATTAGAGCTGC
AAAAGAGACACAGGCGGCAAAAGCAAATAAGAATGCAACCATATTGTTAGAAGAACTTGA
CATGGAAAAGACGAGAGAAGAATCGAAGAAGGCGGCTGCCGCGCGAAGACGGGAGAGGAA
GAAAAAGAAAAAACTCGAAAAGAAGGAGGAGAAGCGTAAGCTTCATGAAGAGTACAAGAA
GACCGAGACAATTTTTGAAGATAAGGAAGAAAGTGGGAAGAAATCAGACGAGGAATGCGA
TCGGGCAGACGACAGTGAGCACGAGGGCGGCGACGAGAGAATGGAAAGCGTGCCGTCGCC
TGTGAACAGAAGTCCGGAGGATCCCGACAGAGAAGAGGGTGATAGTGGAATAGATGCGAA
CAGTCAAGGCAGTTGTAGTAGCAATGATGTGAAAGCTAGAGAAAAAAAGAAGGATAAAAA
GAAAAAGAAGAATAATAGTCCTAGTAACAACGATAAGGATACGTCCCCGCAGCGTTCGTC
CAAGACCCTCCTTTCACAAAACACCAATTTATCTCAAAATACAGCAACATCGACCAAATC
CCAGAATAACACTTCGGAAAAGCGAATAATGACTAACGTTACCAGCGCGTTATCGGTATC
AACAAGCTCGGTTACAACCGCTAGGACATCCACTATCGTCAGTTCCGATCAAAAATTCAA
AGGTTTGGGCATTTTTAAACCCATGAGGCATCCTGCTGATAGAGAAGATTTTGAAGCGAC
TGGTAATGAGACTTACGTTCCTGGCAAAGGGAAAAAGTCTTATAATAATCAATACGATGG
AGATGCTCTGAATACATCGACAAAACCGAGTAATACTAGCCCCAAGCAAAGCGGAAAACG
CGAGGAAGGATGGAAGGAAGTTGTACGAAAGTAAGATCTTGGAAAAATCTTTTCAAAATC
TTTTCAAAATCTTTTGTTCATTTCGATAATATTATTCGATATTAATATTATTTTTACAAA
TAAAATCAATGCAACGTAATTGTACTTTGCAGGGGACAATCGGATGATTCGGGGAGATTT
ATGAATTCACCATTTCGTTCTAAGAAGGTATCTGTTCCCCCAAACGCTATCAGTCGAGTG
ATAGGAAGAGGTGGTAGTAATATAAATGCTATTCGTGTTGCTACGGGCGCGCACATCGAA
GTAGAAAAGCAAAGTAAATGTCAAGTGGAAAGAATCATTACAATTAAAGGATCATCTGAA
GCAACAAAACAAGCTTATACCTTGATAACAATACTTATCAAGGATCCAGATGCAGATATA
TTGCAGATGCTTCCAAAATCCAAGCTCAATGTTGTAACAACTTCCTCATGGGACAAGTCT
GTCTCCACTGTTGCTGCAAGTAAAACGAAAATTGGTGGATCTGTTAATAAACCACCTAAT
TTGGCATCCAGTACAACCAGTAGCCAAGTTAATAAATCAGGATATCCTTCAAGTGCGTCC
ACTACTAACCCATTGGTTCCTATTCGCTCATCGTCCACCATGAAACTTGCTGGAGCTTTC
TCTACTTCTTTGCCACGTGCGACAGCTCCTCGACTTATGGCCGCAGCGGAGAAACGTGCA
CAAGCCGTAGCCGCGCAAATGGCGTCCGCGTCGAACACCAAGACAACGATGTCGTACACG
AGTGCGATTATGACAGCCGGTAGAGCAGGGACGAAGATTGTCACGACTAGCACGACGCAG
ACGTTTGCGGCGAAGCTATCCGAGATCACTGCCTCGACTCACAGTTCTACTACCGTCATG
CAGTCTACTCATACCACACCGGTGAACAAGCAGCAGAAGTCTATGGCGCAGGCCGCGACC
GTGACTATCATGTCGGCCACATCTGCGGCGACCGCTCACACAAACAGCCATCAACAGCAG
TCCGTAGTCAGTACATCGCCGAAACACTGCCGATCACTGCCCATCTTATCCGCCCCGTCG
GCGATAGCATCACACTATCCCGGGAAGTCGACTTACCCGCCTGGAACGATCGCAATTTCG
TCGTCATCGGCCACGAACGCCGTAGTGACGACGAACTGTCCGGAAAATTCGATCGTCTCG
ACGTCAGCCAGTTCCGTTCGAGTGACACCCTCGCCGCCAGTTGTATCGCTGCAAGCGCAA
ACGTTGCCGCCGCCACCACCAACGGCACAACAGCAGCAGCAGCAGCAGCAAATGCAGCAG
CAGCAGCAGCAGCAGCAACAACAG
>TRINITY_DN44798_c3_g3_i7 len=4086 path=[16883:0-257 16992:258-281 17011:282-349 16971:350-460 16987:461-618 16845:619-642 16967:643-965 17009:966-1332 16999:1333-1484 @16982@!:1485-1642 16813:1643-1667 16963:1668-1713 17015:1714-1738 @17008@!:1739-1852 16850:1853-1871 17018:1872-1900 17014:1901-1924 17007:1925-2894 16855:2895-2916 16960:2917-3259 @17013@!:3260-3447 16792:3448-3468 16958:3469-3879 16811:3880-4085] [-1, 16883, 16992, 17011, 16971, 16987, 16845, 16967, 17009, 16999, 16982, 16813, 16963, 17015, 17008, 16850, 17018, 17014, 17007, 16855, 16960, 17013, 16792, 16958, 16811, -2]
TAAGGAACAACAACCACAGCAACATTTGCACACTACCCAGATAGTTCAACAAGGCGGGAG
TCCTCATGGGTCCCAAGAATATTTTACTCCCGTGTTGTCAGTACCGTCGGTTTCTTTACC
GGCCTTACCCTCATTACAAGTGACCAGTGCTGGCGTTCAAATAGAGGCAGACATATCAGC
GGGCTTACAACTAACAAGTACGCAATCCTTGCAAAACCCGACACTGAAGAATCGTCTTAG
AGCCTTTGAGGAAGGCTTCCGCCAGGGTAGCATACATTTTCGCGAATGTATGCAGCATAT
TAGCAGCGATACTTTCCAACCACAGTTGTTGCTTCAGTCCTCTCAAATAAGTAAGTTATC
AAGACGTCTTTAGCGCGACACCAACTTCTCGTAGTATAGTGAACAATATTTCATTTCCTT
TATCTTTCTCGTTACTAGCATTTCCTACGCAAACATTGCCAGCTGTGAGTGGCGCAACGG
GAATAATAGATAGTATACCTCCTCATCAATCGAGCAGTTACGTGCAATCCACAACTTGCA
GCACTAATCAGGTTCAAGTTGCTACCCAGACTCAAGCACCCGCCACTACGACAACTGCGA
ACATTGCTACCTCCGATAAAAAACAAGTATATACTGCACCGACCACCGGCAAGGGCAAGA
AAGCCAGATATCCTCTTTTGTCTCAGCAACAATCTTGCCAGCAACAACAAACTGCCAGTG
CTCAACAGACTCCTAATTTTCCTGCGCAAAACTATCAGCTGGATCCAGCAACAGGTGTTC
CAACGGTCGGAGGATACGCATCCAATCAAGTTCCACCCGCCCCGTTCTCATGCATGGATG
TTGATTCCGAGACCGACAGTAATCATGACACGGCGTTAACTTTGGCTTGTGCGGGAGGAC
ATGAGGATCTTGTTGAACTTCTTTTGAGTCGTGGTGCGGATATAGAACATAGGGATAAAA
AGGGATTTACGCCGCTTATTTTGGCTGCAACGGCTGGTCATCAGAAAGTAGTTGAAATTT
TACTCAATCATGGAGCTGACATAGAAGCGCAATCTGAACGTACCAAGGATACGCCACTGT
CTCTCGCATGTAGCGGAGGCAGATACGAAGTGGTCGAGCTTCTACTCAATCGTGGCGCAA
ACAAAGAACATCGTAATGTTTCTGATTATACCCCTTTGAGCCTGGCAGCATCCGGTGGTT
ACGTGAACATAATAAAGCTTTTACTAAGCCATGGTGCTGAAATTAATTCACGTACTGGTT
CCAAATTAGGCATATCTCCTTTAATGTTAGCAGCTATGAATGGCCATACTGCGGCGGTTA
AATTGCTTTTGGACATGGGCAGCGATATAAATGCTCAAATTGAGACAAATCGCAACACAG
CCTTGACGCTCGCATGCTTTCAGGGAAGACACGAAGTCGTTAGTCTTCTTCTCGATCGAA
AAGCCAACGTTGAACATCGAGCAAAGACTGGTTTAACACCATTAATGGAAGCCGCTAGTG
GAGGATATGTCGAAGTTGGACGCGTGTTACTTACCAAAGGTGCGGACGTTAATGCGACGC
CAGTTCCGTCATCTCGTGATACTGCCCTCACTATTGCTGCTGATAAAGGACACTGCCGTT
TCGTAGAACTCTTACTATCGAGGTGATTTATCGCTACATCATGTCCTATGTTATGAAACA
ACGTGTTTAACAATGGAGATTTTATTTTTTCTTTTCAGGGGGACCCAAGTTGAAGTAAAA
AATAAAAAAGGAAACAGTCCATTATGGTTGGCTGCAAACGGTGGGCATTTAAATGTTGTA
GATTTACTACATCATGCAGGTGCAGATATCGATTCGCAGGATAACCGCAAGGTTTCTTGC
TTAATGGCTGCATTCCGGAAGGGTCATATTAAAGTGGTGAAGTGGATGGTGAATCATGTA
ACGCAATTTCCAAGCGATCAAGAGATGACGAGATACATAGCGACCGTTAGCGACAAAGAA
TTATTGGAAAAGTGTCAGGAGTGCGTGAAAGTAATTAGAGCTGCAAAAGAGACACAGGCG
GCAAAAGCAAATAAGAATGCAACCATATTGTTAGAAGAACTTGACATGGAAAAGACGAGA
GAAGAATCGAAGAAGGCGGCTGCCGCGCGAAGACGGGAGAGGAAGAAAAAGAAAAAACTC
GAAAAGAAGGAGGAGAAGCGTAAGCTTCATGAAGAGTACAAGAAGACCGAGACAATTTTT
GAAGATAAGGAAGAAAGTGGGAAGAAATCAGACGAGGAATGCGATCGGGCAGACGACAGT
GAGCACGAGGGCGGCGACGAGAGAATGGAAAGCGTGCCGTCGCCTGTGAACAGAAGTCCG
GAGGATCCCGACAGAGAAGAGGGTGATAGTGGAATAGATGCGAACAGTCAAGGCAGTTGT
AGTAGCAATGATGTGAAAGCTAGAGAAAAAAAGAAGGATAAAAAGAAAAAGAAGAATAAT
AGTCCTAGTAACAACGATAAGGATACGTCCCCGCAGCGTTCGTCCAAGACCCTCCTTTCA
CAAAACACCAATTTATCTCAAAATACAGCAACATCGACCAAATCCCAGAATAACACTTCG
GAAAAGCGAATAATGACTAACGTTACCAGCGCGTTATCGGTATCAACAAGCTCGGTTACA
ACCGCTAGGACATCCACTATCGTCAGTTCCGATCAAAAATTCAAAGGTTTGGGCATTTTT
AAACCCATGAGGCATCCTGCTGATAGAGAAGATTTTGAAGCGACTGGTAATGAGACTTAC
GTTCCTGGCAAAGGGAAAAAGTCTTATAATAATCAATACGATGGAGATGCTCTGAATACA
TCGACAAAACCGAGTAATACTAGCCCCAAGCAAAGCGGAAAACGCGAGGAAGGATGGAAG
GAAGTTGTACGAAAGGGACAATCGGATGATTCGGGGAGATTTATGAATTCACCATTTCGT
TCTAAGAAGGTATCTGTTCCCCCAAACGCTATCAGTCGAGTGATAGGAAGAGGTGGTAGT
AATATAAATGCTATTCGTGTTGCTACGGGCGCGCACATCGAAGTAGAAAAGCAAAGTAAA
TGTCAAGTGGAAAGAATCATTACAATTAAAGGATCATCTGAAGCAACAAAACAAGCTTAT
ACCTTGATAACAATACTTATCAAGGATCCAGATGCAGATATATTGCAGATGCTTCCAAAA
TCCAAGCTCAATGTTGTAACAACTTCCTCATGGGACAAGTCTGTCTCCACTGTTGCTGCA
AGTAAAACGAAAATTGGTGGATCTGTTAATAAACCACCTAATTTGGCATCCAGTACAACC
AGTAGCCAAGTTAATAAATCAGGATATCCTTCAAGTGCGTCCACTACTAACCCATTGGTT
CCTATTCGCTCATCGTCCACCATGAAACTTGCTGGAGCTTTCTCTACTTCTTTGCCACGT
GCGACAGCTCCTCGACTTATGGCCGCAGCGGAGAAACGTGCACAAGCCGTAGCCGCGCAA
ATGGCGTCCGCGTCGAACACCAAGACAACGATGTCGTACACGAGTGCGATTATGACAGCC
GGTAGAGCAGGGACGAAGATTGTCACGACTAGCACGACGCAGACGTTTGCGGCGAAGCTA
TCCGAGATCACTGCCTCGACTCACAGTTCTACTACCGTCATGCAGTCTACTCATACCACA
CCGGTGAACAAGCAGCAGAAGTCTATGGCGCAGGCCGCGACCGTGACTATCATGTCGGCC
ACATCTGCGGCGACCGCTCACACAAACAGCCATCAACAGCAGTCCGTAGTCAGTACATCG
CCGAAACACTGCCGATCACTGCCCATCTTATCCGCCCCGTCGGCGATAGCATCACACTAT
CCCGGGAAGTCGACTTACCCGCCTGGAACGATCGCAATTTCGTCGTCATCGGCCACGAAC
GCCGTAGTGACGACGAACTGTCCGGAAAATTCGATCGTCTCGACGTCAGCCAGTTCCGTT
CGAGTGACACCCTCGCCGCCAGTTGTATCGCTGCAAGCGCAAACGTTGCCGCCGCCACCA
CCAACGGCACAACAGCAGCAGCAGCAGCAGCAAATGCAGCAGCAGCAGCAGCAGCAGCAA
CAACAG
>TRINITY_DN44798_c3_g3_i9 len=3999 path=[16883:0-257 16992:258-281 17011:282-349 16972:350-372 16987:373-530 16845:531-554 16967:555-877 17009:878-1244 16999:1245-1396 @16982@!:1397-1554 16904:1555-1574 @17008@!:1575-1688 16850:1689-1707 17018:1708-1736 17014:1737-1760 17007:1761-2730 16855:2731-2752 16960:2753-3095 @17013@!:3096-3283 17006:3284-3825 16977:3826-3934 16754:3935-3951 16755:3952-3998] [-1, 16883, 16992, 17011, 16972, 16987, 16845, 16967, 17009, 16999, 16982, 16904, 17008, 16850, 17018, 17014, 17007, 16855, 16960, 17013, 17006, 16977, 16754, 16755, -2]
TAAGGAACAACAACCACAGCAACATTTGCACACTACCCAGATAGTTCAACAAGGCGGGAG
TCCTCATGGGTCCCAAGAATATTTTACTCCCGTGTTGTCAGTACCGTCGGTTTCTTTACC
GGCCTTACCCTCATTACAAGTGACCAGTGCTGGCGTTCAAATAGAGGCAGACATATCAGC
GGGCTTACAACTAACAAGTACGCAATCCTTGCAAAACCCGACACTGAAGAATCGTCTTAG
AGCCTTTGAGGAAGGCTTCCGCCAGGGTAGCATACATTTTCGCGAATGTATGCAGCATAT
TAGCAGCGATACTTTCCAACCACAGTTGTTGCTTCAGTCCTCTCAAATAACATTTCCTAC
GCAAACATTGCCAGCTGTGAGTGGCGCAACGGGAATAATAGATAGTATACCTCCTCATCA
ATCGAGCAGTTACGTGCAATCCACAACTTGCAGCACTAATCAGGTTCAAGTTGCTACCCA
GACTCAAGCACCCGCCACTACGACAACTGCGAACATTGCTACCTCCGATAAAAAACAAGT
ATATACTGCACCGACCACCGGCAAGGGCAAGAAAGCCAGATATCCTCTTTTGTCTCAGCA
ACAATCTTGCCAGCAACAACAAACTGCCAGTGCTCAACAGACTCCTAATTTTCCTGCGCA
AAACTATCAGCTGGATCCAGCAACAGGTGTTCCAACGGTCGGAGGATACGCATCCAATCA
AGTTCCACCCGCCCCGTTCTCATGCATGGATGTTGATTCCGAGACCGACAGTAATCATGA
CACGGCGTTAACTTTGGCTTGTGCGGGAGGACATGAGGATCTTGTTGAACTTCTTTTGAG
TCGTGGTGCGGATATAGAACATAGGGATAAAAAGGGATTTACGCCGCTTATTTTGGCTGC
AACGGCTGGTCATCAGAAAGTAGTTGAAATTTTACTCAATCATGGAGCTGACATAGAAGC
GCAATCTGAACGTACCAAGGATACGCCACTGTCTCTCGCATGTAGCGGAGGCAGATACGA
AGTGGTCGAGCTTCTACTCAATCGTGGCGCAAACAAAGAACATCGTAATGTTTCTGATTA
TACCCCTTTGAGCCTGGCAGCATCCGGTGGTTACGTGAACATAATAAAGCTTTTACTAAG
CCATGGTGCTGAAATTAATTCACGTACTGGTTCCAAATTAGGCATATCTCCTTTAATGTT
AGCAGCTATGAATGGCCATACTGCGGCGGTTAAATTGCTTTTGGACATGGGCAGCGATAT
AAATGCTCAAATTGAGACAAATCGCAACACAGCCTTGACGCTCGCATGCTTTCAGGGAAG
ACACGAAGTCGTTAGTCTTCTTCTCGATCGAAAAGCCAACGTTGAACATCGAGCAAAGAC
TGGTTTAACACCATTAATGGAAGCCGCTAGTGGAGGATATGTCGAAGTTGGACGCGTGTT
ACTTACCAAAGGTGCGGACGTTAATGCGACGCCAGTTCCGTCATCTCGTGATACTGCCCT
CACTATTGCTGCTGATAAAGGACACTGCCGTTTCGTAGAACTCTTACTATCGAGGGGGAC
CCAAGTTGAAGTAAAAAATAAAAAAGGAAACAGTCCATTATGGTTGGCTGCAAACGGTGG
GCATTTAAATGTTGTAGATTTACTACATCATGCAGGTGCAGATATCGATTCGCAGGATAA
CCGCAAGGTTTCTTGCTTAATGGCTGCATTCCGGAAGGGTCATATTAAAGTGGTGAAGTG
GATGGTGAATCATGTAACGCAATTTCCAAGCGATCAAGAGATGACGAGATACATAGCGAC
CGTTAGCGACAAAGAATTATTGGAAAAGTGTCAGGAGTGCGTGAAAGTAATTAGAGCTGC
AAAAGAGACACAGGCGGCAAAAGCAAATAAGAATGCAACCATATTGTTAGAAGAACTTGA
CATGGAAAAGACGAGAGAAGAATCGAAGAAGGCGGCTGCCGCGCGAAGACGGGAGAGGAA
GAAAAAGAAAAAACTCGAAAAGAAGGAGGAGAAGCGTAAGCTTCATGAAGAGTACAAGAA
GACCGAGACAATTTTTGAAGATAAGGAAGAAAGTGGGAAGAAATCAGACGAGGAATGCGA
TCGGGCAGACGACAGTGAGCACGAGGGCGGCGACGAGAGAATGGAAAGCGTGCCGTCGCC
TGTGAACAGAAGTCCGGAGGATCCCGACAGAGAAGAGGGTGATAGTGGAATAGATGCGAA
CAGTCAAGGCAGTTGTAGTAGCAATGATGTGAAAGCTAGAGAAAAAAAGAAGGATAAAAA
GAAAAAGAAGAATAATAGTCCTAGTAACAACGATAAGGATACGTCCCCGCAGCGTTCGTC
CAAGACCCTCCTTTCACAAAACACCAATTTATCTCAAAATACAGCAACATCGACCAAATC
CCAGAATAACACTTCGGAAAAGCGAATAATGACTAACGTTACCAGCGCGTTATCGGTATC
AACAAGCTCGGTTACAACCGCTAGGACATCCACTATCGTCAGTTCCGATCAAAAATTCAA
AGGTTTGGGCATTTTTAAACCCATGAGGCATCCTGCTGATAGAGAAGATTTTGAAGCGAC
TGGTAATGAGACTTACGTTCCTGGCAAAGGGAAAAAGTCTTATAATAATCAATACGATGG
AGATGCTCTGAATACATCGACAAAACCGAGTAATACTAGCCCCAAGCAAAGCGGAAAACG
CGAGGAAGGATGGAAGGAAGTTGTACGAAAGGGACAATCGGATGATTCGGGGAGATTTAT
GAATTCACCATTTCGTTCTAAGAAGGTATCTGTTCCCCCAAACGCTATCAGTCGAGTGAT
AGGAAGAGGTGGTAGTAATATAAATGCTATTCGTGTTGCTACGGGCGCGCACATCGAAGT
AGAAAAGCAAAGTAAATGTCAAGTGGAAAGAATCATTACAATTAAAGGATCATCTGAAGC
AACAAAACAAGCTTATACCTTGATAACAATACTTATCAAGGATCCAGATGCAGATATATT
GCAGATGCTTCCAAAATCCAAGCTCAATGTTGTAACAACTTCCTCATGGGACAAGTCTGT
CTCCACTGTTGCTGCAAGTAAAACGAAAATTGGTGGATCTGTTAATAAACCACCTAATTT
GGCATCCAGTACAACCAGTAGCCAAGTTAATAAATCAGGATATCCTTCAAGTGCGTCCAC
TACTAACCCATTGGTTCCTATTCGCTCATCGTCCACCATGAAACTTGCTGGAGCTTTCTC
TACTTCTTTGCCACGTGCGACAGCTCCTCGACTTATGGCCGCAGGTAATATGGAGAATGC
ATATATTAATTACTAACGGCATGATAAATATTAATTATTAACTACAACGAATAATTGCTA
TATGTATTTATTTTTACGTCAATTTAATTTACAAAAGTTAATTGTTCACAAAGGTAATAA
TATATTAATATTACCTTATCTTCGATGTTAAAACATCGAATATTTTATTTACTTTTATAT
TTATAATTGTGTATCATATAATCATATAGGATAGGATTATTATGCTAAAGAGATCCCATC
ATCGACCGTATAAGGTTTCTTATTATTAATCTGATTTATCCATATAATGGTTAAATTTAA
TTATTATTAATTATTAGTGATATTTTAGAATGTTTCAGACTCCATTTGTGCTATATTTAG
GGAGTTTTCTGGTTTTGTGAGCGCAGCTATTTTCGGTAATTTTTTTTTTAATAAAAATGA
AAATTTAATGCACGTATGTTACATTTAAAAGTATATTAAAAGTAAATTACAAAAAAATTT
ATTTTTACAATGTTTAAGGGATAGTTTAATATAGCGAATTGAGGTCTGGTATCACACGCA
CAGTCAATCGGTGCTATGTAATTTTCGACGCTCTAGCACGTTATGACGTGCATAAGGTCT
AGGTTGTCATAAATGGTCAAAAATGACATTTTTTTTGCACATTTAAGTTAGGATATCTCG
AAATCCTGACATGCTAAAGCAATTCTGTGTTCAGATTCG
>TRINITY_DN44798_c3_g3_i10 len=4094 path=[16840:0-257 16841:258-263 16990:264-281 17011:282-349 16972:350-372 16987:373-530 16845:531-554 16967:555-877 17009:878-1244 16999:1245-1396 @16982@!:1397-1554 16813:1555-1579 16963:1580-1625 17015:1626-1650 @17008@!:1651-1764 17023:1765-1787 16995:1788-1823 16980:1824-1879 17018:1880-1908 17014:1909-1932 17007:1933-2902 16855:2903-2924 16960:2925-3267 @17013@!:3268-3455 16792:3456-3476 16958:3477-3887 16811:3888-4093] [-1, 16840, 16841, 16990, 17011, 16972, 16987, 16845, 16967, 17009, 16999, 16982, 16813, 16963, 17015, 17008, 17023, 16995, 16980, 17018, 17014, 17007, 16855, 16960, 17013, 16792, 16958, 16811, -2]
TAAGGAACAACAACCACAGCAACATTTGCACACTACCCAGATAGTTCAACAAGGCGGGAG
TCCTCATGGGTCCCAAGAATATTTTACTCCCGTGTTGTCAGTACCGTCGGTTTCTTTACC
GGCCTTACCCTCATTACAAGTGACCAGTGCTGGCGTTCAAATAGAGGCAGACATATCAGC
GGGCTTACAACTAACAAGTACGCAATCCTTGCAAAACCCGACACTGAAGAATCGTCTTAG
AGCCTTTGAGGAAGGCTTTCGCCAGGGTAGCATACATTTTCGCGAATGTATGCAGCATAT
TAGCAGCGATACTTTCCAACCACAGTTGTTGCTTCAGTCCTCTCAAATAACATTTCCTAC
GCAAACATTGCCAGCTGTGAGTGGCGCAACGGGAATAATAGATAGTATACCTCCTCATCA
ATCGAGCAGTTACGTGCAATCCACAACTTGCAGCACTAATCAGGTTCAAGTTGCTACCCA
GACTCAAGCACCCGCCACTACGACAACTGCGAACATTGCTACCTCCGATAAAAAACAAGT
ATATACTGCACCGACCACCGGCAAGGGCAAGAAAGCCAGATATCCTCTTTTGTCTCAGCA
ACAATCTTGCCAGCAACAACAAACTGCCAGTGCTCAACAGACTCCTAATTTTCCTGCGCA
AAACTATCAGCTGGATCCAGCAACAGGTGTTCCAACGGTCGGAGGATACGCATCCAATCA
AGTTCCACCCGCCCCGTTCTCATGCATGGATGTTGATTCCGAGACCGACAGTAATCATGA
CACGGCGTTAACTTTGGCTTGTGCGGGAGGACATGAGGATCTTGTTGAACTTCTTTTGAG
TCGTGGTGCGGATATAGAACATAGGGATAAAAAGGGATTTACGCCGCTTATTTTGGCTGC
AACGGCTGGTCATCAGAAAGTAGTTGAAATTTTACTCAATCATGGAGCTGACATAGAAGC
GCAATCTGAACGTACCAAGGATACGCCACTGTCTCTCGCATGTAGCGGAGGCAGATACGA
AGTGGTCGAGCTTCTACTCAATCGTGGCGCAAACAAAGAACATCGTAATGTTTCTGATTA
TACCCCTTTGAGCCTGGCAGCATCCGGTGGTTACGTGAACATAATAAAGCTTTTACTAAG
CCATGGTGCTGAAATTAATTCACGTACTGGTTCCAAATTAGGCATATCTCCTTTAATGTT
AGCAGCTATGAATGGCCATACTGCGGCGGTTAAATTGCTTTTGGACATGGGCAGCGATAT
AAATGCTCAAATTGAGACAAATCGCAACACAGCCTTGACGCTCGCATGCTTTCAGGGAAG
ACACGAAGTCGTTAGTCTTCTTCTCGATCGAAAAGCCAACGTTGAACATCGAGCAAAGAC
TGGTTTAACACCATTAATGGAAGCCGCTAGTGGAGGATATGTCGAAGTTGGACGCGTGTT
ACTTACCAAAGGTGCGGACGTTAATGCGACGCCAGTTCCGTCATCTCGTGATACTGCCCT
CACTATTGCTGCTGATAAAGGACACTGCCGTTTCGTAGAACTCTTACTATCGAGGTGATT
TATCGCTACATCATGTCCTATGTTATGAAACAACGTGTTTAACAATGGAGATTTTATTTT
TTCTTTTCAGGGGGACCCAAGTTGAAGTAAAAAATAAAAAAGGAAACAGTCCATTATGGT
TGGCTGCAAACGGTGGGCATTTAAATGTTGTAGATTTACTACATCATGCAGGTGCAGATA
TCGATTCGCAGGATAACCGCAAGGTACACACGATAATTTCTTTGATAAGAGATTTACGTA
ATTATTTCTTTATCTGATTTTAGAAATGTGTATATAAAATATATTCTATTAACGATTAGG
TTTCTTGCTTAATGGCTGCATTCCGGAAGGGTCATATTAAAGTGGTGAAGTGGATGGTGA
ATCATGTAACGCAATTTCCAAGCGATCAAGAGATGACGAGATACATAGCGACCGTTAGCG
ACAAAGAATTATTGGAAAAGTGTCAGGAGTGCGTGAAAGTAATTAGAGCTGCAAAAGAGA
CACAGGCGGCAAAAGCAAATAAGAATGCAACCATATTGTTAGAAGAACTTGACATGGAAA
AGACGAGAGAAGAATCGAAGAAGGCGGCTGCCGCGCGAAGACGGGAGAGGAAGAAAAAGA
AAAAACTCGAAAAGAAGGAGGAGAAGCGTAAGCTTCATGAAGAGTACAAGAAGACCGAGA
CAATTTTTGAAGATAAGGAAGAAAGTGGGAAGAAATCAGACGAGGAATGCGATCGGGCAG
ACGACAGTGAGCACGAGGGCGGCGACGAGAGAATGGAAAGCGTGCCGTCGCCTGTGAACA
GAAGTCCGGAGGATCCCGACAGAGAAGAGGGTGATAGTGGAATAGATGCGAACAGTCAAG
GCAGTTGTAGTAGCAATGATGTGAAAGCTAGAGAAAAAAAGAAGGATAAAAAGAAAAAGA
AGAATAATAGTCCTAGTAACAACGATAAGGATACGTCCCCGCAGCGTTCGTCCAAGACCC
TCCTTTCACAAAACACCAATTTATCTCAAAATACAGCAACATCGACCAAATCCCAGAATA
ACACTTCGGAAAAGCGAATAATGACTAACGTTACCAGCGCGTTATCGGTATCAACAAGCT
CGGTTACAACCGCTAGGACATCCACTATCGTCAGTTCCGATCAAAAATTCAAAGGTTTGG
GCATTTTTAAACCCATGAGGCATCCTGCTGATAGAGAAGATTTTGAAGCGACTGGTAATG
AGACTTACGTTCCTGGCAAAGGGAAAAAGTCTTATAATAATCAATACGATGGAGATGCTC
TGAATACATCGACAAAACCGAGTAATACTAGCCCCAAGCAAAGCGGAAAACGCGAGGAAG
GATGGAAGGAAGTTGTACGAAAGGGACAATCGGATGATTCGGGGAGATTTATGAATTCAC
CATTTCGTTCTAAGAAGGTATCTGTTCCCCCAAACGCTATCAGTCGAGTGATAGGAAGAG
GTGGTAGTAATATAAATGCTATTCGTGTTGCTACGGGCGCGCACATCGAAGTAGAAAAGC
AAAGTAAATGTCAAGTGGAAAGAATCATTACAATTAAAGGATCATCTGAAGCAACAAAAC
AAGCTTATACCTTGATAACAATACTTATCAAGGATCCAGATGCAGATATATTGCAGATGC
TTCCAAAATCCAAGCTCAATGTTGTAACAACTTCCTCATGGGACAAGTCTGTCTCCACTG
TTGCTGCAAGTAAAACGAAAATTGGTGGATCTGTTAATAAACCACCTAATTTGGCATCCA
GTACAACCAGTAGCCAAGTTAATAAATCAGGATATCCTTCAAGTGCGTCCACTACTAACC
CATTGGTTCCTATTCGCTCATCGTCCACCATGAAACTTGCTGGAGCTTTCTCTACTTCTT
TGCCACGTGCGACAGCTCCTCGACTTATGGCCGCAGCGGAGAAACGTGCACAAGCCGTAG
CCGCGCAAATGGCGTCCGCGTCGAACACCAAGACAACGATGTCGTACACGAGTGCGATTA
TGACAGCCGGTAGAGCAGGGACGAAGATTGTCACGACTAGCACGACGCAGACGTTTGCGG
CGAAGCTATCCGAGATCACTGCCTCGACTCACAGTTCTACTACCGTCATGCAGTCTACTC
ATACCACACCGGTGAACAAGCAGCAGAAGTCTATGGCGCAGGCCGCGACCGTGACTATCA
TGTCGGCCACATCTGCGGCGACCGCTCACACAAACAGCCATCAACAGCAGTCCGTAGTCA
GTACATCGCCGAAACACTGCCGATCACTGCCCATCTTATCCGCCCCGTCGGCGATAGCAT
CACACTATCCCGGGAAGTCGACTTACCCGCCTGGAACGATCGCAATTTCGTCGTCATCGG
CCACGAACGCCGTAGTGACGACGAACTGTCCGGAAAATTCGATCGTCTCGACGTCAGCCA
GTTCCGTTCGAGTGACACCCTCGCCGCCAGTTGTATCGCTGCAAGCGCAAACGTTGCCGC
CGCCACCACCAACGGCACAACAGCAGCAGCAGCAGCAGCAAATGCAGCAGCAGCAGCAGC
AGCAGCAACAACAG
>TRINITY_DN44798_c3_g3_i12 len=4018 path=[16883:0-257 16992:258-281 17011:282-349 16972:350-372 16987:373-530 16845:531-554 16967:555-877 17009:878-1244 16999:1245-1396 @16982@!:1397-1554 16904:1555-1574 @17008@!:1575-1688 17023:1689-1711 16995:1712-1747 16980:1748-1803 17018:1804-1832 17014:1833-1856 17007:1857-2826 16855:2827-2848 16960:2849-3191 @17013@!:3192-3379 16792:3380-3400 16958:3401-3811 16811:3812-4017] [-1, 16883, 16992, 17011, 16972, 16987, 16845, 16967, 17009, 16999, 16982, 16904, 17008, 17023, 16995, 16980, 17018, 17014, 17007, 16855, 16960, 17013, 16792, 16958, 16811, -2]
TAAGGAACAACAACCACAGCAACATTTGCACACTACCCAGATAGTTCAACAAGGCGGGAG
TCCTCATGGGTCCCAAGAATATTTTACTCCCGTGTTGTCAGTACCGTCGGTTTCTTTACC
GGCCTTACCCTCATTACAAGTGACCAGTGCTGGCGTTCAAATAGAGGCAGACATATCAGC
GGGCTTACAACTAACAAGTACGCAATCCTTGCAAAACCCGACACTGAAGAATCGTCTTAG
AGCCTTTGAGGAAGGCTTCCGCCAGGGTAGCATACATTTTCGCGAATGTATGCAGCATAT
TAGCAGCGATACTTTCCAACCACAGTTGTTGCTTCAGTCCTCTCAAATAACATTTCCTAC
GCAAACATTGCCAGCTGTGAGTGGCGCAACGGGAATAATAGATAGTATACCTCCTCATCA
ATCGAGCAGTTACGTGCAATCCACAACTTGCAGCACTAATCAGGTTCAAGTTGCTACCCA
GACTCAAGCACCCGCCACTACGACAACTGCGAACATTGCTACCTCCGATAAAAAACAAGT
ATATACTGCACCGACCACCGGCAAGGGCAAGAAAGCCAGATATCCTCTTTTGTCTCAGCA
ACAATCTTGCCAGCAACAACAAACTGCCAGTGCTCAACAGACTCCTAATTTTCCTGCGCA
AAACTATCAGCTGGATCCAGCAACAGGTGTTCCAACGGTCGGAGGATACGCATCCAATCA
AGTTCCACCCGCCCCGTTCTCATGCATGGATGTTGATTCCGAGACCGACAGTAATCATGA
CACGGCGTTAACTTTGGCTTGTGCGGGAGGACATGAGGATCTTGTTGAACTTCTTTTGAG
TCGTGGTGCGGATATAGAACATAGGGATAAAAAGGGATTTACGCCGCTTATTTTGGCTGC
AACGGCTGGTCATCAGAAAGTAGTTGAAATTTTACTCAATCATGGAGCTGACATAGAAGC
GCAATCTGAACGTACCAAGGATACGCCACTGTCTCTCGCATGTAGCGGAGGCAGATACGA
AGTGGTCGAGCTTCTACTCAATCGTGGCGCAAACAAAGAACATCGTAATGTTTCTGATTA
TACCCCTTTGAGCCTGGCAGCATCCGGTGGTTACGTGAACATAATAAAGCTTTTACTAAG
CCATGGTGCTGAAATTAATTCACGTACTGGTTCCAAATTAGGCATATCTCCTTTAATGTT
AGCAGCTATGAATGGCCATACTGCGGCGGTTAAATTGCTTTTGGACATGGGCAGCGATAT
AAATGCTCAAATTGAGACAAATCGCAACACAGCCTTGACGCTCGCATGCTTTCAGGGAAG
ACACGAAGTCGTTAGTCTTCTTCTCGATCGAAAAGCCAACGTTGAACATCGAGCAAAGAC
TGGTTTAACACCATTAATGGAAGCCGCTAGTGGAGGATATGTCGAAGTTGGACGCGTGTT
ACTTACCAAAGGTGCGGACGTTAATGCGACGCCAGTTCCGTCATCTCGTGATACTGCCCT
CACTATTGCTGCTGATAAAGGACACTGCCGTTTCGTAGAACTCTTACTATCGAGGGGGAC
CCAAGTTGAAGTAAAAAATAAAAAAGGAAACAGTCCATTATGGTTGGCTGCAAACGGTGG
GCATTTAAATGTTGTAGATTTACTACATCATGCAGGTGCAGATATCGATTCGCAGGATAA
CCGCAAGGTACACACGATAATTTCTTTGATAAGAGATTTACGTAATTATTTCTTTATCTG
ATTTTAGAAATGTGTATATAAAATATATTCTATTAACGATTAGGTTTCTTGCTTAATGGC
[truncated: 817,774 more chars]
