# Supplementary material for: Venomix: a simple bioinformatic pipeline for identifying and characterizing toxin gene candidates from transcriptomic data
Source: PeerJ. 2018 Jul 31;6:e5361. doi: 10.7717/peerj.5361 (PMC6074769; doi:10.7717/peerj.5361)
Supplement: Supplemental Information 4 [file peerj-06-5361-s004.gz › FinalOutput_E-20/SCREENING/Busco_TRIN-362564.out]

INFO	****************** Start a BUSCO 2.0 analysis, current time: 10/24/2017 09:51:34 ******************
INFO	The lineage dataset is: metazoa_odb9 (eukaryota)
INFO	Mode is: tran
INFO	To reproduce this run: python /projects/areitze2_research/PROGRAMS/busco/BUSCO.py -i ../../INPUTS/Tb_Trinity.fasta -o TRIN_OUT -l /projects/areitze2_research/PROGRAMS/busco/metazoa_odb9/ -m tran -c 3 -sp fly
INFO	Check dependencies...
INFO	Check input file...
INFO	Temp directory is ./tmp/
INFO	****** Step 1/2, current time: 10/24/2017 09:51:43 ******
INFO	Create blast database...
INFO	[makeblastdb]	Building a new DB, current time: 10/24/2017 09:51:44
INFO	[makeblastdb]	New DB name:   /scratch/jmacrand/Venomix_Transcriptomes/Tetramorium_bicarinatum/venomix/FinalOutput_E-20/SCREENING/tmp/TRIN_OUT_2584743747
INFO	[makeblastdb]	New DB title:  ../../INPUTS/Tb_Trinity.fasta
INFO	[makeblastdb]	Sequence type: Nucleotide
INFO	[makeblastdb]	Keep MBits: T
INFO	[makeblastdb]	Maximum file size: 1000000000B
INFO	[makeblastdb]	Adding sequences from FASTA; added 225863 sequences in 15.0435 seconds.
INFO	Running tblastn, writing output to /scratch/jmacrand/Venomix_Transcriptomes/Tetramorium_bicarinatum/venomix/FinalOutput_E-20/SCREENING/run_TRIN_OUT/blast_output/tblastn_TRIN_OUT.tsv...
INFO	****** Step 2/2, current time: 10/24/2017 10:25:58 ******
INFO	Getting coordinates for candidate transcripts...
INFO	Extracting candidate transcripts...
INFO	Translating candidate transcripts...
INFO	Running HMMER to confirm transcript orthology:
INFO	10/24/2017 10:32:12 =>	0% of predictions performed (2444 to be done)
INFO	10/24/2017 10:34:05 =>	10% of predictions performed (271/2444 candidate proteins)
INFO	10/24/2017 10:38:30 =>	20% of predictions performed (514/2444 candidate proteins)
INFO	10/24/2017 10:44:37 =>	30% of predictions performed (758/2444 candidate proteins)
INFO	10/24/2017 10:53:33 =>	40% of predictions performed (1003/2444 candidate proteins)
INFO	10/24/2017 11:04:11 =>	50% of predictions performed (1247/2444 candidate proteins)
INFO	10/24/2017 11:16:43 =>	60% of predictions performed (1492/2444 candidate proteins)
INFO	10/24/2017 11:31:46 =>	70% of predictions performed (1737/2444 candidate proteins)
INFO	10/24/2017 11:49:10 =>	80% of predictions performed (1981/2444 candidate proteins)
INFO	10/24/2017 12:08:59 =>	90% of predictions performed (2227/2444 candidate proteins)
INFO	10/24/2017 12:27:10 =>	100% of predictions performed
INFO	Results:
INFO	C:92.2%[S:27.4%,D:64.8%],F:7.3%,M:0.5%,n:978
INFO	902 Complete BUSCOs (C)
INFO	268 Complete and single-copy BUSCOs (S)
INFO	634 Complete and duplicated BUSCOs (D)
INFO	71 Fragmented BUSCOs (F)
INFO	5 Missing BUSCOs (M)
INFO	978 Total BUSCO groups searched

INFO	BUSCO analysis done. Total running time: 9448.19089389 seconds
INFO	Results written in /scratch/jmacrand/Venomix_Transcriptomes/Tetramorium_bicarinatum/venomix/FinalOutput_E-20/SCREENING/run_TRIN_OUT/
