# Supplementary material for: Venomix: a simple bioinformatic pipeline for identifying and characterizing toxin gene candidates from transcriptomic data
Source: PeerJ. 2018 Jul 31;6:e5361. doi: 10.7717/peerj.5361 (PMC6074769; doi:10.7717/peerj.5361)
Supplement: Supplemental Information 4 [file peerj-06-5361-s004.gz › FinalOutput_E-20/SCREENING/TPM_100.fasta]

>Tb177
GGATTTCCTCGAATAATGAAAATTTTTTCATTCTCATTACTTTGATTCCTTCTGTCTAAT
TCACAGTGCGCTCCTGTCTGCTGATTAGACAGAAGGAATCAAAGTAATGAGAATGAAAAA
ATTTTCATTATTCGAGGAAATCCTGAACAAGTAGAGCACGCAAAGAGAATATTTAGCGAA
AAGCTGGGCATGGGTCCAGC
>Tb216
AAAATAACTACTGAATGCATCTTTTAAAAACTTTTAACAGTAGGCCCTTCGAAGTATTAA
ACTTATGAAAAATCATGACCATTTGATATTCCTGGCATCATATTATTCTGAGGGTATAAA
AAAATTACATTATTGGTTGAAATGTATTGCGTTAAAAGAAGACTGTGTTGAAAAAAAAAA
AAATTTTTCTCATAATGTGAAAAATTTTTGAAACACATTATGAGAAAAATTTTTTTATTT
TTCAACACAGTCTTCTTTTAACGCAATACATTTCAACCAATAATGTAATTTTTTTATACC
CTCAGAATAACAAAAGGTCATGATTTTTCATAAGTTTAATACTTCGAAGGGCCTACTGTA
AAGTTTTAAACAATGCATTCAGTAGTTATTTTTTGTCACCGAATCGAGTAAAGCCAAGCC
AAGTTTGTGATAAT
>Tb217
ATAAACGGTAGAGTGAGGGTAATTCAAAAAATTCTTGGTCAGGCCAAGAAAACACATAAT
GTGAAAAATTTTTGAAACACATTATGAGAAAAATTTTTTTATTTTGCAACATCTTCCACG
AACATTTACATATGAAAAAGCTTTCGGCGCGATAGGGACCGCGTTTGCTAAAGGTCGATC
GAAAACGCATGCGGATGAAAACGTTGCAAAGCGCGTTTGCTAAAGGTCGATCGAAAACGC
ATGCGGATGAAAACGTTGCAAAGCTCATACAAGGAAAACTCACTCTTTCACTCTTCGATC
ATTTAATTTTTGCAGCATTGTGAAAAAACTCACTCTTCACTCTTCGATCATTTGCATATG
AAAAAGGTTCCGGCGCGATAGGTACCGCGTTTGTTTGCAATGTTACTAGGAAAACTCCCT
CTTTCACTCTTCGATCATTTAATTTCATGTTACTAGGAAAACTCACTCTTTCACTCTTCG
ATCATTTAATTTTTGCAGCATTGTGAATTTCTGGCATATTTCCTCAGTTATAGCGATTTT
TTAGCGATCTGAACGTTCCTCGTCATAAATTGACCAACGACCATAGCAGCGATCTGAACG
TTCCCTCCTTGTAAATTGACCAATGACGATAAATTGACGTTTGAATTCAGCAGCCCATTT
CGTGTAAATTGACCAATGACGATAAATTGACGTTTGAATTCAGCAGCCCATTTCTATAAT
TTAACCAACGACGATAAATTGAACGTTTGAATTCAGCAGCCCATTTCTTTAGTGTTGAAA
ACGATGGCGAAGAGTCTTCCAAAGTGGAATCTAACTCGTTATTTTTAGAATTAAGAGACA
TCATATTATTCTGAGGGTATAAAAAAATTACATTATTGGTTGAAATGTATGCGTTAAAAA
GAAGACTGTGTTG
>Tb226
ACAACAGCGTTTCCACGTAGCGACATACGGATTTGCTGCATCTGCTTCGAGCCAACATTG
TCCGCGCCCACGATGAAGCATTTGGGATAATCGTCCAATAGTTGAACAAGTTTGGTGAAG
TAATTTGACTTCCATGTTGCTTTATCCTCCCTACCCATCTTGAAAAGTGTGTAGGGATAC
CTTACGGAAATTTAAGGACTCAGCAACGAACGATTGTGAGTTGGAGAAGTTACTACCTCA
CATCCGCGGTAACGTCGGGTTTGTTTTCACCCGGGGCGATTTGATCGAGGTGCGGGACAA
GTTGCTGGAGAATAAAGTACGTGCACCAGCCAGGGCAGGAGCCATCGCGCCCTTGAGTGT
TATCATCCCTGCGCAAAATACGGGACTTGGTCCCGAGAAGACTTCTTTCTTCCAAGCTTT
GAGTATACCGACCAAGATCTCCAAGGGTACTATTGAAATCATAAACGACGTACATA
>Tb227
ATATGTACGTCGTTTATGATTTCAATAGTACCCTTGGAGATCTTGGTCGGTATACTCAAA
GCTTGGAAGAAAGAAGTCTTCTCGGGACCAAGTCCCGTATTTTGCGCAGGGATGATAACA
CTCAAGGGCGCGATGGCTCCTGCCCTGGCTGGTGCACGTACTTTATTCTCCAGCAACTTG
TCCCGCACCTCGATCAAATCGCCCCGGGTGAAAACAAACCCGACGTTACCGCGGATGTGA
GGTAGTAACTTCTCCAGTGCCGCGTTACGTTCAATGTGACCGCGAATCGCTTTTCTCATC
ATGGTGTTCTTGCCCATCAGTACAACAGCGTTTCCACGTAGCGACATACGGATTTGCTGC
ATCTGCTTCGAGCCAACATTGTCCGCGCCCACGATGAAGCATTTGCAGCAAATCCGTATG
TCGCTACGTGGAAACGCTGTTGTACTGATGGGCAAGAACACCATGATGAGAAAAGCGATT
CGCGGTCACATTGAACGTAACGCGGCACTGGAGA
>Tb228
GTGTTCTTGCCCATCAGTACAACAGCGTTTCCACGTAGCGACATACGGATTTGCTGCATC
TGCTTCGAGCCAACATTGTCCGCGCCCACGATGAAGCATTTGGGATAATCGTCCAATAGT
TGAACAAGTTTGGTGAAGTAATTTGACTTCCATGTTGCTTTATCCTCCCTACCCATCTTG
AAAAGTGTGTAGGGATACCTTACGGAAATTTAAGGACTTCTCCAACTCACAATCGTTCGT
TGCTGAGTCCTTAAATTTCCGTAAGGTATCCCTACACACTTTTCAAGATGGGTAGGGAGG
ATAAAGCAACA
>Tb312
CGTTTGCGACTTTCACCACCTTGAATCGCACTCCAGGAATGTCACCAACGGCATGACCTT
TACGACCGAAGCCTGCTACTAGAACTTCGTCATTTTCCTCGATGTTGTTAAGGCAACCAT
CCCTTGGCACGAAAGCTGTAATCTTCTTTCCATTCTTTTCCGGTTGTACCCTGACGCACT
TACAAAAAGGCACATTTGGGAACTAGATGGAAGGCTAATCCCTTCGGTGGTGCCTCCCAC
GCTAAAGGCATCGTCTTAGAAAAAGT
>Tb349
ATAGTATTAATATATCATGTCATATTTATTCTTCAGGCATGTATGTTACAAATACAATAC
CAATTCTGTAGAACATGAATACATATTATTTTTTGTATGCTGGATTATTTGGATTTAATT
GTTTGGAATGATTATCCAAATCTGCTTTGGTTCCAGTCCCTTTGTAACCCAACTCATACA
CCAACTGGACCTGGTCATCAGGCCGGGTACAAAGGGACTGGAACCAAAGCAGATTTGGAT
AATCATTCCAAACAATTAAATC
>Tb467
CTCCGGCTGTGAGAAGCACACGAAGCCAAAGCCCTTGCTACGGCCTTCCTCCATCATCAC
CTTCGCGGACGTGATCGTGCCAAACGGCGTAAATTCTTTTCGCAGGCGCTCATCGTCGAT
TGTATCATCCAGATTCTTTACATATAAATTCACACCCTGATATCGATTCAGACGCTCGAT
CTTCAGCTGCTCGAATTTCCGTTTAAGTTCTTGCTGGCGTTCGGCCTTCTTCTGGGCTCG
ACCAACGTACATGCACTTGTCCTCAGTGACCTCCTTGCCATTCAACTCGAGCACCGCCTG
CTCGGCGGAATTCGGGTCCTCGAACGCGACAAATCCGAAACGGAAATTCGAGCAGCTGAA
GATCGAGCGTCTGAATCGATATCAGGGTGTGAATTTATATGTAAAGAATCTGGATGATAC
AATCGACGATGAGCGCCTGCGAAAAGAATTTACGCCGTTTGGCACGATCACGTCCGCGAA
GGTGATGATGGAGGAAGGCCGTAGCAAGGGCTTTGGCTTCGTGTGCTTCTCACAGCCGGA
GGAA
>Tb468
GGCAGCGTGGGCACGAAGTAACTGCCAGCATTACCAGGTTGATGGAATATTTGACCCATC
TGCTGCATGCGCATGTTTGTCATGCGTTGCATGTACCGAGAGGCGAGATGGGTCAAATAT
TCCATCAACCTGGTAATGCTGGCAGTTACTTCGTGCCCACGCTGCCGCAGCCGCAGCGAT
TCTATGGACCCGCGCAGATGGCGCAGATCCGCGCTACTCCACGCTGGCCAGCGCAGCCGA
ATCAAGTGCGGCCCAACGCGCAGGCCGGCAACTCCGGATTCACATCGATGCAAGCTGCAC
CAT
>Tb509
TTGCAACGTTTTCATCCGCATGCGTTTTCGATCGACCGTTAGCAAACGCGGCCTAACCTA
TCGCGCCGAAAGCTTTTTCATATGTAAATGTTCGTGGAAGATGTTCGGTTCAAACATAGA
GATCATCATTGTGACAAACCCTTATTTTTAAGGATTAGAGACATCATATTCTACAGATGC
ATTCAGTAGTTATTTTTTGTCACGATCGAGTAAAGCAAGCAAGTTGTGATAATTCTCGAA
AAA
>Tb510
TGACGAATAAATTTGACGTTTGAATTCAGCAGCCCATTTCATTTCTTTAGTGTTGAAAAC
GATGGCGAAGAGTCTTCCAAAGTGGAATCTAACTCGTTATTTCCTAACATGAAGAAATGG
ATCGCTGGAAAGAAATTCGGTTCAAACATAGAAATCATCACTGTGACAAACCCTTATTTT
TAAGGATTAGAGACATCATATT
>Tb519
GAGACTCGCGCGCGTGTTCCGTGCGGAACGTCCGAAGTTTCCCTCAGGATAGCTGGCATT
CGGAAGGGAAACCCAGCTACCAAGATGGTTTGGATTATCTTTCGCCCCCTTTAACCAAGT
TTCCGACGATCGATTTGGCACGTCAGGGGAACCAGCTACTAGATGGTTCGATTAGTCTTT
CGCCCCTATACCCATTCCCGACGATCGATTTGCACGTCAGAATCGCTACGGACCTCCATC
AGGTGGACCCTCCAATCAGGGTTTCCCCTGACTTCGTCCGGACCAGGCATAGTTCACCAT
CTTTCGGGTCCCAACGTGTACGCTCTAGGTGCGCCTCTTCTCGCGATGAGAACGAGACGG
TCCGCACTCCCGGGGCGTCTCGTTCTCATCGCGAGAAGAGGCGCACCTAGAGCGTACACG
TTGGGGAACCGGGAAAGATGGTGAACTATGCCTTGGT
>Tb554
GTCTCCGTGAGCATGATTTTCCGGCTCGGGTTCTGGTGGACTGGGTCTCTGTGGTGGTGC
ACTACTTATACCACTGTCCATAGAAACCGTCAATGGTGAGCCGCGAGCACCTCGATAAAC
TTCTTCATGATATGATGCTTACTGTCGAGTCTATGCCAGATCCTCCGACAGATGACTACA
ATCGCGATCGAAGTGAGAAGATGTACATCCAAGA
>Tb557
GCAAGGATTTGCTCGGGATAATAGCGATTTCCTCGCATATCCTCTTGTTCGTATGGAAAT
CCAAAGTGAGACGTGGATAATACTTCTCGATGATAAGCGAGGAAATCGCTATTATCCCGA
GCAAATCCTTGCGCAACAAGATTGCCGGATTTGTCACTCACCTGATGAAGAGGCTTAGGC
ACAGTCAGGTACGTGGTATCTCCAT
>Tb688
CATTTATAGTCCCACATTTCAATTGCAATCTTCCTTTCAGATACTTGGTTGCAAGTTTAA
CGTGAATATTTCACGAAAAATGCAGTTACTTTATGCCCTGACTCCACGCCATGATCTTTG
TTATGACGATTATCTACACACCCCAAGTGCAAGCAGACGCCATGGCCGACGCTGATGCCG
ATGCTGCTATCAATTTGCAGGCGTTATCCTCGTCACC
>Tb957
TTTATGCACTGACTCCACGGCATTTCGGGTGACGAGGATAACGCCTGCAATTGATAGCAG
CATCGGCATCAGCGTCGGCCATGGCGTCTGCTTGCACTTGGAGGCGTTATCCTCGTCACC
CGAAATGCCGTGGAGTCAGTGCATAAAGTAACTGCATTTTTCGTGAAATATTCACGTTAA
ACTTGCAACCAAGTATCTGA
>Tb1134
GCAAATTATTACTTACACGGAGTGTCGTCGACCGGCTTGCATGCCGGCGGCAAAGAACGA
CACAGAGCTCGCTCGCTCGCTCGTCCGTCCGTATATACGGACGACGACGACGACGACGAC
GGGCGCGTGTCGTTCTTTGCCGCCGGCATGCAAGCCGGTCGACGACACTCCGTGTAAGTA
ATAATTTGCCGACTCGAGAGAGTCGCAAATGTATATAAAAAGATCACATATAATTAGTTC
TCATTCTCCCATAGTAGCGGCGTGGAGCCGCTCAGCCCTGACGCTAGATCGACGGTGCGA
TTGCTGAGACGTCGAGGAACGAGTCACCGGTGCGTTCAAAAGCACGGTCAAAATTTCGCT
ACGGCGTACAAGCCCACGGACACGAGTGACGGAAGGTGAGATCTCTGTTGGTCTCTCTTA
CCGCATACTTGTACGCCGTAGCGAAATTTTCGACCGTGCTTTTGAACGCACCGGTGACTC
GTTCCTCGACGTCTCAGCATCGCACCGTCGTCTAGCGTCAGGGCTGAGCGGCTCCACGCC
GCTACTATGGGAGAATGAGAACTAATAT
>Tb1179
GAAGCCGCCTGTCCCTCTAAGAAGATTTGTTTGTACGTTGGTAGTAAAAACCAATCTTCT
TAGAAGCCGCCTGTCCCTCTAAGAAGATTGGTTTTTACTACCAACGTACAAACAAATCTT
CTTAGAGGGACAGGCGGCTTCTAAGAAGATTTGTTTGTACGTTGGTAGGAAAAACCCGCC
GGCCGAAGCCGCCTGTCCCTCTAAGAAGATTTGTTTGTACCTTATGGTATCTCGAAGGCC
CCCGGCTTCGGCCGGCGGGTTTTTACTACCAACGTACAAAC
>Tb1253
CCTGGCTTTCTGTGTTTGCCCACGCGGCCGTGGCCGTGGCTCACGTGTCCACGTAGCTTC
CTTGTCTTCTTCCTGTGTGTGGACATCTTAGAAAAGCAACGAAGCTACGTGGACACGTGA
GCCACGGCCACGGCCGCGTGGGCAAACACAGAAAGCATCCAGGTGGTCGTGGTAATGCTG
GTGGAATGCACCATCATCGAATCAAT
>Tb1261
GCAAACCGAAAGCTAAGTTGCAACTCCGGCCATGAATTTCTCACGTAGATCTTCGGGCTT
GATGTCCAAGATCTACGGCGCAAAAATAGTACCGAAATCATAAACGACGTACATATCCTC
AAGCCCGGCGACAAGGTGGGAGCTTCCGAAGCCACGCTTCTCAACATGCTGAACATCTCT
CCGTTCTCTTACGGTTTATTGGTCGAACAAGTGTA
>Tb1298
AAGTCTATGAACAAGTCCAAGGAATGCATGATGAAGTCCCTACTGCCAATATGGTACTTC
TCGATGATCAGCTGCGTGTCATAAATAACAAAGCCGCAAATCACGAATAATCCCACGTAT
AAGTGTTCTTACGGTCGACCTTCATCTACCAAGCACACTTATACGTGGGATTATTCGTGA
TTTGCGGCTTTGTTATTTATGACACGCAGCTGATCATCGAAAAGTACTACCATATTGGCA
GTAGGGACTTCATCATGCACTCCTTGGA
>Tb1309
GGTAAATTCGCTCGATCTCGCGAGTTCGAGCAGGCGTATACACGGCACGATCGATCAGTG
GATCCTTCGGGAATGCCCGAGAGGGGACTCGAAGAGGTGAGCGATTACTTGCGGAAACAG
GTGATAGAAGCCGAGCAAGCTGGCGCTAGTGAAAATGAAGACGTGAAGAAAATGCTGGCC
GATCACGATAAGCTCGTGGAG
>Tb1870
CTAAGGGTACTGAGATGTTTCACTTCCCCTCGTTCGCTTCATAAACCTATGTATTCAGCT
TATGATACCCGCCTTATAGCGGGTGGGTTCCCCCATTCAGAAATCTCCGGGGAGGCGGCA
AATATCCTTTGATCCGGAGATTTCTGAATGGGGGAACCCACCCGCTATAAGGCGGGTATC
ATAAGCTGAATACATAGGTTTATGAAGCGAACGAGGGGAAGTGAAACATCTCAGTA
>Tb2008
CGAATTGTATCCGGTTCCTATTCCGCTGCCGGGTTCCGGAATAGGAACCGCATACAATTC
TCGTAAGAGTGTTCGTCGGGGACGGCGTCTCCAGGTCATTTTGGGTTACCCCGACGAACA
CTCTTACGAGGGCCCGAATTGTCCTGGGGTTCCGCTGCCGGGTTCCTACCCATATCCGCA
GCAGGTCTCCAAGGTAAAGAGCCTCTAGTCGATAGACTAATGTAGGTAAGGGAAGTCGGC
AAATTGGATCCGTAACTTC
>Tb2071
AGATGACTCCGCTACAAAGGTGTGATACAAATAAAACATATCCAGAGGCTTTTCGATCTT
CTTGCCGGTTAACGTCGTCAACTTCGTCATCATGTCACTGAATTAGGACTTGCTTTGCGC
AACAGATACAATAACTTTTTGGGAGATCTGTATCTGCCAAAAAGCGTCAAGTCACAGCTC
AGATTATGACAGAACGAAAATGT
>Tb2078
GTTGCCAATCCTTATGGAAATGGCCATTTGGGATCATATTATTTCCCTTACCCATGGTTG
ACGCCTAATATCAACTCACGTACGCGAGACCAACCGGAAAAGAGGCACGAGCTGTCGCTC
CTAGGCCTGTAAACCTTTTGAGACCCATTGTGCATTGCCCGACATTCCGCTACCACACCA
AGGTACGCGCTGGTAAAGGTTTCACG
>Tb2087
CTTCCTAATGCAATTTTTATCCAAGCATGAGCCTAAAATAACGGATCATGGACCACATAT
ACCTGTGCCATATTATTAGTAAATTACTAAGTCTATCATTGTCTGACTATTCTTTTCAAT
TCTCGTCGGGCTATTAACCATTTGTTTCATACCTAGACTGGACATTATCGTTCGTAATTT
TCCTGTGTAAAATGAATCTATCATAAAATCTATATTAAAGTCTCCTA
>Tb2104
CGATCCTCGAACTGCGTATTTGATGATAGCTTGCGAATACCGTACTAAACGCATTTAACG
AGTTAGGCTAAAGGCGAGGAGAGTAAGGACGGTACGGCTAGATTATTGTAACGATAACAT
ATAGTGTGTTATAAAAATCTAGCGAATACCGTCCTTACTCTCCTCGCCTTTACCTAACTC
GTTAAATGCGTTTAGTACGGTTATTCGCAAGCTATCATCAAATACGCAGTT
>Tb2218
CGGAGAAATAAAACTTGTTGTCGTAGAAAAGTTCCCGCAGTTCCTCCTCGCGTGCCAACT
GCCGCATGCGAATTGCGAGTGCGATTCGATGATTACACGGGCGCACGGGACGTTCCCTTC
ATCCCCTATTGCGCCCGACAGATCTTACAATTTTTCTACGACAACAAGTTTTATTTCTCC
GTATGCTTTTGTCAAGCATGATTACAAAACCAAGCAACAAGAATCTCGTCCTTATATCGT
GTAGCCTTAGAACG
>Tb2262
TCTTAGCATGGTGCACAGTAACTCGATCGGCGGTAGGATAATTTGCGCGTCTCTTCTTCA
AAAGAACAATACGCTTTTCCCCATTCTTATCACCACCAATCTGCTTTTCGATAGTCAAAG
GCTCAAACACCGGAGAAAAAGGCTGCAGCTGCACCGGCTGCAGCTGCACCGGCTGCAGCC
GCACCAGCTGTAGCTAAAAAAGATGCAAAGACCAAGGG
>Tb2281
GCAACTCCGGCCATGAATTTCTCACGTAGATCTTCGGGCTTGATGTCCAGGATCTCAGGC
GCAAAAATAGTACCGAAATCATACACTTGTTCGACCAATAAACGACGTACATATCCTCAA
GCCCGGCGACAAGGTGGGAGCTTCCGAAGCCACGCTTCTCAACATGCTGAACATCTCTCC
GTTCTCTTACGGTTTATTGGTCGAACAAGTGTA
>Tb2322
AGTCAAGTTCCTCGTCAAATTGAAAATCCAATTCTTCTCGTACTGCTTTTTTAACGATTT
CAGATTTCTCTTTCTCTTCTGATCTGTCCTTGTATGGTTGTTTGACGAGGAACTTGACTC
GCCGCCACCGACTGGTCGACACAATGCCTTCTCAGAATGGTCTGAAGATGACGACGATAA
TGAATTATCAGATAGGGATAT
>Tb3532
GTTCTCTGCCCTAAATTAATACATATATGATGGCAAGGAATATCAAATGGTCATGATTTT
TCATAAGTTTAATACTTCGAAGGGCCTACTGTAGTAGGCCCCTTTTGGAAGTATTAAACT
TATGAAAAATTCATGCCAATTGGATATTCCTGGCATCATATATGTATTATTAGGCAGAGA
ACTTTTCGAACTATCCTCGTACACCAATAAAACCTATATGATGCCAGGAATATCAAATGG
TCATGATTTTTCATAAGTTTAATACTTCGAAGGGCCTACTGTTAAAAGTTTTTAAAAGAT
GCATTCAGTA
>Tb3533
TACCAATATTTGACTGCCCATTCCACATCGAGAAATTCATAAGGTAAACCCATCTGATAC
CTGTTCTGCCAACCTTGGAATCTTTCTAGATCTCTGCACTCGTCAAGTTGGATGATTCTT
ATCGGACCTCTGCACTCGTCATGTGGATGATTGTTGATATCGGAACACTGATTGGCCCAT
CTTTGTGCAATTAGTTCTAATTCGTTATCCCATTGCAAATTCGGCATGCTAACTGCTGGA
GGTTGTGGACCTGGATTTCCTCTCATTTCATTACCCGATGCAACTTTCTGTCTCAGTTCA
TTGTGTTTTTTCACCATGATCTCTTTCTCAATGTGGAATGGGCAGTCAAATATTGGTACG
ACGAAGTAGACCAATTTCCTAATTACCTAGTCTCCTCGTATCAAGATGATGATAGTTACC
AACATTACTCTCAACTCGTCTGGGCTAA
>Tb3536
GTCTGAGTTGCCTTTAATTGAGATTCGTCCACAGCCGATTAGGTATTGTTTTAGCCAGAC
GAGTTGAGAGTAATGATGGTAACTATCATCATCTTGTGCAAATTCATTTATATTTTTATT
AAAAAATATGTTAAGACACAAATCTGTAAACATGCTTTGCACGTTATTCGAGATAATACT
ATTGTAATGATATTTCGATACAAATATCTATTAAATATTTTCTTTACATTTAAAGCTGTT
AGTACAATTTAAAGAAATTATTTATATCCTAATGTACATGTTTGTCACAATTGTGTGTGT
GTGTGTGTGTGTGTGTGTGTGTATATATATATATATGTATAAAATTTAGATATGTCATTA
AAATATTTAGTATTTGAGATACTTACTGATACGAGGAGACTAGGTAATTAGGAAATTGGT
CTACTTCGTCGTACCAATATTTGACTGCCCATTCCACATCGAGAAAGTCATAAGGTAAAC
CCATCTGATACCTGTTCTCCTCGTATCAAGATGATGATAGTTACCATCATTACTCTCAAC
TCGTCTGGGCTAAAACAATACTAATCGGCTGTGGACGAATCTCAATTAAAGGCAACTCAG
ACATGTTTTATCATACCGTAATTTGCAATTATGGCGAAGCTGCAAATCTCGCCGGGGCGA
AAAGTATATGAAATTCGGCAATAAAAGCATTCAATATGAATTGAGTAATTTACAAAGCAG
TGACATGAAGAAAGTGACATGAAAAAAAACAAGAAAGACAAATACAAAACATGTTTTATC
AATATATCAGTATAACATAATAATTATAATTATTAATGAAAAGAAAGAAACCTTAATATT
TTTCTTTCTAAATAAACTATTGAAGAAAAATATCA
>Tb3549
TGGTCAACTGTTGTACAAAACGAGTCTATATGGCAATAGTCTTTCGCAGATATACTAGCA
AATCTTCCTACTACCATAGCAAGACATAATATACTAAAAAAAGTCTTTCTAACAGTGAGA
AAGAGATCATGGTGAATAAACACAATGAACTGAGACAGAAAAGTTGCATCGGGTAATGAA
ATGAGAGGAAACCCAGGCCCACAACCTCCAGCA
>Tb3551
ACCTGTTCTGACCAACCTGGAATCTTTCTAGATCTCTGCACTCGTCATGTGGATGATTGT
TGATATCGGAACACTGATTGGCCCATCTTTGTGCAATTAGTTCTAAAAAGATTCCAGGTT
GGTCAGAACAGGTATCAGATGGGTTTACCTTATGACTTTCTCGATGTGGAATGGGCAGTC
AAATATTGGTACGACGAAGTAGACCAATTTCC
>Tb3555
TGGCCCATCTTTGTGCAATTAGTTCTAATTCGTTATCCCATTGCAAATTTGGCATGCTAA
CTGCTGGAGGTTGTGGACCTGGATTTCCTCTCATTTCACAACCATCAGCAACGTGTACGG
GCTGGACTAAAAAAGGTCTTTCTAACAGTGAGAAAGAGATCATGGTGAATACAATGAACT
GAGACAGAAAGTTGCATCGGGTAATGA
>Tb3558
TTGCAATTATGGCGAAGTTGCAAATTACGGTATGATAAAACATGTCTGAGTTGCCTTTAA
TTGAGATTCGTCCACAGCCGATTAGTATTGTTTTAGCCCAGACGAGTGCAGAGATCTAGA
AAGATTCCAGGTTGGTCAGAACAGGTATCAGATGGGTTTACCTTATGACTTTCTCGATGT
GGAATGGGCAGTCAAATATT
>Tb3559
GACTTGACGATTATCAAATTTCTCTACTTCGTTGTACCATGATTGGACCACGTTGTTAAG
ATCTAGTGGGCTGTCACCCGAAGACATTCGTATAGCTATATTCTGACCAACTTGGAATCT
ATATTTCTGCACTTGTCATGATTGAAGTCACACTGATTGGCCCATCTTTGCGCAATTTGT
TCTAATTCGTTATCCCAACTCAAATTTGGCATGCTAACGAATTAGAACAAATTGCGCAAA
GATGGGCCAATCAGTGTGACTTCAATCATGACAAGTGCAGAAATGTAGATAGATTCCAAG
TTGGTCAGAGTATAGCTAT
>Tb3563
AATAATTTACATTGAATGCTTTTATTGCTGAATCTCATATACTTTCGCTCCGGGGAGATT
TCCAGATTCACCATAATTGCAAATTATGTGATGCGGAAAAGGATTCCCTTCTATGATTGG
CCAGGTTGGTCAGAACATCTATGTTACACCAGCTTCTTCGGCTGACACAGCCAATTTGAT
GGGGGAAGCTGCAGTCCAAAAGT
>Tb3565
TATGTGATGCGAAAAAGGGTAGCCTGATTCGTCCTTATATGATATTCGTCCACAGCCGAT
TAGTGTTGTTTTACCCCAGACGAGTTGAGAGTAATGACGACTCAGGCTACCCTTTTTCAC
ATCACATAATTTGCAATTATGGCGAAGCTGGAAATTTCCCCGGTAGGGAAGTATATGAGA
TTCGGCAATAAAAGCATTCAATATAAATTGAGTAATTTACAAAGCAGTAACATGAAGAAA
AACAAGAAAGACAAATACAAAACAATATGTTTTATCAATATATCAGTACAACAGAATAAT
TATAATTGTCAATGAA
>Tb3567
GTTGCAAATTACGGTATGATAAAACATGTCTGAGTTGCCCTTAATTGAGATTCGTCCACA
GCCGATTAGTATTGTTTTAGCCCAGACGAGTTGAGAGTAATGATGGTAACTCAGACATGT
TTTATCATACCGTAATTTGCAATTATGGCGAAGCTGCAAATCTCGCCGGGGCGAAAGTAT
ATGAAATTCGGCAATAAAAGCATTCAATA
>Tb3568
CGGGGAGATTTCCAGATTCACCATAATTGCAAATTATGTGATGCGAAAAAGGGTTGCCTG
ATTCGTCCTTATATGATATTCGTCCACAGCCGATTAGTGTTGTTTTACCCCAGACGAGTT
GAGAGTAATGACCGTAACCATCATTATATTTCGTTGTACCACTTTTGGACTGCAGCTTCC
ACATCAAATGGGCTGTCAGCCGAAGAAGCTGGTGTAACATAGATGTTCTGACCAACCTTG
CCAAATCATATAAGGGACAAATCAGGCAACCCCTTTTCATCACATAATTTGCAATTATGG
TGAATCTTGGAAATCTTCCCCGGAGCGAAAGTATTATGAGA
>Tb3570
CACATCGAGAAAGTCATTAGGGTAAACCCATCTGATACCTGTTCTGACCAACCTGGAATC
TTTCTAGATCTCTGCACTCGTCATGTGGATGATTGTGGATAACGAATTAGAACTAATTGC
ACAAAGATGGGCCAATCAGTGTTCCGATATCAACAAATCATCCACATGACGAGTGCAGAG
ATCTAGAAAGATTCCAGGTTG
>Tb3577
ATGTTCTGACCAACCTGGCCAATCATAGAAGGGAATCTTTTTATATCTACATCTCTGCAC
TTGTCATGCTTGATTTCTGTAGCTGTATCGGCACACTGATTGGCCCAGTTGGTCAGAACA
TCTATGTTACACCAGCTTCTTCGGCTGACAGCCCATTTGATGTGGAAGCTGCAGTCCAAA
AGTGGTACAACGAGGTAGACCAATTTCCT
>Tb3581
ATTGTGTTTATCCAGTACGAGCTTTTTCTCACTGTCAGTAAGACCTAGCGTAGTCCAGCC
TGTACATTTTGCTGATGGTTGGGGTGACTGTGATATAACATTTTAGAATTAATTATACAT
AGATGAAATCCTTAATAAATATTTCACTAACGTCTCAGAAAGATAAAAATTTTAGTTACG
ATATATTCACATATCATAGATTTTTATTAAATTAGTAGACAGAAAAAATTATATAATACA
TATAATTATTATACTTACTGGGGAATTTGCACATCGTATGAATTTTATGGTTATATGTTG
TACAATACGTGTCTATGTGGCAATAGTCTCTCGCAGATATACTAGCAAATCTTCCTCCTA
CTATAGCAAGACATAATATAGCCAAAAAATTCATACGATGTGCAAATTTCCATCACCCCA
ACCATCAGCAAAATGTACAGGCTGGACTACGCTAGGTCTTACTGACAGTGAGAAA
>Tb3582
ATGGTACAACGAAGTAGAGAAATTTGATAATCGTCAAGTCTCCTCATATCAATTTAGTAA
GAATACAGGCCATTATACTCAAGTGGTCTGTATTCTTACTAAATTGATATGAGGAGACTT
GACGATTATCAAATTTCTCTACTTCGTTGTACCATGATTGGACCACGTTGTTAAGATCTA
GTGGGCTGTCACCCGAAGACATTCGTATAGATAGATTCCAAGTTGGTCAGAATATAGCTA
TACGAATGTCTTCGGGTGACAGCCCACTAGATCTTAACAACGTGGTCCAATCATGGTACA
ACGAAGTAGAGAAATTTGATAATCGTC
>Tb3590
CACAGCCGATTAGTTTGTTTTACCCCAGACGAGTTGAGAGTAATGACCATAATCGTCATT
ATATTGATTACGAGGAGACTAGGAAAATAGGAAATTGGTCTACCTCGTTGCACCAGCTTC
TTCGGCTGACAGCCCATTTGATGTGGAAGCTGCAGTCCAAAAGTGGTACAACGAGGTAGA
CCAATTTCCTAATTTCCTAGTCTCCTCGTATCAATAAGTATCTCAAATACTAAATGTTTT
AATGACATATCTAAATTTTATGTACATATATATACAATTGTAACAAACATGTACATTAGG
ATATAAATAATTTCTTTAGATTGTACTAACAGCTTTAAATGTAACGAAAATATCTAATAG
ATATTTGTACCGAAATATCATTACAATAGTATTATCTCGAATAACGTGCAAAGCATGTTT
ATAGATTTGTGTCTTAACATATTTTTAAATAAAAATATAAATGAATTTGCAGATATAATG
ACGATTATGGTCATTACTCTCAACTCGTCTGGGGTAAAACAACACTAATCGGCTGTGGAC
GAATAACATATAAGGACAAATCAGGCAACCCTTTTTCGCATCACAT
>Tb3591
TTGGTCTACCTCGTTGTACCACTTTTGGACTGCAGCTTCCACATCAAATGGGCTGTCAGC
CGAAGAAGCTGGTGTAACATAGATGTTCTGACCAACATCTTCGGCTGACAGCCCATTTGA
TGTGGAAGCTGCAGTCCAAAAGTGGTACAACGAGGTAGACCAATTTCCTAATTTCCTAGT
CTCCTCGTATCAATATAATGACGATTAT
>Tb3595
TGCCTGGATTTGTCCTTATATGATATTCGTCCACAGCCGATTAGTGTTGTTTTACCCCAG
ACGAGTTGGAGTTAATGACCGTAACCATCATTATATTTCGTTGTACCACTTTTGGACTGC
AGCTTCCACATCAAATGGGCTGTCAGCCGAAGAAGCTGGTGTAACATAGATGTTCTGACC
AACCTGGCCAATCATAAAAGGGACAAATCAGGCAACCCTTTTTCGCATCACATAATTTGC
AATTATGGTGAATCTGGAAATCTCCCCCGGAGCGAAAGTATATGAGATTTCAGCAATAAA
AGCATTC
>Tb3596
CCATAACAAGATATAAGATACTAAAAATATTTGCCATGATACTTTTTCTATTTGAATTTT
TCCTTAAATGACTATTGTGCTAGTAGTTGCAGCTGATAACGAAAAGAGAGGAAATCCAGG
TCCACAACCTGCAGCAGTTAGCATGCCAAATTTGAGTTGGGATAACGAATTAGAACAAAT
TGCGCAAAGATGGGCCAATCAGTGTG
>Tb3597
TCTCTCGCAGATATACTAGCAAATCTTCCTCCTACTATAGCAAGACATAATATACTAAAA
ATATTCGTCATGATATTTTTTCTATTAGAATTTTTCTATTCCTAGTATCAGCTGCAAGTA
CTAGCACAACAGCCGTTCAAGGAATAGAAAAATTCTAATAGAAAAAATATCATGACGAAT
ATTTTTAGTATATTATGTCTTGCT
>Tb3601
AGATATAAGATACTAAAAATATTTGCCATGATACTTTTTCTATTTGAATTTTTCCTTAAA
TGACTATTGTGCTAGTAGTTGCAGCTGATAATAATAAATTGCATACGATGTGCAAATACA
CTTCATCACAACCATAAGCAAGTTGCACGAACTGGTCTAAACAAGGTTTTAGTGACAGCG
AGAAAAAGATCTTAGTGGATATA
>Tb3605
CATTGTGTATATCCACTAAGATCTTTTTCTCGCTGTCACTAAAACCTTGTTTAGACCAGT
TCGTGCAACTTGCTGATGGTTGTGATGAAGTGGATATACACAATGAACTGAGACAGAAAG
TTGCATCGGGTAACGAAAAGAGAGGAAATCCAGGTCCACAACCTGCAGCAGTTAGCATGC
CAAATTTGAGTTGGGATAACGAATTAG
>Tb3608
GGGCTGTCACCCGAAGACATTCGTATAGCTATACTCTGACCAACTTGGAATCTATCTACA
TTTCTGCACTTGTCATGATTGAAGTCACACTGATTGGCCCATCTTTGCCAAATTTGAGTT
GGGATAACGAATTAGAACAAATTGCGCAAAGATGGGCCAATCAGTGTGACTTCAATCATG
ACAAGTGCAGAAATGTAGATAGAT
>Tb3610
GTCCACAGCCGATTAGTGTTGTTTTACCCCAGACGAGTTGAGAGTAATGACCGTAACCTT
TATTATATTTATACGAGGAGACTATGTAATTAGGAAATTTGTCTAGGGTAAAACAACACT
AATCGGCTGTGGACGAATATCATATAAGGACGACTCAGGCTACCCTTTTTCACATCACAT
AATTTCCAGCTTCGCCATAATTGCAAATTATGTGATGTGAAAAAGGGTAGCCTGAGTCGT
CCTTATATGATATTCGTCCACAGCCGATATTGAAATGGGATAAGAAATTAGAACAAATTG
CGCAAAGATGGGCCAATCAGTGTTCCGATAAGAATCATCCACATGACGAGTGCAGAGATC
TAGATATG
>Tb3616
TAGCAAGACATAATATACTAAAAATATTCGTCATGATATTTTTTCTATTAGAATTTTTCT
ATTCCTTGAACGGCTGTTGTGCTAGTACTTGCAGCTGATACTGAAAAAACACAATGAACT
GAGACAGAAAGTTGCATCGGGTAATGAAATGAGAGGAAATCCAGGTCCACAAACCTCCAG
CAGTTAACATGCCGATATTG
>Tb3617
CAAATCTTCCTACTACCATACAAGACATAATATACTAAAAATATTCGTCATGATATTTTT
TCTATTAGAAATTTTTCTAGTTATTAACGGCTGTTGTGCTAGTACATCTGCGAAAGACTA
TTGCCATATAGACTCGTTTTGTACAACAGTTGACCATAAAATTCATACGATGTGCAAATT
CCCATCATCACAACCATCAGCAACGTGTAC
>Tb3627
CTGACTCCACGGCATTTCGGGTGACGAGGATAACGCCTGCAATTGATAGCAGCATCGGCA
TCAGCGTCGGCCATGGCGTCTGCTTGCACTTGGGGTGTGAAAACAAACGTACAAATCAAC
ATAGCTTGAGTTTCAATAAATAATATAAAATGAAGCTATCGCATTTATTGTTGGCTTTTG
CCATGATCTTTGTTATGACGATTATCTACACACCCCAAGTGCAAGCAACGCCATGGCCCG
ACGCTGATGCCGATGCT
>Tb3628
GTTACTTTATGCACTGACCTTAAATATAAAAAACGTTTACATTAATATTAACATCGATAA
CAAATTTTAGTCCATTTTCATGGTAGAGTACTTACTCCACGGCATTTCCTGAGAAAAAGT
TATTTCATTTATACACAAACGTACAAATCAACATAGCTTGAGTTTCAATAAATAATATAA
AATGCAGCTATCGCATTTATTGTTGGCTTTTGCCATGATCTTTGT
>Tb3630
CGGCTGGCGTTGGCCATGGCGTCTGCTTGCACTTGGGGTGCGTACATAATCATCATAACA
AAGATCACGGCAAAAGCCAACAATATATGCGATAGCTGCATTGTACGTGAAATAAAATTC
ACGTTAAACTTGCAACCTAGTATCTGAGAGGAAGATTGCAATAGAAATGAGGGACTACAA
ATGACGAATATGTAAAAAATA
>Tb3633
AGTTATGTTGGTTTGTACGTTTGTGATTTGTTAGCGACATGTAGGCCTTATATAGCAAAA
AAATACTTTTTAGATATGCCTAGATAGCATTTTTTTGCTATATAAGGCCTACATGTCGCT
AACAAATTACAAACGTACAAACCAACATAACTTGAGTTTCAGTAAATAATATAAAATGCA
GCTATCGCATTTATTGTTGGCTTTTGCCATGATCTTTGTTATGATGATTATGTACGCACC
CCAAGTGCAAGCAGACGCCATGGCCAACG
>Tb3636
CAGATACTAGGTTGCAAGTTTAACGTGAATTTTATTTCACGAACAATGTAGTTACTGCGT
TCTCTTAAATATAAAATACATTTACAAAATTAACATCGATGACAAATTTTAGTCCACTTT
CATGGTAGAATACTTACTCTAACCGCAGAGCCCTCTTCTCGCTCTATCAGGTTCGCATCG
TTTTGCGTCGGCCATGGCGTCGGCCATGGCGTTGGCCATGGCGTCTGCTTGCACTTGGGG
TGCATAAATATAAAATGCAGCTATCGCATATATTGTTGTTGGCTTTTGCCATGATCTTTG
TTATGATGATTAACGCACCCCAAGTGCAAGCAGACGCC
>Tb3641
TCAGGTTTCGCATCGTTTTGCGTCGGCCATGGCGTCGGCCATGGCGTTGGCCATGGCGTC
TGCTTGCACTTGGGGTGCGTACATAATCATCATAACAAAGATCATGGCAAAAGCCAACAA
TAAATGCGATAGCTGCATTTTATATTATTTATTGAAACTCAAACGTACAAATCAACATAG
CACCCCAAGTGCAAGCAGACGCCATGGCCAACGCCATGGCCGACGCCATGGCCGACGCAA
AACGATGCGAACCTGATAGAGCGAAAAAAGGCCCTGCGGGTTAG
>Tb3642
GTTTCGCATCGTTTTGCGTCGGCCATGGCGTCGGCCATGGCGTTGGCCATGGCGTCTGCT
TGCACTTGGGGTGCGTACATAATAATCATAACAAAGATCATGGCAAAAGCCATGGCCGAC
GCCATGGCCGACGCAAAACGATGCGAACCTGATAGAGCGAGAAGAGGGCTCTGCGGGTTA
GAAGAACGCAGTAACTACATGTTCT
>Tb3643
TAGGTTGCAAGTTTAACGTGGATTTTATTTCACGAACAATGTAGTTACTGCGTTCTTCTA
ACCGCAGAGCCCTCTTCTCGCTCTATCAGGTTCGCAAGCAGACGCCATGGCCAACGCCAT
GGCCGACGCCATGGCCGACGCAAAACGATGCGAACCTGATAGAGCGGAAGAGGGCTCTGC
GGGTTAGAAGAACGCAGTAACTACATTGTTCGTGAAATAAAATTCACGTTAAACTTGCAA
CCTAGTATCTGTGAGGAAGATTGCAATAGAAATGAGGGACTACAAATGACGAATATGTAA
AAAATATTACATATATTTTTGTATCTGAGAGGAAGATTGCAATTAGAA
>Tb3644
AGAGCCCTCTTCTCGCTCTATCAGGTTCGCATCGTTTTGCGTCGGCCATGGCGTCGGCCA
TGGCGTTGGCCATGGCGTCTGCTTGCACTTGGGGTGCGTACATAATAGAGCGAGAAGAGG
GCTCTGCGGTTAGAAGAACGCAGTAACTACATTGTTCGTGAAATAAAATTCACGTTAAAC
TTGCAACCTAGTATCTGAGAGGAAGATTGCAATAGAAATGAGGGACTACAAA
>Tb3645
CCTCTCAGATACTAGGTTGCAAGTTTAACGTGGATTTTATTTCACGAACAATGTAGTTAC
TGCGTTCTTCTAACCGCAGAGCCCTCTTCTCGCTCTATCAGCTATCGCATCTATCGTTGG
CTTTTGCCATGATCTTTGTTATGATGATTATGTACGCACCCCAAGTGCAAGCAGACGCCA
TGGCCAACGCCATGGCCGACG
>Tb3652
AGAAGGAATAATTTAAATACGGATCATTTGGATACATTTCGTATCCGTTGTTATCAGGCG
TCCGATCGCCATGCCTAAATATCACGTTAATTAACTTAAGCTCAGGTTATGACAGAACGA
AAATGTCTCTTCAACTGGCTCTCGCCGCCTTGTTTCCGCCAATAAATGTTCGACAACGGT
GGAATTCTGAATTAAATTGGCAACCG
>Tb3656
CACCTGCGAGTAGAATACCATTTAACTCGATGACTAGACCGATCGACAAATAATTGCCAA
GTATGAGGAACGAGACCATCTTGCTGGCACCTAATCTGGAGGAAGAATGTCCCAATTCAG
TGACATGATGACGAAGTTGACGACGTTAACCGGCAAGAAGATCGAAAAGCCTCTGGATAT
GTTTTATTTGTATCACACCTTTGTAGCG
>Tb3657
GTCATCATGTCACTGAATTGGGACATTCTTTCTCTCGTTGTGGGTAAATCCAGCACTCGA
TTATATTCGTTGAGGTATTGTGGGCATTCGTCAGCTAGAAAAAGAATGTCCCAATTCAGT
GACATGATGACGAAGTTGACGACGTTAACCGGCAAGAAGATCGAAAAGCCTCTGGATATG
TTTTATTTGTATCACACCTTTGTAGCG
>Tb3658
CCGATCGCCATGCCTAAATATCACGTTAATTAACTTAAGCTCAGGTTGCGCACCTGCGAG
TAGAATACCATTTAACTCGATGACTAGACCGATCGACAAATAATCGAGTGCTGGATTTAC
CCACAACGAGAGAAAGAATGTCCCAATTCAGTGACATGATGACGAAGTTGACGACGTTAA
CCGGCAAGAAGATCGAAAAGCCTCTGG
>Tb3660
CACCTGCGAGTAGAATACCATTTAACTCGATGACTAGACCGATCGACAAATAATTGCCAA
GTATGAGGAACGAGACCATCTTGCTGGCACCTAATCTGGAGGAATACTGAATTAAATTGG
CAACCGATTCCGACGACATACATATCACGTATTGAAGATAATTTCTTTCTAGCTGACGAA
TGCCCACAATACCTCAACGAATATAAT
>Tb3661
TTAACGTCGTCAACTTCGTCATCATGTCACTGAATTGGGACATTCTTTCTCTCGTTGTGG
GTAAATCCAGCACTCGATTATATTCGTTGAGGTATTTACCCACAACGAGAGAAAGAATGT
CCCAATTCAGTGACATGATGACGAAGTTGACGACGTTAACCGGCAAGAAGATCGAAAAGC
CTCTGGATATGTTTTATTTGTATCACACCTTT
>Tb3665
AGTTCATTAATTTCTATCATAAATTTTGTGTTTACTAACACAGCCTGGATGGTAAAACAG
TTTAACGCATGATTTGCATTGCACTACTTCAGTTTTAATAGCCTTCTGGAATACCGATGC
TCGGCATGCAAGAAGGCTATTAAAACTGAAGTAGTGCAATGCAAATCATGCGTTAAACTG
TTTTACCATCCAGGCTGTGTTTGTAAA
>Tb3666
TCACAGATCTGCACATCCCGGCTAGATAACAATTCTTACTATCCCCGGTCTATGCAACTA
TCACTACACCCAACTTTTCTACTCTCTCTCTCTCTCTCACAAATGGAGTAGCTGTGTGAA
ACATCGCTCTGTCTTTATAGTGTCTTTTCAGACAGAAAAAGATCAGGAGGAGAGTAGAAA
AGTTGGTGTAGTGATAGTTGCATAGACCGGGGATAGTAAGAATTGTTATCTAGCCGAGAA
GTGCAGATCTGTGAATGCCTGAGGTACATTACTGATCAGGTGTACTGCCGAGGTTATGGC
ATGCAGGCATTGAGGTGGACGGAATCTGCTGACGTGTAGGCGGACAGCGGCAGAACGCAG
GTGCTGACGATCGGTAAATTATGGAAGAAGATATGGAATACCGATGCTCGGCATGCAAGA
AGGCTATTAAAACTGAAGTAGTGCAATGCAAATCATGCGTTA
>Tb3667
TGACGTACACTCATTTGAGTTGTGATTACACGCACATTTATGACACGCTACATCTCGTTT
ACAGTTTTTCGCAATATGGTGGTAACCCCAACATTTAAAGCATCTCATGACAGTGAAAAG
ATTAAAAACTCAATCTAATAGAAGAGGTAAAACAGAAGGCGCCATAATAATCGAAGTTGA
TGAAAGAACTCATGAATTAATGTTGAGTCAAGGAAAGA
>Tb3668
CGTTCTGCCGCTGTCCGCCTACACGTCAGCAGATTCCGTCCACACGTCAGCAGATTCCGT
CCACCTCAATGCCTGCATGCCATAACCTCGGCAGTACACCTGATCAGTAATGTACCTCAG
GCATTCACAGATCTGCACATCCCGGCTAGATAACAATTCCTACTATCCCCGGTCTATGCA
ACTATCACTACACCAACTTTTCTACTCTCTCTCTCTCTCTCAAATGGAGTAGCTGTGTGA
AACATCGCTCTGTCTTTATAGTGTCTTTTCAGACAGAAAAAGATCAGGAGGAGAGTAGAA
AAGTTGGTGTAGTGATAGTTGCATAGACCGGTGGTAGCAAGAATTGTTATCTAGCCGGGA
AGTGCAGATTGCCTGTGAAAGCCTGAGGTACATTTTTGATCAGGTGTACTGCCGAGGTTA
TGGCATGCAGGCATTGAGGTGGACGGTGTATTGCCGAGGTTATGGCATGCAGGCATTGAG
GTGGACGGAATCTGCTGACGTGTAGGCGGACAGCGGCAGAACGCAGGTGCTGACGATCGG
TGCTGACGATCGGTAAATTATGGAAGAAGATATGGAATACCGATGCTCGGCATGCAAGAA
GGCTATTAAAACTGAAGTAGT
>Tb3669
CGGTATTCCATATCTTCTTCCATAATTTACCGATCGTCAGCACCGATCGTCAGCACCTGC
GTTCCGCCGCCGGCCGCCTACACGTCAGCAGATTCCGTCCACCTCAATGCCTGCATGCCA
TAAGGCTATTAAAACTGAAGTAGTGCAATGCAAATCATGCGTTAAACTGTTTTACCATCC
AGGCTGTGTTAGTAAACACAAAATTTATGATAGAAATTAATGAAC
>Tb3672
TCAAAAGGACCATGACACTGTATTAGCTCATTATTTCTATCATAAATTTTGTGTTTACAA
ACACAGCCTGGATGGTAAAACAGTTTAACGCATGAGTTGCATAGACCGGGGATAGTAAGA
ATTGTTATCTAGCCGGGATGTGCAGATCTGTGAATGCCTGAGGTACATTACTGATCAGGT
GTATTGCCGAGGTTATGGCATGCCGAGCATCGGTATTCCATATCTTCTTCCATAATTTAC
CGATCGTCAGCACCGATCGTCAGCACCTGCGTTCTGCCGCTGTCCGCCTACACGTCAGCA
GATTCCGTCCACCTCAATGCCTGCATGCCATAACCTCGGCAATACACCTGATCAGTAATG
TACCTCAGGCATTCACAGATCTGCACATCCCGGCTAGATAACACAGGTGCTGACGATCGG
TGCTGACGATCGGTAAATTATGGAAGAAGATATGGAATACCGATGCTCGGCATGCAAGAA
GGCTATTAAAACTGAAGTAGTGCAATGCAAATCAT
>Tb3673
ATTTCTATCATAAATTTTGTGTTTACAAACACAGCCTGGATGGTTAAAACAGTTTAACGC
ATGATTTGCATTGCACTACTTCAGTTTTAATAGCCTTCTTGCATGCCCGACGATCGGTAA
ATTATGGAAGAAGATATGGAATACCGATGCTCGGCATGCAAGAAGGCTATTAAAACTGAA
GTAGTGCAATGCAAATCATGCGTTAAACTGTTT
>Tb3675
CTTCTGTTTTACCTCTTCTATTAGATTGAGTTTTTAATCTTTTCACTATTCTCATATTAC
TTTCTTCACGTATTCCAGATTTATTCTGCTTTATGAGTGATGAAGAATTAATTAATACAA
TCAAAAAGCAGAATAAATCTGGAATACGTGAAGAAAGTAATATGAGAATAGTGAAAAGAT
TAAAAACTCAATCTAATAGAAGAGGTA
>Tb3698
GCCATTTTAACGGCTCGAACCTTGTTCTAATCTTATATCCATCTTCTAATTCTAACAGCT
CCAGTTTATCAGATTCCAAAACTGCATCTTTTCATCGTGTAGAAAGTTTAACGATGGATA
TAGATTTAGTGATAGATGCAGTTTTGGAATCTGATAAACTGGAGCTGTTAGAATTAGAAG
ATGGATATAAGATTAGAACAAGGTTCGAGCCGTTAAA
>Tb3718
AACTTTGTGTTTGACATCGAACTAGAATTTACCCATGATCGACCGTCAGGAAGCCAGGTC
GGACGTGGCAAGGATCGATCCCGCCGCTGACCGGTGGCTCCACACGGCAAACAGGGCTCG
TGCGACGACCGACCCTCGAGTCGGCCGCCTAGTAAAGTCACATTGTTTTGAGCCTATCGA
CTCTCGGAACTCCTAAAGGTATCGTTGCCACCTTCATTGCCACCTTTGACTCGAGAGGAT
ACGGCCTTAGAGGCGTTCAGGCATAATCCCACGGATGGTAGCTTCGCACCACCGGCCGCT
CGACCGAGTGCGTGAACCAAATGTCCGAACCTGCGGTTCCTCTCTAGTCAAAGGTGGCAA
TGATATCTCTAGGAGTCTCGTGAGTCGAAAGGCTCAAAACAATGTGACACTACTAGGCGA
CCGGTCCGCGGATCGGTCGTCGCACG
>Tb3723
TGCGTGAACCAAATGTCCGAACCGCAGGTTCCTTCTCGTACTGAGCAGGATTACTATCGC
AATGACTAGTCATCAGTAGGGTAAAACTAACCTGTCTCAGTACGAGAGGAACCGCAGGTT
CGGACATTTGGTTCACGCACTCGGTCGAGCGGCCGGTGGTGCGAAGCTACCATCCGTGGG
ATTATGCCTGAACGCCTCTAAGGCCG
>Tb3724
TGAGCTGGGTTTAGACCTGTCTCACGACGGTCTAGTTTTACCCTACTGATGACTAGTCAT
TGCGATAGTAATCCTGCTCGACCGAGTGCGTGAACCAAATGTCCGAACCTGCGGTTCCTC
TCGTACTGAGCAGGATTACTATCGCAATGACTAGTCATCAGTAGGGTAAAACTACTCAGT
ACGAGAGGAACCGCAGGTTCGGACATTTGGTTCACGCACTCGGTCGAGCGGCCGGTGGTG
CGAAGCTACCATCCGTGGGATTATGCCTGAACGCCACCTGTCTCACGACCTCTCTAGTCA
AAGGTGGCAATGATATCTCTAGGAGTCTCGTACTCACGAGACTCCTAGAGATATCATTGC
CACCTTTGACTAGAGAGGATACGGCCTTAGAGGCGTTCAGGCATAATCCCACGGATGGTA
GCTTCGCACCACCGGCCGCTCGACCGAGTGCGTGAACCAAATGTCCGAACCTCTCTAGTC
AAAGGGTGGCAATGATATCTCTAGGAGTCTCGTGAGTCGAAAGGCTCAAAACAATGTGAC
ACTACTTAGGCGACCGATCCGCGGACCGGCCGCCGCACG
>Tb3725
AACATGAGTTTCGCGAGTTCGATGTCGAGACTCGGAATCGTCTGTAGACGACTTAGGTAC
CTGGCGGGGTAACTGCTCTACCGAGTACAATACCTAAGTCGTCTACAGACGATTCCGAGT
CTCGACATCGAACTCGCGAAACTCATGTTCGACCGTTAGACGCCGTGCCGTCGTAGCGGT
GGGATCCCGACGACGGACGGTGGCGCCGTACGGCAAACCGGGCTCGTGCGACGACCGATC
CGCGGACCGGCCGCCTAGTAGTGTCACATTGTTTTGAGCCTTTCGACTCACGAGACTCCT
AGAGATATCATTGCCACTTTAGACCGTCCTGAACAGGTTAGTTTTTACCCTACTGATGAC
TAGTCATTGCGATAGTAATCCTCTCAGTACGAGAAGAAACCTGCGGTTT
>Tb3792
CTTATAGGGGGATTCGGATGAAGCCAGCCTTCGGTCTCTTTCTCATACAAGGACAATGTG
GCATCACCGTGTATGTTGTACATGGTCAGCTGGGATTCGTTCTATACAATGTGAAGTGGT
GGAATAAAACACACGTGATTGTGACATGGACGAATCGCGTACAGAACGAATCCCAGCTGA
CCATGTACAACATACACGGTGATGCCACATTGTCCTTGTATGAGAAAGAGACCGAAGGCT
GGCTTCATCCGAATCCCCCTATAAGAAGCGGT
>Tb3793
ACATTCCCGCTGCGATTGAGAGCCATATGATAAATATCGTTATCGACAACGTAAACTAAG
TCACTGCCGATCGGCGACCATAATGCCAGCGAGATAACAGCTTCATTCGCAGCGGGAATG
TAGTACGAAGATTGACAAACAGTGGCGTACCCGAAATTGTTTTCAATGGAATTCCGGATT
GGGTTTATGAAGAGGAAGTATTGTCGTCTG
>Tb3795
TTACGTCGAACCAGACGCCCCAAACGCGCCTTGCCCTTAACAATGCAGTATGGTACGCCC
ATCTTGCGGCACAAGGCAGGAAGGAATAGTACGATCGCAGCAGTTGCTCTTACGCAGGTG
GATTCTGGTGATAGAGCCAACTTTGCAAAGATTGTTGAAGCCATTAAAACGAACTTCAAT
GATCGATACGACGAAATCAG
>Tb3809
TGTTTACATTTTTTATTGCTAGATTCTATGCTATATAAATTGATTATAATATTTAGCCTT
TAAATTCCATGAACGCTGGCCTTTCCCTTATCTAATTGTGATTCAAGTTGCTGTTATTGC
AGTTACCATGATCCCTGGTATCATGGGTGAAGCTGAAGCTGAAGGAAGACCTCCGCAAAT
CGGCATCTTTGATCAAATAGATAAGGGAATGGCAGCGGTCATGGACCTATTTAAAGGCTA
AATATTATAATCAAATAATAGCATAGAATCTAGCATAAAAAAGTCATGGAACCTATTTAA
AGGGCTAAAATATTATAAAATCTGTAAAAATGCTATGTGCTATTTAATGTAAACAAGTAT
CTTTCTAATAATTTCAATTTTAATT
>Tb3811
AGAGCCATTCTATTGCCTTATTATGAAAGACGCCGATCTTAGGCTTCCCAGCTTCGTTCC
CAGCTTCAGCTTCACCCATGATACCAGGGAAGCCTAAGATCGGCGTCTTTCATGATGTAA
ATAAGGCAATAGAATGGCTCTTAAAACAAACAAAAGGCTAAATATTATAATTAAATGATA
GCACAAAATCTAGCATAAAGAATGTAACAAGTATCTTCTAATATTTCAATTAATAAACAT
TCTGTAAAAAAGCTATGTGCTAATTTAATAAAAAATTATATTGTATAATTTTTTATAATA
GCACATAGCATTTTTACAGAATGTTTATTAATTG
>Tb3853
CATTGCTACCGTCGTCGCGTTGAGGTGAGCGTAAACTTTCACGATATTCGTTGTCTATCA
CGTCTTGCATGTATTCCTCTTCTAGGTTCAGCAAACGCTCACCTCAACGCGACGACGGTA
GCAATGTCGGTGGCAGTGAGAATGATACTGGCTTCATCGTGAAAGGAGGACCATGGGAGC
AGCAGCAACAGCAGCCTCAGAGTGCACCAAA
>Tb3942
CTGCACCGACGGCGGCTCCAGGCAGGCTCGCGCCCAGACCCTTCTGCGCACACCGCCGCG
ACCCTCCTACTCGTCAGGGCCTCGTGGCGGCGCGTACGCGCCTGGAGCCGCCGTCGGTGC
AGATCTTGGTGGTAGTAGCAAATACTCCAGCGAGGCCCTGGAGGACTGACGTGGAGAAGG
GTTTCGTGTGAACAGCCGTTGCACACGAGTCAGTC
>Tb3983
GCGATTTACTTGCCTCAAAAGGCTTCGTGGAGAAACCAGAATTTTGCCTCTGATTTCGAG
GCTGCTGCTTGCTGAGATCTCGCTGGCTACTAGACGACGCGGAGTCATTCCGCCGTCGAA
AATGATACGCTTTAGAACCAAAAGACCCAGCCCTAGTTCGAAACTGCGGTAAATGCGACT
CGTGCGCGTTTGGCAGTGTATTATAGTCGTCTGAAAGTAGGCAATCGCTGCTCGTTTGTG
TATCCTCTCTAGCGCTTTCAGAAACACTTCTATTACGTATTTTTGCAGCTTCATGTTGAT
CCTAAATTGCAAGAGTACCTATCAAAATTCAAGAGTATCGAAGATTTCAGGGTAGAAGAG
CCTCAAATACATGAAATGCTCAAAGC
>Tb4058
AACACACATAACTTAATGGGCTGCTCCCCGTTCGCTCGCCGCTACTAAGGGCATCTCAGT
ACCCTTAGGAAAAGAAATCAATTGAGATTCCCTTAGTAGCGGCGAGCGAACGGGGAGCAG
CCCATTAAGTTATGTGTGTTCTAGTGGAACGCAACCTTAATCAGCGTATGTGTCAGAGGA
ACGGTCTGGAAAGTCCGGCGATACAGGGTGATAGCCCCGTACTTGAAAATGCATATGTTG
TGAGTTCGATGAGTAGGGCGGGACACGTGACATCCTGTCTGAATATGGGGGGACCATCCT
CCCATCCTTCCAAGGCTAAATACTATGATCGACCGATAGTGAACCAGTACCGTGAATCGA
CCGATAGGTGAACCAGTACCGT
>Tb4059
TGCTCCCCGTTCGCTCGCCGCTACTAAGGGAATCTCAATTGATTTCTTTTCCTAAGGGTA
CTGAGATGTTTCACTTCCCCTCGTTCGCTTCATAAACCTATGTATCATAAGCTGAATACA
TAGGTTTATGAAGCGAACGAGGGGAAGTGAAACATCTCAGTACCCTTAGGAAAAGAAATC
AATTGAGATTCCCTTAGTAGCGGCGAGCGAACGGG
>Tb4195
AAGTTGCGAGTCTAACGGAAAAGAAGAGTTTTCTGCTCTCGCGTTGAGAGAAGGATGTCT
CGCGAGGAATGTTCAGCTAAATGCTACCAACTTGCTAGTCACAAGTTATTCAAATATATA
ATACAAAGGGCCCTCGATTCCCAAACACCTTTTTCTACCTTGTCTTGTATCGAGAGCCCT
TTGTATTATATATTTGAATAACTTGTGACTAGCAAGTTGGTAGCATTTAGC
>Tb4257
GCATCAGCATCAGCGTCAGCCCCGGCTTTTGCTTCTACCGCAGGTGAGTACATAATTACC
ATAACAAAGATTATGGCAAAAGCCGGCAGGAGATATGATGGTTGCACATGCCGATGCAGG
TTGCTCCCAATTTAGAAGGATGAGGAACCTGTGCGGAGGAAAAAAGTAGTAGCTGCATTT
TTTATGGAATAAAATTCATGAATAACTTTTAATCTTGGAACTGGGA
>Tb4284
GTTTTCATATCTAGATCTCTGCACTCGTCATGTGGATGATTCTTATCGGAACACTGATTG
GCCCATCTTTGCGCAATTTGTTCTAATTTCTTATCCCACCCCAACCATCAGCAAAATGTA
CAGGCTGGACTACGCTAGGTCTTACTGACAGTGAGAAAAAGCTCGTACTGGATAAACACA
ATGAACTGAGACAGAAAGTTGCA
>Tb4799
GCAAACCATTTCGTTGTTAGATGGAATCAAGTCTCGAATTAGATTCAAGAATGTGTTGAA
AGGACAGAGAAGTTCGCAATTTGGGATTTCAAGCTCATCGATTACCGGCGGAATGCCCCG
AAAATATGAAAGCCGTAAAAAATGGGACCTTATCAAACACGAAAATTTATTTATACAGTG
GTCATGAAACTAATATTGCGACAATGTTGCACG
>Tb4845
ATCATTTATAGTCCCAACATTTCAATTGCAATCTTCCTTTCCAGATACTTGGTTGCAAGT
AACGTGAATATTTTCACGAAAAATGCAGTTACTTTATGCACTGACGCCATGGCCGACGCT
GATGCCGATGCTGCTATCAATTGCAGGCGTTATCCTCGTCACCCGAAATGCCGTGGAGTC
AGTGCATAAAGTAACTGCAT
>Tb5090
TTTAGCCCAGACGAGTTGAGAGTAATGATGGTAACTATCATCATCTTGATACGAGGAGAC
TAGGTAATTAGGAAATTGGTCTACTTCGTCGTACCAATATTTGACTGCCCATTCCACATG
ACGAGTGCAGAGATCTAGAAAGATTCCAGGTTGGTCAGAACAGGTATCAGATGGGTTTAC
CCTAATGACTTTCTCGATGTGGAATGGGCAGTC
>Tb5179
ATTTCTTCTTCTGGGCTTTCTCAGCGGCCTTGGTGACTTTGCCTGTTTGATCCTTAAAGG
TGACAGCCTTGATGACACCGACGGCTACTGTCTGACGCATGTCACCAAGGCCGCTGAGAA
AGCCCAGAAGAAGAAATAACTATTGTAATAGTTTCCGTGCATACACCGATAGTTCGTGCG
AATATGCCGCCGGGCGAACA
>Tb5254
GACCTCTAGTTTATGGATTTACTTGAATGCACCACAATCACCCGTCTTGTTTTCGCTCAA
TCTCTGCGCTTGCGTGAATCCTTGGACAATTCCTTTTGCGTAAGTATCACAAGGAGGTGT
CGGAAAACGCAAGCGCAGAGATTGAGCGAAAACAAGACGGGTGATTGTGGTGCATTCAAG
TAAATCCATAAACTAGAGAGCTCTTCATGTAATCTA
>Tb5418
GAGGGGGGGAGAAGGTGTGCAGCTGTTTTTGTATGTTGATGTTAATAGCAACTGAATGTT
GACAGAGAGTAACTTTTCCAATTAGCGATTGGCTTTCCAATCAGCTGAAAAATGCCAACC
GCTAATTGGAAAAGTTACTCTCTGTCAACATTCAGTTGCTATTAACATCAACATACAAAA
ACAGCTGCACACCTTCTCCCC
>Tb5508
AGTTTCCTGCGATCAAGGACACGAATGCGACTCGACGAGCCAGAGATTCCCGAAGATCGT
ATCTCCTCTGACGCTGGTGTCAGTGGTGCGAGATCAGAAGTCTTCGTCCCTCATCATCGC
ATCTCCGAGCGCCCGTTGTCGACGTCGTCGTCGACTCAATCGCCGACGACATCGACGCGC
CCCGCGCCACCACGTGTTCACCTCTGTATAAAATCACCTCTTCGAGTCCCCTCTCGGGCA
TTCCCGAAGGATCCACTGATCGATCGTGCCGTGTATACGCCTGCTCGAACTCGCGA
>Tb5590
CATGGAAGCTTGGCAACGTTTTCCATCCGATGCGTTTTCGATCGACCGTTAGCAAACGCG
GTTCCTATGCGCCGGAAAGCTTTTTCATATGCAAAAGATCGTGCTGTGCAACAACATCTT
GCACGAACATTTGCATATGAAAAAGGTACTAGGAAAACTCACTCTTTCCACTCTTCGATA
TTTAATTTAGCAAGATGTTGTTGCACAGCACGATCTATTGAAACTTTTGAAATGTTACTA
GGAAAACTCACTATTTCACTATTCGATCATTTAATTTTTGCAGAATTGTGAATTTCTGCC
ATAATTTCCTCAGTAATAGCG
>Tb5701
CATCGCAATCTCAGACGACAATACTTCCTCTTCATAAACCCAATCCGGAATTCCATTGAA
AACAATTTCGGGTACGCCACTGGCTTCAATGGAATTCCGGATTGGGTTTATGAAGAGGAA
GTATTGTCGTCTGAGATTGCGATGTGGTATTCACCAGATGGTCGATATTTAGCCTATGCA
AGTTTCAACGATACCCAAGTA
>Tb5709
ACGATAAATATGAAACTCTATAAAAACTCAAATTCTATCAAATTTAATTCAATTTCTGAT
TTGCTAATGAGATATCGCGTTTATATAGCACAAGAAACAGAAGCAAAAGCCTGGGCTGAC
GCTGATGCCGAAGCAGGACTTGGTTTCTTAGCGAAAATAATGGGAAAAGTTGGTATGAGA
ATGATAAAGAAGCTAGTTCCAGAA
>Tb5745
TACTGGCTTGTACGTTTGCAATTTGTAAGTGACACACAGCGCTTATATAGCAAAAAAAAT
GTTAAATAAGCGCTGTGTGTCACTTACAAATTGCAAACGTACAAGCCAGTACAGTTCGAA
TTTTAAAAGATATTAAAAATGAAACTATCGTTTCTATCGTTGGCGCTTGCCGTAATCTTT
AATGGCAATCATGTACGCACCCCAAGTGGAAGCAAAAGCCTC
>Tb7054
ACCACCTGTGTCGGTTTCGGGTACGATTCCTGTGTAACTGAAGCTTAGAGACTTTTCCTG
GAAGCATGGTATCAGCCACTTCACTGTACAAGTACAGCTTGCTATCAGCTCTCAGCATAG
AGCACCCCGGATTTGCCTAAGATACATGCCTACAACCTTCCACCTGGACAACCAACGCCA
AGGCCTGACTTAACCTTCTCCGTCCTCTCATCGCATTACACAAGAAGTATTGGAATATTA
ACCAATTTCCCATCGACTACGCCTCTCGGCCTCGCCTTAGGGGTCGACTACCCAGCCCCG
ATTACGTTGGACTGGAACCCTTGGTCTTTCAGCGAACG
>Tb7055
CTATTACGCTTTCTTTAAAGGGTGGCTGCTTCTAAGCCAACCTCCTAGCTGTCTATGCCT
TCCCACATCGTTTCCCACTTAACTAGGAATTTGGGGCCTTAGCTGGCGGTCTGGGTTGTT
TCCCTCTTGACGACGGACGTTAGCACCCGCCGTCTGTCTCCCGGATATCACTCATCGGTA
TTCGGAGTTTGCATCGGTTTGGTAAGTCGGGATGACCCCCTAGCCGAAACAGTGCTCTAC
CCCCTACAGTGATACATGAGGCGCTACCTAAATAGCTTTCGAGGAGAACCAGCTATCTCC
GAGCTTGATTAGCCTTTCACTCCGATCCACAGGTCATCCGCTAACTTTTCAAAGGTAGTC
GGTTCGGTCCTCCAGTCAGTGTTACCTAACCTTCAACCTGCCCATGGATAGATCGCCCGG
TTTCGGGTCTATACCCAGCGACTAAACGCCCTATTAAGACTCGCTTTCGCTACGCCTCCC
CTATTCGGTTAAGCTCGCCACTGAATATAAGTCGCTGACCCATTATACAAAAGGTACGCA
GTCACCTAACAAAGTAGGCTCCCACTGCTTGTACGCATACGGTTTCAGGATCTATTTCAC
TCCCCTCTCCGGGGTTCTTTTCGCCTTTC
>Tb7093
CGGGTGGGTTCCCCCATTCAGAAATCTCCGGATCAAAGGATATTTGCCGCCTCCCCGGAG
CTTTTCGCAGGCTATCACGTCTTTCATCGCCTCTGACTGTCAAGTAATTAAGTGCATGTG
GTGGATGCCTTGGCAGTCAGAGGCGATGAAAGACGTGATAGCCTGCGAAAAGCTCCGGGG
AGGCGGCAAATATCCTGTGATCCGGAGATGTCTGAATGGGGAAACCCACCTGTCATAAGG
CAGGTATCGTATGATGAATACATAGTCATACGAGGCGAACGAGGGGAAGTGAAACATCTC
AGTACCCTTAGGAAAAGAAATCAATATCAATTGAGATTCCCTTAGTAGCGGCG
>Tb7101
ATATCGTTGACAATTAATCCACATTCATGGTAGCATACTTACCAAAGCCATTTTCAAACC
CAATTTCACACCCTTTTTAATAAGCTGAAAGAAAAAGTTATTTTATTGATATATTAAAGA
AAAAACTTAATACAAATAAGGTTTATAAACTATTATTTACCTTGGTCACTATTCCTGCAC
TGGCTTCAGCAAGGGCATTGGCAGAAGCAGCAGCATCAGCATCAGCATCAGCATCGGCCG
AGGCTTTTGCTGATGCTGATGCTGCTGCTTCTGGCCAATGCCCTTGCTGAAGCCAGTGCA
GGAATAGTGACCAAGCTTATTAAAAAGGGTGTGAAATTGGGTTTGAAAATGGCTTTGGGA
AAGAAGTAGCTGCATTCTTCGTAGAATAAAATTCACCAATAACTTGCAA
>Tb7103
TTTACAAATATTATCTGTATTGACAAACAGAAAAATACGCGTAATTTTTTATAATAATGT
AGACGTTTCAATACAACAAAATTCATCAAAAAAACTTATATATTTTGAAATCTTGAATAC
ATTTTCAAATTATTTTTTTTTAATTTACTGTGCATTAAATAGTAGACTGTTAGCAATTGA
GAAATTTGTGAAAATTTGGTGAACAATATCATATTCAGCATCGAAAAATTATGGAAAATC
ATTTTTGTGCATTTTTGTTGTTAAACAGGTATCTTAATGAGAATAAAATGTTATGTAATT
TCTAAATTAAATACAATAGTAATGATTCAACCTTGTTGTTTATCTTTTTTAAAGTAGAAG
ATGAAAGAGAACTTTTGGTGGAACATCCTGAATATACAGTCTAAATCGTTGACAAGCTGA
TCCCATAAATATAGATCT
>Tb7104
TAAACAGTATCTTAATGAGAAAAAAATTGTTATGTAATTTCTAAATTAAATACATAGTAA
TGATTCAACCTTGTGGTTTTATCTTCTATGCTGTTTAATTATCAAATACATGCAAATACA
ATTCTTATTTTTACTTAAAAAAATATATAAGCTATATATTTTTACTTAAAAAAATATATA
AGCTTTATATATGCATTCTTCGTAGAATAAAATTCACAAATAACTTGCAACTTAGGAACT
GGGAGGAAGATTGCAATAAAAATGTGAGACTACAAATAATGAATATATAAAGCTTATATA
TTTTTTTAAGTAAAAATATATAGCTTTATATATTTTTCTTAAAAAAATATATAAGCTTTA
TATATTCATTATTTGTAGTCTCACATTTTTA
>Tb7105
ATGAGAATAAAATGTTATGTAATTTCTAAATTAAATACAATAGTAATGATTCAACCTTTT
TGTTTATCTTCTATGCTGTTTAATTATCAAATACATGCAAATACAATTCTTATTTTTACT
TAAAAAAATATATAAGCTATATATTTTTTACTTAAAAAAATATATAAGCTTTAATATTGC
ATTCTTCGTAGAATAAAATTCACAAATAACTTGCAACTTAGGAACTGGGAGGAAGATTGC
AATAAAAATGTGAGACTACAAATAATAATATATAAAGTTATATATTTTTTAGAAAAAAAA
TATATAAGCTTTATATATTCATTATTTGTAGTCTCACATTTTTATTGCAATCTTCCTCAG
>Tb7106
GCACCAGCATCAGCCTTAGCGTCGGCCAAGGCTTTTCCTTCTACTTGATACTTGAGGTGC
GTATATGGTTGCCATAACAAAGATTATGGCAAGCACCAACGATAGAAAAGATAGTTTCAT
TTTTAATATTTATTAAAATTCAAACTGTATAATTCAAACTTGGCTTATATGTTTGCCATG
TGTCGCTTACAAATCGCAAACATATAAGCCAAGTTTGAATTATACAGTTTGAATTTTAAT
AAATATTAAAAATGAAACTACCATCG
>Tb7110
AAAATCCAAGAAACATGTATTCTTTCTTCAATCTTTTTCAAAATGTGTTTCTTTAATTTA
TAGCATTCTCAGAGCGGACATTCCAATTACATTTGTATAACCAAATCAATGTAAACCAAC
AGCTGTATCGTAGAATAACAATGAAATGTTTAAACCTTTTTAATATGATATTTGTTAATA
TATCTCTTTTAAAGTTGGAAGATGAAAGAGAACCTTTTGGTGGAACATCCTGAATA
>Tb7111
TTCCCAGGGTGTTGGGCATCGGCAAGGGCAATTAGCATCAGCAGCAGCATCAGCACCAGC
ATCAGCCTTAGCGTCGGCCAAGGCTTTTCCTTCTACTTGAGGTGCTGATGCTGCTGCTGA
TGCTAATGCCCTTGCCGATGCCCAACACCCTGGGAAATAAATGGGTTAGGTATCTGTGAA
ATAAAGTTTACGTTAAACTTACAACCTAGACATTGTGAAAACAATTGCAATAGAAATGTG
GGACTACAAATGATAAATATATAAATAATCGCATATATATATTTATCATTTGTAGTCCCA
CATTTCTATTGCAATTGTTTTCCCAATGTCTAGGTTGTAAGTTTAACGTAAACTTTATTT
CACAGATACCTAACCCAATTTAATTTCCCATAAACATTAAGTAAGTTTACATTAATATTT
TATATATTGACAATTCTTAGTTCATATTCATGGTAGCATACTTACCAGGGTGTTGGGCAT
CGGCAAGGGCATTAGCATCAGCAGCAGCATCAGCACCAGCATCAGCCTTAGCGTCGGCCA
AGGCTTTTCCTTCTACTTGAGGTGCGGATATGGTTGCCATAACAAAGATTATGGCAAACA
TATAAGCCAAGTTTTATACAGTTTGAATTTTAATAAATATTAAAAAAAAA
>Tb7113
AAGCACCAACGATATAGTTTCATTTTTAATATTTATTAAAATTCAAACTGTATAATTCAA
ACTTTATCGTTGGTGCTAAGGGAAATAAATGGGTTAGGTATCTGTGAAATAAAGTTTACG
TTAAACTTACAACCTAGACATTGGGAAAACAATTGCAATAGAAATGTGGGACTACAAATG
ATAAATATATAAATAATCGCGTATATATATTGTTAAACAAAAATGTAAACTACATGTCTC
TCTTGTATTTGTTTGCATATGACATTTACACAATGGAAAATAAACGACGAGGTTGCATCA
TC
>Tb7114
AACAATATACAATGTTATGTTTTATTAGGTAAGACTTTATTACAGATGTATGTATATTAA
TATATAGAGAAACATAACATTACGTATAAAGAATAATACCCGTGAGTCCGCTCCGAGAAT
GCTATAAATTAAAGAAACACATTTTGAAAAAGATTGAAGAAAGAATACATGTTTCTTTGA
TTTTGATGTCTTATAAATTCCAAGAA
>Tb7115
CTTTCACTTGGGGTGCGTATATGGTTGCCATAACAAAGATTATGGCAAGCGCCAACGATA
GAAATGATAATTTCATTTTTAATATTTATTAAAATTCCAACTGTATTGGCTTTTACGCTT
GCCATAATCTTTGTTATGGCAACCATATACGCACCCCAAGTGAAAGCAAAAGCCTCGGCT
GATGCTGATGCTGATGCTGCTGCTTCTGCCAATGCCCTTGCTGAAGCCAGTGCAGGAATA
GTGACCAAGCTTATTAAAAAGGGTGTGAAATTTG
>Tb7116
GGTGAAAGAGTAAAAAATCGTAATATTATTTGGTATTACAAGATCTTAACATCGCTATAT
CTAAAATCTATAAATAAAAATTATCAAATTTGATGCAGAACCCAAATCAATGTAAACCAA
CAGCTGTATCGTAGAGTACTTTGAATTGATTCTGCATCAAATTTGATAAATTTTTATTTA
TAGATTTTAGATATATCTCTTTTAAAGTAGAAGATGAAAGAGAACTTTTGGTGGAACATC
CTGAATATACAGTCTAAATCGTTGACAAGCTGATCCCATAAATATAGATCTCA
>Tb7117
GGCCGAGGCTTTTGCTTTCACTTGTGCGTATATGGTTGCCATAACAAAGATTATGGCAAG
CGCCAACGATAGAAATGATAATTTCATTTTTAATATTTATTAAAATTGCAAACGTACAAG
CCAATACAGTTGGAATTTTAATAAATATTAAAAATGAAATTATCATTTCTATCGTTGGCG
CTTGCCATAATCTTTGTTATGGCAACCATATACGCACCCCAAGTGAAA
>Tb7118
TTAGACTGTATATTCAGGATGTTTCAACCAAAAGGTTCTCTTTCATCTTCTACTTTAAAA
GAGATTATAATAACAAATATCATATTAAAAAGGTTTAAAACATTTCATAGTACTCTACGA
TACAGCTGTTGGTTTACATTGATTTGGTTATACAAATGTAATTGGAATGTCCGCTCCGAG
AATGCTATAAATTAAAGAAACACATTTTGAA
>Tb7119
TGGGATCAGCTTGTCAACGATTTAGACTGTATATTCAGGATGTTCCACCAAAAGTTCTCT
TTCATCTTCTACTTTAAAAGAGATATATCATAACAAATATCATATTAAAAATATCAAATT
TGATGCAGAATCAATTCAAAGTACTCTACGATACAGCTGTTGGTTTACATTGATTTGGGT
TATACAAATGTAATTGGAATGTCCGCTCCGAGAATGCT
>Tb7120
TCGTTGGTGCTTGCCATAATCTTTGTTATGGCAACCATATACGCACCTCAAGTAGAAGGA
AAAGCCTTAGCGTCGGCCAAGGCTTTTCCTTCTACTTGAGGTGCGTATATGGTTGCCATA
ACAAAGATTATGGCAAGCACCAACGATAGAAATGATAGTTTCATTTTTAATATTTATTAA
AATTCAAACTGTATAATTCTATCGTTGGTGCTTGCCATAATCTTTGTTATGGCAACCATA
TACGCACCTCAAGTAGAAGGAAAAGCCTTGGCCGACGCTAAGGCTGATGCTGGTG
>Tb7121
CCAAATTTCACACCCTTTTTAATAAGCTTGGTCACTATTCCTGCACTGGCTTCAGCAAGG
GCATTGGCAGAAGCAGCAGCATCAGCATCAGCATCAGCATCGGCCGAGGCTTTTGCTTTC
ACTTGGGGTGCGTATATGGTTGCCATAACAAAGATTATGGCAAGCGCCAACGATAGAAAT
GATAATTTCATTTTTAATATTTATTAAAATTCCAACTGTATTGGCTTTTACGTTTGCCAA
TGCCCCTGCTGAAGCCAGTGCAGGAATAGTGACCAAGCTTATTAAAAAGGGTGTGAAATT
GGGTTTGAAAATGGCTTGGGAAAGAAGTAGCTGCATTCTT
>Tb7123
ATATATACATATGCAATTATTTATATATTTTATCATTTGTAGTTCCACAGTTCTATTGCA
ATTGTCCTCCCAATATCTAGATTGTGAATTTAACGTGGAACTTTATTTCACGAAAAATGC
AGCTACTATGATCCCATGAATCCTTTTACTGCGCCCAAAATCCTGTCCAACATTCCTGCA
CCTGGCTTTAGCAAGGGCATCCGGCAGAAAGC
>Tb7124
TTGCTGAGCCAGTGCAGGAATAGTGACCAAGCTTATTAAAAAGGGTGTGAAATTGGGTTT
GAAAATGGCCTTGGTAAGTATGCTACCATGAATGTGGATTAATTGTCAACGATATTAATA
TTAATGTAATCGTATTTTATATTTAAGGGAAAGAAGTAGCTGCATTCTTCGTAGAATAAA
ATTCACAAATAACTTGCAACCTAAGGAACTGGGAGGAAGATTGCAA
>Tb7128
AAGAGATATATCATAACAAATATCATATTAAAAGGTTTAAACATTTCATTGTACGCGGTT
GTTTACAAATATTATCTGTATTGACAAACAGAAAAATACGCGTAATTTTTTATAATAATG
TAGACGTTTCAATACAACAAAATTCATCAAAAAAACTTATATATTTTGAAATCTTGAATA
CATTTTCAATATTTTTTTTTAATTTACTGTGCATTAATAGTAGACTGTTAGCAATTGAGA
AATTTGTGAAAATTTGGTGGAACATCCCTGAATATACAGTTCTAAATCGTGAAAAACTGA
TCCCATAAATATAGATCTCATTTCTAGGAGAAAAATAAATGAAAAAGGTGAAAGAGTAAA
AAATCGTAATATTATTTGGTATTACAAGATCTTAACATCGCTATATCTAAAATCTATAAA
TAAAAATTATCAAATTTGATGCAGAATCAATTCAAAGTACTCTACGATACAGCTGTTGGT
T
>Tb7152
CATTAGGAAGAAAAAAGAATGTTAGTAAATATAGAGTATTCACTGCGAGAAATTATGGTA
AATTTAGCATTGATGAATTTAGCATAATTTCTCGCAGTGAATACTCTATATTTACTAACA
TTCTTTTTTCTTCCTAATGCAATTTTTATCCAAGCATGATCCGTTATTTTAGGCTCACGC
GGAAGAAAAGGACAGAGAACGTTAAGGAACAACACCAACTTTATTGGAAAGCGGATACAA
TAACCGAGACGTGTCCTCCACATATACCTGTGCCATATTATTAGTAAATACTAAGTCTAT
CATTGTTTGACTATTCTTTTCAATTCTCGTCGGGCTATTAACCATTTGTTTCATACCTAG
ACTGGACATTATCGTTCGTAATTTTCCTGTGTAAAATGAATCTATCATAAAATCTATATT
AAAGTC
>Tb7155
TTGGTAGTGATTAAATCTATAAGTGCCAATTCATACTTAATGTCTTCTCTTAGATATAAT
ATTGCACCTCCTGTCCTTCTATTCTCTGCATCACATCTGATTATCTCATAACCCGGCACG
TTCACTTCCCAATCTTCTATTTCGGACGTCAGCCTCGTTTCCGACAATGCTATAACTGCT
GGATGCATCTTCTTCATAATTTGATTATGTATTTCATCCTTATGGGCTAACAAACTTTGC
GCATTTGTGTACCAAATCATTTCCTCTTCTTTCTGTGATTGCTATTTTGTATCCTCCCAG
CCGGCCCTTCTCTTCTCTTCTTGTAGAACCCTCATAAATGTGCGGGTAATCACAACTCAA
ATGAGTGTACGTCAAATGAGAAGAAATGTATCAACTGTATGTATAAAAACCAAACGTACA
ATCTGAAGATAAAAGATGACCATGATGCATTGA
>Tb7157
GATGTGATGCAGAGAATGAATAGAAGGACAGGAGGTGCAATATTATATCTAAGAGAAGAC
ATTAAGTATTGGCACTTATAGATTACATCTATCGCAACACACCAACAATTTGCACTTATA
GATTTAATCACTACCAATTCATACTTAATGTCTTCTCTTAGATATAATATTGCACAGGTA
TATGTGGTCCATGAGCCTAAAATAACGGATCATGCTTGGATAAAAATTGCATTAGGAAGA
AAAAAGAATGTTAGTAAATATAGAGTATTCACTGCAAGAAATTATGGTAAATTTAGCATT
GATGAATTTAGTCTATTAGTAGAGAAAAATATAGGGCAAAATATAATTCACGGAATAGAT
GAACGAGCTTGGAAATTTGTAAATAGTATAGTCGATGCGTTGGATAATACAACGCCAAGA
AAAGAAGTTCGAATTCCGAAAGTCTGGGAAGGTAAAGTGTGGTTCTCAGAGGAAATTAAA
GAACAAGCAACTAGAAGAGATAAGGCTTTTAGGAGAACTATAACTGAAAAAACGGAGTGC
AGCTGGATACAGTATAAAACCGAGAGGAACGCAGTTGTAAAAATGATTAGAGAGAAAAAA
AAGGAGTATTATGAGGATATGATAGATAACATAGGGATCCTACAAATATGTGGAAAGTAC
TGAAAGAAATAGTTAAAGGAGAACCAATAGGTAC
>Tb7161
GGCACTCGGTGAGTGGTACACTACCATCAGCGCCCCTTTATAAAGATTTTCTCTTACATC
TATCGCAACACACCAACAATTTGCACTTATAGATGTAAGAGAAAATCTTTATAAAGGGGC
GCTGATGGTAGTGTACCACTCACCGAGTGCCTCTGATGGCGAGTTTTTGAGGTTTTTAGA
AGATGTTGTAGAGGAGTTGGTAATAAAAGGAGATTGTATAGTAGTAGGAGACTTTAATAT
AGATTTTATGATAGATTAATTT
>Tb7182
AAAATAGTCAGATGGCGAATACGCCGAAAATCAGTCGAGATTCCTCCTGCAGATTCTCGA
GTAATTGTGCATTTAAGATAGCTCATGGGGGGGAGGGGGTGTAATCATGGTTCATATTTC
GAACGAGTGGAATCGCATCCTTTGGAATATCCAGATTAAAAAATTAAGAAATCTCTTGAA
GCTATACTTAGGATTATCGAATAGTTCTCAAAACTTCCAGAGACGTGTTTCCGAGTTCCT
TTTTTTTTTTTAGAAAACGGCTTTACTTTACGGATTTTCGTTGTTAATCAAATGTCCACC
TACTCCTGCAAGTTTCCTGCGATCAAGGACACCAGCGTCAGAGAGATACGATCTTCGGGA
ATCTCTGGCTCGTCGAGTCGCATTCGTGTCCTTGATCGCAGGAAACTTGCAGGAGTAGGT
GGACATTTGATTAACAACG
>Tb7183
GTGTCAGTGGTGCTGTATCAGAAGAGTTTGCTGGTAAATTCGCTCGATCTCGCGAGTTCG
AGCAGGCGTATACACGGCACGATCGATCAGTGGATCCTTCGGGAATGCCTGGCTCGTCGA
GTCGCATTCGTGTCCTTGATCGCAGGAAACTTGCAGGAGTAGGTGGACATTTGATTAACA
ACGAAAATCCGTAAAGTAAAGCCGTTTTC
>Tb7185
TCGTTGTTAATCAAATGTCCACCTACTCCTGCAAGTTTCCTGCGATCAAGGACACGAATG
CGACTCGACGAGCCAGACATTCCCGAAGATCGGCTTCATCTCTCACGACGAGTTCAGTGG
GCCGAAGCATGATGAGCTCTGAAGTCTTCGTCCCTCATCATCGCATCTCCGAGCGCCCGT
TGTCGACGTCGTCGTCGACTCAATCGCCGACGACATCGACGCGCCCCGCGCCACCACGTG
TTCACCTCTGTATAAAATCACCTCTTCGAGTCCCCTCTCGGGCATTCCCGAAGGATCCAC
TGATCGATCGTGCCGTGTATACGCCTGCTCGAAC
>Tb7192
TCTTTCACAACGAGGTGCAGTATTCCTTCGTCCTTCTTTAGCACATAGTTTATCACTCCA
TTCGAAATTTTCCGGTTTGTAATCCGTTAATATGGTCAGCCAGGAAGATTTCGAGAAAAT
GGCACCAAAGGCTCCAAGAAAAGCGAATCCGGAAGTTCCACCGCCACCTCCTTCCGCTAT
AGATGATTTCGAAATTTTACAGTCG
>Tb7201
ATTGCGGAAGCTAGCGAAATTGACTTACTAAGGATTATTCGAAGATTTCAGTGCATTCCG
CATTGTCATTTAACAGTTGACCCTCGGGACATGTCCTCCCACGGAAAAATGGACTAAGTA
CAATCTGCACTAATACAGTACAGAACTTGTTCTCGTTTGGCTCAGGCAACAGACCCTGAA
CTATATTTACACGCCATTTGTCTAAAGCTCAGTTTAT
>Tb7203
AGGGTCTGTTGCCTGAGCCAAACGAGAACAAGTTCTGTACTGTATTAGTGCAGATTGTAC
TTAGTCCATTTTTCCGTGCATAATGCTCTCGAATAACGTCTCATTGCGGAAGCTAGCGAA
ATTGCGCTCGACACTCAAGCTATTAATAAACTTCCATTAATACCAGTTTCTTATACTACA
AGTTCTTTTATATTAGCGTAGAAAATATTTCGGAACTACAGGTCAAGAGGTAACTTTCTA
ACAGAATAATAAATTTTATAAAAAAATAATCTCTTATAAACGTTACGTTTATGAACTAAT
TATCA
>Tb7208
GCGTGTAAATATAGTTCAGGGTCTGTTGCCTGAGCCAAACGAGAACAAGTTCTGTACTGT
ATTAGTGCAGATTGTACTTAGTCCATTTTTCCGTGCATAATGCTCTCGAGGGTCAACAGT
TAAATGACAATGCGGAATGCACTGAAATCTTCGAATAATCTTAGTAAGACCAATTTCGCT
AGCTTCCGCAATGAGACGGTAATTC
>Tb7210
TATTAATGGAAGTTTATTAATAGCTTGAGTGTCGAGCGAAATTGCGATAAGCTTCTGACA
TGACGTAGACGATATTATTTCCAGGTCATAAACTGAGCTTTAATCAAATGTCATACAAGT
TCCGTGGAGGACATGTCCCGAGGGTCAACTGTTAAATGACAATGCGGAATGCACTGAAAT
CTTCGAATAATCCTAGGTAAGTCAATT
>Tb7211
ACAAAAAATATATTCAATTTTGATTTATAAGTACTTTGGATGCATAGATATTTTAAACGA
TATCACTTAGAACTAATGTATTTTTGCCGCTCAACGGTGAGTGAACAAGTTTTTAACATC
TTTTGATCTATAAACCTACATTTTAGCTTTATATTTTAAAATTCGCGTAAAACTTTTTAA
TTTTATATCTGCAACCTATGTCTGATTTTGCCATGGCTCTTAGTCGTTATTTTGGTTCAC
TATTTTTTAAAAGTTATCTATTGGGAGGTTTTACTATTTATATTTTATAATTATGTGCTG
AAGCATATTTTATATTATATTTGCATTAAAGAGAACAATGAATTATTAACTATTGGCAAA
AACATAATTTGTTTTTTGCTCATATTTAGCATTTGACCGTTTGACATTATTATTATTATT
ATTAATCTACTAAAATCCAGTGCGACCAAAAATGATATTTCTCTCTATTTAATTAGACTT
TCATAATTTTTTCTAAATATAAAAGTAAAGAAAGAATAAGTAAATTCATGTTTTTATATC
CAGTCAATAACATTTCAGTTTTGAAATTAAATCTCATAATGTATGCGCATTTATAGTAAT
AGTTGATCTTTTATTCCCATTCTTAAAATTTTTCATAAGCTTCTTAAATAAATAAGTCAC
GAATAAATAAATCACATTCTGATTCACTTATACTTACAACTGCAAACTAAAAAGTTATAT
GCCATTATCGTCACGTGAATATCAAAATTTGTATTTTAATAGCTAATTCAGTTACAGATG
TGTTTGAAATACAAGTACATCTATAATAAGTAATTAAAAATATATTATAAAAATTTACTT
ACTAAGATTATTCGAAGATTTCAGTGCATTCCGCATTGTCATTTAACTGTTGACCCTCGG
GACATGTCCTCCACGGAACTTGTATGACATTTGATTCAGCCAACAGACCCTGAACTATAT
TTACACGCCATTTGTCTAAAGCTCAGTTTATGACCTGGAAATAATATCGTCTACGTCATG
TCAGAAGCTTATCGCAATTT
>Tb7212
AATGGCGTGTAAATATAGTTCAGGGTCTGTTGCCTGAGCCAAACGAGAACAAGTTCTGTA
CTGTATTAGTGCAGATTGTACTTAGTCCATTTTTCCGTGCATAATGGCAGTTGCTGAATC
AAATGTCATACAAGTTCCGTGGAGGACATGTCCCGAGGGTCAACTGTTAAATGACAATGC
GGAATGCACTGAAATCTTCGAAT
>Tb7215
GAAGTTTATTAATAGCTTGAGTGTCGAGCGAAATTGCGATAAGCTTCTGACATGACGTAG
ACGATATTATTTCCAGGTCATAAACTGAGCTTTAGACAAATGGCGTGTTAATATCAACTT
TTGTCATAATGGCAGTTGCTGAATCAAATGTCATACAAGTTCCGTGGAGGACATGCCCGA
GGGTCAACAGTTAAATGACA
>Tb7217
TAAGGAAACTGGTATTAATGGAAGTTTATTAATAGCTTGAGTGTCGAGCGAAATTGCGAT
AAGCTTCTACAAGGACGTAGACGATATTATTTCCAGGTCATACAAGTTCCGTGGAGGACA
TGTCCCGAGGGTCAACAGTTAAATGACAATGCGGAATGCACTGAAATCTTCGAATAATCT
TAGTAAGTCAATTTCGCTAGCTTCC
>Tb7365
AAGAATACACGAAAACTAAGCAAGCCGTCATCTTTTTGAGACGCATCAAGGCTTGGAATG
ATATCCAAAAGGTGTATAAATCCCAACGTTTCCGTGCTGGTAAAGGTAAAATGCGTAATC
GCCGACGAATTCAGCGACGTGGACCCTTGATCTGTATATGGCCACGATCAGGGCATTCGT
AAAGCATTCCGCAATATCCCTGGTGTCTCTCTGATGAACATCAATAAGATGAATCTATTG
AAATTGGCACCTGGTGGC
>Tb7371
GGAGCACGCGGCACAGAGCAGGACCTCCGGAACGTTAATGATCCTTCCGCAGGTTCACCT
ACGGAAACCTTGTTACGACTTTTACTTCCTCTAAATGATCAAGTTTGGTCATCGTCCCTG
CCCTTTGTACACACCGCCCGTCGCTACTACCGATTGAATGATTTAGTGAGGTCTTCGGAC
TGGTGCGCGGCAATGCGTCGGCATTGCCGATGTTGCCGGGAAGATGACCAAACTTGATCA
TTTAGAGGAAGTAAAAGTCGTAACAAGGTTTCCGTAGGTGAACCTGCGGAAGGATCATTA
ACGTTCCGGAGGTTCACCTACGGAAACCTTGTTACGACTTTTACTTCCTCTAAATGATCA
AGTTTGGTCATCTTCCCGGCAACATCGGCAATGCCGACGCATTGCCGCGCACCAGTCCGA
AGACCTCACTAAATCATTCAATCGGTAGTAGCGACGGGCGGTGTGTACAAAGGGCAGGGA
CGTAATCAACGCGAGCTTATGACTCGCGCTTACTGGGAATTCCTCGTTCATGGGGAACAA
TTGCAAGCCCCAATCCCTAGCACGAAGGAGGTTCAGCGGGTTACCCGGGCCTTTCGGCGC
CCCAATTCCCTAGCACGAAAGAAAGGTTCAGCGGGTTACCCGGGCCTTTCGGCCAGGGAA
CACAACGCTGATTCCTTCAGTGTAGCGCCGCGTGCCGGCCCGAACAATCTAAGGGCAACA
AAAGCCCTGGTATTGCTCAATCTCGTGCGGCTAGAAGCCGCCTGTCCCTCTAAGAAGAAT
TGTTGCTCAATCTCGTGCGGCTAGAAGCCGCCTGTCCCTCTAAGAAGATTTGTGCTAAAT
CCCGTGCGGCTAGAGGCCGCCTGTCCCTCTAAGAAGATTTGTTTGTACGTTTCGTTGGCG
GCTAGACGCCGCCTGTCCCCATCACAGACCTGTTATTGCTCAATCTCGTGCGGCTAGAAG
CCGCCTGTCCCTCTAAAGAAGTTGTGTTTAGAGGGACAGGCGGCTTCTAGGAAGATTTGT
TTTTACTACCAACGTACAAACAAATCTTCTTAGAGGGACAGGCGGCCTCTAAGAAGATTT
GTTTTTACTACCAACGTACAAACAAATCTTCTTAGAAGCCGCCTGTCCCTCTAAGAAGAT
TTGTTTGTACCTTATGGTATCTCGAAGGCCCCCGGCTTCGGCCGGCGGGTTTTTACTAGG
CCGGCGGGTTTTTACTACCAACGTACAAACAAATCTTCTTAGAAGCCGCCTGTCCCNNNN
NACACAACTTCTTTAGAGGGAAACGTACAAACAAATCTCACGAGATTGAGCAATACAGGT
CTGTTAATGGCCTTAGATGTTCTGGGCCGCACGCGCGCTACACTGAAGGAATCAGCGTGT
GTTCCTTAGATGTTCGGGGCCGCAACGCGCGTAGCAATAACAGGTCTGTGATGCCCCTAG
ATGTTCTGGGCCGCACGCGCGCTACACTGCAGGTCTGTGATGCCCTTAGATGTTCTGGGC
CGCACGCGCGCTACACTGACAGGTCTGTGATGCCCTTAGATGTTCTGGGCCGCACGCGCG
CTACACTGAAGGAATCAGCGGTGTGCTCCCTGGGCGGAAGGCCCGGGGTTACCCCGTGAG
AATTA
>Tb7372
TTATTGCTCAATCTCGTGCGGCTAGAAGCCGCCTGTCCCTCAAAGAAGATTTGTTTGTAC
GTTGGTAGAAAAAACCCGCCGGCCGAAGCCGGGGGCCTTCGAGACTCTAGCCTGCTAAAT
AGGCGTACCTTATGGTATCTCGAAGGCCCCCGGCTTCGGCCGGCGGTTTTTTCTACCAAC
CTACAAACAAATCTTCTTAGAGGGACAGGCGGCTTCTAGCCGCACGAGATTGAGCAATAA
CAGGTCTGTATGCCTTTGGATGTTTTGTTGGCCCGCACGCGCGCTACACTGAAGGAATCA
GCGTGTGTTCCCTGGCCGAAAGGCCCGGGTAACCCGCTGAAACCTCCTTCGTGCTAGGGA
TTGGGGCTTGCCAAAATTGGTACTACACTGAAGGAATCAGCGTGTGTTCCCTGGCCGAAA
GGCCCGGGTAACCCGCTGAACCTCCTTCGTACTAGGGATTGGGGCTTGCAATTGTTCCCC
ATGAACGAGGAATTCCCAGTAAGCACGAGTCATAAGCTCGCGTTGATTACGTCCCTGCCC
TTTGTACACACCGCCCGTCAAACACAAAGTTACNTAAACTTTGTGTTTGACGGGCGGTGT
GTACAAAGGGCAGGGACGTAATCA
>Tb7382
TGTATAAGGCGTTCGAGTTCCCTGGAAACCCTCTAGCAGGGAGATAGGGTTTGGAAACGC
GAGCACCCGCAGTTGCGGCGGTGTCCCGGATCTTCCCCTCGGACCTTGAAAATTCCAGGA
GAGGGCCACGTGGAGACCTGCTGCGGATATGGGTACGAACCGGCGCGACACCTCCACGTG
GCCCTCTCCTGGATTTTCAAGGTCCGAGGGGAAGATCCGGACACCGCCGCAACTGCGGTG
CTCTTCGCGTTTCCAAACCCTATCTCCCTGCTAGAGGTTTCCAGGGAACTCGAACGCTTA
TACAGGAAAGGAAAACTCTTTCCGGGATCTCCCGACGGACCTTGAAAATCCAGGAGAGGG
CCACGTGGAGGTGTCGCGCCGGTTCGTACCCATATCCGCAGCAGGTCTCCAAGGGTAAAG
AGCCTCTAGTCCGATAGACT
>Tb7383
AAGCCCGACACGCCCCGCTCCTCAGAGCCAATCCTTATTCCGAAGTTACGGATCCAATTT
GCCGACTTCCCTTACCTACATTAGTCTATCGACAGCAGGCTCCTTAACCTTGGAGACCTG
CTGCGGTGTCCGGATCTTCCCCTCGGACCTTGAAAATCCAGGAGAGGGCCACGTGGAGGT
GTCGCGCCGGTTCGTACCCATATCCGCAGCAGGTCTCCAAGGTAAAGAGCCTCTAGTCGA
TAGAACAAGAGGCTCTTTACCCTTGGAGACCTGGCGGATATGGGTACGAACCGGCGCGAC
ACCTTCAACGTGGCCCTCTCCTTGAATTTTCAAGGT
>Tb7428
TCTGTTGTCGGTACAAATTCTGGCACATTAGGATTTAGAATCTCGTTTGTCAAAGAATTT
ATTTCTGATTCGCTATGTCTTCTGGCTGTTGAAACTACATTTTGTCCCGTCGCGAAGCCC
TTATCCACAATGCCCGCTCCCCCAGTACCTCGTGTATTTGAATCGTACCATTCCATTTCA
ACAGCCAGAAGACATAGCGAATCAGAAATAAATTCTTTGA
>Tb7436
TTTATTTATCATTATATTTATTTATTTATTTATGTCATACATATATTCAATCAATTATTT
ATAACGCAATGCAGACATGTTTAAGCATGATTATTAAATTTTTTAAATTGTTCCACTTTC
TTAATTAACCATGGGCTAGTCCTATAGCCAATGCTAGAGCTGAAGCTGATGCCGAAGCTG
TAGCCGAACAGCCGAAGCTGTAGCCGAAGCTGTAGC
>Tb7479
AGCGGTACTAAGTACGCGCCCGCGTCTTCGCAGGTATACCCGTTACGTACACCGTCGGGA
AAGGAGGAGCGGGCGCGCGGCAGAGTTATCACACATCGAAGATACGTTACAGCGGTACTA
AGTACGCGCACGCGTCTTCCTAATTTCCCGGCGGTGTACGTAACGGGTATACCTGCGAAG
ACGCGTGCGCGTACTTAGTACCGCTGTAACGTATCTTCGATGTGTGATAACTCCGCCGCG
CGC
>Tb7480
ACGTACACCGTCGGGAAAGGAGGAACGGGCGCGCGGCGGAGTTATCACACATCGAAGATA
CGTTGCAGCGGTACTAAGTACGCGCACGCGTCTTCGCAGGTATACCCGTTACGTACACCG
TCGGGAAAAGAGGAACGGGCGCGCGGCAGAGTTATCACACATCGAAGATACGTTACAGCG
GTACTAAGTACGCGCACGCGTCTTCGCAGGTATACCCGTTACGTACACCGTCGGGAAAGG
AGGAGCGGGCGCGCACTTAGTACCGCTGCAACGTATCTTCGATGTGTGATAACTCCGCCG
CGCGCCCGTTCCTCCTTTCCCGACGGTGTACGTAACGGGTATACCT
>Tb7534
CTAAGAACGGCCATGCACCCCAACCCAACCGAATCAAGAAAGAGCTATCAATCTGTCAAT
CTTCCGGTGTCTGGGCCGCTTGAGGGTTTCCCGTGTTGATAGCTCTTTCTTGATTCGGTG
GGTGGTGGTGCATGGCCGTTCTTAGTTGGTGGAGCGATTTGTCTGGTTAATTCCGATAAC
GAACGAGATAGCCTGCTAAA
>Tb7809
AAGTGTCAGATTCATAGATGACTCCGCTACAAAGGTGTGATACAAATAAAACATATCCAG
AGGCTTTTCGATCTTCTTGCCGGTTAACGTCGTCAACTTCGTCATCATATCACGTATTGA
AGATAATTTCTTTCTAGCTGACGAATGCCCACAATACCTCAACGAATATAATCGAGTGCT
GGATTTACCCACAACGAGAGAAA
>Tb8073
GTTCGGCGACGAGTACACGACGACGCGTGCCGGTCCGGAGTCGTCGCATCTTCTCTCGCT
CGAGAGAGCTTCGTGGACTCGGACACGCGGTCGGCTCGCGCGATGCACCCGCGTGCGCGT
GCGAGCGTTACAATTGGAAAGAGAGAACGTTCCGGCGTCCTGCTAAAACCTACTTAACTA
CTGACGACCTCAGAGCCAGGCGAGATTACCCGCTGAATTTAAATAATTATTAAGGCGGA
>Tb8217
GTGCACGGAAGTGGAACGGACCACGTGCTGGATTTACGTTACATCTTTTACGTAGAAAAG
ACATGAACTTCAACTTATTCCTGAAGAAGTTACCACTAATGTTCAGCTATCGTTGCCAAG
ACCATCCTGCAAGGCAACAAGGTTATCGTCGTACGCAGCGAGCAGCTGAACATTAGTGGT
AACTTCTTCAGGAATAAGTTG
>Tb8303
CAACAAAGCATGACTCGGATGTTCGCAGATACTGGGAACACTTCCGTAACTGTTAGCAAG
GTAACTCTCGTTAGGACTTGTGCCTGCGCTACTTCCTGTGGATTATGTTCGGGGATGATG
CTCTCGAACATCCATAATCCACAGGAAGTAGCGCTGTGACGAGTCCTAACGAGAGTTACC
TTGCTAACAGTTACGGAAGTGTTCCCAGTATCTGCGAACATCCGA
>Tb8503
TGAAGGGCTATAATTTTATTAACTTCGGAACTTTGGCATTCGTCGCAATTCTTATTCCGA
TTAATGGAATGGGCTGATGCCCCAAGCCAAGGGCAAATTGGGCATCAGCCATAGGTTCTC
CATTAATCGGAATAAGAATTGCGACGAATGCCCTGTCTGATCCTAGGGCCGATGCCGATG
CTTCAGCCCAAAGGCTAATGCCGAAGCCGCGTCGGGCTCTAGCTATGGCTATGGGAGACG
CTGTAGCCGATGCTCAAGGGCCAGAGCTATGGCTGCATAGCTTATGCCATAGCTGGAAAA
GAAAAGGAAAAACTCAAACAATGTTTTAAAGACATGACTTTAGCAGTAATAGATTACGCT
AAACACAAAGTAGAAAAACATTTATTTAAATGCATATAGTTACTTAAAAGTAATGAACAA
TGTTTTAAAAGGACATGACTTTAGCAGCAATAGAATAACGCTTAACCACAAAGGTAAAAA
ACATTTAT
>Tb8522
ACGCGCTCCGCCCAACCGAGTAAGTAAGGAAAATGGAAAGTTGGTGGATTTCAACCCGCG
ATGTTGCCATCTCCCACTTATGCTACACCTCTCATGTCTCCTTACAGTGCCAGACTAGAG
AGGTGTAGCATAAGTGGGAGATGGCAACATCGCCGGTGAAATACCACTACTTTCATCGTT
TCCTTTCCTTACTCGGTTTGGGGCGGAGCGCGTGCCCGGA
>Tb9021
TAAATGAATAGCAGTTTTTTTACAACTACTGAAAGAATTTTTTTTATAACAATCTGGAAC
TTCGAGCTGTAAGAGAGCGTTACGCCTCGAATGAACCGACAGCAAATGCGCGTTATCCGC
ATTAGAATCAGAAACGTCGCCGTTATGGAAAATACTAGTGGAAAAACTATCAGACAAAGA
AAAGAAGAGCTGGAAAATGATGTCACAACTGATTTATCAGACAATACCGAA
>Tb9037
ATATGACCGGTCTTGTTGCAGTTATAGCAGCTCTGCATCGCAAAGCGGCCGGAATCGTTG
CCACCCTCCGGGCAGCTGCGCGCCATGTGACCAGTCTTATCGCCCGTAACTGCACCGAGG
CCGGCGGCAAGACTTGCTACATTTGCGGCAAGACTGGTCACATAAGCCGTGAATGCGATC
AGGACGACAGGAAGTAGGAGAC
>Tb9067
TTCAACAGTCTGCTTTTAAACGCGATACCATTTCAATCAATAATGTTTTAATTTTTTTAT
ACTCTTAGAATAATTATGTCTCCTGATCCTTTAAAAATAAGCGTTAGCCCCTAGTGACTT
CTACTTGTTTCCAAACATGAAGAAATGGCTCGCTGGAAAGAAATTCAGTTCAAACACGGA
AGTCATCACTGAGACGGAACGCC
>Tb9133
CGGTGCGTTCAAAAGCACGGTCGAAAATTTCGCTACGGCGTACAAGTATGCGGTAAGAGA
GACCAACAGAGATCTCACCTTCCGTCACTCGTGTCCGTGGAGTTGATGTTCGGTAAGCGC
GACGATGCATCCACTCCACGGACACGAGTGACGGAAGGTGAGATCTCTGTTGGTCTCTCT
TACCGCATACTTGTACGCCGTAGCGAAATTTTCGACCGTGCTTTTGAACGCACC
>Tb9219
GGTAATTTATTGTCTTCTTTTACGGGAGGATTGTTATTAGGAGGGAAAAGAACCATTTCC
GCAATTGCCAATGTTTCTTTTAACTTTTCAAAGTGGAACTTGTCTTTTGCGGAAATGGTT
CTTCTCCCTCCTAATAACAATCCTCCCGTAAAAGAAGACAATAAATTACCGGCCACTATT
GATTCTACTTCAGACAATTTGTC
>Tb10560
AACGTCCACTATCCAGTAGTTAATACTAGTAGCCTCCTCCTCGCTTAAAGTGCTTTACAA
AACCAAAAGGCCTTCTTCACACGCGGCATGGCTGGATCAGGTCGGATGTGAAATCCCTGA
GCTTAACTTAGGAATTGCATTCGATACTGGTCAGCTAGAGTATGGGAGAGGATGGTAGAA
TTCCAGGTGTAGCGGTGAAATGCGTAGAGATCTGGAATTCTACCATCCTCTCCCATACTC
TAGCTGACCAGTATCGAATGCAATTCCTAAGTTAAGCTCAGGGATTTCACATCCGACTTA
ATCAGCCGCCTACGCACGCTTTACGCCCAGTAAATCCCGATTAACTTAGGAATTGCATTC
GATACTGGTCAGCTAGAGTATGGGAGAGGATGGTAGAATTCCAGGTGTAGCGGTGAAATG
CGTAGAGATCTGGAGGAATACCTCAGCGTCAGTATTAGGCCAGATGGCTGCCTTCGCCAT
CGGTATTCCTCCAGATCTCTACGCATTTCACCGCTACACCTGGAATTCTAC
>Tb10561
TTGTCCCCCACTAATAGGCAGATTCCTAAGCATTACTCACCCGTCCGCCGCTAGGTTAGG
TAGCAAGCTACCTTTCCCCGCTCGACTTGCATGGCTCAGATTGAACGCTGGCGGCAGGCT
TAACACATGCAAGTCGAGCGGGGAAAGGTAGCTTGCTACCTAACCTAGCGGCGGACGGGT
GAGTAATGCTTAGGAATCTGCCT
>Tb10566
TGCGGTATTAGCATTCCTTTCGGAATGTTGTCCCCCACTAATAGGCAGATTCCTAAGCAT
TACTCACCCGTCCGCCGCTAGGTTAGGTAGCAAGCTACCTTTCCCCGCTCAAATTGAACG
CTGGCGGCAGGCTTAACACATGCAAGTCGAGCGGGGAAAGGTAGCTTGCTACCTAACCTA
GCGGCGGACGGGTGAGTAATGCTTAGGAATCTGCCTATT
>Tb10624
ACAACTCGCCCGCGCGTTGTTAACAACGCTCTCAGTCATCATCCTCCAGTCATTTCGGAC
GACGCCCAGACGACGTGTGACGGAGACTCTCTCGACGCGGCGGCGGCGGCGGCGGTGCGG
TACCGTCATCCGAGGACGGATGGGACGCACGACGCCACTTTGCCGCGGGAGGTCTCGCCA
GCTCGCAACACCCCCAGGCGAACGTCCAAAATGACTGGAGGATGATGACTGAGAGCGTTG
TAACAACGCGCGGGCGAGTTGTCGCGCCGCCGCCGCAGCGCCGGGGTGAGAGAGAGAGAC
CCGCGAGGTCACGGTCTGAGCGCCG
>Tb10625
GCCCGACATGTTCGGCAGCGCGAGATCCGTCACGCGATCTCGCGCGCACACAATGTGCCG
CCGCCCCTTTTACGGGGGCTACGGCACATTGTGTGCGCGCGAGATCGCGTGACGGATCTC
GCGCTGCCGAACATGTCGGGCGAACGGAGCGTCTCTCGGCAGAGCGAGAGCCGGGGCGGA
AGTGTCTTTCAAGAAACCATCGGGCGAGAGAGAGAACAACGCGCGTGTGCGCGCGCGTCT
CTCTCCTCCTTGCGCCCTTCAGCGCGCACGTAAAGAGTTCCGGCGCGGCACAGGTTACCA
CCGGTACGCGCCGGCGGACGCAGGCCGGACCGGGTGTTGACACACCCGGATCGGACGCGT
CGCCACCAAGCGCCTCGCTCCTGATCGCGCACACCTGTCGCTGATCGCGACAAGTGCAAA
GGGGATTCTTCGGCAAGAGGTTTTCCCTTTCCTTCTACGATACCAGACGCAACGAATCGG
CGGGGACCCGACCGACGGCGACCACAGCGTTACGCCGCGACGGCGACGTTATGCACGTCG
GCGCGCGCGATACACGTTGCGTCTGGTATCGTAGAAGGAAAGGGAAAACCTCTTGCC
>Tb10626
GTGCGGTACCGTCATCCGAGGACGGATGGGACGCACGACGCCACTTTGCCGCGGGAGGTC
TCGCCAGCTCGCAACACCCCCAGGCGAACGTCCAACGATCGCTCGTGCGTCGTCCGAAAT
GACTGGAGGATGATGACTGAGAGCGTTGTAACAACGCGCGGGCGAGTTGTCGCGCCGCCG
CCGCAGCGCCGGGGTGAGAGAGAGAGACCCGCGAGGTCA
>Tb10628
GACGCACGACGCCACTTTGCCGCGGGAGGTCTCGCCAGCTCGCAACACCCCCAGGCGAAC
GTCCAACGATCGCTCGTGCGCCCGTACACGCCGTACTCTCTTTCGGAGACGCGCGCGGGC
GCAAGCAGTGTGTTGCGAGCTGGCGAGACCTCCCGCGGCAAAGTGGCGTCGTGCGTCCCA
TCCGTCCTCGGATGACGGTACCGCACCGCCGCCGCCGCGTCGAGAGAGTCTCCGTCACAC
GTCGT
>Tb10632
TGAGACGGGGCGAGATTGCACTTTCGCGCAAAGGCGTTTCGCATGAACGCAAAGAAACGA
TTACCCTGTGAACGGTGGATCACTTAGCTGCGTTAATCGTTTCTTTGCGTTCATGCGAAA
CGCCTTTGCGTTCGAAAGTGCAATCTCGCCCCGTCTCAAAGCGAAACGGGGTTTGGCCCT
TCTATCAGCCTGGCCGCGCGTGCGCGCCACTTAGACACGACGCACCACAGATGCGAGAAC
TTGTCGCACGGGGGGGGGAAGAACGATTCGGCGGGGACCCGACCGACGGCGACCACAGCG
TTACGCCGCGACGGCGACGTTATGCACGTCGGCGCGCGCGATACGGTGCGTCTGGTATCG
TAGAAGGAAAGGGAAAACCTCTTGCCGAAGAATCCCCTTGGCACTTGTCGCGATCAGCGA
CAGGTGTGCGCGATCAGGAGCGAGGCGCTTGGCGGCGACGCGTCCGATCCGGGTTGTGTC
AACACCCGGTCCGGGCCTGCGTCCGCCGGCGCGTACCGGTGGTAACCTGTGCGCGCCGGA
ACTCTTTTACGTGCGCGCTGAAGGGCGCAAGGAGGAGAGAGACAT
>Tb10633
GTTTGGCCCTTCTATCAGCCTGGCCGCGCGTCCGAGCACGCGCGGACCGCCGCCCCTTTT
ACGGGGGCTACGGCACATTGTGTGCGCGCGCGATACGTTGCGTCTGGTATCGTAGAAGGA
AAGGGAAAACCTCTTGCCGAAGAATCCCCTTGGCACTTGTCGCGATCAGCGACAGGTGTG
CGCGATCAGGAGCGAGGCGCT
>Tb10634
CCTTGGTAAGTTTCTTTTCCTCCGCTTTAATATGCTTAAATTCAGCGGGTAATCTCGCCT
GCTCTGAGGGTTCGTCACTTAGTAAGTAGTTTTAGCAGGACGGAGAGCGTTGTAACAACG
CGCGGGCGAGTTGTCGCGCCGCCGCCGCAGCGCCGGGGTGAGAGAGAGAGACCCGCGAGG
TCACGGTCTGAGCGCCGAGAGGAGAGAGAAAGGATCTTGTGGAGCGCGTCGACGACGATC
GGCGCTCAGACCGTGACCTCGCGGGTCTCTCTCTCTCACCCCGGCGCTGCGGCGGCGGCG
CGACAACTCGCCCGCGCGTTGTTACAACGCTCTCAGTCCTGCTAGAAAACTACTTACTAA
CTGACGACCTCAGAGCAGGCGAGATTACCCGCTGAATTTAAATAATTATTAAGGCGGAGG
AAAAGAAACTAACCAGGATTTCC
>Tb10635
CGCTGCCGAACATGTCGGGCGAACGGAGCGTCTCTCGGCAGAGCGAGAGCCGGGGCGGAA
GTGTCTTTGAAGAAACCATCGGGCGAGAGAGAGAGAAATGTGCCGTAGCCCCCGTAAAAG
GGGCGGCGGTCCGCGCGTGCTCGGACGCGCGGCCAGGCTGATAGAAGGGCCAAACCCCGT
TTCGCTTTGAGACGGGGCTTGGCCCTTCTATCAGCCTGGCCGCGCGTCCGAGCACGCGCG
GACCGCCGCCCCTTTTACGGGGGCTACGGCACATTGTGTGCGCGCGAGATCGCGTGACGG
ATCTCGCGCTGCCGAACATGTC
>Tb10636
TCATGTGTCCTGCAGTTCACAAGTTGACGCGCAATTAGCTGCGTTCTTCATCGACCCACG
AGCCAAGTGATCCACCGTTCAGGGTAATCGTTTCGCTTTGAGACGGGGCGAGATTGCACT
TTCGAACGCAAAGGCGTTTCGCATGAACGCAAAGAAACGATTACCCTGAACGGTGGATCA
CTTGGCTCGTGGGTCGATGAAGAACGCAGCTAATTGCGCGTCAACTTGTGAACTGCAGGA
CACATGAACATCGACATTTCGAACGCACATTGCGGTCCACGGATACAATTCCCGGACCAC
GCCTGGCTGAGGGTCGTTTTAGTACCAACACACTGCTTGCGCCCGCGCGCGTCTCCGAAA
GAGAGTACGGCGTGTACGGGCGCAAGCAGTGTGTTGGTACTAAAACGACCCTCAGCCAGG
CGTGGTCCGGGAATTGTATCCGTGGACCGCAATGTGCGTTCGAAATGTCGATGTTCATGT
GTCCTGCTAGAAAACTACTTACTAACTGACGACCTCAGAGCAGGCGAGATTACCCGCTGA
ATTTAAATAATTATTAAGGCGGAGGAAAAGAAACTAACCAGGATTTCC
>Tb10638
AACTCTGAGCAAGTTAAAGGCGTTTTCTTTAAAATTAAAAAAAATGTCCATACTTAAAAA
AAAACAGTTCAATAAATTTTTCTTTGTATGTGCGGATAATGAAATAGTAAATTTAAAATC
AAAACCCAATAATATATGCAGAGTAGTTTATTTCAGTCTGCTATTTTATAGTACATTCTT
ATGTTCCTCTTCATTGTTGCTTCCCAAATATATGTAATATTGTGAGATTTTCTTGTAAGC
TGTACATAATTTTAGCCTGCGATGCGGCATCTTCCTTTAACAACTTCAAAAATGAAAAAG
AATCGTACCAACACATTTTCTATATATTTAATGATCACTTT
>Tb10665
ATTACATACTTGTGTTGAGATTTTGGAACTTCTACGGATACCGTGGTACATCTTTTTTCC
ATATCCTTGTAGATAGTTTCAATCTTTTGCTTTGCAGCCAAAAATATATCATCCGTTTAT
ATATGGTGCGCATAACGAAAATCTCAATGCTATGATGGGAGAAACTGGTGCTCGCATCAA
TATTCCTCCTGCATCGGTACAGCAGGATGAAATAA
>Tb10697
GGCGAATCATGTGTTGATTTAATATATTTTGAGGATATTATTTATAAGCATCAAGTATTG
CAGTATGCAATACATAATAGTTATGCATAGCATACTGCAATACTTGATGCTTATAAATAA
TATCCTCAAAATATATTAAATCAACACATGACTCGCCTTCCTCCAATTTTTGGACATTTA
CCCCAAAGTGCATCCGCATCAGCTTCAGCAATTACAATAGTACCTACAGTACATGCAAAT
GCTGAAGCTGATGCGGATGCACTTTGGGGTAAATGTCCAAAAATTGGAGGAAGGCGAATC
ATGTGTTGATTTAATATATTTTGAGGATATTATTTATAAACTGCAATACATAACAATTAT
GCATAGCATACTGCAATACTTGATGCTTATAAATAATATCCTCAAAATATATTAAATCAA
CACA
>Tb10718
TTCGGCATCAGCGTCAGCCCAGGCGTCAGCCCAGGCTTCAGCTGCTGTTTCAGGTGCGTA
TATAATCGCAATAACAACGACGATGGTAAGAGTCAACGATAAATATGATACTATTATATT
TTCAAGAAAAAAATATATAAATAACACTTGTATATTTTTAATATATATTAATTTTTTCTG
AAGTACACAAAAGAAAATAAATTAATATGTTTGCATCA
>Tb10721
ATGTATAAACTATTATTTATATTTATATATTCATCGTTAATAGTCTTACAATTCTGTTGT
AATTTTGCTCCCAGTTCCAAGATTAAAAGTTATTCATGAATTTTATTCCATAAAAAATGC
AGCTACTACCTTTTTTTTAAATATAAAATACATTTATATTAATATTAATTTTGATAACAC
ATTTTAGTCTACATTTATGGTAGAATACTTACTCCTCCGCACAGGTTCCTCATCCTGAAA
GAAAAAGTTATTTCAGTTATACATTAATGAAAAAAACTTGAAACAAGTAGTAAGTTTTGA
AGTAAGTTTTAATCATAAAATAATTACTGTTTACCTTCTAAATTGGGAGCAACCTGCATC
GGCATGTGCATCAGCATCAGCGTCAGCCCCGGCTTTTGCTTCTACCGGCAGGT
>Tb10722
TTTGCTTCTACCGCAGGTGATACATANTACCATAACAAAGATTATGGCAAAAGCCAACAG
GAGATATGTGATGGTTGCATTTTTTTTGACCAAAAACGTACAAGCCAACGCAGCTTGAGT
TTTGATAATAAAAAAATGCAACCATCATATCTCCTGTTGGCTTTTGCCATAATCTTTGTT
ATGGTAATTATGTACTCACCTGCGGTAGAAGCAAAAGCCGGGGCTGACGCTGATGCTGAT
GCACATGCCGATGCAGGTTGCTCCCAATTTAGAAGGATGAGGAACCTGTGCGGAGGA
>Tb10738
GTGGCGCGCGCTTGCGACGGCCTCGACGCACACTCGTCACATACGTGAGAGCTGCGGCCT
GATACCTTGCGTGTACCGCCGGGCAGCCGGCCGGGCGACCGAGGGTTCGTCGTCGTGCAC
TTCTCCCCTAGTAGAACGTCGCGACCCGCTGGGTGTCGGTCTACGGTCCGGGGGCGGTGA
CTGACGCGCCGCCGGTAAAACGGCACGC
>Tb10739
GACGGCCTCGACGCACACTCGTCACATACGTGAGAGCTGCGGCCTGATACCTTGCGTGTA
CCGCCGGGCAGCCGGCCGGGCGACCGAGGGTTTGACGCGTGTCGATGTCCGGCGTTCGTC
GTCGTGCACTTCTCCCCTAGTAGAACGTCGCGACCCGCTGGGTGTCGGTCTACGGTCCGG
GTGCGGTGACTGACGCGCCGCCGGTAAAACGGCACGCGTCAAACCCTCGGTCGCCCGGCC
GGCTGCCCGGCGGTACACGCAAGGTATCAGGCCGCAGCTCTCACGTATGTGACGAGTG
>Tb10740
TAGACCGACACCCAGCGGGTCGCGACGTTTCTACTAGGGGAGAAGTGCACGACGACGAAC
GCCGGACATCGACGCACGGCAGCGTGCCCGCGCGCGAGCCACGGTACACGGAGGCTAACG
GACCTAGTGCCGTCACCGGTCCTGGCCCGCTGTTGGTCGTACGGTTAACCTTCGACAGGC
CTGCGAACGTCCCACGGGGTCTACCCCACGGGA
>Tb10742
TACCGGCGGCGCGTCAGTCACCGCACCCGGACCGTAGACCGACACCCAGCGGGTCGCGAC
GTTCTACTAGGGGAGAAGTGCACGACGACGAACGCCGGACATCGACGCAGCTCTCACGTA
TGTGACGAGTGTGCGTCGAGGCCGTCGCAAGCGCGCGCCACGGTACACGGAGGCTAACGG
ACCTAGTGCCGTCACCGGTCC
>Tb10743
TACCGGCGGCGCGTCAGTCACCGCACCCGGACCGTAGACCGACACCCAGCGGGTCGCGAC
GTTCTACTAGGGGAGAAGTGCACGACGACGAACGCCGGACATCGACGCGACCCGCTGGGT
GTCGGTCTACGGTCCGGGTGCGGTGACTGACGCGCCGCCGGTAAAACGGCACGCGTCAAA
CCCTCGGTCGCCCGGCCGGCTGCCCGGCGGTACACGCAAG
>Tb10746
CGGCACTAGGTCCGTTAGCCTCCGTGTACCGTGGCGCGCGCTTGCGACGGCCTCGACGCA
CACTCGTCACATACGTGAGAGCTGCGGCCTGTTACCTTGCGTGTACCGCGCGGGCACGCT
GCCGTGCGTCGATGTCCGGCGTTCGTCGTCGTGCACTTCTCCCCTAGTAGAACGTCCGCG
ACCCGCTGGGTGTCGGTCTACGGTCCGGG
>Tb10749
ACGTTCGCAGGCCTGTCGAAGGTTAACCGTACGACCAACAGCGGGCCAGGACCGGTGACG
GCACTAGGTCCGTTAGCCTCCGTGTACCGTGGCGCGCGCTTGCGACGGCCTCGTCGTGCA
CTTCTCCCCTAGTAGAACGTCGCGACCCGCTGGGTGTCGGTCTACGGTCCGGGTGCGGTG
ACTGACGCGCCGCCGGTAAAACGGCACGCGTCAAACCCTCGGTCGCCCGGCCGGCTGCCC
GGCGGTA
>Tb10753
TTTAGTAGTTTAAATGTTTATTTCTGTAAATTTTTATAAATTATCTTATCTCTTCTTCTT
CTCTCTCTCTCTGTATTTAAACTGAAGATAATCTTTAACAATCTCACGAAATTGATAGCG
AGCAATTGTTAAATTGGCTCTTCACAACTCGATATTATGAAAAAAGAGATTATATGTATA
TATAAATATTAATTAAAATTTCTTATTTATATGATTAATATTTTATTGAGACATTCGTCT
TGGAACAACAATATTGCATTTGCTTATGTTTATATTTCATTTTGATTTTGTATAGAATAA
TTTTGTAATGTAACGTTTAACCAGCCAAACTTGCCAATACTGCGGGGGATAGAGCTTTCC
CGTTAGCTACAGCTACCATCAATGTAGCAAACGGGAAAGCTCTATCCCCCGCAGTATTGG
CAAGTTTGGCTGGTTAAACGTTACATAACAAAATTAATTATATACAAAATAAAATGAAAT
ATAAACATAAG
>Tb10758
GCTAAACGGGAAAGCTATATCCCCGCAGTATTGGCAAGTTTGGCTGGTTAAACGTTACAT
AACAAAATTAATTATATACAAAATAAAATGAAATATAAACATAAGCCAAACTTGCCAATA
CTGCGGGGGATAGAGCTTTCCCGTTAGCTACAGCTACCATCAATGTTGCAATCATCGCAA
AGATGGTTATCAGCTTTACAATCTTCATACTTTCAAGCTTAAATATCACCTCACTGTGAA
GTCAGAGTACGACAACTTGTTTAATTTAAGCTTGAAAGTATGA
>Tb10759
ATTCGTCTTGGAATAACAATTTTTGATTTGCTTATGTTTATATTTCATTTTATTTTGTAT
ATAATTATTTTTGTTATGTAACGTTTAAACCAGCAAACTTGCCAATACTGCGGGGATATA
GCTTTCCCGTTTAGCTGCAAAGATATAATATAATGTTATAATATAAAAATATTTTAACTA
TTATATGATTATAAAAATATAATACAGTTATTAGTCACTTACGGATAGAGCTTTCCCGTT
AGCTACAGTTACCATCAATGTTGCAATCATCGCAAAGATGGTTATCAGCTTTACAATCTT
CATACTTTTAAGCTTAAATTAAACAAGTTGTCGTACTCTATATCACCTCACTGTGAAGTC
AGAGTACGACAACTTGTTTAATTTAAGCTTGAAAGTATG
>Tb10773
CTCATGTTTATATTTCGTTTTAATTTCGTATATAATAATTTTGTTATGTAACGTTTAACC
ATGACGTTTTATTATTGCTTTGAGTTGGTCGGCGGTTAAAATATCACCTCGCTGTAAAGT
TAGTACACCACAACTTGTTCAATTTAAGCTTGAAAGTATGAAGATTGTAAAGCTGATAAC
CATCTTTGCCATGATTGCAACATTGATGGTAACTGTAACTAACGGGGAAGCCGTTTTTTT
AACCCCCGACCAAATCAAAGCAATGATAAAACGTCATGGTTAAACATTACATAACAAAAT
TATTATATACGAAATTAAAATGAAATCTAAACATAAGCAAATGCAAAATTGTTGTTCCAA
AACGAATGGCTTAATAAAATATTAATCATATA
>Tb10775
CTCATGTTTATATTTCATTTTAATTTCGTATATAATAATTTTGTTATGTAACGTTTAACC
ATGACGTTTTATTATTGCTTTGAGTTGGTCGGCGGTGAAAATGAAATATAAACATGAGCA
AATGCAAAATTGTTGTTCCATATAAATAAGAAATTTAAATTAATATTTATCTTGCTTTTC
ATATTCTTTCTTTTCTACATT
>Tb10780
AAGCTAAGTTTGCAACTCCGGCCATGAATTTCTCACGTAGATCTTCGGGCTTGATGTCCA
AGATCTAAGGCGCAAAAATAGTACCGAAATCATACACTTAGCTTCGGTTTGCTTGTCGAT
TGGTTATCCCACGGTCGCTAGCGCGCCGCACAGCATCGCAAACGGCTTCAAGAACTTGCT
GGCTGTCGCTGCTGTTACCGAG
>Tb10784
GAAACCCATGTCGTCGTCCTCCGACTCCGATTCTTCCTTCTTCTCCTCCTTCTTCTCCGC
AGCAGGAGCGTCGGCGGCCGCGGCTACTGGAGTCGCTACGGCTGCGGCAGCAGCGGCGAA
CTTGCTGGCTGTCGCTGCTGTTACCGAGGTTGAATTCGCGGAGGCTGCCACCATCAAGGA
GTACATCAAGGATCCGAGCAAGTTCGCCGCTGCTGCCGCAGCCGTAGCGACTCCAGTAAG
CCGCGGCCGCCGACGCCTCCTGCTGCGGAGAAGAAGGAGGAGAAGAAGGAAGAATCGGAG
TCGGAGGACGACGACATGGGTTTCGGACTGTTCGACTAAGGCACGCATACTCGCATCTAA
CTCGTGCGTGGATAAACATGCGTCTGAAACCATCTTTGTCAAGCAAGACCGATCATTTTA
TAAAGTGCTTGTTCTCGACATT
>Tb10785
AAAATAGTACCGGAATCGTACACTTGTTCGACCAATAAACCGTAAGAGAACGGAGAGATG
TTCAGCATGTTGAGAAGCGTGGCTTCGGAAGCTCCCACCATCAAGGAGTACATCAAGGAT
CCGAGCAAGTTCGCCGCTGCTGCCGCAGCCGTAGCGACTCCAGTAGCCGCGGCCGCCGAC
GCTCCTGCTGCGGAGAAGAA
>Tb10788
GTAAGTATCACAAGGAGGTGTCGGAAAACGCCTACAAAGTCTATGAACAAGTCCAAGGAA
TGCATGATGAAGTCCCTACTGCCAATATGGTACTTCTCGATGATCAGCTGCGTGTCATAA
ATAACAAAGCCGCAAATCATCGAGAAGTACCATATTGGCAGTTTAGGGACTTCCATGCAT
TCCTTGGACTTGTTCATAGACTTTGTAGGCGTTTTCCGACACCCCTCCTTGTGATA
>Tb10795
GCATCGGCATTGGCATCTGCGTCAGCTTTTGCTTCTACCCCAGGAGTGTACATAATCGCC
ATAACAAAGATTATGGCAAAAGCCAATAGGAGATATGATGGGTGCATTTTCTTATTATTT
ATCAAAAGTCAAGCTACGTTGGTTTGTACGTTTGTCTTTTGATAAATAATAAGAAAATGC
AACCATCATATCTCCTATTGGCTTTTGCCATAATCTTTGTTATGGCGATTATGTACACTC
CTGGGGTAGAAGCAAAAG
>Tb10799
CATCGGCATTGGCATCTGCGTCAGCTTTTGCTTCTACCCCAGGAGTGTACATAATCGCCA
TAACAAAGATTATGGCAAAAGCCAATAGGAGATATGATGGTTGCATTTTTTCTGAAATAA
AATTCATGAGTTACTTGCAATCTTAGAACTGGGAGCACAATTACAATAGAAATGTAAGAC
TACGAACGATGAATATATAAATAATAGTTTATTTATATTTTTAAGCAAAATACATTAATT
ATATTTACATCTCTCTTATATTTACGTCTCTGCTGTATTGTTTATATTTAAGAATTACAT
GATGGGAAATAAAAAACGAAGATTGCATCATCAATATTATTCTGTTTAATGTTTTACAAT
TTACCTTATCTCGACGTTTCAAATGTTTCTAAAGCGTATAACAAATACTAAAGCTGATCA
AACACA
>Tb10809
CTCGCAATTAGTCAAGGCATACTTCAACCTATTACGGAGGAAGATAACCAAAGGGAGCGA
TTCCCTGAGTTTGTGTGGACCAGGAGATGGCCGGGGGGCATACACACCCCCGAGTTTATC
CAACATCCATGCTTTCGGCGCATTAAGACGCTTTAGATGCTTCTTTGGACCACGAGCCAT
GTTGGGTCTCTAAACGGAAAAAAGAAGCATCTAAAGCGTCTTAATGCGCCGAAAGCATGG
ATGTTGGATAAACTCGGGGGTGTGTATGCCCCCCGGCCATCTACTGGTCCACACAAACTC
AGGGAATCGCTCCCTTTG
>Tb10826
CGTGGCTTCATAGTTCAAGAAAGCCAGAGATCTCACCCATTTAAAAGTTTGAGAATAGGT
GAGGTCGTTTCGGCCCCAAGGCCTCTAATCATTCGCTTTAACAAGATGAGACTCTGGCTT
TCTTGAACTATGAAGCCACGAGCATCTCGGATCAGAGTGCCAAGTGGGCCAATTTTTGGT
AAGCAGAACTGGCCCACTTGGCACTCTGATCCGAGATGCTCGTGGCTTCATAGTTCAAGA
AAGCCAGAGATCTCACCCATTTAAAGTTTGAGAATAGGTTGAGGTCGTTTCGGCCCCAAG
GCCTCTAATCAAACCATCTAGTAGCTGGTTCCCTCCGAAGTTTCCCTCAGGATAGCTGGC
ACTCGGCCGTTCCGCACGGAACGCGCGCGAGTCTCATCTGGTAAAGCGAATGATTAGAGG
CCTTTGGGGCCGAAACGACCTCAACCTA
>Tb10828
GTTACACACTCCTTAGCGGATTCCGACTTCCATGGCCACCGTCCTGCTGTCTTAAGCAAC
CAACGCCTTTCATGGTGTCCCATGAGCGTCGAGTTGGGCGCCTGAACTGGCGCTGTGGGA
TGAACCAAACGCAGAGGTAAGGCGCCCAACTCGACGCCCATGGCACACCATGAAAGGCGT
TGGTTGCTTAAGACAGCAGGGAC
>Tb10831
TGCTGTCTTAAGCAACCAACGCCTTTCATGGTGTCCCATGAGCGTCGAGTTGGGCGCCTT
AACTCTGCGTTTGGTTCATCCCACAGCGCCAGTTCTGGCGCCCAACTCGACGCTCATGGG
ACACCATGAAAGGCGTTGGTTGCTTAAGACAGCAGGACGGTGGCCATGGAAGTCGAGTTG
GGCGCCTTAACTCTGCGTTTGGTTCATCCCACAGCGCCAGTTCTGCTTACCAAAAATGGC
CCACTTGGCACTCTGATCCGAGATGCTCGTGGCTTCATAGTTCAAGAAAGCCAGAGTCTC
ATCTGGTAAAGCGAATGATTAGAGGCCTTGGGGCCGAAACGACCTCAACCTATTCTCAAA
CTTTAAATGGGTGAGATCTCTGGCTTTCTTGAACTATGAAGCCACGAGCATC
>Tb10832
CCACCGCCCTGCTGTCTTAAGCAACCAACGCCTTTCATGGTGTCCCATGAGCGTCGAGTT
GGGCGCCTTAACTCTGCGTTTGGTTCATCCCACAGCGCCAGTTCGACGCTCATGGGACAC
CATGAAAGGCGTTGGTTGCTTAAGACAGCAGGACGGTGGCCATGGAAGTCGGAATCCGCT
AAGGAGTGTGTAACAACTCACCTGCCGAAGCAACTAGCCCTGAAAATGGATGGCGCTGAC
GGCAGAGTATAGGCTCGACGCTTCAGCGCCATCCATTTTCAGGGCTAGTTGCTTCGGCAG
GTGAGTTGTTACACACTCCTTAGCGGATTCCGACTTCCATGGCCACCGTCCTGCTGTCTT
AAGCAACCAACGCCTTTCATGGTGTCCCATGAGCGTCAGAACTGGCGCTGTGGGATGAAA
CAAACGCAGAGTTAAAGGCGCAACTCGACGCTCATGGGCACACCATGAAAGGCGTTGGTT
GCTTAAGACAGCCAGGACG
>Tb10834
GTCTCGGGATGATCTCTCCTTAGAGCGGGTTGCTTGAGAGTGCAGCTCTAAGTGGGTGGT
AAACCTCCATCTAAGGCTAAATACGACCCGATACTTGTTCGCTATCGGTCTCCCGACTCT
AAGGAGAGATCCTCCCGAGGCGTCGCGTCGCGTCCAAGTCCATCTTGAATGGGGCCACTT
ACCCGCAGAGGGTGCCAGGCCCGTAGCGACCGGTGCGCGTCTCGGGCCTGGCCACCCTTC
TGGCGGGTAAGCCCCATTCAAGATGGACTTGGACGCGACGCGACGCCTCGGGATGAGCCG
GAACCTTTCCCAAACCC
>Tb10836
TCTAGGAGAGATCCTCCCGAGACGCGCACCGGTCGCTACGGGCCTGGCACCCTCTGCGGG
TAAGTGGCCCCCTTCAAGATGGACTTGGACGCGACGCGACCGGTGCGCGTCTCGGGAGGA
TCTCTCCTTAGAGTCGGGTTGCTTGAGAGTGCAGCTCTAAGTGGGTGGTAAACTCCATCT
AAGGCAAAACCGACCACGAGACCGATAGCGGAACAAGTACCCGACTCTAAGGAGAGATCC
TCCCGAGGCGTCGCGTCGCGTCCAAGTCCATCTTGAATGGGGCCACTTACCCGCAGAGGG
TGCCAAGGCCCGAGCGACCGGTGCGCGTCTCGGGAGGAGGCGAGATTACCCGCTGAATTT
AAGCATATTATTAAGCGGAGGAAAAGAAACTAACCAGATTTCCTCAGTAGCGGCGAGCGA
ACAGGAAAGAGCCCCAG
>Tb10838
GCCGCTACTGAGGAAATCCTTGGTAAGTTTCTTTTCCTCCGCTTAATAATATGCTTAAAT
TCAGCGGGAATCTCGCCTGCTCTGAGGTTCGTCACTAGCGGCGAGCGAACAGGAAAAAGC
CCAGCACCGAATCCCGCGGTTCCGCCGCAGGGAAATGTGGTGTTTGGGAGGGTCCGCTTA
TCCCGAGGCGTCGCGTCGCGTCCAAGTCCATCTTGAATGGGGCCCACTTACCCCGCTCTG
CGGGTAAGTGGCCCCATTCAAGATGGACTTGGACGCGACGCGACGACCTCAGAGCAGGCG
AGATTACCCGCTGAATTTAAGCATATTATTAAGCGGGTAATCTCGCCTGCTCTGAGCTTC
AGTTAGTAAGTAGTTTTCCCTAGCAGGACGCCGGAACGCTCTCTTTCAATTGTAACGCGC
GTTGAC
>Tb10839
AAAGGCGGACCCTCCCAAACACCAACATTCCCCGCGGCGGAACCGCGGGATTCGGTGCTG
GGCTCGCGCTTGTTCGCTCGCCGCTACTGAAGGAATCCTGGATGGGGCCACTTACCCGCA
GAGGGTGCCAGGCTTAGTTTGTGGTGTTTGGGAGGGTCCGCTTATCCCGAGGCGTCGCGT
CGCGTCCAAGTCCATCTTGAATGGGGCCACTTACCCGCAGAGGGTTGCCAGGCCCGTACG
ACCGGTGCGCGTCTCGG
>Tb10863
ATCAGCTTCCTCCGCAGACGGATTAAAACCAGCGATTTCAATATCACCTGCTTTACGGGT
GACTAACTTGCCATATACTTCGTATATCACATCGTCTACTAGTTTAGTTTTAGCTGCAGT
TGAATCTTTCTCCATCTTCCACAATGAAGATTTATAAGGATCTTTTCACCGGAGACGAGA
TGTTCTCCGATACCTACAAAATCAAACTAGTAGAC
>Tb10880
GCGTGTGCAAGTCTCTCGTTGAACTACAGACTCATCTTGCACGTATTCGGAAGCGCTGAG
GTGATCCAAACGTCTTCTTTGCCAGCCTCATGGATCACCTCAGCGCTTCCGAATACGTGC
AAGATGAGTCTGTAGTTCAACGAGAGACTTGCACACGCAAGTGTGCCAACGCCCCTTAAG
TAATCATGCCTGCCAAAATGGCGCTCGTTGCGAGCTACGTCGCTAACCATACGCAAATTT
CTTTTCATCATTCTTTAATATTCCTCGATTGGA
>Tb10888
GTATCGTTTCCATTTCGAAATCTGTATATAACGTATGTCTAAATTTCTTTTCCAAGCCGT
AACTATAAAATCTGAAAAGGCACTCTAATCCGTATCGGTATTTTTCGCGGGCATCTTCTT
TGGCTACAGTTCGAAATTCCTCGTACATAGTACGATTGAAATTTTCACGCAAGAAAAACG
ACCAGAAACGGAAAAGAGTGTTCATCTCTTGCGATTGTCCGATACCAATATCATTCACGC
TGTCTGAAAGAACGCAAACGATTAGGTATCGGACAATCGCAAGAGATGAACACTCTTTTC
CGTTTCTGGTCGTTTTTCTTGC
>Tb10909
TAACGACGATATTAATGTGAATCTTCCTCCTTGCCCATTTTTGTTGTTTTAGGAGACTTC
CTTTAGTATTCTCCAGGTGCCACGACAGAAAGAAGAAGATTCACATTAATATCGTCGTTA
TCGGACACGTCGACTCTGGCAAGTCGACCACCACCGGTCATTTGATCTACAAATGCGGTG
GTATCGATAAGCGTACCATTGAGAAGTTCGAGAAAGAAGCTCAGGAGATGGGCAAAGGTT
CC
>Tb10955
TATCCTCGTACACCAATAAAACCAGAGGAGTGGAAAGCTGCAGCTTCAGCCATAGCTTCC
ACCTCCTGGTTTTATTGGTGTACGAGGATAGTTCGAAAAGTTCTCTGCCTAATAATAACA
TTATGATGCCAGGAAAATCAAATGGTCATGAATTTTCATAAGTTTAATACTTCGAAGGGC
CTACTGTAAAGTTTTATACAGATGCATTCAGTAGTTATTTTTTGTCACGATCGAGTAAAG
CAAGCAAGTTGTGATAATTTTTAAAAGATGCATTCAGTAGTTATTTTTTGTCACGAATCG
AGTAAA
>Tb10957
TTCCTGGCATCATATGTATTATTAGGCCAGAGAANNNNNNGAACTATCCTCGTACACCAA
TAAAACCAAGGAGGTGGAAGCTGCAGCTTCAGGCAATAGCATGGCCGAAGCAATGGCCGA
AGCAATGGCCGATGCAATGGCCGATGCAATGGCTGATGCTATGGCCGATGCTATGGCTGA
AGCTGCAGCTGATCCACCTCCTGGTTTTATTGTAAGTTTGATATTAATTTATACAATTTC
ACGTCGATGTAAAATATTCCGATGTATATATACTCCATCCTTTTTTTTTTACGCTGAGAA
ATCCTCATGGACTTCCTCGCCTCTTGGGATAGAGGCGAGGGGTATGCCGGACTCTTAAGG
CCATCACATGTACATTTCCGTAACTGTAATCGTAAGATTTCGACCAATCACATTATTCAA
TTCGGCCGTCCGTAATCGTAAAAAATTGAGCAACACGATTGGTCGATTCGGCCGGTTACA
GTTACGGAAATATACGTGTGATGGCCTTTACCAGGCTAAAACTTAGCGAGTGTTCCTCCC
TCCCCGCAATGGACACGCCCAGGCATTGCTCTCGCATTACCTCCGGGCGGTTTATATACT
CCATCCTAAACTAAAACTTATTATTTGATTTATTTCTTTTTAGGGTGTACGAGGATAGTT
CGAAAAGTTCTCTGCCTAATAATACATATATGATGCCAGGAATATCAATGGTCATGAATT
TTCCATAAGTTTAAAACTTCGAAGGGCCTACTGTAAAGTTTTAAACAGATGCATTCAGTA
GTTATTTTTTGTCACGATCGAGGTAAAGCCAGGCAAGTTGTGATAATTCTCGGA
>Tb10977
AAGTAAATGTGGGTACAATCTAATGAACCATAACTGATTTAATGAGCCATTCGCGGTTTC
ACCTTAATTCGGCATGCACTGAGACATGCATGGCTTAGTCATATGCTTGTCTCAAAGATT
AAGCCATGCATGTCTCAGTGCATGCCGAATTAAGGTGAAACCGCGAATGGCTCATTAAAT
CAGTTATGGTTCATTAGATTGTACCACATTTACTTGGATAACTGTGGTAATTCTAGAGCT
AATACATGCAAAACAGAGTCCCGACCAGTGATGGAAGGGACGCTTTTATTAG
>Tb10986
AATTAACACAAGTGTTAATTTTTACAAACTGATACCAGTAATATATTGGACATTGGCAAA
ATGGCATTACTTTTAAGTAACTATATGCATTTAAAGAAATGACTTTAGCAGCAATAGATT
ACGCTAAACACAAAGTAGAAAAACATTTATTTAAATGCATATAGTTACTTAAAAGTAATG
CCATTTTGCCAATGTCCAATATATTA
>Tb11003
TCGGCTACAGCTTCGGCTGCAGCCTCGGCATCAGCTTCAGCTCTAGCATTGGCTATAGGA
CTAGCCCATTGTAATGAGCCACTTAGACCTACGATAATTACTGCGATGAACAAAAATTTC
AGAACTTTCATTTTTGTATTCTGAAATTTTTGTTCATCGCAGTAATTATCGTAGGTCTAA
GTGGCTCATTAACATGGGCTAGTCCTATAGCCAATGCTAGAGCTGAAGCTGATGCCGAGG
CTGCAGCCGAAGCTGTAGCCGAAGCTGTAGCCGAAGCTGGTTTTACCTGCTCTACCCTCT
TTTGGCGG
>Tb11004
AATGCAAGACAACATGTTTAATGATTATTAACTTTTTTAAATTGTCCACTTTCTTAATTA
ACCGTTGGGAGGTTTGTGGTGAAGGAATGGTAGACTCATCAAGCCCGCCAAAAGAGGTAG
AGCAGGTAAAACAGCTTCGGCTACAGCCTTCGCTACAGCTTCGGCTGCAGCCTCGGCATC
AGCTTCAGCTCTAGCATTGGCTATAGGACTAGCCCATGTTAATGAGCCACTTAGACCTAC
GATAATTACTGCGATAGTATGATGCGAACTTGCGAGAATCAAATGAAAGTTCTGAAATTT
TTGTTCATCGCAGTAATTATCGTAGGTCTAAGTGGTGGCTCAT
>Tb11085
CTTTTGACGACCAGGGAACTTGAACTTGGCACGTCGCAGAGCTTCAATGACCGCCGCCTT
GTGTCGGTCGGAGGAACGCACGCTCATGATGGGTTGGCCAATGTGTACCCTGGCTCCAGA
CTGGAATGAGAGGTGCCTTTGGCAAGCCTCAGGGTACTGTAGCCAGGGTACACATTGGCC
AACCCATCATGAGCGTGCGTTCCTCCGACCGA
>Tb11105
TTCATTTACGTACGTTTCGTCTGTCAATAAAGCTCCATTGCAGTGAAGATTAAATTTGTC
TTCGATACCTTGCAGACATGCAATTCTTTCCTTTATATGTTGAATCTTCTCATTTTCCTC
TCCATTCTTGGATTTCGTTGCGTGCGTATCGGCGTGGGCTTTTGGCTTATACATCAGAAA
GTACCAATATACAAGCATCATGCAGCTGCAGATTCGTGGACAACAAACGACTGTCGTCGA
ATGCGANAATGAGAAGATTCAACATATAAAGGAAAGAATTGCATGTCTGCAAGGTATC
>Tb11115
TAGCTTCGGCTGCAGCCATGGCATCAGCTTCAGCTTTAGCTTTGGCTAAAGGACTAGCCC
ATGTTAATGAGCCACTTAGACCTACGATAATTACTGCGAGAATACAAAAATGAAAGTTCC
TAAATTTTTCTTTATCGCAGTAATTATCGTAGGTCTAAGTGGCTCATTAACATGGGCTAG
TCCTTTAGCCAAAGCTAAAGCTGAAGCTGATGCCATGGCTGCAGCCGAAGCT
>Tb11136
TCTAATAAAAGCGTCCCTTCCATCACTGGTCGGGACTCTGTTTTGCATGTATTAGCTCTA
GAATTACCACAGTTATCCAAGTAATTCTAGAGCTAATACATGCAAAACAGAGTCCCGACC
AGTGATGGAAGGGACGCTTTTATTAGATCAAAACACACGGCGGCGTGCGGTCTCCGTGCG
TCCACCGCTTATTTTGGTGACTCTGAATAACTTTGTGCTGATCGCACGGTACTCTGAATA
ACTTTGTGCTCGATCGCACGGAGCACCGGCGACGCATCTTTCTTTCAAATGCCTTATCAA
CCTGTCGATGGT
>Tb11226
AAACCCAGCTCACGTTCCCTATTGGCGGGGGAACAATCCGACGCTTGGCGAATTCTGCTT
CGCAATGATAGGAAGAGCCGACATCGAAGGATAAAAAACGACGTCGCTATGAACGCTTGG
CCACCACAGGGATAACTGGCTTGTGGTACCTAAAGCTGGCTTGATCTCGATGTTCAGTAC
GCATAGAGACTGCGAAAGCACGGCCTATTGACCCTTTTGCTGAAAATCTTCAAGGCCAAA
AGGGATCGATAGGCCGTGCTTTCGCAATCTCGATGTTCAGTACGCTGAGATCAAGCCCAG
CTTTTTGCCCTTTTGCTCTACGCGAGGTTTCTGTCCTCGCTGAGCTGGCCTTGATCTCGA
TGTTCAGTACGCATAGGCCGTGCTTTCGCAGTCTCTATGCGTACTGAACATCGAGATCAA
GCCAGCTTTTGCCCTTTTGCTCTACGCGAGGTTTCTGTCCTCGCTGAGCTGGCCTGGTAC
ATCTGTCAAAGAATAACGCAGGTGTCCTAAGGCCAGCTCAGCGAGGACAGAAACCTCGCG
TAGAGCAAAAGGGCAAAAGCTGGCTTGATCTCGATGTTCAGTACGCATAGAGACTGCGAA
AGCACGGCCCATCAAACTCCCCGCCTGGCAGTGTCCTCGAATCGGATCACGCGGGAGTAT
TAACGCCAGCTCAGCGAGGACAGAAACCTCGCGTAGAGCAAAAGGGCAAAAGCTGGCTTG
ATCTCTATGCG
>Tb11275
ACCGGCCCGACTCGACACTCAGTAAAGAGCACCGCGACGGGATATTAGTTGGGCCGGTAC
GTTTGCTTTAAGCACTCTAATTTGTTCAAAGTAAACGTACCGGCCCAACTAATATCCCGT
CGCGGTGCTCTTTACTGAGTGTCGAGTCGGGATATTAGTTGGGCCGGTACGTTTACTTTG
AACAAATTAGAGTGCTTAAAGCAGGCTATCCTCGCAAATTTAAGAGTGCCTTAAAGCAGG
CTATCCTCGCCTTAATACTGCGTGCATGAAT
>Tb11511
TAGTTCAGGGTCTGTTGCCTGAGCCAAACGAGAACAAGTTCTGTACTGTATTAGTGCAGA
TTGTACTTAGTCCATTTTTCCGTGCATAATGGTCTCGAATAACGTCTCAATGCGGAATGC
ACTGAAATCTTCGAATAATCTTAGTAAGACAATTTCGCTAGCTTCCGCAATGAGACGTTA
TTCGAGACCATTATGCACGGAAAAATGGACTAAGTACAATCTGCA
>Tb12188
GGGTTTCGAACCGCCTAATACAGAAAAGAAAACTCTTCCCGGATCTCCCGACGGCGTCTC
CAGGTCATTGGGTTAACCCCGAACGAACACTCTTACGAGGGCCCGAATGGGAATCCGGTT
CCTATTCCGGAACCCGGCAGCGGAACCGCATACAATTCGGGCCCTCGTAAGAGTGTTCGT
CGGGGTAACCCAAAATGACCTGGAGACGCCGTCGGGAGATCCGGGAAGAGTTTTCTTTTC
TGTATTAGGCGGTTCGAAACC
>Tb12253
TGGCGGGCTGAATACCCCTCAACTTATCTTTACATTGTCCGCATCTTGGGATCTTCTTGG
GTTTCTTCAGATATTGATAGACTAATTTGCCACCTGGTGTACGTACAACACAAAAAGTAA
TAGACGGCGTGTTGTACGTACACCAGGTGGCAAATTAGTCTATCAATATCTGAAGAAACC
CAAGAAGATCCCAAGATGCGGACAATGTAAAGATAA
>Tb12507
TTTGATATTTCTGGCCGTCGGTATTATTAAGGCATGTGTCTTATTAGACCGAGAACTTTT
CGAACTATCCTGCACCAACACCACCACCAAGAGATGGATCAGCTGCATTCAATTTTATCC
AATTTTTCGAGAATTACCACAACTTGCTTGTTTTACTCGAGCGTAACAAACTGAATGCCT
CTGAGACCTTTACAGTAGGCCCTTTAAAGGATCAAACTTGTCAAAAATCATGACCATGAA
GAGTGAAAGAGTGAGTTTTCCTAGTAACATTGCAAAAGTTTCAATAGATCGTGCAAGATG
TTGTTGCACAGCACGATCTATTGAACCTTTTGCAATGTTACTAGGAAAACTCACTCTTTC
CCTCTTCGATCATTTAATTTTTGCAGCATTGTGAACTCACTCTTTCCACTCTTCGATATT
TAATTTTTGCAGCATTGTAAATTTCTGCCATAATTTCCTCAGTCATAGCGATTTTTTAGC
GATCTGAACGTTCCTCGTCATAAATCTGCATTATTTAGTCTCAGATGCATTCAGTAGTTA
TTTTTGTTACGCTCGAGTAAAACAAGCAAGTTGTGGTAATTCTCGAAAAATGGATAAAAT
TGAATATGTCTGCAGTGATAAAATATTGTTGGTAAAAGGGTTTATTGGTCAGAAGGAATA
AAAAACCGATGGATTCCACTTTGGAAGACTCATCGTTTTCAACAGTAAAGAAGTGGGCTG
CTGAATCAAACGTCGTCGTTGTCAATTTATGACGAGGAACGTGAGCTGGATTCCACTTTG
GAAGACTCATCGTTTTCAACACTAAAGAAGTGGGCTGCTGAATTCAAACGGCGTCGTTGG
TCAATTTATGACGAGGAACGTTCAGATCGCTAAAAAATCTTCAGATCGCTAAAAAATCGC
TATGACTGAGGAACGTCGTCGTTGGTCAATTTATGACGAGGAACGTTCAGATCGCTAAAA
AATCGCTATGACTGAGGAAAATGCTATGTCTGAGGAAATTATGGCAGAAATTCACAATTC
TGCAAAAATTAAATGATCGAAGAGTGAAAGAGTGAGTAGGCCAGAAATTCACAATGCTGC
ACAAAAATTAAATGATCGAAGAGGCAAAGTACGTAAGCTTTTCTAGTAACATTGCAATAG
TCTCAATAGATCATGTTGTGCAACATCTTCCACGAACTATTACATATGAAAAAGCTTTCG
GCGCGATAGGTTAGGCCGCGTTTGCTAACGGTCGATCGAAAACGCATAACATGATAGTAA
CATTGCAATAGTCTCAATAGATCATGTTGTGCAACATCTTCCACGAACATTTACATATGA
AAAAACCTTTCGCGCCGATAGGTACCCGTTTGCTAAAAACGGTCGATCGAAAACGCATGC
GGATGAAAACGTTGCAAAGCTCCATGAATTTGCGTTTCAAAATTGCTACCACACGCAACG
GTATTCACAA
>Tb12511
CGCAGGGACTTGCCGGCGCGCTGATAGGTTCGTCCTTGATTTCAGCATACTCGTTATCTT
CAGGTACTAGATTGATTCTCTTGAGGATTAGGCTCGACGTCGTCGTCGTCGTCGTCACCA
TTGACGTCGTCAACTACCTCGAGCCTAATCCTCAAGAGAATCAATCTAGTACCTGAAGAT
AACGAGTATGCTGAAATCAAGGACGAACCTAT
>Tb12527
CTTTTTATTGTTGTTGTGATAGTTGGTCTACAGCAACTTTTTGCGGCTTCTGGAACTAGC
TTCTTTATCATTCTCATACCAACTTTTCCCATTATATACGCACCTGAAAAGAAGCAAAAG
CCTGGGCTGACGCTGATGCCGAAGCAGGACTTGGTTTCTTAGCGAAAATAATGGGAAAAG
TTGGTATGAGAATGATAAAGAAGCTAGTTCCAGAAGCCGC
>Tb12554
GGAAATCCAAAGTGAGACGTGGATAATACTTCTCGATGATAAGCTTCGCGGCCTTTTTGA
CCGTCTTCGTTCTAACACGACTCATGGTGACTTGGATACCGGAAGCTTATCATCGAGAAG
TATTATCCACGTCTCACTTTGGATTTCCATACGAACAAGAGGATATGCGAGGAAATCGCT
ATTATCCCGAGCAAATCCTTG
>Tb12601
TCGTTATCTTCTCATTTCCGATCGTAGCTCGCGTCAAGGTCCTCACTAGGAGCTCCGCTA
TAAACGATGCTGTCAAATTCGTCTCCTGCGAGTCAGGCGGAGAAGGGTGAGTTACGTCGG
CTGGTGTACGCAGGAGACGAATTTGACAGCATCGTTTATAGCGGAGCTCCTAGTGAGGAC
CTTGACGCGAGCTACGATCGGAAATGAGAAGATAACGATCCAATCACGAAGATTGGCTCT
T
>Tb12611
CCGCACGCCACCGATTGGTTTTGATCTAATAAAAGCGTCCCTTCCATCACATGCAAAACA
GAGTCCCGACCAGTGATGGAAGGGACTCTGTTTTGCATGTGATGGAAGGGACGCTTTTAT
TAGATCAAAACCAATCGGTGGCGTGCGGTCTAATAAAAGCGTCCCTTCCATCACATGCAA
AACAGAGTCCCGACCAGTGATGGAAGGGACGCTTTTATTAGATCAAAACCAATCGGTGGC
GTG
>Tb12678
CATGTCTTCCTGTCTGTTCGCACAATCTCCTCCTCTGTTTTTACGATCTTCCCCCGAACA
CGCATGGAGAAGCGTTCCATTCGCCATAAACTACACTTTATTACGCGAATAGACGAGACC
AACGCATCTTTGTTCCTCGAGCGGCTCACGAACACATCGATTGCACGTTCCAGTTCCGTC
TATTCGCGTAATAAAGTGTAGTTTATGGCGAATG
>Tb12702
GGTTGCCATAACAAAGACTATGGCAAACGCCAATGATAGAAATGATAGTTTTATTTTTAA
TATTTATTAAAATTCAATCTGTATTGGCTTGTATGTTTGCCATAGTCTTTGTTATGGCAA
CCATATACGCACCCCAAGTGGAAGCAAAAGCCTCGGCCAACGCTAATGCTGATGCCGATG
CCCGTGCTGAAGCCAGTGCATATCTAATGGACGACG
>Tb12733
GGCGACGTATCCACGACGCAATTCCTTAACAGAAACGTTCTTGACGTTGAAACCAACGTT
GTCACCGGGCACGGCTTCCTGGAGAGCTTCGTGGTGCATTTCGACGGACTTGACTTCAAG
AACAATCCGCCCAAGGGTGCCGCTGATTTTACCGCACAGGTCATCGTGCTCAATCATCCT
GGTCAAATCAGCAACGGATACACGCCTGTATTGGATTGTCATACTGCCCACATTGCC
>Tb12736
ATACCACTGTCCATAGAAACCGTCAATGGCGAGCCGCGAGCACCTCCTGCAGCGCTCTGA
TGCACCACGGCGTACAAGGACCCATCTATAGGACCCCACTATCACCACCACCTCCTTCGA
GTTCTTCAGTTCAGACTTCACCTCGTGGCTTGGGTTATACCTGTGGTCCTATAGATGGGT
CCTTGTACGCCGTGGTGCATCAGAGCGCTGCAGGAGGTGCTCGCGGCTCACC
>Tb12783
TGTATCTGTTGCGCAAAGCAAGTCCTAATTCATATTCGCGCATCTTGCCCCGATTGGTCA
ATTGTCCTAAGCCTTCCGGAAAGAAGGAATAATTTAAATACGGATCATTTGACCAATCGG
GGCAAGATGCGCGAATATGAATTAGGACTTGCTTTGCGCAACAGATACAATAACTTTTTG
GGAGATCTGTATCTGCCAAAAAGCGTCAAGGGT
>Tb13415
CTCGTTGTACCAACTTTTTGGATGCAGCTTCCACATCCATCAAATGGGCTGTCAGCCGAA
GAAGCTGGTGTAACATAGATGTTCTGACCAAGCTGGCCAATCATAGAAGGGAATCTTTTT
ATATCTACATCTCTGCACTTGTCATGGCATGCTTGATTTTCTGTAGCTGTATCGGCCACA
CTGATTGGCCCCATCTTTACGTTAGTTCTTATTTCGTGATCCCAATTCCAAATTCGGCAT
GCTTAACTGCAGAGATGTAGATATAAAAAGATTCCCTTCTATGATTGGCCAGGTTGGTCA
GAACATCTATGTTACACCAGCTTCCTTCGGCTTGACAGCCCATTTTT
>Tb13681
CACCTCACGGAGGGGTAAACATCTTATAAAAGAATCAATATTTCTACACTGCGTTATAAA
TAATTGATTGAATGTATCTATGATACGAATAAATAAATAAATAAAATGATAATTAATGAT
ATTGTTAATATTTCATTTTACATATGTATTATTTAAATAATGTGTATATGAATATTTCTA
TGTCAAAATGTTTACCTAGATTTTTGTCCAACACTTACATAAAACAACATCAAAATGATT
TAAGACTAAATTCGTTCATGTAAATTCTGTAAATGAGAACTGCGAAGCTATTGTAGATTG
TAAAGAAAAAATTTTCAATTTTCATGTAATTCTTAATATAAAAGAGTACCTCTCTGAAGA
AATTCATATCCATTAAACATGCGCTCAAAC
>Tb17006
GATTCCTTACCGGCCCCGTAACTTCTGTAGGAATCCTTCAAAGTAGAATAAGTAGACGTT
GGATGACTGCTGCCGTGACTGCTGTAGCTACGTGATTCTTGGATGTACATCTTCTCACTT
CGATCCGGTAAGGAATCGAGTCCGCCCTACAATTCAAGCAGCAGCTACAGCACTCTGAAG
AACGAGTACAGAGATTCGCCGAAGAGCATCGAGCATCGTGACTTCGAGTACCGCATGTCT
CCGGATCGGAAGATATCCGAATCCTCCAACGACTCCTACAGGAAGCACGCGGATTC
>Tb21764
CGTAGCGAAATTTTCTCGACCGGTGCGGGAACGCACGGTGACTCGTTCTCCTCGACGTCT
CAGATCGCACCGTCGATCTAGCGTCAGGGCTGAGCGGCTCCACGCCGGTGCGTTCAAAAG
CACGGTCGAATTTCGCTACGGCGCGTACAAACATGCGGTGAGAGACCAACAGAGATCTCA
CCTTCCGTCACTCGTGTCCGTGGAGTTGATGTTCGGTAAGCGCGACGATGCATCCGCTCA
CGTTCGTCTACGAACGAGGGAAGCACGCGCCGGCCAACACTTGCGTGCGCGCCACATATG
AGCCATTCGGTCTTACGACACAGAGCGCTCGCTCTCGCTCGTCCGTCCGTATATACGGAC
GGACGAGCGGACGACGACGGGCGCGTGTCGCTCGTTGCCGCCGGCATGCAAGCCGGTCGA
CGACACTCCGTGTAAAGTAATAATTTGCCGACTCCAAGAGAGTCGCCAAATGTATATAAA
AAGATCATATAATTAGTTCTCATTTCTCCAATGGTAGCGGCGTGGAGCCGCTCAGCCCTG
ACGCTTGATCGA
>Tb22157
CCCGCTTTCTCCCGTAGGACGTATGCGGTATTAGCATTCGTTTCCGAATGTTGTCCCCCA
CTAATAGGCAGATTCCTAAGCATTACTCACCCGTCCGCCGCTAGGTTAGGTAGCAAGGGA
CCTTCGGGCCTTGCGCTAATAGATGAGCCCAAGTCGGATTAGCTAGTTGGTGGGGTAAAG
GCCACCCAGGGCGACGATCTGTAGCGGGTCTGAGAGGATGATCCGCCACACTGGG
>Tb22374
AGAGAGGGGGAAGGAATTAGGAATAAGGGCGAGGAGGGGCTGGGGGGGGGTGGCTGGCCT
CCGGGAGTTGGGAGCATGGAGAGACCGTACGATCGTGATGACGACGACAACGAGCGCGAT
TGACGGCGCTGAACGAATGATCAGCTACGTCAACGACGACGATGACGACGGTGCCACGAG
TTCTTTGAGAATTGTACGCGTCTTTTAGACATACGTTCGCACATCCCTACCTAGCTTCCA
TTCCCGGTAGT
>Tb25235
CGCGGCATTGCTGGATCAGGTTCCCCCCCATTGTCCAATATTCCCCACTGCTGCCTCCCG
AGGAGTCTTGGACCGTGTCTCAGTTCCCAATGTGGCTGATCCATCCTCTCAAAACCAGCT
ATGGATCGTCGGCTTGGTAAGCTTTTATTCCCACCAACTACCTAATCTGCCATCGGCCGC
TCCAATCGCGCGAGGCCCGAAGGTCCCCCGCTTTCATCCTCAGATCGTATGCGGTATTAG
CTACTCTTTCGAGTAGTTATCCCCCACGACTGGGCACGTTCCGATGTATTACTCACCCGT
TCGCCACTCGTCAGCGTCCGAACTGTTACCGTTCGACTTGCATGTGTAAGGCATGCCG
>Tb26952
ATATAAGCTTTATATATATTCTATTTGTAGTCTCACATTTTTATTGCAGTCTTCCTCCCA
GTTCCTAAGTTGCAAGTTATTTGTGAATTTTATTCTATGAAGAATGCAGCTACTTCTTTC
CCAAAGCCATTTTCAAACCCAATTTCATTCTTCCGAAGGAATGCAGCTACTTCCTTCCCC
AAAGCCATTCTACGAAGAATGCAGCTACTTCTTTCCCAAAGCCATTTTCAAACCCATTTT
CACACCCTTTTTAATAAGCTTTCTTTCCCAAAGCCATTTTCAAACCCAATTTCACACCCT
TTTTAATACGCTTGGTCACTATTCCTGCACTGGCTTCAGCAAGGGCATTGGCAGAAGCTT
GGTCCTATTCCTGCACTGGCTTCAGCAAGGGCATATTGGCAGAAAGCAGCAGCATCAGCA
TTCAGCATCAGCATCGGCCGAGGCTTTTGCTTTCACTTTGG
>Tb27499
GACTTCGGGAACATAGTTGTCACGGCGTTCCCGCTCTTCCTCCTGCAGCTTGATGGAGAT
ACCACGTACCTGACTGTGCCTAAGCCTCTTCATCAGGTGAGTGACAAATCCGGCAATCTT
GTTGCGCAAGGATTTGCTCGGGATAATAGCGATTTCCTCGCATATCCTCTTGCGGTATGC
AAGTCACCATGGTGCGTATATTATGACGTGTTTCGATCTTAATCCGCGAAAATTCATAAT
AATCCGCTAGAAATTATCAATAATTCACGCGCGTCCGTTTCGTGTATTTATTACTTGTTC
CGCGAGTGCAAATATTAAACGGCCAGAAGCTGTCGTGATAACGCACGGCATCTTTCAATT
TTACGACTCTAGATTTAGGTTATGTTGGCGTTTAAGCAGTGCAGTCCATAACAATTGTGC
AAATGTAAAATAAAAGTATCGTATTCCGTCGGTTTATTGGTTCATTTTGCCTTTTTACGA
TTTGCAGAGTCGTGTTAGAACGAAGACGGTCAAAAAGGCCGCGAAGCTTATCATCGAGAA
GTATTATCCACGTCTCACTTTGGATTTCCATACGAACAAGAGGATATGCGAGGAAATCGC
TATTATCCCGAGCAA
>Tb27660
GTAATATGAGAATAGTGAAAAGATTAAAAACTCAATCTAAATAGAAGAGTAAAACAGAAG
GCGCCATAATAATCGAAGTTGATGGAAAGAACTCATGAATTAATGTTGAGTCAAGGAAAG
ATAAATATAGGATGGAAAAGATGTCCTGTATTTAATCATTTCAGTGTCATGAGATGCTTT
AAATGTTGGGGTTACCACCATATTG
>Tb28377
TGCCGAGTTCGTTCTCCAGAGTTCTCTCAAACACCTTAGAATACTCATCTCGCGCACCAG
TGTCGGTTTGCGGTACGGTCGTGTGTAGCTGAAGCTTAGTGGCTTTTCCTGGAAGCAGGG
TATCACTCACTTCGTCTGCAAGCAGACTCGCTATCACCCCTCATCTAAGCCCGGCGGATT
TGCCTACCCAGGCACGACTACAGGCTTGAACCAACAATATCCAACAGTTGGCTGAGCTAA
CCTTCTCCGTTCCCCCACAATCGCACTACACATCGGTACAGGAATATTGAACCCTGTTTC
CCATTCAGCTACGCATCGTTCATCGGCGTAGGGTGAGTCGGCCCCTAAGGCGAGGCAGAG
ATGCGTAGCTGATGGGAAACAGGTCAATATTCCTGTACCGATCAGTAGTGCGATGTTGGG
GACGGAGGAGGGGTTAGCTCAGCCAACTGTTGGATATGTTGGGTCCCAGGGCCTGTAGTC
GTGCCTGGTAGGCAAATCCGCCGGGCCTTAGATGAGGGGTGATAGCGAGTCTGCCTGGCA
GACGAAGTGAGT
>Tb29039
AAATCTTTGTGCGACATTCACACAGATTTATTGAAACTTGAATTCAAAATCACTCAGCGC
GATCACCAAGTAATCATTTGTAACAACGTACACGACCGGACGGAGAAATGATTAATGGCT
TGAACGAAACTCCTCGCGTAACACAGACACGTTTTAATTAGTTTATCGTGAAAATGCTCA
ATATTTAATTAGCATTTTATCACGATGTATTCAAAGATTT
>Tb29642
GGCCGCAGCGTCTCCCATAGCCAACAGAGGCAAAGAAAAGGGCGACGGCTTTGGAGCTTG
GGCTGAAGCATCGGCCATATCCGGCCCTAGGATCAGACAGGGCAATTGGCTGTCGCGTGG
GGGGAAGCATCGGCCATTGCCATGGGCATTGGCATCAGCCCTATAGGTTCTCCTTCGTCG
GGAATAAGATTTCGACGGAATGGAGGTTCGAGGACTAAAATTATAGCCCTCCATTATTTT
GATATTTTTCTCTTGAAAAACGCTACGTAACGTAACGTGCAGTGATTTCAAGAGAAAGAA
TTGCGACGAATGCAAGTCCGAGTACGAAAATTATAGCCTTCATATTGATTTTATCTAAAT
CTGAAAACACTACGTAACGTAACGTGCAGTGATTTCAAGAGAAAAAAATCAATAGAAGAA
TGCAAGTCCGAGTACGAAAATTATAGCCTTCATATTGATTTTTTTCTCTTGGAAACACTA
CGTAACGTAACGTGCAGTGATTTCAAGAGAAAAAAATCAATATGCAACACTACGTAACGT
AACGTGCAGTGATTTCAAGAGAAAAAAATCAATATGTAACGCTACGTAACGTAACGTGCA
GTGATTTCAAGAGAAAAAAATCAATATGAACGCTACGTAACGTAACGTGCAGTGATTTCA
AGAGAAAAAAATCAATATGAATCACTGCACGTTACGTTACGTAGTGTTTTCAAGAGAAAA
AAATCATATGAAGGCTATAATTTTGTACCGGCGACTTGCATTCGTCGCAATTCTTATTCC
GATTAATGGAGAACCTATGGCTGATCTCTTAATGGAGAACCTATGGCTGATGCCAATGCC
AATGGCAAGGCCGATGCCTCCTCCCACGCTGACGGCAAAATGCCCTGTCTGATTCCTAGG
GCCGATGCCGATGCCTCCGCCCAAGCTATAGCCCAAAGCCGTCGCTGAGGCTCTAGCCTC
TGTTGGCTATGGGAGACGCTGCGGC
>Tb31198
ACCGGCTTGCATGCCGGCGGCAAAGAACGACACAGAGCTCGCTCGCTCGCTCGTCCGTCC
GTATATACGGACGACGACGACGACGACGACGGGCGCGTGTCGCTCGCCACGCGCGAGCGA
CCGAACGCACGAAGCTCCCTGGTTGATCCTGCCAGTAGTCATATGCTTGTCTCAAAGATT
AAGCCATGCATGTCTCAGTGCATGCCGAATTAAGGTGAAACCGCGAAATGGC
>Tb31205
ATAGCCGTGCTTTTCGCCAGTCTCTATGCGTACTGAACATCGAGATCAAGCCAGTTTTGC
CTTTTTGCTCTGACGCGAGGTTTCTGTCCTCGCTGAGCTGGCCTTAGGACACCTGCGTTA
TTCTTTCACAGATGTACCGCCCCAGTCAAACTCCCCGCCTGGCAGTGTCCTCGAATCGGA
TGGAACAACTTCGTTATTCTTTGTCAGAAGTACCGCCCCAGTCAAACTCCCCGCCTGGCA
GTGTCCTCGAATCGGATCACGCGTACCGCCCCAGTCAACTCCCCGCCTGGCAGTGTCCTC
GTTTGACAGATGTACCGCCCCAGTCAAACTCCCCGCCTGGCAGTGTCCTCGAATCCGGAT
CACGCGGGAGCATGACGGCGGATGCCGGGGCCTCACGCCAACTCTGACACGCTTGGCTCT
AGAACACCGTGACCGCCGGGGCACGAAGCCCTCGGGGCACGCGCTCCGCCCAACCGAGTA
AGTAGAAAACATGAAAGTTAGTGGTATTTCACCCGCCGATGTTGCCATCTCCCCACTTAT
GGCTACACCTTCATGTCTCCTTACAGTTGCCAGACTAAGAGTCAAGCTCAACAGGGTCCT
TCTT
>Tb31228
TTTGCCCACGCGGCCGTGGCCGTGGCTCACGTGTCCACGTAGCTTCTCCTTGTCCTTCCT
GTGTGTGGACATCTTAGAAAAGCATCGAAGAAAACAAGGATTGCAGATGGCAGCAATCCT
CAATGGTGCCCCACTATAAATCTAGATAAATTATGGACTCTGGTCTCTGAACAGACGAGA
TTGAAGTATAAAGATGTCGAAGGCAAGGCACCTGTAATCGATCTCGTGAAAGCTGGATAT
TACAAACTCCTGGGAAAAGGACGCCTTCCAAAACAACCCGTTATCGTGAAG
>Tb31230
CCCGCCGACTTTAAGCACATTTTATTAAGCGGAGGAAAAGAAACTAATGCTTAACCTCAG
TAGCGGCGAGCGCGAAAAGGAAAGAGCCCAGCACCGAATCCAGAACAGGAAAGAGCCCAG
CACCGAATCCCGCGGTTCCGCCGCAGGGAAATGTGGTGTTTGGGAGGGTCCGCTTATCCC
GAGGCGTCGCGTCGCGTCCAAGTCC
>Tb31288
GAATCTTTCCATCAACCTTGATCAAGCGCTGCATTACGATCTTAGTAACCTCGCAATTAG
TCAAGGCATACTTCAACCTATTACGGAGGAAGATAACCAAAGGGAGCGATTCCCTTTTCC
GTTTAGAGACCCAACATGGCTCGTGGTCCAAAGAAGCATCTAAAGCGTCTTAATGCGCCG
AAAGCATGGATGTTGGATAAACTCGGGGGTGTGT
>Tb31360
TTGCAGCTTCGCCATAATTGCAAATTACGGTATGATAAAACATGTCTGAGTTGCCTTTAT
GGCGAAGCTGCAAATCTCGCCGGGGCGAAAGTATATGAAATTCGGCAATAAAAGCATTCA
ATATGAATTGAGTAATTTACAAAGCAGTGACATGAAGAAAGTGACATGAAAAAAAACAAG
AAAGACAAATACAAAACATGTTTTATCAATATATCAGTATAACATAATAATTA
>Tb31410
AGATGGCACGCTGTTGAATTGCAGATGGTTTTTCAAACCCATAAGCATATATACCACGCA
ATAGTTCTTCTTTCAAGTTCATTTCATCAAAGTTTTCCACAACAACGTCCCAGTTGGACT
CGATGATGCCATCGGGGTCCATTCCAGGAGGTCCATCGTACGTGGGCTGTTCGCTTTCAC
TAGGACCATTTTTTGAATCTCCCGGCCATTGAT
>Tb31422
CACCGGTCGCTACGGGCCTGGCACCCCCTGTGCGGGTAAGTGGCCCCATTCACAGGACTT
GGACGCGACGCGACGCCTCTCGGGATGAGCGGACCCTCCCAAACACAACCTAAGGCTAAA
TACGACCACGAGACCGATAGCGAACAAGTACCGTGAGGGTAAGTTGAAAAGAACTTTGAA
GAGAGAGTTCAAGAGTACGTGAAACCGTTCGGGAGGGAAGTTGAAAAAGAACTTTGGGTT
TGAACTCTCTAGTACGTGAAA
>Tb31472
TTCGGGCCCCTCGTAAGGAGTGTTCGTCGGGGTTAACCCAAAATGACCCCTGGACGTCCG
GGAGATCCGGGGAAGAGTTTTCTTTTTCTGTATAAGCGTTCGGGAGTTCCCTGGAAACCT
CTAGCAGGGAGATAGGGTTTGGAACGCGAAGAGCACCACAGTTGCGGCGGTGTCCGGATC
TTCCCCTCGGACCTTGAAAATCCAGGAGAGGGGAGCACCGCAGGTTGCGGCGGGTGGTCC
GGATCTTCCCCTCGGACCTTGGAAAATCCAGGAGAGGGCCACGTGGAGGTGTCGCGCCGG
TTCGT
>Tb31559
CAATTTTCGCATATCCTCACGAACATTGGTGCCACCAATGCACGCATGACATTCCGCATG
CATGAAATCTCCTAGAGCGATTACGACTTTCTGGATCTGCTGTGCTAATTCACGGGTTGG
TGCGATGATCAATGGCCGGGAGATTCAAAAAATGGTCCTAGTGAAAGCGAACAGCCCACG
TACGATGGACCTCCTGGAATGGACCCCGATGGCATCATCGAGTCCAACTGGGACGTTG
>Tb31569
CGATTGAGTCGACGACGACGTCGACAACGGGCGCTCGGAGATGCGATGATGAGGGACGAA
GACTTCAGAGCTCATCATGCTTCGGCCCACTGAACTCGTCGGTATAAAATCACCTCTTCG
AGTCCCCTCTCGGGCATTCCCGAAGGATCCACTGATCGATCGTGCCGTGTATACGCCTGC
TCGAACTCGCGAGATCGAGCGAATT
>Tb31581
AGTGTTGTTTTTACCCCAACGAGTTGAGAGTAATGAGTAATGACCATAATCGTCTGATAC
CAAGGAGACTGGAAATTAGGAAGTTGGTCAGTGGTCTACCTCGTTGTACCACTTTTGGAC
TGCAGCTTCCACATCAAATGGGCTGACAGCCGAAGAAGCTGGTGTAACATAGATGTTCTG
ACCAACCTGGCCAATCATAGAGGAAGGGAAATCTTATTATATCTACATCTCTGCACTTG
>Tb31619
AGATGTTTCACTTCCCCTCGTTCGCTTCATAAACCTATGTATTCAGCTTATGATACCCGC
CTTATAGCGGGTGGGTTCCCCCATTCAGAAATCTCCGGATCAAAGGATATTTGCCGCCTC
CCCGGAGCTTTTGGCAGTCAGAGGCGATGAAAGACGTGATAGCCTGCGAAAAGCTCCGGG
GAGGCGGCAAATATCCTTTGATCCGGAGATTTCTGAA
>Tb31637
ACCAGCAGGATAATTCGGATCGGTGCGAATCTTTCCATCAACCTTGATCAAGCGCTGCAT
TACGATCTTAGTAACCTCGCAATTAGTCAAGGCATACTTCAACCTTTTCCGTTTAGAGAC
CCAACATGGCTCGTGGTCCAAAGAAGCATCTAAAGCGTCTTAATGCGCCGAAAGCATGGA
TGTTGGATAAACTCGGGGGTGTGT
>Tb31688
TCTCAGATACTAGGTTGCAAGTTTAACGTGAATTTTATTTCACGAACAATGTAGTTACTG
CGTTCTTCTAACCGCAGAGCCCTCTTCTCGCTCTATCAGGTTCGCATTGTTGGCTTTTGC
CATGATCTTTGTTATGATGATTATGTACGCACCCCAAGTGCAAGCAGACGCCATGCAACG
CCATGGCCGACGCCATGGCCGAC
>Tb31920
AGAATGCGACGAATGCAAGTCCGAGTACTAAAATTATAGCCTTCATATTGATTTTTTTCT
CTCTGAAACACTACGTAACGTAACGTGCAGTGATTTCAAGAGAAAAAAATCAATATGAAG
GCTCGCCAAACGCTACGTAACGTAACGTGCAGTGATTTCAAGAGAAAAAAATCAATATGA
ATAAAAGAGAAAAAAATTCAATATGAACTATTAATTTTAGTACTCGGACTTGCATTCGGT
TCGTCGCAATTCTTATTCCGATTAATGGAGAACCTATGGCTGATGCCAATGCCATGGCAC
TGGCCGATGCTTCTCCCGACGCTGACGCCAATGCCCTGTCTGATCCTAGGGCCGATGCCG
GCAATTGGGAAATGGGCGCAATTGCTTCCCGGACGCCTTGACGGCAAATGGCCTTGGTCT
TGATTCCCTTGGCGCAATGGCCGATGCTTCTCCCGACGCTGACGCCAATGCCCTGTCTGA
TCCTAGGGCCGATTCCGATGCTTCAGCCCAAGCTAATGCCGAAGCCGTCGCTGAGGCTCT
AGCTATGGCTATGGGCCCGATGGCCGATGCCTCCAGCCCAAGGCTTATTGGCCCAGAGGC
CGTCGCTGAGGCTCTAGCTCTGTGGCCTATGGGGACGCTGCAGGCCGATGCTCAAGGCAG
AGCTATTGGCTGCAGCGTCTCGCCATAGCGCCATAAGCTAGAGCCTCAGCCGACGGCTTC
GCCATTAGCTTGGGGCTGAAGCATCGCATCCGGCCCCCTAAGATCAGACAGGGCATTGGC
CGTTCAAGCGGTCCGGGAGAAGCATTCGGCCATTTGCCATGGGCGGAAAAGAAAAGGAAA
AACTCAAACAATGTTTTAAAGACATGACTTTAGCAGCAATAGATTACGCTAAACACAAAG
TAGAAAAACATTTATTTAAATGCATATAGTTACTTTAAAGGTAATGCCATTTTGCCAATG
TCCAATATATTACTGGTATCAGTTTGTAAAAATTAACACAAGTGTTAATTCCAAATAAAA
ACAATAATAAATTAAA
>Tb31966
CGGGCCTAACCTATCCCCGCCGGAAGGCTTTTTATTGAAAAGTTTCGTAAGAGTTGCACA
CCAACATGATCTAATTTAGACTTATTGCATGTTATTGAAAGCCTTATATTTTAATCTTCG
ATCATTTAATTTTTTCAACTTTTGAAATTCTGCGATAATTTCCTCAGTCATAGCGGTTTT
TGGGCGATCTAAACGTTCCTCGTTGTGAAATGGCTCATTGGCCAATATTTTAGCGATCTG
AACGTTCCTCGTCATAAATTGACCAACGACGACGTTTGAATTCAGTTTTAGGCGATCTGA
ACGTTCCTCGTCATAAATTGACCATGCTGCAAAAATTAAATGATCGAAGAGTGAAAGAGT
GAGTTTTCCTAGTGTTGAAAACGATGAGTCTTCCAAAGTGGAATCCAGCTCGTTTATTGT
CAGAGGAAATAAAAAAAGAGCTGGATTCCACTTTGGAAGACTCATCGTTTTTTATTTCCT
CTGACAATAAACCTTTTTCAACAGTAAAGAAGTGTGTGCTGAATTCAAACGTCGTCGTTG
GTAAATTATGACGAGAAACGTTCAGATCGCTAAAAAAATCGGTTATGACTGAGGAAACTT
TGTCAATTTCTGCCCTAATTTAATGATCGAAGAGTGAAAGAGTGAGTTTTCCTAGTAACA
TTGCAGAAGTTTCAATAGATCGTGCTGTGCAACAACATCTTGCGCGAACATTTGCATATG
AAAAAGGGAACATTTGCACCGCGTTTGCTAACGGTCGATCGAAAAACGCAATTGCGGATG
AAAACGTTGGCGATAGGTACCGCGTTTGCTAACGGTCGATCGAAAACGCATGCGGATGAA
AACGTTGTGCGTTTCAAATTGCTACCACACGCACCGTAATTCTCCATGAATTGCGTTTCA
AATTGCTACCCCACGCACCGTATTCACCAAATTTAGCCCCTAGTGACCAACAAAATTTAG
CCCCTAGTTACTTCTACTTGTTTCCAAACATGAAGAAATGGCTCGCTGGAAAGAAATTCA
GTTCAAAACACGCACCGTATTCACCAAATTAAGCCCCTAGTGACTTCTACTTATTTCCTA
ACATGAAGAAATGGATCGCTGGAAAGAAATTTGATACACAGTTCAAACTAGAGATCATCA
TTGTGACAAACCCTTATTATCGCTGGAAAGAAATTCGGTTCAAACATAGAGATCATCATT
GTGACAAACCCTTATTTTTAAGGATCAGAGCAGTTCAAACACGGAGGTCATCACTGAGAC
GAACGCTTATTTTGAAGGATCAGAGACATCAATCAAACACGGAGGTCATCACTGAGACGA
ACGCTTATTTTGAAGGATCAGAGACATCCATTCAAACACGGAGGTCATCACTGAGACGAA
CGCTTATTTTGAAGGATCAGAGACATCATCTCAAACACGGAGGTCATCACTGAGACGAAC
GCTTATTTTGAAGGATCAGAGACATCATATTATTTCTGAGGTCAAACACGGAGGTCATCA
CTGAGACGAACGCTTATTTTGAAGGATCAGAGACATCATTAAAACATAGAGATCATCATT
GTGACAAACCCTTATTTTTAAGGATTAGAGACATCATATTCATGGAAATCATCACTGTGA
CAAACCCTTATTTTTAAGAATTAGAGACATCATATTATTCTGATAGAAAAAAATTAAAAC
ATTATTGATTGAAATGTATCGCGTTAAAAGCAGACTATGTTGAAAAACATTATTGATTGA
AATGTATCGCGTTTTAAAACATTATTTTTCAACATAGTCTGCTTTTAACGCGATACATTT
CAATCAATAATGTTTTAATTTTTTTTATACTCTTAGAATTATAATGATGTCTCTGATCCT
TCAAAATAAGCGTTCGTCTCAGTGATGACCTCCGTGTTTGAATATGGTTTGATTCTGAAT
TTCTTTCCAGCGAGCCATTTCTTCATGTTTGGAAACAAGTAGAAGTCACTTGGTGAATTT
CTTTCCAGCGAGCCATTTCTTCATGTTTGGAAACAAGTAGAAGTCACTAGGCTGTATTTC
TTTCCAGCGATCCATTTCTTCATGTTAGGAAATAAGTAGAAGTAACTAGGGAATTTTCTT
TCCAGCGAGCCATTTCTTCATGTTTGGAAACAAGTAGAAGTCTCTAGGGGCTCTTTCCAG
CGATTCATTTCTTCATGTTAGGAAATAAGTAGAAGTCACTAGGGGCTAAATTTGGTGAAT
ACGGCATTGTGACAAACCCTTATTTTTAAGGATTAGAGACATCATATTATTCTGAGGGTA
AAAAAAATACATTAATTTGGTTGAAATGTATTGGCGTTAAAAGAAGACTGTGTT
>Tb32142
CTTTTGAGGTGTACGCGCGTTTGCCGTACCCTTTCTTTTACCAAAGCCGCAATGACGTCC
CTTGCGCCTAGCTTCGGTATTCTTGCGAACGCGAGCTCTCGAGTGGACAGCAACAGGTTT
CTTAATAATAAGACCATCCTTGATCAGTTTCCTAATATTTTGCCGAGAATTCGTATTCGC
GATCTCATTGATCTCGTTTGGATCCAACCACACCCTTCTTTTTTACGGAGGAGAGCTTGT
GGCATACAACATGAGCTCTTTGA
>Tb32280
CCGGGGGGCCTTCGAGATACCATAAGGTTACGGCCTTATTTAGCAGGCTAGAGTCTCGTT
ATCCGGAATTAACCAGACAAATCGCTTCCAACCCACCTCAGAACGGGGAATTCCCAGTAA
GCGCGAGTCATAAGCTCGCGTTGATTACGTCCCTGCCCTCTGTACACCCGCCCCGTCGCT
ACTACCGATTGAATGATTTAGTGAGGTCTTCGGACTGGTGCGCGGCAATGCGTCGGCATT
GCCGATGTTGCCGGGAAGATGACCAAACTTGATCATTTAGAGGAAGTAAAAGTCAAACAC
AAAGGGCAGGGACGTAATCAACGCGAGCTTATGACTCGCGCTTACTGGGAAACTGTGGAA
TTCTCGTTCATTGGGAAACAAATTGCCAAGCCCCAATTCCCTAGCACGAAGGAGGTTCAG
CGGGTTACCCGGGCCTTTCGGGCAAGGGAAAACACCACGCCGATCCCTTCAGAGTGTTAG
CCTGCTAAATAGGCGTACCTTATGGTATCTCGAAGGCCCCCGGCTTCGGCCGGCGGGTTT
TTTACTACCAACGTAAAAAAAATTCTTCTTAGAGGGACGGGCGGCTTCTAGCCACGAGAA
TTGAGCAATAACAGGTCTTTAATGCCCTTAGATGTTTTGTGGGCCGGAACGCGCCGCTAC
ACTGGAAAGAATCAGCGTGTGTTCCCTGGCCGAAAGGCCCGGGTAACCCGCTGAACCTCC
TTCGTGTCAGCGTGTGTCCCGCAATAACAGGTCTGTGATGCCCTTAGATGTTCTGGGCCG
CACGCGCGCTACACTGAAGGCATCAGCGTGTGTTCCCTGGCCGAAAGGCCCGGGTAACCC
GCTGAACCTCCTTCGTGCTAGCTGGGCGAAGGGCCCGGGGTAAACCCGCTGGAC
>Tb32391
AAGTTAAATATACATATTTCTTATTAGTTGCTGTTTTTGGCAGGTTGCAGTTACCATGAT
ATGGGGTGAAGCTGGAGGCTGAAGGAAGACCTCCGCCAAATCGGTATGAAAATAAAAACG
TTGTTTTATAAAAGTATTGCTAAAAACTAATCAAGTATCTTTACATATTTAATATTTATT
TTATATCTATACTTTATTGTTCACTATATTAATTTCTTTATATTTGTATATTTGTATTTT
TTAATTTAATTTTAACAATTATTAGTGGTTTTCTAATATAAATTGTGTACAATTTTTTAA
AATAACAAAACGCGTGAAGATACACACACACACACACACACGCATATATATATATATATA
TATATACATAATTTGTGATGCTTTATTTGTTATAACTAGAGAAGCAATTAATACTTTATA
TGTAATACTTTAAGTAACACTTTAAATGTAACTTGCAAAAAATGAGTAAAATGTTAAAAA
AGAGCAAGTTCTTCATTATCTATGCAAAAATACAAATTTGTACAAGAAAATGTTTTTGTA
AATAACTGTTATTTTACATATTATTACATTACAATATTATATTTTGTAATAAAGTATCTT
ATTATAAGATATAAAATTATATGAAGCTAGAAATTAAATTTTGTTTATTTTATTGTATTT
CAGCAAATCGGCATCTTTGATCAAATAGATAAGGGAATGGCAGCGTTCATGGACCTATTT
TCGCATCTTTGATCAAATAGATAAGGGAATGGCAGCGTTCATGGACCTATTTAAAGGCTA
AGCGGCATCTTTGATCAAATAGATAAGGGAATGGCAGCGTTCATGGACCTATTTAAAGGC
TACATATTATAATCAAATAATAGCATAGAATCTAGCATAAAAAATGTAACAAGTATCTTC
TAAATCTTTCTAATAATTCTTCAATTTATTAAAACATTCTGAAAAAAGCTATGTGCTAAT
TTAAAAAAACTATGTAAAAACAAATTTTACAAAA
>Tb32425
TGCTCCCAGTTCCAAGATTAAAAGTTATTCATGAATTTTATTCCATAAAAAATGCAGCTA
CTACTTTTTTCCTCCGCACAGGTTCCTCATCCTTCTAAATTGGAAGCAAAAGCCGGGGCT
GACGCTGATGCTGATGCACATGCCGATGCAGGTTGCTCCCAATTTAAAGGATGAGGAACC
TGTGCGGAGGAATAAAGTAGTAGC
>Tb32677
AGCAGCATCAGCATCAGCATCAGCATCGGCCGAGGCTTTTGCTTCCACTTGGGGTGCGTA
CATGATTGCCATAACAAAGATTACGGCAAACGCCAACGATAGAAACGATAGTTTCATTTT
TAATATCTTTAAAAATGCAAACTTACAAGCCAGTACAGTTCGAATTTTAAAAGATATTAA
AAATGAAACTAAAAAACGTACAAGCCAGTACAGATCGAATTTTAAAAGATATTAAAAATG
AAACTATCGTTTACTGTACTTGGCTTGTACGTTGGAATTTTAAAAGATATTAAAAATGAA
ACTATCGTTTCTTTCGTTTGCGCTTGCCGTAATCTTTTTAAGATATTAAAAAAGAAACTA
TCGTTTCTATCGTTGGCGCTTGCCGTCATCTTTTTTATCAAGTGGAAGCAAAAGCCTCGG
>Tb32713
CTCAAATTTGGCATGCTAACTGCTGCAGGTTGTGGACCTGGATTTCCTCTCTTTTCATTA
ACGATTATAATTATTCTTAATTATTGTATTGATATATCGATAAAACATGTTGTTTAATAC
ATGTCTTTCTTGTTTTCCTTCGTGTCACTGATTTGTAAATTTGCATTAAATACTTTTATT
TCCGAATTTCATATATTTTCGCACCGATGAAATTTCCAGATGGACCATAATTGCAAACTA
CGTAATGCTTATTCCAGCCCTTAT
>Tb32779
GTATGGTGTACGAGCAAAAGCTCTATTCCAACACAAGGCATGTGCGGGACCAATGTTATC
GCTTCTAGCACGGATTCTGGCTTAGAGGCGTTCAGCCATTATCCAGCAGATGATAGCTTC
GCACCATTGCCCGATCGGACAGATGCAAATACCAATTATCTGAATCAACGGTTCCTTTCG
TACTAAGTTGAATTACTATTGCGATAACCCTCCATCAGTAGGGTAAAACTAACCTGTCTC
ACGACGGTCTAAACCCAGCTCACGTTCCCTATCGTTCCCTGTTGGCGGGTGAACCATCCG
ACGCTTGGCGAATTCTGCTTCGCAATGATAGGAAGAGCCGACATCGAAGGATCAAAAAGC
GACGTCGCTATGAACGCTTGGCCGCCACAAGCCAGTTATCCCTGTGGTAACTTTTCTACA
CCTCTTGCTGAAAACTCTTCAAGCCAAAAGGTGTCAGAAAAGTTACCACAGGGATAACTG
GCTTGTGGTAACTTTTCTGACACCTTTTGGCTTGAAGAGTTTTC
>Tb32968
CTTGATCGCCTGATCCCTCTGGGCCTTGCGAATCTCTGGCTTCATGTTACGTTTAGCCAA
GATATCTGTGAGGGAAGCACCCACGATGGCACGCTGGAACTTCTGCGTGCGCCTCGTCCT
CTTCTTGGTCTGCTCCTCCTCCTGACCCTTCTTATGCTTACGCCTGTATAAAACGGTCCA
TGGTCAAAGTTGACGGAAAGACTTTCACCTTCCTCAACTCGAAATGCGAGTCAGCGCACT
TGATGAGGCGAAATCCGAGGAAA
>Tb33147
TGTGTTTCTTTAATTTATAGCATTCTCGGAGCGGACATTCCAATTACATTTGTATAACCA
AATCAATGTAAACCAACAGCTGTATCGTAGAGTACTTTGAATTGATTCTGTTTCATTTAT
TTTTCTCCTAAAAATGAGATCTATATTTATGGGATCAGCTTGTCAACGATTTAGACCTGT
TATTCAGGATGTTCCACCAAA
>Tb33220
TCTTATAAACCCTGGCCCCAATGGTTATTTTGATTTTGGCAACGGCATCAGCAAGGGCAT
ACCGGGCATCCAGCATTCAGCATTCGGCTGATGCTGACGCTGATGCGTCAGCATCAGCCC
CGGCTTTTGCTTCCGCATGGGGGGTGTACATGAGCGCCATAACAAGGATTATGGCAAGCA
CAAACGTACAAGTCAATATAGCTTTTTGCTTCCGCATGGGGTGTGGTACATGAGCGGCCA
TAACCAAAGAAATTTTGCCAAAGCACCA
>Tb33260
ACCTTACGAATGTAAACATCATGCAGAGGATAAATCCCCTGCGACGCCTTCTCGATGTCC
TTAGCCGTAGCATCCGGAAGCAGTTTACTAACAACGCCTTTCAAATCGGTTTTCGTTACG
CCCAGCACGCTCAGGTTAAAAAAATCAGACAGAAGATGGTTGAAACCATTACGGAGGACG
TTACGAAAACCGATTTGAAAGGCGTTGTTAGTAAACTGCTTCCGGATGCTACGGCTAAGG
A
>Tb33266
CTGCTTCTAAGCCAACCTCCTAGCTGTCTAAGCCTTCCCACATCGTTTCCCACTTAACCA
TGACTTTGGGACCTTAGCTGACGGTCTGGGTTGTTTCCCTTTTCACGACGGACGTTAGCA
CCCGCCGTGTGTCTCCCATGCTCGGCACTTGTAGGTATTCGGAGTTTGCATCGGTTTGGT
AAGTCGGGATGACCCCCTAGCCGAAACAGTGCTCTACCCCCAA
>Tb33289
CAAGTTCTGAGCTGAGCGTTGAATGGCGGCCGAAAGAGGAACGTCACGACGNNNNNNNNN
CAACGGAAGCCTCGCAGCAAGGAAGATCCGCCGGGAGGGCCAAGGACGGGAAACCGAGCN
NNTCCGTAACTTCGGAATAAGGATTGGCTCTTAAGGAGCGGGGCGTGTCCGGGCTTGGTG
GGCCCGACCAAGCCCGACACGCCGGGCCTTGGGCGAGGTGAACGCTCGGCGTTCTCGCGC
CCGGGTTTCGGGTCTGGCTGACGTGCCGGGCCTGGGCGAGGTGAACGCTCGGCGTTCTCG
CGCCGGTTTCGGGATCCGAGCTCGGTCCCGTGCCTTGGCCTCCCGCGGATCTTCCTTGCT
GCGAGGCTTACTCTGGCTGACGTGCCGGGCCTGGGCGAGGTGAACGCTCGGCGTTCTCGC
GCCGGTTACGGGATCCGAGCTCGGTCCCGTGCCCTTGGCCTCCCGCGGATCCTTCCTTGC
TGCGAGGGCTTCCGTGGCGGCGCGAG
>Tb33346
CCGGGGGGCCTTCGAGATACCATAAGGTTACGGCCTTATTTAGCAGGCTAGAGTCTCGTT
ATCCGGAATTAACCAGACAAATCGCTTCCAACCCACCTCAGAACGGCCATGCACCACAAC
CCACCGAATCAAGAAAGAGCTATCAAGCCATGCACCACCACCCACCGAATCAAGAAAGAA
CTATCAATCTGTCAATCCTTCCGGTGTCTGGGCCTGGTGAGGTTTCCCGTGTTGGTGGAG
AGATTTGTCTGGTTAATTCCGATAACGAACGAGACTCTAGCCTGCTAAATATAAGGCCGT
AACCTTATGG
>Tb33454
GACCAAGGCATAGTTCACCATCTTTCGGGTTCCCAAACGTGTACGCTCTAGGTGCGCCTC
TCGGCGATGAGAACGAGACGCCCCGGGGAGTGGCGGAGCCGCAAGATGGTGAACTATGCC
TGGTCAGGACGAAGTCAGGGGAAACCCTGATGGAGGTCCGTAGCGATTCTGACGTGAAAT
CGAATCGTCGGAACTGGGTATAAGGGGCGAAAGA
>Tb33456
TAAGGTAGTTTTAGCAGGACGCCGGAACGTTCTCTTCCAATTGTAACGCGCGTGACCGTC
GTTCACGCCACGTCGTTCGGCGACGAGTACAACGACCTCAGAGCAGGCGAGATTACCCGC
TGAATTTAAGCATATTATTAAGCGGAGGAAAAGAAACTAACCAGGATTTCCTCAGGTAGC
GGCGAGGCGAAACAGGCAAG
>Tb33489
GGCTGGTGTACGCTGTTGTTCGCCCGGCGGCATATTCGCACGAACTATCGGTGTATGCAC
ACGGAAACTATTACAATAGTTATTTCTTCTTCTGGGCTTTCAGTAGCCGTCGGTGTCATC
AAGGCTGTCACCTTTAAGGATCAAACAGGCAAAGTCACCAAGGCCGCTGAGAAAGCCCAG
AAGAAGAAATAACTATTGTAATA
>Tb33500
TGTGATGCGAAAAAGGGTTGCCTGATTCGTCCTTATATGATATTCGTCCCACAGCCGATT
GTGTTGTTTTACCCCAGACGAGTTGAGAGTAATGACCGTAACCGTCAATAACATCTATGT
TACACCAGCTTCTTCGGCTGACAGCCCATTTGATGTGGAAGCTGCAGTCCAAAAGTGGTA
CAACGAGGTAGACCAATTTCCTAATTTCCTAGTC
>Tb33506
TGTTGCCATCTCCCAACTTATGCCAACACCTCTCATGTCTCCTTTACAGTGCCAGACTAG
CAAGCTCAACAGGGGTCTTCTTTTCCCCGCTAATTTTTCCAAAGCCCGTTCCCTCTGTCC
CTATCTACTATCTAGCGAAACCACTGCCAAGGGAACGGGCTTGGAAAAATTAGCGGGGAA
AGAAGACCCTGTTGAGCTTGACTCTAG
>Tb33512
CTATTTTGTATCCTCCCAGCCGGCCCTTCTCTACTCTTCTTGTAGAACCCTCTTAAATGT
CGGACACTCTGGACTCAATGCATCATGGTCATCTTTTATCTTCAGAGTGTACGTCAAATG
AGAAGAAATGTATCAACTGTATGTATAAAAACCAAACGTACAATCTGAAGATAAAAGATG
ACCATGATGCATTGAGTCCAGAGTGTTCGACAT
>Tb33518
GTCCCAACATTTCAATTGCAATCTTCCTTTCCAGATACTTGGTTGCAAGTTTAACGTGAA
TTTTCACGAAAAATGCAGTTACTTTATGGCACTGACTCCACGATCTTTGTTATGACGATT
ATCTACACACCCCAAGTGCAAGCAGACGCCATGGCCGACGCTGATGCCGATGCTGCTATC
AATTGCAGGCGTTATCCTCGT
>Tb33519
TGTCCGAACCGCAGGTTCCTTCTCGTACTGAGCAGGATTACTATCGCAATGACTAGTCAT
AGTAGGGTAAAACTAACCCTGTCTCACGACGGTCTAACGGCCGGTGGTGCGAAGCTACCA
TCCGTGGGATTATGCCTGAACGCCTCTAAGGCCGTATCCTCTCTAGTCAAAGGTGGCAAT
GATATCTCTAGGAGTCTCGTGAG
>Tb33537
AGAGTGCAGCTCCTATAAGGTGGGTGGTAAACTCCATCTAAGGCTAAATACGACCACGAG
ATAGCGAACCAGAAGTAACCGTGGCTCTAAGGAGAGATCCTCCCGAGACGCGCACCGGTC
GCTACGGTCTCGTGGTCGTATTTAGCCTTAGATGGAGTTTACCACCCACTTAGAGCTGCA
CTCTCAAGCAACCCGACTCTAAGGAGAGATCCTTCCCGAGAC
>Tb33543
CTCCGCCTTAATAATTATTTAAATTCAGCGGGTAATCTCGCCTTGCTCTGAGGTCGTCAG
TAGTTAAGTAGGTTTTAGCAGGACGCCGGAACGTTCTCTCTTTTCGCGCCGCCTGACCCT
GCCGGGTTCCCCCACGGATCTGCGCGGGCCCAACCACCCACCGTACGATCGCACGCGCAC
GCGGGTCCATCGCGCGAGCC
>Tb33547
TCAAATTCGTCTCCTGCGAGTCAGGCGAAGAAGGGTGAGTTACGTCGGCTGGTGTACGCT
GTTGTTCGCCCGGCGGCATATTCGCACGGAAACTATCGGTGTATGCACGGAAACTATTAC
CGCTGGCCGATATGTGTTTTCGTCTCGTGGGAGTCTCGCCAGGAGGAAGAGCGAACTTCG
CGCGAGCTATCGTAAACAACGTACACCTACCAACTATTTCATAA
>Tb33551
GAAAGTCATTAGGGTAAACCCATCTGATACCTGTTCTGACCAACCTGGAATCTTTCTAGA
CTCTGCACTTCGTCATGTGGATGATTGTTGATATCGAGAAAGATTCCAGGTTGGTCAGAA
CAGGTATCAGATGGGTTTACCTTATGACTTTCTCGATGTGGAATGGGCAGTCAAATATTG
GTACGACGAAGTAGACCAAT
>Tb33631
ATTTATGAAAATGCTTCCCAATAATATGCATTACCAAAAATACTATCGCCATTTCGTCGT
AAAGGCGACTCGATAGTTTCTACCACTTTTACAAGATTATCCAAAATTCTGGTTTCTCCA
CGAAGCCTTTTGAGGCAAGTAAATCGCAAGTCACTGCCAGAGAACGAACTCAAGCCAGTT
CCAAATTGGAAGCGAGTAAATCCGTCACGATTAAGACAGAGG
>Tb33647
GTTTCGTAAGAGTTGCACAACATGATCTATTGAGACTATTGAATGTTACTAGAAAAGCTT
CCTTATATTTTAATCTTCGATCATTTAATTTTTTCAACTTTTCAATTTACAACGAGGAAC
GTTTAGATCGCCCAAAAACCGCTATGACTGAGGAAATTATCGCAGAAATTCCACAATGGT
TGAAAAAATTTAAATGATCCAAAGAGTGAAAGTAC
>Tb33703
TCTCTCTCTCACCCCGGCGCTGCGGCGGCGGCGCGACAACTCGCCCGCGCGTTGTTACAA
CGCTCTCAGTCATCATCCTCCAGTCATTTCGGACGACGCCTGGCTGAGGGTCGTTTTAGT
ACCAACACACTGCTTGCGCCCGCGCGCGTCTCCGAAAGAGAGTACGGCGTGTACGGGCGC
ACGAGCGATCGTTGGACGTTCGCCTGGGGGTGTTGCG
>Tb33719
GAGAGAGAGAGAGGCAGGGAGCGGCGCCGATCGTCGTCGACGCGCTCCACAAGATCCTTT
CTCTCTCCTCTCGGCGCTCAGACCGTGACCTCGCGGGTCTCTCTCTCTCACCCCGCCGCC
GCGTCGAGAGAGTCTCCGTCACACGTCGTCCGGGCGTCGTCCGAAATGACTGGAGGATGA
TGACTGAGAGCGTTGTAACAACGCGCGGGCG
>Tb33764
AAATTGTACGACTCTCCAAGTCGACAGGATTTTATGCGTTCGCGTAATCTGGAGTCTGTC
TCTTGTCGCAAACCATTTCGTTGTTAGATGGAATCAAGTCTCGAATTAGATTCAAGAATT
GTTGCAAGAAAATAATCAGTATTATGTAAAGCTTTTACATTATCGGGGCATTCCGCCGGT
AATCGATGAGCTTGAAATCCCAAATTGCGAACTTCTCTGTC
>Tb33771
GGTCGCTCACCCAGCCCCGATTAACGTTGGACTGGAACCCTTGGTCTTTCAGCGAACGGG
TTTTTCACCCGTTTTGTCGTTACTCACGTCAGCATTCGCACTTCTGTAAGCCGATGAAGG
TGTATTGAGAAGTATGCTGGAGGTATCAGAAGTGCGAATGCTGACGTGAGTAACGAAAAA
AGGGTGAAAAACCCGTTCGCTGAA
>Tb33935
ATGGAAAAATTTTTTTATTTTTCAACACAGTCTTCTTTTAACGCAATACATTTCCACCCA
ATAATGTTATTTTTTTATACCCTCAGAATAATATGAAAAAGCTTTCGGCGCGATAGGTAC
CGCGTTTGCTAAAGGTCGATCGAAAACGCATGCTGCGGATGAAAACGTTGCAAAGCTCCA
TGAATTGGCGTTTCCAAATTTGCTAACAACACGCACCGTAATCCAACAAATTTTAGGCCC
TAGTGACTTCTACTTATTTCCTAACATGAAGAAATGGATCGCTGGAAAGAAATTCGGATC
TCTCCATGAATTGCGTTTCAAATTGCTACCACACGCTCCGTATTCACCAAATTTAGCCCC
TAGTGTCTTCTACTTATTTCCTAACATGAAGAAATGGATCGCTGGAAAGAAATTCGCCTG
GTGACCTTCAAATTTAGCCCCTAGTGACTTCTACTTGTTTCCAAACATGAAGAAGTCACT
AGGGGCTAACTTACTTTGTTCCCCATAACATGAAGAAATGGGCTCGCTGGAAAGAAACTC
AGATCTCAGCTCAAACACGGAGGTCATCACTGAGACGAACGCTTATTTTGAAGGATCAGA
GACATCATATGCTCAAACACGGAGGTCATCACTGAGACGAACGCTTATTTTGAAGGATCA
GAGACATCATATTACACTCAAACACGGAGGTCATCACTGAGACGAACGCTTATTTTGAAG
GATCAGAGACATCATATTATTAAGAGTATAAAAAATCGCTATGACTGAGGAAATTTTTGC
AGCATTGTGAATTTCTGCCATAATTTCCTCAGTCATAGCGATTTTTTTAGCGATCTGAAC
GTTCCTCGTCATAAATTGCAACGACGACGTTTGACGACGTTTAGATCGCTAAAAAATCGC
TATGACTGAGGAACGTTCAGATCGCTAAAAAATCGCTATGACTGAGATTCAGCAGGCCAA
CTTCTTTACTGGTGAAAACGATGGCAAGAGTCTTCCAAAGGTGGAAATAACGAGTTAGAT
TCCACTTTGGATTAACTTTTTTTAAAAAATTATTTATCACTGCATGACATTCGATTTTAT
CTATTTTTCGAGAATTATCACAACTTGCTTGCTTTTTTCACTTGCATTGACATTGATTTT
AATCTTATTTTGTTATAAAAAGTTTATCGTCAGAGGAAATAACGAGTTAGATTCCACTTT
GGAAGACTCTTGCCATCGTTTCAAACACTAAAGAACGAAGGAACAAATGGGCTGCTGAAT
TCAAACGTCAATTTATCGTCATTGGTCAATTTACAACGAGGAACGTTTGATTCGCCCCAA
AAACCGCTATGACTAATCGTCATTGGTCAATTTACAACGAGGAACGTTTAGATCGCCCAA
AAACCGCTATGACTGAGGAAATTATCGCAAAATTCACAAATGGTTGAAAAAAATGCAATA
GTCTCAATAGATCATGTTGTGCAACATCTTCCACGAACATTTACATATGAAAAAGCTCAC
AATGTTGAAAAAATTAAATGATCGAAGAGTGAAAGTACGTAAGCTTTTCTAGTAACATTG
CACAAAGTCTCAATAGATATGTGTGCCACCATCTCCACGAACAATTTAACTAGTAACATT
GCAATAGTCTCAATAGATCATGTTGTGCAACATCTTCCACGAACATTTACATATTGAAAA
AGCTTCGGGCGCGATGGTAGATCATGTTGTGCAACATCTTCCACGAACATTTACATATGA
AAAAGCTTTCGGCGCGATAGGTAGTGCAACATCTTCCACGAACATTTACATATGAAAAAG
CTTTCGGCGCGATAGGTACCGCAGGCCGCGGTTTTGCTAACGGTCGATCGAAAAGC
>Tb33937
TCAAAACAAGCAAATACAATTTTTTGTTTAACAAATATGTATATATGCTATTATTTATAT
ATTTTCTTTGTAGTCCCACATTTCTAATTGCAGTTGGTTCTCCCAGTGTCTAGGTTGTAA
GTTTAATGTGAACCTTTATTTCACAAAAATGCAGCTACTTTAGTGAACTTTATTTCACGA
AAAATGCAGCTACTTTATTCCCAACTTGGCTTTAATTTTTTCCCAACTTTCTTTCAATGT
AGCACTGGCTTCGGCAAGGGCATCAGCATCAGCATCGGCAGAAGCAGCAGCTATTTCCCC
AACTTGGGCTTTTAATGTTTTCCAAAATTTCTTGAAATAGAGCACTGGCTTCGGCAAGGG
CATCAGCATCAGCGTCGGCAGAAGCAGCAGCATCAGCAGGGGCACTGGCTTCGTTTCCAA
AATTTCTTTGAATAGAGCACTGGCTTCGGCAAGGGCATCAGCATCAGCGTCGGCAGATGC
AGCAGCATCAGCATCAGCGTCGGACGAGGCTCTTGCTTCCATTTGGGGCGCGTATATGAT
TGCGGCAAGGGCCATCAGCATTCAGCGGTCGGCAGAAGCGCAGCATCAGGCATTCAGCGT
CGGACGAGGAACGGCATCAGCATCAGCATCGGGAAGAAGCAGCAGCATCAGCATCAGCGT
CGGACGAGGCTCTTGCTTCCATTTGGGGCGCGTAATATGTTTGCCATAACAAAAGTTTTG
GGGCCAGGCGCCATCTCTTGCTTCCATTTGGGGCGCGTATATGATTGCCATAACAAAGAT
TGTGGCAAGCGCCAATGAAAAAATGATAGGTTTCATTCTTTAATAATTATAAAAAACGTA
AAGCTGTATTTGGCTTGTATTCCATGAATATGAACTAAGAATTGTCGATATATGAATATT
AATGTAAACATATTTTTAATAAATATTAAGAATGAAACTATCATTTCTATCGTTGGCGCT
AGCCACAATCTTTGTTATGATAAAAATGATAGTTTCATTCTTAATATTTATTAAAATTCA
AGCTGTATTGGCTTGTACGTTGAAATAACTTTTTTCTTTCAGATTTTGGAAAAAATTAAA
GCCAAGTTGGTAAGTATGCTTCCATGAATATGAACTAAGAATTGTCGATATATGAATGTC
ATATATGAATATTAATGTAAACATATTTAATATTTAAGGGAAAGAAGTAGCTGCATTTTT
CGTGAAATAAAGTTCACATTAAACTTACAACCTAGACTGCATTTTTCGTGAAAAGAAATT
TTGGAAAAAATTAAAGCCAAGTTGGGAAAGAAGTAGCTGCATTTTTCGTGAAATAAAATT
CACATTAAACTTACCACCCTTGGACACTTGGGGAAGGACAAGCCAGTGCTCTATTCAAAG
AAATTTTGGAAAAAATTAAAGCCAAGTTGGGAAAGAAGTAGCTCCATTTTTCGTGAAATA
AAGTTCACATTAAACTTACAACCTAGACACTGGGAGGACTGCAACAACCTGCAATAAAAA
TGTGGGACTTCCAAAGATAAATATATAAATTAATAGCATATATACAT
>Tb33941
GTAATACCAAATAATATTACGATTTTTTACTCTTTCACCTTTTTCCATTTAATTTTCTCC
TAAAATGAGATCTATATTTATGGGATCAGCTTGTCAACGATTTAAGACTGTATATTTCAG
GTGCTCCACCAAATTTTCACAAATTTCTCAATTGCTAACAGTCTACTATTAATGCACAGT
AAATTAAAAAAAAATAATTGAAAATGTATTCAAGATTTCAAAATATATAAGTTTTTTTGA
TGAATTTTGTTGTATTGAAACGTCTACAATTATTATAAAAAATTACGCGTATTTTTCTGT
TTGTCAATACAGATAATATTTGTAAACAACCGCATACAATGAAATGTTTAAACCCTTTTA
ATATGATATTTGTTATGATATAT
>Tb33953
ATATATATATATATATATATATATATACATATGCAATTATTTATATATTTATCATTTGTA
GTTCCACAGTTCTATTGCAATTGTCCTCCAAATATCTAGATTGTAAATTTAACGTGAACT
TTATTTCACGAAAAATGCAGCTACTATGATCGATATCCTCTTTTTACTGCGCCAAAATTC
CCTGTTCCCACACATCCTGCACTGGCTTTAGCCAGAGGCCCATCGGCAGAAGCAGCAGCA
TCAGATCAGCATTAAAGCATCGGGCACTGGCTTCAGCAAGGGCATTGGCAGAAGCAGCAG
CATCAGCATCAGCATCAGCATCGGCCGAGGCCTTGTGCCTTCTATCGTTGGCGCTTGCCA
TAATCTTTGTTATGGCAACCATATACGCACCCCAAGTGAAAGCAAAAGCTGCCTCGGCCG
ATGCTGATGCTGATGCTGATGCTGCTGCTTCTGCCAATGCCCTTGCTGAAGCCATTGCAG
GAATAGTGACCAAGCTTATTAAAAAGGGTGTGAAATTGGGTTTGAAAATGGCTTTGGGAA
GTGACCAAGCTTATAAAAAAGGGTGTGAAATTGGGTTTGAAAATGGTTTGGGAAAGAAGT
AGCTGCATTCTTCGTAGAATAAAATTCACCAATAACTTGCAACCTAAGGAACTTGGAAGG
AAGATTGCAA
>Tb34031
CCTCGTACACCAAATAAAACCAGGAGGTGGAATCGCATCAGCCATAGCATCGGCCATAGC
ATCGCATCAGCCATTTGCATCGGCCATTGCAATCGGCTTGGCCGATGCTATGGCTGATGC
TGCAGCTGATCCATCTCTTGGTGGTGGTGTTGGTGCAGTAGGTTTCAAAAAGTTCCCGGT
CAAACACCACCACCAAGAGATGGATCAGCTGCAGCATCAGCCATAGCATCGGCCATAGCA
TCGGGCAATAGCATCCCGCATAGCTTCGGCCATAGCTTCGGCCATAGCTTCAGCTTCAGG
CGAAGCTTCAGCTTTAGCTGCATAGCTTCGGCCAATGCTATGGCTGATGCTGCAGCTTCA
GGCGAAGCTTCAGTTTAGCTGCAAGAACTTGGCCCATGGTAAAGAGCTTAATCTTACATA
ATTACTGCGAGAATACAAAAATGAAAGTTCCGAAATTTTTGTTTATCGCAGTAATTATTG
TTATTACTGCGAGAATACAAAAATGAAAGTTCCGAAATTTTTGTTTATCGCAGTAATTAT
TGTAGATTACTGGACAATACCAAAAATTAATGAGCTTAGTCCTACAATAAATAACTGAGA
TGAACAAAAATTTCGGAACTTTCATTTTTGTAGGACTAAGCTCATTAACATGGGCTAGTC
CTGCAGCCAAAGCTGAAGCTGCGCCTGAAGCTGAAGCTATGTCCGAAGCAAATGGCCCGA
AGCAAATGGCCGATGCAATGGCCGATGCAATGGCTGATGCTAT
>Tb34133
TTTTACTTAAAAAATATATAAAAGCTATATATTTTTACTTAAAAAAATATATAAGCTTTA
TATATCATTATTTGTGTCTCTCACATTTTTATTGCAAACGTACAAGCCAATACAGTTGGA
ATTTTAATAAATATTAAAAATGAAATTATCATTTCTATCGTTGGCGCTTGCCATAATCTT
TGTTATGGCAACCATATACGCACCCCAAGTGAAA
>Tb34142
TCTCCATTAATCGGAATATAAGTTGCGACGAATGCAAGTCCGAGTACTAAAATTATAGCC
TTCATATTGATATTTTTCTCTTCTTAGGCTATAATTTTAGTACTCGGACTTGCATTCGTC
GCAATTCTTATTCCGACTAATGGAGACCCCTATGGCTGAGATGCGCCAATGCCATTGGCC
AATGGCCGATGCTTCTCCCGACG
>Tb34204
TTTCGCATTTTTTCGAGAATTACCACAACTTGCTTGTGCGTAACAAAAAATAACTACTGA
ATGCGCTGAGACCTTTACAGTAGGCCCTTTAAAGGATCAAATGCATTCAGTAGTTATTTT
TTGTTACGCTCGAGTAAAACAAGCAAGTTGTGGTAATTCTCGAACGAAAAAATGCGAAAT
AAAATTGAATGTCGTGCAGTGATAAAATATTTTGTTGTAAAAGGTTT
>Tb34223
CTCAATGCGATCGTACTTGGTGAAACCCCACTTTTTCGACACATAAATCTTTTGACGACC
AGGGAACTTGAACTTGGCACGTCGCAGAGCTTCAATGACCGTCGCGGTGTGCCGGACCCG
AAGATCCGCATTTTCGATCTTGGCAAAAAGAAAGCATCTGTCGAGGACTTTCCGTTATGT
GTGCACTTGGTCTCAGACGAGTATGAGCAGCTCAGTTCTGAGGCTCTGGAAGCCGGACGT
ATTTGCGCCAACAAGTACATGGTGAAGAA
>Tb34285
TTTCGCATTTTTTCGAGAATTACCACAACTTGCTTGTTTTACTCGAGCTAAATAACTACT
GAATGCTGAGACCTTTACAGTAGGCCCTTTAAAGGATCAAACTTGTCAAAAATTGGTCAT
GATTTTTGACAAGTTTGATCCTTTAAAGGGCCTACTGTAAAGTCTCAGATGCATTCAGTA
TTTATTTTTCGAGTAAAACAAGCAAGTTGTGGTAATTC
>Tb34300
AGTTCCATTGCTCGATTCTGGGATATTTTTTGGGACAATTTCAATCGATGTTCGAAACTT
GGATTGACGCCGCAGTGCTTGGATTGAAATTGTCCCAAAAAATATCCCAGAATCGAGCAA
TGGAACTGGCGCAGAAAACCGTCGTACGAATCCTGTCTCTTTCGCCTAATGCTATATCAT
GATCTGCGCCATTTTCGAGTCGAGGGCGATATTATATCTTTCGAAATTTGAA
>Tb34316
CAAATCTTCTTAGAAGCCGCCTGTCCCTCTAAGAAGATTTGTTTGTACGTTGGTAGTTCA
AACAAATCTTCTTAGAAGCCGCCTGTCCCTCTAACCGCACGAGATTGAGCAATAACAGGT
CTCTGATGCCCTTTGGATGTTCTTGGGCCGCACGCGCGCTAACACTGGAAAGAATCAGCG
TGTGTTCCCTGGCCGAAAGGCCCGGGTAACCCGCTGAACCTCCTTCGTGCTAGTACCGAA
GGAATCAGCGTGTGTTCCCTGGCCGAAAGGCCCGGGTAACCCGCTGAACCAGGTAACAGG
TCTGTGATGCCCTTAGATGTTCTGGGCCGCACGCGCGCTACACTGAAGGAATCAGCGTGT
GGTCCCTGGCCGAAAGGCCCGGGTAACCCGCTGAACCTCCTTCGTGCTAGGGATTGGGGC
TTGCAGGGCTGTGATGCCCTTAGATGTTCTGGGCCGCACGCGCGCTACACTGAAGGAATC
AGAGTGTGTTCCTGCGCGCTACACTGAAGGAATCAGCGTGTGTTCCCTGGCCGAAAGGCC
CGGGTAACCCGCTGAAACAACTGAAGGAATCAGCGTGTGTTCCCTGGCCGAAAGGCCCGG
GTAACCCGCTGAACCTCCTTCGTACTAGGGATTGGGGCTTGCAATTGTTCCCCATGAACG
AGGAATTCCCAGTAAGCGCGAGTCATAACTCCTTCGTGCTAGGGATTTGGGGCTTTTCAA
TTGTTCCCCATGAACGAGGAAATCCCCAGTTAGACGCGA
>Tb34317
TTCCCTCGTAGGTTGCAAGTTATTTGGGAATTTTATTCTACAAAGAATGCAGCTACTTCT
TTCCAACGGCTTTCATGCCCCCTACCAAAAAATCTTTAACCTTGCTGATGCCGTTGCCAA
AATCAAAATACCATGGGGCAAGGTTAAAGATTTTTTGGTAGGGGGCATGAAGGCGGTGGG
AAAAGAAGTAGCTGCATTCTT
>Tb34320
CATCGTTCGTAGTCTTACATTTCTATTGTAATTGTGCTCCCAGTTCTAAGATTGCAAGTA
ACTCATGAATTTTATTTCAGAAAAAATGCAGCTACTACTTTTTAGAAAACCATCATATCT
CCTATTGGCTTTTGCCATAATCTTTGTTATGGCGATTATGTACACTCCTGGGGTAGAAGC
AAAAGCTGACGCAGATGCCAATGCCGAT
>Tb34438
CCATTGGAGGGCAAGTTTGTTGCCAGCAGCCGCCGGTAATTCCAGCTCCAATAGCGTATA
TTAAGTTGTTGCGGTAAAAAGGCTCGTAGTTGAATCTGGTGTCGCACACCGTCGGTTCAC
CGCTCGCGGTGTTTAACTGGCGTGATGTGGGACGTCCTACCGCTGGGCTTAGCCTCGCGA
GGGGCGGCCCAACTAATATCCCGTCGCGGTGCTCTTTACTGAGTGTCACGGTCCTACCGG
TGGGCTTAGGCCTCGCCGAGGGGCCGGCCCAACTAATATCCCCGTCGCGGTGCCTCTTTA
CTGAAGTTGTTCGAAGTCCGGGCCCGGTACGTTTTACTTTGAACCAAATTAGAAGTGCTT
TAAAGCAGGTACTGAGTGTCGAGTCGGGCCGGTACGTTTACTTTGAACAAATTAGAGTGC
TTAAAGCAGGCTATCCTCGCCTGAATACTGGCGTGCATGAATAATGGGAATAGGGACCTC
GGTT
>Tb34502
TCCTCTGTCACAAAATTGATGGCCACACCTTTACGGCCAAAACGACCACCACGACCAATT
CGGTGGATATAATTTTCTCGGTTAGAAGGTAAATCCACCGAATTGGTCGTGGTGGTCGTT
TTGGCCGTAAAGGTGTGGCCATCAATTTTGTGACAGAGGAAGATAAACGAACCTTGAAAG
ATATCGAGCAATTCTACAACACACACATCGATGAAATGCCAATGAATGTCGCTGATCTGA
TCTAAGTCCGACTATTGGCTATAATCCATTA
>Tb34598
CGCGAGTTCCGAAAACCAACAAAATAGAACCGAGGTCCTATTCCATTATTCCATGCACAC
AGTATTCATATACAGTTTTAGCCTGCTTTAAGCACTCTAATTTGTTCAAAGTAAACGTGC
CGGCCCACCTCGACACTCAATGAAGAGCACCGCGGCGGGATTGAGTTGGGCCGCCCTCGC
GGGCTAAGCCCACCGGCAGGACGTCCCGCGGCACGCCAGTTGACACCGCGAACGATGAAC
CGGCGGCGCGGGACACAGATTCGACTACGAGCTTTTTAACCGCAACAACTTTAATATACG
CTATTGGAGCTGGAATTACCGCGGCTGCTGGCAACAAGACTGCCCTCCAATGGATCCTCG
TTAAAGGATTTAAAAGTGGTTGCGGTTAAAAAGCTCGTAGTTGAATCTGTGTCGCACACC
GTCGGTTCACCGCTCGCGGTGTTTAACCTGGCGTGATGTGGGACGTCCTAACCCGGTGGG
CTTAGCCTCGCGAGGGGCGGCCCAACTAATATCCCGTCGGCGGTGCTCTTTACTGAGTGT
CGAGTCCGGCCCGGTACGTTTACCTTTGAACACAAATTTAAGAGTGCCTTAAAGCAGGCT
ATCCTCGCCTTAATACTCCTCGCCTGAATACTGCGTGCATGGAATAATGGAATAGGACCT
CGGTTCTATTTTGTTGGTTTTCGGATCCCCGAGGTAATGATTAATAGGGACAGATGGGGT
TCCGAAAACCAACAAAATAGAACCGAGGTCCTATCGTATTTGCGACGGTTAGAAGGGTGG
AACCCCGAGGTAATGATTAATAGGGACAGATGGGGGCATTCGTATTGCGACGTTAGAGGT
GAAATTCCTTGGGATCGTCCGGCAGACGGACAGAAGCGAAATCCGAAAACCAACAAAATA
GAACCGAGGTCCTATTCCATTATTCCATGCACGCAGTATTCAGGCTTTTCAAAAATGTTT
TCAATTTAATCCAAGAACGAAAGTTTGAGGATCGGATGACGATCAGATACCCCCCAAACT
TTCGTTCTTGATTAATGAAAACATTTTTGGCAAATGCTTTCGCTTCTGTCCGTCTTGCTT
CAAAAACCATAAACGATGCAGCTAGCGATCCGCCCGAAGTTCCCTCCCGATGACTTCGGC
GGGCAGCTTCGGGAAACAAAAGCTTTTGGGGTTCCGGGGGAAGTATGGTTGCAAAGCTGA
AACTTAAAGGAATTAAGCCGCAGGCTCCACTCCTGGTGGTGCCCTTCCGTCAATTCCTTT
AAGTTTCAGCTTTGCAACCATACTTCCCC
>Tb34674
ATTTTCGTAATGTTTCTTTGAAAACTTTATCTAAATAATCCATTTTCTTAATATTATCGT
ATGTTAAGTCTCCATCATGTTTTACATAGATTTCATTGATATGTTGCGCGAATTGAGGAA
ACATCCAGATAAATTGGGAGATATAGATTTGACAGACAGTTTACTAGCTTCTCAAGCGTT
TGTATTTTTCGCTGGTGGCTTTG
>Tb34711
TGACTTTCCTTTCCAAGCGAGCCATTTTTCATGTTTAGGGAATTAAGTAGAAGTCACAAG
GGGCTAAAGGTGAAATACGGTTGCGTGTGGTACAATTTGAAAACGCCAATTCATGGAGCT
TTGCAAACGGTCGATCGAAAACGCATGCGGATGAAAACGTTGCAAAGCTCCATGAATTGC
GTTTCAAAATTGCTACCACACGCAACGGTATTCACAAAATTAGCCCC
>Tb34719
GAAGTCACACTGATTGGCCCATCTTTGCGCAATTTGTTCTAATTCGTTATCCCAACTCAA
ATTCGGCATGCTAACTGCTGCAGGTTGTGGACCTGGATTTCAAGTTGGTCAGAATATAGC
TATACGAATGTCTTCGGGTGACAGCCCACTAGATCTTAACAACGTGGTCCAATCATGGTA
CAACGAAGTAGAGAAATTTGATAAT
>Tb34726
ATGTGAAATTTTTGCGATTAATTCCTCAGTCATAGCGGTTTTTGGGCGATCTAAACGTTC
CTCGTTGTAATTTAAACAATAACCGCAAATTGACGTTTGATCGCCCAAAAACCGCTATGA
CTGAGGAAATTATCGCAGAAATTCACAATGTTGAAAAAATTAAATGATCGAAGAGTGTGA
AAGTAACGTAAGCTTTTCTAGGAAACA
>Tb34730
AATCTTCCCTTGGTAGGGTGGCAGTTATTTGGGAATTTTATTCTACAAAGAATGCAGCTA
CTTCTTTCACGGCCTTTCCATGCCCCCCTCCAAAAAATCTTTAACCTTACCCCATGCGGA
AGCAAAAGCCTGGGCTGATGCTGACGCTGATGCTACTGCTGCTGCCGATGCTGATGCTGA
TGCCGTTGGCGGATGGCCCTTGCTGAT
>Tb34754
TTCAGCTCTAGCATTGGCTATAGGACTAGCCCATGTTAATGAGCCACTTAGACCTATGAT
AATTACTGCGATGAACAAAAATTTCAGAACTTTCATTTTTGTATTCTCAGTAATTATCAT
AGGTCTAAGTGGCTCATTAACATGGGCTAGTCCTATAGCCAATGCTAGAGCTGAAGCTGA
TGCCGAGGCTGCAGCCCGAAAGCT
>Tb34787
TCGAAAAATTATGGAAAATCATTTTTGTGCATTTTTGTTGTTAAACAGTATCTTAATGAG
AATAAAATGTTATGTAATTTCTAAATTAAATACAATAGTAATGATTCAACCTTGTAATAT
GATATTTGTTATGATATATCTCTTTTAAAGTAGAAGATGAAAGAGAACTTTTGGTTGAAA
CATCCTGAATATACAGTCTAAATCGTTGACAAGCTGATCCC
>Tb34788
TGGGATCAGCTTGTCAACGATTTAGACTGTATATTCAGGATGTTCCACCAAAAGTTCTCT
TTCATCTTCTACTTTAAAAGAGATATATCATAACAAATATCATATTTGATGCAGAATCAA
TTCAAAGTACTCTACGATACAGCTGTTGGTTTACATTGATTTGGTTATACAAATGTAATT
GGAATGTCCGCTCCGAGAATGCTATAAATTA
>Tb34800
CTGTAGGTACTATTGTAATTGTTAACGTGACAATTACTGCCAATAAAAAACAACACAATG
TTGTTGGATTCATAATTTCGTGTTATTCTAATATTGTAGGAAAAAAATGACTGTTTTGAT
TTAATATATTTTGAGGATATTATTTATAAGCATCAAGTATTGCAGTATGCTATGCATAAC
TATTATGTATTGCAGTTTATAAAATAAAGGACTTAAAATAT
>Tb34806
GTGCGTATATAATCGCAATAACAACGACGATGGTAAGAGTCAACGATAAATATGAAACTC
TCATTTTGTAATGTTTATAAAAACTCAAATTCTATCAAAAATAAAAAATTGCAATATAAA
ATGTAAGCATTTGTTAGATATCGCGTTTCTTGTGCTATATAAACGCTACGCGTCATTAGC
AAATCAGAAATTGAATTAAA
>Tb34820
TCAACGACTCACTAGCCAAGAACGCGTCATATTTTTTTGCAAGTTTCTTAACAAGCTTCT
TGTTCTTATTAAGTTTCTTTAGTGCTTCGGCATCCATGTACGGAATATTCCCAGGCCCAA
AATGCAAGTATGTGTTCTTGGCGATCAGCAGCACTGCGACGAAGCTAAAGCTAATAATAT
TCCGTACATGGATGCCGAAGCACTAAAGA
>Tb34824
CCACGGTACTTGTTCCGCTATCGGTCTCGTGGTCGGTTTTGCCTTACCGTGGTCGTATTT
AGCCTTAGGAGCTGCACTCTCCAAGCAACCCGACTCTAAGGAGAATCCTCCCGATTTAAG
CATATTATTAAGCGGAGGAAAAGAAACTAACCAGGATTTCCTCAGTAGCGGCGAGCGAAC
AGGAAAGAGCCCCAGCACCGAATTCCGCGGTTCCGCCG
>Tb34825
TGCACCACAATCACCCGTCTTGTTTTCGCTCAATCTCTGCGCTTGCGTGAATCCTTGGAC
AATTCCTTTTGCGTAAGTATCACAAGGAGGCGTCGGAAAACGCCTACAAAGTCTATGAAC
AAGTCCAAGGAATGCATGATGAAGTCCCTACTGCCAATCTGTTCTTACGGTCGACCTTCA
TCTACCAAGCACACTTATACGTGGGATTATTCGTGATTTGCGGCTTTGTTATTTATGACA
CGCAGC
>Tb34837
AATAAATGCGATAGCTGCATTTTATATTATTTATTGAAACTCAAACGTACAAATCAACAT
AGCTTGAAATTGAAATGTGGGACTATAAATGATGAATATGTAAATAATATTATATATATT
TTTAAACAAAAATATGATTTATATTTACATGACTCTATTTGCTGGTATTTCATAATTATT
CAATCAAAAATAAACAACAA
>Tb34841
TCTTAGCATGGTGCACAGTAACTCGATCGGCGGTAGGATAATTTGCGCGTCTCTTCTTCA
AAAGAACAATACGCTTTTCCCCATTCTTATCACCACCAATCTGCTATTTATAAATTCCTT
GGGAAGAAAACTCCAAAGAAGGTTAAACCCAAGAAGCCATTGACTATCGAAAAGCAGATT
GGTGGTGATAAGAATGGGGAAAAGCGTATTGTTCTTTTGAAGAAGA
>Tb34855
TTTATTTATCATTATATTTATTTATTTATTATGTCGTCATACATATATTCAATCAATTAT
TTATAACGATGCAGACATGTTTAAGCATGATTATTAATCTTTTTTTAAATTGTCCACTTT
CTTAATTAACCGTTGGTGAGTTTGTGTTGAAGGAATGGTAGACTCATCCAGGCCCCCAAA
AAAGAGGTTAGAGGCAGGTAAAACAGCTTCGGCCTACAG
>Tb34856
TCAAATACAAAGGGCAGGGACGTAATATCAACGCGAGCTTATGACTCGCGCTTACTGGGA
ATTCCTCGCATGGGGAACAATTGCAAGCCCCAAAGTCCCTAGCACGAAGGAGGTTCAGCG
GGTTACCCGGGCCTTTCGGCCAGGGAACACACGCTGATTCCTTGAGTGTAGCGCGCGTGC
GGCCCAGAACATCTAAGGGCATCACAGACCTGTTATTGCTCAATCTCGTGCGAAAACACA
ACGCTGATTCCTTCAGTGTAGCGCGCGTGCCGGCCCAGAAACAATCTAAA
>Tb34900
GCTTGAGAAGCTAGTAAACTGTCTGTCAAATCTATATCTCCCAATTTATCTGGATGTTTC
CTCAATTCGCGCAACATATCAATGAAATCATTTCTAGTGATATTATTCTTCACAAGTGTT
ACCGTGGAAACTATGGACTATAGAGAAAAGAATAATATCACTAGAAATGATTTCATTGAT
ATGTTGCGCGAATTGAGGAA
>Tb34916
TGTGTGCGCGCGAGATCGCGCGACGGATCTCGCGCTGCCGAACATGTCGGGCGAACGGAG
CGTCTCTCGGCAGAGCGAGAGCCGGGGCGGAAGTGTCTTTGAAGAAACCCCTTGGCACTT
GTCGCGATCAGCGACAGGTGTGCGCGATCAGGAGCGAGGCGCTTGGCGGCGACGCGTCCG
ATCCGGGTGTGTCAACACCCGGTC
>Tb34922
GGTAGTTGACGACGTCAATGGTGACGACGACGACGACGACGTCGCCGATTCGACACGGCT
CGAAGTACTATTTATCGAAATAGCTGGAAAACATTCCTCTTCCATATCGTCGATTCGGCG
ACGTCGTCGTCGTCGTCGTCACCATTGACGTCGTCAACTACCTCGAGCCTAATCCTCAAG
AGAATCAATCTAGTACCTGAAGATAACGAGTATGCTGAAATCAAG
>Tb34935
CATTTTACCTTGTTGAATCAAGCTTGTTCAGTGTCTGCAGTAATTGACGGTCAAAGAACC
AAGCTAAGCAAGCTGAAGAACTGTCGCAACTACTGAAAAAAGACTAACAAGCTTGATTCA
ACAAGTAAAATGGATTCTAAAGATCAAGCCAATCGCACTAACCAGTGTAACCCAACTCAT
ACACCAACTGGACCTGGTCATCAGG
>Tb34945
ACAACAGGCCAGGGAATTTACCAGCCTTGTTTAAACCAGGACCAAGAAGACGAGGAATTT
GCTTGATCAACGACTCACTAGCCAAGAACGCGTCATCTTGGTCCTGGTTTAAACAAGGCT
GGTAAATTCCCTGGCCTGTTGTCTCACCAGGAATCGATGGTTGGCAAAATCGACGAAGTT
AAAGCCACCATTAAATTCCAAATGAAGAAAG
>Tb34977
AAAAACTTATCACAATATTGTTATAAAAATATTCAAAAGTATAAAGGTTTTCTCCTTTGT
TTTTCCAAAAGAGGAAGTTAGATAGAATTTGCAACAGATAAACAAAGGAGAAAACCTCTA
TACTTTTGAATATTTTTATAACAATATTGTGATAAGTTTTTAATTTTTTACAGCTTTAAT
TTTCTCCGCTTTTTTTCCAATAACATTTTTAGAAAGCATTTTTGCGTTTCTTTTTCAAGA
AATGTGTCGAACGCGTATGAGAACCAAAAGGAATGCATA
>Tb34981
AAAATCTTTAACCTTGCCCCAATGGTTTTTTTAGCAACGGCATCAGCAAGGGCATCGGCA
ACGGCATCGCAAAGCATCAGAATCGGCCAGCAAGCGTAGCAATCAGCGTCGGACGAGGCT
CTTGCTTCCATTTGGGGCGCGTATATGATTGCCACAATCTCATCAGCATCAGCGTCGGCA
GAAGCAGCAGCATCAGCATCAGCGTCGGACGAGGCTCTTGCTTCCATTTGGGGCGCGGTA
TATGGATTGCCATAAAAGATTATGGCAATCCATATTGTAAACCCCAAATGGACAAGAGCC
TCGTCCGACGCTGATGCTGATGCTGCTGCTTCTGCCCAACGCTTAATGCTGATCGCCTTG
CCGAAGCCAGTGCTCTATTCAAAGAAATTTTGGAAAAAATTAAAGCCAAGTTGGGAAAGA
AGGCCGGAGGCCAGTGCTATATTCCAAGAAATTTTGGAAAAAATTAAAGCCAAGTTGGGA
AAGAAGTAGCTGCATTTTTCGTGAAATAAAGTAAAATTTTGGAAAAAATTAAAGCCAAGT
TGGGAAAGAAGTAGCTGCATTTTTCGTGAAATAAAGTTCATAATTTTGGAAAAAATTAAA
GCCAAGTTGGGAAAGAAGTAGCTGCATTTTTCGTGAAATAAAGTTCACGTTGTTTTATAG
TTAACGCTTATCCTGTGACAGATTGTTTTTAATATAATCGAAATAACTTTTTTCTTTCAG
ATTTTGGAAAAAATTAAAGCCAAGTTGGTAAGTATGCTTCCATGAATATGAACTAAGAAT
TGTCGATATATGAATATTAATGTAAACATATTTAATATTTAAGGGAATAAAGTAGCTGCA
TTTTTCGTGAAATAAAGTTCACATTAAACTTACAACCTAGACACTGGGAGGACAACTG
>Tb34998
TCAATTTTATCCATTTTTCGAGAATTACCACAACTTGCTTGTTTTACTCGAGCGTAACAA
AAAATAACTACTGAATGCATCTGAGACTTTACAGTAGGCCCTTGAAAGGATCAAAATGGT
CATGATTTTTGACAAGTTTGATCCTTTAAAGGGCCTACTGTAAAGTCTCAGATGCATTCA
GTAGTTATTTTTTGTTACGCTCG
>Tb35070
TACCCCAAAGTGCATCCGCATCAGCTTCAGCATTTGCATGTACTGTAGGTACTATTGTAA
TTGTTAACGTGACAATTACTGCCAATAAAAAACAACACAATGTTGTTGGAGTCATTTTTT
TCCTACAATATTAGAATAACACGAAATTATGAATCCAACAACATTGTGTTGTTTTTTATT
GGCAGTAATTGTCACGTTAACAATTACAATAGTACCTACA
>Tb35212
TGATGATGCAACCTTGTTGTTTATTTTCTATTCTGTAATTATCAAATACAAGCAAATACA
ACGGAGACATACAAATACAATTCATATTTTTACTTAAAAATATGTATAAACTATCATTTT
TATCGTTGGTGCTTGCCATAATCCTTGTTATGGCGCTCATGTACACACCCCATGCCGGGA
AGAAAAGCCTTGGGCTGATGCTGACGCTGA
>Tb35215
TTTGTGAATACCGTTGCGTGTGGTAGCAATTTTGAAACGCAAATTCATGGAGCTTTGCAA
CGTTTTCAGCATGTGTTTTTCGATCGTCCGTTAGGAAACCGCGGTACTAACCTATCGCGC
CGAAAGCTTTTTCATATGTAAATGTTCGTGGAAGATGTTGAACAACATGATCTTTGAGAC
TAATTGAATGGTAATTGTAAAAGCTTACGTACTTTCACTCTTCGATCATTTAATTTTTTC
AACATTGTGAATTTCTGCGATAATTAGCCTAAGTGTTCGTGGAAGATGTTGCACAACATG
ATCTATTGAGACTATTGCAATGTTACTAGAAAAGCTTACGTATTTTGACTCTTCGATCAT
TTAATTTTTGCAGCATTGTGAATTTCTGCCATAATTTCCTCAGTCATAGCGATTTTTTAG
CGATCTGAACGTTCTCCTCGTCATAAATTTACCAACCAACCGACATAGCGATTTTTTAGC
GATCTGAACGTTCCTCGTCATAAATTGACCAACGACGCCGTTTGAATTCAGCAGCCCGTT
TAGATCGCTAAAAAATCGCTATGACTGAGGAACGTTCAGATCGCTAAAAAATCGCTATGA
CTGAGGAAAATTCAGCAGCCCACTTCTTTACTGTTGAAAAACTTCTTTAGTGTTGAAAAC
GATGAGTCTTCCAAAGTGGAATCCAGCTCATTTTTTATTTCCTCTGACAATAAACCTTTT
ACAACAAAATATTTTATCACTGCACGACATTCAAACGTCGATGAGTCTTCCAAAGGGAAT
CCAGCTCTTTTTTTTTGTCAGAGGAAATAAAAAATTTACAACAATAAAGAAGTGGGCTGC
TGAATTCAAATTTTATCAATTTTCCAAGAAATTACCACCACCTTGGTTTGTTACTCGAGC
GTAACAAACATAACCTACTGAATGCATCTGAGACTTTATGGCAGAAATTCACAATGCTGC
AAAAATTAAATGATCGAAGAGCGAAAGAGTGAGTTTTCCTAGTAATAACTTGCACAATGC
TGCAAAAATTAAATGATCGAAGAGTGAAAGAGTGAGTTTTCCTAGTAACATTGCAAAAGT
TTCAATAGATCGTGCTGTGAAAAACATCTTGGAACGAACATTTGCGTTCAATAGATCGTG
CTGTGCAACAACATCTTGCACGATCTATTGAAACTTTTGCAATGTTACTAGGAAAACTCA
CTCTTTCACTCTTCGGTCATGATTTTTGACAAGTTTGATCCTTTAAAGGGCCTACTGTAA
AGTCTCAGATGCATTCAGTAGTTGTTACGCTCGAGTAAAACAAGCAAGTTGTGGTAATTC
TCGAAAAATTGGATAAAATTGAATGTC
>Tb35236
TTAATAATCATGCTTAAACATGTCTGCATTGCGTTATAAATAATTGATTGAATATATGTA
TGACATAAATAAATAAATAAATATAATGATAAATAAATAATATTGTCAATATTTTATTTT
ACATATGTATTGTTTAAATAATATATATATGAATATTTCTATACATTTTTTCATATACTT
TATATTTTCAAAGATATTCGTAAAAAACGAAAAAATTCGTTATTTTCAAAGGGTTGTTTC
AATTCCTAAACGTTGAGATACGCAGCTAAAAAAAAATAAGGGTCTAATATTTTTTGATGC
TCTGCAACATATCCAAAGCTCATTGAAATCGGTGAGAGACACTTCCAACGGTACCCTTGT
AAGAAGAAAGAATGAATAATACAGAGATGGCAGTTTGATTATTTGAAGGCACAATTGTAA
CATTTATACAAAATATAAGTTTATAATTTTCATTTTATGTGTAAAAGCTTTATGAAATAA
TCGTGACAATTTCTACAGTTATGAAAGTCACTTAGCAACATTGTACATAAACACAATTGA
AACAAACGTGGGTGTGAAAAGTAAAATATAAAATTATTTTAACATTACATAATTTTTCAA
AAAACATTATATAATCAAGTTATTATTATAAACATCAATGGATATCTCGTTGTATTTATT
CATATTATAAGTTGTACGTATTATAAAATTTTAATATGAAAATAAAATATAAAGAATTGT
GAATCTTTCAGTCTTCTTTATTGTTTCAAACTACTTTTTAGCATAAATTTCTCTTGTCAT
TTATAGTTTCTATGCTTGAAATAGATCGCATATAATAATTTTCAAGAGTAAATAATTTTT
AAATACGGTACATGCTTATAATTGTATTTATATGCAGAACATTTATTTCTCTACGAAACA
TCTGTAAATATATGAACAATAAAAGTACGTACGCATCATGCTGATATTTTTTAGCAATTG
TTAATCGCATGTTTCATGAATATGAATTTCTTCAGATAGGTACTTTTATATCAAGAATTA
CATGAAAATTGCATTTTTCTTTACAATAGCTTTGCAGTTCACATTTCGAATTTACATGAA
CGAATTTAGTCTTAAATCATTTTTATGTTATTTTATGTAAATATTGGACAAAAACCTAGG
TAAACATTTTGACAAAAATATTCATATACATATTATTTAAATAATATATATGTAAAATAA
AATATTGACAATATTATTATATTTATTTATTTATTCCTGTCATAGATACATTCAATCAAT
TATTTATAACACAGTGTAGAGATATTGAAACAGGATTCTTTTATAAGTTGTCAACCTTCA
TGGTGCATTGTACCGTTGGTGAGCTTGTGATGAAGGAACGGTAGACTGAACAAGCCCGAC
AATAGAAGTAGAGCAACAATAGGTGCAATAGCTTCGGGTTCAGCTTCGGCTAAAGCTTCG
GCTGCAGCCATGGCATCAGCTTCAGCTTTAGCTTTGGCTAGAGGACTAGCCCATGTTTAT
CGCAGTAATTATCGTAGGTCTAAGTGGCTCATTAACATGGGCTAGTCCTCTAGCCAAAGC
TTAAAGCTGAAGCTGATGCCATGGCTGCAGCCGAAGCTATTGCACCTATTCTTGCTTTAC
CTCTTTTGGGGGGCATGATGAGTCTACCGTTCCTTCACCACCAGGCTCACCGGGGTAAAC
CACATCACGAAGGTTAACATCTTATAAAAGAATCAATATTTCTACA
>Tb35261
TTACCACAACTTGCTTGTTTTACTCGAGCGTAACAAAAAATAACTACTGAATGCATCTGA
GCTTTACAAGTAGGCCCTTGAAAGGATCAAACTTGTCAAAAATCATGACCATTTGATATT
TCTGGGTCTTATTTTTGGCATGTGTATTATTTTTTGTCCCAAGAACTTTTCCAAACTATT
CTGCACCAACACCACCACCAAGAGATGGATCAGCTGCAGCATCAGCCATAGCATCGGCCA
TAGCATCCTGCACCAACCCCAACAACCCAAGAGATTGAATCAGCTGCAGCATCAAGGCAA
TAGCATCCGGGCCATAGCATCCGCGCAATAGCATCCGCCATAGCTTCGGCCATAGCTTCG
GGCAATAGCTTCAGCTTATCCATCTCTTGGTGGTGGTGTTGGTGCAGGATAGTTCGAAAA
GTTCTCGGTCTAATAAGACACATGCCTTAATAATACCGACGGCCAGAAATATCAAAAATA
ATACACATGCCTAATAATACGACGCCAGAAATATCAAATGGTCATGATTTTTGACAAGGT
TTTTTGATTCTTTAAAGGGCCTATGTAAAGCTCAGATGCATTCAGTATGTTACGCTCGAG
TAAAACAAGCAAGTTGTGGTAATTCTCGA
>Tb35379
TTTACATAGGCCCTTTAAAGAATCAAAAAACCTTGTACTTGTCAAAAATCATGACCATTT
GATATTTCATTTTTGGCATGTGTATTATTTTTTGTCCCAAGAACACGCCAGAAATATCAA
ATGGTCATGATTTTTGACAAGTTTGATCCTTTAAAGGGCCTACTGTAAAGCTCAGATGCA
TTCAGTAGTTATTTTTTGTTACGCTC
>Tb35380
ACACATGCCAAAAATTGTTTTACTCGAGCGTAACAAACTGAATGCATCTGAGACTTTACA
GTAGGCCCAAGGGCCTATGTAAAGGTCATGATTTTTGACAAGTTTGATCCTTTAAAGGGC
CTACTGAATGCATCTGAGACTTTACAGTAGGCCCTTTAAAGGATCAAACTTGTCAAAAAT
CATGACCACTCAGATGCATTCAGTAGTTATTTTTTGTTACGCTC
>Tb35490
TTCTTTGGCTACAGTTCGAAATTCCTCGTACATAGTACGATTGAAATTTTCACGCAAGAA
AAACGACCAGAAACGGAAAAGAGTGTTCATCTCTTGCGTGAAAATTTCAATCGTACTATG
TACGAGGAATTTCGAACTGTAGCCAAAGAAGATGCCCGCGAAAAATACCGATACGGATTA
GAGTGCCTTTTCAGATTTTATAGTTACGGCTTGGAAAAGAAATTTAGACATACGTTATAT
ACAGATTTCGAAATGGAAACGATACAAGATTACGAA
>Tb35492
CGAGGCTTTTGCTTCCACTTGGGGTGCGTACATGATTGCCATTAAAGATTACGGCAAGCG
CCAACGATATAGAAACGATAGTTTCATTTTTAATATCTTTTAAAATAAACTGTACTGGCT
TGTACGTTTGTGCTTGCCGTAATCTTTGTTATGGCAATCATGTACGCACCCCAAGTGGAA
GCAAAAGCCTCGGAATTTTAAAAGATATTAAATGATGCTGCTGCTTCTGCGATGGCCCTT
GCTTAAGGCCAGTGCATTACGGCAATCATGTACGCACCCCAAGTGGAAGCAAAATCCTCG
GCCGATGCTGATGCTGATGCTGATGCTGCTGCTTCTGCCGATGCCCTTGCTAAAGCCAGT
GCATGAATGTTGGACAGGATTTTGGGCGCAGTAAAAGGATTCATGGGATCATAGTAGCTG
CATTTTTCGTGAAATTAAAAGGTTTCACGGTTAAAATTCACCAATCTAAGATATTGGGAG
GGACAAATTGCAATAGAACTGTGGAACTACAAATGATAAAATATATAAATAATTGCATAT
GTATATATATATATATATATATATATAT
>Tb35495
CGCAAGAAAAACGACCAGAAACGGAAAAGAGTGTTCATCTCTTGCGATTGTCCGATACCT
AATCGTTTGCGTTCTTTCAGACAGCGTGAATGATATTTAGACATACGTTATATACAGATT
TCGAAATGGAAACGATACAAGATTACGAAAGCGGACAGTTGTACGGATTGGAAAAATTTT
GGGCGTTTTTGAAATATTACAAGAACTCTGATCAGCTTCATGTTGATCCTAAATTGCAAG
AGTACCTATCAAAATT
>Tb35497
CTTGAAAATTGCGACGAATGCAAGTCCGAGTACGAAAATTATAGAGCCTTCATATTGATT
TTTTTCTCATTTCGGCTACGTAACGTAACGTGCAGTGATTTCAAGAGAAAAAGAAATCAA
TATGAAGGCTATAATTTTCGTACTCGGACTTGCATTCGTCGCAATTCTTATTCCGATTAA
TTGGAGGAACCTATGGGCTGATGCCCCAA
>Tb35499
CAGGCTTTTGCTTCCGCATGGGGTGTGTACATGAGCGCCATAACAAGGATTATGGCAAGC
ACAAACGTACAAGTCAATATAGCTTGAGTTTTAATATAATAATATAATAAATATTAAAAA
ATGAAACTATCATTTTTATCGTTGGTGCTTGCCATAATCCTTGTTATGGCGCTCCATTGT
ATACACCCCCCCCATGCCGGGAAGAAA
>Tb35534
TATAAATATAATTATACGAAGAAGCTTAGCTTAGAAAATAAAAAGAATATTTCAGCTGAT
AATTAGTTCATAAACGTAACGTTTATAAGAGATTATTTTTTTATAAAATTATTATTCTGT
TAGTATCAACTTTTGTCATAATGGCAGTTGCTGAATCAAATGTCATACAAGTTCCGTGGA
GGACATGCCCGAGGGTCAACAGTTAAATGA
>Tb35550
CACATATATTAGTTCTCATTCTCCCATAGTAGCGGCGTGGAGCCGCTCAGCCCTGACGCT
AGATCGACGGTGCGATGCTGAGACGTCGAGGAACGAGTCACCGGTGCGTTCAAAAGCACG
GTCAGAAATTTCGCTACGGCGTACAAGTATGCGGTAAGAGAGACCAACAGAGATCTCACC
TTCCGTCACTCGTCTAGCGTCAGGGCTGAGCGGCTCCACGCCGCTACTATGGGAGAATGA
GAACTAATATATGTGATCTTTTTATATACATTTGCGACTCTCTCGAGTCGGCAAATTATT
ACTTACACGGAGTGTCGTCGACCGGCTTGCATGCCGGCGGCAAAGAACGACACAGAGCTC
GCTCGCTCGCTCGTCCGGCCGTATATACGGACGACGACGACGACGACGACGGGCGCGTGT
CTCGCCACGCGCGAGCGACCGAACGCACGAAGCTCCCTGGTTGATCCTGCCAGTAGTCAT
ATGCTTGTCTCAAAGATTAAGCCATGCATTTGCCGCCGGCATGCAAGCCGGTCGACGACA
CTCCGTGTAAGTAATAATTTGCCGACTCGAGAG
>Tb35551
ACTCGAGAGAGTCGCAAATGTATATAAAAAGATCACATATATTAGTTCTCATTCTCCCAT
AGTAGCGGCGTGGAGCCGCTCAGCCCTGACGCTAGATCAACTCCACGGACACGAGTGACG
GAAGGTGAGATCTCTGTTGGTCTCTCTTACCGCATACTTGTACGCCGTAGCGAAATTTTC
GACCGTGCTTTTGAACGCACC
>Tb35557
TTTTAACAATATACAATGTTATGTTTTATTAGGTAAGACTTTATTACAGATGTATGTATA
TTAATATATAGAGAAACATAACATTACGTATAAAGAATAATACCCGTGAGTCATCGACTT
TGAAAAAGATTGAAGAAAGAATACATGTTTCTTGGATTTTGATGTCTTATAAATTCCAAG
AAAGTGTTCGCCTAAGTTAAGGAGGAGTCAAAATGTACTATTAGTTTGCGAAATCAATTA
TCCATTCTCAAAGTCGATGACTCACGGGTATTATTCTTTATACGTAATGTTATGTTTCTC
TATATATTAATATACATACATCTGT
>Tb35632
TTCAGCTCTAGCATTGGCTATAGGACTAGCCCATGTTAGAGGCAACCTTAGTCCTACGAT
AATTACTGAGAATACAAAAATGAAAGTTCTGAAATTTTTGTTCATCGCAGTAATTATCGT
TGGTCTAAGTGGCTCATTAACATGGGCTAGTCCTATAGCCAATGCTAGAGCTGAAGCTGA
TGCCGAGGGCTGCAGCCCGAAAGCTGTAAGCCGAAGCTGTAGCC
>Tb35640
TATATATTTTATCATTTGTAGTTCCACAGTTCTATTTTCTATTGCAATTGTCCTCCCAAT
ATCTAGATTAACGTGGAACTTTATTTCACGAAAAATGCAGCTACGAGCTACTATGATCCC
ATGAATCCTTTTACTGCGCCCAAAATCCTGTCCAACATTCCTGCACTGGCTTTCGCAAGG
GCATCGGCAGAAGCAGCAGCATCAGCATCAGCATCAGCATCGGCCGAGGCTTTTGCTTCC
ACTAGCAAGGGCATCCGGCAGAAAGCAGCACAGCATCAGCATCAGC
>Tb35675
CTCCCAGTTCCAAGATTAAAAGTTATTCATGAATTTTATTCCATAAAAAATGCAGCTACT
ACTTTTTTCCTCCGCACAGGTTCCTCATCCTTCTAAATTGGGAGCAACCTGCATCGGCAT
GTGCAAAAGCCGGGGCTGACGCTGATGCTGATGCACATGCCGATGCAGGTTGCTCCCAAT
TTAGAAGGATGAGGAACCTGTGCGGAGGAAAAAAGTAG
>Tb35728
AGTATTAAGGCGAGGATAGCCTGCTTTAAGGCACTCTTAAATTTGTGTTCAAAGTAAACG
TACCGGCCCGACACTCAGTAAAGAGCACCGCGAACGGAATATTTGGTAGTTGTGCCGGTA
CGTTTGCTTTAAGCACTCTAATTTGTTCAAAGTAAACGTACCGGCCCAACTAATATCCCG
TCGCGGTGCTCTTTACTGAGTGTCGAGTCGGGCCGGTACG
>Tb35743
TTCTTTCCCAAGCCATTTTCAAAACCAAATTTCACACCCTTTTTAATAAGCTTGGTCACT
ATTCCTGCACTGGCTCAGCAAGGGCATTGGGCAGAAGCAGCTGCATTCTTCGTAGAATAA
AATTCACAAATAACTTGCAACTTAGGAACTGGGAGGAAGATTGCAATAAAAATGTGAGAC
TACAAATAATGAATATATAAGC
>Tb35748
GGGTACGCCACTGTTTGTCAATCTTCGTACTACATTCCCGCTGCGATTGAGAGCCATATG
ATAAATATCGTTATCGACAACGTAAACTAAGTCACTGCCATACTTATTCAGCGTAGCAAC
TATTTCAGCCGACAAGCAGTACATTCTTTTTTCTTACAATCTTAAACGTGTGTTCAGACA
TTCGTTTGTCAAAAATTGCGTGGTGTATGACATGCAGAACGGCACATTTGAAAAGATTGC
GAATGAAGCTGTTATCTCGCTGGCATTATGGTCGCCGATCGGCAGTGA
>Tb35760
TACCACAGTTAATCCAAGTAAATGTGGGTACAATCTAATGAACCATAACTGATTTAATGA
GCCATTCGGGTTTCACCCTTAATTCGGCATGCACTGAGACATGCATAACAGAGTCCCGAC
CAGTGATGGAAGGGACGCTTTTATTAGATCAAAACCAATCGGTGGCGTGCGGTCTCTCCG
TGCGTCCACCGTTTATTTTGGTGACTCTGAATAACTTTGTGC
>Tb35765
TCGGCTACAGCGTCTCCCATAGCCATAGCTAGAGCCTCAGCGACGGCCTTGGGCAATAAG
CTTGGGCTAGCATCGGCATCGGCCCTAGGATCAGACAGGGCATTGGCGTCAGCGTTCGGG
AGAAAGCATCCGCCATTGCCATGGCATTGGCATCAGCCATAGGTTCTCCATTAATCGGAA
TAAGAATTGCGACGAATGCAGGTCCGAGTACGAAAATTATAGCCTTCATATTGATTTTTT
TCTCTTGAAAACGCTACGTAACGTAACGTACGGAATGGCAAAGTTCCGAAGTTAATAAAA
TTATAGCCC
>Tb35771
CGTATGCGGTATTAGCATTCCTTTCGGAATGTTGTCCCCCACTAATAGGCAGATTCCTAA
GCATTACTCACCCGTCCGCCGCTAGGTTAGGTAGCAATGCTTAGGAATCTGCCTATTAGT
GGGGGACAACATTCCGAAAGGAATGCTAATACCGCATACGTCCTACGGGAGAAAGCAGGG
GACCTTCGGGCCTTGCGCTAATAGATGAGCC
>Tb35773
TCTCATCATGGTGTTCTTGCCCATCAGTACAACAGCGTTTCCACGTAGCGACATACGGAT
TTGCTGCATCTGCTTCGAGCCAACATTGTCCGCGCCCACGATGAAGCATTTGGGATAATC
GTCCAATAGTTGAACGTAACGCGGCACTGGAGAAGTTACTACCTCACATCCGCGGTAACG
TCGGGTTTGTTTTCACCCGGGGCGATTTGATCGAGGTGCGGGACAAGTTGCTGGAGAATA
AAGTACGTGCACCAG
>Tb35781
TTGCCGAAGCCAGTGCTCTATTCAAAGAAATTTTGGAAAAAATTAAAGCCAAGTTGGGAA
AGAAGTAGATGCATTTTTCGTGAAATAAAGTTCACATTAAACTTACAACCTAGACACTGG
GAGGACTGCAACAACTGTAATAGAAATGTGGGACTACAAATGATAAATATATAAATAATA
GCATATATACATATTGTTAAACAAAAAAACAAAAAATTGTATTTGCTTGTATTTGACAT
>Tb35786
CATTTTTATTGCAATCCTTCCTCCCAAGTTCCTAAGGCTAAGTTGCAAGTTATTTGTGAA
TTTTATTCATGCAGCTACTTCCTTTTCCAAAAGCCATTTTCAAAAACAAATCGCAAACGT
ACAAGCCAATACAGTTGGAATTTTAATAAATATTAAAAATGAAATTATCATTTCTATCGT
TGGCGCTTGCCATAATCTTTGTTATGGCAACCATATACGC
>Tb35787
AGATGCTCGTGGCTTCATAGTTCAAGAAAGCCAGAGATCTCACCCATTTAAAGTTTGAGA
ATAGGTTGAGGTCGTTTCGGCCCCAAGGCCTCTAATCATTCGCAAACTTTAAATGGGTGA
GATCTCTGGCTTTCTTGAACTATGAAGCCACGAGCATCTCGGATCAGAGTGCCAAGTGGG
CCAATTTTTGGTAAGCAGAACTGG
>Tb35793
TTCTTTCCCAAGCCATTTTCAAAACCAAATTTCACACCCTTTTTAATAAGCTTGGTCACT
ATTCCTGCACTGGCTCAGCAAGGGCATTGGGCAGAAGCAGCAGCAGGAATAGTGACCAAG
CTTATTAAAAAGGGTGTGAAATTGGGTTTGAAAATGGCTTTGGGAAAGAAGTAGCTGCAT
TCTTCGTAGAATAAAATTCACAAATACTTG
>Tb35794
CTGCGTTATTCTTTGGACAGATGTACCGCCCCAGTCATCAAACTCCCCGCCTGGCCAGTG
TCCTCGAATCACGCGGGAGTTATTAACGGCGATCGGCCGAGGACACCTCACGCCACTCTG
AACACGCTTGGCTCTAGAACACCGTGACCGCCGGGGGCACGAAGCCCTCGGGGCACGCGC
TTCCGGCCCAACCGAGTAAGTTAACCGAGTAAGTAAGGAAACGATGAAAGTAGTGGTATT
TCACCGGCGATGTTGCCATCTCCCACTTATCCTACACCTCTCATGTCTCCTTACAGTGCC
AGACTAGAGTCAAGCTCAACAGGGTCTTCTTTCCCCGCTCCGCTAATTTTTTCCAAGCCC
CTTCCCATGGCAGGTG
>Tb35803
CTGCGGTAGAAGCAAAAGCCGGGGCTGACGCTGATGCTGATGCACATGCCGATGCAGGTT
GCTCCCAATTTAGAAGGATGAGGAACCTGTGCGGAGGATAGCTGCATTTTTTATGGAATA
AAATTCATGAATAACTTTTAATCTTGGAACTGGGAGCAAAATTACAACAGGAATTGTAAG
ACTATTAACGATGAATATATAAATATAAATAATAGTTTATACATATT
>Tb35808
CTAGGTTAGGTAGCAAGCTACCTTTCCCCGCTCGACTTGCATGTGTTAAGCCTGCCGCCA
GCGTTCAATCTGAGCCATGATCAAACTCTTCAGTTTGAACGCTGGCGGCAGGCTTAACAC
ATGCAAGTCGAGCGGGGAAAGGTAGCTTGCTACCTAACCTAGCGGCGGACGGGTGAGTAA
TGCTTAGGAATCTGCCTATTAGTGGGGG
>Tb35811
AAAACCTATCATTTTATCCGTTTGTGCTTGCCATAATCCTTGTTATGGCGCTCATGTACA
CACCCCATCGGGAAGAAAAGCCTTGGGCTGATGCTGACGCTGATACTACTGCTGCTGCCG
ATGCTGATGCTGATGCCGTTGCCGATGCCCTTGCTGATGCCGTTGCCAAAATCAAAAAAA
CCATTGGGGCAAGGTTAAAGATTT
>Tb35816
GTGATCCACCGTTCAGGGTAATCGTTTCTTTGCGTTCATGCGAAACGCCTTTGCGTTCGA
AAGTGCAATCTCGCCCCGTCTCAAAGCGAAACGGGGTCCGGCCTGCGTCCGCCGGCGCGT
ACCGGTGGTAACCTGTGCCGCGCCGGAACTCTTTACGTGCGCGCTGAAGGGCGCAAGGAG
GAGAGAGACATGCGCACACGCGCG
>Tb35817
CAAAGCGAAACGGGGTTTGGCCCTTCTATCAGCCTGGCCGCGCGTCCGAGCACGCGCGGA
CCGCCGCCCCTTTTACGGGGGCTACGGCACATTACGTGCGCGCTGAAGGGCGCAAGGAGG
AGAGAGACATGCGCACACGCGCGTTGTTCTCTCTCTCTCCTCTCGCTCGCCCGATGGTTT
CTTCAAAGACACTTCCGCCCCGGCT
>Tb35831
GGACCGGGTGTTGACACACCCGGATCGGACGCGTCGCCGCCAAGCGCCTCGCTCCTGATC
GCGCACACCTGTCGCTGATCGCGACAAGTGCCAAGGGGATTCTTCACGTGCGCGCTGAAG
GGCGCAAGGAGGAGAGAGACATGCGCACACGCGCGTTGTTCTCTCTCTCTCTCTCGCTCG
CCCGATGGTTTCTTCAAAGACACTTCCGCCCCGGCT
>Tb35832
GTATGCGGTAAGAGAGACCAACAGAGATCTCACCTTCCGTCACTCGTGTCCGTGGAGTTG
ATGTTCGGTAAGCGCGACGATGCATCCGCTCACGTTCGTCTACGAACGAGGGAAGCTGAG
ATCTCTGTTGGTCTCTCTTACCGCATACTTGTACGCCGTAGCGAAATTTTCGACCGTGCT
TTTGAACGCACCGGTGACTCGTTCCTCGACGT
>Tb35858
CCGTCACCGTCGCTGTCACAGCCGTTGTTTCGGTATTAGCGGTCGGCGCAGTAAGCTGCA
CGGAAACAGTATCTTTATTCGCGACGGGTAGCGCTGAGGATACGACGGGTGACGATTCCT
CGATCGTCACACTCTTTATTTCGTTCCTCGGCTGAAACTCCTTCATGGGGAGTTGCAACG
CTTTCGACTCCGTTTTTGTCATACGTTAGGTGCTTGTAGTAACGCGACGCAAGTCGATCC
GAACGCGACAAAAACGGAGTCGAAAGCGTTGCAACTCCCCATGAAGGAGTTTCAGCCGAG
GAACGAAATAAAG
>Tb35875
CTCATTACTTTGATTCCTTCTGTCTAATTCACAGTGCGCTCCTGTCTGCTGATTGATCTG
TTTGATAGTCTCTCCACCTTTGCCAATTATAATGCCGCATTTGGAAGAAGGAACGGTAAA
CAGATCAATCAGCAGACAGGAGCGCACTGTGAATTAGACAGAAGGAATCAAAGTAATGAG
AATGAAAAAATTTTCATTATTCGAGGAAATCCT
>Tb35880
GTCGATCCTAGTCTATCTCTATTGCTACCTGTCTTTGCTCCTTCTCCATTATCACTCTCA
ATCACAAATTTTTCAAAAGGACCATGACACTGTATTAGCTCATTATTTTTACCATCCAGG
CTGTGTTTGTAAACACAAAATTTATGATAGAAATAATGAGCTAATACAGTGTCATGGTCC
TTTTGAAAAATTTGTGATTG
>Tb35905
CTATCCTGAGGGAAACTTCGGAGGGAACCAGCTACTAGATGGTTCGATTAGTCTTTCGCC
CCTATACCCAGTTCCGACGATCGATTTGCACGTCAGAATCGCTACGGACCAAGGAGTCTA
ACATGTACGCGAGTCATTGGGACTAGCGACACCTAAAGGCGTAATGAAAGTTCCATCAGG
GTTTCCCCTGACTTCGTCCTGACCAGGCATAGTTGGCGAAAGACTAATCGAACCATCTAT
CGGGTC
>Tb35915
CGTCCTGATCGCATTCACGGCTTATGTGACCAGTCTTGCCGCAAATGTAGCAAGTCTTGC
CGCCGGCCTCGGTGCAGTTACGGGCGATATGAAGTAGGAGACAACCGGAATCCGTGCCGC
TCGCTTAACGATAACGATAAGCCGTTTACCGTCGCGCGCGCCACTACCGGGAATGGTAGC
TAGGTAGGGATGTGCGAACGTATGTCTTAAATGACGCGTACA
>Tb35939
TAATATGATGTCTCTAATATGATGTCTCTAATCCTTAAAAATAAGGGTTTGTCACAATGA
TGATCTCTTTTCTTTCCAGCGATCGCTACCACACGCACCGTATTCACCAAATTTAGCCCC
TAGTGACTTCTACTTATTTCCTAACATGGAGAAATGGATCGCTGGAAAGAAATTCGGTTC
AAACATAGAGATCATCATTGTGACAAACCCTTATTTTTCCCTAAACATGAAAAATGGCTC
GCTTGGAAAGGAAAGTCAG
>Tb35944
GCCTAATTACTTTCATCGGCTTCGTCGTTCATCCAATAACAGTCTGAAGAACTTCTCTTG
ATTCGCGAGAACGGCACGGAATGATCTTCAATAGCCCGCCGTTCACGACCGATCGCATCG
GTCTATCGCCCCGTAATCGCTCACTTAATTAATCAGGAAATGAATTTTCTTATACACTTT
CTGGTACAATTTTGCCAAAACGAGGTAGCTTCTACTCGAGCAGCACCTTCCATTACGACA
AAATTGTACCAGAAAGTGTATAAGAAAATTCATTTCCTGATTAATTAAGTGAGCGATTAC
GGGGC
>Tb35969
CTGGCTTCATCCGAATCCCCCTATAAGAAGCGGTAATTACGTATTGCATTTAGAGCGAGT
GGAGTCTGGCACCAAAGCTGGCCGATTCCGTCATATAAACAGGTATGAATACAAGGACCA
TCGGTTTATTAAACCGGTGGATCTAACGCCCGGTCCCTCCGAGGTTCACACGATCCTGGC
AGTAGATTCGCCCAGAGGCAGAGTTTACTATCTCGCCACGGCGC
>Tb35979
CATGTCTGAGTTGCCTTTAATTGAGATTCGTCCACAGCCGATTAGTATTGTTTTAGCCCA
GACGAGTTGAGAGTAATGATGGTAACTATCATCATCTTGGTACGACGAAGTAGACCAATT
TCCTAATTACCTAGTCTCCTCGTATCAAGATGATGATAGTTACCATCATTACTCTCAACT
CGTCTGGGCTAAAACAATAC
>Tb35993
GCCCAATTTGCCCTTGGCTTGGGGCATCAGCCCATAGGTTCTCCATTAGTCGGAATAAGA
ATTGCGACCAAAGTTCCGAAGTTAATAAAATTATAGCCCTTCATAGTCCGACTAATGGAG
AACCTATGGCTGATGCCAATGCCATGGCAATGGCCGATGCTTCTCCCGACGCTGACGCCA
ATGGCCCTGTCTGAACTCTTGGGGCCGATGCCGATGCTTCAGCC
>Tb35996
GAATTGCGACGAATGCAAGTCCGAGTACGAAAATTATAGCCTTCATATTGATTTTTTTTC
TCTTGAAATCACTGCACGTTACGTTACGTAGCGTTTTTCAAGAGAAAAAAAATCAATATG
AAGGCTATAATTTTCGTACTCGGACTTGCATTCGTCGCAATTCTTATTCCGTATTAATGG
AGGAACCTATGGGCTGATGC
>Tb36007
AATGCTAGAGCTGAAGGCTGATGCCGAGGCTGCAGCCGAAGCTGTAGCGAAGCTGTAGCC
GAAGCTGTTTTACCTGCTCTACCCTCTTTTGGCGGGCTTGATGAGTCTACCTTTCTCCAA
CACAAACTCACCAACGGTTAATTAAGAAAGTGGACAATTTAAAAAAGTTAATAATCATGC
TTAAACATGTCTTGCATTCGTTAATAATAATTT
>Tb36031
TCCGGTGAAGGTTCTTGTTGGCACCAACTTCCACGAAATTGCCTATGACAAGACAAAGGA
TGTTCTCGCCGAGCTTCTCGTAAATGGGCGCTAGCTGCTGACAATGACCGCACCAAGGTG
CATAGAACTCAACGAGAACATCCTTTGTCTTGTCATAGGCGATTTCATGGAGGGCAAATT
GAAGCGACACCTGCTTACGCAAAACTTGCCAGAGGACTGGGACAAGAATCCGGTGAAGGT
TCTTGTTGGCACCAACTTCCACGAAATTGCCTATGACAAGACAAAGGATGTTCTCGTTGA
GTTCTATGCACCTTGGTGCGGTCATTGTC
>Tb36039
ACAAAAATGCGAAGCCCAAAAGATAGCCAAGACGCAATTTCTGGTTCTTGCCATTATCGG
GTGTTGACATCAGTGCGATGAGAAGGCCCAAAGTACCGATGGTCGTCTTCGTTTCCTTCA
GTCTCTCCGCACTTTTGGCTGCACGTGGCCGTTGGCTGTATCTTGGCGGAACTTTGATGA
GCATGCTCAACATCATGATCTTGTTCTCTCTCGCCAA
>Tb36043
GTTGCCATCTCCCACTTAATGCTACACCTTGACTCATGTCTCCTTACAGTGCCAGACTAG
AGTCAAGCCAGGGTCTTCCTTCCCCCGCTAATTTTTTCCCAAGCCCGTTCCCACTGTCCC
TATCTACTATCTAGCGAAACCACTGCCAAGGGAACGGGCTTGGAAAAATTAGCGGGAAAA
GAAGACCCTGTTGAGCTTGACTC
>Tb36048
GCCAATGTGTACCCTGGCTACAGTACCCTGAGGCTTGCCAAAGGCACCTCTCATTCCAGT
CTGGAGCCTATCAGCTCCAGCACACGACAACATTTTATTGATGCGGATAACATGGAACGG
ATGAAGTCTCAGACGAGTATGAGCAGCTCAGTTCTGAGGCTCTGGAAGCCGGACGTATTT
GCGCCAACAAGTACATGGTGAAGAATGCT
>Tb36060
ACCACGCTCACGTTCGGCCTTGAGTTTGTCGAGTACCCAGGCGTATTTGAAGGAACCTTT
GCCCATCTCCTGAGCCTCTTTCTCGAACTTCTCAATGGTACGCAAGTCGACCACCACCGG
TCATTTGATCTACAAATGCGGTGGTATCGATAAGCGTACCATTGAGAAGTTCGAGAAAGA
AGCTCAGGAGATGGGCAAAGGTTCCTTCAAATA
>Tb36063
GTTGAACATTAGAGCACTGGGCAGAATCACATTGCGTCAACACCCGCGAAGGGCCATCGC
AATGCTTTGGTTTTAATAGACAGTCGGTTTCCCTAGTCCGTGCCAGTTCTGAGCTGACGT
GCCGGGCCTGGGCGAGGTGAACGCTCGGCGTTCTCGCGCCGGTTACGGGATCCGAGCTCG
GTCCCGTGCCTTGGGCCTCCCCGCGGATCTTCCTTGCC
>Tb36064
TTGAAACGCAAATTCATGGAGCTTTGCAACGTTTTCATCCGCATGCGTTTTCGATCGACC
GTTAGCAACGCGGTACTAACCTATCGCGCCGAAAGCTTTTTCATAAGTTTAATACTTCGA
AGGGCCTACTGTAAAGTTTTAAACAGATGCATTCAGTAGTTATTTTTTGTCACCGAATCG
AGTAAAGCCAAGCCAAGTTTGTGATAAT
>Tb36069
ACCATGGTCTTGCCATGGCCCGGATATATCTTGTACCCGCTATACGCACACAGACCGATC
TTCATCTTGACACAGCGCGAAGAAACACGCACGATAAAAATGAAGATCGGTCTGTGTGCG
TATAGCGGGTACAAGATATATCCGGGCCATGGCAAGACCATGGTCAAAGTTGACGGAAAG
ACTTTCACCTTCCTCAACTCG
>Tb36071
GACGCCCGGACGACGTGTGACGGAGACTCTCTCGACGCGGCGGCGGCGGTGCGGTACCGT
CATCCGAGGACGGATGGGACGCACGACGCCACTTTGCCGCGGGAGGTCTCGCGCGTTACA
ATTGGAAGAGAGAACGTTCCGGCGTCCTGCTAGAAAACTACTTACTAACTGAGACGACCT
CAGAGCAGGCGAGATTACCCGC
>Tb36074
CCGACACCCAGCGGGTCGCGGACGTTCTACTAGGGGAGAAGTGCACGACGACGAACGCCG
GACATCGAGCACGGCAGCGTGCCCGGCGCGCGAGCCGCGAGGCCCCGCGGGACATCGCCC
ACCGACGCGAAGCCAGCGTCGCTGACGATGAATCTCCCCGTTCGATCTTTTGGGTTTCTT
AGGTTTACCCCTGAACGGTTTCAACGTACT
>Tb36076
ATCTGCGTCGGCTTTTGCCATAATCTTTGTTATGGCGATTATGTACACTCCTGGGGTAGA
AGCAAAAGCTGACGCAGATGCCAATGCCGATGCCGCAAGATGCCCCGTTTATAGAAGCTG
GACTCTGCAGAGGGTTTTCTAAAAAGTAGTAGCTGCATTTTTTCTGAAATAAAATTCATG
AGTTACTTGCAATCTTAGAACTGGGAGCACAATTACA
>Tb36080
TCACAGGCTCCCTTCTCCCGAAATCGAAACCTTGACATGGTTGTAACGGGTAACGGGGAA
TCAGGCTCACCTACCATCCGACAGTTTGATAAGGCCAGACATTCTTACAACCATGGTAGG
CGCAGAACCTACCATCGACAGTTGATAAGGCAGACATTTGAAAGATGCGTCCACCGTTTA
TTTTGGTGACTCTGAATAACTTTGTGCTGATCGCACGGTCTTAGCACCGGC
>Tb36103
TGGGGGAACCCGGCAGGGTCAGGCGGCGCGACAGAGAGAGAGAGAGAGGCAGGGAGCGGC
GCCGATCGTCGTCGACGCGCTCCACAAGATCCTTTCTCTCTCCTCTCGGCGCTCAGACCG
TGACCTCGCGGGTCTCCCACGGATCTGCGCGGGCCCAACCACCCACCGTACGATCGCACG
CGCACGCGGGTGCATCGCGCGAGCCGACCGCGTGTCCGAGTCCACGAAGCTCTCTC
>Tb36109
CACAAGCCAATCTATTTTTGCATCCATACTTGGTGATCCACTCCTGCTTGTGCCTGGTCT
TCCAGACGCTCCTGTCGATCCTAGTCTATCTCTATTGCTACCTGTCTTTGCTCCCTCTCT
CTCTCTCACAAATGGAGTAGCTGTGTGAAACATCGCTCTGTCTTTATAGTGTCTTTTCNN
GAAAAAGATCAGGAGGAGAGTAGAAAAGTTGGTGTAGTGA
>Tb36114
GAATATTTGACCCATCTGCTGCATGCGCATGTTTGTCATGCGTTGCATGTACTGAGAGGC
GAGATGCGCCTTACGATCTTCCTTACGCTGTGCCAGAGCGACATAAAGGGCTTTGGCTTC
GTGTGCTTCTCACAGCCGGAGGAAGCTACCAAGGCGGTTACCGAGATGAACGGACGCATT
GTTGGCTCCAAGCCCCTTTATGTCGCTCTGGCACAGC
>Tb36132
AGCTGCGTGTCATAAATAACAAAGCCGCAAATCACGAATAATCCCACGTATAAGTGTGCT
TGGTAGATGAAGGTCGACCGTAAGAACAGATTGGCGAGAGAGAACAAGACGGGTGATTGT
GGTGCATTCAAGTAAATCCATAAACTAGAGGTCTTCATGTAATCTATCCAATACCTAGGT
ATTTGTGTACATATACATACCGGAA
>Tb36145
CAACGTTTTCCATCCGATGCGTTTTCGATCGACCGTTAGCAAACGCGATGCGTTTTCGAT
CGACCGTTTTTTCATATGCAAAAGATCGTGCTGTGCAACAACATCTTGCACGAACCTCGT
GCAAGATGTTGTTGCACAGCACGATCTATTGAAACAGGTTTCGGCGCGATAGGTACCGCG
TTTGCTAACGGTCGATCGAAAACGCATGCGGATGAAAACGTT
>Tb36148
TTATACGTCATTCGTCCGCAACCAATTAGTGTTGTTTTAGCCCAGACCACTTGAGTATAA
TGGCCTGTATTCTTACTAAATTGATATGAGGAGACAGGCCATTATACTCAAGTGGTCTGG
GCTAAAACAACACTAATTGGTTGCGGACGAATGACGTATAAGGATAAGGGCTGGAATAAG
CATTACGTAGTTTGCAATTATG
>Tb36171
CAACATTTAGCAGCCCAGGTGACCCACTGGGGGACACCGGCTCGTACTTCCACTCCATCT
CCTGATTCAGACTCGATGACATTTTCGATGCGAATCCAATCGAGGAATATTAAAGAATGA
TGGAGTGGAAGTACGAGCCGGTGTCCCCCAGTGGGTCACCTGGGCTGCTAAATGTTGAAG
AAGATTGGCTTATATACGAAGATCAGTCTGTAGAAATTCCTAACAAT
>Tb36175
ACGTGTGTTTTATTCCACCACTTCACATTGTATAGAACATGGTCACTCGTAACTACTTGA
ATGGGCGCTTCCAAGGTGACTGCTTTTGACGATGGATCTGTCAAATCGATCACCGATAAG
GATACTATCTCGCCACGGCGCCGGGTCAACCGACCCAGAGGAATTTGTATTCGGTGGCTC
TGGATGGGAGCCAGAAACCGACTTGCATATCCTGCGAGCTGCTAACGCCGG
>Tb36185
TAGTCTATCGACTAGAGGCTCTTTACCTTGGAGACCTGCTGCGGATATGGGTACGAACCG
GCGCGACACCTCCACGTGGCCCTCTCCTGGATTTTCAAGGTCCGTCGGGAGATCCGGGAA
GAGTTTTCTTTTCTGTATAAGCGTTCGAGTTCCCTGGAAACCTCTAGCAGGGAAAATAGG
GTTTTGGAAACGCGAAGAGCCACCGCAGTTGCGGCGGTGTCCGGATCTTCCCCTCGGACC
TTTGAAAATCCCAGGAGAGGGCCACGTGGAGGTGTCGCGCCGGTTCGTACCCATATCCGC
AGCAGGTCTCCAAGGTAAAGAGCCTCTAGTCGATAGACT
>Tb36194
AGCACAGCAAGCTTGACCTTCTTCTTCTTATGCTTAATTTTCTTCGGGGTAGAGTAATTC
TTCTTCTTACGTTTCTTGGCACCTCCACGTAAGCGCAGCACCAAGTGCAAAGTGGATTCC
TTTTCGTGTTCTTACAGCGTGATCGGAGAATCGCTGATCATGCAGATCTTTGTGAAGACT
CTGACAGGGAAGACAATCACCCTAGAGGTTGAGGCGTCT
>Tb36197
CCCATTTCTTTAGTGTGAAAACCGATGGCGAAGAGTCTTCCAAAGTGGAATCTAACTCGT
TATTTCCTCTTTGGATAAATTTTTATTAACAAAATTATTTAAACAGATGCATTCAGTAGT
TATTTTTTGTCACGATCGAGTAAAGCAAGCAAGTTGTGATAATTCTCGAAAAATAGATAA
AATCCAAATGTCATGCAGTGATAAAATATTTTGTTATAAA
>Tb36203
ATCTTGGACAACTTTGACGCAGCTCCTCCAGTCACTTTGGCCACTCGTAGAGTGGTCAAT
TCTGTTTTGAGCTGCTCGAGCTGCTTTAGCAGCTCCCGCTTATCTTTGGTCCTTTCCTCG
CTGTGAGAAAACCGATCCAATATGGCAAAAGTGAAGTGTTCCGAATTAAGGACCAAAGAT
AAGCGGGAGCTGCTAAAGCAGCTCGAGCAG
>Tb36209
CAAAAGCTGGCTTGATCTCGATGTTCGTACGCATAGAGACTGCGAAAGCACGGCCTATCG
ATCCTTTTTGCTGAAAACTCTTCAAGCCAAGAGAATCAAACACAAAGGATCGATAGGCCG
TGCTTTCGCAGTCTCTATGCGTACTGAACATCGAGATCAAGCCAGCTTTTGCCCTTTTGC
TCTACGCGAGGTTTCTGTCCTCGCTGAGCTGGCC
>Tb36213
TTTCGCTTCTGTCCGTCTGCCGGACGATCCCAAGGAATTTCACCTCTAACGTCGCAATAC
GAATGCCCTCTGTCCCTATTAATCATTCACCTCCGGGTTTTCGAAGGCGATCAGATACCG
CCCTAGTTCTAACCATAAACGATGCCAGCTAGCGATCCGCCGAGTCATCGGAGGAACTTC
GGCGGATCGCTAGCTGGCATCGTTTATGGTTAGAACTAGGGCGGTATCTTAATCGCCCTT
CGGAACCTCTTACCTTTC
>Tb36227
CGAGAGAGCTTCGTGGACTCGGACACGCGGTCGGCTCGCGCGATGCACCCGCGTGCGCGT
GCGATCGTACGGTGGGTGGTTGGGCCCGCGCAGATCCGTGGGGGAAGAGAGAACGTTCCG
GCGTCCTGCTAGAAAACTACTTACTAACTGACGACCTCAGAGCAGGCGAGATTACCCGCT
GAATTTAAGCATATTAAAGCG
>Tb36258
TGCGTTCGAAAGTGCAATCTCGCCCCGTCTCAAAGCGAAACGGGGTTTGGCCCTTCTATC
AGCCTGGCCGCGCGTCCGAGCACGCGCGGACCGCCGCCCCTTTTACGGTGGTAACCTGTG
CCGCGCCGGAACTCTTTACGTGCGCGCTGAAGGGCGCAAGGAGGAGAGAGACATGCGCAC
ACGCGCGTTGTTCTCTCTCT
>Tb36268
GCGAGGTTTCTGTCCTCGCTGAGCTGGCCTTAGGACACCTGCGTTATTCTTTGACAGATG
TACCGCCCCAGTCAAACTCCCCGCCTGGCAGTGTCCTCGACCGATCGCCGTTAATACTCC
CGCGTGATCCGATTCGAGGACACTGCCAGGCGGGGAGTTTGACTGGGGCGGTACATCTGT
CCAAAGAATAACGCAGGTGTCCTAAGGCCAGCTCAGCGAGGACACCTGCGTTATTCTTTG
ACAGATGTACCGCCCCAGTCAAACTCCCCGCCTGGCAGTGTCCTC
>Tb36270
ATGACGTAGACGATATTATTTCCAGGTCATAAACTGAGCTTTAGACAAATGGCGTGTAAA
TATAGTTCAGGGTCTGTTGCCTGAGCCAAACGAGAACAAGTTCTGTGGAGGACATGTCCC
GAGGGTCAACTGTTAAATGACAATGCGGAATGCACTGAAATCTTCGAATAATCCTTAGTA
AGTCAATTTCGCTAGCTTCCGCAA
>Tb36275
TTCGATTAGTCTTTCGCCCCTATACCCAGTTCCGACGATCGATTTGCACGTCAGAATCGC
TACGGACCTCCATCAGGGTTTCCCCTGACTTCGTCCTGACCAGGCATAGTTGGCACTCGG
CCGTTCCGCACGGAACGCGCGCGAGTCTCATCTGGTAAAGCGAATGATTAGAGGCCTTTG
GGGCCGAAACGACCTCAACCTATTCTCAAA
>Tb36280
ATTCCACATCGAGAAAGTCATAAGGTAAACCCATCTGATACCTGTTCTGACCAACCTGGA
ATCTTTCTAGATCTCTGCACTCGTCATGTGGATGATTCCAGGTTGGTCAGAACAGGTATC
AGATGGGTTTACCTTATGACTTTCTCGATGTGGAATGGGCAGTCAAATATTGGTACGACG
AAGTAGACCAATTTCCTAATTAC
>Tb36293
TCGTCGCGTTGAGGTGAGCGTAAACTTTCACGATATTCGTTGTCTATCACGTCTTGCATG
TATTCCTCTTCTAGGTTCAGCAAACGCTCCTTTGCATCGGCTAAATTAACTTTCCGCGCA
AGGGTGATCCCGAGGAACATATTATTACAATAACAGGATATGAGAAAAATGCGTACAGTG
CGCGTGATGATATCATGAAAAT
>Tb36296
TAACACCAAATAAAACCAGGAGGTGGATCAGCTGCAGCTTCAGCCATAGCATCGGCCATA
GCATCAGCATTGCAATCGGCCATTGCATCGGCCATTGCTTCGGCCATTGCTTCGGCCAAT
GCTATGGCTGAAGCTGCAGCTGATCCACCTCCTGGTTTTATTGGTGTACGAGGATAGTTC
GGAAAAAGTTCTCTGGCCTAATAATACATATGATGCCAGGA
>Tb36301
TATTGGGATCAGCATCGGTTTTTCTTGGAAACTTTATGTCAACTTTAAATTCATCCATTA
TTTTACGAATATTTCGACCTTTTGCACCAAATAAACGTGAATGAACTGCAGCCGATGCAA
AGGAGCGTTTGCTGAACCTAGAAGAGGAATACATGCAAGACGTGATAGACAACGAATATC
GTGAAAGTTTACGCTCACCTCAACGCGACG
>Tb36316
AGTCTGCTTTTAAACGCGATACCATTTCAATCAATAATGTTTTAATTTTTTTATACTCTT
AGAATAATTATGTCTCCTGATCCTTTAAAAATGGTCATGATTTTTGACAAGTTTGATCCT
TTAAAGGGCCTACTGTAAAGTCTCAGATGCATTCAGTAGTTATTTTTTGTTACGCTCGAG
TAAAACAAGCAAGTTGTGGTA
>Tb36341
CTCACGTAGATCTTCGGGCTTGATGTCCAGGATCTCAGGCGCAAAAATAGTACCGGAATC
GTACACTTGTTCGACCAATAAACCGTAAGAGAACGGAGAGATGTTCATGGCCGGAGTTGC
AAACTTAGCTTCGGTTTGCTTGTCGATTGGTTATCCCACGGTCGCTAGCGCGCCGCACAG
CATCGCAAACGGCTTCAAGA
>Tb36350
TATTTGCATTTATGAAAATGCTTCCCAATAATATGCATTACCAAAAATACTATCGCCATT
TCGTCGTAAAGGCGACTCGATAGTTTCTCCACGAAGCCTTTTGAGGCAAGTAAATCGCAA
GTCACTGCCAGAGAACGAACTCAAGCCAGTTCCAAATTGGAAGCGAGTAAATCCGTCACG
ATTAAGACAGAGGGCTCGTCT
>Tb36351
TTTCTTCTCTTGTTCTTCGGTATTGTCTGATAAATCAGTTGTGACATCATTTTCCAGCTC
TTCTTTTCTTTGTCTGATAGTTTTTCCACTAGTATTTTCCATAACGGCGACGTTTCTGAT
TCGAGGCGTAACGCTCTCTTACAGCTCGAAGTTCCAGATTGTTATAAAAAAAATTCTTTC
AGTAGTTGTAAAAAAACTGCTATTCATTTAATTTCTATGCGTT
>Tb36358
ATCAGCTTCCTCCGCAGACGGATTAAAACCAGCGATTTCAATATCACCTGCTTTACGGGT
GACTAACTTGCCATATACTTCGTATATCACATCGTCTACTAGTTTGATCTTTTCACCGGA
GACGAGATGTTCTCCGATACCTACAAAATCAAACTAGTAGACGATGTGATATACGAAGTA
TATGGCAAGTTAGTCACCCGTAAAGCAGGTG
>Tb36359
CTCATATACTTTCGCTCCGGGGGAGATTTCCAGATTTCACCATAATTGCAAATTATGTGA
TGCGAAAAGGTTGCCTGATTTGTCCCTTATATGATATTCGTTCAATAAAAGCATTCAATG
TAAATTGAATAATTTACAAAATAGTAACATGAAGAAAAACAAGAAAGACAAATACAAAAC
AACATATTTTATCAATATATCAGTACAA
>Tb36389
TTAGTCCAGCCCGTACACCTTGCTGATGGTTGTGATGATGGGAATTTGCACATCGTATGA
ATTTTATGGTTATATGTTGTACAATACGTGTCTATGTGGCAATAGTCTCAGCTGCAAGTA
CTAGCACAACAGCCGTTCAAGGAATAGAAAAATTCTAATAGAAAAAATATCATGACGAAT
ATTTTTAGTATATTATGTCTTGCT
>Tb36405
CCCAATATCTTAGATTGGTGAATTTTAACCGTGAAATCATTTGTAGTTCCACAGTTCTAT
TGCAATTGGAATCCCTTTTACTGGCGCCCCATAATTCCTGTTCGTTTATTTCACGAAAAA
TGCAGCTACTATGATCCCATGAATCCTTTTACTGCGCCCATAATCCTGTCCACTATTCCT
GCACTGGCTTTAGCAAGGGCATCGGCAGAAGCAGCAGCATCAGCATCAGCATCAGCATCG
GATTCGGCCGAGGGGCTTTTGCCT
>Tb36414
ATTTTGGGTTACCCCGACGAACACTCTTACGAGGGCCCGAATTGTATGCGGTTCCGCTGC
CGGGTTCCGGAATAGGAACCGGATTCCCTTTCGCCCGACGGGCGTGTTCGTCGGGGTAAC
CCAAAATGACCTGGAGACGCCGTCGGGAGATCCGGGAAGAGTTTTCCTTTTCTGTATTAG
GCGGTTCGAAACCCTGCTAGAGGTTTCC
>Tb36419
GGCCCTTCTCTACTCTTCTTGTAGAACCCTCTTAAATGTCGAACACTCTGGACTCAATGC
ATCATGGTCATCTTTTATCTTCAGATTGTACGACATTTAAGAGGGTTCTACAAGAAGAGA
AGAGAAGGGCCGGCTGGGAGGATACAAAATAGCAATCACAGAAAGAAGAGGAAATGATTT
GGTACACAAATGCGCAAAGT
>Tb36428
CAACATTAATTCATGAGTTCTTTCATCAACTTCGATTATTATGGCGCCTTCTGTTTTACC
TCTTCTATTAGATTGAGTTTTTAATCTTTTCACTATTCTCATAATACAATCAAAAAGCAG
AATAAATCTGGAATACGTGAAGAAAGTAATATGAGAATAGTGAAAAGATTAAAAACTCAA
TCTAATAGAAGAGGTAAAACAGAA
>Tb36434
GTTATTTCATCCTGCTGTACCGATGCAGGAGGAATATTGATGCGAGCACCAGTTTCTCCC
ATCATAGCATTGAGATTTTCGTTATGCGCACCATATATAAACGGATGATATAACCATAGC
CGGTGAGAAAGAAGGAGTTTTGGCTGCAAAGCAAAAGATTGAAACTATCTACAAGGATAT
GGAAAAAAGATGTACCACGGTATCCGTAGAAGTTCCAAAATC
>Tb36441
CGGCCATAGCATCAGCCATTGCATCGGCCATTGCATCGGCCATTGCTTCGGCCATTGCTT
CGGCCATAGCTTCAGCTTCAGGCGCAGCTTCAGCTTTGCCACCTCCTGGTTTTATTGGTG
TACGAGGATAGTTCGAAAAGTTCTCGGCCTAATAATACATATATGATGCCAGGAATATCC
AATTGGCATGAATTTTTCATAAGTTTA
>Tb36463
ACGCGCTCCGCCCCAAACCGAGTAAGGAAAGGAAACCGAATGAAAGTAGTGGTATTTCAC
CGGCGATGATCTCCCACCTTTATGCTACACCTCTTCATGTCCTCCCTTACTTACTCGGTT
GGGCGGAGCGCGTGCCCCGAGGGCTTCGTGCCCCGGCGGTCACGGTGTTCTAGAGCCAAG
CGTGTCAGAAGTGGGCGTGAGGCCTCGGCCGATCG
>Tb36465
GAGCGTTCACCTCGCCCAGGCCCCGGCACGTCAGCCAGACCGCTTCCCGACCAAAGCCCG
ACACGCCCGCTCCTCAGAGCCAATCCCTAATTCCGAAGTTACGGATCCAGCTCGGTCCCC
GTGCCTTGGCCTCCCGCGGATCTTCCTTGCTGCGAGGCTTCCGTGGCGGCGCGAGCCGTC
GTGGTTCGTCCTCTTCGGCCGCCATTCAACGCTCAGCTCAGAACTGGCACGGA
>Tb36474
GTCCGTGCCAGTTCTGAGCTGAGCGTTGAATGGCGGCCGAAGAGGACGACCCACGACGGC
TCGCGCCGCACGGAAGCCTCGCAGCAAGGAAGATCCGCGGGAGGCCAAGGCACCGGACTA
GGGGAATCCGACTGTCTAATTAAAACAAAGCATTGCGATGGCCCTCGCGGGTGTTGACGC
AATGTGATTCTGCCCAGTGCTCTAATGTTCAA
>Tb36488
CTTATTCTGCGAGTAACGTCCACTATCCACAGTAGAGTATTAATACTAGTAGCCTCCTCC
TCGCTTAACTTTACAACCAAAAGGCCTTCTTCTCACAGACACGCGGCATGGCTACTAGTA
TTAATACTACTGGATAGTGGACGTTACTCGCAGAATAAGCACCGGCTAACTCTGTGCCAG
CAGCCGCGGTAATACAGAGGGTGCGAGCGTTAATC
>Tb36517
CTCCCGCCGTTTACCCGGCGCTTGCTTGAATTTCTTCACGTTGAACATTAGAGCACTGGG
CAGAAATCCATTGCGTCAACAACCGGCGAGGGCCATCGCAATGCTTTGGTTTTAATAGAC
AGTCGGGGTCGTCCTCTTCGGCCGCCATTCAACGCTCAGCTCAGAACTGGCACGGACTAG
GGGAATCCGACTGTTCTAAAATTAAAACCAAGAGCATTGCGATG
>Tb36519
TAGCAATTTGAAACGCAATTCATGGAGCTTTGCAACGTTTTCACCAAATTTAGCCCCTAG
TGACTTCTACTTGCTTCCAAACATGAAGAAATGGCTCGCTGGAAAGAAATCCAGTTCAAA
CACGGAGGTCATCACTGAGACGAACGCTTATTTTGAAGGATCATTCCCTAAACATGAAAA
ATGGCTCGCTTGGAAAGGAAAGTCAGTTCAAACACGGAAGTCATCACTGAG
>Tb36520
GACAGAGGACTCCGCCGTATACGCGCTTGACGGTTTTCTTACGTCTACACATACGCGACC
GTTCCATTGGTCTGGCGGGCTGAATACCCCTCAACTTATCTTTACATTGTCCGCATCTTG
GGATCTTCTTCCGTTTGGATCTGAATAAGAACCAAGATGGTGCAGCGTCTAACCTATCGA
CGACGCCTGTCGTACAACACAAAAAGTAATAGACGGCGTGTTGTACGTACACCAGGTGGC
AAATTAGTCTATCAATA
>Tb36522
TTCCGAAGTTACGGATCCAATTTGCCGACTTCCCTTACCTACATTAGTCTATCGACTAGA
GGCTCTTTACCTTGGAGACCTGCTGCGGATATGGGTACGCCCGTCGGGCGAAAGGGAATC
CGGTTCCTATTCCGGAACCCGGCAGCGGAACCGCATACAATTCGGGCCCTCGTAAGAGTG
TTCGTCGGGGTAACCCAAAA
>Tb36527
CGGGCCTGGCCACCCTTCTGGCGGGTAAGTGGCCCCAATTCAAGATGGACTTGGACGCGA
CGCGACGCGGATGAGCCGGAACCTTTCCCAAACCCCACAATTCCCCCAGTAGCGGCGAGC
GAACAGGAAAGAGCCCAGCACCGAATCCCGCGGTTCCGCCGCAGGGGAATGTTGGTGTTT
GGGAGGGTCCGCCTTTCCCGA
>Tb36528
GTGACCTCGCGGGTCTCTCTCTCTCACCCCGGCGCTGCGGCGGCGGCGCGACAACTCGCC
CGCGCGTTGTTACAACGCTCTCAGTCATCATCCTCCAGTCATTTTAGTACCAACACACTG
CTTGCGCCCGCGCGCGTCTCCGAAAGAGAGTACGGCGTGTACGGGCGCACGAGCGATCGT
TGGACGTTCGCCTGGGGGTGTTGCGAGCTGGC
>Tb36537
ACCTGTGCGGTAAAATCAGCGGCACCCTTGGGCGGATTGTTCTTGGAATCTCCGGCGACG
TATCCACGACGCAATTCCTTAACAGAAACGTTCTTGACGTTGAAACCCGGTATGGTCGTT
ACTTTCGCACCCGCTGGATTGACCACTGAAGTCAAGTCCGTCGAAATGCACCACGAAGCT
CTCCAGGAAGCCGTGCCCGGTGACAACGTTGGT
>Tb36542
CGCTGTGCCAGAGCGACATAAAGGGGCTTGGAGCCAACAATGCGTCCGTTCATCTCGGTA
ACCGCCTTGGTAGCTTCCTCCGGCTGTGAGAAGCACACGAAGGCGGTTACCGAGATGAAC
GGACGCATTGTTGGCTCCAAGCCCCTTTATGTCGCTCTGGCACAGCGTAAGGAAGATCGT
AAGGCGCATCTCGCCTCTCAGTACATGCA
>Tb36564
GTAGCAAGTCTTGCCGCCGGCCTCGGTGCAGTTACGGGCGATATGACCGGTCTTGTTGCA
GTTATAGCAGCTCTGCATCGCAAAGCGGCCGGAATCCGTGCCGCTCGCTTAACGATAACG
ATAAGCCGTTTACCGTCGCGCGCGCCACTACCGGGAATGGTAGCTAGGTAGGGATGTGCG
AACGTATGTCTTAAATGACGCGTACA
>Tb36569
CCGTACTAAACGCATTTAACGAGTTAGGCTAAAGGCGAGGAGAGTAAGGACGGTACGGCT
AGATTATTGTAACGATAACATATAGTGTGTTATAAAATGAGTTTACCGTAAGCTCCCCGT
TCTCGTTAACGGCGCTCTATTGCTATACGGTACGCTCATTTTATAACACACTATATGTTA
TCGTTACAATAATCTAGCCGTACCGTCCTTACT
>Tb36579
CGCTGCCGAACATGTCGGGCGAACGGAGCGTCTCTCGGCAGAGCGAGAGCCGGGGCGGAA
GTGTCTTTGAAGAAACCATCGGGCGAGAGAGAGAGACGCTCCGTTCGCCCGACATGTTCG
GCAGCGCGAGATCCGTCACGCGATCTCGCGCGCACACAATGTGCCGTAGCCCCCGTAAAA
GGGGCGGCGGTCCGCGCGTGCTCGG
>Tb36589
TCGTTATTAAATTGTACGACTCTCCAAGTCGACAGGATTTTATGCGTTCGCGTAATCTGG
AGTCTGTCTCTTGTCGCAAACCATTTCGTTGTTAGATGGGATCATAGCTGCTTACAATAT
TGGAAATTCTACTCCTTTATTAAAACGGCTGTATGCTGGCCCAATAATTCGTGCCATGTC
AGAAAATATGAAAGCCGTAAAAAATGGGACCTTATC
>Tb36618
AGGCAATGTGGGCAGTATGACAATCCAATACAGGCGTGTATCCGTTGCTGATTTGACCAG
GATGATTGAGCACGATGACCTGTGCGGTAAAATCAGCGGCACCCTTGGGCGGATTGTTCT
TGGAATCTCCGGCGACGTATCGGCAAGACCACTGAAGAAAATCCAAAGGCCATCAAGTCT
GGTGACGCCGCCATCGTCACATTGGTACCCAGCAAGCCGATGTGCGTGGAGGC
>Tb36623
AATGCCCTGTCTGATCCTAGGGCCGATGCCGATGCTTCAGCCCAAAGGCTAATGCCGAAG
CCGAGCTAGGCTCTAGCTATGGCTATGGGAGACGCTGTAGCCGATGCTCAAGGGCCAGAG
CTATGGCTGCAACAGAGCTATGGCTGCAGCTTATGCCATAGCTGGAAAAGAAAAGGAAAA
ACTCAAACAATGTTTTAAAGGCATGACTTTAGCAGCAATAGATTACGCTAAACACAAAGT
AGAAAAACATTTATTTAAATGCATATAGTAACAATGTTTTAAAAGGACATGACTTTAGCA
GCAATAGAATAA
>Tb36636
GCGGAGCTCTCGAGGACGATCTGGCGAATGGTTCTCTCTGTCTGGCCGCTGAGCGGTGTG
CAACGTTCGATGGGAAGCAACGTGAATACTCTCGCTTCGACGTTCTCCCGATAATGGTGG
ATCGATATCCAACTGTAATGCCAAATATGGAGCTATCGATGCTCTTCAGGCTGATCTGCA
GGCATACGCAAACGCCAATATCGAAACAAGT
>Tb36639
ATGGAGCGCCAATAACAAGGATTATGGCAAGCACCCACGATAAAAATGATAGTTTCATTT
TTTAATATAATTATAATTATTAATTTTAAACTCAAGCTATATTTTTATCGTTGGTGCTTG
CCATAATCCTTGTTATGGCGCTCATGTACACACCCCATGCGGAAGCAAAAGCCTTGGGCT
GATGCTGACGCTGATGCTGCTGCTGGCC
>Tb36640
GGGTGTATACAATGGAGCGCCAATAACAAGGATTATGGCAAGCACCAACGATAAAAATGA
TAGTTTCATTTAATAATTAAATTATAATTATTAATTTTAAACTTGAAACTATCATTTTTA
TCGTTGGTGCTTGCCATAATCCTTGTTATGGCGCTCATGTACACACCCCATGCCGGGAAG
AAAAGCCTTGGGCTGATGCTGACGCTGA
>Tb36893
CGGCCCCTCGGCGAGGCCTAAGCCCACCGGTAGGACCGTCCCACATCAGCCAGTTAAAAC
ACCGGCGGTGAAACCGACCGTTGTGCGACACAGATTCCACCTACGAGTTTTTAACCGCCA
CCAACTTTAAGCAGAGGCTATCCTCGCCTGAATACTGCGTGCATGGAATAATGGAATAGG
ACCTCGGTTCTATTTTGTTGGTTTTCGGAACCCCGAGAGTAATGATTAATAGGGACAGAT
GGGGGCATTCGTATTGCGACGTTAGAGGTGAAATTCTTGGAAAATGAATAAATTGGGGCA
GGATGGGGGCTATCGTATTGCGACGTTAGAGGTGAAATTCTTGGATCGTCGCAAGACGGA
CAGAAGCGAAAGCATTGTTTTCCAACGTTTGGGAGGTGGAAATTCTTGGATTTCGCCAGA
CGGACAGAAGCGAAAGCATTTGCCAAAAATGTTTTCATTAATCAAGAACGAAAGTTAGAG
ACGGACAGAAGCGAAAAGCATTTGCCACAAAAATGTTTTCAATAAATTCAAGAAACGAAA
AGTTAGAGTTCGGAGGGCGAATAGAACTAGGGCGGTATCTGATCGCCTTCGAACCTCTAA
CTTTCGTTCTTGATTAATGAAAATTTTTGCCAAAAATGTTTTCACTTCTGGTCCGTTTTC
GACGAACCCCAGGAAATTCCAACCTCTAACGTCGCGCAATACGAATGCGCTTTGCCAAAA
ATGTTTTCATTAATCAAGAACGAAAGTTAG
>Tb36969
GACAGTTGTAAGGCAGACATTTTGAAAGATGCGTCGCCGGTGTGCTAAGACCGTGCGATC
AGCAAAGTTTTTAGAGTCACCCAAAATAAACGGTCGATGCACGGACTTTTATTAGATCAA
AACCAATCGGTGGCGTGCGGTCTCCGTGCGTCCACCGTTTATTTTGGTGACTCTGAATAA
CTTTGTGCTGATCGCACGGTCTTAG
>Tb37061
TGAGTATAATGGCCTGTATTCTTACTAAATTGATATGAGGAGACTTGACGATTATCAAAT
TTCTCTACTTCGTTGTACCATGATTGGACCACGTTGGTCAGAATATAGCTATACGAATGT
CTTCGGGTGACAGCCCACTAGATCTTAACAACGTGGTCCAATCATGGTACAACGAAGTAG
AGAAATTTGATAATCGTCAAGT
>Tb37090
TCCTTCTCCATTATCACTCTCAATCACAAATTTTTCAAAAGGACCATGACACTGTATTAG
CTCATTATTTCTATCATAAATTTTGTGTTTACAAACACAGCCGGGATGTGCAGATCTGTG
AATGCCTGAGGTACATTACTGATCAGGTGTATTGCCGAGGTTATGGCATGCAGGCATTGA
GGTGGACGGAATCTGCTGACGTGTAGGCGGACAGCGGCAGAAC
>Tb37091
CTCAATCACAAATTTTTCAAAAGGGACCATGACACTGTATTAGCTCATTATTTCTATCAT
AAATTTGTGTTTACAAACACAGCCCTGGATGGTAAAACAGTGTCATGGTCCTTTTGAAAA
ATTTGTGATTGAGAGTGATAATGGAGAAGGAGCAAAGACAGGTAGCAATAGAGATAGACT
AGGATCGACAGGAGCGTCTGGAAGA
>Tb37097
AATTTTATTTCGCATTTTTTCGAGAATTACCACAACTTGCTCGAGCGTAACAAAAAATAA
CTACGAATGTCGCTGAGACCTTTACAGTAGGCCCTTTAAAGGAACAAACATGCCTAATAA
TACGACGCCAGAAATATCAAATGGTCATGATTTTTGACAAGTTTGATCCCAGAAATATCA
AATGGTCATGATTTTTGACAAGTTTGATCCTAAAGGGCCTACTGTAAAGTC
>Tb37114
CAGAGCGAGAGCCGGGGCGGAAGTGTCTTTGAAGAAACCATCGGGCGAGAGAGAGAGAGA
GAGAGAACAACGCGCGTGTGCGCATGTCTCTCTCCTCCTTGCGCCCTTCAGCGCGCACGT
AAAGAGTTCCGGCGCCCCCGTAAAAGGGGCGGCGGTCCGCGCGTGCTCGGACGCGCGGCC
AGGCTGATAGAAGGGCCAAACCCCGTTTCGCTTTGAGACGGGG
>Tb37121
CCGAGACGCCGCACCGGTCGCTACGGGCCTGGCACCCCTCTGGCGGGTAAGGTGCCCCAT
TCAAGGACTTTGAACGCGACGCGACGCCTCGGGATGAGCCGGAACCCTTCCAAAACACCT
CTAAGGCTAAATACGACCACGAGACCGATAGCGAACAAGTACCGTGGTCGTATTTAGCCT
GAAAAGGCGAAAAGAACCTTGGTTTGAACTCTCTCTTCAAAGTTCTTTTCAACTTTCCCT
CACGGTACTTGTTCGCTATCGGTCTCGGGGTCGTATTTAGCCTTAGATGGAGTTTACCAC
CCACTTAGAGCTGCACTCTCAAGCAACCCGACTATTTAGCCTTAGATGGAGTTTACCACC
CACTTAGAGCTGCACTCTCAAGCAACCCGAATTTAAGCATATTATTAAGCGGAGGAAAAG
AAACTAACCAGGATTTCCTCAGTAGCGGCGAGCGAAACAGGGAAATAAGCCCAGCACCGA
TCCCGCGGTTCC
>Tb37142
ACTTAATTTGAAATTCGAATCCCAGTTGTGATTCCTCAAATTGTTGATTGTGTTCCTCAA
GTTGTGACCTCAAATTAAGGAATCACAACTGGGATTCGAATTTCAAATTAAGTTGCAACA
ATGAAGTTAATATACATATTCTCATTAGTTGCTGTTATTGCAGTTACCATGATCCCTGGT
ATCATGGGTGAAGCTGAAGCTGAAGGAAGACCTCCGCAAATCGGCATTCTTTTGATAAAT
A
>Tb37144
TACGGAATATTATTAGCTTTAGCTTCGTCGCAGTGCTGCTGATCGCCAAGAACACATACT
TGCATTTTGGGCCTGGGAATATTCTTCAACTTGACAGTCCCCGAGAAACGCTTGTCTTTC
CGGTATCAGTCGTTGAGAAGGTTAGTCGTGTCTTCGTCGTCCTCCACGCGGTAAAATGAC
CTCGAAGGTCTCCCGTGACACTCTTTACGAGTGCGTAAATGCCGTGCTTCAAAACTCGCA
AGA
>Tb37145
CTACATCTCTGAAACAAGGACTAAGATGGACGCTCATATTGCGATGACGCTTCTCAAAAC
GGTTGTACTTTCTAATATAATGCAAATAATCCCTGCGTATAACTATAGTACGTTGCATCT
TCATCTTCTGTACAACACCAGTAAGAATGCGTCCTCTAATCGATACATTTCCAGTGAATG
GACATTTCTTAGCAAGAAAGGTCTGGGCCCGAAGCGGAGGAAGCCTATGAGATACAGCCG
CAACGTCGGGCTCGGTTTCAAGACTCCTCGTGAAGCTCTTGAAGGAACCTATATTGATAA
GAAATGTCCATTCACTGGAAATGTATCGATTAGAGGACGCATTCTTACTGGTGTTG
>Tb37146
CACGACGCCACTTTGCCGCGGGAGGTCTCGCCAGCTCGCAACACCCCCAGGCGAACGTCC
AACGATCGCTCGTGCGCCCGTACACGCCGTACTCTCGCACGCGCACGCGGGTGCATCGCG
CGAGCCGACCGCGTGTCCGAGTCCACGAAGCTCTCTCGAGCGAGAGAAGATGCGACGACT
CCGGACCGGCACGCGTCGTCGTGTACTCGTCGC
>Tb37176
GTTACACACTCCTTAGCGGATTCCGACTTCCATGGCCACCGTCCCTGCTGTCTTAAGCAA
CCAAGCCTTTCATGGTGTCCCATGAGCGTCGAGTTGGGCGCCTTTACCTCTGCTTTTGGT
GCTTAAGACAGCAGGACGGTGGCCATGGAAGTCGGAATCCGCTAAGGAGTGTGTAACAAC
TCACCTGCCGAAGCAACTAGCCCTGAAAATGGATGGCGCTGAAGCGTCGAGCCTATACTC
TGCCGTCAGCGGCAAGTGGGGCGGCCGTGCGCGCCACCAGGCGCG
>Tb37178
GCGAATTCAACCTCGGTAACAGCAGCGACAGCCAGCAAGTTCTTGAAGCCGTTTGCGATG
CTGTGCGGCGCGCTAGCGACCGTGGGATAACCAATCGACAAGCCCGAAGATCTACGTGAG
AAATTCATGGCCGGAGTTGCAAACTTAGCTTCGGTTTTTGCTTGTCGATTGGTTATCCCA
CGGTCGCTAGCGCGCCGCACAGCAT
>Tb37182
CAAAGTTGGCTCTATCACCAGAATCCACCTGCGTAAGAGCAACTGCTGAGCACGTCTTAC
GTCGAACCAGACGCCCCAAACGCGCCTTGCCCTTAACAATGCAGTATGATACGCCGACGA
AGAAACCTAACGTCATTCGCAGTGGAACCAACACAGTGACCACACTGGTGGAGCAGAAGA
AGGCTCAGTTGGTCGTTATAGCTCATGATGTCGATCCCATTGAGATCGTACTATTCCTTC
C
>Tb37190
GCGATGCACCCGCGTGCGCGTGCGATCGTACGGTGGGTGGTTGGGCCCGCGCAGATCCGT
GGGGGAACCCGGCAGGGTCAGGCGGCGCGACAGAGAGAGAACCCAGCACCGAATCCCGCG
GTTCCGCCGCAGGGAAATGTGGTGTTTGGGAGGGTAGAGGCAGGGAGGGGCGCCGATCGT
CGTCGACGCGCTCCACAAGATCCTTTCTCTCTCCTCTCGGCGCTCAGACCGTGACCTCGC
GGGTCTCTCTCTCGAGCGAGAGAAGATGCGACGACTCCGGACCGGCACGCGTCGTCGTGT
ACTCGTCGCCGAACGACCCGTGGCGTGACGGTCACGCGCGTTACAATTGGAAGAGAGAAT
TCCGGCGTCC
>Tb37198
CCTGAGGGAAACTTCGGAGGGAACCAGCTACTAGATGGTTCGATTAGTCTTTCGCCCCTT
ATACCAGTTCCGACGATCGATTTGCACGTCAGAATCGCTACGGACCTCCATCAGGGTTTT
CCCCTGACTTCGTCCTGAACAAGGCATAGGGGCGAAAGACTAATCGAACCATCTACTCTT
TCGGGTCCCAACGTGTACGCTCTAGGTGCGCCTCTTCTCGCGATGAGAACGAGACGCCCC
TGGAGTGCGGAGCCGCATCGCGACGCGGCCCATCCTCCCTCGGTCGACAACACGGACCAA
GGAGTCCCGGGGAGTTGCGGAAGCCGCATCGCGACGCGGCCCATCCTCCCTCGGTCGACA
AACACGGGCCGACCTTCACCTTTCATTACGCCCTTAAGGTGTCGCTAGTTCCCAATGACT
CGCGTACATGGTAAAGACTCCTTGGTCCGTGTTGTCGACCGAGGGAGGATGGGCCGCGTC
GCGATGCGGCTCCGCACTCCCGGGGCGTCTCGTTTCTCATCGCGAGAAGAGGCGCACCTA
GAGCGTACACGTTTGGGAACCGGGAAAGATGGTGAACTATGCCTGGTCAGGACGAAGT
>Tb37241
CGAGGAATAGATCCCCTCAAGCGTAGTACTTCTCTGGCAAGCAGCCACCACATCAGACCA
ACTGTGTGCAGACTTTTAGTGTTGCAAGGAATCGCAATGTCCACGAAGCGCAGCGGCGAA
TCAGTGTTGCAGAAGGCGATTACGGGAATATTTACGTAACTCGCTTCGGTGATGGGCTGA
TGGTCGGTAGACGGATCCGTGACAAATCCAGGCTGCCTTCCGTGAGCCGCGCCTGCTGAT
TGTCACGGATCCGTCTACCGACCATCAGCCCATCACCGAAGCGAGTTACGTAAATATTCC
CG
>Tb37254
ATGCTTGTTGAGTAAATCCATTATCCTTCAACAAAGCATGACTCGGATGTTCGCAGATAC
TGGGAACACTTCCGTAACTGTTAGCAAGGTAACTCTCGTTAGGACTCGGAAAAGAAATTT
AGACATACGTTATATACAGATTTCGAAATGGAAACGATACAAGATTACGAAAGCGGACAG
TTGTACGGATTGGAAAAATTTTGGGCGTTTTTGAAATATTACAAGAACTCTGATCAG
>Tb37257
CTGTGTAACTGAAGCTTAGAGACTTTTCCTGGAAGCATGGTATCAGCCACTTCACTGTAC
AAGTACAGCTTGCTATCAGCTCTCAGCATAGAGCACCCCCGACTTACCAAACCGATGCAA
ACTCCGAATACCAATGAGTACTATCCGGGAGACAGACTGCGGGTGCTAACGTCCGTAGTC
AAGAGGGAAACCAATCCAGACCGCCAGCT
>Tb37270
AACCCCCCGCCTGCAGTGTCCTCGAATCGGATCACGCGGGAGTATTAACGGCGATCGGCC
GAGGGCCCACGCCAGTCTGACACGCTTGGCTCTAGAACACTCTGACTCGGTTGGGCGGAG
CGCGTGCCCCGAGGGCTTCGTGCCCCGGCGGTCACGGTGTTCTAGAGCCAAGCGTGTCAG
AGTGGCGTGAGGGCCTCGGCCCGATCGCCGTTAATACTCCCGCGTGATCCGATTCGAGGA
CACTGC
>Tb37347
ATTGCCATCGTGTGCCATCCGGACTCCGTCGTCCCTGTCCACGGGAAGAGTAACTTTGAC
AAACTTTCCCGCGACGGAAACCTCGGAGTTCGCCGCGTGAACATTCCTCGCGAGACATCC
TTCTCTCAACGCGAGAGCAGAAAACTCTTCTTTTCCGTTAGACTCGCAACTTCCCCATAA
ACGTCGTACGCGCGTAAGCCTCGATTGCCACTTTGAGAATTCGAGCAAGGAACATTCACG
CGGCGAACTCCGAGGTTTCCGTCGCGGGAAAGTTTGT
>Tb37357
ACAGCAGAGACATGTAAATATAATTAATACATTTTGCTTAAAAATATGTATAAACTATTA
TTTATATTTATATATTCATCGTTAATAGTCTTACAATTCTGTTGTAATTATGTACTCACC
TGCGGTAGAAGCAAAAGCCGGGGCTGACGCTGATGCTGATGCACATGCCATGCAGGTTGC
TCCCAATTTAGAAGGATGAGGA
>Tb37358
CTTTCACTTGGGGTGCGTATATGGTTGCCATAACAAAGATTATGGCAAGCGCCAACGATA
GAAATGATAATTTCATTTTTAATATTTATTAAAATTCCAACTGTATTGGCTTTTACGTTT
GCTACCATGAATGTGGATTAATTGTCAACGATATTAATATTAATGTAATCGTATTTTATA
TTTAAGGGAAAGAAGTAGCTGCATTCTTCGTAGAATAAAATTCACA
>Tb37378
GTGCCAGTTCTGAGCTGAGCGTTGAATGGCGGCCGAAGAGGACGTCCACGACGGCTCGCG
CCGCCACGGAAGCCTCGCAGCAAGGAAGATCCGCGGGAGGCCAAGGCACGGGACCGAGCT
CGGATCCGGTAAACCGGCGCGAGCCGGCCGAGCGTTCACCTCGGCCCAGGCCCGGCACGT
CAGCCAGAACTGGCACGGACTAGGGGAATCCGACTGTCTAATTAAAACAAAGCATTGCGA
TGGCCCTCGCCGGGTGTTGAACGCCAATGTCCGACTGTCTAATTAAAACAAAGCATTGCG
ATGGCCCTCGCGGGTGTTGACGCAATGTGATTTCTGCCCAGTGCTTCTAAAGTCCAACGT
GAAGAAATTCCAAGCAAGGCGCGGGTAAACGCGGGATATACTAATGACCTCTTAAAGGTA
GCCCAAATTGCCTCGTCATTCTTATTTAGTGGACGCCGCATGAATGGATTAAACGAGATT
CCCACTGTCCCTATCTACTATC
>Tb37410
TCTCGTAAATGGGCGCTAGCTGCTGACAATGACCGCACCAAGGTGCATAGAACTCAACGA
GAACATCCTTTGTCTTGTCATAGGCAATTTCGTGGAAGTTGGTGCGGTCATTGTCAGCAG
CTAGCGCCCATTTACGAGAAGCTCGGCGAGAAATACAAGGACAACGATAAGTTGGTCATT
GCGAAGATGGATGCTACTGCTAACGAGTT
>Tb37419
TAGACCGACACCCAGCGGGTCGCGACGTTTCTACTAGGGGAGAAGTGCACGACGACGAAC
GCCGACATCGACGCACGGCAGCGTGCCCGGCGCGCGAGCCGCGAGGCCCCGCGGGACATC
GCCCACCGACGCGAAGCCAGCGTCGCTGACGATGAATCTCCCCGTTCGATCTTTTGGGGT
TCTTAGGTTTACCCCTGAACGGTTTCACGTTACTTGAACTCT
>Tb37420
CGTAAGTAGGTGGCTCGTAGGCCGTTCCCTCTTCCATTACTGCGTGTTGCTGCATTTTTC
GGATGTCCTGTTTCGTGCCAAGTCCTTACAGTAGCATCTACCGTAATAAAGAAATCCGAA
AAATGCAGCAACACGCAGTAATGGAAGAGGGAACGGCCTACGAGCCACCTACTTACGACG
AAACATTCCCCGTCCTCCCAGAATCATCTAGTTCCACGTCTGGACAGTTAAACATATTTT
CTATAAACAATAATTTACAGCTTGGTCGCATTACTATTACA
>Tb37423
AAGCCCGACACGCCCCGCTCCTCAGAGCCAATCCTTATTCCGAAGTTACGGATCCAATTT
GCCGACTTCCCTTACCTACATTAGTCTATCGGCAGCAGGCTCTTTACCTTGGAGACCTGC
TGCGGATATGGATTGGCTCTGAGGAGCGGGGCGTGTCGGGCTTGGTCGGGAAGCGGGTCT
GGCTGACGTGCCGGGCCTGGGCGAGGTGAACGCTCTGCGTTCTCGCGCCCGGTTACGGGA
>Tb37426
ATAAATTGATTATGTTACATTTTTTATGCTAGATTCTATGCTATTATTTGATTATAATAT
TTAGTGATTCAAGATGACCATGAACGCTGCCATTCCCTTATCTATTTGATCAAAGATGCC
GATTTGCGGAGGTCTTCCTTCTGCTTCAGCTTCACCCATGATACCAGGGATCATGGTAAC
TGCAATAACAGCAACTAATAAGAATAAGCTTCAGCCTTCACCCATGATAACAAGGATCAT
TG
>Tb37430
CGGCTCGCGCCGGTTTACCGGATCCGAGCTCGGTCCCGTGCCTTGGCCTCCCGCGGATCT
TCCTGCTGCGAGGCTTTCCGTGGCGGCGCGAGCCGTCGTGGACGTCCTCTTCGGCCGCCA
TTCAACGCTCAGCTCAGAACTGGCACGGGACTAGGGGAATCCGAACTGGTCTAAATAAAA
AACAAAGCATTGCGATGGCCGTCGTCCTCTTCGGCCGCCATTCAACGCTCAGCTCAGAAC
TGGCACGGACTAGGGGAATCCGACAGTCTAATTAAAACAAAGCATTGCGATGGCCCTCGC
GGGTGTTGACGCAATGTGATTTCTGCCCATGCCCAGTGCTTCTAAAGTCCAACGTGAAGA
AATTCCAAGCAAGGCGCGGGTAAACGC
>Tb37441
GGAGAACATCTTTTTTAGTTTGCCAGATGTAANNNNNAGGCGACAGTTTTGTTCTCAACG
GTCGCATCTCTTCGGCTCCAGAGAGAAAAGATTTCTGCGACCGTTGAGAACAAAACTGTC
GCCTGTTTTTACATCTGGCAAACTAAAAAAGATGTTCTCCTTAATATCAGAATGTGCTGA
CCACCTTGTCCAATACATGGAAGAGG
>Tb37462
GCCGAATTAGTGTTGTTTACCCCGACGAGTTGAGAGTAATGACCATAATCGTCATTATAT
TGATTACCAAGGAGACTGGAAATAGGAAATTGGTCTACCTCGTTGCACCAGCTTCTTCGG
CTGACAGCCCATTTGATGTGGAAGCTGCAGTCCAAAAGTGGTACAACGAGGTAGACCAAT
TTCCTAATTTCCTAGTCTCCT
>Tb37468
CTTATGCTACACCTCTCATGTCTCCTTACAGTGCCAGACTAGAGTCAAGCTCAACAGGGT
CTTCTTTCCCCCCTAATTTTTCCAAGCCCGTTCCCTTGGCAGTGGTTTCGCTAGATAGTA
GATAGGGACACGGGCTTGGAAAAATTAGCGGGGAAAGAAGACCCTGTTGAGCTTGACTCT
AGTCTGGGCACTCTATAAAGGAGACATGTGAGGGGTGTTGGCATAAGTTGGGAGGATG
>Tb37470
GACAGTTGTAAGGCAGACATTTTGAAAGATGCGTCGCCGGTGCTAAGACCGTGCGATCAG
CACAAAGTTTTTAGAGTCACCCAAAATAAACGGTCGATGCACGGACTTAGCACCGGCGAC
GCATCTTTCAAATGTCTGCCTTATCAACTGTCGATGGTAGGTTCTGCGCCTACCATGGTT
GTAACGGGTAACGGGGAATCAG
>Tb37477
TGGGCTGTTCGCTTTCACTAGGACCATTTTTTGAATCTCCCGGCCATTGATCATCATTTC
TTCTCTCTGCAGTATGCGACATGTTCAACTCGCGAGAGTTCGGCGGAAAGAAGAAATGAT
GATCAATGGCCGGGAGATTCAAAAAATGGTCCTAGTGAAAGCGAACAGCCCACGTACGAT
GGACCTCCTGGAATGGACCCCGATGGCATCATCGAGTCCAACTGGGACGTTG
>Tb37498
GAGCCCAGCACCGAATCCCGCGGGTCCGCCGCAGGGGAATGTGGAATGTGGTGTTTGGGA
GGGTTCCCGAGGCGTCGCGTCGCGTCCAAGTCCATCTTTGATGGGGATTGGGGCCACTTA
CCCGCAGAGGGTGCCAGGCCCGTAGCGACCGGTGCGCGTCTCGGGAGGATCTCTCCTTAG
AGTCGGGGTTGCTTGAGAAGTGCAGCTCTAAGTGGGTGGTAA
>Tb37504
CGCCAATTCATGGAGCTTTGCAACGTTTTCATCCGCATGCTTTTCGATCGACCGTTAGCA
AACGCCGGGCTAACCTATCGCGCCGAAAGCTTTTTCATATGAAATGTTCGTGGAAGATGT
TCGGTTCAAACATAGAGATCATCATTGTGACAAACCCTTATTTTTAAGGATTAGAGACAT
CATATTATTCTGAGGGTATAAAAAAATTACACATTATTGGTTTGGAAATGTATTGCGTTA
AAAGAA
>Tb37506
CTAATTAAGAATAGTATATTAACCTTCATTGTTGCAACTTAATTTGAAATTCGAATCCCA
GTTGGATTTCCTAAAATGTTGATTGGTGTTCCACAATTTGTGTTTGAGGTCACAACTTGA
GGAACACAATCAACAATTTGAGGAATCACAACTGGGATTCGAATTTCAAATTAAGTTGCA
ACAATGAAGGTTAATATACTATTCTTAATTA
>Tb37515
TATTTAGCCTTAGATGGAGTTTACCACCCACTTAGGGCTGCACTCTCAAGCAACCCGACT
CTGAGGAGAGATCCTCCCGCTACCGGCGACGGTCGCTACGGGCCTGGCACCCTCTATGGG
CTGTGGCCCCGTTCAAGATGGACTTGGACGCGTCGCACGGTCTCGGGATGACGGACCCTC
CCTAACACCACATTTCCCGGCGTCCGGTTTCGGCCGCGGGATTCAGTGCTGGGCTCTTCC
CTGTTCGCTCGCCGCTACTGAGGGAATCCTAGTTAGTTTCTTTTCCTCCGCTTAGTAATA
TGCTTAAATTCAGCGGGTAGTCTCACCTGCTCTGAGGTCG
>Tb37518
TATCATTCTCATACCAACTTTTCCCATTATTTTCGCTAAGAAACCAAGTCCTGCTTCGGN
AGCGGCGTCAGCCCAGGCTTTTGCTTCTGTTTCAGGTGCGTATATAATCGCAATAACAAC
AAAGCCGAAGCAGGACTTGGTTTCTTAGCGAAAATAATGGGAAAAGTTGGTATGAGAATG
ATAAAGAAGCTAGTTCCAGAAGCCGCAAAAGTTGCTGTAGACCAACTATCACAACAACAA
T
>Tb37521
CAGTTCCAAGATTAAAAGTTATTCATGAATTTTATTCCATAAAAAATGCAGCTACTACTT
TTTTCCTCCGCACAGGTTCCTCATCCTTCTAAATTGGGAGCAACCTGCATCGGCATGTGC
TCACCTGCGGTAGAAGCAAAAGCCGGGGCTGACGCTGATGCTGATGCACATGCCGATGCA
GGTTGCTCCCAATTTAGAAGGATGAGGAACCTGTGCGGAGGA
>Tb37522
GATACTAGGTTGCAAGTTTAACGTGAATTTTATTTCACGAACAATGTAGTTACTGCGTTC
TTCTAACCGCAGAGCCCTCTTCTCGCTCTATCAGGTTCGCATCGTTTTGCGTCGGCCATG
GTCTTTGTTATGATGATTATGTACGCACCCCAAGTGCAAGCAGACGCCATGGCCAACGCC
AGCCGACGCCATGGCCGACGCAAAACGATGC
>Tb37523
GCGTCGGGAGAAGCATCGGCCATTGGCCAATGGCATTGGCGCATCTCAGCCATAGGGTTC
TCCAGAATAAGAATTGCGACTAATGCCAGGTTCCGAGTTAACTATAAAATTATAGCCCTT
CGCTGAGGCTCTAGCTATGGCTATGGGAGACGCTGTAGCCGATGCTCAGGCCAGAGCTAT
GGCTGCAGCCTTCTCCCATAGCTGGAAAAGAAAAGAAAAA
>Tb37547
AAAAATATACAAGTGTTATTTATATATTTTTTTCTTGAAAATATAATAGTACCATTTTTA
AATAAATTTTTTACAGTCACGGATCTTTTTATTGTGATTATATACGCACCTGAAACAGAA
GCAAAAGCCTGGGCTGACGCTGATGCCGAAGCAGGACTTGGTTTCTTAGCGAAAATAATG
GGAAAAGTTGGTATGAGAATGAT
>Tb37548
TAGCTGGCGGTCTGGATTGGTTTCCCTCTTGACTACGGACGTTAGCACCCGCAGTCTGTC
TCCCGATAGTACTCATTGGTATTTCGGAGTTTGCAGCGGTTTGGTAAGTCGACCCCTAAG
GCGAGGCCGAGAGGCGTAGTCGATGGGAAATTGGTTAATATTCCAATACTTCTGTGTAAT
GCGATGAGAGGACGGAGAAG
>Tb37609
GACCCCTAAGGCGAGGACGAGAGGAGTAGTCGATGGGAAATTGGTTAATATTCCAATACT
TCTGTGTAATGCGATGAGAGGACGGAGAAGGATTGGAATATTAACCAATTTCCCATCGAC
TACGCCTCTCGGCCTCGCCTTAGGGGTCGACTCCCCCAGCCCCGATTAACGTGGACTGGA
ACCCTTGGTCTTTCAGCGAACG
>Tb37620
CGGGGACGAGCCCCTCGGGGCACGCGCTCCGGCCCAAACCGAGTAAGTAAGGAAACGATG
AAAGTTGGTTTTTAACCGGCGATGTTGCCATCTTCCCCACTTGATCCGATTCGAGGACAC
TGCCAGGCGGGGAGTTTGACTGGGGCGGTACATCTGTCAAAGAATAACGCAGGTGTCCTA
AGGCCAGGCTCAGCGAGGACAGAAAC
>Tb37625
CGGAAGCTAGCGAAATTGACTTACTAAGATTATTCGAAGATTTCAGTGCATTCCGCATTG
TCATTTAACAGTTGACCCTCGGGACATGTCCTCCACGGAACTTGTATGACAATGCGGAAT
GCACTGAAATCTTCGAATAATCTTAGTAAGACAATTTCGCTAGCTTCCGCAATGAGACGG
TAATTCGAGACCATTATGCACGGAAAAAT
>Tb37629
TAGTCTATCGGACTAGAGGCTCTTTACCCTTGGAGACCTGCTGCGGATATGGGTACGAAC
CGGCGACACCTTCAACGTGGCCCTCTCCTTGAATTTTCAAGGTCAAGAGCCTCTAGTCGA
TAGACTAATGTAGGTAAGGGAAGTCGGCAAATTGGATCCGTAACTTCGGAATAAGGATTG
GCTCTGAGGAGCGGGGCGTGTCGGGCT
>Tb37631
CCAGACTTTGCCCTCCAATGGATCCTCGTTAAAGGATTTAAAGTGGTACTCATTCCGATT
ACGGCCTCCGAATGAGTTCCGTATCGTTATTTTTCGTCACTACCCTCCCCGTAATCGGAA
TGAGTACACTTTAAATCCTTTAACGAGGATCCATTGGAGGGCAAGTCTGGTGCCAGCAGC
CGCGGTAATTCCAGCTCCAATAGGCGTATATT
>Tb37647
GTTCACCTCGCCCAGGCCCGGCACGTCAGCCAGACCCGCTTCCGACCAAGCCCGACACGC
CCCGGCTCCTCAGAGCCAATCCTTATTCCGAAGTTACGGATCCATTTGCCGCTAGTCGAT
AGACTAATGTAGGTAAGGGAAGTCGGCAAATTGGATCCGTAACTTCGGAATAAGGATTGG
CTCTGAGGAGCGGGGCGTGTCGGGCT
>Tb37679
TTTCTGTGATTGCTATTTTGTATCCTCCCAGCCGGCCCTTCTCTTCTCTTCTTGTAGAAC
CCTCTTAAATGTCGAACACTCTGGACTCAATGCATCATGGTAATCACAACTCAAATGAGT
GTACGTCAAATGAGAAGAAATGTATCAACTGTATGTATAAAAACCAAACGTACAATCTGA
AGATAAAAGATGACCATGATGCA
>Tb37686
CTCATTGATTTCTGCACGTAGATTATCTTGTATTTTCTGATTTAACGCTAACTCGTAGAG
TGCATGGCTAATAGTTGTCGATGAAGTTTCAAAGCCACCAGCGAAAAATACAAGATAATC
TACGTGCAGAAATCAATGAGGTCTATGTAAAACATGATGGAGACTTAACATACGATAATA
TTAAGAAAATGGATTATTTAGATAAAGTT
>Tb37692
GTCTCCCCATAGCCAACAGAGCTAGAGCCTCAGCGACGGCCTCTGGGCCATTAGCTTGGG
CTGAGCATCCGGCCCTAAGGGGATCAGACAGGGCATTGGCGTCAAGCCGTTCGGGAGAAG
GTCTAGCTATGGCTATGGGAGACGCTGTAGCCGATGCTCAGGCCAGAGCTATGGCTGCAG
CTTCTCCCATAGCTGGAAAAGAAAAGAAAAACTTAAAACAATGTTTTAAAGACATGACCT
TAGCAGCCA
>Tb37693
GAGTTGGGTTACACTGGTTAGTGCGATTGGCTTGATCTTTAGAATCCATTTTACTTGTTG
AATCAAGCTTGTTAGTCTTTTTTCAGTGTCTGCAGTAATTGACGGTCATCAGGCCGGGTA
CAAAGGGACTGGAACCAAAGCAGATTTGGATAATCATTCCAAACAATTAAATCCAAATAA
TCCAGCATACAAAAAATAATATGTATTCATGTTCT
>Tb37702
AAAACTTCCAGAGACGTGTTTCCGAGTTCCTTTTTTTTTTTTAGAAAACGGCTTTACTTT
ACGGATTTTCGTTGTTAATCAAATGTCCACCTACTCCTGCAAGTTTCCTGCGATCAAGGA
CAAGAACGGCTTCATCTCTCACGACGAGTTCAGTGGGCCGAAGCATGATGAGCTCTAAGT
CTTCGTCCCTCATCATCGCATCTCCGAGCGCCC
