# Supplementary material for: Venomix: a simple bioinformatic pipeline for identifying and characterizing toxin gene candidates from transcriptomic data
Source: PeerJ. 2018 Jul 31;6:e5361. doi: 10.7717/peerj.5361 (PMC6074769; doi:10.7717/peerj.5361)
Supplement: Supplemental Information 4 [file peerj-06-5361-s004.gz › FinalOutput_E-20/Cysteine-rich_venom_protein_Mr30_2/sequence.txt]

>TRINITY_DN42308_c1_g1::TRINITY_DN42308_c1_g1_i1::g.1::m.1 type:complete len:277 gc:universal TRINITY_DN42308_c1_g1_i1:910-1740(+)
MKWLWIIVLLALALPAAVPRKIHRSKPTPRLYGDSVPVNLIRTTSSKVRQKIVDTHNYFR
TQVKPTAANMLVMKWHSGLAKAAQRWADRCLGLVHDNATGLYLDGFGQSGQNIFISTGRT
LWNFPIRMWYMEYKDFKYGPNTTNELLEIGHYTQVVWATTHLVGCGVSHCTGSKGPLGKD
FYMYVCNYAPSGNYKGSLGLPYVAGKPCSMCKNHCVRDALCTNACYHTDLWSNCAELVRT
FGSWVCETNTNEGRERRKFCGATCNCKDKIYYHHQG*
>TRINITY_DN42308_c1_g1::TRINITY_DN42308_c1_g1_i4::g.3::m.3 type:complete len:277 gc:universal TRINITY_DN42308_c1_g1_i4:767-1597(+)
MKWLWIIVLLALALPAAVPRKIHRSKPTPRLYGDSVPVNLIRTTSSKVRQKIVDTHNYFR
TQVKPTAANMLVMKWHSGLAKAAQRWADRCLGLVHDNATGLYLDGFGQSGQNIFISTGRT
LWNFPIRMWYMEYKDFKYGPNTTNELLEIGHYTQVVWATTHLVGCGVSHCTGSKGPLGKD
FYMYVCNYAPSGNYKGSLGLPYVAGKPCSMCKNHCVRDALCTNACYHTDLWSNCAELVRT
FGSWVCETNTNEGRERRKFCGATCNCKDKIYYHHQG*
>TRINITY_DN42308_c1_g1::TRINITY_DN42308_c1_g1_i5::g.5::m.5 type:complete len:277 gc:universal TRINITY_DN42308_c1_g1_i5:739-1569(+)
MKWLWIIVLLALALPAAVPRKIHRSKPTPRLYGDSVPVNLIRTTSSKVRQKIVDTHNYFR
TQVKPTAANMLVMKWHSGLAKAAQRWADRCLGLVHDNATGLYLDGFGQSGQNIFISTGRT
LWNFPIRMWYMEYKDFKYGPNTTNELLEIGHYTQVVWATTHLVGCGVSHCTGSKGPLGKD
FYMYVCNYAPSGNYKGSLGLPYVAGKPCSMCKNHCVRDALCTNACYHTDLWSNCAELVRT
FGSWVCETNTNEGRERRKFCGATCNCKDKIYYHHQG*
