# Supplementary material for: Venomix: a simple bioinformatic pipeline for identifying and characterizing toxin gene candidates from transcriptomic data
Source: PeerJ. 2018 Jul 31;6:e5361. doi: 10.7717/peerj.5361 (PMC6074769; doi:10.7717/peerj.5361)
Supplement: Supplemental Information 4 [file peerj-06-5361-s004.gz › FinalOutput_E-20/Cysteine-rich_venom_protein_Mr30_2/mature.fasta]

>Q8AVA4 ; MatureChain: 20-238
TADFASESSNKKNYQKEIVDKHNALRRSVKPTARNMLQMKWNSRAAQNAKRWANRCTFAH
SPPNKRTVGKLRCGENIFMSSQPFPWSGVVQAWYDEIKNFVYGIGAKPPGSVIGHYTQVV
WYKSYLIGCASAKCSSSKYLYVCQYCPAGNIRGSIATPYKSGPPCADCPSACVNKLCTNP
CKRNNDFSNCKSLAKKSKCQTEWIKKKCPASCFCHNKII
>Q8AVA3 ; MatureChain: 20-238
TVDFASESSNKKNYQKEIVDKHNALRRSVKPTARNMLQMKWNSHAAQNAKRWADRCTFAH
SPPNTRTVGKLRCGENIFMSSQPFPWSGVVQAWYDEIKNFVYGIGAKPPGSVIGHYTQVV
WYKSHLIGCASAKCSSSKYLYVCQYCPAGNIRGSIATPYKSGPPCADCPSACVNRLCTNP
CNYNNDFSNCKSLAKKSKCQTEWIKKKCPASCFCHNKII
>TRINITY_DN42308_c1_g1::TRINITY_DN42308_c1_g1_i1::g.1::m.1  type:complete len:277 gc:universal TRINITY_DN42308_c1_g1_i1:910-1740(+); MatureChain: 20-277
RKIHRSKPTPRLYGDSVPVNLIRTTSSKVRQKIVDTHNYFRTQVKPTAANMLVMKWHSGL
AKAAQRWADRCLGLVHDNATGLYLDGFGQSGQNIFISTGRTLWNFPIRMWYMEYKDFKYG
PNTTNELLEIGHYTQVVWATTHLVGCGVSHCTGSKGPLGKDFYMYVCNYAPSGNYKGSLG
LPYVAGKPCSMCKNHCVRDALCTNACYHTDLWSNCAELVRTFGSWVCETNTNEGRERRKF
CGATCNCKDKIYYHHQG*
>TRINITY_DN42308_c1_g1::TRINITY_DN42308_c1_g1_i4::g.3::m.3  type:complete len:277 gc:universal TRINITY_DN42308_c1_g1_i4:767-1597(+); MatureChain: 20-277
RKIHRSKPTPRLYGDSVPVNLIRTTSSKVRQKIVDTHNYFRTQVKPTAANMLVMKWHSGL
AKAAQRWADRCLGLVHDNATGLYLDGFGQSGQNIFISTGRTLWNFPIRMWYMEYKDFKYG
PNTTNELLEIGHYTQVVWATTHLVGCGVSHCTGSKGPLGKDFYMYVCNYAPSGNYKGSLG
LPYVAGKPCSMCKNHCVRDALCTNACYHTDLWSNCAELVRTFGSWVCETNTNEGRERRKF
CGATCNCKDKIYYHHQG*
>TRINITY_DN42308_c1_g1::TRINITY_DN42308_c1_g1_i5::g.5::m.5  type:complete len:277 gc:universal TRINITY_DN42308_c1_g1_i5:739-1569(+); MatureChain: 20-277
RKIHRSKPTPRLYGDSVPVNLIRTTSSKVRQKIVDTHNYFRTQVKPTAANMLVMKWHSGL
AKAAQRWADRCLGLVHDNATGLYLDGFGQSGQNIFISTGRTLWNFPIRMWYMEYKDFKYG
PNTTNELLEIGHYTQVVWATTHLVGCGVSHCTGSKGPLGKDFYMYVCNYAPSGNYKGSLG
LPYVAGKPCSMCKNHCVRDALCTNACYHTDLWSNCAELVRTFGSWVCETNTNEGRERRKF
CGATCNCKDKIYYHHQG*
