# Supplementary material for: Venomix: a simple bioinformatic pipeline for identifying and characterizing toxin gene candidates from transcriptomic data
Source: PeerJ. 2018 Jul 31;6:e5361. doi: 10.7717/peerj.5361 (PMC6074769; doi:10.7717/peerj.5361)
Supplement: Supplemental Information 4 [file peerj-06-5361-s004.gz › FinalOutput_E-20/Cysteine-rich_venom_protein_Mr30_2/rsemfile_expressioninfo.txt]

transcript_id	gene_id	length	effective_length	expected_count	TPM	FPKM	IsoPct
../INPUTS/AB_RSEM.txt	TRINITY_DN42308_c1_g1_i1	TRINITY_DN42308_c1_g1	4567	4290.28	1426.50	2.29	4.08	27.29
../INPUTS/AB_RSEM.txt	TRINITY_DN42308_c1_g1_i4	TRINITY_DN42308_c1_g1	4246	3969.28	1263.82	2.19	3.91	26.14
../INPUTS/AB_RSEM.txt	TRINITY_DN42308_c1_g1_i5	TRINITY_DN42308_c1_g1	4223	3946.28	235.74	0.41	0.73	4.90
transcript_id	gene_id	length	effective_length	expected_count	TPM	FPKM	IsoPct
../INPUTS/VG_RSEM.txt	TRINITY_DN42308_c1_g1_i1	TRINITY_DN42308_c1_g1	4567	4327.88	25.06	0.07	0.14	7.52
../INPUTS/VG_RSEM.txt	TRINITY_DN42308_c1_g1_i4	TRINITY_DN42308_c1_g1	4246	4006.88	0.00	0.00	0.00	0.00
../INPUTS/VG_RSEM.txt	TRINITY_DN42308_c1_g1_i5	TRINITY_DN42308_c1_g1	4223	3983.88	16.66	0.05	0.10	5.43
