# Supplementary material for: Venomix: a simple bioinformatic pipeline for identifying and characterizing toxin gene candidates from transcriptomic data
Source: PeerJ. 2018 Jul 31;6:e5361. doi: 10.7717/peerj.5361 (PMC6074769; doi:10.7717/peerj.5361)
Supplement: Supplemental Information 4 [file peerj-06-5361-s004.gz › FinalOutput_E-20/Cysteine-rich_venom_protein_Mr30_2/nucleotide.fasta]

>TRINITY_DN42308_c1_g1_i1 len=4567 path=[11490:0-208 11627:209-209 11620:210-216 @11624@!:217-294 11554:295-316 @11619@!:317-865 11579:866-888 11611:889-1042 11525:1043-1066 11618:1067-1274 11610:1275-1501 11599:1502-1862 11514:1863-1886 11609:1887-1983 11598:1984-2279 11551:2280-2303 11617:2304-2552 11586:2553-2574 11597:2575-2809 11469:2810-2833 11470:2834-2837 11471:2838-2861 11607:2862-3087 11497:3088-3111 11616:3112-3391 11623:3392-3644 11630:3645-3670 11631:3671-3686 11632:3687-3687 11603:3688-3705 11591:3706-3706 11561:3707-3731 11613:3732-4393 11564:4394-4417 11602:4418-4473 11488:4474-4507 11489:4508-4566] [-1, 11490, 11627, 11620, 11624, 11554, 11619, 11579, 11611, 11525, 11618, 11610, 11599, 11514, 11609, 11598, 11551, 11617, 11586, 11597, 11469, 11470, 11471, 11607, 11497, 11616, 11623, 11630, 11631, 11632, 11603, 11591, 11561, 11613, 11564, 11602, 11488, 11489, -2]
CGATATATCAAGTTTATTTTCGCGTTAATTGTTCGACCTTTCGAATTGTTAAGCGACATT
TATTATTGAAATTATTTTCTCATTAATTATTCAAACATCCCGTTGATATGTATAGACGAT
TTTATTCTGCAATTATTTCTATAATTATTTATTTATCGGTTTTATTTTCAAATTATTAAT
TTTTAGAAATCTTAGCAATCACCTGCGGGGATAACGATCGCGACTTTAAGATCTCGAAAA
AAGACTGAGATATAGGTACAACTGACAATACACACGGAAGAGAGGACAGAAAGTTTCAGC
GATCACATAACTTTACTTCGTCGAATGTGCTTCTGCGAAGACAATCTCGTGAGTGCGAGG
TATACGGTGGGACTCGAATGTGATTTATTTTTCGTCGCAAAGGTAAAAAGATCGACGGAA
GGAACTATGTTGCGACGCGTCGCCTGGTGCTTCATTTGATACAAAATGTCAACAGCGATG
GCAACGATATAGCCGAACACAGCTCTGGATAGGCAACGGTAAATAACGGGCAGTATTAAT
CAACGTGTTGAAGCGACAGCTGCATATAAATAATAAACAATACAAACTGTGATATATAAA
GCTGAGATAGGTGGTCCCGCTGAATTAACCGCCGCCATCAGCTGTTAAATTAACTGTGGA
CAAGGGTTTGATCCCCCCCAGCGTATGTTGTGTGTCTGTGTGGGAGTGCGGTTCGCTTAT
ATACGCGGGTGGAACGTTTGCAATGAGATCGGACGAGTCAACGGGATTAAGCATCGCTAA
TTATCTTAAAGCCGCCGTATAATTGCCGCTAATTAATCAGCGCGAGTCTTCAACGCTCCT
CCTCGCCTCTGTCGGATTCGAGCTGCCAAGTTTCACGCTCTCCACCGTCGCGAGCTCATC
ACGGAAACAATGAAGTGGCTTTGGATAATTGTCTTATTGGCTCTGGCGCTGCCAGCTGCC
GTACCGCGAAAAATCCACAGGAGCAAGCCCACGCCACGACTATACGGTGACAGTGTCCCT
GTCAATTTAATAAGGACCACCAGTAGCAAGGTACGGCAGAAGATCGTGGACACCCACAAT
TACTTTCGCACGCAGGTCAAGCCAACTGCTGCCAACATGCTCGTCATGAAATGGCATTCG
GGTTTAGCGAAGGCAGCACAGAGATGGGCCGATCGTTGCCTCGGTTTAGTGCATGACAAT
GCGACTGGCCTGTACCTGGATGGCTTTGGACAGAGTGGACAAAATATATTCATCAGTACG
GGTCGTACACTCTGGAACTTCCCCATCAGAATGTGGTACATGGAGTACAAGGACTTCAAG
TACGGGCCCAATACGACGAATGAGCTTCTCGAGATCGGTCATTACACGCAGGTGGTATGG
GCGACGACGCATCTGGTCGGTTGCGGCGTGAGCCATTGCACCGGAAGCAAGGGTCCGCTC
GGCAAGGATTTCTATATGTACGTCTGCAACTACGCTCCGAGTGGAAACTACAAAGGCAGT
CTGGGCCTGCCCTACGTGGCCGGCAAGCCGTGCAGCATGTGCAAGAATCACTGCGTACGG
GACGCGCTCTGCACGAACGCCTGCTACCATACCGATCTGTGGTCGAACTGCGCCGAGCTG
GTCAGAACGTTCGGCTCGTGGGTCTGCGAGACGAACACCAACGAGGGCCGTGAACGCCGG
AAGTTCTGCGGTGCCACGTGCAACTGCAAGGACAAGATCTACTACCATCATCAAGGGTAG
GAAGGCTCCTTGGCTTCCGCGTTTGGATCTACCGTGTTGCATGAATAATTTAATCGCCCT
GCAAAACTAAACTCAAACCTGGTGGGTGTGACGACGGCTAAACGGCTGCAGATCGTTTAA
CGGGGGGATCGTGTTGTTTTATTGATGAGCTCGTTTGTTTAGTGATGAGAGTTGGAGGAA
CGCTCGCGACGTTTCGAGCTGGGGTATCGAGAAAGAGAGGGGGGGGGAAGAGCGAATAGC
AAGTAAACGAGATAATATGGAAATATGGTAGAGGAAGTGATTGTGGAATTCGTGTGCTAA
ATCTCTGGGGCCTAGATTTCGCGGATTCTAGGGATATTGGCCAAAGTCTAATAGATCAAT
AGATTCTATACCGCAACGATCTAATGACTGCACATAATCTTTCGATTTCAGATCCCAGAG
ATTCCAAAATATGATTCTTGTTGTAATATAATCCTTGAATTTTAGGACTCTAAATTTTAT
AATTCTCCAATGTTCAGAATATCTTTTGAAACTTCACGGAATAATCGGTGTAAAATTCGC
ATCTTTTATGATTTGAGCAAAAAACCTTTCTTACGAACCAATAATTCATTTATAAAAGAT
ATAAATCGTGTACAATTTTAATACGCTAAATCATTATTTAATTTACTGTTTAACTTGTTT
GTATGCTCGCTTCTTCCAATAATATAAAAATAGAAACAAGCTTAAATAGAAATGGATTAA
TTTTTCACAAGTAAATTTCGCGTATTGTCTTTAACCATGAACTAAAACGTAGTCACACCT
CGCGTCTATACATTTTATGTGTTTAAAAATGGATATAATTTCGTAATTAATATACACGCG
CATGTTCACAGGAGAGCAAAGTTCCACTAGGTTTGAAAAGATTCTGACATACACAAATTT
TTTTGTCAGCAACTCTTTAATCTGCTTACTCTTTATAAAGATAAAATTTTTGGTTATATA
CAAGATAATTCAGAGCGGCCTTTCCTTTATAGCTTTTGTACATCTACAAGCAAATAATTT
CTAAAAATTATTATTGCTCTTGTGTTTTATAGCATATAGAGTACAGTTCGGTTATCTGTA
TGTATTCAAAAGTAGAGAGAGAATAGGGATTAACTTTATATTCGCTTGTAATTATTTTTA
TATTTTTTGGTATTCTTATAAATTTGCACAAAATAAAATTTAAGCTAACGGATTTTAACG
TGGTTGCCCACAAATTATATTTTTGGCTTTAAATATTTACTACACTATAAAAGATACTGC
ATTAAATTAATTAAATGGGTAATCGAGAAACTCATTTAAGAACATAAGAAGTTAATTTGA
ATTTATTTGTTGTTGTAAATCTAATCGTGAAATCTTGTTATATAGTTCTCGTATTTTTTT
GCTTAGACCGATAACTTTTAAATATCATAAAAATTGTAAATAAATCCGGTGGGTAACATA
TCGAAACTGACAATTATTAGACGATAGCCGTACTTTTAATTTTGGTTAATTGTTAAGAGG
AACAATGTAAAAATTAAATTAAGCTTTGAGGAAACGGTGTGTCGATGTTTTTTGTCGTGA
TGTAACGATGGAACTTATCTTCAATAATTAACAATAACGATAATAGTTATTTTTATCTGT
AGCTTTAACAACAGCGTGTTCACGCACAGTGCGATATCGAAAGCAAATCGGAATTGTAAA
GTTAACTCTTTACCGCATAATTTCTCTCATCATTAAGAATATATTTTGGATGAGTAATAC
GGTGTGTTTAAGTATCTAGAGATTTAATTCTCTTTTTTCGCGAAAGGATTTGTAAAGACA
CATATCGCGCGATGTCAAAAGCGCACTATCAATGTTATCTTCATAACAATATAATACATT
TATCATGAAAACTAAAAATTTTCAGCTAAATTATGAGTAAATAAATTTCTAGCAACAAAA
ACGCAAAAAAATTTTATCGAGTAAAAAAAGGTGCATTTTTCTAACAATGAACTATTGCAA
ATATTTATATAAATAATATCTATTTGATTTTTGTAAAAAAATGATATGTTCAATACAGCG
CATTATACGAATTAATGAAACTTTAATGAAAAATCGTTATTTTTATAGAAGCTGAAAAAT
TGACATTGCAAAATATATACCGCAATAATGCGGTAAAGAGTTAAGATAAATCGTAAATCA
TAAGACACATAATCAATAATACGCGTCGAGAAACAACACGTGTGATGAGTGGCGAGCGTG
ATTGATGATAATGTTAAGCACTTGATTGTCGGTAATTAAGGAGTTCGTTAAAGAGATATA
ACAGTGAATGTAACGGTACAGCTCCAAATAAAATGTTTAAACTGTAATACTTTTTGTCCA
CTTACAAAATAAATATCCTGTAAATATTACATTTTTCTGCATTCATTATTTACTTAACCA
TATTTGAGTAAGTCATAATCTCTCGATATTTGTTTCGTGAGTATTTGAATAATTCATAGC
TGTAATATTGAAATAATAAAATTTATCAATATATAATAAACGCATAAGCAATCCTTGATA
GTGGGTGCGTATATCAAGAGAGTTTAAGCGCCTCTTTAATGCCTCATAAATTAATGTAAT
TAAATTTTGACAAAACATAATAGTATTCTCGATCAGCAGAACGCATGTTGGTCGTTTACG
GTGCGTTTAATCGCATCGTAATATTTATTTATTAGGAAATCGAAGGAAAGATTAAGCGGA
ATTATGTAGCGAATAAATCGATAAGAGTTTTAAGGGTGGAGAGGAAACAGAATCATCCTC
TAGGTCAAGAGGAACGTACAATCGGTGAATTCGAGTTAGCGGCAAACCGAGTGCGGAGTC
TTTTTGC
>TRINITY_DN42308_c1_g1_i4 len=4246 path=[11588:0-74 @11624@!:75-152 11544:153-173 @11619@!:174-722 11579:723-745 11611:746-899 11525:900-923 11618:924-1131 11610:1132-1358 11599:1359-1719 11514:1720-1743 11609:1744-1840 11598:1841-2136 11551:2137-2160 11617:2161-2409 11586:2410-2431 11597:2432-2666 11469:2667-2690 11470:2691-2694 11471:2695-2718 11607:2719-2944 11497:2945-2968 11616:2969-3248 11623:3249-3501 11630:3502-3527 11631:3528-3543 11632:3544-3544 11628:3545-3561 11625:3562-3562 11621:3563-3583 11613:3584-4245] [-1, 11588, 11624, 11544, 11619, 11579, 11611, 11525, 11618, 11610, 11599, 11514, 11609, 11598, 11551, 11617, 11586, 11597, 11469, 11470, 11471, 11607, 11497, 11616, 11623, 11630, 11631, 11632, 11628, 11625, 11621, 11613]
GCAGAGAGCCGCGCGCCGCTGTACGGAACACTCCGGGACGGGTTCCCAACGCGCAATCAC
CTGCGGGGATAACGATCGCGACTTTAAGATCTCGAAAAAAGACTGAGATATAGGTACAAC
TGACAATACACACGGAAGAGAGGACAGAAAGTTCAGCGATCACATAACTTTACTTCGTCG
AATGTGCTTCTGCGAAGACAATCTCGTGAGTGCGAGGTATACGGTGGGACTCGAATGTGA
TTTATTTTTCGTCGCAAAGGTAAAAAGATCGACGGAAGGAACTATGTTGCGACGCGTCGC
CTGGTGCTTCATTTGATACAAAATGTCAACAGCGATGGCAACGATATAGCCGAACACAGC
TCTGGATAGGCAACGGTAAATAACGGGCAGTATTAATCAACGTGTTGAAGCGACAGCTGC
ATATAAATAATAAACAATACAAACTGTGATATATAAAGCTGAGATAGGTGGTCCCGCTGA
ATTAACCGCCGCCATCAGCTGTTAAATTAACTGTGGACAAGGGTTTGATCCCCCCCAGCG
TATGTTGTGTGTCTGTGTGGGAGTGCGGTTCGCTTATATACGCGGGTGGAACGTTTGCAA
TGAGATCGGACGAGTCAACGGGATTAAGCATCGCTAATTATCTTAAAGCCGCCGTATAAT
TGCCGCTAATTAATCAGCGCGAGTCTTCAACGCTCCTCCTCGCCTCTGTCGGATTCGAGC
TGCCAAGTTTCACGCTCTCCACCGTCGCGAGCTCATCACGGAAACAATGAAGTGGCTTTG
GATAATTGTCTTATTGGCTCTGGCGCTGCCAGCTGCCGTACCGCGAAAAATCCACAGGAG
CAAGCCCACGCCACGACTATACGGTGACAGTGTCCCTGTCAATTTAATAAGGACCACCAG
TAGCAAGGTACGGCAGAAGATCGTGGACACCCACAATTACTTTCGCACGCAGGTCAAGCC
AACTGCTGCCAACATGCTCGTCATGAAATGGCATTCGGGTTTAGCGAAGGCAGCACAGAG
ATGGGCCGATCGTTGCCTCGGTTTAGTGCATGACAATGCGACTGGCCTGTACCTGGATGG
CTTTGGACAGAGTGGACAAAATATATTCATCAGTACGGGTCGTACACTCTGGAACTTCCC
CATCAGAATGTGGTACATGGAGTACAAGGACTTCAAGTACGGGCCCAATACGACGAATGA
GCTTCTCGAGATCGGTCATTACACGCAGGTGGTATGGGCGACGACGCATCTGGTCGGTTG
CGGCGTGAGCCATTGCACCGGAAGCAAGGGTCCGCTCGGCAAGGATTTCTATATGTACGT
CTGCAACTACGCTCCGAGTGGAAACTACAAAGGCAGTCTGGGCCTGCCCTACGTGGCCGG
CAAGCCGTGCAGCATGTGCAAGAATCACTGCGTACGGGACGCGCTCTGCACGAACGCCTG
CTACCATACCGATCTGTGGTCGAACTGCGCCGAGCTGGTCAGAACGTTCGGCTCGTGGGT
CTGCGAGACGAACACCAACGAGGGCCGTGAACGCCGGAAGTTCTGCGGTGCCACGTGCAA
CTGCAAGGACAAGATCTACTACCATCATCAAGGGTAGGAAGGCTCCTTGGCTTCCGCGTT
TGGATCTACCGTGTTGCATGAATAATTTAATCGCCCTGCAAAACTAAACTCAAACCTGGT
GGGTGTGACGACGGCTAAACGGCTGCAGATCGTTTAACGGGGGGATCGTGTTGTTTTATT
GATGAGCTCGTTTGTTTAGTGATGAGAGTTGGAGGAACGCTCGCGACGTTTCGAGCTGGG
GTATCGAGAAAGAGAGGGGGGGGGAAGAGCGAATAGCAAGTAAACGAGATAATATGGAAA
TATGGTAGAGGAAGTGATTGTGGAATTCGTGTGCTAAATCTCTGGGGCCTAGATTTCGCG
GATTCTAGGGATATTGGCCAAAGTCTAATAGATCAATAGATTCTATACCGCAACGATCTA
ATGACTGCACATAATCTTTCGATTTCAGATCCCAGAGATTCCAAAATATGATTCTTGTTG
TAATATAATCCTTGAATTTTAGGACTCTAAATTTTATAATTCTCCAATGTTCAGAATATC
TTTTGAAACTTCACGGAATAATCGGTGTAAAATTCGCATCTTTTATGATTTGAGCAAAAA
ACCTTTCTTACGAACCAATAATTCATTTATAAAAGATATAAATCGTGTACAATTTTAATA
CGCTAAATCATTATTTAATTTACTGTTTAACTTGTTTGTATGCTCGCTTCTTCCAATAAT
ATAAAAATAGAAACAAGCTTAAATAGAAATGGATTAATTTTTCACAAGTAAATTTCGCGT
ATTGTCTTTAACCATGAACTAAAACGTAGTCACACCTCGCGTCTATACATTTTATGTGTT
TAAAAATGGATATAATTTCGTAATTAATATACACGCGCATGTTCACAGGAGAGCAAAGTT
CCACTAGGTTTGAAAAGATTCTGACATACACAAATTTTTTTGTCAGCAACTCTTTAATCT
GCTTACTCTTTATAAAGATAAAATTTTTGGTTATATACAAGATAATTCAGAGCGGCCTTT
CCTTTATAGCTTTTGTACATCTACAAGCAAATAATTTCTAAAAATTATTATTGCTCTTGT
GTTTTATAGCATATAGAGTACAGTTCGGTTATCTGTATGTATTCAAAAGTAGAGAGAGAA
TAGGGATTAACTTTATATTCGCTTGTAATTATTTTTATATTTTTTGGTATTCTTATAAAT
TTGCACAAAATAAAATTTAAGCTAACGGATTTTAACGTGGTTGCCCACAAATTATATTTT
TGGCTTTAAATATTTACTACACTATAAAAGATACTGCATTAAATTAATTAAATGGGTAAT
CGAGAAACTCATTTAAGAACATAAGAAGTTAATTTGAATTTATTTGTTGTTGTAAATCTA
ATCGTGAAATCTTGTTATATAGTTCTCGTATTTTTTTGCTTAGACCGATAACTTTTAAAT
ATCATAAAAATTGTAAATAAATCCGGTGGGTAACATATCGAAACTGACAATTATTAGACG
ATAGCCGTACTTTTAATTTTGGTTAATTGTTAAGAGGAACAATGTAAAAATTAAATTAAG
CTTTGAGGAAACGGTGTGTCGATGTTTTTTGTCGTGATGTAACGATGGAACTTATCTTCA
ATAATTAACAATAACGATAATAGTTATTTTTATCTGTAGCTTTAACAACAGCGTGTTCAC
GCACAGTGCGATATCGAAAGCAAATCGGAATTGTAAAGTTAACTCTTTACCGCATAATTT
CTCTCATCATTAAGAATATATTTTGGATGAGTAATACGGTGTGTTTAAGTATCTAGAGAT
TTAATTCTCTTTTTTCGCGAAAGGATTTGTAAAGACACATATCGCGCGATGTCAAAAGCG
CACTATCAATGTTATCTTCATAACAATATAATACATTTATCATGAAAACTAAAAATTTTC
AGCTAAATTATGAGTAAATAAATTTCTAGCAACAAAAACGCAAAAAAATTTTATCGAGTA
AAAAAGGTGCATTTTTCTAACAACTATTGCAAATATTTATATAAATAATATCTATTTGAT
TTTTGTAAAAAAATGATATGTTCAATACAGCGCATTATACGAATTAATGAAACTTTAATG
AAAAATCGTTATTTTTATAGAAGCTGAAAAATTGACATTGCAAAATATATACCGCAATAA
TGCGGTAAAGAGTTAAGATAAATCGTAAATCATAAGACACATAATCAATAATACGCGTCG
AGAAACAACACGTGTGATGAGTGGCGAGCGTGATTGATGATAATGTTAAGCACTTGATTG
TCGGTAATTAAGGAGTTCGTTAAAGAGATATAACAGTGAATGTAACGGTACAGCTCCAAA
TAAAATGTTTAAACTGTAATACTTTTTGTCCACTTACAAAATAAATATCCTGTAAATATT
ACATTTTTCTGCATTCATTATTTACTTAACCATATTTGAGTAAGTCATAATCTCTCGATA
TTTGTTTCGTGAGTATTTGAATAATTCATAGCTGTAATATTGAAATAATAAAATTTATCA
ATATATAATAAACGCATAAGCAATCCTTGATAGTGGGTGCGTATATCAAGAGAGTTTAAG
CGCCTCTTTAATGCCTCATAAATTAATGTAATTAAATTTTGACAAAACATAATAGTATTC
TCGATCAGCAGAACGCATGTTGGTCGTTTACGGTGCGTTTAATCGC
>TRINITY_DN42308_c1_g1_i5 len=4223 path=[11546:0-38 11627:39-39 11620:40-46 @11624@!:47-124 11554:125-146 @11619@!:147-695 11474:696-717 11611:718-871 11525:872-895 11618:896-1103 11610:1104-1330 11599:1331-1691 11514:1692-1715 11609:1716-1812 11598:1813-2108 11551:2109-2132 11617:2133-2381 11586:2382-2403 11597:2404-2638 11469:2639-2662 11470:2663-2666 11471:2667-2690 11607:2691-2916 11497:2917-2940 11616:2941-3220 11623:3221-3473 11630:3474-3499 11631:3500-3515 11632:3516-3516 11603:3517-3534 11591:3535-3535 11561:3536-3560 11613:3561-4222] [-1, 11546, 11627, 11620, 11624, 11554, 11619, 11474, 11611, 11525, 11618, 11610, 11599, 11514, 11609, 11598, 11551, 11617, 11586, 11597, 11469, 11470, 11471, 11607, 11497, 11616, 11623, 11630, 11631, 11632, 11603, 11591, 11561, 11613]
GTCGCACTGTCGTAAAAAATCTTAGCAATCACCTGCGGGGATAACGATCGCGACTTTAAG
ATCTCGAAAAAAGACTGAGATATAGGTACAACTGACAATACACACGGAAGAGAGGACAGA
AAGTTTCAGCGATCACATAACTTTACTTCGTCGAATGTGCTTCTGCGAAGACAATCTCGT
GAGTGCGAGGTATACGGTGGGACTCGAATGTGATTTATTTTTCGTCGCAAAGGTAAAAAG
ATCGACGGAAGGAACTATGTTGCGACGCGTCGCCTGGTGCTTCATTTGATACAAAATGTC
AACAGCGATGGCAACGATATAGCCGAACACAGCTCTGGATAGGCAACGGTAAATAACGGG
CAGTATTAATCAACGTGTTGAAGCGACAGCTGCATATAAATAATAAACAATACAAACTGT
GATATATAAAGCTGAGATAGGTGGTCCCGCTGAATTAACCGCCGCCATCAGCTGTTAAAT
TAACTGTGGACAAGGGTTTGATCCCCCCCAGCGTATGTTGTGTGTCTGTGTGGGAGTGCG
GTTCGCTTATATACGCGGGTGGAACGTTTGCAATGAGATCGGACGAGTCAACGGGATTAA
GCATCGCTAATTATCTTAAAGCCGCCGTATAATTGCCGCTAATTAATCAGCGCGAGTCTT
CAACGCTCCTCCTCGCCTCTGTCGGATTCGAGCTGCAAGTTTCACGCTCTCCACCGTCGC
GAGCTCATCACGGAAACAATGAAGTGGCTTTGGATAATTGTCTTATTGGCTCTGGCGCTG
CCAGCTGCCGTACCGCGAAAAATCCACAGGAGCAAGCCCACGCCACGACTATACGGTGAC
AGTGTCCCTGTCAATTTAATAAGGACCACCAGTAGCAAGGTACGGCAGAAGATCGTGGAC
ACCCACAATTACTTTCGCACGCAGGTCAAGCCAACTGCTGCCAACATGCTCGTCATGAAA
TGGCATTCGGGTTTAGCGAAGGCAGCACAGAGATGGGCCGATCGTTGCCTCGGTTTAGTG
CATGACAATGCGACTGGCCTGTACCTGGATGGCTTTGGACAGAGTGGACAAAATATATTC
ATCAGTACGGGTCGTACACTCTGGAACTTCCCCATCAGAATGTGGTACATGGAGTACAAG
GACTTCAAGTACGGGCCCAATACGACGAATGAGCTTCTCGAGATCGGTCATTACACGCAG
GTGGTATGGGCGACGACGCATCTGGTCGGTTGCGGCGTGAGCCATTGCACCGGAAGCAAG
GGTCCGCTCGGCAAGGATTTCTATATGTACGTCTGCAACTACGCTCCGAGTGGAAACTAC
AAAGGCAGTCTGGGCCTGCCCTACGTGGCCGGCAAGCCGTGCAGCATGTGCAAGAATCAC
TGCGTACGGGACGCGCTCTGCACGAACGCCTGCTACCATACCGATCTGTGGTCGAACTGC
GCCGAGCTGGTCAGAACGTTCGGCTCGTGGGTCTGCGAGACGAACACCAACGAGGGCCGT
GAACGCCGGAAGTTCTGCGGTGCCACGTGCAACTGCAAGGACAAGATCTACTACCATCAT
CAAGGGTAGGAAGGCTCCTTGGCTTCCGCGTTTGGATCTACCGTGTTGCATGAATAATTT
AATCGCCCTGCAAAACTAAACTCAAACCTGGTGGGTGTGACGACGGCTAAACGGCTGCAG
ATCGTTTAACGGGGGGATCGTGTTGTTTTATTGATGAGCTCGTTTGTTTAGTGATGAGAG
TTGGAGGAACGCTCGCGACGTTTCGAGCTGGGGTATCGAGAAAGAGAGGGGGGGGGAAGA
GCGAATAGCAAGTAAACGAGATAATATGGAAATATGGTAGAGGAAGTGATTGTGGAATTC
GTGTGCTAAATCTCTGGGGCCTAGATTTCGCGGATTCTAGGGATATTGGCCAAAGTCTAA
TAGATCAATAGATTCTATACCGCAACGATCTAATGACTGCACATAATCTTTCGATTTCAG
ATCCCAGAGATTCCAAAATATGATTCTTGTTGTAATATAATCCTTGAATTTTAGGACTCT
AAATTTTATAATTCTCCAATGTTCAGAATATCTTTTGAAACTTCACGGAATAATCGGTGT
AAAATTCGCATCTTTTATGATTTGAGCAAAAAACCTTTCTTACGAACCAATAATTCATTT
ATAAAAGATATAAATCGTGTACAATTTTAATACGCTAAATCATTATTTAATTTACTGTTT
AACTTGTTTGTATGCTCGCTTCTTCCAATAATATAAAAATAGAAACAAGCTTAAATAGAA
ATGGATTAATTTTTCACAAGTAAATTTCGCGTATTGTCTTTAACCATGAACTAAAACGTA
GTCACACCTCGCGTCTATACATTTTATGTGTTTAAAAATGGATATAATTTCGTAATTAAT
ATACACGCGCATGTTCACAGGAGAGCAAAGTTCCACTAGGTTTGAAAAGATTCTGACATA
CACAAATTTTTTTGTCAGCAACTCTTTAATCTGCTTACTCTTTATAAAGATAAAATTTTT
GGTTATATACAAGATAATTCAGAGCGGCCTTTCCTTTATAGCTTTTGTACATCTACAAGC
AAATAATTTCTAAAAATTATTATTGCTCTTGTGTTTTATAGCATATAGAGTACAGTTCGG
TTATCTGTATGTATTCAAAAGTAGAGAGAGAATAGGGATTAACTTTATATTCGCTTGTAA
TTATTTTTATATTTTTTGGTATTCTTATAAATTTGCACAAAATAAAATTTAAGCTAACGG
ATTTTAACGTGGTTGCCCACAAATTATATTTTTGGCTTTAAATATTTACTACACTATAAA
AGATACTGCATTAAATTAATTAAATGGGTAATCGAGAAACTCATTTAAGAACATAAGAAG
TTAATTTGAATTTATTTGTTGTTGTAAATCTAATCGTGAAATCTTGTTATATAGTTCTCG
TATTTTTTTGCTTAGACCGATAACTTTTAAATATCATAAAAATTGTAAATAAATCCGGTG
GGTAACATATCGAAACTGACAATTATTAGACGATAGCCGTACTTTTAATTTTGGTTAATT
GTTAAGAGGAACAATGTAAAAATTAAATTAAGCTTTGAGGAAACGGTGTGTCGATGTTTT
TTGTCGTGATGTAACGATGGAACTTATCTTCAATAATTAACAATAACGATAATAGTTATT
TTTATCTGTAGCTTTAACAACAGCGTGTTCACGCACAGTGCGATATCGAAAGCAAATCGG
AATTGTAAAGTTAACTCTTTACCGCATAATTTCTCTCATCATTAAGAATATATTTTGGAT
GAGTAATACGGTGTGTTTAAGTATCTAGAGATTTAATTCTCTTTTTTCGCGAAAGGATTT
GTAAAGACACATATCGCGCGATGTCAAAAGCGCACTATCAATGTTATCTTCATAACAATA
TAATACATTTATCATGAAAACTAAAAATTTTCAGCTAAATTATGAGTAAATAAATTTCTA
GCAACAAAAACGCAAAAAAATTTTATCGAGTAAAAAAAGGTGCATTTTTCTAACAATGAA
CTATTGCAAATATTTATATAAATAATATCTATTTGATTTTTGTAAAAAAATGATATGTTC
AATACAGCGCATTATACGAATTAATGAAACTTTAATGAAAAATCGTTATTTTTATAGAAG
CTGAAAAATTGACATTGCAAAATATATACCGCAATAATGCGGTAAAGAGTTAAGATAAAT
CGTAAATCATAAGACACATAATCAATAATACGCGTCGAGAAACAACACGTGTGATGAGTG
GCGAGCGTGATTGATGATAATGTTAAGCACTTGATTGTCGGTAATTAAGGAGTTCGTTAA
AGAGATATAACAGTGAATGTAACGGTACAGCTCCAAATAAAATGTTTAAACTGTAATACT
TTTTGTCCACTTACAAAATAAATATCCTGTAAATATTACATTTTTCTGCATTCATTATTT
ACTTAACCATATTTGAGTAAGTCATAATCTCTCGATATTTGTTTCGTGAGTATTTGAATA
ATTCATAGCTGTAATATTGAAATAATAAAATTTATCAATATATAATAAACGCATAAGCAA
TCCTTGATAGTGGGTGCGTATATCAAGAGAGTTTAAGCGCCTCTTTAATGCCTCATAAAT
TAATGTAATTAAATTTTGACAAAACATAATAGTATTCTCGATCAGCAGAACGCATGTTGG
TCGTTTACGGTGCGTTTAATCGC
