# Supplementary material for: Venomix: a simple bioinformatic pipeline for identifying and characterizing toxin gene candidates from transcriptomic data
Source: PeerJ. 2018 Jul 31;6:e5361. doi: 10.7717/peerj.5361 (PMC6074769; doi:10.7717/peerj.5361)
Supplement: Supplemental Information 4 [file peerj-06-5361-s004.gz › FinalOutput_E-20/Putative_protein-glutamate_O-methyltransferase_1/mature.fasta]

>Q8MMH3 ; MatureChain: 20-488
DAVNEGCNVDPKGIHGLWYLDEPFGVYLSAIYNGSLAYIMMKERVPAIVTTVINSLEQDN
DEIVQKYGVESQEELHRIVDSLKSLKTELSTNQPLTNLPLAHDEADRDAAVWNEHLDRQR
EIEGPNLSYFFTRFLLAESYTFRKMAHAFALAKNVRNFDFFGKQKEHLLTNSAKSLPILA
HRALLEANRSKATKDEMREELAKFLKLSLWGNRFDLAASSGHEITQAGDPIELLSSFDED
LLIDHTRVAWDILNKPHGPNDPVIVDIVLDNAGYELFNDLCLATFLVSRGLATKVRFHAK
QIPWYVSDVNIHDFHWVIGYMRSSSDPHLKEFGDLCARQLESGSWSVEADAFWTTFHGYG
EMKKQAPVLYNTLSEATLLIFKGDLNYRKLLGDLNWEHTTSLDTALFHLDFKPTNVLSLR
TIKARRVRRSYARDAASCGRRTRRRWATGRTGVIVASAKNAQCACAKSR
