# Supplementary material for: Venomix: a simple bioinformatic pipeline for identifying and characterizing toxin gene candidates from transcriptomic data
Source: PeerJ. 2018 Jul 31;6:e5361. doi: 10.7717/peerj.5361 (PMC6074769; doi:10.7717/peerj.5361)
Supplement: Supplemental Information 4 [file peerj-06-5361-s004.gz › FinalOutput_E-20/Putative_protein-glutamate_O-methyltransferase_1/genbankfile.txt]

VERSION     Q8MMH3.1  GI:74843254
DBSOURCE    UniProtKB: locus ARMT1_PIMHY, accession Q8MMH3;
            class: standard.
            created: Apr 4, 2006.
            sequence updated: Oct 1, 2002.
            annotation updated: May 27, 2015.
            xrefs: AJ459811.1, CAD30855.1
            xrefs (non-sequence databases): ProteinModelPortal:Q8MMH3,
            GO:0005576, GO:0008168, InterPro:IPR002791, Pfam:PF01937,
            SUPFAM:SSF111321
KEYWORDS    Direct protein sequencing; Methyltransferase;
            S-adenosyl-L-methionine; Secreted; Signal; Transferase.
SOURCE      Pimpla hypochondriaca
  ORGANISM  Pimpla hypochondriaca
            Eukaryota; Metazoa; Ecdysozoa; Arthropoda; Hexapoda; Insecta;
            Pterygota; Neoptera; Endopterygota; Hymenoptera; Apocrita;
            Ichneumonoidea; Ichneumonidae; Pimplinae; Pimplini; Pimpla.
REFERENCE   1  (residues 1 to 488)
  AUTHORS   Parkinson,N.M., Conyers,C.M., Keen,J.N., MacNicoll,A.D., Smith,I.
            and Weaver,R.J.
  TITLE     cDNAs encoding large venom proteins from the parasitoid wasp Pimpla
            hypochondriaca identified by random sequence analysis
  JOURNAL   Comp. Biochem. Physiol. C Toxicol. Pharmacol. 134 (4), 513-520
            (2003)
   PUBMED   12727301
  REMARK    NUCLEOTIDE SEQUENCE [MRNA], AND PROTEIN SEQUENCE OF 20-25.;
            TISSUE=Venom, and Venom gland
COMMENT     [FUNCTION] Putative O-methyltransferase that methylates glutamate
            residues of target proteins to form gamma-glutamyl methyl ester
            residues. {ECO:0000250|UniProtKB:Q9H993, ECO:0000305}.
            [CATALYTIC ACTIVITY] S-adenosyl-L-methionine + protein L-glutamate
            = S-adenosyl-L-homocysteine + protein L-glutamate methyl ester.
            {ECO:0000250|UniProtKB:Q9H993}.
            [SUBCELLULAR LOCATION] Secreted.
            [TISSUE SPECIFICITY] Expressed by the venom gland.
            [SIMILARITY] Belongs to the ARMT1 family. {ECO:0000305}.
FEATURES             Location/Qualifiers
     source          1..488
                     /organism="Pimpla hypochondriaca"
                     /db_xref="taxon:135724"
     gene            1..488
                     /gene="vpr2"
     Protein         1..488
                     /gene="vpr2"
                     /product="Putative protein-glutamate O-methyltransferase"
                     /EC_number="2.1.1.-"
                     /note="Venom protein 2"
                     /UniProtKB_evidence="Evidence at protein level"
     Region          1..19
                     /gene="vpr2"
                     /region_name="Signal"
                     /experiment="experimental evidence, no additional details
                     recorded"
                     /note="{ECO:0000269|PubMed:12727301}."
     Region          20..488
                     /gene="vpr2"
                     /region_name="Mature chain"
                     /experiment="experimental evidence, no additional details
                     recorded"
                     /note="Putative protein-glutamate O-methyltransferase.
                     /FTId=PRO_0000230799."
     Region          59..446
                     /gene="vpr2"
                     /region_name="DUF89"
                     /note="Protein of unknown function DUF89; pfam01937"
                     /db_xref="CDD:250982"
     Site            294
                     /gene="vpr2"
                     /site_type="binding"
                     /experiment="experimental evidence, no additional details
                     recorded"
                     /note="S-adenosyl-L-methionine.
                     {ECO:0000250|UniProtKB:Q9H993}."
     Site            327
                     /gene="vpr2"
                     /site_type="binding"
                     /experiment="experimental evidence, no additional details
                     recorded"
                     /note="S-adenosyl-L-methionine.
                     {ECO:0000250|UniProtKB:Q9H993}."
ORIGIN      
        1 mwsplilpll aqifacafgd avnegcnvdp kgihglwyld epfgvylsai yngslayimm
       61 kervpaivtt vinsleqdnd eivqkygves qeelhrivds lkslktelst nqpltnlpla
      121 hdeadrdaav wnehldrqre iegpnlsyff trfllaesyt frkmahafal aknvrnfdff
      181 gkqkehlltn sakslpilah ralleanrsk atkdemreel akflklslwg nrfdlaassg
      241 heitqagdpi ellssfdedl lidhtrvawd ilnkphgpnd pvivdivldn agyelfndlc
      301 latflvsrgl atkvrfhakq ipwyvsdvni hdfhwvigym rsssdphlke fgdlcarqle
      361 sgswsveada fwttfhgyge mkkqapvlyn tlseatllif kgdlnyrkll gdlnwehtts
      421 ldtalfhldf kptnvlslrt ikarrvrrsy ardaascgrr trrrwatgrt gvivasakna
      481 qcacaksr
//
