# Supplementary material for: Venomix: a simple bioinformatic pipeline for identifying and characterizing toxin gene candidates from transcriptomic data
Source: PeerJ. 2018 Jul 31;6:e5361. doi: 10.7717/peerj.5361 (PMC6074769; doi:10.7717/peerj.5361)
Supplement: Supplemental Information 4 [file peerj-06-5361-s004.gz › FinalOutput_E-20/Putative_protein-glutamate_O-methyltransferase_1/rsemfile_expressioninfo.txt]

transcript_id	gene_id	length	effective_length	expected_count	TPM	FPKM	IsoPct
../INPUTS/AB_RSEM.txt	TRINITY_DN41159_c0_g2_i1	TRINITY_DN41159_c0_g2	2913	2636.28	0.00	0.00	0.00	0.00
../INPUTS/AB_RSEM.txt	TRINITY_DN41159_c0_g2_i2	TRINITY_DN41159_c0_g2	1276	999.28	0.00	0.00	0.00	0.00
../INPUTS/AB_RSEM.txt	TRINITY_DN41159_c0_g2_i3	TRINITY_DN41159_c0_g2	1380	1103.28	134.92	0.84	1.50	26.39
../INPUTS/AB_RSEM.txt	TRINITY_DN41159_c0_g2_i4	TRINITY_DN41159_c0_g2	2936	2659.28	838.89	2.17	3.87	68.08
../INPUTS/AB_RSEM.txt	TRINITY_DN41159_c0_g2_i5	TRINITY_DN41159_c0_g2	1299	1022.28	26.20	0.18	0.31	5.53
transcript_id	gene_id	length	effective_length	expected_count	TPM	FPKM	IsoPct
../INPUTS/VG_RSEM.txt	TRINITY_DN41159_c0_g2_i1	TRINITY_DN41159_c0_g2	2913	2673.88	25.84	0.11	0.23	14.46
../INPUTS/VG_RSEM.txt	TRINITY_DN41159_c0_g2_i2	TRINITY_DN41159_c0_g2	1276	1036.88	3.10	0.04	0.07	4.48
../INPUTS/VG_RSEM.txt	TRINITY_DN41159_c0_g2_i3	TRINITY_DN41159_c0_g2	1380	1140.88	11.30	0.12	0.24	14.82
../INPUTS/VG_RSEM.txt	TRINITY_DN41159_c0_g2_i4	TRINITY_DN41159_c0_g2	2936	2696.88	72.23	0.32	0.64	40.07
../INPUTS/VG_RSEM.txt	TRINITY_DN41159_c0_g2_i5	TRINITY_DN41159_c0_g2	1299	1059.88	18.54	0.21	0.42	26.17
