# Supplementary material for: Venomix: a simple bioinformatic pipeline for identifying and characterizing toxin gene candidates from transcriptomic data
Source: PeerJ. 2018 Jul 31;6:e5361. doi: 10.7717/peerj.5361 (PMC6074769; doi:10.7717/peerj.5361)
Supplement: Supplemental Information 4 [file peerj-06-5361-s004.gz › FinalOutput_E-20/Putative_protein-glutamate_O-methyltransferase_1/nucleotide.fasta]

>TRINITY_DN41159_c0_g2_i1 len=2913 path=[7977:0-116 8057:117-117 8052:118-183 8063:184-205 8061:206-227 8056:228-286 8043:287-300 7938:301-310 8050:311-324 8042:325-331 8030:332-715 7943:716-739 8055:740-1146 8064:1147-1166 8066:1167-1168 7934:1169-1192 8028:1193-1422 8002:1423-1446 8039:1447-1519 7920:1520-1543 8048:1544-2337 8065:2338-2366 8059:2367-2409 8067:2410-2410 8037:2411-2455 8025:2456-2461 8058:2462-2527 8045:2528-2552 @8035@!:2553-2852 8009:2853-2912] [-1, 7977, 8057, 8052, 8063, 8061, 8056, 8043, 7938, 8050, 8042, 8030, 7943, 8055, 8064, 8066, 7934, 8028, 8002, 8039, 7920, 8048, 8065, 8059, 8067, 8037, 8025, 8058, 8045, 8035, 8009, -2]
GATGCTTAAGATACTCTGTTCCGCTGTTCTTCGTTATACTTTGTTTTTTATTACTTTATT
TCATCTGTTTTATGTTTTATAATATTTATTTTATAGTCTGTTTAGGCTGCATCAACGTAA
ACGATGGCTGAAAGCGAACTCAGAGTTCCAGATTTGCAGGACACAGCTACTCCATTTGGC
TTACCACTGTCTGGAGTATATAAGCGAAGCTACGCTCATGTGACAATCAAGGACAGATTG
CCGGTGATATTAACGAAGATCATTGACACAATTTGTCAGAATAAAACCGAAATTATAGCT
ACGTATGGTCAGGATGCCAAAGAAGATATGAAAAAGATCATAGGATTCATAAGTCAAATG
AAAAATGAAATAGGCACTAACAAAGCGTTAAAGCCACTGCGTTTAAACAAAGCAGTTACT
AACGACGCAGAAGAATGGAATAAGTACTTAGAATACAGAACGTCTGTAGAAGGTAAAACA
CCCACATGGTTCAATACACTATGGTTGTATTGCGAAACCTACATGTATCGTGTACTAGCT
CAAGAAATTAGTTTGATGAATACCATACACAGTTACGATCCATTTGAGTGCCATAAGCAA
AATGATTTTATTAACTCCATCAGTTCTATAGACTTGCTAATTAATTTGTATATAAAAGAT
ATAATATGTAATAAGGAATACAATATAGAGAATTCGAAGAATGATTTCCTGAAATTCTTG
AAATTGAGTCTATGGGGTAACAGACATGATCTATCAGCAACTGTAGGTGCCCCTTGTGAA
AAAACTGATAATCCACTTCTGGCGCTGGACGTTTTAGATAAAAACATAGTAATAAACGAT
TGGGAAATTGTGTGGGATGTTGTGAACAAAAAGATGAAAGAAAACGATAATATCCATATA
GTACTTGATAATGCAGGATATGAATTGTTTACGGATCTATGTTTAGCAGCTTTCTTGGTT
ACCATCGTACCTACGACTAAGATAACGTTTTACGTAAAGCTGTACCCATGGTATGTGAGT
GATACAACTAGTCGTGATTTTCTCTGGACGTTAAATTACATGAGTAATCTAAATGATTAC
CCAAATATACAATTATTGGGTAAGATGTTTAAAAATCTAATGGACCGGAAAGTTTGGTGT
GTTAAGGAAGAGCCCTATTGGACAGGACCTTATAACTTTACGCAAATGAAAGAAAAAGGG
AAAGACTTGTATGCTCAACTATCCGATGCTAAATTAGTAATATTTAAGGGCGATCTGAAT
TATAGAAAACTTCTGGGTGATATGAATTTTGAATATAATACAAGCTTTGCAACTGCATTG
GGAAATTTTCAACCTACGAATATTCTAAGCTTGCGTACTATGAAATGCGATATATGTGTT
GGATTACCAAATGACATGGCTGAATTTTTTGAAAGGGATAAAACTAAATTGACAACCGGC
GAGTATGCTCTTATTCAAGCAGCTATGTTTTGAATGTAAAATTCTAGATCTTTTTGTAAA
ACAAAAAAATACTTTTGAGTCATGATAATCATAAATATCTCTGTATAAATTTATATAGCA
CAAGATTTGTACATATACAAATTTGTACATGTACAAAAATGCACGAAAATATATCTATAA
AATTGATATTTGTGCAAAAAGAATCTTTCTCGTAATATATCTGTATTTATTTCGTATCAT
ATTGTATATTCATTATTTGATTCATTATAGCCTATATATTATATAATGCTATATGGTTAA
ATAAAATCTATGTGTAATTACAATTTCTAATATTTTACATTGTAATTTTTATCTACATTA
TGTAAACTGAACTATTCTGTAATATATAGTTACTTTGTGTAAATTGAACTTTTCCATGAC
AAAGTTGTTAAAATAAATGTTGCAAATTTATAAATGTATAATAAAAGTAATTTCTTAATA
AATACTCATAAGTTGCTAGTGTAGTAATAATTATCCGTTTTTTTTACAAGTTTGCACAAT
TTAAAAGTACTTAAGAAATCATAATGTTAAAATTGTTAATGATTTCATTCTCGTTACAAT
TAAACAATACATTTTTATATGATTCAAAGTTATCATAACTCTATTATTGACTTACTACCT
ATTCACTAAGTTTGACATGCTTTTATATATCAATTGTTATATAATTTAAAATATAAACTC
AATCTTACTTTATTTGATCAATTATTACCAACGATAAATCACACTTTTATTTATATATGT
AAGTCGAGAAAAAATTTCAAATTCAATAAGACGTAATAAACGTTGATTATTTCTCGTTTA
TTGAACTTTAATTGGCGGTTTATATTACATACATGTGTGCACATAAAATCATAAAGCAAG
TCTATAAGAATGTAATACTATGTTTATATAAACAATTCAAATATATAAGTATAAAATTAA
ATTTCTCTATATTTTTATTTAATTTGTGATCTGATTTAATGTCCATATAATCGTACAATG
AATAATAGGCTAATCTTTTAAATTGATAAATAGACATTTTTAAGAACTCGGTAAAATTTT
TGATTCTTTGAACAAATATTTAAATGTAAAGATATGTTCTTCATTGTAAAACTTTAACTG
CGAATAATGCTATTGGTAATTGATAAAATTCGAAAAAATTTAAATCTTGCATATAGCATT
AGAGTTGCAAATATTTATTTTATTATTATTATATATATATATTTAGTAACACCAACTAAA
TATTTTAAAAATTGTATTACTAAATGCATCTTATGAGTCTATCTAGAATTATTTTTCAGC
GTACGTTTATAACTCCCTTAGATTCATCACGACGATAAAATGCCTCGCGTTTCGAATATT
CGCAAAAGCTTTGCTCTCTCTCTCTATCTCTCCGTCATTTATGAGTATATATTTAGTTGA
AATTAGGGCGCTTCCTAAGTCGATTACTGGGCG
>TRINITY_DN41159_c0_g2_i2 len=1276 path=[7977:0-116 8057:117-117 8052:118-183 8063:184-205 8061:206-227 8056:228-286 8043:287-300 7938:301-310 8050:311-324 8042:325-331 8030:332-715 7943:716-739 8055:740-1146 8029:1147-1249 7990:1250-1251 7991:1252-1275] [-1, 7977, 8057, 8052, 8063, 8061, 8056, 8043, 7938, 8050, 8042, 8030, 7943, 8055, 8029, 7990, 7991, -2]
GATGCTTAAGATACTCTGTTCCGCTGTTCTTCGTTATACTTTGTTTTTTATTACTTTATT
TCATCTGTTTTATGTTTTATAATATTTATTTTATAGTCTGTTTAGGCTGCATCAACGTAA
ACGATGGCTGAAAGCGAACTCAGAGTTCCAGATTTGCAGGACACAGCTACTCCATTTGGC
TTACCACTGTCTGGAGTATATAAGCGAAGCTACGCTCATGTGACAATCAAGGACAGATTG
CCGGTGATATTAACGAAGATCATTGACACAATTTGTCAGAATAAAACCGAAATTATAGCT
ACGTATGGTCAGGATGCCAAAGAAGATATGAAAAAGATCATAGGATTCATAAGTCAAATG
AAAAATGAAATAGGCACTAACAAAGCGTTAAAGCCACTGCGTTTAAACAAAGCAGTTACT
AACGACGCAGAAGAATGGAATAAGTACTTAGAATACAGAACGTCTGTAGAAGGTAAAACA
CCCACATGGTTCAATACACTATGGTTGTATTGCGAAACCTACATGTATCGTGTACTAGCT
CAAGAAATTAGTTTGATGAATACCATACACAGTTACGATCCATTTGAGTGCCATAAGCAA
AATGATTTTATTAACTCCATCAGTTCTATAGACTTGCTAATTAATTTGTATATAAAAGAT
ATAATATGTAATAAGGAATACAATATAGAGAATTCGAAGAATGATTTCCTGAAATTCTTG
AAATTGAGTCTATGGGGTAACAGACATGATCTATCAGCAACTGTAGGTGCCCCTTGTGAA
AAAACTGATAATCCACTTCTGGCGCTGGACGTTTTAGATAAAAACATAGTAATAAACGAT
TGGGAAATTGTGTGGGATGTTGTGAACAAAAAGATGAAAGAAAACGATAATATCCATATA
GTACTTGATAATGCAGGATATGAATTGTTTACGGATCTATGTTTAGCAGCTTTCTTGGTT
ACCATCGTACCTACGACTAAGATAACGTTTTACGTAAAGCTGTACCCATGGTATGTGAGT
GATACAACTAGTCGTGATTTTCTCTGGACGTTAAATTACATGAGTAATCTAAATGATTAC
CCAAATATACAATTATTGGGTAAGATGTTTAAAAATCTAATGGACCGGAAAGTTTGGTGT
GTTAAGGTATTTAATTTCTCATCCTCTGTAATTATTTAAACTTATGTAAAATTATGTTAA
ATATAATTTAAATTATTTTTATTAAATAGGAAGAGCCCTATTGGACAGGACCTTATAACT
TTACGCAAATGAAAGA
>TRINITY_DN41159_c0_g2_i3 len=1380 path=[7985:0-29 7986:30-48 8063:49-70 8060:71-184 8056:185-243 8043:244-257 7938:258-267 8050:268-281 8042:282-288 8030:289-672 7943:673-696 8055:697-1103 8064:1104-1123 8066:1124-1125 7928:1126-1126 8040:1127-1149 8028:1150-1379] [-1, 7985, 7986, 8063, 8060, 8056, 8043, 7938, 8050, 8042, 8030, 7943, 8055, 8064, 8066, 7928, 8040, 8028]
AGCGGAACAGAGTATCTTAAGCATCGCACAGCTACTCCATTTGGCTTACCACTGTCTGGA
GTATATAAGCGGTAAGTTGCTGAATTGCTTAATTTTGTCTTGTTTGCTTGTTATTGTTAT
GACTTTGATAGAAGGATGTAGATATATTTTATTCGTATTTTAGAAGCTACGCTCATGTGA
CAATCAAGGACAGATTGCCGGTGATATTAACGAAGATCATTGACACAATTTGTCAGAATA
AAACCGAAATTATAGCTACGTATGGTCAGGATGCCAAAGAAGATATGAAAAAGATCATAG
GATTCATAAGTCAAATGAAAAATGAAATAGGCACTAACAAAGCGTTAAAGCCACTGCGTT
TAAACAAAGCAGTTACTAACGACGCAGAAGAATGGAATAAGTACTTAGAATACAGAACGT
CTGTAGAAGGTAAAACACCCACATGGTTCAATACACTATGGTTGTATTGCGAAACCTACA
TGTATCGTGTACTAGCTCAAGAAATTAGTTTGATGAATACCATACACAGTTACGATCCAT
TTGAGTGCCATAAGCAAAATGATTTTATTAACTCCATCAGTTCTATAGACTTGCTAATTA
ATTTGTATATAAAAGATATAATATGTAATAAGGAATACAATATAGAGAATTCGAAGAATG
ATTTCCTGAAATTCTTGAAATTGAGTCTATGGGGTAACAGACATGATCTATCAGCAACTG
TAGGTGCCCCTTGTGAAAAAACTGATAATCCACTTCTGGCGCTGGACGTTTTAGATAAAA
ACATAGTAATAAACGATTGGGAAATTGTGTGGGATGTTGTGAACAAAAAGATGAAAGAAA
ACGATAATATCCATATAGTACTTGATAATGCAGGATATGAATTGTTTACGGATCTATGTT
TAGCAGCTTTCTTGGTTACCATCGTACCTACGACTAAGATAACGTTTTACGTAAAGCTGT
ACCCATGGTATGTGAGTGATACAACTAGTCGTGATTTTCTCTGGACGTTAAATTACATGA
GTAATCTAAATGATTACCCAAATATACAATTATTGGGTAAGATGTTTAAAAATCTAATGG
ACCGGAAAGTTTGGTGTGTTAAGGAAGAGCCCTATTGGACAGGACCGTATAACTTTACGC
AAATGAAAGAAAAAGGGAAAGACTTGTATGCTCAACTATCCGATGCTAAATTAGTAATAT
TTAAGGGCGATCTGAATTATAGAAAACTTCTGGGTGATATGAATTTTGAATATAATACAA
GCTTTGCAACTGCATTGGGAAATTTTCAACCTACGAATATTCTAAGCTTGCGTACTATGA
AATGCGATATATGTGTTGGATTACCAAATGACATGGCTGAATTTTTTGAAAGGGATAAAA
>TRINITY_DN41159_c0_g2_i4 len=2936 path=[7997:0-118 8034:119-139 8057:140-140 8052:141-206 8063:207-228 8061:229-250 8056:251-309 8043:310-323 7938:324-333 8050:334-347 8042:348-354 8030:355-738 7943:739-762 8055:763-1169 8064:1170-1189 8066:1190-1191 7934:1192-1215 8028:1216-1445 8002:1446-1469 8039:1470-1542 7920:1543-1566 8048:1567-2360 8065:2361-2389 8059:2390-2432 8067:2433-2433 8037:2434-2478 8025:2479-2484 8058:2485-2550 8045:2551-2575 @8035@!:2576-2875 8009:2876-2935] [-1, 7997, 8034, 8057, 8052, 8063, 8061, 8056, 8043, 7938, 8050, 8042, 8030, 7943, 8055, 8064, 8066, 7934, 8028, 8002, 8039, 7920, 8048, 8065, 8059, 8067, 8037, 8025, 8058, 8045, 8035, 8009, -2]
GGTGGCGCCGCCGCTGCCGCCGTGGCTCCCCCGCGCCCTGACTCTGCTCCGCGAGCACGT
CGTGTTTACGTTCATGGACAGTCCTGCGAGAACGTCTGGCGGCGGCGGTACGTGAGAAGT
CTGTTTAGGCTGCATCAACGTAAACGATGGCTGAAAGCGAACTCAGAGTTCCAGATTTGC
AGGACACAGCTACTCCATTTGGCTTACCACTGTCTGGAGTATATAAGCGAAGCTACGCTC
ATGTGACAATCAAGGACAGATTGCCGGTGATATTAACGAAGATCATTGACACAATTTGTC
AGAATAAAACCGAAATTATAGCTACGTATGGTCAGGATGCCAAAGAAGATATGAAAAAGA
TCATAGGATTCATAAGTCAAATGAAAAATGAAATAGGCACTAACAAAGCGTTAAAGCCAC
TGCGTTTAAACAAAGCAGTTACTAACGACGCAGAAGAATGGAATAAGTACTTAGAATACA
GAACGTCTGTAGAAGGTAAAACACCCACATGGTTCAATACACTATGGTTGTATTGCGAAA
CCTACATGTATCGTGTACTAGCTCAAGAAATTAGTTTGATGAATACCATACACAGTTACG
ATCCATTTGAGTGCCATAAGCAAAATGATTTTATTAACTCCATCAGTTCTATAGACTTGC
TAATTAATTTGTATATAAAAGATATAATATGTAATAAGGAATACAATATAGAGAATTCGA
AGAATGATTTCCTGAAATTCTTGAAATTGAGTCTATGGGGTAACAGACATGATCTATCAG
CAACTGTAGGTGCCCCTTGTGAAAAAACTGATAATCCACTTCTGGCGCTGGACGTTTTAG
ATAAAAACATAGTAATAAACGATTGGGAAATTGTGTGGGATGTTGTGAACAAAAAGATGA
AAGAAAACGATAATATCCATATAGTACTTGATAATGCAGGATATGAATTGTTTACGGATC
TATGTTTAGCAGCTTTCTTGGTTACCATCGTACCTACGACTAAGATAACGTTTTACGTAA
AGCTGTACCCATGGTATGTGAGTGATACAACTAGTCGTGATTTTCTCTGGACGTTAAATT
ACATGAGTAATCTAAATGATTACCCAAATATACAATTATTGGGTAAGATGTTTAAAAATC
TAATGGACCGGAAAGTTTGGTGTGTTAAGGAAGAGCCCTATTGGACAGGACCTTATAACT
TTACGCAAATGAAAGAAAAAGGGAAAGACTTGTATGCTCAACTATCCGATGCTAAATTAG
TAATATTTAAGGGCGATCTGAATTATAGAAAACTTCTGGGTGATATGAATTTTGAATATA
ATACAAGCTTTGCAACTGCATTGGGAAATTTTCAACCTACGAATATTCTAAGCTTGCGTA
CTATGAAATGCGATATATGTGTTGGATTACCAAATGACATGGCTGAATTTTTTGAAAGGG
ATAAAACTAAATTGACAACCGGCGAGTATGCTCTTATTCAAGCAGCTATGTTTTGAATGT
AAAATTCTAGATCTTTTTGTAAAACAAAAAAATACTTTTGAGTCATGATAATCATAAATA
TCTCTGTATAAATTTATATAGCACAAGATTTGTACATATACAAATTTGTACATGTACAAA
AATGCACGAAAATATATCTATAAAATTGATATTTGTGCAAAAAGAATCTTTCTCGTAATA
TATCTGTATTTATTTCGTATCATATTGTATATTCATTATTTGATTCATTATAGCCTATAT
ATTATATAATGCTATATGGTTAAATAAAATCTATGTGTAATTACAATTTCTAATATTTTA
CATTGTAATTTTTATCTACATTATGTAAACTGAACTATTCTGTAATATATAGTTACTTTG
TGTAAATTGAACTTTTCCATGACAAAGTTGTTAAAATAAATGTTGCAAATTTATAAATGT
ATAATAAAAGTAATTTCTTAATAAATACTCATAAGTTGCTAGTGTAGTAATAATTATCCG
TTTTTTTTACAAGTTTGCACAATTTAAAAGTACTTAAGAAATCATAATGTTAAAATTGTT
AATGATTTCATTCTCGTTACAATTAAACAATACATTTTTATATGATTCAAAGTTATCATA
ACTCTATTATTGACTTACTACCTATTCACTAAGTTTGACATGCTTTTATATATCAATTGT
TATATAATTTAAAATATAAACTCAATCTTACTTTATTTGATCAATTATTACCAACGATAA
ATCACACTTTTATTTATATATGTAAGTCGAGAAAAAATTTCAAATTCAATAAGACGTAAT
AAACGTTGATTATTTCTCGTTTATTGAACTTTAATTGGCGGTTTATATTACATACATGTG
TGCACATAAAATCATAAAGCAAGTCTATAAGAATGTAATACTATGTTTATATAAACAATT
CAAATATATAAGTATAAAATTAAATTTCTCTATATTTTTATTTAATTTGTGATCTGATTT
AATGTCCATATAATCGTACAATGAATAATAGGCTAATCTTTTAAATTGATAAATAGACAT
TTTTAAGAACTCGGTAAAATTTTTGATTCTTTGAACAAATATTTAAATGTAAAGATATGT
TCTTCATTGTAAAACTTTAACTGCGAATAATGCTATTGGTAATTGATAAAATTCGAAAAA
ATTTAAATCTTGCATATAGCATTAGAGTTGCAAATATTTATTTTATTATTATTATATATA
TATATTTAGTAACACCAACTAAATATTTTAAAAATTGTATTACTAAATGCATCTTATGAG
TCTATCTAGAATTATTTTTCAGCGTACGTTTATAACTCCCTTAGATTCATCACGACGATA
AAATGCCTCGCGTTTCGAATATTCGCAAAAGCTTTGCTCTCTCTCTCTATCTCTCCGTCA
TTTATGAGTATATATTTAGTTGAAATTAGGGCGCTTCCTAAGTCGATTACTGGGCG
>TRINITY_DN41159_c0_g2_i5 len=1299 path=[7997:0-118 8034:119-139 8057:140-140 8052:141-206 8063:207-228 8061:229-250 8056:251-309 8043:310-323 7938:324-333 8050:334-347 8042:348-354 8030:355-738 7943:739-762 8055:763-1169 8029:1170-1272 7990:1273-1274 7991:1275-1298] [-1, 7997, 8034, 8057, 8052, 8063, 8061, 8056, 8043, 7938, 8050, 8042, 8030, 7943, 8055, 8029, 7990, 7991, -2]
GGTGGCGCCGCCGCTGCCGCCGTGGCTCCCCCGCGCCCTGACTCTGCTCCGCGAGCACGT
CGTGTTTACGTTCATGGACAGTCCTGCGAGAACGTCTGGCGGCGGCGGTACGTGAGAAGT
CTGTTTAGGCTGCATCAACGTAAACGATGGCTGAAAGCGAACTCAGAGTTCCAGATTTGC
AGGACACAGCTACTCCATTTGGCTTACCACTGTCTGGAGTATATAAGCGAAGCTACGCTC
ATGTGACAATCAAGGACAGATTGCCGGTGATATTAACGAAGATCATTGACACAATTTGTC
AGAATAAAACCGAAATTATAGCTACGTATGGTCAGGATGCCAAAGAAGATATGAAAAAGA
TCATAGGATTCATAAGTCAAATGAAAAATGAAATAGGCACTAACAAAGCGTTAAAGCCAC
TGCGTTTAAACAAAGCAGTTACTAACGACGCAGAAGAATGGAATAAGTACTTAGAATACA
GAACGTCTGTAGAAGGTAAAACACCCACATGGTTCAATACACTATGGTTGTATTGCGAAA
CCTACATGTATCGTGTACTAGCTCAAGAAATTAGTTTGATGAATACCATACACAGTTACG
ATCCATTTGAGTGCCATAAGCAAAATGATTTTATTAACTCCATCAGTTCTATAGACTTGC
TAATTAATTTGTATATAAAAGATATAATATGTAATAAGGAATACAATATAGAGAATTCGA
AGAATGATTTCCTGAAATTCTTGAAATTGAGTCTATGGGGTAACAGACATGATCTATCAG
CAACTGTAGGTGCCCCTTGTGAAAAAACTGATAATCCACTTCTGGCGCTGGACGTTTTAG
ATAAAAACATAGTAATAAACGATTGGGAAATTGTGTGGGATGTTGTGAACAAAAAGATGA
AAGAAAACGATAATATCCATATAGTACTTGATAATGCAGGATATGAATTGTTTACGGATC
TATGTTTAGCAGCTTTCTTGGTTACCATCGTACCTACGACTAAGATAACGTTTTACGTAA
AGCTGTACCCATGGTATGTGAGTGATACAACTAGTCGTGATTTTCTCTGGACGTTAAATT
ACATGAGTAATCTAAATGATTACCCAAATATACAATTATTGGGTAAGATGTTTAAAAATC
TAATGGACCGGAAAGTTTGGTGTGTTAAGGTATTTAATTTCTCATCCTCTGTAATTATTT
AAACTTATGTAAAATTATGTTAAATATAATTTAAATTATTTTTATTAAATAGGAAGAGCC
CTATTGGACAGGACCTTATAACTTTACGCAAATGAAAGA
