# Supplementary material for: Venomix: a simple bioinformatic pipeline for identifying and characterizing toxin gene candidates from transcriptomic data
Source: PeerJ. 2018 Jul 31;6:e5361. doi: 10.7717/peerj.5361 (PMC6074769; doi:10.7717/peerj.5361)
Supplement: Supplemental Information 4 [file peerj-06-5361-s004.gz › FinalOutput_E-20/Putative_protein-glutamate_O-methyltransferase_1/signalp.txt]

# SignalP-4.1 euk predictions
# name                     Cmax  pos  Ymax  pos  Smax  pos  Smean   D     ?  Dmaxcut    Networks-used
Q8MMH3                     0.544  20  0.701  20  0.969  10  0.901   0.809 Y  0.450      SignalP-noTM
TRINITY_DN41159_c0_g2::TRINITY_DN41159_c0_g2_i1::g.1::m.1  0.172  32  0.124  32  0.133   2  0.094   0.108 N  0.450      SignalP-noTM
TRINITY_DN41159_c0_g2::TRINITY_DN41159_c0_g2_i2::g.3::m.3  0.172  32  0.124  32  0.133   2  0.094   0.108 N  0.450      SignalP-noTM
TRINITY_DN41159_c0_g2::TRINITY_DN41159_c0_g2_i3::g.5::m.5  0.109  21  0.107  21  0.119  44  0.104   0.105 N  0.450      SignalP-noTM
TRINITY_DN41159_c0_g2::TRINITY_DN41159_c0_g2_i4::g.7::m.7  0.172  32  0.124  32  0.133   2  0.094   0.108 N  0.450      SignalP-noTM
TRINITY_DN41159_c0_g2::TRINITY_DN41159_c0_g2_i5::g.9::m.9  0.172  32  0.124  32  0.133   2  0.094   0.108 N  0.450      SignalP-noTM
