# Supplementary material for: Venomix: a simple bioinformatic pipeline for identifying and characterizing toxin gene candidates from transcriptomic data
Source: PeerJ. 2018 Jul 31;6:e5361. doi: 10.7717/peerj.5361 (PMC6074769; doi:10.7717/peerj.5361)
Supplement: Supplemental Information 4 [file peerj-06-5361-s004.gz › FinalOutput_E-20/Putative_protein-glutamate_O-methyltransferase_1/aligned.fasta]

>Q8MMH3
-MWSPLILPLLAQIFACAFGDAVNEGCNVDPKGIHGLWYLDEPFGVYLSAIYNGSLAYIM
MKERVPAIVTTVINSLEQDNDEIVQKYGVESQEELHRIVDSLKSLKTELSTNQPLTNLPL
AHDEADRDAAVWNEHLDRQREIEGPNLSYFFTRFLLAESYTFRKMAHAFALAKNVRNFDF
FGKQKEHLLTNSAKSLPILAHRALLEANRSKATK-DEMREELAKFLKLSLWGNRFDLAAS
SGHEITQAGDPIELLSSFDEDLLIDHTRVAWDILNKPHGPNDPVIVDIVLDNAGYELFND
LCLATFLVSRGLATKVRFHAKQIPWYVSDVNIHDFHWVIGYMRSSSD-PHLKEFGDLCAR
QLESGSWSVEADAFWTTFHGYGEMKKQAPVLYNTLSEATLLIFKGDLNYRKLLGDLNWEH
TTSLDTALFHLDFKPTNVLSLRTIKARRVRRSYARDAASCGRRTRRRWATGRTGVIVASA
KNAQCACAKSR
>TRINITY_DN41159_c0_g2::TRINITY_DN41159_c0_g2_i1::g.1::m.1 type:complete len:450 gc:universal TRINITY_DN41159_c0_g2_i1:124-1473(+)
MAESELRVPDLQDTAT--------------------------PFGLPLSGVYKRSYAHVT
IKDRLPVILTKIIDTICQNKTEIIATYGQDAKEDMKKIIGFISQMKNEIGTNKALKPLRL
-NKAVTNDAEEWNKYLEYRTSVEGKTPTWFNTLWLYCETYMYRVLAQEISLMNTIHSYDP
FECHKQNDFINSISSIDLLINLYIKDIICNKEYNIENSKNDFLKFLKLSLWGNRHDLSAT
VGAPCEKTDNPLLALDVLDKNIVINDWEIVWDVVNKKMKENDN--IHIVLDNAGYELFTD
LCLAAFLVTIVPTTKITFYVKLYPWYVSDTTSRDFLWTLNYMSNLNDYPNIQLLGKMFKN
LMDRKVWCVKEEPYWTGPYNFTQMKEKGKDLYAQLSDAKLVIFKGDLNYRKLLGDMNFEY
NTSFATAL--GNFQPTNILSLRTMKC-DICVGLPNDMAEFFERDKTKLTTGEYALIQAAM
F----------
>TRINITY_DN41159_c0_g2::TRINITY_DN41159_c0_g2_i2::g.3::m.3 type:complete len:352 gc:universal TRINITY_DN41159_c0_g2_i2:124-1179(+)
MAESELRVPDLQDTAT--------------------------PFGLPLSGVYKRSYAHVT
IKDRLPVILTKIIDTICQNKTEIIATYGQDAKEDMKKIIGFISQMKNEIGTNKALKPLRL
-NKAVTNDAEEWNKYLEYRTSVEGKTPTWFNTLWLYCETYMYRVLAQEISLMNTIHSYDP
FECHKQNDFINSISSIDLLINLYIKDIICNKEYNIENSKNDFLKFLKLSLWGNRHDLSAT
VGAPCEKTDNPLLALDVLDKNIVINDWEIVWDVVNKKMKENDN--IHIVLDNAGYELFTD
LCLAAFLVTIVPTTKITFYVKLYPWYVSDTTSRDFLWTLNYMSNLNDYPNIQLLGKMFKN
LMDRKVWCVK-------------------------------VF-----------------
-----------NFSSSVII-----------------------------------------
-----------
>TRINITY_DN41159_c0_g2::TRINITY_DN41159_c0_g2_i3::g.5::m.5 type:3prime_partial len:366 gc:universal TRINITY_DN41159_c0_g2_i3:285-1379(+)
------------------------------------------------------------
----------------------------------MKKIIGFISQMKNEIGTNKALKPLRL
-NKAVTNDAEEWNKYLEYRTSVEGKTPTWFNTLWLYCETYMYRVLAQEISLMNTIHSYDP
FECHKQNDFINSISSIDLLINLYIKDIICNKEYNIENSKNDFLKFLKLSLWGNRHDLSAT
VGAPCEKTDNPLLALDVLDKNIVINDWEIVWDVVNKKMKENDN--IHIVLDNAGYELFTD
LCLAAFLVTIVPTTKITFYVKLYPWYVSDTTSRDFLWTLNYMSNLNDYPNIQLLGKMFKN
LMDRKVWCVKEEPYWTGPYNFTQMKEKGKDLYAQLSDAKLVIFKGDLNYRKLLGDMNFEY
NTSFATAL--GNFQPTNILSLRTMKC-DICVGLPNDMAEFFERDK---------------
-----------
>TRINITY_DN41159_c0_g2::TRINITY_DN41159_c0_g2_i4::g.7::m.7 type:complete len:450 gc:universal TRINITY_DN41159_c0_g2_i4:147-1496(+)
MAESELRVPDLQDTAT--------------------------PFGLPLSGVYKRSYAHVT
IKDRLPVILTKIIDTICQNKTEIIATYGQDAKEDMKKIIGFISQMKNEIGTNKALKPLRL
-NKAVTNDAEEWNKYLEYRTSVEGKTPTWFNTLWLYCETYMYRVLAQEISLMNTIHSYDP
FECHKQNDFINSISSIDLLINLYIKDIICNKEYNIENSKNDFLKFLKLSLWGNRHDLSAT
VGAPCEKTDNPLLALDVLDKNIVINDWEIVWDVVNKKMKENDN--IHIVLDNAGYELFTD
LCLAAFLVTIVPTTKITFYVKLYPWYVSDTTSRDFLWTLNYMSNLNDYPNIQLLGKMFKN
LMDRKVWCVKEEPYWTGPYNFTQMKEKGKDLYAQLSDAKLVIFKGDLNYRKLLGDMNFEY
NTSFATAL--GNFQPTNILSLRTMKC-DICVGLPNDMAEFFERDKTKLTTGEYALIQAAM
F----------
>TRINITY_DN41159_c0_g2::TRINITY_DN41159_c0_g2_i5::g.9::m.9 type:complete len:352 gc:universal TRINITY_DN41159_c0_g2_i5:147-1202(+)
MAESELRVPDLQDTAT--------------------------PFGLPLSGVYKRSYAHVT
IKDRLPVILTKIIDTICQNKTEIIATYGQDAKEDMKKIIGFISQMKNEIGTNKALKPLRL
-NKAVTNDAEEWNKYLEYRTSVEGKTPTWFNTLWLYCETYMYRVLAQEISLMNTIHSYDP
FECHKQNDFINSISSIDLLINLYIKDIICNKEYNIENSKNDFLKFLKLSLWGNRHDLSAT
VGAPCEKTDNPLLALDVLDKNIVINDWEIVWDVVNKKMKENDN--IHIVLDNAGYELFTD
LCLAAFLVTIVPTTKITFYVKLYPWYVSDTTSRDFLWTLNYMSNLNDYPNIQLLGKMFKN
LMDRKVWCVK-------------------------------VF-----------------
-----------NFSSSVII-----------------------------------------
-----------
