# Supplementary material for: Venomix: a simple bioinformatic pipeline for identifying and characterizing toxin gene candidates from transcriptomic data
Source: PeerJ. 2018 Jul 31;6:e5361. doi: 10.7717/peerj.5361 (PMC6074769; doi:10.7717/peerj.5361)
Supplement: Supplemental Information 4 [file peerj-06-5361-s004.gz › FinalOutput_E-20/Venom_peptide_isomerase_heavy_chain_2/sequence.txt]

>TRINITY_DN43918_c5_g1::TRINITY_DN43918_c5_g1_i8::g.1::m.1 type:complete len:400 gc:universal TRINITY_DN43918_c5_g1_i8:222-1421(+)
MPQINMMFIGTIVLFLVLTTINAQNRCTDRSDNCINIRNCPSILSILTGPRPLSEQALEF
IRNSQCGFEGNDPKVCCNERATPPTVPPTIPQTISQTPPPGSEITTEDPGIDLGPPNVTN
HPNLRLLDHAICGPVSQQKLYGGNSTSLHQFPWMALIAYDTGRPIPEFRCGGTVISSRYV
LTAAHCVTSLPAGLRVIGVRVGDHDISKERDCEVDNNGLEILCSEMYQDFAVESVHFHPE
YNRVRLQNDIALIRLNSSVNFKPLNAKPICLPFGTATNLNHKTAIVTGWGATEKGPRSQA
LLQARLPMVAYESCKDAYSRTSQIWHKQLCAGGQLNIDSCLGDSGGPLQAGGIYRGTSVR
IIQYGIVSYGLRQCGTEGFPGVYTKVAYYMDWILNTMRE*
>TRINITY_DN43918_c5_g1::TRINITY_DN43918_c5_g1_i10::g.2::m.2 type:5prime_partial len:473 gc:universal TRINITY_DN43918_c5_g1_i10:3-1421(+)
EMNNKSEPVSIGCPRSTDAKREWDLSHSPTECELSVRSALTSERHRSETGKFLACPDPRG
TEEGKKNNYNYLLMPQINMMFIGTIVLFLVLTTINAQNRCTDRSDNCINIRNCPSILSIL
TGPRPLSEQALEFIRNSQCGFEGNDPKVCCNERATPPTVPPTIPQTISQTPPPGSEITTE
DPGIDLGPPNVTNHPNLRLLDHAICGPVSQQKLYGGNSTSLHQFPWMALIAYDTGRPIPE
FRCGGTVISSRYVLTAAHCVTSLPAGLRVIGVRVGDHDISKERDCEVDNNGLEILCSEMY
QDFAVESVHFHPEYNRVRLQNDIALIRLNSSVNFKPLNAKPICLPFGTATNLNHKTAIVT
GWGATEKGPRSQALLQARLPMVAYESCKDAYSRTSQIWHKQLCAGGQLNIDSCLGDSGGP
LQAGGIYRGTSVRIIQYGIVSYGLRQCGTEGFPGVYTKVAYYMDWILNTMRE*
>TRINITY_DN43918_c5_g1::TRINITY_DN43918_c5_g1_i12::g.3::m.3 type:complete len:400 gc:universal TRINITY_DN43918_c5_g1_i12:119-1318(+)
MPQINMMFIGTIVLFLVLTTINAQNRCTDRSDNCINIRNCPSILSILTGPRPLSEQALEF
IRNSQCGFEGNDPKVCCNERATPPTVPPTIPQTISQTPPPGSEITTEDPGIDLGPPNVTN
HPNLRLLDHAICGPVSQQKLYGGNSTSLHQFPWMALIAYDTGRPIPEFRCGGTVISSRYV
LTAAHCVTSLPAGLRVIGVRVGDHDISKERDCEVDNNGLEILCSEMYQDFAVESVHFHPE
YNRVRLQNDIALIRLNSSVNFKPLNAKPICLPFGTATNLNHKTAIVTGWGATEKGPRSQA
LLQARLPMVAYESCKDAYSRTSQIWHKQLCAGGQLNIDSCLGDSGGPLQAGGIYRGTSVR
IIQYGIVSYGLRQCGTEGFPGVYTKVAYYMDWILNTMRE*
>TRINITY_DN40401_c0_g1::TRINITY_DN40401_c0_g1_i2::g.4::m.4 type:complete len:219 gc:universal TRINITY_DN40401_c0_g1_i2:3531-2875(-)
MGNWPWHIALYKDGNYQCGGALINDRWVISAAHCFYRAQNSYWVARIGATRRGSFRSPYE
QLLRVDHISLHPDYIDNGFVNDIAVIRLERAVSFSDYIRPVCLPKAPVPSDTVCVVTGFG
QLNEIGRVFPDTLQQVEIPVIGTEDCRRKTLFLPLYRITSGMLCAGLENGGKDACLGDSG
GPLVCLSPLENRYVLQGTQTSYCHFRTRAIKSLALCTI*
>TRINITY_DN40401_c0_g1::TRINITY_DN40401_c0_g1_i10::g.7::m.7 type:complete len:279 gc:universal TRINITY_DN40401_c0_g1_i10:3359-2523(-)
MGNWPWHIALYKDGNYQCGGALINDRWVISAAHCFYRAQNSYWVARIGATRRGSFRSPYE
QLLRVDHISLHPDYIDNGFVNDIAVIRLERAVSFSDYIRPVCLPKAPVPSDTVCVVTGFG
QLNEIGRVFPDTLQQVEIPVIGTEDCRRKTLFLPLYRITSGMLCAGLENGGKDACLGDSG
GPLVCLSPLENRYVLQAITSNGYGCGRRERPGVYTKIYSYMSFINYVTTQKDIQPSAVEF
CKGHRCPLGECLPKSRVCNGFLECSDGSDERDCSTVSR*
>TRINITY_DN38538_c0_g1::TRINITY_DN38538_c0_g1_i1::g.10::m.10 type:5prime_partial len:287 gc:universal TRINITY_DN38538_c0_g1_i1:1113-253(-)
GDDLVLDEFELNSNTVDSFAPEKTTNVWKCGVANTHKGSRLSYFTRIIGGRPTAPGSWPW
QVAVLNRFREAFCGGTLVSPRWVLTAAHCIRKRLYVRIGEHDLTVKEGTELELRVDSVTI
HPEYDADTVDNDVALLRLPVTLTPSLSRGIACLPAPKQPLPTKQFCTIIGWGKSSVTDDF
GTDVLHEVKVPIVSSETCREVYVDYRITDNMFCAGYLRGKMDSCAGDSGGPLLCRDPRKP
DHPWTIFGITSFGEGCGKRGKFGIYARLSNYVRWITKVMKQMDDYT*
>TRINITY_DN29651_c0_g1::TRINITY_DN29651_c0_g1_i2::g.11::m.11 type:5prime_partial len:275 gc:universal TRINITY_DN29651_c0_g1_i2:1263-439(-)
LFDELFGFDIVDSSDSDEERLRNCTCECGLSNQENRIVGGRPTSPNRYPWVARLVYDGRF
HCGASLLNNDYVITAAHCVRNLKRSKIRVVLGDYDQYVNTDGVPIMRAVSVVIRHRNFDM
NSYNHDVALLKLRKSVKFSKKIRPICLPLSGTDPAGKEGTVVGWGRTSEGGMLPGKVHEV
QVPIYSLTQCRKMKYRANRITDNMICAGRGNQDSCQGDSGGPLLVQEADKLEIAGIVSWG
VGCGRAGYPGVYTRVSRYLKWIHANMKEGCLCVN*
>TRINITY_DN29651_c0_g1::TRINITY_DN29651_c0_g1_i3::g.12::m.12 type:5prime_partial len:252 gc:universal TRINITY_DN29651_c0_g1_i3:1517-762(-)
LFDELFGFDIVDSSDSDEERLRNCTCECGLSNQENRIVGGRPTSPNRYPWVARLVYDGRF
HCGASLLNNDYVITAAHCVRNLKRSKIRVVLGDYDQYVNTDGVPIMRAVSVVIRHRNFDM
NSYNHDVALLKLRKSVKFSKKIRPICLPLSGTDPAGKEGTVVGWGRTSEGGMLPGKVHEV
QVPIYSLTQCRKMKYRANRITDNMICAGRGNQDSCQGDSGGPLLVQEADKLEIAGKIFTF
HYNNTSNFCSI*
>TRINITY_DN37278_c0_g1::TRINITY_DN37278_c0_g1_i1::g.13::m.13 type:5prime_partial len:251 gc:universal TRINITY_DN37278_c0_g1_i1:854-102(-)
PPFLSLHSPQVVGGEEAPVGGYPFIVSLQAYSQHFCAGSILNERWILTAGHCVQAVSSAR
DITVKAGKHNINNNEDSEQTVQAKRGIVHKDFGGNVGPWDIALIELASPLKLTNRVQPID
LPVPGSDPTGEAWLCGWGSISSTRYPEMPAKLQHVKMEWVDYATCTEAVKRLTGSSPVHE
KSNICTGPLYETISACSGDSGGPLISRNENEAVLVGIVSWGIIPCGSPGAPSVYTKVSSF
NSWIADQINN*
>TRINITY_DN26795_c0_g1::TRINITY_DN26795_c0_g1_i2::g.14::m.14 type:complete len:192 gc:universal TRINITY_DN26795_c0_g1_i2:624-49(-)
MKLGFLKVFAGKHYLLENESTQQEANVAKAYVHEKYPGGVAPYDIAVLKLSTPLVLNERV
AAVNLPKQNEVRVGNAVLSGWGSISKELLPVLPKVLQKVSIPLLDNESCQAKFPKGPDTP
KVYDTQICTDAVGEISACSGDSGGPLVQFDNNVPTQLGIVSWGVYPCGVNHMPSVYTRVA
SYVDWINSKMA*
