# Supplementary material for: Venomix: a simple bioinformatic pipeline for identifying and characterizing toxin gene candidates from transcriptomic data
Source: PeerJ. 2018 Jul 31;6:e5361. doi: 10.7717/peerj.5361 (PMC6074769; doi:10.7717/peerj.5361)
Supplement: Supplemental Information 4 [file peerj-06-5361-s004.gz › FinalOutput_E-20/Venom_peptide_isomerase_heavy_chain_2/mature.fasta]

>Q76B45 ; MatureChain: 18-282
VPTGPSIEIHSRIIGGWECDKHSQPWQALLTFTRKHNSVCGGVLVHSQWVLTAAHCIGDN
YKVLLGLHDRSSEESTVQEARVSARFPHPLYNMTLLNLLLSHKMNLTFFYKTFLGADFSH
DLMLLRLDQPVQLTDAVQVLDLPTQEPQVGSTCHVSGWGRTSQNYENSFVLPEKLQCVEF
TLLSNNECSHAHMFKVTEAMLCAGHMEGGKDSCVGDSGGPLICDGVFQGIASWGSSPCGQ
QGRPGIYVKVFLYISWIQETIKAHS
>Q4QXT9 ; MatureChain: 21-483
ESNVFLKSKVANRFLQRTKRANSLFEEFKAGNIERECIEERCSKEEAREAFEDNEKTETF
WNVYVDGDQCSSNPCHYGGTCKDGIGSYTCTCLAGYEGKNCQYVLYQSCRVDNGNCWHFC
KPVQNEIQCSCAESYLLGDDGYSCVAGGDFSCGRNIKARNKREASLPDFQTDFSDDYDAI
DENNFVETPTNFSGLVPTVQSQNATLLKKSDNPSPDIRVVNGTDCKLGECPWQALLINDQ
GDGFCGGTILSPIYVLTAAHCINQTKYIRVVVGEIDISRKKTGRLLSVDKIYVHQKFVPS
TYDYDIALIQMKTPIQFSENVVPACLPTADFANQVLMKQDFGIVSGFGRTRERGQTSNTL
KVVTLPYVDRHTCMLSSNFPITQNMFCAGYNTLPQDACQGDSGGPHITAYRDTHFITGII
SWGEGCAQTGKYGAYTKVSRFILWIKRIMRLKLPSTESSTGRL
>A6MFK7 ; MatureChain: 23-473
NVFLKSNVANRFLQRTKRANSGFEEIYPANFERECVEERCSKEEAREVFEDDEKTEAFWT
VYVDGDQCLSNPCHYGGTCKDGIGSYTCTCLAGYEGKNCEHDLLKSCRVDNGNCWHFCKP
VQNDTQCSCAEGYRLGDNGFSCIAEGEFSCGRNIKSRNKREASLPDFQTDFSDDYDAIDE
NNLIETVQSQSATLLKKSDNPNPDIRIVNGLDCKLGECPWQAVLIDEKGTAFGGGTILSP
YFVLTAAHCINKTKSIAVVVGQVDISRKETRRLLSVDKVYTHPKYVHVTNDYDIAIIQLK
TPIQFSENVVPACLPTADFANHVLMKQDFGIVSGFGRIEEKGPTSNILKVVMVPYVDRHT
CILSTKIPITRNMFCAGYGNQPEDACEGDSGGPHITAYKDTHFLTGIVSWGEGCGRDGKY
GIYTKVSNFLPWIKTIMRRKQPSTESSTGRL
>A6MFK8 ; MatureChain: 23-471
NVFLKSNVANRFLQRTKRANSIFEEIRPGNIERECVEEKCSKEEAREVFQDNEKTEAFWT
VYVDGDQCLSNPCHYRGTCKDGIGSYTCTCLPGYEGKNCEHVVVKSCRLFNGNCWHFCKT
VQNDTQCSCAEGYRLGVDGFSCIAEGDFSCGRIIKSRNKREASLPDFHFSDDYDAIDENN
LVETVQSQSATLLKKSDNPSPDIRIVSGLDCKLGECPWQAVLIDEHGKAFGGGTILSPYF
VLTAAHCLNQTKSIAVVVGQVDISRKETRHLLHVDKAYMHSKYVRATYDHDIAILRLRTP
IQFSENVVPACLPTADFADEVLMKQDFGIVSGFGRLHERGSTSDILKVIRVPYVDRYTCM
LSSNYRITPSMFCAGYGNQPQDACQGDSGGPHITAYGDTHFITGIISWGEGCGRKGKYGI
YTKVSNFIPWIKTIMRRNQPSTESSTGRL
>TRINITY_DN43918_c5_g1::TRINITY_DN43918_c5_g1_i8::g.1::m.1  type:complete len:400 gc:universal TRINITY_DN43918_c5_g1_i8:222-1421(+); MatureChain: 24-400
QNRCTDRSDNCINIRNCPSILSILTGPRPLSEQALEFIRNSQCGFEGNDPKVCCNERATP
PTVPPTIPQTISQTPPPGSEITTEDPGIDLGPPNVTNHPNLRLLDHAICGPVSQQKLYGG
NSTSLHQFPWMALIAYDTGRPIPEFRCGGTVISSRYVLTAAHCVTSLPAGLRVIGVRVGD
HDISKERDCEVDNNGLEILCSEMYQDFAVESVHFHPEYNRVRLQNDIALIRLNSSVNFKP
LNAKPICLPFGTATNLNHKTAIVTGWGATEKGPRSQALLQARLPMVAYESCKDAYSRTSQ
IWHKQLCAGGQLNIDSCLGDSGGPLQAGGIYRGTSVRIIQYGIVSYGLRQCGTEGFPGVY
TKVAYYMDWILNTMRE*
