# Supplementary material for: Venomix: a simple bioinformatic pipeline for identifying and characterizing toxin gene candidates from transcriptomic data
Source: PeerJ. 2018 Jul 31;6:e5361. doi: 10.7717/peerj.5361 (PMC6074769; doi:10.7717/peerj.5361)
Supplement: Supplemental Information 4 [file peerj-06-5361-s004.gz › FinalOutput_E-20/Venom_peptide_isomerase_heavy_chain_2/genbankfile.txt]

VERSION     Q76B45.1  GI:75072482
DBSOURCE    UniProtKB: locus BLTX_BLABR, accession Q76B45;
            class: standard.
            created: Apr 3, 2007.
            sequence updated: Jul 5, 2004.
            annotation updated: Jan 7, 2015.
            xrefs: AB111919.1, BAD18893.1
            xrefs (non-sequence databases): ProteinModelPortal:Q76B45,
            SMR:Q76B45, MEROPS:S01.409, HOVERGEN:HBG013304, GO:0005576,
            GO:0004252, InterPro:IPR001254, InterPro:IPR018114,
            InterPro:IPR001314, InterPro:IPR009003, Pfam:PF00089,
            PRINTS:PR00722, SMART:SM00020, SUPFAM:SSF50494, PROSITE:PS50240,
            PROSITE:PS00134, PROSITE:PS00135
KEYWORDS    Direct protein sequencing; Disulfide bond; Glycoprotein; Hydrolase;
            Protease; Secreted; Serine protease; Signal; Toxin; Zymogen.
SOURCE      Blarina brevicauda (short-tailed shrew)
  ORGANISM  Blarina brevicauda
            Eukaryota; Metazoa; Chordata; Craniata; Vertebrata; Euteleostomi;
            Mammalia; Eutheria; Laurasiatheria; Insectivora; Soricidae;
            Soricinae; Blarina.
REFERENCE   1  (residues 1 to 282)
  AUTHORS   Kita,M., Nakamura,Y., Okumura,Y., Ohdachi,S.D., Oba,Y.,
            Yoshikuni,M., Kido,H. and Uemura,D.
  TITLE     Blarina toxin, a mammalian lethal venom from the short-tailed shrew
            Blarina brevicauda: Isolation and characterization
  JOURNAL   Proc. Natl. Acad. Sci. U.S.A. 101 (20), 7542-7547 (2004)
   PUBMED   15136743
  REMARK    NUCLEOTIDE SEQUENCE [MRNA], PROTEIN SEQUENCE OF 30-54, FUNCTION,
            CATALYTIC ACTIVITY, ENZYME REGULATION, BIOPHYSICOCHEMICAL
            PROPERTIES, AND TOXIC DOSE.;
            TISSUE=Saliva, and Salivary gland
COMMENT     [FUNCTION] Has kallikrein-like activity, converts kininogens to
            kinins, and has dilatory effects on the blood vessel walls.
            {ECO:0000269|PubMed:15136743}.
            [CATALYTIC ACTIVITY] Specificity similar to tissue-kallikrein and
            plasmin with highest activity toward Pro-Phe-Arg-MCA and
            Boc-Val-Leu-Lys-MCA. Has preference for Arg and Lys in position P1
            and hydrophobic residues in position P2.
            {ECO:0000269|PubMed:15136743}.
            [ENZYME REGULATION] Strongly inhibited by aprotinin, moderately
            inhibited by secretory leukoprotease inhibitor, the Kunitz-type
            soybean trypsin inhibitor, and leupeptin, and not inhibited by
            urinary trypsin inhibitor or alpha-1 protease inhibitor.
            {ECO:0000269|PubMed:15136743}.
            [BIOPHYSICOCHEMICAL PROPERTIES] pH dependence: Optimum pH is 9.0.
            {ECO:0000269|PubMed:15136743}.
            [SUBCELLULAR LOCATION] Secreted.
            [TISSUE SPECIFICITY] Submaxillary and sublingual salivary glands.
            [TOXIC DOSE] LD(50) is 1 mg/kg by intraperitoneal injection into
            mice. This injection causes irregular respiration, paralysis,
            convulsions and death. {ECO:0000269|PubMed:15136743}.
            [SIMILARITY] Belongs to the peptidase S1 family. Kallikrein
            subfamily. {ECO:0000255|PROSITE-ProRule:PRU00274}.
            [SIMILARITY] Contains 1 peptidase S1 domain.
            {ECO:0000255|PROSITE-ProRule:PRU00274}.
FEATURES             Location/Qualifiers
     source          1..282
                     /organism="Blarina brevicauda"
                     /db_xref="taxon:9387"
     gene            1..282
                     /gene="BTX"
     Protein         1..282
                     /gene="BTX"
                     /product="Blarina toxin"
                     /EC_number="3.4.21.-"
                     /note="BLTX"
                     /UniProtKB_evidence="Evidence at protein level"
     Region          1..17
                     /gene="BTX"
                     /region_name="Signal"
                     /experiment="experimental evidence, no additional details
                     recorded"
                     /note="{ECO:0000255}."
     Region          18..29
                     /gene="BTX"
                     /region_name="Propeptide"
                     /experiment="experimental evidence, no additional details
                     recorded"
                     /note="Activation peptide. {ECO:0000269|PubMed:15136743}.
                     /FTId=PRO_0000283773."
     Region          29..274
                     /gene="BTX"
                     /region_name="Tryp_SPc"
                     /note="Trypsin-like serine protease; smart00020"
                     /db_xref="CDD:214473"
     Region          30..282
                     /gene="BTX"
                     /region_name="Mature chain"
                     /experiment="experimental evidence, no additional details
                     recorded"
                     /note="Blarina toxin. /FTId=PRO_0000283774."
     Region          30..279
                     /gene="BTX"
                     /region_name="Domain"
                     /experiment="experimental evidence, no additional details
                     recorded"
                     /note="Peptidase S1.
                     {ECO:0000255|PROSITE-ProRule:PRU00274}."
     Region          30..277
                     /gene="BTX"
                     /region_name="Tryp_SPc"
                     /note="Trypsin-like serine protease; Many of these are
                     synthesized as inactive precursor zymogens that are
                     cleaved during limited proteolysis to generate their
                     active forms. Alignment contains also inactive enzymes
                     that have substitutions of the catalytic triad...;
                     cd00190"
                     /db_xref="CDD:238113"
     Site            30
                     /gene="BTX"
                     /site_type="cleavage"
                     /db_xref="CDD:238113"
     Bond            36..194
                     /gene="BTX"
                     /bond_type="disulfide"
                     /experiment="experimental evidence, no additional details
                     recorded"
                     /note="{ECO:0000255|PROSITE-ProRule:PRU00274}."
     Bond            57..73
                     /gene="BTX"
                     /bond_type="disulfide"
                     /experiment="experimental evidence, no additional details
                     recorded"
                     /note="{ECO:0000255|PROSITE-ProRule:PRU00274}."
     Site            order(72,138,234)
                     /gene="BTX"
                     /site_type="active"
                     /db_xref="CDD:238113"
     Site            72
                     /gene="BTX"
                     /site_type="active"
                     /experiment="experimental evidence, no additional details
                     recorded"
                     /note="Charge relay system. {ECO:0000250}."
     Site            100
                     /gene="BTX"
                     /site_type="glycosylation"
                     /experiment="experimental evidence, no additional details
                     recorded"
                     /note="O-linked (GalNAc...). {ECO:0000250}."
     Site            109
                     /gene="BTX"
                     /site_type="glycosylation"
                     /experiment="experimental evidence, no additional details
                     recorded"
                     /note="N-linked (GlcNAc...). {ECO:0000255}."
     Site            122
                     /gene="BTX"
                     /site_type="glycosylation"
                     /experiment="experimental evidence, no additional details
                     recorded"
                     /note="N-linked (GlcNAc...). {ECO:0000255}."
     Site            138
                     /gene="BTX"
                     /site_type="active"
                     /experiment="experimental evidence, no additional details
                     recorded"
                     /note="Charge relay system. {ECO:0000250}."
     Bond            170..240
                     /gene="BTX"
                     /bond_type="disulfide"
                     /experiment="experimental evidence, no additional details
                     recorded"
                     /note="{ECO:0000255|PROSITE-ProRule:PRU00274}."
     Bond            205..219
                     /gene="BTX"
                     /bond_type="disulfide"
                     /experiment="experimental evidence, no additional details
                     recorded"
                     /note="{ECO:0000255|PROSITE-ProRule:PRU00274}."
     Site            order(228,249,251)
                     /gene="BTX"
                     /site_type="other"
                     /note="substrate binding sites [chemical binding]"
                     /db_xref="CDD:238113"
     Bond            230..255
                     /gene="BTX"
                     /bond_type="disulfide"
                     /experiment="experimental evidence, no additional details
                     recorded"
                     /note="{ECO:0000255|PROSITE-ProRule:PRU00274}."
     Site            234
                     /gene="BTX"
                     /site_type="active"
                     /experiment="experimental evidence, no additional details
                     recorded"
                     /note="Charge relay system. {ECO:0000250}."
ORIGIN      
        1 mcflllcltl tlagtgavpt gpsieihsri iggwecdkhs qpwqalltft rkhnsvcggv
       61 lvhsqwvlta ahcigdnykv llglhdrsse estvqearvs arfphplynm tllnlllshk
      121 mnltffyktf lgadfshdlm llrldqpvql tdavqvldlp tqepqvgstc hvsgwgrtsq
      181 nyensfvlpe klqcveftll snnecshahm fkvteamlca ghmeggkdsc vgdsggplic
      241 dgvfqgiasw gsspcgqqgr pgiyvkvfly iswiqetika hs
//
VERSION     Q4QXT9.1  GI:82249869
DBSOURCE    UniProtKB: locus FA10_TROCA, accession Q4QXT9;
            class: standard.
            extra accessions:A5X459
            created: Dec 6, 2005.
            sequence updated: Jul 19, 2005.
            annotation updated: Jan 7, 2015.
            xrefs: AY651849.1, AAV65959.1, DQ533831.1, ABG02403.1
            xrefs (non-sequence databases): ProteinModelPortal:Q4QXT9,
            SMR:Q4QXT9, MEROPS:S01.396, HOVERGEN:HBG013304, GO:0005576,
            GO:0005509, GO:0016504, GO:0004252, GO:0007596, Gene3D:4.10.740.10,
            InterPro:IPR017857, InterPro:IPR000742, InterPro:IPR001881,
            InterPro:IPR013032, InterPro:IPR000152, InterPro:IPR018097,
            InterPro:IPR000294, InterPro:IPR012224, InterPro:IPR001254,
            InterPro:IPR018114, InterPro:IPR001314, InterPro:IPR009003,
            Pfam:PF00008, Pfam:PF00594, Pfam:PF00089, PIRSF:PIRSF001143,
            PRINTS:PR00722, PRINTS:PR00001, SMART:SM00181, SMART:SM00179,
            SMART:SM00069, SMART:SM00020, SUPFAM:SSF50494, SUPFAM:SSF57630,
            PROSITE:PS00010, PROSITE:PS00022, PROSITE:PS01186, PROSITE:PS50026,
            PROSITE:PS01187, PROSITE:PS00011, PROSITE:PS50998, PROSITE:PS50240,
            PROSITE:PS00134, PROSITE:PS00135
KEYWORDS    Calcium; Cleavage on pair of basic residues; Disulfide bond;
            EGF-like domain; Gamma-carboxyglutamic acid; Glycoprotein;
            Hemostasis; Hydrolase; Hydroxylation; Protease; Prothrombin
            activator; Repeat; Secreted; Serine protease; Signal; Toxin;
            Zymogen.
SOURCE      Tropidechis carinatus
  ORGANISM  Tropidechis carinatus
            Eukaryota; Metazoa; Chordata; Craniata; Vertebrata; Euteleostomi;
            Lepidosauria; Squamata; Bifurcata; Unidentata; Episquamata;
            Toxicofera; Serpentes; Colubroidea; Elapidae; Notechinae;
            Tropidechis.
REFERENCE   1  (residues 1 to 483)
  AUTHORS   Reza,A., Swarup,S. and Manjunatha Kini,R.
  TITLE     Two parallel prothrombin activator systems in Australian
            rough-scaled snake, Tropidechis carinatus. Structural comparison of
            venom prothrombin activator with blood coagulation factor X
  JOURNAL   Thromb. Haemost. 93 (1), 40-47 (2005)
   PUBMED   15630489
  REMARK    NUCLEOTIDE SEQUENCE [MRNA].;
            TISSUE=Liver
REFERENCE   2  (residues 1 to 483)
  AUTHORS   Reza,M.A., Swarup,S. and Kini,R.M.
  TITLE     Structure of two genes encoding parallel prothrombin activators in
            Tropidechis carinatus snake: gene duplication and recruitment of
            factor X gene to the venom gland
  JOURNAL   J. Thromb. Haemost. 5 (1), 117-126 (2007)
   PUBMED   17239167
  REMARK    NUCLEOTIDE SEQUENCE [GENOMIC DNA / MRNA].;
            TISSUE=Liver
COMMENT     [FUNCTION] Factor Xa is a vitamin K-dependent glycoprotein that
            converts prothrombin to thrombin in the presence of factor Va,
            calcium and phospholipid during blood clotting. {ECO:0000250}.
            [CATALYTIC ACTIVITY] Selective cleavage of Arg-|-Thr and then
            Arg-|-Ile bonds in prothrombin to form thrombin.
            [ENZYME REGULATION] Inhibited by SERPINA5. {ECO:0000250}.
            [SUBUNIT] The two chains are formed from a single-chain precursor
            by the excision of two Arg residues and are held together by 1 or
            more disulfide bonds. Forms a heterodimer with SERPINA5 (By
            similarity). {ECO:0000250}.
            [SUBCELLULAR LOCATION] Secreted {ECO:0000250}.
            [TISSUE SPECIFICITY] Plasma; synthesized in the liver.
            [PTM] Gamma-carboxyglutamate residues are formed by vitamin K
            dependent carboxylation. These residues are essential for the
            binding of calcium.
            [PTM] The activation peptide is cleaved by factor IXa (in the
            intrinsic pathway), or by factor VIIa (in the extrinsic pathway).
            {ECO:0000250}.
            [PTM] The iron and 2-oxoglutarate dependent 3-hydroxylation of
            aspartate and asparagine is (R) stereospecific within EGF domains.
            {ECO:0000250}.
            [SIMILARITY] Belongs to the peptidase S1 family. Snake venom
            subfamily. {ECO:0000255|PROSITE-ProRule:PRU00274}.
            [SIMILARITY] Contains 2 EGF-like domains.
            {ECO:0000255|PROSITE-ProRule:PRU00076}.
            [SIMILARITY] Contains 1 Gla (gamma-carboxy-glutamate) domain.
            {ECO:0000255|PROSITE-ProRule:PRU00463}.
            [SIMILARITY] Contains 1 peptidase S1 domain.
            {ECO:0000255|PROSITE-ProRule:PRU00274}.
            [WEB RESOURCE] Name=Wikipedia; Note=Factor X entry;
            URL='http://en.wikipedia.org/wiki/Factor_X'.
FEATURES             Location/Qualifiers
     source          1..483
                     /organism="Tropidechis carinatus"
                     /db_xref="taxon:100989"
     gene            1..483
                     /gene="F10"
                     /gene_synonym="TrFX"
     Protein         1..483
                     /gene="F10"
                     /gene_synonym="TrFX"
                     /product="Coagulation factor X"
                     /EC_number="3.4.21.6"
                     /UniProtKB_evidence="Evidence at transcript level"
     Region          1..20
                     /gene="F10"
                     /gene_synonym="TrFX"
                     /region_name="Signal"
                     /experiment="experimental evidence, no additional details
                     recorded"
                     /note="{ECO:0000255}."
     Region          21..40
                     /gene="F10"
                     /gene_synonym="TrFX"
                     /region_name="Propeptide"
                     /experiment="experimental evidence, no additional details
                     recorded"
                     /note="{ECO:0000250}. /FTId=PRO_0000043201."
     Region          23..85
                     /gene="F10"
                     /gene_synonym="TrFX"
                     /region_name="GLA"
                     /note="Domain containing Gla (gamma-carboxyglutamate)
                     residues; smart00069"
                     /db_xref="CDD:214503"
     Region          41..483
                     /gene="F10"
                     /gene_synonym="TrFX"
                     /region_name="Mature chain"
                     /experiment="experimental evidence, no additional details
                     recorded"
                     /note="Coagulation factor X. /FTId=PRO_0000043202."
     Region          41..180
                     /gene="F10"
                     /gene_synonym="TrFX"
                     /region_name="Mature chain"
                     /experiment="experimental evidence, no additional details
                     recorded"
                     /note="Factor X light chain. /FTId=PRO_0000043203."
     Region          41..86
                     /gene="F10"
                     /gene_synonym="TrFX"
                     /region_name="Domain"
                     /experiment="experimental evidence, no additional details
                     recorded"
                     /note="Gla. {ECO:0000255|PROSITE-ProRule:PRU00463}."
     Site            46
                     /gene="F10"
                     /gene_synonym="TrFX"
                     /site_type="modified"
                     /experiment="experimental evidence, no additional details
                     recorded"
                     /note="4-carboxyglutamate.
                     {ECO:0000255|PROSITE-ProRule:PRU00463}."
     Site            47
                     /gene="F10"
                     /gene_synonym="TrFX"
                     /site_type="modified"
                     /experiment="experimental evidence, no additional details
                     recorded"
                     /note="4-carboxyglutamate.
                     {ECO:0000255|PROSITE-ProRule:PRU00463}."
     Site            54
                     /gene="F10"
                     /gene_synonym="TrFX"
                     /site_type="modified"
                     /experiment="experimental evidence, no additional details
                     recorded"
                     /note="4-carboxyglutamate.
                     {ECO:0000255|PROSITE-ProRule:PRU00463}."
     Site            56
                     /gene="F10"
                     /gene_synonym="TrFX"
                     /site_type="modified"
                     /experiment="experimental evidence, no additional details
                     recorded"
                     /note="4-carboxyglutamate.
                     {ECO:0000255|PROSITE-ProRule:PRU00463}."
     Bond            57..62
                     /gene="F10"
                     /gene_synonym="TrFX"
                     /bond_type="disulfide"
                     /experiment="experimental evidence, no additional details
                     recorded"
                     /note="{ECO:0000250}."
     Site            59
                     /gene="F10"
                     /gene_synonym="TrFX"
                     /site_type="modified"
                     /experiment="experimental evidence, no additional details
                     recorded"
                     /note="4-carboxyglutamate.
                     {ECO:0000255|PROSITE-ProRule:PRU00463}."
     Site            60
                     /gene="F10"
                     /gene_synonym="TrFX"
                     /site_type="modified"
                     /experiment="experimental evidence, no additional details
                     recorded"
                     /note="4-carboxyglutamate.
                     {ECO:0000255|PROSITE-ProRule:PRU00463}."
     Site            65
                     /gene="F10"
                     /gene_synonym="TrFX"
                     /site_type="modified"
                     /experiment="experimental evidence, no additional details
                     recorded"
                     /note="4-carboxyglutamate.
                     {ECO:0000255|PROSITE-ProRule:PRU00463}."
     Site            66
                     /gene="F10"
                     /gene_synonym="TrFX"
                     /site_type="modified"
                     /experiment="experimental evidence, no additional details
                     recorded"
                     /note="4-carboxyglutamate.
                     {ECO:0000255|PROSITE-ProRule:PRU00463}."
     Site            69
                     /gene="F10"
                     /gene_synonym="TrFX"
                     /site_type="modified"
                     /experiment="experimental evidence, no additional details
                     recorded"
                     /note="4-carboxyglutamate.
                     {ECO:0000255|PROSITE-ProRule:PRU00463}."
     Site            72
                     /gene="F10"
                     /gene_synonym="TrFX"
                     /site_type="modified"
                     /experiment="experimental evidence, no additional details
                     recorded"
                     /note="4-carboxyglutamate.
                     {ECO:0000255|PROSITE-ProRule:PRU00463}."
     Site            75
                     /gene="F10"
                     /gene_synonym="TrFX"
                     /site_type="modified"
                     /experiment="experimental evidence, no additional details
                     recorded"
                     /note="4-carboxyglutamate.
                     {ECO:0000255|PROSITE-ProRule:PRU00463}."
     Region          86..122
                     /gene="F10"
                     /gene_synonym="TrFX"
                     /region_name="Domain"
                     /experiment="experimental evidence, no additional details
                     recorded"
                     /note="EGF-like 1; calcium-binding.
                     {ECO:0000255|PROSITE-ProRule:PRU00076}."
     Region          86..122
                     /gene="F10"
                     /gene_synonym="TrFX"
                     /region_name="EGF_CA"
                     /note="Calcium-binding EGF-like domain, present in a large
                     number of membrane-bound and extracellular (mostly animal)
                     proteins. Many of these proteins require calcium for their
                     biological function and calcium-binding sites have been
                     found to be located at the...; cd00054"
                     /db_xref="CDD:238011"
     Site            order(86,89,103)
                     /gene="F10"
                     /gene_synonym="TrFX"
                     /site_type="other"
                     /note="Ca2+ binding site [ion binding]"
                     /db_xref="CDD:238011"
     Bond            90..101
                     /gene="F10"
                     /gene_synonym="TrFX"
                     /bond_type="disulfide"
                     /experiment="experimental evidence, no additional details
                     recorded"
                     /note="{ECO:0000250}."
     Site            92
                     /gene="F10"
                     /gene_synonym="TrFX"
                     /site_type="glycosylation"
                     /experiment="experimental evidence, no additional details
                     recorded"
                     /note="O-linked (Hex...). {ECO:0000250}."
     Bond            95..110
                     /gene="F10"
                     /gene_synonym="TrFX"
                     /bond_type="disulfide"
                     /experiment="experimental evidence, no additional details
                     recorded"
                     /note="{ECO:0000250}."
     Site            103
                     /gene="F10"
                     /gene_synonym="TrFX"
                     /site_type="modified"
                     /experiment="experimental evidence, no additional details
                     recorded"
                     /note="(3R)-3-hydroxyaspartate. {ECO:0000250}."
     Bond            112..121
                     /gene="F10"
                     /gene_synonym="TrFX"
                     /bond_type="disulfide"
                     /experiment="experimental evidence, no additional details
                     recorded"
                     /note="{ECO:0000250}."
     Region          125..165
                     /gene="F10"
                     /gene_synonym="TrFX"
                     /region_name="Domain"
                     /experiment="experimental evidence, no additional details
                     recorded"
                     /note="EGF-like 2.
                     {ECO:0000255|PROSITE-ProRule:PRU00076}."
     Region          129..164
                     /gene="F10"
                     /gene_synonym="TrFX"
                     /region_name="FXa_inhibition"
                     /note="Coagulation Factor Xa inhibitory site; pfam14670"
                     /db_xref="CDD:258808"
     Bond            129..140
                     /gene="F10"
                     /gene_synonym="TrFX"
                     /bond_type="disulfide"
                     /experiment="experimental evidence, no additional details
                     recorded"
                     /note="{ECO:0000250}."
     Bond            136..149
                     /gene="F10"
                     /gene_synonym="TrFX"
                     /bond_type="disulfide"
                     /experiment="experimental evidence, no additional details
                     recorded"
                     /note="{ECO:0000250}."
     Bond            151..164
                     /gene="F10"
                     /gene_synonym="TrFX"
                     /bond_type="disulfide"
                     /experiment="experimental evidence, no additional details
                     recorded"
                     /note="{ECO:0000250}."
     Bond            172..345
                     /gene="F10"
                     /gene_synonym="TrFX"
                     /bond_type="disulfide"
                     /experiment="experimental evidence, no additional details
                     recorded"
                     /note="Interchain (between light and heavy chains).
                     {ECO:0000255|PROSITE-ProRule:PRU00076,
                     ECO:0000255|PROSITE-ProRule:PRU00274,
                     ECO:0000255|PROSITE-ProRule:PRU00463}."
     Region          183..483
                     /gene="F10"
                     /gene_synonym="TrFX"
                     /region_name="Mature chain"
                     /experiment="experimental evidence, no additional details
                     recorded"
                     /note="Factor X heavy chain. /FTId=PRO_0000043204."
     Region          183..238
                     /gene="F10"
                     /gene_synonym="TrFX"
                     /region_name="Propeptide"
                     /experiment="experimental evidence, no additional details
                     recorded"
                     /note="Activation peptide. {ECO:0000250}.
                     /FTId=PRO_0000043205."
     Site            211
                     /gene="F10"
                     /gene_synonym="TrFX"
                     /site_type="glycosylation"
                     /experiment="experimental evidence, no additional details
                     recorded"
                     /note="N-linked (GlcNAc...). {ECO:0000255}."
     Site            223
                     /gene="F10"
                     /gene_synonym="TrFX"
                     /site_type="glycosylation"
                     /experiment="experimental evidence, no additional details
                     recorded"
                     /note="N-linked (GlcNAc...). {ECO:0000255}."
     Region          238..465
                     /gene="F10"
                     /gene_synonym="TrFX"
                     /region_name="Tryp_SPc"
                     /note="Trypsin-like serine protease; smart00020"
                     /db_xref="CDD:214473"
     Region          239..483
                     /gene="F10"
                     /gene_synonym="TrFX"
                     /region_name="Mature chain"
                     /experiment="experimental evidence, no additional details
                     recorded"
                     /note="Activated factor Xa heavy chain.
                     /FTId=PRO_0000043206."
     Region          239..470
                     /gene="F10"
                     /gene_synonym="TrFX"
                     /region_name="Domain"
                     /experiment="experimental evidence, no additional details
                     recorded"
                     /note="Peptidase S1.
                     {ECO:0000255|PROSITE-ProRule:PRU00274}."
     Region          239..468
                     /gene="F10"
                     /gene_synonym="TrFX"
                     /region_name="Tryp_SPc"
                     /note="Trypsin-like serine protease; Many of these are
                     synthesized as inactive precursor zymogens that are
                     cleaved during limited proteolysis to generate their
                     active forms. Alignment contains also inactive enzymes
                     that have substitutions of the catalytic triad...;
                     cd00190"
                     /db_xref="CDD:238113"
     Site            239
                     /gene="F10"
                     /gene_synonym="TrFX"
                     /site_type="cleavage"
                     /db_xref="CDD:238113"
     Site            241
                     /gene="F10"
                     /gene_synonym="TrFX"
                     /site_type="glycosylation"
                     /experiment="experimental evidence, no additional details
                     recorded"
                     /note="N-linked (GlcNAc...). {ECO:0000255}."
     Bond            245..250
                     /gene="F10"
                     /gene_synonym="TrFX"
                     /bond_type="disulfide"
                     /experiment="experimental evidence, no additional details
                     recorded"
                     /note="{ECO:0000250}."
     Bond            265..281
                     /gene="F10"
                     /gene_synonym="TrFX"
                     /bond_type="disulfide"
                     /experiment="experimental evidence, no additional details
                     recorded"
                     /note="{ECO:0000250}."
     Site            order(280,325,422)
                     /gene="F10"
                     /gene_synonym="TrFX"
                     /site_type="active"
                     /db_xref="CDD:238113"
     Site            280
                     /gene="F10"
                     /gene_synonym="TrFX"
                     /site_type="active"
                     /experiment="experimental evidence, no additional details
                     recorded"
                     /note="Charge relay system. {ECO:0000250}."
     Site            283
                     /gene="F10"
                     /gene_synonym="TrFX"
                     /site_type="glycosylation"
                     /experiment="experimental evidence, no additional details
                     recorded"
                     /note="N-linked (GlcNAc...). {ECO:0000255}."
     Site            325
                     /gene="F10"
                     /gene_synonym="TrFX"
                     /site_type="active"
                     /experiment="experimental evidence, no additional details
                     recorded"
                     /note="Charge relay system. {ECO:0000250}."
     Bond            393..407
                     /gene="F10"
                     /gene_synonym="TrFX"
                     /bond_type="disulfide"
                     /experiment="experimental evidence, no additional details
                     recorded"
                     /note="{ECO:0000250}."
     Site            order(416,441,443)
                     /gene="F10"
                     /gene_synonym="TrFX"
                     /site_type="other"
                     /note="substrate binding sites [chemical binding]"
                     /db_xref="CDD:238113"
     Bond            418..446
                     /gene="F10"
                     /gene_synonym="TrFX"
                     /bond_type="disulfide"
                     /experiment="experimental evidence, no additional details
                     recorded"
                     /note="{ECO:0000250}."
     Site            422
                     /gene="F10"
                     /gene_synonym="TrFX"
                     /site_type="active"
                     /experiment="experimental evidence, no additional details
                     recorded"
                     /note="Charge relay system. {ECO:0000250}."
ORIGIN      
        1 mapqlllcli ltflwslsea esnvflkskv anrflqrtkr anslfeefka gniereciee
       61 rcskeearea fednektetf wnvyvdgdqc ssnpchyggt ckdgigsytc tclagyegkn
      121 cqyvlyqscr vdngncwhfc kpvqneiqcs caesyllgdd gyscvaggdf scgrnikarn
      181 kreaslpdfq tdfsddydai dennfvetpt nfsglvptvq sqnatllkks dnpspdirvv
      241 ngtdcklgec pwqallindq gdgfcggtil spiyvltaah cinqtkyirv vvgeidisrk
      301 ktgrllsvdk iyvhqkfvps tydydialiq mktpiqfsen vvpaclptad fanqvlmkqd
      361 fgivsgfgrt rergqtsntl kvvtlpyvdr htcmlssnfp itqnmfcagy ntlpqdacqg
      421 dsggphitay rdthfitgii swgegcaqtg kygaytkvsr filwikrimr lklpstesst
      481 grl
//
VERSION     A6MFK7.1  GI:338818097
DBSOURCE    UniProtKB: locus FAXD1_DEMVE, accession A6MFK7;
            class: standard.
            created: Jun 28, 2011.
            sequence updated: Jul 24, 2007.
            annotation updated: Oct 29, 2014.
            xrefs: DQ917518.1, ABK63547.1
            xrefs (non-sequence databases): ProteinModelPortal:A6MFK7,
            SMR:A6MFK7, MEROPS:S01.396, HOVERGEN:HBG013304, GO:0005576,
            GO:0005509, GO:0016504, GO:0004252, GO:0007596, GO:0044469,
            GO:0035807, Gene3D:4.10.740.10, InterPro:IPR017857,
            InterPro:IPR000742, InterPro:IPR001881, InterPro:IPR013032,
            InterPro:IPR000152, InterPro:IPR018097, InterPro:IPR000294,
            InterPro:IPR012224, InterPro:IPR001254, InterPro:IPR018114,
            InterPro:IPR001314, InterPro:IPR009003, Pfam:PF00008, Pfam:PF00594,
            Pfam:PF00089, PIRSF:PIRSF001143, PRINTS:PR00722, PRINTS:PR00001,
            SMART:SM00181, SMART:SM00179, SMART:SM00069, SMART:SM00020,
            SUPFAM:SSF50494, SUPFAM:SSF57630, PROSITE:PS00010, PROSITE:PS00022,
            PROSITE:PS01186, PROSITE:PS50026, PROSITE:PS01187, PROSITE:PS00011,
            PROSITE:PS50998, PROSITE:PS50240, PROSITE:PS00134, PROSITE:PS00135
KEYWORDS    Blood coagulation cascade activating toxin; Calcium; Cleavage on
            pair of basic residues; Direct protein sequencing; Disulfide bond;
            EGF-like domain; Gamma-carboxyglutamic acid; Glycoprotein;
            Hemostasis impairing toxin; Hydrolase; Protease; Prothrombin
            activator; Repeat; Secreted; Serine protease; Signal; Toxin.
SOURCE      Demansia vestigiata (black whip snake)
  ORGANISM  Demansia vestigiata
            Eukaryota; Metazoa; Chordata; Craniata; Vertebrata; Euteleostomi;
            Lepidosauria; Squamata; Bifurcata; Unidentata; Episquamata;
            Toxicofera; Serpentes; Colubroidea; Elapidae; Notechinae; Demansia.
REFERENCE   1  (residues 1 to 473)
  AUTHORS   St Pierre,L., Birrell,G.W., Earl,S.T., Wallis,T.P., Gorman,J.J., de
            Jersey,J., Masci,P.P. and Lavin,M.F.
  TITLE     Diversity of toxic components from the venom of the evolutionarily
            distinct black whip snake, Demansia vestigiata
  JOURNAL   J. Proteome Res. 6 (8), 3093-3107 (2007)
   PUBMED   17608513
  REMARK    NUCLEOTIDE SEQUENCE [MRNA], PROTEIN SEQUENCE OF 134-140; 163-174;
            348-359; 372-380 AND 427-434, SUBCELLULAR LOCATION, TISSUE
            SPECIFICITY, AND IDENTIFICATION BY MASS SPECTROMETRY.;
            TISSUE=Venom, and Venom gland
REFERENCE   2  (residues 1 to 473)
  AUTHORS   Manjunatha Kini,R., Morita,T. and Rosing,J.
  CONSRTM   Registry of Exogenous Hemostatic Factors of the Scientific and
            Standardization Committee of the International Society on
            Thrombosis and Haemostasis
  TITLE     Classification and nomenclature of prothrombin activators isolated
            from snake venoms
  JOURNAL   Thromb. Haemost. 86 (2), 710-711 (2001)
   PUBMED   11522026
  REMARK    NOMENCLATURE.
COMMENT     [FUNCTION] Snake prothrombin activator that attacks the hemostatic
            system of prey. This protein is functionally similar to blood
            coagulation factor Xa (By similarity). {ECO:0000250}.
            [CATALYTIC ACTIVITY] Selective cleavage of Arg-|-Thr and then
            Arg-|-Ile bonds in prothrombin to form thrombin.
            [SUBUNIT] Heterodimer of a light chain and a heavy chain;
            disulfide-linked. {ECO:0000250}.
            [SUBCELLULAR LOCATION] Secreted {ECO:0000269|PubMed:17608513}.
            [TISSUE SPECIFICITY] Expressed by the venom gland.
            {ECO:0000269|PubMed:17608513}.
            [PTM] The vitamin K-dependent, enzymatic carboxylation of some
            glutamate residues allows the modified protein to bind calcium.
            {ECO:0000250}.
            [MISCELLANEOUS] Is classified in the group D of snake venom
            prothrombin activators, since it requires the mammalian factor Va
            for maximal activity for the cleavage of prothrombin.
            [MISCELLANEOUS] In contrast to blood coagulation factors that
            circulate as inactive zymogen in plasma, venom prothrombin
            activators are always found in the active form in the venom.
            [SIMILARITY] Belongs to the peptidase S1 family. Snake venom
            subfamily. {ECO:0000255|PROSITE-ProRule:PRU00274}.
            [SIMILARITY] Contains 2 EGF-like domains.
            {ECO:0000255|PROSITE-ProRule:PRU00076}.
            [SIMILARITY] Contains 1 Gla (gamma-carboxy-glutamate) domain.
            {ECO:0000255|PROSITE-ProRule:PRU00463}.
            [SIMILARITY] Contains 1 peptidase S1 domain.
            {ECO:0000255|PROSITE-ProRule:PRU00274}.
            [CAUTION] Lacks the Cys residue in position 255 that is replaced by
            a Gly residue, resulting of a loss a disulfide bond. This may
            contribute to a probable lower procoagulant activity.
            {ECO:0000305}.
FEATURES             Location/Qualifiers
     source          1..473
                     /organism="Demansia vestigiata"
                     /db_xref="taxon:412038"
     Protein         1..473
                     /product="Venom prothrombin activator vestarin-D1"
                     /EC_number="3.4.21.6"
                     /note="vPA; Venom coagulation factor Xa-like protease"
                     /UniProtKB_evidence="Evidence at protein level"
     Region          1..20
                     /region_name="Signal"
                     /experiment="experimental evidence, no additional details
                     recorded"
                     /note="{ECO:0000255}."
     Region          21..40
                     /region_name="Propeptide"
                     /experiment="experimental evidence, no additional details
                     recorded"
                     /note="{ECO:0000250}. /FTId=PRO_0000409894."
     Region          23..85
                     /region_name="GLA"
                     /note="Domain containing Gla (gamma-carboxyglutamate)
                     residues; smart00069"
                     /db_xref="CDD:214503"
     Region          41..181
                     /region_name="Mature chain"
                     /experiment="experimental evidence, no additional details
                     recorded"
                     /note="Vestarin-D1 light chain. /FTId=PRO_5000254111."
     Region          41..86
                     /region_name="Domain"
                     /experiment="experimental evidence, no additional details
                     recorded"
                     /note="Gla. {ECO:0000255|PROSITE-ProRule:PRU00463}."
     Site            46
                     /site_type="modified"
                     /experiment="experimental evidence, no additional details
                     recorded"
                     /note="4-carboxyglutamate.
                     {ECO:0000255|PROSITE-ProRule:PRU00463}."
     Site            47
                     /site_type="modified"
                     /experiment="experimental evidence, no additional details
                     recorded"
                     /note="4-carboxyglutamate.
                     {ECO:0000255|PROSITE-ProRule:PRU00463}."
     Site            54
                     /site_type="modified"
                     /experiment="experimental evidence, no additional details
                     recorded"
                     /note="4-carboxyglutamate.
                     {ECO:0000255|PROSITE-ProRule:PRU00463}."
     Site            56
                     /site_type="modified"
                     /experiment="experimental evidence, no additional details
                     recorded"
                     /note="4-carboxyglutamate.
                     {ECO:0000255|PROSITE-ProRule:PRU00463}."
     Bond            57..62
                     /bond_type="disulfide"
                     /experiment="experimental evidence, no additional details
                     recorded"
                     /note="{ECO:0000250}."
     Site            59
                     /site_type="modified"
                     /experiment="experimental evidence, no additional details
                     recorded"
                     /note="4-carboxyglutamate.
                     {ECO:0000255|PROSITE-ProRule:PRU00463}."
     Site            60
                     /site_type="modified"
                     /experiment="experimental evidence, no additional details
                     recorded"
                     /note="4-carboxyglutamate.
                     {ECO:0000255|PROSITE-ProRule:PRU00463}."
     Site            65
                     /site_type="modified"
                     /experiment="experimental evidence, no additional details
                     recorded"
                     /note="4-carboxyglutamate.
                     {ECO:0000255|PROSITE-ProRule:PRU00463}."
     Site            66
                     /site_type="modified"
                     /experiment="experimental evidence, no additional details
                     recorded"
                     /note="4-carboxyglutamate.
                     {ECO:0000255|PROSITE-ProRule:PRU00463}."
     Site            69
                     /site_type="modified"
                     /experiment="experimental evidence, no additional details
                     recorded"
                     /note="4-carboxyglutamate.
                     {ECO:0000255|PROSITE-ProRule:PRU00463}."
     Site            72
                     /site_type="modified"
                     /experiment="experimental evidence, no additional details
                     recorded"
                     /note="4-carboxyglutamate.
                     {ECO:0000255|PROSITE-ProRule:PRU00463}."
     Site            75
                     /site_type="modified"
                     /experiment="experimental evidence, no additional details
                     recorded"
                     /note="4-carboxyglutamate.
                     {ECO:0000255|PROSITE-ProRule:PRU00463}."
     Region          86..122
                     /region_name="Domain"
                     /experiment="experimental evidence, no additional details
                     recorded"
                     /note="EGF-like 1; calcium-binding.
                     {ECO:0000255|PROSITE-ProRule:PRU00076}."
     Region          86..122
                     /region_name="EGF_CA"
                     /note="Calcium-binding EGF-like domain, present in a large
                     number of membrane-bound and extracellular (mostly animal)
                     proteins. Many of these proteins require calcium for their
                     biological function and calcium-binding sites have been
                     found to be located at the...; cd00054"
                     /db_xref="CDD:238011"
     Site            order(86,89,103)
                     /site_type="other"
                     /note="Ca2+ binding site [ion binding]"
                     /db_xref="CDD:238011"
     Bond            90..101
                     /bond_type="disulfide"
                     /experiment="experimental evidence, no additional details
                     recorded"
                     /note="{ECO:0000250}."
     Site            92
                     /site_type="glycosylation"
                     /experiment="experimental evidence, no additional details
                     recorded"
                     /note="O-linked (Hex...). {ECO:0000250}."
     Bond            95..110
                     /bond_type="disulfide"
                     /experiment="experimental evidence, no additional details
                     recorded"
                     /note="{ECO:0000250}."
     Bond            112..121
                     /bond_type="disulfide"
                     /experiment="experimental evidence, no additional details
                     recorded"
                     /note="{ECO:0000250}."
     Region          129..164
                     /region_name="Domain"
                     /experiment="experimental evidence, no additional details
                     recorded"
                     /note="EGF-like 2.
                     {ECO:0000255|PROSITE-ProRule:PRU00076}."
     Region          129..164
                     /region_name="FXa_inhibition"
                     /note="Coagulation Factor Xa inhibitory site; pfam14670"
                     /db_xref="CDD:258808"
     Bond            129..140
                     /bond_type="disulfide"
                     /experiment="experimental evidence, no additional details
                     recorded"
                     /note="{ECO:0000250}."
     Bond            136..149
                     /bond_type="disulfide"
                     /experiment="experimental evidence, no additional details
                     recorded"
                     /note="{ECO:0000250}."
     Bond            151..164
                     /bond_type="disulfide"
                     /experiment="experimental evidence, no additional details
                     recorded"
                     /note="{ECO:0000250}."
     Bond            172..335
                     /bond_type="disulfide"
                     /experiment="experimental evidence, no additional details
                     recorded"
                     /note="Interchain (between light and heavy chains).
                     {ECO:0000255|PROSITE-ProRule:PRU00076,
                     ECO:0000255|PROSITE-ProRule:PRU00274,
                     ECO:0000255|PROSITE-ProRule:PRU00463}."
     Region          182..228
                     /region_name="Propeptide"
                     /experiment="experimental evidence, no additional details
                     recorded"
                     /note="Activation peptide. {ECO:0000250}.
                     /FTId=PRO_0000409895."
     Region          228..455
                     /region_name="Tryp_SPc"
                     /note="Trypsin-like serine protease; smart00020"
                     /db_xref="CDD:214473"
     Region          229..473
                     /region_name="Mature chain"
                     /experiment="experimental evidence, no additional details
                     recorded"
                     /note="Vestarin-D1 heavy chain. /FTId=PRO_0000409896."
     Region          229..460
                     /region_name="Domain"
                     /experiment="experimental evidence, no additional details
                     recorded"
                     /note="Peptidase S1.
                     {ECO:0000255|PROSITE-ProRule:PRU00274}."
     Region          229..458
                     /region_name="Tryp_SPc"
                     /note="Trypsin-like serine protease; Many of these are
                     synthesized as inactive precursor zymogens that are
                     cleaved during limited proteolysis to generate their
                     active forms. Alignment contains also inactive enzymes
                     that have substitutions of the catalytic triad...;
                     cd00190"
                     /db_xref="CDD:238113"
     Site            229
                     /site_type="cleavage"
                     /db_xref="CDD:238113"
     Bond            235..240
                     /bond_type="disulfide"
                     /experiment="experimental evidence, no additional details
                     recorded"
                     /note="{ECO:0000250}."
     Site            order(270,315,412)
                     /site_type="active"
                     /db_xref="CDD:238113"
     Site            270
                     /site_type="active"
                     /experiment="experimental evidence, no additional details
                     recorded"
                     /note="Charge relay system. {ECO:0000250}."
     Site            273
                     /site_type="glycosylation"
                     /experiment="experimental evidence, no additional details
                     recorded"
                     /note="N-linked (GlcNAc...). {ECO:0000255}."
     Site            315
                     /site_type="active"
                     /experiment="experimental evidence, no additional details
                     recorded"
                     /note="Charge relay system. {ECO:0000250}."
     Bond            383..397
                     /bond_type="disulfide"
                     /experiment="experimental evidence, no additional details
                     recorded"
                     /note="{ECO:0000250}."
     Site            order(406,431,433)
                     /site_type="other"
                     /note="substrate binding sites [chemical binding]"
                     /db_xref="CDD:238113"
     Bond            408..436
                     /bond_type="disulfide"
                     /experiment="experimental evidence, no additional details
                     recorded"
                     /note="{ECO:0000250}."
     Site            412
                     /site_type="active"
                     /experiment="experimental evidence, no additional details
                     recorded"
                     /note="Charge relay system. {ECO:0000250}."
ORIGIN      
        1 mapqlllcli qtflwslpea esnvflksnv anrflqrtkr ansgfeeiyp anferecvee
       61 rcskeearev feddekteaf wtvyvdgdqc lsnpchyggt ckdgigsytc tclagyegkn
      121 cehdllkscr vdngncwhfc kpvqndtqcs caegyrlgdn gfsciaegef scgrniksrn
      181 kreaslpdfq tdfsddydai dennlietvq sqsatllkks dnpnpdiriv ngldcklgec
      241 pwqavlidek gtafgggtil spyfvltaah cinktksiav vvgqvdisrk etrrllsvdk
      301 vythpkyvhv tndydiaiiq lktpiqfsen vvpaclptad fanhvlmkqd fgivsgfgri
      361 eekgptsnil kvvmvpyvdr htcilstkip itrnmfcagy gnqpedaceg dsggphitay
      421 kdthfltgiv swgegcgrdg kygiytkvsn flpwiktimr rkqpstesst grl
//
VERSION     A6MFK8.1  GI:338818098
DBSOURCE    UniProtKB: locus FAXD2_DEMVE, accession A6MFK8;
            class: standard.
            created: Jun 28, 2011.
            sequence updated: Jul 24, 2007.
            annotation updated: Oct 29, 2014.
            xrefs: DQ917519.1, ABK63548.1
            xrefs (non-sequence databases): ProteinModelPortal:A6MFK8,
            SMR:A6MFK8, MEROPS:S01.396, HOVERGEN:HBG013304, GO:0005576,
            GO:0005509, GO:0016504, GO:0004252, GO:0007596, GO:0044469,
            GO:0035807, Gene3D:4.10.740.10, InterPro:IPR017857,
            InterPro:IPR000742, InterPro:IPR001881, InterPro:IPR013032,
            InterPro:IPR000152, InterPro:IPR018097, InterPro:IPR000294,
            InterPro:IPR012224, InterPro:IPR001254, InterPro:IPR018114,
            InterPro:IPR001314, InterPro:IPR009003, Pfam:PF00008, Pfam:PF00594,
            Pfam:PF00089, PIRSF:PIRSF001143, PRINTS:PR00722, PRINTS:PR00001,
            SMART:SM00181, SMART:SM00179, SMART:SM00069, SMART:SM00020,
            SUPFAM:SSF50494, SUPFAM:SSF57630, PROSITE:PS00010, PROSITE:PS00022,
            PROSITE:PS01186, PROSITE:PS50026, PROSITE:PS01187, PROSITE:PS00011,
            PROSITE:PS50998, PROSITE:PS50240, PROSITE:PS00134, PROSITE:PS00135
KEYWORDS    Blood coagulation cascade activating toxin; Calcium; Cleavage on
            pair of basic residues; Direct protein sequencing; Disulfide bond;
            EGF-like domain; Gamma-carboxyglutamic acid; Glycoprotein;
            Hemostasis impairing toxin; Hydrolase; Protease; Prothrombin
            activator; Repeat; Secreted; Serine protease; Signal; Toxin.
SOURCE      Demansia vestigiata (black whip snake)
  ORGANISM  Demansia vestigiata
            Eukaryota; Metazoa; Chordata; Craniata; Vertebrata; Euteleostomi;
            Lepidosauria; Squamata; Bifurcata; Unidentata; Episquamata;
            Toxicofera; Serpentes; Colubroidea; Elapidae; Notechinae; Demansia.
REFERENCE   1  (residues 1 to 471)
  AUTHORS   St Pierre,L., Birrell,G.W., Earl,S.T., Wallis,T.P., Gorman,J.J., de
            Jersey,J., Masci,P.P. and Lavin,M.F.
  TITLE     Diversity of toxic components from the venom of the evolutionarily
            distinct black whip snake, Demansia vestigiata
  JOURNAL   J. Proteome Res. 6 (8), 3093-3107 (2007)
   PUBMED   17608513
  REMARK    NUCLEOTIDE SEQUENCE [MRNA], PROTEIN SEQUENCE OF 134-140; 346-357
            AND 390-403, SUBCELLULAR LOCATION, TISSUE SPECIFICITY, AND
            IDENTIFICATION BY MASS SPECTROMETRY.;
            TISSUE=Venom, and Venom gland
REFERENCE   2  (residues 1 to 471)
  AUTHORS   Manjunatha Kini,R., Morita,T. and Rosing,J.
  CONSRTM   Registry of Exogenous Hemostatic Factors of the Scientific and
            Standardization Committee of the International Society on
            Thrombosis and Haemostasis
  TITLE     Classification and nomenclature of prothrombin activators isolated
            from snake venoms
  JOURNAL   Thromb. Haemost. 86 (2), 710-711 (2001)
   PUBMED   11522026
  REMARK    NOMENCLATURE.
COMMENT     [FUNCTION] Snake prothrombin activator that attacks the hemostatic
            system of prey. This protein is functionally similar to blood
            coagulation factor Xa (By similarity). {ECO:0000250}.
            [CATALYTIC ACTIVITY] Selective cleavage of Arg-|-Thr and then
            Arg-|-Ile bonds in prothrombin to form thrombin.
            [SUBUNIT] Heterodimer of a light chain and a heavy chain;
            disulfide-linked. {ECO:0000250}.
            [SUBCELLULAR LOCATION] Secreted {ECO:0000269|PubMed:17608513}.
            [TISSUE SPECIFICITY] Expressed by the venom gland.
            {ECO:0000269|PubMed:17608513}.
            [PTM] The vitamin K-dependent, enzymatic carboxylation of some
            glutamate residues allows the modified protein to bind calcium.
            {ECO:0000250}.
            [MISCELLANEOUS] Is classified in the group D of snake venom
            prothrombin activators, since it requires the mammalian factor Va
            for maximal activity for the cleavage of prothrombin.
            [MISCELLANEOUS] In contrast to blood coagulation factors that
            circulate as inactive zymogen in plasma, venom prothrombin
            activators are always found in the active form in the venom.
            [SIMILARITY] Belongs to the peptidase S1 family. Snake venom
            subfamily. {ECO:0000255|PROSITE-ProRule:PRU00274}.
            [SIMILARITY] Contains 2 EGF-like domains.
            {ECO:0000255|PROSITE-ProRule:PRU00076}.
            [SIMILARITY] Contains 1 Gla (gamma-carboxy-glutamate) domain.
            {ECO:0000255|PROSITE-ProRule:PRU00463}.
            [SIMILARITY] Contains 1 peptidase S1 domain.
            {ECO:0000255|PROSITE-ProRule:PRU00274}.
            [CAUTION] Lacks the Cys residue in position 253 that is replaced by
            a Gly residue, resulting of a loss a disulfide bond. This may
            contribute to a probable lower procoagulant activity.
            {ECO:0000305}.
FEATURES             Location/Qualifiers
     source          1..471
                     /organism="Demansia vestigiata"
                     /db_xref="taxon:412038"
     Protein         1..471
                     /product="Venom prothrombin activator vestarin-D2"
                     /EC_number="3.4.21.6"
                     /note="vPA; Venom coagulation factor Xa-like protease"
                     /UniProtKB_evidence="Evidence at protein level"
     Region          1..20
                     /region_name="Signal"
                     /experiment="experimental evidence, no additional details
                     recorded"
                     /note="{ECO:0000255}."
     Region          21..40
                     /region_name="Propeptide"
                     /experiment="experimental evidence, no additional details
                     recorded"
                     /note="{ECO:0000250}. /FTId=PRO_0000409897."
     Region          23..85
                     /region_name="GLA"
                     /note="Domain containing Gla (gamma-carboxyglutamate)
                     residues; smart00069"
                     /db_xref="CDD:214503"
     Region          41..181
                     /region_name="Mature chain"
                     /experiment="experimental evidence, no additional details
                     recorded"
                     /note="Vestarin-D2 light chain. /FTId=PRO_5000254112."
     Region          41..86
                     /region_name="Domain"
                     /experiment="experimental evidence, no additional details
                     recorded"
                     /note="Gla. {ECO:0000255|PROSITE-ProRule:PRU00463}."
     Site            46
                     /site_type="modified"
                     /experiment="experimental evidence, no additional details
                     recorded"
                     /note="4-carboxyglutamate.
                     {ECO:0000255|PROSITE-ProRule:PRU00463}."
     Site            47
                     /site_type="modified"
                     /experiment="experimental evidence, no additional details
                     recorded"
                     /note="4-carboxyglutamate.
                     {ECO:0000255|PROSITE-ProRule:PRU00463}."
     Site            54
                     /site_type="modified"
                     /experiment="experimental evidence, no additional details
                     recorded"
                     /note="4-carboxyglutamate.
                     {ECO:0000255|PROSITE-ProRule:PRU00463}."
     Site            56
                     /site_type="modified"
                     /experiment="experimental evidence, no additional details
                     recorded"
                     /note="4-carboxyglutamate.
                     {ECO:0000255|PROSITE-ProRule:PRU00463}."
     Bond            57..62
                     /bond_type="disulfide"
                     /experiment="experimental evidence, no additional details
                     recorded"
                     /note="{ECO:0000250}."
     Site            59
                     /site_type="modified"
                     /experiment="experimental evidence, no additional details
                     recorded"
                     /note="4-carboxyglutamate.
                     {ECO:0000255|PROSITE-ProRule:PRU00463}."
     Site            60
                     /site_type="modified"
                     /experiment="experimental evidence, no additional details
                     recorded"
                     /note="4-carboxyglutamate.
                     {ECO:0000255|PROSITE-ProRule:PRU00463}."
     Site            65
                     /site_type="modified"
                     /experiment="experimental evidence, no additional details
                     recorded"
                     /note="4-carboxyglutamate.
                     {ECO:0000255|PROSITE-ProRule:PRU00463}."
     Site            66
                     /site_type="modified"
                     /experiment="experimental evidence, no additional details
                     recorded"
                     /note="4-carboxyglutamate.
                     {ECO:0000255|PROSITE-ProRule:PRU00463}."
     Site            69
                     /site_type="modified"
                     /experiment="experimental evidence, no additional details
                     recorded"
                     /note="4-carboxyglutamate.
                     {ECO:0000255|PROSITE-ProRule:PRU00463}."
     Site            75
                     /site_type="modified"
                     /experiment="experimental evidence, no additional details
                     recorded"
                     /note="4-carboxyglutamate.
                     {ECO:0000255|PROSITE-ProRule:PRU00463}."
     Region          86..122
                     /region_name="Domain"
                     /experiment="experimental evidence, no additional details
                     recorded"
                     /note="EGF-like 1; calcium-binding.
                     {ECO:0000255|PROSITE-ProRule:PRU00076}."
     Region          86..122
                     /region_name="EGF_CA"
                     /note="Calcium-binding EGF-like domain, present in a large
                     number of membrane-bound and extracellular (mostly animal)
                     proteins. Many of these proteins require calcium for their
                     biological function and calcium-binding sites have been
                     found to be located at the...; cd00054"
                     /db_xref="CDD:238011"
     Site            order(86,89,103)
                     /site_type="other"
                     /note="Ca2+ binding site [ion binding]"
                     /db_xref="CDD:238011"
     Bond            90..101
                     /bond_type="disulfide"
                     /experiment="experimental evidence, no additional details
                     recorded"
                     /note="{ECO:0000250}."
     Site            92
                     /site_type="glycosylation"
                     /experiment="experimental evidence, no additional details
                     recorded"
                     /note="O-linked (Hex...). {ECO:0000250}."
     Bond            95..110
                     /bond_type="disulfide"
                     /experiment="experimental evidence, no additional details
                     recorded"
                     /note="{ECO:0000250}."
     Bond            112..121
                     /bond_type="disulfide"
                     /experiment="experimental evidence, no additional details
                     recorded"
                     /note="{ECO:0000250}."
     Region          129..164
                     /region_name="Domain"
                     /experiment="experimental evidence, no additional details
                     recorded"
                     /note="EGF-like 2.
                     {ECO:0000255|PROSITE-ProRule:PRU00076}."
     Region          129..164
                     /region_name="FXa_inhibition"
                     /note="Coagulation Factor Xa inhibitory site; pfam14670"
                     /db_xref="CDD:258808"
     Bond            129..140
                     /bond_type="disulfide"
                     /experiment="experimental evidence, no additional details
                     recorded"
                     /note="{ECO:0000250}."
     Bond            136..149
                     /bond_type="disulfide"
                     /experiment="experimental evidence, no additional details
                     recorded"
                     /note="{ECO:0000250}."
     Bond            151..164
                     /bond_type="disulfide"
                     /experiment="experimental evidence, no additional details
                     recorded"
                     /note="{ECO:0000250}."
     Bond            172..333
                     /bond_type="disulfide"
                     /experiment="experimental evidence, no additional details
                     recorded"
                     /note="Interchain (between light and heavy chains).
                     {ECO:0000255|PROSITE-ProRule:PRU00076,
                     ECO:0000255|PROSITE-ProRule:PRU00274,
                     ECO:0000255|PROSITE-ProRule:PRU00463}."
     Region          182..226
                     /region_name="Propeptide"
                     /experiment="experimental evidence, no additional details
                     recorded"
                     /note="Activation peptide. {ECO:0000250}.
                     /FTId=PRO_0000409898."
     Region          226..453
                     /region_name="Tryp_SPc"
                     /note="Trypsin-like serine protease; smart00020"
                     /db_xref="CDD:214473"
     Region          227..471
                     /region_name="Mature chain"
                     /experiment="experimental evidence, no additional details
                     recorded"
                     /note="Vestarin-D2 heavy chain. /FTId=PRO_0000409899."
     Region          227..458
                     /region_name="Domain"
                     /experiment="experimental evidence, no additional details
                     recorded"
                     /note="Peptidase S1.
                     {ECO:0000255|PROSITE-ProRule:PRU00274}."
     Region          227..456
                     /region_name="Tryp_SPc"
                     /note="Trypsin-like serine protease; Many of these are
                     synthesized as inactive precursor zymogens that are
                     cleaved during limited proteolysis to generate their
                     active forms. Alignment contains also inactive enzymes
                     that have substitutions of the catalytic triad...;
                     cd00190"
                     /db_xref="CDD:238113"
     Site            227
                     /site_type="cleavage"
                     /db_xref="CDD:238113"
     Bond            233..238
                     /bond_type="disulfide"
                     /experiment="experimental evidence, no additional details
                     recorded"
                     /note="{ECO:0000250}."
     Site            order(268,313,410)
                     /site_type="active"
                     /db_xref="CDD:238113"
     Site            268
                     /site_type="active"
                     /experiment="experimental evidence, no additional details
                     recorded"
                     /note="Charge relay system. {ECO:0000250}."
     Site            271
                     /site_type="glycosylation"
                     /experiment="experimental evidence, no additional details
                     recorded"
                     /note="N-linked (GlcNAc...). {ECO:0000255}."
     Site            313
                     /site_type="active"
                     /experiment="experimental evidence, no additional details
                     recorded"
                     /note="Charge relay system. {ECO:0000250}."
     Bond            381..395
                     /bond_type="disulfide"
                     /experiment="experimental evidence, no additional details
                     recorded"
                     /note="{ECO:0000250}."
     Site            order(404,429,431)
                     /site_type="other"
                     /note="substrate binding sites [chemical binding]"
                     /db_xref="CDD:238113"
     Bond            406..434
                     /bond_type="disulfide"
                     /experiment="experimental evidence, no additional details
                     recorded"
                     /note="{ECO:0000250}."
     Site            410
                     /site_type="active"
                     /experiment="experimental evidence, no additional details
                     recorded"
                     /note="Charge relay system. {ECO:0000250}."
ORIGIN      
        1 mapqlllcli ltflwslpea esnvflksnv anrflqrtkr ansifeeirp gnierecvee
       61 kcskeearev fqdnekteaf wtvyvdgdqc lsnpchyrgt ckdgigsytc tclpgyegkn
      121 cehvvvkscr lfngncwhfc ktvqndtqcs caegyrlgvd gfsciaegdf scgriiksrn
      181 kreaslpdfh fsddydaide nnlvetvqsq satllkksdn pspdirivsg ldcklgecpw
      241 qavlidehgk afgggtilsp yfvltaahcl nqtksiavvv gqvdisrket rhllhvdkay
      301 mhskyvraty dhdiailrlr tpiqfsenvv paclptadfa devlmkqdfg ivsgfgrlhe
      361 rgstsdilkv irvpyvdryt cmlssnyrit psmfcagygn qpqdacqgds ggphitaygd
      421 thfitgiisw gegcgrkgky giytkvsnfi pwiktimrrn qpstesstgr l
//
VERSION     Q7M4I3.1  GI:75009997
DBSOURCE    UniProtKB: locus SP4_BOMPE, accession Q7M4I3;
            class: standard.
            created: Nov 30, 2010.
            sequence updated: Dec 15, 2003.
            annotation updated: May 27, 2015.
            xrefs: A56338
            xrefs (non-sequence databases): ProteinModelPortal:Q7M4I3,
            Allergome:154, Allergome:3158, MEROPS:S01.511, GO:0005576,
            GO:0004252, InterPro:IPR001254, InterPro:IPR018114,
            InterPro:IPR001314, InterPro:IPR009003, Pfam:PF00089,
            PRINTS:PR00722, SMART:SM00020, SUPFAM:SSF50494, PROSITE:PS50240,
            PROSITE:PS00134, PROSITE:PS00135
KEYWORDS    Allergen; Direct protein sequencing; Disulfide bond; Hydrolase;
            Protease; Secreted; Serine protease.
SOURCE      Bombus pensylvanicus
  ORGANISM  Bombus pensylvanicus
            Eukaryota; Metazoa; Ecdysozoa; Arthropoda; Hexapoda; Insecta;
            Pterygota; Neoptera; Endopterygota; Hymenoptera; Apocrita;
            Aculeata; Apoidea; Apidae; Bombus; Fervidobombus.
REFERENCE   1  (residues 1 to 243)
  AUTHORS   Hoffman,D.R.
  TITLE     Direct Submission
  JOURNAL   Submitted (??-MAY-1995) to the PIR data bank
  REMARK    PROTEIN SEQUENCE.;
            TISSUE=Venom
COMMENT     On Sep 14, 2005 this sequence version replaced gi:1079195.
            [SUBCELLULAR LOCATION] Secreted.
            [TISSUE SPECIFICITY] Expressed by the venom duct.
            [ALLERGEN] Causes an allergic reaction in human. {ECO:0000250}.
            [SIMILARITY] Belongs to the peptidase S1 family.
            {ECO:0000255|PROSITE-ProRule:PRU00274}.
            [SIMILARITY] Contains 1 peptidase S1 domain.
            {ECO:0000255|PROSITE-ProRule:PRU00274}.
FEATURES             Location/Qualifiers
     source          1..243
                     /organism="Bombus pensylvanicus"
                     /db_xref="taxon:28643"
     Protein         1..243
                     /product="Venom protease"
                     /EC_number="3.4.21.-"
                     /UniProtKB_evidence="Evidence at protein level"
     Region          1..243
                     /region_name="Mature chain"
                     /experiment="experimental evidence, no additional details
                     recorded"
                     /note="Venom protease. /FTId=PRO_0000401926."
     Region          1..243
                     /region_name="Domain"
                     /experiment="experimental evidence, no additional details
                     recorded"
                     /note="Peptidase S1.
                     {ECO:0000255|PROSITE-ProRule:PRU00274}."
     Region          1..234
                     /region_name="Tryp_SPc"
                     /note="Trypsin-like serine protease; Many of these are
                     synthesized as inactive precursor zymogens that are
                     cleaved during limited proteolysis to generate their
                     active forms. Alignment contains also inactive enzymes
                     that have substitutions of the catalytic triad...;
                     cd00190"
                     /db_xref="CDD:238113"
     Region          1..234
                     /region_name="Tryp_SPc"
                     /note="Trypsin-like serine protease; smart00020"
                     /db_xref="CDD:214473"
     Site            1
                     /site_type="cleavage"
                     /db_xref="CDD:238113"
     Bond            34..50
                     /bond_type="disulfide"
                     /experiment="experimental evidence, no additional details
                     recorded"
                     /note="{ECO:0000255|PROSITE-ProRule:PRU00274}."
     Site            order(49,97,193)
                     /site_type="active"
                     /db_xref="CDD:238113"
     Site            49
                     /site_type="active"
                     /experiment="experimental evidence, no additional details
                     recorded"
                     /note="Charge relay system. {ECO:0000250}."
     Site            97
                     /site_type="active"
                     /experiment="experimental evidence, no additional details
                     recorded"
                     /note="Charge relay system. {ECO:0000250}."
     Bond            165..178
                     /bond_type="disulfide"
                     /experiment="experimental evidence, no additional details
                     recorded"
                     /note="{ECO:0000255|PROSITE-ProRule:PRU00274}."
     Site            order(187,212,214)
                     /site_type="other"
                     /note="substrate binding sites [chemical binding]"
                     /db_xref="CDD:238113"
     Bond            189..217
                     /bond_type="disulfide"
                     /experiment="experimental evidence, no additional details
                     recorded"
                     /note="{ECO:0000255|PROSITE-ProRule:PRU00274}."
     Site            193
                     /site_type="active"
                     /experiment="experimental evidence, no additional details
                     recorded"
                     /note="Charge relay system. {ECO:0000250}."
ORIGIN      
        1 vvggkpaklg awpwmvalgf hnyrqpkksp ewkcggslri srhvltaahc aihrslyvvr
       61 iadlnlkrdd dgahpiqmgi esklihpdyv ysehhddiai lklekdvsfs eyirpiclpi
      121 eeslrnnnfi gynpfvagwg rlrykgplsd almevqvpvv rnkvckrays dvsdtvicag
      181 ypkgrkdscq gdsggplmip qestyyeigv vsyghecalp kypgvytrvt syldsfilpa
      241 lkk
//
