# Supplementary material for: Venomix: a simple bioinformatic pipeline for identifying and characterizing toxin gene candidates from transcriptomic data
Source: PeerJ. 2018 Jul 31;6:e5361. doi: 10.7717/peerj.5361 (PMC6074769; doi:10.7717/peerj.5361)
Supplement: Supplemental Information 4 [file peerj-06-5361-s004.gz › FinalOutput_E-20/Venom_peptide_isomerase_heavy_chain_2/rsemfile_expressioninfo.txt]

transcript_id	gene_id	length	effective_length	expected_count	TPM	FPKM	IsoPct
../INPUTS/AB_RSEM.txt	TRINITY_DN43918_c5_g1_i8	TRINITY_DN43918_c5_g1	1945	1668.28	2570.49	10.61	18.91	45.04
../INPUTS/AB_RSEM.txt	TRINITY_DN43918_c5_g1_i10	TRINITY_DN43918_c5_g1	1945	1668.28	2570.49	10.61	18.91	45.04
../INPUTS/AB_RSEM.txt	TRINITY_DN43918_c5_g1_i12	TRINITY_DN43918_c5_g1	1527	1250.28	0.00	0.00	0.00	0.00
../INPUTS/AB_RSEM.txt	TRINITY_DN40401_c0_g1_i2	TRINITY_DN40401_c0_g1	3666	3389.28	82.43	0.17	0.30	1.98
../INPUTS/AB_RSEM.txt	TRINITY_DN40401_c0_g1_i10	TRINITY_DN40401_c0_g1	3494	3217.28	657.29	1.41	2.51	16.65
../INPUTS/AB_RSEM.txt	TRINITY_DN38538_c0_g1_i1	TRINITY_DN38538_c0_g1	1115	838.28	394.73	3.24	5.78	96.46
../INPUTS/AB_RSEM.txt	TRINITY_DN29651_c0_g1_i2	TRINITY_DN29651_c0_g1	1264	987.28	119.10	0.83	1.48	34.69
../INPUTS/AB_RSEM.txt	TRINITY_DN29651_c0_g1_i3	TRINITY_DN29651_c0_g1	1518	1241.28	119.25	0.66	1.18	27.63
../INPUTS/AB_RSEM.txt	TRINITY_DN37278_c0_g1_i1	TRINITY_DN37278_c0_g1	854	577.28	273.00	3.26	5.80	100.00
../INPUTS/AB_RSEM.txt	TRINITY_DN26795_c0_g1_i2	TRINITY_DN26795_c0_g1	867	590.28	0.00	0.00	0.00	0.00
transcript_id	gene_id	length	effective_length	expected_count	TPM	FPKM	IsoPct
../INPUTS/VG_RSEM.txt	TRINITY_DN43918_c5_g1_i8	TRINITY_DN43918_c5_g1	1945	1705.88	139.06	0.97	1.94	18.31
../INPUTS/VG_RSEM.txt	TRINITY_DN43918_c5_g1_i10	TRINITY_DN43918_c5_g1	1945	1705.88	65.72	0.46	0.91	8.65
../INPUTS/VG_RSEM.txt	TRINITY_DN43918_c5_g1_i12	TRINITY_DN43918_c5_g1	1527	1287.88	0.00	0.00	0.00	0.00
../INPUTS/VG_RSEM.txt	TRINITY_DN40401_c0_g1_i2	TRINITY_DN40401_c0_g1	3666	3426.88	27.71	0.10	0.19	2.69
../INPUTS/VG_RSEM.txt	TRINITY_DN40401_c0_g1_i10	TRINITY_DN40401_c0_g1	3494	3254.88	356.27	1.30	2.60	36.48
../INPUTS/VG_RSEM.txt	TRINITY_DN38538_c0_g1_i1	TRINITY_DN38538_c0_g1	1115	875.88	0.00	0.00	0.00	0.00
../INPUTS/VG_RSEM.txt	TRINITY_DN29651_c0_g1_i2	TRINITY_DN29651_c0_g1	1264	1024.88	2.43	0.03	0.06	28.55
../INPUTS/VG_RSEM.txt	TRINITY_DN29651_c0_g1_i3	TRINITY_DN29651_c0_g1	1518	1278.88	7.57	0.07	0.14	71.45
../INPUTS/VG_RSEM.txt	TRINITY_DN37278_c0_g1_i1	TRINITY_DN37278_c0_g1	854	614.88	533.38	10.31	20.59	81.46
../INPUTS/VG_RSEM.txt	TRINITY_DN26795_c0_g1_i2	TRINITY_DN26795_c0_g1	867	627.88	15.00	0.28	0.57	100.00
