# Supplementary material for: Venomix: a simple bioinformatic pipeline for identifying and characterizing toxin gene candidates from transcriptomic data
Source: PeerJ. 2018 Jul 31;6:e5361. doi: 10.7717/peerj.5361 (PMC6074769; doi:10.7717/peerj.5361)
Supplement: Supplemental Information 4 [file peerj-06-5361-s004.gz › FinalOutput_E-20/Venom_peptide_isomerase_heavy_chain_2/nucleotide.fasta]

>TRINITY_DN43918_c5_g1_i8 len=1945 path=[11380:0-67 11381:68-71 11913:72-88 11903:89-109 11888:110-122 11836:123-237 11863:238-313 11785:314-457 11832:458-797 11502:798-821 11781:822-903 11650:904-921 11827:922-927 11919:928-928 11911:929-946 11900:947-947 11880:948-949 11859:950-950 11821:951-973 11703:974-977 11857:978-984 11819:985-994 11701:995-996 11770:997-997 11896:998-1036 11877:1037-1056 11906:1057-1057 11894:1058-1060 11875:1061-1070 11762:1071-1091 11689:1092-1219 11279:1220-1225 11280:1226-1227 11874:1228-1276 11853:1277-1344 11760:1345-1401 11947:1402-1402 11683:1403-1493 11497:1494-1498 11498:1499-1505 11499:1506-1519 11672:1520-1573 11865:1574-1583 11843:1584-1600 11796:1601-1629 11738:1630-1653 11661:1654-1727 11368:1728-1737 11369:1738-1761 11737:1762-1778 11795:1779-1787 11660:1788-1829 11736:1830-1853 11323:1854-1863 11659:1864-1926 11526:1927-1928 11527:1929-1930 11528:1931-1932 11529:1933-1934 11530:1935-1936 11531:1937-1938 11532:1939-1940 11533:1941-1942 11534:1943-1944] [-1, 11380, 11381, 11913, 11903, 11888, 11836, 11863, 11785, 11832, 11502, 11781, 11650, 11827, 11919, 11911, 11900, 11880, 11859, 11821, 11703, 11857, 11819, 11701, 11770, 11896, 11877, 11906, 11894, 11875, 11762, 11689, 11279, 11280, 11874, 11853, 11760, 11947, 11683, 11497, 11498, 11499, 11672, 11865, 11843, 11796, 11738, 11661, 11368, 11369, 11737, 11795, 11660, 11736, 11323, 11659, 11526, 11527, 11528, 11529, 11530, 11531, 11532, 11533, 11534, -2]
GGTTCTGATTTGTTATTCATCTCGGCTTGAATGCGTACGCAACACGAGAGACTGACGCAA
AGCGCGAGTGGGATTTGTCACATTCCCCAACGGAGTGCGAGCTCTCTGTCCGAAGCGCGT
TAACCAGTGAGAGACACCGGAGCGAAACAGGAAAATTCCTGGCTTGCCCTGATCCGCGAG
GGACAGAGGAGGGAAAGAAAAATAACTACAATTACCTGCTGATGCCACAAATAAACATGA
TGTTCATTGGCACGATCGTCCTTTTCCTCGTTCTAACAACAATCAATGCACAGAATAGGT
GTACGGATAGAAGTGATAATTGCATTAACATTCGCAATTGTCCAAGTATTTTATCAATTT
TGACTGGTCCAAGACCGCTTTCGGAGCAGGCGTTGGAATTTATCAGAAACTCGCAATGTG
GCTTTGAGGGTAACGACCCAAAAGTTTGTTGCAACGAGCGGGCAACACCACCGACAGTAC
CACCGACAATACCACAAACAATATCACAGACACCACCACCGGGAAGTGAAATAACGACAG
AGGACCCAGGAATTGATTTAGGTCCACCAAATGTGACAAATCATCCGAATTTACGTCTGT
TAGATCATGCGATATGCGGACCCGTTAGCCAGCAGAAACTGTATGGTGGCAACTCAACTT
CACTTCACCAATTTCCGTGGATGGCATTAATCGCATATGACACCGGAAGACCGATTCCAG
AATTCCGTTGCGGCGGCACGGTCATCTCCTCGCGCTACGTACTTACCGCTGCTCATTGCG
TCACGTCACTTCCAGCAGGTCTCAGAGTAATAGGTGTCAGAGTAGGAGATCACGACATAA
GTAAGGAACGTGATTGCGAAGTAGATAATAATGGGCTCGAGATCTTGTGTTCTGAGATGT
ATCAAGATTTCGCCGTGGAATCCGTTCACTTCCATCCGGAGTACAATAGAGTGAGGCTGC
AAAATGACATCGCACTTATTAGATTGAATAGTTCCGTGAACTTCAAACCCCTAAATGCCA
AGCCCATTTGTCTACCCTTTGGTACTGCAACGAATCTAAATCATAAAACGGCCATAGTGA
CCGGCTGGGGCGCGACGGAAAAGGGGCCGCGCAGTCAGGCTCTTCTACAGGCGAGACTGC
CGATGGTGGCCTACGAGTCGTGTAAAGATGCATACAGTCGGACCTCGCAGATTTGGCACA
AGCAGCTATGTGCCGGTGGCCAATTGAACATAGATTCCTGCTTAGGCGACAGCGGTGGGC
CTCTGCAAGCGGGTGGTATATACAGGGGCACATCAGTGCGCATCATCCAATACGGCATAG
TCAGCTATGGATTGAGGCAGTGCGGTACCGAAGGCTTCCCCGGAGTCTATACCAAAGTTG
CCTACTATATGGACTGGATCCTCAACACGATGAGAGAATAAAGTGCGATTAAAATAAAGC
GCGATTAAAATGCGGAACACAAATCTTTTATGATACTTCTAATTTATATATTCGAGATCT
ATAACGCCGCAAACGCGGCAATTCAGATCACGATGAGAATTAGAAATTTCACGAGGCATT
CGATAAGTACGATAGATAAAAATGATTTCAAAAGATCGGCAAGACGAGTAAAATTGCAGC
GGCAGGAAAGGAATAAATTTTCAATGCTTGTGAAAATAGGCGATTTTTGTGTCTAGGAAG
GTGATTCACGAGTAATTACCGTTTGTGCGTATTTTTAATTAGTAAAAATAATTGTGGTTA
ATTTTACAAACTTTTGTTATCCTTTTATTAGAATAAAGTGTTTTACTGCCGATACAACTT
TATTCCTTTAGACGTAAATCTCTCGGGATTGCGACTTAAATTTGATTATTGCATTATGTA
TGATGATGTAACATCTTCAATGAAAAGAAAAAAACGAAAGATAAAGAGAGAGAGAGAGAG
AGAGAGAGAGAGAGAGAGAGAGAGA
>TRINITY_DN43918_c5_g1_i10 len=1945 path=[11313:0-71 11913:72-88 11903:89-109 11888:110-122 11836:123-237 11863:238-313 11785:314-457 11832:458-797 11502:798-821 11781:822-903 11650:904-921 11827:922-927 11919:928-928 11911:929-946 11900:947-947 11880:948-949 11859:950-950 11821:951-973 11703:974-977 11857:978-984 11819:985-994 11701:995-996 11770:997-997 11896:998-1036 11877:1037-1056 11906:1057-1057 11894:1058-1060 11875:1061-1070 11762:1071-1091 11689:1092-1219 11279:1220-1225 11280:1226-1227 11874:1228-1276 11853:1277-1344 11760:1345-1401 11947:1402-1402 11683:1403-1493 11497:1494-1498 11498:1499-1505 11499:1506-1519 11672:1520-1573 11865:1574-1583 11843:1584-1600 11796:1601-1629 11738:1630-1653 11661:1654-1727 11368:1728-1737 11369:1738-1761 11737:1762-1778 11795:1779-1787 11660:1788-1829 11736:1830-1853 11323:1854-1863 11659:1864-1926 11526:1927-1928 11527:1929-1930 11528:1931-1932 11529:1933-1934 11530:1935-1936 11531:1937-1938 11532:1939-1940 11533:1941-1942 11534:1943-1944] [-1, 11313, 11913, 11903, 11888, 11836, 11863, 11785, 11832, 11502, 11781, 11650, 11827, 11919, 11911, 11900, 11880, 11859, 11821, 11703, 11857, 11819, 11701, 11770, 11896, 11877, 11906, 11894, 11875, 11762, 11689, 11279, 11280, 11874, 11853, 11760, 11947, 11683, 11497, 11498, 11499, 11672, 11865, 11843, 11796, 11738, 11661, 11368, 11369, 11737, 11795, 11660, 11736, 11323, 11659, 11526, 11527, 11528, 11529, 11530, 11531, 11532, 11533, 11534, -2]
CCGAGATGAATAACAAATCAGAACCAGTATCAATCGGCTGTCCGCGATCGACTGACGCAA
AGCGCGAGTGGGATTTGTCACATTCCCCAACGGAGTGCGAGCTCTCTGTCCGAAGCGCGT
TAACCAGTGAGAGACACCGGAGCGAAACAGGAAAATTCCTGGCTTGCCCTGATCCGCGAG
GGACAGAGGAGGGAAAGAAAAATAACTACAATTACCTGCTGATGCCACAAATAAACATGA
TGTTCATTGGCACGATCGTCCTTTTCCTCGTTCTAACAACAATCAATGCACAGAATAGGT
GTACGGATAGAAGTGATAATTGCATTAACATTCGCAATTGTCCAAGTATTTTATCAATTT
TGACTGGTCCAAGACCGCTTTCGGAGCAGGCGTTGGAATTTATCAGAAACTCGCAATGTG
GCTTTGAGGGTAACGACCCAAAAGTTTGTTGCAACGAGCGGGCAACACCACCGACAGTAC
CACCGACAATACCACAAACAATATCACAGACACCACCACCGGGAAGTGAAATAACGACAG
AGGACCCAGGAATTGATTTAGGTCCACCAAATGTGACAAATCATCCGAATTTACGTCTGT
TAGATCATGCGATATGCGGACCCGTTAGCCAGCAGAAACTGTATGGTGGCAACTCAACTT
CACTTCACCAATTTCCGTGGATGGCATTAATCGCATATGACACCGGAAGACCGATTCCAG
AATTCCGTTGCGGCGGCACGGTCATCTCCTCGCGCTACGTACTTACCGCTGCTCATTGCG
TCACGTCACTTCCAGCAGGTCTCAGAGTAATAGGTGTCAGAGTAGGAGATCACGACATAA
GTAAGGAACGTGATTGCGAAGTAGATAATAATGGGCTCGAGATCTTGTGTTCTGAGATGT
ATCAAGATTTCGCCGTGGAATCCGTTCACTTCCATCCGGAGTACAATAGAGTGAGGCTGC
AAAATGACATCGCACTTATTAGATTGAATAGTTCCGTGAACTTCAAACCCCTAAATGCCA
AGCCCATTTGTCTACCCTTTGGTACTGCAACGAATCTAAATCATAAAACGGCCATAGTGA
CCGGCTGGGGCGCGACGGAAAAGGGGCCGCGCAGTCAGGCTCTTCTACAGGCGAGACTGC
CGATGGTGGCCTACGAGTCGTGTAAAGATGCATACAGTCGGACCTCGCAGATTTGGCACA
AGCAGCTATGTGCCGGTGGCCAATTGAACATAGATTCCTGCTTAGGCGACAGCGGTGGGC
CTCTGCAAGCGGGTGGTATATACAGGGGCACATCAGTGCGCATCATCCAATACGGCATAG
TCAGCTATGGATTGAGGCAGTGCGGTACCGAAGGCTTCCCCGGAGTCTATACCAAAGTTG
CCTACTATATGGACTGGATCCTCAACACGATGAGAGAATAAAGTGCGATTAAAATAAAGC
GCGATTAAAATGCGGAACACAAATCTTTTATGATACTTCTAATTTATATATTCGAGATCT
ATAACGCCGCAAACGCGGCAATTCAGATCACGATGAGAATTAGAAATTTCACGAGGCATT
CGATAAGTACGATAGATAAAAATGATTTCAAAAGATCGGCAAGACGAGTAAAATTGCAGC
GGCAGGAAAGGAATAAATTTTCAATGCTTGTGAAAATAGGCGATTTTTGTGTCTAGGAAG
GTGATTCACGAGTAATTACCGTTTGTGCGTATTTTTAATTAGTAAAAATAATTGTGGTTA
ATTTTACAAACTTTTGTTATCCTTTTATTAGAATAAAGTGTTTTACTGCCGATACAACTT
TATTCCTTTAGACGTAAATCTCTCGGGATTGCGACTTAAATTTGATTATTGCATTATGTA
TGATGATGTAACATCTTCAATGAAAAGAAAAAAACGAAAGATAAAGAGAGAGAGAGAGAG
AGAGAGAGAGAGAGAGAGAGAGAGA
>TRINITY_DN43918_c5_g1_i12 len=1527 path=[11416:0-39 11417:40-60 11839:61-73 11790:74-84 11727:85-112 11887:113-134 11863:135-210 11785:211-354 11832:355-694 11502:695-718 11781:719-800 11650:801-818 11827:819-824 11919:825-825 11911:826-843 11900:844-844 11880:845-846 11859:847-847 11821:848-870 11703:871-874 11857:875-881 11819:882-891 11701:892-893 11770:894-894 11896:895-933 11877:934-953 11906:954-954 11894:955-957 11875:958-967 11762:968-988 11689:989-1116 11279:1117-1122 11280:1123-1124 11874:1125-1173 11853:1174-1241 11760:1242-1298 11947:1299-1299 11683:1300-1390 11497:1391-1395 11498:1396-1402 11499:1403-1416 11672:1417-1470 11865:1471-1480 11843:1481-1497 11796:1498-1526] [-1, 11416, 11417, 11839, 11790, 11727, 11887, 11863, 11785, 11832, 11502, 11781, 11650, 11827, 11919, 11911, 11900, 11880, 11859, 11821, 11703, 11857, 11819, 11701, 11770, 11896, 11877, 11906, 11894, 11875, 11762, 11689, 11279, 11280, 11874, 11853, 11760, 11947, 11683, 11497, 11498, 11499, 11672, 11865, 11843, 11796]
GACTGACGCAAAGCGCGAGTGGGATTTGTCACATTCCCCAACGGAGTGCGAGCTCTCTGT
CCGAAGCGCGTTAATCGGTGAGAGGCACCGGAGTGAAACAGGAAAATCCTAACTGCTGAT
GCCACAAATAAACATGATGTTCATTGGCACGATCGTCCTTTTCCTCGTTCTAACAACAAT
CAATGCACAGAATAGGTGTACGGATAGAAGTGATAATTGCATTAACATTCGCAATTGTCC
AAGTATTTTATCAATTTTGACTGGTCCAAGACCGCTTTCGGAGCAGGCGTTGGAATTTAT
CAGAAACTCGCAATGTGGCTTTGAGGGTAACGACCCAAAAGTTTGTTGCAACGAGCGGGC
AACACCACCGACAGTACCACCGACAATACCACAAACAATATCACAGACACCACCACCGGG
AAGTGAAATAACGACAGAGGACCCAGGAATTGATTTAGGTCCACCAAATGTGACAAATCA
TCCGAATTTACGTCTGTTAGATCATGCGATATGCGGACCCGTTAGCCAGCAGAAACTGTA
TGGTGGCAACTCAACTTCACTTCACCAATTTCCGTGGATGGCATTAATCGCATATGACAC
CGGAAGACCGATTCCAGAATTCCGTTGCGGCGGCACGGTCATCTCCTCGCGCTACGTACT
TACCGCTGCTCATTGCGTCACGTCACTTCCAGCAGGTCTCAGAGTAATAGGTGTCAGAGT
AGGAGATCACGACATAAGTAAGGAACGTGATTGCGAAGTAGATAATAATGGGCTCGAGAT
CTTGTGTTCTGAGATGTATCAAGATTTCGCCGTGGAATCCGTTCACTTCCATCCGGAGTA
CAATAGAGTGAGGCTGCAAAATGACATCGCACTTATTAGATTGAATAGTTCCGTGAACTT
CAAACCCCTAAATGCCAAGCCCATTTGTCTACCCTTTGGTACTGCAACGAATCTAAATCA
TAAAACGGCCATAGTGACCGGCTGGGGCGCGACGGAAAAGGGGCCGCGCAGTCAGGCTCT
TCTACAGGCGAGACTGCCGATGGTGGCCTACGAGTCGTGTAAAGATGCATACAGTCGGAC
CTCGCAGATTTGGCACAAGCAGCTATGTGCCGGTGGCCAATTGAACATAGATTCCTGCTT
AGGCGACAGCGGTGGGCCTCTGCAAGCGGGTGGTATATACAGGGGCACATCAGTGCGCAT
CATCCAATACGGCATAGTCAGCTATGGATTGAGGCAGTGCGGTACCGAAGGCTTCCCCGG
AGTCTATACCAAAGTTGCCTACTATATGGACTGGATCCTCAACACGATGAGAGAATAAAG
TGCGATTAAAATAAAGCGCGATTAAAATGCGGAACACAAATCTTTTATGATACTTCTAAT
TTATATATTCGAGATCTATAACGCCGCAAACGCGGCAATTCAGATCACGATGAGAATTAG
AAATTTCACGAGGCATTCGATAAGTACGATAGATAAAAATGATTTCAAAAGATCGGCAAG
ACGAGTAAAATTGCAGCGGCAGGAAAG
>TRINITY_DN40401_c0_g1_i2 len=3666 path=[13439:0-415 13440:416-432 13513:433-701 13507:702-755 13500:756-778 13489:779-1718 13364:1719-1742 13512:1743-1786 13506:1787-1810 13499:1811-2770 13520:2771-2771 13516:2772-2964 13511:2965-2987 @13505@!:2988-3142 13429:3143-3165 13486:3166-3347 13477:3348-3371 13504:3372-3421 13434:3422-3443 13435:3444-3665] [-1, 13439, 13440, 13513, 13507, 13500, 13489, 13364, 13512, 13506, 13499, 13520, 13516, 13511, 13505, 13429, 13486, 13477, 13504, 13434, 13435, -2]
CTCAGATTAATCAAGGAGAAGATATCACAAAAAGTTTGAAAAAAGTCACTTCAGAGATGC
AAACGCATAAAAATCCTGCTTTGAGATCCGGACCTGCGCCGTTTAAAGCACCGACAGTCA
ACGCGGCAACAATGAAAACTGTGTTGCCGGCGAATGCGCCTATCGACAAGCCACCTGTAT
TTACTAGAGATGGCAAAAAATGGCTCGTGGAATATCACAAGGGAGAAAATTTAGTAATCG
ATAACGTAGAGATGAATAATGTGGTTTATGTGTTTCGATGCCAAGATAGCACACTTACTG
TTAAAGGCAAAATTAATTCTATCGTTATGGATTCTTGTCGCAAATCGTCTGTTGTATTCG
ATTCCGTGGTATCCAGTATCGAGTTCGTTAATTGTCAAAGCGTACAAATGCAGGTTCTCG
GAAAGGTACCTACAATTTCCATTGACAAAACGGACGGTTGTCAAATGTATTTAAGTGCGG
AATCCCTGGGTGTCGAACTCATCACCAGCAAATCTAGTGAAATGAATGTCTTGGTACCCA
AACCAAATGGAGATTATAGCGAATATCCGGTACCAGAGCAATTTAAGACTACTATTAGCA
AGAACGGTCTTAGTACTATGGCCGTCGATTCTCTTGGTTAAAAAACACGAGGAATTAATT
TATATGCATAGCCTACGCATCTTCTTAACAATATAATTAAAGGTATGATCGTCAAGGATA
TTATCAATTTATTAATATTATTATTATTTATTATCTTCTGCGAATAATGTGCGGAATTTA
AGAAAAAAATAACAGATTCAGTATTGTATATCTCGCTTATGTGTAATGGATTGGCTTTGA
TCATATACATATATCACTATGTTCCTGAACATGTAATTAGTTGTACACATCAACGAGATG
CATTCGGTAATTAGCAGTAACAACGTATTTATTAAAACCATTTGAAAATTTTTATGCTGT
TTGAGGATCTTTAAATTATTAAAATGTCAGGCTAACATAAATTACATTGAATCATTGAAT
TGGATATCTTGAATCAAGATAATCAACTTTTGCAAAAGGCTAAACTCCTTTAATGATTGT
AATATATCTAGCGGAGTTTGTGGATTATTGCGAAATTTTCTTTTTCTGTGGATAGACATT
TGTATATTTTAAGGTCGAAAATGAAACGACATGACGATGATGTTAAACATAGTGTGGACA
AAAGTTTTATCGTCTTCGAATCGCTCTTTTATACATTTACACCATTTTTTATCATACGAG
AAGTTTTGCTCAAACCTGTCCCTACACAGAACTTGCTGGTACACCGAATGAATGGAATGA
ACATTGTACATGTACAGCTATCAGGAATCAGATATACTAGGCCTCTGAGCATAACTCCTA
AATGGTGTCGGATACCATCATCAATAGTTCGATATGCTTTACCTCTAAACTTACTCTGTC
GAGTTCAGTATTATATGATATTTATACAATGGGATATCAGTAATCAAGAACTGGAATAAA
ACTTTAACAGTGTGACATTTAATGAGAGTACGCTAATACTAATATTACTTAAGTAAAATT
ACTTAAGTATTAAATGACGATACATTTATAATAAATAACAGCGACATCATAAGCAACTGT
TTGTTTGTTCGTATCGCACAATTTGTAATAAATAAATAATTATTTCATCTATTTTTAATC
TAATAACAGTATTGTGAAATTATTTACAAAAGTTTTTATCTAAACGCCAATATGTACGAT
ATGTACGTTTACTATTTCTTGTAGATATAATTTTTGGTGATGAATCTGACTAATAAAGCT
AATAAAGTGAAGTTGCATATCATTCGTTGCATAATTACCTTCTAATTATCCAAGTAAAAA
TTGAAAAGAACACGAATTTTACATAAAGAATTTTTACTGCTATCAGTTTTTATAAATTTT
ACATTAATTGTAATTTTATAATTATAATTTTATAATATACACATTACTGGGGAAATAAGT
CGTGTCTTTTTACATTGTAGACTAGACGCCTTTTATTTGATCAAATCTTGCCAATAGCGT
AACTTAAAGTATCTGTCTAAAAGCAGAATTAATATAGTTTCGAGTCAAGTTATTCGATTA
ATCTGCATGGACATAATTATCTATTATATAGAAATTAAAGTAATATCATTACATAATATA
ACGTAACATTAAGAGATAATGTTTGCATTGTTCTAAATAAATAATCATAAAGCTTTTTTT
CAATTTTTTCTCAATGTATATACAAGTAGAACTATAAAATAATGCTTCTCTTGGAAATAT
ACAGATATAGAGATTTGCAGAACAATGTGAAGGAAACTCACAAGAGTTTCTATCGAGTTC
TACTGCTTATTGTTATTGTGTTTTAATTCTCTATTTTCATGAATACATTATACTTATATA
CAATCGTATGTGAGCTTTCCCTCAATAAGATCAATAAGACTATTATACCTATTTCGCGGA
TCGCGCTAGCATTACTTGTATAAATCATGTTTACATTTTTATATCGACATATCAGTCTTG
TATTATCGCGAGACTGTGGAACAATCTCGCTCGTCGCTGCCATCGGAGCATTCTAGAAAT
CCATTGCAAACACGTGATTTGGGTAAACATTCTCCGAGAGGGCATCTATGACCTTTGCAG
AATTCCACTGCGGAAGGTTGAATGTCTTTCTGCGTGGTGACATAATTGATGAAAGACATG
TAGGAATAAATTTTCGTGTAAACGCCTGGTCGTTCCCGTCTTCCGCAGCCATAGCCGTTG
GATGTGATGGCTGGACAAAGAAGATAATGTCATATTAAAGTAAAGAAATGAGAAAGGAGA
TTTAGTAAATATTCAGTTTTATTTGATACACAAGATAATTAGATATATTTAGTGTCAAAT
AGTGCATAGTGCTAAGGATTTTATCGCTCTTGTACGAAAGTGACAATACGATGTTTGCGT
ACCTTGTAACACATAACGATTTTCCAGTGGAGACAGGCATACCAAAGGTCCGCCGCTATC
TCCGAGACACGCATCTTTGCCGCCGTTCTCTAATCCTGCACAGAGCATGCCAGATGTGAT
CCTGTACAGCGGCAAAAATAGAGTCTTCCGTCGACAATCTTCTGTTCCTATTACTGGGAT
TTCTACTTGTTGCAGAGTATCAGGGAACACTCTGCCAATCTCGTTTAACTGGCCAAATCC
AGTGACAACGCAAACAGTGTCACTGGGGACCGGTGCTTTTGGGAGGCAGACCGGTCGGAT
GTAATCGCTAAAACTAACCGCCCGTTCGAGTCTTATTACAGCTATGTCATTGACGAATCC
GTTATCGATGTAATCCGGATGTAGCGATATGTGATCCACCCTTAAAAGCTGCTCGTACGG
GCTTCGGAAGCTTCCTCTACGGGTCGCGCCAATTCTTGCGACCCAATAGCTATTCTGTGC
GCGATAAAAGCAATGCGCTGCAGAAATAACCCATCTGTCATTAATCAAAGCACCACCACA
TTGATAATTACCATCCTTGTAAAGGGCAATGTGCCATGGCCAGTTGCCCATGGAGCTACT
TGCACCGCCGACAATTCTAGAATGACGAGAAGAGAACGATTTGCTTTGTGTGGATACACT
TGAACATAAAAATATCAATAAAATATCAATTTCTTTGTTTAAGAAAAGTTAATTATTTCT
TTCTTT
>TRINITY_DN40401_c0_g1_i10 len=3494 path=[13439:0-415 13440:416-432 13513:433-701 13507:702-755 13500:756-778 13489:779-1718 13364:1719-1742 13512:1743-1786 13506:1787-1810 13499:1811-2770 13520:2771-2771 13517:2772-2792 13511:2793-2815 @13505@!:2816-2970 13429:2971-2993 13486:2994-3175 13477:3176-3199 13504:3200-3249 13434:3250-3271 13435:3272-3493] [-1, 13439, 13440, 13513, 13507, 13500, 13489, 13364, 13512, 13506, 13499, 13520, 13517, 13511, 13505, 13429, 13486, 13477, 13504, 13434, 13435, -2]
CTCAGATTAATCAAGGAGAAGATATCACAAAAAGTTTGAAAAAAGTCACTTCAGAGATGC
AAACGCATAAAAATCCTGCTTTGAGATCCGGACCTGCGCCGTTTAAAGCACCGACAGTCA
ACGCGGCAACAATGAAAACTGTGTTGCCGGCGAATGCGCCTATCGACAAGCCACCTGTAT
TTACTAGAGATGGCAAAAAATGGCTCGTGGAATATCACAAGGGAGAAAATTTAGTAATCG
ATAACGTAGAGATGAATAATGTGGTTTATGTGTTTCGATGCCAAGATAGCACACTTACTG
TTAAAGGCAAAATTAATTCTATCGTTATGGATTCTTGTCGCAAATCGTCTGTTGTATTCG
ATTCCGTGGTATCCAGTATCGAGTTCGTTAATTGTCAAAGCGTACAAATGCAGGTTCTCG
GAAAGGTACCTACAATTTCCATTGACAAAACGGACGGTTGTCAAATGTATTTAAGTGCGG
AATCCCTGGGTGTCGAACTCATCACCAGCAAATCTAGTGAAATGAATGTCTTGGTACCCA
AACCAAATGGAGATTATAGCGAATATCCGGTACCAGAGCAATTTAAGACTACTATTAGCA
AGAACGGTCTTAGTACTATGGCCGTCGATTCTCTTGGTTAAAAAACACGAGGAATTAATT
TATATGCATAGCCTACGCATCTTCTTAACAATATAATTAAAGGTATGATCGTCAAGGATA
TTATCAATTTATTAATATTATTATTATTTATTATCTTCTGCGAATAATGTGCGGAATTTA
AGAAAAAAATAACAGATTCAGTATTGTATATCTCGCTTATGTGTAATGGATTGGCTTTGA
TCATATACATATATCACTATGTTCCTGAACATGTAATTAGTTGTACACATCAACGAGATG
CATTCGGTAATTAGCAGTAACAACGTATTTATTAAAACCATTTGAAAATTTTTATGCTGT
TTGAGGATCTTTAAATTATTAAAATGTCAGGCTAACATAAATTACATTGAATCATTGAAT
TGGATATCTTGAATCAAGATAATCAACTTTTGCAAAAGGCTAAACTCCTTTAATGATTGT
AATATATCTAGCGGAGTTTGTGGATTATTGCGAAATTTTCTTTTTCTGTGGATAGACATT
TGTATATTTTAAGGTCGAAAATGAAACGACATGACGATGATGTTAAACATAGTGTGGACA
AAAGTTTTATCGTCTTCGAATCGCTCTTTTATACATTTACACCATTTTTTATCATACGAG
AAGTTTTGCTCAAACCTGTCCCTACACAGAACTTGCTGGTACACCGAATGAATGGAATGA
ACATTGTACATGTACAGCTATCAGGAATCAGATATACTAGGCCTCTGAGCATAACTCCTA
AATGGTGTCGGATACCATCATCAATAGTTCGATATGCTTTACCTCTAAACTTACTCTGTC
GAGTTCAGTATTATATGATATTTATACAATGGGATATCAGTAATCAAGAACTGGAATAAA
ACTTTAACAGTGTGACATTTAATGAGAGTACGCTAATACTAATATTACTTAAGTAAAATT
ACTTAAGTATTAAATGACGATACATTTATAATAAATAACAGCGACATCATAAGCAACTGT
TTGTTTGTTCGTATCGCACAATTTGTAATAAATAAATAATTATTTCATCTATTTTTAATC
TAATAACAGTATTGTGAAATTATTTACAAAAGTTTTTATCTAAACGCCAATATGTACGAT
ATGTACGTTTACTATTTCTTGTAGATATAATTTTTGGTGATGAATCTGACTAATAAAGCT
AATAAAGTGAAGTTGCATATCATTCGTTGCATAATTACCTTCTAATTATCCAAGTAAAAA
TTGAAAAGAACACGAATTTTACATAAAGAATTTTTACTGCTATCAGTTTTTATAAATTTT
ACATTAATTGTAATTTTATAATTATAATTTTATAATATACACATTACTGGGGAAATAAGT
CGTGTCTTTTTACATTGTAGACTAGACGCCTTTTATTTGATCAAATCTTGCCAATAGCGT
AACTTAAAGTATCTGTCTAAAAGCAGAATTAATATAGTTTCGAGTCAAGTTATTCGATTA
ATCTGCATGGACATAATTATCTATTATATAGAAATTAAAGTAATATCATTACATAATATA
ACGTAACATTAAGAGATAATGTTTGCATTGTTCTAAATAAATAATCATAAAGCTTTTTTT
CAATTTTTTCTCAATGTATATACAAGTAGAACTATAAAATAATGCTTCTCTTGGAAATAT
ACAGATATAGAGATTTGCAGAACAATGTGAAGGAAACTCACAAGAGTTTCTATCGAGTTC
TACTGCTTATTGTTATTGTGTTTTAATTCTCTATTTTCATGAATACATTATACTTATATA
CAATCGTATGTGAGCTTTCCCTCAATAAGATCAATAAGACTATTATACCTATTTCGCGGA
TCGCGCTAGCATTACTTGTATAAATCATGTTTACATTTTTATATCGACATATCAGTCTTG
TATTATCGCGAGACTGTGGAACAATCTCGCTCGTCGCTGCCATCGGAGCATTCTAGAAAT
CCATTGCAAACACGTGATTTGGGTAAACATTCTCCGAGAGGGCATCTATGACCTTTGCAG
AATTCCACTGCGGAAGGTTGAATGTCTTTCTGCGTGGTGACATAATTGATGAAAGACATG
TAGGAATAAATTTTCGTGTAAACGCCTGGTCGTTCCCGTCTTCCGCAGCCATAGCCGTTG
GATGTGATGGCTTGTAACACATAACGATTTTCCAGTGGAGACAGGCATACCAAAGGTCCG
CCGCTATCTCCGAGACACGCATCTTTGCCGCCGTTCTCTAATCCTGCACAGAGCATGCCA
GATGTGATCCTGTACAGCGGCAAAAATAGAGTCTTCCGTCGACAATCTTCTGTTCCTATT
ACTGGGATTTCTACTTGTTGCAGAGTATCAGGGAACACTCTGCCAATCTCGTTTAACTGG
CCAAATCCAGTGACAACGCAAACAGTGTCACTGGGGACCGGTGCTTTTGGGAGGCAGACC
GGTCGGATGTAATCGCTAAAACTAACCGCCCGTTCGAGTCTTATTACAGCTATGTCATTG
ACGAATCCGTTATCGATGTAATCCGGATGTAGCGATATGTGATCCACCCTTAAAAGCTGC
TCGTACGGGCTTCGGAAGCTTCCTCTACGGGTCGCGCCAATTCTTGCGACCCAATAGCTA
TTCTGTGCGCGATAAAAGCAATGCGCTGCAGAAATAACCCATCTGTCATTAATCAAAGCA
CCACCACATTGATAATTACCATCCTTGTAAAGGGCAATGTGCCATGGCCAGTTGCCCATG
GAGCTACTTGCACCGCCGACAATTCTAGAATGACGAGAAGAGAACGATTTGCTTTGTGTG
GATACACTTGAACATAAAAATATCAATAAAATATCAATTTCTTTGTTTAAGAAAAGTTAA
TTATTTCTTTCTTT
>TRINITY_DN38538_c0_g1_i1 len=1115 path=[2925:0-54 2926:55-78 2943:79-98 2939:99-122 2947:123-163 2945:164-177 2942:178-299 2948:300-323 2949:324-347 2941:348-439 2917:440-447 2936:448-675 2902:676-699 2946:700-905 2940:906-1015 2898:1016-1114] [-1, 2925, 2926, 2943, 2939, 2947, 2945, 2942, 2948, 2949, 2941, 2917, 2936, 2902, 2946, 2940, 2898, -2]
CGCGATAATTTCTGTGAAAATTATATTTTTCACTCTTTGATTCCTTATATAAAACAGTAC
AAACATATTTTTGAAGAAAGTGAAATGTGCGATATAGTAACAAGTTGCAGCATTATTAAC
TTTATATTTAGTGCTTTCAAATGTATAGCTCTGCATTTTTTTTTATCTTATCGATACACA
ACATGAAATTTGCTCGTTTATGCGTGAACGCTAATTACAGTTATTATACAGTTAGAATAC
GCCCTCTATTTCCTAAGTGTAATCGTCCATCTGCTTCATCACCTTCGTAATCCAACGCAC
ATAATTGGATAGTCTGGCGTATATCCCGAATTTGCCGCGTTTGCCGCAACCTTCGCCGAA
ACTAGTGATACCAAAAATTGTCCACGGATGATCGGGTTTCCGGGGATCTCTGCAGAGCAG
AGGTCCCCCGCTGTCGCCCGCGCAAGAATCCATTTTACCGCGGAGATAACCCGCGCAGAA
CATGTTATCCGTGATTCTGTAATCCACGTAGACTTCTCGGCAGGTCTCGGAGGACACTAT
TGGAACTTTAACTTCGTGCAGCACATCCGTTCCGAAATCATCCGTCACGCTGGACTTGCC
CCAGCCGATAATGGTGCAGAACTGTTTCGTAGGTAAGGGCTGCTTTGGTGCAGGCAGACA
CGCGATTCCCCTCGAAAGAGACGGGGTCAAGGTAACTGGTAAACGAAGTAGAGCCACGTC
GTTATCAACGGTATCGGCGTCGTACTCCGGGTGGATGGTCACCGAGTCCACCCTAAGCTC
TAATTCCGTGCCTTCTTTCACCGTTAAATCGTGCTCTCCAATGCGAACGTAGAGGCGTTT
TCTAATGCAGTGCGCGGCGGTTAATACCCATCTTGGGGATACCAGGGTTCCACCGCAAAA
GGCTTCTCGAAATCGATTTAACACGGCCACTTGCCATGGCCAGCTCCCAGGTGCGGTCGG
ACGGCCGCCGATGATTCGCGTAAAGTACGATAATCTGGATCCTTTGTGAGTGTTTGCCAC
GCCGCATTTCCACACGTTTGTAGTTTTCTCTGGCGCGAAGCTGTCCACGGTGTTAGAATT
GAGTTCGAACTCGTCCAATACTAAATCATCGCCGT
>TRINITY_DN29651_c0_g1_i2 len=1264 path=[3110:0-560 3119:561-561 3118:562-581 3116:582-846 3115:847-1020 3109:1021-1263] [-1, 3110, 3119, 3118, 3116, 3115, 3109, -2]
AATTACTAACTGCGCATACAAAGATGCTATTGCATGTGAAGTGCATTTGCATGCATCAAC
TTTAGCCCGGTTTGACAGTGAACCGTTACTGGTTACTAATTATTCCGGAAACGTGCGACC
GCTATTCATACGGTTAAAGGTGATGGAAACGTGTGAAGCGAACTAAACATAGTTGCGCTC
TAAATCGCACTTAAATTAAATTTTTTTATACAGATGTACTTCTCATATTATAAATATATA
AGCAATAATAGCTAATTAATAACGATAATAATGGCCTCTATATAAGGAACTATATTTAAT
AATTCAGTATTTAATAAAAAATTGTACTCAATTTCCATCAAATAAATCGTTTATGAATGA
CAACGTGAAATGTCGCAGCGATAATTATAACCGTAATATGTGAAATTTTATATACAAGGC
GGAGGTGAAAGCAGATCCTCAATTGACACACAAACAGCCTTCCTTCATGTTTGCGTGAAT
CCATTTGAGATATCGAGATACTCTTGTATAAACTCCGGGGTAGCCTGCTCTACCACACCC
TACTCCCCACGATACTATGCCTGCTATTTCAAGCTTATCGGCTTCTTGAACAAGAAGAGG
ACCACCACTGTCTCCTTGACAGGAGTCCTGATTACCTCGACCGGCACAAATCATATTATC
GGTAATTCGATTTGCTCGATATTTCATTTTTCGACATTGCGTCAAGCTATATATGGGAAC
TTGCACTTCATGCACTTTTCCTGGTAACATGCCTCCTTCCGAAGTACGACCCCATCCTAC
TACTGTTCCTTCCTTTCCGGCAGGATCGGTTCCTGATAGGGGTAAACAGATTGGTCGAAT
CTTCTTTGAAAATTTCACGGACTTGCGTAATTTTAATAAAGCTACGTCATGATTGTAGGA
ATTCATATCGAAATTTCTATGACGTATCACAACACTCACTGCTCTCATAATAGGAACTCC
ATCAGTATTTACGTATTGATCGTAATCACCAAGTACCACTCTAATTTTCGATCGCTTTAA
ATTCCGCACACAATGAGCAGCTGTAATTACGTAATCGTTGTTCAACAAACTAGCACCACA
GTGAAAACGACCGTCGTATACCAGCCTCGCAACCCAGGGATATCTATTCGGTGACGTAGG
ACGTCCACCAACTATTCGATTCTCTTGATTAGATAAACCGCATTCGCACGTGCAGTTTCT
TAATCTTTCTTCATCTGAATCACTACTATCAACGATGTCGAAACCGAATAGTTCATCAAA
TAAA
>TRINITY_DN29651_c0_g1_i3 len=1518 path=[3099:0-560 3100:561-561 3117:562-835 3116:836-1100 3115:1101-1274 3109:1275-1517] [-1, 3099, 3100, 3117, 3116, 3115, 3109, -2]
AATTACTAACTGCGCATACAAAGATGCTATTGCATGTGAAGTGCATTTGCATGCATCAAC
TTTAGCCCGGTTTGACAGTGAACCGTTACTGGTTACTAATTATTCCGGAAACGTGCGACC
GCTATTCATACGGTTAAAGGTGATGGAAACGTGTGAAGCGAACTAAACATAGTTGCGCTC
TAAATCGCACTTAAATTAAATTTTTTTATACAGATGTACTTCTCATATTATAAATATATA
AGCAATAATAGCTAATTAATAACGATAATAATGGCCTCTATATAAGGAACTATATTTAAT
AATTCAGTATTTAATAAAAAATTGTACTCAATTTCCATCAAATAAATCGTTTATGAATGA
CAACGTGAAATGTCGCAGCGATAATTATAACCGTAATATGTGAAATTTTATATACAAGGC
GGAGGTGAAAGCAGATCCTCAATTGACACACAAACAGCCTTCCTTCATGTTTGCGTGAAT
CCATTTGAGATATCGAGATACTCTTGTATAAACTCCGGGGTAGCCTGCTCTACCACACCC
TACTCCCCACGATACTATGCCTATTAAATACGTTTAACACACATACAAGTCTCACTTGAA
CAGAAATATTCCAATAGTGATTTCTGCGTATTTGTGTAAATATAAAGAAATATATTTTAT
ACAAAAAAACATGCTTTTCTGAATAATAAGAAATAATAATATATAGTTATATAATAATTA
TACATATATGTATATAGAAATATTAATACAATAATTATAAATTAAATACTACAAAAATTA
GATGTATTATTATAATGAAATGTAAATATTTTACCTGCTATTTCAAGCTTATCGGCTTCT
TGAACAAGAAGAGGACCACCACTGTCTCCTTGACAGGAGTCCTGATTACCTCGACCGGCA
CAAATCATATTATCGGTAATTCGATTTGCTCGATATTTCATTTTTCGACATTGCGTCAAG
CTATATATGGGAACTTGCACTTCATGCACTTTTCCTGGTAACATGCCTCCTTCCGAAGTA
CGACCCCATCCTACTACTGTTCCTTCCTTTCCGGCAGGATCGGTTCCTGATAGGGGTAAA
CAGATTGGTCGAATCTTCTTTGAAAATTTCACGGACTTGCGTAATTTTAATAAAGCTACG
TCATGATTGTAGGAATTCATATCGAAATTTCTATGACGTATCACAACACTCACTGCTCTC
ATAATAGGAACTCCATCAGTATTTACGTATTGATCGTAATCACCAAGTACCACTCTAATT
TTCGATCGCTTTAAATTCCGCACACAATGAGCAGCTGTAATTACGTAATCGTTGTTCAAC
AAACTAGCACCACAGTGAAAACGACCGTCGTATACCAGCCTCGCAACCCAGGGATATCTA
TTCGGTGACGTAGGACGTCCACCAACTATTCGATTCTCTTGATTAGATAAACCGCATTCG
CACGTGCAGTTTCTTAATCTTTCTTCATCTGAATCACTACTATCAACGATGTCGAAACCG
AATAGTTCATCAAATAAA
>TRINITY_DN37278_c0_g1_i1 len=854 path=[2399:0-146 2429:147-187 2439:188-215 2435:216-246 2432:247-436 2408:437-479 2409:480-503 2426:504-664 2388:665-688 2437:689-741 2425:742-754 2433:755-778 2430:779-797 2423:798-821 2422:822-853] [-1, 2399, 2429, 2439, 2435, 2432, 2408, 2409, 2426, 2388, 2437, 2425, 2433, 2430, 2423, 2422, -2]
TTTTTTTTTTTTTTTTTTATGCTGAATATTTATTTATGTTAAAGGACGTATAATAATTCG
TCATCAGTATGCATTACTACGTCGCCATTACATTGCCGTCATTAATTATTGATCTGGTCT
GCAATCCAACTGTTGAATGAGGATACCTTAGTATAAACGGAAGGCGCGCCTGGACTACCA
CATGGAATAATACCCCAAGATACTATTCCAACAAGCACTGCTTCGTTTTCATTACGCGAG
ATTAAAGGGCCACCAGAATCACCGCTGCATGCAGAGATTGTTTCGTACAATGGTCCAGTA
CAGATATTGGATTTTTCGTGAACGGGAGAAGATCCTGTCAAGCGCTTAACAGCTTCAGTA
CAAGTAGCATAATCGACCCACTCCATCTTAACATGCTGAAGCTTAGCTGGCATTTCCGGG
TAACGGGTAGAGGAGATGGAACCCCATCCACAAAGCCATGCCTCTCCTGTTGGATCACTT
CCTGGTACTGGTAAATCAATGGGTTGTACTCGATTCGTAAGTTTTAATGGGGATGCAAGT
TCAATTAGAGCGATGTCCCATGGGCCAACGTTACCTCCGAAATCTTTATGTACGATACCT
CGCTTTGCTTGAACCGTCTGTTCGGAATCTTCATTATTGTTAATATTGTGCTTTCCAGCT
TTAACAGTAATATCTCTTGCAGAAGAAACTGCCTGAACGCAATGTCCTGCAGTTAAGATC
CATCGTTCGTTCAAGATAGATCCGGCGCAAAAGTGTTGGCTGTAAGCTTGAAGAGAGACT
ATGAACGGATAACCACCTACTGGTGCCTCTTCACCACCAACCACTTGAGGGGAATGAAGT
GACAAGAATGGTGG
>TRINITY_DN26795_c0_g1_i2 len=867 path=[1810:0-65 1824:66-533 @1823@!:534-837 1815:838-866] [-1, 1810, 1824, 1823, 1815, -2]
AATATTAATAACGTTATTAATATTAATTAATATTAATTAAGTTATTAATTACGCCATTTT
TGAATTAATCCAATCGACATAAGATGCTACGCGGGTATAGACCGAAGGCATGTGGTTGAC
ACCGCACGGGTAGACTCCCCATGAAACGATACCGAGTTGGGTGGGAACGTTATTGTCAAA
TTGGACCAATGGACCGCCAGAATCACCGGAACAAGCGGATATTTCTCCAACAGCGTCAGT
GCAAATTTGTGTATCGTAGACTTTGGGTGTGTCAGGACCTTTCGGGAATTTAGCCTGACA
AGATTCATTGTCTAATAAGGGGATGGAAACTTTTTGGAGAACCTTGGGAAGTACTGGAAG
CAATTCCTTGGAGATGGAGCCCCATCCAGAGAGCACAGCATTTCCAACTCGTACTTCGTT
TTGTTTCGGTAAGTTAACAGCGGCTACTCTCTCGTTAAGAACAAGAGGAGTACTCAGTTT
CAGAACAGCAATGTCATATGGAGCAACACCTCCTGGATACTTTTCGTGAACATAAGCCTT
AGCGACGTTAGCTTCTTGCTGAGTAGACTCGTTTTCAAGAAGATAATGCTTGCCAGCAAA
GACTTTAAGAAAACCCAACTTCATGACACAATGTCCAGCAGTCAAGATGTAACGCTCGTT
TAAAATAGAACCACCACATGCATGGTTAAAAGGAATAAGGGGTGGAATACCCCATTGAAT
AGAGACCTGATAAGGGAATTCACCCGGTGAGGCATCCTCACCATCGGTGATCCTGGGTTT
CAAGCCGAATGGGACGGCTAGACACGCTATAAAACAATTTAAGATAATTTTTAATGCATA
ATTCTTTTAAAGTTGACGACAATGATA
