# Supplementary material for: Venomix: a simple bioinformatic pipeline for identifying and characterizing toxin gene candidates from transcriptomic data
Source: PeerJ. 2018 Jul 31;6:e5361. doi: 10.7717/peerj.5361 (PMC6074769; doi:10.7717/peerj.5361)
Supplement: Supplemental Information 4 [file peerj-06-5361-s004.gz › FinalOutput_E-20/Venom_peptide_isomerase_heavy_chain_2/signalp.txt]

# SignalP-4.1 euk predictions
# name                     Cmax  pos  Ymax  pos  Smax  pos  Smean   D     ?  Dmaxcut    Networks-used
Q76B45                     0.736  18  0.834  18  0.979   9  0.937   0.890 Y  0.450      SignalP-noTM
Q4QXT9                     0.899  21  0.913  21  0.959  12  0.926   0.920 Y  0.450      SignalP-noTM
A6MFK7                     0.611  23  0.652  23  0.854  14  0.696   0.676 Y  0.450      SignalP-noTM
A6MFK8                     0.815  23  0.842  23  0.950   2  0.870   0.857 Y  0.450      SignalP-noTM
Q7M4I3                     0.154  20  0.189  20  0.359   2  0.216   0.204 N  0.450      SignalP-noTM
TRINITY_DN43918_c5_g1::TRINITY_DN43918_c5_g1_i8::g.1::m.1  0.716  24  0.813  24  0.966  14  0.923   0.872 Y  0.450      SignalP-noTM
TRINITY_DN43918_c5_g1::TRINITY_DN43918_c5_g1_i10::g.2::m.2  0.102   1  0.000   1  0.120   1  0.000   0.000 N  0.450      SignalP-noTM
TRINITY_DN43918_c5_g1::TRINITY_DN43918_c5_g1_i10::g.2::m.2  0.105   1  0.000   1  0.140   1  0.000   0.000 N  0.450      SignalP-noTM
TRINITY_DN43918_c5_g1::TRINITY_DN43918_c5_g1_i10::g.2::m.2  0.103   1  0.000   1  0.145   1  0.000   0.000 N  0.450      SignalP-noTM
TRINITY_DN43918_c5_g1::TRINITY_DN43918_c5_g1_i10::g.2::m.2  0.103   1  0.000   1  0.145   1  0.000   0.000 N  0.450      SignalP-noTM
TRINITY_DN43918_c5_g1::TRINITY_DN43918_c5_g1_i10::g.2::m.2  0.104   1  0.000   1  0.121   1  0.000   0.000 N  0.450      SignalP-noTM
TRINITY_DN43918_c5_g1::TRINITY_DN43918_c5_g1_i10::g.2::m.2  0.104   1  0.000   1  0.130   1  0.000   0.000 N  0.450      SignalP-noTM
TRINITY_DN43918_c5_g1::TRINITY_DN43918_c5_g1_i10::g.2::m.2  0.102   1  0.000   1  0.120   1  0.000   0.000 N  0.450      SignalP-noTM
TRINITY_DN43918_c5_g1::TRINITY_DN43918_c5_g1_i10::g.2::m.2  0.106   1  0.000   1  0.139   1  0.000   0.000 N  0.450      SignalP-noTM
TRINITY_DN43918_c5_g1::TRINITY_DN43918_c5_g1_i10::g.2::m.2  0.104   1  0.000   1  0.140   1  0.000   0.000 N  0.450      SignalP-noTM
                           0.000   1  0.000   1  0.000   1  0.000   0.000 N  0.500      SignalP-TM
TRINITY_DN43918_c5_g1::TRINITY_DN43918_c5_g1_i10::g.2::m.2  0.000   1  0.000   1  0.000   1  0.000   0.000 N  0.450      SignalP-noTM
0.130157                   0.000   1  0.000   1  0.000   1  0.000   0.000 N  0.450      SignalP-noTM
TRINITY_DN43918_c5_g1::TRINITY_DN43918_c5_g1_i10::g.2::m.2  0.106   1  0.000   1  0.129   1  0.000   0.000 N  0.450      SignalP-noTM
TRINITY_DN43918_c5_g1::TRINITY_DN43918_c5_g1_i10::g.2::m.2  0.103   1  0.000   1  0.198   1  0.000   0.000 N  0.450      SignalP-noTM
TRINITY_DN43918_c5_g1::TRINITY_DN43918_c5_g1_i10::g.2::m.2  0.106   1  0.000   1  0.139   1  0.000   0.000 N  0.450      SignalP-noTM
TRINITY_DN43918_c5_g1::TRINITY_DN43918_c5_g1_i10::g.2::m.2  0.103   1  0.000   1  0.110   1  0.000   0.000 N  0.450      SignalP-noTM
TRINITY_DN43918_c5_g1::TRINITY_DN43918_c5_g1_i10::g.2::m.2  0.104   1  0.000   1  0.130   1  0.000   0.000 N  0.450      SignalP-noTM
TRINITY_DN43918_c5_g1::TRINITY_DN43918_c5_g1_i10::g.2::m.2  0.103   1  0.000   1  0.166   1  0.000   0.000 N  0.450      SignalP-noTM
TRINITY_DN43918_c5_g1::TRINITY_DN43918_c5_g1_i10::g.2::m.2  0.104   1  0.000   1  0.138   1  0.000   0.000 N  0.450      SignalP-noTM
TRINITY_DN43918_c5_g1::TRINITY_DN43918_c5_g1_i10::g.2::m.2  0.105   1  0.000   1  0.120   1  0.000   0.000 N  0.450      SignalP-noTM
TRINITY_DN43918_c5_g1::TRINITY_DN43918_c5_g1_i10::g.2::m.2  0.104   1  0.000   1  0.121   1  0.000   0.000 N  0.450      SignalP-noTM
TRINITY_DN43918_c5_g1::TRINITY_DN43918_c5_g1_i10::g.2::m.2  0.103   1  0.000   1  0.110   1  0.000   0.000 N  0.450      SignalP-noTM
TRINITY_DN43918_c5_g1::TRINITY_DN43918_c5_g1_i10::g.2::m.2  0.102   1  0.000   1  0.120   1  0.000   0.000 N  0.450      SignalP-noTM
TRINITY_DN43918_c5_g1::TRINITY_DN43918_c5_g1_i10::g.2::m.2  0.101   1  0.000   1  0.198   1  0.000   0.000 N  0.450      SignalP-noTM
TRINITY_DN43918_c5_g1::TRINITY_DN43918_c5_g1_i10::g.2::m.2  0.104   1  0.000   1  0.138   1  0.000   0.000 N  0.450      SignalP-noTM
TRINITY_DN43918_c5_g1::TRINITY_DN43918_c5_g1_i10::g.2::m.2  0.104   1  0.000   1  0.140   1  0.000   0.000 N  0.450      SignalP-noTM
TRINITY_DN43918_c5_g1::TRINITY_DN43918_c5_g1_i10::g.2::m.2  0.104   1  0.000   1  0.130   1  0.000   0.000 N  0.450      SignalP-noTM
TRINITY_DN43918_c5_g1::TRINITY_DN43918_c5_g1_i10::g.2::m.2  0.104   1  0.000   1  0.146   1  0.000   0.000 N  0.450      SignalP-noTM
TRINITY_DN43918_c5_g1::TRINITY_DN43918_c5_g1_i10::g.2::m.2  0.104   1  0.000   1  0.130   1  0.000   0.000 N  0.450      SignalP-noTM
TRINITY_DN43918_c5_g1::TRINITY_DN43918_c5_g1_i10::g.2::m.2  0.106   1  0.000   1  0.139   1  0.000   0.000 N  0.450      SignalP-noTM
TRINITY_DN43918_c5_g1::TRINITY_DN43918_c5_g1_i10::g.2::m.2  0.103   1  0.000   1  0.166   1  0.000   0.000 N  0.450      SignalP-noTM
TRINITY_DN43918_c5_g1::TRINITY_DN43918_c5_g1_i10::g.2::m.2  0.102   1  0.000   1  0.120   1  0.000   0.000 N  0.450      SignalP-noTM
TRINITY_DN43918_c5_g1::TRINITY_DN43918_c5_g1_i10::g.2::m.2  0.103   1  0.000   1  0.198   1  0.000   0.000 N  0.450      SignalP-noTM
TRINITY_DN43918_c5_g1::TRINITY_DN43918_c5_g1_i10::g.2::m.2!  0.102   1  0.000   1  0.120   1  0.000   0.000 N  0.450      SignalP-noTM
TRINITY_DN43918_c5_g1::TRINITY_DN43918_c5_g1_i10::g.2::m.2"  0.104   1  0.000   1  0.140   1  0.000   0.000 N  0.450      SignalP-noTM
TRINITY_DN43918_c5_g1::TRINITY_DN43918_c5_g1_i10::g.2::m.2#  0.104   1  0.000   1  0.130   1  0.000   0.000 N  0.450      SignalP-noTM
TRINITY_DN43918_c5_g1::TRINITY_DN43918_c5_g1_i10::g.2::m.2$  0.104   1  0.000   1  0.140   1  0.000   0.000 N  0.450      SignalP-noTM
TRINITY_DN43918_c5_g1::TRINITY_DN43918_c5_g1_i10::g.2::m.2%  0.103   1  0.000   1  0.110   1  0.000   0.000 N  0.450      SignalP-noTM
TRINITY_DN43918_c5_g1::TRINITY_DN43918_c5_g1_i10::g.2::m.2&  0.104   1  0.000   1  0.130   1  0.000   0.000 N  0.450      SignalP-noTM
TRINITY_DN43918_c5_g1::TRINITY_DN43918_c5_g1_i10::g.2::m.2'  0.105   1  0.000   1  0.120   1  0.000   0.000 N  0.450      SignalP-noTM
TRINITY_DN43918_c5_g1::TRINITY_DN43918_c5_g1_i10::g.2::m.2(  0.104   1  0.000   1  0.140   1  0.000   0.000 N  0.450      SignalP-noTM
TRINITY_DN43918_c5_g1::TRINITY_DN43918_c5_g1_i10::g.2::m.2)  0.103   1  0.000   1  0.166   1  0.000   0.000 N  0.450      SignalP-noTM
TRINITY_DN43918_c5_g1::TRINITY_DN43918_c5_g1_i10::g.2::m.2*  0.104   1  0.000   1  0.130   1  0.000   0.000 N  0.450      SignalP-noTM
TRINITY_DN43918_c5_g1::TRINITY_DN43918_c5_g1_i10::g.2::m.2+  0.102   1  0.000   1  0.120   1  0.000   0.000 N  0.450      SignalP-noTM
TRINITY_DN43918_c5_g1::TRINITY_DN43918_c5_g1_i10::g.2::m.2,  0.103   1  0.000   1  0.110   1  0.000   0.000 N  0.450      SignalP-noTM
TRINITY_DN43918_c5_g1::TRINITY_DN43918_c5_g1_i10::g.2::m.2-  0.104   1  0.000   1  0.146   1  0.000   0.000 N  0.450      SignalP-noTM
TRINITY_DN43918_c5_g1::TRINITY_DN43918_c5_g1_i10::g.2::m.2.  0.103   1  0.000   1  0.110   1  0.000   0.000 N  0.450      SignalP-noTM
TRINITY_DN43918_c5_g1::TRINITY_DN43918_c5_g1_i10::g.2::m.2/  0.104   1  0.000   1  0.130   1  0.000   0.000 N  0.450      SignalP-noTM
TRINITY_DN43918_c5_g1::TRINITY_DN43918_c5_g1_i10::g.2::m.20  0.102   1  0.000   1  0.120   1  0.000   0.000 N  0.450      SignalP-noTM
TRINITY_DN43918_c5_g1::TRINITY_DN43918_c5_g1_i10::g.2::m.21  0.103   1  0.000   1  0.166   1  0.000   0.000 N  0.450      SignalP-noTM
TRINITY_DN43918_c5_g1::TRINITY_DN43918_c5_g1_i10::g.2::m.22  0.104   1  0.000   1  0.158   1  0.000   0.000 N  0.450      SignalP-noTM
TRINITY_DN43918_c5_g1::TRINITY_DN43918_c5_g1_i10::g.2::m.23  0.104   1  0.000   1  0.121   1  0.000   0.000 N  0.450      SignalP-noTM
TRINITY_DN43918_c5_g1::TRINITY_DN43918_c5_g1_i10::g.2::m.24  0.104   1  0.000   1  0.131   1  0.000   0.000 N  0.450      SignalP-noTM
TRINITY_DN43918_c5_g1::TRINITY_DN43918_c5_g1_i10::g.2::m.25  0.104   1  0.000   1  0.140   1  0.000   0.000 N  0.450      SignalP-noTM
TRINITY_DN43918_c5_g1::TRINITY_DN43918_c5_g1_i10::g.2::m.26  0.105   1  0.000   1  0.120   1  0.000   0.000 N  0.450      SignalP-noTM
TRINITY_DN43918_c5_g1::TRINITY_DN43918_c5_g1_i10::g.2::m.27  0.103   1  0.000   1  0.198   1  0.000   0.000 N  0.450      SignalP-noTM
TRINITY_DN43918_c5_g1::TRINITY_DN43918_c5_g1_i10::g.2::m.28  0.106   1  0.000   1  0.139   1  0.000   0.000 N  0.450      SignalP-noTM
TRINITY_DN43918_c5_g1::TRINITY_DN43918_c5_g1_i10::g.2::m.29  0.104   1  0.000   1  0.138   1  0.000   0.000 N  0.450      SignalP-noTM
TRINITY_DN43918_c5_g1::TRINITY_DN43918_c5_g1_i10::g.2::m.2:  0.106   1  0.000   1  0.139   1  0.000   0.000 N  0.450      SignalP-noTM
TRINITY_DN43918_c5_g1::TRINITY_DN43918_c5_g1_i10::g.2::m.2;  0.103   1  0.000   1  0.110   1  0.000   0.000 N  0.450      SignalP-noTM
TRINITY_DN43918_c5_g1::TRINITY_DN43918_c5_g1_i10::g.2::m.2<  0.104   1  0.000   1  0.158   1  0.000   0.000 N  0.450      SignalP-noTM
TRINITY_DN43918_c5_g1::TRINITY_DN43918_c5_g1_i10::g.2::m.2=  0.103   1  0.000   1  0.166   1  0.000   0.000 N  0.450      SignalP-noTM
TRINITY_DN43918_c5_g1::TRINITY_DN43918_c5_g1_i10::g.2::m.2>  0.102   1  0.000   1  0.120   1  0.000   0.000 N  0.450      SignalP-noTM
TRINITY_DN43918_c5_g1::TRINITY_DN43918_c5_g1_i10::g.2::m.2?  0.102   1  0.000   1  0.120   1  0.000   0.000 N  0.450      SignalP-noTM
TRINITY_DN43918_c5_g1::TRINITY_DN43918_c5_g1_i10::g.2::m.2@  0.104   1  0.000   1  0.158   1  0.000   0.000 N  0.450      SignalP-noTM
TRINITY_DN43918_c5_g1::TRINITY_DN43918_c5_g1_i10::g.2::m.2A  0.104   1  0.000   1  0.121   1  0.000   0.000 N  0.450      SignalP-noTM
TRINITY_DN43918_c5_g1::TRINITY_DN43918_c5_g1_i10::g.2::m.2B  0.104   1  0.000   1  0.121   1  0.000   0.000 N  0.450      SignalP-noTM
TRINITY_DN43918_c5_g1::TRINITY_DN43918_c5_g1_i10::g.2::m.2C  0.103   1  0.000   1  0.145   1  0.000   0.000 N  0.450      SignalP-noTM
TRINITY_DN43918_c5_g1::TRINITY_DN43918_c5_g1_i10::g.2::m.2D  0.103   1  0.000   1  0.145   1  0.000   0.000 N  0.450      SignalP-noTM
TRINITY_DN43918_c5_g1::TRINITY_DN43918_c5_g1_i10::g.2::m.2E  0.104   1  0.000   1  0.161   1  0.000   0.000 N  0.450      SignalP-noTM
TRINITY_DN43918_c5_g1::TRINITY_DN43918_c5_g1_i10::g.2::m.2F  0.103   1  0.000   1  0.145   1  0.000   0.000 N  0.450      SignalP-noTM
TRINITY_DN43918_c5_g1::TRINITY_DN43918_c5_g1_i12::g.3::m.3  0.105   1  0.000   1  0.140   1  0.000   0.000 N  0.450      SignalP-noTM
TRINITY_DN43918_c5_g1::TRINITY_DN43918_c5_g1_i12::g.3::m.3  0.106   1  0.000   1  0.139   1  0.000   0.000 N  0.450      SignalP-noTM
TRINITY_DN43918_c5_g1::TRINITY_DN43918_c5_g1_i12::g.3::m.3  0.104   1  0.000   1  0.159   1  0.000   0.000 N  0.450      SignalP-noTM
TRINITY_DN43918_c5_g1::TRINITY_DN43918_c5_g1_i12::g.3::m.3  0.106   1  0.000   1  0.129   1  0.000   0.000 N  0.450      SignalP-noTM
TRINITY_DN43918_c5_g1::TRINITY_DN43918_c5_g1_i12::g.3::m.3  0.103   1  0.000   1  0.145   1  0.000   0.000 N  0.450      SignalP-noTM
TRINITY_DN43918_c5_g1::TRINITY_DN43918_c5_g1_i12::g.3::m.3  0.105   1  0.000   1  0.140   1  0.000   0.000 N  0.450      SignalP-noTM
TRINITY_DN43918_c5_g1::TRINITY_DN43918_c5_g1_i12::g.3::m.3  0.105   1  0.000   1  0.140   1  0.000   0.000 N  0.450      SignalP-noTM
TRINITY_DN43918_c5_g1::TRINITY_DN43918_c5_g1_i12::g.3::m.3  0.104   1  0.000   1  0.131   1  0.000   0.000 N  0.450      SignalP-noTM
TRINITY_DN43918_c5_g1::TRINITY_DN43918_c5_g1_i12::g.3::m.3  0.106   1  0.000   1  0.129   1  0.000   0.000 N  0.450      SignalP-noTM
                           0.000   1  0.000   1  0.000   1  0.000   0.000 N  0.500      SignalP-TM
TRINITY_DN43918_c5_g1::TRINITY_DN43918_c5_g1_i12::g.3::m.3  0.000   1  0.000   1  0.000   1  0.000   0.000 N  0.450      SignalP-noTM
0.157699                   0.000   1  0.000   1  0.000   1  0.000   0.000 N  0.450      SignalP-noTM
TRINITY_DN43918_c5_g1::TRINITY_DN43918_c5_g1_i12::g.3::m.3  0.103   1  0.000   1  0.166   1  0.000   0.000 N  0.450      SignalP-noTM
TRINITY_DN43918_c5_g1::TRINITY_DN43918_c5_g1_i12::g.3::m.3  0.104   1  0.000   1  0.140   1  0.000   0.000 N  0.450      SignalP-noTM
TRINITY_DN43918_c5_g1::TRINITY_DN43918_c5_g1_i12::g.3::m.3  0.104   1  0.000   1  0.140   1  0.000   0.000 N  0.450      SignalP-noTM
TRINITY_DN43918_c5_g1::TRINITY_DN43918_c5_g1_i12::g.3::m.3  0.104   1  0.000   1  0.131   1  0.000   0.000 N  0.450      SignalP-noTM
TRINITY_DN43918_c5_g1::TRINITY_DN43918_c5_g1_i12::g.3::m.3  0.104   1  0.000   1  0.140   1  0.000   0.000 N  0.450      SignalP-noTM
TRINITY_DN43918_c5_g1::TRINITY_DN43918_c5_g1_i12::g.3::m.3  0.104   1  0.000   1  0.140   1  0.000   0.000 N  0.450      SignalP-noTM
TRINITY_DN43918_c5_g1::TRINITY_DN43918_c5_g1_i12::g.3::m.3  0.104   1  0.000   1  0.140   1  0.000   0.000 N  0.450      SignalP-noTM
TRINITY_DN43918_c5_g1::TRINITY_DN43918_c5_g1_i12::g.3::m.3  0.103   1  0.000   1  0.166   1  0.000   0.000 N  0.450      SignalP-noTM
TRINITY_DN43918_c5_g1::TRINITY_DN43918_c5_g1_i12::g.3::m.3  0.103   1  0.000   1  0.166   1  0.000   0.000 N  0.450      SignalP-noTM
TRINITY_DN43918_c5_g1::TRINITY_DN43918_c5_g1_i12::g.3::m.3  0.106   1  0.000   1  0.129   1  0.000   0.000 N  0.450      SignalP-noTM
TRINITY_DN43918_c5_g1::TRINITY_DN43918_c5_g1_i12::g.3::m.3  0.103   1  0.000   1  0.145   1  0.000   0.000 N  0.450      SignalP-noTM
TRINITY_DN43918_c5_g1::TRINITY_DN43918_c5_g1_i12::g.3::m.3  0.105   1  0.000   1  0.120   1  0.000   0.000 N  0.450      SignalP-noTM
TRINITY_DN43918_c5_g1::TRINITY_DN43918_c5_g1_i12::g.3::m.3  0.104   1  0.000   1  0.159   1  0.000   0.000 N  0.450      SignalP-noTM
TRINITY_DN43918_c5_g1::TRINITY_DN43918_c5_g1_i12::g.3::m.3  0.103   1  0.000   1  0.145   1  0.000   0.000 N  0.450      SignalP-noTM
TRINITY_DN43918_c5_g1::TRINITY_DN43918_c5_g1_i12::g.3::m.3  0.103   1  0.000   1  0.110   1  0.000   0.000 N  0.450      SignalP-noTM
TRINITY_DN43918_c5_g1::TRINITY_DN43918_c5_g1_i12::g.3::m.3  0.103   1  0.000   1  0.198   1  0.000   0.000 N  0.450      SignalP-noTM
TRINITY_DN43918_c5_g1::TRINITY_DN43918_c5_g1_i12::g.3::m.3  0.103   1  0.000   1  0.166   1  0.000   0.000 N  0.450      SignalP-noTM
TRINITY_DN43918_c5_g1::TRINITY_DN43918_c5_g1_i12::g.3::m.3  0.104   1  0.000   1  0.138   1  0.000   0.000 N  0.450      SignalP-noTM
TRINITY_DN43918_c5_g1::TRINITY_DN43918_c5_g1_i12::g.3::m.3  0.103   1  0.000   1  0.110   1  0.000   0.000 N  0.450      SignalP-noTM
TRINITY_DN43918_c5_g1::TRINITY_DN43918_c5_g1_i12::g.3::m.3  0.104   1  0.000   1  0.130   1  0.000   0.000 N  0.450      SignalP-noTM
TRINITY_DN43918_c5_g1::TRINITY_DN43918_c5_g1_i12::g.3::m.3  0.104   1  0.000   1  0.138   1  0.000   0.000 N  0.450      SignalP-noTM
TRINITY_DN43918_c5_g1::TRINITY_DN43918_c5_g1_i12::g.3::m.3!  0.103   1  0.000   1  0.145   1  0.000   0.000 N  0.450      SignalP-noTM
TRINITY_DN43918_c5_g1::TRINITY_DN43918_c5_g1_i12::g.3::m.3"  0.103   1  0.000   1  0.198   1  0.000   0.000 N  0.450      SignalP-noTM
TRINITY_DN43918_c5_g1::TRINITY_DN43918_c5_g1_i12::g.3::m.3#  0.106   1  0.000   1  0.129   1  0.000   0.000 N  0.450      SignalP-noTM
TRINITY_DN43918_c5_g1::TRINITY_DN43918_c5_g1_i12::g.3::m.3$  0.103   1  0.000   1  0.145   1  0.000   0.000 N  0.450      SignalP-noTM
TRINITY_DN43918_c5_g1::TRINITY_DN43918_c5_g1_i12::g.3::m.3%  0.106   1  0.000   1  0.129   1  0.000   0.000 N  0.450      SignalP-noTM
TRINITY_DN43918_c5_g1::TRINITY_DN43918_c5_g1_i12::g.3::m.3&  0.103   1  0.000   1  0.110   1  0.000   0.000 N  0.450      SignalP-noTM
TRINITY_DN43918_c5_g1::TRINITY_DN43918_c5_g1_i12::g.3::m.3'  0.103   1  0.000   1  0.145   1  0.000   0.000 N  0.450      SignalP-noTM
TRINITY_DN43918_c5_g1::TRINITY_DN43918_c5_g1_i12::g.3::m.3(  0.103   1  0.000   1  0.198   1  0.000   0.000 N  0.450      SignalP-noTM
TRINITY_DN43918_c5_g1::TRINITY_DN43918_c5_g1_i12::g.3::m.3)  0.106   1  0.000   1  0.139   1  0.000   0.000 N  0.450      SignalP-noTM
TRINITY_DN43918_c5_g1::TRINITY_DN43918_c5_g1_i12::g.3::m.3*  0.104   1  0.000   1  0.130   1  0.000   0.000 N  0.450      SignalP-noTM
TRINITY_DN43918_c5_g1::TRINITY_DN43918_c5_g1_i12::g.3::m.3+  0.106   1  0.000   1  0.129   1  0.000   0.000 N  0.450      SignalP-noTM
TRINITY_DN43918_c5_g1::TRINITY_DN43918_c5_g1_i12::g.3::m.3,  0.104   1  0.000   1  0.140   1  0.000   0.000 N  0.450      SignalP-noTM
TRINITY_DN43918_c5_g1::TRINITY_DN43918_c5_g1_i12::g.3::m.3-  0.104   1  0.000   1  0.130   1  0.000   0.000 N  0.450      SignalP-noTM
TRINITY_DN43918_c5_g1::TRINITY_DN43918_c5_g1_i12::g.3::m.3.  0.106   1  0.000   1  0.129   1  0.000   0.000 N  0.450      SignalP-noTM
TRINITY_DN43918_c5_g1::TRINITY_DN43918_c5_g1_i12::g.3::m.3/  0.104   1  0.000   1  0.140   1  0.000   0.000 N  0.450      SignalP-noTM
TRINITY_DN43918_c5_g1::TRINITY_DN43918_c5_g1_i12::g.3::m.30  0.103   1  0.000   1  0.166   1  0.000   0.000 N  0.450      SignalP-noTM
TRINITY_DN43918_c5_g1::TRINITY_DN43918_c5_g1_i12::g.3::m.31  0.104   1  0.000   1  0.158   1  0.000   0.000 N  0.450      SignalP-noTM
TRINITY_DN43918_c5_g1::TRINITY_DN43918_c5_g1_i12::g.3::m.32  0.106   1  0.000   1  0.139   1  0.000   0.000 N  0.450      SignalP-noTM
TRINITY_DN43918_c5_g1::TRINITY_DN43918_c5_g1_i12::g.3::m.33  0.103   1  0.000   1  0.110   1  0.000   0.000 N  0.450      SignalP-noTM
TRINITY_DN43918_c5_g1::TRINITY_DN43918_c5_g1_i12::g.3::m.34  0.106   1  0.000   1  0.139   1  0.000   0.000 N  0.450      SignalP-noTM
TRINITY_DN43918_c5_g1::TRINITY_DN43918_c5_g1_i12::g.3::m.35  0.104   1  0.000   1  0.140   1  0.000   0.000 N  0.450      SignalP-noTM
TRINITY_DN43918_c5_g1::TRINITY_DN43918_c5_g1_i12::g.3::m.36  0.104   1  0.000   1  0.130   1  0.000   0.000 N  0.450      SignalP-noTM
TRINITY_DN43918_c5_g1::TRINITY_DN43918_c5_g1_i12::g.3::m.37  0.102   1  0.000   1  0.120   1  0.000   0.000 N  0.450      SignalP-noTM
TRINITY_DN43918_c5_g1::TRINITY_DN43918_c5_g1_i12::g.3::m.38  0.104   1  0.000   1  0.159   1  0.000   0.000 N  0.450      SignalP-noTM
TRINITY_DN43918_c5_g1::TRINITY_DN43918_c5_g1_i12::g.3::m.39  0.105   1  0.000   1  0.120   1  0.000   0.000 N  0.450      SignalP-noTM
TRINITY_DN43918_c5_g1::TRINITY_DN43918_c5_g1_i12::g.3::m.3:  0.104   1  0.000   1  0.140   1  0.000   0.000 N  0.450      SignalP-noTM
TRINITY_DN43918_c5_g1::TRINITY_DN43918_c5_g1_i12::g.3::m.3;  0.102   1  0.000   1  0.120   1  0.000   0.000 N  0.450      SignalP-noTM
TRINITY_DN43918_c5_g1::TRINITY_DN43918_c5_g1_i12::g.3::m.3<  0.104   1  0.000   1  0.131   1  0.000   0.000 N  0.450      SignalP-noTM
TRINITY_DN43918_c5_g1::TRINITY_DN43918_c5_g1_i12::g.3::m.3=  0.106   1  0.000   1  0.129   1  0.000   0.000 N  0.450      SignalP-noTM
TRINITY_DN43918_c5_g1::TRINITY_DN43918_c5_g1_i12::g.3::m.3>  0.103   1  0.000   1  0.110   1  0.000   0.000 N  0.450      SignalP-noTM
TRINITY_DN43918_c5_g1::TRINITY_DN43918_c5_g1_i12::g.3::m.3?  0.103   1  0.000   1  0.145   1  0.000   0.000 N  0.450      SignalP-noTM
TRINITY_DN43918_c5_g1::TRINITY_DN43918_c5_g1_i12::g.3::m.3@  0.104   1  0.000   1  0.130   1  0.000   0.000 N  0.450      SignalP-noTM
TRINITY_DN43918_c5_g1::TRINITY_DN43918_c5_g1_i12::g.3::m.3A  0.104   1  0.000   1  0.159   1  0.000   0.000 N  0.450      SignalP-noTM
TRINITY_DN43918_c5_g1::TRINITY_DN43918_c5_g1_i12::g.3::m.3B  0.103   1  0.000   1  0.198   1  0.000   0.000 N  0.450      SignalP-noTM
TRINITY_DN43918_c5_g1::TRINITY_DN43918_c5_g1_i12::g.3::m.3C  0.104   1  0.000   1  0.158   1  0.000   0.000 N  0.450      SignalP-noTM
TRINITY_DN43918_c5_g1::TRINITY_DN43918_c5_g1_i12::g.3::m.3D  0.104   1  0.000   1  0.131   1  0.000   0.000 N  0.450      SignalP-noTM
TRINITY_DN43918_c5_g1::TRINITY_DN43918_c5_g1_i12::g.3::m.3E  0.102   1  0.000   1  0.120   1  0.000   0.000 N  0.450      SignalP-noTM
TRINITY_DN43918_c5_g1::TRINITY_DN43918_c5_g1_i12::g.3::m.3F  0.104   1  0.000   1  0.158   1  0.000   0.000 N  0.450      SignalP-noTM
TRINITY_DN40401_c0_g1::TRINITY_DN40401_c0_g1_i2::g.4::m.4  0.160  22  0.147  22  0.188   3  0.135   0.140 N  0.450      SignalP-noTM
TRINITY_DN40401_c0_g1::TRINITY_DN40401_c0_g1_i10::g.7::m.7  0.105   1  0.000   1  0.140   1  0.000   0.000 N  0.450      SignalP-noTM
TRINITY_DN40401_c0_g1::TRINITY_DN40401_c0_g1_i10::g.7::m.7  0.104   1  0.000   1  0.158   1  0.000   0.000 N  0.450      SignalP-noTM
TRINITY_DN40401_c0_g1::TRINITY_DN40401_c0_g1_i10::g.7::m.7  0.103   1  0.000   1  0.145   1  0.000   0.000 N  0.450      SignalP-noTM
TRINITY_DN40401_c0_g1::TRINITY_DN40401_c0_g1_i10::g.7::m.7  0.101   1  0.000   1  0.198   1  0.000   0.000 N  0.450      SignalP-noTM
TRINITY_DN40401_c0_g1::TRINITY_DN40401_c0_g1_i10::g.7::m.7  0.106   1  0.000   1  0.139   1  0.000   0.000 N  0.450      SignalP-noTM
TRINITY_DN40401_c0_g1::TRINITY_DN40401_c0_g1_i10::g.7::m.7  0.101   1  0.000   1  0.198   1  0.000   0.000 N  0.450      SignalP-noTM
TRINITY_DN40401_c0_g1::TRINITY_DN40401_c0_g1_i10::g.7::m.7  0.104   1  0.000   1  0.146   1  0.000   0.000 N  0.450      SignalP-noTM
TRINITY_DN40401_c0_g1::TRINITY_DN40401_c0_g1_i10::g.7::m.7  0.106   1  0.000   1  0.129   1  0.000   0.000 N  0.450      SignalP-noTM
TRINITY_DN40401_c0_g1::TRINITY_DN40401_c0_g1_i10::g.7::m.7  0.105   1  0.000   1  0.120   1  0.000   0.000 N  0.450      SignalP-noTM
                           0.000   1  0.000   1  0.000   1  0.000   0.000 N  0.500      SignalP-TM
TRINITY_DN40401_c0_g1::TRINITY_DN40401_c0_g1_i10::g.7::m.7  0.000   1  0.000   1  0.000   1  0.000   0.000 N  0.450      SignalP-noTM
0.139856                   0.000   1  0.000   1  0.000   1  0.000   0.000 N  0.450      SignalP-noTM
TRINITY_DN40401_c0_g1::TRINITY_DN40401_c0_g1_i10::g.7::m.7  0.104   1  0.000   1  0.161   1  0.000   0.000 N  0.450      SignalP-noTM
TRINITY_DN40401_c0_g1::TRINITY_DN40401_c0_g1_i10::g.7::m.7  0.104   1  0.000   1  0.138   1  0.000   0.000 N  0.450      SignalP-noTM
TRINITY_DN40401_c0_g1::TRINITY_DN40401_c0_g1_i10::g.7::m.7  0.104   1  0.000   1  0.158   1  0.000   0.000 N  0.450      SignalP-noTM
TRINITY_DN40401_c0_g1::TRINITY_DN40401_c0_g1_i10::g.7::m.7  0.103   1  0.000   1  0.145   1  0.000   0.000 N  0.450      SignalP-noTM
TRINITY_DN40401_c0_g1::TRINITY_DN40401_c0_g1_i10::g.7::m.7  0.104   1  0.000   1  0.161   1  0.000   0.000 N  0.450      SignalP-noTM
TRINITY_DN40401_c0_g1::TRINITY_DN40401_c0_g1_i10::g.7::m.7  0.104   1  0.000   1  0.159   1  0.000   0.000 N  0.450      SignalP-noTM
TRINITY_DN40401_c0_g1::TRINITY_DN40401_c0_g1_i10::g.7::m.7  0.103   1  0.000   1  0.198   1  0.000   0.000 N  0.450      SignalP-noTM
TRINITY_DN40401_c0_g1::TRINITY_DN40401_c0_g1_i10::g.7::m.7  0.104   1  0.000   1  0.158   1  0.000   0.000 N  0.450      SignalP-noTM
TRINITY_DN40401_c0_g1::TRINITY_DN40401_c0_g1_i10::g.7::m.7  0.104   1  0.000   1  0.158   1  0.000   0.000 N  0.450      SignalP-noTM
TRINITY_DN40401_c0_g1::TRINITY_DN40401_c0_g1_i10::g.7::m.7  0.105   1  0.000   1  0.120   1  0.000   0.000 N  0.450      SignalP-noTM
TRINITY_DN40401_c0_g1::TRINITY_DN40401_c0_g1_i10::g.7::m.7  0.104   1  0.000   1  0.140   1  0.000   0.000 N  0.450      SignalP-noTM
TRINITY_DN40401_c0_g1::TRINITY_DN40401_c0_g1_i10::g.7::m.7  0.106   1  0.000   1  0.129   1  0.000   0.000 N  0.450      SignalP-noTM
TRINITY_DN40401_c0_g1::TRINITY_DN40401_c0_g1_i10::g.7::m.7  0.103   1  0.000   1  0.145   1  0.000   0.000 N  0.450      SignalP-noTM
TRINITY_DN40401_c0_g1::TRINITY_DN40401_c0_g1_i10::g.7::m.7  0.104   1  0.000   1  0.138   1  0.000   0.000 N  0.450      SignalP-noTM
TRINITY_DN40401_c0_g1::TRINITY_DN40401_c0_g1_i10::g.7::m.7  0.103   1  0.000   1  0.110   1  0.000   0.000 N  0.450      SignalP-noTM
TRINITY_DN40401_c0_g1::TRINITY_DN40401_c0_g1_i10::g.7::m.7  0.101   1  0.000   1  0.198   1  0.000   0.000 N  0.450      SignalP-noTM
TRINITY_DN40401_c0_g1::TRINITY_DN40401_c0_g1_i10::g.7::m.7  0.104   1  0.000   1  0.140   1  0.000   0.000 N  0.450      SignalP-noTM
TRINITY_DN40401_c0_g1::TRINITY_DN40401_c0_g1_i10::g.7::m.7  0.106   1  0.000   1  0.129   1  0.000   0.000 N  0.450      SignalP-noTM
TRINITY_DN40401_c0_g1::TRINITY_DN40401_c0_g1_i10::g.7::m.7  0.104   1  0.000   1  0.130   1  0.000   0.000 N  0.450      SignalP-noTM
TRINITY_DN40401_c0_g1::TRINITY_DN40401_c0_g1_i10::g.7::m.7  0.105   1  0.000   1  0.120   1  0.000   0.000 N  0.450      SignalP-noTM
TRINITY_DN40401_c0_g1::TRINITY_DN40401_c0_g1_i10::g.7::m.7  0.105   1  0.000   1  0.120   1  0.000   0.000 N  0.450      SignalP-noTM
TRINITY_DN40401_c0_g1::TRINITY_DN40401_c0_g1_i10::g.7::m.7!  0.104   1  0.000   1  0.146   1  0.000   0.000 N  0.450      SignalP-noTM
TRINITY_DN40401_c0_g1::TRINITY_DN40401_c0_g1_i10::g.7::m.7"  0.103   1  0.000   1  0.198   1  0.000   0.000 N  0.450      SignalP-noTM
TRINITY_DN40401_c0_g1::TRINITY_DN40401_c0_g1_i10::g.7::m.7#  0.104   1  0.000   1  0.131   1  0.000   0.000 N  0.450      SignalP-noTM
TRINITY_DN40401_c0_g1::TRINITY_DN40401_c0_g1_i10::g.7::m.7$  0.104   1  0.000   1  0.161   1  0.000   0.000 N  0.450      SignalP-noTM
TRINITY_DN40401_c0_g1::TRINITY_DN40401_c0_g1_i10::g.7::m.7%  0.103   1  0.000   1  0.110   1  0.000   0.000 N  0.450      SignalP-noTM
TRINITY_DN40401_c0_g1::TRINITY_DN40401_c0_g1_i10::g.7::m.7&  0.105   1  0.000   1  0.120   1  0.000   0.000 N  0.450      SignalP-noTM
TRINITY_DN40401_c0_g1::TRINITY_DN40401_c0_g1_i10::g.7::m.7'  0.104   1  0.000   1  0.159   1  0.000   0.000 N  0.450      SignalP-noTM
TRINITY_DN40401_c0_g1::TRINITY_DN40401_c0_g1_i10::g.7::m.7(  0.103   1  0.000   1  0.145   1  0.000   0.000 N  0.450      SignalP-noTM
TRINITY_DN40401_c0_g1::TRINITY_DN40401_c0_g1_i10::g.7::m.7)  0.104   1  0.000   1  0.130   1  0.000   0.000 N  0.450      SignalP-noTM
TRINITY_DN40401_c0_g1::TRINITY_DN40401_c0_g1_i10::g.7::m.7*  0.104   1  0.000   1  0.161   1  0.000   0.000 N  0.450      SignalP-noTM
TRINITY_DN40401_c0_g1::TRINITY_DN40401_c0_g1_i10::g.7::m.7+  0.101   1  0.000   1  0.198   1  0.000   0.000 N  0.450      SignalP-noTM
TRINITY_DN40401_c0_g1::TRINITY_DN40401_c0_g1_i10::g.7::m.7,  0.104   1  0.000   1  0.140   1  0.000   0.000 N  0.450      SignalP-noTM
TRINITY_DN40401_c0_g1::TRINITY_DN40401_c0_g1_i10::g.7::m.7-  0.105   1  0.000   1  0.120   1  0.000   0.000 N  0.450      SignalP-noTM
TRINITY_DN40401_c0_g1::TRINITY_DN40401_c0_g1_i10::g.7::m.7.  0.103   1  0.000   1  0.110   1  0.000   0.000 N  0.450      SignalP-noTM
TRINITY_DN40401_c0_g1::TRINITY_DN40401_c0_g1_i10::g.7::m.7/  0.106   1  0.000   1  0.129   1  0.000   0.000 N  0.450      SignalP-noTM
TRINITY_DN40401_c0_g1::TRINITY_DN40401_c0_g1_i10::g.7::m.70  0.104   1  0.000   1  0.158   1  0.000   0.000 N  0.450      SignalP-noTM
TRINITY_DN40401_c0_g1::TRINITY_DN40401_c0_g1_i10::g.7::m.71  0.105   1  0.000   1  0.120   1  0.000   0.000 N  0.450      SignalP-noTM
TRINITY_DN40401_c0_g1::TRINITY_DN40401_c0_g1_i10::g.7::m.72  0.103   1  0.000   1  0.166   1  0.000   0.000 N  0.450      SignalP-noTM
TRINITY_DN40401_c0_g1::TRINITY_DN40401_c0_g1_i10::g.7::m.73  0.103   1  0.000   1  0.110   1  0.000   0.000 N  0.450      SignalP-noTM
TRINITY_DN40401_c0_g1::TRINITY_DN40401_c0_g1_i10::g.7::m.74  0.103   1  0.000   1  0.110   1  0.000   0.000 N  0.450      SignalP-noTM
TRINITY_DN40401_c0_g1::TRINITY_DN40401_c0_g1_i10::g.7::m.75  0.104   1  0.000   1  0.158   1  0.000   0.000 N  0.450      SignalP-noTM
TRINITY_DN40401_c0_g1::TRINITY_DN40401_c0_g1_i10::g.7::m.76  0.104   1  0.000   1  0.130   1  0.000   0.000 N  0.450      SignalP-noTM
TRINITY_DN40401_c0_g1::TRINITY_DN40401_c0_g1_i10::g.7::m.77  0.104   1  0.000   1  0.131   1  0.000   0.000 N  0.450      SignalP-noTM
TRINITY_DN40401_c0_g1::TRINITY_DN40401_c0_g1_i10::g.7::m.78  0.103   1  0.000   1  0.110   1  0.000   0.000 N  0.450      SignalP-noTM
TRINITY_DN40401_c0_g1::TRINITY_DN40401_c0_g1_i10::g.7::m.79  0.104   1  0.000   1  0.130   1  0.000   0.000 N  0.450      SignalP-noTM
TRINITY_DN40401_c0_g1::TRINITY_DN40401_c0_g1_i10::g.7::m.7:  0.106   1  0.000   1  0.139   1  0.000   0.000 N  0.450      SignalP-noTM
TRINITY_DN40401_c0_g1::TRINITY_DN40401_c0_g1_i10::g.7::m.7;  0.104   1  0.000   1  0.161   1  0.000   0.000 N  0.450      SignalP-noTM
TRINITY_DN40401_c0_g1::TRINITY_DN40401_c0_g1_i10::g.7::m.7<  0.102   1  0.000   1  0.120   1  0.000   0.000 N  0.450      SignalP-noTM
TRINITY_DN40401_c0_g1::TRINITY_DN40401_c0_g1_i10::g.7::m.7=  0.104   1  0.000   1  0.159   1  0.000   0.000 N  0.450      SignalP-noTM
TRINITY_DN40401_c0_g1::TRINITY_DN40401_c0_g1_i10::g.7::m.7>  0.104   1  0.000   1  0.140   1  0.000   0.000 N  0.450      SignalP-noTM
TRINITY_DN40401_c0_g1::TRINITY_DN40401_c0_g1_i10::g.7::m.7?  0.104   1  0.000   1  0.140   1  0.000   0.000 N  0.450      SignalP-noTM
TRINITY_DN40401_c0_g1::TRINITY_DN40401_c0_g1_i10::g.7::m.7@  0.103   1  0.000   1  0.110   1  0.000   0.000 N  0.450      SignalP-noTM
TRINITY_DN40401_c0_g1::TRINITY_DN40401_c0_g1_i10::g.7::m.7A  0.104   1  0.000   1  0.140   1  0.000   0.000 N  0.450      SignalP-noTM
TRINITY_DN40401_c0_g1::TRINITY_DN40401_c0_g1_i10::g.7::m.7B  0.104   1  0.000   1  0.138   1  0.000   0.000 N  0.450      SignalP-noTM
TRINITY_DN40401_c0_g1::TRINITY_DN40401_c0_g1_i10::g.7::m.7C  0.104   1  0.000   1  0.146   1  0.000   0.000 N  0.450      SignalP-noTM
TRINITY_DN40401_c0_g1::TRINITY_DN40401_c0_g1_i10::g.7::m.7D  0.106   1  0.000   1  0.129   1  0.000   0.000 N  0.450      SignalP-noTM
TRINITY_DN40401_c0_g1::TRINITY_DN40401_c0_g1_i10::g.7::m.7E  0.104   1  0.000   1  0.130   1  0.000   0.000 N  0.450      SignalP-noTM
TRINITY_DN40401_c0_g1::TRINITY_DN40401_c0_g1_i10::g.7::m.7F  0.104   1  0.000   1  0.140   1  0.000   0.000 N  0.450      SignalP-noTM
TRINITY_DN38538_c0_g1::TRINITY_DN38538_c0_g1_i1::g.10::m.1  0.104   1  0.000   1  0.158   1  0.000   0.000 N  0.450      SignalP-noTM
TRINITY_DN38538_c0_g1::TRINITY_DN38538_c0_g1_i1::g.10::m.1  0.104   1  0.000   1  0.138   1  0.000   0.000 N  0.450      SignalP-noTM
TRINITY_DN38538_c0_g1::TRINITY_DN38538_c0_g1_i1::g.10::m.1  0.104   1  0.000   1  0.138   1  0.000   0.000 N  0.450      SignalP-noTM
TRINITY_DN38538_c0_g1::TRINITY_DN38538_c0_g1_i1::g.10::m.1  0.104   1  0.000   1  0.140   1  0.000   0.000 N  0.450      SignalP-noTM
TRINITY_DN38538_c0_g1::TRINITY_DN38538_c0_g1_i1::g.10::m.1  0.104   1  0.000   1  0.140   1  0.000   0.000 N  0.450      SignalP-noTM
TRINITY_DN38538_c0_g1::TRINITY_DN38538_c0_g1_i1::g.10::m.1  0.104   1  0.000   1  0.140   1  0.000   0.000 N  0.450      SignalP-noTM
TRINITY_DN38538_c0_g1::TRINITY_DN38538_c0_g1_i1::g.10::m.1  0.104   1  0.000   1  0.138   1  0.000   0.000 N  0.450      SignalP-noTM
TRINITY_DN38538_c0_g1::TRINITY_DN38538_c0_g1_i1::g.10::m.1  0.102   1  0.000   1  0.120   1  0.000   0.000 N  0.450      SignalP-noTM
TRINITY_DN38538_c0_g1::TRINITY_DN38538_c0_g1_i1::g.10::m.1  0.104   1  0.000   1  0.131   1  0.000   0.000 N  0.450      SignalP-noTM
                           0.000   1  0.000   1  0.000   1  0.000   0.000 N  0.500      SignalP-TM
TRINITY_DN38538_c0_g1::TRINITY_DN38538_c0_g1_i1::g.10::m.1  0.000   1  0.000   1  0.000   1  0.000   0.000 N  0.450      SignalP-noTM
0.119892                   0.000   1  0.000   1  0.000   1  0.000   0.000 N  0.450      SignalP-noTM
TRINITY_DN38538_c0_g1::TRINITY_DN38538_c0_g1_i1::g.10::m.1  0.104   1  0.000   1  0.140   1  0.000   0.000 N  0.450      SignalP-noTM
TRINITY_DN38538_c0_g1::TRINITY_DN38538_c0_g1_i1::g.10::m.1  0.104   1  0.000   1  0.130   1  0.000   0.000 N  0.450      SignalP-noTM
TRINITY_DN38538_c0_g1::TRINITY_DN38538_c0_g1_i1::g.10::m.1  0.103   1  0.000   1  0.145   1  0.000   0.000 N  0.450      SignalP-noTM
TRINITY_DN38538_c0_g1::TRINITY_DN38538_c0_g1_i1::g.10::m.1  0.103   1  0.000   1  0.166   1  0.000   0.000 N  0.450      SignalP-noTM
TRINITY_DN38538_c0_g1::TRINITY_DN38538_c0_g1_i1::g.10::m.1  0.104   1  0.000   1  0.140   1  0.000   0.000 N  0.450      SignalP-noTM
TRINITY_DN38538_c0_g1::TRINITY_DN38538_c0_g1_i1::g.10::m.1  0.104   1  0.000   1  0.138   1  0.000   0.000 N  0.450      SignalP-noTM
TRINITY_DN38538_c0_g1::TRINITY_DN38538_c0_g1_i1::g.10::m.1  0.104   1  0.000   1  0.130   1  0.000   0.000 N  0.450      SignalP-noTM
TRINITY_DN38538_c0_g1::TRINITY_DN38538_c0_g1_i1::g.10::m.1  0.104   1  0.000   1  0.131   1  0.000   0.000 N  0.450      SignalP-noTM
TRINITY_DN38538_c0_g1::TRINITY_DN38538_c0_g1_i1::g.10::m.1  0.105   1  0.000   1  0.120   1  0.000   0.000 N  0.450      SignalP-noTM
TRINITY_DN38538_c0_g1::TRINITY_DN38538_c0_g1_i1::g.10::m.1  0.106   1  0.000   1  0.139   1  0.000   0.000 N  0.450      SignalP-noTM
TRINITY_DN38538_c0_g1::TRINITY_DN38538_c0_g1_i1::g.10::m.1  0.102   1  0.000   1  0.120   1  0.000   0.000 N  0.450      SignalP-noTM
TRINITY_DN38538_c0_g1::TRINITY_DN38538_c0_g1_i1::g.10::m.1  0.104   1  0.000   1  0.121   1  0.000   0.000 N  0.450      SignalP-noTM
TRINITY_DN38538_c0_g1::TRINITY_DN38538_c0_g1_i1::g.10::m.1  0.103   1  0.000   1  0.166   1  0.000   0.000 N  0.450      SignalP-noTM
TRINITY_DN38538_c0_g1::TRINITY_DN38538_c0_g1_i1::g.10::m.1  0.103   1  0.000   1  0.166   1  0.000   0.000 N  0.450      SignalP-noTM
TRINITY_DN38538_c0_g1::TRINITY_DN38538_c0_g1_i1::g.10::m.1  0.103   1  0.000   1  0.145   1  0.000   0.000 N  0.450      SignalP-noTM
TRINITY_DN38538_c0_g1::TRINITY_DN38538_c0_g1_i1::g.10::m.1  0.104   1  0.000   1  0.140   1  0.000   0.000 N  0.450      SignalP-noTM
TRINITY_DN38538_c0_g1::TRINITY_DN38538_c0_g1_i1::g.10::m.1  0.101   1  0.000   1  0.198   1  0.000   0.000 N  0.450      SignalP-noTM
TRINITY_DN38538_c0_g1::TRINITY_DN38538_c0_g1_i1::g.10::m.1  0.104   1  0.000   1  0.121   1  0.000   0.000 N  0.450      SignalP-noTM
TRINITY_DN38538_c0_g1::TRINITY_DN38538_c0_g1_i1::g.10::m.1  0.103   1  0.000   1  0.198   1  0.000   0.000 N  0.450      SignalP-noTM
TRINITY_DN38538_c0_g1::TRINITY_DN38538_c0_g1_i1::g.10::m.1  0.104   1  0.000   1  0.158   1  0.000   0.000 N  0.450      SignalP-noTM
TRINITY_DN38538_c0_g1::TRINITY_DN38538_c0_g1_i1::g.10::m.1  0.104   1  0.000   1  0.140   1  0.000   0.000 N  0.450      SignalP-noTM
TRINITY_DN38538_c0_g1::TRINITY_DN38538_c0_g1_i1::g.10::m.1!  0.105   1  0.000   1  0.120   1  0.000   0.000 N  0.450      SignalP-noTM
TRINITY_DN38538_c0_g1::TRINITY_DN38538_c0_g1_i1::g.10::m.1"  0.103   1  0.000   1  0.145   1  0.000   0.000 N  0.450      SignalP-noTM
TRINITY_DN38538_c0_g1::TRINITY_DN38538_c0_g1_i1::g.10::m.1#  0.103   1  0.000   1  0.166   1  0.000   0.000 N  0.450      SignalP-noTM
TRINITY_DN38538_c0_g1::TRINITY_DN38538_c0_g1_i1::g.10::m.1$  0.104   1  0.000   1  0.146   1  0.000   0.000 N  0.450      SignalP-noTM
TRINITY_DN38538_c0_g1::TRINITY_DN38538_c0_g1_i1::g.10::m.1%  0.104   1  0.000   1  0.121   1  0.000   0.000 N  0.450      SignalP-noTM
TRINITY_DN38538_c0_g1::TRINITY_DN38538_c0_g1_i1::g.10::m.1&  0.104   1  0.000   1  0.158   1  0.000   0.000 N  0.450      SignalP-noTM
TRINITY_DN38538_c0_g1::TRINITY_DN38538_c0_g1_i1::g.10::m.1'  0.104   1  0.000   1  0.130   1  0.000   0.000 N  0.450      SignalP-noTM
TRINITY_DN38538_c0_g1::TRINITY_DN38538_c0_g1_i1::g.10::m.1(  0.103   1  0.000   1  0.110   1  0.000   0.000 N  0.450      SignalP-noTM
TRINITY_DN38538_c0_g1::TRINITY_DN38538_c0_g1_i1::g.10::m.1)  0.104   1  0.000   1  0.140   1  0.000   0.000 N  0.450      SignalP-noTM
TRINITY_DN38538_c0_g1::TRINITY_DN38538_c0_g1_i1::g.10::m.1*  0.104   1  0.000   1  0.130   1  0.000   0.000 N  0.450      SignalP-noTM
TRINITY_DN38538_c0_g1::TRINITY_DN38538_c0_g1_i1::g.10::m.1+  0.104   1  0.000   1  0.161   1  0.000   0.000 N  0.450      SignalP-noTM
TRINITY_DN38538_c0_g1::TRINITY_DN38538_c0_g1_i1::g.10::m.1,  0.104   1  0.000   1  0.131   1  0.000   0.000 N  0.450      SignalP-noTM
TRINITY_DN38538_c0_g1::TRINITY_DN38538_c0_g1_i1::g.10::m.1-  0.103   1  0.000   1  0.166   1  0.000   0.000 N  0.450      SignalP-noTM
TRINITY_DN38538_c0_g1::TRINITY_DN38538_c0_g1_i1::g.10::m.1.  0.103   1  0.000   1  0.110   1  0.000   0.000 N  0.450      SignalP-noTM
TRINITY_DN38538_c0_g1::TRINITY_DN38538_c0_g1_i1::g.10::m.1/  0.106   1  0.000   1  0.129   1  0.000   0.000 N  0.450      SignalP-noTM
TRINITY_DN38538_c0_g1::TRINITY_DN38538_c0_g1_i1::g.10::m.10  0.103   1  0.000   1  0.346   1  0.000   0.000 N  0.450      SignalP-noTM
TRINITY_DN38538_c0_g1::TRINITY_DN38538_c0_g1_i1::g.10::m.11  0.103   2  0.000   1  0.346   1  0.000   0.000 N  0.450      SignalP-noTM
TRINITY_DN38538_c0_g1::TRINITY_DN38538_c0_g1_i1::g.10::m.12  0.103   2  0.000   1  0.346   1  0.000   0.000 N  0.450      SignalP-noTM
TRINITY_DN38538_c0_g1::TRINITY_DN38538_c0_g1_i1::g.10::m.13  0.103   2  0.000   1  0.346   1  0.000   0.000 N  0.450      SignalP-noTM
TRINITY_DN38538_c0_g1::TRINITY_DN38538_c0_g1_i1::g.10::m.14  0.108   5  0.000   1  0.346   1  0.000   0.000 N  0.450      SignalP-noTM
TRINITY_DN38538_c0_g1::TRINITY_DN38538_c0_g1_i1::g.10::m.15  0.108   5  0.000   1  0.346   1  0.000   0.000 N  0.450      SignalP-noTM
TRINITY_DN38538_c0_g1::TRINITY_DN38538_c0_g1_i1::g.10::m.16  0.108   5  0.000   1  0.346   1  0.000   0.000 N  0.450      SignalP-noTM
TRINITY_DN38538_c0_g1::TRINITY_DN38538_c0_g1_i1::g.10::m.17  0.108   5  0.000   1  0.346   1  0.000   0.000 N  0.450      SignalP-noTM
TRINITY_DN38538_c0_g1::TRINITY_DN38538_c0_g1_i1::g.10::m.18  0.108   5  0.000   1  0.346   1  0.000   0.000 N  0.450      SignalP-noTM
TRINITY_DN38538_c0_g1::TRINITY_DN38538_c0_g1_i1::g.10::m.19  0.108   5  0.000   1  0.346   1  0.000   0.000 N  0.450      SignalP-noTM
TRINITY_DN38538_c0_g1::TRINITY_DN38538_c0_g1_i1::g.10::m.1:  0.108   5  0.166  11  0.346   1  0.187   0.177 N  0.450      SignalP-noTM
TRINITY_DN38538_c0_g1::TRINITY_DN38538_c0_g1_i1::g.10::m.1;  0.108   5  0.166  11  0.346   1  0.187   0.177 N  0.450      SignalP-noTM
TRINITY_DN38538_c0_g1::TRINITY_DN38538_c0_g1_i1::g.10::m.1<  0.108   5  0.166  11  0.346   1  0.187   0.177 N  0.450      SignalP-noTM
TRINITY_DN38538_c0_g1::TRINITY_DN38538_c0_g1_i1::g.10::m.1=  0.108   5  0.166  11  0.346   1  0.187   0.177 N  0.450      SignalP-noTM
TRINITY_DN38538_c0_g1::TRINITY_DN38538_c0_g1_i1::g.10::m.1>  0.108   5  0.166  11  0.346   1  0.187   0.177 N  0.450      SignalP-noTM
TRINITY_DN38538_c0_g1::TRINITY_DN38538_c0_g1_i1::g.10::m.1?  0.108   5  0.166  11  0.346   1  0.187   0.177 N  0.450      SignalP-noTM
TRINITY_DN38538_c0_g1::TRINITY_DN38538_c0_g1_i1::g.10::m.1@  0.108   5  0.166  11  0.346   1  0.187   0.177 N  0.450      SignalP-noTM
TRINITY_DN38538_c0_g1::TRINITY_DN38538_c0_g1_i1::g.10::m.1A  0.108   5  0.166  11  0.346   1  0.187   0.177 N  0.450      SignalP-noTM
TRINITY_DN38538_c0_g1::TRINITY_DN38538_c0_g1_i1::g.10::m.1B  0.108   5  0.166  11  0.346   1  0.187   0.177 N  0.450      SignalP-noTM
TRINITY_DN38538_c0_g1::TRINITY_DN38538_c0_g1_i1::g.10::m.1C  0.108   5  0.166  11  0.346   1  0.187   0.177 N  0.450      SignalP-noTM
TRINITY_DN38538_c0_g1::TRINITY_DN38538_c0_g1_i1::g.10::m.1D  0.108   5  0.166  11  0.346   1  0.187   0.177 N  0.450      SignalP-noTM
TRINITY_DN38538_c0_g1::TRINITY_DN38538_c0_g1_i1::g.10::m.1E  0.108   5  0.166  11  0.346   1  0.187   0.177 N  0.450      SignalP-noTM
TRINITY_DN38538_c0_g1::TRINITY_DN38538_c0_g1_i1::g.10::m.1F  0.108   5  0.166  11  0.346   1  0.187   0.177 N  0.450      SignalP-noTM
TRINITY_DN29651_c0_g1::TRINITY_DN29651_c0_g1_i2::g.11::m.1  0.104   1  0.000   1  0.140   1  0.000   0.000 N  0.450      SignalP-noTM
TRINITY_DN29651_c0_g1::TRINITY_DN29651_c0_g1_i2::g.11::m.1  0.104   1  0.000   1  0.131   1  0.000   0.000 N  0.450      SignalP-noTM
TRINITY_DN29651_c0_g1::TRINITY_DN29651_c0_g1_i2::g.11::m.1  0.104   1  0.000   1  0.138   1  0.000   0.000 N  0.450      SignalP-noTM
TRINITY_DN29651_c0_g1::TRINITY_DN29651_c0_g1_i2::g.11::m.1  0.102   1  0.000   1  0.120   1  0.000   0.000 N  0.450      SignalP-noTM
TRINITY_DN29651_c0_g1::TRINITY_DN29651_c0_g1_i2::g.11::m.1  0.104   1  0.000   1  0.140   1  0.000   0.000 N  0.450      SignalP-noTM
TRINITY_DN29651_c0_g1::TRINITY_DN29651_c0_g1_i2::g.11::m.1  0.104   1  0.000   1  0.131   1  0.000   0.000 N  0.450      SignalP-noTM
TRINITY_DN29651_c0_g1::TRINITY_DN29651_c0_g1_i2::g.11::m.1  0.104   1  0.000   1  0.158   1  0.000   0.000 N  0.450      SignalP-noTM
TRINITY_DN29651_c0_g1::TRINITY_DN29651_c0_g1_i2::g.11::m.1  0.104   1  0.000   1  0.131   1  0.000   0.000 N  0.450      SignalP-noTM
TRINITY_DN29651_c0_g1::TRINITY_DN29651_c0_g1_i2::g.11::m.1  0.104   1  0.000   1  0.138   1  0.000   0.000 N  0.450      SignalP-noTM
                           0.000   1  0.000   1  0.000   1  0.000   0.000 N  0.500      SignalP-TM
TRINITY_DN29651_c0_g1::TRINITY_DN29651_c0_g1_i2::g.11::m.1  0.000   1  0.000   1  0.000   1  0.000   0.000 N  0.450      SignalP-noTM
0.129414                   0.000   1  0.000   1  0.000   1  0.000   0.000 N  0.450      SignalP-noTM
TRINITY_DN29651_c0_g1::TRINITY_DN29651_c0_g1_i2::g.11::m.1  0.104   1  0.000   1  0.140   1  0.000   0.000 N  0.450      SignalP-noTM
TRINITY_DN29651_c0_g1::TRINITY_DN29651_c0_g1_i2::g.11::m.1  0.104   1  0.000   1  0.130   1  0.000   0.000 N  0.450      SignalP-noTM
TRINITY_DN29651_c0_g1::TRINITY_DN29651_c0_g1_i2::g.11::m.1  0.104   1  0.000   1  0.130   1  0.000   0.000 N  0.450      SignalP-noTM
TRINITY_DN29651_c0_g1::TRINITY_DN29651_c0_g1_i2::g.11::m.1  0.104   1  0.000   1  0.138   1  0.000   0.000 N  0.450      SignalP-noTM
TRINITY_DN29651_c0_g1::TRINITY_DN29651_c0_g1_i2::g.11::m.1  0.104   1  0.000   1  0.130   1  0.000   0.000 N  0.450      SignalP-noTM
TRINITY_DN29651_c0_g1::TRINITY_DN29651_c0_g1_i2::g.11::m.1  0.104   1  0.000   1  0.138   1  0.000   0.000 N  0.450      SignalP-noTM
TRINITY_DN29651_c0_g1::TRINITY_DN29651_c0_g1_i2::g.11::m.1  0.102   1  0.000   1  0.120   1  0.000   0.000 N  0.450      SignalP-noTM
TRINITY_DN29651_c0_g1::TRINITY_DN29651_c0_g1_i2::g.11::m.1  0.102   1  0.000   1  0.120   1  0.000   0.000 N  0.450      SignalP-noTM
TRINITY_DN29651_c0_g1::TRINITY_DN29651_c0_g1_i2::g.11::m.1  0.103   1  0.000   1  0.110   1  0.000   0.000 N  0.450      SignalP-noTM
TRINITY_DN29651_c0_g1::TRINITY_DN29651_c0_g1_i2::g.11::m.1  0.104   1  0.000   1  0.140   1  0.000   0.000 N  0.450      SignalP-noTM
TRINITY_DN29651_c0_g1::TRINITY_DN29651_c0_g1_i2::g.11::m.1  0.103   1  0.000   1  0.110   1  0.000   0.000 N  0.450      SignalP-noTM
TRINITY_DN29651_c0_g1::TRINITY_DN29651_c0_g1_i2::g.11::m.1  0.103   1  0.000   1  0.145   1  0.000   0.000 N  0.450      SignalP-noTM
TRINITY_DN29651_c0_g1::TRINITY_DN29651_c0_g1_i2::g.11::m.1  0.103   1  0.000   1  0.198   1  0.000   0.000 N  0.450      SignalP-noTM
TRINITY_DN29651_c0_g1::TRINITY_DN29651_c0_g1_i2::g.11::m.1  0.103   1  0.000   1  0.166   1  0.000   0.000 N  0.450      SignalP-noTM
TRINITY_DN29651_c0_g1::TRINITY_DN29651_c0_g1_i2::g.11::m.1  0.103   1  0.000   1  0.198   1  0.000   0.000 N  0.450      SignalP-noTM
TRINITY_DN29651_c0_g1::TRINITY_DN29651_c0_g1_i2::g.11::m.1  0.102   1  0.000   1  0.120   1  0.000   0.000 N  0.450      SignalP-noTM
TRINITY_DN29651_c0_g1::TRINITY_DN29651_c0_g1_i2::g.11::m.1  0.103   1  0.000   1  0.198   1  0.000   0.000 N  0.450      SignalP-noTM
TRINITY_DN29651_c0_g1::TRINITY_DN29651_c0_g1_i2::g.11::m.1  0.104   1  0.000   1  0.158   1  0.000   0.000 N  0.450      SignalP-noTM
TRINITY_DN29651_c0_g1::TRINITY_DN29651_c0_g1_i2::g.11::m.1  0.104   1  0.000   1  0.140   1  0.000   0.000 N  0.450      SignalP-noTM
TRINITY_DN29651_c0_g1::TRINITY_DN29651_c0_g1_i2::g.11::m.1  0.104   1  0.000   1  0.130   1  0.000   0.000 N  0.450      SignalP-noTM
TRINITY_DN29651_c0_g1::TRINITY_DN29651_c0_g1_i2::g.11::m.1  0.103   1  0.000   1  0.145   1  0.000   0.000 N  0.450      SignalP-noTM
TRINITY_DN29651_c0_g1::TRINITY_DN29651_c0_g1_i2::g.11::m.1!  0.104   1  0.000   1  0.159   1  0.000   0.000 N  0.450      SignalP-noTM
TRINITY_DN29651_c0_g1::TRINITY_DN29651_c0_g1_i2::g.11::m.1"  0.102   1  0.000   1  0.120   1  0.000   0.000 N  0.450      SignalP-noTM
TRINITY_DN29651_c0_g1::TRINITY_DN29651_c0_g1_i2::g.11::m.1#  0.103   1  0.000   1  0.145   1  0.000   0.000 N  0.450      SignalP-noTM
TRINITY_DN29651_c0_g1::TRINITY_DN29651_c0_g1_i2::g.11::m.1$  0.103   1  0.000   1  0.110   1  0.000   0.000 N  0.450      SignalP-noTM
TRINITY_DN29651_c0_g1::TRINITY_DN29651_c0_g1_i2::g.11::m.1%  0.106   1  0.000   1  0.129   1  0.000   0.000 N  0.450      SignalP-noTM
TRINITY_DN29651_c0_g1::TRINITY_DN29651_c0_g1_i2::g.11::m.1&  0.104   1  0.000   1  0.140   1  0.000   0.000 N  0.450      SignalP-noTM
TRINITY_DN29651_c0_g1::TRINITY_DN29651_c0_g1_i2::g.11::m.1'  0.104   1  0.000   1  0.158   1  0.000   0.000 N  0.450      SignalP-noTM
TRINITY_DN29651_c0_g1::TRINITY_DN29651_c0_g1_i2::g.11::m.1(  0.104   1  0.000   1  0.158   1  0.000   0.000 N  0.450      SignalP-noTM
TRINITY_DN29651_c0_g1::TRINITY_DN29651_c0_g1_i2::g.11::m.1)  0.103   1  0.000   1  0.110   1  0.000   0.000 N  0.450      SignalP-noTM
TRINITY_DN29651_c0_g1::TRINITY_DN29651_c0_g1_i2::g.11::m.1*  0.106   1  0.000   1  0.139   1  0.000   0.000 N  0.450      SignalP-noTM
TRINITY_DN29651_c0_g1::TRINITY_DN29651_c0_g1_i2::g.11::m.1+  0.103   1  0.000   1  0.166   1  0.000   0.000 N  0.450      SignalP-noTM
TRINITY_DN29651_c0_g1::TRINITY_DN29651_c0_g1_i2::g.11::m.1,  0.104   1  0.000   1  0.130   1  0.000   0.000 N  0.450      SignalP-noTM
TRINITY_DN29651_c0_g1::TRINITY_DN29651_c0_g1_i2::g.11::m.1-  0.106   1  0.000   1  0.139   1  0.000   0.000 N  0.450      SignalP-noTM
TRINITY_DN29651_c0_g1::TRINITY_DN29651_c0_g1_i2::g.11::m.1.  0.103   1  0.000   1  0.145   1  0.000   0.000 N  0.450      SignalP-noTM
TRINITY_DN29651_c0_g1::TRINITY_DN29651_c0_g1_i2::g.11::m.1/  0.103   1  0.000   1  0.110   1  0.000   0.000 N  0.450      SignalP-noTM
TRINITY_DN29651_c0_g1::TRINITY_DN29651_c0_g1_i2::g.11::m.10  0.104   1  0.000   1  0.161   1  0.000   0.000 N  0.450      SignalP-noTM
TRINITY_DN29651_c0_g1::TRINITY_DN29651_c0_g1_i2::g.11::m.11  0.101   1  0.000   1  0.179   1  0.000   0.000 N  0.450      SignalP-noTM
TRINITY_DN29651_c0_g1::TRINITY_DN29651_c0_g1_i2::g.11::m.12  0.103   2  0.000   1  0.179   1  0.000   0.000 N  0.450      SignalP-noTM
TRINITY_DN29651_c0_g1::TRINITY_DN29651_c0_g1_i2::g.11::m.13  0.105   3  0.000   1  0.179   1  0.000   0.000 N  0.450      SignalP-noTM
TRINITY_DN29651_c0_g1::TRINITY_DN29651_c0_g1_i2::g.11::m.14  0.105   3  0.000   1  0.179   1  0.000   0.000 N  0.450      SignalP-noTM
TRINITY_DN29651_c0_g1::TRINITY_DN29651_c0_g1_i2::g.11::m.15  0.105   3  0.000   1  0.179   1  0.000   0.000 N  0.450      SignalP-noTM
TRINITY_DN29651_c0_g1::TRINITY_DN29651_c0_g1_i2::g.11::m.16  0.105   3  0.000   1  0.179   1  0.000   0.000 N  0.450      SignalP-noTM
TRINITY_DN29651_c0_g1::TRINITY_DN29651_c0_g1_i2::g.11::m.17  0.105   3  0.000   1  0.179   1  0.000   0.000 N  0.450      SignalP-noTM
TRINITY_DN29651_c0_g1::TRINITY_DN29651_c0_g1_i2::g.11::m.18  0.106   8  0.000   1  0.179   1  0.000   0.000 N  0.450      SignalP-noTM
TRINITY_DN29651_c0_g1::TRINITY_DN29651_c0_g1_i2::g.11::m.19  0.108   9  0.000   1  0.179   1  0.000   0.000 N  0.450      SignalP-noTM
TRINITY_DN29651_c0_g1::TRINITY_DN29651_c0_g1_i2::g.11::m.1:  0.108   9  0.000   1  0.179   1  0.000   0.000 N  0.450      SignalP-noTM
TRINITY_DN29651_c0_g1::TRINITY_DN29651_c0_g1_i2::g.11::m.1;  0.108   9  0.123  11  0.179   1  0.116   0.119 N  0.450      SignalP-noTM
TRINITY_DN29651_c0_g1::TRINITY_DN29651_c0_g1_i2::g.11::m.1<  0.112  12  0.128  12  0.179   1  0.113   0.120 N  0.450      SignalP-noTM
TRINITY_DN29651_c0_g1::TRINITY_DN29651_c0_g1_i2::g.11::m.1=  0.112  12  0.128  12  0.179   1  0.113   0.120 N  0.450      SignalP-noTM
TRINITY_DN29651_c0_g1::TRINITY_DN29651_c0_g1_i2::g.11::m.1>  0.112  12  0.128  12  0.179   1  0.113   0.120 N  0.450      SignalP-noTM
TRINITY_DN29651_c0_g1::TRINITY_DN29651_c0_g1_i2::g.11::m.1?  0.112  12  0.128  12  0.179   1  0.113   0.120 N  0.450      SignalP-noTM
TRINITY_DN29651_c0_g1::TRINITY_DN29651_c0_g1_i2::g.11::m.1@  0.112  12  0.128  12  0.179   1  0.113   0.120 N  0.450      SignalP-noTM
TRINITY_DN29651_c0_g1::TRINITY_DN29651_c0_g1_i2::g.11::m.1A  0.112  12  0.128  12  0.179   1  0.113   0.120 N  0.450      SignalP-noTM
TRINITY_DN29651_c0_g1::TRINITY_DN29651_c0_g1_i2::g.11::m.1B  0.112  12  0.128  12  0.179   1  0.113   0.120 N  0.450      SignalP-noTM
TRINITY_DN29651_c0_g1::TRINITY_DN29651_c0_g1_i2::g.11::m.1C  0.112  12  0.128  12  0.179   1  0.113   0.120 N  0.450      SignalP-noTM
TRINITY_DN29651_c0_g1::TRINITY_DN29651_c0_g1_i2::g.11::m.1D  0.112  12  0.128  12  0.179   1  0.113   0.120 N  0.450      SignalP-noTM
TRINITY_DN29651_c0_g1::TRINITY_DN29651_c0_g1_i2::g.11::m.1E  0.112  12  0.128  12  0.179   1  0.113   0.120 N  0.450      SignalP-noTM
TRINITY_DN29651_c0_g1::TRINITY_DN29651_c0_g1_i2::g.11::m.1F  0.112  12  0.128  12  0.179   1  0.113   0.120 N  0.450      SignalP-noTM
TRINITY_DN29651_c0_g1::TRINITY_DN29651_c0_g1_i3::g.12::m.1  0.104   1  0.000   1  0.140   1  0.000   0.000 N  0.450      SignalP-noTM
TRINITY_DN29651_c0_g1::TRINITY_DN29651_c0_g1_i3::g.12::m.1  0.104   1  0.000   1  0.131   1  0.000   0.000 N  0.450      SignalP-noTM
TRINITY_DN29651_c0_g1::TRINITY_DN29651_c0_g1_i3::g.12::m.1  0.104   1  0.000   1  0.138   1  0.000   0.000 N  0.450      SignalP-noTM
TRINITY_DN29651_c0_g1::TRINITY_DN29651_c0_g1_i3::g.12::m.1  0.102   1  0.000   1  0.120   1  0.000   0.000 N  0.450      SignalP-noTM
TRINITY_DN29651_c0_g1::TRINITY_DN29651_c0_g1_i3::g.12::m.1  0.104   1  0.000   1  0.140   1  0.000   0.000 N  0.450      SignalP-noTM
TRINITY_DN29651_c0_g1::TRINITY_DN29651_c0_g1_i3::g.12::m.1  0.104   1  0.000   1  0.131   1  0.000   0.000 N  0.450      SignalP-noTM
TRINITY_DN29651_c0_g1::TRINITY_DN29651_c0_g1_i3::g.12::m.1  0.104   1  0.000   1  0.158   1  0.000   0.000 N  0.450      SignalP-noTM
TRINITY_DN29651_c0_g1::TRINITY_DN29651_c0_g1_i3::g.12::m.1  0.104   1  0.000   1  0.131   1  0.000   0.000 N  0.450      SignalP-noTM
TRINITY_DN29651_c0_g1::TRINITY_DN29651_c0_g1_i3::g.12::m.1  0.104   1  0.000   1  0.138   1  0.000   0.000 N  0.450      SignalP-noTM
                           0.000   1  0.000   1  0.000   1  0.000   0.000 N  0.500      SignalP-TM
TRINITY_DN29651_c0_g1::TRINITY_DN29651_c0_g1_i3::g.12::m.1  0.000   1  0.000   1  0.000   1  0.000   0.000 N  0.450      SignalP-noTM
0.129414                   0.000   1  0.000   1  0.000   1  0.000   0.000 N  0.450      SignalP-noTM
TRINITY_DN29651_c0_g1::TRINITY_DN29651_c0_g1_i3::g.12::m.1  0.104   1  0.000   1  0.140   1  0.000   0.000 N  0.450      SignalP-noTM
TRINITY_DN29651_c0_g1::TRINITY_DN29651_c0_g1_i3::g.12::m.1  0.104   1  0.000   1  0.130   1  0.000   0.000 N  0.450      SignalP-noTM
TRINITY_DN29651_c0_g1::TRINITY_DN29651_c0_g1_i3::g.12::m.1  0.104   1  0.000   1  0.130   1  0.000   0.000 N  0.450      SignalP-noTM
TRINITY_DN29651_c0_g1::TRINITY_DN29651_c0_g1_i3::g.12::m.1  0.104   1  0.000   1  0.138   1  0.000   0.000 N  0.450      SignalP-noTM
TRINITY_DN29651_c0_g1::TRINITY_DN29651_c0_g1_i3::g.12::m.1  0.104   1  0.000   1  0.130   1  0.000   0.000 N  0.450      SignalP-noTM
TRINITY_DN29651_c0_g1::TRINITY_DN29651_c0_g1_i3::g.12::m.1  0.104   1  0.000   1  0.138   1  0.000   0.000 N  0.450      SignalP-noTM
TRINITY_DN29651_c0_g1::TRINITY_DN29651_c0_g1_i3::g.12::m.1  0.102   1  0.000   1  0.120   1  0.000   0.000 N  0.450      SignalP-noTM
TRINITY_DN29651_c0_g1::TRINITY_DN29651_c0_g1_i3::g.12::m.1  0.102   1  0.000   1  0.120   1  0.000   0.000 N  0.450      SignalP-noTM
TRINITY_DN29651_c0_g1::TRINITY_DN29651_c0_g1_i3::g.12::m.1  0.103   1  0.000   1  0.110   1  0.000   0.000 N  0.450      SignalP-noTM
TRINITY_DN29651_c0_g1::TRINITY_DN29651_c0_g1_i3::g.12::m.1  0.104   1  0.000   1  0.140   1  0.000   0.000 N  0.450      SignalP-noTM
TRINITY_DN29651_c0_g1::TRINITY_DN29651_c0_g1_i3::g.12::m.1  0.103   1  0.000   1  0.110   1  0.000   0.000 N  0.450      SignalP-noTM
TRINITY_DN29651_c0_g1::TRINITY_DN29651_c0_g1_i3::g.12::m.1  0.103   1  0.000   1  0.145   1  0.000   0.000 N  0.450      SignalP-noTM
TRINITY_DN29651_c0_g1::TRINITY_DN29651_c0_g1_i3::g.12::m.1  0.103   1  0.000   1  0.198   1  0.000   0.000 N  0.450      SignalP-noTM
TRINITY_DN29651_c0_g1::TRINITY_DN29651_c0_g1_i3::g.12::m.1  0.103   1  0.000   1  0.166   1  0.000   0.000 N  0.450      SignalP-noTM
TRINITY_DN29651_c0_g1::TRINITY_DN29651_c0_g1_i3::g.12::m.1  0.103   1  0.000   1  0.198   1  0.000   0.000 N  0.450      SignalP-noTM
TRINITY_DN29651_c0_g1::TRINITY_DN29651_c0_g1_i3::g.12::m.1  0.102   1  0.000   1  0.120   1  0.000   0.000 N  0.450      SignalP-noTM
TRINITY_DN29651_c0_g1::TRINITY_DN29651_c0_g1_i3::g.12::m.1  0.103   1  0.000   1  0.198   1  0.000   0.000 N  0.450      SignalP-noTM
TRINITY_DN29651_c0_g1::TRINITY_DN29651_c0_g1_i3::g.12::m.1  0.104   1  0.000   1  0.158   1  0.000   0.000 N  0.450      SignalP-noTM
TRINITY_DN29651_c0_g1::TRINITY_DN29651_c0_g1_i3::g.12::m.1  0.104   1  0.000   1  0.140   1  0.000   0.000 N  0.450      SignalP-noTM
TRINITY_DN29651_c0_g1::TRINITY_DN29651_c0_g1_i3::g.12::m.1  0.104   1  0.000   1  0.130   1  0.000   0.000 N  0.450      SignalP-noTM
TRINITY_DN29651_c0_g1::TRINITY_DN29651_c0_g1_i3::g.12::m.1  0.103   1  0.000   1  0.145   1  0.000   0.000 N  0.450      SignalP-noTM
TRINITY_DN29651_c0_g1::TRINITY_DN29651_c0_g1_i3::g.12::m.1!  0.104   1  0.000   1  0.159   1  0.000   0.000 N  0.450      SignalP-noTM
TRINITY_DN29651_c0_g1::TRINITY_DN29651_c0_g1_i3::g.12::m.1"  0.102   1  0.000   1  0.120   1  0.000   0.000 N  0.450      SignalP-noTM
TRINITY_DN29651_c0_g1::TRINITY_DN29651_c0_g1_i3::g.12::m.1#  0.103   1  0.000   1  0.145   1  0.000   0.000 N  0.450      SignalP-noTM
TRINITY_DN29651_c0_g1::TRINITY_DN29651_c0_g1_i3::g.12::m.1$  0.103   1  0.000   1  0.110   1  0.000   0.000 N  0.450      SignalP-noTM
TRINITY_DN29651_c0_g1::TRINITY_DN29651_c0_g1_i3::g.12::m.1%  0.106   1  0.000   1  0.129   1  0.000   0.000 N  0.450      SignalP-noTM
TRINITY_DN29651_c0_g1::TRINITY_DN29651_c0_g1_i3::g.12::m.1&  0.104   1  0.000   1  0.140   1  0.000   0.000 N  0.450      SignalP-noTM
TRINITY_DN29651_c0_g1::TRINITY_DN29651_c0_g1_i3::g.12::m.1'  0.104   1  0.000   1  0.158   1  0.000   0.000 N  0.450      SignalP-noTM
TRINITY_DN29651_c0_g1::TRINITY_DN29651_c0_g1_i3::g.12::m.1(  0.104   1  0.000   1  0.158   1  0.000   0.000 N  0.450      SignalP-noTM
TRINITY_DN29651_c0_g1::TRINITY_DN29651_c0_g1_i3::g.12::m.1)  0.103   1  0.000   1  0.110   1  0.000   0.000 N  0.450      SignalP-noTM
TRINITY_DN29651_c0_g1::TRINITY_DN29651_c0_g1_i3::g.12::m.1*  0.106   1  0.000   1  0.139   1  0.000   0.000 N  0.450      SignalP-noTM
TRINITY_DN29651_c0_g1::TRINITY_DN29651_c0_g1_i3::g.12::m.1+  0.103   1  0.000   1  0.166   1  0.000   0.000 N  0.450      SignalP-noTM
TRINITY_DN29651_c0_g1::TRINITY_DN29651_c0_g1_i3::g.12::m.1,  0.104   1  0.000   1  0.130   1  0.000   0.000 N  0.450      SignalP-noTM
TRINITY_DN29651_c0_g1::TRINITY_DN29651_c0_g1_i3::g.12::m.1-  0.106   1  0.000   1  0.139   1  0.000   0.000 N  0.450      SignalP-noTM
TRINITY_DN29651_c0_g1::TRINITY_DN29651_c0_g1_i3::g.12::m.1.  0.103   1  0.000   1  0.145   1  0.000   0.000 N  0.450      SignalP-noTM
TRINITY_DN29651_c0_g1::TRINITY_DN29651_c0_g1_i3::g.12::m.1/  0.103   1  0.000   1  0.110   1  0.000   0.000 N  0.450      SignalP-noTM
TRINITY_DN29651_c0_g1::TRINITY_DN29651_c0_g1_i3::g.12::m.10  0.104   1  0.000   1  0.161   1  0.000   0.000 N  0.450      SignalP-noTM
TRINITY_DN29651_c0_g1::TRINITY_DN29651_c0_g1_i3::g.12::m.11  0.106   1  0.000   1  0.139   1  0.000   0.000 N  0.450      SignalP-noTM
TRINITY_DN29651_c0_g1::TRINITY_DN29651_c0_g1_i3::g.12::m.12  0.101   1  0.000   1  0.139   1  0.000   0.000 N  0.450      SignalP-noTM
TRINITY_DN29651_c0_g1::TRINITY_DN29651_c0_g1_i3::g.12::m.13  0.103   2  0.000   1  0.139   1  0.000   0.000 N  0.450      SignalP-noTM
TRINITY_DN29651_c0_g1::TRINITY_DN29651_c0_g1_i3::g.12::m.14  0.103   2  0.000   1  0.139   1  0.000   0.000 N  0.450      SignalP-noTM
TRINITY_DN29651_c0_g1::TRINITY_DN29651_c0_g1_i3::g.12::m.15  0.103   2  0.000   1  0.139   1  0.000   0.000 N  0.450      SignalP-noTM
TRINITY_DN29651_c0_g1::TRINITY_DN29651_c0_g1_i3::g.12::m.16  0.103   5  0.000   1  0.139   1  0.000   0.000 N  0.450      SignalP-noTM
TRINITY_DN29651_c0_g1::TRINITY_DN29651_c0_g1_i3::g.12::m.17  0.103   5  0.000   1  0.139   1  0.000   0.000 N  0.450      SignalP-noTM
TRINITY_DN29651_c0_g1::TRINITY_DN29651_c0_g1_i3::g.12::m.18  0.104   7  0.000   1  0.139   1  0.000   0.000 N  0.450      SignalP-noTM
TRINITY_DN29651_c0_g1::TRINITY_DN29651_c0_g1_i3::g.12::m.19  0.108   8  0.000   1  0.139   1  0.000   0.000 N  0.450      SignalP-noTM
TRINITY_DN29651_c0_g1::TRINITY_DN29651_c0_g1_i3::g.12::m.1:  0.108   8  0.000   1  0.139   1  0.000   0.000 N  0.450      SignalP-noTM
TRINITY_DN29651_c0_g1::TRINITY_DN29651_c0_g1_i3::g.12::m.1;  0.108   8  0.000   1  0.139   1  0.000   0.000 N  0.450      SignalP-noTM
TRINITY_DN29651_c0_g1::TRINITY_DN29651_c0_g1_i3::g.12::m.1<  0.110  11  0.118  11  0.139   1  0.110   0.113 N  0.450      SignalP-noTM
TRINITY_DN29651_c0_g1::TRINITY_DN29651_c0_g1_i3::g.12::m.1=  0.110  11  0.118  11  0.139   1  0.110   0.113 N  0.450      SignalP-noTM
TRINITY_DN29651_c0_g1::TRINITY_DN29651_c0_g1_i3::g.12::m.1>  0.110  11  0.118  11  0.139   1  0.110   0.113 N  0.450      SignalP-noTM
TRINITY_DN29651_c0_g1::TRINITY_DN29651_c0_g1_i3::g.12::m.1?  0.110  11  0.118  11  0.139   1  0.110   0.113 N  0.450      SignalP-noTM
TRINITY_DN29651_c0_g1::TRINITY_DN29651_c0_g1_i3::g.12::m.1@  0.110  11  0.118  11  0.139   1  0.110   0.113 N  0.450      SignalP-noTM
TRINITY_DN29651_c0_g1::TRINITY_DN29651_c0_g1_i3::g.12::m.1A  0.110  11  0.118  11  0.139   1  0.110   0.113 N  0.450      SignalP-noTM
TRINITY_DN29651_c0_g1::TRINITY_DN29651_c0_g1_i3::g.12::m.1B  0.110  11  0.118  11  0.139   1  0.110   0.113 N  0.450      SignalP-noTM
TRINITY_DN29651_c0_g1::TRINITY_DN29651_c0_g1_i3::g.12::m.1C  0.110  11  0.118  11  0.139   1  0.110   0.113 N  0.450      SignalP-noTM
TRINITY_DN29651_c0_g1::TRINITY_DN29651_c0_g1_i3::g.12::m.1D  0.110  11  0.118  11  0.139   1  0.110   0.113 N  0.450      SignalP-noTM
TRINITY_DN29651_c0_g1::TRINITY_DN29651_c0_g1_i3::g.12::m.1E  0.110  11  0.118  11  0.139   1  0.110   0.113 N  0.450      SignalP-noTM
TRINITY_DN29651_c0_g1::TRINITY_DN29651_c0_g1_i3::g.12::m.1F  0.110  11  0.118  11  0.139   1  0.110   0.113 N  0.450      SignalP-noTM
TRINITY_DN37278_c0_g1::TRINITY_DN37278_c0_g1_i1::g.13::m.1  0.106   1  0.000   1  0.139   1  0.000   0.000 N  0.450      SignalP-noTM
TRINITY_DN37278_c0_g1::TRINITY_DN37278_c0_g1_i1::g.13::m.1  0.106   1  0.000   1  0.139   1  0.000   0.000 N  0.450      SignalP-noTM
TRINITY_DN37278_c0_g1::TRINITY_DN37278_c0_g1_i1::g.13::m.1  0.104   1  0.000   1  0.131   1  0.000   0.000 N  0.450      SignalP-noTM
TRINITY_DN37278_c0_g1::TRINITY_DN37278_c0_g1_i1::g.13::m.1  0.104   1  0.000   1  0.140   1  0.000   0.000 N  0.450      SignalP-noTM
TRINITY_DN37278_c0_g1::TRINITY_DN37278_c0_g1_i1::g.13::m.1  0.104   1  0.000   1  0.130   1  0.000   0.000 N  0.450      SignalP-noTM
TRINITY_DN37278_c0_g1::TRINITY_DN37278_c0_g1_i1::g.13::m.1  0.104   1  0.000   1  0.140   1  0.000   0.000 N  0.450      SignalP-noTM
TRINITY_DN37278_c0_g1::TRINITY_DN37278_c0_g1_i1::g.13::m.1  0.104   1  0.000   1  0.146   1  0.000   0.000 N  0.450      SignalP-noTM
TRINITY_DN37278_c0_g1::TRINITY_DN37278_c0_g1_i1::g.13::m.1  0.104   1  0.000   1  0.130   1  0.000   0.000 N  0.450      SignalP-noTM
TRINITY_DN37278_c0_g1::TRINITY_DN37278_c0_g1_i1::g.13::m.1  0.106   1  0.000   1  0.139   1  0.000   0.000 N  0.450      SignalP-noTM
                           0.000   1  0.000   1  0.000   1  0.000   0.000 N  0.500      SignalP-TM
TRINITY_DN37278_c0_g1::TRINITY_DN37278_c0_g1_i1::g.13::m.1  0.000   1  0.000   1  0.000   1  0.000   0.000 N  0.450      SignalP-noTM
0.159331                   0.000   1  0.000   1  0.000   1  0.000   0.000 N  0.450      SignalP-noTM
TRINITY_DN37278_c0_g1::TRINITY_DN37278_c0_g1_i1::g.13::m.1  0.104   1  0.000   1  0.140   1  0.000   0.000 N  0.450      SignalP-noTM
TRINITY_DN37278_c0_g1::TRINITY_DN37278_c0_g1_i1::g.13::m.1  0.104   1  0.000   1  0.158   1  0.000   0.000 N  0.450      SignalP-noTM
TRINITY_DN37278_c0_g1::TRINITY_DN37278_c0_g1_i1::g.13::m.1  0.104   1  0.000   1  0.158   1  0.000   0.000 N  0.450      SignalP-noTM
TRINITY_DN37278_c0_g1::TRINITY_DN37278_c0_g1_i1::g.13::m.1  0.102   1  0.000   1  0.120   1  0.000   0.000 N  0.450      SignalP-noTM
TRINITY_DN37278_c0_g1::TRINITY_DN37278_c0_g1_i1::g.13::m.1  0.102   1  0.000   1  0.120   1  0.000   0.000 N  0.450      SignalP-noTM
TRINITY_DN37278_c0_g1::TRINITY_DN37278_c0_g1_i1::g.13::m.1  0.105   1  0.000   1  0.120   1  0.000   0.000 N  0.450      SignalP-noTM
TRINITY_DN37278_c0_g1::TRINITY_DN37278_c0_g1_i1::g.13::m.1  0.106   1  0.000   1  0.139   1  0.000   0.000 N  0.450      SignalP-noTM
TRINITY_DN37278_c0_g1::TRINITY_DN37278_c0_g1_i1::g.13::m.1  0.104   1  0.000   1  0.140   1  0.000   0.000 N  0.450      SignalP-noTM
TRINITY_DN37278_c0_g1::TRINITY_DN37278_c0_g1_i1::g.13::m.1  0.104   1  0.000   1  0.158   1  0.000   0.000 N  0.450      SignalP-noTM
TRINITY_DN37278_c0_g1::TRINITY_DN37278_c0_g1_i1::g.13::m.1  0.104   1  0.000   1  0.158   1  0.000   0.000 N  0.450      SignalP-noTM
TRINITY_DN37278_c0_g1::TRINITY_DN37278_c0_g1_i1::g.13::m.1  0.104   1  0.000   1  0.161   1  0.000   0.000 N  0.450      SignalP-noTM
TRINITY_DN37278_c0_g1::TRINITY_DN37278_c0_g1_i1::g.13::m.1  0.106   1  0.000   1  0.139   1  0.000   0.000 N  0.450      SignalP-noTM
TRINITY_DN37278_c0_g1::TRINITY_DN37278_c0_g1_i1::g.13::m.1  0.104   1  0.000   1  0.131   1  0.000   0.000 N  0.450      SignalP-noTM
TRINITY_DN37278_c0_g1::TRINITY_DN37278_c0_g1_i1::g.13::m.1  0.106   1  0.000   1  0.129   1  0.000   0.000 N  0.450      SignalP-noTM
TRINITY_DN37278_c0_g1::TRINITY_DN37278_c0_g1_i1::g.13::m.1  0.104   1  0.000   1  0.140   1  0.000   0.000 N  0.450      SignalP-noTM
TRINITY_DN37278_c0_g1::TRINITY_DN37278_c0_g1_i1::g.13::m.1  0.104   1  0.000   1  0.130   1  0.000   0.000 N  0.450      SignalP-noTM
TRINITY_DN37278_c0_g1::TRINITY_DN37278_c0_g1_i1::g.13::m.1  0.104   1  0.000   1  0.140   1  0.000   0.000 N  0.450      SignalP-noTM
TRINITY_DN37278_c0_g1::TRINITY_DN37278_c0_g1_i1::g.13::m.1  0.104   1  0.000   1  0.159   1  0.000   0.000 N  0.450      SignalP-noTM
TRINITY_DN37278_c0_g1::TRINITY_DN37278_c0_g1_i1::g.13::m.1  0.105   1  0.000   1  0.120   1  0.000   0.000 N  0.450      SignalP-noTM
TRINITY_DN37278_c0_g1::TRINITY_DN37278_c0_g1_i1::g.13::m.1  0.104   1  0.000   1  0.161   1  0.000   0.000 N  0.450      SignalP-noTM
TRINITY_DN37278_c0_g1::TRINITY_DN37278_c0_g1_i1::g.13::m.1  0.104   1  0.000   1  0.130   1  0.000   0.000 N  0.450      SignalP-noTM
TRINITY_DN37278_c0_g1::TRINITY_DN37278_c0_g1_i1::g.13::m.1!  0.104   1  0.000   1  0.159   1  0.000   0.000 N  0.450      SignalP-noTM
TRINITY_DN37278_c0_g1::TRINITY_DN37278_c0_g1_i1::g.13::m.1"  0.104   1  0.000   1  0.146   1  0.000   0.000 N  0.450      SignalP-noTM
TRINITY_DN37278_c0_g1::TRINITY_DN37278_c0_g1_i1::g.13::m.1#  0.104   1  0.000   1  0.131   1  0.000   0.000 N  0.450      SignalP-noTM
TRINITY_DN37278_c0_g1::TRINITY_DN37278_c0_g1_i1::g.13::m.1$  0.103   1  0.000   1  0.198   1  0.000   0.000 N  0.450      SignalP-noTM
TRINITY_DN37278_c0_g1::TRINITY_DN37278_c0_g1_i1::g.13::m.1%  0.105   1  0.000   1  0.120   1  0.000   0.000 N  0.450      SignalP-noTM
TRINITY_DN37278_c0_g1::TRINITY_DN37278_c0_g1_i1::g.13::m.1&  0.104   1  0.000   1  0.158   1  0.000   0.000 N  0.450      SignalP-noTM
TRINITY_DN37278_c0_g1::TRINITY_DN37278_c0_g1_i1::g.13::m.1'  0.104   1  0.000   1  0.130   1  0.000   0.000 N  0.450      SignalP-noTM
TRINITY_DN37278_c0_g1::TRINITY_DN37278_c0_g1_i1::g.13::m.1(  0.106   1  0.000   1  0.129   1  0.000   0.000 N  0.450      SignalP-noTM
TRINITY_DN37278_c0_g1::TRINITY_DN37278_c0_g1_i1::g.13::m.1)  0.104   1  0.000   1  0.140   1  0.000   0.000 N  0.450      SignalP-noTM
TRINITY_DN37278_c0_g1::TRINITY_DN37278_c0_g1_i1::g.13::m.1*  0.103   1  0.000   1  0.145   1  0.000   0.000 N  0.450      SignalP-noTM
TRINITY_DN37278_c0_g1::TRINITY_DN37278_c0_g1_i1::g.13::m.1+  0.102   1  0.000   1  0.120   1  0.000   0.000 N  0.450      SignalP-noTM
TRINITY_DN37278_c0_g1::TRINITY_DN37278_c0_g1_i1::g.13::m.1,  0.103   1  0.000   1  0.110   1  0.000   0.000 N  0.450      SignalP-noTM
TRINITY_DN37278_c0_g1::TRINITY_DN37278_c0_g1_i1::g.13::m.1-  0.101   1  0.000   1  0.198   1  0.000   0.000 N  0.450      SignalP-noTM
TRINITY_DN37278_c0_g1::TRINITY_DN37278_c0_g1_i1::g.13::m.1.  0.106   1  0.000   1  0.129   1  0.000   0.000 N  0.450      SignalP-noTM
TRINITY_DN37278_c0_g1::TRINITY_DN37278_c0_g1_i1::g.13::m.1/  0.104   1  0.000   1  0.140   1  0.000   0.000 N  0.450      SignalP-noTM
TRINITY_DN37278_c0_g1::TRINITY_DN37278_c0_g1_i1::g.13::m.10  0.103   1  0.000   1  0.166   1  0.000   0.000 N  0.450      SignalP-noTM
TRINITY_DN37278_c0_g1::TRINITY_DN37278_c0_g1_i1::g.13::m.11  0.105   1  0.000   1  0.120   1  0.000   0.000 N  0.450      SignalP-noTM
TRINITY_DN37278_c0_g1::TRINITY_DN37278_c0_g1_i1::g.13::m.12  0.104   1  0.000   1  0.158   1  0.000   0.000 N  0.450      SignalP-noTM
TRINITY_DN37278_c0_g1::TRINITY_DN37278_c0_g1_i1::g.13::m.13  0.099   1  0.000   1  0.089   1  0.000   0.000 N  0.450      SignalP-noTM
TRINITY_DN37278_c0_g1::TRINITY_DN37278_c0_g1_i1::g.13::m.14  0.103   2  0.000   1  0.089   1  0.000   0.000 N  0.450      SignalP-noTM
TRINITY_DN37278_c0_g1::TRINITY_DN37278_c0_g1_i1::g.13::m.15  0.103   2  0.000   1  0.089   1  0.000   0.000 N  0.450      SignalP-noTM
TRINITY_DN37278_c0_g1::TRINITY_DN37278_c0_g1_i1::g.13::m.16  0.103   2  0.000   1  0.091   4  0.000   0.000 N  0.450      SignalP-noTM
TRINITY_DN37278_c0_g1::TRINITY_DN37278_c0_g1_i1::g.13::m.17  0.103   5  0.000   1  0.101   5  0.000   0.000 N  0.450      SignalP-noTM
TRINITY_DN37278_c0_g1::TRINITY_DN37278_c0_g1_i1::g.13::m.18  0.103   5  0.000   1  0.113   6  0.000   0.000 N  0.450      SignalP-noTM
TRINITY_DN37278_c0_g1::TRINITY_DN37278_c0_g1_i1::g.13::m.19  0.104   7  0.000   1  0.113   6  0.000   0.000 N  0.450      SignalP-noTM
TRINITY_DN37278_c0_g1::TRINITY_DN37278_c0_g1_i1::g.13::m.1:  0.104   7  0.000   1  0.113   6  0.000   0.000 N  0.450      SignalP-noTM
TRINITY_DN37278_c0_g1::TRINITY_DN37278_c0_g1_i1::g.13::m.1;  0.104   7  0.000   1  0.113   6  0.000   0.000 N  0.450      SignalP-noTM
TRINITY_DN37278_c0_g1::TRINITY_DN37278_c0_g1_i1::g.13::m.1<  0.104   7  0.000   1  0.113   6  0.000   0.000 N  0.450      SignalP-noTM
TRINITY_DN37278_c0_g1::TRINITY_DN37278_c0_g1_i1::g.13::m.1=  0.106  11  0.100  11  0.113   6  0.100   0.100 N  0.450      SignalP-noTM
TRINITY_DN37278_c0_g1::TRINITY_DN37278_c0_g1_i1::g.13::m.1>  0.106  11  0.100  11  0.113   6  0.100   0.100 N  0.450      SignalP-noTM
TRINITY_DN37278_c0_g1::TRINITY_DN37278_c0_g1_i1::g.13::m.1?  0.106  11  0.100  11  0.113   6  0.100   0.100 N  0.450      SignalP-noTM
TRINITY_DN37278_c0_g1::TRINITY_DN37278_c0_g1_i1::g.13::m.1@  0.106  11  0.100  11  0.113   6  0.100   0.100 N  0.450      SignalP-noTM
TRINITY_DN37278_c0_g1::TRINITY_DN37278_c0_g1_i1::g.13::m.1A  0.106  11  0.100  11  0.113   6  0.100   0.100 N  0.450      SignalP-noTM
TRINITY_DN37278_c0_g1::TRINITY_DN37278_c0_g1_i1::g.13::m.1B  0.106  11  0.100  16  0.113   6  0.098   0.099 N  0.450      SignalP-noTM
TRINITY_DN37278_c0_g1::TRINITY_DN37278_c0_g1_i1::g.13::m.1C  0.106  11  0.100  16  0.113   6  0.098   0.099 N  0.450      SignalP-noTM
TRINITY_DN37278_c0_g1::TRINITY_DN37278_c0_g1_i1::g.13::m.1D  0.106  11  0.100  16  0.113   6  0.098   0.099 N  0.450      SignalP-noTM
TRINITY_DN37278_c0_g1::TRINITY_DN37278_c0_g1_i1::g.13::m.1E  0.106  11  0.100  16  0.113   6  0.098   0.099 N  0.450      SignalP-noTM
TRINITY_DN37278_c0_g1::TRINITY_DN37278_c0_g1_i1::g.13::m.1F  0.106  11  0.100  16  0.113   6  0.098   0.099 N  0.450      SignalP-noTM
TRINITY_DN26795_c0_g1::TRINITY_DN26795_c0_g1_i2::g.14::m.1  0.105   1  0.000   1  0.140   1  0.000   0.000 N  0.450      SignalP-noTM
TRINITY_DN26795_c0_g1::TRINITY_DN26795_c0_g1_i2::g.14::m.1  0.104   1  0.000   1  0.121   1  0.000   0.000 N  0.450      SignalP-noTM
TRINITY_DN26795_c0_g1::TRINITY_DN26795_c0_g1_i2::g.14::m.1  0.104   1  0.000   1  0.140   1  0.000   0.000 N  0.450      SignalP-noTM
TRINITY_DN26795_c0_g1::TRINITY_DN26795_c0_g1_i2::g.14::m.1  0.104   1  0.000   1  0.158   1  0.000   0.000 N  0.450      SignalP-noTM
TRINITY_DN26795_c0_g1::TRINITY_DN26795_c0_g1_i2::g.14::m.1  0.104   1  0.000   1  0.131   1  0.000   0.000 N  0.450      SignalP-noTM
TRINITY_DN26795_c0_g1::TRINITY_DN26795_c0_g1_i2::g.14::m.1  0.104   1  0.000   1  0.140   1  0.000   0.000 N  0.450      SignalP-noTM
TRINITY_DN26795_c0_g1::TRINITY_DN26795_c0_g1_i2::g.14::m.1  0.104   1  0.000   1  0.121   1  0.000   0.000 N  0.450      SignalP-noTM
TRINITY_DN26795_c0_g1::TRINITY_DN26795_c0_g1_i2::g.14::m.1  0.104   1  0.000   1  0.140   1  0.000   0.000 N  0.450      SignalP-noTM
TRINITY_DN26795_c0_g1::TRINITY_DN26795_c0_g1_i2::g.14::m.1  0.104   1  0.000   1  0.131   1  0.000   0.000 N  0.450      SignalP-noTM
                           0.000   1  0.000   1  0.000   1  0.000   0.000 N  0.500      SignalP-TM
TRINITY_DN26795_c0_g1::TRINITY_DN26795_c0_g1_i2::g.14::m.1  0.000   1  0.000   1  0.000   1  0.000   0.000 N  0.450      SignalP-noTM
0.120431                   0.000   1  0.000   1  0.000   1  0.000   0.000 N  0.450      SignalP-noTM
TRINITY_DN26795_c0_g1::TRINITY_DN26795_c0_g1_i2::g.14::m.1  0.104   1  0.000   1  0.158   1  0.000   0.000 N  0.450      SignalP-noTM
TRINITY_DN26795_c0_g1::TRINITY_DN26795_c0_g1_i2::g.14::m.1  0.104   1  0.000   1  0.146   1  0.000   0.000 N  0.450      SignalP-noTM
TRINITY_DN26795_c0_g1::TRINITY_DN26795_c0_g1_i2::g.14::m.1  0.104   1  0.000   1  0.161   1  0.000   0.000 N  0.450      SignalP-noTM
TRINITY_DN26795_c0_g1::TRINITY_DN26795_c0_g1_i2::g.14::m.1  0.104   1  0.000   1  0.140   1  0.000   0.000 N  0.450      SignalP-noTM
TRINITY_DN26795_c0_g1::TRINITY_DN26795_c0_g1_i2::g.14::m.1  0.104   1  0.000   1  0.140   1  0.000   0.000 N  0.450      SignalP-noTM
TRINITY_DN26795_c0_g1::TRINITY_DN26795_c0_g1_i2::g.14::m.1  0.102   1  0.000   1  0.120   1  0.000   0.000 N  0.450      SignalP-noTM
TRINITY_DN26795_c0_g1::TRINITY_DN26795_c0_g1_i2::g.14::m.1  0.103   1  0.000   1  0.145   1  0.000   0.000 N  0.450      SignalP-noTM
TRINITY_DN26795_c0_g1::TRINITY_DN26795_c0_g1_i2::g.14::m.1  0.102   1  0.000   1  0.120   1  0.000   0.000 N  0.450      SignalP-noTM
TRINITY_DN26795_c0_g1::TRINITY_DN26795_c0_g1_i2::g.14::m.1  0.104   1  0.000   1  0.130   1  0.000   0.000 N  0.450      SignalP-noTM
TRINITY_DN26795_c0_g1::TRINITY_DN26795_c0_g1_i2::g.14::m.1  0.103   1  0.000   1  0.166   1  0.000   0.000 N  0.450      SignalP-noTM
TRINITY_DN26795_c0_g1::TRINITY_DN26795_c0_g1_i2::g.14::m.1  0.104   1  0.000   1  0.159   1  0.000   0.000 N  0.450      SignalP-noTM
TRINITY_DN26795_c0_g1::TRINITY_DN26795_c0_g1_i2::g.14::m.1  0.104   1  0.000   1  0.159   1  0.000   0.000 N  0.450      SignalP-noTM
TRINITY_DN26795_c0_g1::TRINITY_DN26795_c0_g1_i2::g.14::m.1  0.102   1  0.000   1  0.120   1  0.000   0.000 N  0.450      SignalP-noTM
TRINITY_DN26795_c0_g1::TRINITY_DN26795_c0_g1_i2::g.14::m.1  0.105   1  0.000   1  0.120   1  0.000   0.000 N  0.450      SignalP-noTM
TRINITY_DN26795_c0_g1::TRINITY_DN26795_c0_g1_i2::g.14::m.1  0.103   1  0.000   1  0.145   1  0.000   0.000 N  0.450      SignalP-noTM
TRINITY_DN26795_c0_g1::TRINITY_DN26795_c0_g1_i2::g.14::m.1  0.104   1  0.000   1  0.140   1  0.000   0.000 N  0.450      SignalP-noTM
TRINITY_DN26795_c0_g1::TRINITY_DN26795_c0_g1_i2::g.14::m.1  0.105   1  0.000   1  0.120   1  0.000   0.000 N  0.450      SignalP-noTM
TRINITY_DN26795_c0_g1::TRINITY_DN26795_c0_g1_i2::g.14::m.1  0.104   1  0.000   1  0.121   1  0.000   0.000 N  0.450      SignalP-noTM
TRINITY_DN26795_c0_g1::TRINITY_DN26795_c0_g1_i2::g.14::m.1  0.105   1  0.000   1  0.120   1  0.000   0.000 N  0.450      SignalP-noTM
TRINITY_DN26795_c0_g1::TRINITY_DN26795_c0_g1_i2::g.14::m.1  0.104   1  0.000   1  0.161   1  0.000   0.000 N  0.450      SignalP-noTM
TRINITY_DN26795_c0_g1::TRINITY_DN26795_c0_g1_i2::g.14::m.1  0.104   1  0.000   1  0.140   1  0.000   0.000 N  0.450      SignalP-noTM
TRINITY_DN26795_c0_g1::TRINITY_DN26795_c0_g1_i2::g.14::m.1!  0.104   1  0.000   1  0.146   1  0.000   0.000 N  0.450      SignalP-noTM
TRINITY_DN26795_c0_g1::TRINITY_DN26795_c0_g1_i2::g.14::m.1"  0.102   1  0.000   1  0.120   1  0.000   0.000 N  0.450      SignalP-noTM
TRINITY_DN26795_c0_g1::TRINITY_DN26795_c0_g1_i2::g.14::m.1#  0.104   1  0.000   1  0.121   1  0.000   0.000 N  0.450      SignalP-noTM
TRINITY_DN26795_c0_g1::TRINITY_DN26795_c0_g1_i2::g.14::m.1$  0.104   1  0.000   1  0.161   1  0.000   0.000 N  0.450      SignalP-noTM
TRINITY_DN26795_c0_g1::TRINITY_DN26795_c0_g1_i2::g.14::m.1%  0.106   1  0.000   1  0.139   1  0.000   0.000 N  0.450      SignalP-noTM
TRINITY_DN26795_c0_g1::TRINITY_DN26795_c0_g1_i2::g.14::m.1&  0.104   1  0.000   1  0.158   1  0.000   0.000 N  0.450      SignalP-noTM
TRINITY_DN26795_c0_g1::TRINITY_DN26795_c0_g1_i2::g.14::m.1'  0.104   1  0.000   1  0.158   1  0.000   0.000 N  0.450      SignalP-noTM
TRINITY_DN26795_c0_g1::TRINITY_DN26795_c0_g1_i2::g.14::m.1(  0.104   1  0.000   1  0.140   1  0.000   0.000 N  0.450      SignalP-noTM
TRINITY_DN26795_c0_g1::TRINITY_DN26795_c0_g1_i2::g.14::m.1)  0.105   1  0.000   1  0.120   1  0.000   0.000 N  0.450      SignalP-noTM
TRINITY_DN26795_c0_g1::TRINITY_DN26795_c0_g1_i2::g.14::m.1*  0.106   1  0.000   1  0.139   1  0.000   0.000 N  0.450      SignalP-noTM
TRINITY_DN26795_c0_g1::TRINITY_DN26795_c0_g1_i2::g.14::m.1+  0.104   1  0.000   1  0.161   1  0.000   0.000 N  0.450      SignalP-noTM
TRINITY_DN26795_c0_g1::TRINITY_DN26795_c0_g1_i2::g.14::m.1,  0.104   1  0.000   1  0.138   1  0.000   0.000 N  0.450      SignalP-noTM
TRINITY_DN26795_c0_g1::TRINITY_DN26795_c0_g1_i2::g.14::m.1-  0.106   1  0.000   1  0.129   1  0.000   0.000 N  0.450      SignalP-noTM
TRINITY_DN26795_c0_g1::TRINITY_DN26795_c0_g1_i2::g.14::m.1.  0.105   1  0.000   1  0.120   1  0.000   0.000 N  0.450      SignalP-noTM
TRINITY_DN26795_c0_g1::TRINITY_DN26795_c0_g1_i2::g.14::m.1/  0.104   1  0.000   1  0.140   1  0.000   0.000 N  0.450      SignalP-noTM
TRINITY_DN26795_c0_g1::TRINITY_DN26795_c0_g1_i2::g.14::m.10  0.104   1  0.000   1  0.140   1  0.000   0.000 N  0.450      SignalP-noTM
TRINITY_DN26795_c0_g1::TRINITY_DN26795_c0_g1_i2::g.14::m.11  0.104   1  0.000   1  0.121   1  0.000   0.000 N  0.450      SignalP-noTM
TRINITY_DN26795_c0_g1::TRINITY_DN26795_c0_g1_i2::g.14::m.12  0.104   1  0.000   1  0.140   1  0.000   0.000 N  0.450      SignalP-noTM
TRINITY_DN26795_c0_g1::TRINITY_DN26795_c0_g1_i2::g.14::m.13  0.104   1  0.000   1  0.130   1  0.000   0.000 N  0.450      SignalP-noTM
TRINITY_DN26795_c0_g1::TRINITY_DN26795_c0_g1_i2::g.14::m.14  0.102   1  0.000   1  0.094   1  0.000   0.000 N  0.450      SignalP-noTM
TRINITY_DN26795_c0_g1::TRINITY_DN26795_c0_g1_i2::g.14::m.15  0.102   2  0.000   1  0.095   2  0.000   0.000 N  0.450      SignalP-noTM
TRINITY_DN26795_c0_g1::TRINITY_DN26795_c0_g1_i2::g.14::m.16  0.104   3  0.000   1  0.099   3  0.000   0.000 N  0.450      SignalP-noTM
TRINITY_DN26795_c0_g1::TRINITY_DN26795_c0_g1_i2::g.14::m.17  0.104   3  0.000   1  0.105   4  0.000   0.000 N  0.450      SignalP-noTM
TRINITY_DN26795_c0_g1::TRINITY_DN26795_c0_g1_i2::g.14::m.18  0.104   3  0.000   1  0.106   5  0.000   0.000 N  0.450      SignalP-noTM
TRINITY_DN26795_c0_g1::TRINITY_DN26795_c0_g1_i2::g.14::m.19  0.104   3  0.000   1  0.106   5  0.000   0.000 N  0.450      SignalP-noTM
TRINITY_DN26795_c0_g1::TRINITY_DN26795_c0_g1_i2::g.14::m.1:  0.104   3  0.000   1  0.106   5  0.000   0.000 N  0.450      SignalP-noTM
TRINITY_DN26795_c0_g1::TRINITY_DN26795_c0_g1_i2::g.14::m.1;  0.106   8  0.000   1  0.106   5  0.000   0.000 N  0.450      SignalP-noTM
TRINITY_DN26795_c0_g1::TRINITY_DN26795_c0_g1_i2::g.14::m.1<  0.110   9  0.000   1  0.106   5  0.000   0.000 N  0.450      SignalP-noTM
TRINITY_DN26795_c0_g1::TRINITY_DN26795_c0_g1_i2::g.14::m.1=  0.110   9  0.000   1  0.106   5  0.000   0.000 N  0.450      SignalP-noTM
TRINITY_DN26795_c0_g1::TRINITY_DN26795_c0_g1_i2::g.14::m.1>  0.110   9  0.097  11  0.106   5  0.098   0.097 N  0.450      SignalP-noTM
TRINITY_DN26795_c0_g1::TRINITY_DN26795_c0_g1_i2::g.14::m.1?  0.110   9  0.097  11  0.106   5  0.098   0.097 N  0.450      SignalP-noTM
TRINITY_DN26795_c0_g1::TRINITY_DN26795_c0_g1_i2::g.14::m.1@  0.110   9  0.097  11  0.106   5  0.098   0.097 N  0.450      SignalP-noTM
TRINITY_DN26795_c0_g1::TRINITY_DN26795_c0_g1_i2::g.14::m.1A  0.110   9  0.099  14  0.106   5  0.097   0.098 N  0.450      SignalP-noTM
TRINITY_DN26795_c0_g1::TRINITY_DN26795_c0_g1_i2::g.14::m.1B  0.110   9  0.099  14  0.106   5  0.097   0.098 N  0.450      SignalP-noTM
TRINITY_DN26795_c0_g1::TRINITY_DN26795_c0_g1_i2::g.14::m.1C  0.110   9  0.101  16  0.106   5  0.097   0.099 N  0.450      SignalP-noTM
TRINITY_DN26795_c0_g1::TRINITY_DN26795_c0_g1_i2::g.14::m.1D  0.110   9  0.101  16  0.106   5  0.097   0.099 N  0.450      SignalP-noTM
TRINITY_DN26795_c0_g1::TRINITY_DN26795_c0_g1_i2::g.14::m.1E  0.110   9  0.101  16  0.106   5  0.097   0.099 N  0.450      SignalP-noTM
TRINITY_DN26795_c0_g1::TRINITY_DN26795_c0_g1_i2::g.14::m.1F  0.110   9  0.101  16  0.106   5  0.097   0.099 N  0.450      SignalP-noTM
