# Supplementary material for: Venomix: a simple bioinformatic pipeline for identifying and characterizing toxin gene candidates from transcriptomic data
Source: PeerJ. 2018 Jul 31;6:e5361. doi: 10.7717/peerj.5361 (PMC6074769; doi:10.7717/peerj.5361)
Supplement: Supplemental Information 4 [file peerj-06-5361-s004.gz › FinalOutput_E-20/Venom_peptide_isomerase_heavy_chain_2/aligned.fasta]

>Q76B45
------------------------------------------------------------
------------------MCFL-------------LL-----------------------
------------------------------------------------------------
--------------CLTLTLAGTGA-----------------------------------
------------------------------------------------------------
--------------VPTGPSIEIHS----------RIIGGWECDKHSQPWQALLTF----
--TRKHN-------SVCGGVLVHSQWVLTAAHC-I------GDNYKVLL--GLHDRSSE-
-------------ESTVQEARVSARFPHPLYNMTLLNLLLSHKMNLTFFYKTFLGADFSH
DLMLLRLDQPVQLT-DAVQVLDLPTQEPQVG----------STCHVSGWGRTSQNYENSF
VLPEKLQCVEFTLLSNNECSHA-----HMFK-VTE-AMLCAGHMEGGKDSCVGDSGGPLI
C----DGVF-----QGIASWGSSPCGQQGRPGIYVKVFLYI-SWI---------------
------------QETIKAHS-----------------------
>Q4QXT9
------------------------------------------------------------
------------MAPQLLLCLILTFLWSLSEAESNVF----LKSKVANRFLQRTKRANSL
FEEFKAGNIEREC-------IEERCSKEEAREAFEDNEKTETFWNVYVDGDQCSSNPCHY
GGTCKDGIGSYTCTCL-AGYEGKNCQYVLYQSCRVDNGNCWHFCKPVQNEIQCSCAESYL
LGDDGYSCVAGGDFSCGRNIKARNKRE-------------ASLPDFQTDFSDDYDAIDEN
NFVETPTNFSGLVPTVQSQNATLLKKS-DNPSPDIRVVNGTDCKLGECPW-QALLI----
--NDQGD-------GFCGGTILSPIYVLTAAHC-INQ----TKYIRVVV--GEIDISR--
-------------KKTGRLLSVDKIYVH----------------------QKFVPSTYDY
DIALIQMKTPIQFS-ENVVPACLPTADFANQVLMKQDFGI-----VSGFGRTR---ERGQ
-TSNTLKVVTLPYVDRHTC-----MLSSNFP-ITQ-NMFCAGYNTLPQDACQGDSGGPH-
-ITAYRDTH---FITGIISWG-EGCAQTGKYGAYTKVSRFI-LWIKRIMRLK--------
------------LPSTESSTGRL--------------------
>A6MFK7
------------------------------------------------------------
------------MAPQLLLCLIQTFLWSLPEAESNVF----LKSNVANRFLQRTKRANSG
FEEIYPANFEREC-------VEERCSKEEAREVFEDDEKTEAFWTVYVDGDQCLSNPCHY
GGTCKDGIGSYTCTCL-AGYEGKNCEHDLLKSCRVDNGNCWHFCKPVQNDTQCSCAEGYR
LGDNGFSCIAEGEFSCGRNIKSRNKRE-------------ASLPDFQTDFSDDYDAIDEN
NLIE----------TVQSQSATLLKKS-DNPNPDIRIVNGLDCKLGECPW-QAVLI----
--DEKGT-------AFGGGTILSPYFVLTAAHC-INK----TKSIAVVV--GQVDISR--
-------------KETRRLLSVDKVYTH----------------------PKYVHVTNDY
DIAIIQLKTPIQFS-ENVVPACLPTADFANHVLMKQDFGI-----VSGFGRIE---EKGP
-TSNILKVVMVPYVDRHTC-----ILSTKIP-ITR-NMFCAGYGNQPEDACEGDSGGPH-
-ITAYKDTH---FLTGIVSWG-EGCGRDGKYGIYTKVSNFL-PWIKTIMRRK--------
------------QPSTESSTGRL--------------------
>A6MFK8
------------------------------------------------------------
------------MAPQLLLCLILTFLWSLPEAESNVF----LKSNVANRFLQRTKRANSI
FEEIRPGNIEREC-------VEEKCSKEEAREVFQDNEKTEAFWTVYVDGDQCLSNPCHY
RGTCKDGIGSYTCTCL-PGYEGKNCEHVVVKSCRLFNGNCWHFCKTVQNDTQCSCAEGYR
LGVDGFSCIAEGDFSCGRIIKSRNKRE-------------ASLPDFH--FSDDYDAIDEN
NLVE----------TVQSQSATLLKKS-DNPSPDIRIVSGLDCKLGECPW-QAVLI----
--DEHGK-------AFGGGTILSPYFVLTAAHC-LNQ----TKSIAVVV--GQVDISR--
-------------KETRHLLHVDKAYMH----------------------SKYVRATYDH
DIAILRLRTPIQFS-ENVVPACLPTADFADEVLMKQDFGI-----VSGFGRLH---ERGS
-TSDILKVIRVPYVDRYTC-----MLSSNYR-ITP-SMFCAGYGNQPQDACQGDSGGPH-
-ITAYGDTH---FITGIISWG-EGCGRKGKYGIYTKVSNFI-PWIKTIMRRN--------
------------QPSTESSTGRL--------------------
>Q7M4I3
------------------------------------------------------------
------------------------------------------------------------
------------------------------------------------------------
------------------------------------------------------------
------------------------------------------------------------
------------------------------------VVGGKPAKLGAWPWMVALGFHNYR
QPKKSPE----WK---CGGSLRISRHVLTAAHCAIHR-----SLYVVRI--ADLNLKR--
---DDDGAHPIQ-------MGIESKLIH----------------------PDYVYSEHHD
DIAILKLEKDVSFS-EYIRPICLPIEES-----LRNNNFIGYNPFVAGWGRLR---YKGP
-LSDALMEVQVPVVRNKVCKRA-------YSDVSD-TVICAGYPKGRKDSCQGDSGGPL-
-MIPQESTY---YEIGVVSYG-HECALPKYPGVYTRVTSYLDSFI---------------
------------LPALKK-------------------------
>TRINITY_DN43918_c5_g1::TRINITY_DN43918_c5_g1_i8::g.1::m.1 type:complete len:400 gc:universal TRINITY_DN43918_c5_g1_i8:222-1421(+)
------------------------------------------------------------
-------------MPQINMMFI---------GTIVLF----LVLTTINAQNRCTDRSDNC
I------NI-RNCPSILSILTGPRPLSEQALEFI--------------------------
----------RNSQC---GFEGNDPK----------------------------------
-------------VCC-------NERATPPTVPPTIPQTISQTPPPGSEITTEDPGIDLG
-----PPN------VTNHPNLRLLDHAICGPVSQQKLYGGNSTSLHQFPW-MALIA----
--YDTGRPIPEFR---CGGTVISSRYVLTAAHC-VTSLPAGLRVIGVRV--GDHDISKER
DCEVDNNGLEILCSEMYQDFAVESVHFH----------------------PEYNRVRLQN
DIALIRLNSSVNFKPLNAKPICLPFGTAT---NLNHKTAI-----VTGWGATE---KGPR
--SQALLQARLPMVAYESCKDA---YSRTSQ-IWH-KQLCAG-GQLNIDSCLGDSGGPLQ
AGGIYRGTSVRIIQYGIVSYGLRQCGTEGFPGVYTKVAYYM-DWI---------------
------------LNTMRE-------------------------
>TRINITY_DN43918_c5_g1::TRINITY_DN43918_c5_g1_i10::g.2::m.2 type:5prime_partial len:473 gc:universal TRINITY_DN43918_c5_g1_i10:3-1421(+)
EMNNKSEPVSIGCPRSTDAKREWDLSHSPTECELSVRSALTSERHRSETGKFLACPDPRG
TEEGKKNNYNYLLMPQINMMFI---------GTIVLF----LVLTTINAQNRCTDRSDNC
I------NI-RNCPSILSILTGPRPLSEQALEFI--------------------------
----------RNSQC---GFEGNDPK----------------------------------
-------------VCC-------NERATPPTVPPTIPQTISQTPPPGSEITTEDPGIDLG
-----PPN------VTNHPNLRLLDHAICGPVSQQKLYGGNSTSLHQFPW-MALIA----
--YDTGRPIPEFR---CGGTVISSRYVLTAAHC-VTSLPAGLRVIGVRV--GDHDISKER
DCEVDNNGLEILCSEMYQDFAVESVHFH----------------------PEYNRVRLQN
DIALIRLNSSVNFKPLNAKPICLPFGTAT---NLNHKTAI-----VTGWGATE---KGPR
--SQALLQARLPMVAYESCKDA---YSRTSQ-IWH-KQLCAG-GQLNIDSCLGDSGGPLQ
AGGIYRGTSVRIIQYGIVSYGLRQCGTEGFPGVYTKVAYYM-DWI---------------
------------LNTMRE-------------------------
>TRINITY_DN43918_c5_g1::TRINITY_DN43918_c5_g1_i12::g.3::m.3 type:complete len:400 gc:universal TRINITY_DN43918_c5_g1_i12:119-1318(+)
------------------------------------------------------------
-------------MPQINMMFI---------GTIVLF----LVLTTINAQNRCTDRSDNC
I------NI-RNCPSILSILTGPRPLSEQALEFI--------------------------
----------RNSQC---GFEGNDPK----------------------------------
-------------VCC-------NERATPPTVPPTIPQTISQTPPPGSEITTEDPGIDLG
-----PPN------VTNHPNLRLLDHAICGPVSQQKLYGGNSTSLHQFPW-MALIA----
--YDTGRPIPEFR---CGGTVISSRYVLTAAHC-VTSLPAGLRVIGVRV--GDHDISKER
DCEVDNNGLEILCSEMYQDFAVESVHFH----------------------PEYNRVRLQN
DIALIRLNSSVNFKPLNAKPICLPFGTAT---NLNHKTAI-----VTGWGATE---KGPR
--SQALLQARLPMVAYESCKDA---YSRTSQ-IWH-KQLCAG-GQLNIDSCLGDSGGPLQ
AGGIYRGTSVRIIQYGIVSYGLRQCGTEGFPGVYTKVAYYM-DWI---------------
------------LNTMRE-------------------------
>TRINITY_DN40401_c0_g1::TRINITY_DN40401_c0_g1_i2::g.4::m.4 type:complete len:219 gc:universal TRINITY_DN40401_c0_g1_i2:3531-2875(-)
------------------------------------------------------------
------------------------------------------------------------
------------------------------------------------------------
------------------------------------------------------------
------------------------------------------------------------
--------------------------------------------MGNWPWHIAL------
--YKDGN----YQ---CGGALINDRWVISAAHC-FYR-----AQNSYWV--ARIGATR--
---RGSFRSPYE-----QLLRVDHISLH----------------------PDYIDNGFVN
DIAVIRLERAVSFS-DYIRPVCLPKAPV-----PSDTVCV-----VTGFGQLN---EIGR
VFPDTLQQVEIPVIGTEDCRRKT-LFLPLYR-ITS-GMLCAGLENGGKDACLGDSGGPLV
CLSPLENRY---VLQGTQT-------------------SYC-HF----------------
--------------RTRA----IKSLALCTI------------
>TRINITY_DN40401_c0_g1::TRINITY_DN40401_c0_g1_i10::g.7::m.7 type:complete len:279 gc:universal TRINITY_DN40401_c0_g1_i10:3359-2523(-)
------------------------------------------------------------
------------------------------------------------------------
------------------------------------------------------------
------------------------------------------------------------
------------------------------------------------------------
--------------------------------------------MGNWPWHIAL------
--YKDGN----YQ---CGGALINDRWVISAAHC-FYR-----AQNSYWV--ARIGATR--
---RGSFRSPYE-----QLLRVDHISLH----------------------PDYIDNGFVN
DIAVIRLERAVSFS-DYIRPVCLPKAPV-----PSDTVCV-----VTGFGQLN---EIGR
VFPDTLQQVEIPVIGTEDCRRKT-LFLPLYR-ITS-GMLCAGLENGGKDACLGDSGGPLV
CLSPLENRY---VLQAITSNG-YGCGRRERPGVYTKIYSYM-SFINYVTTQKDIQPSAVE
FCKGHRCPLGECLPKSRV----CNGFLECSDGSDERDCSTVSR
>TRINITY_DN38538_c0_g1::TRINITY_DN38538_c0_g1_i1::g.10::m.10 type:5prime_partial len:287 gc:universal TRINITY_DN38538_c0_g1_i1:1113-253(-)
------------------------------------------------------------
-------------------------------GDDLVLDEFELNSNTVDSFAP--EKTTN-
------------------------------------------------------------
-----------VWKC---GVANTHK-----------------------------------
----------------------------------------------GSRLSY--------
---------------------------------FTRIIGGRPTAPGSWPWQVAVL-----
-----NR----FREAFCGGTLVSPRWVLTAAHC-IR------KRLYVRI--GEHDLT---
---VK-EGTELE-------LRVDSVTIH----------------------PEYDADTVDN
DVALLRLPVTLTPS-LSRGIACLPAPKQP---LPTKQFCT-----IIGWGKSS---VTDD
FGTDVLHEVKVPIVSSETCREV----YVDYR-ITD-NMFCAGYLRGKMDSCAGDSGGPLL
CRDPRKPDHPWTI-FGITSFG-EGCGKRGKFGIYARLSNYV-RWI---------------
------------TKVMKQ----MDDYT----------------
>TRINITY_DN29651_c0_g1::TRINITY_DN29651_c0_g1_i2::g.11::m.11 type:5prime_partial len:275 gc:universal TRINITY_DN29651_c0_g1_i2:1263-439(-)
------------------------------------------------------------
-----------------------------------LFDEL-FGFDIVDSSDSDEERLRNC
------------------------------------------------------------
-----------TCEC---GLSNQE------------------------------------
------------------------------------------------------------
----------------------------------NRIVGGRPTSPNRYPW-VARLV----
--YD-GR----FH---CGASLLNNDYVITAAHC-VRN----LKRSKIRVVLGDYDQY---
---VNTDGVPIM-------RAVSVVIRH----------------------RNFDMNSYNH
DVALLKLRKSVKFS-KKIRPICLPLSGTD----PAGKEGT-----VVGWGRTS---EGGM
LPGKV-HEVQVPIYSLTQCRKM---KYRANR-ITD-NMICAG--RGNQDSCQGDSGGPLL
VQEADKLE----I-AGIVSWG-VGCGRAGYPGVYTRVSRYL-KWI---------------
------------HANMKEGCLCVN-------------------
>TRINITY_DN29651_c0_g1::TRINITY_DN29651_c0_g1_i3::g.12::m.12 type:5prime_partial len:252 gc:universal TRINITY_DN29651_c0_g1_i3:1517-762(-)
------------------------------------------------------------
-----------------------------------LFDEL-FGFDIVDSSDSDEERLRNC
------------------------------------------------------------
-----------TCEC---GLSNQE------------------------------------
------------------------------------------------------------
----------------------------------NRIVGGRPTSPNRYPW-VARLV----
--YD-GR----FH---CGASLLNNDYVITAAHC-VRN----LKRSKIRVVLGDYDQY---
---VNTDGVPIM-------RAVSVVIRH----------------------RNFDMNSYNH
DVALLKLRKSVKFS-KKIRPICLPLSGTD----PAGKEGT-----VVGWGRTS---EGGM
LPGKV-HEVQVPIYSLTQCRKM---KYRANR-ITD-NMICAG--RGNQDSCQGDSGGPLL
VQEADKLE----I-AG---------------KIFT---------F---------------
------------HYNNTSNFCSI--------------------
>TRINITY_DN37278_c0_g1::TRINITY_DN37278_c0_g1_i1::g.13::m.13 type:5prime_partial len:251 gc:universal TRINITY_DN37278_c0_g1_i1:854-102(-)
------------------------------------------------------------
------------------------------------------------------------
------------------------------------------------------------
------------------------------------------------------------
------------------------------------------------------------
-----------------PPFLSLHS---------PQVVGGEEAPVGGYPFIVSLQA----
--YSQH---------FCAGSILNERWILTAGHC-VQAV-SSARDITVKA--GKHNINNN-
-------------EDSEQTVQAKRGIVH----------------------KDFGGNVGPW
DIALIELASPLKLT-NRVQPIDLPVPGSDPT----------GEAWLCGWGSISS--TRYP
EMPAKLQHVKMEWVDYATCTEAVKRLTGSSP-VHEKSNICTGPLYETISACSGDSGGPLI
SRNENEAVL-----VGIVSWGIIPCGSPGAPSVYTKVSSFN-SWI---------------
------------ADQINN-------------------------
>TRINITY_DN26795_c0_g1::TRINITY_DN26795_c0_g1_i2::g.14::m.14 type:complete len:192 gc:universal TRINITY_DN26795_c0_g1_i2:624-49(-)
------------------------------------------------------------
------------------------------------------------------------
------------------------------------------------------------
------------------------------------------------------------
------------------------------------------------------------
--------------------MKL-----------------------GF------------
--------------------------------------------LKVFA--GKHYLLEN-
-------------ESTQQEANVAKAYVH----------------------EKYPGGVAPY
DIAVLKLSTPLVLN-ERVAAVNLPKQNEVRV----------GNAVLSGWGSISK--ELLP
VLPKVLQKVSIPLLDNESCQAKFPKGPDTPK-VYD-TQICTDAVGE-ISACSGDSGGPLV
QFDNNVPTQ-----LGIVSWGVYPCGVNHMPSVYTRVASYV-DWI---------------
------------NSKMA--------------------------
