# Supplementary material for: Venomix: a simple bioinformatic pipeline for identifying and characterizing toxin gene candidates from transcriptomic data
Source: PeerJ. 2018 Jul 31;6:e5361. doi: 10.7717/peerj.5361 (PMC6074769; doi:10.7717/peerj.5361)
Supplement: Supplemental Information 4 [file peerj-06-5361-s004.gz › FinalOutput_E-20/Snake_venom_metalloproteinase_acutolysin-C_1/rsemfile_expressioninfo.txt]

transcript_id	gene_id	length	effective_length	expected_count	TPM	FPKM	IsoPct
../INPUTS/AB_RSEM.txt	TRINITY_DN43602_c0_g6_i2	TRINITY_DN43602_c0_g6	689	412.29	2.73	0.05	0.08	4.24
../INPUTS/AB_RSEM.txt	TRINITY_DN43602_c0_g6_i3	TRINITY_DN43602_c0_g6	873	596.28	0.00	0.00	0.00	0.00
../INPUTS/AB_RSEM.txt	TRINITY_DN43602_c0_g6_i4	TRINITY_DN43602_c0_g6	953	676.28	0.00	0.00	0.00	0.00
../INPUTS/AB_RSEM.txt	TRINITY_DN43602_c0_g6_i4	TRINITY_DN43602_c0_g6	953	676.28	0.00	0.00	0.00	0.00
../INPUTS/AB_RSEM.txt	TRINITY_DN43602_c0_g6_i5	TRINITY_DN43602_c0_g6	673	396.29	15.57	0.27	0.48	25.17
../INPUTS/AB_RSEM.txt	TRINITY_DN43602_c0_g6_i6	TRINITY_DN43602_c0_g6	753	476.28	0.00	0.00	0.00	0.00
../INPUTS/AB_RSEM.txt	TRINITY_DN43602_c0_g6_i7	TRINITY_DN43602_c0_g6	489	212.35	0.00	0.00	0.00	0.00
transcript_id	gene_id	length	effective_length	expected_count	TPM	FPKM	IsoPct
../INPUTS/VG_RSEM.txt	TRINITY_DN43602_c0_g6_i2	TRINITY_DN43602_c0_g6	689	449.88	1.22	0.03	0.06	1.29
../INPUTS/VG_RSEM.txt	TRINITY_DN43602_c0_g6_i3	TRINITY_DN43602_c0_g6	873	633.88	44.79	0.84	1.68	33.42
../INPUTS/VG_RSEM.txt	TRINITY_DN43602_c0_g6_i4	TRINITY_DN43602_c0_g6	953	713.88	0.00	0.00	0.00	0.00
../INPUTS/VG_RSEM.txt	TRINITY_DN43602_c0_g6_i4	TRINITY_DN43602_c0_g6	953	713.88	0.00	0.00	0.00	0.00
../INPUTS/VG_RSEM.txt	TRINITY_DN43602_c0_g6_i5	TRINITY_DN43602_c0_g6	673	433.89	0.00	0.00	0.00	0.00
../INPUTS/VG_RSEM.txt	TRINITY_DN43602_c0_g6_i6	TRINITY_DN43602_c0_g6	753	513.88	13.31	0.31	0.62	12.25
../INPUTS/VG_RSEM.txt	TRINITY_DN43602_c0_g6_i7	TRINITY_DN43602_c0_g6	489	249.92	0.00	0.00	0.00	0.00
