# Supplementary material for: Venomix: a simple bioinformatic pipeline for identifying and characterizing toxin gene candidates from transcriptomic data
Source: PeerJ. 2018 Jul 31;6:e5361. doi: 10.7717/peerj.5361 (PMC6074769; doi:10.7717/peerj.5361)
Supplement: Supplemental Information 4 [file peerj-06-5361-s004.gz › FinalOutput_E-20/Snake_venom_metalloproteinase_acutolysin-C_1/nucleotide.fasta]

>TRINITY_DN43602_c0_g6_i2 len=689 path=[32035:0-69 32230:70-91 32211:92-93 32182:94-135 32241:136-159 32221:160-279 @32234@!:280-448 32150:449-470 @32217@!:471-608 32247:609-618 32147:619-660 32148:661-688] [-1, 32035, 32230, 32211, 32182, 32241, 32221, 32234, 32150, 32217, 32247, 32147, 32148, -2]
CGCAACTTGCATTACTGTGCAGCATACAGGTGGTCACGTTGCAACAGGGATTGTCGCAGT
TCTCCTTCAAACCGCAGTCACATTGCTCACCCGGCTCAACAAATCCATTACCGCATATGG
GACTGTCGAAGAGCTTCTGCGGCTTGTTCCTCAGACAGTAATCCATGCCATGCTCGAAGG
CTAGAGCAAGGTGTTCCAACGAACATGTAGACCAGTGAGTTGGTCCAGACGAGCCGCTGG
ATGACGCCATTATACATTTCTCTTCAGGACAGCCGCAATCTGGTCCATCGTGTTCCATAC
CAAAATTGTGGCCCATCTCGTGGGCGACAGTAGCCGCGACCAAACCAACGACATTCGAGT
GATCCATGGAAACGCCACCCGAGAATTCATAGGTACATATCGGTCCCTTGAGAGCCTTGC
CGACTACACCGCCATCGAAAGTGATTCGCGTTAGCAGCTGGGCGTTATCGTTGGGAATAT
CCTGAACCAACTTCTCCCTGCGGTAACGTAGAAAATTCGACAGCGTGGTGTCGCCATTCG
GCGAGAGTGATATCTCGTCTGACTCGGACCAAACCTGCACGCCGACCAGGGCGATGAATA
TGTTCAACGGCATATACAGCTGCAAACACATTGAGATATATCGTACTGTATTTTACATAG
AGATTTCGCGGTACCGTGGAACGCGGTAA
>TRINITY_DN43602_c0_g6_i3 len=873 path=[32035:0-69 32230:70-91 32211:92-93 32182:94-135 32241:136-159 32221:160-279 @32234@!:280-448 32150:449-470 @32217@!:471-608 32247:609-618 31933:619-641 32165:642-806 31996:807-872] [-1, 32035, 32230, 32211, 32182, 32241, 32221, 32234, 32150, 32217, 32247, 31933, 32165, 31996, -2]
CGCAACTTGCATTACTGTGCAGCATACAGGTGGTCACGTTGCAACAGGGATTGTCGCAGT
TCTCCTTCAAACCGCAGTCACATTGCTCACCCGGCTCAACAAATCCATTACCGCATATGG
GACTGTCGAAGAGCTTCTGCGGCTTGTTCCTCAGACAGTAATCCATGCCATGCTCGAAGG
CTAGAGCAAGGTGTTCCAACGAACATGTAGACCAGTGAGTTGGTCCAGACGAGCCGCTGG
ATGACGCCATTATACATTTCTCTTCAGGACAGCCGCAATCTGGTCCATCGTGTTCCATAC
CAAAATTGTGGCCCATCTCGTGGGCGACAGTAGCCGCGACCAAACCAACGACATTCGAGT
GATCCATGGAAACGCCACCCGAGAATTCATAGGTACATATCGGTCCCTTGAGAGCCTTGC
CGACTACACCGCCATCGAAAGTGATTCGCGTTAGCAGCTGGGCGTTATCGTTGGGAATAT
CCTGAACCAACTTCTCCCTGCGGTAACGTAGAAAATTCGACAGCGTGGTGTCGCCATTCG
GCGAGAGTGATATCTCGTCTGACTCGGACCAAACCTGCACGCCGACCAGGGCGATGAATA
TGTTCAACGGCATATACAGAGCGTTGATAATGTTGGCGATATCCTTACAGTGCTGATGCA
CTTTGTCCAGGTTCTCGTCAAGCGCAGTATATTCCTTCTTGTCGATTACGAGTACTAACT
CCACGTAACGTGACTGTCTGTTCGCGTTATAAGGCCCACGGATAATTTCAGCCGCTCTTT
TGTGCCTGGAGAACCTTTTAATCTGGCGATGATCACGAGGGAGAACGTCGTGCGGCGATG
TGCCTTCGTAACCACACGTATTATTGGCAATGA
>TRINITY_DN43602_c0_g6_i4 len=953 path=[32035:0-69 32230:70-91 32211:92-93 32182:94-135 32241:136-159 32221:160-279 @32234@!:280-448 32246:449-469 32233:470-550 @32217@!:551-688 32247:689-698 31933:699-721 32165:722-886 31996:887-952] [-1, 32035, 32230, 32211, 32182, 32241, 32221, 32234, 32246, 32233, 32217, 32247, 31933, 32165, 31996, -2]
CGCAACTTGCATTACTGTGCAGCATACAGGTGGTCACGTTGCAACAGGGATTGTCGCAGT
TCTCCTTCAAACCGCAGTCACATTGCTCACCCGGCTCAACAAATCCATTACCGCATATGG
GACTGTCGAAGAGCTTCTGCGGCTTGTTCCTCAGACAGTAATCCATGCCATGCTCGAAGG
CTAGAGCAAGGTGTTCCAACGAACATGTAGACCAGTGAGTTGGTCCAGACGAGCCGCTGG
ATGACGCCATTATACATTTCTCTTCAGGACAGCCGCAATCTGGTCCATCGTGTTCCATAC
CAAAATTGTGGCCCATCTCGTGGGCGACAGTAGCCGCGACCAAACCAACGACATTCGAGT
GATCCATGGAAACGCCACCCGAGAATTCATAGGTACATATCGGTCCCTTGAGAGCCTTGC
CGACTACACCGCCATCGAAAGTGATTCGCCTGTTGTTGGGGAAATAAATATCAGTCACTA
TGTACTATGCTAGATGAAACACATAGCATAGATGTATCTGTATACTCACGTTAGCAGCTG
GGCGTTATCGTTGGGAATATCCTGAACCAACTTCTCCCTGCGGTAACGTAGAAAATTCGA
CAGCGTGGTGTCGCCATTCGGCGAGAGTGATATCTCGTCTGACTCGGACCAAACCTGCAC
GCCGACCAGGGCGATGAATATGTTCAACGGCATATACAGAGCGTTGATAATGTTGGCGAT
ATCCTTACAGTGCTGATGCACTTTGTCCAGGTTCTCGTCAAGCGCAGTATATTCCTTCTT
GTCGATTACGAGTACTAACTCCACGTAACGTGACTGTCTGTTCGCGTTATAAGGCCCACG
GATAATTTCAGCCGCTCTTTTGTGCCTGGAGAACCTTTTAATCTGGCGATGATCACGAGG
GAGAACGTCGTGCGGCGATGTGCCTTCGTAACCACACGTATTATTGGCAATGA
>TRINITY_DN43602_c0_g6_i5 len=673 path=[32098:0-79 @32234@!:80-248 32150:249-270 @32217@!:271-408 32247:409-418 31933:419-441 32165:442-606 31996:607-672] [-1, 32098, 32234, 32150, 32217, 32247, 31933, 32165, 31996, -2]
AAATGAAATTTTTTAAACGTTGAAAATATTTAAGAGGTATACAAATATATAACGTACTTC
TCTTCAGGACAGCCGCAATCTGGTCCATCGTGTTCCATACCAAAATTGTGGCCCATCTCG
TGGGCGACAGTAGCCGCGACCAAACCAACGACATTCGAGTGATCCATGGAAACGCCACCC
GAGAATTCATAGGTACATATCGGTCCCTTGAGAGCCTTGCCGACTACACCGCCATCGAAA
GTGATTCGCGTTAGCAGCTGGGCGTTATCGTTGGGAATATCCTGAACCAACTTCTCCCTG
CGGTAACGTAGAAAATTCGACAGCGTGGTGTCGCCATTCGGCGAGAGTGATATCTCGTCT
GACTCGGACCAAACCTGCACGCCGACCAGGGCGATGAATATGTTCAACGGCATATACAGA
GCGTTGATAATGTTGGCGATATCCTTACAGTGCTGATGCACTTTGTCCAGGTTCTCGTCA
AGCGCAGTATATTCCTTCTTGTCGATTACGAGTACTAACTCCACGTAACGTGACTGTCTG
TTCGCGTTATAAGGCCCACGGATAATTTCAGCCGCTCTTTTGTGCCTGGAGAACCTTTTA
ATCTGGCGATGATCACGAGGGAGAACGTCGTGCGGCGATGTGCCTTCGTAACCACACGTA
TTATTGGCAATGA
>TRINITY_DN43602_c0_g6_i6 len=753 path=[32098:0-79 @32234@!:80-248 32246:249-269 32233:270-350 @32217@!:351-488 32247:489-498 31933:499-521 32165:522-686 31996:687-752] [-1, 32098, 32234, 32246, 32233, 32217, 32247, 31933, 32165, 31996, -2]
AAATGAAATTTTTTAAACGTTGAAAATATTTAAGAGGTATACAAATATATAACGTACTTC
TCTTCAGGACAGCCGCAATCTGGTCCATCGTGTTCCATACCAAAATTGTGGCCCATCTCG
TGGGCGACAGTAGCCGCGACCAAACCAACGACATTCGAGTGATCCATGGAAACGCCACCC
GAGAATTCATAGGTACATATCGGTCCCTTGAGAGCCTTGCCGACTACACCGCCATCGAAA
GTGATTCGCCTGTTGTTGGGGAAATAAATATCAGTCACTATGTACTATGCTAGATGAAAC
ACATAGCATAGATGTATCTGTATACTCACGTTAGCAGCTGGGCGTTATCGTTGGGAATAT
CCTGAACCAACTTCTCCCTGCGGTAACGTAGAAAATTCGACAGCGTGGTGTCGCCATTCG
GCGAGAGTGATATCTCGTCTGACTCGGACCAAACCTGCACGCCGACCAGGGCGATGAATA
TGTTCAACGGCATATACAGAGCGTTGATAATGTTGGCGATATCCTTACAGTGCTGATGCA
CTTTGTCCAGGTTCTCGTCAAGCGCAGTATATTCCTTCTTGTCGATTACGAGTACTAACT
CCACGTAACGTGACTGTCTGTTCGCGTTATAAGGCCCACGGATAATTTCAGCCGCTCTTT
TGTGCCTGGAGAACCTTTTAATCTGGCGATGATCACGAGGGAGAACGTCGTGCGGCGATG
TGCCTTCGTAACCACACGTATTATTGGCAATGA
>TRINITY_DN43602_c0_g6_i7 len=489 path=[32098:0-79 @32234@!:80-248 32150:249-270 @32217@!:271-408 32247:409-418 32147:419-460 32148:461-488] [-1, 32098, 32234, 32150, 32217, 32247, 32147, 32148, -2]
AAATGAAATTTTTTAAACGTTGAAAATATTTAAGAGGTATACAAATATATAACGTACTTC
TCTTCAGGACAGCCGCAATCTGGTCCATCGTGTTCCATACCAAAATTGTGGCCCATCTCG
TGGGCGACAGTAGCCGCGACCAAACCAACGACATTCGAGTGATCCATGGAAACGCCACCC
GAGAATTCATAGGTACATATCGGTCCCTTGAGAGCCTTGCCGACTACACCGCCATCGAAA
GTGATTCGCGTTAGCAGCTGGGCGTTATCGTTGGGAATATCCTGAACCAACTTCTCCCTG
CGGTAACGTAGAAAATTCGACAGCGTGGTGTCGCCATTCGGCGAGAGTGATATCTCGTCT
GACTCGGACCAAACCTGCACGCCGACCAGGGCGATGAATATGTTCAACGGCATATACAGC
TGCAAACACATTGAGATATATCGTACTGTATTTTACATAGAGATTTCGCGGTACCGTGGA
ACGCGGTAA
