# Supplementary material for: Venomix: a simple bioinformatic pipeline for identifying and characterizing toxin gene candidates from transcriptomic data
Source: PeerJ. 2018 Jul 31;6:e5361. doi: 10.7717/peerj.5361 (PMC6074769; doi:10.7717/peerj.5361)
Supplement: Supplemental Information 4 [file peerj-06-5361-s004.gz › FinalOutput_E-20/Snake_venom_metalloproteinase_acutolysin-C_1/signalp.txt]

# SignalP-4.1 euk predictions
# name                     Cmax  pos  Ymax  pos  Smax  pos  Smean   D     ?  Dmaxcut    Networks-used
P30431                     0.109  70  0.104  70  0.105  64  0.094   0.099 N  0.450      SignalP-noTM
P28891                     0.112  26  0.111  32  0.136  24  0.112   0.112 N  0.450      SignalP-noTM
P0DM97                     0.448  21  0.597  21  0.896  12  0.788   0.700 Y  0.450      SignalP-noTM
P0C6E3                     0.158  26  0.130  26  0.135  19  0.108   0.118 N  0.450      SignalP-noTM
P23323                     0.121  33  0.112  33  0.121   6  0.104   0.108 N  0.450      SignalP-noTM
P18619                     0.394  21  0.551  21  0.867  10  0.760   0.664 Y  0.450      SignalP-noTM
O73795                     0.522  21  0.657  21  0.928  11  0.818   0.744 Y  0.450      SignalP-noTM
P31988                     0.136  30  0.119  30  0.131   3  0.108   0.113 N  0.450      SignalP-noTM
J3S829                     0.382  21  0.546  21  0.875  11  0.772   0.668 Y  0.450      SignalP-noTM
J3SDW6                     0.382  21  0.546  21  0.875  11  0.772   0.668 Y  0.450      SignalP-noTM
J3S830                     0.515  20  0.626  20  0.849  10  0.756   0.696 Y  0.450      SignalP-noTM
F8S108                     0.276  21  0.452  21  0.859  11  0.733   0.604 Y  0.450      SignalP-noTM
F8RKW1                     0.212  19  0.359  19  0.679   1  0.592   0.485 Y  0.450      SignalP-noTM
Q8QG88                     0.411  21  0.548  21  0.858  12  0.721   0.641 Y  0.450      SignalP-noTM
J3SDW8                     0.382  21  0.546  21  0.875  11  0.772   0.668 Y  0.450      SignalP-noTM
F8RKW0                     0.290  19  0.414  19  0.660   1  0.575   0.501 Y  0.450      SignalP-noTM
F8RKV9                     0.212  19  0.359  19  0.679   1  0.592   0.485 Y  0.450      SignalP-noTM
Q9W6M5                     0.410  21  0.551  21  0.862  11  0.730   0.648 Y  0.450      SignalP-noTM
Q1PS45                     0.411  21  0.549  21  0.859  12  0.722   0.642 Y  0.450      SignalP-noTM
O42138                     0.453  21  0.609  21  0.917  10  0.810   0.718 Y  0.450      SignalP-noTM
D5LMJ3                     0.717  21  0.767  21  0.895   1  0.812   0.791 Y  0.450      SignalP-noTM
Q1PHZ4                     0.119  22  0.104  52  0.112  29  0.096   0.100 N  0.450      SignalP-noTM
Q8UVG0                     0.409  21  0.517  21  0.795   1  0.640   0.584 Y  0.450      SignalP-noTM
O93523                     0.299  21  0.441  21  0.799  12  0.636   0.546 Y  0.450      SignalP-noTM
Q7LZ61                     0.330  21  0.489  21  0.852  11  0.718   0.613 Y  0.450      SignalP-noTM
B8K1W0                     0.391  21  0.552  21  0.882  12  0.773   0.672 Y  0.450      SignalP-noTM
Q7T046                     0.330  21  0.487  21  0.847  11  0.710   0.607 Y  0.450      SignalP-noTM
Q2UXR0                     0.350  20  0.542  20  0.923  10  0.839   0.702 Y  0.450      SignalP-noTM
Q2UXQ5                     0.451  21  0.594  21  0.888  12  0.776   0.692 Y  0.450      SignalP-noTM
Q90495                     0.476  21  0.649  21  0.953   1  0.877   0.772 Y  0.450      SignalP-noTM
Q6X1T6                     0.132  51  0.111  51  0.112  64  0.094   0.102 N  0.450      SignalP-noTM
Q90ZI3                     0.395  21  0.554  21  0.873  10  0.768   0.669 Y  0.450      SignalP-noTM
P0C7B0                     0.411  21  0.548  21  0.858  12  0.721   0.641 Y  0.450      SignalP-noTM
Q98UF9                     0.412  21  0.550  21  0.860  12  0.723   0.643 Y  0.450      SignalP-noTM
Q8JIR2                     0.383  21  0.547  21  0.877  11  0.774   0.670 Y  0.450      SignalP-noTM
Q8AWI5                     0.394  21  0.549  21  0.866  10  0.758   0.662 Y  0.450      SignalP-noTM
P20164                     0.394  21  0.551  21  0.873  10  0.761   0.665 Y  0.450      SignalP-noTM
D3TTC2                     0.717  21  0.767  21  0.895   1  0.812   0.791 Y  0.450      SignalP-noTM
P86092                     0.147  31  0.127  31  0.155  26  0.110   0.118 N  0.450      SignalP-noTM
Q10749                     0.519  21  0.640  21  0.896   1  0.778   0.714 Y  0.450      SignalP-noTM
Q3HTN2                     0.286  21  0.447  21  0.810  11  0.690   0.578 Y  0.450      SignalP-noTM
Q3HTN1                     0.287  21  0.449  21  0.812  11  0.692   0.580 Y  0.450      SignalP-noTM
Q2LD49                     0.395  21  0.553  21  0.870  10  0.764   0.667 Y  0.450      SignalP-noTM
Q9DGB9                     0.275  21  0.450  21  0.856  11  0.729   0.601 Y  0.450      SignalP-noTM
C9E1S0                     0.491  21  0.625  21  0.906   9  0.784   0.711 Y  0.450      SignalP-noTM
Q4VM08                     0.328  21  0.486  21  0.847  11  0.712   0.608 Y  0.450      SignalP-noTM
A4PBQ9                     0.411  21  0.547  21  0.856  12  0.716   0.639 Y  0.450      SignalP-noTM
Q90282                     0.411  21  0.548  21  0.856  12  0.717   0.639 Y  0.450      SignalP-noTM
Q4VM07                     0.449  21  0.595  21  0.892  12  0.781   0.695 Y  0.450      SignalP-noTM
C9E1R8                     0.411  21  0.546  21  0.855  12  0.715   0.637 Y  0.450      SignalP-noTM
A8QL48                     0.118  22  0.125  22  0.187   9  0.132   0.128 N  0.450      SignalP-noTM
A8QL49                     0.394  21  0.545  21  0.847   1  0.743   0.652 Y  0.450      SignalP-noTM
D8VNS0                     0.460  21  0.526  21  0.699   7  0.593   0.562 Y  0.450      SignalP-noTM
A8QL59                     0.443  21  0.565  21  0.808   1  0.713   0.645 Y  0.450      SignalP-noTM
Q9PVK7                     0.124  25  0.150  17  0.231  12  0.188   0.170 N  0.450      SignalP-noTM
A3R0T9                     0.370  21  0.542  21  0.877  10  0.788   0.675 Y  0.450      SignalP-noTM
Q2QA02                     0.396  21  0.556  21  0.897  12  0.770   0.671 Y  0.450      SignalP-noTM
TRINITY_DN43602_c0_g6::TRINITY_DN43602_c0_g6_i2::g.1::m.1  0.171  23  0.353  23  0.830  14  0.727   0.555 Y  0.450      SignalP-noTM
TRINITY_DN43602_c0_g6::TRINITY_DN43602_c0_g6_i3::g.2::m.2  0.109  20  0.105  38  0.117  20  0.097   0.101 N  0.450      SignalP-noTM
TRINITY_DN43602_c0_g6::TRINITY_DN43602_c0_g6_i4::g.3::m.3  0.109  20  0.105  38  0.117  20  0.097   0.101 N  0.450      SignalP-noTM
TRINITY_DN43602_c0_g6::TRINITY_DN43602_c0_g6_i4::g.4::m.4  0.136  24  0.142  24  0.216  14  0.149   0.146 N  0.450      SignalP-noTM
TRINITY_DN43602_c0_g6::TRINITY_DN43602_c0_g6_i5::g.5::m.5  0.109  20  0.105  38  0.117  20  0.097   0.101 N  0.450      SignalP-noTM
TRINITY_DN43602_c0_g6::TRINITY_DN43602_c0_g6_i6::g.6::m.6  0.109  20  0.105  38  0.117  20  0.097   0.101 N  0.450      SignalP-noTM
TRINITY_DN43602_c0_g6::TRINITY_DN43602_c0_g6_i7::g.7::m.7  0.171  23  0.353  23  0.830  14  0.727   0.555 Y  0.450      SignalP-noTM
