# Supplementary material for: Venomix: a simple bioinformatic pipeline for identifying and characterizing toxin gene candidates from transcriptomic data
Source: PeerJ. 2018 Jul 31;6:e5361. doi: 10.7717/peerj.5361 (PMC6074769; doi:10.7717/peerj.5361)
Supplement: Supplemental Information 4 [file peerj-06-5361-s004.gz › FinalOutput_E-20/Snake_venom_metalloproteinase_acutolysin-C_1/aligned.fasta]

>P30431
---------------------------------------ATRPKGAV---Q---PK--YE
DAMQYEFKVNGEPVVLHLEKNKGLFSKDYSEIHYSPDGREITTYPPVEDHCYYHGRIEND
ADSTASISACNGLKGYFKLQRETYFIEPLKLPDSEAHAVFKYENVEKEDEAPKMCGVTQ-
--------------------------NWKSYEPIKKASQLAFTA-EQQRY-DPYKYIEFF
VVVDQGTVTKNNGDLDKIKARMYELANIVNEIFRYLYMHVALVGLEIWSNGDKITVKPDV
DYTLNSFAEWRKTDLLTRKKHDNAQLLTAIDFNGPTIGYAYIGSMCHPKRSVGIVQDYSP
INLVVAVIMAHEMGHNLGIHHD----TGSCS-CGDYPCIM---GPTISNEPSKFFSNCSY
IQCWDFIMNHNPECIINEPLGTDIISPPVCGNELLEVGEECDCGTPENCQNECCDAATCK
LKSGSQCGHGDCCEQCKFSKSGTECRASMSECDPAEHCTGQSSECPADVFHKNGQPCLDN
YGYCYNGNCPIMYHQCYALFGADVYEAEDSCFKDNQKGNYYGYCRKE---NGKKIPCAPE
DVKCGRLYCK-------DNSPGQNNP-CKMFYSNDDEHKGMVLPGTKCADGKVC-SN-GH
CVDVATAY---------
>P28891
------------------------------------------------------------
------------------------------------------------------------
------------------------------------------------------------
----------------------------------------------QQRF--PQRYVQLV
IVADHRMNTKYNGDSDKIRQWVHQIVNTINEIYRPLNIQFTLVGLEIWSNQDLITVTSVS
HDTLASFGNWRETDLLRRQRHDNAQLLTAIDFDGDTVGLAYVGGMCQLKHSTGVIQDHSA
INLLVALTMAHELGHNLGMNHD----GNQCH-CGANSCVM---AAMLSDQPSKLFSDCSK
KDYQTFLTVNNPQCILNKP-----------------------------------------
------------------------------------------------------------
------------------------------------------------------------
------------------------------------------------------------
-----------------
>P0DM97
MMQVLLVTICLAVFPYQGSSIILESGNVNDYEVVYPQKVTALPKGAV---QQAEQK--YE
DAMQYEFEVNGQPVVLHLEKNKDLFSEDYSETHYSPDGKEITTNPPIEDHCYYHGRIQND
AHSTASISACNGLKGHFKLRGETYLIEPLKIPDSEAHAVYKYENIEKEDDAPKMCGVTQT
--------------------------NWESDEPIKEASQLVATS-DQQRYYDHFRYIKYF
IVVDHRMVEKYNGNLRTIRRRIYQLVNILNEIYLPWNIRAPLVGIEFWNQRDLINVTSSA
PYTLDLFGKWRASDLLNRKIHDYTHLLTAIVFVEQILGMAHIATMCHSELSVGLVQDYMP
SEHVVAAIMVHEMGHNLGISHD----EKYCN-CGADSCIM---YPQISIPPPVYFSNCSW
EQYQNFLTIYKPDCTLIRPSRTDIVSPPVCGNDILEQGEECDCGSPEKCQDPCCDAASCK
LHSWIECEFGECCDQCRFKPAGTECRGIRSECDLPEYCTGQSVDCPIDHFHRNGKPCLNN
NG------------------------AEKGEFQHT--GGRY-------------------
------------------------------------------------------------
-----------------
>P0C6E3
------------------------------------------------------------
------------------------------------------------------------
------------------------------------------------------------
-----------------------------------------------QRY-NPYKYIELF
LVVDNRMVTKYNGDLDKIKTRIYELVNILNEIYRPLYIRVALVGIEFWCNKDLINVKSAS
SVTLASFANWRESVLPNRTSHDNAQLLTAIVFNRGVIGSAYPAGMCDPNRSVGTVQDHSE
INLQVAITMAHEIGHNLGMGHD----NNSCT-CGGYSCIM---LPALSDQPSKYFSNCSY
IQYRDFIMNQDPQCILNEPSGTDIVSPPVCGNDILEVGEECDCGCPRNCQDPCCNAATCK
KYSWVQCESGECCDQCRFKGAGTECRRAMGD-DPGGRCTGQSADCPRN------------
------------------------------------------------------------
------------------------------------------------------------
-----------------
>P23323
------------------------------------------------------------
------------------------------------------------------------
------------------------------------------------------------
------------------------------------------------------------
------------------------------------------------------------
------------------------------------------------------------
------------------------------------------------------------
--------------------------------ELLEEGEDCYCHIPPN---PCCDPATCK
LTPGSQCAEGLCCDQCRFKKKGTICRIARGD-FPDDRCTGLSDDCPR-------------
----WN------------------------------------------------------
------------------------------------------------------------
--DL-------------
>P18619
MIQVLLVTICLAVFPYQGSSIILESGNVNDYEVVYPRKVTALPKRAV---Q---QK--YE
DAMQYELKVNGEPVVLHLEKNKGLFSEDYSETHYSPDGREITTYPSVEDHCYYHGRIHND
ADSTASISACDGLKGYFKLQGETYLIEPLKLSDSEAHAVYKYENIEKEDEAPKMCGVTQ-
--------------------------NWESDESIKKASQLYLTP-EQQRF--PQRYIELA
IVVDHGMYKKYNHDSDKIKVRVHQMVNHINEMYRPLNIAITLSLLQIWSNKDLITVKSAS
NVTLNLFGNWRETVLLKRRSHDCAHLLTDINFTGNIIGLAYKQGMCNPKLSVGLVQDYSS
NVFVVAVIMTHELGHNLGMEHDEEKNGKKCN-C--KTCIM---SPAISDPPAQLFSDCSK
NDYHTFLTNRNPQCILNAPLRTDTVSTPVSGNEFLEAGEECDCGSPSN---PCCDAATCK
LRPGAQCADGLCCDQCRFKKKRTICRIARGD-FPDDRCTGLSNDCPR-------------
----WN------------------------------------------------------
------------------------------------------------------------
--DL-------------
>O73795
MIQVLLVIICLAAFPYQGTSIILESGNVNDYEVVYPRKVTALPKGAV---Q---PK--YE
DAMQYELKVNGEPVVLHLPKNKALPSKDYIETHYSPDGRKITTNPPVEDHCYYHGRIQND
ADSTASISACNGLKGHFKLQGETYLIEPLKLSNSEAHAVYKYEDVEKEDEAPKMCGVTQN
WESYEPIKYEDVEKEDEAPKMCGVTQNWESYEPIKKASQSNLTP-AHQRY------IELV
IVADHGMFTKYNGDSDKIREWVRQMVNTVDEIYSYMYIDVALAGLQIWSNEDLINVQPAA
PHTLDSFGKWRERDLLHRIHHDNAMLLTAIDFDGPTIGLAYVGTMSNPKGSTGVVQDHST
INFRVAVTMAHEIGHNLGIHHD----TGSCS-CGGYSCIM---SPVISHEPSKYFSDCSY
TQCWDFIMNQKPQCILNKPLRTDTVSTPVSGNELLEAGEECDCGSPGN---PCCDAATCK
LRQGAQCAEGLCCDQCRFMKEGTICRRGRGD-DLDDYCNGISAGCPRNPFHA--------
------------------------------------------------------------
------------------------------------------------------------
-----------------
>P31988
------------------------------------------------------------
------------------------------------------------------------
------------------------------------------------------------
------------------------------------------------------------
------------------------------------------------------------
------------------------------------------------------------
------------------------------------------------------------
-----------------------------------EAGEECDCGAPEN---PCCDAATCK
LRPGAQCAEGLCCDQCRFKGAGKICRRARGD-NPDDRCTGQSADCPRNRFH---------
------------------------------------------------------------
------------------------------------------------------------
-----------------
>J3S829
MIQVLLVTICLAVFPYQGSSIILGSGNVNDYEVVYPRKVTALPKGAA---Q---PK--YE
DTMQYEFKVNGEPVVLHLEKNKGLFSEDYSETHYSPDGREITTYPPVEDHCYYHGRIQND
ADSTASISACNGLKGHFKLQGEMYLIEPLELSDSEAHAVFKYENVEKEDEAPKMCGVTQ-
--------------------------NWESYEPIKKASQLNLTP-EQQRYLNTKKYIELV
IVADNVMVKKYTSNSTAIRTRIYACVNTLNLIYRAFNIHIALVGIEIWSNKDLINVISAS
NVTLDLFGNWRRRVLLRRKRHDNAQLLTAIDLDGPTIGLARVGSMCDPKCSTGIVQDHSK
LDVMVAVTMAHELAHNLGINHD----GNQCN-CGGNPCIM---SATLNFEPAYRFSDCSR
DEHWRYLIDNRPPCILNKPLITDIVSPPVCGNYFVEVGEECDCGLPAHCQNPCCNAATCK
LRPGTQCEDGECCEQCQFTSAGTECRAAKSECDIAESCTGQSADCPTDNFQRNGRPCLNN
NGYCYNGKCPTLDHQCISFFGSSATVAPDVCFNLNLKGEGNFYCRRE---NTRIFPCAPQ
DKKCGRLFCV-------LGPTGNTIS-CQSTYSQSDLDIGMVDLGTKCGDGRVCNST-RQ
CVDVNTAY---------
>J3SDW6
MIQVLLVTICLAVFPYQGSSIILGSGNVNDYEVVYPRKVTALPKGAA---Q---PK--YE
DTMQYEFKVNGEPVVLHLEKNKGLFSEDYSETHYSPDGREITTYPPVEDHCYYHGRIQND
ADSTASISACNGLKGHFKLQGEMYLIEPLELSDSEAHAVFKYENVEKEDEAPKMCGVTQ-
--------------------------NWESYEPIKKASQLNLTP-EQQRYLNTKKYIELV
IVADNVMVKKYTSNSTAIRTRIYACVNTLNLIYRAFNIHIALVGIEIWSNKDLINVISAS
NVTLDLFGNWRRRVLLRRKRHDNAQLLTAIDLDGPTIGLARVGSMCDPKCSTGIVQDHSK
LDVMVAVTMAHELAHNLGINHD----GNQCN-CGGNPCIM---SATLNFEPAYRFSDCSR
DEHWRYLIDNRPPCILNKPLITDIVSPPVCGNYFVEVGEECDCGLPAHCQNPCCNAATCK
LRPGTQCEDGECCEQCQFTSAGTECRAAKSECDIAESCTGQSADCPTDNFQRNGRPCLNN
NGYCYNGKCPTLDHQCISFFGSSATVAPDVCFNLNLKGEGNFYCRRE---NTRIFPCAPQ
DKKCGRLFCV-------LGPTGNTIS-CQATSSQSNVDIGMVDLGTKCGDGRVCNSN-RQ
CVDVNTAY---------
>J3S830
MIQVLLVTI-LAVFPYQGSSIILGSGNVNDYEVVYPRKVTALPKGAV---Q---PK--YE
DAMQYELKVNGEPMVLHLEKNKQLFSKDYSETHYSPDGREITTYPLVEDHCYYHGRIEND
ADSTASISACNGLKGHFKLQGEIYLIEPLKLRDSEAHAVFKYENVEKEDEAPKMCGVTQ-
--------------------------NWESYEPIKKASQLVVTA-EQQRYLNPYRYVELV
IVADHGMFTKYNRNLTEVKTWVYEIVNTLNEIYRYLYIRVALVGLEIWSDGDLSNVTLSS
GNTLDSFGEWRKRDLLRRKRHDNAQLLTAIDFSGNTIGRASIANMCDPKYSTGIVQDHSP
INLLVAVTMAHEMGHNLGLHHD----GKSCT-CGDYICIM---NATLSHQHSKYFSNCSY
NQYWDYINTYTPKCILNEPLRTDIISPPVCGNELLEAGEECDCGSPRNCQYQCCDAATCK
LHSWVECESGVCCEQCKFRTAGTECRARRSECDIAESCTGQSADCPTDDFHKNGQPCLNN
FGYCYNGNCPIMYHQCYALFGSNVYEAEDSCFESNQKGDDYGYCRKE---NGEKIPCAPE
DVKCGRLYCN-------DNSPGQNDP-CKIFPSNEDEHKEMVLPGTKCADGKFC-TN-GH
CVDVATAY---------
>F8S108
MIQVLLVTISLAVFPYQGSSVILESGNVNDYEVVYPRKVTALPKGAV---Q---PK--YE
DTMQYEFKVNGEPVVLHLEKNKGLFSEDYSETHYSPDGREITTYPTVEDHCYYHGRIEND
ADSTASISACNGLKGHFKLQGEMYLIEPLKLPDSEAHAVFKYENVEKEDEAPKMCGVTQ-
--------------------------NWESYEPIKKASQSNLTP-EQQRYLNAKKYVKLF
LVADYIMYLKYGRNLTAVRTRMYDIVNVITPIYHRMNIHVALVGLEIWSNTDKIIVQSSA
DVTLNLFGNWRATDLLRRKSHDNAQLLTGINFNGPTAGLAYLGGICNTMYSAGIVQDHSK
IHHLVAIAMAHEMGHNLGMDHD----KDTCT-CGTRPCVM---AGALSCEASFLFSDCSQ
KDHREFLIKNMPQCILKKPLKTDVVSPAVCGNYFVEVGEECDCGSPRTCRDPCCDATTCK
LRQGAQCAEGLCCDQCRFKGAGTECRAAKDECDMADVCTGRSAEC-TDSFQRNGQPCKNN
NGYCYNGKCPIMADQCIALFGPSATVSQDACFQFNREGNHYGYCRKE---QNTKIACEPQ
DVKCGRLYCF-------PNSPENKNP-CNIYYSPNDEDKGMVLPGTKCADGKAC-SN-GQ
CVDVTTPY---------
>F8RKW1
MIEVLLVTICFTVFPYQGSSIILESGNVNDYEVVYPQKVPALPKGGVQNPQ-PETK--YE
DTMQYEFHVNGEPVVLHLERNKGLFSEDYTETHYAPDGREITTSPPVQDHCYYHGYIQNE
ADSSAAISACDGLKGHFKHRGETYFIEPLKLSNSESHAIYKDEHVEKEDEIPKICGVTQT
--------------------------TSESDEPIEKISQLTNTP-EQDRYLQVKKYIELY
VVVDNRMYRNYNSNRDAINERVYEMVNTLNVMYRPLNFFIALIGLEIWSNQDEINIEPEV
AVTLRSFGEWRNTTLLPRKRNDNAQLLTGIDFNGATVGLAYVGTLCSPTQSVAVIQDHSK
RTSMVASTMAHELGHNLGINHD----SASCN-CNAGPCIM---SATISNQPFSKFSSCSV
QEHQRYLLRVRPQCILNKPLSTDIVTPPVCGNYFVERGEECDCGSPQDCQSACCNATTCK
PQHEAQCDSGECCEKCKFKKAGAECRAAKDDCDLPESCTGQSAKCPTDSFQRNGHPCQNN
EGYCYNGKCPIMTNQCIALGGPGVNVSPDECFTLKQNVPECGFCRIE---NGRKIPCAEK
DKMCGKLLC----------EKGNA-T-CICFPTTHDPDYGMVEPGTKCGDGKVC-IN-RQ
CVDVQTAY---------
>Q8QG88
MIQVLLVTICLAAFPYQGSSIILESGNVNDYEVVYPRKVTALPKGAV---Q---PK--YE
DAMQYEFKVNGEPVVLHLEKNKGLFSKDYSETHYSPDGREITTYPAVEDHCYYHGRIEND
ADSTASISACNGLKGHFKLQRETYFIEPLKLSNSEAHAVFKYENVEKEDEAPKMCGVTQ-
--------------------------NWKSYEPIKKASQLVVTA-EQQKY-NPFRYVELF
IVVDQEMVTKNNGDLDKIKARMYELANIVNEILRYLYMHAALVGLEIWSNGDKITVKPDV
DYTLNSFAEWRKTDLLTRKKHDNAQLLTAIDFNGPTIGYAYIGSMCHPKRSVAIVEDYSP
INLVVAVIMAHEMGHNLGIHHD----TDFCS-CGDYPCIM---GPTISNEPSKFFSNCSY
IQCWDFIMKENPQCILNEPLGTDIVSPPVCGNELLEVGEECDCGTPENCQNECCDAATCK
LKSGSQCGHGDCCEQCKFSKSGTECRASMSECDPAEHCTGQSSECPADVFHKNGQPCLDN
YGYCYNGNCPIMYHQCYALFGADVYEAEDSCFKDNQKGNYYGYCRKE---NGKKIPCAPE
DVKCGRLYCK-------DNSPGQNNP-CKMFYSNDDEHKGMVLPGTKCADGKVC-SN-GH
CVDVATAY---------
>J3SDW8
MIQVLLVTICLAVFPYQGSSIILGSGNVNDYEVVYPRKVTALPKGAA---Q---PK--YE
DTMQYEFKVNGEPVVLHLEKNKGLFSEDYSETHYSPDGREITTYPPVEDHCYYHGRIQND
ADSTASISACNGLKGHFKLQGEMYLIEPLELSDSEAHAVFKYENVEKEDEAPKMCGVTQ-
--------------------------NWESYEPIKKASQLNLTP-EQQRYLNTKKYIELV
IVADNVMVKKYTSNSTAIRTRIYACVNTLNLIYRAFNIHIALVGIEIWSNGDLINVTSAA
NVTLDLFGNWRRRVLLRHKRHDNAQLLTAIDFDGPTVGLAYGASMCDPRFATGIVQDHSK
LDIMVAVTMAHELGHNLGMNHD----GNQCN-CGGNPCIM---SATLNFEPAYQFSDCSR
DEHWRYLIDNRPPCILNKPSITDIVSPPVCGNYFVEVGEECDCGLPARCQNPCCNAATCK
LRPGTQCEDGECCEQCQFKGAGTECRAASSECDIAESCTGQSADCPTDDFQRNGQPCLNN
NGYCYNGTCPTLDDQCISFFGSSKTVAPDVCFNLNLQGQGDFYCRRE---NTRIFPCAPQ
DKKCGRLFCV-------LGPTGNTIS-CQSTYSQSDLDIGMVDLGTKCGDGRVCNST-RQ
CVDVNTAY---------
>F8RKW0
MIEVLLVTICFTVFPYQGSPIILESGNVNDYEVVYPQKVPALPKGGVQNPQ-PETK--YE
DTMQYEFHVNGEPVVLHLERNKGLFSEDYTETHYAPDGREITTSPPVQDHCYYHGYIQNE
ADSSAAISACDGLKGHFKHRGETYFIEPLKLSNSESHAIYKDEHVEKEDEIPKICGVTQT
--------------------------TSESDETIEKISQLTNTP-EQDRYLQVKKYIELY
VVVDNRMYRNYNSNRDAINERVYEMVNTLNVMYRPLNFFIALIGLEIWSNQDEINIEPEV
AVTLRSFGEWRNTTLLPRKRNDNAQLLTGIDFNGATVGLAYVGTLCRPTQSVAVIQDHSK
RTSMVASTMAHELGHNLGINHD----SASCN-CNAGPCIM---SATISNQPLSEFSSCSV
QEHQRYLLRVRPQCILNKPLRKDIVTPPVCGNYFVERGEECDCGSPQDCQSACCNATTCK
LQHEAQCDSGECCEQCKFKKAGAECRAAKDDCDLPESCTGQSAKCPTDSFQRNGHPCQNN
QGYCYNGKCLIMTNQCIALKGPGVNVSPDECFTLKQNDPECGFCRIE---NGTKIPCAEK
DKMCGKLLC----------QEGNA-T-CICFPTTDDPDYGMVEPGTKCGDGKVC-IN-RQ
CVDVQTAY---------
>F8RKV9
MIEVLLVTICFTVFPYQGSSIILESGNVNDYEVVYPQKVPALPKGGVQNPQ-PETK--YE
DTMQYEFHVNGEPVVLHLERNKGLFSEDYTETHYAPDGREITTSPPVQDHCYYHGYIQNE
ADSSAAISACDGLKGHFKHRGETYFIEPLKLSNSESHAIYKDEHVEKEDEIPKICGVTQT
--------------------------TSESDEPIEKISQLTNTP-EQDRYLQVKKYIELY
VVVDNRMYRNYNSNRDAINERVYEMVNTLNVMYRPLNFFIALIGLEIWSNQDEINIEPEV
AVTLRSFGEWRNTTLLPRKRNDNAQLLTGIDFNGATVGLAYVGTLCRPTQSVAVIQDHSK
RTSMVASTMAHELGHNLGINHD----SASCN-CNAGPCIM---SATISNQPLSEFSSCSV
QEHQRYLLRVRPQCILNKPLSTDIVTPPVCGNYFVERGEECDCGSPQDCQDACCNAATCK
LQHD--CDSGECCEQCKFKKAGAECRAAKDDCDLPESCTGQSAECPTDSFQRNGHPCQNN
QGYCYNGKCPIMTNQCIALKGPGVNVSPDECFTLKQNDPECGFCRIE---NGTKIPCAEK
DKMCGKLLC----------QEGNA-T-CICFPTTDDPDYGMVEPGTKCGDGKVC-IN-RQ
CVDVQTAY---------
>Q9W6M5
MIQVLLVTICLAAFPYQGSSIILESGDVNDYEVVYPRKVTALPKGAV---Q---QK--YE
DAMQYEFKVNGEPVVLHLEKNKHLFSKDYSETHYSPDGREITINPPVEDHCYYHGRIEND
GDSTASISACNGLKGNFKLQGETYLIEPMKLSDSEAHAVFKYENVEKEDEAPKMCGVTQ-
--------------------------KWKSYEPIKKISQLNLIP-EQQIY-DPFKYVETV
VVVDKAMVTKYNGDLDKIKTKMYEAANNMNEMYRYMFFRVVMVGLIIWTEEDKITVKPDV
DYTLNAFAEWRKTYLLAEKKHDNAQLITGIDFRGSIIGYAYIGSMCHPKRSVGIIQDYSP
INLVLAVIMAHEMGHNLGIHHD----DGYCY-CGGYPCIM---GPSISPEPSKFFSNCSY
IQCWDFIMNHNPECIDNEPLGTDIISPPLCGNELLEVGEECDCGTPENCQNECCDAATCK
LKSGSQCGHGDCCEQCKFRTSGTECRASMSECDPAEHCTGQSSECPADVFHKNGEPCLDN
YGYCYNGNCPIMYHQCYALFGADIYEAEDSCFESNKKGNYYGYCRKE---NGKKIPCASE
DVKCGRLYCK-------DDSPGQNNP-CKMFYSNDDEHKGMVLPGTKCADGKVC-SN-GH
CVDVTTAY---------
>Q1PS45
MIQVLLVTICLAAFPYQGSSIILESGNVNDYEVVYPRKVTALPEGAV---Q---QK--YE
DAMQYEFKVNGEPVVLHLEKNKGLFSEDYSETHYSPDGREITTYPSVEDHCYYHGRIQND
ADLTASISACNGLKGHFMLQGEMYLIEPLKLSDSEAHAVFKYENVEKEDEAPKMCGVTQ-
--------------------------NWKSYEPIKKASQSNLTP-EQQRYLNAPKFVKLF
LVADNIMYLKYGRSLTNVRTRMYDMANILNLIFRRMNIHVAVTDLEIWSDKDKIIVQPSA
DDTLKSFATWRESVLLKHKSHDNAQLLTGINFNGPTAGLAYLGGICDPMYSTAIVQDHNK
IHHLVAIAMAHEMGHNLGIDHD----KDTCT-CAAKSCVM---AGTLSCEASYLFSDCSR
KEHRAFLIKNMPQCILKKPSKTDVVSPPVCGNYFVEMGEDCDCGSPATCRDPCCDAATCK
LKQGAQCAEGLCCDQCRFKGAGTQCRAAMDECDMADLCTGQSADC-TDRFQKNGQPCQNN
NGYCYNGTCPTMIKQCTVFFGSNAAVSQDACFQFNLQGNNYGYCRKE---QNTKIACEPQ
NVKCGRLYC---------TSPEKQNP-CNIYYSPSNEDKGMVLPGTKCADGKAC-SN-GQ
CVDVTTPY---------
>O42138
MIQVLLVTLCLAVFPYQGSSIILESGNVNDYEVVYPRKVTVLPKGAV---Q---PK--YE
DAMQYEFKVNGEPVVLHLEKNKQLFSKDYSETHYSPDGREITTYPLVEDHCYYHGRIEND
ADSTASISACNGLKGHFKLQGEMYLIDPLKLPDSEAHAVFKYENVEKEDEAPKMCGVTQ-
--------------------------NWESYEPIKKASQLNLTP-EQQAYLDAKKYVEFV
VVLDHGMYTKYKDNLDKIKTRIFEIVNTMNEMFIPLNIRVALICLEIWSDKDKFNMTSAA
NVTSISFRNWRATDLLKRKSHDNAQLLTVIDFDGPTIGKAYMASMCDPKRSVGIIQDHST
INLMMAVTMAHEMGHNLGMDHD----EKYCT-CGAKSCVM---AKALSRQPSKLFSNCSQ
EDYRKYLIKRRPKCILNEPNGTDIVSPPVCGNELLEVGEECDCGSPTNCQNPCCDAATCK
LTPGSQCADGVCCDQCRFTRAGTECRQAKDDCDMADLCTGQSAECPTDRFQRNGHPCLND
NGYCYNRTCPTLKNQCIYFFGPNAAVAKDSCFKGNQKSNNHTYCRKE---NGKKIPCAPQ
DIKCGRLYCF-------RNLPGKKNI-CSVIYTPTDEDIGMVLPGTKCEDGKVC-SN-GH
CVDVNIAYKSTTGFSQI
>D5LMJ3
MIQALLVIICLAVFPHQGSSIILESGNVNDYEVVYPQKVPALLKGGVQNPQ-PETK--YE
DTMRYEFQVNGEPVVLHLERNKGLFSEDYTETHYAPDGREITTSPPVQDHCYYHGYIQNE
ADSSAVISACNGLKGHFKHQGETYFIEPLELSESEAHAIYKDENVEKEDETPKICAVTQT
--------------------------TWESDESIEKTSQLTNTP-EQDRYLQVKKYIEFY
LVVDNKMYKNHTSNQE-LRTRVYEMVNYLNTKYRRLNFHIALIGLEIWSNQDKVDMDPGA
NVTLKSFAEWR-AKLPPHKRNDNAQLLTGIDFNGTTVGLAYTGTLCTWG-SVAVVQDYSR
RTILMASTMAHELGHNMGIHHD----KANCR-CSHSPCIM---SDTISDEPFYEFSSCSV
REHQEYLLRERPQCILNKPSRKAIVSRPVCGNNFVEVGEQCDCGSLQDCQSTCCNATTCK
LQPHAQCDSEECCEKCKFKGAETECRAAKDDCDLPEFCTGQSAECPTDSLQRNGHPCQNN
QGYCYNGKCPTMENQCITLLGPNYTVGPAGCFKNNRKGDDVSHCRKE---NGAKIPCAAK
DEKCGTLYC----------TEIKKTG-CIVPVSPRDPDSRMVEPGTKCEDKKVC-SK-SQ
CVKV-------------
>Q1PHZ4
------------------------------------------------------------
-----EFKVNGEPVVLHLEKNKGLFSEDYSETHYSPDGRQITTYPPVEDHCYYHGRIEND
ADSTASISACNGLKGHFKLQGETYLIEPLKLSDSEAHAVYKYENVEKEDEAPKMCGVTET
--------------------------NWEYEEPIKKASKLVVTA-EQQKF--PYRYVEIV
VVVDRRMVTKYNGDLKKIRKWVYELVNIVNNIYRSLNVHVALVGLEIWSKGDKITVQPDS
DYTLNSFGEWRERDLLPRKKHDNAQLLTAVVFDGPTIGRAYIAGMCDPRHSVGVVMDHSK
ENLQVAVTMAHELGHNLGMEHD----ENQCH-CDAPSCVM---ASVLSVVLSYEFSDCSQ
NQYQTYLTKHNPQCILNEPLLT------VSGNELLEAGEECDCGAPEN---PCCDAATCK
LRPGAQCAEGLCCDQCRFKGAGKICRRARGD-NPDDRCTGQSADCPRNRFHRNGQPCLYN
HGYCYNGKCPIMFYQCYFLFGSNATVAEDDCFNNNKKGDKYFYCRKE---NEKYIPCAQE
DVKCGRLFC-----------DNKKYP-CHYNYS-EDLDFGMVDHGTKCADGKVC-SN-RQ
CVDVNEAYKSTTVFSLI
>Q8UVG0
MIQVLLVIICLEAFPYQGSSIILESGNVNDYEVVYPRKVTALSKGAV---H---PK--YE
DAMQYEFKVNGEPVVLHLEKNKGLFSEDYSEIHYSPDGREITTYPLVEDHCYYHGRIQND
ADSSASISACNGLKGHFKLQGEMYLIEPFKLPDSEAHAVFKYENVEKEDEAPKMCGVTET
--------------------------NWESDEPIKKASLLNLTP-EQQAYLDAKKYVEFV
VVLDHGMYKKYKDDLDKIKRRIYEIVNTMNEMFIPLNICVALTGLEIWSKGDKINVTSES
WFTLILFTNWRGADLLKRKSHDNAQLLTNTDFDGSTIGRAHIGSMCHPYLSVGIIQDYSP
VNLLVASTMAHEMGHNLGMHHD----NDTCT-CGAPSCVM---AAAISKDPSKLFSNCSQ
EYQRKYLIKNRPQCLLNKPLRTDIISPPVCGNELLEVGEECDCGTPENCRDPCCNATTCK
LTPGSQCVEGLCCDQCRFRKTGTECRAAKHDCDLPESCTGQSADCPMDDFQRNGHPCQNN
NGYCYNGKCPTMENQCIDLVGPKATVAEDSCFKDNQKGNDYGYCRKE---NGKKIPCEPQ
DVKCGRLYCN-------DNSPGQNNP-CKCIYFPRNEDRGMVLPGTKCADGKVC-SN-RH
CVDVATAY---------
>O93523
MIEVLLVTICLAAFPYQGSSIILESGNVNDYEVVYPRKVTALPKGAV---Q---PK--YE
DAMQYEFKVNGEPVVLHLEKNKGLFSKDYSETHYSPDGREITTYPAVEDHCYYHGRIEND
ADSTASISACNGLKGHFKLQRETYFIEPLKLSNSEAHAVFKYENVEKEDEAPKMCGVTQ-
--------------------------NWKSYEPIKKASQLVVTA-EQQKY-NPFRYVELF
IVVDQGMVTKNNGDLDKIKARMYELANIVNEILRYLYMHAALVGLEIWSNGDKITVKPDV
DYTLNSFAEWRKTDLLTRKKHDNAQLLTAIDFNGPTIGYAYIGSMCHPKRSVAIVEDYSP
INLVVAVIMAHEMGHNLGIHHD----TDFCS-CGDYPCIM---GPTISNEPSKFFSNCSY
IQCWDFIMKENPQCILNEPLGTDIVSPPVCGNELLEVGEECDCGTPENCQNECCDAATCK
LKSGSQCGHGDCCEQCKFSKSGTECRASMSECDPAEHCTGQSSECPADVFHKNGQPCLDN
YGYCYNGNCPIMYHQCYALFGADVYEAEDSCFKDNQKGNYYGYCRKE---NGKKIPCAPE
DVKCGRLYCK-------DNSPGQNNP-CKMFYSNDDEHKGMVLPGTKCADGKVC-SN-GH
CVDVATAY---------
>Q7LZ61
MMQVLLVTISLAVFPYQGSSIILESGNVNDYEVVYPQKVTALPKGAV---QQPEQK--YE
DTMQYEFEVNGEPVVLHLEKNKILFSEDYSETHYYPDGREITTNPPVEDHCYYHGRIQND
AHSSASISACNGLKGHFKLRGEMYFIEPLKLSNSEAHAVYKYENIEKEDEIPKMCGVTQT
--------------------------NWESDKPIKKASQLVSTS-A--QF--NKIFIELV
IIVDHSMAKKC--NSTATNTKIYEIVNSANEIFNPLNIHVTLIGVEFWCDRDLINVTSSA
DETLNSFGEWRASDLMTRKSHDNALLFTDMRFDLNTLGITFLAGMCQAYRSVEIVQEQGN
RNFKTAVIMAHELSHNLGMYHD----GKNCI-CNDSSCVM---SPVLSDQPSKLFSNCSI
HDYQRYLTRYKPKCIFNPPLRKDIVSPPVCGNEIWEEGEECDCGSPANCQNPCCDAATCK
LKPGAECGNGLCCYQCKIKTAGTVCRRARDECDVPEHCTGQSAECPRDQLQQNGKPCQNN
RGYCYNGDCPIMRNQCISLFGSRANVAKDSCFQENLKGSYYGYCRKE---NGRKIPCAPQ
DVKCGRLFCL-------NNSPRNKNP-CNMHYSCMDQHKGMVDPGTKCEDGKVC-NNKRQ
CVDVNTAYQSTTGFSQI
>B8K1W0
MMQVLLVTICLAVFPYHGSSIILESGNVNDYEVVYPQKVTAMPKEAVKQPE---QK--YE
DAMQYKFEVNGEPVLLHLEKNKDLFSEDYSETHYSPDGREITTKPLVQDHCYYHGHIQND
AHSSASISACNGLKGHFKLRGEMYLIEPLKLSDSEAHAVYKYENVEKEDEALKMCGVTQT
--------------------------NWESDEPIKKASLLVATS-ERNRYFNPYSYVELI
ITVDHSMVTKYKNDLTAIRTWVFELVNTINEIFKYLYIRVPLVGLEIWKNRDLINVTSAA
NVTLDLFGEWRKSYLLPRKIHDNSQLLTAIDLNGLTIGMAYVSTMCQSKYSVGVVQDHSK
INLRVAVTMAHEIGHNLGLTHD----GVYCT-CGGYSCIM---SAVLGDQPSKYFSNCSY
NQYRRFLTEHNPECIINPPLRTDIVSPPACGNELLERGEECDCGSPENCRDPCCDAASCK
LHSWVECESGKCCNQCRFKRAGTECRPARDECDKAEQCTGRSANCPVDEFHENGRPCLHN
FGYCYNGKCPIMYHQCHALFGQNVTGVQDSCFQYNRLGVYYAYCRKE---NGRKIPCAPK
DEKCGRLYCS-------YKSPGNQIP-CLPYYIPSDENKGMVDHGTKCGDGKVC-SN-GQ
CVDLNIAY---------
>Q7T046
MMQVLLVTISLAVFPYQGSSIILESGNVNDYEVVYPQKITALPEEAV---QQPEQK--YE
DTMQYEFEVNGEPVVLHLEKNKDLFSEDYSETRYSPDGRETTTKPPVQDHCYYHGRIQND
AYSSASISACNGLKGHFKLQGETYLIEPLKIPDSEAHAVYKYENIEKEDEAPKMCGVTQT
--------------------------NWESDEPIKKASQLVATS-AKRKF--HKTFIELV
IVVDHRVVKKY--DSAATNTKIYEIVNTVNEIFIPLNIRLTLIGVEFWCNRDLINVTSSA
DDTLDSFGEWRGSDLLNRKRHDNAQLFTDMKFDLSTLGITFLDGMCQAYRSVGIVQEHGN
KNFKTAVIMAHELGHNLGMYHD----RKNCI-CNDSSCIM---SAVLSSQPSKLFSNCSN
HDYRRYLTTYKPKCILNPPLRKDIASPPICGNEIWEEGEECDCGSPKDCQNPCCDAATCK
LTPGAECGNGLCCEKCKIKTAGTVCRRARDECDVPEHCTGQSAECPADGFHANGQPCQNN
NGYCYNGDCPIMTKQCISLFGSRATVAEDSCFQENQKGSYYGYCRKE---NGRKIPCAPQ
DIKCGRLYCL-------DNSPGNKNP-CKMHYRCRDQHKGMVEPGTKCEDGKVC-NNKRQ
CVDVNTAY---------
>Q2UXR0
-MQVLLITISLAVLPYLGSSIILESGIVNDYEVVNPQKVTAMLKGAV---KQPEQK--YE
DTMQYEFKVKGEPVVLHLEKNKGLFSEDYSETHYSPDGREITTNPPVEDHCYYHGRIQND
ADSSASISACNGLKGHFKLRGEMYFIEPLKIPDSEAHAVYKYENIEEEDEAPKMCGVKHT
--------------------------NRESDKSIKKASQLNLTP-EQQRYLNTPKHIKVA
IVADYLIFRKYGRNLFTIRAKIYEILNILNEIYKAFNIHVALVFLEIWSNGDKINLFPAA
NVTLDLFGKWRERDLMNRKNHDNTQLLTGMNFDGPTAGLGYVGTMCHPQFSAAVVQDHNK
INFLVALAMAHELGHNLGMTHD----EQFCT-CGAKSCIM---SATLSCEGSYRFSNCSR
EENRRYLINKMPQCILIKPSRTDIVSPPVCGNSLVEVGEDCDCGSPGYCRNPCCNAATCK
LTPGSQCADGECCDQCRFTRAGTECRPARDECDKADLCTGQSAECPADQFQRNGQPCQNN
SGYCYNGICPVMRNQCISLFGSRAIVAEDACFQFNSLGIDYGYCRKE---NGRKIPCAPE
DVKCGRLYCF-------DNLPEHKNP-CQIFYTPRDEDKGMVDPGTKCENGKVC-IN-GK
CVDVNTAY---------
>Q2UXQ5
MMQVLLVTICLAVFPYQGSSIILESGNVNDYEIVYPQKVTALPIEAILQPE---QK--YE
DAMQYEFEVNGEPVVLHLEKNKNLFTKDYSETHYSPDGREITTKPLIEDHCYYHGRIQND
AHSTASISACNGLKGHFKLQGETYLIEPLKIPDSEAHAVYKYENIEKEDEALKMCGVKHT
--------------------------NWESDEPIKEASQLFATS-EQHRFRE--RYIEFF
IVVDQRMYNKHNNDSAAIRTWIFEMLNTVNEIYLPWNIHVPLVGLEFWTQGDLINVVSSA
DKTLDSFGEWRRRDLLNRKAHDNAHLITAMHFDAQTLGLAYTGSMCHPKYSTGVFQDSSE
INIFVAITLAHELGHNLGISHD----VPSCT-CQTKACIM---SPYLSDQPTKLFSNCSE
IQYERFLTQRNPKCMINKPLRTDIISPPVCGNGLLEREEECDCGSPENCRDPCCDAASCK
LHSWVECESGECCDQCRFKRAGTLCRPARDDCDMAESCSGHSADCPIDGFHANGQPCSHN
LGYCYNGKCPLTLYQCRAFLGKDVVGVQESCFQYNRLGNTYAYCRKE---NGRKIPCAPK
DEKCGRLYCS-------YKSFGDYIS-CLPCYRANEEDKGMVDEGTKCGEGKVC-SN-GY
CVDLNVAY---------
>Q90495
MIQILLVIICLAVFPYQGCSIILGSGNVNDYEVVYPQKVTALPKGAV---QQPEQK--YE
DAMQYEFEVKGEPVVLHLEKNKELFSEDYSETHYSSDDREITTNPSVEDHCYYHGRIQND
AESTASISACNGLKGHFKLRGETYFIEPLKIPDSEAHAVYKYENIENEDEAPKMCGVTQD
--------------------------NWESDEPIKKTLGLIVPP-HERKF--EKKFIELV
VVVDHSMVTKYNNDSTAIRTWIYEMLNTVNEIYLPFNIRVALVGLEFWCNGDLINVTSTA
DDTLHSFGEWRASDLLNRKRHDHAQLLTNVTLDHSTLGITFVYGMCKSDRSVELILDYSN
ITFNMAYIIAHEMGHSLGMLHD----TKFCT-CGAKPCIM---FGKESIPPPKEFSSCSY
DQYNKYLLKYNPKCILDPPLRKDIASPAVCGNEIWEEGEECDCGSPADCRNPCCDAATCK
LKPGAECGNGECCDKCKIRKAGTECRPARDDCDVAEHCTGQSAECPRNEFQRNGQPCLNN
SGYCYNGDCPIMLNQCIALFSPSATVAQDSCFQRNLQGSYYGYCTKEIGYYGKRFPCAPQ
DVKCGRLYCL-------DNSFKKNMR-CKNDYSYADENKGIVEPGTKCEDGKVC-IN-RK
CVDVNTAY---------
>Q6X1T6
------------------------------------------------------------
----------------------------------------------VEDHCYYHGRVQND
AESTASISACNGLKGHFKLQGETYFIEPLKIPNSEAHAVYKYENIEKEDEAPKMCGVTQT
--------------------------NWESDEPIKKTLGLIVPP-HGQKF--EKKFIELI
IVVDHSMVTKYNNDLTAVRTEIYERLNTVNEIYLPLNIHVALVGIVFWSNRDLINVTSSA
ADTLHSFGEWRGSDLLNQKRHDHAQLLTNVTLDGTTLGITFVFGMCKSDRSVELIRDYSN
ITFNMAYIMAHEMGHSLGMLHD----TKSCT-CGDKPCIM---FSKESVPPPKEFSSCSY
DQYNKYLLKYNPKCIVDPPLRKDIASPAVCGNGVWEEGEECDCGSPEDCENPCCDAATCK
LKPGAECGNGECCDNCKIRKAGTECRPARDDCDVAEHCTGQSAECPRNEFQRNGQPCLNN
SGYCYNGDCPIMLNQCIALFSPSATVAQDSCFQRNLQGSYYGHCRKEIGHYGKRFPCAAQ
DVKCGRLYCL-------DNSFKKNMR-CKKDFSYSDENKGIVEPGTKCEDGKVC-IN-RK
CVDVNTAY---------
>Q90ZI3
MIQVLLVTICLAVFPYQGSSIILESGNVNDYEVVYPRKVTALPKGAV---Q---QK--YE
DAMQYEFTVNGEPVVLHLEKNKGLFSEDYSETHYSPDGREITTNPPVEDHCYYHGRIQND
ADLTASISACDGLKGHFKLQGETYIIEPLKLPDSEAHAVFKYENVEKEDEAPKMCGVTQS
--------------------------NWESDESIKEDSQSNLTP-AQQKYLNAKKYVKFF
LVADHIMYLKYGRNLTTLRTRMFDTVNIVNQILQRINIHVALIGIEIWSKEDKIIVQSVP
DVTLKLFATWRESVLLKRKNHDNAHLLTGINFNGPTAGLAYLGGICKPMYSAGIVQDHNK
IHHLVAIAMAHEMGHNLGMDHD----KDTCT-CRAKACVM---AGTLSCDASYLFSDCSR
QEHRAFLIKNMPQCILKKPLKTDVVSPPVCGNYFVEVGEDCDCGSPATCRDPCCDAATCK
LRQGAQCAEGLCCDQCRFKAAGTECRAATDECDMADLCTGRSAEC-TDRFQRNGQPCQNN
NGYCYNRTCPTMNNQCIALFGPNAAVSQDACFQFNRQGNYYGYCRKE---QNTKIACEPQ
NVKCGRLYCI-------DSSPAKKNP-CNIIYSPNDEDKGMVLPGTKCADGMACNSN-GQ
CVDVNRTY---------
>P0C7B0
MIQVLLVTICLAAFPYQGSSIILESGNVNDYEVVYPRKVTALPKGAV---Q---PK--YE
DAMQYEFKVNGEPVVLHLGKNKQLFSKDYSETHYSPDGREITTNPPVEDHCYYHGRIEND
ADSTRSISACNGLKGHFKLQGETYLIEPLKLSDSEAHAVYKYENILKEDEAPKMCGVTQ-
--------------------------NWESYEPIKKASQLNLTP-EQQRY-NPFRFVELV
LVADKGMVTKNNGDLNKIKTRMYELANNLNDIYRYMYIHVALVGVEIWSDGDKITVTPNV
DDTLSSFAEWRKTHLLTRKKHDNAQLLTAIDFNGPTIGYAYIASMCHPKRSVGIVQDYSP
INLVLSVVMAHEMGHNLGIHHD----HSYCS-CGDYACIM---GATISHEPSTFFSNCSY
IQCWDFIMDHNPECIVNEPLGTDIVSPPVCGNELLEVGEECDCGTPENCQNECCDAATCK
LKSGSQCGHGDCCEQCKFSKSGTECRESMSECDPAEHCTGQSSECPADVFHKNGQPCLHN
YGYCYNGNCPIMYHQCYALWGADVYEAEDSCFESNKKGNYYGYCRKE---NGKKIPCAPE
DVKCGRLYCK-------DNSPGQNNP-CKMFYSNEDEHKGMVLPGTKCGDGKVC-SN-GH
CVDVATAY---------
>Q98UF9
MIQVLLVTICLAAFPYQGSSIILESGNVNDYEVVYARKVTALPKGAV---Q---PK--YE
DTMQYELKVNGEPVVLHLEKNKQLFSKDYSETHYSPDGREITTYPPVEDHCYYHGRIEND
ADSTASISACNGLKGHFKLQGETYFIEPLKLPNSEAHAVFKYENVEKEDEVPKMCGVTQT
--------------------------NWESDEPIKKASQLVVTA-EQQRY-NHYKYIELV
ILADYRMVTKNNGDLGKIRTKIYEIVNILNEIFRYLYIRIALVGIEIWSNADLSNVTLSA
DDTLASFGTWRGTVLLKRKSHDNAQLLTAIDFDGQTIGIANIASMCNQNKSVGVVMDYSP
INLVVAVIMAHEMGHNLGINHD----TGSCS-CGGYSCIM---APEISDQPSKLFSNCSK
QAYQRYINYYKPQCILNEPLRTDIVSPPVCGNELLEMGEECDCGSPRNCRDPCCDAATCK
LHSWVECESGECCDQCRFKGAGTECRAARSECDIAESCTGQSADCPTDDFKRNGQPCLHN
YGYCYNGNCPIMYHQCYALFGSNATVAEDGCFEFNENGDKYFYCRKQ---SGVNIPCAQE
DVKCGRLFCH-------T----KKHP-CDYKYS-EDPDYGMVDNGTKCADGKVC-SN-GH
CVDVATAY---------
>Q8JIR2
MIQVLLVTICLAVFPYQGSSIILGSGNVNDYEVVYPRKVTAVPKGAV---Q---PK--YE
DTMQYEFKVNGEPVVLHLEKNKGLFSKDYSETHYSPDGREITTYPSVEDHCYYHGRIQND
ADSTASISACNGLKGHFKLQGEMYLIEPLRFSDSEAHAVFKYENVEKEDEAPKMCGVTQT
--------------------------NWESDEPIKKASKLVVTA-EQQRYLNNFRFIELV
IVADYRMFTKFNSNLNEVKTWVYEIVNTLNEIYRYLYVRVALVALEVWSNGDLSSVTLSA
YDTLDSFGEWRKRDLLKRKSHDNAQLLTAIDFNGTIIGLAHVASMCDPKCSTGIVQDYSS
RNLVVAVIMAHEMGHNLGIRHD----RENCT-CHANSCIM---SAVISDQPSKYFSNCSH
VQYWNYINDDEPQCILNEPLRTDIVSPPVCGNELLEVGEECDCGSPATCRYPCCDAATCK
LHSWVECESGECCEQCRFRTAGTECRARRSECDIAESCTGHSADCPTDRFHRNGQPCLHN
FGYCYNGNCPIMYHQCYALWGANATVAKDSCFEDNQKGNDYGYCRKE---NGRKIPCEPQ
DVKCGRLYC----------SLGNQLP-CRFFYTPTDENIGMVDTGTKCGDKKVC-SN-RQ
CVDVNTAY---------
>Q8AWI5
MIQVLLVTICLAVFPYQGSSIILESGNVNDYEVVYPRKVPALPKGAV---Q---PK--YE
DAMQYEFKVNGEPVVLHLEKNKGLFSEDYSETHYSPDGREITTNPPVEDHCYYHGRIQND
ADSTASISACNGLKGHFTLQGETYLIEPLKLPDSEAHAVFKYENVEKEDEAPKMCGVTQ-
--------------------------NWESYEPIKKASQSNLTP-EQQRYLNAKKYVKLV
MVADYIMYLKYDRNLTTVRTRMYDIVNVINVIYQRMNIHVALVGLEIWSNKDKFILRSAA
DVTLKLFATWRETDLLKRKSHDNAQLLTGINFNGPTAGLGYLGGICNPMYSAGIVQDHNK
IHHLVAIAMAHEMGHNLGIDHD----KDTCT-CGAKSCVM---AGTLSCEASYLFSDCSR
KEHQAFLIKDMPQCILKKPLKTDVVSPPVCGNYFVEVGEDCDCGSPATCRDSCCDAATCK
LRQGAQCAEGLCCDQCRFKGAGTECRAATDECDMADLCTGRSAEC-TDRFQRNGQPCQNN
NGYCYNGKCPIMTDQCIALFGPNAAVSEDACFQFNLEGNHYGYCRKE---QNTKIACEPQ
NVKCGRLYCI-------DSSPANKNP-CNIYYSPGDEDKGMVLPGTKCADGKAC-SN-GQ
CVDVNRAS---------
>P20164
MIQVLLVTICLAVFPYQGSSIILESGNVNDYEVMYPQKVAALPKGAV---Q---QK--YE
DTMQYEFKVNGEPVVLHLEKNKGLFSEDYSETHYSPDGREITTNPPVEDHCYYHGRIQND
ADSTASISACNGLKGHFKLQGEMYLIEPLKFSDSEAHAVYKYENVEKEEEAPKMCGVTQT
--------------------------NWESDEPIKKASKLVVTA-EQQRF--PRRYIKLA
IVVDHGIVTKHHGNLKKIRKWIYQLVNTINNIYRSLNILVALVYLEIWSKQNKITVQSAS
NVTLDLFGDWRESVLLKQRSHDCAQLLTTIDFDGPTIGKAYTASMCDPKRSVGIVQDYSP
INLVVAVIMTHEMGHNLGIPHD----GNSCT-CGGFPCIM---SPMISDPPSELFSNCSK
AYYQTFLTDHKPQCILNAPSKTDIVSPPVCGNELLEAGEECDCGSPENCQYQCCDAASCK
LHSWVKCESGECCDQCRFRTAGTECRAAESECDIPESCTGQSADCPTDRFHRNGQPCLYN
HGYCYNGKCPIMFYQCYFLFGSNATVAEDDCFNNNKKGDKYFYCRKE---NEKYIPCAQE
DVKCGRLFC-----------DNKKYP-CHYNYS-EDLDFGMVDHGTKCADGKVC-SN-RQ
CVDVNEAYKSTTVFSLI
>D3TTC2
MIQALLVIICLAVFPHQGSSIILESGNVNDYEVVYPQKVPALLKGGVQNPQ-PETK--YE
DTMRYEFQVNGEPVVLHLERNKGLFSEDYTETHYAPDGREITTSPPVQDHCYYHGYIQNE
ADSSAVISACDGLKGHFEHQGETYFIEPLKISNSEAHAIYKDENVENEDETPEICGVTET
--------------------------TWESDESIEKTSQLTNTP-EQDRYLQAKKYIEFY
VVVDNIMYRHYKRDQPVIKRKVYEMINTMNMIYRRLNFHIALIGLEIWSNINEINVQSDV
RATLNLFGEWREKKLLPRKRNDNAQLLTGIDFNGTPVGLAYIGSICNPKTSAAVVQDYSS
RTRMVAITMAHEMGHNLGMNHD----RGFCT-CGFNKCVM---S-TRRTKPAYQFSSCSV
REHQRYLLRDRPQCILNKPLSTDIVSPPICGNYFVEVGEECDCGSPADCQSACCNATTCK
LQHEAQCDSEECCEKCKFKGARAECRAAKDDCDLPELCTGQSAECPTDVFQRNGLPCQNN
QGYCYNGKCPIMTNQCIALRGPGVKVSRDSCFTLNQRTRGCGLCRME---YGRKIPCAAK
DVKCGRLFC----------KRRNSMI-CNCSISPRDPNYGMVEPGTKCGDGMVC-SN-RQ
CVDVKTAY---------
>P86092
------------------------------------------------------------
------------------------------------------------------------
------------------------------------------------------------
------------------------------------------------------------
------------------------------------------------------------
-----------DTVLLNRISHDNAQLL-AIVFNENVIGKAYTGGMCDPRYSVGVVMDHSP
INRLVADTMAHEMGHNLGIHHD----TGSCS-CGGHSCIM---SRVISHQPLQYFSNCSY
IEYWDFITKLNPQCILNEPLRTDIVSPPVCGNELLEMGEECDCGSPRNCRDLCCDAATCK
LHSWVECESGECCDQCRFIKAGNVCRPPRKECDVAEACTGQSAQCPTDDFKRNGQPCLNN
YAYCYQGNCPIMYHQCYALFGSDATMAQDSCFQVNKKGNEYFYCRLE---NGINIPCAQE
DVKCGRLFCH-------NMKYEQD---CNY------SDRGMVDNGTKCAEGKVCNSN-RQ
------AYQR-------
>Q10749
MIQALLVAICLAVFPYQGSSIILESGNVNDYEVVYPQKVPALSKGGVQNPQ-PETK--YE
DTMQYEFHVNGEPVVLHLERNKGLFSEDYTETHYAPDGREITTSSPVQDHCYYHGYIQNE
ADSSAVISACDGLKGHFKHQGETYFIEPLELSDSEAHAIYKDENVEEEEEIPKICGVTQT
--------------------------TWESDEPIEKSSQLTNTP-EQDRYLQAKKYIEFY
VVVDNVMYRKYTGKLHVITRRVYEMVNALNTMYRRLNFHIALIGLEIWSNGNEINVQSDV
QATLDLFGEWRENKLLPRKRNDNAQLLTSTEFNGTTTGLGYIGSLCSPKKSVAVVQDHSK
STSMVAITMAHQMGHNLGMNDD----RASCT-CGSNKCIM---S-TKYYESLSEFSSCSV
QEHREYLLRDRPQCILNKPSRKAIVTPPVCGNYFVERGEECDCGSPEDCQNTCCDAATCK
LQHEAQCDSGECCEKCKFKGAGAECRAAKNDCDFPELCTGRSAKCPKDSFQRNGHPCQNN
QGYCYNGTCPTLTNQCATLWGPGAKMSPGLCFMLNWNARSCGLCRKE---NGRKILCAAK
DVKCGRLFC----------KKKNSMI-CHCPPPSKDPNYGMVAPGTKCGVKKVC-RN-RQ
CVKV-------------
>Q3HTN2
MIEVLLVTICLAVFPYQGSSIILESGNVNDYEVVYPRKVTAVPKGAV---Q---QK--YE
DAMQYEFKVNGEPVVLHLEKNKELFSEDYSETHYSPDGREITTYPSVEDHCYYHGRIQNE
ADSTASISACNGLKGHFKLQGETYLIEPLKLPDSEAHAVFKYENVEKEEEAPKMCGVTET
--------------------------NWKSDEPIKKASQLVVTA-EQQRF--PRRYVKLA
IVADHRMYTKHKKNLK---PWVFQMVNSVHQIYRSMNVLIALVYLNIWKKNDKITAQSAS
NVTLDLFGNWRETVLLKRKRHDCAQLLTAIDFDGPTIGRAHVSSVCDPKRSTGIVQNYTE
INLVNAVIMAHELGHNLGMDHD----GNQCN-C--HACIM---SAVINNPPSERFSGCSM
GYYQTFLTAYNPQCILNALSKRDIITPPVCGNELLEEGEECDCGSPENCQYQCCNATTCK
LHSWVECESGECCEQCRFKKAGAVCRAARTECDIPENCTDQSADCPTDSFHRNGQPCLYN
HGYCYNGNCPVMHYQCYGLFGPNATVGQDGCFDANDRGDEYFYCRKE---NEKYIPCAQE
DVKCGRLFCT---------YIYDINL-CRYDYS----ANGMVAQGTKCADGKVCNSN-RQ
CADVNTAY---------
>Q3HTN1
MIEVLLVTICLAVFPYQGSSIILESGNVNDYEVVYPRKVTTLPKGAL---Q---QN--YE
DAMQYEFKVNGEPVVLHLEKNKELFSEDYSETHYSPDGREITTYPSVEDHCYYHGRIQNE
ADSTASISACNGLKGHFKLQGETYLIEPLKLPDSEAHAVFKYENVVKEDEAPKMCGVTET
--------------------------NWKSDEPIKKASQLVVTA-EQQRF--PRRYVKLA
IVADRRMYMKHQKNLK---PWVFQMVNSVHQIYRSMNVLIALVYLNIWKKNDKITVQSAS
DVTLDLFAEWRETVLLRRKKHDCAHLLTAIDFDGPTIGRAHIASMCNSKLSVGIVQNYTE
INLVNAIVMAHELGHNLGISHD----GNQCN-C--HTCIM---SAVISNPPSERFSNCSE
DYHQSFLTAYNPQCILNAPSKTDIITPPVCGNELLEEGEECDCGSPENCQYQCCDAASCK
LHSWVKCESGECCDQCRFTSAGTECRAARSECDIAESCTGQSADCPTDDFHRNGQPCLSN
HGYCYNGNCPVMHYQCIALFGSNAIVGQDECFDFNMKGEQYFYCRKE---YEKYIPCAQE
DVKCGRLFCF---------YTNNMDI-CRYNYS----DIGIVDHGTKCADGKVCNSN-RH
CVDVTTVY---------
>Q2LD49
MIQVLLVTICLAVFPYQGSSIILESGNVNDYEVVYPRKVTSLPKGAV---Q---QK--YE
DAMQYELKVNGEPVVLHLEKNKGLFSKDYSETHYSPDGRKITTKPPVKDHCYYHGHIQND
ADSTASISACNGLKGHFKLQGEMYLIEPLKLPDSEAHAVFKYENVEKEDEAPKMCGVTET
--------------------------NWESDEPIKEASQSNLTP-EQQSYLNAPKYVKFF
LVADHIMYLKYGRNLTTLRTRIFDTVNVVYLILLRINIHVLLVGMEIWSHKDKIIVQSVP
AVTLKLFATWREADLLKHKSHGCAHLLTGINFNGPTAGLAYLGAICNPMYSAGIVQDHNK
IHHLVAIAMAHELGHNLGINHD----KDTCT-CRAKACVM---AGTISCDASYLFSDCSR
QEHREFLIKNMPQCILKKPLKTDVVSPPVCGNYFVEVGEDCDCGSPATCRDSCCNPTNCK
LRQGAQCAEGLCCDQCRFKGAGTECRPASSECDMADLCTGRSAEC-TDRFQRNGQPCQNN
NGYCYNGTCPSMTDQCIALFGPNAAVSQDACFQFNREGNHYGYCRKE---QNTKIACEPE
NVKCGRLYCI-------DSSPANKNP-CNIVYLPNDEEKGMVLAGTKCADGRACNSN-GQ
CVGVNGAYKSTTGFSQI
>Q9DGB9
MIQVLLVTISLAVFPYQGSSVILESGNVNDYEVVYPRKVTALPKGAV---Q---PK--YE
DAMQYEFKVNGEPVVLHLEKNKGLFSEDYSETHYSPDGREITTYPPVEDHCYYHGRIEND
ADSTASISACNGLKGHFKLQGEMYLIEPLKLPDSEAHAVFKYENVEKEDEAPKMCGVTQ-
--------------------------NWESYEPIKKASQSNLTP-EQQRYLNAKKYVKLF
LVADYIMYLKYGRNLTAVRTRMYDIVNVITPIYHRMNIHVALVGLEIWSNTDKIIVQSSA
DVTLDLFAKWRATDLLSRKSHDNAQLLTGINFNGPTAGLGYLGGICNTMYSAGIVQDHSK
IHHLVAIAMAHEMGHNLGMDHD----KDTCT-CGTRPCVM---AGALSCEASFLFSDCSQ
KDHREFLIKNMPQCILKKPLKTDVVSPAVCGNYFVEVGEECDCGSPRTCRDPCCDATTCK
LRQGAQCAEGLCCDQCRFKGAGTECRAAKDECDMADVCTGRSAEC-TDRFQRNGQPCKNN
NGYCYNGKCPIMADQCIALFGPGATVSQDACFQFNREGNHYGYCRKE---QNTKIACEPQ
DVKCGRLYCF-------PNSPENKNP-CNIYYSPNDEDKGMVLPGTKCADRKAC-SN-GQ
CVDVTTPY---------
>C9E1S0
MIQVLLVTLCLAAFPYQGSSIILDSGNVNDYEVVYPRKVTALPKGAV---Q---PK--YE
DTMQYEFKVNGEPVVLHLEKNKGLFSEDYSETHYSPDGREITTYPSIEDHCYYRGRIQND
ADSTASISACNGLKGHFKLQGEMYLIEPLKLPDSEAHAVYKYENIEKEDEAPKMCGVTQT
--------------------------NWKSDEPIKKASQLVVTP-EEQRYLNTKKYIELV
IVADNVMVKKYTSNSTAIRTRIYACVNTLNLIYRAFNIYIALIGLEIWSNRDLINVQSAS
SVTLDLFGTWRETVLLRHKRHDNAQLLTGINFDGDTVGLAYVGSMCDPKRSAGIIQDHNK
LDVMVAIAMAHELGHDLGINHD----GNQCN-CGGNPCIM---SATLNFEPVYRFSDCSR
DEHWRYLIDNRPPCILNKPSITDIVSPPVCGNYFVEVGEECDCGLPAHCQNPCCDAATCK
LRPETQCEDGECCEQCQFTRAGTECRAARSECDIAESCTGQSAECPTDDFQRNGQPCLNN
NGYCYNGTCPILTNQCISFFGSSATVAPDVCFDFNLQGQGNFYCRRE---RARIFPCAPQ
DKKCGRLFCV-------KGPIGNTIS-CQSTSSQSDLDIGMVDLGTKCGDGRVCNSN-RQ
CVDVNTAY---------
>Q4VM08
MMQVLLVTISLAVFPYQGSSIILESGNVNDYEVVYPQKVTAMPKGAV---KQPEQK--YE
DAMQYEFKVKGEPVVLLLEKNKDLFSEDYSETHYSPDGREITTNPPVEDHCYYHGRIQND
ADSSASISACNGLKGHFMLQGETYLIEPLKLPDSEAHAVYKYENVEKEDEAPKMCGVTQT
--------------------------NWESDEPIKKASQLNLTP-EQRRYLNSPKYIKLV
IVADYIMFLKYGRSLITIRTRIYEIVNILNVIYRVLNIYIALLGLEIWNNGDKINVLPET
KVTLDLFGKWRERDLLNRRKHDNAQLLTDINFNGPTAGLGYVGSMCDPQYSAGIVQDHNK
VNFLVALAMAHEMGHNLGMEHD----EIHCT-CGAKSCIM---SGTLSCEASIRFSNCSR
EEHQKYLINKMPQCILNKPLKTDIVSPAVCGNYLVELGEDCDCGSPRDCQNPCCNAATCK
LTPGSQCADGECCDQCKFRRAGTVCRPANGECDVSDLCTGQSAECPTDQFQRNGQPCQNN
NGYCYSGTCPIMGKQCISLFGASATVAQDACFQFNSLGNEYGYCRKE---NGRKIPCAPQ
DVKCGRLYCF-------DNLPEHKNP-CQIYYTPSDENKGMVDPGTKCGDGKACSSN-RQ
CVDVNTAY---------
>A4PBQ9
MIQVLLVTICLAAFPYQGSSIILESGNVNDYEIVYPRKVTALPKGAV---Q---PK--YE
DAMQYELKVNGEPVVLHLEKNKQLFSKDYSETHYSPDGREITTYPLVEDHCYYHGRIEND
ADSTASISACNGLKGHFKLQGEMYLIEPLKLSDSEAHAVYKYENVEKEDEAPKMCGVTQ-
--------------------------NWKSYEPIKKASQLVVTA-EHQKY-NPFRFVELV
LVVDKAMVTKNNGDLDKIKTRMYELANTVNDIYRYMYIHVALVGLEIWSNEDKITVKPEA
DYTLNAFGEWRKTDLLTRKKHDNAQLLTAIDLD-RVIGLAYVGSMCHPKRSTGIIQDYSP
INLVVAVIMAHEMGHNLGINHD----RGYCS-CGDYACIM---RPEISPEPSTFFSNCSY
FDCWDFITNHNPECIVNEPLGTDIISPPVCGNELLEVGEECDCGTPENCQNECCDAATCK
LKSGSQCGHGDCCEQCKFSKSGTECRASMSECDPAEHCTGQSSECPADVFHKNGQPCLDN
YG--YNGNCPIMYHQCYDLFGADVYEAEDSCFERNQKGNYYGYCRKE---NGNKIPCAPE
DVKCGRLYCK-------DNSPGQNNS-CKMFYSNEDEHKGMVLPGTKCADGKVC-SN-GH
CVDVATAY---------
>Q90282
MIQVLLVTICLAAFPYQGSSIILESGNVNDYEVIYPRKVTALPKGAV---Q---PK--YE
DAMQYELKVNGEPVVLHLGKNKGLFSKDYSETHYSPDGREITTYPLVEDHCYYHGRIEND
ADSTASISACNGLKGHFKLQGEMYLIEPLKLPDSEAHAVYKYENVEKEDEALKMCGVTQ-
--------------------------NWESYEPIKKASQLVVTA-EHQKY-NPFRFVELF
LVVDKAMVTKNNGDLDKIKTRMYEIVNTVNEIYRYMYIHVALVGLEIWSNEDKITVKPEA
GYTLNAFGEWRKTDLLTRKKHDNAQLLTAIDLD-RVIGLAYVGSMCHPKRSTGIIQDYSE
INLVVAVIMAHEMGHNLGINHD----SGYCS-CGDYACIM---RPEISPEPSTFFSNCSY
FECWDFIMNHNPECILNEPLGTDIISPPVCGNELLEVGEECDCGTPENCQNECCDAATCK
LKSGSQCGHGDCCEQCKFSKSGTECRASMSECDPAEHCTGQSSECPADVFHKNGQPCLDN
YGYCYNGNCPIMYHQCYDLFGADVYEAEDSCFERNQKGNYYGYCRKE---NGNKIPCAPE
DVKCGRLYCK-------DNSPGQNNP-CKMFYSNEDEHKGMVLPGTKCADGKVC-SN-GH
CVDVATAY---------
>Q4VM07
MMQVLLVTICLAVFPYQGSSIILESGNVNDYEVVYPQKITALPKGAI---QQPEQK--YE
DAIKYEFKVNGKPVVLHLEKNKGLFSEDYSETHYTPDGREITINPPVEDHCYYHGRIQND
ADSTASISACNGLKGHFKLQGEMYLIEPLRIPDSEAHAIYKYENIEKEDEAPKMCGVTQT
--------------------------NWESDEPI-KASQLNLTP-EQRTYLKSKKYVELV
IVADYIMFWKYDRSLSTIRTRIYEIVNTLNVIYRFLNIYIALVAVEIWSKGDLINVTSSA
YDTLDSFGEWRERDLLNRKRHDNAQLLTGINFNGPSAGRGFVGRMCQPKYSVGIVQDHSK
IYLLVASAMAHEMGHNLGMDHD----RIDCT-CGAKSCIM---SGILRCETSYLFSDCSR
EEHRKYLINKMPQCILNKPLKTDIVSPAVCGNYFVEVGEECDCGSPANCQDRCCDAATCK
LRPGAQCGDGVCCYQCKFRRAGTVCRPANGECDVSDLCTGQSAECPTDQFQRNGQPCQNN
KGYCYNGTCPIMEKQCISLFGASATVAQDSCFQFNRRGNHYGYCRKE---NNTKIACAPE
DVKCGRLYCL-------DNSSGHKNP-CQIYYIPSDENKGMVDPGTKCGDGMVC-SN-GK
CVDVTIAY---------
>C9E1R8
MIQVLLVTICLAAFPYQGSSIILESGNVNDYEIVYPRKVTALPKGAV---Q---PK--YE
DAMQYELKVSGEPVVLHLEKNKQLFSKDYSETHYSPDGREITTYPLVEDHCYYHGRIEND
ADSTASISACNGLKGHFKLQGEMYLIEPLKLPDSEAHAVYKYENVEKEDEALKMCGVTQ-
--------------------------NWESYEPIKKASQLVVTA-EHQKY-NPFRFVELF
LVVDKAMVTKNNGDLDKIKTRMYEIVNTVNEIYRYMYIHVALVGLEIWSNEDKITVKPEA
GYTLNAFGEWRKTDLLTRKKHDNAQLLTAIDLD-RVIGLAYVGSMCHPKRSTGIIQDYSE
INLVVAVIMAHEMGHNLGINHD----SGYCS-CGDYACIM---RPEISPEPSTFFSNCSY
FECWDFIMNHNPECILNEPLGTDIISPPVCGNELLEVGEECDCGTPENCQNECCDAATCK
LKSGSQCGHGDCCEQCKFSKSGTECRASMSECDPAEHCTGQSSECPADVFHKNGQPCLDN
YGYCYNGNCPIMYHQCYDLFGADVYEAEDSCFERNQKGNYYGYCRKE---NGNKIPCAPE
DVKCGRLYCK-------DNSPGQNNP-CKMFYSNEDEHKGMVLPGTKCADGKVC-SN-GH
CVDVATAY---------
>A8QL48
---------MLVVFPYQGSSIILESGNVNDYEVVYPQKVPSLPKGGVQNPQ-PETK--YE
DTMQYEFHVNGEPVVPHLEKNKGLFSEDYTETHYASDGREITTSPSVQDHCYYYGYIQNE
ADSSAAISACDGLKGHFKHQGETYFIEPLKLSNSEAHAIYKDENVEEEDETPKICGLTQT
--------------------------TWESDEPFKNTSLLIYTP-EQNRYLQAKKYIEFY
VAVDNRMYRHYKRNKTVIKRRVYELVNILNTIFRRLNFYIALIGLEIWSKRDKVNVQSDV
KVTLKSFGKWREKKVAATQKEYNAQLLTRIDFNGNTVGLAALGALCSVKYSVAVIQDYSK
RTSMVASTMAHEMGHNLGINHD----RASCTSCGSNKCIM---S-TKRTKPAYRFSSCSV
REHRRYLLRDRPQCILNKPLITDIVAPAICGNYFVEVGEECDCGSPRDCQSACCNAATCK
LKHGAQCDSGECCRKCKFKKAGAKCRAVKDDCDLPERCTGRSAECPTDIFRRNGLPCQNN
QGYCYNGKCPTLTNQCIAFMGPNVKVSRDSCFTLNQRGKGCGYCRMQ---NGAKFPCAAK
DIKCGKLFC----------KKRNSKI-CNCLISPDDPNYGMVEPGTKCGDGVVC-SN-RK
CVKLQRVY---------
>A8QL49
MIQALLVTICLAVFPYQGSSIILESGNVNDYEVVYPQKVPLLPKGGVQNPQ-PKTK--YE
DTVQYEFEVNGEPVVLHLERNKGLFSEDYTEAHYAPDGREITTRPPVQDHCYYHGYIQNE
ADSSAAISACDGLKGHFKHQGETYFIEPLKLSDSEAHAIYKDENVEEENETPKICGLTET
--------------------------TWESDEPIRNASLLIYTP-EQNRYLKVKKYIEFY
VAVDNRMYRHYKRNKPIIKRRVYELVNILNTILRRLNFHIALIGLEIWSKRDKINVQSDV
KATLKSFGKWREKKLLPRKRNDNAQLLTRIDFNGNTVGLAALGSLCSVKYSVAVIQDYSK
RTSMVASTMAHEMGHNLGINHD----RASCTSCGSNKCIM---A-TKRTKPASRFSSCSV
REHQRYLLRDRPQCILNKPLITDIVAPAICGNYFVEVGEECDCGSPRDCRSACCNAATCK
LKHEAQCDSGECCGKCKFKKVGAKCRAAKDDCDLPERCTGRSAECPTDIFRRNGLPCQNK
QGYCYNGKCPTLTNQCIALMGPNVKVSRDSCFTLNQRGKGCGYCRMQ---NGAKIPCAAK
DIKCGKLFC----------KKRNSGV-CNCLILPDDPNYGMVETGTKCGDGMVC-SD-RK
CVKLQTVY---------
>D8VNS0
MIQALLVTICLVGFPHQGSSIILESGNVKDYEVVYPQKIPALPKGGIQRAE-PETK--YE
DTMQYQFKVNGEPVVLHLERNKGLFSEDYSETHYSPDGREITTSPPVQDHCYYHGRIQND
ADSTASISACNGLKGRFKHQGETYLIEPLKISDSEAHKIYKSENLEKEDEAPKTCGVTQT
--------------------------SLETDETIKMNFQSANNP-EED-YVRKRKYIKLA
VVVDNSMYIKYDRNLNDIRSRIYEIVNDVNVFYRLLNIHIALIFIEIWSHQDKINVQPMV
RVTLDSFGTWRETDLLPRRSHDNAQLYTNVDFDGPTVGYAYVGSLCKPKHSVAIIQDHTE
TANMMASTVAHELGHNLGMNHD----SGNCI-CQPTLCVM---SETLSSVPFNDFSACSR
VDHRNYLIRDLPQCILNKPLRTDIVAPAVCGNNFVEVGGECDCGSPQDCQSTCCDAATCR
LRDGAQCDTEECCEQCRFRRAGTVCRAAKDDCDVAEFCTGRTADCPMDGLQRNGEPCQHN
QGYCYNGKCPIMTNQCIALWGPDATVSQDGCFHFNENGQGDLYCRRE---NGVNIQCEPQ
DNKCGRLFC----------VQSTSTVQCNYRSSATDPDYGMVAIGTKCGDGRVCNNN-RF
CVDIRIAY---------
>A8QL59
MIQPLLVAICLVVFPYQGSSTILESGKVRDYEVVYPQKIPSLPKGRL---QRREEKTKYE
NTMKYEFKVNGEPVVLNLEKNKRLFSKDYTETHYSPDGREITTSPPVQDHCYYHGHIQND
ADSTAVIRACDGLNGYFKSNGEMYIIEPLKLSDSEAHAVFKYESLEKEDETPKTCGAIHN
--------------------------SGESDETIKKISNTFVTPEKGEEYLEAEKHIELY
MVADNLVYRKYSSNITVVRMRIFEILNYVNLYYKILNIHVVLIGLEVWSDEDKILINGSS
ELTVRSFAAWRHSDLLKHKRNDNAQLLTGIHFDKRVLGIAFIGGMCNNFTSVGAIQDNSI
HAVLIAATMTHELGHNLGMNHD----TDSCT-CNTGPCIM---KAALNFKPPYEFSSCSY
WDFQNYIMTKSAQCILNDPLTTDIVPTAICGNGFVEEGEECDCGPPEICKNECCEAATCK
LKPEAQCASGACCEECQFRRAGELCRAAKDDCDLDELCTGQSAECPMNHFHMNGHPCQNN
QGYCFRGTCPTLTKQCIALWGPDAEVAPDGCFMNNQKGNYYGYCKKK---NGTNIPCEPE
NVKCGRLYCI--------DDSTEENS-CKFHFSNENANSGMVQPGTKCGEGMVC-GF-GE
CIGLETAL----GINQ-
>Q9PVK7
MIQL------------SWSSIILESGNVNDYEVVYPQKVPALLKGGVQNPQ-PETK--YE
DTMQYEFQVNGEPVVLHLERNKGLFSEDYTETHYAPDGREITTSPPVQDHCYYHGYFQNE
ADSSAVISACDGLKGHFKLQGEIYFIEPLKISDSEAHAIYKDENVEEEDETPKICGVTDT
--------------------------TWESDEPIKKTSLLTNTP-EQDRYLQAEKYIEFY
MVVDNIMYRHYKRNQLVIKRKVYEMINTMNMIYRRLNFHIALIGLEIWSNINEINVQSDV
KATLDLFGEWREKKLLPRKRNDNAQLLTGIDFNGTPVGLAYIGSICNPKTSAAVVQDYSK
STRMVAITMAHEMGHNLGMNHD----KGFCT-CGFNKCVM---S-TRRTKPAYQFSSCSV
REHQRYLLRDRPQCILNKPLSTDIVSPPICGNYFVEVGEECDCGSPADCQSACCNATTCK
LQHEAQCDSEECCEKCKFKGAGAECRAAKDDCDLPELCTGQSAECPTDVFQRNGLPCQNN
-GYCYNGKCPIMTNQCIALRGPGVKVSRDSCFTLNQRTRGCGLCRME---YGRKIPCAAK
DVKCGRLFC----------KKRNSMI-CNCSISPRDPSYGMVEPGTKCGDGMVC-SN-RQ
CVDVKTAY---------
>A3R0T9
MIQVLLVTICLVVFPYQGSSIILESGKVNDYEVVYPQKIPVLPKSKI---QRREQKM-YE
DTMKYEFKVNGEPVVLHLERNKELFSKDYTETHYSPDGREITTSPPVEDHCYYHGYIQSD
IDSTAILNACNGLKGYFRHHGEAYHIEPLKFSDSEAHAVYKYENIEKEDETPKICGVKHS
--------------------------TWESDEPIEKIS-------QKKDFLEEKKYLELY
IVADYVMFRKYGRNVTTIRMRVFDMVNYITVVYKALNIHVALIGFEIWSLKDKFVINAST
KNNLLHFSIWRSTVL--RKRNDNAQLLTGVDLNGYTLGSAYLKAMCDVLQSVGIVQDYSK
SPYLVGAAMAHEIGHNLGMEHD----TKTCS-CMRGNCIMSPEEEGSDF--PMEFSSCSL
YDFQNYMLTDTPQCLINKPSNTSIIKNAVCGNYVEEEGEECDCGSPEQCENNCCEAATCK
LKPGAKCAKGACCKKCQFKKAGAECRAARNECDLPEFCIGQSAECPMDRFHKNGHSCQND
QGYCFRGYCPTLAKQCITLWGSDAKVAPDECFQNNTNGNEYDYCKKT---NNVIIPCKPT
DVKCGRLYCTGGTENPSEGEKISSDP-CKASYS-EIEDIGMVDHRTKCGEKMVC-SD-GK
CIPL-------------
>Q2QA02
MIQVLLVTICLAALPYQGSSIILESGNVNDYEIVYPRKVTALPKGAV---Q---PK--YE
DAMQYELKVNGEPVVLYLEKNKQLFSKDYSETHYSPDGREITTYPLVEDHCYYHGRIEND
ADSTASISACNGLKGHFKLQGEMYLIEPLKLSNSEAHAVYKYENVEKEDEAPKMCGVTQ-
--------------------------NWKSYEPIKKASQLVVTA-EHQKY-NPFRFVELV
LVVDKAMVTKNNDDLDKIKTRMYELANTVNEIYRYMYIHVALVGLEIWSNEDKITVKPEA
GYTLNAFGEWRKTDLLTRKKHDNAQLLTAIDLD-RVIGLAYVGSMCHPKRSTGIIQDYSP
INLVVAVIMAHEMGHNLGIHHD----SGYCS-CGDYACIM---RPEISPEPSTFFSNCSY
FDCWDFIMNQNPECIVNEPLGTDIISPPVCGNELLEVGEECDCGTPENCQNECCDAATCK
LKSGSQCGHGDCCEQCKFSKSGTECRASMSECDPAEHCTGQSSECPADVFHKNGQPCLDN
YGYCYNGNCPIMYHQCYDLFGADVYEAEDSCFERNQKGNYYGYCRKE---NGNKIPCAPE
DVKCGRLYCK-------DNSPGQNNP-CKMFYSNEDEHKGMVLPGTKCADGKVC-SN-GH
CVDVATAY---------
>TRINITY_DN43602_c0_g6::TRINITY_DN43602_c0_g6_i2::g.1::m.1 type:3prime_partial len:211 gc:universal TRINITY_DN43602_c0_g6_i2:631-2(-)
------------------------------------------------------------
------------------------------------------------------------
------------------------------------------------------------
------------------------------------------------------------
---------------------------MCLQLYMPLNIFIALVGVQVWSESDEISLSPNG
DTTLSNFLRYRREKLVQDIPNDNAQLLTRITFDGGVVGKALKGPICTYEFSGGVSMDHSN
VVGLVAATVAHEMGHNFGMEHD----GPDCG-CPEEKCIM---ASSSGSSGPTHWSTCSL
EHLALAFEHGMDYCLRNKP--QKLFDSPICGNGFVEPGEQCDCGLKENCDNPCCNVTTCM
LHSNASC-----------------------------------------------------
------------------------------------------------------------
------------------------------------------------------------
-----------------
>TRINITY_DN43602_c0_g6::TRINITY_DN43602_c0_g6_i3::g.2::m.2 type:internal len:291 gc:universal TRINITY_DN43602_c0_g6_i3:871-2(-)
-----------------------IANNTCGYEGTSPHDV--LPRDHR---Q---IKR---
------------------------FSR---------------------------------
------------------------------------------------------------
--------H-------------------------KRAAEIIRGPYNANR---QSRYVELV
LVIDKKEYTALDENLDKVHQHCKDIANIINALYMPLNIFIALVGVQVWSESDEISLSPNG
DTTLSNFLRYRREKLVQDIPNDNAQLLTRITFDGGVVGKALKGPICTYEFSGGVSMDHSN
VVGLVAATVAHEMGHNFGMEHD----GPDCG-CPEEKCIM---ASSSGSSGPTHWSTCSL
EHLALAFEHGMDYCLRNKP--QKLFDSPICGNGFVEPGEQCDCGLKENCDNPCCNVTTCM
LHSNASC-----------------------------------------------------
------------------------------------------------------------
------------------------------------------------------------
-----------------
>TRINITY_DN43602_c0_g6::TRINITY_DN43602_c0_g6_i4::g.3::m.3 type:5prime_partial len:142 gc:universal TRINITY_DN43602_c0_g6_i4:951-526(-)
-----------------------IANNTCGYEGTSPHDV--LPRDHR---Q---IKR---
------------------------FSR---------------------------------
------------------------------------------------------------
--------H-------------------------KRAAEIIRGPYNANR---QSRYVELV
LVIDKKEYTALDENLDKVHQHCKDIANIINALYMPLNIFIALVGVQVWSESDEISLSPNG
DTTLSNFLRYRREKLVQDIPNDNAQLLT--------------------------------
------------------------------------------------------------
------------------------------------------------------------
------------------------------------------------------------
------------------------------------------------------------
------------------------------------------------------------
-----------------
>TRINITY_DN43602_c0_g6::TRINITY_DN43602_c0_g6_i4::g.4::m.4 type:3prime_partial len:123 gc:universal TRINITY_DN43602_c0_g6_i4:367-2(-)
------------------------------------------------------------
------------------------------------------------------------
------------------------------------------------------------
------------------------------------------------------------
------------------------------------------------------------
-------------------------------------------------------MDHSN
VVGLVAATVAHEMGHNFGMEHD----GPDCG-CPEEKCIM---ASSSGSSGPTHWSTCSL
EHLALAFEHGMDYCLRNKP--QKLFDSPICGNGFVEPGEQCDCGLKENCDNPCCNVTTCM
LHSNASC-----------------------------------------------------
------------------------------------------------------------
------------------------------------------------------------
-----------------
>TRINITY_DN43602_c0_g6::TRINITY_DN43602_c0_g6_i5::g.5::m.5 type:5prime_partial len:214 gc:universal TRINITY_DN43602_c0_g6_i5:671-30(-)
-----------------------IANNTCGYEGTSPHDV--LPRDHR---Q---IKR---
------------------------FSR---------------------------------
------------------------------------------------------------
--------H-------------------------KRAAEIIRGPYNANR---QSRYVELV
LVIDKKEYTALDENLDKVHQHCKDIANIINALYMPLNIFIALVGVQVWSESDEISLSPNG
DTTLSNFLRYRREKLVQDIPNDNAQLLTRITFDGGVVGKALKGPICTYEFSGGVSMDHSN
VVGLVAATVAHEMGHNFGMEHD----GPDCG-CPEEKYVI--------------------
----------------------YLYTS---------------------------------
------------------------------------------------------------
------------------------------------------------------------
------------------------------------------------------------
-----------------
>TRINITY_DN43602_c0_g6::TRINITY_DN43602_c0_g6_i6::g.6::m.6 type:5prime_partial len:142 gc:universal TRINITY_DN43602_c0_g6_i6:751-326(-)
-----------------------IANNTCGYEGTSPHDV--LPRDHR---Q---IKR---
------------------------FSR---------------------------------
------------------------------------------------------------
--------H-------------------------KRAAEIIRGPYNANR---QSRYVELV
LVIDKKEYTALDENLDKVHQHCKDIANIINALYMPLNIFIALVGVQVWSESDEISLSPNG
DTTLSNFLRYRREKLVQDIPNDNAQLLT--------------------------------
------------------------------------------------------------
------------------------------------------------------------
------------------------------------------------------------
------------------------------------------------------------
------------------------------------------------------------
-----------------
>TRINITY_DN43602_c0_g6::TRINITY_DN43602_c0_g6_i7::g.7::m.7 type:complete len:134 gc:universal TRINITY_DN43602_c0_g6_i7:431-30(-)
------------------------------------------------------------
------------------------------------------------------------
------------------------------------------------------------
------------------------------------------------------------
---------------------------MCLQLYMPLNIFIALVGVQVWSESDEISLSPNG
DTTLSNFLRYRREKLVQDIPNDNAQLLTRITFDGGVVGKALKGPICTYEFSGGVSMDHSN
VVGLVAATVAHEMGHNFGMEHD----GPDCG-CPEEKYVI--------------------
----------------------YLYTS---------------------------------
------------------------------------------------------------
------------------------------------------------------------
------------------------------------------------------------
-----------------
