# Supplementary material for: Venomix: a simple bioinformatic pipeline for identifying and characterizing toxin gene candidates from transcriptomic data
Source: PeerJ. 2018 Jul 31;6:e5361. doi: 10.7717/peerj.5361 (PMC6074769; doi:10.7717/peerj.5361)
Supplement: Supplemental Information 4 [file peerj-06-5361-s004.gz › FinalOutput_E-20/Hyaluronidase_conohyal-ad1_1/mature.fasta]

>TRINITY_DN43442_c0_g3::TRINITY_DN43442_c0_g3_i1::g.1::m.1  type:3prime_partial len:229 gc:universal TRINITY_DN43442_c0_g3_i1:685-2(-); MatureChain: 19-228
TFFGLGTTTPETGNPPQFDVYWNVPSFMCNQYNVMFENLKDFGIHQNTLDKFRGEEIAIL
YDPGMFPALLTDKSGIVTERNGGVPQEGDLKKHLEMFQKHLIKQIPDGSFSGIGVIDFES
WRPIFRQNWASLEPYKTLSIKLERERHPFWSDEAIKKEAKRRFEKYGRIFMEETLKMAKK
LRPNSTWGYYGYPHCFNQTPGQRNAHCNRQ
>TRINITY_DN43442_c0_g3::TRINITY_DN43442_c0_g3_i4::g.3::m.3  type:3prime_partial len:218 gc:universal TRINITY_DN43442_c0_g3_i4:652-2(-); MatureChain: 18-217
ETGNPPQFDVYWNVPSFMCNQYNVMFENLKDFGIHQNTLDKFRGEEIAILYDPGMFPALL
TDKSGIVTERNGGVPQEGDLKKHLEMFQKHLIKQIPDGSFSGIGVIDFESWRPIFRQNWA
SLEPYKTLSIKLERERHPFWSDEAIKKEAKRRFEKYGRIFMEETLKMAKKLRPNSTWGYY
GYPHCFNQTPGQRNAHCNRQ
