# Supplementary material for: Venomix: a simple bioinformatic pipeline for identifying and characterizing toxin gene candidates from transcriptomic data
Source: PeerJ. 2018 Jul 31;6:e5361. doi: 10.7717/peerj.5361 (PMC6074769; doi:10.7717/peerj.5361)
Supplement: Supplemental Information 4 [file peerj-06-5361-s004.gz › FinalOutput_E-20/Hyaluronidase_conohyal-ad1_1/Species.txt]

Apis mellifera (Honeybee)Apis cerana cerana (Oriental honeybee)Apis mellifera carnica (Carniolan honeybee)Anoplius samariensis (Solitary wasp)Linepithema humile (Argentine ant) (Iridomyrmex humilis)Camponotus floridanus (Florida carpenter ant)Wasmannia auropunctata (little fire ant)Acromyrmex echinatior (Panamanian leafcutter ant) (Acromyrmex octospinosus echinatior)Atta cephalotes (Leafcutter ant)Pogonomyrmex barbatus (red harvester ant)Megachile rotundata (alfalfa leafcutting bee)Monomorium pharaonis (Pharaoh ant)Nasonia vitripennis (Parasitic wasp)Bombus impatiens (Bumblebee)Bombus terrestris (Buff-tailed bumblebee) (Apis terrestris)Harpegnathos saltator (Jerdons jumping ant)Solenopsis invicta (Red imported fire ant) (Solenopsis wagneri)Cerapachys biroi (Ant)Cotesia congregata bracovirus
