# Supplementary material for: Venomix: a simple bioinformatic pipeline for identifying and characterizing toxin gene candidates from transcriptomic data
Source: PeerJ. 2018 Jul 31;6:e5361. doi: 10.7717/peerj.5361 (PMC6074769; doi:10.7717/peerj.5361)
Supplement: Supplemental Information 4 [file peerj-06-5361-s004.gz › FinalOutput_E-20/Hyaluronidase_conohyal-ad1_1/genbankfile.txt]

VERSION     Q08169.1  GI:585279
DBSOURCE    UniProtKB: locus HUGA_APIME, accession Q08169;
            class: standard.
            created: Oct 1, 1994.
            sequence updated: Oct 1, 1994.
            annotation updated: Jun 24, 2015.
            xrefs: L10710.1, AAA27730.1, A47477, NP_001011619.1, 1FCQ_A,
            1FCU_A, 1FCV_A, 2J88_A
            xrefs (non-sequence databases): UniGene:Ame.165, PDBsum:1FCQ,
            PDBsum:1FCU, PDBsum:1FCV, PDBsum:2J88, ProteinModelPortal:Q08169,
            SMR:Q08169, STRING:7460.GB18543-PA, Allergome:2493, Allergome:2778,
            Allergome:3089, Allergome:46, CAZy:GH56, UniCarbKB:Q08169,
            PaxDb:Q08169, GeneID:406146, KEGG:ame:406146, eggNOG:NOG77606,
            KO:K01197, PhylomeDB:Q08169, BRENDA:3.2.1.35,
            EvolutionaryTrace:Q08169, Proteomes:UP000005203, GO:0005576,
            GO:0004415, GO:0005975, GO:0006952, Gene3D:3.20.20.70,
            InterPro:IPR013785, InterPro:IPR017853, InterPro:IPR018155,
            InterPro:IPR001329, PANTHER:PTHR11769, Pfam:PF01630,
            PIRSF:PIRSF038193, PRINTS:PR00846, PRINTS:PR00847, SUPFAM:SSF51445
KEYWORDS    3D-structure; Allergen; Complete proteome; Direct protein
            sequencing; Disulfide bond; Glycoprotein; Glycosidase; Hydrolase;
            Reference proteome; Secreted; Signal; Zymogen.
SOURCE      Apis mellifera (honey bee)
  ORGANISM  Apis mellifera
            Eukaryota; Metazoa; Ecdysozoa; Arthropoda; Hexapoda; Insecta;
            Pterygota; Neoptera; Endopterygota; Hymenoptera; Apocrita;
            Aculeata; Apoidea; Apidae; Apis.
REFERENCE   1  (residues 1 to 382)
  AUTHORS   Gmachl,M. and Kreil,G.
  TITLE     Bee venom hyaluronidase is homologous to a membrane protein of
            mammalian sperm
  JOURNAL   Proc. Natl. Acad. Sci. U.S.A. 90 (8), 3569-3573 (1993)
   PUBMED   7682712
  REMARK    NUCLEOTIDE SEQUENCE [MRNA].;
            TISSUE=Venom gland
REFERENCE   2  (residues 1 to 382)
  AUTHORS   Jacobson,R.S., Hoffman,D.R. and Kemeny,D.M.
  TITLE     The cross-reactivity between bee and vespid hyaluronidases has a
            structural basis
  JOURNAL   J. Allergy Clin. Immunol. 89, 292-292 (1991)
  REMARK    PROTEIN SEQUENCE OF 34-64.;
            TISSUE=Venom
REFERENCE   3  (residues 1 to 382)
  AUTHORS   Kubelka,V., Altmann,F. and Marz,L.
  TITLE     The asparagine-linked carbohydrate of honeybee venom hyaluronidase
  JOURNAL   Glycoconj. J. 12 (1), 77-83 (1995)
   PUBMED   7795417
  REMARK    GLYCOSYLATION.
REFERENCE   4  (residues 1 to 382)
  AUTHORS   Kolarich,D. and Altmann,F.
  TITLE     N-Glycan analysis by matrix-assisted laser desorption/ionization
            mass spectrometry of electrophoretically separated nonmammalian
            proteins: application to peanut allergen Ara h 1 and olive pollen
            allergen Ole e 1
  JOURNAL   Anal. Biochem. 285 (1), 64-75 (2000)
   PUBMED   10998264
  REMARK    GLYCOSYLATION AT ASN-263.
REFERENCE   5  (residues 1 to 382)
  AUTHORS   Markovic-Housley,Z., Miglierini,G., Soldatova,L., Rizkallah,P.J.,
            Muller,U. and Schirmer,T.
  TITLE     Crystal structure of hyaluronidase, a major allergen of bee venom
  JOURNAL   Structure 8 (10), 1025-1035 (2000)
   PUBMED   11080624
  REMARK    X-RAY CRYSTALLOGRAPHY (1.6 ANGSTROMS) OF 42-362, AND ACTIVE SITE.
COMMENT     On Aug 30, 2005 this sequence version replaced gi:476996.
            [FUNCTION] Hydrolyzes high molecular weight hyaluronic acid to
            produce small oligosaccharides. {ECO:0000250}.
            [CATALYTIC ACTIVITY] Random hydrolysis of (1->4)-linkages between
            N-acetyl-beta-D-glucosamine and D-glucuronate residues in
            hyaluronate.
            [SUBUNIT] Homotetramer.
            [SUBCELLULAR LOCATION] Secreted.
            [TISSUE SPECIFICITY] Expressed in the venom glands of worker bees.
            It is also detected in the testes of drones but not in the
            queen-bee venom glands or in pupae.
            [PTM] N-glycosylated. Glycans found include a majority of small
            oligosaccharides (Man1-3GlcNAc2), most of which are either alpha
            1,3-monofucosylated or alpha 1,3-(alpha 1,6-)difucosylated at the
            innermost GlcNAc residue, approximately 5% of high-mannose type
            structures, and 8% contains the terminal trisaccharide GalNAc beta
            1-4[Fuc alpha 1-3]GlcNAc beta 1-in beta 1,2-linkage to the core
            alpha 1,3-mannosyl residue. {ECO:0000269|PubMed:10998264,
            ECO:0000269|PubMed:7795417}.
            [ALLERGEN] Causes an allergic reaction in human.
            [SIMILARITY] Belongs to the glycosyl hydrolase 56 family.
            {ECO:0000305}.
FEATURES             Location/Qualifiers
     source          1..382
                     /organism="Apis mellifera"
                     /db_xref="taxon:7460"
     Protein         1..382
                     /product="Hyaluronidase"
                     /EC_number="3.2.1.35"
                     /note="Hya; Allergen Api m II; Hyaluronoglucosaminidase"
                     /UniProtKB_evidence="Evidence at protein level"
     Region          1..28
                     /region_name="Signal"
                     /experiment="experimental evidence, no additional details
                     recorded"
                     /note="Or 24. {ECO:0000255}."
     Region          29..33
                     /region_name="Propeptide"
                     /experiment="experimental evidence, no additional details
                     recorded"
                     /note="{ECO:0000255}. /FTId=PRO_0000012105."
     Region          34..382
                     /region_name="Mature chain"
                     /experiment="experimental evidence, no additional details
                     recorded"
                     /note="Hyaluronidase. /FTId=PRO_0000012106."
     Region          37
                     /region_name="Conflict"
                     /experiment="experimental evidence, no additional details
                     recorded"
                     /note="N -> D (in Ref. 2; AA sequence). {ECO:0000305}."
     Region          39..368
                     /region_name="Glyco_hydro_56"
                     /note="Hyaluronidase; pfam01630"
                     /db_xref="CDD:250758"
     Region          44..49
                     /region_name="Beta-strand region"
                     /experiment="experimental evidence, no additional details
                     recorded"
                     /note="{ECO:0000244|PDB:1FCQ}."
     Region          51..57
                     /region_name="Helical region"
                     /experiment="experimental evidence, no additional details
                     recorded"
                     /note="{ECO:0000244|PDB:1FCQ}."
     Bond            54..345
                     /bond_type="disulfide"
                     /experiment="experimental evidence, no additional details
                     recorded"
     Region          63..66
                     /region_name="Helical region"
                     /experiment="experimental evidence, no additional details
                     recorded"
                     /note="{ECO:0000244|PDB:1FCQ}."
     Region          74..76
                     /region_name="Helical region"
                     /experiment="experimental evidence, no additional details
                     recorded"
                     /note="{ECO:0000244|PDB:1FCQ}."
     Region          78..88
                     /region_name="Beta-strand region"
                     /experiment="experimental evidence, no additional details
                     recorded"
                     /note="{ECO:0000244|PDB:1FCQ}."
     Region          94..97
                     /region_name="Beta-strand region"
                     /experiment="experimental evidence, no additional details
                     recorded"
                     /note="{ECO:0000244|PDB:1FCU}."
     Region          103..106
                     /region_name="Beta-strand region"
                     /experiment="experimental evidence, no additional details
                     recorded"
                     /note="{ECO:0000244|PDB:1FCU}."
     Region          111..113
                     /region_name="Helical region"
                     /experiment="experimental evidence, no additional details
                     recorded"
                     /note="{ECO:0000244|PDB:1FCQ}."
     Site            115
                     /site_type="glycosylation"
                     /experiment="experimental evidence, no additional details
                     recorded"
                     /note="N-linked (GlcNAc...). {ECO:0000255}."
     Region          116..130
                     /region_name="Helical region"
                     /experiment="experimental evidence, no additional details
                     recorded"
                     /note="{ECO:0000244|PDB:1FCQ}."
     Region          138..143
                     /region_name="Beta-strand region"
                     /experiment="experimental evidence, no additional details
                     recorded"
                     /note="{ECO:0000244|PDB:1FCQ}."
     Site            145
                     /site_type="active"
                     /experiment="experimental evidence, no additional details
                     recorded"
                     /note="Proton donor. {ECO:0000305|PubMed:11080624}."
     Region          151..153
                     /region_name="Helical region"
                     /experiment="experimental evidence, no additional details
                     recorded"
                     /note="{ECO:0000244|PDB:1FCQ}."
     Region          156..158
                     /region_name="Helical region"
                     /experiment="experimental evidence, no additional details
                     recorded"
                     /note="{ECO:0000244|PDB:1FCQ}."
     Region          159..172
                     /region_name="Helical region"
                     /experiment="experimental evidence, no additional details
                     recorded"
                     /note="{ECO:0000244|PDB:1FCQ}."
     Region          178..207
                     /region_name="Helical region"
                     /experiment="experimental evidence, no additional details
                     recorded"
                     /note="{ECO:0000244|PDB:1FCQ}."
     Region          211..216
                     /region_name="Beta-strand region"
                     /experiment="experimental evidence, no additional details
                     recorded"
                     /note="{ECO:0000244|PDB:1FCQ}."
     Bond            221..233
                     /bond_type="disulfide"
                     /experiment="experimental evidence, no additional details
                     recorded"
     Region          225..227
                     /region_name="Beta-strand region"
                     /experiment="experimental evidence, no additional details
                     recorded"
                     /note="{ECO:0000244|PDB:1FCQ}."
     Region          230..232
                     /region_name="Beta-strand region"
                     /experiment="experimental evidence, no additional details
                     recorded"
                     /note="{ECO:0000244|PDB:1FCQ}."
     Region          235..242
                     /region_name="Helical region"
                     /experiment="experimental evidence, no additional details
                     recorded"
                     /note="{ECO:0000244|PDB:1FCQ}."
     Region          245..248
                     /region_name="Helical region"
                     /experiment="experimental evidence, no additional details
                     recorded"
                     /note="{ECO:0000244|PDB:1FCQ}."
     Region          252..255
                     /region_name="Beta-strand region"
                     /experiment="experimental evidence, no additional details
                     recorded"
                     /note="{ECO:0000244|PDB:1FCQ}."
     Region          262..264
                     /region_name="Beta-strand region"
                     /experiment="experimental evidence, no additional details
                     recorded"
                     /note="{ECO:0000244|PDB:1FCQ}."
     Site            263
                     /site_type="glycosylation"
                     /experiment="experimental evidence, no additional details
                     recorded"
                     /note="N-linked (GlcNAc...) (complex).
                     {ECO:0000269|PubMed:10998264}."
     Region          266..286
                     /region_name="Helical region"
                     /experiment="experimental evidence, no additional details
                     recorded"
                     /note="{ECO:0000244|PDB:1FCQ}."
     Region          288..290
                     /region_name="Beta-strand region"
                     /experiment="experimental evidence, no additional details
                     recorded"
                     /note="{ECO:0000244|PDB:2J88}."
     Region          297..302
                     /region_name="Beta-strand region"
                     /experiment="experimental evidence, no additional details
                     recorded"
                     /note="{ECO:0000244|PDB:1FCQ}."
     Region          305..309
                     /region_name="Beta-strand region"
                     /experiment="experimental evidence, no additional details
                     recorded"
                     /note="{ECO:0000244|PDB:1FCQ}."
     Region          312..324
                     /region_name="Helical region"
                     /experiment="experimental evidence, no additional details
                     recorded"
                     /note="{ECO:0000244|PDB:1FCQ}."
     Region          328..333
                     /region_name="Beta-strand region"
                     /experiment="experimental evidence, no additional details
                     recorded"
                     /note="{ECO:0000244|PDB:1FCQ}."
     Region          336..338
                     /region_name="Helical region"
                     /experiment="experimental evidence, no additional details
                     recorded"
                     /note="{ECO:0000244|PDB:1FCQ}."
     Region          339..341
                     /region_name="Beta-strand region"
                     /experiment="experimental evidence, no additional details
                     recorded"
                     /note="{ECO:0000244|PDB:1FCQ}."
     Region          342..354
                     /region_name="Helical region"
                     /experiment="experimental evidence, no additional details
                     recorded"
                     /note="{ECO:0000244|PDB:1FCQ}."
     Region          356..361
                     /region_name="Helical region"
                     /experiment="experimental evidence, no additional details
                     recorded"
                     /note="{ECO:0000244|PDB:1FCQ}."
     Region          371
                     /region_name="Variant"
                     /experiment="experimental evidence, no additional details
                     recorded"
                     /note="D -> S (in clone HYA-2)."
ORIGIN      
        1 msrplviteg mmigvllmla pinalllgfv qstpdnnktv refnvywnvp tfmchkyglr
       61 feevsekygi lqnwmdkfrg eeiailydpg mfpallkdpn gnvvarnggv pqlgnltkhl
      121 qvfrdhlinq ipdksfpgvg vidfeswrpi frqnwaslqp ykklsvevvr rehpfwddqr
      181 veqeakrrfe kygqlfmeet lkaakrmrpa anwgyyaypy cynltpnqps aqceattmqe
      241 ndkmswlfes edvllpsvyl rwnltsgerv glvggrvkea lriarqmtts rkkvlpyywy
      301 kyqdrrdtdl sradleatlr kitdlgadgf iiwgssddin tkakclqfre ylnnelgpav
      361 krialnnnan drltvdvsvd qv
//
