# Supplementary material for: Venomix: a simple bioinformatic pipeline for identifying and characterizing toxin gene candidates from transcriptomic data
Source: PeerJ. 2018 Jul 31;6:e5361. doi: 10.7717/peerj.5361 (PMC6074769; doi:10.7717/peerj.5361)
Supplement: Supplemental Information 4 [file peerj-06-5361-s004.gz › FinalOutput_E-20/Hyaluronidase_conohyal-ad1_1/rsemfile_expressioninfo.txt]

transcript_id	gene_id	length	effective_length	expected_count	TPM	FPKM	IsoPct
../INPUTS/AB_RSEM.txt	TRINITY_DN43442_c0_g3_i1	TRINITY_DN43442_c0_g3	929	652.28	21.00	0.22	0.40	100.00
../INPUTS/AB_RSEM.txt	TRINITY_DN43442_c0_g3_i4	TRINITY_DN43442_c0_g3	954	677.28	0.00	0.00	0.00	0.00
transcript_id	gene_id	length	effective_length	expected_count	TPM	FPKM	IsoPct
../INPUTS/VG_RSEM.txt	TRINITY_DN43442_c0_g3_i1	TRINITY_DN43442_c0_g3	929	689.88	291.98	5.03	10.05	70.35
../INPUTS/VG_RSEM.txt	TRINITY_DN43442_c0_g3_i4	TRINITY_DN43442_c0_g3	954	714.88	42.25	0.70	1.40	9.82
