# Supplementary material for: Venomix: a simple bioinformatic pipeline for identifying and characterizing toxin gene candidates from transcriptomic data
Source: PeerJ. 2018 Jul 31;6:e5361. doi: 10.7717/peerj.5361 (PMC6074769; doi:10.7717/peerj.5361)
Supplement: Supplemental Information 4 [file peerj-06-5361-s004.gz › FinalOutput_E-20/Hyaluronidase_conohyal-ad1_1/nucleotide.fasta]

>TRINITY_DN43442_c0_g3_i1 len=929 path=[10601:0-150 10685:151-169 10678:170-193 10671:194-408 10648:409-429 10661:430-526 10535:527-550 10683:551-589 10676:590-605 10690:606-620 10674:621-899 10593:900-928] [-1, 10601, 10685, 10678, 10671, 10648, 10661, 10535, 10683, 10676, 10690, 10674, 10593, -2]
CCTGACGATTGCAGTGTGCGTTGCGTTGGCCAGGAGTCTGATTGAAGCAATGCGGATAAC
CGTAATAGCCCCACGTGGAGTTAGGCCGGAGTTTCTTTGCCATCTTCAAGGTCTCTTCCA
TGAATATTCTGCCGTATTTCTCGAAGCGACGCTTCGCTTCCTTTTTGATGGCTTCGTCAC
TCCAAAAGGGATGTCTCTCACGTTCCAGCTTTATAGACAGGGTTTTATAGGGTTCGAGAG
AAGCCCAATTTTGTCGGAAGATTGGCCGCCAGCTCTCGAAGTCTATCACGCCAATACCGC
TAAACGACCCATCAGGGATTTGCTTGATCAAATGTTTCTGGAACATTTCGAGGTGTTTCT
TCAGATCTCCCTCTTGAGGAACGCCACCGTTTCTTTCTGTTACAATTCCGCTTTTGTCAG
TTAATAACGCCGGAAACATTCCAGGATCATAAAGGATCGCGATCTCTTCACCGCGAAATT
TATCCAACGTATTTTGATGAATTCCAAAATCCTTCAAATTCTCGAACATCACGTTATACT
GATTGCACATAAAGCTGGGCACGTTCCAATAAACATCGAATTGCGGCGGGTTGCCTGTTT
CGGGGGTCGTTGTACCCAAGCCGAAAAAAGTGGCGGCCGCAACAGACGCAAAGGCAAAGA
TCAGAGAGTATCGGATTGGTAGCATCGTGATAGCCCAGTCCGCGTTTTGAACGATGGAGT
AGCAAAATCGTAGCAAAATACTACAGACTTCGGTGGTAACGAGCTTCTTGTTGGCGAATT
ACAAACTGACGTTCGAACGTCTCGGCAGTTTTGCTTTATCGAGGCGCCACTAATTAATCA
ATTGATAAAGTGGTGCCAAACAATGGGGGGTCTGCGCGAGAACGGGCACCCTCCCACAGT
GATCAGACGTTAGTACACTAAGTGTGCGA
>TRINITY_DN43442_c0_g3_i4 len=954 path=[10601:0-150 10685:151-169 10678:170-193 10671:194-408 10648:409-429 10661:430-526 10535:527-550 10683:551-589 10676:590-605 10690:606-620 10530:621-953] [-1, 10601, 10685, 10678, 10671, 10648, 10661, 10535, 10683, 10676, 10690, 10530, -2]
CCTGACGATTGCAGTGTGCGTTGCGTTGGCCAGGAGTCTGATTGAAGCAATGCGGATAAC
CGTAATAGCCCCACGTGGAGTTAGGCCGGAGTTTCTTTGCCATCTTCAAGGTCTCTTCCA
TGAATATTCTGCCGTATTTCTCGAAGCGACGCTTCGCTTCCTTTTTGATGGCTTCGTCAC
TCCAAAAGGGATGTCTCTCACGTTCCAGCTTTATAGACAGGGTTTTATAGGGTTCGAGAG
AAGCCCAATTTTGTCGGAAGATTGGCCGCCAGCTCTCGAAGTCTATCACGCCAATACCGC
TAAACGACCCATCAGGGATTTGCTTGATCAAATGTTTCTGGAACATTTCGAGGTGTTTCT
TCAGATCTCCCTCTTGAGGAACGCCACCGTTTCTTTCTGTTACAATTCCGCTTTTGTCAG
TTAATAACGCCGGAAACATTCCAGGATCATAAAGGATCGCGATCTCTTCACCGCGAAATT
TATCCAACGTATTTTGATGAATTCCAAAATCCTTCAAATTCTCGAACATCACGTTATACT
GATTGCACATAAAGCTGGGCACGTTCCAATAAACATCGAATTGCGGCGGGTTGCCTGTTT
CGGGGGTCGTTGTACCCAAGCTGGACAGAAACACGAAGTGACTCGTAAGCATGGACAATG
ACACCCATTAGATAAGATATTTTCGGTCGGATCCTTCCGGATGCCTCGCATTTATGGGAT
CTGTAGAATTGGATTAGCAGTCCTTATACTAATAAATACGAAGCAGTATATTTAATTTAA
AAAGACGACGACGGAACATTAAAAAATGTAATTACTTGCAAAAATGCAAGTGAATGTTAT
AAATACTTTAAAATCGAATCGCGCGATATTCCAAAATTAGTAAAAAAAAATTTATACCTG
ACAGATATTAAGGAAGGACAACAAATTACTAGAAAACTAATTACTTAATAAACT
