# Supplementary material for: Venomix: a simple bioinformatic pipeline for identifying and characterizing toxin gene candidates from transcriptomic data
Source: PeerJ. 2018 Jul 31;6:e5361. doi: 10.7717/peerj.5361 (PMC6074769; doi:10.7717/peerj.5361)
Supplement: Supplemental Information 4 [file peerj-06-5361-s004.gz › FinalOutput_E-20/Hyaluronidase_conohyal-ad1_1/signalp.txt]

# SignalP-4.1 euk predictions
# name                     Cmax  pos  Ymax  pos  Smax  pos  Smean   D     ?  Dmaxcut    Networks-used
Q08169                     0.429  33  0.486  33  0.769  24  0.518   0.499 N  0.500      SignalP-TM
TRINITY_DN43442_c0_g3::TRINITY_DN43442_c0_g3_i1::g.1::m.1  0.482  19  0.645  19  0.967  15  0.889   0.777 Y  0.450      SignalP-noTM
TRINITY_DN43442_c0_g3::TRINITY_DN43442_c0_g3_i4::g.3::m.3  0.187  18  0.320  18  0.729   6  0.566   0.453 Y  0.450      SignalP-noTM
