# Supplementary material for: Venomix: a simple bioinformatic pipeline for identifying and characterizing toxin gene candidates from transcriptomic data
Source: PeerJ. 2018 Jul 31;6:e5361. doi: 10.7717/peerj.5361 (PMC6074769; doi:10.7717/peerj.5361)
Supplement: Supplemental Information 4 [file peerj-06-5361-s004.gz › FinalOutput_E-20/Zinc_metalloproteinase@disintegrin_107/sequence.txt]

>TRINITY_DN43602_c0_g6::TRINITY_DN43602_c0_g6_i2::g.1::m.1 type:3prime_partial len:211 gc:universal TRINITY_DN43602_c0_g6_i2:631-2(-)
MCLQLYMPLNIFIALVGVQVWSESDEISLSPNGDTTLSNFLRYRREKLVQDIPNDNAQLL
TRITFDGGVVGKALKGPICTYEFSGGVSMDHSNVVGLVAATVAHEMGHNFGMEHDGPDCG
CPEEKCIMASSSGSSGPTHWSTCSLEHLALAFEHGMDYCLRNKPQKLFDSPICGNGFVEP
GEQCDCGLKENCDNPCCNVTTCMLHSNASC
>TRINITY_DN43602_c0_g6::TRINITY_DN43602_c0_g6_i3::g.2::m.2 type:internal len:291 gc:universal TRINITY_DN43602_c0_g6_i3:871-2(-)
IANNTCGYEGTSPHDVLPRDHRQIKRFSRHKRAAEIIRGPYNANRQSRYVELVLVIDKKE
YTALDENLDKVHQHCKDIANIINALYMPLNIFIALVGVQVWSESDEISLSPNGDTTLSNF
LRYRREKLVQDIPNDNAQLLTRITFDGGVVGKALKGPICTYEFSGGVSMDHSNVVGLVAA
TVAHEMGHNFGMEHDGPDCGCPEEKCIMASSSGSSGPTHWSTCSLEHLALAFEHGMDYCL
RNKPQKLFDSPICGNGFVEPGEQCDCGLKENCDNPCCNVTTCMLHSNASC
>TRINITY_DN43602_c0_g6::TRINITY_DN43602_c0_g6_i4::g.3::m.3 type:5prime_partial len:142 gc:universal TRINITY_DN43602_c0_g6_i4:951-526(-)
IANNTCGYEGTSPHDVLPRDHRQIKRFSRHKRAAEIIRGPYNANRQSRYVELVLVIDKKE
YTALDENLDKVHQHCKDIANIINALYMPLNIFIALVGVQVWSESDEISLSPNGDTTLSNF
LRYRREKLVQDIPNDNAQLLT*
>TRINITY_DN43602_c0_g6::TRINITY_DN43602_c0_g6_i4::g.4::m.4 type:3prime_partial len:123 gc:universal TRINITY_DN43602_c0_g6_i4:367-2(-)
MDHSNVVGLVAATVAHEMGHNFGMEHDGPDCGCPEEKCIMASSSGSSGPTHWSTCSLEHL
ALAFEHGMDYCLRNKPQKLFDSPICGNGFVEPGEQCDCGLKENCDNPCCNVTTCMLHSNA
SC
>TRINITY_DN43602_c0_g6::TRINITY_DN43602_c0_g6_i5::g.5::m.5 type:5prime_partial len:214 gc:universal TRINITY_DN43602_c0_g6_i5:671-30(-)
IANNTCGYEGTSPHDVLPRDHRQIKRFSRHKRAAEIIRGPYNANRQSRYVELVLVIDKKE
YTALDENLDKVHQHCKDIANIINALYMPLNIFIALVGVQVWSESDEISLSPNGDTTLSNF
LRYRREKLVQDIPNDNAQLLTRITFDGGVVGKALKGPICTYEFSGGVSMDHSNVVGLVAA
TVAHEMGHNFGMEHDGPDCGCPEEKYVIYLYTS*
>TRINITY_DN43602_c0_g6::TRINITY_DN43602_c0_g6_i7::g.6::m.6 type:complete len:134 gc:universal TRINITY_DN43602_c0_g6_i7:431-30(-)
MCLQLYMPLNIFIALVGVQVWSESDEISLSPNGDTTLSNFLRYRREKLVQDIPNDNAQLL
TRITFDGGVVGKALKGPICTYEFSGGVSMDHSNVVGLVAATVAHEMGHNFGMEHDGPDCG
CPEEKYVIYLYTS*
>TRINITY_DN43602_c0_g6::TRINITY_DN43602_c0_g6_i8::g.7::m.7 type:3prime_partial len:123 gc:universal TRINITY_DN43602_c0_g6_i8:367-2(-)
MDHSNVVGLVAATVAHEMGHNFGMEHDGPDCGCPEEKCIMASSSGSSGPTHWSTCSLEHL
ALAFEHGMDYCLRNKPQKLFDSPICGNGFVEPGEQCDCGLKENCDNPCCNVTTCMLHSNA
SC
>TRINITY_DN43602_c0_g6::TRINITY_DN43602_c0_g6_i9::g.8::m.8 type:internal len:162 gc:universal TRINITY_DN43602_c0_g6_i9:484-2(-)
RQYKIIYFPNNRRITFDGGVVGKALKGPICTYEFSGGVSMDHSNVVGLVAATVAHEMGHN
FGMEHDGPDCGCPEEKCIMASSSGSSGPTHWSTCSLEHLALAFEHGMDYCLRNKPQKLFD
SPICGNGFVEPGEQCDCGLKENCDNPCCNVTTCMLHSNASC
>TRINITY_DN43191_c3_g2::TRINITY_DN43191_c3_g2_i3::g.9::m.9 type:complete len:957 gc:universal TRINITY_DN43191_c3_g2_i3:7856-4986(-)
MFWLHCGLFVLVIAVRGFISSLADTTSKREADYTLDDSFWKEEETPAGEVERLLHEYRQN
QELIRNIGGHYYQIIYPVQLRHHEKMGISTREVGVPKFPQRGYGDGGYQNPRGRMRTGRH
FHRTSLLIKAFNHKFRLDLELNTQLLAPNLIQKDFLTGDAEQMSKQEIEHCYYHGTVRDY
PGASAAFHTCNGVSGVIHLGNETFVIHPFYGGDLSKHPHIIFEARTKVNKGCANSGNLEW
RVKNRRQKHIYGLSDMTSNRFKRDVREATKYIETAIIIDKAMFDKRNGSTRAEVVHDAIQ
VANIADLYFRTLNTRVSVVYIETWKGSNQAQIDNGIDIDQALLSFNDYTMRRMYQVAQDT
TQLLTGETFSGGESGVAVPETVCSQKSVGISVDLNTYEPHLLAGTMAHMIGHNIGMSHDD
GRNDCNCRDWHGCIMAQSIVGLENVQPYKFSECSKTDYIEALKSGHGICLFNKPNELEIR
RSCGNRVIDDGEQCDCGSIEECKEYDPCCDPITCKLTTEAECATGPCCSDCKLRARGVVC
RESSNECDLPEVCSGDTGQCPPDVFKKNGNPCSNSAGYCFNGVCPALDLQCEQVWGYGGM
AADQECFEQFNSKGSINGHCGTDSSGHLIKCEAENVRCGSLQCQQGSKQPVIDGMKDLHT
RTIISIRNQEYECKATTGRVEGSDMPGMGLVRDGTSCGDNLICVNQTCTSLFPHIDQEKC
PSNHDDKECSGNGVCTNANRCYCFPGWSGPDCSIEQSIPTAPPTTSTTEAVHKSDSNLEK
IETPYENYHGSNTVFLVGMLMSVVGGVFVVFALMALCYRSVVVHKNFSLCLRRKSTVQKY
DPPYSKKPQQKSYSGVSGNHHAEVAALDTVNKILTFGSMPQYREHKPQPKRLGVEEEDGG
TGAEEVVSFIDLPSNNLTKLPEKGILKKHGGYGIVMPDSCNTSSEHDDSRYLVKNS*
>TRINITY_DN43191_c3_g2::TRINITY_DN43191_c3_g2_i5::g.13::m.13 type:complete len:957 gc:universal TRINITY_DN43191_c3_g2_i5:7848-4978(-)
MFWLHCGLFVLVIAVRGFISSLADTTSKREADYTLDDSFWKEEETPAGEVERLLHEYRQN
QELIRNIGGHYYQIIYPVQLRHHEKMGISTREVGVPKFPQRGYGDGGYQNPRGRMRTGRH
FHRTSLLIKAFNHKFRLDLELNTQLLAPNLIQKDFLTGDAEQMSKQEIEHCYYHGTVRDY
PGASAAFHTCNGVSGVIHLGNETFVIHPFYGGDLSKHPHIIFEARTKVNKGCANSGNLEW
RVKNRRQKHIYGLSDMTSNRFKRDVREATKYIETAIIIDKAMFDKRNGSTRAEVVHDAIQ
VANIADLYFRTLNTRVSVVYIETWKGSNQAQIDNGIDIDQALLSFNDYTMRRMYQVAQDT
TQLLTGETFSGGESGVAVPETVCSQKSVGISVDLNTYEPHLLAGTMAHMIGHNIGMSHDD
GRNDCNCRDWHGCIMAQSIVGLENVQPYKFSECSKTDYIEALKSGHGICLFNKPNELEIR
RSCGNRVIDDGEQCDCGSIEECKEYDPCCDPITCKLTTEAECATGPCCSDCKLRARGVVC
RESSNECDLPEVCSGDTGQCPPDVFKKNGNPCSNSAGYCFNGVCPALDLQCEQVWGYGGM
AADQECFEQFNSKGSINGHCGTDSSGHLIKCEAENVRCGSLQCQQGSKQPVIDGMKDLHT
RTIISIRNQEYECKATTGRVEGSDMPGMGLVRDGTSCGDNLICVNQTCTSLFPHIDQEKC
PSNHDDKECSGNGVCTNANRCYCFPGWSGPDCSIEQSIPTAPPTTSTTEAVHKSDSNLEK
IETPYENYHGSNTVFLVGMLMSVVGGVFVVFALMALCYRSVVVHKNFSLCLRRKSTVQKY
DPPYSKKPQQKSYSGVSGNHHAEVAALDTVNKILTFGSMPQYREHKPQPKRLGVEEEDGG
TGAEEVVSFIDLPSNNLTKLPEKGILKKHGGYGIVMPDSCNTSSEHDDSRYLVKNS*
