# Supplementary material for: Venomix: a simple bioinformatic pipeline for identifying and characterizing toxin gene candidates from transcriptomic data
Source: PeerJ. 2018 Jul 31;6:e5361. doi: 10.7717/peerj.5361 (PMC6074769; doi:10.7717/peerj.5361)
Supplement: Supplemental Information 4 [file peerj-06-5361-s004.gz › FinalOutput_E-20/Zinc_metalloproteinase@disintegrin_107/rsemfile_expressioninfo.txt]

transcript_id	gene_id	length	effective_length	expected_count	TPM	FPKM	IsoPct
../INPUTS/AB_RSEM.txt	TRINITY_DN43602_c0_g6_i2	TRINITY_DN43602_c0_g6	689	412.29	2.73	0.05	0.08	4.24
../INPUTS/AB_RSEM.txt	TRINITY_DN43602_c0_g6_i3	TRINITY_DN43602_c0_g6	873	596.28	0.00	0.00	0.00	0.00
../INPUTS/AB_RSEM.txt	TRINITY_DN43602_c0_g6_i4	TRINITY_DN43602_c0_g6	953	676.28	0.00	0.00	0.00	0.00
../INPUTS/AB_RSEM.txt	TRINITY_DN43602_c0_g6_i4	TRINITY_DN43602_c0_g6	953	676.28	0.00	0.00	0.00	0.00
../INPUTS/AB_RSEM.txt	TRINITY_DN43602_c0_g6_i5	TRINITY_DN43602_c0_g6	673	396.29	15.57	0.27	0.48	25.17
../INPUTS/AB_RSEM.txt	TRINITY_DN43602_c0_g6_i7	TRINITY_DN43602_c0_g6	489	212.35	0.00	0.00	0.00	0.00
../INPUTS/AB_RSEM.txt	TRINITY_DN43602_c0_g6_i8	TRINITY_DN43602_c0_g6	769	492.28	0.00	0.00	0.00	0.00
../INPUTS/AB_RSEM.txt	TRINITY_DN43602_c0_g6_i9	TRINITY_DN43602_c0_g6	485	208.35	17.70	0.59	1.04	54.44
../INPUTS/AB_RSEM.txt	TRINITY_DN43191_c3_g2_i3	TRINITY_DN43191_c3_g2	8062	7785.28	8004.82	7.08	12.62	16.43
../INPUTS/AB_RSEM.txt	TRINITY_DN43191_c3_g2_i5	TRINITY_DN43191_c3_g2	8054	7777.28	6725.99	5.96	10.61	13.82
transcript_id	gene_id	length	effective_length	expected_count	TPM	FPKM	IsoPct
../INPUTS/VG_RSEM.txt	TRINITY_DN43602_c0_g6_i2	TRINITY_DN43602_c0_g6	689	449.88	1.22	0.03	0.06	1.29
../INPUTS/VG_RSEM.txt	TRINITY_DN43602_c0_g6_i3	TRINITY_DN43602_c0_g6	873	633.88	44.79	0.84	1.68	33.42
../INPUTS/VG_RSEM.txt	TRINITY_DN43602_c0_g6_i4	TRINITY_DN43602_c0_g6	953	713.88	0.00	0.00	0.00	0.00
../INPUTS/VG_RSEM.txt	TRINITY_DN43602_c0_g6_i4	TRINITY_DN43602_c0_g6	953	713.88	0.00	0.00	0.00	0.00
../INPUTS/VG_RSEM.txt	TRINITY_DN43602_c0_g6_i5	TRINITY_DN43602_c0_g6	673	433.89	0.00	0.00	0.00	0.00
../INPUTS/VG_RSEM.txt	TRINITY_DN43602_c0_g6_i7	TRINITY_DN43602_c0_g6	489	249.92	0.00	0.00	0.00	0.00
../INPUTS/VG_RSEM.txt	TRINITY_DN43602_c0_g6_i8	TRINITY_DN43602_c0_g6	769	529.88	16.31	0.37	0.73	14.56
../INPUTS/VG_RSEM.txt	TRINITY_DN43602_c0_g6_i9	TRINITY_DN43602_c0_g6	485	245.92	9.43	0.46	0.91	18.14
../INPUTS/VG_RSEM.txt	TRINITY_DN43191_c3_g2_i3	TRINITY_DN43191_c3_g2	8062	7822.88	0.07	0.00	0.00	0.03
../INPUTS/VG_RSEM.txt	TRINITY_DN43191_c3_g2_i5	TRINITY_DN43191_c3_g2	8054	7814.88	44.18	0.07	0.13	20.38
