# Supplementary material for: Venomix: a simple bioinformatic pipeline for identifying and characterizing toxin gene candidates from transcriptomic data
Source: PeerJ. 2018 Jul 31;6:e5361. doi: 10.7717/peerj.5361 (PMC6074769; doi:10.7717/peerj.5361)
Supplement: Supplemental Information 4 [file peerj-06-5361-s004.gz › FinalOutput_E-20/Zinc_metalloproteinase@disintegrin_107/nucleotide.fasta]

>TRINITY_DN43602_c0_g6_i2 len=689 path=[32035:0-69 32230:70-91 32211:92-93 32182:94-135 32241:136-159 32221:160-279 @32234@!:280-448 32150:449-470 @32217@!:471-608 32247:609-618 32147:619-660 32148:661-688] [-1, 32035, 32230, 32211, 32182, 32241, 32221, 32234, 32150, 32217, 32247, 32147, 32148, -2]
CGCAACTTGCATTACTGTGCAGCATACAGGTGGTCACGTTGCAACAGGGATTGTCGCAGT
TCTCCTTCAAACCGCAGTCACATTGCTCACCCGGCTCAACAAATCCATTACCGCATATGG
GACTGTCGAAGAGCTTCTGCGGCTTGTTCCTCAGACAGTAATCCATGCCATGCTCGAAGG
CTAGAGCAAGGTGTTCCAACGAACATGTAGACCAGTGAGTTGGTCCAGACGAGCCGCTGG
ATGACGCCATTATACATTTCTCTTCAGGACAGCCGCAATCTGGTCCATCGTGTTCCATAC
CAAAATTGTGGCCCATCTCGTGGGCGACAGTAGCCGCGACCAAACCAACGACATTCGAGT
GATCCATGGAAACGCCACCCGAGAATTCATAGGTACATATCGGTCCCTTGAGAGCCTTGC
CGACTACACCGCCATCGAAAGTGATTCGCGTTAGCAGCTGGGCGTTATCGTTGGGAATAT
CCTGAACCAACTTCTCCCTGCGGTAACGTAGAAAATTCGACAGCGTGGTGTCGCCATTCG
GCGAGAGTGATATCTCGTCTGACTCGGACCAAACCTGCACGCCGACCAGGGCGATGAATA
TGTTCAACGGCATATACAGCTGCAAACACATTGAGATATATCGTACTGTATTTTACATAG
AGATTTCGCGGTACCGTGGAACGCGGTAA
>TRINITY_DN43602_c0_g6_i3 len=873 path=[32035:0-69 32230:70-91 32211:92-93 32182:94-135 32241:136-159 32221:160-279 @32234@!:280-448 32150:449-470 @32217@!:471-608 32247:609-618 31933:619-641 32165:642-806 31996:807-872] [-1, 32035, 32230, 32211, 32182, 32241, 32221, 32234, 32150, 32217, 32247, 31933, 32165, 31996, -2]
CGCAACTTGCATTACTGTGCAGCATACAGGTGGTCACGTTGCAACAGGGATTGTCGCAGT
TCTCCTTCAAACCGCAGTCACATTGCTCACCCGGCTCAACAAATCCATTACCGCATATGG
GACTGTCGAAGAGCTTCTGCGGCTTGTTCCTCAGACAGTAATCCATGCCATGCTCGAAGG
CTAGAGCAAGGTGTTCCAACGAACATGTAGACCAGTGAGTTGGTCCAGACGAGCCGCTGG
ATGACGCCATTATACATTTCTCTTCAGGACAGCCGCAATCTGGTCCATCGTGTTCCATAC
CAAAATTGTGGCCCATCTCGTGGGCGACAGTAGCCGCGACCAAACCAACGACATTCGAGT
GATCCATGGAAACGCCACCCGAGAATTCATAGGTACATATCGGTCCCTTGAGAGCCTTGC
CGACTACACCGCCATCGAAAGTGATTCGCGTTAGCAGCTGGGCGTTATCGTTGGGAATAT
CCTGAACCAACTTCTCCCTGCGGTAACGTAGAAAATTCGACAGCGTGGTGTCGCCATTCG
GCGAGAGTGATATCTCGTCTGACTCGGACCAAACCTGCACGCCGACCAGGGCGATGAATA
TGTTCAACGGCATATACAGAGCGTTGATAATGTTGGCGATATCCTTACAGTGCTGATGCA
CTTTGTCCAGGTTCTCGTCAAGCGCAGTATATTCCTTCTTGTCGATTACGAGTACTAACT
CCACGTAACGTGACTGTCTGTTCGCGTTATAAGGCCCACGGATAATTTCAGCCGCTCTTT
TGTGCCTGGAGAACCTTTTAATCTGGCGATGATCACGAGGGAGAACGTCGTGCGGCGATG
TGCCTTCGTAACCACACGTATTATTGGCAATGA
>TRINITY_DN43602_c0_g6_i4 len=953 path=[32035:0-69 32230:70-91 32211:92-93 32182:94-135 32241:136-159 32221:160-279 @32234@!:280-448 32246:449-469 32233:470-550 @32217@!:551-688 32247:689-698 31933:699-721 32165:722-886 31996:887-952] [-1, 32035, 32230, 32211, 32182, 32241, 32221, 32234, 32246, 32233, 32217, 32247, 31933, 32165, 31996, -2]
CGCAACTTGCATTACTGTGCAGCATACAGGTGGTCACGTTGCAACAGGGATTGTCGCAGT
TCTCCTTCAAACCGCAGTCACATTGCTCACCCGGCTCAACAAATCCATTACCGCATATGG
GACTGTCGAAGAGCTTCTGCGGCTTGTTCCTCAGACAGTAATCCATGCCATGCTCGAAGG
CTAGAGCAAGGTGTTCCAACGAACATGTAGACCAGTGAGTTGGTCCAGACGAGCCGCTGG
ATGACGCCATTATACATTTCTCTTCAGGACAGCCGCAATCTGGTCCATCGTGTTCCATAC
CAAAATTGTGGCCCATCTCGTGGGCGACAGTAGCCGCGACCAAACCAACGACATTCGAGT
GATCCATGGAAACGCCACCCGAGAATTCATAGGTACATATCGGTCCCTTGAGAGCCTTGC
CGACTACACCGCCATCGAAAGTGATTCGCCTGTTGTTGGGGAAATAAATATCAGTCACTA
TGTACTATGCTAGATGAAACACATAGCATAGATGTATCTGTATACTCACGTTAGCAGCTG
GGCGTTATCGTTGGGAATATCCTGAACCAACTTCTCCCTGCGGTAACGTAGAAAATTCGA
CAGCGTGGTGTCGCCATTCGGCGAGAGTGATATCTCGTCTGACTCGGACCAAACCTGCAC
GCCGACCAGGGCGATGAATATGTTCAACGGCATATACAGAGCGTTGATAATGTTGGCGAT
ATCCTTACAGTGCTGATGCACTTTGTCCAGGTTCTCGTCAAGCGCAGTATATTCCTTCTT
GTCGATTACGAGTACTAACTCCACGTAACGTGACTGTCTGTTCGCGTTATAAGGCCCACG
GATAATTTCAGCCGCTCTTTTGTGCCTGGAGAACCTTTTAATCTGGCGATGATCACGAGG
GAGAACGTCGTGCGGCGATGTGCCTTCGTAACCACACGTATTATTGGCAATGA
>TRINITY_DN43602_c0_g6_i5 len=673 path=[32098:0-79 @32234@!:80-248 32150:249-270 @32217@!:271-408 32247:409-418 31933:419-441 32165:442-606 31996:607-672] [-1, 32098, 32234, 32150, 32217, 32247, 31933, 32165, 31996, -2]
AAATGAAATTTTTTAAACGTTGAAAATATTTAAGAGGTATACAAATATATAACGTACTTC
TCTTCAGGACAGCCGCAATCTGGTCCATCGTGTTCCATACCAAAATTGTGGCCCATCTCG
TGGGCGACAGTAGCCGCGACCAAACCAACGACATTCGAGTGATCCATGGAAACGCCACCC
GAGAATTCATAGGTACATATCGGTCCCTTGAGAGCCTTGCCGACTACACCGCCATCGAAA
GTGATTCGCGTTAGCAGCTGGGCGTTATCGTTGGGAATATCCTGAACCAACTTCTCCCTG
CGGTAACGTAGAAAATTCGACAGCGTGGTGTCGCCATTCGGCGAGAGTGATATCTCGTCT
GACTCGGACCAAACCTGCACGCCGACCAGGGCGATGAATATGTTCAACGGCATATACAGA
GCGTTGATAATGTTGGCGATATCCTTACAGTGCTGATGCACTTTGTCCAGGTTCTCGTCA
AGCGCAGTATATTCCTTCTTGTCGATTACGAGTACTAACTCCACGTAACGTGACTGTCTG
TTCGCGTTATAAGGCCCACGGATAATTTCAGCCGCTCTTTTGTGCCTGGAGAACCTTTTA
ATCTGGCGATGATCACGAGGGAGAACGTCGTGCGGCGATGTGCCTTCGTAACCACACGTA
TTATTGGCAATGA
>TRINITY_DN43602_c0_g6_i7 len=489 path=[32098:0-79 @32234@!:80-248 32150:249-270 @32217@!:271-408 32247:409-418 32147:419-460 32148:461-488] [-1, 32098, 32234, 32150, 32217, 32247, 32147, 32148, -2]
AAATGAAATTTTTTAAACGTTGAAAATATTTAAGAGGTATACAAATATATAACGTACTTC
TCTTCAGGACAGCCGCAATCTGGTCCATCGTGTTCCATACCAAAATTGTGGCCCATCTCG
TGGGCGACAGTAGCCGCGACCAAACCAACGACATTCGAGTGATCCATGGAAACGCCACCC
GAGAATTCATAGGTACATATCGGTCCCTTGAGAGCCTTGCCGACTACACCGCCATCGAAA
GTGATTCGCGTTAGCAGCTGGGCGTTATCGTTGGGAATATCCTGAACCAACTTCTCCCTG
CGGTAACGTAGAAAATTCGACAGCGTGGTGTCGCCATTCGGCGAGAGTGATATCTCGTCT
GACTCGGACCAAACCTGCACGCCGACCAGGGCGATGAATATGTTCAACGGCATATACAGC
TGCAAACACATTGAGATATATCGTACTGTATTTTACATAGAGATTTCGCGGTACCGTGGA
ACGCGGTAA
>TRINITY_DN43602_c0_g6_i8 len=769 path=[32035:0-69 32230:70-91 32211:92-93 32182:94-135 32241:136-159 32221:160-279 @32234@!:280-448 32246:449-469 32233:470-550 @32217@!:551-688 32247:689-698 32147:699-740 32148:741-768] [-1, 32035, 32230, 32211, 32182, 32241, 32221, 32234, 32246, 32233, 32217, 32247, 32147, 32148, -2]
CGCAACTTGCATTACTGTGCAGCATACAGGTGGTCACGTTGCAACAGGGATTGTCGCAGT
TCTCCTTCAAACCGCAGTCACATTGCTCACCCGGCTCAACAAATCCATTACCGCATATGG
GACTGTCGAAGAGCTTCTGCGGCTTGTTCCTCAGACAGTAATCCATGCCATGCTCGAAGG
CTAGAGCAAGGTGTTCCAACGAACATGTAGACCAGTGAGTTGGTCCAGACGAGCCGCTGG
ATGACGCCATTATACATTTCTCTTCAGGACAGCCGCAATCTGGTCCATCGTGTTCCATAC
CAAAATTGTGGCCCATCTCGTGGGCGACAGTAGCCGCGACCAAACCAACGACATTCGAGT
GATCCATGGAAACGCCACCCGAGAATTCATAGGTACATATCGGTCCCTTGAGAGCCTTGC
CGACTACACCGCCATCGAAAGTGATTCGCCTGTTGTTGGGGAAATAAATATCAGTCACTA
TGTACTATGCTAGATGAAACACATAGCATAGATGTATCTGTATACTCACGTTAGCAGCTG
GGCGTTATCGTTGGGAATATCCTGAACCAACTTCTCCCTGCGGTAACGTAGAAAATTCGA
CAGCGTGGTGTCGCCATTCGGCGAGAGTGATATCTCGTCTGACTCGGACCAAACCTGCAC
GCCGACCAGGGCGATGAATATGTTCAACGGCATATACAGCTGCAAACACATTGAGATATA
TCGTACTGTATTTTACATAGAGATTTCGCGGTACCGTGGAACGCGGTAA
>TRINITY_DN43602_c0_g6_i9 len=485 path=[32035:0-69 32230:70-91 32211:92-93 32182:94-135 32241:136-159 32221:160-279 @32234@!:280-448 32246:449-469 31930:470-484] [-1, 32035, 32230, 32211, 32182, 32241, 32221, 32234, 32246, 31930, -2]
CGCAACTTGCATTACTGTGCAGCATACAGGTGGTCACGTTGCAACAGGGATTGTCGCAGT
TCTCCTTCAAACCGCAGTCACATTGCTCACCCGGCTCAACAAATCCATTACCGCATATGG
GACTGTCGAAGAGCTTCTGCGGCTTGTTCCTCAGACAGTAATCCATGCCATGCTCGAAGG
CTAGAGCAAGGTGTTCCAACGAACATGTAGACCAGTGAGTTGGTCCAGACGAGCCGCTGG
ATGACGCCATTATACATTTCTCTTCAGGACAGCCGCAATCTGGTCCATCGTGTTCCATAC
CAAAATTGTGGCCCATCTCGTGGGCGACAGTAGCCGCGACCAAACCAACGACATTCGAGT
GATCCATGGAAACGCCACCCGAGAATTCATAGGTACATATCGGTCCCTTGAGAGCCTTGC
CGACTACACCGCCATCGAAAGTGATTCGCCTGTTGTTGGGGAAATAAATAATTTTATATT
GTCTA
>TRINITY_DN43191_c3_g2_i3 len=8062 path=[21785:0-25 21786:26-28 22072:29-199 22080:200-201 22062:202-319 22044:320-371 22023:372-395 22060:396-425 22042:426-449 22071:450-533 21977:534-569 @22059@!:570-674 22020:675-711 22070:712-744 22040:745-768 22058:769-1122 21927:1123-1147 22039:1148-1392 21820:1393-1416 22057:1417-1535 21954:1536-1544 22079:1545-1545 22076:1546-1569 22069:1570-1890 @22056@!:1891-2072 22081:2073-2078 22036:2079-2371 21917:2372-2395 22055:2396-2401 22035:2402-2779 21895:2780-2803 22068:2804-2930 22054:2931-3278 22012:3279-3514 22075:3515-3865 21911:3866-3889 22067:3890-3949 22082:3950-3950 22010:3951-4057 21974:4058-4081 22052:4082-4213 21969:4214-4237 22032:4238-4324 21964:4325-4343 22066:4344-4351 22051:4352-4375 22031:4376-4713 21809:4714-4737 22008:4738-4980 21946:4981-5004 22065:5005-5080 22050:5081-5081 22030:5082-5155 22083:5156-5179 22086:5180-5207 22073:5208-5210 22063:5211-5230 22084:5231-5262 22028:5263-5363 21812:5364-5383 @22047@!:5384-5500 22002:5501-5839 21892:5840-5863 22046:5864-6783 @22026@!:6784-7211 21842:7212-7233 21843:7234-8061] [-1, 21785, 21786, 22072, 22080, 22062, 22044, 22023, 22060, 22042, 22071, 21977, 22059, 22020, 22070, 22040, 22058, 21927, 22039, 21820, 22057, 21954, 22079, 22076, 22069, 22056, 22081, 22036, 21917, 22055, 22035, 21895, 22068, 22054, 22012, 22075, 21911, 22067, 22082, 22010, 21974, 22052, 21969, 22032, 21964, 22066, 22051, 22031, 21809, 22008, 21946, 22065, 22050, 22030, 22083, 22086, 22073, 22063, 22084, 22028, 21812, 22047, 22002, 21892, 22046, 22026, 21842, 21843, -2]
TGCTGCTGCTGCTGCTGCTGCTGCTGCTGTTGTTGCTGTTGTTGCTGCTGCTGCGGCGGC
TGCGGCTGCTGCTGTTGCTGCGCCTGTTGCTGCACCGGCATCGCAGGCGGCGGTGGTGGC
TGCTGCGGCGGCCGGTGCTGCACTCCTCCTCCTCCTCCTCCTCCATTCTCACTAGTCCAC
CGGGCTACTTGTTGTTGAGCTTGAATAAATGCATCACTAGAAAATAATAAGATTACACGA
GCCCATTGGATCTAGTCCACCGCCACTAATGCTGCATTCGAACGCAGGACGTAACAACAT
TCAGTAAATGGAGCCAAGTGGTGAGATCAGTCGACCCAGAAACGGGAGCTGTTGATGTGT
ACGTGATTATTCTCTAGGAGCTTTATAACCGAGTCACTGCGCTAAAAAGTTTATAGAATA
AGAAAGAGTTGTAAGGCTGAGAAATGACAAATCGGCAAACATTCTTAGTTCTTAAAACTG
AAAACTAGCTGAAAAATTGTAGTTCTAATGAATACATTATATCAAGATACAATTGAATTA
CTCAATTAAAACAATATTCCTTATTTATGGCGTAAAAAATTCTCCCTTAATAAAAGTTTT
ACTTACAATTTTGTATATCATGTACAATTTTATCTCGAATAATTTAAATGTCTAACTATA
TAACTTTTCTGTTAAATATATCAATATACATATTTTTTATGATTTTTATAATGATATTTA
ATTAATGTTATACGTAGAATTTATTCGTTTTATTACAACTTTATTCTAACTCCAATTAAA
TTCAAATTGGACTCTATAGAGGAAATATCACGTACACATATTAATTGAAAAGTTAATTAA
AACATTTAAAGCACGTGCGAAGCTCTCATCATTACGATTGCTATTTTAATTTAACATTCC
TTAAACACATTATCGTCAAACATACTAACAAAGAGAAACTTCAGATAAGGATAAGTGCGT
ACATCAATCACAATGTGGTTCATTTCATTGCGCGAAATAGGAAAAAAATCTCTTATAGTC
ACTTGAGAAATTCATCTACCATAGTTTAATGAGTTTTTGCAATGCAAAATGCTAGCGACA
TGCATGAGATTTGGTCATGAGGTTTGTTAGATGTCCCAGATCTAATGTTTAGCATTAATC
TATTGCATAAAGGTTAATTGAAAATAAATTCAATACTTAACAATAAGTATCAATATTTAA
TCTACGCTATTGGAAAAAGACTATCTAATAGATTTGGGATGTATTTGTATCTCGAGTTGA
CTAGCCACACATGTGTGTTGTTATTGTTTCGAGCAACATTCATACAATGCAGAAGCAAAT
GAAAAAGCATGCAGACTTTCGTGTGCATTTAGCTTCTCTCTGCAAAATTGTATACATTGC
ATTATTTTTAATTCAATCTACGATGCAATTGCATACGTTGCAACTGCGGAATTAAATATT
GTATGCCGAGTCCATTTATACTTTACGTAGATTTCAGCCAACAAGATTGCGATTCTCACA
ATACTAACAATTTTCTGTTTTATATATATATATATATACGTTGTATCCGCGATAACGAAA
AAATCTTTCTAACAATTACACATATAATTTTGTCTAAAATCCTGCTTTCTCTTAAATTGT
TATTAAATTGCGCCTTTTGTTAACGTGCGATTTTCATGTCAGTTTTTATCATCCATATTT
CGATTCATTTTTTTTTCCGCAAACGACAACACATGCACCATCCTTATCTGAGATATGTGT
GAGTGAATTGTGGGATTCGTGATAGAGGGAAGTGATACAGACGTGAGCCGATAACATGTC
TCGGTGACAGTGAATAATTGCTACTAGTGAAGCCGTAGGATTTTTCGTGACGCAGAGTCT
TGCAATACCTTTCACAATCGGGTGTTTCACCCCTAGTATTTGAGCCTCTGTCAGGATCGG
CAGTTTCATAGATACCCTCGTCCTCGGGGTGCATTTGATGGGAGTGTTGATGGGTGTGTT
GATGATTGCCGTAAGGACTTCGGGACGTCGGCTGACGGTATCTACCGTAGACGAATCTAC
TAGTGTCCTCGTCGCGGCCGCGGCTACATCTTCTGCTTCTACGTAGGAAATCCAATCAAT
TCCTGCATAAGTCCACGGGCTACGCGACGCTCTCACTCTGAGCGCTGAGAATTTTATACG
CTACTTCGGGGAATTTAATTCCTGTTCCTTGATATATTTGACAACTTAATTTACATATTA
TGTATATATAAAATTTATATAACAGATACTCGGATGATTTATCTCTATTTCTTCTATCTT
TTTCTTATTGTTTAATTAATCAATTGTCTGTATGCTCTTTATATAACTCGTAATGTGTAA
TAATTTATTTTTTCTATTTTTTTCCAGAATGCGGCAACAGCGACATTCACACCTGGTATC
GGTAAGTCAATTTCACTTGATGCTAAAGAATTCATGTACAATTCTGCTGCTACTCGGCGC
CTCATTAACATTTTAATTGGAGCACAATTATTATTATGATGAAGCTTGTTACGTCGATTA
TTTAGTATAAACAGACTCCGCATCTTATGCCTTGGATAAATTTTCTATGCGTAAATAGTT
ATTAATGATTTATTACCAAGTGTGTATCCCTTTCTCGTTATTCTTGCGCGTGTTTTACTG
TAATCTACGGTTTCGCAAAACATCGAATATAGTGTCTGATATACATAAATAAATGCGTCG
AGTCTGACAGCCTTCTGATGCGCAAGATAGAAAGCAGAATAAGATAATAAGTTAACCCTC
TCATTCTATTAGAATTATTTCTATTACTTTGATACAAAATGCATCAATTTGCATTTCTTC
TTTATTTCGAGGTTTTTATGTACTTATTTTTAAATATTATATAATTTTGCATATCATTTT
TCATATAAGAGTTTACTTTTAATTTTATTTCTGGAGACCGGTGATATATACGATATTAGA
AGTAACAAGGGGAAGAGGGGAGTAGAATATACATATAACGTGAATATATGTATATTGATT
ATGTAGAAATTCTATATAAAAATTACATTTAAATAACCGATTTAGATAAATAATAAAATT
GAATTAAAAAACGTAAATTATAATATATTCATAAAAATATTTTTATGGCAGTTTGCCATT
TCCAATAAATTGACATATGAGAGGGTTAAGATAATAAGTTGGCGAAAGAGAAGATAGTAA
GCGATTCACAGTGAGAGTTATGGCAGCGTGTGAAATGTCTGCTGACAATAATTGTGATTA
ACAAAGTATGAAGAAGCTCAAACGTATTTAGCCAATCGTTTCGATAAGAATACACCGTTG
AATTAAAACGAATGTCTAATTTACAAAGTATTGCTAAAACGTCTAAGAATATTTCTCGTG
TACTGTAATAAACATCCTTGTAATTCGAAATTATTATCTCAATGTCATTTCGAAATTAAC
GCTCATTGTCTGAATTGAGTTTAAAAGCTTGTTTGTCATAAGCGCGCGTATTTTTCTCTT
ATAAGTTCTTACCCTTGTGATGACTCGCTACAAACGGAAGAATCGATTCTGTAGTGTCGA
TCCGGTTCGCCCTCCGATGTTCGAATCTCTTCGGATCCACTCGGACTCATCTGGCCAGTC
ATGTAGGGTCTCGCAGTGGCTCGGTCCTCGAGTTGACGAATGATATCCTCGAGAGTGCGT
ATACGAATAGTGCCGCACGGCGGCTGCAGCTCCACGTCGTCATCCTCTTCTTCCTGTCCG
TTGTCAATACCGTTGTCCTGACCATCGGTGTCCTTGCGATACACATAGCCGCATTCGGCC
AGCGACTTGCGTAGCGCGTCCTCGTCAAGAAGATTGCTACTGCCCGATGGAGTGCCCACA
AGATCGCGACGACTCGCCGCGTTCTTGAGCACCTCGAGTATGTCCTCGTGATAGCCATTT
AATTGGTTGAGAGTTCTTTCCACGTGTTCAATCGCACCTCCATCTAGTCCTGGCAAATAT
GTGACTCGAGTTACTCCATAAAAAAAACTTTCGGTGGTGCAGTTTACGTTAAACCTTTCG
TGCGTAATTTCTTTCGTCTCCCATTATACTTTTTTTCGAGATTAATAAATTTCTCTTGCA
TATATATTCATGAATTTATATTTTCTTACTAATACTTAATTAATTTCCTTACGAGATTTT
ATAGGACGAAAACTATCCTAGTCTAATTTATTTGCACATAATAAAATGTAAATTTGAAAT
ATGAAATTAATCAGCGCACGAAAGAATTAAGTGATTAAAAAATTTTTTTAAATGATCCTT
TTTATGACAATTTTATATTAACCCCTTATATCTTAAGATGATATTAAATCCCAGGATAAA
TTTTTTATAATGTTAGGTTTTATAATTATACAGATATATATTTAAGTAATTTGTATTTGC
TAACCGTATGTATTTCATGAGGAAAATGAAGTATTTAAGAATCACTGATTTATAAAGGGT
TAACGTTCATGAAGAATTGATGCAAAAAGTTCGAACTCGTAAGGAATCGAAAGACAATCG
AGCATGTAGTGTACGCAAGTACTTGTACGCAAAATTGTGTATAATTTTTTTAGACTCTCG
CTTATTTGGAAATTAAAAATATCAGCACAGTATCTTCGTAATCGCCTCTGTAACAGAGTA
GAAAATTGCTATTTATTGTTAGTTATGCAAGAAACTAAAAATATTTTCTTCATCGGATAA
AATGTGAAGAGAACTGGATATTTTTATTTAATTTTCGTATTTTACATATAATATTTATTA
ACGTGCACAAAATAAAATATTAATGCTAAGTACGATTTAATAAAATTAGTTATCACTCCA
AATAAATTAAAAGTAATACAATTAATGTATGTTTAATGTATGTTTAAAAAATTTTTAAAG
AAATATGTTTTTTGCTGTGATTCTGTGTCATTGTAACATTTTACGATTGTTTGTATATTG
TTGAGCTACTAATTTCGATTAACTTGATCGCTTGAACTTTCGATTCGCCAAAATTCGACC
TTTTTTCAACTATTCTTCACGAGATATCGTGAGTCATCATGCTCACTTGATGTGTTACAA
CTATCAGGCATTACAATACCGTAACCACCGTGTTTCTTTAAAATTCCCTTCTCAGGCAAC
TTTGTGAGATTGTTTGATGGGAGATCAATGAAAGAGACAACTTCCTCTGCTCCCGTACCT
CCATCTTCCTCCTCCACGCCGAGCCTCTTCGGCTGCGGTTTATGCTCCCTGTACTGAGGC
ATACTGCCGAAAGTGAGGATCTTGTTAACCGTGTCCAATGCCGCAACTTCCGCATGATGA
TTGCCGGAAACGCCGCTGTAGCTCTTCTGCTGCGGCTTCTTTGAGTATGGCGGGTCGTAT
TTCTGGACGGTGCTCTTCCTTCTGAGACAGAGGGAGAAGTTTTTATGTACTACGACTGAC
CTGTAGCAGAGAGCCATCAGAGCAAATACTACGAAAACACCCCCTACCACCGACATGAGC
ATACCAACTAAAAATACAGTGTTAGAGCCGTGGTAGTTCTCGTAGGGGGTTTCTATCTTT
TCCAAGTTAGAATCAGATTTATGCACTGCTTCAGTTGTGGATGTCGTTGGCGGTGCTGTC
GGGATAGATTGCTCTATGGAACAATCCGGTCCACTCCAACCGGGAAAGCAGTAACACCTG
TTGGCATTCGTACATACGCCATTTCCCGAGCATTCTTTGTCGTCGTGATTGCTAGGACAT
TTTTCTTGATCTATGTGTGGAAACAAGCTCGTGCAAGTTTGATTCACACAAATCAAATTA
TCACCGCAGGATGTGCCATCACGAACCAATCCCATTCCAGGCATATCGGATCCTTCCACT
CTTCCAGTCGTAGCTTTGCACTCATATTCCTGATTTCTGATGGAAATTATAGTTCTAGTA
TGTAAATCTTTCATTCCATCGATTACTGGTTGCTTGCTTCCTTGTTGACATTGAAGAGAT
CCACAACGAACGTTTTCAGCTTCACATTTGATAAGATGACCGCTGGAGTCGGTACCGCAA
TGACCGTTGATGGATCCCTTAGAATTAAATTGCTCGAAACATTCTTGATCGGCGGCCATT
CCACCGTAACCCCATACTTGCTCGCATTGCAAATCCAGTGCGGGACAAACTCCGTTGAAA
CAATAGCCAGCACTATTCGAGCACGGGTTGCCGTTCTTCTTAAAAACATCCGGTGGACAT
TGACCGGTGTCGCCGGAGCACACTTCTGGCAAATCGCATTCGTTCGACGATTCGCGGCAG
ACGACACCGCGAGCACGGAGCTTGCAATCGCTGCAACAAGGACCGGTCGCGCATTCGGCC
TCCGTCGTCAGCTTGCAGGTGATAGGATCGCAACAAGGATCGTACTCCTTGCATTCCTCG
ATCGATCCGCAGTCGCATTGTTCCCCGTCGTCGATTACCCTGTTTCCACATGATCTCCTA
ATCTCCAGCTCGTTTGGTTTGTTAAAAAGGCAGATGCCGTGGCCGCTCTTTAAAGCTTCT
ATATAGTCGGTTTTACTACATTCCGAAAACTTATATGGTTGAACGTTTTCTAGACCGACG
ATGGATTGAGCCATGATGCATCCATGCCAATCGCGGCAATTGCAATCATTCCTTCCATCG
TCGTGACTCATGCCGATATTGTGACCGATCATGTGAGCCATGGTACCAGCTAAAAGATGA
GGCTCGTAAGTGTTTAGATCGACGCTGATTCCTACGGATTTTTGGCTGCACACGGTCTCG
GGTACAGCCACCCCTGATTCTCCACCTGAGAAAGTCTCACCCGTGAGCAATTGGGTGGTG
TCCTGAGCAACTTGATACATTCTCCGCATCGTATAATCGTTAAAGCTTAACAAGGCTTGA
TCGATGTCGATACCGTTATCGATTTGCGCTTGGTTGCTGCCCTTCCAAGTTTCGATGTAT
ACGACGGAGACTCTAGTGTTTAATGTACGGAAATACAAATCTGCGATATTAGCAACTTGG
ATGGCATCGTGAACAACCTCAGCTCTGGTACTACCATTTCTTTTGTCAAACATAGCCTTA
TCGATAATGATGGCAGTTTCGATGTATTTGGTTGCTTCACGGACGTCTCTTTTGAATCGA
TTGGAAGTCATATCTGATAGCCCGTAGATGTGCTTCTGCCGGCGGTTCTTTACACGCCAC
TCAAGATTTCCCGAGTTAGCGCAACCTTTGTTAACTTTTGTTCGGGCTTCAAATATAATG
TGAGGATGTTTCGATAAATCGCCGCCGTAGAATGGATGAATGACAAAAGTCTCGTTGCCT
AAGTGAATGACACCGCTGACACCGTTACACGTGTGAAAAGCAGCGCTAGCTCCCGGATAA
TCTCTTACAGTGCCGTGATAATAACAATGTTCTATCTCCTGCTTAGACATTTGTTCCGCA
TCGCCGGTTAAAAAGTCTTTCTGTATAAGATTTGGAGCTAAAAGTTGCGTATTTAATTCT
AAGTCTAGACGAAATTTGTGATTAAAGGCCTTGATCAGAAGAGACGTCCGGTGAAAATGT
CTCCCTGTTCTCATTCTGCCTCTAGGATTCTGATATCCTCCATCTCCGTAACCTCTTTGA
GGAAACTTCGGTACGCCGACTTCTCTCGTGGATATCCCCATTTTCTCGTGATGCCGTAGC
TGTACCGGATAGATGATCTGATAGTAATGACCACCGATATTTCGTATTAGCTCTTGGTTT
TGTCGATATTCGTGTAGTAGTCGTTCGACCTCACCAGCGGGAGTTTCTTCTTCTTTCCAA
AAGGAATCATCTAAGGTGTAGTCTGCTTCTCGCTTGGATGTGGTGTCGGCTAAGCTGCTA
ATAAATCCACGTACGGCAATCACGAGAACAAAGAGTCCACAGTGTAGCCAGAACATGTTT
ACGTCTTAACAACATTGTTTAATTCCATATTACATGACGCTCGTGAAACACTGCGACGAT
GGCGGCTGCTGCGATCCCGACGGGCTTTACAGGATTATTCATTACTACGCGCATAATCAC
CGACGTCTACCACCTCCTCGATCATTAGACGCGGCACGCGGAGCCGAGCGGAACGGAGCG
TAGCGAAGCGGATCGGAGCGGA
>TRINITY_DN43191_c3_g2_i5 len=8054 path=[21785:0-25 21786:26-28 22072:29-199 22080:200-201 22062:202-319 22044:320-371 22023:372-395 22060:396-425 22042:426-449 22071:450-533 21977:534-569 @22059@!:570-674 22019:675-705 22070:706-738 22040:739-762 22058:763-1116 21927:1117-1141 22039:1142-1386 21820:1387-1410 22057:1411-1529 22038:1530-1536 22079:1537-1537 22076:1538-1561 22069:1562-1882 @22056@!:1883-2064 22081:2065-2070 22036:2071-2363 21917:2364-2387 22055:2388-2393 22035:2394-2771 21895:2772-2795 22068:2796-2922 22054:2923-3270 22012:3271-3506 22075:3507-3857 21911:3858-3881 22067:3882-3941 22082:3942-3942 22010:3943-4049 21974:4050-4073 22052:4074-4205 21969:4206-4229 22032:4230-4316 21964:4317-4335 22066:4336-4343 22051:4344-4367 22031:4368-4705 21809:4706-4729 22008:4730-4972 21946:4973-4996 22065:4997-5072 22050:5073-5073 22030:5074-5147 22083:5148-5171 22086:5172-5199 22073:5200-5202 22063:5203-5222 22084:5223-5254 22028:5255-5355 21812:5356-5375 @22047@!:5376-5492 22002:5493-5831 21892:5832-5855 22046:5856-6775 @22026@!:6776-7203 21842:7204-7225 21843:7226-8053] [-1, 21785, 21786, 22072, 22080, 22062, 22044, 22023, 22060, 22042, 22071, 21977, 22059, 22019, 22070, 22040, 22058, 21927, 22039, 21820, 22057, 22038, 22079, 22076, 22069, 22056, 22081, 22036, 21917, 22055, 22035, 21895, 22068, 22054, 22012, 22075, 21911, 22067, 22082, 22010, 21974, 22052, 21969, 22032, 21964, 22066, 22051, 22031, 21809, 22008, 21946, 22065, 22050, 22030, 22083, 22086, 22073, 22063, 22084, 22028, 21812, 22047, 22002, 21892, 22046, 22026, 21842, 21843, -2]
TGCTGCTGCTGCTGCTGCTGCTGCTGCTGTTGTTGCTGTTGTTGCTGCTGCTGCGGCGGC
TGCGGCTGCTGCTGTTGCTGCGCCTGTTGCTGCACCGGCATCGCAGGCGGCGGTGGTGGC
TGCTGCGGCGGCCGGTGCTGCACTCCTCCTCCTCCTCCTCCTCCATTCTCACTAGTCCAC
CGGGCTACTTGTTGTTGAGCTTGAATAAATGCATCACTAGAAAATAATAAGATTACACGA
GCCCATTGGATCTAGTCCACCGCCACTAATGCTGCATTCGAACGCAGGACGTAACAACAT
TCAGTAAATGGAGCCAAGTGGTGAGATCAGTCGACCCAGAAACGGGAGCTGTTGATGTGT
ACGTGATTATTCTCTAGGAGCTTTATAACCGAGTCACTGCGCTAAAAAGTTTATAGAATA
AGAAAGAGTTGTAAGGCTGAGAAATGACAAATCGGCAAACATTCTTAGTTCTTAAAACTG
AAAACTAGCTGAAAAATTGTAGTTCTAATGAATACATTATATCAAGATACAATTGAATTA
CTCAATTAAAACAATATTCCTTATTTATGGCGTAAAAAATTCTCCCTTAATAAAAGTTTT
ACTTACAATTTTGTATATCATGTACAATTTTATCTCGAATAATTTAAATGTCTAACTATA
TAACTTTTCTGTTAAGTATATCAATATTTTTTATGATTTTTATAATGATATTTAATTAAT
GTTATACGTAGAATTTATTCGTTTTATTACAACTTTATTCTAACTCCAATTAAATTCAAA
TTGGACTCTATAGAGGAAATATCACGTACACATATTAATTGAAAAGTTAATTAAAACATT
TAAAGCACGTGCGAAGCTCTCATCATTACGATTGCTATTTTAATTTAACATTCCTTAAAC
ACATTATCGTCAAACATACTAACAAAGAGAAACTTCAGATAAGGATAAGTGCGTACATCA
ATCACAATGTGGTTCATTTCATTGCGCGAAATAGGAAAAAAATCTCTTATAGTCACTTGA
GAAATTCATCTACCATAGTTTAATGAGTTTTTGCAATGCAAAATGCTAGCGACATGCATG
AGATTTGGTCATGAGGTTTGTTAGATGTCCCAGATCTAATGTTTAGCATTAATCTATTGC
ATAAAGGTTAATTGAAAATAAATTCAATACTTAACAATAAGTATCAATATTTAATCTACG
CTATTGGAAAAAGACTATCTAATAGATTTGGGATGTATTTGTATCTCGAGTTGACTAGCC
ACACATGTGTGTTGTTATTGTTTCGAGCAACATTCATACAATGCAGAAGCAAATGAAAAA
GCATGCAGACTTTCGTGTGCATTTAGCTTCTCTCTGCAAAATTGTATACATTGCATTATT
TTTAATTCAATCTACGATGCAATTGCATACGTTGCAACTGCGGAATTAAATATTGTATGC
CGAGTCCATTTATACTTTACGTAGATTTCAGCCAACAAGATTGCGATTCTCACAATACTA
ACAATTTTCTGTTTTATATATATATATATACGTTGTATCCGCGATAACGAAAAAATCTTT
CTAACAATTACACATATAATTTTGTCTAAAATCCTGCTTTCTCTTAAATTGTTATTAAAT
TGCGCCTTTTGTTAACGTGCGATTTTCATGTCAGTTTTTATCATCCATATTTCGATTCAT
TTTTTTTTCCGCAAACGACAACACATGCACCATCCTTATCTGAGATATGTGTGAGTGAAT
TGTGGGATTCGTGATAGAGGGAAGTGATACAGACGTGAGCCGATAACATGTCTCGGTGAC
AGTGAATAATTGCTACTAGTGAAGCCGTAGGATTTTTCGTGACGCAGAGTCTTGCAATAC
CTTTCACAATCGGGTGTTTCACCCCTAGTATTTGAGCCTCTGTCAGGATCGGCAGTTTCA
TAGATACCCTCGTCCTCGGGGTGCATTTGATGGGAGTGTTGATGGGTGTGTTGATGATTG
CCGTAAGGACTTCGGGACGTCGGCTGACGGTATCTACCGTAGACGAATCTACTAGTGTCC
TCGTCGCGGCCGCGGCTACATCTTCTGCTTCTACGTAGGAAATCCAATCAATTCCTGCAT
AAGTCCACGGGCTACGCGACGCTCTCACTCTGAGCGCTGAGAATTTTATACGCTACTTCG
GGGAATTTAATTCCTGTTCCTTGATATATTTGACAACTTAATTTACATATTATGTATATA
TAAAATTTATATAACAGATACTCGGATGATTTATCTCTATTTCTTCTATCTTTTTCTTAT
TGTTTAATTAATCAATTGTCTGTATGCTCTTTATATAACTCGTAATGTGTAATAATTTAT
TTTTTCTATTTTTTTCCAGAATGCGGCAACAGCGACATTCACACCTGGTATCGGTAAGTC
AATTTCACTTGATGCTAAAGAATTCATGTACAATTCTGCTGCTACTCGGCGCCTCATTAA
CATTTTAATTGGAGCACAATTATTATTATGATGAAGCTTGTTACGTCGATTATTTAGTAT
AAACAGACTCCGCATCTTATGCCTTGGATAAATTTTCTATGCGTAAATAGTTATTAATGA
TTTATTACCAAGTGTGTATCCCTTTCTCGTTATTCTTGCGCGTGTTTTACTGTAATCTAC
GGTTTCGCAAAACATCGAATATAGTGTCTGATATACATAAATAAATGCGTCGAGTCTGAC
AGCCTTCTGATGCGCAAGATAGAAAGCAGAATAAGATAATAAGTTAACCCTCTCATTCTA
TTAGAATTATTTCTATTACTTTGATACAAAATGCATCAATTTGCATTTCTTCTTTATTTC
GAGGTTTTTATGTACTTATTTTTAAATATTATATAATTTTGCATATCATTTTTCATATAA
GAGTTTACTTTTAATTTTATTTCTGGAGACCGGTGATATATACGATATTAGAAGTAACAA
GGGGAAGAGGGGAGTAGAATATACATATAACGTGAATATATGTATATTGATTATGTAGAA
ATTCTATATAAAAATTACATTTAAATAACCGATTTAGATAAATAATAAAATTGAATTAAA
AAACGTAAATTATAATATATTCATAAAAATATTTTTATGGCAGTTTGCCATTTCCAATAA
ATTGACATATGAGAGGGTTAAGATAATAAGTTGGCGAAAGAGAAGATAGTAAGCGATTCA
CAGTGAGAGTTATGGCAGCGTGTGAAATGTCTGCTGACAATAATTGTGATTAACAAAGTA
TGAAGAAGCTCAAACGTATTTAGCCAATCGTTTCGATAAGAATACACCGTTGAATTAAAA
CGAATGTCTAATTTACAAAGTATTGCTAAAACGTCTAAGAATATTTCTCGTGTACTGTAA
TAAACATCCTTGTAATTCGAAATTATTATCTCAATGTCATTTCGAAATTAACGCTCATTG
TCTGAATTGAGTTTAAAAGCTTGTTTGTCATAAGCGCGCGTATTTTTCTCTTATAAGTTC
TTACCCTTGTGATGACTCGCTACAAACGGAAGAATCGATTCTGTAGTGTCGATCCGGTTC
GCCCTCCGATGTTCGAATCTCTTCGGATCCACTCGGACTCATCTGGCCAGTCATGTAGGG
TCTCGCAGTGGCTCGGTCCTCGAGTTGACGAATGATATCCTCGAGAGTGCGTATACGAAT
AGTGCCGCACGGCGGCTGCAGCTCCACGTCGTCATCCTCTTCTTCCTGTCCGTTGTCAAT
ACCGTTGTCCTGACCATCGGTGTCCTTGCGATACACATAGCCGCATTCGGCCAGCGACTT
GCGTAGCGCGTCCTCGTCAAGAAGATTGCTACTGCCCGATGGAGTGCCCACAAGATCGCG
ACGACTCGCCGCGTTCTTGAGCACCTCGAGTATGTCCTCGTGATAGCCATTTAATTGGTT
GAGAGTTCTTTCCACGTGTTCAATCGCACCTCCATCTAGTCCTGGCAAATATGTGACTCG
AGTTACTCCATAAAAAAAACTTTCGGTGGTGCAGTTTACGTTAAACCTTTCGTGCGTAAT
TTCTTTCGTCTCCCATTATACTTTTTTTCGAGATTAATAAATTTCTCTTGCATATATATT
CATGAATTTATATTTTCTTACTAATACTTAATTAATTTCCTTACGAGATTTTATAGGACG
AAAACTATCCTAGTCTAATTTATTTGCACATAATAAAATGTAAATTTGAAATATGAAATT
AATCAGCGCACGAAAGAATTAAGTGATTAAAAAATTTTTTTAAATGATCCTTTTTATGAC
AATTTTATATTAACCCCTTATATCTTAAGATGATATTAAATCCCAGGATAAATTTTTTAT
AATGTTAGGTTTTATAATTATACAGATATATATTTAAGTAATTTGTATTTGCTAACCGTA
TGTATTTCATGAGGAAAATGAAGTATTTAAGAATCACTGATTTATAAAGGGTTAACGTTC
ATGAAGAATTGATGCAAAAAGTTCGAACTCGTAAGGAATCGAAAGACAATCGAGCATGTA
GTGTACGCAAGTACTTGTACGCAAAATTGTGTATAATTTTTTTAGACTCTCGCTTATTTG
GAAATTAAAAATATCAGCACAGTATCTTCGTAATCGCCTCTGTAACAGAGTAGAAAATTG
CTATTTATTGTTAGTTATGCAAGAAACTAAAAATATTTTCTTCATCGGATAAAATGTGAA
GAGAACTGGATATTTTTATTTAATTTTCGTATTTTACATATAATATTTATTAACGTGCAC
AAAATAAAATATTAATGCTAAGTACGATTTAATAAAATTAGTTATCACTCCAAATAAATT
AAAAGTAATACAATTAATGTATGTTTAATGTATGTTTAAAAAATTTTTAAAGAAATATGT
TTTTTGCTGTGATTCTGTGTCATTGTAACATTTTACGATTGTTTGTATATTGTTGAGCTA
CTAATTTCGATTAACTTGATCGCTTGAACTTTCGATTCGCCAAAATTCGACCTTTTTTCA
ACTATTCTTCACGAGATATCGTGAGTCATCATGCTCACTTGATGTGTTACAACTATCAGG
CATTACAATACCGTAACCACCGTGTTTCTTTAAAATTCCCTTCTCAGGCAACTTTGTGAG
ATTGTTTGATGGGAGATCAATGAAAGAGACAACTTCCTCTGCTCCCGTACCTCCATCTTC
CTCCTCCACGCCGAGCCTCTTCGGCTGCGGTTTATGCTCCCTGTACTGAGGCATACTGCC
GAAAGTGAGGATCTTGTTAACCGTGTCCAATGCCGCAACTTCCGCATGATGATTGCCGGA
AACGCCGCTGTAGCTCTTCTGCTGCGGCTTCTTTGAGTATGGCGGGTCGTATTTCTGGAC
GGTGCTCTTCCTTCTGAGACAGAGGGAGAAGTTTTTATGTACTACGACTGACCTGTAGCA
GAGAGCCATCAGAGCAAATACTACGAAAACACCCCCTACCACCGACATGAGCATACCAAC
TAAAAATACAGTGTTAGAGCCGTGGTAGTTCTCGTAGGGGGTTTCTATCTTTTCCAAGTT
AGAATCAGATTTATGCACTGCTTCAGTTGTGGATGTCGTTGGCGGTGCTGTCGGGATAGA
TTGCTCTATGGAACAATCCGGTCCACTCCAACCGGGAAAGCAGTAACACCTGTTGGCATT
CGTACATACGCCATTTCCCGAGCATTCTTTGTCGTCGTGATTGCTAGGACATTTTTCTTG
ATCTATGTGTGGAAACAAGCTCGTGCAAGTTTGATTCACACAAATCAAATTATCACCGCA
GGATGTGCCATCACGAACCAATCCCATTCCAGGCATATCGGATCCTTCCACTCTTCCAGT
CGTAGCTTTGCACTCATATTCCTGATTTCTGATGGAAATTATAGTTCTAGTATGTAAATC
TTTCATTCCATCGATTACTGGTTGCTTGCTTCCTTGTTGACATTGAAGAGATCCACAACG
AACGTTTTCAGCTTCACATTTGATAAGATGACCGCTGGAGTCGGTACCGCAATGACCGTT
GATGGATCCCTTAGAATTAAATTGCTCGAAACATTCTTGATCGGCGGCCATTCCACCGTA
ACCCCATACTTGCTCGCATTGCAAATCCAGTGCGGGACAAACTCCGTTGAAACAATAGCC
AGCACTATTCGAGCACGGGTTGCCGTTCTTCTTAAAAACATCCGGTGGACATTGACCGGT
GTCGCCGGAGCACACTTCTGGCAAATCGCATTCGTTCGACGATTCGCGGCAGACGACACC
GCGAGCACGGAGCTTGCAATCGCTGCAACAAGGACCGGTCGCGCATTCGGCCTCCGTCGT
CAGCTTGCAGGTGATAGGATCGCAACAAGGATCGTACTCCTTGCATTCCTCGATCGATCC
GCAGTCGCATTGTTCCCCGTCGTCGATTACCCTGTTTCCACATGATCTCCTAATCTCCAG
CTCGTTTGGTTTGTTAAAAAGGCAGATGCCGTGGCCGCTCTTTAAAGCTTCTATATAGTC
GGTTTTACTACATTCCGAAAACTTATATGGTTGAACGTTTTCTAGACCGACGATGGATTG
AGCCATGATGCATCCATGCCAATCGCGGCAATTGCAATCATTCCTTCCATCGTCGTGACT
CATGCCGATATTGTGACCGATCATGTGAGCCATGGTACCAGCTAAAAGATGAGGCTCGTA
AGTGTTTAGATCGACGCTGATTCCTACGGATTTTTGGCTGCACACGGTCTCGGGTACAGC
CACCCCTGATTCTCCACCTGAGAAAGTCTCACCCGTGAGCAATTGGGTGGTGTCCTGAGC
AACTTGATACATTCTCCGCATCGTATAATCGTTAAAGCTTAACAAGGCTTGATCGATGTC
GATACCGTTATCGATTTGCGCTTGGTTGCTGCCCTTCCAAGTTTCGATGTATACGACGGA
GACTCTAGTGTTTAATGTACGGAAATACAAATCTGCGATATTAGCAACTTGGATGGCATC
GTGAACAACCTCAGCTCTGGTACTACCATTTCTTTTGTCAAACATAGCCTTATCGATAAT
GATGGCAGTTTCGATGTATTTGGTTGCTTCACGGACGTCTCTTTTGAATCGATTGGAAGT
CATATCTGATAGCCCGTAGATGTGCTTCTGCCGGCGGTTCTTTACACGCCACTCAAGATT
TCCCGAGTTAGCGCAACCTTTGTTAACTTTTGTTCGGGCTTCAAATATAATGTGAGGATG
TTTCGATAAATCGCCGCCGTAGAATGGATGAATGACAAAAGTCTCGTTGCCTAAGTGAAT
GACACCGCTGACACCGTTACACGTGTGAAAAGCAGCGCTAGCTCCCGGATAATCTCTTAC
AGTGCCGTGATAATAACAATGTTCTATCTCCTGCTTAGACATTTGTTCCGCATCGCCGGT
TAAAAAGTCTTTCTGTATAAGATTTGGAGCTAAAAGTTGCGTATTTAATTCTAAGTCTAG
ACGAAATTTGTGATTAAAGGCCTTGATCAGAAGAGACGTCCGGTGAAAATGTCTCCCTGT
TCTCATTCTGCCTCTAGGATTCTGATATCCTCCATCTCCGTAACCTCTTTGAGGAAACTT
CGGTACGCCGACTTCTCTCGTGGATATCCCCATTTTCTCGTGATGCCGTAGCTGTACCGG
ATAGATGATCTGATAGTAATGACCACCGATATTTCGTATTAGCTCTTGGTTTTGTCGATA
TTCGTGTAGTAGTCGTTCGACCTCACCAGCGGGAGTTTCTTCTTCTTTCCAAAAGGAATC
ATCTAAGGTGTAGTCTGCTTCTCGCTTGGATGTGGTGTCGGCTAAGCTGCTAATAAATCC
ACGTACGGCAATCACGAGAACAAAGAGTCCACAGTGTAGCCAGAACATGTTTACGTCTTA
ACAACATTGTTTAATTCCATATTACATGACGCTCGTGAAACACTGCGACGATGGCGGCTG
CTGCGATCCCGACGGGCTTTACAGGATTATTCATTACTACGCGCATAATCACCGACGTCT
ACCACCTCCTCGATCATTAGACGCGGCACGCGGAGCCGAGCGGAACGGAGCGTAGCGAAG
CGGATCGGAGCGGA
