# Supplementary material for: Venomix: a simple bioinformatic pipeline for identifying and characterizing toxin gene candidates from transcriptomic data
Source: PeerJ. 2018 Jul 31;6:e5361. doi: 10.7717/peerj.5361 (PMC6074769; doi:10.7717/peerj.5361)
Supplement: Supplemental Information 4 [file peerj-06-5361-s004.gz › FinalOutput_E-20/Zinc_metalloproteinase@disintegrin_107/final.txt]

>P30431
ATRPKGAVQPKYEDAMQYEFKVNGEPVVLHLEKNKGLFSKDYSEIHYSPDGREITTYPPV
EDHCYYHGRIENDADSTASISACNGLKGYFKLQRETYFIEPLKLPDSEAHAVFKYENVEK
EDEAPKMCGVTQNWKSYEPIKKASQLAFTAEQQRYDPYKYIEFFVVVDQGTVTKNNGDLD
KIKARMYELANIVNEIFRYLYMHVALVGLEIWSNGDKITVKPDVDYTLNSFAEWRKTDLL
TRKKHDNAQLLTAIDFNGPTIGYAYIGSMCHPKRSVGIVQDYSPINLVVAVIMAHEMGHN
LGIHHDTGSCSCGDYPCIMGPTISNEPSKFFSNCSYIQCWDFIMNHNPECIINEPLGTDI
ISPPVCGNELLEVGEECDCGTPENCQNECCDAATCKLKSGSQCGHGDCCEQCKFSKSGTE
CRASMSECDPAEHCTGQSSECPADVFHKNGQPCLDNYGYCYNGNCPIMYHQCYALFGADV
YEAEDSCFKDNQKGNYYGYCRKENGKKIPCAPEDVKCGRLYCKDNSPGQNNPCKMFYSND
DEHKGMVLPGTKCADGKVCSNGHCVDVATAY
>P28891
QQRFPQRYVQLVIVADHRMNTKYNGDSDKIRQWVHQIVNTINEIYRPLNIQFTLVGLEIW
SNQDLITVTSVSHDTLASFGNWRETDLLRRQRHDNAQLLTAIDFDGDTVGLAYVGGMCQL
KHSTGVIQDHSAINLLVALTMAHELGHNLGMNHDGNQCHCGANSCVMAAMLSDQPSKLFS
DCSKKDYQTFLTVNNPQCILNKP
>P0DM97
MMQVLLVTICLAVFPYQGSSIILESGNVNDYEVVYPQKVTALPKGAVQQAEQKYEDAMQY
EFEVNGQPVVLHLEKNKDLFSEDYSETHYSPDGKEITTNPPIEDHCYYHGRIQNDAHSTA
SISACNGLKGHFKLRGETYLIEPLKIPDSEAHAVYKYENIEKEDDAPKMCGVTQTNWESD
EPIKEASQLVATSDQQRYYDHFRYIKYFIVVDHRMVEKYNGNLRTIRRRIYQLVNILNEI
YLPWNIRAPLVGIEFWNQRDLINVTSSAPYTLDLFGKWRASDLLNRKIHDYTHLLTAIVF
VEQILGMAHIATMCHSELSVGLVQDYMPSEHVVAAIMVHEMGHNLGISHDEKYCNCGADS
CIMYPQISIPPPVYFSNCSWEQYQNFLTIYKPDCTLIRPSRTDIVSPPVCGNDILEQGEE
CDCGSPEKCQDPCCDAASCKLHSWIECEFGECCDQCRFKPAGTECRGIRSECDLPEYCTG
QSVDCPIDHFHRNGKPCLNNNGAEKGEFQHTGGRY
>P0C6E3
QRYNPYKYIELFLVVDNRMVTKYNGDLDKIKTRIYELVNILNEIYRPLYIRVALVGIEFW
CNKDLINVKSASSVTLASFANWRESVLPNRTSHDNAQLLTAIVFNRGVIGSAYPAGMCDP
NRSVGTVQDHSEINLQVAITMAHEIGHNLGMGHDNNSCTCGGYSCIMLPALSDQPSKYFS
NCSYIQYRDFIMNQDPQCILNEPSGTDIVSPPVCGNDILEVGEECDCGCPRNCQDPCCNA
ATCKKYSWVQCESGECCDQCRFKGAGTECRRAMGDDPGGRCTGQSADCPRN
>P23323
ELLEEGEDCYCHIPPNPCCDPATCKLTPGSQCAEGLCCDQCRFKKKGTICRIARGDFPDD
RCTGLSDDCPRWNDL
>P18619
MIQVLLVTICLAVFPYQGSSIILESGNVNDYEVVYPRKVTALPKRAVQQKYEDAMQYELK
VNGEPVVLHLEKNKGLFSEDYSETHYSPDGREITTYPSVEDHCYYHGRIHNDADSTASIS
ACDGLKGYFKLQGETYLIEPLKLSDSEAHAVYKYENIEKEDEAPKMCGVTQNWESDESIK
KASQLYLTPEQQRFPQRYIELAIVVDHGMYKKYNHDSDKIKVRVHQMVNHINEMYRPLNI
AITLSLLQIWSNKDLITVKSASNVTLNLFGNWRETVLLKRRSHDCAHLLTDINFTGNIIG
LAYKQGMCNPKLSVGLVQDYSSNVFVVAVIMTHELGHNLGMEHDEEKNGKKCNCKTCIMS
PAISDPPAQLFSDCSKNDYHTFLTNRNPQCILNAPLRTDTVSTPVSGNEFLEAGEECDCG
SPSNPCCDAATCKLRPGAQCADGLCCDQCRFKKKRTICRIARGDFPDDRCTGLSNDCPRW
NDL
>O73795
MIQVLLVIICLAAFPYQGTSIILESGNVNDYEVVYPRKVTALPKGAVQPKYEDAMQYELK
VNGEPVVLHLPKNKALPSKDYIETHYSPDGRKITTNPPVEDHCYYHGRIQNDADSTASIS
ACNGLKGHFKLQGETYLIEPLKLSNSEAHAVYKYEDVEKEDEAPKMCGVTQNWESYEPIK
YEDVEKEDEAPKMCGVTQNWESYEPIKKASQSNLTPAHQRYIELVIVADHGMFTKYNGDS
DKIREWVRQMVNTVDEIYSYMYIDVALAGLQIWSNEDLINVQPAAPHTLDSFGKWRERDL
LHRIHHDNAMLLTAIDFDGPTIGLAYVGTMSNPKGSTGVVQDHSTINFRVAVTMAHEIGH
NLGIHHDTGSCSCGGYSCIMSPVISHEPSKYFSDCSYTQCWDFIMNQKPQCILNKPLRTD
TVSTPVSGNELLEAGEECDCGSPGNPCCDAATCKLRQGAQCAEGLCCDQCRFMKEGTICR
RGRGDDLDDYCNGISAGCPRNPFHA
>P31988
EAGEECDCGAPENPCCDAATCKLRPGAQCAEGLCCDQCRFKGAGKICRRARGDNPDDRCT
GQSADCPRNRFH
>J3S829
MIQVLLVTICLAVFPYQGSSIILGSGNVNDYEVVYPRKVTALPKGAAQPKYEDTMQYEFK
VNGEPVVLHLEKNKGLFSEDYSETHYSPDGREITTYPPVEDHCYYHGRIQNDADSTASIS
ACNGLKGHFKLQGEMYLIEPLELSDSEAHAVFKYENVEKEDEAPKMCGVTQNWESYEPIK
KASQLNLTPEQQRYLNTKKYIELVIVADNVMVKKYTSNSTAIRTRIYACVNTLNLIYRAF
NIHIALVGIEIWSNKDLINVISASNVTLDLFGNWRRRVLLRRKRHDNAQLLTAIDLDGPT
IGLARVGSMCDPKCSTGIVQDHSKLDVMVAVTMAHELAHNLGINHDGNQCNCGGNPCIMS
ATLNFEPAYRFSDCSRDEHWRYLIDNRPPCILNKPLITDIVSPPVCGNYFVEVGEECDCG
LPAHCQNPCCNAATCKLRPGTQCEDGECCEQCQFTSAGTECRAAKSECDIAESCTGQSAD
CPTDNFQRNGRPCLNNNGYCYNGKCPTLDHQCISFFGSSATVAPDVCFNLNLKGEGNFYC
RRENTRIFPCAPQDKKCGRLFCVLGPTGNTISCQSTYSQSDLDIGMVDLGTKCGDGRVCN
STRQCVDVNTAY
>J3SDW6
MIQVLLVTICLAVFPYQGSSIILGSGNVNDYEVVYPRKVTALPKGAAQPKYEDTMQYEFK
VNGEPVVLHLEKNKGLFSEDYSETHYSPDGREITTYPPVEDHCYYHGRIQNDADSTASIS
ACNGLKGHFKLQGEMYLIEPLELSDSEAHAVFKYENVEKEDEAPKMCGVTQNWESYEPIK
KASQLNLTPEQQRYLNTKKYIELVIVADNVMVKKYTSNSTAIRTRIYACVNTLNLIYRAF
NIHIALVGIEIWSNKDLINVISASNVTLDLFGNWRRRVLLRRKRHDNAQLLTAIDLDGPT
IGLARVGSMCDPKCSTGIVQDHSKLDVMVAVTMAHELAHNLGINHDGNQCNCGGNPCIMS
ATLNFEPAYRFSDCSRDEHWRYLIDNRPPCILNKPLITDIVSPPVCGNYFVEVGEECDCG
LPAHCQNPCCNAATCKLRPGTQCEDGECCEQCQFTSAGTECRAAKSECDIAESCTGQSAD
CPTDNFQRNGRPCLNNNGYCYNGKCPTLDHQCISFFGSSATVAPDVCFNLNLKGEGNFYC
RRENTRIFPCAPQDKKCGRLFCVLGPTGNTISCQATSSQSNVDIGMVDLGTKCGDGRVCN
SNRQCVDVNTAY
>J3S830
MIQVLLVTILAVFPYQGSSIILGSGNVNDYEVVYPRKVTALPKGAVQPKYEDAMQYELKV
NGEPMVLHLEKNKQLFSKDYSETHYSPDGREITTYPLVEDHCYYHGRIENDADSTASISA
CNGLKGHFKLQGEIYLIEPLKLRDSEAHAVFKYENVEKEDEAPKMCGVTQNWESYEPIKK
ASQLVVTAEQQRYLNPYRYVELVIVADHGMFTKYNRNLTEVKTWVYEIVNTLNEIYRYLY
IRVALVGLEIWSDGDLSNVTLSSGNTLDSFGEWRKRDLLRRKRHDNAQLLTAIDFSGNTI
GRASIANMCDPKYSTGIVQDHSPINLLVAVTMAHEMGHNLGLHHDGKSCTCGDYICIMNA
TLSHQHSKYFSNCSYNQYWDYINTYTPKCILNEPLRTDIISPPVCGNELLEAGEECDCGS
PRNCQYQCCDAATCKLHSWVECESGVCCEQCKFRTAGTECRARRSECDIAESCTGQSADC
PTDDFHKNGQPCLNNFGYCYNGNCPIMYHQCYALFGSNVYEAEDSCFESNQKGDDYGYCR
KENGEKIPCAPEDVKCGRLYCNDNSPGQNDPCKIFPSNEDEHKEMVLPGTKCADGKFCTN
GHCVDVATAY
>F8S108
MIQVLLVTISLAVFPYQGSSVILESGNVNDYEVVYPRKVTALPKGAVQPKYEDTMQYEFK
VNGEPVVLHLEKNKGLFSEDYSETHYSPDGREITTYPTVEDHCYYHGRIENDADSTASIS
ACNGLKGHFKLQGEMYLIEPLKLPDSEAHAVFKYENVEKEDEAPKMCGVTQNWESYEPIK
KASQSNLTPEQQRYLNAKKYVKLFLVADYIMYLKYGRNLTAVRTRMYDIVNVITPIYHRM
NIHVALVGLEIWSNTDKIIVQSSADVTLNLFGNWRATDLLRRKSHDNAQLLTGINFNGPT
AGLAYLGGICNTMYSAGIVQDHSKIHHLVAIAMAHEMGHNLGMDHDKDTCTCGTRPCVMA
GALSCEASFLFSDCSQKDHREFLIKNMPQCILKKPLKTDVVSPAVCGNYFVEVGEECDCG
SPRTCRDPCCDATTCKLRQGAQCAEGLCCDQCRFKGAGTECRAAKDECDMADVCTGRSAE
CTDSFQRNGQPCKNNNGYCYNGKCPIMADQCIALFGPSATVSQDACFQFNREGNHYGYCR
KEQNTKIACEPQDVKCGRLYCFPNSPENKNPCNIYYSPNDEDKGMVLPGTKCADGKACSN
GQCVDVTTPY
>F8RKW1
MIEVLLVTICFTVFPYQGSSIILESGNVNDYEVVYPQKVPALPKGGVQNPQPETKYEDTM
QYEFHVNGEPVVLHLERNKGLFSEDYTETHYAPDGREITTSPPVQDHCYYHGYIQNEADS
SAAISACDGLKGHFKHRGETYFIEPLKLSNSESHAIYKDEHVEKEDEIPKICGVTQTTSE
SDEPIEKISQLTNTPEQDRYLQVKKYIELYVVVDNRMYRNYNSNRDAINERVYEMVNTLN
VMYRPLNFFIALIGLEIWSNQDEINIEPEVAVTLRSFGEWRNTTLLPRKRNDNAQLLTGI
DFNGATVGLAYVGTLCSPTQSVAVIQDHSKRTSMVASTMAHELGHNLGINHDSASCNCNA
GPCIMSATISNQPFSKFSSCSVQEHQRYLLRVRPQCILNKPLSTDIVTPPVCGNYFVERG
EECDCGSPQDCQSACCNATTCKPQHEAQCDSGECCEKCKFKKAGAECRAAKDDCDLPESC
TGQSAKCPTDSFQRNGHPCQNNEGYCYNGKCPIMTNQCIALGGPGVNVSPDECFTLKQNV
PECGFCRIENGRKIPCAEKDKMCGKLLCEKGNATCICFPTTHDPDYGMVEPGTKCGDGKV
CINRQCVDVQTAY
>Q8QG88
MIQVLLVTICLAAFPYQGSSIILESGNVNDYEVVYPRKVTALPKGAVQPKYEDAMQYEFK
VNGEPVVLHLEKNKGLFSKDYSETHYSPDGREITTYPAVEDHCYYHGRIENDADSTASIS
ACNGLKGHFKLQRETYFIEPLKLSNSEAHAVFKYENVEKEDEAPKMCGVTQNWKSYEPIK
KASQLVVTAEQQKYNPFRYVELFIVVDQEMVTKNNGDLDKIKARMYELANIVNEILRYLY
MHAALVGLEIWSNGDKITVKPDVDYTLNSFAEWRKTDLLTRKKHDNAQLLTAIDFNGPTI
GYAYIGSMCHPKRSVAIVEDYSPINLVVAVIMAHEMGHNLGIHHDTDFCSCGDYPCIMGP
TISNEPSKFFSNCSYIQCWDFIMKENPQCILNEPLGTDIVSPPVCGNELLEVGEECDCGT
PENCQNECCDAATCKLKSGSQCGHGDCCEQCKFSKSGTECRASMSECDPAEHCTGQSSEC
PADVFHKNGQPCLDNYGYCYNGNCPIMYHQCYALFGADVYEAEDSCFKDNQKGNYYGYCR
KENGKKIPCAPEDVKCGRLYCKDNSPGQNNPCKMFYSNDDEHKGMVLPGTKCADGKVCSN
GHCVDVATAY
>J3SDW8
MIQVLLVTICLAVFPYQGSSIILGSGNVNDYEVVYPRKVTALPKGAAQPKYEDTMQYEFK
VNGEPVVLHLEKNKGLFSEDYSETHYSPDGREITTYPPVEDHCYYHGRIQNDADSTASIS
ACNGLKGHFKLQGEMYLIEPLELSDSEAHAVFKYENVEKEDEAPKMCGVTQNWESYEPIK
KASQLNLTPEQQRYLNTKKYIELVIVADNVMVKKYTSNSTAIRTRIYACVNTLNLIYRAF
NIHIALVGIEIWSNGDLINVTSAANVTLDLFGNWRRRVLLRHKRHDNAQLLTAIDFDGPT
VGLAYGASMCDPRFATGIVQDHSKLDIMVAVTMAHELGHNLGMNHDGNQCNCGGNPCIMS
ATLNFEPAYQFSDCSRDEHWRYLIDNRPPCILNKPSITDIVSPPVCGNYFVEVGEECDCG
LPARCQNPCCNAATCKLRPGTQCEDGECCEQCQFKGAGTECRAASSECDIAESCTGQSAD
CPTDDFQRNGQPCLNNNGYCYNGTCPTLDDQCISFFGSSKTVAPDVCFNLNLQGQGDFYC
RRENTRIFPCAPQDKKCGRLFCVLGPTGNTISCQSTYSQSDLDIGMVDLGTKCGDGRVCN
STRQCVDVNTAY
>F8RKW0
MIEVLLVTICFTVFPYQGSPIILESGNVNDYEVVYPQKVPALPKGGVQNPQPETKYEDTM
QYEFHVNGEPVVLHLERNKGLFSEDYTETHYAPDGREITTSPPVQDHCYYHGYIQNEADS
SAAISACDGLKGHFKHRGETYFIEPLKLSNSESHAIYKDEHVEKEDEIPKICGVTQTTSE
SDETIEKISQLTNTPEQDRYLQVKKYIELYVVVDNRMYRNYNSNRDAINERVYEMVNTLN
VMYRPLNFFIALIGLEIWSNQDEINIEPEVAVTLRSFGEWRNTTLLPRKRNDNAQLLTGI
DFNGATVGLAYVGTLCRPTQSVAVIQDHSKRTSMVASTMAHELGHNLGINHDSASCNCNA
GPCIMSATISNQPLSEFSSCSVQEHQRYLLRVRPQCILNKPLRKDIVTPPVCGNYFVERG
EECDCGSPQDCQSACCNATTCKLQHEAQCDSGECCEQCKFKKAGAECRAAKDDCDLPESC
TGQSAKCPTDSFQRNGHPCQNNQGYCYNGKCLIMTNQCIALKGPGVNVSPDECFTLKQND
PECGFCRIENGTKIPCAEKDKMCGKLLCQEGNATCICFPTTDDPDYGMVEPGTKCGDGKV
CINRQCVDVQTAY
>F8RKV9
MIEVLLVTICFTVFPYQGSSIILESGNVNDYEVVYPQKVPALPKGGVQNPQPETKYEDTM
QYEFHVNGEPVVLHLERNKGLFSEDYTETHYAPDGREITTSPPVQDHCYYHGYIQNEADS
SAAISACDGLKGHFKHRGETYFIEPLKLSNSESHAIYKDEHVEKEDEIPKICGVTQTTSE
SDEPIEKISQLTNTPEQDRYLQVKKYIELYVVVDNRMYRNYNSNRDAINERVYEMVNTLN
VMYRPLNFFIALIGLEIWSNQDEINIEPEVAVTLRSFGEWRNTTLLPRKRNDNAQLLTGI
DFNGATVGLAYVGTLCRPTQSVAVIQDHSKRTSMVASTMAHELGHNLGINHDSASCNCNA
GPCIMSATISNQPLSEFSSCSVQEHQRYLLRVRPQCILNKPLSTDIVTPPVCGNYFVERG
EECDCGSPQDCQDACCNAATCKLQHDCDSGECCEQCKFKKAGAECRAAKDDCDLPESCTG
QSAECPTDSFQRNGHPCQNNQGYCYNGKCPIMTNQCIALKGPGVNVSPDECFTLKQNDPE
CGFCRIENGTKIPCAEKDKMCGKLLCQEGNATCICFPTTDDPDYGMVEPGTKCGDGKVCI
NRQCVDVQTAY
>Q9W6M5
MIQVLLVTICLAAFPYQGSSIILESGDVNDYEVVYPRKVTALPKGAVQQKYEDAMQYEFK
VNGEPVVLHLEKNKHLFSKDYSETHYSPDGREITINPPVEDHCYYHGRIENDGDSTASIS
ACNGLKGNFKLQGETYLIEPMKLSDSEAHAVFKYENVEKEDEAPKMCGVTQKWKSYEPIK
KISQLNLIPEQQIYDPFKYVETVVVVDKAMVTKYNGDLDKIKTKMYEAANNMNEMYRYMF
FRVVMVGLIIWTEEDKITVKPDVDYTLNAFAEWRKTYLLAEKKHDNAQLITGIDFRGSII
GYAYIGSMCHPKRSVGIIQDYSPINLVLAVIMAHEMGHNLGIHHDDGYCYCGGYPCIMGP
SISPEPSKFFSNCSYIQCWDFIMNHNPECIDNEPLGTDIISPPLCGNELLEVGEECDCGT
PENCQNECCDAATCKLKSGSQCGHGDCCEQCKFRTSGTECRASMSECDPAEHCTGQSSEC
PADVFHKNGEPCLDNYGYCYNGNCPIMYHQCYALFGADIYEAEDSCFESNKKGNYYGYCR
KENGKKIPCASEDVKCGRLYCKDDSPGQNNPCKMFYSNDDEHKGMVLPGTKCADGKVCSN
GHCVDVTTAY
>Q1PS45
MIQVLLVTICLAAFPYQGSSIILESGNVNDYEVVYPRKVTALPEGAVQQKYEDAMQYEFK
VNGEPVVLHLEKNKGLFSEDYSETHYSPDGREITTYPSVEDHCYYHGRIQNDADLTASIS
ACNGLKGHFMLQGEMYLIEPLKLSDSEAHAVFKYENVEKEDEAPKMCGVTQNWKSYEPIK
KASQSNLTPEQQRYLNAPKFVKLFLVADNIMYLKYGRSLTNVRTRMYDMANILNLIFRRM
NIHVAVTDLEIWSDKDKIIVQPSADDTLKSFATWRESVLLKHKSHDNAQLLTGINFNGPT
AGLAYLGGICDPMYSTAIVQDHNKIHHLVAIAMAHEMGHNLGIDHDKDTCTCAAKSCVMA
GTLSCEASYLFSDCSRKEHRAFLIKNMPQCILKKPSKTDVVSPPVCGNYFVEMGEDCDCG
SPATCRDPCCDAATCKLKQGAQCAEGLCCDQCRFKGAGTQCRAAMDECDMADLCTGQSAD
CTDRFQKNGQPCQNNNGYCYNGTCPTMIKQCTVFFGSNAAVSQDACFQFNLQGNNYGYCR
KEQNTKIACEPQNVKCGRLYCTSPEKQNPCNIYYSPSNEDKGMVLPGTKCADGKACSNGQ
CVDVTTPY
>O42138
MIQVLLVTLCLAVFPYQGSSIILESGNVNDYEVVYPRKVTVLPKGAVQPKYEDAMQYEFK
VNGEPVVLHLEKNKQLFSKDYSETHYSPDGREITTYPLVEDHCYYHGRIENDADSTASIS
ACNGLKGHFKLQGEMYLIDPLKLPDSEAHAVFKYENVEKEDEAPKMCGVTQNWESYEPIK
KASQLNLTPEQQAYLDAKKYVEFVVVLDHGMYTKYKDNLDKIKTRIFEIVNTMNEMFIPL
NIRVALICLEIWSDKDKFNMTSAANVTSISFRNWRATDLLKRKSHDNAQLLTVIDFDGPT
IGKAYMASMCDPKRSVGIIQDHSTINLMMAVTMAHEMGHNLGMDHDEKYCTCGAKSCVMA
KALSRQPSKLFSNCSQEDYRKYLIKRRPKCILNEPNGTDIVSPPVCGNELLEVGEECDCG
SPTNCQNPCCDAATCKLTPGSQCADGVCCDQCRFTRAGTECRQAKDDCDMADLCTGQSAE
CPTDRFQRNGHPCLNDNGYCYNRTCPTLKNQCIYFFGPNAAVAKDSCFKGNQKSNNHTYC
RKENGKKIPCAPQDIKCGRLYCFRNLPGKKNICSVIYTPTDEDIGMVLPGTKCEDGKVCS
NGHCVDVNIAYKSTTGFSQI
>D5LMJ3
MIQALLVIICLAVFPHQGSSIILESGNVNDYEVVYPQKVPALLKGGVQNPQPETKYEDTM
RYEFQVNGEPVVLHLERNKGLFSEDYTETHYAPDGREITTSPPVQDHCYYHGYIQNEADS
SAVISACNGLKGHFKHQGETYFIEPLELSESEAHAIYKDENVEKEDETPKICAVTQTTWE
SDESIEKTSQLTNTPEQDRYLQVKKYIEFYLVVDNKMYKNHTSNQELRTRVYEMVNYLNT
KYRRLNFHIALIGLEIWSNQDKVDMDPGANVTLKSFAEWRAKLPPHKRNDNAQLLTGIDF
NGTTVGLAYTGTLCTWGSVAVVQDYSRRTILMASTMAHELGHNMGIHHDKANCRCSHSPC
IMSDTISDEPFYEFSSCSVREHQEYLLRERPQCILNKPSRKAIVSRPVCGNNFVEVGEQC
DCGSLQDCQSTCCNATTCKLQPHAQCDSEECCEKCKFKGAETECRAAKDDCDLPEFCTGQ
SAECPTDSLQRNGHPCQNNQGYCYNGKCPTMENQCITLLGPNYTVGPAGCFKNNRKGDDV
SHCRKENGAKIPCAAKDEKCGTLYCTEIKKTGCIVPVSPRDPDSRMVEPGTKCEDKKVCS
KSQCVKV
>Q1PHZ4
EFKVNGEPVVLHLEKNKGLFSEDYSETHYSPDGRQITTYPPVEDHCYYHGRIENDADSTA
SISACNGLKGHFKLQGETYLIEPLKLSDSEAHAVYKYENVEKEDEAPKMCGVTETNWEYE
EPIKKASKLVVTAEQQKFPYRYVEIVVVVDRRMVTKYNGDLKKIRKWVYELVNIVNNIYR
SLNVHVALVGLEIWSKGDKITVQPDSDYTLNSFGEWRERDLLPRKKHDNAQLLTAVVFDG
PTIGRAYIAGMCDPRHSVGVVMDHSKENLQVAVTMAHELGHNLGMEHDENQCHCDAPSCV
MASVLSVVLSYEFSDCSQNQYQTYLTKHNPQCILNEPLLTVSGNELLEAGEECDCGAPEN
PCCDAATCKLRPGAQCAEGLCCDQCRFKGAGKICRRARGDNPDDRCTGQSADCPRNRFHR
NGQPCLYNHGYCYNGKCPIMFYQCYFLFGSNATVAEDDCFNNNKKGDKYFYCRKENEKYI
PCAQEDVKCGRLFCDNKKYPCHYNYSEDLDFGMVDHGTKCADGKVCSNRQCVDVNEAYKS
TTVFSLI
>Q8UVG0
MIQVLLVIICLEAFPYQGSSIILESGNVNDYEVVYPRKVTALSKGAVHPKYEDAMQYEFK
VNGEPVVLHLEKNKGLFSEDYSEIHYSPDGREITTYPLVEDHCYYHGRIQNDADSSASIS
ACNGLKGHFKLQGEMYLIEPFKLPDSEAHAVFKYENVEKEDEAPKMCGVTETNWESDEPI
KKASLLNLTPEQQAYLDAKKYVEFVVVLDHGMYKKYKDDLDKIKRRIYEIVNTMNEMFIP
LNICVALTGLEIWSKGDKINVTSESWFTLILFTNWRGADLLKRKSHDNAQLLTNTDFDGS
TIGRAHIGSMCHPYLSVGIIQDYSPVNLLVASTMAHEMGHNLGMHHDNDTCTCGAPSCVM
AAAISKDPSKLFSNCSQEYQRKYLIKNRPQCLLNKPLRTDIISPPVCGNELLEVGEECDC
GTPENCRDPCCNATTCKLTPGSQCVEGLCCDQCRFRKTGTECRAAKHDCDLPESCTGQSA
DCPMDDFQRNGHPCQNNNGYCYNGKCPTMENQCIDLVGPKATVAEDSCFKDNQKGNDYGY
CRKENGKKIPCEPQDVKCGRLYCNDNSPGQNNPCKCIYFPRNEDRGMVLPGTKCADGKVC
SNRHCVDVATAY
>O93523
MIEVLLVTICLAAFPYQGSSIILESGNVNDYEVVYPRKVTALPKGAVQPKYEDAMQYEFK
VNGEPVVLHLEKNKGLFSKDYSETHYSPDGREITTYPAVEDHCYYHGRIENDADSTASIS
ACNGLKGHFKLQRETYFIEPLKLSNSEAHAVFKYENVEKEDEAPKMCGVTQNWKSYEPIK
KASQLVVTAEQQKYNPFRYVELFIVVDQGMVTKNNGDLDKIKARMYELANIVNEILRYLY
MHAALVGLEIWSNGDKITVKPDVDYTLNSFAEWRKTDLLTRKKHDNAQLLTAIDFNGPTI
GYAYIGSMCHPKRSVAIVEDYSPINLVVAVIMAHEMGHNLGIHHDTDFCSCGDYPCIMGP
TISNEPSKFFSNCSYIQCWDFIMKENPQCILNEPLGTDIVSPPVCGNELLEVGEECDCGT
PENCQNECCDAATCKLKSGSQCGHGDCCEQCKFSKSGTECRASMSECDPAEHCTGQSSEC
PADVFHKNGQPCLDNYGYCYNGNCPIMYHQCYALFGADVYEAEDSCFKDNQKGNYYGYCR
KENGKKIPCAPEDVKCGRLYCKDNSPGQNNPCKMFYSNDDEHKGMVLPGTKCADGKVCSN
GHCVDVATAY
>Q7LZ61
MMQVLLVTISLAVFPYQGSSIILESGNVNDYEVVYPQKVTALPKGAVQQPEQKYEDTMQY
EFEVNGEPVVLHLEKNKILFSEDYSETHYYPDGREITTNPPVEDHCYYHGRIQNDAHSSA
SISACNGLKGHFKLRGEMYFIEPLKLSNSEAHAVYKYENIEKEDEIPKMCGVTQTNWESD
KPIKKASQLVSTSAQFNKIFIELVIIVDHSMAKKCNSTATNTKIYEIVNSANEIFNPLNI
HVTLIGVEFWCDRDLINVTSSADETLNSFGEWRASDLMTRKSHDNALLFTDMRFDLNTLG
ITFLAGMCQAYRSVEIVQEQGNRNFKTAVIMAHELSHNLGMYHDGKNCICNDSSCVMSPV
LSDQPSKLFSNCSIHDYQRYLTRYKPKCIFNPPLRKDIVSPPVCGNEIWEEGEECDCGSP
ANCQNPCCDAATCKLKPGAECGNGLCCYQCKIKTAGTVCRRARDECDVPEHCTGQSAECP
RDQLQQNGKPCQNNRGYCYNGDCPIMRNQCISLFGSRANVAKDSCFQENLKGSYYGYCRK
ENGRKIPCAPQDVKCGRLFCLNNSPRNKNPCNMHYSCMDQHKGMVDPGTKCEDGKVCNNK
RQCVDVNTAYQSTTGFSQI
>B8K1W0
MMQVLLVTICLAVFPYHGSSIILESGNVNDYEVVYPQKVTAMPKEAVKQPEQKYEDAMQY
KFEVNGEPVLLHLEKNKDLFSEDYSETHYSPDGREITTKPLVQDHCYYHGHIQNDAHSSA
SISACNGLKGHFKLRGEMYLIEPLKLSDSEAHAVYKYENVEKEDEALKMCGVTQTNWESD
EPIKKASLLVATSERNRYFNPYSYVELIITVDHSMVTKYKNDLTAIRTWVFELVNTINEI
FKYLYIRVPLVGLEIWKNRDLINVTSAANVTLDLFGEWRKSYLLPRKIHDNSQLLTAIDL
NGLTIGMAYVSTMCQSKYSVGVVQDHSKINLRVAVTMAHEIGHNLGLTHDGVYCTCGGYS
CIMSAVLGDQPSKYFSNCSYNQYRRFLTEHNPECIINPPLRTDIVSPPACGNELLERGEE
CDCGSPENCRDPCCDAASCKLHSWVECESGKCCNQCRFKRAGTECRPARDECDKAEQCTG
RSANCPVDEFHENGRPCLHNFGYCYNGKCPIMYHQCHALFGQNVTGVQDSCFQYNRLGVY
YAYCRKENGRKIPCAPKDEKCGRLYCSYKSPGNQIPCLPYYIPSDENKGMVDHGTKCGDG
KVCSNGQCVDLNIAY
>Q7T046
MMQVLLVTISLAVFPYQGSSIILESGNVNDYEVVYPQKITALPEEAVQQPEQKYEDTMQY
EFEVNGEPVVLHLEKNKDLFSEDYSETRYSPDGRETTTKPPVQDHCYYHGRIQNDAYSSA
SISACNGLKGHFKLQGETYLIEPLKIPDSEAHAVYKYENIEKEDEAPKMCGVTQTNWESD
EPIKKASQLVATSAKRKFHKTFIELVIVVDHRVVKKYDSAATNTKIYEIVNTVNEIFIPL
NIRLTLIGVEFWCNRDLINVTSSADDTLDSFGEWRGSDLLNRKRHDNAQLFTDMKFDLST
LGITFLDGMCQAYRSVGIVQEHGNKNFKTAVIMAHELGHNLGMYHDRKNCICNDSSCIMS
AVLSSQPSKLFSNCSNHDYRRYLTTYKPKCILNPPLRKDIASPPICGNEIWEEGEECDCG
SPKDCQNPCCDAATCKLTPGAECGNGLCCEKCKIKTAGTVCRRARDECDVPEHCTGQSAE
CPADGFHANGQPCQNNNGYCYNGDCPIMTKQCISLFGSRATVAEDSCFQENQKGSYYGYC
RKENGRKIPCAPQDIKCGRLYCLDNSPGNKNPCKMHYRCRDQHKGMVEPGTKCEDGKVCN
NKRQCVDVNTAY
>Q2UXR0
MQVLLITISLAVLPYLGSSIILESGIVNDYEVVNPQKVTAMLKGAVKQPEQKYEDTMQYE
FKVKGEPVVLHLEKNKGLFSEDYSETHYSPDGREITTNPPVEDHCYYHGRIQNDADSSAS
ISACNGLKGHFKLRGEMYFIEPLKIPDSEAHAVYKYENIEEEDEAPKMCGVKHTNRESDK
SIKKASQLNLTPEQQRYLNTPKHIKVAIVADYLIFRKYGRNLFTIRAKIYEILNILNEIY
KAFNIHVALVFLEIWSNGDKINLFPAANVTLDLFGKWRERDLMNRKNHDNTQLLTGMNFD
GPTAGLGYVGTMCHPQFSAAVVQDHNKINFLVALAMAHELGHNLGMTHDEQFCTCGAKSC
IMSATLSCEGSYRFSNCSREENRRYLINKMPQCILIKPSRTDIVSPPVCGNSLVEVGEDC
DCGSPGYCRNPCCNAATCKLTPGSQCADGECCDQCRFTRAGTECRPARDECDKADLCTGQ
SAECPADQFQRNGQPCQNNSGYCYNGICPVMRNQCISLFGSRAIVAEDACFQFNSLGIDY
GYCRKENGRKIPCAPEDVKCGRLYCFDNLPEHKNPCQIFYTPRDEDKGMVDPGTKCENGK
VCINGKCVDVNTAY
>Q2UXQ5
MMQVLLVTICLAVFPYQGSSIILESGNVNDYEIVYPQKVTALPIEAILQPEQKYEDAMQY
EFEVNGEPVVLHLEKNKNLFTKDYSETHYSPDGREITTKPLIEDHCYYHGRIQNDAHSTA
SISACNGLKGHFKLQGETYLIEPLKIPDSEAHAVYKYENIEKEDEALKMCGVKHTNWESD
EPIKEASQLFATSEQHRFRERYIEFFIVVDQRMYNKHNNDSAAIRTWIFEMLNTVNEIYL
PWNIHVPLVGLEFWTQGDLINVVSSADKTLDSFGEWRRRDLLNRKAHDNAHLITAMHFDA
QTLGLAYTGSMCHPKYSTGVFQDSSEINIFVAITLAHELGHNLGISHDVPSCTCQTKACI
MSPYLSDQPTKLFSNCSEIQYERFLTQRNPKCMINKPLRTDIISPPVCGNGLLEREEECD
CGSPENCRDPCCDAASCKLHSWVECESGECCDQCRFKRAGTLCRPARDDCDMAESCSGHS
ADCPIDGFHANGQPCSHNLGYCYNGKCPLTLYQCRAFLGKDVVGVQESCFQYNRLGNTYA
YCRKENGRKIPCAPKDEKCGRLYCSYKSFGDYISCLPCYRANEEDKGMVDEGTKCGEGKV
CSNGYCVDLNVAY
>Q90495
MIQILLVIICLAVFPYQGCSIILGSGNVNDYEVVYPQKVTALPKGAVQQPEQKYEDAMQY
EFEVKGEPVVLHLEKNKELFSEDYSETHYSSDDREITTNPSVEDHCYYHGRIQNDAESTA
SISACNGLKGHFKLRGETYFIEPLKIPDSEAHAVYKYENIENEDEAPKMCGVTQDNWESD
EPIKKTLGLIVPPHERKFEKKFIELVVVVDHSMVTKYNNDSTAIRTWIYEMLNTVNEIYL
PFNIRVALVGLEFWCNGDLINVTSTADDTLHSFGEWRASDLLNRKRHDHAQLLTNVTLDH
STLGITFVYGMCKSDRSVELILDYSNITFNMAYIIAHEMGHSLGMLHDTKFCTCGAKPCI
MFGKESIPPPKEFSSCSYDQYNKYLLKYNPKCILDPPLRKDIASPAVCGNEIWEEGEECD
CGSPADCRNPCCDAATCKLKPGAECGNGECCDKCKIRKAGTECRPARDDCDVAEHCTGQS
AECPRNEFQRNGQPCLNNSGYCYNGDCPIMLNQCIALFSPSATVAQDSCFQRNLQGSYYG
YCTKEIGYYGKRFPCAPQDVKCGRLYCLDNSFKKNMRCKNDYSYADENKGIVEPGTKCED
GKVCINRKCVDVNTAY
>Q6X1T6
VEDHCYYHGRVQNDAESTASISACNGLKGHFKLQGETYFIEPLKIPNSEAHAVYKYENIE
KEDEAPKMCGVTQTNWESDEPIKKTLGLIVPPHGQKFEKKFIELIIVVDHSMVTKYNNDL
TAVRTEIYERLNTVNEIYLPLNIHVALVGIVFWSNRDLINVTSSAADTLHSFGEWRGSDL
LNQKRHDHAQLLTNVTLDGTTLGITFVFGMCKSDRSVELIRDYSNITFNMAYIMAHEMGH
SLGMLHDTKSCTCGDKPCIMFSKESVPPPKEFSSCSYDQYNKYLLKYNPKCIVDPPLRKD
IASPAVCGNGVWEEGEECDCGSPEDCENPCCDAATCKLKPGAECGNGECCDNCKIRKAGT
ECRPARDDCDVAEHCTGQSAECPRNEFQRNGQPCLNNSGYCYNGDCPIMLNQCIALFSPS
ATVAQDSCFQRNLQGSYYGHCRKEIGHYGKRFPCAAQDVKCGRLYCLDNSFKKNMRCKKD
FSYSDENKGIVEPGTKCEDGKVCINRKCVDVNTAY
>Q90ZI3
MIQVLLVTICLAVFPYQGSSIILESGNVNDYEVVYPRKVTALPKGAVQQKYEDAMQYEFT
VNGEPVVLHLEKNKGLFSEDYSETHYSPDGREITTNPPVEDHCYYHGRIQNDADLTASIS
ACDGLKGHFKLQGETYIIEPLKLPDSEAHAVFKYENVEKEDEAPKMCGVTQSNWESDESI
KEDSQSNLTPAQQKYLNAKKYVKFFLVADHIMYLKYGRNLTTLRTRMFDTVNIVNQILQR
INIHVALIGIEIWSKEDKIIVQSVPDVTLKLFATWRESVLLKRKNHDNAHLLTGINFNGP
TAGLAYLGGICKPMYSAGIVQDHNKIHHLVAIAMAHEMGHNLGMDHDKDTCTCRAKACVM
AGTLSCDASYLFSDCSRQEHRAFLIKNMPQCILKKPLKTDVVSPPVCGNYFVEVGEDCDC
GSPATCRDPCCDAATCKLRQGAQCAEGLCCDQCRFKAAGTECRAATDECDMADLCTGRSA
ECTDRFQRNGQPCQNNNGYCYNRTCPTMNNQCIALFGPNAAVSQDACFQFNRQGNYYGYC
RKEQNTKIACEPQNVKCGRLYCIDSSPAKKNPCNIIYSPNDEDKGMVLPGTKCADGMACN
SNGQCVDVNRTY
>P0C7B0
MIQVLLVTICLAAFPYQGSSIILESGNVNDYEVVYPRKVTALPKGAVQPKYEDAMQYEFK
VNGEPVVLHLGKNKQLFSKDYSETHYSPDGREITTNPPVEDHCYYHGRIENDADSTRSIS
ACNGLKGHFKLQGETYLIEPLKLSDSEAHAVYKYENILKEDEAPKMCGVTQNWESYEPIK
KASQLNLTPEQQRYNPFRFVELVLVADKGMVTKNNGDLNKIKTRMYELANNLNDIYRYMY
IHVALVGVEIWSDGDKITVTPNVDDTLSSFAEWRKTHLLTRKKHDNAQLLTAIDFNGPTI
GYAYIASMCHPKRSVGIVQDYSPINLVLSVVMAHEMGHNLGIHHDHSYCSCGDYACIMGA
TISHEPSTFFSNCSYIQCWDFIMDHNPECIVNEPLGTDIVSPPVCGNELLEVGEECDCGT
PENCQNECCDAATCKLKSGSQCGHGDCCEQCKFSKSGTECRESMSECDPAEHCTGQSSEC
PADVFHKNGQPCLHNYGYCYNGNCPIMYHQCYALWGADVYEAEDSCFESNKKGNYYGYCR
KENGKKIPCAPEDVKCGRLYCKDNSPGQNNPCKMFYSNEDEHKGMVLPGTKCGDGKVCSN
GHCVDVATAY
>Q98UF9
MIQVLLVTICLAAFPYQGSSIILESGNVNDYEVVYARKVTALPKGAVQPKYEDTMQYELK
VNGEPVVLHLEKNKQLFSKDYSETHYSPDGREITTYPPVEDHCYYHGRIENDADSTASIS
ACNGLKGHFKLQGETYFIEPLKLPNSEAHAVFKYENVEKEDEVPKMCGVTQTNWESDEPI
KKASQLVVTAEQQRYNHYKYIELVILADYRMVTKNNGDLGKIRTKIYEIVNILNEIFRYL
YIRIALVGIEIWSNADLSNVTLSADDTLASFGTWRGTVLLKRKSHDNAQLLTAIDFDGQT
IGIANIASMCNQNKSVGVVMDYSPINLVVAVIMAHEMGHNLGINHDTGSCSCGGYSCIMA
PEISDQPSKLFSNCSKQAYQRYINYYKPQCILNEPLRTDIVSPPVCGNELLEMGEECDCG
SPRNCRDPCCDAATCKLHSWVECESGECCDQCRFKGAGTECRAARSECDIAESCTGQSAD
CPTDDFKRNGQPCLHNYGYCYNGNCPIMYHQCYALFGSNATVAEDGCFEFNENGDKYFYC
RKQSGVNIPCAQEDVKCGRLFCHTKKHPCDYKYSEDPDYGMVDNGTKCADGKVCSNGHCV
DVATAY
>Q8JIR2
MIQVLLVTICLAVFPYQGSSIILGSGNVNDYEVVYPRKVTAVPKGAVQPKYEDTMQYEFK
VNGEPVVLHLEKNKGLFSKDYSETHYSPDGREITTYPSVEDHCYYHGRIQNDADSTASIS
ACNGLKGHFKLQGEMYLIEPLRFSDSEAHAVFKYENVEKEDEAPKMCGVTQTNWESDEPI
KKASKLVVTAEQQRYLNNFRFIELVIVADYRMFTKFNSNLNEVKTWVYEIVNTLNEIYRY
LYVRVALVALEVWSNGDLSSVTLSAYDTLDSFGEWRKRDLLKRKSHDNAQLLTAIDFNGT
IIGLAHVASMCDPKCSTGIVQDYSSRNLVVAVIMAHEMGHNLGIRHDRENCTCHANSCIM
SAVISDQPSKYFSNCSHVQYWNYINDDEPQCILNEPLRTDIVSPPVCGNELLEVGEECDC
GSPATCRYPCCDAATCKLHSWVECESGECCEQCRFRTAGTECRARRSECDIAESCTGHSA
DCPTDRFHRNGQPCLHNFGYCYNGNCPIMYHQCYALWGANATVAKDSCFEDNQKGNDYGY
CRKENGRKIPCEPQDVKCGRLYCSLGNQLPCRFFYTPTDENIGMVDTGTKCGDKKVCSNR
QCVDVNTAY
>Q8AWI5
MIQVLLVTICLAVFPYQGSSIILESGNVNDYEVVYPRKVPALPKGAVQPKYEDAMQYEFK
VNGEPVVLHLEKNKGLFSEDYSETHYSPDGREITTNPPVEDHCYYHGRIQNDADSTASIS
ACNGLKGHFTLQGETYLIEPLKLPDSEAHAVFKYENVEKEDEAPKMCGVTQNWESYEPIK
KASQSNLTPEQQRYLNAKKYVKLVMVADYIMYLKYDRNLTTVRTRMYDIVNVINVIYQRM
NIHVALVGLEIWSNKDKFILRSAADVTLKLFATWRETDLLKRKSHDNAQLLTGINFNGPT
AGLGYLGGICNPMYSAGIVQDHNKIHHLVAIAMAHEMGHNLGIDHDKDTCTCGAKSCVMA
GTLSCEASYLFSDCSRKEHQAFLIKDMPQCILKKPLKTDVVSPPVCGNYFVEVGEDCDCG
SPATCRDSCCDAATCKLRQGAQCAEGLCCDQCRFKGAGTECRAATDECDMADLCTGRSAE
CTDRFQRNGQPCQNNNGYCYNGKCPIMTDQCIALFGPNAAVSEDACFQFNLEGNHYGYCR
KEQNTKIACEPQNVKCGRLYCIDSSPANKNPCNIYYSPGDEDKGMVLPGTKCADGKACSN
GQCVDVNRAS
>P20164
MIQVLLVTICLAVFPYQGSSIILESGNVNDYEVMYPQKVAALPKGAVQQKYEDTMQYEFK
VNGEPVVLHLEKNKGLFSEDYSETHYSPDGREITTNPPVEDHCYYHGRIQNDADSTASIS
ACNGLKGHFKLQGEMYLIEPLKFSDSEAHAVYKYENVEKEEEAPKMCGVTQTNWESDEPI
KKASKLVVTAEQQRFPRRYIKLAIVVDHGIVTKHHGNLKKIRKWIYQLVNTINNIYRSLN
ILVALVYLEIWSKQNKITVQSASNVTLDLFGDWRESVLLKQRSHDCAQLLTTIDFDGPTI
GKAYTASMCDPKRSVGIVQDYSPINLVVAVIMTHEMGHNLGIPHDGNSCTCGGFPCIMSP
MISDPPSELFSNCSKAYYQTFLTDHKPQCILNAPSKTDIVSPPVCGNELLEAGEECDCGS
PENCQYQCCDAASCKLHSWVKCESGECCDQCRFRTAGTECRAAESECDIPESCTGQSADC
PTDRFHRNGQPCLYNHGYCYNGKCPIMFYQCYFLFGSNATVAEDDCFNNNKKGDKYFYCR
KENEKYIPCAQEDVKCGRLFCDNKKYPCHYNYSEDLDFGMVDHGTKCADGKVCSNRQCVD
VNEAYKSTTVFSLI
>D3TTC2
MIQALLVIICLAVFPHQGSSIILESGNVNDYEVVYPQKVPALLKGGVQNPQPETKYEDTM
RYEFQVNGEPVVLHLERNKGLFSEDYTETHYAPDGREITTSPPVQDHCYYHGYIQNEADS
SAVISACDGLKGHFEHQGETYFIEPLKISNSEAHAIYKDENVENEDETPEICGVTETTWE
SDESIEKTSQLTNTPEQDRYLQAKKYIEFYVVVDNIMYRHYKRDQPVIKRKVYEMINTMN
MIYRRLNFHIALIGLEIWSNINEINVQSDVRATLNLFGEWREKKLLPRKRNDNAQLLTGI
DFNGTPVGLAYIGSICNPKTSAAVVQDYSSRTRMVAITMAHEMGHNLGMNHDRGFCTCGF
NKCVMSTRRTKPAYQFSSCSVREHQRYLLRDRPQCILNKPLSTDIVSPPICGNYFVEVGE
ECDCGSPADCQSACCNATTCKLQHEAQCDSEECCEKCKFKGARAECRAAKDDCDLPELCT
GQSAECPTDVFQRNGLPCQNNQGYCYNGKCPIMTNQCIALRGPGVKVSRDSCFTLNQRTR
GCGLCRMEYGRKIPCAAKDVKCGRLFCKRRNSMICNCSISPRDPNYGMVEPGTKCGDGMV
CSNRQCVDVKTAY
>P86092
DTVLLNRISHDNAQLLAIVFNENVIGKAYTGGMCDPRYSVGVVMDHSPINRLVADTMAHE
MGHNLGIHHDTGSCSCGGHSCIMSRVISHQPLQYFSNCSYIEYWDFITKLNPQCILNEPL
RTDIVSPPVCGNELLEMGEECDCGSPRNCRDLCCDAATCKLHSWVECESGECCDQCRFIK
AGNVCRPPRKECDVAEACTGQSAQCPTDDFKRNGQPCLNNYAYCYQGNCPIMYHQCYALF
GSDATMAQDSCFQVNKKGNEYFYCRLENGINIPCAQEDVKCGRLFCHNMKYEQDCNYSDR
GMVDNGTKCAEGKVCNSNRQAYQR
>Q10749
MIQALLVAICLAVFPYQGSSIILESGNVNDYEVVYPQKVPALSKGGVQNPQPETKYEDTM
QYEFHVNGEPVVLHLERNKGLFSEDYTETHYAPDGREITTSSPVQDHCYYHGYIQNEADS
SAVISACDGLKGHFKHQGETYFIEPLELSDSEAHAIYKDENVEEEEEIPKICGVTQTTWE
SDEPIEKSSQLTNTPEQDRYLQAKKYIEFYVVVDNVMYRKYTGKLHVITRRVYEMVNALN
TMYRRLNFHIALIGLEIWSNGNEINVQSDVQATLDLFGEWRENKLLPRKRNDNAQLLTST
EFNGTTTGLGYIGSLCSPKKSVAVVQDHSKSTSMVAITMAHQMGHNLGMNDDRASCTCGS
NKCIMSTKYYESLSEFSSCSVQEHREYLLRDRPQCILNKPSRKAIVTPPVCGNYFVERGE
ECDCGSPEDCQNTCCDAATCKLQHEAQCDSGECCEKCKFKGAGAECRAAKNDCDFPELCT
GRSAKCPKDSFQRNGHPCQNNQGYCYNGTCPTLTNQCATLWGPGAKMSPGLCFMLNWNAR
SCGLCRKENGRKILCAAKDVKCGRLFCKKKNSMICHCPPPSKDPNYGMVAPGTKCGVKKV
CRNRQCVKV
>Q3HTN2
MIEVLLVTICLAVFPYQGSSIILESGNVNDYEVVYPRKVTAVPKGAVQQKYEDAMQYEFK
VNGEPVVLHLEKNKELFSEDYSETHYSPDGREITTYPSVEDHCYYHGRIQNEADSTASIS
ACNGLKGHFKLQGETYLIEPLKLPDSEAHAVFKYENVEKEEEAPKMCGVTETNWKSDEPI
KKASQLVVTAEQQRFPRRYVKLAIVADHRMYTKHKKNLKPWVFQMVNSVHQIYRSMNVLI
ALVYLNIWKKNDKITAQSASNVTLDLFGNWRETVLLKRKRHDCAQLLTAIDFDGPTIGRA
HVSSVCDPKRSTGIVQNYTEINLVNAVIMAHELGHNLGMDHDGNQCNCHACIMSAVINNP
PSERFSGCSMGYYQTFLTAYNPQCILNALSKRDIITPPVCGNELLEEGEECDCGSPENCQ
YQCCNATTCKLHSWVECESGECCEQCRFKKAGAVCRAARTECDIPENCTDQSADCPTDSF
HRNGQPCLYNHGYCYNGNCPVMHYQCYGLFGPNATVGQDGCFDANDRGDEYFYCRKENEK
YIPCAQEDVKCGRLFCTYIYDINLCRYDYSANGMVAQGTKCADGKVCNSNRQCADVNTAY
>Q3HTN1
MIEVLLVTICLAVFPYQGSSIILESGNVNDYEVVYPRKVTTLPKGALQQNYEDAMQYEFK
VNGEPVVLHLEKNKELFSEDYSETHYSPDGREITTYPSVEDHCYYHGRIQNEADSTASIS
ACNGLKGHFKLQGETYLIEPLKLPDSEAHAVFKYENVVKEDEAPKMCGVTETNWKSDEPI
KKASQLVVTAEQQRFPRRYVKLAIVADRRMYMKHQKNLKPWVFQMVNSVHQIYRSMNVLI
ALVYLNIWKKNDKITVQSASDVTLDLFAEWRETVLLRRKKHDCAHLLTAIDFDGPTIGRA
HIASMCNSKLSVGIVQNYTEINLVNAIVMAHELGHNLGISHDGNQCNCHTCIMSAVISNP
PSERFSNCSEDYHQSFLTAYNPQCILNAPSKTDIITPPVCGNELLEEGEECDCGSPENCQ
YQCCDAASCKLHSWVKCESGECCDQCRFTSAGTECRAARSECDIAESCTGQSADCPTDDF
HRNGQPCLSNHGYCYNGNCPVMHYQCIALFGSNAIVGQDECFDFNMKGEQYFYCRKEYEK
YIPCAQEDVKCGRLFCFYTNNMDICRYNYSDIGIVDHGTKCADGKVCNSNRHCVDVTTVY
>Q2LD49
MIQVLLVTICLAVFPYQGSSIILESGNVNDYEVVYPRKVTSLPKGAVQQKYEDAMQYELK
VNGEPVVLHLEKNKGLFSKDYSETHYSPDGRKITTKPPVKDHCYYHGHIQNDADSTASIS
ACNGLKGHFKLQGEMYLIEPLKLPDSEAHAVFKYENVEKEDEAPKMCGVTETNWESDEPI
KEASQSNLTPEQQSYLNAPKYVKFFLVADHIMYLKYGRNLTTLRTRIFDTVNVVYLILLR
INIHVLLVGMEIWSHKDKIIVQSVPAVTLKLFATWREADLLKHKSHGCAHLLTGINFNGP
TAGLAYLGAICNPMYSAGIVQDHNKIHHLVAIAMAHELGHNLGINHDKDTCTCRAKACVM
AGTISCDASYLFSDCSRQEHREFLIKNMPQCILKKPLKTDVVSPPVCGNYFVEVGEDCDC
GSPATCRDSCCNPTNCKLRQGAQCAEGLCCDQCRFKGAGTECRPASSECDMADLCTGRSA
ECTDRFQRNGQPCQNNNGYCYNGTCPSMTDQCIALFGPNAAVSQDACFQFNREGNHYGYC
RKEQNTKIACEPENVKCGRLYCIDSSPANKNPCNIVYLPNDEEKGMVLAGTKCADGRACN
SNGQCVGVNGAYKSTTGFSQI
>Q9DGB9
MIQVLLVTISLAVFPYQGSSVILESGNVNDYEVVYPRKVTALPKGAVQPKYEDAMQYEFK
VNGEPVVLHLEKNKGLFSEDYSETHYSPDGREITTYPPVEDHCYYHGRIENDADSTASIS
ACNGLKGHFKLQGEMYLIEPLKLPDSEAHAVFKYENVEKEDEAPKMCGVTQNWESYEPIK
KASQSNLTPEQQRYLNAKKYVKLFLVADYIMYLKYGRNLTAVRTRMYDIVNVITPIYHRM
NIHVALVGLEIWSNTDKIIVQSSADVTLDLFAKWRATDLLSRKSHDNAQLLTGINFNGPT
AGLGYLGGICNTMYSAGIVQDHSKIHHLVAIAMAHEMGHNLGMDHDKDTCTCGTRPCVMA
GALSCEASFLFSDCSQKDHREFLIKNMPQCILKKPLKTDVVSPAVCGNYFVEVGEECDCG
SPRTCRDPCCDATTCKLRQGAQCAEGLCCDQCRFKGAGTECRAAKDECDMADVCTGRSAE
CTDRFQRNGQPCKNNNGYCYNGKCPIMADQCIALFGPGATVSQDACFQFNREGNHYGYCR
KEQNTKIACEPQDVKCGRLYCFPNSPENKNPCNIYYSPNDEDKGMVLPGTKCADRKACSN
GQCVDVTTPY
>C9E1S0
MIQVLLVTLCLAAFPYQGSSIILDSGNVNDYEVVYPRKVTALPKGAVQPKYEDTMQYEFK
VNGEPVVLHLEKNKGLFSEDYSETHYSPDGREITTYPSIEDHCYYRGRIQNDADSTASIS
ACNGLKGHFKLQGEMYLIEPLKLPDSEAHAVYKYENIEKEDEAPKMCGVTQTNWKSDEPI
KKASQLVVTPEEQRYLNTKKYIELVIVADNVMVKKYTSNSTAIRTRIYACVNTLNLIYRA
FNIYIALIGLEIWSNRDLINVQSASSVTLDLFGTWRETVLLRHKRHDNAQLLTGINFDGD
TVGLAYVGSMCDPKRSAGIIQDHNKLDVMVAIAMAHELGHDLGINHDGNQCNCGGNPCIM
SATLNFEPVYRFSDCSRDEHWRYLIDNRPPCILNKPSITDIVSPPVCGNYFVEVGEECDC
GLPAHCQNPCCDAATCKLRPETQCEDGECCEQCQFTRAGTECRAARSECDIAESCTGQSA
ECPTDDFQRNGQPCLNNNGYCYNGTCPILTNQCISFFGSSATVAPDVCFDFNLQGQGNFY
CRRERARIFPCAPQDKKCGRLFCVKGPIGNTISCQSTSSQSDLDIGMVDLGTKCGDGRVC
NSNRQCVDVNTAY
>Q4VM08
MMQVLLVTISLAVFPYQGSSIILESGNVNDYEVVYPQKVTAMPKGAVKQPEQKYEDAMQY
EFKVKGEPVVLLLEKNKDLFSEDYSETHYSPDGREITTNPPVEDHCYYHGRIQNDADSSA
SISACNGLKGHFMLQGETYLIEPLKLPDSEAHAVYKYENVEKEDEAPKMCGVTQTNWESD
EPIKKASQLNLTPEQRRYLNSPKYIKLVIVADYIMFLKYGRSLITIRTRIYEIVNILNVI
YRVLNIYIALLGLEIWNNGDKINVLPETKVTLDLFGKWRERDLLNRRKHDNAQLLTDINF
NGPTAGLGYVGSMCDPQYSAGIVQDHNKVNFLVALAMAHEMGHNLGMEHDEIHCTCGAKS
CIMSGTLSCEASIRFSNCSREEHQKYLINKMPQCILNKPLKTDIVSPAVCGNYLVELGED
CDCGSPRDCQNPCCNAATCKLTPGSQCADGECCDQCKFRRAGTVCRPANGECDVSDLCTG
QSAECPTDQFQRNGQPCQNNNGYCYSGTCPIMGKQCISLFGASATVAQDACFQFNSLGNE
YGYCRKENGRKIPCAPQDVKCGRLYCFDNLPEHKNPCQIYYTPSDENKGMVDPGTKCGDG
KACSSNRQCVDVNTAY
>A4PBQ9
MIQVLLVTICLAAFPYQGSSIILESGNVNDYEIVYPRKVTALPKGAVQPKYEDAMQYELK
VNGEPVVLHLEKNKQLFSKDYSETHYSPDGREITTYPLVEDHCYYHGRIENDADSTASIS
ACNGLKGHFKLQGEMYLIEPLKLSDSEAHAVYKYENVEKEDEAPKMCGVTQNWKSYEPIK
KASQLVVTAEHQKYNPFRFVELVLVVDKAMVTKNNGDLDKIKTRMYELANTVNDIYRYMY
IHVALVGLEIWSNEDKITVKPEADYTLNAFGEWRKTDLLTRKKHDNAQLLTAIDLDRVIG
LAYVGSMCHPKRSTGIIQDYSPINLVVAVIMAHEMGHNLGINHDRGYCSCGDYACIMRPE
ISPEPSTFFSNCSYFDCWDFITNHNPECIVNEPLGTDIISPPVCGNELLEVGEECDCGTP
ENCQNECCDAATCKLKSGSQCGHGDCCEQCKFSKSGTECRASMSECDPAEHCTGQSSECP
ADVFHKNGQPCLDNYGYNGNCPIMYHQCYDLFGADVYEAEDSCFERNQKGNYYGYCRKEN
GNKIPCAPEDVKCGRLYCKDNSPGQNNSCKMFYSNEDEHKGMVLPGTKCADGKVCSNGHC
VDVATAY
>Q90282
MIQVLLVTICLAAFPYQGSSIILESGNVNDYEVIYPRKVTALPKGAVQPKYEDAMQYELK
VNGEPVVLHLGKNKGLFSKDYSETHYSPDGREITTYPLVEDHCYYHGRIENDADSTASIS
ACNGLKGHFKLQGEMYLIEPLKLPDSEAHAVYKYENVEKEDEALKMCGVTQNWESYEPIK
KASQLVVTAEHQKYNPFRFVELFLVVDKAMVTKNNGDLDKIKTRMYEIVNTVNEIYRYMY
IHVALVGLEIWSNEDKITVKPEAGYTLNAFGEWRKTDLLTRKKHDNAQLLTAIDLDRVIG
LAYVGSMCHPKRSTGIIQDYSEINLVVAVIMAHEMGHNLGINHDSGYCSCGDYACIMRPE
ISPEPSTFFSNCSYFECWDFIMNHNPECILNEPLGTDIISPPVCGNELLEVGEECDCGTP
ENCQNECCDAATCKLKSGSQCGHGDCCEQCKFSKSGTECRASMSECDPAEHCTGQSSECP
ADVFHKNGQPCLDNYGYCYNGNCPIMYHQCYDLFGADVYEAEDSCFERNQKGNYYGYCRK
ENGNKIPCAPEDVKCGRLYCKDNSPGQNNPCKMFYSNEDEHKGMVLPGTKCADGKVCSNG
HCVDVATAY
>Q4VM07
MMQVLLVTICLAVFPYQGSSIILESGNVNDYEVVYPQKITALPKGAIQQPEQKYEDAIKY
EFKVNGKPVVLHLEKNKGLFSEDYSETHYTPDGREITINPPVEDHCYYHGRIQNDADSTA
SISACNGLKGHFKLQGEMYLIEPLRIPDSEAHAIYKYENIEKEDEAPKMCGVTQTNWESD
EPIKASQLNLTPEQRTYLKSKKYVELVIVADYIMFWKYDRSLSTIRTRIYEIVNTLNVIY
RFLNIYIALVAVEIWSKGDLINVTSSAYDTLDSFGEWRERDLLNRKRHDNAQLLTGINFN
GPSAGRGFVGRMCQPKYSVGIVQDHSKIYLLVASAMAHEMGHNLGMDHDRIDCTCGAKSC
IMSGILRCETSYLFSDCSREEHRKYLINKMPQCILNKPLKTDIVSPAVCGNYFVEVGEEC
DCGSPANCQDRCCDAATCKLRPGAQCGDGVCCYQCKFRRAGTVCRPANGECDVSDLCTGQ
SAECPTDQFQRNGQPCQNNKGYCYNGTCPIMEKQCISLFGASATVAQDSCFQFNRRGNHY
GYCRKENNTKIACAPEDVKCGRLYCLDNSSGHKNPCQIYYIPSDENKGMVDPGTKCGDGM
VCSNGKCVDVTIAY
>C9E1R8
MIQVLLVTICLAAFPYQGSSIILESGNVNDYEIVYPRKVTALPKGAVQPKYEDAMQYELK
VSGEPVVLHLEKNKQLFSKDYSETHYSPDGREITTYPLVEDHCYYHGRIENDADSTASIS
ACNGLKGHFKLQGEMYLIEPLKLPDSEAHAVYKYENVEKEDEALKMCGVTQNWESYEPIK
KASQLVVTAEHQKYNPFRFVELFLVVDKAMVTKNNGDLDKIKTRMYEIVNTVNEIYRYMY
IHVALVGLEIWSNEDKITVKPEAGYTLNAFGEWRKTDLLTRKKHDNAQLLTAIDLDRVIG
LAYVGSMCHPKRSTGIIQDYSEINLVVAVIMAHEMGHNLGINHDSGYCSCGDYACIMRPE
ISPEPSTFFSNCSYFECWDFIMNHNPECILNEPLGTDIISPPVCGNELLEVGEECDCGTP
ENCQNECCDAATCKLKSGSQCGHGDCCEQCKFSKSGTECRASMSECDPAEHCTGQSSECP
ADVFHKNGQPCLDNYGYCYNGNCPIMYHQCYDLFGADVYEAEDSCFERNQKGNYYGYCRK
ENGNKIPCAPEDVKCGRLYCKDNSPGQNNPCKMFYSNEDEHKGMVLPGTKCADGKVCSNG
HCVDVATAY
>A8QL48
MLVVFPYQGSSIILESGNVNDYEVVYPQKVPSLPKGGVQNPQPETKYEDTMQYEFHVNGE
PVVPHLEKNKGLFSEDYTETHYASDGREITTSPSVQDHCYYYGYIQNEADSSAAISACDG
LKGHFKHQGETYFIEPLKLSNSEAHAIYKDENVEEEDETPKICGLTQTTWESDEPFKNTS
LLIYTPEQNRYLQAKKYIEFYVAVDNRMYRHYKRNKTVIKRRVYELVNILNTIFRRLNFY
IALIGLEIWSKRDKVNVQSDVKVTLKSFGKWREKKVAATQKEYNAQLLTRIDFNGNTVGL
AALGALCSVKYSVAVIQDYSKRTSMVASTMAHEMGHNLGINHDRASCTSCGSNKCIMSTK
RTKPAYRFSSCSVREHRRYLLRDRPQCILNKPLITDIVAPAICGNYFVEVGEECDCGSPR
DCQSACCNAATCKLKHGAQCDSGECCRKCKFKKAGAKCRAVKDDCDLPERCTGRSAECPT
DIFRRNGLPCQNNQGYCYNGKCPTLTNQCIAFMGPNVKVSRDSCFTLNQRGKGCGYCRMQ
NGAKFPCAAKDIKCGKLFCKKRNSKICNCLISPDDPNYGMVEPGTKCGDGVVCSNRKCVK
LQRVY
>A8QL49
MIQALLVTICLAVFPYQGSSIILESGNVNDYEVVYPQKVPLLPKGGVQNPQPKTKYEDTV
QYEFEVNGEPVVLHLERNKGLFSEDYTEAHYAPDGREITTRPPVQDHCYYHGYIQNEADS
SAAISACDGLKGHFKHQGETYFIEPLKLSDSEAHAIYKDENVEEENETPKICGLTETTWE
SDEPIRNASLLIYTPEQNRYLKVKKYIEFYVAVDNRMYRHYKRNKPIIKRRVYELVNILN
TILRRLNFHIALIGLEIWSKRDKINVQSDVKATLKSFGKWREKKLLPRKRNDNAQLLTRI
DFNGNTVGLAALGSLCSVKYSVAVIQDYSKRTSMVASTMAHEMGHNLGINHDRASCTSCG
SNKCIMATKRTKPASRFSSCSVREHQRYLLRDRPQCILNKPLITDIVAPAICGNYFVEVG
EECDCGSPRDCRSACCNAATCKLKHEAQCDSGECCGKCKFKKVGAKCRAAKDDCDLPERC
TGRSAECPTDIFRRNGLPCQNKQGYCYNGKCPTLTNQCIALMGPNVKVSRDSCFTLNQRG
KGCGYCRMQNGAKIPCAAKDIKCGKLFCKKRNSGVCNCLILPDDPNYGMVETGTKCGDGM
VCSDRKCVKLQTVY
>D8VNS0
MIQALLVTICLVGFPHQGSSIILESGNVKDYEVVYPQKIPALPKGGIQRAEPETKYEDTM
QYQFKVNGEPVVLHLERNKGLFSEDYSETHYSPDGREITTSPPVQDHCYYHGRIQNDADS
TASISACNGLKGRFKHQGETYLIEPLKISDSEAHKIYKSENLEKEDEAPKTCGVTQTSLE
TDETIKMNFQSANNPEEDYVRKRKYIKLAVVVDNSMYIKYDRNLNDIRSRIYEIVNDVNV
FYRLLNIHIALIFIEIWSHQDKINVQPMVRVTLDSFGTWRETDLLPRRSHDNAQLYTNVD
FDGPTVGYAYVGSLCKPKHSVAIIQDHTETANMMASTVAHELGHNLGMNHDSGNCICQPT
LCVMSETLSSVPFNDFSACSRVDHRNYLIRDLPQCILNKPLRTDIVAPAVCGNNFVEVGG
ECDCGSPQDCQSTCCDAATCRLRDGAQCDTEECCEQCRFRRAGTVCRAAKDDCDVAEFCT
GRTADCPMDGLQRNGEPCQHNQGYCYNGKCPIMTNQCIALWGPDATVSQDGCFHFNENGQ
GDLYCRRENGVNIQCEPQDNKCGRLFCVQSTSTVQCNYRSSATDPDYGMVAIGTKCGDGR
VCNNNRFCVDIRIAY
>A8QL59
MIQPLLVAICLVVFPYQGSSTILESGKVRDYEVVYPQKIPSLPKGRLQRREEKTKYENTM
KYEFKVNGEPVVLNLEKNKRLFSKDYTETHYSPDGREITTSPPVQDHCYYHGHIQNDADS
TAVIRACDGLNGYFKSNGEMYIIEPLKLSDSEAHAVFKYESLEKEDETPKTCGAIHNSGE
SDETIKKISNTFVTPEKGEEYLEAEKHIELYMVADNLVYRKYSSNITVVRMRIFEILNYV
NLYYKILNIHVVLIGLEVWSDEDKILINGSSELTVRSFAAWRHSDLLKHKRNDNAQLLTG
IHFDKRVLGIAFIGGMCNNFTSVGAIQDNSIHAVLIAATMTHELGHNLGMNHDTDSCTCN
TGPCIMKAALNFKPPYEFSSCSYWDFQNYIMTKSAQCILNDPLTTDIVPTAICGNGFVEE
GEECDCGPPEICKNECCEAATCKLKPEAQCASGACCEECQFRRAGELCRAAKDDCDLDEL
CTGQSAECPMNHFHMNGHPCQNNQGYCFRGTCPTLTKQCIALWGPDAEVAPDGCFMNNQK
GNYYGYCKKKNGTNIPCEPENVKCGRLYCIDDSTEENSCKFHFSNENANSGMVQPGTKCG
EGMVCGFGECIGLETALGINQ
>Q9PVK7
MIQLSWSSIILESGNVNDYEVVYPQKVPALLKGGVQNPQPETKYEDTMQYEFQVNGEPVV
LHLERNKGLFSEDYTETHYAPDGREITTSPPVQDHCYYHGYFQNEADSSAVISACDGLKG
HFKLQGEIYFIEPLKISDSEAHAIYKDENVEEEDETPKICGVTDTTWESDEPIKKTSLLT
NTPEQDRYLQAEKYIEFYMVVDNIMYRHYKRNQLVIKRKVYEMINTMNMIYRRLNFHIAL
IGLEIWSNINEINVQSDVKATLDLFGEWREKKLLPRKRNDNAQLLTGIDFNGTPVGLAYI
GSICNPKTSAAVVQDYSKSTRMVAITMAHEMGHNLGMNHDKGFCTCGFNKCVMSTRRTKP
AYQFSSCSVREHQRYLLRDRPQCILNKPLSTDIVSPPICGNYFVEVGEECDCGSPADCQS
ACCNATTCKLQHEAQCDSEECCEKCKFKGAGAECRAAKDDCDLPELCTGQSAECPTDVFQ
RNGLPCQNNGYCYNGKCPIMTNQCIALRGPGVKVSRDSCFTLNQRTRGCGLCRMEYGRKI
PCAAKDVKCGRLFCKKRNSMICNCSISPRDPSYGMVEPGTKCGDGMVCSNRQCVDVKTAY
>A3R0T9
MIQVLLVTICLVVFPYQGSSIILESGKVNDYEVVYPQKIPVLPKSKIQRREQKMYEDTMK
YEFKVNGEPVVLHLERNKELFSKDYTETHYSPDGREITTSPPVEDHCYYHGYIQSDIDST
AILNACNGLKGYFRHHGEAYHIEPLKFSDSEAHAVYKYENIEKEDETPKICGVKHSTWES
DEPIEKISQKKDFLEEKKYLELYIVADYVMFRKYGRNVTTIRMRVFDMVNYITVVYKALN
IHVALIGFEIWSLKDKFVINASTKNNLLHFSIWRSTVLRKRNDNAQLLTGVDLNGYTLGS
AYLKAMCDVLQSVGIVQDYSKSPYLVGAAMAHEIGHNLGMEHDTKTCSCMRGNCIMSPEE
EGSDFPMEFSSCSLYDFQNYMLTDTPQCLINKPSNTSIIKNAVCGNYVEEEGEECDCGSP
EQCENNCCEAATCKLKPGAKCAKGACCKKCQFKKAGAECRAARNECDLPEFCIGQSAECP
MDRFHKNGHSCQNDQGYCFRGYCPTLAKQCITLWGSDAKVAPDECFQNNTNGNEYDYCKK
TNNVIIPCKPTDVKCGRLYCTGGTENPSEGEKISSDPCKASYSEIEDIGMVDHRTKCGEK
MVCSDGKCIPL
>Q2QA02
MIQVLLVTICLAALPYQGSSIILESGNVNDYEIVYPRKVTALPKGAVQPKYEDAMQYELK
VNGEPVVLYLEKNKQLFSKDYSETHYSPDGREITTYPLVEDHCYYHGRIENDADSTASIS
ACNGLKGHFKLQGEMYLIEPLKLSNSEAHAVYKYENVEKEDEAPKMCGVTQNWKSYEPIK
KASQLVVTAEHQKYNPFRFVELVLVVDKAMVTKNNDDLDKIKTRMYELANTVNEIYRYMY
IHVALVGLEIWSNEDKITVKPEAGYTLNAFGEWRKTDLLTRKKHDNAQLLTAIDLDRVIG
LAYVGSMCHPKRSTGIIQDYSPINLVVAVIMAHEMGHNLGIHHDSGYCSCGDYACIMRPE
ISPEPSTFFSNCSYFDCWDFIMNQNPECIVNEPLGTDIISPPVCGNELLEVGEECDCGTP
ENCQNECCDAATCKLKSGSQCGHGDCCEQCKFSKSGTECRASMSECDPAEHCTGQSSECP
ADVFHKNGQPCLDNYGYCYNGNCPIMYHQCYDLFGADVYEAEDSCFERNQKGNYYGYCRK
ENGNKIPCAPEDVKCGRLYCKDNSPGQNNPCKMFYSNEDEHKGMVLPGTKCADGKVCSNG
HCVDVATAY
>TRINITY_DN43602_c0_g6::TRINITY_DN43602_c0_g6_i2::g.1::m.1 type:3prime_partial len:211 gc:universal TRINITY_DN43602_c0_g6_i2:631-2(-)
MCLQLYMPLNIFIALVGVQVWSESDEISLSPNGDTTLSNFLRYRREKLVQDIPNDNAQLL
TRITFDGGVVGKALKGPICTYEFSGGVSMDHSNVVGLVAATVAHEMGHNFGMEHDGPDCG
CPEEKCIMASSSGSSGPTHWSTCSLEHLALAFEHGMDYCLRNKPQKLFDSPICGNGFVEP
GEQCDCGLKENCDNPCCNVTTCMLHSNASC
>TRINITY_DN43602_c0_g6::TRINITY_DN43602_c0_g6_i3::g.2::m.2 type:internal len:291 gc:universal TRINITY_DN43602_c0_g6_i3:871-2(-)
IANNTCGYEGTSPHDVLPRDHRQIKRFSRHKRAAEIIRGPYNANRQSRYVELVLVIDKKE
YTALDENLDKVHQHCKDIANIINALYMPLNIFIALVGVQVWSESDEISLSPNGDTTLSNF
LRYRREKLVQDIPNDNAQLLTRITFDGGVVGKALKGPICTYEFSGGVSMDHSNVVGLVAA
TVAHEMGHNFGMEHDGPDCGCPEEKCIMASSSGSSGPTHWSTCSLEHLALAFEHGMDYCL
RNKPQKLFDSPICGNGFVEPGEQCDCGLKENCDNPCCNVTTCMLHSNASC
>TRINITY_DN43602_c0_g6::TRINITY_DN43602_c0_g6_i4::g.3::m.3 type:5prime_partial len:142 gc:universal TRINITY_DN43602_c0_g6_i4:951-526(-)
IANNTCGYEGTSPHDVLPRDHRQIKRFSRHKRAAEIIRGPYNANRQSRYVELVLVIDKKE
YTALDENLDKVHQHCKDIANIINALYMPLNIFIALVGVQVWSESDEISLSPNGDTTLSNF
LRYRREKLVQDIPNDNAQLLT*
>TRINITY_DN43602_c0_g6::TRINITY_DN43602_c0_g6_i4::g.4::m.4 type:3prime_partial len:123 gc:universal TRINITY_DN43602_c0_g6_i4:367-2(-)
MDHSNVVGLVAATVAHEMGHNFGMEHDGPDCGCPEEKCIMASSSGSSGPTHWSTCSLEHL
ALAFEHGMDYCLRNKPQKLFDSPICGNGFVEPGEQCDCGLKENCDNPCCNVTTCMLHSNA
SC
>TRINITY_DN43602_c0_g6::TRINITY_DN43602_c0_g6_i5::g.5::m.5 type:5prime_partial len:214 gc:universal TRINITY_DN43602_c0_g6_i5:671-30(-)
IANNTCGYEGTSPHDVLPRDHRQIKRFSRHKRAAEIIRGPYNANRQSRYVELVLVIDKKE
YTALDENLDKVHQHCKDIANIINALYMPLNIFIALVGVQVWSESDEISLSPNGDTTLSNF
LRYRREKLVQDIPNDNAQLLTRITFDGGVVGKALKGPICTYEFSGGVSMDHSNVVGLVAA
TVAHEMGHNFGMEHDGPDCGCPEEKYVIYLYTS*
>TRINITY_DN43602_c0_g6::TRINITY_DN43602_c0_g6_i7::g.6::m.6 type:complete len:134 gc:universal TRINITY_DN43602_c0_g6_i7:431-30(-)
MCLQLYMPLNIFIALVGVQVWSESDEISLSPNGDTTLSNFLRYRREKLVQDIPNDNAQLL
TRITFDGGVVGKALKGPICTYEFSGGVSMDHSNVVGLVAATVAHEMGHNFGMEHDGPDCG
CPEEKYVIYLYTS*
>TRINITY_DN43602_c0_g6::TRINITY_DN43602_c0_g6_i8::g.7::m.7 type:3prime_partial len:123 gc:universal TRINITY_DN43602_c0_g6_i8:367-2(-)
MDHSNVVGLVAATVAHEMGHNFGMEHDGPDCGCPEEKCIMASSSGSSGPTHWSTCSLEHL
ALAFEHGMDYCLRNKPQKLFDSPICGNGFVEPGEQCDCGLKENCDNPCCNVTTCMLHSNA
SC
>TRINITY_DN43602_c0_g6::TRINITY_DN43602_c0_g6_i9::g.8::m.8 type:internal len:162 gc:universal TRINITY_DN43602_c0_g6_i9:484-2(-)
RQYKIIYFPNNRRITFDGGVVGKALKGPICTYEFSGGVSMDHSNVVGLVAATVAHEMGHN
FGMEHDGPDCGCPEEKCIMASSSGSSGPTHWSTCSLEHLALAFEHGMDYCLRNKPQKLFD
SPICGNGFVEPGEQCDCGLKENCDNPCCNVTTCMLHSNASC
>TRINITY_DN43191_c3_g2::TRINITY_DN43191_c3_g2_i3::g.9::m.9 type:complete len:957 gc:universal TRINITY_DN43191_c3_g2_i3:7856-4986(-)
MFWLHCGLFVLVIAVRGFISSLADTTSKREADYTLDDSFWKEEETPAGEVERLLHEYRQN
QELIRNIGGHYYQIIYPVQLRHHEKMGISTREVGVPKFPQRGYGDGGYQNPRGRMRTGRH
FHRTSLLIKAFNHKFRLDLELNTQLLAPNLIQKDFLTGDAEQMSKQEIEHCYYHGTVRDY
PGASAAFHTCNGVSGVIHLGNETFVIHPFYGGDLSKHPHIIFEARTKVNKGCANSGNLEW
RVKNRRQKHIYGLSDMTSNRFKRDVREATKYIETAIIIDKAMFDKRNGSTRAEVVHDAIQ
VANIADLYFRTLNTRVSVVYIETWKGSNQAQIDNGIDIDQALLSFNDYTMRRMYQVAQDT
TQLLTGETFSGGESGVAVPETVCSQKSVGISVDLNTYEPHLLAGTMAHMIGHNIGMSHDD
GRNDCNCRDWHGCIMAQSIVGLENVQPYKFSECSKTDYIEALKSGHGICLFNKPNELEIR
RSCGNRVIDDGEQCDCGSIEECKEYDPCCDPITCKLTTEAECATGPCCSDCKLRARGVVC
RESSNECDLPEVCSGDTGQCPPDVFKKNGNPCSNSAGYCFNGVCPALDLQCEQVWGYGGM
AADQECFEQFNSKGSINGHCGTDSSGHLIKCEAENVRCGSLQCQQGSKQPVIDGMKDLHT
RTIISIRNQEYECKATTGRVEGSDMPGMGLVRDGTSCGDNLICVNQTCTSLFPHIDQEKC
PSNHDDKECSGNGVCTNANRCYCFPGWSGPDCSIEQSIPTAPPTTSTTEAVHKSDSNLEK
IETPYENYHGSNTVFLVGMLMSVVGGVFVVFALMALCYRSVVVHKNFSLCLRRKSTVQKY
DPPYSKKPQQKSYSGVSGNHHAEVAALDTVNKILTFGSMPQYREHKPQPKRLGVEEEDGG
TGAEEVVSFIDLPSNNLTKLPEKGILKKHGGYGIVMPDSCNTSSEHDDSRYLVKNS*
>TRINITY_DN43191_c3_g2::TRINITY_DN43191_c3_g2_i5::g.13::m.13 type:complete len:957 gc:universal TRINITY_DN43191_c3_g2_i5:7848-4978(-)
MFWLHCGLFVLVIAVRGFISSLADTTSKREADYTLDDSFWKEEETPAGEVERLLHEYRQN
QELIRNIGGHYYQIIYPVQLRHHEKMGISTREVGVPKFPQRGYGDGGYQNPRGRMRTGRH
FHRTSLLIKAFNHKFRLDLELNTQLLAPNLIQKDFLTGDAEQMSKQEIEHCYYHGTVRDY
PGASAAFHTCNGVSGVIHLGNETFVIHPFYGGDLSKHPHIIFEARTKVNKGCANSGNLEW
RVKNRRQKHIYGLSDMTSNRFKRDVREATKYIETAIIIDKAMFDKRNGSTRAEVVHDAIQ
VANIADLYFRTLNTRVSVVYIETWKGSNQAQIDNGIDIDQALLSFNDYTMRRMYQVAQDT
TQLLTGETFSGGESGVAVPETVCSQKSVGISVDLNTYEPHLLAGTMAHMIGHNIGMSHDD
GRNDCNCRDWHGCIMAQSIVGLENVQPYKFSECSKTDYIEALKSGHGICLFNKPNELEIR
RSCGNRVIDDGEQCDCGSIEECKEYDPCCDPITCKLTTEAECATGPCCSDCKLRARGVVC
RESSNECDLPEVCSGDTGQCPPDVFKKNGNPCSNSAGYCFNGVCPALDLQCEQVWGYGGM
AADQECFEQFNSKGSINGHCGTDSSGHLIKCEAENVRCGSLQCQQGSKQPVIDGMKDLHT
RTIISIRNQEYECKATTGRVEGSDMPGMGLVRDGTSCGDNLICVNQTCTSLFPHIDQEKC
PSNHDDKECSGNGVCTNANRCYCFPGWSGPDCSIEQSIPTAPPTTSTTEAVHKSDSNLEK
IETPYENYHGSNTVFLVGMLMSVVGGVFVVFALMALCYRSVVVHKNFSLCLRRKSTVQKY
DPPYSKKPQQKSYSGVSGNHHAEVAALDTVNKILTFGSMPQYREHKPQPKRLGVEEEDGG
TGAEEVVSFIDLPSNNLTKLPEKGILKKHGGYGIVMPDSCNTSSEHDDSRYLVKNS*
