# Supplementary material for: Venomix: a simple bioinformatic pipeline for identifying and characterizing toxin gene candidates from transcriptomic data
Source: PeerJ. 2018 Jul 31;6:e5361. doi: 10.7717/peerj.5361 (PMC6074769; doi:10.7717/peerj.5361)
Supplement: Supplemental Information 4 [file peerj-06-5361-s004.gz › FinalOutput_E-20/Zinc_metalloproteinase@disintegrin_107/aligned.fasta]

>P30431
------------------------------------------------------------
--------------------ATRPKGAV---Q---PK-----YED---------------
---------AMQYEFKVNGEPVVLHLEKNKGLFSKDYSEIHYSPDGREITTYPPVEDHCY
YHGRIENDADSTASISACNGLKGYFKLQRETYFIEPLKLPD--SEAHAVFKYENVEKEDE
APKMCGVTQ---------------------------NW----KSYEPIKKASQLAFTA-E
QQRY-DPYKYIEFFVVVDQGTVTKNNGDLDK-IKARMYELANIVNEIFRYLYMHVALVGL
EIW--SNGDKITVKPDVDYTLNSFAEWRKTDLLTRKKHDNAQLLTAIDFNGPTIGYAYIG
SMCHPKRSVGIVQDYSPIN-LVVAVIMAHEMGHNLGIHHD----TGSCS-CGD-YPCIM-
--GPTISNEPSKFFSNCSYIQCWDFIMNHNPECIINEPLGTDIISPPVCGNELLEVGEEC
DCGTPENCQ--NECCDAATCKLKSGSQCGHGDCCEQCKFSKSGTECRASMSECDPAEHCT
GQSSECPADVFHKNGQPCLDNYGYCYNGNCPIMYHQCYALFGADVYEAEDSCF-KDNQKG
NYYGYCRKE---NGKKIPCAPEDVKCGRLYCK------------------DNSPGQNNP-
CKMFYS----NDDEHKGMVLPGTKCADGKVC---------------------------SN
-GHCVDVATAY-------------------------------------------------
------------------------------------------------------------
------------------------------------------------------------
---------------------------------------------
>P28891
------------------------------------------------------------
------------------------------------------------------------
------------------------------------------------------------
------------------------------------------------------------
------------------------------------------------------------
QQRF--PQRYVQLVIVADHRMNTKYNGDSDK-IRQWVHQIVNTINEIYRPLNIQFTLVGL
EIW--SNQDLITVTSVSHDTLASFGNWRETDLLRRQRHDNAQLLTAIDFDGDTVGLAYVG
GMCQLKHSTGVIQDHSAIN-LLVALTMAHELGHNLGMNHD----GNQCH-CGA-NSCVM-
--AAMLSDQPSKLFSDCSKKDYQTFLTVNNPQCILNKP----------------------
------------------------------------------------------------
------------------------------------------------------------
------------------------------------------------------------
------------------------------------------------------------
------------------------------------------------------------
------------------------------------------------------------
------------------------------------------------------------
---------------------------------------------
>P0DM97
--MMQVLLVTICLAVFPYQGSSIILESGNVND----------------------------
-----------YEVVYPQKVTALPKGAV---QQAEQK-----YED---------------
---------AMQYEFEVNGQPVVLHLEKNKDLFSEDYSETHYSPDGKEITTNPPIEDHCY
YHGRIQNDAHSTASISACNGLKGHFKLRGETYLIEPLKIPD--SEAHAVYKYENIEKEDD
APKMCGVTQT--------------------------NW----ESDEPIKEASQLVATS-D
QQRYYDHFRYIKYFIVVDHRMVEKYNGNLRT-IRRRIYQLVNILNEIYLPWNIRAPLVGI
EFW--NQRDLINVTSSAPYTLDLFGKWRASDLLNRKIHDYTHLLTAIVFVEQILGMAHIA
TMCHSELSVGLVQDYMPSE-HVVAAIMVHEMGHNLGISHD----EKYCN-CGA-DSCIM-
--YPQISIPPPVYFSNCSWEQYQNFLTIYKPDCTLIRPSRTDIVSPPVCGNDILEQGEEC
DCGSPEKCQ--DPCCDAASCKLHSWIECEFGECCDQCRFKPAGTECRGIRSECDLPEYCT
GQSVDCPIDHFHRNGKPCLNNNG------------------------AEKGEF-QHT--G
GRY---------------------------------------------------------
------------------------------------------------------------
------------------------------------------------------------
------------------------------------------------------------
------------------------------------------------------------
---------------------------------------------
>P0C6E3
------------------------------------------------------------
------------------------------------------------------------
------------------------------------------------------------
------------------------------------------------------------
------------------------------------------------------------
-QRY-NPYKYIELFLVVDNRMVTKYNGDLDK-IKTRIYELVNILNEIYRPLYIRVALVGI
EFW--CNKDLINVKSASSVTLASFANWRESVLPNRTSHDNAQLLTAIVFNRGVIGSAYPA
GMCDPNRSVGTVQDHSEIN-LQVAITMAHEIGHNLGMGHD----NNSCT-CGG-YSCIM-
--LPALSDQPSKYFSNCSYIQYRDFIMNQDPQCILNEPSGTDIVSPPVCGNDILEVGEEC
DCGCPRNCQ--DPCCNAATCKKYSWVQCESGECCDQCRFKGAGTECRRAMGD-DPGGRCT
GQSADCPRN---------------------------------------------------
------------------------------------------------------------
------------------------------------------------------------
------------------------------------------------------------
------------------------------------------------------------
------------------------------------------------------------
---------------------------------------------
>P23323
------------------------------------------------------------
------------------------------------------------------------
------------------------------------------------------------
------------------------------------------------------------
------------------------------------------------------------
------------------------------------------------------------
------------------------------------------------------------
------------------------------------------------------------
---------------------------------------------------ELLEEGEDC
YCHIPPN-----PCCDPATCKLTPGSQCAEGLCCDQCRFKKKGTICRIARGD-FPDDRCT
GLSDDCPR-----------------WN---------------------------------
------------------------------------------------------------
------------------------------------------------------------
-----DL-----------------------------------------------------
------------------------------------------------------------
------------------------------------------------------------
---------------------------------------------
>P18619
--MIQVLLVTICLAVFPYQGSSIILESGNVND----------------------------
-----------YEVVYPRKVTALPKRAV---Q---QK-----YED---------------
---------AMQYELKVNGEPVVLHLEKNKGLFSEDYSETHYSPDGREITTYPSVEDHCY
YHGRIHNDADSTASISACDGLKGYFKLQGETYLIEPLKLSD--SEAHAVYKYENIEKEDE
APKMCGVTQ---------------------------NW----ESDESIKKASQLYLTP-E
QQRF--PQRYIELAIVVDHGMYKKYNHDSDK-IKVRVHQMVNHINEMYRPLNIAITLSLL
QIW--SNKDLITVKSASNVTLNLFGNWRETVLLKRRSHDCAHLLTDINFTGNIIGLAYKQ
GMCNPKLSVGLVQDYSSNV-FVVAVIMTHELGHNLGMEHDEEKNGKKCN-C---KTCIM-
--SPAISDPPAQLFSDCSKNDYHTFLTNRNPQCILNAPLRTDTVSTPVSGNEFLEAGEEC
DCGSPSN-----PCCDAATCKLRPGAQCADGLCCDQCRFKKKRTICRIARGD-FPDDRCT
GLSNDCPR-----------------WN---------------------------------
------------------------------------------------------------
------------------------------------------------------------
-----DL-----------------------------------------------------
------------------------------------------------------------
------------------------------------------------------------
---------------------------------------------
>O73795
--MIQVLLVIICLAAFPYQGTSIILESGNVND----------------------------
-----------YEVVYPRKVTALPKGAV---Q---PK-----YED---------------
---------AMQYELKVNGEPVVLHLPKNKALPSKDYIETHYSPDGRKITTNPPVEDHCY
YHGRIQNDADSTASISACNGLKGHFKLQGETYLIEPLKLSN--SEAHAVYKYEDVEKEDE
APKMCGVTQNWESYEPIKYEDVEKEDEAPKMCGVTQNW----ESYEPIKKASQSNLTP-A
HQRY------IELVIVADHGMFTKYNGDSDK-IREWVRQMVNTVDEIYSYMYIDVALAGL
QIW--SNEDLINVQPAAPHTLDSFGKWRERDLLHRIHHDNAMLLTAIDFDGPTIGLAYVG
TMSNPKGSTGVVQDHSTIN-FRVAVTMAHEIGHNLGIHHD----TGSCS-CGG-YSCIM-
--SPVISHEPSKYFSDCSYTQCWDFIMNQKPQCILNKPLRTDTVSTPVSGNELLEAGEEC
DCGSPGN-----PCCDAATCKLRQGAQCAEGLCCDQCRFMKEGTICRRGRGD-DLDDYCN
GISAGCPRNPFHA-----------------------------------------------
------------------------------------------------------------
------------------------------------------------------------
------------------------------------------------------------
------------------------------------------------------------
------------------------------------------------------------
---------------------------------------------
>P31988
------------------------------------------------------------
------------------------------------------------------------
------------------------------------------------------------
------------------------------------------------------------
------------------------------------------------------------
------------------------------------------------------------
------------------------------------------------------------
------------------------------------------------------------
------------------------------------------------------EAGEEC
DCGAPEN-----PCCDAATCKLRPGAQCAEGLCCDQCRFKGAGKICRRARGD-NPDDRCT
GQSADCPRNRFH------------------------------------------------
------------------------------------------------------------
------------------------------------------------------------
------------------------------------------------------------
------------------------------------------------------------
------------------------------------------------------------
---------------------------------------------
>J3S829
--MIQVLLVTICLAVFPYQGSSIILGSGNVND----------------------------
-----------YEVVYPRKVTALPKGAA---Q---PK-----YED---------------
---------TMQYEFKVNGEPVVLHLEKNKGLFSEDYSETHYSPDGREITTYPPVEDHCY
YHGRIQNDADSTASISACNGLKGHFKLQGEMYLIEPLELSD--SEAHAVFKYENVEKEDE
APKMCGVTQ---------------------------NW----ESYEPIKKASQLNLTP-E
QQRYLNTKKYIELVIVADNVMVKKYTSNSTA-IRTRIYACVNTLNLIYRAFNIHIALVGI
EIW--SNKDLINVISASNVTLDLFGNWRRRVLLRRKRHDNAQLLTAIDLDGPTIGLARVG
SMCDPKCSTGIVQDHSKLD-VMVAVTMAHELAHNLGINHD----GNQCN-CGG-NPCIM-
--SATLNFEPAYRFSDCSRDEHWRYLIDNRPPCILNKPLITDIVSPPVCGNYFVEVGEEC
DCGLPAHCQ--NPCCNAATCKLRPGTQCEDGECCEQCQFTSAGTECRAAKSECDIAESCT
GQSADCPTDNFQRNGRPCLNNNGYCYNGKCPTLDHQCISFFGSSATVAPDVCF-NLNLKG
EGNFYCRRE---NTRIFPCAPQDKKCGRLFCV------------------LGPTGNTIS-
CQSTYS----QSDLDIGMVDLGTKCGDGRVC--------------------------NST
-RQCVDVNTAY-------------------------------------------------
------------------------------------------------------------
------------------------------------------------------------
---------------------------------------------
>J3SDW6
--MIQVLLVTICLAVFPYQGSSIILGSGNVND----------------------------
-----------YEVVYPRKVTALPKGAA---Q---PK-----YED---------------
---------TMQYEFKVNGEPVVLHLEKNKGLFSEDYSETHYSPDGREITTYPPVEDHCY
YHGRIQNDADSTASISACNGLKGHFKLQGEMYLIEPLELSD--SEAHAVFKYENVEKEDE
APKMCGVTQ---------------------------NW----ESYEPIKKASQLNLTP-E
QQRYLNTKKYIELVIVADNVMVKKYTSNSTA-IRTRIYACVNTLNLIYRAFNIHIALVGI
EIW--SNKDLINVISASNVTLDLFGNWRRRVLLRRKRHDNAQLLTAIDLDGPTIGLARVG
SMCDPKCSTGIVQDHSKLD-VMVAVTMAHELAHNLGINHD----GNQCN-CGG-NPCIM-
--SATLNFEPAYRFSDCSRDEHWRYLIDNRPPCILNKPLITDIVSPPVCGNYFVEVGEEC
DCGLPAHCQ--NPCCNAATCKLRPGTQCEDGECCEQCQFTSAGTECRAAKSECDIAESCT
GQSADCPTDNFQRNGRPCLNNNGYCYNGKCPTLDHQCISFFGSSATVAPDVCF-NLNLKG
EGNFYCRRE---NTRIFPCAPQDKKCGRLFCV------------------LGPTGNTIS-
CQATSS----QSNVDIGMVDLGTKCGDGRVC--------------------------NSN
-RQCVDVNTAY-------------------------------------------------
------------------------------------------------------------
------------------------------------------------------------
---------------------------------------------
>J3S830
--MIQVLLVTI-LAVFPYQGSSIILGSGNVND----------------------------
-----------YEVVYPRKVTALPKGAV---Q---PK-----YED---------------
---------AMQYELKVNGEPMVLHLEKNKQLFSKDYSETHYSPDGREITTYPLVEDHCY
YHGRIENDADSTASISACNGLKGHFKLQGEIYLIEPLKLRD--SEAHAVFKYENVEKEDE
APKMCGVTQ---------------------------NW----ESYEPIKKASQLVVTA-E
QQRYLNPYRYVELVIVADHGMFTKYNRNLTE-VKTWVYEIVNTLNEIYRYLYIRVALVGL
EIW--SDGDLSNVTLSSGNTLDSFGEWRKRDLLRRKRHDNAQLLTAIDFSGNTIGRASIA
NMCDPKYSTGIVQDHSPIN-LLVAVTMAHEMGHNLGLHHD----GKSCT-CGD-YICIM-
--NATLSHQHSKYFSNCSYNQYWDYINTYTPKCILNEPLRTDIISPPVCGNELLEAGEEC
DCGSPRNCQ--YQCCDAATCKLHSWVECESGVCCEQCKFRTAGTECRARRSECDIAESCT
GQSADCPTDDFHKNGQPCLNNFGYCYNGNCPIMYHQCYALFGSNVYEAEDSCF-ESNQKG
DDYGYCRKE---NGEKIPCAPEDVKCGRLYCN------------------DNSPGQNDP-
CKIFPS----NEDEHKEMVLPGTKCADGKFC---------------------------TN
-GHCVDVATAY-------------------------------------------------
------------------------------------------------------------
------------------------------------------------------------
---------------------------------------------
>F8S108
--MIQVLLVTISLAVFPYQGSSVILESGNVND----------------------------
-----------YEVVYPRKVTALPKGAV---Q---PK-----YED---------------
---------TMQYEFKVNGEPVVLHLEKNKGLFSEDYSETHYSPDGREITTYPTVEDHCY
YHGRIENDADSTASISACNGLKGHFKLQGEMYLIEPLKLPD--SEAHAVFKYENVEKEDE
APKMCGVTQ---------------------------NW----ESYEPIKKASQSNLTP-E
QQRYLNAKKYVKLFLVADYIMYLKYGRNLTA-VRTRMYDIVNVITPIYHRMNIHVALVGL
EIW--SNTDKIIVQSSADVTLNLFGNWRATDLLRRKSHDNAQLLTGINFNGPTAGLAYLG
GICNTMYSAGIVQDHSKIH-HLVAIAMAHEMGHNLGMDHD----KDTCT-CGT-RPCVM-
--AGALSCEASFLFSDCSQKDHREFLIKNMPQCILKKPLKTDVVSPAVCGNYFVEVGEEC
DCGSPRTCR--DPCCDATTCKLRQGAQCAEGLCCDQCRFKGAGTECRAAKDECDMADVCT
GRSAEC-TDSFQRNGQPCKNNNGYCYNGKCPIMADQCIALFGPSATVSQDACF-QFNREG
NHYGYCRKE---QNTKIACEPQDVKCGRLYCF------------------PNSPENKNP-
CNIYYS----PNDEDKGMVLPGTKCADGKAC---------------------------SN
-GQCVDVTTPY-------------------------------------------------
------------------------------------------------------------
------------------------------------------------------------
---------------------------------------------
>F8RKW1
--MIEVLLVTICFTVFPYQGSSIILESGNVND----------------------------
-----------YEVVYPQKVPALPKGGVQNPQ-PETK-----YED---------------
---------TMQYEFHVNGEPVVLHLERNKGLFSEDYTETHYAPDGREITTSPPVQDHCY
YHGYIQNEADSSAAISACDGLKGHFKHRGETYFIEPLKLSN--SESHAIYKDEHVEKEDE
IPKICGVTQT--------------------------TS----ESDEPIEKISQLTNTP-E
QDRYLQVKKYIELYVVVDNRMYRNYNSNRDA-INERVYEMVNTLNVMYRPLNFFIALIGL
EIW--SNQDEINIEPEVAVTLRSFGEWRNTTLLPRKRNDNAQLLTGIDFNGATVGLAYVG
TLCSPTQSVAVIQDHSKRT-SMVASTMAHELGHNLGINHD----SASCN-CNA-GPCIM-
--SATISNQPFSKFSSCSVQEHQRYLLRVRPQCILNKPLSTDIVTPPVCGNYFVERGEEC
DCGSPQDCQ--SACCNATTCKPQHEAQCDSGECCEKCKFKKAGAECRAAKDDCDLPESCT
GQSAKCPTDSFQRNGHPCQNNEGYCYNGKCPIMTNQCIALGGPGVNVSPDECF-TLKQNV
PECGFCRIE---NGRKIPCAEKDKMCGKLLC---------------------EKGNA-T-
CICFPT----THDPDYGMVEPGTKCGDGKVC---------------------------IN
-RQCVDVQTAY-------------------------------------------------
------------------------------------------------------------
------------------------------------------------------------
---------------------------------------------
>Q8QG88
--MIQVLLVTICLAAFPYQGSSIILESGNVND----------------------------
-----------YEVVYPRKVTALPKGAV---Q---PK-----YED---------------
---------AMQYEFKVNGEPVVLHLEKNKGLFSKDYSETHYSPDGREITTYPAVEDHCY
YHGRIENDADSTASISACNGLKGHFKLQRETYFIEPLKLSN--SEAHAVFKYENVEKEDE
APKMCGVTQ---------------------------NW----KSYEPIKKASQLVVTA-E
QQKY-NPFRYVELFIVVDQEMVTKNNGDLDK-IKARMYELANIVNEILRYLYMHAALVGL
EIW--SNGDKITVKPDVDYTLNSFAEWRKTDLLTRKKHDNAQLLTAIDFNGPTIGYAYIG
SMCHPKRSVAIVEDYSPIN-LVVAVIMAHEMGHNLGIHHD----TDFCS-CGD-YPCIM-
--GPTISNEPSKFFSNCSYIQCWDFIMKENPQCILNEPLGTDIVSPPVCGNELLEVGEEC
DCGTPENCQ--NECCDAATCKLKSGSQCGHGDCCEQCKFSKSGTECRASMSECDPAEHCT
GQSSECPADVFHKNGQPCLDNYGYCYNGNCPIMYHQCYALFGADVYEAEDSCF-KDNQKG
NYYGYCRKE---NGKKIPCAPEDVKCGRLYCK------------------DNSPGQNNP-
CKMFYS----NDDEHKGMVLPGTKCADGKVC---------------------------SN
-GHCVDVATAY-------------------------------------------------
------------------------------------------------------------
------------------------------------------------------------
---------------------------------------------
>J3SDW8
--MIQVLLVTICLAVFPYQGSSIILGSGNVND----------------------------
-----------YEVVYPRKVTALPKGAA---Q---PK-----YED---------------
---------TMQYEFKVNGEPVVLHLEKNKGLFSEDYSETHYSPDGREITTYPPVEDHCY
YHGRIQNDADSTASISACNGLKGHFKLQGEMYLIEPLELSD--SEAHAVFKYENVEKEDE
APKMCGVTQ---------------------------NW----ESYEPIKKASQLNLTP-E
QQRYLNTKKYIELVIVADNVMVKKYTSNSTA-IRTRIYACVNTLNLIYRAFNIHIALVGI
EIW--SNGDLINVTSAANVTLDLFGNWRRRVLLRHKRHDNAQLLTAIDFDGPTVGLAYGA
SMCDPRFATGIVQDHSKLD-IMVAVTMAHELGHNLGMNHD----GNQCN-CGG-NPCIM-
--SATLNFEPAYQFSDCSRDEHWRYLIDNRPPCILNKPSITDIVSPPVCGNYFVEVGEEC
DCGLPARCQ--NPCCNAATCKLRPGTQCEDGECCEQCQFKGAGTECRAASSECDIAESCT
GQSADCPTDDFQRNGQPCLNNNGYCYNGTCPTLDDQCISFFGSSKTVAPDVCF-NLNLQG
QGDFYCRRE---NTRIFPCAPQDKKCGRLFCV------------------LGPTGNTIS-
CQSTYS----QSDLDIGMVDLGTKCGDGRVC--------------------------NST
-RQCVDVNTAY-------------------------------------------------
------------------------------------------------------------
------------------------------------------------------------
---------------------------------------------
>F8RKW0
--MIEVLLVTICFTVFPYQGSPIILESGNVND----------------------------
-----------YEVVYPQKVPALPKGGVQNPQ-PETK-----YED---------------
---------TMQYEFHVNGEPVVLHLERNKGLFSEDYTETHYAPDGREITTSPPVQDHCY
YHGYIQNEADSSAAISACDGLKGHFKHRGETYFIEPLKLSN--SESHAIYKDEHVEKEDE
IPKICGVTQT--------------------------TS----ESDETIEKISQLTNTP-E
QDRYLQVKKYIELYVVVDNRMYRNYNSNRDA-INERVYEMVNTLNVMYRPLNFFIALIGL
EIW--SNQDEINIEPEVAVTLRSFGEWRNTTLLPRKRNDNAQLLTGIDFNGATVGLAYVG
TLCRPTQSVAVIQDHSKRT-SMVASTMAHELGHNLGINHD----SASCN-CNA-GPCIM-
--SATISNQPLSEFSSCSVQEHQRYLLRVRPQCILNKPLRKDIVTPPVCGNYFVERGEEC
DCGSPQDCQ--SACCNATTCKLQHEAQCDSGECCEQCKFKKAGAECRAAKDDCDLPESCT
GQSAKCPTDSFQRNGHPCQNNQGYCYNGKCLIMTNQCIALKGPGVNVSPDECF-TLKQND
PECGFCRIE---NGTKIPCAEKDKMCGKLLC---------------------QEGNA-T-
CICFPT----TDDPDYGMVEPGTKCGDGKVC---------------------------IN
-RQCVDVQTAY-------------------------------------------------
------------------------------------------------------------
------------------------------------------------------------
---------------------------------------------
>F8RKV9
--MIEVLLVTICFTVFPYQGSSIILESGNVND----------------------------
-----------YEVVYPQKVPALPKGGVQNPQ-PETK-----YED---------------
---------TMQYEFHVNGEPVVLHLERNKGLFSEDYTETHYAPDGREITTSPPVQDHCY
YHGYIQNEADSSAAISACDGLKGHFKHRGETYFIEPLKLSN--SESHAIYKDEHVEKEDE
IPKICGVTQT--------------------------TS----ESDEPIEKISQLTNTP-E
QDRYLQVKKYIELYVVVDNRMYRNYNSNRDA-INERVYEMVNTLNVMYRPLNFFIALIGL
EIW--SNQDEINIEPEVAVTLRSFGEWRNTTLLPRKRNDNAQLLTGIDFNGATVGLAYVG
TLCRPTQSVAVIQDHSKRT-SMVASTMAHELGHNLGINHD----SASCN-CNA-GPCIM-
--SATISNQPLSEFSSCSVQEHQRYLLRVRPQCILNKPLSTDIVTPPVCGNYFVERGEEC
DCGSPQDCQ--DACCNAATCKLQHD--CDSGECCEQCKFKKAGAECRAAKDDCDLPESCT
GQSAECPTDSFQRNGHPCQNNQGYCYNGKCPIMTNQCIALKGPGVNVSPDECF-TLKQND
PECGFCRIE---NGTKIPCAEKDKMCGKLLC---------------------QEGNA-T-
CICFPT----TDDPDYGMVEPGTKCGDGKVC---------------------------IN
-RQCVDVQTAY-------------------------------------------------
------------------------------------------------------------
------------------------------------------------------------
---------------------------------------------
>Q9W6M5
--MIQVLLVTICLAAFPYQGSSIILESGDVND----------------------------
-----------YEVVYPRKVTALPKGAV---Q---QK-----YED---------------
---------AMQYEFKVNGEPVVLHLEKNKHLFSKDYSETHYSPDGREITINPPVEDHCY
YHGRIENDGDSTASISACNGLKGNFKLQGETYLIEPMKLSD--SEAHAVFKYENVEKEDE
APKMCGVTQ---------------------------KW----KSYEPIKKISQLNLIP-E
QQIY-DPFKYVETVVVVDKAMVTKYNGDLDK-IKTKMYEAANNMNEMYRYMFFRVVMVGL
IIW--TEEDKITVKPDVDYTLNAFAEWRKTYLLAEKKHDNAQLITGIDFRGSIIGYAYIG
SMCHPKRSVGIIQDYSPIN-LVLAVIMAHEMGHNLGIHHD----DGYCY-CGG-YPCIM-
--GPSISPEPSKFFSNCSYIQCWDFIMNHNPECIDNEPLGTDIISPPLCGNELLEVGEEC
DCGTPENCQ--NECCDAATCKLKSGSQCGHGDCCEQCKFRTSGTECRASMSECDPAEHCT
GQSSECPADVFHKNGEPCLDNYGYCYNGNCPIMYHQCYALFGADIYEAEDSCF-ESNKKG
NYYGYCRKE---NGKKIPCASEDVKCGRLYCK------------------DDSPGQNNP-
CKMFYS----NDDEHKGMVLPGTKCADGKVC---------------------------SN
-GHCVDVTTAY-------------------------------------------------
------------------------------------------------------------
------------------------------------------------------------
---------------------------------------------
>Q1PS45
--MIQVLLVTICLAAFPYQGSSIILESGNVND----------------------------
-----------YEVVYPRKVTALPEGAV---Q---QK-----YED---------------
---------AMQYEFKVNGEPVVLHLEKNKGLFSEDYSETHYSPDGREITTYPSVEDHCY
YHGRIQNDADLTASISACNGLKGHFMLQGEMYLIEPLKLSD--SEAHAVFKYENVEKEDE
APKMCGVTQ---------------------------NW----KSYEPIKKASQSNLTP-E
QQRYLNAPKFVKLFLVADNIMYLKYGRSLTN-VRTRMYDMANILNLIFRRMNIHVAVTDL
EIW--SDKDKIIVQPSADDTLKSFATWRESVLLKHKSHDNAQLLTGINFNGPTAGLAYLG
GICDPMYSTAIVQDHNKIH-HLVAIAMAHEMGHNLGIDHD----KDTCT-CAA-KSCVM-
--AGTLSCEASYLFSDCSRKEHRAFLIKNMPQCILKKPSKTDVVSPPVCGNYFVEMGEDC
DCGSPATCR--DPCCDAATCKLKQGAQCAEGLCCDQCRFKGAGTQCRAAMDECDMADLCT
GQSADC-TDRFQKNGQPCQNNNGYCYNGTCPTMIKQCTVFFGSNAAVSQDACF-QFNLQG
NNYGYCRKE---QNTKIACEPQNVKCGRLYC--------------------TSPEKQNP-
CNIYYS----PSNEDKGMVLPGTKCADGKAC---------------------------SN
-GQCVDVTTPY-------------------------------------------------
------------------------------------------------------------
------------------------------------------------------------
---------------------------------------------
>O42138
--MIQVLLVTLCLAVFPYQGSSIILESGNVND----------------------------
-----------YEVVYPRKVTVLPKGAV---Q---PK-----YED---------------
---------AMQYEFKVNGEPVVLHLEKNKQLFSKDYSETHYSPDGREITTYPLVEDHCY
YHGRIENDADSTASISACNGLKGHFKLQGEMYLIDPLKLPD--SEAHAVFKYENVEKEDE
APKMCGVTQ---------------------------NW----ESYEPIKKASQLNLTP-E
QQAYLDAKKYVEFVVVLDHGMYTKYKDNLDK-IKTRIFEIVNTMNEMFIPLNIRVALICL
EIW--SDKDKFNMTSAANVTSISFRNWRATDLLKRKSHDNAQLLTVIDFDGPTIGKAYMA
SMCDPKRSVGIIQDHSTIN-LMMAVTMAHEMGHNLGMDHD----EKYCT-CGA-KSCVM-
--AKALSRQPSKLFSNCSQEDYRKYLIKRRPKCILNEPNGTDIVSPPVCGNELLEVGEEC
DCGSPTNCQ--NPCCDAATCKLTPGSQCADGVCCDQCRFTRAGTECRQAKDDCDMADLCT
GQSAECPTDRFQRNGHPCLNDNGYCYNRTCPTLKNQCIYFFGPNAAVAKDSCF-KGNQKS
NNHTYCRKE---NGKKIPCAPQDIKCGRLYCF------------------RNLPGKKNI-
CSVIYT----PTDEDIGMVLPGTKCEDGKVC---------------------------SN
-GHCVDVNIAYKST----------------------------------------------
------------------------------------------------------------
-------------------------------------------------TGFSQI-----
---------------------------------------------
>D5LMJ3
--MIQALLVIICLAVFPHQGSSIILESGNVND----------------------------
-----------YEVVYPQKVPALLKGGVQNPQ-PETK-----YED---------------
---------TMRYEFQVNGEPVVLHLERNKGLFSEDYTETHYAPDGREITTSPPVQDHCY
YHGYIQNEADSSAVISACNGLKGHFKHQGETYFIEPLELSE--SEAHAIYKDENVEKEDE
TPKICAVTQT--------------------------TW----ESDESIEKTSQLTNTP-E
QDRYLQVKKYIEFYLVVDNKMYKNHTSNQE--LRTRVYEMVNYLNTKYRRLNFHIALIGL
EIW--SNQDKVDMDPGANVTLKSFAEWR-AKLPPHKRNDNAQLLTGIDFNGTTVGLAYTG
TLCTWG-SVAVVQDYSRRT-ILMASTMAHELGHNMGIHHD----KANCR-CSH-SPCIM-
--SDTISDEPFYEFSSCSVREHQEYLLRERPQCILNKPSRKAIVSRPVCGNNFVEVGEQC
DCGSLQDCQ--STCCNATTCKLQPHAQCDSEECCEKCKFKGAETECRAAKDDCDLPEFCT
GQSAECPTDSLQRNGHPCQNNQGYCYNGKCPTMENQCITLLGPNYTVGPAGCF-KNNRKG
DDVSHCRKE---NGAKIPCAAKDEKCGTLYC---------------------TEIKKTG-
CIVPVS----PRDPDSRMVEPGTKCEDKKVC---------------------------SK
-SQCVKV-----------------------------------------------------
------------------------------------------------------------
------------------------------------------------------------
---------------------------------------------
>Q1PHZ4
------------------------------------------------------------
------------------------------------------------------------
-------------EFKVNGEPVVLHLEKNKGLFSEDYSETHYSPDGRQITTYPPVEDHCY
YHGRIENDADSTASISACNGLKGHFKLQGETYLIEPLKLSD--SEAHAVYKYENVEKEDE
APKMCGVTET--------------------------NW----EYEEPIKKASKLVVTA-E
QQKF--PYRYVEIVVVVDRRMVTKYNGDLKK-IRKWVYELVNIVNNIYRSLNVHVALVGL
EIW--SKGDKITVQPDSDYTLNSFGEWRERDLLPRKKHDNAQLLTAVVFDGPTIGRAYIA
GMCDPRHSVGVVMDHSKEN-LQVAVTMAHELGHNLGMEHD----ENQCH-CDA-PSCVM-
--ASVLSVVLSYEFSDCSQNQYQTYLTKHNPQCILNEPLLT------VSGNELLEAGEEC
DCGAPEN-----PCCDAATCKLRPGAQCAEGLCCDQCRFKGAGKICRRARGD-NPDDRCT
GQSADCPRNRFHRNGQPCLYNHGYCYNGKCPIMFYQCYFLFGSNATVAEDDCF-NNNKKG
DKYFYCRKE---NEKYIPCAQEDVKCGRLFC----------------------DNKKYP-
CHYNYS-----EDLDFGMVDHGTKCADGKVC---------------------------SN
-RQCVDVNEAYKST----------------------------------------------
------------------------------------------------------------
-------------------------------------------------TVFSLI-----
---------------------------------------------
>Q8UVG0
--MIQVLLVIICLEAFPYQGSSIILESGNVND----------------------------
-----------YEVVYPRKVTALSKGAV---H---PK-----YED---------------
---------AMQYEFKVNGEPVVLHLEKNKGLFSEDYSEIHYSPDGREITTYPLVEDHCY
YHGRIQNDADSSASISACNGLKGHFKLQGEMYLIEPFKLPD--SEAHAVFKYENVEKEDE
APKMCGVTET--------------------------NW----ESDEPIKKASLLNLTP-E
QQAYLDAKKYVEFVVVLDHGMYKKYKDDLDK-IKRRIYEIVNTMNEMFIPLNICVALTGL
EIW--SKGDKINVTSESWFTLILFTNWRGADLLKRKSHDNAQLLTNTDFDGSTIGRAHIG
SMCHPYLSVGIIQDYSPVN-LLVASTMAHEMGHNLGMHHD----NDTCT-CGA-PSCVM-
--AAAISKDPSKLFSNCSQEYQRKYLIKNRPQCLLNKPLRTDIISPPVCGNELLEVGEEC
DCGTPENCR--DPCCNATTCKLTPGSQCVEGLCCDQCRFRKTGTECRAAKHDCDLPESCT
GQSADCPMDDFQRNGHPCQNNNGYCYNGKCPTMENQCIDLVGPKATVAEDSCF-KDNQKG
NDYGYCRKE---NGKKIPCEPQDVKCGRLYCN------------------DNSPGQNNP-
CKCIYF----PRNEDRGMVLPGTKCADGKVC---------------------------SN
-RHCVDVATAY-------------------------------------------------
------------------------------------------------------------
------------------------------------------------------------
---------------------------------------------
>O93523
--MIEVLLVTICLAAFPYQGSSIILESGNVND----------------------------
-----------YEVVYPRKVTALPKGAV---Q---PK-----YED---------------
---------AMQYEFKVNGEPVVLHLEKNKGLFSKDYSETHYSPDGREITTYPAVEDHCY
YHGRIENDADSTASISACNGLKGHFKLQRETYFIEPLKLSN--SEAHAVFKYENVEKEDE
APKMCGVTQ---------------------------NW----KSYEPIKKASQLVVTA-E
QQKY-NPFRYVELFIVVDQGMVTKNNGDLDK-IKARMYELANIVNEILRYLYMHAALVGL
EIW--SNGDKITVKPDVDYTLNSFAEWRKTDLLTRKKHDNAQLLTAIDFNGPTIGYAYIG
SMCHPKRSVAIVEDYSPIN-LVVAVIMAHEMGHNLGIHHD----TDFCS-CGD-YPCIM-
--GPTISNEPSKFFSNCSYIQCWDFIMKENPQCILNEPLGTDIVSPPVCGNELLEVGEEC
DCGTPENCQ--NECCDAATCKLKSGSQCGHGDCCEQCKFSKSGTECRASMSECDPAEHCT
GQSSECPADVFHKNGQPCLDNYGYCYNGNCPIMYHQCYALFGADVYEAEDSCF-KDNQKG
NYYGYCRKE---NGKKIPCAPEDVKCGRLYCK------------------DNSPGQNNP-
CKMFYS----NDDEHKGMVLPGTKCADGKVC---------------------------SN
-GHCVDVATAY-------------------------------------------------
------------------------------------------------------------
------------------------------------------------------------
---------------------------------------------
>Q7LZ61
--MMQVLLVTISLAVFPYQGSSIILESGNVND----------------------------
-----------YEVVYPQKVTALPKGAV---QQPEQK-----YED---------------
---------TMQYEFEVNGEPVVLHLEKNKILFSEDYSETHYYPDGREITTNPPVEDHCY
YHGRIQNDAHSSASISACNGLKGHFKLRGEMYFIEPLKLSN--SEAHAVYKYENIEKEDE
IPKMCGVTQT--------------------------NW----ESDKPIKKASQLVSTS-A
--QF--NKIFIELVIIVDHSMAKKC--NSTA-TNTKIYEIVNSANEIFNPLNIHVTLIGV
EFW--CDRDLINVTSSADETLNSFGEWRASDLMTRKSHDNALLFTDMRFDLNTLGITFLA
GMCQAYRSVEIVQEQGNRN-FKTAVIMAHELSHNLGMYHD----GKNCI-CND-SSCVM-
--SPVLSDQPSKLFSNCSIHDYQRYLTRYKPKCIFNPPLRKDIVSPPVCGNEIWEEGEEC
DCGSPANCQ--NPCCDAATCKLKPGAECGNGLCCYQCKIKTAGTVCRRARDECDVPEHCT
GQSAECPRDQLQQNGKPCQNNRGYCYNGDCPIMRNQCISLFGSRANVAKDSCF-QENLKG
SYYGYCRKE---NGRKIPCAPQDVKCGRLFCL------------------NNSPRNKNP-
CNMHYS----CMDQHKGMVDPGTKCEDGKVC---------------------------NN
KRQCVDVNTAYQST----------------------------------------------
------------------------------------------------------------
-------------------------------------------------TGFSQI-----
---------------------------------------------
>B8K1W0
--MMQVLLVTICLAVFPYHGSSIILESGNVND----------------------------
-----------YEVVYPQKVTAMPKEAVKQPE---QK-----YED---------------
---------AMQYKFEVNGEPVLLHLEKNKDLFSEDYSETHYSPDGREITTKPLVQDHCY
YHGHIQNDAHSSASISACNGLKGHFKLRGEMYLIEPLKLSD--SEAHAVYKYENVEKEDE
ALKMCGVTQT--------------------------NW----ESDEPIKKASLLVATS-E
RNRYFNPYSYVELIITVDHSMVTKYKNDLTA-IRTWVFELVNTINEIFKYLYIRVPLVGL
EIW--KNRDLINVTSAANVTLDLFGEWRKSYLLPRKIHDNSQLLTAIDLNGLTIGMAYVS
TMCQSKYSVGVVQDHSKIN-LRVAVTMAHEIGHNLGLTHD----GVYCT-CGG-YSCIM-
--SAVLGDQPSKYFSNCSYNQYRRFLTEHNPECIINPPLRTDIVSPPACGNELLERGEEC
DCGSPENCR--DPCCDAASCKLHSWVECESGKCCNQCRFKRAGTECRPARDECDKAEQCT
GRSANCPVDEFHENGRPCLHNFGYCYNGKCPIMYHQCHALFGQNVTGVQDSCF-QYNRLG
VYYAYCRKE---NGRKIPCAPKDEKCGRLYCS------------------YKSPGNQIP-
CLPYYI----PSDENKGMVDHGTKCGDGKVC---------------------------SN
-GQCVDLNIAY-------------------------------------------------
------------------------------------------------------------
------------------------------------------------------------
---------------------------------------------
>Q7T046
--MMQVLLVTISLAVFPYQGSSIILESGNVND----------------------------
-----------YEVVYPQKITALPEEAV---QQPEQK-----YED---------------
---------TMQYEFEVNGEPVVLHLEKNKDLFSEDYSETRYSPDGRETTTKPPVQDHCY
YHGRIQNDAYSSASISACNGLKGHFKLQGETYLIEPLKIPD--SEAHAVYKYENIEKEDE
APKMCGVTQT--------------------------NW----ESDEPIKKASQLVATS-A
KRKF--HKTFIELVIVVDHRVVKKY--DSAA-TNTKIYEIVNTVNEIFIPLNIRLTLIGV
EFW--CNRDLINVTSSADDTLDSFGEWRGSDLLNRKRHDNAQLFTDMKFDLSTLGITFLD
GMCQAYRSVGIVQEHGNKN-FKTAVIMAHELGHNLGMYHD----RKNCI-CND-SSCIM-
--SAVLSSQPSKLFSNCSNHDYRRYLTTYKPKCILNPPLRKDIASPPICGNEIWEEGEEC
DCGSPKDCQ--NPCCDAATCKLTPGAECGNGLCCEKCKIKTAGTVCRRARDECDVPEHCT
GQSAECPADGFHANGQPCQNNNGYCYNGDCPIMTKQCISLFGSRATVAEDSCF-QENQKG
SYYGYCRKE---NGRKIPCAPQDIKCGRLYCL------------------DNSPGNKNP-
CKMHYR----CRDQHKGMVEPGTKCEDGKVC---------------------------NN
KRQCVDVNTAY-------------------------------------------------
------------------------------------------------------------
------------------------------------------------------------
---------------------------------------------
>Q2UXR0
---MQVLLITISLAVLPYLGSSIILESGIVND----------------------------
-----------YEVVNPQKVTAMLKGAV---KQPEQK-----YED---------------
---------TMQYEFKVKGEPVVLHLEKNKGLFSEDYSETHYSPDGREITTNPPVEDHCY
YHGRIQNDADSSASISACNGLKGHFKLRGEMYFIEPLKIPD--SEAHAVYKYENIEEEDE
APKMCGVKHT--------------------------NR----ESDKSIKKASQLNLTP-E
QQRYLNTPKHIKVAIVADYLIFRKYGRNLFT-IRAKIYEILNILNEIYKAFNIHVALVFL
EIW--SNGDKINLFPAANVTLDLFGKWRERDLMNRKNHDNTQLLTGMNFDGPTAGLGYVG
TMCHPQFSAAVVQDHNKIN-FLVALAMAHELGHNLGMTHD----EQFCT-CGA-KSCIM-
--SATLSCEGSYRFSNCSREENRRYLINKMPQCILIKPSRTDIVSPPVCGNSLVEVGEDC
DCGSPGYCR--NPCCNAATCKLTPGSQCADGECCDQCRFTRAGTECRPARDECDKADLCT
GQSAECPADQFQRNGQPCQNNSGYCYNGICPVMRNQCISLFGSRAIVAEDACF-QFNSLG
IDYGYCRKE---NGRKIPCAPEDVKCGRLYCF------------------DNLPEHKNP-
CQIFYT----PRDEDKGMVDPGTKCENGKVC---------------------------IN
-GKCVDVNTAY-------------------------------------------------
------------------------------------------------------------
------------------------------------------------------------
---------------------------------------------
>Q2UXQ5
--MMQVLLVTICLAVFPYQGSSIILESGNVND----------------------------
-----------YEIVYPQKVTALPIEAILQPE---QK-----YED---------------
---------AMQYEFEVNGEPVVLHLEKNKNLFTKDYSETHYSPDGREITTKPLIEDHCY
YHGRIQNDAHSTASISACNGLKGHFKLQGETYLIEPLKIPD--SEAHAVYKYENIEKEDE
ALKMCGVKHT--------------------------NW----ESDEPIKEASQLFATS-E
QHRFRE--RYIEFFIVVDQRMYNKHNNDSAA-IRTWIFEMLNTVNEIYLPWNIHVPLVGL
EFW--TQGDLINVVSSADKTLDSFGEWRRRDLLNRKAHDNAHLITAMHFDAQTLGLAYTG
SMCHPKYSTGVFQDSSEIN-IFVAITLAHELGHNLGISHD----VPSCT-CQT-KACIM-
--SPYLSDQPTKLFSNCSEIQYERFLTQRNPKCMINKPLRTDIISPPVCGNGLLEREEEC
DCGSPENCR--DPCCDAASCKLHSWVECESGECCDQCRFKRAGTLCRPARDDCDMAESCS
GHSADCPIDGFHANGQPCSHNLGYCYNGKCPLTLYQCRAFLGKDVVGVQESCF-QYNRLG
NTYAYCRKE---NGRKIPCAPKDEKCGRLYCS------------------YKSFGDYIS-
CLPCYR----ANEEDKGMVDEGTKCGEGKVC---------------------------SN
-GYCVDLNVAY-------------------------------------------------
------------------------------------------------------------
------------------------------------------------------------
---------------------------------------------
>Q90495
--MIQILLVIICLAVFPYQGCSIILGSGNVND----------------------------
-----------YEVVYPQKVTALPKGAV---QQPEQK-----YED---------------
---------AMQYEFEVKGEPVVLHLEKNKELFSEDYSETHYSSDDREITTNPSVEDHCY
YHGRIQNDAESTASISACNGLKGHFKLRGETYFIEPLKIPD--SEAHAVYKYENIENEDE
APKMCGVTQD--------------------------NW----ESDEPIKKTLGLIVPP-H
ERKF--EKKFIELVVVVDHSMVTKYNNDSTA-IRTWIYEMLNTVNEIYLPFNIRVALVGL
EFW--CNGDLINVTSTADDTLHSFGEWRASDLLNRKRHDHAQLLTNVTLDHSTLGITFVY
GMCKSDRSVELILDYSNIT-FNMAYIIAHEMGHSLGMLHD----TKFCT-CGA-KPCIM-
--FGKESIPPPKEFSSCSYDQYNKYLLKYNPKCILDPPLRKDIASPAVCGNEIWEEGEEC
DCGSPADCR--NPCCDAATCKLKPGAECGNGECCDKCKIRKAGTECRPARDDCDVAEHCT
GQSAECPRNEFQRNGQPCLNNSGYCYNGDCPIMLNQCIALFSPSATVAQDSCF-QRNLQG
SYYGYCTKEIGYYGKRFPCAPQDVKCGRLYCL------------------DNSFKKNMR-
CKNDYS----YADENKGIVEPGTKCEDGKVC---------------------------IN
-RKCVDVNTAY-------------------------------------------------
------------------------------------------------------------
------------------------------------------------------------
---------------------------------------------
>Q6X1T6
------------------------------------------------------------
------------------------------------------------------------
------------------------------------------------------VEDHCY
YHGRVQNDAESTASISACNGLKGHFKLQGETYFIEPLKIPN--SEAHAVYKYENIEKEDE
APKMCGVTQT--------------------------NW----ESDEPIKKTLGLIVPP-H
GQKF--EKKFIELIIVVDHSMVTKYNNDLTA-VRTEIYERLNTVNEIYLPLNIHVALVGI
VFW--SNRDLINVTSSAADTLHSFGEWRGSDLLNQKRHDHAQLLTNVTLDGTTLGITFVF
GMCKSDRSVELIRDYSNIT-FNMAYIMAHEMGHSLGMLHD----TKSCT-CGD-KPCIM-
--FSKESVPPPKEFSSCSYDQYNKYLLKYNPKCIVDPPLRKDIASPAVCGNGVWEEGEEC
DCGSPEDCE--NPCCDAATCKLKPGAECGNGECCDNCKIRKAGTECRPARDDCDVAEHCT
GQSAECPRNEFQRNGQPCLNNSGYCYNGDCPIMLNQCIALFSPSATVAQDSCF-QRNLQG
SYYGHCRKEIGHYGKRFPCAAQDVKCGRLYCL------------------DNSFKKNMR-
CKKDFS----YSDENKGIVEPGTKCEDGKVC---------------------------IN
-RKCVDVNTAY-------------------------------------------------
------------------------------------------------------------
------------------------------------------------------------
---------------------------------------------
>Q90ZI3
--MIQVLLVTICLAVFPYQGSSIILESGNVND----------------------------
-----------YEVVYPRKVTALPKGAV---Q---QK-----YED---------------
---------AMQYEFTVNGEPVVLHLEKNKGLFSEDYSETHYSPDGREITTNPPVEDHCY
YHGRIQNDADLTASISACDGLKGHFKLQGETYIIEPLKLPD--SEAHAVFKYENVEKEDE
APKMCGVTQS--------------------------NW----ESDESIKEDSQSNLTP-A
QQKYLNAKKYVKFFLVADHIMYLKYGRNLTT-LRTRMFDTVNIVNQILQRINIHVALIGI
EIW--SKEDKIIVQSVPDVTLKLFATWRESVLLKRKNHDNAHLLTGINFNGPTAGLAYLG
GICKPMYSAGIVQDHNKIH-HLVAIAMAHEMGHNLGMDHD----KDTCT-CRA-KACVM-
--AGTLSCDASYLFSDCSRQEHRAFLIKNMPQCILKKPLKTDVVSPPVCGNYFVEVGEDC
DCGSPATCR--DPCCDAATCKLRQGAQCAEGLCCDQCRFKAAGTECRAATDECDMADLCT
GRSAEC-TDRFQRNGQPCQNNNGYCYNRTCPTMNNQCIALFGPNAAVSQDACF-QFNRQG
NYYGYCRKE---QNTKIACEPQNVKCGRLYCI------------------DSSPAKKNP-
CNIIYS----PNDEDKGMVLPGTKCADGMAC--------------------------NSN
-GQCVDVNRTY-------------------------------------------------
------------------------------------------------------------
------------------------------------------------------------
---------------------------------------------
>P0C7B0
--MIQVLLVTICLAAFPYQGSSIILESGNVND----------------------------
-----------YEVVYPRKVTALPKGAV---Q---PK-----YED---------------
---------AMQYEFKVNGEPVVLHLGKNKQLFSKDYSETHYSPDGREITTNPPVEDHCY
YHGRIENDADSTRSISACNGLKGHFKLQGETYLIEPLKLSD--SEAHAVYKYENILKEDE
APKMCGVTQ---------------------------NW----ESYEPIKKASQLNLTP-E
QQRY-NPFRFVELVLVADKGMVTKNNGDLNK-IKTRMYELANNLNDIYRYMYIHVALVGV
EIW--SDGDKITVTPNVDDTLSSFAEWRKTHLLTRKKHDNAQLLTAIDFNGPTIGYAYIA
SMCHPKRSVGIVQDYSPIN-LVLSVVMAHEMGHNLGIHHD----HSYCS-CGD-YACIM-
--GATISHEPSTFFSNCSYIQCWDFIMDHNPECIVNEPLGTDIVSPPVCGNELLEVGEEC
DCGTPENCQ--NECCDAATCKLKSGSQCGHGDCCEQCKFSKSGTECRESMSECDPAEHCT
GQSSECPADVFHKNGQPCLHNYGYCYNGNCPIMYHQCYALWGADVYEAEDSCF-ESNKKG
NYYGYCRKE---NGKKIPCAPEDVKCGRLYCK------------------DNSPGQNNP-
CKMFYS----NEDEHKGMVLPGTKCGDGKVC---------------------------SN
-GHCVDVATAY-------------------------------------------------
------------------------------------------------------------
------------------------------------------------------------
---------------------------------------------
>Q98UF9
--MIQVLLVTICLAAFPYQGSSIILESGNVND----------------------------
-----------YEVVYARKVTALPKGAV---Q---PK-----YED---------------
---------TMQYELKVNGEPVVLHLEKNKQLFSKDYSETHYSPDGREITTYPPVEDHCY
YHGRIENDADSTASISACNGLKGHFKLQGETYFIEPLKLPN--SEAHAVFKYENVEKEDE
VPKMCGVTQT--------------------------NW----ESDEPIKKASQLVVTA-E
QQRY-NHYKYIELVILADYRMVTKNNGDLGK-IRTKIYEIVNILNEIFRYLYIRIALVGI
EIW--SNADLSNVTLSADDTLASFGTWRGTVLLKRKSHDNAQLLTAIDFDGQTIGIANIA
SMCNQNKSVGVVMDYSPIN-LVVAVIMAHEMGHNLGINHD----TGSCS-CGG-YSCIM-
--APEISDQPSKLFSNCSKQAYQRYINYYKPQCILNEPLRTDIVSPPVCGNELLEMGEEC
DCGSPRNCR--DPCCDAATCKLHSWVECESGECCDQCRFKGAGTECRAARSECDIAESCT
GQSADCPTDDFKRNGQPCLHNYGYCYNGNCPIMYHQCYALFGSNATVAEDGCF-EFNENG
DKYFYCRKQ---SGVNIPCAQEDVKCGRLFCH------------------T----KKHP-
CDYKYS-----EDPDYGMVDNGTKCADGKVC---------------------------SN
-GHCVDVATAY-------------------------------------------------
------------------------------------------------------------
------------------------------------------------------------
---------------------------------------------
>Q8JIR2
--MIQVLLVTICLAVFPYQGSSIILGSGNVND----------------------------
-----------YEVVYPRKVTAVPKGAV---Q---PK-----YED---------------
---------TMQYEFKVNGEPVVLHLEKNKGLFSKDYSETHYSPDGREITTYPSVEDHCY
YHGRIQNDADSTASISACNGLKGHFKLQGEMYLIEPLRFSD--SEAHAVFKYENVEKEDE
APKMCGVTQT--------------------------NW----ESDEPIKKASKLVVTA-E
QQRYLNNFRFIELVIVADYRMFTKFNSNLNE-VKTWVYEIVNTLNEIYRYLYVRVALVAL
EVW--SNGDLSSVTLSAYDTLDSFGEWRKRDLLKRKSHDNAQLLTAIDFNGTIIGLAHVA
SMCDPKCSTGIVQDYSSRN-LVVAVIMAHEMGHNLGIRHD----RENCT-CHA-NSCIM-
--SAVISDQPSKYFSNCSHVQYWNYINDDEPQCILNEPLRTDIVSPPVCGNELLEVGEEC
DCGSPATCR--YPCCDAATCKLHSWVECESGECCEQCRFRTAGTECRARRSECDIAESCT
GHSADCPTDRFHRNGQPCLHNFGYCYNGNCPIMYHQCYALWGANATVAKDSCF-EDNQKG
NDYGYCRKE---NGRKIPCEPQDVKCGRLYC---------------------SLGNQLP-
CRFFYT----PTDENIGMVDTGTKCGDKKVC---------------------------SN
-RQCVDVNTAY-------------------------------------------------
------------------------------------------------------------
------------------------------------------------------------
---------------------------------------------
>Q8AWI5
--MIQVLLVTICLAVFPYQGSSIILESGNVND----------------------------
-----------YEVVYPRKVPALPKGAV---Q---PK-----YED---------------
---------AMQYEFKVNGEPVVLHLEKNKGLFSEDYSETHYSPDGREITTNPPVEDHCY
YHGRIQNDADSTASISACNGLKGHFTLQGETYLIEPLKLPD--SEAHAVFKYENVEKEDE
APKMCGVTQ---------------------------NW----ESYEPIKKASQSNLTP-E
QQRYLNAKKYVKLVMVADYIMYLKYDRNLTT-VRTRMYDIVNVINVIYQRMNIHVALVGL
EIW--SNKDKFILRSAADVTLKLFATWRETDLLKRKSHDNAQLLTGINFNGPTAGLGYLG
GICNPMYSAGIVQDHNKIH-HLVAIAMAHEMGHNLGIDHD----KDTCT-CGA-KSCVM-
--AGTLSCEASYLFSDCSRKEHQAFLIKDMPQCILKKPLKTDVVSPPVCGNYFVEVGEDC
DCGSPATCR--DSCCDAATCKLRQGAQCAEGLCCDQCRFKGAGTECRAATDECDMADLCT
GRSAEC-TDRFQRNGQPCQNNNGYCYNGKCPIMTDQCIALFGPNAAVSEDACF-QFNLEG
NHYGYCRKE---QNTKIACEPQNVKCGRLYCI------------------DSSPANKNP-
CNIYYS----PGDEDKGMVLPGTKCADGKAC---------------------------SN
-GQCVDVNRAS-------------------------------------------------
------------------------------------------------------------
------------------------------------------------------------
---------------------------------------------
>P20164
--MIQVLLVTICLAVFPYQGSSIILESGNVND----------------------------
-----------YEVMYPQKVAALPKGAV---Q---QK-----YED---------------
---------TMQYEFKVNGEPVVLHLEKNKGLFSEDYSETHYSPDGREITTNPPVEDHCY
YHGRIQNDADSTASISACNGLKGHFKLQGEMYLIEPLKFSD--SEAHAVYKYENVEKEEE
APKMCGVTQT--------------------------NW----ESDEPIKKASKLVVTA-E
QQRF--PRRYIKLAIVVDHGIVTKHHGNLKK-IRKWIYQLVNTINNIYRSLNILVALVYL
EIW--SKQNKITVQSASNVTLDLFGDWRESVLLKQRSHDCAQLLTTIDFDGPTIGKAYTA
SMCDPKRSVGIVQDYSPIN-LVVAVIMTHEMGHNLGIPHD----GNSCT-CGG-FPCIM-
--SPMISDPPSELFSNCSKAYYQTFLTDHKPQCILNAPSKTDIVSPPVCGNELLEAGEEC
DCGSPENCQ--YQCCDAASCKLHSWVKCESGECCDQCRFRTAGTECRAAESECDIPESCT
GQSADCPTDRFHRNGQPCLYNHGYCYNGKCPIMFYQCYFLFGSNATVAEDDCF-NNNKKG
DKYFYCRKE---NEKYIPCAQEDVKCGRLFC----------------------DNKKYP-
CHYNYS-----EDLDFGMVDHGTKCADGKVC---------------------------SN
-RQCVDVNEAYKST----------------------------------------------
------------------------------------------------------------
-------------------------------------------------TVFSLI-----
---------------------------------------------
>D3TTC2
--MIQALLVIICLAVFPHQGSSIILESGNVND----------------------------
-----------YEVVYPQKVPALLKGGVQNPQ-PETK-----YED---------------
---------TMRYEFQVNGEPVVLHLERNKGLFSEDYTETHYAPDGREITTSPPVQDHCY
YHGYIQNEADSSAVISACDGLKGHFEHQGETYFIEPLKISN--SEAHAIYKDENVENEDE
TPEICGVTET--------------------------TW----ESDESIEKTSQLTNTP-E
QDRYLQAKKYIEFYVVVDNIMYRHYKRDQPV-IKRKVYEMINTMNMIYRRLNFHIALIGL
EIW--SNINEINVQSDVRATLNLFGEWREKKLLPRKRNDNAQLLTGIDFNGTPVGLAYIG
SICNPKTSAAVVQDYSSRT-RMVAITMAHEMGHNLGMNHD----RGFCT-CGF-NKCVM-
--S-TRRTKPAYQFSSCSVREHQRYLLRDRPQCILNKPLSTDIVSPPICGNYFVEVGEEC
DCGSPADCQ--SACCNATTCKLQHEAQCDSEECCEKCKFKGARAECRAAKDDCDLPELCT
GQSAECPTDVFQRNGLPCQNNQGYCYNGKCPIMTNQCIALRGPGVKVSRDSCF-TLNQRT
RGCGLCRME---YGRKIPCAAKDVKCGRLFC---------------------KRRNSMI-
CNCSIS----PRDPNYGMVEPGTKCGDGMVC---------------------------SN
-RQCVDVKTAY-------------------------------------------------
------------------------------------------------------------
------------------------------------------------------------
---------------------------------------------
>P86092
------------------------------------------------------------
------------------------------------------------------------
------------------------------------------------------------
------------------------------------------------------------
------------------------------------------------------------
------------------------------------------------------------
----------------------------DTVLLNRISHDNAQLL-AIVFNENVIGKAYTG
GMCDPRYSVGVVMDHSPIN-RLVADTMAHEMGHNLGIHHD----TGSCS-CGG-HSCIM-
--SRVISHQPLQYFSNCSYIEYWDFITKLNPQCILNEPLRTDIVSPPVCGNELLEMGEEC
DCGSPRNCR--DLCCDAATCKLHSWVECESGECCDQCRFIKAGNVCRPPRKECDVAEACT
GQSAQCPTDDFKRNGQPCLNNYAYCYQGNCPIMYHQCYALFGSDATMAQDSCF-QVNKKG
NEYFYCRLE---NGINIPCAQEDVKCGRLFCH------------------NMKYEQD---
CNY----------SDRGMVDNGTKCAEGKVC--------------------------NSN
-RQ------AYQR-----------------------------------------------
------------------------------------------------------------
------------------------------------------------------------
---------------------------------------------
>Q10749
--MIQALLVAICLAVFPYQGSSIILESGNVND----------------------------
-----------YEVVYPQKVPALSKGGVQNPQ-PETK-----YED---------------
---------TMQYEFHVNGEPVVLHLERNKGLFSEDYTETHYAPDGREITTSSPVQDHCY
YHGYIQNEADSSAVISACDGLKGHFKHQGETYFIEPLELSD--SEAHAIYKDENVEEEEE
IPKICGVTQT--------------------------TW----ESDEPIEKSSQLTNTP-E
QDRYLQAKKYIEFYVVVDNVMYRKYTGKLHV-ITRRVYEMVNALNTMYRRLNFHIALIGL
EIW--SNGNEINVQSDVQATLDLFGEWRENKLLPRKRNDNAQLLTSTEFNGTTTGLGYIG
SLCSPKKSVAVVQDHSKST-SMVAITMAHQMGHNLGMNDD----RASCT-CGS-NKCIM-
--S-TKYYESLSEFSSCSVQEHREYLLRDRPQCILNKPSRKAIVTPPVCGNYFVERGEEC
DCGSPEDCQ--NTCCDAATCKLQHEAQCDSGECCEKCKFKGAGAECRAAKNDCDFPELCT
GRSAKCPKDSFQRNGHPCQNNQGYCYNGTCPTLTNQCATLWGPGAKMSPGLCF-MLNWNA
RSCGLCRKE---NGRKILCAAKDVKCGRLFC---------------------KKKNSMI-
CHCPPP----SKDPNYGMVAPGTKCGVKKVC---------------------------RN
-RQCVKV-----------------------------------------------------
------------------------------------------------------------
------------------------------------------------------------
---------------------------------------------
>Q3HTN2
--MIEVLLVTICLAVFPYQGSSIILESGNVND----------------------------
-----------YEVVYPRKVTAVPKGAV---Q---QK-----YED---------------
---------AMQYEFKVNGEPVVLHLEKNKELFSEDYSETHYSPDGREITTYPSVEDHCY
YHGRIQNEADSTASISACNGLKGHFKLQGETYLIEPLKLPD--SEAHAVFKYENVEKEEE
APKMCGVTET--------------------------NW----KSDEPIKKASQLVVTA-E
QQRF--PRRYVKLAIVADHRMYTKHKKNLK----PWVFQMVNSVHQIYRSMNVLIALVYL
NIW--KKNDKITAQSASNVTLDLFGNWRETVLLKRKRHDCAQLLTAIDFDGPTIGRAHVS
SVCDPKRSTGIVQNYTEIN-LVNAVIMAHELGHNLGMDHD----GNQCN-C---HACIM-
--SAVINNPPSERFSGCSMGYYQTFLTAYNPQCILNALSKRDIITPPVCGNELLEEGEEC
DCGSPENCQ--YQCCNATTCKLHSWVECESGECCEQCRFKKAGAVCRAARTECDIPENCT
DQSADCPTDSFHRNGQPCLYNHGYCYNGNCPVMHYQCYGLFGPNATVGQDGCF-DANDRG
DEYFYCRKE---NEKYIPCAQEDVKCGRLFCT--------------------YIYDINL-
CRYDYS--------ANGMVAQGTKCADGKVC--------------------------NSN
-RQCADVNTAY-------------------------------------------------
------------------------------------------------------------
------------------------------------------------------------
---------------------------------------------
>Q3HTN1
--MIEVLLVTICLAVFPYQGSSIILESGNVND----------------------------
-----------YEVVYPRKVTTLPKGAL---Q---QN-----YED---------------
---------AMQYEFKVNGEPVVLHLEKNKELFSEDYSETHYSPDGREITTYPSVEDHCY
YHGRIQNEADSTASISACNGLKGHFKLQGETYLIEPLKLPD--SEAHAVFKYENVVKEDE
APKMCGVTET--------------------------NW----KSDEPIKKASQLVVTA-E
QQRF--PRRYVKLAIVADRRMYMKHQKNLK----PWVFQMVNSVHQIYRSMNVLIALVYL
NIW--KKNDKITVQSASDVTLDLFAEWRETVLLRRKKHDCAHLLTAIDFDGPTIGRAHIA
SMCNSKLSVGIVQNYTEIN-LVNAIVMAHELGHNLGISHD----GNQCN-C---HTCIM-
--SAVISNPPSERFSNCSEDYHQSFLTAYNPQCILNAPSKTDIITPPVCGNELLEEGEEC
DCGSPENCQ--YQCCDAASCKLHSWVKCESGECCDQCRFTSAGTECRAARSECDIAESCT
GQSADCPTDDFHRNGQPCLSNHGYCYNGNCPVMHYQCIALFGSNAIVGQDECF-DFNMKG
EQYFYCRKE---YEKYIPCAQEDVKCGRLFCF--------------------YTNNMDI-
CRYNYS--------DIGIVDHGTKCADGKVC--------------------------NSN
-RHCVDVTTVY-------------------------------------------------
------------------------------------------------------------
------------------------------------------------------------
---------------------------------------------
>Q2LD49
--MIQVLLVTICLAVFPYQGSSIILESGNVND----------------------------
-----------YEVVYPRKVTSLPKGAV---Q---QK-----YED---------------
---------AMQYELKVNGEPVVLHLEKNKGLFSKDYSETHYSPDGRKITTKPPVKDHCY
YHGHIQNDADSTASISACNGLKGHFKLQGEMYLIEPLKLPD--SEAHAVFKYENVEKEDE
APKMCGVTET--------------------------NW----ESDEPIKEASQSNLTP-E
QQSYLNAPKYVKFFLVADHIMYLKYGRNLTT-LRTRIFDTVNVVYLILLRINIHVLLVGM
EIW--SHKDKIIVQSVPAVTLKLFATWREADLLKHKSHGCAHLLTGINFNGPTAGLAYLG
AICNPMYSAGIVQDHNKIH-HLVAIAMAHELGHNLGINHD----KDTCT-CRA-KACVM-
--AGTISCDASYLFSDCSRQEHREFLIKNMPQCILKKPLKTDVVSPPVCGNYFVEVGEDC
DCGSPATCR--DSCCNPTNCKLRQGAQCAEGLCCDQCRFKGAGTECRPASSECDMADLCT
GRSAEC-TDRFQRNGQPCQNNNGYCYNGTCPSMTDQCIALFGPNAAVSQDACF-QFNREG
NHYGYCRKE---QNTKIACEPENVKCGRLYCI------------------DSSPANKNP-
CNIVYL----PNDEEKGMVLAGTKCADGRAC--------------------------NSN
-GQCVGVNGAYKST----------------------------------------------
------------------------------------------------------------
-------------------------------------------------TGFSQI-----
---------------------------------------------
>Q9DGB9
--MIQVLLVTISLAVFPYQGSSVILESGNVND----------------------------
-----------YEVVYPRKVTALPKGAV---Q---PK-----YED---------------
---------AMQYEFKVNGEPVVLHLEKNKGLFSEDYSETHYSPDGREITTYPPVEDHCY
YHGRIENDADSTASISACNGLKGHFKLQGEMYLIEPLKLPD--SEAHAVFKYENVEKEDE
APKMCGVTQ---------------------------NW----ESYEPIKKASQSNLTP-E
QQRYLNAKKYVKLFLVADYIMYLKYGRNLTA-VRTRMYDIVNVITPIYHRMNIHVALVGL
EIW--SNTDKIIVQSSADVTLDLFAKWRATDLLSRKSHDNAQLLTGINFNGPTAGLGYLG
GICNTMYSAGIVQDHSKIH-HLVAIAMAHEMGHNLGMDHD----KDTCT-CGT-RPCVM-
--AGALSCEASFLFSDCSQKDHREFLIKNMPQCILKKPLKTDVVSPAVCGNYFVEVGEEC
DCGSPRTCR--DPCCDATTCKLRQGAQCAEGLCCDQCRFKGAGTECRAAKDECDMADVCT
GRSAEC-TDRFQRNGQPCKNNNGYCYNGKCPIMADQCIALFGPGATVSQDACF-QFNREG
NHYGYCRKE---QNTKIACEPQDVKCGRLYCF------------------PNSPENKNP-
CNIYYS----PNDEDKGMVLPGTKCADRKAC---------------------------SN
-GQCVDVTTPY-------------------------------------------------
------------------------------------------------------------
------------------------------------------------------------
---------------------------------------------
>C9E1S0
--MIQVLLVTLCLAAFPYQGSSIILDSGNVND----------------------------
-----------YEVVYPRKVTALPKGAV---Q---PK-----YED---------------
---------TMQYEFKVNGEPVVLHLEKNKGLFSEDYSETHYSPDGREITTYPSIEDHCY
YRGRIQNDADSTASISACNGLKGHFKLQGEMYLIEPLKLPD--SEAHAVYKYENIEKEDE
APKMCGVTQT--------------------------NW----KSDEPIKKASQLVVTP-E
EQRYLNTKKYIELVIVADNVMVKKYTSNSTA-IRTRIYACVNTLNLIYRAFNIYIALIGL
EIW--SNRDLINVQSASSVTLDLFGTWRETVLLRHKRHDNAQLLTGINFDGDTVGLAYVG
SMCDPKRSAGIIQDHNKLD-VMVAIAMAHELGHDLGINHD----GNQCN-CGG-NPCIM-
--SATLNFEPVYRFSDCSRDEHWRYLIDNRPPCILNKPSITDIVSPPVCGNYFVEVGEEC
DCGLPAHCQ--NPCCDAATCKLRPETQCEDGECCEQCQFTRAGTECRAARSECDIAESCT
GQSAECPTDDFQRNGQPCLNNNGYCYNGTCPILTNQCISFFGSSATVAPDVCF-DFNLQG
QGNFYCRRE---RARIFPCAPQDKKCGRLFCV------------------KGPIGNTIS-
CQSTSS----QSDLDIGMVDLGTKCGDGRVC--------------------------NSN
-RQCVDVNTAY-------------------------------------------------
------------------------------------------------------------
------------------------------------------------------------
---------------------------------------------
>Q4VM08
--MMQVLLVTISLAVFPYQGSSIILESGNVND----------------------------
-----------YEVVYPQKVTAMPKGAV---KQPEQK-----YED---------------
---------AMQYEFKVKGEPVVLLLEKNKDLFSEDYSETHYSPDGREITTNPPVEDHCY
YHGRIQNDADSSASISACNGLKGHFMLQGETYLIEPLKLPD--SEAHAVYKYENVEKEDE
APKMCGVTQT--------------------------NW----ESDEPIKKASQLNLTP-E
QRRYLNSPKYIKLVIVADYIMFLKYGRSLIT-IRTRIYEIVNILNVIYRVLNIYIALLGL
EIW--NNGDKINVLPETKVTLDLFGKWRERDLLNRRKHDNAQLLTDINFNGPTAGLGYVG
SMCDPQYSAGIVQDHNKVN-FLVALAMAHEMGHNLGMEHD----EIHCT-CGA-KSCIM-
--SGTLSCEASIRFSNCSREEHQKYLINKMPQCILNKPLKTDIVSPAVCGNYLVELGEDC
DCGSPRDCQ--NPCCNAATCKLTPGSQCADGECCDQCKFRRAGTVCRPANGECDVSDLCT
GQSAECPTDQFQRNGQPCQNNNGYCYSGTCPIMGKQCISLFGASATVAQDACF-QFNSLG
NEYGYCRKE---NGRKIPCAPQDVKCGRLYCF------------------DNLPEHKNP-
CQIYYT----PSDENKGMVDPGTKCGDGKAC--------------------------SSN
-RQCVDVNTAY-------------------------------------------------
------------------------------------------------------------
------------------------------------------------------------
---------------------------------------------
>A4PBQ9
--MIQVLLVTICLAAFPYQGSSIILESGNVND----------------------------
-----------YEIVYPRKVTALPKGAV---Q---PK-----YED---------------
---------AMQYELKVNGEPVVLHLEKNKQLFSKDYSETHYSPDGREITTYPLVEDHCY
YHGRIENDADSTASISACNGLKGHFKLQGEMYLIEPLKLSD--SEAHAVYKYENVEKEDE
APKMCGVTQ---------------------------NW----KSYEPIKKASQLVVTA-E
HQKY-NPFRFVELVLVVDKAMVTKNNGDLDK-IKTRMYELANTVNDIYRYMYIHVALVGL
EIW--SNEDKITVKPEADYTLNAFGEWRKTDLLTRKKHDNAQLLTAIDLD-RVIGLAYVG
SMCHPKRSTGIIQDYSPIN-LVVAVIMAHEMGHNLGINHD----RGYCS-CGD-YACIM-
--RPEISPEPSTFFSNCSYFDCWDFITNHNPECIVNEPLGTDIISPPVCGNELLEVGEEC
DCGTPENCQ--NECCDAATCKLKSGSQCGHGDCCEQCKFSKSGTECRASMSECDPAEHCT
GQSSECPADVFHKNGQPCLDNYG--YNGNCPIMYHQCYDLFGADVYEAEDSCF-ERNQKG
NYYGYCRKE---NGNKIPCAPEDVKCGRLYCK------------------DNSPGQNNS-
CKMFYS----NEDEHKGMVLPGTKCADGKVC---------------------------SN
-GHCVDVATAY-------------------------------------------------
------------------------------------------------------------
------------------------------------------------------------
---------------------------------------------
>Q90282
--MIQVLLVTICLAAFPYQGSSIILESGNVND----------------------------
-----------YEVIYPRKVTALPKGAV---Q---PK-----YED---------------
---------AMQYELKVNGEPVVLHLGKNKGLFSKDYSETHYSPDGREITTYPLVEDHCY
YHGRIENDADSTASISACNGLKGHFKLQGEMYLIEPLKLPD--SEAHAVYKYENVEKEDE
ALKMCGVTQ---------------------------NW----ESYEPIKKASQLVVTA-E
HQKY-NPFRFVELFLVVDKAMVTKNNGDLDK-IKTRMYEIVNTVNEIYRYMYIHVALVGL
EIW--SNEDKITVKPEAGYTLNAFGEWRKTDLLTRKKHDNAQLLTAIDLD-RVIGLAYVG
SMCHPKRSTGIIQDYSEIN-LVVAVIMAHEMGHNLGINHD----SGYCS-CGD-YACIM-
--RPEISPEPSTFFSNCSYFECWDFIMNHNPECILNEPLGTDIISPPVCGNELLEVGEEC
DCGTPENCQ--NECCDAATCKLKSGSQCGHGDCCEQCKFSKSGTECRASMSECDPAEHCT
GQSSECPADVFHKNGQPCLDNYGYCYNGNCPIMYHQCYDLFGADVYEAEDSCF-ERNQKG
NYYGYCRKE---NGNKIPCAPEDVKCGRLYCK------------------DNSPGQNNP-
CKMFYS----NEDEHKGMVLPGTKCADGKVC---------------------------SN
-GHCVDVATAY-------------------------------------------------
------------------------------------------------------------
------------------------------------------------------------
---------------------------------------------
>Q4VM07
--MMQVLLVTICLAVFPYQGSSIILESGNVND----------------------------
-----------YEVVYPQKITALPKGAI---QQPEQK-----YED---------------
---------AIKYEFKVNGKPVVLHLEKNKGLFSEDYSETHYTPDGREITINPPVEDHCY
YHGRIQNDADSTASISACNGLKGHFKLQGEMYLIEPLRIPD--SEAHAIYKYENIEKEDE
APKMCGVTQT--------------------------NW----ESDEPI-KASQLNLTP-E
QRTYLKSKKYVELVIVADYIMFWKYDRSLST-IRTRIYEIVNTLNVIYRFLNIYIALVAV
EIW--SKGDLINVTSSAYDTLDSFGEWRERDLLNRKRHDNAQLLTGINFNGPSAGRGFVG
RMCQPKYSVGIVQDHSKIY-LLVASAMAHEMGHNLGMDHD----RIDCT-CGA-KSCIM-
--SGILRCETSYLFSDCSREEHRKYLINKMPQCILNKPLKTDIVSPAVCGNYFVEVGEEC
DCGSPANCQ--DRCCDAATCKLRPGAQCGDGVCCYQCKFRRAGTVCRPANGECDVSDLCT
GQSAECPTDQFQRNGQPCQNNKGYCYNGTCPIMEKQCISLFGASATVAQDSCF-QFNRRG
NHYGYCRKE---NNTKIACAPEDVKCGRLYCL------------------DNSSGHKNP-
CQIYYI----PSDENKGMVDPGTKCGDGMVC---------------------------SN
-GKCVDVTIAY-------------------------------------------------
------------------------------------------------------------
------------------------------------------------------------
---------------------------------------------
>C9E1R8
--MIQVLLVTICLAAFPYQGSSIILESGNVND----------------------------
-----------YEIVYPRKVTALPKGAV---Q---PK-----YED---------------
---------AMQYELKVSGEPVVLHLEKNKQLFSKDYSETHYSPDGREITTYPLVEDHCY
YHGRIENDADSTASISACNGLKGHFKLQGEMYLIEPLKLPD--SEAHAVYKYENVEKEDE
ALKMCGVTQ---------------------------NW----ESYEPIKKASQLVVTA-E
HQKY-NPFRFVELFLVVDKAMVTKNNGDLDK-IKTRMYEIVNTVNEIYRYMYIHVALVGL
EIW--SNEDKITVKPEAGYTLNAFGEWRKTDLLTRKKHDNAQLLTAIDLD-RVIGLAYVG
SMCHPKRSTGIIQDYSEIN-LVVAVIMAHEMGHNLGINHD----SGYCS-CGD-YACIM-
--RPEISPEPSTFFSNCSYFECWDFIMNHNPECILNEPLGTDIISPPVCGNELLEVGEEC
DCGTPENCQ--NECCDAATCKLKSGSQCGHGDCCEQCKFSKSGTECRASMSECDPAEHCT
GQSSECPADVFHKNGQPCLDNYGYCYNGNCPIMYHQCYDLFGADVYEAEDSCF-ERNQKG
NYYGYCRKE---NGNKIPCAPEDVKCGRLYCK------------------DNSPGQNNP-
CKMFYS----NEDEHKGMVLPGTKCADGKVC---------------------------SN
-GHCVDVATAY-------------------------------------------------
------------------------------------------------------------
------------------------------------------------------------
---------------------------------------------
>A8QL48
-----------MLVVFPYQGSSIILESGNVND----------------------------
-----------YEVVYPQKVPSLPKGGVQNPQ-PETK-----YED---------------
---------TMQYEFHVNGEPVVPHLEKNKGLFSEDYTETHYASDGREITTSPSVQDHCY
YYGYIQNEADSSAAISACDGLKGHFKHQGETYFIEPLKLSN--SEAHAIYKDENVEEEDE
TPKICGLTQT--------------------------TW----ESDEPFKNTSLLIYTP-E
QNRYLQAKKYIEFYVAVDNRMYRHYKRNKTV-IKRRVYELVNILNTIFRRLNFYIALIGL
EIW--SKRDKVNVQSDVKVTLKSFGKWREKKVAATQKEYNAQLLTRIDFNGNTVGLAALG
ALCSVKYSVAVIQDYSKRT-SMVASTMAHEMGHNLGINHD----RASCTSCGS-NKCIM-
--S-TKRTKPAYRFSSCSVREHRRYLLRDRPQCILNKPLITDIVAPAICGNYFVEVGEEC
DCGSPRDCQ--SACCNAATCKLKHGAQCDSGECCRKCKFKKAGAKCRAVKDDCDLPERCT
GRSAECPTDIFRRNGLPCQNNQGYCYNGKCPTLTNQCIAFMGPNVKVSRDSCF-TLNQRG
KGCGYCRMQ---NGAKFPCAAKDIKCGKLFC---------------------KKRNSKI-
CNCLIS----PDDPNYGMVEPGTKCGDGVVC---------------------------SN
-RKCVKLQRVY-------------------------------------------------
------------------------------------------------------------
------------------------------------------------------------
---------------------------------------------
>A8QL49
--MIQALLVTICLAVFPYQGSSIILESGNVND----------------------------
-----------YEVVYPQKVPLLPKGGVQNPQ-PKTK-----YED---------------
---------TVQYEFEVNGEPVVLHLERNKGLFSEDYTEAHYAPDGREITTRPPVQDHCY
YHGYIQNEADSSAAISACDGLKGHFKHQGETYFIEPLKLSD--SEAHAIYKDENVEEENE
TPKICGLTET--------------------------TW----ESDEPIRNASLLIYTP-E
QNRYLKVKKYIEFYVAVDNRMYRHYKRNKPI-IKRRVYELVNILNTILRRLNFHIALIGL
EIW--SKRDKINVQSDVKATLKSFGKWREKKLLPRKRNDNAQLLTRIDFNGNTVGLAALG
SLCSVKYSVAVIQDYSKRT-SMVASTMAHEMGHNLGINHD----RASCTSCGS-NKCIM-
--A-TKRTKPASRFSSCSVREHQRYLLRDRPQCILNKPLITDIVAPAICGNYFVEVGEEC
DCGSPRDCR--SACCNAATCKLKHEAQCDSGECCGKCKFKKVGAKCRAAKDDCDLPERCT
GRSAECPTDIFRRNGLPCQNKQGYCYNGKCPTLTNQCIALMGPNVKVSRDSCF-TLNQRG
KGCGYCRMQ---NGAKIPCAAKDIKCGKLFC---------------------KKRNSGV-
CNCLIL----PDDPNYGMVETGTKCGDGMVC---------------------------SD
-RKCVKLQTVY-------------------------------------------------
------------------------------------------------------------
------------------------------------------------------------
---------------------------------------------
>D8VNS0
--MIQALLVTICLVGFPHQGSSIILESGNVKD----------------------------
-----------YEVVYPQKIPALPKGGIQRAE-PETK-----YED---------------
---------TMQYQFKVNGEPVVLHLERNKGLFSEDYSETHYSPDGREITTSPPVQDHCY
YHGRIQNDADSTASISACNGLKGRFKHQGETYLIEPLKISD--SEAHKIYKSENLEKEDE
APKTCGVTQT--------------------------SL----ETDETIKMNFQSANNP-E
ED-YVRKRKYIKLAVVVDNSMYIKYDRNLND-IRSRIYEIVNDVNVFYRLLNIHIALIFI
EIW--SHQDKINVQPMVRVTLDSFGTWRETDLLPRRSHDNAQLYTNVDFDGPTVGYAYVG
SLCKPKHSVAIIQDHTETA-NMMASTVAHELGHNLGMNHD----SGNCI-CQP-TLCVM-
--SETLSSVPFNDFSACSRVDHRNYLIRDLPQCILNKPLRTDIVAPAVCGNNFVEVGGEC
DCGSPQDCQ--STCCDAATCRLRDGAQCDTEECCEQCRFRRAGTVCRAAKDDCDVAEFCT
GRTADCPMDGLQRNGEPCQHNQGYCYNGKCPIMTNQCIALWGPDATVSQDGCF-HFNENG
QGDLYCRRE---NGVNIQCEPQDNKCGRLFC---------------------VQSTSTVQ
CNYRSS----ATDPDYGMVAIGTKCGDGRVC--------------------------NNN
-RFCVDIRIAY-------------------------------------------------
------------------------------------------------------------
------------------------------------------------------------
---------------------------------------------
>A8QL59
--MIQPLLVAICLVVFPYQGSSTILESGKVRD----------------------------
-----------YEVVYPQKIPSLPKGRL---QRREEKT---KYEN---------------
---------TMKYEFKVNGEPVVLNLEKNKRLFSKDYTETHYSPDGREITTSPPVQDHCY
YHGHIQNDADSTAVIRACDGLNGYFKSNGEMYIIEPLKLSD--SEAHAVFKYESLEKEDE
TPKTCGAIHN--------------------------SG----ESDETIKKISNTFVTPEK
GEEYLEAEKHIELYMVADNLVYRKYSSNITV-VRMRIFEILNYVNLYYKILNIHVVLIGL
EVW--SDEDKILINGSSELTVRSFAAWRHSDLLKHKRNDNAQLLTGIHFDKRVLGIAFIG
GMCNNFTSVGAIQDNSIHA-VLIAATMTHELGHNLGMNHD----TDSCT-CNT-GPCIM-
--KAALNFKPPYEFSSCSYWDFQNYIMTKSAQCILNDPLTTDIVPTAICGNGFVEEGEEC
DCGPPEICK--NECCEAATCKLKPEAQCASGACCEECQFRRAGELCRAAKDDCDLDELCT
GQSAECPMNHFHMNGHPCQNNQGYCFRGTCPTLTKQCIALWGPDAEVAPDGCF-MNNQKG
NYYGYCKKK---NGTNIPCEPENVKCGRLYCI-------------------DDSTEENS-
CKFHFS----NENANSGMVQPGTKCGEGMVC---------------------------GF
-GECIGLETAL-------------------------------------------------
------------------------------------------------------------
--------------------------------------------------GINQ------
---------------------------------------------
>Q9PVK7
--MIQL------------SWSSIILESGNVND----------------------------
-----------YEVVYPQKVPALLKGGVQNPQ-PETK-----YED---------------
---------TMQYEFQVNGEPVVLHLERNKGLFSEDYTETHYAPDGREITTSPPVQDHCY
YHGYFQNEADSSAVISACDGLKGHFKLQGEIYFIEPLKISD--SEAHAIYKDENVEEEDE
TPKICGVTDT--------------------------TW----ESDEPIKKTSLLTNTP-E
QDRYLQAEKYIEFYMVVDNIMYRHYKRNQLV-IKRKVYEMINTMNMIYRRLNFHIALIGL
EIW--SNINEINVQSDVKATLDLFGEWREKKLLPRKRNDNAQLLTGIDFNGTPVGLAYIG
SICNPKTSAAVVQDYSKST-RMVAITMAHEMGHNLGMNHD----KGFCT-CGF-NKCVM-
--S-TRRTKPAYQFSSCSVREHQRYLLRDRPQCILNKPLSTDIVSPPICGNYFVEVGEEC
DCGSPADCQ--SACCNATTCKLQHEAQCDSEECCEKCKFKGAGAECRAAKDDCDLPELCT
GQSAECPTDVFQRNGLPCQNN-GYCYNGKCPIMTNQCIALRGPGVKVSRDSCF-TLNQRT
RGCGLCRME---YGRKIPCAAKDVKCGRLFC---------------------KKRNSMI-
CNCSIS----PRDPSYGMVEPGTKCGDGMVC---------------------------SN
-RQCVDVKTAY-------------------------------------------------
------------------------------------------------------------
------------------------------------------------------------
---------------------------------------------
>A3R0T9
--MIQVLLVTICLVVFPYQGSSIILESGKVND----------------------------
-----------YEVVYPQKIPVLPKSKI---QRREQKM----YED---------------
---------TMKYEFKVNGEPVVLHLERNKELFSKDYTETHYSPDGREITTSPPVEDHCY
YHGYIQSDIDSTAILNACNGLKGYFRHHGEAYHIEPLKFSD--SEAHAVYKYENIEKEDE
TPKICGVKHS--------------------------TW----ESDEPIEKIS-------Q
KKDFLEEKKYLELYIVADYVMFRKYGRNVTT-IRMRVFDMVNYITVVYKALNIHVALIGF
EIW--SLKDKFVINASTKNNLLHFSIWRSTVL--RKRNDNAQLLTGVDLNGYTLGSAYLK
AMCDVLQSVGIVQDYSKSP-YLVGAAMAHEIGHNLGMEHD----TKTCS-CMR-GNCIMS
PEEEGSDF--PMEFSSCSLYDFQNYMLTDTPQCLINKPSNTSIIKNAVCGNYVEEEGEEC
DCGSPEQCE--NNCCEAATCKLKPGAKCAKGACCKKCQFKKAGAECRAARNECDLPEFCI
GQSAECPMDRFHKNGHSCQNDQGYCFRGYCPTLAKQCITLWGSDAKVAPDECF-QNNTNG
NEYDYCKKT---NNVIIPCKPTDVKCGRLYCTGGTENP-----------SEGEKISSDP-
CKASYS-----EIEDIGMVDHRTKCGEKMVC---------------------------SD
-GKCIPL-----------------------------------------------------
------------------------------------------------------------
------------------------------------------------------------
---------------------------------------------
>Q2QA02
--MIQVLLVTICLAALPYQGSSIILESGNVND----------------------------
-----------YEIVYPRKVTALPKGAV---Q---PK-----YED---------------
---------AMQYELKVNGEPVVLYLEKNKQLFSKDYSETHYSPDGREITTYPLVEDHCY
YHGRIENDADSTASISACNGLKGHFKLQGEMYLIEPLKLSN--SEAHAVYKYENVEKEDE
APKMCGVTQ---------------------------NW----KSYEPIKKASQLVVTA-E
HQKY-NPFRFVELVLVVDKAMVTKNNDDLDK-IKTRMYELANTVNEIYRYMYIHVALVGL
EIW--SNEDKITVKPEAGYTLNAFGEWRKTDLLTRKKHDNAQLLTAIDLD-RVIGLAYVG
SMCHPKRSTGIIQDYSPIN-LVVAVIMAHEMGHNLGIHHD----SGYCS-CGD-YACIM-
--RPEISPEPSTFFSNCSYFDCWDFIMNQNPECIVNEPLGTDIISPPVCGNELLEVGEEC
DCGTPENCQ--NECCDAATCKLKSGSQCGHGDCCEQCKFSKSGTECRASMSECDPAEHCT
GQSSECPADVFHKNGQPCLDNYGYCYNGNCPIMYHQCYDLFGADVYEAEDSCF-ERNQKG
NYYGYCRKE---NGNKIPCAPEDVKCGRLYCK------------------DNSPGQNNP-
CKMFYS----NEDEHKGMVLPGTKCADGKVC---------------------------SN
-GHCVDVATAY-------------------------------------------------
------------------------------------------------------------
------------------------------------------------------------
---------------------------------------------
>TRINITY_DN43602_c0_g6::TRINITY_DN43602_c0_g6_i2::g.1::m.1 type:3prime_partial len:211 gc:universal TRINITY_DN43602_c0_g6_i2:631-2(-)
------------------------------------------------------------
------------------------------------------------------------
------------------------------------------------------------
------------------------------------------------------------
------------------------------------------------------------
------------------------------------------MCLQLYMPLNIFIALVGV
QVW--SESDEISLSPNGDTTLSNFLRYRREKLVQDIPNDNAQLLTRITFDGGVVGKALKG
PICTYEFSGGVSMDHSNVV-GLVAATVAHEMGHNFGMEHD----GPDCG-CPE-EKCIM-
--ASSSGSSGPTHWSTCSLEHLALAFEHGMDYCLRNKP--QKLFDSPICGNGFVEPGEQC
DCGLKENCD--NPCCNVTTCMLHSNASC--------------------------------
------------------------------------------------------------
------------------------------------------------------------
------------------------------------------------------------
------------------------------------------------------------
------------------------------------------------------------
------------------------------------------------------------
---------------------------------------------
>TRINITY_DN43602_c0_g6::TRINITY_DN43602_c0_g6_i3::g.2::m.2 type:internal len:291 gc:universal TRINITY_DN43602_c0_g6_i3:871-2(-)
-------------------------IANNTCG----------------------------
-----------YEGTSPHDV--LPRDHR---Q---IKR----------------------
--------------------------------FSR-------------------------
------------------------------------------------------------
------------------H-----------------------------KRAAEIIRGPYN
ANR---QSRYVELVLVIDKKEYTALDENLDK-VHQHCKDIANIINALYMPLNIFIALVGV
QVW--SESDEISLSPNGDTTLSNFLRYRREKLVQDIPNDNAQLLTRITFDGGVVGKALKG
PICTYEFSGGVSMDHSNVV-GLVAATVAHEMGHNFGMEHD----GPDCG-CPE-EKCIM-
--ASSSGSSGPTHWSTCSLEHLALAFEHGMDYCLRNKP--QKLFDSPICGNGFVEPGEQC
DCGLKENCD--NPCCNVTTCMLHSNASC--------------------------------
------------------------------------------------------------
------------------------------------------------------------
------------------------------------------------------------
------------------------------------------------------------
------------------------------------------------------------
------------------------------------------------------------
---------------------------------------------
>TRINITY_DN43602_c0_g6::TRINITY_DN43602_c0_g6_i4::g.3::m.3 type:5prime_partial len:142 gc:universal TRINITY_DN43602_c0_g6_i4:951-526(-)
-------------------------IANNTCG----------------------------
-----------YEGTSPHDV--LPRDHR---Q---IKR----------------------
--------------------------------FSR-------------------------
------------------------------------------------------------
------------------H-----------------------------KRAAEIIRGPYN
ANR---QSRYVELVLVIDKKEYTALDENLDK-VHQHCKDIANIINALYMPLNIFIALVGV
QVW--SESDEISLSPNGDTTLSNFLRYRREKLVQDIPNDNAQLLT---------------
------------------------------------------------------------
------------------------------------------------------------
------------------------------------------------------------
------------------------------------------------------------
------------------------------------------------------------
------------------------------------------------------------
------------------------------------------------------------
------------------------------------------------------------
------------------------------------------------------------
---------------------------------------------
>TRINITY_DN43602_c0_g6::TRINITY_DN43602_c0_g6_i4::g.4::m.4 type:3prime_partial len:123 gc:universal TRINITY_DN43602_c0_g6_i4:367-2(-)
------------------------------------------------------------
------------------------------------------------------------
------------------------------------------------------------
------------------------------------------------------------
------------------------------------------------------------
------------------------------------------------------------
------------------------------------------------------------
------------MDHSNVV-GLVAATVAHEMGHNFGMEHD----GPDCG-CPE-EKCIM-
--ASSSGSSGPTHWSTCSLEHLALAFEHGMDYCLRNKP--QKLFDSPICGNGFVEPGEQC
DCGLKENCD--NPCCNVTTCMLHSNASC--------------------------------
------------------------------------------------------------
------------------------------------------------------------
------------------------------------------------------------
------------------------------------------------------------
------------------------------------------------------------
------------------------------------------------------------
---------------------------------------------
>TRINITY_DN43602_c0_g6::TRINITY_DN43602_c0_g6_i5::g.5::m.5 type:5prime_partial len:214 gc:universal TRINITY_DN43602_c0_g6_i5:671-30(-)
-------------------------IANNTCG----------------------------
-----------YEGTSPHDV--LPRDHR---Q---IKR----------------------
--------------------------------FSR-------------------------
------------------------------------------------------------
------------------H-----------------------------KRAAEIIRGPYN
ANR---QSRYVELVLVIDKKEYTALDENLDK-VHQHCKDIANIINALYMPLNIFIALVGV
QVW--SESDEISLSPNGDTTLSNFLRYRREKLVQDIPNDNAQLLTRITFDGGVVGKALKG
PICTYEFSGGVSMDHSNVV-GLVAATVAHEMGHNFGMEHD----GPDCG-CPE-EKYVI-
-----------------------------------------YLYTS--------------
------------------------------------------------------------
------------------------------------------------------------
------------------------------------------------------------
------------------------------------------------------------
------------------------------------------------------------
------------------------------------------------------------
------------------------------------------------------------
---------------------------------------------
>TRINITY_DN43602_c0_g6::TRINITY_DN43602_c0_g6_i7::g.6::m.6 type:complete len:134 gc:universal TRINITY_DN43602_c0_g6_i7:431-30(-)
------------------------------------------------------------
------------------------------------------------------------
------------------------------------------------------------
------------------------------------------------------------
------------------------------------------------------------
------------------------------------------MCLQLYMPLNIFIALVGV
QVW--SESDEISLSPNGDTTLSNFLRYRREKLVQDIPNDNAQLLTRITFDGGVVGKALKG
PICTYEFSGGVSMDHSNVV-GLVAATVAHEMGHNFGMEHD----GPDCG-CPE-EKYVI-
-----------------------------------------YLYTS--------------
------------------------------------------------------------
------------------------------------------------------------
------------------------------------------------------------
------------------------------------------------------------
------------------------------------------------------------
------------------------------------------------------------
------------------------------------------------------------
---------------------------------------------
>TRINITY_DN43602_c0_g6::TRINITY_DN43602_c0_g6_i8::g.7::m.7 type:3prime_partial len:123 gc:universal TRINITY_DN43602_c0_g6_i8:367-2(-)
------------------------------------------------------------
------------------------------------------------------------
------------------------------------------------------------
------------------------------------------------------------
------------------------------------------------------------
------------------------------------------------------------
------------------------------------------------------------
------------MDHSNVV-GLVAATVAHEMGHNFGMEHD----GPDCG-CPE-EKCIM-
--ASSSGSSGPTHWSTCSLEHLALAFEHGMDYCLRNKP--QKLFDSPICGNGFVEPGEQC
DCGLKENCD--NPCCNVTTCMLHSNASC--------------------------------
------------------------------------------------------------
------------------------------------------------------------
------------------------------------------------------------
------------------------------------------------------------
------------------------------------------------------------
------------------------------------------------------------
---------------------------------------------
>TRINITY_DN43602_c0_g6::TRINITY_DN43602_c0_g6_i9::g.8::m.8 type:internal len:162 gc:universal TRINITY_DN43602_c0_g6_i9:484-2(-)
------------------------------------------------------------
------------------------------------------------------------
------------------------------------------------------------
------------------------------------------------------------
------------------------------------------------------------
------------------------------------------------------------
---------------------------RQYKIIY-FPNNR-----RITFDGGVVGKALKG
PICTYEFSGGVSMDHSNVV-GLVAATVAHEMGHNFGMEHD----GPDCG-CPE-EKCIM-
--ASSSGSSGPTHWSTCSLEHLALAFEHGMDYCLRNKP--QKLFDSPICGNGFVEPGEQC
DCGLKENCD--NPCCNVTTCMLHSNASC--------------------------------
------------------------------------------------------------
------------------------------------------------------------
------------------------------------------------------------
------------------------------------------------------------
------------------------------------------------------------
------------------------------------------------------------
---------------------------------------------
>TRINITY_DN43191_c3_g2::TRINITY_DN43191_c3_g2_i3::g.9::m.9 type:complete len:957 gc:universal TRINITY_DN43191_c3_g2_i3:7856-4986(-)
MFWLHCGLFVLVIAVRGFISSLADTTSKREADYTLDDSFWKEEETPAGEVERLLHEYRQN
QELIRNIGGHYYQIIYPVQLRHHEKMGISTREVGVPKFPQRGYGDGGYQNPRGRMRTGRH
FHRTSLLIKAFNHKFR-------LDLELNTQLLAPNLIQKDFLTGDAEQMSKQEIE-HCY
YHGTVRDYPGASAAFHTCNGVSGVIHLGNETFVIHPFYGGDLSKHPHIIF-----EARTK
VNKGCANSGNL-------------------------EWRVKNRRQKHIYGLSDMTSNR-F
KRDVREATKYIETAIIIDKAMFDKRNGSTRAEVVHDAIQVANIADLYFRTLNTRVSVVYI
ETWKGSNQAQIDNGIDIDQALLSFNDYTMRRMY-QVAQDTTQLLTGETFSGGESGVAVPE
TVCSQK-SVGISVDLNTYEPHLLAGTMAHMIGHNIGMSHDDG--RNDCN-CRDWHGCIMA
QSIVGLENVQPYKFSECSKTDYIEALKSGHGICLFNKPNELEIRRS--CGNRVIDDGEQC
DCGSIEECKEYDPCCDPITCKLTTEAECATGPCCSDCKLRARGVVCRESSNECDLPEVCS
GDTGQCPPDVFKKNGNPCSNSAGYCFNGVCPALDLQCEQVWGYGGMAADQECFEQFNSKG
SINGHCGTD--SSGHLIKCEAENVRCGSLQCQQGSKQPVIDGMKDLHTRTIISIRNQEYE
CKATTGRVEGSDMPGMGLVRDGTSCGDNLICVNQTCTSLFPHIDQEKCPSNHDDKECSGN
-GVCTNANRCYCFPGWSGPDCSIEQSIPTAPPTTSTTEAVHKSDSNLEKIETPYENYHGS
NTVFLVGMLMSVVGGVFVVFALMALCYRSVVVHKNFSLCLRRKSTVQKYDPPYSKKPQQK
SYSGVSGNHHAEVAALDTVNKILTFGSMPQYREHKPQPKRLGVEEEDGGTGAEEVVSFID
LPSNNLTKLPEKGILKKHGGYGIVMPDSCNTSSEHDDSRYLVKNS
>TRINITY_DN43191_c3_g2::TRINITY_DN43191_c3_g2_i5::g.13::m.13 type:complete len:957 gc:universal TRINITY_DN43191_c3_g2_i5:7848-4978(-)
MFWLHCGLFVLVIAVRGFISSLADTTSKREADYTLDDSFWKEEETPAGEVERLLHEYRQN
QELIRNIGGHYYQIIYPVQLRHHEKMGISTREVGVPKFPQRGYGDGGYQNPRGRMRTGRH
FHRTSLLIKAFNHKFR-------LDLELNTQLLAPNLIQKDFLTGDAEQMSKQEIE-HCY
YHGTVRDYPGASAAFHTCNGVSGVIHLGNETFVIHPFYGGDLSKHPHIIF-----EARTK
VNKGCANSGNL-------------------------EWRVKNRRQKHIYGLSDMTSNR-F
KRDVREATKYIETAIIIDKAMFDKRNGSTRAEVVHDAIQVANIADLYFRTLNTRVSVVYI
ETWKGSNQAQIDNGIDIDQALLSFNDYTMRRMY-QVAQDTTQLLTGETFSGGESGVAVPE
TVCSQK-SVGISVDLNTYEPHLLAGTMAHMIGHNIGMSHDDG--RNDCN-CRDWHGCIMA
QSIVGLENVQPYKFSECSKTDYIEALKSGHGICLFNKPNELEIRRS--CGNRVIDDGEQC
DCGSIEECKEYDPCCDPITCKLTTEAECATGPCCSDCKLRARGVVCRESSNECDLPEVCS
GDTGQCPPDVFKKNGNPCSNSAGYCFNGVCPALDLQCEQVWGYGGMAADQECFEQFNSKG
SINGHCGTD--SSGHLIKCEAENVRCGSLQCQQGSKQPVIDGMKDLHTRTIISIRNQEYE
CKATTGRVEGSDMPGMGLVRDGTSCGDNLICVNQTCTSLFPHIDQEKCPSNHDDKECSGN
-GVCTNANRCYCFPGWSGPDCSIEQSIPTAPPTTSTTEAVHKSDSNLEKIETPYENYHGS
NTVFLVGMLMSVVGGVFVVFALMALCYRSVVVHKNFSLCLRRKSTVQKYDPPYSKKPQQK
SYSGVSGNHHAEVAALDTVNKILTFGSMPQYREHKPQPKRLGVEEEDGGTGAEEVVSFID
LPSNNLTKLPEKGILKKHGGYGIVMPDSCNTSSEHDDSRYLVKNS
