# Supplementary material for: Venomix: a simple bioinformatic pipeline for identifying and characterizing toxin gene candidates from transcriptomic data
Source: PeerJ. 2018 Jul 31;6:e5361. doi: 10.7717/peerj.5361 (PMC6074769; doi:10.7717/peerj.5361)
Supplement: Supplemental Information 4 [file peerj-06-5361-s004.gz › FinalOutput_E-20/Thrombin-like_enzyme_ancrod_11/sequence.txt]

>TRINITY_DN40401_c0_g1::TRINITY_DN40401_c0_g1_i10::g.1::m.1 type:complete len:279 gc:universal TRINITY_DN40401_c0_g1_i10:3359-2523(-)
MGNWPWHIALYKDGNYQCGGALINDRWVISAAHCFYRAQNSYWVARIGATRRGSFRSPYE
QLLRVDHISLHPDYIDNGFVNDIAVIRLERAVSFSDYIRPVCLPKAPVPSDTVCVVTGFG
QLNEIGRVFPDTLQQVEIPVIGTEDCRRKTLFLPLYRITSGMLCAGLENGGKDACLGDSG
GPLVCLSPLENRYVLQAITSNGYGCGRRERPGVYTKIYSYMSFINYVTTQKDIQPSAVEF
CKGHRCPLGECLPKSRVCNGFLECSDGSDERDCSTVSR*
>TRINITY_DN38538_c0_g1::TRINITY_DN38538_c0_g1_i1::g.4::m.4 type:5prime_partial len:287 gc:universal TRINITY_DN38538_c0_g1_i1:1113-253(-)
GDDLVLDEFELNSNTVDSFAPEKTTNVWKCGVANTHKGSRLSYFTRIIGGRPTAPGSWPW
QVAVLNRFREAFCGGTLVSPRWVLTAAHCIRKRLYVRIGEHDLTVKEGTELELRVDSVTI
HPEYDADTVDNDVALLRLPVTLTPSLSRGIACLPAPKQPLPTKQFCTIIGWGKSSVTDDF
GTDVLHEVKVPIVSSETCREVYVDYRITDNMFCAGYLRGKMDSCAGDSGGPLLCRDPRKP
DHPWTIFGITSFGEGCGKRGKFGIYARLSNYVRWITKVMKQMDDYT*
>TRINITY_DN37278_c0_g1::TRINITY_DN37278_c0_g1_i1::g.5::m.5 type:5prime_partial len:251 gc:universal TRINITY_DN37278_c0_g1_i1:854-102(-)
PPFLSLHSPQVVGGEEAPVGGYPFIVSLQAYSQHFCAGSILNERWILTAGHCVQAVSSAR
DITVKAGKHNINNNEDSEQTVQAKRGIVHKDFGGNVGPWDIALIELASPLKLTNRVQPID
LPVPGSDPTGEAWLCGWGSISSTRYPEMPAKLQHVKMEWVDYATCTEAVKRLTGSSPVHE
KSNICTGPLYETISACSGDSGGPLISRNENEAVLVGIVSWGIIPCGSPGAPSVYTKVSSF
NSWIADQINN*
