# Supplementary material for: Venomix: a simple bioinformatic pipeline for identifying and characterizing toxin gene candidates from transcriptomic data
Source: PeerJ. 2018 Jul 31;6:e5361. doi: 10.7717/peerj.5361 (PMC6074769; doi:10.7717/peerj.5361)
Supplement: Supplemental Information 4 [file peerj-06-5361-s004.gz › FinalOutput_E-20/Thrombin-like_enzyme_ancrod_11/Species.txt]

Homo sapiens (Human)Pan troglodytes (Chimpanzee)Gorilla gorilla gorilla (Western lowland gorilla)Chlorocebus sabaeus (Green monkey) (Cercopithecus sabaeus)Pongo abelii (Sumatran orangutan) (Pongo pygmaeus abelii)Nomascus leucogenys (Northern white-cheeked gibbon) (Hylobates leucogenys)Sus scrofa (Pig)Elephantulus edwardii (Cape long-eared elephant shrew)Myotis brandtii (Brandts bat)Eptesicus fuscus (Big brown bat) (Vespertilio fuscus)Microtus ochrogaster (Prairie vole)Rattus norvegicus (Rat)Pseudonaja textilis (Eastern brown snake)Tropidechis carinatus (Australian rough-scaled snake)Felis catus (Cat) (Felis silvestris catus)Panthera tigris altaica (Siberian tiger)Anas platyrhynchos (Mallard) (Anas boschas)Ficedula albicollis (Collared flycatcher) (Muscicapa albicollis)Taeniopygia guttata (Zebra finch) (Poephila guttata)Geospiza fortis (Medium ground-finch)Macaca mulatta (Rhesus macaque)Papio anubis (Olive baboon)Mandrillus leucophaeus (Drill) (Papio leucophaeus)Macaca fascicularis (Crab-eating macaque) (Cynomolgus monkey)Colobus angolensis palliatusMacaca nemestrina (Pig-tailed macaque)Cercocebus atys (Sooty mangabey) (Cercocebus torquatus atys)Rhinopithecus roxellana (Golden snub-nosed monkey) (Pygathrix roxellana)Lipotes vexillifer (Yangtze river dolphin)Tursiops truncatus (Atlantic bottle-nosed dolphin) (Delphinus truncatus)Balaenoptera acutorostrata scammoni (North Pacific minke whale) (Balaenoptera davidsoni)Orcinus orca (Killer whale)Picoides pubescens (Downy woodpecker) (Dryobates pubescens)Ochotona princeps (Southern American pika)Buceros rhinoceros silvestrisPseudopodoces humilis (Tibetan ground jay) (Podoces humilis)Ornithorhynchus anatinus (Duckbill platypus)Python regius (Ball python) (Boa regia)Eublepharis macularius (Leopard gecko) (Cyrtodactylus macularius)Chrysochloris asiatica (Cape golden mole)Falco peregrinus (Peregrine falcon)Chinchilla lanigera (Long-tailed chinchilla) (Chinchilla villidera)Mustela putorius furo (European domestic ferret) (Mustela furo)Erinaceus europaeus (Western European hedgehog)Tyto alba (Barn owl)Fukomys damarensis (Damaraland mole rat) (Cryptomys damarensis)Columba livia (Rock dove)Loxodonta africana (African elephant)Galeopterus variegatus (Malayan flying lemur) (Cynocephalus variegatus)Myotis lucifugus (Little brown bat)Boiga irregularis (Brown tree snake)Opheodrys aestivusPantherophis guttatus (Corn snake)Propithecus coquereli (Coquerels sifaka) (Propithecus verreauxi coquereli)Microcebus murinus (Lesser mouse lemur) (Gray Mouse Lemur)Poecilia formosa (Amazon molly) (Limia formosa)Xiphophorus maculatus (Southern platyfish) (Platypoecilus maculatus)Jaculus jaculus (Lesser Egyptian jerboa)Lepisosteus oculatus (Spotted gar)Demansia vestigiata (Lesser black whip snake) (Demansia atra)Nannospalax galili (Northern Israeli blind subterranean mole rat) (Spalax galili)Bison bison bisonBos mutusDasypus novemcinctus (Nine-banded armadillo)Ceratotherium simum simum (southern white rhinoceros)Chelonia mydas (Green sea-turtle) (Chelonia agassizi)Chrysemys picta bellii (Western painted turtle) (Emys bellii)Odobenus rosmarus divergens (Pacific walrus)Spermophilus tridecemlineatus (Thirteen-lined ground squirrel) (Ictidomys tridecemlineatus)Ovis aries (Sheep)Corvus cornix cornixSarcophilus harrisii (Tasmanian devil) (Sarcophilus laniarius)Camelus ferus (Wild Bactrian camel)Vicugna pacos (Alpaca) (Lama pacos)Camelus dromedarius (Dromedary) (Arabian camel)Charadrius vociferus (Killdeer) (Aegialitis vocifera)Meleagris gallopavo (Common turkey)Gallus gallus (Chicken)Mus musculus (Mouse)Cavia porcellus (Guinea pig)Haliaeetus albicilla (White-tailed sea-eagle)Haliaeetus leucocephalus (Bald eagle)Xenopus laevis (African clawed frog)Pantholops hodgsonii (Chiru)Ovis aries musimon (Mouflon)Melopsittacus undulatus (Budgerigar) (Psittacus undulatus)Tinamus guttatus (White-throated tinamou)Alligator sinensis (Chinese alligator)Alligator mississippiensis (American alligator)Otolemur garnettii (Small-eared galago) (Garnetts greater bushbaby)Orycteropus afer aferSaimiri boliviensis boliviensis (Bolivian squirrel monkey)Callicebus moloch (Dusky titi monkey)Aotus nancymaae (Mas night monkey)Callithrix jacchus (White-tufted-ear marmoset)Oryctolagus cuniculus (Rabbit)Cricetulus griseus (Chinese hamster) (Cricetulus barabensis griseus)Egretta garzetta (little egret)Pteropus alecto (Black flying fox)Canis familiaris (Dog) (Canis lupus familiaris)Xenopus tropicalis (Western clawed frog) (Silurana tropicalis)Echis coloratus (Carpet viper)Equus caballus (Horse)Peromyscus maniculatus bairdii (prairie deer mouse)Ailuropoda melanoleuca (Giant panda)Ursus maritimus (Polar bear) (Thalarctos maritimus)Monodelphis domestica (Gray short-tailed opossum)Pelodiscus sinensis (Chinese softshell turtle) (Trionyx sinensis)Sorex araneus (Eurasian common shrew) (European shrew)Bombus pensylvanicus (American bumblebee) (Apis pensylvanica)Harpegnathos saltator (Jerdons jumping ant)
