# Supplementary material for: Venomix: a simple bioinformatic pipeline for identifying and characterizing toxin gene candidates from transcriptomic data
Source: PeerJ. 2018 Jul 31;6:e5361. doi: 10.7717/peerj.5361 (PMC6074769; doi:10.7717/peerj.5361)
Supplement: Supplemental Information 4 [file peerj-06-5361-s004.gz › FinalOutput_E-20/Thrombin-like_enzyme_ancrod_11/rsemfile_expressioninfo.txt]

transcript_id	gene_id	length	effective_length	expected_count	TPM	FPKM	IsoPct
../INPUTS/AB_RSEM.txt	TRINITY_DN40401_c0_g1_i10	TRINITY_DN40401_c0_g1	3494	3217.28	657.29	1.41	2.51	16.65
../INPUTS/AB_RSEM.txt	TRINITY_DN38538_c0_g1_i1	TRINITY_DN38538_c0_g1	1115	838.28	394.73	3.24	5.78	96.46
../INPUTS/AB_RSEM.txt	TRINITY_DN37278_c0_g1_i1	TRINITY_DN37278_c0_g1	854	577.28	273.00	3.26	5.80	100.00
transcript_id	gene_id	length	effective_length	expected_count	TPM	FPKM	IsoPct
../INPUTS/VG_RSEM.txt	TRINITY_DN40401_c0_g1_i10	TRINITY_DN40401_c0_g1	3494	3254.88	356.27	1.30	2.60	36.48
../INPUTS/VG_RSEM.txt	TRINITY_DN38538_c0_g1_i1	TRINITY_DN38538_c0_g1	1115	875.88	0.00	0.00	0.00	0.00
../INPUTS/VG_RSEM.txt	TRINITY_DN37278_c0_g1_i1	TRINITY_DN37278_c0_g1	854	614.88	533.38	10.31	20.59	81.46
