# Supplementary material for: Venomix: a simple bioinformatic pipeline for identifying and characterizing toxin gene candidates from transcriptomic data
Source: PeerJ. 2018 Jul 31;6:e5361. doi: 10.7717/peerj.5361 (PMC6074769; doi:10.7717/peerj.5361)
Supplement: Supplemental Information 4 [file peerj-06-5361-s004.gz › FinalOutput_E-20/Thrombin-like_enzyme_ancrod_11/nucleotide.fasta]

>TRINITY_DN40401_c0_g1_i10 len=3494 path=[13439:0-415 13440:416-432 13513:433-701 13507:702-755 13500:756-778 13489:779-1718 13364:1719-1742 13512:1743-1786 13506:1787-1810 13499:1811-2770 13520:2771-2771 13517:2772-2792 13511:2793-2815 @13505@!:2816-2970 13429:2971-2993 13486:2994-3175 13477:3176-3199 13504:3200-3249 13434:3250-3271 13435:3272-3493] [-1, 13439, 13440, 13513, 13507, 13500, 13489, 13364, 13512, 13506, 13499, 13520, 13517, 13511, 13505, 13429, 13486, 13477, 13504, 13434, 13435, -2]
CTCAGATTAATCAAGGAGAAGATATCACAAAAAGTTTGAAAAAAGTCACTTCAGAGATGC
AAACGCATAAAAATCCTGCTTTGAGATCCGGACCTGCGCCGTTTAAAGCACCGACAGTCA
ACGCGGCAACAATGAAAACTGTGTTGCCGGCGAATGCGCCTATCGACAAGCCACCTGTAT
TTACTAGAGATGGCAAAAAATGGCTCGTGGAATATCACAAGGGAGAAAATTTAGTAATCG
ATAACGTAGAGATGAATAATGTGGTTTATGTGTTTCGATGCCAAGATAGCACACTTACTG
TTAAAGGCAAAATTAATTCTATCGTTATGGATTCTTGTCGCAAATCGTCTGTTGTATTCG
ATTCCGTGGTATCCAGTATCGAGTTCGTTAATTGTCAAAGCGTACAAATGCAGGTTCTCG
GAAAGGTACCTACAATTTCCATTGACAAAACGGACGGTTGTCAAATGTATTTAAGTGCGG
AATCCCTGGGTGTCGAACTCATCACCAGCAAATCTAGTGAAATGAATGTCTTGGTACCCA
AACCAAATGGAGATTATAGCGAATATCCGGTACCAGAGCAATTTAAGACTACTATTAGCA
AGAACGGTCTTAGTACTATGGCCGTCGATTCTCTTGGTTAAAAAACACGAGGAATTAATT
TATATGCATAGCCTACGCATCTTCTTAACAATATAATTAAAGGTATGATCGTCAAGGATA
TTATCAATTTATTAATATTATTATTATTTATTATCTTCTGCGAATAATGTGCGGAATTTA
AGAAAAAAATAACAGATTCAGTATTGTATATCTCGCTTATGTGTAATGGATTGGCTTTGA
TCATATACATATATCACTATGTTCCTGAACATGTAATTAGTTGTACACATCAACGAGATG
CATTCGGTAATTAGCAGTAACAACGTATTTATTAAAACCATTTGAAAATTTTTATGCTGT
TTGAGGATCTTTAAATTATTAAAATGTCAGGCTAACATAAATTACATTGAATCATTGAAT
TGGATATCTTGAATCAAGATAATCAACTTTTGCAAAAGGCTAAACTCCTTTAATGATTGT
AATATATCTAGCGGAGTTTGTGGATTATTGCGAAATTTTCTTTTTCTGTGGATAGACATT
TGTATATTTTAAGGTCGAAAATGAAACGACATGACGATGATGTTAAACATAGTGTGGACA
AAAGTTTTATCGTCTTCGAATCGCTCTTTTATACATTTACACCATTTTTTATCATACGAG
AAGTTTTGCTCAAACCTGTCCCTACACAGAACTTGCTGGTACACCGAATGAATGGAATGA
ACATTGTACATGTACAGCTATCAGGAATCAGATATACTAGGCCTCTGAGCATAACTCCTA
AATGGTGTCGGATACCATCATCAATAGTTCGATATGCTTTACCTCTAAACTTACTCTGTC
GAGTTCAGTATTATATGATATTTATACAATGGGATATCAGTAATCAAGAACTGGAATAAA
ACTTTAACAGTGTGACATTTAATGAGAGTACGCTAATACTAATATTACTTAAGTAAAATT
ACTTAAGTATTAAATGACGATACATTTATAATAAATAACAGCGACATCATAAGCAACTGT
TTGTTTGTTCGTATCGCACAATTTGTAATAAATAAATAATTATTTCATCTATTTTTAATC
TAATAACAGTATTGTGAAATTATTTACAAAAGTTTTTATCTAAACGCCAATATGTACGAT
ATGTACGTTTACTATTTCTTGTAGATATAATTTTTGGTGATGAATCTGACTAATAAAGCT
AATAAAGTGAAGTTGCATATCATTCGTTGCATAATTACCTTCTAATTATCCAAGTAAAAA
TTGAAAAGAACACGAATTTTACATAAAGAATTTTTACTGCTATCAGTTTTTATAAATTTT
ACATTAATTGTAATTTTATAATTATAATTTTATAATATACACATTACTGGGGAAATAAGT
CGTGTCTTTTTACATTGTAGACTAGACGCCTTTTATTTGATCAAATCTTGCCAATAGCGT
AACTTAAAGTATCTGTCTAAAAGCAGAATTAATATAGTTTCGAGTCAAGTTATTCGATTA
ATCTGCATGGACATAATTATCTATTATATAGAAATTAAAGTAATATCATTACATAATATA
ACGTAACATTAAGAGATAATGTTTGCATTGTTCTAAATAAATAATCATAAAGCTTTTTTT
CAATTTTTTCTCAATGTATATACAAGTAGAACTATAAAATAATGCTTCTCTTGGAAATAT
ACAGATATAGAGATTTGCAGAACAATGTGAAGGAAACTCACAAGAGTTTCTATCGAGTTC
TACTGCTTATTGTTATTGTGTTTTAATTCTCTATTTTCATGAATACATTATACTTATATA
CAATCGTATGTGAGCTTTCCCTCAATAAGATCAATAAGACTATTATACCTATTTCGCGGA
TCGCGCTAGCATTACTTGTATAAATCATGTTTACATTTTTATATCGACATATCAGTCTTG
TATTATCGCGAGACTGTGGAACAATCTCGCTCGTCGCTGCCATCGGAGCATTCTAGAAAT
CCATTGCAAACACGTGATTTGGGTAAACATTCTCCGAGAGGGCATCTATGACCTTTGCAG
AATTCCACTGCGGAAGGTTGAATGTCTTTCTGCGTGGTGACATAATTGATGAAAGACATG
TAGGAATAAATTTTCGTGTAAACGCCTGGTCGTTCCCGTCTTCCGCAGCCATAGCCGTTG
GATGTGATGGCTTGTAACACATAACGATTTTCCAGTGGAGACAGGCATACCAAAGGTCCG
CCGCTATCTCCGAGACACGCATCTTTGCCGCCGTTCTCTAATCCTGCACAGAGCATGCCA
GATGTGATCCTGTACAGCGGCAAAAATAGAGTCTTCCGTCGACAATCTTCTGTTCCTATT
ACTGGGATTTCTACTTGTTGCAGAGTATCAGGGAACACTCTGCCAATCTCGTTTAACTGG
CCAAATCCAGTGACAACGCAAACAGTGTCACTGGGGACCGGTGCTTTTGGGAGGCAGACC
GGTCGGATGTAATCGCTAAAACTAACCGCCCGTTCGAGTCTTATTACAGCTATGTCATTG
ACGAATCCGTTATCGATGTAATCCGGATGTAGCGATATGTGATCCACCCTTAAAAGCTGC
TCGTACGGGCTTCGGAAGCTTCCTCTACGGGTCGCGCCAATTCTTGCGACCCAATAGCTA
TTCTGTGCGCGATAAAAGCAATGCGCTGCAGAAATAACCCATCTGTCATTAATCAAAGCA
CCACCACATTGATAATTACCATCCTTGTAAAGGGCAATGTGCCATGGCCAGTTGCCCATG
GAGCTACTTGCACCGCCGACAATTCTAGAATGACGAGAAGAGAACGATTTGCTTTGTGTG
GATACACTTGAACATAAAAATATCAATAAAATATCAATTTCTTTGTTTAAGAAAAGTTAA
TTATTTCTTTCTTT
>TRINITY_DN38538_c0_g1_i1 len=1115 path=[2925:0-54 2926:55-78 2943:79-98 2939:99-122 2947:123-163 2945:164-177 2942:178-299 2948:300-323 2949:324-347 2941:348-439 2917:440-447 2936:448-675 2902:676-699 2946:700-905 2940:906-1015 2898:1016-1114] [-1, 2925, 2926, 2943, 2939, 2947, 2945, 2942, 2948, 2949, 2941, 2917, 2936, 2902, 2946, 2940, 2898, -2]
CGCGATAATTTCTGTGAAAATTATATTTTTCACTCTTTGATTCCTTATATAAAACAGTAC
AAACATATTTTTGAAGAAAGTGAAATGTGCGATATAGTAACAAGTTGCAGCATTATTAAC
TTTATATTTAGTGCTTTCAAATGTATAGCTCTGCATTTTTTTTTATCTTATCGATACACA
ACATGAAATTTGCTCGTTTATGCGTGAACGCTAATTACAGTTATTATACAGTTAGAATAC
GCCCTCTATTTCCTAAGTGTAATCGTCCATCTGCTTCATCACCTTCGTAATCCAACGCAC
ATAATTGGATAGTCTGGCGTATATCCCGAATTTGCCGCGTTTGCCGCAACCTTCGCCGAA
ACTAGTGATACCAAAAATTGTCCACGGATGATCGGGTTTCCGGGGATCTCTGCAGAGCAG
AGGTCCCCCGCTGTCGCCCGCGCAAGAATCCATTTTACCGCGGAGATAACCCGCGCAGAA
CATGTTATCCGTGATTCTGTAATCCACGTAGACTTCTCGGCAGGTCTCGGAGGACACTAT
TGGAACTTTAACTTCGTGCAGCACATCCGTTCCGAAATCATCCGTCACGCTGGACTTGCC
CCAGCCGATAATGGTGCAGAACTGTTTCGTAGGTAAGGGCTGCTTTGGTGCAGGCAGACA
CGCGATTCCCCTCGAAAGAGACGGGGTCAAGGTAACTGGTAAACGAAGTAGAGCCACGTC
GTTATCAACGGTATCGGCGTCGTACTCCGGGTGGATGGTCACCGAGTCCACCCTAAGCTC
TAATTCCGTGCCTTCTTTCACCGTTAAATCGTGCTCTCCAATGCGAACGTAGAGGCGTTT
TCTAATGCAGTGCGCGGCGGTTAATACCCATCTTGGGGATACCAGGGTTCCACCGCAAAA
GGCTTCTCGAAATCGATTTAACACGGCCACTTGCCATGGCCAGCTCCCAGGTGCGGTCGG
ACGGCCGCCGATGATTCGCGTAAAGTACGATAATCTGGATCCTTTGTGAGTGTTTGCCAC
GCCGCATTTCCACACGTTTGTAGTTTTCTCTGGCGCGAAGCTGTCCACGGTGTTAGAATT
GAGTTCGAACTCGTCCAATACTAAATCATCGCCGT
>TRINITY_DN38538_c0_g1_i2 len=1045 path=[2925:0-54 2926:55-78 2943:79-98 2939:99-122 2947:123-163 2945:164-177 2942:178-299 2948:300-323 2949:324-347 2941:348-439 2917:440-447 2936:448-675 2902:676-699 2946:700-905 2900:906-1044] [-1, 2925, 2926, 2943, 2939, 2947, 2945, 2942, 2948, 2949, 2941, 2917, 2936, 2902, 2946, 2900, -2]
CGCGATAATTTCTGTGAAAATTATATTTTTCACTCTTTGATTCCTTATATAAAACAGTAC
AAACATATTTTTGAAGAAAGTGAAATGTGCGATATAGTAACAAGTTGCAGCATTATTAAC
TTTATATTTAGTGCTTTCAAATGTATAGCTCTGCATTTTTTTTTATCTTATCGATACACA
ACATGAAATTTGCTCGTTTATGCGTGAACGCTAATTACAGTTATTATACAGTTAGAATAC
GCCCTCTATTTCCTAAGTGTAATCGTCCATCTGCTTCATCACCTTCGTAATCCAACGCAC
ATAATTGGATAGTCTGGCGTATATCCCGAATTTGCCGCGTTTGCCGCAACCTTCGCCGAA
ACTAGTGATACCAAAAATTGTCCACGGATGATCGGGTTTCCGGGGATCTCTGCAGAGCAG
AGGTCCCCCGCTGTCGCCCGCGCAAGAATCCATTTTACCGCGGAGATAACCCGCGCAGAA
CATGTTATCCGTGATTCTGTAATCCACGTAGACTTCTCGGCAGGTCTCGGAGGACACTAT
TGGAACTTTAACTTCGTGCAGCACATCCGTTCCGAAATCATCCGTCACGCTGGACTTGCC
CCAGCCGATAATGGTGCAGAACTGTTTCGTAGGTAAGGGCTGCTTTGGTGCAGGCAGACA
CGCGATTCCCCTCGAAAGAGACGGGGTCAAGGTAACTGGTAAACGAAGTAGAGCCACGTC
GTTATCAACGGTATCGGCGTCGTACTCCGGGTGGATGGTCACCGAGTCCACCCTAAGCTC
TAATTCCGTGCCTTCTTTCACCGTTAAATCGTGCTCTCCAATGCGAACGTAGAGGCGTTT
TCTAATGCAGTGCGCGGCGGTTAATACCCATCTTGGGGATACCAGGGTTCCACCGCAAAA
GGCTTCCTGTAGAAAGGAAAGCAATTAATTTGTTTTCTTGCGTTGGATAATTTGCAGGCA
TATTTGGATTTCTGTTATTTACTGTTTGTAAGCGTTTGAGATTTATCGTCATGTGAACAT
ACTCGAAATCGATTTAACACGGCCG
>TRINITY_DN37278_c0_g1_i1 len=854 path=[2399:0-146 2429:147-187 2439:188-215 2435:216-246 2432:247-436 2408:437-479 2409:480-503 2426:504-664 2388:665-688 2437:689-741 2425:742-754 2433:755-778 2430:779-797 2423:798-821 2422:822-853] [-1, 2399, 2429, 2439, 2435, 2432, 2408, 2409, 2426, 2388, 2437, 2425, 2433, 2430, 2423, 2422, -2]
TTTTTTTTTTTTTTTTTTATGCTGAATATTTATTTATGTTAAAGGACGTATAATAATTCG
TCATCAGTATGCATTACTACGTCGCCATTACATTGCCGTCATTAATTATTGATCTGGTCT
GCAATCCAACTGTTGAATGAGGATACCTTAGTATAAACGGAAGGCGCGCCTGGACTACCA
CATGGAATAATACCCCAAGATACTATTCCAACAAGCACTGCTTCGTTTTCATTACGCGAG
ATTAAAGGGCCACCAGAATCACCGCTGCATGCAGAGATTGTTTCGTACAATGGTCCAGTA
CAGATATTGGATTTTTCGTGAACGGGAGAAGATCCTGTCAAGCGCTTAACAGCTTCAGTA
CAAGTAGCATAATCGACCCACTCCATCTTAACATGCTGAAGCTTAGCTGGCATTTCCGGG
TAACGGGTAGAGGAGATGGAACCCCATCCACAAAGCCATGCCTCTCCTGTTGGATCACTT
CCTGGTACTGGTAAATCAATGGGTTGTACTCGATTCGTAAGTTTTAATGGGGATGCAAGT
TCAATTAGAGCGATGTCCCATGGGCCAACGTTACCTCCGAAATCTTTATGTACGATACCT
CGCTTTGCTTGAACCGTCTGTTCGGAATCTTCATTATTGTTAATATTGTGCTTTCCAGCT
TTAACAGTAATATCTCTTGCAGAAGAAACTGCCTGAACGCAATGTCCTGCAGTTAAGATC
CATCGTTCGTTCAAGATAGATCCGGCGCAAAAGTGTTGGCTGTAAGCTTGAAGAGAGACT
ATGAACGGATAACCACCTACTGGTGCCTCTTCACCACCAACCACTTGAGGGGAATGAAGT
GACAAGAATGGTGG
