# Supplementary material for: Venomix: a simple bioinformatic pipeline for identifying and characterizing toxin gene candidates from transcriptomic data
Source: PeerJ. 2018 Jul 31;6:e5361. doi: 10.7717/peerj.5361 (PMC6074769; doi:10.7717/peerj.5361)
Supplement: Supplemental Information 4 [file peerj-06-5361-s004.gz › FinalOutput_E-20/Thrombin-like_enzyme_ancrod_11/signalp.txt]

# SignalP-4.1 euk predictions
# name                     Cmax  pos  Ymax  pos  Smax  pos  Smean   D     ?  Dmaxcut    Networks-used
Q4QXT9                     0.899  21  0.913  21  0.959  12  0.926   0.920 Y  0.450      SignalP-noTM
A6MFK7                     0.611  23  0.652  23  0.854  14  0.696   0.676 Y  0.450      SignalP-noTM
A6MFK8                     0.815  23  0.842  23  0.950   2  0.870   0.857 Y  0.450      SignalP-noTM
Q7M4I3                     0.154  20  0.189  20  0.359   2  0.216   0.204 N  0.450      SignalP-noTM
TRINITY_DN40401_c0_g1::TRINITY_DN40401_c0_g1_i10::g.1::m.1  0.105   1  0.000   1  0.140   1  0.000   0.000 N  0.450      SignalP-noTM
TRINITY_DN40401_c0_g1::TRINITY_DN40401_c0_g1_i10::g.1::m.1  0.104   1  0.000   1  0.158   1  0.000   0.000 N  0.450      SignalP-noTM
TRINITY_DN40401_c0_g1::TRINITY_DN40401_c0_g1_i10::g.1::m.1  0.103   1  0.000   1  0.145   1  0.000   0.000 N  0.450      SignalP-noTM
TRINITY_DN40401_c0_g1::TRINITY_DN40401_c0_g1_i10::g.1::m.1  0.101   1  0.000   1  0.198   1  0.000   0.000 N  0.450      SignalP-noTM
TRINITY_DN40401_c0_g1::TRINITY_DN40401_c0_g1_i10::g.1::m.1  0.106   1  0.000   1  0.139   1  0.000   0.000 N  0.450      SignalP-noTM
TRINITY_DN40401_c0_g1::TRINITY_DN40401_c0_g1_i10::g.1::m.1  0.101   1  0.000   1  0.198   1  0.000   0.000 N  0.450      SignalP-noTM
TRINITY_DN40401_c0_g1::TRINITY_DN40401_c0_g1_i10::g.1::m.1  0.104   1  0.000   1  0.146   1  0.000   0.000 N  0.450      SignalP-noTM
TRINITY_DN40401_c0_g1::TRINITY_DN40401_c0_g1_i10::g.1::m.1  0.106   1  0.000   1  0.129   1  0.000   0.000 N  0.450      SignalP-noTM
TRINITY_DN40401_c0_g1::TRINITY_DN40401_c0_g1_i10::g.1::m.1  0.105   1  0.000   1  0.120   1  0.000   0.000 N  0.450      SignalP-noTM
                           0.000   1  0.000   1  0.000   1  0.000   0.000 N  0.500      SignalP-TM
TRINITY_DN40401_c0_g1::TRINITY_DN40401_c0_g1_i10::g.1::m.1  0.000   1  0.000   1  0.000   1  0.000   0.000 N  0.450      SignalP-noTM
0.139856                   0.000   1  0.000   1  0.000   1  0.000   0.000 N  0.450      SignalP-noTM
TRINITY_DN40401_c0_g1::TRINITY_DN40401_c0_g1_i10::g.1::m.1  0.104   1  0.000   1  0.161   1  0.000   0.000 N  0.450      SignalP-noTM
TRINITY_DN40401_c0_g1::TRINITY_DN40401_c0_g1_i10::g.1::m.1  0.104   1  0.000   1  0.138   1  0.000   0.000 N  0.450      SignalP-noTM
TRINITY_DN40401_c0_g1::TRINITY_DN40401_c0_g1_i10::g.1::m.1  0.104   1  0.000   1  0.158   1  0.000   0.000 N  0.450      SignalP-noTM
TRINITY_DN40401_c0_g1::TRINITY_DN40401_c0_g1_i10::g.1::m.1  0.103   1  0.000   1  0.145   1  0.000   0.000 N  0.450      SignalP-noTM
TRINITY_DN40401_c0_g1::TRINITY_DN40401_c0_g1_i10::g.1::m.1  0.104   1  0.000   1  0.161   1  0.000   0.000 N  0.450      SignalP-noTM
TRINITY_DN40401_c0_g1::TRINITY_DN40401_c0_g1_i10::g.1::m.1  0.104   1  0.000   1  0.159   1  0.000   0.000 N  0.450      SignalP-noTM
TRINITY_DN40401_c0_g1::TRINITY_DN40401_c0_g1_i10::g.1::m.1  0.103   1  0.000   1  0.198   1  0.000   0.000 N  0.450      SignalP-noTM
TRINITY_DN40401_c0_g1::TRINITY_DN40401_c0_g1_i10::g.1::m.1  0.104   1  0.000   1  0.158   1  0.000   0.000 N  0.450      SignalP-noTM
TRINITY_DN40401_c0_g1::TRINITY_DN40401_c0_g1_i10::g.1::m.1  0.104   1  0.000   1  0.158   1  0.000   0.000 N  0.450      SignalP-noTM
TRINITY_DN40401_c0_g1::TRINITY_DN40401_c0_g1_i10::g.1::m.1  0.105   1  0.000   1  0.120   1  0.000   0.000 N  0.450      SignalP-noTM
TRINITY_DN40401_c0_g1::TRINITY_DN40401_c0_g1_i10::g.1::m.1  0.104   1  0.000   1  0.140   1  0.000   0.000 N  0.450      SignalP-noTM
TRINITY_DN40401_c0_g1::TRINITY_DN40401_c0_g1_i10::g.1::m.1  0.106   1  0.000   1  0.129   1  0.000   0.000 N  0.450      SignalP-noTM
TRINITY_DN40401_c0_g1::TRINITY_DN40401_c0_g1_i10::g.1::m.1  0.103   1  0.000   1  0.145   1  0.000   0.000 N  0.450      SignalP-noTM
TRINITY_DN40401_c0_g1::TRINITY_DN40401_c0_g1_i10::g.1::m.1  0.104   1  0.000   1  0.138   1  0.000   0.000 N  0.450      SignalP-noTM
TRINITY_DN40401_c0_g1::TRINITY_DN40401_c0_g1_i10::g.1::m.1  0.103   1  0.000   1  0.110   1  0.000   0.000 N  0.450      SignalP-noTM
TRINITY_DN40401_c0_g1::TRINITY_DN40401_c0_g1_i10::g.1::m.1  0.101   1  0.000   1  0.198   1  0.000   0.000 N  0.450      SignalP-noTM
TRINITY_DN40401_c0_g1::TRINITY_DN40401_c0_g1_i10::g.1::m.1  0.104   1  0.000   1  0.140   1  0.000   0.000 N  0.450      SignalP-noTM
TRINITY_DN40401_c0_g1::TRINITY_DN40401_c0_g1_i10::g.1::m.1  0.106   1  0.000   1  0.129   1  0.000   0.000 N  0.450      SignalP-noTM
TRINITY_DN40401_c0_g1::TRINITY_DN40401_c0_g1_i10::g.1::m.1  0.104   1  0.000   1  0.130   1  0.000   0.000 N  0.450      SignalP-noTM
TRINITY_DN40401_c0_g1::TRINITY_DN40401_c0_g1_i10::g.1::m.1  0.105   1  0.000   1  0.120   1  0.000   0.000 N  0.450      SignalP-noTM
TRINITY_DN40401_c0_g1::TRINITY_DN40401_c0_g1_i10::g.1::m.1  0.105   1  0.000   1  0.120   1  0.000   0.000 N  0.450      SignalP-noTM
TRINITY_DN40401_c0_g1::TRINITY_DN40401_c0_g1_i10::g.1::m.1!  0.104   1  0.000   1  0.146   1  0.000   0.000 N  0.450      SignalP-noTM
TRINITY_DN40401_c0_g1::TRINITY_DN40401_c0_g1_i10::g.1::m.1"  0.103   1  0.000   1  0.198   1  0.000   0.000 N  0.450      SignalP-noTM
TRINITY_DN40401_c0_g1::TRINITY_DN40401_c0_g1_i10::g.1::m.1#  0.104   1  0.000   1  0.131   1  0.000   0.000 N  0.450      SignalP-noTM
TRINITY_DN40401_c0_g1::TRINITY_DN40401_c0_g1_i10::g.1::m.1$  0.104   1  0.000   1  0.161   1  0.000   0.000 N  0.450      SignalP-noTM
TRINITY_DN40401_c0_g1::TRINITY_DN40401_c0_g1_i10::g.1::m.1%  0.103   1  0.000   1  0.110   1  0.000   0.000 N  0.450      SignalP-noTM
TRINITY_DN40401_c0_g1::TRINITY_DN40401_c0_g1_i10::g.1::m.1&  0.105   1  0.000   1  0.120   1  0.000   0.000 N  0.450      SignalP-noTM
TRINITY_DN40401_c0_g1::TRINITY_DN40401_c0_g1_i10::g.1::m.1'  0.104   1  0.000   1  0.159   1  0.000   0.000 N  0.450      SignalP-noTM
TRINITY_DN40401_c0_g1::TRINITY_DN40401_c0_g1_i10::g.1::m.1(  0.103   1  0.000   1  0.145   1  0.000   0.000 N  0.450      SignalP-noTM
TRINITY_DN40401_c0_g1::TRINITY_DN40401_c0_g1_i10::g.1::m.1)  0.104   1  0.000   1  0.130   1  0.000   0.000 N  0.450      SignalP-noTM
TRINITY_DN40401_c0_g1::TRINITY_DN40401_c0_g1_i10::g.1::m.1*  0.104   1  0.000   1  0.161   1  0.000   0.000 N  0.450      SignalP-noTM
TRINITY_DN40401_c0_g1::TRINITY_DN40401_c0_g1_i10::g.1::m.1+  0.101   1  0.000   1  0.198   1  0.000   0.000 N  0.450      SignalP-noTM
TRINITY_DN40401_c0_g1::TRINITY_DN40401_c0_g1_i10::g.1::m.1,  0.104   1  0.000   1  0.140   1  0.000   0.000 N  0.450      SignalP-noTM
TRINITY_DN40401_c0_g1::TRINITY_DN40401_c0_g1_i10::g.1::m.1-  0.105   1  0.000   1  0.120   1  0.000   0.000 N  0.450      SignalP-noTM
TRINITY_DN40401_c0_g1::TRINITY_DN40401_c0_g1_i10::g.1::m.1.  0.103   1  0.000   1  0.110   1  0.000   0.000 N  0.450      SignalP-noTM
TRINITY_DN40401_c0_g1::TRINITY_DN40401_c0_g1_i10::g.1::m.1/  0.106   1  0.000   1  0.129   1  0.000   0.000 N  0.450      SignalP-noTM
TRINITY_DN40401_c0_g1::TRINITY_DN40401_c0_g1_i10::g.1::m.10  0.104   1  0.000   1  0.158   1  0.000   0.000 N  0.450      SignalP-noTM
TRINITY_DN40401_c0_g1::TRINITY_DN40401_c0_g1_i10::g.1::m.11  0.105   1  0.000   1  0.120   1  0.000   0.000 N  0.450      SignalP-noTM
TRINITY_DN40401_c0_g1::TRINITY_DN40401_c0_g1_i10::g.1::m.12  0.103   1  0.000   1  0.166   1  0.000   0.000 N  0.450      SignalP-noTM
TRINITY_DN40401_c0_g1::TRINITY_DN40401_c0_g1_i10::g.1::m.13  0.103   1  0.000   1  0.110   1  0.000   0.000 N  0.450      SignalP-noTM
TRINITY_DN40401_c0_g1::TRINITY_DN40401_c0_g1_i10::g.1::m.14  0.103   1  0.000   1  0.110   1  0.000   0.000 N  0.450      SignalP-noTM
TRINITY_DN40401_c0_g1::TRINITY_DN40401_c0_g1_i10::g.1::m.15  0.104   1  0.000   1  0.158   1  0.000   0.000 N  0.450      SignalP-noTM
TRINITY_DN40401_c0_g1::TRINITY_DN40401_c0_g1_i10::g.1::m.16  0.104   1  0.000   1  0.130   1  0.000   0.000 N  0.450      SignalP-noTM
TRINITY_DN40401_c0_g1::TRINITY_DN40401_c0_g1_i10::g.1::m.17  0.104   1  0.000   1  0.131   1  0.000   0.000 N  0.450      SignalP-noTM
TRINITY_DN40401_c0_g1::TRINITY_DN40401_c0_g1_i10::g.1::m.18  0.103   1  0.000   1  0.110   1  0.000   0.000 N  0.450      SignalP-noTM
TRINITY_DN40401_c0_g1::TRINITY_DN40401_c0_g1_i10::g.1::m.19  0.104   1  0.000   1  0.130   1  0.000   0.000 N  0.450      SignalP-noTM
TRINITY_DN40401_c0_g1::TRINITY_DN40401_c0_g1_i10::g.1::m.1:  0.106   1  0.000   1  0.139   1  0.000   0.000 N  0.450      SignalP-noTM
TRINITY_DN40401_c0_g1::TRINITY_DN40401_c0_g1_i10::g.1::m.1;  0.104   1  0.000   1  0.161   1  0.000   0.000 N  0.450      SignalP-noTM
TRINITY_DN40401_c0_g1::TRINITY_DN40401_c0_g1_i10::g.1::m.1<  0.102   1  0.000   1  0.120   1  0.000   0.000 N  0.450      SignalP-noTM
TRINITY_DN40401_c0_g1::TRINITY_DN40401_c0_g1_i10::g.1::m.1=  0.104   1  0.000   1  0.159   1  0.000   0.000 N  0.450      SignalP-noTM
TRINITY_DN40401_c0_g1::TRINITY_DN40401_c0_g1_i10::g.1::m.1>  0.104   1  0.000   1  0.140   1  0.000   0.000 N  0.450      SignalP-noTM
TRINITY_DN40401_c0_g1::TRINITY_DN40401_c0_g1_i10::g.1::m.1?  0.104   1  0.000   1  0.140   1  0.000   0.000 N  0.450      SignalP-noTM
TRINITY_DN40401_c0_g1::TRINITY_DN40401_c0_g1_i10::g.1::m.1@  0.103   1  0.000   1  0.110   1  0.000   0.000 N  0.450      SignalP-noTM
TRINITY_DN40401_c0_g1::TRINITY_DN40401_c0_g1_i10::g.1::m.1A  0.104   1  0.000   1  0.140   1  0.000   0.000 N  0.450      SignalP-noTM
TRINITY_DN40401_c0_g1::TRINITY_DN40401_c0_g1_i10::g.1::m.1B  0.104   1  0.000   1  0.138   1  0.000   0.000 N  0.450      SignalP-noTM
TRINITY_DN40401_c0_g1::TRINITY_DN40401_c0_g1_i10::g.1::m.1C  0.104   1  0.000   1  0.146   1  0.000   0.000 N  0.450      SignalP-noTM
TRINITY_DN40401_c0_g1::TRINITY_DN40401_c0_g1_i10::g.1::m.1D  0.106   1  0.000   1  0.129   1  0.000   0.000 N  0.450      SignalP-noTM
TRINITY_DN40401_c0_g1::TRINITY_DN40401_c0_g1_i10::g.1::m.1E  0.104   1  0.000   1  0.130   1  0.000   0.000 N  0.450      SignalP-noTM
TRINITY_DN40401_c0_g1::TRINITY_DN40401_c0_g1_i10::g.1::m.1F  0.104   1  0.000   1  0.140   1  0.000   0.000 N  0.450      SignalP-noTM
TRINITY_DN38538_c0_g1::TRINITY_DN38538_c0_g1_i1::g.4::m.4  0.109  51  0.106  62  0.135  49  0.099   0.102 N  0.450      SignalP-noTM
TRINITY_DN37278_c0_g1::TRINITY_DN37278_c0_g1_i1::g.5::m.5  0.136  59  0.125  59  0.152  48  0.109   0.117 N  0.450      SignalP-noTM
