# Supplementary material for: Venomix: a simple bioinformatic pipeline for identifying and characterizing toxin gene candidates from transcriptomic data
Source: PeerJ. 2018 Jul 31;6:e5361. doi: 10.7717/peerj.5361 (PMC6074769; doi:10.7717/peerj.5361)
Supplement: Supplemental Information 4 [file peerj-06-5361-s004.gz › FinalOutput_E-20/Thrombin-like_enzyme_ancrod_11/aligned.fasta]

>Q4QXT9
MAPQLLLCLILTFLWSLSEAESNVFLKSKVANRFLQRTKRANSLFEEFKAGNIERECIEE
RCSKEEAREAFEDNEKTETFWNVYVDGDQCSSNPCHYGGTCKDGIGSYTCTCLAGYEGKN
CQYVLYQSCRVDNGNCWHFCKPVQNEIQCSCAESYLLGDDGYSCVAGGDFSCGRNIKARN
KREASLPDFQTDFSDDYDAIDENNFVETPTNFSGLVPTVQSQNATLLKKSDNPSPDIRVV
NGTDCKLGECPWQALL-------INDQGDGFCGGTILSPIYVLTAAHC---INQTKYIRV
VVGEIDISRKKTGRL-----LSVDKIYVHQKFVPSTYDYDIALIQMKTPIQFSENVVPAC
LPTADFANQVLMKQDFGI-------------VSGFGR---TRERGQ-TSNTLKVVTLPYV
DRHTCM-LSSN-------FP-ITQNMFCAGYNTLPQDACQGDSGGPH--ITAYRDTH---
---FITGIISWG-EGCAQTGKYGAYTKVSRFI-LWIKRIMRLK-----------------
---LPSTESSTGRL----------------
>A6MFK7
MAPQLLLCLIQTFLWSLPEAESNVFLKSNVANRFLQRTKRANSGFEEIYPANFERECVEE
RCSKEEAREVFEDDEKTEAFWTVYVDGDQCLSNPCHYGGTCKDGIGSYTCTCLAGYEGKN
CEHDLLKSCRVDNGNCWHFCKPVQNDTQCSCAEGYRLGDNGFSCIAEGEFSCGRNIKSRN
KREASLPDFQTDFSDDYDAIDENNLIE----------TVQSQSATLLKKSDNPNPDIRIV
NGLDCKLGECPWQAVL-------IDEKGTAFGGGTILSPYFVLTAAHC---INKTKSIAV
VVGQVDISRKETRRL-----LSVDKVYTHPKYVHVTNDYDIAIIQLKTPIQFSENVVPAC
LPTADFANHVLMKQDFGI-------------VSGFGR---IEEKGP-TSNILKVVMVPYV
DRHTCI-LSTK-------IP-ITRNMFCAGYGNQPEDACEGDSGGPH--ITAYKDTH---
---FLTGIVSWG-EGCGRDGKYGIYTKVSNFL-PWIKTIMRRK-----------------
---QPSTESSTGRL----------------
>A6MFK8
MAPQLLLCLILTFLWSLPEAESNVFLKSNVANRFLQRTKRANSIFEEIRPGNIERECVEE
KCSKEEAREVFQDNEKTEAFWTVYVDGDQCLSNPCHYRGTCKDGIGSYTCTCLPGYEGKN
CEHVVVKSCRLFNGNCWHFCKTVQNDTQCSCAEGYRLGVDGFSCIAEGDFSCGRIIKSRN
KREASLPDFH--FSDDYDAIDENNLVE----------TVQSQSATLLKKSDNPSPDIRIV
SGLDCKLGECPWQAVL-------IDEHGKAFGGGTILSPYFVLTAAHC---LNQTKSIAV
VVGQVDISRKETRHL-----LHVDKAYMHSKYVRATYDHDIAILRLRTPIQFSENVVPAC
LPTADFADEVLMKQDFGI-------------VSGFGR---LHERGS-TSDILKVIRVPYV
DRYTCM-LSSN-------YR-ITPSMFCAGYGNQPQDACQGDSGGPH--ITAYGDTH---
---FITGIISWG-EGCGRKGKYGIYTKVSNFI-PWIKTIMRRN-----------------
---QPSTESSTGRL----------------
>Q7M4I3
------------------------------------------------------------
------------------------------------------------------------
------------------------------------------------------------
----------------------------------------------------------VV
GGKPAKLGAWPWMVALGFHNYRQPKKSPEWKCGGSLRISRHVLTAAHC--AIHRSLYVV-
RIADLNLKRDDDGAHPIQ--MGIESKLIHPDYVYSEHHDDIAILKLEKDVSFSEYIRPIC
LPI-----EESLRNNNFIGYNP--------FVAGWGR---LRYKGP-LSDALMEVQVPVV
RNKVCKRA----------YSDVSDTVICAGYPKGRKDSCQGDSGGPL--MIPQESTY---
---YEIGVVSYG-HECALPKYPGVYTRVTSYLDSFI------------------------
---LPALKK---------------------
>TRINITY_DN40401_c0_g1::TRINITY_DN40401_c0_g1_i10::g.1::m.1 type:complete len:279 gc:universal TRINITY_DN40401_c0_g1_i10:3359-2523(-)
------------------------------------------------------------
------------------------------------------------------------
------------------------------------------------------------
------------------------------------------------------------
------MGNWPWHIAL--------YKDGNYQCGGALINDRWVISAAHC---FYRAQNSY-
WVARIGATRRGSFRSPYEQLLRVDHISLHPDYIDNGFVNDIAVIRLERAVSFSDYIRPVC
LPK-----APVPSDTVCV-------------VTGFGQ---LNEIGRVFPDTLQQVEIPVI
GTEDCRRKTLFL----PLYR-ITSGMLCAGLENGGKDACLGDSGGPLVCLSPLENRY---
---VLQAITSNG-YGCGRRERPGVYTKIYSYM-SFINYVTTQKDIQPSAVEFCKGHRCPL
GECLPKSRVCNGFLECSDGSDERDCSTVSR
>TRINITY_DN38538_c0_g1::TRINITY_DN38538_c0_g1_i1::g.4::m.4 type:5prime_partial len:287 gc:universal TRINITY_DN38538_c0_g1_i1:1113-253(-)
-GDDLV----------LDEFE----LNSNTVDSFAP------------------------
--------------EKTTNVWK------------CGVANTHKGSRLSY------------
------------------------------------------------------------
------------FT-------------------------------------------RII
GGRPTAPGSWPWQVAV-------LNRFREAFCGGTLVSPRWVLTAAHC---IRKRLYVR-
-IGEHDLTVKEGTELE----LRVDSVTIHPEYDADTVDNDVALLRLPVTLTPSLSRGIAC
LPA---PKQPLPTKQFCT-------------IIGWGKSSVTDDFG---TDVLHEVKVPIV
SSETCREVYVD-------YR-ITDNMFCAGYLRGKMDSCAGDSGGPL--LC--RDPRKPD
HPWTIFGITSFG-EGCGKRGKFGIYARLSNYV-RWITKVMKQM-----------------
---DDYT-----------------------
>TRINITY_DN37278_c0_g1::TRINITY_DN37278_c0_g1_i1::g.5::m.5 type:5prime_partial len:251 gc:universal TRINITY_DN37278_c0_g1_i1:854-102(-)
--PPFL---------SLHSPQ---------------------------------------
------------------------------------------------------------
------------------------------------------------------------
----------------------------------------------------------VV
GGEEAPVGGYPFIVSL--------QAYSQHFCAGSILNERWILTAGHCVQAVSSARDITV
KAGKHNINNNEDSEQT----VQAKRGIVHKDFGGNVGPWDIALIELASPLKLTNRVQPID
LPV------------------PGSDPTGEAWLCGWGS--ISSTRYPEMPAKLQHVKMEWV
DYATCTEAVKRLTGSSPVHE---KSNICTGPLYETISACSGDSGGPL--ISRNENEA---
---VLVGIVSWGIIPCGSPGAPSVYTKVSSFN-SWIADQINN------------------
------------------------------
