# Supplementary material for: Venomix: a simple bioinformatic pipeline for identifying and characterizing toxin gene candidates from transcriptomic data
Source: PeerJ. 2018 Jul 31;6:e5361. doi: 10.7717/peerj.5361 (PMC6074769; doi:10.7717/peerj.5361)
Supplement: Supplemental Information 4 [file peerj-06-5361-s004.gz › FinalOutput_E-20/Nematocyte_expressed_protein_6_1/rsemfile_expressioninfo.txt]

transcript_id	gene_id	length	effective_length	expected_count	TPM	FPKM	IsoPct
../INPUTS/AB_RSEM.txt	TRINITY_DN84264_c0_g1_i1	TRINITY_DN84264_c0_g1	429	152.40	24.00	1.08	1.93	100.00
../INPUTS/AB_RSEM.txt	TRINITY_DN35983_c0_g3_i1	TRINITY_DN35983_c0_g3	664	387.29	6.74	0.12	0.21	100.00
../INPUTS/AB_RSEM.txt	TRINITY_DN35983_c0_g5_i1	TRINITY_DN35983_c0_g5	1573	1296.28	165.26	0.88	1.56	100.00
transcript_id	gene_id	length	effective_length	expected_count	TPM	FPKM	IsoPct
../INPUTS/VG_RSEM.txt	TRINITY_DN84264_c0_g1_i1	TRINITY_DN84264_c0_g1	429	189.94	0.00	0.00	0.00	0.00
../INPUTS/VG_RSEM.txt	TRINITY_DN35983_c0_g3_i1	TRINITY_DN35983_c0_g3	664	424.89	0.00	0.00	0.00	0.00
../INPUTS/VG_RSEM.txt	TRINITY_DN35983_c0_g5_i1	TRINITY_DN35983_c0_g5	1573	1333.88	71.52	0.64	1.27	100.00
