# Supplementary material for: Venomix: a simple bioinformatic pipeline for identifying and characterizing toxin gene candidates from transcriptomic data
Source: PeerJ. 2018 Jul 31;6:e5361. doi: 10.7717/peerj.5361 (PMC6074769; doi:10.7717/peerj.5361)
Supplement: Supplemental Information 4 [file peerj-06-5361-s004.gz › FinalOutput_E-20/Nematocyte_expressed_protein_6_1/nucleotide.fasta]

>TRINITY_DN84264_c0_g1_i1 len=429 path=[855:0-321 856:322-428] [-1, 855, 856, -2]
GTAGGATAGGCGGTCAACAAATAATAAACTTAGTGGAATGTTGTTTAACAGAGATAGGCA
GCGTAATACATTTGCTCCTCCACGCTATTGGTTTTTTGCACGAACACAACAGACCAGACC
GAGATCAGTACGTAATTATCAATCGGGAAAATATTCGATCAAATGCCTTGGGAGGTTTCG
TTAAAGCTGCTCCAGACTTTAGCTCTACTTTTAATCTTTCTTATGATTACAAAAGTGTGA
TGCACTATCCTGCGGATGCATTTGCCATAAATAAACGAATAAAAACCATTACTCCTATAA
ATCCACGAAATGCACAAATCGGCCAAAGAGAGGGCTTGAGCACATTAGATATTAAAAAGA
TTAATACATTGTACCCGTGTAAAAAATCAGGATAATCGGCACACATATGTCGGATCAGTG
CTGATAAAT
>TRINITY_DN35983_c0_g3_i1 len=664 path=[4242:0-643 4243:644-663] [-1, 4242, 4243, -2]
CCAAAGTTACCACTGTTCTCCTGAAAAGTCCTACCGCATTTGTGACATTTATATAGAAGA
TTCGTTTGTGCGATGTCGCCCTCGCTCAATCTAATTCTTTGTCCGATCTCGGGTCTCTTC
TTTCCTTGGCTTTCCATAGGTAAGATCGTGTCCAAGTAAGTGCCTTTCGAGAAGGTATTC
TTTGCGTAATGCATAATAGAGTCATAATCATAGGGCAAGCCGAGTGAATTGACTTCTTCT
TCTGTCAATTTATTGAAATTGTACTCCTGACCACTCATAATATTGTCGCGAATGATTTGC
ACATGACGGTCACGATCCGGTCGTGTGTGTTCGTGCCAAAATCCAACGACGTGGCCCAAC
TCGTGTACAACTATACCAAACTTGTCACAGTTTTTTCCAATACTAATAGCCTGCGGTCCA
TTACCTCTCTTACCAACGAAAGAACAACATCCGCAAGGTCTTTCCGTGAACAAAATGTAA
TTAGGATGCTCTCTAGGCACCCTCTCTACAAATTTGACGCAAGTGAAATTCTCCCAGTGT
CTCATCGCCTGCTTGAATAAGGCCTTATGCGCACCGGAAAAATTTCCATCGATCTCGTAG
GGGATCACACCATGATCCCACACTCTTTCCTTCCTCGCAGTAGCAGCCCGTCGTATTATG
CTTA
>TRINITY_DN35983_c0_g5_i1 len=1573 path=[4228:0-643 4252:644-769 4235:770-793 4254:794-829 4251:830-1214 4225:1215-1572] [-1, 4228, 4252, 4235, 4254, 4251, 4225, -2]
CCAAAGTTACCACTGTTCTCCTGAAAAGTCCTACCGCATTTGTGACATTTATATAGAAGA
TTCGTTTGTGCGATGTCGCCCTCGCTCAATCTAATTCTTTGTCCGATCTCGGGTCTCTTC
TTTCCTTGGCTTTCCATAGGTAAGATCGTGTCCAAGTAAGTGCCTTTCGAGAAGGTATTC
TTTGCGTAATGCATAATAGAGTCATAATCATAGGGCAAGCCGAGTGAATTGACTTCTTCT
TCTGTCAATTTATTGAAATTGTACTCCTGACCACTCATAATATTGTCGCGAATGATTTGC
ACATGACGGTCACGATCCGGTCGTGTGTGTTCGTGCCAAAATCCAACGACGTGGCCCAAC
TCGTGTACAACTATACCAAACTTGTCACAGTTTTTTCCAATACTAATAGCCTGCGGTCCA
TTACCTCTCTTACCAACGAAAGAACAACATCCGCAAGGTCTTTCCGTGAACAAAATGTAA
TTAGGATGCTCTCTAGGCACCCTCTCTACAAATTTGACGCAAGTGAAATTCTCCCAGTGT
CTCATCGCCTGCTTGAATAAGGCCTTATGCGCACCGGAAAAATTTCCATCGATCTCGTAG
GGGATCACACCATGATCCCACACTCTTTCCTTCCTCGCAGTAGCCGCCCGTCGTATTCTG
CTTAAATACACGTGCCTTGTCCCACTCTTGTTCGCCAAGTACTTCGGTTTGTGTTCTATA
TCGTAGAACTCGATGGAACGGAGACGTCGATCATGTACAGAAACGATTTCGTCCGACGTG
TCAGCAATAAGGCCATGTTTTCGTCGAGTACAATGATTGTGAGAACATCTTCTGCGATGA
TGACGTCGACGTCGTCGGTTTGCGATACTTTGCGTACTCGTTTCGGGTTGCGCGGTAAAT
GTTTCCTTGCCGCCTGTATGTGCGCGACCTACATATTTATTATCCTCGAGAGTTAAAGTT
GTAGGGGTTGAAAATTCGAGAGGCATATCCGATTGTCTAGCTGTCACTGATCTCGGTGTC
GAAGTCCTCCTGGAAAGCTGTCGATGAGCTTGTCCAGAATGCCTTTTCTTCGAAGCTTGG
GTCGAGAGCTCCAATCTGAATTCAAAGCCCTCGTCTTTCACTGCGGGATTAGTATCGTCA
TTTCTAGCATTAAAGCTGAAACCATCATTGGATTCGTCACCCGTGCTATATTGGTTGCGG
TTTATCATGATGGGCTCTGGCTTCTCTCGAGCAGCCATCTGATCGTGCTCATGAAGCACC
TGCTTCTTAGCATCGTGTTCGCTCTTAAACTGGAGAATCTCTGTAAGACCTTCCTCCTCT
ACCTGTAGTCCTTCTTTTAATATTTCGTCCCTATATTTTTTCAATTCCTCCAAATAGCTT
TTATTTAATTTTTGCTCACGCCATTCTGTGTCGTATTCGATATTTGGCAGAGCAATGTCA
CCGAGGAACCCACCTGCCTTGCAAATATCAATGTCTAAATCTCCAGTGATAATGTGCGGA
AATTTGGCGTTGAGTAGGTCCTCGACGGAGAACTTATGTCGTCGTTTACGCTCATTCTCA
TCAGTGTCATTTT
