# Supplementary material for: Venomix: a simple bioinformatic pipeline for identifying and characterizing toxin gene candidates from transcriptomic data
Source: PeerJ. 2018 Jul 31;6:e5361. doi: 10.7717/peerj.5361 (PMC6074769; doi:10.7717/peerj.5361)
Supplement: Supplemental Information 4 [file peerj-06-5361-s004.gz › FinalOutput_E-20/Nematocyte_expressed_protein_6_1/signalp.txt]

# SignalP-4.1 euk predictions
# name                     Cmax  pos  Ymax  pos  Smax  pos  Smean   D     ?  Dmaxcut    Networks-used
K7Z9Q9                     0.836  21  0.822  21  0.911  11  0.802   0.811 Y  0.450      SignalP-noTM
TRINITY_DN84264_c0_g1::TRINITY_DN84264_c0_g1_i1::g.1::m.1  0.113  22  0.158  12  0.288  30  0.223   0.193 N  0.450      SignalP-noTM
TRINITY_DN35983_c0_g3::TRINITY_DN35983_c0_g3_i1::g.2::m.2  0.109  22  0.117  11  0.139   1  0.113   0.115 N  0.450      SignalP-noTM
TRINITY_DN35983_c0_g5::TRINITY_DN35983_c0_g5_i1::g.3::m.3  0.129  31  0.123  11  0.157   1  0.129   0.126 N  0.450      SignalP-noTM
