# Supplementary material for: Venomix: a simple bioinformatic pipeline for identifying and characterizing toxin gene candidates from transcriptomic data
Source: PeerJ. 2018 Jul 31;6:e5361. doi: 10.7717/peerj.5361 (PMC6074769; doi:10.7717/peerj.5361)
Supplement: Supplemental Information 4 [file peerj-06-5361-s004.gz › FinalOutput_E-20/Nematocyte_expressed_protein_6_1/final.txt]

>K7Z9Q9
MKGFIFAGVLVSALICLAEGKPFDNLELVEDDMLMTKEQKEAYLAHQNGRVRRAALRDRY
LWPQGKIPYTFSDDIDQAGRELAERAMNHWMSRTCLRFSPRRREHAYIEFQYDGRCRARV
GYTGEARQKVSIGSALDPCPLGSVIHELGHGIGFFHEHSRPDRDEYVNINVNNMREGAES
NFRKDNGYFVDSRGQDYDYGSIMHYSKYQGNNAFNAVVMEPIQRGAEIGQRDGLSAGDIR
QTNLMYKCNAQGDSELQPVNDEDEDKDGGDSKKKPDPKGPKPGEIEE
>TRINITY_DN84264_c0_g1::TRINITY_DN84264_c0_g1_i1::g.1::m.1 type:5prime_partial len:131 gc:universal TRINITY_DN84264_c0_g1_i1:3-395(+)
RIGGQQIINLVECCLTEIGSVIHLLLHAIGFLHEHNRPDRDQYVIINRENIRSNALGGFV
KAAPDFSSTFNLSYDYKSVMHYPADAFAINKRIKTITPINPRNAQIGQREGLSTLDIKKI
NTLYPCKKSG*
>TRINITY_DN35983_c0_g3::TRINITY_DN35983_c0_g3_i1::g.2::m.2 type:internal len:221 gc:universal TRINITY_DN35983_c0_g3_i1:662-3(-)
SIIRRAATARKERVWDHGVIPYEIDGNFSGAHKALFKQAMRHWENFTCVKFVERVPREHP
NYILFTERPCGCCSFVGKRGNGPQAISIGKNCDKFGIVVHELGHVVGFWHEHTRPDRDRH
VQIIRDNIMSGQEYNFNKLTEEEVNSLGLPYDYDSIMHYAKNTFSKGTYLDTILPMESQG
KKRPEIGQRIRLSEGDIAQTNLLYKCHKCGRTFQENSGNF
>TRINITY_DN35983_c0_g5::TRINITY_DN35983_c0_g5_i1::g.3::m.3 type:internal len:524 gc:universal TRINITY_DN35983_c0_g5_i1:1571-3(-)
NDTDENERKRRHKFSVEDLLNAKFPHIITGDLDIDICKAGGFLGDIALPNIEYDTEWREQ
KLNKSYLEELKKYRDEILKEGLQVEEEGLTEILQFKSEHDAKKQVLHEHDQMAAREKPEP
IMINRNQYSTGDESNDGFSFNARNDDTNPAVKDEGFEFRLELSTQASKKRHSGQAHRQLS
RRTSTPRSVTARQSDMPLEFSTPTTLTLEDNKYVGRAHTGGKETFTAQPETSTQSIANRR
RRRHHRRRCSHNHCTRRKHGLIADTSDEIVSVHDRRLRSIEFYDIEHKPKYLANKSGTRH
VYLSRIRRAATARKERVWDHGVIPYEIDGNFSGAHKALFKQAMRHWENFTCVKFVERVPR
EHPNYILFTERPCGCCSFVGKRGNGPQAISIGKNCDKFGIVVHELGHVVGFWHEHTRPDR
DRHVQIIRDNIMSGQEYNFNKLTEEEVNSLGLPYDYDSIMHYAKNTFSKGTYLDTILPME
SQGKKRPEIGQRIRLSEGDIAQTNLLYKCHKCGRTFQENSGNF
