# Supplementary material for: Venomix: a simple bioinformatic pipeline for identifying and characterizing toxin gene candidates from transcriptomic data
Source: PeerJ. 2018 Jul 31;6:e5361. doi: 10.7717/peerj.5361 (PMC6074769; doi:10.7717/peerj.5361)
Supplement: Supplemental Information 4 [file peerj-06-5361-s004.gz › FinalOutput_E-20/Zinc_metalloproteinase_recombinant_fibrinogenase_II_1/mature.fasta]

>TRINITY_DN43602_c0_g6::TRINITY_DN43602_c0_g6_i2::g.1::m.1  type:3prime_partial len:211 gc:universal TRINITY_DN43602_c0_g6_i2:631-2(-); MatureChain: 23-210
ESDEISLSPNGDTTLSNFLRYRREKLVQDIPNDNAQLLTRITFDGGVVGKALKGPICTYE
FSGGVSMDHSNVVGLVAATVAHEMGHNFGMEHDGPDCGCPEEKCIMASSSGSSGPTHWST
CSLEHLALAFEHGMDYCLRNKPQKLFDSPICGNGFVEPGEQCDCGLKENCDNPCCNVTTC
MLHSNASC
>TRINITY_DN43602_c0_g6::TRINITY_DN43602_c0_g6_i7::g.4::m.4  type:complete len:134 gc:universal TRINITY_DN43602_c0_g6_i7:431-30(-); MatureChain: 23-134
ESDEISLSPNGDTTLSNFLRYRREKLVQDIPNDNAQLLTRITFDGGVVGKALKGPICTYE
FSGGVSMDHSNVVGLVAATVAHEMGHNFGMEHDGPDCGCPEEKYVIYLYTS*
