# Supplementary material for: Venomix: a simple bioinformatic pipeline for identifying and characterizing toxin gene candidates from transcriptomic data
Source: PeerJ. 2018 Jul 31;6:e5361. doi: 10.7717/peerj.5361 (PMC6074769; doi:10.7717/peerj.5361)
Supplement: Supplemental Information 4 [file peerj-06-5361-s004.gz › FinalOutput_E-20/Zinc_metalloproteinase_recombinant_fibrinogenase_II_1/Species.txt]

Agkistrodon bilineatus (Cantil) (Tropical moccasin)Echis carinatus sochureki (Saw-scaled viper)Echis ocellatus (Ocellated saw-scaled viper)Echis coloratus (Carpet viper)Agkistrodon contortrix contortrix (Southern copperhead)Protobothrops flavoviridis (Habu) (Trimeresurus flavoviridis)
