# Supplementary material for: Venomix: a simple bioinformatic pipeline for identifying and characterizing toxin gene candidates from transcriptomic data
Source: PeerJ. 2018 Jul 31;6:e5361. doi: 10.7717/peerj.5361 (PMC6074769; doi:10.7717/peerj.5361)
Supplement: Supplemental Information 4 [file peerj-06-5361-s004.gz › FinalOutput_E-20/Zinc_metalloproteinase_recombinant_fibrinogenase_II_1/genbankfile.txt]

VERSION     P28891.2  GI:462095
DBSOURCE    UniProtKB: locus VM1F_AGKCO, accession P28891;
            class: standard.
            extra accessions:Q9PS71
            created: Dec 1, 1992.
            sequence updated: Feb 1, 1994.
            annotation updated: Jan 7, 2015.
            
            xrefs (non-sequence databases): ProteinModelPortal:P28891,
            SMR:P28891, MEROPS:M12.133, HOVERGEN:HBG006978, BRENDA:3.4.24.72,
            GO:0005576, GO:0046872, GO:0004222, Gene3D:3.40.390.10,
            InterPro:IPR024079, InterPro:IPR001590, Pfam:PF01421,
            PROSITE:PS50215, PROSITE:PS00142
KEYWORDS    Direct protein sequencing; Disulfide bond; Fibrinolytic toxin;
            Hemostasis impairing toxin; Hydrolase; Metal-binding;
            Metalloprotease; Pharmaceutical; Protease; Pyrrolidone carboxylic
            acid; Secreted; Toxin; Zinc.
SOURCE      Agkistrodon contortrix contortrix (southern copperhead)
  ORGANISM  Agkistrodon contortrix contortrix
            Eukaryota; Metazoa; Chordata; Craniata; Vertebrata; Euteleostomi;
            Lepidosauria; Squamata; Bifurcata; Unidentata; Episquamata;
            Toxicofera; Serpentes; Colubroidea; Viperidae; Crotalinae;
            Agkistrodon.
REFERENCE   1  (residues 1 to 203)
  AUTHORS   Randolph,A., Chamberlain,S.H., Chu,H.L., Retzios,A.D.,
            Markland,F.S. Jr. and Masiarz,F.R.
  TITLE     Amino acid sequence of fibrolase, a direct-acting fibrinolytic
            enzyme from Agkistrodon contortrix contortrix venom
  JOURNAL   Protein Sci. 1 (5), 590-600 (1992)
   PUBMED   1304358
  REMARK    PROTEIN SEQUENCE, AND VARIANTS.;
            TISSUE=Venom
REFERENCE   2  (residues 1 to 203)
  AUTHORS   Guan,A.L., Retzios,A.D., Henderson,G.N. and Markland,F.S. Jr.
  TITLE     Purification and characterization of a fibrinolytic enzyme from
            venom of the southern copperhead snake (Agkistrodon contortrix
            contortrix)
  JOURNAL   Arch. Biochem. Biophys. 289 (2), 197-207 (1991)
   PUBMED   1898066
  REMARK    PROTEIN SEQUENCE OF 141-151, AND ENZYME REGULATION.;
            TISSUE=Venom
REFERENCE   3  (residues 1 to 203)
  AUTHORS   Jones,G., Ronk,M., Mori,F. and Zhang,Z.
  TITLE     Disulfide structure of alfimeprase: a recombinant analog of
            fibrolase
  JOURNAL   Protein Sci. 10 (6), 1264-1267 (2001)
   PUBMED   11369866
  REMARK    DISULFIDE BONDS.
REFERENCE   4  (residues 1 to 203)
  AUTHORS   Reddy,G.K.
  TITLE     Clinical utility of novel agents in the treatment of central venous
            catheter occlusion
  JOURNAL   Support Cancer Ther 3 (3), 135-139 (2006)
   PUBMED   18632486
  REMARK    PHARMACEUTICAL.
COMMENT     On or before May 6, 2011 this sequence version replaced
            gi:82116705, gi:120156.
            [FUNCTION] Snake venom zinc metalloprotease that exhibits direct
            fibrinolytic activity.
            [CATALYTIC ACTIVITY] Hydrolysis of 14-Ala-|-Leu-15 in insulin B
            chain and 413-Lys-|-Leu-414 in alpha-chain of fibrinogen.
            [COFACTOR] Name=Zn(2+); Xref=ChEBI:CHEBI:29105;
            Evidence={ECO:0000250}; Note=Binds 1 zinc ion. {ECO:0000250}.
            [ENZYME REGULATION] Is inhibited by EDTA, o-phenanthroline and
            tetraethylenepentamine. {ECO:0000269|PubMed:1898066}.
            [SUBUNIT] Monomer. {ECO:0000250}.
            [SUBCELLULAR LOCATION] Secreted.
            [TISSUE SPECIFICITY] Expressed by the venom gland.
            [PHARMACEUTICAL] Failed the phase III clinical trial for the
            treatment of arterial occlusive disease and acute ischemic stroke.
            [SIMILARITY] Belongs to the venom metalloproteinase (M12B) family.
            P-I subfamily. {ECO:0000305}.
            [SIMILARITY] Contains 1 peptidase M12B domain.
            {ECO:0000255|PROSITE-ProRule:PRU00276}.
FEATURES             Location/Qualifiers
     source          1..203
                     /organism="Agkistrodon contortrix contortrix"
                     /sub_species="contortrix"
                     /db_xref="taxon:8713"
     Protein         1..203
                     /product="Snake venom metalloproteinase fibrolase"
                     /EC_number="3.4.24.72"
                     /note="SVMP; Fibrinolytic metalloproteinase; Fibrinolytic
                     proteinase"
                     /UniProtKB_evidence="Evidence at protein level"
     Region          1..203
                     /region_name="Mature chain"
                     /experiment="experimental evidence, no additional details
                     recorded"
                     /note="Snake venom metalloproteinase fibrolase.
                     /FTId=PRO_0000078197."
     Region          1
                     /region_name="Variant"
                     /experiment="experimental evidence, no additional details
                     recorded"
                     /note="Missing (in some of the chains)."
     Site            1
                     /site_type="pyrrolidone-carboxylic-acid"
                     /experiment="experimental evidence, no additional details
                     recorded"
     Region          7..203
                     /region_name="Domain"
                     /experiment="experimental evidence, no additional details
                     recorded"
                     /note="Peptidase M12B.
                     {ECO:0000255|PROSITE-ProRule:PRU00276}."
     Region          7..203
                     /region_name="Reprolysin"
                     /note="Reprolysin (M12B) family zinc metalloprotease;
                     pfam01421"
                     /db_xref="CDD:250606"
     Region          7..201
                     /region_name="ZnMc_adamalysin_II_like"
                     /note="Zinc-dependent metalloprotease; adamalysin_II_like
                     subfamily. Adamalysin II is a snake venom zinc
                     endopeptidase. This subfamily contains other snake venom
                     metalloproteinases, as well as membrane-anchored
                     metalloproteases belonging to the ADAM family; cd04269"
                     /db_xref="CDD:239797"
     Bond            118..198
                     /bond_type="disulfide"
                     /experiment="experimental evidence, no additional details
                     recorded"
                     /note="{ECO:0000255|PROSITE-ProRule:PRU00276,
                     ECO:0000269|PubMed:11369866}."
     Site            order(143..144,147,153)
                     /site_type="active"
                     /db_xref="CDD:239797"
     Site            143
                     /site_type="metal-binding"
                     /experiment="experimental evidence, no additional details
                     recorded"
                     /note="Zinc; catalytic. {ECO:0000305}."
     Site            144
                     /site_type="active"
                     /experiment="experimental evidence, no additional details
                     recorded"
                     /note="{ECO:0000255|PROSITE-ProRule:PRU00276,
                     ECO:0000255|PROSITE-ProRule:PRU10095}."
     Site            147
                     /site_type="metal-binding"
                     /experiment="experimental evidence, no additional details
                     recorded"
                     /note="Zinc; catalytic. {ECO:0000305}."
     Site            153
                     /site_type="metal-binding"
                     /experiment="experimental evidence, no additional details
                     recorded"
                     /note="Zinc; catalytic. {ECO:0000305}."
     Bond            158..182
                     /bond_type="disulfide"
                     /experiment="experimental evidence, no additional details
                     recorded"
                     /note="{ECO:0000255|PROSITE-ProRule:PRU00276,
                     ECO:0000269|PubMed:11369866}."
     Bond            160..165
                     /bond_type="disulfide"
                     /experiment="experimental evidence, no additional details
                     recorded"
                     /note="{ECO:0000255|PROSITE-ProRule:PRU00276,
                     ECO:0000269|PubMed:11369866}."
     Region          189
                     /region_name="Variant"
                     /experiment="experimental evidence, no additional details
                     recorded"
                     /note="T -> E."
     Region          192
                     /region_name="Variant"
                     /experiment="experimental evidence, no additional details
                     recorded"
                     /note="T -> L."
ORIGIN      
        1 qqrfpqryvq lvivadhrmn tkyngdsdki rqwvhqivnt ineiyrplni qftlvgleiw
       61 snqdlitvts vshdtlasfg nwretdllrr qrhdnaqllt aidfdgdtvg layvggmcql
      121 khstgviqdh sainllvalt mahelghnlg mnhdgnqchc ganscvmaam lsdqpsklfs
      181 dcskkdyqtf ltvnnpqcil nkp
//
VERSION     P0C6E3.1  GI:172044534
DBSOURCE    UniProtKB: locus VM2B1_AGKBI, accession P0C6E3;
            class: standard.
            created: Feb 26, 2008.
            sequence updated: Feb 26, 2008.
            annotation updated: Jan 7, 2015.
            
            xrefs (non-sequence databases): ProteinModelPortal:P0C6E3,
            SMR:P0C6E3, MEROPS:M12.132, HOVERGEN:HBG006978, GO:0005576,
            GO:0046872, GO:0004222, Gene3D:3.40.390.10, Gene3D:4.10.70.10,
            InterPro:IPR001762, InterPro:IPR018358, InterPro:IPR024079,
            InterPro:IPR001590, Pfam:PF00200, Pfam:PF01421, PRINTS:PR00289,
            SMART:SM00050, SUPFAM:SSF57552, PROSITE:PS50215, PROSITE:PS00427,
            PROSITE:PS50214, PROSITE:PS00142
KEYWORDS    Calcium; Direct protein sequencing; Disulfide bond;
            Fibrinogenolytic toxin; Fibrinolytic toxin; Glycoprotein;
            Hemorrhagic toxin; Hemostasis impairing toxin; Hydrolase;
            Metal-binding; Metalloprotease; Myotoxin; Protease; Pyrrolidone
            carboxylic acid; Secreted; Sialic acid; Toxin; Zinc.
SOURCE      Agkistrodon bilineatus
  ORGANISM  Agkistrodon bilineatus
            Eukaryota; Metazoa; Chordata; Craniata; Vertebrata; Euteleostomi;
            Lepidosauria; Squamata; Bifurcata; Unidentata; Episquamata;
            Toxicofera; Serpentes; Colubroidea; Viperidae; Crotalinae;
            Agkistrodon.
REFERENCE   1  (residues 1 to 291)
  AUTHORS   Nikai,T., Taniguchi,K., Komori,Y., Masuda,K., Fox,J.W. and
            Sugihara,H.
  TITLE     Primary structure and functional characterization of bilitoxin-1, a
            novel dimeric P-II snake venom metalloproteinase from Agkistrodon
            bilineatus venom
  JOURNAL   Arch. Biochem. Biophys. 378 (1), 6-15 (2000)
   PUBMED   10871038
  REMARK    PROTEIN SEQUENCE, SUBUNIT, IDENTIFICATION BY MASS SPECTROMETRY,
            GLYCOSYLATION AT ASN-89; ASN-155 AND ASN-181, PYROGLUTAMATE
            FORMATION AT GLN-1, AND 3D-STRUCTURE MODELING.;
            TISSUE=Venom
REFERENCE   2  (residues 1 to 291)
  AUTHORS   Imai,K., Nikai,T., Sugihara,H. and Ownby,C.L.
  TITLE     Hemorrhagic toxin from the venom of Agkistrodon bilineatus (common
            cantil)
  JOURNAL   Int. J. Biochem. 21 (6), 667-673 (1989)
   PUBMED   2676645
  REMARK    FUNCTION, CATALYTIC ACTIVITY, AND ENZYME REGULATION.;
            TISSUE=Venom
REFERENCE   3  (residues 1 to 291)
  AUTHORS   Ownby,C.L., Nika,T., Imai,K. and Sugihara,H.
  TITLE     Pathogenesis of hemorrhage induced by bilitoxin, a hemorrhagic
            toxin isolated from the venom of the common cantil (Agkistrodon
            bilineatus bilineatus)
  JOURNAL   Toxicon 28 (7), 837-846 (1990)
   PUBMED   2219144
  REMARK    FUNCTION.;
            TISSUE=Venom
COMMENT     [FUNCTION] This hemorrhagic toxin hydrolyzes the Aalpha-chain (FGA)
            and more slowly the Bbeta-chain (FGB) of fibrin and fibrinogen.
            Also hydrolyzes casein. It lacks platelet aggregation inhibitory
            activity. After intramuscular injection, it acts rapidly to disrupt
            the capillary endothelium without damaging the intercellular
            junctions, and also appears to damage skeletal muscle cells.
            {ECO:0000269|PubMed:2219144, ECO:0000269|PubMed:2676645}.
            [CATALYTIC ACTIVITY] Cleavage of 3-Asn-|-Gln-4, 10-His-|-Leu-11,
            14-Ala-|-Leu-15, 16-Tyr-|-Leu-17, 22-Arg-|-Gly-23 and
            24-Phe-|-Phe-25 of insulin B chain. {ECO:0000269|PubMed:2676645}.
            [COFACTOR] Name=Zn(2+); Xref=ChEBI:CHEBI:29105;
            Evidence={ECO:0000250}; Note=Binds 1 zinc ion per subunit.
            {ECO:0000250}.
            [ENZYME REGULATION] Inhibited by EDTA and EGTA, but not by cysteine
            or soybean trypsin inhibitor (SBTI). {ECO:0000269|PubMed:2676645}.
            [SUBUNIT] Homodimer; disulfide-linked.
            {ECO:0000269|PubMed:10871038}.
            [SUBCELLULAR LOCATION] Secreted.
            [TISSUE SPECIFICITY] Expressed by the venom gland.
            [PTM] Glycosylated; glycans contain fucose, galactosamine,
            glucosamine, galactose, and mannose. Sialylated; 75% of the
            hemorrhagic activity of native bilitoxin-1 is lost upon removal of
            the sialic acid moieties of bilitoxin-1.
            {ECO:0000269|PubMed:10871038}.
            [MISCELLANEOUS] The disintegrin belongs to the long disintegrin
            subfamily.
            [SIMILARITY] Belongs to the venom metalloproteinase (M12B) family.
            P-II subfamily. P-IIc sub-subfamily. {ECO:0000305}.
            [SIMILARITY] Contains 1 disintegrin domain.
            {ECO:0000255|PROSITE-ProRule:PRU00068}.
            [SIMILARITY] Contains 1 peptidase M12B domain.
            {ECO:0000255|PROSITE-ProRule:PRU00276}.
            [CAUTION] This protein does not undergo proteolytic processing to
            release the disintegrin domain. However, in experimental conditions
            (absence of calcium), the disintegrin domain is autoproteolytically
            processed from the mature protein and give the chain 208-291.
            {ECO:0000305}.
FEATURES             Location/Qualifiers
     source          1..291
                     /organism="Agkistrodon bilineatus"
                     /db_xref="taxon:8718"
     Protein         1..291
                     /product="Zinc metalloproteinase-disintegrin bilitoxin-1"
                     /EC_number="3.4.24.-"
                     /note="Snake venom metalloproteinase; SVMP"
                     /UniProtKB_evidence="Evidence at protein level"
     Region          1..291
                     /region_name="Mature chain"
                     /experiment="experimental evidence, no additional details
                     recorded"
                     /note="Zinc metalloproteinase-disintegrin bilitoxin-1.
                     /FTId=PRO_0000321885."
     Site            1
                     /site_type="pyrrolidone-carboxylic-acid"
                     /experiment="experimental evidence, no additional details
                     recorded"
                     /note=". {ECO:0000269|PubMed:10871038}."
     Region          7..203
                     /region_name="Domain"
                     /experiment="experimental evidence, no additional details
                     recorded"
                     /note="Peptidase M12B.
                     {ECO:0000255|PROSITE-ProRule:PRU00276}."
     Region          7..203
                     /region_name="Reprolysin"
                     /note="Reprolysin (M12B) family zinc metalloprotease;
                     pfam01421"
                     /db_xref="CDD:250606"
     Region          7..201
                     /region_name="ZnMc_adamalysin_II_like"
                     /note="Zinc-dependent metalloprotease; adamalysin_II_like
                     subfamily. Adamalysin II is a snake venom zinc
                     endopeptidase. This subfamily contains other snake venom
                     metalloproteinases, as well as membrane-anchored
                     metalloproteases belonging to the ADAM family; cd04269"
                     /db_xref="CDD:239797"
     Site            10
                     /site_type="metal-binding"
                     /experiment="experimental evidence, no additional details
                     recorded"
                     /note="Calcium 1. {ECO:0000250}."
     Bond            61
                     /bond_type="disulfide"
                     /experiment="experimental evidence, no additional details
                     recorded"
                     /note="Interchain. {ECO:0000255}."
     Site            89
                     /site_type="glycosylation"
                     /experiment="experimental evidence, no additional details
                     recorded"
                     /note="N-linked (GlcNAc...).
                     {ECO:0000269|PubMed:10871038}."
     Site            94
                     /site_type="metal-binding"
                     /experiment="experimental evidence, no additional details
                     recorded"
                     /note="Calcium 1. {ECO:0000250}."
     Bond            118..198
                     /bond_type="disulfide"
                     /experiment="experimental evidence, no additional details
                     recorded"
                     /note="{ECO:0000250}."
     Site            order(143..144,147,153)
                     /site_type="active"
                     /db_xref="CDD:239797"
     Site            143
                     /site_type="metal-binding"
                     /experiment="experimental evidence, no additional details
                     recorded"
                     /note="Zinc; catalytic. {ECO:0000250}."
     Site            144
                     /site_type="active"
                     /experiment="experimental evidence, no additional details
                     recorded"
                     /note="{ECO:0000255|PROSITE-ProRule:PRU00276,
                     ECO:0000255|PROSITE-ProRule:PRU10095}."
     Site            147
                     /site_type="metal-binding"
                     /experiment="experimental evidence, no additional details
                     recorded"
                     /note="Zinc; catalytic. {ECO:0000250}."
     Site            153
                     /site_type="metal-binding"
                     /experiment="experimental evidence, no additional details
                     recorded"
                     /note="Zinc; catalytic. {ECO:0000250}."
     Site            155
                     /site_type="glycosylation"
                     /experiment="experimental evidence, no additional details
                     recorded"
                     /note="N-linked (GlcNAc...).
                     {ECO:0000269|PubMed:10871038}."
     Bond            158..182
                     /bond_type="disulfide"
                     /experiment="experimental evidence, no additional details
                     recorded"
                     /note="{ECO:0000250}."
     Bond            160..165
                     /bond_type="disulfide"
                     /experiment="experimental evidence, no additional details
                     recorded"
                     /note="{ECO:0000250}."
     Site            181
                     /site_type="glycosylation"
                     /experiment="experimental evidence, no additional details
                     recorded"
                     /note="N-linked (GlcNAc...).
                     {ECO:0000269|PubMed:10871038}."
     Site            198
                     /site_type="metal-binding"
                     /experiment="experimental evidence, no additional details
                     recorded"
                     /note="Calcium 1; via carbonyl oxygen. {ECO:0000250}."
     Site            201
                     /site_type="metal-binding"
                     /experiment="experimental evidence, no additional details
                     recorded"
                     /note="Calcium 1. {ECO:0000250}."
     Region          208..291
                     /region_name="Mature chain"
                     /experiment="experimental evidence, no additional details
                     recorded"
                     /note="Disintegrin. /FTId=PRO_0000424723."
     Region          211..291
                     /region_name="Domain"
                     /experiment="experimental evidence, no additional details
                     recorded"
                     /note="Disintegrin.
                     {ECO:0000255|PROSITE-ProRule:PRU00068}."
     Site            213
                     /site_type="metal-binding"
                     /experiment="experimental evidence, no additional details
                     recorded"
                     /note="Calcium 2; via carbonyl oxygen. {ECO:0000250}."
     Bond            214..233
                     /bond_type="disulfide"
                     /experiment="experimental evidence, no additional details
                     recorded"
                     /note="{ECO:0000255}."
     Site            216
                     /site_type="metal-binding"
                     /experiment="experimental evidence, no additional details
                     recorded"
                     /note="Calcium 2. {ECO:0000250}."
     Region          220..291
                     /region_name="Disintegrin"
                     /note="Disintegrin; pfam00200"
                     /db_xref="CDD:249673"
     Site            220
                     /site_type="metal-binding"
                     /experiment="experimental evidence, no additional details
                     recorded"
                     /note="Calcium 2. {ECO:0000250}."
     Site            223
                     /site_type="metal-binding"
                     /experiment="experimental evidence, no additional details
                     recorded"
                     /note="Calcium 2. {ECO:0000250}."
     Bond            225..243
                     /bond_type="disulfide"
                     /experiment="experimental evidence, no additional details
                     recorded"
                     /note="{ECO:0000250}."
     Site            226
                     /site_type="metal-binding"
                     /experiment="experimental evidence, no additional details
                     recorded"
                     /note="Calcium 2. {ECO:0000250}."
     Bond            227..238
                     /bond_type="disulfide"
                     /experiment="experimental evidence, no additional details
                     recorded"
                     /note="{ECO:0000250}."
     Bond            229
                     /bond_type="disulfide"
                     /experiment="experimental evidence, no additional details
                     recorded"
                     /note="Interchain. {ECO:0000255}."
     Bond            237..260
                     /bond_type="disulfide"
                     /experiment="experimental evidence, no additional details
                     recorded"
                     /note="{ECO:0000250}."
     Bond            251..257
                     /bond_type="disulfide"
                     /experiment="experimental evidence, no additional details
                     recorded"
                     /note="{ECO:0000250}."
     Bond            256..281
                     /bond_type="disulfide"
                     /experiment="experimental evidence, no additional details
                     recorded"
                     /note="{ECO:0000250}."
     Bond            269..288
                     /bond_type="disulfide"
                     /experiment="experimental evidence, no additional details
                     recorded"
                     /note="{ECO:0000250}."
     Region          273..275
                     /region_name="Short sequence motif of biological interest"
                     /experiment="experimental evidence, no additional details
                     recorded"
                     /note="Cell attachment site; atypical (MGD)."
ORIGIN      
        1 qrynpykyie lflvvdnrmv tkyngdldki ktriyelvni lneiyrplyi rvalvgiefw
       61 cnkdlinvks assvtlasfa nwresvlpnr tshdnaqllt aivfnrgvig saypagmcdp
      121 nrsvgtvqdh seinlqvait maheighnlg mghdnnsctc ggyscimlpa lsdqpskyfs
      181 ncsyiqyrdf imnqdpqcil nepsgtdivs ppvcgndile vgeecdcgcp rncqdpccna
      241 atckkyswvq cesgeccdqc rfkgagtecr ramgddpggr ctgqsadcpr n
//
