# Supplementary material for: Venomix: a simple bioinformatic pipeline for identifying and characterizing toxin gene candidates from transcriptomic data
Source: PeerJ. 2018 Jul 31;6:e5361. doi: 10.7717/peerj.5361 (PMC6074769; doi:10.7717/peerj.5361)
Supplement: Supplemental Information 4 [file peerj-06-5361-s004.gz › FinalOutput_E-20/Zinc_metalloproteinase_recombinant_fibrinogenase_II_1/signalp.txt]

# SignalP-4.1 euk predictions
# name                     Cmax  pos  Ymax  pos  Smax  pos  Smean   D     ?  Dmaxcut    Networks-used
P28891                     0.112  26  0.111  32  0.136  24  0.112   0.112 N  0.450      SignalP-noTM
P0C6E3                     0.158  26  0.130  26  0.135  19  0.108   0.118 N  0.450      SignalP-noTM
TRINITY_DN43602_c0_g6::TRINITY_DN43602_c0_g6_i2::g.1::m.1  0.171  23  0.353  23  0.830  14  0.727   0.555 Y  0.450      SignalP-noTM
TRINITY_DN43602_c0_g6::TRINITY_DN43602_c0_g6_i3::g.2::m.2  0.109  20  0.105  38  0.117  20  0.097   0.101 N  0.450      SignalP-noTM
TRINITY_DN43602_c0_g6::TRINITY_DN43602_c0_g6_i5::g.3::m.3  0.109  20  0.105  38  0.117  20  0.097   0.101 N  0.450      SignalP-noTM
TRINITY_DN43602_c0_g6::TRINITY_DN43602_c0_g6_i7::g.4::m.4  0.171  23  0.353  23  0.830  14  0.727   0.555 Y  0.450      SignalP-noTM
