# Supplementary material for: Venomix: a simple bioinformatic pipeline for identifying and characterizing toxin gene candidates from transcriptomic data
Source: PeerJ. 2018 Jul 31;6:e5361. doi: 10.7717/peerj.5361 (PMC6074769; doi:10.7717/peerj.5361)
Supplement: Supplemental Information 4 [file peerj-06-5361-s004.gz › FinalOutput_E-20/Zinc_metalloproteinase_recombinant_fibrinogenase_II_1/aligned.fasta]

>P28891
-----------------------QQRF------------PQ------RYVQLVIVADHRM
NTKYNGDSDKIRQWVHQIVNTINEIYRPLNIQFTLVGLEIWSNQDLITVTSVSHDTLASF
GNWRETDLLRRQRHDNAQLLTAIDFDGDTVGLAYVGGMCQLKHSTGVIQDHSAINLLVAL
TMAHELGHNLGMNHDGNQCHCGANSCVMAAMLSDQPSKLFSDCSKKDY-------QTFLT
VNNPQCILNKP-------------------------------------------------
---------------------------------------
>P0C6E3
------------------------QRYN-----------PY------KYIELFLVVDNRM
VTKYNGDLDKIKTRIYELVNILNEIYRPLYIRVALVGIEFWCNKDLINVKSASSVTLASF
ANWRESVLPNRTSHDNAQLLTAIVFNRGVIGSAYPAGMCDPNRSVGTVQDHSEINLQVAI
TMAHEIGHNLGMGHDNNSCTCGGYSCIMLPALSDQPSKYFSNCSYIQY-------RDFIM
NQDPQCILNEPSGTDIVSPPVCGNDILEVGEECDCGCPRNCQDPCCNAATCKKYSWVQCE
SGECCDQCRFKGAGTECRRAMGDDPGGRCTGQSADCPRN
>TRINITY_DN43602_c0_g6::TRINITY_DN43602_c0_g6_i2::g.1::m.1 type:3prime_partial len:211 gc:universal TRINITY_DN43602_c0_g6_i2:631-2(-)
------------------------------------------------------------
--------------------MCLQLYMPLNIFIALVGVQVWSESDEISLSPNGDTTLSNF
LRYRREKLVQDIPNDNAQLLTRITFDGGVVGKALKGPICTYEFSGGVSMDHSNVVGLVAA
TVAHEMGHNFGMEHDGPDCGCPEEKCIMASSSGSSGPTHWSTCSLEHLALAFEHGMDYCL
RNKPQKLFDSP---------ICGNGFVEPGEQCDCGLKENCDNPCCNVTTCMLHSNASC-
---------------------------------------
>TRINITY_DN43602_c0_g6::TRINITY_DN43602_c0_g6_i3::g.2::m.2 type:internal len:291 gc:universal TRINITY_DN43602_c0_g6_i3:871-2(-)
IANNTCGYEGTSPHDVLPRDHRQIKRFSRHKRAAEIIRGPYNANRQSRYVELVLVIDKKE
YTALDENLDKVHQHCKDIANIINALYMPLNIFIALVGVQVWSESDEISLSPNGDTTLSNF
LRYRREKLVQDIPNDNAQLLTRITFDGGVVGKALKGPICTYEFSGGVSMDHSNVVGLVAA
TVAHEMGHNFGMEHDGPDCGCPEEKCIMASSSGSSGPTHWSTCSLEHLALAFEHGMDYCL
RNKPQKLFDSP---------ICGNGFVEPGEQCDCGLKENCDNPCCNVTTCMLHSNASC-
---------------------------------------
>TRINITY_DN43602_c0_g6::TRINITY_DN43602_c0_g6_i5::g.3::m.3 type:5prime_partial len:214 gc:universal TRINITY_DN43602_c0_g6_i5:671-30(-)
IANNTCGYEGTSPHDVLPRDHRQIKRFSRHKRAAEIIRGPYNANRQSRYVELVLVIDKKE
YTALDENLDKVHQHCKDIANIINALYMPLNIFIALVGVQVWSESDEISLSPNGDTTLSNF
LRYRREKLVQDIPNDNAQLLTRITFDGGVVGKALKGPICTYEFSGGVSMDHSNVVGLVAA
TVAHEMGHNFGMEHDGPDCGCPEEKYVI--------------------------------
-----YLYTS--------------------------------------------------
---------------------------------------
>TRINITY_DN43602_c0_g6::TRINITY_DN43602_c0_g6_i7::g.4::m.4 type:complete len:134 gc:universal TRINITY_DN43602_c0_g6_i7:431-30(-)
------------------------------------------------------------
--------------------MCLQLYMPLNIFIALVGVQVWSESDEISLSPNGDTTLSNF
LRYRREKLVQDIPNDNAQLLTRITFDGGVVGKALKGPICTYEFSGGVSMDHSNVVGLVAA
TVAHEMGHNFGMEHDGPDCGCPEEKYVI--------------------------------
-----YLYTS--------------------------------------------------
---------------------------------------
