# Supplementary material for: Venomix: a simple bioinformatic pipeline for identifying and characterizing toxin gene candidates from transcriptomic data
Source: PeerJ. 2018 Jul 31;6:e5361. doi: 10.7717/peerj.5361 (PMC6074769; doi:10.7717/peerj.5361)
Supplement: Supplemental Information 4 [file peerj-06-5361-s004.gz › FinalOutput_E-20/Venom_allergen_5/mature.fasta]

>P35778 ; MatureChain: 23-234
TNYCNLQSCKRNNAIHTMCQYTSPTPGPMCLEYSNVGFTDAEKDAIVNKHNELRQRVASG
KEMRGTNGPQPPAVKMPNLTWDPELATIAQRWANQCTFEHDACRNVERFAVGQNIAATSS
SGKNKSTPNEMILLWYNEVKDFDNRWISSFPSDDNILMKVGHYTQIVWAKTTKIGCGRIM
FKEPDNWTKHYLVCNYGPAGNVLGAPIYEIKK
>TRINITY_DN43966_c3_g4::TRINITY_DN43966_c3_g4_i1::g.1::m.1  type:complete len:231 gc:universal TRINITY_DN43966_c3_g4_i1:1366-674(-); MatureChain: 23-231
VDYCKLKSCEEKRTTHTMCKYSSSTPAQTCGQSYTAGLKNDDKAVLLNIHNELRQKVASG
KEEKGNPGPQPAAVKMPNLSWDNELEEIAQRWANQCNFNHDKCRNVDRFAVGQNIWKGSY
SGTRSPFTSQNAVQSWYDEVAKFNKNGVSSYKFDWNTGHYTQVIWADTTKIGCGQINYKK
PNGWNTQLVVCNYGPSGNVIGQKIYEKK*
