# Supplementary material for: Venomix: a simple bioinformatic pipeline for identifying and characterizing toxin gene candidates from transcriptomic data
Source: PeerJ. 2018 Jul 31;6:e5361. doi: 10.7717/peerj.5361 (PMC6074769; doi:10.7717/peerj.5361)
Supplement: Supplemental Information 4 [file peerj-06-5361-s004.gz › FinalOutput_E-20/Venom_allergen_5/Species.txt]

Solenopsis invicta (Red imported fire ant) (Solenopsis wagneri)Solenopsis richteri (Black imported fire ant)Polybia paulista (Neotropical social wasp) (Swarm-founding polistine wasp)Polybia scutellaris rioplatensis (Camoati)Monomorium pharaonis (Pharaoh ant)Vollenhovia emeryiAtta cephalotes (Leafcutter ant)Nasonia vitripennis (Parasitic wasp)Cerapachys biroi (Ant)Dolichovespula arenaria (Yellow hornet) (Aerial yellowjacket)Linepithema humile (Argentine ant) (Iridomyrmex humilis)Wasmannia auropunctata (little fire ant)Pogonomyrmex barbatus (red harvester ant)Vespa crabro (European hornet)Acromyrmex echinatior (Panamanian leafcutter ant) (Acromyrmex octospinosus echinatior)Dolichovespula maculata (Bald-faced hornet) (Vespula maculata)Pachycondyla chinensis (Asian needle ant)
