# Supplementary material for: Venomix: a simple bioinformatic pipeline for identifying and characterizing toxin gene candidates from transcriptomic data
Source: PeerJ. 2018 Jul 31;6:e5361. doi: 10.7717/peerj.5361 (PMC6074769; doi:10.7717/peerj.5361)
Supplement: Supplemental Information 4 [file peerj-06-5361-s004.gz › FinalOutput_E-20/Venom_allergen_5/genbankfile.txt]

VERSION     P35779.2  GI:6136163
DBSOURCE    UniProtKB: locus VA3_SOLRI, accession P35779;
            class: standard.
            created: Jun 1, 1994.
            sequence updated: Jul 15, 1999.
            annotation updated: Jan 7, 2015.
            xrefs: B58853, D60727
            xrefs (non-sequence databases): ProteinModelPortal:P35779,
            Allergome:3487, Allergome:636, GO:0005576, Gene3D:3.40.33.10,
            InterPro:IPR001283, InterPro:IPR018244, InterPro:IPR014044,
            InterPro:IPR002413, PANTHER:PTHR10334, Pfam:PF00188,
            PRINTS:PR00838, PRINTS:PR00837, SMART:SM00198, SUPFAM:SSF55797,
            PROSITE:PS01009, PROSITE:PS01010
KEYWORDS    Allergen; Direct protein sequencing; Disulfide bond; Secreted.
SOURCE      Solenopsis richteri (black fire ant)
  ORGANISM  Solenopsis richteri
            Eukaryota; Metazoa; Ecdysozoa; Arthropoda; Hexapoda; Insecta;
            Pterygota; Neoptera; Endopterygota; Hymenoptera; Apocrita;
            Aculeata; Vespoidea; Formicidae; Myrmicinae; Solenopsis.
REFERENCE   1  (residues 1 to 211)
  AUTHORS   Hoffman,D.R.
  TITLE     Reactions to less common species of fire ants
  JOURNAL   J. Allergy Clin. Immunol. 100 (5), 679-683 (1997)
   PUBMED   9389299
  REMARK    PROTEIN SEQUENCE.;
            TISSUE=Venom
REFERENCE   2  (residues 1 to 211)
  AUTHORS   Hoffman,D.R., Smith,A.M., Schmidt,M., Moffitt,J.E. and Guralnick,M.
  TITLE     Allergens in Hymenoptera venom. XXII. Comparison of venoms from two
            species of imported fire ants, Solenopsis invicta and richteri
  JOURNAL   J. Allergy Clin. Immunol. 85 (6), 988-996 (1990)
   PUBMED   2355158
  REMARK    PROTEIN SEQUENCE OF 1-20.;
            TISSUE=Venom
COMMENT     On or before Aug 30, 2005 this sequence version replaced
            gi:7512068, gi:321044, gi:549182.
            [SUBCELLULAR LOCATION] Secreted.
            [TISSUE SPECIFICITY] Expressed by the venom gland.
            [ALLERGEN] Causes an allergic reaction in human. The most common
            cause of insect venom allergy in the southeastern United States is
            the imported fire ant.
            [SIMILARITY] Belongs to the CRISP family. {ECO:0000305}.
            [SIMILARITY] Contains 1 SCP domain. {ECO:0000305}.
FEATURES             Location/Qualifiers
     source          1..211
                     /organism="Solenopsis richteri"
                     /db_xref="taxon:30203"
     Protein         1..211
                     /product="Venom allergen 3"
                     /note="Allergen Sol r III; Cysteine-rich venom protein;
                     Venom allergen III; CRVP"
                     /UniProtKB_evidence="Evidence at protein level"
     Region          1..211
                     /region_name="Mature chain"
                     /experiment="experimental evidence, no additional details
                     recorded"
                     /note="Venom allergen 3. /FTId=PRO_0000211532."
     Bond            4..19
                     /bond_type="disulfide"
                     /experiment="experimental evidence, no additional details
                     recorded"
                     /note="{ECO:0000250}."
     Bond            9..103
                     /bond_type="disulfide"
                     /experiment="experimental evidence, no additional details
                     recorded"
                     /note="{ECO:0000250}."
     Bond            30..96
                     /bond_type="disulfide"
                     /experiment="experimental evidence, no additional details
                     recorded"
                     /note="{ECO:0000250}."
     Region          43..196
                     /region_name="SCP_euk"
                     /note="SCP_euk: SCP-like extracellular protein domain, as
                     found mainly in eukaryotes. This family includes plant
                     pathogenesis-related protein 1 (PR-1), CRISPs, mammalian
                     cysteine-rich secretory proteins, and allergen 5 from
                     vespid venom. It has been proposed...; cd05380"
                     /db_xref="CDD:240180"
     Region          47..195
                     /region_name="Domain"
                     /experiment="experimental evidence, no additional details
                     recorded"
                     /note="SCP."
     Bond            176..193
                     /bond_type="disulfide"
                     /experiment="experimental evidence, no additional details
                     recorded"
                     /note="{ECO:0000250}."
ORIGIN      
        1 tnycnlqsck rnnaihtmcq ytsptpgpmc leysnvgftd aekdaivnkh nelrqrvasg
       61 kemrgtngpq ppavkmpnlt wdpelatiaq rwanqctfeh dacrnverfa vgqniaatss
      121 sgknkstlsd millwynevk dfdnrwissf psdgnilmhv ghytqivwak tkkigcgrim
      181 fkednwnkhy lvcnygpagn vlgaqiyeik k
//
VERSION     P35778.2  GI:14424466
DBSOURCE    UniProtKB: locus VA3_SOLIN, accession P35778;
            class: standard.
            extra accessions:O16135,Q9TWZ2
            created: Jun 1, 1994.
            sequence updated: Jun 20, 2001.
            annotation updated: Jul 22, 2015.
            xrefs: AF012919.1, AAB65434.1, B37330, NP_001291520.1, 2VZN_A,
            2VZN_B
            xrefs (non-sequence databases): PDBsum:2VZN,
            ProteinModelPortal:P35778, Allergome:3483, Allergome:632,
            GeneID:105199703, OMA:CNANENV, EvolutionaryTrace:P35778,
            GO:0005576, Gene3D:3.40.33.10, InterPro:IPR001283,
            InterPro:IPR018244, InterPro:IPR014044, InterPro:IPR002413,
            PANTHER:PTHR10334, Pfam:PF00188, PIRSF:PIRSF038921, PRINTS:PR00838,
            PRINTS:PR00837, SMART:SM00198, SUPFAM:SSF55797, PROSITE:PS01009,
            PROSITE:PS01010
KEYWORDS    3D-structure; Allergen; Direct protein sequencing; Disulfide bond;
            Secreted; Signal.
SOURCE      Solenopsis invicta (red fire ant)
  ORGANISM  Solenopsis invicta
            Eukaryota; Metazoa; Ecdysozoa; Arthropoda; Hexapoda; Insecta;
            Pterygota; Neoptera; Endopterygota; Hymenoptera; Apocrita;
            Aculeata; Vespoidea; Formicidae; Myrmicinae; Solenopsis.
REFERENCE   1  (residues 1 to 234)
  AUTHORS   Hoffman,D.R., Farrar,D., Schmidt,M. and McConnell,T.J.
  TITLE     Direct Submission
  JOURNAL   Submitted (??-JUL-1997)
  REMARK    NUCLEOTIDE SEQUENCE [MRNA].;
            TISSUE=Venom gland
REFERENCE   2  (residues 1 to 234)
  AUTHORS   Hoffman,D.R.
  TITLE     Fire ant venom allergy
  JOURNAL   Allergy 50 (7), 535-544 (1995)
   PUBMED   8588684
  REMARK    NUCLEOTIDE SEQUENCE [MRNA] OF 23-234.;
            TISSUE=Venom gland
REFERENCE   3  (residues 1 to 234)
  AUTHORS   Hoffman,D.R.
  TITLE     Allergens in Hymenoptera venom XXIV: the amino acid sequences of
            imported fire ant venom allergens Sol i II, Sol i III, and Sol i IV
  JOURNAL   J. Allergy Clin. Immunol. 91 (1 PT 1), 71-78 (1993)
   PUBMED   8423273
  REMARK    PROTEIN SEQUENCE OF 23-234.;
            TISSUE=Venom
REFERENCE   4  (residues 1 to 234)
  AUTHORS   Hoffman,D.R., Smith,A.M., Schmidt,M., Moffitt,J.E. and Guralnick,M.
  TITLE     Allergens in Hymenoptera venom. XXII. Comparison of venoms from two
            species of imported fire ants, Solenopsis invicta and richteri
  JOURNAL   J. Allergy Clin. Immunol. 85 (6), 988-996 (1990)
   PUBMED   2355158
  REMARK    PROTEIN SEQUENCE OF 23-45.;
            TISSUE=Venom
REFERENCE   5  (residues 1 to 234)
  AUTHORS   Padavattan,S., Schmidt,M., Hoffman,D.R. and Markovic-Housley,Z.
  TITLE     Crystal structure of the major allergen from fire ant venom, Sol i
            3
  JOURNAL   J. Mol. Biol. 383 (1), 178-185 (2008)
   PUBMED   18761353
  REMARK    X-RAY CRYSTALLOGRAPHY (3.05 ANGSTROMS) OF 23-234, AND DISULFIDE
            BONDS.
COMMENT     On or before Aug 30, 2005 this sequence version replaced gi:112558,
            gi:549181.
            [SUBCELLULAR LOCATION] Secreted.
            [TISSUE SPECIFICITY] Expressed by the venom gland.
            [ALLERGEN] Causes an allergic reaction in human. The most common
            cause of insect venom allergy in the southeastern United States is
            the imported fire ant.
            [SIMILARITY] Belongs to the CRISP family. {ECO:0000305}.
            [SIMILARITY] Contains 1 SCP domain. {ECO:0000305}.
FEATURES             Location/Qualifiers
     source          1..234
                     /organism="Solenopsis invicta"
                     /db_xref="taxon:13686"
     Protein         1..234
                     /product="Venom allergen 3"
                     /note="Allergen Sol i III; Cysteine-rich venom protein;
                     Venom allergen III; CRVP"
                     /UniProtKB_evidence="Evidence at protein level"
     Region          1..22
                     /region_name="Signal"
                     /experiment="experimental evidence, no additional details
                     recorded"
                     /note="{ECO:0000269|PubMed:2355158,
                     ECO:0000269|PubMed:8423273}."
     Region          23..234
                     /region_name="Mature chain"
                     /experiment="experimental evidence, no additional details
                     recorded"
                     /note="Venom allergen 3. /FTId=PRO_0000006293."
     Bond            26..41
                     /bond_type="disulfide"
                     /experiment="experimental evidence, no additional details
                     recorded"
                     /note="{ECO:0000269|PubMed:18761353}."
     Region          29..33
                     /region_name="Helical region"
                     /experiment="experimental evidence, no additional details
                     recorded"
                     /note="{ECO:0000244|PDB:2VZN}."
     Bond            31..125
                     /bond_type="disulfide"
                     /experiment="experimental evidence, no additional details
                     recorded"
                     /note="{ECO:0000269|PubMed:18761353}."
     Region          39..42
                     /region_name="Helical region"
                     /experiment="experimental evidence, no additional details
                     recorded"
                     /note="{ECO:0000244|PDB:2VZN}."
     Bond            52..118
                     /bond_type="disulfide"
                     /experiment="experimental evidence, no additional details
                     recorded"
                     /note="{ECO:0000269|PubMed:18761353}."
     Region          62..80
                     /region_name="Helical region"
                     /experiment="experimental evidence, no additional details
                     recorded"
                     /note="{ECO:0000244|PDB:2VZN}."
     Region          65..219
                     /region_name="SCP_euk"
                     /note="SCP_euk: SCP-like extracellular protein domain, as
                     found mainly in eukaryotes. This family includes plant
                     pathogenesis-related protein 1 (PR-1), CRISPs, mammalian
                     cysteine-rich secretory proteins, and allergen 5 from
                     vespid venom. It has been proposed...; cd05380"
                     /db_xref="CDD:240180"
     Region          69..218
                     /region_name="Domain"
                     /experiment="experimental evidence, no additional details
                     recorded"
                     /note="SCP."
     Region          105..115
                     /region_name="Helical region"
                     /experiment="experimental evidence, no additional details
                     recorded"
                     /note="{ECO:0000244|PDB:2VZN}."
     Region          129..131
                     /region_name="Beta-strand region"
                     /experiment="experimental evidence, no additional details
                     recorded"
                     /note="{ECO:0000244|PDB:2VZN}."
     Region          134..142
                     /region_name="Beta-strand region"
                     /experiment="experimental evidence, no additional details
                     recorded"
                     /note="{ECO:0000244|PDB:2VZN}."
     Region          150..158
                     /region_name="Helical region"
                     /experiment="experimental evidence, no additional details
                     recorded"
                     /note="{ECO:0000244|PDB:2VZN}."
     Region          159..163
                     /region_name="Helical region"
                     /experiment="experimental evidence, no additional details
                     recorded"
                     /note="{ECO:0000244|PDB:2VZN}."
     Region          166..168
                     /region_name="Helical region"
                     /experiment="experimental evidence, no additional details
                     recorded"
                     /note="{ECO:0000244|PDB:2VZN}."
     Region          169..171
                     /region_name="Beta-strand region"
                     /experiment="experimental evidence, no additional details
                     recorded"
                     /note="{ECO:0000244|PDB:2VZN}."
     Region          176..188
                     /region_name="Helical region"
                     /experiment="experimental evidence, no additional details
                     recorded"
                     /note="{ECO:0000244|PDB:2VZN}."
     Region          183
                     /region_name="Conflict"
                     /experiment="experimental evidence, no additional details
                     recorded"
                     /note="G -> E (in Ref. 3; AA sequence). {ECO:0000305}."
     Region          194
                     /region_name="Conflict"
                     /experiment="experimental evidence, no additional details
                     recorded"
                     /note="T -> S (in Ref. 3; AA sequence). {ECO:0000305}."
     Region          195..204
                     /region_name="Beta-strand region"
                     /experiment="experimental evidence, no additional details
                     recorded"
                     /note="{ECO:0000244|PDB:2VZN}."
     Bond            198..216
                     /bond_type="disulfide"
                     /experiment="experimental evidence, no additional details
                     recorded"
                     /note="{ECO:0000269|PubMed:18761353}."
     Region          199
                     /region_name="Conflict"
                     /experiment="experimental evidence, no additional details
                     recorded"
                     /note="G -> A (in Ref. 3; AA sequence). {ECO:0000305}."
     Region          210..220
                     /region_name="Beta-strand region"
                     /experiment="experimental evidence, no additional details
                     recorded"
                     /note="{ECO:0000244|PDB:2VZN}."
ORIGIN      
        1 melivsilwl aitaenlant latnycnlqs ckrnnaihtm cqytsptpgp mcleysnvgf
       61 tdaekdaivn khnelrqrva sgkemrgtng pqppavkmpn ltwdpelati aqrwanqctf
      121 ehdacrnver favgqniaat sssgknkstp nemillwyne vkdfdnrwis sfpsddnilm
      181 kvghytqivw akttkigcgr imfkepdnwt khylvcnygp agnvlgapiy eikk
//
VERSION     P10737.3  GI:549186
DBSOURCE    UniProtKB: locus VA53_DOLMA, accession P10737;
            class: standard.
            created: Jul 1, 1989.
            sequence updated: Jun 1, 1994.
            annotation updated: Jan 7, 2015.
            xrefs: J03602.1, AAA28302.1, B31085
            xrefs (non-sequence databases): ProteinModelPortal:P10737,
            SMR:P10737, Allergome:1657, Allergome:330, GO:0005576,
            Gene3D:3.40.33.10, InterPro:IPR001283, InterPro:IPR018244,
            InterPro:IPR014044, InterPro:IPR002413, PANTHER:PTHR10334,
            Pfam:PF00188, PRINTS:PR00838, PRINTS:PR00837, SMART:SM00198,
            SUPFAM:SSF55797, PROSITE:PS01009, PROSITE:PS01010
KEYWORDS    Allergen; Direct protein sequencing; Disulfide bond; Secreted;
            Signal.
SOURCE      Dolichovespula maculata (bald-faced hornet)
  ORGANISM  Dolichovespula maculata
            Eukaryota; Metazoa; Ecdysozoa; Arthropoda; Hexapoda; Insecta;
            Pterygota; Neoptera; Endopterygota; Hymenoptera; Apocrita;
            Aculeata; Vespoidea; Vespidae; Vespinae; Dolichovespula.
REFERENCE   1  (residues 1 to 215)
  AUTHORS   Fang,K.S., Vitale,M., Fehlner,P. and King,T.P.
  TITLE     cDNA cloning and primary structure of a white-face hornet venom
            allergen, antigen 5
  JOURNAL   Proc. Natl. Acad. Sci. U.S.A. 85 (3), 895-899 (1988)
   PUBMED   3422469
  REMARK    NUCLEOTIDE SEQUENCE [MRNA], AND PARTIAL PROTEIN SEQUENCE.;
            TISSUE=Venom, and Venom gland
REFERENCE   2  (residues 1 to 215)
  AUTHORS   King,T.P., Moran,D., Wang,D.F., Kochoumian,L. and Chait,B.T.
  TITLE     Structural studies of a hornet venom allergen antigen 5, Dol m V
            and its sequence similarity with other proteins
  JOURNAL   Protein Seq. Data Anal. 3 (3), 263-266 (1990)
   PUBMED   2402482
  REMARK    PARTIAL PROTEIN SEQUENCE, AND DISULFIDE BONDS.;
            TISSUE=Venom
COMMENT     On or before Oct 25, 2005 this sequence version replaced gi:85299,
            gi:137397.
            [SUBCELLULAR LOCATION] Secreted.
            [TISSUE SPECIFICITY] Expressed by the venom gland.
            [ALLERGEN] Causes an allergic reaction in human.
            [SIMILARITY] Belongs to the CRISP family. {ECO:0000305}.
            [SIMILARITY] Contains 1 SCP domain. {ECO:0000305}.
FEATURES             Location/Qualifiers
     source          1..215
                     /organism="Dolichovespula maculata"
                     /db_xref="taxon:7441"
     Protein         <1..215
                     /product="Venom allergen 5.02"
                     /note="Allergen Dol m V-B; Antigen 5 form 3; Cysteine-rich
                     venom protein; Ag5-3; CRVP"
                     /UniProtKB_evidence="Evidence at protein level"
     Region          <1..10
                     /region_name="Signal"
                     /experiment="experimental evidence, no additional details
                     recorded"
     Region          11..215
                     /region_name="Mature chain"
                     /experiment="experimental evidence, no additional details
                     recorded"
                     /note="Venom allergen 5.02. /FTId=PRO_0000006295."
     Bond            14..26
                     /bond_type="disulfide"
                     /experiment="experimental evidence, no additional details
                     recorded"
                     /note="{ECO:0000269|PubMed:2402482}."
     Bond            18..111
                     /bond_type="disulfide"
                     /experiment="experimental evidence, no additional details
                     recorded"
                     /note="{ECO:0000269|PubMed:2402482}."
     Bond            36..104
                     /bond_type="disulfide"
                     /experiment="experimental evidence, no additional details
                     recorded"
                     /note="{ECO:0000269|PubMed:2402482}."
     Region          51..201
                     /region_name="SCP_euk"
                     /note="SCP_euk: SCP-like extracellular protein domain, as
                     found mainly in eukaryotes. This family includes plant
                     pathogenesis-related protein 1 (PR-1), CRISPs, mammalian
                     cysteine-rich secretory proteins, and allergen 5 from
                     vespid venom. It has been proposed...; cd05380"
                     /db_xref="CDD:240180"
     Region          55..200
                     /region_name="Domain"
                     /experiment="experimental evidence, no additional details
                     recorded"
                     /note="SCP."
     Bond            181..198
                     /bond_type="disulfide"
                     /experiment="experimental evidence, no additional details
                     recorded"
                     /note="{ECO:0000269|PubMed:2402482}."
ORIGIN      
        1 piinlsfgea nnyckikcsr gihtlckfgt smkpncgskl vkvhgvsnde kneivnrhnq
       61 frqkvakgle trgnpgpqpp aknmnvlvwn delakiaqtw anqcsfghdq crntekyqvg
      121 qnvaiasttg nsyatmskli emwenevkdf npkkgtmgdn nfskvghytq mvwgktkeig
      181 cgsvkyienn whthylvcny gpagnymdqp iyerk
//
VERSION     C0ITL3.1  GI:313471714
DBSOURCE    UniProtKB: locus VA5_PACCH, accession C0ITL3;
            class: standard.
            created: Nov 30, 2010.
            sequence updated: May 5, 2009.
            annotation updated: Jan 7, 2015.
            xrefs: EU516327.1, ACA96507.1
            xrefs (non-sequence databases): Allergome:7641, GO:0005576,
            Gene3D:3.40.33.10, InterPro:IPR001283, InterPro:IPR018244,
            InterPro:IPR014044, InterPro:IPR002413, PANTHER:PTHR10334,
            Pfam:PF00188, PRINTS:PR00838, PRINTS:PR00837, SMART:SM00198,
            SUPFAM:SSF55797, PROSITE:PS01009, PROSITE:PS01010
KEYWORDS    Allergen; Disulfide bond; Secreted.
SOURCE      Pachycondyla chinensis
  ORGANISM  Pachycondyla chinensis
            Eukaryota; Metazoa; Ecdysozoa; Arthropoda; Hexapoda; Insecta;
            Pterygota; Neoptera; Endopterygota; Hymenoptera; Apocrita;
            Aculeata; Vespoidea; Formicidae; Ponerinae; Ponerini; Pachycondyla.
REFERENCE   1  (residues 1 to 199)
  AUTHORS   Jeong,K.Y., Kang,D.B., Lee,E.K. and Park,J.W.
  TITLE     Direct Submission
  JOURNAL   Submitted (??-FEB-2008)
  REMARK    NUCLEOTIDE SEQUENCE [MRNA].;
            TISSUE=Venom gland
COMMENT     [SUBCELLULAR LOCATION] Secreted {ECO:0000250}.
            [TISSUE SPECIFICITY] Expressed by the venom gland.
            [ALLERGEN] Causes an allergic reaction in human. {ECO:0000250}.
            [SIMILARITY] Belongs to the CRISP family. {ECO:0000305}.
            [SIMILARITY] Contains 1 SCP domain. {ECO:0000305}.
FEATURES             Location/Qualifiers
     source          1..199
                     /organism="Pachycondyla chinensis"
                     /db_xref="taxon:255799"
     Protein         <1..199
                     /product="Venom allergen 5"
                     /note="Antigen 5; Cysteine-rich venom protein; CRVP"
                     /UniProtKB_evidence="Evidence at transcript level"
     Region          <1..199
                     /region_name="Mature chain"
                     /experiment="experimental evidence, no additional details
                     recorded"
                     /note="Venom allergen 5. /FTId=PRO_0000401927."
     Bond            21..87
                     /bond_type="disulfide"
                     /experiment="experimental evidence, no additional details
                     recorded"
                     /note="{ECO:0000250}."
     Region          34..187
                     /region_name="SCP_euk"
                     /note="SCP_euk: SCP-like extracellular protein domain, as
                     found mainly in eukaryotes. This family includes plant
                     pathogenesis-related protein 1 (PR-1), CRISPs, mammalian
                     cysteine-rich secretory proteins, and allergen 5 from
                     vespid venom. It has been proposed...; cd05380"
                     /db_xref="CDD:240180"
     Region          38..186
                     /region_name="Domain"
                     /experiment="experimental evidence, no additional details
                     recorded"
                     /note="SCP."
     Bond            167..184
                     /bond_type="disulfide"
                     /experiment="experimental evidence, no additional details
                     recorded"
                     /note="{ECO:0000250}."
ORIGIN      
        1 teggavhtmc qytspqpspn cgtysnahit aadketilkv hnderqkvka gqetrgnpgp
       61 qpaasnmpdl twdnelaaia qrwvnqckig hdgcrnvery qvgqniamsg stakgpcnmn
      121 nlvqmwinev nalnaadvss mpsdgnyfmk ighytqlvwg kttkvgcgii qfldgkfykc
      181 ylacnygpag nmfgapiyq
//
VERSION     Q05108.1  GI:465052
DBSOURCE    UniProtKB: locus VA5_DOLAR, accession Q05108;
            class: standard.
            created: Feb 1, 1994.
            sequence updated: Feb 1, 1994.
            annotation updated: Jan 7, 2015.
            xrefs: M98859.1, AAA28303.1
            xrefs (non-sequence databases): ProteinModelPortal:Q05108,
            SMR:Q05108, Allergome:327, Allergome:3272, GO:0005576,
            Gene3D:3.40.33.10, InterPro:IPR001283, InterPro:IPR018244,
            InterPro:IPR014044, InterPro:IPR002413, PANTHER:PTHR10334,
            Pfam:PF00188, PRINTS:PR00838, PRINTS:PR00837, SMART:SM00198,
            SUPFAM:SSF55797, PROSITE:PS01009, PROSITE:PS01010
KEYWORDS    Allergen; Direct protein sequencing; Disulfide bond; Secreted.
SOURCE      Dolichovespula arenaria
  ORGANISM  Dolichovespula arenaria
            Eukaryota; Metazoa; Ecdysozoa; Arthropoda; Hexapoda; Insecta;
            Pterygota; Neoptera; Endopterygota; Hymenoptera; Apocrita;
            Aculeata; Vespoidea; Vespidae; Vespinae; Dolichovespula.
REFERENCE   1  (residues 1 to 203)
  AUTHORS   Lu,G., Villalba,M., Coscia,M.R., Hoffman,D.R. and King,T.P.
  TITLE     Sequence analysis and antigenic cross-reactivity of a venom
            allergen, antigen 5, from hornets, wasps, and yellow jackets
  JOURNAL   J. Immunol. 150 (7), 2823-2830 (1993)
   PUBMED   8454859
  REMARK    NUCLEOTIDE SEQUENCE [MRNA], AND PARTIAL PROTEIN SEQUENCE.;
            TISSUE=Venom, and Venom gland
COMMENT     [SUBCELLULAR LOCATION] Secreted.
            [TISSUE SPECIFICITY] Expressed by the venom gland.
            [ALLERGEN] Causes an allergic reaction in human.
            [SIMILARITY] Belongs to the CRISP family. {ECO:0000305}.
            [SIMILARITY] Contains 1 SCP domain. {ECO:0000305}.
FEATURES             Location/Qualifiers
     source          1..203
                     /organism="Dolichovespula arenaria"
                     /db_xref="taxon:7442"
     Protein         1..203
                     /product="Venom allergen 5"
                     /note="Allergen Dol a V; Antigen 5; Cysteine-rich venom
                     protein; Ag5; CRVP"
                     /UniProtKB_evidence="Evidence at protein level"
     Region          1..203
                     /region_name="Mature chain"
                     /experiment="experimental evidence, no additional details
                     recorded"
                     /note="Venom allergen 5. /FTId=PRO_0000211533."
     Bond            4..15
                     /bond_type="disulfide"
                     /experiment="experimental evidence, no additional details
                     recorded"
                     /note="{ECO:0000250}."
     Bond            7..100
                     /bond_type="disulfide"
                     /experiment="experimental evidence, no additional details
                     recorded"
                     /note="{ECO:0000250}."
     Bond            25..93
                     /bond_type="disulfide"
                     /experiment="experimental evidence, no additional details
                     recorded"
                     /note="{ECO:0000250}."
     Region          40..189
                     /region_name="SCP_euk"
                     /note="SCP_euk: SCP-like extracellular protein domain, as
                     found mainly in eukaryotes. This family includes plant
                     pathogenesis-related protein 1 (PR-1), CRISPs, mammalian
                     cysteine-rich secretory proteins, and allergen 5 from
                     vespid venom. It has been proposed...; cd05380"
                     /db_xref="CDD:240180"
     Region          45..188
                     /region_name="Domain"
                     /experiment="experimental evidence, no additional details
                     recorded"
                     /note="SCP."
     Bond            169..186
                     /bond_type="disulfide"
                     /experiment="experimental evidence, no additional details
                     recorded"
                     /note="{ECO:0000250}."
ORIGIN      
        1 nnyckicpkg thtlckygts mkpncggkiv ksygvtndek neivkrhnef rqkvaqglet
       61 rgnpgpqppa knmnllvwnd elakiaqtwa nqcnfghdqc rntakypvgq nvaiasttgn
      121 syqtmsylik mwedevkdyn phkdlmhnnf skvghytqmv wgktkeigcg svkyienkwh
      181 thylvcnygp agnymnqpvy erk
//
VERSION     Q7Z156.2  GI:47117356
DBSOURCE    UniProtKB: locus VA5_POLSR, accession Q7Z156;
            class: standard.
            extra accessions:P82958
            created: May 10, 2004.
            sequence updated: Feb 2, 2004.
            annotation updated: Jan 7, 2015.
            xrefs: AY299635.1, AAP57536.1
            xrefs (non-sequence databases): ProteinModelPortal:Q7Z156,
            SMR:Q7Z156, Allergome:3494, Allergome:771, GO:0005576,
            Gene3D:3.40.33.10, InterPro:IPR001283, InterPro:IPR018244,
            InterPro:IPR014044, InterPro:IPR002413, PANTHER:PTHR10334,
            Pfam:PF00188, PRINTS:PR00838, PRINTS:PR00837, SMART:SM00198,
            SUPFAM:SSF55797, PROSITE:PS01009, PROSITE:PS01010
KEYWORDS    Allergen; Direct protein sequencing; Disulfide bond; Secreted.
SOURCE      Polybia scutellaris rioplatensis
  ORGANISM  Polybia scutellaris rioplatensis
            Eukaryota; Metazoa; Ecdysozoa; Arthropoda; Hexapoda; Insecta;
            Pterygota; Neoptera; Endopterygota; Hymenoptera; Apocrita;
            Aculeata; Vespoidea; Vespidae; Polistinae; Epiponini; Polybia.
REFERENCE   1  (residues 1 to 207)
  AUTHORS   Pirpignani,M.L., Rivera,E., Hellman,U. and Biscoglio de Jimenez
            Bonino,M.
  TITLE     Structural and immunological aspects of Polybia scutellaris Antigen
            5
  JOURNAL   Arch. Biochem. Biophys. 407 (2), 224-230 (2002)
   PUBMED   12413495
  REMARK    PROTEIN SEQUENCE, SUBUNIT, TISSUE SPECIFICITY, AND ALLERGEN.;
            TISSUE=Venom {ECO:0000269|PubMed:12413495}
REFERENCE   2  (residues 1 to 207)
  AUTHORS   Pirpignani,M.L., King,T.P. and Biscoglio,M.
  TITLE     Direct Submission
  JOURNAL   Submitted (??-MAY-2003)
  REMARK    NUCLEOTIDE SEQUENCE [MRNA].
COMMENT     [SUBUNIT] Monomer. {ECO:0000269|PubMed:12413495}.
            [SUBCELLULAR LOCATION] Secreted.
            [TISSUE SPECIFICITY] Expressed by the venom gland.
            {ECO:0000269|PubMed:12413495}.
            [ALLERGEN] Causes an allergic reaction in human. In most vespids,
            Antigen 5 is a potent allergen. Pol s 5 is a variant with a much
            lower allergenicity. It has a reduced IgE response and anaphylactic
            activity. {ECO:0000269|PubMed:12413495}.
            [SIMILARITY] Belongs to the CRISP family. {ECO:0000305}.
            [SIMILARITY] Contains 1 SCP domain. {ECO:0000305}.
FEATURES             Location/Qualifiers
     source          1..207
                     /organism="Polybia scutellaris rioplatensis"
                     /sub_species="rioplatensis"
                     /db_xref="taxon:260979"
     Protein         1..207
                     /product="Venom allergen 5"
                     /note="Allergen Pol s V; Antigen 5; Cysteine-rich venom
                     protein; Ag5; CRVP"
                     /UniProtKB_evidence="Evidence at protein level"
     Region          1..207
                     /region_name="Mature chain"
                     /experiment="experimental evidence, no additional details
                     recorded"
                     /note="Venom allergen 5. /FTId=PRO_0000211538."
     Bond            4..16
                     /bond_type="disulfide"
                     /experiment="experimental evidence, no additional details
                     recorded"
                     /note="{ECO:0000250|UniProtKB:P10736}."
     Bond            8..105
                     /bond_type="disulfide"
                     /experiment="experimental evidence, no additional details
                     recorded"
                     /note="{ECO:0000250|UniProtKB:P10736}."
     Region          28
                     /region_name="Conflict"
                     /experiment="experimental evidence, no additional details
                     recorded"
                     /note="Missing (in Ref. 2; AAP57536). {ECO:0000305}."
     Bond            29..97
                     /bond_type="disulfide"
                     /experiment="experimental evidence, no additional details
                     recorded"
                     /note="{ECO:0000250|UniProtKB:P10736}."
     Region          44..193
                     /region_name="SCP_euk"
                     /note="SCP_euk: SCP-like extracellular protein domain, as
                     found mainly in eukaryotes. This family includes plant
                     pathogenesis-related protein 1 (PR-1), CRISPs, mammalian
                     cysteine-rich secretory proteins, and allergen 5 from
                     vespid venom. It has been proposed...; cd05380"
                     /db_xref="CDD:240180"
     Region          48..192
                     /region_name="Domain"
                     /experiment="experimental evidence, no additional details
                     recorded"
                     /note="SCP."
     Region          95
                     /region_name="Conflict"
                     /experiment="experimental evidence, no additional details
                     recorded"
                     /note="N -> S (in Ref. 2; AAP57536). {ECO:0000305}."
     Region          155
                     /region_name="Conflict"
                     /experiment="experimental evidence, no additional details
                     recorded"
                     /note="A -> S (in Ref. 2; AAP57536). {ECO:0000305}."
     Bond            173..190
                     /bond_type="disulfide"
                     /experiment="experimental evidence, no additional details
                     recorded"
                     /note="{ECO:0000250|UniProtKB:P10736}."
ORIGIN      
        1 nkycnikcsk vahtvcqyge stkpsskncn kvsitsvgvt eeekklivde hnrfrqkvaq
       61 gletrgnpgp qpaasdmnnl vwndelayia qvwanqcqff vhdkcrntaq yqvgqniays
      121 astaaypgiv slivlwenev kdfnysqgit kenfakvghy tqvvwaktke vgcgsikyie
      181 kgmkshylvc nygpagnymg qpiytkk
//
VERSION     P35781.1  GI:549184
DBSOURCE    UniProtKB: locus VA51_VESCR, accession P35781;
            class: standard.
            created: Jun 1, 1994.
            sequence updated: Jun 1, 1994.
            annotation updated: Jan 7, 2015.
            xrefs: G44583
            xrefs (non-sequence databases): ProteinModelPortal:P35781,
            SMR:P35781, Allergome:673, Allergome:674, GO:0005576,
            Gene3D:3.40.33.10, InterPro:IPR001283, InterPro:IPR018244,
            InterPro:IPR014044, InterPro:IPR002413, PANTHER:PTHR10334,
            Pfam:PF00188, PRINTS:PR00838, PRINTS:PR00837, SMART:SM00198,
            SUPFAM:SSF55797, PROSITE:PS01009, PROSITE:PS01010
KEYWORDS    Allergen; Direct protein sequencing; Disulfide bond; Secreted.
SOURCE      Vespa crabro (European hornet)
  ORGANISM  Vespa crabro
            Eukaryota; Metazoa; Ecdysozoa; Arthropoda; Hexapoda; Insecta;
            Pterygota; Neoptera; Endopterygota; Hymenoptera; Apocrita;
            Aculeata; Vespoidea; Vespidae; Vespinae; Vespa.
REFERENCE   1  (residues 1 to 202)
  AUTHORS   Hoffman,D.R.
  TITLE     Allergens in Hymenoptera venom. XXV: The amino acid sequences of
            antigen 5 molecules and the structural basis of antigenic
            cross-reactivity
  JOURNAL   J. Allergy Clin. Immunol. 92 (5), 707-716 (1993)
   PUBMED   8227862
  REMARK    PROTEIN SEQUENCE.;
            TISSUE=Venom
COMMENT     On Jan 20, 2006 this sequence version replaced gi:627181.
            [SUBCELLULAR LOCATION] Secreted.
            [TISSUE SPECIFICITY] Expressed by the venom gland.
            [ALLERGEN] Causes an allergic reaction in human.
            [SIMILARITY] Belongs to the CRISP family. {ECO:0000305}.
            [SIMILARITY] Contains 1 SCP domain. {ECO:0000305}.
FEATURES             Location/Qualifiers
     source          1..202
                     /organism="Vespa crabro"
                     /db_xref="taxon:7445"
     Protein         1..202
                     /product="Venom allergen 5.01"
                     /note="Allergen Vesp c V.01; Antigen 5-1; Cysteine-rich
                     venom protein; Ag5-1; CRVP"
                     /UniProtKB_evidence="Evidence at protein level"
     Region          1..202
                     /region_name="Mature chain"
                     /experiment="experimental evidence, no additional details
                     recorded"
                     /note="Venom allergen 5.01. /FTId=PRO_0000211539."
     Bond            4..16
                     /bond_type="disulfide"
                     /experiment="experimental evidence, no additional details
                     recorded"
                     /note="{ECO:0000250}."
     Bond            8..101
                     /bond_type="disulfide"
                     /experiment="experimental evidence, no additional details
                     recorded"
                     /note="{ECO:0000250}."
     Bond            26..94
                     /bond_type="disulfide"
                     /experiment="experimental evidence, no additional details
                     recorded"
                     /note="{ECO:0000250}."
     Region          43..188
                     /region_name="SCP_euk"
                     /note="SCP_euk: SCP-like extracellular protein domain, as
                     found mainly in eukaryotes. This family includes plant
                     pathogenesis-related protein 1 (PR-1), CRISPs, mammalian
                     cysteine-rich secretory proteins, and allergen 5 from
                     vespid venom. It has been proposed...; cd05380"
                     /db_xref="CDD:240180"
     Region          46..187
                     /region_name="Domain"
                     /experiment="experimental evidence, no additional details
                     recorded"
                     /note="SCP."
     Bond            168..185
                     /bond_type="disulfide"
                     /experiment="experimental evidence, no additional details
                     recorded"
                     /note="{ECO:0000250}."
ORIGIN      
        1 nnyckikcrs gihtlckygt stkpncgknv vkasgltkqe nleilkqhne frqkvargle
       61 trgnpgpqpp aksmntlvwn delaqiaqvw anqcnyghdn crnsakysvg qniaegstta
      121 dnfgsvsnmv kmwedevkdy qygspknkln kvghytqmvw aktkeigcgs ikyiengwhr
      181 hylvcnygpa gnvgnepiye rk
//
VERSION     P35782.1  GI:549185
DBSOURCE    UniProtKB: locus VA52_VESCR, accession P35782;
            class: standard.
            created: Jun 1, 1994.
            sequence updated: Jun 1, 1994.
            annotation updated: Jan 7, 2015.
            xrefs: H44583
            xrefs (non-sequence databases): ProteinModelPortal:P35782,
            SMR:P35782, Allergome:673, Allergome:766, GO:0005576,
            Gene3D:3.40.33.10, InterPro:IPR001283, InterPro:IPR018244,
            InterPro:IPR014044, InterPro:IPR002413, PANTHER:PTHR10334,
            Pfam:PF00188, PRINTS:PR00838, PRINTS:PR00837, SMART:SM00198,
            SUPFAM:SSF55797, PROSITE:PS01009, PROSITE:PS01010
KEYWORDS    Allergen; Direct protein sequencing; Disulfide bond; Secreted.
SOURCE      Vespa crabro (European hornet)
  ORGANISM  Vespa crabro
            Eukaryota; Metazoa; Ecdysozoa; Arthropoda; Hexapoda; Insecta;
            Pterygota; Neoptera; Endopterygota; Hymenoptera; Apocrita;
            Aculeata; Vespoidea; Vespidae; Vespinae; Vespa.
REFERENCE   1  (residues 1 to 202)
  AUTHORS   Hoffman,D.R.
  TITLE     Allergens in Hymenoptera venom. XXV: The amino acid sequences of
            antigen 5 molecules and the structural basis of antigenic
            cross-reactivity
  JOURNAL   J. Allergy Clin. Immunol. 92 (5), 707-716 (1993)
   PUBMED   8227862
  REMARK    PROTEIN SEQUENCE.;
            TISSUE=Venom
COMMENT     On Jan 20, 2006 this sequence version replaced gi:627182.
            [SUBCELLULAR LOCATION] Secreted.
            [TISSUE SPECIFICITY] Expressed by the venom gland.
            [ALLERGEN] Causes an allergic reaction in human.
            [SIMILARITY] Belongs to the CRISP family. {ECO:0000305}.
            [SIMILARITY] Contains 1 SCP domain. {ECO:0000305}.
FEATURES             Location/Qualifiers
     source          1..202
                     /organism="Vespa crabro"
                     /db_xref="taxon:7445"
     Protein         1..202
                     /product="Venom allergen 5.02"
                     /note="Allergen Vesp c V.02; Antigen 5-2; Cysteine-rich
                     venom protein; Ag5-2; CRVP"
                     /UniProtKB_evidence="Evidence at protein level"
     Region          1..202
                     /region_name="Mature chain"
                     /experiment="experimental evidence, no additional details
                     recorded"
                     /note="Venom allergen 5.02. /FTId=PRO_0000211540."
     Bond            4..16
                     /bond_type="disulfide"
                     /experiment="experimental evidence, no additional details
                     recorded"
                     /note="{ECO:0000250}."
     Bond            8..101
                     /bond_type="disulfide"
                     /experiment="experimental evidence, no additional details
                     recorded"
                     /note="{ECO:0000250}."
     Bond            26..94
                     /bond_type="disulfide"
                     /experiment="experimental evidence, no additional details
                     recorded"
                     /note="{ECO:0000250}."
     Region          43..188
                     /region_name="SCP_euk"
                     /note="SCP_euk: SCP-like extracellular protein domain, as
                     found mainly in eukaryotes. This family includes plant
                     pathogenesis-related protein 1 (PR-1), CRISPs, mammalian
                     cysteine-rich secretory proteins, and allergen 5 from
                     vespid venom. It has been proposed...; cd05380"
                     /db_xref="CDD:240180"
     Region          46..187
                     /region_name="Domain"
                     /experiment="experimental evidence, no additional details
                     recorded"
                     /note="SCP."
     Bond            168..185
                     /bond_type="disulfide"
                     /experiment="experimental evidence, no additional details
                     recorded"
                     /note="{ECO:0000250}."
ORIGIN      
        1 nnyckikcrs gihtlckygt stkpncgknv vkasgltkqe nleilkqhne frqkvargle
       61 trgnpgpqpp aksmntlvwn delaqiaqvw anqcnyghdn crnsakysvg qniaegstsa
      121 dnfvnvsnmv kmwedevkdy qygspknkln kvghytqmvw aktkeigcgs edyiedgwhr
      181 hylvcnygpa gnvgnepiye rk
//
VERSION     P86686.1  GI:302595972
DBSOURCE    UniProtKB: locus VA5_POLPI, accession P86686;
            class: standard.
            created: Aug 10, 2010.
            sequence updated: Aug 10, 2010.
            annotation updated: Jan 7, 2015.
            
            xrefs (non-sequence databases): GO:0005576, Gene3D:3.40.33.10,
            InterPro:IPR001283, InterPro:IPR018244, InterPro:IPR014044,
            InterPro:IPR002413, PANTHER:PTHR10334, Pfam:PF00188,
            PRINTS:PR00838, PRINTS:PR00837, SMART:SM00198, SUPFAM:SSF55797,
            PROSITE:PS01009, PROSITE:PS01010
KEYWORDS    Allergen; Direct protein sequencing; Disulfide bond; Secreted.
SOURCE      Polybia paulista
  ORGANISM  Polybia paulista
            Eukaryota; Metazoa; Ecdysozoa; Arthropoda; Hexapoda; Insecta;
            Pterygota; Neoptera; Endopterygota; Hymenoptera; Apocrita;
            Aculeata; Vespoidea; Vespidae; Polistinae; Epiponini; Polybia.
REFERENCE   1  (residues 1 to 207)
  AUTHORS   Santos,L.D.
  TITLE     Proteomic analysis of immunodominant allergens from the venom of
            the social wasp Polybia paulista
  JOURNAL   Thesis (2007)
  REMARK    PROTEIN SEQUENCE, SUBCELLULAR LOCATION, TISSUE SPECIFICITY, MASS
            SPECTROMETRY, AND ALLERGEN.;
            TISSUE=Venom {ECO:0000269|Ref.1}
COMMENT     [SUBCELLULAR LOCATION] Secreted {ECO:0000269|Ref.1}.
            [TISSUE SPECIFICITY] Expressed by the venom gland.
            {ECO:0000269|Ref.1}.
            [MASS SPECTROMETRY] Mass=23009.2; Mass_error=0.5; Method=MALDI;
            Range=1-207; Evidence={ECO:0000269|Ref.1}.
            [ALLERGEN] Causes an allergic reaction in human.
            {ECO:0000269|Ref.1}.
            [MISCELLANEOUS] On the 2D-gel the determined pI of this protein is:
            9.7, its MW is: 26.5 kDa. {ECO:0000269|Ref.1}.
            [SIMILARITY] Belongs to the CRISP family. {ECO:0000255}.
            [SIMILARITY] Contains 1 SCP domain. {ECO:0000305}.
FEATURES             Location/Qualifiers
     source          1..207
                     /organism="Polybia paulista"
                     /db_xref="taxon:291283"
     Protein         1..207
                     /product="Venom allergen 5"
                     /note="Antigen 5; Cysteine-rich venom protein; Ag5; CRVP"
                     /UniProtKB_evidence="Evidence at protein level"
     Region          1..207
                     /region_name="Mature chain"
                     /experiment="experimental evidence, no additional details
                     recorded"
                     /note="Venom allergen 5. /FTId=PRO_0000396652."
     Bond            4..16
                     /bond_type="disulfide"
                     /experiment="experimental evidence, no additional details
                     recorded"
                     /note="{ECO:0000250|UniProtKB:P10736}."
     Bond            8..105
                     /bond_type="disulfide"
                     /experiment="experimental evidence, no additional details
                     recorded"
                     /note="{ECO:0000250|UniProtKB:P10736}."
     Bond            29..97
                     /bond_type="disulfide"
                     /experiment="experimental evidence, no additional details
                     recorded"
                     /note="{ECO:0000250|UniProtKB:P10736}."
     Region          44..193
                     /region_name="SCP_euk"
                     /note="SCP_euk: SCP-like extracellular protein domain, as
                     found mainly in eukaryotes. This family includes plant
                     pathogenesis-related protein 1 (PR-1), CRISPs, mammalian
                     cysteine-rich secretory proteins, and allergen 5 from
                     vespid venom. It has been proposed...; cd05380"
                     /db_xref="CDD:240180"
     Region          48..192
                     /region_name="Domain"
                     /experiment="experimental evidence, no additional details
                     recorded"
                     /note="SCP."
     Bond            173..190
                     /bond_type="disulfide"
                     /experiment="experimental evidence, no additional details
                     recorded"
                     /note="{ECO:0000250|UniProtKB:P10736}."
ORIGIN      
        1 nkycnikcsk vahtvcqtge stkpssknca kvsitsvgvt eeekklivde hnrfrqkvaq
       61 gletrgnpgp qpaasdmnnl vwndelayia qvwasqcqff vhdkcrntaq yqvgqniays
      121 astaaypgvv klivlwenev kdfnyntgit kenfakvghy tqvvwaktke vgcgsikyie
      181 kgmkshylvc nygpagnvlg aqiyeik
//
