# Supplementary material for: Venomix: a simple bioinformatic pipeline for identifying and characterizing toxin gene candidates from transcriptomic data
Source: PeerJ. 2018 Jul 31;6:e5361. doi: 10.7717/peerj.5361 (PMC6074769; doi:10.7717/peerj.5361)
Supplement: Supplemental Information 4 [file peerj-06-5361-s004.gz › FinalOutput_E-20/Venom_allergen_5/rsemfile_expressioninfo.txt]

transcript_id	gene_id	length	effective_length	expected_count	TPM	FPKM	IsoPct
../INPUTS/AB_RSEM.txt	TRINITY_DN43966_c3_g4_i1	TRINITY_DN43966_c3_g4	1451	1174.28	228.90	1.34	2.39	2.88
../INPUTS/AB_RSEM.txt	TRINITY_DN43966_c3_g4_i2	TRINITY_DN43966_c3_g4	1765	1488.28	3547.00	16.41	29.24	35.16
../INPUTS/AB_RSEM.txt	TRINITY_DN43966_c3_g4_i5	TRINITY_DN43966_c3_g4	1121	844.28	1702.41	13.89	24.74	29.75
../INPUTS/AB_RSEM.txt	TRINITY_DN43966_c3_g4_i8	TRINITY_DN43966_c3_g4	1385	1108.28	0.00	0.00	0.00	0.00
../INPUTS/AB_RSEM.txt	TRINITY_DN41832_c0_g4_i2	TRINITY_DN41832_c0_g4	668	391.29	33.00	0.58	1.03	100.00
../INPUTS/AB_RSEM.txt	TRINITY_DN44812_c2_g5_i4	TRINITY_DN44812_c2_g5	409	132.53	0.36	0.02	0.03	13.36
../INPUTS/AB_RSEM.txt	TRINITY_DN44812_c2_g5_i7	TRINITY_DN44812_c2_g5	1035	758.28	12.23	0.11	0.20	78.53
transcript_id	gene_id	length	effective_length	expected_count	TPM	FPKM	IsoPct
../INPUTS/VG_RSEM.txt	TRINITY_DN43966_c3_g4_i1	TRINITY_DN43966_c3_g4	1451	1211.88	7.38	0.07	0.14	1.87
../INPUTS/VG_RSEM.txt	TRINITY_DN43966_c3_g4_i2	TRINITY_DN43966_c3_g4	1765	1525.88	2.52	0.02	0.04	0.51
../INPUTS/VG_RSEM.txt	TRINITY_DN43966_c3_g4_i5	TRINITY_DN43966_c3_g4	1121	881.88	143.39	1.93	3.86	49.80
../INPUTS/VG_RSEM.txt	TRINITY_DN43966_c3_g4_i8	TRINITY_DN43966_c3_g4	1385	1145.88	80.71	0.84	1.67	21.58
../INPUTS/VG_RSEM.txt	TRINITY_DN41832_c0_g4_i2	TRINITY_DN41832_c0_g4	668	428.89	52510.75	1455.49	2906.79	97.44
../INPUTS/VG_RSEM.txt	TRINITY_DN44812_c2_g5_i4	TRINITY_DN44812_c2_g5	409	169.99	4646.00	324.91	648.89	38.05
../INPUTS/VG_RSEM.txt	TRINITY_DN44812_c2_g5_i7	TRINITY_DN44812_c2_g5	1035	795.88	31165.67	465.51	929.68	54.52
